# Supplementary material for: Low dimensional representations along intrinsic reaction coordinates and molecular dynamics trajectories using interatomic distance matrices
Source: Chem Sci. 2019 Sep 18;10(43):9954–68. doi: 10.1039/c9sc02742d (PMC6991188; doi:10.1039/c9sc02742d)
Supplement: Supplementary file 1 [file SC-010-C9SC02742D-s001.zip]

Archive with 188 entries (156 files):
- C9SC02742D-SI/
- C9SC02742D-SI/.DS_Store
- C9SC02742D-SI/PathReducer_SI.docx
- C9SC02742D-SI/ESI_xyz_files/
- C9SC02742D-SI/ESI_xyz_files/malonaldehyde_IRC_Cartesians_MW_output/
- C9SC02742D-SI/ESI_xyz_files/malonaldehyde_IRC_Cartesians_MW_output/malonaldehyde_IRC_Cartesians_MW_all_PCs.xyz
- C9SC02742D-SI/ESI_xyz_files/malonaldehyde_IRC_Cartesians_MW_output/malonaldehyde_IRC_Cartesians_MW_PC1.xyz
- C9SC02742D-SI/ESI_xyz_files/malonaldehyde_IRC_Cartesians_MW_output/malonaldehyde_IRC_Cartesians_MW_PC3.xyz
- C9SC02742D-SI/ESI_xyz_files/malonaldehyde_IRC_Cartesians_MW_output/malonaldehyde_IRC_Cartesians_MW_PC2.xyz
- C9SC02742D-SI/ESI_xyz_files/acrylonitrile_scan_Distances_MW_output/
- C9SC02742D-SI/ESI_xyz_files/acrylonitrile_scan_Distances_MW_output/acrylonitrile_scan_Distances_MW_all_PCs.xyz
- C9SC02742D-SI/ESI_xyz_files/acrylonitrile_scan_Distances_MW_output/acrylonitrile_scan_Distances_MW_PC1.xyz
- C9SC02742D-SI/ESI_xyz_files/acrylonitrile_scan_Distances_MW_output/acrylonitrile_scan_Distances_MW_PC3.xyz
- C9SC02742D-SI/ESI_xyz_files/acrylonitrile_scan_Distances_MW_output/acrylonitrile_scan_Distances_MW_PC2.xyz
- C9SC02742D-SI/ESI_xyz_files/neuraminidase_notH_Distances_noMW_output/
- C9SC02742D-SI/ESI_xyz_files/acrylonitrile_scan_Cartesians_MW_output/
- C9SC02742D-SI/ESI_xyz_files/acrylonitrile_scan_Cartesians_MW_output/acrylonitrile_scan_Cartesians_MW_PC2.xyz
- C9SC02742D-SI/ESI_xyz_files/acrylonitrile_scan_Cartesians_MW_output/acrylonitrile_scan_Cartesians_MW_PC3.xyz
- C9SC02742D-SI/ESI_xyz_files/acrylonitrile_scan_Cartesians_MW_output/acrylonitrile_scan_Cartesians_MW_PC1.xyz
- C9SC02742D-SI/ESI_xyz_files/acrylonitrile_scan_Cartesians_MW_output/acrylonitrile_scan_Cartesians_MW_all_PCs.xyz
- C9SC02742D-SI/ESI_xyz_files/SN2_IRC_Cartesians_noMW_output/
- C9SC02742D-SI/ESI_xyz_files/SN2_IRC_Cartesians_noMW_output/new_data/
- C9SC02742D-SI/ESI_xyz_files/SN2_IRC_Cartesians_noMW_output/new_data/SN2_traj_Cartesians_noMW_PC2.xyz
- C9SC02742D-SI/ESI_xyz_files/SN2_IRC_Cartesians_noMW_output/new_data/SN2_traj_Cartesians_noMW_PC3.xyz
- C9SC02742D-SI/ESI_xyz_files/SN2_IRC_Cartesians_noMW_output/new_data/SN2_traj_Cartesians_noMW_PC1.xyz
- C9SC02742D-SI/ESI_xyz_files/SN2_IRC_Cartesians_noMW_output/new_data/SN2_traj_Cartesians_noMW_all_PCs.xyz
- C9SC02742D-SI/ESI_xyz_files/SN2_IRC_Cartesians_noMW_output/SN2_IRC_Cartesians_noMW_PC1.xyz
- C9SC02742D-SI/ESI_xyz_files/SN2_IRC_Cartesians_noMW_output/SN2_IRC_Cartesians_noMW_PC3.xyz
- C9SC02742D-SI/ESI_xyz_files/SN2_IRC_Cartesians_noMW_output/SN2_IRC_Cartesians_noMW_PC2.xyz
- C9SC02742D-SI/ESI_xyz_files/SN2_IRC_Cartesians_noMW_output/SN2_IRC_Cartesians_noMW_all_PCs.xyz
- C9SC02742D-SI/ESI_xyz_files/.DS_Store
- C9SC02742D-SI/ESI_xyz_files/input_files/
- C9SC02742D-SI/ESI_xyz_files/input_files/bifurcation/
- C9SC02742D-SI/ESI_xyz_files/input_files/bifurcation/bifur_traj_D.xyz
- C9SC02742D-SI/ESI_xyz_files/input_files/bifurcation/bifur_traj_A.xyz
- C9SC02742D-SI/ESI_xyz_files/input_files/bifurcation/bifur_traj_B.xyz
- C9SC02742D-SI/ESI_xyz_files/input_files/bifurcation/bifur_traj_C.xyz
- C9SC02742D-SI/ESI_xyz_files/input_files/bifurcation/bifur_IRC.xyz
- C9SC02742D-SI/ESI_xyz_files/input_files/SN2/
- C9SC02742D-SI/ESI_xyz_files/input_files/SN2/SN2_IRC.xyz
- C9SC02742D-SI/ESI_xyz_files/input_files/SN2/SN2_traj.xyz
- C9SC02742D-SI/ESI_xyz_files/input_files/malonaldehyde/
- C9SC02742D-SI/ESI_xyz_files/input_files/malonaldehyde/malonaldehyde_IRC.xyz
- C9SC02742D-SI/ESI_xyz_files/input_files/acrylonitrile/
- C9SC02742D-SI/ESI_xyz_files/input_files/acrylonitrile/acrylonitrile_scan.xyz
- C9SC02742D-SI/ESI_xyz_files/malonaldehyde_IRC_Cartesians_noMW_output/
- C9SC02742D-SI/ESI_xyz_files/malonaldehyde_IRC_Cartesians_noMW_output/malonaldehyde_IRC_Cartesians_noMW_all_PCs.xyz
- C9SC02742D-SI/ESI_xyz_files/malonaldehyde_IRC_Cartesians_noMW_output/malonaldehyde_IRC_Cartesians_noMW_PC1.xyz
- C9SC02742D-SI/ESI_xyz_files/malonaldehyde_IRC_Cartesians_noMW_output/malonaldehyde_IRC_Cartesians_noMW_PC2.xyz
- C9SC02742D-SI/ESI_xyz_files/malonaldehyde_IRC_Cartesians_noMW_output/malonaldehyde_IRC_Cartesians_noMW_PC3.xyz
- C9SC02742D-SI/ESI_xyz_files/malonaldehyde_IRC_Distances_MW_output/
- C9SC02742D-SI/ESI_xyz_files/malonaldehyde_IRC_Distances_MW_output/malonaldehyde_IRC_Distances_MW_all_PCs.xyz
- C9SC02742D-SI/ESI_xyz_files/malonaldehyde_IRC_Distances_MW_output/malonaldehyde_IRC_Distances_MW_PC2.xyz
- C9SC02742D-SI/ESI_xyz_files/malonaldehyde_IRC_Distances_MW_output/malonaldehyde_IRC_Distances_MW_PC3.xyz
- C9SC02742D-SI/ESI_xyz_files/malonaldehyde_IRC_Distances_MW_output/malonaldehyde_IRC_Distances_MW_PC1.xyz
- C9SC02742D-SI/ESI_xyz_files/SN2_IRC_Distances_MW_output/
- C9SC02742D-SI/ESI_xyz_files/SN2_IRC_Distances_MW_output/new_data/
- C9SC02742D-SI/ESI_xyz_files/SN2_IRC_Distances_MW_output/new_data/SN2_traj_Distances_MW_PC1.xyz
- C9SC02742D-SI/ESI_xyz_files/SN2_IRC_Distances_MW_output/new_data/SN2_traj_Distances_MW_all_PCs.xyz
- C9SC02742D-SI/ESI_xyz_files/SN2_IRC_Distances_MW_output/new_data/SN2_traj_Distances_MW_PC2.xyz
- C9SC02742D-SI/ESI_xyz_files/SN2_IRC_Distances_MW_output/new_data/SN2_traj_Distances_MW_PC3.xyz
- C9SC02742D-SI/ESI_xyz_files/SN2_IRC_Distances_MW_output/SN2_IRC_Distances_MW_PC1.xyz
- C9SC02742D-SI/ESI_xyz_files/SN2_IRC_Distances_MW_output/SN2_IRC_Distances_MW_PC2.xyz
- C9SC02742D-SI/ESI_xyz_files/SN2_IRC_Distances_MW_output/SN2_IRC_Distances_MW_PC3.xyz
- C9SC02742D-SI/ESI_xyz_files/SN2_IRC_Distances_MW_output/SN2_IRC_Distances_MW_all_PCs.xyz
- C9SC02742D-SI/ESI_xyz_files/SN2_IRC_Cartesians_MW_output/
- C9SC02742D-SI/ESI_xyz_files/SN2_IRC_Cartesians_MW_output/SN2_IRC_Cartesians_MW_PC1.xyz
- C9SC02742D-SI/ESI_xyz_files/SN2_IRC_Cartesians_MW_output/new_data/
- C9SC02742D-SI/ESI_xyz_files/SN2_IRC_Cartesians_MW_output/new_data/SN2_traj_Cartesians_MW_PC3.xyz
- C9SC02742D-SI/ESI_xyz_files/SN2_IRC_Cartesians_MW_output/new_data/SN2_traj_Cartesians_MW_all_PCs.xyz
- C9SC02742D-SI/ESI_xyz_files/SN2_IRC_Cartesians_MW_output/new_data/SN2_traj_Cartesians_MW_PC2.xyz
- C9SC02742D-SI/ESI_xyz_files/SN2_IRC_Cartesians_MW_output/new_data/SN2_traj_Cartesians_MW_PC1.xyz
- C9SC02742D-SI/ESI_xyz_files/SN2_IRC_Cartesians_MW_output/SN2_IRC_Cartesians_MW_PC2.xyz
- C9SC02742D-SI/ESI_xyz_files/SN2_IRC_Cartesians_MW_output/SN2_IRC_Cartesians_MW_PC3.xyz
- C9SC02742D-SI/ESI_xyz_files/SN2_IRC_Cartesians_MW_output/SN2_IRC_Cartesians_MW_all_PCs.xyz
- C9SC02742D-SI/ESI_xyz_files/bifur_IRC_Cartesians_noMW_output/
- C9SC02742D-SI/ESI_xyz_files/bifur_IRC_Cartesians_noMW_output/bifur_IRC_Cartesians_noMW_all_PCs.xyz
- C9SC02742D-SI/ESI_xyz_files/bifur_IRC_Cartesians_noMW_output/new_data/
- C9SC02742D-SI/ESI_xyz_files/bifur_IRC_Cartesians_noMW_output/new_data/bifur_traj_B_Cartesians_noMW_PC1.xyz
- C9SC02742D-SI/ESI_xyz_files/bifur_IRC_Cartesians_noMW_output/new_data/bifur_traj_B_Cartesians_noMW_PC3.xyz
- C9SC02742D-SI/ESI_xyz_files/bifur_IRC_Cartesians_noMW_output/new_data/bifur_traj_C_Cartesians_noMW_all_PCs.xyz
- C9SC02742D-SI/ESI_xyz_files/bifur_IRC_Cartesians_noMW_output/new_data/bifur_traj_B_Cartesians_noMW_PC2.xyz
- C9SC02742D-SI/ESI_xyz_files/bifur_IRC_Cartesians_noMW_output/new_data/bifur_traj_A_Cartesians_noMW_PC3.xyz
- C9SC02742D-SI/ESI_xyz_files/bifur_IRC_Cartesians_noMW_output/new_data/bifur_traj_A_Cartesians_noMW_PC2.xyz
- C9SC02742D-SI/ESI_xyz_files/bifur_IRC_Cartesians_noMW_output/new_data/bifur_traj_A_Cartesians_noMW_PC1.xyz
- C9SC02742D-SI/ESI_xyz_files/bifur_IRC_Cartesians_noMW_output/new_data/bifur_traj_B_Cartesians_noMW_all_PCs.xyz
- C9SC02742D-SI/ESI_xyz_files/bifur_IRC_Cartesians_noMW_output/new_data/bifur_traj_D_Cartesians_noMW_all_PCs.xyz
- C9SC02742D-SI/ESI_xyz_files/bifur_IRC_Cartesians_noMW_output/new_data/bifur_traj_C_Cartesians_noMW_PC2.xyz
- C9SC02742D-SI/ESI_xyz_files/bifur_IRC_Cartesians_noMW_output/new_data/bifur_traj_C_Cartesians_noMW_PC3.xyz
- C9SC02742D-SI/ESI_xyz_files/bifur_IRC_Cartesians_noMW_output/new_data/bifur_traj_A_Cartesians_noMW_all_PCs.xyz
- C9SC02742D-SI/ESI_xyz_files/bifur_IRC_Cartesians_noMW_output/new_data/bifur_traj_C_Cartesians_noMW_PC1.xyz
- C9SC02742D-SI/ESI_xyz_files/bifur_IRC_Cartesians_noMW_output/new_data/bifur_traj_D_Cartesians_noMW_PC1.xyz
- C9SC02742D-SI/ESI_xyz_files/bifur_IRC_Cartesians_noMW_output/new_data/bifur_traj_D_Cartesians_noMW_PC3.xyz
- C9SC02742D-SI/ESI_xyz_files/bifur_IRC_Cartesians_noMW_output/new_data/bifur_traj_D_Cartesians_noMW_PC2.xyz
- C9SC02742D-SI/ESI_xyz_files/bifur_IRC_Cartesians_noMW_output/bifur_IRC_Cartesians_noMW_PC3.xyz
- C9SC02742D-SI/ESI_xyz_files/bifur_IRC_Cartesians_noMW_output/bifur_IRC_Cartesians_noMW_PC2.xyz
- C9SC02742D-SI/ESI_xyz_files/bifur_IRC_Cartesians_noMW_output/bifur_IRC_Cartesians_noMW_PC1.xyz
- C9SC02742D-SI/ESI_xyz_files/malonaldehyde_IRC_Distances_noMW_output/
- C9SC02742D-SI/ESI_xyz_files/malonaldehyde_IRC_Distances_noMW_output/malonaldehyde_IRC_Distances_noMW_all_PCs.xyz
- C9SC02742D-SI/ESI_xyz_files/malonaldehyde_IRC_Distances_noMW_output/malonaldehyde_IRC_Distances_noMW_PC1.xyz
- C9SC02742D-SI/ESI_xyz_files/malonaldehyde_IRC_Distances_noMW_output/malonaldehyde_IRC_Distances_noMW_PC2.xyz
- C9SC02742D-SI/ESI_xyz_files/malonaldehyde_IRC_Distances_noMW_output/malonaldehyde_IRC_Distances_noMW_PC3.xyz
- C9SC02742D-SI/ESI_xyz_files/acrylonitrile_scan_Cartesians_noMW_output/
- C9SC02742D-SI/ESI_xyz_files/acrylonitrile_scan_Cartesians_noMW_output/acrylonitrile_scan_Cartesians_noMW_all_PCs.xyz
- C9SC02742D-SI/ESI_xyz_files/acrylonitrile_scan_Cartesians_noMW_output/acrylonitrile_scan_Cartesians_noMW_PC2.xyz
- C9SC02742D-SI/ESI_xyz_files/acrylonitrile_scan_Cartesians_noMW_output/acrylonitrile_scan_Cartesians_noMW_PC3.xyz
- C9SC02742D-SI/ESI_xyz_files/acrylonitrile_scan_Cartesians_noMW_output/acrylonitrile_scan_Cartesians_noMW_PC1.xyz
- C9SC02742D-SI/ESI_xyz_files/acrylonitrile_scan_Distances_noMW_output/
- C9SC02742D-SI/ESI_xyz_files/acrylonitrile_scan_Distances_noMW_output/acrylonitrile_scan_Distances_noMW_all_PCs.xyz
- C9SC02742D-SI/ESI_xyz_files/acrylonitrile_scan_Distances_noMW_output/acrylonitrile_scan_Distances_noMW_PC3.xyz
- C9SC02742D-SI/ESI_xyz_files/acrylonitrile_scan_Distances_noMW_output/acrylonitrile_scan_Distances_noMW_PC2.xyz
- C9SC02742D-SI/ESI_xyz_files/acrylonitrile_scan_Distances_noMW_output/acrylonitrile_scan_Distances_noMW_PC1.xyz
- C9SC02742D-SI/ESI_xyz_files/bifur_IRC_Distances_noMW_output/
- C9SC02742D-SI/ESI_xyz_files/bifur_IRC_Distances_noMW_output/bifur_IRC_Distances_noMW_PC1.xyz
- C9SC02742D-SI/ESI_xyz_files/bifur_IRC_Distances_noMW_output/bifur_IRC_Distances_noMW_PC3.xyz
- C9SC02742D-SI/ESI_xyz_files/bifur_IRC_Distances_noMW_output/bifur_IRC_Distances_noMW_PC2.xyz
- C9SC02742D-SI/ESI_xyz_files/bifur_IRC_Distances_noMW_output/new_data/
- C9SC02742D-SI/ESI_xyz_files/bifur_IRC_Distances_noMW_output/new_data/bifur_traj_A_Distances_noMW_all_PCs.xyz
- C9SC02742D-SI/ESI_xyz_files/bifur_IRC_Distances_noMW_output/new_data/bifur_traj_B_Distances_noMW_PC3.xyz
- C9SC02742D-SI/ESI_xyz_files/bifur_IRC_Distances_noMW_output/new_data/bifur_traj_B_Distances_noMW_PC2.xyz
- C9SC02742D-SI/ESI_xyz_files/bifur_IRC_Distances_noMW_output/new_data/bifur_traj_B_Distances_noMW_PC1.xyz
- C9SC02742D-SI/ESI_xyz_files/bifur_IRC_Distances_noMW_output/new_data/bifur_traj_A_Distances_noMW_PC1.xyz
- C9SC02742D-SI/ESI_xyz_files/bifur_IRC_Distances_noMW_output/new_data/bifur_traj_A_Distances_noMW_PC3.xyz
- C9SC02742D-SI/ESI_xyz_files/bifur_IRC_Distances_noMW_output/new_data/bifur_traj_B_Distances_noMW_all_PCs.xyz
- C9SC02742D-SI/ESI_xyz_files/bifur_IRC_Distances_noMW_output/new_data/bifur_traj_A_Distances_noMW_PC2.xyz
- C9SC02742D-SI/ESI_xyz_files/bifur_IRC_Distances_noMW_output/new_data/bifur_traj_C_Distances_noMW_all_PCs.xyz
- C9SC02742D-SI/ESI_xyz_files/bifur_IRC_Distances_noMW_output/new_data/bifur_traj_D_Distances_noMW_all_PCs.xyz
- C9SC02742D-SI/ESI_xyz_files/bifur_IRC_Distances_noMW_output/new_data/bifur_traj_C_Distances_noMW_PC1.xyz
- C9SC02742D-SI/ESI_xyz_files/bifur_IRC_Distances_noMW_output/new_data/bifur_traj_D_Distances_noMW_PC2.xyz
- C9SC02742D-SI/ESI_xyz_files/bifur_IRC_Distances_noMW_output/new_data/bifur_traj_D_Distances_noMW_PC3.xyz
- C9SC02742D-SI/ESI_xyz_files/bifur_IRC_Distances_noMW_output/new_data/bifur_traj_D_Distances_noMW_PC1.xyz
- C9SC02742D-SI/ESI_xyz_files/bifur_IRC_Distances_noMW_output/new_data/bifur_traj_C_Distances_noMW_PC2.xyz
- C9SC02742D-SI/ESI_xyz_files/bifur_IRC_Distances_noMW_output/new_data/bifur_traj_C_Distances_noMW_PC3.xyz
- C9SC02742D-SI/ESI_xyz_files/bifur_IRC_Distances_noMW_output/bifur_IRC_Distances_noMW_all_PCs.xyz
- C9SC02742D-SI/ESI_xyz_files/bifur_IRC_Distances_MW_output/
- C9SC02742D-SI/ESI_xyz_files/bifur_IRC_Distances_MW_output/bifur_IRC_Distances_MW_PC1.xyz
- C9SC02742D-SI/ESI_xyz_files/bifur_IRC_Distances_MW_output/bifur_IRC_Distances_MW_PC3.xyz
- C9SC02742D-SI/ESI_xyz_files/bifur_IRC_Distances_MW_output/bifur_IRC_Distances_MW_PC2.xyz
- C9SC02742D-SI/ESI_xyz_files/bifur_IRC_Distances_MW_output/new_data/
- C9SC02742D-SI/ESI_xyz_files/bifur_IRC_Distances_MW_output/new_data/bifur_traj_B_Distances_MW_all_PCs.xyz
- C9SC02742D-SI/ESI_xyz_files/bifur_IRC_Distances_MW_output/new_data/bifur_traj_B_Distances_MW_PC3.xyz
- C9SC02742D-SI/ESI_xyz_files/bifur_IRC_Distances_MW_output/new_data/bifur_traj_B_Distances_MW_PC2.xyz
- C9SC02742D-SI/ESI_xyz_files/bifur_IRC_Distances_MW_output/new_data/bifur_traj_B_Distances_MW_PC1.xyz
- C9SC02742D-SI/ESI_xyz_files/bifur_IRC_Distances_MW_output/new_data/bifur_traj_C_Distances_MW_PC1.xyz
- C9SC02742D-SI/ESI_xyz_files/bifur_IRC_Distances_MW_output/new_data/bifur_traj_C_Distances_MW_PC3.xyz
- C9SC02742D-SI/ESI_xyz_files/bifur_IRC_Distances_MW_output/new_data/bifur_traj_C_Distances_MW_PC2.xyz
- C9SC02742D-SI/ESI_xyz_files/bifur_IRC_Distances_MW_output/new_data/bifur_traj_C_Distances_MW_all_PCs.xyz
- C9SC02742D-SI/ESI_xyz_files/bifur_IRC_Distances_MW_output/new_data/bifur_traj_A_Distances_MW_all_PCs.xyz
- C9SC02742D-SI/ESI_xyz_files/bifur_IRC_Distances_MW_output/new_data/bifur_traj_D_Distances_MW_all_PCs.xyz
- C9SC02742D-SI/ESI_xyz_files/bifur_IRC_Distances_MW_output/new_data/bifur_traj_A_Distances_MW_PC1.xyz
- C9SC02742D-SI/ESI_xyz_files/bifur_IRC_Distances_MW_output/new_data/bifur_traj_D_Distances_MW_PC1.xyz
- C9SC02742D-SI/ESI_xyz_files/bifur_IRC_Distances_MW_output/new_data/bifur_traj_D_Distances_MW_PC3.xyz
- C9SC02742D-SI/ESI_xyz_files/bifur_IRC_Distances_MW_output/new_data/bifur_traj_A_Distances_MW_PC2.xyz
- C9SC02742D-SI/ESI_xyz_files/bifur_IRC_Distances_MW_output/new_data/bifur_traj_A_Distances_MW_PC3.xyz
- C9SC02742D-SI/ESI_xyz_files/bifur_IRC_Distances_MW_output/new_data/bifur_traj_D_Distances_MW_PC2.xyz
- C9SC02742D-SI/ESI_xyz_files/bifur_IRC_Distances_MW_output/bifur_IRC_Distances_MW_all_PCs.xyz
- C9SC02742D-SI/ESI_xyz_files/SN2_IRC_Distances_noMW_output/
- C9SC02742D-SI/ESI_xyz_files/SN2_IRC_Distances_noMW_output/SN2_IRC_Distances_noMW_all_PCs.xyz
- C9SC02742D-SI/ESI_xyz_files/SN2_IRC_Distances_noMW_output/new_data/
- C9SC02742D-SI/ESI_xyz_files/SN2_IRC_Distances_noMW_output/new_data/SN2_traj_Distances_noMW_PC1.xyz
- C9SC02742D-SI/ESI_xyz_files/SN2_IRC_Distances_noMW_output/new_data/SN2_traj_Distances_noMW_all_PCs.xyz
- C9SC02742D-SI/ESI_xyz_files/SN2_IRC_Distances_noMW_output/new_data/SN2_traj_Distances_noMW_PC2.xyz
- C9SC02742D-SI/ESI_xyz_files/SN2_IRC_Distances_noMW_output/new_data/SN2_traj_Distances_noMW_PC3.xyz
- C9SC02742D-SI/ESI_xyz_files/SN2_IRC_Distances_noMW_output/SN2_IRC_Distances_noMW_PC2.xyz
- C9SC02742D-SI/ESI_xyz_files/SN2_IRC_Distances_noMW_output/SN2_IRC_Distances_noMW_PC3.xyz
- C9SC02742D-SI/ESI_xyz_files/SN2_IRC_Distances_noMW_output/SN2_IRC_Distances_noMW_PC1.xyz
- C9SC02742D-SI/ESI_xyz_files/bifur_IRC_Cartesians_MW_output/
- C9SC02742D-SI/ESI_xyz_files/bifur_IRC_Cartesians_MW_output/bifur_IRC_Cartesians_MW_PC1.xyz
- C9SC02742D-SI/ESI_xyz_files/bifur_IRC_Cartesians_MW_output/bifur_IRC_Cartesians_MW_PC3.xyz
- C9SC02742D-SI/ESI_xyz_files/bifur_IRC_Cartesians_MW_output/bifur_IRC_Cartesians_MW_PC2.xyz
- C9SC02742D-SI/ESI_xyz_files/bifur_IRC_Cartesians_MW_output/new_data/
- C9SC02742D-SI/ESI_xyz_files/bifur_IRC_Cartesians_MW_output/new_data/bifur_traj_C_Cartesians_MW_PC3.xyz
- C9SC02742D-SI/ESI_xyz_files/bifur_IRC_Cartesians_MW_output/new_data/bifur_traj_C_Cartesians_MW_PC2.xyz
- C9SC02742D-SI/ESI_xyz_files/bifur_IRC_Cartesians_MW_output/new_data/bifur_traj_C_Cartesians_MW_PC1.xyz
- C9SC02742D-SI/ESI_xyz_files/bifur_IRC_Cartesians_MW_output/new_data/bifur_traj_B_Cartesians_MW_all_PCs.xyz
- C9SC02742D-SI/ESI_xyz_files/bifur_IRC_Cartesians_MW_output/new_data/bifur_traj_A_Cartesians_MW_PC2.xyz
- C9SC02742D-SI/ESI_xyz_files/bifur_IRC_Cartesians_MW_output/new_data/bifur_traj_A_Cartesians_MW_PC3.xyz
- C9SC02742D-SI/ESI_xyz_files/bifur_IRC_Cartesians_MW_output/new_data/bifur_traj_A_Cartesians_MW_PC1.xyz
- C9SC02742D-SI/ESI_xyz_files/bifur_IRC_Cartesians_MW_output/new_data/bifur_traj_B_Cartesians_MW_PC1.xyz
- C9SC02742D-SI/ESI_xyz_files/bifur_IRC_Cartesians_MW_output/new_data/bifur_traj_B_Cartesians_MW_PC3.xyz
- C9SC02742D-SI/ESI_xyz_files/bifur_IRC_Cartesians_MW_output/new_data/bifur_traj_A_Cartesians_MW_all_PCs.xyz
- C9SC02742D-SI/ESI_xyz_files/bifur_IRC_Cartesians_MW_output/new_data/bifur_traj_B_Cartesians_MW_PC2.xyz
- C9SC02742D-SI/ESI_xyz_files/bifur_IRC_Cartesians_MW_output/new_data/bifur_traj_C_Cartesians_MW_all_PCs.xyz
- C9SC02742D-SI/ESI_xyz_files/bifur_IRC_Cartesians_MW_output/new_data/bifur_traj_D_Cartesians_MW_PC2.xyz
- C9SC02742D-SI/ESI_xyz_files/bifur_IRC_Cartesians_MW_output/new_data/bifur_traj_D_Cartesians_MW_all_PCs.xyz
- C9SC02742D-SI/ESI_xyz_files/bifur_IRC_Cartesians_MW_output/new_data/bifur_traj_D_Cartesians_MW_PC3.xyz
- C9SC02742D-SI/ESI_xyz_files/bifur_IRC_Cartesians_MW_output/new_data/bifur_traj_D_Cartesians_MW_PC1.xyz
- C9SC02742D-SI/ESI_xyz_files/bifur_IRC_Cartesians_MW_output/bifur_IRC_Cartesians_MW_all_PCs.xyz
