# Supplementary material for: Low dimensional representations along intrinsic reaction coordinates and molecular dynamics trajectories using interatomic distance matrices
Source: Chem Sci. 2019 Sep 18;10(43):9954–68. doi: 10.1039/c9sc02742d (PMC6991188; doi:10.1039/c9sc02742d)
Supplement: Supplementary file 1 [file SC-010-C9SC02742D-s001.zip › C9SC02742D-SI/ESI_xyz_files/malonaldehyde_IRC_Cartesians_MW_output/malonaldehyde_IRC_Cartesians_MW_all_PCs.xyz]

9
malonaldehyde_IRC_Cartesians_MW_output/malonaldehyde_IRC_Cartesians_MW point 1
C -1.25166 0.04508 0.00000
 C -0.01845 0.78259 -0.00000
 C 1.15966 0.08769 0.00000
 O -1.30873 -1.19952 -0.00000
 O 1.23018 -1.22953 0.00000
 H -2.19510 0.62221 0.00000
 H -0.01987 1.86502 0.00000
 H 2.13113 0.57716 0.00000
 H 0.27284 -1.55071 0.00000
9
malonaldehyde_IRC_Cartesians_MW_output/malonaldehyde_IRC_Cartesians_MW point 2
C -1.24733 0.04498 0.00000
 C -0.01808 0.78550 -0.00000
 C 1.15939 0.08694 0.00000
 O -1.29713 -1.20124 -0.00000
 O 1.22337 -1.22877 0.00000
 H -2.19414 0.61482 0.00000
 H -0.02002 1.86782 0.00000
 H 2.13253 0.57410 0.00000
 H 0.26140 -1.54415 0.00000
9
malonaldehyde_IRC_Cartesians_MW_output/malonaldehyde_IRC_Cartesians_MW point 3
C -1.24297 0.04488 0.00000
 C -0.01770 0.78842 -0.00000
 C 1.15916 0.08619 0.00000
 O -1.28550 -1.20298 -0.00000
 O 1.21663 -1.22798 0.00000
 H -2.19316 0.60740 0.00000
 H -0.02017 1.87062 0.00000
 H 2.13395 0.57108 0.00000
 H 0.24975 -1.53763 0.00000
9
malonaldehyde_IRC_Cartesians_MW_output/malonaldehyde_IRC_Cartesians_MW point 4
C -1.23856 0.04479 0.00000
 C -0.01730 0.79133 0.00000
 C 1.15898 0.08544 0.00000
 O -1.27382 -1.20474 0.00000
 O 1.20996 -1.22715 0.00000
 H -2.19215 0.59993 0.00000
 H -0.02033 1.87342 0.00000
 H 2.13539 0.56813 0.00000
 H 0.23784 -1.53114 0.00000
9
malonaldehyde_IRC_Cartesians_MW_output/malonaldehyde_IRC_Cartesians_MW point 5
C -1.23410 0.04471 0.00000
 C -0.01690 0.79424 0.00000
 C 1.15886 0.08469 0.00000
 O -1.26210 -1.20655 0.00000
 O 1.20338 -1.22628 0.00000
 H -2.19111 0.59241 0.00000
 H -0.02050 1.87621 0.00000
 H 2.13686 0.56525 0.00000
 H 0.22563 -1.52468 0.00000
9
malonaldehyde_IRC_Cartesians_MW_output/malonaldehyde_IRC_Cartesians_MW point 6
C -1.22959 0.04463 0.00000
 C -0.01649 0.79711 0.00000
 C 1.15883 0.08391 0.00000
 O -1.25032 -1.20841 0.00000
 O 1.19692 -1.22537 0.00000
 H -2.19004 0.58483 0.00000
 H -0.02067 1.87897 0.00000
 H 2.13837 0.56248 0.00000
 H 0.21300 -1.51815 0.00000
9
malonaldehyde_IRC_Cartesians_MW_output/malonaldehyde_IRC_Cartesians_MW point 7
C -1.22502 0.04453 -0.00000
 C -0.01605 0.79984 0.00000
 C 1.15897 0.08307 0.00000
 O -1.23844 -1.21039 0.00000
 O 1.19063 -1.22443 0.00000
 H -2.18891 0.57716 0.00000
 H -0.02084 1.88159 0.00000
 H 2.13995 0.55986 0.00000
 H 0.19972 -1.51124 0.00000
9
malonaldehyde_IRC_Cartesians_MW_output/malonaldehyde_IRC_Cartesians_MW point 8
C -1.22038 0.04433 -0.00000
 C -0.01556 0.80219 0.00000
 C 1.15949 0.08205 0.00000
 O -1.22641 -1.21263 0.00000
 O 1.18472 -1.22346 0.00000
 H -2.18769 0.56937 0.00000
 H -0.02101 1.88382 0.00000
 H 2.14168 0.55757 0.00000
 H 0.18516 -1.50323 0.00000
9
malonaldehyde_IRC_Cartesians_MW_output/malonaldehyde_IRC_Cartesians_MW point 9
C -1.21564 0.04390 -0.00000
 C -0.01495 0.80352 0.00000
 C 1.16096 0.08056 0.00000
 O -1.21411 -1.21551 0.00000
 O 1.17980 -1.22247 0.00000
 H -2.18628 0.56134 0.00000
 H -0.02116 1.88500 0.00000
 H 2.14379 0.55612 0.00000
 H 0.16759 -1.49247 0.00000
9
malonaldehyde_IRC_Cartesians_MW_output/malonaldehyde_IRC_Cartesians_MW point 10
C -1.21019 0.04329 -0.00000
 C -0.01402 0.80307 -0.00000
 C 1.16488 0.07840 0.00000
 O -1.20145 -1.21983 -0.00000
 O 1.17837 -1.22075 0.00000
 H -2.18411 0.55262 0.00000
 H -0.02137 1.88439 0.00000
 H 2.14683 0.55742 0.00000
 H 0.14106 -1.47860 0.00000
9
malonaldehyde_IRC_Cartesians_MW_output/malonaldehyde_IRC_Cartesians_MW point 11
C -1.20334 0.04328 -0.00000
 C -0.01273 0.80203 -0.00000
 C 1.17160 0.07646 0.00000
 O -1.18965 -1.22532 -0.00000
 O 1.18305 -1.21704 0.00000
 H -2.18068 0.54339 0.00000
 H -0.02189 1.88323 0.00000
 H 2.15075 0.56317 0.00000
 H 0.10288 -1.46920 0.00000
9
malonaldehyde_IRC_Cartesians_MW_output/malonaldehyde_IRC_Cartesians_MW point 12
C -1.19590 0.04381 -0.00000
 C -0.01136 0.80141 -0.00000
 C 1.17912 0.07506 0.00000
 O -1.17894 -1.23089 -0.00000
 O 1.19063 -1.21222 0.00000
 H -2.17672 0.53430 0.00000
 H -0.02259 1.88255 0.00000
 H 2.15482 0.57087 0.00000
 H 0.06093 -1.46489 0.00000
9
malonaldehyde_IRC_Cartesians_MW_output/malonaldehyde_IRC_Cartesians_MW point 13
C -1.18828 0.04481 -0.00000
 C -0.01000 0.80142 -0.00000
 C 1.18677 0.07425 0.00000
 O -1.16950 -1.23615 -0.00000
 O 1.19995 -1.20672 0.00000
 H -2.17255 0.52569 0.00000
 H -0.02341 1.88252 0.00000
 H 2.15877 0.57960 0.00000
 H 0.01825 -1.46543 0.00000
9
malonaldehyde_IRC_Cartesians_MW_output/malonaldehyde_IRC_Cartesians_MW point 14
C -1.18065 0.04583 -0.00000
 C -0.00864 0.80147 -0.00000
 C 1.19440 0.07346 0.00000
 O -1.16005 -1.24140 -0.00000
 O 1.20927 -1.20119 0.00000
 H -2.16837 0.51707 0.00000
 H -0.02424 1.88255 0.00000
 H 2.16272 0.58833 0.00000
 H -0.02442 -1.46611 0.00000
9
malonaldehyde_IRC_Cartesians_MW_output/malonaldehyde_IRC_Cartesians_MW point 15
C -1.17315 0.04726 -0.00000
 C -0.00735 0.80212 -0.00000
 C 1.20187 0.07329 0.00000
 O -1.15225 -1.24616 -0.00000
 O 1.21995 -1.19521 0.00000
 H -2.16413 0.50926 0.00000
 H -0.02516 1.88321 0.00000
 H 2.16639 0.59775 0.00000
 H -0.06617 -1.47153 0.00000
9
malonaldehyde_IRC_Cartesians_MW_output/malonaldehyde_IRC_Cartesians_MW point 16
C -1.16649 0.04903 -0.00000
 C -0.00621 0.80312 -0.00000
 C 1.20877 0.07377 0.00000
 O -1.14725 -1.25005 -0.00000
 O 1.23182 -1.18916 0.00000
 H -2.16015 0.50318 0.00000
 H -0.02611 1.88428 0.00000
 H 2.16950 0.60751 0.00000
 H -0.10387 -1.48168 0.00000
9
malonaldehyde_IRC_Cartesians_MW_output/malonaldehyde_IRC_Cartesians_MW point 17
C -1.16264 0.05083 0.00000
 C -0.00547 0.80348 0.00000
 C 1.21424 0.07489 0.00000
 O -1.14832 -1.25222 0.00000
 O 1.24464 -1.18417 0.00000
 H -2.15722 0.50135 0.00000
 H -0.02690 1.88477 0.00000
 H 2.17132 0.61689 0.00000
 H -0.12965 -1.49583 0.00000
9
malonaldehyde_IRC_Cartesians_MW_output/malonaldehyde_IRC_Cartesians_MW point 18
C -1.16122 0.05206 0.00000
 C -0.00498 0.80215 0.00000
 C 1.21896 0.07572 0.00000
 O -1.15296 -1.25360 0.00000
 O 1.25707 -1.18072 0.00000
 H -2.15526 0.50241 0.00000
 H -0.02742 1.88355 0.00000
 H 2.17240 0.62539 0.00000
 H -0.14659 -1.50695 0.00000
9
malonaldehyde_IRC_Cartesians_MW_output/malonaldehyde_IRC_Cartesians_MW point 19
C -1.16073 0.05294 0.00000
 C -0.00456 0.79984 0.00000
 C 1.22356 0.07622 0.00000
 O -1.15865 -1.25489 0.00000
 O 1.26923 -1.17797 0.00000
 H -2.15367 0.50441 0.00000
 H -0.02781 1.88135 0.00000
 H 2.17331 0.63354 0.00000
 H -0.16068 -1.51544 0.00000
9
malonaldehyde_IRC_Cartesians_MW_output/malonaldehyde_IRC_Cartesians_MW point 20
C -1.16062 0.05368 0.00000
 C -0.00417 0.79716 0.00000
 C 1.22809 0.07659 0.00000
 O -1.16474 -1.25612 0.00000
 O 1.28123 -1.17552 0.00000
 H -2.15223 0.50679 0.00000
 H -0.02815 1.87877 0.00000
 H 2.17415 0.64151 0.00000
 H -0.17355 -1.52284 0.00000
9
malonaldehyde_IRC_Cartesians_MW_output/malonaldehyde_IRC_Cartesians_MW point 21
C -1.16067 0.05436 0.00000
 C -0.00379 0.79436 0.00000
 C 1.23256 0.07692 0.00000
 O -1.17102 -1.25731 0.00000
 O 1.29312 -1.17320 0.00000
 H -2.15086 0.50933 0.00000
 H -0.02846 1.87606 0.00000
 H 2.17494 0.64937 0.00000
 H -0.18581 -1.52989 0.00000
9
malonaldehyde_IRC_Cartesians_MW_output/malonaldehyde_IRC_Cartesians_MW point 22
C -1.16081 0.05503 0.00000
 C -0.00343 0.79152 0.00000
 C 1.23697 0.07725 0.00000
 O -1.17741 -1.25845 0.00000
 O 1.30496 -1.17094 0.00000
 H -2.14954 0.51198 0.00000
 H -0.02877 1.87332 0.00000
 H 2.17569 0.65717 0.00000
 H -0.19766 -1.53688 0.00000
9
malonaldehyde_IRC_Cartesians_MW_output/malonaldehyde_IRC_Cartesians_MW point 23
C -1.16101 0.05569 0.00000
 C -0.00307 0.78868 -0.00000
 C 1.24132 0.07759 0.00000
 O -1.18389 -1.25956 -0.00000
 O 1.31675 -1.16871 0.00000
 H -2.14825 0.51471 0.00000
 H -0.02907 1.87058 0.00000
 H 2.17641 0.66492 0.00000
 H -0.20919 -1.54390 0.00000
9
malonaldehyde_IRC_Cartesians_MW_output/malonaldehyde_IRC_Cartesians_MW point 24
C -1.16125 0.05636 0.00000
 C -0.00273 0.78585 -0.00000
 C 1.24564 0.07794 0.00000
 O -1.19045 -1.26062 -0.00000
 O 1.32850 -1.16651 0.00000
 H -2.14698 0.51749 0.00000
 H -0.02937 1.86784 0.00000
 H 2.17710 0.67262 0.00000
 H -0.22047 -1.55097 0.00000
9
malonaldehyde_IRC_Cartesians_MW_output/malonaldehyde_IRC_Cartesians_MW point 25
C -1.16153 0.05702 0.00000
 C -0.00239 0.78302 -0.00000
 C 1.24991 0.07830 0.00000
 O -1.19707 -1.26166 -0.00000
 O 1.34022 -1.16433 0.00000
 H -2.14573 0.52033 0.00000
 H -0.02966 1.86511 0.00000
 H 2.17778 0.68029 0.00000
 H -0.23153 -1.55807 0.00000
