# Supplementary material for: Low dimensional representations along intrinsic reaction coordinates and molecular dynamics trajectories using interatomic distance matrices
Source: Chem Sci. 2019 Sep 18;10(43):9954–68. doi: 10.1039/c9sc02742d (PMC6991188; doi:10.1039/c9sc02742d)
Supplement: Supplementary file 1 [file SC-010-C9SC02742D-s001.zip › C9SC02742D-SI/ESI_xyz_files/malonaldehyde_IRC_Cartesians_MW_output/malonaldehyde_IRC_Cartesians_MW_PC1.xyz]

9
malonaldehyde_IRC_Cartesians_MW_output/malonaldehyde_IRC_Cartesians_MW point 1
C -1.23964 0.04238 -0.00000
 C -0.01824 0.79616 0.00000
 C 1.14839 0.08376 0.00000
 O -1.25926 -1.20215 0.00000
 O 1.18047 -1.23397 0.00000
 H -2.19593 0.59463 0.00000
 H -0.01934 1.87797 0.00000
 H 2.13348 0.54855 0.00000
 H 0.27006 -1.50734 0.00000
9
malonaldehyde_IRC_Cartesians_MW_output/malonaldehyde_IRC_Cartesians_MW point 2
C -1.23768 0.04264 -0.00000
 C -0.01789 0.79617 0.00000
 C 1.15036 0.08355 0.00000
 O -1.25684 -1.20351 0.00000
 O 1.18288 -1.23255 0.00000
 H -2.19485 0.59242 0.00000
 H -0.01955 1.87797 0.00000
 H 2.13450 0.55081 0.00000
 H 0.25906 -1.50750 0.00000
9
malonaldehyde_IRC_Cartesians_MW_output/malonaldehyde_IRC_Cartesians_MW point 3
C -1.23568 0.04290 -0.00000
 C -0.01753 0.79617 0.00000
 C 1.15237 0.08334 0.00000
 O -1.25436 -1.20489 0.00000
 O 1.18534 -1.23110 0.00000
 H -2.19375 0.59016 0.00000
 H -0.01977 1.87796 0.00000
 H 2.13554 0.55311 0.00000
 H 0.24785 -1.50766 0.00000
9
malonaldehyde_IRC_Cartesians_MW_output/malonaldehyde_IRC_Cartesians_MW point 4
C -1.23363 0.04317 -0.00000
 C -0.01717 0.79617 0.00000
 C 1.15443 0.08313 0.00000
 O -1.25184 -1.20631 0.00000
 O 1.18785 -1.22961 0.00000
 H -2.19263 0.58785 0.00000
 H -0.01999 1.87796 0.00000
 H 2.13660 0.55546 0.00000
 H 0.23638 -1.50782 0.00000
9
malonaldehyde_IRC_Cartesians_MW_output/malonaldehyde_IRC_Cartesians_MW point 5
C -1.23153 0.04345 -0.00000
 C -0.01679 0.79617 0.00000
 C 1.15654 0.08291 0.00000
 O -1.24924 -1.20776 0.00000
 O 1.19043 -1.22809 0.00000
 H -2.19148 0.58548 0.00000
 H -0.02022 1.87795 0.00000
 H 2.13769 0.55787 0.00000
 H 0.22460 -1.50798 0.00000
9
malonaldehyde_IRC_Cartesians_MW_output/malonaldehyde_IRC_Cartesians_MW point 6
C -1.22936 0.04374 -0.00000
 C -0.01640 0.79618 0.00000
 C 1.15873 0.08268 0.00000
 O -1.24655 -1.20926 0.00000
 O 1.19311 -1.22652 0.00000
 H -2.19028 0.58302 0.00000
 H -0.02046 1.87795 0.00000
 H 2.13882 0.56037 0.00000
 H 0.21240 -1.50815 0.00000
9
malonaldehyde_IRC_Cartesians_MW_output/malonaldehyde_IRC_Cartesians_MW point 7
C -1.22707 0.04404 -0.00000
 C -0.01600 0.79618 0.00000
 C 1.16102 0.08244 0.00000
 O -1.24372 -1.21084 0.00000
 O 1.19591 -1.22486 0.00000
 H -2.18903 0.58044 0.00000
 H -0.02071 1.87794 0.00000
 H 2.14000 0.56300 0.00000
 H 0.19958 -1.50833 0.00000
9
malonaldehyde_IRC_Cartesians_MW_output/malonaldehyde_IRC_Cartesians_MW point 8
C -1.22457 0.04437 -0.00000
 C -0.01555 0.79618 0.00000
 C 1.16354 0.08218 0.00000
 O -1.24063 -1.21257 0.00000
 O 1.19899 -1.22305 0.00000
 H -2.18766 0.57761 0.00000
 H -0.02098 1.87794 0.00000
 H 2.14130 0.56588 0.00000
 H 0.18554 -1.50853 0.00000
9
malonaldehyde_IRC_Cartesians_MW_output/malonaldehyde_IRC_Cartesians_MW point 9
C -1.22156 0.04477 -0.00000
 C -0.01501 0.79619 0.00000
 C 1.16657 0.08186 0.00000
 O -1.23690 -1.21466 0.00000
 O 1.20269 -1.22087 0.00000
 H -2.18600 0.57421 0.00000
 H -0.02131 1.87793 0.00000
 H 2.14286 0.56934 0.00000
 H 0.16866 -1.50877 0.00000
9
malonaldehyde_IRC_Cartesians_MW_output/malonaldehyde_IRC_Cartesians_MW point 10
C -1.21698 0.04537 -0.00000
 C -0.01419 0.79619 0.00000
 C 1.17117 0.08138 0.00000
 O -1.23124 -1.21782 0.00000
 O 1.20831 -1.21755 0.00000
 H -2.18349 0.56904 0.00000
 H -0.02180 1.87792 0.00000
 H 2.14524 0.57460 0.00000
 H 0.14299 -1.50913 0.00000
9
malonaldehyde_IRC_Cartesians_MW_output/malonaldehyde_IRC_Cartesians_MW point 11
C -1.21027 0.04626 -0.00000
 C -0.01299 0.79620 0.00000
 C 1.17791 0.08068 0.00000
 O -1.22296 -1.22245 0.00000
 O 1.21655 -1.21269 0.00000
 H -2.17981 0.56146 0.00000
 H -0.02253 1.87790 0.00000
 H 2.14871 0.58231 0.00000
 H 0.10540 -1.50966 0.00000
9
malonaldehyde_IRC_Cartesians_MW_output/malonaldehyde_IRC_Cartesians_MW point 12
C -1.20284 0.04724 -0.00000
 C -0.01167 0.79621 0.00000
 C 1.18538 0.07990 0.00000
 O -1.21377 -1.22759 0.00000
 O 1.22568 -1.20731 0.00000
 H -2.17573 0.55307 0.00000
 H -0.02334 1.87788 0.00000
 H 2.15257 0.59085 0.00000
 H 0.06373 -1.51024 0.00000
9
malonaldehyde_IRC_Cartesians_MW_output/malonaldehyde_IRC_Cartesians_MW point 13
C -1.19523 0.04825 -0.00000
 C -0.01031 0.79622 0.00000
 C 1.19303 0.07910 0.00000
 O -1.20436 -1.23285 0.00000
 O 1.23502 -1.20180 0.00000
 H -2.17156 0.54447 0.00000
 H -0.02417 1.87786 0.00000
 H 2.15651 0.59960 0.00000
 H 0.02106 -1.51084 0.00000
9
malonaldehyde_IRC_Cartesians_MW_output/malonaldehyde_IRC_Cartesians_MW point 14
C -1.18762 0.04925 0.00000
 C -0.00895 0.79623 0.00000
 C 1.20068 0.07830 0.00000
 O -1.19495 -1.23811 0.00000
 O 1.24437 -1.19629 0.00000
 H -2.16738 0.53588 0.00000
 H -0.02499 1.87784 0.00000
 H 2.16046 0.60835 0.00000
 H -0.02162 -1.51144 0.00000
9
malonaldehyde_IRC_Cartesians_MW_output/malonaldehyde_IRC_Cartesians_MW point 15
C -1.18013 0.05024 0.00000
 C -0.00761 0.79623 0.00000
 C 1.20822 0.07751 0.00000
 O -1.18568 -1.24329 0.00000
 O 1.25358 -1.19086 0.00000
 H -2.16327 0.52741 0.00000
 H -0.02581 1.87782 0.00000
 H 2.16435 0.61696 0.00000
 H -0.06365 -1.51203 0.00000
9
malonaldehyde_IRC_Cartesians_MW_output/malonaldehyde_IRC_Cartesians_MW point 16
C -1.17330 0.05115 0.00000
 C -0.00639 0.79624 0.00000
 C 1.21508 0.07679 0.00000
 O -1.17724 -1.24801 0.00000
 O 1.26197 -1.18591 0.00000
 H -2.15952 0.51970 0.00000
 H -0.02655 1.87781 0.00000
 H 2.16789 0.62481 0.00000
 H -0.10193 -1.51257 0.00000
9
malonaldehyde_IRC_Cartesians_MW_output/malonaldehyde_IRC_Cartesians_MW point 17
C -1.16856 0.05177 0.00000
 C -0.00554 0.79625 0.00000
 C 1.21985 0.07629 0.00000
 O -1.17138 -1.25129 0.00000
 O 1.26780 -1.18247 0.00000
 H -2.15692 0.51434 0.00000
 H -0.02707 1.87780 0.00000
 H 2.17035 0.63026 0.00000
 H -0.12854 -1.51294 0.00000
9
malonaldehyde_IRC_Cartesians_MW_output/malonaldehyde_IRC_Cartesians_MW point 18
C -1.16542 0.05219 0.00000
 C -0.00498 0.79625 0.00000
 C 1.22301 0.07596 0.00000
 O -1.16749 -1.25346 0.00000
 O 1.27165 -1.18020 0.00000
 H -2.15519 0.51079 0.00000
 H -0.02741 1.87779 0.00000
 H 2.17198 0.63387 0.00000
 H -0.14615 -1.51319 0.00000
9
malonaldehyde_IRC_Cartesians_MW_output/malonaldehyde_IRC_Cartesians_MW point 19
C -1.16281 0.05253 0.00000
 C -0.00451 0.79625 0.00000
 C 1.22563 0.07569 0.00000
 O -1.16427 -1.25526 0.00000
 O 1.27486 -1.17831 0.00000
 H -2.15376 0.50785 0.00000
 H -0.02769 1.87778 0.00000
 H 2.17333 0.63687 0.00000
 H -0.16076 -1.51340 0.00000
9
malonaldehyde_IRC_Cartesians_MW_output/malonaldehyde_IRC_Cartesians_MW point 20
C -1.16043 0.05285 0.00000
 C -0.00409 0.79626 0.00000
 C 1.22802 0.07544 0.00000
 O -1.16133 -1.25691 0.00000
 O 1.27778 -1.17659 0.00000
 H -2.15246 0.50516 0.00000
 H -0.02795 1.87777 0.00000
 H 2.17456 0.63960 0.00000
 H -0.17411 -1.51358 0.00000
9
malonaldehyde_IRC_Cartesians_MW_output/malonaldehyde_IRC_Cartesians_MW point 21
C -1.15817 0.05315 0.00000
 C -0.00368 0.79626 0.00000
 C 1.23030 0.07520 0.00000
 O -1.15853 -1.25848 0.00000
 O 1.28056 -1.17495 0.00000
 H -2.15121 0.50260 0.00000
 H -0.02820 1.87777 0.00000
 H 2.17574 0.64221 0.00000
 H -0.18681 -1.51376 0.00000
9
malonaldehyde_IRC_Cartesians_MW_output/malonaldehyde_IRC_Cartesians_MW point 22
C -1.15597 0.05344 0.00000
 C -0.00329 0.79626 0.00000
 C 1.23250 0.07497 0.00000
 O -1.15582 -1.25999 0.00000
 O 1.28325 -1.17336 0.00000
 H -2.15001 0.50012 0.00000
 H -0.02844 1.87776 0.00000
 H 2.17688 0.64473 0.00000
 H -0.19910 -1.51394 0.00000
9
malonaldehyde_IRC_Cartesians_MW_output/malonaldehyde_IRC_Cartesians_MW point 23
C -1.15384 0.05372 0.00000
 C -0.00291 0.79627 0.00000
 C 1.23465 0.07475 0.00000
 O -1.15318 -1.26147 0.00000
 O 1.28588 -1.17181 0.00000
 H -2.14884 0.49771 0.00000
 H -0.02867 1.87776 0.00000
 H 2.17798 0.64718 0.00000
 H -0.21108 -1.51410 0.00000
9
malonaldehyde_IRC_Cartesians_MW_output/malonaldehyde_IRC_Cartesians_MW point 24
C -1.15175 0.05400 0.00000
 C -0.00254 0.79627 0.00000
 C 1.23675 0.07453 0.00000
 O -1.15059 -1.26291 0.00000
 O 1.28845 -1.17030 0.00000
 H -2.14769 0.49535 0.00000
 H -0.02890 1.87775 0.00000
 H 2.17907 0.64959 0.00000
 H -0.22281 -1.51427 0.00000
9
malonaldehyde_IRC_Cartesians_MW_output/malonaldehyde_IRC_Cartesians_MW point 25
C -1.14969 0.05427 0.00000
 C -0.00217 0.79627 0.00000
 C 1.23881 0.07431 0.00000
 O -1.14805 -1.26433 0.00000
 O 1.29097 -1.16881 0.00000
 H -2.14657 0.49303 0.00000
 H -0.02912 1.87775 0.00000
 H 2.18013 0.65195 0.00000
 H -0.23432 -1.51443 0.00000
