# Supplementary material for: Low dimensional representations along intrinsic reaction coordinates and molecular dynamics trajectories using interatomic distance matrices
Source: Chem Sci. 2019 Sep 18;10(43):9954–68. doi: 10.1039/c9sc02742d (PMC6991188; doi:10.1039/c9sc02742d)
Supplement: Supplementary file 1 [file SC-010-C9SC02742D-s001.zip › C9SC02742D-SI/ESI_xyz_files/malonaldehyde_IRC_Cartesians_MW_output/malonaldehyde_IRC_Cartesians_MW_PC3.xyz]

9
malonaldehyde_IRC_Cartesians_MW_output/malonaldehyde_IRC_Cartesians_MW point 1
C -1.19565 0.04758 -0.00000
 C -0.01018 0.79420 -0.00000
 C 1.19410 0.07811 0.00000
 O -1.20404 -1.23371 -0.00000
 O 1.23538 -1.20241 0.00000
 H -2.17159 0.54447 0.00000
 H -0.02402 1.87580 0.00000
 H 2.15694 0.60002 0.00000
 H 0.01907 -1.50406 0.00000
9
malonaldehyde_IRC_Cartesians_MW_output/malonaldehyde_IRC_Cartesians_MW point 2
C -1.19539 0.04785 -0.00000
 C -0.01021 0.79497 -0.00000
 C 1.19380 0.07848 0.00000
 O -1.20402 -1.23346 -0.00000
 O 1.23538 -1.20210 0.00000
 H -2.17152 0.54435 0.00000
 H -0.02409 1.87658 0.00000
 H 2.15683 0.59998 0.00000
 H 0.01922 -1.50665 0.00000
9
malonaldehyde_IRC_Cartesians_MW_output/malonaldehyde_IRC_Cartesians_MW point 3
C -1.19512 0.04812 -0.00000
 C -0.01024 0.79574 -0.00000
 C 1.19350 0.07884 0.00000
 O -1.20401 -1.23321 -0.00000
 O 1.23538 -1.20179 0.00000
 H -2.17145 0.54423 0.00000
 H -0.02416 1.87737 0.00000
 H 2.15673 0.59995 0.00000
 H 0.01937 -1.50925 0.00000
9
malonaldehyde_IRC_Cartesians_MW_output/malonaldehyde_IRC_Cartesians_MW point 4
C -1.19484 0.04839 0.00000
 C -0.01027 0.79651 0.00000
 C 1.19320 0.07921 0.00000
 O -1.20400 -1.23295 0.00000
 O 1.23537 -1.20147 0.00000
 H -2.17137 0.54410 0.00000
 H -0.02422 1.87817 0.00000
 H 2.15662 0.59991 0.00000
 H 0.01952 -1.51187 0.00000
9
malonaldehyde_IRC_Cartesians_MW_output/malonaldehyde_IRC_Cartesians_MW point 5
C -1.19457 0.04866 0.00000
 C -0.01029 0.79729 0.00000
 C 1.19290 0.07957 0.00000
 O -1.20399 -1.23269 0.00000
 O 1.23537 -1.20115 0.00000
 H -2.17130 0.54398 0.00000
 H -0.02429 1.87896 0.00000
 H 2.15651 0.59987 0.00000
 H 0.01967 -1.51449 0.00000
9
malonaldehyde_IRC_Cartesians_MW_output/malonaldehyde_IRC_Cartesians_MW point 6
C -1.19431 0.04892 0.00000
 C -0.01032 0.79803 0.00000
 C 1.19261 0.07992 0.00000
 O -1.20398 -1.23245 0.00000
 O 1.23537 -1.20085 0.00000
 H -2.17123 0.54387 0.00000
 H -0.02436 1.87972 0.00000
 H 2.15641 0.59984 0.00000
 H 0.01981 -1.51700 0.00000
9
malonaldehyde_IRC_Cartesians_MW_output/malonaldehyde_IRC_Cartesians_MW point 7
C -1.19410 0.04913 0.00000
 C -0.01034 0.79865 0.00000
 C 1.19237 0.08022 0.00000
 O -1.20397 -1.23225 0.00000
 O 1.23537 -1.20060 0.00000
 H -2.17117 0.54377 0.00000
 H -0.02441 1.88036 0.00000
 H 2.15633 0.59981 0.00000
 H 0.01993 -1.51910 0.00000
9
malonaldehyde_IRC_Cartesians_MW_output/malonaldehyde_IRC_Cartesians_MW point 8
C -1.19401 0.04922 0.00000
 C -0.01035 0.79891 0.00000
 C 1.19227 0.08034 0.00000
 O -1.20397 -1.23216 0.00000
 O 1.23537 -1.20049 0.00000
 H -2.17115 0.54373 0.00000
 H -0.02443 1.88062 0.00000
 H 2.15629 0.59980 0.00000
 H 0.01998 -1.51995 0.00000
9
malonaldehyde_IRC_Cartesians_MW_output/malonaldehyde_IRC_Cartesians_MW point 9
C -1.19424 0.04899 0.00000
 C -0.01033 0.79823 0.00000
 C 1.19254 0.08002 0.00000
 O -1.20398 -1.23239 0.00000
 O 1.23537 -1.20077 0.00000
 H -2.17121 0.54384 0.00000
 H -0.02437 1.87992 0.00000
 H 2.15639 0.59983 0.00000
 H 0.01985 -1.51766 0.00000
9
malonaldehyde_IRC_Cartesians_MW_output/malonaldehyde_IRC_Cartesians_MW point 10
C -1.19498 0.04825 -0.00000
 C -0.01025 0.79613 -0.00000
 C 1.19335 0.07902 0.00000
 O -1.20401 -1.23308 -0.00000
 O 1.23537 -1.20163 0.00000
 H -2.17141 0.54416 0.00000
 H -0.02419 1.87777 0.00000
 H 2.15667 0.59993 0.00000
 H 0.01944 -1.51057 0.00000
9
malonaldehyde_IRC_Cartesians_MW_output/malonaldehyde_IRC_Cartesians_MW point 11
C -1.19564 0.04760 -0.00000
 C -0.01019 0.79425 -0.00000
 C 1.19408 0.07814 0.00000
 O -1.20403 -1.23370 -0.00000
 O 1.23538 -1.20239 0.00000
 H -2.17158 0.54446 0.00000
 H -0.02403 1.87585 0.00000
 H 2.15693 0.60002 0.00000
 H 0.01908 -1.50423 0.00000
9
malonaldehyde_IRC_Cartesians_MW_output/malonaldehyde_IRC_Cartesians_MW point 12
C -1.19598 0.04726 -0.00000
 C -0.01015 0.79327 -0.00000
 C 1.19446 0.07767 0.00000
 O -1.20405 -1.23402 -0.00000
 O 1.23538 -1.20280 0.00000
 H -2.17168 0.54461 0.00000
 H -0.02394 1.87484 0.00000
 H 2.15707 0.60006 0.00000
 H 0.01889 -1.50090 0.00000
9
malonaldehyde_IRC_Cartesians_MW_output/malonaldehyde_IRC_Cartesians_MW point 13
C -1.19599 0.04725 -0.00000
 C -0.01015 0.79326 -0.00000
 C 1.19446 0.07767 0.00000
 O -1.20405 -1.23402 -0.00000
 O 1.23538 -1.20280 0.00000
 H -2.17168 0.54461 0.00000
 H -0.02394 1.87483 0.00000
 H 2.15707 0.60006 0.00000
 H 0.01889 -1.50087 0.00000
9
malonaldehyde_IRC_Cartesians_MW_output/malonaldehyde_IRC_Cartesians_MW point 14
C -1.19597 0.04727 -0.00000
 C -0.01015 0.79329 -0.00000
 C 1.19445 0.07768 0.00000
 O -1.20405 -1.23401 -0.00000
 O 1.23538 -1.20278 0.00000
 H -2.17167 0.54461 0.00000
 H -0.02394 1.87487 0.00000
 H 2.15706 0.60006 0.00000
 H 0.01889 -1.50099 0.00000
9
malonaldehyde_IRC_Cartesians_MW_output/malonaldehyde_IRC_Cartesians_MW point 15
C -1.19563 0.04761 -0.00000
 C -0.01019 0.79428 -0.00000
 C 1.19407 0.07815 0.00000
 O -1.20403 -1.23369 -0.00000
 O 1.23538 -1.20238 0.00000
 H -2.17158 0.54445 0.00000
 H -0.02403 1.87588 0.00000
 H 2.15693 0.60002 0.00000
 H 0.01908 -1.50432 0.00000
9
malonaldehyde_IRC_Cartesians_MW_output/malonaldehyde_IRC_Cartesians_MW point 16
C -1.19500 0.04824 -0.00000
 C -0.01025 0.79608 -0.00000
 C 1.19337 0.07900 0.00000
 O -1.20401 -1.23309 -0.00000
 O 1.23537 -1.20165 0.00000
 H -2.17141 0.54417 0.00000
 H -0.02419 1.87772 0.00000
 H 2.15668 0.59993 0.00000
 H 0.01943 -1.51041 0.00000
9
malonaldehyde_IRC_Cartesians_MW_output/malonaldehyde_IRC_Cartesians_MW point 17
C -1.19430 0.04893 0.00000
 C -0.01032 0.79807 0.00000
 C 1.19260 0.07994 0.00000
 O -1.20398 -1.23244 0.00000
 O 1.23537 -1.20084 0.00000
 H -2.17123 0.54386 0.00000
 H -0.02436 1.87976 0.00000
 H 2.15641 0.59984 0.00000
 H 0.01982 -1.51712 0.00000
9
malonaldehyde_IRC_Cartesians_MW_output/malonaldehyde_IRC_Cartesians_MW point 18
C -1.19407 0.04916 0.00000
 C -0.01034 0.79872 0.00000
 C 1.19235 0.08025 0.00000
 O -1.20397 -1.23222 0.00000
 O 1.23537 -1.20057 0.00000
 H -2.17117 0.54376 0.00000
 H -0.02442 1.88043 0.00000
 H 2.15632 0.59981 0.00000
 H 0.01994 -1.51933 0.00000
9
malonaldehyde_IRC_Cartesians_MW_output/malonaldehyde_IRC_Cartesians_MW point 19
C -1.19415 0.04908 0.00000
 C -0.01034 0.79850 0.00000
 C 1.19243 0.08014 0.00000
 O -1.20398 -1.23230 0.00000
 O 1.23537 -1.20066 0.00000
 H -2.17119 0.54379 0.00000
 H -0.02440 1.88020 0.00000
 H 2.15635 0.59982 0.00000
 H 0.01990 -1.51857 0.00000
9
malonaldehyde_IRC_Cartesians_MW_output/malonaldehyde_IRC_Cartesians_MW point 20
C -1.19435 0.04888 0.00000
 C -0.01032 0.79793 0.00000
 C 1.19265 0.07987 0.00000
 O -1.20398 -1.23249 0.00000
 O 1.23537 -1.20090 0.00000
 H -2.17124 0.54388 0.00000
 H -0.02435 1.87961 0.00000
 H 2.15643 0.59984 0.00000
 H 0.01979 -1.51664 0.00000
9
malonaldehyde_IRC_Cartesians_MW_output/malonaldehyde_IRC_Cartesians_MW point 21
C -1.19459 0.04864 0.00000
 C -0.01029 0.79724 0.00000
 C 1.19292 0.07955 0.00000
 O -1.20399 -1.23271 0.00000
 O 1.23537 -1.20118 0.00000
 H -2.17131 0.54399 0.00000
 H -0.02429 1.87891 0.00000
 H 2.15652 0.59988 0.00000
 H 0.01965 -1.51431 0.00000
9
malonaldehyde_IRC_Cartesians_MW_output/malonaldehyde_IRC_Cartesians_MW point 22
C -1.19484 0.04839 0.00000
 C -0.01027 0.79652 0.00000
 C 1.19320 0.07921 0.00000
 O -1.20400 -1.23295 0.00000
 O 1.23537 -1.20147 0.00000
 H -2.17137 0.54410 0.00000
 H -0.02422 1.87817 0.00000
 H 2.15662 0.59991 0.00000
 H 0.01952 -1.51190 0.00000
9
malonaldehyde_IRC_Cartesians_MW_output/malonaldehyde_IRC_Cartesians_MW point 23
C -1.19509 0.04814 -0.00000
 C -0.01024 0.79581 -0.00000
 C 1.19347 0.07887 0.00000
 O -1.20401 -1.23318 -0.00000
 O 1.23538 -1.20176 0.00000
 H -2.17144 0.54421 0.00000
 H -0.02416 1.87745 0.00000
 H 2.15672 0.59994 0.00000
 H 0.01938 -1.50950 0.00000
9
malonaldehyde_IRC_Cartesians_MW_output/malonaldehyde_IRC_Cartesians_MW point 24
C -1.19534 0.04790 -0.00000
 C -0.01022 0.79511 -0.00000
 C 1.19375 0.07854 0.00000
 O -1.20402 -1.23341 -0.00000
 O 1.23538 -1.20204 0.00000
 H -2.17150 0.54432 0.00000
 H -0.02410 1.87673 0.00000
 H 2.15681 0.59998 0.00000
 H 0.01924 -1.50713 0.00000
9
malonaldehyde_IRC_Cartesians_MW_output/malonaldehyde_IRC_Cartesians_MW point 25
C -1.19558 0.04766 -0.00000
 C -0.01019 0.79442 -0.00000
 C 1.19401 0.07822 0.00000
 O -1.20403 -1.23364 -0.00000
 O 1.23538 -1.20233 0.00000
 H -2.17157 0.54443 0.00000
 H -0.02404 1.87602 0.00000
 H 2.15691 0.60001 0.00000
 H 0.01911 -1.50479 0.00000
