# Supplementary material for: Low dimensional representations along intrinsic reaction coordinates and molecular dynamics trajectories using interatomic distance matrices
Source: Chem Sci. 2019 Sep 18;10(43):9954–68. doi: 10.1039/c9sc02742d (PMC6991188; doi:10.1039/c9sc02742d)
Supplement: Supplementary file 1 [file SC-010-C9SC02742D-s001.zip › C9SC02742D-SI/ESI_xyz_files/malonaldehyde_IRC_Cartesians_MW_output/malonaldehyde_IRC_Cartesians_MW_PC2.xyz]

9
malonaldehyde_IRC_Cartesians_MW_output/malonaldehyde_IRC_Cartesians_MW point 1
C -1.20626 0.05169 0.00000
 C -0.01054 0.78466 -0.00000
 C 1.20381 0.08395 0.00000
 O -1.25345 -1.22975 0.00000
 O 1.28507 -1.19633 0.00000
 H -2.17039 0.57142 0.00000
 H -0.02490 1.86697 0.00000
 H 2.15404 0.62844 0.00000
 H 0.02262 -1.56104 0.00000
9
malonaldehyde_IRC_Cartesians_MW_output/malonaldehyde_IRC_Cartesians_MW point 2
C -1.20416 0.05106 0.00000
 C -0.01049 0.78680 -0.00000
 C 1.20187 0.08304 0.00000
 O -1.24429 -1.23037 0.00000
 O 1.27586 -1.19731 0.00000
 H -2.17058 0.56636 0.00000
 H -0.02477 1.86899 0.00000
 H 2.15452 0.62316 0.00000
 H 0.02204 -1.55174 0.00000
9
malonaldehyde_IRC_Cartesians_MW_output/malonaldehyde_IRC_Cartesians_MW point 3
C -1.20207 0.05043 0.00000
 C -0.01043 0.78894 -0.00000
 C 1.19992 0.08214 0.00000
 O -1.23513 -1.23097 0.00000
 O 1.26666 -1.19828 0.00000
 H -2.17076 0.56131 0.00000
 H -0.02464 1.87100 0.00000
 H 2.15501 0.61788 0.00000
 H 0.02145 -1.54245 0.00000
9
malonaldehyde_IRC_Cartesians_MW_output/malonaldehyde_IRC_Cartesians_MW point 4
C -1.19998 0.04980 0.00000
 C -0.01038 0.79108 -0.00000
 C 1.19799 0.08124 0.00000
 O -1.22600 -1.23158 0.00000
 O 1.25748 -1.19925 0.00000
 H -2.17095 0.55628 0.00000
 H -0.02451 1.87302 0.00000
 H 2.15549 0.61261 0.00000
 H 0.02087 -1.53318 0.00000
9
malonaldehyde_IRC_Cartesians_MW_output/malonaldehyde_IRC_Cartesians_MW point 5
C -1.19790 0.04917 0.00000
 C -0.01033 0.79321 -0.00000
 C 1.19605 0.08034 0.00000
 O -1.21689 -1.23219 0.00000
 O 1.24832 -1.20022 0.00000
 H -2.17114 0.55125 0.00000
 H -0.02438 1.87502 0.00000
 H 2.15598 0.60735 0.00000
 H 0.02028 -1.52394 0.00000
9
malonaldehyde_IRC_Cartesians_MW_output/malonaldehyde_IRC_Cartesians_MW point 6
C -1.19582 0.04855 0.00000
 C -0.01028 0.79533 -0.00000
 C 1.19412 0.07944 0.00000
 O -1.20780 -1.23280 0.00000
 O 1.23919 -1.20119 0.00000
 H -2.17132 0.54624 0.00000
 H -0.02425 1.87703 0.00000
 H 2.15646 0.60211 0.00000
 H 0.01970 -1.51472 0.00000
9
malonaldehyde_IRC_Cartesians_MW_output/malonaldehyde_IRC_Cartesians_MW point 7
C -1.19375 0.04792 -0.00000
 C -0.01023 0.79744 0.00000
 C 1.19220 0.07855 0.00000
 O -1.19876 -1.23340 0.00000
 O 1.23010 -1.20215 0.00000
 H -2.17151 0.54126 0.00000
 H -0.02412 1.87902 0.00000
 H 2.15694 0.59690 0.00000
 H 0.01912 -1.50554 0.00000
9
malonaldehyde_IRC_Cartesians_MW_output/malonaldehyde_IRC_Cartesians_MW point 8
C -1.19170 0.04731 -0.00000
 C -0.01017 0.79953 0.00000
 C 1.19031 0.07767 0.00000
 O -1.18982 -1.23399 0.00000
 O 1.22112 -1.20310 0.00000
 H -2.17169 0.53633 0.00000
 H -0.02400 1.88099 0.00000
 H 2.15741 0.59174 0.00000
 H 0.01855 -1.49647 0.00000
9
malonaldehyde_IRC_Cartesians_MW_output/malonaldehyde_IRC_Cartesians_MW point 9
C -1.18974 0.04672 -0.00000
 C -0.01012 0.80154 0.00000
 C 1.18849 0.07682 0.00000
 O -1.18124 -1.23456 0.00000
 O 1.21249 -1.20401 0.00000
 H -2.17187 0.53160 0.00000
 H -0.02387 1.88288 0.00000
 H 2.15787 0.58680 0.00000
 H 0.01800 -1.48777 0.00000
9
malonaldehyde_IRC_Cartesians_MW_output/malonaldehyde_IRC_Cartesians_MW point 10
C -1.18813 0.04623 -0.00000
 C -0.01008 0.80318 0.00000
 C 1.18700 0.07612 0.00000
 O -1.17422 -1.23503 0.00000
 O 1.20543 -1.20476 0.00000
 H -2.17201 0.52772 0.00000
 H -0.02377 1.88443 0.00000
 H 2.15824 0.58274 0.00000
 H 0.01755 -1.48063 0.00000
9
malonaldehyde_IRC_Cartesians_MW_output/malonaldehyde_IRC_Cartesians_MW point 11
C -1.18732 0.04599 -0.00000
 C -0.01006 0.80401 0.00000
 C 1.18624 0.07577 0.00000
 O -1.17068 -1.23527 0.00000
 O 1.20187 -1.20514 0.00000
 H -2.17208 0.52577 0.00000
 H -0.02372 1.88521 0.00000
 H 2.15843 0.58070 0.00000
 H 0.01732 -1.47704 0.00000
9
malonaldehyde_IRC_Cartesians_MW_output/malonaldehyde_IRC_Cartesians_MW point 12
C -1.18697 0.04588 -0.00000
 C -0.01005 0.80437 0.00000
 C 1.18592 0.07562 0.00000
 O -1.16913 -1.23537 0.00000
 O 1.20032 -1.20530 0.00000
 H -2.17212 0.52492 0.00000
 H -0.02370 1.88555 0.00000
 H 2.15851 0.57981 0.00000
 H 0.01723 -1.47548 0.00000
9
malonaldehyde_IRC_Cartesians_MW_output/malonaldehyde_IRC_Cartesians_MW point 13
C -1.18696 0.04588 -0.00000
 C -0.01005 0.80438 0.00000
 C 1.18591 0.07562 0.00000
 O -1.16910 -1.23537 0.00000
 O 1.20029 -1.20530 0.00000
 H -2.17212 0.52490 0.00000
 H -0.02370 1.88555 0.00000
 H 2.15852 0.57979 0.00000
 H 0.01722 -1.47545 0.00000
9
malonaldehyde_IRC_Cartesians_MW_output/malonaldehyde_IRC_Cartesians_MW point 14
C -1.18695 0.04588 -0.00000
 C -0.01005 0.80438 0.00000
 C 1.18590 0.07562 0.00000
 O -1.16907 -1.23538 0.00000
 O 1.20026 -1.20531 0.00000
 H -2.17212 0.52489 0.00000
 H -0.02370 1.88556 0.00000
 H 2.15852 0.57977 0.00000
 H 0.01722 -1.47541 0.00000
9
malonaldehyde_IRC_Cartesians_MW_output/malonaldehyde_IRC_Cartesians_MW point 15
C -1.18729 0.04598 -0.00000
 C -0.01006 0.80404 0.00000
 C 1.18622 0.07576 0.00000
 O -1.17055 -1.23528 0.00000
 O 1.20174 -1.20515 0.00000
 H -2.17209 0.52570 0.00000
 H -0.02372 1.88524 0.00000
 H 2.15844 0.58062 0.00000
 H 0.01732 -1.47691 0.00000
9
malonaldehyde_IRC_Cartesians_MW_output/malonaldehyde_IRC_Cartesians_MW point 16
C -1.18809 0.04622 -0.00000
 C -0.01008 0.80323 0.00000
 C 1.18695 0.07610 0.00000
 O -1.17401 -1.23505 0.00000
 O 1.20522 -1.20478 0.00000
 H -2.17202 0.52761 0.00000
 H -0.02377 1.88447 0.00000
 H 2.15825 0.58262 0.00000
 H 0.01754 -1.48043 0.00000
9
malonaldehyde_IRC_Cartesians_MW_output/malonaldehyde_IRC_Cartesians_MW point 17
C -1.18968 0.04670 -0.00000
 C -0.01012 0.80160 0.00000
 C 1.18843 0.07679 0.00000
 O -1.18097 -1.23458 0.00000
 O 1.21222 -1.20404 0.00000
 H -2.17187 0.53145 0.00000
 H -0.02387 1.88294 0.00000
 H 2.15788 0.58664 0.00000
 H 0.01798 -1.48749 0.00000
9
malonaldehyde_IRC_Cartesians_MW_output/malonaldehyde_IRC_Cartesians_MW point 18
C -1.19163 0.04729 -0.00000
 C -0.01017 0.79961 0.00000
 C 1.19024 0.07763 0.00000
 O -1.18951 -1.23401 0.00000
 O 1.22080 -1.20313 0.00000
 H -2.17170 0.53616 0.00000
 H -0.02399 1.88106 0.00000
 H 2.15743 0.59156 0.00000
 H 0.01853 -1.49616 0.00000
9
malonaldehyde_IRC_Cartesians_MW_output/malonaldehyde_IRC_Cartesians_MW point 19
C -1.19367 0.04790 -0.00000
 C -0.01022 0.79752 0.00000
 C 1.19213 0.07851 0.00000
 O -1.19842 -1.23342 0.00000
 O 1.22976 -1.20219 0.00000
 H -2.17152 0.54107 0.00000
 H -0.02412 1.87909 0.00000
 H 2.15696 0.59670 0.00000
 H 0.01910 -1.50520 0.00000
9
malonaldehyde_IRC_Cartesians_MW_output/malonaldehyde_IRC_Cartesians_MW point 20
C -1.19573 0.04852 0.00000
 C -0.01028 0.79541 -0.00000
 C 1.19405 0.07941 0.00000
 O -1.20744 -1.23282 0.00000
 O 1.23883 -1.20123 0.00000
 H -2.17133 0.54605 0.00000
 H -0.02425 1.87710 0.00000
 H 2.15648 0.60191 0.00000
 H 0.01968 -1.51435 0.00000
9
malonaldehyde_IRC_Cartesians_MW_output/malonaldehyde_IRC_Cartesians_MW point 21
C -1.19781 0.04915 0.00000
 C -0.01033 0.79329 -0.00000
 C 1.19597 0.08030 0.00000
 O -1.21651 -1.23222 0.00000
 O 1.24794 -1.20026 0.00000
 H -2.17115 0.55104 0.00000
 H -0.02438 1.87511 0.00000
 H 2.15600 0.60713 0.00000
 H 0.02026 -1.52355 0.00000
9
malonaldehyde_IRC_Cartesians_MW_output/malonaldehyde_IRC_Cartesians_MW point 22
C -1.19989 0.04977 0.00000
 C -0.01038 0.79117 -0.00000
 C 1.19790 0.08120 0.00000
 O -1.22560 -1.23161 0.00000
 O 1.25708 -1.19930 0.00000
 H -2.17096 0.55606 0.00000
 H -0.02451 1.87310 0.00000
 H 2.15552 0.61238 0.00000
 H 0.02084 -1.53278 0.00000
9
malonaldehyde_IRC_Cartesians_MW_output/malonaldehyde_IRC_Cartesians_MW point 23
C -1.20198 0.05040 0.00000
 C -0.01043 0.78904 -0.00000
 C 1.19983 0.08210 0.00000
 O -1.23472 -1.23100 0.00000
 O 1.26624 -1.19833 0.00000
 H -2.17077 0.56109 0.00000
 H -0.02463 1.87109 0.00000
 H 2.15503 0.61764 0.00000
 H 0.02142 -1.54203 0.00000
9
malonaldehyde_IRC_Cartesians_MW_output/malonaldehyde_IRC_Cartesians_MW point 24
C -1.20407 0.05103 0.00000
 C -0.01048 0.78690 -0.00000
 C 1.20177 0.08300 0.00000
 O -1.24385 -1.23039 0.00000
 O 1.27543 -1.19735 0.00000
 H -2.17059 0.56612 0.00000
 H -0.02476 1.86908 0.00000
 H 2.15455 0.62291 0.00000
 H 0.02201 -1.55130 0.00000
9
malonaldehyde_IRC_Cartesians_MW_output/malonaldehyde_IRC_Cartesians_MW point 25
C -1.20616 0.05166 0.00000
 C -0.01054 0.78476 -0.00000
 C 1.20371 0.08390 0.00000
 O -1.25300 -1.22978 0.00000
 O 1.28462 -1.19638 0.00000
 H -2.17040 0.57117 0.00000
 H -0.02489 1.86707 0.00000
 H 2.15406 0.62818 0.00000
 H 0.02259 -1.56058 0.00000
