# Supplementary material for: Low dimensional representations along intrinsic reaction coordinates and molecular dynamics trajectories using interatomic distance matrices
Source: Chem Sci. 2019 Sep 18;10(43):9954–68. doi: 10.1039/c9sc02742d (PMC6991188; doi:10.1039/c9sc02742d)
Supplement: Supplementary file 1 [file SC-010-C9SC02742D-s001.zip › C9SC02742D-SI/ESI_xyz_files/acrylonitrile_scan_Distances_MW_output/acrylonitrile_scan_Distances_MW_PC1.xyz]

10
acrylonitrile_scan_Distances_MW_output/acrylonitrile_scan_Distances_MW point 1
C 0.14309 0.25551 0.54417
 C -0.96023 0.43899 -0.25825
 C -2.12482 -0.29456 -0.19336
 N -3.08424 -0.88476 -0.13204
 N 2.22911 -0.67061 -0.45107
 N 2.86337 0.17669 -0.39728
 O 1.00786 -0.97042 -0.13741
 H -0.02652 -0.18478 1.38765
 H -0.92225 1.09737 -0.98794
 H 0.87463 1.03658 0.62554
10
acrylonitrile_scan_Distances_MW_output/acrylonitrile_scan_Distances_MW point 2
C 0.14334 0.23054 0.51188
 C -0.98401 0.46689 -0.27829
 C -2.15102 -0.29505 -0.15707
 N -3.11220 -0.90922 -0.04825
 N 2.25971 -0.64624 -0.46407
 N 2.94216 0.15829 -0.19580
 O 0.99166 -0.93133 -0.31779
 H -0.00515 -0.28760 1.41950
 H -0.96437 1.19271 -1.04780
 H 0.87989 1.02102 0.57768
10
acrylonitrile_scan_Distances_MW_output/acrylonitrile_scan_Distances_MW point 3
C 0.14305 0.21744 0.48866
 C -0.99714 0.47670 -0.28234
 C -2.16743 -0.29239 -0.13787
 N -3.13119 -0.91272 -0.00935
 N 2.27849 -0.63349 -0.46848
 N 2.98926 0.15524 -0.08027
 O 0.98252 -0.91579 -0.41863
 H 0.00437 -0.33073 1.41483
 H -0.98576 1.22782 -1.05754
 H 0.88381 1.00792 0.55098
10
acrylonitrile_scan_Distances_MW_output/acrylonitrile_scan_Distances_MW point 4
C 0.14291 0.21210 0.47884
 C -1.00231 0.47941 -0.28241
 C -2.17434 -0.29040 -0.13100
 N -3.13949 -0.91143 0.00344
 N 2.28633 -0.62887 -0.46923
 N 3.00827 0.15734 -0.03667
 O 0.97917 -0.91277 -0.45578
 H 0.00766 -0.34491 1.40818
 H -0.99381 1.23798 -1.05624
 H 0.88561 1.00154 0.54087
10
acrylonitrile_scan_Distances_MW_output/acrylonitrile_scan_Distances_MW point 5
C 0.14296 0.21419 0.48268
 C -1.00030 0.47842 -0.28247
 C -2.17163 -0.29123 -0.13361
 N -3.13622 -0.91210 -0.00135
 N 2.28326 -0.63063 -0.46901
 N 3.00087 0.15629 -0.05340
 O 0.98045 -0.91371 -0.44160
 H 0.00641 -0.33956 1.41104
 H -0.99071 1.23424 -1.05704
 H 0.88489 1.00410 0.54476
10
acrylonitrile_scan_Distances_MW_output/acrylonitrile_scan_Distances_MW point 6
C 0.14321 0.22334 0.49944
 C -0.99127 0.47287 -0.28126
 C -2.15988 -0.29399 -0.14620
 N -3.12231 -0.91237 -0.02567
 N 2.26989 -0.63903 -0.46691
 N 2.96793 0.15526 -0.13145
 O 0.98653 -0.92150 -0.37432
 H 0.00034 -0.31281 1.41922
 H -0.97638 1.21389 -1.05564
 H 0.88194 1.01433 0.56279
10
acrylonitrile_scan_Distances_MW_output/acrylonitrile_scan_Distances_MW point 7
C 0.14335 0.24163 0.52832
 C -0.97307 0.45530 -0.27059
 C -2.13855 -0.29523 -0.17397
 N -3.09859 -0.89972 -0.08593
 N 2.24522 -0.65750 -0.45847
 N 2.90490 0.16659 -0.29154
 O 0.99934 -0.94940 -0.23248
 H -0.01448 -0.24334 1.40977
 H -0.94539 1.15271 -1.02527
 H 0.87727 1.02896 0.60017
10
acrylonitrile_scan_Distances_MW_output/acrylonitrile_scan_Distances_MW point 8
C 0.14263 0.27246 0.55911
 C -0.94571 0.41959 -0.24310
 C -2.10958 -0.29450 -0.21355
 N -3.06853 -0.86833 -0.18194
 N 2.21117 -0.68468 -0.44304
 N 2.81769 0.18302 -0.50642
 O 1.01686 -0.98889 -0.03922
 H -0.04059 -0.11620 1.35804
 H -0.89572 1.03203 -0.94186
 H 0.87178 1.04550 0.65197
10
acrylonitrile_scan_Distances_MW_output/acrylonitrile_scan_Distances_MW point 9
C 0.14190 0.31526 0.59075
 C -0.91109 0.38132 -0.21511
 C -2.07131 -0.30261 -0.25155
 N -3.02755 -0.85102 -0.27549
 N 2.16658 -0.71350 -0.42955
 N 2.70527 0.16713 -0.72805
 O 1.03850 -1.00226 0.15669
 H -0.07193 0.02692 1.30787
 H -0.83430 0.90246 -0.85901
 H 0.86394 1.07629 0.70345
10
acrylonitrile_scan_Distances_MW_output/acrylonitrile_scan_Distances_MW point 10
C 0.14263 0.36215 0.62653
 C -0.87210 0.35718 -0.20261
 C -2.02425 -0.32471 -0.27871
 N -2.97424 -0.87107 -0.33632
 N 2.11260 -0.73828 -0.42548
 N 2.56606 0.11078 -0.92903
 O 1.06761 -0.97826 0.32549
 H -0.10212 0.13770 1.30422
 H -0.76927 0.81821 -0.82909
 H 0.85308 1.12630 0.74500
10
acrylonitrile_scan_Distances_MW_output/acrylonitrile_scan_Distances_MW point 11
C 0.14513 0.40863 0.66444
 C -0.83024 0.34603 -0.20327
 C -1.97109 -0.35660 -0.29494
 N -2.91223 -0.91986 -0.36611
 N 2.05210 -0.75802 -0.43133
 N 2.40376 0.02905 -1.10271
 O 1.10550 -0.92841 0.46085
 H -0.13050 0.21445 1.34084
 H -0.70265 0.77646 -0.84480
 H 0.84023 1.18827 0.77704
10
acrylonitrile_scan_Distances_MW_output/acrylonitrile_scan_Distances_MW point 12
C 0.14944 0.45387 0.70262
 C -0.78574 0.34322 -0.21203
 C -1.91291 -0.39449 -0.30237
 N -2.84334 -0.98657 -0.37293
 N 1.98606 -0.77340 -0.44585
 N 2.21955 -0.06734 -1.25135
 O 1.15266 -0.86200 0.56557
 H -0.15753 0.26761 1.40383
 H -0.63422 0.76256 -0.88973
 H 0.82602 1.25654 0.80225
10
acrylonitrile_scan_Distances_MW_output/acrylonitrile_scan_Distances_MW point 13
C 0.15563 0.49616 0.73920
 C -0.74030 0.34603 -0.22584
 C -1.85201 -0.43493 -0.30243
 N -2.77032 -1.06265 -0.36195
 N 1.91687 -0.78454 -0.46759
 N 2.01970 -0.16968 -1.37313
 O 1.20778 -0.78632 0.63966
 H -0.18188 0.30211 1.48355
 H -0.56670 0.76806 -0.95328
 H 0.81123 1.32575 0.82181
10
acrylonitrile_scan_Distances_MW_output/acrylonitrile_scan_Distances_MW point 14
C 0.16469 0.53798 0.77644
 C -0.69131 0.35347 -0.24461
 C -1.78426 -0.47937 -0.29585
 N -2.68782 -1.14993 -0.33457
 N 1.83955 -0.79231 -0.49792
 N 1.78947 -0.28241 -1.47622
 O 1.27531 -0.69841 0.68819
 H -0.20344 0.32282 1.58283
 H -0.49721 0.78948 -1.03640
 H 0.79503 1.39867 0.83811
10
acrylonitrile_scan_Distances_MW_output/acrylonitrile_scan_Distances_MW point 15
C 0.17573 0.57332 0.80894
 C -0.64672 0.36323 -0.26467
 C -1.71985 -0.52021 -0.28485
 N -2.60779 -1.23263 -0.29787
 N 1.76539 -0.79608 -0.53162
 N 1.56362 -0.38764 -1.54710
 O 1.34469 -0.61287 0.70633
 H -0.21702 0.33001 1.68433
 H -0.43813 0.81955 -1.12352
 H 0.78008 1.46333 0.85001
10
acrylonitrile_scan_Distances_MW_output/acrylonitrile_scan_Distances_MW point 16
C 0.19037 0.60670 0.84034
 C -0.60241 0.37497 -0.28717
 C -1.65195 -0.56107 -0.26980
 N -2.52122 -1.31706 -0.25158
 N 1.68603 -0.79715 -0.57120
 N 1.31916 -0.49639 -1.59610
 O 1.42203 -0.52170 0.69966
 H -0.22197 0.32890 1.79578
 H -0.38515 0.85669 -1.22019
 H 0.76510 1.52612 0.86028
10
acrylonitrile_scan_Distances_MW_output/acrylonitrile_scan_Distances_MW point 17
C 0.20737 0.63515 0.86710
 C -0.56385 0.38615 -0.30857
 C -1.58830 -0.59678 -0.25382
 N -2.43758 -1.39166 -0.20436
 N 1.60985 -0.79631 -0.61110
 N 1.08499 -0.59622 -1.61994
 O 1.49698 -0.43628 0.67213
 H -0.21584 0.32385 1.90126
 H -0.34587 0.89235 -1.31168
 H 0.75225 1.57977 0.86897
10
acrylonitrile_scan_Distances_MW_output/acrylonitrile_scan_Distances_MW point 18
C 0.22529 0.65847 0.88834
 C -0.53269 0.39525 -0.32683
 C -1.53243 -0.62573 -0.23927
 N -2.36195 -1.45221 -0.16229
 N 1.54091 -0.79481 -0.64750
 N 0.87618 -0.68192 -1.62446
 O 1.56344 -0.36230 0.63303
 H -0.20035 0.31919 1.99205
 H -0.32082 0.92135 -1.38975
 H 0.74241 1.62272 0.87669
10
acrylonitrile_scan_Distances_MW_output/acrylonitrile_scan_Distances_MW point 19
C 0.24263 0.67706 0.90431
 C -0.50879 0.40189 -0.34120
 C -1.48595 -0.64800 -0.22738
 N -2.29733 -1.49852 -0.12827
 N 1.48157 -0.79349 -0.67822
 N 0.70047 -0.75162 -1.61726
 O 1.61835 -0.30211 0.59113
 H -0.17930 0.31680 2.06472
 H -0.30730 0.94231 -1.45141
 H 0.73566 1.65567 0.88357
