# Supplementary material for: Low dimensional representations along intrinsic reaction coordinates and molecular dynamics trajectories using interatomic distance matrices
Source: Chem Sci. 2019 Sep 18;10(43):9954–68. doi: 10.1039/c9sc02742d (PMC6991188; doi:10.1039/c9sc02742d)
Supplement: Supplementary file 1 [file SC-010-C9SC02742D-s001.zip › C9SC02742D-SI/ESI_xyz_files/acrylonitrile_scan_Distances_MW_output/acrylonitrile_scan_Distances_MW_PC3.xyz]

10
acrylonitrile_scan_Distances_MW_output/acrylonitrile_scan_Distances_MW point 1
C 0.14638 0.42419 0.67746
 C -0.81538 0.34431 -0.20551
 C -1.95182 -0.36896 -0.29838
 N -2.88952 -0.94093 -0.37071
 N 2.03023 -0.76372 -0.43535
 N 2.34351 -0.00246 -1.15600
 O 1.12048 -0.90736 0.49980
 H -0.13986 0.23480 1.35979
 H -0.67956 0.76913 -0.85737
 H 0.83553 1.21100 0.78628
10
acrylonitrile_scan_Distances_MW_output/acrylonitrile_scan_Distances_MW point 2
C 0.14638 0.42419 0.67746
 C -0.81538 0.34431 -0.20551
 C -1.95182 -0.36896 -0.29838
 N -2.88952 -0.94094 -0.37071
 N 2.03023 -0.76371 -0.43535
 N 2.34352 -0.00246 -1.15600
 O 1.12048 -0.90736 0.49980
 H -0.13986 0.23480 1.35979
 H -0.67955 0.76913 -0.85737
 H 0.83553 1.21100 0.78628
10
acrylonitrile_scan_Distances_MW_output/acrylonitrile_scan_Distances_MW point 3
C 0.14638 0.42419 0.67746
 C -0.81538 0.34431 -0.20551
 C -1.95182 -0.36896 -0.29838
 N -2.88952 -0.94094 -0.37071
 N 2.03023 -0.76371 -0.43535
 N 2.34352 -0.00246 -1.15600
 O 1.12048 -0.90736 0.49980
 H -0.13986 0.23480 1.35979
 H -0.67955 0.76913 -0.85737
 H 0.83553 1.21100 0.78628
10
acrylonitrile_scan_Distances_MW_output/acrylonitrile_scan_Distances_MW point 4
C 0.14638 0.42419 0.67746
 C -0.81538 0.34431 -0.20551
 C -1.95182 -0.36896 -0.29838
 N -2.88952 -0.94093 -0.37071
 N 2.03023 -0.76372 -0.43535
 N 2.34351 -0.00246 -1.15600
 O 1.12048 -0.90736 0.49980
 H -0.13986 0.23480 1.35979
 H -0.67956 0.76913 -0.85737
 H 0.83553 1.21100 0.78628
10
acrylonitrile_scan_Distances_MW_output/acrylonitrile_scan_Distances_MW point 5
C 0.14638 0.42419 0.67746
 C -0.81538 0.34431 -0.20551
 C -1.95182 -0.36896 -0.29838
 N -2.88952 -0.94093 -0.37071
 N 2.03023 -0.76371 -0.43535
 N 2.34351 -0.00246 -1.15600
 O 1.12048 -0.90736 0.49980
 H -0.13986 0.23480 1.35979
 H -0.67956 0.76913 -0.85737
 H 0.83553 1.21100 0.78628
10
acrylonitrile_scan_Distances_MW_output/acrylonitrile_scan_Distances_MW point 6
C 0.14638 0.42419 0.67746
 C -0.81538 0.34431 -0.20551
 C -1.95182 -0.36896 -0.29838
 N -2.88952 -0.94094 -0.37071
 N 2.03023 -0.76371 -0.43535
 N 2.34352 -0.00246 -1.15600
 O 1.12048 -0.90736 0.49980
 H -0.13986 0.23480 1.35979
 H -0.67955 0.76913 -0.85737
 H 0.83553 1.21100 0.78628
10
acrylonitrile_scan_Distances_MW_output/acrylonitrile_scan_Distances_MW point 7
C 0.14638 0.42419 0.67746
 C -0.81538 0.34431 -0.20551
 C -1.95182 -0.36896 -0.29838
 N -2.88952 -0.94094 -0.37071
 N 2.03023 -0.76371 -0.43535
 N 2.34352 -0.00246 -1.15600
 O 1.12048 -0.90736 0.49980
 H -0.13986 0.23480 1.35979
 H -0.67956 0.76913 -0.85737
 H 0.83553 1.21100 0.78628
10
acrylonitrile_scan_Distances_MW_output/acrylonitrile_scan_Distances_MW point 8
C 0.14638 0.42419 0.67746
 C -0.81538 0.34431 -0.20551
 C -1.95182 -0.36896 -0.29838
 N -2.88952 -0.94094 -0.37071
 N 2.03023 -0.76371 -0.43535
 N 2.34352 -0.00246 -1.15600
 O 1.12048 -0.90736 0.49980
 H -0.13986 0.23480 1.35979
 H -0.67956 0.76913 -0.85737
 H 0.83553 1.21100 0.78628
10
acrylonitrile_scan_Distances_MW_output/acrylonitrile_scan_Distances_MW point 9
C 0.14638 0.42419 0.67746
 C -0.81538 0.34431 -0.20551
 C -1.95182 -0.36896 -0.29838
 N -2.88952 -0.94093 -0.37071
 N 2.03023 -0.76371 -0.43535
 N 2.34351 -0.00246 -1.15600
 O 1.12048 -0.90736 0.49980
 H -0.13986 0.23480 1.35979
 H -0.67956 0.76913 -0.85737
 H 0.83553 1.21100 0.78628
10
acrylonitrile_scan_Distances_MW_output/acrylonitrile_scan_Distances_MW point 10
C 0.14638 0.42419 0.67746
 C -0.81538 0.34431 -0.20551
 C -1.95182 -0.36896 -0.29838
 N -2.88952 -0.94094 -0.37071
 N 2.03023 -0.76371 -0.43535
 N 2.34352 -0.00246 -1.15600
 O 1.12048 -0.90736 0.49980
 H -0.13986 0.23480 1.35979
 H -0.67955 0.76913 -0.85737
 H 0.83553 1.21100 0.78628
10
acrylonitrile_scan_Distances_MW_output/acrylonitrile_scan_Distances_MW point 11
C 0.14638 0.42419 0.67746
 C -0.81538 0.34431 -0.20551
 C -1.95182 -0.36896 -0.29838
 N -2.88952 -0.94093 -0.37071
 N 2.03023 -0.76371 -0.43535
 N 2.34351 -0.00246 -1.15600
 O 1.12048 -0.90736 0.49980
 H -0.13986 0.23480 1.35979
 H -0.67956 0.76913 -0.85737
 H 0.83553 1.21100 0.78628
10
acrylonitrile_scan_Distances_MW_output/acrylonitrile_scan_Distances_MW point 12
C 0.14638 0.42419 0.67746
 C -0.81538 0.34431 -0.20551
 C -1.95182 -0.36896 -0.29838
 N -2.88952 -0.94094 -0.37071
 N 2.03023 -0.76371 -0.43535
 N 2.34352 -0.00246 -1.15600
 O 1.12048 -0.90736 0.49980
 H -0.13986 0.23480 1.35979
 H -0.67956 0.76913 -0.85737
 H 0.83553 1.21100 0.78628
10
acrylonitrile_scan_Distances_MW_output/acrylonitrile_scan_Distances_MW point 13
C 0.14638 0.42419 0.67746
 C -0.81538 0.34431 -0.20551
 C -1.95182 -0.36896 -0.29838
 N -2.88952 -0.94093 -0.37071
 N 2.03023 -0.76371 -0.43535
 N 2.34351 -0.00246 -1.15600
 O 1.12048 -0.90736 0.49980
 H -0.13986 0.23480 1.35979
 H -0.67956 0.76913 -0.85737
 H 0.83553 1.21100 0.78628
10
acrylonitrile_scan_Distances_MW_output/acrylonitrile_scan_Distances_MW point 14
C 0.14638 0.42419 0.67746
 C -0.81538 0.34431 -0.20551
 C -1.95182 -0.36896 -0.29838
 N -2.88952 -0.94093 -0.37071
 N 2.03023 -0.76371 -0.43535
 N 2.34351 -0.00246 -1.15600
 O 1.12048 -0.90736 0.49980
 H -0.13986 0.23480 1.35979
 H -0.67956 0.76913 -0.85737
 H 0.83553 1.21100 0.78628
10
acrylonitrile_scan_Distances_MW_output/acrylonitrile_scan_Distances_MW point 15
C 0.14638 0.42419 0.67746
 C -0.81538 0.34431 -0.20551
 C -1.95182 -0.36896 -0.29838
 N -2.88952 -0.94093 -0.37071
 N 2.03023 -0.76371 -0.43535
 N 2.34351 -0.00246 -1.15600
 O 1.12048 -0.90736 0.49980
 H -0.13986 0.23480 1.35979
 H -0.67956 0.76913 -0.85737
 H 0.83553 1.21100 0.78628
10
acrylonitrile_scan_Distances_MW_output/acrylonitrile_scan_Distances_MW point 16
C 0.14638 0.42419 0.67746
 C -0.81538 0.34431 -0.20551
 C -1.95182 -0.36896 -0.29838
 N -2.88952 -0.94093 -0.37071
 N 2.03023 -0.76371 -0.43535
 N 2.34351 -0.00246 -1.15600
 O 1.12048 -0.90736 0.49980
 H -0.13986 0.23480 1.35979
 H -0.67956 0.76913 -0.85737
 H 0.83553 1.21100 0.78628
10
acrylonitrile_scan_Distances_MW_output/acrylonitrile_scan_Distances_MW point 17
C 0.14638 0.42419 0.67746
 C -0.81538 0.34431 -0.20551
 C -1.95182 -0.36896 -0.29838
 N -2.88952 -0.94094 -0.37071
 N 2.03023 -0.76371 -0.43535
 N 2.34352 -0.00246 -1.15600
 O 1.12048 -0.90736 0.49980
 H -0.13986 0.23480 1.35979
 H -0.67956 0.76913 -0.85737
 H 0.83553 1.21100 0.78628
10
acrylonitrile_scan_Distances_MW_output/acrylonitrile_scan_Distances_MW point 18
C 0.14638 0.42419 0.67746
 C -0.81538 0.34431 -0.20551
 C -1.95182 -0.36896 -0.29838
 N -2.88952 -0.94094 -0.37071
 N 2.03023 -0.76371 -0.43535
 N 2.34352 -0.00246 -1.15600
 O 1.12048 -0.90736 0.49980
 H -0.13986 0.23480 1.35979
 H -0.67956 0.76913 -0.85737
 H 0.83553 1.21100 0.78628
10
acrylonitrile_scan_Distances_MW_output/acrylonitrile_scan_Distances_MW point 19
C 0.14638 0.42419 0.67746
 C -0.81538 0.34431 -0.20551
 C -1.95182 -0.36896 -0.29838
 N -2.88952 -0.94094 -0.37071
 N 2.03023 -0.76371 -0.43535
 N 2.34352 -0.00246 -1.15600
 O 1.12048 -0.90736 0.49980
 H -0.13986 0.23480 1.35979
 H -0.67956 0.76913 -0.85737
 H 0.83553 1.21100 0.78628
