# Supplementary material for: Low dimensional representations along intrinsic reaction coordinates and molecular dynamics trajectories using interatomic distance matrices
Source: Chem Sci. 2019 Sep 18;10(43):9954–68. doi: 10.1039/c9sc02742d (PMC6991188; doi:10.1039/c9sc02742d)
Supplement: Supplementary file 1 [file SC-010-C9SC02742D-s001.zip › C9SC02742D-SI/ESI_xyz_files/acrylonitrile_scan_Distances_MW_output/acrylonitrile_scan_Distances_MW_PC2.xyz]

10
acrylonitrile_scan_Distances_MW_output/acrylonitrile_scan_Distances_MW point 1
C 0.18179 0.68999 0.20241
 C -0.95340 0.35239 -0.09721
 C -1.93291 -0.50774 -0.04272
 N -2.74126 -1.20459 0.01322
 N 2.06087 -0.82506 -0.40912
 N 2.42626 -1.09676 0.60951
 O 1.11588 -0.07867 -0.95099
 H 0.16273 0.47844 0.73176
 H -1.08031 0.70573 -0.43215
 H 0.76034 1.48627 0.37529
10
acrylonitrile_scan_Distances_MW_output/acrylonitrile_scan_Distances_MW point 2
C 0.17099 0.72785 0.09859
 C -0.91219 0.26239 0.02623
 C -1.93870 -0.49526 -0.03680
 N -2.78576 -1.10699 -0.07829
 N 2.05142 -0.83644 -0.36711
 N 2.40466 -1.02973 0.68975
 O 1.11455 -0.13161 -0.98961
 H 0.07240 0.71639 0.34154
 H -0.96048 0.42948 -0.03149
 H 0.78312 1.46390 0.34718
10
acrylonitrile_scan_Distances_MW_output/acrylonitrile_scan_Distances_MW point 3
C 0.15212 0.58667 0.47741
 C -0.87348 0.27416 -0.05894
 C -1.93752 -0.38710 -0.33236
 N -2.81536 -0.91561 -0.55729
 N 2.04254 -0.89029 -0.18825
 N 2.41837 -0.33221 -1.08387
 O 1.08477 -0.77823 0.71859
 H -0.01904 0.63184 0.65384
 H -0.84676 0.46913 -0.27304
 H 0.79437 1.34165 0.64391
10
acrylonitrile_scan_Distances_MW_output/acrylonitrile_scan_Distances_MW point 4
C 0.14809 0.50289 0.59128
 C -0.84607 0.31233 -0.13859
 C -1.94444 -0.37607 -0.31763
 N -2.85073 -0.92718 -0.46265
 N 2.03982 -0.82971 -0.32684
 N 2.38167 -0.15938 -1.12853
 O 1.10651 -0.85337 0.59972
 H -0.07989 0.42707 1.04508
 H -0.76640 0.62732 -0.59210
 H 0.81145 1.27609 0.73026
10
acrylonitrile_scan_Distances_MW_output/acrylonitrile_scan_Distances_MW point 5
C 0.14668 0.44410 0.65719
 C -0.82370 0.33723 -0.18980
 C -1.94987 -0.37091 -0.30331
 N -2.87909 -0.93856 -0.39305
 N 2.03331 -0.78104 -0.40941
 N 2.35346 -0.04308 -1.14941
 O 1.11760 -0.89388 0.52380
 H -0.12417 0.28178 1.28540
 H -0.70288 0.73598 -0.79471
 H 0.82867 1.22837 0.77330
10
acrylonitrile_scan_Distances_MW_output/acrylonitrile_scan_Distances_MW point 6
C 0.14615 0.39980 0.70097
 C -0.80478 0.35207 -0.22364
 C -1.95429 -0.36636 -0.29235
 N -2.90276 -0.94270 -0.34433
 N 2.02593 -0.74208 -0.46581
 N 2.33111 0.04833 -1.16380
 O 1.12348 -0.92407 0.47152
 H -0.15941 0.17887 1.44623
 H -0.64998 0.80724 -0.93004
 H 0.84456 1.18890 0.80126
10
acrylonitrile_scan_Distances_MW_output/acrylonitrile_scan_Distances_MW point 7
C 0.14608 0.36327 0.73358
 C -0.78825 0.36225 -0.24879
 C -1.95811 -0.36210 -0.28331
 N -2.92332 -0.94351 -0.30648
 N 2.01854 -0.70905 -0.50884
 N 2.31215 0.12611 -1.17458
 O 1.12701 -0.94951 0.43118
 H -0.18901 0.09772 1.56690
 H -0.60423 0.86029 -1.03141
 H 0.85915 1.15452 0.82174
10
acrylonitrile_scan_Distances_MW_output/acrylonitrile_scan_Distances_MW point 8
C 0.14626 0.33644 0.75567
 C -0.77580 0.36901 -0.26603
 C -1.96098 -0.35882 -0.27657
 N -2.93878 -0.94323 -0.27952
 N 2.01249 -0.68446 -0.53852
 N 2.29797 0.18408 -1.18151
 O 1.12899 -0.96836 0.40279
 H -0.21069 0.03938 1.64967
 H -0.57001 0.89729 -1.10114
 H 0.87055 1.12865 0.83517
10
acrylonitrile_scan_Distances_MW_output/acrylonitrile_scan_Distances_MW point 9
C 0.14651 0.31736 0.77049
 C -0.76686 0.37363 -0.27782
 C -1.96304 -0.35647 -0.27167
 N -2.94988 -0.94286 -0.26056
 N 2.00791 -0.66684 -0.55871
 N 2.28778 0.22553 -1.18580
 O 1.13014 -0.98175 0.38308
 H -0.22596 -0.00181 1.70595
 H -0.54553 0.92311 -1.14881
 H 0.87893 1.11010 0.84384
10
acrylonitrile_scan_Distances_MW_output/acrylonitrile_scan_Distances_MW point 10
C 0.14670 0.30659 0.77853
 C -0.76179 0.37621 -0.28433
 C -1.96421 -0.35516 -0.26885
 N -2.95618 -0.94265 -0.24990
 N 2.00524 -0.65687 -0.56976
 N 2.28200 0.24893 -1.18796
 O 1.13070 -0.98927 0.37213
 H -0.23450 -0.02502 1.73686
 H -0.53171 0.93761 -1.17510
 H 0.88375 1.09961 0.84840
10
acrylonitrile_scan_Distances_MW_output/acrylonitrile_scan_Distances_MW point 11
C 0.14674 0.30452 0.78005
 C -0.76081 0.37670 -0.28557
 C -1.96443 -0.35491 -0.26831
 N -2.95739 -0.94261 -0.24785
 N 2.00471 -0.65494 -0.57186
 N 2.28088 0.25344 -1.18836
 O 1.13080 -0.99072 0.37003
 H -0.23613 -0.02949 1.74274
 H -0.52905 0.94041 -1.18012
 H 0.88468 1.09759 0.84926
10
acrylonitrile_scan_Distances_MW_output/acrylonitrile_scan_Distances_MW point 12
C 0.14662 0.31081 0.77540
 C -0.76378 0.37520 -0.28179
 C -1.96375 -0.35567 -0.26996
 N -2.95371 -0.94273 -0.25408
 N 2.00629 -0.66078 -0.56546
 N 2.28427 0.23976 -1.18714
 O 1.13049 -0.98633 0.37641
 H -0.23116 -0.01592 1.72481
 H -0.53713 0.93193 -1.16484
 H 0.88185 1.10372 0.84664
10
acrylonitrile_scan_Distances_MW_output/acrylonitrile_scan_Distances_MW point 13
C 0.14640 0.32493 0.76470
 C -0.77041 0.37181 -0.27318
 C -1.96222 -0.35740 -0.27362
 N -2.94547 -0.94302 -0.26807
 N 2.00975 -0.67384 -0.55080
 N 2.29183 0.20908 -1.18416
 O 1.12971 -0.97645 0.39085
 H -0.21992 0.01451 1.68387
 H -0.55524 0.91290 -1.13008
 H 0.87558 1.11746 0.84049
10
acrylonitrile_scan_Distances_MW_output/acrylonitrile_scan_Distances_MW point 14
C 0.14615 0.34852 0.74591
 C -0.78143 0.36602 -0.25838
 C -1.95968 -0.36030 -0.27962
 N -2.93179 -0.94341 -0.29159
 N 2.01527 -0.69555 -0.52536
 N 2.30438 0.15793 -1.17851
 O 1.12816 -0.95987 0.41545
 H -0.20096 0.06555 1.61297
 H -0.58545 0.88078 -1.07018
 H 0.86536 1.14034 0.82930
10
acrylonitrile_scan_Distances_MW_output/acrylonitrile_scan_Distances_MW point 15
C 0.14606 0.37854 0.72031
 C -0.79523 0.35817 -0.23854
 C -1.95650 -0.36392 -0.28711
 N -2.91464 -0.94339 -0.32210
 N 2.02176 -0.72293 -0.49122
 N 2.32013 0.09339 -1.17023
 O 1.12566 -0.93883 0.44778
 H -0.17663 0.13133 1.51766
 H -0.62352 0.83859 -0.99003
 H 0.85291 1.16905 0.81347
10
acrylonitrile_scan_Distances_MW_output/acrylonitrile_scan_Distances_MW point 16
C 0.14633 0.41963 0.68196
 C -0.81343 0.34583 -0.20899
 C -1.95228 -0.36849 -0.29725
 N -2.89196 -0.94136 -0.36570
 N 2.02947 -0.75970 -0.44115
 N 2.34121 0.00695 -1.15748
 O 1.12109 -0.91047 0.49442
 H -0.14349 0.22422 1.37633
 H -0.67410 0.77645 -0.87129
 H 0.83717 1.20693 0.78916
10
acrylonitrile_scan_Distances_MW_output/acrylonitrile_scan_Distances_MW point 17
C 0.14723 0.47164 0.62749
 C -0.83460 0.32627 -0.16665
 C -1.94726 -0.37338 -0.31012
 N -2.86534 -0.93389 -0.42512
 N 2.03685 -0.80436 -0.37190
 N 2.36690 -0.09806 -1.13999
 O 1.11290 -0.87525 0.55844
 H -0.10303 0.34878 1.17663
 H -0.73366 0.68690 -0.70294
 H 0.82002 1.25135 0.75414
10
acrylonitrile_scan_Distances_MW_output/acrylonitrile_scan_Distances_MW point 18
C 0.14949 0.54009 0.54424
 C -0.85863 0.29473 -0.10350
 C -1.94127 -0.37982 -0.32562
 N -2.83454 -0.91937 -0.50702
 N 2.04191 -0.85803 -0.26914
 N 2.39851 -0.23307 -1.11238
 O 1.09756 -0.82425 0.65119
 H -0.05312 0.52079 0.87810
 H -0.80281 0.55431 -0.45310
 H 0.80291 1.30462 0.69723
10
acrylonitrile_scan_Distances_MW_output/acrylonitrile_scan_Distances_MW point 19
C 0.15649 0.63530 0.39266
 C -0.88943 0.25918 -0.01371
 C -1.93375 -0.40043 -0.33232
 N -2.79521 -0.92760 -0.59605
 N 2.04112 -0.91949 -0.08674
 N 2.43768 -0.45363 -1.03541
 O 1.07016 -0.71057 0.79327
 H 0.02070 0.72914 0.39587
 H -0.89516 0.40216 -0.08084
 H 0.78741 1.38593 0.56327
