# Supplementary material for: Low dimensional representations along intrinsic reaction coordinates and molecular dynamics trajectories using interatomic distance matrices
Source: Chem Sci. 2019 Sep 18;10(43):9954–68. doi: 10.1039/c9sc02742d (PMC6991188; doi:10.1039/c9sc02742d)
Supplement: Supplementary file 1 [file SC-010-C9SC02742D-s001.zip › C9SC02742D-SI/ESI_xyz_files/acrylonitrile_scan_Cartesians_MW_output/acrylonitrile_scan_Cartesians_MW_PC2.xyz]

10
acrylonitrile_scan_Cartesians_MW_output/acrylonitrile_scan_Cartesians_MW point 1
C 0.20068 0.56199 0.49622
 C -0.87787 0.49813 -0.28590
 C -1.84188 -0.51855 -0.11469
 N -2.63900 -1.34307 0.03433
 N 1.95985 -0.80861 -0.45387
 N 2.02488 -0.77553 -0.26561
 O 1.28141 -0.34181 -0.25430
 H 0.11623 0.03971 1.41814
 H -0.96441 1.18756 -1.08379
 H 0.74011 1.50018 0.50947
10
acrylonitrile_scan_Cartesians_MW_output/acrylonitrile_scan_Cartesians_MW point 2
C 0.19189 0.51911 0.53490
 C -0.86387 0.48102 -0.28573
 C -1.86550 -0.49139 -0.13604
 N -2.69334 -1.27917 -0.00496
 N 1.97273 -0.78341 -0.47016
 N 2.07955 -0.61402 -0.38936
 O 1.25498 -0.44298 -0.17107
 H 0.06440 0.02178 1.46226
 H -0.90382 1.15479 -1.09637
 H 0.76298 1.43427 0.55652
10
acrylonitrile_scan_Cartesians_MW_output/acrylonitrile_scan_Cartesians_MW point 3
C 0.18343 0.47775 0.57220
 C -0.85036 0.46451 -0.28557
 C -1.88829 -0.46520 -0.15663
 N -2.74576 -1.21754 -0.04286
 N 1.98515 -0.75909 -0.48587
 N 2.13229 -0.45825 -0.50871
 O 1.22948 -0.54055 -0.09079
 H 0.01442 0.00448 1.50481
 H -0.84539 1.12319 -1.10849
 H 0.78504 1.37070 0.60190
10
acrylonitrile_scan_Cartesians_MW_output/acrylonitrile_scan_Cartesians_MW point 4
C 0.17524 0.43780 0.60824
 C -0.83732 0.44857 -0.28542
 C -1.91030 -0.43990 -0.17652
 N -2.79640 -1.15800 -0.07946
 N 1.99715 -0.73561 -0.50104
 N 2.18323 -0.30778 -0.62400
 O 1.20484 -0.63481 -0.01323
 H -0.03387 -0.01223 1.54592
 H -0.78894 1.09266 -1.12021
 H 0.80636 1.30929 0.64573
10
acrylonitrile_scan_Cartesians_MW_output/acrylonitrile_scan_Cartesians_MW point 5
C 0.16752 0.40009 0.64225
 C -0.82500 0.43352 -0.28527
 C -1.93108 -0.41601 -0.19529
 N -2.84419 -1.10180 -0.11402
 N 2.00848 -0.71344 -0.51537
 N 2.23132 -0.16574 -0.73283
 O 1.18159 -0.72378 0.05997
 H -0.07945 -0.02800 1.58472
 H -0.73566 1.06384 -1.13127
 H 0.82647 1.25133 0.68710
10
acrylonitrile_scan_Cartesians_MW_output/acrylonitrile_scan_Cartesians_MW point 6
C 0.16056 0.36608 0.67292
 C -0.81390 0.41995 -0.28514
 C -1.94982 -0.39447 -0.21222
 N -2.88729 -1.05113 -0.14518
 N 2.01870 -0.69345 -0.52828
 N 2.27468 -0.03766 -0.83097
 O 1.16063 -0.80401 0.12598
 H -0.12055 -0.04222 1.61971
 H -0.68762 1.03785 -1.14124
 H 0.84461 1.19906 0.72441
10
acrylonitrile_scan_Cartesians_MW_output/acrylonitrile_scan_Cartesians_MW point 7
C 0.15413 0.33470 0.70123
 C -0.80365 0.40742 -0.28502
 C -1.96711 -0.37460 -0.22785
 N -2.92706 -1.00436 -0.17393
 N 2.02813 -0.67501 -0.54020
 N 2.31469 0.08053 -0.92153
 O 1.14128 -0.87804 0.18689
 H -0.15848 -0.05534 1.65200
 H -0.64328 1.01387 -1.15044
 H 0.86135 1.15082 0.75884
10
acrylonitrile_scan_Cartesians_MW_output/acrylonitrile_scan_Cartesians_MW point 8
C 0.14901 0.30968 0.72380
 C -0.79548 0.39744 -0.28492
 C -1.98089 -0.35875 -0.24030
 N -2.95877 -0.96708 -0.19686
 N 2.03564 -0.66030 -0.54971
 N 2.34659 0.17476 -0.99373
 O 1.12585 -0.93707 0.23546
 H -0.18871 -0.06581 1.67774
 H -0.60794 0.99476 -1.15777
 H 0.87470 1.11237 0.78629
10
acrylonitrile_scan_Cartesians_MW_output/acrylonitrile_scan_Cartesians_MW point 9
C 0.14512 0.29067 0.74094
 C -0.78927 0.38986 -0.28485
 C -1.99136 -0.34672 -0.24976
 N -2.98286 -0.93876 -0.21427
 N 2.04135 -0.64913 -0.55693
 N 2.37083 0.24634 -1.04857
 O 1.11413 -0.98190 0.27235
 H -0.21168 -0.07376 1.69730
 H -0.58109 0.98023 -1.16335
 H 0.88484 1.08316 0.80714
10
acrylonitrile_scan_Cartesians_MW_output/acrylonitrile_scan_Cartesians_MW point 10
C 0.14279 0.27930 0.75119
 C -0.78556 0.38532 -0.28480
 C -1.99763 -0.33952 -0.25543
 N -2.99727 -0.92181 -0.22469
 N 2.04477 -0.64244 -0.56124
 N 2.38533 0.28917 -1.08139
 O 1.10712 -1.00873 0.29442
 H -0.22543 -0.07851 1.70900
 H -0.56502 0.97154 -1.16668
 H 0.89090 1.06568 0.81962
10
acrylonitrile_scan_Cartesians_MW_output/acrylonitrile_scan_Cartesians_MW point 11
C 0.14229 0.27685 0.75340
 C -0.78476 0.38434 -0.28479
 C -1.99898 -0.33797 -0.25664
 N -3.00037 -0.91816 -0.22693
 N 2.04550 -0.64100 -0.56217
 N 2.38845 0.29839 -1.08845
 O 1.10561 -1.01451 0.29917
 H -0.22839 -0.07954 1.71152
 H -0.56156 0.96967 -1.16740
 H 0.89221 1.06192 0.82231
10
acrylonitrile_scan_Cartesians_MW_output/acrylonitrile_scan_Cartesians_MW point 12
C 0.14366 0.28356 0.74735
 C -0.78695 0.38702 -0.28482
 C -1.99528 -0.34221 -0.25331
 N -2.99187 -0.92816 -0.22079
 N 2.04349 -0.64495 -0.55963
 N 2.37990 0.27313 -1.06910
 O 1.10975 -0.99868 0.28615
 H -0.22028 -0.07673 1.70462
 H -0.57104 0.97480 -1.16543
 H 0.88863 1.07223 0.81495
10
acrylonitrile_scan_Cartesians_MW_output/acrylonitrile_scan_Cartesians_MW point 13
C 0.14682 0.29902 0.73341
 C -0.79200 0.39319 -0.28488
 C -1.98676 -0.35201 -0.24561
 N -2.97228 -0.95120 -0.20662
 N 2.03884 -0.65403 -0.55375
 N 2.36018 0.21490 -1.02448
 O 1.11928 -0.96221 0.25614
 H -0.20159 -0.07026 1.68871
 H -0.59288 0.98661 -1.16090
 H 0.88038 1.09599 0.79799
10
acrylonitrile_scan_Cartesians_MW_output/acrylonitrile_scan_Cartesians_MW point 14
C 0.15211 0.32484 0.71012
 C -0.80043 0.40349 -0.28498
 C -1.97254 -0.36835 -0.23276
 N -2.93956 -0.98967 -0.18297
 N 2.03109 -0.66921 -0.54395
 N 2.32727 0.11767 -0.94998
 O 1.13520 -0.90130 0.20603
 H -0.17039 -0.05947 1.66215
 H -0.62935 1.00634 -1.15333
 H 0.86661 1.13567 0.76966
10
acrylonitrile_scan_Cartesians_MW_output/acrylonitrile_scan_Cartesians_MW point 15
C 0.15870 0.35700 0.68111
 C -0.81093 0.41633 -0.28510
 C -1.95482 -0.38873 -0.21674
 N -2.89879 -1.03760 -0.15349
 N 2.02143 -0.68812 -0.53173
 N 2.28625 -0.00348 -0.85716
 O 1.15503 -0.82542 0.14359
 H -0.13152 -0.04602 1.62905
 H -0.67480 1.03092 -1.14390
 H 0.84945 1.18511 0.73437
10
acrylonitrile_scan_Cartesians_MW_output/acrylonitrile_scan_Cartesians_MW point 16
C 0.16728 0.39891 0.64331
 C -0.82462 0.43305 -0.28527
 C -1.93173 -0.41527 -0.19588
 N -2.84568 -1.10005 -0.11510
 N 2.00884 -0.71275 -0.51582
 N 2.23282 -0.16131 -0.73623
 O 1.18087 -0.72655 0.06225
 H -0.08087 -0.02849 1.58593
 H -0.73400 1.06294 -1.13161
 H 0.82710 1.24952 0.68840
10
acrylonitrile_scan_Cartesians_MW_output/acrylonitrile_scan_Cartesians_MW point 17
C 0.17706 0.44666 0.60024
 C -0.84021 0.45210 -0.28545
 C -1.90542 -0.44551 -0.17210
 N -2.78516 -1.17121 -0.07134
 N 1.99449 -0.74082 -0.49768
 N 2.17193 -0.34117 -0.59842
 O 1.21031 -0.61389 -0.03044
 H -0.02316 -0.00852 1.53680
 H -0.80147 1.09943 -1.11761
 H 0.80163 1.32292 0.63600
10
acrylonitrile_scan_Cartesians_MW_output/acrylonitrile_scan_Cartesians_MW point 18
C 0.18749 0.49763 0.55428
 C -0.85685 0.47244 -0.28565
 C -1.87734 -0.47779 -0.14673
 N -2.72057 -1.24715 -0.02465
 N 1.97918 -0.77078 -0.47832
 N 2.10695 -0.53310 -0.45136
 O 1.24173 -0.49367 -0.12936
 H 0.03844 0.01279 1.48436
 H -0.87347 1.13837 -1.10267
 H 0.77444 1.40125 0.58009
10
acrylonitrile_scan_Cartesians_MW_output/acrylonitrile_scan_Cartesians_MW point 19
C 0.19828 0.55028 0.50679
 C -0.87404 0.49345 -0.28585
 C -1.84833 -0.51113 -0.12052
 N -2.65385 -1.32560 0.02359
 N 1.96337 -0.80172 -0.45832
 N 2.03982 -0.73139 -0.29943
 O 1.27419 -0.36946 -0.23155
 H 0.10207 0.03481 1.43019
 H -0.94785 1.17860 -1.08723
 H 0.74636 1.48217 0.52233
