# Supplementary material for: Low dimensional representations along intrinsic reaction coordinates and molecular dynamics trajectories using interatomic distance matrices
Source: Chem Sci. 2019 Sep 18;10(43):9954–68. doi: 10.1039/c9sc02742d (PMC6991188; doi:10.1039/c9sc02742d)
Supplement: Supplementary file 1 [file SC-010-C9SC02742D-s001.zip › C9SC02742D-SI/ESI_xyz_files/acrylonitrile_scan_Cartesians_MW_output/acrylonitrile_scan_Cartesians_MW_PC3.xyz]

10
acrylonitrile_scan_Cartesians_MW_output/acrylonitrile_scan_Cartesians_MW point 1
C 0.16252 0.40728 0.65058
 C -0.82449 0.42767 -0.28115
 C -1.94434 -0.41869 -0.20654
 N -2.86856 -1.10164 -0.13815
 N 2.01812 -0.72080 -0.51125
 N 2.28102 -0.15644 -0.77602
 O 1.15599 -0.73844 0.10079
 H -0.09490 -0.00319 1.57794
 H -0.72102 1.04402 -1.11733
 H 0.83567 1.26022 0.70114
10
acrylonitrile_scan_Cartesians_MW_output/acrylonitrile_scan_Cartesians_MW point 2
C 0.16350 0.40158 0.65081
 C -0.82358 0.42828 -0.28250
 C -1.94177 -0.41570 -0.20446
 N -2.86467 -1.09676 -0.13318
 N 2.01592 -0.71641 -0.51388
 N 2.26875 -0.14704 -0.77125
 O 1.16244 -0.74139 0.09368
 H -0.09378 -0.01281 1.58360
 H -0.72120 1.04806 -1.12293
 H 0.83439 1.25218 0.70012
10
acrylonitrile_scan_Cartesians_MW_output/acrylonitrile_scan_Cartesians_MW point 3
C 0.16458 0.39528 0.65105
 C -0.82257 0.42897 -0.28400
 C -1.93892 -0.41240 -0.20216
 N -2.86038 -1.09136 -0.12768
 N 2.01348 -0.71156 -0.51678
 N 2.25519 -0.13666 -0.76598
 O 1.16958 -0.74466 0.08581
 H -0.09254 -0.02344 1.58986
 H -0.72140 1.05254 -1.12911
 H 0.83297 1.24329 0.69899
10
acrylonitrile_scan_Cartesians_MW_output/acrylonitrile_scan_Cartesians_MW point 4
C 0.16567 0.38898 0.65130
 C -0.82156 0.42966 -0.28550
 C -1.93607 -0.40910 -0.19985
 N -2.85608 -1.08596 -0.12219
 N 2.01105 -0.70671 -0.51968
 N 2.24163 -0.12628 -0.76070
 O 1.17671 -0.74792 0.07795
 H -0.09130 -0.03407 1.59611
 H -0.72159 1.05701 -1.13530
 H 0.83154 1.23439 0.69786
10
acrylonitrile_scan_Cartesians_MW_output/acrylonitrile_scan_Cartesians_MW point 5
C 0.16663 0.38339 0.65152
 C -0.82067 0.43026 -0.28683
 C -1.93355 -0.40617 -0.19781
 N -2.85227 -1.08117 -0.11731
 N 2.00889 -0.70240 -0.52225
 N 2.22960 -0.11707 -0.75603
 O 1.18304 -0.75081 0.07097
 H -0.09019 -0.04350 1.60166
 H -0.72177 1.06097 -1.14078
 H 0.83028 1.22651 0.69685
10
acrylonitrile_scan_Cartesians_MW_output/acrylonitrile_scan_Cartesians_MW point 6
C 0.16735 0.37923 0.65169
 C -0.82000 0.43071 -0.28781
 C -1.93167 -0.40400 -0.19629
 N -2.84944 -1.07761 -0.11369
 N 2.00729 -0.69921 -0.52416
 N 2.22067 -0.11023 -0.75255
 O 1.18774 -0.75296 0.06579
 H -0.08937 -0.05051 1.60578
 H -0.72190 1.06392 -1.14486
 H 0.82935 1.22065 0.69611
10
acrylonitrile_scan_Cartesians_MW_output/acrylonitrile_scan_Cartesians_MW point 7
C 0.16775 0.37690 0.65178
 C -0.81963 0.43097 -0.28837
 C -1.93062 -0.40277 -0.19544
 N -2.84784 -1.07561 -0.11165
 N 2.00638 -0.69741 -0.52524
 N 2.21564 -0.10638 -0.75060
 O 1.19038 -0.75417 0.06287
 H -0.08891 -0.05445 1.60810
 H -0.72197 1.06558 -1.14715
 H 0.82882 1.21735 0.69569
10
acrylonitrile_scan_Cartesians_MW_output/acrylonitrile_scan_Cartesians_MW point 8
C 0.16773 0.37699 0.65178
 C -0.81964 0.43096 -0.28835
 C -1.93066 -0.40282 -0.19547
 N -2.84790 -1.07569 -0.11173
 N 2.00642 -0.69748 -0.52520
 N 2.21583 -0.10653 -0.75067
 O 1.19028 -0.75412 0.06299
 H -0.08893 -0.05430 1.60801
 H -0.72197 1.06551 -1.14706
 H 0.82884 1.21748 0.69571
10
acrylonitrile_scan_Cartesians_MW_output/acrylonitrile_scan_Cartesians_MW point 9
C 0.16729 0.37956 0.65167
 C -0.82005 0.43068 -0.28774
 C -1.93182 -0.40417 -0.19641
 N -2.84966 -1.07789 -0.11398
 N 2.00741 -0.69946 -0.52401
 N 2.22137 -0.11077 -0.75283
 O 1.18737 -0.75279 0.06620
 H -0.08944 -0.04996 1.60546
 H -0.72189 1.06369 -1.14454
 H 0.82942 1.22111 0.69617
10
acrylonitrile_scan_Cartesians_MW_output/acrylonitrile_scan_Cartesians_MW point 10
C 0.16645 0.38444 0.65148
 C -0.82083 0.43015 -0.28658
 C -1.93402 -0.40672 -0.19819
 N -2.85298 -1.08207 -0.11823
 N 2.00929 -0.70321 -0.52177
 N 2.23186 -0.11880 -0.75691
 O 1.18185 -0.75027 0.07228
 H -0.09040 -0.04173 1.60062
 H -0.72174 1.06023 -1.13975
 H 0.83052 1.22799 0.69704
10
acrylonitrile_scan_Cartesians_MW_output/acrylonitrile_scan_Cartesians_MW point 11
C 0.16537 0.39071 0.65123
 C -0.82184 0.42947 -0.28509
 C -1.93685 -0.41000 -0.20048
 N -2.85726 -1.08744 -0.12370
 N 2.01172 -0.70804 -0.51888
 N 2.24535 -0.12913 -0.76215
 O 1.17475 -0.74702 0.08011
 H -0.09164 -0.03115 1.59440
 H -0.72154 1.05578 -1.13360
 H 0.83194 1.23683 0.69817
10
acrylonitrile_scan_Cartesians_MW_output/acrylonitrile_scan_Cartesians_MW point 12
C 0.16425 0.39724 0.65098
 C -0.82288 0.42876 -0.28354
 C -1.93980 -0.41342 -0.20287
 N -2.86171 -1.09303 -0.12939
 N 2.01424 -0.71306 -0.51588
 N 2.25940 -0.13988 -0.76762
 O 1.16736 -0.74364 0.08825
 H -0.09292 -0.02014 1.58791
 H -0.72133 1.05115 -1.12719
 H 0.83341 1.24605 0.69934
10
acrylonitrile_scan_Cartesians_MW_output/acrylonitrile_scan_Cartesians_MW point 13
C 0.16332 0.40262 0.65076
 C -0.82375 0.42817 -0.28226
 C -1.94223 -0.41624 -0.20484
 N -2.86538 -1.09764 -0.13408
 N 2.01632 -0.71720 -0.51340
 N 2.27098 -0.14875 -0.77212
 O 1.16127 -0.74086 0.09497
 H -0.09398 -0.01106 1.58257
 H -0.72116 1.04733 -1.12191
 H 0.83462 1.25364 0.70031
10
acrylonitrile_scan_Cartesians_MW_output/acrylonitrile_scan_Cartesians_MW point 14
C 0.16277 0.40583 0.65064
 C -0.82426 0.42782 -0.28149
 C -1.94369 -0.41793 -0.20601
 N -2.86757 -1.10040 -0.13688
 N 2.01756 -0.71968 -0.51192
 N 2.27789 -0.15404 -0.77481
 O 1.15764 -0.73919 0.09898
 H -0.09462 -0.00564 1.57938
 H -0.72106 1.04505 -1.11876
 H 0.83535 1.25817 0.70088
10
acrylonitrile_scan_Cartesians_MW_output/acrylonitrile_scan_Cartesians_MW point 15
C 0.16284 0.40540 0.65066
 C -0.82419 0.42787 -0.28160
 C -1.94349 -0.41770 -0.20586
 N -2.86728 -1.10003 -0.13651
 N 2.01740 -0.71935 -0.51212
 N 2.27697 -0.15334 -0.77445
 O 1.15812 -0.73941 0.09845
 H -0.09453 -0.00636 1.57980
 H -0.72108 1.04535 -1.11918
 H 0.83525 1.25757 0.70081
10
acrylonitrile_scan_Cartesians_MW_output/acrylonitrile_scan_Cartesians_MW point 16
C 0.16367 0.40062 0.65084
 C -0.82343 0.42839 -0.28273
 C -1.94133 -0.41520 -0.20411
 N -2.86402 -1.09593 -0.13234
 N 2.01555 -0.71567 -0.51432
 N 2.26668 -0.14546 -0.77045
 O 1.16353 -0.74189 0.09247
 H -0.09359 -0.01443 1.58456
 H -0.72123 1.04875 -1.12387
 H 0.83417 1.25082 0.69995
10
acrylonitrile_scan_Cartesians_MW_output/acrylonitrile_scan_Cartesians_MW point 17
C 0.16524 0.39150 0.65120
 C -0.82197 0.42938 -0.28490
 C -1.93721 -0.41042 -0.20078
 N -2.85780 -1.08812 -0.12439
 N 2.01202 -0.70865 -0.51852
 N 2.24706 -0.13044 -0.76282
 O 1.17385 -0.74661 0.08110
 H -0.09179 -0.02981 1.59361
 H -0.72151 1.05522 -1.13282
 H 0.83211 1.23795 0.69831
10
acrylonitrile_scan_Cartesians_MW_output/acrylonitrile_scan_Cartesians_MW point 18
C 0.16735 0.37920 0.65169
 C -0.82000 0.43072 -0.28782
 C -1.93166 -0.40398 -0.19628
 N -2.84941 -1.07758 -0.11366
 N 2.00727 -0.69918 -0.52418
 N 2.22060 -0.11018 -0.75253
 O 1.18777 -0.75298 0.06575
 H -0.08937 -0.05056 1.60582
 H -0.72190 1.06394 -1.14489
 H 0.82934 1.22061 0.69610
10
acrylonitrile_scan_Cartesians_MW_output/acrylonitrile_scan_Cartesians_MW point 19
C 0.16976 0.36520 0.65224
 C -0.81775 0.43224 -0.29115
 C -1.92533 -0.39664 -0.19116
 N -2.83986 -1.06558 -0.10145
 N 2.00186 -0.68840 -0.53062
 N 2.19046 -0.08711 -0.74081
 O 1.20362 -0.76023 0.04827
 H -0.08661 -0.07419 1.61972
 H -0.72234 1.07388 -1.15863
 H 0.82618 1.20084 0.69359
