# Supplementary material for: Low dimensional representations along intrinsic reaction coordinates and molecular dynamics trajectories using interatomic distance matrices
Source: Chem Sci. 2019 Sep 18;10(43):9954–68. doi: 10.1039/c9sc02742d (PMC6991188; doi:10.1039/c9sc02742d)
Supplement: Supplementary file 1 [file SC-010-C9SC02742D-s001.zip › C9SC02742D-SI/ESI_xyz_files/acrylonitrile_scan_Cartesians_MW_output/acrylonitrile_scan_Cartesians_MW_PC1.xyz]

10
acrylonitrile_scan_Cartesians_MW_output/acrylonitrile_scan_Cartesians_MW point 1
C 0.14102 0.21145 0.46447
 C -1.02615 0.48281 -0.27951
 C -2.19762 -0.28364 -0.13344
 N -3.16197 -0.90182 -0.00326
 N 2.31351 -0.63784 -0.45784
 N 3.10269 0.15486 0.01997
 O 0.94591 -0.92341 -0.48754
 H 0.03065 -0.34418 1.37950
 H -1.03725 1.24163 -1.03599
 H 0.88921 1.00015 0.53364
10
acrylonitrile_scan_Cartesians_MW_output/acrylonitrile_scan_Cartesians_MW point 2
C 0.14040 0.20688 0.45970
 C -1.03138 0.48417 -0.27936
 C -2.20429 -0.28042 -0.13173
 N -3.16976 -0.89710 -0.00020
 N 2.32122 -0.63605 -0.45627
 N 3.12462 0.16208 0.03993
 O 0.94005 -0.92791 -0.50202
 H 0.03377 -0.35215 1.37400
 H -1.04531 1.24637 -1.03348
 H 0.89068 0.99412 0.52944
10
acrylonitrile_scan_Cartesians_MW_output/acrylonitrile_scan_Cartesians_MW point 3
C 0.14052 0.20781 0.46066
 C -1.03032 0.48389 -0.27939
 C -2.20294 -0.28107 -0.13208
 N -3.16818 -0.89806 -0.00082
 N 2.31965 -0.63642 -0.45659
 N 3.12017 0.16062 0.03588
 O 0.94124 -0.92700 -0.49908
 H 0.03314 -0.35053 1.37511
 H -1.04367 1.24541 -1.03399
 H 0.89038 0.99534 0.53029
10
acrylonitrile_scan_Cartesians_MW_output/acrylonitrile_scan_Cartesians_MW point 4
C 0.14139 0.21412 0.46726
 C -1.02309 0.48201 -0.27959
 C -2.19371 -0.28552 -0.13444
 N -3.15740 -0.90460 -0.00506
 N 2.30898 -0.63888 -0.45875
 N 3.08983 0.15062 0.00826
 O 0.94935 -0.92078 -0.47905
 H 0.02882 -0.33950 1.38273
 H -1.03252 1.23885 -1.03746
 H 0.88835 1.00368 0.53610
10
acrylonitrile_scan_Cartesians_MW_output/acrylonitrile_scan_Cartesians_MW point 5
C 0.14299 0.22583 0.47950
 C -1.00970 0.47852 -0.27997
 C -2.17661 -0.29378 -0.13882
 N -3.13741 -0.91672 -0.01291
 N 2.28920 -0.64345 -0.46277
 N 3.03358 0.13208 -0.04294
 O 0.96439 -0.90924 -0.44191
 H 0.02082 -0.31906 1.39685
 H -1.01184 1.22671 -1.04389
 H 0.88459 1.01913 0.54687
10
acrylonitrile_scan_Cartesians_MW_output/acrylonitrile_scan_Cartesians_MW point 6
C 0.14528 0.24253 0.49697
 C -0.99059 0.47354 -0.28050
 C -2.15220 -0.30557 -0.14507
 N -3.10888 -0.93403 -0.02412
 N 2.26096 -0.64997 -0.46851
 N 2.95329 0.10562 -0.11603
 O 0.98585 -0.89278 -0.38890
 H 0.00939 -0.28989 1.41700
 H -0.98232 1.20937 -1.05308
 H 0.87922 1.04118 0.56224
10
acrylonitrile_scan_Cartesians_MW_output/acrylonitrile_scan_Cartesians_MW point 7
C 0.14841 0.26545 0.52093
 C -0.96436 0.46670 -0.28124
 C -2.11871 -0.32174 -0.15364
 N -3.06973 -0.95778 -0.03951
 N 2.22220 -0.65892 -0.47637
 N 2.84312 0.06931 -0.21632
 O 1.01530 -0.87018 -0.31617
 H -0.00628 -0.24986 1.44465
 H -0.94181 1.18558 -1.06568
 H 0.87185 1.07144 0.58334
10
acrylonitrile_scan_Cartesians_MW_output/acrylonitrile_scan_Cartesians_MW point 8
C 0.15212 0.29254 0.54925
 C -0.93337 0.45863 -0.28211
 C -2.07914 -0.34085 -0.16377
 N -3.02348 -0.98584 -0.05769
 N 2.17642 -0.66949 -0.48567
 N 2.71296 0.02641 -0.33480
 O 1.05009 -0.84349 -0.23023
 H -0.02480 -0.20256 1.47731
 H -0.89396 1.15747 -1.08056
 H 0.86315 1.10719 0.60827
10
acrylonitrile_scan_Cartesians_MW_output/acrylonitrile_scan_Cartesians_MW point 9
C 0.15652 0.32469 0.58287
 C -0.89658 0.44904 -0.28314
 C -2.03215 -0.36354 -0.17580
 N -2.96856 -1.01915 -0.07927
 N 2.12206 -0.68204 -0.49671
 N 2.55842 -0.02453 -0.47548
 O 1.09140 -0.81180 -0.12820
 H -0.04679 -0.14640 1.51610
 H -0.83714 1.12410 -1.09824
 H 0.85282 1.14964 0.63786
10
acrylonitrile_scan_Cartesians_MW_output/acrylonitrile_scan_Cartesians_MW point 10
C 0.16152 0.36120 0.62104
 C -0.85481 0.43815 -0.28431
 C -1.97881 -0.38929 -0.18945
 N -2.90621 -1.05698 -0.10377
 N 2.06035 -0.69629 -0.50924
 N 2.38296 -0.08235 -0.63519
 O 1.13830 -0.77582 -0.01236
 H -0.07175 -0.08265 1.56013
 H -0.77263 1.08621 -1.11830
 H 0.84109 1.19783 0.67146
10
acrylonitrile_scan_Cartesians_MW_output/acrylonitrile_scan_Cartesians_MW point 11
C 0.16681 0.39986 0.66146
 C -0.81057 0.42662 -0.28554
 C -1.92232 -0.41658 -0.20392
 N -2.84017 -1.09703 -0.12972
 N 1.99498 -0.71138 -0.52251
 N 2.19714 -0.14360 -0.80435
 O 1.18798 -0.73772 0.11032
 H -0.09819 -0.01513 1.60677
 H -0.70431 1.04608 -1.13956
 H 0.82866 1.24887 0.70704
10
acrylonitrile_scan_Cartesians_MW_output/acrylonitrile_scan_Cartesians_MW point 12
C 0.17225 0.43959 0.70300
 C -0.76512 0.41478 -0.28682
 C -1.86428 -0.44460 -0.21877
 N -2.77233 -1.13819 -0.15638
 N 1.92783 -0.72689 -0.53615
 N 2.00621 -0.20652 -0.97815
 O 1.23901 -0.69856 0.23637
 H -0.12536 0.05425 1.65469
 H -0.63412 1.00485 -1.16139
 H 0.81590 1.30131 0.74360
10
acrylonitrile_scan_Cartesians_MW_output/acrylonitrile_scan_Cartesians_MW point 13
C 0.17757 0.47842 0.74360
 C -0.72069 0.40320 -0.28806
 C -1.80754 -0.47200 -0.23330
 N -2.70601 -1.17842 -0.18244
 N 1.86218 -0.74205 -0.54948
 N 1.81958 -0.26803 -1.14804
 O 1.28890 -0.66029 0.35959
 H -0.15191 0.12206 1.70153
 H -0.56550 0.96455 -1.18274
 H 0.80342 1.35257 0.77934
10
acrylonitrile_scan_Cartesians_MW_output/acrylonitrile_scan_Cartesians_MW point 14
C 0.18303 0.51830 0.78530
 C -0.67506 0.39130 -0.28934
 C -1.74926 -0.50014 -0.24822
 N -2.63789 -1.21975 -0.20921
 N 1.79475 -0.75762 -0.56317
 N 1.62789 -0.33121 -1.32253
 O 1.34014 -0.62098 0.48615
 H -0.17918 0.19172 1.74963
 H -0.49502 0.92315 -1.20466
 H 0.79060 1.40522 0.81605
10
acrylonitrile_scan_Cartesians_MW_output/acrylonitrile_scan_Cartesians_MW point 15
C 0.18775 0.55285 0.82142
 C -0.63553 0.38100 -0.29045
 C -1.69878 -0.52452 -0.26114
 N -2.57889 -1.25554 -0.23240
 N 1.73635 -0.77110 -0.57503
 N 1.46185 -0.38593 -1.47367
 O 1.38452 -0.58694 0.59577
 H -0.20281 0.25205 1.79130
 H -0.43398 0.88729 -1.22365
 H 0.77950 1.45082 0.84784
10
acrylonitrile_scan_Cartesians_MW_output/acrylonitrile_scan_Cartesians_MW point 16
C 0.19222 0.58544 0.85549
 C -0.59824 0.37128 -0.29149
 C -1.65117 -0.54751 -0.27333
 N -2.52323 -1.28930 -0.25427
 N 1.68126 -0.78382 -0.58621
 N 1.30523 -0.43755 -1.61624
 O 1.42639 -0.55482 0.69917
 H -0.22509 0.30896 1.83061
 H -0.37639 0.85347 -1.24157
 H 0.76903 1.49384 0.87784
10
acrylonitrile_scan_Cartesians_MW_output/acrylonitrile_scan_Cartesians_MW point 17
C 0.19584 0.61190 0.88316
 C -0.56796 0.36339 -0.29234
 C -1.61250 -0.56618 -0.28323
 N -2.47803 -1.31672 -0.27203
 N 1.63652 -0.79415 -0.59530
 N 1.17804 -0.47947 -1.73202
 O 1.46039 -0.52874 0.78315
 H -0.24319 0.35518 1.86253
 H -0.32963 0.82601 -1.25611
 H 0.76052 1.52877 0.90219
10
acrylonitrile_scan_Cartesians_MW_output/acrylonitrile_scan_Cartesians_MW point 18
C 0.19844 0.63093 0.90305
 C -0.54620 0.35772 -0.29295
 C -1.58470 -0.57960 -0.29034
 N -2.44554 -1.33643 -0.28480
 N 1.60436 -0.80158 -0.60183
 N 1.08661 -0.50960 -1.81525
 O 1.48483 -0.50999 0.84351
 H -0.25620 0.38840 1.88548
 H -0.29601 0.80626 -1.26657
 H 0.75441 1.55389 0.91970
10
acrylonitrile_scan_Cartesians_MW_output/acrylonitrile_scan_Cartesians_MW point 19
C 0.19998 0.64214 0.91477
 C -0.53337 0.35438 -0.29331
 C -1.56832 -0.58751 -0.29454
 N -2.42639 -1.34804 -0.29233
 N 1.58541 -0.80595 -0.60568
 N 1.03273 -0.52736 -1.86430
 O 1.49923 -0.49894 0.87909
 H -0.26386 0.40798 1.89900
 H -0.27621 0.79463 -1.27273
 H 0.75081 1.56869 0.93002
