# Supplementary material for: Low dimensional representations along intrinsic reaction coordinates and molecular dynamics trajectories using interatomic distance matrices
Source: Chem Sci. 2019 Sep 18;10(43):9954–68. doi: 10.1039/c9sc02742d (PMC6991188; doi:10.1039/c9sc02742d)
Supplement: Supplementary file 1 [file SC-010-C9SC02742D-s001.zip › C9SC02742D-SI/ESI_xyz_files/acrylonitrile_scan_Cartesians_MW_output/acrylonitrile_scan_Cartesians_MW_all_PCs.xyz]

10
acrylonitrile_scan_Cartesians_MW_output/acrylonitrile_scan_Cartesians_MW point 1
C 0.17326 0.40052 0.30875
 C -1.08504 0.54953 -0.27609
 C -2.11068 -0.40150 -0.05414
 N -2.95583 -1.17269 0.13926
 N 2.26851 -0.75210 -0.38464
 N 2.92049 -0.52084 0.50163
 O 1.03244 -0.50900 -0.79975
 H 0.23501 -0.24330 1.18558
 H -1.27955 1.36079 -0.96873
 H 0.80140 1.28858 0.34813
10
acrylonitrile_scan_Cartesians_MW_output/acrylonitrile_scan_Cartesians_MW point 2
C 0.16484 0.34737 0.34288
 C -1.07534 0.53440 -0.27713
 C -2.13840 -0.36814 -0.07170
 N -3.01409 -1.09918 0.10800
 N 2.28690 -0.72072 -0.40199
 N 2.98483 -0.34271 0.40261
 O 1.00660 -0.61761 -0.73811
 H 0.18743 -0.27882 1.22986
 H -1.22721 1.33680 -0.98439
 H 0.82445 1.20861 0.38996
10
acrylonitrile_scan_Cartesians_MW_output/acrylonitrile_scan_Cartesians_MW point 3
C 0.15758 0.30064 0.38140
 C -1.05977 0.51831 -0.27850
 C -2.15698 -0.33929 -0.09033
 N -3.06063 -1.03311 0.07498
 N 2.29532 -0.69192 -0.42091
 N 3.01955 -0.17803 0.28448
 O 0.98942 -0.71753 -0.66276
 H 0.13805 -0.30514 1.27979
 H -1.16734 1.30871 -1.00321
 H 0.84479 1.13737 0.43505
10
acrylonitrile_scan_Cartesians_MW_output/acrylonitrile_scan_Cartesians_MW point 4
C 0.15135 0.26069 0.42429
 C -1.03849 0.50117 -0.28005
 C -2.16692 -0.31514 -0.11028
 N -3.09618 -0.97471 0.03963
 N 2.29422 -0.66605 -0.44116
 N 3.02659 -0.02717 0.14685
 O 0.98003 -0.80883 -0.57304
 H 0.08669 -0.32146 1.33477
 H -1.09994 1.27610 -1.02458
 H 0.86265 1.07540 0.48357
10
acrylonitrile_scan_Cartesians_MW_output/acrylonitrile_scan_Cartesians_MW point 5
C 0.14619 0.22910 0.47076
 C -1.01189 0.48323 -0.28160
 C -2.16808 -0.29659 -0.13139
 N -3.12018 -0.92585 0.00209
 N 2.28360 -0.64415 -0.46207
 N 3.00641 0.10553 -0.00851
 O 0.97814 -0.88916 -0.46967
 H 0.03421 -0.32622 1.39324
 H -1.02615 1.23910 -1.04756
 H 0.87775 1.02500 0.53471
10
acrylonitrile_scan_Cartesians_MW_output/acrylonitrile_scan_Cartesians_MW point 6
C 0.14223 0.20764 0.51906
 C -0.98100 0.46513 -0.28299
 C -2.16053 -0.28466 -0.15305
 N -3.13191 -0.88892 -0.03666
 N 2.26397 -0.62749 -0.48263
 N 2.96054 0.21399 -0.17626
 O 0.98334 -0.95507 -0.35584
 H -0.01750 -0.31827 1.45250
 H -0.94872 1.19872 -1.07078
 H 0.88958 0.98893 0.58665
10
acrylonitrile_scan_Cartesians_MW_output/acrylonitrile_scan_Cartesians_MW point 7
C 0.13934 0.19684 0.57143
 C -0.94415 0.44603 -0.28416
 C -2.14327 -0.27974 -0.17640
 N -3.13095 -0.86391 -0.07876
 N 2.23375 -0.61619 -0.50349
 N 2.88536 0.29973 -0.36515
 O 0.99608 -1.00773 -0.22510
 H -0.07064 -0.29530 1.51476
 H -0.86395 1.15261 -1.09488
 H 0.89843 0.96765 0.64176
10
acrylonitrile_scan_Cartesians_MW_output/acrylonitrile_scan_Cartesians_MW point 8
C 0.13791 0.19900 0.62230
 C -0.90501 0.42796 -0.28491
 C -2.11752 -0.28305 -0.19902
 N -3.11646 -0.85476 -0.11994
 N 2.19551 -0.61212 -0.52225
 N 2.78729 0.35091 -0.55591
 O 1.01535 -1.04001 -0.09049
 H -0.11941 -0.25832 1.57308
 H -0.78075 1.10532 -1.11701
 H 0.90309 0.96508 0.69415
10
acrylonitrile_scan_Cartesians_MW_output/acrylonitrile_scan_Cartesians_MW point 9
C 0.13798 0.21472 0.67297
 C -0.86243 0.41051 -0.28526
 C -2.08217 -0.29505 -0.22145
 N -3.08738 -0.86196 -0.16118
 N 2.14786 -0.61548 -0.53932
 N 2.66251 0.36731 -0.75359
 O 1.04203 -1.05183 0.05165
 H -0.16488 -0.20577 1.62887
 H -0.69700 1.05560 -1.13774
 H 0.90348 0.98194 0.74505
10
acrylonitrile_scan_Cartesians_MW_output/acrylonitrile_scan_Cartesians_MW point 10
C 0.13981 0.24473 0.72120
 C -0.81772 0.39455 -0.28522
 C -2.03730 -0.31616 -0.24254
 N -3.04277 -0.88701 -0.20035
 N 2.09144 -0.62680 -0.55393
 N 2.51205 0.34429 -0.95019
 O 1.07640 -1.04015 0.19564
 H -0.20455 -0.13855 1.67976
 H -0.61627 1.00556 -1.15635
 H 0.89891 1.01953 0.79200
10
acrylonitrile_scan_Cartesians_MW_output/acrylonitrile_scan_Cartesians_MW point 11
C 0.14352 0.28722 0.76358
 C -0.77369 0.38136 -0.28496
 C -1.98499 -0.34517 -0.26052
 N -2.98411 -0.92880 -0.23401
 N 2.02924 -0.64528 -0.56525
 N 2.34283 0.28193 -1.13166
 O 1.11747 -1.00457 0.33090
 H -0.23518 -0.06147 1.72269
 H -0.54429 0.95911 -1.17217
 H 0.88921 1.07566 0.83140
10
acrylonitrile_scan_Cartesians_MW_output/acrylonitrile_scan_Cartesians_MW point 12
C 0.14920 0.34018 0.79881
 C -0.73148 0.37149 -0.28471
 C -1.92620 -0.38087 -0.27442
 N -2.91222 -0.98554 -0.26022
 N 1.96259 -0.66975 -0.57333
 N 2.15741 0.18299 -1.29156
 O 1.16525 -0.94622 0.45208
 H -0.25553 0.02173 1.75722
 H -0.48337 0.91838 -1.18563
 H 0.87434 1.14762 0.86177
10
acrylonitrile_scan_Cartesians_MW_output/acrylonitrile_scan_Cartesians_MW point 13
C 0.15676 0.39985 0.82525
 C -0.69295 0.36549 -0.28474
 C -1.86337 -0.42087 -0.28322
 N -2.82997 -1.05342 -0.27681
 N 1.89437 -0.69814 -0.57831
 N 1.96264 0.05439 -1.42134
 O 1.21858 -0.86869 0.55200
 H -0.26446 0.10509 1.78281
 H -0.43643 0.88607 -1.19716
 H 0.85482 1.23023 0.88151
10
acrylonitrile_scan_Cartesians_MW_output/acrylonitrile_scan_Cartesians_MW point 14
C 0.16695 0.46877 0.84354
 C -0.65626 0.36355 -0.28535
 C -1.79232 -0.46705 -0.28646
 N -2.73133 -1.13597 -0.28273
 N 1.82043 -0.73136 -0.58072
 N 1.74494 -0.11131 -1.52403
 O 1.28210 -0.76681 0.63246
 H -0.26116 0.19096 1.80117
 H -0.40232 0.86212 -1.20836
 H 0.82896 1.32710 0.89047
10
acrylonitrile_scan_Cartesians_MW_output/acrylonitrile_scan_Cartesians_MW point 15
C 0.17834 0.53506 0.85067
 C -0.62717 0.36613 -0.28668
 C -1.72393 -0.51157 -0.28321
 N -2.63127 -1.21933 -0.27607
 N 1.75220 -0.76342 -0.58055
 N 1.53698 -0.28648 -1.58199
 O 1.34680 -0.65709 0.67911
 H -0.24582 0.26403 1.81017
 H -0.38674 0.85115 -1.21834
 H 0.80061 1.42154 0.88690
10
acrylonitrile_scan_Cartesians_MW_output/acrylonitrile_scan_Cartesians_MW point 16
C 0.19221 0.60476 0.84713
 C -0.60280 0.37366 -0.28902
 C -1.65106 -0.55860 -0.27279
 N -2.51924 -1.31144 -0.25537
 N 1.68268 -0.79709 -0.57803
 N 1.31663 -0.48805 -1.59962
 O 1.41992 -0.52859 0.69520
 H -0.21652 0.33039 1.81111
 H -0.38851 0.85274 -1.22866
 H 0.76670 1.52222 0.87006
10
acrylonitrile_scan_Cartesians_MW_output/acrylonitrile_scan_Cartesians_MW point 17
C 0.20718 0.66986 0.83209
 C -0.58666 0.38581 -0.29222
 C -1.58197 -0.60274 -0.25558
 N -2.40730 -1.40221 -0.22143
 N 1.62007 -0.82848 -0.57317
 N 1.10893 -0.69480 -1.56997
 O 1.49368 -0.39457 0.67510
 H -0.17510 0.38119 1.80295
 H -0.40950 0.86824 -1.23816
 H 0.73067 1.61768 0.84039
10
acrylonitrile_scan_Cartesians_MW_output/acrylonitrile_scan_Cartesians_MW point 18
C 0.22234 0.72755 0.80650
 C -0.57956 0.40181 -0.29595
 C -1.52054 -0.64199 -0.23283
 N -2.30184 -1.48732 -0.17678
 N 1.56785 -0.85639 -0.56600
 N 0.92605 -0.89662 -1.49585
 O 1.56346 -0.26196 0.62120
 H -0.12410 0.41499 1.78567
 H -0.44827 0.89615 -1.24574
 H 0.69460 1.70378 0.79978
10
acrylonitrile_scan_Cartesians_MW_output/acrylonitrile_scan_Cartesians_MW point 19
C 0.23707 0.77741 0.77129
 C -0.58168 0.42100 -0.29984
 C -1.46882 -0.67591 -0.20569
 N -2.20642 -1.56539 -0.12384
 N 1.52767 -0.88094 -0.55630
 N 0.77491 -1.08959 -1.38124
 O 1.62617 -0.13396 0.53710
 H -0.06537 0.43295 1.75892
 H -0.50328 0.93469 -1.25021
 H 0.65975 1.77974 0.74982
