# Supplementary material for: Low dimensional representations along intrinsic reaction coordinates and molecular dynamics trajectories using interatomic distance matrices
Source: Chem Sci. 2019 Sep 18;10(43):9954–68. doi: 10.1039/c9sc02742d (PMC6991188; doi:10.1039/c9sc02742d)
Supplement: Supplementary file 1 [file SC-010-C9SC02742D-s001.zip › C9SC02742D-SI/ESI_xyz_files/SN2_IRC_Cartesians_noMW_output/new_data/SN2_traj_Cartesians_noMW_PC2.xyz]

7
SN2_IRC_Cartesians_noMW_output/new_data/SN2_traj1_Cartesians point 1
C -0.28001 0.15097 0.23136
 O 1.44072 0.19368 0.00917
 F -1.65539 -0.43665 -0.77767
 H -0.56019 -0.30215 -0.58800
 H -0.29063 -0.36945 1.16266
 H -0.34534 1.20064 0.29890
 H 1.69084 -0.43704 -0.33642
7
SN2_IRC_Cartesians_noMW_output/new_data/SN2_traj1_Cartesians point 2
C -0.27802 0.15193 0.23131
 O 1.44071 0.19349 0.00923
 F -1.65789 -0.43962 -0.77752
 H -0.55998 -0.30104 -0.58800
 H -0.29044 -0.36830 1.16254
 H -0.34410 1.20170 0.29884
 H 1.68972 -0.43816 -0.33640
7
SN2_IRC_Cartesians_noMW_output/new_data/SN2_traj1_Cartesians point 3
C -0.27715 0.15234 0.23129
 O 1.44071 0.19340 0.00925
 F -1.65897 -0.44090 -0.77746
 H -0.55989 -0.30056 -0.58800
 H -0.29036 -0.36780 1.16248
 H -0.34357 1.20216 0.29882
 H 1.68923 -0.43865 -0.33638
7
SN2_IRC_Cartesians_noMW_output/new_data/SN2_traj1_Cartesians point 4
C -0.27732 0.15226 0.23129
 O 1.44071 0.19342 0.00925
 F -1.65877 -0.44066 -0.77747
 H -0.55991 -0.30065 -0.58800
 H -0.29037 -0.36789 1.16249
 H -0.34367 1.20208 0.29883
 H 1.68933 -0.43856 -0.33639
7
SN2_IRC_Cartesians_noMW_output/new_data/SN2_traj1_Cartesians point 5
C -0.27813 0.15187 0.23131
 O 1.44071 0.19350 0.00922
 F -1.65774 -0.43944 -0.77753
 H -0.56000 -0.30110 -0.58800
 H -0.29045 -0.36837 1.16254
 H -0.34417 1.20164 0.29885
 H 1.68978 -0.43810 -0.33640
7
SN2_IRC_Cartesians_noMW_output/new_data/SN2_traj1_Cartesians point 6
C -0.27936 0.15128 0.23134
 O 1.44072 0.19362 0.00919
 F -1.65620 -0.43761 -0.77762
 H -0.56012 -0.30179 -0.58800
 H -0.29057 -0.36908 1.16262
 H -0.34494 1.20098 0.29888
 H 1.69048 -0.43740 -0.33641
7
SN2_IRC_Cartesians_noMW_output/new_data/SN2_traj1_Cartesians point 7
C -0.28089 0.15054 0.23138
 O 1.44072 0.19377 0.00915
 F -1.65429 -0.43534 -0.77773
 H -0.56028 -0.30264 -0.58800
 H -0.29072 -0.36996 1.16271
 H -0.34588 1.20017 0.29892
 H 1.69133 -0.43654 -0.33644
7
SN2_IRC_Cartesians_noMW_output/new_data/SN2_traj1_Cartesians point 8
C -0.28265 0.14970 0.23143
 O 1.44073 0.19394 0.00910
 F -1.65209 -0.43273 -0.77785
 H -0.56046 -0.30362 -0.58800
 H -0.29088 -0.37097 1.16282
 H -0.34697 1.19924 0.29897
 H 1.69232 -0.43555 -0.33646
7
SN2_IRC_Cartesians_noMW_output/new_data/SN2_traj1_Cartesians point 9
C -0.28460 0.14876 0.23148
 O 1.44073 0.19414 0.00904
 F -1.64964 -0.42983 -0.77799
 H -0.56067 -0.30471 -0.58800
 H -0.29107 -0.37210 1.16293
 H -0.34817 1.19820 0.29902
 H 1.69342 -0.43445 -0.33649
7
SN2_IRC_Cartesians_noMW_output/new_data/SN2_traj1_Cartesians point 10
C -0.28669 0.14775 0.23153
 O 1.44074 0.19434 0.00898
 F -1.64701 -0.42671 -0.77814
 H -0.56088 -0.30588 -0.58800
 H -0.29127 -0.37331 1.16306
 H -0.34947 1.19708 0.29908
 H 1.69460 -0.43327 -0.33652
7
SN2_IRC_Cartesians_noMW_output/new_data/SN2_traj1_Cartesians point 11
C -0.28885 0.14670 0.23159
 O 1.44074 0.19455 0.00892
 F -1.64430 -0.42349 -0.77829
 H -0.56111 -0.30708 -0.58800
 H -0.29148 -0.37456 1.16319
 H -0.35081 1.19593 0.29914
 H 1.69581 -0.43205 -0.33655
7
SN2_IRC_Cartesians_noMW_output/new_data/SN2_traj1_Cartesians point 12
C -0.29090 0.14572 0.23164
 O 1.44075 0.19476 0.00887
 F -1.64174 -0.42045 -0.77844
 H -0.56132 -0.30822 -0.58800
 H -0.29167 -0.37574 1.16332
 H -0.35208 1.19484 0.29919
 H 1.69696 -0.43090 -0.33657
7
SN2_IRC_Cartesians_noMW_output/new_data/SN2_traj1_Cartesians point 13
C -0.29250 0.14495 0.23168
 O 1.44075 0.19491 0.00882
 F -1.63973 -0.41807 -0.77855
 H -0.56149 -0.30912 -0.58800
 H -0.29182 -0.37667 1.16341
 H -0.35307 1.19398 0.29923
 H 1.69786 -0.43000 -0.33660
7
SN2_IRC_Cartesians_noMW_output/new_data/SN2_traj1_Cartesians point 14
C -0.29333 0.14455 0.23171
 O 1.44076 0.19500 0.00880
 F -1.63869 -0.41683 -0.77861
 H -0.56158 -0.30958 -0.58800
 H -0.29190 -0.37715 1.16346
 H -0.35358 1.19354 0.29926
 H 1.69833 -0.42953 -0.33661
7
SN2_IRC_Cartesians_noMW_output/new_data/SN2_traj1_Cartesians point 15
C -0.29336 0.14454 0.23171
 O 1.44076 0.19500 0.00880
 F -1.63866 -0.41679 -0.77861
 H -0.56158 -0.30959 -0.58800
 H -0.29191 -0.37716 1.16346
 H -0.35360 1.19353 0.29926
 H 1.69834 -0.42952 -0.33661
7
SN2_IRC_Cartesians_noMW_output/new_data/SN2_traj1_Cartesians point 16
C -0.29274 0.14483 0.23169
 O 1.44075 0.19494 0.00881
 F -1.63943 -0.41771 -0.77857
 H -0.56151 -0.30925 -0.58800
 H -0.29185 -0.37680 1.16343
 H -0.35322 1.19386 0.29924
 H 1.69799 -0.42986 -0.33660
7
SN2_IRC_Cartesians_noMW_output/new_data/SN2_traj1_Cartesians point 17
C -0.29163 0.14537 0.23166
 O 1.44075 0.19483 0.00885
 F -1.64082 -0.41935 -0.77849
 H -0.56140 -0.30863 -0.58800
 H -0.29174 -0.37617 1.16336
 H -0.35253 1.19445 0.29921
 H 1.69737 -0.43049 -0.33658
7
SN2_IRC_Cartesians_noMW_output/new_data/SN2_traj1_Cartesians point 18
C -0.29014 0.14608 0.23162
 O 1.44075 0.19468 0.00889
 F -1.64269 -0.42157 -0.77838
 H -0.56124 -0.30780 -0.58800
 H -0.29160 -0.37530 1.16327
 H -0.35161 1.19524 0.29917
 H 1.69653 -0.43133 -0.33656
7
SN2_IRC_Cartesians_noMW_output/new_data/SN2_traj1_Cartesians point 19
C -0.28832 0.14696 0.23158
 O 1.44074 0.19450 0.00894
 F -1.64497 -0.42428 -0.77826
 H -0.56105 -0.30679 -0.58800
 H -0.29142 -0.37425 1.16316
 H -0.35048 1.19621 0.29912
 H 1.69551 -0.43235 -0.33654
7
SN2_IRC_Cartesians_noMW_output/new_data/SN2_traj1_Cartesians point 20
C -0.28621 0.14798 0.23152
 O 1.44074 0.19429 0.00900
 F -1.64761 -0.42742 -0.77811
 H -0.56084 -0.30561 -0.58800
 H -0.29122 -0.37303 1.16303
 H -0.34918 1.19733 0.29906
 H 1.69433 -0.43354 -0.33651
7
SN2_IRC_Cartesians_noMW_output/new_data/SN2_traj1_Cartesians point 21
C -0.28386 0.14911 0.23146
 O 1.44073 0.19406 0.00906
 F -1.65056 -0.43092 -0.77794
 H -0.56059 -0.30430 -0.58800
 H -0.29100 -0.37167 1.16289
 H -0.34772 1.19859 0.29900
 H 1.69300 -0.43487 -0.33648
7
SN2_IRC_Cartesians_noMW_output/new_data/SN2_traj1_Cartesians point 22
C -0.28133 0.15033 0.23139
 O 1.44072 0.19381 0.00913
 F -1.65374 -0.43469 -0.77776
 H -0.56033 -0.30288 -0.58800
 H -0.29076 -0.37021 1.16274
 H -0.34615 1.19994 0.29893
 H 1.69158 -0.43630 -0.33644
7
SN2_IRC_Cartesians_noMW_output/new_data/SN2_traj1_Cartesians point 23
C -0.27870 0.15160 0.23133
 O 1.44071 0.19356 0.00921
 F -1.65703 -0.43860 -0.77757
 H -0.56005 -0.30142 -0.58800
 H -0.29051 -0.36869 1.16258
 H -0.34453 1.20134 0.29886
 H 1.69010 -0.43778 -0.33641
7
SN2_IRC_Cartesians_noMW_output/new_data/SN2_traj1_Cartesians point 24
C -0.27609 0.15285 0.23126
 O 1.44071 0.19330 0.00928
 F -1.66030 -0.44248 -0.77739
 H -0.55978 -0.29997 -0.58800
 H -0.29026 -0.36719 1.16242
 H -0.34291 1.20273 0.29879
 H 1.68864 -0.43925 -0.33637
7
SN2_IRC_Cartesians_noMW_output/new_data/SN2_traj1_Cartesians point 25
C -0.27364 0.15403 0.23119
 O 1.44070 0.19306 0.00935
 F -1.66337 -0.44612 -0.77721
 H -0.55953 -0.29860 -0.58799
 H -0.29002 -0.36577 1.16227
 H -0.34139 1.20403 0.29873
 H 1.68726 -0.44063 -0.33634
7
SN2_IRC_Cartesians_noMW_output/new_data/SN2_traj1_Cartesians point 26
C -0.27156 0.15504 0.23114
 O 1.44069 0.19285 0.00941
 F -1.66598 -0.44922 -0.77707
 H -0.55931 -0.29744 -0.58799
 H -0.28982 -0.36457 1.16215
 H -0.34010 1.20514 0.29867
 H 1.68609 -0.44180 -0.33631
7
SN2_IRC_Cartesians_noMW_output/new_data/SN2_traj1_Cartesians point 27
C -0.27010 0.15574 0.23110
 O 1.44069 0.19271 0.00945
 F -1.66782 -0.45140 -0.77696
 H -0.55916 -0.29662 -0.58799
 H -0.28969 -0.36372 1.16206
 H -0.33920 1.20592 0.29863
 H 1.68527 -0.44263 -0.33629
7
SN2_IRC_Cartesians_noMW_output/new_data/SN2_traj1_Cartesians point 28
C -0.26931 0.15612 0.23108
 O 1.44069 0.19263 0.00947
 F -1.66881 -0.45257 -0.77691
 H -0.55908 -0.29618 -0.58799
 H -0.28961 -0.36327 1.16201
 H -0.33871 1.20634 0.29861
 H 1.68482 -0.44307 -0.33628
7
SN2_IRC_Cartesians_noMW_output/new_data/SN2_traj1_Cartesians point 29
C -0.26902 0.15626 0.23107
 O 1.44069 0.19260 0.00948
 F -1.66916 -0.45300 -0.77689
 H -0.55905 -0.29602 -0.58799
 H -0.28958 -0.36310 1.16199
 H -0.33853 1.20650 0.29860
 H 1.68466 -0.44323 -0.33627
7
SN2_IRC_Cartesians_noMW_output/new_data/SN2_traj1_Cartesians point 30
C -0.26902 0.15626 0.23107
 O 1.44069 0.19260 0.00948
 F -1.66916 -0.45300 -0.77689
 H -0.55905 -0.29603 -0.58799
 H -0.28958 -0.36310 1.16199
 H -0.33854 1.20649 0.29860
 H 1.68466 -0.44323 -0.33627
7
SN2_IRC_Cartesians_noMW_output/new_data/SN2_traj1_Cartesians point 31
C -0.26917 0.15619 0.23108
 O 1.44069 0.19262 0.00947
 F -1.66898 -0.45279 -0.77690
 H -0.55906 -0.29610 -0.58799
 H -0.28960 -0.36318 1.16200
 H -0.33862 1.20642 0.29861
 H 1.68474 -0.44315 -0.33627
7
SN2_IRC_Cartesians_noMW_output/new_data/SN2_traj1_Cartesians point 32
C -0.26934 0.15611 0.23108
 O 1.44069 0.19263 0.00947
 F -1.66876 -0.45252 -0.77691
 H -0.55908 -0.29620 -0.58799
 H -0.28961 -0.36329 1.16201
 H -0.33873 1.20632 0.29861
 H 1.68484 -0.44305 -0.33628
7
SN2_IRC_Cartesians_noMW_output/new_data/SN2_traj1_Cartesians point 33
C -0.26947 0.15604 0.23109
 O 1.44069 0.19265 0.00946
 F -1.66860 -0.45233 -0.77692
 H -0.55909 -0.29628 -0.58799
 H -0.28963 -0.36336 1.16202
 H -0.33881 1.20626 0.29862
 H 1.68492 -0.44298 -0.33628
7
SN2_IRC_Cartesians_noMW_output/new_data/SN2_traj1_Cartesians point 34
C -0.26948 0.15604 0.23109
 O 1.44069 0.19265 0.00946
 F -1.66859 -0.45232 -0.77692
 H -0.55910 -0.29628 -0.58799
 H -0.28963 -0.36337 1.16202
 H -0.33882 1.20625 0.29862
 H 1.68492 -0.44297 -0.33628
7
SN2_IRC_Cartesians_noMW_output/new_data/SN2_traj1_Cartesians point 35
C -0.26929 0.15613 0.23108
 O 1.44069 0.19263 0.00947
 F -1.66883 -0.45260 -0.77690
 H -0.55908 -0.29618 -0.58799
 H -0.28961 -0.36326 1.16201
 H -0.33870 1.20635 0.29861
 H 1.68482 -0.44308 -0.33627
7
SN2_IRC_Cartesians_noMW_output/new_data/SN2_traj1_Cartesians point 36
C -0.26884 0.15635 0.23107
 O 1.44069 0.19258 0.00948
 F -1.66940 -0.45328 -0.77687
 H -0.55903 -0.29592 -0.58799
 H -0.28957 -0.36299 1.16198
 H -0.33842 1.20659 0.29860
 H 1.68456 -0.44334 -0.33627
7
SN2_IRC_Cartesians_noMW_output/new_data/SN2_traj1_Cartesians point 37
C -0.26805 0.15673 0.23105
 O 1.44068 0.19251 0.00950
 F -1.67038 -0.45445 -0.77682
 H -0.55895 -0.29548 -0.58799
 H -0.28949 -0.36254 1.16194
 H -0.33793 1.20701 0.29858
 H 1.68412 -0.44378 -0.33626
7
SN2_IRC_Cartesians_noMW_output/new_data/SN2_traj1_Cartesians point 38
C -0.26690 0.15728 0.23102
 O 1.44068 0.19239 0.00954
 F -1.67183 -0.45616 -0.77673
 H -0.55883 -0.29484 -0.58799
 H -0.28938 -0.36187 1.16187
 H -0.33722 1.20763 0.29855
 H 1.68347 -0.44443 -0.33624
7
SN2_IRC_Cartesians_noMW_output/new_data/SN2_traj1_Cartesians point 39
C -0.26536 0.15802 0.23098
 O 1.44068 0.19224 0.00958
 F -1.67375 -0.45845 -0.77663
 H -0.55867 -0.29398 -0.58799
 H -0.28923 -0.36099 1.16177
 H -0.33627 1.20845 0.29851
 H 1.68261 -0.44530 -0.33622
7
SN2_IRC_Cartesians_noMW_output/new_data/SN2_traj1_Cartesians point 40
C -0.26343 0.15896 0.23093
 O 1.44067 0.19205 0.00963
 F -1.67618 -0.46133 -0.77649
 H -0.55847 -0.29290 -0.58799
 H -0.28905 -0.35987 1.16166
 H -0.33507 1.20948 0.29845
 H 1.68152 -0.44639 -0.33619
7
SN2_IRC_Cartesians_noMW_output/new_data/SN2_traj1_Cartesians point 41
C -0.26107 0.16009 0.23087
 O 1.44067 0.19182 0.00970
 F -1.67913 -0.46483 -0.77632
 H -0.55822 -0.29159 -0.58799
 H -0.28882 -0.35851 1.16151
 H -0.33361 1.21073 0.29839
 H 1.68019 -0.44772 -0.33616
7
SN2_IRC_Cartesians_noMW_output/new_data/SN2_traj1_Cartesians point 42
C -0.25827 0.16144 0.23080
 O 1.44066 0.19154 0.00978
 F -1.68265 -0.46901 -0.77612
 H -0.55793 -0.29003 -0.58799
 H -0.28856 -0.35689 1.16134
 H -0.33187 1.21223 0.29832
 H 1.67862 -0.44930 -0.33612
7
SN2_IRC_Cartesians_noMW_output/new_data/SN2_traj1_Cartesians point 43
C -0.25500 0.16302 0.23071
 O 1.44065 0.19122 0.00987
 F -1.68674 -0.47386 -0.77589
 H -0.55759 -0.28821 -0.58799
 H -0.28824 -0.35500 1.16115
 H -0.32985 1.21397 0.29823
 H 1.67678 -0.45114 -0.33608
7
SN2_IRC_Cartesians_noMW_output/new_data/SN2_traj1_Cartesians point 44
C -0.25132 0.16479 0.23062
 O 1.44064 0.19086 0.00997
 F -1.69136 -0.47934 -0.77563
 H -0.55721 -0.28615 -0.58799
 H -0.28789 -0.35287 1.16092
 H -0.32757 1.21593 0.29813
 H 1.67471 -0.45321 -0.33603
7
SN2_IRC_Cartesians_noMW_output/new_data/SN2_traj1_Cartesians point 45
C -0.24732 0.16672 0.23051
 O 1.44063 0.19047 0.01008
 F -1.69637 -0.48529 -0.77535
 H -0.55679 -0.28392 -0.58799
 H -0.28751 -0.35056 1.16068
 H -0.32510 1.21806 0.29802
 H 1.67247 -0.45546 -0.33597
7
SN2_IRC_Cartesians_noMW_output/new_data/SN2_traj1_Cartesians point 46
C -0.24316 0.16872 0.23040
 O 1.44062 0.19006 0.01020
 F -1.70159 -0.49149 -0.77505
 H -0.55636 -0.28160 -0.58798
 H -0.28711 -0.34816 1.16043
 H -0.32252 1.22028 0.29791
 H 1.67013 -0.45781 -0.33591
7
SN2_IRC_Cartesians_noMW_output/new_data/SN2_traj1_Cartesians point 47
C -0.23896 0.17075 0.23029
 O 1.44060 0.18964 0.01032
 F -1.70686 -0.49774 -0.77475
 H -0.55592 -0.27926 -0.58798
 H -0.28671 -0.34573 1.16018
 H -0.31992 1.22252 0.29780
 H 1.66776 -0.46018 -0.33585
7
SN2_IRC_Cartesians_noMW_output/new_data/SN2_traj1_Cartesians point 48
C -0.23482 0.17274 0.23019
 O 1.44059 0.18924 0.01043
 F -1.71204 -0.50390 -0.77446
 H -0.55549 -0.27695 -0.58798
 H -0.28632 -0.34334 1.15993
 H -0.31736 1.22472 0.29769
 H 1.66544 -0.46251 -0.33580
7
SN2_IRC_Cartesians_noMW_output/new_data/SN2_traj1_Cartesians point 49
C -0.23081 0.17467 0.23008
 O 1.44058 0.18884 0.01054
 F -1.71706 -0.50986 -0.77417
 H -0.55507 -0.27472 -0.58798
 H -0.28594 -0.34102 1.15969
 H -0.31488 1.22686 0.29758
 H 1.66319 -0.46477 -0.33574
7
SN2_IRC_Cartesians_noMW_output/new_data/SN2_traj1_Cartesians point 50
C -0.22697 0.17652 0.22998
 O 1.44057 0.18846 0.01065
 F -1.72188 -0.51557 -0.77390
 H -0.55468 -0.27258 -0.58798
 H -0.28557 -0.33881 1.15945
 H -0.31250 1.22890 0.29748
 H 1.66103 -0.46693 -0.33569
7
SN2_IRC_Cartesians_noMW_output/new_data/SN2_traj1_Cartesians point 51
C -0.22332 0.17828 0.22989
 O 1.44056 0.18810 0.01075
 F -1.72645 -0.52100 -0.77364
 H -0.55430 -0.27054 -0.58798
 H -0.28522 -0.33670 1.15923
 H -0.31024 1.23085 0.29738
 H 1.65898 -0.46899 -0.33564
7
SN2_IRC_Cartesians_noMW_output/new_data/SN2_traj1_Cartesians point 52
C -0.21987 0.17994 0.22980
 O 1.44055 0.18776 0.01085
 F -1.73078 -0.52614 -0.77340
 H -0.55394 -0.26862 -0.58798
 H -0.28489 -0.33470 1.15903
 H -0.30811 1.23269 0.29729
 H 1.65704 -0.47094 -0.33559
7
SN2_IRC_Cartesians_noMW_output/new_data/SN2_traj1_Cartesians point 53
C -0.21664 0.18150 0.22972
 O 1.44054 0.18745 0.01094
 F -1.73483 -0.53094 -0.77317
 H -0.55360 -0.26682 -0.58797
 H -0.28458 -0.33284 1.15883
 H -0.30611 1.23441 0.29720
 H 1.65522 -0.47276 -0.33554
7
SN2_IRC_Cartesians_noMW_output/new_data/SN2_traj1_Cartesians point 54
C -0.21367 0.18293 0.22964
 O 1.44053 0.18715 0.01102
 F -1.73856 -0.53537 -0.77296
 H -0.55329 -0.26516 -0.58797
 H -0.28430 -0.33112 1.15865
 H -0.30427 1.23599 0.29712
 H 1.65355 -0.47443 -0.33550
7
SN2_IRC_Cartesians_noMW_output/new_data/SN2_traj1_Cartesians point 55
C -0.21102 0.18421 0.22957
 O 1.44053 0.18689 0.01110
 F -1.74187 -0.53930 -0.77277
 H -0.55302 -0.26368 -0.58797
 H -0.28405 -0.32959 1.15849
 H -0.30263 1.23740 0.29705
 H 1.65206 -0.47593 -0.33547
7
SN2_IRC_Cartesians_noMW_output/new_data/SN2_traj1_Cartesians point 56
C -0.20882 0.18527 0.22951
 O 1.44052 0.18668 0.01116
 F -1.74464 -0.54259 -0.77261
 H -0.55279 -0.26245 -0.58797
 H -0.28384 -0.32832 1.15836
 H -0.30126 1.23858 0.29699
 H 1.65082 -0.47717 -0.33544
7
SN2_IRC_Cartesians_noMW_output/new_data/SN2_traj1_Cartesians point 57
C -0.20716 0.18607 0.22947
 O 1.44052 0.18651 0.01121
 F -1.74672 -0.54505 -0.77249
 H -0.55262 -0.26153 -0.58797
 H -0.28368 -0.32736 1.15826
 H -0.30024 1.23946 0.29695
 H 1.64989 -0.47810 -0.33541
7
SN2_IRC_Cartesians_noMW_output/new_data/SN2_traj1_Cartesians point 58
C -0.20606 0.18660 0.22944
 O 1.44051 0.18640 0.01124
 F -1.74809 -0.54669 -0.77242
 H -0.55250 -0.26092 -0.58797
 H -0.28357 -0.32672 1.15819
 H -0.29956 1.24005 0.29692
 H 1.64928 -0.47872 -0.33540
7
SN2_IRC_Cartesians_noMW_output/new_data/SN2_traj1_Cartesians point 59
C -0.20544 0.18690 0.22943
 O 1.44051 0.18634 0.01125
 F -1.74887 -0.54761 -0.77237
 H -0.55244 -0.26057 -0.58797
 H -0.28351 -0.32636 1.15815
 H -0.29917 1.24038 0.29690
 H 1.64893 -0.47907 -0.33539
7
SN2_IRC_Cartesians_noMW_output/new_data/SN2_traj1_Cartesians point 60
C -0.20517 0.18703 0.22942
 O 1.44051 0.18632 0.01126
 F -1.74921 -0.54801 -0.77235
 H -0.55241 -0.26042 -0.58797
 H -0.28349 -0.32621 1.15814
 H -0.29901 1.24052 0.29689
 H 1.64878 -0.47922 -0.33539
7
SN2_IRC_Cartesians_noMW_output/new_data/SN2_traj1_Cartesians point 61
C -0.20516 0.18703 0.22942
 O 1.44051 0.18632 0.01126
 F -1.74922 -0.54803 -0.77235
 H -0.55241 -0.26042 -0.58797
 H -0.28349 -0.32620 1.15814
 H -0.29900 1.24053 0.29689
 H 1.64877 -0.47923 -0.33539
7
SN2_IRC_Cartesians_noMW_output/new_data/SN2_traj1_Cartesians point 62
C -0.20534 0.18695 0.22942
 O 1.44051 0.18633 0.01126
 F -1.74900 -0.54777 -0.77236
 H -0.55243 -0.26051 -0.58797
 H -0.28350 -0.32630 1.15815
 H -0.29911 1.24044 0.29690
 H 1.64887 -0.47913 -0.33539
7
SN2_IRC_Cartesians_noMW_output/new_data/SN2_traj1_Cartesians point 63
C -0.20563 0.18680 0.22943
 O 1.44051 0.18636 0.01125
 F -1.74863 -0.54733 -0.77239
 H -0.55246 -0.26068 -0.58797
 H -0.28353 -0.32647 1.15817
 H -0.29929 1.24028 0.29690
 H 1.64903 -0.47897 -0.33539
7
SN2_IRC_Cartesians_noMW_output/new_data/SN2_traj1_Cartesians point 64
C -0.20601 0.18662 0.22944
 O 1.44051 0.18640 0.01124
 F -1.74816 -0.54677 -0.77241
 H -0.55250 -0.26089 -0.58797
 H -0.28357 -0.32669 1.15819
 H -0.29952 1.24008 0.29692
 H 1.64925 -0.47875 -0.33540
7
SN2_IRC_Cartesians_noMW_output/new_data/SN2_traj1_Cartesians point 65
C -0.20643 0.18642 0.22945
 O 1.44051 0.18644 0.01123
 F -1.74763 -0.54614 -0.77244
 H -0.55254 -0.26112 -0.58797
 H -0.28361 -0.32694 1.15821
 H -0.29979 1.23985 0.29693
 H 1.64948 -0.47852 -0.33540
7
SN2_IRC_Cartesians_noMW_output/new_data/SN2_traj1_Cartesians point 66
C -0.20686 0.18621 0.22946
 O 1.44052 0.18648 0.01121
 F -1.74709 -0.54550 -0.77247
 H -0.55258 -0.26136 -0.58797
 H -0.28365 -0.32718 1.15824
 H -0.30005 1.23962 0.29694
 H 1.64972 -0.47827 -0.33541
7
SN2_IRC_Cartesians_noMW_output/new_data/SN2_traj1_Cartesians point 67
C -0.20726 0.18602 0.22947
 O 1.44052 0.18652 0.01120
 F -1.74659 -0.54491 -0.77250
 H -0.55263 -0.26158 -0.58797
 H -0.28369 -0.32741 1.15826
 H -0.30030 1.23941 0.29695
 H 1.64995 -0.47805 -0.33541
7
SN2_IRC_Cartesians_noMW_output/new_data/SN2_traj1_Cartesians point 68
C -0.20759 0.18586 0.22948
 O 1.44052 0.18656 0.01119
 F -1.74618 -0.54442 -0.77252
 H -0.55266 -0.26177 -0.58797
 H -0.28372 -0.32760 1.15828
 H -0.30050 1.23924 0.29696
 H 1.65013 -0.47786 -0.33542
7
SN2_IRC_Cartesians_noMW_output/new_data/SN2_traj1_Cartesians point 69
C -0.20780 0.18576 0.22949
 O 1.44052 0.18658 0.01119
 F -1.74591 -0.54410 -0.77254
 H -0.55268 -0.26189 -0.58797
 H -0.28374 -0.32773 1.15830
 H -0.30063 1.23912 0.29696
 H 1.65025 -0.47774 -0.33542
7
SN2_IRC_Cartesians_noMW_output/new_data/SN2_traj1_Cartesians point 70
C -0.20784 0.18574 0.22949
 O 1.44052 0.18658 0.01119
 F -1.74586 -0.54404 -0.77254
 H -0.55269 -0.26191 -0.58797
 H -0.28374 -0.32775 1.15830
 H -0.30066 1.23910 0.29696
 H 1.65027 -0.47772 -0.33542
7
SN2_IRC_Cartesians_noMW_output/new_data/SN2_traj1_Cartesians point 71
C -0.20765 0.18583 0.22948
 O 1.44052 0.18656 0.01119
 F -1.74610 -0.54433 -0.77253
 H -0.55267 -0.26180 -0.58797
 H -0.28373 -0.32764 1.15829
 H -0.30054 1.23920 0.29696
 H 1.65017 -0.47783 -0.33542
7
SN2_IRC_Cartesians_noMW_output/new_data/SN2_traj1_Cartesians point 72
C -0.20716 0.18607 0.22947
 O 1.44052 0.18651 0.01121
 F -1.74672 -0.54505 -0.77249
 H -0.55262 -0.26153 -0.58797
 H -0.28368 -0.32736 1.15826
 H -0.30024 1.23946 0.29695
 H 1.64989 -0.47810 -0.33541
7
SN2_IRC_Cartesians_noMW_output/new_data/SN2_traj1_Cartesians point 73
C -0.20632 0.18647 0.22945
 O 1.44051 0.18643 0.01123
 F -1.74776 -0.54630 -0.77243
 H -0.55253 -0.26106 -0.58797
 H -0.28360 -0.32687 1.15821
 H -0.29972 1.23991 0.29692
 H 1.64942 -0.47858 -0.33540
7
SN2_IRC_Cartesians_noMW_output/new_data/SN2_traj1_Cartesians point 74
C -0.20513 0.18705 0.22942
 O 1.44051 0.18631 0.01126
 F -1.74926 -0.54808 -0.77235
 H -0.55240 -0.26040 -0.58797
 H -0.28349 -0.32618 1.15813
 H -0.29898 1.24055 0.29689
 H 1.64875 -0.47925 -0.33538
7
SN2_IRC_Cartesians_noMW_output/new_data/SN2_traj1_Cartesians point 75
C -0.20361 0.18778 0.22938
 O 1.44051 0.18616 0.01130
 F -1.75116 -0.55033 -0.77224
 H -0.55225 -0.25955 -0.58797
 H -0.28334 -0.32531 1.15804
 H -0.29804 1.24135 0.29685
 H 1.64790 -0.48010 -0.33536
7
SN2_IRC_Cartesians_noMW_output/new_data/SN2_traj1_Cartesians point 76
C -0.20187 0.18862 0.22933
 O 1.44050 0.18599 0.01135
 F -1.75335 -0.55292 -0.77212
 H -0.55207 -0.25858 -0.58797
 H -0.28317 -0.32430 1.15794
 H -0.29696 1.24228 0.29680
 H 1.64692 -0.48108 -0.33534
7
SN2_IRC_Cartesians_noMW_output/new_data/SN2_traj1_Cartesians point 77
C -0.20002 0.18951 0.22928
 O 1.44050 0.18581 0.01141
 F -1.75566 -0.55568 -0.77199
 H -0.55187 -0.25755 -0.58797
 H -0.28300 -0.32323 1.15783
 H -0.29582 1.24327 0.29675
 H 1.64588 -0.48213 -0.33531
7
SN2_IRC_Cartesians_noMW_output/new_data/SN2_traj1_Cartesians point 78
C -0.19818 0.19040 0.22924
 O 1.44049 0.18563 0.01146
 F -1.75798 -0.55842 -0.77186
 H -0.55168 -0.25652 -0.58797
 H -0.28282 -0.32217 1.15771
 H -0.29468 1.24425 0.29671
 H 1.64484 -0.48317 -0.33529
7
SN2_IRC_Cartesians_noMW_output/new_data/SN2_traj1_Cartesians point 79
C -0.19643 0.19124 0.22919
 O 1.44049 0.18546 0.01151
 F -1.76017 -0.56103 -0.77173
 H -0.55150 -0.25554 -0.58797
 H -0.28265 -0.32115 1.15761
 H -0.29359 1.24518 0.29666
 H 1.64386 -0.48415 -0.33526
7
SN2_IRC_Cartesians_noMW_output/new_data/SN2_traj1_Cartesians point 80
C -0.19484 0.19201 0.22915
 O 1.44048 0.18530 0.01155
 F -1.76216 -0.56339 -0.77162
 H -0.55133 -0.25466 -0.58797
 H -0.28250 -0.32024 1.15751
 H -0.29261 1.24603 0.29662
 H 1.64297 -0.48505 -0.33524
7
SN2_IRC_Cartesians_noMW_output/new_data/SN2_traj1_Cartesians point 81
C -0.19345 0.19268 0.22911
 O 1.44048 0.18516 0.01159
 F -1.76391 -0.56546 -0.77152
 H -0.55119 -0.25388 -0.58797
 H -0.28237 -0.31943 1.15743
 H -0.29175 1.24677 0.29658
 H 1.64218 -0.48583 -0.33522
7
SN2_IRC_Cartesians_noMW_output/new_data/SN2_traj1_Cartesians point 82
C -0.19226 0.19325 0.22908
 O 1.44047 0.18505 0.01162
 F -1.76540 -0.56723 -0.77144
 H -0.55107 -0.25322 -0.58797
 H -0.28226 -0.31875 1.15736
 H -0.29101 1.24740 0.29655
 H 1.64152 -0.48650 -0.33521
7
SN2_IRC_Cartesians_noMW_output/new_data/SN2_traj1_Cartesians point 83
C -0.19127 0.19373 0.22906
 O 1.44047 0.18495 0.01165
 F -1.76664 -0.56871 -0.77137
 H -0.55096 -0.25267 -0.58797
 H -0.28216 -0.31817 1.15730
 H -0.29040 1.24793 0.29652
 H 1.64096 -0.48706 -0.33519
7
SN2_IRC_Cartesians_noMW_output/new_data/SN2_traj1_Cartesians point 84
C -0.19044 0.19412 0.22904
 O 1.44047 0.18487 0.01167
 F -1.76767 -0.56993 -0.77131
 H -0.55088 -0.25221 -0.58797
 H -0.28208 -0.31770 1.15725
 H -0.28989 1.24837 0.29650
 H 1.64050 -0.48753 -0.33518
7
SN2_IRC_Cartesians_noMW_output/new_data/SN2_traj1_Cartesians point 85
C -0.18977 0.19445 0.22902
 O 1.44047 0.18480 0.01169
 F -1.76851 -0.57093 -0.77126
 H -0.55081 -0.25184 -0.58797
 H -0.28202 -0.31731 1.15721
 H -0.28947 1.24873 0.29648
 H 1.64012 -0.48790 -0.33517
7
SN2_IRC_Cartesians_noMW_output/new_data/SN2_traj1_Cartesians point 86
C -0.18924 0.19470 0.22900
 O 1.44047 0.18475 0.01171
 F -1.76918 -0.57172 -0.77122
 H -0.55075 -0.25154 -0.58797
 H -0.28197 -0.31700 1.15718
 H -0.28914 1.24901 0.29647
 H 1.63982 -0.48820 -0.33516
7
SN2_IRC_Cartesians_noMW_output/new_data/SN2_traj1_Cartesians point 87
C -0.18885 0.19489 0.22899
 O 1.44047 0.18471 0.01172
 F -1.76967 -0.57230 -0.77119
 H -0.55071 -0.25132 -0.58797
 H -0.28193 -0.31678 1.15715
 H -0.28890 1.24922 0.29646
 H 1.63960 -0.48843 -0.33516
7
SN2_IRC_Cartesians_noMW_output/new_data/SN2_traj1_Cartesians point 88
C -0.18860 0.19501 0.22899
 O 1.44046 0.18469 0.01172
 F -1.76999 -0.57268 -0.77118
 H -0.55068 -0.25118 -0.58796
 H -0.28191 -0.31663 1.15714
 H -0.28875 1.24936 0.29645
 H 1.63946 -0.48857 -0.33516
7
SN2_IRC_Cartesians_noMW_output/new_data/SN2_traj1_Cartesians point 89
C -0.18852 0.19505 0.22899
 O 1.44046 0.18468 0.01173
 F -1.77009 -0.57280 -0.77117
 H -0.55068 -0.25113 -0.58796
 H -0.28190 -0.31658 1.15713
 H -0.28869 1.24940 0.29645
 H 1.63941 -0.48861 -0.33515
7
SN2_IRC_Cartesians_noMW_output/new_data/SN2_traj1_Cartesians point 90
C -0.18863 0.19500 0.22899
 O 1.44046 0.18469 0.01172
 F -1.76994 -0.57262 -0.77118
 H -0.55069 -0.25120 -0.58796
 H -0.28191 -0.31665 1.15714
 H -0.28877 1.24934 0.29645
 H 1.63948 -0.48855 -0.33516
7
SN2_IRC_Cartesians_noMW_output/new_data/SN2_traj1_Cartesians point 91
C -0.18897 0.19483 0.22900
 O 1.44047 0.18472 0.01171
 F -1.76951 -0.57212 -0.77120
 H -0.55072 -0.25139 -0.58797
 H -0.28194 -0.31685 1.15716
 H -0.28898 1.24916 0.29646
 H 1.63967 -0.48836 -0.33516
7
SN2_IRC_Cartesians_noMW_output/new_data/SN2_traj1_Cartesians point 92
C -0.18953 0.19456 0.22901
 O 1.44047 0.18478 0.01170
 F -1.76882 -0.57129 -0.77124
 H -0.55078 -0.25170 -0.58797
 H -0.28200 -0.31717 1.15719
 H -0.28932 1.24886 0.29647
 H 1.63998 -0.48804 -0.33517
7
SN2_IRC_Cartesians_noMW_output/new_data/SN2_traj1_Cartesians point 93
C -0.19023 0.19423 0.22903
 O 1.44047 0.18485 0.01168
 F -1.76794 -0.57025 -0.77129
 H -0.55085 -0.25209 -0.58797
 H -0.28206 -0.31758 1.15723
 H -0.28976 1.24849 0.29649
 H 1.64038 -0.48765 -0.33518
7
SN2_IRC_Cartesians_noMW_output/new_data/SN2_traj1_Cartesians point 94
C -0.19100 0.19386 0.22905
 O 1.44047 0.18492 0.01166
 F -1.76698 -0.56911 -0.77135
 H -0.55093 -0.25252 -0.58797
 H -0.28214 -0.31802 1.15728
 H -0.29023 1.24808 0.29651
 H 1.64081 -0.48722 -0.33519
7
SN2_IRC_Cartesians_noMW_output/new_data/SN2_traj1_Cartesians point 95
C -0.19174 0.19350 0.22907
 O 1.44047 0.18499 0.01164
 F -1.76605 -0.56801 -0.77140
 H -0.55101 -0.25293 -0.58797
 H -0.28221 -0.31844 1.15733
 H -0.29069 1.24768 0.29653
 H 1.64122 -0.48680 -0.33520
7
SN2_IRC_Cartesians_noMW_output/new_data/SN2_traj1_Cartesians point 96
C -0.19238 0.19319 0.22909
 O 1.44047 0.18506 0.01162
 F -1.76524 -0.56704 -0.77145
 H -0.55108 -0.25329 -0.58797
 H -0.28227 -0.31882 1.15736
 H -0.29109 1.24734 0.29655
 H 1.64159 -0.48643 -0.33521
7
SN2_IRC_Cartesians_noMW_output/new_data/SN2_traj1_Cartesians point 97
C -0.19289 0.19295 0.22910
 O 1.44048 0.18511 0.01160
 F -1.76461 -0.56629 -0.77148
 H -0.55113 -0.25357 -0.58797
 H -0.28232 -0.31911 1.15740
 H -0.29140 1.24707 0.29656
 H 1.64187 -0.48615 -0.33522
7
SN2_IRC_Cartesians_noMW_output/new_data/SN2_traj1_Cartesians point 98
C -0.19320 0.19279 0.22911
 O 1.44048 0.18514 0.01160
 F -1.76422 -0.56583 -0.77150
 H -0.55116 -0.25375 -0.58797
 H -0.28235 -0.31929 1.15741
 H -0.29160 1.24690 0.29657
 H 1.64205 -0.48597 -0.33522
7
SN2_IRC_Cartesians_noMW_output/new_data/SN2_traj1_Cartesians point 99
C -0.19329 0.19275 0.22911
 O 1.44048 0.18515 0.01159
 F -1.76411 -0.56569 -0.77151
 H -0.55117 -0.25380 -0.58797
 H -0.28236 -0.31934 1.15742
 H -0.29165 1.24686 0.29657
 H 1.64210 -0.48592 -0.33522
7
SN2_IRC_Cartesians_noMW_output/new_data/SN2_traj1_Cartesians point 100
C -0.19312 0.19283 0.22911
 O 1.44048 0.18513 0.01160
 F -1.76431 -0.56594 -0.77150
 H -0.55116 -0.25370 -0.58797
 H -0.28234 -0.31925 1.15741
 H -0.29155 1.24694 0.29657
 H 1.64200 -0.48602 -0.33522
7
SN2_IRC_Cartesians_noMW_output/new_data/SN2_traj1_Cartesians point 101
C -0.19269 0.19304 0.22909
 O 1.44048 0.18509 0.01161
 F -1.76486 -0.56659 -0.77147
 H -0.55111 -0.25346 -0.58797
 H -0.28230 -0.31899 1.15738
 H -0.29128 1.24718 0.29656
 H 1.64176 -0.48626 -0.33521
7
SN2_IRC_Cartesians_noMW_output/new_data/SN2_traj1_Cartesians point 102
C -0.19197 0.19339 0.22908
 O 1.44047 0.18502 0.01163
 F -1.76576 -0.56766 -0.77142
 H -0.55104 -0.25306 -0.58797
 H -0.28223 -0.31858 1.15734
 H -0.29083 1.24756 0.29654
 H 1.64135 -0.48667 -0.33520
7
SN2_IRC_Cartesians_noMW_output/new_data/SN2_traj1_Cartesians point 103
C -0.19097 0.19387 0.22905
 O 1.44047 0.18492 0.01166
 F -1.76701 -0.56914 -0.77135
 H -0.55093 -0.25250 -0.58797
 H -0.28213 -0.31800 1.15728
 H -0.29022 1.24809 0.29651
 H 1.64079 -0.48723 -0.33519
7
SN2_IRC_Cartesians_noMW_output/new_data/SN2_traj1_Cartesians point 104
C -0.18972 0.19447 0.22902
 O 1.44047 0.18480 0.01169
 F -1.76858 -0.57101 -0.77126
 H -0.55080 -0.25180 -0.58797
 H -0.28201 -0.31728 1.15720
 H -0.28944 1.24876 0.29648
 H 1.64009 -0.48794 -0.33517
7
SN2_IRC_Cartesians_noMW_output/new_data/SN2_traj1_Cartesians point 105
C -0.18822 0.19519 0.22898
 O 1.44046 0.18465 0.01173
 F -1.77046 -0.57324 -0.77115
 H -0.55065 -0.25097 -0.58796
 H -0.28187 -0.31641 1.15711
 H -0.28851 1.24956 0.29644
 H 1.63925 -0.48878 -0.33515
7
SN2_IRC_Cartesians_noMW_output/new_data/SN2_traj1_Cartesians point 106
C -0.18651 0.19602 0.22893
 O 1.44046 0.18448 0.01178
 F -1.77261 -0.57578 -0.77103
 H -0.55047 -0.25001 -0.58796
 H -0.28171 -0.31542 1.15701
 H -0.28745 1.25047 0.29639
 H 1.63828 -0.48974 -0.33513
7
SN2_IRC_Cartesians_noMW_output/new_data/SN2_traj1_Cartesians point 107
C -0.18461 0.19693 0.22888
 O 1.44045 0.18429 0.01184
 F -1.77499 -0.57861 -0.77089
 H -0.55027 -0.24895 -0.58796
 H -0.28153 -0.31433 1.15690
 H -0.28628 1.25148 0.29634
 H 1.63722 -0.49082 -0.33510
7
SN2_IRC_Cartesians_noMW_output/new_data/SN2_traj1_Cartesians point 108
C -0.18255 0.19793 0.22883
 O 1.44045 0.18409 0.01189
 F -1.77757 -0.58168 -0.77075
 H -0.55006 -0.24781 -0.58796
 H -0.28133 -0.31314 1.15677
 H -0.28500 1.25258 0.29629
 H 1.63606 -0.49198 -0.33507
7
SN2_IRC_Cartesians_noMW_output/new_data/SN2_traj1_Cartesians point 109
C -0.18036 0.19898 0.22877
 O 1.44044 0.18388 0.01195
 F -1.78031 -0.58493 -0.77059
 H -0.54983 -0.24659 -0.58796
 H -0.28112 -0.31187 1.15664
 H -0.28365 1.25374 0.29623
 H 1.63483 -0.49321 -0.33504
7
SN2_IRC_Cartesians_noMW_output/new_data/SN2_traj1_Cartesians point 110
C -0.17809 0.20008 0.22872
 O 1.44044 0.18365 0.01202
 F -1.78316 -0.58832 -0.77043
 H -0.54959 -0.24532 -0.58796
 H -0.28090 -0.31056 1.15650
 H -0.28224 1.25496 0.29617
 H 1.63355 -0.49449 -0.33501
7
SN2_IRC_Cartesians_noMW_output/new_data/SN2_traj1_Cartesians point 111
C -0.17576 0.20120 0.22866
 O 1.44043 0.18342 0.01208
 F -1.78608 -0.59178 -0.77027
 H -0.54935 -0.24402 -0.58796
 H -0.28068 -0.30922 1.15636
 H -0.28080 1.25620 0.29610
 H 1.63224 -0.49580 -0.33498
7
SN2_IRC_Cartesians_noMW_output/new_data/SN2_traj1_Cartesians point 112
C -0.17344 0.20231 0.22859
 O 1.44042 0.18319 0.01215
 F -1.78899 -0.59523 -0.77010
 H -0.54911 -0.24273 -0.58796
 H -0.28046 -0.30787 1.15622
 H -0.27936 1.25743 0.29604
 H 1.63094 -0.49711 -0.33495
7
SN2_IRC_Cartesians_noMW_output/new_data/SN2_traj1_Cartesians point 113
C -0.17119 0.20340 0.22854
 O 1.44042 0.18297 0.01221
 F -1.79181 -0.59858 -0.76994
 H -0.54887 -0.24147 -0.58796
 H -0.28025 -0.30657 1.15608
 H -0.27797 1.25863 0.29598
 H 1.62967 -0.49838 -0.33491
7
SN2_IRC_Cartesians_noMW_output/new_data/SN2_traj1_Cartesians point 114
C -0.16906 0.20442 0.22848
 O 1.44041 0.18276 0.01227
 F -1.79447 -0.60174 -0.76979
 H -0.54865 -0.24029 -0.58796
 H -0.28004 -0.30535 1.15596
 H -0.27665 1.25977 0.29592
 H 1.62848 -0.49958 -0.33488
7
SN2_IRC_Cartesians_noMW_output/new_data/SN2_traj1_Cartesians point 115
C -0.16714 0.20535 0.22843
 O 1.44040 0.18257 0.01232
 F -1.79689 -0.60461 -0.76965
 H -0.54845 -0.23921 -0.58796
 H -0.27986 -0.30423 1.15584
 H -0.27546 1.26079 0.29587
 H 1.62740 -0.50067 -0.33486
7
SN2_IRC_Cartesians_noMW_output/new_data/SN2_traj1_Cartesians point 116
C -0.16545 0.20616 0.22839
 O 1.44040 0.18241 0.01237
 F -1.79900 -0.60712 -0.76953
 H -0.54828 -0.23827 -0.58796
 H -0.27970 -0.30326 1.15574
 H -0.27442 1.26169 0.29583
 H 1.62645 -0.50161 -0.33483
7
SN2_IRC_Cartesians_noMW_output/new_data/SN2_traj1_Cartesians point 117
C -0.16403 0.20685 0.22835
 O 1.44040 0.18227 0.01241
 F -1.80078 -0.60923 -0.76943
 H -0.54813 -0.23748 -0.58796
 H -0.27956 -0.30244 1.15565
 H -0.27354 1.26245 0.29579
 H 1.62565 -0.50242 -0.33481
7
SN2_IRC_Cartesians_noMW_output/new_data/SN2_traj1_Cartesians point 118
C -0.16287 0.20741 0.22832
 O 1.44039 0.18215 0.01244
 F -1.80223 -0.61095 -0.76935
 H -0.54801 -0.23684 -0.58796
 H -0.27945 -0.30177 1.15558
 H -0.27282 1.26306 0.29576
 H 1.62500 -0.50307 -0.33480
7
SN2_IRC_Cartesians_noMW_output/new_data/SN2_traj1_Cartesians point 119
C -0.16196 0.20785 0.22830
 O 1.44039 0.18206 0.01247
 F -1.80338 -0.61232 -0.76929
 H -0.54791 -0.23632 -0.58796
 H -0.27937 -0.30124 1.15553
 H -0.27225 1.26355 0.29573
 H 1.62449 -0.50358 -0.33479
7
SN2_IRC_Cartesians_noMW_output/new_data/SN2_traj1_Cartesians point 120
C -0.16126 0.20819 0.22828
 O 1.44039 0.18199 0.01249
 F -1.80427 -0.61336 -0.76924
 H -0.54784 -0.23593 -0.58796
 H -0.27930 -0.30083 1.15548
 H -0.27182 1.26393 0.29572
 H 1.62409 -0.50398 -0.33478
7
SN2_IRC_Cartesians_noMW_output/new_data/SN2_traj1_Cartesians point 121
C -0.16073 0.20844 0.22827
 O 1.44039 0.18194 0.01250
 F -1.80492 -0.61414 -0.76920
 H -0.54779 -0.23564 -0.58796
 H -0.27925 -0.30053 1.15545
 H -0.27149 1.26421 0.29570
 H 1.62380 -0.50428 -0.33477
7
SN2_IRC_Cartesians_noMW_output/new_data/SN2_traj1_Cartesians point 122
C -0.16036 0.20862 0.22826
 O 1.44039 0.18191 0.01251
 F -1.80538 -0.61469 -0.76917
 H -0.54775 -0.23543 -0.58796
 H -0.27921 -0.30032 1.15543
 H -0.27127 1.26440 0.29569
 H 1.62359 -0.50448 -0.33476
7
SN2_IRC_Cartesians_noMW_output/new_data/SN2_traj1_Cartesians point 123
C -0.16012 0.20874 0.22825
 O 1.44039 0.18188 0.01252
 F -1.80569 -0.61506 -0.76915
 H -0.54772 -0.23530 -0.58796
 H -0.27919 -0.30017 1.15542
 H -0.27111 1.26453 0.29569
 H 1.62345 -0.50462 -0.33476
7
SN2_IRC_Cartesians_noMW_output/new_data/SN2_traj1_Cartesians point 124
C -0.15997 0.20880 0.22825
 O 1.44038 0.18187 0.01252
 F -1.80587 -0.61527 -0.76914
 H -0.54771 -0.23522 -0.58796
 H -0.27918 -0.30009 1.15541
 H -0.27102 1.26461 0.29568
 H 1.62337 -0.50470 -0.33476
7
SN2_IRC_Cartesians_noMW_output/new_data/SN2_traj1_Cartesians point 125
C -0.15991 0.20883 0.22824
 O 1.44038 0.18186 0.01253
 F -1.80595 -0.61536 -0.76914
 H -0.54770 -0.23518 -0.58796
 H -0.27917 -0.30006 1.15540
 H -0.27099 1.26464 0.29568
 H 1.62334 -0.50474 -0.33476
7
SN2_IRC_Cartesians_noMW_output/new_data/SN2_traj1_Cartesians point 126
C -0.15991 0.20883 0.22824
 O 1.44038 0.18186 0.01253
 F -1.80595 -0.61536 -0.76914
 H -0.54770 -0.23518 -0.58796
 H -0.27917 -0.30006 1.15540
 H -0.27099 1.26464 0.29568
 H 1.62334 -0.50474 -0.33476
7
SN2_IRC_Cartesians_noMW_output/new_data/SN2_traj1_Cartesians point 127
C -0.15996 0.20881 0.22825
 O 1.44038 0.18187 0.01252
 F -1.80589 -0.61530 -0.76914
 H -0.54771 -0.23521 -0.58796
 H -0.27917 -0.30008 1.15541
 H -0.27101 1.26462 0.29568
 H 1.62336 -0.50471 -0.33476
7
SN2_IRC_Cartesians_noMW_output/new_data/SN2_traj1_Cartesians point 128
C -0.16000 0.20879 0.22825
 O 1.44039 0.18187 0.01252
 F -1.80583 -0.61522 -0.76915
 H -0.54771 -0.23524 -0.58796
 H -0.27918 -0.30011 1.15541
 H -0.27104 1.26459 0.29568
 H 1.62339 -0.50469 -0.33476
7
SN2_IRC_Cartesians_noMW_output/new_data/SN2_traj1_Cartesians point 129
C -0.16000 0.20879 0.22825
 O 1.44039 0.18187 0.01252
 F -1.80583 -0.61523 -0.76915
 H -0.54771 -0.23523 -0.58796
 H -0.27918 -0.30011 1.15541
 H -0.27104 1.26459 0.29568
 H 1.62339 -0.50469 -0.33476
7
SN2_IRC_Cartesians_noMW_output/new_data/SN2_traj1_Cartesians point 130
C -0.15985 0.20886 0.22824
 O 1.44038 0.18186 0.01253
 F -1.80603 -0.61545 -0.76914
 H -0.54770 -0.23515 -0.58795
 H -0.27916 -0.30002 1.15540
 H -0.27095 1.26468 0.29568
 H 1.62330 -0.50477 -0.33476
7
SN2_IRC_Cartesians_noMW_output/new_data/SN2_traj1_Cartesians point 131
C -0.15944 0.20906 0.22823
 O 1.44038 0.18182 0.01254
 F -1.80654 -0.61606 -0.76911
 H -0.54765 -0.23492 -0.58795
 H -0.27913 -0.29978 1.15538
 H -0.27069 1.26489 0.29567
 H 1.62307 -0.50500 -0.33475
7
SN2_IRC_Cartesians_noMW_output/new_data/SN2_traj1_Cartesians point 132
C -0.15875 0.20939 0.22821
 O 1.44038 0.18175 0.01256
 F -1.80740 -0.61709 -0.76906
 H -0.54758 -0.23454 -0.58795
 H -0.27906 -0.29939 1.15533
 H -0.27027 1.26526 0.29565
 H 1.62268 -0.50539 -0.33474
7
SN2_IRC_Cartesians_noMW_output/new_data/SN2_traj1_Cartesians point 133
C -0.15782 0.20984 0.22819
 O 1.44038 0.18166 0.01258
 F -1.80857 -0.61847 -0.76899
 H -0.54748 -0.23402 -0.58795
 H -0.27897 -0.29885 1.15528
 H -0.26969 1.26576 0.29562
 H 1.62216 -0.50592 -0.33473
7
SN2_IRC_Cartesians_noMW_output/new_data/SN2_traj1_Cartesians point 134
C -0.15670 0.21038 0.22816
 O 1.44038 0.18155 0.01262
 F -1.80998 -0.62015 -0.76891
 H -0.54737 -0.23339 -0.58795
 H -0.27886 -0.29820 1.15521
 H -0.26900 1.26636 0.29559
 H 1.62153 -0.50655 -0.33471
7
SN2_IRC_Cartesians_noMW_output/new_data/SN2_traj1_Cartesians point 135
C -0.15541 0.21101 0.22813
 O 1.44037 0.18142 0.01265
 F -1.81160 -0.62207 -0.76882
 H -0.54723 -0.23267 -0.58795
 H -0.27874 -0.29745 1.15513
 H -0.26820 1.26704 0.29556
 H 1.62080 -0.50728 -0.33470
7
SN2_IRC_Cartesians_noMW_output/new_data/SN2_traj1_Cartesians point 136
C -0.15398 0.21169 0.22809
 O 1.44037 0.18128 0.01269
 F -1.81338 -0.62418 -0.76872
 H -0.54709 -0.23188 -0.58795
 H -0.27860 -0.29663 1.15505
 H -0.26732 1.26780 0.29552
 H 1.62000 -0.50808 -0.33468
7
SN2_IRC_Cartesians_noMW_output/new_data/SN2_traj1_Cartesians point 137
C -0.15245 0.21243 0.22805
 O 1.44036 0.18113 0.01273
 F -1.81530 -0.62646 -0.76861
 H -0.54693 -0.23102 -0.58795
 H -0.27846 -0.29575 1.15495
 H -0.26637 1.26862 0.29548
 H 1.61914 -0.50894 -0.33465
7
SN2_IRC_Cartesians_noMW_output/new_data/SN2_traj1_Cartesians point 138
C -0.15085 0.21320 0.22801
 O 1.44036 0.18097 0.01278
 F -1.81731 -0.62885 -0.76850
 H -0.54676 -0.23013 -0.58795
 H -0.27830 -0.29482 1.15486
 H -0.26537 1.26947 0.29544
 H 1.61824 -0.50985 -0.33463
7
SN2_IRC_Cartesians_noMW_output/new_data/SN2_traj1_Cartesians point 139
C -0.14919 0.21400 0.22797
 O 1.44036 0.18081 0.01283
 F -1.81939 -0.63131 -0.76838
 H -0.54659 -0.22921 -0.58795
 H -0.27815 -0.29386 1.15476
 H -0.26435 1.27036 0.29539
 H 1.61731 -0.51078 -0.33461
7
SN2_IRC_Cartesians_noMW_output/new_data/SN2_traj1_Cartesians point 140
C -0.14753 0.21480 0.22792
 O 1.44035 0.18064 0.01287
 F -1.82147 -0.63378 -0.76826
 H -0.54641 -0.22828 -0.58795
 H -0.27799 -0.29290 1.15466
 H -0.26332 1.27124 0.29535
 H 1.61638 -0.51172 -0.33459
7
SN2_IRC_Cartesians_noMW_output/new_data/SN2_traj1_Cartesians point 141
C -0.14592 0.21558 0.22788
 O 1.44035 0.18048 0.01292
 F -1.82349 -0.63619 -0.76815
 H -0.54625 -0.22738 -0.58795
 H -0.27783 -0.29197 1.15456
 H -0.26232 1.27210 0.29530
 H 1.61547 -0.51263 -0.33456
7
SN2_IRC_Cartesians_noMW_output/new_data/SN2_traj1_Cartesians point 142
C -0.14442 0.21630 0.22784
 O 1.44034 0.18034 0.01296
 F -1.82537 -0.63841 -0.76804
 H -0.54609 -0.22655 -0.58795
 H -0.27769 -0.29111 1.15447
 H -0.26140 1.27290 0.29526
 H 1.61463 -0.51347 -0.33454
7
SN2_IRC_Cartesians_noMW_output/new_data/SN2_traj1_Cartesians point 143
C -0.14314 0.21692 0.22781
 O 1.44034 0.18021 0.01299
 F -1.82697 -0.64032 -0.76795
 H -0.54596 -0.22583 -0.58795
 H -0.27757 -0.29037 1.15439
 H -0.26060 1.27358 0.29523
 H 1.61391 -0.51419 -0.33452
7
SN2_IRC_Cartesians_noMW_output/new_data/SN2_traj1_Cartesians point 144
C -0.14221 0.21736 0.22778
 O 1.44034 0.18012 0.01302
 F -1.82814 -0.64170 -0.76788
 H -0.54586 -0.22531 -0.58795
 H -0.27748 -0.28983 1.15433
 H -0.26003 1.27408 0.29521
 H 1.61338 -0.51472 -0.33451
7
SN2_IRC_Cartesians_noMW_output/new_data/SN2_traj1_Cartesians point 145
C -0.14175 0.21758 0.22777
 O 1.44033 0.18007 0.01303
 F -1.82871 -0.64238 -0.76785
 H -0.54581 -0.22506 -0.58795
 H -0.27744 -0.28956 1.15431
 H -0.25975 1.27432 0.29519
 H 1.61313 -0.51497 -0.33451
7
SN2_IRC_Cartesians_noMW_output/new_data/SN2_traj1_Cartesians point 146
C -0.14183 0.21755 0.22777
 O 1.44033 0.18008 0.01303
 F -1.82862 -0.64227 -0.76786
 H -0.54582 -0.22510 -0.58795
 H -0.27744 -0.28961 1.15431
 H -0.25979 1.27428 0.29519
 H 1.61317 -0.51493 -0.33451
7
SN2_IRC_Cartesians_noMW_output/new_data/SN2_traj1_Cartesians point 147
C -0.14234 0.21730 0.22779
 O 1.44034 0.18013 0.01302
 F -1.82798 -0.64151 -0.76789
 H -0.54588 -0.22539 -0.58795
 H -0.27749 -0.28990 1.15434
 H -0.26011 1.27401 0.29521
 H 1.61346 -0.51464 -0.33451
7
SN2_IRC_Cartesians_noMW_output/new_data/SN2_traj1_Cartesians point 148
C -0.14313 0.21692 0.22781
 O 1.44034 0.18021 0.01299
 F -1.82699 -0.64034 -0.76795
 H -0.54596 -0.22583 -0.58795
 H -0.27757 -0.29036 1.15439
 H -0.26060 1.27359 0.29523
 H 1.61390 -0.51420 -0.33452
7
SN2_IRC_Cartesians_noMW_output/new_data/SN2_traj1_Cartesians point 149
C -0.14402 0.21649 0.22783
 O 1.44034 0.18030 0.01297
 F -1.82587 -0.63901 -0.76801
 H -0.54605 -0.22632 -0.58795
 H -0.27765 -0.29087 1.15444
 H -0.26115 1.27311 0.29525
 H 1.61440 -0.51370 -0.33454
7
SN2_IRC_Cartesians_noMW_output/new_data/SN2_traj1_Cartesians point 150
C -0.14488 0.21608 0.22785
 O 1.44034 0.18038 0.01295
 F -1.82480 -0.63774 -0.76807
 H -0.54614 -0.22680 -0.58795
 H -0.27774 -0.29137 1.15450
 H -0.26168 1.27266 0.29528
 H 1.61488 -0.51321 -0.33455
7
SN2_IRC_Cartesians_noMW_output/new_data/SN2_traj1_Cartesians point 151
C -0.14560 0.21573 0.22787
 O 1.44035 0.18045 0.01293
 F -1.82390 -0.63667 -0.76812
 H -0.54621 -0.22720 -0.58795
 H -0.27780 -0.29178 1.15454
 H -0.26212 1.27227 0.29530
 H 1.61529 -0.51281 -0.33456
7
SN2_IRC_Cartesians_noMW_output/new_data/SN2_traj1_Cartesians point 152
C -0.14609 0.21549 0.22789
 O 1.44035 0.18050 0.01291
 F -1.82327 -0.63593 -0.76816
 H -0.54626 -0.22748 -0.58795
 H -0.27785 -0.29207 1.15457
 H -0.26243 1.27201 0.29531
 H 1.61557 -0.51253 -0.33457
7
SN2_IRC_Cartesians_noMW_output/new_data/SN2_traj1_Cartesians point 153
C -0.14629 0.21540 0.22789
 O 1.44035 0.18052 0.01291
 F -1.82303 -0.63563 -0.76817
 H -0.54629 -0.22759 -0.58795
 H -0.27787 -0.29218 1.15458
 H -0.26255 1.27190 0.29531
 H 1.61568 -0.51242 -0.33457
7
SN2_IRC_Cartesians_noMW_output/new_data/SN2_traj1_Cartesians point 154
C -0.14612 0.21548 0.22789
 O 1.44035 0.18050 0.01291
 F -1.82324 -0.63588 -0.76816
 H -0.54627 -0.22749 -0.58795
 H -0.27785 -0.29209 1.15457
 H -0.26245 1.27199 0.29531
 H 1.61558 -0.51251 -0.33457
7
SN2_IRC_Cartesians_noMW_output/new_data/SN2_traj1_Cartesians point 155
C -0.14553 0.21577 0.22787
 O 1.44034 0.18045 0.01293
 F -1.82398 -0.63677 -0.76812
 H -0.54621 -0.22716 -0.58795
 H -0.27780 -0.29175 1.15453
 H -0.26208 1.27231 0.29529
 H 1.61525 -0.51285 -0.33456
7
SN2_IRC_Cartesians_noMW_output/new_data/SN2_traj1_Cartesians point 156
C -0.14445 0.21628 0.22784
 O 1.44034 0.18034 0.01296
 F -1.82533 -0.63836 -0.76804
 H -0.54609 -0.22656 -0.58795
 H -0.27769 -0.29113 1.15447
 H -0.26142 1.27288 0.29527
 H 1.61465 -0.51345 -0.33454
7
SN2_IRC_Cartesians_noMW_output/new_data/SN2_traj1_Cartesians point 157
C -0.14286 0.21705 0.22780
 O 1.44034 0.18018 0.01300
 F -1.82733 -0.64074 -0.76793
 H -0.54593 -0.22567 -0.58795
 H -0.27754 -0.29020 1.15437
 H -0.26043 1.27373 0.29522
 H 1.61375 -0.51435 -0.33452
7
SN2_IRC_Cartesians_noMW_output/new_data/SN2_traj1_Cartesians point 158
C -0.14071 0.21809 0.22775
 O 1.44033 0.17997 0.01306
 F -1.83002 -0.64393 -0.76778
 H -0.54571 -0.22448 -0.58795
 H -0.27734 -0.28896 1.15424
 H -0.25910 1.27488 0.29516
 H 1.61254 -0.51556 -0.33449
7
SN2_IRC_Cartesians_noMW_output/new_data/SN2_traj1_Cartesians point 159
C -0.13801 0.21939 0.22768
 O 1.44032 0.17971 0.01314
 F -1.83341 -0.64796 -0.76759
 H -0.54542 -0.22297 -0.58795
 H -0.27708 -0.28740 1.15408
 H -0.25743 1.27632 0.29509
 H 1.61102 -0.51708 -0.33445
7
SN2_IRC_Cartesians_noMW_output/new_data/SN2_traj1_Cartesians point 160
C -0.13480 0.22093 0.22759
 O 1.44032 0.17939 0.01323
 F -1.83743 -0.65273 -0.76736
 H -0.54509 -0.22118 -0.58795
 H -0.27677 -0.28555 1.15389
 H -0.25544 1.27803 0.29501
 H 1.60922 -0.51889 -0.33441
7
SN2_IRC_Cartesians_noMW_output/new_data/SN2_traj1_Cartesians point 161
C -0.13123 0.22265 0.22750
 O 1.44031 0.17904 0.01333
 F -1.84190 -0.65804 -0.76710
 H -0.54472 -0.21919 -0.58795
 H -0.27643 -0.28349 1.15367
 H -0.25323 1.27993 0.29491
 H 1.60721 -0.52090 -0.33436
7
SN2_IRC_Cartesians_noMW_output/new_data/SN2_traj1_Cartesians point 162
C -0.12760 0.22441 0.22741
 O 1.44030 0.17868 0.01343
 F -1.84646 -0.66345 -0.76685
 H -0.54434 -0.21716 -0.58794
 H -0.27609 -0.28138 1.15345
 H -0.25098 1.28187 0.29481
 H 1.60517 -0.52295 -0.33431
7
SN2_IRC_Cartesians_noMW_output/new_data/SN2_traj1_Cartesians point 163
C -0.12419 0.22605 0.22732
 O 1.44029 0.17835 0.01352
 F -1.85073 -0.66851 -0.76660
 H -0.54399 -0.21527 -0.58794
 H -0.27576 -0.27942 1.15325
 H -0.24887 1.28368 0.29472
 H 1.60326 -0.52487 -0.33426
7
SN2_IRC_Cartesians_noMW_output/new_data/SN2_traj1_Cartesians point 164
C -0.12116 0.22751 0.22724
 O 1.44028 0.17805 0.01361
 F -1.85453 -0.67303 -0.76639
 H -0.54367 -0.21357 -0.58794
 H -0.27547 -0.27766 1.15306
 H -0.24699 1.28530 0.29464
 H 1.60155 -0.52658 -0.33422
7
SN2_IRC_Cartesians_noMW_output/new_data/SN2_traj1_Cartesians point 165
C -0.11846 0.22881 0.22717
 O 1.44027 0.17778 0.01368
 F -1.85791 -0.67704 -0.76620
 H -0.54339 -0.21207 -0.58794
 H -0.27521 -0.27611 1.15290
 H -0.24533 1.28673 0.29457
 H 1.60004 -0.52810 -0.33418
7
SN2_IRC_Cartesians_noMW_output/new_data/SN2_traj1_Cartesians point 166
C -0.11603 0.22998 0.22711
 O 1.44026 0.17754 0.01375
 F -1.86097 -0.68067 -0.76603
 H -0.54314 -0.21071 -0.58794
 H -0.27498 -0.27470 1.15275
 H -0.24382 1.28803 0.29450
 H 1.59867 -0.52948 -0.33415
7
SN2_IRC_Cartesians_noMW_output/new_data/SN2_traj1_Cartesians point 167
C -0.11377 0.23107 0.22705
 O 1.44026 0.17732 0.01382
 F -1.86379 -0.68402 -0.76587
 H -0.54290 -0.20945 -0.58794
 H -0.27477 -0.27340 1.15262
 H -0.24242 1.28923 0.29444
 H 1.59740 -0.53075 -0.33412
7
SN2_IRC_Cartesians_noMW_output/new_data/SN2_traj1_Cartesians point 168
C -0.11164 0.23209 0.22699
 O 1.44025 0.17711 0.01387
 F -1.86647 -0.68719 -0.76571
 H -0.54268 -0.20827 -0.58794
 H -0.27456 -0.27216 1.15249
 H -0.24110 1.29037 0.29439
 H 1.59620 -0.53195 -0.33409
7
SN2_IRC_Cartesians_noMW_output/new_data/SN2_traj1_Cartesians point 169
C -0.10958 0.23308 0.22694
 O 1.44025 0.17691 0.01393
 F -1.86904 -0.69025 -0.76557
 H -0.54247 -0.20712 -0.58794
 H -0.27437 -0.27098 1.15236
 H -0.23983 1.29146 0.29433
 H 1.59505 -0.53311 -0.33406
7
SN2_IRC_Cartesians_noMW_output/new_data/SN2_traj1_Cartesians point 170
C -0.10758 0.23405 0.22689
 O 1.44024 0.17671 0.01399
 F -1.87156 -0.69324 -0.76543
 H -0.54226 -0.20600 -0.58794
 H -0.27418 -0.26982 1.15224
 H -0.23859 1.29253 0.29428
 H 1.59392 -0.53424 -0.33403
7
SN2_IRC_Cartesians_noMW_output/new_data/SN2_traj1_Cartesians point 171
C -0.10560 0.23500 0.22684
 O 1.44023 0.17652 0.01404
 F -1.87403 -0.69618 -0.76529
 H -0.54205 -0.20490 -0.58794
 H -0.27399 -0.26868 1.15212
 H -0.23736 1.29359 0.29422
 H 1.59281 -0.53535 -0.33400
7
SN2_IRC_Cartesians_noMW_output/new_data/SN2_traj1_Cartesians point 172
C -0.10364 0.23595 0.22678
 O 1.44023 0.17632 0.01410
 F -1.87649 -0.69909 -0.76515
 H -0.54185 -0.20381 -0.58794
 H -0.27380 -0.26754 1.15200
 H -0.23615 1.29463 0.29417
 H 1.59171 -0.53646 -0.33398
7
SN2_IRC_Cartesians_noMW_output/new_data/SN2_traj1_Cartesians point 173
C -0.10170 0.23688 0.22673
 O 1.44022 0.17613 0.01415
 F -1.87893 -0.70199 -0.76501
 H -0.54165 -0.20272 -0.58793
 H -0.27361 -0.26642 1.15189
 H -0.23495 1.29567 0.29412
 H 1.59061 -0.53755 -0.33395
7
SN2_IRC_Cartesians_noMW_output/new_data/SN2_traj1_Cartesians point 174
C -0.09977 0.23781 0.22668
 O 1.44022 0.17594 0.01421
 F -1.88135 -0.70486 -0.76487
 H -0.54145 -0.20165 -0.58793
 H -0.27343 -0.26530 1.15177
 H -0.23375 1.29670 0.29407
 H 1.58953 -0.53864 -0.33392
7
SN2_IRC_Cartesians_noMW_output/new_data/SN2_traj1_Cartesians point 175
C -0.09785 0.23874 0.22663
 O 1.44021 0.17575 0.01426
 F -1.88375 -0.70771 -0.76473
 H -0.54125 -0.20058 -0.58793
 H -0.27325 -0.26420 1.15166
 H -0.23257 1.29772 0.29402
 H 1.58845 -0.53972 -0.33390
7
SN2_IRC_Cartesians_noMW_output/new_data/SN2_traj1_Cartesians point 176
C -0.09595 0.23965 0.22658
 O 1.44021 0.17557 0.01431
 F -1.88613 -0.71054 -0.76460
 H -0.54105 -0.19952 -0.58793
 H -0.27307 -0.26310 1.15154
 H -0.23139 1.29873 0.29397
 H 1.58738 -0.54079 -0.33387
7
SN2_IRC_Cartesians_noMW_output/new_data/SN2_traj1_Cartesians point 177
C -0.09406 0.24056 0.22654
 O 1.44020 0.17538 0.01437
 F -1.88850 -0.71335 -0.76447
 H -0.54085 -0.19846 -0.58793
 H -0.27289 -0.26201 1.15143
 H -0.23022 1.29974 0.29391
 H 1.58632 -0.54186 -0.33384
7
SN2_IRC_Cartesians_noMW_output/new_data/SN2_traj1_Cartesians point 178
C -0.09217 0.24147 0.22649
 O 1.44020 0.17519 0.01442
 F -1.89087 -0.71616 -0.76433
 H -0.54066 -0.19741 -0.58793
 H -0.27271 -0.26092 1.15131
 H -0.22905 1.30074 0.29386
 H 1.58526 -0.54292 -0.33382
7
SN2_IRC_Cartesians_noMW_output/new_data/SN2_traj1_Cartesians point 179
C -0.09027 0.24239 0.22644
 O 1.44019 0.17501 0.01447
 F -1.89326 -0.71900 -0.76420
 H -0.54046 -0.19635 -0.58793
 H -0.27252 -0.25982 1.15120
 H -0.22787 1.30176 0.29381
 H 1.58419 -0.54400 -0.33379
7
SN2_IRC_Cartesians_noMW_output/new_data/SN2_traj1_Cartesians point 180
C -0.08831 0.24333 0.22639
 O 1.44019 0.17481 0.01453
 F -1.89571 -0.72190 -0.76406
 H -0.54026 -0.19526 -0.58793
 H -0.27234 -0.25869 1.15108
 H -0.22666 1.30280 0.29376
 H 1.58309 -0.54510 -0.33376
7
SN2_IRC_Cartesians_noMW_output/new_data/SN2_traj1_Cartesians point 181
C -0.08627 0.24432 0.22633
 O 1.44018 0.17461 0.01458
 F -1.89827 -0.72495 -0.76391
 H -0.54004 -0.19412 -0.58793
 H -0.27214 -0.25751 1.15096
 H -0.22540 1.30389 0.29371
 H 1.58194 -0.54625 -0.33374
7
SN2_IRC_Cartesians_noMW_output/new_data/SN2_traj1_Cartesians point 182
C -0.08409 0.24537 0.22628
 O 1.44017 0.17440 0.01464
 F -1.90100 -0.72819 -0.76376
 H -0.53982 -0.19290 -0.58793
 H -0.27193 -0.25625 1.15082
 H -0.22405 1.30505 0.29365
 H 1.58072 -0.54748 -0.33371
7
SN2_IRC_Cartesians_noMW_output/new_data/SN2_traj1_Cartesians point 183
C -0.08172 0.24651 0.22622
 O 1.44017 0.17417 0.01471
 F -1.90397 -0.73171 -0.76359
 H -0.53957 -0.19158 -0.58793
 H -0.27171 -0.25488 1.15068
 H -0.22258 1.30631 0.29358
 H 1.57939 -0.54881 -0.33367
7
SN2_IRC_Cartesians_noMW_output/new_data/SN2_traj1_Cartesians point 184
C -0.07912 0.24776 0.22615
 O 1.44016 0.17391 0.01478
 F -1.90723 -0.73559 -0.76341
 H -0.53930 -0.19013 -0.58793
 H -0.27146 -0.25337 1.15052
 H -0.22097 1.30770 0.29351
 H 1.57792 -0.55028 -0.33364
7
SN2_IRC_Cartesians_noMW_output/new_data/SN2_traj1_Cartesians point 185
C -0.07623 0.24915 0.22607
 O 1.44015 0.17362 0.01486
 F -1.91085 -0.73988 -0.76320
 H -0.53900 -0.18852 -0.58793
 H -0.27118 -0.25171 1.15035
 H -0.21918 1.30924 0.29344
 H 1.57630 -0.55191 -0.33360
7
SN2_IRC_Cartesians_noMW_output/new_data/SN2_traj1_Cartesians point 186
C -0.07304 0.25069 0.22599
 O 1.44014 0.17331 0.01495
 F -1.91485 -0.74463 -0.76297
 H -0.53867 -0.18674 -0.58792
 H -0.27088 -0.24986 1.15016
 H -0.21721 1.31094 0.29335
 H 1.57451 -0.55371 -0.33355
7
SN2_IRC_Cartesians_noMW_output/new_data/SN2_traj1_Cartesians point 187
C -0.06954 0.25238 0.22590
 O 1.44013 0.17297 0.01505
 F -1.91925 -0.74985 -0.76273
 H -0.53830 -0.18479 -0.58792
 H -0.27055 -0.24784 1.14994
 H -0.21504 1.31281 0.29326
 H 1.57254 -0.55568 -0.33350
7
SN2_IRC_Cartesians_noMW_output/new_data/SN2_traj1_Cartesians point 188
C -0.06573 0.25421 0.22580
 O 1.44012 0.17259 0.01516
 F -1.92401 -0.75551 -0.76246
 H -0.53791 -0.18267 -0.58792
 H -0.27018 -0.24564 1.14972
 H -0.21268 1.31483 0.29316
 H 1.57040 -0.55783 -0.33345
7
SN2_IRC_Cartesians_noMW_output/new_data/SN2_traj1_Cartesians point 189
C -0.06167 0.25617 0.22570
 O 1.44011 0.17219 0.01527
 F -1.92911 -0.76155 -0.76217
 H -0.53749 -0.18040 -0.58792
 H -0.26979 -0.24329 1.14947
 H -0.21017 1.31700 0.29305
 H 1.56811 -0.56012 -0.33339
7
SN2_IRC_Cartesians_noMW_output/new_data/SN2_traj1_Cartesians point 190
C -0.05738 0.25824 0.22558
 O 1.44010 0.17177 0.01539
 F -1.93448 -0.76793 -0.76186
 H -0.53704 -0.17801 -0.58792
 H -0.26939 -0.24081 1.14921
 H -0.20751 1.31928 0.29293
 H 1.56570 -0.56253 -0.33334
7
SN2_IRC_Cartesians_noMW_output/new_data/SN2_traj1_Cartesians point 191
C -0.05291 0.26039 0.22547
 O 1.44009 0.17133 0.01552
 F -1.94009 -0.77458 -0.76155
 H -0.53658 -0.17552 -0.58792
 H -0.26896 -0.23823 1.14894
 H -0.20475 1.32167 0.29281
 H 1.56319 -0.56505 -0.33327
7
SN2_IRC_Cartesians_noMW_output/new_data/SN2_traj1_Cartesians point 192
C -0.04829 0.26262 0.22535
 O 1.44007 0.17087 0.01564
 F -1.94588 -0.78146 -0.76122
 H -0.53610 -0.17294 -0.58792
 H -0.26852 -0.23556 1.14866
 H -0.20188 1.32413 0.29269
 H 1.56059 -0.56766 -0.33321
7
SN2_IRC_Cartesians_noMW_output/new_data/SN2_traj1_Cartesians point 193
C -0.04353 0.26491 0.22522
 O 1.44006 0.17041 0.01578
 F -1.95185 -0.78855 -0.76088
 H -0.53560 -0.17029 -0.58791
 H -0.26806 -0.23281 1.14837
 H -0.19894 1.32667 0.29256
 H 1.55792 -0.57034 -0.33314
7
SN2_IRC_Cartesians_noMW_output/new_data/SN2_traj1_Cartesians point 194
C -0.03864 0.26727 0.22510
 O 1.44005 0.16992 0.01591
 F -1.95798 -0.79582 -0.76053
 H -0.53509 -0.16756 -0.58791
 H -0.26760 -0.22999 1.14808
 H -0.19591 1.32927 0.29243
 H 1.55517 -0.57310 -0.33308
7
SN2_IRC_Cartesians_noMW_output/new_data/SN2_traj1_Cartesians point 195
C -0.03362 0.26969 0.22497
 O 1.44003 0.16943 0.01605
 F -1.96427 -0.80329 -0.76018
 H -0.53457 -0.16476 -0.58791
 H -0.26712 -0.22708 1.14778
 H -0.19280 1.33195 0.29229
 H 1.55235 -0.57593 -0.33301
7
SN2_IRC_Cartesians_noMW_output/new_data/SN2_traj1_Cartesians point 196
C -0.02845 0.27218 0.22483
 O 1.44002 0.16892 0.01620
 F -1.97075 -0.81098 -0.75981
 H -0.53403 -0.16188 -0.58791
 H -0.26662 -0.22410 1.14746
 H -0.18960 1.33470 0.29216
 H 1.54945 -0.57884 -0.33293
7
SN2_IRC_Cartesians_noMW_output/new_data/SN2_traj1_Cartesians point 197
C -0.02311 0.27475 0.22470
 O 1.44001 0.16840 0.01635
 F -1.97744 -0.81892 -0.75943
 H -0.53348 -0.15890 -0.58791
 H -0.26611 -0.22101 1.14714
 H -0.18630 1.33755 0.29201
 H 1.54644 -0.58185 -0.33286
7
SN2_IRC_Cartesians_noMW_output/new_data/SN2_traj1_Cartesians point 198
C -0.01756 0.27742 0.22455
 O 1.43999 0.16785 0.01650
 F -1.98440 -0.82718 -0.75904
 H -0.53290 -0.15581 -0.58791
 H -0.26559 -0.21781 1.14681
 H -0.18286 1.34050 0.29186
 H 1.54332 -0.58498 -0.33278
7
SN2_IRC_Cartesians_noMW_output/new_data/SN2_traj1_Cartesians point 199
C -0.01178 0.28021 0.22440
 O 1.43997 0.16728 0.01666
 F -1.99165 -0.83579 -0.75863
 H -0.53230 -0.15258 -0.58790
 H -0.26503 -0.21447 1.14646
 H -0.17928 1.34359 0.29171
 H 1.54007 -0.58824 -0.33270
7
SN2_IRC_Cartesians_noMW_output/new_data/SN2_traj1_Cartesians point 200
C -0.00583 0.28308 0.22425
 O 1.43996 0.16669 0.01683
 F -1.99911 -0.84464 -0.75820
 H -0.53168 -0.14927 -0.58790
 H -0.26447 -0.21103 1.14610
 H -0.17560 1.34676 0.29155
 H 1.53673 -0.59159 -0.33262
7
SN2_IRC_Cartesians_noMW_output/new_data/SN2_traj1_Cartesians point 201
C -0.00007 0.28585 0.22410
 O 1.43994 0.16613 0.01699
 F -2.00633 -0.85321 -0.75779
 H -0.53108 -0.14606 -0.58790
 H -0.26392 -0.20770 1.14575
 H -0.17203 1.34983 0.29140
 H 1.53349 -0.59484 -0.33254
7
SN2_IRC_Cartesians_noMW_output/new_data/SN2_traj1_Cartesians point 202
C 0.00489 0.28824 0.22397
 O 1.43993 0.16564 0.01713
 F -2.01254 -0.86059 -0.75744
 H -0.53057 -0.14329 -0.58790
 H -0.26344 -0.20484 1.14545
 H -0.16897 1.35247 0.29126
 H 1.53071 -0.59763 -0.33247
7
SN2_IRC_Cartesians_noMW_output/new_data/SN2_traj1_Cartesians point 203
C 0.00876 0.29011 0.22387
 O 1.43992 0.16526 0.01724
 F -2.01740 -0.86636 -0.75717
 H -0.53016 -0.14113 -0.58790
 H -0.26307 -0.20260 1.14522
 H -0.16657 1.35453 0.29116
 H 1.52853 -0.59982 -0.33242
7
SN2_IRC_Cartesians_noMW_output/new_data/SN2_traj1_Cartesians point 204
C 0.01169 0.29152 0.22379
 O 1.43991 0.16497 0.01732
 F -2.02108 -0.87072 -0.75696
 H -0.52986 -0.13950 -0.58790
 H -0.26279 -0.20090 1.14504
 H -0.16475 1.35610 0.29108
 H 1.52688 -0.60147 -0.33238
7
SN2_IRC_Cartesians_noMW_output/new_data/SN2_traj1_Cartesians point 205
C 0.01389 0.29258 0.22374
 O 1.43990 0.16475 0.01738
 F -2.02383 -0.87399 -0.75680
 H -0.52963 -0.13827 -0.58789
 H -0.26258 -0.19963 1.14491
 H -0.16339 1.35727 0.29102
 H 1.52564 -0.60271 -0.33235
7
SN2_IRC_Cartesians_noMW_output/new_data/SN2_traj1_Cartesians point 206
C 0.01551 0.29336 0.22369
 O 1.43990 0.16459 0.01743
 F -2.02586 -0.87639 -0.75669
 H -0.52946 -0.13737 -0.58789
 H -0.26243 -0.19870 1.14481
 H -0.16239 1.35813 0.29098
 H 1.52474 -0.60362 -0.33232
7
SN2_IRC_Cartesians_noMW_output/new_data/SN2_traj1_Cartesians point 207
C 0.01662 0.29390 0.22366
 O 1.43989 0.16448 0.01746
 F -2.02726 -0.87806 -0.75661
 H -0.52935 -0.13674 -0.58789
 H -0.26232 -0.19805 1.14474
 H -0.16170 1.35872 0.29095
 H 1.52411 -0.60425 -0.33231
7
SN2_IRC_Cartesians_noMW_output/new_data/SN2_traj1_Cartesians point 208
C 0.01730 0.29422 0.22365
 O 1.43989 0.16442 0.01748
 F -2.02811 -0.87907 -0.75656
 H -0.52927 -0.13637 -0.58789
 H -0.26226 -0.19766 1.14470
 H -0.16128 1.35909 0.29093
 H 1.52373 -0.60463 -0.33230
7
SN2_IRC_Cartesians_noMW_output/new_data/SN2_traj1_Cartesians point 209
C 0.01757 0.29435 0.22364
 O 1.43989 0.16439 0.01748
 F -2.02845 -0.87947 -0.75654
 H -0.52925 -0.13622 -0.58789
 H -0.26223 -0.19750 1.14468
 H -0.16111 1.35923 0.29092
 H 1.52357 -0.60479 -0.33230
7
SN2_IRC_Cartesians_noMW_output/new_data/SN2_traj1_Cartesians point 210
C 0.01746 0.29430 0.22364
 O 1.43989 0.16440 0.01748
 F -2.02831 -0.87931 -0.75655
 H -0.52926 -0.13628 -0.58789
 H -0.26224 -0.19757 1.14469
 H -0.16118 1.35917 0.29093
 H 1.52363 -0.60472 -0.33230
7
SN2_IRC_Cartesians_noMW_output/new_data/SN2_traj1_Cartesians point 211
C 0.01701 0.29408 0.22365
 O 1.43989 0.16445 0.01747
 F -2.02775 -0.87863 -0.75658
 H -0.52931 -0.13653 -0.58789
 H -0.26229 -0.19783 1.14472
 H -0.16146 1.35893 0.29094
 H 1.52389 -0.60447 -0.33230
7
SN2_IRC_Cartesians_noMW_output/new_data/SN2_traj1_Cartesians point 212
C 0.01626 0.29372 0.22367
 O 1.43990 0.16452 0.01745
 F -2.02680 -0.87751 -0.75664
 H -0.52938 -0.13695 -0.58789
 H -0.26236 -0.19826 1.14476
 H -0.16192 1.35853 0.29096
 H 1.52431 -0.60405 -0.33231
7
SN2_IRC_Cartesians_noMW_output/new_data/SN2_traj1_Cartesians point 213
C 0.01527 0.29324 0.22370
 O 1.43990 0.16462 0.01742
 F -2.02556 -0.87604 -0.75671
 H -0.52949 -0.13750 -0.58789
 H -0.26245 -0.19884 1.14482
 H -0.16254 1.35800 0.29098
 H 1.52487 -0.60349 -0.33233
7
SN2_IRC_Cartesians_noMW_output/new_data/SN2_traj1_Cartesians point 214
C 0.01412 0.29269 0.22373
 O 1.43990 0.16473 0.01739
 F -2.02412 -0.87433 -0.75679
 H -0.52961 -0.13814 -0.58789
 H -0.26256 -0.19950 1.14489
 H -0.16325 1.35739 0.29102
 H 1.52552 -0.60284 -0.33234
7
SN2_IRC_Cartesians_noMW_output/new_data/SN2_traj1_Cartesians point 215
C 0.01289 0.29210 0.22376
 O 1.43991 0.16485 0.01735
 F -2.02258 -0.87250 -0.75687
 H -0.52973 -0.13883 -0.58790
 H -0.26268 -0.20021 1.14497
 H -0.16401 1.35674 0.29105
 H 1.52620 -0.60215 -0.33236
7
SN2_IRC_Cartesians_noMW_output/new_data/SN2_traj1_Cartesians point 216
C 0.01168 0.29151 0.22379
 O 1.43991 0.16497 0.01732
 F -2.02106 -0.87069 -0.75696
 H -0.52986 -0.13950 -0.58790
 H -0.26279 -0.20091 1.14504
 H -0.16476 1.35609 0.29108
 H 1.52689 -0.60146 -0.33238
7
SN2_IRC_Cartesians_noMW_output/new_data/SN2_traj1_Cartesians point 217
C 0.01052 0.29095 0.22382
 O 1.43991 0.16509 0.01729
 F -2.01960 -0.86897 -0.75704
 H -0.52998 -0.14015 -0.58790
 H -0.26291 -0.20158 1.14511
 H -0.16548 1.35547 0.29111
 H 1.52754 -0.60081 -0.33239
7
SN2_IRC_Cartesians_noMW_output/new_data/SN2_traj1_Cartesians point 218
C 0.00943 0.29043 0.22385
 O 1.43991 0.16519 0.01726
 F -2.01825 -0.86736 -0.75712
 H -0.53009 -0.14075 -0.58790
 H -0.26301 -0.20221 1.14518
 H -0.16615 1.35489 0.29114
 H 1.52815 -0.60020 -0.33241
7
SN2_IRC_Cartesians_noMW_output/new_data/SN2_traj1_Cartesians point 219
C 0.00843 0.28995 0.22388
 O 1.43992 0.16529 0.01723
 F -2.01699 -0.86587 -0.75719
 H -0.53020 -0.14131 -0.58790
 H -0.26310 -0.20278 1.14524
 H -0.16677 1.35436 0.29117
 H 1.52871 -0.59963 -0.33242
7
SN2_IRC_Cartesians_noMW_output/new_data/SN2_traj1_Cartesians point 220
C 0.00751 0.28950 0.22390
 O 1.43992 0.16538 0.01720
 F -2.01583 -0.86449 -0.75726
 H -0.53029 -0.14183 -0.58790
 H -0.26319 -0.20332 1.14529
 H -0.16734 1.35387 0.29119
 H 1.52923 -0.59911 -0.33244
7
SN2_IRC_Cartesians_noMW_output/new_data/SN2_traj1_Cartesians point 221
C 0.00664 0.28909 0.22392
 O 1.43992 0.16547 0.01718
 F -2.01475 -0.86321 -0.75732
 H -0.53038 -0.14231 -0.58790
 H -0.26328 -0.20382 1.14534
 H -0.16788 1.35341 0.29122
 H 1.52972 -0.59862 -0.33245
7
SN2_IRC_Cartesians_noMW_output/new_data/SN2_traj1_Cartesians point 222
C 0.00584 0.28870 0.22394
 O 1.43992 0.16555 0.01716
 F -2.01374 -0.86200 -0.75738
 H -0.53047 -0.14276 -0.58790
 H -0.26335 -0.20429 1.14539
 H -0.16838 1.35297 0.29124
 H 1.53017 -0.59817 -0.33246
7
SN2_IRC_Cartesians_noMW_output/new_data/SN2_traj1_Cartesians point 223
C 0.00508 0.28833 0.22396
 O 1.43993 0.16562 0.01714
 F -2.01279 -0.86088 -0.75743
 H -0.53055 -0.14318 -0.58790
 H -0.26342 -0.20472 1.14544
 H -0.16884 1.35257 0.29126
 H 1.53060 -0.59774 -0.33247
7
SN2_IRC_Cartesians_noMW_output/new_data/SN2_traj1_Cartesians point 224
C 0.00437 0.28799 0.22398
 O 1.43993 0.16569 0.01712
 F -2.01190 -0.85983 -0.75748
 H -0.53062 -0.14358 -0.58790
 H -0.26349 -0.20513 1.14548
 H -0.16928 1.35219 0.29128
 H 1.53099 -0.59734 -0.33248
7
SN2_IRC_Cartesians_noMW_output/new_data/SN2_traj1_Cartesians point 225
C 0.00371 0.28768 0.22400
 O 1.43993 0.16576 0.01710
 F -2.01107 -0.85884 -0.75753
 H -0.53069 -0.14395 -0.58790
 H -0.26355 -0.20551 1.14552
 H -0.16969 1.35184 0.29129
 H 1.53137 -0.59697 -0.33249
7
SN2_IRC_Cartesians_noMW_output/new_data/SN2_traj1_Cartesians point 226
C 0.00309 0.28738 0.22402
 O 1.43993 0.16582 0.01708
 F -2.01030 -0.85792 -0.75757
 H -0.53075 -0.14429 -0.58790
 H -0.26361 -0.20587 1.14556
 H -0.17007 1.35151 0.29131
 H 1.53171 -0.59662 -0.33250
7
SN2_IRC_Cartesians_noMW_output/new_data/SN2_traj1_Cartesians point 227
C 0.00252 0.28710 0.22403
 O 1.43993 0.16587 0.01706
 F -2.00958 -0.85707 -0.75761
 H -0.53081 -0.14461 -0.58790
 H -0.26367 -0.20620 1.14559
 H -0.17043 1.35121 0.29133
 H 1.53204 -0.59630 -0.33250
7
SN2_IRC_Cartesians_noMW_output/new_data/SN2_traj1_Cartesians point 228
C 0.00198 0.28684 0.22404
 O 1.43994 0.16593 0.01705
 F -2.00890 -0.85626 -0.75765
 H -0.53087 -0.14491 -0.58790
 H -0.26372 -0.20651 1.14563
 H -0.17076 1.35092 0.29134
 H 1.53234 -0.59600 -0.33251
7
SN2_IRC_Cartesians_noMW_output/new_data/SN2_traj1_Cartesians point 229
C 0.00146 0.28659 0.22406
 O 1.43994 0.16598 0.01703
 F -2.00825 -0.85549 -0.75769
 H -0.53092 -0.14520 -0.58790
 H -0.26377 -0.20681 1.14566
 H -0.17109 1.35064 0.29135
 H 1.53263 -0.59570 -0.33252
7
SN2_IRC_Cartesians_noMW_output/new_data/SN2_traj1_Cartesians point 230
C 0.00095 0.28634 0.22407
 O 1.43994 0.16603 0.01702
 F -2.00761 -0.85473 -0.75772
 H -0.53098 -0.14549 -0.58790
 H -0.26382 -0.20711 1.14569
 H -0.17140 1.35037 0.29137
 H 1.53292 -0.59541 -0.33253
7
SN2_IRC_Cartesians_noMW_output/new_data/SN2_traj1_Cartesians point 231
C 0.00041 0.28608 0.22408
 O 1.43994 0.16608 0.01701
 F -2.00693 -0.85393 -0.75776
 H -0.53103 -0.14579 -0.58790
 H -0.26387 -0.20742 1.14572
 H -0.17174 1.35008 0.29138
 H 1.53322 -0.59511 -0.33253
7
SN2_IRC_Cartesians_noMW_output/new_data/SN2_traj1_Cartesians point 232
C -0.00019 0.28580 0.22410
 O 1.43994 0.16614 0.01699
 F -2.00619 -0.85304 -0.75780
 H -0.53109 -0.14612 -0.58790
 H -0.26393 -0.20777 1.14576
 H -0.17210 1.34977 0.29140
 H 1.53356 -0.59478 -0.33254
7
SN2_IRC_Cartesians_noMW_output/new_data/SN2_traj1_Cartesians point 233
C -0.00089 0.28546 0.22412
 O 1.43994 0.16621 0.01697
 F -2.00530 -0.85199 -0.75785
 H -0.53117 -0.14651 -0.58790
 H -0.26399 -0.20817 1.14580
 H -0.17254 1.34939 0.29142
 H 1.53395 -0.59438 -0.33255
7
SN2_IRC_Cartesians_noMW_output/new_data/SN2_traj1_Cartesians point 234
C -0.00178 0.28503 0.22414
 O 1.43995 0.16630 0.01694
 F -2.00419 -0.85067 -0.75792
 H -0.53126 -0.14701 -0.58790
 H -0.26408 -0.20868 1.14585
 H -0.17309 1.34892 0.29144
 H 1.53445 -0.59388 -0.33256
7
SN2_IRC_Cartesians_noMW_output/new_data/SN2_traj1_Cartesians point 235
C -0.00292 0.28448 0.22417
 O 1.43995 0.16641 0.01691
 F -2.00275 -0.84897 -0.75800
 H -0.53138 -0.14765 -0.58790
 H -0.26419 -0.20935 1.14592
 H -0.17380 1.34831 0.29147
 H 1.53510 -0.59323 -0.33258
7
SN2_IRC_Cartesians_noMW_output/new_data/SN2_traj1_Cartesians point 236
C -0.00442 0.28376 0.22421
 O 1.43995 0.16656 0.01687
 F -2.00088 -0.84674 -0.75810
 H -0.53153 -0.14848 -0.58790
 H -0.26433 -0.21021 1.14601
 H -0.17472 1.34751 0.29151
 H 1.53593 -0.59239 -0.33260
7
SN2_IRC_Cartesians_noMW_output/new_data/SN2_traj1_Cartesians point 237
C -0.00631 0.28284 0.22426
 O 1.43996 0.16674 0.01682
 F -1.99850 -0.84392 -0.75824
 H -0.53173 -0.14954 -0.58790
 H -0.26451 -0.21131 1.14613
 H -0.17590 1.34650 0.29156
 H 1.53700 -0.59132 -0.33263
7
SN2_IRC_Cartesians_noMW_output/new_data/SN2_traj1_Cartesians point 238
C -0.00860 0.28174 0.22432
 O 1.43996 0.16697 0.01675
 F -1.99564 -0.84052 -0.75840
 H -0.53197 -0.15081 -0.58790
 H -0.26473 -0.21263 1.14626
 H -0.17731 1.34528 0.29162
 H 1.53828 -0.59003 -0.33266
7
SN2_IRC_Cartesians_noMW_output/new_data/SN2_traj1_Cartesians point 239
C -0.01118 0.28050 0.22439
 O 1.43997 0.16722 0.01668
 F -1.99240 -0.83668 -0.75858
 H -0.53224 -0.15225 -0.58790
 H -0.26498 -0.21412 1.14642
 H -0.17891 1.34391 0.29169
 H 1.53974 -0.58858 -0.33269
7
SN2_IRC_Cartesians_noMW_output/new_data/SN2_traj1_Cartesians point 240
C -0.01394 0.27917 0.22446
 O 1.43998 0.16749 0.01660
 F -1.98894 -0.83257 -0.75878
 H -0.53252 -0.15379 -0.58790
 H -0.26524 -0.21571 1.14659
 H -0.18062 1.34244 0.29177
 H 1.54129 -0.58702 -0.33273
7
SN2_IRC_Cartesians_noMW_output/new_data/SN2_traj1_Cartesians point 241
C -0.01676 0.27781 0.22453
 O 1.43999 0.16777 0.01653
 F -1.98541 -0.82838 -0.75898
 H -0.53282 -0.15536 -0.58791
 H -0.26551 -0.21734 1.14676
 H -0.18237 1.34093 0.29184
 H 1.54287 -0.58543 -0.33277
7
SN2_IRC_Cartesians_noMW_output/new_data/SN2_traj1_Cartesians point 242
C -0.01955 0.27647 0.22460
 O 1.44000 0.16804 0.01645
 F -1.98191 -0.82423 -0.75918
 H -0.53311 -0.15692 -0.58791
 H -0.26577 -0.21895 1.14693
 H -0.18409 1.33945 0.29192
 H 1.54444 -0.58386 -0.33281
7
SN2_IRC_Cartesians_noMW_output/new_data/SN2_traj1_Cartesians point 243
C -0.02221 0.27518 0.22467
 O 1.44000 0.16831 0.01637
 F -1.97858 -0.82027 -0.75937
 H -0.53338 -0.15840 -0.58791
 H -0.26603 -0.22049 1.14709
 H -0.18574 1.33803 0.29199
 H 1.54594 -0.58236 -0.33285
7
SN2_IRC_Cartesians_noMW_output/new_data/SN2_traj1_Cartesians point 244
C -0.02467 0.27400 0.22474
 O 1.44001 0.16855 0.01630
 F -1.97550 -0.81662 -0.75954
 H -0.53364 -0.15977 -0.58791
 H -0.26626 -0.22191 1.14723
 H -0.18726 1.33672 0.29205
 H 1.54732 -0.58098 -0.33288
7
SN2_IRC_Cartesians_noMW_output/new_data/SN2_traj1_Cartesians point 245
C -0.02682 0.27296 0.22479
 O 1.44002 0.16876 0.01624
 F -1.97280 -0.81341 -0.75969
 H -0.53386 -0.16097 -0.58791
 H -0.26647 -0.22316 1.14736
 H -0.18859 1.33557 0.29211
 H 1.54853 -0.57976 -0.33291
7
SN2_IRC_Cartesians_noMW_output/new_data/SN2_traj1_Cartesians point 246
C -0.02859 0.27211 0.22484
 O 1.44002 0.16893 0.01620
 F -1.97058 -0.81078 -0.75982
 H -0.53405 -0.16196 -0.58791
 H -0.26664 -0.22418 1.14747
 H -0.18969 1.33463 0.29216
 H 1.54952 -0.57876 -0.33294
7
SN2_IRC_Cartesians_noMW_output/new_data/SN2_traj1_Cartesians point 247
C -0.02990 0.27148 0.22487
 O 1.44002 0.16906 0.01616
 F -1.96894 -0.80883 -0.75991
 H -0.53418 -0.16269 -0.58791
 H -0.26676 -0.22493 1.14755
 H -0.19050 1.33393 0.29220
 H 1.55026 -0.57803 -0.33295
7
SN2_IRC_Cartesians_noMW_output/new_data/SN2_traj1_Cartesians point 248
C -0.03069 0.27110 0.22489
 O 1.44003 0.16914 0.01614
 F -1.96795 -0.80765 -0.75997
 H -0.53427 -0.16313 -0.58791
 H -0.26684 -0.22539 1.14760
 H -0.19099 1.33351 0.29222
 H 1.55070 -0.57758 -0.33297
7
SN2_IRC_Cartesians_noMW_output/new_data/SN2_traj1_Cartesians point 249
C -0.03095 0.27097 0.22490
 O 1.44003 0.16917 0.01613
 F -1.96762 -0.80726 -0.75999
 H -0.53429 -0.16328 -0.58791
 H -0.26686 -0.22554 1.14761
 H -0.19115 1.33337 0.29222
 H 1.55085 -0.57743 -0.33297
7
SN2_IRC_Cartesians_noMW_output/new_data/SN2_traj1_Cartesians point 250
C -0.03069 0.27110 0.22489
 O 1.44003 0.16914 0.01614
 F -1.96794 -0.80765 -0.75997
 H -0.53427 -0.16313 -0.58791
 H -0.26684 -0.22539 1.14760
 H -0.19099 1.33351 0.29222
 H 1.55070 -0.57758 -0.33297
7
SN2_IRC_Cartesians_noMW_output/new_data/SN2_traj1_Cartesians point 251
C -0.02992 0.27147 0.22487
 O 1.44002 0.16907 0.01616
 F -1.96891 -0.80880 -0.75991
 H -0.53419 -0.16270 -0.58791
 H -0.26676 -0.22495 1.14755
 H -0.19051 1.33392 0.29220
 H 1.55027 -0.57801 -0.33295
7
SN2_IRC_Cartesians_noMW_output/new_data/SN2_traj1_Cartesians point 252
C -0.02865 0.27208 0.22484
 O 1.44002 0.16894 0.01619
 F -1.97050 -0.81069 -0.75982
 H -0.53405 -0.16199 -0.58791
 H -0.26664 -0.22421 1.14748
 H -0.18973 1.33460 0.29216
 H 1.54956 -0.57873 -0.33294
7
SN2_IRC_Cartesians_noMW_output/new_data/SN2_traj1_Cartesians point 253
C -0.02689 0.27293 0.22479
 O 1.44002 0.16877 0.01624
 F -1.97272 -0.81331 -0.75970
 H -0.53387 -0.16101 -0.58791
 H -0.26647 -0.22319 1.14737
 H -0.18863 1.33554 0.29211
 H 1.54856 -0.57972 -0.33291
7
SN2_IRC_Cartesians_noMW_output/new_data/SN2_traj1_Cartesians point 254
C -0.02463 0.27402 0.22473
 O 1.44001 0.16854 0.01631
 F -1.97555 -0.81667 -0.75954
 H -0.53363 -0.15975 -0.58791
 H -0.26626 -0.22189 1.14723
 H -0.18723 1.33674 0.29205
 H 1.54729 -0.58100 -0.33288
7
SN2_IRC_Cartesians_noMW_output/new_data/SN2_traj1_Cartesians point 255
C -0.02189 0.27534 0.22466
 O 1.44000 0.16828 0.01638
 F -1.97898 -0.82074 -0.75934
 H -0.53335 -0.15822 -0.58791
 H -0.26600 -0.22031 1.14707
 H -0.18554 1.33820 0.29198
 H 1.54576 -0.58254 -0.33284
7
SN2_IRC_Cartesians_noMW_output/new_data/SN2_traj1_Cartesians point 256
C -0.01875 0.27685 0.22458
 O 1.43999 0.16797 0.01647
 F -1.98291 -0.82542 -0.75912
 H -0.53302 -0.15647 -0.58791
 H -0.26570 -0.21849 1.14688
 H -0.18360 1.33987 0.29190
 H 1.54399 -0.58431 -0.33280
7
SN2_IRC_Cartesians_noMW_output/new_data/SN2_traj1_Cartesians point 257
C -0.01533 0.27850 0.22449
 O 1.43998 0.16763 0.01657
 F -1.98720 -0.83051 -0.75888
 H -0.53267 -0.15456 -0.58790
 H -0.26537 -0.21652 1.14667
 H -0.18148 1.34170 0.29180
 H 1.54207 -0.58624 -0.33275
7
SN2_IRC_Cartesians_noMW_output/new_data/SN2_traj1_Cartesians point 258
C -0.01177 0.28021 0.22440
 O 1.43997 0.16728 0.01667
 F -1.99166 -0.83580 -0.75862
 H -0.53230 -0.15258 -0.58790
 H -0.26503 -0.21446 1.14646
 H -0.17928 1.34359 0.29171
 H 1.54007 -0.58824 -0.33270
7
SN2_IRC_Cartesians_noMW_output/new_data/SN2_traj1_Cartesians point 259
C -0.00819 0.28194 0.22431
 O 1.43996 0.16693 0.01677
 F -1.99615 -0.84113 -0.75837
 H -0.53193 -0.15058 -0.58790
 H -0.26469 -0.21239 1.14624
 H -0.17706 1.34550 0.29161
 H 1.53806 -0.59026 -0.33265
7
SN2_IRC_Cartesians_noMW_output/new_data/SN2_traj1_Cartesians point 260
C -0.00464 0.28365 0.22422
 O 1.43995 0.16658 0.01686
 F -2.00060 -0.84642 -0.75812
 H -0.53156 -0.14860 -0.58790
 H -0.26435 -0.21034 1.14603
 H -0.17486 1.34739 0.29152
 H 1.53606 -0.59226 -0.33260
7
SN2_IRC_Cartesians_noMW_output/new_data/SN2_traj1_Cartesians point 261
C -0.00113 0.28534 0.22412
 O 1.43994 0.16623 0.01696
 F -2.00500 -0.85164 -0.75787
 H -0.53119 -0.14665 -0.58790
 H -0.26402 -0.20831 1.14581
 H -0.17269 1.34926 0.29142
 H 1.53409 -0.59424 -0.33256
7
SN2_IRC_Cartesians_noMW_output/new_data/SN2_traj1_Cartesians point 262
C 0.00235 0.28702 0.22403
 O 1.43993 0.16589 0.01706
 F -2.00936 -0.85681 -0.75762
 H -0.53083 -0.14471 -0.58790
 H -0.26369 -0.20630 1.14560
 H -0.17054 1.35111 0.29133
 H 1.53213 -0.59620 -0.33251
7
SN2_IRC_Cartesians_noMW_output/new_data/SN2_traj1_Cartesians point 263
C 0.00582 0.28869 0.22394
 O 1.43992 0.16555 0.01716
 F -2.01372 -0.86198 -0.75738
 H -0.53047 -0.14277 -0.58790
 H -0.26335 -0.20429 1.14539
 H -0.16839 1.35297 0.29124
 H 1.53018 -0.59816 -0.33246
7
SN2_IRC_Cartesians_noMW_output/new_data/SN2_traj1_Cartesians point 264
C 0.00934 0.29039 0.22385
 O 1.43991 0.16520 0.01726
 F -2.01813 -0.86722 -0.75713
 H -0.53010 -0.14080 -0.58790
 H -0.26302 -0.20226 1.14518
 H -0.16620 1.35484 0.29114
 H 1.52820 -0.60015 -0.33241
7
SN2_IRC_Cartesians_noMW_output/new_data/SN2_traj1_Cartesians point 265
C 0.01298 0.29214 0.22376
 O 1.43990 0.16484 0.01736
 F -2.02269 -0.87263 -0.75687
 H -0.52972 -0.13878 -0.58790
 H -0.26267 -0.20016 1.14496
 H -0.16395 1.35678 0.29105
 H 1.52616 -0.60220 -0.33236
7
SN2_IRC_Cartesians_noMW_output/new_data/SN2_traj1_Cartesians point 266
C 0.01682 0.29399 0.22366
 O 1.43989 0.16446 0.01746
 F -2.02751 -0.87836 -0.75659
 H -0.52932 -0.13663 -0.58789
 H -0.26230 -0.19794 1.14473
 H -0.16157 1.35883 0.29094
 H 1.52399 -0.60436 -0.33231
7
SN2_IRC_Cartesians_noMW_output/new_data/SN2_traj1_Cartesians point 267
C 0.02101 0.29601 0.22355
 O 1.43988 0.16405 0.01758
 F -2.03276 -0.88459 -0.75630
 H -0.52889 -0.13430 -0.58789
 H -0.26190 -0.19552 1.14448
 H -0.15898 1.36106 0.29083
 H 1.52164 -0.60673 -0.33225
7
SN2_IRC_Cartesians_noMW_output/new_data/SN2_traj1_Cartesians point 268
C 0.02569 0.29826 0.22343
 O 1.43987 0.16359 0.01771
 F -2.03862 -0.89154 -0.75597
 H -0.52840 -0.13169 -0.58789
 H -0.26146 -0.19282 1.14419
 H -0.15609 1.36355 0.29071
 H 1.51901 -0.60936 -0.33218
7
SN2_IRC_Cartesians_noMW_output/new_data/SN2_traj1_Cartesians point 269
C 0.03083 0.30074 0.22330
 O 1.43986 0.16309 0.01786
 F -2.04507 -0.89919 -0.75560
 H -0.52787 -0.12883 -0.58789
 H -0.26097 -0.18985 1.14388
 H -0.15290 1.36629 0.29057
 H 1.51612 -0.61226 -0.33211
7
SN2_IRC_Cartesians_noMW_output/new_data/SN2_traj1_Cartesians point 270
C 0.03615 0.30331 0.22316
 O 1.43984 0.16256 0.01800
 F -2.05174 -0.90711 -0.75522
 H -0.52732 -0.12586 -0.58789
 H -0.26046 -0.18677 1.14356
 H -0.14961 1.36913 0.29042
 H 1.51313 -0.61526 -0.33204
7
SN2_IRC_Cartesians_noMW_output/new_data/SN2_traj1_Cartesians point 271
C 0.04135 0.30581 0.22302
 O 1.43983 0.16205 0.01815
 F -2.05826 -0.91485 -0.75485
 H -0.52677 -0.12296 -0.58789
 H -0.25996 -0.18377 1.14325
 H -0.14639 1.37190 0.29029
 H 1.51021 -0.61819 -0.33197
7
SN2_IRC_Cartesians_noMW_output/new_data/SN2_traj1_Cartesians point 272
C 0.04631 0.30820 0.22289
 O 1.43981 0.16156 0.01829
 F -2.06448 -0.92223 -0.75450
 H -0.52626 -0.12019 -0.58788
 H -0.25949 -0.18090 1.14295
 H -0.14332 1.37455 0.29015
 H 1.50742 -0.62099 -0.33190
7
SN2_IRC_Cartesians_noMW_output/new_data/SN2_traj1_Cartesians point 273
C 0.05101 0.31047 0.22277
 O 1.43980 0.16110 0.01842
 F -2.07037 -0.92923 -0.75417
 H -0.52577 -0.11757 -0.58788
 H -0.25904 -0.17818 1.14266
 H -0.14041 1.37705 0.29003
 H 1.50478 -0.62364 -0.33183
7
SN2_IRC_Cartesians_noMW_output/new_data/SN2_traj1_Cartesians point 274
C 0.05546 0.31261 0.22266
 O 1.43979 0.16066 0.01854
 F -2.07595 -0.93585 -0.75385
 H -0.52531 -0.11509 -0.58788
 H -0.25862 -0.17561 1.14239
 H -0.13765 1.37942 0.28991
 H 1.50228 -0.62615 -0.33177
7
SN2_IRC_Cartesians_noMW_output/new_data/SN2_traj1_Cartesians point 275
C 0.05967 0.31464 0.22255
 O 1.43978 0.16025 0.01866
 F -2.08123 -0.94212 -0.75355
 H -0.52487 -0.11274 -0.58788
 H -0.25821 -0.17318 1.14214
 H -0.13505 1.38167 0.28979
 H 1.49991 -0.62852 -0.33171
7
SN2_IRC_Cartesians_noMW_output/new_data/SN2_traj1_Cartesians point 276
C 0.06365 0.31656 0.22244
 O 1.43976 0.15985 0.01877
 F -2.08622 -0.94804 -0.75327
 H -0.52446 -0.11052 -0.58788
 H -0.25783 -0.17088 1.14190
 H -0.13258 1.38379 0.28969
 H 1.49767 -0.63076 -0.33166
7
SN2_IRC_Cartesians_noMW_output/new_data/SN2_traj1_Cartesians point 277
C 0.06743 0.31838 0.22235
 O 1.43975 0.15948 0.01888
 F -2.09095 -0.95365 -0.75300
 H -0.52406 -0.10842 -0.58788
 H -0.25747 -0.16870 1.14167
 H -0.13025 1.38580 0.28959
 H 1.49555 -0.63289 -0.33160
7
SN2_IRC_Cartesians_noMW_output/new_data/SN2_traj1_Cartesians point 278
C 0.07101 0.32010 0.22225
 O 1.43974 0.15913 0.01898
 F -2.09544 -0.95899 -0.75275
 H -0.52369 -0.10642 -0.58787
 H -0.25713 -0.16663 1.14146
 H -0.12803 1.38771 0.28949
 H 1.49354 -0.63491 -0.33155
7
SN2_IRC_Cartesians_noMW_output/new_data/SN2_traj1_Cartesians point 279
C 0.07443 0.32175 0.22216
 O 1.43973 0.15879 0.01907
 F -2.09973 -0.96408 -0.75251
 H -0.52333 -0.10451 -0.58787
 H -0.25681 -0.16465 1.14125
 H -0.12591 1.38953 0.28940
 H 1.49162 -0.63684 -0.33151
7
SN2_IRC_Cartesians_noMW_output/new_data/SN2_traj1_Cartesians point 280
C 0.07769 0.32332 0.22208
 O 1.43973 0.15847 0.01916
 F -2.10382 -0.96893 -0.75227
 H -0.52300 -0.10269 -0.58787
 H -0.25649 -0.16277 1.14105
 H -0.12389 1.39127 0.28931
 H 1.48978 -0.63868 -0.33146
7
SN2_IRC_Cartesians_noMW_output/new_data/SN2_traj1_Cartesians point 281
C 0.08081 0.32483 0.22200
 O 1.43972 0.15817 0.01925
 F -2.10773 -0.97358 -0.75205
 H -0.52267 -0.10095 -0.58787
 H -0.25620 -0.16096 1.14086
 H -0.12196 1.39293 0.28923
 H 1.48803 -0.64043 -0.33142
7
SN2_IRC_Cartesians_noMW_output/new_data/SN2_traj1_Cartesians point 282
C 0.08379 0.32626 0.22192
 O 1.43971 0.15787 0.01934
 F -2.11146 -0.97800 -0.75184
 H -0.52236 -0.09929 -0.58787
 H -0.25591 -0.15924 1.14068
 H -0.12012 1.39452 0.28915
 H 1.48636 -0.64211 -0.33138
7
SN2_IRC_Cartesians_noMW_output/new_data/SN2_traj1_Cartesians point 283
C 0.08662 0.32762 0.22185
 O 1.43970 0.15759 0.01941
 F -2.11500 -0.98221 -0.75164
 H -0.52207 -0.09772 -0.58787
 H -0.25564 -0.15761 1.14051
 H -0.11837 1.39602 0.28907
 H 1.48477 -0.64371 -0.33134
7
SN2_IRC_Cartesians_noMW_output/new_data/SN2_traj1_Cartesians point 284
C 0.08929 0.32891 0.22178
 O 1.43969 0.15733 0.01949
 F -2.11835 -0.98618 -0.75145
 H -0.52179 -0.09623 -0.58787
 H -0.25539 -0.15607 1.14035
 H -0.11672 1.39745 0.28900
 H 1.48327 -0.64521 -0.33130
7
SN2_IRC_Cartesians_noMW_output/new_data/SN2_traj1_Cartesians point 285
C 0.09180 0.33012 0.22171
 O 1.43969 0.15708 0.01956
 F -2.12150 -0.98992 -0.75127
 H -0.52153 -0.09483 -0.58787
 H -0.25515 -0.15462 1.14020
 H -0.11516 1.39879 0.28893
 H 1.48185 -0.64663 -0.33127
7
SN2_IRC_Cartesians_noMW_output/new_data/SN2_traj1_Cartesians point 286
C 0.09417 0.33126 0.22165
 O 1.43968 0.15685 0.01963
 F -2.12447 -0.99345 -0.75110
 H -0.52128 -0.09351 -0.58787
 H -0.25492 -0.15325 1.14006
 H -0.11369 1.40005 0.28887
 H 1.48052 -0.64796 -0.33123
7
SN2_IRC_Cartesians_noMW_output/new_data/SN2_traj1_Cartesians point 287
C 0.09642 0.33234 0.22159
 O 1.43967 0.15663 0.01969
 F -2.12729 -0.99679 -0.75095
 H -0.52105 -0.09225 -0.58787
 H -0.25471 -0.15195 1.13992
 H -0.11230 1.40125 0.28881
 H 1.47926 -0.64923 -0.33120
7
SN2_IRC_Cartesians_noMW_output/new_data/SN2_traj1_Cartesians point 288
C 0.09858 0.33339 0.22154
 O 1.43967 0.15642 0.01975
 F -2.13000 -1.00001 -0.75079
 H -0.52082 -0.09105 -0.58787
 H -0.25450 -0.15070 1.13979
 H -0.11096 1.40240 0.28875
 H 1.47804 -0.65045 -0.33117
7
SN2_IRC_Cartesians_noMW_output/new_data/SN2_traj1_Cartesians point 289
C 0.10069 0.33440 0.22148
 O 1.43966 0.15621 0.01981
 F -2.13264 -1.00315 -0.75064
 H -0.52060 -0.08987 -0.58786
 H -0.25430 -0.14948 1.13966
 H -0.10966 1.40352 0.28870
 H 1.47686 -0.65164 -0.33114
7
SN2_IRC_Cartesians_noMW_output/new_data/SN2_traj1_Cartesians point 290
C 0.10279 0.33542 0.22143
 O 1.43966 0.15600 0.01987
 F -2.13528 -1.00627 -0.75049
 H -0.52039 -0.08870 -0.58786
 H -0.25410 -0.14827 1.13954
 H -0.10836 1.40464 0.28864
 H 1.47568 -0.65282 -0.33111
7
SN2_IRC_Cartesians_noMW_output/new_data/SN2_traj1_Cartesians point 291
C 0.10492 0.33644 0.22137
 O 1.43965 0.15579 0.01993
 F -2.13795 -1.00944 -0.75034
 H -0.52016 -0.08751 -0.58786
 H -0.25390 -0.14703 1.13941
 H -0.10704 1.40578 0.28858
 H 1.47448 -0.65402 -0.33108
7
SN2_IRC_Cartesians_noMW_output/new_data/SN2_traj1_Cartesians point 292
C 0.10712 0.33750 0.22132
 O 1.43964 0.15558 0.01999
 F -2.14071 -1.01272 -0.75019
 H -0.51994 -0.08629 -0.58786
 H -0.25369 -0.14576 1.13928
 H -0.10568 1.40695 0.28852
 H 1.47324 -0.65526 -0.33105
7
SN2_IRC_Cartesians_noMW_output/new_data/SN2_traj1_Cartesians point 293
C 0.10942 0.33861 0.22126
 O 1.43964 0.15535 0.02005
 F -2.14359 -1.01614 -0.75002
 H -0.51970 -0.08500 -0.58786
 H -0.25347 -0.14444 1.13914
 H -0.10425 1.40818 0.28846
 H 1.47195 -0.65656 -0.33102
7
SN2_IRC_Cartesians_noMW_output/new_data/SN2_traj1_Cartesians point 294
C 0.11186 0.33979 0.22119
 O 1.43963 0.15511 0.02012
 F -2.14665 -1.01977 -0.74985
 H -0.51944 -0.08364 -0.58786
 H -0.25323 -0.14303 1.13899
 H -0.10274 1.40948 0.28840
 H 1.47058 -0.65793 -0.33099
7
SN2_IRC_Cartesians_noMW_output/new_data/SN2_traj1_Cartesians point 295
C 0.11446 0.34104 0.22113
 O 1.43962 0.15485 0.02019
 F -2.14992 -1.02365 -0.74966
 H -0.51917 -0.08219 -0.58786
 H -0.25299 -0.14152 1.13883
 H -0.10113 1.41087 0.28833
 H 1.46911 -0.65940 -0.33095
7
SN2_IRC_Cartesians_noMW_output/new_data/SN2_traj1_Cartesians point 296
C 0.11726 0.34239 0.22105
 O 1.43962 0.15458 0.02027
 F -2.15343 -1.02782 -0.74947
 H -0.51888 -0.08063 -0.58786
 H -0.25272 -0.13990 1.13866
 H -0.09939 1.41236 0.28825
 H 1.46754 -0.66098 -0.33091
7
SN2_IRC_Cartesians_noMW_output/new_data/SN2_traj1_Cartesians point 297
C 0.12027 0.34384 0.22098
 O 1.43961 0.15428 0.02035
 F -2.15720 -1.03229 -0.74925
 H -0.51857 -0.07895 -0.58786
 H -0.25243 -0.13816 1.13848
 H -0.09753 1.41396 0.28817
 H 1.46585 -0.66268 -0.33087
7
SN2_IRC_Cartesians_noMW_output/new_data/SN2_traj1_Cartesians point 298
C 0.12350 0.34540 0.22089
 O 1.43960 0.15396 0.02044
 F -2.16124 -1.03710 -0.74902
 H -0.51823 -0.07715 -0.58786
 H -0.25212 -0.13630 1.13829
 H -0.09553 1.41568 0.28808
 H 1.46403 -0.66450 -0.33083
7
SN2_IRC_Cartesians_noMW_output/new_data/SN2_traj1_Cartesians point 299
C 0.12693 0.34705 0.22080
 O 1.43959 0.15363 0.02054
 F -2.16554 -1.04220 -0.74878
 H -0.51788 -0.07524 -0.58786
 H -0.25180 -0.13432 1.13808
 H -0.09341 1.41751 0.28799
 H 1.46211 -0.66643 -0.33078
7
SN2_IRC_Cartesians_noMW_output/new_data/SN2_traj1_Cartesians point 300
C 0.13053 0.34878 0.22071
 O 1.43958 0.15327 0.02064
 F -2.17006 -1.04756 -0.74852
 H -0.51750 -0.07323 -0.58785
 H -0.25145 -0.13224 1.13786
 H -0.09118 1.41943 0.28790
 H 1.46008 -0.66846 -0.33073
7
SN2_IRC_Cartesians_noMW_output/new_data/SN2_traj1_Cartesians point 301
C 0.13424 0.35057 0.22061
 O 1.43957 0.15291 0.02074
 F -2.17471 -1.05308 -0.74826
 H -0.51712 -0.07116 -0.58785
 H -0.25110 -0.13009 1.13764
 H -0.08889 1.42141 0.28780
 H 1.45800 -0.67055 -0.33068
7
SN2_IRC_Cartesians_noMW_output/new_data/SN2_traj1_Cartesians point 302
C 0.13797 0.35237 0.22052
 O 1.43956 0.15254 0.02085
 F -2.17938 -1.05862 -0.74800
 H -0.51673 -0.06908 -0.58785
 H -0.25074 -0.12794 1.13741
 H -0.08658 1.42339 0.28770
 H 1.45590 -0.67265 -0.33063
7
SN2_IRC_Cartesians_noMW_output/new_data/SN2_traj1_Cartesians point 303
C 0.14160 0.35411 0.22042
 O 1.43955 0.15218 0.02095
 F -2.18393 -1.06402 -0.74774
 H -0.51635 -0.06706 -0.58785
 H -0.25040 -0.12584 1.13719
 H -0.08433 1.42533 0.28760
 H 1.45386 -0.67470 -0.33058
7
SN2_IRC_Cartesians_noMW_output/new_data/SN2_traj1_Cartesians point 304
C 0.14502 0.35576 0.22033
 O 1.43954 0.15184 0.02105
 F -2.18822 -1.06912 -0.74750
 H -0.51599 -0.06515 -0.58785
 H -0.25007 -0.12386 1.13699
 H -0.08221 1.42715 0.28751
 H 1.45194 -0.67663 -0.33053
7
SN2_IRC_Cartesians_noMW_output/new_data/SN2_traj1_Cartesians point 305
C 0.14815 0.35727 0.22025
 O 1.43953 0.15154 0.02113
 F -2.19214 -1.07377 -0.74727
 H -0.51567 -0.06341 -0.58785
 H -0.24977 -0.12206 1.13680
 H -0.08027 1.42882 0.28742
 H 1.45018 -0.67839 -0.33048
7
SN2_IRC_Cartesians_noMW_output/new_data/SN2_traj1_Cartesians point 306
C 0.15093 0.35861 0.22018
 O 1.43952 0.15126 0.02121
 F -2.19563 -1.07791 -0.74708
 H -0.51538 -0.06185 -0.58785
 H -0.24951 -0.12045 1.13663
 H -0.07855 1.43030 0.28735
 H 1.44862 -0.67996 -0.33045
7
SN2_IRC_Cartesians_noMW_output/new_data/SN2_traj1_Cartesians point 307
C 0.15335 0.35978 0.22012
 O 1.43952 0.15102 0.02128
 F -2.19867 -1.08151 -0.74690
 H -0.51513 -0.06051 -0.58785
 H -0.24927 -0.11905 1.13648
 H -0.07705 1.43159 0.28728
 H 1.44726 -0.68132 -0.33041
7
SN2_IRC_Cartesians_noMW_output/new_data/SN2_traj1_Cartesians point 308
C 0.15542 0.36077 0.22006
 O 1.43951 0.15082 0.02134
 F -2.20125 -1.08459 -0.74676
 H -0.51491 -0.05935 -0.58785
 H -0.24908 -0.11786 1.13636
 H -0.07578 1.43269 0.28723
 H 1.44610 -0.68249 -0.33038
7
SN2_IRC_Cartesians_noMW_output/new_data/SN2_traj1_Cartesians point 309
C 0.15714 0.36160 0.22002
 O 1.43950 0.15065 0.02138
 F -2.20342 -1.08715 -0.74663
 H -0.51473 -0.05839 -0.58785
 H -0.24891 -0.11686 1.13625
 H -0.07471 1.43361 0.28718
 H 1.44513 -0.68346 -0.33036
7
SN2_IRC_Cartesians_noMW_output/new_data/SN2_traj1_Cartesians point 310
C 0.15855 0.36228 0.21998
 O 1.43950 0.15051 0.02142
 F -2.20518 -1.08925 -0.74653
 H -0.51459 -0.05761 -0.58784
 H -0.24878 -0.11605 1.13617
 H -0.07384 1.43436 0.28714
 H 1.44433 -0.68425 -0.33034
7
SN2_IRC_Cartesians_noMW_output/new_data/SN2_traj1_Cartesians point 311
C 0.15966 0.36282 0.21995
 O 1.43950 0.15040 0.02146
 F -2.20657 -1.09090 -0.74646
 H -0.51447 -0.05699 -0.58784
 H -0.24867 -0.11541 1.13610
 H -0.07315 1.43495 0.28711
 H 1.44371 -0.68488 -0.33032
7
SN2_IRC_Cartesians_noMW_output/new_data/SN2_traj1_Cartesians point 312
C 0.16049 0.36322 0.21993
 O 1.43950 0.15032 0.02148
 F -2.20761 -1.09213 -0.74640
 H -0.51439 -0.05653 -0.58784
 H -0.24859 -0.11493 1.13605
 H -0.07264 1.43539 0.28709
 H 1.44324 -0.68535 -0.33031
7
SN2_IRC_Cartesians_noMW_output/new_data/SN2_traj1_Cartesians point 313
C 0.16105 0.36349 0.21992
 O 1.43949 0.15027 0.02149
 F -2.20832 -1.09297 -0.74636
 H -0.51433 -0.05621 -0.58784
 H -0.24854 -0.11460 1.13602
 H -0.07229 1.43569 0.28708
 H 1.44293 -0.68566 -0.33031
7
SN2_IRC_Cartesians_noMW_output/new_data/SN2_traj1_Cartesians point 314
C 0.16136 0.36364 0.21991
 O 1.43949 0.15024 0.02150
 F -2.20871 -1.09343 -0.74634
 H -0.51430 -0.05604 -0.58784
 H -0.24851 -0.11442 1.13600
 H -0.07209 1.43586 0.28707
 H 1.44275 -0.68584 -0.33030
7
SN2_IRC_Cartesians_noMW_output/new_data/SN2_traj1_Cartesians point 315
C 0.16144 0.36368 0.21991
 O 1.43949 0.15023 0.02150
 F -2.20881 -1.09355 -0.74633
 H -0.51429 -0.05600 -0.58784
 H -0.24850 -0.11438 1.13599
 H -0.07205 1.43590 0.28707
 H 1.44271 -0.68588 -0.33030
7
SN2_IRC_Cartesians_noMW_output/new_data/SN2_traj1_Cartesians point 316
C 0.16131 0.36361 0.21991
 O 1.43949 0.15024 0.02150
 F -2.20864 -1.09336 -0.74634
 H -0.51430 -0.05607 -0.58784
 H -0.24851 -0.11445 1.13600
 H -0.07213 1.43583 0.28707
 H 1.44278 -0.68581 -0.33030
7
SN2_IRC_Cartesians_noMW_output/new_data/SN2_traj1_Cartesians point 317
C 0.16102 0.36348 0.21992
 O 1.43949 0.15027 0.02149
 F -2.20828 -1.09293 -0.74636
 H -0.51433 -0.05623 -0.58784
 H -0.24854 -0.11462 1.13602
 H -0.07230 1.43568 0.28708
 H 1.44294 -0.68565 -0.33031
7
SN2_IRC_Cartesians_noMW_output/new_data/SN2_traj1_Cartesians point 318
C 0.16067 0.36330 0.21993
 O 1.43949 0.15030 0.02148
 F -2.20784 -1.09240 -0.74638
 H -0.51437 -0.05642 -0.58784
 H -0.24858 -0.11482 1.13604
 H -0.07252 1.43549 0.28709
 H 1.44314 -0.68545 -0.33031
7
SN2_IRC_Cartesians_noMW_output/new_data/SN2_traj1_Cartesians point 319
C 0.16036 0.36316 0.21994
 O 1.43950 0.15033 0.02147
 F -2.20745 -1.09195 -0.74641
 H -0.51440 -0.05660 -0.58784
 H -0.24861 -0.11500 1.13606
 H -0.07271 1.43533 0.28710
 H 1.44332 -0.68528 -0.33031
7
SN2_IRC_Cartesians_noMW_output/new_data/SN2_traj1_Cartesians point 320
C 0.16023 0.36310 0.21994
 O 1.43950 0.15035 0.02147
 F -2.20730 -1.09176 -0.74642
 H -0.51441 -0.05667 -0.58784
 H -0.24862 -0.11507 1.13607
 H -0.07279 1.43526 0.28710
 H 1.44339 -0.68520 -0.33032
7
SN2_IRC_Cartesians_noMW_output/new_data/SN2_traj1_Cartesians point 321
C 0.16042 0.36318 0.21993
 O 1.43950 0.15033 0.02148
 F -2.20753 -1.09203 -0.74640
 H -0.51439 -0.05656 -0.58784
 H -0.24860 -0.11497 1.13606
 H -0.07268 1.43536 0.28709
 H 1.44328 -0.68531 -0.33031
7
SN2_IRC_Cartesians_noMW_output/new_data/SN2_traj1_Cartesians point 322
C 0.16101 0.36347 0.21992
 O 1.43949 0.15027 0.02149
 F -2.20827 -1.09292 -0.74636
 H -0.51433 -0.05623 -0.58784
 H -0.24854 -0.11462 1.13602
 H -0.07231 1.43567 0.28708
 H 1.44295 -0.68564 -0.33031
7
SN2_IRC_Cartesians_noMW_output/new_data/SN2_traj1_Cartesians point 323
C 0.16207 0.36398 0.21989
 O 1.43949 0.15017 0.02152
 F -2.20960 -1.09449 -0.74629
 H -0.51422 -0.05564 -0.58784
 H -0.24844 -0.11401 1.13596
 H -0.07166 1.43624 0.28705
 H 1.44236 -0.68624 -0.33029
7
SN2_IRC_Cartesians_noMW_output/new_data/SN2_traj1_Cartesians point 324
C 0.16357 0.36470 0.21985
 O 1.43949 0.15002 0.02156
 F -2.21147 -1.09671 -0.74618
 H -0.51407 -0.05481 -0.58784
 H -0.24830 -0.11315 1.13587
 H -0.07073 1.43703 0.28701
 H 1.44151 -0.68708 -0.33027
7
SN2_IRC_Cartesians_noMW_output/new_data/SN2_traj1_Cartesians point 325
C 0.16543 0.36560 0.21980
 O 1.43948 0.14984 0.02162
 F -2.21381 -1.09949 -0.74605
 H -0.51387 -0.05377 -0.58784
 H -0.24812 -0.11207 1.13575
 H -0.06958 1.43803 0.28696
 H 1.44047 -0.68813 -0.33024
7
SN2_IRC_Cartesians_noMW_output/new_data/SN2_traj1_Cartesians point 326
C 0.16758 0.36663 0.21975
 O 1.43948 0.14962 0.02168
 F -2.21650 -1.10269 -0.74589
 H -0.51365 -0.05257 -0.58784
 H -0.24792 -0.11083 1.13562
 H -0.06825 1.43917 0.28690
 H 1.43926 -0.68934 -0.33021
7
SN2_IRC_Cartesians_noMW_output/new_data/SN2_traj1_Cartesians point 327
C 0.16993 0.36777 0.21969
 O 1.43947 0.14939 0.02174
 F -2.21946 -1.10619 -0.74573
 H -0.51340 -0.05126 -0.58784
 H -0.24769 -0.10947 1.13548
 H -0.06679 1.44043 0.28684
 H 1.43794 -0.69067 -0.33018
7
SN2_IRC_Cartesians_noMW_output/new_data/SN2_traj1_Cartesians point 328
C 0.17243 0.36897 0.21962
 O 1.43946 0.14915 0.02181
 F -2.22259 -1.10991 -0.74555
 H -0.51314 -0.04986 -0.58784
 H -0.24745 -0.10802 1.13533
 H -0.06524 1.44176 0.28677
 H 1.43653 -0.69208 -0.33015
7
SN2_IRC_Cartesians_noMW_output/new_data/SN2_traj1_Cartesians point 329
C 0.17503 0.37023 0.21955
 O 1.43946 0.14889 0.02188
 F -2.22585 -1.11378 -0.74536
 H -0.51287 -0.04842 -0.58784
 H -0.24721 -0.10652 1.13517
 H -0.06363 1.44314 0.28670
 H 1.43507 -0.69354 -0.33011
7
SN2_IRC_Cartesians_noMW_output/new_data/SN2_traj1_Cartesians point 330
C 0.17769 0.37151 0.21949
 O 1.43945 0.14863 0.02196
 F -2.22918 -1.11773 -0.74518
 H -0.51260 -0.04693 -0.58784
 H -0.24695 -0.10499 1.13501
 H -0.06199 1.44456 0.28663
 H 1.43358 -0.69504 -0.33007
7
SN2_IRC_Cartesians_noMW_output/new_data/SN2_traj1_Cartesians point 331
C 0.18038 0.37280 0.21942
 O 1.43944 0.14836 0.02203
 F -2.23255 -1.12174 -0.74499
 H -0.51232 -0.04543 -0.58784
 H -0.24669 -0.10343 1.13485
 H -0.06032 1.44600 0.28656
 H 1.43206 -0.69656 -0.33004
7
SN2_IRC_Cartesians_noMW_output/new_data/SN2_traj1_Cartesians point 332
C 0.18308 0.37410 0.21935
 O 1.43943 0.14810 0.02211
 F -2.23593 -1.12575 -0.74479
 H -0.51204 -0.04393 -0.58784
 H -0.24644 -0.10187 1.13469
 H -0.05865 1.44743 0.28649
 H 1.43055 -0.69808 -0.33000
7
SN2_IRC_Cartesians_noMW_output/new_data/SN2_traj1_Cartesians point 333
C 0.18575 0.37539 0.21928
 O 1.43943 0.14784 0.02218
 F -2.23928 -1.12972 -0.74460
 H -0.51176 -0.04244 -0.58784
 H -0.24618 -0.10033 1.13453
 H -0.05700 1.44886 0.28642
 H 1.42905 -0.69959 -0.32996
7
SN2_IRC_Cartesians_noMW_output/new_data/SN2_traj1_Cartesians point 334
C 0.18836 0.37665 0.21921
 O 1.43942 0.14758 0.02226
 F -2.24256 -1.13362 -0.74442
 H -0.51149 -0.04098 -0.58783
 H -0.24593 -0.09882 1.13437
 H -0.05538 1.45025 0.28635
 H 1.42758 -0.70106 -0.32993
7
SN2_IRC_Cartesians_noMW_output/new_data/SN2_traj1_Cartesians point 335
C 0.19088 0.37786 0.21914
 O 1.43941 0.14733 0.02233
 F -2.24572 -1.13736 -0.74424
 H -0.51123 -0.03958 -0.58783
 H -0.24569 -0.09736 1.13422
 H -0.05382 1.45159 0.28628
 H 1.42616 -0.70248 -0.32989
7
SN2_IRC_Cartesians_noMW_output/new_data/SN2_traj1_Cartesians point 336
C 0.19325 0.37900 0.21908
 O 1.43940 0.14710 0.02239
 F -2.24868 -1.14088 -0.74407
 H -0.51098 -0.03826 -0.58783
 H -0.24547 -0.09600 1.13407
 H -0.05235 1.45285 0.28621
 H 1.42483 -0.70381 -0.32986
7
SN2_IRC_Cartesians_noMW_output/new_data/SN2_traj1_Cartesians point 337
C 0.19538 0.38003 0.21903
 O 1.43940 0.14689 0.02245
 F -2.25135 -1.14405 -0.74392
 H -0.51076 -0.03707 -0.58783
 H -0.24526 -0.09477 1.13394
 H -0.05104 1.45399 0.28616
 H 1.42363 -0.70501 -0.32983
7
SN2_IRC_Cartesians_noMW_output/new_data/SN2_traj1_Cartesians point 338
C 0.19718 0.38090 0.21898
 O 1.43939 0.14671 0.02250
 F -2.25361 -1.14673 -0.74379
 H -0.51057 -0.03607 -0.58783
 H -0.24509 -0.09373 1.13384
 H -0.04992 1.45495 0.28611
 H 1.42262 -0.70603 -0.32980
7
SN2_IRC_Cartesians_noMW_output/new_data/SN2_traj1_Cartesians point 339
C 0.19853 0.38155 0.21895
 O 1.43939 0.14658 0.02254
 F -2.25530 -1.14874 -0.74370
 H -0.51043 -0.03531 -0.58783
 H -0.24496 -0.09295 1.13375
 H -0.04908 1.45567 0.28607
 H 1.42186 -0.70679 -0.32979
7
SN2_IRC_Cartesians_noMW_output/new_data/SN2_traj1_Cartesians point 340
C 0.19936 0.38195 0.21892
 O 1.43939 0.14650 0.02256
 F -2.25635 -1.14998 -0.74364
 H -0.51034 -0.03485 -0.58783
 H -0.24488 -0.09246 1.13370
 H -0.04857 1.45611 0.28605
 H 1.42139 -0.70726 -0.32977
7
SN2_IRC_Cartesians_noMW_output/new_data/SN2_traj1_Cartesians point 341
C 0.19965 0.38209 0.21892
 O 1.43939 0.14647 0.02257
 F -2.25671 -1.15041 -0.74362
 H -0.51031 -0.03469 -0.58783
 H -0.24486 -0.09230 1.13369
 H -0.04839 1.45627 0.28604
 H 1.42123 -0.70742 -0.32977
7
SN2_IRC_Cartesians_noMW_output/new_data/SN2_traj1_Cartesians point 342
C 0.19943 0.38198 0.21892
 O 1.43939 0.14649 0.02257
 F -2.25643 -1.15008 -0.74363
 H -0.51034 -0.03481 -0.58783
 H -0.24488 -0.09243 1.13370
 H -0.04853 1.45615 0.28605
 H 1.42136 -0.70730 -0.32977
7
SN2_IRC_Cartesians_noMW_output/new_data/SN2_traj1_Cartesians point 343
C 0.19876 0.38166 0.21894
 O 1.43939 0.14655 0.02255
 F -2.25559 -1.14908 -0.74368
 H -0.51041 -0.03519 -0.58783
 H -0.24494 -0.09281 1.13374
 H -0.04894 1.45579 0.28607
 H 1.42173 -0.70692 -0.32978
7
SN2_IRC_Cartesians_noMW_output/new_data/SN2_traj1_Cartesians point 344
C 0.19770 0.38115 0.21897
 O 1.43939 0.14666 0.02252
 F -2.25427 -1.14751 -0.74376
 H -0.51052 -0.03577 -0.58783
 H -0.24504 -0.09342 1.13380
 H -0.04960 1.45523 0.28610
 H 1.42233 -0.70633 -0.32980
7
SN2_IRC_Cartesians_noMW_output/new_data/SN2_traj1_Cartesians point 345
C 0.19633 0.38049 0.21900
 O 1.43940 0.14679 0.02248
 F -2.25255 -1.14547 -0.74385
 H -0.51066 -0.03654 -0.58783
 H -0.24517 -0.09422 1.13389
 H -0.05044 1.45450 0.28613
 H 1.42310 -0.70555 -0.32982
7
SN2_IRC_Cartesians_noMW_output/new_data/SN2_traj1_Cartesians point 346
C 0.19470 0.37970 0.21904
 O 1.43940 0.14695 0.02243
 F -2.25051 -1.14305 -0.74397
 H -0.51083 -0.03745 -0.58783
 H -0.24533 -0.09516 1.13398
 H -0.05145 1.45363 0.28618
 H 1.42401 -0.70463 -0.32984
7
SN2_IRC_Cartesians_noMW_output/new_data/SN2_traj1_Cartesians point 347
C 0.19287 0.37882 0.21909
 O 1.43941 0.14713 0.02238
 F -2.24821 -1.14032 -0.74410
 H -0.51102 -0.03847 -0.58783
 H -0.24550 -0.09622 1.13410
 H -0.05259 1.45265 0.28622
 H 1.42504 -0.70360 -0.32986
7
SN2_IRC_Cartesians_noMW_output/new_data/SN2_traj1_Cartesians point 348
C 0.19090 0.37787 0.21914
 O 1.43941 0.14733 0.02233
 F -2.24574 -1.13739 -0.74424
 H -0.51122 -0.03957 -0.58783
 H -0.24569 -0.09736 1.13421
 H -0.05381 1.45160 0.28628
 H 1.42615 -0.70249 -0.32989
7
SN2_IRC_Cartesians_noMW_output/new_data/SN2_traj1_Cartesians point 349
C 0.18885 0.37688 0.21920
 O 1.43942 0.14753 0.02227
 F -2.24316 -1.13433 -0.74438
 H -0.51144 -0.04071 -0.58783
 H -0.24589 -0.09854 1.13434
 H -0.05508 1.45051 0.28633
 H 1.42731 -0.70133 -0.32992
7
SN2_IRC_Cartesians_noMW_output/new_data/SN2_traj1_Cartesians point 350
C 0.18679 0.37589 0.21925
 O 1.43942 0.14773 0.02221
 F -2.24059 -1.13128 -0.74453
 H -0.51165 -0.04186 -0.58783
 H -0.24608 -0.09973 1.13446
 H -0.05635 1.44941 0.28639
 H 1.42846 -0.70018 -0.32995
7
SN2_IRC_Cartesians_noMW_output/new_data/SN2_traj1_Cartesians point 351
C 0.18484 0.37495 0.21930
 O 1.43943 0.14793 0.02216
 F -2.23814 -1.12837 -0.74467
 H -0.51185 -0.04295 -0.58784
 H -0.24627 -0.10086 1.13458
 H -0.05756 1.44837 0.28644
 H 1.42956 -0.69907 -0.32998
7
SN2_IRC_Cartesians_noMW_output/new_data/SN2_traj1_Cartesians point 352
C 0.18312 0.37412 0.21935
 O 1.43943 0.14809 0.02211
 F -2.23598 -1.12581 -0.74479
 H -0.51203 -0.04391 -0.58784
 H -0.24643 -0.10185 1.13468
 H -0.05863 1.44745 0.28649
 H 1.43053 -0.69810 -0.33000
7
SN2_IRC_Cartesians_noMW_output/new_data/SN2_traj1_Cartesians point 353
C 0.18179 0.37348 0.21938
 O 1.43944 0.14823 0.02207
 F -2.23431 -1.12383 -0.74489
 H -0.51217 -0.04465 -0.58784
 H -0.24656 -0.10262 1.13477
 H -0.05945 1.44674 0.28652
 H 1.43127 -0.69735 -0.33002
7
SN2_IRC_Cartesians_noMW_output/new_data/SN2_traj1_Cartesians point 354
C 0.18105 0.37312 0.21940
 O 1.43944 0.14830 0.02205
 F -2.23339 -1.12273 -0.74494
 H -0.51225 -0.04506 -0.58784
 H -0.24663 -0.10305 1.13481
 H -0.05991 1.44635 0.28654
 H 1.43169 -0.69694 -0.33003
7
SN2_IRC_Cartesians_noMW_output/new_data/SN2_traj1_Cartesians point 355
C 0.18107 0.37314 0.21940
 O 1.43944 0.14830 0.02205
 F -2.23342 -1.12277 -0.74494
 H -0.51225 -0.04505 -0.58784
 H -0.24663 -0.10303 1.13481
 H -0.05989 1.44636 0.28654
 H 1.43167 -0.69695 -0.33003
7
SN2_IRC_Cartesians_noMW_output/new_data/SN2_traj1_Cartesians point 356
C 0.18195 0.37356 0.21938
 O 1.43944 0.14821 0.02208
 F -2.23452 -1.12407 -0.74487
 H -0.51215 -0.04456 -0.58784
 H -0.24654 -0.10252 1.13476
 H -0.05935 1.44683 0.28652
 H 1.43118 -0.69745 -0.33002
7
SN2_IRC_Cartesians_noMW_output/new_data/SN2_traj1_Cartesians point 357
C 0.18363 0.37437 0.21933
 O 1.43943 0.14804 0.02212
 F -2.23663 -1.12657 -0.74475
 H -0.51198 -0.04362 -0.58784
 H -0.24638 -0.10155 1.13465
 H -0.05831 1.44773 0.28647
 H 1.43024 -0.69839 -0.32999
7
SN2_IRC_Cartesians_noMW_output/new_data/SN2_traj1_Cartesians point 358
C 0.18595 0.37548 0.21927
 O 1.43942 0.14782 0.02219
 F -2.23953 -1.13002 -0.74459
 H -0.51174 -0.04233 -0.58784
 H -0.24616 -0.10022 1.13451
 H -0.05688 1.44896 0.28641
 H 1.42894 -0.69970 -0.32996
7
SN2_IRC_Cartesians_noMW_output/new_data/SN2_traj1_Cartesians point 359
C 0.18870 0.37681 0.21920
 O 1.43942 0.14754 0.02227
 F -2.24299 -1.13412 -0.74439
 H -0.51145 -0.04079 -0.58783
 H -0.24590 -0.09862 1.13435
 H -0.05517 1.45043 0.28634
 H 1.42738 -0.70125 -0.32992
7
SN2_IRC_Cartesians_noMW_output/new_data/SN2_traj1_Cartesians point 360
C 0.19173 0.37827 0.21912
 O 1.43941 0.14725 0.02235
 F -2.24678 -1.13862 -0.74418
 H -0.51114 -0.03911 -0.58783
 H -0.24561 -0.09688 1.13416
 H -0.05330 1.45204 0.28626
 H 1.42569 -0.70296 -0.32988
7
SN2_IRC_Cartesians_noMW_output/new_data/SN2_traj1_Cartesians point 361
C 0.19487 0.37978 0.21904
 O 1.43940 0.14694 0.02244
 F -2.25071 -1.14330 -0.74396
 H -0.51081 -0.03735 -0.58783
 H -0.24531 -0.09506 1.13397
 H -0.05135 1.45372 0.28617
 H 1.42392 -0.70473 -0.32984
7
SN2_IRC_Cartesians_noMW_output/new_data/SN2_traj1_Cartesians point 362
C 0.19802 0.38130 0.21896
 O 1.43939 0.14663 0.02253
 F -2.25466 -1.14798 -0.74373
 H -0.51048 -0.03560 -0.58783
 H -0.24501 -0.09324 1.13378
 H -0.04940 1.45539 0.28609
 H 1.42215 -0.70650 -0.32979
7
SN2_IRC_Cartesians_noMW_output/new_data/SN2_traj1_Cartesians point 363
C 0.20109 0.38278 0.21888
 O 1.43938 0.14633 0.02261
 F -2.25851 -1.15255 -0.74352
 H -0.51016 -0.03389 -0.58783
 H -0.24472 -0.09147 1.13360
 H -0.04750 1.45703 0.28600
 H 1.42042 -0.70823 -0.32975
7
SN2_IRC_Cartesians_noMW_output/new_data/SN2_traj1_Cartesians point 364
C 0.20400 0.38419 0.21880
 O 1.43937 0.14604 0.02269
 F -2.26217 -1.15689 -0.74331
 H -0.50986 -0.03226 -0.58783
 H -0.24444 -0.08978 1.13342
 H -0.04570 1.45858 0.28593
 H 1.41878 -0.70988 -0.32971
7
SN2_IRC_Cartesians_noMW_output/new_data/SN2_traj1_Cartesians point 365
C 0.20670 0.38549 0.21873
 O 1.43937 0.14577 0.02277
 F -2.26555 -1.16090 -0.74312
 H -0.50958 -0.03076 -0.58783
 H -0.24418 -0.08822 1.13326
 H -0.04403 1.46002 0.28585
 H 1.41727 -0.71140 -0.32967
7
SN2_IRC_Cartesians_noMW_output/new_data/SN2_traj1_Cartesians point 366
C 0.20911 0.38665 0.21867
 O 1.43936 0.14554 0.02284
 F -2.26857 -1.16449 -0.74295
 H -0.50933 -0.02941 -0.58783
 H -0.24395 -0.08683 1.13311
 H -0.04254 1.46131 0.28579
 H 1.41592 -0.71275 -0.32964
7
SN2_IRC_Cartesians_noMW_output/new_data/SN2_traj1_Cartesians point 367
C 0.21114 0.38763 0.21862
 O 1.43935 0.14534 0.02289
 F -2.27112 -1.16751 -0.74280
 H -0.50912 -0.02828 -0.58783
 H -0.24376 -0.08566 1.13299
 H -0.04128 1.46239 0.28573
 H 1.41477 -0.71390 -0.32961
7
SN2_IRC_Cartesians_noMW_output/new_data/SN2_traj1_Cartesians point 368
C 0.21267 0.38836 0.21858
 O 1.43935 0.14519 0.02294
 F -2.27303 -1.16978 -0.74269
 H -0.50896 -0.02743 -0.58783
 H -0.24361 -0.08478 1.13290
 H -0.04033 1.46320 0.28569
 H 1.41391 -0.71476 -0.32959
7
SN2_IRC_Cartesians_noMW_output/new_data/SN2_traj1_Cartesians point 369
C 0.21348 0.38875 0.21856
 O 1.43935 0.14511 0.02296
 F -2.27404 -1.17099 -0.74264
 H -0.50888 -0.02698 -0.58783
 H -0.24354 -0.08431 1.13285
 H -0.03983 1.46363 0.28567
 H 1.41346 -0.71522 -0.32958
7
SN2_IRC_Cartesians_noMW_output/new_data/SN2_traj1_Cartesians point 370
C 0.21327 0.38865 0.21856
 O 1.43935 0.14513 0.02295
 F -2.27379 -1.17068 -0.74265
 H -0.50890 -0.02709 -0.58783
 H -0.24356 -0.08443 1.13286
 H -0.03996 1.46352 0.28568
 H 1.41358 -0.71510 -0.32958
7
SN2_IRC_Cartesians_noMW_output/new_data/SN2_traj1_Cartesians point 371
C 0.21181 0.38795 0.21860
 O 1.43935 0.14527 0.02291
 F -2.27196 -1.16851 -0.74275
 H -0.50905 -0.02791 -0.58783
 H -0.24370 -0.08527 1.13295
 H -0.04086 1.46275 0.28572
 H 1.41440 -0.71428 -0.32960
7
SN2_IRC_Cartesians_noMW_output/new_data/SN2_traj1_Cartesians point 372
C 0.20928 0.38673 0.21867
 O 1.43936 0.14552 0.02284
 F -2.26878 -1.16473 -0.74293
 H -0.50931 -0.02932 -0.58783
 H -0.24394 -0.08674 1.13310
 H -0.04243 1.46139 0.28579
 H 1.41582 -0.71285 -0.32964
7
SN2_IRC_Cartesians_noMW_output/new_data/SN2_traj1_Cartesians point 373
C 0.20618 0.38523 0.21875
 O 1.43937 0.14582 0.02275
 F -2.26489 -1.16012 -0.74315
 H -0.50964 -0.03105 -0.58783
 H -0.24423 -0.08853 1.13329
 H -0.04435 1.45974 0.28587
 H 1.41756 -0.71110 -0.32968
7
SN2_IRC_Cartesians_noMW_output/new_data/SN2_traj1_Cartesians point 374
C 0.20297 0.38369 0.21883
 O 1.43938 0.14614 0.02267
 F -2.26087 -1.15534 -0.74338
 H -0.50997 -0.03284 -0.58783
 H -0.24454 -0.09038 1.13349
 H -0.04634 1.45803 0.28595
 H 1.41937 -0.70929 -0.32972
7
SN2_IRC_Cartesians_noMW_output/new_data/SN2_traj1_Cartesians point 375
C 0.19998 0.38224 0.21891
 O 1.43939 0.14644 0.02258
 F -2.25712 -1.15089 -0.74359
 H -0.51028 -0.03451 -0.58783
 H -0.24482 -0.09211 1.13367
 H -0.04819 1.45644 0.28603
 H 1.42105 -0.70761 -0.32977
7
SN2_IRC_Cartesians_noMW_output/new_data/SN2_traj1_Cartesians point 376
C 0.19750 0.38105 0.21897
 O 1.43939 0.14668 0.02251
 F -2.25401 -1.14721 -0.74377
 H -0.51054 -0.03589 -0.58783
 H -0.24506 -0.09354 1.13382
 H -0.04972 1.45512 0.28610
 H 1.42244 -0.70621 -0.32980
7
SN2_IRC_Cartesians_noMW_output/new_data/SN2_traj1_Cartesians point 377
C 0.19586 0.38026 0.21901
 O 1.43940 0.14684 0.02247
 F -2.25196 -1.14477 -0.74389
 H -0.51071 -0.03680 -0.58783
 H -0.24522 -0.09449 1.13392
 H -0.05074 1.45424 0.28614
 H 1.42336 -0.70529 -0.32982
7
SN2_IRC_Cartesians_noMW_output/new_data/SN2_traj1_Cartesians point 378
C 0.19541 0.38004 0.21903
 O 1.43940 0.14688 0.02245
 F -2.25139 -1.14410 -0.74392
 H -0.51075 -0.03705 -0.58783
 H -0.24526 -0.09475 1.13394
 H -0.05102 1.45400 0.28616
 H 1.42362 -0.70503 -0.32983
7
SN2_IRC_Cartesians_noMW_output/new_data/SN2_traj1_Cartesians point 379
C 0.19641 0.38053 0.21900
 O 1.43940 0.14679 0.02248
 F -2.25265 -1.14559 -0.74385
 H -0.51065 -0.03649 -0.58783
 H -0.24516 -0.09417 1.13388
 H -0.05039 1.45454 0.28613
 H 1.42305 -0.70560 -0.32981
7
SN2_IRC_Cartesians_noMW_output/new_data/SN2_traj1_Cartesians point 380
C 0.19890 0.38173 0.21894
 O 1.43939 0.14654 0.02255
 F -2.25577 -1.14930 -0.74367
 H -0.51039 -0.03511 -0.58783
 H -0.24493 -0.09273 1.13373
 H -0.04885 1.45587 0.28606
 H 1.42165 -0.70700 -0.32978
7
SN2_IRC_Cartesians_noMW_output/new_data/SN2_traj1_Cartesians point 381
C 0.20263 0.38352 0.21884
 O 1.43938 0.14617 0.02266
 F -2.26045 -1.15485 -0.74341
 H -0.51000 -0.03303 -0.58783
 H -0.24457 -0.09058 1.13351
 H -0.04655 1.45785 0.28596
 H 1.41956 -0.70910 -0.32973
7
SN2_IRC_Cartesians_noMW_output/new_data/SN2_traj1_Cartesians point 382
C 0.20726 0.38576 0.21872
 O 1.43937 0.14572 0.02279
 F -2.26625 -1.16174 -0.74308
 H -0.50952 -0.03044 -0.58783
 H -0.24413 -0.08790 1.13323
 H -0.04368 1.46032 0.28584
 H 1.41695 -0.71171 -0.32966
7
SN2_IRC_Cartesians_noMW_output/new_data/SN2_traj1_Cartesians point 383
C 0.21249 0.38827 0.21858
 O 1.43935 0.14520 0.02293
 F -2.27280 -1.16952 -0.74271
 H -0.50898 -0.02753 -0.58783
 H -0.24363 -0.08488 1.13291
 H -0.04044 1.46311 0.28570
 H 1.41402 -0.71466 -0.32959
7
SN2_IRC_Cartesians_noMW_output/new_data/SN2_traj1_Cartesians point 384
C 0.21806 0.39096 0.21844
 O 1.43934 0.14465 0.02309
 F -2.27979 -1.17781 -0.74231
 H -0.50840 -0.02442 -0.58782
 H -0.24310 -0.08166 1.13257
 H -0.03699 1.46608 0.28555
 H 1.41088 -0.71780 -0.32951
7
SN2_IRC_Cartesians_noMW_output/new_data/SN2_traj1_Cartesians point 385
C 0.22379 0.39372 0.21829
 O 1.43932 0.14409 0.02325
 F -2.28698 -1.18634 -0.74190
 H -0.50780 -0.02123 -0.58782
 H -0.24255 -0.07835 1.13223
 H -0.03344 1.46913 0.28540
 H 1.40766 -0.72103 -0.32944
7
SN2_IRC_Cartesians_noMW_output/new_data/SN2_traj1_Cartesians point 386
C 0.22952 0.39648 0.21814
 O 1.43930 0.14353 0.02341
 F -2.29416 -1.19486 -0.74150
 H -0.50721 -0.01803 -0.58782
 H -0.24200 -0.07504 1.13188
 H -0.02990 1.47218 0.28524
 H 1.40444 -0.72426 -0.32936
7
SN2_IRC_Cartesians_noMW_output/new_data/SN2_traj1_Cartesians point 387
C 0.23513 0.39918 0.21800
 O 1.43929 0.14297 0.02356
 F -2.30119 -1.20321 -0.74110
 H -0.50662 -0.01490 -0.58782
 H -0.24147 -0.07180 1.13154
 H -0.02643 1.47517 0.28509
 H 1.40129 -0.72742 -0.32928
7
SN2_IRC_Cartesians_noMW_output/new_data/SN2_traj1_Cartesians point 388
C 0.24054 0.40179 0.21786
 O 1.43927 0.14244 0.02371
 F -2.30796 -1.21125 -0.74072
 H -0.50606 -0.01189 -0.58782
 H -0.24095 -0.06867 1.13122
 H -0.02308 1.47805 0.28495
 H 1.39825 -0.73047 -0.32920
7
SN2_IRC_Cartesians_noMW_output/new_data/SN2_traj1_Cartesians point 389
C 0.24568 0.40427 0.21772
 O 1.43926 0.14194 0.02386
 F -2.31441 -1.21891 -0.74035
 H -0.50553 -0.00902 -0.58781
 H -0.24046 -0.06570 1.13091
 H -0.01990 1.48079 0.28481
 H 1.39536 -0.73337 -0.32913
7
SN2_IRC_Cartesians_noMW_output/new_data/SN2_traj1_Cartesians point 390
C 0.25054 0.40661 0.21760
 O 1.43925 0.14146 0.02399
 F -2.32051 -1.22614 -0.74001
 H -0.50502 -0.00631 -0.58781
 H -0.24000 -0.06289 1.13061
 H -0.01689 1.48338 0.28468
 H 1.39263 -0.73611 -0.32906
7
SN2_IRC_Cartesians_noMW_output/new_data/SN2_traj1_Cartesians point 391
C 0.25511 0.40881 0.21748
 O 1.43923 0.14101 0.02412
 F -2.32623 -1.23293 -0.73968
 H -0.50455 -0.00376 -0.58781
 H -0.23956 -0.06025 1.13034
 H -0.01406 1.48582 0.28456
 H 1.39006 -0.73868 -0.32900
7
SN2_IRC_Cartesians_noMW_output/new_data/SN2_traj1_Cartesians point 392
C 0.25939 0.41087 0.21737
 O 1.43922 0.14059 0.02424
 F -2.33159 -1.23930 -0.73938
 H -0.50410 -0.00138 -0.58781
 H -0.23916 -0.05778 1.13008
 H -0.01141 1.48810 0.28444
 H 1.38766 -0.74109 -0.32894
7
SN2_IRC_Cartesians_noMW_output/new_data/SN2_traj1_Cartesians point 393
C 0.26338 0.41280 0.21726
 O 1.43921 0.14019 0.02435
 F -2.33660 -1.24525 -0.73909
 H -0.50369 0.00085 -0.58781
 H -0.23877 -0.05547 1.12984
 H -0.00894 1.49023 0.28433
 H 1.38541 -0.74335 -0.32889
7
SN2_IRC_Cartesians_noMW_output/new_data/SN2_traj1_Cartesians point 394
C 0.26711 0.41459 0.21717
 O 1.43920 0.13983 0.02446
 F -2.34128 -1.25079 -0.73883
 H -0.50330 0.00293 -0.58781
 H -0.23842 -0.05332 1.12961
 H -0.00663 1.49222 0.28424
 H 1.38331 -0.74545 -0.32883
7
SN2_IRC_Cartesians_noMW_output/new_data/SN2_traj1_Cartesians point 395
C 0.27058 0.41627 0.21708
 O 1.43919 0.13948 0.02455
 F -2.34563 -1.25596 -0.73858
 H -0.50294 0.00486 -0.58781
 H -0.23809 -0.05131 1.12940
 H -0.00448 1.49406 0.28414
 H 1.38136 -0.74741 -0.32879
7
SN2_IRC_Cartesians_noMW_output/new_data/SN2_traj1_Cartesians point 396
C 0.27381 0.41782 0.21699
 O 1.43918 0.13917 0.02464
 F -2.34967 -1.26076 -0.73835
 H -0.50260 0.00666 -0.58780
 H -0.23778 -0.04945 1.12921
 H -0.00248 1.49578 0.28406
 H 1.37955 -0.74922 -0.32874
7
SN2_IRC_Cartesians_noMW_output/new_data/SN2_traj1_Cartesians point 397
C 0.27680 0.41926 0.21691
 O 1.43917 0.13887 0.02473
 F -2.35342 -1.26521 -0.73814
 H -0.50229 0.00833 -0.58780
 H -0.23749 -0.04772 1.12903
 H -0.00063 1.49738 0.28398
 H 1.37787 -0.75091 -0.32870
7
SN2_IRC_Cartesians_noMW_output/new_data/SN2_traj1_Cartesians point 398
C 0.27957 0.42060 0.21684
 O 1.43916 0.13860 0.02481
 F -2.35690 -1.26933 -0.73794
 H -0.50200 0.00988 -0.58780
 H -0.23723 -0.04612 1.12886
 H 0.00108 1.49885 0.28390
 H 1.37631 -0.75247 -0.32866
7
SN2_IRC_Cartesians_noMW_output/new_data/SN2_traj1_Cartesians point 399
C 0.28213 0.42183 0.21678
 O 1.43916 0.13835 0.02488
 F -2.36011 -1.27315 -0.73776
 H -0.50174 0.01131 -0.58780
 H -0.23698 -0.04464 1.12870
 H 0.00267 1.50022 0.28383
 H 1.37487 -0.75392 -0.32863
7
SN2_IRC_Cartesians_noMW_output/new_data/SN2_traj1_Cartesians point 400
C 0.28451 0.42298 0.21671
 O 1.43915 0.13811 0.02494
 F -2.36310 -1.27669 -0.73759
 H -0.50149 0.01263 -0.58780
 H -0.23676 -0.04326 1.12856
 H 0.00415 1.50149 0.28377
 H 1.37353 -0.75526 -0.32859
7
SN2_IRC_Cartesians_noMW_output/new_data/SN2_traj1_Cartesians point 401
C 0.28674 0.42405 0.21666
 O 1.43915 0.13789 0.02501
 F -2.36589 -1.28000 -0.73744
 H -0.50126 0.01387 -0.58780
 H -0.23654 -0.04198 1.12843
 H 0.00552 1.50268 0.28371
 H 1.37228 -0.75652 -0.32856
7
SN2_IRC_Cartesians_noMW_output/new_data/SN2_traj1_Cartesians point 402
C 0.28885 0.42507 0.21660
 O 1.43914 0.13769 0.02506
 F -2.36854 -1.28315 -0.73729
 H -0.50104 0.01505 -0.58780
 H -0.23634 -0.04076 1.12830
 H 0.00683 1.50380 0.28365
 H 1.37109 -0.75771 -0.32853
7
SN2_IRC_Cartesians_noMW_output/new_data/SN2_traj1_Cartesians point 403
C 0.29091 0.42606 0.21655
 O 1.43913 0.13748 0.02512
 F -2.37111 -1.28620 -0.73714
 H -0.50082 0.01620 -0.58780
 H -0.23615 -0.03957 1.12817
 H 0.00810 1.50490 0.28360
 H 1.36994 -0.75886 -0.32850
7
SN2_IRC_Cartesians_noMW_output/new_data/SN2_traj1_Cartesians point 404
C 0.29296 0.42705 0.21650
 O 1.43913 0.13728 0.02518
 F -2.37369 -1.28926 -0.73699
 H -0.50061 0.01734 -0.58780
 H -0.23595 -0.03838 1.12805
 H 0.00938 1.50599 0.28354
 H 1.36878 -0.76002 -0.32848
7
SN2_IRC_Cartesians_noMW_output/new_data/SN2_traj1_Cartesians point 405
C 0.29508 0.42807 0.21644
 O 1.43912 0.13707 0.02524
 F -2.37635 -1.29242 -0.73684
 H -0.50039 0.01853 -0.58780
 H -0.23575 -0.03716 1.12792
 H 0.01069 1.50712 0.28349
 H 1.36759 -0.76122 -0.32845
7
SN2_IRC_Cartesians_noMW_output/new_data/SN2_traj1_Cartesians point 406
C 0.29733 0.42915 0.21638
 O 1.43912 0.13685 0.02530
 F -2.37916 -1.29576 -0.73668
 H -0.50016 0.01978 -0.58780
 H -0.23553 -0.03586 1.12779
 H 0.01208 1.50832 0.28343
 H 1.36633 -0.76248 -0.32842
7
SN2_IRC_Cartesians_noMW_output/new_data/SN2_traj1_Cartesians point 407
C 0.29972 0.43031 0.21632
 O 1.43911 0.13662 0.02537
 F -2.38216 -1.29932 -0.73651
 H -0.49991 0.02111 -0.58780
 H -0.23531 -0.03448 1.12764
 H 0.01356 1.50960 0.28336
 H 1.36498 -0.76383 -0.32838
7
SN2_IRC_Cartesians_noMW_output/new_data/SN2_traj1_Cartesians point 408
C 0.30229 0.43154 0.21625
 O 1.43910 0.13636 0.02544
 F -2.38538 -1.30314 -0.73633
 H -0.49964 0.02254 -0.58779
 H -0.23506 -0.03299 1.12749
 H 0.01515 1.51096 0.28329
 H 1.36354 -0.76528 -0.32835
7
SN2_IRC_Cartesians_noMW_output/new_data/SN2_traj1_Cartesians point 409
C 0.30501 0.43286 0.21618
 O 1.43909 0.13610 0.02552
 F -2.38879 -1.30719 -0.73614
 H -0.49936 0.02406 -0.58779
 H -0.23480 -0.03142 1.12732
 H 0.01683 1.51241 0.28322
 H 1.36201 -0.76681 -0.32831
7
SN2_IRC_Cartesians_noMW_output/new_data/SN2_traj1_Cartesians point 410
C 0.30788 0.43424 0.21611
 O 1.43909 0.13581 0.02560
 F -2.39239 -1.31147 -0.73593
 H -0.49906 0.02566 -0.58779
 H -0.23453 -0.02976 1.12715
 H 0.01861 1.51394 0.28314
 H 1.36040 -0.76843 -0.32827
7
SN2_IRC_Cartesians_noMW_output/new_data/SN2_traj1_Cartesians point 411
C 0.31089 0.43569 0.21603
 O 1.43908 0.13552 0.02568
 F -2.39616 -1.31593 -0.73572
 H -0.49875 0.02734 -0.58779
 H -0.23424 -0.02803 1.12697
 H 0.02047 1.51554 0.28306
 H 1.35871 -0.77013 -0.32823
7
SN2_IRC_Cartesians_noMW_output/new_data/SN2_traj1_Cartesians point 412
C 0.31400 0.43719 0.21595
 O 1.43907 0.13521 0.02577
 F -2.40006 -1.32057 -0.73550
 H -0.49842 0.02907 -0.58779
 H -0.23394 -0.02623 1.12678
 H 0.02240 1.51720 0.28298
 H 1.35696 -0.77188 -0.32818
7
SN2_IRC_Cartesians_noMW_output/new_data/SN2_traj1_Cartesians point 413
C 0.31722 0.43874 0.21587
 O 1.43906 0.13489 0.02586
 F -2.40409 -1.32535 -0.73527
 H -0.49809 0.03087 -0.58779
 H -0.23364 -0.02437 1.12659
 H 0.02439 1.51892 0.28289
 H 1.35515 -0.77369 -0.32814
7
SN2_IRC_Cartesians_noMW_output/new_data/SN2_traj1_Cartesians point 414
C 0.32052 0.44033 0.21578
 O 1.43905 0.13457 0.02595
 F -2.40824 -1.33027 -0.73504
 H -0.49775 0.03271 -0.58779
 H -0.23332 -0.02246 1.12639
 H 0.02644 1.52068 0.28280
 H 1.35329 -0.77556 -0.32809
7
SN2_IRC_Cartesians_noMW_output/new_data/SN2_traj1_Cartesians point 415
C 0.32391 0.44196 0.21569
 O 1.43904 0.13424 0.02604
 F -2.41248 -1.33531 -0.73480
 H -0.49739 0.03460 -0.58779
 H -0.23300 -0.02050 1.12618
 H 0.02853 1.52248 0.28271
 H 1.35139 -0.77747 -0.32805
7
SN2_IRC_Cartesians_noMW_output/new_data/SN2_traj1_Cartesians point 416
C 0.32736 0.44362 0.21560
 O 1.43903 0.13390 0.02614
 F -2.41680 -1.34044 -0.73455
 H -0.49703 0.03652 -0.58779
 H -0.23267 -0.01851 1.12597
 H 0.03067 1.52432 0.28262
 H 1.34945 -0.77941 -0.32800
7
SN2_IRC_Cartesians_noMW_output/new_data/SN2_traj1_Cartesians point 417
C 0.33085 0.44530 0.21551
 O 1.43902 0.13355 0.02624
 F -2.42118 -1.34564 -0.73430
 H -0.49667 0.03847 -0.58778
 H -0.23234 -0.01649 1.12576
 H 0.03283 1.52618 0.28253
 H 1.34749 -0.78138 -0.32795
7
SN2_IRC_Cartesians_noMW_output/new_data/SN2_traj1_Cartesians point 418
C 0.33435 0.44699 0.21542
 O 1.43901 0.13321 0.02634
 F -2.42557 -1.35085 -0.73406
 H -0.49631 0.04042 -0.58778
 H -0.23200 -0.01447 1.12555
 H 0.03500 1.52805 0.28243
 H 1.34552 -0.78335 -0.32790
7
SN2_IRC_Cartesians_noMW_output/new_data/SN2_traj1_Cartesians point 419
C 0.33779 0.44865 0.21533
 O 1.43900 0.13287 0.02643
 F -2.42989 -1.35598 -0.73381
 H -0.49595 0.04234 -0.58778
 H -0.23167 -0.01248 1.12534
 H 0.03713 1.52988 0.28234
 H 1.34358 -0.78529 -0.32785
7
SN2_IRC_Cartesians_noMW_output/new_data/SN2_traj1_Cartesians point 420
C 0.34111 0.45025 0.21525
 O 1.43899 0.13254 0.02652
 F -2.43404 -1.36090 -0.73358
 H -0.49560 0.04419 -0.58778
 H -0.23136 -0.01056 1.12514
 H 0.03918 1.53165 0.28225
 H 1.34172 -0.78716 -0.32781
7
SN2_IRC_Cartesians_noMW_output/new_data/SN2_traj1_Cartesians point 421
C 0.34419 0.45173 0.21517
 O 1.43899 0.13224 0.02661
 F -2.43791 -1.36549 -0.73336
 H -0.49528 0.04591 -0.58778
 H -0.23106 -0.00878 1.12496
 H 0.04109 1.53329 0.28217
 H 1.33999 -0.78890 -0.32777
7
SN2_IRC_Cartesians_noMW_output/new_data/SN2_traj1_Cartesians point 422
C 0.34696 0.45307 0.21509
 O 1.43898 0.13197 0.02669
 F -2.44138 -1.36961 -0.73316
 H -0.49500 0.04745 -0.58778
 H -0.23080 -0.00718 1.12479
 H 0.04280 1.53477 0.28210
 H 1.33843 -0.79046 -0.32773
7
SN2_IRC_Cartesians_noMW_output/new_data/SN2_traj1_Cartesians point 423
C 0.34938 0.45423 0.21503
 O 1.43897 0.13173 0.02676
 F -2.44442 -1.37322 -0.73299
 H -0.49474 0.04880 -0.58778
 H -0.23057 -0.00578 1.12464
 H 0.04430 1.53606 0.28203
 H 1.33707 -0.79183 -0.32769
7
SN2_IRC_Cartesians_noMW_output/new_data/SN2_traj1_Cartesians point 424
C 0.35146 0.45524 0.21498
 O 1.43897 0.13152 0.02681
 F -2.44702 -1.37631 -0.73284
 H -0.49453 0.04996 -0.58778
 H -0.23037 -0.00458 1.12452
 H 0.04559 1.53717 0.28197
 H 1.33590 -0.79300 -0.32766
7
SN2_IRC_Cartesians_noMW_output/new_data/SN2_traj1_Cartesians point 425
C 0.35323 0.45609 0.21493
 O 1.43896 0.13135 0.02686
 F -2.44925 -1.37895 -0.73272
 H -0.49434 0.05095 -0.58778
 H -0.23020 -0.00356 1.12441
 H 0.04669 1.53811 0.28193
 H 1.33491 -0.79400 -0.32764
7
SN2_IRC_Cartesians_noMW_output/new_data/SN2_traj1_Cartesians point 426
C 0.35476 0.45683 0.21489
 O 1.43896 0.13120 0.02691
 F -2.45116 -1.38122 -0.73261
 H -0.49418 0.05180 -0.58778
 H -0.23005 -0.00267 1.12432
 H 0.04763 1.53893 0.28189
 H 1.33405 -0.79486 -0.32762
7
SN2_IRC_Cartesians_noMW_output/new_data/SN2_traj1_Cartesians point 427
C 0.35611 0.45748 0.21486
 O 1.43895 0.13107 0.02694
 F -2.45285 -1.38323 -0.73251
 H -0.49404 0.05256 -0.58778
 H -0.22992 -0.00189 1.12424
 H 0.04847 1.53965 0.28185
 H 1.33329 -0.79562 -0.32760
7
SN2_IRC_Cartesians_noMW_output/new_data/SN2_traj1_Cartesians point 428
C 0.35735 0.45807 0.21483
 O 1.43895 0.13094 0.02698
 F -2.45441 -1.38507 -0.73242
 H -0.49392 0.05325 -0.58778
 H -0.22981 -0.00118 1.12416
 H 0.04924 1.54031 0.28182
 H 1.33259 -0.79632 -0.32758
7
SN2_IRC_Cartesians_noMW_output/new_data/SN2_traj1_Cartesians point 429
C 0.35854 0.45865 0.21479
 O 1.43895 0.13083 0.02701
 F -2.45590 -1.38685 -0.73234
 H -0.49379 0.05391 -0.58778
 H -0.22969 -0.00049 1.12409
 H 0.04998 1.54094 0.28178
 H 1.33192 -0.79699 -0.32757
7
SN2_IRC_Cartesians_noMW_output/new_data/SN2_traj1_Cartesians point 430
C 0.35976 0.45924 0.21476
 O 1.43894 0.13071 0.02705
 F -2.45743 -1.38866 -0.73225
 H -0.49367 0.05459 -0.58777
 H -0.22958 0.00021 1.12402
 H 0.05073 1.54159 0.28175
 H 1.33124 -0.79768 -0.32755
7
SN2_IRC_Cartesians_noMW_output/new_data/SN2_traj1_Cartesians point 431
C 0.36105 0.45986 0.21473
 O 1.43894 0.13058 0.02708
 F -2.45904 -1.39058 -0.73216
 H -0.49353 0.05531 -0.58777
 H -0.22945 0.00096 1.12394
 H 0.05152 1.54228 0.28172
 H 1.33051 -0.79840 -0.32753
7
SN2_IRC_Cartesians_noMW_output/new_data/SN2_traj1_Cartesians point 432
C 0.36243 0.46052 0.21469
 O 1.43893 0.13044 0.02712
 F -2.46077 -1.39263 -0.73206
 H -0.49339 0.05608 -0.58777
 H -0.22932 0.00176 1.12385
 H 0.05238 1.54301 0.28168
 H 1.32974 -0.79918 -0.32751
7
SN2_IRC_Cartesians_noMW_output/new_data/SN2_traj1_Cartesians point 433
C 0.36389 0.46122 0.21466
 O 1.43893 0.13030 0.02716
 F -2.46260 -1.39480 -0.73196
 H -0.49324 0.05689 -0.58777
 H -0.22918 0.00260 1.12377
 H 0.05328 1.54379 0.28164
 H 1.32892 -0.80000 -0.32749
7
SN2_IRC_Cartesians_noMW_output/new_data/SN2_traj1_Cartesians point 434
C 0.36538 0.46194 0.21462
 O 1.43893 0.13015 0.02720
 F -2.46447 -1.39702 -0.73185
 H -0.49308 0.05772 -0.58777
 H -0.22904 0.00346 1.12368
 H 0.05421 1.54459 0.28160
 H 1.32808 -0.80084 -0.32747
7
SN2_IRC_Cartesians_noMW_output/new_data/SN2_traj1_Cartesians point 435
C 0.36684 0.46265 0.21458
 O 1.43892 0.13001 0.02724
 F -2.46630 -1.39920 -0.73175
 H -0.49293 0.05854 -0.58777
 H -0.22890 0.00431 1.12359
 H 0.05511 1.54536 0.28156
 H 1.32726 -0.80167 -0.32745
7
SN2_IRC_Cartesians_noMW_output/new_data/SN2_traj1_Cartesians point 436
C 0.36821 0.46331 0.21454
 O 1.43892 0.12987 0.02728
 F -2.46802 -1.40124 -0.73165
 H -0.49279 0.05930 -0.58777
 H -0.22877 0.00510 1.12351
 H 0.05596 1.54609 0.28153
 H 1.32649 -0.80244 -0.32743
7
SN2_IRC_Cartesians_noMW_output/new_data/SN2_traj1_Cartesians point 437
C 0.36944 0.46390 0.21451
 O 1.43892 0.12975 0.02732
 F -2.46956 -1.40307 -0.73157
 H -0.49266 0.05999 -0.58777
 H -0.22865 0.00581 1.12343
 H 0.05672 1.54675 0.28149
 H 1.32580 -0.80313 -0.32741
7
SN2_IRC_Cartesians_noMW_output/new_data/SN2_traj1_Cartesians point 438
C 0.37050 0.46441 0.21448
 O 1.43891 0.12965 0.02735
 F -2.47089 -1.40464 -0.73149
 H -0.49255 0.06058 -0.58777
 H -0.22855 0.00642 1.12337
 H 0.05738 1.54731 0.28146
 H 1.32520 -0.80373 -0.32740
7
SN2_IRC_Cartesians_noMW_output/new_data/SN2_traj1_Cartesians point 439
C 0.37137 0.46483 0.21446
 O 1.43891 0.12956 0.02737
 F -2.47198 -1.40594 -0.73143
 H -0.49246 0.06107 -0.58777
 H -0.22847 0.00692 1.12331
 H 0.05792 1.54778 0.28144
 H 1.32471 -0.80422 -0.32739
7
SN2_IRC_Cartesians_noMW_output/new_data/SN2_traj1_Cartesians point 440
C 0.37205 0.46516 0.21444
 O 1.43891 0.12950 0.02739
 F -2.47283 -1.40694 -0.73138
 H -0.49239 0.06144 -0.58777
 H -0.22840 0.00731 1.12327
 H 0.05833 1.54814 0.28142
 H 1.32433 -0.80460 -0.32738
7
SN2_IRC_Cartesians_noMW_output/new_data/SN2_traj1_Cartesians point 441
C 0.37253 0.46539 0.21443
 O 1.43891 0.12945 0.02740
 F -2.47343 -1.40766 -0.73135
 H -0.49234 0.06171 -0.58777
 H -0.22836 0.00759 1.12324
 H 0.05863 1.54839 0.28141
 H 1.32406 -0.80487 -0.32737
7
SN2_IRC_Cartesians_noMW_output/new_data/SN2_traj1_Cartesians point 442
C 0.37282 0.46553 0.21442
 O 1.43891 0.12942 0.02741
 F -2.47380 -1.40809 -0.73133
 H -0.49231 0.06187 -0.58777
 H -0.22833 0.00776 1.12323
 H 0.05881 1.54855 0.28140
 H 1.32390 -0.80504 -0.32737
7
SN2_IRC_Cartesians_noMW_output/new_data/SN2_traj1_Cartesians point 443
C 0.37293 0.46558 0.21442
 O 1.43891 0.12941 0.02741
 F -2.47394 -1.40826 -0.73132
 H -0.49230 0.06194 -0.58777
 H -0.22832 0.00783 1.12322
 H 0.05888 1.54861 0.28140
 H 1.32383 -0.80510 -0.32737
7
SN2_IRC_Cartesians_noMW_output/new_data/SN2_traj1_Cartesians point 444
C 0.37288 0.46556 0.21442
 O 1.43891 0.12941 0.02741
 F -2.47388 -1.40818 -0.73132
 H -0.49230 0.06191 -0.58777
 H -0.22832 0.00780 1.12322
 H 0.05885 1.54858 0.28140
 H 1.32386 -0.80507 -0.32737
7
SN2_IRC_Cartesians_noMW_output/new_data/SN2_traj1_Cartesians point 445
C 0.37267 0.46546 0.21443
 O 1.43891 0.12943 0.02741
 F -2.47362 -1.40788 -0.73134
 H -0.49232 0.06179 -0.58777
 H -0.22834 0.00768 1.12324
 H 0.05872 1.54847 0.28141
 H 1.32398 -0.80496 -0.32737
7
SN2_IRC_Cartesians_noMW_output/new_data/SN2_traj1_Cartesians point 446
C 0.37233 0.46529 0.21444
 O 1.43891 0.12947 0.02740
 F -2.47319 -1.40737 -0.73136
 H -0.49236 0.06160 -0.58777
 H -0.22838 0.00748 1.12326
 H 0.05851 1.54829 0.28142
 H 1.32417 -0.80476 -0.32737
7
SN2_IRC_Cartesians_noMW_output/new_data/SN2_traj1_Cartesians point 447
C 0.37187 0.46507 0.21445
 O 1.43891 0.12951 0.02738
 F -2.47261 -1.40668 -0.73139
 H -0.49241 0.06134 -0.58777
 H -0.22842 0.00721 1.12328
 H 0.05822 1.54804 0.28143
 H 1.32443 -0.80450 -0.32738
7
SN2_IRC_Cartesians_noMW_output/new_data/SN2_traj1_Cartesians point 448
C 0.37130 0.46480 0.21446
 O 1.43891 0.12957 0.02737
 F -2.47190 -1.40584 -0.73143
 H -0.49247 0.06103 -0.58777
 H -0.22847 0.00688 1.12332
 H 0.05787 1.54774 0.28144
 H 1.32475 -0.80418 -0.32739
7
SN2_IRC_Cartesians_noMW_output/new_data/SN2_traj1_Cartesians point 449
C 0.37065 0.46448 0.21448
 O 1.43891 0.12963 0.02735
 F -2.47108 -1.40487 -0.73148
 H -0.49253 0.06066 -0.58777
 H -0.22854 0.00651 1.12336
 H 0.05747 1.54740 0.28146
 H 1.32512 -0.80382 -0.32740
7
SN2_IRC_Cartesians_noMW_output/new_data/SN2_traj1_Cartesians point 450
C 0.36995 0.46414 0.21450
 O 1.43891 0.12970 0.02733
 F -2.47020 -1.40382 -0.73153
 H -0.49261 0.06027 -0.58777
 H -0.22860 0.00610 1.12340
 H 0.05703 1.54702 0.28148
 H 1.32551 -0.80342 -0.32741
7
SN2_IRC_Cartesians_noMW_output/new_data/SN2_traj1_Cartesians point 451
C 0.36921 0.46379 0.21452
 O 1.43892 0.12978 0.02731
 F -2.46927 -1.40272 -0.73158
 H -0.49268 0.05986 -0.58777
 H -0.22867 0.00567 1.12344
 H 0.05658 1.54663 0.28150
 H 1.32593 -0.80300 -0.32742
7
SN2_IRC_Cartesians_noMW_output/new_data/SN2_traj1_Cartesians point 452
C 0.36847 0.46343 0.21454
 O 1.43892 0.12985 0.02729
 F -2.46835 -1.40162 -0.73163
 H -0.49276 0.05945 -0.58777
 H -0.22874 0.00525 1.12349
 H 0.05612 1.54623 0.28152
 H 1.32634 -0.80259 -0.32743
7
SN2_IRC_Cartesians_noMW_output/new_data/SN2_traj1_Cartesians point 453
C 0.36777 0.46310 0.21455
 O 1.43892 0.12992 0.02727
 F -2.46747 -1.40059 -0.73168
 H -0.49283 0.05906 -0.58777
 H -0.22881 0.00484 1.12353
 H 0.05569 1.54586 0.28154
 H 1.32673 -0.80219 -0.32744
7
SN2_IRC_Cartesians_noMW_output/new_data/SN2_traj1_Cartesians point 454
C 0.36716 0.46280 0.21457
 O 1.43892 0.12998 0.02725
 F -2.46671 -1.39968 -0.73173
 H -0.49290 0.05872 -0.58777
 H -0.22887 0.00449 1.12357
 H 0.05531 1.54554 0.28155
 H 1.32708 -0.80185 -0.32745
7
SN2_IRC_Cartesians_noMW_output/new_data/SN2_traj1_Cartesians point 455
C 0.36670 0.46258 0.21458
 O 1.43892 0.13002 0.02724
 F -2.46612 -1.39898 -0.73176
 H -0.49294 0.05846 -0.58777
 H -0.22891 0.00422 1.12360
 H 0.05502 1.54529 0.28157
 H 1.32734 -0.80159 -0.32745
7
SN2_IRC_Cartesians_noMW_output/new_data/SN2_traj1_Cartesians point 456
C 0.36644 0.46246 0.21459
 O 1.43892 0.13005 0.02723
 F -2.46580 -1.39860 -0.73178
 H -0.49297 0.05832 -0.58777
 H -0.22894 0.00408 1.12361
 H 0.05486 1.54515 0.28157
 H 1.32748 -0.80144 -0.32746
7
SN2_IRC_Cartesians_noMW_output/new_data/SN2_traj1_Cartesians point 457
C 0.36649 0.46248 0.21459
 O 1.43892 0.13004 0.02723
 F -2.46586 -1.39867 -0.73177
 H -0.49297 0.05834 -0.58777
 H -0.22893 0.00410 1.12361
 H 0.05489 1.54518 0.28157
 H 1.32746 -0.80147 -0.32746
7
SN2_IRC_Cartesians_noMW_output/new_data/SN2_traj1_Cartesians point 458
C 0.36693 0.46269 0.21458
 O 1.43892 0.13000 0.02725
 F -2.46642 -1.39933 -0.73174
 H -0.49292 0.05859 -0.58777
 H -0.22889 0.00436 1.12358
 H 0.05517 1.54541 0.28156
 H 1.32721 -0.80172 -0.32745
7
SN2_IRC_Cartesians_noMW_output/new_data/SN2_traj1_Cartesians point 459
C 0.36788 0.46315 0.21455
 O 1.43892 0.12991 0.02727
 F -2.46761 -1.40075 -0.73168
 H -0.49282 0.05912 -0.58777
 H -0.22880 0.00491 1.12352
 H 0.05576 1.54592 0.28153
 H 1.32667 -0.80226 -0.32744
7
SN2_IRC_Cartesians_noMW_output/new_data/SN2_traj1_Cartesians point 460
C 0.36946 0.46391 0.21451
 O 1.43892 0.12975 0.02732
 F -2.46959 -1.40310 -0.73156
 H -0.49266 0.06000 -0.58777
 H -0.22865 0.00582 1.12343
 H 0.05673 1.54676 0.28149
 H 1.32579 -0.80314 -0.32741
7
SN2_IRC_Cartesians_noMW_output/new_data/SN2_traj1_Cartesians point 461
C 0.37174 0.46501 0.21445
 O 1.43891 0.12953 0.02738
 F -2.47245 -1.40650 -0.73140
 H -0.49242 0.06127 -0.58777
 H -0.22843 0.00714 1.12329
 H 0.05815 1.54798 0.28143
 H 1.32450 -0.80443 -0.32738
7
SN2_IRC_Cartesians_noMW_output/new_data/SN2_traj1_Cartesians point 462
C 0.37477 0.46647 0.21437
 O 1.43890 0.12923 0.02747
 F -2.47625 -1.41100 -0.73119
 H -0.49210 0.06296 -0.58777
 H -0.22814 0.00889 1.12311
 H 0.06002 1.54959 0.28135
 H 1.32280 -0.80614 -0.32734
7
SN2_IRC_Cartesians_noMW_output/new_data/SN2_traj1_Cartesians point 463
C 0.37852 0.46827 0.21428
 O 1.43889 0.12886 0.02757
 F -2.48094 -1.41657 -0.73092
 H -0.49171 0.06505 -0.58777
 H -0.22779 0.01105 1.12288
 H 0.06234 1.55159 0.28125
 H 1.32069 -0.80825 -0.32729
7
SN2_IRC_Cartesians_noMW_output/new_data/SN2_traj1_Cartesians point 464
C 0.38288 0.47038 0.21416
 O 1.43888 0.12843 0.02769
 F -2.48642 -1.42307 -0.73061
 H -0.49126 0.06748 -0.58777
 H -0.22737 0.01358 1.12262
 H 0.06504 1.55391 0.28113
 H 1.31824 -0.81071 -0.32723
7
SN2_IRC_Cartesians_noMW_output/new_data/SN2_traj1_Cartesians point 465
C 0.38775 0.47272 0.21404
 O 1.43886 0.12795 0.02783
 F -2.49252 -1.43031 -0.73027
 H -0.49075 0.07020 -0.58777
 H -0.22690 0.01639 1.12232
 H 0.06806 1.55651 0.28100
 H 1.31551 -0.81345 -0.32716
7
SN2_IRC_Cartesians_noMW_output/new_data/SN2_traj1_Cartesians point 466
C 0.39298 0.47524 0.21390
 O 1.43885 0.12744 0.02797
 F -2.49907 -1.43809 -0.72989
 H -0.49021 0.07311 -0.58776
 H -0.22641 0.01941 1.12201
 H 0.07129 1.55929 0.28086
 H 1.31257 -0.81640 -0.32709
7
SN2_IRC_Cartesians_noMW_output/new_data/SN2_traj1_Cartesians point 467
C 0.39844 0.47787 0.21376
 O 1.43884 0.12690 0.02813
 F -2.50592 -1.44622 -0.72951
 H -0.48964 0.07616 -0.58776
 H -0.22588 0.02256 1.12168
 H 0.07467 1.56220 0.28072
 H 1.30950 -0.81948 -0.32701
7
SN2_IRC_Cartesians_noMW_output/new_data/SN2_traj1_Cartesians point 468
C 0.40401 0.48056 0.21361
 O 1.43882 0.12635 0.02828
 F -2.51290 -1.45451 -0.72911
 H -0.48906 0.07927 -0.58776
 H -0.22535 0.02578 1.12134
 H 0.07812 1.56517 0.28057
 H 1.30637 -0.82262 -0.32694
7
SN2_IRC_Cartesians_noMW_output/new_data/SN2_traj1_Cartesians point 469
C 0.40957 0.48323 0.21347
 O 1.43880 0.12580 0.02844
 F -2.51987 -1.46278 -0.72872
 H -0.48849 0.08236 -0.58776
 H -0.22482 0.02899 1.12101
 H 0.08156 1.56813 0.28042
 H 1.30324 -0.82575 -0.32686
7
SN2_IRC_Cartesians_noMW_output/new_data/SN2_traj1_Cartesians point 470
C 0.41496 0.48583 0.21333
 O 1.43879 0.12527 0.02859
 F -2.52663 -1.47080 -0.72833
 H -0.48793 0.08537 -0.58776
 H -0.22431 0.03211 1.12068
 H 0.08490 1.57101 0.28027
 H 1.30021 -0.82879 -0.32678
7
SN2_IRC_Cartesians_noMW_output/new_data/SN2_traj1_Cartesians point 471
C 0.42001 0.48827 0.21320
 O 1.43878 0.12478 0.02873
 F -2.53296 -1.47831 -0.72798
 H -0.48740 0.08819 -0.58775
 H -0.22383 0.03503 1.12038
 H 0.08803 1.57370 0.28014
 H 1.29737 -0.83164 -0.32671
7
SN2_IRC_Cartesians_noMW_output/new_data/SN2_traj1_Cartesians point 472
C 0.42448 0.49042 0.21308
 O 1.43876 0.12433 0.02885
 F -2.53857 -1.48497 -0.72766
 H -0.48694 0.09068 -0.58775
 H -0.22340 0.03761 1.12011
 H 0.09080 1.57608 0.28002
 H 1.29486 -0.83416 -0.32665
7
SN2_IRC_Cartesians_noMW_output/new_data/SN2_traj1_Cartesians point 473
C 0.42811 0.49217 0.21299
 O 1.43875 0.12398 0.02896
 F -2.54311 -1.49037 -0.72740
 H -0.48656 0.09270 -0.58775
 H -0.22305 0.03971 1.11989
 H 0.09304 1.57802 0.27992
 H 1.29282 -0.83621 -0.32660
7
SN2_IRC_Cartesians_noMW_output/new_data/SN2_traj1_Cartesians point 474
C 0.43064 0.49339 0.21292
 O 1.43875 0.12373 0.02903
 F -2.54628 -1.49413 -0.72722
 H -0.48630 0.09411 -0.58775
 H -0.22281 0.04117 1.11973
 H 0.09461 1.57936 0.27985
 H 1.29140 -0.83763 -0.32657
7
SN2_IRC_Cartesians_noMW_output/new_data/SN2_traj1_Cartesians point 475
C 0.43194 0.49402 0.21289
 O 1.43874 0.12360 0.02906
 F -2.54792 -1.49607 -0.72713
 H -0.48616 0.09484 -0.58775
 H -0.22269 0.04192 1.11966
 H 0.09541 1.58006 0.27982
 H 1.29067 -0.83836 -0.32655
7
SN2_IRC_Cartesians_noMW_output/new_data/SN2_traj1_Cartesians point 476
C 0.43206 0.49407 0.21289
 O 1.43874 0.12359 0.02907
 F -2.54807 -1.49625 -0.72712
 H -0.48615 0.09491 -0.58775
 H -0.22268 0.04199 1.11965
 H 0.09549 1.58012 0.27981
 H 1.29060 -0.83843 -0.32655
7
SN2_IRC_Cartesians_noMW_output/new_data/SN2_traj1_Cartesians point 477
C 0.43119 0.49366 0.21291
 O 1.43874 0.12367 0.02904
 F -2.54698 -1.49496 -0.72718
 H -0.48624 0.09442 -0.58775
 H -0.22276 0.04149 1.11970
 H 0.09495 1.57966 0.27984
 H 1.29109 -0.83794 -0.32656
7
SN2_IRC_Cartesians_noMW_output/new_data/SN2_traj1_Cartesians point 478
C 0.42958 0.49288 0.21295
 O 1.43875 0.12383 0.02900
 F -2.54496 -1.49256 -0.72730
 H -0.48640 0.09352 -0.58775
 H -0.22291 0.04056 1.11980
 H 0.09395 1.57880 0.27988
 H 1.29199 -0.83703 -0.32658
7
SN2_IRC_Cartesians_noMW_output/new_data/SN2_traj1_Cartesians point 479
C 0.42749 0.49187 0.21301
 O 1.43875 0.12404 0.02894
 F -2.54233 -1.48944 -0.72744
 H -0.48662 0.09236 -0.58775
 H -0.22311 0.03935 1.11992
 H 0.09266 1.57768 0.27994
 H 1.29317 -0.83585 -0.32661
7
SN2_IRC_Cartesians_noMW_output/new_data/SN2_traj1_Cartesians point 480
C 0.42516 0.49075 0.21307
 O 1.43876 0.12427 0.02887
 F -2.53941 -1.48597 -0.72761
 H -0.48687 0.09106 -0.58775
 H -0.22334 0.03800 1.12007
 H 0.09121 1.57644 0.28000
 H 1.29448 -0.83454 -0.32664
7
SN2_IRC_Cartesians_noMW_output/new_data/SN2_traj1_Cartesians point 481
C 0.42285 0.48964 0.21313
 O 1.43877 0.12450 0.02881
 F -2.53652 -1.48254 -0.72777
 H -0.48710 0.08977 -0.58775
 H -0.22355 0.03667 1.12020
 H 0.08979 1.57521 0.28006
 H 1.29578 -0.83324 -0.32667
7
SN2_IRC_Cartesians_noMW_output/new_data/SN2_traj1_Cartesians point 482
C 0.42086 0.48868 0.21318
 O 1.43877 0.12469 0.02875
 F -2.53403 -1.47959 -0.72792
 H -0.48731 0.08866 -0.58775
 H -0.22374 0.03552 1.12032
 H 0.08856 1.57415 0.28011
 H 1.29689 -0.83212 -0.32670
7
SN2_IRC_Cartesians_noMW_output/new_data/SN2_traj1_Cartesians point 483
C 0.41952 0.48803 0.21321
 O 1.43878 0.12482 0.02872
 F -2.53234 -1.47758 -0.72801
 H -0.48745 0.08791 -0.58775
 H -0.22387 0.03474 1.12041
 H 0.08772 1.57344 0.28015
 H 1.29765 -0.83136 -0.32672
7
SN2_IRC_Cartesians_noMW_output/new_data/SN2_traj1_Cartesians point 484
C 0.41908 0.48782 0.21322
 O 1.43878 0.12487 0.02870
 F -2.53180 -1.47694 -0.72804
 H -0.48750 0.08767 -0.58775
 H -0.22391 0.03449 1.12043
 H 0.08745 1.57321 0.28016
 H 1.29789 -0.83112 -0.32673
7
SN2_IRC_Cartesians_noMW_output/new_data/SN2_traj1_Cartesians point 485
C 0.41963 0.48808 0.21321
 O 1.43878 0.12481 0.02872
 F -2.53248 -1.47775 -0.72800
 H -0.48744 0.08797 -0.58775
 H -0.22386 0.03481 1.12040
 H 0.08779 1.57350 0.28015
 H 1.29759 -0.83142 -0.32672
7
SN2_IRC_Cartesians_noMW_output/new_data/SN2_traj1_Cartesians point 486
C 0.42098 0.48873 0.21317
 O 1.43877 0.12468 0.02876
 F -2.53418 -1.47976 -0.72791
 H -0.48730 0.08873 -0.58775
 H -0.22373 0.03559 1.12032
 H 0.08863 1.57422 0.28011
 H 1.29683 -0.83219 -0.32670
7
SN2_IRC_Cartesians_noMW_output/new_data/SN2_traj1_Cartesians point 487
C 0.42286 0.48964 0.21313
 O 1.43877 0.12450 0.02881
 F -2.53653 -1.48255 -0.72777
 H -0.48710 0.08977 -0.58775
 H -0.22355 0.03667 1.12020
 H 0.08979 1.57522 0.28006
 H 1.29577 -0.83324 -0.32667
7
SN2_IRC_Cartesians_noMW_output/new_data/SN2_traj1_Cartesians point 488
C 0.42502 0.49068 0.21307
 O 1.43876 0.12428 0.02887
 F -2.53924 -1.48577 -0.72762
 H -0.48688 0.09098 -0.58775
 H -0.22335 0.03792 1.12007
 H 0.09113 1.57637 0.28000
 H 1.29456 -0.83446 -0.32664
7
SN2_IRC_Cartesians_noMW_output/new_data/SN2_traj1_Cartesians point 489
C 0.42728 0.49177 0.21301
 O 1.43875 0.12406 0.02893
 F -2.54208 -1.48914 -0.72746
 H -0.48664 0.09224 -0.58775
 H -0.22313 0.03923 1.11994
 H 0.09253 1.57758 0.27994
 H 1.29328 -0.83574 -0.32661
7
SN2_IRC_Cartesians_noMW_output/new_data/SN2_traj1_Cartesians point 490
C 0.42953 0.49286 0.21295
 O 1.43875 0.12384 0.02900
 F -2.54490 -1.49249 -0.72730
 H -0.48641 0.09350 -0.58775
 H -0.22292 0.04053 1.11980
 H 0.09392 1.57877 0.27988
 H 1.29202 -0.83701 -0.32658
7
SN2_IRC_Cartesians_noMW_output/new_data/SN2_traj1_Cartesians point 491
C 0.43168 0.49389 0.21290
 O 1.43874 0.12363 0.02906
 F -2.54759 -1.49568 -0.72715
 H -0.48619 0.09469 -0.58775
 H -0.22271 0.04177 1.11967
 H 0.09525 1.57992 0.27982
 H 1.29081 -0.83822 -0.32655
7
SN2_IRC_Cartesians_noMW_output/new_data/SN2_traj1_Cartesians point 492
C 0.43366 0.49484 0.21285
 O 1.43874 0.12343 0.02911
 F -2.55007 -1.49863 -0.72701
 H -0.48598 0.09580 -0.58775
 H -0.22252 0.04291 1.11955
 H 0.09648 1.58097 0.27977
 H 1.28970 -0.83933 -0.32652
7
SN2_IRC_Cartesians_noMW_output/new_data/SN2_traj1_Cartesians point 493
C 0.43542 0.49569 0.21280
 O 1.43873 0.12326 0.02916
 F -2.55228 -1.50125 -0.72688
 H -0.48580 0.09678 -0.58775
 H -0.22236 0.04393 1.11945
 H 0.09757 1.58191 0.27972
 H 1.28871 -0.84033 -0.32650
7
SN2_IRC_Cartesians_noMW_output/new_data/SN2_traj1_Cartesians point 494
C 0.43693 0.49642 0.21276
 O 1.43873 0.12311 0.02920
 F -2.55418 -1.50350 -0.72677
 H -0.48564 0.09762 -0.58775
 H -0.22221 0.04481 1.11935
 H 0.09850 1.58272 0.27968
 H 1.28786 -0.84118 -0.32648
7
SN2_IRC_Cartesians_noMW_output/new_data/SN2_traj1_Cartesians point 495
C 0.43817 0.49702 0.21273
 O 1.43872 0.12299 0.02924
 F -2.55572 -1.50533 -0.72669
 H -0.48551 0.09831 -0.58775
 H -0.22209 0.04552 1.11928
 H 0.09927 1.58338 0.27965
 H 1.28717 -0.84187 -0.32646
7
SN2_IRC_Cartesians_noMW_output/new_data/SN2_traj1_Cartesians point 496
C 0.43912 0.49747 0.21270
 O 1.43872 0.12289 0.02926
 F -2.55691 -1.50675 -0.72662
 H -0.48541 0.09884 -0.58775
 H -0.22200 0.04607 1.11922
 H 0.09986 1.58388 0.27963
 H 1.28663 -0.84241 -0.32645
7
SN2_IRC_Cartesians_noMW_output/new_data/SN2_traj1_Cartesians point 497
C 0.43980 0.49780 0.21269
 O 1.43872 0.12283 0.02928
 F -2.55777 -1.50776 -0.72657
 H -0.48534 0.09922 -0.58775
 H -0.22194 0.04646 1.11918
 H 0.10028 1.58425 0.27961
 H 1.28625 -0.84279 -0.32644
7
SN2_IRC_Cartesians_noMW_output/new_data/SN2_traj1_Cartesians point 498
C 0.44026 0.49802 0.21267
 O 1.43872 0.12278 0.02930
 F -2.55835 -1.50845 -0.72654
 H -0.48529 0.09948 -0.58775
 H -0.22189 0.04673 1.11915
 H 0.10056 1.58449 0.27959
 H 1.28599 -0.84305 -0.32643
7
SN2_IRC_Cartesians_noMW_output/new_data/SN2_traj1_Cartesians point 499
C 0.44057 0.49817 0.21267
 O 1.43872 0.12275 0.02930
 F -2.55873 -1.50891 -0.72652
 H -0.48526 0.09965 -0.58775
 H -0.22186 0.04691 1.11913
 H 0.10075 1.58466 0.27959
 H 1.28582 -0.84323 -0.32643
7
SN2_IRC_Cartesians_noMW_output/new_data/SN2_traj1_Cartesians point 500
C 0.44081 0.49829 0.21266
 O 1.43872 0.12273 0.02931
 F -2.55903 -1.50926 -0.72650
 H -0.48524 0.09978 -0.58775
 H -0.22184 0.04704 1.11912
 H 0.10090 1.58478 0.27958
 H 1.28568 -0.84336 -0.32642
