# Supplementary material for: Low dimensional representations along intrinsic reaction coordinates and molecular dynamics trajectories using interatomic distance matrices
Source: Chem Sci. 2019 Sep 18;10(43):9954–68. doi: 10.1039/c9sc02742d (PMC6991188; doi:10.1039/c9sc02742d)
Supplement: Supplementary file 1 [file SC-010-C9SC02742D-s001.zip › C9SC02742D-SI/ESI_xyz_files/SN2_IRC_Cartesians_noMW_output/new_data/SN2_traj_Cartesians_noMW_PC3.xyz]

7
SN2_IRC_Cartesians_noMW_output/new_data/SN2_traj1_Cartesians point 1
C -0.11673 0.23861 0.20934
 O 1.41995 0.18635 0.00691
 F -1.77523 -0.70934 -0.70814
 H -0.54456 -0.20212 -0.60705
 H -0.29626 -0.26413 1.13113
 H -0.25583 1.29760 0.27248
 H 1.56865 -0.54697 -0.30466
7
SN2_IRC_Cartesians_noMW_output/new_data/SN2_traj1_Cartesians point 2
C -0.11675 0.23851 0.20952
 O 1.42016 0.18627 0.00698
 F -1.77605 -0.70901 -0.70873
 H -0.54455 -0.20222 -0.60685
 H -0.29605 -0.26425 1.13134
 H -0.25573 1.29749 0.27270
 H 1.56897 -0.54678 -0.30496
7
SN2_IRC_Cartesians_noMW_output/new_data/SN2_traj1_Cartesians point 3
C -0.11675 0.23852 0.20950
 O 1.42014 0.18627 0.00697
 F -1.77599 -0.70903 -0.70869
 H -0.54455 -0.20222 -0.60687
 H -0.29606 -0.26424 1.13133
 H -0.25574 1.29749 0.27269
 H 1.56895 -0.54679 -0.30494
7
SN2_IRC_Cartesians_noMW_output/new_data/SN2_traj1_Cartesians point 4
C -0.11672 0.23865 0.20926
 O 1.41987 0.18639 0.00688
 F -1.77490 -0.70948 -0.70791
 H -0.54456 -0.20208 -0.60712
 H -0.29635 -0.26408 1.13104
 H -0.25587 1.29764 0.27239
 H 1.56852 -0.54705 -0.30454
7
SN2_IRC_Cartesians_noMW_output/new_data/SN2_traj1_Cartesians point 5
C -0.11666 0.23888 0.20887
 O 1.41942 0.18658 0.00673
 F -1.77307 -0.71022 -0.70661
 H -0.54459 -0.20185 -0.60755
 H -0.29681 -0.26380 1.13055
 H -0.25609 1.29790 0.27190
 H 1.56781 -0.54748 -0.30388
7
SN2_IRC_Cartesians_noMW_output/new_data/SN2_traj1_Cartesians point 6
C -0.11659 0.23917 0.20836
 O 1.41884 0.18682 0.00654
 F -1.77076 -0.71117 -0.70497
 H -0.54462 -0.20155 -0.60809
 H -0.29741 -0.26345 1.12993
 H -0.25638 1.29821 0.27127
 H 1.56691 -0.54803 -0.30305
7
SN2_IRC_Cartesians_noMW_output/new_data/SN2_traj1_Cartesians point 7
C -0.11651 0.23950 0.20777
 O 1.41817 0.18710 0.00631
 F -1.76805 -0.71228 -0.70304
 H -0.54466 -0.20121 -0.60873
 H -0.29810 -0.26304 1.12921
 H -0.25671 1.29859 0.27054
 H 1.56586 -0.54867 -0.30207
7
SN2_IRC_Cartesians_noMW_output/new_data/SN2_traj1_Cartesians point 8
C -0.11641 0.23989 0.20709
 O 1.41740 0.18742 0.00606
 F -1.76494 -0.71355 -0.70083
 H -0.54470 -0.20081 -0.60945
 H -0.29890 -0.26256 1.12838
 H -0.25709 1.29902 0.26970
 H 1.56465 -0.54940 -0.30094
7
SN2_IRC_Cartesians_noMW_output/new_data/SN2_traj1_Cartesians point 9
C -0.11631 0.24033 0.20631
 O 1.41651 0.18779 0.00576
 F -1.76139 -0.71501 -0.69830
 H -0.54474 -0.20036 -0.61028
 H -0.29981 -0.26202 1.12743
 H -0.25753 1.29951 0.26874
 H 1.56326 -0.55024 -0.29966
7
SN2_IRC_Cartesians_noMW_output/new_data/SN2_traj1_Cartesians point 10
C -0.11618 0.24085 0.20541
 O 1.41549 0.18822 0.00542
 F -1.75727 -0.71669 -0.69537
 H -0.54480 -0.19984 -0.61124
 H -0.30087 -0.26140 1.12633
 H -0.25803 1.30007 0.26762
 H 1.56166 -0.55121 -0.29817
7
SN2_IRC_Cartesians_noMW_output/new_data/SN2_traj1_Cartesians point 11
C -0.11603 0.24145 0.20436
 O 1.41429 0.18872 0.00502
 F -1.75243 -0.71867 -0.69193
 H -0.54486 -0.19923 -0.61238
 H -0.30211 -0.26066 1.12504
 H -0.25863 1.30074 0.26631
 H 1.55978 -0.55235 -0.29642
7
SN2_IRC_Cartesians_noMW_output/new_data/SN2_traj1_Cartesians point 12
C -0.11586 0.24216 0.20310
 O 1.41286 0.18932 0.00455
 F -1.74669 -0.72102 -0.68785
 H -0.54494 -0.19850 -0.61372
 H -0.30358 -0.25979 1.12351
 H -0.25933 1.30153 0.26476
 H 1.55754 -0.55371 -0.29435
7
SN2_IRC_Cartesians_noMW_output/new_data/SN2_traj1_Cartesians point 13
C -0.11566 0.24298 0.20167
 O 1.41123 0.19000 0.00401
 F -1.74013 -0.72370 -0.68319
 H -0.54503 -0.19767 -0.61525
 H -0.30527 -0.25880 1.12176
 H -0.26014 1.30244 0.26299
 H 1.55499 -0.55526 -0.29198
7
SN2_IRC_Cartesians_noMW_output/new_data/SN2_traj1_Cartesians point 14
C -0.11545 0.24383 0.20017
 O 1.40952 0.19071 0.00344
 F -1.73325 -0.72651 -0.67830
 H -0.54512 -0.19679 -0.61686
 H -0.30703 -0.25775 1.11992
 H -0.26098 1.30339 0.26113
 H 1.55231 -0.55688 -0.28949
7
SN2_IRC_Cartesians_noMW_output/new_data/SN2_traj1_Cartesians point 15
C -0.11524 0.24467 0.19871
 O 1.40786 0.19141 0.00289
 F -1.72657 -0.72924 -0.67355
 H -0.54521 -0.19594 -0.61842
 H -0.30875 -0.25674 1.11813
 H -0.26180 1.30431 0.25932
 H 1.54971 -0.55846 -0.28708
7
SN2_IRC_Cartesians_noMW_output/new_data/SN2_traj1_Cartesians point 16
C -0.11505 0.24545 0.19733
 O 1.40629 0.19206 0.00237
 F -1.72026 -0.73183 -0.66906
 H -0.54529 -0.19514 -0.61990
 H -0.31036 -0.25578 1.11645
 H -0.26258 1.30518 0.25761
 H 1.54726 -0.55995 -0.28480
7
SN2_IRC_Cartesians_noMW_output/new_data/SN2_traj1_Cartesians point 17
C -0.11487 0.24620 0.19602
 O 1.40480 0.19269 0.00187
 F -1.71426 -0.73428 -0.66479
 H -0.54537 -0.19438 -0.62130
 H -0.31191 -0.25486 1.11485
 H -0.26332 1.30600 0.25599
 H 1.54492 -0.56136 -0.28263
7
SN2_IRC_Cartesians_noMW_output/new_data/SN2_traj1_Cartesians point 18
C -0.11469 0.24692 0.19474
 O 1.40335 0.19329 0.00139
 F -1.70842 -0.73667 -0.66065
 H -0.54545 -0.19364 -0.62266
 H -0.31340 -0.25398 1.11329
 H -0.26403 1.30681 0.25441
 H 1.54265 -0.56274 -0.28052
7
SN2_IRC_Cartesians_noMW_output/new_data/SN2_traj1_Cartesians point 19
C -0.11451 0.24765 0.19348
 O 1.40190 0.19390 0.00091
 F -1.70262 -0.73904 -0.65652
 H -0.54553 -0.19290 -0.62402
 H -0.31489 -0.25310 1.11174
 H -0.26474 1.30761 0.25284
 H 1.54039 -0.56411 -0.27842
7
SN2_IRC_Cartesians_noMW_output/new_data/SN2_traj1_Cartesians point 20
C -0.11433 0.24838 0.19219
 O 1.40044 0.19451 0.00042
 F -1.69671 -0.74146 -0.65232
 H -0.54561 -0.19215 -0.62540
 H -0.31641 -0.25220 1.11016
 H -0.26547 1.30842 0.25124
 H 1.53809 -0.56551 -0.27629
7
SN2_IRC_Cartesians_noMW_output/new_data/SN2_traj1_Cartesians point 21
C -0.11415 0.24914 0.19085
 O 1.39891 0.19515 -0.00009
 F -1.69058 -0.74396 -0.64796
 H -0.54569 -0.19138 -0.62683
 H -0.31798 -0.25127 1.10853
 H -0.26622 1.30927 0.24958
 H 1.53571 -0.56695 -0.27408
7
SN2_IRC_Cartesians_noMW_output/new_data/SN2_traj1_Cartesians point 22
C -0.11395 0.24994 0.18944
 O 1.39731 0.19582 -0.00062
 F -1.68414 -0.74660 -0.64338
 H -0.54577 -0.19056 -0.62834
 H -0.31963 -0.25029 1.10681
 H -0.26701 1.31016 0.24784
 H 1.53320 -0.56847 -0.27175
7
SN2_IRC_Cartesians_noMW_output/new_data/SN2_traj1_Cartesians point 23
C -0.11374 0.25080 0.18794
 O 1.39561 0.19653 -0.00119
 F -1.67729 -0.74940 -0.63851
 H -0.54586 -0.18969 -0.62994
 H -0.32139 -0.24925 1.10498
 H -0.26785 1.31110 0.24599
 H 1.53053 -0.57009 -0.26927
7
SN2_IRC_Cartesians_noMW_output/new_data/SN2_traj1_Cartesians point 24
C -0.11352 0.25172 0.18633
 O 1.39377 0.19730 -0.00180
 F -1.66989 -0.75243 -0.63325
 H -0.54596 -0.18875 -0.63167
 H -0.32329 -0.24812 1.10300
 H -0.26876 1.31212 0.24399
 H 1.52765 -0.57184 -0.26660
7
SN2_IRC_Cartesians_noMW_output/new_data/SN2_traj1_Cartesians point 25
C -0.11327 0.25273 0.18456
 O 1.39175 0.19814 -0.00247
 F -1.66178 -0.75574 -0.62749
 H -0.54607 -0.18772 -0.63357
 H -0.32537 -0.24689 1.10084
 H -0.26976 1.31324 0.24179
 H 1.52450 -0.57375 -0.26367
7
SN2_IRC_Cartesians_noMW_output/new_data/SN2_traj1_Cartesians point 26
C -0.11300 0.25383 0.18262
 O 1.38955 0.19906 -0.00320
 F -1.65291 -0.75937 -0.62118
 H -0.54619 -0.18659 -0.63564
 H -0.32765 -0.24554 1.09847
 H -0.27085 1.31446 0.23939
 H 1.52104 -0.57585 -0.26046
7
SN2_IRC_Cartesians_noMW_output/new_data/SN2_traj1_Cartesians point 27
C -0.11272 0.25498 0.18060
 O 1.38725 0.20003 -0.00396
 F -1.64367 -0.76315 -0.61461
 H -0.54631 -0.18542 -0.63780
 H -0.33002 -0.24414 1.09600
 H -0.27198 1.31574 0.23689
 H 1.51745 -0.57803 -0.25712
7
SN2_IRC_Cartesians_noMW_output/new_data/SN2_traj1_Cartesians point 28
C -0.11245 0.25609 0.17866
 O 1.38504 0.20095 -0.00470
 F -1.63479 -0.76678 -0.60830
 H -0.54643 -0.18430 -0.63988
 H -0.33230 -0.24279 1.09363
 H -0.27307 1.31696 0.23449
 H 1.51399 -0.58012 -0.25392
7
SN2_IRC_Cartesians_noMW_output/new_data/SN2_traj1_Cartesians point 29
C -0.11220 0.25710 0.17688
 O 1.38301 0.20180 -0.00537
 F -1.62663 -0.77012 -0.60250
 H -0.54654 -0.18326 -0.64178
 H -0.33439 -0.24155 1.09145
 H -0.27407 1.31809 0.23229
 H 1.51082 -0.58205 -0.25097
7
SN2_IRC_Cartesians_noMW_output/new_data/SN2_traj1_Cartesians point 30
C -0.11197 0.25803 0.17525
 O 1.38116 0.20257 -0.00599
 F -1.61915 -0.77318 -0.59718
 H -0.54664 -0.18231 -0.64353
 H -0.33631 -0.24042 1.08946
 H -0.27499 1.31912 0.23026
 H 1.50791 -0.58382 -0.24827
7
SN2_IRC_Cartesians_noMW_output/new_data/SN2_traj1_Cartesians point 31
C -0.11176 0.25889 0.17373
 O 1.37943 0.20329 -0.00656
 F -1.61223 -0.77601 -0.59226
 H -0.54673 -0.18143 -0.64515
 H -0.33809 -0.23936 1.08761
 H -0.27584 1.32007 0.22839
 H 1.50521 -0.58545 -0.24576
7
SN2_IRC_Cartesians_noMW_output/new_data/SN2_traj1_Cartesians point 32
C -0.11156 0.25970 0.17232
 O 1.37783 0.20396 -0.00710
 F -1.60576 -0.77866 -0.58766
 H -0.54682 -0.18061 -0.64666
 H -0.33975 -0.23838 1.08588
 H -0.27664 1.32096 0.22664
 H 1.50270 -0.58698 -0.24343
7
SN2_IRC_Cartesians_noMW_output/new_data/SN2_traj1_Cartesians point 33
C -0.11138 0.26045 0.17100
 O 1.37632 0.20459 -0.00760
 F -1.59971 -0.78113 -0.58336
 H -0.54690 -0.17984 -0.64808
 H -0.34130 -0.23746 1.08427
 H -0.27738 1.32180 0.22500
 H 1.50034 -0.58841 -0.24124
7
SN2_IRC_Cartesians_noMW_output/new_data/SN2_traj1_Cartesians point 34
C -0.11120 0.26115 0.16977
 O 1.37492 0.20518 -0.00806
 F -1.59408 -0.78343 -0.57936
 H -0.54697 -0.17913 -0.64939
 H -0.34274 -0.23661 1.08276
 H -0.27807 1.32257 0.22348
 H 1.49815 -0.58973 -0.23921
7
SN2_IRC_Cartesians_noMW_output/new_data/SN2_traj1_Cartesians point 35
C -0.11105 0.26179 0.16865
 O 1.37364 0.20571 -0.00849
 F -1.58894 -0.78554 -0.57570
 H -0.54704 -0.17848 -0.65059
 H -0.34406 -0.23583 1.08139
 H -0.27870 1.32328 0.22209
 H 1.49615 -0.59095 -0.23735
7
SN2_IRC_Cartesians_noMW_output/new_data/SN2_traj1_Cartesians point 36
C -0.11091 0.26236 0.16765
 O 1.37251 0.20619 -0.00886
 F -1.58437 -0.78740 -0.57245
 H -0.54710 -0.17790 -0.65166
 H -0.34523 -0.23513 1.08017
 H -0.27926 1.32391 0.22086
 H 1.49437 -0.59203 -0.23570
7
SN2_IRC_Cartesians_noMW_output/new_data/SN2_traj1_Cartesians point 37
C -0.11079 0.26284 0.16681
 O 1.37155 0.20659 -0.00918
 F -1.58051 -0.78899 -0.56970
 H -0.54715 -0.17741 -0.65256
 H -0.34623 -0.23455 1.07914
 H -0.27974 1.32445 0.21981
 H 1.49287 -0.59294 -0.23430
7
SN2_IRC_Cartesians_noMW_output/new_data/SN2_traj1_Cartesians point 38
C -0.11070 0.26323 0.16613
 O 1.37077 0.20691 -0.00944
 F -1.57740 -0.79026 -0.56749
 H -0.54720 -0.17701 -0.65329
 H -0.34702 -0.23407 1.07831
 H -0.28012 1.32487 0.21897
 H 1.49166 -0.59367 -0.23318
7
SN2_IRC_Cartesians_noMW_output/new_data/SN2_traj1_Cartesians point 39
C -0.11062 0.26352 0.16561
 O 1.37019 0.20716 -0.00964
 F -1.57503 -0.79123 -0.56581
 H -0.54723 -0.17671 -0.65384
 H -0.34763 -0.23371 1.07768
 H -0.28041 1.32520 0.21833
 H 1.49073 -0.59423 -0.23232
7
SN2_IRC_Cartesians_noMW_output/new_data/SN2_traj1_Cartesians point 40
C -0.11057 0.26374 0.16523
 O 1.36976 0.20734 -0.00978
 F -1.57330 -0.79193 -0.56458
 H -0.54725 -0.17649 -0.65425
 H -0.34808 -0.23345 1.07722
 H -0.28062 1.32544 0.21786
 H 1.49006 -0.59464 -0.23170
7
SN2_IRC_Cartesians_noMW_output/new_data/SN2_traj1_Cartesians point 41
C -0.11053 0.26389 0.16496
 O 1.36944 0.20747 -0.00988
 F -1.57204 -0.79245 -0.56369
 H -0.54727 -0.17633 -0.65454
 H -0.34840 -0.23326 1.07688
 H -0.28078 1.32561 0.21752
 H 1.48957 -0.59494 -0.23124
7
SN2_IRC_Cartesians_noMW_output/new_data/SN2_traj1_Cartesians point 42
C -0.11050 0.26401 0.16475
 O 1.36920 0.20757 -0.00996
 F -1.57108 -0.79284 -0.56300
 H -0.54728 -0.17621 -0.65477
 H -0.34865 -0.23311 1.07662
 H -0.28089 1.32575 0.21726
 H 1.48920 -0.59516 -0.23089
7
SN2_IRC_Cartesians_noMW_output/new_data/SN2_traj1_Cartesians point 43
C -0.11048 0.26412 0.16456
 O 1.36900 0.20766 -0.01003
 F -1.57024 -0.79319 -0.56240
 H -0.54729 -0.17610 -0.65496
 H -0.34886 -0.23299 1.07640
 H -0.28100 1.32586 0.21703
 H 1.48887 -0.59536 -0.23059
7
SN2_IRC_Cartesians_noMW_output/new_data/SN2_traj1_Cartesians point 44
C -0.11045 0.26422 0.16439
 O 1.36879 0.20774 -0.01010
 F -1.56942 -0.79352 -0.56182
 H -0.54730 -0.17600 -0.65515
 H -0.34907 -0.23286 1.07618
 H -0.28110 1.32597 0.21681
 H 1.48855 -0.59555 -0.23030
7
SN2_IRC_Cartesians_noMW_output/new_data/SN2_traj1_Cartesians point 45
C -0.11043 0.26432 0.16421
 O 1.36859 0.20783 -0.01017
 F -1.56861 -0.79385 -0.56125
 H -0.54731 -0.17590 -0.65534
 H -0.34928 -0.23274 1.07596
 H -0.28120 1.32609 0.21659
 H 1.48824 -0.59575 -0.23001
7
SN2_IRC_Cartesians_noMW_output/new_data/SN2_traj1_Cartesians point 46
C -0.11041 0.26441 0.16405
 O 1.36841 0.20790 -0.01023
 F -1.56787 -0.79415 -0.56072
 H -0.54732 -0.17580 -0.65552
 H -0.34947 -0.23263 1.07577
 H -0.28129 1.32619 0.21639
 H 1.48795 -0.59592 -0.22974
7
SN2_IRC_Cartesians_noMW_output/new_data/SN2_traj1_Cartesians point 47
C -0.11039 0.26448 0.16392
 O 1.36826 0.20796 -0.01028
 F -1.56729 -0.79439 -0.56031
 H -0.54733 -0.17573 -0.65565
 H -0.34962 -0.23254 1.07561
 H -0.28136 1.32627 0.21624
 H 1.48772 -0.59606 -0.22953
7
SN2_IRC_Cartesians_noMW_output/new_data/SN2_traj1_Cartesians point 48
C -0.11038 0.26452 0.16386
 O 1.36819 0.20799 -0.01030
 F -1.56700 -0.79451 -0.56010
 H -0.54733 -0.17569 -0.65572
 H -0.34969 -0.23249 1.07553
 H -0.28139 1.32631 0.21616
 H 1.48761 -0.59613 -0.22942
7
SN2_IRC_Cartesians_noMW_output/new_data/SN2_traj1_Cartesians point 49
C -0.11038 0.26451 0.16387
 O 1.36821 0.20799 -0.01029
 F -1.56706 -0.79448 -0.56015
 H -0.54733 -0.17570 -0.65571
 H -0.34968 -0.23250 1.07555
 H -0.28139 1.32630 0.21617
 H 1.48763 -0.59611 -0.22945
7
SN2_IRC_Cartesians_noMW_output/new_data/SN2_traj1_Cartesians point 50
C -0.11040 0.26445 0.16398
 O 1.36833 0.20794 -0.01025
 F -1.56755 -0.79428 -0.56050
 H -0.54733 -0.17576 -0.65559
 H -0.34955 -0.23258 1.07568
 H -0.28133 1.32623 0.21631
 H 1.48782 -0.59600 -0.22962
7
SN2_IRC_Cartesians_noMW_output/new_data/SN2_traj1_Cartesians point 51
C -0.11043 0.26433 0.16419
 O 1.36857 0.20784 -0.01017
 F -1.56851 -0.79389 -0.56118
 H -0.54731 -0.17588 -0.65537
 H -0.34930 -0.23272 1.07594
 H -0.28121 1.32610 0.21657
 H 1.48820 -0.59577 -0.22997
7
SN2_IRC_Cartesians_noMW_output/new_data/SN2_traj1_Cartesians point 52
C -0.11047 0.26415 0.16451
 O 1.36893 0.20768 -0.01005
 F -1.56998 -0.79329 -0.56222
 H -0.54729 -0.17607 -0.65503
 H -0.34893 -0.23295 1.07633
 H -0.28103 1.32590 0.21696
 H 1.48877 -0.59542 -0.23050
7
SN2_IRC_Cartesians_noMW_output/new_data/SN2_traj1_Cartesians point 53
C -0.11053 0.26390 0.16494
 O 1.36943 0.20748 -0.00989
 F -1.57197 -0.79248 -0.56363
 H -0.54727 -0.17632 -0.65456
 H -0.34842 -0.23325 1.07686
 H -0.28078 1.32562 0.21750
 H 1.48954 -0.59495 -0.23122
7
SN2_IRC_Cartesians_noMW_output/new_data/SN2_traj1_Cartesians point 54
C -0.11061 0.26359 0.16550
 O 1.37006 0.20721 -0.00968
 F -1.57451 -0.79144 -0.56544
 H -0.54723 -0.17664 -0.65397
 H -0.34777 -0.23363 1.07754
 H -0.28047 1.32527 0.21819
 H 1.49053 -0.59435 -0.23214
7
SN2_IRC_Cartesians_noMW_output/new_data/SN2_traj1_Cartesians point 55
C -0.11070 0.26320 0.16617
 O 1.37083 0.20689 -0.00942
 F -1.57760 -0.79017 -0.56764
 H -0.54719 -0.17704 -0.65324
 H -0.34697 -0.23410 1.07836
 H -0.28009 1.32485 0.21902
 H 1.49174 -0.59362 -0.23325
7
SN2_IRC_Cartesians_noMW_output/new_data/SN2_traj1_Cartesians point 56
C -0.11081 0.26275 0.16696
 O 1.37172 0.20652 -0.00913
 F -1.58120 -0.78870 -0.57019
 H -0.54714 -0.17749 -0.65240
 H -0.34605 -0.23465 1.07932
 H -0.27965 1.32435 0.22000
 H 1.49313 -0.59278 -0.23455
7
SN2_IRC_Cartesians_noMW_output/new_data/SN2_traj1_Cartesians point 57
C -0.11093 0.26226 0.16782
 O 1.37270 0.20611 -0.00880
 F -1.58514 -0.78709 -0.57300
 H -0.54709 -0.17799 -0.65148
 H -0.34504 -0.23525 1.08038
 H -0.27917 1.32381 0.22106
 H 1.49467 -0.59185 -0.23598
7
SN2_IRC_Cartesians_noMW_output/new_data/SN2_traj1_Cartesians point 58
C -0.11106 0.26175 0.16872
 O 1.37373 0.20568 -0.00846
 F -1.58927 -0.78540 -0.57593
 H -0.54704 -0.17852 -0.65052
 H -0.34398 -0.23588 1.08148
 H -0.27866 1.32324 0.22218
 H 1.49627 -0.59087 -0.23747
7
SN2_IRC_Cartesians_noMW_output/new_data/SN2_traj1_Cartesians point 59
C -0.11119 0.26122 0.16964
 O 1.37478 0.20524 -0.00811
 F -1.59350 -0.78367 -0.57894
 H -0.54698 -0.17905 -0.64953
 H -0.34289 -0.23652 1.08261
 H -0.27814 1.32265 0.22332
 H 1.49792 -0.58987 -0.23900
7
SN2_IRC_Cartesians_noMW_output/new_data/SN2_traj1_Cartesians point 60
C -0.11132 0.26068 0.17059
 O 1.37586 0.20479 -0.00775
 F -1.59784 -0.78189 -0.58203
 H -0.54692 -0.17961 -0.64851
 H -0.34178 -0.23718 1.08377
 H -0.27761 1.32206 0.22450
 H 1.49961 -0.58885 -0.24057
7
SN2_IRC_Cartesians_noMW_output/new_data/SN2_traj1_Cartesians point 61
C -0.11146 0.26012 0.17158
 O 1.37698 0.20432 -0.00738
 F -1.60234 -0.78005 -0.58523
 H -0.54686 -0.18018 -0.64746
 H -0.34062 -0.23786 1.08497
 H -0.27706 1.32143 0.22572
 H 1.50136 -0.58778 -0.24219
7
SN2_IRC_Cartesians_noMW_output/new_data/SN2_traj1_Cartesians point 62
C -0.11160 0.25954 0.17260
 O 1.37814 0.20383 -0.00699
 F -1.60704 -0.77813 -0.58857
 H -0.54680 -0.18077 -0.64636
 H -0.33942 -0.23858 1.08622
 H -0.27648 1.32079 0.22699
 H 1.50319 -0.58667 -0.24389
7
SN2_IRC_Cartesians_noMW_output/new_data/SN2_traj1_Cartesians point 63
C -0.11175 0.25892 0.17368
 O 1.37937 0.20332 -0.00658
 F -1.61199 -0.77611 -0.59209
 H -0.54673 -0.18140 -0.64520
 H -0.33815 -0.23933 1.08754
 H -0.27587 1.32010 0.22832
 H 1.50512 -0.58551 -0.24568
7
SN2_IRC_Cartesians_noMW_output/new_data/SN2_traj1_Cartesians point 64
C -0.11191 0.25827 0.17482
 O 1.38067 0.20278 -0.00615
 F -1.61720 -0.77398 -0.59579
 H -0.54666 -0.18206 -0.64399
 H -0.33681 -0.24012 1.08894
 H -0.27523 1.31939 0.22974
 H 1.50715 -0.58428 -0.24756
7
SN2_IRC_Cartesians_noMW_output/new_data/SN2_traj1_Cartesians point 65
C -0.11208 0.25759 0.17602
 O 1.38204 0.20220 -0.00570
 F -1.62270 -0.77173 -0.59970
 H -0.54659 -0.18276 -0.64270
 H -0.33540 -0.24096 1.09041
 H -0.27456 1.31863 0.23122
 H 1.50929 -0.58298 -0.24955
7
SN2_IRC_Cartesians_noMW_output/new_data/SN2_traj1_Cartesians point 66
C -0.11225 0.25687 0.17729
 O 1.38348 0.20160 -0.00522
 F -1.62849 -0.76936 -0.60382
 H -0.54651 -0.18350 -0.64135
 H -0.33391 -0.24184 1.09195
 H -0.27384 1.31783 0.23279
 H 1.51154 -0.58161 -0.25164
7
SN2_IRC_Cartesians_noMW_output/new_data/SN2_traj1_Cartesians point 67
C -0.11244 0.25611 0.17861
 O 1.38499 0.20097 -0.00472
 F -1.63457 -0.76687 -0.60814
 H -0.54643 -0.18427 -0.63993
 H -0.33235 -0.24276 1.09357
 H -0.27310 1.31699 0.23443
 H 1.51391 -0.58018 -0.25384
7
SN2_IRC_Cartesians_noMW_output/new_data/SN2_traj1_Cartesians point 68
C -0.11263 0.25533 0.18000
 O 1.38656 0.20031 -0.00419
 F -1.64090 -0.76428 -0.61264
 H -0.54635 -0.18507 -0.63845
 H -0.33073 -0.24372 1.09526
 H -0.27232 1.31612 0.23615
 H 1.51637 -0.57868 -0.25612
7
SN2_IRC_Cartesians_noMW_output/new_data/SN2_traj1_Cartesians point 69
C -0.11283 0.25451 0.18143
 O 1.38819 0.19963 -0.00365
 F -1.64746 -0.76160 -0.61731
 H -0.54626 -0.18590 -0.63691
 H -0.32905 -0.24472 1.09702
 H -0.27152 1.31521 0.23792
 H 1.51893 -0.57713 -0.25850
7
SN2_IRC_Cartesians_noMW_output/new_data/SN2_traj1_Cartesians point 70
C -0.11304 0.25367 0.18290
 O 1.38987 0.19893 -0.00309
 F -1.65421 -0.75884 -0.62211
 H -0.54617 -0.18676 -0.63533
 H -0.32731 -0.24574 1.09882
 H -0.27069 1.31428 0.23975
 H 1.52155 -0.57554 -0.26093
7
SN2_IRC_Cartesians_noMW_output/new_data/SN2_traj1_Cartesians point 71
C -0.11325 0.25281 0.18441
 O 1.39158 0.19821 -0.00252
 F -1.66109 -0.75603 -0.62699
 H -0.54608 -0.18763 -0.63373
 H -0.32555 -0.24679 1.10065
 H -0.26984 1.31334 0.24161
 H 1.52423 -0.57392 -0.26342
7
SN2_IRC_Cartesians_noMW_output/new_data/SN2_traj1_Cartesians point 72
C -0.11346 0.25195 0.18592
 O 1.39330 0.19749 -0.00195
 F -1.66801 -0.75320 -0.63192
 H -0.54599 -0.18851 -0.63211
 H -0.32377 -0.24784 1.10250
 H -0.26899 1.31238 0.24348
 H 1.52692 -0.57228 -0.26592
7
SN2_IRC_Cartesians_noMW_output/new_data/SN2_traj1_Cartesians point 73
C -0.11367 0.25110 0.18742
 O 1.39501 0.19678 -0.00138
 F -1.67489 -0.75038 -0.63681
 H -0.54590 -0.18939 -0.63050
 H -0.32201 -0.24888 1.10434
 H -0.26815 1.31143 0.24534
 H 1.52960 -0.57066 -0.26841
7
SN2_IRC_Cartesians_noMW_output/new_data/SN2_traj1_Cartesians point 74
C -0.11387 0.25026 0.18890
 O 1.39669 0.19608 -0.00083
 F -1.68164 -0.74762 -0.64161
 H -0.54581 -0.19024 -0.62892
 H -0.32027 -0.24991 1.10614
 H -0.26732 1.31050 0.24717
 H 1.53223 -0.56906 -0.27085
7
SN2_IRC_Cartesians_noMW_output/new_data/SN2_traj1_Cartesians point 75
C -0.11407 0.24944 0.19033
 O 1.39832 0.19539 -0.00028
 F -1.68822 -0.74493 -0.64628
 H -0.54572 -0.19108 -0.62739
 H -0.31859 -0.25091 1.10790
 H -0.26651 1.30959 0.24894
 H 1.53479 -0.56751 -0.27322
7
SN2_IRC_Cartesians_noMW_output/new_data/SN2_traj1_Cartesians point 76
C -0.11427 0.24864 0.19174
 O 1.39992 0.19473 0.00025
 F -1.69465 -0.74230 -0.65085
 H -0.54563 -0.19189 -0.62588
 H -0.31694 -0.25189 1.10961
 H -0.26572 1.30871 0.25068
 H 1.53729 -0.56599 -0.27554
7
SN2_IRC_Cartesians_noMW_output/new_data/SN2_traj1_Cartesians point 77
C -0.11447 0.24784 0.19313
 O 1.40151 0.19406 0.00078
 F -1.70103 -0.73969 -0.65539
 H -0.54555 -0.19270 -0.62439
 H -0.31530 -0.25285 1.11132
 H -0.26494 1.30783 0.25241
 H 1.53977 -0.56449 -0.27785
7
SN2_IRC_Cartesians_noMW_output/new_data/SN2_traj1_Cartesians point 78
C -0.11466 0.24704 0.19454
 O 1.40311 0.19339 0.00131
 F -1.70747 -0.73706 -0.65997
 H -0.54546 -0.19352 -0.62289
 H -0.31365 -0.25383 1.11304
 H -0.26415 1.30694 0.25415
 H 1.54228 -0.56297 -0.28018
7
SN2_IRC_Cartesians_noMW_output/new_data/SN2_traj1_Cartesians point 79
C -0.11486 0.24622 0.19598
 O 1.40475 0.19271 0.00185
 F -1.71407 -0.73436 -0.66466
 H -0.54537 -0.19436 -0.62134
 H -0.31195 -0.25484 1.11480
 H -0.26334 1.30603 0.25594
 H 1.54485 -0.56141 -0.28256
7
SN2_IRC_Cartesians_noMW_output/new_data/SN2_traj1_Cartesians point 80
C -0.11507 0.24538 0.19746
 O 1.40644 0.19200 0.00241
 F -1.72085 -0.73159 -0.66948
 H -0.54528 -0.19522 -0.61976
 H -0.31021 -0.25587 1.11661
 H -0.26251 1.30510 0.25777
 H 1.54749 -0.55981 -0.28501
7
SN2_IRC_Cartesians_noMW_output/new_data/SN2_traj1_Cartesians point 81
C -0.11528 0.24452 0.19897
 O 1.40816 0.19128 0.00299
 F -1.72778 -0.72875 -0.67441
 H -0.54519 -0.19610 -0.61814
 H -0.30844 -0.25692 1.11846
 H -0.26166 1.30414 0.25964
 H 1.55018 -0.55817 -0.28751
7
SN2_IRC_Cartesians_noMW_output/new_data/SN2_traj1_Cartesians point 82
C -0.11550 0.24364 0.20050
 O 1.40990 0.19055 0.00357
 F -1.73479 -0.72588 -0.67940
 H -0.54510 -0.19699 -0.61650
 H -0.30664 -0.25798 1.12033
 H -0.26079 1.30317 0.26154
 H 1.55291 -0.55652 -0.29005
7
SN2_IRC_Cartesians_noMW_output/new_data/SN2_traj1_Cartesians point 83
C -0.11571 0.24277 0.20204
 O 1.41165 0.18982 0.00415
 F -1.74184 -0.72300 -0.68441
 H -0.54500 -0.19788 -0.61485
 H -0.30483 -0.25906 1.12221
 H -0.25993 1.30220 0.26345
 H 1.55566 -0.55485 -0.29260
7
SN2_IRC_Cartesians_noMW_output/new_data/SN2_traj1_Cartesians point 84
C -0.11592 0.24189 0.20358
 O 1.41340 0.18909 0.00473
 F -1.74887 -0.72012 -0.68940
 H -0.54491 -0.19877 -0.61321
 H -0.30302 -0.26012 1.12409
 H -0.25907 1.30123 0.26535
 H 1.55839 -0.55319 -0.29514
7
SN2_IRC_Cartesians_noMW_output/new_data/SN2_traj1_Cartesians point 85
C -0.11614 0.24102 0.20510
 O 1.41514 0.18837 0.00531
 F -1.75585 -0.71727 -0.69437
 H -0.54482 -0.19966 -0.61158
 H -0.30123 -0.26118 1.12595
 H -0.25821 1.30027 0.26724
 H 1.56111 -0.55154 -0.29766
7
SN2_IRC_Cartesians_noMW_output/new_data/SN2_traj1_Cartesians point 86
C -0.11635 0.24016 0.20662
 O 1.41686 0.18764 0.00588
 F -1.76278 -0.71443 -0.69929
 H -0.54473 -0.20054 -0.60996
 H -0.29945 -0.26224 1.12780
 H -0.25736 1.29931 0.26911
 H 1.56381 -0.54991 -0.30016
7
SN2_IRC_Cartesians_noMW_output/new_data/SN2_traj1_Cartesians point 87
C -0.11656 0.23930 0.20812
 O 1.41857 0.18693 0.00645
 F -1.76966 -0.71162 -0.70419
 H -0.54463 -0.20141 -0.60835
 H -0.29769 -0.26328 1.12964
 H -0.25651 1.29837 0.27098
 H 1.56649 -0.54828 -0.30265
7
SN2_IRC_Cartesians_noMW_output/new_data/SN2_traj1_Cartesians point 88
C -0.11677 0.23845 0.20961
 O 1.42027 0.18622 0.00701
 F -1.77650 -0.70882 -0.70905
 H -0.54454 -0.20228 -0.60675
 H -0.29593 -0.26432 1.13146
 H -0.25567 1.29742 0.27282
 H 1.56915 -0.54667 -0.30512
7
SN2_IRC_Cartesians_noMW_output/new_data/SN2_traj1_Cartesians point 89
C -0.11697 0.23761 0.21109
 O 1.42195 0.18552 0.00757
 F -1.78327 -0.70605 -0.71386
 H -0.54445 -0.20314 -0.60517
 H -0.29420 -0.26535 1.13327
 H -0.25484 1.29649 0.27466
 H 1.57178 -0.54507 -0.30757
7
SN2_IRC_Cartesians_noMW_output/new_data/SN2_traj1_Cartesians point 90
C -0.11718 0.23679 0.21254
 O 1.42360 0.18483 0.00812
 F -1.78990 -0.70334 -0.71858
 H -0.54436 -0.20398 -0.60362
 H -0.29249 -0.26636 1.13504
 H -0.25403 1.29558 0.27645
 H 1.57436 -0.54351 -0.30996
7
SN2_IRC_Cartesians_noMW_output/new_data/SN2_traj1_Cartesians point 91
C -0.11737 0.23600 0.21392
 O 1.42517 0.18417 0.00864
 F -1.79623 -0.70076 -0.72307
 H -0.54428 -0.20478 -0.60214
 H -0.29087 -0.26732 1.13673
 H -0.25325 1.29470 0.27816
 H 1.57682 -0.54201 -0.31225
7
SN2_IRC_Cartesians_noMW_output/new_data/SN2_traj1_Cartesians point 92
C -0.11754 0.23528 0.21518
 O 1.42661 0.18357 0.00912
 F -1.80200 -0.69839 -0.72717
 H -0.54420 -0.20552 -0.60079
 H -0.28939 -0.26819 1.13827
 H -0.25254 1.29391 0.27972
 H 1.57907 -0.54065 -0.31433
7
SN2_IRC_Cartesians_noMW_output/new_data/SN2_traj1_Cartesians point 93
C -0.11770 0.23466 0.21628
 O 1.42786 0.18305 0.00954
 F -1.80702 -0.69634 -0.73074
 H -0.54414 -0.20615 -0.59962
 H -0.28810 -0.26896 1.13961
 H -0.25193 1.29322 0.28108
 H 1.58102 -0.53947 -0.31615
7
SN2_IRC_Cartesians_noMW_output/new_data/SN2_traj1_Cartesians point 94
C -0.11783 0.23413 0.21720
 O 1.42890 0.18261 0.00988
 F -1.81122 -0.69462 -0.73373
 H -0.54408 -0.20669 -0.59863
 H -0.28702 -0.26959 1.14073
 H -0.25141 1.29264 0.28222
 H 1.58266 -0.53847 -0.31767
7
SN2_IRC_Cartesians_noMW_output/new_data/SN2_traj1_Cartesians point 95
C -0.11793 0.23371 0.21795
 O 1.42975 0.18225 0.01017
 F -1.81465 -0.69322 -0.73617
 H -0.54403 -0.20712 -0.59783
 H -0.28614 -0.27012 1.14165
 H -0.25099 1.29216 0.28314
 H 1.58400 -0.53766 -0.31891
7
SN2_IRC_Cartesians_noMW_output/new_data/SN2_traj1_Cartesians point 96
C -0.11801 0.23336 0.21855
 O 1.43044 0.18197 0.01039
 F -1.81740 -0.69209 -0.73813
 H -0.54400 -0.20747 -0.59719
 H -0.28544 -0.27053 1.14238
 H -0.25065 1.29178 0.28389
 H 1.58507 -0.53701 -0.31990
7
SN2_IRC_Cartesians_noMW_output/new_data/SN2_traj1_Cartesians point 97
C -0.11808 0.23310 0.21902
 O 1.43097 0.18174 0.01057
 F -1.81956 -0.69121 -0.73966
 H -0.54397 -0.20775 -0.59668
 H -0.28488 -0.27086 1.14296
 H -0.25039 1.29149 0.28447
 H 1.58590 -0.53651 -0.32068
7
SN2_IRC_Cartesians_noMW_output/new_data/SN2_traj1_Cartesians point 98
C -0.11813 0.23289 0.21937
 O 1.43138 0.18158 0.01071
 F -1.82118 -0.69055 -0.74081
 H -0.54395 -0.20795 -0.59631
 H -0.28447 -0.27111 1.14339
 H -0.25019 1.29126 0.28491
 H 1.58653 -0.53612 -0.32126
7
SN2_IRC_Cartesians_noMW_output/new_data/SN2_traj1_Cartesians point 99
C -0.11816 0.23275 0.21962
 O 1.43166 0.18146 0.01080
 F -1.82231 -0.69009 -0.74162
 H -0.54393 -0.20809 -0.59604
 H -0.28418 -0.27128 1.14369
 H -0.25005 1.29111 0.28522
 H 1.58698 -0.53586 -0.32167
7
SN2_IRC_Cartesians_noMW_output/new_data/SN2_traj1_Cartesians point 100
C -0.11818 0.23267 0.21977
 O 1.43183 0.18139 0.01086
 F -1.82300 -0.68981 -0.74210
 H -0.54392 -0.20818 -0.59588
 H -0.28400 -0.27138 1.14388
 H -0.24997 1.29101 0.28540
 H 1.58724 -0.53569 -0.32192
7
SN2_IRC_Cartesians_noMW_output/new_data/SN2_traj1_Cartesians point 101
C -0.11819 0.23263 0.21983
 O 1.43190 0.18136 0.01088
 F -1.82328 -0.68969 -0.74230
 H -0.54392 -0.20822 -0.59581
 H -0.28393 -0.27143 1.14395
 H -0.24993 1.29097 0.28548
 H 1.58735 -0.53563 -0.32202
7
SN2_IRC_Cartesians_noMW_output/new_data/SN2_traj1_Cartesians point 102
C -0.11819 0.23264 0.21981
 O 1.43188 0.18136 0.01087
 F -1.82320 -0.68972 -0.74225
 H -0.54392 -0.20821 -0.59583
 H -0.28395 -0.27142 1.14393
 H -0.24994 1.29098 0.28546
 H 1.58732 -0.53565 -0.32200
7
SN2_IRC_Cartesians_noMW_output/new_data/SN2_traj1_Cartesians point 103
C -0.11818 0.23269 0.21973
 O 1.43179 0.18140 0.01084
 F -1.82282 -0.68988 -0.74198
 H -0.54393 -0.20816 -0.59592
 H -0.28405 -0.27136 1.14383
 H -0.24999 1.29104 0.28535
 H 1.58718 -0.53574 -0.32186
7
SN2_IRC_Cartesians_noMW_output/new_data/SN2_traj1_Cartesians point 104
C -0.11816 0.23277 0.21960
 O 1.43163 0.18147 0.01079
 F -1.82220 -0.69013 -0.74154
 H -0.54393 -0.20808 -0.59607
 H -0.28421 -0.27126 1.14367
 H -0.25006 1.29112 0.28519
 H 1.58693 -0.53588 -0.32163
7
SN2_IRC_Cartesians_noMW_output/new_data/SN2_traj1_Cartesians point 105
C -0.11814 0.23287 0.21942
 O 1.43143 0.18155 0.01072
 F -1.82141 -0.69046 -0.74097
 H -0.54394 -0.20798 -0.59625
 H -0.28441 -0.27114 1.14345
 H -0.25016 1.29123 0.28497
 H 1.58662 -0.53607 -0.32135
7
SN2_IRC_Cartesians_noMW_output/new_data/SN2_traj1_Cartesians point 106
C -0.11811 0.23298 0.21923
 O 1.43121 0.18164 0.01065
 F -1.82051 -0.69082 -0.74034
 H -0.54396 -0.20787 -0.59646
 H -0.28464 -0.27101 1.14321
 H -0.25027 1.29136 0.28473
 H 1.58628 -0.53628 -0.32102
7
SN2_IRC_Cartesians_noMW_output/new_data/SN2_traj1_Cartesians point 107
C -0.11808 0.23309 0.21903
 O 1.43098 0.18174 0.01057
 F -1.81959 -0.69120 -0.73968
 H -0.54397 -0.20775 -0.59668
 H -0.28488 -0.27087 1.14297
 H -0.25038 1.29148 0.28448
 H 1.58592 -0.53650 -0.32069
7
SN2_IRC_Cartesians_noMW_output/new_data/SN2_traj1_Cartesians point 108
C -0.11805 0.23320 0.21884
 O 1.43077 0.18183 0.01050
 F -1.81874 -0.69155 -0.73908
 H -0.54398 -0.20764 -0.59688
 H -0.28509 -0.27074 1.14274
 H -0.25049 1.29160 0.28425
 H 1.58559 -0.53670 -0.32038
7
SN2_IRC_Cartesians_noMW_output/new_data/SN2_traj1_Cartesians point 109
C -0.11803 0.23328 0.21869
 O 1.43060 0.18190 0.01045
 F -1.81804 -0.69183 -0.73858
 H -0.54399 -0.20755 -0.59704
 H -0.28527 -0.27063 1.14255
 H -0.25057 1.29170 0.28406
 H 1.58531 -0.53686 -0.32013
7
SN2_IRC_Cartesians_noMW_output/new_data/SN2_traj1_Cartesians point 110
C -0.11802 0.23334 0.21859
 O 1.43049 0.18195 0.01041
 F -1.81759 -0.69202 -0.73826
 H -0.54400 -0.20750 -0.59714
 H -0.28539 -0.27056 1.14244
 H -0.25063 1.29176 0.28394
 H 1.58514 -0.53697 -0.31997
7
SN2_IRC_Cartesians_noMW_output/new_data/SN2_traj1_Cartesians point 111
C -0.11802 0.23335 0.21857
 O 1.43047 0.18196 0.01040
 F -1.81752 -0.69205 -0.73821
 H -0.54400 -0.20749 -0.59716
 H -0.28541 -0.27055 1.14242
 H -0.25064 1.29177 0.28392
 H 1.58511 -0.53699 -0.31994
7
SN2_IRC_Cartesians_noMW_output/new_data/SN2_traj1_Cartesians point 112
C -0.11803 0.23330 0.21866
 O 1.43057 0.18191 0.01044
 F -1.81793 -0.69188 -0.73850
 H -0.54399 -0.20754 -0.59706
 H -0.28530 -0.27061 1.14253
 H -0.25059 1.29171 0.28403
 H 1.58527 -0.53689 -0.32009
7
SN2_IRC_Cartesians_noMW_output/new_data/SN2_traj1_Cartesians point 113
C -0.11806 0.23317 0.21889
 O 1.43082 0.18181 0.01052
 F -1.81896 -0.69146 -0.73923
 H -0.54398 -0.20767 -0.59683
 H -0.28504 -0.27077 1.14280
 H -0.25046 1.29157 0.28431
 H 1.58567 -0.53665 -0.32046
7
SN2_IRC_Cartesians_noMW_output/new_data/SN2_traj1_Cartesians point 114
C -0.11811 0.23295 0.21927
 O 1.43126 0.18163 0.01067
 F -1.82069 -0.69075 -0.74047
 H -0.54395 -0.20789 -0.59642
 H -0.28459 -0.27103 1.14326
 H -0.25025 1.29133 0.28478
 H 1.58635 -0.53624 -0.32109
7
SN2_IRC_Cartesians_noMW_output/new_data/SN2_traj1_Cartesians point 115
C -0.11819 0.23264 0.21981
 O 1.43188 0.18137 0.01087
 F -1.82320 -0.68972 -0.74225
 H -0.54392 -0.20821 -0.59583
 H -0.28395 -0.27141 1.14393
 H -0.24994 1.29098 0.28546
 H 1.58732 -0.53565 -0.32199
7
SN2_IRC_Cartesians_noMW_output/new_data/SN2_traj1_Cartesians point 116
C -0.11829 0.23224 0.22053
 O 1.43269 0.18103 0.01114
 F -1.82647 -0.68838 -0.74458
 H -0.54388 -0.20862 -0.59507
 H -0.28311 -0.27191 1.14481
 H -0.24954 1.29053 0.28634
 H 1.58860 -0.53487 -0.32318
7
SN2_IRC_Cartesians_noMW_output/new_data/SN2_traj1_Cartesians point 117
C -0.11841 0.23174 0.22140
 O 1.43368 0.18061 0.01147
 F -1.83046 -0.68675 -0.74741
 H -0.54382 -0.20913 -0.59414
 H -0.28209 -0.27252 1.14587
 H -0.24905 1.28998 0.28742
 H 1.59015 -0.53393 -0.32462
7
SN2_IRC_Cartesians_noMW_output/new_data/SN2_traj1_Cartesians point 118
C -0.11855 0.23117 0.22241
 O 1.43483 0.18013 0.01185
 F -1.83507 -0.68487 -0.75069
 H -0.54376 -0.20971 -0.59306
 H -0.28090 -0.27322 1.14710
 H -0.24848 1.28935 0.28867
 H 1.59194 -0.53284 -0.32628
7
SN2_IRC_Cartesians_noMW_output/new_data/SN2_traj1_Cartesians point 119
C -0.11871 0.23053 0.22353
 O 1.43611 0.17960 0.01228
 F -1.84020 -0.68277 -0.75434
 H -0.54369 -0.21037 -0.59186
 H -0.27959 -0.27400 1.14847
 H -0.24785 1.28864 0.29006
 H 1.59394 -0.53163 -0.32814
7
SN2_IRC_Cartesians_noMW_output/new_data/SN2_traj1_Cartesians point 120
C -0.11888 0.22983 0.22474
 O 1.43749 0.17902 0.01274
 F -1.84577 -0.68049 -0.75829
 H -0.54362 -0.21107 -0.59056
 H -0.27816 -0.27484 1.14996
 H -0.24717 1.28787 0.29156
 H 1.59611 -0.53032 -0.33015
7
SN2_IRC_Cartesians_noMW_output/new_data/SN2_traj1_Cartesians point 121
C -0.11906 0.22910 0.22604
 O 1.43896 0.17840 0.01323
 F -1.85169 -0.67807 -0.76250
 H -0.54354 -0.21182 -0.58917
 H -0.27664 -0.27574 1.15154
 H -0.24644 1.28706 0.29316
 H 1.59841 -0.52892 -0.33229
7
SN2_IRC_Cartesians_noMW_output/new_data/SN2_traj1_Cartesians point 122
C -0.11925 0.22832 0.22740
 O 1.44051 0.17776 0.01374
 F -1.85791 -0.67553 -0.76693
 H -0.54346 -0.21261 -0.58772
 H -0.27504 -0.27669 1.15320
 H -0.24568 1.28620 0.29485
 H 1.60083 -0.52745 -0.33454
7
SN2_IRC_Cartesians_noMW_output/new_data/SN2_traj1_Cartesians point 123
C -0.11945 0.22752 0.22881
 O 1.44212 0.17708 0.01428
 F -1.86439 -0.67288 -0.77153
 H -0.54337 -0.21344 -0.58620
 H -0.27338 -0.27767 1.15493
 H -0.24488 1.28531 0.29660
 H 1.60335 -0.52592 -0.33688
7
SN2_IRC_Cartesians_noMW_output/new_data/SN2_traj1_Cartesians point 124
C -0.11965 0.22668 0.23028
 O 1.44379 0.17639 0.01483
 F -1.87110 -0.67013 -0.77630
 H -0.54328 -0.21429 -0.58464
 H -0.27166 -0.27869 1.15672
 H -0.24406 1.28438 0.29841
 H 1.60597 -0.52434 -0.33930
7
SN2_IRC_Cartesians_noMW_output/new_data/SN2_traj1_Cartesians point 125
C -0.11986 0.22582 0.23179
 O 1.44551 0.17567 0.01540
 F -1.87802 -0.66730 -0.78122
 H -0.54319 -0.21517 -0.58302
 H -0.26988 -0.27974 1.15857
 H -0.24321 1.28343 0.30028
 H 1.60866 -0.52271 -0.34180
7
SN2_IRC_Cartesians_noMW_output/new_data/SN2_traj1_Cartesians point 126
C -0.12008 0.22494 0.23334
 O 1.44727 0.17493 0.01599
 F -1.88512 -0.66440 -0.78627
 H -0.54310 -0.21607 -0.58136
 H -0.26806 -0.28082 1.16046
 H -0.24234 1.28245 0.30220
 H 1.61142 -0.52103 -0.34437
7
SN2_IRC_Cartesians_noMW_output/new_data/SN2_traj1_Cartesians point 127
C -0.12030 0.22404 0.23492
 O 1.44908 0.17418 0.01659
 F -1.89238 -0.66143 -0.79143
 H -0.54300 -0.21699 -0.57966
 H -0.26620 -0.28192 1.16240
 H -0.24145 1.28145 0.30417
 H 1.61425 -0.51932 -0.34699
7
SN2_IRC_Cartesians_noMW_output/new_data/SN2_traj1_Cartesians point 128
C -0.12052 0.22312 0.23653
 O 1.45090 0.17341 0.01720
 F -1.89971 -0.65843 -0.79665
 H -0.54290 -0.21792 -0.57795
 H -0.26432 -0.28304 1.16436
 H -0.24055 1.28044 0.30615
 H 1.61710 -0.51758 -0.34964
7
SN2_IRC_Cartesians_noMW_output/new_data/SN2_traj1_Cartesians point 129
C -0.12074 0.22223 0.23809
 O 1.45268 0.17267 0.01779
 F -1.90688 -0.65550 -0.80174
 H -0.54281 -0.21883 -0.57627
 H -0.26248 -0.28413 1.16627
 H -0.23967 1.27945 0.30809
 H 1.61989 -0.51589 -0.35223
7
SN2_IRC_Cartesians_noMW_output/new_data/SN2_traj1_Cartesians point 130
C -0.12094 0.22144 0.23949
 O 1.45427 0.17200 0.01832
 F -1.91327 -0.65288 -0.80629
 H -0.54272 -0.21964 -0.57478
 H -0.26084 -0.28510 1.16798
 H -0.23888 1.27857 0.30982
 H 1.62238 -0.51438 -0.35454
7
SN2_IRC_Cartesians_noMW_output/new_data/SN2_traj1_Cartesians point 131
C -0.12108 0.22084 0.24053
 O 1.45546 0.17151 0.01871
 F -1.91806 -0.65092 -0.80969
 H -0.54266 -0.22025 -0.57366
 H -0.25961 -0.28583 1.16926
 H -0.23829 1.27791 0.31112
 H 1.62424 -0.51325 -0.35627
7
SN2_IRC_Cartesians_noMW_output/new_data/SN2_traj1_Cartesians point 132
C -0.12117 0.22046 0.24119
 O 1.45621 0.17119 0.01896
 F -1.92108 -0.64969 -0.81184
 H -0.54262 -0.22063 -0.57295
 H -0.25883 -0.28629 1.17006
 H -0.23792 1.27749 0.31193
 H 1.62542 -0.51254 -0.35736
7
SN2_IRC_Cartesians_noMW_output/new_data/SN2_traj1_Cartesians point 133
C -0.12123 0.22025 0.24157
 O 1.45664 0.17101 0.01910
 F -1.92279 -0.64899 -0.81305
 H -0.54259 -0.22085 -0.57255
 H -0.25839 -0.28655 1.17052
 H -0.23771 1.27725 0.31240
 H 1.62608 -0.51214 -0.35798
7
SN2_IRC_Cartesians_noMW_output/new_data/SN2_traj1_Cartesians point 134
C -0.12125 0.22014 0.24176
 O 1.45686 0.17092 0.01918
 F -1.92367 -0.64863 -0.81368
 H -0.54258 -0.22096 -0.57235
 H -0.25817 -0.28668 1.17076
 H -0.23760 1.27713 0.31263
 H 1.62643 -0.51193 -0.35830
7
SN2_IRC_Cartesians_noMW_output/new_data/SN2_traj1_Cartesians point 135
C -0.12127 0.22009 0.24185
 O 1.45695 0.17088 0.01921
 F -1.92407 -0.64847 -0.81396
 H -0.54258 -0.22101 -0.57225
 H -0.25807 -0.28674 1.17086
 H -0.23756 1.27708 0.31274
 H 1.62658 -0.51183 -0.35844
7
SN2_IRC_Cartesians_noMW_output/new_data/SN2_traj1_Cartesians point 136
C -0.12127 0.22007 0.24188
 O 1.45699 0.17086 0.01922
 F -1.92423 -0.64840 -0.81408
 H -0.54257 -0.22103 -0.57222
 H -0.25803 -0.28676 1.17090
 H -0.23754 1.27706 0.31278
 H 1.62664 -0.51180 -0.35850
7
SN2_IRC_Cartesians_noMW_output/new_data/SN2_traj1_Cartesians point 137
C -0.12127 0.22006 0.24190
 O 1.45702 0.17085 0.01923
 F -1.92433 -0.64836 -0.81415
 H -0.54257 -0.22104 -0.57219
 H -0.25800 -0.28678 1.17093
 H -0.23752 1.27704 0.31281
 H 1.62668 -0.51177 -0.35854
7
SN2_IRC_Cartesians_noMW_output/new_data/SN2_traj1_Cartesians point 138
C -0.12128 0.22003 0.24195
 O 1.45707 0.17083 0.01925
 F -1.92455 -0.64827 -0.81430
 H -0.54257 -0.22107 -0.57214
 H -0.25794 -0.28681 1.17099
 H -0.23750 1.27701 0.31287
 H 1.62677 -0.51172 -0.35861
7
SN2_IRC_Cartesians_noMW_output/new_data/SN2_traj1_Cartesians point 139
C -0.12130 0.21997 0.24206
 O 1.45719 0.17078 0.01929
 F -1.92504 -0.64807 -0.81465
 H -0.54256 -0.22113 -0.57203
 H -0.25782 -0.28689 1.17112
 H -0.23744 1.27694 0.31300
 H 1.62696 -0.51161 -0.35879
7
SN2_IRC_Cartesians_noMW_output/new_data/SN2_traj1_Cartesians point 140
C -0.12132 0.21985 0.24226
 O 1.45743 0.17068 0.01937
 F -1.92599 -0.64768 -0.81532
 H -0.54255 -0.22125 -0.57181
 H -0.25757 -0.28703 1.17137
 H -0.23732 1.27681 0.31326
 H 1.62733 -0.51138 -0.35913
7
SN2_IRC_Cartesians_noMW_output/new_data/SN2_traj1_Cartesians point 141
C -0.12137 0.21965 0.24262
 O 1.45784 0.17051 0.01950
 F -1.92762 -0.64702 -0.81648
 H -0.54253 -0.22146 -0.57143
 H -0.25716 -0.28728 1.17181
 H -0.23712 1.27659 0.31370
 H 1.62796 -0.51100 -0.35972
7
SN2_IRC_Cartesians_noMW_output/new_data/SN2_traj1_Cartesians point 142
C -0.12145 0.21933 0.24319
 O 1.45848 0.17024 0.01972
 F -1.93021 -0.64595 -0.81833
 H -0.54249 -0.22179 -0.57082
 H -0.25649 -0.28767 1.17250
 H -0.23680 1.27623 0.31440
 H 1.62897 -0.51038 -0.36066
7
SN2_IRC_Cartesians_noMW_output/new_data/SN2_traj1_Cartesians point 143
C -0.12157 0.21884 0.24404
 O 1.45945 0.16984 0.02004
 F -1.93413 -0.64435 -0.82111
 H -0.54244 -0.22229 -0.56990
 H -0.25549 -0.28827 1.17355
 H -0.23632 1.27569 0.31546
 H 1.63050 -0.50946 -0.36208
7
SN2_IRC_Cartesians_noMW_output/new_data/SN2_traj1_Cartesians point 144
C -0.12174 0.21814 0.24527
 O 1.46085 0.16925 0.02050
 F -1.93974 -0.64206 -0.82510
 H -0.54237 -0.22300 -0.56859
 H -0.25405 -0.28912 1.17504
 H -0.23563 1.27492 0.31698
 H 1.63268 -0.50814 -0.36410
7
SN2_IRC_Cartesians_noMW_output/new_data/SN2_traj1_Cartesians point 145
C -0.12197 0.21720 0.24691
 O 1.46272 0.16847 0.02113
 F -1.94727 -0.63898 -0.83046
 H -0.54227 -0.22396 -0.56683
 H -0.25211 -0.29026 1.17706
 H -0.23471 1.27388 0.31902
 H 1.63561 -0.50636 -0.36683
7
SN2_IRC_Cartesians_noMW_output/new_data/SN2_traj1_Cartesians point 146
C -0.12226 0.21605 0.24895
 O 1.46503 0.16750 0.02189
 F -1.95657 -0.63517 -0.83707
 H -0.54214 -0.22514 -0.56466
 H -0.24973 -0.29168 1.17954
 H -0.23357 1.27260 0.32153
 H 1.63923 -0.50416 -0.37019
7
SN2_IRC_Cartesians_noMW_output/new_data/SN2_traj1_Cartesians point 147
C -0.12258 0.21474 0.25124
 O 1.46765 0.16641 0.02276
 F -1.96708 -0.63087 -0.84454
 H -0.54200 -0.22647 -0.56220
 H -0.24703 -0.29327 1.18235
 H -0.23228 1.27115 0.32438
 H 1.64332 -0.50168 -0.37398
7
SN2_IRC_Cartesians_noMW_output/new_data/SN2_traj1_Cartesians point 148
C -0.12292 0.21336 0.25367
 O 1.47041 0.16526 0.02368
 F -1.97820 -0.62633 -0.85245
 H -0.54186 -0.22788 -0.55960
 H -0.24418 -0.29496 1.18531
 H -0.23091 1.26961 0.32738
 H 1.64765 -0.49905 -0.37800
7
SN2_IRC_Cartesians_noMW_output/new_data/SN2_traj1_Cartesians point 149
C -0.12326 0.21195 0.25614
 O 1.47322 0.16408 0.02462
 F -1.98951 -0.62170 -0.86049
 H -0.54170 -0.22932 -0.55696
 H -0.24127 -0.29668 1.18833
 H -0.22952 1.26805 0.33044
 H 1.65205 -0.49638 -0.38209
7
SN2_IRC_Cartesians_noMW_output/new_data/SN2_traj1_Cartesians point 150
C -0.12360 0.21055 0.25860
 O 1.47602 0.16291 0.02555
 F -2.00078 -0.61709 -0.86850
 H -0.54155 -0.23075 -0.55432
 H -0.23838 -0.29839 1.19134
 H -0.22814 1.26650 0.33349
 H 1.65644 -0.49373 -0.38616
7
SN2_IRC_Cartesians_noMW_output/new_data/SN2_traj1_Cartesians point 151
C -0.12394 0.20917 0.26102
 O 1.47878 0.16176 0.02646
 F -2.01187 -0.61255 -0.87639
 H -0.54141 -0.23215 -0.55173
 H -0.23554 -0.30008 1.19430
 H -0.22678 1.26497 0.33649
 H 1.66075 -0.49111 -0.39017
7
SN2_IRC_Cartesians_noMW_output/new_data/SN2_traj1_Cartesians point 152
C -0.12427 0.20782 0.26339
 O 1.48148 0.16063 0.02736
 F -2.02273 -0.60811 -0.88411
 H -0.54126 -0.23353 -0.54919
 H -0.23275 -0.30173 1.19720
 H -0.22544 1.26347 0.33943
 H 1.66498 -0.48854 -0.39409
7
SN2_IRC_Cartesians_noMW_output/new_data/SN2_traj1_Cartesians point 153
C -0.12460 0.20650 0.26570
 O 1.48411 0.15953 0.02824
 F -2.03330 -0.60379 -0.89162
 H -0.54112 -0.23487 -0.54672
 H -0.23004 -0.30333 1.20002
 H -0.22415 1.26202 0.34229
 H 1.66909 -0.48605 -0.39791
7
SN2_IRC_Cartesians_noMW_output/new_data/SN2_traj1_Cartesians point 154
C -0.12491 0.20523 0.26794
 O 1.48666 0.15846 0.02908
 F -2.04355 -0.59960 -0.89891
 H -0.54098 -0.23618 -0.54432
 H -0.22741 -0.30489 1.20276
 H -0.22289 1.26060 0.34506
 H 1.67308 -0.48363 -0.40161
7
SN2_IRC_Cartesians_noMW_output/new_data/SN2_traj1_Cartesians point 155
C -0.12521 0.20399 0.27011
 O 1.48912 0.15743 0.02990
 F -2.05346 -0.59555 -0.90595
 H -0.54085 -0.23743 -0.54201
 H -0.22487 -0.30640 1.20540
 H -0.22167 1.25924 0.34774
 H 1.67694 -0.48129 -0.40519
7
SN2_IRC_Cartesians_noMW_output/new_data/SN2_traj1_Cartesians point 156
C -0.12550 0.20281 0.27219
 O 1.49149 0.15644 0.03069
 F -2.06298 -0.59165 -0.91272
 H -0.54073 -0.23864 -0.53978
 H -0.22242 -0.30784 1.20795
 H -0.22050 1.25792 0.35032
 H 1.68065 -0.47904 -0.40863
7
SN2_IRC_Cartesians_noMW_output/new_data/SN2_traj1_Cartesians point 157
C -0.12578 0.20167 0.27418
 O 1.49375 0.15550 0.03144
 F -2.07211 -0.58792 -0.91921
 H -0.54060 -0.23980 -0.53765
 H -0.22008 -0.30923 1.21038
 H -0.21938 1.25667 0.35278
 H 1.68420 -0.47689 -0.41193
7
SN2_IRC_Cartesians_noMW_output/new_data/SN2_traj1_Cartesians point 158
C -0.12605 0.20059 0.27608
 O 1.49592 0.15459 0.03216
 F -2.08082 -0.58436 -0.92540
 H -0.54049 -0.24090 -0.53561
 H -0.21784 -0.31055 1.21271
 H -0.21831 1.25547 0.35514
 H 1.68759 -0.47483 -0.41508
7
SN2_IRC_Cartesians_noMW_output/new_data/SN2_traj1_Cartesians point 159
C -0.12630 0.19956 0.27789
 O 1.49798 0.15373 0.03285
 F -2.08908 -0.58098 -0.93128
 H -0.54038 -0.24195 -0.53368
 H -0.21572 -0.31181 1.21492
 H -0.21730 1.25433 0.35738
 H 1.69080 -0.47288 -0.41807
7
SN2_IRC_Cartesians_noMW_output/new_data/SN2_traj1_Cartesians point 160
C -0.12653 0.19859 0.27959
 O 1.49991 0.15292 0.03349
 F -2.09686 -0.57779 -0.93681
 H -0.54027 -0.24294 -0.53186
 H -0.21373 -0.31299 1.21699
 H -0.21634 1.25325 0.35948
 H 1.69383 -0.47104 -0.42088
7
SN2_IRC_Cartesians_noMW_output/new_data/SN2_traj1_Cartesians point 161
C -0.12675 0.19770 0.28115
 O 1.50169 0.15218 0.03408
 F -2.10402 -0.57487 -0.94190
 H -0.54018 -0.24385 -0.53019
 H -0.21189 -0.31408 1.21890
 H -0.21546 1.25227 0.36142
 H 1.69662 -0.46935 -0.42346
7
SN2_IRC_Cartesians_noMW_output/new_data/SN2_traj1_Cartesians point 162
C -0.12695 0.19692 0.28253
 O 1.50326 0.15152 0.03460
 F -2.11034 -0.57228 -0.94639
 H -0.54010 -0.24465 -0.52871
 H -0.21027 -0.31504 1.22059
 H -0.21469 1.25140 0.36313
 H 1.69908 -0.46786 -0.42574
7
SN2_IRC_Cartesians_noMW_output/new_data/SN2_traj1_Cartesians point 163
C -0.12711 0.19625 0.28370
 O 1.50459 0.15097 0.03504
 F -2.11568 -0.57010 -0.95019
 H -0.54002 -0.24533 -0.52746
 H -0.20890 -0.31585 1.22202
 H -0.21403 1.25066 0.36457
 H 1.70116 -0.46660 -0.42767
7
SN2_IRC_Cartesians_noMW_output/new_data/SN2_traj1_Cartesians point 164
C -0.12724 0.19570 0.28467
 O 1.50570 0.15050 0.03541
 F -2.12014 -0.56827 -0.95336
 H -0.53996 -0.24590 -0.52642
 H -0.20775 -0.31653 1.22321
 H -0.21348 1.25004 0.36578
 H 1.70289 -0.46555 -0.42929
7
SN2_IRC_Cartesians_noMW_output/new_data/SN2_traj1_Cartesians point 165
C -0.12736 0.19522 0.28550
 O 1.50664 0.15011 0.03573
 F -2.12394 -0.56672 -0.95607
 H -0.53991 -0.24638 -0.52553
 H -0.20678 -0.31710 1.22422
 H -0.21302 1.24952 0.36681
 H 1.70437 -0.46465 -0.43066
7
SN2_IRC_Cartesians_noMW_output/new_data/SN2_traj1_Cartesians point 166
C -0.12746 0.19480 0.28624
 O 1.50748 0.14976 0.03600
 F -2.12730 -0.56534 -0.95845
 H -0.53987 -0.24680 -0.52475
 H -0.20592 -0.31761 1.22512
 H -0.21261 1.24906 0.36771
 H 1.70568 -0.46386 -0.43187
7
SN2_IRC_Cartesians_noMW_output/new_data/SN2_traj1_Cartesians point 167
C -0.12756 0.19442 0.28691
 O 1.50824 0.14944 0.03626
 F -2.13038 -0.56409 -0.96064
 H -0.53983 -0.24719 -0.52403
 H -0.20513 -0.31808 1.22594
 H -0.21223 1.24863 0.36855
 H 1.70688 -0.46313 -0.43298
7
SN2_IRC_Cartesians_noMW_output/new_data/SN2_traj1_Cartesians point 168
C -0.12765 0.19406 0.28754
 O 1.50897 0.14914 0.03650
 F -2.13330 -0.56289 -0.96271
 H -0.53979 -0.24757 -0.52335
 H -0.20438 -0.31852 1.22672
 H -0.21187 1.24823 0.36934
 H 1.70801 -0.46244 -0.43404
7
SN2_IRC_Cartesians_noMW_output/new_data/SN2_traj1_Cartesians point 169
C -0.12773 0.19370 0.28817
 O 1.50968 0.14884 0.03674
 F -2.13616 -0.56172 -0.96475
 H -0.53975 -0.24793 -0.52268
 H -0.20364 -0.31896 1.22749
 H -0.21152 1.24783 0.37011
 H 1.70913 -0.46176 -0.43508
7
SN2_IRC_Cartesians_noMW_output/new_data/SN2_traj1_Cartesians point 170
C -0.12782 0.19334 0.28880
 O 1.51040 0.14854 0.03698
 F -2.13906 -0.56054 -0.96681
 H -0.53971 -0.24830 -0.52200
 H -0.20290 -0.31940 1.22826
 H -0.21116 1.24744 0.37089
 H 1.71026 -0.46108 -0.43612
7
SN2_IRC_Cartesians_noMW_output/new_data/SN2_traj1_Cartesians point 171
C -0.12791 0.19297 0.28946
 O 1.51114 0.14823 0.03722
 F -2.14205 -0.55931 -0.96894
 H -0.53967 -0.24868 -0.52130
 H -0.20213 -0.31986 1.22906
 H -0.21079 1.24702 0.37170
 H 1.71142 -0.46037 -0.43720
7
SN2_IRC_Cartesians_noMW_output/new_data/SN2_traj1_Cartesians point 172
C -0.12801 0.19258 0.29015
 O 1.51193 0.14790 0.03748
 F -2.14521 -0.55802 -0.97118
 H -0.53963 -0.24908 -0.52056
 H -0.20132 -0.32033 1.22990
 H -0.21041 1.24659 0.37256
 H 1.71265 -0.45963 -0.43835
7
SN2_IRC_Cartesians_noMW_output/new_data/SN2_traj1_Cartesians point 173
C -0.12811 0.19216 0.29089
 O 1.51277 0.14755 0.03776
 F -2.14859 -0.55664 -0.97359
 H -0.53959 -0.24951 -0.51977
 H -0.20045 -0.32085 1.23080
 H -0.20999 1.24612 0.37347
 H 1.71396 -0.45883 -0.43957
7
SN2_IRC_Cartesians_noMW_output/new_data/SN2_traj1_Cartesians point 174
C -0.12822 0.19170 0.29168
 O 1.51367 0.14717 0.03806
 F -2.15224 -0.55515 -0.97618
 H -0.53954 -0.24997 -0.51892
 H -0.19952 -0.32140 1.23178
 H -0.20954 1.24562 0.37446
 H 1.71538 -0.45797 -0.44088
7
SN2_IRC_Cartesians_noMW_output/new_data/SN2_traj1_Cartesians point 175
C -0.12834 0.19121 0.29254
 O 1.51466 0.14676 0.03839
 F -2.15619 -0.55353 -0.97899
 H -0.53948 -0.25047 -0.51800
 H -0.19850 -0.32200 1.23283
 H -0.20906 1.24507 0.37553
 H 1.71692 -0.45704 -0.44231
7
SN2_IRC_Cartesians_noMW_output/new_data/SN2_traj1_Cartesians point 176
C -0.12847 0.19068 0.29348
 O 1.51572 0.14631 0.03874
 F -2.16045 -0.55179 -0.98202
 H -0.53943 -0.25101 -0.51700
 H -0.19741 -0.32265 1.23397
 H -0.20854 1.24449 0.37668
 H 1.71858 -0.45603 -0.44385
7
SN2_IRC_Cartesians_noMW_output/new_data/SN2_traj1_Cartesians point 177
C -0.12861 0.19011 0.29448
 O 1.51685 0.14584 0.03912
 F -2.16503 -0.54991 -0.98527
 H -0.53937 -0.25159 -0.51593
 H -0.19624 -0.32335 1.23519
 H -0.20797 1.24386 0.37792
 H 1.72036 -0.45495 -0.44551
7
SN2_IRC_Cartesians_noMW_output/new_data/SN2_traj1_Cartesians point 178
C -0.12876 0.18950 0.29554
 O 1.51807 0.14533 0.03952
 F -2.16990 -0.54792 -0.98874
 H -0.53930 -0.25221 -0.51479
 H -0.19498 -0.32409 1.23649
 H -0.20738 1.24318 0.37924
 H 1.72226 -0.45380 -0.44727
7
SN2_IRC_Cartesians_noMW_output/new_data/SN2_traj1_Cartesians point 179
C -0.12892 0.18886 0.29666
 O 1.51934 0.14480 0.03995
 F -2.17504 -0.54582 -0.99239
 H -0.53923 -0.25286 -0.51359
 H -0.19367 -0.32487 1.23786
 H -0.20674 1.24247 0.38063
 H 1.72426 -0.45259 -0.44912
7
SN2_IRC_Cartesians_noMW_output/new_data/SN2_traj1_Cartesians point 180
C -0.12908 0.18820 0.29783
 O 1.52068 0.14424 0.04039
 F -2.18041 -0.54362 -0.99621
 H -0.53916 -0.25354 -0.51233
 H -0.19229 -0.32568 1.23930
 H -0.20609 1.24173 0.38208
 H 1.72635 -0.45132 -0.45106
7
SN2_IRC_Cartesians_noMW_output/new_data/SN2_traj1_Cartesians point 181
C -0.12925 0.18750 0.29905
 O 1.52206 0.14366 0.04085
 F -2.18598 -0.54135 -1.00017
 H -0.53909 -0.25425 -0.51103
 H -0.19086 -0.32653 1.24078
 H -0.20540 1.24097 0.38359
 H 1.72852 -0.45001 -0.45307
7
SN2_IRC_Cartesians_noMW_output/new_data/SN2_traj1_Cartesians point 182
C -0.12943 0.18679 0.30030
 O 1.52349 0.14306 0.04133
 F -2.19172 -0.53900 -1.00425
 H -0.53901 -0.25498 -0.50969
 H -0.18939 -0.32740 1.24232
 H -0.20470 1.24018 0.38514
 H 1.73075 -0.44865 -0.45515
7
SN2_IRC_Cartesians_noMW_output/new_data/SN2_traj1_Cartesians point 183
C -0.12961 0.18606 0.30159
 O 1.52495 0.14245 0.04181
 F -2.19761 -0.53659 -1.00844
 H -0.53893 -0.25573 -0.50831
 H -0.18787 -0.32830 1.24389
 H -0.20397 1.23936 0.38673
 H 1.73304 -0.44726 -0.45728
7
SN2_IRC_Cartesians_noMW_output/new_data/SN2_traj1_Cartesians point 184
C -0.12979 0.18531 0.30291
 O 1.52645 0.14182 0.04231
 F -2.20364 -0.53412 -1.01273
 H -0.53885 -0.25649 -0.50690
 H -0.18633 -0.32921 1.24550
 H -0.20323 1.23853 0.38837
 H 1.73539 -0.44583 -0.45946
7
SN2_IRC_Cartesians_noMW_output/new_data/SN2_traj1_Cartesians point 185
C -0.12998 0.18454 0.30425
 O 1.52798 0.14119 0.04282
 F -2.20979 -0.53161 -1.01710
 H -0.53877 -0.25727 -0.50546
 H -0.18475 -0.33015 1.24714
 H -0.20248 1.23768 0.39003
 H 1.73778 -0.44438 -0.46168
7
SN2_IRC_Cartesians_noMW_output/new_data/SN2_traj1_Cartesians point 186
C -0.13017 0.18377 0.30561
 O 1.52953 0.14054 0.04334
 F -2.21602 -0.52906 -1.02153
 H -0.53869 -0.25806 -0.50401
 H -0.18315 -0.33109 1.24881
 H -0.20171 1.23682 0.39171
 H 1.74021 -0.44291 -0.46393
7
SN2_IRC_Cartesians_noMW_output/new_data/SN2_traj1_Cartesians point 187
C -0.13036 0.18298 0.30698
 O 1.53109 0.13988 0.04385
 F -2.22230 -0.52649 -1.02599
 H -0.53860 -0.25886 -0.50254
 H -0.18154 -0.33205 1.25048
 H -0.20094 1.23596 0.39341
 H 1.74265 -0.44143 -0.46620
7
SN2_IRC_Cartesians_noMW_output/new_data/SN2_traj1_Cartesians point 188
C -0.13055 0.18220 0.30836
 O 1.53265 0.13923 0.04437
 F -2.22859 -0.52392 -1.03046
 H -0.53852 -0.25966 -0.50107
 H -0.17993 -0.33300 1.25216
 H -0.20017 1.23509 0.39511
 H 1.74510 -0.43995 -0.46847
7
SN2_IRC_Cartesians_noMW_output/new_data/SN2_traj1_Cartesians point 189
C -0.13074 0.18142 0.30972
 O 1.53421 0.13858 0.04489
 F -2.23484 -0.52136 -1.03490
 H -0.53844 -0.26045 -0.49961
 H -0.17832 -0.33395 1.25383
 H -0.19940 1.23423 0.39680
 H 1.74753 -0.43847 -0.47073
7
SN2_IRC_Cartesians_noMW_output/new_data/SN2_traj1_Cartesians point 190
C -0.13093 0.18066 0.31107
 O 1.53574 0.13794 0.04540
 F -2.24102 -0.51883 -1.03930
 H -0.53835 -0.26124 -0.49817
 H -0.17674 -0.33489 1.25548
 H -0.19864 1.23338 0.39847
 H 1.74994 -0.43701 -0.47296
7
SN2_IRC_Cartesians_noMW_output/new_data/SN2_traj1_Cartesians point 191
C -0.13112 0.17990 0.31240
 O 1.53726 0.13731 0.04590
 F -2.24711 -0.51634 -1.04363
 H -0.53827 -0.26201 -0.49674
 H -0.17517 -0.33582 1.25711
 H -0.19790 1.23254 0.40012
 H 1.75231 -0.43557 -0.47516
7
SN2_IRC_Cartesians_noMW_output/new_data/SN2_traj1_Cartesians point 192
C -0.13130 0.17915 0.31371
 O 1.53875 0.13668 0.04640
 F -2.25310 -0.51389 -1.04789
 H -0.53819 -0.26277 -0.49534
 H -0.17364 -0.33673 1.25870
 H -0.19716 1.23171 0.40174
 H 1.75464 -0.43416 -0.47733
7
SN2_IRC_Cartesians_noMW_output/new_data/SN2_traj1_Cartesians point 193
C -0.13148 0.17842 0.31500
 O 1.54021 0.13607 0.04689
 F -2.25899 -0.51149 -1.05207
 H -0.53811 -0.26352 -0.49397
 H -0.17213 -0.33762 1.26028
 H -0.19644 1.23090 0.40333
 H 1.75693 -0.43277 -0.47945
7
SN2_IRC_Cartesians_noMW_output/new_data/SN2_traj1_Cartesians point 194
C -0.13165 0.17770 0.31626
 O 1.54165 0.13547 0.04736
 F -2.26476 -0.50912 -1.05618
 H -0.53804 -0.26425 -0.49261
 H -0.17064 -0.33850 1.26182
 H -0.19573 1.23010 0.40490
 H 1.75918 -0.43141 -0.48154
7
SN2_IRC_Cartesians_noMW_output/new_data/SN2_traj1_Cartesians point 195
C -0.13183 0.17699 0.31750
 O 1.54306 0.13488 0.04783
 F -2.27044 -0.50680 -1.06022
 H -0.53796 -0.26497 -0.49129
 H -0.16919 -0.33936 1.26333
 H -0.19503 1.22932 0.40643
 H 1.76139 -0.43007 -0.48359
7
SN2_IRC_Cartesians_noMW_output/new_data/SN2_traj1_Cartesians point 196
C -0.13200 0.17630 0.31872
 O 1.54444 0.13430 0.04829
 F -2.27601 -0.50452 -1.06418
 H -0.53789 -0.26568 -0.48999
 H -0.16776 -0.34021 1.26482
 H -0.19435 1.22855 0.40794
 H 1.76356 -0.42875 -0.48561
7
SN2_IRC_Cartesians_noMW_output/new_data/SN2_traj1_Cartesians point 197
C -0.13216 0.17562 0.31991
 O 1.54580 0.13373 0.04874
 F -2.28147 -0.50229 -1.06806
 H -0.53782 -0.26637 -0.48871
 H -0.16635 -0.34104 1.26628
 H -0.19368 1.22780 0.40942
 H 1.76568 -0.42746 -0.48758
7
SN2_IRC_Cartesians_noMW_output/new_data/SN2_traj1_Cartesians point 198
C -0.13233 0.17496 0.32107
 O 1.54713 0.13318 0.04919
 F -2.28681 -0.50011 -1.07185
 H -0.53774 -0.26705 -0.48746
 H -0.16499 -0.34185 1.26770
 H -0.19302 1.22707 0.41086
 H 1.76776 -0.42620 -0.48951
7
SN2_IRC_Cartesians_noMW_output/new_data/SN2_traj1_Cartesians point 199
C -0.13248 0.17432 0.32219
 O 1.54840 0.13265 0.04961
 F -2.29194 -0.49801 -1.07550
 H -0.53768 -0.26770 -0.48626
 H -0.16367 -0.34263 1.26907
 H -0.19239 1.22636 0.41225
 H 1.76976 -0.42499 -0.49136
7
SN2_IRC_Cartesians_noMW_output/new_data/SN2_traj1_Cartesians point 200
C -0.13263 0.17373 0.32323
 O 1.54958 0.13216 0.05000
 F -2.29667 -0.49607 -1.07886
 H -0.53761 -0.26830 -0.48516
 H -0.16246 -0.34334 1.27034
 H -0.19181 1.22571 0.41353
 H 1.77160 -0.42388 -0.49307
7
SN2_IRC_Cartesians_noMW_output/new_data/SN2_traj1_Cartesians point 201
C -0.13275 0.17324 0.32408
 O 1.55055 0.13175 0.05032
 F -2.30058 -0.49447 -1.08164
 H -0.53756 -0.26880 -0.48424
 H -0.16145 -0.34394 1.27138
 H -0.19133 1.22517 0.41458
 H 1.77312 -0.42295 -0.49448
7
SN2_IRC_Cartesians_noMW_output/new_data/SN2_traj1_Cartesians point 202
C -0.13283 0.17291 0.32467
 O 1.55122 0.13147 0.05054
 F -2.30326 -0.49338 -1.08355
 H -0.53753 -0.26914 -0.48362
 H -0.16076 -0.34435 1.27209
 H -0.19100 1.22480 0.41531
 H 1.77416 -0.42232 -0.49545
7
SN2_IRC_Cartesians_noMW_output/new_data/SN2_traj1_Cartesians point 203
C -0.13287 0.17272 0.32500
 O 1.55160 0.13131 0.05067
 F -2.30479 -0.49275 -1.08464
 H -0.53750 -0.26933 -0.48326
 H -0.16037 -0.34458 1.27250
 H -0.19082 1.22459 0.41572
 H 1.77476 -0.42196 -0.49600
7
SN2_IRC_Cartesians_noMW_output/new_data/SN2_traj1_Cartesians point 204
C -0.13290 0.17263 0.32517
 O 1.55179 0.13123 0.05073
 F -2.30555 -0.49244 -1.08518
 H -0.53749 -0.26943 -0.48308
 H -0.16018 -0.34469 1.27271
 H -0.19072 1.22448 0.41593
 H 1.77505 -0.42178 -0.49628
7
SN2_IRC_Cartesians_noMW_output/new_data/SN2_traj1_Cartesians point 205
C -0.13291 0.17259 0.32524
 O 1.55186 0.13120 0.05076
 F -2.30587 -0.49231 -1.08540
 H -0.53749 -0.26947 -0.48301
 H -0.16010 -0.34474 1.27279
 H -0.19068 1.22444 0.41602
 H 1.77518 -0.42170 -0.49639
7
SN2_IRC_Cartesians_noMW_output/new_data/SN2_traj1_Cartesians point 206
C -0.13291 0.17257 0.32526
 O 1.55189 0.13119 0.05077
 F -2.30597 -0.49227 -1.08548
 H -0.53749 -0.26948 -0.48298
 H -0.16007 -0.34476 1.27282
 H -0.19067 1.22442 0.41604
 H 1.77522 -0.42168 -0.49643
7
SN2_IRC_Cartesians_noMW_output/new_data/SN2_traj1_Cartesians point 207
C -0.13291 0.17257 0.32527
 O 1.55190 0.13118 0.05077
 F -2.30603 -0.49224 -1.08552
 H -0.53749 -0.26949 -0.48297
 H -0.16005 -0.34477 1.27283
 H -0.19066 1.22442 0.41606
 H 1.77524 -0.42167 -0.49645
7
SN2_IRC_Cartesians_noMW_output/new_data/SN2_traj1_Cartesians point 208
C -0.13292 0.17255 0.32530
 O 1.55194 0.13117 0.05078
 F -2.30616 -0.49219 -1.08561
 H -0.53749 -0.26950 -0.48294
 H -0.16002 -0.34479 1.27287
 H -0.19065 1.22440 0.41609
 H 1.77529 -0.42163 -0.49650
7
SN2_IRC_Cartesians_noMW_output/new_data/SN2_traj1_Cartesians point 209
C -0.13293 0.17251 0.32537
 O 1.55202 0.13114 0.05081
 F -2.30648 -0.49206 -1.08584
 H -0.53748 -0.26955 -0.48286
 H -0.15994 -0.34483 1.27295
 H -0.19061 1.22435 0.41618
 H 1.77541 -0.42156 -0.49661
7
SN2_IRC_Cartesians_noMW_output/new_data/SN2_traj1_Cartesians point 210
C -0.13294 0.17243 0.32550
 O 1.55217 0.13107 0.05086
 F -2.30709 -0.49181 -1.08628
 H -0.53747 -0.26962 -0.48272
 H -0.15978 -0.34493 1.27312
 H -0.19053 1.22427 0.41635
 H 1.77565 -0.42141 -0.49684
7
SN2_IRC_Cartesians_noMW_output/new_data/SN2_traj1_Cartesians point 211
C -0.13298 0.17231 0.32573
 O 1.55242 0.13097 0.05095
 F -2.30811 -0.49139 -1.08700
 H -0.53746 -0.26975 -0.48248
 H -0.15952 -0.34508 1.27339
 H -0.19041 1.22413 0.41662
 H 1.77605 -0.42117 -0.49721
7
SN2_IRC_Cartesians_noMW_output/new_data/SN2_traj1_Cartesians point 212
C -0.13302 0.17212 0.32606
 O 1.55280 0.13081 0.05107
 F -2.30964 -0.49077 -1.08808
 H -0.53744 -0.26995 -0.48213
 H -0.15913 -0.34531 1.27380
 H -0.19022 1.22392 0.41704
 H 1.77664 -0.42081 -0.49776
7
SN2_IRC_Cartesians_noMW_output/new_data/SN2_traj1_Cartesians point 213
C -0.13309 0.17185 0.32652
 O 1.55333 0.13059 0.05125
 F -2.31176 -0.48990 -1.08959
 H -0.53741 -0.27022 -0.48163
 H -0.15858 -0.34564 1.27436
 H -0.18996 1.22362 0.41761
 H 1.77747 -0.42031 -0.49852
7
SN2_IRC_Cartesians_noMW_output/new_data/SN2_traj1_Cartesians point 214
C -0.13317 0.17151 0.32713
 O 1.55402 0.13030 0.05148
 F -2.31453 -0.48877 -1.09156
 H -0.53737 -0.27057 -0.48098
 H -0.15787 -0.34606 1.27510
 H -0.18962 1.22324 0.41836
 H 1.77855 -0.41966 -0.49952
7
SN2_IRC_Cartesians_noMW_output/new_data/SN2_traj1_Cartesians point 215
C -0.13327 0.17109 0.32787
 O 1.55486 0.12995 0.05176
 F -2.31792 -0.48738 -1.09398
 H -0.53733 -0.27100 -0.48019
 H -0.15700 -0.34657 1.27601
 H -0.18920 1.22277 0.41928
 H 1.77987 -0.41886 -0.50075
7
SN2_IRC_Cartesians_noMW_output/new_data/SN2_traj1_Cartesians point 216
C -0.13339 0.17060 0.32873
 O 1.55584 0.12954 0.05208
 F -2.32186 -0.48577 -1.09677
 H -0.53728 -0.27150 -0.47927
 H -0.15599 -0.34717 1.27706
 H -0.18872 1.22223 0.42034
 H 1.78140 -0.41793 -0.50217
7
SN2_IRC_Cartesians_noMW_output/new_data/SN2_traj1_Cartesians point 217
C -0.13353 0.17006 0.32968
 O 1.55692 0.12909 0.05244
 F -2.32620 -0.48399 -1.09986
 H -0.53722 -0.27205 -0.47825
 H -0.15488 -0.34783 1.27822
 H -0.18819 1.22163 0.42152
 H 1.78309 -0.41690 -0.50374
7
SN2_IRC_Cartesians_noMW_output/new_data/SN2_traj1_Cartesians point 218
C -0.13367 0.16948 0.33069
 O 1.55807 0.12861 0.05282
 F -2.33083 -0.48210 -1.10315
 H -0.53716 -0.27264 -0.47717
 H -0.15369 -0.34853 1.27945
 H -0.18762 1.22100 0.42277
 H 1.78489 -0.41581 -0.50541
7
SN2_IRC_Cartesians_noMW_output/new_data/SN2_traj1_Cartesians point 219
C -0.13381 0.16889 0.33173
 O 1.55926 0.12811 0.05322
 F -2.33562 -0.48014 -1.10656
 H -0.53709 -0.27324 -0.47605
 H -0.15246 -0.34926 1.28073
 H -0.18703 1.22034 0.42406
 H 1.78676 -0.41468 -0.50714
7
SN2_IRC_Cartesians_noMW_output/new_data/SN2_traj1_Cartesians point 220
C -0.13396 0.16828 0.33280
 O 1.56047 0.12760 0.05362
 F -2.34050 -0.47814 -1.11003
 H -0.53703 -0.27386 -0.47491
 H -0.15121 -0.35000 1.28204
 H -0.18643 1.21966 0.42538
 H 1.78866 -0.41353 -0.50891
7
SN2_IRC_Cartesians_noMW_output/new_data/SN2_traj1_Cartesians point 221
C -0.13411 0.16767 0.33388
 O 1.56170 0.12709 0.05403
 F -2.34542 -0.47613 -1.11353
 H -0.53696 -0.27449 -0.47376
 H -0.14995 -0.35075 1.28335
 H -0.18583 1.21898 0.42672
 H 1.79057 -0.41237 -0.51069
7
SN2_IRC_Cartesians_noMW_output/new_data/SN2_traj1_Cartesians point 222
C -0.13426 0.16705 0.33495
 O 1.56292 0.12658 0.05444
 F -2.35033 -0.47412 -1.11702
 H -0.53690 -0.27511 -0.47261
 H -0.14868 -0.35150 1.28466
 H -0.18522 1.21831 0.42804
 H 1.79248 -0.41121 -0.51246
7
SN2_IRC_Cartesians_noMW_output/new_data/SN2_traj1_Cartesians point 223
C -0.13441 0.16645 0.33601
 O 1.56413 0.12607 0.05484
 F -2.35520 -0.47213 -1.12048
 H -0.53683 -0.27573 -0.47147
 H -0.14744 -0.35224 1.28596
 H -0.18463 1.21764 0.42936
 H 1.79438 -0.41006 -0.51422
7
SN2_IRC_Cartesians_noMW_output/new_data/SN2_traj1_Cartesians point 224
C -0.13456 0.16585 0.33706
 O 1.56532 0.12557 0.05523
 F -2.35999 -0.47017 -1.12388
 H -0.53677 -0.27634 -0.47035
 H -0.14621 -0.35296 1.28724
 H -0.18404 1.21697 0.43066
 H 1.79624 -0.40893 -0.51595
7
SN2_IRC_Cartesians_noMW_output/new_data/SN2_traj1_Cartesians point 225
C -0.13470 0.16527 0.33808
 O 1.56648 0.12509 0.05562
 F -2.36468 -0.46826 -1.12721
 H -0.53671 -0.27693 -0.46926
 H -0.14500 -0.35368 1.28849
 H -0.18346 1.21633 0.43192
 H 1.79807 -0.40782 -0.51764
7
SN2_IRC_Cartesians_noMW_output/new_data/SN2_traj1_Cartesians point 226
C -0.13484 0.16470 0.33908
 O 1.56762 0.12461 0.05600
 F -2.36924 -0.46639 -1.13046
 H -0.53665 -0.27751 -0.46819
 H -0.14383 -0.35437 1.28971
 H -0.18290 1.21570 0.43316
 H 1.79984 -0.40674 -0.51929
7
SN2_IRC_Cartesians_noMW_output/new_data/SN2_traj1_Cartesians point 227
C -0.13497 0.16415 0.34004
 O 1.56872 0.12415 0.05636
 F -2.37365 -0.46459 -1.13359
 H -0.53659 -0.27807 -0.46716
 H -0.14270 -0.35504 1.29089
 H -0.18236 1.21509 0.43435
 H 1.80156 -0.40570 -0.52089
7
SN2_IRC_Cartesians_noMW_output/new_data/SN2_traj1_Cartesians point 228
C -0.13510 0.16362 0.34097
 O 1.56977 0.12371 0.05671
 F -2.37790 -0.46285 -1.13662
 H -0.53653 -0.27861 -0.46617
 H -0.14161 -0.35569 1.29202
 H -0.18184 1.21451 0.43550
 H 1.80321 -0.40470 -0.52242
7
SN2_IRC_Cartesians_noMW_output/new_data/SN2_traj1_Cartesians point 229
C -0.13523 0.16312 0.34186
 O 1.57079 0.12329 0.05705
 F -2.38198 -0.46118 -1.13952
 H -0.53648 -0.27913 -0.46521
 H -0.14056 -0.35631 1.29311
 H -0.18134 1.21394 0.43661
 H 1.80480 -0.40373 -0.52390
7
SN2_IRC_Cartesians_noMW_output/new_data/SN2_traj1_Cartesians point 230
C -0.13535 0.16263 0.34272
 O 1.57176 0.12288 0.05737
 F -2.38589 -0.45958 -1.14230
 H -0.53642 -0.27962 -0.46430
 H -0.13956 -0.35690 1.29416
 H -0.18086 1.21340 0.43766
 H 1.80632 -0.40281 -0.52531
7
SN2_IRC_Cartesians_noMW_output/new_data/SN2_traj1_Cartesians point 231
C -0.13546 0.16217 0.34353
 O 1.57268 0.12250 0.05768
 F -2.38961 -0.45806 -1.14494
 H -0.53637 -0.28010 -0.46343
 H -0.13861 -0.35746 1.29515
 H -0.18040 1.21289 0.43867
 H 1.80777 -0.40193 -0.52665
7
SN2_IRC_Cartesians_noMW_output/new_data/SN2_traj1_Cartesians point 232
C -0.13557 0.16173 0.34430
 O 1.57356 0.12213 0.05797
 F -2.39315 -0.45661 -1.14746
 H -0.53633 -0.28055 -0.46260
 H -0.13770 -0.35800 1.29609
 H -0.17997 1.21240 0.43963
 H 1.80915 -0.40110 -0.52793
7
SN2_IRC_Cartesians_noMW_output/new_data/SN2_traj1_Cartesians point 233
C -0.13567 0.16131 0.34504
 O 1.57440 0.12178 0.05825
 F -2.39652 -0.45523 -1.14985
 H -0.53628 -0.28097 -0.46182
 H -0.13683 -0.35851 1.29699
 H -0.17955 1.21194 0.44054
 H 1.81046 -0.40030 -0.52915
7
SN2_IRC_Cartesians_noMW_output/new_data/SN2_traj1_Cartesians point 234
C -0.13577 0.16091 0.34573
 O 1.57519 0.12145 0.05852
 F -2.39970 -0.45393 -1.15212
 H -0.53624 -0.28138 -0.46107
 H -0.13602 -0.35900 1.29784
 H -0.17916 1.21150 0.44140
 H 1.81170 -0.39955 -0.53030
7
SN2_IRC_Cartesians_noMW_output/new_data/SN2_traj1_Cartesians point 235
C -0.13586 0.16054 0.34639
 O 1.57594 0.12113 0.05876
 F -2.40271 -0.45270 -1.15425
 H -0.53620 -0.28176 -0.46037
 H -0.13525 -0.35945 1.29865
 H -0.17879 1.21109 0.44221
 H 1.81287 -0.39884 -0.53139
7
SN2_IRC_Cartesians_noMW_output/new_data/SN2_traj1_Cartesians point 236
C -0.13594 0.16019 0.34700
 O 1.57663 0.12084 0.05899
 F -2.40551 -0.45156 -1.15624
 H -0.53616 -0.28211 -0.45971
 H -0.13453 -0.35988 1.29939
 H -0.17845 1.21070 0.44297
 H 1.81396 -0.39818 -0.53240
7
SN2_IRC_Cartesians_noMW_output/new_data/SN2_traj1_Cartesians point 237
C -0.13602 0.15987 0.34756
 O 1.57727 0.12058 0.05921
 F -2.40808 -0.45051 -1.15807
 H -0.53613 -0.28244 -0.45911
 H -0.13387 -0.36027 1.30008
 H -0.17813 1.21034 0.44366
 H 1.81496 -0.39757 -0.53333
7
SN2_IRC_Cartesians_noMW_output/new_data/SN2_traj1_Cartesians point 238
C -0.13609 0.15958 0.34807
 O 1.57785 0.12034 0.05940
 F -2.41038 -0.44956 -1.15971
 H -0.53610 -0.28273 -0.45857
 H -0.13328 -0.36062 1.30070
 H -0.17785 1.21003 0.44429
 H 1.81586 -0.39703 -0.53416
7
SN2_IRC_Cartesians_noMW_output/new_data/SN2_traj1_Cartesians point 239
C -0.13616 0.15933 0.34851
 O 1.57835 0.12012 0.05957
 F -2.41243 -0.44873 -1.16116
 H -0.53607 -0.28299 -0.45810
 H -0.13275 -0.36093 1.30124
 H -0.17760 1.20975 0.44484
 H 1.81665 -0.39655 -0.53490
7
SN2_IRC_Cartesians_noMW_output/new_data/SN2_traj1_Cartesians point 240
C -0.13621 0.15910 0.34891
 O 1.57880 0.11994 0.05972
 F -2.41424 -0.44799 -1.16245
 H -0.53605 -0.28322 -0.45767
 H -0.13229 -0.36121 1.30172
 H -0.17738 1.20950 0.44533
 H 1.81735 -0.39612 -0.53555
7
SN2_IRC_Cartesians_noMW_output/new_data/SN2_traj1_Cartesians point 241
C -0.13626 0.15890 0.34926
 O 1.57921 0.11977 0.05985
 F -2.41587 -0.44732 -1.16361
 H -0.53602 -0.28343 -0.45729
 H -0.13187 -0.36145 1.30216
 H -0.17718 1.20927 0.44577
 H 1.81799 -0.39574 -0.53614
7
SN2_IRC_Cartesians_noMW_output/new_data/SN2_traj1_Cartesians point 242
C -0.13631 0.15871 0.34959
 O 1.57959 0.11961 0.05998
 F -2.41738 -0.44670 -1.16469
 H -0.53600 -0.28362 -0.45694
 H -0.13148 -0.36168 1.30256
 H -0.17699 1.20906 0.44618
 H 1.81858 -0.39538 -0.53669
7
SN2_IRC_Cartesians_noMW_output/new_data/SN2_traj1_Cartesians point 243
C -0.13635 0.15853 0.34991
 O 1.57995 0.11946 0.06010
 F -2.41884 -0.44610 -1.16572
 H -0.53599 -0.28381 -0.45660
 H -0.13111 -0.36190 1.30295
 H -0.17681 1.20886 0.44657
 H 1.81915 -0.39503 -0.53721
7
SN2_IRC_Cartesians_noMW_output/new_data/SN2_traj1_Cartesians point 244
C -0.13640 0.15835 0.35023
 O 1.58031 0.11931 0.06022
 F -2.42029 -0.44551 -1.16675
 H -0.53597 -0.28399 -0.45626
 H -0.13073 -0.36212 1.30334
 H -0.17663 1.20866 0.44697
 H 1.81971 -0.39469 -0.53774
7
SN2_IRC_Cartesians_noMW_output/new_data/SN2_traj1_Cartesians point 245
C -0.13644 0.15816 0.35056
 O 1.58068 0.11915 0.06034
 F -2.42179 -0.44490 -1.16782
 H -0.53595 -0.28418 -0.45591
 H -0.13035 -0.36235 1.30374
 H -0.17645 1.20845 0.44737
 H 1.82029 -0.39434 -0.53828
7
SN2_IRC_Cartesians_noMW_output/new_data/SN2_traj1_Cartesians point 246
C -0.13649 0.15797 0.35090
 O 1.58108 0.11899 0.06047
 F -2.42337 -0.44425 -1.16894
 H -0.53592 -0.28438 -0.45554
 H -0.12994 -0.36259 1.30416
 H -0.17626 1.20824 0.44780
 H 1.82091 -0.39396 -0.53885
7
SN2_IRC_Cartesians_noMW_output/new_data/SN2_traj1_Cartesians point 247
C -0.13654 0.15775 0.35128
 O 1.58150 0.11881 0.06061
 F -2.42508 -0.44355 -1.17016
 H -0.53590 -0.28460 -0.45514
 H -0.12950 -0.36285 1.30462
 H -0.17605 1.20800 0.44826
 H 1.82158 -0.39356 -0.53947
7
SN2_IRC_Cartesians_noMW_output/new_data/SN2_traj1_Cartesians point 248
C -0.13660 0.15752 0.35169
 O 1.58197 0.11861 0.06077
 F -2.42696 -0.44278 -1.17149
 H -0.53588 -0.28484 -0.45470
 H -0.12902 -0.36314 1.30512
 H -0.17582 1.20774 0.44877
 H 1.82231 -0.39312 -0.54015
7
SN2_IRC_Cartesians_noMW_output/new_data/SN2_traj1_Cartesians point 249
C -0.13666 0.15726 0.35214
 O 1.58248 0.11840 0.06094
 F -2.42902 -0.44194 -1.17296
 H -0.53585 -0.28510 -0.45422
 H -0.12849 -0.36345 1.30567
 H -0.17556 1.20746 0.44933
 H 1.82311 -0.39263 -0.54089
7
SN2_IRC_Cartesians_noMW_output/new_data/SN2_traj1_Cartesians point 250
C -0.13673 0.15698 0.35264
 O 1.58305 0.11816 0.06113
 F -2.43131 -0.44100 -1.17459
 H -0.53582 -0.28539 -0.45368
 H -0.12791 -0.36380 1.30628
 H -0.17528 1.20714 0.44995
 H 1.82400 -0.39209 -0.54172
7
SN2_IRC_Cartesians_noMW_output/new_data/SN2_traj1_Cartesians point 251
C -0.13681 0.15666 0.35319
 O 1.58368 0.11790 0.06134
 F -2.43387 -0.43996 -1.17641
 H -0.53579 -0.28571 -0.45309
 H -0.12725 -0.36419 1.30696
 H -0.17497 1.20679 0.45064
 H 1.82499 -0.39149 -0.54264
7
SN2_IRC_Cartesians_noMW_output/new_data/SN2_traj1_Cartesians point 252
C -0.13690 0.15630 0.35382
 O 1.58440 0.11760 0.06157
 F -2.43673 -0.43879 -1.17844
 H -0.53575 -0.28608 -0.45242
 H -0.12652 -0.36462 1.30773
 H -0.17462 1.20639 0.45141
 H 1.82611 -0.39081 -0.54368
7
SN2_IRC_Cartesians_noMW_output/new_data/SN2_traj1_Cartesians point 253
C -0.13699 0.15590 0.35452
 O 1.58519 0.11726 0.06184
 F -2.43994 -0.43747 -1.18072
 H -0.53570 -0.28648 -0.45167
 H -0.12569 -0.36511 1.30859
 H -0.17422 1.20595 0.45228
 H 1.82736 -0.39005 -0.54484
7
SN2_IRC_Cartesians_noMW_output/new_data/SN2_traj1_Cartesians point 254
C -0.13710 0.15546 0.35531
 O 1.58609 0.11689 0.06214
 F -2.44353 -0.43600 -1.18328
 H -0.53566 -0.28694 -0.45083
 H -0.12477 -0.36566 1.30954
 H -0.17378 1.20546 0.45325
 H 1.82876 -0.38920 -0.54614
7
SN2_IRC_Cartesians_noMW_output/new_data/SN2_traj1_Cartesians point 255
C -0.13722 0.15497 0.35617
 O 1.58707 0.11648 0.06246
 F -2.44749 -0.43439 -1.18609
 H -0.53560 -0.28744 -0.44990
 H -0.12375 -0.36626 1.31060
 H -0.17330 1.20491 0.45432
 H 1.83030 -0.38827 -0.54757
7
SN2_IRC_Cartesians_noMW_output/new_data/SN2_traj1_Cartesians point 256
C -0.13735 0.15444 0.35709
 O 1.58812 0.11604 0.06281
 F -2.45172 -0.43266 -1.18910
 H -0.53555 -0.28798 -0.44891
 H -0.12267 -0.36690 1.31173
 H -0.17278 1.20433 0.45547
 H 1.83194 -0.38727 -0.54909
7
SN2_IRC_Cartesians_noMW_output/new_data/SN2_traj1_Cartesians point 257
C -0.13749 0.15390 0.35804
 O 1.58920 0.11559 0.06317
 F -2.45605 -0.43088 -1.19218
 H -0.53549 -0.28853 -0.44790
 H -0.12156 -0.36756 1.31289
 H -0.17224 1.20373 0.45664
 H 1.83363 -0.38625 -0.55066
7
SN2_IRC_Cartesians_noMW_output/new_data/SN2_traj1_Cartesians point 258
C -0.13762 0.15337 0.35897
 O 1.59026 0.11515 0.06352
 F -2.46031 -0.42914 -1.19521
 H -0.53543 -0.28907 -0.44690
 H -0.12046 -0.36821 1.31403
 H -0.17172 1.20314 0.45779
 H 1.83529 -0.38524 -0.55220
7
SN2_IRC_Cartesians_noMW_output/new_data/SN2_traj1_Cartesians point 259
C -0.13774 0.15286 0.35986
 O 1.59127 0.11472 0.06386
 F -2.46439 -0.42748 -1.19810
 H -0.53538 -0.28959 -0.44595
 H -0.11942 -0.36882 1.31511
 H -0.17122 1.20258 0.45889
 H 1.83687 -0.38428 -0.55367
7
SN2_IRC_Cartesians_noMW_output/new_data/SN2_traj1_Cartesians point 260
C -0.13786 0.15239 0.36070
 O 1.59222 0.11433 0.06418
 F -2.46821 -0.42591 -1.20082
 H -0.53533 -0.29007 -0.44506
 H -0.11844 -0.36940 1.31613
 H -0.17075 1.20205 0.45993
 H 1.83836 -0.38338 -0.55505
7
SN2_IRC_Cartesians_noMW_output/new_data/SN2_traj1_Cartesians point 261
C -0.13797 0.15194 0.36148
 O 1.59311 0.11396 0.06447
 F -2.47178 -0.42445 -1.20336
 H -0.53528 -0.29053 -0.44422
 H -0.11752 -0.36995 1.31709
 H -0.17031 1.20156 0.46089
 H 1.83975 -0.38254 -0.55634
7
SN2_IRC_Cartesians_noMW_output/new_data/SN2_traj1_Cartesians point 262
C -0.13807 0.15153 0.36220
 O 1.59393 0.11361 0.06475
 F -2.47510 -0.42309 -1.20572
 H -0.53524 -0.29095 -0.44345
 H -0.11667 -0.37045 1.31797
 H -0.16991 1.20110 0.46179
 H 1.84104 -0.38175 -0.55754
7
SN2_IRC_Cartesians_noMW_output/new_data/SN2_traj1_Cartesians point 263
C -0.13816 0.15115 0.36287
 O 1.59470 0.11329 0.06500
 F -2.47818 -0.42183 -1.20791
 H -0.53519 -0.29134 -0.44273
 H -0.11588 -0.37092 1.31879
 H -0.16953 1.20068 0.46263
 H 1.84224 -0.38103 -0.55865
7
SN2_IRC_Cartesians_noMW_output/new_data/SN2_traj1_Cartesians point 264
C -0.13825 0.15079 0.36349
 O 1.59540 0.11300 0.06523
 F -2.48102 -0.42067 -1.20993
 H -0.53516 -0.29170 -0.44206
 H -0.11515 -0.37135 1.31955
 H -0.16918 1.20029 0.46339
 H 1.84334 -0.38036 -0.55968
7
SN2_IRC_Cartesians_noMW_output/new_data/SN2_traj1_Cartesians point 265
C -0.13833 0.15047 0.36405
 O 1.59604 0.11273 0.06545
 F -2.48359 -0.41962 -1.21176
 H -0.53512 -0.29202 -0.44146
 H -0.11449 -0.37174 1.32024
 H -0.16886 1.19993 0.46409
 H 1.84435 -0.37975 -0.56061
7
SN2_IRC_Cartesians_noMW_output/new_data/SN2_traj1_Cartesians point 266
C -0.13839 0.15019 0.36455
 O 1.59660 0.11249 0.06563
 F -2.48584 -0.41870 -1.21336
 H -0.53509 -0.29231 -0.44094
 H -0.11391 -0.37208 1.32084
 H -0.16859 1.19962 0.46470
 H 1.84522 -0.37922 -0.56142
7
SN2_IRC_Cartesians_noMW_output/new_data/SN2_traj1_Cartesians point 267
C -0.13845 0.14997 0.36494
 O 1.59705 0.11231 0.06578
 F -2.48764 -0.41797 -1.21463
 H -0.53507 -0.29254 -0.44052
 H -0.11345 -0.37236 1.32132
 H -0.16837 1.19938 0.46518
 H 1.84592 -0.37879 -0.56207
7
SN2_IRC_Cartesians_noMW_output/new_data/SN2_traj1_Cartesians point 268
C -0.13848 0.14983 0.36518
 O 1.59733 0.11219 0.06587
 F -2.48876 -0.41751 -1.21543
 H -0.53505 -0.29268 -0.44025
 H -0.11316 -0.37253 1.32162
 H -0.16823 1.19922 0.46549
 H 1.84636 -0.37853 -0.56248
7
SN2_IRC_Cartesians_noMW_output/new_data/SN2_traj1_Cartesians point 269
C -0.13849 0.14980 0.36523
 O 1.59738 0.11217 0.06589
 F -2.48897 -0.41742 -1.21559
 H -0.53505 -0.29271 -0.44020
 H -0.11311 -0.37256 1.32168
 H -0.16820 1.19919 0.46555
 H 1.84644 -0.37848 -0.56256
7
SN2_IRC_Cartesians_noMW_output/new_data/SN2_traj1_Cartesians point 270
C -0.13847 0.14988 0.36510
 O 1.59723 0.11223 0.06584
 F -2.48835 -0.41767 -1.21514
 H -0.53506 -0.29263 -0.44035
 H -0.11327 -0.37246 1.32151
 H -0.16828 1.19928 0.46538
 H 1.84620 -0.37862 -0.56233
7
SN2_IRC_Cartesians_noMW_output/new_data/SN2_traj1_Cartesians point 271
C -0.13844 0.15001 0.36487
 O 1.59697 0.11234 0.06576
 F -2.48732 -0.41810 -1.21441
 H -0.53507 -0.29250 -0.44059
 H -0.11353 -0.37231 1.32123
 H -0.16841 1.19942 0.46510
 H 1.84580 -0.37887 -0.56196
7
SN2_IRC_Cartesians_noMW_output/new_data/SN2_traj1_Cartesians point 272
C -0.13841 0.15014 0.36464
 O 1.59672 0.11245 0.06567
 F -2.48629 -0.41852 -1.21367
 H -0.53509 -0.29237 -0.44083
 H -0.11380 -0.37215 1.32096
 H -0.16853 1.19956 0.46482
 H 1.84540 -0.37911 -0.56158
7
SN2_IRC_Cartesians_noMW_output/new_data/SN2_traj1_Cartesians point 273
C -0.13838 0.15023 0.36448
 O 1.59653 0.11253 0.06561
 F -2.48553 -0.41883 -1.21313
 H -0.53510 -0.29227 -0.44101
 H -0.11399 -0.37204 1.32076
 H -0.16863 1.19967 0.46461
 H 1.84510 -0.37929 -0.56131
7
SN2_IRC_Cartesians_noMW_output/new_data/SN2_traj1_Cartesians point 274
C -0.13837 0.15027 0.36441
 O 1.59644 0.11256 0.06558
 F -2.48519 -0.41896 -1.21290
 H -0.53510 -0.29223 -0.44109
 H -0.11408 -0.37198 1.32067
 H -0.16867 1.19971 0.46452
 H 1.84497 -0.37937 -0.56119
7
SN2_IRC_Cartesians_noMW_output/new_data/SN2_traj1_Cartesians point 275
C -0.13838 0.15025 0.36444
 O 1.59649 0.11254 0.06559
 F -2.48537 -0.41889 -1.21302
 H -0.53510 -0.29225 -0.44105
 H -0.11403 -0.37201 1.32071
 H -0.16864 1.19969 0.46457
 H 1.84504 -0.37933 -0.56125
7
SN2_IRC_Cartesians_noMW_output/new_data/SN2_traj1_Cartesians point 276
C -0.13840 0.15016 0.36460
 O 1.59667 0.11247 0.06565
 F -2.48610 -0.41859 -1.21354
 H -0.53509 -0.29234 -0.44088
 H -0.11385 -0.37212 1.32091
 H -0.16856 1.19959 0.46477
 H 1.84532 -0.37916 -0.56152
7
SN2_IRC_Cartesians_noMW_output/new_data/SN2_traj1_Cartesians point 277
C -0.13844 0.15000 0.36489
 O 1.59699 0.11233 0.06576
 F -2.48740 -0.41806 -1.21447
 H -0.53507 -0.29251 -0.44057
 H -0.11351 -0.37232 1.32126
 H -0.16840 1.19941 0.46512
 H 1.84583 -0.37885 -0.56199
7
SN2_IRC_Cartesians_noMW_output/new_data/SN2_traj1_Cartesians point 278
C -0.13850 0.14976 0.36530
 O 1.59746 0.11213 0.06592
 F -2.48929 -0.41729 -1.21581
 H -0.53505 -0.29275 -0.44013
 H -0.11303 -0.37261 1.32176
 H -0.16816 1.19915 0.46563
 H 1.84657 -0.37840 -0.56267
7
SN2_IRC_Cartesians_noMW_output/new_data/SN2_traj1_Cartesians point 279
C -0.13858 0.14946 0.36584
 O 1.59808 0.11188 0.06612
 F -2.49177 -0.41627 -1.21757
 H -0.53501 -0.29306 -0.43955
 H -0.11239 -0.37298 1.32242
 H -0.16786 1.19881 0.46630
 H 1.84753 -0.37782 -0.56357
7
SN2_IRC_Cartesians_noMW_output/new_data/SN2_traj1_Cartesians point 280
C -0.13867 0.14907 0.36651
 O 1.59884 0.11156 0.06638
 F -2.49484 -0.41502 -1.21975
 H -0.53497 -0.29345 -0.43883
 H -0.11160 -0.37345 1.32324
 H -0.16748 1.19838 0.46713
 H 1.84872 -0.37709 -0.56467
7
SN2_IRC_Cartesians_noMW_output/new_data/SN2_traj1_Cartesians point 281
C -0.13878 0.14862 0.36731
 O 1.59974 0.11118 0.06668
 F -2.49847 -0.41353 -1.22234
 H -0.53492 -0.29391 -0.43798
 H -0.11067 -0.37400 1.32421
 H -0.16704 1.19788 0.46811
 H 1.85014 -0.37624 -0.56599
7
SN2_IRC_Cartesians_noMW_output/new_data/SN2_traj1_Cartesians point 282
C -0.13891 0.14810 0.36821
 O 1.60078 0.11075 0.06702
 F -2.50263 -0.41183 -1.22530
 H -0.53487 -0.29444 -0.43701
 H -0.10960 -0.37463 1.32532
 H -0.16653 1.19731 0.46924
 H 1.85176 -0.37525 -0.56749
7
SN2_IRC_Cartesians_noMW_output/new_data/SN2_traj1_Cartesians point 283
C -0.13905 0.14753 0.36922
 O 1.60193 0.11027 0.06740
 F -2.50725 -0.40994 -1.22858
 H -0.53481 -0.29503 -0.43593
 H -0.10842 -0.37534 1.32656
 H -0.16596 1.19667 0.47049
 H 1.85356 -0.37416 -0.56916
7
SN2_IRC_Cartesians_noMW_output/new_data/SN2_traj1_Cartesians point 284
C -0.13920 0.14691 0.37030
 O 1.60316 0.10975 0.06781
 F -2.51220 -0.40792 -1.23210
 H -0.53474 -0.29566 -0.43477
 H -0.10715 -0.37609 1.32788
 H -0.16535 1.19599 0.47183
 H 1.85548 -0.37299 -0.57095
7
SN2_IRC_Cartesians_noMW_output/new_data/SN2_traj1_Cartesians point 285
C -0.13936 0.14627 0.37143
 O 1.60444 0.10922 0.06824
 F -2.51737 -0.40581 -1.23577
 H -0.53467 -0.29631 -0.43357
 H -0.10582 -0.37687 1.32926
 H -0.16472 1.19528 0.47323
 H 1.85749 -0.37177 -0.57282
7
SN2_IRC_Cartesians_noMW_output/new_data/SN2_traj1_Cartesians point 286
C -0.13952 0.14562 0.37258
 O 1.60574 0.10867 0.06867
 F -2.52261 -0.40366 -1.23950
 H -0.53460 -0.29698 -0.43234
 H -0.10448 -0.37767 1.33066
 H -0.16407 1.19455 0.47464
 H 1.85953 -0.37054 -0.57471
7
SN2_IRC_Cartesians_noMW_output/new_data/SN2_traj1_Cartesians point 287
C -0.13967 0.14497 0.37371
 O 1.60704 0.10813 0.06910
 F -2.52782 -0.40153 -1.24320
 H -0.53453 -0.29764 -0.43112
 H -0.10314 -0.37846 1.33205
 H -0.16343 1.19384 0.47605
 H 1.86156 -0.36931 -0.57659
7
SN2_IRC_Cartesians_noMW_output/new_data/SN2_traj1_Cartesians point 288
C -0.13983 0.14434 0.37483
 O 1.60831 0.10760 0.06952
 F -2.53291 -0.39945 -1.24682
 H -0.53447 -0.29828 -0.42993
 H -0.10183 -0.37923 1.33341
 H -0.16281 1.19313 0.47743
 H 1.86354 -0.36811 -0.57843
7
SN2_IRC_Cartesians_noMW_output/new_data/SN2_traj1_Cartesians point 289
C -0.13998 0.14372 0.37590
 O 1.60953 0.10709 0.06993
 F -2.53784 -0.39743 -1.25033
 H -0.53440 -0.29891 -0.42878
 H -0.10057 -0.37998 1.33472
 H -0.16220 1.19245 0.47876
 H 1.86546 -0.36694 -0.58021
7
SN2_IRC_Cartesians_noMW_output/new_data/SN2_traj1_Cartesians point 290
C -0.14012 0.14314 0.37694
 O 1.61071 0.10660 0.07032
 F -2.54257 -0.39550 -1.25369
 H -0.53434 -0.29951 -0.42768
 H -0.09936 -0.38070 1.33598
 H -0.16162 1.19180 0.48004
 H 1.86730 -0.36583 -0.58192
7
SN2_IRC_Cartesians_noMW_output/new_data/SN2_traj1_Cartesians point 291
C -0.14026 0.14258 0.37792
 O 1.61183 0.10613 0.07069
 F -2.54707 -0.39366 -1.25689
 H -0.53428 -0.30008 -0.42662
 H -0.09820 -0.38138 1.33719
 H -0.16107 1.19118 0.48126
 H 1.86905 -0.36476 -0.58355
7
SN2_IRC_Cartesians_noMW_output/new_data/SN2_traj1_Cartesians point 292
C -0.14039 0.14205 0.37885
 O 1.61288 0.10569 0.07105
 F -2.55133 -0.39192 -1.25992
 H -0.53422 -0.30062 -0.42563
 H -0.09711 -0.38203 1.33832
 H -0.16055 1.19059 0.48241
 H 1.87071 -0.36376 -0.58509
7
SN2_IRC_Cartesians_noMW_output/new_data/SN2_traj1_Cartesians point 293
C -0.14051 0.14155 0.37972
 O 1.61388 0.10527 0.07138
 F -2.55532 -0.39028 -1.26276
 H -0.53417 -0.30113 -0.42469
 H -0.09608 -0.38264 1.33939
 H -0.16006 1.19004 0.48349
 H 1.87227 -0.36281 -0.58653
7
SN2_IRC_Cartesians_noMW_output/new_data/SN2_traj1_Cartesians point 294
C -0.14063 0.14109 0.38054
 O 1.61480 0.10489 0.07168
 F -2.55904 -0.38876 -1.26540
 H -0.53412 -0.30160 -0.42382
 H -0.09513 -0.38320 1.34038
 H -0.15960 1.18953 0.48450
 H 1.87371 -0.36194 -0.58787
7
SN2_IRC_Cartesians_noMW_output/new_data/SN2_traj1_Cartesians point 295
C -0.14073 0.14066 0.38128
 O 1.61565 0.10453 0.07197
 F -2.56246 -0.38736 -1.26783
 H -0.53407 -0.30203 -0.42303
 H -0.09425 -0.38372 1.34130
 H -0.15918 1.18906 0.48542
 H 1.87504 -0.36113 -0.58911
7
SN2_IRC_Cartesians_noMW_output/new_data/SN2_traj1_Cartesians point 296
C -0.14082 0.14027 0.38196
 O 1.61642 0.10421 0.07222
 F -2.56556 -0.38610 -1.27003
 H -0.53403 -0.30243 -0.42230
 H -0.09346 -0.38419 1.34212
 H -0.15880 1.18863 0.48626
 H 1.87625 -0.36040 -0.59023
7
SN2_IRC_Cartesians_noMW_output/new_data/SN2_traj1_Cartesians point 297
C -0.14091 0.13993 0.38256
 O 1.61710 0.10392 0.07245
 F -2.56831 -0.38497 -1.27199
 H -0.53399 -0.30278 -0.42166
 H -0.09275 -0.38461 1.34286
 H -0.15846 1.18825 0.48700
 H 1.87732 -0.35975 -0.59122
7
SN2_IRC_Cartesians_noMW_output/new_data/SN2_traj1_Cartesians point 298
C -0.14098 0.13964 0.38308
 O 1.61769 0.10368 0.07264
 F -2.57068 -0.38400 -1.27367
 H -0.53396 -0.30308 -0.42111
 H -0.09214 -0.38497 1.34349
 H -0.15817 1.18793 0.48765
 H 1.87824 -0.35919 -0.59208
7
SN2_IRC_Cartesians_noMW_output/new_data/SN2_traj1_Cartesians point 299
C -0.14104 0.13939 0.38351
 O 1.61818 0.10347 0.07281
 F -2.57264 -0.38320 -1.27507
 H -0.53394 -0.30333 -0.42065
 H -0.09164 -0.38527 1.34401
 H -0.15793 1.18766 0.48818
 H 1.87901 -0.35873 -0.59279
7
SN2_IRC_Cartesians_noMW_output/new_data/SN2_traj1_Cartesians point 300
C -0.14109 0.13920 0.38384
 O 1.61857 0.10331 0.07293
 F -2.57418 -0.38257 -1.27617
 H -0.53392 -0.30352 -0.42029
 H -0.09124 -0.38550 1.34443
 H -0.15774 1.18744 0.48859
 H 1.87961 -0.35836 -0.59334
7
SN2_IRC_Cartesians_noMW_output/new_data/SN2_traj1_Cartesians point 301
C -0.14112 0.13906 0.38408
 O 1.61884 0.10320 0.07303
 F -2.57529 -0.38211 -1.27695
 H -0.53390 -0.30366 -0.42003
 H -0.09096 -0.38567 1.34472
 H -0.15761 1.18729 0.48889
 H 1.88004 -0.35810 -0.59374
7
SN2_IRC_Cartesians_noMW_output/new_data/SN2_traj1_Cartesians point 302
C -0.14114 0.13898 0.38423
 O 1.61901 0.10313 0.07308
 F -2.57598 -0.38183 -1.27744
 H -0.53389 -0.30375 -0.41987
 H -0.09078 -0.38578 1.34490
 H -0.15752 1.18720 0.48908
 H 1.88030 -0.35794 -0.59399
7
SN2_IRC_Cartesians_noMW_output/new_data/SN2_traj1_Cartesians point 303
C -0.14115 0.13894 0.38430
 O 1.61909 0.10309 0.07311
 F -2.57628 -0.38171 -1.27765
 H -0.53389 -0.30379 -0.41980
 H -0.09071 -0.38582 1.34498
 H -0.15748 1.18715 0.48916
 H 1.88042 -0.35787 -0.59410
7
SN2_IRC_Cartesians_noMW_output/new_data/SN2_traj1_Cartesians point 304
C -0.14115 0.13894 0.38430
 O 1.61908 0.10310 0.07311
 F -2.57626 -0.38172 -1.27764
 H -0.53389 -0.30379 -0.41980
 H -0.09071 -0.38582 1.34498
 H -0.15749 1.18716 0.48916
 H 1.88041 -0.35787 -0.59409
7
SN2_IRC_Cartesians_noMW_output/new_data/SN2_traj1_Cartesians point 305
C -0.14114 0.13897 0.38424
 O 1.61902 0.10312 0.07309
 F -2.57601 -0.38182 -1.27746
 H -0.53389 -0.30375 -0.41986
 H -0.09078 -0.38578 1.34491
 H -0.15752 1.18719 0.48909
 H 1.88032 -0.35793 -0.59400
7
SN2_IRC_Cartesians_noMW_output/new_data/SN2_traj1_Cartesians point 306
C -0.14113 0.13902 0.38415
 O 1.61892 0.10316 0.07305
 F -2.57561 -0.38198 -1.27718
 H -0.53390 -0.30370 -0.41995
 H -0.09088 -0.38572 1.34481
 H -0.15757 1.18725 0.48898
 H 1.88016 -0.35802 -0.59386
7
SN2_IRC_Cartesians_noMW_output/new_data/SN2_traj1_Cartesians point 307
C -0.14112 0.13908 0.38405
 O 1.61881 0.10321 0.07301
 F -2.57515 -0.38217 -1.27685
 H -0.53390 -0.30365 -0.42006
 H -0.09100 -0.38565 1.34468
 H -0.15762 1.18731 0.48886
 H 1.87998 -0.35813 -0.59369
7
SN2_IRC_Cartesians_noMW_output/new_data/SN2_traj1_Cartesians point 308
C -0.14110 0.13914 0.38395
 O 1.61869 0.10326 0.07298
 F -2.57468 -0.38236 -1.27652
 H -0.53391 -0.30359 -0.42017
 H -0.09112 -0.38558 1.34456
 H -0.15768 1.18737 0.48873
 H 1.87980 -0.35824 -0.59352
7
SN2_IRC_Cartesians_noMW_output/new_data/SN2_traj1_Cartesians point 309
C -0.14109 0.13919 0.38386
 O 1.61859 0.10330 0.07294
 F -2.57427 -0.38253 -1.27622
 H -0.53391 -0.30353 -0.42027
 H -0.09122 -0.38552 1.34445
 H -0.15773 1.18743 0.48862
 H 1.87964 -0.35834 -0.59337
7
SN2_IRC_Cartesians_noMW_output/new_data/SN2_traj1_Cartesians point 310
C -0.14108 0.13923 0.38379
 O 1.61851 0.10334 0.07291
 F -2.57394 -0.38267 -1.27599
 H -0.53392 -0.30349 -0.42034
 H -0.09131 -0.38547 1.34436
 H -0.15777 1.18748 0.48853
 H 1.87951 -0.35842 -0.59326
7
SN2_IRC_Cartesians_noMW_output/new_data/SN2_traj1_Cartesians point 311
C -0.14107 0.13926 0.38375
 O 1.61846 0.10336 0.07290
 F -2.57375 -0.38275 -1.27585
 H -0.53392 -0.30347 -0.42039
 H -0.09136 -0.38544 1.34431
 H -0.15779 1.18750 0.48848
 H 1.87944 -0.35847 -0.59319
7
SN2_IRC_Cartesians_noMW_output/new_data/SN2_traj1_Cartesians point 312
C -0.14107 0.13926 0.38374
 O 1.61845 0.10336 0.07290
 F -2.57373 -0.38275 -1.27584
 H -0.53392 -0.30346 -0.42039
 H -0.09136 -0.38543 1.34430
 H -0.15780 1.18751 0.48847
 H 1.87943 -0.35847 -0.59318
7
SN2_IRC_Cartesians_noMW_output/new_data/SN2_traj1_Cartesians point 313
C -0.14108 0.13923 0.38379
 O 1.61850 0.10334 0.07291
 F -2.57393 -0.38267 -1.27598
 H -0.53392 -0.30349 -0.42035
 H -0.09131 -0.38547 1.34436
 H -0.15777 1.18748 0.48852
 H 1.87951 -0.35842 -0.59325
7
SN2_IRC_Cartesians_noMW_output/new_data/SN2_traj1_Cartesians point 314
C -0.14109 0.13917 0.38389
 O 1.61862 0.10329 0.07295
 F -2.57440 -0.38248 -1.27632
 H -0.53391 -0.30355 -0.42024
 H -0.09119 -0.38554 1.34448
 H -0.15771 1.18741 0.48865
 H 1.87969 -0.35831 -0.59342
7
SN2_IRC_Cartesians_noMW_output/new_data/SN2_traj1_Cartesians point 315
C -0.14112 0.13907 0.38407
 O 1.61882 0.10321 0.07302
 F -2.57521 -0.38215 -1.27689
 H -0.53390 -0.30365 -0.42005
 H -0.09098 -0.38566 1.34470
 H -0.15762 1.18730 0.48887
 H 1.88000 -0.35812 -0.59371
7
SN2_IRC_Cartesians_noMW_output/new_data/SN2_traj1_Cartesians point 316
C -0.14116 0.13892 0.38433
 O 1.61912 0.10308 0.07312
 F -2.57641 -0.38166 -1.27775
 H -0.53389 -0.30381 -0.41976
 H -0.09067 -0.38584 1.34502
 H -0.15747 1.18714 0.48920
 H 1.88047 -0.35784 -0.59415
7
SN2_IRC_Cartesians_noMW_output/new_data/SN2_traj1_Cartesians point 317
C -0.14121 0.13872 0.38469
 O 1.61953 0.10291 0.07325
 F -2.57805 -0.38098 -1.27892
 H -0.53386 -0.30401 -0.41938
 H -0.09025 -0.38609 1.34546
 H -0.15727 1.18691 0.48964
 H 1.88111 -0.35745 -0.59474
7
SN2_IRC_Cartesians_noMW_output/new_data/SN2_traj1_Cartesians point 318
C -0.14127 0.13846 0.38514
 O 1.62004 0.10270 0.07342
 F -2.58012 -0.38014 -1.28038
 H -0.53384 -0.30428 -0.41890
 H -0.08972 -0.38641 1.34601
 H -0.15701 1.18663 0.49020
 H 1.88192 -0.35696 -0.59549
7
SN2_IRC_Cartesians_noMW_output/new_data/SN2_traj1_Cartesians point 319
C -0.14134 0.13816 0.38566
 O 1.62064 0.10245 0.07362
 F -2.58252 -0.37916 -1.28209
 H -0.53380 -0.30458 -0.41834
 H -0.08910 -0.38677 1.34665
 H -0.15672 1.18629 0.49085
 H 1.88285 -0.35639 -0.59636
7
SN2_IRC_Cartesians_noMW_output/new_data/SN2_traj1_Cartesians point 320
C -0.14142 0.13784 0.38624
 O 1.62129 0.10217 0.07384
 F -2.58515 -0.37808 -1.28396
 H -0.53377 -0.30491 -0.41772
 H -0.08843 -0.38717 1.34735
 H -0.15640 1.18593 0.49156
 H 1.88387 -0.35577 -0.59731
7
SN2_IRC_Cartesians_noMW_output/new_data/SN2_traj1_Cartesians point 321
C -0.14150 0.13750 0.38682
 O 1.62196 0.10189 0.07406
 F -2.58784 -0.37698 -1.28587
 H -0.53373 -0.30526 -0.41709
 H -0.08774 -0.38758 1.34807
 H -0.15606 1.18556 0.49229
 H 1.88492 -0.35514 -0.59828
7
SN2_IRC_Cartesians_noMW_output/new_data/SN2_traj1_Cartesians point 322
C -0.14158 0.13718 0.38739
 O 1.62261 0.10162 0.07428
 F -2.59044 -0.37592 -1.28772
 H -0.53370 -0.30559 -0.41649
 H -0.08707 -0.38797 1.34877
 H -0.15575 1.18520 0.49299
 H 1.88593 -0.35452 -0.59922
7
SN2_IRC_Cartesians_noMW_output/new_data/SN2_traj1_Cartesians point 323
C -0.14166 0.13688 0.38791
 O 1.62320 0.10138 0.07447
 F -2.59282 -0.37495 -1.28941
 H -0.53367 -0.30589 -0.41593
 H -0.08646 -0.38833 1.34940
 H -0.15545 1.18487 0.49363
 H 1.88686 -0.35396 -0.60008
7
SN2_IRC_Cartesians_noMW_output/new_data/SN2_traj1_Cartesians point 324
C -0.14172 0.13663 0.38836
 O 1.62371 0.10116 0.07464
 F -2.59488 -0.37410 -1.29088
 H -0.53364 -0.30615 -0.41545
 H -0.08593 -0.38865 1.34995
 H -0.15520 1.18459 0.49419
 H 1.88766 -0.35348 -0.60082
7
SN2_IRC_Cartesians_noMW_output/new_data/SN2_traj1_Cartesians point 325
C -0.14177 0.13641 0.38874
 O 1.62414 0.10098 0.07479
 F -2.59660 -0.37340 -1.29210
 H -0.53362 -0.30637 -0.41505
 H -0.08549 -0.38891 1.35041
 H -0.15499 1.18435 0.49466
 H 1.88833 -0.35307 -0.60144
7
SN2_IRC_Cartesians_noMW_output/new_data/SN2_traj1_Cartesians point 326
C -0.14181 0.13624 0.38905
 O 1.62449 0.10084 0.07490
 F -2.59801 -0.37282 -1.29310
 H -0.53360 -0.30655 -0.41472
 H -0.08513 -0.38912 1.35079
 H -0.15482 1.18416 0.49504
 H 1.88888 -0.35274 -0.60195
7
SN2_IRC_Cartesians_noMW_output/new_data/SN2_traj1_Cartesians point 327
C -0.14185 0.13609 0.38930
 O 1.62478 0.10072 0.07500
 F -2.59916 -0.37235 -1.29393
 H -0.53358 -0.30669 -0.41445
 H -0.08483 -0.38930 1.35109
 H -0.15467 1.18400 0.49535
 H 1.88933 -0.35246 -0.60237
7
SN2_IRC_Cartesians_noMW_output/new_data/SN2_traj1_Cartesians point 328
C -0.14188 0.13597 0.38951
 O 1.62501 0.10062 0.07508
 F -2.60012 -0.37196 -1.29460
 H -0.53357 -0.30681 -0.41422
 H -0.08459 -0.38944 1.35135
 H -0.15456 1.18387 0.49561
 H 1.88970 -0.35224 -0.60271
7
SN2_IRC_Cartesians_noMW_output/new_data/SN2_traj1_Cartesians point 329
C -0.14190 0.13588 0.38968
 O 1.62521 0.10053 0.07514
 F -2.60092 -0.37163 -1.29517
 H -0.53356 -0.30692 -0.41404
 H -0.08438 -0.38957 1.35156
 H -0.15446 1.18376 0.49583
 H 1.89001 -0.35205 -0.60300
7
SN2_IRC_Cartesians_noMW_output/new_data/SN2_traj1_Cartesians point 330
C -0.14192 0.13579 0.38983
 O 1.62538 0.10046 0.07520
 F -2.60161 -0.37135 -1.29566
 H -0.53355 -0.30700 -0.41388
 H -0.08421 -0.38967 1.35175
 H -0.15437 1.18366 0.49601
 H 1.89028 -0.35189 -0.60325
7
SN2_IRC_Cartesians_noMW_output/new_data/SN2_traj1_Cartesians point 331
C -0.14194 0.13571 0.38996
 O 1.62553 0.10040 0.07525
 F -2.60221 -0.37110 -1.29609
 H -0.53354 -0.30708 -0.41373
 H -0.08405 -0.38976 1.35191
 H -0.15430 1.18358 0.49618
 H 1.89051 -0.35175 -0.60347
7
SN2_IRC_Cartesians_noMW_output/new_data/SN2_traj1_Cartesians point 332
C -0.14196 0.13565 0.39008
 O 1.62567 0.10034 0.07530
 F -2.60275 -0.37088 -1.29648
 H -0.53354 -0.30715 -0.41361
 H -0.08391 -0.38984 1.35205
 H -0.15423 1.18350 0.49632
 H 1.89073 -0.35162 -0.60367
7
SN2_IRC_Cartesians_noMW_output/new_data/SN2_traj1_Cartesians point 333
C -0.14197 0.13558 0.39019
 O 1.62579 0.10029 0.07534
 F -2.60325 -0.37068 -1.29683
 H -0.53353 -0.30721 -0.41349
 H -0.08378 -0.38992 1.35219
 H -0.15417 1.18344 0.49646
 H 1.89092 -0.35150 -0.60385
7
SN2_IRC_Cartesians_noMW_output/new_data/SN2_traj1_Cartesians point 334
C -0.14199 0.13553 0.39029
 O 1.62591 0.10024 0.07538
 F -2.60372 -0.37049 -1.29717
 H -0.53352 -0.30727 -0.41338
 H -0.08366 -0.38999 1.35231
 H -0.15411 1.18337 0.49658
 H 1.89110 -0.35139 -0.60402
7
SN2_IRC_Cartesians_noMW_output/new_data/SN2_traj1_Cartesians point 335
C -0.14200 0.13547 0.39039
 O 1.62602 0.10020 0.07541
 F -2.60416 -0.37031 -1.29748
 H -0.53352 -0.30733 -0.41328
 H -0.08355 -0.39006 1.35243
 H -0.15406 1.18331 0.49670
 H 1.89127 -0.35129 -0.60417
7
SN2_IRC_Cartesians_noMW_output/new_data/SN2_traj1_Cartesians point 336
C -0.14201 0.13542 0.39048
 O 1.62612 0.10015 0.07545
 F -2.60457 -0.37014 -1.29777
 H -0.53351 -0.30738 -0.41318
 H -0.08345 -0.39012 1.35254
 H -0.15401 1.18325 0.49681
 H 1.89143 -0.35119 -0.60432
7
SN2_IRC_Cartesians_noMW_output/new_data/SN2_traj1_Cartesians point 337
C -0.14203 0.13537 0.39056
 O 1.62622 0.10011 0.07548
 F -2.60496 -0.36998 -1.29805
 H -0.53351 -0.30743 -0.41309
 H -0.08335 -0.39018 1.35264
 H -0.15396 1.18320 0.49692
 H 1.89159 -0.35110 -0.60447
7
SN2_IRC_Cartesians_noMW_output/new_data/SN2_traj1_Cartesians point 338
C -0.14204 0.13532 0.39065
 O 1.62631 0.10007 0.07551
 F -2.60535 -0.36982 -1.29833
 H -0.53350 -0.30748 -0.41300
 H -0.08325 -0.39024 1.35275
 H -0.15391 1.18315 0.49703
 H 1.89174 -0.35100 -0.60461
7
SN2_IRC_Cartesians_noMW_output/new_data/SN2_traj1_Cartesians point 339
C -0.14205 0.13527 0.39074
 O 1.62642 0.10003 0.07555
 F -2.60578 -0.36964 -1.29863
 H -0.53349 -0.30753 -0.41290
 H -0.08314 -0.39030 1.35286
 H -0.15386 1.18309 0.49714
 H 1.89190 -0.35090 -0.60476
7
SN2_IRC_Cartesians_noMW_output/new_data/SN2_traj1_Cartesians point 340
C -0.14207 0.13520 0.39086
 O 1.62655 0.09997 0.07559
 F -2.60631 -0.36943 -1.29901
 H -0.53349 -0.30760 -0.41278
 H -0.08300 -0.39038 1.35300
 H -0.15380 1.18301 0.49728
 H 1.89211 -0.35078 -0.60495
7
SN2_IRC_Cartesians_noMW_output/new_data/SN2_traj1_Cartesians point 341
C -0.14209 0.13512 0.39101
 O 1.62673 0.09990 0.07565
 F -2.60702 -0.36914 -1.29951
 H -0.53348 -0.30769 -0.41261
 H -0.08282 -0.39049 1.35319
 H -0.15371 1.18292 0.49747
 H 1.89238 -0.35061 -0.60521
7
SN2_IRC_Cartesians_noMW_output/new_data/SN2_traj1_Cartesians point 342
C -0.14212 0.13500 0.39122
 O 1.62697 0.09980 0.07573
 F -2.60798 -0.36875 -1.30019
 H -0.53347 -0.30781 -0.41239
 H -0.08257 -0.39064 1.35345
 H -0.15359 1.18278 0.49773
 H 1.89276 -0.35038 -0.60555
7
SN2_IRC_Cartesians_noMW_output/new_data/SN2_traj1_Cartesians point 343
C -0.14216 0.13484 0.39150
 O 1.62728 0.09967 0.07583
 F -2.60925 -0.36823 -1.30109
 H -0.53345 -0.30797 -0.41209
 H -0.08225 -0.39083 1.35379
 H -0.15344 1.18261 0.49808
 H 1.89325 -0.35008 -0.60601
7
SN2_IRC_Cartesians_noMW_output/new_data/SN2_traj1_Cartesians point 344
C -0.14221 0.13464 0.39185
 O 1.62768 0.09950 0.07597
 F -2.61087 -0.36756 -1.30225
 H -0.53343 -0.30818 -0.41171
 H -0.08183 -0.39108 1.35422
 H -0.15324 1.18239 0.49852
 H 1.89388 -0.34970 -0.60660
7
SN2_IRC_Cartesians_noMW_output/new_data/SN2_traj1_Cartesians point 345
C -0.14227 0.13439 0.39229
 O 1.62818 0.09929 0.07613
 F -2.61285 -0.36675 -1.30366
 H -0.53340 -0.30843 -0.41125
 H -0.08132 -0.39138 1.35475
 H -0.15299 1.18211 0.49905
 H 1.89466 -0.34923 -0.60732
7
SN2_IRC_Cartesians_noMW_output/new_data/SN2_traj1_Cartesians point 346
C -0.14234 0.13410 0.39280
 O 1.62876 0.09905 0.07632
 F -2.61521 -0.36579 -1.30533
 H -0.53337 -0.30873 -0.41070
 H -0.08072 -0.39174 1.35538
 H -0.15270 1.18179 0.49969
 H 1.89557 -0.34868 -0.60817
7
SN2_IRC_Cartesians_noMW_output/new_data/SN2_traj1_Cartesians point 347
C -0.14242 0.13376 0.39339
 O 1.62944 0.09877 0.07655
 F -2.61792 -0.36468 -1.30726
 H -0.53333 -0.30907 -0.41006
 H -0.08002 -0.39215 1.35610
 H -0.15237 1.18141 0.50042
 H 1.89663 -0.34804 -0.60915
7
SN2_IRC_Cartesians_noMW_output/new_data/SN2_traj1_Cartesians point 348
C -0.14251 0.13338 0.39406
 O 1.63019 0.09845 0.07680
 F -2.62095 -0.36344 -1.30942
 H -0.53329 -0.30946 -0.40935
 H -0.07924 -0.39261 1.35691
 H -0.15200 1.18099 0.50125
 H 1.89781 -0.34732 -0.61024
7
SN2_IRC_Cartesians_noMW_output/new_data/SN2_traj1_Cartesians point 349
C -0.14261 0.13297 0.39478
 O 1.63102 0.09811 0.07707
 F -2.62427 -0.36208 -1.31177
 H -0.53325 -0.30988 -0.40858
 H -0.07839 -0.39311 1.35780
 H -0.15159 1.18054 0.50214
 H 1.89910 -0.34654 -0.61144
7
SN2_IRC_Cartesians_noMW_output/new_data/SN2_traj1_Cartesians point 350
C -0.14272 0.13253 0.39555
 O 1.63189 0.09774 0.07736
 F -2.62780 -0.36064 -1.31428
 H -0.53320 -0.31033 -0.40775
 H -0.07749 -0.39365 1.35874
 H -0.15116 1.18005 0.50310
 H 1.90047 -0.34571 -0.61272
7
SN2_IRC_Cartesians_noMW_output/new_data/SN2_traj1_Cartesians point 351
C -0.14283 0.13208 0.39635
 O 1.63280 0.09736 0.07767
 F -2.63143 -0.35915 -1.31687
 H -0.53315 -0.31079 -0.40690
 H -0.07655 -0.39420 1.35971
 H -0.15071 1.17955 0.50408
 H 1.90189 -0.34485 -0.61403
7
SN2_IRC_Cartesians_noMW_output/new_data/SN2_traj1_Cartesians point 352
C -0.14294 0.13163 0.39713
 O 1.63369 0.09699 0.07796
 F -2.63504 -0.35768 -1.31943
 H -0.53310 -0.31125 -0.40606
 H -0.07563 -0.39475 1.36067
 H -0.15027 1.17905 0.50505
 H 1.90329 -0.34400 -0.61533
7
SN2_IRC_Cartesians_noMW_output/new_data/SN2_traj1_Cartesians point 353
C -0.14305 0.13121 0.39787
 O 1.63453 0.09664 0.07824
 F -2.63841 -0.35630 -1.32183
 H -0.53306 -0.31167 -0.40527
 H -0.07476 -0.39526 1.36157
 H -0.14986 1.17859 0.50597
 H 1.90461 -0.34320 -0.61655
7
SN2_IRC_Cartesians_noMW_output/new_data/SN2_traj1_Cartesians point 354
C -0.14313 0.13085 0.39851
 O 1.63525 0.09633 0.07848
 F -2.64132 -0.35511 -1.32390
 H -0.53302 -0.31204 -0.40459
 H -0.07402 -0.39570 1.36235
 H -0.14950 1.17819 0.50675
 H 1.90574 -0.34251 -0.61760
7
SN2_IRC_Cartesians_noMW_output/new_data/SN2_traj1_Cartesians point 355
C -0.14320 0.13058 0.39898
 O 1.63580 0.09611 0.07866
 F -2.64350 -0.35422 -1.32544
 H -0.53299 -0.31232 -0.40408
 H -0.07346 -0.39603 1.36293
 H -0.14923 1.17789 0.50734
 H 1.90658 -0.34200 -0.61839
7
SN2_IRC_Cartesians_noMW_output/new_data/SN2_traj1_Cartesians point 356
C -0.14324 0.13042 0.39926
 O 1.63612 0.09597 0.07877
 F -2.64479 -0.35369 -1.32636
 H -0.53298 -0.31248 -0.40378
 H -0.07313 -0.39623 1.36328
 H -0.14907 1.17771 0.50769
 H 1.90709 -0.34169 -0.61886
7
SN2_IRC_Cartesians_noMW_output/new_data/SN2_traj1_Cartesians point 357
C -0.14325 0.13036 0.39936
 O 1.63622 0.09593 0.07880
 F -2.64521 -0.35352 -1.32667
 H -0.53297 -0.31254 -0.40368
 H -0.07302 -0.39630 1.36339
 H -0.14902 1.17765 0.50781
 H 1.90725 -0.34159 -0.61901
7
SN2_IRC_Cartesians_noMW_output/new_data/SN2_traj1_Cartesians point 358
C -0.14325 0.13040 0.39930
 O 1.63616 0.09596 0.07878
 F -2.64494 -0.35363 -1.32647
 H -0.53297 -0.31250 -0.40375
 H -0.07309 -0.39625 1.36332
 H -0.14905 1.17769 0.50773
 H 1.90715 -0.34166 -0.61891
7
SN2_IRC_Cartesians_noMW_output/new_data/SN2_traj1_Cartesians point 359
C -0.14322 0.13049 0.39914
 O 1.63598 0.09603 0.07872
 F -2.64422 -0.35392 -1.32596
 H -0.53298 -0.31241 -0.40391
 H -0.07327 -0.39614 1.36312
 H -0.14914 1.17779 0.50754
 H 1.90686 -0.34183 -0.61865
7
SN2_IRC_Cartesians_noMW_output/new_data/SN2_traj1_Cartesians point 360
C -0.14319 0.13060 0.39893
 O 1.63574 0.09613 0.07864
 F -2.64328 -0.35431 -1.32529
 H -0.53300 -0.31229 -0.40413
 H -0.07351 -0.39600 1.36287
 H -0.14926 1.17792 0.50728
 H 1.90650 -0.34205 -0.61831
7
SN2_IRC_Cartesians_noMW_output/new_data/SN2_traj1_Cartesians point 361
C -0.14317 0.13072 0.39873
 O 1.63551 0.09623 0.07857
 F -2.64233 -0.35470 -1.32461
 H -0.53301 -0.31217 -0.40436
 H -0.07376 -0.39586 1.36262
 H -0.14938 1.17805 0.50703
 H 1.90613 -0.34228 -0.61797
7
SN2_IRC_Cartesians_noMW_output/new_data/SN2_traj1_Cartesians point 362
C -0.14314 0.13082 0.39855
 O 1.63531 0.09631 0.07850
 F -2.64152 -0.35503 -1.32404
 H -0.53302 -0.31207 -0.40454
 H -0.07396 -0.39573 1.36240
 H -0.14947 1.17816 0.50681
 H 1.90582 -0.34247 -0.61768
7
SN2_IRC_Cartesians_noMW_output/new_data/SN2_traj1_Cartesians point 363
C -0.14312 0.13089 0.39844
 O 1.63518 0.09637 0.07846
 F -2.64100 -0.35524 -1.32367
 H -0.53303 -0.31200 -0.40467
 H -0.07410 -0.39565 1.36226
 H -0.14954 1.17823 0.50667
 H 1.90561 -0.34259 -0.61749
7
SN2_IRC_Cartesians_noMW_output/new_data/SN2_traj1_Cartesians point 364
C -0.14312 0.13091 0.39840
 O 1.63514 0.09638 0.07844
 F -2.64086 -0.35530 -1.32357
 H -0.53303 -0.31198 -0.40470
 H -0.07414 -0.39563 1.36223
 H -0.14956 1.17825 0.50663
 H 1.90556 -0.34262 -0.61743
7
SN2_IRC_Cartesians_noMW_output/new_data/SN2_traj1_Cartesians point 365
C -0.14313 0.13086 0.39848
 O 1.63522 0.09635 0.07847
 F -2.64120 -0.35516 -1.32381
 H -0.53302 -0.31203 -0.40462
 H -0.07405 -0.39568 1.36232
 H -0.14951 1.17820 0.50672
 H 1.90569 -0.34254 -0.61756
7
SN2_IRC_Cartesians_noMW_output/new_data/SN2_traj1_Cartesians point 366
C -0.14316 0.13075 0.39868
 O 1.63546 0.09625 0.07855
 F -2.64213 -0.35478 -1.32447
 H -0.53301 -0.31215 -0.40440
 H -0.07381 -0.39583 1.36256
 H -0.14940 1.17808 0.50697
 H 1.90605 -0.34232 -0.61789
7
SN2_IRC_Cartesians_noMW_output/new_data/SN2_traj1_Cartesians point 367
C -0.14321 0.13054 0.39905
 O 1.63587 0.09608 0.07869
 F -2.64379 -0.35410 -1.32565
 H -0.53299 -0.31236 -0.40402
 H -0.07338 -0.39608 1.36301
 H -0.14920 1.17785 0.50742
 H 1.90670 -0.34193 -0.61849
7
SN2_IRC_Cartesians_noMW_output/new_data/SN2_traj1_Cartesians point 368
C -0.14329 0.13022 0.39961
 O 1.63651 0.09581 0.07890
 F -2.64639 -0.35304 -1.32750
 H -0.53295 -0.31269 -0.40341
 H -0.07272 -0.39647 1.36370
 H -0.14888 1.17749 0.50812
 H 1.90771 -0.34132 -0.61943
7
SN2_IRC_Cartesians_noMW_output/new_data/SN2_traj1_Cartesians point 369
C -0.14341 0.12974 0.40045
 O 1.63747 0.09541 0.07922
 F -2.65022 -0.35147 -1.33023
 H -0.53290 -0.31317 -0.40251
 H -0.07173 -0.39706 1.36473
 H -0.14841 1.17696 0.50916
 H 1.90920 -0.34041 -0.62082
7
SN2_IRC_Cartesians_noMW_output/new_data/SN2_traj1_Cartesians point 370
C -0.14357 0.12906 0.40164
 O 1.63882 0.09484 0.07967
 F -2.65565 -0.34925 -1.33409
 H -0.53283 -0.31386 -0.40124
 H -0.07034 -0.39788 1.36618
 H -0.14774 1.17621 0.51063
 H 1.91131 -0.33913 -0.62278
7
SN2_IRC_Cartesians_noMW_output/new_data/SN2_traj1_Cartesians point 371
C -0.14379 0.12818 0.40318
 O 1.64058 0.09411 0.08025
 F -2.66273 -0.34635 -1.33912
 H -0.53274 -0.31476 -0.39959
 H -0.06852 -0.39896 1.36807
 H -0.14687 1.17523 0.51255
 H 1.91407 -0.33746 -0.62534
7
SN2_IRC_Cartesians_noMW_output/new_data/SN2_traj1_Cartesians point 372
C -0.14404 0.12717 0.40496
 O 1.64260 0.09326 0.08092
 F -2.67086 -0.34303 -1.34490
 H -0.53263 -0.31579 -0.39769
 H -0.06644 -0.40019 1.37024
 H -0.14587 1.17411 0.51475
 H 1.91723 -0.33554 -0.62828
7
SN2_IRC_Cartesians_noMW_output/new_data/SN2_traj1_Cartesians point 373
C -0.14429 0.12613 0.40679
 O 1.64468 0.09239 0.08162
 F -2.67924 -0.33960 -1.35086
 H -0.53252 -0.31686 -0.39573
 H -0.06429 -0.40146 1.37247
 H -0.14484 1.17296 0.51701
 H 1.92049 -0.33356 -0.63130
7
SN2_IRC_Cartesians_noMW_output/new_data/SN2_traj1_Cartesians point 374
C -0.14454 0.12512 0.40857
 O 1.64671 0.09155 0.08229
 F -2.68739 -0.33627 -1.35665
 H -0.53241 -0.31789 -0.39382
 H -0.06220 -0.40270 1.37465
 H -0.14384 1.17184 0.51922
 H 1.92367 -0.33164 -0.63425
7
SN2_IRC_Cartesians_noMW_output/new_data/SN2_traj1_Cartesians point 375
C -0.14477 0.12416 0.41024
 O 1.64861 0.09075 0.08292
 F -2.69504 -0.33314 -1.36209
 H -0.53231 -0.31886 -0.39203
 H -0.06023 -0.40386 1.37669
 H -0.14290 1.17078 0.52129
 H 1.92664 -0.32983 -0.63701
7
SN2_IRC_Cartesians_noMW_output/new_data/SN2_traj1_Cartesians point 376
C -0.14498 0.12330 0.41175
 O 1.65033 0.09003 0.08349
 F -2.70196 -0.33031 -1.36701
 H -0.53221 -0.31974 -0.39042
 H -0.05845 -0.40492 1.37854
 H -0.14205 1.16983 0.52316
 H 1.92934 -0.32820 -0.63951
7
SN2_IRC_Cartesians_noMW_output/new_data/SN2_traj1_Cartesians point 377
C -0.14516 0.12257 0.41304
 O 1.65179 0.08942 0.08398
 F -2.70785 -0.32790 -1.37119
 H -0.53213 -0.32049 -0.38904
 H -0.05695 -0.40581 1.38011
 H -0.14133 1.16901 0.52475
 H 1.93163 -0.32681 -0.64164
7
SN2_IRC_Cartesians_noMW_output/new_data/SN2_traj1_Cartesians point 378
C -0.14530 0.12202 0.41401
 O 1.65290 0.08896 0.08435
 F -2.71231 -0.32608 -1.37436
 H -0.53208 -0.32105 -0.38800
 H -0.05580 -0.40649 1.38130
 H -0.14078 1.16840 0.52596
 H 1.93336 -0.32576 -0.64325
7
SN2_IRC_Cartesians_noMW_output/new_data/SN2_traj1_Cartesians point 379
C -0.14538 0.12168 0.41461
 O 1.65358 0.08867 0.08457
 F -2.71503 -0.32496 -1.37630
 H -0.53204 -0.32140 -0.38736
 H -0.05510 -0.40690 1.38203
 H -0.14045 1.16802 0.52669
 H 1.93443 -0.32511 -0.64424
7
SN2_IRC_Cartesians_noMW_output/new_data/SN2_traj1_Cartesians point 380
C -0.14541 0.12155 0.41482
 O 1.65382 0.08857 0.08466
 F -2.71602 -0.32456 -1.37700
 H -0.53203 -0.32152 -0.38713
 H -0.05485 -0.40705 1.38229
 H -0.14033 1.16789 0.52696
 H 1.93481 -0.32488 -0.64459
7
SN2_IRC_Cartesians_noMW_output/new_data/SN2_traj1_Cartesians point 381
C -0.14540 0.12160 0.41473
 O 1.65372 0.08861 0.08462
 F -2.71561 -0.32472 -1.37672
 H -0.53203 -0.32147 -0.38723
 H -0.05495 -0.40699 1.38218
 H -0.14038 1.16794 0.52685
 H 1.93465 -0.32497 -0.64445
7
SN2_IRC_Cartesians_noMW_output/new_data/SN2_traj1_Cartesians point 382
C -0.14536 0.12176 0.41445
 O 1.65341 0.08874 0.08452
 F -2.71434 -0.32524 -1.37581
 H -0.53205 -0.32131 -0.38752
 H -0.05528 -0.40680 1.38184
 H -0.14053 1.16812 0.52651
 H 1.93415 -0.32528 -0.64399
7
SN2_IRC_Cartesians_noMW_output/new_data/SN2_traj1_Cartesians point 383
C -0.14531 0.12197 0.41409
 O 1.65300 0.08892 0.08438
 F -2.71268 -0.32592 -1.37463
 H -0.53207 -0.32110 -0.38791
 H -0.05570 -0.40655 1.38140
 H -0.14074 1.16835 0.52606
 H 1.93351 -0.32567 -0.64339
7
SN2_IRC_Cartesians_noMW_output/new_data/SN2_traj1_Cartesians point 384
C -0.14526 0.12217 0.41373
 O 1.65258 0.08909 0.08424
 F -2.71103 -0.32660 -1.37346
 H -0.53209 -0.32089 -0.38830
 H -0.05613 -0.40629 1.38096
 H -0.14094 1.16858 0.52561
 H 1.93287 -0.32606 -0.64279
7
SN2_IRC_Cartesians_noMW_output/new_data/SN2_traj1_Cartesians point 385
C -0.14522 0.12235 0.41343
 O 1.65224 0.08923 0.08413
 F -2.70965 -0.32716 -1.37247
 H -0.53211 -0.32072 -0.38862
 H -0.05648 -0.40608 1.38059
 H -0.14111 1.16877 0.52524
 H 1.93233 -0.32638 -0.64229
7
SN2_IRC_Cartesians_noMW_output/new_data/SN2_traj1_Cartesians point 386
C -0.14519 0.12246 0.41323
 O 1.65201 0.08933 0.08405
 F -2.70873 -0.32754 -1.37182
 H -0.53212 -0.32060 -0.38884
 H -0.05672 -0.40594 1.38034
 H -0.14122 1.16889 0.52499
 H 1.93197 -0.32660 -0.64196
7
SN2_IRC_Cartesians_noMW_output/new_data/SN2_traj1_Cartesians point 387
C -0.14518 0.12251 0.41315
 O 1.65192 0.08937 0.08402
 F -2.70837 -0.32769 -1.37156
 H -0.53213 -0.32055 -0.38892
 H -0.05681 -0.40589 1.38025
 H -0.14127 1.16894 0.52489
 H 1.93183 -0.32669 -0.64183
7
SN2_IRC_Cartesians_noMW_output/new_data/SN2_traj1_Cartesians point 388
C -0.14519 0.12248 0.41320
 O 1.65198 0.08934 0.08404
 F -2.70861 -0.32759 -1.37174
 H -0.53212 -0.32058 -0.38886
 H -0.05675 -0.40593 1.38031
 H -0.14124 1.16891 0.52496
 H 1.93193 -0.32663 -0.64192
7
SN2_IRC_Cartesians_noMW_output/new_data/SN2_traj1_Cartesians point 389
C -0.14521 0.12237 0.41339
 O 1.65219 0.08925 0.08411
 F -2.70945 -0.32724 -1.37234
 H -0.53211 -0.32069 -0.38867
 H -0.05653 -0.40605 1.38054
 H -0.14113 1.16879 0.52518
 H 1.93225 -0.32643 -0.64222
7
SN2_IRC_Cartesians_noMW_output/new_data/SN2_traj1_Cartesians point 390
C -0.14526 0.12219 0.41370
 O 1.65254 0.08911 0.08423
 F -2.71087 -0.32666 -1.37334
 H -0.53209 -0.32087 -0.38833
 H -0.05617 -0.40627 1.38092
 H -0.14096 1.16860 0.52557
 H 1.93280 -0.32609 -0.64273
7
SN2_IRC_Cartesians_noMW_output/new_data/SN2_traj1_Cartesians point 391
C -0.14531 0.12195 0.41412
 O 1.65303 0.08890 0.08439
 F -2.71282 -0.32587 -1.37473
 H -0.53207 -0.32112 -0.38788
 H -0.05567 -0.40657 1.38144
 H -0.14072 1.16833 0.52609
 H 1.93356 -0.32563 -0.64344
7
SN2_IRC_Cartesians_noMW_output/new_data/SN2_traj1_Cartesians point 392
C -0.14539 0.12165 0.41466
 O 1.65364 0.08865 0.08459
 F -2.71526 -0.32487 -1.37647
 H -0.53204 -0.32143 -0.38731
 H -0.05504 -0.40694 1.38209
 H -0.14042 1.16799 0.52675
 H 1.93451 -0.32506 -0.64432
7
SN2_IRC_Cartesians_noMW_output/new_data/SN2_traj1_Cartesians point 393
C -0.14548 0.12129 0.41529
 O 1.65436 0.08835 0.08483
 F -2.71816 -0.32368 -1.37853
 H -0.53200 -0.32180 -0.38663
 H -0.05430 -0.40738 1.38286
 H -0.14006 1.16759 0.52754
 H 1.93564 -0.32437 -0.64537
7
SN2_IRC_Cartesians_noMW_output/new_data/SN2_traj1_Cartesians point 394
C -0.14558 0.12087 0.41602
 O 1.65519 0.08800 0.08511
 F -2.72149 -0.32232 -1.38090
 H -0.53195 -0.32222 -0.38585
 H -0.05344 -0.40788 1.38375
 H -0.13966 1.16713 0.52844
 H 1.93694 -0.32359 -0.64657
7
SN2_IRC_Cartesians_noMW_output/new_data/SN2_traj1_Cartesians point 395
C -0.14569 0.12041 0.41683
 O 1.65611 0.08761 0.08542
 F -2.72522 -0.32079 -1.38355
 H -0.53190 -0.32269 -0.38498
 H -0.05249 -0.40845 1.38475
 H -0.13920 1.16662 0.52945
 H 1.93839 -0.32271 -0.64792
7
SN2_IRC_Cartesians_noMW_output/new_data/SN2_traj1_Cartesians point 396
C -0.14582 0.11990 0.41773
 O 1.65713 0.08719 0.08576
 F -2.72933 -0.31911 -1.38646
 H -0.53185 -0.32321 -0.38402
 H -0.05143 -0.40907 1.38584
 H -0.13869 1.16605 0.53056
 H 1.93999 -0.32174 -0.64940
7
SN2_IRC_Cartesians_noMW_output/new_data/SN2_traj1_Cartesians point 397
C -0.14595 0.11935 0.41870
 O 1.65824 0.08673 0.08612
 F -2.73377 -0.31730 -1.38962
 H -0.53179 -0.32378 -0.38298
 H -0.05029 -0.40975 1.38703
 H -0.13815 1.16544 0.53176
 H 1.94172 -0.32069 -0.65101
7
SN2_IRC_Cartesians_noMW_output/new_data/SN2_traj1_Cartesians point 398
C -0.14610 0.11876 0.41973
 O 1.65941 0.08623 0.08651
 F -2.73850 -0.31536 -1.39299
 H -0.53173 -0.32438 -0.38187
 H -0.04908 -0.41047 1.38829
 H -0.13757 1.16479 0.53304
 H 1.94356 -0.31957 -0.65272
7
SN2_IRC_Cartesians_noMW_output/new_data/SN2_traj1_Cartesians point 399
C -0.14625 0.11814 0.42082
 O 1.66065 0.08571 0.08693
 F -2.74349 -0.31332 -1.39654
 H -0.53166 -0.32501 -0.38071
 H -0.04780 -0.41123 1.38963
 H -0.13695 1.16410 0.53439
 H 1.94550 -0.31839 -0.65452
7
SN2_IRC_Cartesians_noMW_output/new_data/SN2_traj1_Cartesians point 400
C -0.14641 0.11749 0.42195
 O 1.66194 0.08518 0.08735
 F -2.74865 -0.31121 -1.40020
 H -0.53159 -0.32567 -0.37950
 H -0.04647 -0.41201 1.39100
 H -0.13632 1.16339 0.53579
 H 1.94751 -0.31718 -0.65638
7
SN2_IRC_Cartesians_noMW_output/new_data/SN2_traj1_Cartesians point 401
C -0.14657 0.11684 0.42309
 O 1.66324 0.08463 0.08778
 F -2.75389 -0.30907 -1.40393
 H -0.53152 -0.32633 -0.37828
 H -0.04513 -0.41280 1.39240
 H -0.13568 1.16267 0.53720
 H 1.94955 -0.31594 -0.65828
7
SN2_IRC_Cartesians_noMW_output/new_data/SN2_traj1_Cartesians point 402
C -0.14673 0.11620 0.42423
 O 1.66453 0.08409 0.08821
 F -2.75908 -0.30695 -1.40762
 H -0.53145 -0.32699 -0.37707
 H -0.04380 -0.41359 1.39379
 H -0.13504 1.16195 0.53861
 H 1.95157 -0.31471 -0.66015
7
SN2_IRC_Cartesians_noMW_output/new_data/SN2_traj1_Cartesians point 403
C -0.14688 0.11557 0.42532
 O 1.66577 0.08358 0.08863
 F -2.76408 -0.30490 -1.41117
 H -0.53139 -0.32762 -0.37590
 H -0.04252 -0.41435 1.39512
 H -0.13443 1.16126 0.53996
 H 1.95351 -0.31353 -0.66196
7
SN2_IRC_Cartesians_noMW_output/new_data/SN2_traj1_Cartesians point 404
C -0.14702 0.11499 0.42634
 O 1.66693 0.08309 0.08901
 F -2.76874 -0.30299 -1.41449
 H -0.53132 -0.32822 -0.37481
 H -0.04132 -0.41506 1.39637
 H -0.13386 1.16062 0.54122
 H 1.95533 -0.31243 -0.66364
7
SN2_IRC_Cartesians_noMW_output/new_data/SN2_traj1_Cartesians point 405
C -0.14715 0.11447 0.42725
 O 1.66797 0.08266 0.08936
 F -2.77293 -0.30128 -1.41746
 H -0.53127 -0.32875 -0.37383
 H -0.04025 -0.41570 1.39748
 H -0.13334 1.16004 0.54235
 H 1.95696 -0.31145 -0.66515
7
SN2_IRC_Cartesians_noMW_output/new_data/SN2_traj1_Cartesians point 406
C -0.14726 0.11402 0.42804
 O 1.66887 0.08228 0.08966
 F -2.77654 -0.29980 -1.42003
 H -0.53122 -0.32920 -0.37298
 H -0.03932 -0.41625 1.39845
 H -0.13290 1.15954 0.54333
 H 1.95836 -0.31059 -0.66646
7
SN2_IRC_Cartesians_noMW_output/new_data/SN2_traj1_Cartesians point 407
C -0.14735 0.11365 0.42869
 O 1.66961 0.08197 0.08990
 F -2.77952 -0.29858 -1.42215
 H -0.53118 -0.32958 -0.37229
 H -0.03855 -0.41670 1.39925
 H -0.13253 1.15913 0.54414
 H 1.95953 -0.30989 -0.66754
7
SN2_IRC_Cartesians_noMW_output/new_data/SN2_traj1_Cartesians point 408
C -0.14742 0.11336 0.42921
 O 1.67020 0.08172 0.09010
 F -2.78190 -0.29761 -1.42384
 H -0.53115 -0.32989 -0.37173
 H -0.03794 -0.41706 1.39988
 H -0.13224 1.15880 0.54478
 H 1.96045 -0.30933 -0.66840
7
SN2_IRC_Cartesians_noMW_output/new_data/SN2_traj1_Cartesians point 409
C -0.14748 0.11313 0.42961
 O 1.67065 0.08153 0.09025
 F -2.78371 -0.29687 -1.42513
 H -0.53112 -0.33012 -0.37131
 H -0.03748 -0.41734 1.40036
 H -0.13202 1.15855 0.54527
 H 1.96116 -0.30890 -0.66905
7
SN2_IRC_Cartesians_noMW_output/new_data/SN2_traj1_Cartesians point 410
C -0.14752 0.11296 0.42990
 O 1.67099 0.08139 0.09036
 F -2.78506 -0.29632 -1.42609
 H -0.53111 -0.33029 -0.37099
 H -0.03713 -0.41754 1.40072
 H -0.13185 1.15837 0.54564
 H 1.96168 -0.30858 -0.66954
7
SN2_IRC_Cartesians_noMW_output/new_data/SN2_traj1_Cartesians point 411
C -0.14755 0.11284 0.43012
 O 1.67123 0.08129 0.09044
 F -2.78605 -0.29591 -1.42679
 H -0.53109 -0.33041 -0.37076
 H -0.03688 -0.41769 1.40099
 H -0.13173 1.15823 0.54590
 H 1.96207 -0.30835 -0.66990
7
SN2_IRC_Cartesians_noMW_output/new_data/SN2_traj1_Cartesians point 412
C -0.14757 0.11275 0.43028
 O 1.67141 0.08122 0.09050
 F -2.78678 -0.29562 -1.42731
 H -0.53108 -0.33050 -0.37059
 H -0.03669 -0.41780 1.40118
 H -0.13164 1.15813 0.54610
 H 1.96235 -0.30818 -0.67016
7
SN2_IRC_Cartesians_noMW_output/new_data/SN2_traj1_Cartesians point 413
C -0.14759 0.11268 0.43040
 O 1.67155 0.08116 0.09055
 F -2.78734 -0.29539 -1.42771
 H -0.53108 -0.33058 -0.37046
 H -0.03655 -0.41789 1.40133
 H -0.13157 1.15805 0.54625
 H 1.96257 -0.30804 -0.67036
7
SN2_IRC_Cartesians_noMW_output/new_data/SN2_traj1_Cartesians point 414
C -0.14760 0.11262 0.43050
 O 1.67167 0.08111 0.09059
 F -2.78782 -0.29519 -1.42805
 H -0.53107 -0.33064 -0.37035
 H -0.03642 -0.41796 1.40146
 H -0.13151 1.15799 0.54638
 H 1.96275 -0.30793 -0.67054
7
SN2_IRC_Cartesians_noMW_output/new_data/SN2_traj1_Cartesians point 415
C -0.14762 0.11256 0.43061
 O 1.67180 0.08106 0.09063
 F -2.78831 -0.29499 -1.42840
 H -0.53106 -0.33070 -0.37023
 H -0.03630 -0.41803 1.40159
 H -0.13145 1.15792 0.54651
 H 1.96295 -0.30781 -0.67071
7
SN2_IRC_Cartesians_noMW_output/new_data/SN2_traj1_Cartesians point 416
C -0.14763 0.11249 0.43074
 O 1.67194 0.08100 0.09068
 F -2.78890 -0.29475 -1.42882
 H -0.53106 -0.33077 -0.37010
 H -0.03615 -0.41812 1.40175
 H -0.13138 1.15784 0.54667
 H 1.96317 -0.30768 -0.67093
7
SN2_IRC_Cartesians_noMW_output/new_data/SN2_traj1_Cartesians point 417
C -0.14766 0.11239 0.43091
 O 1.67213 0.08092 0.09074
 F -2.78966 -0.29444 -1.42936
 H -0.53105 -0.33087 -0.36992
 H -0.03595 -0.41824 1.40195
 H -0.13129 1.15773 0.54688
 H 1.96347 -0.30750 -0.67120
7
SN2_IRC_Cartesians_noMW_output/new_data/SN2_traj1_Cartesians point 418
C -0.14769 0.11226 0.43113
 O 1.67239 0.08081 0.09083
 F -2.79068 -0.29402 -1.43009
 H -0.53103 -0.33100 -0.36968
 H -0.03569 -0.41839 1.40223
 H -0.13116 1.15759 0.54716
 H 1.96387 -0.30725 -0.67157
7
SN2_IRC_Cartesians_noMW_output/new_data/SN2_traj1_Cartesians point 419
C -0.14773 0.11209 0.43143
 O 1.67273 0.08067 0.09094
 F -2.79206 -0.29345 -1.43107
 H -0.53101 -0.33118 -0.36936
 H -0.03534 -0.41860 1.40259
 H -0.13099 1.15740 0.54753
 H 1.96440 -0.30693 -0.67207
7
SN2_IRC_Cartesians_noMW_output/new_data/SN2_traj1_Cartesians point 420
C -0.14779 0.11187 0.43182
 O 1.67317 0.08048 0.09109
 F -2.79386 -0.29272 -1.43234
 H -0.53099 -0.33140 -0.36894
 H -0.03487 -0.41888 1.40307
 H -0.13077 1.15716 0.54801
 H 1.96510 -0.30650 -0.67272
7
SN2_IRC_Cartesians_noMW_output/new_data/SN2_traj1_Cartesians point 421
C -0.14785 0.11159 0.43231
 O 1.67373 0.08025 0.09127
 F -2.79609 -0.29181 -1.43393
 H -0.53096 -0.33169 -0.36841
 H -0.03430 -0.41922 1.40367
 H -0.13050 1.15685 0.54862
 H 1.96597 -0.30598 -0.67352
7
SN2_IRC_Cartesians_noMW_output/new_data/SN2_traj1_Cartesians point 422
C -0.14793 0.11126 0.43289
 O 1.67439 0.07997 0.09149
 F -2.79873 -0.29073 -1.43581
 H -0.53092 -0.33202 -0.36780
 H -0.03362 -0.41962 1.40437
 H -0.13017 1.15648 0.54933
 H 1.96700 -0.30535 -0.67448
7
SN2_IRC_Cartesians_noMW_output/new_data/SN2_traj1_Cartesians point 423
C -0.14803 0.11089 0.43354
 O 1.67513 0.07966 0.09174
 F -2.80171 -0.28951 -1.43793
 H -0.53088 -0.33240 -0.36710
 H -0.03286 -0.42007 1.40517
 H -0.12981 1.15607 0.55014
 H 1.96816 -0.30465 -0.67555
7
SN2_IRC_Cartesians_noMW_output/new_data/SN2_traj1_Cartesians point 424
C -0.14812 0.11049 0.43424
 O 1.67593 0.07933 0.09200
 F -2.80493 -0.28819 -1.44021
 H -0.53084 -0.33281 -0.36635
 H -0.03203 -0.42056 1.40603
 H -0.12941 1.15563 0.55101
 H 1.96941 -0.30389 -0.67672
7
SN2_IRC_Cartesians_noMW_output/new_data/SN2_traj1_Cartesians point 425
C -0.14823 0.11007 0.43497
 O 1.67676 0.07898 0.09228
 F -2.80829 -0.28682 -1.44260
 H -0.53080 -0.33324 -0.36556
 H -0.03117 -0.42107 1.40693
 H -0.12900 1.15517 0.55192
 H 1.97072 -0.30310 -0.67793
7
SN2_IRC_Cartesians_noMW_output/new_data/SN2_traj1_Cartesians point 426
C -0.14833 0.10965 0.43572
 O 1.67761 0.07862 0.09256
 F -2.81171 -0.28542 -1.44503
 H -0.53075 -0.33367 -0.36476
 H -0.03029 -0.42159 1.40784
 H -0.12858 1.15470 0.55284
 H 1.97205 -0.30229 -0.67917
7
SN2_IRC_Cartesians_noMW_output/new_data/SN2_traj1_Cartesians point 427
C -0.14843 0.10923 0.43646
 O 1.67845 0.07827 0.09284
 F -2.81508 -0.28404 -1.44743
 H -0.53071 -0.33410 -0.36397
 H -0.02943 -0.42210 1.40874
 H -0.12817 1.15423 0.55376
 H 1.97336 -0.30149 -0.68039
7
SN2_IRC_Cartesians_noMW_output/new_data/SN2_traj1_Cartesians point 428
C -0.14853 0.10883 0.43716
 O 1.67925 0.07794 0.09311
 F -2.81831 -0.28272 -1.44973
 H -0.53066 -0.33451 -0.36322
 H -0.02860 -0.42259 1.40960
 H -0.12777 1.15378 0.55463
 H 1.97462 -0.30073 -0.68155
7
SN2_IRC_Cartesians_noMW_output/new_data/SN2_traj1_Cartesians point 429
C -0.14862 0.10846 0.43781
 O 1.67999 0.07763 0.09335
 F -2.82127 -0.28151 -1.45183
 H -0.53062 -0.33488 -0.36253
 H -0.02784 -0.42304 1.41039
 H -0.12741 1.15338 0.55543
 H 1.97577 -0.30003 -0.68262
7
SN2_IRC_Cartesians_noMW_output/new_data/SN2_traj1_Cartesians point 430
C -0.14870 0.10814 0.43837
 O 1.68062 0.07737 0.09356
 F -2.82382 -0.28047 -1.45364
 H -0.53059 -0.33521 -0.36193
 H -0.02719 -0.42343 1.41107
 H -0.12709 1.15303 0.55612
 H 1.97676 -0.29943 -0.68354
7
SN2_IRC_Cartesians_noMW_output/new_data/SN2_traj1_Cartesians point 431
C -0.14876 0.10789 0.43880
 O 1.68112 0.07716 0.09373
 F -2.82580 -0.27965 -1.45506
 H -0.53056 -0.33546 -0.36147
 H -0.02668 -0.42373 1.41160
 H -0.12685 1.15275 0.55666
 H 1.97754 -0.29896 -0.68426
7
SN2_IRC_Cartesians_noMW_output/new_data/SN2_traj1_Cartesians point 432
C -0.14880 0.10773 0.43909
 O 1.68144 0.07702 0.09384
 F -2.82711 -0.27912 -1.45599
 H -0.53055 -0.33562 -0.36116
 H -0.02634 -0.42393 1.41195
 H -0.12669 1.15257 0.55701
 H 1.97805 -0.29865 -0.68473
7
SN2_IRC_Cartesians_noMW_output/new_data/SN2_traj1_Cartesians point 433
C -0.14882 0.10766 0.43921
 O 1.68159 0.07696 0.09388
 F -2.82770 -0.27888 -1.45640
 H -0.53054 -0.33570 -0.36103
 H -0.02619 -0.42402 1.41211
 H -0.12662 1.15249 0.55717
 H 1.97827 -0.29852 -0.68495
7
SN2_IRC_Cartesians_noMW_output/new_data/SN2_traj1_Cartesians point 434
C -0.14881 0.10767 0.43920
 O 1.68157 0.07697 0.09388
 F -2.82762 -0.27891 -1.45635
 H -0.53054 -0.33569 -0.36104
 H -0.02621 -0.42401 1.41209
 H -0.12663 1.15250 0.55715
 H 1.97824 -0.29853 -0.68492
7
SN2_IRC_Cartesians_noMW_output/new_data/SN2_traj1_Cartesians point 435
C -0.14880 0.10774 0.43906
 O 1.68141 0.07704 0.09383
 F -2.82700 -0.27916 -1.45591
 H -0.53055 -0.33561 -0.36119
 H -0.02637 -0.42391 1.41192
 H -0.12670 1.15259 0.55698
 H 1.97800 -0.29868 -0.68469
7
SN2_IRC_Cartesians_noMW_output/new_data/SN2_traj1_Cartesians point 436
C -0.14877 0.10787 0.43885
 O 1.68117 0.07714 0.09375
 F -2.82602 -0.27957 -1.45521
 H -0.53056 -0.33549 -0.36142
 H -0.02662 -0.42376 1.41166
 H -0.12682 1.15272 0.55671
 H 1.97762 -0.29891 -0.68434
7
SN2_IRC_Cartesians_noMW_output/new_data/SN2_traj1_Cartesians point 437
C -0.14873 0.10802 0.43859
 O 1.68087 0.07726 0.09365
 F -2.82483 -0.28005 -1.45436
 H -0.53058 -0.33533 -0.36170
 H -0.02693 -0.42358 1.41134
 H -0.12697 1.15289 0.55639
 H 1.97716 -0.29919 -0.68391
7
SN2_IRC_Cartesians_noMW_output/new_data/SN2_traj1_Cartesians point 438
C -0.14869 0.10817 0.43831
 O 1.68056 0.07739 0.09354
 F -2.82357 -0.28057 -1.45347
 H -0.53059 -0.33517 -0.36199
 H -0.02725 -0.42339 1.41100
 H -0.12712 1.15306 0.55605
 H 1.97667 -0.29949 -0.68345
7
SN2_IRC_Cartesians_noMW_output/new_data/SN2_traj1_Cartesians point 439
C -0.14865 0.10832 0.43805
 O 1.68026 0.07752 0.09344
 F -2.82237 -0.28106 -1.45261
 H -0.53061 -0.33502 -0.36227
 H -0.02756 -0.42321 1.41068
 H -0.12727 1.15323 0.55573
 H 1.97620 -0.29977 -0.68302
7
SN2_IRC_Cartesians_noMW_output/new_data/SN2_traj1_Cartesians point 440
C -0.14862 0.10845 0.43782
 O 1.68000 0.07763 0.09336
 F -2.82131 -0.28149 -1.45186
 H -0.53062 -0.33489 -0.36252
 H -0.02783 -0.42305 1.41040
 H -0.12740 1.15337 0.55544
 H 1.97579 -0.30002 -0.68264
7
SN2_IRC_Cartesians_noMW_output/new_data/SN2_traj1_Cartesians point 441
C -0.14860 0.10856 0.43764
 O 1.67979 0.07771 0.09329
 F -2.82048 -0.28183 -1.45127
 H -0.53063 -0.33478 -0.36271
 H -0.02804 -0.42292 1.41018
 H -0.12750 1.15349 0.55521
 H 1.97546 -0.30022 -0.68234
7
SN2_IRC_Cartesians_noMW_output/new_data/SN2_traj1_Cartesians point 442
C -0.14858 0.10863 0.43752
 O 1.67965 0.07777 0.09324
 F -2.81992 -0.28206 -1.45088
 H -0.53064 -0.33471 -0.36284
 H -0.02819 -0.42284 1.41003
 H -0.12757 1.15356 0.55507
 H 1.97525 -0.30035 -0.68214
7
SN2_IRC_Cartesians_noMW_output/new_data/SN2_traj1_Cartesians point 443
C -0.14857 0.10865 0.43747
 O 1.67960 0.07779 0.09322
 F -2.81971 -0.28215 -1.45072
 H -0.53064 -0.33468 -0.36289
 H -0.02824 -0.42280 1.40997
 H -0.12760 1.15359 0.55501
 H 1.97517 -0.30040 -0.68206
7
SN2_IRC_Cartesians_noMW_output/new_data/SN2_traj1_Cartesians point 444
C -0.14858 0.10863 0.43750
 O 1.67964 0.07778 0.09324
 F -2.81987 -0.28208 -1.45084
 H -0.53064 -0.33471 -0.36285
 H -0.02820 -0.42283 1.41002
 H -0.12758 1.15357 0.55505
 H 1.97523 -0.30036 -0.68212
7
SN2_IRC_Cartesians_noMW_output/new_data/SN2_traj1_Cartesians point 445
C -0.14860 0.10856 0.43763
 O 1.67979 0.07772 0.09329
 F -2.82045 -0.28184 -1.45125
 H -0.53063 -0.33478 -0.36272
 H -0.02805 -0.42292 1.41017
 H -0.12751 1.15349 0.55521
 H 1.97545 -0.30023 -0.68233
7
SN2_IRC_Cartesians_noMW_output/new_data/SN2_traj1_Cartesians point 446
C -0.14863 0.10843 0.43786
 O 1.68004 0.07761 0.09337
 F -2.82148 -0.28142 -1.45198
 H -0.53062 -0.33491 -0.36248
 H -0.02779 -0.42307 1.41045
 H -0.12738 1.15335 0.55549
 H 1.97586 -0.29998 -0.68270
7
SN2_IRC_Cartesians_noMW_output/new_data/SN2_traj1_Cartesians point 447
C -0.14867 0.10825 0.43818
 O 1.68041 0.07745 0.09349
 F -2.82298 -0.28081 -1.45305
 H -0.53060 -0.33510 -0.36213
 H -0.02740 -0.42330 1.41085
 H -0.12720 1.15314 0.55589
 H 1.97644 -0.29963 -0.68324
7
SN2_IRC_Cartesians_noMW_output/new_data/SN2_traj1_Cartesians point 448
C -0.14873 0.10800 0.43862
 O 1.68091 0.07725 0.09366
 F -2.82496 -0.28000 -1.45445
 H -0.53057 -0.33535 -0.36167
 H -0.02689 -0.42360 1.41138
 H -0.12695 1.15287 0.55643
 H 1.97721 -0.29916 -0.68396
7
SN2_IRC_Cartesians_noMW_output/new_data/SN2_traj1_Cartesians point 449
C -0.14881 0.10769 0.43915
 O 1.68152 0.07699 0.09386
 F -2.82742 -0.27900 -1.45620
 H -0.53054 -0.33566 -0.36109
 H -0.02626 -0.42398 1.41203
 H -0.12665 1.15253 0.55709
 H 1.97816 -0.29858 -0.68484
7
SN2_IRC_Cartesians_noMW_output/new_data/SN2_traj1_Cartesians point 450
C -0.14890 0.10733 0.43979
 O 1.68224 0.07669 0.09410
 F -2.83034 -0.27780 -1.45828
 H -0.53050 -0.33603 -0.36041
 H -0.02551 -0.42442 1.41281
 H -0.12629 1.15213 0.55788
 H 1.97930 -0.29789 -0.68590
7
SN2_IRC_Cartesians_noMW_output/new_data/SN2_traj1_Cartesians point 451
C -0.14900 0.10691 0.44052
 O 1.68308 0.07634 0.09438
 F -2.83369 -0.27643 -1.46067
 H -0.53046 -0.33646 -0.35962
 H -0.02465 -0.42493 1.41371
 H -0.12588 1.15166 0.55879
 H 1.98061 -0.29710 -0.68711
7
SN2_IRC_Cartesians_noMW_output/new_data/SN2_traj1_Cartesians point 452
C -0.14911 0.10645 0.44134
 O 1.68401 0.07595 0.09469
 F -2.83744 -0.27490 -1.46333
 H -0.53041 -0.33693 -0.35875
 H -0.02369 -0.42550 1.41471
 H -0.12542 1.15115 0.55980
 H 1.98206 -0.29622 -0.68846
7
SN2_IRC_Cartesians_noMW_output/new_data/SN2_traj1_Cartesians point 453
C -0.14924 0.10594 0.44223
 O 1.68502 0.07553 0.09503
 F -2.84150 -0.27323 -1.46622
 H -0.53035 -0.33745 -0.35780
 H -0.02265 -0.42612 1.41579
 H -0.12492 1.15059 0.56090
 H 1.98365 -0.29526 -0.68993
7
SN2_IRC_Cartesians_noMW_output/new_data/SN2_traj1_Cartesians point 454
C -0.14937 0.10540 0.44317
 O 1.68609 0.07508 0.09538
 F -2.84581 -0.27147 -1.46928
 H -0.53030 -0.33800 -0.35679
 H -0.02154 -0.42677 1.41694
 H -0.12439 1.14999 0.56207
 H 1.98532 -0.29424 -0.69149
7
SN2_IRC_Cartesians_noMW_output/new_data/SN2_traj1_Cartesians point 455
C -0.14951 0.10485 0.44414
 O 1.68720 0.07462 0.09575
 F -2.85027 -0.26965 -1.47245
 H -0.53024 -0.33856 -0.35575
 H -0.02040 -0.42745 1.41813
 H -0.12385 1.14938 0.56327
 H 1.98706 -0.29319 -0.69310
7
SN2_IRC_Cartesians_noMW_output/new_data/SN2_traj1_Cartesians point 456
C -0.14964 0.10429 0.44513
 O 1.68831 0.07415 0.09612
 F -2.85476 -0.26781 -1.47564
 H -0.53018 -0.33913 -0.35470
 H -0.01925 -0.42813 1.41933
 H -0.12329 1.14876 0.56449
 H 1.98881 -0.29213 -0.69472
7
SN2_IRC_Cartesians_noMW_output/new_data/SN2_traj1_Cartesians point 457
C -0.14978 0.10374 0.44609
 O 1.68941 0.07369 0.09648
 F -2.85916 -0.26601 -1.47877
 H -0.53012 -0.33969 -0.35367
 H -0.01812 -0.42880 1.42051
 H -0.12275 1.14815 0.56568
 H 1.99052 -0.29109 -0.69631
7
SN2_IRC_Cartesians_noMW_output/new_data/SN2_traj1_Cartesians point 458
C -0.14990 0.10323 0.44699
 O 1.69044 0.07326 0.09683
 F -2.86331 -0.26431 -1.48172
 H -0.53006 -0.34022 -0.35270
 H -0.01705 -0.42943 1.42161
 H -0.12224 1.14758 0.56680
 H 1.99213 -0.29011 -0.69781
7
SN2_IRC_Cartesians_noMW_output/new_data/SN2_traj1_Cartesians point 459
C -0.15002 0.10276 0.44781
 O 1.69136 0.07287 0.09714
 F -2.86703 -0.26279 -1.48437
 H -0.53001 -0.34069 -0.35183
 H -0.01610 -0.42999 1.42261
 H -0.12179 1.14707 0.56781
 H 1.99358 -0.28923 -0.69916
7
SN2_IRC_Cartesians_noMW_output/new_data/SN2_traj1_Cartesians point 460
C -0.15011 0.10238 0.44849
 O 1.69214 0.07255 0.09739
 F -2.87014 -0.26152 -1.48658
 H -0.52997 -0.34109 -0.35110
 H -0.01530 -0.43047 1.42344
 H -0.12141 1.14664 0.56865
 H 1.99479 -0.28849 -0.70028
7
SN2_IRC_Cartesians_noMW_output/new_data/SN2_traj1_Cartesians point 461
C -0.15018 0.10209 0.44900
 O 1.69272 0.07231 0.09759
 F -2.87248 -0.26056 -1.48824
 H -0.52994 -0.34138 -0.35056
 H -0.01470 -0.43082 1.42406
 H -0.12112 1.14632 0.56928
 H 1.99570 -0.28794 -0.70113
7
SN2_IRC_Cartesians_noMW_output/new_data/SN2_traj1_Cartesians point 462
C -0.15023 0.10191 0.44931
 O 1.69308 0.07216 0.09771
 F -2.87393 -0.25997 -1.48927
 H -0.52992 -0.34157 -0.35022
 H -0.01433 -0.43104 1.42445
 H -0.12094 1.14612 0.56967
 H 1.99627 -0.28760 -0.70165
7
SN2_IRC_Cartesians_noMW_output/new_data/SN2_traj1_Cartesians point 463
C -0.15024 0.10184 0.44943
 O 1.69322 0.07210 0.09775
 F -2.87448 -0.25975 -1.48966
 H -0.52992 -0.34164 -0.35009
 H -0.01419 -0.43112 1.42460
 H -0.12087 1.14604 0.56982
 H 1.99648 -0.28747 -0.70185
7
SN2_IRC_Cartesians_noMW_output/new_data/SN2_traj1_Cartesians point 464
C -0.15024 0.10187 0.44937
 O 1.69314 0.07213 0.09773
 F -2.87419 -0.25986 -1.48946
 H -0.52992 -0.34160 -0.35016
 H -0.01426 -0.43108 1.42452
 H -0.12091 1.14608 0.56975
 H 1.99637 -0.28754 -0.70175
7
SN2_IRC_Cartesians_noMW_output/new_data/SN2_traj1_Cartesians point 465
C -0.15021 0.10199 0.44916
 O 1.69291 0.07223 0.09765
 F -2.87324 -0.26025 -1.48878
 H -0.52993 -0.34148 -0.35038
 H -0.01450 -0.43094 1.42427
 H -0.12103 1.14621 0.56949
 H 1.99600 -0.28776 -0.70140
7
SN2_IRC_Cartesians_noMW_output/new_data/SN2_traj1_Cartesians point 466
C -0.15016 0.10217 0.44885
 O 1.69255 0.07238 0.09753
 F -2.87181 -0.26084 -1.48777
 H -0.52995 -0.34130 -0.35071
 H -0.01487 -0.43072 1.42388
 H -0.12120 1.14641 0.56910
 H 1.99544 -0.28810 -0.70089
7
SN2_IRC_Cartesians_noMW_output/new_data/SN2_traj1_Cartesians point 467
C -0.15011 0.10238 0.44848
 O 1.69213 0.07255 0.09739
 F -2.87013 -0.26153 -1.48657
 H -0.52997 -0.34108 -0.35111
 H -0.01530 -0.43046 1.42343
 H -0.12141 1.14664 0.56865
 H 1.99479 -0.28850 -0.70028
7
SN2_IRC_Cartesians_noMW_output/new_data/SN2_traj1_Cartesians point 468
C -0.15006 0.10259 0.44811
 O 1.69171 0.07273 0.09725
 F -2.86841 -0.26223 -1.48535
 H -0.53000 -0.34087 -0.35151
 H -0.01574 -0.43020 1.42298
 H -0.12162 1.14688 0.56818
 H 1.99412 -0.28890 -0.69966
7
SN2_IRC_Cartesians_noMW_output/new_data/SN2_traj1_Cartesians point 469
C -0.15001 0.10278 0.44778
 O 1.69133 0.07289 0.09712
 F -2.86690 -0.26285 -1.48427
 H -0.53002 -0.34067 -0.35186
 H -0.01613 -0.42997 1.42257
 H -0.12180 1.14709 0.56777
 H 1.99353 -0.28926 -0.69911
7
SN2_IRC_Cartesians_noMW_output/new_data/SN2_traj1_Cartesians point 470
C -0.14998 0.10291 0.44755
 O 1.69108 0.07299 0.09704
 F -2.86588 -0.26326 -1.48355
 H -0.53003 -0.34054 -0.35210
 H -0.01639 -0.42982 1.42230
 H -0.12193 1.14723 0.56750
 H 1.99313 -0.28950 -0.69874
7
SN2_IRC_Cartesians_noMW_output/new_data/SN2_traj1_Cartesians point 471
C -0.14998 0.10293 0.44751
 O 1.69103 0.07302 0.09702
 F -2.86567 -0.26335 -1.48340
 H -0.53003 -0.34052 -0.35215
 H -0.01645 -0.42979 1.42224
 H -0.12195 1.14725 0.56744
 H 1.99305 -0.28955 -0.69867
7
SN2_IRC_Cartesians_noMW_output/new_data/SN2_traj1_Cartesians point 472
C -0.15000 0.10281 0.44772
 O 1.69127 0.07291 0.09710
 F -2.86665 -0.26295 -1.48409
 H -0.53002 -0.34064 -0.35192
 H -0.01620 -0.42994 1.42251
 H -0.12183 1.14712 0.56770
 H 1.99343 -0.28932 -0.69902
7
SN2_IRC_Cartesians_noMW_output/new_data/SN2_traj1_Cartesians point 473
C -0.15008 0.10250 0.44827
 O 1.69190 0.07265 0.09731
 F -2.86918 -0.26191 -1.48590
 H -0.52999 -0.34096 -0.35133
 H -0.01555 -0.43032 1.42318
 H -0.12152 1.14677 0.56839
 H 1.99442 -0.28872 -0.69993
7
SN2_IRC_Cartesians_noMW_output/new_data/SN2_traj1_Cartesians point 474
C -0.15021 0.10196 0.44922
 O 1.69298 0.07220 0.09767
 F -2.87352 -0.26014 -1.48898
 H -0.52993 -0.34151 -0.35032
 H -0.01443 -0.43098 1.42434
 H -0.12099 1.14617 0.56956
 H 1.99611 -0.28770 -0.70150
7
SN2_IRC_Cartesians_noMW_output/new_data/SN2_traj1_Cartesians point 475
C -0.15040 0.10119 0.45056
 O 1.69450 0.07156 0.09818
 F -2.87966 -0.25763 -1.49335
 H -0.52985 -0.34229 -0.34888
 H -0.01286 -0.43191 1.42598
 H -0.12024 1.14533 0.57122
 H 1.99850 -0.28625 -0.70372
7
SN2_IRC_Cartesians_noMW_output/new_data/SN2_traj1_Cartesians point 476
C -0.15064 0.10023 0.45225
 O 1.69642 0.07076 0.09882
 F -2.88738 -0.25447 -1.49883
 H -0.52974 -0.34327 -0.34708
 H -0.01088 -0.43308 1.42804
 H -0.11929 1.14426 0.57331
 H 2.00150 -0.28443 -0.70651
7
SN2_IRC_Cartesians_noMW_output/new_data/SN2_traj1_Cartesians point 477
C -0.15091 0.09912 0.45420
 O 1.69864 0.06983 0.09955
 F -2.89629 -0.25082 -1.50517
 H -0.52962 -0.34440 -0.34499
 H -0.00859 -0.43444 1.43042
 H -0.11820 1.14303 0.57572
 H 2.00497 -0.28232 -0.70973
7
SN2_IRC_Cartesians_noMW_output/new_data/SN2_traj1_Cartesians point 478
C -0.15121 0.09791 0.45632
 O 1.70106 0.06882 0.10036
 F -2.90603 -0.24684 -1.51210
 H -0.52949 -0.34564 -0.34271
 H -0.00609 -0.43592 1.43302
 H -0.11700 1.14169 0.57836
 H 2.00876 -0.28002 -0.71325
7
SN2_IRC_Cartesians_noMW_output/new_data/SN2_traj1_Cartesians point 479
C -0.15152 0.09664 0.45856
 O 1.70361 0.06776 0.10121
 F -2.91628 -0.24265 -1.51938
 H -0.52936 -0.34694 -0.34032
 H -0.00346 -0.43748 1.43576
 H -0.11574 1.14028 0.58113
 H 2.01275 -0.27760 -0.71695
7
SN2_IRC_Cartesians_noMW_output/new_data/SN2_traj1_Cartesians point 480
C -0.15184 0.09533 0.46085
 O 1.70621 0.06667 0.10207
 F -2.92677 -0.23836 -1.52684
 H -0.52922 -0.34827 -0.33787
 H -0.00077 -0.43907 1.43856
 H -0.11445 1.13883 0.58397
 H 2.01683 -0.27513 -0.72074
7
SN2_IRC_Cartesians_noMW_output/new_data/SN2_traj1_Cartesians point 481
C -0.15216 0.09403 0.46313
 O 1.70881 0.06558 0.10294
 F -2.93721 -0.23409 -1.53426
 H -0.52908 -0.34960 -0.33543
 H 0.00191 -0.44066 1.44134
 H -0.11317 1.13739 0.58679
 H 2.02090 -0.27266 -0.72452
7
SN2_IRC_Cartesians_noMW_output/new_data/SN2_traj1_Cartesians point 482
C -0.15246 0.09278 0.46534
 O 1.71132 0.06453 0.10377
 F -2.94730 -0.22996 -1.54144
 H -0.52894 -0.35088 -0.33307
 H 0.00450 -0.44219 1.44404
 H -0.11193 1.13600 0.58952
 H 2.02482 -0.27028 -0.72816
7
SN2_IRC_Cartesians_noMW_output/new_data/SN2_traj1_Cartesians point 483
C -0.15275 0.09162 0.46737
 O 1.71363 0.06357 0.10454
 F -2.95660 -0.22616 -1.54804
 H -0.52882 -0.35206 -0.33089
 H 0.00689 -0.44360 1.44652
 H -0.11079 1.13472 0.59204
 H 2.02844 -0.26809 -0.73152
7
SN2_IRC_Cartesians_noMW_output/new_data/SN2_traj1_Cartesians point 484
C -0.15299 0.09062 0.46912
 O 1.71562 0.06273 0.10520
 F -2.96461 -0.22288 -1.55374
 H -0.52871 -0.35308 -0.32902
 H 0.00894 -0.44482 1.44866
 H -0.10981 1.13361 0.59420
 H 2.03156 -0.26619 -0.73442
7
SN2_IRC_Cartesians_noMW_output/new_data/SN2_traj1_Cartesians point 485
C -0.15319 0.08982 0.47052
 O 1.71722 0.06206 0.10573
 F -2.97105 -0.22025 -1.55832
 H -0.52863 -0.35389 -0.32752
 H 0.01059 -0.44580 1.45038
 H -0.10902 1.13273 0.59594
 H 2.03407 -0.26467 -0.73674
7
SN2_IRC_Cartesians_noMW_output/new_data/SN2_traj1_Cartesians point 486
C -0.15334 0.08921 0.47160
 O 1.71845 0.06155 0.10614
 F -2.97597 -0.21824 -1.56182
 H -0.52856 -0.35452 -0.32637
 H 0.01186 -0.44654 1.45169
 H -0.10841 1.13205 0.59728
 H 2.03598 -0.26351 -0.73852
7
SN2_IRC_Cartesians_noMW_output/new_data/SN2_traj1_Cartesians point 487
C -0.15345 0.08874 0.47242
 O 1.71938 0.06116 0.10645
 F -2.97973 -0.21670 -1.56449
 H -0.52851 -0.35499 -0.32549
 H 0.01282 -0.44711 1.45270
 H -0.10795 1.13153 0.59829
 H 2.03745 -0.26263 -0.73988
7
SN2_IRC_Cartesians_noMW_output/new_data/SN2_traj1_Cartesians point 488
C -0.15354 0.08837 0.47307
 O 1.72012 0.06085 0.10669
 F -2.98270 -0.21548 -1.56660
 H -0.52847 -0.35537 -0.32479
 H 0.01358 -0.44757 1.45349
 H -0.10759 1.13112 0.59910
 H 2.03860 -0.26192 -0.74095
7
SN2_IRC_Cartesians_noMW_output/new_data/SN2_traj1_Cartesians point 489
C -0.15362 0.08806 0.47361
 O 1.72074 0.06059 0.10690
 F -2.98519 -0.21447 -1.56837
 H -0.52844 -0.35569 -0.32421
 H 0.01422 -0.44794 1.45415
 H -0.10728 1.13078 0.59977
 H 2.03957 -0.26134 -0.74185
7
SN2_IRC_Cartesians_noMW_output/new_data/SN2_traj1_Cartesians point 490
C -0.15369 0.08779 0.47410
 O 1.72129 0.06036 0.10708
 F -2.98742 -0.21355 -1.56996
 H -0.52841 -0.35597 -0.32369
 H 0.01479 -0.44828 1.45475
 H -0.10701 1.13047 0.60037
 H 2.04044 -0.26081 -0.74266
7
SN2_IRC_Cartesians_noMW_output/new_data/SN2_traj1_Cartesians point 491
C -0.15375 0.08752 0.47457
 O 1.72182 0.06014 0.10726
 F -2.98955 -0.21268 -1.57147
 H -0.52838 -0.35624 -0.32319
 H 0.01534 -0.44861 1.45532
 H -0.10675 1.13017 0.60095
 H 2.04127 -0.26031 -0.74343
7
SN2_IRC_Cartesians_noMW_output/new_data/SN2_traj1_Cartesians point 492
C -0.15382 0.08725 0.47504
 O 1.72236 0.05992 0.10744
 F -2.99171 -0.21180 -1.57301
 H -0.52835 -0.35651 -0.32269
 H 0.01590 -0.44893 1.45589
 H -0.10648 1.12988 0.60153
 H 2.04211 -0.25980 -0.74421
7
SN2_IRC_Cartesians_noMW_output/new_data/SN2_traj1_Cartesians point 493
C -0.15389 0.08697 0.47553
 O 1.72292 0.05968 0.10763
 F -2.99397 -0.21087 -1.57462
 H -0.52832 -0.35680 -0.32216
 H 0.01648 -0.44928 1.45650
 H -0.10620 1.12957 0.60215
 H 2.04299 -0.25926 -0.74503
7
SN2_IRC_Cartesians_noMW_output/new_data/SN2_traj1_Cartesians point 494
C -0.15396 0.08667 0.47606
 O 1.72352 0.05943 0.10783
 F -2.99640 -0.20988 -1.57634
 H -0.52829 -0.35711 -0.32159
 H 0.01710 -0.44965 1.45715
 H -0.10591 1.12923 0.60280
 H 2.04393 -0.25869 -0.74590
7
SN2_IRC_Cartesians_noMW_output/new_data/SN2_traj1_Cartesians point 495
C -0.15404 0.08634 0.47663
 O 1.72417 0.05916 0.10804
 F -2.99902 -0.20881 -1.57820
 H -0.52826 -0.35744 -0.32098
 H 0.01777 -0.45004 1.45784
 H -0.10558 1.12887 0.60351
 H 2.04495 -0.25807 -0.74685
7
SN2_IRC_Cartesians_noMW_output/new_data/SN2_traj1_Cartesians point 496
C -0.15413 0.08599 0.47725
 O 1.72487 0.05886 0.10827
 F -3.00183 -0.20766 -1.58020
 H -0.52822 -0.35780 -0.32032
 H 0.01849 -0.45047 1.45860
 H -0.10524 1.12848 0.60427
 H 2.04605 -0.25741 -0.74786
7
SN2_IRC_Cartesians_noMW_output/new_data/SN2_traj1_Cartesians point 497
C -0.15422 0.08562 0.47790
 O 1.72562 0.05855 0.10852
 F -3.00481 -0.20644 -1.58232
 H -0.52818 -0.35818 -0.31962
 H 0.01926 -0.45093 1.45939
 H -0.10487 1.12807 0.60508
 H 2.04721 -0.25670 -0.74894
7
SN2_IRC_Cartesians_noMW_output/new_data/SN2_traj1_Cartesians point 498
C -0.15431 0.08524 0.47857
 O 1.72638 0.05823 0.10878
 F -3.00791 -0.20517 -1.58452
 H -0.52814 -0.35857 -0.31890
 H 0.02005 -0.45140 1.46022
 H -0.10449 1.12764 0.60591
 H 2.04841 -0.25597 -0.75006
7
SN2_IRC_Cartesians_noMW_output/new_data/SN2_traj1_Cartesians point 499
C -0.15441 0.08485 0.47926
 O 1.72716 0.05791 0.10904
 F -3.01104 -0.20389 -1.58675
 H -0.52810 -0.35897 -0.31817
 H 0.02086 -0.45187 1.46105
 H -0.10411 1.12721 0.60676
 H 2.04963 -0.25523 -0.75119
7
SN2_IRC_Cartesians_noMW_output/new_data/SN2_traj1_Cartesians point 500
C -0.15450 0.08446 0.47993
 O 1.72793 0.05759 0.10929
 F -3.01412 -0.20263 -1.58894
 H -0.52805 -0.35936 -0.31745
 H 0.02165 -0.45234 1.46188
 H -0.10373 1.12679 0.60759
 H 2.05083 -0.25451 -0.75230
