# Supplementary material for: Low dimensional representations along intrinsic reaction coordinates and molecular dynamics trajectories using interatomic distance matrices
Source: Chem Sci. 2019 Sep 18;10(43):9954–68. doi: 10.1039/c9sc02742d (PMC6991188; doi:10.1039/c9sc02742d)
Supplement: Supplementary file 1 [file SC-010-C9SC02742D-s001.zip › C9SC02742D-SI/ESI_xyz_files/SN2_IRC_Cartesians_noMW_output/new_data/SN2_traj_Cartesians_noMW_PC1.xyz]

7
SN2_IRC_Cartesians_noMW_output/new_data/SN2_traj1_Cartesians point 1
C -0.16872 0.16364 -0.00910
 O 1.59876 0.29762 0.00398
 F -2.50041 -0.41102 0.02809
 H -0.32238 -0.34792 -0.90914
 H -0.32998 -0.34336 0.88738
 H -0.31424 1.20165 -0.01079
 H 2.03698 -0.56061 0.00958
7
SN2_IRC_Cartesians_noMW_output/new_data/SN2_traj1_Cartesians point 2
C -0.16828 0.16422 -0.00697
 O 1.59733 0.29654 0.00407
 F -2.49460 -0.41342 0.02091
 H -0.32438 -0.34670 -0.90624
 H -0.32949 -0.34275 0.88978
 H -0.31362 1.20241 -0.00803
 H 2.03304 -0.56031 0.00648
7
SN2_IRC_Cartesians_noMW_output/new_data/SN2_traj1_Cartesians point 3
C -0.16806 0.16451 -0.00592
 O 1.59662 0.29601 0.00411
 F -2.49174 -0.41459 0.01739
 H -0.32536 -0.34610 -0.90482
 H -0.32925 -0.34246 0.89096
 H -0.31332 1.20279 -0.00668
 H 2.03110 -0.56016 0.00495
7
SN2_IRC_Cartesians_noMW_output/new_data/SN2_traj1_Cartesians point 4
C -0.16805 0.16451 -0.00591
 O 1.59661 0.29600 0.00411
 F -2.49170 -0.41461 0.01734
 H -0.32538 -0.34609 -0.90480
 H -0.32924 -0.34245 0.89098
 H -0.31331 1.20280 -0.00666
 H 2.03107 -0.56016 0.00493
7
SN2_IRC_Cartesians_noMW_output/new_data/SN2_traj1_Cartesians point 5
C -0.16818 0.16435 -0.00649
 O 1.59701 0.29630 0.00409
 F -2.49331 -0.41395 0.01932
 H -0.32482 -0.34643 -0.90560
 H -0.32938 -0.34262 0.89032
 H -0.31348 1.20258 -0.00742
 H 2.03216 -0.56024 0.00579
7
SN2_IRC_Cartesians_noMW_output/new_data/SN2_traj1_Cartesians point 6
C -0.16837 0.16411 -0.00739
 O 1.59761 0.29676 0.00405
 F -2.49576 -0.41294 0.02235
 H -0.32398 -0.34694 -0.90682
 H -0.32959 -0.34287 0.88930
 H -0.31374 1.20226 -0.00858
 H 2.03382 -0.56037 0.00710
7
SN2_IRC_Cartesians_noMW_output/new_data/SN2_traj1_Cartesians point 7
C -0.16859 0.16382 -0.00845
 O 1.59832 0.29729 0.00401
 F -2.49863 -0.41176 0.02589
 H -0.32300 -0.34755 -0.90825
 H -0.32983 -0.34317 0.88812
 H -0.31405 1.20188 -0.00995
 H 2.03577 -0.56052 0.00863
7
SN2_IRC_Cartesians_noMW_output/new_data/SN2_traj1_Cartesians point 8
C -0.16882 0.16351 -0.00956
 O 1.59907 0.29786 0.00396
 F -2.50166 -0.41051 0.02964
 H -0.32195 -0.34818 -0.90977
 H -0.33009 -0.34349 0.88687
 H -0.31437 1.20148 -0.01139
 H 2.03783 -0.56067 0.01025
7
SN2_IRC_Cartesians_noMW_output/new_data/SN2_traj1_Cartesians point 9
C -0.16905 0.16321 -0.01067
 O 1.59981 0.29842 0.00392
 F -2.50467 -0.40927 0.03335
 H -0.32092 -0.34882 -0.91127
 H -0.33034 -0.34380 0.88563
 H -0.31469 1.20109 -0.01281
 H 2.03987 -0.56083 0.01186
7
SN2_IRC_Cartesians_noMW_output/new_data/SN2_traj1_Cartesians point 10
C -0.16926 0.16293 -0.01168
 O 1.60049 0.29893 0.00388
 F -2.50744 -0.40813 0.03677
 H -0.31997 -0.34940 -0.91265
 H -0.33058 -0.34409 0.88448
 H -0.31499 1.20072 -0.01413
 H 2.04175 -0.56097 0.01334
7
SN2_IRC_Cartesians_noMW_output/new_data/SN2_traj1_Cartesians point 11
C -0.16944 0.16270 -0.01251
 O 1.60104 0.29935 0.00384
 F -2.50969 -0.40720 0.03954
 H -0.31920 -0.34987 -0.91377
 H -0.33077 -0.34432 0.88356
 H -0.31523 1.20043 -0.01519
 H 2.04327 -0.56108 0.01454
7
SN2_IRC_Cartesians_noMW_output/new_data/SN2_traj1_Cartesians point 12
C -0.16954 0.16257 -0.01299
 O 1.60137 0.29959 0.00382
 F -2.51100 -0.40667 0.04116
 H -0.31875 -0.35015 -0.91443
 H -0.33088 -0.34446 0.88301
 H -0.31537 1.20026 -0.01582
 H 2.04416 -0.56115 0.01524
7
SN2_IRC_Cartesians_noMW_output/new_data/SN2_traj1_Cartesians point 13
C -0.16953 0.16258 -0.01295
 O 1.60134 0.29957 0.00382
 F -2.51087 -0.40672 0.04101
 H -0.31879 -0.35012 -0.91437
 H -0.33087 -0.34444 0.88307
 H -0.31535 1.20027 -0.01576
 H 2.04408 -0.56114 0.01517
7
SN2_IRC_Cartesians_noMW_output/new_data/SN2_traj1_Cartesians point 14
C -0.16940 0.16276 -0.01232
 O 1.60091 0.29925 0.00385
 F -2.50916 -0.40742 0.03889
 H -0.31938 -0.34976 -0.91351
 H -0.33073 -0.34427 0.88377
 H -0.31517 1.20050 -0.01494
 H 2.04292 -0.56106 0.01426
7
SN2_IRC_Cartesians_noMW_output/new_data/SN2_traj1_Cartesians point 15
C -0.16917 0.16305 -0.01124
 O 1.60019 0.29871 0.00389
 F -2.50624 -0.40863 0.03528
 H -0.32038 -0.34915 -0.91205
 H -0.33048 -0.34396 0.88498
 H -0.31486 1.20088 -0.01356
 H 2.04093 -0.56091 0.01269
7
SN2_IRC_Cartesians_noMW_output/new_data/SN2_traj1_Cartesians point 16
C -0.16889 0.16342 -0.00990
 O 1.59929 0.29803 0.00395
 F -2.50259 -0.41013 0.03077
 H -0.32164 -0.34838 -0.91023
 H -0.33017 -0.34358 0.88649
 H -0.31447 1.20136 -0.01182
 H 2.03846 -0.56072 0.01074
7
SN2_IRC_Cartesians_noMW_output/new_data/SN2_traj1_Cartesians point 17
C -0.16858 0.16383 -0.00842
 O 1.59830 0.29728 0.00401
 F -2.49854 -0.41179 0.02579
 H -0.32302 -0.34753 -0.90821
 H -0.32982 -0.34316 0.88815
 H -0.31404 1.20190 -0.00991
 H 2.03571 -0.56051 0.00858
7
SN2_IRC_Cartesians_noMW_output/new_data/SN2_traj1_Cartesians point 18
C -0.16826 0.16425 -0.00687
 O 1.59726 0.29649 0.00407
 F -2.49433 -0.41353 0.02058
 H -0.32447 -0.34664 -0.90611
 H -0.32947 -0.34273 0.88989
 H -0.31359 1.20245 -0.00791
 H 2.03285 -0.56030 0.00633
7
SN2_IRC_Cartesians_noMW_output/new_data/SN2_traj1_Cartesians point 19
C -0.16793 0.16468 -0.00532
 O 1.59622 0.29570 0.00414
 F -2.49010 -0.41527 0.01537
 H -0.32593 -0.34575 -0.90400
 H -0.32911 -0.34229 0.89164
 H -0.31314 1.20301 -0.00590
 H 2.02999 -0.56008 0.00407
7
SN2_IRC_Cartesians_noMW_output/new_data/SN2_traj1_Cartesians point 20
C -0.16762 0.16509 -0.00382
 O 1.59522 0.29495 0.00420
 F -2.48603 -0.41694 0.01034
 H -0.32732 -0.34489 -0.90197
 H -0.32876 -0.34186 0.89332
 H -0.31271 1.20354 -0.00397
 H 2.02723 -0.55987 0.00190
7
SN2_IRC_Cartesians_noMW_output/new_data/SN2_traj1_Cartesians point 21
C -0.16733 0.16546 -0.00245
 O 1.59430 0.29425 0.00425
 F -2.48230 -0.41848 0.00573
 H -0.32861 -0.34411 -0.90010
 H -0.32844 -0.34148 0.89486
 H -0.31231 1.20403 -0.00219
 H 2.02469 -0.55968 -0.00010
7
SN2_IRC_Cartesians_noMW_output/new_data/SN2_traj1_Cartesians point 22
C -0.16708 0.16579 -0.00127
 O 1.59351 0.29365 0.00430
 F -2.47908 -0.41980 0.00176
 H -0.32971 -0.34343 -0.89850
 H -0.32817 -0.34114 0.89619
 H -0.31197 1.20446 -0.00067
 H 2.02251 -0.55952 -0.00181
7
SN2_IRC_Cartesians_noMW_output/new_data/SN2_traj1_Cartesians point 23
C -0.16689 0.16604 -0.00035
 O 1.59289 0.29319 0.00434
 F -2.47658 -0.42083 -0.00133
 H -0.33057 -0.34291 -0.89725
 H -0.32796 -0.34088 0.89722
 H -0.31170 1.20479 0.00052
 H 2.02081 -0.55939 -0.00315
7
SN2_IRC_Cartesians_noMW_output/new_data/SN2_traj1_Cartesians point 24
C -0.16677 0.16620 0.00024
 O 1.59249 0.29289 0.00436
 F -2.47497 -0.42150 -0.00331
 H -0.33112 -0.34257 -0.89645
 H -0.32782 -0.34072 0.89788
 H -0.31153 1.20500 0.00128
 H 2.01972 -0.55931 -0.00401
7
SN2_IRC_Cartesians_noMW_output/new_data/SN2_traj1_Cartesians point 25
C -0.16673 0.16625 0.00041
 O 1.59238 0.29280 0.00437
 F -2.47451 -0.42169 -0.00388
 H -0.33128 -0.34247 -0.89621
 H -0.32778 -0.34067 0.89807
 H -0.31148 1.20506 0.00150
 H 2.01941 -0.55928 -0.00426
7
SN2_IRC_Cartesians_noMW_output/new_data/SN2_traj1_Cartesians point 26
C -0.16681 0.16615 0.00004
 O 1.59262 0.29299 0.00436
 F -2.47551 -0.42128 -0.00266
 H -0.33094 -0.34268 -0.89671
 H -0.32787 -0.34077 0.89766
 H -0.31159 1.20493 0.00103
 H 2.02008 -0.55933 -0.00372
7
SN2_IRC_Cartesians_noMW_output/new_data/SN2_traj1_Cartesians point 27
C -0.16701 0.16589 -0.00090
 O 1.59326 0.29347 0.00432
 F -2.47808 -0.42022 0.00052
 H -0.33006 -0.34322 -0.89799
 H -0.32808 -0.34104 0.89660
 H -0.31186 1.20459 -0.00019
 H 2.02183 -0.55946 -0.00235
7
SN2_IRC_Cartesians_noMW_output/new_data/SN2_traj1_Cartesians point 28
C -0.16729 0.16551 -0.00228
 O 1.59418 0.29416 0.00426
 F -2.48183 -0.41867 0.00515
 H -0.32877 -0.34401 -0.89987
 H -0.32840 -0.34143 0.89505
 H -0.31226 1.20409 -0.00197
 H 2.02437 -0.55966 -0.00035
7
SN2_IRC_Cartesians_noMW_output/new_data/SN2_traj1_Cartesians point 29
C -0.16763 0.16507 -0.00388
 O 1.59525 0.29497 0.00420
 F -2.48618 -0.41688 0.01052
 H -0.32727 -0.34493 -0.90204
 H -0.32877 -0.34188 0.89326
 H -0.31273 1.20352 -0.00404
 H 2.02733 -0.55988 0.00198
7
SN2_IRC_Cartesians_noMW_output/new_data/SN2_traj1_Cartesians point 30
C -0.16798 0.16461 -0.00556
 O 1.59638 0.29582 0.00413
 F -2.49075 -0.41500 0.01616
 H -0.32570 -0.34589 -0.90432
 H -0.32916 -0.34235 0.89137
 H -0.31321 1.20292 -0.00621
 H 2.03043 -0.56011 0.00442
7
SN2_IRC_Cartesians_noMW_output/new_data/SN2_traj1_Cartesians point 31
C -0.16833 0.16415 -0.00724
 O 1.59751 0.29668 0.00406
 F -2.49534 -0.41311 0.02183
 H -0.32413 -0.34685 -0.90661
 H -0.32955 -0.34283 0.88948
 H -0.31370 1.20232 -0.00838
 H 2.03354 -0.56035 0.00687
7
SN2_IRC_Cartesians_noMW_output/new_data/SN2_traj1_Cartesians point 32
C -0.16868 0.16370 -0.00889
 O 1.59862 0.29752 0.00399
 F -2.49983 -0.41126 0.02738
 H -0.32258 -0.34780 -0.90885
 H -0.32993 -0.34330 0.88762
 H -0.31418 1.20173 -0.01052
 H 2.03659 -0.56058 0.00927
7
SN2_IRC_Cartesians_noMW_output/new_data/SN2_traj1_Cartesians point 33
C -0.16901 0.16326 -0.01047
 O 1.59967 0.29831 0.00393
 F -2.50413 -0.40949 0.03268
 H -0.32111 -0.34870 -0.91100
 H -0.33030 -0.34374 0.88585
 H -0.31463 1.20116 -0.01256
 H 2.03950 -0.56080 0.01157
7
SN2_IRC_Cartesians_noMW_output/new_data/SN2_traj1_Cartesians point 34
C -0.16932 0.16286 -0.01193
 O 1.60066 0.29906 0.00387
 F -2.50812 -0.40785 0.03761
 H -0.31974 -0.34954 -0.91299
 H -0.33064 -0.34416 0.88420
 H -0.31506 1.20064 -0.01445
 H 2.04221 -0.56100 0.01370
7
SN2_IRC_Cartesians_noMW_output/new_data/SN2_traj1_Cartesians point 35
C -0.16959 0.16250 -0.01324
 O 1.60154 0.29972 0.00381
 F -2.51168 -0.40638 0.04201
 H -0.31851 -0.35029 -0.91477
 H -0.33094 -0.34453 0.88273
 H -0.31544 1.20017 -0.01614
 H 2.04463 -0.56118 0.01560
7
SN2_IRC_Cartesians_noMW_output/new_data/SN2_traj1_Cartesians point 36
C -0.16982 0.16220 -0.01435
 O 1.60228 0.30028 0.00377
 F -2.51469 -0.40515 0.04572
 H -0.31748 -0.35093 -0.91627
 H -0.33120 -0.34484 0.88149
 H -0.31576 1.19977 -0.01757
 H 2.04667 -0.56134 0.01721
7
SN2_IRC_Cartesians_noMW_output/new_data/SN2_traj1_Cartesians point 37
C -0.17000 0.16196 -0.01520
 O 1.60285 0.30071 0.00373
 F -2.51702 -0.40419 0.04859
 H -0.31668 -0.35142 -0.91743
 H -0.33139 -0.34508 0.88053
 H -0.31601 1.19946 -0.01867
 H 2.04825 -0.56146 0.01846
7
SN2_IRC_Cartesians_noMW_output/new_data/SN2_traj1_Cartesians point 38
C -0.17012 0.16180 -0.01579
 O 1.60324 0.30101 0.00371
 F -2.51862 -0.40353 0.05057
 H -0.31613 -0.35175 -0.91823
 H -0.33153 -0.34525 0.87987
 H -0.31618 1.19925 -0.01943
 H 2.04933 -0.56154 0.01931
7
SN2_IRC_Cartesians_noMW_output/new_data/SN2_traj1_Cartesians point 39
C -0.17019 0.16171 -0.01613
 O 1.60347 0.30118 0.00369
 F -2.51953 -0.40315 0.05170
 H -0.31581 -0.35195 -0.91869
 H -0.33161 -0.34534 0.87949
 H -0.31627 1.19913 -0.01987
 H 2.04995 -0.56159 0.01980
7
SN2_IRC_Cartesians_noMW_output/new_data/SN2_traj1_Cartesians point 40
C -0.17022 0.16168 -0.01625
 O 1.60355 0.30124 0.00369
 F -2.51986 -0.40302 0.05210
 H -0.31570 -0.35201 -0.91885
 H -0.33164 -0.34538 0.87936
 H -0.31631 1.19909 -0.02002
 H 2.05017 -0.56160 0.01997
7
SN2_IRC_Cartesians_noMW_output/new_data/SN2_traj1_Cartesians point 41
C -0.17021 0.16169 -0.01620
 O 1.60352 0.30122 0.00369
 F -2.51974 -0.40307 0.05196
 H -0.31574 -0.35199 -0.91879
 H -0.33163 -0.34537 0.87941
 H -0.31630 1.19911 -0.01997
 H 2.05009 -0.56160 0.01991
7
SN2_IRC_Cartesians_noMW_output/new_data/SN2_traj1_Cartesians point 42
C -0.17018 0.16173 -0.01605
 O 1.60342 0.30114 0.00370
 F -2.51932 -0.40324 0.05144
 H -0.31589 -0.35190 -0.91858
 H -0.33159 -0.34532 0.87958
 H -0.31625 1.19916 -0.01977
 H 2.04981 -0.56158 0.01968
7
SN2_IRC_Cartesians_noMW_output/new_data/SN2_traj1_Cartesians point 43
C -0.17013 0.16179 -0.01583
 O 1.60327 0.30103 0.00371
 F -2.51872 -0.40349 0.05070
 H -0.31609 -0.35177 -0.91828
 H -0.33154 -0.34526 0.87983
 H -0.31619 1.19924 -0.01948
 H 2.04940 -0.56154 0.01936
7
SN2_IRC_Cartesians_noMW_output/new_data/SN2_traj1_Cartesians point 44
C -0.17008 0.16186 -0.01558
 O 1.60310 0.30090 0.00372
 F -2.51804 -0.40377 0.04986
 H -0.31633 -0.35163 -0.91794
 H -0.33148 -0.34519 0.88011
 H -0.31611 1.19933 -0.01916
 H 2.04894 -0.56151 0.01900
7
SN2_IRC_Cartesians_noMW_output/new_data/SN2_traj1_Cartesians point 45
C -0.17003 0.16193 -0.01532
 O 1.60293 0.30077 0.00373
 F -2.51734 -0.40406 0.04899
 H -0.31657 -0.35148 -0.91759
 H -0.33142 -0.34512 0.88040
 H -0.31604 1.19942 -0.01883
 H 2.04846 -0.56147 0.01863
7
SN2_IRC_Cartesians_noMW_output/new_data/SN2_traj1_Cartesians point 46
C -0.16997 0.16200 -0.01506
 O 1.60275 0.30064 0.00374
 F -2.51663 -0.40435 0.04811
 H -0.31681 -0.35133 -0.91724
 H -0.33136 -0.34504 0.88069
 H -0.31596 1.19952 -0.01849
 H 2.04798 -0.56144 0.01825
7
SN2_IRC_Cartesians_noMW_output/new_data/SN2_traj1_Cartesians point 47
C -0.16992 0.16208 -0.01479
 O 1.60258 0.30051 0.00375
 F -2.51591 -0.40465 0.04722
 H -0.31706 -0.35118 -0.91688
 H -0.33130 -0.34497 0.88099
 H -0.31589 1.19961 -0.01815
 H 2.04749 -0.56140 0.01786
7
SN2_IRC_Cartesians_noMW_output/new_data/SN2_traj1_Cartesians point 48
C -0.16986 0.16215 -0.01452
 O 1.60239 0.30037 0.00376
 F -2.51515 -0.40495 0.04629
 H -0.31732 -0.35102 -0.91650
 H -0.33124 -0.34489 0.88130
 H -0.31581 1.19971 -0.01779
 H 2.04698 -0.56136 0.01746
7
SN2_IRC_Cartesians_noMW_output/new_data/SN2_traj1_Cartesians point 49
C -0.16980 0.16223 -0.01423
 O 1.60220 0.30022 0.00377
 F -2.51437 -0.40528 0.04532
 H -0.31759 -0.35086 -0.91611
 H -0.33117 -0.34481 0.88162
 H -0.31572 1.19981 -0.01741
 H 2.04645 -0.56132 0.01704
7
SN2_IRC_Cartesians_noMW_output/new_data/SN2_traj1_Cartesians point 50
C -0.16973 0.16231 -0.01393
 O 1.60199 0.30007 0.00378
 F -2.51355 -0.40562 0.04431
 H -0.31787 -0.35069 -0.91570
 H -0.33110 -0.34472 0.88196
 H -0.31564 1.19992 -0.01703
 H 2.04589 -0.56128 0.01660
7
SN2_IRC_Cartesians_noMW_output/new_data/SN2_traj1_Cartesians point 51
C -0.16967 0.16240 -0.01363
 O 1.60179 0.29992 0.00380
 F -2.51273 -0.40595 0.04330
 H -0.31815 -0.35051 -0.91529
 H -0.33103 -0.34464 0.88230
 H -0.31555 1.20003 -0.01664
 H 2.04534 -0.56124 0.01616
7
SN2_IRC_Cartesians_noMW_output/new_data/SN2_traj1_Cartesians point 52
C -0.16961 0.16247 -0.01335
 O 1.60160 0.29977 0.00381
 F -2.51196 -0.40627 0.04235
 H -0.31841 -0.35035 -0.91491
 H -0.33096 -0.34456 0.88262
 H -0.31547 1.20013 -0.01627
 H 2.04482 -0.56120 0.01575
7
SN2_IRC_Cartesians_noMW_output/new_data/SN2_traj1_Cartesians point 53
C -0.16956 0.16254 -0.01311
 O 1.60145 0.29965 0.00382
 F -2.51133 -0.40653 0.04157
 H -0.31863 -0.35022 -0.91459
 H -0.33091 -0.34449 0.88288
 H -0.31540 1.20021 -0.01597
 H 2.04439 -0.56117 0.01541
7
SN2_IRC_Cartesians_noMW_output/new_data/SN2_traj1_Cartesians point 54
C -0.16953 0.16258 -0.01297
 O 1.60135 0.29958 0.00382
 F -2.51094 -0.40669 0.04109
 H -0.31877 -0.35014 -0.91440
 H -0.33088 -0.34445 0.88304
 H -0.31536 1.20026 -0.01579
 H 2.04412 -0.56115 0.01521
7
SN2_IRC_Cartesians_noMW_output/new_data/SN2_traj1_Cartesians point 55
C -0.16954 0.16257 -0.01298
 O 1.60136 0.29959 0.00382
 F -2.51096 -0.40668 0.04112
 H -0.31876 -0.35014 -0.91441
 H -0.33088 -0.34445 0.88303
 H -0.31536 1.20026 -0.01580
 H 2.04414 -0.56115 0.01522
7
SN2_IRC_Cartesians_noMW_output/new_data/SN2_traj1_Cartesians point 56
C -0.16958 0.16252 -0.01319
 O 1.60150 0.29970 0.00381
 F -2.51155 -0.40644 0.04184
 H -0.31856 -0.35027 -0.91470
 H -0.33093 -0.34451 0.88279
 H -0.31542 1.20018 -0.01608
 H 2.04454 -0.56118 0.01553
7
SN2_IRC_Cartesians_noMW_output/new_data/SN2_traj1_Cartesians point 57
C -0.16967 0.16239 -0.01364
 O 1.60180 0.29992 0.00380
 F -2.51275 -0.40594 0.04333
 H -0.31814 -0.35052 -0.91530
 H -0.33103 -0.34464 0.88229
 H -0.31555 1.20003 -0.01665
 H 2.04535 -0.56124 0.01618
7
SN2_IRC_Cartesians_noMW_output/new_data/SN2_traj1_Cartesians point 58
C -0.16980 0.16222 -0.01426
 O 1.60222 0.30024 0.00377
 F -2.51446 -0.40524 0.04543
 H -0.31756 -0.35088 -0.91615
 H -0.33118 -0.34482 0.88159
 H -0.31573 1.19980 -0.01746
 H 2.04651 -0.56133 0.01709
7
SN2_IRC_Cartesians_noMW_output/new_data/SN2_traj1_Cartesians point 59
C -0.16996 0.16202 -0.01500
 O 1.60271 0.30061 0.00374
 F -2.51646 -0.40442 0.04790
 H -0.31687 -0.35130 -0.91715
 H -0.33135 -0.34502 0.88076
 H -0.31595 1.19954 -0.01841
 H 2.04787 -0.56143 0.01816
7
SN2_IRC_Cartesians_noMW_output/new_data/SN2_traj1_Cartesians point 60
C -0.17012 0.16181 -0.01578
 O 1.60323 0.30101 0.00371
 F -2.51858 -0.40354 0.05052
 H -0.31614 -0.35175 -0.91821
 H -0.33153 -0.34524 0.87988
 H -0.31617 1.19926 -0.01942
 H 2.04931 -0.56154 0.01929
7
SN2_IRC_Cartesians_noMW_output/new_data/SN2_traj1_Cartesians point 61
C -0.17029 0.16159 -0.01656
 O 1.60376 0.30140 0.00368
 F -2.52071 -0.40267 0.05315
 H -0.31541 -0.35219 -0.91928
 H -0.33171 -0.34547 0.87901
 H -0.31640 1.19898 -0.02043
 H 2.05075 -0.56165 0.02043
7
SN2_IRC_Cartesians_noMW_output/new_data/SN2_traj1_Cartesians point 62
C -0.17044 0.16138 -0.01732
 O 1.60427 0.30179 0.00364
 F -2.52278 -0.40181 0.05571
 H -0.31470 -0.35263 -0.92031
 H -0.33188 -0.34568 0.87815
 H -0.31662 1.19871 -0.02141
 H 2.05216 -0.56175 0.02153
7
SN2_IRC_Cartesians_noMW_output/new_data/SN2_traj1_Cartesians point 63
C -0.17060 0.16119 -0.01804
 O 1.60475 0.30215 0.00362
 F -2.52475 -0.40101 0.05813
 H -0.31402 -0.35304 -0.92129
 H -0.33205 -0.34588 0.87734
 H -0.31683 1.19845 -0.02234
 H 2.05349 -0.56185 0.02258
7
SN2_IRC_Cartesians_noMW_output/new_data/SN2_traj1_Cartesians point 64
C -0.17074 0.16100 -0.01872
 O 1.60521 0.30250 0.00359
 F -2.52659 -0.40025 0.06041
 H -0.31339 -0.35343 -0.92221
 H -0.33221 -0.34608 0.87658
 H -0.31702 1.19820 -0.02321
 H 2.05474 -0.56195 0.02357
7
SN2_IRC_Cartesians_noMW_output/new_data/SN2_traj1_Cartesians point 65
C -0.17087 0.16083 -0.01934
 O 1.60563 0.30281 0.00356
 F -2.52830 -0.39954 0.06252
 H -0.31280 -0.35379 -0.92306
 H -0.33235 -0.34625 0.87587
 H -0.31721 1.19798 -0.02403
 H 2.05590 -0.56203 0.02448
7
SN2_IRC_Cartesians_noMW_output/new_data/SN2_traj1_Cartesians point 66
C -0.17099 0.16067 -0.01993
 O 1.60602 0.30311 0.00354
 F -2.52989 -0.39889 0.06448
 H -0.31225 -0.35413 -0.92386
 H -0.33249 -0.34642 0.87522
 H -0.31737 1.19777 -0.02478
 H 2.05698 -0.56212 0.02533
7
SN2_IRC_Cartesians_noMW_output/new_data/SN2_traj1_Cartesians point 67
C -0.17111 0.16052 -0.02048
 O 1.60639 0.30339 0.00352
 F -2.53138 -0.39827 0.06633
 H -0.31174 -0.35444 -0.92460
 H -0.33261 -0.34657 0.87460
 H -0.31753 1.19757 -0.02549
 H 2.05799 -0.56219 0.02613
7
SN2_IRC_Cartesians_noMW_output/new_data/SN2_traj1_Cartesians point 68
C -0.17122 0.16037 -0.02100
 O 1.60674 0.30366 0.00349
 F -2.53282 -0.39768 0.06810
 H -0.31125 -0.35474 -0.92532
 H -0.33274 -0.34672 0.87401
 H -0.31769 1.19738 -0.02617
 H 2.05897 -0.56227 0.02690
7
SN2_IRC_Cartesians_noMW_output/new_data/SN2_traj1_Cartesians point 69
C -0.17133 0.16023 -0.02153
 O 1.60710 0.30392 0.00347
 F -2.53426 -0.39709 0.06987
 H -0.31075 -0.35504 -0.92604
 H -0.33286 -0.34687 0.87342
 H -0.31784 1.19720 -0.02685
 H 2.05994 -0.56234 0.02766
7
SN2_IRC_Cartesians_noMW_output/new_data/SN2_traj1_Cartesians point 70
C -0.17144 0.16008 -0.02209
 O 1.60747 0.30421 0.00345
 F -2.53578 -0.39646 0.07175
 H -0.31023 -0.35536 -0.92680
 H -0.33299 -0.34703 0.87279
 H -0.31800 1.19700 -0.02758
 H 2.06097 -0.56242 0.02848
7
SN2_IRC_Cartesians_noMW_output/new_data/SN2_traj1_Cartesians point 71
C -0.17158 0.15990 -0.02272
 O 1.60789 0.30452 0.00342
 F -2.53748 -0.39576 0.07386
 H -0.30965 -0.35572 -0.92765
 H -0.33313 -0.34721 0.87208
 H -0.31818 1.19677 -0.02839
 H 2.06213 -0.56250 0.02939
7
SN2_IRC_Cartesians_noMW_output/new_data/SN2_traj1_Cartesians point 72
C -0.17173 0.15970 -0.02346
 O 1.60839 0.30490 0.00339
 F -2.53950 -0.39493 0.07635
 H -0.30895 -0.35615 -0.92866
 H -0.33330 -0.34742 0.87125
 H -0.31840 1.19651 -0.02934
 H 2.06350 -0.56261 0.03047
7
SN2_IRC_Cartesians_noMW_output/new_data/SN2_traj1_Cartesians point 73
C -0.17192 0.15946 -0.02435
 O 1.60899 0.30535 0.00336
 F -2.54194 -0.39393 0.07936
 H -0.30811 -0.35666 -0.92987
 H -0.33351 -0.34767 0.87024
 H -0.31866 1.19618 -0.03050
 H 2.06515 -0.56273 0.03177
7
SN2_IRC_Cartesians_noMW_output/new_data/SN2_traj1_Cartesians point 74
C -0.17214 0.15916 -0.02543
 O 1.60971 0.30590 0.00331
 F -2.54487 -0.39272 0.08298
 H -0.30711 -0.35728 -0.93134
 H -0.33376 -0.34797 0.86903
 H -0.31897 1.19580 -0.03189
 H 2.06714 -0.56288 0.03334
7
SN2_IRC_Cartesians_noMW_output/new_data/SN2_traj1_Cartesians point 75
C -0.17241 0.15882 -0.02668
 O 1.61055 0.30653 0.00326
 F -2.54828 -0.39132 0.08718
 H -0.30594 -0.35800 -0.93304
 H -0.33405 -0.34833 0.86763
 H -0.31933 1.19535 -0.03351
 H 2.06945 -0.56306 0.03516
7
SN2_IRC_Cartesians_noMW_output/new_data/SN2_traj1_Cartesians point 76
C -0.17270 0.15844 -0.02807
 O 1.61148 0.30723 0.00320
 F -2.55205 -0.38977 0.09184
 H -0.30464 -0.35879 -0.93492
 H -0.33437 -0.34872 0.86607
 H -0.31973 1.19485 -0.03530
 H 2.07201 -0.56325 0.03717
7
SN2_IRC_Cartesians_noMW_output/new_data/SN2_traj1_Cartesians point 77
C -0.17300 0.15804 -0.02952
 O 1.61245 0.30797 0.00315
 F -2.55600 -0.38814 0.09671
 H -0.30328 -0.35962 -0.93689
 H -0.33471 -0.34913 0.86444
 H -0.32015 1.19433 -0.03717
 H 2.07469 -0.56345 0.03928
7
SN2_IRC_Cartesians_noMW_output/new_data/SN2_traj1_Cartesians point 78
C -0.17330 0.15764 -0.03096
 O 1.61342 0.30870 0.00309
 F -2.55992 -0.38652 0.10156
 H -0.30194 -0.36045 -0.93885
 H -0.33504 -0.34954 0.86282
 H -0.32057 1.19382 -0.03904
 H 2.07735 -0.56365 0.04138
7
SN2_IRC_Cartesians_noMW_output/new_data/SN2_traj1_Cartesians point 79
C -0.17359 0.15727 -0.03232
 O 1.61433 0.30939 0.00303
 F -2.56363 -0.38500 0.10614
 H -0.30066 -0.36123 -0.94070
 H -0.33536 -0.34992 0.86129
 H -0.32096 1.19333 -0.04080
 H 2.07987 -0.56384 0.04336
7
SN2_IRC_Cartesians_noMW_output/new_data/SN2_traj1_Cartesians point 80
C -0.17384 0.15694 -0.03354
 O 1.61515 0.31001 0.00298
 F -2.56696 -0.38363 0.11025
 H -0.29952 -0.36193 -0.94236
 H -0.33564 -0.35027 0.85992
 H -0.32132 1.19289 -0.04238
 H 2.08213 -0.56401 0.04514
7
SN2_IRC_Cartesians_noMW_output/new_data/SN2_traj1_Cartesians point 81
C -0.17406 0.15665 -0.03458
 O 1.61585 0.31054 0.00294
 F -2.56980 -0.38246 0.11375
 H -0.29854 -0.36252 -0.94378
 H -0.33588 -0.35056 0.85875
 H -0.32162 1.19252 -0.04372
 H 2.08405 -0.56416 0.04665
7
SN2_IRC_Cartesians_noMW_output/new_data/SN2_traj1_Cartesians point 82
C -0.17424 0.15642 -0.03543
 O 1.61642 0.31097 0.00290
 F -2.57209 -0.38151 0.11659
 H -0.29775 -0.36301 -0.94493
 H -0.33608 -0.35080 0.85780
 H -0.32186 1.19222 -0.04481
 H 2.08561 -0.56428 0.04788
7
SN2_IRC_Cartesians_noMW_output/new_data/SN2_traj1_Cartesians point 83
C -0.17437 0.15624 -0.03608
 O 1.61685 0.31130 0.00288
 F -2.57387 -0.38078 0.11877
 H -0.29714 -0.36338 -0.94581
 H -0.33623 -0.35099 0.85707
 H -0.32205 1.19198 -0.04565
 H 2.08681 -0.56437 0.04883
7
SN2_IRC_Cartesians_noMW_output/new_data/SN2_traj1_Cartesians point 84
C -0.17447 0.15611 -0.03656
 O 1.61717 0.31154 0.00286
 F -2.57517 -0.38025 0.12038
 H -0.29670 -0.36365 -0.94646
 H -0.33634 -0.35112 0.85653
 H -0.32219 1.19181 -0.04627
 H 2.08769 -0.56443 0.04952
7
SN2_IRC_Cartesians_noMW_output/new_data/SN2_traj1_Cartesians point 85
C -0.17454 0.15602 -0.03688
 O 1.61739 0.31170 0.00284
 F -2.57606 -0.37988 0.12148
 H -0.29639 -0.36384 -0.94691
 H -0.33641 -0.35121 0.85616
 H -0.32229 1.19169 -0.04669
 H 2.08830 -0.56448 0.05000
7
SN2_IRC_Cartesians_noMW_output/new_data/SN2_traj1_Cartesians point 86
C -0.17459 0.15596 -0.03709
 O 1.61753 0.31181 0.00283
 F -2.57663 -0.37965 0.12218
 H -0.29619 -0.36396 -0.94719
 H -0.33646 -0.35127 0.85593
 H -0.32235 1.19162 -0.04697
 H 2.08869 -0.56451 0.05030
7
SN2_IRC_Cartesians_noMW_output/new_data/SN2_traj1_Cartesians point 87
C -0.17461 0.15593 -0.03722
 O 1.61762 0.31187 0.00283
 F -2.57697 -0.37951 0.12260
 H -0.29608 -0.36403 -0.94736
 H -0.33649 -0.35131 0.85579
 H -0.32238 1.19157 -0.04712
 H 2.08892 -0.56453 0.05048
7
SN2_IRC_Cartesians_noMW_output/new_data/SN2_traj1_Cartesians point 88
C -0.17463 0.15591 -0.03729
 O 1.61766 0.31191 0.00283
 F -2.57716 -0.37943 0.12284
 H -0.29601 -0.36407 -0.94746
 H -0.33651 -0.35133 0.85571
 H -0.32240 1.19155 -0.04722
 H 2.08905 -0.56454 0.05059
7
SN2_IRC_Cartesians_noMW_output/new_data/SN2_traj1_Cartesians point 89
C -0.17464 0.15589 -0.03735
 O 1.61770 0.31194 0.00282
 F -2.57733 -0.37936 0.12305
 H -0.29596 -0.36411 -0.94754
 H -0.33652 -0.35134 0.85564
 H -0.32242 1.19153 -0.04730
 H 2.08916 -0.56454 0.05068
7
SN2_IRC_Cartesians_noMW_output/new_data/SN2_traj1_Cartesians point 90
C -0.17466 0.15586 -0.03745
 O 1.61777 0.31199 0.00282
 F -2.57760 -0.37925 0.12338
 H -0.29586 -0.36417 -0.94767
 H -0.33654 -0.35137 0.85553
 H -0.32245 1.19149 -0.04742
 H 2.08934 -0.56456 0.05082
7
SN2_IRC_Cartesians_noMW_output/new_data/SN2_traj1_Cartesians point 91
C -0.17470 0.15581 -0.03764
 O 1.61790 0.31209 0.00281
 F -2.57812 -0.37903 0.12402
 H -0.29568 -0.36428 -0.94794
 H -0.33659 -0.35143 0.85531
 H -0.32251 1.19142 -0.04767
 H 2.08970 -0.56458 0.05110
7
SN2_IRC_Cartesians_noMW_output/new_data/SN2_traj1_Cartesians point 92
C -0.17477 0.15572 -0.03798
 O 1.61812 0.31226 0.00280
 F -2.57904 -0.37866 0.12515
 H -0.29537 -0.36447 -0.94839
 H -0.33667 -0.35152 0.85493
 H -0.32260 1.19130 -0.04811
 H 2.09032 -0.56463 0.05159
7
SN2_IRC_Cartesians_noMW_output/new_data/SN2_traj1_Cartesians point 93
C -0.17488 0.15558 -0.03848
 O 1.61846 0.31251 0.00278
 F -2.58041 -0.37809 0.12685
 H -0.29490 -0.36476 -0.94908
 H -0.33678 -0.35166 0.85437
 H -0.32275 1.19112 -0.04876
 H 2.09125 -0.56470 0.05232
7
SN2_IRC_Cartesians_noMW_output/new_data/SN2_traj1_Cartesians point 94
C -0.17502 0.15540 -0.03916
 O 1.61892 0.31286 0.00275
 F -2.58225 -0.37733 0.12912
 H -0.29426 -0.36515 -0.95000
 H -0.33694 -0.35186 0.85361
 H -0.32294 1.19088 -0.04963
 H 2.09250 -0.56480 0.05331
7
SN2_IRC_Cartesians_noMW_output/new_data/SN2_traj1_Cartesians point 95
C -0.17520 0.15517 -0.03999
 O 1.61948 0.31328 0.00272
 F -2.58453 -0.37639 0.13194
 H -0.29348 -0.36563 -0.95113
 H -0.33713 -0.35209 0.85267
 H -0.32319 1.19058 -0.05071
 H 2.09405 -0.56491 0.05452
7
SN2_IRC_Cartesians_noMW_output/new_data/SN2_traj1_Cartesians point 96
C -0.17540 0.15489 -0.04099
 O 1.62014 0.31378 0.00268
 F -2.58723 -0.37528 0.13527
 H -0.29255 -0.36619 -0.95248
 H -0.33736 -0.35237 0.85155
 H -0.32347 1.19022 -0.05200
 H 2.09588 -0.56505 0.05597
7
SN2_IRC_Cartesians_noMW_output/new_data/SN2_traj1_Cartesians point 97
C -0.17564 0.15458 -0.04213
 O 1.62091 0.31436 0.00263
 F -2.59034 -0.37400 0.13910
 H -0.29149 -0.36685 -0.95403
 H -0.33763 -0.35270 0.85027
 H -0.32380 1.18982 -0.05347
 H 2.09799 -0.56521 0.05763
7
SN2_IRC_Cartesians_noMW_output/new_data/SN2_traj1_Cartesians point 98
C -0.17591 0.15423 -0.04342
 O 1.62177 0.31501 0.00258
 F -2.59385 -0.37256 0.14344
 H -0.29028 -0.36759 -0.95579
 H -0.33792 -0.35306 0.84882
 H -0.32418 1.18935 -0.05514
 H 2.10037 -0.56539 0.05950
7
SN2_IRC_Cartesians_noMW_output/new_data/SN2_traj1_Cartesians point 99
C -0.17621 0.15383 -0.04485
 O 1.62274 0.31574 0.00252
 F -2.59775 -0.37095 0.14826
 H -0.28894 -0.36841 -0.95774
 H -0.33826 -0.35347 0.84721
 H -0.32459 1.18884 -0.05699
 H 2.10302 -0.56559 0.06159
7
SN2_IRC_Cartesians_noMW_output/new_data/SN2_traj1_Cartesians point 100
C -0.17654 0.15340 -0.04643
 O 1.62379 0.31654 0.00245
 F -2.60204 -0.36918 0.15356
 H -0.28746 -0.36931 -0.95988
 H -0.33862 -0.35391 0.84544
 H -0.32505 1.18827 -0.05903
 H 2.10593 -0.56581 0.06388
7
SN2_IRC_Cartesians_noMW_output/new_data/SN2_traj1_Cartesians point 101
C -0.17690 0.15293 -0.04813
 O 1.62493 0.31740 0.00238
 F -2.60668 -0.36727 0.15928
 H -0.28587 -0.37029 -0.96219
 H -0.33902 -0.35439 0.84352
 H -0.32554 1.18766 -0.06123
 H 2.10908 -0.56605 0.06636
7
SN2_IRC_Cartesians_noMW_output/new_data/SN2_traj1_Cartesians point 102
C -0.17728 0.15244 -0.04995
 O 1.62615 0.31832 0.00231
 F -2.61163 -0.36524 0.16539
 H -0.28417 -0.37133 -0.96466
 H -0.33944 -0.35491 0.84148
 H -0.32607 1.18701 -0.06357
 H 2.11243 -0.56630 0.06900
7
SN2_IRC_Cartesians_noMW_output/new_data/SN2_traj1_Cartesians point 103
C -0.17768 0.15191 -0.05185
 O 1.62743 0.31929 0.00223
 F -2.61682 -0.36310 0.17179
 H -0.28239 -0.37242 -0.96725
 H -0.33988 -0.35545 0.83934
 H -0.32662 1.18633 -0.06604
 H 2.11595 -0.56656 0.07177
7
SN2_IRC_Cartesians_noMW_output/new_data/SN2_traj1_Cartesians point 104
C -0.17809 0.15137 -0.05382
 O 1.62875 0.32029 0.00215
 F -2.62218 -0.36089 0.17842
 H -0.28054 -0.37355 -0.96993
 H -0.34033 -0.35600 0.83713
 H -0.32719 1.18562 -0.06858
 H 2.11959 -0.56684 0.07464
7
SN2_IRC_Cartesians_noMW_output/new_data/SN2_traj1_Cartesians point 105
C -0.17851 0.15082 -0.05583
 O 1.63010 0.32131 0.00207
 F -2.62766 -0.35864 0.18518
 H -0.27866 -0.37470 -0.97266
 H -0.34080 -0.35657 0.83487
 H -0.32777 1.18490 -0.07118
 H 2.12330 -0.56712 0.07757
7
SN2_IRC_Cartesians_noMW_output/new_data/SN2_traj1_Cartesians point 106
C -0.17894 0.15027 -0.05786
 O 1.63146 0.32233 0.00198
 F -2.63317 -0.35637 0.19198
 H -0.27677 -0.37586 -0.97541
 H -0.34127 -0.35714 0.83259
 H -0.32836 1.18418 -0.07380
 H 2.12704 -0.56740 0.08051
7
SN2_IRC_Cartesians_noMW_output/new_data/SN2_traj1_Cartesians point 107
C -0.17936 0.14972 -0.05987
 O 1.63281 0.32335 0.00190
 F -2.63865 -0.35412 0.19874
 H -0.27489 -0.37702 -0.97815
 H -0.34173 -0.35771 0.83033
 H -0.32894 1.18346 -0.07640
 H 2.13076 -0.56768 0.08344
7
SN2_IRC_Cartesians_noMW_output/new_data/SN2_traj1_Cartesians point 108
C -0.17977 0.14917 -0.06184
 O 1.63413 0.32435 0.00182
 F -2.64402 -0.35190 0.20538
 H -0.27304 -0.37815 -0.98083
 H -0.34219 -0.35827 0.82811
 H -0.32951 1.18275 -0.07895
 H 2.13440 -0.56796 0.08631
7
SN2_IRC_Cartesians_noMW_output/new_data/SN2_traj1_Cartesians point 109
C -0.18017 0.14865 -0.06375
 O 1.63541 0.32532 0.00174
 F -2.64921 -0.34977 0.21179
 H -0.27126 -0.37924 -0.98342
 H -0.34263 -0.35881 0.82597
 H -0.33007 1.18207 -0.08141
 H 2.13793 -0.56822 0.08908
7
SN2_IRC_Cartesians_noMW_output/new_data/SN2_traj1_Cartesians point 110
C -0.18055 0.14815 -0.06556
 O 1.63663 0.32624 0.00167
 F -2.65415 -0.34773 0.21788
 H -0.26956 -0.38028 -0.98589
 H -0.34305 -0.35932 0.82393
 H -0.33059 1.18142 -0.08375
 H 2.14128 -0.56848 0.09172
7
SN2_IRC_Cartesians_noMW_output/new_data/SN2_traj1_Cartesians point 111
C -0.18090 0.14769 -0.06724
 O 1.63775 0.32709 0.00160
 F -2.65872 -0.34585 0.22353
 H -0.26799 -0.38124 -0.98817
 H -0.34344 -0.35980 0.82205
 H -0.33108 1.18082 -0.08593
 H 2.14438 -0.56871 0.09416
7
SN2_IRC_Cartesians_noMW_output/new_data/SN2_traj1_Cartesians point 112
C -0.18122 0.14728 -0.06875
 O 1.63876 0.32785 0.00154
 F -2.66283 -0.34416 0.22859
 H -0.26658 -0.38210 -0.99022
 H -0.34379 -0.36022 0.82035
 H -0.33152 1.18027 -0.08787
 H 2.14716 -0.56892 0.09636
7
SN2_IRC_Cartesians_noMW_output/new_data/SN2_traj1_Cartesians point 113
C -0.18149 0.14693 -0.07004
 O 1.63963 0.32851 0.00148
 F -2.66634 -0.34271 0.23294
 H -0.26537 -0.38285 -0.99197
 H -0.34409 -0.36059 0.81890
 H -0.33189 1.17981 -0.08954
 H 2.14955 -0.56910 0.09823
7
SN2_IRC_Cartesians_noMW_output/new_data/SN2_traj1_Cartesians point 114
C -0.18171 0.14664 -0.07107
 O 1.64032 0.32903 0.00144
 F -2.66916 -0.34156 0.23641
 H -0.26440 -0.38344 -0.99338
 H -0.34433 -0.36088 0.81774
 H -0.33219 1.17944 -0.09088
 H 2.15146 -0.56924 0.09974
7
SN2_IRC_Cartesians_noMW_output/new_data/SN2_traj1_Cartesians point 115
C -0.18186 0.14644 -0.07182
 O 1.64082 0.32941 0.00141
 F -2.67119 -0.34072 0.23891
 H -0.26371 -0.38386 -0.99439
 H -0.34450 -0.36109 0.81690
 H -0.33240 1.17917 -0.09184
 H 2.15283 -0.56935 0.10082
7
SN2_IRC_Cartesians_noMW_output/new_data/SN2_traj1_Cartesians point 116
C -0.18196 0.14632 -0.07226
 O 1.64112 0.32964 0.00139
 F -2.67240 -0.34022 0.24041
 H -0.26329 -0.38412 -0.99500
 H -0.34460 -0.36122 0.81640
 H -0.33253 1.17902 -0.09242
 H 2.15366 -0.56941 0.10147
7
SN2_IRC_Cartesians_noMW_output/new_data/SN2_traj1_Cartesians point 117
C -0.18199 0.14627 -0.07242
 O 1.64123 0.32971 0.00139
 F -2.67282 -0.34005 0.24094
 H -0.26314 -0.38421 -0.99521
 H -0.34464 -0.36126 0.81623
 H -0.33258 1.17896 -0.09262
 H 2.15395 -0.56943 0.10170
7
SN2_IRC_Cartesians_noMW_output/new_data/SN2_traj1_Cartesians point 118
C -0.18197 0.14630 -0.07232
 O 1.64116 0.32966 0.00139
 F -2.67255 -0.34016 0.24059
 H -0.26324 -0.38415 -0.99507
 H -0.34461 -0.36123 0.81634
 H -0.33255 1.17900 -0.09249
 H 2.15376 -0.56942 0.10155
7
SN2_IRC_Cartesians_noMW_output/new_data/SN2_traj1_Cartesians point 119
C -0.18190 0.14639 -0.07199
 O 1.64094 0.32950 0.00140
 F -2.67167 -0.34052 0.23951
 H -0.26354 -0.38397 -0.99463
 H -0.34454 -0.36114 0.81670
 H -0.33246 1.17911 -0.09207
 H 2.15316 -0.56937 0.10108
7
SN2_IRC_Cartesians_noMW_output/new_data/SN2_traj1_Cartesians point 120
C -0.18179 0.14653 -0.07149
 O 1.64060 0.32924 0.00143
 F -2.67029 -0.34109 0.23781
 H -0.26401 -0.38368 -0.99395
 H -0.34442 -0.36100 0.81727
 H -0.33231 1.17929 -0.09142
 H 2.15223 -0.56930 0.10034
7
SN2_IRC_Cartesians_noMW_output/new_data/SN2_traj1_Cartesians point 121
C -0.18166 0.14671 -0.07084
 O 1.64017 0.32892 0.00145
 F -2.66853 -0.34181 0.23564
 H -0.26462 -0.38331 -0.99307
 H -0.34427 -0.36082 0.81800
 H -0.33212 1.17952 -0.09058
 H 2.15104 -0.56921 0.09940
7
SN2_IRC_Cartesians_noMW_output/new_data/SN2_traj1_Cartesians point 122
C -0.18150 0.14691 -0.07009
 O 1.63966 0.32853 0.00148
 F -2.66648 -0.34266 0.23311
 H -0.26532 -0.38287 -0.99204
 H -0.34410 -0.36060 0.81884
 H -0.33190 1.17979 -0.08961
 H 2.14964 -0.56911 0.09831
7
SN2_IRC_Cartesians_noMW_output/new_data/SN2_traj1_Cartesians point 123
C -0.18133 0.14714 -0.06926
 O 1.63911 0.32811 0.00152
 F -2.66422 -0.34359 0.23032
 H -0.26610 -0.38240 -0.99092
 H -0.34391 -0.36037 0.81978
 H -0.33166 1.18009 -0.08854
 H 2.14811 -0.56899 0.09710
7
SN2_IRC_Cartesians_noMW_output/new_data/SN2_traj1_Cartesians point 124
C -0.18114 0.14738 -0.06839
 O 1.63852 0.32767 0.00155
 F -2.66184 -0.34457 0.22738
 H -0.26692 -0.38190 -0.98973
 H -0.34370 -0.36012 0.82076
 H -0.33141 1.18040 -0.08741
 H 2.14650 -0.56887 0.09583
7
SN2_IRC_Cartesians_noMW_output/new_data/SN2_traj1_Cartesians point 125
C -0.18096 0.14762 -0.06750
 O 1.63793 0.32722 0.00159
 F -2.65943 -0.34556 0.22441
 H -0.26774 -0.38139 -0.98853
 H -0.34350 -0.35987 0.82175
 H -0.33115 1.18072 -0.08626
 H 2.14486 -0.56875 0.09454
7
SN2_IRC_Cartesians_noMW_output/new_data/SN2_traj1_Cartesians point 126
C -0.18078 0.14786 -0.06665
 O 1.63736 0.32679 0.00162
 F -2.65711 -0.34651 0.22154
 H -0.26854 -0.38090 -0.98737
 H -0.34330 -0.35963 0.82271
 H -0.33091 1.18103 -0.08516
 H 2.14329 -0.56863 0.09330
7
SN2_IRC_Cartesians_noMW_output/new_data/SN2_traj1_Cartesians point 127
C -0.18062 0.14806 -0.06589
 O 1.63685 0.32641 0.00165
 F -2.65504 -0.34737 0.21899
 H -0.26925 -0.38047 -0.98633
 H -0.34313 -0.35941 0.82356
 H -0.33069 1.18130 -0.08418
 H 2.14188 -0.56852 0.09220
7
SN2_IRC_Cartesians_noMW_output/new_data/SN2_traj1_Cartesians point 128
C -0.18050 0.14822 -0.06532
 O 1.63646 0.32612 0.00168
 F -2.65349 -0.34801 0.21706
 H -0.26979 -0.38014 -0.98556
 H -0.34299 -0.35925 0.82421
 H -0.33052 1.18150 -0.08344
 H 2.14083 -0.56844 0.09137
7
SN2_IRC_Cartesians_noMW_output/new_data/SN2_traj1_Cartesians point 129
C -0.18045 0.14828 -0.06509
 O 1.63631 0.32600 0.00169
 F -2.65288 -0.34826 0.21631
 H -0.27000 -0.38001 -0.98525
 H -0.34294 -0.35919 0.82446
 H -0.33046 1.18158 -0.08315
 H 2.14042 -0.56841 0.09104
7
SN2_IRC_Cartesians_noMW_output/new_data/SN2_traj1_Cartesians point 130
C -0.18052 0.14819 -0.06543
 O 1.63654 0.32617 0.00167
 F -2.65380 -0.34788 0.21745
 H -0.26968 -0.38020 -0.98571
 H -0.34302 -0.35929 0.82408
 H -0.33055 1.18146 -0.08359
 H 2.14104 -0.56846 0.09153
7
SN2_IRC_Cartesians_noMW_output/new_data/SN2_traj1_Cartesians point 131
C -0.18073 0.14792 -0.06641
 O 1.63720 0.32667 0.00163
 F -2.65647 -0.34678 0.22075
 H -0.26876 -0.38077 -0.98705
 H -0.34325 -0.35956 0.82297
 H -0.33084 1.18111 -0.08486
 H 2.14285 -0.56859 0.09296
7
SN2_IRC_Cartesians_noMW_output/new_data/SN2_traj1_Cartesians point 132
C -0.18103 0.14752 -0.06786
 O 1.63817 0.32741 0.00157
 F -2.66042 -0.34515 0.22562
 H -0.26741 -0.38160 -0.98902
 H -0.34358 -0.35997 0.82135
 H -0.33126 1.18059 -0.08673
 H 2.14553 -0.56880 0.09507
7
SN2_IRC_Cartesians_noMW_output/new_data/SN2_traj1_Cartesians point 133
C -0.18139 0.14706 -0.06955
 O 1.63930 0.32826 0.00150
 F -2.66502 -0.34326 0.23131
 H -0.26582 -0.38257 -0.99132
 H -0.34397 -0.36045 0.81945
 H -0.33175 1.17999 -0.08892
 H 2.14865 -0.56903 0.09753
7
SN2_IRC_Cartesians_noMW_output/new_data/SN2_traj1_Cartesians point 134
C -0.18177 0.14657 -0.07135
 O 1.64051 0.32918 0.00143
 F -2.66993 -0.34124 0.23736
 H -0.26414 -0.38360 -0.99376
 H -0.34439 -0.36096 0.81742
 H -0.33227 1.17934 -0.09124
 H 2.15198 -0.56928 0.10015
7
SN2_IRC_Cartesians_noMW_output/new_data/SN2_traj1_Cartesians point 135
C -0.18215 0.14606 -0.07320
 O 1.64175 0.33011 0.00136
 F -2.67494 -0.33917 0.24355
 H -0.26242 -0.38465 -0.99627
 H -0.34482 -0.36148 0.81535
 H -0.33280 1.17868 -0.09362
 H 2.15538 -0.56954 0.10283
7
SN2_IRC_Cartesians_noMW_output/new_data/SN2_traj1_Cartesians point 136
C -0.18254 0.14555 -0.07504
 O 1.64299 0.33104 0.00128
 F -2.67997 -0.33710 0.24976
 H -0.26069 -0.38571 -0.99878
 H -0.34525 -0.36200 0.81328
 H -0.33334 1.17802 -0.09601
 H 2.15879 -0.56980 0.10551
7
SN2_IRC_Cartesians_noMW_output/new_data/SN2_traj1_Cartesians point 137
C -0.18292 0.14505 -0.07687
 O 1.64421 0.33197 0.00121
 F -2.68494 -0.33506 0.25589
 H -0.25898 -0.38676 -1.00126
 H -0.34567 -0.36252 0.81123
 H -0.33387 1.17737 -0.09837
 H 2.16216 -0.57005 0.10817
7
SN2_IRC_Cartesians_noMW_output/new_data/SN2_traj1_Cartesians point 138
C -0.18329 0.14456 -0.07865
 O 1.64541 0.33287 0.00113
 F -2.68980 -0.33306 0.26189
 H -0.25731 -0.38778 -1.00368
 H -0.34608 -0.36302 0.80922
 H -0.33438 1.17673 -0.10067
 H 2.16546 -0.57030 0.11077
7
SN2_IRC_Cartesians_noMW_output/new_data/SN2_traj1_Cartesians point 139
C -0.18366 0.14409 -0.08038
 O 1.64656 0.33375 0.00106
 F -2.69450 -0.33112 0.26769
 H -0.25570 -0.38877 -1.00603
 H -0.34648 -0.36351 0.80728
 H -0.33488 1.17611 -0.10291
 H 2.16865 -0.57054 0.11328
7
SN2_IRC_Cartesians_noMW_output/new_data/SN2_traj1_Cartesians point 140
C -0.18400 0.14364 -0.08202
 O 1.64767 0.33458 0.00099
 F -2.69898 -0.32928 0.27323
 H -0.25415 -0.38971 -1.00827
 H -0.34686 -0.36398 0.80543
 H -0.33536 1.17552 -0.10503
 H 2.17169 -0.57077 0.11567
7
SN2_IRC_Cartesians_noMW_output/new_data/SN2_traj1_Cartesians point 141
C -0.18432 0.14322 -0.08356
 O 1.64870 0.33536 0.00093
 F -2.70317 -0.32755 0.27840
 H -0.25271 -0.39060 -1.01036
 H -0.34722 -0.36441 0.80370
 H -0.33581 1.17497 -0.10702
 H 2.17454 -0.57098 0.11791
7
SN2_IRC_Cartesians_noMW_output/new_data/SN2_traj1_Cartesians point 142
C -0.18461 0.14283 -0.08496
 O 1.64963 0.33607 0.00087
 F -2.70696 -0.32599 0.28308
 H -0.25141 -0.39139 -1.01225
 H -0.34754 -0.36481 0.80214
 H -0.33621 1.17447 -0.10882
 H 2.17711 -0.57118 0.11994
7
SN2_IRC_Cartesians_noMW_output/new_data/SN2_traj1_Cartesians point 143
C -0.18486 0.14251 -0.08614
 O 1.65043 0.33667 0.00083
 F -2.71019 -0.32466 0.28706
 H -0.25030 -0.39207 -1.01386
 H -0.34781 -0.36514 0.80081
 H -0.33655 1.17404 -0.11035
 H 2.17929 -0.57134 0.12166
7
SN2_IRC_Cartesians_noMW_output/new_data/SN2_traj1_Cartesians point 144
C -0.18505 0.14226 -0.08703
 O 1.65103 0.33712 0.00079
 F -2.71262 -0.32366 0.29007
 H -0.24947 -0.39259 -1.01508
 H -0.34802 -0.36539 0.79980
 H -0.33681 1.17372 -0.11151
 H 2.18095 -0.57147 0.12296
7
SN2_IRC_Cartesians_noMW_output/new_data/SN2_traj1_Cartesians point 145
C -0.18516 0.14212 -0.08754
 O 1.65137 0.33738 0.00077
 F -2.71401 -0.32309 0.29179
 H -0.24899 -0.39288 -1.01577
 H -0.34814 -0.36554 0.79923
 H -0.33696 1.17354 -0.11217
 H 2.18189 -0.57154 0.12370
7
SN2_IRC_Cartesians_noMW_output/new_data/SN2_traj1_Cartesians point 146
C -0.18517 0.14210 -0.08762
 O 1.65142 0.33742 0.00076
 F -2.71422 -0.32300 0.29204
 H -0.24892 -0.39292 -1.01587
 H -0.34816 -0.36556 0.79914
 H -0.33698 1.17351 -0.11227
 H 2.18203 -0.57155 0.12381
7
SN2_IRC_Cartesians_noMW_output/new_data/SN2_traj1_Cartesians point 147
C -0.18510 0.14219 -0.08729
 O 1.65120 0.33725 0.00078
 F -2.71332 -0.32337 0.29093
 H -0.24923 -0.39273 -1.01543
 H -0.34808 -0.36547 0.79951
 H -0.33689 1.17363 -0.11184
 H 2.18142 -0.57150 0.12333
7
SN2_IRC_Cartesians_noMW_output/new_data/SN2_traj1_Cartesians point 148
C -0.18497 0.14237 -0.08665
 O 1.65077 0.33693 0.00080
 F -2.71157 -0.32410 0.28876
 H -0.24983 -0.39236 -1.01455
 H -0.34793 -0.36528 0.80024
 H -0.33670 1.17386 -0.11101
 H 2.18023 -0.57141 0.12240
7
SN2_IRC_Cartesians_noMW_output/new_data/SN2_traj1_Cartesians point 149
C -0.18479 0.14261 -0.08578
 O 1.65019 0.33649 0.00084
 F -2.70920 -0.32507 0.28584
 H -0.25064 -0.39186 -1.01337
 H -0.34773 -0.36504 0.80121
 H -0.33645 1.17417 -0.10988
 H 2.17862 -0.57129 0.12113
7
SN2_IRC_Cartesians_noMW_output/new_data/SN2_traj1_Cartesians point 150
C -0.18457 0.14289 -0.08475
 O 1.64950 0.33597 0.00088
 F -2.70642 -0.32622 0.28241
 H -0.25160 -0.39128 -1.01198
 H -0.34749 -0.36475 0.80236
 H -0.33615 1.17454 -0.10856
 H 2.17674 -0.57115 0.11964
7
SN2_IRC_Cartesians_noMW_output/new_data/SN2_traj1_Cartesians point 151
C -0.18434 0.14320 -0.08363
 O 1.64875 0.33540 0.00093
 F -2.70335 -0.32748 0.27862
 H -0.25265 -0.39063 -1.01045
 H -0.34723 -0.36443 0.80363
 H -0.33583 1.17494 -0.10711
 H 2.17466 -0.57099 0.11801
7
SN2_IRC_Cartesians_noMW_output/new_data/SN2_traj1_Cartesians point 152
C -0.18409 0.14353 -0.08244
 O 1.64794 0.33479 0.00098
 F -2.70010 -0.32882 0.27461
 H -0.25377 -0.38995 -1.00883
 H -0.34696 -0.36409 0.80497
 H -0.33548 1.17537 -0.10557
 H 2.17245 -0.57083 0.11627
7
SN2_IRC_Cartesians_noMW_output/new_data/SN2_traj1_Cartesians point 153
C -0.18383 0.14386 -0.08120
 O 1.64712 0.33417 0.00103
 F -2.69674 -0.33020 0.27046
 H -0.25493 -0.38924 -1.00715
 H -0.34667 -0.36374 0.80636
 H -0.33512 1.17581 -0.10397
 H 2.17017 -0.57066 0.11447
7
SN2_IRC_Cartesians_noMW_output/new_data/SN2_traj1_Cartesians point 154
C -0.18357 0.14421 -0.07995
 O 1.64628 0.33353 0.00108
 F -2.69333 -0.33161 0.26625
 H -0.25610 -0.38852 -1.00544
 H -0.34638 -0.36339 0.80777
 H -0.33476 1.17626 -0.10235
 H 2.16785 -0.57048 0.11265
7
SN2_IRC_Cartesians_noMW_output/new_data/SN2_traj1_Cartesians point 155
C -0.18330 0.14455 -0.07870
 O 1.64544 0.33290 0.00113
 F -2.68993 -0.33301 0.26205
 H -0.25727 -0.38781 -1.00375
 H -0.34609 -0.36304 0.80917
 H -0.33440 1.17671 -0.10073
 H 2.16555 -0.57031 0.11083
7
SN2_IRC_Cartesians_noMW_output/new_data/SN2_traj1_Cartesians point 156
C -0.18305 0.14488 -0.07748
 O 1.64462 0.33228 0.00118
 F -2.68661 -0.33437 0.25796
 H -0.25841 -0.38711 -1.00209
 H -0.34581 -0.36269 0.81054
 H -0.33405 1.17714 -0.09916
 H 2.16330 -0.57014 0.10906
7
SN2_IRC_Cartesians_noMW_output/new_data/SN2_traj1_Cartesians point 157
C -0.18281 0.14520 -0.07633
 O 1.64385 0.33170 0.00123
 F -2.68347 -0.33566 0.25408
 H -0.25948 -0.38645 -1.00053
 H -0.34554 -0.36237 0.81183
 H -0.33371 1.17756 -0.09767
 H 2.16117 -0.56998 0.10739
7
SN2_IRC_Cartesians_noMW_output/new_data/SN2_traj1_Cartesians point 158
C -0.18259 0.14549 -0.07529
 O 1.64315 0.33117 0.00127
 F -2.68064 -0.33683 0.25058
 H -0.26046 -0.38585 -0.99911
 H -0.34530 -0.36207 0.81300
 H -0.33341 1.17793 -0.09633
 H 2.15925 -0.56983 0.10587
7
SN2_IRC_Cartesians_noMW_output/new_data/SN2_traj1_Cartesians point 159
C -0.18241 0.14572 -0.07442
 O 1.64257 0.33073 0.00131
 F -2.67827 -0.33780 0.24766
 H -0.26127 -0.38536 -0.99793
 H -0.34510 -0.36183 0.81398
 H -0.33316 1.17824 -0.09520
 H 2.15764 -0.56971 0.10461
7
SN2_IRC_Cartesians_noMW_output/new_data/SN2_traj1_Cartesians point 160
C -0.18228 0.14589 -0.07381
 O 1.64216 0.33042 0.00133
 F -2.67661 -0.33849 0.24562
 H -0.26184 -0.38501 -0.99710
 H -0.34496 -0.36165 0.81466
 H -0.33298 1.17846 -0.09442
 H 2.15652 -0.56963 0.10372
7
SN2_IRC_Cartesians_noMW_output/new_data/SN2_traj1_Cartesians point 161
C -0.18223 0.14596 -0.07356
 O 1.64199 0.33029 0.00134
 F -2.67594 -0.33876 0.24479
 H -0.26207 -0.38487 -0.99677
 H -0.34490 -0.36158 0.81494
 H -0.33291 1.17855 -0.09410
 H 2.15606 -0.56959 0.10336
7
SN2_IRC_Cartesians_noMW_output/new_data/SN2_traj1_Cartesians point 162
C -0.18227 0.14591 -0.07375
 O 1.64212 0.33039 0.00133
 F -2.67644 -0.33856 0.24540
 H -0.26190 -0.38497 -0.99702
 H -0.34495 -0.36164 0.81473
 H -0.33296 1.17848 -0.09434
 H 2.15640 -0.56962 0.10363
7
SN2_IRC_Cartesians_noMW_output/new_data/SN2_traj1_Cartesians point 163
C -0.18239 0.14575 -0.07432
 O 1.64250 0.33068 0.00131
 F -2.67802 -0.33791 0.24735
 H -0.26136 -0.38530 -0.99780
 H -0.34508 -0.36180 0.81408
 H -0.33313 1.17828 -0.09508
 H 2.15747 -0.56970 0.10447
7
SN2_IRC_Cartesians_noMW_output/new_data/SN2_traj1_Cartesians point 164
C -0.18257 0.14552 -0.07518
 O 1.64308 0.33112 0.00127
 F -2.68035 -0.33695 0.25023
 H -0.26056 -0.38579 -0.99897
 H -0.34528 -0.36204 0.81312
 H -0.33338 1.17797 -0.09619
 H 2.15905 -0.56982 0.10572
7
SN2_IRC_Cartesians_noMW_output/new_data/SN2_traj1_Cartesians point 165
C -0.18278 0.14523 -0.07621
 O 1.64377 0.33163 0.00123
 F -2.68314 -0.33580 0.25367
 H -0.25960 -0.38638 -1.00036
 H -0.34551 -0.36233 0.81197
 H -0.33368 1.17760 -0.09751
 H 2.16094 -0.56996 0.10721
7
SN2_IRC_Cartesians_noMW_output/new_data/SN2_traj1_Cartesians point 166
C -0.18301 0.14493 -0.07732
 O 1.64451 0.33220 0.00119
 F -2.68617 -0.33455 0.25741
 H -0.25856 -0.38702 -1.00187
 H -0.34577 -0.36265 0.81072
 H -0.33400 1.17720 -0.09895
 H 2.16300 -0.57011 0.10883
7
SN2_IRC_Cartesians_noMW_output/new_data/SN2_traj1_Cartesians point 167
C -0.18326 0.14461 -0.07847
 O 1.64529 0.33278 0.00114
 F -2.68932 -0.33326 0.26130
 H -0.25748 -0.38768 -1.00344
 H -0.34604 -0.36297 0.80942
 H -0.33433 1.17679 -0.10045
 H 2.16513 -0.57028 0.11051
7
SN2_IRC_Cartesians_noMW_output/new_data/SN2_traj1_Cartesians point 168
C -0.18350 0.14429 -0.07964
 O 1.64607 0.33338 0.00109
 F -2.69249 -0.33195 0.26522
 H -0.25639 -0.38835 -1.00503
 H -0.34631 -0.36330 0.80811
 H -0.33467 1.17637 -0.10195
 H 2.16729 -0.57044 0.11220
7
SN2_IRC_Cartesians_noMW_output/new_data/SN2_traj1_Cartesians point 169
C -0.18374 0.14398 -0.08079
 O 1.64684 0.33396 0.00104
 F -2.69563 -0.33066 0.26909
 H -0.25531 -0.38901 -1.00659
 H -0.34658 -0.36363 0.80681
 H -0.33500 1.17596 -0.10344
 H 2.16942 -0.57060 0.11388
7
SN2_IRC_Cartesians_noMW_output/new_data/SN2_traj1_Cartesians point 170
C -0.18398 0.14367 -0.08192
 O 1.64760 0.33453 0.00100
 F -2.69869 -0.32940 0.27286
 H -0.25426 -0.38965 -1.00812
 H -0.34684 -0.36395 0.80555
 H -0.33533 1.17556 -0.10489
 H 2.17149 -0.57075 0.11551
7
SN2_IRC_Cartesians_noMW_output/new_data/SN2_traj1_Cartesians point 171
C -0.18420 0.14337 -0.08299
 O 1.64832 0.33507 0.00095
 F -2.70161 -0.32819 0.27648
 H -0.25325 -0.39027 -1.00958
 H -0.34709 -0.36425 0.80435
 H -0.33564 1.17517 -0.10628
 H 2.17348 -0.57090 0.11708
7
SN2_IRC_Cartesians_noMW_output/new_data/SN2_traj1_Cartesians point 172
C -0.18441 0.14310 -0.08400
 O 1.64899 0.33558 0.00091
 F -2.70436 -0.32706 0.27987
 H -0.25231 -0.39085 -1.01095
 H -0.34732 -0.36454 0.80321
 H -0.33593 1.17481 -0.10759
 H 2.17534 -0.57105 0.11855
7
SN2_IRC_Cartesians_noMW_output/new_data/SN2_traj1_Cartesians point 173
C -0.18461 0.14284 -0.08493
 O 1.64962 0.33606 0.00087
 F -2.70689 -0.32602 0.28299
 H -0.25144 -0.39138 -1.01222
 H -0.34753 -0.36480 0.80217
 H -0.33620 1.17448 -0.10879
 H 2.17706 -0.57117 0.11990
7
SN2_IRC_Cartesians_noMW_output/new_data/SN2_traj1_Cartesians point 174
C -0.18478 0.14261 -0.08576
 O 1.65018 0.33648 0.00084
 F -2.70916 -0.32509 0.28580
 H -0.25066 -0.39186 -1.01335
 H -0.34773 -0.36503 0.80123
 H -0.33644 1.17418 -0.10986
 H 2.17860 -0.57129 0.12111
7
SN2_IRC_Cartesians_noMW_output/new_data/SN2_traj1_Cartesians point 175
C -0.18494 0.14242 -0.08649
 O 1.65066 0.33684 0.00081
 F -2.71113 -0.32428 0.28823
 H -0.24998 -0.39227 -1.01433
 H -0.34789 -0.36524 0.80042
 H -0.33665 1.17392 -0.11080
 H 2.17993 -0.57139 0.12216
7
SN2_IRC_Cartesians_noMW_output/new_data/SN2_traj1_Cartesians point 176
C -0.18506 0.14225 -0.08709
 O 1.65106 0.33715 0.00079
 F -2.71277 -0.32360 0.29025
 H -0.24942 -0.39262 -1.01515
 H -0.34803 -0.36541 0.79974
 H -0.33683 1.17370 -0.11158
 H 2.18104 -0.57148 0.12304
7
SN2_IRC_Cartesians_noMW_output/new_data/SN2_traj1_Cartesians point 177
C -0.18516 0.14212 -0.08756
 O 1.65138 0.33739 0.00077
 F -2.71406 -0.32307 0.29184
 H -0.24898 -0.39289 -1.01579
 H -0.34814 -0.36554 0.79921
 H -0.33696 1.17353 -0.11219
 H 2.18192 -0.57154 0.12373
7
SN2_IRC_Cartesians_noMW_output/new_data/SN2_traj1_Cartesians point 178
C -0.18523 0.14203 -0.08790
 O 1.65161 0.33756 0.00075
 F -2.71499 -0.32269 0.29299
 H -0.24865 -0.39308 -1.01626
 H -0.34822 -0.36564 0.79882
 H -0.33706 1.17341 -0.11263
 H 2.18255 -0.57159 0.12423
7
SN2_IRC_Cartesians_noMW_output/new_data/SN2_traj1_Cartesians point 179
C -0.18528 0.14197 -0.08812
 O 1.65176 0.33768 0.00074
 F -2.71559 -0.32244 0.29374
 H -0.24845 -0.39321 -1.01656
 H -0.34827 -0.36570 0.79857
 H -0.33713 1.17333 -0.11292
 H 2.18296 -0.57162 0.12455
7
SN2_IRC_Cartesians_noMW_output/new_data/SN2_traj1_Cartesians point 180
C -0.18530 0.14194 -0.08823
 O 1.65183 0.33773 0.00074
 F -2.71588 -0.32232 0.29410
 H -0.24835 -0.39327 -1.01670
 H -0.34830 -0.36573 0.79845
 H -0.33716 1.17329 -0.11306
 H 2.18316 -0.57164 0.12470
7
SN2_IRC_Cartesians_noMW_output/new_data/SN2_traj1_Cartesians point 181
C -0.18530 0.14193 -0.08824
 O 1.65184 0.33773 0.00074
 F -2.71590 -0.32231 0.29412
 H -0.24834 -0.39328 -1.01671
 H -0.34830 -0.36573 0.79845
 H -0.33716 1.17329 -0.11306
 H 2.18317 -0.57164 0.12471
7
SN2_IRC_Cartesians_noMW_output/new_data/SN2_traj1_Cartesians point 182
C -0.18529 0.14196 -0.08816
 O 1.65178 0.33769 0.00074
 F -2.71569 -0.32240 0.29386
 H -0.24841 -0.39323 -1.01661
 H -0.34828 -0.36571 0.79853
 H -0.33714 1.17332 -0.11296
 H 2.18303 -0.57163 0.12460
7
SN2_IRC_Cartesians_noMW_output/new_data/SN2_traj1_Cartesians point 183
C -0.18526 0.14200 -0.08801
 O 1.65169 0.33762 0.00075
 F -2.71529 -0.32256 0.29337
 H -0.24855 -0.39315 -1.01641
 H -0.34825 -0.36567 0.79870
 H -0.33710 1.17337 -0.11278
 H 2.18276 -0.57160 0.12439
7
SN2_IRC_Cartesians_noMW_output/new_data/SN2_traj1_Cartesians point 184
C -0.18521 0.14205 -0.08781
 O 1.65155 0.33752 0.00076
 F -2.71475 -0.32279 0.29269
 H -0.24874 -0.39303 -1.01614
 H -0.34820 -0.36561 0.79892
 H -0.33704 1.17344 -0.11252
 H 2.18239 -0.57158 0.12410
7
SN2_IRC_Cartesians_noMW_output/new_data/SN2_traj1_Cartesians point 185
C -0.18516 0.14212 -0.08758
 O 1.65139 0.33740 0.00077
 F -2.71410 -0.32305 0.29189
 H -0.24896 -0.39290 -1.01581
 H -0.34815 -0.36555 0.79919
 H -0.33697 1.17353 -0.11221
 H 2.18195 -0.57154 0.12375
7
SN2_IRC_Cartesians_noMW_output/new_data/SN2_traj1_Cartesians point 186
C -0.18511 0.14219 -0.08731
 O 1.65122 0.33726 0.00078
 F -2.71339 -0.32335 0.29101
 H -0.24921 -0.39275 -1.01546
 H -0.34809 -0.36547 0.79949
 H -0.33689 1.17362 -0.11187
 H 2.18146 -0.57151 0.12337
7
SN2_IRC_Cartesians_noMW_output/new_data/SN2_traj1_Cartesians point 187
C -0.18505 0.14226 -0.08704
 O 1.65103 0.33713 0.00079
 F -2.71264 -0.32365 0.29009
 H -0.24946 -0.39259 -1.01509
 H -0.34802 -0.36540 0.79979
 H -0.33681 1.17372 -0.11152
 H 2.18096 -0.57147 0.12297
7
SN2_IRC_Cartesians_noMW_output/new_data/SN2_traj1_Cartesians point 188
C -0.18499 0.14234 -0.08677
 O 1.65085 0.33699 0.00080
 F -2.71190 -0.32396 0.28917
 H -0.24972 -0.39243 -1.01472
 H -0.34796 -0.36532 0.80010
 H -0.33673 1.17382 -0.11116
 H 2.18045 -0.57143 0.12257
7
SN2_IRC_Cartesians_noMW_output/new_data/SN2_traj1_Cartesians point 189
C -0.18494 0.14241 -0.08650
 O 1.65067 0.33685 0.00081
 F -2.71118 -0.32426 0.28829
 H -0.24996 -0.39228 -1.01436
 H -0.34790 -0.36524 0.80040
 H -0.33666 1.17391 -0.11082
 H 2.17997 -0.57139 0.12219
7
SN2_IRC_Cartesians_noMW_output/new_data/SN2_traj1_Cartesians point 190
C -0.18489 0.14248 -0.08625
 O 1.65051 0.33673 0.00082
 F -2.71050 -0.32454 0.28745
 H -0.25020 -0.39214 -1.01402
 H -0.34784 -0.36517 0.80068
 H -0.33659 1.17400 -0.11050
 H 2.17951 -0.57136 0.12183
7
SN2_IRC_Cartesians_noMW_output/new_data/SN2_traj1_Cartesians point 191
C -0.18484 0.14254 -0.08602
 O 1.65035 0.33661 0.00083
 F -2.70987 -0.32479 0.28668
 H -0.25041 -0.39201 -1.01370
 H -0.34779 -0.36511 0.80093
 H -0.33652 1.17408 -0.11020
 H 2.17908 -0.57133 0.12149
7
SN2_IRC_Cartesians_noMW_output/new_data/SN2_traj1_Cartesians point 192
C -0.18480 0.14260 -0.08582
 O 1.65021 0.33651 0.00084
 F -2.70931 -0.32503 0.28598
 H -0.25061 -0.39189 -1.01342
 H -0.34774 -0.36505 0.80117
 H -0.33646 1.17416 -0.10993
 H 2.17870 -0.57130 0.12119
7
SN2_IRC_Cartesians_noMW_output/new_data/SN2_traj1_Cartesians point 193
C -0.18476 0.14265 -0.08564
 O 1.65009 0.33641 0.00085
 F -2.70882 -0.32523 0.28537
 H -0.25078 -0.39178 -1.01318
 H -0.34770 -0.36500 0.80137
 H -0.33641 1.17422 -0.10970
 H 2.17836 -0.57127 0.12093
7
SN2_IRC_Cartesians_noMW_output/new_data/SN2_traj1_Cartesians point 194
C -0.18473 0.14269 -0.08549
 O 1.64999 0.33634 0.00085
 F -2.70842 -0.32539 0.28488
 H -0.25091 -0.39170 -1.01298
 H -0.34766 -0.36496 0.80154
 H -0.33636 1.17428 -0.10951
 H 2.17809 -0.57125 0.12071
7
SN2_IRC_Cartesians_noMW_output/new_data/SN2_traj1_Cartesians point 195
C -0.18470 0.14272 -0.08539
 O 1.64992 0.33629 0.00086
 F -2.70814 -0.32551 0.28453
 H -0.25101 -0.39164 -1.01284
 H -0.34764 -0.36493 0.80165
 H -0.33633 1.17431 -0.10938
 H 2.17790 -0.57124 0.12056
7
SN2_IRC_Cartesians_noMW_output/new_data/SN2_traj1_Cartesians point 196
C -0.18470 0.14273 -0.08534
 O 1.64989 0.33627 0.00086
 F -2.70802 -0.32556 0.28439
 H -0.25105 -0.39162 -1.01278
 H -0.34763 -0.36492 0.80170
 H -0.33632 1.17433 -0.10932
 H 2.17782 -0.57123 0.12050
7
SN2_IRC_Cartesians_noMW_output/new_data/SN2_traj1_Cartesians point 197
C -0.18471 0.14272 -0.08539
 O 1.64992 0.33629 0.00086
 F -2.70814 -0.32551 0.28454
 H -0.25101 -0.39164 -1.01284
 H -0.34764 -0.36493 0.80165
 H -0.33634 1.17431 -0.10938
 H 2.17791 -0.57124 0.12057
7
SN2_IRC_Cartesians_noMW_output/new_data/SN2_traj1_Cartesians point 198
C -0.18474 0.14267 -0.08557
 O 1.65004 0.33638 0.00085
 F -2.70863 -0.32531 0.28514
 H -0.25084 -0.39174 -1.01308
 H -0.34768 -0.36498 0.80145
 H -0.33639 1.17425 -0.10961
 H 2.17824 -0.57126 0.12083
7
SN2_IRC_Cartesians_noMW_output/new_data/SN2_traj1_Cartesians point 199
C -0.18482 0.14256 -0.08595
 O 1.65030 0.33657 0.00083
 F -2.70968 -0.32487 0.28643
 H -0.25048 -0.39197 -1.01361
 H -0.34777 -0.36509 0.80102
 H -0.33650 1.17411 -0.11011
 H 2.17895 -0.57132 0.12139
7
SN2_IRC_Cartesians_noMW_output/new_data/SN2_traj1_Cartesians point 200
C -0.18497 0.14237 -0.08666
 O 1.65078 0.33693 0.00080
 F -2.71160 -0.32408 0.28881
 H -0.24982 -0.39237 -1.01457
 H -0.34793 -0.36529 0.80022
 H -0.33670 1.17386 -0.11102
 H 2.18025 -0.57142 0.12241
7
SN2_IRC_Cartesians_noMW_output/new_data/SN2_traj1_Cartesians point 201
C -0.18521 0.14206 -0.08778
 O 1.65153 0.33750 0.00076
 F -2.71466 -0.32282 0.29259
 H -0.24877 -0.39302 -1.01610
 H -0.34819 -0.36561 0.79896
 H -0.33703 1.17345 -0.11248
 H 2.18233 -0.57157 0.12405
7
SN2_IRC_Cartesians_noMW_output/new_data/SN2_traj1_Cartesians point 202
C -0.18552 0.14165 -0.08927
 O 1.65253 0.33826 0.00070
 F -2.71872 -0.32115 0.29760
 H -0.24737 -0.39387 -1.01812
 H -0.34854 -0.36603 0.79728
 H -0.33746 1.17292 -0.11440
 H 2.18508 -0.57178 0.12622
7
SN2_IRC_Cartesians_noMW_output/new_data/SN2_traj1_Cartesians point 203
C -0.18587 0.14119 -0.09094
 O 1.65365 0.33910 0.00063
 F -2.72327 -0.31928 0.30322
 H -0.24581 -0.39483 -1.02039
 H -0.34893 -0.36650 0.79541
 H -0.33794 1.17232 -0.11656
 H 2.18817 -0.57201 0.12865
7
SN2_IRC_Cartesians_noMW_output/new_data/SN2_traj1_Cartesians point 204
C -0.18623 0.14072 -0.09266
 O 1.65480 0.33997 0.00056
 F -2.72794 -0.31736 0.30897
 H -0.24421 -0.39581 -1.02272
 H -0.34932 -0.36698 0.79348
 H -0.33844 1.17171 -0.11877
 H 2.19133 -0.57225 0.13114
7
SN2_IRC_Cartesians_noMW_output/new_data/SN2_traj1_Cartesians point 205
C -0.18658 0.14026 -0.09435
 O 1.65594 0.34083 0.00049
 F -2.73255 -0.31546 0.31467
 H -0.24262 -0.39678 -1.02502
 H -0.34971 -0.36746 0.79158
 H -0.33893 1.17110 -0.12096
 H 2.19446 -0.57249 0.13361
7
SN2_IRC_Cartesians_noMW_output/new_data/SN2_traj1_Cartesians point 206
C -0.18693 0.13981 -0.09600
 O 1.65704 0.34167 0.00042
 F -2.73705 -0.31361 0.32022
 H -0.24108 -0.39773 -1.02727
 H -0.35010 -0.36793 0.78972
 H -0.33941 1.17051 -0.12310
 H 2.19752 -0.57272 0.13601
7
SN2_IRC_Cartesians_noMW_output/new_data/SN2_traj1_Cartesians point 207
C -0.18726 0.13937 -0.09760
 O 1.65812 0.34248 0.00036
 F -2.74139 -0.31182 0.32559
 H -0.23958 -0.39864 -1.02944
 H -0.35047 -0.36838 0.78793
 H -0.33987 1.16994 -0.12516
 H 2.20046 -0.57294 0.13833
7
SN2_IRC_Cartesians_noMW_output/new_data/SN2_traj1_Cartesians point 208
C -0.18758 0.13895 -0.09913
 O 1.65914 0.34326 0.00029
 F -2.74557 -0.31010 0.33074
 H -0.23815 -0.39952 -1.03152
 H -0.35082 -0.36881 0.78620
 H -0.34032 1.16939 -0.12714
 H 2.20330 -0.57315 0.14056
7
SN2_IRC_Cartesians_noMW_output/new_data/SN2_traj1_Cartesians point 209
C -0.18789 0.13854 -0.10060
 O 1.66013 0.34400 0.00023
 F -2.74957 -0.30845 0.33568
 H -0.23677 -0.40036 -1.03352
 H -0.35116 -0.36923 0.78455
 H -0.34074 1.16886 -0.12904
 H 2.20601 -0.57336 0.14270
7
SN2_IRC_Cartesians_noMW_output/new_data/SN2_traj1_Cartesians point 210
C -0.18819 0.13816 -0.10200
 O 1.66107 0.34471 0.00018
 F -2.75338 -0.30688 0.34039
 H -0.23546 -0.40116 -1.03542
 H -0.35149 -0.36963 0.78298
 H -0.34115 1.16836 -0.13085
 H 2.20860 -0.57355 0.14474
7
SN2_IRC_Cartesians_noMW_output/new_data/SN2_traj1_Cartesians point 211
C -0.18847 0.13779 -0.10334
 O 1.66196 0.34539 0.00012
 F -2.75702 -0.30539 0.34487
 H -0.23421 -0.40193 -1.03724
 H -0.35179 -0.37000 0.78148
 H -0.34153 1.16788 -0.13258
 H 2.21106 -0.57374 0.14668
7
SN2_IRC_Cartesians_noMW_output/new_data/SN2_traj1_Cartesians point 212
C -0.18873 0.13745 -0.10461
 O 1.66282 0.34603 0.00007
 F -2.76048 -0.30396 0.34915
 H -0.23303 -0.40266 -1.03897
 H -0.35209 -0.37036 0.78005
 H -0.34190 1.16742 -0.13422
 H 2.21341 -0.57392 0.14853
7
SN2_IRC_Cartesians_noMW_output/new_data/SN2_traj1_Cartesians point 213
C -0.18898 0.13711 -0.10581
 O 1.66363 0.34664 0.00002
 F -2.76377 -0.30261 0.35321
 H -0.23190 -0.40335 -1.04061
 H -0.35237 -0.37070 0.77869
 H -0.34225 1.16699 -0.13578
 H 2.21564 -0.57409 0.15028
7
SN2_IRC_Cartesians_noMW_output/new_data/SN2_traj1_Cartesians point 214
C -0.18922 0.13680 -0.10696
 O 1.66439 0.34722 -0.00003
 F -2.76687 -0.30133 0.35704
 H -0.23083 -0.40400 -1.04216
 H -0.35263 -0.37103 0.77741
 H -0.34258 1.16658 -0.13725
 H 2.21775 -0.57424 0.15194
7
SN2_IRC_Cartesians_noMW_output/new_data/SN2_traj1_Cartesians point 215
C -0.18945 0.13651 -0.10802
 O 1.66510 0.34776 -0.00007
 F -2.76977 -0.30014 0.36062
 H -0.22983 -0.40461 -1.04360
 H -0.35288 -0.37133 0.77622
 H -0.34289 1.16620 -0.13863
 H 2.21971 -0.57439 0.15349
7
SN2_IRC_Cartesians_noMW_output/new_data/SN2_traj1_Cartesians point 216
C -0.18965 0.13624 -0.10900
 O 1.66576 0.34825 -0.00011
 F -2.77243 -0.29904 0.36390
 H -0.22892 -0.40517 -1.04493
 H -0.35310 -0.37160 0.77512
 H -0.34317 1.16585 -0.13989
 H 2.22152 -0.57453 0.15491
7
SN2_IRC_Cartesians_noMW_output/new_data/SN2_traj1_Cartesians point 217
C -0.18984 0.13600 -0.10988
 O 1.66635 0.34870 -0.00015
 F -2.77483 -0.29805 0.36686
 H -0.22809 -0.40568 -1.04613
 H -0.35331 -0.37185 0.77413
 H -0.34343 1.16554 -0.14103
 H 2.22315 -0.57465 0.15619
7
SN2_IRC_Cartesians_noMW_output/new_data/SN2_traj1_Cartesians point 218
C -0.19000 0.13578 -0.11066
 O 1.66688 0.34910 -0.00018
 F -2.77696 -0.29717 0.36950
 H -0.22736 -0.40613 -1.04720
 H -0.35349 -0.37207 0.77325
 H -0.34366 1.16525 -0.14204
 H 2.22460 -0.57476 0.15734
7
SN2_IRC_Cartesians_noMW_output/new_data/SN2_traj1_Cartesians point 219
C -0.19014 0.13560 -0.11135
 O 1.66734 0.34945 -0.00021
 F -2.77884 -0.29640 0.37182
 H -0.22671 -0.40652 -1.04813
 H -0.35365 -0.37227 0.77247
 H -0.34386 1.16501 -0.14294
 H 2.22587 -0.57486 0.15834
7
SN2_IRC_Cartesians_noMW_output/new_data/SN2_traj1_Cartesians point 220
C -0.19027 0.13543 -0.11195
 O 1.66774 0.34975 -0.00023
 F -2.78048 -0.29573 0.37383
 H -0.22615 -0.40687 -1.04895
 H -0.35379 -0.37244 0.77180
 H -0.34403 1.16479 -0.14371
 H 2.22698 -0.57494 0.15921
7
SN2_IRC_Cartesians_noMW_output/new_data/SN2_traj1_Cartesians point 221
C -0.19038 0.13529 -0.11246
 O 1.66808 0.35001 -0.00025
 F -2.78187 -0.29516 0.37555
 H -0.22568 -0.40716 -1.04964
 H -0.35391 -0.37258 0.77122
 H -0.34418 1.16461 -0.14437
 H 2.22792 -0.57501 0.15996
7
SN2_IRC_Cartesians_noMW_output/new_data/SN2_traj1_Cartesians point 222
C -0.19047 0.13517 -0.11289
 O 1.66837 0.35023 -0.00027
 F -2.78303 -0.29468 0.37699
 H -0.22528 -0.40740 -1.05022
 H -0.35401 -0.37270 0.77074
 H -0.34430 1.16446 -0.14492
 H 2.22871 -0.57507 0.16058
7
SN2_IRC_Cartesians_noMW_output/new_data/SN2_traj1_Cartesians point 223
C -0.19054 0.13508 -0.11324
 O 1.66860 0.35040 -0.00029
 F -2.78397 -0.29429 0.37815
 H -0.22495 -0.40760 -1.05069
 H -0.35409 -0.37280 0.77035
 H -0.34440 1.16433 -0.14537
 H 2.22935 -0.57512 0.16108
7
SN2_IRC_Cartesians_noMW_output/new_data/SN2_traj1_Cartesians point 224
C -0.19060 0.13501 -0.11350
 O 1.66878 0.35054 -0.00030
 F -2.78471 -0.29399 0.37906
 H -0.22470 -0.40776 -1.05106
 H -0.35415 -0.37288 0.77005
 H -0.34448 1.16424 -0.14572
 H 2.22985 -0.57516 0.16147
7
SN2_IRC_Cartesians_noMW_output/new_data/SN2_traj1_Cartesians point 225
C -0.19064 0.13495 -0.11370
 O 1.66892 0.35064 -0.00030
 F -2.78524 -0.29377 0.37972
 H -0.22452 -0.40787 -1.05133
 H -0.35419 -0.37293 0.76983
 H -0.34454 1.16416 -0.14597
 H 2.23021 -0.57518 0.16176
7
SN2_IRC_Cartesians_noMW_output/new_data/SN2_traj1_Cartesians point 226
C -0.19066 0.13492 -0.11383
 O 1.66900 0.35071 -0.00031
 F -2.78560 -0.29362 0.38016
 H -0.22439 -0.40795 -1.05151
 H -0.35422 -0.37297 0.76968
 H -0.34457 1.16412 -0.14614
 H 2.23045 -0.57520 0.16195
7
SN2_IRC_Cartesians_noMW_output/new_data/SN2_traj1_Cartesians point 227
C -0.19068 0.13490 -0.11391
 O 1.66905 0.35074 -0.00031
 F -2.78580 -0.29354 0.38040
 H -0.22433 -0.40799 -1.05161
 H -0.35424 -0.37299 0.76960
 H -0.34460 1.16409 -0.14624
 H 2.23059 -0.57521 0.16206
7
SN2_IRC_Cartesians_noMW_output/new_data/SN2_traj1_Cartesians point 228
C -0.19069 0.13489 -0.11393
 O 1.66907 0.35076 -0.00031
 F -2.78587 -0.29351 0.38049
 H -0.22430 -0.40800 -1.05164
 H -0.35425 -0.37300 0.76957
 H -0.34460 1.16408 -0.14627
 H 2.23064 -0.57522 0.16209
7
SN2_IRC_Cartesians_noMW_output/new_data/SN2_traj1_Cartesians point 229
C -0.19068 0.13489 -0.11392
 O 1.66906 0.35075 -0.00031
 F -2.78584 -0.29352 0.38046
 H -0.22431 -0.40800 -1.05163
 H -0.35424 -0.37300 0.76958
 H -0.34460 1.16409 -0.14626
 H 2.23062 -0.57522 0.16208
7
SN2_IRC_Cartesians_noMW_output/new_data/SN2_traj1_Cartesians point 230
C -0.19068 0.13490 -0.11389
 O 1.66904 0.35074 -0.00031
 F -2.78576 -0.29355 0.38036
 H -0.22434 -0.40798 -1.05159
 H -0.35424 -0.37299 0.76961
 H -0.34459 1.16410 -0.14622
 H 2.23056 -0.57521 0.16204
7
SN2_IRC_Cartesians_noMW_output/new_data/SN2_traj1_Cartesians point 231
C -0.19067 0.13491 -0.11386
 O 1.66902 0.35072 -0.00031
 F -2.78568 -0.29359 0.38026
 H -0.22437 -0.40796 -1.05155
 H -0.35423 -0.37298 0.76965
 H -0.34458 1.16411 -0.14618
 H 2.23051 -0.57521 0.16199
7
SN2_IRC_Cartesians_noMW_output/new_data/SN2_traj1_Cartesians point 232
C -0.19067 0.13491 -0.11386
 O 1.66902 0.35072 -0.00031
 F -2.78567 -0.29359 0.38024
 H -0.22437 -0.40796 -1.05154
 H -0.35423 -0.37298 0.76965
 H -0.34458 1.16411 -0.14617
 H 2.23050 -0.57521 0.16199
7
SN2_IRC_Cartesians_noMW_output/new_data/SN2_traj1_Cartesians point 233
C -0.19068 0.13490 -0.11391
 O 1.66905 0.35074 -0.00031
 F -2.78580 -0.29354 0.38041
 H -0.22432 -0.40799 -1.05161
 H -0.35424 -0.37299 0.76960
 H -0.34460 1.16409 -0.14624
 H 2.23059 -0.57521 0.16206
7
SN2_IRC_Cartesians_noMW_output/new_data/SN2_traj1_Cartesians point 234
C -0.19071 0.13486 -0.11405
 O 1.66915 0.35081 -0.00032
 F -2.78619 -0.29338 0.38088
 H -0.22419 -0.40807 -1.05180
 H -0.35427 -0.37303 0.76944
 H -0.34464 1.16404 -0.14642
 H 2.23085 -0.57523 0.16226
7
SN2_IRC_Cartesians_noMW_output/new_data/SN2_traj1_Cartesians point 235
C -0.19077 0.13478 -0.11433
 O 1.66934 0.35096 -0.00033
 F -2.78695 -0.29306 0.38183
 H -0.22393 -0.40823 -1.05218
 H -0.35434 -0.37311 0.76912
 H -0.34472 1.16394 -0.14678
 H 2.23137 -0.57527 0.16267
7
SN2_IRC_Cartesians_noMW_output/new_data/SN2_traj1_Cartesians point 236
C -0.19087 0.13465 -0.11480
 O 1.66965 0.35120 -0.00035
 F -2.78824 -0.29253 0.38341
 H -0.22349 -0.40850 -1.05282
 H -0.35445 -0.37324 0.76859
 H -0.34485 1.16377 -0.14739
 H 2.23224 -0.57534 0.16336
7
SN2_IRC_Cartesians_noMW_output/new_data/SN2_traj1_Cartesians point 237
C -0.19101 0.13446 -0.11550
 O 1.67012 0.35155 -0.00038
 F -2.79014 -0.29175 0.38577
 H -0.22283 -0.40890 -1.05377
 H -0.35461 -0.37344 0.76781
 H -0.34506 1.16352 -0.14830
 H 2.23353 -0.57544 0.16438
7
SN2_IRC_Cartesians_noMW_output/new_data/SN2_traj1_Cartesians point 238
C -0.19121 0.13420 -0.11644
 O 1.67075 0.35203 -0.00042
 F -2.79269 -0.29070 0.38891
 H -0.22196 -0.40944 -1.05505
 H -0.35483 -0.37371 0.76676
 H -0.34533 1.16318 -0.14951
 H 2.23526 -0.57557 0.16574
7
SN2_IRC_Cartesians_noMW_output/new_data/SN2_traj1_Cartesians point 239
C -0.19145 0.13389 -0.11758
 O 1.67152 0.35260 -0.00046
 F -2.79580 -0.28942 0.39275
 H -0.22089 -0.41009 -1.05660
 H -0.35509 -0.37403 0.76547
 H -0.34566 1.16278 -0.15098
 H 2.23737 -0.57572 0.16740
7
SN2_IRC_Cartesians_noMW_output/new_data/SN2_traj1_Cartesians point 240
C -0.19172 0.13353 -0.11888
 O 1.67239 0.35326 -0.00052
 F -2.79933 -0.28797 0.39711
 H -0.21967 -0.41084 -1.05836
 H -0.35539 -0.37440 0.76401
 H -0.34604 1.16231 -0.15266
 H 2.23977 -0.57591 0.16929
7
SN2_IRC_Cartesians_noMW_output/new_data/SN2_traj1_Cartesians point 241
C -0.19202 0.13315 -0.12029
 O 1.67333 0.35398 -0.00057
 F -2.80317 -0.28639 0.40185
 H -0.21836 -0.41164 -1.06028
 H -0.35572 -0.37480 0.76243
 H -0.34644 1.16181 -0.15448
 H 2.24237 -0.57610 0.17134
7
SN2_IRC_Cartesians_noMW_output/new_data/SN2_traj1_Cartesians point 242
C -0.19233 0.13274 -0.12177
 O 1.67433 0.35473 -0.00063
 F -2.80721 -0.28472 0.40684
 H -0.21697 -0.41249 -1.06229
 H -0.35606 -0.37522 0.76076
 H -0.34687 1.16127 -0.15640
 H 2.24512 -0.57631 0.17350
7
SN2_IRC_Cartesians_noMW_output/new_data/SN2_traj1_Cartesians point 243
C -0.19265 0.13232 -0.12330
 O 1.67535 0.35550 -0.00070
 F -2.81138 -0.28301 0.41198
 H -0.21554 -0.41337 -1.06437
 H -0.35642 -0.37565 0.75904
 H -0.34732 1.16073 -0.15838
 H 2.24794 -0.57652 0.17572
7
SN2_IRC_Cartesians_noMW_output/new_data/SN2_traj1_Cartesians point 244
C -0.19297 0.13189 -0.12485
 O 1.67639 0.35629 -0.00076
 F -2.81559 -0.28127 0.41718
 H -0.21409 -0.41426 -1.06648
 H -0.35677 -0.37609 0.75730
 H -0.34776 1.16017 -0.16038
 H 2.25080 -0.57674 0.17797
7
SN2_IRC_Cartesians_noMW_output/new_data/SN2_traj1_Cartesians point 245
C -0.19329 0.13147 -0.12639
 O 1.67742 0.35707 -0.00082
 F -2.81979 -0.27954 0.42237
 H -0.21265 -0.41514 -1.06857
 H -0.35713 -0.37652 0.75557
 H -0.34821 1.15962 -0.16237
 H 2.25365 -0.57695 0.18022
7
SN2_IRC_Cartesians_noMW_output/new_data/SN2_traj1_Cartesians point 246
C -0.19361 0.13106 -0.12789
 O 1.67843 0.35783 -0.00089
 F -2.82388 -0.27786 0.42742
 H -0.21124 -0.41600 -1.07062
 H -0.35748 -0.37695 0.75388
 H -0.34865 1.15908 -0.16431
 H 2.25643 -0.57716 0.18240
7
SN2_IRC_Cartesians_noMW_output/new_data/SN2_traj1_Cartesians point 247
C -0.19391 0.13067 -0.12933
 O 1.67940 0.35856 -0.00094
 F -2.82779 -0.27625 0.43225
 H -0.20990 -0.41683 -1.07257
 H -0.35781 -0.37735 0.75227
 H -0.34906 1.15856 -0.16617
 H 2.25908 -0.57736 0.18449
7
SN2_IRC_Cartesians_noMW_output/new_data/SN2_traj1_Cartesians point 248
C -0.19419 0.13030 -0.13067
 O 1.68030 0.35924 -0.00100
 F -2.83145 -0.27475 0.43676
 H -0.20864 -0.41759 -1.07439
 H -0.35812 -0.37773 0.75076
 H -0.34945 1.15808 -0.16790
 H 2.26156 -0.57755 0.18644
7
SN2_IRC_Cartesians_noMW_output/new_data/SN2_traj1_Cartesians point 249
C -0.19445 0.12996 -0.13189
 O 1.68112 0.35986 -0.00105
 F -2.83478 -0.27337 0.44088
 H -0.20749 -0.41830 -1.07606
 H -0.35841 -0.37808 0.74938
 H -0.34981 1.15764 -0.16948
 H 2.26382 -0.57772 0.18823
7
SN2_IRC_Cartesians_noMW_output/new_data/SN2_traj1_Cartesians point 250
C -0.19468 0.12966 -0.13299
 O 1.68186 0.36042 -0.00109
 F -2.83778 -0.27214 0.44458
 H -0.20646 -0.41893 -1.07755
 H -0.35866 -0.37839 0.74815
 H -0.35012 1.15725 -0.17091
 H 2.26585 -0.57787 0.18983
7
SN2_IRC_Cartesians_noMW_output/new_data/SN2_traj1_Cartesians point 251
C -0.19488 0.12939 -0.13396
 O 1.68251 0.36091 -0.00113
 F -2.84042 -0.27105 0.44783
 H -0.20556 -0.41948 -1.07887
 H -0.35888 -0.37866 0.74706
 H -0.35041 1.15690 -0.17216
 H 2.26764 -0.57801 0.19124
7
SN2_IRC_Cartesians_noMW_output/new_data/SN2_traj1_Cartesians point 252
C -0.19506 0.12917 -0.13480
 O 1.68307 0.36133 -0.00117
 F -2.84269 -0.27012 0.45064
 H -0.20478 -0.41996 -1.08001
 H -0.35908 -0.37890 0.74612
 H -0.35065 1.15660 -0.17324
 H 2.26918 -0.57812 0.19245
7
SN2_IRC_Cartesians_noMW_output/new_data/SN2_traj1_Cartesians point 253
C -0.19520 0.12898 -0.13549
 O 1.68353 0.36168 -0.00120
 F -2.84458 -0.26934 0.45297
 H -0.20413 -0.42036 -1.08095
 H -0.35924 -0.37910 0.74534
 H -0.35085 1.15636 -0.17413
 H 2.27046 -0.57822 0.19346
7
SN2_IRC_Cartesians_noMW_output/new_data/SN2_traj1_Cartesians point 254
C -0.19531 0.12883 -0.13603
 O 1.68389 0.36196 -0.00122
 F -2.84605 -0.26874 0.45478
 H -0.20362 -0.42067 -1.08168
 H -0.35936 -0.37925 0.74473
 H -0.35100 1.15616 -0.17483
 H 2.27146 -0.57830 0.19424
7
SN2_IRC_Cartesians_noMW_output/new_data/SN2_traj1_Cartesians point 255
C -0.19539 0.12873 -0.13640
 O 1.68414 0.36214 -0.00123
 F -2.84705 -0.26832 0.45602
 H -0.20328 -0.42088 -1.08218
 H -0.35945 -0.37935 0.74432
 H -0.35111 1.15603 -0.17531
 H 2.27214 -0.57835 0.19478
7
SN2_IRC_Cartesians_noMW_output/new_data/SN2_traj1_Cartesians point 256
C -0.19543 0.12867 -0.13659
 O 1.68427 0.36224 -0.00124
 F -2.84757 -0.26811 0.45666
 H -0.20310 -0.42099 -1.08244
 H -0.35949 -0.37941 0.74410
 H -0.35117 1.15596 -0.17555
 H 2.27250 -0.57837 0.19506
7
SN2_IRC_Cartesians_noMW_output/new_data/SN2_traj1_Cartesians point 257
C -0.19544 0.12867 -0.13661
 O 1.68428 0.36225 -0.00124
 F -2.84762 -0.26809 0.45673
 H -0.20308 -0.42100 -1.08247
 H -0.35950 -0.37941 0.74408
 H -0.35117 1.15596 -0.17558
 H 2.27253 -0.57838 0.19509
7
SN2_IRC_Cartesians_noMW_output/new_data/SN2_traj1_Cartesians point 258
C -0.19541 0.12870 -0.13648
 O 1.68420 0.36219 -0.00124
 F -2.84728 -0.26823 0.45631
 H -0.20320 -0.42093 -1.08230
 H -0.35947 -0.37938 0.74422
 H -0.35114 1.15600 -0.17542
 H 2.27230 -0.57836 0.19491
7
SN2_IRC_Cartesians_noMW_output/new_data/SN2_traj1_Cartesians point 259
C -0.19536 0.12876 -0.13626
 O 1.68405 0.36207 -0.00123
 F -2.84667 -0.26848 0.45555
 H -0.20341 -0.42080 -1.08199
 H -0.35942 -0.37931 0.74448
 H -0.35107 1.15608 -0.17513
 H 2.27189 -0.57833 0.19458
7
SN2_IRC_Cartesians_noMW_output/new_data/SN2_traj1_Cartesians point 260
C -0.19530 0.12884 -0.13598
 O 1.68386 0.36193 -0.00122
 F -2.84590 -0.26879 0.45460
 H -0.20367 -0.42064 -1.08161
 H -0.35935 -0.37923 0.74479
 H -0.35099 1.15618 -0.17476
 H 2.27136 -0.57829 0.19417
7
SN2_IRC_Cartesians_noMW_output/new_data/SN2_traj1_Cartesians point 261
C -0.19524 0.12893 -0.13567
 O 1.68365 0.36178 -0.00120
 F -2.84508 -0.26914 0.45358
 H -0.20396 -0.42046 -1.08120
 H -0.35928 -0.37915 0.74514
 H -0.35090 1.15629 -0.17437
 H 2.27080 -0.57825 0.19372
7
SN2_IRC_Cartesians_noMW_output/new_data/SN2_traj1_Cartesians point 262
C -0.19518 0.12901 -0.13538
 O 1.68346 0.36163 -0.00119
 F -2.84428 -0.26946 0.45260
 H -0.20423 -0.42030 -1.08080
 H -0.35921 -0.37906 0.74546
 H -0.35082 1.15640 -0.17399
 H 2.27026 -0.57821 0.19330
7
SN2_IRC_Cartesians_noMW_output/new_data/SN2_traj1_Cartesians point 263
C -0.19513 0.12907 -0.13513
 O 1.68329 0.36150 -0.00118
 F -2.84360 -0.26974 0.45176
 H -0.20447 -0.42015 -1.08046
 H -0.35915 -0.37899 0.74575
 H -0.35074 1.15649 -0.17367
 H 2.26980 -0.57817 0.19294
7
SN2_IRC_Cartesians_noMW_output/new_data/SN2_traj1_Cartesians point 264
C -0.19509 0.12912 -0.13496
 O 1.68317 0.36141 -0.00118
 F -2.84313 -0.26993 0.45119
 H -0.20462 -0.42005 -1.08023
 H -0.35911 -0.37895 0.74594
 H -0.35069 1.15655 -0.17345
 H 2.26948 -0.57815 0.19269
7
SN2_IRC_Cartesians_noMW_output/new_data/SN2_traj1_Cartesians point 265
C -0.19508 0.12913 -0.13492
 O 1.68315 0.36139 -0.00117
 F -2.84302 -0.26998 0.45104
 H -0.20466 -0.42003 -1.08017
 H -0.35911 -0.37893 0.74598
 H -0.35068 1.15656 -0.17339
 H 2.26941 -0.57814 0.19263
7
SN2_IRC_Cartesians_noMW_output/new_data/SN2_traj1_Cartesians point 266
C -0.19511 0.12909 -0.13507
 O 1.68325 0.36147 -0.00118
 F -2.84344 -0.26981 0.45156
 H -0.20452 -0.42012 -1.08038
 H -0.35914 -0.37898 0.74581
 H -0.35073 1.15651 -0.17359
 H 2.26969 -0.57816 0.19285
7
SN2_IRC_Cartesians_noMW_output/new_data/SN2_traj1_Cartesians point 267
C -0.19521 0.12897 -0.13552
 O 1.68355 0.36170 -0.00120
 F -2.84466 -0.26931 0.45307
 H -0.20410 -0.42038 -1.08099
 H -0.35924 -0.37910 0.74531
 H -0.35086 1.15634 -0.17417
 H 2.27052 -0.57823 0.19350
7
SN2_IRC_Cartesians_noMW_output/new_data/SN2_traj1_Cartesians point 268
C -0.19539 0.12873 -0.13640
 O 1.68414 0.36214 -0.00123
 F -2.84705 -0.26832 0.45602
 H -0.20328 -0.42088 -1.08218
 H -0.35945 -0.37935 0.74432
 H -0.35111 1.15603 -0.17531
 H 2.27214 -0.57835 0.19478
7
SN2_IRC_Cartesians_noMW_output/new_data/SN2_traj1_Cartesians point 269
C -0.19568 0.12835 -0.13777
 O 1.68506 0.36284 -0.00129
 F -2.85079 -0.26678 0.46064
 H -0.20199 -0.42167 -1.08405
 H -0.35977 -0.37974 0.74278
 H -0.35151 1.15554 -0.17708
 H 2.27468 -0.57854 0.19678
7
SN2_IRC_Cartesians_noMW_output/new_data/SN2_traj1_Cartesians point 270
C -0.19604 0.12787 -0.13951
 O 1.68622 0.36372 -0.00136
 F -2.85551 -0.26484 0.46647
 H -0.20037 -0.42266 -1.08641
 H -0.36017 -0.38023 0.74083
 H -0.35201 1.15492 -0.17932
 H 2.27788 -0.57878 0.19930
7
SN2_IRC_Cartesians_noMW_output/new_data/SN2_traj1_Cartesians point 271
C -0.19643 0.12737 -0.14135
 O 1.68746 0.36465 -0.00144
 F -2.86054 -0.26277 0.47267
 H -0.19864 -0.42372 -1.08892
 H -0.36059 -0.38075 0.73875
 H -0.35255 1.15426 -0.18171
 H 2.28129 -0.57904 0.20199
7
SN2_IRC_Cartesians_noMW_output/new_data/SN2_traj1_Cartesians point 272
C -0.19681 0.12687 -0.14315
 O 1.68867 0.36557 -0.00151
 F -2.86545 -0.26075 0.47873
 H -0.19696 -0.42475 -1.09136
 H -0.36101 -0.38126 0.73673
 H -0.35307 1.15361 -0.18404
 H 2.28462 -0.57929 0.20461
7
SN2_IRC_Cartesians_noMW_output/new_data/SN2_traj1_Cartesians point 273
C -0.19716 0.12641 -0.14484
 O 1.68980 0.36642 -0.00158
 F -2.87005 -0.25885 0.48441
 H -0.19538 -0.42572 -1.09366
 H -0.36140 -0.38174 0.73483
 H -0.35356 1.15300 -0.18622
 H 2.28774 -0.57953 0.20707
7
SN2_IRC_Cartesians_noMW_output/new_data/SN2_traj1_Cartesians point 274
C -0.19749 0.12598 -0.14640
 O 1.69085 0.36721 -0.00164
 F -2.87429 -0.25711 0.48965
 H -0.19392 -0.42661 -1.09578
 H -0.36176 -0.38218 0.73308
 H -0.35401 1.15245 -0.18823
 H 2.29062 -0.57974 0.20933
7
SN2_IRC_Cartesians_noMW_output/new_data/SN2_traj1_Cartesians point 275
C -0.19779 0.12559 -0.14782
 O 1.69180 0.36793 -0.00170
 F -2.87815 -0.25552 0.49442
 H -0.19259 -0.42743 -1.09771
 H -0.36209 -0.38258 0.73148
 H -0.35442 1.15194 -0.19007
 H 2.29324 -0.57994 0.21140
7
SN2_IRC_Cartesians_noMW_output/new_data/SN2_traj1_Cartesians point 276
C -0.19805 0.12524 -0.14911
 O 1.69266 0.36858 -0.00175
 F -2.88166 -0.25408 0.49874
 H -0.19139 -0.42816 -1.09946
 H -0.36239 -0.38295 0.73004
 H -0.35479 1.15148 -0.19173
 H 2.29562 -0.58012 0.21327
7
SN2_IRC_Cartesians_noMW_output/new_data/SN2_traj1_Cartesians point 277
C -0.19830 0.12492 -0.15027
 O 1.69344 0.36917 -0.00180
 F -2.88481 -0.25278 0.50264
 H -0.19030 -0.42883 -1.10103
 H -0.36266 -0.38327 0.72874
 H -0.35513 1.15106 -0.19323
 H 2.29776 -0.58028 0.21495
7
SN2_IRC_Cartesians_noMW_output/new_data/SN2_traj1_Cartesians point 278
C -0.19852 0.12464 -0.15130
 O 1.69414 0.36970 -0.00184
 F -2.88764 -0.25161 0.50613
 H -0.18933 -0.42942 -1.10244
 H -0.36290 -0.38357 0.72757
 H -0.35543 1.15069 -0.19457
 H 2.29968 -0.58043 0.21647
7
SN2_IRC_Cartesians_noMW_output/new_data/SN2_traj1_Cartesians point 279
C -0.19871 0.12438 -0.15223
 O 1.69476 0.37017 -0.00188
 F -2.89016 -0.25058 0.50924
 H -0.18847 -0.42995 -1.10370
 H -0.36311 -0.38383 0.72653
 H -0.35570 1.15036 -0.19577
 H 2.30139 -0.58055 0.21781
7
SN2_IRC_Cartesians_noMW_output/new_data/SN2_traj1_Cartesians point 280
C -0.19888 0.12416 -0.15304
 O 1.69530 0.37058 -0.00192
 F -2.89237 -0.24967 0.51197
 H -0.18771 -0.43042 -1.10480
 H -0.36330 -0.38406 0.72562
 H -0.35593 1.15007 -0.19681
 H 2.30289 -0.58067 0.21899
7
SN2_IRC_Cartesians_noMW_output/new_data/SN2_traj1_Cartesians point 281
C -0.19903 0.12397 -0.15374
 O 1.69577 0.37093 -0.00194
 F -2.89427 -0.24888 0.51431
 H -0.18705 -0.43082 -1.10575
 H -0.36346 -0.38426 0.72483
 H -0.35613 1.14982 -0.19772
 H 2.30418 -0.58076 0.22001
7
SN2_IRC_Cartesians_noMW_output/new_data/SN2_traj1_Cartesians point 282
C -0.19915 0.12381 -0.15432
 O 1.69616 0.37123 -0.00197
 F -2.89586 -0.24823 0.51627
 H -0.18651 -0.43115 -1.10655
 H -0.36360 -0.38442 0.72418
 H -0.35630 1.14961 -0.19847
 H 2.30525 -0.58085 0.22086
7
SN2_IRC_Cartesians_noMW_output/new_data/SN2_traj1_Cartesians point 283
C -0.19924 0.12368 -0.15479
 O 1.69647 0.37146 -0.00199
 F -2.89712 -0.24771 0.51783
 H -0.18608 -0.43142 -1.10718
 H -0.36370 -0.38455 0.72366
 H -0.35644 1.14944 -0.19907
 H 2.30611 -0.58091 0.22153
7
SN2_IRC_Cartesians_noMW_output/new_data/SN2_traj1_Cartesians point 284
C -0.19932 0.12359 -0.15513
 O 1.69670 0.37164 -0.00200
 F -2.89806 -0.24732 0.51900
 H -0.18575 -0.43162 -1.10765
 H -0.36378 -0.38465 0.72327
 H -0.35654 1.14932 -0.19952
 H 2.30675 -0.58096 0.22203
7
SN2_IRC_Cartesians_noMW_output/new_data/SN2_traj1_Cartesians point 285
C -0.19937 0.12352 -0.15537
 O 1.69686 0.37176 -0.00201
 F -2.89870 -0.24706 0.51978
 H -0.18553 -0.43175 -1.10796
 H -0.36384 -0.38472 0.72300
 H -0.35660 1.14923 -0.19982
 H 2.30718 -0.58099 0.22237
7
SN2_IRC_Cartesians_noMW_output/new_data/SN2_traj1_Cartesians point 286
C -0.19939 0.12349 -0.15550
 O 1.69695 0.37183 -0.00202
 F -2.89906 -0.24691 0.52023
 H -0.18541 -0.43183 -1.10815
 H -0.36387 -0.38475 0.72285
 H -0.35664 1.14919 -0.19999
 H 2.30743 -0.58101 0.22257
7
SN2_IRC_Cartesians_noMW_output/new_data/SN2_traj1_Cartesians point 287
C -0.19940 0.12347 -0.15555
 O 1.69698 0.37185 -0.00202
 F -2.89920 -0.24685 0.52040
 H -0.18536 -0.43185 -1.10821
 H -0.36388 -0.38477 0.72280
 H -0.35666 1.14917 -0.20006
 H 2.30752 -0.58102 0.22264
7
SN2_IRC_Cartesians_noMW_output/new_data/SN2_traj1_Cartesians point 288
C -0.19940 0.12348 -0.15553
 O 1.69697 0.37184 -0.00202
 F -2.89916 -0.24687 0.52035
 H -0.18537 -0.43185 -1.10819
 H -0.36388 -0.38476 0.72281
 H -0.35665 1.14917 -0.20004
 H 2.30749 -0.58101 0.22262
7
SN2_IRC_Cartesians_noMW_output/new_data/SN2_traj1_Cartesians point 289
C -0.19939 0.12350 -0.15547
 O 1.69693 0.37181 -0.00202
 F -2.89899 -0.24694 0.52014
 H -0.18543 -0.43181 -1.10811
 H -0.36386 -0.38475 0.72288
 H -0.35664 1.14919 -0.19996
 H 2.30738 -0.58101 0.22253
7
SN2_IRC_Cartesians_noMW_output/new_data/SN2_traj1_Cartesians point 290
C -0.19937 0.12352 -0.15538
 O 1.69687 0.37177 -0.00201
 F -2.89874 -0.24704 0.51983
 H -0.18552 -0.43176 -1.10798
 H -0.36384 -0.38472 0.72299
 H -0.35661 1.14923 -0.19984
 H 2.30721 -0.58099 0.22240
7
SN2_IRC_Cartesians_noMW_output/new_data/SN2_traj1_Cartesians point 291
C -0.19935 0.12355 -0.15528
 O 1.69680 0.37171 -0.00201
 F -2.89846 -0.24716 0.51948
 H -0.18562 -0.43170 -1.10784
 H -0.36382 -0.38469 0.72310
 H -0.35658 1.14927 -0.19970
 H 2.30702 -0.58098 0.22225
7
SN2_IRC_Cartesians_noMW_output/new_data/SN2_traj1_Cartesians point 292
C -0.19933 0.12358 -0.15518
 O 1.69673 0.37166 -0.00200
 F -2.89818 -0.24727 0.51914
 H -0.18571 -0.43164 -1.10771
 H -0.36379 -0.38466 0.72322
 H -0.35655 1.14930 -0.19957
 H 2.30683 -0.58096 0.22210
7
SN2_IRC_Cartesians_noMW_output/new_data/SN2_traj1_Cartesians point 293
C -0.19931 0.12360 -0.15510
 O 1.69668 0.37162 -0.00200
 F -2.89797 -0.24736 0.51888
 H -0.18578 -0.43160 -1.10760
 H -0.36378 -0.38464 0.72331
 H -0.35653 1.14933 -0.19947
 H 2.30668 -0.58095 0.22198
7
SN2_IRC_Cartesians_noMW_output/new_data/SN2_traj1_Cartesians point 294
C -0.19930 0.12361 -0.15506
 O 1.69665 0.37160 -0.00200
 F -2.89786 -0.24740 0.51875
 H -0.18582 -0.43157 -1.10755
 H -0.36377 -0.38463 0.72335
 H -0.35652 1.14934 -0.19942
 H 2.30661 -0.58095 0.22193
7
SN2_IRC_Cartesians_noMW_output/new_data/SN2_traj1_Cartesians point 295
C -0.19931 0.12360 -0.15508
 O 1.69667 0.37161 -0.00200
 F -2.89792 -0.24738 0.51882
 H -0.18580 -0.43159 -1.10758
 H -0.36377 -0.38463 0.72332
 H -0.35652 1.14934 -0.19945
 H 2.30666 -0.58095 0.22196
7
SN2_IRC_Cartesians_noMW_output/new_data/SN2_traj1_Cartesians point 296
C -0.19933 0.12357 -0.15519
 O 1.69674 0.37167 -0.00200
 F -2.89822 -0.24726 0.51919
 H -0.18570 -0.43165 -1.10772
 H -0.36380 -0.38466 0.72320
 H -0.35655 1.14930 -0.19959
 H 2.30685 -0.58097 0.22212
7
SN2_IRC_Cartesians_noMW_output/new_data/SN2_traj1_Cartesians point 297
C -0.19937 0.12351 -0.15541
 O 1.69689 0.37178 -0.00201
 F -2.89882 -0.24701 0.51992
 H -0.18549 -0.43177 -1.10802
 H -0.36385 -0.38473 0.72296
 H -0.35662 1.14922 -0.19987
 H 2.30726 -0.58100 0.22244
7
SN2_IRC_Cartesians_noMW_output/new_data/SN2_traj1_Cartesians point 298
C -0.19945 0.12341 -0.15577
 O 1.69713 0.37196 -0.00203
 F -2.89980 -0.24661 0.52114
 H -0.18515 -0.43198 -1.10851
 H -0.36393 -0.38483 0.72255
 H -0.35672 1.14909 -0.20034
 H 2.30793 -0.58105 0.22296
7
SN2_IRC_Cartesians_noMW_output/new_data/SN2_traj1_Cartesians point 299
C -0.19956 0.12327 -0.15631
 O 1.69749 0.37224 -0.00205
 F -2.90127 -0.24600 0.52295
 H -0.18465 -0.43229 -1.10925
 H -0.36406 -0.38498 0.72194
 H -0.35688 1.14890 -0.20104
 H 2.30892 -0.58112 0.22375
7
SN2_IRC_Cartesians_noMW_output/new_data/SN2_traj1_Cartesians point 300
C -0.19972 0.12306 -0.15706
 O 1.69800 0.37261 -0.00208
 F -2.90331 -0.24516 0.52547
 H -0.18395 -0.43272 -1.11026
 H -0.36423 -0.38519 0.72110
 H -0.35710 1.14863 -0.20201
 H 2.31031 -0.58123 0.22484
7
SN2_IRC_Cartesians_noMW_output/new_data/SN2_traj1_Cartesians point 301
C -0.19993 0.12279 -0.15804
 O 1.69866 0.37311 -0.00212
 F -2.90599 -0.24406 0.52879
 H -0.18303 -0.43328 -1.11160
 H -0.36446 -0.38547 0.71999
 H -0.35738 1.14827 -0.20328
 H 2.31213 -0.58136 0.22627
7
SN2_IRC_Cartesians_noMW_output/new_data/SN2_traj1_Cartesians point 302
C -0.20019 0.12245 -0.15929
 O 1.69949 0.37374 -0.00217
 F -2.90937 -0.24267 0.53296
 H -0.18187 -0.43400 -1.11329
 H -0.36475 -0.38582 0.71860
 H -0.35774 1.14783 -0.20488
 H 2.31442 -0.58154 0.22808
7
SN2_IRC_Cartesians_noMW_output/new_data/SN2_traj1_Cartesians point 303
C -0.20050 0.12204 -0.16078
 O 1.70049 0.37450 -0.00223
 F -2.91344 -0.24099 0.53798
 H -0.18047 -0.43485 -1.11532
 H -0.36509 -0.38625 0.71692
 H -0.35817 1.14729 -0.20681
 H 2.31718 -0.58175 0.23025
7
SN2_IRC_Cartesians_noMW_output/new_data/SN2_traj1_Cartesians point 304
C -0.20086 0.12157 -0.16249
 O 1.70164 0.37537 -0.00230
 F -2.91811 -0.23907 0.54374
 H -0.17886 -0.43583 -1.11765
 H -0.36549 -0.38673 0.71499
 H -0.35867 1.14668 -0.20903
 H 2.32035 -0.58198 0.23275
7
SN2_IRC_Cartesians_noMW_output/new_data/SN2_traj1_Cartesians point 305
C -0.20126 0.12105 -0.16439
 O 1.70291 0.37633 -0.00238
 F -2.92327 -0.23695 0.55011
 H -0.17709 -0.43692 -1.12023
 H -0.36593 -0.38727 0.71287
 H -0.35922 1.14600 -0.21148
 H 2.32385 -0.58225 0.23550
7
SN2_IRC_Cartesians_noMW_output/new_data/SN2_traj1_Cartesians point 306
C -0.20168 0.12050 -0.16641
 O 1.70427 0.37735 -0.00246
 F -2.92876 -0.23468 0.55689
 H -0.17520 -0.43808 -1.12297
 H -0.36639 -0.38784 0.71060
 H -0.35980 1.14528 -0.21409
 H 2.32757 -0.58253 0.23844
7
SN2_IRC_Cartesians_noMW_output/new_data/SN2_traj1_Cartesians point 307
C -0.20212 0.11992 -0.16850
 O 1.70567 0.37841 -0.00255
 F -2.93446 -0.23234 0.56393
 H -0.17324 -0.43928 -1.12582
 H -0.36688 -0.38843 0.70824
 H -0.36041 1.14453 -0.21679
 H 2.33144 -0.58282 0.24148
7
SN2_IRC_Cartesians_noMW_output/new_data/SN2_traj1_Cartesians point 308
C -0.20256 0.11934 -0.17063
 O 1.70710 0.37949 -0.00264
 F -2.94026 -0.22995 0.57109
 H -0.17125 -0.44050 -1.12871
 H -0.36737 -0.38903 0.70585
 H -0.36103 1.14376 -0.21954
 H 2.33538 -0.58312 0.24458
7
SN2_IRC_Cartesians_noMW_output/new_data/SN2_traj1_Cartesians point 309
C -0.20301 0.11875 -0.17276
 O 1.70853 0.38057 -0.00272
 F -2.94607 -0.22756 0.57826
 H -0.16926 -0.44172 -1.13161
 H -0.36786 -0.38963 0.70345
 H -0.36164 1.14300 -0.22230
 H 2.33932 -0.58342 0.24768
7
SN2_IRC_Cartesians_noMW_output/new_data/SN2_traj1_Cartesians point 310
C -0.20345 0.11818 -0.17487
 O 1.70994 0.38164 -0.00281
 F -2.95181 -0.22519 0.58535
 H -0.16728 -0.44293 -1.13448
 H -0.36835 -0.39023 0.70108
 H -0.36225 1.14224 -0.22503
 H 2.34321 -0.58371 0.25075
7
SN2_IRC_Cartesians_noMW_output/new_data/SN2_traj1_Cartesians point 311
C -0.20388 0.11761 -0.17693
 O 1.71133 0.38269 -0.00289
 F -2.95743 -0.22288 0.59228
 H -0.16535 -0.44411 -1.13728
 H -0.36883 -0.39081 0.69876
 H -0.36285 1.14150 -0.22769
 H 2.34702 -0.58400 0.25375
7
SN2_IRC_Cartesians_noMW_output/new_data/SN2_traj1_Cartesians point 312
C -0.20430 0.11706 -0.17893
 O 1.71267 0.38370 -0.00298
 F -2.96286 -0.22064 0.59899
 H -0.16349 -0.44525 -1.13999
 H -0.36929 -0.39138 0.69652
 H -0.36343 1.14079 -0.23027
 H 2.35071 -0.58428 0.25666
7
SN2_IRC_Cartesians_noMW_output/new_data/SN2_traj1_Cartesians point 313
C -0.20470 0.11654 -0.18084
 O 1.71394 0.38467 -0.00305
 F -2.96806 -0.21851 0.60540
 H -0.16170 -0.44635 -1.14259
 H -0.36973 -0.39192 0.69438
 H -0.36398 1.14011 -0.23274
 H 2.35423 -0.58454 0.25943
7
SN2_IRC_Cartesians_noMW_output/new_data/SN2_traj1_Cartesians point 314
C -0.20508 0.11605 -0.18263
 O 1.71515 0.38557 -0.00313
 F -2.97293 -0.21650 0.61142
 H -0.16003 -0.44737 -1.14502
 H -0.37015 -0.39242 0.69237
 H -0.36450 1.13946 -0.23505
 H 2.35754 -0.58479 0.26204
7
SN2_IRC_Cartesians_noMW_output/new_data/SN2_traj1_Cartesians point 315
C -0.20542 0.11560 -0.18427
 O 1.71625 0.38641 -0.00320
 F -2.97741 -0.21466 0.61695
 H -0.15849 -0.44832 -1.14726
 H -0.37053 -0.39289 0.69052
 H -0.36498 1.13887 -0.23718
 H 2.36058 -0.58502 0.26443
7
SN2_IRC_Cartesians_noMW_output/new_data/SN2_traj1_Cartesians point 316
C -0.20573 0.11520 -0.18573
 O 1.71723 0.38715 -0.00326
 F -2.98140 -0.21302 0.62187
 H -0.15712 -0.44915 -1.14925
 H -0.37087 -0.39330 0.68887
 H -0.36540 1.13835 -0.23907
 H 2.36328 -0.58522 0.26656
7
SN2_IRC_Cartesians_noMW_output/new_data/SN2_traj1_Cartesians point 317
C -0.20599 0.11485 -0.18698
 O 1.71807 0.38778 -0.00331
 F -2.98479 -0.21162 0.62606
 H -0.15595 -0.44987 -1.15094
 H -0.37116 -0.39365 0.68747
 H -0.36576 1.13790 -0.24068
 H 2.36558 -0.58540 0.26837
7
SN2_IRC_Cartesians_noMW_output/new_data/SN2_traj1_Cartesians point 318
C -0.20620 0.11458 -0.18800
 O 1.71875 0.38830 -0.00335
 F -2.98756 -0.21048 0.62948
 H -0.15500 -0.45045 -1.15232
 H -0.37139 -0.39394 0.68633
 H -0.36606 1.13754 -0.24199
 H 2.36746 -0.58554 0.26985
7
SN2_IRC_Cartesians_noMW_output/new_data/SN2_traj1_Cartesians point 319
C -0.20637 0.11435 -0.18881
 O 1.71929 0.38871 -0.00338
 F -2.98977 -0.20957 0.63221
 H -0.15424 -0.45092 -1.15343
 H -0.37158 -0.39417 0.68542
 H -0.36629 1.13725 -0.24304
 H 2.36896 -0.58565 0.27103
7
SN2_IRC_Cartesians_noMW_output/new_data/SN2_traj1_Cartesians point 320
C -0.20651 0.11417 -0.18949
 O 1.71975 0.38905 -0.00341
 F -2.99161 -0.20881 0.63449
 H -0.15361 -0.45131 -1.15435
 H -0.37174 -0.39436 0.68466
 H -0.36649 1.13701 -0.24392
 H 2.37021 -0.58575 0.27202
7
SN2_IRC_Cartesians_noMW_output/new_data/SN2_traj1_Cartesians point 321
C -0.20665 0.11400 -0.19011
 O 1.72017 0.38937 -0.00343
 F -2.99332 -0.20811 0.63659
 H -0.15302 -0.45166 -1.15520
 H -0.37188 -0.39454 0.68395
 H -0.36667 1.13678 -0.24472
 H 2.37137 -0.58583 0.27293
7
SN2_IRC_Cartesians_noMW_output/new_data/SN2_traj1_Cartesians point 322
C -0.20678 0.11382 -0.19076
 O 1.72060 0.38970 -0.00346
 F -2.99509 -0.20738 0.63878
 H -0.15241 -0.45204 -1.15608
 H -0.37203 -0.39472 0.68322
 H -0.36686 1.13655 -0.24557
 H 2.37258 -0.58592 0.27388
7
SN2_IRC_Cartesians_noMW_output/new_data/SN2_traj1_Cartesians point 323
C -0.20693 0.11362 -0.19149
 O 1.72109 0.39007 -0.00349
 F -2.99708 -0.20656 0.64123
 H -0.15173 -0.45246 -1.15707
 H -0.37220 -0.39493 0.68240
 H -0.36707 1.13629 -0.24651
 H 2.37392 -0.58603 0.27494
7
SN2_IRC_Cartesians_noMW_output/new_data/SN2_traj1_Cartesians point 324
C -0.20711 0.11339 -0.19231
 O 1.72164 0.39048 -0.00353
 F -2.99931 -0.20564 0.64398
 H -0.15096 -0.45292 -1.15819
 H -0.37239 -0.39516 0.68148
 H -0.36731 1.13599 -0.24757
 H 2.37543 -0.58614 0.27613
7
SN2_IRC_Cartesians_noMW_output/new_data/SN2_traj1_Cartesians point 325
C -0.20729 0.11315 -0.19320
 O 1.72224 0.39094 -0.00356
 F -3.00174 -0.20464 0.64698
 H -0.15013 -0.45344 -1.15940
 H -0.37260 -0.39541 0.68048
 H -0.36757 1.13567 -0.24872
 H 2.37708 -0.58626 0.27743
7
SN2_IRC_Cartesians_noMW_output/new_data/SN2_traj1_Cartesians point 326
C -0.20749 0.11289 -0.19415
 O 1.72287 0.39141 -0.00360
 F -3.00430 -0.20359 0.65015
 H -0.14925 -0.45398 -1.16068
 H -0.37281 -0.39568 0.67942
 H -0.36784 1.13534 -0.24994
 H 2.37882 -0.58640 0.27879
7
SN2_IRC_Cartesians_noMW_output/new_data/SN2_traj1_Cartesians point 327
C -0.20769 0.11262 -0.19511
 O 1.72352 0.39190 -0.00364
 F -3.00693 -0.20250 0.65339
 H -0.14835 -0.45453 -1.16199
 H -0.37304 -0.39595 0.67834
 H -0.36812 1.13499 -0.25118
 H 2.38060 -0.58653 0.28020
7
SN2_IRC_Cartesians_noMW_output/new_data/SN2_traj1_Cartesians point 328
C -0.20790 0.11236 -0.19608
 O 1.72417 0.39239 -0.00368
 F -3.00957 -0.20142 0.65665
 H -0.14744 -0.45508 -1.16331
 H -0.37326 -0.39623 0.67725
 H -0.36840 1.13464 -0.25244
 H 2.38239 -0.58667 0.28161
7
SN2_IRC_Cartesians_noMW_output/new_data/SN2_traj1_Cartesians point 329
C -0.20810 0.11209 -0.19704
 O 1.72481 0.39288 -0.00372
 F -3.01219 -0.20034 0.65988
 H -0.14654 -0.45564 -1.16462
 H -0.37349 -0.39650 0.67617
 H -0.36868 1.13430 -0.25368
 H 2.38417 -0.58680 0.28301
7
SN2_IRC_Cartesians_noMW_output/new_data/SN2_traj1_Cartesians point 330
C -0.20830 0.11183 -0.19799
 O 1.72545 0.39336 -0.00376
 F -3.01477 -0.19928 0.66307
 H -0.14565 -0.45618 -1.16590
 H -0.37370 -0.39677 0.67510
 H -0.36895 1.13396 -0.25490
 H 2.38592 -0.58693 0.28439
7
SN2_IRC_Cartesians_noMW_output/new_data/SN2_traj1_Cartesians point 331
C -0.20849 0.11158 -0.19892
 O 1.72607 0.39383 -0.00380
 F -3.01730 -0.19824 0.66619
 H -0.14478 -0.45671 -1.16717
 H -0.37392 -0.39703 0.67406
 H -0.36922 1.13363 -0.25611
 H 2.38764 -0.58706 0.28574
7
SN2_IRC_Cartesians_noMW_output/new_data/SN2_traj1_Cartesians point 332
C -0.20868 0.11133 -0.19983
 O 1.72669 0.39430 -0.00383
 F -3.01979 -0.19721 0.66926
 H -0.14393 -0.45723 -1.16841
 H -0.37413 -0.39729 0.67303
 H -0.36948 1.13330 -0.25729
 H 2.38933 -0.58719 0.28707
7
SN2_IRC_Cartesians_noMW_output/new_data/SN2_traj1_Cartesians point 333
C -0.20887 0.11108 -0.20073
 O 1.72729 0.39475 -0.00387
 F -3.02224 -0.19620 0.67230
 H -0.14308 -0.45775 -1.16963
 H -0.37434 -0.39754 0.67202
 H -0.36975 1.13297 -0.25845
 H 2.39099 -0.58731 0.28838
7
SN2_IRC_Cartesians_noMW_output/new_data/SN2_traj1_Cartesians point 334
C -0.20906 0.11084 -0.20163
 O 1.72789 0.39521 -0.00391
 F -3.02469 -0.19519 0.67532
 H -0.14224 -0.45827 -1.17086
 H -0.37455 -0.39780 0.67101
 H -0.37001 1.13265 -0.25961
 H 2.39265 -0.58744 0.28969
7
SN2_IRC_Cartesians_noMW_output/new_data/SN2_traj1_Cartesians point 335
C -0.20925 0.11059 -0.20254
 O 1.72850 0.39567 -0.00394
 F -3.02717 -0.19417 0.67837
 H -0.14139 -0.45879 -1.17209
 H -0.37476 -0.39805 0.66998
 H -0.37027 1.13233 -0.26079
 H 2.39433 -0.58757 0.29101
7
SN2_IRC_Cartesians_noMW_output/new_data/SN2_traj1_Cartesians point 336
C -0.20944 0.11033 -0.20347
 O 1.72913 0.39614 -0.00398
 F -3.02970 -0.19313 0.68151
 H -0.14052 -0.45932 -1.17336
 H -0.37497 -0.39832 0.66894
 H -0.37054 1.13199 -0.26199
 H 2.39605 -0.58770 0.29237
7
SN2_IRC_Cartesians_noMW_output/new_data/SN2_traj1_Cartesians point 337
C -0.20965 0.11007 -0.20444
 O 1.72978 0.39663 -0.00402
 F -3.03234 -0.19204 0.68476
 H -0.13962 -0.45988 -1.17467
 H -0.37520 -0.39859 0.66785
 H -0.37082 1.13165 -0.26324
 H 2.39784 -0.58783 0.29377
7
SN2_IRC_Cartesians_noMW_output/new_data/SN2_traj1_Cartesians point 338
C -0.20986 0.10979 -0.20545
 O 1.73045 0.39714 -0.00406
 F -3.03508 -0.19092 0.68814
 H -0.13867 -0.46045 -1.17604
 H -0.37543 -0.39888 0.66672
 H -0.37111 1.13129 -0.26455
 H 2.39970 -0.58797 0.29524
7
SN2_IRC_Cartesians_noMW_output/new_data/SN2_traj1_Cartesians point 339
C -0.21007 0.10951 -0.20648
 O 1.73115 0.39767 -0.00411
 F -3.03789 -0.18976 0.69162
 H -0.13771 -0.46105 -1.17745
 H -0.37567 -0.39917 0.66556
 H -0.37141 1.13091 -0.26588
 H 2.40161 -0.58812 0.29674
7
SN2_IRC_Cartesians_noMW_output/new_data/SN2_traj1_Cartesians point 340
C -0.21029 0.10922 -0.20751
 O 1.73183 0.39819 -0.00415
 F -3.04069 -0.18861 0.69507
 H -0.13675 -0.46163 -1.17884
 H -0.37591 -0.39946 0.66440
 H -0.37171 1.13055 -0.26721
 H 2.40351 -0.58826 0.29824
7
SN2_IRC_Cartesians_noMW_output/new_data/SN2_traj1_Cartesians point 341
C -0.21049 0.10896 -0.20849
 O 1.73249 0.39868 -0.00419
 F -3.04335 -0.18751 0.69835
 H -0.13583 -0.46219 -1.18017
 H -0.37613 -0.39974 0.66330
 H -0.37199 1.13020 -0.26847
 H 2.40531 -0.58839 0.29966
7
SN2_IRC_Cartesians_noMW_output/new_data/SN2_traj1_Cartesians point 342
C -0.21068 0.10871 -0.20937
 O 1.73308 0.39913 -0.00422
 F -3.04577 -0.18652 0.70134
 H -0.13500 -0.46270 -1.18138
 H -0.37634 -0.39999 0.66231
 H -0.37225 1.12988 -0.26962
 H 2.40695 -0.58852 0.30095
7
SN2_IRC_Cartesians_noMW_output/new_data/SN2_traj1_Cartesians point 343
C -0.21084 0.10850 -0.21014
 O 1.73360 0.39952 -0.00426
 F -3.04786 -0.18565 0.70392
 H -0.13428 -0.46314 -1.18242
 H -0.37652 -0.40020 0.66144
 H -0.37247 1.12960 -0.27061
 H 2.40837 -0.58863 0.30207
7
SN2_IRC_Cartesians_noMW_output/new_data/SN2_traj1_Cartesians point 344
C -0.21097 0.10833 -0.21078
 O 1.73403 0.39984 -0.00428
 F -3.04959 -0.18494 0.70606
 H -0.13369 -0.46351 -1.18329
 H -0.37666 -0.40038 0.66073
 H -0.37266 1.12938 -0.27143
 H 2.40955 -0.58871 0.30299
7
SN2_IRC_Cartesians_noMW_output/new_data/SN2_traj1_Cartesians point 345
C -0.21108 0.10819 -0.21127
 O 1.73436 0.40009 -0.00430
 F -3.05093 -0.18439 0.70772
 H -0.13323 -0.46379 -1.18396
 H -0.37678 -0.40052 0.66017
 H -0.37280 1.12920 -0.27207
 H 2.41046 -0.58878 0.30371
7
SN2_IRC_Cartesians_noMW_output/new_data/SN2_traj1_Cartesians point 346
C -0.21115 0.10810 -0.21162
 O 1.73459 0.40027 -0.00432
 F -3.05189 -0.18400 0.70889
 H -0.13290 -0.46399 -1.18443
 H -0.37686 -0.40062 0.65978
 H -0.37290 1.12907 -0.27252
 H 2.41110 -0.58883 0.30422
7
SN2_IRC_Cartesians_noMW_output/new_data/SN2_traj1_Cartesians point 347
C -0.21120 0.10804 -0.21183
 O 1.73473 0.40038 -0.00432
 F -3.05246 -0.18376 0.70960
 H -0.13270 -0.46411 -1.18472
 H -0.37691 -0.40068 0.65954
 H -0.37296 1.12900 -0.27279
 H 2.41149 -0.58886 0.30452
7
SN2_IRC_Cartesians_noMW_output/new_data/SN2_traj1_Cartesians point 348
C -0.21121 0.10802 -0.21191
 O 1.73478 0.40042 -0.00433
 F -3.05267 -0.18368 0.70985
 H -0.13263 -0.46415 -1.18482
 H -0.37693 -0.40070 0.65946
 H -0.37298 1.12897 -0.27289
 H 2.41163 -0.58887 0.30463
7
SN2_IRC_Cartesians_noMW_output/new_data/SN2_traj1_Cartesians point 349
C -0.21120 0.10803 -0.21186
 O 1.73475 0.40039 -0.00433
 F -3.05253 -0.18373 0.70968
 H -0.13268 -0.46413 -1.18475
 H -0.37691 -0.40069 0.65952
 H -0.37297 1.12899 -0.27283
 H 2.41154 -0.58886 0.30456
7
SN2_IRC_Cartesians_noMW_output/new_data/SN2_traj1_Cartesians point 350
C -0.21117 0.10808 -0.21169
 O 1.73464 0.40031 -0.00432
 F -3.05208 -0.18392 0.70913
 H -0.13283 -0.46403 -1.18453
 H -0.37688 -0.40064 0.65970
 H -0.37292 1.12905 -0.27261
 H 2.41123 -0.58884 0.30432
7
SN2_IRC_Cartesians_noMW_output/new_data/SN2_traj1_Cartesians point 351
C -0.21111 0.10815 -0.21143
 O 1.73446 0.40017 -0.00431
 F -3.05136 -0.18422 0.70824
 H -0.13308 -0.46388 -1.18417
 H -0.37681 -0.40057 0.66000
 H -0.37284 1.12914 -0.27227
 H 2.41074 -0.58880 0.30393
7
SN2_IRC_Cartesians_noMW_output/new_data/SN2_traj1_Cartesians point 352
C -0.21104 0.10825 -0.21108
 O 1.73423 0.39999 -0.00429
 F -3.05041 -0.18461 0.70706
 H -0.13341 -0.46368 -1.18369
 H -0.37673 -0.40047 0.66039
 H -0.37274 1.12927 -0.27182
 H 2.41010 -0.58876 0.30343
7
SN2_IRC_Cartesians_noMW_output/new_data/SN2_traj1_Cartesians point 353
C -0.21095 0.10836 -0.21067
 O 1.73395 0.39979 -0.00428
 F -3.04929 -0.18507 0.70568
 H -0.13379 -0.46344 -1.18314
 H -0.37664 -0.40035 0.66085
 H -0.37262 1.12942 -0.27129
 H 2.40934 -0.58870 0.30283
7
SN2_IRC_Cartesians_noMW_output/new_data/SN2_traj1_Cartesians point 354
C -0.21086 0.10848 -0.21022
 O 1.73365 0.39956 -0.00426
 F -3.04807 -0.18557 0.70418
 H -0.13421 -0.46319 -1.18253
 H -0.37654 -0.40023 0.66136
 H -0.37249 1.12958 -0.27071
 H 2.40852 -0.58864 0.30218
7
SN2_IRC_Cartesians_noMW_output/new_data/SN2_traj1_Cartesians point 355
C -0.21076 0.10861 -0.20977
 O 1.73335 0.39933 -0.00424
 F -3.04684 -0.18608 0.70266
 H -0.13463 -0.46293 -1.18191
 H -0.37643 -0.40010 0.66187
 H -0.37236 1.12974 -0.27012
 H 2.40768 -0.58857 0.30152
7
SN2_IRC_Cartesians_noMW_output/new_data/SN2_traj1_Cartesians point 356
C -0.21067 0.10873 -0.20933
 O 1.73305 0.39911 -0.00422
 F -3.04564 -0.18657 0.70118
 H -0.13504 -0.46268 -1.18132
 H -0.37633 -0.39997 0.66236
 H -0.37224 1.12990 -0.26956
 H 2.40687 -0.58851 0.30088
7
SN2_IRC_Cartesians_noMW_output/new_data/SN2_traj1_Cartesians point 357
C -0.21058 0.10884 -0.20891
 O 1.73278 0.39890 -0.00421
 F -3.04451 -0.18703 0.69979
 H -0.13543 -0.46244 -1.18075
 H -0.37623 -0.39986 0.66282
 H -0.37212 1.13004 -0.26902
 H 2.40610 -0.58845 0.30028
7
SN2_IRC_Cartesians_noMW_output/new_data/SN2_traj1_Cartesians point 358
C -0.21050 0.10895 -0.20852
 O 1.73251 0.39870 -0.00419
 F -3.04345 -0.18747 0.69848
 H -0.13580 -0.46222 -1.18022
 H -0.37614 -0.39975 0.66326
 H -0.37200 1.13018 -0.26852
 H 2.40538 -0.58840 0.29971
7
SN2_IRC_Cartesians_noMW_output/new_data/SN2_traj1_Cartesians point 359
C -0.21042 0.10905 -0.20814
 O 1.73226 0.39851 -0.00417
 F -3.04242 -0.18790 0.69720
 H -0.13615 -0.46200 -1.17971
 H -0.37605 -0.39964 0.66369
 H -0.37189 1.13032 -0.26803
 H 2.40468 -0.58835 0.29916
7
SN2_IRC_Cartesians_noMW_output/new_data/SN2_traj1_Cartesians point 360
C -0.21034 0.10915 -0.20776
 O 1.73201 0.39832 -0.00416
 F -3.04138 -0.18832 0.69593
 H -0.13651 -0.46178 -1.17919
 H -0.37597 -0.39953 0.66412
 H -0.37178 1.13046 -0.26754
 H 2.40398 -0.58829 0.29861
7
SN2_IRC_Cartesians_noMW_output/new_data/SN2_traj1_Cartesians point 361
C -0.21026 0.10926 -0.20738
 O 1.73175 0.39812 -0.00414
 F -3.04033 -0.18875 0.69463
 H -0.13687 -0.46156 -1.17867
 H -0.37588 -0.39942 0.66455
 H -0.37167 1.13059 -0.26704
 H 2.40327 -0.58824 0.29805
7
SN2_IRC_Cartesians_noMW_output/new_data/SN2_traj1_Cartesians point 362
C -0.21018 0.10937 -0.20698
 O 1.73148 0.39792 -0.00413
 F -3.03925 -0.18920 0.69329
 H -0.13724 -0.46133 -1.17813
 H -0.37579 -0.39931 0.66500
 H -0.37156 1.13074 -0.26653
 H 2.40253 -0.58818 0.29747
7
SN2_IRC_Cartesians_noMW_output/new_data/SN2_traj1_Cartesians point 363
C -0.21009 0.10948 -0.20657
 O 1.73121 0.39771 -0.00411
 F -3.03814 -0.18966 0.69192
 H -0.13762 -0.46110 -1.17757
 H -0.37569 -0.39919 0.66545
 H -0.37144 1.13088 -0.26600
 H 2.40178 -0.58813 0.29687
7
SN2_IRC_Cartesians_noMW_output/new_data/SN2_traj1_Cartesians point 364
C -0.21001 0.10959 -0.20616
 O 1.73093 0.39750 -0.00409
 F -3.03701 -0.19012 0.69053
 H -0.13801 -0.46086 -1.17701
 H -0.37560 -0.39908 0.66592
 H -0.37132 1.13103 -0.26546
 H 2.40101 -0.58807 0.29627
7
SN2_IRC_Cartesians_noMW_output/new_data/SN2_traj1_Cartesians point 365
C -0.20992 0.10971 -0.20574
 O 1.73065 0.39729 -0.00408
 F -3.03588 -0.19058 0.68914
 H -0.13840 -0.46062 -1.17644
 H -0.37550 -0.39896 0.66639
 H -0.37120 1.13118 -0.26493
 H 2.40025 -0.58801 0.29567
7
SN2_IRC_Cartesians_noMW_output/new_data/SN2_traj1_Cartesians point 366
C -0.20984 0.10982 -0.20534
 O 1.73038 0.39709 -0.00406
 F -3.03479 -0.19103 0.68779
 H -0.13877 -0.46039 -1.17590
 H -0.37541 -0.39885 0.66684
 H -0.37108 1.13132 -0.26441
 H 2.39950 -0.58796 0.29508
7
SN2_IRC_Cartesians_noMW_output/new_data/SN2_traj1_Cartesians point 367
C -0.20976 0.10992 -0.20497
 O 1.73013 0.39690 -0.00404
 F -3.03378 -0.19145 0.68653
 H -0.13912 -0.46018 -1.17539
 H -0.37532 -0.39874 0.66726
 H -0.37097 1.13146 -0.26393
 H 2.39882 -0.58790 0.29454
7
SN2_IRC_Cartesians_noMW_output/new_data/SN2_traj1_Cartesians point 368
C -0.20969 0.11001 -0.20465
 O 1.72992 0.39674 -0.00403
 F -3.03291 -0.19181 0.68547
 H -0.13942 -0.46000 -1.17496
 H -0.37525 -0.39865 0.66761
 H -0.37088 1.13157 -0.26352
 H 2.39823 -0.58786 0.29408
7
SN2_IRC_Cartesians_noMW_output/new_data/SN2_traj1_Cartesians point 369
C -0.20964 0.11007 -0.20443
 O 1.72977 0.39662 -0.00402
 F -3.03230 -0.19206 0.68471
 H -0.13963 -0.45987 -1.17465
 H -0.37519 -0.39859 0.66787
 H -0.37082 1.13165 -0.26322
 H 2.39781 -0.58783 0.29375
7
SN2_IRC_Cartesians_noMW_output/new_data/SN2_traj1_Cartesians point 370
C -0.20963 0.11009 -0.20435
 O 1.72972 0.39659 -0.00402
 F -3.03209 -0.19214 0.68446
 H -0.13970 -0.45983 -1.17455
 H -0.37518 -0.39857 0.66795
 H -0.37079 1.13168 -0.26313
 H 2.39768 -0.58782 0.29364
7
SN2_IRC_Cartesians_noMW_output/new_data/SN2_traj1_Cartesians point 371
C -0.20966 0.11005 -0.20448
 O 1.72981 0.39665 -0.00402
 F -3.03246 -0.19200 0.68490
 H -0.13957 -0.45990 -1.17473
 H -0.37521 -0.39860 0.66780
 H -0.37083 1.13163 -0.26330
 H 2.39792 -0.58784 0.29384
7
SN2_IRC_Cartesians_noMW_output/new_data/SN2_traj1_Cartesians point 372
C -0.20973 0.10996 -0.20484
 O 1.73004 0.39683 -0.00404
 F -3.03341 -0.19160 0.68608
 H -0.13925 -0.46010 -1.17521
 H -0.37529 -0.39870 0.66741
 H -0.37093 1.13150 -0.26375
 H 2.39857 -0.58789 0.29435
7
SN2_IRC_Cartesians_noMW_output/new_data/SN2_traj1_Cartesians point 373
C -0.20984 0.10981 -0.20537
 O 1.73040 0.39710 -0.00406
 F -3.03486 -0.19101 0.68787
 H -0.13875 -0.46041 -1.17593
 H -0.37541 -0.39885 0.66681
 H -0.37109 1.13131 -0.26444
 H 2.39955 -0.58796 0.29512
7
SN2_IRC_Cartesians_noMW_output/new_data/SN2_traj1_Cartesians point 374
C -0.20999 0.10962 -0.20606
 O 1.73086 0.39745 -0.00409
 F -3.03673 -0.19023 0.69019
 H -0.13810 -0.46080 -1.17687
 H -0.37557 -0.39905 0.66603
 H -0.37129 1.13107 -0.26533
 H 2.40082 -0.58806 0.29612
7
SN2_IRC_Cartesians_noMW_output/new_data/SN2_traj1_Cartesians point 375
C -0.21016 0.10939 -0.20691
 O 1.73143 0.39788 -0.00412
 F -3.03907 -0.18927 0.69307
 H -0.13730 -0.46129 -1.17803
 H -0.37577 -0.39929 0.66507
 H -0.37154 1.13076 -0.26644
 H 2.40241 -0.58818 0.29737
7
SN2_IRC_Cartesians_noMW_output/new_data/SN2_traj1_Cartesians point 376
C -0.21039 0.10910 -0.20797
 O 1.73214 0.39842 -0.00417
 F -3.04195 -0.18809 0.69663
 H -0.13631 -0.46190 -1.17947
 H -0.37602 -0.39959 0.66388
 H -0.37184 1.13038 -0.26781
 H 2.40436 -0.58832 0.29891
7
SN2_IRC_Cartesians_noMW_output/new_data/SN2_traj1_Cartesians point 377
C -0.21066 0.10874 -0.20929
 O 1.73303 0.39909 -0.00422
 F -3.04553 -0.18661 0.70105
 H -0.13508 -0.46265 -1.18126
 H -0.37632 -0.39996 0.66240
 H -0.37222 1.12991 -0.26951
 H 2.40679 -0.58851 0.30082
7
SN2_IRC_Cartesians_noMW_output/new_data/SN2_traj1_Cartesians point 378
C -0.21100 0.10829 -0.21091
 O 1.73411 0.39991 -0.00429
 F -3.04995 -0.18479 0.70650
 H -0.13356 -0.46358 -1.18347
 H -0.37669 -0.40042 0.66058
 H -0.37269 1.12933 -0.27160
 H 2.40979 -0.58873 0.30318
7
SN2_IRC_Cartesians_noMW_output/new_data/SN2_traj1_Cartesians point 379
C -0.21141 0.10776 -0.21285
 O 1.73542 0.40089 -0.00437
 F -3.05524 -0.18262 0.71303
 H -0.13175 -0.46470 -1.18611
 H -0.37714 -0.40097 0.65840
 H -0.37326 1.12863 -0.27411
 H 2.41338 -0.58900 0.30601
7
SN2_IRC_Cartesians_noMW_output/new_data/SN2_traj1_Cartesians point 380
C -0.21187 0.10715 -0.21507
 O 1.73690 0.40202 -0.00446
 F -3.06127 -0.18013 0.72048
 H -0.12967 -0.46597 -1.18912
 H -0.37766 -0.40160 0.65591
 H -0.37390 1.12784 -0.27698
 H 2.41747 -0.58931 0.30923
7
SN2_IRC_Cartesians_noMW_output/new_data/SN2_traj1_Cartesians point 381
C -0.21237 0.10649 -0.21746
 O 1.73851 0.40323 -0.00456
 F -3.06779 -0.17745 0.72853
 H -0.12743 -0.46734 -1.19237
 H -0.37821 -0.40227 0.65322
 H -0.37459 1.12698 -0.28007
 H 2.42189 -0.58965 0.31272
7
SN2_IRC_Cartesians_noMW_output/new_data/SN2_traj1_Cartesians point 382
C -0.21289 0.10581 -0.21994
 O 1.74017 0.40449 -0.00466
 F -3.07455 -0.17467 0.73687
 H -0.12511 -0.46876 -1.19575
 H -0.37879 -0.40297 0.65043
 H -0.37531 1.12609 -0.28328
 H 2.42648 -0.58999 0.31633
7
SN2_IRC_Cartesians_noMW_output/new_data/SN2_traj1_Cartesians point 383
C -0.21342 0.10513 -0.22244
 O 1.74185 0.40575 -0.00476
 F -3.08134 -0.17187 0.74526
 H -0.12278 -0.47019 -1.19914
 H -0.37936 -0.40368 0.64762
 H -0.37603 1.12520 -0.28650
 H 2.43109 -0.59034 0.31996
7
SN2_IRC_Cartesians_noMW_output/new_data/SN2_traj1_Cartesians point 384
C -0.21393 0.10446 -0.22489
 O 1.74349 0.40700 -0.00486
 F -3.08802 -0.16912 0.75350
 H -0.12048 -0.47160 -1.20247
 H -0.37993 -0.40437 0.64487
 H -0.37674 1.12432 -0.28967
 H 2.43562 -0.59068 0.32352
7
SN2_IRC_Cartesians_noMW_output/new_data/SN2_traj1_Cartesians point 385
C -0.21443 0.10381 -0.22725
 O 1.74507 0.40819 -0.00496
 F -3.09444 -0.16648 0.76142
 H -0.11828 -0.47295 -1.20568
 H -0.38048 -0.40504 0.64222
 H -0.37743 1.12347 -0.29272
 H 2.43997 -0.59101 0.32695
7
SN2_IRC_Cartesians_noMW_output/new_data/SN2_traj1_Cartesians point 386
C -0.21489 0.10320 -0.22947
 O 1.74656 0.40932 -0.00505
 F -3.10049 -0.16399 0.76890
 H -0.11620 -0.47422 -1.20870
 H -0.38099 -0.40567 0.63972
 H -0.37807 1.12268 -0.29559
 H 2.44408 -0.59132 0.33019
7
SN2_IRC_Cartesians_noMW_output/new_data/SN2_traj1_Cartesians point 387
C -0.21532 0.10264 -0.23153
 O 1.74794 0.41036 -0.00513
 F -3.10610 -0.16168 0.77582
 H -0.11427 -0.47540 -1.21149
 H -0.38147 -0.40625 0.63741
 H -0.37867 1.12194 -0.29825
 H 2.44788 -0.59161 0.33318
7
SN2_IRC_Cartesians_noMW_output/new_data/SN2_traj1_Cartesians point 388
C -0.21571 0.10212 -0.23340
 O 1.74920 0.41131 -0.00521
 F -3.11121 -0.15958 0.78212
 H -0.11252 -0.47648 -1.21404
 H -0.38190 -0.40678 0.63530
 H -0.37921 1.12127 -0.30067
 H 2.45135 -0.59187 0.33591
7
SN2_IRC_Cartesians_noMW_output/new_data/SN2_traj1_Cartesians point 389
C -0.21607 0.10166 -0.23509
 O 1.75034 0.41217 -0.00528
 F -3.11581 -0.15768 0.78780
 H -0.11093 -0.47744 -1.21634
 H -0.38229 -0.40726 0.63340
 H -0.37970 1.12066 -0.30286
 H 2.45447 -0.59210 0.33837
7
SN2_IRC_Cartesians_noMW_output/new_data/SN2_traj1_Cartesians point 390
C -0.21639 0.10124 -0.23660
 O 1.75135 0.41293 -0.00534
 F -3.11992 -0.15599 0.79288
 H -0.10952 -0.47831 -1.21839
 H -0.38264 -0.40769 0.63170
 H -0.38014 1.12012 -0.30481
 H 2.45726 -0.59231 0.34057
7
SN2_IRC_Cartesians_noMW_output/new_data/SN2_traj1_Cartesians point 391
C -0.21667 0.10088 -0.23794
 O 1.75225 0.41361 -0.00539
 F -3.12357 -0.15449 0.79739
 H -0.10827 -0.47908 -1.22022
 H -0.38295 -0.40807 0.63020
 H -0.38052 1.11964 -0.30654
 H 2.45973 -0.59250 0.34252
7
SN2_IRC_Cartesians_noMW_output/new_data/SN2_traj1_Cartesians point 392
C -0.21692 0.10055 -0.23913
 O 1.75305 0.41422 -0.00544
 F -3.12681 -0.15315 0.80138
 H -0.10716 -0.47976 -1.22183
 H -0.38323 -0.40840 0.62886
 H -0.38087 1.11921 -0.30808
 H 2.46193 -0.59267 0.34424
7
SN2_IRC_Cartesians_noMW_output/new_data/SN2_traj1_Cartesians point 393
C -0.21714 0.10026 -0.24018
 O 1.75375 0.41475 -0.00549
 F -3.12967 -0.15198 0.80491
 H -0.10617 -0.48036 -1.22326
 H -0.38347 -0.40870 0.62768
 H -0.38117 1.11884 -0.30944
 H 2.46387 -0.59281 0.34577
7
SN2_IRC_Cartesians_noMW_output/new_data/SN2_traj1_Cartesians point 394
C -0.21733 0.10001 -0.24111
 O 1.75437 0.41522 -0.00552
 F -3.13220 -0.15093 0.80804
 H -0.10530 -0.48089 -1.22452
 H -0.38369 -0.40896 0.62664
 H -0.38144 1.11850 -0.31064
 H 2.46559 -0.59294 0.34713
7
SN2_IRC_Cartesians_noMW_output/new_data/SN2_traj1_Cartesians point 395
C -0.21750 0.09978 -0.24194
 O 1.75493 0.41564 -0.00556
 F -3.13445 -0.15001 0.81081
 H -0.10453 -0.48137 -1.22565
 H -0.38388 -0.40919 0.62571
 H -0.38168 1.11821 -0.31170
 H 2.46711 -0.59306 0.34833
7
SN2_IRC_Cartesians_noMW_output/new_data/SN2_traj1_Cartesians point 396
C -0.21766 0.09958 -0.24268
 O 1.75542 0.41601 -0.00559
 F -3.13646 -0.14918 0.81330
 H -0.10384 -0.48179 -1.22665
 H -0.38405 -0.40940 0.62488
 H -0.38190 1.11794 -0.31266
 H 2.46848 -0.59316 0.34940
7
SN2_IRC_Cartesians_noMW_output/new_data/SN2_traj1_Cartesians point 397
C -0.21780 0.09939 -0.24335
 O 1.75587 0.41635 -0.00562
 F -3.13829 -0.14843 0.81556
 H -0.10321 -0.48218 -1.22757
 H -0.38420 -0.40959 0.62412
 H -0.38209 1.11770 -0.31353
 H 2.46972 -0.59325 0.35038
7
SN2_IRC_Cartesians_noMW_output/new_data/SN2_traj1_Cartesians point 398
C -0.21793 0.09922 -0.24397
 O 1.75629 0.41667 -0.00564
 F -3.13999 -0.14773 0.81765
 H -0.10263 -0.48253 -1.22841
 H -0.38435 -0.40977 0.62342
 H -0.38227 1.11748 -0.31433
 H 2.47087 -0.59334 0.35129
7
SN2_IRC_Cartesians_noMW_output/new_data/SN2_traj1_Cartesians point 399
C -0.21805 0.09906 -0.24457
 O 1.75669 0.41697 -0.00567
 F -3.14161 -0.14706 0.81966
 H -0.10207 -0.48288 -1.22922
 H -0.38449 -0.40994 0.62275
 H -0.38244 1.11726 -0.31511
 H 2.47197 -0.59342 0.35216
7
SN2_IRC_Cartesians_noMW_output/new_data/SN2_traj1_Cartesians point 400
C -0.21818 0.09890 -0.24517
 O 1.75709 0.41727 -0.00569
 F -3.14324 -0.14639 0.82167
 H -0.10151 -0.48322 -1.23003
 H -0.38462 -0.41011 0.62208
 H -0.38262 1.11705 -0.31588
 H 2.47308 -0.59351 0.35302
7
SN2_IRC_Cartesians_noMW_output/new_data/SN2_traj1_Cartesians point 401
C -0.21831 0.09872 -0.24579
 O 1.75751 0.41759 -0.00572
 F -3.14494 -0.14569 0.82377
 H -0.10092 -0.48358 -1.23088
 H -0.38477 -0.41028 0.62138
 H -0.38280 1.11683 -0.31669
 H 2.47423 -0.59359 0.35393
7
SN2_IRC_Cartesians_noMW_output/new_data/SN2_traj1_Cartesians point 402
C -0.21845 0.09854 -0.24648
 O 1.75797 0.41794 -0.00574
 F -3.14681 -0.14492 0.82608
 H -0.10028 -0.48397 -1.23182
 H -0.38493 -0.41048 0.62060
 H -0.38300 1.11658 -0.31757
 H 2.47550 -0.59369 0.35493
7
SN2_IRC_Cartesians_noMW_output/new_data/SN2_traj1_Cartesians point 403
C -0.21862 0.09832 -0.24726
 O 1.75850 0.41833 -0.00578
 F -3.14894 -0.14404 0.82870
 H -0.09955 -0.48442 -1.23288
 H -0.38511 -0.41070 0.61973
 H -0.38322 1.11630 -0.31858
 H 2.47694 -0.59380 0.35607
7
SN2_IRC_Cartesians_noMW_output/new_data/SN2_traj1_Cartesians point 404
C -0.21881 0.09807 -0.24817
 O 1.75911 0.41879 -0.00581
 F -3.15141 -0.14303 0.83175
 H -0.09870 -0.48494 -1.23411
 H -0.38532 -0.41096 0.61871
 H -0.38349 1.11598 -0.31975
 H 2.47862 -0.59392 0.35739
7
SN2_IRC_Cartesians_noMW_output/new_data/SN2_traj1_Cartesians point 405
C -0.21903 0.09778 -0.24923
 O 1.75981 0.41933 -0.00586
 F -3.15429 -0.14184 0.83531
 H -0.09771 -0.48554 -1.23555
 H -0.38556 -0.41125 0.61752
 H -0.38379 1.11560 -0.32112
 H 2.48057 -0.59407 0.35893
7
SN2_IRC_Cartesians_noMW_output/new_data/SN2_traj1_Cartesians point 406
C -0.21928 0.09745 -0.25044
 O 1.76063 0.41995 -0.00591
 F -3.15761 -0.14047 0.83941
 H -0.09657 -0.48624 -1.23721
 H -0.38585 -0.41160 0.61615
 H -0.38415 1.11516 -0.32270
 H 2.48283 -0.59424 0.36070
7
SN2_IRC_Cartesians_noMW_output/new_data/SN2_traj1_Cartesians point 407
C -0.21957 0.09707 -0.25182
 O 1.76156 0.42065 -0.00596
 F -3.16136 -0.13893 0.84404
 H -0.09528 -0.48703 -1.23908
 H -0.38617 -0.41199 0.61460
 H -0.38454 1.11467 -0.32448
 H 2.48537 -0.59443 0.36271
7
SN2_IRC_Cartesians_noMW_output/new_data/SN2_traj1_Cartesians point 408
C -0.21989 0.09666 -0.25334
 O 1.76257 0.42141 -0.00603
 F -3.16548 -0.13723 0.84912
 H -0.09387 -0.48790 -1.24114
 H -0.38652 -0.41242 0.61290
 H -0.38498 1.11412 -0.32643
 H 2.48817 -0.59465 0.36491
7
SN2_IRC_Cartesians_noMW_output/new_data/SN2_traj1_Cartesians point 409
C -0.22023 0.09621 -0.25496
 O 1.76366 0.42224 -0.00609
 F -3.16989 -0.13542 0.85457
 H -0.09235 -0.48883 -1.24334
 H -0.38689 -0.41287 0.61108
 H -0.38545 1.11354 -0.32853
 H 2.49116 -0.59487 0.36726
7
SN2_IRC_Cartesians_noMW_output/new_data/SN2_traj1_Cartesians point 410
C -0.22058 0.09575 -0.25664
 O 1.76479 0.42309 -0.00616
 F -3.17449 -0.13352 0.86025
 H -0.09077 -0.48980 -1.24564
 H -0.38728 -0.41335 0.60918
 H -0.38594 1.11294 -0.33071
 H 2.49428 -0.59511 0.36972
7
SN2_IRC_Cartesians_noMW_output/new_data/SN2_traj1_Cartesians point 411
C -0.22094 0.09528 -0.25837
 O 1.76595 0.42396 -0.00623
 F -3.17918 -0.13159 0.86604
 H -0.08916 -0.49078 -1.24798
 H -0.38768 -0.41384 0.60725
 H -0.38644 1.11232 -0.33293
 H 2.49746 -0.59535 0.37223
7
SN2_IRC_Cartesians_noMW_output/new_data/SN2_traj1_Cartesians point 412
C -0.22130 0.09481 -0.26008
 O 1.76710 0.42483 -0.00630
 F -3.18385 -0.12967 0.87180
 H -0.08756 -0.49177 -1.25031
 H -0.38808 -0.41432 0.60532
 H -0.38694 1.11171 -0.33515
 H 2.50063 -0.59559 0.37472
7
SN2_IRC_Cartesians_noMW_output/new_data/SN2_traj1_Cartesians point 413
C -0.22165 0.09435 -0.26175
 O 1.76822 0.42568 -0.00637
 F -3.18841 -0.12779 0.87743
 H -0.08599 -0.49272 -1.25258
 H -0.38846 -0.41480 0.60344
 H -0.38742 1.11111 -0.33731
 H 2.50372 -0.59582 0.37716
7
SN2_IRC_Cartesians_noMW_output/new_data/SN2_traj1_Cartesians point 414
C -0.22199 0.09391 -0.26335
 O 1.76929 0.42649 -0.00644
 F -3.19275 -0.12601 0.88279
 H -0.08450 -0.49364 -1.25475
 H -0.38883 -0.41525 0.60165
 H -0.38788 1.11054 -0.33937
 H 2.50666 -0.59604 0.37948
7
SN2_IRC_Cartesians_noMW_output/new_data/SN2_traj1_Cartesians point 415
C -0.22230 0.09351 -0.26482
 O 1.77028 0.42724 -0.00650
 F -3.19676 -0.12435 0.88774
 H -0.08312 -0.49448 -1.25675
 H -0.38917 -0.41567 0.59999
 H -0.38831 1.11001 -0.34128
 H 2.50939 -0.59625 0.38162
7
SN2_IRC_Cartesians_noMW_output/new_data/SN2_traj1_Cartesians point 416
C -0.22257 0.09315 -0.26613
 O 1.77115 0.42790 -0.00655
 F -3.20033 -0.12289 0.89215
 H -0.08189 -0.49523 -1.25853
 H -0.38948 -0.41604 0.59852
 H -0.38869 1.10954 -0.34297
 H 2.51181 -0.59643 0.38353
7
SN2_IRC_Cartesians_noMW_output/new_data/SN2_traj1_Cartesians point 417
C -0.22280 0.09285 -0.26722
 O 1.77189 0.42845 -0.00659
 F -3.20330 -0.12166 0.89581
 H -0.08087 -0.49586 -1.26002
 H -0.38973 -0.41634 0.59729
 H -0.38901 1.10915 -0.34438
 H 2.51382 -0.59658 0.38511
7
SN2_IRC_Cartesians_noMW_output/new_data/SN2_traj1_Cartesians point 418
C -0.22297 0.09262 -0.26803
 O 1.77243 0.42886 -0.00663
 F -3.20551 -0.12075 0.89854
 H -0.08011 -0.49632 -1.26112
 H -0.38992 -0.41657 0.59638
 H -0.38924 1.10886 -0.34543
 H 2.51532 -0.59669 0.38629
7
SN2_IRC_Cartesians_noMW_output/new_data/SN2_traj1_Cartesians point 419
C -0.22307 0.09250 -0.26850
 O 1.77275 0.42910 -0.00665
 F -3.20679 -0.12023 0.90012
 H -0.07968 -0.49659 -1.26176
 H -0.39003 -0.41671 0.59585
 H -0.38938 1.10869 -0.34604
 H 2.51619 -0.59676 0.38698
7
SN2_IRC_Cartesians_noMW_output/new_data/SN2_traj1_Cartesians point 420
C -0.22308 0.09248 -0.26858
 O 1.77279 0.42914 -0.00665
 F -3.20698 -0.12015 0.90036
 H -0.07961 -0.49663 -1.26186
 H -0.39004 -0.41673 0.59577
 H -0.38940 1.10866 -0.34613
 H 2.51632 -0.59677 0.38708
7
SN2_IRC_Cartesians_noMW_output/new_data/SN2_traj1_Cartesians point 421
C -0.22301 0.09257 -0.26823
 O 1.77256 0.42896 -0.00664
 F -3.20603 -0.12054 0.89919
 H -0.07993 -0.49643 -1.26138
 H -0.38996 -0.41663 0.59616
 H -0.38930 1.10879 -0.34568
 H 2.51568 -0.59672 0.38657
7
SN2_IRC_Cartesians_noMW_output/new_data/SN2_traj1_Cartesians point 422
C -0.22285 0.09278 -0.26748
 O 1.77206 0.42858 -0.00660
 F -3.20399 -0.12138 0.89667
 H -0.08064 -0.49600 -1.26036
 H -0.38979 -0.41642 0.59701
 H -0.38908 1.10906 -0.34471
 H 2.51429 -0.59662 0.38548
7
SN2_IRC_Cartesians_noMW_output/new_data/SN2_traj1_Cartesians point 423
C -0.22262 0.09308 -0.26639
 O 1.77132 0.42803 -0.00656
 F -3.20102 -0.12260 0.89300
 H -0.08166 -0.49538 -1.25888
 H -0.38954 -0.41611 0.59823
 H -0.38876 1.10945 -0.34330
 H 2.51227 -0.59646 0.38389
7
SN2_IRC_Cartesians_noMW_output/new_data/SN2_traj1_Cartesians point 424
C -0.22234 0.09345 -0.26503
 O 1.77042 0.42734 -0.00650
 F -3.19733 -0.12412 0.88845
 H -0.08292 -0.49460 -1.25704
 H -0.38922 -0.41572 0.59975
 H -0.38837 1.10993 -0.34155
 H 2.50977 -0.59628 0.38193
7
SN2_IRC_Cartesians_noMW_output/new_data/SN2_traj1_Cartesians point 425
C -0.22202 0.09387 -0.26350
 O 1.76939 0.42657 -0.00644
 F -3.19316 -0.12584 0.88329
 H -0.08436 -0.49372 -1.25495
 H -0.38887 -0.41529 0.60148
 H -0.38793 1.11048 -0.33957
 H 2.50694 -0.59606 0.37969
7
SN2_IRC_Cartesians_noMW_output/new_data/SN2_traj1_Cartesians point 426
C -0.22168 0.09432 -0.26186
 O 1.76829 0.42573 -0.00637
 F -3.18869 -0.12768 0.87778
 H -0.08589 -0.49278 -1.25272
 H -0.38849 -0.41483 0.60332
 H -0.38745 1.11107 -0.33745
 H 2.50391 -0.59583 0.37731
7
SN2_IRC_Cartesians_noMW_output/new_data/SN2_traj1_Cartesians point 427
C -0.22132 0.09478 -0.26017
 O 1.76716 0.42488 -0.00631
 F -3.18410 -0.12957 0.87212
 H -0.08747 -0.49182 -1.25043
 H -0.38810 -0.41435 0.60521
 H -0.38696 1.11167 -0.33527
 H 2.50080 -0.59560 0.37486
7
SN2_IRC_Cartesians_noMW_output/new_data/SN2_traj1_Cartesians point 428
C -0.22097 0.09524 -0.25851
 O 1.76604 0.42404 -0.00624
 F -3.17957 -0.13143 0.86651
 H -0.08903 -0.49086 -1.24817
 H -0.38771 -0.41388 0.60709
 H -0.38648 1.11227 -0.33312
 H 2.49772 -0.59537 0.37243
7
SN2_IRC_Cartesians_noMW_output/new_data/SN2_traj1_Cartesians point 429
C -0.22064 0.09567 -0.25692
 O 1.76497 0.42323 -0.00617
 F -3.17524 -0.13322 0.86117
 H -0.09052 -0.48995 -1.24601
 H -0.38734 -0.41343 0.60887
 H -0.38602 1.11284 -0.33106
 H 2.49478 -0.59514 0.37012
7
SN2_IRC_Cartesians_noMW_output/new_data/SN2_traj1_Cartesians point 430
C -0.22034 0.09607 -0.25547
 O 1.76400 0.42249 -0.00611
 F -3.17128 -0.13484 0.85629
 H -0.09187 -0.48912 -1.24403
 H -0.38701 -0.41302 0.61050
 H -0.38560 1.11336 -0.32919
 H 2.49210 -0.59494 0.36801
7
SN2_IRC_Cartesians_noMW_output/new_data/SN2_traj1_Cartesians point 431
C -0.22007 0.09642 -0.25421
 O 1.76316 0.42186 -0.00606
 F -3.16787 -0.13625 0.85207
 H -0.09305 -0.48840 -1.24233
 H -0.38672 -0.41266 0.61191
 H -0.38524 1.11381 -0.32757
 H 2.48979 -0.59477 0.36618
7
SN2_IRC_Cartesians_noMW_output/new_data/SN2_traj1_Cartesians point 432
C -0.21986 0.09669 -0.25320
 O 1.76248 0.42135 -0.00602
 F -3.16512 -0.13738 0.84868
 H -0.09399 -0.48782 -1.24096
 H -0.38649 -0.41238 0.61305
 H -0.38494 1.11417 -0.32626
 H 2.48792 -0.59463 0.36472
7
SN2_IRC_Cartesians_noMW_output/new_data/SN2_traj1_Cartesians point 433
C -0.21971 0.09690 -0.25246
 O 1.76198 0.42097 -0.00599
 F -3.16310 -0.13821 0.84618
 H -0.09469 -0.48740 -1.23995
 H -0.38631 -0.41217 0.61388
 H -0.38473 1.11444 -0.32530
 H 2.48655 -0.59452 0.36363
7
SN2_IRC_Cartesians_noMW_output/new_data/SN2_traj1_Cartesians point 434
C -0.21960 0.09703 -0.25196
 O 1.76165 0.42072 -0.00597
 F -3.16175 -0.13877 0.84452
 H -0.09515 -0.48711 -1.23927
 H -0.38620 -0.41203 0.61444
 H -0.38459 1.11462 -0.32466
 H 2.48563 -0.59445 0.36291
7
SN2_IRC_Cartesians_noMW_output/new_data/SN2_traj1_Cartesians point 435
C -0.21954 0.09711 -0.25168
 O 1.76146 0.42057 -0.00596
 F -3.16097 -0.13909 0.84355
 H -0.09542 -0.48695 -1.23888
 H -0.38613 -0.41195 0.61476
 H -0.38450 1.11472 -0.32429
 H 2.48510 -0.59441 0.36250
7
SN2_IRC_Cartesians_noMW_output/new_data/SN2_traj1_Cartesians point 436
C -0.21952 0.09715 -0.25155
 O 1.76137 0.42051 -0.00595
 F -3.16061 -0.13924 0.84312
 H -0.09554 -0.48687 -1.23871
 H -0.38610 -0.41191 0.61491
 H -0.38446 1.11476 -0.32412
 H 2.48486 -0.59440 0.36231
7
SN2_IRC_Cartesians_noMW_output/new_data/SN2_traj1_Cartesians point 437
C -0.21951 0.09715 -0.25152
 O 1.76136 0.42049 -0.00595
 F -3.16054 -0.13927 0.84303
 H -0.09556 -0.48686 -1.23867
 H -0.38610 -0.41190 0.61494
 H -0.38446 1.11477 -0.32409
 H 2.48482 -0.59439 0.36227
7
SN2_IRC_Cartesians_noMW_output/new_data/SN2_traj1_Cartesians point 438
C -0.21952 0.09714 -0.25156
 O 1.76138 0.42051 -0.00595
 F -3.16064 -0.13923 0.84315
 H -0.09553 -0.48688 -1.23872
 H -0.38610 -0.41191 0.61490
 H -0.38447 1.11476 -0.32414
 H 2.48488 -0.59440 0.36232
7
SN2_IRC_Cartesians_noMW_output/new_data/SN2_traj1_Cartesians point 439
C -0.21953 0.09713 -0.25162
 O 1.76142 0.42054 -0.00595
 F -3.16080 -0.13916 0.84335
 H -0.09548 -0.48691 -1.23880
 H -0.38612 -0.41193 0.61483
 H -0.38448 1.11474 -0.32421
 H 2.48499 -0.59441 0.36241
7
SN2_IRC_Cartesians_noMW_output/new_data/SN2_traj1_Cartesians point 440
C -0.21954 0.09711 -0.25167
 O 1.76145 0.42057 -0.00596
 F -3.16095 -0.13910 0.84353
 H -0.09542 -0.48695 -1.23888
 H -0.38613 -0.41195 0.61477
 H -0.38450 1.11472 -0.32428
 H 2.48509 -0.59441 0.36249
7
SN2_IRC_Cartesians_noMW_output/new_data/SN2_traj1_Cartesians point 441
C -0.21955 0.09710 -0.25170
 O 1.76147 0.42058 -0.00596
 F -3.16102 -0.13907 0.84362
 H -0.09540 -0.48696 -1.23891
 H -0.38614 -0.41195 0.61474
 H -0.38451 1.11471 -0.32432
 H 2.48514 -0.59442 0.36253
7
SN2_IRC_Cartesians_noMW_output/new_data/SN2_traj1_Cartesians point 442
C -0.21954 0.09711 -0.25168
 O 1.76146 0.42058 -0.00596
 F -3.16098 -0.13909 0.84357
 H -0.09541 -0.48695 -1.23889
 H -0.38613 -0.41195 0.61476
 H -0.38450 1.11472 -0.32430
 H 2.48511 -0.59441 0.36250
7
SN2_IRC_Cartesians_noMW_output/new_data/SN2_traj1_Cartesians point 443
C -0.21953 0.09713 -0.25161
 O 1.76141 0.42054 -0.00595
 F -3.16078 -0.13917 0.84332
 H -0.09548 -0.48691 -1.23879
 H -0.38612 -0.41193 0.61484
 H -0.38448 1.11474 -0.32420
 H 2.48497 -0.59440 0.36239
7
SN2_IRC_Cartesians_noMW_output/new_data/SN2_traj1_Cartesians point 444
C -0.21950 0.09717 -0.25147
 O 1.76132 0.42047 -0.00595
 F -3.16040 -0.13933 0.84285
 H -0.09561 -0.48683 -1.23860
 H -0.38608 -0.41189 0.61500
 H -0.38444 1.11479 -0.32402
 H 2.48472 -0.59438 0.36219
7
SN2_IRC_Cartesians_noMW_output/new_data/SN2_traj1_Cartesians point 445
C -0.21945 0.09723 -0.25126
 O 1.76118 0.42036 -0.00594
 F -3.15982 -0.13956 0.84213
 H -0.09581 -0.48671 -1.23831
 H -0.38603 -0.41183 0.61524
 H -0.38438 1.11487 -0.32375
 H 2.48432 -0.59436 0.36188
7
SN2_IRC_Cartesians_noMW_output/new_data/SN2_traj1_Cartesians point 446
C -0.21939 0.09730 -0.25097
 O 1.76098 0.42021 -0.00593
 F -3.15904 -0.13988 0.84117
 H -0.09608 -0.48654 -1.23792
 H -0.38597 -0.41175 0.61556
 H -0.38430 1.11497 -0.32338
 H 2.48380 -0.59432 0.36147
7
SN2_IRC_Cartesians_noMW_output/new_data/SN2_traj1_Cartesians point 447
C -0.21932 0.09740 -0.25061
 O 1.76074 0.42003 -0.00591
 F -3.15806 -0.14029 0.83996
 H -0.09642 -0.48634 -1.23743
 H -0.38588 -0.41165 0.61596
 H -0.38419 1.11510 -0.32291
 H 2.48313 -0.59427 0.36094
7
SN2_IRC_Cartesians_noMW_output/new_data/SN2_traj1_Cartesians point 448
C -0.21923 0.09752 -0.25018
 O 1.76046 0.41982 -0.00590
 F -3.15689 -0.14077 0.83853
 H -0.09682 -0.48609 -1.23685
 H -0.38579 -0.41153 0.61644
 H -0.38407 1.11525 -0.32236
 H 2.48234 -0.59421 0.36032
7
SN2_IRC_Cartesians_noMW_output/new_data/SN2_traj1_Cartesians point 449
C -0.21913 0.09765 -0.24969
 O 1.76013 0.41957 -0.00588
 F -3.15557 -0.14131 0.83689
 H -0.09727 -0.48581 -1.23619
 H -0.38567 -0.41139 0.61699
 H -0.38393 1.11543 -0.32173
 H 2.48144 -0.59414 0.35961
7
SN2_IRC_Cartesians_noMW_output/new_data/SN2_traj1_Cartesians point 450
C -0.21902 0.09780 -0.24916
 O 1.75977 0.41930 -0.00585
 F -3.15411 -0.14192 0.83508
 H -0.09778 -0.48551 -1.23546
 H -0.38555 -0.41124 0.61759
 H -0.38377 1.11562 -0.32104
 H 2.48045 -0.59406 0.35883
7
SN2_IRC_Cartesians_noMW_output/new_data/SN2_traj1_Cartesians point 451
C -0.21890 0.09796 -0.24859
 O 1.75939 0.41901 -0.00583
 F -3.15255 -0.14255 0.83317
 H -0.09831 -0.48518 -1.23469
 H -0.38542 -0.41107 0.61823
 H -0.38361 1.11583 -0.32030
 H 2.47940 -0.59398 0.35800
7
SN2_IRC_Cartesians_noMW_output/new_data/SN2_traj1_Cartesians point 452
C -0.21877 0.09812 -0.24800
 O 1.75899 0.41871 -0.00581
 F -3.15095 -0.14321 0.83119
 H -0.09886 -0.48484 -1.23389
 H -0.38528 -0.41091 0.61890
 H -0.38344 1.11604 -0.31954
 H 2.47831 -0.59390 0.35715
7
SN2_IRC_Cartesians_noMW_output/new_data/SN2_traj1_Cartesians point 453
C -0.21865 0.09828 -0.24741
 O 1.75860 0.41841 -0.00578
 F -3.14935 -0.14387 0.82921
 H -0.09941 -0.48450 -1.23308
 H -0.38514 -0.41074 0.61956
 H -0.38327 1.11625 -0.31878
 H 2.47722 -0.59382 0.35629
7
SN2_IRC_Cartesians_noMW_output/new_data/SN2_traj1_Cartesians point 454
C -0.21853 0.09844 -0.24684
 O 1.75821 0.41812 -0.00576
 F -3.14779 -0.14451 0.82729
 H -0.09995 -0.48418 -1.23231
 H -0.38501 -0.41058 0.62020
 H -0.38310 1.11645 -0.31804
 H 2.47617 -0.59374 0.35546
7
SN2_IRC_Cartesians_noMW_output/new_data/SN2_traj1_Cartesians point 455
C -0.21842 0.09858 -0.24630
 O 1.75786 0.41785 -0.00574
 F -3.14634 -0.14511 0.82549
 H -0.10045 -0.48387 -1.23158
 H -0.38489 -0.41043 0.62080
 H -0.38295 1.11664 -0.31735
 H 2.47518 -0.59367 0.35468
7
SN2_IRC_Cartesians_noMW_output/new_data/SN2_traj1_Cartesians point 456
C -0.21832 0.09872 -0.24583
 O 1.75753 0.41761 -0.00572
 F -3.14503 -0.14565 0.82388
 H -0.10089 -0.48360 -1.23093
 H -0.38478 -0.41029 0.62134
 H -0.38281 1.11682 -0.31673
 H 2.47429 -0.59360 0.35398
7
SN2_IRC_Cartesians_noMW_output/new_data/SN2_traj1_Cartesians point 457
C -0.21823 0.09883 -0.24542
 O 1.75726 0.41740 -0.00570
 F -3.14394 -0.14610 0.82253
 H -0.10127 -0.48337 -1.23038
 H -0.38468 -0.41018 0.62179
 H -0.38269 1.11696 -0.31621
 H 2.47355 -0.59354 0.35340
7
SN2_IRC_Cartesians_noMW_output/new_data/SN2_traj1_Cartesians point 458
C -0.21817 0.09891 -0.24512
 O 1.75706 0.41725 -0.00569
 F -3.14311 -0.14644 0.82150
 H -0.10156 -0.48319 -1.22997
 H -0.38461 -0.41009 0.62213
 H -0.38260 1.11707 -0.31581
 H 2.47299 -0.59350 0.35295
7
SN2_IRC_Cartesians_noMW_output/new_data/SN2_traj1_Cartesians point 459
C -0.21813 0.09896 -0.24493
 O 1.75693 0.41715 -0.00568
 F -3.14260 -0.14665 0.82087
 H -0.10173 -0.48308 -1.22971
 H -0.38457 -0.41004 0.62234
 H -0.38255 1.11714 -0.31557
 H 2.47264 -0.59347 0.35268
7
SN2_IRC_Cartesians_noMW_output/new_data/SN2_traj1_Cartesians point 460
C -0.21812 0.09897 -0.24488
 O 1.75690 0.41713 -0.00568
 F -3.14246 -0.14671 0.82071
 H -0.10178 -0.48305 -1.22965
 H -0.38456 -0.41003 0.62240
 H -0.38253 1.11715 -0.31551
 H 2.47255 -0.59347 0.35261
7
SN2_IRC_Cartesians_noMW_output/new_data/SN2_traj1_Cartesians point 461
C -0.21814 0.09895 -0.24499
 O 1.75697 0.41718 -0.00568
 F -3.14274 -0.14659 0.82106
 H -0.10168 -0.48311 -1.22979
 H -0.38458 -0.41006 0.62228
 H -0.38256 1.11712 -0.31564
 H 2.47274 -0.59348 0.35276
7
SN2_IRC_Cartesians_noMW_output/new_data/SN2_traj1_Cartesians point 462
C -0.21820 0.09887 -0.24525
 O 1.75715 0.41732 -0.00569
 F -3.14346 -0.14630 0.82194
 H -0.10143 -0.48327 -1.23015
 H -0.38464 -0.41013 0.62199
 H -0.38264 1.11702 -0.31598
 H 2.47323 -0.59352 0.35314
7
SN2_IRC_Cartesians_noMW_output/new_data/SN2_traj1_Cartesians point 463
C -0.21829 0.09876 -0.24567
 O 1.75743 0.41753 -0.00571
 F -3.14461 -0.14582 0.82337
 H -0.10104 -0.48351 -1.23072
 H -0.38474 -0.41025 0.62151
 H -0.38276 1.11687 -0.31653
 H 2.47401 -0.59358 0.35376
7
SN2_IRC_Cartesians_noMW_output/new_data/SN2_traj1_Cartesians point 464
C -0.21841 0.09860 -0.24625
 O 1.75782 0.41782 -0.00573
 F -3.14618 -0.14518 0.82529
 H -0.10050 -0.48384 -1.23150
 H -0.38487 -0.41041 0.62087
 H -0.38293 1.11666 -0.31727
 H 2.47507 -0.59366 0.35459
7
SN2_IRC_Cartesians_noMW_output/new_data/SN2_traj1_Cartesians point 465
C -0.21855 0.09841 -0.24696
 O 1.75829 0.41818 -0.00576
 F -3.14811 -0.14438 0.82769
 H -0.09983 -0.48424 -1.23247
 H -0.38504 -0.41061 0.62007
 H -0.38314 1.11641 -0.31819
 H 2.47638 -0.59376 0.35563
7
SN2_IRC_Cartesians_noMW_output/new_data/SN2_traj1_Cartesians point 466
C -0.21873 0.09817 -0.24780
 O 1.75886 0.41861 -0.00580
 F -3.15040 -0.14344 0.83051
 H -0.09905 -0.48473 -1.23361
 H -0.38523 -0.41085 0.61912
 H -0.38338 1.11611 -0.31928
 H 2.47794 -0.59387 0.35685
7
SN2_IRC_Cartesians_noMW_output/new_data/SN2_traj1_Cartesians point 467
C -0.21893 0.09791 -0.24876
 O 1.75951 0.41910 -0.00584
 F -3.15303 -0.14236 0.83376
 H -0.09814 -0.48528 -1.23492
 H -0.38546 -0.41112 0.61804
 H -0.38366 1.11576 -0.32053
 H 2.47972 -0.59401 0.35826
7
SN2_IRC_Cartesians_noMW_output/new_data/SN2_traj1_Cartesians point 468
C -0.21916 0.09761 -0.24985
 O 1.76024 0.41965 -0.00588
 F -3.15600 -0.14114 0.83742
 H -0.09713 -0.48590 -1.23640
 H -0.38571 -0.41143 0.61681
 H -0.38397 1.11537 -0.32193
 H 2.48173 -0.59416 0.35984
7
SN2_IRC_Cartesians_noMW_output/new_data/SN2_traj1_Cartesians point 469
C -0.21942 0.09728 -0.25107
 O 1.76105 0.42027 -0.00593
 F -3.15931 -0.13977 0.84151
 H -0.09599 -0.48660 -1.23806
 H -0.38599 -0.41178 0.61545
 H -0.38433 1.11494 -0.32351
 H 2.48398 -0.59433 0.36161
7
SN2_IRC_Cartesians_noMW_output/new_data/SN2_traj1_Cartesians point 470
C -0.21970 0.09691 -0.25242
 O 1.76196 0.42095 -0.00599
 F -3.16299 -0.13826 0.84605
 H -0.09472 -0.48738 -1.23990
 H -0.38630 -0.41216 0.61393
 H -0.38472 1.11445 -0.32525
 H 2.48648 -0.59452 0.36358
7
SN2_IRC_Cartesians_noMW_output/new_data/SN2_traj1_Cartesians point 471
C -0.22001 0.09650 -0.25391
 O 1.76296 0.42171 -0.00605
 F -3.16706 -0.13658 0.85107
 H -0.09333 -0.48823 -1.24192
 H -0.38665 -0.41258 0.61225
 H -0.38515 1.11392 -0.32718
 H 2.48923 -0.59473 0.36575
7
SN2_IRC_Cartesians_noMW_output/new_data/SN2_traj1_Cartesians point 472
C -0.22035 0.09605 -0.25554
 O 1.76405 0.42253 -0.00612
 F -3.17149 -0.13476 0.85655
 H -0.09180 -0.48916 -1.24414
 H -0.38703 -0.41304 0.61042
 H -0.38562 1.11333 -0.32929
 H 2.49224 -0.59495 0.36812
7
SN2_IRC_Cartesians_noMW_output/new_data/SN2_traj1_Cartesians point 473
C -0.22072 0.09557 -0.25729
 O 1.76522 0.42342 -0.00619
 F -3.17624 -0.13280 0.86241
 H -0.09017 -0.49016 -1.24651
 H -0.38743 -0.41353 0.60846
 H -0.38613 1.11271 -0.33154
 H 2.49547 -0.59520 0.37066
7
SN2_IRC_Cartesians_noMW_output/new_data/SN2_traj1_Cartesians point 474
C -0.22110 0.09508 -0.25910
 O 1.76644 0.42433 -0.00626
 F -3.18117 -0.13077 0.86850
 H -0.08848 -0.49120 -1.24897
 H -0.38785 -0.41405 0.60642
 H -0.38665 1.11206 -0.33388
 H 2.49881 -0.59545 0.37329
7
SN2_IRC_Cartesians_noMW_output/new_data/SN2_traj1_Cartesians point 475
C -0.22148 0.09458 -0.26091
 O 1.76765 0.42525 -0.00634
 F -3.18610 -0.12874 0.87458
 H -0.08678 -0.49224 -1.25143
 H -0.38827 -0.41456 0.60439
 H -0.38718 1.11141 -0.33622
 H 2.50215 -0.59570 0.37592
7
SN2_IRC_Cartesians_noMW_output/new_data/SN2_traj1_Cartesians point 476
C -0.22184 0.09410 -0.26265
 O 1.76882 0.42614 -0.00641
 F -3.19085 -0.12679 0.88045
 H -0.08515 -0.49324 -1.25380
 H -0.38867 -0.41505 0.60243
 H -0.38768 1.11078 -0.33848
 H 2.50538 -0.59594 0.37846
7
SN2_IRC_Cartesians_noMW_output/new_data/SN2_traj1_Cartesians point 477
C -0.22219 0.09365 -0.26430
 O 1.76992 0.42697 -0.00647
 F -3.19533 -0.12495 0.88597
 H -0.08361 -0.49418 -1.25604
 H -0.38905 -0.41552 0.60058
 H -0.38816 1.11020 -0.34060
 H 2.50841 -0.59617 0.38085
7
SN2_IRC_Cartesians_noMW_output/new_data/SN2_traj1_Cartesians point 478
C -0.22251 0.09323 -0.26583
 O 1.77095 0.42774 -0.00654
 F -3.19949 -0.12323 0.89111
 H -0.08218 -0.49506 -1.25812
 H -0.38941 -0.41595 0.59886
 H -0.38860 1.10965 -0.34258
 H 2.51124 -0.59639 0.38308
7
SN2_IRC_Cartesians_noMW_output/new_data/SN2_traj1_Cartesians point 479
C -0.22281 0.09284 -0.26725
 O 1.77191 0.42847 -0.00660
 F -3.20338 -0.12163 0.89591
 H -0.08085 -0.49588 -1.26006
 H -0.38974 -0.41635 0.59726
 H -0.38901 1.10914 -0.34442
 H 2.51388 -0.59658 0.38516
7
SN2_IRC_Cartesians_noMW_output/new_data/SN2_traj1_Cartesians point 480
C -0.22309 0.09247 -0.26860
 O 1.77281 0.42915 -0.00665
 F -3.20704 -0.12012 0.90043
 H -0.07959 -0.49665 -1.26189
 H -0.39005 -0.41673 0.59575
 H -0.38940 1.10865 -0.34616
 H 2.51636 -0.59677 0.38711
7
SN2_IRC_Cartesians_noMW_output/new_data/SN2_traj1_Cartesians point 481
C -0.22336 0.09212 -0.26989
 O 1.77368 0.42981 -0.00670
 F -3.21057 -0.11867 0.90478
 H -0.07838 -0.49739 -1.26364
 H -0.39035 -0.41710 0.59429
 H -0.38978 1.10819 -0.34783
 H 2.51875 -0.59695 0.38900
7
SN2_IRC_Cartesians_noMW_output/new_data/SN2_traj1_Cartesians point 482
C -0.22363 0.09177 -0.27116
 O 1.77453 0.43045 -0.00676
 F -3.21403 -0.11725 0.90906
 H -0.07719 -0.49812 -1.26537
 H -0.39064 -0.41746 0.59286
 H -0.39015 1.10773 -0.34948
 H 2.52110 -0.59713 0.39085
7
SN2_IRC_Cartesians_noMW_output/new_data/SN2_traj1_Cartesians point 483
C -0.22389 0.09142 -0.27244
 O 1.77539 0.43110 -0.00681
 F -3.21751 -0.11581 0.91335
 H -0.07599 -0.49885 -1.26711
 H -0.39094 -0.41782 0.59143
 H -0.39052 1.10728 -0.35113
 H 2.52346 -0.59731 0.39271
7
SN2_IRC_Cartesians_noMW_output/new_data/SN2_traj1_Cartesians point 484
C -0.22416 0.09106 -0.27373
 O 1.77625 0.43175 -0.00686
 F -3.22101 -0.11437 0.91767
 H -0.07479 -0.49959 -1.26886
 H -0.39124 -0.41818 0.58998
 H -0.39089 1.10682 -0.35279
 H 2.52584 -0.59749 0.39457
7
SN2_IRC_Cartesians_noMW_output/new_data/SN2_traj1_Cartesians point 485
C -0.22443 0.09071 -0.27500
 O 1.77710 0.43240 -0.00691
 F -3.22448 -0.11294 0.92196
 H -0.07360 -0.50032 -1.27059
 H -0.39153 -0.41854 0.58855
 H -0.39126 1.10636 -0.35444
 H 2.52819 -0.59766 0.39643
7
SN2_IRC_Cartesians_noMW_output/new_data/SN2_traj1_Cartesians point 486
C -0.22469 0.09037 -0.27625
 O 1.77794 0.43303 -0.00696
 F -3.22787 -0.11155 0.92615
 H -0.07243 -0.50103 -1.27228
 H -0.39182 -0.41890 0.58715
 H -0.39162 1.10591 -0.35604
 H 2.53049 -0.59784 0.39824
7
SN2_IRC_Cartesians_noMW_output/new_data/SN2_traj1_Cartesians point 487
C -0.22494 0.09004 -0.27745
 O 1.77875 0.43364 -0.00701
 F -3.23115 -0.11020 0.93019
 H -0.07130 -0.50172 -1.27392
 H -0.39210 -0.41924 0.58580
 H -0.39197 1.10548 -0.35760
 H 2.53272 -0.59801 0.39999
7
SN2_IRC_Cartesians_noMW_output/new_data/SN2_traj1_Cartesians point 488
C -0.22519 0.08972 -0.27862
 O 1.77953 0.43423 -0.00706
 F -3.23432 -0.10889 0.93411
 H -0.07021 -0.50239 -1.27550
 H -0.39237 -0.41957 0.58449
 H -0.39231 1.10506 -0.35911
 H 2.53487 -0.59817 0.40169
7
SN2_IRC_Cartesians_noMW_output/new_data/SN2_traj1_Cartesians point 489
C -0.22542 0.08941 -0.27975
 O 1.78029 0.43480 -0.00711
 F -3.23740 -0.10762 0.93791
 H -0.06916 -0.50304 -1.27704
 H -0.39263 -0.41989 0.58322
 H -0.39263 1.10466 -0.36057
 H 2.53696 -0.59833 0.40333
7
SN2_IRC_Cartesians_noMW_output/new_data/SN2_traj1_Cartesians point 490
C -0.22565 0.08911 -0.28085
 O 1.78103 0.43536 -0.00715
 F -3.24040 -0.10639 0.94162
 H -0.06812 -0.50367 -1.27854
 H -0.39288 -0.42020 0.58198
 H -0.39295 1.10426 -0.36199
 H 2.53899 -0.59848 0.40494
7
SN2_IRC_Cartesians_noMW_output/new_data/SN2_traj1_Cartesians point 491
C -0.22588 0.08882 -0.28192
 O 1.78175 0.43590 -0.00720
 F -3.24333 -0.10519 0.94523
 H -0.06712 -0.50428 -1.28000
 H -0.39313 -0.42050 0.58077
 H -0.39326 1.10388 -0.36338
 H 2.54098 -0.59863 0.40650
7
SN2_IRC_Cartesians_noMW_output/new_data/SN2_traj1_Cartesians point 492
C -0.22610 0.08853 -0.28297
 O 1.78245 0.43643 -0.00724
 F -3.24618 -0.10401 0.94875
 H -0.06614 -0.50488 -1.28142
 H -0.39338 -0.42080 0.57959
 H -0.39357 1.10350 -0.36473
 H 2.54291 -0.59878 0.40802
7
SN2_IRC_Cartesians_noMW_output/new_data/SN2_traj1_Cartesians point 493
C -0.22631 0.08825 -0.28399
 O 1.78313 0.43695 -0.00728
 F -3.24895 -0.10287 0.95216
 H -0.06519 -0.50547 -1.28280
 H -0.39361 -0.42108 0.57845
 H -0.39386 1.10314 -0.36605
 H 2.54479 -0.59892 0.40950
7
SN2_IRC_Cartesians_noMW_output/new_data/SN2_traj1_Cartesians point 494
C -0.22652 0.08798 -0.28497
 O 1.78379 0.43745 -0.00732
 F -3.25162 -0.10177 0.95547
 H -0.06427 -0.50603 -1.28414
 H -0.39384 -0.42136 0.57735
 H -0.39415 1.10279 -0.36732
 H 2.54660 -0.59905 0.41093
7
SN2_IRC_Cartesians_noMW_output/new_data/SN2_traj1_Cartesians point 495
C -0.22671 0.08772 -0.28591
 O 1.78442 0.43792 -0.00736
 F -3.25417 -0.10072 0.95862
 H -0.06339 -0.50657 -1.28541
 H -0.39405 -0.42163 0.57629
 H -0.39442 1.10245 -0.36853
 H 2.54834 -0.59918 0.41229
7
SN2_IRC_Cartesians_noMW_output/new_data/SN2_traj1_Cartesians point 496
C -0.22690 0.08748 -0.28679
 O 1.78501 0.43837 -0.00740
 F -3.25657 -0.09973 0.96158
 H -0.06257 -0.50707 -1.28661
 H -0.39426 -0.42188 0.57530
 H -0.39467 1.10214 -0.36966
 H 2.54996 -0.59931 0.41357
7
SN2_IRC_Cartesians_noMW_output/new_data/SN2_traj1_Cartesians point 497
C -0.22707 0.08726 -0.28759
 O 1.78555 0.43878 -0.00743
 F -3.25877 -0.09883 0.96429
 H -0.06181 -0.50753 -1.28771
 H -0.39445 -0.42210 0.57440
 H -0.39491 1.10185 -0.37071
 H 2.55145 -0.59942 0.41475
7
SN2_IRC_Cartesians_noMW_output/new_data/SN2_traj1_Cartesians point 498
C -0.22722 0.08706 -0.28831
 O 1.78603 0.43914 -0.00746
 F -3.26072 -0.09803 0.96669
 H -0.06115 -0.50794 -1.28868
 H -0.39461 -0.42231 0.57359
 H -0.39511 1.10159 -0.37163
 H 2.55277 -0.59952 0.41579
7
SN2_IRC_Cartesians_noMW_output/new_data/SN2_traj1_Cartesians point 499
C -0.22734 0.08690 -0.28892
 O 1.78644 0.43945 -0.00748
 F -3.26237 -0.09735 0.96873
 H -0.06058 -0.50829 -1.28950
 H -0.39475 -0.42248 0.57291
 H -0.39529 1.10137 -0.37242
 H 2.55390 -0.59960 0.41667
7
SN2_IRC_Cartesians_noMW_output/new_data/SN2_traj1_Cartesians point 500
C -0.22745 0.08676 -0.28940
 O 1.78676 0.43969 -0.00750
 F -3.26369 -0.09680 0.97037
 H -0.06012 -0.50857 -1.29016
 H -0.39486 -0.42261 0.57236
 H -0.39543 1.10120 -0.37305
 H 2.55479 -0.59967 0.41738
