# Supplementary material for: Low dimensional representations along intrinsic reaction coordinates and molecular dynamics trajectories using interatomic distance matrices
Source: Chem Sci. 2019 Sep 18;10(43):9954–68. doi: 10.1039/c9sc02742d (PMC6991188; doi:10.1039/c9sc02742d)
Supplement: Supplementary file 1 [file SC-010-C9SC02742D-s001.zip › C9SC02742D-SI/ESI_xyz_files/SN2_IRC_Cartesians_noMW_output/new_data/SN2_traj_Cartesians_noMW_all_PCs.xyz]

7
SN2_IRC_Cartesians_noMW_output/new_data/SN2_traj1_Cartesians point 1
C -0.32702 0.09633 -0.02278
 O 1.57889 0.32195 -0.00727
 F -2.21711 -0.20519 0.07479
 H -0.34019 -0.42721 -0.92830
 H -0.36630 -0.42385 0.87528
 H -0.42381 1.12723 -0.02859
 H 2.09555 -0.48926 0.03688
7
SN2_IRC_Cartesians_noMW_output/new_data/SN2_traj1_Cartesians point 2
C -0.32460 0.09778 -0.02052
 O 1.57765 0.32058 -0.00705
 F -2.21461 -0.21022 0.06717
 H -0.34197 -0.42497 -0.92521
 H -0.36541 -0.42222 0.87777
 H -0.42186 1.12894 -0.02566
 H 2.09080 -0.48990 0.03351
7
SN2_IRC_Cartesians_noMW_output/new_data/SN2_traj1_Cartesians point 3
C -0.32352 0.09849 -0.01951
 O 1.57693 0.31997 -0.00699
 F -2.21278 -0.21270 0.06374
 H -0.34286 -0.42388 -0.92380
 H -0.36509 -0.42141 0.87889
 H -0.42103 1.12979 -0.02435
 H 2.08836 -0.49025 0.03201
7
SN2_IRC_Cartesians_noMW_output/new_data/SN2_traj1_Cartesians point 4
C -0.32365 0.09855 -0.01973
 O 1.57665 0.32009 -0.00709
 F -2.21144 -0.21292 0.06446
 H -0.34291 -0.42383 -0.92403
 H -0.36539 -0.42134 0.87862
 H -0.42126 1.12986 -0.02462
 H 2.08799 -0.49042 0.03239
7
SN2_IRC_Cartesians_noMW_output/new_data/SN2_traj1_Cartesians point 5
C -0.32453 0.09822 -0.02069
 O 1.57660 0.32066 -0.00728
 F -2.21020 -0.21179 0.06768
 H -0.34247 -0.42439 -0.92526
 H -0.36607 -0.42170 0.87752
 H -0.42216 1.12946 -0.02585
 H 2.08883 -0.49047 0.03389
7
SN2_IRC_Cartesians_noMW_output/new_data/SN2_traj1_Cartesians point 6
C -0.32588 0.09767 -0.02207
 O 1.57663 0.32148 -0.00755
 F -2.20879 -0.20989 0.07226
 H -0.34178 -0.42530 -0.92703
 H -0.36699 -0.42231 0.87596
 H -0.42347 1.12880 -0.02761
 H 2.09029 -0.49045 0.03602
7
SN2_IRC_Cartesians_noMW_output/new_data/SN2_traj1_Cartesians point 7
C -0.32754 0.09698 -0.02368
 O 1.57667 0.32245 -0.00786
 F -2.20704 -0.20755 0.07763
 H -0.34099 -0.42641 -0.92909
 H -0.36808 -0.42308 0.87415
 H -0.42505 1.12799 -0.02966
 H 2.09204 -0.49037 0.03851
7
SN2_IRC_Cartesians_noMW_output/new_data/SN2_traj1_Cartesians point 8
C -0.32944 0.09621 -0.02542
 O 1.57665 0.32351 -0.00821
 F -2.20477 -0.20496 0.08346
 H -0.34017 -0.42763 -0.93134
 H -0.36930 -0.42394 0.87217
 H -0.42684 1.12708 -0.03190
 H 2.09387 -0.49027 0.04123
7
SN2_IRC_Cartesians_noMW_output/new_data/SN2_traj1_Cartesians point 9
C -0.33151 0.09542 -0.02725
 O 1.57651 0.32463 -0.00860
 F -2.20177 -0.20227 0.08956
 H -0.33939 -0.42890 -0.93367
 H -0.37065 -0.42484 0.87010
 H -0.42881 1.12613 -0.03423
 H 2.09563 -0.49017 0.04410
7
SN2_IRC_Cartesians_noMW_output/new_data/SN2_traj1_Cartesians point 10
C -0.33370 0.09464 -0.02911
 O 1.57617 0.32578 -0.00904
 F -2.19780 -0.19970 0.09576
 H -0.33871 -0.43013 -0.93601
 H -0.37214 -0.42571 0.86798
 H -0.43090 1.12522 -0.03660
 H 2.09708 -0.49010 0.04703
7
SN2_IRC_Cartesians_noMW_output/new_data/SN2_traj1_Cartesians point 11
C -0.33588 0.09397 -0.03094
 O 1.57553 0.32691 -0.00954
 F -2.19249 -0.19754 0.10182
 H -0.33823 -0.43119 -0.93827
 H -0.37378 -0.42646 0.86589
 H -0.43308 1.12444 -0.03892
 H 2.09794 -0.49014 0.04996
7
SN2_IRC_Cartesians_noMW_output/new_data/SN2_traj1_Cartesians point 12
C -0.33786 0.09357 -0.03262
 O 1.57443 0.32795 -0.01009
 F -2.18550 -0.19630 0.10737
 H -0.33807 -0.43188 -0.94026
 H -0.37556 -0.42690 0.86394
 H -0.43519 1.12397 -0.04104
 H 2.09774 -0.49041 0.05270
7
SN2_IRC_Cartesians_noMW_output/new_data/SN2_traj1_Cartesians point 13
C -0.33925 0.09363 -0.03397
 O 1.57277 0.32877 -0.01067
 F -2.17682 -0.19665 0.11177
 H -0.33836 -0.43192 -0.94174
 H -0.37739 -0.42682 0.86234
 H -0.43697 1.12403 -0.04272
 H 2.09601 -0.49104 0.05498
7
SN2_IRC_Cartesians_noMW_output/new_data/SN2_traj1_Cartesians point 14
C -0.33974 0.09425 -0.03482
 O 1.57064 0.32925 -0.01124
 F -2.16718 -0.19893 0.11449
 H -0.33913 -0.43115 -0.94249
 H -0.37909 -0.42608 0.86126
 H -0.43815 1.12477 -0.04374
 H 2.09263 -0.49211 0.05654
7
SN2_IRC_Cartesians_noMW_output/new_data/SN2_traj1_Cartesians point 15
C -0.33933 0.09537 -0.03520
 O 1.56826 0.32940 -0.01175
 F -2.15754 -0.20283 0.11562
 H -0.34023 -0.42970 -0.94259
 H -0.38055 -0.42477 0.86069
 H -0.43867 1.12606 -0.04416
 H 2.08806 -0.49353 0.05739
7
SN2_IRC_Cartesians_noMW_output/new_data/SN2_traj1_Cartesians point 16
C -0.33824 0.09682 -0.03526
 O 1.56579 0.32932 -0.01220
 F -2.14836 -0.20784 0.11565
 H -0.34150 -0.42778 -0.94224
 H -0.38180 -0.42308 0.86047
 H -0.43867 1.12774 -0.04415
 H 2.08278 -0.49518 0.05773
7
SN2_IRC_Cartesians_noMW_output/new_data/SN2_traj1_Cartesians point 17
C -0.33664 0.09851 -0.03511
 O 1.56330 0.32908 -0.01260
 F -2.13970 -0.21360 0.11501
 H -0.34285 -0.42556 -0.94163
 H -0.38290 -0.42111 0.86047
 H -0.43830 1.12969 -0.04389
 H 2.07708 -0.49701 0.05776
7
SN2_IRC_Cartesians_noMW_output/new_data/SN2_traj1_Cartesians point 18
C -0.33465 0.10037 -0.03488
 O 1.56081 0.32875 -0.01298
 F -2.13152 -0.21994 0.11406
 H -0.34423 -0.42310 -0.94089
 H -0.38389 -0.41892 0.86056
 H -0.43764 1.13184 -0.04350
 H 2.07111 -0.49901 0.05763
7
SN2_IRC_Cartesians_noMW_output/new_data/SN2_traj1_Cartesians point 19
C -0.33233 0.10240 -0.03464
 O 1.55832 0.32839 -0.01334
 F -2.12377 -0.22676 0.11310
 H -0.34557 -0.42046 -0.94014
 H -0.38485 -0.41655 0.86065
 H -0.43678 1.13417 -0.04312
 H 2.06497 -0.50119 0.05750
7
SN2_IRC_Cartesians_noMW_output/new_data/SN2_traj1_Cartesians point 20
C -0.32973 0.10456 -0.03449
 O 1.55584 0.32804 -0.01371
 F -2.11643 -0.23399 0.11242
 H -0.34682 -0.41767 -0.93948
 H -0.38582 -0.41401 0.86062
 H -0.43577 1.13664 -0.04284
 H 2.05872 -0.50357 0.05749
7
SN2_IRC_Cartesians_noMW_output/new_data/SN2_traj1_Cartesians point 21
C -0.32690 0.10683 -0.03452
 O 1.55339 0.32775 -0.01410
 F -2.10952 -0.24154 0.11233
 H -0.34794 -0.41480 -0.93905
 H -0.38685 -0.41133 0.86039
 H -0.43466 1.13923 -0.04279
 H 2.05248 -0.50615 0.05774
7
SN2_IRC_Cartesians_noMW_output/new_data/SN2_traj1_Cartesians point 22
C -0.32392 0.10918 -0.03481
 O 1.55099 0.32757 -0.01451
 F -2.10304 -0.24927 0.11312
 H -0.34887 -0.41189 -0.93895
 H -0.38799 -0.40855 0.85984
 H -0.43354 1.14189 -0.04307
 H 2.04637 -0.50893 0.05838
7
SN2_IRC_Cartesians_noMW_output/new_data/SN2_traj1_Cartesians point 23
C -0.32089 0.11155 -0.03546
 O 1.54867 0.32756 -0.01496
 F -2.09698 -0.25700 0.11509
 H -0.34955 -0.40903 -0.93930
 H -0.38928 -0.40574 0.85888
 H -0.43249 1.14457 -0.04381
 H 2.04053 -0.51190 0.05956
7
SN2_IRC_Cartesians_noMW_output/new_data/SN2_traj1_Cartesians point 24
C -0.31794 0.11389 -0.03655
 O 1.54643 0.32777 -0.01548
 F -2.09124 -0.26457 0.11855
 H -0.34993 -0.40630 -0.94023
 H -0.39079 -0.40294 0.85741
 H -0.43162 1.14719 -0.04512
 H 2.03509 -0.51504 0.06141
7
SN2_IRC_Cartesians_noMW_output/new_data/SN2_traj1_Cartesians point 25
C -0.31520 0.11612 -0.03822
 O 1.54429 0.32829 -0.01607
 F -2.08574 -0.27173 0.12392
 H -0.34994 -0.40381 -0.94189
 H -0.39260 -0.40024 0.85529
 H -0.43105 1.14967 -0.04716
 H 2.03024 -0.51831 0.06413
7
SN2_IRC_Cartesians_noMW_output/new_data/SN2_traj1_Cartesians point 26
C -0.31293 0.11813 -0.04057
 O 1.54232 0.32919 -0.01676
 F -2.08047 -0.27805 0.13161
 H -0.34950 -0.40173 -0.94446
 H -0.39477 -0.39780 0.85239
 H -0.43095 1.15187 -0.05008
 H 2.02629 -0.52163 0.06789
7
SN2_IRC_Cartesians_noMW_output/new_data/SN2_traj1_Cartesians point 27
C -0.31138 0.11973 -0.04358
 O 1.54065 0.33049 -0.01752
 F -2.07564 -0.28295 0.14145
 H -0.34859 -0.40028 -0.94791
 H -0.39722 -0.39581 0.84877
 H -0.43145 1.15359 -0.05384
 H 2.02362 -0.52477 0.07263
7
SN2_IRC_Cartesians_noMW_output/new_data/SN2_traj1_Cartesians point 28
C -0.31061 0.12083 -0.04691
 O 1.53937 0.33203 -0.01829
 F -2.07150 -0.28620 0.15245
 H -0.34733 -0.39950 -0.95185
 H -0.39974 -0.39440 0.84480
 H -0.43245 1.15474 -0.05805
 H 2.02227 -0.52750 0.07785
7
SN2_IRC_Cartesians_noMW_output/new_data/SN2_traj1_Cartesians point 29
C -0.31041 0.12155 -0.05030
 O 1.53841 0.33366 -0.01902
 F -2.06805 -0.28818 0.16364
 H -0.34592 -0.39922 -0.95593
 H -0.40217 -0.39345 0.84081
 H -0.43374 1.15545 -0.06233
 H 2.02188 -0.52981 0.08312
7
SN2_IRC_Cartesians_noMW_output/new_data/SN2_traj1_Cartesians point 30
C -0.31053 0.12202 -0.05361
 O 1.53768 0.33529 -0.01971
 F -2.06514 -0.28935 0.17460
 H -0.34445 -0.39924 -0.95996
 H -0.40448 -0.39279 0.83693
 H -0.43515 1.15587 -0.06652
 H 2.02207 -0.53181 0.08827
7
SN2_IRC_Cartesians_noMW_output/new_data/SN2_traj1_Cartesians point 31
C -0.31082 0.12235 -0.05681
 O 1.53709 0.33688 -0.02036
 F -2.06263 -0.29008 0.18518
 H -0.34298 -0.39940 -0.96387
 H -0.40666 -0.39229 0.83320
 H -0.43657 1.15615 -0.07056
 H 2.02257 -0.53360 0.09322
7
SN2_IRC_Cartesians_noMW_output/new_data/SN2_traj1_Cartesians point 32
C -0.31114 0.12261 -0.05986
 O 1.53659 0.33840 -0.02096
 F -2.06043 -0.29061 0.19531
 H -0.34154 -0.39963 -0.96763
 H -0.40872 -0.39188 0.82963
 H -0.43796 1.15635 -0.07444
 H 2.02320 -0.53525 0.09795
7
SN2_IRC_Cartesians_noMW_output/new_data/SN2_traj1_Cartesians point 33
C -0.31142 0.12287 -0.06276
 O 1.53614 0.33984 -0.02153
 F -2.05851 -0.29113 0.20491
 H -0.34016 -0.39984 -0.97118
 H -0.41065 -0.39148 0.82625
 H -0.43924 1.15655 -0.07811
 H 2.02383 -0.53683 0.10243
7
SN2_IRC_Cartesians_noMW_output/new_data/SN2_traj1_Cartesians point 34
C -0.31156 0.12317 -0.06545
 O 1.53573 0.34117 -0.02206
 F -2.05687 -0.29177 0.21384
 H -0.33886 -0.39997 -0.97449
 H -0.41243 -0.39104 0.82310
 H -0.44036 1.15680 -0.08153
 H 2.02435 -0.53836 0.10660
7
SN2_IRC_Cartesians_noMW_output/new_data/SN2_traj1_Cartesians point 35
C -0.31149 0.12354 -0.06789
 O 1.53532 0.34235 -0.02253
 F -2.05552 -0.29269 0.22191
 H -0.33769 -0.39996 -0.97748
 H -0.41404 -0.39052 0.82024
 H -0.44125 1.15714 -0.08462
 H 2.02467 -0.53986 0.11037
7
SN2_IRC_Cartesians_noMW_output/new_data/SN2_traj1_Cartesians point 36
C -0.31113 0.12402 -0.07000
 O 1.53493 0.34334 -0.02294
 F -2.05454 -0.29400 0.22890
 H -0.33667 -0.39976 -0.98004
 H -0.41542 -0.38988 0.81775
 H -0.44185 1.15762 -0.08729
 H 2.02467 -0.54135 0.11363
7
SN2_IRC_Cartesians_noMW_output/new_data/SN2_traj1_Cartesians point 37
C -0.31040 0.12465 -0.07172
 O 1.53454 0.34410 -0.02327
 F -2.05398 -0.29579 0.23458
 H -0.33584 -0.39932 -0.98211
 H -0.41654 -0.38908 0.81571
 H -0.44208 1.15826 -0.08947
 H 2.02431 -0.54282 0.11628
7
SN2_IRC_Cartesians_noMW_output/new_data/SN2_traj1_Cartesians point 38
C -0.30928 0.12543 -0.07302
 O 1.53416 0.34461 -0.02352
 F -2.05392 -0.29811 0.23885
 H -0.33521 -0.39862 -0.98364
 H -0.41736 -0.38811 0.81415
 H -0.44192 1.15910 -0.09110
 H 2.02354 -0.54429 0.11828
7
SN2_IRC_Cartesians_noMW_output/new_data/SN2_traj1_Cartesians point 39
C -0.30774 0.12637 -0.07391
 O 1.53379 0.34487 -0.02369
 F -2.05439 -0.30100 0.24176
 H -0.33477 -0.39765 -0.98464
 H -0.41790 -0.38695 0.81305
 H -0.44136 1.16012 -0.09221
 H 2.02237 -0.54576 0.11964
7
SN2_IRC_Cartesians_noMW_output/new_data/SN2_traj1_Cartesians point 40
C -0.30578 0.12749 -0.07446
 O 1.53343 0.34492 -0.02378
 F -2.05541 -0.30445 0.24354
 H -0.33448 -0.39642 -0.98521
 H -0.41819 -0.38561 0.81234
 H -0.44041 1.16135 -0.09289
 H 2.02083 -0.54728 0.12047
7
SN2_IRC_Cartesians_noMW_output/new_data/SN2_traj1_Cartesians point 41
C -0.30337 0.12879 -0.07475
 O 1.53309 0.34480 -0.02382
 F -2.05699 -0.30852 0.24445
 H -0.33429 -0.39492 -0.98544
 H -0.41827 -0.38404 0.81191
 H -0.43909 1.16279 -0.09323
 H 2.01893 -0.54890 0.12089
7
SN2_IRC_Cartesians_noMW_output/new_data/SN2_traj1_Cartesians point 42
C -0.30051 0.13031 -0.07488
 O 1.53273 0.34454 -0.02381
 F -2.05912 -0.31326 0.24482
 H -0.33415 -0.39315 -0.98546
 H -0.41822 -0.38223 0.81165
 H -0.43743 1.16448 -0.09337
 H 2.01670 -0.55068 0.12105
7
SN2_IRC_Cartesians_noMW_output/new_data/SN2_traj1_Cartesians point 43
C -0.29717 0.13204 -0.07493
 O 1.53237 0.34420 -0.02378
 F -2.06178 -0.31871 0.24491
 H -0.33403 -0.39110 -0.98535
 H -0.41807 -0.38016 0.81148
 H -0.43545 1.16641 -0.09340
 H 2.01413 -0.55269 0.12108
7
SN2_IRC_Cartesians_noMW_output/new_data/SN2_traj1_Cartesians point 44
C -0.29341 0.13399 -0.07495
 O 1.53199 0.34379 -0.02374
 F -2.06490 -0.32480 0.24491
 H -0.33389 -0.38880 -0.98520
 H -0.41787 -0.37783 0.81132
 H -0.43320 1.16857 -0.09340
 H 2.01128 -0.55492 0.12106
7
SN2_IRC_Cartesians_noMW_output/new_data/SN2_traj1_Cartesians point 45
C -0.28934 0.13608 -0.07498
 O 1.53160 0.34335 -0.02368
 F -2.06839 -0.33137 0.24490
 H -0.33373 -0.38632 -0.98504
 H -0.41764 -0.37533 0.81115
 H -0.43075 1.17091 -0.09339
 H 2.00824 -0.55733 0.12104
7
SN2_IRC_Cartesians_noMW_output/new_data/SN2_traj1_Cartesians point 46
C -0.28509 0.13826 -0.07499
 O 1.53123 0.34289 -0.02362
 F -2.07216 -0.33816 0.24485
 H -0.33355 -0.38375 -0.98486
 H -0.41737 -0.37273 0.81100
 H -0.42818 1.17332 -0.09337
 H 2.00513 -0.55982 0.12098
7
SN2_IRC_Cartesians_noMW_output/new_data/SN2_traj1_Cartesians point 47
C -0.28082 0.14042 -0.07496
 O 1.53090 0.34240 -0.02354
 F -2.07613 -0.34495 0.24466
 H -0.33337 -0.38118 -0.98463
 H -0.41706 -0.37014 0.81089
 H -0.42557 1.17574 -0.09329
 H 2.00205 -0.56229 0.12086
7
SN2_IRC_Cartesians_noMW_output/new_data/SN2_traj1_Cartesians point 48
C -0.27662 0.14253 -0.07485
 O 1.53063 0.34188 -0.02343
 F -2.08027 -0.35153 0.24424
 H -0.33320 -0.37868 -0.98432
 H -0.41667 -0.36763 0.81087
 H -0.42297 1.17808 -0.09312
 H 1.99910 -0.56465 0.12063
7
SN2_IRC_Cartesians_noMW_output/new_data/SN2_traj1_Cartesians point 49
C -0.27255 0.14453 -0.07465
 O 1.53044 0.34134 -0.02330
 F -2.08457 -0.35779 0.24350
 H -0.33305 -0.37629 -0.98391
 H -0.41621 -0.36525 0.81097
 H -0.42040 1.18031 -0.09284
 H 1.99634 -0.56685 0.12024
7
SN2_IRC_Cartesians_noMW_output/new_data/SN2_traj1_Cartesians point 50
C -0.26867 0.14640 -0.07434
 O 1.53035 0.34076 -0.02314
 F -2.08906 -0.36364 0.24242
 H -0.33293 -0.37404 -0.98339
 H -0.41565 -0.36302 0.81121
 H -0.41788 1.18240 -0.09242
 H 1.99382 -0.56886 0.11968
7
SN2_IRC_Cartesians_noMW_output/new_data/SN2_traj1_Cartesians point 51
C -0.26498 0.14813 -0.07393
 O 1.53038 0.34014 -0.02295
 F -2.09378 -0.36902 0.24098
 H -0.33282 -0.37195 -0.98276
 H -0.41498 -0.36097 0.81158
 H -0.41541 1.18432 -0.09187
 H 1.99159 -0.57065 0.11894
7
SN2_IRC_Cartesians_noMW_output/new_data/SN2_traj1_Cartesians point 52
C -0.26152 0.14968 -0.07342
 O 1.53054 0.33951 -0.02272
 F -2.09879 -0.37387 0.23924
 H -0.33270 -0.37005 -0.98203
 H -0.41421 -0.35912 0.81208
 H -0.41301 1.18606 -0.09120
 H 1.98970 -0.57221 0.11805
7
SN2_IRC_Cartesians_noMW_output/new_data/SN2_traj1_Cartesians point 53
C -0.25830 0.15106 -0.07283
 O 1.53087 0.33887 -0.02246
 F -2.10420 -0.37812 0.23727
 H -0.33256 -0.36837 -0.98124
 H -0.41334 -0.35749 0.81268
 H -0.41070 1.18759 -0.09045
 H 1.98822 -0.57353 0.11704
7
SN2_IRC_Cartesians_noMW_output/new_data/SN2_traj1_Cartesians point 54
C -0.25537 0.15221 -0.07221
 O 1.53140 0.33824 -0.02216
 F -2.11008 -0.38167 0.23520
 H -0.33235 -0.36695 -0.98046
 H -0.41237 -0.35612 0.81334
 H -0.40851 1.18887 -0.08966
 H 1.98728 -0.57458 0.11595
7
SN2_IRC_Cartesians_noMW_output/new_data/SN2_traj1_Cartesians point 55
C -0.25282 0.15310 -0.07161
 O 1.53217 0.33766 -0.02183
 F -2.11652 -0.38433 0.23321
 H -0.33203 -0.36588 -0.97974
 H -0.41132 -0.35506 0.81399
 H -0.40649 1.18985 -0.08890
 H 1.98701 -0.57534 0.11488
7
SN2_IRC_Cartesians_noMW_output/new_data/SN2_traj1_Cartesians point 56
C -0.25077 0.15366 -0.07110
 O 1.53320 0.33718 -0.02148
 F -2.12346 -0.38590 0.23154
 H -0.33155 -0.36523 -0.97920
 H -0.41024 -0.35439 0.81458
 H -0.40475 1.19045 -0.08827
 H 1.98757 -0.57577 0.11393
7
SN2_IRC_Cartesians_noMW_output/new_data/SN2_traj1_Cartesians point 57
C -0.24933 0.15384 -0.07073
 O 1.53447 0.33683 -0.02113
 F -2.13068 -0.38626 0.23034
 H -0.33091 -0.36506 -0.97888
 H -0.40918 -0.35416 0.81503
 H -0.40337 1.19064 -0.08782
 H 1.98899 -0.57584 0.11317
7
SN2_IRC_Cartesians_noMW_output/new_data/SN2_traj1_Cartesians point 58
C -0.24849 0.15369 -0.07048
 O 1.53591 0.33661 -0.02078
 F -2.13789 -0.38550 0.22959
 H -0.33015 -0.36533 -0.97876
 H -0.40816 -0.35433 0.81536
 H -0.40236 1.19043 -0.08754
 H 1.99113 -0.57557 0.11261
7
SN2_IRC_Cartesians_noMW_output/new_data/SN2_traj1_Cartesians point 59
C -0.24815 0.15326 -0.07030
 O 1.53746 0.33648 -0.02044
 F -2.14491 -0.38387 0.22909
 H -0.32935 -0.36594 -0.97877
 H -0.40718 -0.35482 0.81563
 H -0.40167 1.18991 -0.08736
 H 1.99379 -0.57502 0.11216
7
SN2_IRC_Cartesians_noMW_output/new_data/SN2_traj1_Cartesians point 60
C -0.24817 0.15263 -0.07014
 O 1.53906 0.33640 -0.02011
 F -2.15171 -0.38162 0.22864
 H -0.32853 -0.36679 -0.97881
 H -0.40622 -0.35554 0.81590
 H -0.40120 1.18918 -0.08720
 H 1.99677 -0.57425 0.11172
7
SN2_IRC_Cartesians_noMW_output/new_data/SN2_traj1_Cartesians point 61
C -0.24847 0.15186 -0.06994
 O 1.54070 0.33633 -0.01977
 F -2.15835 -0.37892 0.22808
 H -0.32774 -0.36780 -0.97883
 H -0.40525 -0.35644 0.81622
 H -0.40086 1.18828 -0.08700
 H 1.99996 -0.57331 0.11124
7
SN2_IRC_Cartesians_noMW_output/new_data/SN2_traj1_Cartesians point 62
C -0.24894 0.15099 -0.06967
 O 1.54238 0.33624 -0.01941
 F -2.16491 -0.37589 0.22727
 H -0.32698 -0.36893 -0.97876
 H -0.40423 -0.35747 0.81663
 H -0.40061 1.18727 -0.08670
 H 2.00329 -0.57221 0.11064
7
SN2_IRC_Cartesians_noMW_output/new_data/SN2_traj1_Cartesians point 63
C -0.24954 0.15003 -0.06930
 O 1.54409 0.33612 -0.01904
 F -2.17144 -0.37262 0.22616
 H -0.32627 -0.37013 -0.97858
 H -0.40316 -0.35860 0.81716
 H -0.40040 1.18617 -0.08629
 H 2.00672 -0.57097 0.10990
7
SN2_IRC_Cartesians_noMW_output/new_data/SN2_traj1_Cartesians point 64
C -0.25022 0.14901 -0.06883
 O 1.54585 0.33596 -0.01865
 F -2.17803 -0.36916 0.22470
 H -0.32561 -0.37139 -0.97828
 H -0.40201 -0.35980 0.81781
 H -0.40019 1.18501 -0.08574
 H 2.01021 -0.56962 0.10899
7
SN2_IRC_Cartesians_noMW_output/new_data/SN2_traj1_Cartesians point 65
C -0.25094 0.14795 -0.06825
 O 1.54764 0.33575 -0.01823
 F -2.18471 -0.36558 0.22287
 H -0.32499 -0.37269 -0.97785
 H -0.40079 -0.36106 0.81860
 H -0.39996 1.18380 -0.08506
 H 2.01375 -0.56817 0.10791
7
SN2_IRC_Cartesians_noMW_output/new_data/SN2_traj1_Cartesians point 66
C -0.25167 0.14687 -0.06756
 O 1.54947 0.33548 -0.01779
 F -2.19155 -0.36192 0.22069
 H -0.32441 -0.37400 -0.97729
 H -0.39948 -0.36235 0.81952
 H -0.39968 1.18256 -0.08423
 H 2.01732 -0.56665 0.10667
7
SN2_IRC_Cartesians_noMW_output/new_data/SN2_traj1_Cartesians point 67
C -0.25236 0.14577 -0.06677
 O 1.55135 0.33517 -0.01732
 F -2.19862 -0.35823 0.21819
 H -0.32386 -0.37530 -0.97662
 H -0.39808 -0.36366 0.82054
 H -0.39934 1.18132 -0.08329
 H 2.02092 -0.56507 0.10527
7
SN2_IRC_Cartesians_noMW_output/new_data/SN2_traj1_Cartesians point 68
C -0.25300 0.14468 -0.06590
 O 1.55328 0.33481 -0.01683
 F -2.20598 -0.35456 0.21544
 H -0.32332 -0.37659 -0.97586
 H -0.39661 -0.36496 0.82166
 H -0.39892 1.18008 -0.08225
 H 2.02454 -0.56346 0.10374
7
SN2_IRC_Cartesians_noMW_output/new_data/SN2_traj1_Cartesians point 69
C -0.25352 0.14361 -0.06499
 O 1.55526 0.33442 -0.01632
 F -2.21371 -0.35096 0.21253
 H -0.32276 -0.37785 -0.97504
 H -0.39507 -0.36623 0.82283
 H -0.39840 1.17887 -0.08115
 H 2.02819 -0.56186 0.10213
7
SN2_IRC_Cartesians_noMW_output/new_data/SN2_traj1_Cartesians point 70
C -0.25388 0.14260 -0.06408
 O 1.55731 0.33400 -0.01578
 F -2.22193 -0.34752 0.20961
 H -0.32215 -0.37905 -0.97422
 H -0.39347 -0.36743 0.82401
 H -0.39776 1.17772 -0.08004
 H 2.03187 -0.56032 0.10051
7
SN2_IRC_Cartesians_noMW_output/new_data/SN2_traj1_Cartesians point 71
C -0.25403 0.14167 -0.06321
 O 1.55944 0.33359 -0.01523
 F -2.23075 -0.34429 0.20684
 H -0.32145 -0.38017 -0.97347
 H -0.39183 -0.36855 0.82513
 H -0.39697 1.17665 -0.07900
 H 2.03560 -0.55890 0.09894
7
SN2_IRC_Cartesians_noMW_output/new_data/SN2_traj1_Cartesians point 72
C -0.25391 0.14084 -0.06245
 O 1.56166 0.33319 -0.01468
 F -2.24031 -0.34135 0.20444
 H -0.32061 -0.38120 -0.97285
 H -0.39018 -0.36952 0.82612
 H -0.39604 1.17569 -0.07810
 H 2.03939 -0.55764 0.09752
7
SN2_IRC_Cartesians_noMW_output/new_data/SN2_traj1_Cartesians point 73
C -0.25347 0.14014 -0.06186
 O 1.56397 0.33285 -0.01412
 F -2.25067 -0.33878 0.20262
 H -0.31960 -0.38212 -0.97246
 H -0.38854 -0.37034 0.82690
 H -0.39493 1.17487 -0.07742
 H 2.04325 -0.55661 0.09635
7
SN2_IRC_Cartesians_noMW_output/new_data/SN2_traj1_Cartesians point 74
C -0.25271 0.13958 -0.06149
 O 1.56637 0.33258 -0.01358
 F -2.26186 -0.33659 0.20152
 H -0.31838 -0.38293 -0.97235
 H -0.38695 -0.37098 0.82742
 H -0.39368 1.17419 -0.07701
 H 2.04720 -0.55584 0.09549
7
SN2_IRC_Cartesians_noMW_output/new_data/SN2_traj1_Cartesians point 75
C -0.25165 0.13915 -0.06135
 O 1.56884 0.33238 -0.01304
 F -2.27374 -0.33475 0.20116
 H -0.31696 -0.38364 -0.97251
 H -0.38541 -0.37146 0.82768
 H -0.39229 1.17364 -0.07689
 H 2.05121 -0.55532 0.09496
7
SN2_IRC_Cartesians_noMW_output/new_data/SN2_traj1_Cartesians point 76
C -0.25040 0.13881 -0.06137
 O 1.57136 0.33224 -0.01252
 F -2.28612 -0.33316 0.20137
 H -0.31540 -0.38428 -0.97289
 H -0.38391 -0.37182 0.82773
 H -0.39083 1.17319 -0.07699
 H 2.05529 -0.55498 0.09467
7
SN2_IRC_Cartesians_noMW_output/new_data/SN2_traj1_Cartesians point 77
C -0.24905 0.13851 -0.06148
 O 1.57391 0.33213 -0.01200
 F -2.29876 -0.33168 0.20184
 H -0.31376 -0.38489 -0.97337
 H -0.38243 -0.37213 0.82769
 H -0.38932 1.17277 -0.07719
 H 2.05942 -0.55472 0.09450
7
SN2_IRC_Cartesians_noMW_output/new_data/SN2_traj1_Cartesians point 78
C -0.24770 0.13820 -0.06156
 O 1.57647 0.33201 -0.01147
 F -2.31145 -0.33017 0.20224
 H -0.31214 -0.38550 -0.97382
 H -0.38094 -0.37245 0.82768
 H -0.38780 1.17235 -0.07736
 H 2.06355 -0.55444 0.09430
7
SN2_IRC_Cartesians_noMW_output/new_data/SN2_traj1_Cartesians point 79
C -0.24644 0.13785 -0.06153
 O 1.57902 0.33184 -0.01094
 F -2.32395 -0.32855 0.20225
 H -0.31059 -0.38614 -0.97413
 H -0.37939 -0.37283 0.82781
 H -0.38630 1.17188 -0.07738
 H 2.06765 -0.55405 0.09392
7
SN2_IRC_Cartesians_noMW_output/new_data/SN2_traj1_Cartesians point 80
C -0.24531 0.13743 -0.06131
 O 1.58152 0.33160 -0.01038
 F -2.33605 -0.32677 0.20165
 H -0.30919 -0.38682 -0.97421
 H -0.37778 -0.37328 0.82815
 H -0.38484 1.17136 -0.07717
 H 2.07165 -0.55352 0.09327
7
SN2_IRC_Cartesians_noMW_output/new_data/SN2_traj1_Cartesians point 81
C -0.24435 0.13696 -0.06087
 O 1.58394 0.33127 -0.00981
 F -2.34756 -0.32484 0.20032
 H -0.30798 -0.38752 -0.97400
 H -0.37611 -0.37383 0.82874
 H -0.38343 1.17077 -0.07668
 H 2.07549 -0.55281 0.09230
7
SN2_IRC_Cartesians_noMW_output/new_data/SN2_traj1_Cartesians point 82
C -0.24355 0.13642 -0.06022
 O 1.58625 0.33085 -0.00923
 F -2.35836 -0.32279 0.19826
 H -0.30698 -0.38823 -0.97351
 H -0.37439 -0.37445 0.82960
 H -0.38208 1.17013 -0.07590
 H 2.07912 -0.55194 0.09101
7
SN2_IRC_Cartesians_noMW_output/new_data/SN2_traj1_Cartesians point 83
C -0.24291 0.13585 -0.05935
 O 1.58843 0.33035 -0.00865
 F -2.36843 -0.32066 0.19551
 H -0.30617 -0.38894 -0.97275
 H -0.37264 -0.37513 0.83068
 H -0.38079 1.16946 -0.07486
 H 2.08250 -0.55093 0.08942
7
SN2_IRC_Cartesians_noMW_output/new_data/SN2_traj1_Cartesians point 84
C -0.24240 0.13524 -0.05832
 O 1.59050 0.32978 -0.00807
 F -2.37778 -0.31847 0.19217
 H -0.30554 -0.38965 -0.97175
 H -0.37087 -0.37585 0.83198
 H -0.37955 1.16876 -0.07360
 H 2.08566 -0.54980 0.08759
7
SN2_IRC_Cartesians_noMW_output/new_data/SN2_traj1_Cartesians point 85
C -0.24202 0.13460 -0.05714
 O 1.59245 0.32916 -0.00748
 F -2.38650 -0.31625 0.18836
 H -0.30507 -0.39035 -0.97057
 H -0.36909 -0.37662 0.83343
 H -0.37838 1.16803 -0.07215
 H 2.08861 -0.54858 0.08555
7
SN2_IRC_Cartesians_noMW_output/new_data/SN2_traj1_Cartesians point 86
C -0.24174 0.13394 -0.05585
 O 1.59431 0.32849 -0.00690
 F -2.39467 -0.31397 0.18417
 H -0.30473 -0.39106 -0.96923
 H -0.36731 -0.37742 0.83501
 H -0.37726 1.16729 -0.07056
 H 2.09139 -0.54727 0.08336
7
SN2_IRC_Cartesians_noMW_output/new_data/SN2_traj1_Cartesians point 87
C -0.24158 0.13324 -0.05448
 O 1.59611 0.32780 -0.00633
 F -2.40238 -0.31160 0.17972
 H -0.30448 -0.39178 -0.96779
 H -0.36554 -0.37828 0.83669
 H -0.37620 1.16650 -0.06887
 H 2.09408 -0.54588 0.08106
7
SN2_IRC_Cartesians_noMW_output/new_data/SN2_traj1_Cartesians point 88
C -0.24155 0.13249 -0.05306
 O 1.59785 0.32710 -0.00576
 F -2.40973 -0.30910 0.17512
 H -0.30430 -0.39255 -0.96629
 H -0.36377 -0.37919 0.83842
 H -0.37523 1.16567 -0.06712
 H 2.09673 -0.54442 0.07870
7
SN2_IRC_Cartesians_noMW_output/new_data/SN2_traj1_Cartesians point 89
C -0.24169 0.13167 -0.05165
 O 1.59958 0.32642 -0.00520
 F -2.41677 -0.30638 0.17052
 H -0.30414 -0.39340 -0.96479
 H -0.36204 -0.38019 0.84015
 H -0.37437 1.16476 -0.06537
 H 2.09943 -0.54288 0.07634
7
SN2_IRC_Cartesians_noMW_output/new_data/SN2_traj1_Cartesians point 90
C -0.24203 0.13076 -0.05029
 O 1.60129 0.32579 -0.00466
 F -2.42352 -0.30339 0.16613
 H -0.30397 -0.39436 -0.96337
 H -0.36038 -0.38129 0.84182
 H -0.37365 1.16374 -0.06370
 H 2.10226 -0.54126 0.07409
7
SN2_IRC_Cartesians_noMW_output/new_data/SN2_traj1_Cartesians point 91
C -0.24261 0.12976 -0.04910
 O 1.60299 0.32527 -0.00416
 F -2.42994 -0.30008 0.16225
 H -0.30375 -0.39546 -0.96216
 H -0.35883 -0.38250 0.84331
 H -0.37314 1.16262 -0.06223
 H 2.10527 -0.53960 0.07208
7
SN2_IRC_Cartesians_noMW_output/new_data/SN2_traj1_Cartesians point 92
C -0.24340 0.12868 -0.04816
 O 1.60466 0.32489 -0.00371
 F -2.43593 -0.29651 0.15924
 H -0.30341 -0.39670 -0.96126
 H -0.35748 -0.38380 0.84451
 H -0.37288 1.16141 -0.06109
 H 2.10845 -0.53797 0.07047
7
SN2_IRC_Cartesians_noMW_output/new_data/SN2_traj1_Cartesians point 93
C -0.24437 0.12758 -0.04755
 O 1.60624 0.32469 -0.00333
 F -2.44144 -0.29285 0.15732
 H -0.30295 -0.39802 -0.96078
 H -0.35638 -0.38511 0.84532
 H -0.37284 1.16016 -0.06037
 H 2.11173 -0.53646 0.06938
7
SN2_IRC_Cartesians_noMW_output/new_data/SN2_traj1_Cartesians point 94
C -0.24540 0.12650 -0.04729
 O 1.60774 0.32468 -0.00304
 F -2.44653 -0.28924 0.15655
 H -0.30234 -0.39936 -0.96071
 H -0.35553 -0.38638 0.84573
 H -0.37299 1.15893 -0.06008
 H 2.11504 -0.53513 0.06884
7
SN2_IRC_Cartesians_noMW_output/new_data/SN2_traj1_Cartesians point 95
C -0.24642 0.12549 -0.04735
 O 1.60916 0.32482 -0.00281
 F -2.45131 -0.28579 0.15687
 H -0.30158 -0.40069 -0.96105
 H -0.35491 -0.38757 0.84575
 H -0.37327 1.15777 -0.06022
 H 2.11834 -0.53402 0.06881
7
SN2_IRC_Cartesians_noMW_output/new_data/SN2_traj1_Cartesians point 96
C -0.24736 0.12456 -0.04773
 O 1.61051 0.32510 -0.00264
 F -2.45595 -0.28259 0.15820
 H -0.30069 -0.40197 -0.96175
 H -0.35450 -0.38864 0.84541
 H -0.37362 1.15669 -0.06073
 H 2.12161 -0.53315 0.06924
7
SN2_IRC_Cartesians_noMW_output/new_data/SN2_traj1_Cartesians point 97
C -0.24817 0.12374 -0.04839
 O 1.61181 0.32550 -0.00252
 F -2.46058 -0.27968 0.16047
 H -0.29964 -0.40318 -0.96280
 H -0.35425 -0.38958 0.84473
 H -0.37400 1.15571 -0.06161
 H 2.12483 -0.53251 0.07012
7
SN2_IRC_Cartesians_noMW_output/new_data/SN2_traj1_Cartesians point 98
C -0.24880 0.12303 -0.04931
 O 1.61308 0.32602 -0.00245
 F -2.46532 -0.27711 0.16363
 H -0.29845 -0.40430 -0.96418
 H -0.35417 -0.39037 0.84374
 H -0.37437 1.15486 -0.06283
 H 2.12802 -0.53213 0.07141
7
SN2_IRC_Cartesians_noMW_output/new_data/SN2_traj1_Cartesians point 99
C -0.24923 0.12246 -0.05050
 O 1.61433 0.32663 -0.00242
 F -2.47025 -0.27490 0.16764
 H -0.29710 -0.40531 -0.96586
 H -0.35422 -0.39100 0.84243
 H -0.37470 1.15414 -0.06438
 H 2.13116 -0.53202 0.07308
7
SN2_IRC_Cartesians_noMW_output/new_data/SN2_traj1_Cartesians point 100
C -0.24941 0.12202 -0.05193
 O 1.61555 0.32735 -0.00242
 F -2.47543 -0.27310 0.17246
 H -0.29560 -0.40621 -0.96784
 H -0.35439 -0.39145 0.84083
 H -0.37497 1.15357 -0.06623
 H 2.13425 -0.53217 0.07513
7
SN2_IRC_Cartesians_noMW_output/new_data/SN2_traj1_Cartesians point 101
C -0.24934 0.12173 -0.05358
 O 1.61677 0.32814 -0.00245
 F -2.48090 -0.27173 0.17802
 H -0.29396 -0.40698 -0.97009
 H -0.35467 -0.39173 0.83897
 H -0.37516 1.15316 -0.06837
 H 2.13726 -0.53258 0.07751
7
SN2_IRC_Cartesians_noMW_output/new_data/SN2_traj1_Cartesians point 102
C -0.24900 0.12158 -0.05543
 O 1.61796 0.32899 -0.00251
 F -2.48667 -0.27079 0.18423
 H -0.29218 -0.40761 -0.97258
 H -0.35504 -0.39181 0.83686
 H -0.37525 1.15290 -0.07076
 H 2.14018 -0.53326 0.08019
7
SN2_IRC_Cartesians_noMW_output/new_data/SN2_traj1_Cartesians point 103
C -0.24839 0.12159 -0.05745
 O 1.61914 0.32990 -0.00260
 F -2.49272 -0.27029 0.19097
 H -0.29030 -0.40810 -0.97526
 H -0.35549 -0.39172 0.83456
 H -0.37523 1.15280 -0.07335
 H 2.14300 -0.53418 0.08311
7
SN2_IRC_Cartesians_noMW_output/new_data/SN2_traj1_Cartesians point 104
C -0.24753 0.12173 -0.05959
 O 1.62031 0.33084 -0.00269
 F -2.49904 -0.27020 0.19813
 H -0.28834 -0.40845 -0.97808
 H -0.35598 -0.39146 0.83210
 H -0.37510 1.15285 -0.07610
 H 2.14569 -0.53531 0.08622
7
SN2_IRC_Cartesians_noMW_output/new_data/SN2_traj1_Cartesians point 105
C -0.24643 0.12200 -0.06181
 O 1.62145 0.33180 -0.00280
 F -2.50560 -0.27050 0.20556
 H -0.28631 -0.40867 -0.98100
 H -0.35651 -0.39104 0.82954
 H -0.37486 1.15303 -0.07895
 H 2.14825 -0.53662 0.08946
7
SN2_IRC_Cartesians_noMW_output/new_data/SN2_traj1_Cartesians point 106
C -0.24512 0.12238 -0.06407
 O 1.62258 0.33275 -0.00291
 F -2.51236 -0.27115 0.21312
 H -0.28425 -0.40876 -0.98396
 H -0.35704 -0.39049 0.82693
 H -0.37449 1.15334 -0.08185
 H 2.15068 -0.53808 0.09275
7
SN2_IRC_Cartesians_noMW_output/new_data/SN2_traj1_Cartesians point 107
C -0.24361 0.12286 -0.06633
 O 1.62370 0.33367 -0.00301
 F -2.51930 -0.27210 0.22067
 H -0.28218 -0.40873 -0.98691
 H -0.35756 -0.38982 0.82431
 H -0.37401 1.15376 -0.08475
 H 2.15297 -0.53964 0.09603
7
SN2_IRC_Cartesians_noMW_output/new_data/SN2_traj1_Cartesians point 108
C -0.24194 0.12342 -0.06855
 O 1.62481 0.33456 -0.00311
 F -2.52641 -0.27330 0.22806
 H -0.28013 -0.40861 -0.98979
 H -0.35804 -0.38906 0.82174
 H -0.37341 1.15427 -0.08759
 H 2.15512 -0.54128 0.09924
7
SN2_IRC_Cartesians_noMW_output/new_data/SN2_traj1_Cartesians point 109
C -0.24013 0.12403 -0.07066
 O 1.62590 0.33538 -0.00318
 F -2.53364 -0.27470 0.23512
 H -0.27813 -0.40839 -0.99254
 H -0.35845 -0.38823 0.81927
 H -0.37270 1.15485 -0.09030
 H 2.15715 -0.54295 0.10230
7
SN2_IRC_Cartesians_noMW_output/new_data/SN2_traj1_Cartesians point 110
C -0.23822 0.12469 -0.07263
 O 1.62700 0.33612 -0.00323
 F -2.54098 -0.27624 0.24169
 H -0.27621 -0.40811 -0.99511
 H -0.35877 -0.38735 0.81698
 H -0.37187 1.15547 -0.09283
 H 2.15904 -0.54459 0.10513
7
SN2_IRC_Cartesians_noMW_output/new_data/SN2_traj1_Cartesians point 111
C -0.23624 0.12536 -0.07439
 O 1.62810 0.33676 -0.00324
 F -2.54839 -0.27785 0.24756
 H -0.27439 -0.40776 -0.99741
 H -0.35896 -0.38648 0.81493
 H -0.37093 1.15612 -0.09508
 H 2.16081 -0.54615 0.10763
7
SN2_IRC_Cartesians_noMW_output/new_data/SN2_traj1_Cartesians point 112
C -0.23425 0.12601 -0.07587
 O 1.62921 0.33725 -0.00320
 F -2.55582 -0.27944 0.25249
 H -0.27274 -0.40739 -0.99936
 H -0.35898 -0.38562 0.81321
 H -0.36987 1.15676 -0.09698
 H 2.16245 -0.54757 0.10971
7
SN2_IRC_Cartesians_noMW_output/new_data/SN2_traj1_Cartesians point 113
C -0.23230 0.12661 -0.07699
 O 1.63033 0.33757 -0.00311
 F -2.56319 -0.28093 0.25627
 H -0.27128 -0.40700 -1.00088
 H -0.35880 -0.38484 0.81189
 H -0.36873 1.15736 -0.09843
 H 2.16397 -0.54878 0.11125
7
SN2_IRC_Cartesians_noMW_output/new_data/SN2_traj1_Cartesians point 114
C -0.23045 0.12714 -0.07770
 O 1.63144 0.33771 -0.00295
 F -2.57040 -0.28222 0.25866
 H -0.27007 -0.40663 -1.00188
 H -0.35839 -0.38417 0.81107
 H -0.36750 1.15788 -0.09935
 H 2.16536 -0.54971 0.11215
7
SN2_IRC_Cartesians_noMW_output/new_data/SN2_traj1_Cartesians point 115
C -0.22875 0.12755 -0.07795
 O 1.63256 0.33764 -0.00272
 F -2.57735 -0.28323 0.25952
 H -0.26914 -0.40630 -1.00230
 H -0.35774 -0.38365 0.81078
 H -0.36621 1.15829 -0.09969
 H 2.16663 -0.55031 0.11236
7
SN2_IRC_Cartesians_noMW_output/new_data/SN2_traj1_Cartesians point 116
C -0.22726 0.12783 -0.07772
 O 1.63367 0.33736 -0.00242
 F -2.58395 -0.28390 0.25881
 H -0.26850 -0.40603 -1.00214
 H -0.35684 -0.38330 0.81105
 H -0.36490 1.15858 -0.09942
 H 2.16778 -0.55055 0.11184
7
SN2_IRC_Cartesians_noMW_output/new_data/SN2_traj1_Cartesians point 117
C -0.22599 0.12798 -0.07704
 O 1.63476 0.33688 -0.00205
 F -2.59014 -0.28420 0.25660
 H -0.26816 -0.40583 -1.00142
 H -0.35572 -0.38313 0.81186
 H -0.36357 1.15873 -0.09859
 H 2.16882 -0.55043 0.11065
7
SN2_IRC_Cartesians_noMW_output/new_data/SN2_traj1_Cartesians point 118
C -0.22495 0.12799 -0.07597
 O 1.63584 0.33624 -0.00164
 F -2.59593 -0.28415 0.25306
 H -0.26807 -0.40571 -1.00020
 H -0.35440 -0.38313 0.81313
 H -0.36226 1.15875 -0.09724
 H 2.16977 -0.54998 0.10885
7
SN2_IRC_Cartesians_noMW_output/new_data/SN2_traj1_Cartesians point 119
C -0.22413 0.12788 -0.07454
 O 1.63689 0.33545 -0.00117
 F -2.60133 -0.28378 0.24839
 H -0.26821 -0.40567 -0.99856
 H -0.35292 -0.38329 0.81481
 H -0.36097 1.15865 -0.09546
 H 2.17066 -0.54924 0.10654
7
SN2_IRC_Cartesians_noMW_output/new_data/SN2_traj1_Cartesians point 120
C -0.22349 0.12767 -0.07284
 O 1.63794 0.33455 -0.00067
 F -2.60640 -0.28312 0.24279
 H -0.26853 -0.40569 -0.99658
 H -0.35131 -0.38359 0.81682
 H -0.35971 1.15843 -0.09332
 H 2.17150 -0.54825 0.10381
7
SN2_IRC_Cartesians_noMW_output/new_data/SN2_traj1_Cartesians point 121
C -0.22301 0.12736 -0.07092
 O 1.63897 0.33355 -0.00014
 F -2.61122 -0.28220 0.23644
 H -0.26900 -0.40578 -0.99432
 H -0.34959 -0.38400 0.81910
 H -0.35847 1.15813 -0.09090
 H 2.17232 -0.54706 0.10073
7
SN2_IRC_Cartesians_noMW_output/new_data/SN2_traj1_Cartesians point 122
C -0.22267 0.12697 -0.06881
 O 1.64001 0.33249 0.00041
 F -2.61585 -0.28105 0.22951
 H -0.26959 -0.40594 -0.99184
 H -0.34778 -0.38452 0.82158
 H -0.35726 1.15774 -0.08825
 H 2.17314 -0.54569 0.09739
7
SN2_IRC_Cartesians_noMW_output/new_data/SN2_traj1_Cartesians point 123
C -0.22245 0.12651 -0.06658
 O 1.64107 0.33137 0.00099
 F -2.62038 -0.27969 0.22213
 H -0.27025 -0.40615 -0.98919
 H -0.34590 -0.38513 0.82423
 H -0.35607 1.15727 -0.08543
 H 2.17399 -0.54418 0.09385
7
SN2_IRC_Cartesians_noMW_output/new_data/SN2_traj1_Cartesians point 124
C -0.22233 0.12598 -0.06424
 O 1.64215 0.33021 0.00158
 F -2.62489 -0.27814 0.21443
 H -0.27097 -0.40642 -0.98644
 H -0.34397 -0.38582 0.82700
 H -0.35490 1.15674 -0.08249
 H 2.17491 -0.54256 0.09015
7
SN2_IRC_Cartesians_noMW_output/new_data/SN2_traj1_Cartesians point 125
C -0.22229 0.12539 -0.06185
 O 1.64327 0.32904 0.00219
 F -2.62947 -0.27639 0.20655
 H -0.27169 -0.40675 -0.98362
 H -0.34198 -0.38658 0.82983
 H -0.35376 1.15613 -0.07948
 H 2.17593 -0.54084 0.08637
7
SN2_IRC_Cartesians_noMW_output/new_data/SN2_traj1_Cartesians point 126
C -0.22233 0.12474 -0.05944
 O 1.64447 0.32787 0.00281
 F -2.63425 -0.27444 0.19863
 H -0.27240 -0.40717 -0.98080
 H -0.33996 -0.38742 0.83269
 H -0.35264 1.15546 -0.07646
 H 2.17712 -0.53904 0.08256
7
SN2_IRC_Cartesians_noMW_output/new_data/SN2_traj1_Cartesians point 127
C -0.22244 0.12403 -0.05710
 O 1.64576 0.32673 0.00344
 F -2.63939 -0.27226 0.19092
 H -0.27302 -0.40768 -0.97807
 H -0.33793 -0.38833 0.83548
 H -0.35156 1.15471 -0.07351
 H 2.17856 -0.53720 0.07884
7
SN2_IRC_Cartesians_noMW_output/new_data/SN2_traj1_Cartesians point 128
C -0.22259 0.12325 -0.05492
 O 1.64720 0.32569 0.00407
 F -2.64511 -0.26983 0.18377
 H -0.27346 -0.40831 -0.97558
 H -0.33592 -0.38931 0.83808
 H -0.35052 1.15387 -0.07078
 H 2.18039 -0.53536 0.07535
7
SN2_IRC_Cartesians_noMW_output/new_data/SN2_traj1_Cartesians point 129
C -0.22276 0.12242 -0.05313
 O 1.64884 0.32483 0.00467
 F -2.65167 -0.26715 0.17793
 H -0.27357 -0.40909 -0.97360
 H -0.33402 -0.39034 0.84025
 H -0.34958 1.15297 -0.06856
 H 2.18277 -0.53364 0.07244
7
SN2_IRC_Cartesians_noMW_output/new_data/SN2_traj1_Cartesians point 130
C -0.22287 0.12161 -0.05208
 O 1.65065 0.32432 0.00519
 F -2.65917 -0.26439 0.17453
 H -0.27315 -0.41001 -0.97256
 H -0.33245 -0.39132 0.84157
 H -0.34880 1.15205 -0.06727
 H 2.18579 -0.53226 0.07062
7
SN2_IRC_Cartesians_noMW_output/new_data/SN2_traj1_Cartesians point 131
C -0.22281 0.12094 -0.05203
 O 1.65250 0.32428 0.00556
 F -2.66715 -0.26194 0.17446
 H -0.27213 -0.41095 -0.97278
 H -0.33141 -0.39209 0.84172
 H -0.34824 1.15125 -0.06725
 H 2.18924 -0.53150 0.07033
7
SN2_IRC_Cartesians_noMW_output/new_data/SN2_traj1_Cartesians point 132
C -0.22252 0.12050 -0.05283
 O 1.65422 0.32463 0.00577
 F -2.67498 -0.26010 0.17723
 H -0.27066 -0.41178 -0.97404
 H -0.33090 -0.39256 0.84085
 H -0.34786 1.15068 -0.06833
 H 2.19271 -0.53138 0.07135
7
SN2_IRC_Cartesians_noMW_output/new_data/SN2_traj1_Cartesians point 133
C -0.22200 0.12027 -0.05417
 O 1.65578 0.32522 0.00587
 F -2.68246 -0.25889 0.18176
 H -0.26896 -0.41245 -0.97594
 H -0.33077 -0.39276 0.83935
 H -0.34756 1.15034 -0.07007
 H 2.19597 -0.53173 0.07321
7
SN2_IRC_Cartesians_noMW_output/new_data/SN2_traj1_Cartesians point 134
C -0.22127 0.12021 -0.05581
 O 1.65720 0.32593 0.00590
 F -2.68966 -0.25819 0.18727
 H -0.26715 -0.41296 -0.97818
 H -0.33085 -0.39275 0.83750
 H -0.34728 1.15017 -0.07219
 H 2.19901 -0.53241 0.07552
7
SN2_IRC_Cartesians_noMW_output/new_data/SN2_traj1_Cartesians point 135
C -0.22038 0.12027 -0.05760
 O 1.65853 0.32670 0.00589
 F -2.69669 -0.25788 0.19327
 H -0.26528 -0.41335 -0.98059
 H -0.33105 -0.39258 0.83545
 H -0.34697 1.15014 -0.07450
 H 2.20184 -0.53330 0.07808
7
SN2_IRC_Cartesians_noMW_output/new_data/SN2_traj1_Cartesians point 136
C -0.21935 0.12043 -0.05945
 O 1.65980 0.32748 0.00587
 F -2.70366 -0.25786 0.19946
 H -0.26341 -0.41363 -0.98306
 H -0.33130 -0.39231 0.83334
 H -0.34660 1.15022 -0.07688
 H 2.20451 -0.53432 0.08073
7
SN2_IRC_Cartesians_noMW_output/new_data/SN2_traj1_Cartesians point 137
C -0.21821 0.12066 -0.06129
 O 1.66105 0.32824 0.00584
 F -2.71065 -0.25805 0.20563
 H -0.26154 -0.41384 -0.98552
 H -0.33155 -0.39196 0.83122
 H -0.34617 1.15036 -0.07925
 H 2.20707 -0.53541 0.08336
7
SN2_IRC_Cartesians_noMW_output/new_data/SN2_traj1_Cartesians point 138
C -0.21698 0.12092 -0.06307
 O 1.66230 0.32896 0.00583
 F -2.71774 -0.25835 0.21159
 H -0.25970 -0.41399 -0.98789
 H -0.33176 -0.39156 0.82918
 H -0.34567 1.15055 -0.08154
 H 2.20954 -0.53652 0.08591
7
SN2_IRC_Cartesians_noMW_output/new_data/SN2_traj1_Cartesians point 139
C -0.21570 0.12118 -0.06473
 O 1.66357 0.32962 0.00585
 F -2.72500 -0.25868 0.21717
 H -0.25791 -0.41412 -0.99013
 H -0.33187 -0.39117 0.82727
 H -0.34508 1.15075 -0.08369
 H 2.21199 -0.53757 0.08826
7
SN2_IRC_Cartesians_noMW_output/new_data/SN2_traj1_Cartesians point 140
C -0.21442 0.12141 -0.06621
 O 1.66491 0.33020 0.00591
 F -2.73251 -0.25892 0.22215
 H -0.25618 -0.41426 -0.99214
 H -0.33185 -0.39082 0.82557
 H -0.34441 1.15091 -0.08560
 H 2.21447 -0.53852 0.09034
7
SN2_IRC_Cartesians_noMW_output/new_data/SN2_traj1_Cartesians point 141
C -0.21317 0.12156 -0.06744
 O 1.66634 0.33065 0.00602
 F -2.74036 -0.25893 0.22628
 H -0.25455 -0.41445 -0.99385
 H -0.33164 -0.39057 0.82418
 H -0.34366 1.15100 -0.08720
 H 2.21704 -0.53926 0.09201
7
SN2_IRC_Cartesians_noMW_output/new_data/SN2_traj1_Cartesians point 142
C -0.21205 0.12158 -0.06830
 O 1.66791 0.33094 0.00622
 F -2.74862 -0.25853 0.22922
 H -0.25306 -0.41474 -0.99514
 H -0.33115 -0.39050 0.82321
 H -0.34282 1.15094 -0.08833
 H 2.21978 -0.53968 0.09312
7
SN2_IRC_Cartesians_noMW_output/new_data/SN2_traj1_Cartesians point 143
C -0.21114 0.12138 -0.06866
 O 1.66968 0.33100 0.00653
 F -2.75737 -0.25751 0.23050
 H -0.25176 -0.41521 -0.99583
 H -0.33030 -0.39069 0.82285
 H -0.34189 1.15065 -0.08884
 H 2.22277 -0.53964 0.09345
7
SN2_IRC_Cartesians_noMW_output/new_data/SN2_traj1_Cartesians point 144
C -0.21056 0.12089 -0.06836
 O 1.67167 0.33078 0.00699
 F -2.76658 -0.25560 0.22959
 H -0.25076 -0.41591 -0.99574
 H -0.32897 -0.39125 0.82329
 H -0.34088 1.15006 -0.08850
 H 2.22608 -0.53897 0.09273
7
SN2_IRC_Cartesians_noMW_output/new_data/SN2_traj1_Cartesians point 145
C -0.21045 0.12003 -0.06723
 O 1.67388 0.33021 0.00760
 F -2.77608 -0.25262 0.22598
 H -0.25013 -0.41691 -0.99467
 H -0.32712 -0.39228 0.82470
 H -0.33982 1.14908 -0.08713
 H 2.22971 -0.53752 0.09076
7
SN2_IRC_Cartesians_noMW_output/new_data/SN2_traj1_Cartesians point 146
C -0.21082 0.11882 -0.06528
 O 1.67625 0.32929 0.00836
 F -2.78549 -0.24862 0.21962
 H -0.24994 -0.41817 -0.99260
 H -0.32475 -0.39375 0.82710
 H -0.33875 1.14773 -0.08471
 H 2.23350 -0.53529 0.08751
7
SN2_IRC_Cartesians_noMW_output/new_data/SN2_traj1_Cartesians point 147
C -0.21158 0.11735 -0.06264
 O 1.67864 0.32808 0.00923
 F -2.79446 -0.24393 0.21100
 H -0.25016 -0.41960 -0.98969
 H -0.32203 -0.39556 0.83031
 H -0.33768 1.14612 -0.08143
 H 2.23728 -0.53247 0.08322
7
SN2_IRC_Cartesians_noMW_output/new_data/SN2_traj1_Cartesians point 148
C -0.21257 0.11577 -0.05954
 O 1.68097 0.32668 0.01016
 F -2.80283 -0.23893 0.20087
 H -0.25070 -0.42108 -0.98622
 H -0.31910 -0.39752 0.83405
 H -0.33662 1.14440 -0.07757
 H 2.24085 -0.52931 0.07826
7
SN2_IRC_Cartesians_noMW_output/new_data/SN2_traj1_Cartesians point 149
C -0.21363 0.11417 -0.05618
 O 1.68320 0.32515 0.01110
 F -2.81066 -0.23395 0.18984
 H -0.25146 -0.42252 -0.98239
 H -0.31608 -0.39950 0.83810
 H -0.33553 1.14268 -0.07336
 H 2.24415 -0.52602 0.07289
7
SN2_IRC_Cartesians_noMW_output/new_data/SN2_traj1_Cartesians point 150
C -0.21461 0.11263 -0.05268
 O 1.68532 0.32355 0.01205
 F -2.81807 -0.22922 0.17834
 H -0.25235 -0.42384 -0.97837
 H -0.31304 -0.40142 0.84231
 H -0.33438 1.14104 -0.06897
 H 2.24713 -0.52274 0.06732
7
SN2_IRC_Cartesians_noMW_output/new_data/SN2_traj1_Cartesians point 151
C -0.21544 0.11121 -0.04911
 O 1.68733 0.32189 0.01299
 F -2.82520 -0.22487 0.16662
 H -0.25333 -0.42500 -0.97425
 H -0.31000 -0.40321 0.84658
 H -0.33314 1.13953 -0.06450
 H 2.24977 -0.51956 0.06167
7
SN2_IRC_Cartesians_noMW_output/new_data/SN2_traj1_Cartesians point 152
C -0.21601 0.10995 -0.04553
 O 1.68923 0.32021 0.01393
 F -2.83218 -0.22103 0.15485
 H -0.25436 -0.42597 -0.97009
 H -0.30698 -0.40480 0.85085
 H -0.33176 1.13819 -0.06001
 H 2.25207 -0.51655 0.05600
7
SN2_IRC_Cartesians_noMW_output/new_data/SN2_traj1_Cartesians point 153
C -0.21627 0.10888 -0.04198
 O 1.69103 0.31850 0.01484
 F -2.83914 -0.21780 0.14317
 H -0.25539 -0.42672 -0.96594
 H -0.30400 -0.40617 0.85507
 H -0.33023 1.13707 -0.05554
 H 2.25402 -0.51377 0.05038
7
SN2_IRC_Cartesians_noMW_output/new_data/SN2_traj1_Cartesians point 154
C -0.21616 0.10803 -0.03849
 O 1.69273 0.31679 0.01575
 F -2.84619 -0.21526 0.13168
 H -0.25641 -0.42721 -0.96184
 H -0.30107 -0.40728 0.85920
 H -0.32851 1.13620 -0.05116
 H 2.25560 -0.51127 0.04486
7
SN2_IRC_Cartesians_noMW_output/new_data/SN2_traj1_Cartesians point 155
C -0.21560 0.10743 -0.03510
 O 1.69436 0.31506 0.01663
 F -2.85344 -0.21349 0.12048
 H -0.25738 -0.42742 -0.95782
 H -0.29818 -0.40809 0.86322
 H -0.32656 1.13560 -0.04688
 H 2.25681 -0.50909 0.03947
7
SN2_IRC_Cartesians_noMW_output/new_data/SN2_traj1_Cartesians point 156
C -0.21457 0.10709 -0.03183
 O 1.69591 0.31335 0.01750
 F -2.86100 -0.21256 0.10969
 H -0.25829 -0.42733 -0.95394
 H -0.29535 -0.40857 0.86706
 H -0.32437 1.13529 -0.04276
 H 2.25767 -0.50728 0.03427
7
SN2_IRC_Cartesians_noMW_output/new_data/SN2_traj1_Cartesians point 157
C -0.21301 0.10704 -0.02872
 O 1.69740 0.31166 0.01835
 F -2.86899 -0.21249 0.09945
 H -0.25908 -0.42694 -0.95024
 H -0.29259 -0.40871 0.87070
 H -0.32193 1.13530 -0.03884
 H 2.25819 -0.50586 0.02932
7
SN2_IRC_Cartesians_noMW_output/new_data/SN2_traj1_Cartesians point 158
C -0.21091 0.10728 -0.02584
 O 1.69886 0.31002 0.01917
 F -2.87755 -0.21329 0.08991
 H -0.25971 -0.42625 -0.94679
 H -0.28991 -0.40850 0.87406
 H -0.31923 1.13561 -0.03520
 H 2.25845 -0.50487 0.02469
7
SN2_IRC_Cartesians_noMW_output/new_data/SN2_traj1_Cartesians point 159
C -0.20827 0.10779 -0.02323
 O 1.70032 0.30845 0.01996
 F -2.88684 -0.21490 0.08130
 H -0.26013 -0.42529 -0.94368
 H -0.28733 -0.40795 0.87708
 H -0.31629 1.13623 -0.03191
 H 2.25855 -0.50432 0.02048
7
SN2_IRC_Cartesians_noMW_output/new_data/SN2_traj1_Cartesians point 160
C -0.20517 0.10853 -0.02101
 O 1.70184 0.30702 0.02072
 F -2.89698 -0.21718 0.07395
 H -0.26026 -0.42414 -0.94103
 H -0.28489 -0.40710 0.87965
 H -0.31317 1.13708 -0.02911
 H 2.25864 -0.50421 0.01682
7
SN2_IRC_Cartesians_noMW_output/new_data/SN2_traj1_Cartesians point 161
C -0.20177 0.10943 -0.01929
 O 1.70344 0.30580 0.02142
 F -2.90794 -0.21984 0.06829
 H -0.26003 -0.42292 -0.93902
 H -0.28265 -0.40606 0.88162
 H -0.31002 1.13808 -0.02695
 H 2.25897 -0.50450 0.01393
7
SN2_IRC_Cartesians_noMW_output/new_data/SN2_traj1_Cartesians point 162
C -0.19837 0.11035 -0.01819
 O 1.70513 0.30488 0.02204
 F -2.91931 -0.22246 0.06467
 H -0.25940 -0.42180 -0.93779
 H -0.28073 -0.40497 0.88288
 H -0.30704 1.13909 -0.02557
 H 2.25972 -0.50508 0.01196
7
SN2_IRC_Cartesians_noMW_output/new_data/SN2_traj1_Cartesians point 163
C -0.19525 0.11116 -0.01769
 O 1.70683 0.30428 0.02255
 F -2.93050 -0.22469 0.06306
 H -0.25843 -0.42091 -0.93733
 H -0.27917 -0.40398 0.88345
 H -0.30445 1.13996 -0.02497
 H 2.26096 -0.50582 0.01092
7
SN2_IRC_Cartesians_noMW_output/new_data/SN2_traj1_Cartesians point 164
C -0.19253 0.11184 -0.01765
 O 1.70851 0.30395 0.02297
 F -2.94110 -0.22643 0.06298
 H -0.25725 -0.42028 -0.93745
 H -0.27793 -0.40314 0.88350
 H -0.30227 1.14065 -0.02495
 H 2.26257 -0.50660 0.01060
7
SN2_IRC_Cartesians_noMW_output/new_data/SN2_traj1_Cartesians point 165
C -0.19016 0.11238 -0.01791
 O 1.71013 0.30381 0.02332
 F -2.95107 -0.22773 0.06391
 H -0.25596 -0.41984 -0.93795
 H -0.27693 -0.40245 0.88320
 H -0.30043 1.14120 -0.02532
 H 2.26443 -0.50736 0.01075
7
SN2_IRC_Cartesians_noMW_output/new_data/SN2_traj1_Cartesians point 166
C -0.18806 0.11283 -0.01836
 O 1.71171 0.30379 0.02362
 F -2.96051 -0.22874 0.06544
 H -0.25462 -0.41955 -0.93868
 H -0.27610 -0.40187 0.88270
 H -0.29883 1.14163 -0.02591
 H 2.26642 -0.50810 0.01119
7
SN2_IRC_Cartesians_noMW_output/new_data/SN2_traj1_Cartesians point 167
C -0.18614 0.11322 -0.01890
 O 1.71324 0.30383 0.02389
 F -2.96956 -0.22954 0.06730
 H -0.25327 -0.41934 -0.93953
 H -0.27536 -0.40136 0.88209
 H -0.29739 1.14200 -0.02663
 H 2.26848 -0.50880 0.01179
7
SN2_IRC_Cartesians_noMW_output/new_data/SN2_traj1_Cartesians point 168
C -0.18435 0.11356 -0.01948
 O 1.71474 0.30391 0.02414
 F -2.97833 -0.23021 0.06929
 H -0.25192 -0.41919 -0.94043
 H -0.27468 -0.40090 0.88143
 H -0.29605 1.14231 -0.02741
 H 2.27058 -0.50948 0.01246
7
SN2_IRC_Cartesians_noMW_output/new_data/SN2_traj1_Cartesians point 169
C -0.18262 0.11388 -0.02006
 O 1.71622 0.30399 0.02439
 F -2.98691 -0.23080 0.07128
 H -0.25058 -0.41907 -0.94133
 H -0.27401 -0.40048 0.88077
 H -0.29476 1.14260 -0.02818
 H 2.27267 -0.51012 0.01313
7
SN2_IRC_Cartesians_noMW_output/new_data/SN2_traj1_Cartesians point 170
C -0.18094 0.11418 -0.02060
 O 1.71769 0.30406 0.02464
 F -2.99538 -0.23134 0.07313
 H -0.24929 -0.41896 -0.94217
 H -0.27334 -0.40008 0.88016
 H -0.29349 1.14287 -0.02890
 H 2.27474 -0.51072 0.01375
7
SN2_IRC_Cartesians_noMW_output/new_data/SN2_traj1_Cartesians point 171
C -0.17928 0.11446 -0.02107
 O 1.71915 0.30410 0.02489
 F -3.00377 -0.23186 0.07475
 H -0.24804 -0.41886 -0.94293
 H -0.27263 -0.39969 0.87963
 H -0.29221 1.14312 -0.02953
 H 2.27678 -0.51128 0.01426
7
SN2_IRC_Cartesians_noMW_output/new_data/SN2_traj1_Cartesians point 172
C -0.17763 0.11474 -0.02145
 O 1.72061 0.30409 0.02517
 F -3.01214 -0.23235 0.07604
 H -0.24685 -0.41875 -0.94357
 H -0.27187 -0.39933 0.87922
 H -0.29090 1.14337 -0.03003
 H 2.27877 -0.51178 0.01461
7
SN2_IRC_Cartesians_noMW_output/new_data/SN2_traj1_Cartesians point 173
C -0.17598 0.11500 -0.02169
 O 1.72206 0.30402 0.02546
 F -3.02049 -0.23282 0.07690
 H -0.24573 -0.41862 -0.94404
 H -0.27103 -0.39898 0.87896
 H -0.28955 1.14360 -0.03037
 H 2.28071 -0.51221 0.01477
7
SN2_IRC_Cartesians_noMW_output/new_data/SN2_traj1_Cartesians point 174
C -0.17433 0.11525 -0.02177
 O 1.72352 0.30387 0.02579
 F -3.02883 -0.23326 0.07725
 H -0.24470 -0.41849 -0.94432
 H -0.27010 -0.39865 0.87888
 H -0.28815 1.14383 -0.03052
 H 2.28259 -0.51255 0.01469
7
SN2_IRC_Cartesians_noMW_output/new_data/SN2_traj1_Cartesians point 175
C -0.17269 0.11548 -0.02168
 O 1.72499 0.30364 0.02614
 F -3.03714 -0.23369 0.07701
 H -0.24377 -0.41833 -0.94438
 H -0.26907 -0.39835 0.87901
 H -0.28669 1.14405 -0.03043
 H 2.28438 -0.51280 0.01434
7
SN2_IRC_Cartesians_noMW_output/new_data/SN2_traj1_Cartesians point 176
C -0.17104 0.11570 -0.02140
 O 1.72644 0.30332 0.02652
 F -3.04543 -0.23410 0.07613
 H -0.24296 -0.41816 -0.94420
 H -0.26794 -0.39807 0.87936
 H -0.28516 1.14426 -0.03011
 H 2.28608 -0.51295 0.01370
7
SN2_IRC_Cartesians_noMW_output/new_data/SN2_traj1_Cartesians point 177
C -0.16939 0.11591 -0.02093
 O 1.72789 0.30289 0.02693
 F -3.05366 -0.23451 0.07460
 H -0.24226 -0.41796 -0.94377
 H -0.26669 -0.39781 0.87994
 H -0.28357 1.14447 -0.02953
 H 2.28768 -0.51300 0.01276
7
SN2_IRC_Cartesians_noMW_output/new_data/SN2_traj1_Cartesians point 178
C -0.16773 0.11612 -0.02025
 O 1.72933 0.30238 0.02737
 F -3.06184 -0.23494 0.07243
 H -0.24167 -0.41772 -0.94310
 H -0.26534 -0.39755 0.88074
 H -0.28190 1.14468 -0.02871
 H 2.28915 -0.51296 0.01153
7
SN2_IRC_Cartesians_noMW_output/new_data/SN2_traj1_Cartesians point 179
C -0.16602 0.11634 -0.01940
 O 1.73075 0.30177 0.02784
 F -3.06997 -0.23543 0.06965
 H -0.24120 -0.41744 -0.94220
 H -0.26389 -0.39730 0.88174
 H -0.28015 1.14491 -0.02765
 H 2.29048 -0.51285 0.01002
7
SN2_IRC_Cartesians_noMW_output/new_data/SN2_traj1_Cartesians point 180
C -0.16426 0.11658 -0.01839
 O 1.73215 0.30107 0.02833
 F -3.07808 -0.23602 0.06633
 H -0.24082 -0.41709 -0.94109
 H -0.26235 -0.39701 0.88294
 H -0.27832 1.14517 -0.02639
 H 2.29167 -0.51270 0.00826
7
SN2_IRC_Cartesians_noMW_output/new_data/SN2_traj1_Cartesians point 181
C -0.16238 0.11687 -0.01723
 O 1.73353 0.30029 0.02885
 F -3.08623 -0.23678 0.06254
 H -0.24053 -0.41666 -0.93979
 H -0.26073 -0.39668 0.88429
 H -0.27637 1.14549 -0.02495
 H 2.29270 -0.51254 0.00629
7
SN2_IRC_Cartesians_noMW_output/new_data/SN2_traj1_Cartesians point 182
C -0.16036 0.11723 -0.01596
 O 1.73490 0.29944 0.02939
 F -3.09449 -0.23776 0.05836
 H -0.24030 -0.41613 -0.93835
 H -0.25903 -0.39627 0.88578
 H -0.27429 1.14589 -0.02336
 H 2.29357 -0.51240 0.00413
7
SN2_IRC_Cartesians_noMW_output/new_data/SN2_traj1_Cartesians point 183
C -0.15814 0.11768 -0.01458
 O 1.73626 0.29852 0.02995
 F -3.10295 -0.23903 0.05384
 H -0.24011 -0.41547 -0.93677
 H -0.25726 -0.39576 0.88738
 H -0.27206 1.14639 -0.02164
 H 2.29426 -0.51232 0.00182
7
SN2_IRC_Cartesians_noMW_output/new_data/SN2_traj1_Cartesians point 184
C -0.15568 0.11824 -0.01313
 O 1.73762 0.29754 0.03053
 F -3.11170 -0.24067 0.04906
 H -0.23995 -0.41467 -0.93509
 H -0.25541 -0.39511 0.88906
 H -0.26965 1.14701 -0.01982
 H 2.29478 -0.51234 -0.00061
7
SN2_IRC_Cartesians_noMW_output/new_data/SN2_traj1_Cartesians point 185
C -0.15294 0.11893 -0.01163
 O 1.73898 0.29649 0.03113
 F -3.12082 -0.24271 0.04410
 H -0.23979 -0.41371 -0.93332
 H -0.25351 -0.39431 0.89079
 H -0.26704 1.14779 -0.01792
 H 2.29511 -0.51248 -0.00314
7
SN2_IRC_Cartesians_noMW_output/new_data/SN2_traj1_Cartesians point 186
C -0.14988 0.11976 -0.01009
 O 1.74035 0.29540 0.03174
 F -3.13034 -0.24521 0.03901
 H -0.23962 -0.41257 -0.93151
 H -0.25154 -0.39334 0.89256
 H -0.26422 1.14873 -0.01598
 H 2.29525 -0.51277 -0.00573
7
SN2_IRC_Cartesians_noMW_output/new_data/SN2_traj1_Cartesians point 187
C -0.14651 0.12075 -0.00853
 O 1.74171 0.29426 0.03237
 F -3.14027 -0.24816 0.03388
 H -0.23943 -0.41125 -0.92967
 H -0.24953 -0.39219 0.89433
 H -0.26120 1.14983 -0.01403
 H 2.29522 -0.51323 -0.00835
7
SN2_IRC_Cartesians_noMW_output/new_data/SN2_traj1_Cartesians point 188
C -0.14284 0.12187 -0.00699
 O 1.74308 0.29310 0.03301
 F -3.15058 -0.25155 0.02876
 H -0.23920 -0.40977 -0.92783
 H -0.24749 -0.39087 0.89608
 H -0.25800 1.15108 -0.01207
 H 2.29503 -0.51385 -0.01096
7
SN2_IRC_Cartesians_noMW_output/new_data/SN2_traj1_Cartesians point 189
C -0.13891 0.12312 -0.00546
 O 1.74445 0.29191 0.03365
 F -3.16120 -0.25534 0.02372
 H -0.23895 -0.40815 -0.92601
 H -0.24544 -0.38940 0.89780
 H -0.25464 1.15248 -0.01015
 H 2.29469 -0.51463 -0.01355
7
SN2_IRC_Cartesians_noMW_output/new_data/SN2_traj1_Cartesians point 190
C -0.13476 0.12449 -0.00397
 O 1.74581 0.29072 0.03429
 F -3.17208 -0.25947 0.01879
 H -0.23865 -0.40640 -0.92422
 H -0.24339 -0.38779 0.89947
 H -0.25115 1.15400 -0.00827
 H 2.29422 -0.51555 -0.01609
7
SN2_IRC_Cartesians_noMW_output/new_data/SN2_traj1_Cartesians point 191
C -0.13043 0.12595 -0.00253
 O 1.74715 0.28953 0.03492
 F -3.18315 -0.26389 0.01400
 H -0.23832 -0.40455 -0.92248
 H -0.24135 -0.38607 0.90109
 H -0.24757 1.15563 -0.00645
 H 2.29366 -0.51660 -0.01856
7
SN2_IRC_Cartesians_noMW_output/new_data/SN2_traj1_Cartesians point 192
C -0.12594 0.12749 -0.00113
 O 1.74849 0.28835 0.03556
 F -3.19437 -0.26855 0.00938
 H -0.23795 -0.40261 -0.92080
 H -0.23932 -0.38425 0.90264
 H -0.24391 1.15734 -0.00468
 H 2.29301 -0.51777 -0.02096
7
SN2_IRC_Cartesians_noMW_output/new_data/SN2_traj1_Cartesians point 193
C -0.12132 0.12910 0.00021
 O 1.74982 0.28718 0.03618
 F -3.20573 -0.27343 0.00492
 H -0.23755 -0.40060 -0.91918
 H -0.23731 -0.38234 0.90413
 H -0.24019 1.15913 -0.00298
 H 2.29229 -0.51903 -0.02328
7
SN2_IRC_Cartesians_noMW_output/new_data/SN2_traj1_Cartesians point 194
C -0.11658 0.13077 0.00149
 O 1.75114 0.28602 0.03680
 F -3.21724 -0.27851 0.00067
 H -0.23710 -0.39853 -0.91762
 H -0.23533 -0.38035 0.90554
 H -0.23641 1.16099 -0.00136
 H 2.29152 -0.52041 -0.02552
7
SN2_IRC_Cartesians_noMW_output/new_data/SN2_traj1_Cartesians point 195
C -0.11171 0.13251 0.00270
 O 1.75247 0.28489 0.03742
 F -3.22892 -0.28377 -0.00336
 H -0.23660 -0.39639 -0.91615
 H -0.23337 -0.37828 0.90687
 H -0.23258 1.16292 0.00017
 H 2.29072 -0.52188 -0.02765
7
SN2_IRC_Cartesians_noMW_output/new_data/SN2_traj1_Cartesians point 196
C -0.10671 0.13432 0.00383
 O 1.75381 0.28378 0.03802
 F -3.24086 -0.28923 -0.00710
 H -0.23603 -0.39419 -0.91479
 H -0.23144 -0.37613 0.90809
 H -0.22868 1.16492 0.00160
 H 2.28990 -0.52347 -0.02965
7
SN2_IRC_Cartesians_noMW_output/new_data/SN2_traj1_Cartesians point 197
C -0.10154 0.13620 0.00484
 O 1.75519 0.28271 0.03862
 F -3.25314 -0.29489 -0.01045
 H -0.23536 -0.39193 -0.91357
 H -0.22954 -0.37389 0.90918
 H -0.22472 1.16700 0.00287
 H 2.28911 -0.52520 -0.03149
7
SN2_IRC_Cartesians_noMW_output/new_data/SN2_traj1_Cartesians point 198
C -0.09619 0.13817 0.00568
 O 1.75662 0.28170 0.03921
 F -3.26591 -0.30077 -0.01325
 H -0.23454 -0.38962 -0.91257
 H -0.22768 -0.37154 0.91007
 H -0.22068 1.16916 0.00394
 H 2.28839 -0.52709 -0.03308
7
SN2_IRC_Cartesians_noMW_output/new_data/SN2_traj1_Cartesians point 199
C -0.09065 0.14021 0.00627
 O 1.75814 0.28079 0.03978
 F -3.27934 -0.30684 -0.01519
 H -0.23351 -0.38726 -0.91189
 H -0.22590 -0.36909 0.91065
 H -0.21658 1.17139 0.00467
 H 2.28785 -0.52920 -0.03429
7
SN2_IRC_Cartesians_noMW_output/new_data/SN2_traj1_Cartesians point 200
C -0.08499 0.14229 0.00644
 O 1.75977 0.28007 0.04031
 F -3.29345 -0.31297 -0.01576
 H -0.23217 -0.38495 -0.91174
 H -0.22428 -0.36657 0.91076
 H -0.21252 1.17366 0.00488
 H 2.28765 -0.53153 -0.03489
7
SN2_IRC_Cartesians_noMW_output/new_data/SN2_traj1_Cartesians point 201
C -0.07959 0.14427 0.00602
 O 1.76148 0.27967 0.04075
 F -3.30765 -0.31868 -0.01435
 H -0.23047 -0.38288 -0.91236
 H -0.22299 -0.36416 0.91020
 H -0.20881 1.17579 0.00433
 H 2.28802 -0.53401 -0.03459
7
SN2_IRC_Cartesians_noMW_output/new_data/SN2_traj1_Cartesians point 202
C -0.07502 0.14592 0.00498
 O 1.76313 0.27966 0.04105
 F -3.32060 -0.32329 -0.01089
 H -0.22852 -0.38131 -0.91376
 H -0.22217 -0.36212 0.90894
 H -0.20584 1.17752 0.00299
 H 2.28903 -0.53638 -0.03332
7
SN2_IRC_Cartesians_noMW_output/new_data/SN2_traj1_Cartesians point 203
C -0.07154 0.14714 0.00355
 O 1.76462 0.27996 0.04121
 F -3.33154 -0.32656 -0.00608
 H -0.22654 -0.38030 -0.91567
 H -0.22180 -0.36058 0.90723
 H -0.20374 1.17878 0.00114
 H 2.29053 -0.53844 -0.03139
7
SN2_IRC_Cartesians_noMW_output/new_data/SN2_traj1_Cartesians point 204
C -0.06899 0.14799 0.00193
 O 1.76595 0.28046 0.04129
 F -3.34064 -0.32869 -0.00066
 H -0.22462 -0.37975 -0.91782
 H -0.22172 -0.35949 0.90533
 H -0.20232 1.17962 -0.00094
 H 2.29234 -0.54015 -0.02913
7
SN2_IRC_Cartesians_noMW_output/new_data/SN2_traj1_Cartesians point 205
C -0.06716 0.14854 0.00024
 O 1.76716 0.28107 0.04131
 F -3.34833 -0.32993 0.00497
 H -0.22280 -0.37953 -0.92004
 H -0.22182 -0.35875 0.90338
 H -0.20141 1.18015 -0.00311
 H 2.29436 -0.54155 -0.02675
7
SN2_IRC_Cartesians_noMW_output/new_data/SN2_traj1_Cartesians point 206
C -0.06589 0.14885 -0.00143
 O 1.76829 0.28174 0.04129
 F -3.35495 -0.33044 0.01056
 H -0.22109 -0.37959 -0.92226
 H -0.22202 -0.35830 0.90146
 H -0.20088 1.18040 -0.00525
 H 2.29654 -0.54267 -0.02436
7
SN2_IRC_Cartesians_noMW_output/new_data/SN2_traj1_Cartesians point 207
C -0.06511 0.14895 -0.00304
 O 1.76937 0.28243 0.04126
 F -3.36076 -0.33029 0.01596
 H -0.21947 -0.37989 -0.92442
 H -0.22227 -0.35811 0.89961
 H -0.20064 1.18042 -0.00733
 H 2.29889 -0.54351 -0.02204
7
SN2_IRC_Cartesians_noMW_output/new_data/SN2_traj1_Cartesians point 208
C -0.06476 0.14884 -0.00456
 O 1.77043 0.28313 0.04123
 F -3.36592 -0.32953 0.02108
 H -0.21797 -0.38041 -0.92647
 H -0.22253 -0.35817 0.89788
 H -0.20065 1.18021 -0.00930
 H 2.30139 -0.54407 -0.01985
7
SN2_IRC_Cartesians_noMW_output/new_data/SN2_traj1_Cartesians point 209
C -0.06481 0.14853 -0.00597
 O 1.77149 0.28381 0.04120
 F -3.37057 -0.32815 0.02580
 H -0.21656 -0.38114 -0.92839
 H -0.22276 -0.35848 0.89630
 H -0.20087 1.17978 -0.01112
 H 2.30407 -0.54435 -0.01783
7
SN2_IRC_Cartesians_noMW_output/new_data/SN2_traj1_Cartesians point 210
C -0.06523 0.14801 -0.00723
 O 1.77259 0.28447 0.04119
 F -3.37487 -0.32617 0.03007
 H -0.21525 -0.38208 -0.93016
 H -0.22294 -0.35903 0.89490
 H -0.20127 1.17914 -0.01276
 H 2.30696 -0.54434 -0.01601
7
SN2_IRC_Cartesians_noMW_output/new_data/SN2_traj1_Cartesians point 211
C -0.06599 0.14730 -0.00833
 O 1.77374 0.28509 0.04121
 F -3.37895 -0.32358 0.03380
 H -0.21404 -0.38322 -0.93173
 H -0.22303 -0.35983 0.89370
 H -0.20181 1.17828 -0.01419
 H 2.31008 -0.54403 -0.01444
7
SN2_IRC_Cartesians_noMW_output/new_data/SN2_traj1_Cartesians point 212
C -0.06705 0.14640 -0.00925
 O 1.77497 0.28564 0.04126
 F -3.38299 -0.32042 0.03693
 H -0.21291 -0.38457 -0.93310
 H -0.22300 -0.36085 0.89272
 H -0.20246 1.17721 -0.01540
 H 2.31344 -0.54342 -0.01316
7
SN2_IRC_Cartesians_noMW_output/new_data/SN2_traj1_Cartesians point 213
C -0.06836 0.14533 -0.00997
 O 1.77631 0.28613 0.04136
 F -3.38716 -0.31672 0.03941
 H -0.21185 -0.38608 -0.93425
 H -0.22283 -0.36209 0.89199
 H -0.20316 1.17596 -0.01636
 H 2.31706 -0.54253 -0.01218
7
SN2_IRC_Cartesians_noMW_output/new_data/SN2_traj1_Cartesians point 214
C -0.06984 0.14412 -0.01047
 O 1.77777 0.28654 0.04151
 F -3.39159 -0.31259 0.04119
 H -0.21087 -0.38773 -0.93515
 H -0.22249 -0.36350 0.89152
 H -0.20386 1.17455 -0.01706
 H 2.32089 -0.54139 -0.01154
7
SN2_IRC_Cartesians_noMW_output/new_data/SN2_traj1_Cartesians point 215
C -0.07139 0.14281 -0.01076
 O 1.77933 0.28684 0.04171
 F -3.39635 -0.30819 0.04227
 H -0.20995 -0.38945 -0.93580
 H -0.22199 -0.36502 0.89130
 H -0.20451 1.17305 -0.01748
 H 2.32486 -0.54005 -0.01123
7
SN2_IRC_Cartesians_noMW_output/new_data/SN2_traj1_Cartesians point 216
C -0.07293 0.14147 -0.01085
 O 1.78096 0.28705 0.04197
 F -3.40142 -0.30368 0.04267
 H -0.20912 -0.39119 -0.93621
 H -0.22132 -0.36660 0.89133
 H -0.20506 1.17151 -0.01765
 H 2.32888 -0.53857 -0.01125
7
SN2_IRC_Cartesians_noMW_output/new_data/SN2_traj1_Cartesians point 217
C -0.07441 0.14013 -0.01075
 O 1.78264 0.28716 0.04226
 F -3.40671 -0.29919 0.04246
 H -0.20835 -0.39289 -0.93639
 H -0.22052 -0.36818 0.89157
 H -0.20550 1.16998 -0.01758
 H 2.33285 -0.53701 -0.01156
7
SN2_IRC_Cartesians_noMW_output/new_data/SN2_traj1_Cartesians point 218
C -0.07579 0.13882 -0.01050
 O 1.78432 0.28718 0.04258
 F -3.41211 -0.29481 0.04173
 H -0.20767 -0.39453 -0.93638
 H -0.21962 -0.36973 0.89198
 H -0.20583 1.16848 -0.01731
 H 2.33671 -0.53542 -0.01210
7
SN2_IRC_Cartesians_noMW_output/new_data/SN2_traj1_Cartesians point 219
C -0.07708 0.13755 -0.01012
 O 1.78597 0.28713 0.04292
 F -3.41753 -0.29058 0.04058
 H -0.20706 -0.39609 -0.93620
 H -0.21864 -0.37123 0.89255
 H -0.20606 1.16704 -0.01688
 H 2.34041 -0.53382 -0.01284
7
SN2_IRC_Cartesians_noMW_output/new_data/SN2_traj1_Cartesians point 220
C -0.07829 0.13633 -0.00962
 O 1.78759 0.28702 0.04327
 F -3.42288 -0.28654 0.03905
 H -0.20654 -0.39757 -0.93587
 H -0.21762 -0.37267 0.89324
 H -0.20621 1.16566 -0.01631
 H 2.34394 -0.53223 -0.01375
7
SN2_IRC_Cartesians_noMW_output/new_data/SN2_traj1_Cartesians point 221
C -0.07941 0.13516 -0.00904
 O 1.78916 0.28685 0.04363
 F -3.42812 -0.28266 0.03721
 H -0.20608 -0.39897 -0.93542
 H -0.21655 -0.37407 0.89403
 H -0.20629 1.16434 -0.01562
 H 2.34729 -0.53065 -0.01479
7
SN2_IRC_Cartesians_noMW_output/new_data/SN2_traj1_Cartesians point 222
C -0.08045 0.13404 -0.00837
 O 1.79067 0.28664 0.04400
 F -3.43318 -0.27897 0.03510
 H -0.20570 -0.40029 -0.93485
 H -0.21547 -0.37540 0.89491
 H -0.20631 1.16308 -0.01482
 H 2.35044 -0.52910 -0.01596
7
SN2_IRC_Cartesians_noMW_output/new_data/SN2_traj1_Cartesians point 223
C -0.08143 0.13298 -0.00764
 O 1.79211 0.28638 0.04436
 F -3.43804 -0.27547 0.03275
 H -0.20539 -0.40153 -0.93418
 H -0.21437 -0.37667 0.89586
 H -0.20628 1.16188 -0.01393
 H 2.35340 -0.52757 -0.01722
7
SN2_IRC_Cartesians_noMW_output/new_data/SN2_traj1_Cartesians point 224
C -0.08234 0.13197 -0.00684
 O 1.79349 0.28609 0.04473
 F -3.44267 -0.27216 0.03020
 H -0.20515 -0.40269 -0.93343
 H -0.21327 -0.37789 0.89688
 H -0.20621 1.16075 -0.01296
 H 2.35616 -0.52608 -0.01857
7
SN2_IRC_Cartesians_noMW_output/new_data/SN2_traj1_Cartesians point 225
C -0.08319 0.13101 -0.00600
 O 1.79479 0.28577 0.04509
 F -3.44707 -0.26904 0.02748
 H -0.20497 -0.40376 -0.93260
 H -0.21218 -0.37904 0.89795
 H -0.20610 1.15968 -0.01193
 H 2.35872 -0.52462 -0.01999
7
SN2_IRC_Cartesians_noMW_output/new_data/SN2_traj1_Cartesians point 226
C -0.08397 0.13011 -0.00512
 O 1.79601 0.28542 0.04544
 F -3.45121 -0.26611 0.02464
 H -0.20485 -0.40476 -0.93172
 H -0.21110 -0.38012 0.89906
 H -0.20596 1.15867 -0.01085
 H 2.36108 -0.52322 -0.02145
7
SN2_IRC_Cartesians_noMW_output/new_data/SN2_traj1_Cartesians point 227
C -0.08469 0.12927 -0.00421
 O 1.79716 0.28506 0.04579
 F -3.45510 -0.26337 0.02170
 H -0.20478 -0.40568 -0.93078
 H -0.21004 -0.38114 0.90019
 H -0.20580 1.15773 -0.00974
 H 2.36326 -0.52186 -0.02295
7
SN2_IRC_Cartesians_noMW_output/new_data/SN2_traj1_Cartesians point 228
C -0.08537 0.12847 -0.00329
 O 1.79823 0.28468 0.04612
 F -3.45875 -0.26079 0.01873
 H -0.20476 -0.40654 -0.92982
 H -0.20900 -0.38211 0.90133
 H -0.20562 1.15685 -0.00861
 H 2.36526 -0.52056 -0.02446
7
SN2_IRC_Cartesians_noMW_output/new_data/SN2_traj1_Cartesians point 229
C -0.08601 0.12771 -0.00238
 O 1.79924 0.28430 0.04645
 F -3.46215 -0.25836 0.01576
 H -0.20477 -0.40734 -0.92886
 H -0.20800 -0.38303 0.90246
 H -0.20543 1.15601 -0.00747
 H 2.36713 -0.51930 -0.02595
7
SN2_IRC_Cartesians_noMW_output/new_data/SN2_traj1_Cartesians point 230
C -0.08664 0.12699 -0.00148
 O 1.80020 0.28393 0.04676
 F -3.46533 -0.25603 0.01285
 H -0.20480 -0.40810 -0.92791
 H -0.20704 -0.38391 0.90357
 H -0.20526 1.15521 -0.00637
 H 2.36888 -0.51809 -0.02741
7
SN2_IRC_Cartesians_noMW_output/new_data/SN2_traj1_Cartesians point 231
C -0.08728 0.12628 -0.00063
 O 1.80110 0.28358 0.04705
 F -3.46830 -0.25375 0.01006
 H -0.20483 -0.40886 -0.92700
 H -0.20613 -0.38478 0.90463
 H -0.20513 1.15442 -0.00531
 H 2.37058 -0.51690 -0.02881
7
SN2_IRC_Cartesians_noMW_output/new_data/SN2_traj1_Cartesians point 232
C -0.08798 0.12555 0.00017
 O 1.80198 0.28327 0.04733
 F -3.47108 -0.25142 0.00748
 H -0.20485 -0.40964 -0.92616
 H -0.20528 -0.38566 0.90561
 H -0.20506 1.15362 -0.00433
 H 2.37228 -0.51573 -0.03010
7
SN2_IRC_Cartesians_noMW_output/new_data/SN2_traj1_Cartesians point 233
C -0.08880 0.12478 0.00087
 O 1.80285 0.28302 0.04758
 F -3.47370 -0.24893 0.00520
 H -0.20483 -0.41049 -0.92544
 H -0.20450 -0.38659 0.90650
 H -0.20510 1.15276 -0.00346
 H 2.37408 -0.51454 -0.03126
7
SN2_IRC_Cartesians_noMW_output/new_data/SN2_traj1_Cartesians point 234
C -0.08982 0.12391 0.00145
 O 1.80374 0.28284 0.04782
 F -3.47616 -0.24616 0.00335
 H -0.20475 -0.41147 -0.92489
 H -0.20380 -0.38763 0.90724
 H -0.20530 1.15180 -0.00276
 H 2.37607 -0.51331 -0.03222
7
SN2_IRC_Cartesians_noMW_output/new_data/SN2_traj1_Cartesians point 235
C -0.09111 0.12291 0.00185
 O 1.80468 0.28279 0.04802
 F -3.47849 -0.24291 0.00208
 H -0.20457 -0.41265 -0.92457
 H -0.20320 -0.38882 0.90780
 H -0.20572 1.15067 -0.00228
 H 2.37841 -0.51199 -0.03291
7
SN2_IRC_Cartesians_noMW_output/new_data/SN2_traj1_Cartesians point 236
C -0.09279 0.12171 0.00203
 O 1.80570 0.28288 0.04819
 F -3.48070 -0.23901 0.00157
 H -0.20424 -0.41411 -0.92456
 H -0.20273 -0.39025 0.90811
 H -0.20644 1.14932 -0.00209
 H 2.38121 -0.51056 -0.03325
7
SN2_IRC_Cartesians_noMW_output/new_data/SN2_traj1_Cartesians point 237
C -0.09491 0.12029 0.00194
 O 1.80681 0.28316 0.04832
 F -3.48280 -0.23435 0.00196
 H -0.20375 -0.41589 -0.92491
 H -0.20242 -0.39193 0.90812
 H -0.20750 1.14771 -0.00225
 H 2.38457 -0.50898 -0.03319
7
SN2_IRC_Cartesians_noMW_output/new_data/SN2_traj1_Cartesians point 238
C -0.09746 0.11864 0.00157
 O 1.80802 0.28362 0.04841
 F -3.48479 -0.22896 0.00330
 H -0.20308 -0.41799 -0.92564
 H -0.20226 -0.39387 0.90782
 H -0.20890 1.14583 -0.00277
 H 2.38848 -0.50728 -0.03269
7
SN2_IRC_Cartesians_noMW_output/new_data/SN2_traj1_Cartesians point 239
C -0.10035 0.11683 0.00094
 O 1.80930 0.28424 0.04846
 F -3.48670 -0.22300 0.00551
 H -0.20226 -0.42035 -0.92672
 H -0.20225 -0.39599 0.90724
 H -0.21058 1.14377 -0.00363
 H 2.39283 -0.50550 -0.03181
7
SN2_IRC_Cartesians_noMW_output/new_data/SN2_traj1_Cartesians point 240
C -0.10343 0.11492 0.00011
 O 1.81063 0.28498 0.04848
 F -3.48859 -0.21670 0.00839
 H -0.20130 -0.42286 -0.92806
 H -0.20235 -0.39823 0.90643
 H -0.21244 1.14158 -0.00474
 H 2.39749 -0.50370 -0.03061
7
SN2_IRC_Cartesians_noMW_output/new_data/SN2_traj1_Cartesians point 241
C -0.10660 0.11297 -0.00087
 O 1.81199 0.28580 0.04848
 F -3.49052 -0.21025 0.01177
 H -0.20026 -0.42545 -0.92959
 H -0.20252 -0.40050 0.90545
 H -0.21440 1.13935 -0.00605
 H 2.40231 -0.50192 -0.02919
7
SN2_IRC_Cartesians_noMW_output/new_data/SN2_traj1_Cartesians point 242
C -0.10974 0.11103 -0.00195
 O 1.81336 0.28667 0.04846
 F -3.49258 -0.20382 0.01548
 H -0.19914 -0.42804 -0.93126
 H -0.20274 -0.40276 0.90436
 H -0.21637 1.13712 -0.00748
 H 2.40721 -0.50020 -0.02762
7
SN2_IRC_Cartesians_noMW_output/new_data/SN2_traj1_Cartesians point 243
C -0.11277 0.10915 -0.00309
 O 1.81476 0.28756 0.04845
 F -3.49486 -0.19755 0.01940
 H -0.19796 -0.43059 -0.93300
 H -0.20298 -0.40496 0.90319
 H -0.21828 1.13496 -0.00899
 H 2.41210 -0.49856 -0.02595
7
SN2_IRC_Cartesians_noMW_output/new_data/SN2_traj1_Cartesians point 244
C -0.11559 0.10736 -0.00426
 O 1.81617 0.28843 0.04843
 F -3.49746 -0.19157 0.02340
 H -0.19675 -0.43303 -0.93476
 H -0.20320 -0.40703 0.90199
 H -0.22007 1.13289 -0.01053
 H 2.41690 -0.49705 -0.02426
7
SN2_IRC_Cartesians_noMW_output/new_data/SN2_traj1_Cartesians point 245
C -0.11812 0.10572 -0.00542
 O 1.81758 0.28927 0.04843
 F -3.50045 -0.18602 0.02736
 H -0.19551 -0.43531 -0.93651
 H -0.20338 -0.40894 0.90078
 H -0.22167 1.13099 -0.01206
 H 2.42154 -0.49570 -0.02259
7
SN2_IRC_Cartesians_noMW_output/new_data/SN2_traj1_Cartesians point 246
C -0.12025 0.10425 -0.00653
 O 1.81898 0.29004 0.04845
 F -3.50391 -0.18106 0.03116
 H -0.19427 -0.43735 -0.93818
 H -0.20349 -0.41063 0.89962
 H -0.22300 1.12929 -0.01353
 H 2.42593 -0.49454 -0.02100
7
SN2_IRC_Cartesians_noMW_output/new_data/SN2_traj1_Cartesians point 247
C -0.12191 0.10302 -0.00756
 O 1.82038 0.29072 0.04850
 F -3.50790 -0.17680 0.03468
 H -0.19304 -0.43912 -0.93974
 H -0.20350 -0.41205 0.89855
 H -0.22402 1.12784 -0.01489
 H 2.42998 -0.49360 -0.01955
7
SN2_IRC_Cartesians_noMW_output/new_data/SN2_traj1_Cartesians point 248
C -0.12304 0.10203 -0.00847
 O 1.82174 0.29128 0.04858
 F -3.51242 -0.17335 0.03780
 H -0.19184 -0.44057 -0.94112
 H -0.20341 -0.41317 0.89759
 H -0.22467 1.12668 -0.01609
 H 2.43364 -0.49290 -0.01828
7
SN2_IRC_Cartesians_noMW_output/new_data/SN2_traj1_Cartesians point 249
C -0.12362 0.10131 -0.00924
 O 1.82308 0.29171 0.04869
 F -3.51750 -0.17074 0.04043
 H -0.19069 -0.44168 -0.94230
 H -0.20319 -0.41398 0.89678
 H -0.22493 1.12581 -0.01711
 H 2.43685 -0.49243 -0.01725
7
SN2_IRC_Cartesians_noMW_output/new_data/SN2_traj1_Cartesians point 250
C -0.12366 0.10085 -0.00984
 O 1.82439 0.29201 0.04884
 F -3.52311 -0.16896 0.04252
 H -0.18961 -0.44246 -0.94326
 H -0.20283 -0.41449 0.89614
 H -0.22481 1.12524 -0.01792
 H 2.43963 -0.49219 -0.01647
7
SN2_IRC_Cartesians_noMW_output/new_data/SN2_traj1_Cartesians point 251
C -0.12317 0.10064 -0.01027
 O 1.82567 0.29216 0.04904
 F -3.52927 -0.16798 0.04402
 H -0.18859 -0.44291 -0.94399
 H -0.20233 -0.41471 0.89568
 H -0.22430 1.12495 -0.01850
 H 2.44198 -0.49216 -0.01597
7
SN2_IRC_Cartesians_noMW_output/new_data/SN2_traj1_Cartesians point 252
C -0.12216 0.10067 -0.01052
 O 1.82694 0.29216 0.04927
 F -3.53600 -0.16776 0.04488
 H -0.18764 -0.44304 -0.94445
 H -0.20166 -0.41465 0.89543
 H -0.22340 1.12494 -0.01884
 H 2.44392 -0.49231 -0.01578
7
SN2_IRC_Cartesians_noMW_output/new_data/SN2_traj1_Cartesians point 253
C -0.12064 0.10093 -0.01055
 O 1.82820 0.29200 0.04956
 F -3.54331 -0.16830 0.04505
 H -0.18676 -0.44286 -0.94464
 H -0.20083 -0.41431 0.89540
 H -0.22211 1.12519 -0.01891
 H 2.44546 -0.49265 -0.01590
7
SN2_IRC_Cartesians_noMW_output/new_data/SN2_traj1_Cartesians point 254
C -0.11861 0.10142 -0.01037
 O 1.82944 0.29168 0.04990
 F -3.55120 -0.16959 0.04447
 H -0.18597 -0.44237 -0.94453
 H -0.19982 -0.41370 0.89562
 H -0.22043 1.12570 -0.01870
 H 2.44659 -0.49315 -0.01639
7
SN2_IRC_Cartesians_noMW_output/new_data/SN2_traj1_Cartesians point 255
C -0.11607 0.10215 -0.00994
 O 1.83067 0.29119 0.05029
 F -3.55960 -0.17162 0.04309
 H -0.18529 -0.44156 -0.94411
 H -0.19863 -0.41283 0.89610
 H -0.21836 1.12648 -0.01818
 H 2.44727 -0.49381 -0.01724
7
SN2_IRC_Cartesians_noMW_output/new_data/SN2_traj1_Cartesians point 256
C -0.11310 0.10308 -0.00929
 O 1.83184 0.29053 0.05072
 F -3.56828 -0.17435 0.04095
 H -0.18473 -0.44045 -0.94338
 H -0.19729 -0.41171 0.89682
 H -0.21595 1.12750 -0.01737
 H 2.44750 -0.49461 -0.01845
7
SN2_IRC_Cartesians_noMW_output/new_data/SN2_traj1_Cartesians point 257
C -0.10981 0.10419 -0.00845
 O 1.83292 0.28976 0.05117
 F -3.57695 -0.17765 0.03817
 H -0.18430 -0.43910 -0.94239
 H -0.19585 -0.41040 0.89775
 H -0.21331 1.12872 -0.01631
 H 2.44730 -0.49551 -0.01994
7
SN2_IRC_Cartesians_noMW_output/new_data/SN2_traj1_Cartesians point 258
C -0.10636 0.10540 -0.00749
 O 1.83389 0.28890 0.05163
 F -3.58534 -0.18134 0.03498
 H -0.18399 -0.43759 -0.94122
 H -0.19439 -0.40895 0.89881
 H -0.21054 1.13007 -0.01509
 H 2.44673 -0.49649 -0.02161
7
SN2_IRC_Cartesians_noMW_output/new_data/SN2_traj1_Cartesians point 259
C -0.10285 0.10668 -0.00647
 O 1.83474 0.28801 0.05207
 F -3.59329 -0.18526 0.03158
 H -0.18377 -0.43598 -0.93997
 H -0.19295 -0.40744 0.89994
 H -0.20776 1.13150 -0.01380
 H 2.44589 -0.49752 -0.02336
7
SN2_IRC_Cartesians_noMW_output/new_data/SN2_traj1_Cartesians point 260
C -0.09936 0.10800 -0.00544
 O 1.83549 0.28712 0.05250
 F -3.60079 -0.18929 0.02817
 H -0.18362 -0.43433 -0.93869
 H -0.19157 -0.40589 0.90106
 H -0.20501 1.13297 -0.01249
 H 2.44486 -0.49858 -0.02510
7
SN2_IRC_Cartesians_noMW_output/new_data/SN2_traj1_Cartesians point 261
C -0.09590 0.10933 -0.00445
 O 1.83616 0.28625 0.05290
 F -3.60793 -0.19339 0.02485
 H -0.18349 -0.43265 -0.93744
 H -0.19024 -0.40432 0.90214
 H -0.20231 1.13446 -0.01123
 H 2.44371 -0.49967 -0.02679
7
SN2_IRC_Cartesians_noMW_output/new_data/SN2_traj1_Cartesians point 262
C -0.09246 0.11067 -0.00352
 O 1.83678 0.28541 0.05329
 F -3.61481 -0.19754 0.02176
 H -0.18336 -0.43096 -0.93626
 H -0.18899 -0.40273 0.90315
 H -0.19967 1.13596 -0.01004
 H 2.44251 -0.50081 -0.02836
7
SN2_IRC_Cartesians_noMW_output/new_data/SN2_traj1_Cartesians point 263
C -0.08903 0.11203 -0.00269
 O 1.83737 0.28463 0.05365
 F -3.62157 -0.20173 0.01897
 H -0.18319 -0.42927 -0.93520
 H -0.18781 -0.40112 0.90404
 H -0.19707 1.13747 -0.00898
 H 2.44129 -0.50201 -0.02979
7
SN2_IRC_Cartesians_noMW_output/new_data/SN2_traj1_Cartesians point 264
C -0.08555 0.11342 -0.00199
 O 1.83795 0.28390 0.05399
 F -3.62836 -0.20600 0.01664
 H -0.18294 -0.42757 -0.93431
 H -0.18671 -0.39947 0.90478
 H -0.19449 1.13902 -0.00809
 H 2.44010 -0.50330 -0.03102
7
SN2_IRC_Cartesians_noMW_output/new_data/SN2_traj1_Cartesians point 265
C -0.08199 0.11486 -0.00148
 O 1.83855 0.28325 0.05430
 F -3.63537 -0.21041 0.01492
 H -0.18257 -0.42585 -0.93364
 H -0.18569 -0.39774 0.90529
 H -0.19191 1.14062 -0.00744
 H 2.43898 -0.50473 -0.03196
7
SN2_IRC_Cartesians_noMW_output/new_data/SN2_traj1_Cartesians point 266
C -0.07824 0.11639 -0.00124
 O 1.83920 0.28272 0.05459
 F -3.64286 -0.21504 0.01411
 H -0.18200 -0.42407 -0.93333
 H -0.18478 -0.39591 0.90549
 H -0.18930 1.14230 -0.00713
 H 2.43798 -0.50639 -0.03249
7
SN2_IRC_Cartesians_noMW_output/new_data/SN2_traj1_Cartesians point 267
C -0.07420 0.11807 -0.00141
 O 1.83994 0.28235 0.05484
 F -3.65114 -0.22003 0.01464
 H -0.18112 -0.42223 -0.93352
 H -0.18403 -0.39389 0.90521
 H -0.18661 1.14412 -0.00734
 H 2.43716 -0.50839 -0.03243
7
SN2_IRC_Cartesians_noMW_output/new_data/SN2_traj1_Cartesians point 268
C -0.06975 0.11994 -0.00216
 O 1.84080 0.28221 0.05503
 F -3.66051 -0.22554 0.01713
 H -0.17979 -0.42027 -0.93445
 H -0.18350 -0.39161 0.90424
 H -0.18384 1.14615 -0.00829
 H 2.43659 -0.51088 -0.03149
7
SN2_IRC_Cartesians_noMW_output/new_data/SN2_traj1_Cartesians point 269
C -0.06490 0.12201 -0.00362
 O 1.84176 0.28238 0.05513
 F -3.67091 -0.23156 0.02196
 H -0.17797 -0.41821 -0.93626
 H -0.18327 -0.38906 0.90244
 H -0.18103 1.14836 -0.01015
 H 2.43632 -0.51392 -0.02950
7
SN2_IRC_Cartesians_noMW_output/new_data/SN2_traj1_Cartesians point 270
C -0.05992 0.12418 -0.00563
 O 1.84275 0.28280 0.05516
 F -3.68168 -0.23780 0.02860
 H -0.17580 -0.41616 -0.93876
 H -0.18332 -0.38638 0.90001
 H -0.17831 1.15067 -0.01270
 H 2.43629 -0.51731 -0.02668
7
SN2_IRC_Cartesians_noMW_output/new_data/SN2_traj1_Cartesians point 271
C -0.05508 0.12631 -0.00784
 O 1.84372 0.28333 0.05514
 F -3.69219 -0.24389 0.03592
 H -0.17355 -0.41419 -0.94151
 H -0.18352 -0.38374 0.89734
 H -0.17575 1.15292 -0.01550
 H 2.43638 -0.52074 -0.02355
7
SN2_IRC_Cartesians_noMW_output/new_data/SN2_traj1_Cartesians point 272
C -0.05046 0.12833 -0.00999
 O 1.84465 0.28386 0.05512
 F -3.70229 -0.24967 0.04306
 H -0.17136 -0.41232 -0.94420
 H -0.18373 -0.38122 0.89474
 H -0.17333 1.15506 -0.01824
 H 2.43651 -0.52404 -0.02049
7
SN2_IRC_Cartesians_noMW_output/new_data/SN2_traj1_Cartesians point 273
C -0.04609 0.13023 -0.01197
 O 1.84559 0.28434 0.05512
 F -3.71203 -0.25509 0.04961
 H -0.16930 -0.41057 -0.94667
 H -0.18386 -0.37887 0.89236
 H -0.17100 1.15706 -0.02076
 H 2.43670 -0.52710 -0.01769
7
SN2_IRC_Cartesians_noMW_output/new_data/SN2_traj1_Cartesians point 274
C -0.04196 0.13199 -0.01372
 O 1.84654 0.28472 0.05515
 F -3.72151 -0.26010 0.05540
 H -0.16739 -0.40894 -0.94886
 H -0.18388 -0.37669 0.89025
 H -0.16874 1.15892 -0.02298
 H 2.43694 -0.52991 -0.01524
7
SN2_IRC_Cartesians_noMW_output/new_data/SN2_traj1_Cartesians point 275
C -0.03805 0.13360 -0.01521
 O 1.84752 0.28501 0.05523
 F -3.73083 -0.26470 0.06035
 H -0.16562 -0.40743 -0.95075
 H -0.18377 -0.37468 0.88845
 H -0.16652 1.16063 -0.02488
 H 2.43727 -0.53243 -0.01318
7
SN2_IRC_Cartesians_noMW_output/new_data/SN2_traj1_Cartesians point 276
C -0.03436 0.13508 -0.01644
 O 1.84855 0.28519 0.05535
 F -3.74005 -0.26888 0.06443
 H -0.16399 -0.40604 -0.95233
 H -0.18350 -0.37286 0.88696
 H -0.16434 1.16219 -0.02645
 H 2.43769 -0.53468 -0.01152
7
SN2_IRC_Cartesians_noMW_output/new_data/SN2_traj1_Cartesians point 277
C -0.03087 0.13642 -0.01741
 O 1.84964 0.28527 0.05551
 F -3.74924 -0.27266 0.06767
 H -0.16250 -0.40477 -0.95360
 H -0.18307 -0.37120 0.88577
 H -0.16218 1.16361 -0.02770
 H 2.43822 -0.53666 -0.01025
7
SN2_IRC_Cartesians_noMW_output/new_data/SN2_traj1_Cartesians point 278
C -0.02756 0.13762 -0.01813
 O 1.85080 0.28525 0.05573
 F -3.75845 -0.27606 0.07007
 H -0.16113 -0.40360 -0.95457
 H -0.18248 -0.36971 0.88489
 H -0.16003 1.16489 -0.02863
 H 2.43886 -0.53838 -0.00937
7
SN2_IRC_Cartesians_noMW_output/new_data/SN2_traj1_Cartesians point 279
C -0.02441 0.13871 -0.01860
 O 1.85203 0.28513 0.05599
 F -3.76773 -0.27910 0.07166
 H -0.15987 -0.40254 -0.95524
 H -0.18174 -0.36838 0.88431
 H -0.15788 1.16603 -0.02924
 H 2.43961 -0.53986 -0.00888
7
SN2_IRC_Cartesians_noMW_output/new_data/SN2_traj1_Cartesians point 280
C -0.02141 0.13968 -0.01883
 O 1.85332 0.28490 0.05630
 F -3.77710 -0.28179 0.07244
 H -0.15873 -0.40157 -0.95563
 H -0.18083 -0.36718 0.88402
 H -0.15571 1.16706 -0.02955
 H 2.44047 -0.54108 -0.00876
7
SN2_IRC_Cartesians_noMW_output/new_data/SN2_traj1_Cartesians point 281
C -0.01855 0.14054 -0.01881
 O 1.85469 0.28457 0.05666
 F -3.78655 -0.28416 0.07243
 H -0.15771 -0.40070 -0.95573
 H -0.17976 -0.36613 0.88402
 H -0.15354 1.16797 -0.02955
 H 2.44142 -0.54208 -0.00901
7
SN2_IRC_Cartesians_noMW_output/new_data/SN2_traj1_Cartesians point 282
C -0.01582 0.14129 -0.01856
 O 1.85610 0.28414 0.05706
 F -3.79603 -0.28624 0.07164
 H -0.15680 -0.39990 -0.95554
 H -0.17854 -0.36521 0.88429
 H -0.15135 1.16878 -0.02926
 H 2.44244 -0.54286 -0.00963
7
SN2_IRC_Cartesians_noMW_output/new_data/SN2_traj1_Cartesians point 283
C -0.01324 0.14195 -0.01809
 O 1.85756 0.28361 0.05750
 F -3.80545 -0.28803 0.07012
 H -0.15601 -0.39918 -0.95510
 H -0.17719 -0.36441 0.88483
 H -0.14917 1.16948 -0.02869
 H 2.44351 -0.54343 -0.01058
7
SN2_IRC_Cartesians_noMW_output/new_data/SN2_traj1_Cartesians point 284
C -0.01079 0.14253 -0.01742
 O 1.85901 0.28301 0.05797
 F -3.81469 -0.28959 0.06795
 H -0.15534 -0.39851 -0.95441
 H -0.17575 -0.36372 0.88561
 H -0.14701 1.17009 -0.02786
 H 2.44457 -0.54381 -0.01183
7
SN2_IRC_Cartesians_noMW_output/new_data/SN2_traj1_Cartesians point 285
C -0.00848 0.14303 -0.01660
 O 1.86045 0.28235 0.05846
 F -3.82365 -0.29096 0.06524
 H -0.15479 -0.39790 -0.95352
 H -0.17424 -0.36312 0.88657
 H -0.14489 1.17064 -0.02684
 H 2.44560 -0.54404 -0.01332
7
SN2_IRC_Cartesians_noMW_output/new_data/SN2_traj1_Cartesians point 286
C -0.00630 0.14348 -0.01565
 O 1.86183 0.28164 0.05895
 F -3.83222 -0.29219 0.06213
 H -0.15435 -0.39732 -0.95247
 H -0.17270 -0.36258 0.88768
 H -0.14282 1.17113 -0.02566
 H 2.44656 -0.54416 -0.01499
7
SN2_IRC_Cartesians_noMW_output/new_data/SN2_traj1_Cartesians point 287
C -0.00422 0.14391 -0.01462
 O 1.86315 0.28090 0.05945
 F -3.84038 -0.29335 0.05876
 H -0.15400 -0.39676 -0.95132
 H -0.17116 -0.36209 0.88887
 H -0.14080 1.17159 -0.02437
 H 2.44741 -0.54420 -0.01676
7
SN2_IRC_Cartesians_noMW_output/new_data/SN2_traj1_Cartesians point 288
C -0.00221 0.14432 -0.01355
 O 1.86440 0.28015 0.05993
 F -3.84815 -0.29450 0.05524
 H -0.15372 -0.39619 -0.95011
 H -0.16964 -0.36161 0.89012
 H -0.13884 1.17205 -0.02303
 H 2.44815 -0.54422 -0.01860
7
SN2_IRC_Cartesians_noMW_output/new_data/SN2_traj1_Cartesians point 289
C -0.00024 0.14474 -0.01246
 O 1.86558 0.27940 0.06040
 F -3.85555 -0.29569 0.05168
 H -0.15350 -0.39561 -0.94887
 H -0.16816 -0.36112 0.89138
 H -0.13691 1.17251 -0.02168
 H 2.44877 -0.54423 -0.02044
7
SN2_IRC_Cartesians_noMW_output/new_data/SN2_traj1_Cartesians point 290
C 0.00174 0.14519 -0.01139
 O 1.86669 0.27865 0.06085
 F -3.86266 -0.29699 0.04816
 H -0.15330 -0.39498 -0.94764
 H -0.16673 -0.36060 0.89262
 H -0.13500 1.17301 -0.02034
 H 2.44926 -0.54429 -0.02225
7
SN2_IRC_Cartesians_noMW_output/new_data/SN2_traj1_Cartesians point 291
C 0.00375 0.14568 -0.01036
 O 1.86773 0.27792 0.06129
 F -3.86955 -0.29843 0.04476
 H -0.15312 -0.39430 -0.94645
 H -0.16534 -0.36002 0.89381
 H -0.13310 1.17357 -0.01904
 H 2.44962 -0.54441 -0.02400
7
SN2_IRC_Cartesians_noMW_output/new_data/SN2_traj1_Cartesians point 292
C 0.00584 0.14624 -0.00939
 O 1.86872 0.27721 0.06170
 F -3.87629 -0.30007 0.04155
 H -0.15292 -0.39356 -0.94532
 H -0.16402 -0.35937 0.89492
 H -0.13118 1.17419 -0.01782
 H 2.44986 -0.54463 -0.02565
7
SN2_IRC_Cartesians_noMW_output/new_data/SN2_traj1_Cartesians point 293
C 0.00804 0.14687 -0.00849
 O 1.86965 0.27653 0.06210
 F -3.88296 -0.30195 0.03860
 H -0.15271 -0.39274 -0.94427
 H -0.16275 -0.35863 0.89594
 H -0.12924 1.17489 -0.01670
 H 2.44998 -0.54498 -0.02718
7
SN2_IRC_Cartesians_noMW_output/new_data/SN2_traj1_Cartesians point 294
C 0.01037 0.14760 -0.00771
 O 1.87054 0.27588 0.06248
 F -3.88963 -0.30410 0.03600
 H -0.15244 -0.39183 -0.94335
 H -0.16156 -0.35777 0.89683
 H -0.12727 1.17569 -0.01571
 H 2.44998 -0.54547 -0.02855
7
SN2_IRC_Cartesians_noMW_output/new_data/SN2_traj1_Cartesians point 295
C 0.01287 0.14842 -0.00705
 O 1.87140 0.27528 0.06283
 F -3.89638 -0.30656 0.03383
 H -0.15210 -0.39082 -0.94258
 H -0.16044 -0.35679 0.89756
 H -0.12524 1.17660 -0.01488
 H 2.44989 -0.54613 -0.02971
7
SN2_IRC_Cartesians_noMW_output/new_data/SN2_traj1_Cartesians point 296
C 0.01555 0.14935 -0.00655
 O 1.87224 0.27474 0.06316
 F -3.90328 -0.30934 0.03219
 H -0.15167 -0.38972 -0.94200
 H -0.15940 -0.35567 0.89810
 H -0.12316 1.17763 -0.01426
 H 2.44972 -0.54699 -0.03064
7
SN2_IRC_Cartesians_noMW_output/new_data/SN2_traj1_Cartesians point 297
C 0.01843 0.15040 -0.00625
 O 1.87306 0.27427 0.06346
 F -3.91040 -0.31245 0.03119
 H -0.15111 -0.38851 -0.94166
 H -0.15846 -0.35441 0.89840
 H -0.12102 1.17878 -0.01388
 H 2.44950 -0.54807 -0.03127
7
SN2_IRC_Cartesians_noMW_output/new_data/SN2_traj1_Cartesians point 298
C 0.02151 0.15156 -0.00618
 O 1.87388 0.27389 0.06374
 F -3.91780 -0.31587 0.03095
 H -0.15041 -0.38722 -0.94160
 H -0.15763 -0.35301 0.89843
 H -0.11884 1.18004 -0.01379
 H 2.44928 -0.54938 -0.03155
7
SN2_IRC_Cartesians_noMW_output/new_data/SN2_traj1_Cartesians point 299
C 0.02477 0.15282 -0.00638
 O 1.87472 0.27362 0.06397
 F -3.92553 -0.31957 0.03161
 H -0.14952 -0.38587 -0.94187
 H -0.15692 -0.35148 0.89814
 H -0.11663 1.18140 -0.01405
 H 2.44911 -0.55093 -0.03143
7
SN2_IRC_Cartesians_noMW_output/new_data/SN2_traj1_Cartesians point 300
C 0.02816 0.15416 -0.00688
 O 1.87560 0.27349 0.06417
 F -3.93362 -0.32346 0.03328
 H -0.14843 -0.38448 -0.94252
 H -0.15635 -0.34985 0.89750
 H -0.11443 1.18284 -0.01469
 H 2.44907 -0.55270 -0.03085
7
SN2_IRC_Cartesians_noMW_output/new_data/SN2_traj1_Cartesians point 301
C 0.03163 0.15554 -0.00772
 O 1.87652 0.27351 0.06432
 F -3.94207 -0.32742 0.03608
 H -0.14710 -0.38312 -0.94360
 H -0.15594 -0.34815 0.89646
 H -0.11228 1.18431 -0.01577
 H 2.44924 -0.55466 -0.02976
7
SN2_IRC_Cartesians_noMW_output/new_data/SN2_traj1_Cartesians point 302
C 0.03508 0.15691 -0.00891
 O 1.87752 0.27370 0.06443
 F -3.95080 -0.33129 0.04003
 H -0.14554 -0.38184 -0.94513
 H -0.15570 -0.34645 0.89502
 H -0.11025 1.18576 -0.01729
 H 2.44970 -0.55678 -0.02815
7
SN2_IRC_Cartesians_noMW_output/new_data/SN2_traj1_Cartesians point 303
C 0.03838 0.15821 -0.01043
 O 1.87858 0.27406 0.06450
 F -3.95972 -0.33490 0.04509
 H -0.14377 -0.38071 -0.94709
 H -0.15562 -0.34482 0.89321
 H -0.10840 1.18711 -0.01923
 H 2.45054 -0.55896 -0.02604
7
SN2_IRC_Cartesians_noMW_output/new_data/SN2_traj1_Cartesians point 304
C 0.04145 0.15939 -0.01224
 O 1.87972 0.27460 0.06452
 F -3.96867 -0.33808 0.05111
 H -0.14180 -0.37979 -0.94942
 H -0.15570 -0.34333 0.89107
 H -0.10678 1.18833 -0.02155
 H 2.45178 -0.56113 -0.02349
7
SN2_IRC_Cartesians_noMW_output/new_data/SN2_traj1_Cartesians point 305
C 0.04419 0.16041 -0.01427
 O 1.88092 0.27528 0.06451
 F -3.97750 -0.34071 0.05788
 H -0.13971 -0.37909 -0.95205
 H -0.15590 -0.34202 0.88868
 H -0.10542 1.18935 -0.02414
 H 2.45342 -0.56322 -0.02060
7
SN2_IRC_Cartesians_noMW_output/new_data/SN2_traj1_Cartesians point 306
C 0.04656 0.16125 -0.01645
 O 1.88216 0.27607 0.06447
 F -3.98608 -0.34275 0.06514
 H -0.13754 -0.37865 -0.95489
 H -0.15620 -0.34092 0.88614
 H -0.10433 1.19016 -0.02693
 H 2.45543 -0.56516 -0.01748
7
SN2_IRC_Cartesians_noMW_output/new_data/SN2_traj1_Cartesians point 307
C 0.04856 0.16190 -0.01871
 O 1.88345 0.27694 0.06442
 F -3.99436 -0.34419 0.07268
 H -0.13533 -0.37844 -0.95784
 H -0.15658 -0.34004 0.88352
 H -0.10350 1.19077 -0.02983
 H 2.45776 -0.56693 -0.01424
7
SN2_IRC_Cartesians_noMW_output/new_data/SN2_traj1_Cartesians point 308
C 0.05019 0.16237 -0.02099
 O 1.88475 0.27786 0.06435
 F -4.00228 -0.34507 0.08032
 H -0.13313 -0.37845 -0.96084
 H -0.15699 -0.33938 0.88088
 H -0.10289 1.19117 -0.03276
 H 2.46035 -0.56850 -0.01094
7
SN2_IRC_Cartesians_noMW_output/new_data/SN2_traj1_Cartesians point 309
C 0.05148 0.16267 -0.02326
 O 1.88608 0.27882 0.06428
 F -4.00983 -0.34542 0.08790
 H -0.13096 -0.37866 -0.96384
 H -0.15743 -0.33892 0.87826
 H -0.10249 1.19138 -0.03568
 H 2.46316 -0.56987 -0.00766
7
SN2_IRC_Cartesians_noMW_output/new_data/SN2_traj1_Cartesians point 310
C 0.05246 0.16281 -0.02548
 O 1.88741 0.27978 0.06420
 F -4.01701 -0.34528 0.09533
 H -0.12885 -0.37904 -0.96678
 H -0.15786 -0.33866 0.87572
 H -0.10227 1.19142 -0.03853
 H 2.46613 -0.57103 -0.00446
7
SN2_IRC_Cartesians_noMW_output/new_data/SN2_traj1_Cartesians point 311
C 0.05314 0.16280 -0.02761
 O 1.88874 0.28074 0.06413
 F -4.02383 -0.34470 0.10248
 H -0.12681 -0.37958 -0.96963
 H -0.15829 -0.33857 0.87328
 H -0.10221 1.19130 -0.04128
 H 2.46925 -0.57199 -0.00137
7
SN2_IRC_Cartesians_noMW_output/new_data/SN2_traj1_Cartesians point 312
C 0.05355 0.16265 -0.02963
 O 1.89007 0.28167 0.06407
 F -4.03028 -0.34370 0.10926
 H -0.12485 -0.38026 -0.97235
 H -0.15867 -0.33865 0.87099
 H -0.10227 1.19103 -0.04389
 H 2.47246 -0.57274 0.00155
7
SN2_IRC_Cartesians_noMW_output/new_data/SN2_traj1_Cartesians point 313
C 0.05371 0.16238 -0.03151
 O 1.89140 0.28256 0.06403
 F -4.03638 -0.34232 0.11557
 H -0.12301 -0.38106 -0.97489
 H -0.15901 -0.33890 0.86886
 H -0.10245 1.19062 -0.04631
 H 2.47574 -0.57328 0.00426
7
SN2_IRC_Cartesians_noMW_output/new_data/SN2_traj1_Cartesians point 314
C 0.05363 0.16198 -0.03320
 O 1.89271 0.28339 0.06400
 F -4.04212 -0.34059 0.12127
 H -0.12129 -0.38198 -0.97722
 H -0.15927 -0.33929 0.86696
 H -0.10272 1.19008 -0.04851
 H 2.47906 -0.57359 0.00670
7
SN2_IRC_Cartesians_noMW_output/new_data/SN2_traj1_Cartesians point 315
C 0.05334 0.16146 -0.03468
 O 1.89402 0.28413 0.06400
 F -4.04750 -0.33853 0.12623
 H -0.11973 -0.38298 -0.97927
 H -0.15944 -0.33984 0.86532
 H -0.10305 1.18942 -0.05042
 H 2.48237 -0.57367 0.00880
7
SN2_IRC_Cartesians_noMW_output/new_data/SN2_traj1_Cartesians point 316
C 0.05286 0.16085 -0.03587
 O 1.89530 0.28476 0.06404
 F -4.05253 -0.33620 0.13029
 H -0.11836 -0.38404 -0.98097
 H -0.15948 -0.34051 0.86400
 H -0.10341 1.18866 -0.05198
 H 2.48561 -0.57352 0.01049
7
SN2_IRC_Cartesians_noMW_output/new_data/SN2_traj1_Cartesians point 317
C 0.05227 0.16017 -0.03675
 O 1.89654 0.28525 0.06411
 F -4.05720 -0.33371 0.13329
 H -0.11721 -0.38512 -0.98228
 H -0.15938 -0.34128 0.86306
 H -0.10374 1.18783 -0.05314
 H 2.48872 -0.57314 0.01171
7
SN2_IRC_Cartesians_noMW_output/new_data/SN2_traj1_Cartesians point 318
C 0.05164 0.15946 -0.03731
 O 1.89774 0.28558 0.06423
 F -4.06159 -0.33119 0.13521
 H -0.11626 -0.38617 -0.98318
 H -0.15912 -0.34208 0.86249
 H -0.10400 1.18699 -0.05388
 H 2.49160 -0.57260 0.01244
7
SN2_IRC_Cartesians_noMW_output/new_data/SN2_traj1_Cartesians point 319
C 0.05109 0.15879 -0.03759
 O 1.89888 0.28578 0.06439
 F -4.06583 -0.32884 0.13621
 H -0.11550 -0.38711 -0.98372
 H -0.15872 -0.34285 0.86224
 H -0.10413 1.18621 -0.05427
 H 2.49421 -0.57197 0.01275
7
SN2_IRC_Cartesians_noMW_output/new_data/SN2_traj1_Cartesians point 320
C 0.05074 0.15822 -0.03769
 O 1.89999 0.28586 0.06458
 F -4.07013 -0.32682 0.13662
 H -0.11485 -0.38790 -0.98403
 H -0.15821 -0.34352 0.86218
 H -0.10409 1.18554 -0.05444
 H 2.49655 -0.57137 0.01278
7
SN2_IRC_Cartesians_noMW_output/new_data/SN2_traj1_Cartesians point 321
C 0.05071 0.15780 -0.03773
 O 1.90108 0.28588 0.06478
 F -4.07476 -0.32529 0.13682
 H -0.11421 -0.38850 -0.98425
 H -0.15765 -0.34400 0.86219
 H -0.10382 1.18504 -0.05452
 H 2.49865 -0.57093 0.01272
7
SN2_IRC_Cartesians_noMW_output/new_data/SN2_traj1_Cartesians point 322
C 0.05109 0.15758 -0.03783
 O 1.90216 0.28588 0.06498
 F -4.07988 -0.32438 0.13720
 H -0.11350 -0.38887 -0.98453
 H -0.15707 -0.34423 0.86211
 H -0.10332 1.18476 -0.05468
 H 2.50053 -0.57074 0.01274
7
SN2_IRC_Cartesians_noMW_output/new_data/SN2_traj1_Cartesians point 323
C 0.05192 0.15760 -0.03807
 O 1.90324 0.28590 0.06518
 F -4.08557 -0.32416 0.13804
 H -0.11268 -0.38900 -0.98497
 H -0.15653 -0.34419 0.86186
 H -0.10259 1.18474 -0.05500
 H 2.50221 -0.57088 0.01295
7
SN2_IRC_Cartesians_noMW_output/new_data/SN2_traj1_Cartesians point 324
C 0.05318 0.15784 -0.03847
 O 1.90429 0.28595 0.06536
 F -4.09173 -0.32463 0.13943
 H -0.11173 -0.38890 -0.98560
 H -0.15605 -0.34387 0.86140
 H -0.10165 1.18496 -0.05554
 H 2.50368 -0.57135 0.01342
7
SN2_IRC_Cartesians_noMW_output/new_data/SN2_traj1_Cartesians point 325
C 0.05481 0.15828 -0.03904
 O 1.90532 0.28604 0.06552
 F -4.09822 -0.32570 0.14134
 H -0.11068 -0.38859 -0.98641
 H -0.15564 -0.34331 0.86075
 H -0.10054 1.18539 -0.05628
 H 2.50495 -0.57212 0.01412
7
SN2_IRC_Cartesians_noMW_output/new_data/SN2_traj1_Cartesians point 326
C 0.05671 0.15888 -0.03973
 O 1.90629 0.28616 0.06565
 F -4.10489 -0.32727 0.14365
 H -0.10955 -0.38811 -0.98736
 H -0.15529 -0.34254 0.85994
 H -0.09931 1.18601 -0.05717
 H 2.50603 -0.57313 0.01501
7
SN2_IRC_Cartesians_noMW_output/new_data/SN2_traj1_Cartesians point 327
C 0.05883 0.15960 -0.04050
 O 1.90722 0.28630 0.06578
 F -4.11162 -0.32922 0.14624
 H -0.10839 -0.38749 -0.98840
 H -0.15499 -0.34163 0.85902
 H -0.09799 1.18676 -0.05817
 H 2.50694 -0.57432 0.01603
7
SN2_IRC_Cartesians_noMW_output/new_data/SN2_traj1_Cartesians point 328
C 0.06110 0.16042 -0.04133
 O 1.90810 0.28644 0.06588
 F -4.11835 -0.33146 0.14900
 H -0.10721 -0.38678 -0.98949
 H -0.15473 -0.34061 0.85803
 H -0.09661 1.18761 -0.05923
 H 2.50770 -0.57563 0.01713
7
SN2_IRC_Cartesians_noMW_output/new_data/SN2_traj1_Cartesians point 329
C 0.06347 0.16131 -0.04218
 O 1.90894 0.28659 0.06598
 F -4.12503 -0.33392 0.15185
 H -0.10603 -0.38598 -0.99061
 H -0.15450 -0.33950 0.85701
 H -0.09518 1.18854 -0.06033
 H 2.50833 -0.57704 0.01828
7
SN2_IRC_Cartesians_noMW_output/new_data/SN2_traj1_Cartesians point 330
C 0.06591 0.16225 -0.04305
 O 1.90974 0.28674 0.06608
 F -4.13163 -0.33653 0.15473
 H -0.10486 -0.38513 -0.99174
 H -0.15429 -0.33834 0.85597
 H -0.09372 1.18952 -0.06144
 H 2.50885 -0.57851 0.01945
7
SN2_IRC_Cartesians_noMW_output/new_data/SN2_traj1_Cartesians point 331
C 0.06839 0.16321 -0.04392
 O 1.91050 0.28688 0.06616
 F -4.13814 -0.33925 0.15762
 H -0.10370 -0.38424 -0.99286
 H -0.15409 -0.33714 0.85492
 H -0.09225 1.19054 -0.06255
 H 2.50929 -0.58002 0.02062
7
SN2_IRC_Cartesians_noMW_output/new_data/SN2_traj1_Cartesians point 332
C 0.07088 0.16419 -0.04478
 O 1.91124 0.28702 0.06625
 F -4.14455 -0.34201 0.16049
 H -0.10256 -0.38333 -0.99397
 H -0.15391 -0.33592 0.85388
 H -0.09078 1.19157 -0.06365
 H 2.50967 -0.58153 0.02179
7
SN2_IRC_Cartesians_noMW_output/new_data/SN2_traj1_Cartesians point 333
C 0.07334 0.16517 -0.04564
 O 1.91196 0.28717 0.06632
 F -4.15085 -0.34477 0.16336
 H -0.10143 -0.38242 -0.99508
 H -0.15373 -0.33471 0.85284
 H -0.08933 1.19261 -0.06476
 H 2.51003 -0.58305 0.02295
7
SN2_IRC_Cartesians_noMW_output/new_data/SN2_traj1_Cartesians point 334
C 0.07576 0.16613 -0.04651
 O 1.91268 0.28732 0.06640
 F -4.15705 -0.34747 0.16624
 H -0.10031 -0.38153 -0.99619
 H -0.15357 -0.33352 0.85179
 H -0.08791 1.19361 -0.06586
 H 2.51041 -0.58454 0.02413
7
SN2_IRC_Cartesians_noMW_output/new_data/SN2_traj1_Cartesians point 335
C 0.07807 0.16704 -0.04739
 O 1.91339 0.28748 0.06647
 F -4.16312 -0.35002 0.16916
 H -0.09919 -0.38071 -0.99732
 H -0.15343 -0.33239 0.85074
 H -0.08656 1.19457 -0.06699
 H 2.51084 -0.58598 0.02533
7
SN2_IRC_Cartesians_noMW_output/new_data/SN2_traj1_Cartesians point 336
C 0.08023 0.16787 -0.04829
 O 1.91411 0.28768 0.06653
 F -4.16903 -0.35232 0.17217
 H -0.09807 -0.37997 -0.99849
 H -0.15331 -0.33135 0.84966
 H -0.08531 1.19544 -0.06814
 H 2.51139 -0.58735 0.02657
7
SN2_IRC_Cartesians_noMW_output/new_data/SN2_traj1_Cartesians point 337
C 0.08215 0.16858 -0.04923
 O 1.91485 0.28792 0.06658
 F -4.17473 -0.35425 0.17529
 H -0.09694 -0.37939 -0.99972
 H -0.15323 -0.33045 0.84854
 H -0.08423 1.19617 -0.06934
 H 2.51213 -0.58859 0.02787
7
SN2_IRC_Cartesians_noMW_output/new_data/SN2_traj1_Cartesians point 338
C 0.08372 0.16912 -0.05019
 O 1.91562 0.28821 0.06662
 F -4.18012 -0.35563 0.17853
 H -0.09580 -0.37901 -1.00099
 H -0.15320 -0.32976 0.84741
 H -0.08336 1.19672 -0.07059
 H 2.51314 -0.58965 0.02921
7
SN2_IRC_Cartesians_noMW_output/new_data/SN2_traj1_Cartesians point 339
C 0.08484 0.16944 -0.05117
 O 1.91641 0.28856 0.06666
 F -4.18506 -0.35632 0.18180
 H -0.09469 -0.37891 -1.00230
 H -0.15320 -0.32933 0.84628
 H -0.08277 1.19701 -0.07184
 H 2.51445 -0.59046 0.03058
7
SN2_IRC_Cartesians_noMW_output/new_data/SN2_traj1_Cartesians point 340
C 0.08545 0.16949 -0.05210
 O 1.91723 0.28894 0.06668
 F -4.18943 -0.35619 0.18493
 H -0.09363 -0.37910 -1.00357
 H -0.15322 -0.32922 0.84522
 H -0.08248 1.19701 -0.07305
 H 2.51609 -0.59095 0.03190
7
SN2_IRC_Cartesians_noMW_output/new_data/SN2_traj1_Cartesians point 341
C 0.08551 0.16928 -0.05293
 O 1.91806 0.28934 0.06671
 F -4.19315 -0.35524 0.18773
 H -0.09268 -0.37958 -1.00473
 H -0.15324 -0.32944 0.84429
 H -0.08250 1.19672 -0.07413
 H 2.51800 -0.59108 0.03307
7
SN2_IRC_Cartesians_noMW_output/new_data/SN2_traj1_Cartesians point 342
C 0.08507 0.16881 -0.05360
 O 1.91889 0.28971 0.06674
 F -4.19625 -0.35352 0.19002
 H -0.09186 -0.38034 -1.00571
 H -0.15322 -0.32996 0.84356
 H -0.08278 1.19615 -0.07501
 H 2.52014 -0.59085 0.03401
7
SN2_IRC_Cartesians_noMW_output/new_data/SN2_traj1_Cartesians point 343
C 0.08420 0.16812 -0.05408
 O 1.91973 0.29003 0.06680
 F -4.19877 -0.35114 0.19165
 H -0.09120 -0.38132 -1.00646
 H -0.15313 -0.33076 0.84308
 H -0.08326 1.19534 -0.07564
 H 2.52243 -0.59028 0.03466
7
SN2_IRC_Cartesians_noMW_output/new_data/SN2_traj1_Cartesians point 344
C 0.08296 0.16723 -0.05433
 O 1.92056 0.29029 0.06688
 F -4.20080 -0.34819 0.19256
 H -0.09069 -0.38247 -1.00695
 H -0.15296 -0.33179 0.84286
 H -0.08390 1.19433 -0.07600
 H 2.52483 -0.58939 0.03498
7
SN2_IRC_Cartesians_noMW_output/new_data/SN2_traj1_Cartesians point 345
C 0.08143 0.16619 -0.05436
 O 1.92139 0.29047 0.06698
 F -4.20241 -0.34479 0.19271
 H -0.09034 -0.38377 -1.00715
 H -0.15270 -0.33303 0.84292
 H -0.08465 1.19315 -0.07606
 H 2.52729 -0.58822 0.03496
7
SN2_IRC_Cartesians_noMW_output/new_data/SN2_traj1_Cartesians point 346
C 0.07965 0.16501 -0.05415
 O 1.92221 0.29056 0.06712
 F -4.20368 -0.34100 0.19210
 H -0.09015 -0.38518 -1.00708
 H -0.15233 -0.33443 0.84325
 H -0.08547 1.19183 -0.07583
 H 2.52977 -0.58679 0.03460
7
SN2_IRC_Cartesians_noMW_output/new_data/SN2_traj1_Cartesians point 347
C 0.07769 0.16374 -0.05372
 O 1.92303 0.29057 0.06728
 F -4.20467 -0.33693 0.19075
 H -0.09011 -0.38667 -1.00673
 H -0.15186 -0.33596 0.84385
 H -0.08633 1.19040 -0.07532
 H 2.53224 -0.58515 0.03390
7
SN2_IRC_Cartesians_noMW_output/new_data/SN2_traj1_Cartesians point 348
C 0.07561 0.16239 -0.05308
 O 1.92384 0.29048 0.06747
 F -4.20543 -0.33267 0.18870
 H -0.09021 -0.38820 -1.00613
 H -0.15129 -0.33758 0.84469
 H -0.08720 1.18891 -0.07455
 H 2.53467 -0.58333 0.03289
7
SN2_IRC_Cartesians_noMW_output/new_data/SN2_traj1_Cartesians point 349
C 0.07347 0.16100 -0.05225
 O 1.92464 0.29031 0.06769
 F -4.20604 -0.32832 0.18603
 H -0.09042 -0.38973 -1.00528
 H -0.15062 -0.33925 0.84576
 H -0.08805 1.18737 -0.07353
 H 2.53702 -0.58138 0.03159
7
SN2_IRC_Cartesians_noMW_output/new_data/SN2_traj1_Cartesians point 350
C 0.07134 0.15962 -0.05127
 O 1.92541 0.29007 0.06793
 F -4.20654 -0.32401 0.18282
 H -0.09074 -0.39123 -1.00424
 H -0.14987 -0.34093 0.84701
 H -0.08884 1.18585 -0.07231
 H 2.53924 -0.57937 0.03004
7
SN2_IRC_Cartesians_noMW_output/new_data/SN2_traj1_Cartesians point 351
C 0.06934 0.15830 -0.05016
 O 1.92614 0.28975 0.06819
 F -4.20701 -0.31991 0.17920
 H -0.09115 -0.39263 -1.00303
 H -0.14906 -0.34254 0.84840
 H -0.08952 1.18441 -0.07093
 H 2.54126 -0.57737 0.02832
7
SN2_IRC_Cartesians_noMW_output/new_data/SN2_traj1_Cartesians point 352
C 0.06758 0.15711 -0.04897
 O 1.92681 0.28936 0.06845
 F -4.20750 -0.31626 0.17535
 H -0.09160 -0.39385 -1.00171
 H -0.14822 -0.34398 0.84986
 H -0.09005 1.18312 -0.06946
 H 2.54299 -0.57550 0.02648
7
SN2_IRC_Cartesians_noMW_output/new_data/SN2_traj1_Cartesians point 353
C 0.06623 0.15617 -0.04779
 O 1.92738 0.28894 0.06871
 F -4.20809 -0.31336 0.17147
 H -0.09208 -0.39478 -1.00036
 H -0.14739 -0.34515 0.85130
 H -0.09034 1.18209 -0.06798
 H 2.54429 -0.57390 0.02464
7
SN2_IRC_Cartesians_noMW_output/new_data/SN2_traj1_Cartesians point 354
C 0.06549 0.15557 -0.04669
 O 1.92780 0.28848 0.06895
 F -4.20885 -0.31157 0.16785
 H -0.09254 -0.39531 -0.99908
 H -0.14661 -0.34589 0.85262
 H -0.09031 1.18145 -0.06659
 H 2.54501 -0.57273 0.02294
7
SN2_IRC_Cartesians_noMW_output/new_data/SN2_traj1_Cartesians point 355
C 0.06555 0.15544 -0.04576
 O 1.92804 0.28802 0.06915
 F -4.20983 -0.31123 0.16478
 H -0.09293 -0.39531 -0.99795
 H -0.14594 -0.34608 0.85371
 H -0.08990 1.18133 -0.06542
 H 2.54501 -0.57217 0.02149
7
SN2_IRC_Cartesians_noMW_output/new_data/SN2_traj1_Cartesians point 356
C 0.06648 0.15582 -0.04506
 O 1.92806 0.28758 0.06930
 F -4.21103 -0.31250 0.16245
 H -0.09323 -0.39473 -0.99705
 H -0.14543 -0.34564 0.85450
 H -0.08906 1.18178 -0.06452
 H 2.54421 -0.57230 0.02040
7
SN2_IRC_Cartesians_noMW_output/new_data/SN2_traj1_Cartesians point 357
C 0.06823 0.15669 -0.04460
 O 1.92789 0.28716 0.06940
 F -4.21243 -0.31529 0.16087
 H -0.09344 -0.39361 -0.99639
 H -0.14506 -0.34462 0.85497
 H -0.08785 1.18276 -0.06392
 H 2.54267 -0.57309 0.01966
7
SN2_IRC_Cartesians_noMW_output/new_data/SN2_traj1_Cartesians point 358
C 0.07064 0.15794 -0.04433
 O 1.92755 0.28676 0.06946
 F -4.21400 -0.31929 0.15992
 H -0.09357 -0.39206 -0.99592
 H -0.14482 -0.34313 0.85520
 H -0.08634 1.18417 -0.06355
 H 2.54053 -0.57440 0.01922
7
SN2_IRC_Cartesians_noMW_output/new_data/SN2_traj1_Cartesians point 359
C 0.07350 0.15947 -0.04418
 O 1.92711 0.28637 0.06949
 F -4.21570 -0.32411 0.15935
 H -0.09365 -0.39021 -0.99557
 H -0.14465 -0.34132 0.85527
 H -0.08461 1.18588 -0.06333
 H 2.53800 -0.57608 0.01897
7
SN2_IRC_Cartesians_noMW_output/new_data/SN2_traj1_Cartesians point 360
C 0.07663 0.16114 -0.04408
 O 1.92661 0.28598 0.06951
 F -4.21751 -0.32942 0.15896
 H -0.09370 -0.38819 -0.99528
 H -0.14452 -0.33932 0.85526
 H -0.08275 1.18775 -0.06318
 H 2.53524 -0.57795 0.01880
7
SN2_IRC_Cartesians_noMW_output/new_data/SN2_traj1_Cartesians point 361
C 0.07988 0.16288 -0.04399
 O 1.92611 0.28557 0.06954
 F -4.21945 -0.33492 0.15856
 H -0.09375 -0.38610 -0.99497
 H -0.14437 -0.33725 0.85525
 H -0.08081 1.18970 -0.06302
 H 2.53239 -0.57989 0.01863
7
SN2_IRC_Cartesians_noMW_output/new_data/SN2_traj1_Cartesians point 362
C 0.08314 0.16461 -0.04385
 O 1.92563 0.28515 0.06957
 F -4.22152 -0.34038 0.15802
 H -0.09380 -0.38401 -0.99462
 H -0.14419 -0.33520 0.85529
 H -0.07884 1.19163 -0.06281
 H 2.52957 -0.58180 0.01839
7
SN2_IRC_Cartesians_noMW_output/new_data/SN2_traj1_Cartesians point 363
C 0.08631 0.16627 -0.04363
 O 1.92522 0.28469 0.06963
 F -4.22373 -0.34562 0.15724
 H -0.09387 -0.38200 -0.99419
 H -0.14394 -0.33323 0.85542
 H -0.07689 1.19349 -0.06250
 H 2.52689 -0.58360 0.01802
7
SN2_IRC_Cartesians_noMW_output/new_data/SN2_traj1_Cartesians point 364
C 0.08932 0.16780 -0.04333
 O 1.92490 0.28421 0.06972
 F -4.22611 -0.35048 0.15616
 H -0.09396 -0.38012 -0.99365
 H -0.14360 -0.33140 0.85568
 H -0.07498 1.19521 -0.06208
 H 2.52443 -0.58522 0.01751
7
SN2_IRC_Cartesians_noMW_output/new_data/SN2_traj1_Cartesians point 365
C 0.09209 0.16917 -0.04291
 O 1.92470 0.28370 0.06984
 F -4.22870 -0.35482 0.15471
 H -0.09406 -0.37842 -0.99301
 H -0.14316 -0.32978 0.85607
 H -0.07315 1.19675 -0.06153
 H 2.52228 -0.58660 0.01682
7
SN2_IRC_Cartesians_noMW_output/new_data/SN2_traj1_Cartesians point 366
C 0.09455 0.17033 -0.04237
 O 1.92465 0.28316 0.07000
 F -4.23156 -0.35847 0.15287
 H -0.09417 -0.37697 -0.99225
 H -0.14260 -0.32842 0.85662
 H -0.07143 1.19805 -0.06082
 H 2.52054 -0.58768 0.01594
7
SN2_IRC_Cartesians_noMW_output/new_data/SN2_traj1_Cartesians point 367
C 0.09661 0.17120 -0.04168
 O 1.92481 0.28260 0.07021
 F -4.23476 -0.36123 0.15058
 H -0.09429 -0.37583 -0.99135
 H -0.14189 -0.32739 0.85736
 H -0.06985 1.19903 -0.05995
 H 2.51936 -0.58838 0.01482
7
SN2_IRC_Cartesians_noMW_output/new_data/SN2_traj1_Cartesians point 368
C 0.09813 0.17170 -0.04084
 O 1.92524 0.28202 0.07048
 F -4.23840 -0.36280 0.14778
 H -0.09439 -0.37513 -0.99031
 H -0.14100 -0.32681 0.85832
 H -0.06850 1.19960 -0.05887
 H 2.51893 -0.58859 0.01344
7
SN2_IRC_Cartesians_noMW_output/new_data/SN2_traj1_Cartesians point 369
C 0.09887 0.17168 -0.03980
 O 1.92604 0.28143 0.07083
 F -4.24264 -0.36269 0.14435
 H -0.09447 -0.37503 -0.98911
 H -0.13989 -0.32686 0.85955
 H -0.06746 1.19959 -0.05757
 H 2.51955 -0.58811 0.01174
7
SN2_IRC_Cartesians_noMW_output/new_data/SN2_traj1_Cartesians point 370
C 0.09851 0.17092 -0.03853
 O 1.92734 0.28084 0.07128
 F -4.24761 -0.36024 0.14022
 H -0.09449 -0.37579 -0.98774
 H -0.13850 -0.32779 0.86110
 H -0.06690 1.19875 -0.05600
 H 2.52164 -0.58670 0.00967
7
SN2_IRC_Cartesians_noMW_output/new_data/SN2_traj1_Cartesians point 371
C 0.09681 0.16930 -0.03708
 O 1.92919 0.28032 0.07181
 F -4.25322 -0.35503 0.13553
 H -0.09442 -0.37758 -0.98626
 H -0.13685 -0.32974 0.86293
 H -0.06697 1.19695 -0.05421
 H 2.52546 -0.58422 0.00728
7
SN2_IRC_Cartesians_noMW_output/new_data/SN2_traj1_Cartesians point 372
C 0.09395 0.16697 -0.03559
 O 1.93146 0.27990 0.07240
 F -4.25913 -0.34753 0.13075
 H -0.09425 -0.38023 -0.98484
 H -0.13509 -0.33254 0.86486
 H -0.06765 1.19435 -0.05240
 H 2.53070 -0.58092 0.00482
7
SN2_IRC_Cartesians_noMW_output/new_data/SN2_traj1_Cartesians point 373
C 0.09048 0.16429 -0.03421
 O 1.93390 0.27961 0.07299
 F -4.26506 -0.33890 0.12636
 H -0.09396 -0.38333 -0.98361
 H -0.13336 -0.33576 0.86668
 H -0.06869 1.19136 -0.05074
 H 2.53668 -0.57727 0.00252
7
SN2_IRC_Cartesians_noMW_output/new_data/SN2_traj1_Cartesians point 374
C 0.08688 0.16154 -0.03303
 O 1.93640 0.27942 0.07354
 F -4.27106 -0.33002 0.12266
 H -0.09354 -0.38655 -0.98264
 H -0.13173 -0.33904 0.86828
 H -0.06988 1.18827 -0.04934
 H 2.54293 -0.57363 0.00054
7
SN2_IRC_Cartesians_noMW_output/new_data/SN2_traj1_Cartesians point 375
C 0.08348 0.15891 -0.03214
 O 1.93889 0.27936 0.07405
 F -4.27730 -0.32148 0.11988
 H -0.09295 -0.38967 -0.98202
 H -0.13025 -0.34218 0.86954
 H -0.07104 1.18532 -0.04830
 H 2.54917 -0.57026 -0.00102
7
SN2_IRC_Cartesians_noMW_output/new_data/SN2_traj1_Cartesians point 376
C 0.08057 0.15657 -0.03162
 O 1.94132 0.27942 0.07451
 F -4.28400 -0.31377 0.11835
 H -0.09212 -0.39254 -0.98184
 H -0.12896 -0.34496 0.87035
 H -0.07203 1.18267 -0.04773
 H 2.55522 -0.56738 -0.00202
7
SN2_IRC_Cartesians_noMW_output/new_data/SN2_traj1_Cartesians point 377
C 0.07847 0.15468 -0.03161
 O 1.94367 0.27964 0.07490
 F -4.29141 -0.30745 0.11847
 H -0.09098 -0.39496 -0.98225
 H -0.12791 -0.34717 0.87054
 H -0.07270 1.18051 -0.04779
 H 2.56086 -0.56525 -0.00225
7
SN2_IRC_Cartesians_noMW_output/new_data/SN2_traj1_Cartesians point 378
C 0.07755 0.15347 -0.03225
 O 1.94587 0.28004 0.07519
 F -4.29972 -0.30314 0.12072
 H -0.08945 -0.39670 -0.98341
 H -0.12718 -0.34857 0.86993
 H -0.07290 1.17907 -0.04867
 H 2.56584 -0.56417 -0.00151
7
SN2_IRC_Cartesians_noMW_output/new_data/SN2_traj1_Cartesians point 379
C 0.07806 0.15308 -0.03362
 O 1.94785 0.28064 0.07536
 F -4.30900 -0.30134 0.12539
 H -0.08749 -0.39760 -0.98542
 H -0.12684 -0.34895 0.86842
 H -0.07251 1.17854 -0.05047
 H 2.56993 -0.56436 0.00034
7
SN2_IRC_Cartesians_noMW_output/new_data/SN2_traj1_Cartesians point 380
C 0.08006 0.15355 -0.03569
 O 1.94957 0.28142 0.07542
 F -4.31914 -0.30216 0.13231
 H -0.08515 -0.39761 -0.98820
 H -0.12686 -0.34829 0.86604
 H -0.07149 1.17893 -0.05313
 H 2.57301 -0.56584 0.00325
7
SN2_IRC_Cartesians_noMW_output/new_data/SN2_traj1_Cartesians point 381
C 0.08330 0.15474 -0.03827
 O 1.95107 0.28230 0.07540
 F -4.32993 -0.30519 0.14091
 H -0.08253 -0.39685 -0.99155
 H -0.12716 -0.34675 0.86301
 H -0.06992 1.18012 -0.05643
 H 2.57518 -0.56837 0.00693
7
SN2_IRC_Cartesians_noMW_output/new_data/SN2_traj1_Cartesians point 382
C 0.08745 0.15645 -0.04115
 O 1.95240 0.28324 0.07532
 F -4.34122 -0.30982 0.15048
 H -0.07974 -0.39553 -0.99521
 H -0.12762 -0.34458 0.85961
 H -0.06793 1.18187 -0.06011
 H 2.57666 -0.57163 0.01106
7
SN2_IRC_Cartesians_noMW_output/new_data/SN2_traj1_Cartesians point 383
C 0.09220 0.15849 -0.04414
 O 1.95365 0.28416 0.07523
 F -4.35291 -0.31548 0.16042
 H -0.07688 -0.39383 -0.99899
 H -0.12812 -0.34202 0.85604
 H -0.06562 1.18399 -0.06392
 H 2.57769 -0.57531 0.01536
7
SN2_IRC_Cartesians_noMW_output/new_data/SN2_traj1_Cartesians point 384
C 0.09731 0.16071 -0.04710
 O 1.95487 0.28503 0.07514
 F -4.36492 -0.32170 0.17024
 H -0.07403 -0.39192 -1.00271
 H -0.12859 -0.33924 0.85251
 H -0.06308 1.18631 -0.06769
 H 2.57844 -0.57919 0.01960
7
SN2_IRC_Cartesians_noMW_output/new_data/SN2_traj1_Cartesians point 385
C 0.10259 0.16300 -0.04990
 O 1.95609 0.28580 0.07509
 F -4.37714 -0.32815 0.17955
 H -0.07125 -0.38990 -1.00624
 H -0.12894 -0.33638 0.84915
 H -0.06039 1.18871 -0.07126
 H 2.57904 -0.58307 0.02361
7
SN2_IRC_Cartesians_noMW_output/new_data/SN2_traj1_Cartesians point 386
C 0.10788 0.16526 -0.05248
 O 1.95734 0.28646 0.07509
 F -4.38945 -0.33456 0.18808
 H -0.06859 -0.38786 -1.00947
 H -0.12914 -0.33356 0.84606
 H -0.05760 1.19109 -0.07454
 H 2.57956 -0.58683 0.02726
7
SN2_IRC_Cartesians_noMW_output/new_data/SN2_traj1_Cartesians point 387
C 0.11307 0.16744 -0.05476
 O 1.95861 0.28699 0.07513
 F -4.40173 -0.34075 0.19566
 H -0.06608 -0.38587 -1.01235
 H -0.12918 -0.33085 0.84331
 H -0.05477 1.19340 -0.07745
 H 2.58007 -0.59036 0.03046
7
SN2_IRC_Cartesians_noMW_output/new_data/SN2_traj1_Cartesians point 388
C 0.11807 0.16950 -0.05672
 O 1.95992 0.28738 0.07522
 F -4.41386 -0.34658 0.20217
 H -0.06376 -0.38396 -1.01484
 H -0.12903 -0.32829 0.84094
 H -0.05194 1.19557 -0.07995
 H 2.58060 -0.59361 0.03318
7
SN2_IRC_Cartesians_noMW_output/new_data/SN2_traj1_Cartesians point 389
C 0.12284 0.17141 -0.05836
 O 1.96124 0.28764 0.07537
 F -4.42575 -0.35200 0.20762
 H -0.06163 -0.38217 -1.01694
 H -0.12872 -0.32593 0.83895
 H -0.04914 1.19759 -0.08204
 H 2.58116 -0.59655 0.03540
7
SN2_IRC_Cartesians_noMW_output/new_data/SN2_traj1_Cartesians point 390
C 0.12734 0.17316 -0.05969
 O 1.96260 0.28778 0.07556
 F -4.43737 -0.35696 0.21204
 H -0.05970 -0.38051 -1.01866
 H -0.12824 -0.32376 0.83734
 H -0.04639 1.19944 -0.08374
 H 2.58176 -0.59917 0.03716
7
SN2_IRC_Cartesians_noMW_output/new_data/SN2_traj1_Cartesians point 391
C 0.13157 0.17476 -0.06072
 O 1.96397 0.28781 0.07579
 F -4.44870 -0.36146 0.21548
 H -0.05794 -0.37897 -1.02003
 H -0.12761 -0.32180 0.83608
 H -0.04371 1.20113 -0.08507
 H 2.58243 -0.60147 0.03847
7
SN2_IRC_Cartesians_noMW_output/new_data/SN2_traj1_Cartesians point 392
C 0.13552 0.17619 -0.06149
 O 1.96536 0.28774 0.07607
 F -4.45974 -0.36549 0.21804
 H -0.05635 -0.37758 -1.02107
 H -0.12685 -0.32003 0.83514
 H -0.04111 1.20265 -0.08606
 H 2.58317 -0.60347 0.03937
7
SN2_IRC_Cartesians_noMW_output/new_data/SN2_traj1_Cartesians point 393
C 0.13921 0.17746 -0.06201
 O 1.96677 0.28758 0.07637
 F -4.47051 -0.36907 0.21979
 H -0.05492 -0.37632 -1.02182
 H -0.12597 -0.31846 0.83449
 H -0.03858 1.20400 -0.08674
 H 2.58400 -0.60518 0.03990
7
SN2_IRC_Cartesians_noMW_output/new_data/SN2_traj1_Cartesians point 394
C 0.14264 0.17859 -0.06231
 O 1.96821 0.28733 0.07672
 F -4.48105 -0.37222 0.22081
 H -0.05361 -0.37520 -1.02230
 H -0.12497 -0.31708 0.83411
 H -0.03614 1.20519 -0.08714
 H 2.58492 -0.60663 0.04011
7
SN2_IRC_Cartesians_noMW_output/new_data/SN2_traj1_Cartesians point 395
C 0.14582 0.17957 -0.06241
 O 1.96969 0.28702 0.07709
 F -4.49138 -0.37493 0.22119
 H -0.05243 -0.37421 -1.02255
 H -0.12388 -0.31587 0.83397
 H -0.03377 1.20623 -0.08729
 H 2.58594 -0.60782 0.04001
7
SN2_IRC_Cartesians_noMW_output/new_data/SN2_traj1_Cartesians point 396
C 0.14877 0.18041 -0.06234
 O 1.97119 0.28665 0.07749
 F -4.50154 -0.37722 0.22099
 H -0.05135 -0.37336 -1.02260
 H -0.12269 -0.31484 0.83403
 H -0.03148 1.20712 -0.08722
 H 2.58709 -0.60877 0.03965
7
SN2_IRC_Cartesians_noMW_output/new_data/SN2_traj1_Cartesians point 397
C 0.15149 0.18112 -0.06211
 O 1.97274 0.28624 0.07791
 F -4.51156 -0.37911 0.22030
 H -0.05035 -0.37264 -1.02247
 H -0.12142 -0.31397 0.83428
 H -0.02928 1.20786 -0.08697
 H 2.58838 -0.60950 0.03906
7
SN2_IRC_Cartesians_noMW_output/new_data/SN2_traj1_Cartesians point 398
C 0.15398 0.18169 -0.06177
 O 1.97433 0.28579 0.07835
 F -4.52147 -0.38059 0.21922
 H -0.04942 -0.37205 -1.02221
 H -0.12008 -0.31327 0.83468
 H -0.02716 1.20846 -0.08657
 H 2.58982 -0.61003 0.03830
7
SN2_IRC_Cartesians_noMW_output/new_data/SN2_traj1_Cartesians point 399
C 0.15627 0.18214 -0.06135
 O 1.97596 0.28532 0.07881
 F -4.53129 -0.38170 0.21787
 H -0.04852 -0.37160 -1.02185
 H -0.11870 -0.31271 0.83519
 H -0.02514 1.20893 -0.08606
 H 2.59142 -0.61038 0.03740
7
SN2_IRC_Cartesians_noMW_output/new_data/SN2_traj1_Cartesians point 400
C 0.15837 0.18249 -0.06088
 O 1.97764 0.28485 0.07928
 F -4.54106 -0.38246 0.21637
 H -0.04765 -0.37126 -1.02146
 H -0.11728 -0.31229 0.83575
 H -0.02320 1.20927 -0.08550
 H 2.59319 -0.61059 0.03643
7
SN2_IRC_Cartesians_noMW_output/new_data/SN2_traj1_Cartesians point 401
C 0.16030 0.18273 -0.06042
 O 1.97935 0.28441 0.07975
 F -4.55079 -0.38293 0.21491
 H -0.04676 -0.37105 -1.02108
 H -0.11587 -0.31198 0.83631
 H -0.02136 1.20951 -0.08495
 H 2.59513 -0.61070 0.03548
7
SN2_IRC_Cartesians_noMW_output/new_data/SN2_traj1_Cartesians point 402
C 0.16211 0.18292 -0.06003
 O 1.98110 0.28401 0.08021
 F -4.56050 -0.38318 0.21368
 H -0.04583 -0.37092 -1.02080
 H -0.11450 -0.31174 0.83680
 H -0.01962 1.20968 -0.08449
 H 2.59723 -0.61076 0.03464
7
SN2_IRC_Cartesians_noMW_output/new_data/SN2_traj1_Cartesians point 403
C 0.16385 0.18307 -0.05977
 O 1.98286 0.28368 0.08065
 F -4.57020 -0.38332 0.21290
 H -0.04482 -0.37086 -1.02069
 H -0.11320 -0.31153 0.83713
 H -0.01796 1.20980 -0.08420
 H 2.59947 -0.61084 0.03399
7
SN2_IRC_Cartesians_noMW_output/new_data/SN2_traj1_Cartesians point 404
C 0.16557 0.18323 -0.05971
 O 1.98462 0.28345 0.08105
 F -4.57991 -0.38345 0.21278
 H -0.04370 -0.37082 -1.02084
 H -0.11202 -0.31131 0.83723
 H -0.01637 1.20993 -0.08417
 H 2.60181 -0.61103 0.03366
7
SN2_IRC_Cartesians_noMW_output/new_data/SN2_traj1_Cartesians point 405
C 0.16735 0.18345 -0.05991
 O 1.98636 0.28335 0.08141
 F -4.58964 -0.38371 0.21351
 H -0.04243 -0.37078 -1.02130
 H -0.11098 -0.31102 0.83703
 H -0.01485 1.21010 -0.08446
 H 2.60420 -0.61138 0.03371
7
SN2_IRC_Cartesians_noMW_output/new_data/SN2_traj1_Cartesians point 406
C 0.16922 0.18374 -0.06040
 O 1.98807 0.28337 0.08173
 F -4.59938 -0.38421 0.21520
 H -0.04101 -0.37068 -1.02211
 H -0.11013 -0.31062 0.83649
 H -0.01338 1.21036 -0.08512
 H 2.60659 -0.61197 0.03421
7
SN2_IRC_Cartesians_noMW_output/new_data/SN2_traj1_Cartesians point 407
C 0.17124 0.18415 -0.06119
 O 1.98973 0.28352 0.08198
 F -4.60912 -0.38501 0.21787
 H -0.03943 -0.37052 -1.02328
 H -0.10945 -0.31008 0.83560
 H -0.01192 1.21073 -0.08616
 H 2.60895 -0.61280 0.03517
7
SN2_IRC_Cartesians_noMW_output/new_data/SN2_traj1_Cartesians point 408
C 0.17341 0.18467 -0.06225
 O 1.99133 0.28379 0.08219
 F -4.61883 -0.38615 0.22146
 H -0.03772 -0.37026 -1.02478
 H -0.10895 -0.30938 0.83437
 H -0.01048 1.21123 -0.08754
 H 2.61123 -0.61390 0.03655
7
SN2_IRC_Cartesians_noMW_output/new_data/SN2_traj1_Cartesians point 409
C 0.17574 0.18531 -0.06354
 O 1.99286 0.28415 0.08235
 F -4.62847 -0.38765 0.22580
 H -0.03589 -0.36990 -1.02656
 H -0.10860 -0.30854 0.83287
 H -0.00904 1.21185 -0.08921
 H 2.61340 -0.61523 0.03829
7
SN2_IRC_Cartesians_noMW_output/new_data/SN2_traj1_Cartesians point 410
C 0.17822 0.18607 -0.06501
 O 1.99432 0.28459 0.08247
 F -4.63803 -0.38948 0.23073
 H -0.03400 -0.36943 -1.02854
 H -0.10837 -0.30757 0.83116
 H -0.00759 1.21259 -0.09111
 H 2.61543 -0.61677 0.04030
7
SN2_IRC_Cartesians_noMW_output/new_data/SN2_traj1_Cartesians point 411
C 0.18083 0.18692 -0.06659
 O 1.99571 0.28506 0.08257
 F -4.64746 -0.39161 0.23602
 H -0.03206 -0.36887 -1.03065
 H -0.10822 -0.30647 0.82931
 H -0.00611 1.21344 -0.09315
 H 2.61731 -0.61847 0.04249
7
SN2_IRC_Cartesians_noMW_output/new_data/SN2_traj1_Cartesians point 412
C 0.18357 0.18786 -0.06823
 O 1.99704 0.28555 0.08264
 F -4.65677 -0.39403 0.24150
 H -0.03012 -0.36821 -1.03281
 H -0.10814 -0.30526 0.82739
 H -0.00459 1.21438 -0.09525
 H 2.61901 -0.62029 0.04477
7
SN2_IRC_Cartesians_noMW_output/new_data/SN2_traj1_Cartesians point 413
C 0.18642 0.18888 -0.06987
 O 1.99829 0.28602 0.08271
 F -4.66592 -0.39671 0.24695
 H -0.02821 -0.36745 -1.03495
 H -0.10807 -0.30396 0.82546
 H -0.00301 1.21542 -0.09735
 H 2.62051 -0.62220 0.04704
7
SN2_IRC_Cartesians_noMW_output/new_data/SN2_traj1_Cartesians point 414
C 0.18937 0.18998 -0.07144
 O 1.99947 0.28645 0.08278
 F -4.67488 -0.39964 0.25220
 H -0.02637 -0.36658 -1.03700
 H -0.10800 -0.30258 0.82360
 H -0.00137 1.21654 -0.09937
 H 2.62179 -0.62418 0.04923
7
SN2_IRC_Cartesians_noMW_output/new_data/SN2_traj1_Cartesians point 415
C 0.19243 0.19114 -0.07290
 O 2.00057 0.28682 0.08285
 F -4.68363 -0.40282 0.25705
 H -0.02463 -0.36560 -1.03889
 H -0.10790 -0.30111 0.82187
 H 0.00036 1.21775 -0.10123
 H 2.62280 -0.62617 0.05125
7
SN2_IRC_Cartesians_noMW_output/new_data/SN2_traj1_Cartesians point 416
C 0.19559 0.19237 -0.07417
 O 2.00158 0.28708 0.08294
 F -4.69210 -0.40625 0.26128
 H -0.02304 -0.36450 -1.04053
 H -0.10772 -0.29958 0.82035
 H 0.00219 1.21904 -0.10286
 H 2.62351 -0.62816 0.05299
7
SN2_IRC_Cartesians_noMW_output/new_data/SN2_traj1_Cartesians point 417
C 0.19883 0.19366 -0.07518
 O 2.00250 0.28721 0.08306
 F -4.70021 -0.40991 0.26465
 H -0.02165 -0.36327 -1.04184
 H -0.10744 -0.29799 0.81911
 H 0.00413 1.22041 -0.10415
 H 2.62385 -0.63010 0.05435
7
SN2_IRC_Cartesians_noMW_output/new_data/SN2_traj1_Cartesians point 418
C 0.20213 0.19500 -0.07586
 O 2.00329 0.28717 0.08321
 F -4.70784 -0.41379 0.26690
 H -0.02051 -0.36192 -1.04270
 H -0.10703 -0.29635 0.81826
 H 0.00619 1.22184 -0.10502
 H 2.62379 -0.63195 0.05521
7
SN2_IRC_Cartesians_noMW_output/new_data/SN2_traj1_Cartesians point 419
C 0.20544 0.19636 -0.07612
 O 2.00393 0.28692 0.08340
 F -4.71482 -0.41783 0.26774
 H -0.01970 -0.36044 -1.04301
 H -0.10646 -0.29470 0.81790
 H 0.00835 1.22332 -0.10534
 H 2.62325 -0.63363 0.05544
7
SN2_IRC_Cartesians_noMW_output/new_data/SN2_traj1_Cartesians point 420
C 0.20868 0.19771 -0.07588
 O 2.00442 0.28645 0.08364
 F -4.72096 -0.42194 0.26694
 H -0.01926 -0.35886 -1.04269
 H -0.10570 -0.29308 0.81809
 H 0.01060 1.22481 -0.10504
 H 2.62222 -0.63508 0.05494
7
SN2_IRC_Cartesians_noMW_output/new_data/SN2_traj1_Cartesians point 421
C 0.21176 0.19901 -0.07513
 O 2.00473 0.28574 0.08392
 F -4.72610 -0.42601 0.26440
 H -0.01924 -0.35723 -1.04169
 H -0.10475 -0.29154 0.81889
 H 0.01288 1.22627 -0.10407
 H 2.62071 -0.63624 0.05367
7
SN2_IRC_Cartesians_noMW_output/new_data/SN2_traj1_Cartesians point 422
C 0.21461 0.20022 -0.07387
 O 2.00488 0.28481 0.08425
 F -4.73018 -0.42989 0.26020
 H -0.01961 -0.35559 -1.04006
 H -0.10364 -0.29013 0.82028
 H 0.01514 1.22765 -0.10246
 H 2.61880 -0.63708 0.05166
7
SN2_IRC_Cartesians_noMW_output/new_data/SN2_traj1_Cartesians point 423
C 0.21717 0.20132 -0.07219
 O 2.00488 0.28371 0.08461
 F -4.73322 -0.43350 0.25458
 H -0.02034 -0.35399 -1.03787
 H -0.10239 -0.28887 0.82215
 H 0.01732 1.22892 -0.10031
 H 2.61658 -0.63759 0.04903
7
SN2_IRC_Cartesians_noMW_output/new_data/SN2_traj1_Cartesians point 424
C 0.21943 0.20229 -0.07019
 O 2.00476 0.28248 0.08499
 F -4.73536 -0.43679 0.24789
 H -0.02135 -0.35246 -1.03528
 H -0.10105 -0.28778 0.82441
 H 0.01940 1.23007 -0.09774
 H 2.61417 -0.63781 0.04593
7
SN2_IRC_Cartesians_noMW_output/new_data/SN2_traj1_Cartesians point 425
C 0.22143 0.20315 -0.06797
 O 2.00457 0.28118 0.08538
 F -4.73677 -0.43978 0.24048
 H -0.02256 -0.35102 -1.03241
 H -0.09966 -0.28683 0.82692
 H 0.02135 1.23110 -0.09490
 H 2.61164 -0.63780 0.04251
7
SN2_IRC_Cartesians_noMW_output/new_data/SN2_traj1_Cartesians point 426
C 0.22320 0.20391 -0.06562
 O 2.00431 0.27984 0.08577
 F -4.73763 -0.44250 0.23264
 H -0.02389 -0.34966 -1.02938
 H -0.09826 -0.28600 0.82958
 H 0.02319 1.23203 -0.09190
 H 2.60908 -0.63763 0.03891
7
SN2_IRC_Cartesians_noMW_output/new_data/SN2_traj1_Cartesians point 427
C 0.22480 0.20460 -0.06324
 O 2.00402 0.27851 0.08615
 F -4.73811 -0.44501 0.22468
 H -0.02528 -0.34837 -1.02630
 H -0.09688 -0.28526 0.83230
 H 0.02493 1.23289 -0.08884
 H 2.60653 -0.63736 0.03526
7
SN2_IRC_Cartesians_noMW_output/new_data/SN2_traj1_Cartesians point 428
C 0.22628 0.20525 -0.06090
 O 2.00370 0.27721 0.08652
 F -4.73836 -0.44740 0.21686
 H -0.02667 -0.34714 -1.02328
 H -0.09555 -0.28456 0.83496
 H 0.02658 1.23370 -0.08585
 H 2.60401 -0.63706 0.03168
7
SN2_IRC_Cartesians_noMW_output/new_data/SN2_traj1_Cartesians point 429
C 0.22772 0.20590 -0.05869
 O 2.00336 0.27597 0.08687
 F -4.73848 -0.44975 0.20950
 H -0.02799 -0.34594 -1.02043
 H -0.09430 -0.28387 0.83746
 H 0.02814 1.23450 -0.08303
 H 2.60155 -0.63682 0.02832
7
SN2_IRC_Cartesians_noMW_output/new_data/SN2_traj1_Cartesians point 430
C 0.22916 0.20656 -0.05671
 O 2.00302 0.27485 0.08717
 F -4.73860 -0.45214 0.20289
 H -0.02919 -0.34475 -1.01786
 H -0.09320 -0.28315 0.83970
 H 0.02963 1.23532 -0.08049
 H 2.59918 -0.63670 0.02530
7
SN2_IRC_Cartesians_noMW_output/new_data/SN2_traj1_Cartesians point 431
C 0.23065 0.20728 -0.05506
 O 2.00267 0.27389 0.08742
 F -4.73879 -0.45465 0.19736
 H -0.03020 -0.34357 -1.01569
 H -0.09228 -0.28235 0.84156
 H 0.03103 1.23618 -0.07837
 H 2.59691 -0.63678 0.02278
7
SN2_IRC_Cartesians_noMW_output/new_data/SN2_traj1_Cartesians point 432
C 0.23220 0.20806 -0.05380
 O 2.00232 0.27310 0.08761
 F -4.73908 -0.45730 0.19314
 H -0.03098 -0.34238 -1.01401
 H -0.09157 -0.28146 0.84296
 H 0.03234 1.23710 -0.07675
 H 2.59478 -0.63711 0.02086
7
SN2_IRC_Cartesians_noMW_output/new_data/SN2_traj1_Cartesians point 433
C 0.23380 0.20890 -0.05297
 O 2.00196 0.27252 0.08773
 F -4.73947 -0.46007 0.19032
 H -0.03152 -0.34122 -1.01286
 H -0.09111 -0.28050 0.84386
 H 0.03353 1.23806 -0.07567
 H 2.59282 -0.63769 0.01958
7
SN2_IRC_Cartesians_noMW_output/new_data/SN2_traj1_Cartesians point 434
C 0.23540 0.20976 -0.05253
 O 2.00160 0.27213 0.08779
 F -4.73991 -0.46288 0.18882
 H -0.03183 -0.34009 -1.01221
 H -0.09088 -0.27949 0.84431
 H 0.03459 1.23904 -0.07509
 H 2.59103 -0.63848 0.01891
7
SN2_IRC_Cartesians_noMW_output/new_data/SN2_traj1_Cartesians point 435
C 0.23694 0.21062 -0.05241
 O 2.00125 0.27191 0.08779
 F -4.74035 -0.46562 0.18840
 H -0.03195 -0.33903 -1.01196
 H -0.09083 -0.27847 0.84438
 H 0.03550 1.24001 -0.07493
 H 2.58944 -0.63941 0.01874
7
SN2_IRC_Cartesians_noMW_output/new_data/SN2_traj1_Cartesians point 436
C 0.23837 0.21144 -0.05253
 O 2.00092 0.27181 0.08775
 F -4.74073 -0.46821 0.18876
 H -0.03195 -0.33807 -1.01202
 H -0.09092 -0.27749 0.84418
 H 0.03626 1.24092 -0.07506
 H 2.58805 -0.64040 0.01892
7
SN2_IRC_Cartesians_noMW_output/new_data/SN2_traj1_Cartesians point 437
C 0.23964 0.21219 -0.05280
 O 2.00060 0.27180 0.08769
 F -4.74101 -0.47056 0.18961
 H -0.03186 -0.33722 -1.01226
 H -0.09110 -0.27659 0.84382
 H 0.03688 1.24175 -0.07538
 H 2.58684 -0.64137 0.01933
7
SN2_IRC_Cartesians_noMW_output/new_data/SN2_traj1_Cartesians point 438
C 0.24073 0.21284 -0.05314
 O 2.00031 0.27184 0.08761
 F -4.74118 -0.47261 0.19069
 H -0.03173 -0.33649 -1.01260
 H -0.09133 -0.27580 0.84338
 H 0.03738 1.24248 -0.07580
 H 2.58583 -0.64227 0.01985
7
SN2_IRC_Cartesians_noMW_output/new_data/SN2_traj1_Cartesians point 439
C 0.24163 0.21340 -0.05348
 O 2.00005 0.27191 0.08753
 F -4.74123 -0.47433 0.19181
 H -0.03160 -0.33588 -1.01296
 H -0.09157 -0.27513 0.84294
 H 0.03775 1.24308 -0.07622
 H 2.58498 -0.64305 0.02039
7
SN2_IRC_Cartesians_noMW_output/new_data/SN2_traj1_Cartesians point 440
C 0.24232 0.21384 -0.05378
 O 1.99982 0.27198 0.08746
 F -4.74117 -0.47571 0.19279
 H -0.03149 -0.33541 -1.01328
 H -0.09179 -0.27459 0.84255
 H 0.03802 1.24357 -0.07660
 H 2.58429 -0.64369 0.02086
7
SN2_IRC_Cartesians_noMW_output/new_data/SN2_traj1_Cartesians point 441
C 0.24282 0.21417 -0.05401
 O 1.99963 0.27203 0.08741
 F -4.74101 -0.47673 0.19351
 H -0.03143 -0.33505 -1.01351
 H -0.09196 -0.27420 0.84227
 H 0.03821 1.24393 -0.07687
 H 2.58374 -0.64416 0.02120
7
SN2_IRC_Cartesians_noMW_output/new_data/SN2_traj1_Cartesians point 442
C 0.24313 0.21438 -0.05412
 O 1.99948 0.27205 0.08737
 F -4.74078 -0.47741 0.19387
 H -0.03142 -0.33480 -1.01362
 H -0.09207 -0.27394 0.84212
 H 0.03833 1.24417 -0.07701
 H 2.58333 -0.64445 0.02138
7
SN2_IRC_Cartesians_noMW_output/new_data/SN2_traj1_Cartesians point 443
C 0.24327 0.21448 -0.05409
 O 1.99938 0.27203 0.08736
 F -4.74050 -0.47775 0.19378
 H -0.03148 -0.33467 -1.01357
 H -0.09210 -0.27382 0.84214
 H 0.03839 1.24429 -0.07697
 H 2.58305 -0.64456 0.02136
7
SN2_IRC_Cartesians_noMW_output/new_data/SN2_traj1_Cartesians point 444
C 0.24324 0.21447 -0.05392
 O 1.99932 0.27195 0.08738
 F -4.74022 -0.47776 0.19319
 H -0.03162 -0.33464 -1.01334
 H -0.09203 -0.27383 0.84235
 H 0.03842 1.24429 -0.07675
 H 2.58288 -0.64447 0.02109
7
SN2_IRC_Cartesians_noMW_output/new_data/SN2_traj1_Cartesians point 445
C 0.24306 0.21436 -0.05357
 O 1.99933 0.27180 0.08743
 F -4.73997 -0.47746 0.19205
 H -0.03183 -0.33471 -1.01292
 H -0.09185 -0.27398 0.84275
 H 0.03843 1.24417 -0.07631
 H 2.58283 -0.64418 0.02057
7
SN2_IRC_Cartesians_noMW_output/new_data/SN2_traj1_Cartesians point 446
C 0.24275 0.21415 -0.05305
 O 1.99939 0.27158 0.08751
 F -4.73978 -0.47685 0.19033
 H -0.03212 -0.33487 -1.01229
 H -0.09156 -0.27425 0.84337
 H 0.03842 1.24395 -0.07565
 H 2.58290 -0.64371 0.01978
7
SN2_IRC_Cartesians_noMW_output/new_data/SN2_traj1_Cartesians point 447
C 0.24231 0.21384 -0.05235
 O 1.99952 0.27129 0.08764
 F -4.73972 -0.47595 0.18803
 H -0.03248 -0.33511 -1.01145
 H -0.09113 -0.27465 0.84420
 H 0.03842 1.24363 -0.07477
 H 2.58308 -0.64304 0.01871
7
SN2_IRC_Cartesians_noMW_output/new_data/SN2_traj1_Cartesians point 448
C 0.24178 0.21343 -0.05148
 O 1.99973 0.27092 0.08780
 F -4.73982 -0.47477 0.18514
 H -0.03292 -0.33543 -1.01041
 H -0.09058 -0.27516 0.84524
 H 0.03844 1.24320 -0.07367
 H 2.58337 -0.64220 0.01736
7
SN2_IRC_Cartesians_noMW_output/new_data/SN2_traj1_Cartesians point 449
C 0.24116 0.21295 -0.05044
 O 2.00001 0.27048 0.08801
 F -4.74014 -0.47335 0.18171
 H -0.03341 -0.33582 -1.00917
 H -0.08990 -0.27577 0.84649
 H 0.03848 1.24269 -0.07235
 H 2.58379 -0.64118 0.01576
7
SN2_IRC_Cartesians_noMW_output/new_data/SN2_traj1_Cartesians point 450
C 0.24047 0.21239 -0.04925
 O 2.00038 0.26998 0.08825
 F -4.74072 -0.47170 0.17778
 H -0.03394 -0.33628 -1.00776
 H -0.08909 -0.27647 0.84791
 H 0.03856 1.24211 -0.07085
 H 2.58434 -0.64002 0.01391
7
SN2_IRC_Cartesians_noMW_output/new_data/SN2_traj1_Cartesians point 451
C 0.23975 0.21177 -0.04792
 O 2.00084 0.26941 0.08853
 F -4.74160 -0.46987 0.17342
 H -0.03451 -0.33679 -1.00620
 H -0.08817 -0.27724 0.84950
 H 0.03868 1.24146 -0.06919
 H 2.58501 -0.63873 0.01186
7
SN2_IRC_Cartesians_noMW_output/new_data/SN2_traj1_Cartesians point 452
C 0.23902 0.21112 -0.04650
 O 2.00137 0.26880 0.08885
 F -4.74281 -0.46791 0.16873
 H -0.03509 -0.33734 -1.00452
 H -0.08714 -0.27807 0.85120
 H 0.03885 1.24076 -0.06739
 H 2.58579 -0.63735 0.00964
7
SN2_IRC_Cartesians_noMW_output/new_data/SN2_traj1_Cartesians point 453
C 0.23833 0.21044 -0.04500
 O 2.00199 0.26814 0.08919
 F -4.74440 -0.46587 0.16381
 H -0.03566 -0.33791 -1.00277
 H -0.08603 -0.27892 0.85299
 H 0.03909 1.24004 -0.06551
 H 2.58668 -0.63592 0.00730
7
SN2_IRC_Cartesians_noMW_output/new_data/SN2_traj1_Cartesians point 454
C 0.23770 0.20976 -0.04348
 O 2.00268 0.26747 0.08955
 F -4.74639 -0.46384 0.15878
 H -0.03620 -0.33847 -1.00099
 H -0.08485 -0.27977 0.85482
 H 0.03941 1.23932 -0.06359
 H 2.58764 -0.63448 0.00491
7
SN2_IRC_Cartesians_noMW_output/new_data/SN2_traj1_Cartesians point 455
C 0.23721 0.20913 -0.04195
 O 2.00343 0.26678 0.08993
 F -4.74880 -0.46192 0.15378
 H -0.03669 -0.33899 -0.99922
 H -0.08363 -0.28057 0.85664
 H 0.03982 1.23865 -0.06169
 H 2.58865 -0.63309 0.00251
7
SN2_IRC_Cartesians_noMW_output/new_data/SN2_traj1_Cartesians point 456
C 0.23692 0.20858 -0.04049
 O 2.00423 0.26609 0.09031
 F -4.75168 -0.46024 0.14896
 H -0.03710 -0.33943 -0.99752
 H -0.08239 -0.28126 0.85839
 H 0.04035 1.23807 -0.05984
 H 2.58966 -0.63182 0.00019
7
SN2_IRC_Cartesians_noMW_output/new_data/SN2_traj1_Cartesians point 457
C 0.23692 0.20816 -0.03913
 O 2.00505 0.26543 0.09069
 F -4.75503 -0.45896 0.14449
 H -0.03741 -0.33973 -0.99594
 H -0.08116 -0.28179 0.86001
 H 0.04104 1.23763 -0.05814
 H 2.59060 -0.63075 -0.00199
7
SN2_IRC_Cartesians_noMW_output/new_data/SN2_traj1_Cartesians point 458
C 0.23730 0.20794 -0.03793
 O 2.00588 0.26480 0.09106
 F -4.75891 -0.45826 0.14054
 H -0.03760 -0.33983 -0.99456
 H -0.07998 -0.28208 0.86144
 H 0.04191 1.23740 -0.05663
 H 2.59140 -0.62997 -0.00392
7
SN2_IRC_Cartesians_noMW_output/new_data/SN2_traj1_Cartesians point 459
C 0.23818 0.20799 -0.03695
 O 2.00668 0.26422 0.09140
 F -4.76332 -0.45837 0.13733
 H -0.03762 -0.33967 -0.99344
 H -0.07890 -0.28204 0.86258
 H 0.04301 1.23746 -0.05541
 H 2.59197 -0.62961 -0.00553
7
SN2_IRC_Cartesians_noMW_output/new_data/SN2_traj1_Cartesians point 460
C 0.23967 0.20838 -0.03626
 O 2.00741 0.26372 0.09171
 F -4.76827 -0.45950 0.13507
 H -0.03746 -0.33915 -0.99264
 H -0.07793 -0.28159 0.86338
 H 0.04438 1.23789 -0.05454
 H 2.59221 -0.62975 -0.00670
7
SN2_IRC_Cartesians_noMW_output/new_data/SN2_traj1_Cartesians point 461
C 0.24186 0.20916 -0.03592
 O 2.00806 0.26330 0.09196
 F -4.77375 -0.46182 0.13392
 H -0.03710 -0.33824 -0.99223
 H -0.07714 -0.28065 0.86375
 H 0.04606 1.23875 -0.05411
 H 2.59202 -0.63050 -0.00736
7
SN2_IRC_Cartesians_noMW_output/new_data/SN2_traj1_Cartesians point 462
C 0.24479 0.21037 -0.03594
 O 2.00858 0.26299 0.09215
 F -4.77972 -0.46544 0.13399
 H -0.03652 -0.33688 -0.99225
 H -0.07654 -0.27919 0.86365
 H 0.04803 1.24007 -0.05414
 H 2.59137 -0.63191 -0.00746
7
SN2_IRC_Cartesians_noMW_output/new_data/SN2_traj1_Cartesians point 463
C 0.24843 0.21199 -0.03634
 O 2.00899 0.26278 0.09228
 F -4.78611 -0.47032 0.13529
 H -0.03573 -0.33511 -0.99270
 H -0.07614 -0.27723 0.86310
 H 0.05029 1.24184 -0.05464
 H 2.59026 -0.63395 -0.00699
7
SN2_IRC_Cartesians_noMW_output/new_data/SN2_traj1_Cartesians point 464
C 0.25268 0.21397 -0.03709
 O 2.00930 0.26267 0.09236
 F -4.79286 -0.47629 0.13773
 H -0.03474 -0.33296 -0.99354
 H -0.07593 -0.27483 0.86211
 H 0.05280 1.24400 -0.05557
 H 2.58875 -0.63656 -0.00599
7
SN2_IRC_Cartesians_noMW_output/new_data/SN2_traj1_Cartesians point 465
C 0.25743 0.21624 -0.03814
 O 2.00952 0.26265 0.09239
 F -4.79995 -0.48312 0.14114
 H -0.03358 -0.33054 -0.99473
 H -0.07588 -0.27208 0.86077
 H 0.05549 1.24647 -0.05688
 H 2.58696 -0.63962 -0.00455
7
SN2_IRC_Cartesians_noMW_output/new_data/SN2_traj1_Cartesians point 466
C 0.26252 0.21870 -0.03942
 O 2.00972 0.26271 0.09238
 F -4.80737 -0.49054 0.14535
 H -0.03227 -0.32792 -0.99621
 H -0.07594 -0.26908 0.85912
 H 0.05830 1.24915 -0.05849
 H 2.58502 -0.64302 -0.00273
7
SN2_IRC_Cartesians_noMW_output/new_data/SN2_traj1_Cartesians point 467
C 0.26784 0.22128 -0.04090
 O 2.00993 0.26284 0.09235
 F -4.81516 -0.49827 0.15019
 H -0.03082 -0.32522 -0.99791
 H -0.07607 -0.26594 0.85726
 H 0.06120 1.25195 -0.06034
 H 2.58308 -0.64663 -0.00065
7
SN2_IRC_Cartesians_noMW_output/new_data/SN2_traj1_Cartesians point 468
C 0.27323 0.22388 -0.04251
 O 2.01022 0.26302 0.09232
 F -4.82339 -0.50605 0.15546
 H -0.02924 -0.32252 -0.99979
 H -0.07623 -0.26276 0.85524
 H 0.06412 1.25476 -0.06236
 H 2.58129 -0.65033 0.00164
7
SN2_IRC_Cartesians_noMW_output/new_data/SN2_traj1_Cartesians point 469
C 0.27858 0.22641 -0.04420
 O 2.01064 0.26324 0.09230
 F -4.83215 -0.51357 0.16102
 H -0.02755 -0.31993 -1.00180
 H -0.07637 -0.25967 0.85313
 H 0.06702 1.25750 -0.06449
 H 2.57983 -0.65399 0.00403
7
SN2_IRC_Cartesians_noMW_output/new_data/SN2_traj1_Cartesians point 470
C 0.28372 0.22876 -0.04591
 O 2.01128 0.26351 0.09231
 F -4.84157 -0.52049 0.16667
 H -0.02574 -0.31756 -1.00387
 H -0.07643 -0.25678 0.85102
 H 0.06984 1.26003 -0.06666
 H 2.57890 -0.65746 0.00644
7
SN2_IRC_Cartesians_noMW_output/new_data/SN2_traj1_Cartesians point 471
C 0.28846 0.23081 -0.04758
 O 2.01222 0.26379 0.09238
 F -4.85176 -0.52642 0.17220
 H -0.02382 -0.31558 -1.00595
 H -0.07635 -0.25425 0.84898
 H 0.07251 1.26221 -0.06878
 H 2.57874 -0.66056 0.00876
7
SN2_IRC_Cartesians_noMW_output/new_data/SN2_traj1_Cartesians point 472
C 0.29257 0.23240 -0.04911
 O 2.01354 0.26407 0.09252
 F -4.86278 -0.53085 0.17730
 H -0.02181 -0.31414 -1.00793
 H -0.07605 -0.25228 0.84714
 H 0.07493 1.26388 -0.07074
 H 2.57961 -0.66308 0.01084
7
SN2_IRC_Cartesians_noMW_output/new_data/SN2_traj1_Cartesians point 473
C 0.29575 0.23336 -0.05040
 O 2.01533 0.26433 0.09276
 F -4.87461 -0.53326 0.18162
 H -0.01977 -0.31344 -1.00971
 H -0.07546 -0.25106 0.84563
 H 0.07698 1.26484 -0.07241
 H 2.58178 -0.66477 0.01251
7
SN2_IRC_Cartesians_noMW_output/new_data/SN2_traj1_Cartesians point 474
C 0.29777 0.23354 -0.05133
 O 2.01761 0.26455 0.09311
 F -4.88705 -0.53322 0.18480
 H -0.01776 -0.31362 -1.01115
 H -0.07452 -0.25077 0.84460
 H 0.07855 1.26494 -0.07364
 H 2.58539 -0.66543 0.01361
7
SN2_IRC_Cartesians_noMW_output/new_data/SN2_traj1_Cartesians point 475
C 0.29850 0.23290 -0.05183
 O 2.02035 0.26470 0.09358
 F -4.89975 -0.53061 0.18661
 H -0.01585 -0.31471 -1.01218
 H -0.07324 -0.25146 0.84413
 H 0.07959 1.26413 -0.07436
 H 2.59039 -0.66496 0.01404
7
SN2_IRC_Cartesians_noMW_output/new_data/SN2_traj1_Cartesians point 476
C 0.29802 0.23152 -0.05189
 O 2.02344 0.26477 0.09415
 F -4.91237 -0.52568 0.18700
 H -0.01410 -0.31662 -1.01275
 H -0.07165 -0.25306 0.84422
 H 0.08011 1.26251 -0.07453
 H 2.59655 -0.66345 0.01379
7
SN2_IRC_Cartesians_noMW_output/new_data/SN2_traj1_Cartesians point 477
C 0.29654 0.22955 -0.05157
 O 2.02676 0.26477 0.09480
 F -4.92467 -0.51890 0.18612
 H -0.01253 -0.31918 -1.01290
 H -0.06983 -0.25538 0.84481
 H 0.08019 1.26023 -0.07422
 H 2.60355 -0.66109 0.01295
7
SN2_IRC_Cartesians_noMW_output/new_data/SN2_traj1_Cartesians point 478
C 0.29431 0.22714 -0.05093
 O 2.03021 0.26469 0.09549
 F -4.93656 -0.51080 0.18423
 H -0.01114 -0.32219 -1.01270
 H -0.06784 -0.25822 0.84579
 H 0.07994 1.25748 -0.07352
 H 2.61107 -0.65809 0.01164
7
SN2_IRC_Cartesians_noMW_output/new_data/SN2_traj1_Cartesians point 479
C 0.29160 0.22446 -0.05006
 O 2.03372 0.26455 0.09622
 F -4.94807 -0.50189 0.18159
 H -0.00989 -0.32548 -1.01224
 H -0.06574 -0.26139 0.84705
 H 0.07949 1.25444 -0.07253
 H 2.61887 -0.65469 0.00998
7
SN2_IRC_Cartesians_noMW_output/new_data/SN2_traj1_Cartesians point 480
C 0.28867 0.22166 -0.04906
 O 2.03724 0.26437 0.09697
 F -4.95930 -0.49263 0.17849
 H -0.00873 -0.32888 -1.01162
 H -0.06358 -0.26471 0.84848
 H 0.07895 1.25127 -0.07137
 H 2.62675 -0.65109 0.00812
7
SN2_IRC_Cartesians_noMW_output/new_data/SN2_traj1_Cartesians point 481
C 0.28578 0.21890 -0.04801
 O 2.04071 0.26417 0.09771
 F -4.97038 -0.48348 0.17525
 H -0.00762 -0.33223 -1.01094
 H -0.06142 -0.26800 0.84995
 H 0.07843 1.24814 -0.07016
 H 2.63450 -0.64750 0.00619
7
SN2_IRC_Cartesians_noMW_output/new_data/SN2_traj1_Cartesians point 482
C 0.28321 0.21634 -0.04703
 O 2.04408 0.26396 0.09844
 F -4.98144 -0.47496 0.17222
 H -0.00650 -0.33535 -1.01031
 H -0.05931 -0.27104 0.85133
 H 0.07807 1.24523 -0.06902
 H 2.64190 -0.64418 0.00437
7
SN2_IRC_Cartesians_noMW_output/new_data/SN2_traj1_Cartesians point 483
C 0.28132 0.21418 -0.04624
 O 2.04725 0.26378 0.09912
 F -4.99252 -0.46773 0.16980
 H -0.00532 -0.33801 -1.00988
 H -0.05735 -0.27359 0.85246
 H 0.07800 1.24277 -0.06812
 H 2.64863 -0.64140 0.00285
7
SN2_IRC_Cartesians_noMW_output/new_data/SN2_traj1_Cartesians point 484
C 0.28037 0.21262 -0.04576
 O 2.05010 0.26364 0.09972
 F -5.00350 -0.46236 0.16839
 H -0.00406 -0.34001 -1.00975
 H -0.05563 -0.27542 0.85318
 H 0.07835 1.24098 -0.06760
 H 2.65437 -0.63944 0.00182
7
SN2_IRC_Cartesians_noMW_output/new_data/SN2_traj1_Cartesians point 485
C 0.28045 0.21174 -0.04565
 O 2.05256 0.26356 0.10021
 F -5.01409 -0.45912 0.16815
 H -0.00272 -0.34125 -1.00998
 H -0.05423 -0.27644 0.85343
 H 0.07911 1.23992 -0.06752
 H 2.65892 -0.63841 0.00136
7
SN2_IRC_Cartesians_noMW_output/new_data/SN2_traj1_Cartesians point 486
C 0.28139 0.21143 -0.04585
 O 2.05461 0.26355 0.10060
 F -5.02409 -0.45772 0.16892
 H -0.00135 -0.34183 -1.01052
 H -0.05312 -0.27676 0.85327
 H 0.08019 1.23952 -0.06783
 H 2.66238 -0.63818 0.00141
7
SN2_IRC_Cartesians_noMW_output/new_data/SN2_traj1_Cartesians point 487
C 0.28290 0.21154 -0.04628
 O 2.05635 0.26358 0.10092
 F -5.03348 -0.45762 0.17043
 H 0.00002 -0.34195 -1.01128
 H -0.05226 -0.27659 0.85280
 H 0.08146 1.23957 -0.06842
 H 2.66501 -0.63852 0.00183
7
SN2_IRC_Cartesians_noMW_output/new_data/SN2_traj1_Cartesians point 488
C 0.28473 0.21189 -0.04685
 O 2.05786 0.26365 0.10118
 F -5.04233 -0.45831 0.17239
 H 0.00138 -0.34180 -1.01217
 H -0.05156 -0.27612 0.85216
 H 0.08282 1.23989 -0.06919
 H 2.66710 -0.63920 0.00248
7
SN2_IRC_Cartesians_noMW_output/new_data/SN2_traj1_Cartesians point 489
C 0.28668 0.21236 -0.04750
 O 2.05923 0.26374 0.10140
 F -5.05074 -0.45940 0.17459
 H 0.00270 -0.34150 -1.01312
 H -0.05097 -0.27551 0.85141
 H 0.08421 1.24035 -0.07004
 H 2.66889 -0.64005 0.00326
7
SN2_IRC_Cartesians_noMW_output/new_data/SN2_traj1_Cartesians point 490
C 0.28863 0.21287 -0.04817
 O 2.06052 0.26385 0.10160
 F -5.05879 -0.46060 0.17686
 H 0.00400 -0.34116 -1.01410
 H -0.05043 -0.27486 0.85063
 H 0.08555 1.24085 -0.07092
 H 2.67052 -0.64095 0.00409
7
SN2_IRC_Cartesians_noMW_output/new_data/SN2_traj1_Cartesians point 491
C 0.29049 0.21334 -0.04884
 O 2.06177 0.26396 0.10179
 F -5.06655 -0.46172 0.17911
 H 0.00525 -0.34084 -1.01506
 H -0.04993 -0.27425 0.84987
 H 0.08683 1.24131 -0.07178
 H 2.67213 -0.64180 0.00491
7
SN2_IRC_Cartesians_noMW_output/new_data/SN2_traj1_Cartesians point 492
C 0.29218 0.21374 -0.04946
 O 2.06300 0.26407 0.10198
 F -5.07404 -0.46261 0.18123
 H 0.00647 -0.34061 -1.01597
 H -0.04943 -0.27373 0.84915
 H 0.08802 1.24170 -0.07261
 H 2.67379 -0.64255 0.00568
7
SN2_IRC_Cartesians_noMW_output/new_data/SN2_traj1_Cartesians point 493
C 0.29367 0.21403 -0.05003
 O 2.06424 0.26418 0.10218
 F -5.08128 -0.46317 0.18317
 H 0.00763 -0.34050 -1.01683
 H -0.04892 -0.27334 0.84850
 H 0.08910 1.24196 -0.07335
 H 2.67556 -0.64316 0.00636
7
SN2_IRC_Cartesians_noMW_output/new_data/SN2_traj1_Cartesians point 494
C 0.29489 0.21419 -0.05052
 O 2.06550 0.26427 0.10238
 F -5.08827 -0.46332 0.18485
 H 0.00874 -0.34053 -1.01759
 H -0.04838 -0.27311 0.84796
 H 0.09004 1.24208 -0.07401
 H 2.67747 -0.64357 0.00694
7
SN2_IRC_Cartesians_noMW_output/new_data/SN2_traj1_Cartesians point 495
C 0.29585 0.21420 -0.05092
 O 2.06677 0.26436 0.10259
 F -5.09499 -0.46304 0.18623
 H 0.00978 -0.34071 -1.01826
 H -0.04780 -0.27306 0.84753
 H 0.09086 1.24204 -0.07454
 H 2.67953 -0.64378 0.00737
7
SN2_IRC_Cartesians_noMW_output/new_data/SN2_traj1_Cartesians point 496
C 0.29653 0.21406 -0.05121
 O 2.06806 0.26442 0.10282
 F -5.10139 -0.46231 0.18726
 H 0.01074 -0.34104 -1.01880
 H -0.04720 -0.27319 0.84723
 H 0.09154 1.24184 -0.07495
 H 2.68172 -0.64377 0.00765
7
SN2_IRC_Cartesians_noMW_output/new_data/SN2_traj1_Cartesians point 497
C 0.29695 0.21380 -0.05138
 O 2.06934 0.26445 0.10305
 F -5.10742 -0.46120 0.18790
 H 0.01161 -0.34150 -1.01919
 H -0.04655 -0.27348 0.84708
 H 0.09209 1.24150 -0.07520
 H 2.68398 -0.64357 0.00775
7
SN2_IRC_Cartesians_noMW_output/new_data/SN2_traj1_Cartesians point 498
C 0.29717 0.21344 -0.05144
 O 2.07059 0.26444 0.10329
 F -5.11305 -0.45982 0.18813
 H 0.01236 -0.34205 -1.01944
 H -0.04588 -0.27388 0.84707
 H 0.09255 1.24107 -0.07530
 H 2.68625 -0.64319 0.00768
7
SN2_IRC_Cartesians_noMW_output/new_data/SN2_traj1_Cartesians point 499
C 0.29726 0.21303 -0.05137
 O 2.07177 0.26439 0.10353
 F -5.11822 -0.45832 0.18797
 H 0.01301 -0.34262 -1.01954
 H -0.04519 -0.27435 0.84721
 H 0.09295 1.24058 -0.07525
 H 2.68842 -0.64271 0.00744
7
SN2_IRC_Cartesians_noMW_output/new_data/SN2_traj1_Cartesians point 500
C 0.29730 0.21263 -0.05119
 O 2.07286 0.26430 0.10377
 F -5.12292 -0.45687 0.18743
 H 0.01353 -0.34316 -1.01948
 H -0.04449 -0.27482 0.84747
 H 0.09333 1.24011 -0.07505
 H 2.69038 -0.64219 0.00704
