# Supplementary material for: Low dimensional representations along intrinsic reaction coordinates and molecular dynamics trajectories using interatomic distance matrices
Source: Chem Sci. 2019 Sep 18;10(43):9954–68. doi: 10.1039/c9sc02742d (PMC6991188; doi:10.1039/c9sc02742d)
Supplement: Supplementary file 1 [file SC-010-C9SC02742D-s001.zip › C9SC02742D-SI/ESI_xyz_files/SN2_IRC_Cartesians_noMW_output/SN2_IRC_Cartesians_noMW_PC1.xyz]

7
SN2_IRC_Cartesians_noMW_output/SN2_IRC_Cartesians_noMW point 1
C -0.17783 0.15172 -0.05257
 O 1.62791 0.31965 0.00220
 F -2.61878 -0.36230 0.17421
 H -0.28171 -0.37283 -0.96823
 H -0.34004 -0.35565 0.83853
 H -0.32683 1.18607 -0.06697
 H 2.11728 -0.56667 0.07282
7
SN2_IRC_Cartesians_noMW_output/SN2_IRC_Cartesians_noMW point 2
C -0.17718 0.15257 -0.04944
 O 1.62582 0.31807 0.00233
 F -2.61026 -0.36580 0.16371
 H -0.28464 -0.37104 -0.96398
 H -0.33932 -0.35476 0.84205
 H -0.32592 1.18719 -0.06293
 H 2.11151 -0.56623 0.06827
7
SN2_IRC_Cartesians_noMW_output/SN2_IRC_Cartesians_noMW point 3
C -0.17626 0.15377 -0.04509
 O 1.62290 0.31586 0.00251
 F -2.59841 -0.37068 0.14907
 H -0.28871 -0.36855 -0.95806
 H -0.33831 -0.35353 0.84694
 H -0.32466 1.18875 -0.05730
 H 2.10346 -0.56562 0.06194
7
SN2_IRC_Cartesians_noMW_output/SN2_IRC_Cartesians_noMW point 4
C -0.17527 0.15507 -0.04035
 O 1.61972 0.31346 0.00270
 F -2.58551 -0.37599 0.13314
 H -0.29315 -0.36583 -0.95162
 H -0.33722 -0.35219 0.85226
 H -0.32329 1.19045 -0.05118
 H 2.09471 -0.56496 0.05505
7
SN2_IRC_Cartesians_noMW_output/SN2_IRC_Cartesians_noMW point 5
C -0.17423 0.15644 -0.03536
 O 1.61637 0.31093 0.00291
 F -2.57192 -0.38158 0.11637
 H -0.29781 -0.36297 -0.94484
 H -0.33606 -0.35078 0.85787
 H -0.32185 1.19224 -0.04473
 H 2.08549 -0.56427 0.04779
7
SN2_IRC_Cartesians_noMW_output/SN2_IRC_Cartesians_noMW point 6
C -0.17315 0.15785 -0.03021
 O 1.61291 0.30832 0.00312
 F -2.55788 -0.38736 0.09904
 H -0.30264 -0.36002 -0.93783
 H -0.33487 -0.34933 0.86366
 H -0.32035 1.19409 -0.03807
 H 2.07597 -0.56355 0.04029
7
SN2_IRC_Cartesians_noMW_output/SN2_IRC_Cartesians_noMW point 7
C -0.17201 0.15933 -0.02480
 O 1.60929 0.30558 0.00334
 F -2.54317 -0.39342 0.08087
 H -0.30769 -0.35692 -0.93049
 H -0.33362 -0.34780 0.86974
 H -0.31879 1.19602 -0.03108
 H 2.06599 -0.56280 0.03242
7
SN2_IRC_Cartesians_noMW_output/SN2_IRC_Cartesians_noMW point 8
C -0.17086 0.16085 -0.01928
 O 1.60558 0.30278 0.00356
 F -2.52812 -0.39962 0.06230
 H -0.31286 -0.35375 -0.92297
 H -0.33234 -0.34623 0.87595
 H -0.31719 1.19800 -0.02394
 H 2.05578 -0.56203 0.02438
7
SN2_IRC_Cartesians_noMW_output/SN2_IRC_Cartesians_noMW point 9
C -0.16970 0.16236 -0.01378
 O 1.60190 0.29999 0.00379
 F -2.51314 -0.40578 0.04381
 H -0.31801 -0.35060 -0.91550
 H -0.33106 -0.34468 0.88213
 H -0.31559 1.19997 -0.01683
 H 2.04562 -0.56126 0.01638
7
SN2_IRC_Cartesians_noMW_output/SN2_IRC_Cartesians_noMW point 10
C -0.16864 0.16375 -0.00869
 O 1.59848 0.29741 0.00400
 F -2.49927 -0.41149 0.02669
 H -0.32277 -0.34768 -0.90858
 H -0.32989 -0.34324 0.88785
 H -0.31412 1.20180 -0.01025
 H 2.03621 -0.56055 0.00897
7
SN2_IRC_Cartesians_noMW_output/SN2_IRC_Cartesians_noMW point 11
C -0.16778 0.16487 -0.00461
 O 1.59575 0.29535 0.00417
 F -2.48818 -0.41606 0.01299
 H -0.32659 -0.34535 -0.90304
 H -0.32894 -0.34209 0.89243
 H -0.31294 1.20326 -0.00499
 H 2.02868 -0.55998 0.00305
7
SN2_IRC_Cartesians_noMW_output/SN2_IRC_Cartesians_noMW point 12
C -0.16715 0.16569 -0.00160
 O 1.59373 0.29382 0.00429
 F -2.47999 -0.41943 0.00288
 H -0.32940 -0.34362 -0.89895
 H -0.32825 -0.34124 0.89581
 H -0.31207 1.20434 -0.00110
 H 2.02313 -0.55956 -0.00133
7
SN2_IRC_Cartesians_noMW_output/SN2_IRC_Cartesians_noMW point 13
C -0.16667 0.16633 0.00071
 O 1.59218 0.29265 0.00438
 F -2.47370 -0.42202 -0.00489
 H -0.33156 -0.34230 -0.89581
 H -0.32771 -0.34058 0.89841
 H -0.31140 1.20517 0.00189
 H 2.01886 -0.55924 -0.00469
7
SN2_IRC_Cartesians_noMW_output/SN2_IRC_Cartesians_noMW point 14
C -0.16627 0.16685 0.00261
 O 1.59090 0.29169 0.00446
 F -2.46852 -0.42415 -0.01128
 H -0.33334 -0.34121 -0.89322
 H -0.32727 -0.34005 0.90055
 H -0.31085 1.20585 0.00434
 H 2.01535 -0.55898 -0.00746
7
SN2_IRC_Cartesians_noMW_output/SN2_IRC_Cartesians_noMW point 15
C -0.16592 0.16730 0.00426
 O 1.58979 0.29085 0.00453
 F -2.46401 -0.42601 -0.01685
 H -0.33489 -0.34026 -0.89097
 H -0.32689 -0.33958 0.90241
 H -0.31037 1.20644 0.00648
 H 2.01229 -0.55874 -0.00987
7
SN2_IRC_Cartesians_noMW_output/SN2_IRC_Cartesians_noMW point 16
C -0.16563 0.16768 0.00565
 O 1.58886 0.29015 0.00459
 F -2.46024 -0.42756 -0.02150
 H -0.33619 -0.33947 -0.88909
 H -0.32657 -0.33919 0.90396
 H -0.30997 1.20694 0.00827
 H 2.00973 -0.55855 -0.01188
7
SN2_IRC_Cartesians_noMW_output/SN2_IRC_Cartesians_noMW point 17
C -0.16534 0.16806 0.00704
 O 1.58793 0.28944 0.00464
 F -2.45646 -0.42912 -0.02617
 H -0.33748 -0.33867 -0.88720
 H -0.32625 -0.33879 0.90552
 H -0.30956 1.20743 0.01007
 H 2.00716 -0.55836 -0.01390
7
SN2_IRC_Cartesians_noMW_output/SN2_IRC_Cartesians_noMW point 18
C -0.16510 0.16838 0.00820
 O 1.58715 0.28885 0.00469
 F -2.45329 -0.43042 -0.03008
 H -0.33857 -0.33800 -0.88562
 H -0.32598 -0.33847 0.90683
 H -0.30923 1.20785 0.01157
 H 2.00502 -0.55820 -0.01559
7
SN2_IRC_Cartesians_noMW_output/SN2_IRC_Cartesians_noMW point 19
C -0.16488 0.16867 0.00926
 O 1.58644 0.28831 0.00473
 F -2.45039 -0.43161 -0.03366
 H -0.33957 -0.33739 -0.88418
 H -0.32573 -0.33816 0.90803
 H -0.30892 1.20823 0.01295
 H 2.00305 -0.55805 -0.01714
7
SN2_IRC_Cartesians_noMW_output/SN2_IRC_Cartesians_noMW point 20
C -0.16468 0.16893 0.01021
 O 1.58581 0.28783 0.00477
 F -2.44782 -0.43267 -0.03683
 H -0.34045 -0.33685 -0.88289
 H -0.32551 -0.33790 0.90909
 H -0.30864 1.20857 0.01417
 H 2.00130 -0.55792 -0.01852
7
SN2_IRC_Cartesians_noMW_output/SN2_IRC_Cartesians_noMW point 21
C -0.16451 0.16916 0.01103
 O 1.58526 0.28742 0.00481
 F -2.44560 -0.43359 -0.03958
 H -0.34122 -0.33638 -0.88178
 H -0.32532 -0.33767 0.91001
 H -0.30841 1.20886 0.01522
 H 1.99979 -0.55780 -0.01970
7
SN2_IRC_Cartesians_noMW_output/SN2_IRC_Cartesians_noMW point 22
C -0.16436 0.16934 0.01170
 O 1.58480 0.28708 0.00483
 F -2.44376 -0.43435 -0.04185
 H -0.34185 -0.33600 -0.88086
 H -0.32517 -0.33748 0.91077
 H -0.30821 1.20911 0.01610
 H 1.99855 -0.55771 -0.02069
7
SN2_IRC_Cartesians_noMW_output/SN2_IRC_Cartesians_noMW point 23
C -0.16426 0.16948 0.01221
 O 1.58447 0.28682 0.00485
 F -2.44238 -0.43491 -0.04355
 H -0.34232 -0.33571 -0.88017
 H -0.32505 -0.33733 0.91133
 H -0.30807 1.20929 0.01675
 H 1.99761 -0.55764 -0.02142
7
SN2_IRC_Cartesians_noMW_output/SN2_IRC_Cartesians_noMW point 24
C -0.16420 0.16956 0.01249
 O 1.58428 0.28668 0.00487
 F -2.44161 -0.43523 -0.04450
 H -0.34259 -0.33555 -0.87979
 H -0.32498 -0.33725 0.91165
 H -0.30798 1.20939 0.01711
 H 1.99709 -0.55760 -0.02183
7
SN2_IRC_Cartesians_noMW_output/SN2_IRC_Cartesians_noMW point 25
C -0.16421 0.16954 0.01242
 O 1.58432 0.28671 0.00486
 F -2.44179 -0.43515 -0.04427
 H -0.34252 -0.33558 -0.87988
 H -0.32500 -0.33727 0.91158
 H -0.30800 1.20936 0.01703
 H 1.99721 -0.55761 -0.02174
7
SN2_IRC_Cartesians_noMW_output/SN2_IRC_Cartesians_noMW point 26
C -0.16436 0.16935 0.01171
 O 1.58480 0.28707 0.00483
 F -2.44372 -0.43436 -0.04189
 H -0.34186 -0.33599 -0.88085
 H -0.32516 -0.33747 0.91078
 H -0.30821 1.20911 0.01611
 H 1.99852 -0.55771 -0.02070
7
SN2_IRC_Cartesians_noMW_output/SN2_IRC_Cartesians_noMW point 27
C -0.16475 0.16884 0.00987
 O 1.58604 0.28801 0.00476
 F -2.44876 -0.43229 -0.03568
 H -0.34013 -0.33705 -0.88336
 H -0.32559 -0.33799 0.90870
 H -0.30874 1.20845 0.01372
 H 2.00194 -0.55796 -0.01802
7
SN2_IRC_Cartesians_noMW_output/SN2_IRC_Cartesians_noMW point 28
C -0.16532 0.16809 0.00712
 O 1.58788 0.28940 0.00465
 F -2.45623 -0.42921 -0.02645
 H -0.33757 -0.33862 -0.88709
 H -0.32623 -0.33877 0.90562
 H -0.30954 1.20746 0.01018
 H 2.00701 -0.55835 -0.01402
7
SN2_IRC_Cartesians_noMW_output/SN2_IRC_Cartesians_noMW point 29
C -0.16594 0.16729 0.00420
 O 1.58983 0.29088 0.00453
 F -2.46417 -0.42594 -0.01665
 H -0.33484 -0.34029 -0.89105
 H -0.32690 -0.33959 0.90234
 H -0.31038 1.20642 0.00641
 H 2.01240 -0.55875 -0.00978
7
SN2_IRC_Cartesians_noMW_output/SN2_IRC_Cartesians_noMW point 30
C -0.16654 0.16650 0.00133
 O 1.59176 0.29233 0.00441
 F -2.47200 -0.42272 -0.00698
 H -0.33215 -0.34194 -0.89496
 H -0.32757 -0.34041 0.89911
 H -0.31122 1.20539 0.00269
 H 2.01771 -0.55915 -0.00560
7
SN2_IRC_Cartesians_noMW_output/SN2_IRC_Cartesians_noMW point 31
C -0.16712 0.16574 -0.00143
 O 1.59361 0.29373 0.00430
 F -2.47951 -0.41963 0.00229
 H -0.32956 -0.34352 -0.89871
 H -0.32821 -0.34119 0.89601
 H -0.31202 1.20440 -0.00087
 H 2.02280 -0.55954 -0.00158
7
SN2_IRC_Cartesians_noMW_output/SN2_IRC_Cartesians_noMW point 32
C -0.16766 0.16503 -0.00403
 O 1.59535 0.29505 0.00419
 F -2.48659 -0.41672 0.01102
 H -0.32713 -0.34501 -0.90224
 H -0.32881 -0.34192 0.89309
 H -0.31277 1.20347 -0.00423
 H 2.02760 -0.55990 0.00219
7
SN2_IRC_Cartesians_noMW_output/SN2_IRC_Cartesians_noMW point 33
C -0.16816 0.16438 -0.00639
 O 1.59694 0.29625 0.00409
 F -2.49303 -0.41406 0.01898
 H -0.32492 -0.34637 -0.90546
 H -0.32935 -0.34259 0.89043
 H -0.31345 1.20262 -0.00729
 H 2.03197 -0.56023 0.00564
7
SN2_IRC_Cartesians_noMW_output/SN2_IRC_Cartesians_noMW point 34
C -0.16858 0.16382 -0.00842
 O 1.59830 0.29728 0.00401
 F -2.49856 -0.41179 0.02580
 H -0.32302 -0.34753 -0.90822
 H -0.32982 -0.34317 0.88815
 H -0.31404 1.20189 -0.00991
 H 2.03572 -0.56051 0.00859
7
SN2_IRC_Cartesians_noMW_output/SN2_IRC_Cartesians_noMW point 35
C -0.16890 0.16340 -0.00996
 O 1.59933 0.29806 0.00395
 F -2.50275 -0.41006 0.03097
 H -0.32158 -0.34841 -0.91031
 H -0.33018 -0.34360 0.88642
 H -0.31449 1.20134 -0.01190
 H 2.03856 -0.56073 0.01083
7
SN2_IRC_Cartesians_noMW_output/SN2_IRC_Cartesians_noMW point 36
C -0.16907 0.16318 -0.01076
 O 1.59987 0.29846 0.00391
 F -2.50492 -0.40917 0.03366
 H -0.32083 -0.34887 -0.91140
 H -0.33037 -0.34383 0.88552
 H -0.31472 1.20106 -0.01293
 H 2.04004 -0.56084 0.01199
7
SN2_IRC_Cartesians_noMW_output/SN2_IRC_Cartesians_noMW point 37
C -0.16902 0.16325 -0.01051
 O 1.59970 0.29834 0.00392
 F -2.50425 -0.40944 0.03283
 H -0.32106 -0.34873 -0.91106
 H -0.33031 -0.34376 0.88580
 H -0.31465 1.20114 -0.01261
 H 2.03958 -0.56080 0.01163
7
SN2_IRC_Cartesians_noMW_output/SN2_IRC_Cartesians_noMW point 38
C -0.16870 0.16367 -0.00899
 O 1.59868 0.29757 0.00399
 F -2.50010 -0.41115 0.02771
 H -0.32249 -0.34786 -0.90899
 H -0.32996 -0.34333 0.88751
 H -0.31421 1.20169 -0.01065
 H 2.03677 -0.56059 0.00942
7
SN2_IRC_Cartesians_noMW_output/SN2_IRC_Cartesians_noMW point 39
C -0.16813 0.16442 -0.00626
 O 1.59685 0.29618 0.00410
 F -2.49266 -0.41422 0.01852
 H -0.32505 -0.34629 -0.90527
 H -0.32932 -0.34255 0.89058
 H -0.31341 1.20267 -0.00711
 H 2.03172 -0.56021 0.00544
7
SN2_IRC_Cartesians_noMW_output/SN2_IRC_Cartesians_noMW point 40
C -0.16736 0.16542 -0.00262
 O 1.59441 0.29433 0.00425
 F -2.48274 -0.41830 0.00628
 H -0.32845 -0.34420 -0.90032
 H -0.32848 -0.34152 0.89468
 H -0.31236 1.20397 -0.00241
 H 2.02499 -0.55970 0.00014
7
SN2_IRC_Cartesians_noMW_output/SN2_IRC_Cartesians_noMW point 41
C -0.16648 0.16658 0.00162
 O 1.59157 0.29219 0.00442
 F -2.47121 -0.42304 -0.00795
 H -0.33242 -0.34178 -0.89457
 H -0.32750 -0.34033 0.89943
 H -0.31113 1.20549 0.00306
 H 2.01717 -0.55911 -0.00602
7
SN2_IRC_Cartesians_noMW_output/SN2_IRC_Cartesians_noMW point 42
C -0.16551 0.16785 0.00624
 O 1.58847 0.28985 0.00461
 F -2.45863 -0.42822 -0.02349
 H -0.33674 -0.33913 -0.88829
 H -0.32643 -0.33902 0.90463
 H -0.30979 1.20715 0.00904
 H 2.00864 -0.55847 -0.01274
7
SN2_IRC_Cartesians_noMW_output/SN2_IRC_Cartesians_noMW point 43
C -0.16448 0.16919 0.01114
 O 1.58518 0.28736 0.00481
 F -2.44529 -0.43372 -0.03996
 H -0.34132 -0.33632 -0.88163
 H -0.32530 -0.33763 0.91014
 H -0.30838 1.20890 0.01537
 H 1.99958 -0.55779 -0.01987
7
SN2_IRC_Cartesians_noMW_output/SN2_IRC_Cartesians_noMW point 44
C -0.16341 0.17060 0.01627
 O 1.58174 0.28476 0.00502
 F -2.43130 -0.43947 -0.05722
 H -0.34613 -0.33338 -0.87465
 H -0.32411 -0.33618 0.91591
 H -0.30689 1.21074 0.02201
 H 1.99010 -0.55707 -0.02734
7
SN2_IRC_Cartesians_noMW_output/SN2_IRC_Cartesians_noMW point 45
C -0.16229 0.17206 0.02162
 O 1.57815 0.28205 0.00524
 F -2.41674 -0.44547 -0.07521
 H -0.35113 -0.33031 -0.86737
 H -0.32287 -0.33467 0.92192
 H -0.30534 1.21266 0.02892
 H 1.98022 -0.55632 -0.03512
7
SN2_IRC_Cartesians_noMW_output/SN2_IRC_Cartesians_noMW point 46
C -0.16112 0.17359 0.02718
 O 1.57442 0.27923 0.00547
 F -2.40160 -0.45170 -0.09390
 H -0.35634 -0.32712 -0.85982
 H -0.32158 -0.33310 0.92817
 H -0.30373 1.21465 0.03611
 H 1.96995 -0.55555 -0.04321
7
SN2_IRC_Cartesians_noMW_output/SN2_IRC_Cartesians_noMW point 47
C -0.15991 0.17517 0.03295
 O 1.57055 0.27631 0.00570
 F -2.38589 -0.45817 -0.11329
 H -0.36173 -0.32382 -0.85198
 H -0.32025 -0.33147 0.93465
 H -0.30206 1.21672 0.04356
 H 1.95929 -0.55475 -0.05160
7
SN2_IRC_Cartesians_noMW_output/SN2_IRC_Cartesians_noMW point 48
C -0.15866 0.17681 0.03893
 O 1.56654 0.27328 0.00595
 F -2.36961 -0.46487 -0.13338
 H -0.36733 -0.32039 -0.84385
 H -0.31886 -0.32978 0.94137
 H -0.30033 1.21886 0.05129
 H 1.94825 -0.55391 -0.06030
7
SN2_IRC_Cartesians_noMW_output/SN2_IRC_Cartesians_noMW point 49
C -0.15736 0.17851 0.04513
 O 1.56238 0.27013 0.00620
 F -2.35273 -0.47182 -0.15422
 H -0.37313 -0.31684 -0.83542
 H -0.31743 -0.32802 0.94833
 H -0.29853 1.22108 0.05930
 H 1.93679 -0.55305 -0.06932
7
SN2_IRC_Cartesians_noMW_output/SN2_IRC_Cartesians_noMW point 50
C -0.15601 0.18028 0.05159
 O 1.55805 0.26686 0.00647
 F -2.33514 -0.47906 -0.17593
 H -0.37917 -0.31314 -0.82664
 H -0.31593 -0.32620 0.95559
 H -0.29666 1.22340 0.06764
 H 1.92486 -0.55215 -0.07872
7
SN2_IRC_Cartesians_noMW_output/SN2_IRC_Cartesians_noMW point 51
C -0.15458 0.18215 0.05841
 O 1.55348 0.26340 0.00675
 F -2.31656 -0.48671 -0.19887
 H -0.38555 -0.30923 -0.81737
 H -0.31435 -0.32427 0.96326
 H -0.29468 1.22584 0.07646
 H 1.91226 -0.55120 -0.08864
7
SN2_IRC_Cartesians_noMW_output/SN2_IRC_Cartesians_noMW point 52
C -0.15301 0.18420 0.06588
 O 1.54847 0.25962 0.00705
 F -2.29623 -0.49508 -0.22397
 H -0.39254 -0.30495 -0.80722
 H -0.31263 -0.32216 0.97165
 H -0.29252 1.22852 0.08611
 H 1.89846 -0.55016 -0.09951
7
SN2_IRC_Cartesians_noMW_output/SN2_IRC_Cartesians_noMW point 53
C -0.15118 0.18660 0.07463
 O 1.54259 0.25518 0.00741
 F -2.27239 -0.50490 -0.25341
 H -0.40073 -0.29993 -0.79532
 H -0.31060 -0.31968 0.98149
 H -0.28998 1.23166 0.09743
 H 1.88229 -0.54894 -0.11225
7
SN2_IRC_Cartesians_noMW_output/SN2_IRC_Cartesians_noMW point 54
C -0.14880 0.18971 0.08598
 O 1.53499 0.24943 0.00788
 F -2.24150 -0.51761 -0.29154
 H -0.41134 -0.29343 -0.77990
 H -0.30797 -0.31647 0.99424
 H -0.28670 1.23572 0.11209
 H 1.86133 -0.54736 -0.12875
7
SN2_IRC_Cartesians_noMW_output/SN2_IRC_Cartesians_noMW point 55
C -0.14553 0.19400 0.10160
 O 1.52451 0.24151 0.00852
 F -2.19896 -0.53512 -0.34405
 H -0.42596 -0.28447 -0.75866
 H -0.30436 -0.31206 1.01180
 H -0.28217 1.24132 0.13227
 H 1.83248 -0.54518 -0.15147
7
SN2_IRC_Cartesians_noMW_output/SN2_IRC_Cartesians_noMW point 56
C -0.14133 0.19950 0.12165
 O 1.51106 0.23135 0.00934
 F -2.14435 -0.55760 -0.41147
 H -0.44473 -0.27298 -0.73140
 H -0.29972 -0.30639 1.03434
 H -0.27636 1.24851 0.15820
 H 1.79543 -0.54238 -0.18065
7
SN2_IRC_Cartesians_noMW_output/SN2_IRC_Cartesians_noMW point 57
C -0.13661 0.20568 0.14418
 O 1.49595 0.21993 0.01026
 F -2.08301 -0.58286 -0.48720
 H -0.46580 -0.26007 -0.70078
 H -0.29450 -0.30002 1.05965
 H -0.26984 1.25658 0.18731
 H 1.75381 -0.53924 -0.21342
7
SN2_IRC_Cartesians_noMW_output/SN2_IRC_Cartesians_noMW point 58
C -0.13171 0.21209 0.16755
 O 1.48027 0.20808 0.01122
 F -2.01935 -0.60906 -0.56578
 H -0.48767 -0.24667 -0.66900
 H -0.28909 -0.29341 1.08592
 H -0.26307 1.26496 0.21752
 H 1.71063 -0.53599 -0.24743
7
SN2_IRC_Cartesians_noMW_output/SN2_IRC_Cartesians_noMW point 59
C -0.12691 0.21838 0.19049
 O 1.46489 0.19646 0.01216
 F -1.95690 -0.63477 -0.64287
 H -0.50913 -0.23353 -0.63783
 H -0.28378 -0.28692 1.11170
 H -0.25643 1.27318 0.24716
 H 1.66826 -0.53279 -0.28080
7
SN2_IRC_Cartesians_noMW_output/SN2_IRC_Cartesians_noMW point 60
C -0.12220 0.22454 0.21297
 O 1.44981 0.18506 0.01308
 F -1.89569 -0.65997 -0.71844
 H -0.53016 -0.22064 -0.60727
 H -0.27858 -0.28057 1.13696
 H -0.24991 1.28123 0.27621
 H 1.62673 -0.52966 -0.31350
7
SN2_IRC_Cartesians_noMW_output/SN2_IRC_Cartesians_noMW point 61
C -0.11766 0.23049 0.23464
 O 1.43527 0.17408 0.01397
 F -1.83666 -0.68427 -0.79132
 H -0.55045 -0.20822 -0.57781
 H -0.27356 -0.27444 1.16133
 H -0.24364 1.28900 0.30422
 H 1.58669 -0.52664 -0.34504
7
SN2_IRC_Cartesians_noMW_output/SN2_IRC_Cartesians_noMW point 62
C -0.11331 0.23618 0.25540
 O 1.42135 0.16356 0.01482
 F -1.78013 -0.70754 -0.86110
 H -0.56987 -0.19632 -0.54959
 H -0.26876 -0.26857 1.18466
 H -0.23762 1.29644 0.33105
 H 1.54834 -0.52374 -0.37524
7
SN2_IRC_Cartesians_noMW_output/SN2_IRC_Cartesians_noMW point 63
C -0.10916 0.24161 0.27520
 O 1.40807 0.15352 0.01563
 F -1.72622 -0.72974 -0.92765
 H -0.58839 -0.18498 -0.52268
 H -0.26417 -0.26297 1.20690
 H -0.23189 1.30354 0.35664
 H 1.51177 -0.52098 -0.40404
7
SN2_IRC_Cartesians_noMW_output/SN2_IRC_Cartesians_noMW point 64
C -0.10521 0.24678 0.29405
 O 1.39543 0.14397 0.01640
 F -1.67489 -0.75087 -0.99102
 H -0.60603 -0.17417 -0.49705
 H -0.25981 -0.25764 1.22809
 H -0.22643 1.31029 0.38100
 H 1.47694 -0.51836 -0.43147
7
SN2_IRC_Cartesians_noMW_output/SN2_IRC_Cartesians_noMW point 65
C -0.10145 0.25170 0.31199
 O 1.38339 0.13487 0.01714
 F -1.62604 -0.77098 -1.05133
 H -0.62282 -0.16389 -0.47267
 H -0.25566 -0.25257 1.24825
 H -0.22123 1.31672 0.40419
 H 1.44380 -0.51586 -0.45757
7
SN2_IRC_Cartesians_noMW_output/SN2_IRC_Cartesians_noMW point 66
C -0.09789 0.25637 0.32902
 O 1.37197 0.12624 0.01783
 F -1.57967 -0.79007 -1.10857
 H -0.63875 -0.15413 -0.44952
 H -0.25172 -0.24775 1.26739
 H -0.21630 1.32282 0.42619
 H 1.41235 -0.51348 -0.48234
7
SN2_IRC_Cartesians_noMW_output/SN2_IRC_Cartesians_noMW point 67
C -0.09452 0.26077 0.34507
 O 1.36120 0.11811 0.01849
 F -1.53595 -0.80807 -1.16254
 H -0.65377 -0.14493 -0.42770
 H -0.24800 -0.24321 1.28543
 H -0.21165 1.32858 0.44694
 H 1.38269 -0.51125 -0.50570
7
SN2_IRC_Cartesians_noMW_output/SN2_IRC_Cartesians_noMW point 68
C -0.09137 0.26490 0.36012
 O 1.35111 0.11048 0.01911
 F -1.49497 -0.82494 -1.21314
 H -0.66785 -0.13630 -0.40724
 H -0.24452 -0.23896 1.30235
 H -0.20729 1.33397 0.46639
 H 1.35488 -0.50915 -0.52760
7
SN2_IRC_Cartesians_noMW_output/SN2_IRC_Cartesians_noMW point 69
C -0.08841 0.26877 0.37424
 O 1.34164 0.10332 0.01969
 F -1.45652 -0.84076 -1.26059
 H -0.68106 -0.12821 -0.38805
 H -0.24125 -0.23496 1.31821
 H -0.20320 1.33903 0.48464
 H 1.32880 -0.50718 -0.54813
7
SN2_IRC_Cartesians_noMW_output/SN2_IRC_Cartesians_noMW point 70
C -0.08562 0.27243 0.38756
 O 1.33270 0.09657 0.02023
 F -1.42024 -0.85570 -1.30539
 H -0.69353 -0.12058 -0.36994
 H -0.23816 -0.23120 1.33319
 H -0.19934 1.34380 0.50186
 H 1.30419 -0.50532 -0.56752
7
SN2_IRC_Cartesians_noMW_output/SN2_IRC_Cartesians_noMW point 71
C -0.08297 0.27590 0.40023
 O 1.32421 0.09015 0.02075
 F -1.38574 -0.86990 -1.34798
 H -0.70538 -0.11331 -0.35271
 H -0.23523 -0.22761 1.34743
 H -0.19567 1.34834 0.51823
 H 1.28078 -0.50356 -0.58595
7
SN2_IRC_Cartesians_noMW_output/SN2_IRC_Cartesians_noMW point 72
C -0.08043 0.27922 0.41235
 O 1.31608 0.08400 0.02125
 F -1.35273 -0.88349 -1.38873
 H -0.71672 -0.10637 -0.33624
 H -0.23243 -0.22419 1.36105
 H -0.19216 1.35269 0.53390
 H 1.25839 -0.50187 -0.60359
7
SN2_IRC_Cartesians_noMW_output/SN2_IRC_Cartesians_noMW point 73
C -0.07798 0.28242 0.42401
 O 1.30826 0.07809 0.02173
 F -1.32099 -0.89656 -1.42792
 H -0.72763 -0.09969 -0.32039
 H -0.22973 -0.22089 1.37415
 H -0.18878 1.35687 0.54896
 H 1.23685 -0.50025 -0.62055
7
SN2_IRC_Cartesians_noMW_output/SN2_IRC_Cartesians_noMW point 74
C -0.07562 0.28551 0.43528
 O 1.30070 0.07238 0.02219
 F -1.29029 -0.90920 -1.46581
 H -0.73818 -0.09323 -0.30507
 H -0.22712 -0.21770 1.38682
 H -0.18552 1.36091 0.56353
 H 1.21603 -0.49867 -0.63695
7
SN2_IRC_Cartesians_noMW_output/SN2_IRC_Cartesians_noMW point 75
C -0.07333 0.28852 0.44624
 O 1.29335 0.06683 0.02264
 F -1.26045 -0.92148 -1.50264
 H -0.74843 -0.08695 -0.29017
 H -0.22458 -0.21460 1.39913
 H -0.18234 1.36483 0.57769
 H 1.19579 -0.49715 -0.65289
7
SN2_IRC_Cartesians_noMW_output/SN2_IRC_Cartesians_noMW point 76
C -0.07108 0.29145 0.45695
 O 1.28616 0.06140 0.02308
 F -1.23129 -0.93348 -1.53864
 H -0.75845 -0.08081 -0.27561
 H -0.22210 -0.21158 1.41117
 H -0.17924 1.36867 0.59153
 H 1.17601 -0.49565 -0.66847
7
SN2_IRC_Cartesians_noMW_output/SN2_IRC_Cartesians_noMW point 77
C -0.06888 0.29434 0.46746
 O 1.27911 0.05607 0.02351
 F -1.20267 -0.94527 -1.57399
 H -0.76828 -0.07478 -0.26132
 H -0.21967 -0.20860 1.42298
 H -0.17620 1.37244 0.60512
 H 1.15659 -0.49419 -0.68376
7
SN2_IRC_Cartesians_noMW_output/SN2_IRC_Cartesians_noMW point 78
C -0.06671 0.29718 0.47782
 O 1.27217 0.05082 0.02393
 F -1.17446 -0.95688 -1.60881
 H -0.77798 -0.06885 -0.24724
 H -0.21727 -0.20568 1.43463
 H -0.17320 1.37615 0.61850
 H 1.13745 -0.49275 -0.69883
7
SN2_IRC_Cartesians_noMW_output/SN2_IRC_Cartesians_noMW point 79
C -0.06457 0.29998 0.48805
 O 1.26530 0.04563 0.02435
 F -1.14660 -0.96835 -1.64320
 H -0.78755 -0.06298 -0.23334
 H -0.21490 -0.20278 1.44612
 H -0.17023 1.37982 0.63173
 H 1.11855 -0.49132 -0.71372
7
SN2_IRC_Cartesians_noMW_output/SN2_IRC_Cartesians_noMW point 80
C -0.06245 0.30276 0.49818
 O 1.25851 0.04050 0.02477
 F -1.11903 -0.97970 -1.67723
 H -0.79702 -0.05718 -0.21957
 H -0.21256 -0.19992 1.45750
 H -0.16730 1.38344 0.64481
 H 1.09985 -0.48991 -0.72845
7
SN2_IRC_Cartesians_noMW_output/SN2_IRC_Cartesians_noMW point 81
C -0.06035 0.30551 0.50821
 O 1.25179 0.03542 0.02518
 F -1.09172 -0.99094 -1.71095
 H -0.80641 -0.05143 -0.20594
 H -0.21024 -0.19708 1.46877
 H -0.16440 1.38704 0.65777
 H 1.08132 -0.48851 -0.74304
7
SN2_IRC_Cartesians_noMW_output/SN2_IRC_Cartesians_noMW point 82
C -0.05826 0.30824 0.51815
 O 1.24512 0.03038 0.02558
 F -1.06465 -1.00209 -1.74437
 H -0.81571 -0.04573 -0.19243
 H -0.20794 -0.19427 1.47995
 H -0.16152 1.39060 0.67062
 H 1.06295 -0.48713 -0.75750
7
SN2_IRC_Cartesians_noMW_output/SN2_IRC_Cartesians_noMW point 83
C -0.05620 0.31094 0.52800
 O 1.23851 0.02538 0.02599
 F -1.03781 -1.01314 -1.77751
 H -0.82493 -0.04008 -0.17903
 H -0.20566 -0.19149 1.49102
 H -0.15866 1.39413 0.68336
 H 1.04474 -0.48575 -0.77184
7
SN2_IRC_Cartesians_noMW_output/SN2_IRC_Cartesians_noMW point 84
C -0.05415 0.31362 0.53778
 O 1.23195 0.02043 0.02639
 F -1.01119 -1.02409 -1.81036
 H -0.83407 -0.03448 -0.16574
 H -0.20339 -0.18872 1.50201
 H -0.15583 1.39764 0.69599
 H 1.02669 -0.48439 -0.78606
7
SN2_IRC_Cartesians_noMW_output/SN2_IRC_Cartesians_noMW point 85
C -0.05212 0.31628 0.54746
 O 1.22546 0.01552 0.02679
 F -0.98482 -1.03495 -1.84292
 H -0.84314 -0.02893 -0.15258
 H -0.20115 -0.18598 1.51289
 H -0.15302 1.40111 0.70851
 H 1.00880 -0.48304 -0.80015
7
SN2_IRC_Cartesians_noMW_output/SN2_IRC_Cartesians_noMW point 86
C -0.05011 0.31891 0.55706
 O 1.21902 0.01066 0.02718
 F -0.95869 -1.04571 -1.87518
 H -0.85211 -0.02343 -0.13953
 H -0.19893 -0.18327 1.52368
 H -0.15025 1.40455 0.72091
 H 0.99107 -0.48170 -0.81411
7
SN2_IRC_Cartesians_noMW_output/SN2_IRC_Cartesians_noMW point 87
C -0.04812 0.32151 0.56655
 O 1.21265 0.00585 0.02757
 F -0.93283 -1.05635 -1.90710
 H -0.86100 -0.01799 -0.12663
 H -0.19673 -0.18059 1.53435
 H -0.14750 1.40795 0.73318
 H 0.97353 -0.48038 -0.82793
7
SN2_IRC_Cartesians_noMW_output/SN2_IRC_Cartesians_noMW point 88
C -0.04615 0.32409 0.57594
 O 1.20635 0.00109 0.02795
 F -0.90726 -1.06688 -1.93867
 H -0.86979 -0.01261 -0.11386
 H -0.19456 -0.17793 1.54490
 H -0.14478 1.41131 0.74532
 H 0.95618 -0.47907 -0.84159
7
SN2_IRC_Cartesians_noMW_output/SN2_IRC_Cartesians_noMW point 89
C -0.04421 0.32663 0.58522
 O 1.20013 -0.00361 0.02833
 F -0.88201 -1.07728 -1.96984
 H -0.87846 -0.00729 -0.10125
 H -0.19241 -0.17531 1.55533
 H -0.14209 1.41464 0.75730
 H 0.93905 -0.47778 -0.85508
7
SN2_IRC_Cartesians_noMW_output/SN2_IRC_Cartesians_noMW point 90
C -0.04230 0.32914 0.59437
 O 1.19400 -0.00825 0.02871
 F -0.85709 -1.08753 -2.00060
 H -0.88702 -0.00205 -0.08882
 H -0.19029 -0.17272 1.56561
 H -0.13944 1.41792 0.76913
 H 0.92215 -0.47650 -0.86839
7
SN2_IRC_Cartesians_noMW_output/SN2_IRC_Cartesians_noMW point 91
C -0.04041 0.33161 0.60338
 O 1.18795 -0.01282 0.02908
 F -0.83256 -1.09763 -2.03089
 H -0.89545 0.00312 -0.07657
 H -0.18821 -0.17017 1.57573
 H -0.13683 1.42114 0.78077
 H 0.90550 -0.47525 -0.88150
7
SN2_IRC_Cartesians_noMW_output/SN2_IRC_Cartesians_noMW point 92
C -0.03855 0.33404 0.61224
 O 1.18201 -0.01731 0.02944
 F -0.80842 -1.10757 -2.06068
 H -0.90375 0.00819 -0.06452
 H -0.18616 -0.16767 1.58569
 H -0.13426 1.42432 0.79223
 H 0.88913 -0.47401 -0.89440
7
SN2_IRC_Cartesians_noMW_output/SN2_IRC_Cartesians_noMW point 93
C -0.03673 0.33643 0.62094
 O 1.17617 -0.02172 0.02980
 F -0.78473 -1.11732 -2.08994
 H -0.91189 0.01318 -0.05269
 H -0.18414 -0.16521 1.59548
 H -0.13174 1.42744 0.80347
 H 0.87305 -0.47280 -0.90706
7
SN2_IRC_Cartesians_noMW_output/SN2_IRC_Cartesians_noMW point 94
C -0.03494 0.33877 0.62947
 O 1.17045 -0.02605 0.03015
 F -0.76149 -1.12689 -2.11862
 H -0.91987 0.01807 -0.04110
 H -0.18217 -0.16279 1.60506
 H -0.12927 1.43050 0.81450
 H 0.85729 -0.47161 -0.91947
7
SN2_IRC_Cartesians_noMW_output/SN2_IRC_Cartesians_noMW point 95
C -0.03319 0.34106 0.63783
 O 1.16485 -0.03028 0.03049
 F -0.73875 -1.13625 -2.14670
 H -0.92769 0.02286 -0.02974
 H -0.18023 -0.16043 1.61445
 H -0.12685 1.43349 0.82529
 H 0.84186 -0.47045 -0.93162
7
SN2_IRC_Cartesians_noMW_output/SN2_IRC_Cartesians_noMW point 96
C -0.03148 0.34330 0.64600
 O 1.15937 -0.03442 0.03082
 F -0.71650 -1.14541 -2.17416
 H -0.93533 0.02754 -0.01863
 H -0.17834 -0.15812 1.62363
 H -0.12448 1.43642 0.83585
 H 0.82677 -0.46931 -0.94351
7
SN2_IRC_Cartesians_noMW_output/SN2_IRC_Cartesians_noMW point 97
C -0.02980 0.34549 0.65399
 O 1.15400 -0.03847 0.03115
 F -0.69472 -1.15438 -2.20104
 H -0.94281 0.03212 -0.00777
 H -0.17649 -0.15586 1.63262
 H -0.12217 1.43928 0.84619
 H 0.81200 -0.46819 -0.95514
7
SN2_IRC_Cartesians_noMW_output/SN2_IRC_Cartesians_noMW point 98
C -0.02816 0.34765 0.66184
 O 1.14874 -0.04245 0.03147
 F -0.67335 -1.16317 -2.22743
 H -0.95016 0.03662 0.00290
 H -0.17468 -0.15364 1.64144
 H -0.11989 1.44210 0.85633
 H 0.79750 -0.46710 -0.96656
7
SN2_IRC_Cartesians_noMW_output/SN2_IRC_Cartesians_noMW point 99
C -0.02653 0.34978 0.66962
 O 1.14352 -0.04639 0.03179
 F -0.65218 -1.17189 -2.25356
 H -0.95743 0.04108 0.01347
 H -0.17288 -0.15144 1.65018
 H -0.11764 1.44488 0.86638
 H 0.78314 -0.46602 -0.97787
7
SN2_IRC_Cartesians_noMW_output/SN2_IRC_Cartesians_noMW point 100
C -0.02488 0.35193 0.67748
 O 1.13825 -0.05038 0.03211
 F -0.63078 -1.18070 -2.27998
 H -0.96478 0.04558 0.02415
 H -0.17106 -0.14922 1.65901
 H -0.11537 1.44770 0.87653
 H 0.76862 -0.46492 -0.98930
7
SN2_IRC_Cartesians_noMW_output/SN2_IRC_Cartesians_noMW point 101
C -0.02315 0.35421 0.68576
 O 1.13270 -0.05457 0.03245
 F -0.60823 -1.18998 -2.30782
 H -0.97253 0.05033 0.03541
 H -0.16914 -0.14688 1.66832
 H -0.11297 1.45067 0.88724
 H 0.75332 -0.46377 -1.00135
7
SN2_IRC_Cartesians_noMW_output/SN2_IRC_Cartesians_noMW point 102
C -0.02123 0.35671 0.69490
 O 1.12657 -0.05921 0.03283
 F -0.58334 -1.20023 -2.33855
 H -0.98108 0.05557 0.04784
 H -0.16702 -0.14429 1.67859
 H -0.11032 1.45394 0.89905
 H 0.73643 -0.46249 -1.01465
7
SN2_IRC_Cartesians_noMW_output/SN2_IRC_Cartesians_noMW point 103
C -0.01921 0.35936 0.70456
 O 1.12009 -0.06410 0.03322
 F -0.55703 -1.21106 -2.37103
 H -0.99012 0.06111 0.06097
 H -0.16479 -0.14156 1.68945
 H -0.10752 1.45741 0.91154
 H 0.71858 -0.46115 -1.02871
7
SN2_IRC_Cartesians_noMW_output/SN2_IRC_Cartesians_noMW point 104
C -0.01721 0.36198 0.71409
 O 1.11369 -0.06893 0.03361
 F -0.53108 -1.22174 -2.40307
 H -0.99904 0.06657 0.07393
 H -0.16258 -0.13887 1.70016
 H -0.10476 1.46082 0.92385
 H 0.70098 -0.45982 -1.04257
