# Supplementary material for: Low dimensional representations along intrinsic reaction coordinates and molecular dynamics trajectories using interatomic distance matrices
Source: Chem Sci. 2019 Sep 18;10(43):9954–68. doi: 10.1039/c9sc02742d (PMC6991188; doi:10.1039/c9sc02742d)
Supplement: Supplementary file 1 [file SC-010-C9SC02742D-s001.zip › C9SC02742D-SI/ESI_xyz_files/SN2_IRC_Cartesians_noMW_output/SN2_IRC_Cartesians_noMW_PC3.xyz]

7
SN2_IRC_Cartesians_noMW_output/SN2_IRC_Cartesians_noMW point 1
C -0.12562 0.20231 0.27306
 O 1.49248 0.15603 0.03102
 F -2.06698 -0.59002 -0.91557
 H -0.54067 -0.23915 -0.53885
 H -0.22139 -0.30845 1.20902
 H -0.22001 1.25737 0.35140
 H 1.68220 -0.47810 -0.41008
7
SN2_IRC_Cartesians_noMW_output/SN2_IRC_Cartesians_noMW point 2
C -0.12506 0.20462 0.26901
 O 1.48787 0.15796 0.02948
 F -2.04842 -0.59761 -0.90237
 H -0.54092 -0.23679 -0.54319
 H -0.22616 -0.30563 1.20406
 H -0.22229 1.25993 0.34638
 H 1.67498 -0.48248 -0.40337
7
SN2_IRC_Cartesians_noMW_output/SN2_IRC_Cartesians_noMW point 3
C -0.12435 0.20751 0.26393
 O 1.48209 0.16037 0.02756
 F -2.02518 -0.60711 -0.88585
 H -0.54123 -0.23384 -0.54862
 H -0.23212 -0.30210 1.19786
 H -0.22514 1.26314 0.34009
 H 1.66593 -0.48796 -0.39498
7
SN2_IRC_Cartesians_noMW_output/SN2_IRC_Cartesians_noMW point 4
C -0.12361 0.21053 0.25863
 O 1.47606 0.16289 0.02556
 F -2.00091 -0.61704 -0.86859
 H -0.54155 -0.23076 -0.55429
 H -0.23835 -0.29841 1.19138
 H -0.22812 1.26648 0.33353
 H 1.65649 -0.49369 -0.38621
7
SN2_IRC_Cartesians_noMW_output/SN2_IRC_Cartesians_noMW point 5
C -0.12286 0.21360 0.25324
 O 1.46992 0.16546 0.02352
 F -1.97624 -0.62713 -0.85106
 H -0.54188 -0.22763 -0.56006
 H -0.24468 -0.29467 1.18479
 H -0.23115 1.26988 0.32685
 H 1.64689 -0.49952 -0.37729
7
SN2_IRC_Cartesians_noMW_output/SN2_IRC_Cartesians_noMW point 6
C -0.12209 0.21674 0.24772
 O 1.46364 0.16808 0.02143
 F -1.95098 -0.63746 -0.83310
 H -0.54222 -0.22443 -0.56596
 H -0.25116 -0.29083 1.17805
 H -0.23425 1.27337 0.32002
 H 1.63706 -0.50548 -0.36817
7
SN2_IRC_Cartesians_noMW_output/SN2_IRC_Cartesians_noMW point 7
C -0.12133 0.21984 0.24228
 O 1.45745 0.17068 0.01937
 F -1.92606 -0.64765 -0.81537
 H -0.54255 -0.22126 -0.57179
 H -0.25756 -0.28704 1.17139
 H -0.23731 1.27680 0.31328
 H 1.62735 -0.51137 -0.35916
7
SN2_IRC_Cartesians_noMW_output/SN2_IRC_Cartesians_noMW point 8
C -0.12057 0.22292 0.23689
 O 1.45131 0.17324 0.01733
 F -1.90137 -0.65775 -0.79782
 H -0.54288 -0.21813 -0.57756
 H -0.26389 -0.28329 1.16480
 H -0.24034 1.28021 0.30660
 H 1.61774 -0.51719 -0.35024
7
SN2_IRC_Cartesians_noMW_output/SN2_IRC_Cartesians_noMW point 9
C -0.11985 0.22587 0.23170
 O 1.44541 0.17571 0.01537
 F -1.87763 -0.66746 -0.78094
 H -0.54320 -0.21512 -0.58311
 H -0.26998 -0.27968 1.15846
 H -0.24326 1.28348 0.30018
 H 1.60851 -0.52280 -0.34166
7
SN2_IRC_Cartesians_noMW_output/SN2_IRC_Cartesians_noMW point 10
C -0.11921 0.22849 0.22710
 O 1.44017 0.17790 0.01363
 F -1.85655 -0.67608 -0.76596
 H -0.54348 -0.21244 -0.58804
 H -0.27539 -0.27648 1.15283
 H -0.24585 1.28639 0.29448
 H 1.60030 -0.52777 -0.33404
7
SN2_IRC_Cartesians_noMW_output/SN2_IRC_Cartesians_noMW point 11
C -0.11872 0.23049 0.22359
 O 1.43618 0.17957 0.01230
 F -1.84050 -0.68265 -0.75455
 H -0.54369 -0.21040 -0.59179
 H -0.27951 -0.27404 1.14855
 H -0.24782 1.28860 0.29014
 H 1.59406 -0.53156 -0.32825
7
SN2_IRC_Cartesians_noMW_output/SN2_IRC_Cartesians_noMW point 12
C -0.11837 0.23189 0.22113
 O 1.43338 0.18074 0.01137
 F -1.82922 -0.68726 -0.74653
 H -0.54384 -0.20897 -0.59443
 H -0.28241 -0.27233 1.14554
 H -0.24920 1.29015 0.28708
 H 1.58967 -0.53423 -0.32417
7
SN2_IRC_Cartesians_noMW_output/SN2_IRC_Cartesians_noMW point 13
C -0.11812 0.23293 0.21930
 O 1.43130 0.18161 0.01068
 F -1.82085 -0.69068 -0.74058
 H -0.54395 -0.20791 -0.59638
 H -0.28455 -0.27106 1.14331
 H -0.25023 1.29131 0.28482
 H 1.58641 -0.53620 -0.32115
7
SN2_IRC_Cartesians_noMW_output/SN2_IRC_Cartesians_noMW point 14
C -0.11791 0.23377 0.21783
 O 1.42962 0.18231 0.01012
 F -1.81411 -0.69344 -0.73579
 H -0.54404 -0.20705 -0.59796
 H -0.28628 -0.27003 1.14151
 H -0.25106 1.29224 0.28300
 H 1.58379 -0.53779 -0.31871
7
SN2_IRC_Cartesians_noMW_output/SN2_IRC_Cartesians_noMW point 15
C -0.11774 0.23450 0.21656
 O 1.42818 0.18291 0.00964
 F -1.80830 -0.69582 -0.73166
 H -0.54412 -0.20632 -0.59932
 H -0.28777 -0.26915 1.13996
 H -0.25177 1.29304 0.28143
 H 1.58152 -0.53916 -0.31661
7
SN2_IRC_Cartesians_noMW_output/SN2_IRC_Cartesians_noMW point 16
C -0.11759 0.23509 0.21552
 O 1.42699 0.18341 0.00925
 F -1.80353 -0.69777 -0.72827
 H -0.54418 -0.20571 -0.60043
 H -0.28900 -0.26843 1.13868
 H -0.25235 1.29370 0.28014
 H 1.57967 -0.54029 -0.31489
7
SN2_IRC_Cartesians_noMW_output/SN2_IRC_Cartesians_noMW point 17
C -0.11744 0.23569 0.21447
 O 1.42580 0.18391 0.00885
 F -1.79874 -0.69973 -0.72486
 H -0.54425 -0.20510 -0.60155
 H -0.29023 -0.26770 1.13740
 H -0.25294 1.29436 0.27884
 H 1.57780 -0.54142 -0.31316
7
SN2_IRC_Cartesians_noMW_output/SN2_IRC_Cartesians_noMW point 18
C -0.11733 0.23616 0.21363
 O 1.42484 0.18431 0.00853
 F -1.79490 -0.70130 -0.72213
 H -0.54430 -0.20462 -0.60245
 H -0.29121 -0.26712 1.13638
 H -0.25341 1.29489 0.27780
 H 1.57631 -0.54233 -0.31177
7
SN2_IRC_Cartesians_noMW_output/SN2_IRC_Cartesians_noMW point 19
C -0.11723 0.23658 0.21290
 O 1.42401 0.18466 0.00826
 F -1.79154 -0.70267 -0.71974
 H -0.54434 -0.20419 -0.60323
 H -0.29208 -0.26660 1.13548
 H -0.25383 1.29535 0.27689
 H 1.57500 -0.54312 -0.31055
7
SN2_IRC_Cartesians_noMW_output/SN2_IRC_Cartesians_noMW point 20
C -0.11714 0.23692 0.21230
 O 1.42333 0.18494 0.00803
 F -1.78881 -0.70379 -0.71780
 H -0.54438 -0.20384 -0.60387
 H -0.29277 -0.26619 1.13475
 H -0.25416 1.29573 0.27615
 H 1.57394 -0.54376 -0.30957
7
SN2_IRC_Cartesians_noMW_output/SN2_IRC_Cartesians_noMW point 21
C -0.11708 0.23717 0.21186
 O 1.42283 0.18515 0.00786
 F -1.78680 -0.70461 -0.71637
 H -0.54441 -0.20359 -0.60434
 H -0.29329 -0.26589 1.13421
 H -0.25441 1.29600 0.27561
 H 1.57316 -0.54424 -0.30884
7
SN2_IRC_Cartesians_noMW_output/SN2_IRC_Cartesians_noMW point 22
C -0.11704 0.23732 0.21160
 O 1.42253 0.18527 0.00777
 F -1.78560 -0.70510 -0.71552
 H -0.54442 -0.20344 -0.60462
 H -0.29360 -0.26570 1.13389
 H -0.25456 1.29617 0.27529
 H 1.57269 -0.54452 -0.30841
7
SN2_IRC_Cartesians_noMW_output/SN2_IRC_Cartesians_noMW point 23
C -0.11704 0.23735 0.21155
 O 1.42247 0.18530 0.00775
 F -1.78537 -0.70520 -0.71535
 H -0.54442 -0.20341 -0.60468
 H -0.29366 -0.26567 1.13383
 H -0.25458 1.29620 0.27522
 H 1.57260 -0.54458 -0.30833
7
SN2_IRC_Cartesians_noMW_output/SN2_IRC_Cartesians_noMW point 24
C -0.11707 0.23722 0.21177
 O 1.42273 0.18519 0.00783
 F -1.78638 -0.70478 -0.71607
 H -0.54441 -0.20353 -0.60444
 H -0.29340 -0.26582 1.13410
 H -0.25446 1.29606 0.27550
 H 1.57299 -0.54434 -0.30869
7
SN2_IRC_Cartesians_noMW_output/SN2_IRC_Cartesians_noMW point 25
C -0.11715 0.23687 0.21239
 O 1.42343 0.18490 0.00806
 F -1.78919 -0.70363 -0.71807
 H -0.54437 -0.20389 -0.60378
 H -0.29268 -0.26625 1.13485
 H -0.25412 1.29567 0.27626
 H 1.57409 -0.54367 -0.30971
7
SN2_IRC_Cartesians_noMW_output/SN2_IRC_Cartesians_noMW point 26
C -0.11733 0.23614 0.21367
 O 1.42489 0.18429 0.00855
 F -1.79508 -0.70122 -0.72226
 H -0.54430 -0.20464 -0.60241
 H -0.29117 -0.26714 1.13643
 H -0.25339 1.29486 0.27785
 H 1.57638 -0.54228 -0.31183
7
SN2_IRC_Cartesians_noMW_output/SN2_IRC_Cartesians_noMW point 27
C -0.11766 0.23479 0.21604
 O 1.42758 0.18316 0.00944
 F -1.80591 -0.69680 -0.72996
 H -0.54415 -0.20601 -0.59987
 H -0.28839 -0.26879 1.13932
 H -0.25206 1.29337 0.28078
 H 1.58059 -0.53973 -0.31575
7
SN2_IRC_Cartesians_noMW_output/SN2_IRC_Cartesians_noMW point 28
C -0.11810 0.23303 0.21913
 O 1.43110 0.18169 0.01061
 F -1.82007 -0.69100 -0.74003
 H -0.54396 -0.20781 -0.59656
 H -0.28475 -0.27094 1.14310
 H -0.25032 1.29142 0.28461
 H 1.58611 -0.53638 -0.32086
7
SN2_IRC_Cartesians_noMW_output/SN2_IRC_Cartesians_noMW point 29
C -0.11854 0.23121 0.22233
 O 1.43474 0.18017 0.01182
 F -1.83470 -0.68502 -0.75043
 H -0.54377 -0.20967 -0.59314
 H -0.28100 -0.27316 1.14700
 H -0.24853 1.28940 0.28857
 H 1.59180 -0.53293 -0.32615
7
SN2_IRC_Cartesians_noMW_output/SN2_IRC_Cartesians_noMW point 30
C -0.11898 0.22942 0.22547
 O 1.43832 0.17867 0.01301
 F -1.84912 -0.67912 -0.76067
 H -0.54358 -0.21150 -0.58977
 H -0.27730 -0.27535 1.15085
 H -0.24676 1.28741 0.29247
 H 1.59741 -0.52953 -0.33136
7
SN2_IRC_Cartesians_noMW_output/SN2_IRC_Cartesians_noMW point 31
C -0.11941 0.22768 0.22852
 O 1.44179 0.17722 0.01417
 F -1.86307 -0.67342 -0.77059
 H -0.54339 -0.21327 -0.58651
 H -0.27372 -0.27747 1.15458
 H -0.24505 1.28549 0.29624
 H 1.60284 -0.52623 -0.33640
7
SN2_IRC_Cartesians_noMW_output/SN2_IRC_Cartesians_noMW point 32
C -0.11981 0.22603 0.23142
 O 1.44509 0.17584 0.01526
 F -1.87633 -0.66799 -0.78002
 H -0.54321 -0.21495 -0.58341
 H -0.27032 -0.27949 1.15812
 H -0.24342 1.28366 0.29983
 H 1.60800 -0.52310 -0.34119
7
SN2_IRC_Cartesians_noMW_output/SN2_IRC_Cartesians_noMW point 33
C -0.12018 0.22451 0.23410
 O 1.44814 0.17457 0.01628
 F -1.88859 -0.66298 -0.78874
 H -0.54305 -0.21651 -0.58055
 H -0.26717 -0.28135 1.16139
 H -0.24191 1.28197 0.30315
 H 1.61277 -0.52021 -0.34562
7
SN2_IRC_Cartesians_noMW_output/SN2_IRC_Cartesians_noMW point 34
C -0.12051 0.22316 0.23645
 O 1.45082 0.17345 0.01717
 F -1.89939 -0.65856 -0.79641
 H -0.54291 -0.21788 -0.57802
 H -0.26440 -0.28299 1.16427
 H -0.24059 1.28048 0.30606
 H 1.61697 -0.51766 -0.34952
7
SN2_IRC_Cartesians_noMW_output/SN2_IRC_Cartesians_noMW point 35
C -0.12078 0.22210 0.23833
 O 1.45295 0.17256 0.01788
 F -1.90797 -0.65505 -0.80251
 H -0.54279 -0.21897 -0.57602
 H -0.26220 -0.28429 1.16656
 H -0.23953 1.27930 0.30839
 H 1.62031 -0.51564 -0.35262
7
SN2_IRC_Cartesians_noMW_output/SN2_IRC_Cartesians_noMW point 36
C -0.12093 0.22144 0.23947
 O 1.45425 0.17201 0.01831
 F -1.91321 -0.65291 -0.80624
 H -0.54272 -0.21963 -0.57479
 H -0.26085 -0.28509 1.16796
 H -0.23889 1.27857 0.30980
 H 1.62235 -0.51440 -0.35452
7
SN2_IRC_Cartesians_noMW_output/SN2_IRC_Cartesians_noMW point 37
C -0.12095 0.22139 0.23957
 O 1.45436 0.17196 0.01835
 F -1.91365 -0.65273 -0.80656
 H -0.54272 -0.21969 -0.57469
 H -0.26074 -0.28516 1.16808
 H -0.23884 1.27851 0.30992
 H 1.62253 -0.51429 -0.35468
7
SN2_IRC_Cartesians_noMW_output/SN2_IRC_Cartesians_noMW point 38
C -0.12078 0.22207 0.23838
 O 1.45301 0.17253 0.01790
 F -1.90821 -0.65496 -0.80268
 H -0.54279 -0.21900 -0.57596
 H -0.26214 -0.28433 1.16663
 H -0.23950 1.27926 0.30845
 H 1.62041 -0.51558 -0.35271
7
SN2_IRC_Cartesians_noMW_output/SN2_IRC_Cartesians_noMW point 39
C -0.12044 0.22345 0.23596
 O 1.45025 0.17368 0.01698
 F -1.89712 -0.65949 -0.79480
 H -0.54294 -0.21759 -0.57855
 H -0.26498 -0.28264 1.16367
 H -0.24087 1.28079 0.30545
 H 1.61609 -0.51820 -0.34870
7
SN2_IRC_Cartesians_noMW_output/SN2_IRC_Cartesians_noMW point 40
C -0.11998 0.22535 0.23261
 O 1.44645 0.17527 0.01572
 F -1.88180 -0.66575 -0.78391
 H -0.54314 -0.21565 -0.58213
 H -0.26891 -0.28032 1.15958
 H -0.24275 1.28290 0.30131
 H 1.61013 -0.52181 -0.34317
7
SN2_IRC_Cartesians_noMW_output/SN2_IRC_Cartesians_noMW point 41
C -0.11943 0.22760 0.22867
 O 1.44196 0.17715 0.01422
 F -1.86374 -0.67314 -0.77107
 H -0.54338 -0.21335 -0.58636
 H -0.27355 -0.27757 1.15475
 H -0.24496 1.28540 0.29642
 H 1.60310 -0.52608 -0.33664
7
SN2_IRC_Cartesians_noMW_output/SN2_IRC_Cartesians_noMW point 42
C -0.11882 0.23007 0.22433
 O 1.43702 0.17922 0.01258
 F -1.84389 -0.68126 -0.75696
 H -0.54364 -0.21083 -0.59100
 H -0.27864 -0.27456 1.14946
 H -0.24740 1.28813 0.29105
 H 1.59537 -0.53076 -0.32947
7
SN2_IRC_Cartesians_noMW_output/SN2_IRC_Cartesians_noMW point 43
C -0.11818 0.23270 0.21972
 O 1.43177 0.18141 0.01084
 F -1.82277 -0.68990 -0.74194
 H -0.54393 -0.20815 -0.59593
 H -0.28406 -0.27135 1.14382
 H -0.24999 1.29104 0.28534
 H 1.58715 -0.53575 -0.32184
7
SN2_IRC_Cartesians_noMW_output/SN2_IRC_Cartesians_noMW point 44
C -0.11750 0.23545 0.21488
 O 1.42626 0.18371 0.00901
 F -1.80061 -0.69896 -0.72619
 H -0.54422 -0.20534 -0.60111
 H -0.28975 -0.26798 1.13790
 H -0.25271 1.29410 0.27935
 H 1.57853 -0.54098 -0.31383
7
SN2_IRC_Cartesians_noMW_output/SN2_IRC_Cartesians_noMW point 45
C -0.11680 0.23833 0.20983
 O 1.42052 0.18611 0.00710
 F -1.77751 -0.70841 -0.70976
 H -0.54453 -0.20241 -0.60651
 H -0.29568 -0.26447 1.13173
 H -0.25555 1.29728 0.27310
 H 1.56954 -0.54643 -0.30548
7
SN2_IRC_Cartesians_noMW_output/SN2_IRC_Cartesians_noMW point 46
C -0.11606 0.24132 0.20459
 O 1.41455 0.18861 0.00511
 F -1.75348 -0.71824 -0.69268
 H -0.54485 -0.19936 -0.61213
 H -0.30184 -0.26082 1.12532
 H -0.25850 1.30060 0.26660
 H 1.56019 -0.55210 -0.29680
7
SN2_IRC_Cartesians_noMW_output/SN2_IRC_Cartesians_noMW point 47
C -0.11531 0.24442 0.19914
 O 1.40835 0.19120 0.00305
 F -1.72857 -0.72843 -0.67497
 H -0.54518 -0.19620 -0.61795
 H -0.30823 -0.25704 1.11867
 H -0.26156 1.30403 0.25986
 H 1.55049 -0.55799 -0.28780
7
SN2_IRC_Cartesians_noMW_output/SN2_IRC_Cartesians_noMW point 48
C -0.11452 0.24762 0.19352
 O 1.40195 0.19388 0.00092
 F -1.70281 -0.73896 -0.65666
 H -0.54552 -0.19293 -0.62397
 H -0.31484 -0.25313 1.11179
 H -0.26472 1.30758 0.25289
 H 1.54047 -0.56407 -0.27849
7
SN2_IRC_Cartesians_noMW_output/SN2_IRC_Cartesians_noMW point 49
C -0.11371 0.25092 0.18773
 O 1.39536 0.19663 -0.00127
 F -1.67631 -0.74980 -0.63781
 H -0.54588 -0.18956 -0.63017
 H -0.32164 -0.24910 1.10472
 H -0.26797 1.31124 0.24572
 H 1.53015 -0.57032 -0.26892
7
SN2_IRC_Cartesians_noMW_output/SN2_IRC_Cartesians_noMW point 50
C -0.11289 0.25429 0.18182
 O 1.38864 0.19945 -0.00350
 F -1.64925 -0.76087 -0.61858
 H -0.54624 -0.18613 -0.63650
 H -0.32859 -0.24499 1.09749
 H -0.27130 1.31497 0.23840
 H 1.51962 -0.57671 -0.25914
7
SN2_IRC_Cartesians_noMW_output/SN2_IRC_Cartesians_noMW point 51
C -0.11206 0.25767 0.17588
 O 1.38187 0.20227 -0.00575
 F -1.62205 -0.77200 -0.59924
 H -0.54660 -0.18268 -0.64285
 H -0.33557 -0.24086 1.09023
 H -0.27464 1.31872 0.23105
 H 1.50903 -0.58313 -0.24931
7
SN2_IRC_Cartesians_noMW_output/SN2_IRC_Cartesians_noMW point 52
C -0.11125 0.26096 0.17011
 O 1.37531 0.20502 -0.00793
 F -1.59563 -0.78280 -0.58046
 H -0.54695 -0.17933 -0.64903
 H -0.34235 -0.23684 1.08318
 H -0.27788 1.32236 0.22390
 H 1.49875 -0.58937 -0.23977
7
SN2_IRC_Cartesians_noMW_output/SN2_IRC_Cartesians_noMW point 53
C -0.11054 0.26388 0.16498
 O 1.36947 0.20746 -0.00987
 F -1.57216 -0.79240 -0.56377
 H -0.54727 -0.17635 -0.65452
 H -0.34837 -0.23328 1.07691
 H -0.28076 1.32560 0.21755
 H 1.48962 -0.59491 -0.23129
7
SN2_IRC_Cartesians_noMW_output/SN2_IRC_Cartesians_noMW point 54
C -0.11005 0.26585 0.16152
 O 1.36554 0.20910 -0.01118
 F -1.55633 -0.79887 -0.55251
 H -0.54748 -0.17434 -0.65822
 H -0.35243 -0.23087 1.07268
 H -0.28270 1.32778 0.21327
 H 1.48346 -0.59865 -0.22557
7
SN2_IRC_Cartesians_noMW_output/SN2_IRC_Cartesians_noMW point 55
C -0.11005 0.26587 0.16149
 O 1.36550 0.20912 -0.01119
 F -1.55617 -0.79894 -0.55240
 H -0.54748 -0.17432 -0.65825
 H -0.35247 -0.23085 1.07264
 H -0.28272 1.32780 0.21323
 H 1.48339 -0.59868 -0.22551
7
SN2_IRC_Cartesians_noMW_output/SN2_IRC_Cartesians_noMW point 56
C -0.11070 0.26323 0.16612
 O 1.37077 0.20691 -0.00944
 F -1.57738 -0.79026 -0.56748
 H -0.54720 -0.17701 -0.65329
 H -0.34703 -0.23407 1.07830
 H -0.28012 1.32488 0.21896
 H 1.49165 -0.59368 -0.23317
7
SN2_IRC_Cartesians_noMW_output/SN2_IRC_Cartesians_noMW point 57
C -0.11189 0.25835 0.17469
 O 1.38053 0.20284 -0.00620
 F -1.61663 -0.77421 -0.59538
 H -0.54667 -0.18199 -0.64412
 H -0.33696 -0.24003 1.08878
 H -0.27530 1.31947 0.22958
 H 1.50692 -0.58441 -0.24735
7
SN2_IRC_Cartesians_noMW_output/SN2_IRC_Cartesians_noMW point 58
C -0.11350 0.25179 0.18620
 O 1.39362 0.19736 -0.00185
 F -1.66929 -0.75267 -0.63283
 H -0.54597 -0.18867 -0.63181
 H -0.32344 -0.24803 1.10284
 H -0.26884 1.31220 0.24382
 H 1.52742 -0.57198 -0.26638
7
SN2_IRC_Cartesians_noMW_output/SN2_IRC_Cartesians_noMW point 59
C -0.11520 0.24486 0.19838
 O 1.40748 0.19157 0.00276
 F -1.72504 -0.72987 -0.67246
 H -0.54523 -0.19575 -0.61878
 H -0.30914 -0.25650 1.11773
 H -0.26199 1.30452 0.25891
 H 1.54912 -0.55882 -0.28653
7
SN2_IRC_Cartesians_noMW_output/SN2_IRC_Cartesians_noMW point 60
C -0.11708 0.23718 0.21185
 O 1.42282 0.18515 0.00786
 F -1.78675 -0.70463 -0.71633
 H -0.54441 -0.20358 -0.60435
 H -0.29330 -0.26588 1.13420
 H -0.25442 1.29601 0.27560
 H 1.57313 -0.54425 -0.30882
7
SN2_IRC_Cartesians_noMW_output/SN2_IRC_Cartesians_noMW point 61
C -0.11902 0.22926 0.22575
 O 1.43864 0.17854 0.01312
 F -1.85039 -0.67860 -0.76158
 H -0.54356 -0.21166 -0.58948
 H -0.27697 -0.27555 1.15119
 H -0.24660 1.28724 0.29281
 H 1.59790 -0.52923 -0.33182
7
SN2_IRC_Cartesians_noMW_output/SN2_IRC_Cartesians_noMW point 62
C -0.12096 0.22133 0.23967
 O 1.45448 0.17192 0.01839
 F -1.91412 -0.65254 -0.80689
 H -0.54271 -0.21975 -0.57458
 H -0.26062 -0.28523 1.16821
 H -0.23878 1.27845 0.31005
 H 1.62271 -0.51418 -0.35485
7
SN2_IRC_Cartesians_noMW_output/SN2_IRC_Cartesians_noMW point 63
C -0.12285 0.21362 0.25321
 O 1.46989 0.16547 0.02351
 F -1.97609 -0.62719 -0.85095
 H -0.54188 -0.22761 -0.56009
 H -0.24472 -0.29464 1.18475
 H -0.23117 1.26990 0.32681
 H 1.64683 -0.49955 -0.37724
7
SN2_IRC_Cartesians_noMW_output/SN2_IRC_Cartesians_noMW point 64
C -0.12462 0.20639 0.26590
 O 1.48433 0.15944 0.02831
 F -2.03419 -0.60343 -0.89225
 H -0.54111 -0.23499 -0.54651
 H -0.22981 -0.30347 1.20026
 H -0.22404 1.26189 0.34253
 H 1.66944 -0.48584 -0.39823
7
SN2_IRC_Cartesians_noMW_output/SN2_IRC_Cartesians_noMW point 65
C -0.12620 0.19996 0.27718
 O 1.49717 0.15407 0.03258
 F -2.08584 -0.58230 -0.92897
 H -0.54042 -0.24154 -0.53444
 H -0.21656 -0.31131 1.21405
 H -0.21770 1.25477 0.35650
 H 1.68954 -0.47365 -0.41689
7
SN2_IRC_Cartesians_noMW_output/SN2_IRC_Cartesians_noMW point 66
C -0.12750 0.19467 0.28647
 O 1.50774 0.14965 0.03609
 F -2.12837 -0.56491 -0.95921
 H -0.53986 -0.24694 -0.52450
 H -0.20564 -0.31778 1.22540
 H -0.21247 1.24891 0.36800
 H 1.70609 -0.46361 -0.43226
7
SN2_IRC_Cartesians_noMW_output/SN2_IRC_Cartesians_noMW point 67
C -0.12846 0.19072 0.29341
 O 1.51564 0.14635 0.03872
 F -2.16013 -0.55192 -0.98179
 H -0.53943 -0.25097 -0.51707
 H -0.19749 -0.32260 1.23388
 H -0.20857 1.24453 0.37660
 H 1.71846 -0.45611 -0.44374
7
SN2_IRC_Cartesians_noMW_output/SN2_IRC_Cartesians_noMW point 68
C -0.12912 0.18806 0.29808
 O 1.52095 0.14412 0.04048
 F -2.18152 -0.54317 -0.99700
 H -0.53915 -0.25369 -0.51207
 H -0.19200 -0.32585 1.23959
 H -0.20595 1.24158 0.38238
 H 1.72678 -0.45106 -0.45146
7
SN2_IRC_Cartesians_noMW_output/SN2_IRC_Cartesians_noMW point 69
C -0.12951 0.18645 0.30090
 O 1.52416 0.14278 0.04155
 F -2.19442 -0.53789 -1.00617
 H -0.53897 -0.25532 -0.50906
 H -0.18869 -0.32781 1.24304
 H -0.20436 1.23980 0.38587
 H 1.73180 -0.44801 -0.45613
7
SN2_IRC_Cartesians_noMW_output/SN2_IRC_Cartesians_noMW point 70
C -0.12971 0.18564 0.30232
 O 1.52578 0.14210 0.04209
 F -2.20095 -0.53522 -1.01081
 H -0.53889 -0.25615 -0.50753
 H -0.18702 -0.32880 1.24478
 H -0.20356 1.23890 0.38764
 H 1.73434 -0.44647 -0.45848
7
SN2_IRC_Cartesians_noMW_output/SN2_IRC_Cartesians_noMW point 71
C -0.12976 0.18545 0.30266
 O 1.52617 0.14194 0.04222
 F -2.20250 -0.53459 -1.01191
 H -0.53887 -0.25635 -0.50717
 H -0.18662 -0.32904 1.24520
 H -0.20337 1.23869 0.38806
 H 1.73495 -0.44611 -0.45904
7
SN2_IRC_Cartesians_noMW_output/SN2_IRC_Cartesians_noMW point 72
C -0.12968 0.18578 0.30208
 O 1.52551 0.14222 0.04200
 F -2.19987 -0.53566 -1.01004
 H -0.53890 -0.25601 -0.50778
 H -0.18730 -0.32864 1.24449
 H -0.20370 1.23905 0.38734
 H 1.73392 -0.44673 -0.45809
7
SN2_IRC_Cartesians_noMW_output/SN2_IRC_Cartesians_noMW point 73
C -0.12948 0.18656 0.30071
 O 1.52395 0.14287 0.04148
 F -2.19356 -0.53824 -1.00556
 H -0.53899 -0.25521 -0.50926
 H -0.18891 -0.32768 1.24281
 H -0.20447 1.23992 0.38564
 H 1.73147 -0.44821 -0.45582
7
SN2_IRC_Cartesians_noMW_output/SN2_IRC_Cartesians_noMW point 74
C -0.12919 0.18774 0.29864
 O 1.52159 0.14386 0.04070
 F -2.18409 -0.54212 -0.99883
 H -0.53911 -0.25401 -0.51147
 H -0.19134 -0.32624 1.24028
 H -0.20563 1.24123 0.38308
 H 1.72778 -0.45045 -0.45239
7
SN2_IRC_Cartesians_noMW_output/SN2_IRC_Cartesians_noMW point 75
C -0.12883 0.18924 0.29600
 O 1.51859 0.14511 0.03970
 F -2.17200 -0.54706 -0.99023
 H -0.53927 -0.25248 -0.51430
 H -0.19445 -0.32440 1.23705
 H -0.20712 1.24289 0.37980
 H 1.72308 -0.45331 -0.44802
7
SN2_IRC_Cartesians_noMW_output/SN2_IRC_Cartesians_noMW point 76
C -0.12839 0.19101 0.29290
 O 1.51506 0.14659 0.03853
 F -2.15781 -0.55287 -0.98014
 H -0.53946 -0.25068 -0.51762
 H -0.19809 -0.32225 1.23326
 H -0.20886 1.24485 0.37597
 H 1.71755 -0.45665 -0.44290
7
SN2_IRC_Cartesians_noMW_output/SN2_IRC_Cartesians_noMW point 77
C -0.12791 0.19298 0.28944
 O 1.51112 0.14823 0.03722
 F -2.14197 -0.55934 -0.96888
 H -0.53967 -0.24867 -0.52132
 H -0.20215 -0.31984 1.22904
 H -0.21080 1.24703 0.37168
 H 1.71139 -0.46039 -0.43718
7
SN2_IRC_Cartesians_noMW_output/SN2_IRC_Cartesians_noMW point 78
C -0.12739 0.19511 0.28569
 O 1.50686 0.15002 0.03580
 F -2.12483 -0.56636 -0.95669
 H -0.53990 -0.24649 -0.52533
 H -0.20655 -0.31724 1.22446
 H -0.21291 1.24940 0.36705
 H 1.70472 -0.46444 -0.43098
7
SN2_IRC_Cartesians_noMW_output/SN2_IRC_Cartesians_noMW point 79
C -0.12683 0.19738 0.28172
 O 1.50233 0.15191 0.03429
 F -2.10661 -0.57381 -0.94374
 H -0.54014 -0.24418 -0.52958
 H -0.21123 -0.31447 1.21960
 H -0.21515 1.25191 0.36212
 H 1.69763 -0.46874 -0.42440
7
SN2_IRC_Cartesians_noMW_output/SN2_IRC_Cartesians_noMW point 80
C -0.12625 0.19976 0.27754
 O 1.49758 0.15390 0.03271
 F -2.08748 -0.58163 -0.93014
 H -0.54040 -0.24175 -0.53405
 H -0.21613 -0.31157 1.21449
 H -0.21749 1.25455 0.35694
 H 1.69018 -0.47326 -0.41749
7
SN2_IRC_Cartesians_noMW_output/SN2_IRC_Cartesians_noMW point 81
C -0.12564 0.20224 0.27318
 O 1.49262 0.15597 0.03107
 F -2.06755 -0.58978 -0.91597
 H -0.54067 -0.23922 -0.53871
 H -0.22125 -0.30854 1.20917
 H -0.21994 1.25729 0.35155
 H 1.68242 -0.47796 -0.41028
7
SN2_IRC_Cartesians_noMW_output/SN2_IRC_Cartesians_noMW point 82
C -0.12501 0.20481 0.26867
 O 1.48748 0.15812 0.02936
 F -2.04687 -0.59824 -0.90127
 H -0.54094 -0.23660 -0.54355
 H -0.22656 -0.30539 1.20365
 H -0.22248 1.26015 0.34596
 H 1.67437 -0.48285 -0.40281
7
SN2_IRC_Cartesians_noMW_output/SN2_IRC_Cartesians_noMW point 83
C -0.12436 0.20748 0.26399
 O 1.48216 0.16034 0.02759
 F -2.02546 -0.60700 -0.88605
 H -0.54123 -0.23388 -0.54855
 H -0.23205 -0.30214 1.19793
 H -0.22511 1.26310 0.34017
 H 1.66604 -0.48790 -0.39508
7
SN2_IRC_Cartesians_noMW_output/SN2_IRC_Cartesians_noMW point 84
C -0.12368 0.21023 0.25916
 O 1.47666 0.16264 0.02576
 F -2.00335 -0.61604 -0.87032
 H -0.54152 -0.23107 -0.55372
 H -0.23772 -0.29878 1.19203
 H -0.22782 1.26615 0.33419
 H 1.65744 -0.49312 -0.38709
7
SN2_IRC_Cartesians_noMW_output/SN2_IRC_Cartesians_noMW point 85
C -0.12299 0.21307 0.25417
 O 1.47098 0.16502 0.02387
 F -1.98051 -0.62538 -0.85409
 H -0.54182 -0.22817 -0.55906
 H -0.24358 -0.29531 1.18593
 H -0.23063 1.26930 0.32801
 H 1.64855 -0.49851 -0.37883
7
SN2_IRC_Cartesians_noMW_output/SN2_IRC_Cartesians_noMW point 86
C -0.12227 0.21600 0.24902
 O 1.46512 0.16747 0.02192
 F -1.95693 -0.63503 -0.83732
 H -0.54214 -0.22518 -0.56457
 H -0.24964 -0.29173 1.17963
 H -0.23352 1.27255 0.32163
 H 1.63937 -0.50408 -0.37031
7
SN2_IRC_Cartesians_noMW_output/SN2_IRC_Cartesians_noMW point 87
C -0.12153 0.21903 0.24370
 O 1.45907 0.17000 0.01991
 F -1.93257 -0.64499 -0.82001
 H -0.54246 -0.22209 -0.57027
 H -0.25589 -0.28803 1.17313
 H -0.23651 1.27591 0.31504
 H 1.62989 -0.50983 -0.36151
7
SN2_IRC_Cartesians_noMW_output/SN2_IRC_Cartesians_noMW point 88
C -0.12076 0.22217 0.23820
 O 1.45281 0.17261 0.01783
 F -1.90740 -0.65529 -0.80211
 H -0.54280 -0.21889 -0.57615
 H -0.26234 -0.28421 1.16641
 H -0.23960 1.27938 0.30823
 H 1.62009 -0.51577 -0.35242
7
SN2_IRC_Cartesians_noMW_output/SN2_IRC_Cartesians_noMW point 89
C -0.11996 0.22541 0.23252
 O 1.44634 0.17532 0.01568
 F -1.88136 -0.66594 -0.78360
 H -0.54315 -0.21559 -0.58224
 H -0.26903 -0.28025 1.15946
 H -0.24280 1.28297 0.30119
 H 1.60996 -0.52192 -0.34301
7
SN2_IRC_Cartesians_noMW_output/SN2_IRC_Cartesians_noMW point 90
C -0.11914 0.22876 0.22663
 O 1.43964 0.17812 0.01345
 F -1.85440 -0.67696 -0.76443
 H -0.54350 -0.21217 -0.58854
 H -0.27594 -0.27616 1.15226
 H -0.24611 1.28668 0.29390
 H 1.59947 -0.52828 -0.33327
7
SN2_IRC_Cartesians_noMW_output/SN2_IRC_Cartesians_noMW point 91
C -0.11829 0.23224 0.22053
 O 1.43269 0.18103 0.01114
 F -1.82646 -0.68839 -0.74457
 H -0.54388 -0.20862 -0.59507
 H -0.28311 -0.27191 1.14480
 H -0.24954 1.29053 0.28634
 H 1.58859 -0.53488 -0.32317
7
SN2_IRC_Cartesians_noMW_output/SN2_IRC_Cartesians_noMW point 92
C -0.11741 0.23584 0.21419
 O 1.42548 0.18404 0.00875
 F -1.79746 -0.70025 -0.72395
 H -0.54426 -0.20494 -0.60185
 H -0.29055 -0.26751 1.13706
 H -0.25310 1.29453 0.27850
 H 1.57731 -0.54172 -0.31270
7
SN2_IRC_Cartesians_noMW_output/SN2_IRC_Cartesians_noMW point 93
C -0.11649 0.23959 0.20761
 O 1.41799 0.18717 0.00626
 F -1.76733 -0.71257 -0.70253
 H -0.54466 -0.20112 -0.60889
 H -0.29829 -0.26293 1.12902
 H -0.25680 1.29869 0.27034
 H 1.56558 -0.54883 -0.30181
7
SN2_IRC_Cartesians_noMW_output/SN2_IRC_Cartesians_noMW point 94
C -0.11553 0.24349 0.20076
 O 1.41020 0.19043 0.00366
 F -1.73598 -0.72540 -0.68024
 H -0.54508 -0.19714 -0.61622
 H -0.30633 -0.25816 1.12065
 H -0.26065 1.30301 0.26186
 H 1.55338 -0.55624 -0.29048
7
SN2_IRC_Cartesians_noMW_output/SN2_IRC_Cartesians_noMW point 95
C -0.11454 0.24756 0.19363
 O 1.40208 0.19383 0.00097
 F -1.70332 -0.73875 -0.65702
 H -0.54552 -0.19299 -0.62386
 H -0.31471 -0.25320 1.11193
 H -0.26466 1.30751 0.25303
 H 1.54066 -0.56395 -0.27868
7
SN2_IRC_Cartesians_noMW_output/SN2_IRC_Cartesians_noMW point 96
C -0.11350 0.25180 0.18619
 O 1.39361 0.19737 -0.00185
 F -1.66926 -0.75269 -0.63280
 H -0.54597 -0.18867 -0.63182
 H -0.32345 -0.24803 1.10283
 H -0.26884 1.31221 0.24382
 H 1.52741 -0.57199 -0.26637
7
SN2_IRC_Cartesians_noMW_output/SN2_IRC_Cartesians_noMW point 97
C -0.11241 0.25622 0.17843
 O 1.38478 0.20106 -0.00479
 F -1.63372 -0.76722 -0.60754
 H -0.54644 -0.18416 -0.64012
 H -0.33257 -0.24263 1.09335
 H -0.27320 1.31711 0.23420
 H 1.51358 -0.58038 -0.25353
7
SN2_IRC_Cartesians_noMW_output/SN2_IRC_Cartesians_noMW point 98
C -0.11128 0.26083 0.17034
 O 1.37557 0.20491 -0.00785
 F -1.59667 -0.78237 -0.58120
 H -0.54694 -0.17946 -0.64878
 H -0.34208 -0.23700 1.08346
 H -0.27775 1.32222 0.22418
 H 1.49916 -0.58912 -0.24014
7
SN2_IRC_Cartesians_noMW_output/SN2_IRC_Cartesians_noMW point 99
C -0.11011 0.26562 0.16193
 O 1.36600 0.20891 -0.01103
 F -1.55818 -0.79812 -0.55383
 H -0.54745 -0.17457 -0.65778
 H -0.35195 -0.23115 1.07318
 H -0.28248 1.32752 0.21377
 H 1.48418 -0.59821 -0.22624
7
SN2_IRC_Cartesians_noMW_output/SN2_IRC_Cartesians_noMW point 100
C -0.10890 0.27054 0.15330
 O 1.35617 0.21302 -0.01430
 F -1.51865 -0.81428 -0.52573
 H -0.54798 -0.16956 -0.66702
 H -0.36210 -0.22515 1.06263
 H -0.28733 1.33297 0.20308
 H 1.46879 -0.60754 -0.21195
7
SN2_IRC_Cartesians_noMW_output/SN2_IRC_Cartesians_noMW point 101
C -0.10771 0.27540 0.14476
 O 1.34646 0.21708 -0.01752
 F -1.47959 -0.83026 -0.49796
 H -0.54850 -0.16460 -0.67615
 H -0.37212 -0.21921 1.05220
 H -0.29212 1.33836 0.19251
 H 1.45359 -0.61676 -0.19784
7
SN2_IRC_Cartesians_noMW_output/SN2_IRC_Cartesians_noMW point 102
C -0.10669 0.27958 0.13742
 O 1.33810 0.22057 -0.02030
 F -1.44597 -0.84401 -0.47406
 H -0.54895 -0.16033 -0.68401
 H -0.38075 -0.21411 1.04322
 H -0.29625 1.34299 0.18342
 H 1.44050 -0.62470 -0.18569
7
SN2_IRC_Cartesians_noMW_output/SN2_IRC_Cartesians_noMW point 103
C -0.10603 0.28226 0.13271
 O 1.33274 0.22282 -0.02209
 F -1.42439 -0.85284 -0.45871
 H -0.54923 -0.15759 -0.68906
 H -0.38629 -0.21083 1.03746
 H -0.29890 1.34597 0.17758
 H 1.43210 -0.62979 -0.17789
7
SN2_IRC_Cartesians_noMW_output/SN2_IRC_Cartesians_noMW point 104
C -0.10557 0.28416 0.12938
 O 1.32896 0.22440 -0.02334
 F -1.40917 -0.85906 -0.44789
 H -0.54944 -0.15566 -0.69261
 H -0.39019 -0.20852 1.03340
 H -0.30077 1.34807 0.17346
 H 1.42618 -0.63339 -0.17239
