# Supplementary material for: Low dimensional representations along intrinsic reaction coordinates and molecular dynamics trajectories using interatomic distance matrices
Source: Chem Sci. 2019 Sep 18;10(43):9954–68. doi: 10.1039/c9sc02742d (PMC6991188; doi:10.1039/c9sc02742d)
Supplement: Supplementary file 1 [file SC-010-C9SC02742D-s001.zip › C9SC02742D-SI/ESI_xyz_files/SN2_IRC_Cartesians_noMW_output/SN2_IRC_Cartesians_noMW_PC2.xyz]

7
SN2_IRC_Cartesians_noMW_output/SN2_IRC_Cartesians_noMW point 1
C -0.52813 0.03141 0.23780
 O 1.44141 0.21811 0.00224
 F -1.34434 -0.06743 -0.79528
 H -0.58599 -0.44050 -0.58808
 H -0.31431 -0.51282 1.17764
 H -0.49894 1.06841 0.30555
 H 1.83030 -0.29717 -0.33987
7
SN2_IRC_Cartesians_noMW_output/SN2_IRC_Cartesians_noMW point 2
C -0.51098 0.03967 0.23735
 O 1.44136 0.21642 0.00272
 F -1.36583 -0.09295 -0.79406
 H -0.58421 -0.43094 -0.58808
 H -0.31267 -0.50291 1.17661
 H -0.48833 1.07755 0.30509
 H 1.82067 -0.30684 -0.33963
7
SN2_IRC_Cartesians_noMW_output/SN2_IRC_Cartesians_noMW point 3
C -0.49482 0.04746 0.23693
 O 1.44131 0.21483 0.00317
 F -1.38610 -0.11700 -0.79291
 H -0.58253 -0.42193 -0.58807
 H -0.31113 -0.49357 1.17563
 H -0.47832 1.08616 0.30466
 H 1.81158 -0.31595 -0.33940
7
SN2_IRC_Cartesians_noMW_output/SN2_IRC_Cartesians_noMW point 4
C -0.47978 0.05471 0.23654
 O 1.44127 0.21335 0.00359
 F -1.40495 -0.13938 -0.79185
 H -0.58096 -0.41354 -0.58807
 H -0.30970 -0.48488 1.17472
 H -0.46901 1.09418 0.30425
 H 1.80313 -0.32443 -0.33919
7
SN2_IRC_Cartesians_noMW_output/SN2_IRC_Cartesians_noMW point 5
C -0.46537 0.06165 0.23617
 O 1.44123 0.21193 0.00399
 F -1.42302 -0.16083 -0.79082
 H -0.57946 -0.40551 -0.58806
 H -0.30832 -0.47655 1.17385
 H -0.46008 1.10186 0.30387
 H 1.79502 -0.33255 -0.33899
7
SN2_IRC_Cartesians_noMW_output/SN2_IRC_Cartesians_noMW point 6
C -0.45106 0.06855 0.23580
 O 1.44119 0.21052 0.00439
 F -1.44096 -0.18212 -0.78981
 H -0.57798 -0.39753 -0.58806
 H -0.30696 -0.46828 1.17299
 H -0.45123 1.10948 0.30348
 H 1.78698 -0.34062 -0.33880
7
SN2_IRC_Cartesians_noMW_output/SN2_IRC_Cartesians_noMW point 7
C -0.43749 0.07508 0.23545
 O 1.44116 0.20919 0.00477
 F -1.45796 -0.20231 -0.78884
 H -0.57657 -0.38997 -0.58805
 H -0.30566 -0.46045 1.17217
 H -0.44283 1.11671 0.30312
 H 1.77936 -0.34827 -0.33861
7
SN2_IRC_Cartesians_noMW_output/SN2_IRC_Cartesians_noMW point 8
C -0.42427 0.08146 0.23510
 O 1.44112 0.20788 0.00514
 F -1.47455 -0.22199 -0.78791
 H -0.57519 -0.38259 -0.58805
 H -0.30440 -0.45280 1.17137
 H -0.43464 1.12376 0.30276
 H 1.77192 -0.35572 -0.33842
7
SN2_IRC_Cartesians_noMW_output/SN2_IRC_Cartesians_noMW point 9
C -0.41112 0.08779 0.23476
 O 1.44108 0.20659 0.00551
 F -1.49103 -0.24155 -0.78697
 H -0.57382 -0.37526 -0.58804
 H -0.30314 -0.44521 1.17058
 H -0.42650 1.13077 0.30241
 H 1.76453 -0.36313 -0.33824
7
SN2_IRC_Cartesians_noMW_output/SN2_IRC_Cartesians_noMW point 10
C -0.39751 0.09435 0.23441
 O 1.44104 0.20525 0.00589
 F -1.50808 -0.26180 -0.78601
 H -0.57241 -0.36767 -0.58804
 H -0.30185 -0.43734 1.16975
 H -0.41808 1.13802 0.30205
 H 1.75689 -0.37080 -0.33805
7
SN2_IRC_Cartesians_noMW_output/SN2_IRC_Cartesians_noMW point 11
C -0.38368 0.10101 0.23405
 O 1.44101 0.20389 0.00627
 F -1.52542 -0.28238 -0.78502
 H -0.57097 -0.35996 -0.58803
 H -0.30053 -0.42935 1.16892
 H -0.40952 1.14539 0.30168
 H 1.74911 -0.37860 -0.33786
7
SN2_IRC_Cartesians_noMW_output/SN2_IRC_Cartesians_noMW point 12
C -0.37046 0.10738 0.23371
 O 1.44097 0.20259 0.00664
 F -1.54199 -0.30205 -0.78409
 H -0.56960 -0.35259 -0.58803
 H -0.29926 -0.42172 1.16812
 H -0.40133 1.15243 0.30132
 H 1.74168 -0.38605 -0.33768
7
SN2_IRC_Cartesians_noMW_output/SN2_IRC_Cartesians_noMW point 13
C -0.35809 0.11334 0.23339
 O 1.44093 0.20137 0.00699
 F -1.55750 -0.32046 -0.78321
 H -0.56831 -0.34569 -0.58802
 H -0.29808 -0.41457 1.16737
 H -0.39368 1.15903 0.30099
 H 1.73473 -0.39302 -0.33751
7
SN2_IRC_Cartesians_noMW_output/SN2_IRC_Cartesians_noMW point 14
C -0.34647 0.11894 0.23308
 O 1.44090 0.20023 0.00731
 F -1.57208 -0.33776 -0.78238
 H -0.56710 -0.33921 -0.58802
 H -0.29697 -0.40785 1.16667
 H -0.38648 1.16522 0.30068
 H 1.72819 -0.39958 -0.33735
7
SN2_IRC_Cartesians_noMW_output/SN2_IRC_Cartesians_noMW point 15
C -0.33543 0.12426 0.23280
 O 1.44087 0.19914 0.00762
 F -1.58592 -0.35419 -0.78160
 H -0.56595 -0.33305 -0.58802
 H -0.29592 -0.40147 1.16600
 H -0.37964 1.17111 0.30038
 H 1.72199 -0.40580 -0.33719
7
SN2_IRC_Cartesians_noMW_output/SN2_IRC_Cartesians_noMW point 16
C -0.32511 0.12924 0.23253
 O 1.44084 0.19812 0.00791
 F -1.59885 -0.36954 -0.78087
 H -0.56488 -0.32730 -0.58801
 H -0.29494 -0.39551 1.16538
 H -0.37325 1.17661 0.30011
 H 1.71619 -0.41162 -0.33705
7
SN2_IRC_Cartesians_noMW_output/SN2_IRC_Cartesians_noMW point 17
C -0.31478 0.13421 0.23226
 O 1.44081 0.19711 0.00820
 F -1.61181 -0.38492 -0.78013
 H -0.56381 -0.32154 -0.58801
 H -0.29395 -0.38954 1.16476
 H -0.36686 1.18211 0.29983
 H 1.71038 -0.41744 -0.33691
7
SN2_IRC_Cartesians_noMW_output/SN2_IRC_Cartesians_noMW point 18
C -0.30498 0.13893 0.23201
 O 1.44079 0.19614 0.00847
 F -1.62408 -0.39949 -0.77944
 H -0.56279 -0.31608 -0.58801
 H -0.29301 -0.38388 1.16417
 H -0.36080 1.18733 0.29957
 H 1.70488 -0.42296 -0.33677
7
SN2_IRC_Cartesians_noMW_output/SN2_IRC_Cartesians_noMW point 19
C -0.29535 0.14357 0.23176
 O 1.44076 0.19519 0.00874
 F -1.63616 -0.41382 -0.77875
 H -0.56179 -0.31071 -0.58800
 H -0.29210 -0.37831 1.16358
 H -0.35483 1.19246 0.29931
 H 1.69946 -0.42839 -0.33664
7
SN2_IRC_Cartesians_noMW_output/SN2_IRC_Cartesians_noMW point 20
C -0.28581 0.14817 0.23151
 O 1.44073 0.19426 0.00901
 F -1.64812 -0.42802 -0.77808
 H -0.56079 -0.30539 -0.58800
 H -0.29119 -0.37280 1.16301
 H -0.34893 1.19755 0.29905
 H 1.69410 -0.43377 -0.33650
7
SN2_IRC_Cartesians_noMW_output/SN2_IRC_Cartesians_noMW point 21
C -0.27629 0.15276 0.23126
 O 1.44071 0.19332 0.00927
 F -1.66006 -0.44219 -0.77740
 H -0.55980 -0.30008 -0.58800
 H -0.29028 -0.36730 1.16243
 H -0.34303 1.20262 0.29880
 H 1.68875 -0.43914 -0.33637
7
SN2_IRC_Cartesians_noMW_output/SN2_IRC_Cartesians_noMW point 22
C -0.26670 0.15738 0.23101
 O 1.44068 0.19237 0.00954
 F -1.67207 -0.45645 -0.77672
 H -0.55881 -0.29473 -0.58799
 H -0.28936 -0.36176 1.16185
 H -0.33710 1.20773 0.29854
 H 1.68336 -0.44454 -0.33624
7
SN2_IRC_Cartesians_noMW_output/SN2_IRC_Cartesians_noMW point 23
C -0.25696 0.16207 0.23076
 O 1.44065 0.19141 0.00981
 F -1.68429 -0.47095 -0.77603
 H -0.55779 -0.28930 -0.58799
 H -0.28843 -0.35613 1.16127
 H -0.33106 1.21293 0.29828
 H 1.67788 -0.45003 -0.33610
7
SN2_IRC_Cartesians_noMW_output/SN2_IRC_Cartesians_noMW point 24
C -0.24692 0.16691 0.23050
 O 1.44063 0.19043 0.01009
 F -1.69687 -0.48589 -0.77532
 H -0.55675 -0.28370 -0.58799
 H -0.28747 -0.35033 1.16066
 H -0.32485 1.21827 0.29801
 H 1.67224 -0.45569 -0.33596
7
SN2_IRC_Cartesians_noMW_output/SN2_IRC_Cartesians_noMW point 25
C -0.23640 0.17198 0.23023
 O 1.44060 0.18939 0.01039
 F -1.71007 -0.50155 -0.77457
 H -0.55566 -0.27783 -0.58798
 H -0.28647 -0.34425 1.16002
 H -0.31834 1.22388 0.29773
 H 1.66632 -0.46162 -0.33582
7
SN2_IRC_Cartesians_noMW_output/SN2_IRC_Cartesians_noMW point 26
C -0.22509 0.17743 0.22993
 O 1.44057 0.18828 0.01070
 F -1.72424 -0.51837 -0.77377
 H -0.55448 -0.27153 -0.58798
 H -0.28539 -0.33772 1.15934
 H -0.31134 1.22991 0.29743
 H 1.65997 -0.46800 -0.33566
7
SN2_IRC_Cartesians_noMW_output/SN2_IRC_Cartesians_noMW point 27
C -0.21326 0.18313 0.22963
 O 1.44053 0.18711 0.01104
 F -1.73907 -0.53598 -0.77293
 H -0.55325 -0.26493 -0.58797
 H -0.28426 -0.33088 1.15863
 H -0.30401 1.23621 0.29711
 H 1.65332 -0.47467 -0.33550
7
SN2_IRC_Cartesians_noMW_output/SN2_IRC_Cartesians_noMW point 28
C -0.20230 0.18841 0.22934
 O 1.44050 0.18603 0.01134
 F -1.75281 -0.55229 -0.77215
 H -0.55211 -0.25882 -0.58797
 H -0.28322 -0.32455 1.15796
 H -0.29723 1.24206 0.29682
 H 1.64716 -0.48085 -0.33535
7
SN2_IRC_Cartesians_noMW_output/SN2_IRC_Cartesians_noMW point 29
C -0.19175 0.19350 0.22907
 O 1.44047 0.18500 0.01164
 F -1.76604 -0.56799 -0.77140
 H -0.55101 -0.25293 -0.58797
 H -0.28221 -0.31845 1.15733
 H -0.29069 1.24768 0.29653
 H 1.64123 -0.48679 -0.33520
7
SN2_IRC_Cartesians_noMW_output/SN2_IRC_Cartesians_noMW point 30
C -0.18091 0.19871 0.22879
 O 1.44044 0.18393 0.01194
 F -1.77962 -0.58411 -0.77063
 H -0.54989 -0.24689 -0.58796
 H -0.28117 -0.31219 1.15667
 H -0.28399 1.25345 0.29624
 H 1.63514 -0.49290 -0.33505
7
SN2_IRC_Cartesians_noMW_output/SN2_IRC_Cartesians_noMW point 31
C -0.16956 0.20419 0.22849
 O 1.44041 0.18281 0.01226
 F -1.79386 -0.60101 -0.76982
 H -0.54870 -0.24056 -0.58796
 H -0.28009 -0.30563 1.15599
 H -0.27696 1.25950 0.29594
 H 1.62876 -0.49930 -0.33489
7
SN2_IRC_Cartesians_noMW_output/SN2_IRC_Cartesians_noMW point 32
C -0.15752 0.20999 0.22818
 O 1.44038 0.18163 0.01259
 F -1.80895 -0.61893 -0.76897
 H -0.54745 -0.23385 -0.58795
 H -0.27894 -0.29867 1.15526
 H -0.26950 1.26592 0.29562
 H 1.62199 -0.50609 -0.33472
7
SN2_IRC_Cartesians_noMW_output/SN2_IRC_Cartesians_noMW point 33
C -0.14459 0.21622 0.22785
 O 1.44034 0.18035 0.01295
 F -1.82516 -0.63816 -0.76805
 H -0.54611 -0.22664 -0.58795
 H -0.27771 -0.29120 1.15448
 H -0.26150 1.27281 0.29527
 H 1.61472 -0.51338 -0.33455
7
SN2_IRC_Cartesians_noMW_output/SN2_IRC_Cartesians_noMW point 34
C -0.13050 0.22301 0.22748
 O 1.44030 0.17897 0.01335
 F -1.84282 -0.65913 -0.76705
 H -0.54464 -0.21878 -0.58794
 H -0.27636 -0.28306 1.15363
 H -0.25278 1.28032 0.29489
 H 1.60680 -0.52132 -0.33435
7
SN2_IRC_Cartesians_noMW_output/SN2_IRC_Cartesians_noMW point 35
C -0.11486 0.23054 0.22708
 O 1.44026 0.17743 0.01378
 F -1.86242 -0.68240 -0.76594
 H -0.54302 -0.21006 -0.58794
 H -0.27487 -0.27403 1.15268
 H -0.24310 1.28865 0.29447
 H 1.59801 -0.53013 -0.33413
7
SN2_IRC_Cartesians_noMW_output/SN2_IRC_Cartesians_noMW point 36
C -0.09727 0.23902 0.22662
 O 1.44021 0.17570 0.01428
 F -1.88448 -0.70858 -0.76469
 H -0.54119 -0.20025 -0.58793
 H -0.27319 -0.26386 1.15162
 H -0.23220 1.29803 0.29400
 H 1.58812 -0.54005 -0.33389
7
SN2_IRC_Cartesians_noMW_output/SN2_IRC_Cartesians_noMW point 37
C -0.07746 0.24857 0.22610
 O 1.44016 0.17375 0.01483
 F -1.90932 -0.73806 -0.76329
 H -0.53913 -0.18920 -0.58793
 H -0.27130 -0.25241 1.15042
 H -0.21994 1.30859 0.29347
 H 1.57699 -0.55122 -0.33361
7
SN2_IRC_Cartesians_noMW_output/SN2_IRC_Cartesians_noMW point 38
C -0.05580 0.25900 0.22554
 O 1.44010 0.17161 0.01543
 F -1.93647 -0.77029 -0.76175
 H -0.53688 -0.17713 -0.58792
 H -0.26923 -0.23990 1.14912
 H -0.20653 1.32013 0.29289
 H 1.56481 -0.56343 -0.33331
7
SN2_IRC_Cartesians_noMW_output/SN2_IRC_Cartesians_noMW point 39
C -0.03326 0.26986 0.22496
 O 1.44003 0.16939 0.01606
 F -1.96472 -0.80383 -0.76015
 H -0.53453 -0.16456 -0.58791
 H -0.26708 -0.22688 1.14775
 H -0.19258 1.33214 0.29229
 H 1.55215 -0.57613 -0.33300
7
SN2_IRC_Cartesians_noMW_output/SN2_IRC_Cartesians_noMW point 40
C -0.01071 0.28072 0.22437
 O 1.43997 0.16718 0.01669
 F -1.99299 -0.83738 -0.75855
 H -0.53219 -0.15199 -0.58790
 H -0.26493 -0.21385 1.14639
 H -0.17862 1.34416 0.29168
 H 1.53947 -0.58884 -0.33269
7
SN2_IRC_Cartesians_noMW_output/SN2_IRC_Cartesians_noMW point 41
C 0.01147 0.29141 0.22380
 O 1.43991 0.16499 0.01731
 F -2.02080 -0.87039 -0.75698
 H -0.52988 -0.13962 -0.58790
 H -0.26281 -0.20103 1.14505
 H -0.16489 1.35598 0.29109
 H 1.52700 -0.60135 -0.33238
7
SN2_IRC_Cartesians_noMW_output/SN2_IRC_Cartesians_noMW point 42
C 0.03322 0.30190 0.22323
 O 1.43985 0.16285 0.01792
 F -2.04807 -0.90276 -0.75543
 H -0.52762 -0.12749 -0.58789
 H -0.26074 -0.18846 1.14374
 H -0.15142 1.36757 0.29050
 H 1.51478 -0.61361 -0.33208
7
SN2_IRC_Cartesians_noMW_output/SN2_IRC_Cartesians_noMW point 43
C 0.05456 0.31218 0.22268
 O 1.43979 0.16075 0.01852
 F -2.07482 -0.93451 -0.75392
 H -0.52540 -0.11559 -0.58788
 H -0.25870 -0.17613 1.14245
 H -0.13821 1.37894 0.28993
 H 1.50278 -0.62564 -0.33178
7
SN2_IRC_Cartesians_noMW_output/SN2_IRC_Cartesians_noMW point 44
C 0.07549 0.32226 0.22214
 O 1.43973 0.15869 0.01910
 F -2.10106 -0.96565 -0.75243
 H -0.52322 -0.10392 -0.58787
 H -0.25670 -0.16404 1.14119
 H -0.12525 1.39010 0.28937
 H 1.49102 -0.63743 -0.33149
7
SN2_IRC_Cartesians_noMW_output/SN2_IRC_Cartesians_noMW point 45
C 0.09599 0.33214 0.22161
 O 1.43967 0.15667 0.01968
 F -2.12675 -0.99615 -0.75098
 H -0.52109 -0.09249 -0.58787
 H -0.25475 -0.15220 1.13995
 H -0.11257 1.40102 0.28882
 H 1.47950 -0.64899 -0.33121
7
SN2_IRC_Cartesians_noMW_output/SN2_IRC_Cartesians_noMW point 46
C 0.11601 0.34178 0.22109
 O 1.43962 0.15470 0.02024
 F -2.15185 -1.02595 -0.74955
 H -0.51901 -0.08133 -0.58786
 H -0.25284 -0.14063 1.13874
 H -0.10017 1.41169 0.28828
 H 1.46825 -0.66027 -0.33093
7
SN2_IRC_Cartesians_noMW_output/SN2_IRC_Cartesians_noMW point 47
C 0.13550 0.35118 0.22058
 O 1.43956 0.15278 0.02078
 F -2.17629 -1.05495 -0.74817
 H -0.51698 -0.07046 -0.58785
 H -0.25098 -0.12937 1.13756
 H -0.08811 1.42208 0.28776
 H 1.45729 -0.67126 -0.33066
7
SN2_IRC_Cartesians_noMW_output/SN2_IRC_Cartesians_noMW point 48
C 0.15441 0.36029 0.22009
 O 1.43951 0.15092 0.02131
 F -2.19999 -1.08309 -0.74683
 H -0.51502 -0.05992 -0.58785
 H -0.24917 -0.11844 1.13642
 H -0.07640 1.43215 0.28726
 H 1.44666 -0.68192 -0.33040
7
SN2_IRC_Cartesians_noMW_output/SN2_IRC_Cartesians_noMW point 49
C 0.17269 0.36910 0.21962
 O 1.43946 0.14912 0.02182
 F -2.22291 -1.11029 -0.74553
 H -0.51312 -0.04972 -0.58784
 H -0.24743 -0.10788 1.13531
 H -0.06508 1.44189 0.28677
 H 1.43639 -0.69222 -0.33014
7
SN2_IRC_Cartesians_noMW_output/SN2_IRC_Cartesians_noMW point 50
C 0.19028 0.37757 0.21916
 O 1.43941 0.14739 0.02231
 F -2.24497 -1.13647 -0.74428
 H -0.51129 -0.03991 -0.58783
 H -0.24575 -0.09771 1.13425
 H -0.05419 1.45127 0.28629
 H 1.42650 -0.70214 -0.32990
7
SN2_IRC_Cartesians_noMW_output/SN2_IRC_Cartesians_noMW point 51
C 0.20715 0.38570 0.21872
 O 1.43937 0.14573 0.02278
 F -2.26611 -1.16158 -0.74308
 H -0.50953 -0.03050 -0.58783
 H -0.24414 -0.08796 1.13323
 H -0.04375 1.46026 0.28584
 H 1.41701 -0.71165 -0.32967
7
SN2_IRC_Cartesians_noMW_output/SN2_IRC_Cartesians_noMW point 52
C 0.22323 0.39345 0.21830
 O 1.43932 0.14415 0.02323
 F -2.28626 -1.18549 -0.74194
 H -0.50786 -0.02154 -0.58782
 H -0.24261 -0.07868 1.13226
 H -0.03380 1.46883 0.28541
 H 1.40798 -0.72071 -0.32944
7
SN2_IRC_Cartesians_noMW_output/SN2_IRC_Cartesians_noMW point 53
C 0.23834 0.40073 0.21791
 O 1.43928 0.14266 0.02365
 F -2.30522 -1.20799 -0.74087
 H -0.50629 -0.01311 -0.58782
 H -0.24116 -0.06994 1.13135
 H -0.02444 1.47688 0.28501
 H 1.39948 -0.72923 -0.32923
7
SN2_IRC_Cartesians_noMW_output/SN2_IRC_Cartesians_noMW point 54
C 0.25201 0.40732 0.21756
 O 1.43924 0.14131 0.02404
 F -2.32235 -1.22833 -0.73990
 H -0.50487 -0.00549 -0.58781
 H -0.23986 -0.06204 1.13052
 H -0.01597 1.48417 0.28464
 H 1.39180 -0.73694 -0.32904
7
SN2_IRC_Cartesians_noMW_output/SN2_IRC_Cartesians_noMW point 55
C 0.26286 0.41254 0.21728
 O 1.43921 0.14024 0.02434
 F -2.33595 -1.24447 -0.73913
 H -0.50374 0.00056 -0.58781
 H -0.23882 -0.05578 1.12987
 H -0.00926 1.48995 0.28435
 H 1.38570 -0.74305 -0.32889
7
SN2_IRC_Cartesians_noMW_output/SN2_IRC_Cartesians_noMW point 56
C 0.26873 0.41537 0.21712
 O 1.43920 0.13967 0.02450
 F -2.34330 -1.25320 -0.73871
 H -0.50313 0.00383 -0.58781
 H -0.23826 -0.05239 1.12951
 H -0.00563 1.49308 0.28419
 H 1.38241 -0.74636 -0.32881
7
SN2_IRC_Cartesians_noMW_output/SN2_IRC_Cartesians_noMW point 57
C 0.26856 0.41529 0.21713
 O 1.43920 0.13968 0.02450
 F -2.34310 -1.25295 -0.73873
 H -0.50315 0.00374 -0.58781
 H -0.23828 -0.05248 1.12952
 H -0.00573 1.49299 0.28420
 H 1.38250 -0.74627 -0.32881
7
SN2_IRC_Cartesians_noMW_output/SN2_IRC_Cartesians_noMW point 58
C 0.26221 0.41223 0.21729
 O 1.43921 0.14031 0.02432
 F -2.33514 -1.24351 -0.73918
 H -0.50381 0.00020 -0.58781
 H -0.23889 -0.05615 1.12991
 H -0.00966 1.48961 0.28437
 H 1.38607 -0.74269 -0.32890
7
SN2_IRC_Cartesians_noMW_output/SN2_IRC_Cartesians_noMW point 59
C 0.25159 0.40711 0.21757
 O 1.43924 0.14135 0.02402
 F -2.32182 -1.22770 -0.73993
 H -0.50491 -0.00573 -0.58781
 H -0.23990 -0.06229 1.13055
 H -0.01624 1.48394 0.28465
 H 1.39204 -0.73670 -0.32905
7
SN2_IRC_Cartesians_noMW_output/SN2_IRC_Cartesians_noMW point 60
C 0.23587 0.39954 0.21798
 O 1.43929 0.14290 0.02358
 F -2.30211 -1.20430 -0.74105
 H -0.50655 -0.01449 -0.58782
 H -0.24140 -0.07137 1.13150
 H -0.02597 1.47557 0.28507
 H 1.40088 -0.72784 -0.32927
7
SN2_IRC_Cartesians_noMW_output/SN2_IRC_Cartesians_noMW point 61
C 0.21597 0.38995 0.21849
 O 1.43934 0.14486 0.02303
 F -2.27716 -1.17469 -0.74246
 H -0.50862 -0.02559 -0.58782
 H -0.24330 -0.08287 1.13270
 H -0.03829 1.46496 0.28561
 H 1.41206 -0.71662 -0.32954
7
SN2_IRC_Cartesians_noMW_output/SN2_IRC_Cartesians_noMW point 62
C 0.19245 0.37862 0.21910
 O 1.43941 0.14718 0.02237
 F -2.24768 -1.13970 -0.74413
 H -0.51106 -0.03870 -0.58783
 H -0.24554 -0.09646 1.13412
 H -0.05285 1.45243 0.28624
 H 1.42528 -0.70336 -0.32987
7
SN2_IRC_Cartesians_noMW_output/SN2_IRC_Cartesians_noMW point 63
C 0.16603 0.36589 0.21979
 O 1.43948 0.14978 0.02163
 F -2.21457 -1.10039 -0.74600
 H -0.51381 -0.05343 -0.58784
 H -0.24806 -0.11172 1.13572
 H -0.06920 1.43835 0.28694
 H 1.44013 -0.68847 -0.33024
7
SN2_IRC_Cartesians_noMW_output/SN2_IRC_Cartesians_noMW point 64
C 0.13770 0.35224 0.22052
 O 1.43956 0.15257 0.02084
 F -2.17905 -1.05823 -0.74801
 H -0.51676 -0.06923 -0.58785
 H -0.25077 -0.12809 1.13743
 H -0.08674 1.42325 0.28770
 H 1.45605 -0.67250 -0.33063
7
SN2_IRC_Cartesians_noMW_output/SN2_IRC_Cartesians_noMW point 65
C 0.10889 0.33836 0.22127
 O 1.43964 0.15540 0.02004
 F -2.14293 -1.01536 -0.75006
 H -0.51975 -0.08529 -0.58786
 H -0.25352 -0.14474 1.13917
 H -0.10458 1.40790 0.28848
 H 1.47224 -0.65626 -0.33103
7
SN2_IRC_Cartesians_noMW_output/SN2_IRC_Cartesians_noMW point 66
C 0.08144 0.32513 0.22198
 O 1.43971 0.15810 0.01927
 F -2.10851 -0.97450 -0.75201
 H -0.52261 -0.10061 -0.58787
 H -0.25614 -0.16060 1.14083
 H -0.12157 1.39326 0.28921
 H 1.48768 -0.64079 -0.33141
7
SN2_IRC_Cartesians_noMW_output/SN2_IRC_Cartesians_noMW point 67
C 0.05700 0.31335 0.22262
 O 1.43978 0.16051 0.01859
 F -2.07788 -0.93814 -0.75374
 H -0.52515 -0.11423 -0.58788
 H -0.25847 -0.17472 1.14230
 H -0.13670 1.38024 0.28987
 H 1.50141 -0.62701 -0.33175
7
SN2_IRC_Cartesians_noMW_output/SN2_IRC_Cartesians_noMW point 68
C 0.03630 0.30338 0.22315
 O 1.43984 0.16255 0.01801
 F -2.05193 -0.90734 -0.75521
 H -0.52730 -0.12577 -0.58789
 H -0.26044 -0.18668 1.14355
 H -0.14952 1.36921 0.29042
 H 1.51305 -0.61534 -0.33204
7
SN2_IRC_Cartesians_noMW_output/SN2_IRC_Cartesians_noMW point 69
C 0.01896 0.29502 0.22360
 O 1.43989 0.16425 0.01752
 F -2.03019 -0.88154 -0.75644
 H -0.52910 -0.13544 -0.58789
 H -0.26210 -0.19670 1.14460
 H -0.16025 1.35997 0.29089
 H 1.52279 -0.60557 -0.33228
7
SN2_IRC_Cartesians_noMW_output/SN2_IRC_Cartesians_noMW point 70
C 0.00417 0.28790 0.22399
 O 1.43993 0.16571 0.01711
 F -2.01165 -0.85953 -0.75749
 H -0.53064 -0.14369 -0.58790
 H -0.26351 -0.20525 1.14549
 H -0.16940 1.35209 0.29128
 H 1.53111 -0.59723 -0.33248
7
SN2_IRC_Cartesians_noMW_output/SN2_IRC_Cartesians_noMW point 71
C -0.00872 0.28169 0.22432
 O 1.43997 0.16698 0.01675
 F -1.99549 -0.84034 -0.75841
 H -0.53198 -0.15088 -0.58790
 H -0.26474 -0.21270 1.14627
 H -0.17739 1.34522 0.29163
 H 1.53835 -0.58996 -0.33266
7
SN2_IRC_Cartesians_noMW_output/SN2_IRC_Cartesians_noMW point 72
C -0.02009 0.27621 0.22462
 O 1.44000 0.16810 0.01643
 F -1.98123 -0.82342 -0.75922
 H -0.53316 -0.15722 -0.58791
 H -0.26583 -0.21927 1.14696
 H -0.18443 1.33916 0.29193
 H 1.54475 -0.58355 -0.33282
7
SN2_IRC_Cartesians_noMW_output/SN2_IRC_Cartesians_noMW point 73
C -0.03017 0.27135 0.22488
 O 1.44002 0.16909 0.01615
 F -1.96860 -0.80843 -0.75993
 H -0.53421 -0.16284 -0.58791
 H -0.26679 -0.22509 1.14757
 H -0.19067 1.33379 0.29220
 H 1.55041 -0.57787 -0.33296
7
SN2_IRC_Cartesians_noMW_output/SN2_IRC_Cartesians_noMW point 74
C -0.03915 0.26702 0.22511
 O 1.44005 0.16997 0.01590
 F -1.95734 -0.79506 -0.76057
 H -0.53514 -0.16784 -0.58791
 H -0.26765 -0.23028 1.14811
 H -0.19623 1.32900 0.29244
 H 1.55546 -0.57281 -0.33308
7
SN2_IRC_Cartesians_noMW_output/SN2_IRC_Cartesians_noMW point 75
C -0.04727 0.26311 0.22532
 O 1.44007 0.17077 0.01567
 F -1.94716 -0.78297 -0.76114
 H -0.53599 -0.17238 -0.58792
 H -0.26842 -0.23497 1.14860
 H -0.20126 1.32467 0.29266
 H 1.56002 -0.56823 -0.33320
7
SN2_IRC_Cartesians_noMW_output/SN2_IRC_Cartesians_noMW point 76
C -0.05480 0.25948 0.22552
 O 1.44009 0.17151 0.01546
 F -1.93772 -0.77177 -0.76168
 H -0.53677 -0.17657 -0.58792
 H -0.26914 -0.23932 1.14905
 H -0.20591 1.32066 0.29286
 H 1.56425 -0.56399 -0.33330
7
SN2_IRC_Cartesians_noMW_output/SN2_IRC_Cartesians_noMW point 77
C -0.06196 0.25603 0.22570
 O 1.44011 0.17222 0.01526
 F -1.92875 -0.76112 -0.76219
 H -0.53752 -0.18056 -0.58792
 H -0.26982 -0.24346 1.14949
 H -0.21035 1.31685 0.29305
 H 1.56828 -0.55995 -0.33340
7
SN2_IRC_Cartesians_noMW_output/SN2_IRC_Cartesians_noMW point 78
C -0.06895 0.25267 0.22588
 O 1.44013 0.17291 0.01507
 F -1.91999 -0.75073 -0.76268
 H -0.53824 -0.18446 -0.58792
 H -0.27049 -0.24750 1.14991
 H -0.21467 1.31312 0.29324
 H 1.57220 -0.55602 -0.33350
7
SN2_IRC_Cartesians_noMW_output/SN2_IRC_Cartesians_noMW point 79
C -0.07591 0.24931 0.22606
 O 1.44015 0.17359 0.01487
 F -1.91126 -0.74037 -0.76318
 H -0.53897 -0.18834 -0.58793
 H -0.27115 -0.25152 1.15033
 H -0.21898 1.30941 0.29343
 H 1.57612 -0.55209 -0.33359
7
SN2_IRC_Cartesians_noMW_output/SN2_IRC_Cartesians_noMW point 80
C -0.08295 0.24592 0.22625
 O 1.44017 0.17429 0.01468
 F -1.90243 -0.72988 -0.76368
 H -0.53970 -0.19227 -0.58793
 H -0.27183 -0.25559 1.15076
 H -0.22334 1.30566 0.29362
 H 1.58008 -0.54812 -0.33369
7
SN2_IRC_Cartesians_noMW_output/SN2_IRC_Cartesians_noMW point 81
C -0.09017 0.24244 0.22643
 O 1.44019 0.17500 0.01447
 F -1.89338 -0.71914 -0.76419
 H -0.54045 -0.19630 -0.58793
 H -0.27251 -0.25976 1.15119
 H -0.22781 1.30181 0.29381
 H 1.58413 -0.54405 -0.33379
7
SN2_IRC_Cartesians_noMW_output/SN2_IRC_Cartesians_noMW point 82
C -0.09762 0.23885 0.22663
 O 1.44021 0.17573 0.01427
 F -1.88404 -0.70806 -0.76472
 H -0.54122 -0.20045 -0.58793
 H -0.27323 -0.26406 1.15164
 H -0.23242 1.29784 0.29401
 H 1.58832 -0.53985 -0.33389
7
SN2_IRC_Cartesians_noMW_output/SN2_IRC_Cartesians_noMW point 83
C -0.10535 0.23513 0.22683
 O 1.44023 0.17649 0.01405
 F -1.87435 -0.69655 -0.76527
 H -0.54203 -0.20476 -0.58794
 H -0.27396 -0.26853 1.15211
 H -0.23721 1.29372 0.29422
 H 1.59267 -0.53549 -0.33400
7
SN2_IRC_Cartesians_noMW_output/SN2_IRC_Cartesians_noMW point 84
C -0.11340 0.23124 0.22704
 O 1.44026 0.17728 0.01383
 F -1.86425 -0.68457 -0.76584
 H -0.54287 -0.20925 -0.58794
 H -0.27473 -0.27318 1.15259
 H -0.24219 1.28943 0.29443
 H 1.59719 -0.53095 -0.33411
7
SN2_IRC_Cartesians_noMW_output/SN2_IRC_Cartesians_noMW point 85
C -0.12182 0.22719 0.22726
 O 1.44028 0.17811 0.01359
 F -1.85370 -0.67204 -0.76644
 H -0.54374 -0.21394 -0.58794
 H -0.27554 -0.27805 1.15310
 H -0.24741 1.28494 0.29466
 H 1.60193 -0.52621 -0.33423
7
SN2_IRC_Cartesians_noMW_output/SN2_IRC_Cartesians_noMW point 86
C -0.13065 0.22294 0.22748
 O 1.44030 0.17898 0.01334
 F -1.84264 -0.65891 -0.76706
 H -0.54466 -0.21886 -0.58794
 H -0.27638 -0.28315 1.15364
 H -0.25287 1.28024 0.29490
 H 1.60689 -0.52123 -0.33435
7
SN2_IRC_Cartesians_noMW_output/SN2_IRC_Cartesians_noMW point 87
C -0.13991 0.21847 0.22773
 O 1.44033 0.17989 0.01308
 F -1.83102 -0.64512 -0.76772
 H -0.54562 -0.22403 -0.58795
 H -0.27726 -0.28850 1.15420
 H -0.25861 1.27530 0.29514
 H 1.61209 -0.51601 -0.33448
7
SN2_IRC_Cartesians_noMW_output/SN2_IRC_Cartesians_noMW point 88
C -0.14967 0.21377 0.22798
 O 1.44036 0.18085 0.01281
 F -1.81879 -0.63061 -0.76841
 H -0.54664 -0.22947 -0.58795
 H -0.27819 -0.29414 1.15478
 H -0.26464 1.27010 0.29540
 H 1.61758 -0.51051 -0.33462
7
SN2_IRC_Cartesians_noMW_output/SN2_IRC_Cartesians_noMW point 89
C -0.15995 0.20882 0.22824
 O 1.44038 0.18187 0.01252
 F -1.80590 -0.61531 -0.76914
 H -0.54771 -0.23520 -0.58796
 H -0.27917 -0.30008 1.15541
 H -0.27101 1.26462 0.29568
 H 1.62336 -0.50472 -0.33476
7
SN2_IRC_Cartesians_noMW_output/SN2_IRC_Cartesians_noMW point 90
C -0.17082 0.20358 0.22853
 O 1.44042 0.18294 0.01222
 F -1.79228 -0.59914 -0.76991
 H -0.54884 -0.24126 -0.58796
 H -0.28021 -0.30636 1.15606
 H -0.27774 1.25883 0.29597
 H 1.62946 -0.49859 -0.33491
7
SN2_IRC_Cartesians_noMW_output/SN2_IRC_Cartesians_noMW point 91
C -0.18232 0.19804 0.22883
 O 1.44045 0.18407 0.01190
 F -1.77786 -0.58202 -0.77073
 H -0.55003 -0.24768 -0.58796
 H -0.28131 -0.31300 1.15676
 H -0.28486 1.25270 0.29628
 H 1.63593 -0.49211 -0.33507
7
SN2_IRC_Cartesians_noMW_output/SN2_IRC_Cartesians_noMW point 92
C -0.19452 0.19216 0.22914
 O 1.44048 0.18527 0.01156
 F -1.76257 -0.56387 -0.77160
 H -0.55130 -0.25448 -0.58797
 H -0.28247 -0.32005 1.15749
 H -0.29241 1.24620 0.29661
 H 1.64279 -0.48523 -0.33524
7
SN2_IRC_Cartesians_noMW_output/SN2_IRC_Cartesians_noMW point 93
C -0.20748 0.18591 0.22948
 O 1.44052 0.18654 0.01120
 F -1.74632 -0.54458 -0.77252
 H -0.55265 -0.26171 -0.58797
 H -0.28371 -0.32754 1.15828
 H -0.30043 1.23929 0.29695
 H 1.65007 -0.47792 -0.33542
7
SN2_IRC_Cartesians_noMW_output/SN2_IRC_Cartesians_noMW point 94
C -0.22127 0.17927 0.22984
 O 1.44056 0.18790 0.01081
 F -1.72902 -0.52405 -0.77350
 H -0.55408 -0.26940 -0.58798
 H -0.28503 -0.33551 1.15911
 H -0.30897 1.23194 0.29732
 H 1.65782 -0.47015 -0.33561
7
SN2_IRC_Cartesians_noMW_output/SN2_IRC_Cartesians_noMW point 95
C -0.23598 0.17218 0.23022
 O 1.44060 0.18935 0.01040
 F -1.71059 -0.50218 -0.77454
 H -0.55561 -0.27760 -0.58798
 H -0.28643 -0.34401 1.16000
 H -0.31808 1.22411 0.29772
 H 1.66609 -0.46186 -0.33581
7
SN2_IRC_Cartesians_noMW_output/SN2_IRC_Cartesians_noMW point 96
C -0.25166 0.16462 0.23062
 O 1.44064 0.19089 0.00996
 F -1.69093 -0.47883 -0.77565
 H -0.55724 -0.28634 -0.58799
 H -0.28793 -0.35307 1.16095
 H -0.32779 1.21575 0.29814
 H 1.67491 -0.45302 -0.33603
7
SN2_IRC_Cartesians_noMW_output/SN2_IRC_Cartesians_noMW point 97
C -0.26841 0.15656 0.23106
 O 1.44069 0.19254 0.00949
 F -1.66993 -0.45391 -0.77684
 H -0.55898 -0.29568 -0.58799
 H -0.28952 -0.36275 1.16196
 H -0.33815 1.20682 0.29859
 H 1.68432 -0.44358 -0.33626
7
SN2_IRC_Cartesians_noMW_output/SN2_IRC_Cartesians_noMW point 98
C -0.28627 0.14795 0.23152
 O 1.44074 0.19430 0.00900
 F -1.64754 -0.42734 -0.77811
 H -0.56084 -0.30564 -0.58800
 H -0.29123 -0.37307 1.16304
 H -0.34921 1.19730 0.29907
 H 1.69436 -0.43351 -0.33651
7
SN2_IRC_Cartesians_noMW_output/SN2_IRC_Cartesians_noMW point 99
C -0.30526 0.13880 0.23201
 O 1.44079 0.19617 0.00846
 F -1.62374 -0.39908 -0.77946
 H -0.56282 -0.31623 -0.58801
 H -0.29304 -0.38404 1.16418
 H -0.36097 1.18719 0.29957
 H 1.70503 -0.42281 -0.33677
7
SN2_IRC_Cartesians_noMW_output/SN2_IRC_Cartesians_noMW point 100
C -0.32524 0.12917 0.23253
 O 1.44084 0.19814 0.00791
 F -1.59869 -0.36935 -0.78088
 H -0.56489 -0.32737 -0.58801
 H -0.29495 -0.39558 1.16539
 H -0.37334 1.17654 0.30011
 H 1.71626 -0.41154 -0.33705
7
SN2_IRC_Cartesians_noMW_output/SN2_IRC_Cartesians_noMW point 101
C -0.34556 0.11938 0.23306
 O 1.44090 0.20014 0.00734
 F -1.57322 -0.33911 -0.78232
 H -0.56701 -0.33870 -0.58802
 H -0.29689 -0.40732 1.16662
 H -0.38591 1.16571 0.30065
 H 1.72768 -0.40009 -0.33733
7
SN2_IRC_Cartesians_noMW_output/SN2_IRC_Cartesians_noMW point 102
C -0.36381 0.11059 0.23353
 O 1.44095 0.20193 0.00683
 F -1.55034 -0.31196 -0.78361
 H -0.56890 -0.34888 -0.58803
 H -0.29863 -0.41787 1.16772
 H -0.39721 1.15598 0.30114
 H 1.73794 -0.38980 -0.33759
7
SN2_IRC_Cartesians_noMW_output/SN2_IRC_Cartesians_noMW point 103
C -0.37644 0.10450 0.23386
 O 1.44099 0.20318 0.00648
 F -1.53451 -0.29316 -0.78451
 H -0.57022 -0.35592 -0.58803
 H -0.29983 -0.42517 1.16848
 H -0.40503 1.14925 0.30148
 H 1.74504 -0.38268 -0.33776
7
SN2_IRC_Cartesians_noMW_output/SN2_IRC_Cartesians_noMW point 104
C -0.38566 0.10006 0.23410
 O 1.44101 0.20408 0.00622
 F -1.52295 -0.27944 -0.78516
 H -0.57118 -0.36106 -0.58803
 H -0.30071 -0.43049 1.16904
 H -0.41074 1.14434 0.30173
 H 1.75022 -0.37749 -0.33789
