# Supplementary material for: Low dimensional representations along intrinsic reaction coordinates and molecular dynamics trajectories using interatomic distance matrices
Source: Chem Sci. 2019 Sep 18;10(43):9954–68. doi: 10.1039/c9sc02742d (PMC6991188; doi:10.1039/c9sc02742d)
Supplement: Supplementary file 1 [file SC-010-C9SC02742D-s001.zip › C9SC02742D-SI/ESI_xyz_files/SN2_IRC_Cartesians_noMW_output/SN2_IRC_Cartesians_noMW_all_PCs.xyz]

7
SN2_IRC_Cartesians_noMW_output/SN2_IRC_Cartesians_noMW point 1
C -0.59314 -0.07145 0.00391
 O 1.68126 0.33808 0.00813
 F -2.31617 0.33208 -0.00413
 H -0.32143 -0.62750 -0.91928
 H -0.32518 -0.62383 0.91930
 H -0.55419 0.93920 0.00080
 H 2.42886 -0.28658 -0.00874
7
SN2_IRC_Cartesians_noMW_output/SN2_IRC_Cartesians_noMW point 2
C -0.57478 -0.06002 0.00254
 O 1.67450 0.33674 0.00720
 F -2.31059 0.29547 -0.00022
 H -0.32282 -0.61379 -0.91936
 H -0.32758 -0.61022 0.91682
 H -0.54495 0.95201 -0.00064
 H 2.40622 -0.30020 -0.00634
7
SN2_IRC_Cartesians_noMW_output/SN2_IRC_Cartesians_noMW point 3
C -0.55699 -0.04814 0.00140
 O 1.66576 0.33535 0.00591
 F -2.29576 0.25703 0.00281
 H -0.32553 -0.59934 -0.91887
 H -0.33099 -0.59611 0.91454
 H -0.53653 0.96539 -0.00173
 H 2.38005 -0.31419 -0.00405
7
SN2_IRC_Cartesians_noMW_output/SN2_IRC_Cartesians_noMW point 4
C -0.54022 -0.03658 0.00044
 O 1.65650 0.33399 0.00452
 F -2.27745 0.21942 0.00520
 H -0.32872 -0.58515 -0.91810
 H -0.33469 -0.58240 0.91247
 H -0.52883 0.97845 -0.00258
 H 2.35340 -0.32773 -0.00197
7
SN2_IRC_Cartesians_noMW_output/SN2_IRC_Cartesians_noMW point 5
C -0.52401 -0.02519 -0.00033
 O 1.64699 0.33261 0.00309
 F -2.25726 0.18229 0.00700
 H -0.33222 -0.57113 -0.91708
 H -0.33849 -0.56891 0.91062
 H -0.52149 0.99132 -0.00319
 H 2.32648 -0.34099 -0.00011
7
SN2_IRC_Cartesians_noMW_output/SN2_IRC_Cartesians_noMW point 6
C -0.50785 -0.01374 -0.00106
 O 1.63721 0.33121 0.00161
 F -2.23590 0.14488 0.00864
 H -0.33589 -0.55699 -0.91597
 H -0.34241 -0.55535 0.90881
 H -0.51424 1.00428 -0.00374
 H 2.29908 -0.35430 0.00171
7
SN2_IRC_Cartesians_noMW_output/SN2_IRC_Cartesians_noMW point 7
C -0.49239 -0.00262 -0.00146
 O 1.62735 0.32973 0.00016
 F -2.21326 0.10844 0.00916
 H -0.33987 -0.54316 -0.91445
 H -0.34626 -0.54220 0.90741
 H -0.50734 1.01688 -0.00386
 H 2.27177 -0.36707 0.00304
7
SN2_IRC_Cartesians_noMW_output/SN2_IRC_Cartesians_noMW point 8
C -0.47726 0.00834 -0.00167
 O 1.61747 0.32819 -0.00129
 F -2.19011 0.07247 0.00907
 H -0.34399 -0.52948 -0.91270
 H -0.35005 -0.52924 0.90623
 H -0.50058 1.02931 -0.00375
 H 2.24452 -0.37959 0.00411
7
SN2_IRC_Cartesians_noMW_output/SN2_IRC_Cartesians_noMW point 9
C -0.46223 0.01913 -0.00169
 O 1.60784 0.32658 -0.00266
 F -2.16787 0.03703 0.00840
 H -0.34809 -0.51599 -0.91077
 H -0.35362 -0.51648 0.90528
 H -0.49376 1.04156 -0.00342
 H 2.21773 -0.39184 0.00487
7
SN2_IRC_Cartesians_noMW_output/SN2_IRC_Cartesians_noMW point 10
C -0.44692 0.02971 -0.00156
 O 1.59915 0.32485 -0.00381
 F -2.14998 0.00245 0.00723
 H -0.35172 -0.50281 -0.90877
 H -0.35655 -0.50398 0.90455
 H -0.48645 1.05355 -0.00291
 H 2.19247 -0.40377 0.00526
7
SN2_IRC_Cartesians_noMW_output/SN2_IRC_Cartesians_noMW point 11
C -0.43174 0.03949 -0.00135
 O 1.59239 0.32309 -0.00458
 F -2.14018 -0.02926 0.00592
 H -0.35431 -0.49072 -0.90698
 H -0.35840 -0.49240 0.90401
 H -0.47868 1.06459 -0.00235
 H 2.17092 -0.41479 0.00532
7
SN2_IRC_Cartesians_noMW_output/SN2_IRC_Cartesians_noMW point 12
C -0.41755 0.04809 -0.00115
 O 1.58753 0.32144 -0.00502
 F -2.13728 -0.05691 0.00477
 H -0.35590 -0.48020 -0.90552
 H -0.35934 -0.48219 0.90358
 H -0.47101 1.07427 -0.00187
 H 2.15355 -0.42448 0.00521
7
SN2_IRC_Cartesians_noMW_output/SN2_IRC_Cartesians_noMW point 13
C -0.40444 0.05572 -0.00098
 O 1.58387 0.31992 -0.00528
 F -2.13813 -0.08133 0.00383
 H -0.35688 -0.47091 -0.90433
 H -0.35977 -0.47312 0.90320
 H -0.46371 1.08284 -0.00148
 H 2.13907 -0.43311 0.00504
7
SN2_IRC_Cartesians_noMW_output/SN2_IRC_Cartesians_noMW point 14
C -0.39221 0.06268 -0.00086
 O 1.58088 0.31851 -0.00543
 F -2.14079 -0.10352 0.00306
 H -0.35754 -0.46249 -0.90332
 H -0.35995 -0.46484 0.90283
 H -0.45679 1.09065 -0.00116
 H 2.12640 -0.44099 0.00487
7
SN2_IRC_Cartesians_noMW_output/SN2_IRC_Cartesians_noMW point 15
C -0.38065 0.06918 -0.00076
 O 1.57830 0.31719 -0.00553
 F -2.14431 -0.12418 0.00240
 H -0.35802 -0.45464 -0.90242
 H -0.36001 -0.45711 0.90248
 H -0.45019 1.09793 -0.00088
 H 2.11487 -0.44836 0.00472
7
SN2_IRC_Cartesians_noMW_output/SN2_IRC_Cartesians_noMW point 16
C -0.36989 0.07513 -0.00068
 O 1.57615 0.31597 -0.00558
 F -2.14870 -0.14304 0.00187
 H -0.35831 -0.44749 -0.90165
 H -0.35993 -0.45003 0.90214
 H -0.44398 1.10458 -0.00066
 H 2.10466 -0.45511 0.00457
7
SN2_IRC_Cartesians_noMW_output/SN2_IRC_Cartesians_noMW point 17
C -0.35912 0.08108 -0.00061
 O 1.57400 0.31474 -0.00563
 F -2.15308 -0.16193 0.00135
 H -0.35859 -0.44032 -0.90088
 H -0.35985 -0.44294 0.90179
 H -0.43777 1.11124 -0.00044
 H 2.09442 -0.46187 0.00443
7
SN2_IRC_Cartesians_noMW_output/SN2_IRC_Cartesians_noMW point 18
C -0.34897 0.08660 -0.00054
 O 1.57224 0.31359 -0.00563
 F -2.15835 -0.17938 0.00086
 H -0.35872 -0.43371 -0.90019
 H -0.35963 -0.43637 0.90148
 H -0.43185 1.11741 -0.00024
 H 2.08528 -0.46813 0.00426
7
SN2_IRC_Cartesians_noMW_output/SN2_IRC_Cartesians_noMW point 19
C -0.33901 0.09195 -0.00046
 O 1.57066 0.31245 -0.00559
 F -2.16416 -0.19628 0.00036
 H -0.35876 -0.42730 -0.89953
 H -0.35933 -0.43000 0.90120
 H -0.42599 1.12339 -0.00003
 H 2.07659 -0.47421 0.00406
7
SN2_IRC_Cartesians_noMW_output/SN2_IRC_Cartesians_noMW point 20
C -0.32919 0.09714 -0.00035
 O 1.56933 0.31132 -0.00551
 F -2.17082 -0.21265 -0.00020
 H -0.35868 -0.42110 -0.89888
 H -0.35890 -0.42380 0.90096
 H -0.42014 1.12919 0.00020
 H 2.06842 -0.48010 0.00380
7
SN2_IRC_Cartesians_noMW_output/SN2_IRC_Cartesians_noMW point 21
C -0.31944 0.10221 -0.00022
 O 1.56825 0.31017 -0.00538
 F -2.17853 -0.22856 -0.00085
 H -0.35848 -0.41506 -0.89824
 H -0.35832 -0.41776 0.90076
 H -0.41426 1.13483 0.00045
 H 2.06077 -0.48583 0.00347
7
SN2_IRC_Cartesians_noMW_output/SN2_IRC_Cartesians_noMW point 22
C -0.30967 0.10716 -0.00006
 O 1.56748 0.30901 -0.00518
 F -2.18751 -0.24407 -0.00158
 H -0.35814 -0.40918 -0.89759
 H -0.35755 -0.41185 0.90062
 H -0.40828 1.14035 0.00075
 H 2.05367 -0.49142 0.00305
7
SN2_IRC_Cartesians_noMW_output/SN2_IRC_Cartesians_noMW point 23
C -0.29981 0.11202 0.00014
 O 1.56705 0.30782 -0.00491
 F -2.19812 -0.25924 -0.00243
 H -0.35760 -0.40342 -0.89696
 H -0.35656 -0.40604 0.90054
 H -0.40212 1.14575 0.00108
 H 2.04717 -0.49690 0.00253
7
SN2_IRC_Cartesians_noMW_output/SN2_IRC_Cartesians_noMW point 24
C -0.28975 0.11681 0.00038
 O 1.56708 0.30659 -0.00454
 F -2.21093 -0.27407 -0.00338
 H -0.35681 -0.39779 -0.89634
 H -0.35528 -0.40032 0.90052
 H -0.39571 1.15106 0.00144
 H 2.04140 -0.50228 0.00190
7
SN2_IRC_Cartesians_noMW_output/SN2_IRC_Cartesians_noMW point 25
C -0.27932 0.12151 0.00066
 O 1.56780 0.30529 -0.00401
 F -2.22713 -0.28851 -0.00441
 H -0.35561 -0.39232 -0.89576
 H -0.35357 -0.39468 0.90056
 H -0.38886 1.15626 0.00184
 H 2.03670 -0.50755 0.00113
7
SN2_IRC_Cartesians_noMW_output/SN2_IRC_Cartesians_noMW point 26
C -0.26835 0.12603 0.00094
 O 1.56971 0.30393 -0.00324
 F -2.24912 -0.30213 -0.00541
 H -0.35369 -0.38717 -0.89535
 H -0.35115 -0.38924 0.90065
 H -0.38135 1.16122 0.00221
 H 2.03395 -0.51263 0.00019
7
SN2_IRC_Cartesians_noMW_output/SN2_IRC_Cartesians_noMW point 27
C -0.25723 0.12988 0.00115
 O 1.57361 0.30257 -0.00209
 F -2.27982 -0.31324 -0.00606
 H -0.35059 -0.38301 -0.89532
 H -0.34767 -0.38457 0.90075
 H -0.37323 1.16537 0.00243
 H 2.03492 -0.51701 -0.00087
7
SN2_IRC_Cartesians_noMW_output/SN2_IRC_Cartesians_noMW point 28
C -0.24728 0.13265 0.00122
 O 1.57894 0.30141 -0.00072
 F -2.31519 -0.32068 -0.00613
 H -0.34670 -0.38026 -0.89574
 H -0.34362 -0.38117 0.90079
 H -0.36550 1.16828 0.00243
 H 2.03934 -0.52022 -0.00185
7
SN2_IRC_Cartesians_noMW_output/SN2_IRC_Cartesians_noMW point 29
C -0.23778 0.13511 0.00122
 O 1.58450 0.30033 0.00066
 F -2.35099 -0.32712 -0.00597
 H -0.34267 -0.37791 -0.89628
 H -0.33954 -0.37812 0.90078
 H -0.35802 1.17084 0.00233
 H 2.04450 -0.52312 -0.00274
7
SN2_IRC_Cartesians_noMW_output/SN2_IRC_Cartesians_noMW point 30
C -0.22799 0.13775 0.00122
 O 1.58998 0.29922 0.00204
 F -2.38681 -0.33413 -0.00579
 H -0.33867 -0.37535 -0.89681
 H -0.33547 -0.37486 0.90074
 H -0.35037 1.17359 0.00222
 H 2.04933 -0.52623 -0.00362
7
SN2_IRC_Cartesians_noMW_output/SN2_IRC_Cartesians_noMW point 31
C -0.21764 0.14073 0.00121
 O 1.59527 0.29805 0.00339
 F -2.42252 -0.34222 -0.00562
 H -0.33472 -0.37237 -0.89730
 H -0.33144 -0.37120 0.90068
 H -0.34243 1.17673 0.00213
 H 2.05347 -0.52972 -0.00449
7
SN2_IRC_Cartesians_noMW_output/SN2_IRC_Cartesians_noMW point 32
C -0.20655 0.14417 0.00120
 O 1.60027 0.29681 0.00472
 F -2.45794 -0.35181 -0.00546
 H -0.33086 -0.36882 -0.89773
 H -0.32749 -0.36699 0.90057
 H -0.33410 1.18039 0.00204
 H 2.05666 -0.53374 -0.00533
7
SN2_IRC_Cartesians_noMW_output/SN2_IRC_Cartesians_noMW point 33
C -0.19449 0.14822 0.00118
 O 1.60487 0.29546 0.00600
 F -2.49285 -0.36338 -0.00531
 H -0.32714 -0.36453 -0.89807
 H -0.32366 -0.36206 0.90041
 H -0.32528 1.18474 0.00195
 H 2.05854 -0.53846 -0.00614
7
SN2_IRC_Cartesians_noMW_output/SN2_IRC_Cartesians_noMW point 34
C -0.18115 0.15311 0.00114
 O 1.60888 0.29398 0.00720
 F -2.52685 -0.37765 -0.00516
 H -0.32363 -0.35920 -0.89831
 H -0.32001 -0.35613 0.90016
 H -0.31581 1.19003 0.00187
 H 2.05857 -0.54414 -0.00689
7
SN2_IRC_Cartesians_noMW_output/SN2_IRC_Cartesians_noMW point 35
C -0.16610 0.15916 0.00107
 O 1.61200 0.29233 0.00828
 F -2.55921 -0.39568 -0.00498
 H -0.32045 -0.35246 -0.89838
 H -0.31668 -0.34883 0.89977
 H -0.30553 1.19663 0.00178
 H 2.05597 -0.55114 -0.00754
7
SN2_IRC_Cartesians_noMW_output/SN2_IRC_Cartesians_noMW point 36
C -0.14883 0.16676 0.00095
 O 1.61379 0.29046 0.00918
 F -2.58869 -0.41883 -0.00477
 H -0.31780 -0.34377 -0.89824
 H -0.31384 -0.33969 0.89921
 H -0.29422 1.20500 0.00169
 H 2.04959 -0.55994 -0.00803
7
SN2_IRC_Cartesians_noMW_output/SN2_IRC_Cartesians_noMW point 37
C -0.12898 0.17632 0.00079
 O 1.61368 0.28833 0.00978
 F -2.61330 -0.44840 -0.00451
 H -0.31597 -0.33264 -0.89779
 H -0.31178 -0.32824 0.89841
 H -0.28183 1.21559 0.00160
 H 2.03817 -0.57096 -0.00827
7
SN2_IRC_Cartesians_noMW_output/SN2_IRC_Cartesians_noMW point 38
C -0.10684 0.18785 0.00056
 O 1.61125 0.28600 0.00999
 F -2.63086 -0.48457 -0.00422
 H -0.31521 -0.31899 -0.89699
 H -0.31075 -0.31446 0.89736
 H -0.26865 1.22842 0.00152
 H 2.02107 -0.58425 -0.00822
7
SN2_IRC_Cartesians_noMW_output/SN2_IRC_Cartesians_noMW point 39
C -0.08339 0.20084 0.00029
 O 1.60659 0.28354 0.00982
 F -2.64057 -0.52570 -0.00393
 H -0.31558 -0.30345 -0.89586
 H -0.31082 -0.29899 0.89611
 H -0.25527 1.24294 0.00145
 H 1.99903 -0.59919 -0.00788
7
SN2_IRC_Cartesians_noMW_output/SN2_IRC_Cartesians_noMW point 40
C -0.05962 0.21461 -0.00000
 O 1.60028 0.28107 0.00933
 F -2.64361 -0.56960 -0.00368
 H -0.31684 -0.28685 -0.89448
 H -0.31175 -0.28260 0.89475
 H -0.24214 1.25838 0.00141
 H 1.97367 -0.61500 -0.00733
7
SN2_IRC_Cartesians_noMW_output/SN2_IRC_Cartesians_noMW point 41
C -0.03599 0.22871 -0.00029
 O 1.59289 0.27862 0.00863
 F -2.64183 -0.61475 -0.00349
 H -0.31874 -0.26976 -0.89294
 H -0.31329 -0.26584 0.89335
 H -0.22939 1.27421 0.00139
 H 1.94635 -0.63118 -0.00665
7
SN2_IRC_Cartesians_noMW_output/SN2_IRC_Cartesians_noMW point 42
C -0.01267 0.24293 -0.00057
 O 1.58480 0.27620 0.00779
 F -2.63667 -0.66041 -0.00337
 H -0.32106 -0.25246 -0.89129
 H -0.31524 -0.24895 0.89193
 H -0.21703 1.29019 0.00141
 H 1.91786 -0.64749 -0.00590
7
SN2_IRC_Cartesians_noMW_output/SN2_IRC_Cartesians_noMW point 43
C 0.01034 0.25718 -0.00084
 O 1.57620 0.27381 0.00684
 F -2.62895 -0.70630 -0.00332
 H -0.32371 -0.23508 -0.88956
 H -0.31749 -0.23203 0.89051
 H -0.20499 1.30623 0.00146
 H 1.88860 -0.66382 -0.00511
7
SN2_IRC_Cartesians_noMW_output/SN2_IRC_Cartesians_noMW point 44
C 0.03302 0.27143 -0.00108
 O 1.56719 0.27145 0.00581
 F -2.61905 -0.75226 -0.00334
 H -0.32663 -0.21765 -0.88775
 H -0.31999 -0.21512 0.88910
 H -0.19327 1.32228 0.00155
 H 1.85872 -0.68013 -0.00428
7
SN2_IRC_Cartesians_noMW_output/SN2_IRC_Cartesians_noMW point 45
C 0.05534 0.28565 -0.00131
 O 1.55780 0.26912 0.00469
 F -2.60707 -0.79821 -0.00344
 H -0.32981 -0.20022 -0.88587
 H -0.32272 -0.19825 0.88771
 H -0.18186 1.33831 0.00166
 H 1.82833 -0.69639 -0.00343
7
SN2_IRC_Cartesians_noMW_output/SN2_IRC_Cartesians_noMW point 46
C 0.07726 0.29981 -0.00152
 O 1.54804 0.26683 0.00349
 F -2.59301 -0.84406 -0.00363
 H -0.33325 -0.18282 -0.88392
 H -0.32569 -0.18146 0.88633
 H -0.17081 1.35428 0.00181
 H 1.79745 -0.71258 -0.00256
7
SN2_IRC_Cartesians_noMW_output/SN2_IRC_Cartesians_noMW point 47
C 0.09872 0.31388 -0.00170
 O 1.53793 0.26458 0.00221
 F -2.57682 -0.88972 -0.00392
 H -0.33696 -0.16549 -0.88190
 H -0.32889 -0.16478 0.88499
 H -0.16013 1.37017 0.00200
 H 1.76615 -0.72864 -0.00168
7
SN2_IRC_Cartesians_noMW_output/SN2_IRC_Cartesians_noMW point 48
C 0.11967 0.32784 -0.00184
 O 1.52746 0.26236 0.00086
 F -2.55849 -0.93509 -0.00436
 H -0.34093 -0.14825 -0.87979
 H -0.33231 -0.14825 0.88369
 H -0.14985 1.38594 0.00226
 H 1.73445 -0.74455 -0.00081
7
SN2_IRC_Cartesians_noMW_output/SN2_IRC_Cartesians_noMW point 49
C 0.14005 0.34164 -0.00190
 O 1.51666 0.26018 -0.00057
 F -2.53802 -0.98008 -0.00506
 H -0.34518 -0.13114 -0.87755
 H -0.33593 -0.13191 0.88247
 H -0.14000 1.40156 0.00261
 H 1.70241 -0.76024 0.00001
7
SN2_IRC_Cartesians_noMW_output/SN2_IRC_Cartesians_noMW point 50
C 0.15983 0.35526 -0.00181
 O 1.50556 0.25798 -0.00205
 F -2.51543 -1.02457 -0.00629
 H -0.34975 -0.11419 -0.87509
 H -0.33970 -0.11581 0.88144
 H -0.13056 1.41698 0.00316
 H 1.67005 -0.77565 0.00063
7
SN2_IRC_Cartesians_noMW_output/SN2_IRC_Cartesians_noMW point 51
C 0.17896 0.36864 -0.00137
 O 1.49417 0.25569 -0.00355
 F -2.49080 -1.06845 -0.00869
 H -0.35475 -0.09742 -0.87217
 H -0.34349 -0.10000 0.88083
 H -0.12147 1.43217 0.00417
 H 1.63738 -0.79063 0.00077
7
SN2_IRC_Cartesians_noMW_output/SN2_IRC_Cartesians_noMW point 52
C 0.19740 0.38172 -0.00008
 O 1.48255 0.25307 -0.00497
 F -2.46420 -1.11154 -0.01387
 H -0.36041 -0.08083 -0.86819
 H -0.34700 -0.08459 0.88120
 H -0.11260 1.44705 0.00625
 H 1.60427 -0.80489 -0.00033
7
SN2_IRC_Cartesians_noMW_output/SN2_IRC_Cartesians_noMW point 53
C 0.21507 0.39433 0.00315
 O 1.47080 0.24958 -0.00613
 F -2.43583 -1.15346 -0.02554
 H -0.36735 -0.06440 -0.86177
 H -0.34956 -0.06981 0.88386
 H -0.10359 1.46148 0.01081
 H 1.57046 -0.81773 -0.00438
7
SN2_IRC_Cartesians_noMW_output/SN2_IRC_Cartesians_noMW point 54
C 0.23160 0.40600 0.01068
 O 1.45922 0.24413 -0.00659
 F -2.40626 -1.19299 -0.05145
 H -0.37675 -0.04827 -0.85004
 H -0.34969 -0.05630 0.89156
 H -0.09379 1.47501 0.02082
 H 1.53566 -0.82759 -0.01497
7
SN2_IRC_Cartesians_noMW_output/SN2_IRC_Cartesians_noMW point 55
C 0.24572 0.41553 0.02599
 O 1.44868 0.23517 -0.00566
 F -2.37716 -1.22670 -0.10307
 H -0.39024 -0.03325 -0.82884
 H -0.34508 -0.04559 0.90841
 H -0.08257 1.48641 0.04067
 H 1.50065 -0.83157 -0.03749
7
SN2_IRC_Cartesians_noMW_output/SN2_IRC_Cartesians_noMW point 56
C 0.25514 0.42121 0.05052
 O 1.44048 0.22222 -0.00293
 F -2.35111 -1.24924 -0.18516
 H -0.40811 -0.02117 -0.79662
 H -0.33443 -0.03975 0.93626
 H -0.07052 1.49380 0.07217
 H 1.46856 -0.82707 -0.07425
7
SN2_IRC_Cartesians_noMW_output/SN2_IRC_Cartesians_noMW point 57
C 0.25850 0.42243 0.08163
 O 1.43513 0.20674 0.00124
 F -2.32881 -1.25819 -0.28880
 H -0.42868 -0.01334 -0.75683
 H -0.31917 -0.03944 0.97207
 H -0.05928 1.49638 0.11191
 H 1.44231 -0.81457 -0.12121
7
SN2_IRC_Cartesians_noMW_output/SN2_IRC_Cartesians_noMW point 58
C 0.25544 0.41923 0.11667
 O 1.43256 0.19004 0.00637
 F -2.30986 -1.25341 -0.40528
 H -0.45051 -0.01016 -0.71274
 H -0.30085 -0.04450 1.01278
 H -0.04997 1.49411 0.15653
 H 1.42319 -0.79530 -0.17433
7
SN2_IRC_Cartesians_noMW_output/SN2_IRC_Cartesians_noMW point 59
C 0.24792 0.41346 0.15205
 O 1.43107 0.17367 0.01162
 F -2.28984 -1.24051 -0.52276
 H -0.47233 -0.01002 -0.66854
 H -0.28225 -0.05262 1.05408
 H -0.04306 1.48898 0.20154
 H 1.40850 -0.77296 -0.22799
7
SN2_IRC_Cartesians_noMW_output/SN2_IRC_Cartesians_noMW point 60
C 0.23503 0.40438 0.18842
 O 1.43137 0.15741 0.01720
 F -2.27062 -1.21708 -0.64332
 H -0.49418 -0.01373 -0.62356
 H -0.26271 -0.06473 1.09677
 H -0.03871 1.48015 0.24770
 H 1.39982 -0.74640 -0.28321
7
SN2_IRC_Cartesians_noMW_output/SN2_IRC_Cartesians_noMW point 61
C 0.21773 0.39281 0.22451
 O 1.43271 0.14176 0.02279
 F -2.25029 -1.18574 -0.76285
 H -0.51568 -0.02048 -0.57923
 H -0.24326 -0.07976 1.13933
 H -0.03694 1.46854 0.29346
 H 1.39573 -0.71713 -0.33802
7
SN2_IRC_Cartesians_noMW_output/SN2_IRC_Cartesians_noMW point 62
C 0.19662 0.37925 0.25980
 O 1.43469 0.12693 0.02825
 F -2.22801 -1.14795 -0.87961
 H -0.53670 -0.02979 -0.53612
 H -0.22434 -0.09716 1.18109
 H -0.03766 1.45466 0.33816
 H 1.39540 -0.68594 -0.39157
7
SN2_IRC_Cartesians_noMW_output/SN2_IRC_Cartesians_noMW point 63
C 0.17246 0.36423 0.29382
 O 1.43689 0.11306 0.03345
 F -2.20296 -1.10548 -0.99210
 H -0.55714 -0.04104 -0.49473
 H -0.20638 -0.11625 1.22148
 H -0.04067 1.43913 0.38122
 H 1.39780 -0.65366 -0.44313
7
SN2_IRC_Cartesians_noMW_output/SN2_IRC_Cartesians_noMW point 64
C 0.14631 0.34853 0.32609
 O 1.43877 0.10026 0.03823
 F -2.17420 -1.06070 -1.09878
 H -0.57695 -0.05340 -0.45554
 H -0.18981 -0.13611 1.25989
 H -0.04562 1.42278 0.42205
 H 1.40151 -0.62135 -0.49194
7
SN2_IRC_Cartesians_noMW_output/SN2_IRC_Cartesians_noMW point 65
C 0.11968 0.33314 0.35606
 O 1.43966 0.08863 0.04243
 F -2.14088 -1.01681 -1.19786
 H -0.59605 -0.06574 -0.41909
 H -0.17516 -0.15553 1.29558
 H -0.05191 1.40673 0.45998
 H 1.40466 -0.59041 -0.53710
7
SN2_IRC_Cartesians_noMW_output/SN2_IRC_Cartesians_noMW point 66
C 0.09449 0.31928 0.38309
 O 1.43888 0.07828 0.04587
 F -2.10263 -0.97765 -1.28728
 H -0.61427 -0.07669 -0.38601
 H -0.16292 -0.17304 1.32773
 H -0.05876 1.39234 0.49423
 H 1.40519 -0.56252 -0.57762
7
SN2_IRC_Cartesians_noMW_output/SN2_IRC_Cartesians_noMW point 67
C 0.07246 0.30796 0.40672
 O 1.43608 0.06925 0.04847
 F -2.06004 -0.94630 -1.36557
 H -0.63141 -0.08514 -0.35677
 H -0.15339 -0.18745 1.35573
 H -0.06533 1.38069 0.52422
 H 1.40163 -0.53901 -0.61280
7
SN2_IRC_Cartesians_noMW_output/SN2_IRC_Cartesians_noMW point 68
C 0.05426 0.29945 0.42698
 O 1.43136 0.06144 0.05028
 F -2.01449 -0.92362 -1.43284
 H -0.64736 -0.09078 -0.33132
 H -0.14639 -0.19840 1.37960
 H -0.07117 1.37210 0.55001
 H 1.39379 -0.52020 -0.64271
7
SN2_IRC_Cartesians_noMW_output/SN2_IRC_Cartesians_noMW point 69
C 0.03948 0.29336 0.44436
 O 1.42515 0.05465 0.05144
 F -1.96722 -0.90836 -1.49071
 H -0.66220 -0.09399 -0.30912
 H -0.14147 -0.20639 1.39996
 H -0.07623 1.36614 0.57221
 H 1.38248 -0.50541 -0.66815
7
SN2_IRC_Cartesians_noMW_output/SN2_IRC_Cartesians_noMW point 70
C 0.02729 0.28908 0.45949
 O 1.41787 0.04867 0.05211
 F -1.91892 -0.89863 -1.54119
 H -0.67611 -0.09543 -0.28948
 H -0.13812 -0.21216 1.41757
 H -0.08072 1.36214 0.59160
 H 1.36871 -0.49368 -0.69010
7
SN2_IRC_Cartesians_noMW_output/SN2_IRC_Cartesians_noMW point 71
C 0.01700 0.28615 0.47284
 O 1.40980 0.04336 0.05240
 F -1.86981 -0.89301 -1.58580
 H -0.68929 -0.09555 -0.27190
 H -0.13602 -0.21626 1.43300
 H -0.08484 1.35959 0.60873
 H 1.35316 -0.48428 -0.70927
7
SN2_IRC_Cartesians_noMW_output/SN2_IRC_Cartesians_noMW point 72
C 0.00824 0.28432 0.48468
 O 1.40104 0.03861 0.05236
 F -1.81991 -0.89075 -1.62548
 H -0.70185 -0.09461 -0.25605
 H -0.13497 -0.21900 1.44661
 H -0.08869 1.35824 0.62399
 H 1.33613 -0.47680 -0.72611
7
SN2_IRC_Cartesians_noMW_output/SN2_IRC_Cartesians_noMW point 73
C 0.00080 0.28345 0.49522
 O 1.39168 0.03434 0.05203
 F -1.76923 -0.89140 -1.66091
 H -0.71389 -0.09275 -0.24167
 H -0.13485 -0.22057 1.45864
 H -0.09233 1.35792 0.63763
 H 1.31781 -0.47098 -0.74094
7
SN2_IRC_Cartesians_noMW_output/SN2_IRC_Cartesians_noMW point 74
C -0.00553 0.28339 0.50466
 O 1.38180 0.03050 0.05146
 F -1.71780 -0.89455 -1.69270
 H -0.72549 -0.09010 -0.22857
 H -0.13553 -0.22113 1.46932
 H -0.09579 1.35847 0.64987
 H 1.29834 -0.46659 -0.75404
7
SN2_IRC_Cartesians_noMW_output/SN2_IRC_Cartesians_noMW point 75
C -0.01099 0.28399 0.51319
 O 1.37146 0.02700 0.05068
 F -1.66568 -0.89969 -1.72152
 H -0.73675 -0.08681 -0.21650
 H -0.13688 -0.22089 1.47890
 H -0.09913 1.35974 0.66098
 H 1.27796 -0.46333 -0.76572
7
SN2_IRC_Cartesians_noMW_output/SN2_IRC_Cartesians_noMW point 76
C -0.01584 0.28506 0.52099
 O 1.36077 0.02379 0.04974
 F -1.61290 -0.90630 -1.74796
 H -0.74774 -0.08307 -0.20527
 H -0.13876 -0.22006 1.48760
 H -0.10243 1.36152 0.67118
 H 1.25689 -0.46095 -0.77628
7
SN2_IRC_Cartesians_noMW_output/SN2_IRC_Cartesians_noMW point 77
C -0.02031 0.28647 0.52823
 O 1.34981 0.02081 0.04866
 F -1.55946 -0.91391 -1.77255
 H -0.75853 -0.07903 -0.19468
 H -0.14107 -0.21882 1.49562
 H -0.10576 1.36366 0.68068
 H 1.23533 -0.45918 -0.78595
7
SN2_IRC_Cartesians_noMW_output/SN2_IRC_Cartesians_noMW point 78
C -0.02460 0.28807 0.53502
 O 1.33862 0.01803 0.04747
 F -1.50535 -0.92213 -1.79568
 H -0.76918 -0.07481 -0.18461
 H -0.14374 -0.21732 1.50310
 H -0.10919 1.36601 0.68961
 H 1.21345 -0.45785 -0.79492
7
SN2_IRC_Cartesians_noMW_output/SN2_IRC_Cartesians_noMW point 79
C -0.02887 0.28979 0.54146
 O 1.32724 0.01542 0.04619
 F -1.45055 -0.93070 -1.81761
 H -0.77972 -0.07052 -0.17496
 H -0.14671 -0.21568 1.51016
 H -0.11277 1.36848 0.69809
 H 1.19137 -0.45680 -0.80332
7
SN2_IRC_Cartesians_noMW_output/SN2_IRC_Cartesians_noMW point 80
C -0.03321 0.29155 0.54759
 O 1.31572 0.01297 0.04483
 F -1.39502 -0.93938 -1.83855
 H -0.79018 -0.06621 -0.16568
 H -0.14995 -0.21399 1.51686
 H -0.11655 1.37099 0.70619
 H 1.16918 -0.45593 -0.81124
7
SN2_IRC_Cartesians_noMW_output/SN2_IRC_Cartesians_noMW point 81
C -0.03772 0.29331 0.55345
 O 1.30406 0.01067 0.04339
 F -1.33872 -0.94804 -1.85861
 H -0.80058 -0.06196 -0.15670
 H -0.15343 -0.21229 1.52324
 H -0.12056 1.37348 0.71396
 H 1.14695 -0.45517 -0.81873
7
SN2_IRC_Cartesians_noMW_output/SN2_IRC_Cartesians_noMW point 82
C -0.04245 0.29502 0.55907
 O 1.29227 0.00852 0.04188
 F -1.28163 -0.95656 -1.87785
 H -0.81093 -0.05779 -0.14803
 H -0.15715 -0.21064 1.52934
 H -0.12483 1.37593 0.72141
 H 1.12472 -0.45447 -0.82582
7
SN2_IRC_Cartesians_noMW_output/SN2_IRC_Cartesians_noMW point 83
C -0.04746 0.29666 0.56445
 O 1.28036 0.00651 0.04030
 F -1.22369 -0.96486 -1.89632
 H -0.82124 -0.05374 -0.13963
 H -0.16109 -0.20907 1.53517
 H -0.12939 1.37829 0.72857
 H 1.10253 -0.45379 -0.83253
7
SN2_IRC_Cartesians_noMW_output/SN2_IRC_Cartesians_noMW point 84
C -0.05280 0.29821 0.56960
 O 1.26833 0.00464 0.03865
 F -1.16487 -0.97288 -1.91402
 H -0.83152 -0.04982 -0.13152
 H -0.16528 -0.20760 1.54074
 H -0.13426 1.38055 0.73543
 H 1.08039 -0.45311 -0.83887
7
SN2_IRC_Cartesians_noMW_output/SN2_IRC_Cartesians_noMW point 85
C -0.05849 0.29965 0.57452
 O 1.25617 0.00294 0.03692
 F -1.10510 -0.98055 -1.93094
 H -0.84176 -0.04606 -0.12370
 H -0.16970 -0.20626 1.54603
 H -0.13947 1.38269 0.74200
 H 1.05834 -0.45241 -0.84483
7
SN2_IRC_Cartesians_noMW_output/SN2_IRC_Cartesians_noMW point 86
C -0.06459 0.30097 0.57919
 O 1.24390 0.00139 0.03512
 F -1.04433 -0.98782 -1.94706
 H -0.85197 -0.04249 -0.11617
 H -0.17437 -0.20506 1.55106
 H -0.14505 1.38467 0.74825
 H 1.03640 -0.45166 -0.85039
7
SN2_IRC_Cartesians_noMW_output/SN2_IRC_Cartesians_noMW point 87
C -0.07112 0.30214 0.58361
 O 1.23150 0.00002 0.03324
 F -0.98250 -0.99464 -1.96232
 H -0.86214 -0.03912 -0.10896
 H -0.17931 -0.20403 1.55578
 H -0.15102 1.38650 0.75419
 H 1.01459 -0.45087 -0.85553
7
SN2_IRC_Cartesians_noMW_output/SN2_IRC_Cartesians_noMW point 88
C -0.07814 0.30314 0.58775
 O 1.21897 -0.00116 0.03127
 F -0.91953 -1.00095 -1.97668
 H -0.87228 -0.03599 -0.10208
 H -0.18452 -0.20318 1.56021
 H -0.15743 1.38813 0.75978
 H 0.99292 -0.45000 -0.86024
7
SN2_IRC_Cartesians_noMW_output/SN2_IRC_Cartesians_noMW point 89
C -0.08569 0.30397 0.59160
 O 1.20631 -0.00214 0.02921
 F -0.85534 -1.00669 -1.99008
 H -0.88237 -0.03310 -0.09557
 H -0.19004 -0.20255 1.56430
 H -0.16431 1.38957 0.76499
 H 0.97144 -0.44906 -0.86446
7
SN2_IRC_Cartesians_noMW_output/SN2_IRC_Cartesians_noMW point 90
C -0.09381 0.30460 0.59515
 O 1.19350 -0.00291 0.02705
 F -0.78985 -1.01180 -2.00244
 H -0.89242 -0.03050 -0.08943
 H -0.19587 -0.20215 1.56804
 H -0.17170 1.39077 0.76982
 H 0.95015 -0.44802 -0.86818
7
SN2_IRC_Cartesians_noMW_output/SN2_IRC_Cartesians_noMW point 91
C -0.10258 0.30500 0.59835
 O 1.18054 -0.00344 0.02479
 F -0.72295 -1.01621 -2.01368
 H -0.90242 -0.02820 -0.08372
 H -0.20206 -0.20200 1.57140
 H -0.17964 1.39172 0.77421
 H 0.92910 -0.44688 -0.87136
7
SN2_IRC_Cartesians_noMW_output/SN2_IRC_Cartesians_noMW point 92
C -0.11203 0.30517 0.60120
 O 1.16743 -0.00371 0.02242
 F -0.65453 -1.01986 -2.02373
 H -0.91237 -0.02624 -0.07846
 H -0.20861 -0.20214 1.57436
 H -0.18818 1.39240 0.77815
 H 0.90830 -0.44561 -0.87394
7
SN2_IRC_Cartesians_noMW_output/SN2_IRC_Cartesians_noMW point 93
C -0.12225 0.30506 0.60366
 O 1.15413 -0.00372 0.01992
 F -0.58445 -1.02265 -2.03248
 H -0.92226 -0.02466 -0.07368
 H -0.21556 -0.20259 1.57688
 H -0.19738 1.39276 0.78159
 H 0.88778 -0.44421 -0.87589
7
SN2_IRC_Cartesians_noMW_output/SN2_IRC_Cartesians_noMW point 94
C -0.13330 0.30465 0.60570
 O 1.14066 -0.00343 0.01730
 F -0.51257 -1.02451 -2.03985
 H -0.93209 -0.02348 -0.06941
 H -0.22295 -0.20338 1.57893
 H -0.20730 1.39279 0.78451
 H 0.86757 -0.44264 -0.87717
7
SN2_IRC_Cartesians_noMW_output/SN2_IRC_Cartesians_noMW point 95
C -0.14526 0.30392 0.60730
 O 1.12698 -0.00282 0.01453
 F -0.43874 -1.02535 -2.04575
 H -0.94187 -0.02274 -0.06570
 H -0.23080 -0.20455 1.58048
 H -0.21799 1.39245 0.78686
 H 0.84769 -0.44090 -0.87772
7
SN2_IRC_Cartesians_noMW_output/SN2_IRC_Cartesians_noMW point 96
C -0.15820 0.30284 0.60844
 O 1.11307 -0.00187 0.01161
 F -0.36276 -1.02510 -2.05012
 H -0.95160 -0.02249 -0.06256
 H -0.23915 -0.20613 1.58152
 H -0.22952 1.39172 0.78863
 H 0.82816 -0.43896 -0.87752
7
SN2_IRC_Cartesians_noMW_output/SN2_IRC_Cartesians_noMW point 97
C -0.17219 0.30139 0.60910
 O 1.09892 -0.00059 0.00853
 F -0.28446 -1.02368 -2.05292
 H -0.96130 -0.02273 -0.06000
 H -0.24801 -0.20815 1.58203
 H -0.24193 1.39056 0.78980
 H 0.80897 -0.43680 -0.87655
7
SN2_IRC_Cartesians_noMW_output/SN2_IRC_Cartesians_noMW point 98
C -0.18727 0.29954 0.60932
 O 1.08450 0.00104 0.00529
 F -0.20365 -1.02106 -2.05423
 H -0.97099 -0.02349 -0.05800
 H -0.25741 -0.21062 1.58204
 H -0.25527 1.38896 0.79040
 H 0.79009 -0.43438 -0.87483
7
SN2_IRC_Cartesians_noMW_output/SN2_IRC_Cartesians_noMW point 99
C -0.20346 0.29731 0.60918
 O 1.06977 0.00297 0.00190
 F -0.12018 -1.01726 -2.05435
 H -0.98075 -0.02474 -0.05643
 H -0.26730 -0.21355 1.58165
 H -0.26949 1.38693 0.79054
 H 0.77142 -0.43168 -0.87249
7
SN2_IRC_Cartesians_noMW_output/SN2_IRC_Cartesians_noMW point 100
C -0.22059 0.29476 0.60893
 O 1.05472 0.00507 -0.00160
 F -0.03420 -1.01250 -2.05409
 H -0.99071 -0.02636 -0.05500
 H -0.27753 -0.21686 1.58114
 H -0.28444 1.38455 0.79055
 H 0.75274 -0.42865 -0.86992
7
SN2_IRC_Cartesians_noMW_output/SN2_IRC_Cartesians_noMW point 101
C -0.23798 0.29210 0.60920
 O 1.03952 0.00693 -0.00506
 F 0.05288 -1.00753 -2.05559
 H -1.00109 -0.02798 -0.05288
 H -0.28757 -0.22033 1.58124
 H -0.29942 1.38207 0.79123
 H 0.73367 -0.42527 -0.86814
7
SN2_IRC_Cartesians_noMW_output/SN2_IRC_Cartesians_noMW point 102
C -0.25329 0.29000 0.61148
 O 1.02508 0.00759 -0.00797
 F 0.13428 -1.00437 -2.06372
 H -1.01199 -0.02865 -0.04832
 H -0.29583 -0.22318 1.58364
 H -0.31219 1.38026 0.79443
 H 0.71395 -0.42164 -0.86954
7
SN2_IRC_Cartesians_noMW_output/SN2_IRC_Cartesians_noMW point 103
C -0.26324 0.28925 0.61675
 O 1.01327 0.00618 -0.00971
 F 0.19800 -1.00523 -2.08175
 H -1.02263 -0.02742 -0.04024
 H -0.30033 -0.22447 1.58950
 H -0.31986 1.37997 0.80142
 H 0.69480 -0.41827 -0.87598
7
SN2_IRC_Cartesians_noMW_output/SN2_IRC_Cartesians_noMW point 104
C -0.27000 0.28931 0.62320
 O 1.00312 0.00384 -0.01084
 F 0.25073 -1.00842 -2.10362
 H -1.03271 -0.02517 -0.03084
 H -0.30291 -0.22479 1.59670
 H -0.32468 1.38057 0.80987
 H 0.67646 -0.41534 -0.88447
