# Supplementary material for: Low dimensional representations along intrinsic reaction coordinates and molecular dynamics trajectories using interatomic distance matrices
Source: Chem Sci. 2019 Sep 18;10(43):9954–68. doi: 10.1039/c9sc02742d (PMC6991188; doi:10.1039/c9sc02742d)
Supplement: Supplementary file 1 [file SC-010-C9SC02742D-s001.zip › C9SC02742D-SI/ESI_xyz_files/input_files/bifurcation/bifur_traj_D.xyz]

13
Title
 C                 -0.00603800    0.11288988    0.79909693
 C                  0.10411912    0.02414717   -0.74178091
 C                  1.30560308    0.51732610   -0.05390120
 C                 -0.58550478    1.16874836    1.53851909
 C                 -0.59720673    1.11505165   -1.51136897
 F                  0.01719013   -1.17349613    1.41707041
 F                  0.09840258   -1.11735730   -1.45767374
 H                 -0.48420427    2.15692878    1.11038997
 H                 -0.29499371    2.11974028   -1.17728760
 H                 -1.68251412    0.90176336    1.71009353
 H                 -1.73934703    0.99277101   -1.22697770
 H                 -0.09035901    1.22195260    2.60309642
 H                 -0.51869178    0.80727465   -2.61783723
13
Title
 C                 -0.00826178    0.11135520    0.79093259
 C                  0.10580191    0.02165141   -0.74442695
 C                  1.30418384    0.51583490   -0.04772145
 C                 -0.58199800    1.17720756    1.53161866
 C                 -0.59619105    1.11454917   -1.50803037
 F                  0.01319510   -1.17573669    1.41784823
 F                  0.09515860   -1.11593230   -1.45423071
 H                 -0.48682617    2.13912157    1.11356001
 H                 -0.28218588    2.13584476   -1.19808404
 H                 -1.71493863    0.88750837    1.67625036
 H                 -1.69409621    1.00135533   -1.20156848
 H                 -0.05905284    1.19489931    2.65134883
 H                 -0.46705613    0.82808128   -2.62204995
13
Title
 C                 -0.00947898    0.10835511    0.78100700
 C                  0.10730783    0.01953060   -0.74673593
 C                  1.30273801    0.51370603   -0.04079632
 C                 -0.57951780    1.18570564    1.52650507
 C                 -0.59587649    1.11390258   -1.50471845
 F                  0.00908158   -1.17744581    1.41846988
 F                  0.09176288   -1.11461162   -1.45049270
 H                 -0.48884924    2.12555851    1.11376739
 H                 -0.26874398    2.14922272   -1.22384729
 H                 -1.73912042    0.87800057    1.64071033
 H                 -1.63950334    1.01244148   -1.17885415
 H                 -0.03302736    1.16616331    2.68695532
 H                 -0.41285526    0.85558196   -2.61678736
13
Title
 C                 -0.00957314    0.10368319    0.76912569
 C                  0.10867368    0.01793114   -0.74857103
 C                  1.30128691    0.51078986   -0.03298415
 C                 -0.57836109    1.19352851    1.52375943
 C                 -0.59557956    1.11338509   -1.50157122
 F                  0.00479671   -1.17849896    1.41888024
 F                  0.08816516   -1.11346830   -1.44642538
 H                 -0.48927811    2.12238961    1.10865687
 H                 -0.25467925    2.15776481   -1.25468368
 H                 -1.75064430    0.87523660    1.60388621
 H                 -1.58130554    1.02587704   -1.15886400
 H                 -0.01533870    1.13632617    2.70425933
 H                 -0.35743159    0.89008517   -2.60019958
13
Title
 C                 -0.00845182    0.09730782    0.75551784
 C                  0.10990219    0.01707412   -0.74972704
 C                  1.29992331    0.50699756   -0.02436922
 C                 -0.57880421    1.19976060    1.52387187
 C                 -0.59413335    1.11336680   -1.49890377
 F                  0.00041392   -1.17872204    1.41899636
 F                  0.08442158   -1.11263053   -1.44212432
 H                 -0.48709315    2.13447946    1.09669314
 H                 -0.24027786    2.15941822   -1.28906482
 H                 -1.74540234    0.88127643    1.56778420
 H                 -1.53255674    1.04078770   -1.14076974
 H                 -0.00952485    1.10727977    2.69750284
 H                 -0.30431999    0.93013284   -2.57224359
13
Title
 C                 -0.00627306    0.08974958    0.74131141
 C                  0.11095090    0.01711553   -0.75006595
 C                  1.29881580    0.50251380   -0.01551516
 C                 -0.58074572    1.20381289    1.52662590
 C                 -0.59044121    1.11413388   -1.49705417
 F                 -0.00378727   -1.17804402    1.41876239
 F                  0.08077171   -1.11222770   -1.43790700
 H                 -0.48205507    2.15938330    1.07987810
 H                 -0.22623190    2.15400862   -1.32273656
 H                 -1.72330719    0.89630895    1.53619609
 H                 -1.50926075    1.05551979   -1.12328829
 H                 -0.01744149    1.08226680    2.66546557
 H                 -0.25896528    0.97101728   -2.53775223
13
Title
 C                 -0.00346532    0.08184070    0.72783115
 C                  0.11178742    0.01796396   -0.74970203
 C                  1.29808449    0.49771135   -0.00706591
 C                 -0.58358016    1.20600592    1.53091999
 C                 -0.58461156    1.11563039   -1.49590903
 F                 -0.00755427   -1.17662802    1.41821293
 F                  0.07744809   -1.11226880   -1.43407545
 H                 -0.47502411    2.18793958    1.06296847
 H                 -0.21296297    2.14424922   -1.35134581
 H                 -1.69038857    0.91762745    1.51176485
 H                 -1.51462285    1.06906644   -1.10675773
 H                 -0.03680322    1.06340373    2.61477345
 H                 -0.22414303    1.00761913   -2.50470448
13
Title
 C                 -0.00032950    0.07390456    0.71536806
 C                  0.11243277    0.01944157   -0.74886514
 C                  1.29773611    0.49271132    0.00093788
 C                 -0.58674206    1.20711269    1.53572087
 C                 -0.57748574    1.11764951   -1.49494405
 F                 -0.01093173   -1.17465804    1.41740250
 F                  0.07443062   -1.11268003   -1.43061851
 H                 -0.46678354    2.21338466    1.04907321
 H                 -0.19993575    2.13321183   -1.37364348
 H                 -1.65337381    0.94255067    1.49403498
 H                 -1.53944117    1.08191952   -1.09304416
 H                 -0.06396595    1.05019028    2.55305923
 H                 -0.19796547    1.03848054   -2.47819209
13
Title
 C                  0.00308288    0.06576049    0.70353471
 C                  0.11290981    0.02149936   -0.74770832
 C                  1.29777345    0.48734367    0.00886537
 C                 -0.58994808    1.20773876    1.54037680
 C                 -0.56965088    1.12009657   -1.49361711
 F                 -0.01411215   -1.17215524    1.41632425
 F                  0.07156329   -1.11342981   -1.42735613
 H                 -0.45742961    2.23300623    1.03938989
 H                 -0.18606896    2.12289652   -1.38977138
 H                 -1.61714139    0.96997298    1.48162198
 H                 -1.57474367    1.09514397   -1.08429087
 H                 -0.09638656    1.04125333    2.48525424
 H                 -0.17756024    1.06420715   -2.46059347
13
Title
 C                  0.00690590    0.05689244    0.69170697
 C                  0.11320231    0.02428609   -0.74629768
 C                  1.29829143    0.48117633    0.01732678
 C                 -0.59311537    1.20836173    1.54414005
 C                 -0.56124252    1.12305745   -1.49139336
 F                 -0.01734139   -1.16893018    1.41487390
 F                  0.06863758   -1.11458530   -1.42404382
 H                 -0.44637397    2.24512050    1.03496891
 H                 -0.16974949    2.11487758   -1.39926580
 H                 -1.58694556    1.00004667    1.47354026
 H                 -1.61529303    1.11010064   -1.08319152
 H                 -0.13158483    1.03498998    2.41664007
 H                 -0.16093185    1.08550201   -2.45418124
13
Title
 C                  0.01146220    0.04632628    0.67911883
 C                  0.11319587    0.02827412   -0.74468124
 C                  1.29962520    0.47330382    0.02735420
 C                 -0.59637496    1.20966730    1.54507853
 C                 -0.55201909    1.12690340   -1.48750488
 F                 -0.02097160   -1.16444104    1.41276050
 F                  0.06535868   -1.11639215   -1.42033140
 H                 -0.43199359    2.24599830    1.03861606
 H                 -0.14808444    2.11158287   -1.39913644
 H                 -1.57353863    1.03396798    1.46966382
 H                 -1.65739566    1.12902181   -1.09539001
 H                 -0.16294126    1.02828246    2.36198027
 H                 -0.14774835    1.10194335   -2.46359638
13
Title
 C                  0.01146171    0.04632734    0.67911853
 C                  0.11319570    0.02827416   -0.74468028
 C                  1.29962498    0.47330358    0.02735435
 C                 -0.59637214    1.20966460    1.54507939
 C                 -0.55202083    1.12690262   -1.48750284
 F                 -0.02097136   -1.16444103    1.41276038
 F                  0.06535842   -1.11639213   -1.42033123
 H                 -0.43199244    2.24601572    1.03860809
 H                 -0.14808195    2.11158734   -1.39913853
 H                 -1.57356280    1.03395962    1.46965606
 H                 -1.65739000    1.12902404   -1.09539250
 H                 -0.16294318    1.02829233    2.36196749
 H                 -0.14773347    1.10194836   -2.46360846
13
Title
 C                  0.01983025    0.02554645    0.66000571
 C                  0.11173415    0.03802408   -0.74295224
 C                  1.30502645    0.45555573    0.04767219
 C                 -0.60217410    1.21526965    1.52984189
 C                 -0.53727874    1.13601664   -1.47694026
 F                 -0.02776083   -1.15348116    1.40720810
 F                  0.05939824   -1.12129615   -1.41342654
 H                 -0.39802624    2.20756170    1.07349647
 H                 -0.09847394    2.12509699   -1.36093892
 H                 -1.63711319    1.09211723    1.47580002
 H                 -1.69619318    1.17031229   -1.16639975
 H                 -0.15790035    1.00178191    2.40521438
 H                 -0.14665794    1.10720616   -2.51983423
13
Title
 C                  0.02252219    0.01788294    0.65533864
 C                  0.11056404    0.04222410   -0.74325543
 C                  1.30821619    0.44790948    0.05567225
 C                 -0.60428412    1.21767710    1.51908332
 C                 -0.53287061    1.14044887   -1.47275559
 F                 -0.03026592   -1.14861374    1.40457717
 F                  0.05732354   -1.12360177   -1.41090024
 H                 -0.38204002    2.18386693    1.09408826
 H                 -0.07878449    2.13401680   -1.33363155
 H                 -1.68345175    1.11225261    1.48270838
 H                 -1.69026343    1.18703273   -1.20930699
 H                 -0.13939647    0.98902756    2.46242259
 H                 -0.15755848    1.10043033   -2.54477131
13
Title
 C                  0.02466087    0.01100356    0.65258086
 C                  0.10912279    0.04628706   -0.74419567
 C                  1.31182640    0.44026175    0.06329344
 C                 -0.60626336    1.21921801    1.50802503
 C                 -0.52923207    1.14535268   -1.46923417
 F                 -0.03258191   -1.14375386    1.40185154
 F                  0.05549750   -1.12595695   -1.40857588
 H                 -0.36453449    2.16219194    1.11462073
 H                 -0.06118645    2.14169663   -1.30259882
 H                 -1.72867765    1.13088321    1.49137670
 H                 -1.67358710    1.20290303   -1.25627626
 H                 -0.12224837    0.97917424    2.51990309
 H                 -0.17422697    1.09042083   -2.56492401
13
Title
 C                  0.02633923    0.00460991    0.65154172
 C                  0.10735201    0.05035205   -0.74581535
 C                  1.31601416    0.43218899    0.07095404
 C                 -0.60839347    1.21948313    1.49698407
 C                 -0.52594092    1.15109441   -1.46640823
 F                 -0.03485881   -1.13869751    1.39890908
 F                  0.05381236   -1.12845754   -1.40630907
 H                 -0.34378794    2.14564655    1.13417792
 H                 -0.04541851    2.14696728   -1.26761566
 H                 -1.76945219    1.14940337    1.50170275
 H                 -1.64743868    1.21866202   -1.30800794
 H                 -0.10947196    0.97304020    2.57205892
 H                 -0.19679067    1.07769744   -2.57921847
13
Title
 C                  0.02752743   -0.00128921    0.65232161
 C                  0.10519489    0.05443059   -0.74818038
 C                  1.32089185    0.42344590    0.07882762
 C                 -0.61094014    1.21798239    1.48632632
 C                 -0.52267112    1.15796204   -1.46447073
 F                 -0.03716811   -1.13337783    1.39569072
 F                  0.05223933   -1.13114493   -1.40404065
 H                 -0.31821801    2.13804637    1.15150321
 H                 -0.03193332    2.14844944   -1.22897811
 H                 -1.80188756    1.16837340    1.51335975
 H                 -1.61363850    1.23461264   -1.36415767
 H                 -0.10342372    0.97144082    2.61414968
 H                 -0.22522471    1.06275034   -2.58591707
13
Title
 C                  0.02814126   -0.00645363    0.65505220
 C                  0.10263095    0.05841438   -0.75128528
 C                  1.32646207    0.41397550    0.08687822
 C                 -0.61408411    1.21437356    1.47654760
 C                 -0.51905199    1.16607735   -1.46368157
 F                 -0.03952355   -1.12788062    1.39222201
 F                  0.05079963   -1.13399464   -1.40177385
 H                 -0.28710460    2.14208857    1.16553915
 H                 -0.02160566    2.14484943   -1.18807546
 H                 -1.82158967    1.18770031    1.52556529
 H                 -1.57668488    1.25078544   -1.42269952
 H                 -0.10614466    0.97500594    2.64131899
 H                 -0.25841627    1.04649767   -2.58339455
13
Title
 C                  0.02811465   -0.01052750    0.65967747
 C                  0.09969692    0.06211894   -0.75498418
 C                  1.33258469    0.40389938    0.09491491
 C                 -0.61780224    1.20878006    1.46812136
 C                 -0.51465876    1.17531189   -1.46419241
 F                 -0.04189974   -1.12242371    1.38861513
 F                  0.04953543   -1.13692289   -1.39955221
 H                 -0.25157860    2.15661888    1.17625416
 H                 -0.01520936    2.13567292   -1.14732113
 H                 -1.82518263    1.20678660    1.53712775
 H                 -1.54414605    1.26713967   -1.48028181
 H                 -0.11878142    0.98376480    2.64978515
 H                 -0.29371046    1.03029561   -2.57150665
13
Title
 C                  0.02745116   -0.01319323    0.66587595
 C                  0.09647503    0.06536374   -0.75900610
 C                  1.33902080    0.39343542    0.10270108
 C                 -0.62183010    1.20182858    1.46131744
 C                 -0.50918809    1.18532246   -1.46590216
 F                 -0.04425844   -1.11727339    1.38502857
 F                  0.04847972   -1.13982284   -1.39742766
 H                 -0.21460740    2.17636652    1.18467976
 H                 -0.01289058    2.12174510   -1.10933137
 H                 -1.81193303    1.22484832    1.54679222
 H                 -1.52381527    1.28368413   -1.53356011
 H                 -0.14111631    0.99698348    2.63827225
 H                 -0.32743194    1.01550310   -2.55248861
13
Title
 C                  0.02622621   -0.01426945    0.67314665
 C                  0.09306736    0.06802899   -0.76303442
 C                  1.34550965    0.38281119    0.11004185
 C                 -0.62575894    1.19434216    1.45616448
 C                 -0.50270624    1.19567999   -1.46847889
 F                 -0.04656725   -1.11266119    1.38161686
 F                  0.04764237   -1.14259977   -1.39543922
 H                 -0.17970690    2.19488920    1.19204769
 H                 -0.01402332    2.10507659   -1.07605721
 H                 -1.78417115    1.24123565    1.55359369
 H                 -1.51944630    1.30033253   -1.58014396
 H                 -0.17165803    1.01337296    2.60833179
 H                 -0.35598071    1.00302217   -2.53055395
13
Title
 C                  0.02454149   -0.01371813    0.68102285
 C                  0.08954412    0.07008475   -0.76681856
 C                  1.35188118    0.37212348    0.11687357
 C                 -0.62919619    1.18695830    1.45246152
 C                 -0.49562049    1.20608058   -1.47154528
 F                 -0.04882551   -1.10870934    1.37847222
 F                  0.04700717   -1.14520922   -1.39359171
 H                 -0.14934891    2.20754716    1.19916339
 H                 -0.01748660    2.08810351   -1.04818636
 H                 -1.74631765    1.25574080    1.55703141
 H                 -1.52932256    1.31688224   -1.61890355
 H                 -0.20834482    1.03156211    2.56344568
 H                 -0.37691792    0.99308294   -2.51034648
13
Title
 C                  0.02454149   -0.01371831    0.68102216
 C                  0.08954455    0.07008465   -0.76681806
 C                  1.35188064    0.37212397    0.11687323
 C                 -0.62919645    1.18695947    1.45246215
 C                 -0.49562060    1.20607973   -1.47154471
 F                 -0.04882587   -1.10870980    1.37847239
 F                  0.04700716   -1.14520890   -1.39359195
 H                 -0.14935061    2.20754822    1.19916147
 H                 -0.01748698    2.08810311   -1.04818872
 H                 -1.74630738    1.25573541    1.55703031
 H                 -1.52931908    1.31688190   -1.61890533
 H                 -0.20834474    1.03156200    2.56344238
 H                 -0.37691703    0.99308404   -2.51034258
13
Title
 C                  0.01996533   -0.00750907    0.69783961
 C                  0.08203203    0.07249846   -0.77318344
 C                  1.36435603    0.34972159    0.12949573
 C                 -0.63330639    1.17345062    1.44769887
 C                 -0.48135447    1.22705806   -1.47839713
 F                 -0.05343226   -1.10280924    1.37297441
 F                  0.04622603   -1.15004576   -1.39014684
 H                 -0.10552440    2.20659993    1.21394903
 H                 -0.02688100    2.06186912   -1.00645244
 H                 -1.66102503    1.28087507    1.55273005
 H                 -1.57381735    1.34940802   -1.67199982
 H                 -0.29315958    1.06928208    2.44557866
 H                 -0.39129145    0.97995923   -2.48934824
13
Title
 C                  0.01691381   -0.00108773    0.70704785
 C                  0.07771588    0.07286179   -0.77561683
 C                  1.37085761    0.33676786    0.13581500
 C                 -0.63310966    1.16729860    1.44501631
 C                 -0.47471763    1.23828495   -1.48238573
 F                 -0.05605100   -1.10087274    1.37051264
 F                  0.04604419   -1.15244631   -1.38837567
 H                 -0.09270107    2.18900201    1.22189760
 H                 -0.03083331    2.05729232   -0.99074643
 H                 -1.62682699    1.29383969    1.54334323
 H                 -1.60051318    1.36583592   -1.68508030
 H                 -0.33757936    1.08686321    2.38590521
 H                 -0.38150526    0.97693632   -2.49432095
13
Title
 C                  0.01313304    0.00875142    0.71698436
 C                  0.07274257    0.07249874   -0.77717834
 C                  1.37776041    0.32144460    0.14243185
 C                 -0.63037973    1.16170084    1.43973278
 C                 -0.46901093    1.25041898   -1.48730219
 F                 -0.05913908   -1.09989767    1.36826123
 F                  0.04602008   -1.15491427   -1.38644867
 H                 -0.08777861    2.15533575    1.22968384
 H                 -0.03260082    2.06388342   -0.97843663
 H                 -1.61467379    1.30958632    1.52586624
 H                 -1.62368878    1.38230137   -1.68513800
 H                 -0.37592866    1.10018793    2.35158273
 H                 -0.35503139    0.97841199   -2.51349993
13
Title
 C                  0.00934018    0.02050995    0.72565547
 C                  0.06800033    0.07146918   -0.77729978
 C                  1.38375150    0.30611934    0.14817219
 C                 -0.62559776    1.15777723    1.43122594
 C                 -0.46563734    1.26121733   -1.49274728
 F                 -0.06223324   -1.10020855    1.36666177
 F                  0.04615178   -1.15699025   -1.38466685
 H                 -0.09108146    2.11289519    1.23456663
 H                 -0.03133551    2.08215387   -0.97234018
 H                 -1.63338798    1.32628751    1.50119106
 H                 -1.63368496    1.39528154   -1.67071405
 H                 -0.39569758    1.10434307    2.37030417
 H                 -0.31548540    0.98661079   -2.54041252
13
Title
 C                  0.00615534    0.03185496    0.73208682
 C                  0.06411835    0.07018822   -0.77627322
 C                  1.38820912    0.29274406    0.15250191
 C                 -0.62056894    1.15546941    1.42208796
 C                 -0.46435026    1.26960482   -1.49811970
 F                 -0.06494608   -1.10138502    1.36572426
 F                  0.04635795   -1.15849263   -1.38320262
 H                 -0.09744183    2.07432605    1.23544442
 H                 -0.02859774    2.10491738   -0.97234595
 H                 -1.66642147    1.34065179    1.47364313
 H                 -1.63048203    1.40370634   -1.64850081
 H                 -0.40146764    1.10139424    2.42127069
 H                 -0.27314417    1.00011160   -2.56442608
13
Title
 C                  0.00339750    0.04290675    0.73708100
 C                  0.06077202    0.06879873   -0.77443209
 C                  1.39170259    0.28030106    0.15598466
 C                 -0.61590370    1.15399526    1.41359146
 C                 -0.46422479    1.27665411   -1.50368550
 F                 -0.06748335   -1.10311146    1.36516950
 F                  0.04660186   -1.15964033   -1.38189664
 H                 -0.10322170    2.04241739    1.23268107
 H                 -0.02556679    2.12913595   -0.97724273
 H                 -1.70207227    1.35249830    1.44333281
 H                 -1.61788274    1.40917475   -1.62163116
 H                 -0.40204634    1.09452612    2.48188647
 H                 -0.22949049    1.01826202   -2.58352020
13
Title
 C                  0.00092352    0.05405013    0.74110555
 C                  0.05772876    0.06732252   -0.77181112
 C                  1.39456214    0.26787931    0.15895502
 C                 -0.61188739    1.15293089    1.40622340
 C                 -0.46478509    1.28308787   -1.50975937
 F                 -0.07002885   -1.10532876    1.36486189
 F                  0.04687582   -1.16055440   -1.38062992
 H                 -0.10613187    2.01902551    1.22598716
 H                 -0.02280037    2.15397190   -0.98711147
 H                 -1.73558651    1.36181658    1.40928638
 H                 -1.59736488    1.41251983   -1.59050332
 H                 -0.40133264    1.08492356    2.54250610
 H                 -0.18374872    1.04165244   -2.59718264
13
Title
 C                 -0.00127778    0.06538462    0.74427555
 C                  0.05492405    0.06578983   -0.76833620
 C                  1.39687495    0.25496214    0.16152539
 C                 -0.60891535    1.15209194    1.40045018
 C                 -0.46567568    1.28925483   -1.51654501
 F                 -0.07269149   -1.10804456    1.36474470
 F                  0.04717448   -1.16126689   -1.37933591
 H                 -0.10400989    2.00726566    1.21468722
 H                 -0.02076418    2.17850495   -1.00267616
 H                 -1.76334086    1.36812865    1.37086091
 H                 -1.56999571    1.41403744   -1.55528436
 H                 -0.40121137    1.07310774    2.59723091
 H                 -0.13579588    1.07114602   -2.60420895
13
Title
 C                 -0.00311326    0.07665901    0.74651032
 C                  0.05241651    0.06427644   -0.76394705
 C                  1.39859144    0.24135810    0.16368159
 C                 -0.60746230    1.15152481    1.39683110
 C                 -0.46642491    1.29527571   -1.52408763
 F                 -0.07551617   -1.11123988    1.36478525
 F                  0.04748578   -1.16176145   -1.37798214
 H                 -0.09535492    2.00996804    1.19840095
 H                 -0.01992871    2.20122657   -1.02457974
 H                 -1.78143907    1.37065143    1.32827357
 H                 -1.53836873    1.41391884   -1.51686181
 H                 -0.40291743    1.05964607    2.64042210
 H                 -0.08683589    1.10715850   -2.60297242
13
Title
 C                 -0.00443001    0.08732140    0.74766477
 C                  0.05034403    0.06290480   -0.75868595
 C                  1.39960847    0.22716447    0.16535256
 C                 -0.60786930    1.15157720    1.39584732
 C                 -0.46637099    1.30111652   -1.53223741
 F                 -0.07848962   -1.11482336    1.36494813
 F                  0.04778854   -1.16200297   -1.37656213
 H                 -0.08067719    2.02688705    1.17783346
 H                 -0.02062048    2.22031451   -1.05265456
 H                 -1.78633062    1.36869007    1.28287945
 H                 -1.50769391    1.41253759   -1.47707724
 H                 -0.40732888    1.04541853    2.66672811
 H                 -0.03939949    1.14903479   -2.59239877
13
Title
 C                 -0.00443022    0.08732142    0.74766503
 C                  0.05034391    0.06290501   -0.75868595
 C                  1.39960856    0.22716418    0.16535262
 C                 -0.60786882    1.15157706    1.39584610
 C                 -0.46637104    1.30111659   -1.53223640
 F                 -0.07848967   -1.11482335    1.36494801
 F                  0.04778872   -1.16200289   -1.37656211
 H                 -0.08067531    2.02689044    1.17783251
 H                 -0.02061962    2.22031456   -1.05265463
 H                 -1.78634279    1.36869027    1.28288055
 H                 -1.50769396    1.41253678   -1.47708167
 H                 -0.40732338    1.04541737    2.66674146
 H                 -0.03940024    1.14903317   -2.59240737
13
Title
 C                 -0.00497909    0.10435776    0.74655096
 C                  0.04810801    0.06110180   -0.74638174
 C                  1.39927394    0.19826925    0.16702444
 C                 -0.61391327    1.15572918    1.40206581
 C                 -0.46136917    1.31175979   -1.54901784
 F                 -0.08465365   -1.12249541    1.36545471
 F                  0.04825992   -1.16163721   -1.37357503
 H                 -0.04623146    2.08289443    1.13274484
 H                 -0.02599269    2.24334196   -1.12057420
 H                 -1.75202303    1.35139589    1.19276852
 H                 -1.47454007    1.40833057   -1.40241579
 H                 -0.42580151    1.01917425    2.65706683
 H                  0.03940330    1.24198063   -2.54752847
13
Title
 C                 -0.00416602    0.11001342    0.74452972
 C                  0.04810585    0.06082539   -0.73995140
 C                  1.39798416    0.18428237    0.16704336
 C                 -0.61862531    1.16046563    1.40849573
 C                 -0.45619100    1.31631340   -1.55682208
 F                 -0.08770636   -1.12623327    1.36570899
 F                  0.04838448   -1.16104416   -1.37205062
 H                 -0.03377911    2.10926633    1.11341287
 H                 -0.02942312    2.24814614   -1.15490668
 H                 -1.71719870    1.33788564    1.15235494
 H                 -1.47730009    1.40631002   -1.37132948
 H                 -0.43965300    1.00916476    2.62256647
 H                  0.06751860    1.28750170   -2.51992635
13
Title
 C                 -0.00272699    0.11380604    0.74182302
 C                  0.04884423    0.06098270   -0.73363421
 C                  1.39606719    0.17074026    0.16659232
 C                 -0.62372851    1.16694079    1.41637371
 C                 -0.44977415    1.32030782   -1.56381236
 F                 -0.09071595   -1.12978985    1.36592526
 F                  0.04842359   -1.16020401   -1.37050762
 H                 -0.02714770    2.12943920    1.09833484
 H                 -0.03234639    2.25067516   -1.18627753
 H                 -1.67633457    1.32282378    1.11598764
 H                 -1.48935541    1.40436286   -1.34595365
 H                 -0.45613627    1.00184472    2.57303414
 H                  0.08873865    1.32988909   -2.49430597
13
Title
 C                 -0.00072195    0.11595219    0.73859293
 C                  0.05032858    0.06157639   -0.72747559
 C                  1.39356466    0.15737054    0.16570449
 C                 -0.62881177    1.17510946    1.42525522
 C                 -0.44258110    1.32378071   -1.56983664
 F                 -0.09374895   -1.13319651    1.36609061
 F                  0.04837325   -1.15910929   -1.36890732
 H                 -0.02689182    2.14228823    1.08807009
 H                 -0.03416807    2.25289537   -1.21332142
 H                 -1.63380231    1.30716636    1.08264701
 H                 -1.50612100    1.40230598   -1.32695466
 H                 -0.47514003    0.99710569    2.51277602
 H                  0.10479391    1.36880918   -2.47400068
13
Title
 C                  0.00187808    0.11657144    0.73490543
 C                  0.05266825    0.06266344   -0.72142336
 C                  1.39041012    0.14363543    0.16434011
 C                 -0.63356432    1.18522486    1.43476135
 C                 -0.43485155    1.32676495   -1.57478157
 F                 -0.09694024   -1.13654786    1.36619399
 F                  0.04822014   -1.15769910   -1.36717125
 H                 -0.03362364    2.14723688    1.08319806
 H                 -0.03435925    2.25673980   -1.23494965
 H                 -1.59385226    1.29149684    1.05023499
 H                 -1.52369754    1.39994420   -1.31528922
 H                 -0.49683592    0.99437308    2.44719350
 H                  0.11738195    1.40462256   -2.46206701
13
Title
 C                  0.00525213    0.11552131    0.73074195
 C                  0.05619574    0.06442496   -0.71539052
 C                  1.38636173    0.12863254    0.16232706
 C                 -0.63769165    1.19816328    1.44421828
 C                 -0.42653945    1.32925247   -1.57844069
 F                 -0.10053116   -1.13999319    1.36621249
 F                  0.04792560   -1.15581287   -1.36515434
 H                 -0.04897154    2.14308378    1.08521657
 H                 -0.03225472    2.26440619   -1.24938216
 H                 -1.56181908    1.27611828    1.01538432
 H                 -1.53846694    1.39704658   -1.31325115
 H                 -0.52163529    0.99187252    2.38709745
 H                  0.12760606    1.43776873   -2.46243627
13
Title
 C                  0.00957341    0.11235564    0.72633775
 C                  0.06138969    0.06713664   -0.70971272
 C                  1.38118567    0.11177722    0.15940784
 C                 -0.64068039    1.21498513    1.45143887
 C                 -0.41773469    1.33107751   -1.58022471
 F                 -0.10472468   -1.14354287    1.36609478
 F                  0.04742532   -1.15324087   -1.36272195
 H                 -0.07486425    2.12840002    1.09706943
 H                 -0.02718765    2.27790685   -1.25247252
 H                 -1.54690675    1.26197180    0.97530413
 H                 -1.54483590    1.39345883   -1.32572974
 H                 -0.54880507    0.98487601    2.35994753
 H                  0.13462422    1.46618654   -2.48026212
13
Title
 C                  0.01399088    0.10765399    0.72294926
 C                  0.06744273    0.07038553   -0.70584197
 C                  1.37587950    0.09597113    0.15602696
 C                 -0.64205530    1.23263112    1.45349990
 C                 -0.40997857    1.33203665   -1.57978180
 F                 -0.10884481   -1.14651454    1.36583472
 F                  0.04678195   -1.15037289   -1.36026938
 H                 -0.10446941    2.10968423    1.11680727
 H                 -0.02073893    2.29367709   -1.24251100
 H                 -1.55393409    1.25195727    0.93740399
 H                 -1.53835060    1.38987690   -1.35218139
 H                 -0.57338349    0.97051512    2.38827236
 H                  0.13522636    1.48301393   -2.51056566
13
Title
 C                  0.01795610    0.10241038    0.72097324
 C                  0.07354488    0.07371759   -0.70393170
 C                  1.37109814    0.08237993    0.15260908
 C                 -0.64259939    1.24840844    1.45212004
 C                 -0.40345555    1.33253502   -1.57801191
 F                 -0.11256108   -1.14876355    1.36548574
 F                  0.04608923   -1.14753887   -1.35802508
 H                 -0.13003875    2.09622973    1.13879573
 H                 -0.01496518    2.30704264   -1.22484390
 H                 -1.57259450    1.24588137    0.90710499
 H                 -1.52280138    1.38669545   -1.38605102
 H                 -0.59547006    0.95375555    2.44591572
 H                  0.12920363    1.48888867   -2.54258950
13
Title
 C                  0.02167579    0.09667788    0.72017556
 C                  0.07991134    0.07724129   -0.70353292
 C                  1.36659722    0.06978394    0.14900889
 C                 -0.64318073    1.26245546    1.44940671
 C                 -0.39723639    1.33295735   -1.57547105
 F                 -0.11617099   -1.15057930    1.36505480
 F                  0.04533288   -1.14459795   -1.35583713
 H                 -0.14951384    2.09304220    1.16116734
 H                 -0.01035941    2.31676460   -1.20219845
 H                 -1.59577213    1.24251421    0.88382276
 H                 -1.50125454    1.38369122   -1.42586324
 H                 -0.61802268    0.93863935    2.51098174
 H                  0.11693320    1.48662551   -2.57302919
13
Title
 C                  0.02167667    0.09667702    0.72017551
 C                  0.07991242    0.07724198   -0.70353291
 C                  1.36659627    0.06978219    0.14900758
 C                 -0.64318110    1.26245683    1.44940987
 C                 -0.39723635    1.33295724   -1.57547064
 F                 -0.11617054   -1.15057962    1.36505481
 F                  0.04533289   -1.14459741   -1.35583665
 H                 -0.14951802    2.09304101    1.16116954
 H                 -0.01035983    2.31676614   -1.20219281
 H                 -1.59577460    1.24251245    0.88382116
 H                 -1.50124975    1.38368991   -1.42587238
 H                 -0.61803087    0.93864777    2.51095588
 H                  0.11692678    1.48662351   -2.57303623
13
Title
 C                  0.02877728    0.08348753    0.72225467
 C                  0.09422725    0.08535637   -0.70711857
 C                  1.35798529    0.04502889    0.14069361
 C                 -0.64678845    1.28482002    1.44348815
 C                 -0.38321268    1.33433661   -1.56881056
 F                 -0.12381735   -1.15336228    1.36391816
 F                  0.04352983   -1.13791147   -1.35127541
 H                 -0.16264887    2.13530215    1.20417927
 H                 -0.00619524    2.32038604   -1.14568606
 H                 -1.64208456    1.24372183    0.86093536
 H                 -1.44909871    1.37766161   -1.52328914
 H                 -0.66887332    0.92331166    2.62376579
 H                  0.07254726    1.45978006   -2.62147750
13
Title
 C                  0.03199023    0.07641754    0.72527408
 C                  0.10195400    0.08987844   -0.71112190
 C                  1.35411055    0.03293876    0.13604098
 C                 -0.65031897    1.29242324    1.44109347
 C                 -0.37482222    1.33544940   -1.56509124
 F                 -0.12787668   -1.15433995    1.36324179
 F                  0.04249926   -1.13420372   -1.34895860
 H                 -0.15598966    2.18088169    1.22449441
 H                 -0.00743511    2.31197317   -1.11519854
 H                 -1.65898340    1.24898479    0.86400465
 H                 -1.42622646    1.37463174   -1.57741258
 H                 -0.69600086    0.92652066    2.65746208
 H                  0.04224344    1.43621989   -2.63450486
13
Title
 C                  0.03483961    0.06945353    0.72947896
 C                  0.10972525    0.09455584   -0.71637292
 C                  1.35072477    0.02132576    0.13121530
 C                 -0.65473985    1.29789739    1.43924175
 C                 -0.36551501    1.33678212   -1.56135938
 F                 -0.13201212   -1.15505213    1.36253943
 F                  0.04141922   -1.13036979   -1.34671206
 H                 -0.14498189    2.23364271    1.24512480
 H                 -0.01087938    2.29697191   -1.08585675
 H                 -1.66911307    1.25743201    0.87674254
 H                 -1.41047512    1.37157383   -1.63162075
 H                 -0.72268720    0.93738146    2.67139464
 H                  0.00973619    1.40781410   -2.63852041
13
Title
 C                  0.03730955    0.06281425    0.73466836
 C                  0.11738693    0.09930947   -0.72262362
 C                  1.34787394    0.01024285    0.12629513
 C                 -0.65967242    1.30187408    1.43791488
 C                 -0.35550624    1.33820106   -1.55768004
 F                 -0.13620201   -1.15553946    1.36184380
 F                  0.04030612   -1.12646521   -1.34458017
 H                 -0.13387058    2.28522281    1.26698259
 H                 -0.01608345    2.27683389   -1.05876704
 H                 -1.67245555    1.26883811    0.89772196
 H                 -1.40276928    1.36838321   -1.68401861
 H                 -0.74812423    0.95510207    2.66590623
 H                 -0.02226381    1.37618712   -2.63442576
13
Title
 C                  0.03943018    0.05664023    0.74064735
 C                  0.12487001    0.10409191   -0.72964835
 C                  1.34554403   -0.00034481    0.12132112
 C                 -0.66478948    1.30491573    1.43710650
 C                 -0.34513875    1.33953858   -1.55405602
 F                 -0.14045472   -1.15584991    1.36118236
 F                  0.03916508   -1.12251555   -1.34258930
 H                 -0.12559502    2.32971957    1.29037375
 H                 -0.02242938    2.25350692   -1.03432079
 H                 -1.67006349    1.28292353    0.92506055
 H                 -1.40178007    1.36493127   -1.73316620
 H                 -0.77181717    0.97867505    2.64263960
 H                 -0.05132858    1.34270139   -2.62409799
13
Title
 C                  0.04125229    0.05102173    0.74725981
 C                  0.13216701    0.10888048   -0.73726991
 C                  1.34369089   -0.01052423    0.11630378
 C                 -0.66983233    1.30743099    1.43682047
 C                 -0.33479037    1.34061045   -1.55046295
 F                 -0.14480167   -1.15602938    1.36057855
 F                  0.03799241   -1.11852171   -1.34075517
 H                 -0.12177065    2.36376912    1.31517725
 H                 -0.02923052    2.22913973   -1.01238059
 H                 -1.66373240    1.29946305    0.95672163
 H                 -1.40502581    1.36111282   -1.77782103
 H                 -0.79348166    1.00708249    2.60384610
 H                 -0.07540945    1.30836124   -2.60986754
13
Title
 C                  0.04283620    0.04601873    0.75441214
 C                  0.13932568    0.11367779   -0.74537706
 C                  1.34225597   -0.02042803    0.11122184
 C                 -0.67457869    1.30971438    1.43702786
 C                 -0.32478270    1.34122356   -1.54686040
 F                 -0.14930117   -1.15611870    1.36005344
 F                  0.03677488   -1.11445796   -1.33908728
 H                 -0.12318341    2.38565390    1.34114504
 H                 -0.03580265    2.20588916   -0.99242632
 H                 -1.65583926    1.31839113    0.99066151
 H                 -1.40989419    1.35685463   -1.81689762
 H                 -0.81301844    1.03932958    2.55231631
 H                 -0.09279799    1.27377241   -2.59415112
13
Title
 C                  0.04424889    0.04168063    0.76210010
 C                  0.14645860    0.11851875   -0.75394434
 C                  1.34117515   -0.03025001    0.10601152
 C                 -0.67880452    1.31201187    1.43759171
 C                 -0.31533287    1.34117083   -1.54318981
 F                 -0.15405514   -1.15615354    1.35962879
 F                  0.03548509   -1.11026187   -1.33759301
 H                 -0.13027872    2.39434348    1.36811037
 H                 -0.04150098    2.18582379   -0.97368793
 H                 -1.64928568    1.33994089    1.02490356
 H                 -1.41412495    1.35208566   -1.84942673
 H                 -0.83058639    1.07436335    2.49188071
 H                 -0.10191246    1.23912358   -2.57920598
13
Title
 C                  0.04556724    0.03808010    0.77044954
 C                  0.15377215    0.12348377   -0.76306049
 C                  1.34038406   -0.04028518    0.10054383
 C                 -0.68223440    1.31459105    1.43812117
 C                 -0.30655405    1.34020168   -1.53936671
 F                 -0.15924485   -1.15616638    1.35933404
 F                  0.03407118   -1.10581236   -1.33628564
 H                 -0.14356699    2.38858559    1.39609480
 H                 -0.04570369    2.17096864   -0.95528957
 H                 -1.64758731    1.36486670    1.05752566
 H                 -1.41574008    1.34667799   -1.87431264
 H                 -0.84685606    1.11082633    2.42888274
 H                 -0.10079887    1.20419029   -2.56700902
13
Title
 C                  0.04688204    0.03540811    0.77971780
 C                  0.16157328    0.12867839   -0.77289445
 C                  1.33982151   -0.05092928    0.09462680
 C                 -0.68444906    1.31779225    1.43766853
 C                 -0.29855669    1.33796387   -1.53530454
 F                 -0.16515968   -1.15619133    1.35922388
 F                  0.03244670   -1.10092310   -1.33521276
 H                 -0.16375945    2.36615703    1.42508407
 H                 -0.04769392    2.16361605   -0.93661067
 H                 -1.65505826    1.39459305    1.08626188
 H                 -1.41253704    1.34040340   -1.88955347
 H                 -0.86354136    1.14620610    2.37606836
 H                 -0.08623762    1.16867350   -2.55929546
13
Title
 C                  0.04688153    0.03540820    0.77971649
 C                  0.16157270    0.12867840   -0.77289316
 C                  1.33982176   -0.05092895    0.09462730
 C                 -0.68444953    1.31779043    1.43767089
 C                 -0.29855605    1.33796387   -1.53530446
 F                 -0.16515969   -1.15619145    1.35922371
 F                  0.03244693   -1.10092324   -1.33521297
 H                 -0.16374971    2.36617410    1.42507638
 H                 -0.04769358    2.16361876   -0.93660657
 H                 -1.65506906    1.39459629    1.08626091
 H                 -1.41254365    1.34040382   -1.88955288
 H                 -0.86353114    1.14620824    2.37604698
 H                 -0.08623649    1.16866936   -2.55929797
13
Title
 C                  0.04958660    0.03463711    0.79916702
 C                  0.17770659    0.13844250   -0.79205219
 C                  1.33912621   -0.07242326    0.08252505
 C                 -0.68388545    1.32559741    1.42878459
 C                 -0.28732185    1.32942985   -1.52768977
 F                 -0.17861679   -1.15640200    1.35985711
 F                  0.02865275   -1.09055275   -1.33440469
 H                 -0.21393696    2.28114073    1.47519869
 H                 -0.04294118    2.17644428   -0.90633329
 H                 -1.70261675    1.46416916    1.11715636
 H                 -1.38533622    1.32615638   -1.87940105
 H                 -0.90481648    1.19015683    2.38276574
 H                 -0.01048449    1.10758657   -2.55886722
13
Title
 C                  0.05094323    0.03662678    0.80765789
 C                  0.18501770    0.14210711   -0.79946625
 C                  1.33878696   -0.08170577    0.07734311
 C                 -0.68265141    1.32845537    1.42160279
 C                 -0.28446360    1.32427460   -1.52498930
 F                 -0.18516753   -1.15657660    1.36057778
 F                  0.02673003   -1.08588132   -1.33479871
 H                 -0.23076519    2.24103478    1.49093251
 H                 -0.03757561    2.19028112   -0.90049518
 H                 -1.73055909    1.49659407    1.11870711
 H                 -1.36459826    1.31929098   -1.85709948
 H                 -0.92596908    1.19531584    2.43501051
 H                  0.04117516    1.08892214   -2.56045609
13
Title
 C                  0.05244654    0.04001213    0.81564691
 C                  0.19229199    0.14511344   -0.80566292
 C                  1.33830493   -0.09050973    0.07252697
 C                 -0.68227358    1.32969446    1.41413700
 C                 -0.28257644    1.31878325   -1.52295139
 F                 -0.19186569   -1.15677083    1.36156098
 F                  0.02469540   -1.08134824   -1.33570641
 H                 -0.23639372    2.21338702    1.50196095
 H                 -0.03102575    2.20492462   -0.90185962
 H                 -1.75514157    1.52710370    1.11449743
 H                 -1.34148681    1.31225071   -1.82653711
 H                 -0.94473893    1.19366052    2.49679601
 H                  0.09937296    1.07767462   -2.55904914
13
Title
 C                  0.05421528    0.04487655    0.82337194
 C                  0.19990308    0.14750227   -0.81070036
 C                  1.33757579   -0.09917260    0.06794777
 C                 -0.68363721    1.32871187    1.40707618
 C                 -0.28107232    1.31299214   -1.52154464
 F                 -0.19897305   -1.15695341    1.36284685
 F                  0.02244744   -1.07679288   -1.33720384
 H                 -0.22687064    2.20427960    1.50939276
 H                 -0.02345882    2.21840132   -0.91154699
 H                 -1.77309277    1.55553137    1.10578777
 H                 -1.31849660    1.30465333   -1.78889974
 H                 -0.95937482    1.18690312    2.55691021
 H                  0.16356098    1.07423930   -2.55200210
13
Title
 C                  0.05630093    0.05115949    0.83070071
 C                  0.20790620    0.14915840   -0.81431896
 C                  1.33651531   -0.10762397    0.06372490
 C                 -0.68724284    1.32535938    1.40114217
 C                 -0.27932283    1.30716307   -1.52080751
 F                 -0.20646127   -1.15706840    1.36443757
 F                  0.01996847   -1.07226167   -1.33935109
 H                 -0.20091341    2.21519045    1.51350200
 H                 -0.01519778    2.22851926   -0.93027866
 H                 -1.78082153    1.58031098    1.09361210
 H                 -1.30055539    1.29638963   -1.74707919
 H                 -0.96803743    1.17622733    2.60550822
 H                  0.23028580    1.07954359   -2.53714844
13
Title
 C                  0.05870214    0.05858415    0.83741126
 C                  0.21621105    0.14998706   -0.81629062
 C                  1.33508216   -0.11567549    0.06004669
 C                 -0.69289952    1.32030408    1.39690602
 C                 -0.27669416    1.30162168   -1.52073068
 F                 -0.21416491   -1.15704596    1.36629259
 F                  0.01728923   -1.06786869   -1.34214602
 H                 -0.16270241    2.23907865    1.51396319
 H                 -0.00660131    2.23379365   -0.95725206
 H                 -1.77634008    1.59984216    1.07907363
 H                 -1.29303363    1.28749321   -1.70502762
 H                 -0.96978992    1.16289651    2.63576106
 H                  0.29459713    1.09361269   -2.51378904
13
Title
 C                  0.06139962    0.06679626    0.84337889
 C                  0.22473529    0.14997735   -0.81656774
 C                  1.33328017   -0.12321167    0.05705098
 C                 -0.69993865    1.31456649    1.39465055
 C                 -0.27280635    1.29657498   -1.52126425
 F                 -0.22194500   -1.15681866    1.36835975
 F                  0.01443779   -1.06368834   -1.34555165
 H                 -0.11937037    2.26507477    1.51031412
 H                  0.00215847    2.23412561   -0.99039503
 H                 -1.76002158    1.61341248    1.06297197
 H                 -1.29845158    1.27801178   -1.66584312
 H                 -0.96478317    1.14805919    2.64487123
 H                  0.35237482    1.11541900   -2.48283660
13
Title
 C                  0.06435507    0.07542283    0.84854702
 C                  0.23337840    0.14918199   -0.81524650
 C                  1.33115853   -0.13016564    0.05483474
 C                 -0.70755496    1.30897882    1.39442600
 C                 -0.26771484    1.29210410   -1.52234483
 F                 -0.22968308   -1.15633091    1.37058185
 F                  0.01144269   -1.05976673   -1.34950406
 H                 -0.07748428    2.28448179    1.50249381
 H                  0.01107758    2.23068461   -1.02685876
 H                 -1.73421215    1.62117808    1.04567173
 H                 -1.31496686    1.26807346   -1.63132453
 H                 -0.95386499    1.13267786    2.63293302
 H                  0.40090968    1.14320682   -2.44655430
13
Title
 C                  0.06752925    0.08414942    0.85292019
 C                  0.24204757    0.14769601   -0.81251580
 C                  1.32879017   -0.13653638    0.05345610
 C                 -0.71502264    1.30398455    1.39610370
 C                 -0.26181461    1.28817004   -1.52387988
 F                 -0.23730612   -1.15554121    1.37291166
 F                  0.00832536   -1.05611534   -1.35393711
 H                 -0.04134391    2.29273447    1.49095118
 H                  0.02026854    2.22547526   -1.06367580
 H                 -1.70253922    1.62403907    1.02702418
 H                 -1.33755920    1.25789092   -1.60221986
 H                 -0.93825821    1.11744414    2.60201131
 H                  0.43920282    1.17495106   -2.40795003
13
Title
 C                  0.07090865    0.09278163    0.85655262
 C                  0.25070366    0.14561976   -0.80858107
 C                  1.32624354   -0.14239496    0.05295030
 C                 -0.72177214    1.29970044    1.39945344
 C                 -0.25558334    1.28464443   -1.52574204
 F                 -0.24481658   -1.15441277    1.37532845
 F                  0.00508290   -1.05270558   -1.35882041
 H                 -0.01305147    2.28836176    1.47634105
 H                  0.02989855    2.22074605   -1.09835929
 H                 -1.66899907    1.62333835    1.00632172
 H                 -1.36067965    1.24768061   -1.57869227
 H                 -0.91927946    1.10267549    2.55531740
 H                  0.46777220    1.20886894   -2.37008232
13
Title
 C                  0.07090810    0.09278099    0.85655257
 C                  0.25070340    0.14561980   -0.80858097
 C                  1.32624360   -0.14239480    0.05295070
 C                 -0.72177233    1.29970019    1.39945315
 C                 -0.25558349    1.28464508   -1.52574176
 F                 -0.24481670   -1.15441288    1.37532822
 F                  0.00508321   -1.05270573   -1.35882008
 H                 -0.01304644    2.28837357    1.47633959
 H                  0.02989914    2.22074362   -1.09835968
 H                 -1.66899416    1.62333370    1.00632501
 H                 -1.36067419    1.24768156   -1.57869336
 H                 -0.91927837    1.10267465    2.55531167
 H                  0.46776467    1.20886939   -2.37008405
13
Title
 C                  0.07841797    0.10949153    0.86185031
 C                  0.26810566    0.13995415   -0.79766919
 C                  1.32080553   -0.15306730    0.05482415
 C                 -0.73136919    1.29302531    1.40984777
 C                 -0.24356192    1.27819005   -1.52980919
 F                 -0.25984551   -1.15091887    1.38048581
 F                 -0.00194258   -1.04637170   -1.37010784
 H                  0.01722792    2.24158896    1.44007044
 H                  0.05094131    2.22050445   -1.15434591
 H                 -1.61048769    1.61667802    0.95363569
 H                 -1.39189849    1.22779488   -1.54859036
 H                 -0.87671230    1.07332436    2.43283206
 H                  0.50160412    1.27842020   -2.30785133
13
Title
 C                  0.08275882    0.11760911    0.86358557
 C                  0.27707601    0.13636605   -0.79075964
 C                  1.31796660   -0.15820931    0.05755358
 C                 -0.73342123    1.29054518    1.41569253
 C                 -0.23817193    1.27499450   -1.53163847
 F                 -0.26771661   -1.14832937    1.38334768
 F                 -0.00592087   -1.04327549   -1.37682181
 H                  0.01854296    2.19888694    1.41899116
 H                  0.06224675    2.22776222   -1.17309131
 H                 -1.59063771    1.61258188    0.91831571
 H                 -1.39408855    1.21826163   -1.54269609
 H                 -0.85668804    1.05572461    2.37278137
 H                  0.51023498    1.31278556   -2.28917742
13
Title
 C                  0.08768124    0.12548615    0.86465086
 C                  0.28632289    0.13223376   -0.78289900
 C                  1.31512908   -0.16342368    0.06195422
 C                 -0.73306086    1.28880745    1.42026535
 C                 -0.23334945    1.27180369   -1.53298232
 F                 -0.27607777   -1.14493002    1.38650308
 F                 -0.01037518   -1.04012419   -1.38455139
 H                  0.01035032    2.14360372    1.39645133
 H                  0.07331836    2.24060181   -1.18364715
 H                 -1.57882057    1.60806003    0.87557536
 H                 -1.38359414    1.20920452   -1.54436202
 H                 -0.84154522    1.03134507    2.33383003
 H                  0.51484780    1.34588363   -2.28362058
13
Title
 C                  0.09293291    0.13238507    0.86493072
 C                  0.29515143    0.12787322   -0.77482723
 C                  1.31261844   -0.16846593    0.06807327
 C                 -0.73033807    1.28800544    1.42172982
 C                 -0.22931515    1.26901533   -1.53350368
 F                 -0.28445618   -1.14079087    1.38978468
 F                 -0.01507576   -1.03708355   -1.39291072
 H                 -0.00446736    2.08355134    1.37485093
 H                  0.08211713    2.25652493   -1.18448245
 H                 -1.57438031    1.60234237    0.82991293
 H                 -1.36023707    1.20144377   -1.55441444
 H                 -0.83551600    0.99768162    2.33427277
 H                  0.51537826    1.37437256   -2.29372250
13
Title
 C                  0.09809180    0.13770805    0.86451841
 C                  0.30285495    0.12370247   -0.76746382
 C                  1.31071163   -0.17306138    0.07544853
 C                 -0.72636691    1.28764559    1.42009693
 C                 -0.22589673    1.26704543   -1.53318029
 F                 -0.29225951   -1.13622327    1.39295029
 F                 -0.01966402   -1.03433368   -1.40124506
 H                 -0.01879990    2.03115410    1.35646989
 H                  0.08700214    2.27124888   -1.17703046
 H                 -1.57383736    1.59464380    0.78816273
 H                 -1.32907980    1.19545482   -1.57131942
 H                 -0.83871846    0.95847219    2.36870848
 H                  0.51148789    1.39573975   -2.31612825
13
Title
 C                  0.10320538    0.14160790    0.86358163
 C                  0.30962794    0.11969537   -0.76088528
 C                  1.30938798   -0.17739683    0.08407772
 C                 -0.72219876    1.28677291    1.41662348
 C                 -0.22241653    1.26598939   -1.53218667
 F                 -0.29968724   -1.13119541    1.39606443
 F                 -0.02421326   -1.03176779   -1.40966853
 H                 -0.02618661    1.99315886    1.34097745
 H                  0.08773802    2.28252105   -1.16339248
 H                 -1.57385828    1.58416198    0.75218096
 H                 -1.29464349    1.19074380   -1.59404461
 H                 -0.84852659    0.91821473    2.41953832
 H                  0.50246967    1.41062752   -2.34670583
13
Title
 C                  0.10842799    0.14419821    0.86221006
 C                  0.31574477    0.11572053   -0.75503233
 C                  1.30862875   -0.18170777    0.09427770
 C                 -0.71852445    1.28447930    1.41225905
 C                 -0.21812424    1.26596637   -1.53062878
 F                 -0.30706264   -1.12551052    1.39926136
 F                 -0.02889842   -1.02924628   -1.41850709
 H                 -0.02130508    1.97456771    1.32774039
 H                  0.08403243    2.28887454   -1.14450563
 H                 -1.57234818    1.57005671    0.72257241
 H                 -1.26078361    1.18670639   -1.62287829
 H                 -0.86301882    0.88046354    2.47352632
 H                  0.48693453    1.41945945   -2.38294330
13
Title
 C                  0.11369831    0.14536971    0.86051695
 C                  0.32118110    0.11179543   -0.75012719
 C                  1.30848064   -0.18604124    0.10607601
 C                 -0.71579050    1.28026171    1.40769083
 C                 -0.21240979    1.26715283   -1.52862163
 F                 -0.31439923   -1.11914411    1.40255241
 F                 -0.03371108   -1.02673976   -1.42776320
 H                 -0.00193685    1.97854781    1.31711071
 H                  0.07558962    2.28878271   -1.12148520
 H                 -1.56793290    1.55207954    0.70109898
 H                 -1.23302735    1.18285510   -1.65763048
 H                 -0.88041114    0.84924721    2.52010365
 H                  0.46394170    1.42182931   -2.42147057
13
Title
 C                  0.11879062    0.14506363    0.85868738
 C                  0.32580559    0.10803448   -0.74646207
 C                  1.30894514   -0.19031127    0.11904583
 C                 -0.71392958    1.27438481    1.40342037
 C                 -0.20508334    1.26956419   -1.52635433
 F                 -0.32149691   -1.11229461    1.40584915
 F                 -0.03849023   -1.02429242   -1.43714650
 H                  0.02747627    2.00151213    1.31010394
 H                  0.06285955    2.28175715   -1.09622184
 H                 -1.56024914    1.53100319    0.68912528
 H                 -1.21619840    1.17880946   -1.69673380
 H                 -0.89866976    0.82777212    2.55170116
 H                  0.43427397    1.41776523   -2.45794381
13
Title
 C                  0.12354471    0.14339851    0.85689450
 C                  0.32963025    0.10448883   -0.74412232
 C                  1.30994547   -0.19446696    0.13271914
 C                 -0.71243091    1.26755363    1.39967346
 C                 -0.19640419    1.27301134   -1.52402292
 F                 -0.32823830   -1.10515503    1.40909285
 F                 -0.04311638   -1.02192463   -1.44643376
 H                  0.05883046    2.03501622    1.30745285
 H                  0.04687036    2.26879348   -1.07035915
 H                 -1.54994736    1.50798259    0.68620253
 H                 -1.21080447    1.17438416   -1.73814372
 H                 -0.91628567    0.81686578    2.56562746
 H                  0.39987547    1.40817264   -2.48928590
13
Title
 C                  0.12354518    0.14339840    0.85689429
 C                  0.32963036    0.10448863   -0.74412224
 C                  1.30994549   -0.19446695    0.13271998
 C                 -0.71242956    1.26755424    1.39967219
 C                 -0.19640402    1.27301147   -1.52402224
 F                 -0.32823831   -1.10515459    1.40909314
 F                 -0.04311666   -1.02192451   -1.44643439
 H                  0.05881767    2.03500498    1.30745499
 H                  0.04687001    2.26879437   -1.07035822
 H                 -1.54994876    1.50798228    0.68620316
 H                 -1.21080910    1.17438243   -1.73814877
 H                 -0.91628701    0.81686323    2.56563671
 H                  0.39987602    1.40817162   -2.48928873
13
Title
 C                  0.13189107    0.13667517    0.85383433
 C                  0.33542422    0.09789345   -0.74308896
 C                  1.31318702   -0.20254155    0.16121047
 C                 -0.70847805    1.25320827    1.39393996
 C                 -0.17693799    1.28192701   -1.51980329
 F                 -0.34077283   -1.09026463    1.41546065
 F                 -0.05183273   -1.01733155   -1.46459673
 H                  0.10376914    2.10571119    1.31543117
 H                  0.00907753    2.23225570   -1.01945322
 H                 -1.52643893    1.45973529    0.70080964
 H                 -1.22074201    1.16479010   -1.82041323
 H                 -0.94698459    0.82377649    2.54301375
 H                  0.32464583    1.37704170   -2.53262774
13
Title
 C                  0.13547033    0.13188959    0.85269899
 C                  0.33767885    0.09473346   -0.74418242
 C                  1.31528428   -0.20654945    0.17574913
 C                 -0.70535958    1.24627602    1.39199946
 C                 -0.16713051    1.28683349   -1.51818708
 F                 -0.34669594   -1.08254009    1.41864402
 F                 -0.05593856   -1.01504295   -1.47352896
 H                  0.11171883    2.13498086    1.32541135
 H                 -0.01109867    2.21270555   -0.99453119
 H                 -1.51626456    1.43599067    0.71436685
 H                 -1.22805244    1.16014289   -1.85762090
 H                 -0.95954576    0.83955856    2.50951497
 H                  0.28728228    1.35762378   -2.54471953
13
Title
 C                  0.13863428    0.12630247    0.85189316
 C                  0.33966398    0.09160766   -0.74621662
 C                  1.31762315   -0.21058317    0.19029929
 C                 -0.70120015    1.23973514    1.39066004
 C                 -0.15781656    1.29167367   -1.51702620
 F                 -0.35245544   -1.07464949    1.42186363
 F                 -0.05987728   -1.01272819   -1.48238818
 H                  0.10857291    2.15737728    1.33875051
 H                 -0.03122359    2.19495949   -0.96976571
 H                 -1.50932501    1.41341686    0.72936809
 H                 -1.23290155    1.15595451   -1.88995437
 H                 -0.97016605    0.86197491    2.46424307
 H                  0.25232010    1.33696126   -2.55121275
13
Title
 C                  0.14136297    0.12000442    0.85145611
 C                  0.34148218    0.08848200   -0.74909818
 C                  1.32016198   -0.21467462    0.20473429
 C                 -0.69586162    1.23372309    1.38979118
 C                 -0.14927035    1.29622099   -1.51634620
 F                 -0.35809647   -1.06660572    1.42514871
 F                 -0.06364757   -1.01036789   -1.49119509
 H                  0.09426830    2.17190411    1.35491919
 H                 -0.05081354    2.18061040   -0.94501816
 H                 -1.50702319    1.39255151    0.74396455
 H                 -1.23360303    1.15241247   -1.91609945
 H                 -0.97913201    0.88943985    2.41076740
 H                  0.22130042    1.31596293   -2.55312552
13
Title
 C                  0.14364081    0.11304140    0.85142442
 C                  0.34323411    0.08531422   -0.75275696
 C                  1.32288325   -0.21887633    0.21900029
 C                 -0.68920631    1.22837710    1.38907749
 C                 -0.14164070    1.30032985   -1.51610385
 F                 -0.36368913   -1.05838205    1.42854738
 F                 -0.06726330   -1.00793330   -1.50001332
 H                  0.06904369    2.17811799    1.37346575
 H                 -0.06961904    2.17061394   -0.92026449
 H                 -1.51024614    1.37366675    0.75678625
 H                 -1.22930448    1.14961199   -1.93513789
 H                 -0.98730462    0.91997069    2.35412822
 H                  0.19554187    1.29536699   -2.55171529
13
Title
 C                  0.14544742    0.10538811    0.85184831
 C                  0.34502693    0.08204382   -0.75717091
 C                  1.32580284   -0.22327735    0.23313700
 C                 -0.68103504    1.22385888    1.38794717
 C                 -0.13498433    1.30393928   -1.51619406
 F                 -0.36934369   -1.04988997    1.43213986
 F                 -0.07075734   -1.00537723   -1.50897154
 H                  0.03306969    2.17588147    1.39408801
 H                 -0.08758614    2.16527721   -0.89570518
 H                 -1.51926767    1.35676460    0.76706597
 H                 -1.21961158    1.14757837   -1.94632193
 H                 -0.99648090    0.95114130    2.30134513
 H                  0.17627629    1.27572751   -2.54834243
13
Title
 C                  0.14672719    0.09701222    0.85280422
 C                  0.34696863    0.07861708   -0.76233450
 C                  1.32894615   -0.22797309    0.24713348
 C                 -0.67113732    1.22038904    1.38555746
 C                 -0.12937055    1.30702361   -1.51645310
 F                 -0.37516614   -1.04105259    1.43601516
 F                 -0.07414624   -1.00265235   -1.51818849
 H                 -0.01323281    2.16544192    1.41641621
 H                 -0.10458162    2.16440393   -0.87212143
 H                 -1.53361995    1.34179201    0.77452024
 H                 -1.20444268    1.14630517   -1.94871177
 H                 -1.00962998    0.97982738    2.26213688
 H                  0.16507161    1.25767480   -2.54443082
13
Title
 C                  0.14738347    0.08811522    0.85434986
 C                  0.34912290    0.07507408   -0.76809462
 C                  1.33226262   -0.23294603    0.26059211
 C                 -0.65970173    1.21816012    1.38112354
 C                 -0.12497178    1.30953173   -1.51665481
 F                 -0.38111706   -1.03203272    1.44017122
 F                 -0.07735379   -0.99978164   -1.52754586
 H                 -0.06717799    2.14868276    1.43935985
 H                 -0.11993812    2.16720057   -0.85141508
 H                 -1.55146983    1.32894286    0.77925404
 H                 -1.18468268    1.14573439   -1.94151662
 H                 -1.02977431    1.00242004    2.24672684
 H                  0.16376258    1.24232506   -2.54142336
13
Title
 C                  0.14736992    0.07913379    0.85645280
 C                  0.35149259    0.07153978   -0.77412082
 C                  1.33562534   -0.23806428    0.27289583
 C                 -0.64760419    1.21699599    1.37461028
 C                 -0.12187206    1.31145004   -1.51657256
 F                 -0.38703480   -1.02319496    1.44450595
 F                 -0.08025490   -0.99685736   -1.53673236
 H                 -0.12302995    2.13040330    1.46133316
 H                 -0.13271701    2.17217885   -0.83583706
 H                 -1.56971107    1.31838902    0.78191863
 H                 -1.16264773    1.14565295   -1.92532597
 H                 -1.05702761    1.01711417    2.25736184
 H                  0.17305144    1.23082701   -2.54021640
13
Title
 C                  0.14672219    0.07025712    0.85907110
 C                  0.35412082    0.06804108   -0.78023229
 C                  1.33900133   -0.24333224    0.28390451
 C                 -0.63576830    1.21628857    1.36659103
 C                 -0.11987110    1.31287797   -1.51606061
 F                 -0.39293226   -1.01463755    1.44902745
 F                 -0.08283513   -0.99389307   -1.54571782
 H                 -0.17568838    2.11686464    1.48178979
 H                 -0.14250965    2.17791253   -0.82649329
 H                 -1.58578179    1.30977630    0.78351756
 H                 -1.14078769    1.14569716   -1.90155295
 H                 -1.08848532    1.02504095    2.28667275
 H                  0.19245123    1.22357665   -2.54064760
13
Title
 C                  0.14672216    0.07025592    0.85907155
 C                  0.35412118    0.06804074   -0.78023296
 C                  1.33900174   -0.24333229    0.28390561
 C                 -0.63576811    1.21628753    1.36659240
 C                 -0.11987195    1.31287807   -1.51606049
 F                 -0.39293226   -1.01463654    1.44902809
 F                 -0.08283528   -0.99389268   -1.54571897
 H                 -0.17568873    2.11686403    1.48178866
 H                 -0.14251250    2.17791262   -0.82649133
 H                 -1.58578386    1.30977420    0.78351814
 H                 -1.14078345    1.14569733   -1.90155029
 H                 -1.08848194    1.02504915    2.28665048
 H                  0.19245078    1.22357445   -2.54064822
13
Title
 C                  0.14362391    0.05257499    0.86596364
 C                  0.36064766    0.06087039   -0.79272036
 C                  1.34603474   -0.25497602    0.30259526
 C                 -0.61558745    1.21354261    1.34812869
 C                 -0.11791673    1.31465612   -1.51339322
 F                 -0.40539783   -0.99783741    1.45924511
 F                 -0.08721175   -0.98754711   -1.56397910
 H                 -0.25886774    2.12950682    1.52036195
 H                 -0.15193153    2.18846622   -0.82872275
 H                 -1.60472782    1.29631495    0.78693541
 H                 -1.10763233    1.14415889   -1.83513663
 H                 -1.14914534    1.02713269    2.36542133
 H                  0.26086422    1.22304620   -2.54179868
13
Title
 C                  0.14127707    0.04400562    0.87017865
 C                  0.36474307    0.05718559   -0.79886171
 C                  1.34965926   -0.26153900    0.31004283
 C                 -0.60862143    1.21087849    1.33875818
 C                 -0.11726333    1.31505117   -1.51119639
 F                 -0.41215797   -0.98969212    1.46514340
 F                 -0.08896872   -0.98411037   -1.57337901
 H                 -0.28518483    2.16264683    1.53868778
 H                 -0.15012900    2.19250053   -0.84116913
 H                 -1.60447442    1.29089806    0.78983483
 H                 -1.10355666    1.14127263   -1.79573177
 H                 -1.17040511    1.02303339    2.39956053
 H                  0.30816529    1.23101278   -2.53843738
13
Title
 C                  0.13860378    0.03600551    0.87470343
 C                  0.36942687    0.05352056   -0.80460095
 C                  1.35320031   -0.26855784    0.31588543
 C                 -0.60432333    1.20785925    1.33016311
 C                 -0.11635905    1.31506786   -1.50857978
 F                 -0.41923858   -0.98201514    1.47157526
 F                 -0.09036030   -0.98054495   -1.58280651
 H                 -0.30167283    2.20807099    1.55466632
 H                 -0.14307417    2.19594351   -0.86033932
 H                 -1.59680633    1.28616094    0.79355764
 H                 -1.11178266    1.13631386   -1.75559186
 H                 -1.18116734    1.01631533    2.42220122
 H                  0.36058152    1.24484807   -2.52920057
13
Title
 C                  0.13581598    0.02879669    0.87935408
 C                  0.37471405    0.04992009   -0.80973300
 C                  1.35652557   -0.27601340    0.31999852
 C                 -0.60266520    1.20530685    1.32287334
 C                 -0.11502872    1.31461240   -1.50575948
 F                 -0.42664102   -0.97498088    1.47856082
 F                 -0.09135050   -0.97687349   -1.59219380
 H                 -0.31056079    2.25621487    1.56617261
 H                 -0.13044407    2.19974629   -0.88444318
 H                 -1.58260008    1.28203862    0.79743807
 H                 -1.13187631    1.12939501   -1.71666360
 H                 -1.17982718    1.00750769    2.43024961
 H                  0.41465930    1.26422819   -2.51220992
13
Title
 C                  0.13314106    0.02255736    0.88394253
 C                  0.38060625    0.04641798   -0.81409184
 C                  1.35949026   -0.28388624    0.32232740
 C                 -0.60342462    1.20395470    1.31730678
 C                 -0.11333435    1.31354688   -1.50296263
 F                 -0.43437121   -0.96872859    1.48612202
 F                 -0.09191293   -0.97311229   -1.60149386
 H                 -0.31382813    2.29821715    1.57126385
 H                 -0.11222081    2.20523975   -0.91113329
 H                 -1.56400560    1.27863410    0.80021668
 H                 -1.16018561    1.12127922   -1.68021000
 H                 -1.16581330    0.99713976    2.42231475
 H                  0.46698751    1.28837470   -2.48661458
13
Title
 C                  0.13081146    0.01745999    0.88826353
 C                  0.38704317    0.04306219   -0.81753012
 C                  1.36192649   -0.29209689    0.32287039
 C                 -0.60621547    1.20425966    1.31376327
 C                 -0.11151583    1.31175174   -1.50036249
 F                 -0.44237570   -0.96339383    1.49421691
 F                 -0.09202772   -0.96929968   -1.61060962
 H                 -0.31283786    2.32775460    1.56871456
 H                 -0.08887329    2.21362133   -0.93776623
 H                 -1.54440910    1.27623875    0.80013385
 H                 -1.19089828    1.11323648   -1.64733508
 H                 -1.13965162    0.98582494    2.39865213
 H                  0.51432442    1.31592865   -2.45306074
13
Title
 C                  0.12902396    0.01362860    0.89212214
 C                  0.39388563    0.03991017   -0.81995395
 C                  1.36367518   -0.30049506    0.32172232
 C                 -0.61046859    1.20634154    1.31231353
 C                 -0.10985735    1.30922042   -1.49800946
 F                 -0.45052646   -0.95907126    1.50271603
 F                 -0.09169550   -0.96549869   -1.61939677
 H                 -0.30858132    2.34165416    1.55835126
 H                 -0.06149921    2.22526202   -0.96195560
 H                 -1.52775687    1.27520534    0.79539396
 H                 -1.21803882    1.10662817   -1.61911126
 H                 -1.10338168    0.97419258    2.36178009
 H                  0.55418255    1.34502349   -2.41385942
13
Title
 C                  0.12788759    0.01107129    0.89539541
 C                  0.40097991    0.03699487   -0.82136609
 C                  1.36463563   -0.30893967    0.31907625
 C                 -0.61554537    1.21005156    1.31268769
 C                 -0.10856053    1.30608817   -1.49580362
 F                 -0.45869446   -0.95575323    1.51147425
 F                 -0.09094237   -0.96176126   -1.62775249
 H                 -0.30182287    2.33980889    1.54094551
 H                 -0.03154123    2.23938816   -0.98226386
 H                 -1.51708595    1.27574749    0.78488416
 H                 -1.23742935    1.10244091   -1.59623537
 H                 -1.06038212    0.96257559    2.31655273
 H                  0.58559488    1.37383363   -2.37224512
13
Title
 C                  0.12742317    0.00969033    0.89805863
 C                  0.40826044    0.03429842   -0.82184438
 C                  1.36476673   -0.31740647    0.31512547
 C                 -0.62093751    1.21517037    1.31430303
 C                 -0.10770146    1.30255052   -1.49353176
 F                 -0.46685247   -0.95333059    1.52044818
 F                 -0.08979661   -0.95808524   -1.63570182
 H                 -0.29298876    2.32402439    1.51756674
 H                 -0.00019617    2.25452419   -0.99835235
 H                 -1.51350242    1.27786009    0.76849919
 H                 -1.24722305    1.10115125   -1.57883594
 H                 -1.01444817    0.95062479    2.26933344
 H                  0.60913438    1.40117993   -2.33114610
13
Title
 C                  0.12761985    0.00936917    0.90014212
 C                  0.41578593    0.03176278   -0.82146773
 C                  1.36402839   -0.32601292    0.30995214
 C                 -0.62635340    1.22158476    1.31636452
 C                 -0.10726950    1.29877342   -1.49092024
 F                 -0.47509871   -0.95166182    1.52973880
 F                 -0.08825635   -0.95440955   -1.64338811
 H                 -0.28199055    2.29660933    1.48895718
 H                  0.03185828    2.26908071   -1.01044732
 H                 -1.51647275    1.28141117    0.74688788
 H                 -1.24695334    1.10296877   -1.56678630
 H                 -0.96917501    0.93705681    2.22756415
 H                  0.62611019    1.42657897   -2.29268890
13
Title
 C                  0.12761982    0.00936923    0.90014212
 C                  0.41578561    0.03176288   -0.82146769
 C                  1.36402828   -0.32601262    0.30995246
 C                 -0.62635304    1.22158338    1.31636612
 C                 -0.10726916    1.29877390   -1.49091991
 F                 -0.47509847   -0.95166191    1.52973826
 F                 -0.08825646   -0.95440965   -1.64338773
 H                 -0.28198992    2.29661046    1.48895842
 H                  0.03185811    2.26907956   -1.01044757
 H                 -1.51647399    1.28141153    0.74688601
 H                 -1.24695685    1.10296817   -1.56678902
 H                 -0.96917544    0.93706821    2.22754677
 H                  0.62610980    1.42657699   -2.29269239
13
Title
 C                  0.12998977    0.01162011    0.90260574
 C                  0.43179815    0.02700550   -0.81830417
 C                  1.35959184   -0.34409051    0.29591975
 C                 -0.63680950    1.23791010    1.31799739
 C                 -0.10737599    1.29115899   -1.48355816
 F                 -0.49216418   -0.95019361    1.54965135
 F                 -0.08387149   -0.94684299   -1.65839873
 H                 -0.25031445    2.21980728    1.41875105
 H                  0.09514821    2.28968130   -1.02289638
 H                 -1.53545272    1.29195673    0.69437997
 H                 -1.21702025    1.11646633   -1.55944938
 H                 -0.89512852    0.89697081    2.19535407
 H                  0.64490471    1.46987975   -2.23208030
13
Title
 C                  0.13204200    0.01395335    0.90297661
 C                  0.43996659    0.02482776   -0.81570766
 C                  1.35583346   -0.35331653    0.28738610
 C                 -0.64193463    1.24675995    1.31622335
 C                 -0.10751455    1.28780735   -1.47852994
 F                 -0.50067298   -0.95023978    1.55993358
 F                 -0.08106399   -0.94304105   -1.66553621
 H                 -0.22714899    2.18256479    1.38050027
 H                  0.12330959    2.29243343   -1.02289503
 H                 -1.54656578    1.29817140    0.66929877
 H                 -1.19107146    1.12759778   -1.56464766
 H                 -0.87144988    0.86960435    2.21468667
 H                  0.64826680    1.48612605   -2.21463573
13
Title
 C                  0.13449326    0.01683278    0.90285786
 C                  0.44798608    0.02280865   -0.81266014
 C                  1.35112668   -0.36246961    0.27817083
 C                 -0.64736313    1.25492377    1.31294971
 C                 -0.10725111    1.28501512   -1.47261647
 F                 -0.50893366   -0.95066710    1.57015392
 F                 -0.07791207   -0.93929737   -1.67230556
 H                 -0.19718962    2.15492238    1.34235872
 H                  0.14750450    2.28921385   -1.01881915
 H                 -1.55584559    1.30455475    0.64855586
 H                 -1.16281935    1.14065407   -1.57545156
 H                 -0.85557720    0.84132776    2.25097664
 H                  0.64844105    1.49809017   -2.20694698
13
Title
 C                  0.13722035    0.02009766    0.90235562
 C                  0.45580863    0.02092665   -0.80931068
 C                  1.34550026   -0.37157351    0.26838024
 C                 -0.65340785    1.26180216    1.30880424
 C                 -0.10616718    1.28284883   -1.46583762
 F                 -0.51693778   -0.95138241    1.58029883
 F                 -0.07442004   -0.93559480   -1.67875487
 H                 -0.15942339    2.13997479    1.30472820
 H                  0.16744111    2.28018839   -1.01081178
 H                 -1.56222145    1.31103117    0.63340747
 H                 -1.13640679    1.15490861   -1.59156976
 H                 -0.84502979    0.81644226    2.29490457
 H                  0.64565847    1.50573218   -2.20833247
13
Title
 C                  0.14010388    0.02360388    0.90157748
 C                  0.46337112    0.01916801   -0.80581257
 C                  1.33898274   -0.38064696    0.25811801
 C                 -0.66012661    1.26716828    1.30434899
 C                 -0.10385761    1.28134257   -1.45824992
 F                 -0.52467369   -0.95231276    1.59035504
 F                 -0.07058787   -0.93192067   -1.68492234
 H                 -0.11453616    2.13706948    1.26775362
 H                  0.18301752    2.26587640   -0.99896155
 H                 -1.56526715    1.31761634    0.62446693
 H                 -1.11570758    1.16970129   -1.61278950
 H                 -0.83799103    0.79858196    2.33872792
 H                  0.63981491    1.50897827   -2.21767071
13
Title
 C                  0.14302510    0.02721021    0.90063049
 C                  0.47057807    0.01752908   -0.80233569
 C                  1.33162441   -0.38968615    0.24751932
 C                 -0.66729306    1.27115088    1.29998069
 C                 -0.10003498    1.28049171   -1.44996574
 F                 -0.53211141   -0.95339484    1.60028641
 F                 -0.06642300   -0.92827445   -1.69082541
 H                 -0.06525610    2.14246845    1.23177451
 H                  0.19428635    2.24717288   -0.98335900
 H                 -1.56509897    1.32435831    0.62180933
 H                 -1.10340401    1.18450694   -1.63877025
 H                 -0.83336586    0.79013067    2.37708716
 H                  0.63069946    1.50776394   -2.23350388
13
Title
 C                  0.14587965    0.03078982    0.89961408
 C                  0.47733150    0.01600860   -0.79905466
 C                  1.32347831   -0.39870017    0.23671815
 C                 -0.67451367    1.27407699    1.29593619
 C                 -0.09461132    1.28023928   -1.44113783
 F                 -0.53923201   -0.95457324    1.61007239
 F                 -0.06192809   -0.92465377   -1.69648607
 H                 -0.01541621    2.15126708    1.19735894
 H                  0.20152467    2.22529677   -0.96406109
 H                 -1.56233598    1.33133933    0.62498653
 H                 -1.10004747    1.19904289   -1.66887617
 H                 -0.83051987    0.79228045    2.40673039
 H                  0.61814207    1.50211091   -2.25417868
13
Title
 C                  0.14858105    0.03423420    0.89861568
 C                  0.48353733    0.01460677   -0.79614582
 C                  1.31458602   -0.40772286    0.22583529
 C                 -0.68135287    1.27629022    1.29235220
 C                 -0.08770131    1.28048413   -1.43195576
 F                 -0.54603360   -0.95580004    1.61971885
 F                 -0.05709363   -0.92104985   -1.70193695
 H                  0.03121986    2.15915020    1.16518759
 H                  0.20520472    2.20170488   -0.94103425
 H                 -1.55803037    1.33868024    0.63312535
 H                 -1.10397000    1.21324424   -1.70204093
 H                 -0.82908340    0.80545948    2.42581936
 H                  0.60206744    1.49213107   -2.27801001
13
Title
 C                  0.15105368    0.03744492    0.89771240
 C                  0.48909328    0.01332831   -0.79379589
 C                  1.30498152   -0.41680493    0.21499349
 C                 -0.68739128    1.27806029    1.28932332
 C                 -0.07956127    1.28109904   -1.42265226
 F                 -0.55252063   -0.95703185    1.62924541
 F                 -0.05190022   -0.91745119   -1.70721458
 H                  0.07153294    2.16305392    1.13596677
 H                  0.20592325    2.17803149   -0.91415407
 H                 -1.55360115    1.34653761    0.64502522
 H                 -1.11200625    1.22713350   -1.73671283
 H                 -0.82883686    0.82970653    2.43332052
 H                  0.58252259    1.47802380   -2.30333898
13
Title
 C                  0.15322081    0.04031823    0.89697632
 C                  0.49386944    0.01218771   -0.79221296
 C                  1.29472185   -0.42598700    0.20435594
 C                 -0.69223088    1.27957114    1.28693148
 C                 -0.07052564    1.28194848   -1.41351376
 F                 -0.55868259   -0.95822421    1.63865448
 F                 -0.04633476   -0.91385460   -1.71234395
 H                  0.10307003    2.16109621    1.11042836
 H                  0.20433531    2.15602458   -0.88334708
 H                 -1.55074799    1.35507819    0.65921443
 H                 -1.12046990    1.24067293   -1.77088214
 H                 -0.82964274    0.86475049    2.42874342
 H                  0.55976055    1.46013725   -2.32848155
13
Title
 C                  0.15322076    0.04031816    0.89697647
 C                  0.49386964    0.01218757   -0.79221273
 C                  1.29472165   -0.42598698    0.20435557
 C                 -0.69223067    1.27957095    1.28693061
 C                 -0.07052615    1.28194841   -1.41351359
 F                 -0.55868253   -0.95822415    1.63865446
 F                 -0.04633475   -0.91385455   -1.71234397
 H                  0.10307104    2.16110129    1.11042928
 H                  0.20433557    2.15602495   -0.88334590
 H                 -1.55074657    1.35507774    0.65921561
 H                 -1.12046564    1.24067332   -1.77088176
 H                 -0.82964715    0.86474895    2.42875128
 H                  0.55976092    1.46013670   -2.32848401
13
Title
 C                  0.15630586    0.04457902    0.89627596
 C                  0.50044335    0.01043320   -0.79220556
 C                  1.27281325   -0.44458686    0.18469708
 C                 -0.69697546    1.28226653    1.28417925
 C                 -0.05128642    1.28388631   -1.39703892
 F                 -0.56983708   -0.96028875    1.65688538
 F                 -0.03420613   -0.90675965   -1.72212925
 H                  0.13329000    2.13704067    1.07327315
 H                  0.19682926    2.12310308   -0.81182612
 H                 -1.55624470    1.37456309    0.68800579
 H                 -1.12608797    1.26581973   -1.82848107
 H                 -0.83402599    0.96297072    2.38585375
 H                  0.50745060    1.41589100   -2.37142441
13
Title
 C                  0.15708656    0.04575597    0.89641777
 C                  0.50198221    0.00988002   -0.79410148
 C                  1.26157161   -0.45389749    0.17621762
 C                 -0.69656525    1.28362160    1.28358166
 C                 -0.04175952    1.28486099   -1.39020265
 F                 -0.57471781   -0.96106735    1.66553459
 F                 -0.02777737   -0.90333692   -1.72674549
 H                  0.13105014    2.11592098    1.06249025
 H                  0.19192781    2.11347694   -0.77363708
 H                 -1.56613791    1.38537915    0.70015326
 H                 -1.11963635    1.27678786   -1.84797340
 H                 -0.83746841    1.02202733    2.35242835
 H                  0.48020834    1.39164500   -2.38651873
13
Title
 C                  0.15730764    0.04620967    0.89693967
 C                  0.50228909    0.00956507   -0.79737384
 C                  1.25030566   -0.46321305    0.16885028
 C                 -0.69438577    1.28508410    1.28305968
 C                 -0.03253206    1.28586987   -1.38436447
 F                 -0.57912435   -0.96163733    1.67384581
 F                 -0.02115722   -0.90001733   -1.73119881
 H                  0.11829023    2.09051677    1.05673158
 H                  0.18663488    2.10775488   -0.73604525
 H                 -1.58015566    1.39666880    0.71034361
 H                 -1.10647828    1.28637549   -1.85981117
 H                 -0.84187963    1.08459292    2.31677144
 H                  0.45383846    1.36733619   -2.39660064
13
Title
 C                  0.15693752    0.04589112    0.89788938
 C                  0.50135190    0.00949311   -0.80208980
 C                  1.23898287   -0.47262973    0.16262901
 C                 -0.69062088    1.28670470    1.28210008
 C                 -0.02359508    1.28699686   -1.37939200
 F                 -0.58310119   -0.96198303    1.68189601
 F                 -0.01430813   -0.89677818   -1.73555738
 H                  0.09654985    2.06262348    1.05540355
 H                  0.18104682    2.10480175   -0.70061261
 H                 -1.59695639    1.40821009    0.71900889
 H                 -1.08704222    1.29447841   -1.86358379
 H                 -0.84767414    1.14898234    2.28451304
 H                  0.42932711    1.34366231   -2.40179085
13
Title
 C                  0.15592262    0.04472991    0.89934092
 C                  0.49914026    0.00966618   -0.80834045
 C                  1.22750162   -0.48227038    0.15757200
 C                 -0.68549268    1.28845319    1.28013032
 C                 -0.01487276    1.28834700   -1.37510077
 F                 -0.58669144   -0.96208681    1.68978226
 F                 -0.00715949   -0.89358857   -1.73990355
 H                  0.06794841    2.03471244    1.05760686
 H                  0.17525057    2.10345403   -0.66890366
 H                 -1.61488185    1.41972040    0.72681621
 H                 -1.06209994    1.30099377   -1.85897897
 H                 -0.85552889    1.21415230    2.26186315
 H                  0.40769109    1.32121517   -2.40248527
13
Title
 C                  0.15419169    0.04263893    0.90138733
 C                  0.49562589    0.01007826   -0.81618291
 C                  1.21579794   -0.49219296    0.15373474
 C                 -0.67934460    1.29013927    1.27670037
 C                 -0.00630798    1.29002299   -1.37130597
 F                 -0.58990142   -0.96192516    1.69754720
 F                  0.00032519   -0.89044016   -1.74429647
 H                  0.03590519    2.01068665    1.06191947
 H                  0.16945830    2.10268915   -0.64272797
 H                 -1.63200763    1.43076139    0.73440175
 H                 -1.03308506    1.30575159   -1.84580020
 H                 -0.86609299    1.27932123    2.25424925
 H                  0.39024502    1.30074584   -2.39933189
13
Title
 C                  0.15168302    0.03954955    0.90411632
 C                  0.49084122    0.01070066   -0.82555982
 C                  1.20387787   -0.50235600    0.15117664
 C                 -0.67273517    1.29139317    1.27175489
 C                  0.00213518    1.29210224   -1.36782257
 F                 -0.59270651   -0.96147558    1.70516493
 F                  0.00811845   -0.88735379   -1.74876352
 H                  0.00558435    1.99610035    1.06620779
 H                  0.16406731    2.10171494   -0.62389181
 H                 -1.64631666    1.44074677    0.74222909
 H                 -1.00250757    1.30856831   -1.82436461
 H                 -0.87940035    1.34368847    2.26351359
 H                  0.37850627    1.28317741   -2.39335328
13
Title
 C                  0.14836579    0.03543946    0.90758964
 C                  0.48491117    0.01147369   -0.83627483
 C                  1.19177649   -0.51265036    0.14990073
 C                 -0.66636554    1.29180198    1.26573775
 C                  0.01052237    1.29462136   -1.36446267
 F                 -0.59507773   -0.96072419    1.71257802
 F                  0.01614893   -0.88436492   -1.75331704
 H                 -0.01720350    1.99689902    1.06801718
 H                  0.15963833    2.10009685   -0.61368324
 H                 -1.65609732    1.44905932    0.75052382
 H                 -0.97395990    1.30934624   -1.79579197
 H                 -0.89445290    1.40612359    2.28631583
 H                  0.37381426    1.26940860   -2.38588944
13
Title
 C                  0.14427458    0.03037488    0.91180326
 C                  0.47809119    0.01230528   -0.84794107
 C                  1.17959865   -0.52287490    0.14982665
 C                 -0.66084663    1.29117470    1.25940080
 C                  0.01891547    1.29754976   -1.36109060
 F                 -0.59698725   -0.95967577    1.71968688
 F                  0.02427693   -0.88152814   -1.75793936
 H                 -0.02858295    2.01651160    1.06559078
 H                  0.15683696    2.09787757   -0.61247430
 H                 -1.66029029    1.45513600    0.75920394
 H                 -0.95172819    1.30813553   -1.76213949
 H                 -0.90937714    1.46459347    2.31570656
 H                  0.37692610    1.26018422   -2.37834752
13
Title
 C                  0.13951536    0.02451408    0.91667614
 C                  0.47073699    0.01308741   -0.86004233
 C                  1.16748135   -0.53279591    0.15077570
 C                 -0.65640253    1.28975022    1.25343058
 C                  0.02734986    1.30078927   -1.35767390
 F                 -0.59843047   -0.95835830    1.72639110
 F                  0.03233080   -0.87889918   -1.76259685
 H                 -0.02905480    2.05300866    1.05881643
 H                  0.15627799    2.09559193   -0.61938312
 H                 -1.65880908    1.45863345    0.76792564
 H                 -0.93946435    1.30516826   -1.72594876
 H                 -0.92222427    1.51676905    2.34450580
 H                  0.38761131    1.25586057   -2.37178733
13
Title
 C                  0.13951531    0.02451399    0.91667633
 C                  0.47073670    0.01308748   -0.86004280
 C                  1.16748095   -0.53279617    0.15077563
 C                 -0.65640250    1.28974972    1.25343104
 C                  0.02735038    1.30078938   -1.35767333
 F                 -0.59843035   -0.95835820    1.72639143
 F                  0.03233109   -0.87889901   -1.76259689
 H                 -0.02905434    2.05301212    1.05881517
 H                  0.15627776    2.09559181   -0.61938193
 H                 -1.65881129    1.45863408    0.76792464
 H                 -0.93946778    1.30516914   -1.72595237
 H                 -0.92222256    1.51676872    2.34449824
 H                  0.38760962    1.25585887   -2.37178873
13
Title
 C                  0.12830139    0.01089081    0.92815486
 C                  0.45549723    0.01415833   -0.88414048
 C                  1.14327639   -0.55145928    0.15489908
 C                 -0.64972394    1.28673008    1.24374535
 C                  0.04451868    1.30781161   -1.35102116
 F                 -0.60007368   -0.95500847    1.73866467
 F                  0.04802362   -0.87429901   -1.77214188
 H                 -0.01377870    2.15212223    1.03728903
 H                  0.16369427    2.09451986   -0.65020104
 H                 -1.64220066    1.45790862    0.78386269
 H                 -0.94916398    1.29521151   -1.65215748
 H                 -0.93737553    1.59797168    2.38373617
 H                  0.42755105    1.26146019   -2.36256778
13
Title
 C                  0.12186049    0.00320045    0.93476424
 C                  0.44791756    0.01431981   -0.89577822
 C                  1.13085092   -0.56030508    0.15775768
 C                 -0.64674517    1.28617925    1.24013753
 C                  0.05321158    1.31144743   -1.34812896
 F                 -0.60036276   -0.95298112    1.74441258
 F                  0.05575549   -0.87229873   -1.77720388
 H                 -0.00592663    2.20305156    1.02511487
 H                  0.17254895    2.09806711   -0.67024082
 H                 -1.62938109    1.45396320    0.79018847
 H                 -0.96866773    1.28878846   -1.61519137
 H                 -0.93879391    1.62657669    2.39072649
 H                  0.45455946    1.27106037   -2.35921028
13
Title
 C                  0.11483912   -0.00506048    0.94198369
 C                  0.44053727    0.01416016   -0.90693001
 C                  1.11798331   -0.56889474    0.16099637
 C                 -0.64359499    1.28677681    1.23737897
 C                  0.06177896    1.31507155   -1.34584280
 F                 -0.60033441   -0.95071029    1.75001061
 F                  0.06347468   -0.87049231   -1.78258843
 H                 -0.00136646    2.24918103    1.01318700
 H                  0.18547427    2.10602765   -0.69094935
 H                 -1.61534338    1.44785585    0.79462704
 H                 -0.99428203    1.28185772   -1.57799182
 H                 -0.93576879    1.64693373    2.38826572
 H                  0.48474899    1.28506286   -2.35589169
13
Title
 C                  0.10724863   -0.01383594    0.94980126
 C                  0.43352574    0.01363665   -0.91736633
 C                  1.10458429   -0.57722246    0.16450864
 C                 -0.64005201    1.28876341    1.23550699
 C                  0.06995779    1.31861659   -1.34440717
 F                 -0.60000857   -0.94819942    1.75550215
 F                  0.07117796   -0.86889655   -1.78837021
 H                 -0.00149134    2.28744063    1.00208122
 H                  0.20283491    2.11935780   -0.71073322
 H                 -1.60167910    1.43982311    0.79643279
 H                 -1.02234400    1.27492206   -1.54063270
 H                 -0.92816253    1.65870614    2.37610660
 H                  0.51678246    1.30326935   -2.35197968
13
Title
 C                  0.09916426   -0.02298938    0.95813606
 C                  0.42709286    0.01272858   -0.92679513
 C                  1.09067601   -0.58522579    0.16816988
 C                 -0.63597208    1.29225082    1.23454216
 C                  0.07745093    1.32204688   -1.34399489
 F                 -0.59941131   -0.94547546    1.76089337
 F                  0.07880391   -0.86754167   -1.79458040
 H                 -0.00696588    2.31550543    0.99221297
 H                  0.22464264    2.13815381   -0.72843809
 H                 -1.59003572    1.43019440    0.79489922
 H                 -1.04904197    1.26862324   -1.50366006
 H                 -0.91608254    1.66168875    2.35468167
 H                  0.54906853    1.32519072   -2.34697105
13
Title
 C                  0.09072533   -0.03231089    0.96683791
 C                  0.42144737    0.01144827   -0.93492881
 C                  1.07638137   -0.59281443    0.17184290
 C                 -0.63130633    1.29719496    1.23443092
 C                  0.08401224    1.32539041   -1.34464457
 F                 -0.59858315   -0.94259080    1.76616794
 F                  0.08625345   -0.86645787   -1.80120134
 H                 -0.01774639    2.33202156    0.98381778
 H                  0.25039581    2.16128029   -0.74362952
 H                 -1.58169529    1.41936070    0.78962881
 H                 -1.07108200    1.26364032   -1.46800722
 H                 -0.90004211    1.65616741    2.32547236
 H                  0.57993890    1.34998817   -2.34061644
13
Title
 C                  0.08208537   -0.04158134    0.97573908
 C                  0.41673432    0.00983603   -0.94157787
 C                  1.06184196   -0.59992616    0.17540753
 C                 -0.62609298    1.30341395    1.23500425
 C                  0.08952637    1.32874759   -1.34625644
 F                 -0.59757597   -0.93960634    1.77131974
 F                  0.09344267   -0.86566029   -1.80819467
 H                 -0.03319390    2.33681628    0.97689923
 H                  0.27919116    2.18662377   -0.75661029
 H                 -1.57713667    1.40767042    0.78072757
 H                 -1.08628053    1.26054549   -1.43463906
 H                 -0.88095758    1.64308541    2.29106642
 H                  0.60801712    1.37665669   -2.33295682
13
Title
 C                  0.07334963   -0.05064226    0.98471907
 C                  0.41300916    0.00793926   -0.94668606
 C                  1.04712207   -0.60656462    0.17878728
 C                 -0.62041253    1.31065719    1.23598084
 C                  0.09402066    1.33226626   -1.34865764
 F                 -0.59644110   -0.93656847    1.77638021
 F                  0.10034690   -0.86514488   -1.81554569
 H                 -0.05234621    2.33069320    0.97122740
 H                  0.31006196    2.21184171   -0.76810852
 H                 -1.57597166    1.39533684    0.76875091
 H                 -1.09364496    1.25974101   -1.40423183
 H                 -0.85997714    1.62385532    2.25488606
 H                  0.63246140    1.40432131   -2.32423846
13
Title
 C                  0.06454947   -0.05941576    0.99373082
 C                  0.41026614    0.00579181   -0.95028577
 C                  1.03216782   -0.61279490    0.18195069
 C                 -0.61434040    1.31866653    1.23699235
 C                  0.09761293    1.33610961   -1.35167889
 F                 -0.59522012   -0.93349856    1.78142392
 F                  0.10700575   -0.86489645   -1.82329084
 H                 -0.07414667    2.31498940    0.96637714
 H                  0.34225772    2.23495534   -0.77890663
 H                 -1.57724813    1.38242755    0.75449253
 H                 -1.09296196    1.26151962   -1.37713073
 H                 -0.83832951    1.60003021    2.22099767
 H                  0.65289808    1.43240265   -2.31479651
13
Title
 C                  0.05566550   -0.06786889    1.00277517
 C                  0.40848778    0.00340764   -0.95242625
 C                  1.01683763   -0.61871066    0.18489116
 C                 -0.60793812    1.32717942    1.23760472
 C                  0.10045020    1.34043574   -1.35518945
 F                 -0.59394576   -0.93040045    1.78655534
 F                  0.11349537   -0.86489893   -1.83151208
 H                 -0.09742953    2.29136604    0.96173653
 H                  0.37527446    2.25445152   -0.78961540
 H                 -1.57979196    1.36892911    0.73883449
 H                 -1.08433450    1.26617316   -1.35353344
 H                 -0.81730141    1.57308969    2.19416499
 H                  0.66916921    1.46056362   -2.30501447
13
Title
 C                  0.05566566   -0.06786870    1.00277503
 C                  0.40848782    0.00340780   -0.95242616
 C                  1.01683817   -0.61871052    0.18489114
 C                 -0.60793819    1.32717955    1.23760495
 C                  0.10045054    1.34043561   -1.35518908
 F                 -0.59394585   -0.93040045    1.78655505
 F                  0.11349504   -0.86489893   -1.83151179
 H                 -0.09743108    2.29135968    0.96173929
 H                  0.37527463    2.25445131   -0.78961526
 H                 -1.57979129    1.36892897    0.73883434
 H                 -1.08433911    1.26617304   -1.35353567
 H                 -0.81730075    1.57309109    2.19415866
 H                  0.66916971    1.46056320   -2.30501512
13
Title
 C                  0.03768418   -0.08351604    1.02081497
 C                  0.40785305   -0.00203641   -0.95241736
 C                  0.98461291   -0.62987334    0.19004857
 C                 -0.59464574    1.34427258    1.23592007
 C                  0.10443285    1.35099561   -1.36323991
 F                 -0.59138810   -0.92417818    1.79747942
 F                  0.12619125   -0.86559933   -1.84965530
 H                 -0.14138948    2.23090493    0.94930676
 H                  0.44176760    2.27784405   -0.81177236
 H                 -1.58387418    1.34039417    0.70741456
 H                 -1.04481426    1.28544101   -1.31816043
 H                 -0.78244116    1.51496125    2.18205897
 H                  0.68845615    1.51571725   -2.28658443
13
Title
 C                  0.02880898   -0.09037797    1.02951670
 C                  0.40900505   -0.00503506   -0.95035530
 C                  0.96782900   -0.63514630    0.19219584
 C                 -0.58834218    1.35180058    1.23328275
 C                  0.10588914    1.35726163   -1.36751462
 F                 -0.59021553   -0.92115646    1.80338065
 F                  0.13238819   -0.86624948   -1.85952054
 H                 -0.15661971    2.20301194    0.93877530
 H                  0.47374738    2.28004848   -0.82288893
 H                 -1.58329498    1.32589460    0.69402625
 H                 -1.01625402    1.30049835   -1.30729939
 H                 -0.77047200    1.48552741    2.20240844
 H                  0.69108296    1.54152478   -2.27946275
13
Title
 C                  0.02021850   -0.09635706    1.03775053
 C                  0.41107681   -0.00815652   -0.94709121
 C                  0.95079922   -0.64021090    0.19401842
 C                 -0.58280253    1.35791111    1.22985263
 C                  0.10727014    1.36407890   -1.37177197
 F                 -0.58919733   -0.91828285    1.80960709
 F                  0.13844815   -0.86704668   -1.86978428
 H                 -0.16336652    2.18388198    0.92334804
 H                  0.50392050    2.27568757   -0.83341006
 H                 -1.58006017    1.31175637    0.68357127
 H                 -0.98486534    1.31916510   -1.30131623
 H                 -0.76198823    1.45628200    2.23726277
 H                  0.68910487    1.56532348   -2.27486180
13
Title
 C                  0.01203776   -0.10132708    1.04536286
 C                  0.41397404   -0.01135791   -0.94282580
 C                  0.93365686   -0.64508455    0.19551533
 C                 -0.57834702    1.36224190    1.22624320
 C                  0.10884241    1.37131723   -1.37591394
 F                 -0.58838662   -0.91561257    1.81618348
 F                  0.14436374   -0.86794328   -1.88034568
 H                 -0.15977700    2.17723223    0.90211539
 H                  0.53189981    2.26529345   -0.84275185
 H                 -1.57399871    1.29833964    0.67665774
 H                 -0.95378615    1.34127336   -1.30004555
 H                 -0.75600071    1.42740373    2.28030038
 H                  0.68286043    1.58669243   -2.27351618
13
Title
 C                  0.00436189   -0.10520646    1.05224025
 C                  0.41757567   -0.01459798   -0.93779363
 C                  0.91652096   -0.64979385    0.19670330
 C                 -0.57509756    1.36471905    1.22300242
 C                  0.11088595    1.37882027   -1.37988083
 F                 -0.58782531   -0.91318972    1.82312902
 F                  0.15013784   -0.86889110   -1.89110682
 H                 -0.14589010    2.18337746    0.87544849
 H                  0.55757350    2.24981373   -0.85032355
 H                 -1.56532139    1.28595712    0.67352815
 H                 -0.92645506    1.36657709   -1.30303996
 H                 -0.75144112    1.39935474    2.32493748
 H                  0.67282612    1.60535949   -2.27599273
13
Title
 C                 -0.00276935   -0.10796396    1.05833212
 C                  0.42176004   -0.01784721   -0.93222413
 C                  0.89943600   -0.65438730    0.19761598
 C                 -0.57295175    1.36555760    1.22045131
 C                  0.11365971    1.38644379   -1.38366219
 F                 -0.58754246   -0.91103877    1.83048088
 F                  0.15579979   -0.86984839   -1.90201552
 H                 -0.12353294    2.19931411    0.84501106
 H                  0.58115837    2.23040236   -0.85559506
 H                 -1.55451774    1.27483060    0.67410834
 H                 -0.90597061    1.39490629   -1.30969078
 H                 -0.74746606    1.37271906    2.36612580
 H                  0.65949534    1.62122388   -2.28266927
13
Title
 C                 -0.00936676   -0.10959590    1.06363959
 C                  0.42642613   -0.02108963   -0.92631699
 C                  0.88235665   -0.65893643    0.19829705
 C                 -0.57166647    1.36511373    1.21871004
 C                  0.11736409    1.39407345   -1.38729058
 F                 -0.58755899   -0.90916681    1.83830885
 F                  0.16140700   -0.87078243   -1.91308100
 H                 -0.09539417    2.22043471    0.81313862
 H                  0.60315252    2.20822760   -0.85808319
 H                 -1.54225672    1.26510395    0.67812599
 H                 -0.89452414    1.42627837   -1.31940649
 H                 -0.74351087    1.34802491    2.40062954
 H                  0.64325635    1.63428994   -2.29378849
13
Title
 C                 -0.01545128   -0.11009670    1.06817501
 C                  0.43148127   -0.02430665   -0.92026486
 C                  0.86522599   -0.66351595    0.19879316
 C                 -0.57095601    1.36373546    1.21780606
 C                  0.12209450    1.40159769   -1.39081793
 F                 -0.58789358   -0.90757614    1.84668937
 F                  0.16701901   -0.87166452   -1.92432675
 H                 -0.06424081    2.24213079    0.78229992
 H                  0.62418786    2.18447201   -0.85730553
 H                 -1.52940353    1.25691308    0.68517755
 H                 -0.89302598    1.46078101   -1.33168775
 H                 -0.73923053    1.32578347    2.42639098
 H                  0.62439676    1.64453786   -2.30945545
13
Title
 C                 -0.02103241   -0.10945976    1.07194535
 C                  0.43681908   -0.02746400   -0.91428330
 C                  0.84804086   -0.66818920    0.19915355
 C                 -0.57053855    1.36170235    1.21774820
 C                  0.12779909    1.40889073   -1.39430018
 F                 -0.58856150   -0.90626876    1.85567371
 F                  0.17267764   -0.87246543   -1.93574712
 H                 -0.03259166    2.26052938    0.75478686
 H                  0.64491973    2.16038346   -0.85281735
 H                 -1.51707542    1.25041574    0.69470419
 H                 -0.90077700    1.49834419   -1.34608022
 H                 -0.73443096    1.30654638    2.44201654
 H                  0.60318300    1.65187581   -2.32952246
13
Title
 C                 -0.02611428   -0.10769699    1.07496225
 C                  0.44231223   -0.03051166   -0.90861574
 C                  0.83086057   -0.67300631    0.19943169
 C                 -0.57015110    1.35922086    1.21854756
 C                  0.13427918    1.41583004   -1.39779641
 F                 -0.58956930   -0.90524134    1.86527481
 F                  0.17840451   -0.87315517   -1.94729932
 H                 -0.00260225    2.27271640    0.73253860
 H                  0.66594572    2.13719851   -0.84434850
 H                 -1.50660568    1.24576874    0.70597459
 H                 -0.91546314    1.53857015   -1.36209128
 H                 -0.72902416    1.29088123    2.44665094
 H                  0.57991383    1.65617185   -2.35346202
13
Title
 C                 -0.02611427   -0.10769690    1.07496224
 C                  0.44231215   -0.03051170   -0.90861581
 C                  0.83086044   -0.67300630    0.19943160
 C                 -0.57015101    1.35922066    1.21854684
 C                  0.13427915    1.41582974   -1.39779633
 F                 -0.58956927   -0.90524138    1.86527495
 F                  0.17840457   -0.87315510   -1.94729941
 H                 -0.00260265    2.27271575    0.73253953
 H                  0.66594629    2.13720037   -0.84434724
 H                 -1.50660497    1.24576901    0.70597489
 H                 -0.91546295    1.53857094   -1.36209114
 H                 -0.72902589    1.29088335    2.44665830
 H                  0.57991408    1.65617193   -2.35346335
13
Title
 C                 -0.03483327   -0.10103956    1.07887921
 C                  0.45317798   -0.03603645   -0.89924958
 C                  0.79699610   -0.68320130    0.19996470
 C                 -0.56859433    1.35345335    1.22270395
 C                  0.14836741    1.42832288   -1.40505814
 F                 -0.59255878   -0.90395460    1.88616056
 F                  0.19006031   -0.87408980   -1.97047117
 H                  0.04587249    2.27164131    0.70918983
 H                  0.71024418    2.09736182   -0.81626745
 H                 -1.49654442    1.24247464    0.73036337
 H                 -0.95171633    1.62352591   -1.39644676
 H                 -0.71644528    1.27224922    2.42267503
 H                  0.52876072    1.65524259   -2.40868808
13
Title
 C                 -0.03853321   -0.09639444    1.07991610
 C                  0.45825078   -0.03839582   -0.89601618
 C                  0.78063268   -0.68859826    0.20031966
 C                 -0.56714214    1.35034590    1.22594715
 C                  0.15539302    1.43383482   -1.40889497
 F                 -0.59447540   -0.90362377    1.89724949
 F                  0.19594767   -0.87429161   -1.98186879
 H                  0.06223282    2.25719728    0.70936784
 H                  0.73332430    2.08158208   -0.79833538
 H                 -1.49870139    1.24391184    0.74199265
 H                 -0.96642374    1.66584257   -1.41327482
 H                 -0.70947932    1.26988931    2.39588665
 H                  0.50191298    1.65005508   -2.43699608
13
Title
 C                 -0.04186719   -0.09110320    1.08047039
 C                  0.46291687   -0.04043222   -0.89396792
 C                  0.76483901   -0.69418446    0.20077791
 C                 -0.56518812    1.34715576    1.22976892
 C                  0.16213986    1.43890517   -1.41287228
 F                 -0.59660970   -0.90343371    1.90860577
 F                  0.20184023   -0.87430000   -1.99300221
 H                  0.07278266    2.23401248    0.71732674
 H                  0.75636173    2.06841421   -0.77961599
 H                 -1.50568778    1.24736996    0.75270657
 H                 -0.97554511    1.70645501   -1.42887406
 H                 -0.70232349    1.27221041    2.36201597
 H                  0.47502283    1.64196340   -2.46371172
13
Title
 C                 -0.04491543   -0.08534166    1.08065547
 C                  0.46710438   -0.04213536   -0.89317991
 C                  0.74966448   -0.69995650    0.20135096
 C                 -0.56278582    1.34388697    1.23393709
 C                  0.16853795    1.44361314   -1.41697263
 F                 -0.59891626   -0.90332724    1.92014482
 F                  0.20773378   -0.87411120   -2.00382704
 H                  0.07775822    2.20318138    0.73237715
 H                  0.77872201    2.05738047   -0.76158658
 H                 -1.51669146    1.25278411    0.76253785
 H                 -0.97785614    1.74453656   -1.44267638
 H                 -0.69524571    1.27898789    2.32416966
 H                  0.44863643    1.63125670   -2.48765493
13
Title
 C                 -0.04777162   -0.07924816    1.08057956
 C                  0.47078473   -0.04351677   -0.89368211
 C                  0.73505545   -0.70593322    0.20203537
 C                 -0.56003088    1.34049670    1.23817830
 C                  0.17460565    1.44805314   -1.42118354
 F                 -0.60136562   -0.90324920    1.93185432
 F                  0.21365795   -0.87372228   -2.01436922
 H                  0.07781995    2.16604892    0.75357874
 H                  0.79988838    2.04793446   -0.74552536
 H                 -1.53054746    1.26010872    0.77178472
 H                 -0.97285092    1.77966284   -1.45429218
 H                 -0.68856960    1.28992905    2.28606904
 H                  0.42316437    1.61819944   -2.50807969
13
Title
 C                 -0.05053489   -0.07291702    1.08033907
 C                  0.47395203   -0.04459926   -0.89550094
 C                  0.72088101   -0.71215833    0.20281648
 C                 -0.55704307    1.33688498    1.24219434
 C                  0.18041651    1.45231748   -1.42550505
 F                 -0.60394752   -0.90314827    1.94379311
 F                  0.21967425   -0.87312491   -2.02470973
 H                  0.07400526    2.12415183    0.77983840
 H                  0.81950754    2.03959608   -0.73247911
 H                 -1.54600979    1.26935362    0.78088146
 H                 -0.96035775    1.81169155   -1.46343051
 H                 -0.68269888    1.30481713    2.25202768
 H                  0.39891434    1.60296552   -2.52457510
13
Title
 C                 -0.05330265   -0.06642004    1.08002215
 C                  0.47659714   -0.04540718   -0.89868764
 C                  0.70698603   -0.71868673    0.20366799
 C                 -0.55398076    1.33287872    1.24568094
 C                  0.18606635    1.45647900   -1.42994221
 F                 -0.60666459   -0.90297488    1.95605855
 F                  0.22586110   -0.87230163   -2.03494777
 H                  0.06788578    2.07951559    0.80976376
 H                  0.83732806    2.03201803   -0.72337212
 H                 -1.56185121    1.28058704    0.79029246
 H                 -0.94030842    1.84056593   -1.46978562
 H                 -0.67813848    1.32360161    2.22694547
 H                  0.37620795    1.58564458   -2.53690306
13
Title
 C                 -0.05615966   -0.05985493    1.07971863
 C                  0.47868607   -0.04596248   -0.90330711
 C                  0.69327034   -0.72554706    0.20454496
 C                 -0.55109038    1.32822392    1.24838544
 C                  0.19164084    1.46056659   -1.43448057
 F                 -0.60951540   -0.90267896    1.96871594
 F                  0.23228072   -0.87122868   -2.04514143
 H                  0.06193671    2.03527819    0.84128148
 H                  0.85310489    2.02502432   -0.71911270
 H                 -1.57680480    1.29387198    0.80041893
 H                 -0.91282832    1.86612697   -1.47295812
 H                 -0.67544065    1.34635773    2.21578243
 H                  0.35554656    1.56634975   -2.54490375
13
Title
 C                 -0.05916191   -0.05339605    1.07952727
 C                  0.48015898   -0.04628972   -0.90937411
 C                  0.67976200   -0.73269166    0.20537519
 C                 -0.54875221    1.32262323    1.25024206
 C                  0.19719200    1.46453934   -1.43905667
 F                 -0.61247348   -0.90221290    1.98171439
 F                  0.23893739   -0.86988756   -2.05524984
 H                  0.05980071    1.99612017    0.87132741
 H                  0.86658970    2.01863278   -0.72051126
 H                 -1.58952646    1.30913400    0.81149051
 H                 -0.87867485    1.88807767   -1.47249879
 H                 -0.67498043    1.37303009    2.22181665
 H                  0.33769831    1.54539214   -2.54858398
13
Title
 C                 -0.06232296   -0.04730020    1.07954791
 C                  0.48095833   -0.04642640   -0.91677291
 C                  0.66662505   -0.73997328    0.20606217
 C                 -0.54742358    1.31586935    1.25149385
 C                  0.20273885    1.46828161   -1.44355300
 F                 -0.61547842   -0.90154175    1.99485335
 F                  0.24575695   -0.86827993   -2.06512420
 H                  0.06558257    1.96735579    0.89638495
 H                  0.87767622    2.01303526   -0.72796880
 H                 -1.59878759    1.32604540    0.82346790
 H                 -0.83971149    1.90619824   -1.46809866
 H                 -0.67664059    1.40301785    2.24436821
 H                  0.32355324    1.52338226   -2.54835074
13
Title
 C                 -0.06232318   -0.04730006    1.07954813
 C                  0.48095843   -0.04642639   -0.91677291
 C                  0.66662493   -0.73997333    0.20606214
 C                 -0.54742394    1.31586803    1.25149403
 C                  0.20273882    1.46828171   -1.44355288
 F                 -0.61547834   -0.90154167    1.99485339
 F                  0.24575698   -0.86827991   -2.06512426
 H                  0.06559058    1.96736305    0.89637945
 H                  0.87767750    2.01303574   -0.72796684
 H                 -1.59879018    1.32604586    0.82346756
 H                 -0.83971213    1.90619809   -1.46809968
 H                 -0.67664078    1.40302075    2.24437023
 H                  0.32355280    1.52338261   -2.54835355
13
Title
 C                 -0.06902551   -0.03720098    1.08050678
 C                  0.48051934   -0.04635194   -0.93452403
 C                  0.64216300   -0.75419207    0.20663336
 C                 -0.54879683    1.29943966    1.25403041
 C                  0.21394300    1.47447473   -1.45183941
 F                 -0.62134766   -0.89954726    2.02056312
 F                  0.25944852   -0.86437020   -2.08352610
 H                  0.10805620    1.95083821    0.92431663
 H                  0.89401453    2.00532282   -0.75939080
 H                 -1.60466115    1.36271765    0.84889633
 H                 -0.75907633    1.93232014   -1.44780582
 H                 -0.68341710    1.46742629    2.31778192
 H                  0.30854210    1.47915918   -2.54015134
13
Title
 C                 -0.07254984   -0.03347001    1.08151369
 C                  0.47935507   -0.04625703   -0.94445458
 C                  0.63081586   -0.76094529    0.20638549
 C                 -0.55128216    1.29057353    1.25603020
 C                  0.21982099    1.47669603   -1.45556837
 F                 -0.62415918   -0.89822384    2.03299481
 F                  0.26626703   -0.86209949   -2.09201485
 H                  0.14131655    1.95937763    0.92885520
 H                  0.90083671    2.00369288   -0.78173214
 H                 -1.60159018    1.38179703    0.86175064
 H                 -0.72285930    1.94226141   -1.43239345
 H                 -0.68694696    1.49911721    2.35717753
 H                  0.30770516    1.45775989   -2.53454635
13
Title
 C                 -0.07623427   -0.03069752    1.08290990
 C                  0.47759037   -0.04618704   -0.95502754
 C                  0.61981143   -0.76748926    0.20570526
 C                 -0.55458824    1.28183470    1.25877672
 C                  0.22612996    1.47821351   -1.45909243
 F                 -0.62691634   -0.89666283    2.04532001
 F                  0.27317234   -0.85959140   -2.10018103
 H                  0.17822220    1.97412234    0.92977197
 H                  0.90814894    2.00390966   -0.80763749
 H                 -1.59515840    1.40137117    0.87447396
 H                 -0.69200110    1.95172527   -1.41350540
 H                 -0.68986835    1.52937509    2.39351015
 H                  0.31107711    1.43685269   -2.52927984
13
Title
 C                 -0.08012750   -0.02897317    1.08473479
 C                  0.47520903   -0.04618273   -0.96628274
 C                  0.60894503   -0.77386374    0.20451693
 C                 -0.55843058    1.27360069    1.26240117
 C                  0.23305579    1.47890960   -1.46249321
 F                 -0.62964932   -0.89483227    2.05771581
 F                  0.28027366   -0.85680198   -2.10815156
 H                  0.21556249    1.99160316    0.92887146
 H                  0.91715091    2.00638792   -0.83665242
 H                 -1.58591906    1.42159810    0.88687909
 H                 -0.66805456    1.96176616   -1.39090897
 H                 -0.69185670    1.55760578    2.42467637
 H                  0.31857026    1.41637403   -2.52518107
13
Title
 C                 -0.08426003   -0.02844173    1.08702709
 C                  0.47218665   -0.04628499   -0.97821383
 C                  0.59808727   -0.78005875    0.20273010
 C                 -0.56253757    1.26626370    1.26702444
 C                  0.24070131    1.47864728   -1.46584209
 F                 -0.63236930   -0.89270007    2.07028355
 F                  0.28764237   -0.85369183   -2.11599315
 H                  0.25037996    2.00889307    0.92756937
 H                  0.92913450    2.01164094   -0.86820741
 H                 -1.57458848    1.44258177    0.89860985
 H                 -0.65221408    1.97304474   -1.36441407
 H                 -0.69264453    1.58305054    2.44890558
 H                  0.33009427    1.39643763   -2.52300237
13
Title
 C                 -0.08862754   -0.02926768    1.08980458
 C                  0.46852503   -0.04653349   -0.99069953
 C                  0.58720990   -0.78599895    0.20026025
 C                 -0.56662802    1.26023170    1.27273250
 C                  0.24902132    1.47732326   -1.46918465
 F                 -0.63505994   -0.89024972    2.08300677
 F                  0.29528215   -0.85024608   -2.12369593
 H                  0.27995892    2.02351644    0.92695654
 H                  0.94528919    2.02011034   -0.90148260
 H                 -1.56218227    1.46428774    0.90910164
 H                 -0.64477422    1.98554474   -1.33419623
 H                 -0.69201559    1.60474010    2.46461313
 H                  0.34534580    1.37741145   -2.52333487
13
Title
 C                 -0.09319051   -0.03156902    1.09304735
 C                  0.46427817   -0.04695995   -1.00349315
 C                  0.57637079   -0.79156323    0.19705629
 C                 -0.57042012    1.25586015    1.27953768
 C                  0.25781076    1.47493479   -1.47252994
 F                 -0.63768165   -0.88749123    2.09576113
 F                  0.30312675   -0.84648570   -2.13119129
 H                  0.30208392    2.03354457    0.92780771
 H                  0.96631955    2.03189269   -0.93550915
 H                 -1.54997053    1.48653426    0.91767057
 H                 -0.64461047    1.99842515   -1.30103777
 H                 -0.68985106    1.62168596    2.47069163
 H                  0.36364838    1.35986456   -2.52642887
13
Title
 C                 -0.09789240   -0.03536258    1.09669807
 C                  0.45955225   -0.04758108   -1.01627941
 C                  0.56566571   -0.79662825    0.19311680
 C                 -0.57367433    1.25336348    1.28736119
 C                  0.26677913    1.47160812   -1.47585054
 F                 -0.64018651   -0.88446022    2.10837177
 F                  0.31106860   -0.84246269   -2.13839394
 H                  0.31539818    2.03778393    0.93055991
 H                  0.99209452    2.04652297   -0.96946180
 H                 -1.53919287    1.50904392    0.92370467
 H                 -0.64929934    2.01025263   -1.26628550
 H                 -0.68617251    1.63317281    2.46687294
 H                  0.38398123    1.34440724   -2.53207506
13
Title
 C                 -0.10268335   -0.04055608    1.10067852
 C                  0.45448085   -0.04839652   -1.02875694
 C                  0.55517761   -0.80110670    0.18848514
 C                 -0.57623710    1.25277596    1.29604692
 C                  0.27566458    1.46756460   -1.47909783
 F                 -0.64253376   -0.88120639    2.12067961
 F                  0.31899856   -0.83824338   -2.14524117
 H                  0.31954305    2.03583303    0.93533107
 H                  1.02161609    2.06298873   -1.00287572
 H                 -1.53070023    1.53149960    0.92684552
 H                 -0.65590435    2.01952400   -1.23152831
 H                 -0.68113959    1.63895053    2.45384239
 H                  0.40518139    1.33152478   -2.53966984
13
Title
 C                 -0.10753572   -0.04698400    1.10491088
 C                  0.44919375   -0.04939289   -1.04069748
 C                  0.54494728   -0.80496164    0.18322881
 C                 -0.57805457    1.25398020    1.30539252
 C                  0.28430952    1.46305266   -1.48222575
 F                 -0.64469822   -0.87777918    2.13258231
 F                  0.32683535   -0.83389032   -2.15171130
 H                  0.31498693    2.02793254    0.94199572
 H                  1.05335252    2.07997880   -1.03563374
 H                 -1.52476462    1.55357452    0.92705869
 H                 -0.66182584    2.02511661   -1.19821166
 H                 -0.67500981    1.63924352    2.43308205
 H                  0.42617463    1.32149356   -2.54842174
13
Title
 C                 -0.10753568   -0.04698397    1.10491085
 C                  0.44919380   -0.04939291   -1.04069739
 C                  0.54494731   -0.80496163    0.18322882
 C                 -0.57805476    1.25397989    1.30539273
 C                  0.28430943    1.46305270   -1.48222565
 F                 -0.64469825   -0.87777917    2.13258225
 F                  0.32683527   -0.83389032   -2.15171120
 H                  0.31499021    2.02793650    0.94199313
 H                  1.05335361    2.07997946   -1.03563438
 H                 -1.52476534    1.55357527    0.92705794
 H                 -0.66182592    2.02511561   -1.19821162
 H                 -0.67500978    1.63924168    2.43308075
 H                  0.42617500    1.32149391   -2.54842155
13
Title
 C                 -0.11745003   -0.06282052    1.11391123
 C                  0.43834879   -0.05185255   -1.06251352
 C                  0.52517523   -0.81085516    0.17109053
 C                 -0.57962128    1.26089791    1.32519617
 C                  0.30079074    1.45343328   -1.48805051
 F                 -0.64845691   -0.87053814    2.15510058
 F                  0.34210976   -0.82494466   -2.16362908
 H                  0.28394104    1.99706425    0.95982567
 H                  1.11733919    2.11057706   -1.09961283
 H                 -1.51924225    1.59536296    0.91982196
 H                 -0.66490682    2.02325725   -1.13974385
 H                 -0.66071239    1.62597793    2.37689711
 H                  0.46442847    1.31015725   -2.56646868
13
Title
 C                 -0.12258900   -0.07195619    1.11863472
 C                  0.43288676   -0.05328497   -1.07235271
 C                  0.51547909   -0.81297219    0.16426775
 C                 -0.57955940    1.26612983    1.33523011
 C                  0.30877148    1.44857481   -1.49077658
 F                 -0.65006663   -0.86674369    2.16582536
 F                  0.34958875   -0.82037483   -2.16920355
 H                  0.25996264    1.97584668    0.97024041
 H                  1.14731122    2.12231886   -1.13117484
 H                 -1.51838489    1.61456736    0.91324362
 H                 -0.66029013    2.01564796   -1.11555998
 H                 -0.65320777    1.61425774    2.34672156
 H                  0.48072741    1.30867688   -2.57470351
13
Title
 C                 -0.12794169   -0.08182131    1.12352218
 C                  0.42740630   -0.05484435   -1.08153375
 C                  0.50574227   -0.81459164    0.15691735
 C                 -0.57909230    1.27223517    1.34507544
 C                  0.31675056    1.44375177   -1.49343008
 F                 -0.65151511   -0.86281188    2.17633848
 F                  0.35704629   -0.81571655   -2.17463778
 H                  0.23217150    1.95210382    0.98101999
 H                  1.17502756    2.13083492   -1.16271044
 H                 -1.51787647    1.63239498    0.90529925
 H                 -0.65096151    2.00366667   -1.09497844
 H                 -0.64592620    1.60057661    2.31938319
 H                  0.49476353    1.30985155   -2.58197701
13
Title
 C                 -0.13360146   -0.09242263    1.12860800
 C                  0.42188916   -0.05653379   -1.09010879
 C                  0.49580782   -0.81573895    0.14897540
 C                 -0.57836341    1.27898253    1.35449900
 C                  0.32488534    1.43896510   -1.49606283
 F                 -0.65281355   -0.85870740    2.18677283
 F                  0.36456978   -0.81093245   -2.18002880
 H                  0.20223996    1.92710327    0.99147343
 H                  1.20009264    2.13561542   -1.19437962
 H                 -1.51708069    1.64867035    0.89642529
 H                 -0.63660880    1.98734606   -1.07808684
 H                 -0.63925532    1.58615168    2.29888460
 H                  0.50629406    1.31364326   -2.58809946
13
Title
 C                 -0.13965815   -0.10376826    1.13391816
 C                  0.41632942   -0.05835557   -1.09808804
 C                  0.48553311   -0.81641801    0.14037767
 C                 -0.57756307    1.28609516    1.36322490
 C                  0.33332300    1.43420622   -1.49872443
 F                 -0.65396317   -0.85439902    2.19723280
 F                  0.37223135   -0.80599278   -2.18545977
 H                  0.17253525    1.90267762    1.00053573
 H                  1.22212930    2.13613715   -1.22617127
 H                 -1.51541894    1.66313594    0.88709582
 H                 -0.61700582    1.96674291   -1.06504399
 H                 -0.63363726    1.57228089    2.28987610
 H                  0.51498197    1.32006344   -2.59293099
13
Title
 C                 -0.14614903   -0.11576705    1.13942481
 C                  0.41077684   -0.06029471   -1.10539502
 C                  0.47486316   -0.81661714    0.13113582
 C                 -0.57695735    1.29320177    1.37096947
 C                  0.34214318    1.42948948   -1.50144532
 F                 -0.65494995   -0.84989464    2.20772342
 F                  0.38003263   -0.80091395   -2.19096465
 H                  0.14653176    1.88152389    1.00663070
 H                  1.24066578    2.13192324   -1.25767277
 H                 -1.51240948    1.67538837    0.87790943
 H                 -0.59229881    1.94222091   -1.05607285
 H                 -0.62951933    1.56013968    2.29662078
 H                  0.52036722    1.32906156   -2.59637826
13
Title
 C                 -0.15300948   -0.12814666    1.14501166
 C                  0.40535927   -0.06230507   -1.11187548
 C                  0.46389223   -0.81633434    0.12140987
 C                 -0.57685989    1.29986559    1.37758104
 C                  0.35130797    1.42486427   -1.50422521
 F                 -0.65574953   -0.84527003    2.21810833
 F                  0.38786685   -0.79578602   -2.19650311
 H                  0.12840196    1.86683651    1.00795331
 H                  1.25526944    2.12282384   -1.28796793
 H                 -1.50779236    1.68496678    0.86958463
 H                 -0.56345419    1.91480529   -1.05122668
 H                 -0.62718036    1.55033321    2.32062603
 H                  0.52202062    1.34034627   -2.59846997
13
Title
 C                 -0.16010217   -0.14053650    1.15051508
 C                  0.40022945   -0.06432295   -1.11739991
 C                  0.45280120   -0.81560241    0.11145935
 C                 -0.57750687    1.30575236    1.38318569
 C                  0.36070968    1.42037225   -1.50705095
 F                 -0.65634488   -0.84063936    2.22819451
 F                  0.39557676   -0.79073434   -2.20199738
 H                  0.12126736    1.86090161    1.00333336
 H                  1.26591016    2.10924916   -1.31598842
 H                 -1.50163584    1.69161454    0.86275615
 H                 -0.53228978    1.88611201   -1.05007182
 H                 -0.62655138    1.54258255    2.35899313
 H                  0.51979793    1.35335902   -2.59944343
13
Title
 C                 -0.16731752   -0.15266496    1.15581380
 C                  0.39548029   -0.06630005   -1.12195607
 C                  0.44170442   -0.81447988    0.10149233
 C                 -0.57894167    1.31077999    1.38812655
 C                  0.37029410    1.41598900   -1.50993338
 F                 -0.65673751   -0.83608503    2.23787987
 F                  0.40306777   -0.78584179   -2.20740687
 H                  0.12566368    1.86392636    0.99291333
 H                  1.27311967    2.09198685   -1.34103320
 H                 -1.49425722    1.69542125    0.85776452
 H                 -0.50087734    1.85778091   -1.05168227
 H                 -0.62727838    1.53603422    2.40604552
 H                  0.51386804    1.36750159   -2.59970811
13
Title
 C                 -0.17463477   -0.16444772    1.16086663
 C                  0.39112353   -0.06821884   -1.12563155
 C                  0.43057290   -0.81301991    0.09158218
 C                 -0.58103340    1.31508401    1.39276778
 C                  0.38012433    1.41161352   -1.51292452
 F                 -0.65694034   -0.83162504    2.24720205
 F                  0.41035183   -0.78111797   -2.21275970
 H                  0.13988100    1.87437743    0.97793134
 H                  1.27779038    2.07181762   -1.36288061
 H                 -1.48604280    1.69669367    0.85467216
 H                 -0.47100250    1.83106311   -1.05492699
 H                 -0.62895680    1.52982929    2.45635338
 H                  0.50448211    1.38235644   -2.59972397
13
Title
 C                 -0.17463499   -0.16444799    1.16086685
 C                  0.39112336   -0.06821887   -1.12563163
 C                  0.43057263   -0.81301981    0.09158183
 C                 -0.58103356    1.31508425    1.39276873
 C                  0.38012434    1.41161346   -1.51292452
 F                 -0.65694020   -0.83162491    2.24720237
 F                  0.41035205   -0.78111781   -2.21275984
 H                  0.13988039    1.87437636    0.97793089
 H                  1.27779031    2.07181737   -1.36288158
 H                 -1.48604304    1.69669407    0.85467187
 H                 -0.47100002    1.83106136   -1.05492802
 H                 -0.62895595    1.52982651    2.45634456
 H                  0.50448241    1.38235661   -2.59972462
13
Title
 C                 -0.18983210   -0.18720552    1.17029064
 C                  0.38345416   -0.07190463   -1.13079250
 C                  0.40758615   -0.80918338    0.07176651
 C                 -0.58632716    1.32240799    1.40217553
 C                  0.40117618    1.40225367   -1.51959823
 F                 -0.65681315   -0.82285873    2.26528757
 F                  0.42465827   -0.77200352   -2.22362331
 H                  0.18724549    1.90882381    0.94108452
 H                  1.28369936    2.02504291   -1.39698820
 H                 -1.46858224    1.69292652    0.85388637
 H                 -0.42157430    1.78598532   -1.06189638
 H                 -0.63405190    1.51624179    2.55255818
 H                  0.47566855    1.41346807   -2.60073012
13
Title
 C                 -0.19789423   -0.19832849    1.17468361
 C                  0.38009265   -0.07368743   -1.13244907
 C                  0.39533869   -0.80681072    0.06174107
 C                 -0.58907772    1.32580957    1.40726151
 C                  0.41274512    1.39691333   -1.52349483
 F                 -0.65648016   -0.81847325    2.27433350
 F                  0.43188237   -0.76751588   -2.22932176
 H                  0.21538921    1.92880252    0.92259565
 H                  1.28732588    1.99946083   -1.40902940
 H                 -1.46016876    1.68841462    0.85600462
 H                 -0.40458793    1.76922275   -1.06357933
 H                 -0.63716739    1.50828659    2.59394792
 H                  0.45600466    1.42953488   -2.60250062
13
Title
 C                 -0.20635569   -0.20928955    1.17882649
 C                  0.37705894   -0.07542391   -1.13356434
 C                  0.38236164   -0.80413421    0.05163225
 C                 -0.59159060    1.32920148    1.41274193
 C                  0.42511547    1.39091729   -1.52788505
 F                 -0.65595166   -0.81406397    2.28351281
 F                  0.43924543   -0.76304272   -2.23529779
 H                  0.24348286    1.94825987    0.90625393
 H                  1.29333996    1.97334596   -1.41728439
 H                 -1.45274114    1.68250638    0.85963196
 H                 -0.39409338    1.75735245   -1.06295484
 H                 -0.64054383    1.49940096    2.62829699
 H                  0.43260377    1.44574045   -2.60555549
13
Title
 C                 -0.21522303   -0.21998751    1.18263873
 C                  0.37439825   -0.07708958   -1.13418903
 C                  0.36856330   -0.80117416    0.04153995
 C                 -0.59362743    1.33262805    1.41867346
 C                  0.43817394    1.38417233   -1.53280174
 F                 -0.65521291   -0.80965385    2.29285247
 F                  0.44675881   -0.75859970   -2.24158407
 H                  0.26938583    1.96559305    0.89366651
 H                  1.30342159    1.94770166   -1.42127729
 H                 -1.44708764    1.67556281    0.86455175
 H                 -0.39026704    1.75091767   -1.05964673
 H                 -0.64410853    1.48963671    2.65370667
 H                  0.40546800    1.46178275   -2.61004174
13
Title
 C                 -0.22443695   -0.23023818    1.18600711
 C                  0.37217104   -0.07864478   -1.13439366
 C                  0.35394569   -0.79798231    0.03165506
 C                 -0.59496250    1.33607412    1.42506596
 C                  0.45161848    1.37669190   -1.53820314
 F                 -0.65425424   -0.80529951    2.30231515
 F                  0.45438109   -0.75423455   -2.24816730
 H                  0.29109581    1.97936276    0.88628835
 H                  1.31906417    1.92362633   -1.42061992
 H                 -1.44405932    1.66804436    0.87045238
 H                 -0.39212283    1.74998023   -1.05388125
 H                 -0.64777765    1.47918931    2.66847110
 H                  0.37494501    1.47722380   -2.61580471
13
Title
 C                 -0.23388154   -0.23981340    1.18881107
 C                  0.37043254   -0.08004243   -1.13427996
 C                  0.33860289   -0.79464241    0.02222856
 C                 -0.59542176    1.33948003    1.43187389
 C                  0.46502181    1.36861966   -1.54397513
 F                 -0.65307601   -0.80107929    2.31181333
 F                  0.46203028   -0.75001512   -2.25499130
 H                  0.30695171    1.98843848    0.88521178
 H                  1.34101761    1.90196698   -1.41523090
 H                 -1.44434635    1.66044750    0.87698769
 H                 -0.39752457    1.75399994   -1.04647505
 H                 -0.65145468    1.46837999    2.67147228
 H                  0.34181284    1.49154436   -2.62230583
13
Title
 C                 -0.24341429   -0.24849723    1.19095298
 C                  0.36921435   -0.08123934   -1.13397581
 C                  0.32268906   -0.79125743    0.01351616
 C                 -0.59492146    1.34276562    1.43899640
 C                  0.47796044    1.36021034   -1.54996051
 F                 -0.65168940   -0.79707314    2.32123870
 F                  0.46960925   -0.74601038   -2.26197399
 H                  0.31586792    1.99215056    0.89098687
 H                  1.36884654    1.88298555   -1.40547761
 H                 -1.44823433    1.65319012    0.88389293
 H                 -0.40372617    1.76195021   -1.03856347
 H                 -0.65504192    1.45760130    2.66253424
 H                  0.30721318    1.50423843   -2.62868712
13
Title
 C                 -0.25290721   -0.25613536    1.19237898
 C                  0.36851684   -0.08220639   -1.13361711
 C                  0.30636227   -0.78792804    0.00572137
 C                 -0.59348054    1.34585486    1.44629033
 C                  0.49013718    1.35176602   -1.55600080
 F                 -0.65011196   -0.79334221    2.33049770
 F                  0.47703622   -0.74227194   -2.26903405
 H                  0.31743635    1.99033328    0.90359585
 H                  1.40097735    1.86628392   -1.39214686
 H                 -1.45549141    1.64651600    0.89108492
 H                 -0.40812178    1.77261002   -1.03122541
 H                 -0.65846118    1.44724334    2.64253705
 H                  0.27243764    1.51490533   -2.63397743
13
Title
 C                 -0.26227877   -0.26265302    1.19308011
 C                  0.36831539   -0.08293239   -1.13332808
 C                  0.28973117   -0.78473406   -0.00103399
 C                 -0.59119958    1.34868828    1.45358778
 C                  0.50142752    1.34356290   -1.56196727
 F                 -0.64836034   -0.78991831    2.33953683
 F                  0.48426588   -0.73882473   -2.27611448
 H                  0.31184734    1.98323770    0.92258901
 H                  1.43522707    1.85102454   -1.37626229
 H                 -1.46545560    1.64047665    0.89868164
 H                 -0.40873741    1.78485113   -1.02523538
 H                 -0.66167717    1.43763872    2.61328895
 H                  0.23868441    1.52329139   -2.63731958
13
Title
 C                 -0.27150727   -0.26804094    1.19307762
 C                  0.36857434   -0.08342151   -1.13321077
 C                  0.27282182   -0.78172622   -0.00670536
 C                 -0.58822326    1.35121908    1.46070629
 C                  0.51185252    1.33580523   -1.56777231
 F                 -0.64644319   -0.78680484    2.34835141
 F                  0.49129609   -0.73566832   -2.28319530
 H                  0.29971721    1.97138877    0.94728337
 H                  1.46943205    1.83624022   -1.35886617
 H                 -1.47724430    1.63498186    0.90695011
 H                 -0.40429644    1.79779608   -1.02101966
 H                 -0.66472208    1.42904698    2.57733051
 H                  0.20690477    1.52927202   -2.63809725
13
Title
 C                 -0.27150701   -0.26804074    1.19307759
 C                  0.36857434   -0.08342149   -1.13321080
 C                  0.27282232   -0.78172638   -0.00670516
 C                 -0.58822330    1.35121906    1.46070685
 C                  0.51185261    1.33580551   -1.56777205
 F                 -0.64644338   -0.78680494    2.34835110
 F                  0.49129582   -0.73566842   -2.28319506
 H                  0.29971707    1.97138878    0.94728314
 H                  1.46942959    1.83623940   -1.35886647
 H                 -1.47724375    1.63498188    0.90695021
 H                 -0.40429824    1.79779697   -1.02101881
 H                 -0.66472065    1.42904727    2.57732117
 H                  0.20690636    1.52927175   -2.63809823
13
Title
 C                 -0.28974093   -0.27552932    1.19107540
 C                  0.37035865   -0.08374875   -1.13380278
 C                  0.23777695   -0.77634132   -0.01484569
 C                 -0.58080979    1.35514892    1.47357495
 C                  0.53061617    1.32205304   -1.57872835
 F                 -0.64207661   -0.78142862    2.36551344
 F                  0.50494582   -0.73014309   -2.29748053
 H                  0.25972094    1.93635150    1.01070560
 H                  1.53115077    1.80462052   -1.32301146
 H                 -1.50276305    1.62496516    0.92694933
 H                 -0.37731150    1.82367738   -1.01836405
 H                 -0.67095947    1.41568801    2.49873724
 H                  0.15177634    1.53381659   -2.63062463
13
Title
 C                 -0.29897393   -0.27764734    1.18909669
 C                  0.37186923   -0.08362414   -1.13464915
 C                  0.21919172   -0.77395750   -0.01736054
 C                 -0.57670294    1.35633368    1.47878784
 C                  0.53930189    1.31614398   -1.58384535
 F                 -0.63956089   -0.77910690    2.37405198
 F                  0.51173718   -0.72771659   -2.30483902
 H                  0.23475615    1.91520079    1.04770133
 H                  1.55641296    1.78629385   -1.30592499
 H                 -1.51494232    1.62011012    0.93950603
 H                 -0.35352778    1.83608466   -1.01982924
 H                 -0.67492667    1.41129691    2.46516865
 H                  0.12931654    1.53222749   -2.62203481
13
Title
 C                 -0.30846461   -0.27860293    1.18644881
 C                  0.37381224   -0.08333686   -1.13595930
 C                  0.19951628   -0.77177341   -0.01882690
 C                 -0.57264435    1.35670434    1.48272449
 C                  0.54774824    1.31093389   -1.58867322
 F                 -0.63675490   -0.77700353    2.38269038
 F                  0.51862883   -0.72549088   -2.31246308
 H                  0.20991530    1.89399364    1.08639788
 H                  1.57666520    1.76542493   -1.29031191
 H                 -1.52573512    1.61521192    0.95432411
 H                 -0.32195138    1.84798440   -1.02294636
 H                 -0.68034652    1.40873745    2.44336532
 H                  0.11097921    1.52782848   -2.61016439
13
Title
 C                 -0.31823667   -0.27825991    1.18314951
 C                  0.37618656   -0.08292699   -1.13778890
 C                  0.17868920   -0.76981159   -0.01920432
 C                 -0.56908338    1.35587950    1.48505486
 C                  0.55601577    1.30653214   -1.59307831
 F                 -0.63362797   -0.77513677    2.39140126
 F                  0.52562285   -0.72348941   -2.32034693
 H                  0.19011328    1.87615617    1.12398501
 H                  1.59081665    1.74175207   -1.27716667
 H                 -1.53425796    1.61032580    0.97154150
 H                 -0.28235875    1.85926246   -1.02730955
 H                 -0.68800136    1.40822332    2.43971392
 H                  0.09765401    1.52044992   -2.59542358
13
Title
 C                 -0.32808373   -0.27652663    1.17934124
 C                  0.37890863   -0.08246932   -1.14011134
 C                  0.15717950   -0.76812056   -0.01852155
 C                 -0.56664547    1.35347824    1.48577322
 C                  0.56400384    1.30308178   -1.59682771
 F                 -0.63022997   -0.77355930    2.39994465
 F                  0.53255605   -0.72177432   -2.32828844
 H                  0.18168667    1.86619496    1.15644236
 H                  1.59807269    1.71585105   -1.26770002
 H                 -1.53967598    1.60573348    0.99060703
 H                 -0.23615550    1.86979694   -1.03207235
 H                 -0.69812347    1.40968894    2.45677267
 H                  0.09021693    1.51028890   -2.57909722
13
Title
 C                 -0.33767301   -0.27348637    1.17528818
 C                  0.38181154   -0.08206298   -1.14279270
 C                  0.13580802   -0.76672897   -0.01696918
 C                 -0.56578410    1.34940791    1.48536820
 C                  0.57155983    1.30061275   -1.59972205
 F                 -0.62668181   -0.77231116    2.40798944
 F                  0.53918642   -0.72039598   -2.33597813
 H                  0.18856749    1.86702078    1.18083036
 H                  1.59884322    1.68905261   -1.26271193
 H                 -1.54174194    1.60184940    1.01032930
 H                 -0.18648073    1.87970198   -1.03603587
 H                 -0.70992710    1.41260190    2.49001690
 H                  0.08874203    1.49807179   -2.56318378
13
Title
 C                 -0.34683943   -0.26933334    1.17122234
 C                  0.38474714   -0.08179268   -1.14568197
 C                  0.11507596   -0.76560664   -0.01482511
 C                 -0.56646419    1.34392069    1.48449841
 C                  0.57868028    1.29896848   -1.60172945
 F                 -0.62307109   -0.77137776    2.41538028
 F                  0.54540221   -0.71934494   -2.34324774
 H                  0.20946684    1.87788262    1.19731378
 H                  1.59476563    1.66251218   -1.26219427
 H                 -1.54096961    1.59900527    1.02963692
 H                 -0.13634164    1.88952244   -1.03808264
 H                 -0.72217242    1.41622450    2.53127204
 H                  0.09237400    1.48462489   -2.54944348
13
Title
 C                 -0.35566493   -0.26419689    1.16725272
 C                  0.38764842   -0.08171675   -1.14869466
 C                  0.09492567   -0.76468809   -0.01231513
 C                 -0.56832363    1.33735512    1.48363123
 C                  0.58552340    1.29791168   -1.60293276
 F                 -0.61939565   -0.77071172    2.42218024
 F                  0.55126513   -0.71857361   -2.35013478
 H                  0.24000611    1.89579010    1.20805237
 H                  1.58782122    1.63670009   -1.26574207
 H                 -1.53819082    1.59741951    1.04800560
 H                 -0.08732077    1.90011226   -1.03735465
 H                 -0.73394921    1.41997350    2.57404778
 H                  0.10007438    1.47043919   -2.53896096
13
Title
 C                 -0.36434467   -0.25808152    1.16341194
 C                  0.39049919   -0.08188612   -1.15180372
 C                  0.07501595   -0.76390936   -0.00958438
 C                 -0.57095916    1.32995523    1.48302949
 C                  0.59228811    1.29722779   -1.60341917
 F                 -0.61559501   -0.77027063    2.42853169
 F                  0.55690774   -0.71803751   -2.35676657
 H                  0.27564231    1.91757688    1.21533750
 H                  1.57991504    1.61169460   -1.27302775
 H                 -1.53421410    1.59732442    1.06522584
 H                 -0.03998878    1.91244230   -1.03309233
 H                 -0.74475675    1.42346392    2.61455143
 H                  0.11113019    1.45569360   -2.53246968
13
Title
 C                 -0.37307452   -0.25090284    1.15972350
 C                  0.39328806   -0.08236189   -1.15499911
 C                  0.05498530   -0.76322016   -0.00674035
 C                 -0.57403270    1.32186553    1.48286663
 C                  0.59912317    1.29674922   -1.60323539
 F                 -0.61159192   -0.77003055    2.43455450
 F                  0.56245428   -0.71771119   -2.36326361
 H                  0.31258744    1.94057760    1.22090255
 H                  1.57307211    1.58756834   -1.28391033
 H                 -1.52980288    1.59906219    1.08108971
 H                  0.00539075    1.92747390   -1.02453471
 H                 -0.75426588    1.42639534    2.65043582
 H                  0.12517919    1.44044570   -2.53066601
13
Title
 C                 -0.37307485   -0.25090252    1.15972340
 C                  0.39328817   -0.08236193   -1.15499923
 C                  0.05498453   -0.76322007   -0.00674024
 C                 -0.57403228    1.32186563    1.48286644
 C                  0.59912381    1.29674900   -1.60323554
 F                 -0.61159155   -0.77003053    2.43455477
 F                  0.56245452   -0.71771118   -2.36326388
 H                  0.31257985    1.94057255    1.22090696
 H                  1.57306889    1.58756761   -1.28391118
 H                 -1.52980266    1.59906177    1.08109036
 H                  0.00538992    1.92747696   -1.02453197
 H                 -0.75426580    1.42639538    2.65043476
 H                  0.12517832    1.44044505   -2.53066682
13
Title
 C                 -0.39118052   -0.23293558    1.15306255
 C                  0.39849961   -0.08454724   -1.16151527
 C                  0.01375304   -0.76196117   -0.00120873
 C                 -0.58039479    1.30407829    1.48447580
 C                  0.61307602    1.29595872   -1.60087170
 F                 -0.60273585   -0.77012978    2.44578129
 F                  0.57353751   -0.71766876   -2.37606940
 H                  0.37765781    1.98117239    1.23132075
 H                  1.57274905    1.54325229   -1.31625392
 H                 -1.52281045    1.60995209    1.10712155
 H                  0.08904422    1.96830176   -0.99240094
 H                 -0.76800475    1.42930334    2.70057412
 H                  0.16174705    1.40891069   -2.54354978
13
Title
 C                 -0.40056008   -0.22213029    1.15032686
 C                  0.40073346   -0.08640792   -1.16466991
 C                 -0.00730030   -0.76133133    0.00113560
 C                 -0.58321596    1.29475701    1.48651937
 C                  0.61991015    1.29556951   -1.59867298
 F                 -0.59786582   -0.77046682    2.45088881
 F                  0.57905849   -0.71796028   -2.38229852
 H                  0.40010651    1.99467371    1.23748049
 H                  1.58475468    1.52414555   -1.33742103
 H                 -1.52160081    1.61997308    1.11616924
 H                  0.12662882    1.99376047   -0.96937439
 H                 -0.77145441    1.42856493    2.71110942
 H                  0.18404782    1.39324346   -2.55829949
13
Title
 C                 -0.40997883   -0.21035977    1.14816673
 C                  0.40255592   -0.08882164   -1.16759010
 C                 -0.02816892   -0.76066563    0.00294188
 C                 -0.58557597    1.28555993    1.48945863
 C                  0.62635817    1.29525713   -1.59581905
 F                 -0.59278358   -0.77097937    2.45551473
 F                  0.58445903   -0.71845607   -2.38825132
 H                  0.41292453    2.00148207    1.24466346
 H                  1.60686667    1.50761545   -1.36151359
 H                 -1.52220743    1.63310191    1.12201294
 H                  0.16115245    2.02077906   -0.94371110
 H                 -0.77225117    1.42597005    2.71036134
 H                  0.20863917    1.37831210   -2.57713071
13
Title
 C                 -0.41925329   -0.19796017    1.14665530
 C                  0.40387370   -0.09175172   -1.17016636
 C                 -0.04843448   -0.75993848    0.00407424
 C                 -0.58744057    1.27682017    1.49321919
 C                  0.63231634    1.29514332   -1.59236882
 F                 -0.58758775   -0.77163888    2.45956922
 F                  0.58964639   -0.71913839   -2.39380527
 H                  0.41537357    2.00094353    1.25283539
 H                  1.63793940    1.49350834   -1.38819835
 H                 -1.52410735    1.64880076    1.12471205
 H                  0.19285321    2.04728287   -0.91771224
 H                 -0.77042655    1.42141571    2.69859265
 H                  0.23505548    1.36461219   -2.59795025
13
Title
 C                 -0.42826004   -0.18524505    1.14578731
 C                  0.40464612   -0.09513227   -1.17234097
 C                 -0.06785340   -0.75912281    0.00447952
 C                 -0.58887845    1.26878028    1.49765908
 C                  0.63786312    1.29534410   -1.58839724
 F                 -0.58235144   -0.77241270    2.46302420
 F                  0.59457224   -0.71998486   -2.39889923
 H                  0.40786523    1.99319374    1.26182430
 H                  1.67511610    1.48123800   -1.41722747
 H                 -1.52637368    1.66626359    1.12469546
 H                  0.22226340    2.07147329   -0.89342458
 H                 -0.76626080    1.41495728    2.67716742
 H                  0.26285038    1.35246305   -2.61861142
13
Title
 C                 -0.43695644   -0.17243616    1.14550395
 C                  0.40487114   -0.09889915   -1.17410229
 C                 -0.08638446   -0.75818845    0.00416506
 C                 -0.59001169    1.26157259    1.50261483
 C                  0.64320266    1.29593689   -1.58397593
 F                 -0.57710405   -0.77327294    2.46590053
 F                  0.59923673   -0.72097736   -2.40353202
 H                  0.39143496    1.97880661    1.27141509
 H                  1.71509472    1.47007663   -1.44840602
 H                 -1.52801412    1.68467855    1.12254072
 H                  0.25001394    2.09217577   -0.87224509
 H                 -0.76017259    1.40674110    2.64807311
 H                  0.29168543    1.34201169   -2.63740437
13
Title
 C                 -0.44535775   -0.15966700    1.14572555
 C                  0.40456098   -0.10300583   -1.17546284
 C                 -0.10412217   -0.75710063    0.00316307
 C                 -0.59097494    1.25524909    1.50791897
 C                  0.64858255    1.29695778   -1.57916334
 F                 -0.57183817   -0.77419965    2.46823871
 F                  0.60367028   -0.72210610   -2.40773590
 H                  0.36731448    1.95849953    1.28137891
 H                  1.75501848    1.45937836   -1.48153596
 H                 -1.52817658    1.70336710    1.11879842
 H                  0.27669074    2.10876694   -0.85497455
 H                 -0.75264437    1.39695722    2.61364801
 H                  0.32133462    1.33331042   -2.65313760
13
Title
 C                 -0.45351477   -0.14700626    1.14637180
 C                  0.40372353   -0.10742916   -1.17644158
 C                 -0.12123891   -0.75581698    0.00150423
 C                 -0.59190270    1.24981089    1.51339443
 C                  0.65425270    1.29841384   -1.57399817
 F                 -0.56651849   -0.77518068    2.47007803
 F                  0.60791892   -0.72337103   -2.41155555
 H                  0.33677747    1.93301829    1.29145578
 H                  1.79275557    1.44864123   -1.51642587
 H                 -1.52619306    1.72181779    1.11391937
 H                  0.30280107    2.12097798   -0.84201930
 H                 -0.74421037    1.38582675    2.57660536
 H                  0.35167026    1.32638489   -2.66501292
13
Title
 C                 -0.46150609   -0.13447261    1.14737155
 C                  0.40234861   -0.11217461   -1.17705276
 C                 -0.13796545   -0.75428141   -0.00080100
 C                 -0.59294110    1.24522272    1.51883909
 C                  0.66046883    1.30029819   -1.56849039
 F                 -0.56108234   -0.77621130    2.47144496
 F                  0.61203953   -0.72478382   -2.41503808
 H                  0.30119011    1.90315468    1.30130673
 H                  1.82681902    1.43746963   -1.55295593
 H                 -1.52152656    1.73967438    1.10824337
 H                  0.32881126    2.12872139   -0.83357887
 H                 -0.73548158    1.37360274    2.54025887
 H                  0.38266687    1.32128202   -2.67245850
13
Title
 C                 -0.46943359   -0.12205417    1.14866571
 C                  0.40039502   -0.11727960   -1.17729707
 C                 -0.15458391   -0.75241469   -0.00377700
 C                 -0.59428133    1.24142098    1.52400488
 C                  0.66752020    1.30260001   -1.56261614
 F                 -0.55543707   -0.77729357    2.47234292
 F                  0.61609766   -0.72637050   -2.41822546
 H                  0.26228126    1.86990858    1.31041026
 H                  1.85610901    1.42551322   -1.59111076
 H                 -1.51367799    1.75668898    1.10201672
 H                  0.35518285    2.13195921   -0.82979842
 H                 -0.72719478    1.36057872    2.50889343
 H                  0.41438518    1.31812077   -2.67495512
13
Title
 C                 -0.46943310   -0.12205483    1.14866565
 C                  0.40039518   -0.11727926   -1.17729708
 C                 -0.15458299   -0.75241479   -0.00377681
 C                 -0.59427990    1.24142188    1.52400485
 C                  0.66752014    1.30259960   -1.56261646
 F                 -0.55543775   -0.77729351    2.47234279
 F                  0.61609728   -0.72637040   -2.41822527
 H                  0.26227212    1.86990216    1.31041330
 H                  1.85611034    1.42551461   -1.59110723
 H                 -1.51367916    1.75668831    1.10201655
 H                  0.35517935    2.13196005   -0.82979726
 H                 -0.72719457    1.36057950    2.50888865
 H                  0.41438252    1.31812118   -2.67495642
13
Title
 C                 -0.48545419   -0.09777234    1.15190284
 C                  0.39440933   -0.12877481   -1.17658069
 C                 -0.18857850   -0.74721700   -0.01200565
 C                 -0.59921757    1.23582993    1.53222811
 C                  0.68555303    1.30831457   -1.54963099
 F                 -0.54308238   -0.77962805    2.47255746
 F                  0.62424951   -0.73022724   -2.42376148
 H                  0.18780553    1.80141160    1.32204931
 H                  1.89573954    1.39801121   -1.67179762
 H                 -1.48643221    1.78711407    1.08871028
 H                  0.41036757    2.12488303   -0.83684140
 H                 -0.71579952    1.33364887    2.48465430
 H                  0.47969207    1.31880396   -2.66262543
13
Title
 C                 -0.49343707   -0.08660938    1.15363331
 C                  0.39024942   -0.13506863   -1.17554954
 C                 -0.20592461   -0.74366090   -0.01729228
 C                 -0.60387364    1.23386507    1.53477089
 C                  0.69708380    1.31142458   -1.54269254
 F                 -0.53632870   -0.78084688    2.47170833
 F                  0.62830456   -0.73253419   -2.42599321
 H                  0.16524351    1.77470283    1.32071222
 H                  1.90305832    1.38238327   -1.71223555
 H                 -1.46685558    1.79952971    1.08218420
 H                  0.43859257    2.11551631   -0.84718034
 H                 -0.71464861    1.32076356    2.50301799
 H                  0.51149185    1.32348810   -2.64709865
13
Title
 C                 -0.50100807   -0.07705009    1.15519449
 C                  0.38545326   -0.14136068   -1.17410316
 C                 -0.22277576   -0.73948551   -0.02310398
 C                 -0.61048759    1.23244536    1.53647446
 C                  0.71009248    1.31422921   -1.53589736
 F                 -0.52945420   -0.78202654    2.47017201
 F                  0.63215109   -0.73500964   -2.42771426
 H                  0.16197844    1.75962091    1.31235649
 H                  1.90096947    1.36626637   -1.74939990
 H                 -1.44491625    1.80936957    1.07618755
 H                  0.46536985    2.10472112   -0.85995695
 H                 -0.71675426    1.30896993    2.54062453
 H                  0.53989017    1.33122981   -2.62681217
13
Title
 C                 -0.50792427   -0.06957475    1.15643431
 C                  0.38024596   -0.14735667   -1.17234214
 C                 -0.23862351   -0.73481585   -0.02915142
 C                 -0.61880322    1.23171474    1.53794879
 C                  0.72413800    1.31635074   -1.52956190
 F                 -0.52268771   -0.78311910    2.46801761
 F                  0.63566354   -0.73755871   -2.42888267
 H                  0.17822574    1.75646597    1.29767269
 H                  1.89081082    1.35038710   -1.78121155
 H                 -1.42270845    1.81684922    1.07074213
 H                  0.48931426    2.09530179   -0.87254421
 H                 -0.72111256    1.29844245    2.58862624
 H                  0.56306442    1.34160270   -2.60436257
13
Title
 C                 -0.51421325   -0.06419352    1.15729915
 C                  0.37472836   -0.15298232   -1.17033979
 C                 -0.25351879   -0.72969062   -0.03532356
 C                 -0.62830601    1.23189837    1.53974664
 C                  0.73907105    1.31756596   -1.52372740
 F                 -0.51604189   -0.78412192    2.46530004
 F                  0.63884994   -0.74015901   -2.42953779
 H                  0.20876093    1.76162246    1.27876263
 H                  1.87470717    1.33494678   -1.80725435
 H                 -1.40173388    1.82283568    1.06548227
 H                  0.51008362    2.08949897   -0.88285340
 H                 -0.72670321    1.28905091    2.63883735
 H                  0.58041089    1.35424603   -2.58199912
13
Title
 C                 -0.52002282   -0.06077795    1.15777917
 C                  0.36887460   -0.15828703   -1.16811973
 C                 -0.26779537   -0.72404280   -0.04165721
 C                 -0.63855097    1.23324193    1.54223330
 C                  0.75502281    1.31773238   -1.51826387
 F                 -0.50939195   -0.78505464    2.46200261
 F                  0.64177643   -0.74284569   -2.42971955
 H                  0.24760506    1.77089978    1.25776485
 H                  1.85462859    1.31978873   -1.82781972
 H                 -1.38294873    1.82839248    1.05984091
 H                  0.52789934    2.08884147   -0.88953721
 H                 -0.73294608    1.28065755    2.68627439
 H                  0.59167506    1.36911647   -2.56135893
13
Title
 C                 -0.52547758   -0.05927361    1.15786416
 C                  0.36262454   -0.16331251   -1.16568749
 C                 -0.28175891   -0.71776758   -0.04821950
 C                 -0.64918436    1.23597295    1.54566368
 C                  0.77215610    1.31672255   -1.51299496
 F                 -0.50260206   -0.78593498    2.45805857
 F                  0.64449301   -0.74566592   -2.42943179
 H                  0.28976111    1.78092143    1.23652824
 H                  1.83266393    1.30470245   -1.84313046
 H                 -1.36725305    1.83459503    1.05318056
 H                  0.54307412    2.09430071   -0.89176438
 H                 -0.73957247    1.27328683    2.72772726
 H                  0.59626984    1.38636290   -2.54387012
13
Title
 C                 -0.53063629   -0.05969686    1.15754163
 C                  0.35595503   -0.16803839   -1.16306388
 C                 -0.29556754   -0.71078641   -0.05503379
 C                 -0.65986538    1.24025612    1.55022381
 C                  0.79045709    1.31444951   -1.50774164
 F                 -0.49558873   -0.78677077    2.45339346
 F                  0.64700949   -0.74865085   -2.42864974
 H                  0.33100895    1.78911543    1.21676810
 H                  1.81166269    1.28955766   -1.85330325
 H                 -1.35564075    1.84245601    1.04490069
 H                  0.55597488    2.10604931   -0.88928709
 H                 -0.74644114    1.26715583    2.76047916
 H                  0.59325740    1.40611095   -2.53079643
13
Title
 C                 -0.53549814   -0.06203833    1.15681617
 C                  0.34892304   -0.17237783   -1.16030718
 C                 -0.30921065   -0.70309777   -0.06204398
 C                 -0.67022917    1.24613249    1.55599809
 C                  0.80960219    1.31094046   -1.50234791
 F                 -0.48834659   -0.78756014    2.44796850
 F                  0.64929760   -0.75180059   -2.42734442
 H                  0.36760094    1.79356729    1.20014084
 H                  1.79551678    1.27432767   -1.85867181
 H                 -1.34895500    1.85271725    1.03464001
 H                  0.56716342    2.12303425   -0.88267341
 H                 -0.75344175    1.26262999    2.78205872
 H                  0.58179048    1.42823822   -2.52276627
13
Title
 C                 -0.54002910   -0.06615766    1.15573016
 C                  0.34167967   -0.17620420   -1.15751878
 C                 -0.32253835   -0.69480818   -0.06911008
 C                 -0.67991944    1.25347050    1.56290515
 C                  0.82894803    1.30639206   -1.49672717
 F                 -0.48095109   -0.78829552    2.44181640
 F                  0.65130673   -0.75507892   -2.42551042
 H                  0.39641050    1.79307192    1.18808860
 H                  1.78855507    1.25907123   -1.86007409
 H                 -1.34744194    1.86552277    1.02254407
 H                  0.57745718    2.14290076   -0.87331452
 H                 -0.76046575    1.26011687    2.79073399
 H                  0.56179251    1.45218324   -2.51915168
13
Title
 C                 -0.54002907   -0.06615753    1.15573027
 C                  0.34167958   -0.17620420   -1.15751871
 C                 -0.32253822   -0.69480814   -0.06911024
 C                 -0.67991918    1.25347023    1.56290453
 C                  0.82894826    1.30639200   -1.49672684
 F                 -0.48095109   -0.78829554    2.44181643
 F                  0.65130664   -0.75507889   -2.42551044
 H                  0.39640928    1.79307100    1.18808945
 H                  1.78855678    1.25907248   -1.86007230
 H                 -1.34744359    1.86552455    1.02254270
 H                  0.57745689    2.14289918   -0.87331568
 H                 -0.76046665    1.26011787    2.79074117
 H                  0.56178971    1.45218322   -2.51915586
13
Title
 C                 -0.54799784   -0.07835080    1.15284054
 C                  0.32743428   -0.18189178   -1.15234779
 C                 -0.34742241   -0.67727759   -0.08265576
 C                 -0.69633749    1.27125620    1.57889446
 C                  0.86524810    1.29558762   -1.48503159
 F                 -0.46622710   -0.78958045    2.42783058
 F                  0.65431526   -0.76175905   -2.42043630
 H                  0.42387662    1.77650485    1.18079885
 H                  1.81220265    1.22903854   -1.85577024
 H                 -1.35670629    1.89571129    0.99634058
 H                  0.59894593    2.17943242   -0.85328602
 H                 -0.77425870    1.26215568    2.76982280
 H                  0.50203185    1.50121675   -2.51660303
13
Title
 C                 -0.55147917   -0.08558519    1.15124187
 C                  0.32079737   -0.18368713   -1.15016170
 C                 -0.35875263   -0.66845015   -0.08885169
 C                 -0.70297472    1.28099884    1.58717530
 C                  0.88132901    1.29000138   -1.47926630
 F                 -0.45910372   -0.79013504    2.42028595
 F                  0.65529596   -0.76504971   -2.41734124
 H                  0.42235403    1.76161764    1.18552867
 H                  1.84108868    1.21461903   -1.85170526
 H                 -1.36468089    1.91073460    0.98454786
 H                  0.61146806    2.19172913   -0.84505498
 H                 -0.78103537    1.26672077    2.74416821
 H                  0.46706695    1.52404410   -2.51276838
13
Title
 C                 -0.55471877   -0.09314498    1.14964096
 C                  0.31458989   -0.18482652   -1.14830284
 C                 -0.36939835   -0.65971644   -0.09460812
 C                 -0.70870410    1.29099062    1.59518161
 C                  0.89605087    1.28454280   -1.47374290
 F                 -0.45216048   -0.79064632    2.41247758
 F                  0.65595387   -0.76828544   -2.41394699
 H                  0.41183519    1.74343027    1.19522878
 H                  1.87717584    1.20079934   -1.84651546
 H                 -1.37321985    1.92446811    0.97481672
 H                  0.62566977    2.19878329   -0.83860881
 H                 -0.78791258    1.27346601    2.71236358
 H                  0.43159454    1.54476541   -2.50498534
13
Title
 C                 -0.55780752   -0.10085491    1.14807746
 C                  0.30881131   -0.18535835   -1.14678288
 C                 -0.37950029   -0.65107254   -0.09995527
 C                 -0.71368235    1.30113631    1.60264146
 C                  0.90968966    1.27925583   -1.46853295
 F                 -0.44534182   -0.79112995    2.40439781
 F                  0.65631422   -0.77148441   -2.41026794
 H                  0.39336926    1.72263420    1.20941968
 H                  1.91710108    1.18767432   -1.83989222
 H                 -1.38154712    1.93641839    0.96765023
 H                  0.64176111    2.20046043   -0.83386063
 H                 -0.79515679    1.28224986    2.67769638
 H                  0.39702892    1.56305538   -2.49242711
13
Title
 C                 -0.56083570   -0.10862204    1.14657390
 C                  0.30344143   -0.18531526   -1.14560887
 C                 -0.38921413   -0.64247156   -0.10493969
 C                 -0.71805608    1.31140786    1.60929005
 C                  0.92255637    1.27412100   -1.46366404
 F                 -0.43856847   -0.79160208    2.39599349
 F                  0.65639290   -0.77467753   -2.40629069
 H                  0.36789245    1.69979256    1.22773579
 H                  1.95811456    1.17530623   -1.83146523
 H                 -1.38919324    1.94632476    0.96336172
 H                  0.65992322    2.19683956   -0.83053338
 H                 -0.80314401    1.29297653    2.64370931
 H                  0.36432712    1.57874242   -2.47463233
13
Title
 C                 -0.56388739   -0.11638947    1.14514663
 C                  0.29846808   -0.18470779   -1.14479437
 C                 -0.39867671   -0.63385715   -0.10960114
 C                 -0.72195545    1.32179364    1.61482912
 C                  0.93492298    1.26909017   -1.45914331
 F                 -0.43176002   -0.79207874    2.38719243
 F                  0.65619317   -0.77789735   -2.40198545
 H                  0.33638467    1.67546834    1.24985732
 H                  1.99804734    1.16375122   -1.82091238
 H                 -1.39587960    1.95404709    0.96216762
 H                  0.68032350    2.18805741   -0.82823988
 H                 -0.81237080    1.30558245    2.61439406
 H                  0.33423893    1.59167909   -2.45132168
13
Title
 C                 -0.56703555   -0.12409321    1.14381400
 C                  0.29390595   -0.18352995   -1.14436266
 C                 -0.40797898   -0.62519529   -0.11395769
 C                 -0.72550976    1.33224474    1.61893410
 C                  0.94698394    1.26410902   -1.45497848
 F                 -0.42485653   -0.79257553    2.37793569
 F                  0.65570765   -0.78116721   -2.39732304
 H                  0.30028331    1.65042160    1.27531936
 H                  2.03505890    1.15309078   -1.80802302
 H                 -1.40144261    1.95951325    0.96420334
 H                  0.70306069    2.17433356   -0.82647850
 H                 -0.82342872    1.31999274    2.59406440
 H                  0.30750637    1.60167630   -2.42240054
13
Title
 C                 -0.57033507   -0.13163142    1.14259962
 C                  0.28980317   -0.18177503   -1.14434048
 C                 -0.41714567   -0.61650026   -0.11800022
 C                 -0.72888186    1.34262868    1.62134229
 C                  0.95883496    1.25912966   -1.45118866
 F                 -0.41783810   -0.79310705    2.36821264
 F                  0.65492529   -0.78449138   -2.39229534
 H                  0.26204302    1.62579529    1.30326272
 H                  2.06747307    1.14344259   -1.79277709
 H                 -1.40581739    1.96274171    0.96944842
 H                  0.72806226    2.15612535   -0.82459141
 H                 -0.83688559    1.33606621    2.58649446
 H                  0.28493414    1.60851913   -2.38811021
13
Title
 C                 -0.57382381   -0.13887386    1.14152697
 C                  0.28622291   -0.17945077   -1.14474504
 C                 -0.42615139   -0.60782424   -0.12170784
 C                 -0.73231704    1.35273604    1.62200769
 C                  0.97049892    1.25410276   -1.44779312
 F                 -0.41071840   -0.79368719    2.35806172
 F                  0.65383865   -0.78785799   -2.38691923
 H                  0.22546389    1.60311005    1.33233682
 H                  2.09388989    1.13491825   -1.77538210
 H                 -1.40907626    1.96391905    0.97762208
 H                  0.75505746    2.13424911   -0.82174025
 H                 -0.85308876    1.35358820    2.59340216
 H                  0.26725499    1.61206943   -2.34912048
13
Title
 C                 -0.57753697   -0.14570451    1.14061000
 C                  0.28321363   -0.17657688   -1.14557702
 C                 -0.43497174   -0.59920914   -0.12507468
 C                 -0.73617087    1.36234679    1.62118307
 C                  0.98199553    1.24895268   -1.44478838
 F                 -0.40350776   -0.79433147    2.34752221
 F                  0.65244307   -0.79125670   -2.38121307
 H                  0.19541778    1.58400146    1.36093575
 H                  2.11340658    1.12755685   -1.75619585
 H                 -1.41146876    1.96344603    0.98817304
 H                  0.78370566    2.10979259   -0.81692275
 H                 -0.87204314    1.37233557    2.61357334
 H                  0.25492812    1.61235690   -2.30637786
13
Title
 C                 -0.57753699   -0.14570444    1.14061017
 C                  0.28321362   -0.17657687   -1.14557702
 C                 -0.43497176   -0.59920914   -0.12507467
 C                 -0.73617031    1.36234661    1.62118286
 C                  0.98199541    1.24895273   -1.44478796
 F                 -0.40350778   -0.79433150    2.34752219
 F                  0.65244304   -0.79125668   -2.38121306
 H                  0.19541347    1.58400189    1.36093422
 H                  2.11341022    1.12755631   -1.75619647
 H                 -1.41146888    1.96344629    0.98817296
 H                  0.78370533    2.10979261   -0.81692370
 H                 -0.87204453    1.37233560    2.61357539
 H                  0.25492699    1.61235744   -2.30638103
13
Title
 C                 -0.58576004   -0.15773216    1.13924916
 C                  0.27902346   -0.16930763   -1.14844448
 C                 -0.45197091   -0.58226579   -0.13083858
 C                 -0.74668440    1.37930410    1.61702576
 C                  1.00456650    1.23788914   -1.43981661
 F                 -0.38882647   -0.79588058    2.32541743
 F                  0.64871436   -0.79812211   -2.36887806
 H                  0.17441866    1.56187055    1.41118549
 H                  2.13051669    1.11611897   -1.71444787
 H                 -1.41549766    1.96011615    1.01307179
 H                  0.84450354    2.05813758   -0.79696703
 H                 -0.91646367    1.41244542    2.67829585
 H                  0.24664548    1.60416194   -2.21450578
13
Title
 C                 -0.59026526   -0.16269556    1.13878784
 C                  0.27787522   -0.16504962   -1.15037874
 C                 -0.46001391   -0.57405929   -0.13326681
 C                 -0.75366827    1.38631785    1.61471739
 C                  1.01554537    1.23184654   -1.43773386
 F                 -0.38143943   -0.79680931    2.31405150
 F                  0.64640751   -0.80153995   -2.36235874
 H                  0.18826358    1.55995331    1.43157815
 H                  2.12865563    1.11181894   -1.69335993
 H                 -1.41837337    1.95892483    1.02522101
 H                  0.87562461    2.03354022   -0.77998003
 H                 -0.94028668    1.43291078    2.71342839
 H                  0.24998651    1.59676152   -2.16876958
13
Title
 C                 -0.59500702   -0.16683818    1.13844368
 C                  0.27733667   -0.16049531   -1.15254760
 C                 -0.46766815   -0.56609530   -0.13543687
 C                 -0.76153184    1.39227277    1.61274464
 C                  1.02624141    1.22542932   -1.43577063
 F                 -0.37407903   -0.79785162    2.30262038
 F                  0.64383687   -0.80491639   -2.35568917
 H                  0.21566063    1.56342779    1.44937439
 H                  2.12121023    1.10818518   -1.67322327
 H                 -1.42269740    1.95920019    1.03568756
 H                  0.90662070    2.01091234   -0.75774835
 H                 -0.96407170    1.45300425    2.74525221
 H                  0.25714045    1.58825379   -2.12559105
13
Title
 C                 -0.60000399   -0.17013236    1.13818285
 C                  0.27736616   -0.15569494   -1.15488858
 C                 -0.47495391   -0.55833033   -0.13741193
 C                 -0.76989923    1.39724063    1.61128712
 C                  1.03669002    1.21859689   -1.43374424
 F                 -0.36671139   -0.79902353    2.29111306
 F                  0.64100383   -0.80826484   -2.34886512
 H                  0.25179413    1.57119539    1.46562688
 H                  2.10971452    1.10490164   -1.65467047
 H                 -1.42902014    1.96164293    1.04367789
 H                  0.93745589    1.99023272   -0.73025433
 H                 -0.98738604    1.47248231    2.77164253
 H                  0.26693980    1.57955246   -2.08626456
13
Title
 C                 -0.60530934   -0.17255515    1.13796781
 C                  0.27793082   -0.15066216   -1.15735682
 C                 -0.48192846   -0.55067112   -0.13926292
 C                 -0.77844117    1.40132227    1.61044587
 C                  1.04696561    1.21129155   -1.43142286
 F                 -0.35925387   -0.80035126    2.27944010
 F                  0.63788472   -0.81162104   -2.34183334
 H                  0.29189392    1.58228415    1.48130056
 H                  2.09591985    1.10160045   -1.63826724
 H                 -1.43772837    1.96677485    1.04866622
 H                  0.96833750    1.97091303   -0.69766684
 H                 -1.01006474    1.49125058    2.79137738
 H                  0.27820597    1.57159110   -2.05179687
13
Title
 C                 -0.61098876   -0.17405051    1.13775794
 C                  0.27901484   -0.14540044   -1.15991126
 C                 -0.48863812   -0.54302037   -0.14105668
 C                 -0.78690940    1.40460138    1.61029421
 C                  1.05711006    1.20346469   -1.42853222
 F                 -0.35161533   -0.80186831    2.26749822
 F                  0.63444218   -0.81502423   -2.33452815
 H                  0.33189999    1.59596317    1.49707184
 H                  2.08191367    1.09786772   -1.62468955
 H                 -1.44895953    1.97490712    1.05034020
 H                  0.99949572    1.95203322   -0.66039374
 H                 -1.03201511    1.50921900    2.80354423
 H                  0.28978036    1.56538262   -2.02319424
13
Title
 C                 -0.61709467   -0.17452085    1.13750738
 C                  0.28061052   -0.13993170   -1.16249821
 C                 -0.49508745   -0.53530939   -0.14285087
 C                 -0.79511686    1.40714009    1.61088760
 C                  1.06707575    1.19511077   -1.42477202
 F                 -0.34373022   -0.80360955    2.25522642
 F                  0.63064159   -0.81850215   -2.32690637
 H                  0.36836604    1.61164643    1.51330974
 H                  2.07027531    1.09324736   -1.61481457
 H                 -1.46246719    1.98603915    1.04863132
 H                  1.03100250    1.93251600   -0.61924963
 H                 -1.05307616    1.52619497    2.80729466
 H                  0.30057626    1.56202716   -2.00152415
13
Title
 C                 -0.62363636   -0.17384758    1.13716453
 C                  0.28269831   -0.13432206   -1.16503902
 C                 -0.50122325   -0.52752310   -0.14468957
 C                 -0.80291076    1.40899641    1.61224374
 C                  1.07669508    1.18630618   -1.41986453
 F                 -0.33558941   -0.80560094    2.24265474
 F                  0.62647213   -0.82205852   -2.31898071
 H                  0.39828250    1.62874409    1.53008825
 H                  2.06391529    1.08729150   -1.60964844
 H                 -1.47748513    1.99971450    1.04381107
 H                  1.06263487    1.91130993   -0.57564212
 H                 -1.07295214    1.54183380    2.80195266
 H                  0.30977231    1.56256971   -1.98768427
13
Title
 C                 -0.63055360   -0.17193976    1.13667681
 C                  0.28522362   -0.12869409   -1.16742980
 C                 -0.50693946   -0.51971328   -0.14659734
 C                 -0.81016181    1.41024742    1.61430939
 C                  1.08570683    1.17723500   -1.41364037
 F                 -0.32726124   -0.80784631    2.22993220
 F                  0.62196713   -0.82566534   -2.31084279
 H                  0.41918312    1.64655941    1.54720383
 H                  2.06532132    1.07968193   -1.61003726
 H                 -1.49272438    2.01494965    1.03655906
 H                  1.09382827    1.88762927   -0.53159562
 H                 -1.09124328    1.55567412    2.78739723
 H                  0.31712416    1.56768408   -1.98194187
13
Title
 C                 -0.63772360   -0.16878648    1.13600054
 C                  0.28808966   -0.12320360   -1.16956264
 C                 -0.51211682   -0.51197605   -0.14857789
 C                 -0.81678307    1.41100186    1.61694389
 C                  1.09386927    1.16815736   -1.40611147
 F                 -0.31887293   -0.81032195    2.21728817
 F                  0.61720333   -0.82927214   -2.30264405
 H                  0.42955659    1.66433091    1.56426672
 H                  2.07542127    1.07036393   -1.61625662
 H                 -1.50665706    2.03040964    1.02786302
 H                  1.12382994    1.86114530   -0.48937918
 H                 -1.10760782    1.56728800    2.76444794
 H                  0.32316309    1.57735725   -1.98354285
13
Title
 C                 -0.63772358   -0.16878646    1.13600050
 C                  0.28808972   -0.12320359   -1.16956262
 C                 -0.51211681   -0.51197606   -0.14857788
 C                 -0.81678354    1.41100181    1.61694361
 C                  1.09386880    1.16815716   -1.40611142
 F                 -0.31887302   -0.81032196    2.21728824
 F                  0.61720334   -0.82927213   -2.30264405
 H                  0.42956150    1.66433247    1.56426545
 H                  2.07542814    1.07036330   -1.61625827
 H                 -1.50665577    2.03040873    1.02786397
 H                  1.12382919    1.86114691   -0.48937827
 H                 -1.10760762    1.56728733    2.76445116
 H                  0.32316198    1.57735876   -1.98354366
13
Title
 C                 -0.65233905   -0.15907774    1.13398411
 C                  0.29439896   -0.11311288   -1.17277603
 C                 -0.52061557   -0.49698670   -0.15272642
 C                 -0.82813356    1.41152380    1.62310115
 C                  1.10746589    1.15085819   -1.38788928
 F                 -0.30234236   -0.81581670    2.19293998
 F                  0.60721775   -0.83633088   -2.28657709
 H                  0.41832960    1.69739556    1.59679708
 H                  2.11576261    1.04758445   -1.64376876
 H                 -1.52589277    2.05723817    1.00993703
 H                  1.17807700    1.80032657   -0.41703498
 H                 -1.13459184    1.58324058    2.70076389
 H                  0.33599116    1.60729337   -2.00180224
13
Title
 C                 -0.65966269   -0.15273210    1.13262184
 C                  0.29767146   -0.10861337   -1.17380902
 C                 -0.52395872   -0.48972770   -0.15488480
 C                 -0.83298228    1.41149798    1.62620687
 C                  1.11318924    1.14284583   -1.37763769
 F                 -0.29426341   -0.81878474    2.18132609
 F                  0.60207749   -0.83977097   -2.27880658
 H                  0.39817471    1.71208694    1.61190483
 H                  2.14060149    1.03479759   -1.66291067
 H                 -1.53004219    2.06716961    1.00193991
 H                  1.20201033    1.76655385   -0.38832402
 H                 -1.14602964    1.58787557    2.66456836
 H                  0.34519268    1.62554032   -2.01465911
13
Title
 C                 -0.66698358   -0.14549376    1.13101485
 C                  0.30095175   -0.10448602   -1.17445985
 C                 -0.52675541   -0.48255775   -0.15709902
 C                 -0.83737603    1.41136218    1.62906667
 C                  1.11848055    1.13528055   -1.36685871
 F                 -0.28627745   -0.82188698    2.17002327
 F                  0.59684340   -0.84317440   -2.27119693
 H                  0.36958458    1.72544307    1.62616730
 H                  2.16513708    1.02144143   -1.68419040
 H                 -1.53033926    2.07434728    0.99497428
 H                  1.22393928    1.73089695   -0.36467216
 H                 -1.15703357    1.59070550    2.62865425
 H                  0.35746726    1.64482195   -2.02794130
13
Title
 C                 -0.67430826   -0.13740992    1.12915824
 C                  0.30420405   -0.10072719   -1.17473351
 C                 -0.52904824   -0.47541470   -0.15936787
 C                 -0.84136664    1.41113625    1.63148234
 C                  1.12353565    1.12814588   -1.35568432
 F                 -0.27834636   -0.82512050    2.15895845
 F                  0.59150290   -0.84656410   -2.26371949
 H                  0.33351661    1.73748448    1.63956525
 H                  2.18744727    1.00770027   -1.70666571
 H                 -1.52684247    2.07866768    0.98911775
 H                  1.24402818    1.69363484   -0.34585958
 H                 -1.16851275    1.59212629    2.59552796
 H                  0.37339840    1.66447796   -2.04050321
13
Title
 C                 -0.68163411   -0.12852422    1.12705018
 C                  0.30739461   -0.09734010   -1.17463380
 C                 -0.53087030   -0.46824664   -0.16168442
 C                 -0.84499205    1.41081447    1.63325787
 C                  1.12851240    1.12142522   -1.34424005
 F                 -0.27044311   -0.82847923    2.14807111
 F                  0.58604589   -0.84995832   -2.25635426
 H                  0.29107677    1.74828283    1.65206629
 H                  2.20609653    0.99371798   -1.72949586
 H                 -1.51971036    2.08012266    0.98434655
 H                  1.26243083    1.65513224   -0.33155784
 H                 -1.18147410    1.59255255    2.56772662
 H                  0.39334480    1.68395686   -2.05141858
13
Title
 C                 -0.68893821   -0.11889650    1.12469524
 C                  0.31048624   -0.09433722   -1.17416552
 C                 -0.53224701   -0.46102051   -0.16403292
 C                 -0.84829597    1.41037229    1.63422595
 C                  1.13352802    1.11510901   -1.33266666
 F                 -0.26256186   -0.83194832    2.13732671
 F                  0.58047329   -0.85336648   -2.24909932
 H                  0.24374437    1.75798784    1.66362382
 H                  2.22005331    0.97962492   -1.75190444
 H                 -1.50921665    2.07879613    0.98055271
 H                  1.27928413    1.61590173   -0.32131688
 H                 -1.19689144    1.59236275    2.54751236
 H                  0.41743900    1.70277424   -2.05992250
13
Title
 C                 -0.69617824   -0.10861025    1.12210548
 C                  0.31343936   -0.09173516   -1.17333822
 C                 -0.53320212   -0.45372089   -0.16638923
 C                 -0.85135798    1.40977275    1.63429123
 C                  1.13866354    1.10918955   -1.32112361
 F                 -0.25471605   -0.83550351    2.12671314
 F                  0.57479752   -0.85678987   -2.24196834
 H                  0.19353194    1.76688873    1.67420749
 H                  2.22865728    0.96554262   -1.77318149
 H                 -1.49577778    2.07488609    0.97753967
 H                  1.29473573    1.57660110   -0.31450891
 H                 -1.21550406    1.59181676    2.53636364
 H                  0.44558939    1.72051144   -2.06540254
13
Title
 C                 -0.70330795   -0.09775589    1.11929576
 C                  0.31621934   -0.08954566   -1.17216688
 C                 -0.53376302   -0.44633552   -0.16872625
 C                 -0.85432469    1.40896934    1.63346371
 C                  1.14397668    1.10364681   -1.30976663
 F                 -0.24692168   -0.83911831    2.11621869
 F                  0.56903171   -0.86022883   -2.23497496
 H                  0.14297053    1.77549126    1.68385929
 H                  2.23159718    0.95155982   -1.79273143
 H                 -1.47994043    2.06871072    0.97501468
 H                  1.30899044    1.53793475   -0.31029520
 H                 -1.23763702    1.59098069    2.53454261
 H                  0.47754312    1.73685435   -2.06741173
13
Title
 C                 -0.71029396   -0.08640250    1.11627552
 C                  0.31880265   -0.08777106   -1.17066772
 C                 -0.53396080   -0.43883795   -0.17102001
 C                 -0.85742142    1.40790259    1.63185397
 C                  1.14951768    1.09843869   -1.29872099
 F                 -0.23917888   -0.84277325    2.10580871
 F                  0.56317604   -0.86369087   -2.22811690
 H                  0.09494082    1.78456444    1.69274326
 H                  2.22883584    0.93770334   -1.81010935
 H                 -1.46232758    2.06068104    0.97258910
 H                  1.32233874    1.50053481   -0.30765608
 H                 -1.26316457    1.58971379    2.54108794
 H                  0.51300017    1.75162411   -2.06564884
13
Title
 C                 -0.71711610   -0.07458927    1.11304522
 C                  0.32117517   -0.08640805   -1.16885379
 C                 -0.53382640   -0.43118444   -0.17325010
 C                 -0.86093462    1.40649447    1.62963694
 C                  1.15533619    1.09350599   -1.28808028
 F                 -0.23147025   -0.84645751    2.09542460
 F                  0.55721542   -0.86719190   -2.22137588
 H                  0.05249003    1.79512295    1.70116029
 H                  2.22049788    0.92393728   -1.82499336
 H                 -1.44360442    2.05127263    0.96978220
 H                  1.33514480    1.46493435   -0.30545311
 H                 -1.29160332    1.58772628    2.55420671
 H                  0.55167847    1.76476016   -2.05990280
13
Title
 C                 -0.71711612   -0.07458923    1.11304527
 C                  0.32117517   -0.08640806   -1.16885378
 C                 -0.53382639   -0.43118444   -0.17325011
 C                 -0.86093467    1.40649459    1.62963704
 C                  1.15533609    1.09350595   -1.28808006
 F                 -0.23147022   -0.84645751    2.09542458
 F                  0.55721540   -0.86719189   -2.22137588
 H                  0.05249034    1.79512198    1.70115945
 H                  2.22050072    0.92393692   -1.82499427
 H                 -1.44360381    2.05127200    0.96978295
 H                  1.33514448    1.46493421   -0.30545388
 H                 -1.29160414    1.58772592    2.55420565
 H                  0.55167746    1.76476096   -2.05990396
13
Title
 C                 -0.73013215   -0.04978536    1.10595974
 C                  0.32522846   -0.08490744   -1.16433941
 C                 -0.53268052   -0.41527092   -0.17741457
 C                 -0.87033148    1.40229992    1.62421803
 C                  1.16792839    1.08424970   -1.26839613
 F                 -0.21612826   -0.85385192    2.07455657
 F                  0.54494151   -0.87435961   -2.20821043
 H                 -0.00434805    1.82496148    1.71825138
 H                  2.18826526    0.89644275   -1.84624614
 H                 -1.40591317    2.03063215    0.96069338
 H                  1.36067716    1.40123329   -0.29763287
 H                 -1.35398999    1.58024063    2.59129958
 H                  0.63710393    1.78622621   -2.03601920
13
Title
 C                 -0.73618915   -0.03702590    1.10214049
 C                  0.32686960   -0.08475865   -1.16169584
 C                 -0.53174131   -0.40702391   -0.17927261
 C                 -0.87651481    1.39940987    1.62145807
 C                  1.17467763    1.07986420   -1.25957562
 F                 -0.20855860   -0.85749430    2.06409078
 F                  0.53866995   -0.87801557   -2.20183368
 H                 -0.01544434    1.84539994    1.72769187
 H                  2.16554475    0.88264129   -1.85223399
 H                 -1.38874343    2.02079496    0.95316633
 H                  1.37406394    1.37420216   -0.28996712
 H                 -1.38586578    1.57424929    2.61080645
 H                  0.68242751    1.79476552   -2.01807538
13
Title
 C                 -0.74184066   -0.02423747    1.09817813
 C                  0.32823462   -0.08498411   -1.15885107
 C                 -0.53061898   -0.39862986   -0.18092677
 C                 -0.88362112    1.39603671    1.61893830
 C                  1.18166764    1.07561720   -1.25152380
 F                 -0.20112423   -0.86104382    2.05365749
 F                  0.53236113   -0.88169813   -2.19564536
 H                 -0.01563798    1.86900502    1.73797557
 H                  2.13971049    0.86873015   -1.85513676
 H                 -1.37379565    2.01218680    0.94296499
 H                  1.38817493    1.35082376   -0.27902913
 H                 -1.41684223    1.56664264    2.62841605
 H                  0.72821546    1.80219652   -1.99664741
13
Title
 C                 -0.74704051   -0.01153325    1.09409170
 C                  0.32932542   -0.08554913   -1.15584270
 C                 -0.52936068   -0.39010063   -0.18234784
 C                 -0.89146809    1.39229261    1.61681104
 C                  1.18886313    1.07148001   -1.24418963
 F                 -0.19384638   -0.86447470    2.04326326
 F                  0.52603318   -0.88540332   -2.18965765
 H                 -0.00729300    1.89456716    1.74905205
 H                  2.11192766    0.85454273   -1.85522100
 H                 -1.36156231    2.00526249    0.92979484
 H                  1.40316989    1.33102602   -0.26481891
 H                 -1.44623386    1.55745612    2.64285049
 H                  0.77361067    1.80899749   -1.97228848
13
Title
 C                 -0.75177238    0.00103708    1.08987969
 C                  0.33015315   -0.08641692   -1.15269366
 C                 -0.52800715   -0.38140971   -0.18351567
 C                 -0.89987512    1.38831487    1.61517795
 C                  1.19625615    1.06740852   -1.23742947
 F                 -0.18671004   -0.86777991    2.03286742
 F                  0.51967360   -0.88914467   -2.18385330
 H                  0.00676341    1.92067600    1.76075852
 H                  2.08338137    0.83978722   -1.85291863
 H                 -1.35221619    2.00021874    0.91356186
 H                  1.41917701    1.31447978   -0.24770701
 H                 -1.47366377    1.54674555    2.65328539
 H                  0.81797775    1.81579780   -1.94554277
13
Title
 C                 -0.75603190    0.01346386    1.08552450
 C                  0.33073092   -0.08755413   -1.14941445
 C                 -0.52659299   -0.37250269   -0.18441199
 C                 -0.90871322    1.38424446    1.61410090
 C                  1.20385669    1.06334944   -1.23103961
 F                 -0.17967864   -0.87096286    2.02239853
 F                  0.51324892   -0.89294792   -2.17819899
 H                  0.02392058    1.94600826    1.77289370
 H                  2.05529273    0.82405415   -1.84878663
 H                 -1.34569052    1.99701794    0.89437252
 H                  1.43630001    1.30073985   -0.22831150
 H                 -1.49894345    1.53455155    2.65916137
 H                  0.86083814    1.82334870   -1.91690793
13
Title
 C                 -0.75981047    0.02574629    1.08100055
 C                  0.33106944   -0.08893103   -1.14600968
 C                 -0.52515042   -0.36331346   -0.18501449
 C                 -0.91791090    1.38022200    1.61361363
 C                  1.21167715    1.05924779   -1.22478329
 F                 -0.17271068   -0.87402848    2.01177521
 F                  0.50671777   -0.89684368   -2.17265921
 H                  0.04200809    1.96941620    1.78525424
 H                  2.02899389    0.80682870   -1.84350446
 H                 -1.34176516    1.99542968    0.87254385
 H                  1.45461580    1.28934033   -0.20741501
 H                 -1.52195491    1.52089857    2.66003378
 H                  0.90176761    1.83250253   -1.88685305
13
Title
 C                 -0.76308543    0.03786495    1.07628336
 C                  0.33117630   -0.09051804   -1.14248576
 C                 -0.52371409   -0.35378094   -0.18529428
 C                 -0.92743579    1.37639324    1.61372818
 C                  1.21971763    1.05505525   -1.21841195
 F                 -0.16577341   -0.87697618    2.00092539
 F                  0.50004317   -0.90086025   -2.16720711
 H                  0.05925329    1.98990116    1.79763755
 H                  2.00597460    0.78751785   -1.83788211
 H                 -1.34012715    1.99506746    0.84862739
 H                  1.47416116    1.27983520   -0.18592418
 H                 -1.54257773    1.50581924    2.65550939
 H                  0.94032403    1.84416549   -1.85584339
13
Title
 C                 -0.76581667    0.04975887    1.07136024
 C                  0.33105812   -0.09228030   -1.13885938
 C                 -0.52232544   -0.34386837   -0.18521753
 C                 -0.93726582    1.37291460    1.61443468
 C                  1.22795513    1.05074124   -1.21169230
 F                 -0.15885492   -0.87979484    1.98980635
 F                  0.49320527   -0.90501582   -2.16183335
 H                  0.07416910    2.00656818    1.80982672
 H                  1.98781415    0.76552667   -1.83281727
 H                 -1.34040617    1.99542300    0.82343717
 H                  1.49490445    1.27180620   -0.16484797
 H                 -1.56066415    1.48939792    2.64527710
 H                  0.97602665    1.85917750   -1.82434341
13
Title
 C                 -0.76795143    0.06131290    1.06624160
 C                  0.33072490   -0.09417250   -1.13516454
 C                 -0.52103453   -0.33358271   -0.18475213
 C                 -0.94735890    1.36995000    1.61569475
 C                  1.23634131    1.04630487   -1.20444485
 F                 -0.15197295   -0.88246064    1.97842347
 F                  0.48621289   -0.90931073   -2.15655182
 H                  0.08548433    2.01862628    1.82157962
 H                  1.97594315    0.74040980   -1.82915453
 H                 -1.34219690    1.99591412    0.79804392
 H                  1.51670979    1.26485658   -0.14525429
 H                 -1.57607148    1.47182173    2.62923247
 H                  1.00839548    1.87809725   -1.79278517
13
Title
 C                 -0.76795144    0.06131289    1.06624161
 C                  0.33072487   -0.09417247   -1.13516452
 C                 -0.52103451   -0.33358269   -0.18475213
 C                 -0.94735910    1.36994997    1.61569451
 C                  1.23634107    1.04630475   -1.20444440
 F                 -0.15197291   -0.88246063    1.97842344
 F                  0.48621289   -0.90931074   -2.15655180
 H                  0.08548611    2.01862668    1.82157962
 H                  1.97594666    0.74040807   -1.82915733
 H                 -1.34219607    1.99591340    0.79804439
 H                  1.51671011    1.26485657   -0.14525472
 H                 -1.57607231    1.47182207    2.62923448
 H                  1.00839461    1.87810031   -1.79278680
13
Title
 C                 -0.77024488    0.08277007    1.05559417
 C                  0.32949625   -0.09811515   -1.12778475
 C                 -0.51896403   -0.31215392   -0.18259720
 C                 -0.96799405    1.36613918    1.61953642
 C                  1.25334571    1.03721915   -1.18813097
 F                 -0.13851103   -0.88720336    1.95512471
 F                  0.47193924   -0.91822584   -2.14640833
 H                  0.09354078    2.02675647    1.84280179
 H                  1.97381325    0.68085143   -1.82774054
 H                 -1.34867565    1.99504527    0.75155473
 H                  1.56244263    1.25268115   -0.11436471
 H                 -1.59891082    1.43456121    2.58127720
 H                  1.06187074    1.92715821   -1.73061760
13
Title
 C                 -0.77036437    0.09240232    1.05018778
 C                  0.32866452   -0.10004941   -1.12421123
 C                 -0.51827728   -0.30118273   -0.18093088
 C                 -0.97832363    1.36547201    1.62186744
 C                  1.26194126    1.03267990   -1.17919450
 F                 -0.13202815   -0.88922703    1.94336887
 F                  0.46475951   -0.92278423   -2.14161373
 H                  0.08919734    2.02245028    1.85191918
 H                  1.98275027    0.64756053   -1.82949487
 H                 -1.35267232    1.99283513    0.73262007
 H                  1.58576625    1.24674888   -0.10433047
 H                 -1.60702331    1.41569598    2.55127803
 H                  1.08299472    1.95554189   -1.70003243
13
Title
 C                 -0.76981080    0.10121740    1.04480081
 C                  0.32773648   -0.10189836   -1.12076705
 C                 -0.51786320   -0.29011685   -0.17891592
 C                 -0.98853918    1.36566556    1.62427237
 C                  1.27066968    1.02819574   -1.16990688
 F                 -0.12573830   -0.89100347    1.93160044
 F                  0.45758654   -0.92738496   -2.13701865
 H                  0.07903514    2.01271383    1.85995424
 H                  1.99674547    0.61316882   -1.83184876
 H                 -1.35686539    1.98912569    0.71752388
 H                  1.60910947    1.24050565   -0.09818818
 H                 -1.61392235    1.39715547    2.51913512
 H                  1.10079369    1.98476213   -1.66947311
13
Title
 C                 -0.76860581    0.10921639    1.03947835
 C                  0.32674722   -0.10363221   -1.11747075
 C                 -0.51773808   -0.27896959   -0.17659761
 C                 -0.99856956    1.36670385    1.62658959
 C                  1.27963184    1.02377791   -1.16039507
 F                 -0.11963196   -0.89253290    1.91981343
 F                  0.45041484   -0.93202777   -2.13261124
 H                  0.06308401    1.99780715    1.86694209
 H                  2.01433503    0.57869736   -1.83381688
 H                 -1.36115192    1.98384800    0.70664106
 H                  1.63238815    1.23369273   -0.09581914
 H                 -1.62073565    1.37918751    2.48654798
 H                  1.11572000    2.01346429   -1.63860476
13
Title
 C                 -0.76677095    0.11642391    1.03426765
 C                  0.32572983   -0.10522853   -1.11433210
 C                 -0.51791170   -0.26773574   -0.17403013
 C                 -1.00834430    1.36855545    1.62864957
 C                  1.28893626    1.01942062   -1.15076916
 F                 -0.11368917   -0.89381764    1.90798113
 F                  0.44322549   -0.93672028   -2.12837229
 H                  0.04146409    1.97803615    1.87297110
 H                  2.03416633    0.54512277   -1.83447167
 H                 -1.36550955    1.97703262    0.70016647
 H                  1.65559155    1.22609319   -0.09693693
 H                 -1.62884842    1.36195162    2.45539788
 H                  1.12820830    2.04040093   -1.60713587
13
Title
 C                 -0.76432827    0.12286709    1.02923124
 C                  0.32471707   -0.10666725   -1.11135956
 C                 -0.51838871   -0.25641491   -0.17128219
 C                 -1.01778313    1.37117634    1.63028031
 C                  1.29867372    1.01511083   -1.14113219
 F                 -0.10789300   -0.89485784    1.89608062
 F                  0.43600126   -0.94146835   -2.12428502
 H                  0.01443601    1.95379124    1.87817701
 H                  2.05506725    0.51337039   -1.83302801
 H                 -1.36997492    1.96880589    0.69816318
 H                  1.67874117    1.21753566   -0.10111541
 H                 -1.63980627    1.34553376    2.42766960
 H                  1.13862720    2.06444140   -1.57489678
13
Title
 C                 -0.76130740    0.12856630    1.02445622
 C                  0.32374280   -0.10792799   -1.10856459
 C                 -0.51916673   -0.24503175   -0.16844411
 C                 -1.02680473    1.37450063    1.63132827
 C                  1.30889608    1.01083554   -1.13159488
 F                 -0.10223887   -0.89565047    1.88411356
 F                  0.42873938   -0.94626764   -2.12034142
 H                 -0.01745295    1.92565390    1.88276111
 H                  2.07603039    0.48432206   -1.82888464
 H                 -1.37462831    1.95940956    0.70054468
 H                  1.70186137    1.20790612   -0.10777030
 H                 -1.65508649    1.32995912    2.40520936
 H                  1.14727212    2.08457793   -1.54189472
13
Title
 C                 -0.75775242    0.13354006    1.02005222
 C                  0.32284135   -0.10899126   -1.10596033
 C                 -0.52023344   -0.23363915   -0.16562916
 C                 -1.03536362    1.37842711    1.63169316
 C                  1.31960842    1.00658282   -1.12227745
 F                 -0.09673451   -0.89619166    1.87210973
 F                  0.42145378   -0.95110192   -2.11654172
 H                 -0.05320178    1.89449703    1.88702929
 H                  2.09620723    0.45877396   -1.82165828
 H                 -1.37958710    1.94921934    0.70701505
 H                  1.72498151    1.19715688   -0.11613793
 H                 -1.67574601    1.31520617    2.38931354
 H                  1.15438544    2.09998096   -1.50831444
13
Title
 C                 -0.75371860    0.13781823    1.01613623
 C                  0.32204429   -0.10984219   -1.10355497
 C                 -0.52156741   -0.22229534   -0.16296450
 C                 -1.04350591    1.38281466    1.63135849
 C                  1.33078695    1.00233449   -1.11329014
 F                 -0.09138818   -0.89647981    1.86010422
 F                  0.41416145   -0.95595226   -2.11288607
 H                 -0.09127968    1.86148834    1.89144029
 H                  2.11494427    0.43734800   -1.81118377
 H                 -1.38500980    1.93873269    0.71703522
 H                  1.74817801    1.18529053   -0.12530592
 H                 -1.70210359    1.30122861    2.38033382
 H                  1.16018552    2.11007725   -1.47443642
13
Title
 C                 -0.74925740    0.14145010    1.01281677
 C                  0.32137771   -0.11047250   -1.10134543
 C                 -0.52314475   -0.21102834   -0.16057757
 C                 -1.05141109    1.38749160    1.63039009
 C                  1.34241687    0.99805499   -1.10470581
 F                 -0.08619326   -0.89651579    1.84810133
 F                  0.40686066   -0.96081185   -2.10936425
 H                 -0.12966506    1.82799222    1.89666013
 H                  2.13181989    0.42043883   -1.79745344
 H                 -1.39111018    1.92853088    0.72986263
 H                  1.77163281    1.17231208   -0.13430013
 H                 -1.73369752    1.28798646    2.37761431
 H                  1.16488182    2.11456534   -1.44051116
13
Title
 C                 -0.74925750    0.14145004    1.01281677
 C                  0.32137776   -0.11047248   -1.10134547
 C                 -0.52314474   -0.21102854   -0.16057757
 C                 -1.05141018    1.38749185    1.63039021
 C                  1.34241668    0.99805494   -1.10470571
 F                 -0.08619348   -0.89651585    1.84810154
 F                  0.40686080   -0.96081173   -2.10936433
 H                 -0.12967047    1.82799111    1.89665703
 H                  2.13182095    0.42043862   -1.79745494
 H                 -1.39110957    1.92853056    0.72986333
 H                  1.77163177    1.17231251   -0.13429998
 H                 -1.73369864    1.28798595    2.37761527
 H                  1.16488139    2.11456641   -1.44051307
13
Title
 C                 -0.73917591    0.14701603    1.00837226
 C                  0.32052383   -0.11105311   -1.09745718
 C                 -0.52696235   -0.18863522   -0.15713539
 C                 -1.06783637    1.39693133    1.62703391
 C                  1.36712988    0.98915773   -1.08883406
 F                 -0.07614767   -0.89582415    1.82391392
 F                  0.39210039   -0.97061492   -2.10262652
 H                 -0.19709408    1.76548705    1.91347958
 H                  2.15925646    0.40100600   -1.76053800
 H                 -1.40655744    1.91168854    0.76028650
 H                  1.82057540    1.14281735   -0.14793767
 H                 -1.80824199    1.26379913    2.38527441
 H                  1.17170270    2.10633689   -1.37313349
13
Title
 C                 -0.73360809    0.14904644    1.00747258
 C                  0.32038461   -0.11099104   -1.09575405
 C                 -0.52917760   -0.17746425   -0.15634770
 C                 -1.07714477    1.40124721    1.62492302
 C                  1.38025471    0.98440451   -1.08156463
 F                 -0.07124798   -0.89508151    1.81164014
 F                  0.38457653   -0.97558473   -2.09936905
 H                 -0.22010298    1.73962127    1.92764510
 H                  2.16968852    0.39880756   -1.73773373
 H                 -1.41666382    1.90671881    0.77563026
 H                  1.84666255    1.12614055   -0.15076666
 H                 -1.84828636    1.25313536    2.39233914
 H                  1.17410885    2.09367903   -1.34008446
13
Title
 C                 -0.72777705    0.15061103    1.00760605
 C                  0.32047354   -0.11068801   -1.09421346
 C                 -0.53156507   -0.16638481   -0.15636316
 C                 -1.08754739    1.40497962    1.62274444
 C                  1.39378567    0.97939532   -1.07477798
 F                 -0.06644812   -0.89406851    1.79931088
 F                  0.37698924   -0.98056748   -2.09619242
 H                 -0.23251898    1.71918352    1.94715259
 H                  2.17797703    0.40169565   -1.71275388
 H                 -1.42880408    1.90533028    0.78923386
 H                  1.87383472    1.10818790   -0.14996364
 H                 -1.88780433    1.24377948    2.39940201
 H                  1.17595825    2.07580303   -1.30812213
13
Title
 C                 -0.72180274    0.15173368    1.00882685
 C                  0.32081142   -0.11015297   -1.09284616
 C                 -0.53408246   -0.15553353   -0.15726929
 C                 -1.09901885    1.40795672    1.62070039
 C                  1.40751661    0.97413574   -1.06849409
 F                 -0.06179834   -0.89279744    1.78708098
 F                  0.36942878   -0.98549668   -2.09312640
 H                 -0.23387824    1.70469510    1.97219809
 H                  2.18438992    0.40935018   -1.68663728
 H                 -1.44308160    1.90830147    0.79978015
 H                  1.90165309    1.08912552   -0.14528123
 H                 -1.92495209    1.23601337    2.40511891
 H                  1.17729334    2.05368847   -1.27799267
13
Title
 C                 -0.71579635    0.15245391    1.01110912
 C                  0.32140888   -0.10940744   -1.09165604
 C                 -0.53669322   -0.14501245   -0.15908208
 C                 -1.11132785    1.41012804    1.61899000
 C                  1.42125336    0.96863465   -1.06266000
 F                 -0.05733586   -0.89129101    1.77508459
 F                  0.36197401   -0.99031570   -2.09019259
 H                 -0.22610864    1.69567845    2.00196855
 H                  2.18949917    0.42107755   -1.66059446
 H                 -1.45936631    1.91596169    0.80648913
 H                  1.92951646    1.06913567   -0.13698051
 H                 -1.95838527    1.22998562    2.40857592
 H                  1.17813115    2.02870200   -1.25029555
13
Title
 C                 -0.70981674    0.15282176    1.01437793
 C                  0.32227345   -0.10847595   -1.09063690
 C                 -0.53938544   -0.13482817   -0.16176743
 C                 -1.12420384    1.41154744    1.61776962
 C                  1.43490313    0.96287023   -1.05713688
 F                 -0.05305976   -0.88956834    1.76336130
 F                  0.35464610   -0.99500750   -2.08738856
 H                 -0.21249738    1.69106503    2.03510283
 H                  2.19415077    0.43600298   -1.63575094
 H                 -1.47737671    1.92819389    0.80928421
 H                  1.95689719    1.04829433   -0.12564099
 H                 -1.98746050    1.22569496    2.40929136
 H                  1.17845246    2.00226242   -1.22530121
13
Title
 C                 -0.70387321    0.15288431    1.01854934
 C                  0.32341845   -0.10737845   -1.08977966
 C                 -0.54217245   -0.12491076   -0.16527549
 C                 -1.13744884    1.41231454    1.61714111
 C                  1.44846435    0.95678577   -1.05173304
 F                 -0.04893986   -0.88763744    1.75187073
 F                  0.34741604   -0.99958829   -2.08469406
 H                 -0.19639042    1.68974504    2.07021798
 H                  2.19938804    0.45324683   -1.61312156
 H                 -1.49674535    1.94458918    0.80864319
 H                  1.98339217    1.02656210   -0.11192581
 H                 -2.01201756    1.22306526    2.40705488
 H                  1.17818595    1.97567331   -1.20303409
13
Title
 C                 -0.69795084    0.15267906    1.02354445
 C                  0.32486695   -0.10612964   -1.08907975
 C                 -0.54508344   -0.11515945   -0.16955581
 C                 -1.15095137    1.41253371    1.61716156
 C                  1.46197158    0.95030394   -1.04623849
 F                 -0.04493612   -0.88549687    1.74054165
 F                  0.34023399   -1.00408721   -2.08208380
 H                 -0.18057900    1.69083595    2.10613358
 H                  2.20640992    0.47197073   -1.59372025
 H                 -1.51702831    1.96456138    0.80538396
 H                  2.00865237    1.00384630   -0.09647285
 H                 -2.03209127    1.22201215    2.40178243
 H                  1.17720399    1.95014806   -1.18342540
13
Title
 C                 -0.69203406    0.15223529    1.02928007
 C                  0.32665036   -0.10474265   -1.08854055
 C                 -0.54815332   -0.10547751   -0.17455256
 C                 -1.16465106    1.41230089    1.61785551
 C                  1.47544872    0.94334501   -1.04044816
 F                 -0.04101268   -0.88314179    1.72931263
 F                  0.33305419   -1.00853001   -2.07953664
 H                 -0.16724697    1.69370742    2.14186276
 H                  2.21651793    0.49137078   -1.57863230
 H                 -1.53768824    1.98737738    0.80051817
 H                  2.03230418    0.98007168   -0.07989254
 H                 -2.04775505    1.22246423    2.39346357
 H                  1.17533889    1.92685756   -1.16640251
13
Title
 C                 -0.68612343    0.15157962    1.03564867
 C                  0.32880280   -0.10323408   -1.08817331
 C                 -0.55141380   -0.09579370   -0.18018933
 C                 -1.17849315    1.41170527    1.61922116
 C                  1.48888348    0.93584521   -1.03418368
 F                 -0.03714551   -0.88057142    1.71815799
 F                  0.32585139   -1.01292888   -2.07704061
 H                 -0.15809843    1.69791256    2.17652293
 H                  2.23096453    0.51070621   -1.56895706
 H                 -1.55808344    2.01214549    0.79515837
 H                  2.05390922    0.95524106   -0.06280319
 H                 -2.05910108    1.22434877    2.38218871
 H                  1.17242577    1.90689600   -1.15190696
13
Title
 C                 -0.68612331    0.15157951    1.03564874
 C                  0.32880283   -0.10323407   -1.08817332
 C                 -0.55141386   -0.09579360   -0.18018936
 C                 -1.17849311    1.41170532    1.61922097
 C                  1.48888338    0.93584520   -1.03418351
 F                 -0.03714546   -0.88057135    1.71815789
 F                  0.32585134   -1.01292893   -2.07704060
 H                 -0.15809954    1.69791265    2.17652281
 H                  2.23096698    0.51070441   -1.56895862
 H                 -1.55808318    2.01214516    0.79515978
 H                  2.05390939    0.95524067   -0.06280303
 H                 -2.05910267    1.22434864    2.38219018
 H                  1.17242522    1.90689757   -1.15190690
13
Title
 C                 -0.67444755    0.14976463    1.04963782
 C                  0.33431302   -0.09995961   -1.08801949
 C                 -0.55857201   -0.07631628   -0.19289729
 C                 -1.20622355    1.40977564    1.62381971
 C                  1.51540327    0.91914476   -1.01981332
 F                 -0.02955361   -0.87484066    1.69620271
 F                  0.31141900   -1.02155604   -2.07220707
 H                 -0.15718307    1.70903517    2.23935625
 H                  2.27585990    0.54712499   -1.56896280
 H                 -1.59518571    2.06327653    0.78735367
 H                  2.08904908    0.90302636   -0.02968710
 H                 -2.06980392    1.23191517    2.35207897
 H                  1.16324391    1.88000445   -1.13012223
13
Title
 C                 -0.66878923    0.14869489    1.05684674
 C                  0.33768366   -0.09826512   -1.08825999
 C                 -0.56246700   -0.06653193   -0.19965463
 C                 -1.21984707    1.40861385    1.62691029
 C                  1.52838947    0.90999859   -1.01169766
 F                 -0.02583331   -0.87173874    1.68553741
 F                  0.30425581   -1.02573976   -2.06988637
 H                 -0.16682308    1.71544210    2.26616643
 H                  2.30589018    0.56401101   -1.57872367
 H                 -1.61055538    2.08746463    0.78673589
 H                  2.10178649    0.87617397   -0.01487273
 H                 -2.07025953    1.23716892    2.33449123
 H                  1.15730211    1.87331074   -1.12242110
13
Title
 C                 -0.66331812    0.14758727    1.06392325
 C                  0.34145545   -0.09658091   -1.08872030
 C                 -0.56656025   -0.05671555   -0.20647679
 C                 -1.23313841    1.40742396    1.63040518
 C                  1.54121042    0.90038777   -1.00306147
 F                 -0.02215728   -0.86852315    1.67515404
 F                  0.29716288   -1.02981480   -2.06763669
 H                 -0.18354948    1.72215874    2.28933439
 H                  2.33944749    0.58042811   -1.59394453
 H                 -1.62317118    2.10953710    0.78913497
 H                  2.11103946    0.84916645   -0.00182073
 H                 -2.06870887    1.24300324    2.31639904
 H                  1.15097990    1.87033400   -1.11639030
13
Title
 C                 -0.65806863    0.14649782    1.07069512
 C                  0.34561935   -0.09493702   -1.08940000
 C                 -0.57084488   -0.04683630   -0.21324881
 C                 -1.24600036    1.40626762    1.63421108
 C                  1.55395393    0.89035673   -0.99401328
 F                 -0.01850537   -0.86521998    1.66506874
 F                  0.29014079   -1.03378021   -2.06545462
 H                 -0.20737458    1.72906765    2.30869042
 H                  2.37487992    0.59689830   -1.61331629
 H                 -1.63278439    2.12889195    0.79487927
 H                  2.11681577    0.82215791    0.00922598
 H                 -2.06644494    1.24906319    2.29886110
 H                  1.14481929    1.87000656   -1.11160124
13
Title
 C                 -0.65306829    0.14548496    1.07701583
 C                  0.35016747   -0.09335886   -1.09029548
 C                 -0.57531546   -0.03684533   -0.21988763
 C                 -1.25834784    1.40519461    1.63824118
 C                  1.56673516    0.87994293   -0.98466484
 F                 -0.01484792   -0.86184945    1.65527639
 F                  0.28317493   -1.03764344   -2.06333217
 H                 -0.23825357    1.73610106    2.32417954
 H                  2.41050180    0.61391174   -1.63541950
 H                 -1.63926259    2.14511321    0.80413801
 H                  2.11922621    0.79522767    0.01816280
 H                 -2.06497521    1.25496391    2.28303037
 H                  1.13941514    1.87113562   -1.10761338
13
Title
 C                 -0.64834957    0.14461217    1.08274838
 C                  0.35508686   -0.09187077   -1.09139956
 C                 -0.57996034   -0.02669403   -0.22632808
 C                 -1.27008686    1.40424517    1.64241413
 C                  1.57965785    0.86918997   -0.97513364
 F                 -0.01115299   -0.85843196    1.64577221
 F                  0.27624968   -1.04141179   -2.06126139
 H                 -0.27608759    1.74322569    2.33579555
 H                  2.44474097    0.63181432   -1.65885991
 H                 -1.64253798    2.15789904    0.81695480
 H                  2.11845331    0.76843105    0.02499721
 H                 -2.06594820    1.26029187    2.27011967
 H                  1.13537816    1.87254749   -1.10400136
13
Title
 C                 -0.64395872    0.14394987    1.08775304
 C                  0.36034857   -0.09049904   -1.09269868
 C                 -0.58475151   -0.01635411   -0.23250907
 C                 -1.28110836    1.40344873    1.64665546
 C                  1.59278138    0.85816465   -0.96555616
 F                 -0.00739374   -0.85499499    1.63657034
 F                  0.26936238   -1.04508489   -2.05923831
 H                 -0.32061223    1.75043272    2.34357855
 H                  2.47617782    0.65075202   -1.68230294
 H                 -1.64259932    2.16703331    0.83322473
 H                  2.11476440    0.74185037    0.02985403
 H                 -2.07098119    1.26462451    2.26128057
 H                  1.13330346    1.87316501   -1.10036570
13
Title
 C                 -0.63995599    0.14357324    1.09188950
 C                  0.36589891   -0.08927200   -1.09416978
 C                 -0.58963819   -0.00582953   -0.23836916
 C                 -1.29130974    1.40281731    1.65090676
 C                  1.60610319    0.84696592   -0.95609532
 F                 -0.00355328   -0.85157630    1.62770975
 F                  0.26252988   -1.04865199   -2.05726453
 H                 -0.37123623    1.75774395    2.34768322
 H                  2.50358674    0.67065782   -1.70449674
 H                 -1.63952625    2.17241998    0.85263736
 H                  2.10855028    0.71561361    0.03300984
 H                 -2.08136095    1.26757891    2.25736834
 H                  1.13372600    1.87206070   -1.09633946
13
Title
 C                 -0.63640514    0.14355600    1.09503375
 C                  0.37166165   -0.08821664   -1.09578025
 C                 -0.59455080    0.00485002   -0.24385509
 C                 -1.30064250    1.40233500    1.65514172
 C                  1.61956864    0.83571252   -0.94692889
 F                  0.00037659   -0.84821951    1.61924180
 F                  0.25578218   -1.05209620   -2.05534486
 H                 -0.42694363    1.76524250    2.34848879
 H                  2.52602081    0.69128686   -1.72433417
 H                 -1.63353218    2.17415234    0.87464332
 H                  2.10034373    0.68986022    0.03492455
 H                 -2.09770271    1.26888016    2.25866884
 H                  1.13706302    1.86851561   -1.09159840
13
Title
 C                 -0.63335853    0.14396453    1.09709620
 C                  0.37755424   -0.08735414   -1.09749304
 C                 -0.59941574    0.01565522   -0.24893731
 C                 -1.30915933    1.40194854    1.65937864
 C                  1.63310892    0.82450982   -0.93822048
 F                  0.00440339   -0.84496330    1.61120542
 F                  0.24914476   -1.05540407   -2.05348226
 H                 -0.48635197    1.77312590    2.34669211
 H                  2.54288751    0.71230281   -1.74093600
 H                 -1.62497031    2.17255800    0.89849089
 H                  2.09078023    0.66466620    0.03623163
 H                 -2.11979111    1.26840669    2.26477268
 H                  1.14358230    1.86205247   -1.08586490
13
Title
 C                 -0.63335861    0.14396451    1.09709617
 C                  0.37755417   -0.08735416   -1.09749298
 C                 -0.59941567    0.01565511   -0.24893732
 C                 -1.30915887    1.40194882    1.65937878
 C                  1.63310862    0.82450992   -0.93822033
 F                  0.00440331   -0.84496336    1.61120551
 F                  0.24914486   -1.05540401   -2.05348230
 H                 -0.48635391    1.77312385    2.34668846
 H                  2.54288945    0.71230114   -1.74093738
 H                 -1.62497022    2.17255710    0.89849123
 H                  2.09078037    0.66466696    0.03623103
 H                 -2.11979212    1.26840645    2.26477331
 H                  1.14358196    1.86205376   -1.08586512
13
Title
 C                 -0.62889713    0.14629743    1.09777903
 C                  0.38947406   -0.08625849   -1.10109584
 C                 -0.60877063    0.03768623   -0.25793136
 C                 -1.32450863    1.40103841    1.66812124
 C                  1.66029755    0.80243878   -0.92263285
 F                  0.01282782   -0.83883180    1.59642565
 F                  0.23619234   -1.06161378   -2.04990780
 H                 -0.60977673    1.79176959    2.33992989
 H                  2.55910955    0.75420287   -1.76213635
 H                 -1.60200128    2.16176355    0.94812105
 H                  2.07017340    0.61562142    0.04008929
 H                 -2.17733277    1.26226887    2.28721959
 H                  1.16669102    1.83945024   -1.07044463
13
Title
 C                 -0.62751859    0.14834964    1.09632698
 C                  0.39542148   -0.08604421   -1.10293790
 C                 -0.61317624    0.04902852   -0.26191945
 C                 -1.33191809    1.40018219    1.67278967
 C                  1.67399430    0.79153786   -0.91589671
 F                  0.01729744   -0.83595976    1.58961928
 F                  0.22981981   -1.06454045   -2.04817081
 H                 -0.67016423    1.80406276    2.33838401
 H                  2.55843949    0.77453803   -1.76594260
 H                 -1.58863990    2.15420073    0.97183764
 H                  2.06029651    0.59131251    0.04425277
 H                 -2.21026972    1.25679821    2.30098297
 H                  1.18343887    1.82314680   -1.06025802
13
Title
 C                 -0.62673849    0.15109028    1.09362202
 C                  0.40130846   -0.08606843   -1.10477752
 C                 -0.61733727    0.06068155   -0.26562689
 C                 -1.33957225    1.39875733    1.67774682
 C                  1.68780442    0.78067323   -0.90994232
 F                  0.02198999   -0.83321155    1.58316166
 F                  0.22347572   -1.06736258   -2.04644966
 H                 -0.72690135    1.81978848    2.34104620
 H                  2.55199909    0.79403366   -1.76478400
 H                 -1.57482365    2.14658405    0.99312038
 H                  2.05139270    0.56680263    0.05088400
 H                 -2.24424575    1.24986192    2.31467964
 H                  1.20367602    1.80361639   -1.04806908
13
Title
 C                 -0.62658571    0.15458128    1.08963934
 C                  0.40705680   -0.08634474   -1.10658173
 C                 -0.62117254    0.07265130   -0.26908216
 C                 -1.34772014    1.39650879    1.68302506
 C                  1.70168541    0.76984229   -0.90483255
 F                  0.02691556   -0.83059321    1.57706253
 F                  0.21716811   -1.07007161   -2.04474088
 H                 -0.77771169    1.84007661    2.35033831
 H                  2.54003866    0.81218485   -1.75846263
 H                 -1.56128308    2.14018327    1.01036584
 H                  2.04392730    0.54199487    0.06043776
 H                 -2.27786025    1.24158799    2.32699218
 H                  1.22717782    1.78130572   -1.03367597
13
Title
 C                 -0.62707277    0.15883548    1.08442608
 C                  0.41254178   -0.08687805   -1.10830377
 C                 -0.62457086    0.08484108   -0.27229853
 C                 -1.35646222    1.39324845    1.68863591
 C                  1.71548226    0.75909880   -0.90060636
 F                  0.03203594   -0.82812248    1.57137237
 F                  0.21095663   -1.07263771   -2.04305411
 H                 -0.82079309    1.86544848    2.36787758
 H                  2.52325585    0.82832630   -1.74715502
 H                 -1.54879948    2.13622598    1.02198946
 H                  2.03827389    0.51705422    0.07287614
 H                 -2.30960884    1.23218224    2.33666465
 H                  1.25329630    1.75718928   -1.01704357
13
Title
 C                 -0.62817536    0.16380406    1.07811954
 C                  0.41763069   -0.08765708   -1.10989534
 C                 -0.62742587    0.09709721   -0.27529404
 C                 -1.36573767    1.38894605    1.69460647
 C                  1.72898700    0.74849807   -0.89721956
 F                  0.03727972   -0.82581293    1.56614336
 F                  0.20492167   -1.07502622   -2.04140420
 H                 -0.85567047    1.89530994    2.39359315
 H                  2.50292577    0.84182129   -1.73161778
 H                 -1.53798754    2.13546862    1.02701213
 H                  2.03461794    0.49232792    0.08757557
 H                 -2.33816996    1.22190895    2.34271515
 H                  1.28099567    1.73271154   -0.99830771
13
Title
 C                 -0.62984052    0.16941534    1.07088871
 C                  0.42223899   -0.08865995   -1.11132461
 C                 -0.62967260    0.10932007   -0.27811414
 C                 -1.37542145    1.38373145    1.70101313
 C                  1.74205631    0.73800656   -0.89451657
 F                  0.04259013   -0.82365419    1.56138091
 F                  0.19910805   -1.07722086   -2.03979659
 H                 -0.88337606    1.92811672    2.42582309
 H                  2.48070047    0.85227657   -1.71310757
 H                 -1.52910477    2.13789895    1.02543493
 H                  2.03294041    0.46811384    0.10354911
 H                 -2.36274509    1.21098744    2.34457998
 H                  1.30917915    1.70943436   -0.97761167
13
Title
 C                 -0.63201606    0.17562425    1.06286106
 C                  0.42634160   -0.08986674   -1.11257939
 C                 -0.63128382    0.12152052   -0.28083360
 C                 -1.38543149    1.37781173    1.70797523
 C                  1.75465119    0.72747230   -0.89226085
 F                  0.04795412   -0.82160989    1.55703850
 F                  0.19350459   -1.07922811   -2.03822160
 H                 -0.90572690    1.96201880    2.46227175
 H                  2.45835616    0.85956528   -1.69317565
 H                 -1.52209389    2.14283225    1.01805419
 H                  2.03312681    0.44452498    0.11976469
 H                 -2.38305404    1.19951331    2.34200401
 H                  1.33696218    1.68876149   -0.95493333
13
Title
 C                 -0.63466924    0.18242637    1.05410399
 C                  0.42994205   -0.09126587   -1.11365680
 C                 -0.63224019    0.13379003   -0.28354414
 C                 -1.39575626    1.37139979    1.71562250
 C                  1.76678042    0.71666514   -0.89017699
 F                  0.05339314   -0.81962918    1.55304677
 F                  0.18806624   -1.08106475   -2.03665974
 H                 -0.92453540    1.99529842    2.50077956
 H                  2.43777131    0.86371510   -1.67362160
 H                 -1.51676600    2.14918926    1.00606544
 H                  2.03509068    0.42153079    0.13527918
 H                 -2.39907834    1.18746430    2.33483383
 H                  1.36369837    1.67190381   -0.93004105
13
Title
 C                 -0.63778464    0.18983913    1.04465589
 C                  0.43303932   -0.09285131   -1.11455210
 C                 -0.63250703    0.14623968   -0.28634347
 C                 -1.40641986    1.36469710    1.72406007
 C                  1.77842183    0.70533818   -0.88797184
 F                  0.05893703   -0.81765808    1.54934151
 F                  0.18274601   -1.08274413   -2.03508968
 H                 -0.94125048    2.02642039    2.53950803
 H                  2.42104943    0.86482506   -1.65658913
 H                 -1.51295015    2.15569335    0.99083754
 H                  2.03883053    0.39906366    0.14920256
 H                 -2.41085453    1.17475182    2.32291614
 H                  1.38889029    1.65990327   -0.90256207
13
Title
 C                 -0.63778459    0.18983914    1.04465579
 C                  0.43303935   -0.09285133   -1.11455217
 C                 -0.63250707    0.14623983   -0.28634343
 C                 -1.40641967    1.36469737    1.72406019
 C                  1.77842212    0.70533790   -0.88797194
 F                  0.05893715   -0.81765798    1.54934142
 F                  0.18274592   -1.08274417   -2.03508967
 H                 -0.94125329    2.02641872    2.53950584
 H                  2.42104847    0.86482417   -1.65658727
 H                 -1.51294907    2.15569167    0.99083855
 H                  2.03883050    0.39906332    0.14920238
 H                 -2.41085755    1.17475088    2.32291771
 H                  1.38888921    1.65990612   -0.90256158
13
Title
 C                 -0.64531084    0.20643330    1.02404319
 C                  0.43760884   -0.09652631   -1.11574165
 C                 -0.63075805    0.17184629   -0.29257011
 C                 -1.42866022    1.35128892    1.74334875
 C                  1.79971065    0.68050832   -0.88208803
 F                  0.07032845   -0.81356147    1.54264967
 F                  0.17241638   -1.08562232   -2.03187425
 H                 -0.97216500    2.07625809    2.61093013
 H                  2.40818338    0.85859122   -1.63975862
 H                 -1.50959339    2.16367379    0.95687576
 H                  2.05193275    0.35578764    0.16870192
 H                 -2.42207689    1.14701907    2.28479028
 H                  1.43312831    1.65293350   -0.83868253
13
Title
 C                 -0.64959964    0.21541201    1.01328947
 C                  0.43899499   -0.09854592   -1.11600141
 C                 -0.62866591    0.18483790   -0.29612963
 C                 -1.43994349    1.34507037    1.75391994
 C                  1.80893894    0.66710628   -0.87806478
 F                  0.07605560   -0.81137929    1.53965299
 F                  0.16748557   -1.08678853   -2.03023360
 H                 -0.98736709    2.09223079    2.64045248
 H                  2.41508891    0.85167236   -1.64344790
 H                 -1.51009475    2.16271653    0.94149385
 H                  2.06138528    0.33523984    0.17275158
 H                 -2.42237284    1.13198602    2.25944838
 H                  1.45187673    1.65733508   -0.80253430
13
Title
 C                 -0.65411473    0.22463162    1.00260353
 C                  0.43975726   -0.10061993   -1.11602877
 C                 -0.62577614    0.19775665   -0.30003636
 C                 -1.45102282    1.33946076    1.76477486
 C                  1.81704452    0.65336609   -0.87334680
 F                  0.08168621   -0.80908796    1.53688918
 F                  0.16278643   -1.08775292   -2.02858535
 H                 -1.00271173    2.10102833    2.66427087
 H                  2.43055038    0.84238651   -1.65496806
 H                 -1.51208651    2.15745351    0.92914517
 H                  2.07271195    0.31552981    0.17255073
 H                 -2.42052591    1.11616800    2.23124164
 H                  1.46870337    1.66509241   -0.76439232
13
Title
 C                 -0.65877860    0.23397047    0.99219980
 C                  0.43991961   -0.10270685   -1.11583213
 C                 -0.62213318    0.21051801   -0.30431990
 C                 -1.46169212    1.33457081    1.77568505
 C                  1.82408027    0.63955314   -0.86811159
 F                  0.08716465   -0.80667040    1.53433701
 F                  0.15834290   -1.08851476   -2.02693334
 H                 -1.01834261    2.10239900    2.68192594
 H                  2.45263262    0.83065325   -1.67219960
 H                 -1.51558160    2.14770534    0.92074148
 H                  2.08584799    0.29650080    0.16829182
 H                 -2.41815783    1.09940497    2.20136979
 H                  1.48422058    1.67418099   -0.72501593
13
Title
 C                 -0.66354443    0.24336842    0.98221043
 C                  0.43952386   -0.10478041   -1.11542593
 C                 -0.61777921    0.22311578   -0.30901450
 C                 -1.47180073    1.33043857    1.78649320
 C                  1.83019800    0.62586258   -0.86257385
 F                  0.09247246   -0.80410179    1.53196105
 F                  0.15414896   -1.08908108   -2.02527248
 H                 -1.03440396    2.09638547    2.69337359
 H                  2.47895790    0.81626766   -1.69245008
 H                 -1.52060308    2.13358590    0.91677432
 H                  2.10078634    0.27781066    0.16043460
 H                 -2.41709883    1.08136926    2.17090537
 H                  1.49911816    1.68268360   -0.68506893
13
Title
 C                 -0.66838104    0.25279491    0.97272592
 C                  0.43861728   -0.10682249   -1.11482721
 C                 -0.61275190    0.23557355   -0.31414879
 C                 -1.48122603    1.32706543    1.79708561
 C                  1.83556599    0.61243790   -0.85694298
 F                  0.09760530   -0.80135537    1.52972494
 F                  0.15018968   -1.08945990   -2.02359460
 H                 -1.05100658    2.08314103    2.69876137
 H                  2.50725441    0.79902776   -1.71313088
 H                 -1.52718900    2.11539572    0.91746197
 H                  2.11756774    0.25902929    0.14959027
 H                 -2.41916068    1.06164454    2.14073994
 H                  1.51400167    1.68898412   -0.64516370
13
Title
 C                 -0.67325310    0.26221160    0.96383322
 C                  0.43725393   -0.10881503   -1.11405708
 C                 -0.60710023    0.24789701   -0.31972695
 C                 -1.48986243    1.32442929    1.80735859
 C                  1.84032296    0.59940985   -0.85141359
 F                  0.10255190   -0.79841140    1.52760011
 F                  0.14645755   -1.08965780   -2.02189475
 H                 -1.06816416    2.06294389    2.69837591
 H                  2.53553411    0.77886140   -1.73204079
 H                 -1.53536753    2.09363845    0.92280007
 H                  2.13622545    0.23972296    0.13649493
 H                 -2.42582457    1.03987230    2.11157677
 H                  1.52931246    1.69179704   -0.60596032
13
Title
 C                 -0.67811365    0.27156029    0.95561980
 C                  0.43550084   -0.11073826   -1.11314339
 C                 -0.60089742    0.26006147   -0.32571673
 C                 -1.49764901    1.32246995    1.81721142
 C                  1.84457166    0.58690477   -0.84615945
 F                  0.10728971   -0.79526187    1.52556669
 F                  0.14295464   -1.08968152   -2.02017333
 H                 -1.08574824    2.03631949    2.69273704
 H                  2.56214121    0.75589093   -1.74746974
 H                 -1.54512886    2.06906705    0.93252041
 H                  2.15673884    0.21949842    0.12198425
 H                 -2.43786044    1.01590873    2.08388399
 H                  1.54531088    1.69019891   -0.56816840
13
Title
 C                 -0.68291207    0.28077882    0.94815144
 C                  0.43343813   -0.11257501   -1.11212018
 C                 -0.59423587    0.27203448   -0.33205503
 C                 -1.50461204    1.32106707    1.82656135
 C                  1.84839130    0.57501877   -0.84131673
 F                  0.11179506   -0.79190718    1.52360915
 F                  0.13968419   -1.08953988   -2.01843342
 H                 -1.10348009    2.00411419    2.68271050
 H                  2.58581844    0.73040673   -1.75826198
 H                 -1.55642546    2.04265755    0.94606121
 H                  2.17903177    0.19800996    0.10689517
 H                 -2.45507758    0.98991009    2.05784361
 H                  1.56211161    1.68364999   -0.53243725
13
Title
 C                 -0.68760933    0.28982944    0.94144900
 C                  0.43115013   -0.11431670   -1.11102335
 C                 -0.58720486    0.28381284   -0.33866938
 C                 -1.51088416    1.32003129    1.83535700
 C                  1.85185333    0.56378366   -0.83696731
 F                  0.11605710   -0.78834568    1.52171044
 F                  0.13664060   -1.08924326   -2.01667555
 H                 -1.12094671    1.96744489    2.66955314
 H                  2.60574071    0.70275362   -1.76378660
 H                 -1.56921212    2.01550060    0.96261721
 H                  2.20301612    0.17493610    0.09191506
 H                 -2.47642868    0.96228338    2.03337563
 H                  1.57975503    1.67193936   -0.49922332
13
Title
 C                 -0.68760922    0.28982921    0.94144918
 C                  0.43115019   -0.11431663   -1.11102336
 C                 -0.58720496    0.28381254   -0.33866926
 C                 -1.51088367    1.32003183    1.83535724
 C                  1.85185317    0.56378365   -0.83696720
 F                  0.11605689   -0.78834583    1.52171046
 F                  0.13664067   -1.08924323   -2.01667563
 H                 -1.12094855    1.96744237    2.66954782
 H                  2.60574233    0.70275458   -1.76378878
 H                 -1.56921138    2.01550066    0.96261813
 H                  2.20301561    0.17493645    0.09191666
 H                 -2.47642927    0.96228337    2.03337537
 H                  1.57975349    1.67194190   -0.49922464
13
Title
 C                 -0.69664448    0.30747598    0.93020827
 C                  0.42620279   -0.11753324   -1.10873811
 C                 -0.57226173    0.30702764   -0.35250034
 C                 -1.52228932    1.31800106    1.85116287
 C                  1.85799728    0.54302193   -0.82980966
 F                  0.12389395   -0.78052685    1.51799743
 F                  0.13115490   -1.08821723   -2.01307476
 H                 -1.15269752    1.88598549    2.64090513
 H                  2.63268512    0.64194673   -1.75820708
 H                 -1.59940392    1.96338043    1.00088043
 H                  2.25587126    0.12269609    0.06369153
 H                 -2.52538407    0.90423247    1.98823247
 H                  1.61773817    1.63303298   -0.44104436
13
Title
 C                 -0.70098786    0.31616956    0.92555160
 C                  0.42367973   -0.11903530   -1.10760844
 C                 -0.56439910    0.31868716   -0.35963683
 C                 -1.52799649    1.31633892    1.85804903
 C                  1.86083007    0.53324029   -0.82694543
 F                  0.12751339   -0.77618834    1.51612823
 F                  0.12866057   -1.08749297   -2.01120061
 H                 -1.16517915    1.84427939    2.63030600
 H                  2.63926143    0.60903506   -1.74700406
 H                 -1.61714583    1.94074978    1.02039499
 H                  2.28467623    0.09284259    0.05043962
 H                 -2.54988544    0.87481531    1.96717963
 H                  1.63823575    1.60591731   -0.41607904
13
Title
 C                 -0.70520908    0.32483330    0.92146915
 C                  0.42122631   -0.12048523   -1.10653232
 C                 -0.55631386    0.33053076   -0.36684459
 C                 -1.53409695    1.31373369    1.86407116
 C                  1.86359669    0.52365540   -0.82449440
 F                  0.13094949   -0.77149865    1.51421702
 F                  0.12630709   -1.08662530   -2.00925642
 H                 -1.17369422    1.80435509    2.62642698
 H                  2.64100018    0.57462442   -1.73025223
 H                 -1.63699456    1.92223308    1.03848778
 H                  2.31483432    0.06017308    0.03739875
 H                 -2.57247768    0.84582415    1.94713320
 H                  1.65978657    1.57390071   -0.39385032
13
Title
 C                 -0.70926264    0.33343496    0.91793996
 C                  0.41895306   -0.12188687   -1.10555761
 C                 -0.54811112    0.34257802   -0.37398634
 C                 -1.54081352    1.30982653    1.86900537
 C                  1.86634396    0.51414978   -0.82240665
 F                  0.13417926   -0.76644033    1.51225539
 F                  0.12409930   -1.08561737   -2.00724242
 H                 -1.17679687    1.76820357    2.63265112
 H                  2.63783483    0.53917157   -1.70834764
 H                 -1.65910700    1.90943556    1.05375416
 H                  2.34572647    0.02485127    0.02416707
 H                 -2.59174089    0.81796135    1.92841209
 H                  1.68219796    1.53766264   -0.37443785
13
Title
 C                 -0.71306374    0.34185554    0.91495446
 C                  0.41699616   -0.12323242   -1.10474056
 C                 -0.53999022    0.35472240   -0.38084119
 C                 -1.54821654    1.30443069    1.87266661
 C                  1.86908544    0.50465746   -0.82062660
 F                  0.13714949   -0.76105542    1.51025740
 F                  0.12206188   -1.08448654   -2.00518205
 H                 -1.17366598    1.73721624    2.65091774
 H                  2.63009167    0.50356511   -1.68235499
 H                 -1.68333497    1.90372474    1.06504535
 H                  2.37624510   -0.01239749    0.01037877
 H                 -2.60641166    0.79207960    1.91156318
 H                  1.70497554    1.49869880   -0.35787669
13
Title
 C                 -0.71653182    0.34996514    0.91247523
 C                  0.41547754   -0.12451332   -1.10412697
 C                 -0.53216581    0.36681893   -0.38718594
 C                 -1.55621622    1.29760957    1.87504942
 C                  1.87180990    0.49510414   -0.81907861
 F                  0.13981162   -0.75541748    1.50824587
 F                  0.12021652   -1.08325998   -2.00310761
 H                 -1.16478121    1.71134850    2.68041643
 H                  2.61865589    0.46879756   -1.65396646
 H                 -1.70926244    1.90561373    1.07203823
 H                  2.40515229   -0.05056246   -0.00424963
 H                 -2.61575386    0.76884713    1.89709354
 H                  1.72751544    1.45906877   -0.34388805
13
Title
 C                 -0.71963417    0.35772042    0.91042107
 C                  0.41447350   -0.12573243   -1.10373906
 C                 -0.52476050    0.37882323   -0.39288888
 C                 -1.56466985    1.28957334    1.87633376
 C                  1.87450060    0.48532790   -0.81766402
 F                  0.14215363   -0.74956432    1.50622888
 F                  0.11856120   -1.08195847   -2.00103515
 H                 -1.15171295    1.68918524    2.71814984
 H                  2.60478169    0.43546962   -1.62504007
 H                 -1.73647772    1.91466718    1.07539385
 H                  2.43156690   -0.08890474   -0.01996698
 H                 -2.61966632    0.74845820    1.88524809
 H                  1.74942825    1.42069770   -0.33177831
13
Title
 C                 -0.72237912    0.36517105    0.90869082
 C                  0.41402791   -0.12690235   -1.10358194
 C                 -0.51779416    0.39081941   -0.39790743
 C                 -1.57347797    1.28052401    1.87675786
 C                  1.87713712    0.47507214   -0.81627204
 F                  0.14419239   -0.74347023    1.50419358
 F                  0.11707499   -1.08058807   -1.99895788
 H                 -1.13634163    1.66880892    2.76057707
 H                  2.58983864    0.40369701   -1.59733377
 H                 -1.76472594    1.92995954    1.07638863
 H                  2.45502622   -0.12715829   -0.03703010
 H                 -2.61839010    0.73072305    1.87607168
 H                  1.77062291    1.38507317   -0.32059621
13
Title
 C                 -0.72478361    0.37240499    0.90718919
 C                  0.41418072   -0.12803552   -1.10365492
 C                 -0.51124164    0.40295516   -0.40222920
 C                 -1.58259494    1.27059993    1.87651509
 C                  1.87967999    0.46403403   -0.81478545
 F                  0.14594834   -0.73706680    1.50211581
 F                  0.11573389   -1.07914410   -1.99685693
 H                 -1.12036714    1.64847981    2.80457460
 H                  2.57528598    0.37333591   -1.57264533
 H                 -1.79383605    1.95044888    1.07653450
 H                  2.47523919   -0.16534511   -0.05568476
 H                 -2.61222960    0.71530695    1.86958599
 H                  1.79118498    1.35340042   -0.30932723
13
Title
 C                 -0.72685060    0.37949971    0.90583580
 C                  0.41498095   -0.12913533   -1.10395490
 C                 -0.50508375    0.41537055   -0.40582795
 C                 -1.59198929    1.25990585    1.87572901
 C                  1.88205889    0.45192229   -0.81308071
 F                  0.14742892   -0.73027602    1.49997162
 F                  0.11452130   -1.07761929   -1.99471392
 H                 -1.10524706    1.62685261    2.84750933
 H                  2.56274120    0.34421011   -1.55301339
 H                 -1.82357245    1.97503945    1.07740994
 H                  2.49186578   -0.20352100   -0.07610488
 H                 -2.60151636    0.70185946    1.86589186
 H                  1.81124819    1.32676667   -0.29703515
13
Title
 C                 -0.72685066    0.37949983    0.90583577
 C                  0.41498097   -0.12913537   -1.10395497
 C                 -0.50508373    0.41537075   -0.40582798
 C                 -1.59198921    1.25990592    1.87572914
 C                  1.88205881    0.45192195   -0.81308098
 F                  0.14742902   -0.73027586    1.49997161
 F                  0.11452130   -1.07761930   -1.99471387
 H                 -1.10524890    1.62684957    2.84750577
 H                  2.56274162    0.34420966   -1.55301353
 H                 -1.82357327    1.97503926    1.07741220
 H                  2.49186683   -0.20352245   -0.07610403
 H                 -2.60151692    0.70185904    1.86589239
 H                  1.81124825    1.32676936   -0.29703277
13
Title
 C                 -0.72988129    0.39336179    0.90332436
 C                  0.41869959   -0.13116555   -1.10517495
 C                 -0.49403571    0.44122946   -0.41063516
 C                 -1.61124495    1.23682490    1.87279933
 C                  1.88593914    0.42379199   -0.80856707
 F                  0.14951141   -0.71536872    1.49544647
 F                  0.11246989   -1.07433291   -1.99028792
 H                 -1.08263977    1.57649054    2.92084104
 H                  2.55017175    0.28970234   -1.53751376
 H                 -1.88292187    2.03116145    1.08747238
 H                  2.51244198   -0.27917661   -0.12199233
 H                 -2.56899988    0.67929576    1.86759425
 H                  1.85021498    1.29175270   -0.26706599
13
Title
 C                 -0.73077702    0.40005357    0.90207292
 C                  0.42162125   -0.13201558   -1.10601401
 C                 -0.48924086    0.45451011   -0.41174502
 C                 -1.62072735    1.22494859    1.87076647
 C                  1.88731266    0.40784791   -0.80565029
 F                  0.15006871   -0.70730594    1.49308917
 F                  0.11164352   -1.07260375   -1.98803845
 H                 -1.07719823    1.54730225    2.94722414
 H                  2.55200339    0.26493700   -1.54434653
 H                 -1.91099849    2.05941171    1.09911981
 H                  2.51549526   -0.31578320   -0.14668663
 H                 -2.54974079    0.66903555    1.87321400
 H                  1.86911534    1.28330189   -0.24957506
13
Title
 C                 -0.73123374    0.40650903    0.90077968
 C                  0.42517222   -0.13268535   -1.10691796
 C                 -0.48496779    0.46782098   -0.41199898
 C                 -1.62979105    1.21325266    1.86844171
 C                  1.88835117    0.39093164   -0.80235730
 F                  0.15028667   -0.69893302    1.49070058
 F                  0.11095709   -1.07084976   -1.98579914
 H                 -1.07647480    1.51572917    2.96498737
 H                  2.55867075    0.24252717   -1.56040642
 H                 -1.93698517    2.08559738    1.11609953
 H                  2.51353448   -0.35096566   -0.17173383
 H                 -2.53097383    0.65832901    1.88191741
 H                  1.88756951    1.27938749   -0.23144326
13
Title
 C                 -0.73125763    0.41269723    0.89942208
 C                  0.42925449   -0.13312278   -1.10781062
 C                 -0.48119005    0.48103335   -0.41146628
 C                 -1.63823035    1.20198362    1.86589181
 C                  1.88918296    0.37329004   -0.79882099
 F                  0.15016920   -0.69031395    1.48830029
 F                  0.11040856   -1.06909033   -1.98358855
 H                 -1.08059869    1.48217589    2.97370531
 H                  2.56854707    0.22299333   -1.58372133
 H                 -1.96039288    2.10847521    1.13853920
 H                  2.50679522   -0.38452812   -0.19653330
 H                 -2.51472246    0.64613564    1.89348032
 H                  1.90554519    1.27815199   -0.21376781
13
Title
 C                 -0.73086940    0.41860945    0.89798685
 C                  0.43376106   -0.13328050   -1.10861886
 C                 -0.47785063    0.49405490   -0.41024626
 C                 -1.64589962    1.19131450    1.86317760
 C                  1.88996152    0.35514201   -0.79520235
 F                  0.14972827   -0.68149413    1.48590167
 F                  0.10999200   -1.06733837   -1.98141711
 H                 -1.08942736    1.44707364    2.97347559
 H                  2.57970916    0.20673391   -1.61180642
 H                 -1.98096598    2.12718659    1.16625571
 H                  2.49572695   -0.41650005   -0.22056475
 H                 -2.50270184    0.63148242    1.90762919
 H                  1.92300023    1.27769763   -0.19758714
13
Title
 C                 -0.73009948    0.42424326    0.89647170
 C                  0.43857964   -0.13311713   -1.10927659
 C                 -0.47488103    0.50680465   -0.40845430
 C                 -1.65271728    1.18135538    1.86035550
 C                  1.89082342    0.33669527   -0.79166511
 F                  0.14898052   -0.67251601    1.48351663
 F                  0.10970015   -1.06560370   -1.97929198
 H                 -1.10261402    1.41090054    2.96476024
 H                  2.59039555    0.19398382   -1.64220173
 H                 -1.99859893    2.14118477    1.19882065
 H                  2.48093852   -0.44704697   -0.24335349
 H                 -2.49602097    0.61370848    1.92404279
 H                  1.93985272    1.27638647   -0.18374644
13
Title
 C                 -0.72898653    0.42959594    0.89488512
 C                  0.44359502   -0.13260012   -1.10972809
 C                 -0.47221073    0.51920290   -0.40621468
 C                 -1.65867587    1.17215194    1.85747822
 C                  1.89186627    0.31815685   -0.78835787
 F                  0.14794675   -0.66342729    1.48115781
 F                  0.10952514   -1.06389468   -1.97721927
 H                 -1.11962583    1.37419169    2.94834549
 H                  2.59924258    0.18478459   -1.67277341
 H                 -2.01329776    2.15020306    1.23559764
 H                  2.46316877   -0.47642485   -0.26445883
 H                 -2.49496897    0.59265614    1.94232286
 H                  1.95598770    1.27296366   -0.17283743
13
Title
 C                 -0.72757470    0.43466982    0.89324261
 C                  0.44869931   -0.13170770   -1.10993111
 C                 -0.46976923    0.53118601   -0.40365170
 C                 -1.66384881    1.16367464    1.85458956
 C                  1.89314554    0.29970965   -0.78540110
 F                  0.14665032   -0.65427143    1.47883606
 F                  0.10945840   -1.06221661   -1.97520217
 H                 -1.13977478    1.33748139    2.92531677
 H                  2.60534980    0.17898427   -1.70186460
 H                 -2.02518111    2.15425070    1.27582949
 H                  2.44322031   -0.50498429   -0.28351164
 H                 -2.49900394    0.56869905    1.96199058
 H                  1.97129782    1.26657868   -0.16517501
13
Title
 C                 -0.72590801    0.43947859    0.89156160
 C                  0.45380404   -0.13042683   -1.10985698
 C                 -0.46748690    0.54272439   -0.40087869
 C                 -1.66837679    1.15582080    1.85171545
 C                  1.89468382    0.28147995   -0.78288161
 F                  0.14511320   -0.64507253    1.47655692
 F                  0.10949128   -1.06056947   -1.97323823
 H                 -1.16227446    1.30122421    2.89699525
 H                  2.60822897    0.17628475   -1.72833208
 H                 -2.03447258    2.15357685    1.31876159
 H                  2.42185804   -0.53317057   -0.30025428
 H                 -2.50700074    0.54258347    1.98252187
 H                  1.98572136    1.25673211   -0.16082742
13
Title
 C                 -0.72402483    0.44404845    0.88985755
 C                  0.45884593   -0.12874786   -1.10948682
 C                 -0.46529640    0.55382728   -0.39799070
 C                 -1.67243887    1.14843356    1.84885540
 C                  1.89648536    0.26352239   -0.78085732
 F                  0.14335167   -0.63582705    1.47431916
 F                  0.10961626   -1.05894723   -1.97131858
 H                 -1.18628490    1.26575095    2.86488044
 H                  2.60767979    0.17631864   -1.75146738
 H                 -2.04147227    2.14860293    1.36373587
 H                  2.39972550   -0.56149668   -0.31454381
 H                 -2.51761209    0.51519185    2.00339650
 H                  1.99925336    1.24316905   -0.15969302
13
Title
 C                 -0.72402482    0.44404839    0.88985757
 C                  0.45884589   -0.12874786   -1.10948681
 C                 -0.46529638    0.55382719   -0.39799072
 C                 -1.67243878    1.14843361    1.84885583
 C                  1.89648523    0.26352238   -0.78085723
 F                  0.14335163   -0.63582718    1.47431916
 F                  0.10961624   -1.05894720   -1.97131862
 H                 -1.18628665    1.26575181    2.86487629
 H                  2.60768129    0.17631860   -1.75146873
 H                 -2.04147187    2.14860253    1.36373474
 H                  2.39972599   -0.56149634   -0.31454347
 H                 -2.51761066    0.51519271    2.00339653
 H                  1.99925293    1.24317045   -0.15969229
13
Title
 C                 -0.71971983    0.45261569    0.88642669
 C                  0.46859303   -0.12414124   -1.10780006
 C                 -0.46093789    0.57490233   -0.39216008
 C                 -1.67992487    1.13429553    1.84300698
 C                  1.90087717    0.22832895   -0.77844731
 F                  0.13917787   -0.61705647    1.46993646
 F                  0.11012394   -1.05572837   -1.96755177
 H                 -1.23517946    1.19788385    2.79624523
 H                  2.59617389    0.18313650   -1.78624537
 H                 -2.05000616    2.12796553    1.45778790
 H                  2.35493827   -0.62067417   -0.33561023
 H                 -2.54173025    0.45979652    2.04428474
 H                  2.02383274    1.20449322   -0.16626061
13
Title
 C                 -0.71733474    0.45669128    0.88471828
 C                  0.47325302   -0.12116891   -1.10645031
 C                 -0.45865053    0.58499211   -0.38933374
 C                 -1.68371572    1.12713726    1.83983083
 C                  1.90347966    0.21093739   -0.77813067
 F                  0.13675575   -0.60741888    1.46776952
 F                  0.11050464   -1.05409936   -1.96566663
 H                 -1.25791508    1.16560337    2.76402740
 H                  2.58523507    0.18928060   -1.79742360
 H                 -2.05232751    2.11366145    1.50606382
 H                  2.33281028   -0.65244832   -0.34244964
 H                 -2.55329551    0.43306015    2.06344780
 H                  2.03503422    1.17931391   -0.17348646
13
Title
 C                 -0.71481377    0.46067400    0.88302865
 C                  0.47773995   -0.11771074   -1.10473535
 C                 -0.45621575    0.59485079   -0.38664083
 C                 -1.68776308    1.11964735    1.83630570
 C                  1.90636998    0.19354714   -0.77845934
 F                  0.13409393   -0.59753431    1.46560597
 F                  0.11097261   -1.05243356   -1.96375449
 H                 -1.27780061    1.13437664    2.73670861
 H                  2.57086912    0.19686221   -1.80419964
 H                 -2.05394641    2.09786034    1.55462472
 H                  2.31104003   -0.68607580   -0.34693786
 H                 -2.56353924    0.40765028    2.08119599
 H                  2.04561905    1.15032329   -0.18295222
13
Title
 C                 -0.71217849    0.46458243    0.88137558
 C                  0.48201260   -0.11374313   -1.10263690
 C                 -0.45358573    0.60448900   -0.38414779
 C                 -1.69219968    1.11164530    1.83228832
 C                  1.90955578    0.17608423   -0.77947714
 F                  0.13118399   -0.58737466    1.46344504
 F                  0.11153070   -1.05071688   -1.96180123
 H                 -1.29339654    1.10411450    2.71722964
 H                  2.55317947    0.20556553   -1.80639708
 H                 -2.05538116    2.08173404    1.60289384
 H                  2.28972140   -0.72152556   -0.34922979
 H                 -2.57187563    0.38405944    2.09704818
 H                  2.05565502    1.11783727   -0.19422468
13
Title
 C                 -0.70946622    0.46841458    0.87978592
 C                  0.48600704   -0.10926875   -1.10015173
 C                 -0.45072926    0.61386462   -0.38193380
 C                 -1.69709263    1.10300322    1.82769900
 C                  1.91302280    0.15853873   -0.78121495
 F                  0.12803361   -0.57696926    1.46129884
 F                  0.11217896   -1.04894342   -1.95980259
 H                 -1.30345391    1.07473731    2.70806538
 H                  2.53247111    0.21499625   -1.80397028
 H                 -2.05719095    2.06670504    1.65008187
 H                  2.26898190   -0.75835417   -0.34958456
 H                 -2.57782445    0.36280708    2.11046632
 H                  2.06519708    1.08258409   -0.20664528
13
Title
 C                 -0.70672881    0.47215305    0.87829101
 C                  0.48964889   -0.10432671   -1.09729983
 C                 -0.44763635    0.62289807   -0.38007915
 C                 -1.70241812    1.09366576    1.82258483
 C                  1.91672541    0.14095321   -0.78367140
 F                  0.12467054   -0.56640286    1.45919010
 F                  0.11291252   -1.04711560   -1.95776396
 H                 -1.30737878    1.04620063    2.71023875
 H                  2.50932902    0.22468239   -1.79716863
 H                 -2.05988877    2.05421699    1.69532583
 H                  2.24897708   -0.79572849   -0.34839832
 H                 -2.58106521    0.34435893    2.12094450
 H                  2.07431616    1.04575323   -0.21930527
13
Title
 C                 -0.70401758    0.47578368    0.87691605
 C                  0.49287972   -0.09897652   -1.09411675
 C                 -0.44430968    0.63152186   -0.37864537
 C                 -1.70807951    1.08363239    1.81712359
 C                  1.92059660    0.12334975   -0.78680967
 F                  0.12113008   -0.55576775    1.45714097
 F                  0.11372351   -1.04523713   -1.95569198
 H                 -1.30549850    1.01847773    2.72280592
 H                  2.48454195    0.23415214   -1.78661082
 H                 -2.06382091    2.04533684    1.73799988
 H                  2.22981816   -0.83268239   -0.34617382
 H                 -2.58148895    0.32898464    2.12813314
 H                  2.08314487    1.00877425   -0.23115612
13
Title
 C                 -0.70136801    0.47931110    0.87567270
 C                  0.49567255   -0.09326832   -1.09063511
 C                 -0.44074901    0.63971928   -0.37766668
 C                 -1.71396057    1.07291876    1.81156018
 C                  1.92456730    0.10566338   -0.79057387
 F                  0.11743681   -0.54511186    1.45516315
 F                  0.11460541   -1.04330456   -1.95358520
 H                 -1.29884797    0.99153280    2.74336529
 H                  2.45894180    0.24302422   -1.77321093
 H                 -2.06909967    2.04047782    1.77790389
 H                  2.21151811   -0.86840887   -0.34343805
 H                 -2.57916662    0.31670405    2.13187184
 H                  2.09189609    0.97299131   -0.24116663
13
Title
 C                 -0.69879747    0.48275902    0.87456045
 C                  0.49802511   -0.08722723   -1.08687309
 C                 -0.43694293    0.64752178   -0.37715803
 C                 -1.71996831    1.06153640    1.80613760
 C                  1.92857524    0.08774221   -0.79490289
 F                  0.11359711   -0.53442753    1.45325734
 F                  0.11555562   -1.04130486   -1.95143168
 H                 -1.28871094    0.96532208    2.76904812
 H                  2.43332627    0.25104172   -1.75808206
 H                 -2.07561649    2.03940350    1.81516868
 H                  2.19401395   -0.90235727   -0.34068088
 H                 -2.57426562    0.30735495    2.13211693
 H                  2.10083845    0.93947633   -0.24841120
13
Title
 C                 -0.69631265    0.48616143    0.87357185
 C                  0.49994470   -0.08085758   -1.08283544
 C                 -0.43287086    0.65498365   -0.37712722
 C                 -1.72604302    1.04949861    1.80106576
 C                  1.93256113    0.06939272   -0.79972801
 F                  0.10960375   -0.52367283    1.45141894
 F                  0.11657505   -1.03921808   -1.94921250
 H                 -1.27628911    0.93981444    2.79721201
 H                  2.40849192    0.25806085   -1.74251703
 H                 -2.08309493    2.04139386    1.85003526
 H                  2.17722904   -0.93416293   -0.33834459
 H                 -2.56699868    0.30067993    2.12885841
 H                  2.11025201    0.90899637   -0.25209235
13
Title
 C                 -0.69631262    0.48616144    0.87357183
 C                  0.49994470   -0.08085753   -1.08283543
 C                 -0.43287085    0.65498371   -0.37712723
 C                 -1.72604283    1.04949837    1.80106609
 C                  1.93256120    0.06939254   -0.79972840
 F                  0.10960373   -0.52367266    1.45141892
 F                  0.11657507   -1.03921808   -1.94921245
 H                 -1.27629119    0.93981396    2.79720711
 H                  2.40849091    0.25805966   -1.74251445
 H                 -2.08309532    2.04139497    1.85003668
 H                  2.17722890   -0.93416324   -0.33834436
 H                 -2.56699916    0.30067961    2.12885832
 H                  2.11025241    0.90899803   -0.25209141
13
Title
 C                 -0.69162077    0.49297355    0.87191995
 C                  0.50250957   -0.06712017   -1.07392998
 C                 -0.42384081    0.66909726   -0.37852635
 C                 -1.73824265    1.02360774    1.79265893
 C                  1.94021079    0.03070593   -0.81047901
 F                  0.10110740   -0.50175941    1.44793022
 F                  0.11883153   -1.03469035   -1.94449108
 H                 -1.24847774    0.89094813    2.85258820
 H                  2.36467845    0.26901296   -1.71626698
 H                 -2.09931017    2.05027120    1.91314910
 H                  2.14572694   -0.99027919   -0.33655774
 H                 -2.54656109    0.29396958    2.11181331
 H                  2.13141277    0.85860762   -0.24641056
13
Title
 C                 -0.68943580    0.49644857    0.87122692
 C                  0.50316309   -0.05976781   -1.06907387
 C                 -0.41885828    0.67582500   -0.37996263
 C                 -1.74428150    1.00992304    1.78960836
 C                  1.94373747    0.01016195   -0.81612331
 F                  0.09659115   -0.49054290    1.44628375
 F                  0.12007046   -1.03220515   -1.94195067
 H                 -1.23463518    0.86771505    2.87658802
 H                  2.34761204    0.27312431   -1.70904818
 H                 -2.10710706    2.05466630    1.94127973
 H                  2.13113651   -1.01413309   -0.33787763
 H                 -2.53436514    0.29294176    2.09811623
 H                  2.14339670    0.83845561   -0.23653360
13
Title
 C                 -0.68738484    0.50000609    0.87059525
 C                  0.50340935   -0.05213645   -1.06398021
 C                 -0.41357503    0.68236097   -0.38187775
 C                 -1.75018002    0.99593833    1.78748480
 C                  1.94698396   -0.01117092   -0.82171859
 F                  0.09190508   -0.47915862    1.44471440
 F                  0.12137908   -1.02954967   -1.93927269
 H                 -1.22172352    0.84543145    2.89641964
 H                  2.33494226    0.27650038   -1.70785854
 H                 -2.11406578    2.05735088    1.96680042
 H                  2.11752467   -1.03496400   -0.34113388
 H                 -2.52192748    0.29246040    2.08120346
 H                  2.15627361    0.82080247   -0.22222337
13
Title
 C                 -0.68549598    0.50366965    0.86999642
 C                  0.50327297   -0.04428862   -1.05869519
 C                 -0.40802556    0.68871539   -0.38424068
 C                 -1.75582021    0.98185691    1.78637282
 C                  1.94991619   -0.03315938   -0.82710416
 F                  0.08707134   -0.46764454    1.44323689
 F                  0.12274898   -1.02671386   -1.93645121
 H                 -1.21032855    0.82423288    2.91110306
 H                  2.32721212    0.27918744   -1.71357073
 H                 -2.11977338    2.05719175    1.98935385
 H                  2.10511090   -1.05275873   -0.34658619
 H                 -2.51046054    0.29143333    2.06144483
 H                  2.16985983    0.80453946   -0.20416949
13
Title
 C                 -0.68380066    0.50746285    0.86939438
 C                  0.50279789   -0.03630562   -1.05328069
 C                 -0.40226376    0.69489992   -0.38699986
 C                 -1.76105470    0.96790708    1.78632335
 C                  1.95253394   -0.05558814   -0.83217206
 F                  0.08212121   -0.45605504    1.44186814
 F                  0.12416814   -1.02369258   -1.93348512
 H                 -1.20097204    0.80423825    2.91990110
 H                  2.32452535    0.28102716   -1.72612350
 H                 -2.12391370    2.05326365    2.00858008
 H                  2.09413228   -1.06771268   -0.35438169
 H                 -2.50145872    0.28852284    2.03934614
 H                  2.18389239    0.78835872   -0.18337462
13
Title
 C                 -0.68233128    0.51141088    0.86874629
 C                  0.50204933   -0.02828184   -1.04781077
 C                 -0.39635969    0.70093276   -0.39008448
 C                 -1.76572325    0.95431570    1.78735696
 C                  1.95486874   -0.07818422   -0.83688572
 F                  0.07709183   -0.44445267    1.44062568
 F                  0.12562177   -1.02048478   -1.93037704
 H                 -1.19410642    0.78553032    2.92231681
 H                  2.32654120    0.28160209   -1.74449785
 H                 -2.12629087    2.04490724    2.02417076
 H                  2.08481801   -1.08027485   -0.36452824
 H                 -2.49652375    0.28229851    2.01546075
 H                  2.19807947    0.77094917   -0.16101025
13
Title
 C                 -0.68112023    0.51553777    0.86800489
 C                  0.50111349   -0.02032522   -1.04237160
 C                 -0.39039988    0.70683684   -0.39340568
 C                 -1.76967768    0.94128512    1.78947106
 C                  1.95697123   -0.10062866   -0.84127075
 F                  0.07202709   -0.43291026    1.43952722
 F                  0.12709224   -1.01709527   -1.92713482
 H                 -1.19010922    0.76815630    2.91809232
 H                  2.33257899    0.28028407   -1.76695304
 H                 -2.12683799    2.03177063    2.03589625
 H                  2.07737389   -1.09115203   -0.37687526
 H                 -2.49705710    0.27152179    1.99027724
 H                  2.21213573    0.75117181   -0.13828845
13
Title
 C                 -0.68019802    0.51986159    0.86712240
 C                  0.50009488   -0.01255798   -1.03706096
 C                 -0.38448731    0.71263564   -0.39685866
 C                 -1.77281535    0.92896663    1.79264212
 C                  1.95889661   -0.12256908   -0.84539052
 F                  0.06697926   -0.42151511    1.43859010
 F                  0.12855871   -1.01353756   -1.92377395
 H                 -1.18926066    0.75213004    2.90723960
 H                  2.34176081    0.27637117   -1.79138939
 H                 -2.12562436    2.01385723    2.04363352
 H                  2.07196300   -1.10127530   -0.39110735
 H                 -2.50386409    0.25551131    1.96412989
 H                  2.22580376    0.72818660   -0.11636194
13
Title
 C                 -0.67958961    0.52439334    0.86605481
 C                  0.49910907   -0.00510656   -1.03197967
 C                 -0.37873236    0.71835424   -0.40033070
 C                 -1.77511174    0.91742545    1.79682216
 C                  1.96069503   -0.14366112   -0.84932270
 F                  0.06200427   -0.41035956    1.43782897
 F                  0.12999886   -1.00983256   -1.92031626
 H                 -1.19170324    0.73741500    2.89008387
 H                  2.35315475    0.26925127   -1.81573743
 H                 -2.12285992    1.99155496    2.04740385
 H                  2.06867714   -1.11172397   -0.40677837
 H                 -2.51683533    0.23442498    1.93716211
 H                  2.23887974    0.70151079   -0.09622274
13
Title
 C                 -0.67931168    0.52914225    0.86476443
 C                  0.49827154    0.00191816   -1.02721631
 C                 -0.37323551    0.72402605   -0.40371555
 C                 -1.77663013    0.90661605    1.80193652
 C                  1.96240881   -0.16363190   -0.85314509
 F                  0.05715046   -0.39951794    1.43725348
 F                  0.13139251   -1.00600160   -1.91678326
 H                 -1.19741328    0.72389482    2.86725907
 H                  2.36590277    0.25850415   -1.83826630
 H                 -2.11888268    1.96559796    2.04738747
 H                  2.06751671   -1.12360376   -0.42340310
 H                 -2.53494089    0.20924419    1.90936149
 H                  2.25124406    0.67097870   -0.07861181
13
Title
 C                 -0.67931166    0.52914221    0.86476444
 C                  0.49827153    0.00191814   -1.02721633
 C                 -0.37323551    0.72402600   -0.40371554
 C                 -1.77663003    0.90661619    1.80193673
 C                  1.96240876   -0.16363193   -0.85314525
 F                  0.05715047   -0.39951802    1.43725348
 F                  0.13139249   -1.00600161   -1.91678329
 H                 -1.19741383    0.72389532    2.86725849
 H                  2.36590265    0.25850361   -1.83826561
 H                 -2.11888250    1.96559745    2.04738700
 H                  2.06751666   -1.12360371   -0.42340263
 H                 -2.53494131    0.20924400    1.90936018
 H                  2.25124444    0.67098097   -0.07861062
13
Title
 C                 -0.67978326    0.53935854    0.86139343
 C                  0.49745269    0.01438830   -1.01888481
 C                 -0.36330076    0.73542780   -0.40989383
 C                 -1.77787693    0.88653893    1.81454526
 C                  1.96572064   -0.19968398   -0.86072747
 F                  0.04791829   -0.37889790    1.43667464
 F                  0.13398399   -0.99800667   -1.90953875
 H                 -1.21772052    0.69949494    2.80838730
 H                  2.39284932    0.22536732   -1.87329010
 H                 -2.10911765    1.90686803    2.03728439
 H                  2.07116543   -1.15538244   -0.45803014
 H                 -2.57991034    0.15267083    1.85096195
 H                  2.27382904    0.59861827   -0.05258852
13
Title
 C                 -0.68054915    0.54488254    0.85926010
 C                  0.49764702    0.01974622   -1.01538765
 C                 -0.35894822    0.74128473   -0.41257399
 C                 -1.77792539    0.87681535    1.82176130
 C                  1.96737948   -0.21576415   -0.86458765
 F                  0.04355824   -0.36910001    1.43667427
 F                  0.13516462   -0.99383777   -1.90582639
 H                 -1.23142848    0.68788557    2.77486207
 H                  2.40617480    0.20287395   -1.88448283
 H                 -2.10442766    1.87660287    2.02796421
 H                  2.07563494   -1.17648911   -0.47573004
 H                 -2.60335386    0.12432457    1.82032065
 H                  2.28423650    0.55708663   -0.04446786
13
Title
 C                 -0.68168635    0.55073853    0.85679348
 C                  0.49834702    0.02448472   -1.01236349
 C                 -0.35503548    0.74734399   -0.41493313
 C                 -1.77780182    0.86697055    1.82935010
 C                  1.96907965   -0.23067893   -0.86854179
 F                  0.03936427   -0.35959526    1.43687038
 F                  0.13626099   -0.98953310   -1.90203856
 H                 -1.24655939    0.67598785    2.74084913
 H                  2.41904888    0.17640984   -1.89100540
 H                 -2.10070594    1.84763674    2.01629501
 H                  2.08158166   -1.20136566   -0.49381362
 H                 -2.62551644    0.09760106    1.78877588
 H                  2.29428242    0.51220926   -0.03956173
13
Title
 C                 -0.68321815    0.55697907    0.85396550
 C                  0.49962707    0.02858135   -1.00982809
 C                 -0.35157465    0.75368645   -0.41694772
 C                 -1.77766696    0.85676284    1.83708115
 C                  1.97085118   -0.24459397   -0.87261536
 F                  0.03532815   -0.35033550    1.43726990
 F                  0.13726734   -0.98506515   -1.89815540
 H                 -1.26201920    0.66308762    2.70867810
 H                  2.43132983    0.14594532   -1.89267647
 H                 -2.09866423    1.82154550    2.00259783
 H                  2.08875184   -1.22985165   -0.51259725
 H                 -2.64527334    0.07343845    1.75643379
 H                  2.30421083    0.46415849   -0.03770675
13
Title
 C                 -0.68517503    0.56365633    0.85075017
 C                  0.50156136    0.03200487   -1.00780115
 C                 -0.34857797    0.76038902   -0.41859869
 C                 -1.77769939    0.84598602    1.84465982
 C                  1.97272165   -0.25769797   -0.87682531
 F                  0.03144735   -0.34128199    1.43788340
 F                  0.13817465   -0.98040457   -1.89415720
 H                 -1.27630441    0.64827858    2.68139343
 H                  2.44293507    0.11147626   -1.88939236
 H                 -2.09905065    1.79995502    1.98714559
 H                  2.09684048   -1.26147458   -0.53251053
 H                 -2.66165767    0.05262461    1.72347832
 H                  2.31432867    0.41321113   -0.03862304
13
Title
 C                 -0.68758430    0.57079398    0.84713958
 C                  0.50421230    0.03470870   -1.00630908
 C                 -0.34606357    0.76749760   -0.41986925
 C                 -1.77810061    0.83452682    1.85171505
 C                  1.97470605   -0.27016253   -0.88116911
 F                  0.02773888   -0.33243670    1.43872109
 F                  0.13896726   -0.97553821   -1.89003989
 H                 -1.28754427    0.63054722    2.66267333
 H                  2.45381393    0.07319725   -1.88120267
 H                 -2.10255295    1.78436079    1.97021326
 H                  2.10544540   -1.29536128   -0.55397484
 H                 -2.67376909    0.03589587    1.69028094
 H                  2.32499844    0.35998910   -0.04183617
13
Title
 C                 -0.69044691    0.57834334    0.84317178
 C                  0.50759830    0.03664140   -1.00537502
 C                 -0.34405057    0.77498448   -0.42075210
 C                 -1.77906418    0.82244461    1.85784171
 C                  1.97679057   -0.28210078   -0.88560617
 F                  0.02425080   -0.32387393    1.43978258
 F                  0.13962234   -0.97049537   -1.88583577
 H                 -1.29393445    0.60908908    2.65601417
 H                  2.46395038    0.03178392   -1.86853319
 H                 -2.10957745    1.77570395    1.95217590
 H                  2.11402357   -1.33013284   -0.57721410
 H                 -2.68081293    0.02392029    1.65752788
 H                  2.33659971    0.30574773   -0.04656169
13
Title
 C                 -0.69372003    0.58617294    0.83894216
 C                  0.51166445    0.03778330   -1.00499351
 C                 -0.34253518    0.78273770   -0.42126711
 C                 -1.78070430    0.80998119    1.86274295
 C                  1.97892567   -0.29357728   -0.89005739
 F                  0.02104921   -0.31572042    1.44104789
 F                  0.14011671   -0.96535059   -1.88161322
 H                 -1.29461953    0.58376563    2.66310248
 H                  2.47343647   -0.01152919   -1.85239970
 H                 -2.11999941    1.77381399    1.93354226
 H                  2.12194053   -1.36407979   -0.60213271
 H                 -2.68233385    0.01708392    1.62612992
 H                  2.34947851    0.25228312   -0.05169159
13
Title
 C                 -0.69733778    0.59413876    0.83456540
 C                  0.51630659    0.03817582   -1.00511577
 C                 -0.34146848    0.79062875   -0.42147061
 C                 -1.78301149    0.79741985    1.86637522
 C                  1.98104531   -0.30468736   -0.89444185
 F                  0.01817914   -0.30806785    1.44248469
 F                  0.14043695   -0.96017756   -1.87743658
 H                 -1.29028190    0.55522422    2.68279323
 H                  2.48257862   -0.05538918   -1.83428262
 H                 -2.13319057    1.77731322    1.91481430
 H                  2.12863427   -1.39572976   -0.62845514
 H                 -2.67838850    0.01529832    1.59683118
 H                  2.36395214    0.20121976   -0.05602058
13
Title
 C                 -0.70125276    0.60216445    0.83012509
 C                  0.52143291    0.03790261   -1.00566834
 C                 -0.34076622    0.79859106   -0.42144089
 C                 -1.78589362    0.78493154    1.86892389
 C                  1.98309394   -0.31560670   -0.89870778
 F                  0.01564454   -0.30091531    1.44406643
 F                  0.14057982   -0.95500193   -1.87332865
 H                 -1.28271617    0.52450707    2.71197585
 H                  2.49191815   -0.09884900   -1.81575215
 H                 -2.14835403    1.78422040    1.89633180
 H                  2.13371692   -1.42425414   -0.65598316
 H                 -2.66938523    0.01811703    1.56993925
 H                  2.38035011    0.15339560   -0.05854417
13
Title
 C                 -0.70125283    0.60216459    0.83012500
 C                  0.52143294    0.03790262   -1.00566833
 C                 -0.34076619    0.79859118   -0.42144092
 C                 -1.78589343    0.78493154    1.86892420
 C                  1.98309404   -0.31560699   -0.89870820
 F                  0.01564452   -0.30091512    1.44406647
 F                  0.14057983   -0.95500185   -1.87332853
 H                 -1.28271816    0.52450691    2.71197319
 H                  2.49191693   -0.09884917   -1.81575070
 H                 -2.14835340    1.78421802    1.89633109
 H                  2.13371715   -1.42425522   -0.65598343
 H                 -2.66938688    0.01811522    1.56993939
 H                  2.38035114    0.15339635   -0.05854234
13
Title
 C                 -0.70994769    0.61842413    0.82120941
 C                  0.53297831    0.03568801   -1.00779363
 C                 -0.34008887    0.81477632   -0.42099976
 C                 -1.79298111    0.76029979    1.87183836
 C                  1.98684560   -0.33776487   -0.90674145
 F                  0.01149767   -0.28782214    1.44762740
 F                  0.14032265   -0.94453198   -1.86524111
 H                 -1.26594247    0.46047540    2.78518208
 H                  2.51413306   -0.18292715   -1.78319172
 H                 -2.18197446    1.80071921    1.86080886
 H                  2.13800083   -1.47098762   -0.71459307
 H                 -2.63815942    0.03535442    1.52313028
 H                  2.42020627    0.06748901   -0.05578977
13
Title
 C                 -0.71475961    0.62673071    0.81678486
 C                  0.53938477    0.03387062   -1.00925946
 C                 -0.33994418    0.82307694   -0.42073844
 C                 -1.79703674    0.74814320    1.87265270
 C                  1.98852260   -0.34940759   -0.91039618
 F                  0.00985088   -0.28172555    1.44960988
 F                  0.13990146   -0.93914617   -1.86120135
 H                 -1.26008843    0.42874372    2.82364179
 H                  2.52864762   -0.22317481   -1.77181308
 H                 -2.19946627    1.80720098    1.84409209
 H                  2.13666341   -1.48912719   -0.74576077
 H                 -2.61696316    0.04862110    1.50286885
 H                  2.44406731    0.02868064   -0.05016263
13
Title
 C                 -0.71990626    0.63519278    0.81242993
 C                  0.54621432    0.03164647   -1.01093011
 C                 -0.33981911    0.83155640   -0.42055261
 C                 -1.80134506    0.73613302    1.87326186
 C                  1.99008917   -0.36162671   -0.91369997
 F                  0.00848481   -0.27585315    1.45173348
 F                  0.13925809   -0.93360476   -1.85713394
 H                 -1.25772629    0.39811052    2.86036179
 H                  2.54641985   -0.26199929   -1.76521837
 H                 -2.21688244    1.81072709    1.82838738
 H                  2.13256350   -1.50377688   -0.77814215
 H                 -2.59302826    0.06396496    1.48442098
 H                  2.47051210   -0.00798593   -0.04203191
13
Title
 C                 -0.72539945    0.64382041    0.80819786
 C                  0.55346210    0.02906611   -1.01275332
 C                 -0.33962569    0.84022672   -0.42052678
 C                 -1.80582441    0.72436384    1.87379666
 C                  1.99161355   -0.37452170   -0.91656464
 F                  0.00740992   -0.27016949    1.45400271
 F                  0.13836249   -0.92787594   -1.85302790
 H                 -1.25996378    0.36920379    2.89347217
 H                  2.56789989   -0.29919351   -1.76410926
 H                 -2.23386930    1.81011770    1.81403465
 H                  2.12529937   -1.51497695   -0.81160263
 H                 -2.56757673    0.08020511    1.46742366
 H                  2.49920432   -0.04301867   -0.03208752
13
Title
 C                 -0.73124351    0.65261209    0.80415447
 C                  0.56111841    0.02618747   -1.01466817
 C                 -0.33926659    0.84908852   -0.42075349
 C                 -1.81036464    0.71298499    1.87438291
 C                  1.99322519   -0.38816472   -0.91892395
 F                  0.00664482   -0.26464920    1.45642200
 F                  0.13717611   -0.92193287   -1.84887995
 H                 -1.26779689    0.34263522    2.92124355
 H                  2.59311902   -0.33451594   -1.76860239
 H                 -2.25010460    1.80428616    1.80145643
 H                  2.11442059   -1.52287336   -0.84591955
 H                 -2.54239346    0.09566584    1.45124552
 H                  2.52955249   -0.07694561   -0.02133602
13
Title
 C                 -0.73742839    0.66154970    0.80037899
 C                  0.56916335    0.02308294   -1.01660008
 C                 -0.33863291    0.85812616   -0.42133260
 C                 -1.81481960    0.70220592    1.87515523
 C                  1.99512213   -0.40259889   -0.92074765
 F                  0.00621565   -0.25927704    1.45899403
 F                  0.13565173   -0.91575674   -1.84469716
 H                 -1.28214492    0.31904027    2.94198101
 H                  2.62156663   -0.36763471   -1.77813090
 H                 -2.26529312    1.79224939    1.79117111
 H                  2.09944889   -1.52779204   -0.88076131
 H                 -2.51989563    0.10810911    1.43489954
 H                  2.56070688   -0.11026872   -0.01103547
13
Title
 C                 -0.74390415    0.67056917    0.79697063
 C                  0.57753927    0.01985507   -1.01845166
 C                 -0.33760774    0.86727829   -0.42236358
 C                 -1.81901228    0.69230397    1.87625196
 C                  1.99755923   -0.41779048   -0.92204341
 F                  0.00615444   -0.25406145    1.46171052
 F                  0.13373966   -0.90935767   -1.84051057
 H                 -1.30377130    0.29914542    2.95396046
 H                  2.65207440   -0.39800588   -1.79143089
 H                 -2.27915107    1.77325996    1.78381205
 H                  2.07997659   -1.53033658   -0.91558497
 H                 -2.50296327    0.11488643    1.41714388
 H                  2.59149340   -0.14334053   -0.00263096
13
Title
 C                 -0.75054021    0.67951681    0.79404791
 C                  0.58610521    0.01665583   -1.02009664
 C                 -0.33608501    0.87639277   -0.42392072
 C                 -1.82277551    0.68359272    1.87776958
 C                  2.00079912   -0.43353810   -0.92285560
 F                  0.00648878   -0.24905357    1.46453584
 F                  0.13140734   -0.90281050   -1.83639474
 H                 -1.33295150    0.28374804    2.95564942
 H                  2.68276654   -0.42480540   -1.80660766
 H                 -2.29143039    1.74719007    1.78006768
 H                  2.05590889   -1.53150018   -0.94950997
 H                 -2.49421439    0.11359921    1.39695427
 H                  2.62036498   -0.17618835    0.00239684
13
Title
 C                 -0.75712318    0.68815911    0.79171514
 C                  0.59463725    0.01367599   -1.02139765
 C                 -0.33400200    0.88523485   -0.42601737
 C                 -1.82604345    0.67629019    1.87968352
 C                  2.00503031   -0.44945743   -0.92326768
 F                  0.00722233   -0.24433662    1.46740366
 F                  0.12866099   -0.89625829   -1.83246093
 H                 -1.36905753    0.27344249    2.94634851
 H                  2.71137430   -0.44715247   -1.82145170
 H                 -2.30206985    1.71498660    1.78045843
 H                  2.02769617   -1.53264837   -0.98143908
 H                 -2.49469713    0.10326963    1.37426855
 H                  2.64566274   -0.20849232    0.00289789
13
Title
 C                 -0.76343705    0.69628703    0.79001125
 C                  0.60292460    0.01108860   -1.02224639
 C                 -0.33135075    0.89359201   -0.42859977
 C                 -1.82892159    0.67036600    1.88181321
 C                  2.01032214   -0.46515406   -0.92339438
 F                  0.00832802   -0.23997180    1.47024608
 F                  0.12553716   -0.88984339   -1.82880686
 H                 -1.41063805    0.26825155    2.92669309
 H                  2.73597932   -0.46455641   -1.83405263
 H                 -2.31140815    1.67860105    1.78511732
 H                  1.99618714   -1.53521379   -1.01052079
 H                 -2.50317423    0.08495502    1.35025259
 H                  2.66620122   -0.23988143   -0.00157885
13
Title
 C                 -0.76343698    0.69628703    0.79001124
 C                  0.60292454    0.01108862   -1.02224638
 C                 -0.33135069    0.89359200   -0.42859977
 C                 -1.82892199    0.67036607    1.88181329
 C                  2.01032201   -0.46515406   -0.92339456
 F                  0.00832801   -0.23997178    1.47024607
 F                  0.12553715   -0.88984340   -1.82880686
 H                 -1.41063704    0.26825197    2.92669312
 H                  2.73597965   -0.46455608   -1.83405331
 H                 -2.31140636    1.67859921    1.78511791
 H                  1.99618712   -1.53521583   -1.01052099
 H                 -2.50317297    0.08495553    1.35025131
 H                  2.66620267   -0.23987995   -0.00157615
13
Title
 C                 -0.77479916    0.71072746    0.78831586
 C                  0.61847004    0.00748223   -1.02236979
 C                 -0.32440048    0.90856862   -0.43490068
 C                 -1.83449680    0.66148875    1.88552184
 C                  2.02404256   -0.49528654   -0.92328111
 F                  0.01151243   -0.23224805    1.47574635
 F                  0.11824754   -0.87761756   -1.82245957
 H                 -1.50362718    0.27029993    2.86404179
 H                  2.76954717   -0.48507518   -1.84835499
 H                 -2.32975058    1.60258599    1.80634231
 H                  1.92615602   -1.54851098   -1.05935626
 H                 -2.53332875    0.03369511    1.30528258
 H                  2.69198817   -0.29974733   -0.02420885
13
Title
 C                 -0.77979324    0.71711871    0.78818353
 C                  0.62582277    0.00656145   -1.02157435
 C                 -0.32007347    0.91526606   -0.43850007
 C                 -1.83774189    0.65783594    1.88635806
 C                  2.03246943   -0.50994852   -0.92328349
 F                  0.01356229   -0.22876371    1.47843149
 F                  0.11403597   -0.87172294   -1.81972827
 H                 -1.55217007    0.27494540    2.82666093
 H                  2.77798414   -0.48895382   -1.84917649
 H                 -2.34145923    1.56742464    1.82239755
 H                  1.88828206   -1.55995274   -1.07945911
 H                 -2.55010812    0.00493642    1.28728995
 H                  2.69790246   -0.32876432   -0.04103739
13
Title
 C                 -0.78432733    0.72305591    0.78845194
 C                  0.63303884    0.00629662   -1.02013137
 C                 -0.31508783    0.92153629   -0.44235724
 C                 -1.84166953    0.65433488    1.88584307
 C                  2.04199613   -0.52472947   -0.92351571
 F                  0.01594154   -0.22542604    1.48112268
 F                  0.10934513   -0.86584944   -1.81724764
 H                 -1.60022982    0.27941911    2.79059278
 H                  2.78066208   -0.48895125   -1.84545549
 H                 -2.35721729    1.53708935    1.84198662
 H                  1.84857362   -1.57439577   -1.09689505
 H                 -2.56570676   -0.02398909    1.27374506
 H                  2.69996105   -0.35769320   -0.06034551
13
Title
 C                 -0.78835150    0.72857097    0.78908472
 C                  0.64020841    0.00677532   -1.01794491
 C                 -0.30934208    0.92740963   -0.44643153
 C                 -1.84659034    0.65085159    1.88323297
 C                  2.05262733   -0.53996698   -0.92417966
 F                  0.01868870   -0.22217284    1.48385348
 F                  0.10407117   -0.85990783   -1.81500386
 H                 -1.64593212    0.28076641    2.76204514
 H                  2.77729041   -0.48512125   -1.83700777
 H                 -2.37908901    1.51396503    1.86517592
 H                  1.80730791   -1.59117860   -1.11147579
 H                 -2.57878410   -0.05191192    1.26567287
 H                  2.69902388   -0.38676537   -0.08063017
13
Title
 C                 -0.79170832    0.73357610    0.79003148
 C                  0.64728210    0.00808805   -1.01494481
 C                 -0.30283043    0.93278557   -0.45058273
 C                 -1.85274976    0.64743561    1.87774573
 C                  2.06407633   -0.55575792   -0.92551849
 F                  0.02179852   -0.21900520    1.48660467
 F                  0.09819648   -0.85391513   -1.81303017
 H                 -1.68656314    0.27553888    2.74857471
 H                  2.76780983   -0.47754026   -1.82413766
 H                 -2.40844865    1.50022951    1.89161297
 H                  1.76587544   -1.60889793   -1.12254728
 H                 -2.58797612   -0.07723504    1.26411012
 H                  2.69646848   -0.41556403   -0.09919103
13
Title
 C                 -0.79417843    0.73788093    0.79118506
 C                  0.65402421    0.01022296   -1.01120178
 C                 -0.29577605    0.93744572   -0.45453228
 C                 -1.86013701    0.64428434    1.86918931
 C                  2.07558723   -0.57175171   -0.92769725
 F                  0.02515825   -0.21600330    1.48927977
 F                  0.09190203   -0.84804614   -1.81139191
 H                 -1.71950478    0.26195192    2.75443824
 H                  2.75328258   -0.46673973   -1.80840800
 H                 -2.44435050    1.49621622    1.91992989
 H                  1.72708869   -1.62541154   -1.12934596
 H                 -2.59225697   -0.09804605    1.26938112
 H                  2.69426803   -0.44287122   -0.11233861
13
Title
 C                 -0.79565929    0.74139478    0.79241225
 C                  0.66025094    0.01305010   -1.00688524
 C                 -0.28845828    0.94127300   -0.45803444
 C                 -1.86857618    0.64152059    1.85822551
 C                  2.08639256   -0.58757530   -0.93069389
 F                  0.02863102   -0.21322260    1.49179632
 F                  0.08541238   -0.84244411   -1.81010440
 H                 -1.74428899    0.24158874    2.77628316
 H                  2.73586266   -0.45355520   -1.79232294
 H                 -2.48388734    1.49943420    1.94844627
 H                  1.69337216   -1.63898153   -1.13175140
 H                 -2.59162483   -0.11338194    1.28060339
 H                  2.69415115   -0.46778216   -0.11739569
13
Title
 C                 -0.79617528    0.74418492    0.79361892
 C                  0.66598435    0.01645216   -1.00209803
 C                 -0.28097114    0.94432318   -0.46099376
 C                 -1.87802330    0.63910663    1.84571742
 C                  2.09615545   -0.60325144   -0.93436413
 F                  0.03217091   -0.21062973    1.49415380
 F                  0.07878919   -0.83707869   -1.80911886
 H                 -1.76224999    0.21763361    2.80679137
 H                  2.71767499   -0.43846089   -1.77825311
 H                 -2.52438751    1.50636816    1.97616718
 H                  1.66557660   -1.64895955   -1.13019659
 H                 -2.58678501   -0.12351713    1.29650538
 H                  2.69684780   -0.49041467   -0.11367013
13
Title
 C                 -0.79575335    0.74635236    0.79474835
 C                  0.67133491    0.02037897   -0.99685142
 C                 -0.27326428    0.94669477   -0.46338033
 C                 -1.88859962    0.63696437    1.83228801
 C                  2.10481929   -0.61903206   -0.93850996
 F                  0.03580150   -0.20815325    1.49639171
 F                  0.07197247   -0.83183169   -1.80837534
 H                 -1.77482045    0.19290050    2.83941061
 H                  2.70043459   -0.42142326   -1.76825901
 H                 -2.56405474    1.51407057    2.00258428
 H                  1.64381899   -1.65529712   -1.12514786
 H                 -2.57855793   -0.12919248    1.31604612
 H                  2.70219333   -0.51139989   -0.10172898
13
Title
 C                 -0.79437151    0.74795994    0.79575514
 C                  0.67639500    0.02481491   -0.99112188
 C                 -0.26525529    0.94845131   -0.46514685
 C                 -1.90047436    0.63506579    1.81836296
 C                  2.11239503   -0.63516335   -0.94288412
 F                  0.03956067   -0.20572832    1.49854668
 F                  0.06487847   -0.82658535   -1.80782826
 H                 -1.78290318    0.16952895    2.86930166
 H                  2.68558947   -0.40213956   -1.76422772
 H                 -2.60148955    1.52029038    2.02718836
 H                  1.62825551   -1.65812843   -1.11696744
 H                 -2.56785220   -0.13130057    1.33827145
 H                  2.70940107   -0.53139801   -0.08288635
13
Title
 C                 -0.79437147    0.74796002    0.79575512
 C                  0.67639514    0.02481503   -0.99112177
 C                 -0.26525510    0.94845128   -0.46514697
 C                 -1.90047476    0.63506517    1.81836328
 C                  2.11239492   -0.63516360   -0.94288402
 F                  0.03956095   -0.20572808    1.49854677
 F                  0.06487823   -0.82658526   -1.80782814
 H                 -1.78290476    0.16953137    2.86929490
 H                  2.68559240   -0.40213762   -1.76423246
 H                 -2.60149070    1.52028998    2.02718952
 H                  1.62825560   -1.65813040   -1.11696719
 H                 -2.56785150   -0.13129914    1.33827193
 H                  2.70940104   -0.53139942   -0.08288529
13
Title
 C                 -0.78848690    0.74954323    0.79721660
 C                  0.68579281    0.03510459   -0.97818656
 C                 -0.24813996    0.95019346   -0.46643880
 C                 -1.92847254    0.63228916    1.79048285
 C                  2.12440551   -0.66885470   -0.95119231
 F                  0.04754849   -0.20085920    1.50267959
 F                  0.04965575   -0.81576454   -1.80719568
 H                 -1.78724026    0.13357155    2.90703358
 H                  2.66694899   -0.35606106   -1.77885031
 H                 -2.66420445    1.52140555    2.06787435
 H                  1.61696477   -1.65487554   -1.09281469
 H                 -2.54466324   -0.13044832    1.38549984
 H                  2.72418807   -0.57040356   -0.03304569
13
Title
 C                 -0.78387368    0.74948369    0.79758747
 C                  0.69012468    0.04081891   -0.97105109
 C                 -0.23904030    0.95018346   -0.46570807
 C                 -1.94445566    0.63176436    1.77727713
 C                  2.12902919   -0.68618452   -0.95465855
 F                  0.05176982   -0.19836436    1.50466277
 F                  0.04151931   -0.81009110   -1.80705384
 H                 -1.78389195    0.12377004    2.90977202
 H                  2.66322774   -0.33009276   -1.79679096
 H                 -2.68685122    1.51376354    2.08198975
 H                  1.62148174   -1.65073192   -1.07807399
 H                 -2.53652391   -0.13213797    1.40672035
 H                  2.72875390   -0.58998137   -0.00754596
13
Title
 C                 -0.77814689    0.74882247    0.79768347
 C                  0.69417717    0.04673231   -0.96360154
 C                 -0.22966992    0.94960307   -0.46388707
 C                 -1.96140210    0.63211593    1.76507853
 C                  2.13296755   -0.70333488   -0.95749515
 F                  0.05609989   -0.19581751    1.50657862
 F                  0.03310555   -0.80422477   -1.80698637
 H                 -1.77713611    0.12092170    2.89943613
 H                  2.66192655   -0.30400649   -1.81882594
 H                 -2.70230601    1.49978998    2.09059330
 H                  1.63210672   -1.64739978   -1.06279891
 H                 -2.53417474   -0.13925573    1.42335713
 H                  2.72963431   -0.60966211    0.01441792
13
Title
 C                 -0.77144096    0.74755678    0.79750945
 C                  0.69790586    0.05261111   -0.95604073
 C                 -0.22020615    0.94850651   -0.46090653
 C                 -1.97880315    0.63346516    1.75424005
 C                  2.13643319   -0.71962661   -0.95967749
 F                  0.06045756   -0.19323952    1.50840360
 F                  0.02456902   -0.79822009   -1.80695759
 H                 -1.76737016    0.12562834    2.87558255
 H                  2.66146708   -0.28010591   -1.84133715
 H                 -2.71021533    1.47992551    2.09294824
 H                  1.64733776   -1.64760937   -1.04824984
 H                 -2.53945450   -0.15407187    1.43359137
 H                  2.72606104   -0.62912322    0.03029417
13
Title
 C                 -0.76402220    0.74573105    0.79710505
 C                  0.70127693    0.05817395   -0.94863150
 C                 -0.21088921    0.94699792   -0.45680491
 C                 -1.99606555    0.63567863    1.74494211
 C                  2.13960779   -0.73431993   -0.96124893
 F                  0.06473400   -0.19067276    1.51011124
 F                  0.01612413   -0.79218099   -1.80693184
 H                 -1.75522604    0.13768258    2.83938862
 H                  2.66043200   -0.26072381   -1.86080113
 H                 -2.71129479    1.45582915    2.08900098
 H                  1.66501865   -1.65400189   -1.03568300
 H                 -2.55224431   -0.17649837    1.43686532
 H                  2.71805245   -0.64781151    0.03855986
13
Title
 C                 -0.75618602    0.74342391    0.79653301
 C                  0.70430499    0.06319226   -0.94158634
 C                 -0.20189853    0.94520488   -0.45170192
 C                 -2.01275368    0.63837648    1.73706354
 C                  2.14260630   -0.74695316   -0.96231159
 F                  0.06884849   -0.18815183    1.51169319
 F                  0.00793479   -0.78619121   -1.80687939
 H                 -1.74136658    0.15607275    2.79335902
 H                  2.65796001   -0.24738066   -1.87487803
 H                 -2.70741045    1.43005749    2.07950786
 H                  1.68317925   -1.66808045   -1.02594016
 H                 -2.57055428   -0.20403889    1.43400592
 H                  2.70633531   -0.66522193    0.03909295
13
Title
 C                 -0.74813782    0.74070551    0.79585453
 C                  0.70705589    0.06754365   -0.93499814
 C                 -0.19327336    0.94323455   -0.44570904
 C                 -2.02870084    0.64109618    1.73022128
 C                  2.14546460   -0.75747602   -0.96299817
 F                  0.07278329   -0.18568157    1.51316731
 F                  0.00004166   -0.78026045   -1.80677875
 H                 -1.72617566    0.17943019    2.74038726
 H                  2.65374489   -0.24061489   -1.88261153
 H                 -2.70111337    1.40544180    2.06568051
 H                  1.70077618   -1.68985431   -1.01933689
 H                 -2.59183639   -0.23335505    1.42646094
 H                  2.69193127   -0.68107846    0.03280409
13
Title
 C                 -0.73996354    0.73760823    0.79511502
 C                  0.70962076    0.07117929   -0.92886385
 C                 -0.18493353    0.94115453   -0.43886523
 C                 -2.04393486    0.64342372    1.72389060
 C                  2.14814695   -0.76611796   -0.96344621
 F                  0.07657250   -0.18323934    1.51456952
 F                 -0.00761988   -0.77432676   -1.80661342
 H                 -1.70957170    0.20638707    2.68324276
 H                  2.64779913   -0.24043849   -1.88386104
 H                 -2.69517877    1.38481183    2.04876580
 H                  1.71774005   -1.71827012   -1.01588539
 H                 -2.61402685   -0.26159270    1.41553868
 H                  2.67584195   -0.69528124    0.02102415
13
Title
 C                 -0.73166630    0.73412234    0.79434455
 C                  0.71209371    0.07406327   -0.92314243
 C                 -0.17673450    0.93899993   -0.43112460
 C                 -2.05857107    0.64502144    1.71746676
 C                  2.15055255   -0.77321138   -0.96379266
 F                  0.08027550   -0.18078737    1.51594421
 F                 -0.01516870   -0.76828305   -1.80636676
 H                 -1.69089855    0.23557271    2.62482767
 H                  2.64027904   -0.24679697   -1.87874432
 H                 -2.69244515    1.37108645    2.02984373
 H                  1.73463168   -1.75174192   -1.01555209
 H                 -2.63572962   -0.28663754    1.40215201
 H                  2.65902835   -0.70775985    0.00523059
13
Title
 C                 -0.72323325    0.73021204    0.79356660
 C                  0.71455731    0.07612187   -0.91781187
 C                 -0.16852281    0.93679356   -0.42239143
 C                 -2.07273864    0.64561651    1.71028082
 C                  2.15250373   -0.77908107   -0.96418223
 F                  0.08394974   -0.17828865    1.51733719
 F                 -0.02272343   -0.76201199   -1.80601853
 H                 -1.66884072    0.26535179    2.56890290
 H                  2.63148612   -0.25972957   -1.86745896
 H                 -2.69567204    1.36729029    2.00976518
 H                  1.75228300   -1.78830950   -1.01838805
 H                 -2.65591380   -0.30674502    1.38692469
 H                  2.64261246   -0.71833056   -0.01280293
13
Title
 C                 -0.72323333    0.73021208    0.79356675
 C                  0.71455729    0.07612183   -0.91781188
 C                 -0.16852294    0.93679356   -0.42239137
 C                 -2.07273720    0.64561582    1.71028076
 C                  2.15250354   -0.77908111   -0.96418178
 F                  0.08394976   -0.17828860    1.51733721
 F                 -0.02272341   -0.76201203   -1.80601848
 H                 -1.66884629    0.26535246    2.56889792
 H                  2.63148767   -0.25972982   -1.86746091
 H                 -2.69567935    1.36729741    2.00976893
 H                  1.75228465   -1.78830773   -1.01838788
 H                 -2.65591504   -0.30674538    1.38692372
 H                  2.64261042   -0.71833082   -0.01280723
13
Title
 C                 -0.70637323    0.72111040    0.79212139
 C                  0.71961840    0.07720567   -0.90860810
 C                 -0.15180058    0.93241272   -0.40194672
 C                 -2.09987985    0.64325842    1.69125825
 C                  2.15388009   -0.78819497   -0.96567271
 F                  0.09124725   -0.17314665    1.52031130
 F                 -0.03792166   -0.74861177   -1.80493357
 H                 -1.60785638    0.31798394    2.48572316
 H                  2.61322054   -0.30399291   -1.82983539
 H                 -2.72642856    1.39738773    1.96806949
 H                  1.79249748   -1.85969383   -1.03371208
 H                 -2.68750801   -0.32540695    1.35356662
 H                  2.61762393   -0.73206384   -0.04495197
13
Title
 C                 -0.69847739    0.71609523    0.79155184
 C                  0.72218035    0.07599265   -0.90502392
 C                 -0.14341152    0.93039967   -0.39071646
 C                 -2.11273733    0.64054252    1.67915391
 C                  2.15267891   -0.79190196   -0.96689555
 F                  0.09476366   -0.17060910    1.52191159
 F                 -0.04532333   -0.74165046   -1.80417979
 H                 -1.56832229    0.33753409    2.46679259
 H                  2.60674314   -0.33227341   -1.80826001
 H                 -2.75149927    1.42861196    1.94630200
 H                  1.81513049   -1.88797643   -1.04558632
 H                 -2.69696664   -0.32177195    1.33716397
 H                  2.61269176   -0.73436898   -0.05285576
13
Title
 C                 -0.69124534    0.71089949    0.79115137
 C                  0.72472387    0.07358735   -0.90222909
 C                 -0.13503572    0.92858227   -0.37921742
 C                 -2.12502964    0.63720605    1.66581313
 C                  2.14996961   -0.79538551   -0.96827228
 F                  0.09814313   -0.16816507    1.52359869
 F                 -0.05246001   -0.73463191   -1.80328647
 H                 -1.52593551    0.35308490    2.46197485
 H                  2.60448594   -0.36152347   -1.78944199
 H                 -2.77842051    1.46491205    1.92302360
 H                  1.83895009   -1.90834612   -1.05945920
 H                 -2.70185353   -0.30983165    1.32175314
 H                  2.61387400   -0.73356992   -0.05312467
13
Title
 C                 -0.68474708    0.70552293    0.79096972
 C                  0.72725318    0.07000009   -0.90021354
 C                 -0.12652756    0.92696408   -0.36757123
 C                 -2.13673970    0.63354668    1.65167019
 C                  2.14567800   -0.79889201   -0.96952241
 F                  0.10142049   -0.16582447    1.52540779
 F                 -0.05937215   -0.72752140   -1.80224531
 H                 -1.48457661    0.36644970    2.46699781
 H                  2.60817818   -0.38978374   -1.77657989
 H                 -2.80393895    1.50204883    1.89724196
 H                  1.86365699   -1.92014937   -1.07483864
 H                 -2.70266624   -0.29076026    1.30730383
 H                  2.62070016   -0.72992015   -0.04635157
13
Title
 C                 -0.67903369    0.69992240    0.79107289
 C                  0.72977790    0.06520482   -0.89896787
 C                 -0.11768206    0.92553465   -0.35583606
 C                 -2.14777353    0.62985679    1.63706487
 C                  2.13977876   -0.80257594   -0.97032359
 F                  0.10464796   -0.16358922    1.52738768
 F                 -0.06613344   -0.72024407   -1.80103928
 H                 -1.44826683    0.37927879    2.47762706
 H                  2.61926907   -0.41570790   -1.77207175
 H                 -2.82559760    1.53673059    1.86807198
 H                  1.88892334   -1.92325990   -1.09134801
 H                 -2.70026135   -0.26616299    1.29341749
 H                  2.63211001   -0.72371447   -0.03432751
13
Title
 C                 -0.67420390    0.69405974    0.79154679
 C                  0.73229147    0.05916184   -0.89850523
 C                 -0.10830150    0.92428577   -0.34411318
 C                 -2.15790291    0.62649691    1.62230659
 C                  2.13234802   -0.80644483   -0.97040268
 F                  0.10786503   -0.16147516    1.52958924
 F                 -0.07279052   -0.71274489   -1.79965068
 H                 -1.42084907    0.39266763    2.49042816
 H                  2.63845644   -0.43861462   -1.77689862
 H                 -2.84144938    1.56625848    1.83490545
 H                  1.91416795   -1.91792242   -1.10858616
 H                 -2.69596311   -0.23843943    1.27938261
 H                  2.64661763   -0.71530315   -0.01960758
13
Title
 C                 -0.67039666    0.68791392    0.79248813
 C                  0.73476800    0.05184521   -0.89884748
 C                 -0.09820740    0.92320896   -0.33256229
 C                 -2.16678832    0.62392031    1.60770032
 C                  2.12361675   -0.81033432   -0.96962573
 F                  0.11109451   -0.15951291    1.53206343
 F                 -0.07935943   -0.70499882   -1.79806547
 H                 -1.40570047    0.40718506    2.50275072
 H                  2.66512366   -0.45860253   -1.78998858
 H                 -2.84995254    1.58839087    1.79743843
 H                  1.93849490   -1.90503144   -1.12610047
 H                 -2.69171952   -0.21106322    1.26410840
 H                  2.66243618   -0.70513593   -0.00511223
13
Title
 C                 -0.66776577    0.68148837    0.79398661
 C                  0.73716214    0.04326987   -0.90000700
 C                 -0.08725461    0.92228977   -0.32139154
 C                 -2.17402056    0.62263558    1.59355454
 C                  2.11398321   -0.81391581   -0.96802621
 F                  0.11434127   -0.15774448    1.53485862
 F                 -0.08582933   -0.69701482   -1.79627753
 H                 -1.40551376    0.42297500    2.51257358
 H                  2.69715739   -0.47636025   -1.80828784
 H                 -2.85000660    1.60140617    1.75570406
 H                  1.96071703   -1.88647080   -1.14343387
 H                 -2.68998558   -0.18837317    1.24619510
 H                  2.67764543   -0.69377727    0.00629117
13
Title
 C                 -0.66644825    0.67485966    0.79608521
 C                  0.73939838    0.03358092   -0.90195415
 C                 -0.07543124    0.92150628   -0.31089416
 C                 -2.17917967    0.62307312    1.58023073
 C                  2.10402912   -0.81673187   -0.96577648
 F                  0.11757095   -0.15622656    1.53799483
 F                 -0.09212902   -0.68889010   -1.79430597
 H                 -1.42189282    0.43974478    2.51839865
 H                  2.73113176   -0.49262901   -1.82752862
 H                 -2.84118418    1.60434949    1.71039951
 H                  1.97938523   -1.86540965   -1.16012161
 H                 -2.69302562   -0.17453055    1.22449984
 H                  2.69032946   -0.68195652    0.01217184
13
Title
 C                 -0.66647874    0.66821171    0.79872508
 C                  0.74137838    0.02314122   -0.90456972
 C                 -0.06296367    0.92082560   -0.30141644
 C                 -2.18202206    0.62533038    1.56808800
 C                  2.09445159   -0.81832690   -0.96313639
 F                  0.12069972   -0.15501810    1.54143052
 F                 -0.09811734   -0.68084269   -1.79221208
 H                 -1.45437776    0.45676782    2.51945802
 H                  2.76306391   -0.50775348   -1.84352543
 H                 -2.82427973    1.59771401    1.66315338
 H                  1.99314822   -1.84598626   -1.17574121
 H                 -2.70161710   -0.17144044    1.19910038
 H                  2.69893158   -0.67053517    0.01114452
13
Title
 C                 -0.66647878    0.66821163    0.79872518
 C                  0.74137842    0.02314096   -0.90456984
 C                 -0.06296352    0.92082562   -0.30141643
 C                 -2.18202136    0.62533088    1.56808754
 C                  2.09445140   -0.81832674   -0.96313690
 F                  0.12069980   -0.15501800    1.54143057
 F                 -0.09811743   -0.68084271   -1.79221200
 H                 -1.45437708    0.45676475    2.51946425
 H                  2.76306343   -0.50775370   -1.84352463
 H                 -2.82428428    1.59771791    1.66315520
 H                  1.99314762   -1.84598604   -1.17574049
 H                 -2.70162197   -0.17144749    1.19909583
 H                  2.69893366   -0.67053470    0.01114827
13
Title
 C                 -0.66994774    0.65555753    0.80501527
 C                  0.74433692    0.00168842   -0.91105434
 C                 -0.03735562    0.91957269   -0.28608447
 C                 -2.18150464    0.63363109    1.54747439
 C                  2.07827090   -0.81714361   -0.95764406
 F                  0.12636612   -0.15359218    1.54890876
 F                 -0.10879320   -0.66574674   -1.78794955
 H                 -1.55590852    0.48853944    2.50921399
 H                  2.81030551   -0.53449076   -1.85711646
 H                 -2.77504829    1.56571888    1.56955607
 H                  2.00447964   -1.82426778   -1.20323228
 H                 -2.72899811   -0.18880934    1.14369796
 H                  2.70213861   -0.65127638   -0.01004741
13
Title
 C                 -0.67293902    0.64964542    0.80839495
 C                  0.74531653   -0.00888065   -0.91463302
 C                 -0.02449798    0.91888815   -0.27998717
 C                 -2.17890930    0.63853002    1.53838133
 C                  2.07182825   -0.81457313   -0.95508877
 F                  0.12888126   -0.15332687    1.55289170
 F                 -0.11353697   -0.65876872   -1.78585503
 H                 -1.61846459    0.50250377    2.50056780
 H                  2.82420989   -0.54603806   -1.85429429
 H                 -2.74753186    1.54681186    1.52442772
 H                  2.00298916   -1.82330143   -1.21521719
 H                 -2.74320058   -0.20195024    1.11717884
 H                  2.69764660   -0.64370261   -0.02754244
13
Title
 C                 -0.67653964    0.64395419    0.81182875
 C                  0.74599110   -0.01928804   -0.91833865
 C                 -0.01157362    0.91809443   -0.27464615
 C                 -2.17514865    0.64332493    1.52952838
 C                  2.06632273   -0.81096405   -0.95279377
 F                  0.13121699   -0.15332171    1.55706345
 F                 -0.11800203   -0.65208700   -1.78379126
 H                 -1.68576812    0.51497999    2.49192147
 H                  2.83192995   -0.55638408   -1.84578068
 H                 -2.72074543    1.53001903    1.47998456
 H                  1.99755832   -1.82764337   -1.22598424
 H                 -2.75555239   -0.21432743    1.09284600
 H                  2.69009402   -0.63730535   -0.04768562
13
Title
 C                 -0.68063578    0.63842538    0.81527439
 C                  0.74637311   -0.02954365   -0.92213444
 C                  0.00148404    0.91714244   -0.26986817
 C                 -2.17037986    0.64770160    1.52051540
 C                  2.06159623   -0.80653493   -0.95086448
 F                  0.13339871   -0.15356137    1.56146322
 F                 -0.12227284   -0.64562991   -1.78175490
 H                 -1.75621225    0.52584346    2.48538705
 H                  2.83382022   -0.56548908   -1.83219990
 H                 -2.69631750    1.51804157    1.43547704
 H                  1.98865277   -1.83571397   -1.23528385
 H                 -2.76509889   -0.22426169    1.07121432
 H                  2.68029784   -0.63185701   -0.06899710
13
Title
 C                 -0.68511998    0.63302492    0.81868888
 C                  0.74646435   -0.03961739   -0.92597762
 C                  0.01468793    0.91598721   -0.26550659
 C                 -2.16471319    0.65142562    1.51101589
 C                  2.05750602   -0.80151049   -0.94943128
 F                  0.13543780   -0.15403936    1.56611775
 F                 -0.12640615   -0.63936273   -1.77975189
 H                 -1.82836647    0.53494467    2.48323815
 H                  2.83021947   -0.57321895   -1.81424825
 H                 -2.67558046    1.51309788    1.39017694
 H                  1.97666018   -1.84581522   -1.24270463
 H                 -2.77118774   -0.23061893    1.05262786
 H                  2.66919431   -0.62712014   -0.08977725
13
Title
 C                 -0.68985831    0.62775534    0.82201535
 C                  0.74626341   -0.04940805   -0.92980167
 C                  0.02795387    0.91459394   -0.26145786
 C                 -2.15827585    0.65435709    1.50083250
 C                  2.05392073   -0.79613963   -0.94863438
 F                  0.13732926   -0.15474968    1.57102164
 F                 -0.13042539   -0.63330070   -1.77780360
 H                 -1.90085016    0.54219352    2.48735416
 H                  2.82161833   -0.57934747   -1.79289677
 H                 -2.65932782    1.51638166    1.34365885
 H                  1.96201935   -1.85625538   -1.24776231
 H                 -2.77340562   -0.23267744    1.03731721
 H                  2.65789260   -0.62285547   -0.10804745
13
Title
 C                 -0.69468951    0.62264102    0.82519072
 C                  0.74577525   -0.05877205   -0.93352363
 C                  0.04112814    0.91294240   -0.25764304
 C                 -2.15123741    0.65648815    1.48993391
 C                  2.05070419   -0.79068056   -0.94858084
 F                  0.13906008   -0.15568048    1.57613988
 F                 -0.13433371   -0.62748910   -1.77594118
 H                 -1.97255349    0.54770222    2.49835594
 H                  2.80883523   -0.58361451   -1.76948403
 H                 -2.64750703    1.52753713    1.29593926
 H                  1.94527263   -1.86552537   -1.25004730
 H                 -2.77162608   -0.23015358    1.02531454
 H                  2.64753929   -0.61883281   -0.12183035
13
Title
 C                 -0.69945998    0.61769318    0.82816796
 C                  0.74501237   -0.06759550   -0.93707236
 C                  0.05408145    0.91102073   -0.25398320
 C                 -2.14377805    0.65794455    1.47841329
 C                  2.04770711   -0.78534873   -0.94930370
 F                  0.14062268   -0.15681691    1.58143939
 F                 -0.13814118   -0.62195981   -1.77419100
 H                 -2.04295346    0.55184956    2.51518513
 H                  2.79300075   -0.58578448   -1.74556684
 H                 -2.63922456    1.54480768    1.24732721
 H                  1.92696417   -1.87250053   -1.24932878
 H                 -2.76600406   -0.22317973    1.01637377
 H                  2.63901569   -0.61486171   -0.12962676
13
Title
 C                 -0.70405205    0.61288956    0.83092648
 C                  0.74398633   -0.07583307   -0.94040574
 C                  0.06677464    0.90881228   -0.25038724
 C                 -2.13604452    0.65893143    1.46639707
 C                  2.04477591   -0.78028150   -0.95075607
 F                  0.14202000   -0.15815003    1.58691911
 F                 -0.14188164   -0.61670725   -1.77256662
 H                 -2.11208627    0.55519233    2.53556468
 H                  2.77539828   -0.58563246   -1.72272361
 H                 -2.63314024    1.56582474    1.19816186
 H                  1.90750137   -1.87648110   -1.24552348
 H                 -2.75684801   -0.21214011    1.01002524
 H                  2.63272147   -0.61082788   -0.13066332
13
Title
 C                 -0.70837819    0.60818066    0.83346279
 C                  0.74269924   -0.08348823   -0.94350340
 C                  0.07924986    0.90628610   -0.24675360
 C                 -2.12813945    0.65967545    1.45398023
 C                  2.04176586   -0.77554849   -0.95282801
 F                  0.14326006   -0.15968284    1.59261569
 F                 -0.14561034   -0.61169745   -1.77107274
 H                 -2.18020922    0.55833143    2.55679324
 H                  2.75737288   -0.58287569   -1.70253016
 H                 -2.62787625    1.58829956    1.14868716
 H                  1.88711766   -1.87705613   -1.23859090
 H                 -2.74449326   -0.19751121    1.00568841
 H                  2.62855922   -0.60671533   -0.12481872
13
Title
 C                 -0.70837819    0.60818068    0.83346281
 C                  0.74269927   -0.08348817   -0.94350339
 C                  0.07924972    0.90628613   -0.24675357
 C                 -2.12813937    0.65967574    1.45398058
 C                  2.04176590   -0.77554837   -0.95282838
 F                  0.14326005   -0.15968286    1.59261563
 F                 -0.14561031   -0.61169746   -1.77107276
 H                 -2.18021089    0.55833212    2.55679016
 H                  2.75737096   -0.58287661   -1.70252848
 H                 -2.62787434    1.58829637    1.14868742
 H                  1.88711756   -1.87705789   -1.23859112
 H                 -2.74449381   -0.19751217    1.00568802
 H                  2.62856104   -0.60671490   -0.12481609
13
Title
 C                 -0.71587299    0.59881221    0.83784835
 C                  0.73929140   -0.09706353   -0.94891236
 C                  0.10384509    0.90007942   -0.23894387
 C                 -2.11210509    0.66134061    1.42813413
 C                  2.03502117   -0.76720782   -0.95815321
 F                  0.14528009   -0.16341856    1.60492200
 F                 -0.15330153   -0.60225480   -1.76850246
 H                 -2.31368089    0.56622280    2.59151646
 H                  2.72585610   -0.56784643   -1.67692792
 H                 -2.61505579    1.63000395    1.04957954
 H                  1.84402509   -1.86696271   -1.21503128
 H                 -2.71167048   -0.15987114    1.00038612
 H                  2.62425756   -0.59870311   -0.09438333
13
Title
 C                 -0.71878179    0.59405673    0.83965276
 C                  0.73712554   -0.10289987   -0.95114403
 C                  0.11605636    0.89627410   -0.23455233
 C                 -2.10412284    0.66274481    1.41478029
 C                  2.03112539   -0.76364344   -0.96097327
 F                  0.14604131   -0.16567505    1.61167544
 F                 -0.15739799   -0.59778612   -1.76746150
 H                 -2.37819013    0.57197026    2.60040067
 H                  2.71533714   -0.55452747   -1.67509269
 H                 -2.60551167    1.64595154    1.00057151
 H                  1.82154914   -1.85598792   -1.19822529
 H                 -2.69236793   -0.13873789    0.99775628
 H                  2.62215590   -0.59526276   -0.07182456
13
Title
 C                 -0.72087688    0.58922441    0.84113893
 C                  0.73462383   -0.10795808   -0.95296873
 C                  0.12816802    0.89192364   -0.22970416
 C                 -2.09629285    0.66490118    1.40125322
 C                  2.02688650   -0.76049570   -0.96359241
 F                  0.14660478   -0.16822549    1.61889844
 F                 -0.16173480   -0.59350757   -1.76662743
 H                 -2.43980936    0.57951544    2.60084709
 H                  2.70977029   -0.53682929   -1.68235792
 H                 -2.59277387    1.65657208    0.95272876
 H                  1.79877114   -1.84122212   -1.17811157
 H                 -2.67252664   -0.11818274    0.99364508
 H                  2.61843530   -0.59261415   -0.04649379
13
Title
 C                 -0.72191529    0.58432790    0.84224801
 C                  0.73178181   -0.11207515   -0.95429649
 C                  0.14005110    0.88699782   -0.22432384
 C                 -2.08874265    0.66811214    1.38771581
 C                  2.02244640   -0.75773009   -0.96583059
 F                  0.14693561   -0.17108365    1.62659985
 F                 -0.16634315   -0.58947114   -1.76604493
 H                 -2.49685935    0.58921530    2.59115867
 H                  2.70915613   -0.51490696   -1.69873601
 H                 -2.57626771    1.66051388    0.90698396
 H                  1.77610207   -1.82335212   -1.15502675
 H                 -2.65376011   -0.10055813    0.98663150
 H                  2.61181312   -0.59107226   -0.02053452
13
Title
 C                 -0.72164988    0.57940739    0.84292661
 C                  0.72861982   -0.11507910   -0.95504129
 C                  0.15150933    0.88150786   -0.21836985
 C                 -2.08162544    0.67263774    1.37437959
 C                  2.01806618   -0.75524529   -0.96759804
 F                  0.14699765   -0.17424486    1.63474137
 F                 -0.17122696   -0.58574752   -1.76575834
 H                 -2.54737932    0.60129891    2.57023188
 H                  2.71225367   -0.48963020   -1.72264639
 H                 -2.55575540    1.65683324    0.86441305
 H                  1.75405050   -1.80372908   -1.12965743
 H                 -2.63785651   -0.08841829    0.97530603
 H                  2.60123503   -0.59086495    0.00368423
13
Title
 C                 -0.71988309    0.57452781    0.84314568
 C                  0.72519175   -0.11683213   -0.95514621
 C                  0.16230213    0.87552177   -0.21185156
 C                 -2.07512739    0.67859631    1.36146821
 C                  2.01407502   -0.75287434   -0.96890215
 F                  0.14676258   -0.17767917    1.64322930
 F                 -0.17635455   -0.58241308   -1.76580006
 H                 -2.58943429    0.61580434    2.53785480
 H                  2.71686641   -0.46258362   -1.75111909
 H                 -2.53147855    1.64529895    0.82603952
 H                  1.73314516   -1.78434514   -1.10303628
 H                 -2.62617026   -0.08367485    0.95874721
 H                  2.58613368   -0.59205699    0.02391678
13
Title
 C                 -0.71652636    0.56976679    0.84291826
 C                  0.72158412   -0.11727795   -0.95460788
 C                  0.17219292    0.86916469   -0.20483564
 C                 -2.06945344    0.68587621    1.34915759
 C                  2.01077372   -0.75042303   -0.96982224
 F                  0.14621918   -0.18133165    1.65192358
 F                 -0.18165917   -0.57953020   -1.76617876
 H                 -2.62154434    0.63254427    2.49490962
 H                  2.72058272   -0.43574002   -1.78059830
 H                 -2.50422538    1.62664125    0.79254167
 H                  1.71383299   -1.76746278   -1.07638873
 H                 -2.61898461   -0.08670447    0.93699473
 H                  2.56661013   -0.59450613    0.03848420
13
Title
 C                 -0.71162218    0.56518795    0.84230379
 C                  0.71789521   -0.11646524   -0.95348290
 C                  0.18102054    0.86258559   -0.19741983
 C                 -2.06476878    0.69414982    1.33750798
 C                  2.00834076   -0.74772696   -0.97047334
 F                  0.14537592   -0.18513945    1.66068220
 F                 -0.18706240   -0.57712560   -1.76687591
 H                 -2.64309585    0.65116960    2.44321277
 H                  2.72152497   -0.41091241   -1.80795802
 H                 -2.47518597    1.60251331    0.76393578
 H                  1.69638806   -1.75494389   -1.05082717
 H                 -2.61537173   -0.09614894    0.91107745
 H                  2.54337426   -0.59788906    0.04662171
13
Title
 C                 -0.70530173    0.56081870    0.84139292
 C                  0.71420684   -0.11452102   -0.95186691
 C                  0.18873863    0.85590979   -0.18968786
 C                 -2.06113699    0.70299531    1.32644194
 C                  2.00680338   -0.74469083   -0.97097800
 F                  0.14425288   -0.18905588    1.66941255
 F                 -0.19250594   -0.57518474   -1.76785550
 H                 -2.65440958    0.67130986    2.38501855
 H                  2.71865553   -0.38934920   -1.83111775
 H                 -2.44565777    1.57512467    0.73946795
 H                  1.68091396   -1.74772203   -1.02709795
 H                 -2.61371460   -0.10965385    0.88250829
 H                  2.51745663   -0.60179010    0.04848592
13
Title
 C                 -0.69771328    0.55664850    0.84028614
 C                  0.71056951   -0.11159596   -0.94986337
 C                  0.19539605    0.84921242   -0.18167909
 C                 -2.05850282    0.71202065    1.31577402
 C                  2.00607507   -0.74129013   -0.97145321
 F                  0.14286906   -0.19306417    1.67809278
 F                 -0.19796833   -0.57366572   -1.76907931
 H                 -2.65647792    0.69269227    2.32260708
 H                  2.71162327   -0.37169099   -1.84903078
 H                 -2.41682040    1.54684105    0.71774917
 H                  1.66743429   -1.74575856   -1.00555296
 H                 -2.61238103   -0.12483802    0.85270303
 H                  2.48991624   -0.60578604    0.04487213
13
Title
 C                 -0.69771341    0.55664865    0.84028607
 C                  0.71056963   -0.11159600   -0.94986334
 C                  0.19539593    0.84921255   -0.18167927
 C                 -2.05850367    0.71202059    1.31577431
 C                  2.00607488   -0.74129027   -0.97145293
 F                  0.14286900   -0.19306413    1.67809255
 F                 -0.19796813   -0.57366569   -1.76907930
 H                 -2.65647221    0.69269143    2.32260254
 H                  2.71162604   -0.37169106   -1.84903345
 H                 -2.41682041    1.54683888    0.71775415
 H                  1.66743373   -1.74576032   -1.00555283
 H                 -2.61237890   -0.12483490    0.85270467
 H                  2.48991755   -0.60578597    0.04487254
13
Title
 C                 -0.67910393    0.54874071    0.83787171
 C                  0.70350750   -0.10327620   -0.94503343
 C                  0.20593344    0.83581003   -0.16473148
 C                 -2.05554346    0.72947391    1.29450032
 C                  2.00644859   -0.73350215   -0.97276963
 F                  0.13933320   -0.20144416    1.69552555
 F                 -0.20904214   -0.57169677   -1.77215696
 H                 -2.63871335    0.73888951    2.19432805
 H                  2.68523177   -0.34883240   -1.86793323
 H                 -2.36495550    1.49662085    0.67501811
 H                  1.64668235   -1.75448557   -0.96927124
 H                 -2.60583718   -0.15325776    0.79312031
 H                  2.43364850   -0.61248947    0.02590216
13
Title
 C                 -0.66811108    0.54489579    0.83676185
 C                  0.70007038   -0.09800992   -0.94233511
 C                  0.21001492    0.82905720   -0.15564050
 C                 -2.05469415    0.73750737    1.28309936
 C                  2.00721701   -0.72920467   -0.97386372
 F                  0.13714629   -0.20592253    1.70449651
 F                 -0.21476413   -0.57116953   -1.77399287
 H                 -2.62282538    0.76402546    2.13430824
 H                  2.66611224   -0.34372366   -1.86884303
 H                 -2.34338659    1.47888797    0.64961513
 H                  1.63975798   -1.76303082   -0.95455073
 H                 -2.59894974   -0.16417402    0.76440794
 H                  2.40661379   -0.61439868    0.01334261
13
Title
 C                 -0.65596358    0.54106482    0.83588117
 C                  0.69669201   -0.09204822   -0.93953109
 C                  0.21339524    0.82224406   -0.14602795
 C                 -2.05381130    0.74485923    1.27046362
 C                  2.00812785   -0.72472528   -0.97544268
 F                  0.13463387   -0.21068196    1.71379687
 F                 -0.22068832   -0.57091802   -1.77602708
 H                 -2.60598003    0.79103823    2.08291384
 H                  2.64333986   -0.34292991   -1.86412768
 H                 -2.32549392    1.46853642    0.61866133
 H                  1.63559047   -1.77280605   -0.94229082
 H                 -2.58878137   -0.17167740    0.73700306
 H                  2.38166635   -0.61471690    0.00104323
13
Title
 C                 -0.64279697    0.53726126    0.83540504
 C                  0.69341805   -0.08549106   -0.93673248
 C                  0.21609124    0.81545149   -0.13594635
 C                 -2.05250863    0.75132602    1.25603753
 C                  2.00895186   -0.72020717   -0.97763246
 F                  0.13178190   -0.21573820    1.72343570
 F                 -0.22679880   -0.57093281   -1.77823605
 H                 -2.59198276    0.82032632    2.04644430
 H                  2.61772831   -0.34644631   -1.85423203
 H                 -2.31169705    1.46670988    0.58102447
 H                  1.63467028   -1.78245366   -0.93289382
 H                 -2.57495273   -0.17490454    0.71170054
 H                  2.36031274   -0.61289782   -0.00875105
13
Title
 C                 -0.62909742    0.53358209    0.83552762
 C                  0.69035965   -0.07860971   -0.93411911
 C                  0.21811209    0.80891224   -0.12570787
 C                 -2.05053196    0.75670256    1.23967295
 C                  2.00942867   -0.71590094   -0.98042436
 F                  0.12864969   -0.22098928    1.73320452
 F                 -0.23294007   -0.57119266   -1.78053941
 H                 -2.58407669    0.85177897    2.03001864
 H                  2.59118201   -0.35374571   -1.84063258
 H                 -2.30202938    1.47299587    0.53779169
 H                  1.63731743   -1.79048666   -0.92683400
 H                 -2.55771794   -0.17331048    0.68969224
 H                  2.34423928   -0.60856927   -0.01386534
13
Title
 C                 -0.61550492    0.53013756    0.83638542
 C                  0.68762265   -0.07174618   -0.93186401
 C                  0.21953970    0.80287575   -0.11572949
 C                 -2.04792749    0.76097265    1.22177099
 C                  2.00934828   -0.71205416   -0.98361820
 F                  0.12534492   -0.22627851    1.74281595
 F                 -0.23891222   -0.57165127   -1.78283282
 H                 -2.58259865    0.88468908    2.03320460
 H                  2.56621962   -0.36360216   -1.82586841
 H                 -2.29581859    1.48515133    0.49195879
 H                  1.64335969   -1.79579960   -0.92423136
 H                 -2.53798503   -0.16712268    0.67184180
 H                  2.33430914   -0.60178157   -0.01337767
13
Title
 C                 -0.60237054    0.52695144    0.83804970
 C                  0.68522698   -0.06508532   -0.93004657
 C                  0.22053534    0.79742303   -0.10622122
 C                 -2.04493843    0.76437692    1.20281142
 C                  2.00859691   -0.70877211   -0.98693464
 F                  0.12192567   -0.23154513    1.75217728
 F                 -0.24464543   -0.57225926   -1.78506160
 H                 -2.58508878    0.91833742    2.05055550
 H                  2.54481030   -0.37464364   -1.81256955
 H                 -2.29195066    1.50047620    0.44624073
 H                  1.65233599   -1.79800409   -0.92478919
 H                 -2.51664392   -0.15711446    0.65811980
 H                  2.33019266   -0.59283689   -0.00791737
13
Title
 C                 -0.58973667    0.52397869    0.84059529
 C                  0.68313536   -0.05864383   -0.92868291
 C                  0.22127083    0.79250613   -0.09718691
 C                 -2.04179454    0.76725510    1.18302855
 C                  2.00710838   -0.70605040   -0.99011454
 F                  0.11837858   -0.23683562    1.76138848
 F                 -0.25019244   -0.57298577   -1.78722382
 H                 -2.58847137    0.95225503    2.07582931
 H                  2.52822820   -0.38579964   -1.80292474
 H                 -2.28940454    1.51696762    0.40214255
 H                  1.66387885   -1.79712643   -0.92814790
 H                 -2.49423400   -0.14409757    0.64799328
 H                  2.33109816   -0.58199234    0.00116471
13
Title
 C                 -0.57755884    0.52116454    0.84413822
 C                  0.68130819   -0.05238468   -0.92778575
 C                  0.22189574    0.78806157   -0.08858579
 C                 -2.03863826    0.76993057    1.16248644
 C                  2.00482643   -0.70385416   -0.99292560
 F                  0.11465880   -0.24223183    1.77060116
 F                 -0.25563513   -0.57381604   -1.78933329
 H                 -2.59025939    0.98605006    2.10403234
 H                  2.51746828   -0.39629784   -1.79875543
 H                 -2.28741919    1.53330071    0.36050281
 H                  1.67777706   -1.79330332   -0.93407170
 H                 -2.47116410   -0.12886208    0.64086467
 H                  2.33631864   -0.56941162    0.01236554
13
Title
 C                 -0.56584065    0.51847261    0.84882815
 C                  0.67972424   -0.04628771   -0.92738697
 C                  0.22254270    0.78406041   -0.08042404
 C                 -2.03553620    0.77269791    1.14122874
 C                  2.00171751   -0.70213943   -0.99516310
 F                  0.11072159   -0.24780426    1.77993683
 F                 -0.26103292   -0.57474165   -1.79139681
 H                 -2.58866301    1.01923331    2.13136713
 H                  2.51334119   -0.40560718   -1.80144572
 H                 -2.28542417    1.54847993    0.32205234
 H                  1.69385370   -1.78675389   -0.94241298
 H                 -2.44799511   -0.11240230    0.63614315
 H                  2.34529352   -0.55524919    0.02413000
13
Title
 C                 -0.56584039    0.51847257    0.84882819
 C                  0.67972418   -0.04628761   -0.92738700
 C                  0.22254263    0.78406036   -0.08042385
 C                 -2.03553656    0.77269766    1.14122871
 C                  2.00171720   -0.70213947   -0.99516246
 F                  0.11072159   -0.24780431    1.77993699
 F                 -0.26103301   -0.57474169   -1.79139680
 H                 -2.58865942    1.01923323    2.13136196
 H                  2.51334455   -0.40560487   -1.80145214
 H                 -2.28542393    1.54847992    0.32205181
 H                  1.69385367   -1.78675441   -0.94241317
 H                 -2.44799360   -0.11239916    0.63614431
 H                  2.34529287   -0.55524892    0.02412834
13
Title
 C                 -0.54417416    0.51342034    0.86225115
 C                  0.67727621   -0.03467228   -0.92827928
 C                  0.22439175    0.77743890   -0.06573598
 C                 -2.02948599    0.77963311    1.09708286
 C                  1.99321427   -0.69982211   -0.99743571
 F                  0.10208711   -0.25962440    1.79920756
 F                 -0.27176456   -0.57684144   -1.79534906
 H                 -2.57088108    1.08113734    2.17193310
 H                  2.52574741   -0.42004597   -1.82852789
 H                 -2.27967332    1.57207092    0.25791384
 H                  1.73132612   -1.76743919   -0.96566572
 H                 -2.40507235   -0.08192840    0.63105406
 H                  2.37238866   -0.52316452    0.04296763
13
Title
 C                 -0.53452604    0.51108385    0.87120385
 C                  0.67641954   -0.02925771   -0.92966674
 C                  0.22580978    0.77487549   -0.05943570
 C                 -2.02642586    0.78434470    1.07462826
 C                  1.98814581   -0.69892779   -0.99750195
 F                  0.09737161   -0.26588673    1.80915733
 F                 -0.27707357   -0.57798969   -1.79719729
 H                 -2.55364041    1.10843232    2.18086506
 H                  2.54071077   -0.42572698   -1.85046588
 H                 -2.27525659    1.57916943    0.23367919
 H                  1.75175230   -1.75645521   -0.98004882
 H                 -2.38774531   -0.07201551    0.62890315
 H                  2.38933594   -0.50595432    0.04707823
13
Title
 C                 -0.52587849    0.50891314    0.88167575
 C                  0.67580814   -0.02419581   -0.93172297
 C                  0.22765824    0.77284063   -0.05396968
 C                 -2.02323994    0.79016960    1.05231065
 C                  1.98288139   -0.69794993   -0.99703994
 F                  0.09240586   -0.27235457    1.81926726
 F                 -0.28229791   -0.57918065   -1.79892429
 H                 -2.53080582    1.13238458    2.18022968
 H                  2.55931730   -0.43107798   -1.87479015
 H                 -2.26952659    1.58259510    0.21530134
 H                  1.77243777   -1.74629763   -0.99576592
 H                 -2.37476814   -0.06840439    0.62588296
 H                  2.40764838   -0.48857019    0.04607138
13
Title
 C                 -0.51836344    0.50695497    0.89352816
 C                  0.67543263   -0.01956382   -0.93444003
 C                  0.22995625    0.77133499   -0.04939836
 C                 -2.01987478    0.79716256    1.03049710
 C                  1.97773430   -0.69669470   -0.99625988
 F                  0.08723273   -0.27896563    1.82944307
 F                 -0.28737836   -0.58039131   -1.80049923
 H                 -2.50291878    1.15243282    2.16932515
 H                  2.57947206   -0.43658068   -1.89866898
 H                 -2.26243517    1.58232680    0.20281854
 H                  1.79263118   -1.73840881   -1.01232260
 H                 -2.36687457   -0.07226897    0.62158088
 H                  2.42656340   -0.47154443    0.03930159
13
Title
 C                 -0.51204620    0.50526026    0.90648543
 C                  0.67527121   -0.01542589   -0.93776817
 C                  0.23266667    0.77032748   -0.04571377
 C                 -2.01632079    0.80518775    1.00954588
 C                  1.97299269   -0.69502273   -0.99537612
 F                  0.08191561   -0.28563469    1.83956247
 F                 -0.29224988   -0.58159659   -1.80189578
 H                 -2.47093891    1.16825015    2.14824933
 H                  2.59919730   -0.44251862   -1.91967528
 H                 -2.25409582    1.57876547    0.19574006
 H                  1.81165151   -1.73393566   -1.02918777
 H                 -2.36407601   -0.08333768    0.61617276
 H                  2.44533715   -0.45538562    0.02671747
13
Title
 C                 -0.50689370    0.50386992    0.92021371
 C                  0.67529075   -0.01180842   -0.94163155
 C                  0.23571371    0.76975370   -0.04282732
 C                 -2.01259836    0.81396002    0.98969694
 C                  1.96886069   -0.69287579   -0.99457257
 F                  0.07651198   -0.29228828    1.84952757
 F                 -0.29686808   -0.58277644   -1.80310074
 H                 -2.43602050    1.17985117    2.11781325
 H                  2.61699214   -0.44897330   -1.93621783
 H                 -2.24474623    1.57271744    0.19301986
 H                  1.82905548   -1.73338094   -1.04590247
 H                 -2.36567286   -0.09995696    0.61030190
 H                  2.46340088   -0.44045140    0.00880736
13
Title
 C                 -0.50278955    0.50280923    0.93441913
 C                  0.67545338   -0.00869548   -0.94595711
 C                  0.23901378    0.76953000   -0.04059300
 C                 -2.00872607    0.82314506    0.97102538
 C                  1.96544129   -0.69026872   -0.99399049
 F                  0.07104980   -0.29889242    1.85930309
 F                 -0.30122348   -0.58392055   -1.80411547
 H                 -2.39924646    1.18755717    2.07921301
 H                  2.63195423   -0.45589893   -1.94757207
 H                 -2.23467651    1.56526134    0.19321385
 H                  1.84468722   -1.73655064   -1.06214752
 H                 -2.37058796   -0.11979428    0.60475342
 H                  2.48045904   -0.42688602   -0.01364033
13
Title
 C                 -0.49957836    0.50209333    0.94889587
 C                  0.67572315   -0.00604410   -0.95069482
 C                  0.24249769    0.76957089   -0.03884508
 C                 -2.00469623    0.83243723    0.95347597
 C                  1.96276281   -0.68726074   -0.99373953
 F                  0.06552195   -0.30545604    1.86891705
 F                 -0.30533598   -0.58502791   -1.80495000
 H                 -2.36151427    1.19187654    2.03374485
 H                  2.64364901   -0.46320231   -1.95360087
 H                 -2.22417301    1.55760790    0.19468039
 H                  1.85859610   -1.74276308   -1.07772782
 H                 -2.37773438   -0.14056226    0.60019411
 H                  2.49647513   -0.41465151   -0.03977408
13
Title
 C                 -0.49710302    0.50173631    0.96352344
 C                  0.67606907   -0.00380238   -0.95582361
 C                  0.24611802    0.76979852   -0.03742405
 C                 -2.00046438    0.84158274    0.93691619
 C                  1.96081662   -0.68392846   -0.99391764
 F                  0.05989223   -0.31202054    1.87844248
 F                 -0.30924171   -0.58610366   -1.80561614
 H                 -2.32358856    1.19342695    1.98275616
 H                  2.65190267   -0.47078677   -1.95444544
 H                 -2.21349472    1.55103178    0.19569267
 H                  1.87092014   -1.75110386   -1.09251572
 H                 -2.38621051   -0.16036753    0.59709014
 H                  2.51160766   -0.40359172   -0.06879185
13
Title
 C                 -0.49522196    0.50175925    0.97824673
 C                  0.67646496   -0.00192065   -0.96135091
 C                  0.24984840    0.77014379   -0.03618519
 C                 -1.99594572    0.85036779    0.92115864
 C                  1.95958442   -0.68034938   -0.99463010
 F                  0.05410064   -0.31865089    1.88798287
 F                 -0.31298341   -0.58715651   -1.80612277
 H                 -2.28622808    1.19294773    1.92781000
 H                  2.65664183   -0.47856466   -1.95032707
 H                 -2.20286195    1.54684772    0.19447279
 H                  1.88180364   -1.76059959   -1.10639987
 H                 -2.39533108   -0.17771740    0.59574607
 H                  2.52616375   -0.39347697   -0.09995049
13
Title
 C                 -0.49522197    0.50175931    0.97824617
 C                  0.67646498   -0.00192073   -0.96135071
 C                  0.24984827    0.77014374   -0.03618512
 C                 -1.99594599    0.85036787    0.92115993
 C                  1.95958435   -0.68034972   -0.99462979
 F                  0.05410075   -0.31865071    1.88798256
 F                 -0.31298328   -0.58715642   -1.80612278
 H                 -2.28622691    1.19294397    1.92780158
 H                  2.65664330   -0.47856348   -1.95032934
 H                 -2.20286234    1.54684812    0.19447288
 H                  1.88180336   -1.76059873   -1.10639953
 H                 -2.39533084   -0.17771619    0.59574602
 H                  2.52616245   -0.39347799   -0.09994983
13
Title
 C                 -0.49276435    0.50310470    1.00795528
 C                  0.67731431    0.00092300   -0.97376068
 C                  0.25761674    0.77092672   -0.03372625
 C                 -1.98548791    0.86605946    0.89092264
 C                  1.95922899   -0.67273784   -0.99820972
 F                  0.04167902   -0.33246423    1.90763926
 F                 -0.32014925   -0.58923671   -1.80666148
 H                 -2.21722237    1.19017294    1.81561715
 H                  2.65526146   -0.49433415   -1.92805705
 H                 -2.18225680    1.55083322    0.17817459
 H                  1.89959722   -1.77922619   -1.13085222
 H                 -2.41355856   -0.20017865    0.59916666
 H                  2.55544941   -0.37489154   -0.16569818
13
Title
 C                 -0.49197608    0.50455883    1.02291383
 C                  0.67771704    0.00194078   -0.98075851
 C                  0.26165870    0.77121660   -0.03224495
 C                 -1.97916501    0.87250272    0.87558977
 C                  1.96012526   -0.66885831   -1.00144968
 F                  0.03483074   -0.33984844    1.91804589
 F                 -0.32364395   -0.59028495   -1.80667265
 H                 -2.18877618    1.19135225    1.76671974
 H                  2.64891869   -0.50203844   -1.91047684
 H                 -2.17224375    1.56115823    0.15983722
 H                  1.90647055   -1.78639571   -1.14088262
 H                 -2.42186086   -0.20284528    0.60430619
 H                  2.57147095   -0.36569196   -0.19839744
13
Title
 C                 -0.49134006    0.50663767    1.03770034
 C                  0.67805779    0.00270857   -0.98828338
 C                  0.26576210    0.77130559   -0.03042331
 C                 -1.97189295    0.87761450    0.85948640
 C                  1.96174554   -0.66509760   -1.00590846
 F                  0.02746359   -0.34761048    1.92892262
 F                 -0.32707360   -0.59133816   -1.80648277
 H                 -2.16765123    1.19759468    1.73120133
 H                  2.63892715   -0.50918041   -1.88974152
 H                 -2.16214421    1.57747310    0.13356618
 H                  1.91175035   -1.79067062   -1.14877810
 H                 -2.42901395   -0.19801062    0.61188111
 H                  2.58927226   -0.35608876   -0.22896153
13
Title
 C                 -0.49074044    0.50935141    1.05175090
 C                  0.67828845    0.00323979   -0.99611558
 C                  0.26979320    0.77107238   -0.02818364
 C                 -1.96376241    0.88114381    0.84254548
 C                  1.96400819   -0.66166995   -1.01158048
 F                  0.01969173   -0.35559384    1.94005366
 F                 -0.33034689   -0.59236953   -1.80607570
 H                 -2.15645272    1.21108924    1.71519103
 H                  2.62623916   -0.51511912   -1.86820401
 H                 -2.15164062    1.59831983    0.10063424
 H                  1.91512784   -1.79105193   -1.15383770
 H                 -2.43449391   -0.18489291    0.62159535
 H                  2.60893788   -0.34598774   -0.25517491
13
Title
 C                 -0.49006267    0.51261235    1.06445420
 C                  0.67837048    0.00357375   -1.00391811
 C                  0.27359595    0.77042119   -0.02552456
 C                 -1.95511587    0.88318054    0.82523054
 C                  1.96673091   -0.65875926   -1.01819219
 F                  0.01173821   -0.36354160    1.95108995
 F                 -0.33335593   -0.59334450   -1.80545969
 H                 -2.15588781    1.23182125    1.71888787
 H                  2.61271083   -0.51918695   -1.84923893
 H                 -2.14039394    1.62085040    0.06413139
 H                  1.91645016   -1.78721230   -1.15562521
 H                 -2.43804254   -0.16408385    0.63269864
 H                  2.62983765   -0.33558811   -0.27542934
13
Title
 C                 -0.48920828    0.51633073    1.07559499
 C                  0.67828667    0.00377395   -1.01149861
 C                  0.27711792    0.76928987   -0.02245891
 C                 -1.94624915    0.88417343    0.80806222
 C                  1.96974536   -0.65639957   -1.02541627
 F                  0.00369669   -0.37134138    1.96188895
 F                 -0.33607267   -0.59425186   -1.80465137
 H                 -2.16454364    1.25786783    1.73649558
 H                  2.60033360   -0.52095659   -1.83594054
 H                 -2.12798317    1.64239674    0.02699047
 H                  1.91579584   -1.77951048   -1.15413049
 H                 -2.43986357   -0.13702347    0.64441729
 H                  2.65116042   -0.32514228   -0.28967420
13
Title
 C                 -0.48809362    0.52048167    1.08526158
 C                  0.67802779    0.00390404   -1.01883739
 C                  0.28039726    0.76761235   -0.01896264
 C                 -1.93726911    0.88466832    0.79133440
 C                  1.97297351   -0.65451611   -1.03303667
 F                 -0.00450878   -0.37904635    1.97253878
 F                 -0.33853187   -0.59510140   -1.80365292
 H                 -2.18049268    1.28705455    1.76095907
 H                  2.59073925   -0.52014907   -1.83076459
 H                 -2.11391602    1.66118672   -0.00899931
 H                  1.91327720   -1.76852142   -1.14945868
 H                 -2.44047477   -0.10514330    0.65619851
 H                  2.67220827   -0.31485372   -0.29879341
13
Title
 C                 -0.48664243    0.52507955    1.09356882
 C                  0.67758117    0.00401896   -1.02595606
 C                  0.28348998    0.76529695   -0.01498709
 C                 -1.92817400    0.88517888    0.77521841
 C                  1.97641631   -0.65299685   -1.04092663
 F                 -0.01301307   -0.38675081    1.98318434
 F                 -0.34077191   -0.59590582   -1.80245144
 H                 -2.20216890    1.31764984    1.78649598
 H                  2.58518317   -0.51651009   -1.83576777
 H                 -2.09771019    1.67592614   -0.04267454
 H                  1.90892180   -1.75488898   -1.14162639
 H                 -2.44063674   -0.06994744    0.66757767
 H                  2.69221968   -0.30496965   -0.30384432
13
Title
 C                 -0.48478703    0.53013246    1.10054617
 C                  0.67693170    0.00416845   -1.03283201
 C                  0.28643508    0.76223337   -0.01049086
 C                 -1.91893761    0.88619805    0.75990043
 C                  1.98013817   -0.65170498   -1.04900866
 F                 -0.02192831   -0.39450892    1.99391654
 F                 -0.34280862   -0.59667124   -1.80102862
 H                 -2.22829928    1.34826025    1.80865193
 H                  2.58438194   -0.50988108   -1.85236313
 H                 -2.07898560    1.68542624   -0.07294981
 H                  1.90269794   -1.73949392   -1.13060108
 H                 -2.44144617   -0.03350398    0.67803349
 H                  2.71019675   -0.29585530   -0.30586712
13
Title
 C                 -0.48247826    0.53561121    1.10615120
 C                  0.67606897    0.00439979   -1.03937816
 C                  0.28925173    0.75831311   -0.00546592
 C                 -1.90954233    0.88821121    0.74562403
 C                  1.98426586   -0.65046252   -1.05726126
 F                 -0.03131119   -0.40231012    2.00474006
 F                 -0.34463511   -0.59739593   -1.79937018
 H                 -2.25763959    1.37766556    1.82394395
 H                  2.58814579   -0.50039030   -1.88063049
 H                 -2.05755287    1.68860240   -0.09870181
 H                  1.89458822   -1.72362457   -1.11642357
 H                 -2.44439248    0.00131929    0.68698014
 H                  2.72493241   -0.28797509   -0.30593636
13
Title
 C                 -0.48247821    0.53561134    1.10615140
 C                  0.67606893    0.00439982   -1.03937831
 C                  0.28925182    0.75831308   -0.00546588
 C                 -1.90954222    0.88821117    0.74562424
 C                  1.98426574   -0.65046253   -1.05726105
 F                 -0.03131134   -0.40231015    2.00474026
 F                 -0.34463518   -0.59739594   -1.79937011
 H                 -2.25763859    1.37766442    1.82394172
 H                  2.58814774   -0.50038971   -1.88063363
 H                 -2.05755379    1.68860493   -0.09870468
 H                  1.89458879   -1.72362445   -1.11642450
 H                 -2.44439128    0.00131740    0.68697880
 H                  2.72493173   -0.28797526   -0.30593724
13
Title
 C                 -0.47648263    0.54745323    1.11304316
 C                  0.67373891    0.00526790   -1.05090151
 C                  0.29452451    0.74764387    0.00593042
 C                 -1.89039343    0.89676233    0.72132184
 C                  1.99439668   -0.64723113   -1.07450612
 F                 -0.05136088   -0.41768935    2.02626520
 F                 -0.34756867   -0.59868896   -1.79535444
 H                 -2.32027370    1.42870425    1.82450583
 H                  2.60343751   -0.47557422   -1.96337468
 H                 -2.00723002    1.67362114   -0.13309788
 H                  1.87314190   -1.69725338   -1.07976515
 H                 -2.46287638    0.05347652    0.69832159
 H                  2.74008100   -0.27768262   -0.30468170
13
Title
 C                 -0.47290674    0.55348962    1.11437264
 C                  0.67234635    0.00594956   -1.05557122
 C                  0.29699228    0.74093083    0.01203449
 C                 -1.88090645    0.90353125    0.71179842
 C                  2.00060868   -0.64484465   -1.08366848
 F                 -0.06179825   -0.42498901    2.03662368
 F                 -0.34863235   -0.59923587   -1.79304817
 H                 -2.35047388    1.44884547    1.80769246
 H                  2.61066417   -0.46253490   -2.01006090
 H                 -1.97944543    1.65611763   -0.14135555
 H                  1.86040974   -1.68974480   -1.05844652
 H                 -2.47959028    0.06716998    0.70022088
 H                  2.73921618   -0.27571843   -0.30530463
13
Title
 C                 -0.46907406    0.55937210    1.11447177
 C                  0.67087930    0.00679645   -1.05938888
 C                  0.29937678    0.73341698    0.01819240
 C                 -1.87177628    0.91166703    0.70420941
 C                  2.00755556   -0.64182957   -1.09328016
 F                 -0.07232926   -0.43186348    2.04650479
 F                 -0.34942125   -0.59970781   -1.79059426
 H                 -2.37812589    1.46502798    1.77983859
 H                  2.61519583   -0.45063104   -2.05501974
 H                 -1.95091581    1.63375438   -0.14480613
 H                  1.84695816   -1.68667469   -1.03612167
 H                 -2.49987587    0.07342308    0.69963455
 H                  2.73294869   -0.27570902   -0.30754552
13
Title
 C                 -0.46507575    0.56498564    1.11354985
 C                  0.66939471    0.00779423   -1.06235243
 C                  0.30172569    0.72518943    0.02428219
 C                 -1.86321908    0.92076868    0.69855893
 C                  2.01512307   -0.63822832   -1.10340419
 F                 -0.08288694   -0.43826511    2.05585240
 F                 -0.34995073   -0.60010581   -1.78802080
 H                 -2.40239822    1.47745889    1.74196266
 H                  2.61612043   -0.44065068   -2.09564732
 H                 -1.92224214    1.60847234   -0.14524840
 H                  1.83327794   -1.68729473   -1.01344248
 H                 -2.52156992    0.07461040    0.69671802
 H                  2.72210741   -0.27723342   -0.31150747
13
Title
 C                 -0.46098132    0.57026570    1.11181576
 C                  0.66794007    0.00892549   -1.06450142
 C                  0.30410018    0.71629779    0.03022686
 C                 -1.85539774    0.93045209    0.69481435
 C                  2.02317259   -0.63414318   -1.11411219
 F                 -0.09346846   -0.44419634    2.06467855
 F                 -0.35024175   -0.60043436   -1.78534032
 H                 -2.42282084    1.48655271    1.69515001
 H                  2.61311026   -0.43305108   -2.13048666
 H                 -1.89379775    1.58224788   -0.14488133
 H                  1.81982468   -1.69026887   -0.99094645
 H                 -2.54248110    0.07323798    0.69161181
 H                  2.70774157   -0.27976042   -0.31698496
13
Title
 C                 -0.45684869    0.57517183    1.10945841
 C                  0.66655717    0.01017092   -1.06588576
 C                  0.30656453    0.70676689    0.03597199
 C                 -1.84843030    0.94039470    0.69294809
 C                  2.03155006   -0.62970307   -1.12547070
 F                 -0.10409793   -0.44967582    2.07301768
 F                 -0.35031346   -0.60069837   -1.78255660
 H                 -2.43913442    1.49281917    1.64049512
 H                  2.60617911   -0.42807804   -2.15879310
 H                 -1.86579561    1.55691995   -0.14604944
 H                  1.80703643   -1.69407756   -0.96913620
 H                 -2.56076177    0.07134018    0.68442335
 H                  2.69098746   -0.28271104   -0.32354258
13
Title
 C                 -0.45273809    0.57966730    1.10665196
 C                  0.66528700    0.01150707   -1.06655425
 C                  0.30917843    0.69662294    0.04146534
 C                 -1.84240273    0.95033142    0.69292148
 C                  2.04007870   -0.62504712   -1.13751797
 F                 -0.11479182   -0.45471623    2.08089504
 F                 -0.35018172   -0.60090179   -1.77967336
 H                 -2.45125050    1.49687226    1.57930893
 H                  2.59555825   -0.42584821   -2.18022742
 H                 -1.83836266    1.53403354   -0.15094996
 H                  1.79534913   -1.69727565   -0.94854329
 H                 -2.57497993    0.07035805    0.67525826
 H                  2.67304072   -0.28548253   -0.33056745
13
Title
 C                 -0.44871763    0.58371480    1.10356440
 C                  0.66417097    0.01290466   -1.06655778
 C                  0.31199284    0.68590936    0.04665191
 C                 -1.83736078    0.96005254    0.69462670
 C                  2.04856095   -0.62031323   -1.15024805
 F                 -0.12554599   -0.45932018    2.08831948
 F                 -0.34986081   -0.60104779   -1.77669853
 H                 -2.45935610    1.49952420    1.51335089
 H                  2.58166669   -0.42636921   -2.19477738
 H                 -1.81157534    1.51459081   -0.16120236
 H                  1.78517806   -1.69864274   -0.92972544
 H                 -2.58412082    0.07119239    0.66425872
 H                  2.65511521   -0.28747950   -0.33734029
13
Title
 C                 -0.44485557    0.58728622    1.10035455
 C                  0.66324802    0.01433102   -1.06595406
 C                  0.31505251    0.67467227    0.05148639
 C                 -1.83328223    0.96941737    0.69783537
 C                  2.05680533   -0.61561909   -1.16362300
 F                 -0.13635421   -0.46349080    2.09529926
 F                 -0.34936442   -0.60113942   -1.77363995
 H                 -2.46409728    1.50190803    1.44485585
 H                  2.56508023   -0.42954010   -2.20280196
 H                 -1.78545110    1.49882724   -0.17745207
 H                  1.77686924   -1.69727103   -0.91319504
 H                 -2.58757857    0.07430035    0.65160501
 H                  2.63831911   -0.28816863   -0.34316428
13
Title
 C                 -0.44120797    0.59037161    1.09716055
 C                  0.66255250    0.01575502   -1.06480359
 C                  0.31840513    0.66292367    0.05594889
 C                 -1.83005402    0.97835953    0.70219887
 C                  2.06466038   -0.61104181   -1.17760587
 F                 -0.14724232   -0.46724259    2.10186177
 F                 -0.34870352   -0.60117968   -1.77049563
 H                 -2.46673347    1.50558690    1.37634166
 H                  2.54646245   -0.43518063   -2.20504860
 H                 -1.75994166    1.48622064   -0.19929379
 H                  1.77067005   -1.69256524   -0.89935374
 H                 -2.58507200    0.07982629    0.63747138
 H                  2.62351272   -0.28712614   -0.34751801
13
Title
 C                 -0.44120801    0.59037151    1.09716060
 C                  0.66255257    0.01575495   -1.06480359
 C                  0.31840507    0.66292393    0.05594878
 C                 -1.83005481    0.97836024    0.70219940
 C                  2.06466011   -0.61104194   -1.17760570
 F                 -0.14724217   -0.46724250    2.10186160
 F                 -0.34870351   -0.60117966   -1.77049572
 H                 -2.46672489    1.50557998    1.37633997
 H                  2.54646375   -0.43518032   -2.20504740
 H                 -1.75994141    1.48622152   -0.19929678
 H                  1.77067008   -1.69256694   -0.89935414
 H                 -2.58507336    0.07982352    0.63747116
 H                  2.62351386   -0.28712596   -0.34751649
13
Title
 C                 -0.43472292    0.59509588    1.09126524
 C                  0.66198577    0.01848078   -1.06107017
 C                  0.32623628    0.63766917    0.06380150
 C                 -1.82527385    0.99490041    0.71266190
 C                  2.07879725   -0.60233372   -1.20727918
 F                 -0.16958396   -0.47357821    2.11392938
 F                 -0.34690064   -0.60111345   -1.76387039
 H                 -2.47400121    1.52565844    1.24974348
 H                  2.50611893   -0.45300217   -2.19707972
 H                 -1.71052138    1.46624936   -0.25455657
 H                  1.76529683   -1.67179733   -0.88096755
 H                 -2.56169754    0.09790505    0.60523443
 H                  2.60192220   -0.27870843   -0.35117703
13
Title
 C                 -0.43198538    0.59671868    1.08878181
 C                  0.66220737    0.01970789   -1.05858990
 C                  0.33083712    0.62403793    0.06722868
 C                 -1.82316233    1.00240951    0.71784627
 C                  2.08486064   -0.59820358   -1.22272336
 F                 -0.18119829   -0.47617205    2.11949676
 F                 -0.34575476   -0.60100762   -1.76034609
 H                 -2.48390658    1.54741833    1.19687230
 H                  2.48641385   -0.46461332   -2.19063945
 H                 -1.68680039    1.45661062   -0.28430915
 H                  1.76645895   -1.65544602   -0.87707284
 H                 -2.54074999    0.11005988    0.58740552
 H                  2.59568869   -0.27103835   -0.35105312
13
Title
 C                 -0.42968056    0.59781169    1.08677420
 C                  0.66283839    0.02076692   -1.05581223
 C                  0.33591598    0.60980579    0.07033822
 C                 -1.82092835    1.00933023    0.72245158
 C                  2.09003339   -0.59423065   -1.23809021
 F                 -0.19308765   -0.47834665    2.12471909
 F                 -0.34445232   -0.60085387   -1.75668980
 H                 -2.50055885    1.57961343    1.15355577
 H                  2.46899756   -0.47738833   -2.18631321
 H                 -1.66426128    1.44601196   -0.31255139
 H                  1.77033484   -1.63547491   -0.87712110
 H                 -2.51408577    0.12360797    0.56886029
 H                  2.59263070   -0.26115736   -0.35065474
13
Title
 C                 -0.42787082    0.59835265    1.08535242
 C                  0.66392350    0.02158787   -1.05286690
 C                  0.34142464    0.59514722    0.07316193
 C                 -1.81851044    1.01571849    0.72623751
 C                  2.09415207   -0.59040596   -1.25284190
 F                 -0.20514616   -0.48006615    2.12953933
 F                 -0.34301060   -0.60065480   -1.75293799
 H                 -2.52348084    1.62183427    1.11986363
 H                  2.45553686   -0.49069030   -2.18747942
 H                 -1.64344990    1.43398854   -0.33717353
 H                  1.77682842   -1.61276660   -0.88116314
 H                 -2.48273452    0.13763365    0.55008273
 H                  2.59260387   -0.24940795   -0.35114016
13
Title
 C                 -0.42657751    0.59833870    1.08458086
 C                  0.66549617    0.02210785   -1.04989068
 C                  0.34730196    0.58021050    0.07577843
 C                 -1.81599057    1.02181183    0.72914424
 C                  2.09714089   -0.58666546   -1.26655171
 F                 -0.21730005   -0.48131400    2.13392783
 F                 -0.34144645   -0.60041396   -1.74911920
 H                 -2.55015240    1.67165259    1.09426830
 H                  2.44724272   -0.50400265   -2.19691750
 H                 -1.62475081    1.42039306   -0.35666500
 H                  1.78566514   -1.58855628   -0.88894730
 H                 -2.44807763    0.15103127    0.53147085
 H                  2.59530716   -0.23620943   -0.35370821
13
Title
 C                 -0.42578732    0.59777489    1.08448551
 C                  0.66758823    0.02227170   -1.04700862
 C                  0.35349847    0.56506831    0.07830823
 C                 -1.81350508    1.02796474    0.73121485
 C                  2.09902227   -0.58288320   -1.27902877
 F                 -0.22954177   -0.48208804    2.13788636
 F                 -0.33976932   -0.60013453   -1.74524212
 H                 -2.57724612    1.72575368    1.07468707
 H                  2.44457402   -0.51706148   -2.21597141
 H                 -1.60834405    1.40529735   -0.37014170
 H                  1.79647004   -1.56428433   -0.90000355
 H                 -2.41158281    0.16261380    0.51324396
 H                  2.60042032   -0.22192535   -0.35941656
13
Title
 C                 -0.42546977    0.59666147    1.08507273
 C                  0.67023590    0.02202574   -1.04433553
 C                  0.35997427    0.54974228    0.08089860
 C                 -1.81116684    1.03455031    0.73251512
 C                  2.09989393   -0.57888736   -1.29031651
 F                 -0.24190638   -0.48238751    2.14142931
 F                 -0.33798183   -0.59981885   -1.74130246
 H                 -2.60169634    1.78090462    1.05931001
 H                  2.44722583   -0.52981161   -2.24420271
 H                 -1.59428746    1.38893015   -0.37714334
 H                  1.80881673   -1.54158525   -0.91371754
 H                 -2.37470159    0.17115913    0.49548066
 H                  2.60768974   -0.20682952   -0.36912722
13
Title
 C                 -0.42558800    0.59498885    1.08634077
 C                  0.67348045    0.02131380   -1.04198169
 C                  0.36669113    0.53423405    0.08371380
 C                 -1.80903922    1.04189804    0.73310002
 C                  2.09990258   -0.57448050   -1.30063907
 F                 -0.25444597   -0.48220587    2.14457013
 F                 -0.33608231   -0.59946860   -1.73729116
 H                 -2.62111712    1.83435987    1.04684494
 H                  2.45428788   -0.54227845   -2.27959348
 H                 -1.58257867    1.37165794   -0.37749480
 H                  1.82225284   -1.52229377   -0.92936920
 H                 -2.33880743    0.17550261    0.47819979
 H                  2.61694725   -0.19112095   -0.38351183
13
Title
 C                 -0.42610227    0.59273988    1.08828168
 C                  0.67736128    0.02007818   -1.04005679
 C                  0.37360006    0.51855972    0.08692609
 C                 -1.80715092    1.05025239    0.73301104
 C                  2.09921787   -0.56946879   -1.31031763
 F                 -0.26720203   -0.48152980    2.14731344
 F                 -0.33406911   -0.59908565   -1.73320363
 H                 -2.63377257    1.88384270    1.03645697
 H                  2.46447524   -0.55443269   -2.31909738
 H                 -1.57318043    1.35400642   -0.37129362
 H                  1.83633040   -1.50835421   -0.94617230
 H                 -2.30512387    0.17473624    0.46147817
 H                  2.62808887   -0.17496017   -0.40304099
13
Title
 C                 -0.42696747    0.58990092    1.09087239
 C                  0.68189854    0.01826900   -1.03866662
 C                  0.38062462    0.50279082    0.09069867
 C                 -1.80552262    1.05972654    0.73228828
 C                  2.09801191   -0.56370962   -1.31967903
 F                 -0.28017088   -0.48034559    2.14965192
 F                 -0.33194702   -0.59867354   -1.72905115
 H                 -2.63845635    1.92738561    1.02764752
 H                  2.47632957   -0.56609965   -2.35922843
 H                 -1.56600719    1.33670431   -0.35904047
 H                  1.85065971   -1.50151421   -0.96334793
 H                 -2.27465351    0.16850846    0.44559024
 H                  2.64102513   -0.15851654   -0.42789912
13
Title
 C                 -0.42696748    0.58990093    1.09087239
 C                  0.68189859    0.01826896   -1.03866667
 C                  0.38062465    0.50279070    0.09069873
 C                 -1.80552229    1.05972658    0.73228827
 C                  2.09801207   -0.56370928   -1.31967970
 F                 -0.28017096   -0.48034556    2.14965195
 F                 -0.33194700   -0.59867357   -1.72905110
 H                 -2.63845883    1.92738749    1.02764988
 H                  2.47632797   -0.56610039   -2.35922443
 H                 -1.56600748    1.33670562   -0.35904142
 H                  1.85065869   -1.50151713   -0.96334633
 H                 -2.27465440    0.16850550    0.44558863
 H                  2.64102609   -0.15851596   -0.42789831
13
Title
 C                 -0.42952243    0.58250165    1.09776474
 C                  0.69281653    0.01286437   -1.03778295
 C                  0.39457100    0.47158029    0.10038067
 C                 -1.80315891    1.08164045    0.72921897
 C                  2.09464826   -0.54994788   -1.33840753
 F                 -0.30643450   -0.47646354    2.15306789
 F                 -0.32744861   -0.59778995   -1.72069845
 H                 -2.62187457    1.99052640    1.01383057
 H                  2.49937135   -0.58658124   -2.42859312
 H                 -1.55740264    1.30693392   -0.32155358
 H                  1.87930351   -1.51190830   -0.99658227
 H                 -2.22568384    0.14251778    0.41868761
 H                  2.67174906   -0.12556883   -0.49224443
13
Title
 C                 -0.43108609    0.57802031    1.10188520
 C                  0.69903942    0.00932233   -1.03830740
 C                  0.40127491    0.45646154    0.10637697
 C                 -1.80247775    1.09356057    0.72710948
 C                  2.09272067   -0.54226283   -1.34803818
 F                 -0.31952396   -0.47381586    2.15414894
 F                 -0.32512045   -0.59733612   -1.71658863
 H                 -2.60104235    2.00849835    1.00861958
 H                  2.50831375   -0.59461303   -2.45348881
 H                 -1.55506723    1.29636347   -0.30052105
 H                  1.89380455   -1.52734227   -1.01237279
 H                 -2.20736053    0.12603972    0.40916456
 H                  2.68921650   -0.10937868   -0.53013526
13
Title
 C                 -0.43276686    0.57308507    1.10632567
 C                  0.70564132    0.00529568   -1.03939826
 C                  0.40770948    0.44179566    0.11311979
 C                 -1.80213543    1.10571285    0.72482534
 C                  2.09072981   -0.53437368   -1.35792978
 F                 -0.33249250   -0.47074644    2.15483984
 F                 -0.32276529   -0.59688550   -1.71256811
 H                 -2.57292367    2.01743124    1.00454307
 H                  2.51457735   -0.60076240   -2.47059849
 H                 -1.55321236    1.28965768   -0.28134002
 H                  1.90880190   -1.54678395   -1.02792089
 H                 -2.19281300    0.10981720    0.40309178
 H                  2.70792499   -0.09344605   -0.57051818
13
Title
 C                 -0.43452371    0.56774728    1.11099719
 C                  0.71252274    0.00085568   -1.04094856
 C                  0.41385028    0.42761290    0.12054592
 C                 -1.80210004    1.11781362    0.72252907
 C                  2.08872699   -0.52653944   -1.36810164
 F                 -0.34530877   -0.46729476    2.15517301
 F                 -0.32039532   -0.59644524   -1.70865700
 H                 -2.53871206    2.01803749    1.00171636
 H                  2.51780109   -0.60483617   -2.47995846
 H                 -1.55117332    1.28724762   -0.26645351
 H                  1.92457744   -1.56775578   -1.04357545
 H                 -2.18170715    0.09552889    0.40082992
 H                  2.72778227   -0.07774363   -0.61243966
