# Supplementary material for: Low dimensional representations along intrinsic reaction coordinates and molecular dynamics trajectories using interatomic distance matrices
Source: Chem Sci. 2019 Sep 18;10(43):9954–68. doi: 10.1039/c9sc02742d (PMC6991188; doi:10.1039/c9sc02742d)
Supplement: Supplementary file 1 [file SC-010-C9SC02742D-s001.zip › C9SC02742D-SI/ESI_xyz_files/input_files/bifurcation/bifur_traj_A.xyz]

13
Title
 C                  0.05591523    0.03812228    0.65258121
 C                  0.04095898    0.06790105   -0.74428302
 C                  1.32130607    0.42862684   -0.01676319
 C                 -0.62926518    1.12071978    1.52303075
 C                 -0.62353904    1.16694337   -1.56878684
 F                  0.09406899   -1.13132037    1.38408661
 F                  0.04227247   -1.09403137   -1.28905183
 H                 -0.51426886    1.96947158    0.96755103
 H                 -0.62433933    2.01477853   -0.82034938
 H                 -1.72048128    1.04884579    1.67972985
 H                 -1.57595724    0.85039087   -1.79872370
 H                 -0.24966544    1.07244303    2.54834821
 H                  0.14544941    1.38913961   -2.53176259
13
Title
 C                  0.05140507    0.03822405    0.66149575
 C                  0.03903519    0.06919514   -0.73388801
 C                  1.32855401    0.42818783   -0.02079408
 C                 -0.63110116    1.12571388    1.51497740
 C                 -0.62140546    1.16639043   -1.57821305
 F                  0.09658393   -1.13203225    1.38181113
 F                  0.03909678   -1.09906673   -1.28768829
 H                 -0.54543922    1.94660282    0.97997009
 H                 -0.61157274    2.06143536   -0.80542578
 H                 -1.71760644    1.06164502    1.66539301
 H                 -1.60488318    0.82658685   -1.76377241
 H                 -0.23149901    1.08645667    2.58000407
 H                  0.17095795    1.40641023   -2.56797877
13
Title
 C                  0.04538318    0.03911353    0.67541663
 C                  0.03663274    0.07247588   -0.72387314
 C                  1.33708999    0.42736493   -0.02534144
 C                 -0.63344655    1.12832446    1.50803197
 C                 -0.61609786    1.16713905   -1.58819236
 F                  0.09947823   -1.13283077    1.37887379
 F                  0.03572840   -1.10615684   -1.28710957
 H                 -0.57176211    1.96060311    0.98175341
 H                 -0.59981815    2.10219846   -0.81059639
 H                 -1.71363182    1.06826737    1.64523554
 H                 -1.64623884    0.80092170   -1.73165984
 H                 -0.21044354    1.10673033    2.60057185
 H                  0.17418874    1.41927020   -2.58198657
13
Title
 C                  0.03904854    0.04084257    0.69172498
 C                  0.03429251    0.07698432   -0.71626104
 C                  1.34525847    0.42623671   -0.02953914
 C                 -0.63558566    1.12807340    1.50404694
 C                 -0.60924997    1.16916482   -1.59676820
 F                  0.10224809   -1.13360309    1.37580454
 F                  0.03272999   -1.11393740   -1.28732517
 H                 -0.58754254    2.01038529    0.97155422
 H                 -0.59144615    2.12470342   -0.83885151
 H                 -1.71112471    1.06616203    1.62411969
 H                 -1.68186860    0.78245492   -1.70748709
 H                 -0.19355793    1.12986416    2.59989063
 H                  0.15210559    1.42368469   -2.56926077
13
Title
 C                  0.03324051    0.04315176    0.70784074
 C                  0.03231193    0.08173011   -0.71108319
 C                  1.35228411    0.42494735   -0.03305355
 C                 -0.63717918    1.12682568    1.50221654
 C                 -0.60257026    1.17181033   -1.60343315
 F                  0.10467900   -1.13431822    1.37295314
 F                  0.03023769   -1.12135604   -1.28798181
 H                 -0.59488358    2.06987195    0.95968050
 H                 -0.58637576    2.13057580   -0.88118396
 H                 -1.71113220    1.05767869    1.60527176
 H                 -1.70294610    0.77364654   -1.69108693
 H                 -0.18283188    1.15258913    2.58255319
 H                  0.11441650    1.42092753   -2.53968109
13
Title
 C                  0.02796504    0.04592183    0.72335222
 C                  0.03065684    0.08643786   -0.70750198
 C                  1.35841077    0.42352190   -0.03605694
 C                 -0.63835328    1.12585158    1.50141913
 C                 -0.59648442    1.17469523   -1.60862047
 F                  0.10687308   -1.13501986    1.37029140
 F                  0.02807382   -1.12838720   -1.28885442
 H                 -0.59712831    2.12505333    0.95185355
 H                 -0.58361663    2.12556953   -0.93146216
 H                 -1.71322943    1.04512597    1.58863802
 H                 -1.71085215    0.77262331   -1.68020915
 H                 -0.17684290    1.17457422    2.55487373
 H                  0.06843588    1.41329770   -2.50182830
13
Title
 C                  0.02309668    0.04916144    0.73843907
 C                  0.02926805    0.09110207   -0.70495944
 C                  1.36393197    0.42192767   -0.03872042
 C                 -0.63930180    1.12565688    1.50107841
 C                 -0.59111347    1.17759016   -1.61255638
 F                  0.10894406   -1.13575140    1.36773306
 F                  0.02608688   -1.13521963   -1.28985699
 H                 -0.59600236    2.17170700    0.94958435
 H                 -0.58260515    2.11372928   -0.98690561
 H                 -1.71681711    1.02953935    1.57366230
 H                 -1.70753591    0.77800129   -1.67351512
 H                 -0.17423246    1.19631399    2.52052762
 H                  0.01848046    1.40226211   -2.46163685
13
Title
 C                  0.01849985    0.05299837    0.75350359
 C                  0.02810954    0.09582995   -0.70312575
 C                  1.36910254    0.42008008   -0.04118164
 C                 -0.64024243    1.12653215    1.50085062
 C                 -0.58663226    1.18023828   -1.61513565
 F                  0.11100331   -1.13656203    1.36517234
 F                  0.02414827   -1.14212286   -1.29097501
 H                 -0.59222737    2.20868194    0.95337814
 H                 -0.58315344    2.09831200   -1.04638525
 H                 -1.72138924    1.01103405    1.55981286
 H                 -1.69371472    0.78941727   -1.67047040
 H                 -0.17389082    1.21874751    2.48167515
 H                 -0.03180537    1.38884017   -2.42542167
13
Title
 C                  0.01406004    0.05773026    0.76912027
 C                  0.02718973    0.10081192   -0.70181425
 C                  1.37415460    0.41780932   -0.04355938
 C                 -0.64148998    1.12888717    1.50038701
 C                 -0.58346617    1.18215497   -1.61575855
 F                  0.11318286   -1.13752476    1.36247138
 F                  0.02211913   -1.14946970   -1.29224142
 H                 -0.58584145    2.23454169    0.96427603
 H                 -0.58542949    2.08364581   -1.10927214
 H                 -1.72646409    0.98891823    1.54669659
 H                 -1.66851919    0.80766618   -1.67134329
 H                 -0.17458725    1.24345699    2.44030248
 H                 -0.07735634    1.37396088   -2.40359531
13
Title
 C                  0.00994707    0.06364205    0.78523309
 C                  0.02663407    0.10606559   -0.70096917
 C                  1.37906012    0.41492842   -0.04584779
 C                 -0.64354195    1.13331321    1.49915899
 C                 -0.58245021    1.18230777   -1.61324244
 F                  0.11555208   -1.13870472    1.35957660
 F                  0.01991856   -1.15741039   -1.29366256
 H                 -0.57672218    2.24474681    0.98374081
 H                 -0.58980230    2.07892565   -1.17091976
 H                 -1.73105646    0.96292033    1.53483710
 H                 -1.63165752    0.83352764   -1.67724239
 H                 -0.17414232    1.27185921    2.40237307
 H                 -0.10848127    1.35898010   -2.41436951
13
Title
 C                  0.00690348    0.07015308    0.79960116
 C                  0.02663645    0.11088909   -0.70056535
 C                  1.38314873    0.41164466   -0.04774837
 C                 -0.64668385    1.13960781    1.49681362
 C                 -0.58368905    1.17989201   -1.60760558
 F                  0.11786419   -1.13999071    1.35682063
 F                  0.01775236   -1.16502056   -1.29504319
 H                 -0.56630357    2.23542167    1.00920260
 H                 -0.59564656    2.09521600   -1.21864642
 H                 -1.73341526    0.93670830    1.52642087
 H                 -1.59205995    0.86259785   -1.68815531
 H                 -0.16984806    1.30172748    2.38012423
 H                 -0.11764961    1.34494519   -2.46499570
13
Title
 C                  0.00690302    0.07015379    0.79960244
 C                  0.02663678    0.11088946   -0.70056525
 C                  1.38314926    0.41164417   -0.04774814
 C                 -0.64668466    1.13960722    1.49681284
 C                 -0.58368777    1.17989065   -1.60760611
 F                  0.11786424   -1.13999136    1.35681993
 F                  0.01775246   -1.16502062   -1.29504357
 H                 -0.56630134    2.23543705    1.00919794
 H                 -0.59564685    2.09523919   -1.21864763
 H                 -1.73341772    0.93670446    1.52641844
 H                 -1.59205059    0.86260010   -1.68815475
 H                 -0.16984272    1.30173277    2.38012635
 H                 -0.11767724    1.34493242   -2.46497339
13
Title
 C                  0.00479340    0.08302004    0.81987286
 C                  0.02823331    0.11805123   -0.70038286
 C                  1.38820359    0.40464039   -0.05012427
 C                 -0.65559965    1.15506422    1.49004913
 C                 -0.58701496    1.17084417   -1.59380465
 F                  0.12185547   -1.14247816    1.35226948
 F                  0.01389594   -1.17757284   -1.29727654
 H                 -0.54693046    2.17660225    1.06123471
 H                 -0.60681188    2.17843955   -1.26944321
 H                 -1.73013472    0.89319837    1.52184414
 H                 -1.54611775    0.91106323   -1.72036458
 H                 -0.15106603    1.35814837    2.38821455
 H                 -0.10472102    1.31128685   -2.60867827
13
Title
 C                  0.00563469    0.08974387    0.82683890
 C                  0.02982560    0.12066181   -0.70035288
 C                  1.38950069    0.40063380   -0.05076892
 C                 -0.66132961    1.16405657    1.48650008
 C                 -0.58710556    1.16599172   -1.58711441
 F                  0.12373088   -1.14371070    1.35023192
 F                  0.01199675   -1.18309918   -1.29819679
 H                 -0.53791152    2.13629192    1.08370517
 H                 -0.61078562    2.23145533   -1.28360476
 H                 -1.72511195    0.87526925    1.52528821
 H                 -1.54954603    0.92834909   -1.74252819
 H                 -0.14031359    1.38485255    2.41026344
 H                 -0.09678094    1.28720076   -2.67758552
13
Title
 C                  0.00810228    0.09713529    0.83192032
 C                  0.03213690    0.12263331   -0.70027157
 C                  1.38994712    0.39589954   -0.05104123
 C                 -0.66814073    1.17387248    1.48368895
 C                 -0.58554110    1.16170925   -1.58087639
 F                  0.12566792   -1.14496655    1.34819288
 F                  0.00994943   -1.18846058   -1.29900936
 H                 -0.52845587    2.09655935    1.09905771
 H                 -0.61265139    2.28427277   -1.29519958
 H                 -1.71808660    0.85972887    1.53346450
 H                 -1.57465387    0.94112907   -1.77046873
 H                 -0.13207698    1.41015464    2.44017489
 H                 -0.09219205    1.25531693   -2.73676782
13
Title
 C                  0.01306801    0.10572791    0.83460860
 C                  0.03553109    0.12366816   -0.70007221
 C                  1.38919671    0.38989498   -0.05077621
 C                 -0.67646906    1.18408130    1.48301610
 C                 -0.58229305    1.15865232   -1.57560511
 F                  0.12778379   -1.14622623    1.34603384
 F                  0.00758268   -1.19378974   -1.29967170
 H                 -0.51672851    2.07187505    1.09765196
 H                 -0.61070676    2.32899146   -1.30663782
 H                 -1.70955225    0.84760490    1.54855008
 H                 -1.62153618    0.95028133   -1.80519360
 H                 -0.13104650    1.43243196    2.47498212
 H                 -0.09393238    1.21188892   -2.77819718
13
Title
 C                  0.02118404    0.11508155    0.83371244
 C                  0.04005052    0.12309601   -0.69972905
 C                  1.38679556    0.38263088   -0.04971709
 C                 -0.68570795    1.19280183    1.48660316
 C                 -0.57848386    1.15794139   -1.57303304
 F                  0.12995528   -1.14723784    1.34387656
 F                  0.00497628   -1.19846606   -1.30000563
 H                 -0.50182537    2.08461376    1.06635104
 H                 -0.60261378    2.34882196   -1.31875229
 H                 -1.70253327    0.84226981    1.57152351
 H                 -1.67611179    0.95693098   -1.84077618
 H                 -0.14415170    1.44626128    2.50530437
 H                 -0.10527588    1.15796205   -2.78489517
13
Title
 C                  0.03070022    0.12320852    0.82970332
 C                  0.04462499    0.12097200   -0.69938430
 C                  1.38329280    0.37556822   -0.04804626
 C                 -0.69339443    1.19891285    1.49365823
 C                 -0.57607968    1.15956816   -1.57417339
 F                  0.13176454   -1.14768425    1.34210930
 F                  0.00264723   -1.20149708   -1.29991438
 H                 -0.48900590    2.12420610    1.01599297
 H                 -0.58968694    2.33664941   -1.32980643
 H                 -1.70120628    0.84477588    1.59669828
 H                 -1.71277206    0.96217877   -1.86509788
 H                 -0.16984050    1.44856871    2.52025142
 H                 -0.12337432    1.10651871   -2.75437780
13
Title
 C                  0.04027477    0.12983860    0.82416968
 C                  0.04873966    0.11797009   -0.69915921
 C                  1.37938657    0.36917795   -0.04607334
 C                 -0.69898393    1.20392737    1.50186632
 C                 -0.57529380    1.16231626   -1.57785386
 F                  0.13321346   -1.14763680    1.34070751
 F                  0.00067599   -1.20316057   -1.29952590
 H                 -0.48201440    2.16426999    0.96508357
 H                 -0.57447133    2.30463557   -1.33926219
 H                 -1.70527167    0.85210367    1.62034286
 H                 -1.72860559    0.96690878   -1.87735288
 H                 -0.20137068    1.44358553    2.52224139
 H                 -0.14359464    1.06231778   -2.70248335
13
Title
 C                  0.04973779    0.13547323    0.81785043
 C                  0.05243768    0.11442541   -0.69909873
 C                  1.37527891    0.36322158   -0.04389304
 C                 -0.70300546    1.20889257    1.51022985
 C                 -0.57575088    1.16538923   -1.58305993
 F                  0.13444528   -1.14721308    1.33952357
 F                 -0.00106590   -1.20391062   -1.29893356
 H                 -0.48110577    2.19523387    0.92008681
 H                 -0.55776585    2.26252429   -1.34726812
 H                 -1.71313238    0.86239019    1.64203359
 H                 -1.72911475    0.97151618   -1.88055455
 H                 -0.23534080    1.43478564    2.51625552
 H                 -0.16372446    1.02385026   -2.63986509
13
Title
 C                  0.05924950    0.14051889    0.81094321
 C                  0.05583378    0.11040880   -0.69923637
 C                  1.37096000    0.35741148   -0.04149139
 C                 -0.70596754    1.21423211    1.51844899
 C                 -0.57729638    1.16830608   -1.58920959
 F                  0.13556598   -1.14645155    1.33845454
 F                 -0.00269027   -1.20398179   -1.29816472
 H                 -0.48589368    2.21544231    0.88219714
 H                 -0.53936153    2.21621720   -1.35366773
 H                 -1.72363971    0.87510930    1.66198794
 H                 -1.71797052    0.97621289   -1.87650180
 H                 -0.27030466    1.42397860    2.50590455
 H                 -0.18211485    0.98894607   -2.57292822
13
Title
 C                  0.06916400    0.14530879    0.80333570
 C                  0.05905393    0.10579953   -0.69963015
 C                  1.36628646    0.35141165   -0.03876884
 C                 -0.70828055    1.22025533    1.52646024
 C                 -0.58008381    1.17065271   -1.59590937
 F                  0.13666438   -1.14530766    1.33741871
 F                 -0.00430202   -1.20344069   -1.29719335
 H                 -0.49658999    2.22451402    0.85145754
 H                 -0.51811681    2.17047250   -1.35778112
 H                 -1.73618806    0.89062476    1.68051745
 H                 -1.69672683    0.98118285   -1.86556850
 H                 -0.30564100    1.41216395    2.49427376
 H                 -0.19636019    0.95481452   -2.50745463
13
Title
 C                  0.06916241    0.14530832    0.80333683
 C                  0.05905341    0.10580017   -0.69963021
 C                  1.36628717    0.35141235   -0.03876925
 C                 -0.70827972    1.22025431    1.52645953
 C                 -0.58008110    1.17065195   -1.59591023
 F                  0.13666397   -1.14530753    1.33741913
 F                 -0.00430195   -1.20344110   -1.29719321
 H                 -0.49658736    2.22451947    0.85145950
 H                 -0.51812579    2.17046292   -1.35778564
 H                 -1.73618479    0.89062309    1.68051395
 H                 -1.69673298    0.98117933   -1.86556962
 H                 -0.30563709    1.41216456    2.49426521
 H                 -0.19637381    0.95483912   -2.50743844
13
Title
 C                  0.09160658    0.15497878    0.78522265
 C                  0.06514981    0.09379399   -0.70172894
 C                  1.35513317    0.33744808   -0.03173136
 C                 -0.71233775    1.23557020    1.54055023
 C                 -0.59159965    1.17097678   -1.60830386
 F                  0.13910246   -1.14124772    1.33519712
 F                 -0.00785247   -1.20009065   -1.29433921
 H                 -0.54141106    2.20050287    0.81848089
 H                 -0.45687378    2.11346415   -1.35109285
 H                 -1.76504677    0.93404046    1.71155511
 H                 -1.62795063    0.99182476   -1.81900948
 H                 -0.37055974    1.39029236    2.48724077
 H                 -0.18838846    0.87182377   -2.42697724
13
Title
 C                  0.10224937    0.15917559    0.77646376
 C                  0.06742205    0.08720870   -0.70352053
 C                  1.34957573    0.33030719   -0.02790631
 C                 -0.71440610    1.24363178    1.54434643
 C                 -0.59948250    1.16794319   -1.61166122
 F                  0.14034007   -1.13841885    1.33413466
 F                 -0.00958681   -1.19740804   -1.29261498
 H                 -0.57300697    2.16762752    0.82294957
 H                 -0.41720077    2.12151582   -1.33791557
 H                 -1.77650643    0.95884288    1.71935648
 H                 -1.59727486    0.99533280   -1.78784623
 H                 -0.38913421    1.38504895    2.50385451
 H                 -0.15686174    0.82328136   -2.43782319
13
Title
 C                  0.11127146    0.16259671    0.76909230
 C                  0.06898180    0.08101865   -0.70565071
 C                  1.34472416    0.32373674   -0.02435190
 C                 -0.71648924    1.25089192    1.54587652
 C                 -0.60646530    1.16357910   -1.61341022
 F                  0.14149935   -1.13536248    1.33319510
 F                 -0.01114886   -1.19445494   -1.29089996
 H                 -0.60568014    2.12929527    0.83834494
 H                 -0.37616487    2.14520897   -1.32245711
 H                 -1.78390938    0.98219379    1.72126089
 H                 -1.58272321    0.99621290   -1.75753732
 H                 -0.39710184    1.38408460    2.53076689
 H                 -0.11709574    0.77808945   -2.46900174
13
Title
 C                  0.11912525    0.16549957    0.76280950
 C                  0.07000282    0.07500908   -0.70819428
 C                  1.34038824    0.31738429   -0.02095398
 C                 -0.71864177    1.25749555    1.54609760
 C                 -0.61173259    1.15834072   -1.61446447
 F                  0.14265314   -1.13198950    1.33232186
 F                 -0.01263714   -1.19122033   -1.28914370
 H                 -0.63928183    2.08949854    0.86081566
 H                 -0.33423473    2.17416762   -1.30740598
 H                 -1.78796084    1.00441682    1.71836504
 H                 -1.58695068    0.99439016   -1.72814125
 H                 -0.39787946    1.38614677    2.56296272
 H                 -0.07575940    0.73827897   -2.50730930
13
Title
 C                  0.12615180    0.16807085    0.75739786
 C                  0.07055907    0.06890286   -0.71135382
 C                  1.33640917    0.31084720   -0.01756976
 C                 -0.72091367    1.26344094    1.54581865
 C                 -0.61482353    1.15225459   -1.61532822
 F                  0.14388483   -1.12808284    1.33146402
 F                 -0.01415514   -1.18756762   -1.28725471
 H                 -0.67451383    2.05240122    0.88711496
 H                 -0.29123129    2.20207015   -1.29447372
 H                 -1.78911370    1.02594232    1.71087790
 H                 -1.61120986    0.99002991   -1.69839136
 H                 -0.39344499    1.39068324    2.59672743
 H                 -0.03621053    0.70487262   -2.54663987
13
Title
 C                  0.13245018    0.17042574    0.75286802
 C                  0.07060757    0.06240834   -0.71550658
 C                  1.33274117    0.30364931   -0.01406661
 C                 -0.72333075    1.26829334    1.54598096
 C                 -0.61529254    1.14497821   -1.61634638
 F                  0.14530156   -1.12326002    1.33057883
 F                 -0.01582275   -1.18325079   -1.28510364
 H                 -0.71243908    2.02627579    0.91213990
 H                 -0.24691146    2.22339707   -1.28556007
 H                 -1.78757081    1.04668332    1.69809452
 H                 -1.65569786    0.98371743   -1.66623962
 H                 -0.38461499    1.39781965    2.62819928
 H                 -0.00129366    0.67967165   -2.58342061
13
Title
 C                  0.13758029    0.17258046    0.74971025
 C                  0.06995977    0.05538549   -0.72122215
 C                  1.32962752    0.29528907   -0.01042565
 C                 -0.72572332    1.27078285    1.54804836
 C                 -0.61250268    1.13588271   -1.61786788
 F                  0.14703427   -1.11695734    1.32965301
 F                 -0.01777394   -1.17798367   -1.28255476
 H                 -0.75367745    2.02861130    0.92574447
 H                 -0.20280676    2.22930895   -1.28425673
 H                 -1.78389579    1.06464400    1.67873204
 H                 -1.71631848    0.97719574   -1.62969234
 H                 -0.37179708    1.40815775    2.65013244
 H                  0.02305940    0.66771047   -2.61224146
13
Title
 C                  0.14007675    0.17427974    0.74902712
 C                  0.06853516    0.04891522   -0.72817669
 C                  1.32792471    0.28649622   -0.00726104
 C                 -0.72731275    1.26960928    1.55284122
 C                 -0.60668150    1.12555539   -1.61997398
 F                  0.14895959   -1.10950163    1.32884174
 F                 -0.01987125   -1.17234990   -1.27988471
 H                 -0.79242734    2.07307612    0.91915535
 H                 -0.16820590    2.20939942   -1.29461421
 H                 -1.78082481    1.07353024    1.65523112
 H                 -1.77171251    0.97440738   -1.59301130
 H                 -0.35781933    1.42060745    2.65071882
 H                  0.02592175    0.67630063   -2.62283208
13
Title
 C                  0.13949690    0.17544718    0.75078833
 C                  0.06670671    0.04422556   -0.73503813
 C                  1.32793931    0.27861318   -0.00514111
 C                 -0.72766902    1.26634805    1.55855373
 C                 -0.59968781    1.11556938   -1.62229244
 F                  0.15077060   -1.10209435    1.32830734
 F                 -0.02182051   -1.16742816   -1.27758075
 H                 -0.82141413    2.13765039    0.90423883
 H                 -0.14936006    2.16805511   -1.31415247
 H                 -1.78112527    1.07063145    1.63319976
 H                 -1.80138449    0.97722711   -1.56310169
 H                 -0.34621538    1.43250481    2.63007087
 H                  0.00650828    0.70237252   -2.61389159
13
Title
 C                  0.13668069    0.17632228    0.75408917
 C                  0.06479451    0.04124173   -0.74125012
 C                  1.32920149    0.27176161   -0.00393066
 C                 -0.72718368    1.26295522    1.56351981
 C                 -0.59269929    1.10625049   -1.62456453
 F                  0.15240261   -1.09510654    1.32803930
 F                 -0.02359496   -1.16343053   -1.27571750
 H                 -0.84039159    2.19882283    0.89411901
 H                 -0.14272808    2.11620153   -1.33806708
 H                 -1.78430360    1.05895974    1.61441387
 H                 -1.80592109    0.98434142   -1.54069210
 H                 -0.33708498    1.44308775    2.59752631
 H                 -0.02759480    0.73798762   -2.59283446
13
Title
 C                  0.13668096    0.17632214    0.75408896
 C                  0.06479465    0.04124174   -0.74124949
 C                  1.32920147    0.27176204   -0.00393075
 C                 -0.72718340    1.26295732    1.56351898
 C                 -0.59269708    1.10625165   -1.62456468
 F                  0.15240238   -1.09510707    1.32803949
 F                 -0.02359489   -1.16343089   -1.27571743
 H                 -0.84038263    2.19880669    0.89412806
 H                 -0.14274053    2.11619375   -1.33806993
 H                 -1.78430313    1.05895922    1.61441415
 H                 -1.80593778    0.98433741   -1.54069860
 H                 -0.33708931    1.44308373    2.59751836
 H                 -0.02760185    0.73799455   -2.59282382
13
Title
 C                  0.12646934    0.17796665    0.76331801
 C                  0.06111634    0.03904432   -0.75182635
 C                  1.33416526    0.25978080   -0.00334013
 C                 -0.72534949    1.25789143    1.56920493
 C                 -0.58004790    1.08794658   -1.62835406
 F                  0.15534538   -1.08171848    1.32817625
 F                 -0.02695074   -1.15761255   -1.27297437
 H                 -0.85569076    2.28677826    0.90048098
 H                 -0.14826023    2.00856150   -1.38844297
 H                 -1.79274294    1.01880577    1.58482204
 H                 -1.75953491    1.00731577   -1.51254172
 H                 -0.32032880    1.46271935    2.52275854
 H                 -0.11988085    0.82064301   -2.54046194
13
Title
 C                  0.11918110    0.17903181    0.76899099
 C                  0.05940833    0.03955706   -0.75639900
 C                  1.33772161    0.25398528   -0.00375433
 C                 -0.72460417    1.25625461    1.56924675
 C                 -0.57484955    1.07764674   -1.62923917
 F                  0.15678388   -1.07474859    1.32860614
 F                 -0.02872255   -1.15558488   -1.27197220
 H                 -0.85396522    2.31160492    0.91825688
 H                 -0.15299428    1.96466329   -1.41121372
 H                 -1.79497659    0.99166708    1.57325993
 H                 -1.71310347    1.02289307   -1.50477841
 H                 -0.30880820    1.47386207    2.48934600
 H                 -0.17230585    0.86286717   -2.52338017
13
Title
 C                  0.11030980    0.18046136    0.77523107
 C                  0.05790342    0.04120041   -0.76041324
 C                  1.34199363    0.24808986   -0.00461930
 C                 -0.72438072    1.25520136    1.56666166
 C                 -0.57093454    1.06575398   -1.62855668
 F                  0.15823496   -1.06735909    1.32935667
 F                 -0.03064754   -1.15421791   -1.27122103
 H                 -0.84588589    2.32087024    0.94684650
 H                 -0.15353906    1.93919244   -1.42879956
 H                 -1.79362529    0.96019170    1.56441054
 H                 -1.65450588    1.04124839   -1.50064259
 H                 -0.29227261    1.48726405    2.46533889
 H                 -0.22398548    0.90147664   -2.52752141
13
Title
 C                  0.10060455    0.18227990    0.78132184
 C                  0.05684419    0.04380213   -0.76345780
 C                  1.34656970    0.24246992   -0.00582887
 C                 -0.72487053    1.25475423    1.56142847
 C                 -0.56842954    1.05295130   -1.62591277
 F                  0.15958809   -1.06005241    1.33042576
 F                 -0.03261438   -1.15368518   -1.27078340
 H                 -0.83239433    2.31294512    0.98334761
 H                 -0.14695687    1.93972526   -1.43808916
 H                 -1.78756735    0.92761074    1.55961591
 H                 -1.59614888    1.06072260   -1.49915868
 H                 -0.27104416    1.50208633    2.45544823
 H                 -0.26844401    0.93142138   -2.56097299
13
Title
 C                  0.09093309    0.18441651    0.78665032
 C                  0.05635188    0.04693675   -0.76539001
 C                  1.35101287    0.23740490   -0.00721128
 C                 -0.72589339    1.25478657    1.55447566
 C                 -0.56634449    1.04043677   -1.62207372
 F                  0.16076461   -1.05325607    1.33174349
 F                 -0.03451218   -1.15394385   -1.27063565
 H                 -0.81575847    2.29144521    1.02258963
 H                 -0.13499633    1.96064751   -1.44000400
 H                 -1.77745708    0.89698453    1.55915184
 H                 -1.55242568    1.07983536   -1.49813074
 H                 -0.24800410    1.51627828    2.45741081
 H                 -0.30485017    0.95224765   -2.61535608
13
Title
 C                  0.08135166    0.18690405    0.79117583
 C                  0.05642312    0.05037141   -0.76634177
 C                  1.35529050    0.23273709   -0.00870684
 C                 -0.72716766    1.25509169    1.54652676
 C                 -0.56343560    1.02861077   -1.61801982
 F                  0.16179661   -1.04681280    1.33331120
 F                 -0.03638050   -1.15487713   -1.27071258
 H                 -0.79721098    2.26085196    1.06195687
 H                 -0.12077998    1.99222885   -1.43733956
 H                 -1.76415226    0.86840455    1.56265227
 H                 -1.53032284    1.09911335   -1.49556740
 H                 -0.22522042    1.52850354    2.46614801
 H                 -0.33719988    0.96670922   -2.67865841
13
Title
 C                  0.07164667    0.18985541    0.79493414
 C                  0.05710128    0.05400909   -0.76635062
 C                  1.35949213    0.22825437   -0.01032322
 C                 -0.72845632    1.25539054    1.53798354
 C                 -0.55891971    1.01763371   -1.61446228
 F                  0.16272488   -1.04044766    1.33519407
 F                 -0.03829804   -1.15646650   -1.27098062
 H                 -0.77720217    2.22517556    1.09959264
 H                 -0.10658909    2.02752976   -1.43207479
 H                 -1.74809882    0.84120524    1.57018923
 H                 -1.53254486    1.11972987   -1.49021042
 H                 -0.20405341    1.53763310    2.47785343
 H                 -0.36872273    0.97657452   -2.74263417
13
Title
 C                  0.06154831    0.19346086    0.79785079
 C                  0.05853160    0.05777719   -0.76528171
 C                  1.36372338    0.22376834   -0.01209868
 C                 -0.72952330    1.25517334    1.52916004
 C                 -0.55250939    1.00776709   -1.61195276
 F                  0.16357458   -1.03387266    1.33751910
 F                 -0.04035910   -1.15880810   -1.27143763
 H                 -0.75591981    2.19010525    1.13253134
 H                 -0.09407154    2.06162869   -1.42541769
 H                 -1.72952178    0.81478548    1.58249135
 H                 -1.55838138    1.14268091   -1.48138131
 H                 -0.18580393    1.54218848    2.48972857
 H                 -0.40147148    0.98234095   -2.80158581
13
Title
 C                  0.05061147    0.19809612    0.79964516
 C                  0.06106029    0.06159103   -0.76271626
 C                  1.36815093    0.21903345   -0.01412237
 C                 -0.73005579    1.25340776    1.52037813
 C                 -0.54423251    0.99956186   -1.61112923
 F                  0.16436162   -1.02664888    1.34055503
 F                 -0.04272339   -1.16219331   -1.27212053
 H                 -0.73318476    2.16590161    1.15526017
 H                 -0.08483517    2.08991211   -1.41819218
 H                 -1.70844406    0.78847911    1.60149486
 H                 -1.60419304    1.16859553   -1.46857328
 H                 -0.17220478    1.53961089    2.49908445
 H                 -0.43739046    0.98336615   -2.85012121
13
Title
 C                  0.03880998    0.20415344    0.79950602
 C                  0.06521893    0.06500818   -0.75792785
 C                  1.37277114    0.21396820   -0.01642561
 C                 -0.72951463    1.24843170    1.51260768
 C                 -0.53490064    0.99477045   -1.61310666
 F                  0.16504078   -1.01847151    1.34464163
 F                 -0.04552908   -1.16701943   -1.27307249
 H                 -0.70973832    2.17081558    1.15709134
 H                 -0.08181829    2.10401093   -1.41178871
 H                 -1.68644163    0.76321576    1.62996571
 H                 -1.66001860    1.19575834   -1.45191362
 H                 -0.16703060    1.52525851    2.50156888
 H                 -0.47668426    0.97743206   -2.87692915
13
Title
 C                  0.03880768    0.20415537    0.79950661
 C                  0.06521919    0.06500857   -0.75792701
 C                  1.37277125    0.21396774   -0.01642621
 C                 -0.72951395    1.24842099    1.51260848
 C                 -0.53490314    0.99476925   -1.61310314
 F                  0.16504201   -1.01847053    1.34464201
 F                 -0.04553014   -1.16701964   -1.27307296
 H                 -0.70973887    2.17090773    1.15706855
 H                 -0.08181128    2.10402040   -1.41178790
 H                 -1.68645344    0.76321583    1.62995453
 H                 -1.65998742    1.19575347   -1.45191375
 H                 -0.16702308    1.52526353    2.50157527
 H                 -0.47667599    0.97743535   -2.87696177
13
Title
 C                  0.02018059    0.21696443    0.79172839
 C                  0.07636017    0.06713866   -0.74391843
 C                  1.37992292    0.20565937   -0.02038411
 C                 -0.72474522    1.23255925    1.50532284
 C                 -0.52284744    1.00153936   -1.62542562
 F                  0.16563581   -1.00328850    1.35413820
 F                 -0.05109465   -1.17849382   -1.27509891
 H                 -0.67809194    2.25612141    1.09836094
 H                 -0.09918310    2.06837210   -1.40991312
 H                 -1.66134429    0.73357172    1.70001030
 H                 -1.71972991    1.22813004   -1.42104330
 H                 -0.18774323    1.46461703    2.47759110
 H                 -0.53823865    0.94518856   -2.83147882
13
Title
 C                  0.01435817    0.22231806    0.78531568
 C                  0.08187006    0.06603293   -0.73668935
 C                  1.38227120    0.20277126   -0.02175093
 C                 -0.72156758    1.22589129    1.50443370
 C                 -0.52104689    1.01031788   -1.63323072
 F                  0.16561470   -0.99705449    1.35873885
 F                 -0.05349305   -1.18398274   -1.27592329
 H                 -0.67201746    2.29342993    1.06228861
 H                 -0.11343857    2.03300910   -1.41406128
 H                 -1.65919097    0.72971555    1.73304905
 H                 -1.71636840    1.23176693   -1.40993537
 H                 -0.20496904    1.42892242    2.45888160
 H                 -0.55625080    0.92379047   -2.77780676
13
Title
 C                  0.01012460    0.22701067    0.77765091
 C                  0.08717354    0.06393336   -0.72963417
 C                  1.38415467    0.20041982   -0.02282131
 C                 -0.71836583    1.22065714    1.50418086
 C                 -0.52131706    1.02095106   -1.64108838
 F                  0.16546386   -0.99128125    1.36332618
 F                 -0.05575715   -1.18935547   -1.27663313
 H                 -0.67088932    2.31683478    1.02896335
 H                 -0.12776121    1.99576084   -1.42030190
 H                 -1.66118788    0.73136327    1.76394825
 H                 -1.69693589    1.22961046   -1.40088161
 H                 -0.22208326    1.39271438    2.44074015
 H                 -0.56792521    0.89963881   -2.71657298
13
Title
 C                  0.00709473    0.23118255    0.76856083
 C                  0.09237964    0.06090054   -0.72267100
 C                  1.38576826    0.19843163   -0.02366529
 C                 -0.71535392    1.21669409    1.50406971
 C                 -0.52346930    1.03299219   -1.64847275
 F                  0.16520430   -0.98559185    1.36811362
 F                 -0.05801785   -1.19483836   -1.27725485
 H                 -0.67412199    2.32512963    0.99930534
 H                 -0.13976922    1.96255199   -1.42790480
 H                 -1.66600132    0.73831708    1.79304228
 H                 -1.66354442    1.22252872   -1.39311607
 H                 -0.23680708    1.35625248    2.42623868
 H                 -0.57439014    0.87117581   -2.65557581
13
Title
 C                  0.00512212    0.23487235    0.75764134
 C                  0.09759408    0.05680152   -0.71574189
 C                  1.38724077    0.19672368   -0.02430824
 C                 -0.71278388    1.21394771    1.50368796
 C                 -0.52763546    1.04624815   -1.65453062
 F                  0.16483416   -0.97965025    1.37334320
 F                 -0.06039987   -1.20067207   -1.27780005
 H                 -0.68187427    2.31608365    0.97422246
 H                 -0.14584016    1.94148782   -1.43611291
 H                 -1.67281233    0.75137936    1.82018169
 H                 -1.61697395    1.21062282   -1.38583601
 H                 -0.24642145    1.31958131    2.41926700
 H                 -0.57595941    0.83484011   -2.60619402
13
Title
 C                  0.00427337    0.23780919    0.74517831
 C                  0.10257697    0.05169136   -0.70931981
 C                  1.38857935    0.19537563   -0.02471807
 C                 -0.71109110    1.21258918    1.50272041
 C                 -0.53360513    1.05976359   -1.65783908
 F                  0.16436666   -0.97351628    1.37892626
 F                 -0.06287600   -1.20671405   -1.27823702
 H                 -0.69403293    2.28785024    0.95650001
 H                 -0.14108073    1.94314314   -1.44386554
 H                 -1.68042983    0.77084032    1.84296023
 H                 -1.56313169    1.19487385   -1.37807234
 H                 -0.24750281    1.28504241    2.42398356
 H                 -0.57245215    0.78768886   -2.58526396
13
Title
 C                  0.00443695    0.23967565    0.73272990
 C                  0.10681001    0.04617404   -0.70424281
 C                  1.38971443    0.19450355   -0.02488514
 C                 -0.71050011    1.21254404    1.50129413
 C                 -0.53998641    1.07186146   -1.65805383
 F                  0.16386767   -0.96773490    1.38430117
 F                 -0.06522440   -1.21234830   -1.27852526
 H                 -0.70866624    2.24586301    0.94815061
 H                 -0.12512058    1.96824221   -1.45091556
 H                 -1.68715231    0.79410333    1.85832600
 H                 -1.51655939    1.17856470   -1.36857649
 H                 -0.23981901    1.25653115    2.43900563
 H                 -0.56455760    0.73370499   -2.59633763
13
Title
 C                  0.00527677    0.24059686    0.72092927
 C                  0.11031316    0.04052371   -0.70058334
 C                  1.39069407    0.19404376   -0.02487306
 C                 -0.71073943    1.21333615    1.49978957
 C                 -0.54555166    1.08240650   -1.65647648
 F                  0.16337094   -0.96236063    1.38935053
 F                 -0.06742139   -1.21748227   -1.27868451
 H                 -0.72436683    2.19713254    0.94726715
 H                 -0.10223073    2.00721527   -1.45875994
 H                 -1.69245546    0.81916434    1.86671433
 H                 -1.48658663    1.16371037   -1.35559816
 H                 -0.22637681    1.23393950    2.45891603
 H                 -0.55334121    0.67811164   -2.62514500
13
Title
 C                  0.00658945    0.24074910    0.70954048
 C                  0.11333960    0.03459050   -0.69815321
 C                  1.39160854    0.19392096   -0.02473129
 C                 -0.71152615    1.21452767    1.49853886
 C                 -0.54970835    1.09205700   -1.65423561
 F                  0.16287052   -0.95711507    1.39429440
 F                 -0.06958124   -1.22236669   -1.27874164
 H                 -0.74106757    2.14556436    0.95129190
 H                 -0.07584364    2.05247469   -1.46917929
 H                 -1.69657090    0.84586153    1.86933577
 H                 -1.47678343    1.15055891   -1.33731058
 H                 -0.20936940    1.21574202    2.47977132
 H                 -0.53926750    0.62346552   -2.65944266
13
Title
 C                  0.00829511    0.24017428    0.69831442
 C                  0.11606849    0.02813188   -0.69696256
 C                  1.39252901    0.19412712   -0.02448131
 C                 -0.71267379    1.21567233    1.49792101
 C                 -0.55211263    1.10137087   -1.65193434
 F                  0.16235494   -0.95173415    1.39935501
 F                 -0.07181674   -1.22722962   -1.27870404
 H                 -0.75914721    2.09531394    0.95761500
 H                 -0.04831762    2.09913626   -1.48374949
 H                 -1.69984557    0.87443690    1.86661043
 H                 -1.48865777    1.13892526   -1.31247963
 H                 -0.19002828    1.20124026    2.49868069
 H                 -0.52251454    0.57161273   -2.69184697
13
Title
 C                  0.00829512    0.24017433    0.69831376
 C                  0.11606841    0.02813196   -0.69696254
 C                  1.39252904    0.19412721   -0.02448133
 C                 -0.71267397    1.21567339    1.49792031
 C                 -0.55211051    1.10137148   -1.65193572
 F                  0.16235495   -0.95173389    1.39935516
 F                 -0.07181686   -1.22722969   -1.27870412
 H                 -0.75914504    2.09530021    0.95762467
 H                 -0.04832275    2.09912653   -1.48375156
 H                 -1.69984675    0.87443752    1.86661212
 H                 -1.48867104    1.13892241   -1.31247017
 H                 -0.19003012    1.20123679    2.49867813
 H                 -0.52251608    0.57161600   -2.69183177
13
Title
 C                  0.01281457    0.23640272    0.67594220
 C                  0.12106249    0.01227618   -0.69966149
 C                  1.39466257    0.19582804   -0.02368601
 C                 -0.71527364    1.21493984    1.50115292
 C                 -0.55126222    1.12075927   -1.64794013
 F                  0.16123838   -0.93948036    1.41075510
 F                 -0.07701462   -1.23772934   -1.27829308
 H                 -0.80257619    2.03118818    0.95972987
 H                  0.00110630    2.17954672   -1.53262745
 H                 -1.70671223    0.93736686    1.84366682
 H                 -1.57001699    1.11980611   -1.24465356
 H                 -0.14804158    1.18502283    2.51755648
 H                 -0.48108654    0.48598218   -2.72848276
13
Title
 C                  0.01542408    0.23288197    0.66575324
 C                  0.12332089    0.00251252   -0.70483653
 C                  1.39596317    0.19758272   -0.02320195
 C                 -0.71599509    1.21131109    1.50653859
 C                 -0.54842190    1.13089904   -1.64621520
 F                  0.16066845   -0.93237903    1.41727393
 F                 -0.08012464   -1.24348421   -1.27788601
 H                 -0.82836699    2.04171658    0.94428854
 H                  0.01534400    2.19980955   -1.56960476
 H                 -1.71351775    0.96798127    1.82309739
 H                 -1.62272311    1.11392468   -1.20988995
 H                 -0.12920336    1.18679763    2.50817550
 H                 -0.45816597    0.46305833   -2.71892862
13
Title
 C                  0.01775729    0.22859472    0.65800988
 C                  0.12520239   -0.00746814   -0.71258274
 C                  1.39730095    0.19987915   -0.02280293
 C                 -0.71584864    1.20610556    1.51367989
 C                 -0.54499418    1.14004418   -1.64461507
 F                  0.16018779   -0.92533197    1.42371051
 F                 -0.08331332   -1.24901368   -1.27740251
 H                 -0.85230341    2.08014764    0.92112212
 H                  0.01701043    2.19778104   -1.61086070
 H                 -1.72477979    0.99122259    1.79999005
 H                 -1.66186783    1.11259837   -1.18581422
 H                 -0.11602185    1.19669870    2.48400380
 H                 -0.43817022    0.46186568   -2.68615465
13
Title
 C                  0.01956182    0.22403201    0.65305717
 C                  0.12669522   -0.01685648   -0.72196244
 C                  1.39855514    0.20250362   -0.02258304
 C                 -0.71506804    1.20104167    1.52076982
 C                 -0.54171318    1.14749905   -1.64304105
 F                  0.15983857   -0.91881106    1.42968597
 F                 -0.08638548   -1.25403071   -1.27692497
 H                 -0.87036293    2.12746199    0.90101872
 H                  0.00753021    2.17660497   -1.65168199
 H                 -1.73978499    1.00510828    1.77751052
 H                 -1.67983462    1.11594076   -1.17562832
 H                 -0.10845481    1.21297882    2.45088496
 H                 -0.42328470    0.48026440   -2.63658727
13
Title
 C                  0.02083677    0.21943817    0.65041372
 C                  0.12791560   -0.02545486   -0.73224050
 C                  1.39967413    0.20533433   -0.02258006
 C                 -0.71413165    1.19706381    1.52668932
 C                 -0.53888250    1.15323677   -1.64129507
 F                  0.15961746   -0.91285375    1.43521821
 F                 -0.08932662   -1.25859438   -1.27650594
 H                 -0.88133063    2.17071564    0.88986143
 H                 -0.00926938    2.14322778   -1.69000414
 H                 -1.75643577    1.01087224    1.75667361
 H                 -1.67777259    1.12327415   -1.17791182
 H                 -0.10407567    1.23380450    2.41544169
 H                 -0.41358557    0.51261185   -2.57818364
13
Title
 C                  0.02165931    0.21483812    0.64955180
 C                  0.12899499   -0.03338571   -0.74313356
 C                  1.40064376    0.20836726   -0.02281949
 C                 -0.71348492    1.19441688    1.53094794
 C                 -0.53663823    1.15743099   -1.63899543
 F                  0.15951197   -0.90729471    1.44050618
 F                 -0.09222189   -1.26290153   -1.27617477
 H                 -0.88542515    2.20509781    0.88913709
 H                 -0.02969985    2.10415852   -1.72568889
 H                 -1.77265599    1.01012732    1.73731455
 H                 -1.65832865    1.13417378   -1.19083171
 H                 -0.10000337    1.25851910    2.38262968
 H                 -0.40840324    0.55349790   -2.51788214
13
Title
 C                  0.02208959    0.21011331    0.65017359
 C                  0.13006032   -0.04089271   -0.75475674
 C                  1.40145268    0.21170833   -0.02335680
 C                 -0.71354177    1.19316565    1.53319744
 C                 -0.53513668    1.16021750   -1.63538655
 F                  0.15952124   -0.90188508    1.44584419
 F                 -0.09522134   -1.26721339   -1.27596141
 H                 -0.88274442    2.22891466    0.89955511
 H                 -0.05025804    2.06555744   -1.75971179
 H                 -1.78672118    1.00365308    1.71890263
 H                 -1.62273316    1.14891581   -1.21375560
 H                 -0.09338484    1.28785870    2.35614658
 H                 -0.40694861    0.59756083   -2.46347194
13
Title
 C                  0.02213145    0.20512676    0.65224523
 C                  0.13123393   -0.04811118   -0.76733497
 C                  1.40204314    0.21552159   -0.02430953
 C                 -0.71476782    1.19353219    1.53287016
 C                 -0.53462450    1.16155263   -1.62908983
 F                  0.15966832   -0.89641433    1.45154173
 F                 -0.09849591   -1.27179724   -1.27592697
 H                 -0.87250787    2.23982585    0.92284555
 H                 -0.06610270    2.03595395   -1.79330827
 H                 -1.79650067    0.99118985    1.70124917
 H                 -1.57180173    1.16846326   -1.24684449
 H                 -0.08153871    1.32343121    2.33975698
 H                 -0.40838545    0.63653543   -2.42871995
13
Title
 C                  0.02178597    0.20019152    0.65559994
 C                  0.13252969   -0.05446803   -0.77998409
 C                  1.40226423    0.21965892   -0.02574815
 C                 -0.71736737    1.19575504    1.52955019
 C                 -0.53500206    1.16122143   -1.61915019
 F                  0.15997569   -0.89116691    1.45743991
 F                 -0.10194482   -1.27654702   -1.27616008
 H                 -0.85483213    2.23484301    0.95833673
 H                 -0.07042070    2.02703506   -1.82514439
 H                 -1.79898494    0.97326912    1.68604762
 H                 -1.51558854    1.19239391   -1.28571511
 H                 -0.06458035    1.36352870    2.33659535
 H                 -0.41170887    0.65761572   -2.43295561
13
Title
 C                  0.02119019    0.19590391    0.65957416
 C                  0.13381715   -0.05922277   -0.79111411
 C                  1.40203298    0.22365442   -0.02754096
 C                 -0.72072501    1.19943237    1.52411377
 C                 -0.53500841    1.15927549   -1.60722637
 F                  0.16040947   -0.88667915    1.46299704
 F                 -0.10522279   -1.28104722   -1.27666764
 H                 -0.83313292    2.21690379    0.99910242
 H                 -0.06207387    2.03961489   -1.85192539
 H                 -1.79376021    0.95272741    1.67538566
 H                 -1.47477364    1.21819051   -1.32032111
 H                 -0.04748842    1.40207689    2.34331959
 H                 -0.41669894    0.65888316   -2.47428037
13
Title
 C                  0.02119005    0.19590293    0.65957465
 C                  0.13381737   -0.05922337   -0.79111560
 C                  1.40203295    0.22365510   -0.02754106
 C                 -0.72072533    1.19943283    1.52411348
 C                 -0.53500714    1.15927458   -1.60722653
 F                  0.16040951   -0.88667884    1.46299768
 F                 -0.10522307   -1.28104764   -1.27666799
 H                 -0.83312853    2.21689999    0.99911145
 H                 -0.06207821    2.03960639   -1.85193399
 H                 -1.79376195    0.95272238    1.67538292
 H                 -1.47476924    1.21819094   -1.32032000
 H                 -0.04749120    1.40208488    2.34331086
 H                 -0.41670619    0.65891017   -2.47425735
13
Title
 C                  0.01974053    0.18921032    0.66826353
 C                  0.13620285   -0.06455908   -0.80903589
 C                  1.40026230    0.23120099   -0.03204408
 C                 -0.72749846    1.20930516    1.51043172
 C                 -0.52864853    1.15108146   -1.58435042
 F                  0.16158738   -0.87958020    1.47348350
 F                 -0.11136917   -1.28962862   -1.27843667
 H                 -0.78605863    2.16635624    1.07869320
 H                 -0.02515476    2.09187928   -1.88785996
 H                 -1.76773320    0.90758031    1.66684331
 H                 -1.47789367    1.27674202   -1.36277334
 H                 -0.02672480    1.46677654    2.36495450
 H                 -0.43584045    0.64040122   -2.59883173
13
Title
 C                  0.01903260    0.18665372    0.67293405
 C                  0.13725315   -0.06545725   -0.81640721
 C                  1.39864183    0.23497702   -0.03487519
 C                 -0.73026970    1.21471101    1.50306912
 C                 -0.52150877    1.14496062   -1.57493084
 F                  0.16235746   -0.87666321    1.47887359
 F                 -0.11445099   -1.29406048   -1.27974274
 H                 -0.76257901    2.14701790    1.11078606
 H                 -0.00287597    2.11732692   -1.89547782
 H                 -1.74966496    0.88263830    1.66873723
 H                 -1.51924142    1.31138574   -1.37267806
 H                 -0.02676970    1.49147937    2.37417444
 H                 -0.45149339    0.63313227   -2.66012796
13
Title
 C                  0.01843180    0.18463025    0.67795707
 C                  0.13815647   -0.06515366   -0.82296384
 C                  1.39632877    0.23897003   -0.03831929
 C                 -0.73226862    1.21983024    1.49562440
 C                 -0.51206281    1.13746116   -1.56722793
 F                  0.16331231   -0.87403389    1.48477826
 F                 -0.11772682   -1.29888461   -1.28144954
 H                 -0.73978981    2.14365803    1.13208626
 H                  0.01995974    2.13552523   -1.89392436
 H                 -1.72927846    0.85507123    1.67554406
 H                 -1.57586134    1.34991955   -1.37849489
 H                 -0.03639958    1.50966477    2.38016959
 H                 -0.47223392    0.63179077   -2.71290590
13
Title
 C                  0.01809582    0.18335599    0.68332110
 C                  0.13878491   -0.06345800   -0.82847008
 C                  1.39308645    0.24325747   -0.04257291
 C                 -0.73306383    1.22409693    1.48836086
 C                 -0.50107236    1.12875230   -1.56192899
 F                  0.16451414   -0.87174404    1.49144940
 F                 -0.12126947   -1.30422998   -1.28367915
 H                 -0.71900302    2.16721489    1.13635065
 H                  0.04180391    2.14011010   -1.87975335
 H                 -1.70797647    0.82474148    1.68854453
 H                 -1.63372795    1.39007825   -1.38230364
 H                 -0.05835800    1.51830929    2.38129917
 H                 -0.49848456    0.63960002   -2.74965690
13
Title
 C                  0.01826621    0.18316263    0.68851285
 C                  0.13892608   -0.06045267   -0.83220289
 C                  1.38895841    0.24754287   -0.04746180
 C                 -0.73228992    1.22736264    1.48176637
 C                 -0.49035274    1.11985806   -1.56015074
 F                  0.16592330   -0.87003308    1.49857987
 F                 -0.12484102   -1.30973187   -1.28635189
 H                 -0.70347047    2.21632027    1.12122240
 H                  0.05973418    2.12533910   -1.85121665
 H                 -1.68907693    0.79476250    1.70738830
 H                 -1.67379636    1.42524383   -1.38512941
 H                 -0.09204850    1.51411014    2.37687841
 H                 -0.52773440    0.65825116   -2.76050888
13
Title
 C                  0.01907624    0.18407118    0.69294855
 C                  0.13848840   -0.05672050   -0.83383113
 C                  1.38431984    0.25143031   -0.05252461
 C                 -0.73022619    1.23038231    1.47591590
 C                 -0.48161751    1.11192082   -1.56204103
 F                  0.16740817   -0.86901602    1.50556809
 F                 -0.12811001   -1.31482218   -1.28919713
 H                 -0.69558673    2.27168677    1.09385049
 H                  0.07244512    2.09321292   -1.81182396
 H                 -1.67490338    0.76946758    1.72902586
 H                 -1.68553304    1.44982927   -1.38707537
 H                 -0.13128856    1.49835038    2.36929135
 H                 -0.55567802    0.68527384   -2.74371109
13
Title
 C                  0.02047958    0.18581549    0.69647518
 C                  0.13752552   -0.05284626   -0.83365838
 C                  1.37949918    0.25479173   -0.05746847
 C                 -0.72755438    1.23385793    1.47042874
 C                 -0.47533905    1.10522306   -1.56670529
 F                  0.16887985   -0.86857647    1.51212364
 F                 -0.13096207   -1.31925515   -1.29201975
 H                 -0.69499332    2.31685562    1.06295177
 H                  0.08168051    2.05132846   -1.76681106
 H                 -1.66494216    0.75083301    1.75028070
 H                 -1.67135927    1.46334464   -1.38788906
 H                 -0.16946653    1.47559859    2.36246888
 H                 -0.57985739    0.71658267   -2.70612400
13
Title
 C                  0.02238719    0.18814190    0.69921478
 C                  0.13610340   -0.04913802   -0.83210797
 C                  1.37462430    0.25768911   -0.06224180
 C                 -0.72483133    1.23799284    1.46488009
 C                 -0.47130995    1.09946440   -1.57312832
 F                  0.17032011   -0.86854619    1.51826681
 F                 -0.13344347   -1.32305951   -1.29476432
 H                 -0.70017725    2.34633251    1.03312507
 H                  0.09047665    2.00698376   -1.71958644
 H                 -1.65769292    0.73885123    1.76935113
 H                 -1.63739100    1.46769470   -1.38729981
 H                 -0.20276649    1.44974765    2.35966890
 H                 -0.59989383    0.74905940   -2.65614876
13
Title
 C                  0.02475558    0.19091164    0.70133905
 C                  0.13423280   -0.04571430   -0.82945845
 C                  1.36968423    0.26023041   -0.06691606
 C                 -0.72236939    1.24279930    1.45893035
 C                 -0.46921480    1.09422350   -1.58049785
 F                  0.17174898   -0.86880172    1.52414156
 F                 -0.13564191   -1.32634595   -1.29745358
 H                 -0.70988593    2.35981923    1.00602633
 H                  0.10200313    1.96554576   -1.67154579
 H                 -1.65197362    0.73299802    1.78539619
 H                 -1.58850055    1.46481216   -1.38488860
 H                 -0.22959222    1.42296195    2.36299308
 H                 -0.61635549    0.78047085   -2.60151513
13
Title
 C                  0.02760772    0.19408846    0.70298953
 C                  0.13185087   -0.04262457   -0.82581802
 C                  1.36459081    0.26251450   -0.07161639
 C                 -0.72030625    1.24831968    1.45231397
 C                 -0.46875030    1.08914967   -1.58810182
 F                  0.17320513   -0.86927033    1.52992986
 F                 -0.13763984   -1.32922014   -1.30014510
 H                 -0.72348202    2.35782868    0.98213155
 H                  0.11934747    1.93077629   -1.62271412
 H                 -1.64708549    0.73296952    1.79789052
 H                 -1.52812318    1.45618853   -1.37980817
 H                 -0.24952390    1.39609345    2.37352054
 H                 -0.63027269    0.80863839   -2.55064390
13
Title
 C                  0.02760711    0.19408788    0.70298902
 C                  0.13185134   -0.04262546   -0.82581881
 C                  1.36459205    0.26251367   -0.07161554
 C                 -0.72030643    1.24831829    1.45231499
 C                 -0.46875289    1.08914964   -1.58810310
 F                  0.17320480   -0.86926980    1.52992862
 F                 -0.13763976   -1.32921966   -1.30014411
 H                 -0.72347976    2.35783614    0.98213237
 H                  0.11934948    1.93079358   -1.62272499
 H                 -1.64708881    0.73297197    1.79788703
 H                 -1.52812145    1.45618060   -1.37981344
 H                 -0.24951583    1.39609960    2.37352431
 H                 -0.63025897    0.80863813   -2.55061599
13
Title
 C                  0.03502673    0.20170061    0.70519415
 C                  0.12500123   -0.03786872   -0.81554890
 C                  1.35362127    0.26651029   -0.08152744
 C                 -0.71752530    1.26173159    1.43671574
 C                 -0.47065065    1.07894871   -1.60053059
 F                  0.17634795   -0.87067633    1.54178985
 F                 -0.14120504   -1.33388129   -1.30571281
 H                 -0.76159285    2.30721093    0.94535856
 H                  0.18066168    1.88989331   -1.52154612
 H                 -1.63900889    0.75123720    1.80890314
 H                 -1.39273204    1.42908058   -1.35364408
 H                 -0.26900972    1.34356626    2.41447547
 H                 -0.65614800    0.84280462   -2.50858663
13
Title
 C                  0.03945560    0.20588412    0.70582828
 C                  0.12043428   -0.03667763   -0.80926650
 C                  1.34801769    0.26815271   -0.08657924
 C                 -0.71676594    1.26905680    1.42856656
 C                 -0.47084911    1.07404480   -1.60381268
 F                  0.17799698   -0.87148560    1.54766571
 F                 -0.14269958   -1.33552797   -1.30846423
 H                 -0.78449719    2.26280569    0.93338624
 H                  0.22206683    1.88303495   -1.47288579
 H                 -1.63640990    0.76912674    1.80538583
 H                 -1.34090479    1.41862918   -1.32644722
 H                 -0.26980681    1.32034202    2.43835075
 H                 -0.66950368    0.84377054   -2.53782064
13
Title
 C                  0.04407389    0.21001436    0.70623962
 C                  0.11525411   -0.03653943   -0.80271381
 C                  1.34269140    0.26950329   -0.09145447
 C                 -0.71625181    1.27593230    1.42117012
 C                 -0.46911664    1.06935779   -1.60567861
 F                  0.17962809   -0.87224872    1.55322477
 F                 -0.14394298   -1.33664499   -1.31104009
 H                 -0.80814673    2.21458817    0.92433081
 H                  0.26401430    1.88055260   -1.42970359
 H                 -1.63549630    0.79092260    1.79583133
 H                 -1.31533327    1.41616643   -1.28716979
 H                 -0.26686526    1.30118572    2.45805293
 H                 -0.68117740    0.83677323   -2.59219434
13
Title
 C                  0.04879357    0.21402408    0.70652692
 C                  0.10947151   -0.03751948   -0.79603777
 C                  1.33769994    0.27060315   -0.09616549
 C                 -0.71577755    1.28183854    1.41493711
 C                 -0.46532739    1.06483077   -1.60721650
 F                  0.18125098   -0.87291931    1.55848385
 F                 -0.14496219   -1.33727454   -1.31343760
 H                 -0.83230440    2.17004558    0.91510102
 H                  0.30287570    1.87870584   -1.39314300
 H                 -1.63679815    0.81525600    1.78094114
 H                 -1.31582092    1.42221072   -1.23634507
 H                 -0.26188526    1.28658995    2.47077989
 H                 -0.68912810    0.82629786   -2.65642092
13
Title
 C                  0.05368156    0.21797623    0.70677886
 C                  0.10288400   -0.03976366   -0.78913741
 C                  1.33295864    0.27151417   -0.10087121
 C                 -0.71512169    1.28638730    1.41007592
 C                 -0.45986394    1.06052072   -1.60907537
 F                  0.18292902   -0.87347544    1.56361158
 F                 -0.14580397   -1.33745043   -1.31572297
 H                 -0.85789590    2.13562171    0.90170487
 H                  0.33708940    1.87502046   -1.36327375
 H                 -1.64111835    0.84156759    1.76086496
 H                 -1.33526178    1.43449171   -1.17593458
 H                 -0.25585948    1.27682236    2.47493375
 H                 -0.69195117    0.81535515   -2.72007976
13
Title
 C                  0.05885554    0.22194827    0.70708061
 C                  0.09510898   -0.04362855   -0.78181647
 C                  1.32839056    0.27227904   -0.10577577
 C                 -0.71402772    1.28915924    1.40684526
 C                 -0.45319364    1.05666031   -1.61146865
 F                  0.18475213   -0.87388230    1.56879789
 F                 -0.14649644   -1.33713924   -1.31796377
 H                 -0.88632486    2.11772421    0.87970717
 H                  0.36526711    1.86755222   -1.34078948
 H                 -1.64991555    0.86953497    1.73506195
 H                 -1.36490270    1.44973814   -1.10907330
 H                 -0.24933264    1.27285668    2.46851941
 H                 -0.68818852    0.80585355   -2.77613660
13
Title
 C                  0.06429552    0.22587753    0.70752830
 C                  0.08578941   -0.04961987   -0.77403570
 C                  1.32409456    0.27290163   -0.11099116
 C                 -0.71227036    1.28980721    1.40553199
 C                 -0.44589752    1.05371582   -1.61429955
 F                  0.18679090   -0.87406158    1.57409442
 F                 -0.14703056   -1.33624541   -1.32015540
 H                 -0.91778844    2.12136973    0.84640297
 H                  0.38458834    1.85455794   -1.32812970
 H                 -1.66518504    0.89786589    1.70318501
 H                 -1.39507960    1.46398971   -1.04199945
 H                 -0.24278284    1.27679973    2.44911389
 H                 -0.67596636    0.79969065   -2.81634564
13
Title
 C                  0.06970946    0.22948332    0.70821637
 C                  0.07489351   -0.05807152   -0.76608477
 C                  1.32038371    0.27335547   -0.11644779
 C                 -0.70992595    1.28858365    1.40594865
 C                 -0.43876953    1.05224528   -1.61719037
 F                  0.18905309   -0.87390221    1.57933177
 F                 -0.14737773   -1.33469737   -1.32219555
 H                 -0.94907625    2.14438572    0.80519370
 H                  0.39151100    1.83540357   -1.32858508
 H                 -1.68800253    0.92384661    1.66627950
 H                 -1.41552617    1.47297877   -0.98482852
 H                 -0.23652437    1.29103082    2.41655461
 H                 -0.65402457    0.79881517   -2.83109010
13
Title
 C                  0.07460188    0.23236960    0.70918527
 C                  0.06291613   -0.06873334   -0.75850083
 C                  1.31761079    0.27361112   -0.12191850
 C                 -0.70761000    1.28649007    1.40708172
 C                 -0.43263762    1.05249970   -1.61960906
 F                  0.19146788   -0.87332322    1.58419159
 F                 -0.14753083   -1.33256135   -1.32394113
 H                 -0.97390280    2.17570532    0.76597308
 H                  0.38486718    1.81203524   -1.34348312
 H                 -1.71618203    0.94469615    1.62711533
 H                 -1.41883119    1.47383746   -0.94777804
 H                 -0.23004637    1.31630733    2.37634942
 H                 -0.62339365    0.80413539   -2.81474925
13
Title
 C                  0.07852931    0.23425593    0.71037954
 C                  0.05078222   -0.08066330   -0.75178124
 C                  1.31591866    0.27366028   -0.12712833
 C                 -0.70620370    1.28458989    1.40759668
 C                 -0.42806439    1.05415437   -1.62109196
 F                  0.19390913   -0.87234118    1.58838281
 F                 -0.14752907   -1.33007498   -1.32530209
 H                 -0.98721619    2.20309950    0.73807576
 H                  0.36832034    1.78906011   -1.37000283
 H                 -1.74420643    0.95938839    1.58930532
 H                 -1.40399695    1.46662924   -0.93539271
 H                 -0.22189369    1.35059713    2.33865502
 H                 -0.58788526    0.81448563   -2.77123740
13
Title
 C                  0.07852893    0.23425565    0.71037928
 C                  0.05078340   -0.08066205   -0.75178216
 C                  1.31591909    0.27366010   -0.12712763
 C                 -0.70620359    1.28459000    1.40759682
 C                 -0.42806283    1.05415391   -1.62109240
 F                  0.19390891   -0.87234120    1.58838237
 F                 -0.14752925   -1.33007539   -1.32530164
 H                 -0.98721108    2.20310851    0.73807774
 H                  0.36830655    1.78905633   -1.37001033
 H                 -1.74420428    0.95938559    1.58930827
 H                 -1.40401415    1.46663494   -0.93539189
 H                 -0.22189642    1.35059229    2.33865764
 H                 -0.58788562    0.81448507   -2.77122936
13
Title
 C                  0.08324557    0.23516372    0.71311076
 C                  0.02835553   -0.10500826   -0.74105429
 C                  1.31506402    0.27321225   -0.13652995
 C                 -0.70773914    1.28292444    1.40417484
 C                 -0.42363452    1.05921988   -1.62019200
 F                  0.19864171   -0.86948091    1.59470887
 F                 -0.14731646   -1.32494538   -1.32704186
 H                 -0.97944725    2.22822052    0.72249447
 H                  0.33085863    1.76150661   -1.43858673
 H                 -1.78340561    0.97484254    1.52539651
 H                 -1.33734060    1.43713451   -0.97160451
 H                 -0.19674623    1.43518472    2.29543375
 H                 -0.51743056    0.83966785   -2.64845916
13
Title
 C                  0.08429181    0.23443844    0.71459837
 C                  0.01807386   -0.11700396   -0.73650818
 C                  1.31544873    0.27273976   -0.14100788
 C                 -0.71058128    1.28317421    1.40021771
 C                 -0.42323380    1.06187232   -1.61709464
 F                  0.20101894   -0.86766479    1.59713873
 F                 -0.14719575   -1.32246361   -1.32761178
 H                 -0.96187440    2.22658891    0.73055924
 H                  0.31938657    1.76191000   -1.47483226
 H                 -1.79256919    0.97827434    1.49948933
 H                 -1.29433327    1.41908326   -1.01097886
 H                 -0.18067362    1.48314442    2.28919319
 H                 -0.48608238    0.84907307   -2.59210522
13
Title
 C                  0.08456469    0.23298489    0.71619641
 C                  0.00817165   -0.12900443   -0.73211515
 C                  1.31618852    0.27208435   -0.14559678
 C                 -0.71458454    1.28414245    1.39499709
 C                 -0.42347672    1.06441664   -1.61143799
 F                  0.20351754   -0.86554689    1.59925580
 F                 -0.14710621   -1.32005789   -1.32808724
 H                 -0.93643004    2.21694252    0.74652520
 H                  0.31617769    1.77364677   -1.51115892
 H                 -1.79492520    0.97977214    1.47729611
 H                 -1.25097287    1.40161894   -1.05962077
 H                 -0.16429398    1.53452731    2.28904040
 H                 -0.45808616    0.85246712   -2.55358971
13
Title
 C                  0.08405926    0.23078212    0.71792838
 C                 -0.00133469   -0.14091843   -0.72769011
 C                  1.31717325    0.27122418   -0.15040952
 C                 -0.71948518    1.28585967    1.38881266
 C                 -0.42355849    1.06671195   -1.60285160
 F                  0.20619262   -0.86309035    1.60110902
 F                 -0.14708155   -1.31779058   -1.32852614
 H                 -0.90375399    2.20076752    0.76826715
 H                  0.32189420    1.79673920   -1.54696072
 H                 -1.79078545    0.97950502    1.45929269
 H                 -1.21613083    1.38859880   -1.11194962
 H                 -0.15009046    1.58803398    2.29126384
 H                 -0.43374826    0.84683274   -2.54268778
13
Title
 C                  0.08279238    0.22784373    0.71979759
 C                 -0.01021577   -0.15236897   -0.72315154
 C                  1.31825528    0.27015260   -0.15544590
 C                 -0.72484011    1.28825434    1.38215714
 C                 -0.42221407    1.06845410   -1.59196067
 F                  0.20904349   -0.86030354    1.60270219
 F                 -0.14716163   -1.31578727   -1.32897896
 H                 -0.86533929    2.18123973    0.79222638
 H                  0.33479385    1.82867086   -1.58117941
 H                 -1.78120909    0.97749102    1.44638990
 H                 -1.20333098    1.38573641   -1.15958492
 H                 -0.14090715    1.64081406    2.29225332
 H                 -0.41315505    0.83105648   -2.56113579
13
Title
 C                  0.08086605    0.22429866    0.72176320
 C                 -0.01809932   -0.16273415   -0.71853383
 C                  1.31925762    0.26890160   -0.16056626
 C                 -0.73002783    1.29103200    1.37572215
 C                 -0.41833394    1.06931497   -1.58040118
 F                  0.21199418   -0.85728064    1.60401861
 F                 -0.14737746   -1.31420775   -1.32948681
 H                 -0.82409219    2.16378012    0.81313937
 H                  0.35082198    1.86418187   -1.61211169
 H                 -1.76851923    0.97383433    1.43936407
 H                 -1.22316103    1.39739058   -1.19554774
 H                 -0.13893402    1.68879354    2.28937737
 H                 -0.39637866    0.80746774   -2.59892983
13
Title
 C                  0.07845136    0.22034067    0.72377637
 C                 -0.02476718   -0.17155970   -0.71389556
 C                  1.32003835    0.26752329   -0.16561702
 C                 -0.73452325    1.29379046    1.37008217
 C                 -0.41196473    1.06935056   -1.56955680
 F                  0.21496092   -0.85414178    1.60507152
 F                 -0.14774027   -1.31315062   -1.33007802
 H                 -0.78294638    2.15392695    0.82612595
 H                  0.36571875    1.89780464   -1.63841411
 H                 -1.75563615    0.96882783    1.43811916
 H                 -1.27206844    1.42195967   -1.22051637
 H                 -0.14465851    1.72894460    2.28176093
 H                 -0.38322152    0.78024039   -2.64151433
13
Title
 C                  0.07561370    0.21599143    0.72587775
 C                 -0.03038500   -0.17892513   -0.70910774
 C                  1.32053225    0.26601048   -0.17067685
 C                 -0.73817127    1.29634425    1.36533743
 C                 -0.40384419    1.06896355   -1.55964761
 F                  0.21799844   -0.85086587    1.60592897
 F                 -0.14826783   -1.31262380   -1.33079233
 H                 -0.74235152    2.15477197    0.82863649
 H                  0.37710902    1.92687100   -1.66019488
 H                 -1.74461568    0.96266218    1.44207535
 H                 -1.33808095    1.45447598   -1.24066911
 H                 -0.15775504    1.76108797    2.26945230
 H                 -0.37288918    0.75184826   -2.67971134
13
Title
 C                  0.07229030    0.21112107    0.72816797
 C                 -0.03515338   -0.18498215   -0.70392781
 C                  1.32067390    0.26430301   -0.17594799
 C                 -0.74093419    1.29875791    1.36134662
 C                 -0.39459522    1.06858925   -1.55046623
 F                  0.22124692   -0.84733732    1.60665670
 F                 -0.14900694   -1.31266294   -1.33169095
 H                 -0.70143037    2.16751245    0.81918669
 H                  0.38354160    1.94996242   -1.67766791
 H                 -1.73695698    0.95540746    1.45114824
 H                 -1.41045770    1.49060235   -1.26165367
 H                 -0.17848014    1.78549183    2.25243665
 H                 -0.36467134    0.72312095   -2.70862630
13
Title
 C                  0.06836532    0.20556905    0.73076000
 C                 -0.03909371   -0.18964220   -0.69810812
 C                  1.32033751    0.26232181   -0.18161901
 C                 -0.74269571    1.30132021    1.35786580
 C                 -0.38468212    1.06862441   -1.54199875
 F                  0.22485888   -0.84343571    1.60729959
 F                 -0.15003586   -1.31338658   -1.33285150
 H                 -0.65974835    2.19131894    0.79686158
 H                  0.38329775    1.96502012   -1.69017479
 H                 -1.73420061    0.94735158    1.46575714
 H                 -1.48013640    1.52668630   -1.28725676
 H                 -0.20754660    1.80137528    2.23091732
 H                 -0.35821652    0.69469331   -2.72353104
13
Title
 C                  0.06836460    0.20556805    0.73076036
 C                 -0.03909456   -0.18964265   -0.69810708
 C                  1.32033736    0.26232190   -0.18161991
 C                 -0.74269684    1.30132046    1.35786500
 C                 -0.38468290    1.06862491   -1.54199631
 F                  0.22485966   -0.84343518    1.60729949
 F                 -0.15003583   -1.31338661   -1.33285195
 H                 -0.65973951    2.19132142    0.79685892
 H                  0.38330326    1.96502802   -1.69017509
 H                 -1.73420328    0.94735149    1.46575681
 H                 -1.48012290    1.52668050   -1.28726356
 H                 -0.20754502    1.80137389    2.23092371
 H                 -0.35821533    0.69468809   -2.72354240
13
Title
 C                  0.05846881    0.19236275    0.73712334
 C                 -0.04358053   -0.19317243   -0.68412166
 C                  1.31741609    0.25732963   -0.19434563
 C                 -0.74269631    1.30890052    1.35047175
 C                 -0.36535494    1.07124210   -1.52902044
 F                  0.23355359   -0.83442252    1.60847616
 F                 -0.15334463   -1.31756610   -1.33620799
 H                 -0.58180055    2.25057830    0.71952323
 H                  0.35563748    1.95913576   -1.69295338
 H                 -1.74661374    0.93425079    1.51130991
 H                 -1.57139558    1.58144955   -1.35876525
 H                 -0.28761978    1.80208010    2.18452669
 H                 -0.35036205    0.64512621   -2.68723281
13
Title
 C                  0.05290221    0.18553091    0.74068488
 C                 -0.04353703   -0.19138789   -0.67660997
 C                  1.31459369    0.25447543   -0.20081635
 C                 -0.74137038    1.31435693    1.34519692
 C                 -0.35804549    1.07383873   -1.52589930
 F                  0.23839144   -0.82978487    1.60909188
 F                 -0.15564520   -1.32099737   -1.33828363
 H                 -0.55497942    2.26741990    0.67634899
 H                  0.33025389    1.93727983   -1.68044818
 H                 -1.75780441    0.93436785    1.53736559
 H                 -1.57410288    1.59076447   -1.40097753
 H                 -0.32804719    1.78925743    2.17343026
 H                 -0.34875579    0.62898544   -2.63094778
13
Title
 C                  0.04747457    0.17942727    0.74415561
 C                 -0.04206736   -0.18773280   -0.66961987
 C                  1.31109990    0.25165564   -0.20672314
 C                 -0.73999967    1.32030864    1.33843343
 C                 -0.35352087    1.07661096   -1.52500642
 F                  0.24314093   -0.82557363    1.60977616
 F                 -0.15818016   -1.32484494   -1.34035725
 H                 -0.54065896    2.26800179    0.64004111
 H                  0.30526128    1.91113073   -1.66096593
 H                 -1.76689391    0.94106464    1.55996226
 H                 -1.54728084    1.58630611   -1.44132391
 H                 -0.35910015    1.77420431    2.17909446
 H                 -0.34797679    0.61936689   -2.56016996
13
Title
 C                  0.04234923    0.17428164    0.74741831
 C                 -0.03956660   -0.18295351   -0.66342145
 C                  1.30719375    0.24896873   -0.21194073
 C                 -0.73894832    1.32631440    1.33047045
 C                 -0.35177784    1.07904060   -1.52538465
 F                  0.24767383   -0.82190504    1.61055989
 F                 -0.16082330   -1.32877254   -1.34229846
 H                 -0.53747547    2.25427743    0.61300314
 H                  0.28706947    1.88888409   -1.63777063
 H                 -1.77193647    0.95355971    1.57702798
 H                 -1.49884358    1.57101341   -1.47708779
 H                 -0.37937111    1.76001494    2.20008630
 H                 -0.34722777    0.61312269   -2.48801124
13
Title
 C                  0.03744248    0.17000369    0.75051003
 C                 -0.03631423   -0.17750557   -0.65794237
 C                  1.30297502    0.24638966   -0.21659695
 C                 -0.73822610    1.33233932    1.32170084
 C                 -0.35245189    1.08096077   -1.52602048
 F                  0.25206320   -0.81869650    1.61147897
 F                 -0.16356264   -1.33266857   -1.34408935
 H                 -0.54315792    2.22957814    0.59451943
 H                  0.27928361    1.87540155   -1.61270678
 H                 -1.77290440    0.97082408    1.58837060
 H                 -1.43595248    1.54789053   -1.50776043
 H                 -0.39106452    1.74650359    2.23132485
 H                 -0.34573731    0.60581094   -2.42468647
13
Title
 C                  0.03260833    0.16646750    0.75350643
 C                 -0.03244313   -0.17159577   -0.65305584
 C                  1.29844362    0.24386245   -0.22084271
 C                 -0.73772506    1.33849015    1.31248814
 C                 -0.35506894    1.08244339   -1.52608652
 F                  0.25643616   -0.81584141    1.61257722
 F                 -0.16644135   -1.33652804   -1.34574591
 H                 -0.55615124    2.19660359    0.58319528
 H                  0.28347920    1.87248945   -1.58637374
 H                 -1.77032951    0.99227612    1.59415503
 H                 -1.36477998    1.51952420   -1.53327323
 H                 -0.39668427    1.73228152    2.26751845
 H                 -0.34261861    0.59270627   -2.37846298
13
Title
 C                  0.02769790    0.16360045    0.75648181
 C                 -0.02800533   -0.16530992   -0.64868363
 C                  1.29355811    0.24133504   -0.22478613
 C                 -0.73733268    1.34483259    1.30318274
 C                 -0.35888215    1.08358989   -1.52501267
 F                  0.26092605   -0.81325904    1.61391169
 F                 -0.16952653   -1.34037806   -1.34728129
 H                 -0.57556602    2.15788903    0.57737095
 H                  0.29969680    1.87951127   -1.55873033
 H                 -1.76487297    1.01771134    1.59435349
 H                 -1.29354419    1.48927619   -1.55337043
 H                 -0.39805504    1.71593053    2.30401183
 H                 -0.33669354    0.56967594   -2.35561045
13
Title
 C                  0.02247949    0.16137084    0.75955058
 C                 -0.02294237   -0.15858374   -0.64477002
 C                  1.28818003    0.23872678   -0.22853938
 C                 -0.73694595    1.35139353    1.29407012
 C                 -0.36260508    1.08423130   -1.52255856
 F                  0.26574798   -0.81086208    1.61558906
 F                 -0.17295931   -1.34431221   -1.34871316
 H                 -0.60125634    2.11627552    0.57449672
 H                  0.32709219    1.89407939   -1.52906689
 H                 -1.75728971    1.04759675    1.58851238
 H                 -1.23560751    1.46257019   -1.56788655
 H                 -0.39626161    1.69597865    2.33698999
 H                 -0.32628839    0.53423020   -2.35881551
13
Title
 C                  0.01669234    0.15988039    0.76281755
 C                 -0.01719183   -0.15136103   -0.64141517
 C                  1.28216841    0.23597704   -0.23213059
 C                 -0.73644996    1.35793511    1.28573920
 C                 -0.36400385    1.08360899   -1.51887360
 F                  0.27115255   -0.80860555    1.61777274
 F                 -0.17692439   -1.34841268   -1.35001992
 H                 -0.63331606    2.07740920    0.56983471
 H                  0.36385768    1.91221501   -1.49672177
 H                 -1.74897555    1.08252091    1.57553397
 H                 -1.21451489    1.44892294   -1.57655850
 H                 -0.39172509    1.67104689    2.36167729
 H                 -0.30930828    0.48738374   -2.38683257
13
Title
 C                  0.01079184    0.15939834    0.76596315
 C                 -0.01149688   -0.14454551   -0.63916585
 C                  1.27620386    0.23338916   -0.23511752
 C                 -0.73574990    1.36322033    1.27990777
 C                 -0.36109435    1.08104195   -1.51506243
 F                  0.27672005   -0.80670946    1.62034943
 F                 -0.18111145   -1.35225299   -1.35101045
 H                 -0.66725041    2.05387293    0.55695516
 H                  0.40165434    1.92636189   -1.46537663
 H                 -1.74352136    1.11808673    1.55663127
 H                 -1.24829180    1.45617637   -1.57886430
 H                 -0.38528937    1.64369532    2.37088388
 H                 -0.28681825    0.44099267   -2.42781344
13
Title
 C                  0.01078889    0.15939771    0.76596443
 C                 -0.01149382   -0.14454214   -0.63916540
 C                  1.27620033    0.23338848   -0.23511918
 C                 -0.73575048    1.36322047    1.27990614
 C                 -0.36109447    1.08104090   -1.51506031
 F                  0.27672271   -0.80670934    1.62034990
 F                 -0.18111297   -1.35225372   -1.35101189
 H                 -0.66725571    2.05387707    0.55693407
 H                  0.40166174    1.92637047   -1.46536609
 H                 -1.74352346    1.11809241    1.55663235
 H                 -1.24826344    1.45616204   -1.57887503
 H                 -0.38529093    1.64369015    2.37090100
 H                 -0.28681755    0.44099169   -2.42779884
13
Title
 C                 -0.00030816    0.16111760    0.77114339
 C                 -0.00226876   -0.13416236   -0.63835790
 C                  1.26622517    0.22934244   -0.23868023
 C                 -0.73345544    1.36871965    1.27668269
 C                 -0.34768130    1.07258211   -1.51068688
 F                  0.28732520   -0.80410733    1.62608867
 F                 -0.18929803   -1.35841444   -1.35186914
 H                 -0.72825233    2.06323557    0.50329038
 H                  0.45640978    1.92773462   -1.41428962
 H                 -1.75097703    1.17821105    1.51154743
 H                 -1.39236799    1.49906196   -1.56675089
 H                 -0.36973901    1.59286638    2.34333621
 H                 -0.23610662    0.38450561   -2.49929874
13
Title
 C                 -0.00608851    0.16321852    0.77329477
 C                  0.00132181   -0.13043031   -0.63972355
 C                  1.26203593    0.22775628   -0.23936687
 C                 -0.73175154    1.36992520    1.27787510
 C                 -0.33954522    1.06752923   -1.51067661
 F                  0.29291766   -0.80314798    1.62950185
 F                 -0.19371011   -1.36104740   -1.35177131
 H                 -0.75656702    2.08816206    0.46872926
 H                  0.47170382    1.91312627   -1.39301455
 H                 -1.76606470    1.20381001    1.48561136
 H                 -1.46581444    1.51928460   -1.55225734
 H                 -0.35959549    1.57004180    2.30974732
 H                 -0.20815566    0.37798269   -2.52266662
13
Title
 C                 -0.01237523    0.16629724    0.77504160
 C                  0.00399382   -0.12795580   -0.64256744
 C                  1.25848699    0.22649508   -0.23911827
 C                 -0.72990351    1.37069341    1.27991559
 C                 -0.33111221    1.06201966   -1.51265118
 F                  0.29907984   -0.80232072    1.63351976
 F                 -0.19864438   -1.36344946   -1.35122843
 H                 -0.78300368    2.12084950    0.43692498
 H                  0.47679124    1.88607043   -1.37458309
 H                 -1.78946049    1.22659851    1.45663032
 H                 -1.52520594    1.53231682   -1.53126288
 H                 -0.34565555    1.55089865    2.26518404
 H                 -0.17822446    0.39071024   -2.53340140
13
Title
 C                 -0.01913137    0.17039388    0.77602050
 C                  0.00520133   -0.12741661   -0.64717439
 C                  1.25600058    0.22571717   -0.23758437
 C                 -0.72870656    1.37139202    1.28145181
 C                 -0.32303975    1.05611953   -1.51711048
 F                  0.30584869   -0.80157888    1.63819236
 F                 -0.20416467   -1.36548223   -1.35010760
 H                 -0.80444485    2.15470335    0.41796522
 H                  0.46958356    1.84666693   -1.36042291
 H                 -1.81826839    1.24534091    1.42521587
 H                 -1.55760366    1.53321977   -1.50398894
 H                 -0.32455562    1.54007258    2.21810927
 H                 -0.14770367    0.42777356   -2.52685871
13
Title
 C                 -0.02566043    0.17500375    0.77578943
 C                  0.00449710   -0.12936494   -0.65317113
 C                  1.25503936    0.22557272   -0.23467461
 C                 -0.72936362    1.37224784    1.28081506
 C                 -0.31666853    1.05027094   -1.52368739
 F                  0.31262685   -0.80088118    1.64308536
 F                 -0.20982437   -1.36687502   -1.34843102
 H                 -0.81611217    2.18068641    0.42073779
 H                  0.45277056    1.80322744   -1.35200953
 H                 -1.84396938    1.25797603    1.39545445
 H                 -1.55244958    1.51925245   -1.47426764
 H                 -0.29418088    1.54290530    2.18538868
 H                 -0.12060235    0.48631017   -2.50372723
13
Title
 C                 -0.03117503    0.17932032    0.77436891
 C                  0.00226919   -0.13334701   -0.65950977
 C                  1.25543041    0.22595641   -0.23089162
 C                 -0.73211254    1.37329891    1.27782648
 C                 -0.31294123    1.04499615   -1.53082533
 F                  0.31864839   -0.80018312    1.64756270
 F                 -0.21499822   -1.36756497   -1.34646629
 H                 -0.81701468    2.19469142    0.44263122
 H                  0.43505340    1.76843996   -1.34800163
 H                 -1.85956252    1.26433703    1.37188619
 H                 -1.51516419    1.49422984   -1.44746496
 H                 -0.25837180    1.55828711    2.17417321
 H                 -0.09958041    0.55195952   -2.47516780
13
Title
 C                 -0.03567178    0.18310089    0.77205738
 C                 -0.00082609   -0.13864620   -0.66569513
 C                  1.25664328    0.22665861   -0.22665016
 C                 -0.73627166    1.37455560    1.27353748
 C                 -0.31162154    1.04031220   -1.53739089
 F                  0.32388268   -0.79942630    1.65151849
 F                 -0.21964403   -1.36774304   -1.34438160
 H                 -0.80990347    2.19955139    0.47565148
 H                  0.42232110    1.74707414   -1.34547009
 H                 -1.86540610    1.26621297    1.35485746
 H                 -1.45786094    1.46308847   -1.42499768
 H                 -0.22230379    1.58115643    2.17652857
 H                 -0.08281616    0.61448018   -2.45246983
13
Title
 C                 -0.03939675    0.18641806    0.76902503
 C                 -0.00442537   -0.14493137   -0.67171786
 C                  1.25833200    0.22756253   -0.22206350
 C                 -0.74124817    1.37602927    1.26882309
 C                 -0.31219004    1.03607400   -1.54287439
 F                  0.32857273   -0.79855828    1.65508581
 F                 -0.22396055   -1.36757247   -1.34220147
 H                 -0.79695937    2.19894116    0.51445206
 H                  0.41620003    1.73879842   -1.34242039
 H                 -1.86387617    1.26495759    1.34333919
 H                 -1.38858616    1.42857908   -1.40623457
 H                 -0.18916076    1.60796584    2.18398872
 H                 -0.06750371    0.67023633   -2.44274071
13
Title
 C                 -0.04251786    0.18936077    0.76532304
 C                 -0.00834770   -0.15210048   -0.67766461
 C                  1.26031039    0.22861971   -0.21712971
 C                 -0.74666718    1.37768253    1.26424607
 C                 -0.31405571    1.03212808   -1.54704278
 F                  0.33290825   -0.79753371    1.65837874
 F                 -0.22811791   -1.36714742   -1.33990851
 H                 -0.77929041    2.19601083    0.55547682
 H                  0.41632717    1.74201750   -1.33782679
 H                 -1.85694443    1.26122948    1.33667386
 H                 -1.31381838    1.39287761   -1.39023101
 H                 -0.16089074    1.63665770    2.19137697
 H                 -0.05158118    0.71839251   -2.45011395
13
Title
 C                 -0.04514655    0.19201851    0.76088069
 C                 -0.01253156   -0.16025270   -0.68369450
 C                  1.26248893    0.22982883   -0.21174090
 C                 -0.75233970    1.37943436    1.26017256
 C                 -0.31636668    1.02817960   -1.54998248
 F                  0.33706163   -0.79628924    1.66150567
 F                 -0.23229474   -1.36651831   -1.33744458
 H                 -0.75709072    2.19392640    0.59609500
 H                  0.42142302    1.75485958   -1.33116158
 H                 -1.84611442    1.25522237    1.33464751
 H                 -1.24116920    1.35856254   -1.37542452
 H                 -0.13864597    1.66624417    2.19573557
 H                 -0.03392464    0.76023211   -2.47589626
13
Title
 C                 -0.04514554    0.19201792    0.76088205
 C                 -0.01253032   -0.16025043   -0.68369271
 C                  1.26248832    0.22982802   -0.21174284
 C                 -0.75233721    1.37943489    1.26017341
 C                 -0.31637086    1.02818191   -1.54997878
 F                  0.33706035   -0.79628908    1.66150489
 F                 -0.23229384   -1.36651883   -1.33744483
 H                 -0.75709956    2.19392327    0.59608203
 H                  0.42141920    1.75485273   -1.33116327
 H                 -1.84611754    1.25522523    1.33464725
 H                 -1.24113973    1.35855513   -1.37544911
 H                 -0.13865343    1.66623461    2.19573163
 H                 -0.03392287    0.76021870   -2.47590207
13
Title
 C                 -0.04903297    0.19678367    0.74858658
 C                 -0.02182094   -0.18117836   -0.69706750
 C                  1.26735264    0.23292669   -0.19843407
 C                 -0.76418431    1.38270384    1.25497440
 C                 -0.31579550    1.01782948   -1.55437405
 F                  0.34557980   -0.79259492    1.66771184
 F                 -0.24172245   -1.36471145   -1.33147641
 H                 -0.69442475    2.20963584    0.66542822
 H                  0.43966166    1.80357361   -1.30975179
 H                 -1.81808987    1.23486231    1.34738685
 H                 -1.15967523    1.31412779   -1.33521386
 H                 -0.11834563    1.72679007    2.18639847
 H                  0.00569927    0.83619798   -2.57839439
13
Title
 C                 -0.04989982    0.19858619    0.74115197
 C                 -0.02608877   -0.19294737   -0.70370640
 C                  1.26952150    0.23467818   -0.19106326
 C                 -0.76909211    1.38374711    1.25486173
 C                 -0.30942252    1.01127010   -1.55728153
 F                  0.34953687   -0.79015205    1.67041860
 F                 -0.24667724   -1.36377624   -1.32824024
 H                 -0.65691383    2.23383848    0.68359235
 H                  0.44648520    1.83059625   -1.29658534
 H                 -1.80757809    1.22153343    1.36291721
 H                 -1.18599767    1.31780591   -1.30495992
 H                 -0.12509348    1.75136140    2.17063888
 H                  0.02059894    0.86986630   -2.63601114
13
Title
 C                 -0.04999650    0.19986555    0.73371474
 C                 -0.02947518   -0.20413342   -0.70956871
 C                  1.27116822    0.23636483   -0.18401703
 C                 -0.77258746    1.38451569    1.25612132
 C                 -0.30040202    1.00502898   -1.56083087
 F                  0.35293412   -0.78754057    1.67259150
 F                 -0.25136275   -1.36305651   -1.32520487
 H                 -0.62070782    2.26390202    0.69037074
 H                  0.44849173    1.85229846   -1.28400305
 H                 -1.80303372    1.20821434    1.38218151
 H                 -1.24006727    1.33334615   -1.27384014
 H                 -0.14121397    1.76859154    2.15074890
 H                  0.02839536    0.89888809   -2.68232552
13
Title
 C                 -0.04943880    0.20076821    0.72600099
 C                 -0.03213120   -0.21511813   -0.71494678
 C                  1.27237163    0.23805916   -0.17696550
 C                 -0.77493760    1.38539793    1.25826004
 C                 -0.29001375    0.99943597   -1.56496398
 F                  0.35601183   -0.78464766    1.67438570
 F                 -0.25607144   -1.36260158   -1.32224353
 H                 -0.58568237    2.29609841    0.69012512
 H                  0.44543280    1.86834491   -1.27183576
 H                 -1.80401627    1.19493745    1.40496331
 H                 -1.30291747    1.35362153   -1.24536622
 H                 -0.16492356    1.77985114    2.12829532
 H                  0.02966355    0.92523896   -2.71702803
13
Title
 C                 -0.04818692    0.20136449    0.71757553
 C                 -0.03410248   -0.22636701   -0.72008759
 C                  1.27314842    0.23985571   -0.16948467
 C                 -0.77631338    1.38675224    1.26099695
 C                 -0.27862654    0.99466873   -1.56978641
 F                  0.35896813   -0.78125814    1.67588612
 F                 -0.26115662   -1.36251762   -1.31921089
 H                 -0.55167470    2.32772430    0.68540558
 H                  0.43642432    1.87816059   -1.25970420
 H                 -1.81002603    1.18165592    1.43201066
 H                 -1.36504859    1.37512627   -1.22181748
 H                 -0.19596226    1.78580475    2.10462351
 H                  0.02408750    0.95022698   -2.73952634
13
Title
 C                 -0.04606211    0.20165166    0.70799791
 C                 -0.03521498   -0.23812999   -0.72506460
 C                  1.27340221    0.24183619   -0.16117731
 C                 -0.77682007    1.38894191    1.26400749
 C                 -0.26630350    0.99107278   -1.57551675
 F                  0.36191893   -0.77707649    1.67706618
 F                 -0.26699916   -1.36305426   -1.31601024
 H                 -0.51988599    2.35507440    0.67779777
 H                  0.41961200    1.87981524   -1.24740804
 H                 -1.82020760    1.16890830    1.46414573
 H                 -1.41921870    1.39543153   -1.20612784
 H                 -0.23384511    1.78649708    2.08325015
 H                  0.01008701    0.97406419   -2.74647711
13
Title
 C                 -0.04281346    0.20158327    0.69700872
 C                 -0.03500918   -0.25013836   -0.72967632
 C                  1.27292075    0.24403037   -0.15179125
 C                 -0.77670748    1.39226415    1.26657334
 C                 -0.25337352    0.98931268   -1.58229950
 F                  0.36487236   -0.77175831    1.67775858
 F                 -0.27397922   -1.36468896   -1.31266002
 H                 -0.49414642    2.37169424    0.66899233
 H                  0.39284422    1.87027668   -1.23503583
 H                 -1.83200189    1.15848476    1.50095109
 H                 -1.45527996    1.41122343   -1.20317951
 H                 -0.27503836    1.78243439    2.07334200
 H                 -0.01462511    0.99531024   -2.73188717
13
Title
 C                 -0.03856560    0.20116843    0.68551245
 C                 -0.03295133   -0.26075527   -0.73322672
 C                  1.27156309    0.24622970   -0.14198625
 C                 -0.77654660    1.39647832    1.26744806
 C                 -0.24158339    0.99006533   -1.58940247
 F                  0.36755907   -0.76540944    1.67768289
 F                 -0.28189258   -1.36789230   -1.30953373
 H                 -0.48156754    2.36943595    0.66174763
 H                  0.35832037    1.84959730   -1.22321451
 H                 -1.83972459    1.15376099    1.53702100
 H                 -1.45982712    1.41752109   -1.21800264
 H                 -0.30927262    1.77597097    2.08904452
 H                 -0.04886323    1.00986864   -2.69434943
13
Title
 C                 -0.03416050    0.20059887    0.67547028
 C                 -0.02928269   -0.26810262   -0.73517836
 C                  1.26964721    0.24805325   -0.13326192
 C                 -0.77671151    1.40073839    1.26634104
 C                 -0.23325690    0.99277282   -1.59512270
 F                  0.36962355   -0.75890852    1.67681237
 F                 -0.28969218   -1.37238246   -1.30713330
 H                 -0.48499766    2.34878975    0.65817743
 H                  0.32561541    1.82639962   -1.21207890
 H                 -1.83913521    1.15615184    1.56423925
 H                 -1.43157455    1.41252300   -1.24781361
 H                 -0.32879047    1.76900636    2.13008221
 H                 -0.08443931    1.01497056   -2.64897978
13
Title
 C                 -0.03009386    0.20004749    0.66735461
 C                 -0.02457679   -0.27241670   -0.73584469
 C                  1.26754867    0.24943827   -0.12592315
 C                 -0.77699715    1.40472045    1.26431797
 C                 -0.22854544    0.99627896   -1.59864389
 F                  0.37112406   -0.75262407    1.67535450
 F                 -0.29702956   -1.37767864   -1.30542739
 H                 -0.50026923    2.31753507    0.65751995
 H                  0.30084687    1.80873372   -1.20016897
 H                 -1.83149789    1.16380595    1.58136857
 H                 -1.38093626    1.39890234   -1.28628727
 H                 -0.33771949    1.76012507    2.18230965
 H                 -0.11587905    1.01238950   -2.61259215
13
Title
 C                 -0.03009425    0.20004792    0.66735566
 C                 -0.02457752   -0.27241610   -0.73584458
 C                  1.26754882    0.24943794   -0.12592446
 C                 -0.77699535    1.40472213    1.26431857
 C                 -0.22854728    0.99627788   -1.59864332
 F                  0.37112388   -0.75262453    1.67535478
 F                 -0.29702876   -1.37767800   -1.30542736
 H                 -0.50027332    2.31752485    0.65752655
 H                  0.30085048    1.80873670   -1.20016949
 H                 -1.83150080    1.16380667    1.58136552
 H                 -1.38092604    1.39889975   -1.28629313
 H                 -0.33772821    1.76011472    2.18229215
 H                 -0.11587675    1.01239008   -2.61258988
13
Title
 C                 -0.02326778    0.19925907    0.65578774
 C                 -0.01300531   -0.27488584   -0.73480770
 C                  1.26341733    0.25118895   -0.11426735
 C                 -0.77692375    1.41159809    1.26115239
 C                 -0.22717981    1.00340356   -1.59877205
 F                  0.37303015   -0.74033302    1.67110408
 F                 -0.31094149   -1.39000922   -1.30335056
 H                 -0.55174745    2.24744359    0.65712268
 H                  0.28021085    1.80064638   -1.17004898
 H                 -1.80467203    1.18828842    1.59194339
 H                 -1.24483031    1.35545467   -1.37531875
 H                 -0.34339952    1.73053467    2.28181859
 H                 -0.16169542    0.99108915   -2.59658137
13
Title
 C                 -0.02052164    0.19909692    0.65193939
 C                 -0.00619711   -0.27393305   -0.73351840
 C                  1.26152438    0.25165645   -0.10949014
 C                 -0.77627007    1.41409867    1.26114911
 C                 -0.22880683    1.00658802   -1.59593954
 F                  0.37360849   -0.73399832    1.66831741
 F                 -0.31790749   -1.39704228   -1.30272215
 H                 -0.58380584    2.21830443    0.65228259
 H                  0.28386466    1.80994393   -1.15214910
 H                 -1.78956141    1.20313048    1.58791462
 H                 -1.17525131    1.33038166   -1.42104600
 H                 -0.34477338    1.70872738    2.32021618
 H                 -0.17582690    0.97346239   -2.61769584
13
Title
 C                 -0.01818586    0.19917417    0.64926228
 C                  0.00176048   -0.27167535   -0.73178137
 C                  1.25976592    0.25187508   -0.10506627
 C                 -0.77489390    1.41559835    1.26295162
 C                 -0.23027415    1.00935968   -1.59174604
 F                  0.37399866   -0.72696856    1.66483167
 F                 -0.32547144   -1.40514895   -1.30223249
 H                 -0.62035577    2.19869732    0.63952155
 H                  0.29656478    1.82692457   -1.13314538
 H                 -1.77578353    1.21937512    1.57804304
 H                 -1.12065792    1.30760271   -1.46571414
 H                 -0.34657274    1.68050896    2.34843000
 H                 -0.18385537    0.94987918   -2.65400822
13
Title
 C                 -0.01648951    0.19965357    0.64815099
 C                  0.01114172   -0.26801258   -0.72964163
 C                  1.25832207    0.25178697   -0.10103911
 C                 -0.77230702    1.41555128    1.26735625
 C                 -0.22914464    1.01123810   -1.58687375
 F                  0.37417335   -0.71891950    1.66039835
 F                 -0.33390749   -1.41461741   -1.30181729
 H                 -0.66171425    2.19481269    0.61456226
 H                  0.31812545    1.84945960   -1.11577772
 H                 -1.76754900    1.23588311    1.56190311
 H                 -1.10993012    1.29552815   -1.50520397
 H                 -0.34931721    1.64478380    2.36133231
 H                 -0.18349906    0.91920106   -2.69859906
13
Title
 C                 -0.01587511    0.20056398    0.64891506
 C                  0.02018213   -0.26382398   -0.72763227
 C                  1.25762228    0.25141015   -0.09812517
 C                 -0.76868534    1.41403398    1.27348116
 C                 -0.22445444    1.01187998   -1.58283788
 F                  0.37411105   -0.71119475    1.65576009
 F                 -0.34176936   -1.42371684   -1.30145524
 H                 -0.70033828    2.20628453    0.58351583
 H                  0.34172718    1.86929656   -1.10622339
 H                 -1.76971423    1.24818260    1.54331101
 H                 -1.15521976    1.29935462   -1.53197813
 H                 -0.35239707    1.60897998    2.35527901
 H                 -0.17415826    0.88768105   -2.73377835
13
Title
 C                 -0.01618568    0.20181686    0.65103073
 C                  0.02824589   -0.25973006   -0.72595679
 C                  1.25765136    0.25085636   -0.09622117
 C                 -0.76449790    1.41184114    1.28002018
 C                 -0.21824570    1.01203120   -1.57990592
 F                  0.37388696   -0.70418811    1.65126887
 F                 -0.34869697   -1.43186619   -1.30108423
 H                 -0.73418772    2.22392888    0.55445169
 H                  0.36284266    1.88290130   -1.10502283
 H                 -1.78048891    1.25560595    1.52466545
 H                 -1.22622102    1.31077409   -1.54935682
 H                 -0.35497616    1.57680278    2.33632899
 H                 -0.15870107    0.85854723   -2.75385134
13
Title
 C                 -0.01726894    0.20345665    0.65424509
 C                  0.03582128   -0.25567514   -0.72451749
 C                  1.25834197    0.25015307   -0.09499424
 C                 -0.75987377    1.40931017    1.28664118
 C                 -0.21183552    1.01228489   -1.57778289
 F                  0.37353497   -0.69738980    1.64668213
 F                 -0.35523163   -1.43960362   -1.30063641
 H                 -0.76540700    2.24263543    0.53007397
 H                  0.38137678    1.89064513   -1.11124028
 H                 -1.79745708    1.25919403    1.50521029
 H                 -1.30291742    1.32355741   -1.56165180
 H                 -0.35639519    1.54722172    2.30882609
 H                 -0.13802035    0.83069298   -2.76011352
13
Title
 C                 -0.01916977    0.20561871    0.65860553
 C                  0.04325768   -0.25155375   -0.72324443
 C                  1.25978612    0.24927521   -0.09432466
 C                 -0.75496321    1.40650036    1.29310292
 C                 -0.20578669    1.01293653   -1.57639796
 F                  0.37304796   -0.69038356    1.64174827
 F                 -0.36177458   -1.44734272   -1.30004018
 H                 -0.79511118    2.25970770    0.51253989
 H                  0.39737935    1.89232493   -1.12539554
 H                 -1.81888814    1.25924237    1.48378210
 H                 -1.37638614    1.33491128   -1.57049851
 H                 -0.35533276    1.51978436    2.27573424
 H                 -0.11155798    0.80312446   -2.75176770
13
Title
 C                 -0.02204833    0.20850251    0.66425129
 C                  0.05066707   -0.24733796   -0.72210760
 C                  1.26220206    0.24817424   -0.09423766
 C                 -0.75017946    1.40338213    1.29880927
 C                 -0.20052790    1.01416719   -1.57585864
 F                  0.37239967   -0.68289109    1.63627375
 F                 -0.36855788   -1.45529631   -1.29920293
 H                 -0.82297441    2.27245649    0.50526765
 H                  0.41030025    1.88700290   -1.14901742
 H                 -1.84237387    1.25540654    1.45945276
 H                 -1.43969378    1.34290436   -1.57624290
 H                 -0.34906577    1.49548395    2.24216238
 H                 -0.07828604    0.77558383   -2.72597262
13
Title
 C                 -0.02603581    0.21228953    0.67113786
 C                  0.05781426   -0.24316960   -0.72109313
 C                  1.26582985    0.24680989   -0.09483303
 C                 -0.74641739    1.39994691    1.30256731
 C                 -0.19666499    1.01602856   -1.57632784
 F                  0.37157133   -0.67488746    1.63024074
 F                 -0.37556211   -1.46336017   -1.29802184
 H                 -0.84678455    2.27752655    0.51286155
 H                  0.41913547    1.87410906   -1.18321870
 H                 -1.86345814    1.24710199    1.43238618
 H                 -1.48370647    1.34547931   -1.57865500
 H                 -0.33328508    1.47712631    2.21802967
 H                 -0.03795087    0.74889129   -2.68043764
13
Title
 C                 -0.02603579    0.21228955    0.67113797
 C                  0.05781417   -0.24317050   -0.72109375
 C                  1.26582976    0.24680990   -0.09483309
 C                 -0.74641856    1.39994603    1.30256547
 C                 -0.19666353    1.01602714   -1.57632681
 F                  0.37157123   -0.67488722    1.63024064
 F                 -0.37556181   -1.46335975   -1.29802154
 H                 -0.84677701    2.27753745    0.51285881
 H                  0.41913450    1.87410791   -1.18322001
 H                 -1.86345919    1.24710044    1.43238582
 H                 -1.48373098    1.34548740   -1.57864756
 H                 -0.33327587    1.47712914    2.21804927
 H                 -0.03794616    0.74889779   -2.68044792
13
Title
 C                 -0.03592683    0.22173627    0.68538674
 C                  0.06863010   -0.23653279   -0.71924873
 C                  1.27587389    0.24358782   -0.09792038
 C                 -0.74557632    1.39296385    1.30091836
 C                 -0.19560721    1.02036161   -1.57935531
 F                  0.36962668   -0.65969448    1.61843640
 F                 -0.38818261   -1.47717338   -1.29469431
 H                 -0.86881598    2.26000962    0.57403598
 H                  0.42557451    1.83899798   -1.26819752
 H                 -1.87723022    1.21942272    1.38237159
 H                 -1.48365662    1.33070808   -1.57455763
 H                 -0.27108860    1.46886395    2.22804059
 H                  0.05051978    0.70463640   -2.56010961
13
Title
 C                 -0.04089588    0.22676691    0.69129115
 C                  0.07189574   -0.23430573   -0.71816164
 C                  1.28145711    0.24189524   -0.10007275
 C                 -0.74803986    1.38962205    1.29719923
 C                 -0.19847466    1.02213408   -1.58073093
 F                  0.36864736   -0.65325003    1.61336680
 F                 -0.39327900   -1.48231556   -1.29271223
 H                 -0.86651251    2.24391225    0.61682443
 H                  0.42797596    1.82677437   -1.30894879
 H                 -1.86883926    1.20241888    1.36435057
 H                 -1.44363009    1.31551557   -1.57034094
 H                 -0.23561236    1.47661090    2.25025561
 H                  0.09373256    0.68528072   -2.50931137
13
Title
 C                 -0.04563616    0.23188829    0.69613755
 C                  0.07401899   -0.23263888   -0.71677447
 C                  1.28717701    0.24015350   -0.10251317
 C                 -0.75152568    1.38614596    1.29316874
 C                 -0.20329049    1.02347427   -1.58147424
 F                  0.36767622   -0.64746843    1.60883344
 F                 -0.39772483   -1.48647313   -1.29054107
 H                 -0.85731575    2.22914680    0.66058250
 H                  0.43276038    1.82170076   -1.34600217
 H                 -1.85350954    1.18382036    1.35161999
 H                 -1.38392197    1.29679688   -1.56594310
 H                 -0.20388637    1.48912607    2.27220120
 H                  0.13700334    0.66465149   -2.47342314
13
Title
 C                 -0.05005034    0.23708339    0.69986947
 C                  0.07518060   -0.23141808   -0.71497406
 C                  1.29295682    0.23834993   -0.10521920
 C                 -0.75551117    1.38225844    1.28965523
 C                 -0.20962709    1.02430417   -1.58153119
 F                  0.36670597   -0.64224115    1.60478083
 F                 -0.40164301   -1.48978089   -1.28816771
 H                 -0.84251586    2.22059038    0.70088010
 H                  0.44073606    1.82429874   -1.37899984
 H                 -1.83402911    1.16359809    1.34429571
 H                 -1.31012103    1.27577123   -1.56200317
 H                 -0.17872416    1.50469370    2.28890114
 H                  0.18074738    0.64159376   -2.45352258
13
Title
 C                 -0.05410378    0.24242742    0.70245944
 C                  0.07549836   -0.23054744   -0.71262252
 C                  1.29883844    0.23643937   -0.10824429
 C                 -0.75967125    1.37762393    1.28718171
 C                 -0.21674060    1.02446672   -1.58109237
 F                  0.36571013   -0.63741636    1.60111557
 F                 -0.40517382   -1.49235677   -1.28552129
 H                 -0.82268913    2.22279410    0.73468254
 H                  0.45175051    1.83386902   -1.40855800
 H                 -1.81292403    1.14122962    1.34254786
 H                 -1.22929371    1.25392486   -1.55897116
 H                 -0.16156440    1.52230369    2.29780872
 H                  0.22482679    0.61602912   -2.44734402
13
Title
 C                 -0.05785843    0.24825606    0.70379536
 C                  0.07494445   -0.22995059   -0.70938938
 C                  1.30515316    0.23426898   -0.11184884
 C                 -0.76393260    1.37172304    1.28612202
 C                 -0.22333655    1.02351842   -1.58047674
 F                  0.36460838   -0.63269398    1.59764512
 F                 -0.40854713   -1.49429461   -1.28234803
 H                 -0.79651493    2.24062764    0.76083962
 H                  0.46539397    1.84971157   -1.43645865
 H                 -1.79220508    1.11477024    1.34737959
 H                 -1.15260187    1.23358879   -1.55718174
 H                 -0.15376785    1.54207420    2.29675807
 H                  0.26954958    0.58777429   -2.45176592
13
Title
 C                 -0.06122234    0.25521895    0.70318503
 C                  0.07310340   -0.22962672   -0.70446005
 C                  1.31254823    0.23150955   -0.11665992
 C                 -0.76829267    1.36384778    1.28715886
 C                 -0.22580484    1.02009007   -1.58025093
 F                  0.36323758   -0.62768733    1.59417662
 F                 -0.41202413   -1.49544559   -1.27804024
 H                 -0.75960103    2.28133058    0.77850502
 H                  0.48062550    1.87152754   -1.46478640
 H                 -1.77554588    1.07996312    1.36277551
 H                 -1.11264241    1.22204521   -1.55736706
 H                 -0.16025122    1.56489057    2.28020970
 H                  0.31388125    0.55679096   -2.46476206
13
Title
 C                 -0.06291332    0.26164248    0.70013407
 C                  0.07018063   -0.22966272   -0.69864709
 C                  1.31923061    0.22872840   -0.12175511
 C                 -0.77143073    1.35663036    1.29010948
 C                 -0.21954875    1.01397291   -1.58120247
 F                  0.36187437   -0.62361674    1.59163527
 F                 -0.41475681   -1.49528506   -1.27334989
 H                 -0.72070717    2.33017354    0.78574045
 H                  0.49003586    1.88996646   -1.48655738
 H                 -1.77204091    1.04457387    1.38724788
 H                 -1.15410917    1.23011432   -1.56043021
 H                 -0.18234019    1.58379905    2.25056127
 H                  0.34108229    0.53399226   -2.47851976
13
Title
 C                 -0.06293620    0.26664744    0.69567196
 C                  0.06692037   -0.22993313   -0.69301622
 C                  1.32435629    0.22632688   -0.12635742
 C                 -0.77336979    1.35178499    1.29350906
 C                 -0.20884797    1.00711432   -1.58315777
 F                  0.36070076   -0.62080781    1.59013614
 F                 -0.41656883   -1.49414745   -1.26898487
 H                 -0.68813760    2.36843150    0.78858193
 H                  0.49181173    1.90035321   -1.50033421
 H                 -1.77850961    1.01527046    1.41423860
 H                 -1.23188515    1.24738677   -1.56604239
 H                 -0.21076123    1.59625991    2.21919985
 H                  0.34942125    0.52210012   -2.48794020
13
Title
 C                 -0.06167360    0.27099343    0.68988876
 C                  0.06319269   -0.23039175   -0.68710128
 C                  1.32875077    0.22400038   -0.13100497
 C                 -0.77499528    1.34865811    1.29701082
 C                 -0.19630443    0.99973517   -1.58609239
 F                  0.35955795   -0.61865801    1.58923639
 F                 -0.41788356   -1.49218838   -1.26445321
 H                 -0.65963317    2.39582877    0.79099429
 H                  0.48760305    1.90454765   -1.50929371
 H                 -1.79000798    0.98978432    1.44409969
 H                 -1.31412068    1.26613179   -1.57444245
 H                 -0.24290758    1.60508720    2.18900151
 H                  0.34436044    0.51747497   -2.49410455
13
Title
 C                 -0.06167315    0.27099478    0.68988617
 C                  0.06319107   -0.23039157   -0.68709858
 C                  1.32875266    0.22399985   -0.13100686
 C                 -0.77499617    1.34865646    1.29701410
 C                 -0.19630533    0.99973402   -1.58609301
 F                  0.35955754   -0.61865785    1.58923566
 F                 -0.41788366   -1.49218697   -1.26445202
 H                 -0.65962089    2.39584114    0.79099692
 H                  0.48760279    1.90455307   -1.50929609
 H                 -1.79001069    0.98977034    1.44411492
 H                 -1.31408442    1.26612369   -1.57444630
 H                 -0.24293009    1.60508434    2.18897691
 H                  0.34435964    0.51747362   -2.49411072
13
Title
 C                 -0.05438810    0.27902802    0.67278411
 C                  0.05309478   -0.23220811   -0.67279894
 C                  1.33655123    0.21876364   -0.14215660
 C                 -0.78033169    1.34712903    1.30289882
 C                 -0.16747780    0.98225576   -1.59630496
 F                  0.35693530   -0.61567792    1.58894417
 F                 -0.41940261   -1.48478447   -1.25306335
 H                 -0.61465681    2.40949988    0.80006682
 H                  0.45956486    1.89433469   -1.51356386
 H                 -1.81669797    0.95109673    1.51653486
 H                 -1.44603156    1.29635222   -1.60247623
 H                 -0.30968471    1.61850921    2.15447171
 H                  0.29178894    0.52795853   -2.50033968
13
Title
 C                 -0.04793949    0.28261872    0.66184870
 C                  0.04668378   -0.23380650   -0.66486824
 C                  1.33961117    0.21584599   -0.14877555
 C                 -0.78550069    1.34894823    1.30370983
 C                 -0.15347164    0.97245667   -1.60371568
 F                  0.35543685   -0.61501892    1.58965800
 F                 -0.41946101   -1.47892984   -1.24596206
 H                 -0.60504656    2.38715671    0.80732013
 H                  0.43686079    1.88110651   -1.50625372
 H                 -1.82327895    0.94461682    1.55452254
 H                 -1.46956800    1.30113703   -1.62172288
 H                 -0.33178453    1.62542851    2.17198902
 H                  0.24434355    0.54155092   -2.50531469
13
Title
 C                 -0.04061603    0.28559941    0.65153106
 C                  0.04033745   -0.23579600   -0.65797968
 C                  1.34164671    0.21310217   -0.15525698
 C                 -0.79181860    1.35191558    1.30305599
 C                 -0.14278521    0.96333078   -1.61122802
 F                  0.35400618   -0.61497771    1.59077205
 F                 -0.41905496   -1.47236221   -1.23878619
 H                 -0.60756020    2.35041942    0.81406465
 H                  0.41493468    1.86848148   -1.49314540
 H                 -1.82119136    0.94935516    1.58532999
 H                 -1.45578554    1.29661342   -1.64071468
 H                 -0.34133814    1.63090343    2.21159546
 H                  0.19389508    0.55483792   -2.51762580
13
Title
 C                 -0.03319519    0.28809690    0.64278514
 C                  0.03448480   -0.23806532   -0.65261621
 C                  1.34279720    0.21062253   -0.16131546
 C                 -0.79828673    1.35530908    1.30211779
 C                 -0.13571107    0.95518840   -1.61806212
 F                  0.35270316   -0.61537216    1.59206019
 F                 -0.41834529   -1.46561619   -1.23190270
 H                 -0.61935450    2.30978777    0.81810678
 H                  0.39735861    1.86002980   -1.47643742
 H                 -1.81275137    0.96214266    1.60751701
 H                 -1.41417845    1.28498171   -1.65756266
 H                 -0.34378728    1.63272754    2.25794472
 H                  0.14726632    0.56456048   -2.53915183
13
Title
 C                 -0.02590417    0.29033212    0.63566624
 C                  0.02912159   -0.24058744   -0.64869045
 C                  1.34330048    0.20833991   -0.16704552
 C                 -0.80442999    1.35863911    1.30175332
 C                 -0.13154490    0.94778267   -1.62421848
 F                  0.35150357   -0.61605542    1.59341443
 F                 -0.41744283   -1.45880746   -1.22525712
 H                 -0.63734850    2.27267365    0.81780061
 H                  0.38469025    1.85624136   -1.45753462
 H                 -1.80097469    0.97993784    1.62254715
 H                 -1.35352225    1.26829699   -1.67189673
 H                 -0.34382311    1.63019721    2.30131646
 H                  0.10572695    0.57053592   -2.56873050
13
Title
 C                 -0.01877714    0.29246278    0.63006185
 C                  0.02416679   -0.24336660   -0.64606394
 C                  1.34331311    0.20617986   -0.17258760
 C                 -0.81005824    1.36155943    1.30240887
 C                 -0.12956335    0.94083934   -1.62996657
 F                  0.35037635   -0.61694905    1.59479373
 F                 -0.41640490   -1.45191917   -1.21872361
 H                 -0.65951334    2.24404678    0.81167059
 H                  0.37648573    1.85620883   -1.43729344
 H                 -1.78836684    1.00068315    1.63198275
 H                 -1.27988324    1.24796998   -1.68364216
 H                 -0.34374876    1.62354233    2.33744681
 H                  0.06886416    0.57376946   -2.60374423
13
Title
 C                 -0.01177314    0.29460310    0.62586691
 C                  0.01953359   -0.24642470   -0.64464371
 C                  1.34292160    0.20407587   -0.17808450
 C                 -0.81506897    1.36386518    1.30431477
 C                 -0.12908634    0.93410413   -1.63564785
 F                  0.34929312   -0.61801997    1.59618971
 F                 -0.41525651   -1.44487750   -1.21215933
 H                 -0.68481572    2.22699549    0.79849648
 H                  0.37206993    1.85849719   -1.41629426
 H                 -1.77713277    1.02295897    1.63709701
 H                 -1.19854531    1.22524008   -1.69275535
 H                 -0.34459599    1.61323015    2.36462807
 H                  0.03604466    0.57546527   -2.64136775
13
Title
 C                 -0.00475489    0.29686990    0.62301770
 C                  0.01510607   -0.24982853   -0.64440957
 C                  1.34215168    0.20194608   -0.18373753
 C                 -0.81937694    1.36552981    1.30762989
 C                 -0.12933330    0.92723088   -1.64165837
 F                  0.34821809   -0.61927831    1.59762460
 F                 -0.41399114   -1.43750406   -1.20534231
 H                 -0.71337338    2.22283319    0.77736979
 H                  0.37083684    1.86151794   -1.39480724
 H                 -1.76946454    1.04587728    1.63887706
 H                 -1.11574767    1.20161843   -1.69924872
 H                 -0.34690098    1.59951382    2.38205842
 H                  0.00664097    0.57666684   -2.67946086
13
Title
 C                  0.00259586    0.29944883    0.62158133
 C                  0.01069515   -0.25375650   -0.64551377
 C                  1.34093898    0.19965048   -0.18992329
 C                 -0.82285659    1.36671916    1.31262563
 C                 -0.12909460    0.91954921   -1.64857094
 F                  0.34709008   -0.62080386    1.59916930
 F                 -0.41255254   -1.42938605   -1.19783275
 H                 -0.74698200    2.23182303    0.74724033
 H                  0.37251353    1.86348541   -1.37265366
 H                 -1.76821172    1.06912071    1.63788920
 H                 -1.04198359    1.17977604   -1.70316734
 H                 -0.35120226    1.58197830    2.38841904
 H                 -0.01997271    0.57826954   -2.71689364
13
Title
 C                  0.01058791    0.30258070    0.62199495
 C                  0.00618044   -0.25841011   -0.64841799
 C                  1.33911271    0.19702229   -0.19712199
 C                 -0.82510177    1.36780853    1.31967535
 C                 -0.12604298    0.90999921   -1.65711688
 F                  0.34584439   -0.62273658    1.60091167
 F                 -0.41086768   -1.42002405   -1.18906994
 H                 -0.78858099    2.25336134    0.70784725
 H                  0.37731906    1.86156787   -1.35018550
 H                 -1.77825273    1.09187639    1.63400498
 H                 -1.00257380    1.16658809   -1.70421996
 H                 -0.35820636    1.55990990    2.37996988
 H                 -0.04308385    0.58125266   -2.75143073
13
Title
 C                  0.01058823    0.30258106    0.62199532
 C                  0.00617968   -0.25841143   -0.64841888
 C                  1.33911267    0.19702218   -0.19712210
 C                 -0.82510201    1.36780752    1.31967468
 C                 -0.12603299    0.90999602   -1.65711551
 F                  0.34584451   -0.62273675    1.60091170
 F                 -0.41086747   -1.42002282   -1.18906948
 H                 -0.78859475    2.25336634    0.70783260
 H                  0.37731962    1.86157102   -1.35017439
 H                 -1.77825548    1.09188231    1.63401156
 H                 -1.00267231    1.16661591   -1.70423281
 H                 -0.35819765    1.55991156    2.37999077
 H                 -0.04309470    0.58125161   -2.75145176
13
Title
 C                  0.02392336    0.30889193    0.62819197
 C                 -0.00047889   -0.26667313   -0.65786263
 C                  1.33459331    0.19208693   -0.21103379
 C                 -0.82475323    1.37104386    1.33425355
 C                 -0.10966445    0.88963658   -1.67518971
 F                  0.34365089   -0.62683729    1.60406906
 F                 -0.40783099   -1.40285619   -1.17227759
 H                 -0.87231495    2.29810795    0.64115748
 H                  0.39161585    1.83949701   -1.32134995
 H                 -1.82830531    1.12003133    1.61902490
 H                 -1.08827586    1.18588693   -1.69586276
 H                 -0.37374445    1.51952874    2.32726104
 H                 -0.06309471    0.59111265   -2.78439102
13
Title
 C                  0.02897038    0.31177597    0.63284553
 C                 -0.00253206   -0.26963045   -0.66325502
 C                  1.33221010    0.18991122   -0.21737598
 C                 -0.82351839    1.37341233    1.34014413
 C                 -0.10049145    0.88048344   -1.68406985
 F                  0.34274324   -0.62883231    1.60541446
 F                 -0.40665240   -1.39573928   -1.16478907
 H                 -0.90928641    2.31079348    0.62209391
 H                  0.39930212    1.82111886   -1.31567748
 H                 -1.85765895    1.12646950    1.60808649
 H                 -1.16233528    1.20449408   -1.68674773
 H                 -0.37872676    1.50531233    2.29609755
 H                 -0.06171708    0.59698612   -2.78463158
13
Title
 C                  0.03350980    0.31470891    0.63854737
 C                 -0.00397959   -0.27184414   -0.66921286
 C                  1.32957890    0.18770048   -0.22398368
 C                 -0.82233263    1.37645590    1.34503105
 C                 -0.09180264    0.87164011   -1.69355625
 F                  0.34185612   -0.63098198    1.60675839
 F                 -0.40562922   -1.38898634   -1.15716084
 H                 -0.94529216    2.31607777    0.61217251
 H                  0.40778702    1.79742441   -1.31484391
 H                 -1.88706456    1.12971298    1.59348906
 H                 -1.23784671    1.22332801   -1.67423477
 H                 -0.37978350    1.49526356    2.26673517
 H                 -0.05384727    0.60340750   -2.77674010
13
Title
 C                  0.03767150    0.31780729    0.64556142
 C                 -0.00473815   -0.27297722   -0.67589972
 C                  1.32654764    0.18532575   -0.23128923
 C                 -0.82180971    1.38037301    1.34835046
 C                 -0.08409398    0.86289801   -1.70400178
 F                  0.34093994   -0.63343413    1.60818293
 F                 -0.40480001   -1.38246805   -1.14897541
 H                 -0.98078842    2.31194181    0.61358609
 H                  0.41782964    1.76755954   -1.31959706
 H                 -1.91396536    1.12979831    1.57366777
 H                 -1.30822858    1.24035688   -1.65805631
 H                 -0.37353648    1.49124375    2.24515438
 H                 -0.03815852    0.60998915   -2.76139380
13
Title
 C                  0.04129196    0.32105328    0.65398787
 C                 -0.00451285   -0.27224444   -0.68320208
 C                  1.32304710    0.18274085   -0.23951637
 C                 -0.82282545    1.38527567    1.34901533
 C                 -0.07835092    0.85440854   -1.71516922
 F                  0.33998065   -0.63628327    1.60971991
 F                 -0.40432198   -1.37652485   -1.14010797
 H                 -1.01386780    2.29545764    0.63024713
 H                  0.43060384    1.73242221   -1.33118034
 H                 -1.93305256    1.12598947    1.54748596
 H                 -1.36388233    1.25284694   -1.63864982
 H                 -0.35545260    1.49679645    2.24059513
 H                 -0.01252192    0.61516189   -2.74164242
13
Title
 C                  0.04392540    0.32417116    0.66316280
 C                 -0.00300014   -0.26875188   -0.69032627
 C                  1.31930712    0.18010089   -0.24825434
 C                 -0.82595175    1.39079008    1.34639897
 C                 -0.07604315    0.84689670   -1.72560793
 F                  0.33903131   -0.63940946    1.61128524
 F                 -0.40443235   -1.37206789   -1.13111203
 H                 -1.03967808    2.26719531    0.66300798
 H                  0.44732580    1.69793139   -1.34915785
 H                 -1.93728299    1.11749755    1.51678915
 H                 -1.39141356    1.25735143   -1.61871010
 H                 -0.32552681    1.51446485    2.25751866
 H                  0.02328855    0.61565501   -2.72661343
13
Title
 C                  0.04531046    0.32685240    0.67193908
 C                 -0.00027375   -0.26240612   -0.69629310
 C                  1.31574981    0.17765669   -0.25670763
 C                 -0.83054835    1.39605646    1.34168840
 C                 -0.07789384    0.84101463   -1.73371795
 F                  0.33816096   -0.64254024    1.61274217
 F                 -0.40522924   -1.36978567   -1.12279629
 H                 -1.05494175    2.23544554    0.70449273
 H                  0.46852810    1.67202135   -1.37044040
 H                 -1.92471700    1.10433713    1.48636993
 H                 -1.38417914    1.25252643   -1.60208028
 H                 -0.29256422    1.54186730    2.28587953
 H                  0.06618472    0.60884476   -2.72575802
13
Title
 C                  0.04559172    0.32903415    0.67963438
 C                  0.00329700   -0.25389806   -0.70071879
 C                  1.31264103    0.17553821   -0.26441735
 C                 -0.83532630    1.40024869    1.33683286
 C                 -0.08342764    0.83681898   -1.73928585
 F                  0.33738492   -0.64550277    1.61402590
 F                 -0.40661565   -1.36960247   -1.11547680
 H                 -1.06109503    2.21191322    0.74354730
 H                  0.49364641    1.65774669   -1.39222793
 H                 -1.90006098    1.08687753    1.46016010
 H                 -1.34569826    1.23970303   -1.59102291
 H                 -0.26611011    1.57405676    2.31168771
 H                  0.11232329    0.59512132   -2.73888129
13
Title
 C                  0.04506243    0.33079761    0.68604604
 C                  0.00731062   -0.24412136   -0.70366111
 C                  1.31008453    0.17377995   -0.27124209
 C                 -0.83924437    1.40284710    1.33313629
 C                 -0.09159313    0.83411566   -1.74303173
 F                  0.33668735   -0.64822961    1.61512693
 F                 -0.40842288   -1.37107049   -1.10911722
 H                 -1.06158098    2.20549734    0.77162078
 H                  0.52092127    1.65326225   -1.41344903
 H                 -1.87015261    1.06543455    1.44009761
 H                 -1.28365491    1.22120693   -1.58617532
 H                 -0.25062831    1.60696748    2.32756547
 H                  0.15814814    0.57690469   -2.75846753
13
Title
 C                  0.04401044    0.33224207    0.69118421
 C                  0.01142250   -0.23390165   -0.70533420
 C                  1.30811117    0.17238272   -0.27715847
 C                 -0.84175785    1.40382809    1.33101637
 C                 -0.10113603    0.83267103   -1.74577111
 F                  0.33604986   -0.65069483    1.61605257
 F                 -0.41047885   -1.37368548   -1.10359454
 H                 -1.05910910    2.21837169    0.78577852
 H                  0.54797260    1.65479102   -1.43399836
 H                 -1.84105256    1.04048851    1.42669152
 H                 -1.20738412    1.19978965   -1.58717300
 H                 -0.24649182    1.63796428    2.33207139
 H                  0.20050777    0.55690845   -2.77668864
13
Title
 C                  0.04401055    0.33224192    0.69118200
 C                  0.01142084   -0.23390568   -0.70533341
 C                  1.30811155    0.17238303   -0.27715658
 C                 -0.84175674    1.40382677    1.33101673
 C                 -0.10113625    0.83267215   -1.74577057
 F                  0.33604994   -0.65069312    1.61605245
 F                 -0.41047848   -1.37368501   -1.10359591
 H                 -1.05911045    2.21838217    0.78576691
 H                  0.54796239    1.65478990   -1.43399500
 H                 -1.84105700    1.04049702    1.42669582
 H                 -1.20736248    1.19977964   -1.58718064
 H                 -0.24648852    1.63795848    2.33208108
 H                  0.20049377    0.55691354   -2.77667493
13
Title
 C                  0.04103405    0.33460792    0.69848097
 C                  0.01947261   -0.21318967   -0.70583016
 C                  1.30574805    0.17049870   -0.28698477
 C                 -0.84243367    1.40283223    1.33042886
 C                 -0.12043667    0.83233727   -1.75068120
 F                  0.33482696   -0.65509004    1.61751511
 F                 -0.41509504   -1.38121647   -1.09398754
 H                 -1.04814848    2.28579518    0.78278255
 H                  0.59662279    1.66339332   -1.47604016
 H                 -1.79655118    0.97944695    1.41744387
 H                 -1.04600684    1.15913839   -1.60288064
 H                 -0.26695040    1.69244838    2.31201636
 H                  0.27113069    0.51639145   -2.79382815
13
Title
 C                  0.03912454    0.33576830    0.70110801
 C                  0.02365398   -0.20179020   -0.70476309
 C                  1.30537552    0.16994896   -0.29154911
 C                 -0.84057122    1.40188390    1.33127668
 C                 -0.12824875    0.83266851   -1.75408965
 F                  0.33411986   -0.65734003    1.61814376
 F                 -0.41790190   -1.38641572   -1.08903598
 H                 -1.03791262    2.33323832    0.77175113
 H                  0.61848345    1.66676733   -1.50126792
 H                 -1.78209545    0.93923350    1.42133765
 H                 -0.98228219    1.14905588   -1.61578040
 H                 -0.29233341    1.71827302    2.28737369
 H                  0.30070400    0.49481534   -2.78826162
13
Title
 C                  0.03693847    0.33701142    0.70291580
 C                  0.02784430   -0.18930602   -0.70252750
 C                  1.30591421    0.16979699   -0.29598197
 C                 -0.83701924    1.40139101    1.33239637
 C                 -0.13116994    0.83238859   -1.75923442
 F                  0.33326126   -0.65975210    1.61869320
 F                 -0.42124477   -1.39298459   -1.08353379
 H                 -1.02216142    2.38302320    0.75780222
 H                  0.63696566    1.66676938   -1.53191758
 H                 -1.77358102    0.89030660    1.43276247
 H                 -0.96884650    1.16257080   -1.62960099
 H                 -0.33042732    1.74374674    2.25208334
 H                  0.32402695    0.47182806   -2.76749224
13
Title
 C                  0.03509735    0.33808764    0.70347740
 C                  0.03082833   -0.17875299   -0.69963749
 C                  1.30743860    0.17013965   -0.29925354
 C                 -0.83309160    1.40176540    1.33288428
 C                 -0.12764458    0.83131853   -1.76510461
 F                  0.33241503   -0.66178995    1.61901867
 F                 -0.42436284   -1.39938369   -1.07856880
 H                 -1.00444739    2.41692184    0.74706267
 H                  0.64695921    1.66243283   -1.56123749
 H                 -1.77019644    0.84633833    1.44865138
 H                 -1.01699891    1.20092343   -1.64120839
 H                 -0.36988093    1.76400990    2.21904627
 H                  0.33477096    0.45239827   -2.73646501
13
Title
 C                  0.03368985    0.33901366    0.70313248
 C                  0.03258281   -0.17023763   -0.69642838
 C                  1.30974504    0.17086619   -0.30150853
 C                 -0.82960442    1.40269709    1.33232788
 C                 -0.12107710    0.83034509   -1.77091678
 F                  0.33159637   -0.66346463    1.61914398
 F                 -0.42716065   -1.40529999   -1.07412108
 H                 -0.98666487    2.43396460    0.74041510
 H                  0.65024329    1.65526014   -1.58803019
 H                 -1.76777936    0.81078484    1.46627127
 H                 -1.08966196    1.24878493   -1.65374050
 H                 -0.40510751    1.78115005    2.19503924
 H                  0.33603747    0.43560652   -2.70173526
13
Title
 C                  0.03260678    0.33990390    0.70206571
 C                  0.03328988   -0.16284600   -0.69273084
 C                  1.31297051    0.17199407   -0.30308119
 C                 -0.82663956    1.40394743    1.33041192
 C                 -0.11334257    0.83016498   -1.77670549
 F                  0.33072178   -0.66497217    1.61908760
 F                 -0.42989804   -1.41121775   -1.06968382
 H                 -0.96816499    2.43659036    0.73692902
 H                  0.64870166    1.64601514   -1.61447478
 H                 -1.76372231    0.78176885    1.48585371
 H                 -1.16712001    1.29930746   -1.67066259
 H                 -0.43646597    1.79887318    2.18217052
 H                  0.33060388    0.41818599   -2.66504029
13
Title
 C                  0.03187502    0.34083323    0.70024157
 C                  0.03277254   -0.15626206   -0.68829939
 C                  1.31745897    0.17364244   -0.30400865
 C                 -0.82433036    1.40537867    1.32663003
 C                 -0.10529700    0.83143437   -1.78239385
 F                  0.32971482   -0.66639385    1.61880213
 F                 -0.43274029   -1.41746477   -1.06489631
 H                 -0.94858075    2.42322107    0.73625935
 H                  0.64294441    1.63553781   -1.64187674
 H                 -1.75595044    0.75989894    1.50786640
 H                 -1.23993953    1.34917795   -1.69456455
 H                 -0.46345462    1.81978560    2.18442197
 H                  0.31951130    0.39643983   -2.62943941
13
Title
 C                  0.03165825    0.34183492    0.69761293
 C                  0.03061987   -0.15072630   -0.68299250
 C                  1.32355144    0.17594838   -0.30412819
 C                 -0.82288002    1.40684213    1.32065328
 C                 -0.09796713    0.83490967   -1.78748427
 F                  0.32852296   -0.66770100    1.61819144
 F                 -0.43571608   -1.42407533   -1.05957611
 H                 -0.92886420    2.39082994    0.73777671
 H                  0.63397287    1.62621654   -1.67009317
 H                 -1.74256127    0.74853332    1.53176944
 H                 -1.29778070    1.39366588   -1.72721986
 H                 -0.48453553    1.84438053    2.20541831
 H                  0.30398931    0.36558917   -2.60245415
13
Title
 C                  0.03216613    0.34287338    0.69437955
 C                  0.02658587   -0.14684851   -0.67703611
 C                  1.33114658    0.17890022   -0.30326028
 C                 -0.82228987    1.40812088    1.31317395
 C                 -0.09277486    0.84093714   -1.79122749
 F                  0.32716430   -0.66876883    1.61717577
 F                 -0.43866441   -1.43063681   -1.05385624
 H                 -0.91196254    2.34123914    0.73894072
 H                  0.62479685    1.62255773   -1.69717097
 H                 -1.72344888    0.75150619    1.55513007
 H                 -1.32856175    1.42585460   -1.76762927
 H                 -0.49871623    1.86876496    2.24156890
 H                  0.28600399    0.32243396   -2.59345185
13
Title
 C                  0.03346598    0.34386721    0.69100000
 C                  0.02097598   -0.14498026   -0.67095497
 C                  1.33958850    0.18228692   -0.30144144
 C                 -0.82214177    1.40888643    1.30591107
 C                 -0.09057631    0.84885724   -1.79352128
 F                  0.32571883   -0.66948982    1.61576543
 F                 -0.44136803   -1.43658834   -1.04806224
 H                 -0.90120616    2.28523951    0.73473127
 H                  0.61937244    1.62825373   -1.72108851
 H                 -1.70158143    0.76868528    1.57511031
 H                 -1.32643791    1.44118182   -1.81185289
 H                 -0.50706655    1.88673768    2.28102162
 H                  0.26610645    0.27021999   -2.60320452
13
Title
 C                  0.03346584    0.34386720    0.69099987
 C                  0.02097604   -0.14498034   -0.67095481
 C                  1.33958810    0.18228683   -0.30144154
 C                 -0.82214154    1.40888764    1.30591100
 C                 -0.09057371    0.84885591   -1.79352175
 F                  0.32571890   -0.66948968    1.61576548
 F                 -0.44136783   -1.43658804   -1.04806234
 H                 -0.90120811    2.28522824    0.73474397
 H                  0.61937673    1.62826095   -1.72108622
 H                 -1.70158508    0.76869094    1.57510565
 H                 -1.32646476    1.44119018   -1.81184806
 H                 -0.50706562    1.88672891    2.28101311
 H                  0.26610059    0.27021392   -2.60320286
13
Title
 C                  0.03804072    0.34551097    0.68523470
 C                  0.00728712   -0.14640279   -0.65987588
 C                  1.35656383    0.18957540   -0.29573771
 C                 -0.82095657    1.40754992    1.29718233
 C                 -0.09393121    0.86625815   -1.79665557
 F                  0.32279176   -0.66990532    1.61201561
 F                 -0.44579305   -1.44587802   -1.03687340
 H                 -0.90296072    2.20307100    0.69044932
 H                  0.62452558    1.66394357   -1.75935059
 H                 -1.66654547    0.82814280    1.60242335
 H                 -1.23695931    1.42426005   -1.89820468
 H                 -0.51332519    1.89347315    2.33284371
 H                  0.21527773    0.16968574   -2.64360874
13
Title
 C                  0.04093107    0.34610035    0.68325186
 C                  0.00034759   -0.14886423   -0.65537148
 C                  1.36413082    0.19312806   -0.29232882
 C                 -0.81924999    1.40560758    1.29630302
 C                 -0.09794731    0.87420417   -1.79865158
 F                  0.32141163   -0.66970905    1.60987663
 F                 -0.44750928   -1.44917035   -1.03170362
 H                 -0.91395265    2.18681463    0.64988601
 H                  0.63200929    1.68567147   -1.77461303
 H                 -1.66056763    0.85966332    1.61117428
 H                 -1.16527145    1.39886574   -1.93533342
 H                 -0.51311357    1.88434841    2.33894601
 H                  0.18489057    0.13408068   -2.65901787
13
Title
 C                  0.04402688    0.34654218    0.68188388
 C                 -0.00629595   -0.15200708   -0.65159225
 C                  1.37090607    0.19654620   -0.28873149
 C                 -0.81672045    1.40347451    1.29701390
 C                 -0.10244791    0.88128791   -1.80120938
 F                  0.32010382   -0.66932990    1.60764078
 F                 -0.44896963   -1.45173529   -1.02678472
 H                 -0.92927999    2.18162875    0.60298530
 H                  0.64008970    1.70523375   -1.78813476
 H                 -1.66402086    0.88813598    1.61814229
 H                 -1.08711458    1.36796325   -1.96780621
 H                 -0.51115303    1.86996142    2.33339801
 H                  0.15269529    0.11023990   -2.66767261
13
Title
 C                  0.04736212    0.34686113    0.68105637
 C                 -0.01279446   -0.15574467   -0.64838642
 C                  1.37712087    0.19995214   -0.28485739
 C                 -0.81336479    1.40153584    1.29868704
 C                 -0.10678734    0.88754984   -1.80440399
 F                  0.31882046   -0.66879269    1.60524584
 F                 -0.45027326   -1.45376832   -1.02188010
 H                 -0.94789319    2.18149622    0.55332064
 H                  0.64781438    1.72125878   -1.80075970
 H                 -1.67692076    0.91350549    1.62407817
 H                 -1.00899682    1.33515986   -1.99755715
 H                 -0.50723968    1.85160122    2.31779293
 H                  0.11859932    0.09701434   -2.66960305
13
Title
 C                  0.05113742    0.34706690    0.68076245
 C                 -0.01952694   -0.16026599   -0.64560804
 C                  1.38311694    0.20358782   -0.28040950
 C                 -0.80905141    1.39999724    1.30092897
 C                 -0.11006638    0.89287220   -1.80835680
 F                  0.31747575   -0.66806638    1.60251062
 F                 -0.45152574   -1.45541153   -1.01658847
 H                 -0.96995723    2.18190245    0.50222037
 H                  0.65477762    1.73278639   -1.81346112
 H                 -1.70017761    0.93703269    1.62913512
 H                 -0.93964431    1.30502413   -2.02854945
 H                 -0.50032963    1.82930918    2.29190074
 H                  0.08115434    0.09430772   -2.66433579
13
Title
 C                  0.05565386    0.34712526    0.68115602
 C                 -0.02690791   -0.16596228   -0.64327685
 C                  1.38910941    0.20775404   -0.27490719
 C                 -0.80363333    1.39904231    1.30331117
 C                 -0.11027601    0.89642478   -1.81308458
 F                  0.31597462   -0.66706586    1.59915481
 F                 -0.45281231   -1.45666828   -1.01038980
 H                 -0.99612393    2.17833285    0.45175480
 H                  0.66037447    1.73729341   -1.82713531
 H                 -1.73566221    0.96027496    1.63235852
 H                 -0.90059997    1.28806018   -2.06814566
 H                 -0.48764717    1.80315477    2.25439754
 H                  0.03877283    0.10467016   -2.64994038
13
Title
 C                  0.06036415    0.34697349    0.68231229
 C                 -0.03397257   -0.17216614   -0.64186244
 C                  1.39415418    0.21199630   -0.26882695
 C                 -0.79830180    1.39880930    1.30463424
 C                 -0.10552650    0.89677717   -1.81756861
 F                  0.31450197   -0.66588818    1.59549929
 F                 -0.45398684   -1.45729003   -1.00385242
 H                 -1.02172572    2.16696218    0.41411888
 H                  0.66320350    1.73125782   -1.84016498
 H                 -1.77614078    0.98149069    1.63131163
 H                 -0.91991531    1.29781032   -2.11740611
 H                 -0.46717412    1.77991844    2.21421603
 H                 -0.00129919    0.12760918   -2.62847947
13
Title
 C                  0.06461423    0.34662528    0.68393994
 C                 -0.03985339   -0.17797953   -0.64141981
 C                  1.39767755    0.21582340   -0.26288485
 C                 -0.79436687    1.39894368    1.30403768
 C                 -0.09800974    0.89483441   -1.82131133
 F                  0.31323701   -0.66471352    1.59199714
 F                 -0.45494873   -1.45728801   -0.99769609
 H                 -1.04223960    2.14857688    0.39524214
 H                  0.66366850    1.71642588   -1.85116622
 H                 -1.81106973    0.99989851    1.62541504
 H                 -0.97861808    1.32578851   -2.16631655
 H                 -0.43943486    1.76612874    2.18366603
 H                 -0.03226834    0.15537703   -2.60701302
13
Title
 C                  0.06855703    0.34606988    0.68590554
 C                 -0.04489063   -0.18356887   -0.64172027
 C                  1.39999715    0.21946140   -0.25679121
 C                 -0.79198062    1.39910995    1.30128073
 C                 -0.08993311    0.89199087   -1.82480695
 F                  0.31210766   -0.66352776    1.58849214
 F                 -0.45579120   -1.45678737   -0.99157312
 H                 -1.05805294    2.12369632    0.39246049
 H                  0.66324762    1.69482710   -1.86096558
 H                 -1.83828211    1.01755460    1.61487327
 H                 -1.05104803    1.36030436   -2.20917172
 H                 -0.40277714    1.76267960    2.16538664
 H                 -0.05504643    0.18306878   -2.59004106
13
Title
 C                  0.07233187    0.34523917    0.68817390
 C                 -0.04927603   -0.18911854   -0.64271858
 C                  1.40117767    0.22312530   -0.25015181
 C                 -0.79127332    1.39917295    1.29612232
 C                 -0.08251443    0.88897367   -1.82825248
 F                  0.31106117   -0.66230069    1.58479713
 F                 -0.45658173   -1.45578582   -0.98509107
 H                 -1.06918824    2.09205240    0.40525518
 H                  0.66372675    1.66751684   -1.87023536
 H                 -1.85596387    1.03586591    1.59937575
 H                 -1.12427927    1.39570727   -2.24216839
 H                 -0.35514300    1.77026657    2.15915746
 H                 -0.07002291    0.20622992   -2.58311154
13
Title
 C                  0.07233271    0.34523883    0.68817442
 C                 -0.04927678   -0.18911982   -0.64271889
 C                  1.40117758    0.22312640   -0.25015027
 C                 -0.79127420    1.39917119    1.29612062
 C                 -0.08251474    0.88897524   -1.82825376
 F                  0.31106099   -0.66230070    1.58479607
 F                 -0.45658163   -1.45578527   -0.98508993
 H                 -1.06918949    2.09205951    0.40525719
 H                  0.66372309    1.66751037   -1.87023565
 H                 -1.85597254    1.03586615    1.59937530
 H                 -1.12426719    1.39570222   -2.24216194
 H                 -0.35512276    1.77027114    2.15916609
 H                 -0.07002614    0.20622773   -2.58311496
13
Title
 C                  0.07891346    0.34243275    0.69298897
 C                 -0.05526921   -0.19942087   -0.64701615
 C                  1.39910750    0.23063417   -0.23454344
 C                 -0.79481579    1.39888730    1.27994863
 C                 -0.07455221    0.88360308   -1.83424742
 F                  0.30931407   -0.65986618    1.57675840
 F                 -0.45810065   -1.45214377   -0.97050540
 H                 -1.07417187    2.01997006    0.47146774
 H                  0.68057452    1.60829775   -1.88746086
 H                 -1.84916585    1.07346818    1.55563597
 H                 -1.23300786    1.45241121   -2.25991455
 H                 -0.23578951    1.81577384    2.16446909
 H                 -0.07272495    0.21719420   -2.62738979
13
Title
 C                  0.08116431    0.34039377    0.69489541
 C                 -0.05610204   -0.20332927   -0.65040594
 C                  1.39519874    0.23432585   -0.22553350
 C                 -0.79755868    1.39824951    1.27160661
 C                 -0.07649096    0.88059916   -1.83702848
 F                  0.30873899   -0.65885403    1.57261793
 F                 -0.45885759   -1.44955385   -0.96244955
 H                 -1.06928234    1.99845315    0.50649633
 H                  0.70489282    1.58586333   -1.89482030
 H                 -1.82194032    1.08854913    1.53266288
 H                 -1.24909878    1.46560129   -2.23610137
 H                 -0.17921615    1.84678153    2.15747150
 H                 -0.05913041    0.20418354   -2.67988682
13
Title
 C                  0.08223153    0.33815509    0.69585025
 C                 -0.05506328   -0.20563314   -0.65441586
 C                  1.38938637    0.23766596   -0.21629589
 C                 -0.79874188    1.39687490    1.26580998
 C                 -0.08295111    0.87665685   -1.84057241
 F                  0.30846187   -0.65819302    1.56880750
 F                 -0.45959781   -1.44675006   -0.95443466
 H                 -1.06373311    2.00586366    0.51955052
 H                  0.73841705    1.57129861   -1.90012903
 H                 -1.78740168    1.09541721    1.51661399
 H                 -1.22998689    1.46406619   -2.18968192
 H                 -0.13930733    1.87546029    2.13381476
 H                 -0.03744600    0.18963661   -2.73600220
13
Title
 C                  0.08209030    0.33618352    0.69566818
 C                 -0.05260810   -0.20618645   -0.65836661
 C                  1.38285058    0.24027461   -0.20811040
 C                 -0.79738008    1.39527847    1.26306403
 C                 -0.09173153    0.87226217   -1.84493167
 F                  0.30847132   -0.65797212    1.56582197
 F                 -0.46024978   -1.44425466   -0.94751075
 H                 -1.05924722    2.03872809    0.50830123
 H                  0.77010416    1.56145339   -1.90246929
 H                 -1.76020372    1.09189031    1.51210706
 H                 -1.18412922    1.45026131   -2.13233467
 H                 -0.12139494    1.89620048    2.09856932
 H                 -0.01387407    0.18234203   -2.77790331
13
Title
 C                  0.08113238    0.33459751    0.69462479
 C                 -0.04939504   -0.20553869   -0.66202908
 C                  1.37629904    0.24226107   -0.20109956
 C                 -0.79408677    1.39421703    1.26182598
 C                 -0.10087602    0.86783896   -1.84976948
 F                  0.30866519   -0.65808563    1.56356621
 F                 -0.46081844   -1.44217114   -0.94168662
 H                 -1.05427412    2.08106672    0.48675436
 H                  0.79457649    1.55217329   -1.90233903
 H                 -1.74463056    1.08069110    1.51708882
 H                 -1.12543956    1.42997891   -2.07298321
 H                 -0.11916127    1.90994594    2.05921610
 H                  0.00807455    0.18270713   -2.80383442
13
Title
 C                  0.07959901    0.33331672    0.69291466
 C                 -0.04566519   -0.20408548   -0.66552579
 C                  1.36973246    0.24385408   -0.19482223
 C                 -0.78953216    1.39400300    1.26092350
 C                 -0.10971174    0.86329048   -1.85494209
 F                  0.30898175   -0.65844472    1.56178451
 F                 -0.46134099   -1.44037985   -0.93653218
 H                 -1.04751877    2.12403259    0.46400737
 H                  0.81191110    1.54147600   -1.90032467
 H                 -1.73820893    1.06439131    1.52877843
 H                 -1.06156033    1.40705045   -2.01357457
 H                 -0.12662712    1.91932520    2.01873484
 H                  0.02804120    0.18897502   -2.81770920
13
Title
 C                  0.07753447    0.33226735    0.69055464
 C                 -0.04139308   -0.20196033   -0.66903687
 C                  1.36292976    0.24520703   -0.18887502
 C                 -0.78406973    1.39472462    1.25974368
 C                 -0.11790083    0.85822200   -1.86045743
 F                  0.30940514   -0.65902497    1.56030232
 F                 -0.46184975   -1.43876566   -0.93167908
 H                 -1.03833665    2.16448212    0.44368443
 H                  0.82285292    1.52834075   -1.89660700
 H                 -1.73779731    1.04433731    1.54573615
 H                 -0.99767658    1.38468770   -1.95359507
 H                 -0.14055794    1.92644358    1.97810516
 H                  0.04634108    0.20030727   -2.82214389
13
Title
 C                  0.07482125    0.33141228    0.68739020
 C                 -0.03636002   -0.19910707   -0.67278480
 C                  1.35553012    0.24641918   -0.18288573
 C                 -0.77784012    1.39646494    1.25780344
 C                 -0.12491706    0.85187241   -1.86645082
 F                  0.30995270   -0.65986001    1.55900713
 F                 -0.46237572   -1.43723269   -0.92679584
 H                 -1.02603838    2.20128633    0.42745519
 H                  0.82750799    1.51167049   -1.89093833
 H                 -1.74059232    1.02101653    1.56770410
 H                 -0.94069091    1.36781646   -1.89118364
 H                 -0.15914823    1.93337883    1.93801222
 H                  0.06323100    0.21693025   -2.81805283
13
Title
 C                  0.07122845    0.33078166    0.68314416
 C                 -0.03025988   -0.19538012   -0.67698317
 C                  1.34718075    0.24753240   -0.17658847
 C                 -0.77107020    1.39933461    1.25448559
 C                 -0.12956426    0.84306613   -1.87306374
 F                  0.31066044   -0.66102697    1.55784840
 F                 -0.46294154   -1.43572664   -0.92163340
 H                 -1.00982063    2.23244374    0.41734504
 H                  0.82495257    1.49026979   -1.88270457
 H                 -1.74345779    0.99511063    1.59475155
 H                 -0.90380675    1.36586181   -1.82397794
 H                 -0.18018220    1.94308429    1.90121825
 H                  0.07819384    0.23950024   -2.80529918
13
Title
 C                  0.06684861    0.33049470    0.67795109
 C                 -0.02338227   -0.19104506   -0.68143482
 C                  1.33838574    0.24846853   -0.17036091
 C                 -0.76479857    1.40303846    1.24943339
 C                 -0.13041385    0.83160434   -1.87976286
 F                  0.31149473   -0.66249188    1.55688790
 F                 -0.46350916   -1.43434341   -0.91646069
 H                 -0.99077820    2.25279853    0.41605646
 H                  0.81502422    1.46552813   -1.87200592
 H                 -1.74226614    0.97041679    1.62389107
 H                 -0.90159507    1.38780869   -1.75467080
 H                 -0.19811918    1.95875301    1.87571439
 H                  0.08900742    0.26553118   -2.78644756
13
Title
 C                  0.06684922    0.33049477    0.67795206
 C                 -0.02338334   -0.19104540   -0.68143382
 C                  1.33838641    0.24846873   -0.17036183
 C                 -0.76479966    1.40303721    1.24943433
 C                 -0.13041139    0.83160338   -1.87976401
 F                  0.31149484   -0.66249162    1.55688819
 F                 -0.46350928   -1.43434353   -0.91646113
 H                 -0.99078587    2.25280510    0.41604704
 H                  0.81503114    1.46553867   -1.87201018
 H                 -1.74227037    0.97042026    1.62388518
 H                 -0.90160796    1.38782479   -1.75465601
 H                 -0.19811130    1.95875248    1.87571958
 H                  0.08899870    0.26551952   -2.78645512
13
Title
 C                  0.05690215    0.33108489    0.66638499
 C                 -0.00932771   -0.18243297   -0.69007751
 C                  1.32203115    0.24968598   -0.15951137
 C                 -0.75647046    1.41108679    1.23536679
 C                 -0.12462948    0.80641477   -1.89008836
 F                  0.31326800   -0.66583777    1.55555392
 F                 -0.46448253   -1.43216371   -0.90715214
 H                 -0.95280806    2.25593333    0.43738700
 H                  0.78440308    1.41795700   -1.84622083
 H                 -1.71942454    0.93735372    1.67478625
 H                 -0.96269743    1.47293791   -1.62755781
 H                 -0.21144345    2.00938558    1.87154371
 H                  0.09594633    0.30928437   -2.75585686
13
Title
 C                  0.05110849    0.33199208    0.65991969
 C                 -0.00196496   -0.17832050   -0.69458935
 C                  1.31422727    0.25005254   -0.15447876
 C                 -0.75394689    1.41562779    1.22664327
 C                 -0.12080990    0.79406280   -1.89262572
 F                  0.31422188   -0.66774582    1.55500742
 F                 -0.46489731   -1.43123629   -0.90265061
 H                 -0.93499336    2.24125280    0.45724010
 H                  0.76837318    1.39753727   -1.83060703
 H                 -1.69601724    0.92977029    1.69584582
 H                 -0.99963181    1.51782257   -1.57163530
 H                 -0.20903972    2.04216311    1.88859347
 H                  0.09383226    0.32166299   -2.75504949
13
Title
 C                  0.04447032    0.33341762    0.65282953
 C                  0.00578141   -0.17446876   -0.69951401
 C                  1.30656246    0.25027755   -0.14945827
 C                 -0.75204977    1.42092188    1.21709436
 C                 -0.11753841    0.78227821   -1.89245802
 F                  0.31524395   -0.66986696    1.55443282
 F                 -0.46525553   -1.43035273   -0.89801647
 H                 -0.91919700    2.21700617    0.48115407
 H                  0.75506606    1.38177885   -1.81240540
 H                 -1.66320146    0.92920445    1.71357050
 H                 -1.03080841    1.55649224   -1.52319302
 H                 -0.20344490    2.07643213    1.91482331
 H                  0.08812163    0.32439098   -2.77110724
13
Title
 C                  0.03682993    0.33548283    0.64512991
 C                  0.01380071   -0.17120065   -0.70500638
 C                  1.29925983    0.25034921   -0.14438769
 C                 -0.75032050    1.42716928    1.20744714
 C                 -0.11546731    0.77133531   -1.88891813
 F                  0.31632744   -0.67220182    1.55373685
 F                 -0.46552535   -1.42949648   -0.89317742
 H                 -0.90799796    2.18663797    0.50465427
 H                  0.74776307    1.37383103   -1.79137882
 H                 -1.62088145    0.93702000    1.72709640
 H                 -1.05061281    1.58353446   -1.48607433
 H                 -0.19734010    2.10727667    1.94629756
 H                  0.07745603    0.31643005   -2.80643416
13
Title
 C                  0.02803486    0.33833240    0.63690136
 C                  0.02184687   -0.16903647   -0.71121508
 C                  1.29272472    0.25025028   -0.13921395
 C                 -0.74802137    1.43433591    1.19890832
 C                 -0.11506730    0.76138435   -1.88176191
 F                  0.31744977   -0.67472561    1.55278303
 F                 -0.46565619   -1.42866089   -0.88807349
 H                 -0.90580827    2.15857300    0.51850430
 H                  0.74930424    1.37674572   -1.76781698
 H                 -1.57105025    0.95416923    1.73610779
 H                 -1.05355839    1.59305145   -1.46514289
 H                 -0.19351253    2.12861613    1.97780890
 H                  0.05891273    0.30003141   -2.85677241
13
Title
 C                  0.01831739    0.34197613    0.62858931
 C                  0.02925727   -0.16874565   -0.71798593
 C                  1.28774090    0.24997619   -0.13406688
 C                 -0.74415160    1.44196028    1.19322961
 C                 -0.11651068    0.75296605   -1.87161531
 F                  0.31852521   -0.67728344    1.55142222
 F                 -0.46557925   -1.42788462   -0.88284514
 H                 -0.91841949    2.14644337    0.50938050
 H                  0.75974949    1.39115414   -1.74391256
 H                 -1.52170546    0.97902815    1.74200531
 H                 -1.03457407    1.57873792   -1.46625419
 H                 -0.19432996    2.13376811    2.00201728
 H                  0.02976444    0.28150796   -2.90834839
13
Title
 C                  0.00904543    0.34586188    0.62137267
 C                  0.03487268   -0.17068954   -0.72431297
 C                  1.28516142    0.24959360   -0.12953177
 C                 -0.73845138    1.44931401    1.19127664
 C                 -0.11916379    0.74721014   -1.86083682
 F                  0.31937375   -0.67946921    1.54971056
 F                 -0.46528444   -1.42728487   -0.87814134
 H                 -0.94551133    2.15526897    0.47606147
 H                  0.77332763    1.41098122   -1.72466528
 H                 -1.48792396    1.00407291    1.74846076
 H                 -0.99686531    1.54217551   -1.48924979
 H                 -0.19967178    2.12129992    2.01204449
 H                 -0.00645373    0.26914795   -2.94198864
13
Title
 C                  0.00099971    0.34950633    0.61561546
 C                  0.03858193   -0.17431272   -0.72958578
 C                  1.28469426    0.24918050   -0.12579441
 C                 -0.73165332    1.45658014    1.19159313
 C                 -0.12205451    0.74401762   -1.85116112
 F                  0.31994831   -0.68113349    1.54780088
 F                 -0.46484462   -1.42690348   -0.87422305
 H                 -0.97951797    2.17346395    0.43382864
 H                  0.78429825    1.42923152   -1.71187925
 H                 -1.47455685    1.02388122    1.75804518
 H                 -0.95094652    1.49365210   -1.52553107
 H                 -0.20684754    2.09785191    2.00921790
 H                 -0.04397759    0.26521131   -2.95302540
13
Title
 C                 -0.00608219    0.35288734    0.61088126
 C                  0.04093281   -0.17915372   -0.73392186
 C                  1.28572279    0.24875168   -0.12260284
 C                 -0.72434671    1.46432570    1.19275307
 C                 -0.12461600    0.74251430   -1.84273560
 F                  0.32030607   -0.68238663    1.54570786
 F                 -0.46430552   -1.42671975   -0.87087080
 H                 -1.01552326    2.19131438    0.39334301
 H                  0.79112124    1.44364916   -1.70439079
 H                 -1.47738245    1.03876950    1.77056956
 H                 -0.90435143    1.44082912   -1.56870373
 H                 -0.21362559    2.06894581    1.99774813
 H                 -0.08110775    0.26810765   -2.94578336
13
Title
 C                 -0.01266133    0.35614107    0.60671409
 C                  0.04231825   -0.18518526   -0.73753556
 C                  1.28798228    0.24828300   -0.11968354
 C                 -0.71680072    1.47301218    1.19409458
 C                 -0.12633646    0.74188052   -1.83531170
 F                  0.32048869   -0.68333439    1.54333120
 F                 -0.46366645   -1.42673736   -0.86782390
 H                 -1.05214881    2.20481476    0.35847460
 H                  0.79361261    1.45394697   -1.70123193
 H                 -1.49224741    1.05079888    1.78480516
 H                 -0.86337348    1.38914479   -1.61595145
 H                 -0.21817707    2.03721744    1.98055957
 H                 -0.11845138    0.27666413   -2.92298983
13
Title
 C                 -0.01265916    0.35614022    0.60671531
 C                  0.04231778   -0.18518377   -0.73753426
 C                  1.28798162    0.24828293   -0.11968463
 C                 -0.71680264    1.47301106    1.19409426
 C                 -0.12634075    0.74188360   -1.83531361
 F                  0.32048856   -0.68333349    1.54333221
 F                 -0.46366695   -1.42673761   -0.86782424
 H                 -1.05213423    2.20480504    0.35849083
 H                  0.79361605    1.45394517   -1.70123365
 H                 -1.49224093    1.05079762    1.78479715
 H                 -0.86333316    1.38911947   -1.61594156
 H                 -0.21818245    2.03722066    1.98055223
 H                 -0.11843724    0.27665684   -2.92300245
13
Title
 C                 -0.02568552    0.36273763    0.59891520
 C                  0.04253648   -0.20211405   -0.74258346
 C                  1.29674090    0.24699346   -0.11388699
 C                 -0.70246394    1.49473428    1.19563805
 C                 -0.12275471    0.73971399   -1.82307611
 F                  0.32027636   -0.68434595    1.53691951
 F                 -0.46196070   -1.42773435   -0.86196851
 H                 -1.12552438    2.20879284    0.31657451
 H                  0.78229871    1.45957640   -1.70913934
 H                 -1.54850004    1.07552683    1.81027350
 H                 -0.84926330    1.32737309   -1.71477966
 H                 -0.20635426    1.97583088    1.94132698
 H                 -0.19675630    0.30888339   -2.83022237
13
Title
 C                 -0.03137449    0.36557604    0.59559220
 C                  0.04139567   -0.21188218   -0.74327404
 C                  1.30273776    0.24613755   -0.11125682
 C                 -0.69828098    1.50592146    1.19479464
 C                 -0.11594973    0.73740770   -1.81865051
 F                  0.31984387   -0.68425366    1.53308460
 F                 -0.46100926   -1.42890227   -0.85950439
 H                 -1.15371757    2.19587689    0.31819715
 H                  0.76828148    1.45356775   -1.72071670
 H                 -1.57828941    1.09076216    1.81400186
 H                 -0.89935849    1.33812401   -1.75537656
 H                 -0.18137500    1.95977326    1.93268221
 H                 -0.23033725    0.32511525   -2.77509407
13
Title
 C                 -0.03609797    0.36783481    0.59280319
 C                  0.03974460   -0.22127364   -0.74263562
 C                  1.30902216    0.24516060   -0.10895404
 C                 -0.69685839    1.51599582    1.19290377
 C                 -0.10784865    0.73560436   -1.81463788
 F                  0.31924677   -0.68378565    1.52916407
 F                 -0.46011676   -1.43050243   -0.85752336
 H                 -1.17276359    2.17604718    0.33353637
 H                  0.75174178    1.44402389   -1.73578206
 H                 -1.60157094    1.10809064    1.81001424
 H                 -0.96809757    1.36379286   -1.78789036
 H                 -0.14518922    1.95653111    1.93448533
 H                 -0.25680868    0.33415386   -2.73118384
13
Title
 C                 -0.04015310    0.36963945    0.59033350
 C                  0.03771433   -0.23041246   -0.74074358
 C                  1.31564231    0.24400077   -0.10681780
 C                 -0.69770319    1.52542662    1.19038379
 C                 -0.09972033    0.73517418   -1.81016624
 F                  0.31848419   -0.68296623    1.52502149
 F                 -0.45927330   -1.43261940   -0.85589457
 H                 -1.18431100    2.15143379    0.35972094
 H                  0.73439436    1.43296497   -1.75415300
 H                 -1.61787826    1.12826793    1.79911737
 H                 -1.04046000    1.39239690   -1.81495613
 H                 -0.10047872    1.96268714    1.94271211
 H                 -0.27856991    0.33331670   -2.70367036
13
Title
 C                 -0.04368598    0.37104119    0.58806688
 C                  0.03536778   -0.23936433   -0.73749740
 C                  1.32269237    0.24258039   -0.10474119
 C                 -0.70040963    1.53458132    1.18775521
 C                 -0.09235073    0.73652789   -1.80480661
 F                  0.31752820   -0.68176152    1.52051146
 F                 -0.45847845   -1.43540483   -0.85456177
 H                 -1.18952824    2.12419134    0.39438907
 H                  0.71837477    1.42261029   -1.77610401
 H                 -1.62668625    1.15189970    1.78172498
 H                 -1.10826895    1.41786977   -1.83729880
 H                 -0.05037896    1.97529932    1.95253401
 H                 -0.29724029    0.32068369   -2.69548810
13
Title
 C                 -0.04672822    0.37203641    0.58595864
 C                  0.03276067   -0.24806637   -0.73265935
 C                  1.33025189    0.24079902   -0.10265413
 C                 -0.70453677    1.54361620    1.18570682
 C                 -0.08649446    0.73972833   -1.79857859
 F                  0.31633058   -0.68009126    1.51548408
 F                 -0.45774911   -1.43908398   -0.85352508
 H                 -1.18998035    2.09805195    0.43369222
 H                  0.70686434    1.41598808   -1.80219065
 H                 -1.62725439    1.17934114    1.75834856
 H                 -1.16610178    1.43667430   -1.85460866
 H                  0.00129855    1.99194607    1.95876766
 H                 -0.31305935    0.29571206   -2.70614390
13
Title
 C                 -0.04925734    0.37259169    0.58399600
 C                  0.02993245   -0.25642507   -0.72573210
 C                  1.33850741    0.23847652   -0.10047481
 C                 -0.70948573    1.55255094    1.18521822
 C                 -0.08312478    0.74467484   -1.79186268
 F                  0.31479049   -0.67778364    1.50967022
 F                 -0.45711230   -1.44407475   -0.85282528
 H                 -1.18886157    2.07987685    0.47052828
 H                  0.70407630    1.41698663   -1.83386335
 H                 -1.61902319    1.21092855    1.72993624
 H                 -1.20907401    1.44576103   -1.86596073
 H                  0.05054103    2.01086512    1.95568544
 H                 -0.32456791    0.25916116   -2.73126494
13
Title
 C                 -0.05107947    0.37262611    0.58229784
 C                  0.02705281   -0.26390990   -0.71611980
 C                  1.34743924    0.23539011   -0.09818782
 C                 -0.71402730    1.56091827    1.18770058
 C                 -0.08377403    0.75112478   -1.78566781
 F                  0.31278368   -0.67461803    1.50285013
 F                 -0.45663769   -1.45091090   -0.85259178
 H                 -1.19183383    2.08236344    0.49093571
 H                  0.71436422    1.42936238   -1.87250899
 H                 -1.60332004    1.24512744    1.70052579
 H                 -1.22842685    1.44048975   -1.86897517
 H                  0.09035379    2.03001060    1.93627877
 H                 -0.32772366    0.21445229   -2.76181345
13
Title
 C                 -0.05184878    0.37217851    0.58123354
 C                  0.02473094   -0.26905329   -0.70489932
 C                  1.35570847    0.23179557   -0.09611821
 C                 -0.71619616    1.56748963    1.19326189
 C                 -0.08906317    0.75795791   -1.78189940
 F                  0.31049399   -0.67088729    1.49583670
 F                 -0.45643216   -1.45902176   -0.85293300
 H                 -1.20148360    2.11326104    0.48277402
 H                  0.73453184    1.44958104   -1.91300644
 H                 -1.58870309    1.27393412    1.68140877
 H                 -1.21565270    1.41887228   -1.86174874
 H                  0.10993281    2.04528766    1.89953777
 H                 -0.31877628    0.17320422   -2.78253878
13
Title
 C                 -0.05170348    0.37153254    0.58091304
 C                  0.02329613   -0.27152454   -0.69403743
 C                  1.36223219    0.22821633   -0.09452426
 C                 -0.71580825    1.57235104    1.19959270
 C                 -0.09702149    0.76415703   -1.78105444
 F                  0.30825421   -0.66718267    1.48960406
 F                 -0.45645840   -1.46713745   -0.85368635
 H                 -1.21105882    2.15885005    0.45737111
 H                  0.75404484    1.46800002   -1.94834935
 H                 -1.58353375    1.29215514    1.67850314
 H                 -1.17827663    1.38721423   -1.84722396
 H                  0.10991381    2.05537611    1.85486177
 H                 -0.30070711    0.14373534   -2.78697809
13
Title
 C                 -0.05170361    0.37153244    0.58091311
 C                  0.02329595   -0.27152423   -0.69403714
 C                  1.36223195    0.22821644   -0.09452439
 C                 -0.71580859    1.57235251    1.19959047
 C                 -0.09702190    0.76415828   -1.78105350
 F                  0.30825445   -0.66718269    1.48960392
 F                 -0.45645846   -1.46713753   -0.85368635
 H                 -1.21104007    2.15883892    0.45739103
 H                  0.75404237    1.46799711   -1.94835023
 H                 -1.58354409    1.29215183    1.67850999
 H                 -1.17826319    1.38720799   -1.84721401
 H                  0.10990680    2.05537517    1.85485907
 H                 -0.30070781    0.14372559   -2.78699585
13
Title
 C                 -0.04987796    0.37033299    0.58194867
 C                  0.02238828   -0.27144314   -0.67457262
 C                  1.37127741    0.22128039   -0.09244143
 C                 -0.71157943    1.58038856    1.20963607
 C                 -0.11521292    0.77471133   -1.78520557
 F                  0.30400557   -0.66014562    1.47919289
 F                 -0.45683271   -1.48262693   -0.85583360
 H                 -1.21222325    2.24936418    0.40395153
 H                  0.77531642    1.48679727   -2.00192272
 H                 -1.59767234    1.30687490    1.70753099
 H                 -1.06972475    1.31385101   -1.80725753
 H                  0.08041163    2.06889403    1.76411007
 H                 -0.25095483    0.11341441   -2.76054327
13
Title
 C                 -0.04841259    0.36991651    0.58325084
 C                  0.02266676   -0.26971931   -0.66539465
 C                  1.37454638    0.21763396   -0.09178264
 C                 -0.70922341    1.58434970    1.21289505
 C                 -0.12429893    0.77915695   -1.78944082
 F                  0.30181418   -0.65655724    1.47446657
 F                 -0.45708885   -1.49050967   -0.85717682
 H                 -1.20181115    2.28838772    0.38381365
 H                  0.77606686    1.48689837   -2.02238057
 H                 -1.61063203    1.30888229    1.73333238
 H                 -1.01148735    1.27820755   -1.78300634
 H                  0.06063321    2.07737109    1.72165975
 H                 -0.22103250    0.10815465   -2.73413866
13
Title
 C                 -0.04649488    0.36972687    0.58530220
 C                  0.02346509   -0.26688498   -0.65597803
 C                  1.37725316    0.21350112   -0.09134810
 C                 -0.70751007    1.58852104    1.21477599
 C                 -0.13261082    0.78271536   -1.79527735
 F                  0.29936315   -0.65260096    1.46966326
 F                 -0.45736661   -1.49914734   -0.85879634
 H                 -1.18212021    2.32264292    0.37005330
 H                  0.76903207    1.48007203   -2.03965212
 H                 -1.62377840    1.30980153    1.76565452
 H                 -0.96193799    1.24948962   -1.75409468
 H                  0.04247229    2.09173721    1.68251480
 H                 -0.18649136    0.10808914   -2.69874224
13
Title
 C                 -0.04398389    0.36997684    0.58849268
 C                  0.02495864   -0.26272694   -0.64620798
 C                  1.37928955    0.20859115   -0.09122210
 C                 -0.70741985    1.59284441    1.21468920
 C                 -0.13834609    0.78434985   -1.80305654
 F                  0.29649348   -0.64806844    1.46466963
 F                 -0.45763145   -1.50893973   -0.86079627
 H                 -1.15032982    2.34925925    0.36581493
 H                  0.75190108    1.46468934   -2.05280113
 H                 -1.63282030    1.31142336    1.80389873
 H                 -0.94258350    1.24029577   -1.71759956
 H                  0.03215750    2.11790811    1.65083211
 H                 -0.14677398    0.11244721   -2.65473667
13
Title
 C                 -0.04123832    0.37085454    0.59258516
 C                  0.02700519   -0.25794732   -0.63776813
 C                  1.38024130    0.20353223   -0.09149597
 C                 -0.70958200    1.59656812    1.21243258
 C                 -0.13950297    0.78327751   -1.81135563
 F                  0.29358032   -0.64360216    1.46029302
 F                 -0.45778889   -1.51844452   -0.86289263
 H                 -1.11117267    2.36164836    0.37336369
 H                  0.72770908    1.44390315   -2.05910309
 H                 -1.63206419    1.31532229    1.83976399
 H                 -0.96983630    1.25960550   -1.67714594
 H                  0.03530087    2.15490252    1.63439616
 H                 -0.10937435    0.11692725   -2.61411966
13
Title
 C                 -0.03856469    0.37231868    0.59715139
 C                  0.02933043   -0.25325220   -0.63128868
 C                  1.38021883    0.19875076   -0.09209953
 C                 -0.71321550    1.59963943    1.20889035
 C                 -0.13782593    0.78074850   -1.81867921
 F                  0.29086273   -0.63958177    1.45684969
 F                 -0.45780115   -1.52685065   -0.86487631
 H                 -1.07106302    2.36100504    0.38917128
 H                  0.70272439    1.42324410   -2.05950778
 H                 -1.62148428    1.32174102    1.86859575
 H                 -1.02284570    1.29436528   -1.63817183
 H                  0.04729643    2.19558349    1.63074975
 H                 -0.07856306    0.11618331   -2.58633307
13
Title
 C                 -0.03585133    0.37443953    0.60234984
 C                  0.03196822   -0.24855866   -0.62621225
 C                  1.37941527    0.19395747   -0.09301327
 C                 -0.71767646    1.60258538    1.20459050
 C                 -0.13541478    0.77779028   -1.82477697
 F                  0.28816923   -0.63575656    1.45405995
 F                 -0.45765965   -1.53469951   -0.86684953
 H                 -1.03045380    2.35060990    0.41057425
 H                  0.67982337    1.40525646   -2.05578179
 H                 -1.60202412    1.33093696    1.89181575
 H                 -1.08290400    1.33332072   -1.60193359
 H                  0.06267311    2.23697324    1.63482277
 H                 -0.05268298    0.10695526   -2.57286604
13
Title
 C                 -0.03293487    0.37746179    0.60853874
 C                  0.03505159   -0.24367103   -0.62229073
 C                  1.37779551    0.18881256   -0.09431049
 C                 -0.72258342    1.60581022    1.19977975
 C                 -0.13353900    0.77467364   -1.82947871
 F                  0.28530751   -0.63188780    1.45179538
 F                 -0.45731672   -1.54247585   -0.86893813
 H                 -0.98918444    2.33214240    0.43570859
 H                  0.66199677    1.39284868   -2.04861303
 H                 -1.57292654    1.34365413    1.91040413
 H                 -1.14114549    1.37102629   -1.56952483
 H                  0.07782074    2.27725918    1.64418732
 H                 -0.03070906    0.08657301   -2.57514357
13
Title
 C                 -0.02965739    0.38181549    0.61617311
 C                  0.03872511   -0.23844190   -0.61968537
 C                  1.37514788    0.18299115   -0.09614063
 C                 -0.72738307    1.60953068    1.19484508
 C                 -0.13332740    0.77114746   -1.83250355
 F                  0.28210103   -0.62781559    1.45014774
 F                 -0.45666812   -1.55046587   -0.87124998
 H                 -0.94893053    2.30829661    0.46024314
 H                  0.65419441    1.39100011   -2.03804165
 H                 -1.53274138    1.36097602    1.92439702
 H                 -1.19069132    1.40300089   -1.54340277
 H                  0.08903961    2.31334671    1.65768881
 H                 -0.01341089    0.05363750   -2.59458504
13
Title
 C                 -0.02586478    0.38815595    0.62575584
 C                  0.04307289   -0.23282030   -0.61898425
 C                  1.37111519    0.17616329   -0.09873305
 C                 -0.73087015    1.61364497    1.19069087
 C                 -0.13605079    0.76648340   -1.83358822
 F                  0.27837648   -0.62346633    1.44947763
 F                 -0.45552268   -1.55874575   -0.87387397
 H                 -0.91510682    2.28693858    0.47277896
 H                  0.66243324    1.40617727   -2.02332738
 H                 -1.48146213    1.38388109    1.93401852
 H                 -1.22192525    1.42271059   -1.52851535
 H                  0.09114301    2.33927450    1.67425843
 H                 -0.00396626    0.01078552   -2.63001909
13
Title
 C                 -0.02586380    0.38815658    0.62575802
 C                  0.04307339   -0.23282029   -0.61898419
 C                  1.37111406    0.17616200   -0.09873404
 C                 -0.73086929    1.61364406    1.19069211
 C                 -0.13605024    0.76647922   -1.83358938
 F                  0.27837625   -0.62346577    1.44947711
 F                 -0.45552229   -1.55874623   -0.87387467
 H                 -0.91510997    2.28695753    0.47276485
 H                  0.66244853    1.40619494   -2.02332815
 H                 -1.48147441    1.38387623    1.93401515
 H                 -1.22195783    1.42272941   -1.52851121
 H                  0.09114945    2.33928114    1.67426389
 H                 -0.00396394    0.01079518   -2.63000345
13
Title
 C                 -0.01803971    0.40543436    0.64671975
 C                  0.05115538   -0.22311142   -0.62504434
 C                  1.36017356    0.16178484   -0.10555888
 C                 -0.72654516    1.62072807    1.18906667
 C                 -0.14973190    0.75375902   -1.83136028
 F                  0.27061830   -0.61588253    1.45277416
 F                 -0.45153989   -1.57229244   -0.87904104
 H                 -0.90236307    2.29608851    0.41167729
 H                  0.70919181    1.47193018   -1.98188677
 H                 -1.39461855    1.43157279    1.95350598
 H                 -1.18901577    1.39685840   -1.55391811
 H                  0.05501183    2.33136044    1.70228029
 H                 -0.02364757   -0.04859831   -2.70057517
13
Title
 C                 -0.01486675    0.41370449    0.65488821
 C                  0.05351106   -0.22008634   -0.63008274
 C                  1.35507608    0.15594037   -0.10878167
 C                 -0.71965145    1.62407769    1.18976792
 C                 -0.15686093    0.74775975   -1.82991788
 F                  0.26746646   -0.61342278    1.45609105
 F                 -0.44920388   -1.57624105   -0.88099521
 H                 -0.91784221    2.31275872    0.36318353
 H                  0.72321761    1.49658738   -1.95970597
 H                 -1.37972065    1.44717029    1.96957746
 H                 -1.13965166    1.36060427   -1.58558611
 H                  0.02796211    2.30613320    1.70917701
 H                 -0.04635957   -0.04932784   -2.71567092
13
Title
 C                 -0.01201644    0.42143301    0.66159612
 C                  0.05487899   -0.21791356   -0.63560348
 C                  1.35038541    0.15076788   -0.11180919
 C                 -0.71138959    1.62795487    1.19009717
 C                 -0.16311536    0.74211540   -1.82877279
 F                  0.26465808   -0.61154113    1.46007173
 F                 -0.44672495   -1.57892711   -0.88265537
 H                 -0.93887267    2.32506150    0.31981023
 H                  0.72746514    1.51150745   -1.93749707
 H                 -1.37879098    1.45815802    1.98800096
 H                 -1.08340422    1.31849557   -1.62265173
 H                  0.00193633    2.27653951    1.71349401
 H                 -0.07279454   -0.03593582   -2.71956703
13
Title
 C                 -0.00926296    0.42890781    0.66724040
 C                  0.05537675   -0.21635226   -0.64159973
 C                  1.34589301    0.14589811   -0.11478071
 C                 -0.70230993    1.63252357    1.18980276
 C                 -0.16821254    0.73628877   -1.82800083
 F                  0.26198408   -0.61000976    1.46477655
 F                 -0.44399307   -1.58070839   -0.88415839
 H                 -0.96323671    2.33045045    0.28437881
 H                  0.72267707    1.51742537   -1.91476269
 H                 -1.38738064    1.46597775    2.00617176
 H                 -1.02758966    1.27485781   -1.66336949
 H                 -0.02030512    2.24621172    1.71749533
 H                 -0.10235717   -0.01101569   -2.71479504
13
Title
 C                 -0.00636724    0.43649265    0.67206334
 C                  0.05490618   -0.21531488   -0.64834724
 C                  1.34134395    0.14096229   -0.11787629
 C                 -0.69257220    1.63797009    1.18866984
 C                 -0.17142369    0.72936084   -1.82768627
 F                  0.25923066   -0.60867276    1.47055179
 F                 -0.44078208   -1.58170583   -0.88562014
 H                 -0.99072348    2.32704196    0.25833380
 H                  0.70826825    1.51395650   -1.89052314
 H                 -1.40324110    1.47145407    2.02137512
 H                 -0.98240775    1.23527486   -1.70734640
 H                 -0.03531631    2.21810188    1.72412876
 H                 -0.13581928    0.02542256   -2.70264457
13
Title
 C                 -0.00316965    0.44421013    0.67588005
 C                  0.05310998   -0.21491249   -0.65600810
 C                  1.33666606    0.13577508   -0.12116621
 C                 -0.68269204    1.64433924    1.18637661
 C                 -0.17107099    0.72025192   -1.82785709
 F                  0.25627658   -0.60746280    1.47777246
 F                 -0.43687138   -1.58178359   -0.88708479
 H                 -1.02063116    2.31193871    0.24565892
 H                  0.68290508    1.49941514   -1.86470776
 H                 -1.42453449    1.47465104    2.02896032
 H                 -0.96823043    1.21151232   -1.75276596
 H                 -0.03666714    2.19758821    1.73757044
 H                 -0.17294315    0.07250705   -2.68561536
13
Title
 C                 -0.00000820    0.45087493    0.67801642
 C                  0.04999061   -0.21529585   -0.66349495
 C                  1.33250027    0.13093609   -0.12420100
 C                 -0.67452755    1.65069598    1.18319562
 C                 -0.16655834    0.70992525   -1.82804855
 F                  0.25345519   -0.60646130    1.48560774
 F                 -0.43267870   -1.58086148   -0.88837651
 H                 -1.04753607    2.28657761    0.25005331
 H                  0.65149157    1.47662575   -1.84150011
 H                 -1.44549270    1.47535741    2.02407380
 H                 -0.99825093    1.21339150   -1.79245618
 H                 -0.02085639    2.19094853    1.75833482
 H                 -0.20715078    0.11854400   -2.67275977
13
Title
 C                  0.00291769    0.45601229    0.67856571
 C                  0.04595296   -0.21635648   -0.67012399
 C                  1.32909982    0.12671104   -0.12676013
 C                 -0.66847720    1.65657633    1.17983711
 C                 -0.16014127    0.70016054   -1.82761095
 F                  0.25093506   -0.60563418    1.49332215
 F                 -0.42855681   -1.57919468   -0.88943836
 H                 -1.06887570    2.25613607    0.26749108
 H                  0.62097205    1.45186369   -1.82299145
 H                 -1.46225070    1.47421966    2.00792122
 H                 -1.05331444    1.23082262   -1.82466451
 H                  0.00572807    2.19537258    1.78202682
 H                 -0.23497047    0.15403396   -2.67180341
13
Title
 C                  0.00576271    0.45997481    0.67787053
 C                  0.04104790   -0.21804887   -0.67614457
 C                  1.32621882    0.12282368   -0.12898788
 C                 -0.66370652    1.66233658    1.17668404
 C                 -0.15362429    0.69133496   -1.82628761
 F                  0.24856650   -0.60486368    1.50112515
 F                 -0.42436735   -1.57689892   -0.89035734
 H                 -1.08605095    2.22284174    0.29388298
 H                  0.59424367    1.42875403   -1.80818865
 H                 -1.47472848    1.47172325    1.98229792
 H                 -1.11551639    1.25271696   -1.85177086
 H                  0.03733711    2.20599262    1.80543879
 H                 -0.25788982    0.17837265   -2.68517532
13
Title
 C                  0.00869270    0.46297011    0.67601704
 C                  0.03510809   -0.22047379   -0.68179901
 C                  1.32367268    0.11903115   -0.13099751
 C                 -0.65951359    1.66829945    1.17405612
 C                 -0.14802447    0.68323892   -1.82411874
 F                  0.24620544   -0.60405392    1.50935976
 F                 -0.41990791   -1.57392186   -0.89119607
 H                 -1.10064046    2.18805170    0.32657469
 H                  0.57383180    1.41049902   -1.79629427
 H                 -1.48309505    1.46787029    1.94747170
 H                 -1.17620755    1.27350639   -1.87492936
 H                  0.07057853    2.21993791    1.82622864
 H                 -0.27707546    0.19291600   -2.71319576
13
Title
 C                  0.00869297    0.46297027    0.67601681
 C                  0.03510749   -0.22047401   -0.68179969
 C                  1.32367249    0.11903091   -0.13099770
 C                 -0.65951329    1.66830014    1.17405578
 C                 -0.14802505    0.68323907   -1.82411754
 F                  0.24620530   -0.60405385    1.50936042
 F                 -0.41990731   -1.57392154   -0.89119626
 H                 -1.10063532    2.18805051    0.32658163
 H                  0.57382940    1.41049611   -1.79629334
 H                 -1.48310044    1.46786887    1.94747172
 H                 -1.17619587    1.27349908   -1.87492939
 H                  0.07057683    2.21993475    1.82622628
 H                 -0.27708180    0.19291824   -2.71320717
13
Title
 C                  0.01535470    0.46587866    0.66830341
 C                  0.01898743   -0.22845995   -0.69227712
 C                  1.31925587    0.11110806   -0.13452167
 C                 -0.65024355    1.68126419    1.17244809
 C                 -0.14312096    0.66771855   -1.81878948
 F                  0.24107908   -0.60193663    1.52838556
 F                 -0.40942128   -1.56528677   -0.89274278
 H                 -1.13030535    2.12595221    0.39407637
 H                  0.56564740    1.40485359   -1.78054451
 H                 -1.48744530    1.45396589    1.85026972
 H                 -1.27241763    1.29902173   -1.90838501
 H                  0.12971994    2.25063750    1.84894514
 H                 -0.30240212    0.20088502   -2.80374296
13
Title
 C                  0.01923632    0.46532616    0.66206972
 C                  0.00839722   -0.23455346   -0.69677627
 C                  1.31736872    0.10686923   -0.13599307
 C                 -0.64350315    1.68789402    1.17490721
 C                 -0.14567540    0.66009368   -1.81728356
 F                  0.23819484   -0.60041945    1.53949488
 F                 -0.40318804   -1.55933487   -0.89344712
 H                 -1.15169769    2.11055784    0.41274640
 H                  0.58207896    1.42292973   -1.77742113
 H                 -1.48507038    1.44149992    1.79274502
 H                 -1.29612921    1.29744597   -1.91591451
 H                  0.14711684    2.26380500    1.84368587
 H                 -0.30412684    0.19973002   -2.85326340
13
Title
 C                  0.02323939    0.46324418    0.65461519
 C                 -0.00312160   -0.24177876   -0.70017988
 C                  1.31579006    0.10272744   -0.13717134
 C                 -0.63477119    1.69391497    1.17962422
 C                 -0.15183942    0.65362023   -1.81791570
 F                  0.23524596   -0.59856850    1.55093804
 F                 -0.39670773   -1.55267390   -0.89405257
 H                 -1.17827841    2.11296376    0.41152703
 H                  0.60613048    1.44899370   -1.77807410
 H                 -1.48388846    1.42386602    1.74081333
 H                 -1.29554824    1.28331804   -1.91514791
 H                  0.15036985    2.27284403    1.82474618
 H                 -0.29547472    0.19904944   -2.89090934
13
Title
 C                  0.02703085    0.45998684    0.64674755
 C                 -0.01439538   -0.24933642   -0.70226728
 C                  1.31453161    0.09896960   -0.13806681
 C                 -0.62486852    1.69905372    1.18518470
 C                 -0.16036016    0.64921090   -1.82086966
 F                  0.23243095   -0.59649779    1.56180137
 F                 -0.39053339   -1.54599438   -0.89453655
 H                 -1.20405840    2.12944329    0.39573299
 H                  0.62829130    1.47292284   -1.78181814
 H                 -1.48707387    1.40176127    1.70267414
 H                 -1.27243012    1.25878074   -1.90693050
 H                  0.14057634    2.27779305    1.79618834
 H                 -0.27770061    0.20021541   -2.91039182
13
Title
 C                  0.03049635    0.45598556    0.63895282
 C                 -0.02486712   -0.25667806   -0.70322545
 C                  1.31350624    0.09562858   -0.13878407
 C                 -0.61486184    1.70341048    1.19028052
 C                 -0.17001645    0.64690955   -1.82567686
 F                  0.22979716   -0.59428395    1.57181349
 F                 -0.38486139   -1.53967035   -0.89492372
 H                 -1.22339984    2.15287321    0.37511080
 H                  0.64356514    1.48929613   -1.78751376
 H                 -1.49437356    1.37684259    1.67870933
 H                 -1.23320106    1.22753437   -1.89338615
 H                  0.12273314    2.28076014    1.76367347
 H                 -0.25353301    0.20302949   -2.91325483
13
Title
 C                  0.03368137    0.45146840    0.63132550
 C                 -0.03452396   -0.26361485   -0.70331402
 C                  1.31261577    0.09259216   -0.13943261
 C                 -0.60545876    1.70706493    1.19427680
 C                 -0.18014913    0.64634005   -1.83187563
 F                  0.22728638   -0.59192273    1.58115619
 F                 -0.37962306   -1.53375953   -0.89525175
 H                 -1.23389801    2.17863785    0.35579123
 H                  0.65096861    1.49704903   -1.79439483
 H                 -1.50352117    1.35062041    1.66575652
 H                 -1.18389772    1.19257143   -1.87613127
 H                  0.10185028    2.28452114    1.73143043
 H                 -0.22477929    0.20680296   -2.90322893
13
Title
 C                  0.03668343    0.44646392    0.62375927
 C                 -0.04356122   -0.27013165   -0.70269995
 C                  1.31178106    0.08971305   -0.14010485
 C                 -0.59707065    1.70995598    1.19687420
 C                 -0.19039821    0.64710212   -1.83922481
 F                  0.22480031   -0.58934409    1.59016733
 F                 -0.37465986   -1.52818886   -0.89555575
 H                 -1.23475527    2.20469897    0.34058699
 H                  0.65059060    1.49634117   -1.80214379
 H                 -1.51201151    1.32410392    1.66085137
 H                 -1.12991059    1.15648600   -1.85592952
 H                  0.08202899    2.29213613    1.70239361
 H                 -0.19195837    0.21078070   -2.88331177
13
Title
 C                  0.03961805    0.44083032    0.61603721
 C                 -0.05223684   -0.27625747   -0.70142690
 C                  1.31093215    0.08682629   -0.14089725
 C                 -0.59000235    1.71188041    1.19777185
 C                 -0.20036629    0.64882997   -1.84770833
 F                  0.22220896   -0.58640335    1.59927087
 F                 -0.36977912   -1.52284886   -0.89587146
 H                 -1.22492868    2.23035433    0.33108376
 H                  0.64209315    1.48694611   -1.81076195
 H                 -1.51743030    1.29789081    1.66223158
 H                 -1.07839178    1.12288994   -1.83270632
 H                  0.06687554    2.30729138    1.67899595
 H                 -0.15439901    0.21397739   -2.85550877
13
Title
 C                  0.04257463    0.43432918    0.60797172
 C                 -0.06069089   -0.28187568   -0.69942446
 C                  1.31000318    0.08376811   -0.14193573
 C                 -0.58469083    1.71245655    1.19645884
 C                 -0.20911437    0.65106359   -1.85737513
 F                  0.21936738   -0.58288505    1.60888316
 F                 -0.36482727   -1.51772484   -0.89624211
 H                 -1.20207803    2.25497895    0.32921943
 H                  0.62427058    1.46783495   -1.82032096
 H                 -1.51677673    1.27291151    1.66931799
 H                 -1.04321360    1.09912862   -1.80563656
 H                  0.06001833    2.33432530    1.66399095
 H                 -0.11074525    0.21451624   -2.82215834
13
Title
 C                  0.04538146    0.42724543    0.60011363
 C                 -0.06827557   -0.28627414   -0.69676117
 C                  1.30900619    0.08061841   -0.14329229
 C                 -0.58182234    1.71135301    1.19261340
 C                 -0.21473252    0.65305523   -1.86736886
 F                  0.21635341   -0.57882371    1.61862686
 F                 -0.36008694   -1.51331275   -0.89669520
 H                 -1.16575820    2.27586700    0.33684322
 H                  0.59797598    1.44034144   -1.82994739
 H                 -1.50690960    1.25250004    1.68127629
 H                 -1.04521357    1.09645973   -1.77545287
 H                  0.06343117    2.37322931    1.65984026
 H                 -0.06309406    0.20921175   -2.79049694
13
Title
 C                  0.04538141    0.42724591    0.60011385
 C                 -0.06827558   -0.28627452   -0.69676131
 C                  1.30900595    0.08061852   -0.14329254
 C                 -0.58182151    1.71135277    1.19261404
 C                 -0.21472742    0.65305299   -1.86736858
 F                  0.21635375   -0.57882383    1.61862642
 F                 -0.36008748   -1.51331233   -0.89669499
 H                 -1.16576255    2.27587428    0.33683519
 H                  0.59797610    1.44034255   -1.82994885
 H                 -1.50691497    1.25249609    1.68127968
 H                 -1.04525452    1.09648000   -1.77543606
 H                  0.06342156    2.37322571    1.65983039
 H                 -0.06309724    0.20921171   -2.79050245
13
Title
 C                  0.04961807    0.41421806    0.58825225
 C                 -0.07816932   -0.28952633   -0.69087774
 C                  1.30714592    0.07497093   -0.14664164
 C                 -0.58187329    1.70613222    1.18073833
 C                 -0.21726802    0.65554147   -1.88310037
 F                  0.21078154   -0.57045749    1.63534025
 F                 -0.35284492   -1.50838788   -0.89779113
 H                 -1.07618597    2.29965480    0.37047676
 H                  0.54347493    1.38605900   -1.84391315
 H                 -1.46422677    1.23426246    1.71065387
 H                 -1.14101769    1.14226241   -1.72037658
 H                  0.08296369    2.45173498    1.67160155
 H                  0.02424465    0.17672752   -2.76101721
13
Title
 C                  0.05125004    0.40804290    0.58398575
 C                 -0.08103104   -0.28871155   -0.68774829
 C                  1.30624822    0.07224017   -0.14874149
 C                 -0.58310674    1.70277979    1.17366702
 C                 -0.21767990    0.65663895   -1.88899334
 F                  0.20802400   -0.56593120    1.64295986
 F                 -0.35001743   -1.50759934   -0.89848765
 H                 -1.02746664    2.30610646    0.39086241
 H                  0.52243783    1.36730803   -1.84789768
 H                 -1.43392168    1.23459338    1.72735359
 H                 -1.20421116    1.17306124   -1.69887331
 H                  0.09129547    2.48279822    1.68039322
 H                  0.06472234    0.14983380   -2.76201518
13
Title
 C                  0.05268398    0.40169049    0.58074976
 C                 -0.08267714   -0.28611661   -0.68438682
 C                  1.30532092    0.06931904   -0.15136516
 C                 -0.58437420    1.69886916    1.16586760
 C                 -0.21925973    0.65768149   -1.89402624
 F                  0.20502708   -0.56074915    1.65073979
 F                 -0.34750138   -1.50795012   -0.89936731
 H                 -0.97654950    2.31220424    0.41001788
 H                  0.50992426    1.35969996   -1.84953364
 H                 -1.39729283    1.24105323    1.74683396
 H                 -1.26688302    1.20274149   -1.68347768
 H                  0.09598585    2.50508717    1.68892410
 H                  0.10420554    0.11551222   -2.77047991
13
Title
 C                  0.05390791    0.39504651    0.57898902
 C                 -0.08284342   -0.28126097   -0.68082931
 C                  1.30436113    0.06606125   -0.15477937
 C                 -0.58491692    1.69412888    1.15746891
 C                 -0.22310981    0.65840589   -1.89838961
 F                  0.20161510   -0.55454662    1.65896255
 F                 -0.34530495   -1.50976128   -0.90051189
 H                 -0.92603501    2.32201464    0.42194942
 H                  0.51065845    1.36974154   -1.84806480
 H                 -1.35489545    1.25457462    1.77100035
 H                 -1.32193738    1.22701437   -1.67769638
 H                  0.09494042    2.51335868    1.69573120
 H                  0.14071270    0.07471301   -2.78285108
13
Title
 C                  0.05479942    0.38851846    0.57957505
 C                 -0.08114530   -0.27394338   -0.67748449
 C                  1.30345597    0.06253082   -0.15910679
 C                 -0.58365063    1.68848816    1.14915740
 C                 -0.22972810    0.65861697   -1.90203926
 F                  0.19780513   -0.54728567    1.66736139
 F                 -0.34361727   -1.51331860   -0.90193625
 H                 -0.88326431    2.34042054    0.41765202
 H                  0.52588630    1.40048876   -1.84314352
 H                 -1.31210658    1.27500516    1.80123571
 H                 -1.35793728    1.23947731   -1.68635504
 H                  0.08661504    2.50040314    1.69882745
 H                  0.16792628    0.03309019   -2.79248153
13
Title
 C                  0.05523882    0.38299128    0.58296022
 C                 -0.07774097   -0.26515022   -0.67504941
 C                  1.30276491    0.05910683   -0.16399709
 C                 -0.58009468    1.68261192    1.14179752
 C                 -0.23795542    0.65863711   -1.90478609
 F                  0.19395034   -0.53963450    1.67505483
 F                 -0.34262609   -1.51823590   -0.90348609
 H                 -0.85553264    2.36638495    0.39525080
 H                  0.54664994    1.44218987   -1.83627342
 H                 -1.27851744    1.29898181    1.83573059
 H                 -1.36583254    1.23571591   -1.71041191
 H                  0.07324868    2.46538247    1.69732142
 H                  0.17916797    0.00030303   -2.79242859
13
Title
 C                  0.05526812    0.37885656    0.58860999
 C                 -0.07333160   -0.25624946   -0.67380584
 C                  1.30235622    0.05607219   -0.16898327
 C                 -0.57498099    1.67728642    1.13537228
 C                 -0.24613941    0.65899369   -1.90665792
 F                  0.19034574   -0.53225252    1.68156700
 F                 -0.34224727   -1.52371895   -0.90498996
 H                 -0.84179930    2.39226611    0.36413637
 H                  0.56212163    1.48108091   -1.82963712
 H                 -1.25797062    1.32308790    1.87050412
 H                 -1.34855670    1.21792997   -1.74531978
 H                  0.06003982    2.41657995    1.69280629
 H                  0.17473126   -0.01923458   -2.78162840
13
Title
 C                  0.05499293    0.37591814    0.59582729
 C                 -0.06844453   -0.24787391   -0.67360427
 C                  1.30220192    0.05343714   -0.17388756
 C                 -0.56926131    1.67268370    1.12936576
 C                 -0.25354444    0.65990057   -1.90784317
 F                  0.18701678   -0.52527812    1.68704822
 F                 -0.34228388   -1.52929970   -0.90639430
 H                 -0.83716673    2.41229564    0.33318398
 H                  0.56836662    1.51120174   -1.82430639
 H                 -1.24797543    1.34645602    1.90244941
 H                 -1.31419921    1.19062644   -1.78662594
 H                  0.05131475    2.36252308    1.68774900
 H                  0.15866173   -0.02702233   -2.76275106
13
Title
 C                  0.05448373    0.37387891    0.60420463
 C                 -0.06330785   -0.24014141   -0.67423400
 C                  1.30226292    0.05111859   -0.17871369
 C                 -0.56357135    1.66859698    1.12334473
 C                 -0.25996811    0.66133948   -1.90848882
 F                  0.18388326   -0.51860259    1.69179142
 F                 -0.34259362   -1.53483137   -0.90770988
 H                 -0.83793950    2.42432614    0.30662136
 H                  0.56533611    1.53174792   -1.82057201
 H                 -1.24513976    1.36943204    1.92967584
 H                 -1.26995262    1.15748047   -1.83191083
 H                  0.05014854    2.30865970    1.68441083
 H                  0.13436854   -0.02578362   -2.73854633
13
Title
 C                  0.05376877    0.37250577    0.61359017
 C                 -0.05798090   -0.23298949   -0.67555075
 C                  1.30251835    0.04903059   -0.18353097
 C                 -0.55828344    1.66474347    1.11698946
 C                 -0.26524347    0.66321326   -1.90864099
 F                  0.18084824   -0.51205448    1.69605179
 F                 -0.34309752   -1.54031661   -0.90896649
 H                 -0.84193922    2.42781872    0.28608255
 H                  0.55365604    1.54326148   -1.81852676
 H                 -1.24702780    1.39260103    1.95097678
 H                 -1.22242661    1.12158473   -1.88018901
 H                  0.05909093    2.25811539    1.68473992
 H                  0.10407475   -0.01792811   -2.71126052
13
Title
 C                  0.05376893    0.37250616    0.61358875
 C                 -0.05798168   -0.23299097   -0.67555047
 C                  1.30251828    0.04903076   -0.18353021
 C                 -0.55828417    1.66474395    1.11699004
 C                 -0.26524545    0.66321292   -1.90864197
 F                  0.18084865   -0.51205519    1.69605118
 F                 -0.34309759   -1.54031574   -0.90896595
 H                 -0.84194096    2.42781852    0.28608350
 H                  0.55366388    1.54326478   -1.81852659
 H                 -1.24702789    1.39259772    1.95097183
 H                 -1.22239968    1.12157599   -1.88017609
 H                  0.05909203    2.25812671    1.68474184
 H                  0.10407492   -0.01792390   -2.71126085
13
Title
 C                  0.05169736    0.37115360    0.63540036
 C                 -0.04671961   -0.22014036   -0.67999545
 C                  1.30363208    0.04530185   -0.19345048
 C                 -0.54967314    1.65701708    1.10247385
 C                 -0.27060109    0.66772213   -1.90694018
 F                  0.17472936   -0.49866849    1.70386501
 F                 -0.34455203   -1.55134933   -0.91142285
 H                 -0.85485018    2.40785536    0.26630732
 H                  0.50544398    1.54093033   -1.82027319
 H                 -1.25942586    1.44160726    1.97104044
 H                 -1.15212680    1.05634495   -1.98598574
 H                  0.11549008    2.17220239    1.70131455
 H                  0.03224984    0.00796732   -2.65763625
13
Title
 C                  0.05035647    0.37095103    0.64733359
 C                 -0.04103446   -0.21466206   -0.68294142
 C                  1.30449989    0.04366085   -0.19843751
 C                 -0.54652294    1.65330267    1.09466421
 C                 -0.26950077    0.67006587   -1.90444902
 F                  0.17164340   -0.49185341    1.70753755
 F                 -0.34543061   -1.55673521   -0.91262431
 H                 -0.86182488    2.38468260    0.26825784
 H                  0.47097412    1.52852855   -1.82459063
 H                 -1.26780378    1.46703259    1.96700006
 H                 -1.15104198    1.03638236   -2.04304413
 H                  0.16193663    2.13770642    1.71615542
 H                 -0.00339364    0.01867579   -2.63989729
13
Title
 C                  0.04890880    0.37089819    0.65898729
 C                 -0.03573569   -0.21015539   -0.68606075
 C                  1.30552328    0.04223143   -0.20312251
 C                 -0.54400280    1.65007263    1.08737194
 C                 -0.26622077    0.67243084   -1.90064857
 F                  0.16868719   -0.48530243    1.71097428
 F                 -0.34632198   -1.56169721   -0.91375681
 H                 -0.86795991    2.35579046    0.27678104
 H                  0.43439695    1.51232071   -1.83105181
 H                 -1.27609467    1.49142700    1.95352199
 H                 -1.17601563    1.02686578   -2.09990383
 H                  0.21339704    2.10846718    1.73092435
 H                 -0.03344782    0.02247247   -2.63408455
13
Title
 C                  0.04739661    0.37087221    0.67008101
 C                 -0.03088877   -0.20659856   -0.68921088
 C                  1.30667643    0.04098711   -0.20746150
 C                 -0.54173116    1.64738370    1.08099715
 C                 -0.26195982    0.67492904   -1.89573199
 F                  0.16585967   -0.47902900    1.71425261
 F                 -0.34719744   -1.56621477   -0.91482992
 H                 -0.87314640    2.32397454    0.28929616
 H                  0.39924858    1.49624724   -1.83935885
 H                 -1.28381468    1.51443111    1.93199653
 H                 -1.21758022    1.02380969   -2.15483777
 H                  0.26494675    2.08258152    1.74257991
 H                 -0.05679245    0.01824554   -2.64061583
13
Title
 C                  0.04579520    0.37077855    0.68080627
 C                 -0.02635434   -0.20387001   -0.69240130
 C                  1.30798835    0.03986276   -0.21157921
 C                 -0.53926385    1.64509881    1.07565613
 C                 -0.25776980    0.67754151   -1.88993700
 F                  0.16304972   -0.47280309    1.71757023
 F                 -0.34807096   -1.57044136   -0.91589563
 H                 -0.87784476    2.29092367    0.30328089
 H                  0.36798151    1.48428050   -1.84961069
 H                 -1.29114077    1.53655004    1.90293969
 H                 -1.26703288    1.02313724   -2.20729743
 H                  0.31471748    2.05801932    1.74931334
 H                 -0.07419372    0.00680385   -2.65810903
13
Title
 C                  0.04404193    0.37051788    0.69144850
 C                 -0.02196546   -0.20196077   -0.69570191
 C                  1.30953562    0.03879909   -0.21562232
 C                 -0.53605475    1.64302000    1.07154296
 C                 -0.25453879    0.67999473   -1.88348802
 F                  0.16010502   -0.46631031    1.72119203
 F                 -0.34897192   -1.57454619   -0.91702318
 H                 -0.88291160    2.25831269    0.31561618
 H                  0.34354654    1.48171925   -1.86245700
 H                 -1.29872719    1.55838534    1.86572779
 H                 -1.31880436    1.02194379   -2.25672051
 H                  0.36181489    2.03320583    1.74918975
 H                 -0.08642348   -0.01028956   -2.68494467
13
Title
 C                  0.04206480    0.36993337    0.70208748
 C                 -0.01763094   -0.20110108   -0.69915540
 C                  1.31143334    0.03776092   -0.21966613
 C                 -0.53126576    1.64093145    1.06919926
 C                 -0.25333863    0.68170663   -1.87677641
 F                  0.15686566   -0.45923993    1.72546276
 F                 -0.34992584   -1.57862598   -0.91829241
 H                 -0.88967008    2.22953133    0.32079352
 H                  0.33050584    1.49632120   -1.87921574
 H                 -1.30803891    1.58002293    1.81955426
 H                 -1.36780966    1.01768154   -2.30089663
 H                  0.40398820    2.00726737    1.73890190
 H                 -0.09341011   -0.03035297   -2.71872257
13
Title
 C                  0.03987616    0.36877866    0.71201673
 C                 -0.01352226   -0.20183660   -0.70259023
 C                  1.31375647    0.03677551   -0.22352761
 C                 -0.52378807    1.63875071    1.06952473
 C                 -0.25548718    0.68195777   -1.87085313
 F                  0.15328690   -0.45157341    1.73070850
 F                 -0.35091080   -1.58253197   -0.91975314
 H                 -0.89912121    2.21103307    0.31016980
 H                  0.33319684    1.53456407   -1.90122093
 H                 -1.32203244    1.59989890    1.76701013
 H                 -1.40531052    1.00758400   -2.33328092
 H                  0.43488041    1.98140892    1.71398166
 H                 -0.09399359   -0.04769181   -2.75334839
13
Title
 C                  0.03768237    0.36681980    0.71952493
 C                 -0.01013534   -0.20468799   -0.70550794
 C                  1.31638497    0.03594736   -0.22669267
 C                 -0.51316797    1.63689694    1.07274741
 C                 -0.26149725    0.68076524   -1.86749576
 F                  0.14959948   -0.44391996    1.73694498
 F                 -0.35182284   -1.58580268   -0.92135569
 H                 -0.90877608    2.20747531    0.27947252
 H                  0.34812734    1.58912572   -1.92745615
 H                 -1.34426335    1.61468025    1.71752907
 H                 -1.41989178    0.99000942   -2.34431034
 H                  0.44593069    1.96029353    1.67339292
 H                 -0.08719769   -0.05399844   -2.77799031
13
Title
 C                  0.03575611    0.36402405    0.72322448
 C                 -0.00786085   -0.20953345   -0.70744989
 C                  1.31903807    0.03536570   -0.22874031
 C                 -0.50066420    1.63617778    1.07749146
 C                 -0.27023909    0.67920637   -1.86785969
 F                  0.14615940   -0.43711055    1.74380930
 F                 -0.35254988   -1.58805543   -0.92298227
 H                 -0.91203995    2.21415241    0.23787347
 H                  0.36357987    1.63948537   -1.95382392
 H                 -1.37433682    1.62232237    1.68026125
 H                 -1.40714172    0.96628519   -2.32997624
 H                  0.43588454    1.94942978    1.62381659
 H                 -0.07399171   -0.04495406   -2.78494934
13
Title
 C                  0.03575635    0.36402393    0.72322436
 C                 -0.00786081   -0.20953357   -0.70744969
 C                  1.31903785    0.03536567   -0.22874047
 C                 -0.50066160    1.63617836    1.07749037
 C                 -0.27023786    0.67920709   -1.86785947
 F                  0.14615956   -0.43711053    1.74380924
 F                 -0.35255007   -1.58805551   -0.92298227
 H                 -0.91203085    2.21414375    0.23788154
 H                  0.36357990    1.63948020   -1.95382125
 H                 -1.37435455    1.62232184    1.68026695
 H                 -1.40715713    0.96629197   -2.32996780
 H                  0.43585974    1.94943354    1.62381175
 H                 -0.07398862   -0.04496116   -2.78495684
13
Title
 C                  0.03306364    0.35660293    0.71993745
 C                 -0.00633420   -0.22268215   -0.70839729
 C                  1.32370104    0.03488264   -0.22970338
 C                 -0.47804671    1.63900765    1.08527009
 C                 -0.28981725    0.67806513   -1.87763286
 F                  0.14056945   -0.42705078    1.75798325
 F                 -0.35338596   -1.58970394   -0.92603350
 H                 -0.88573976    2.22760541    0.16905419
 H                  0.36888893    1.68381153   -1.99442204
 H                 -1.43427795    1.62108870    1.63994390
 H                 -1.32758067    0.91265817   -2.24596936
 H                  0.39034006    1.96755004    1.53555702
 H                 -0.03636874    0.00601450   -2.75500072
13
Title
 C                  0.03220973    0.35221861    0.71434096
 C                 -0.00661801   -0.23023223   -0.70778311
 C                  1.32569157    0.03487571   -0.22904296
 C                 -0.47015929    1.64192893    1.08692931
 C                 -0.29885282    0.67864099   -1.88500649
 F                  0.13827724   -0.42341544    1.76519034
 F                 -0.35357064   -1.58949454   -0.92748955
 H                 -0.85743353    2.22822100    0.14970231
 H                  0.35762352    1.67854385   -2.00762037
 H                 -1.45470236    1.61587359    1.62870986
 H                 -1.28132305    0.88750333   -2.18907430
 H                  0.37486910    1.99791060    1.50774980
 H                 -0.01356363    0.03874260   -2.72921591
13
Title
 C                  0.03163738    0.34745489    0.70671117
 C                 -0.00738680   -0.23830965   -0.70662250
 C                  1.32749270    0.03497710   -0.22779465
 C                 -0.46497398    1.64545631    1.08681770
 C                 -0.30632016    0.67978419   -1.89284920
 F                  0.13619270   -0.42042366    1.77258655
 F                 -0.35364552   -1.58876314   -0.92895223
 H                 -0.82073414    2.22414059    0.14048214
 H                  0.33821000    1.65862522   -2.01630491
 H                 -1.46588581    1.60913166    1.61992548
 H                 -1.24717917    0.86646895   -2.12888269
 H                  0.37107226    2.04304095    1.49320477
 H                  0.01238866    0.07128050   -2.70315118
13
Title
 C                  0.03135978    0.34248457    0.69753372
 C                 -0.00850722   -0.24672002   -0.70502246
 C                  1.32907457    0.03516373   -0.22605402
 C                 -0.46228720    1.64940642    1.08502536
 C                 -0.31117088    0.68125289   -1.90021266
 F                  0.13429603   -0.41800152    1.78006351
 F                 -0.35363469   -1.58759376   -0.93042363
 H                 -0.77794913    2.21602260    0.14034837
 H                  0.31241833    1.62789430   -2.02035622
 H                 -1.46699821    1.60174317    1.61260475
 H                 -1.23975953    0.85221786   -2.07056236
 H                  0.37766877    2.10028781    1.49089394
 H                  0.04161782    0.09939740   -2.68235094
13
Title
 C                  0.03138391    0.33766200    0.68768256
 C                 -0.00978747   -0.25499847   -0.70315757
 C                  1.33037059    0.03540491   -0.22399465
 C                 -0.46138640    1.65359364    1.08203345
 C                 -0.31306789    0.68273253   -1.90629837
 F                  0.13262515   -0.41613428    1.78724665
 F                 -0.35356803   -1.58612811   -0.93185403
 H                 -0.73339787    2.20568674    0.14665141
 H                  0.28407046    1.59305766   -2.01996406
 H                 -1.45912302    1.59466233    1.60652719
 H                 -1.26424791    0.84551922   -2.01825874
 H                  0.38859387    2.16215427    1.49710208
 H                  0.07273015    0.11930027   -2.67126854
13
Title
 C                  0.03168416    0.33314743    0.67771278
 C                 -0.01108140   -0.26298670   -0.70115176
 C                  1.33138942    0.03567650   -0.22173956
 C                 -0.46133963    1.65798616    1.07838292
 C                 -0.31299303    0.68395489   -1.91104592
 F                  0.13115066   -0.41471339    1.79402237
 F                 -0.35347593   -1.58447770   -0.93323921
 H                 -0.68990325    2.19513197    0.15583858
 H                  0.25680707    1.56060820   -2.01589787
 H                 -1.44475641    1.58836064    1.60157813
 H                 -1.31161100    0.84403519   -1.97151030
 H                  0.39793228    2.22260451    1.50759428
 H                  0.10446842    0.13052304   -2.67046067
13
Title
 C                  0.03226004    0.32884263    0.66755692
 C                 -0.01234442   -0.27095745   -0.69900394
 C                  1.33218588    0.03597413   -0.21926564
 C                 -0.46146269    1.66275151    1.07431379
 C                 -0.31221929    0.68463872   -1.91478472
 F                  0.12978264   -0.41359696    1.80062858
 F                 -0.35337840   -1.58264447   -0.93464296
 H                 -0.64755112    2.18579921    0.16498243
 H                  0.23286150    1.53520353   -2.00862258
 H                 -1.42562527    1.58283096    1.59769199
 H                 -1.37093863    0.84500082   -1.92755815
 H                  0.40243167    2.28008351    1.52003753
 H                  0.13665960    0.13447808   -2.67859852
13
Title
 C                  0.03317027    0.32460826    0.65692433
 C                 -0.01356479   -0.27930655   -0.69665875
 C                  1.33278879    0.03630419   -0.21646242
 C                 -0.46124368    1.66814563    1.06986630
 C                 -0.31178434    0.68430844   -1.91777253
 F                  0.12843349   -0.41269337    1.80737733
 F                 -0.35329139   -1.58056529   -0.93615437
 H                 -0.60568696    2.17929281    0.17117007
 H                  0.21449366    1.52208954   -1.99788815
 H                 -1.40263194    1.57802680    1.59514864
 H                 -1.43463975    0.84649100   -1.88431718
 H                  0.39969699    2.33440067    1.53346699
 H                  0.16912586    0.13247256   -2.69454634
13
Title
 C                  0.03453113    0.32040893    0.64566118
 C                 -0.01469879   -0.28834757   -0.69408888
 C                  1.33317839    0.03667058   -0.21320176
 C                 -0.46010647    1.67442585    1.06504628
 C                 -0.31258642    0.68223431   -1.92011517
 F                  0.12704198   -0.41196899    1.81448284
 F                 -0.35323986   -1.57817657   -0.93786127
 H                 -0.56448697    2.17817056    0.17038377
 H                  0.20466718    1.52829788   -1.98275883
 H                 -1.37714825    1.57410385    1.59484802
 H                 -1.49584248    0.84701486   -1.84137796
 H                  0.38676259    2.38397182    1.54717647
 H                  0.20033517    0.12573666   -2.71703612
13
Title
 C                  0.03646770    0.31643669    0.63413436
 C                 -0.01562581   -0.29806183   -0.69139869
 C                  1.33329421    0.03705726   -0.20944470
 C                 -0.45735088    1.68171191    1.05991130
 C                 -0.31527679    0.67777580   -1.92181531
 F                  0.12559745   -0.41143394    1.82187927
 F                 -0.35326844   -1.57551100   -0.93980934
 H                 -0.52608222    2.18559848    0.15808159
 H                  0.20509357    1.55877981   -1.96201644
 H                 -1.35263224    1.57149056    1.59833090
 H                 -1.54532191    0.84512746   -1.80087402
 H                  0.36062447    2.42423186    1.55997595
 H                  0.22619908    0.11642430   -2.74310284
13
Title
 C                  0.03646792    0.31643627    0.63413368
 C                 -0.01562623   -0.29806264   -0.69139848
 C                  1.33329418    0.03705766   -0.20944454
 C                 -0.45735171    1.68171108    1.05991153
 C                 -0.31527672    0.67777380   -1.92181528
 F                  0.12559764   -0.41143384    1.82187971
 F                 -0.35326837   -1.57551035   -0.93980954
 H                 -0.52608314    2.18560447    0.15807017
 H                  0.20509624    1.55879339   -1.96201450
 H                 -1.35263810    1.57149112    1.59832981
 H                 -1.54532527    0.84512922   -1.80087881
 H                  0.36064100    2.42423388    1.55998098
 H                  0.22619679    0.11642994   -2.74309649
13
Title
 C                  0.04223399    0.31069337    0.61394790
 C                 -0.01618634   -0.31777067   -0.68669817
 C                  1.33255232    0.03770955   -0.20092132
 C                 -0.44527479    1.69914369    1.04827856
 C                 -0.32570699    0.66303881   -1.92325313
 F                  0.12269563   -0.41094725    1.83613643
 F                 -0.35380658   -1.57012192   -0.94435608
 H                 -0.47070707    2.22804976    0.09918244
 H                  0.21961264    1.66428571   -1.90247198
 H                 -1.32514149    1.57210111    1.61986809
 H                 -1.57336510    0.82999002   -1.74267988
 H                  0.26900255    2.45566607    1.57777244
 H                  0.24057727    0.10399782   -2.78579545
13
Title
 C                  0.04593752    0.30958197    0.60702364
 C                 -0.01555368   -0.32668497   -0.68518536
 C                  1.33175810    0.03785175   -0.19652045
 C                 -0.43654936    1.70902248    1.04110594
 C                 -0.33209142    0.65486266   -1.92288798
 F                  0.12131545   -0.41092604    1.84228046
 F                 -0.35442249   -1.56791869   -0.94686987
 H                 -0.45806869    2.25614570    0.06518123
 H                  0.21986360    1.71057709   -1.86664292
 H                 -1.32506426    1.57595072    1.63423371
 H                 -1.54465820    0.81629227   -1.73073144
 H                  0.21232090    2.44401997    1.58278057
 H                  0.22316611    0.10657995   -2.79429046
13
Title
 C                  0.04996246    0.30983596    0.60285675
 C                 -0.01425198   -0.33432542   -0.68438718
 C                  1.33080876    0.03779644   -0.19228473
 C                 -0.42746989    1.71904116    1.03271278
 C                 -0.33831353    0.64744171   -1.92165322
 F                  0.12003044   -0.41097113    1.84742500
 F                 -0.35529587   -1.56634695   -0.94946114
 H                 -0.45583281    2.28247997    0.03842692
 H                  0.21033850    1.73823481   -1.83064476
 H                 -1.33038100    1.58219523    1.64539009
 H                 -1.49228507    0.79956072   -1.73111283
 H                  0.15949715    2.42009819    1.58820942
 H                  0.19076836    0.11589520   -2.79295898
13
Title
 C                  0.05416495    0.31139056    0.60138142
 C                 -0.01230632   -0.34052757   -0.68425032
 C                  1.32980423    0.03750706   -0.18828600
 C                 -0.41917007    1.72859057    1.02290775
 C                 -0.34385656    0.64114785   -1.91942272
 F                  0.11884485   -0.41101856    1.85155134
 F                 -0.35642284   -1.56550055   -0.95210664
 H                 -0.46247733    2.30444800    0.02278031
 H                  0.19125034    1.74471617   -1.79668836
 H                 -1.33720514    1.59055542    1.64972270
 H                 -1.42585277    0.78117233   -1.74207202
 H                  0.11869561    2.39214778    1.59843610
 H                  0.14721956    0.13038320   -2.78427062
13
Title
 C                  0.05850270    0.31416857    0.60239155
 C                 -0.00972199   -0.34532420   -0.68468372
 C                  1.32881214    0.03694543   -0.18448003
 C                 -0.41235272    1.73727240    1.01136054
 C                 -0.34813885    0.63599181   -1.91600021
 F                  0.11773766   -0.41101501    1.85475508
 F                 -0.35781378   -1.56541026   -0.95484140
 H                 -0.47635452    2.32142826    0.01927996
 H                  0.16368355    1.73067331   -1.76570381
 H                 -1.34302640    1.60078200    1.64507424
 H                 -1.35801437    0.76261422   -1.76102997
 H                  0.09539040    2.36713246    1.61816579
 H                  0.09625159    0.14776549   -2.77216352
13
Title
 C                  0.06296363    0.31813778    0.60575955
 C                 -0.00648639   -0.34872655   -0.68562242
 C                  1.32789069    0.03605747   -0.18079971
 C                 -0.40736356    1.74492300    0.99785195
 C                 -0.35019585    0.63187930   -1.91108019
 F                  0.11668980   -0.41090870    1.85709783
 F                 -0.35948976   -1.56611635   -0.95771126
 H                 -0.49615460    2.33368271    0.02779788
 H                  0.12892277    1.69757979   -1.73822581
 H                 -1.34650774    1.61267130    1.63002476
 H                 -1.30642914    0.74582448   -1.78491751
 H                  0.09220822    2.34849639    1.65026305
 H                  0.04165510    0.16514303   -2.76186665
13
Title
 C                  0.06735402    0.32307039    0.61116672
 C                 -0.00275576   -0.35063585   -0.68696961
 C                  1.32713346    0.03482841   -0.17731756
 C                 -0.40428735    1.75141470    0.98318021
 C                 -0.34901874    0.62874653   -1.90451929
 F                  0.11572749   -0.41065470    1.85854178
 F                 -0.36139031   -1.56760034   -0.96063455
 H                 -0.51973340    2.34191419    0.04619152
 H                  0.09053665    1.65047358   -1.71545187
 H                 -1.34711798    1.62547054    1.60485747
 H                 -1.29121542    0.73323501   -1.80974411
 H                  0.10729707    2.33551577    1.69160683
 H                 -0.01042743    0.17861696   -2.75972581
13
Title
 C                  0.07135316    0.32841408    0.61778497
 C                  0.00108794   -0.35114789   -0.68853622
 C                  1.32662336    0.03334770   -0.17419135
 C                 -0.40273272    1.75672214    0.96913785
 C                 -0.34509616    0.62635333   -1.89670654
 F                  0.11489874   -0.41024820    1.85913143
 F                 -0.36334554   -1.56964781   -0.96341161
 H                 -0.54383451    2.34783322    0.06897282
 H                  0.05461007    1.60025627   -1.69799906
 H                 -1.34546434    1.63785180    1.57315893
 H                 -1.31508004    0.72545586   -1.83242776
 H                  0.13292547    2.32454880    1.73302382
 H                 -0.05386266    0.18561538   -2.76895738
13
Title
 C                  0.07499008    0.33395860    0.62513324
 C                  0.00492110   -0.35059049   -0.69023336
 C                  1.32635446    0.03164935   -0.17132500
 C                 -0.40201317    1.76121177    0.95637099
 C                 -0.33998455    0.62407118   -1.88791685
 F                  0.11417912   -0.40969062    1.85905237
 F                 -0.36531220   -1.57210126   -0.96604757
 H                 -0.56733174    2.35392082    0.09161308
 H                  0.02433339    1.55558593   -1.68398314
 H                 -1.34273277    1.64946595    1.53760921
 H                 -1.36318326    0.72052146   -1.85328623
 H                  0.16253599    2.31207203    1.76896649
 H                 -0.08886291    0.18701737   -2.78802834
13
Title
 C                  0.07849670    0.33987878    0.63331280
 C                  0.00887000   -0.34913153   -0.69211344
 C                  1.32630616    0.02965501   -0.16849079
 C                 -0.40162595    1.76524941    0.94464580
 C                 -0.33490345    0.62106762   -1.87809748
 F                  0.11351366   -0.40894527    1.85839686
 F                 -0.36736806   -1.57499572   -0.96868309
 H                 -0.59086570    2.36265615    0.11165476
 H                  0.00104363    1.52251427   -1.67079497
 H                 -1.34001514    1.66062465    1.49843034
 H                 -1.42291535    0.71649061   -1.87363691
 H                  0.19368426    2.29570161    1.79779528
 H                 -0.11818034    0.18468051   -2.81457931
13
Title
 C                  0.07849712    0.33987951    0.63331392
 C                  0.00887057   -0.34913112   -0.69211377
 C                  1.32630622    0.02965486   -0.16849038
 C                 -0.40162602    1.76524986    0.94464465
 C                 -0.33490530    0.62106726   -1.87809563
 F                  0.11351361   -0.40894542    1.85839670
 F                 -0.36736821   -1.57499605   -0.96868372
 H                 -0.59086939    2.36265835    0.11165584
 H                  0.00104225    1.52251300   -1.67078997
 H                 -1.34001430    1.66062667    1.49842462
 H                 -1.42289147    0.71648604   -1.87364280
 H                  0.19368679    2.29569730    1.79779804
 H                 -0.11818852    0.18468246   -2.81458448
13
Title
 C                  0.08579775    0.35359908    0.65290670
 C                  0.01751105   -0.34343313   -0.69673407
 C                  1.32696530    0.02430328   -0.16217464
 C                 -0.40039067    1.77241963    0.92424596
 C                 -0.32870786    0.60922238   -1.85569866
 F                  0.11220927   -0.40660547    1.85516532
 F                 -0.37200751   -1.58248377   -0.97433955
 H                 -0.63932206    2.39826027    0.13352705
 H                 -0.01609892    1.52084983   -1.63888920
 H                 -1.34127558    1.68144156    1.41050200
 H                 -1.54382934    0.70665541   -1.91359055
 H                  0.25455993    2.24429228    1.82506223
 H                 -0.16538218    0.17638905   -2.87748663
13
Title
 C                  0.08962556    0.36118960    0.66382128
 C                  0.02199044   -0.33932699   -0.69943533
 C                  1.32773276    0.02087051   -0.15855262
 C                 -0.39890400    1.77545096    0.91632214
 C                 -0.32918821    0.59987885   -1.84425052
 F                  0.11156630   -0.40490832    1.85251807
 F                 -0.37450822   -1.58697987   -0.97728004
 H                 -0.66136860    2.42718908    0.13112209
 H                 -0.00866672    1.55711126   -1.62071478
 H                 -1.35007273    1.68965678    1.36723739
 H                 -1.58807994    0.69982522   -1.93047301
 H                  0.27867582    2.20880485    1.81715245
 H                 -0.18260746    0.17482553   -2.90275043
13
Title
 C                  0.09357713    0.36897588    0.67487288
 C                  0.02636894   -0.33463737   -0.70228906
 C                  1.32879554    0.01694379   -0.15455528
 C                 -0.39666930    1.77821996    0.91004080
 C                 -0.33239473    0.58935511   -1.83332157
 F                  0.11093078   -0.40282426    1.84921335
 F                 -0.37702405   -1.59180793   -0.98019795
 H                 -0.67851618    2.46103821    0.12127347
 H                  0.00495510    1.60585603   -1.60475994
 H                 -1.36656270    1.69551226    1.32847413
 H                 -1.61333111    0.69149090   -1.94309812
 H                  0.29526864    2.16851642    1.79308278
 H                 -0.19479523    0.17726669   -2.91664103
13
Title
 C                  0.09774287    0.37683291    0.68571291
 C                  0.03058963   -0.32954614   -0.70521391
 C                  1.33014462    0.01247705   -0.15006420
 C                 -0.39388395    1.78096698    0.90507732
 C                 -0.33831052    0.57879754   -1.82308872
 F                  0.11029042   -0.40030573    1.84525738
 F                 -0.37951080   -1.59689720   -0.98306965
 H                 -0.68788788    2.49611714    0.10760498
 H                  0.02018989    1.65382445   -1.59410181
 H                 -1.39031715    1.69886485    1.29535588
 H                 -1.61666343    0.68154325   -1.95017677
 H                  0.30345266    2.12539604    1.75372963
 H                 -0.20145220    0.18440639   -2.91583337
13
Title
 C                  0.10217809    0.38452511    0.69582464
 C                  0.03458383   -0.32431367   -0.70805860
 C                  1.33173605    0.00746322   -0.14500682
 C                 -0.39111315    1.78385198    0.90102686
 C                 -0.34687044    0.56933349   -1.81380662
 F                  0.10963895   -0.39733180    1.84071107
 F                 -0.38189492   -1.60211741   -0.98584086
 H                 -0.68653072    2.52780044    0.09427873
 H                  0.03322986    1.68967354   -1.59102158
 H                 -1.41830495    1.69991797    1.26837529
 H                 -1.59638724    0.67007222   -1.95038589
 H                  0.30392899    2.08309616    1.70290712
 H                 -0.20177697    0.19607860   -2.89867026
13
Title
 C                  0.10686295    0.39169907    0.70455402
 C                  0.03827977   -0.31928841   -0.71060749
 C                  1.33346970    0.00198049   -0.13941444
 C                 -0.38926314    1.78684213    0.89734389
 C                 -0.35776144    0.56192845   -1.80573703
 F                  0.10897854   -0.39394472    1.83573765
 F                 -0.38407401   -1.60725819   -0.98842493
 H                 -0.67257219    2.55161577    0.08491247
 H                  0.04135348    1.70577798   -1.59642291
 H                 -1.44531517    1.69928654    1.24757987
 H                 -1.55393024    0.65755222   -1.94287838
 H                  0.30037060    2.04712877    1.64896913
 H                 -0.19500186    0.21093173   -2.86661977
13
Title
 C                  0.11174405    0.39804907    0.71138081
 C                  0.04166614   -0.31478429   -0.71266671
 C                  1.33521649   -0.00386035   -0.13338145
 C                 -0.38929280    1.78973778    0.89335728
 C                 -0.37034234    0.55714115   -1.79886955
 F                  0.10831232   -0.39022487    1.83054212
 F                 -0.38596486   -1.61212016   -0.99075303
 H                 -0.64608205    2.56491474    0.08137783
 H                  0.04322316    1.69948665   -1.60968480
 H                 -1.46624404    1.69786299    1.23253308
 H                 -1.49549503    0.64478587   -1.92788605
 H                  0.29929595    2.02301994    1.60295575
 H                 -0.18067665    0.22658399   -2.82483092
13
Title
 C                  0.11677244    0.40341454    0.71604919
 C                  0.04479317   -0.31100206   -0.71411985
 C                  1.33685568   -0.00996671   -0.12701347
 C                 -0.39181513    1.79230485    0.88855897
 C                 -0.38364151    0.55508296   -1.79284866
 F                  0.10764063   -0.38625392    1.82530301
 F                 -0.38752441   -1.61657122   -0.99279495
 H                 -0.60873140    2.56736797    0.08348424
 H                  0.03873269    1.67238228   -1.62917784
 H                 -1.47799418    1.69652280    1.22258662
 H                 -1.43243605    0.63279875   -1.90684570
 H                  0.30684852    2.01413631    1.57376924
 H                 -0.15857606    0.24022474   -2.78076028
13
Title
 C                  0.12195007    0.40780387    0.71854379
 C                  0.04775390   -0.30801703   -0.71493081
 C                  1.33830271   -0.01632007   -0.12035873
 C                 -0.39683811    1.79440545    0.88289037
 C                 -0.39646189    0.55551082   -1.78710150
 F                  0.10695673   -0.38206906    1.82011430
 F                 -0.38874882   -1.62056891   -0.99456063
 H                 -0.56266898    2.56042219    0.08944044
 H                  0.02864358    1.62860128   -1.65296778
 H                 -1.47979244    1.69594630    1.21707993
 H                 -1.38039949    0.62265156   -1.88199693
 H                  0.32481462    2.02068419    1.56397038
 H                 -0.12845433    0.24933624   -2.74159243
13
Title
 C                  0.12729979    0.41130538    0.71894543
 C                  0.05063509   -0.30585359   -0.71509786
 C                  1.33949774   -0.02293732   -0.11343800
 C                 -0.40379766    1.79598289    0.87678664
 C                 -0.40751003    0.55793861   -1.78114718
 F                  0.10625223   -0.37768307    1.81502432
 F                 -0.38964356   -1.62410175   -0.99606950
 H                 -0.51001499    2.54657647    0.09639517
 H                  0.01451420    1.57423885   -1.67900753
 H                 -1.47245821    1.69663254    1.21553552
 H                 -1.35683828    0.61522339   -1.85585378
 H                  0.34967867    2.04043956    1.57015872
 H                 -0.09040977    0.25209770   -2.71231826
13
Title
 C                  0.12729911    0.41130504    0.71894515
 C                  0.05063420   -0.30585384   -0.71509805
 C                  1.33949760   -0.02293657   -0.11343872
 C                 -0.40379662    1.79598305    0.87678794
 C                 -0.40750554    0.55793973   -1.78114619
 F                  0.10625239   -0.37768319    1.81502455
 F                 -0.38964360   -1.62410126   -0.99606929
 H                 -0.51001325    2.54657561    0.09639422
 H                  0.01450278    1.57421520   -1.67901000
 H                 -1.47245933    1.69663164    1.21553785
 H                 -1.35687475    0.61522640   -1.85585701
 H                  0.34966995    2.04043806    1.57014578
 H                 -0.09040152    0.25209744   -2.71232259
13
Title
 C                  0.13801837    0.41596453    0.71439877
 C                  0.05611260   -0.30403910   -0.71367585
 C                  1.34093975   -0.03634842   -0.09960381
 C                 -0.41915379    1.79740075    0.86643889
 C                 -0.42183853    0.56521394   -1.76907126
 F                  0.10483132   -0.36880808    1.80571854
 F                 -0.39044409   -1.62950039   -0.99828639
 H                 -0.39839220    2.51264443    0.09983154
 H                 -0.01251732    1.47537481   -1.72708540
 H                 -1.44128173    1.70269558    1.22264705
 H                 -1.41930791    0.60837179   -1.80858919
 H                  0.39297772    2.10167829    1.60358801
 H                 -0.00169509    0.23800612   -2.68636326
13
Title
 C                  0.14343316    0.41749311    0.71000819
 C                  0.05880750   -0.30424138   -0.71221212
 C                  1.34121841   -0.04323398   -0.09267253
 C                 -0.42608220    1.79730314    0.86294637
 C                 -0.42708666    0.56819124   -1.76346268
 F                  0.10410190   -0.36430194    1.80145224
 F                 -0.39040452   -1.63145741   -0.99906326
 H                 -0.34180914    2.49748388    0.09202129
 H                 -0.01803676    1.45026830   -1.74655616
 H                 -1.42374270    1.70825974    1.23069752
 H                 -1.48471969    0.60685761   -1.78796470
 H                  0.40293798    2.13632927    1.62090948
 H                  0.04326368    0.22342428   -2.68288629
13
Title
 C                  0.14905073    0.41870177    0.70433426
 C                  0.06157886   -0.30514252   -0.71026137
 C                  1.34122891   -0.05050933   -0.08552010
 C                 -0.43198624    1.79676733    0.86062821
 C                 -0.43281164    0.56985897   -1.75834922
 F                  0.10333196   -0.35960182    1.79729817
 F                 -0.39007755   -1.63299396   -0.99966050
 H                 -0.28411728    2.48426247    0.07682547
 H                 -0.01464176    1.45022567   -1.76293983
 H                 -1.40859404    1.71583245    1.24199265
 H                 -1.55606594    0.60546228   -1.76889386
 H                  0.40226117    2.17157195    1.63539923
 H                  0.08585563    0.20511912   -2.68071078
13
Title
 C                  0.15484926    0.41967211    0.69751284
 C                  0.06442270   -0.30674705   -0.70785484
 C                  1.34097764   -0.05823044   -0.07815732
 C                 -0.43636031    1.79595571    0.85941645
 C                 -0.43966593    0.57004847   -1.75395144
 F                  0.10251865   -0.35469828    1.79326354
 F                 -0.38944484   -1.63408582   -1.00007074
 H                 -0.22651598    2.47227404    0.05536113
 H                 -0.00248600    1.47594032   -1.77626254
 H                 -1.39885794    1.72563167    1.25662843
 H                 -1.62258392    0.60379163   -1.75183484
 H                  0.38941439    2.20557729    1.64535197
 H                  0.12291447    0.18429821   -2.67681662
13
Title
 C                  0.16079016    0.42048107    0.68970007
 C                  0.06732646   -0.30905707   -0.70503557
 C                  1.34047890   -0.06647010   -0.07059992
 C                 -0.43877499    1.79510457    0.85911117
 C                 -0.44776242    0.56918674   -1.75043876
 F                  0.10165997   -0.34957617    1.78935603
 F                 -0.38848288   -1.63470544   -1.00028068
 H                 -0.17083417    2.45981401    0.03018445
 H                  0.01487372    1.52072776   -1.78662117
 H                 -1.39667940    1.73790790    1.27426983
 H                 -1.67667499    0.60163998   -1.73732242
 H                  0.36358580    2.23670810    1.64961679
 H                  0.15144867    0.16221537   -2.66880033
13
Title
 C                  0.16689022    0.42121300    0.68096754
 C                  0.07031031   -0.31211244   -0.70181740
 C                  1.33974470   -0.07543683   -0.06277442
 C                 -0.43892554    1.79446319    0.85948108
 C                 -0.45701242    0.56799633   -1.74792719
 F                  0.10074258   -0.34414640    1.78553908
 F                 -0.38714228   -1.63481777   -1.00027115
 H                 -0.11892324    2.44464535    0.00431356
 H                  0.03231498    1.57472333   -1.79401593
 H                 -1.40270328    1.75311685    1.29399803
 H                 -1.71337135    0.59884969   -1.72577870
 H                  0.32410595    2.26381441    1.64749395
 H                  0.16883056    0.13986592   -2.65473823
13
Title
 C                  0.17310097    0.42195057    0.67147075
 C                  0.07337133   -0.31595496   -0.69824328
 C                  1.33879639   -0.08532957   -0.05467192
 C                 -0.43661455    1.79427185    0.86032488
 C                 -0.46720909    0.56721546   -1.74656047
 F                  0.09975508   -0.33834120    1.78181306
 F                 -0.38535940   -1.63435705   -1.00000721
 H                 -0.07374052    2.42471651   -0.01878919
 H                  0.04444620    1.62751970   -1.79818140
 H                 -1.41579106    1.77161363    1.31356359
 H                 -1.72788373    0.59528904   -1.71785433
 H                  0.27106244    2.28564770    1.63879074
 H                  0.17195388    0.11844778   -2.63326840
13
Title
 C                  0.17916063    0.42276458    0.66173487
 C                  0.07640789   -0.32049212   -0.69449315
 C                  1.33770991   -0.09606595   -0.04655227
 C                 -0.43201892    1.79468519    0.86139424
 C                 -0.47785123    0.56745312   -1.74643297
 F                  0.09871039   -0.33226341    1.77829316
 F                 -0.38312451   -1.63327205   -0.99945665
 H                 -0.03972225    2.39930556   -0.03534965
 H                  0.04646401    1.66867468   -1.79885654
 H                 -1.43244763    1.79283756    1.32883101
 H                 -1.71628528    0.59096541   -1.71438454
 H                  0.20806437    2.30113907    1.62514474
 H                  0.15816199    0.09970308   -2.60480815
13
Title
 C                  0.18466290    0.42370247    0.65259257
 C                  0.07924897   -0.32542638   -0.69086658
 C                  1.33662080   -0.10723027   -0.03888817
 C                 -0.42595259    1.79560727    0.86230808
 C                 -0.48817710    0.56900138   -1.74737442
 F                  0.09765104   -0.32618861    1.77515944
 F                 -0.38053335   -1.63161137   -0.99863191
 H                 -0.02035972    2.36999751   -0.04306673
 H                  0.03607773    1.69072033   -1.79634239
 H                 -1.44782554    1.81496140    1.33532697
 H                 -1.67980947    0.58612161   -1.71566752
 H                  0.14353472    2.31107174    1.61131990
 H                  0.12808426    0.08503391   -2.57271846
13
Title
 C                  0.18935949    0.42479070    0.64465768
 C                  0.08179348   -0.33045089   -0.68758905
 C                  1.33564888   -0.11846279   -0.03199603
 C                 -0.41946422    1.79669353    0.86264324
 C                 -0.49757612    0.57182109   -1.74894906
 F                  0.09661049   -0.32032605    1.77250130
 F                 -0.37771165   -1.62949935   -0.99758183
 H                 -0.01565264    2.33961974   -0.04258242
 H                  0.01414760    1.69214413   -1.79148407
 H                 -1.45855817    1.83601867    1.33076072
 H                 -1.62600149    0.58106695   -1.72105570
 H                  0.08631573    2.31866799    1.60358236
 H                  0.08588532    0.07416567   -2.54190672
13
Title
 C                  0.18935875    0.42479067    0.64465918
 C                  0.08179278   -0.33044990   -0.68758975
 C                  1.33564920   -0.11846081   -0.03199756
 C                 -0.41946502    1.79669344    0.86264252
 C                 -0.49757597    0.57181831   -1.74894904
 F                  0.09661084   -0.32032679    1.77250199
 F                 -0.37771273   -1.62950000   -0.99758149
 H                 -0.01565736    2.33962613   -0.04258442
 H                  0.01415672    1.69215880   -1.79148324
 H                 -1.45856058    1.83601658    1.33076256
 H                 -1.62597653    0.58106859   -1.72105949
 H                  0.08632677    2.31866475    1.60358150
 H                  0.08588203    0.07417336   -2.54190500
13
Title
 C                  0.19641158    0.42752266    0.63296203
 C                  0.08609118   -0.34035974   -0.68228435
 C                  1.33424347   -0.14128878   -0.02047267
 C                 -0.40758852    1.79798045    0.86063792
 C                 -0.51209699    0.58086617   -1.75215691
 F                  0.09455723   -0.30914243    1.76846562
 F                 -0.37152215   -1.62421990   -0.99490578
 H                 -0.04116354    2.28510942   -0.02760693
 H                 -0.05674532    1.64278086   -1.77771879
 H                 -1.46341207    1.87100850    1.28747472
 H                 -1.51041534    0.57070142   -1.74005919
 H                  0.01017931    2.34012744    1.62344206
 H                 -0.01718911    0.05582968   -2.50162587
13
Title
 C                  0.19892657    0.42922390    0.62922565
 C                  0.08795930   -0.34525517   -0.68028255
 C                  1.33383517   -0.15337255   -0.01563094
 C                 -0.40249188    1.79783009    0.85848407
 C                 -0.51606150    0.58693383   -1.75299759
 F                  0.09348843   -0.30358383    1.76699495
 F                 -0.36808227   -1.62105632   -0.99326147
 H                 -0.06701047    2.26562232   -0.01994317
 H                 -0.10204542    1.59905125   -1.76977992
 H                 -1.45844757    1.88384706    1.24849134
 H                 -1.47706938    0.56494588   -1.75178474
 H                 -0.00803109    2.35601432    1.65269259
 H                 -0.07164660    0.04311128   -2.50038426
13
Title
 C                  0.20076881    0.43110830    0.62707186
 C                  0.08963496   -0.34993690   -0.67885032
 C                  1.33364013   -0.16580595   -0.01146671
 C                 -0.39798364    1.79718925    0.85623346
 C                 -0.51699188    0.59328197   -1.75292493
 F                  0.09238862   -0.29809096    1.76592294
 F                 -0.36447388   -1.61763508   -0.99143883
 H                 -0.09785816    2.25567691   -0.01785232
 H                 -0.14811344    1.55332127   -1.76199375
 H                 -1.45029731    1.89241639    1.19942688
 H                 -1.47900065    0.55827638   -1.76343443
 H                 -0.01482896    2.37233441    1.68965943
 H                 -0.12360680    0.02592178   -2.51572290
13
Title
 C                  0.20196881    0.43307141    0.62650552
 C                  0.09109062   -0.35417024   -0.67808921
 C                  1.33364260   -0.17817778   -0.00806378
 C                 -0.39396861    1.79628824    0.85451731
 C                 -0.51552642    0.59855534   -1.75199506
 F                  0.09128194   -0.29282429    1.76528144
 F                 -0.36084134   -1.61412607   -0.98951197
 H                 -0.13007848    2.25728552   -0.02425030
 H                 -0.18777877    1.51977302   -1.75514579
 H                 -1.44150289    1.89616372    1.14401235
 H                 -1.51465021    0.55063743   -1.77370683
 H                 -0.01337240    2.38513836    1.72691444
 H                 -0.17084233    0.00579928   -2.54544612
13
Title
 C                  0.20265399    0.43506353    0.62734822
 C                  0.09236035   -0.35788636   -0.67801836
 C                  1.33380271   -0.19045091   -0.00533579
 C                 -0.39013953    1.79538769    0.85357728
 C                 -0.51318287    0.60144811   -1.75054304
 F                  0.09015853   -0.28776769    1.76505554
 F                 -0.35721705   -1.61059500   -0.98750154
 H                 -0.16183338    2.27000558   -0.03898828
 H                 -0.21634227    1.51050727   -1.74960746
 H                 -1.43461784    1.89521714    1.08496461
 H                 -1.57013409    0.54242152   -1.78176829
 H                 -0.00691056    2.39194968    1.75927592
 H                 -0.21421039   -0.01424891   -2.58459403
13
Title
 C                  0.20295528    0.43703949    0.62939485
 C                  0.09347546   -0.36102233   -0.67864324
 C                  1.33407611   -0.20257270   -0.00319663
 C                 -0.38622191    1.79475472    0.85332011
 C                 -0.51126782    0.60121446   -1.74898913
 F                  0.08900932   -0.28291286    1.76523478
 F                 -0.35363198   -1.60710437   -0.98542810
 H                 -0.19211175    2.29179624   -0.05926314
 H                 -0.23245923    1.53025032   -1.74561570
 H                 -1.43183760    1.88984428    1.02478687
 H                 -1.63052278    0.53439688   -1.78689210
 H                  0.00210694    2.39152212    1.78350190
 H                 -0.25471101   -0.03081435   -2.62753954
13
Title
 C                  0.20300663    0.43896217    0.63242913
 C                  0.09446691   -0.36353250   -0.67995467
 C                  1.33441613   -0.21450453   -0.00155902
 C                 -0.38204155    1.79463783    0.85345863
 C                 -0.51042166    0.59807935   -1.74769541
 F                  0.08782371   -0.27824647    1.76581210
 F                 -0.35010967   -1.60370772   -0.98330684
 H                 -0.22031794    2.31976063   -0.08092897
 H                 -0.23855951    1.57313270   -1.74335094
 H                 -1.43439895    1.88036928    0.96541238
 H                 -1.68553064    0.52724015   -1.78861260
 H                  0.01188752    2.38357564    1.79803042
 H                 -0.29297980   -0.04129151   -2.66950852
13
Title
 C                  0.20293840    0.44084163    0.63633680
 C                  0.09538569   -0.36541988   -0.68198834
 C                  1.33478336   -0.22649311   -0.00031817
 C                 -0.37746688    1.79525880    0.85366563
 C                 -0.51082302    0.59275937   -1.74690625
 F                  0.08656038   -0.27364766    1.76681265
 F                 -0.34658781   -1.60037623   -0.98109768
 H                 -0.24646822    2.35171889   -0.10032273
 H                 -0.23863454    1.62850516   -1.74298138
 H                 -1.44245093    1.86674690    0.90691082
 H                 -1.73041851    0.52124807   -1.78663600
 H                  0.02134855    2.36802145    1.80247411
 H                 -0.33004161   -0.04415666   -2.70785805
13
Title
 C                  0.20288479    0.44269872    0.64112399
 C                  0.09629165   -0.36663739   -0.68487393
 C                  1.33513734   -0.23891858    0.00060043
 C                 -0.37244590    1.79687291    0.85360234
 C                 -0.51261670    0.58587949   -1.74684707
 F                  0.08515282   -0.26895311    1.76832761
 F                 -0.34296585   -1.59705550   -0.97872746
 H                 -0.27045051    2.38635053   -0.11415393
 H                 -0.23600354    1.68629611   -1.74481899
 H                 -1.45533759    1.84834542    0.84864188
 H                 -1.76232056    0.51660605   -1.78038739
 H                  0.02975698    2.34431574    1.79632602
 H                 -0.36684420   -0.03789378   -2.74079088
13
Title
 C                  0.20302565    0.44451139    0.64678981
 C                  0.09724661   -0.36702119   -0.68880095
 C                  1.33541197   -0.25202737    0.00122557
 C                 -0.36713951    1.79976116    0.85281533
 C                 -0.51608010    0.57796783   -1.74780307
 F                  0.08352960   -0.26405281    1.77050740
 F                 -0.33918713   -1.59375466   -0.97613837
 H                 -0.29122812    2.42214621   -0.11862446
 H                 -0.23316005    1.73671870   -1.74931470
 H                 -1.47119415    1.82431828    0.79106939
 H                 -1.77745011    0.51364562   -1.76890018
 H                  0.03638060    2.31203734    1.77910775
 H                 -0.40344251   -0.02056125   -2.76581187
13
Title
 C                  0.20302564    0.44451145    0.64678991
 C                  0.09724654   -0.36702118   -0.68880111
 C                  1.33541185   -0.25202771    0.00122550
 C                 -0.36713985    1.79976084    0.85281584
 C                 -0.51607936    0.57796841   -1.74780242
 F                  0.08352964   -0.26405269    1.77050741
 F                 -0.33918694   -1.59375449   -0.97613835
 H                 -0.29122531    2.42214850   -0.11862832
 H                 -0.23315963    1.73671495   -1.74931490
 H                 -1.47119700    1.82431644    0.79106792
 H                 -1.77746816    0.51364566   -1.76889927
 H                  0.03638506    2.31203857    1.77910701
 H                 -0.40343574   -0.02056490   -2.76581953
13
Title
 C                  0.20486661    0.44750709    0.65943920
 C                  0.09950694   -0.36445342   -0.69985043
 C                  1.33527190   -0.27889197    0.00163529
 C                 -0.35819716    1.80921500    0.84654759
 C                 -0.52864695    0.56218011   -1.75346528
 F                  0.07958125   -0.25403545    1.77720408
 F                 -0.33163409   -1.58793067   -0.97053768
 H                 -0.31372997    2.48555472   -0.08717161
 H                 -0.23423389    1.77641600   -1.76645322
 H                 -1.49577631    1.76166728    0.69268580
 H                 -1.74373683    0.51434880   -1.72834634
 H                  0.04328454    2.23244355    1.72422379
 H                 -0.46786242    0.04829634   -2.78110954
13
Title
 C                  0.20688789    0.44841082    0.66518529
 C                  0.10085649   -0.36154346   -0.70634081
 C                  1.33467663   -0.29109561    0.00152118
 C                 -0.35603455    1.81456371    0.84022166
 C                 -0.53696067    0.55604755   -1.75763878
 F                  0.07739978   -0.24941154    1.78147097
 F                 -0.32831432   -1.58585410   -0.96785015
 H                 -0.31223847    2.50808372   -0.05394431
 H                 -0.23955824    1.75798790   -1.77728688
 H                 -1.49720657    1.72839110    0.66055769
 H                 -1.69979575    0.51781485   -1.70154394
 H                  0.04585783    2.19720905    1.70312218
 H                 -0.49037968    0.09216077   -2.77293711
13
Title
 C                  0.20964838    0.44888360    0.67003789
 C                  0.10236528   -0.35786825   -0.71303943
 C                  1.33371413   -0.30198686    0.00129849
 C                 -0.35566798    1.81944736    0.83193342
 C                 -0.54567923    0.55154632   -1.76198021
 F                  0.07516559   -0.24518183    1.78609714
 F                 -0.32542367   -1.58439202   -0.96536267
 H                 -0.30298683    2.52514666   -0.01570414
 H                 -0.24733823    1.71963298   -1.78808141
 H                 -1.49095935    1.69698134    0.64080033
 H                 -1.64861763    0.52255075   -1.67245277
 H                  0.04982453    2.17032747    1.69507497
 H                 -0.50554583    0.13545012   -2.76075681
13
Title
 C                  0.21314201    0.44897212    0.67399012
 C                  0.10406589   -0.35360457   -0.71989837
 C                  1.33239238   -0.31175591    0.00102025
 C                 -0.35683210    1.82361669    0.82211036
 C                 -0.55425852    0.54850145   -1.76609199
 F                  0.07286487   -0.24125077    1.79103618
 F                 -0.32289466   -1.58345283   -0.96304626
 H                 -0.28709852    2.53935480    0.02316533
 H                 -0.25662193    1.66746719   -1.79819822
 H                 -1.47862186    1.66801526    0.63159207
 H                 -1.59854234    0.52801576   -1.64131958
 H                  0.05519468    2.15131788    1.70053546
 H                 -0.51433284    0.17521864   -2.74982442
13
Title
 C                  0.21746575    0.44870691    0.67712870
 C                  0.10602671   -0.34878731   -0.72706003
 C                  1.33067957   -0.32073906    0.00071355
 C                 -0.35922792    1.82701756    0.81114097
 C                 -0.56232221    0.54659128   -1.76976584
 F                  0.07043095   -0.23746070    1.79637494
 F                 -0.32062535   -1.58295203   -0.96082795
 H                 -0.26487450    2.55369155    0.05969658
 H                 -0.26638480    1.60643842   -1.80732625
 H                 -1.46162508    1.64126015    0.63132500
 H                 -1.55700584    0.53391447   -1.60710271
 H                  0.06081533    2.13815127    1.71714697
 H                 -0.51774037    0.21005775   -2.74433769
13
Title
 C                  0.22282323    0.44808129    0.67949764
 C                  0.10834781   -0.34337053   -0.73474658
 C                  1.32849759   -0.32921410    0.00039337
 C                 -0.36260662    1.82959684    0.79938172
 C                 -0.56955322    0.54537114   -1.77290063
 F                  0.06777303   -0.23365814    1.80226868
 F                 -0.31853384   -1.58284941   -0.95863606
 H                 -0.23574590    2.57119584    0.09142991
 H                 -0.27500108    1.54218092   -1.81520068
 H                 -1.44126796    1.61645500    0.63919834
 H                 -1.53160750    0.54012358   -1.56787888
 H                  0.06479942    2.12869791    1.74165750
 H                 -0.51643390    0.23892471   -2.74775660
13
Title
 C                  0.22943623    0.44706753    0.68105418
 C                  0.11112679   -0.33735829   -0.74311652
 C                  1.32575865   -0.33726247    0.00007687
 C                 -0.36666805    1.83124358    0.78733377
 C                 -0.57574988    0.54412098   -1.77544044
 F                  0.06482128   -0.22974934    1.80882863
 F                 -0.31658879   -1.58313955   -0.95643711
 H                 -0.19902694    2.59437724    0.11591955
 H                 -0.27939201    1.48452162   -1.82143248
 H                 -1.41958528    1.59385008    0.65477910
 H                 -1.52907096    0.54658493   -1.52201675
 H                  0.06474080    2.12114184    1.77005128
 H                 -0.51102084    0.26047985   -2.76237595
13
Title
 C                  0.23735390    0.44566649    0.68172778
 C                  0.11438598   -0.33095754   -0.75209800
 C                  1.32244688   -0.34471053   -0.00020874
 C                 -0.37090331    1.83191059    0.77574109
 C                 -0.58110237    0.54184153   -1.77735825
 F                  0.06158881   -0.22575132    1.81597630
 F                 -0.31481721   -1.58380730   -0.95426278
 H                 -0.15544271    2.62350495    0.13168830
 H                 -0.27515678    1.44794231   -1.82562032
 H                 -1.40012676    1.57431284    0.67693532
 H                 -1.55027657    0.55321956   -1.47049534
 H                  0.05835457    2.11404485    1.79730516
 H                 -0.50265630    0.27350366   -2.78742815
13
Title
 C                  0.24630116    0.44395383    0.68155169
 C                  0.11801657   -0.32459291   -0.76134760
 C                  1.31868222   -0.35125449   -0.00043362
 C                 -0.37463319    1.83179420    0.76535544
 C                 -0.58619348    0.53789522   -1.77868690
 F                  0.05819616   -0.22178553    1.82339873
 F                 -0.31327114   -1.58478188   -0.95219606
 H                 -0.10822886    2.65524644    0.13977830
 H                 -0.25963017    1.44255128   -1.82756029
 H                 -1.38706126    1.55877790    0.70319661
 H                 -1.58700925    0.55986699   -1.41813114
 H                  0.04475553    2.10651081    1.81860049
 H                 -0.49322794    0.27808919   -2.81798992
13
Title
 C                  0.25597009    0.44202490    0.68069345
 C                  0.12189969   -0.31859181   -0.77061501
 C                  1.31459503   -0.35679810   -0.00058441
 C                 -0.37737531    1.83126240    0.75641274
 C                 -0.59155469    0.53258967   -1.77956884
 F                  0.05474221   -0.21791773    1.83084862
 F                 -0.31195214   -1.58597011   -0.95027920
 H                 -0.06103121    2.68504642    0.14329456
 H                 -0.23465204    1.46466661   -1.82724072
 H                 -1.38266809    1.54740506    0.73110687
 H                 -1.62816893    0.56640873   -1.36996721
 H                  0.02461614    2.09813603    1.83158939
 H                 -0.48446362    0.27589182   -2.84812044
13
Title
 C                  0.25597150    0.44202460    0.68069346
 C                  0.12190021   -0.31859077   -0.77061647
 C                  1.31459446   -0.35679876   -0.00058449
 C                 -0.37737568    1.83126250    0.75641117
 C                 -0.59155670    0.53258963   -1.77956870
 F                  0.05474169   -0.21791738    1.83084965
 F                 -0.31195182   -1.58597006   -0.95027918
 H                 -0.06102878    2.68504566    0.14330053
 H                 -0.23465024    1.46465834   -1.82724049
 H                 -1.38267080    1.54740054    0.73110745
 H                 -1.62815515    0.56641016   -1.36996763
 H                  0.02461739    2.09813562    1.83159641
 H                 -0.48446434    0.27589527   -2.84811840
13
Title
 C                  0.27793292    0.43755351    0.67749189
 C                  0.13063278   -0.30773926   -0.78993568
 C                  1.30522679   -0.36556120   -0.00067350
 C                 -0.37940379    1.82995686    0.74166962
 C                 -0.60419307    0.52080005   -1.78070328
 F                  0.04741361   -0.21002816    1.84625474
 F                 -0.30976262   -1.58887233   -0.94671601
 H                  0.02774323    2.72810193    0.14754688
 H                 -0.17157296    1.54907967   -1.81957301
 H                 -1.39947225    1.53629696    0.78875384
 H                 -1.69969151    0.57941590   -1.29372258
 H                 -0.03347549    2.07768759    1.83189088
 H                 -0.47233196    0.25723980   -2.89354161
13
Title
 C                  0.29090523    0.43493630    0.67528687
 C                  0.13577546   -0.30285844   -0.80066041
 C                  1.29961833   -0.36902679   -0.00061492
 C                 -0.37861937    1.82935711    0.73532762
 C                 -0.61181804    0.51559168   -1.78121096
 F                  0.04329882   -0.20566458    1.85466228
 F                 -0.30879459   -1.59062323   -0.94496565
 H                  0.06774318    2.73713206    0.15179521
 H                 -0.14012619    1.59411281   -1.81191601
 H                 -1.41863649    1.53766042    0.81789497
 H                 -1.72373037    0.58598180   -1.26805162
 H                 -0.07183800    2.06512031    1.81875709
 H                 -0.47035749    0.24203134   -2.90379800
13
Title
 C                  0.30547496    0.43206917    0.67281822
 C                  0.14157889   -0.29855112   -0.81236610
 C                  1.29323219   -0.37183570   -0.00049575
 C                 -0.37665925    1.82874284    0.72957941
 C                 -0.62039889    0.51173667   -1.78176453
 F                  0.03879194   -0.20085391    1.86368118
 F                 -0.30788859   -1.59258049   -0.94323218
 H                  0.10225147    2.73427161    0.15910677
 H                 -0.11352492    1.63090797   -1.80174741
 H                 -1.44185785    1.54553308    0.84543937
 H                 -1.73537377    0.59238428   -1.25387427
 H                 -0.11580627    2.05124201    1.79709561
 H                 -0.47246337    0.22342245   -2.90164345
13
Title
 C                  0.32122788    0.42909864    0.67035547
 C                  0.14793061   -0.29518699   -0.82480590
 C                  1.28620445   -0.37384289   -0.00034869
 C                 -0.37377572    1.82794260    0.72449558
 C                 -0.62965242    0.50992004   -1.78233102
 F                  0.03400298   -0.19563496    1.87306628
 F                 -0.30706403   -1.59466752   -0.94159238
 H                  0.12813021    2.71778478    0.16977369
 H                 -0.09587969    1.65226118   -1.78983476
 H                 -1.46458028    1.56110910    0.86817676
 H                 -1.73151676    0.59815887   -1.25391436
 H                 -0.16229768    2.03732723    1.77030005
 H                 -0.47956971    0.20245222   -2.88498571
13
Title
 C                  0.33716506    0.42628136    0.66827190
 C                  0.15449042   -0.29309829   -0.83733134
 C                  1.27894473   -0.37497828   -0.00023750
 C                 -0.37047330    1.82670817    0.72007032
 C                 -0.63895212    0.51046981   -1.78277548
 F                  0.02919887   -0.19021650    1.88230265
 F                 -0.30634981   -1.59673809   -0.94015899
 H                  0.14343101    2.68941781    0.18260760
 H                 -0.08987206    1.65420129   -1.77764232
 H                 -1.48194828    1.58378531    0.88268966
 H                 -1.71239147    0.60281601   -1.26837114
 H                 -0.20627719    2.02538522    1.74529223
 H                 -0.49157683    0.18072298   -2.85558892
13
Title
 C                  0.35236550    0.42383076    0.66685054
 C                  0.16092586   -0.29235083   -0.84936440
 C                  1.27186253   -0.37534620   -0.00023317
 C                 -0.36725144    1.82480324    0.71614679
 C                 -0.64767648    0.51318025   -1.78292677
 F                  0.02461365   -0.18480701    1.89098228
 F                 -0.30575337   -1.59867047   -0.93900075
 H                  0.14920100    2.65410303    0.19537981
 H                 -0.09528182    1.63789586   -1.76654904
 H                 -1.49152686    1.61138936    0.88745021
 H                 -1.68239799    0.60622502   -1.29407884
 H                 -0.24387926    2.01693425    1.72882902
 H                 -0.50732866    0.15930291   -2.81883027
13
Title
 C                  0.36647652    0.42183213    0.66621060
 C                  0.16710670   -0.29281505   -0.86073339
 C                  1.26513438   -0.37513457   -0.00039280
 C                 -0.36438808    1.82203335    0.71257939
 C                 -0.65546143    0.51762405   -1.78265960
 F                  0.02031714   -0.17946661    1.89902631
 F                 -0.30525753   -1.60042644   -0.93812084
 H                  0.14844779    2.61706338    0.20586469
 H                 -0.11018261    1.60716488   -1.75729254
 H                 -1.49346706    1.64186919    0.88275559
 H                 -1.64764547    0.60865128   -1.32667624
 H                 -0.27406351    2.01234174    1.72393590
 H                 -0.52555701    0.13806415   -2.78042677
13
Title
 C                  0.37957793    0.42029592    0.66640312
 C                  0.17307074   -0.29436487   -0.87157634
 C                  1.25874079   -0.37449969   -0.00076726
 C                 -0.36198129    1.81819530    0.70937444
 C                 -0.66209678    0.52345590   -1.78191344
 F                  0.01625698   -0.17412091    1.90658021
 F                 -0.30483735   -1.60202526   -0.93749695
 H                  0.14438762    2.58232436    0.21213233
 H                 -0.13261424    1.56572526   -1.75016588
 H                 -1.48886612    1.67412740    0.86926254
 H                 -1.61432782    0.61055274   -1.36230670
 H                 -0.29746187    2.01124957    1.73025185
 H                 -0.54550141    0.11598912   -2.74462399
13
Title
 C                  0.39189080    0.41923177    0.66751423
 C                  0.17892070   -0.29697934   -0.88214601
 C                  1.25258716   -0.37353495   -0.00142055
 C                 -0.36005552    1.81302714    0.70670514
 C                 -0.66734322    0.53043462   -1.78067972
 F                  0.01233819   -0.16862496    1.91386123
 F                 -0.30447139   -1.60350285   -0.93711767
 H                  0.13982640    2.55302433    0.21226021
 H                 -0.16090552    1.51694772   -1.74539906
 H                 -1.47878141    1.70779915    0.84706851
 H                 -1.58913360    0.61244878   -1.39764690
 H                 -0.31494889    2.01312330    1.74579080
 H                 -0.56691956    0.09163094   -2.71443390
13
Title
 C                  0.40354600    0.41869285    0.66971060
 C                  0.18472855   -0.30074143   -0.89264822
 C                  1.24661186   -0.37229165   -0.00244123
 C                 -0.35859852    1.80624373    0.70488852
 C                 -0.67086960    0.53821986   -1.77900192
 F                  0.00848651   -0.16282936    1.92104864
 F                 -0.30414626   -1.60488362   -0.93699961
 H                  0.13713791    2.53196935    0.20422225
 H                 -0.19273583    1.46574410   -1.74340162
 H                 -1.46425791    1.74262416    0.81565637
 H                 -1.57991481    0.61482354   -1.42938273
 H                 -0.32694528    2.01745952    1.76779788
 H                 -0.58981091    0.06360915   -2.69226471
13
Title
 C                  0.40354404    0.41869295    0.66971012
 C                  0.18472737   -0.30074087   -0.89264623
 C                  1.24661278   -0.37229194   -0.00244085
 C                 -0.35859876    1.80624484    0.70488910
 C                 -0.67086558    0.53822171   -1.77900237
 F                  0.00848730   -0.16283005    1.92104723
 F                 -0.30414658   -1.60488343   -0.93699934
 H                  0.13714282    2.53197762    0.20421985
 H                 -0.19275222    1.46571217   -1.74340309
 H                 -1.46426222    1.74261722    0.81566098
 H                 -1.57993199    0.61482511   -1.42936947
 H                 -0.32694367    2.01745885    1.76779012
 H                 -0.58980705    0.06360868   -2.69227368
13
Title
 C                  0.42414109    0.41958118    0.67812905
 C                  0.19589223   -0.31198776   -0.91328239
 C                  1.23556130   -0.36919805   -0.00594316
 C                 -0.35648939    1.78778272    0.70524008
 C                 -0.67256992    0.55251980   -1.77474712
 F                  0.00107082   -0.15017452    1.93519476
 F                 -0.30361473   -1.60731581   -0.93772044
 H                  0.14245477    2.52054826    0.16026659
 H                 -0.24583474    1.39856463   -1.75007599
 H                 -1.42976459    1.81142133    0.72458444
 H                 -1.63201993    0.62132653   -1.47153725
 H                 -0.33410354    2.03105800    1.81555752
 H                 -0.63892325   -0.00335377   -2.67694638
13
Title
 C                  0.43219858    0.42108041    0.68433510
 C                  0.20075419   -0.31912127   -0.92273647
 C                  1.23095742   -0.36754978   -0.00842690
 C                 -0.35514551    1.77731149    0.70757368
 C                 -0.67220809    0.55635659   -1.77245626
 F                 -0.00223216   -0.14363991    1.94177524
 F                 -0.30342101   -1.60829734   -0.93860884
 H                  0.14882392    2.52635008    0.12929190
 H                 -0.25371260    1.40795745   -1.75944178
 H                 -1.41592374    1.84128293    0.66860724
 H                 -1.68512083    0.62429079   -1.48199884
 H                 -0.32975183    2.03854039    1.83227090
 H                 -0.66321557   -0.03708146   -2.68099691
13
Title
 C                  0.43840633    0.42312924    0.69146552
 C                  0.20484943   -0.32670373   -0.93115906
 C                  1.22719182   -0.36597074   -0.01122839
 C                 -0.35319704    1.76724289    0.71090348
 C                 -0.67219735    0.55746995   -1.77024125
 F                 -0.00509667   -0.13730082    1.94774768
 F                 -0.30328126   -1.60910294   -0.93980106
 H                  0.15489087    2.53381584    0.09871014
 H                 -0.24851008    1.44572652   -1.77253826
 H                 -1.40711913    1.86588433    0.61024331
 H                 -1.74047018    0.62617441   -1.48841959
 H                 -0.32171722    2.04535780    1.84049490
 H                 -0.68577797   -0.06621493   -2.68814781
13
Title
 C                  0.44303622    0.42562570    0.69942491
 C                  0.20826287   -0.33463440   -0.93873312
 C                  1.22413244   -0.36444987   -0.01429183
 C                 -0.35052791    1.75783906    0.71490845
 C                 -0.67276530    0.55671861   -1.76814607
 F                 -0.00758246   -0.13108189    1.95324955
 F                 -0.30319010   -1.60978040   -0.94128386
 H                  0.15947830    2.53963854    0.07110594
 H                 -0.23596402    1.50007974   -1.78917351
 H                 -1.40263012    1.88553481    0.55027405
 H                 -1.79091205    0.62682473   -1.49295103
 H                 -0.31116475    2.05135325    1.84024105
 H                 -0.70673166   -0.08963724   -2.69566271
13
Title
 C                  0.44636786    0.42856864    0.70840491
 C                  0.21112609   -0.34308054   -0.94577916
 C                  1.22160905   -0.36291969   -0.01765851
 C                 -0.34706650    1.74901809    0.71945656
 C                 -0.67391067    0.55491772   -1.76619896
 F                 -0.00978550   -0.12474279    1.95852603
 F                 -0.30314568   -1.61038648   -0.94311272
 H                  0.16214029    2.54186278    0.04751479
 H                 -0.22106602    1.56114945   -1.80950713
 H                 -1.40074763    1.90068834    0.48769830
 H                 -1.83355977    0.62620742   -1.49675949
 H                 -0.29861559    2.05667382    1.83163270
 H                 -0.72667570   -0.10708198   -2.70201441
13
Title
 C                  0.44849828    0.43200100    0.71872068
 C                  0.21348788   -0.35226970   -0.95252382
 C                  1.21952011   -0.36129752   -0.02139083
 C                 -0.34274704    1.74073024    0.72445062
 C                 -0.67566103    0.55261083   -1.76448065
 F                 -0.01175295   -0.11803295    1.96378021
 F                 -0.30315562   -1.61097207   -0.94539714
 H                  0.16261817    2.53875012    0.02901965
 H                 -0.20742604    1.62166555   -1.83384850
 H                 -1.39927040    1.91100900    0.42156143
 H                 -1.86603898    0.62420372   -1.50040897
 H                 -0.28431068    2.06156548    1.81430162
 H                 -0.74602627   -0.11776138   -2.70604677
13
Title
 C                  0.44935768    0.43593800    0.73066896
 C                  0.21529199   -0.36235368   -0.95903850
 C                  1.21782973   -0.35949322   -0.02550410
 C                 -0.33754899    1.73309900    0.72964515
 C                 -0.67811292    0.55019066   -1.76315666
 F                 -0.01346208   -0.11075392    1.96913416
 F                 -0.30323961   -1.61159043   -0.94828212
 H                  0.16075311    2.52831438    0.01739535
 H                 -0.19816817    1.67471246   -1.86233130
 H                 -1.39530626    1.91517151    0.35221019
 H                 -1.88482160    0.62061391   -1.50410543
 H                 -0.26863516    2.06648637    1.78810840
 H                 -0.76475900   -0.12003776   -2.70657674
13
Title
 C                  0.44880523    0.44025828    0.74427195
 C                  0.21639181   -0.37321031   -0.96518169
 C                  1.21653676   -0.35742544   -0.02986774
 C                 -0.33161320    1.72646147    0.73443957
 C                 -0.68135769    0.54802451   -1.76247581
 F                 -0.01481295   -0.10286382    1.97457809
 F                 -0.30342868   -1.61230472   -0.95189253
 H                  0.15679739    2.50880050    0.01488600
 H                 -0.19636767    1.71226115   -1.89424860
 H                 -1.38536974    1.91113445    0.28273340
 H                 -1.88537444    0.61531660   -1.50767242
 H                 -0.25256048    2.07243069    1.75502255
 H                 -0.78219688   -0.11192239   -2.70264253
13
Title
 C                  0.44683963    0.44460171    0.75892622
 C                  0.21664336   -0.38423070   -0.97059440
 C                  1.21561718   -0.35507050   -0.03412228
 C                 -0.32537063    1.72122416    0.73784946
 C                 -0.68530468    0.54647430   -1.76266226
 F                 -0.01566461   -0.09462371    1.97992089
 F                 -0.30375235   -1.61317854   -0.95621119
 H                  0.15199611    2.48042949    0.02257032
 H                 -0.20419131    1.72673998   -1.92731348
 H                 -1.36682842    1.89744002    0.21955703
 H                 -1.86496955    0.60858224   -1.51043432
 H                 -0.23782840    2.08111817    1.72119362
 H                 -0.79706916   -0.09287095   -2.69456129
13
Title
 C                  0.44377554    0.44848999    0.77352461
 C                  0.21606207   -0.39452465   -0.97492628
 C                  1.21496856   -0.35249216   -0.03781607
 C                 -0.31941926    1.71749077    0.73904223
 C                 -0.68956608    0.54576497   -1.76372048
 F                 -0.01594336   -0.08651697    1.98489779
 F                 -0.30421732   -1.61424971   -0.96102462
 H                  0.14864263    2.44673234    0.03827800
 H                 -0.22132875    1.71575270   -1.95831271
 H                 -1.33998382    1.87489372    0.16922565
 H                 -1.82663350    0.60117933   -1.51136182
 H                 -0.22620025    2.09427684    1.69499612
 H                 -0.80836144   -0.06555258   -2.68475727
13
Title
 C                  0.44377573    0.44848972    0.77352340
 C                  0.21606191   -0.39452397   -0.97492580
 C                  1.21496842   -0.35249225   -0.03781564
 C                 -0.31941855    1.71749118    0.73904092
 C                 -0.68956674    0.54576344   -1.76372049
 F                 -0.01594337   -0.08651734    1.98489734
 F                 -0.30421746   -1.61424954   -0.96102401
 H                  0.14863842    2.44672770    0.03828509
 H                 -0.22132213    1.71576636   -1.95831513
 H                 -1.33999437    1.87489045    0.16922716
 H                 -1.82662553    0.60117903   -1.51136002
 H                 -0.22619881    2.09427938    1.69500097
 H                 -0.80835918   -0.06554729   -2.68475400
13
Title
 C                  0.43602822    0.45399445    0.79994086
 C                  0.21311622   -0.41123765   -0.98029881
 C                  1.21387672   -0.34692184   -0.04274941
 C                 -0.30958372    1.71310085    0.73507588
 C                 -0.69708702    0.54666598   -1.76761858
 F                 -0.01500830   -0.07167118    1.99352179
 F                 -0.30552478   -1.61704133   -0.97138054
 H                  0.15552759    2.38201964    0.07565294
 H                 -0.27406046    1.63456708   -2.00754051
 H                 -1.27209463    1.81270732    0.11234855
 H                 -1.72745303    0.58724201   -1.50356822
 H                 -0.21477176    2.13504676    1.67852514
 H                 -0.82123026   -0.00285744   -2.67288443
13
Title
 C                  0.43178464    0.45561728    0.81179031
 C                  0.21103584   -0.41777056   -0.98166576
 C                  1.21317760   -0.34390375   -0.04402108
 C                 -0.30562995    1.71166352    0.73104702
 C                 -0.69954009    0.54787370   -1.77016909
 F                 -0.01393111   -0.06477123    1.99742727
 F                 -0.30636801   -1.61882715   -0.97692961
 H                  0.16964371    2.35732669    0.08974418
 H                 -0.30540484    1.57488195   -2.02597198
 H                 -1.23555567    1.77605138    0.10197723
 H                 -1.68174871    0.58133570   -1.49223101
 H                 -0.21514931    2.16092422    1.68423645
 H                 -0.82452408    0.02706124   -2.67557074
13
Title
 C                  0.42736893    0.45652440    0.82304984
 C                  0.20861837   -0.42327432   -0.98231103
 C                  1.21222601   -0.34063844   -0.04451778
 C                 -0.30207511    1.71047184    0.72637216
 C                 -0.70065150    0.54911252   -1.77311240
 F                 -0.01246324   -0.05796951    2.00129332
 F                 -0.30736772   -1.62096328   -0.98290214
 H                  0.19338252    2.34016778    0.09752491
 H                 -0.33747723    1.50920344   -2.04143007
 H                 -1.19964883    1.73611034    0.10086397
 H                 -1.64742749    0.57622068   -1.47323218
 H                 -0.21999267    2.18895620    1.69457140
 H                 -0.82680214    0.05426290   -2.68616473
13
Title
 C                  0.42279585    0.45667616    0.83388669
 C                  0.20586845   -0.42776759   -0.98225643
 C                  1.21088912   -0.33703843   -0.04416614
 C                 -0.29862133    1.70956828    0.72146408
 C                 -0.70019778    0.54965162   -1.77648789
 F                 -0.01056360   -0.05110440    2.00528455
 F                 -0.30856249   -1.62354965   -0.98948278
 H                  0.22835306    2.33142044    0.09773179
 H                 -0.36696559    1.44570204   -2.05558283
 H                 -1.16688023    1.69274139    0.10725206
 H                 -1.63036037    0.57184649   -1.44399280
 H                 -0.23002268    2.21783284    1.70599308
 H                 -0.82879140    0.07788867   -2.70569357
13
Title
 C                  0.41813503    0.45598185    0.84429022
 C                  0.20280638   -0.43113103   -0.98146766
 C                  1.20900453   -0.33304098   -0.04282025
 C                 -0.29479980    1.70923152    0.71667722
 C                 -0.69836059    0.54823848   -1.78020318
 F                 -0.00817672   -0.04409922    2.00954221
 F                 -0.30999078   -1.62668941   -0.99683274
 H                  0.27472778    2.33070045    0.09053377
 H                 -0.38820502    1.39839922   -2.07144020
 H                 -1.14133137    1.64607440    0.11897957
 H                 -1.63356085    0.56811595   -1.40291157
 H                 -0.24610437    2.24576153    1.71482952
 H                 -0.83124652    0.09706737   -2.73404715
13
Title
 C                  0.41367867    0.45441184    0.85378394
 C                  0.19959874   -0.43312079   -0.97995365
 C                  1.20648042   -0.32877359   -0.04039805
 C                 -0.29012280    1.70992998    0.71241615
 C                 -0.69596646    0.54357952   -1.78386378
 F                 -0.00535660   -0.03719455    2.01403696
 F                 -0.31162106   -1.63033739   -1.00478923
 H                  0.32821596    2.33555212    0.07846888
 H                 -0.39457558    1.38409426   -2.09202056
 H                 -1.12840725    1.59830174    0.13276291
 H                 -1.65339233    0.56502448   -1.35299196
 H                 -0.26808851    2.26975723    1.71739235
 H                 -0.83478873    0.11072926   -2.76799676
13
Title
 C                  0.40982888    0.45216939    0.86172663
 C                  0.19653638   -0.43369477   -0.97789335
 C                  1.20342190   -0.32456444   -0.03709272
 C                 -0.28447730    1.71193910    0.70893534
 C                 -0.69399425    0.53587406   -1.78710948
 F                 -0.00232719   -0.03085484    2.01854947
 F                 -0.31332437   -1.63422756   -1.01281435
 H                  0.38035964    2.34181321    0.06588699
 H                 -0.38558149    1.40481478   -2.11613492
 H                 -1.13010608    1.55340170    0.14542640
 H                 -1.67939484    0.56260734   -1.30241000
 H                 -0.29378694    2.28715565    1.71201560
 H                 -0.83950857    0.11873275   -2.80132199
13
Title
 C                  0.40663982    0.44946712    0.86818742
 C                  0.19369282   -0.43311041   -0.97543109
 C                  1.19988014   -0.32050397   -0.03308174
 C                 -0.27791058    1.71524803    0.70601260
 C                 -0.69275808    0.52633638   -1.79013181
 F                  0.00082058   -0.02510553    2.02308487
 F                 -0.31504762   -1.63825565   -1.02079019
 H                  0.42664228    2.34651173    0.05551031
 H                 -0.36685693    1.44689895   -2.13975518
 H                 -1.14329197    1.51251622    0.15658799
 H                 -1.70335567    0.56069953   -1.25625805
 H                 -0.32165708    2.29806413    1.69933506
 H                 -0.84525949    0.12242313   -2.83031910
13
Title
 C                  0.40399188    0.44636445    0.87351369
 C                  0.19098384   -0.43155398   -0.97255450
 C                  1.19573060   -0.31648065   -0.02832061
 C                 -0.27036596    1.71987199    0.70324730
 C                 -0.69219678    0.51579515   -1.79335828
 F                  0.00416532   -0.01970592    2.02785483
 F                 -0.31682500   -1.64252200   -1.02899513
 H                  0.46623533    2.34827054    0.04830448
 H                 -0.34325942    1.49784729   -2.15951173
 H                 -1.16420616    1.47505432    0.16768379
 H                 -1.72168204    0.55907236   -1.21585250
 H                 -0.35169949    2.30346259    1.67996335
 H                 -0.85203723    0.12300535   -2.85375074
13
Title
 C                  0.40181421    0.44285957    0.87789955
 C                  0.18832750   -0.42906175   -0.96917028
 C                  1.19075241   -0.31238067   -0.02264229
 C                 -0.26174738    1.72590367    0.70023966
 C                 -0.69225775    0.50467108   -1.79718240
 F                  0.00783018   -0.01445389    2.03310976
 F                 -0.31870291   -1.64717214   -1.03776425
 H                  0.49842857    2.34615107    0.04489211
 H                 -0.31775331    1.54949232   -2.17275132
 H                 -1.18962732    1.44104416    0.18057953
 H                 -1.73211981    0.55753535   -1.18215321
 H                 -0.38439347    2.30396292    1.65413525
 H                 -0.85993129    0.12105418   -2.87040358
13
Title
 C                  0.40181397    0.44285902    0.87790008
 C                  0.18832718   -0.42906137   -0.96916990
 C                  1.19075189   -0.31238013   -0.02264160
 C                 -0.26174710    1.72590400    0.70023891
 C                 -0.69225691    0.50467150   -1.79718328
 F                  0.00783055   -0.01445350    2.03311035
 F                 -0.31870298   -1.64717253   -1.03776548
 H                  0.49843264    2.34615407    0.04488882
 H                 -0.31775705    1.54948034   -2.17274579
 H                 -1.18962682    1.44104044    0.18058427
 H                 -1.73212447    0.55753558   -1.18214909
 H                 -0.38439484    2.30396358    1.65413985
 H                 -0.85993204    0.12105299   -2.87040664
13
Title
 C                  0.39894654    0.43496087    0.88372343
 C                  0.18313803   -0.42128741   -0.96058276
 C                  1.17747743   -0.30396231   -0.00803517
 C                 -0.24155735    1.74202182    0.69191670
 C                 -0.69428902    0.48234615   -1.80763434
 F                  0.01642610   -0.00420647    2.04581151
 F                 -0.32277585   -1.65788504   -1.05774165
 H                  0.53284119    2.32748040    0.05177924
 H                 -0.27073526    1.62799037   -2.16969839
 H                 -1.23870841    1.39020329    0.21823901
 H                 -1.71964596    0.55416666   -1.14382637
 H                 -0.45765216    2.29323886    1.58850810
 H                 -0.87897348    0.11008310   -2.87551906
13
Title
 C                  0.39831926    0.43112583    0.88495840
 C                  0.18077900   -0.41638428   -0.95556676
 C                  1.16925782   -0.30002367    0.00053166
 C                 -0.23093301    1.75108422    0.68612751
 C                 -0.69614595    0.47252250   -1.81409668
 F                  0.02120504    0.00051157    2.05316234
 F                 -0.32481055   -1.66365011   -1.06858497
 H                  0.53153750    2.31193643    0.06136722
 H                 -0.25450576    1.64244402   -2.15077799
 H                 -1.25326059    1.37869995    0.24337632
 H                 -1.69422253    0.55225923   -1.14418341
 H                 -0.49571806    2.28580447    1.55676636
 H                 -0.88940127    0.10120602   -2.86178561
13
Title
 C                  0.39813075    0.42785730    0.88519345
 C                  0.17872279   -0.41135054   -0.95043821
 C                  1.16048702   -0.29662556    0.00925483
 C                 -0.22096476    1.75963863    0.67948416
 C                 -0.69822539    0.46447999   -1.82076071
 F                  0.02602055    0.00470657    2.06077350
 F                 -0.32667573   -1.66926481   -1.07934853
 H                  0.51982555    2.29563467    0.07202648
 H                 -0.24543593    1.63693831   -2.12230548
 H                 -1.25741438    1.37793004    0.27019755
 H                 -1.65912651    0.55037859   -1.15722813
 H                 -0.53206535    2.28041460    1.53240387
 H                 -0.89974108    0.09024267   -2.84018607
13
Title
 C                  0.39820994    0.42533335    0.88473253
 C                  0.17697920   -0.40650896   -0.94540498
 C                  1.15151242   -0.29388576    0.01773774
 C                 -0.21212792    1.76712719    0.67245866
 C                 -0.70017778    0.45832507   -1.82718700
 F                  0.03074502    0.00836390    2.06841078
 F                 -0.32831462   -1.67454584   -1.08975037
 H                  0.50226315    2.28180185    0.08055103
 H                 -0.24322796    1.61381286   -2.08744032
 H                 -1.25188825    1.38634787    0.29635345
 H                 -1.61916344    0.54877435   -1.17948867
 H                 -0.56551252    2.27825939    1.51702696
 H                 -0.90988997    0.07705308   -2.81525779
13
Title
 C                  0.39840066    0.42358338    0.88386632
 C                  0.17548912   -0.40198648   -0.94051692
 C                  1.14244105   -0.29180529    0.02586331
 C                 -0.20458048    1.77341245    0.66548889
 C                 -0.70167739    0.45383634   -1.83319645
 F                  0.03539137    0.01158887    2.07604738
 F                 -0.32973495   -1.67949010   -1.09982042
 H                  0.48330185    2.27304421    0.08412216
 H                 -0.24685113    1.57625402   -2.04852468
 H                 -1.23861332    1.40196281    0.32031804
 H                 -1.57886038    0.54774396   -1.20705438
 H                 -0.59560013    2.27918298    1.50952898
 H                 -0.92013704    0.06109734   -2.79086859
13
Title
 C                  0.39858214    0.42261367    0.88281395
 C                  0.17417582   -0.39781413   -0.93574452
 C                  1.13323477   -0.29037343    0.03365349
 C                 -0.19835145    1.77854221    0.65893057
 C                 -0.70239340    0.45071371   -1.83879097
 F                  0.04004074    0.01450749    2.08377093
 F                 -0.33096175   -1.68416811   -1.10972894
 H                  0.46634802    2.27143319    0.08039213
 H                 -0.25522196    1.52695003   -2.00700622
 H                 -1.21959179    1.42323949    0.34103322
 H                 -1.54254820    0.54766856   -1.23621927
 H                 -0.62190745    2.28251266    1.50797010
 H                 -0.93090600    0.04156653   -2.76980795
13
Title
 C                  0.39865162    0.42247233    0.88175013
 C                  0.17296370   -0.39401627   -0.93104937
 C                  1.12382276   -0.28962155    0.04114424
 C                 -0.19341309    1.78261797    0.65308295
 C                 -0.70196849    0.44861980   -1.84406301
 F                  0.04478578    0.01722329    2.09169317
 F                 -0.33201050   -1.68864939   -1.11965836
 H                  0.45360549    2.27856261    0.06758272
 H                 -0.26707446    1.46877542   -1.96407879
 H                 -1.19694357    1.44902034    0.35738225
 H                 -1.51505565    0.54903292   -1.26318715
 H                 -0.64368660    2.28753504    1.51050120
 H                 -0.94253807    0.01763727   -2.75402993
13
Title
 C                  0.39850604    0.42326307    0.88083982
 C                  0.17177310   -0.39064727   -0.92641105
 C                  1.11415076   -0.28963466    0.04834005
 C                 -0.18963070    1.78579900    0.64817896
 C                 -0.70009424    0.44707372   -1.84914065
 F                  0.04971322    0.01981574    2.09991599
 F                 -0.33288105   -1.69298131   -1.12976486
 H                  0.44579557    2.29521369    0.04495192
 H                 -0.28036032    1.40632156   -1.92116112
 H                 -1.17336348    1.47822486    0.36791816
 H                 -1.50157812    0.55234531   -1.28416066
 H                 -0.65982127    2.29362809    1.51555464
 H                 -0.95512126   -0.01121939   -2.74464219
13
Title
 C                  0.39802876    0.42515075    0.88025869
 C                  0.17050466   -0.38779641   -0.92182023
 C                  1.10416349   -0.29055485    0.05522796
 C                 -0.18669129    1.78835341    0.64434651
 C                 -0.69668869    0.44529172   -1.85413365
 F                  0.05492010    0.02235740    2.10855219
 F                 -0.33355980   -1.69720212   -1.14020987
 H                  0.44191594    2.32102304    0.01320201
 H                 -0.29147649    1.34751930   -1.87990331
 H                 -1.15244410    1.50975230    0.37076784
 H                 -1.50637973    0.55794051   -1.29629889
 H                 -0.66890217    2.30028485    1.52182939
 H                 -0.96836747   -0.04501392   -2.74171128
13
Title
 C                  0.39708152    0.42835924    0.88021145
 C                  0.16903096   -0.38561449   -0.91730347
 C                  1.09384735   -0.29258498    0.06175012
 C                 -0.18413050    1.79066164    0.64162439
 C                 -0.69211441    0.44211037   -1.85903704
 F                  0.06049811    0.02491233    2.11769241
 F                 -0.33401531   -1.70132588   -1.15112524
 H                  0.43947893    2.35427795   -0.02526538
 H                 -0.29470846    1.30493082   -1.84211484
 H                 -1.13876228    1.54236626    0.36359572
 H                 -1.53093213    0.56568532   -1.29892216
 H                 -0.66917418    2.30705341    1.52818718
 H                 -0.98141718   -0.08284791   -2.74421239
13
Title
 C                  0.39708148    0.42835927    0.88021142
 C                  0.16903080   -0.38561420   -0.91730314
 C                  1.09384647   -0.29258498    0.06175065
 C                 -0.18412926    1.79066219    0.64162394
 C                 -0.69211446    0.44210824   -1.85903734
 F                  0.06049856    0.02491240    2.11769301
 F                 -0.33401533   -1.70132593   -1.15112635
 H                  0.43947142    2.35427579   -0.02526353
 H                 -0.29469796    1.30494759   -1.84211344
 H                 -1.13876596    1.54236697    0.36359767
 H                 -1.53093541    0.56568701   -1.29892203
 H                 -0.66917788    2.30705458    1.52818750
 H                 -0.98141909   -0.08285151   -2.74420900
13
Title
 C                  0.39355431    0.43866714    0.88232912
 C                  0.16517208   -0.38412641   -0.90942500
 C                  1.07403689   -0.30013676    0.07254100
 C                 -0.17885989    1.79587295    0.63924698
 C                 -0.68338564    0.42869619   -1.86729236
 F                  0.07208081    0.02988896    2.13610671
 F                 -0.33409149   -1.70866148   -1.17287496
 H                  0.42731816    2.42468187   -0.09991415
 H                 -0.26077920    1.31134446   -1.78627732
 H                 -1.14630416    1.60220820    0.31651475
 H                 -1.61603440    0.58255651   -1.28805215
 H                 -0.63986475    2.31844478    1.53672435
 H                 -0.99962282   -0.15616644   -2.75575685
13
Title
 C                  0.39112511    0.44518596    0.88442871
 C                  0.16276431   -0.38489293   -0.90640977
 C                  1.06530106   -0.30527084    0.07658318
 C                 -0.17621535    1.79909491    0.63898922
 C                 -0.68041405    0.41976130   -1.87010398
 F                  0.07768323    0.03223360    2.14466522
 F                 -0.33372714   -1.71167690   -1.18295202
 H                  0.41502859    2.45347791   -0.12685004
 H                 -0.23037465    1.34908256   -1.77018846
 H                 -1.16334527    1.62758247    0.28172937
 H                 -1.65893467    0.58893414   -1.28340247
 H                 -0.61300589    2.32248647    1.53807103
 H                 -1.00239550   -0.18518732   -2.75997902
13
Title
 C                  0.38828610    0.45252539    0.88716249
 C                  0.15992978   -0.38659980   -0.90393968
 C                  1.05707315   -0.31126127    0.08002686
 C                 -0.17377616    1.80290604    0.63888155
 C                 -0.67821723    0.41042812   -1.87201638
 F                  0.08330429    0.03459837    2.15298692
 F                 -0.33311428   -1.71439670   -1.19277937
 H                  0.39832315    2.47679600   -0.14565311
 H                 -0.19813219    1.39439026   -1.76164189
 H                 -1.18367585    1.65149306    0.24258083
 H                 -1.69653097    0.59332337   -1.28256311
 H                 -0.57944903    2.32579229    1.53787568
 H                 -1.00075541   -0.20871484   -2.76174743
13
Title
 C                  0.38500767    0.46077894    0.89055201
 C                  0.15653099   -0.38930175   -0.90198192
 C                  1.04907245   -0.31822270    0.08309659
 C                 -0.17174576    1.80746046    0.63863854
 C                 -0.67661389    0.40114918   -1.87300225
 F                  0.08912284    0.03709527    2.16130018
 F                 -0.33223287   -1.71692307   -1.20266316
 H                  0.37713020    2.49444139   -0.15601419
 H                 -0.16748789    1.43964925   -1.76095793
 H                 -1.20383335    1.67513444    0.20061001
 H                 -1.72706287    0.59549828   -1.28682763
 H                 -0.53931840    2.32883754    1.53667381
 H                 -0.99444709   -0.22688452   -2.76061504
13
Title
 C                  0.38129419    0.46996058    0.89459648
 C                  0.15244287   -0.39309714   -0.90057887
 C                  1.04114970   -0.32622898    0.08595498
 C                 -0.17037740    1.81287144    0.63798161
 C                 -0.67552736    0.39233508   -1.87297074
 F                  0.09524102    0.03981122    2.16969326
 F                 -0.33105127   -1.71929750   -1.21275304
 H                  0.35175129    2.50582449   -0.15726197
 H                 -0.14123572    1.47900735   -1.76886975
 H                 -1.22052695    1.69909500    0.15788179
 H                 -1.74851258    0.59514397   -1.29730653
 H                 -0.49303658    2.33226223    1.53530380
 H                 -0.98306890   -0.23937800   -2.75634231
13
Title
 C                  0.37724281    0.47987029    0.89919300
 C                  0.14761999   -0.39802902   -0.89980651
 C                  1.03330209   -0.33518652    0.08872706
 C                 -0.16993918    1.81911951    0.63666061
 C                 -0.67493573    0.38446863   -1.87183392
 F                  0.10163898    0.04278798    2.17807249
 F                 -0.32955419   -1.72150745   -1.22299073
 H                  0.32344736    2.51040588   -0.14915444
 H                 -0.12190092    1.50739248   -1.78578666
 H                 -1.23068961    1.72327556    0.11743131
 H                 -1.75879804    0.59200973   -1.31461521
 H                 -0.44215236    2.33689748    1.53502459
 H                 -0.96652271   -0.24582581   -2.74920090
13
Title
 C                  0.37305614    0.49006421    0.90410477
 C                  0.14215368   -0.40399590   -0.89970093
 C                  1.02563566   -0.34477946    0.09151208
 C                 -0.17062406    1.82598823    0.63456124
 C                 -0.67480113    0.37802959   -1.86960092
 F                  0.10817305    0.04600848    2.18619786
 F                 -0.32776762   -1.72351155   -1.23313745
 H                  0.29469892    2.50855705   -0.13299100
 H                 -0.11123367    1.52122397   -1.81100346
 H                 -1.23234198    1.74699800    0.08271277
 H                 -1.75691391    0.58617377   -1.33830428
 H                 -0.38944695    2.34353185    1.53718648
 H                 -0.94545861   -0.24648469   -2.74029008
13
Title
 C                  0.36896428    0.50002929    0.90904230
 C                  0.13623615   -0.41077449   -0.90020741
 C                  1.01825542   -0.35459477    0.09438864
 C                 -0.17248364    1.83313745    0.63179852
 C                 -0.67502249    0.37330485   -1.86641348
 F                  0.11466371    0.04942057    2.19382843
 F                 -0.32575201   -1.72528123   -1.24293127
 H                  0.26858934    2.50204659   -0.11188740
 H                 -0.10957061    1.51948933   -1.84266662
 H                 -1.22536353    1.76945978    0.05623462
 H                 -1.74385456    0.57813803   -1.36682857
 H                 -0.33784461    2.35251021    1.54250647
 H                 -0.92117035   -0.24254443   -2.73133662
13
Title
 C                  0.36512576    0.50940769    0.91378696
 C                  0.13004972   -0.41814583   -0.90120572
 C                  1.01117252   -0.36432312    0.09742200
 C                 -0.17546331    1.84026381    0.62867495
 C                 -0.67544327    0.37031154   -1.86248252
 F                  0.12100284    0.05298511    2.20085223
 F                 -0.32356618   -1.72682413   -1.25224406
 H                  0.24783981    2.49355618   -0.08976718
 H                 -0.11603024    1.50341924   -1.87863040
 H                 -1.21114250    1.79018576    0.03881864
 H                 -1.72224120    0.56862913   -1.39823628
 H                 -0.28919654    2.36359976    1.55069363
 H                 -0.89495804   -0.23567600   -2.72404514
13
Title
 C                  0.36160717    0.51804373    0.91822824
 C                  0.12370374   -0.42597737   -0.90256860
 C                  1.00430965   -0.37382482    0.10066941
 C                 -0.17947629    1.84717933    0.62555934
 C                 -0.67588021    0.36889130   -1.85801635
 F                  0.12717465    0.05669796    2.20728240
 F                 -0.32124387   -1.72817316   -1.26109150
 H                  0.23445332    2.48582737   -0.07022472
 H                 -0.12926145    1.47517543   -1.91719147
 H                 -1.19163572    1.80907700    0.03006774
 H                 -1.69537684    0.55837924   -1.43074596
 H                 -0.24418863    2.37621964    1.56074818
 H                 -0.86768587   -0.22739980   -2.71965410
13
Title
 C                  0.36160737    0.51804336    0.91822795
 C                  0.12370400   -0.42597704   -0.90256852
 C                  1.00430991   -0.37382437    0.10066934
 C                 -0.17947592    1.84717918    0.62555913
 C                 -0.67588105    0.36889111   -1.85801630
 F                  0.12717430    0.05669791    2.20728208
 F                 -0.32124404   -1.72817309   -1.26109101
 H                  0.23445164    2.48582487   -0.07022278
 H                 -0.12926037    1.47517867   -1.91719233
 H                 -1.19163636    1.80907502    0.03006944
 H                 -1.69536722    0.55837790   -1.43074719
 H                 -0.24418951    2.37622008    1.56074954
 H                 -0.86768642   -0.22739893   -2.71965474
13
Title
 C                  0.35554958    0.53299013    0.92607891
 C                  0.11068476   -0.44286327   -0.90599739
 C                  0.99077934   -0.39209747    0.10800509
 C                 -0.19020242    1.86013230    0.62065168
 C                 -0.67599405    0.36981652   -1.84823948
 F                  0.13918376    0.06467457    2.21864690
 F                 -0.31621591   -1.73044215   -1.27775392
 H                  0.23480733    2.48062751   -0.04861218
 H                 -0.17058327    1.39143621   -1.99784797
 H                 -1.14473864    1.84179122    0.03478254
 H                 -1.64034816    0.53835724   -1.49306918
 H                 -0.16528782    2.40350158    1.58155276
 H                 -0.81139465   -0.21061128   -2.72190790
13
Title
 C                  0.35297584    0.53932988    0.92949254
 C                  0.10401118   -0.45194777   -0.90792763
 C                  0.98386691   -0.40095041    0.11218846
 C                 -0.19661905    1.86627223    0.61931656
 C                 -0.67523489    0.37158255   -1.84329596
 F                  0.14514501    0.06902674    2.22373359
 F                 -0.31348841   -1.73142993   -1.28578349
 H                  0.24966067    2.48474359   -0.04851288
 H                 -0.19578899    1.34109220   -2.03879061
 H                 -1.12149047    1.85595936    0.04598562
 H                 -1.62014911    0.52987696   -1.52020990
 H                 -0.13127116    2.41711288    1.59005993
 H                 -0.78252256   -0.20314751   -2.72859562
13
Title
 C                  0.35067169    0.54493913    0.93258372
 C                  0.09718965   -0.46154095   -0.90994172
 C                  0.97667339   -0.40971218    0.11679548
 C                 -0.20342990    1.87241364    0.61889812
 C                 -0.67368466    0.37373695   -1.83851913
 F                  0.15118088    0.07371077    2.22851777
 F                 -0.31058307   -1.73236159   -1.29376789
 H                  0.27404616    2.49259767   -0.05492107
 H                 -0.22165033    1.28952606   -2.08012303
 H                 -1.10153162    1.86895385    0.06140114
 H                 -1.61011853    0.52313482   -1.54329552
 H                 -0.10084422    2.43022853    1.59607683
 H                 -0.75306568   -0.19655489   -2.73844937
13
Title
 C                  0.34861353    0.54981012    0.93536185
 C                  0.09018117   -0.47172968   -0.91200503
 C                  0.96904396   -0.41846579    0.12190230
 C                 -0.21028450    1.87881645    0.61947127
 C                 -0.67128062    0.37581828   -1.83399209
 F                  0.15737765    0.07881577    2.23305499
 F                 -0.30746100   -1.73326817   -1.30182486
 H                  0.30707394    2.50253135   -0.06626407
 H                 -0.24568053    1.24151586   -2.12255166
 H                 -1.08784797    1.88103857    0.07955683
 H                 -1.61346852    0.51844204   -1.56181782
 H                 -0.07415356    2.44261163    1.59881245
 H                 -0.72296691   -0.19087137   -2.75074087
13
Title
 C                  0.34679148    0.55387798    0.93781154
 C                  0.08299627   -0.48254082   -0.91406758
 C                  0.96085507   -0.42723890    0.12756257
 C                 -0.21669323    1.88573713    0.62108897
 C                 -0.66817238    0.37728946   -1.82973425
 F                  0.16378676    0.08441469    2.23735968
 F                 -0.30409673   -1.73417941   -1.31002081
 H                  0.34707648    2.51227136   -0.08037284
 H                 -0.26468341    1.20332422   -2.16723624
 H                 -1.08393474    1.89247557    0.09873040
 H                 -1.63155627    0.51580297   -1.57585337
 H                 -0.05165867    2.45402463    1.59755370
 H                 -0.69247758   -0.18616692   -2.76443735
13
Title
 C                  0.34521442    0.55701888    0.93988417
 C                  0.07577536   -0.49380708   -0.91603872
 C                  0.95211268   -0.43592008    0.13372856
 C                 -0.22205509    1.89330332    0.62371809
 C                 -0.66477234    0.37768106   -1.82575408
 F                  0.17035549    0.09049049    2.24137579
 F                 -0.30052123   -1.73511900   -1.31828973
 H                  0.39110834    2.51925356   -0.09463654
 H                 -0.27554683    1.18117394   -2.21491602
 H                 -1.09276210    1.90344069    0.11710645
 H                 -1.66242828    0.51482515   -1.58613486
 H                 -0.03413291    2.46418621    1.59190505
 H                 -0.66249113   -0.18260978   -2.77809214
13
Title
 C                  0.34388597    0.55913943    0.94153646
 C                  0.06875554   -0.50518734   -0.91780357
 C                  0.94295821   -0.44430532    0.14024029
 C                 -0.22590181    1.90145694    0.62715461
 C                 -0.66159621    0.37687814   -1.82212712
 F                  0.17694341    0.09692586    2.24501655
 F                 -0.29682202   -1.73610739   -1.32646435
 H                  0.43531983    2.52137530   -0.10657859
 H                 -0.27715903    1.17740112   -2.26471872
 H                 -1.11473085    1.91402978    0.13357992
 H                 -1.70075579    0.51477496   -1.59395281
 H                 -0.02214845    2.47295548    1.58218520
 H                 -0.63431334   -0.18037513   -2.79011298
13
Title
 C                  0.34277217    0.56025884    0.94278083
 C                  0.06208256   -0.51645202   -0.91927989
 C                  0.93346728   -0.45230838    0.14697670
 C                 -0.22814073    1.91011164    0.63109503
 C                 -0.65897932    0.37517906   -1.81900516
 F                  0.18347887    0.10364571    2.24826140
 F                 -0.29305601   -1.73717909   -1.33447369
 H                  0.47666822    2.51757493   -0.11464219
 H                 -0.27106807    1.18901093   -2.31440662
 H                 -1.14732471    1.92440671    0.14850944
 H                 -1.74065251    0.51487549   -1.60073962
 H                 -0.01558702    2.48059497    1.56931880
 H                 -0.60879321   -0.17950452   -2.79936098
13
Title
 C                  0.34181137    0.56044779    0.94366765
 C                  0.05575111   -0.52760856   -0.92042280
 C                  0.92352853   -0.46001909    0.15394993
 C                 -0.22894070    1.91928807    0.63526860
 C                 -0.65703470    0.37302517   -1.81658855
 F                  0.19002546    0.11070863    2.25116201
 F                 -0.28920218   -1.73839315   -1.34241606
 H                  0.51355157    2.50742832   -0.11810860
 H                 -0.25984058    1.21087953   -2.36146599
 H                 -1.18696718    1.93483844    0.16333146
 H                 -1.77794391    0.51453552   -1.60766746
 H                 -0.01395596    2.48774352    1.55438706
 H                 -0.58612098   -0.17993999   -2.80520406
13
Title
 C                  0.34093784    0.55974393    0.94424534
 C                  0.04970085   -0.53877040   -0.92118370
 C                  0.91290893   -0.46759553    0.16125232
 C                 -0.22851268    1.92907306    0.63944939
 C                 -0.65579513    0.37080649   -1.81512388
 F                  0.19671391    0.11826248    2.25378178
 F                 -0.28519450   -1.73983218   -1.35046937
 H                  0.54496644    2.49054663   -0.11650936
 H                 -0.24571532    1.23846117   -2.40342761
 H                 -1.23015608    1.94560644    0.17981420
 H                 -1.80982045    0.51332531   -1.61560553
 H                 -0.01684426    2.49530090    1.53858792
 H                 -0.56630883   -0.18162141   -2.80714631
13
Title
 C                  0.34093772    0.55974392    0.94424537
 C                  0.04970051   -0.53877109   -0.92118384
 C                  0.91290835   -0.46759597    0.16125274
 C                 -0.22851329    1.92907331    0.63945010
 C                 -0.65579461    0.37080734   -1.81512422
 F                  0.19671426    0.11826284    2.25378192
 F                 -0.28519421   -1.73983217   -1.35046991
 H                  0.54497054    2.49054989   -0.11651459
 H                 -0.24571897    1.23845350   -2.40342344
 H                 -1.23015356    1.94560701    0.17981824
 H                 -1.80982131    0.51332554   -1.61560541
 H                 -0.01684521    2.49529944    1.53858507
 H                 -0.56630858   -0.18162285   -2.80714730
13
Title
 C                  0.33920181    0.55562546    0.94461856
 C                  0.03843290   -0.56118903   -0.92120481
 C                  0.88874742   -0.48276838    0.17708705
 C                 -0.22465918    1.95045737    0.64683235
 C                 -0.65563107    0.36743371   -1.81625502
 F                  0.21091147    0.13540105    2.25827761
 F                 -0.27650637   -1.74379400   -1.36746737
 H                  0.58615588    2.43524364   -0.09643606
 H                 -0.21569751    1.29650358   -2.46078625
 H                 -1.31228784    1.96879195    0.22400837
 H                 -1.84721764    0.50698966   -1.63690810
 H                 -0.03504306    2.51645762    1.51160927
 H                 -0.53651722   -0.18858804   -2.79727025
13
Title
 C                  0.33822111    0.55228468    0.94451512
 C                  0.03343731   -0.57197479   -0.92025385
 C                  0.87519692   -0.49029418    0.18541324
 C                 -0.22162286    1.96151013    0.64946081
 C                 -0.65679568    0.36679408   -1.81934197
 F                  0.21834824    0.14496016    2.26010455
 F                 -0.27188178   -1.74648399   -1.37637712
 H                  0.59289057    2.39797613   -0.07827070
 H                 -0.20296881    1.32047475   -2.47022636
 H                 -1.34266321    1.98096502    0.25308851
 H                 -1.84794755    0.50155888   -1.65070548
 H                 -0.04926444    2.53248896    1.50535826
 H                 -0.52780537   -0.19373106   -2.78528061
13
Title
 C                  0.33710368    0.54833866    0.94434082
 C                  0.02909375   -0.58186826   -0.91861616
 C                  0.86112446   -0.49754739    0.19360568
 C                 -0.21824371    1.97207251    0.65118628
 C                 -0.65868818    0.36703616   -1.82406453
 F                  0.22573856    0.15484219    2.26159721
 F                 -0.26724661   -1.74964468   -1.38527325
 H                  0.59001620    2.35755784   -0.05692073
 H                 -0.19356704    1.33744721   -2.46468214
 H                 -1.36104757    1.99291933    0.28569834
 H                 -1.83573306    0.49491028   -1.66604561
 H                 -0.06546165    2.55250340    1.50625451
 H                 -0.52377656   -0.19980830   -2.77006298
13
Title
 C                  0.33582298    0.54406604    0.94421015
 C                  0.02546358   -0.59053769   -0.91637737
 C                  0.84696899   -0.50439264    0.20137077
 C                 -0.21485253    1.98169415    0.65221116
 C                 -0.66107524    0.36810312   -1.83006064
 F                  0.23287793    0.16474005    2.26276156
 F                 -0.26273435   -1.75319323   -1.39392887
 H                  0.57969566    2.31742539   -0.03537362
 H                 -0.18800028    1.34645192   -2.44530240
 H                 -1.36661993    2.00418699    0.31996322
 H                 -1.81275391    0.48758867   -1.68209044
 H                 -0.08243296    2.57527505    1.51363112
 H                 -0.52403797   -0.20675166   -2.75373658
13
Title
 C                  0.33435655    0.53967310    0.94421894
 C                  0.02247461   -0.59793565   -0.91365324
 C                  0.83293467   -0.51084208    0.20860035
 C                 -0.21170161    1.99023800    0.65294330
 C                 -0.66369122    0.36985439   -1.83694482
 F                  0.23970650    0.17451978    2.26364640
 F                 -0.25838565   -1.75705974   -1.40227833
 H                  0.56522259    2.28023571   -0.01659213
 H                 -0.18608658    1.34788918   -2.41435702
 H                 -1.36061873    2.01455491    0.35435548
 H                 -1.78243594    0.48012839   -1.69813161
 H                 -0.09937812    2.59915311    1.52541710
 H                 -0.52776987   -0.21465224   -2.73825625
13
Title
 C                  0.33267673    0.53526656    0.94443982
 C                  0.01999632   -0.60417872   -0.91053483
 C                  0.81900232   -0.51700385    0.21532501
 C                 -0.20895834    1.99776937    0.65383328
 C                 -0.66628601    0.37214473   -1.84444708
 F                  0.24627568    0.18420693    2.26431119
 F                 -0.25416751   -1.76121864   -1.41038271
 H                  0.54992208    2.24762632   -0.00313150
 H                 -0.18734580    1.34271578   -2.37390787
 H                 -1.34497396    2.02399626    0.38794545
 H                 -1.74837282    0.47296336   -1.71366693
 H                 -0.11584681    2.62273349    1.53938646
 H                 -0.53416778   -0.22371371   -2.72504554
13
Title
 C                  0.33074982    0.53089598    0.94493360
 C                  0.01789846   -0.60941144   -0.90708482
 C                  0.80505491   -0.52300929    0.22162100
 C                 -0.20672296    2.00440772    0.65529319
 C                 -0.66860934    0.37483442   -1.85240431
 F                  0.25267404    0.19389623    2.26480671
 F                 -0.25001958   -1.76567644   -1.41834547
 H                  0.53666368    2.22059663    0.00281603
 H                 -0.19120142    1.33203861   -2.32549568
 H                 -1.32166809    2.03253688    0.42011691
 H                 -1.71423536    0.46647937   -1.72825389
 H                 -0.13150734    2.64497521    1.55370705
 H                 -0.54260500   -0.23414039   -2.71510704
13
Title
 C                  0.32854016    0.52659701    0.94575766
 C                  0.01606781   -0.61374859   -0.90335690
 C                  0.79097128   -0.52897471    0.22755707
 C                 -0.20500949    2.01025849    0.65766500
 C                 -0.67039107    0.37775659   -1.86070446
 F                  0.25898234    0.20368619    2.26517205
 F                 -0.24588296   -1.77044952   -1.42625926
 H                  0.52756566    2.19978050   -0.00046212
 H                 -0.19693013    1.31721523   -2.27042507
 H                 -1.29285225    2.04017801    0.45025896
 H                 -1.68403715    0.46107008   -1.74137865
 H                 -0.14598559    2.66508073    1.56695808
 H                 -0.55259842   -0.24601087   -2.70916445
13
Title
 C                  0.32601519    0.52241506    0.94696700
 C                  0.01440390   -0.61727055   -0.89941427
 C                  0.77666735   -0.53499051    0.23317956
 C                 -0.20369315    2.01540220    0.66118929
 C                 -0.67136270    0.38067690   -1.86924306
 F                  0.26525801    0.21365102    2.26543848
 F                 -0.24171066   -1.77554859   -1.43418658
 H                  0.52360501    2.18549475   -0.01380269
 H                 -0.20349452    1.30018470   -2.21010514
 H                 -1.26122570    2.04687766    0.47760723
 H                 -1.66204929    0.45712931   -1.75243455
 H                 -0.15880774    2.68240028    1.57803746
 H                 -0.56373311   -0.25915556   -2.70768604
13
Title
 C                  0.32315005    0.51841338    0.94861046
 C                  0.01281096   -0.62003799   -0.89534069
 C                  0.76210583   -0.54112135    0.23851628
 C                 -0.20246910    2.01989976    0.66597244
 C                 -0.67133403    0.38326801   -1.87790253
 F                  0.27153439    0.22383400    2.26563390
 F                 -0.23746872   -1.78097090   -1.44215797
 H                  0.52432383    2.17772252   -0.03674977
 H                 -0.20939609    1.28375798   -2.14620820
 H                 -1.23030120    2.05256628    0.50123294
 H                 -1.65204700    0.45498329   -1.76081918
 H                 -0.16941305    2.69641558    1.58612357
 H                 -0.57560441   -0.27306339   -2.71083956
13
Title
 C                  0.32315006    0.51841337    0.94861046
 C                  0.01281094   -0.62003795   -0.89534070
 C                  0.76210587   -0.54112132    0.23851621
 C                 -0.20246982    2.01989978    0.66597260
 C                 -0.67133281    0.38326839   -1.87790230
 F                  0.27153437    0.22383396    2.26563387
 F                 -0.23746874   -1.78097086   -1.44215799
 H                  0.52432566    2.17772064   -0.03675178
 H                 -0.20939855    1.28375344   -2.14621228
 H                 -1.23029585    2.05256639    0.50123414
 H                 -1.65205729    0.45498378   -1.76081836
 H                 -0.16941303    2.69641671    1.58612428
 H                 -0.57560450   -0.27306410   -2.71083905
13
Title
 C                  0.31638498    0.51130336    0.95330900
 C                  0.00946185   -0.62354002   -0.88728240
 C                  0.73236701   -0.55382871    0.24837416
 C                 -0.19841045    2.02709116    0.67898500
 C                 -0.66847140    0.38582693   -1.89501011
 F                  0.28408535    0.24481618    2.26592381
 F                 -0.22872448   -1.79265416   -1.45817161
 H                  0.53199489    2.18019387   -0.10287650
 H                 -0.21151894    1.26733051   -2.01518118
 H                 -1.18749548    2.06059188    0.53333295
 H                 -1.67341942    0.45652636   -1.76821001
 H                 -0.18158600    2.71329756    1.59153926
 H                 -0.59973420   -0.29928599   -2.72996920
13
Title
 C                  0.31256189    0.50840827    0.95632716
 C                  0.00754079   -0.62442061   -0.88361960
 C                  0.71749833   -0.56033275    0.25288040
 C                 -0.19472747    2.02979145    0.68667288
 C                 -0.66626796    0.38513727   -1.90313169
 F                  0.29026148    0.25542860    2.26607736
 F                 -0.22426610   -1.79874745   -1.46605613
 H                  0.53397317    2.18905662   -0.13942895
 H                 -0.20480521    1.27314889   -1.95149907
 H                 -1.18258936    2.06276845    0.54033915
 H                 -1.70037794    0.45986005   -1.76748666
 H                 -0.18217047    2.71614550    1.58891312
 H                 -0.61091449   -0.30905645   -2.74450666
13
Title
 C                  0.30853796    0.50606335    0.95970551
 C                  0.00537101   -0.62485846   -0.88041198
 C                  0.70287686   -0.56684533    0.25711104
 C                 -0.18976905    2.03189834    0.69465171
 C                 -0.66406130    0.38309572   -1.91079351
 F                  0.29628865    0.26595779    2.26627574
 F                 -0.21979912   -1.80486921   -1.47373325
 H                  0.53212815    2.20174092   -0.17390700
 H                 -0.19311373    1.28826874   -1.89053511
 H                 -1.18946548    2.06365254    0.54134738
 H                 -1.73204186    0.46436380   -1.76459734
 H                 -0.17883977    2.71582271    1.58347886
 H                 -0.62084623   -0.31510943   -2.76104116
13
Title
 C                  0.30435065    0.50428780    0.96339037
 C                  0.00288953   -0.62497189   -0.87775331
 C                  0.68850661   -0.57335882    0.26113228
 C                 -0.18368804    2.03343808    0.70262919
 C                 -0.66207570    0.37995886   -1.91797171
 F                  0.30217721    0.27640221    2.26654757
 F                 -0.21531319   -1.81098732   -1.48120323
 H                  0.52552523    2.21741514   -0.20422516
 H                 -0.17812656    1.30974400   -1.83249163
 H                 -1.20562561    2.06323193    0.53713963
 H                 -1.76411404    0.46962396   -1.76024015
 H                 -0.17167108    2.71306297    1.57611830
 H                 -0.62927482   -0.31683007   -2.77879230
13
Title
 C                  0.29999032    0.50307760    0.96736643
 C                  0.00001560   -0.62486366   -0.87570508
 C                  0.67423164   -0.57992960    0.26504936
 C                 -0.17669578    2.03442685    0.71041953
 C                 -0.66039524    0.37602567   -1.92468412
 F                  0.30799907    0.28687353    2.26692431
 F                 -0.21075066   -1.81714052   -1.48854578
 H                  0.51367767    2.23557624   -0.22918920
 H                 -0.16178598    1.33405233   -1.77730397
 H                 -1.22767742    2.06148694    0.52864969
 H                 -1.79362264    0.47533908   -1.75495728
 H                 -0.16070533    2.70863995    1.56774941
 H                 -0.63608603   -0.31383034   -2.79733283
13
Title
 C                  0.29542228    0.50244024    0.97164166
 C                 -0.00335112   -0.62461732   -0.87434176
 C                  0.65983363   -0.58663798    0.26897778
 C                 -0.16898760    2.03484175    0.71787442
 C                 -0.65904109    0.37154851   -1.93092388
 F                  0.31384713    0.29752903    2.26744444
 F                 -0.20603244   -1.82339717   -1.49586623
 H                  0.49621106    2.25598199   -0.24790726
 H                 -0.14585651    1.35797092   -1.72515234
 H                 -1.25224711    2.05837474    0.51674855
 H                 -1.81847033    0.48129014   -1.74913683
 H                 -0.14584177    2.70333644    1.55934521
 H                 -0.64117016   -0.30571222   -2.81647011
13
Title
 C                  0.29061812    0.50240741    0.97621587
 C                 -0.00731863   -0.62430791   -0.87377658
 C                  0.64512455   -0.59354350    0.27302179
 C                 -0.16075558    2.03461243    0.72481126
 C                 -0.65802566    0.36673687   -1.93661579
 F                  0.31979776    0.30850302    2.26815543
 F                 -0.20108640   -1.82981147   -1.50324622
 H                  0.47281766    2.27846487   -0.25941902
 H                 -0.13190726    1.37865124   -1.67677284
 H                 -1.27613118    2.05385361    0.50229448
 H                 -1.83685492    0.48726946   -1.74309771
 H                 -0.12689711    2.69801583    1.55204491
 H                 -0.64434034   -0.29201588   -2.83607438
13
Title
 C                  0.28558838    0.50302338    0.98104421
 C                 -0.01197335   -0.62401449   -0.87415490
 C                  0.63002380   -0.60064332    0.27725460
 C                 -0.15223939    2.03363948    0.73098127
 C                 -0.65737055    0.36179713   -1.94159899
 F                  0.32587954    0.31984543    2.26911005
 F                 -0.19587596   -1.83638504   -1.51070492
 H                  0.44348868    2.30271447   -0.26272674
 H                 -0.12137678    1.39351566   -1.63356769
 H                 -1.29621456    2.04794302    0.48630256
 H                 -1.84703856    0.49301837   -1.73716883
 H                 -0.10379626    2.69364350    1.54716797
 H                 -0.64533204   -0.27238297   -2.85594018
13
Title
 C                  0.28041135    0.50431167    0.98600572
 C                 -0.01733165   -0.62382564   -0.87560788
 C                  0.61462222   -0.60783851    0.28169384
 C                 -0.14376584    2.03184623    0.73610650
 C                 -0.65709666    0.35696305   -1.94564682
 F                  0.33204782    0.33146795    2.27035347
 F                 -0.19042887   -1.84303668   -1.51817087
 H                  0.40892486    2.32810532   -0.25723749
 H                 -0.11548101    1.40041325   -1.59744185
 H                 -1.30964783    2.04080472    0.47006776
 H                 -1.84761189    0.49820800   -1.73171660
 H                 -0.07685194    2.69110399    1.54594241
 H                 -0.64388992   -0.24689432   -2.87570823
13
Title
 C                  0.27523126    0.50623559    0.99090849
 C                 -0.02330227   -0.62383077   -0.87817953
 C                  0.59917384   -0.61494298    0.28628944
 C                 -0.13571815    2.02924692    0.73999741
 C                 -0.65719811    0.35247802   -1.94854491
 F                  0.33818962    0.34314711    2.27190508
 F                 -0.18484260   -1.84961016   -1.52549440
 H                  0.37078757    2.35372762   -0.24343352
 H                 -0.11490892    1.39813390   -1.57016362
 H                 -1.31443318    2.03277780    0.45505786
 H                 -1.83812782    0.50249869   -1.72708539
 H                 -0.04694850    2.69080493    1.54895074
 H                 -0.63991521   -0.21635153   -2.89491058
13
Title
 C                  0.27523125    0.50623563    0.99090852
 C                 -0.02330235   -0.62383076   -0.87817962
 C                  0.59917379   -0.61494301    0.28628948
 C                 -0.13571814    2.02924672    0.73999745
 C                 -0.65719804    0.35247756   -1.94854478
 F                  0.33818968    0.34314715    2.27190509
 F                 -0.18484257   -1.84961017   -1.52549445
 H                  0.37078944    2.35372796   -0.24343321
 H                 -0.11490622    1.39813932   -1.57016475
 H                 -1.31443643    2.03277789    0.45505664
 H                 -1.83813134    0.50249904   -1.72708459
 H                 -0.04694745    2.69080641    1.54895234
 H                 -0.63991492   -0.21635208   -2.89491215
13
Title
 C                  0.26543548    0.51155403    0.99980435
 C                 -0.03639668   -0.62468523   -0.88628657
 C                  0.56914275   -0.62816891    0.29559889
 C                 -0.12203175    2.02218212    0.74436401
 C                 -0.65828142    0.34518174   -1.95062159
 F                  0.34994754    0.36575880    2.27586796
 F                 -0.17370466   -1.86193454   -1.53916971
 H                  0.29281010    2.40270673   -0.19896957
 H                 -0.12885664    1.36752798   -1.54436723
 H                 -1.29702250    2.01570463    0.43330198
 H                 -1.79365893    0.50762462   -1.72089429
 H                  0.01671644    2.69494813    1.56516549
 H                 -0.62508009   -0.14552367   -2.93023705
13
Title
 C                  0.26096326    0.51471095    1.00360356
 C                 -0.04323675   -0.62561051   -0.89150993
 C                  0.55470669   -0.63413583    0.30018889
 C                 -0.11656940    2.01804192    0.74539786
 C                 -0.65906539    0.34241675   -1.94996705
 F                  0.35548659    0.37650885    2.27822756
 F                 -0.16826254   -1.86757004   -1.54544059
 H                  0.25674741    2.42578619   -0.17369447
 H                 -0.14178784    1.34192145   -1.54452677
 H                 -1.27684677    2.00723649    0.42765919
 H                 -1.76290558    0.50848760   -1.71916444
 H                  0.04839351    2.69736304    1.57579625
 H                 -0.61482078   -0.10752606   -2.94613782
13
Title
 C                  0.25678136    0.51808967    1.00694397
 C                 -0.05018415   -0.62690542   -0.89734781
 C                  0.54052637   -0.63968792    0.30471071
 C                 -0.11195223    2.01363337    0.74610429
 C                 -0.65986232    0.34013496   -1.94838180
 F                  0.36083915    0.38694739    2.28082281
 F                 -0.16289019   -1.87288254   -1.55138887
 H                  0.22422640    2.44847295   -0.14968082
 H                 -0.15742708    1.31162984   -1.55184021
 H                 -1.25092281    1.99897211    0.42567113
 H                 -1.72956922    0.50842003   -1.71800571
 H                  0.07916285    2.69869475    1.58650232
 H                 -0.60299387   -0.06859442   -2.96089735
13
Title
 C                  0.25286433    0.52164831    1.00983885
 C                 -0.05723426   -0.62860737   -0.90373727
 C                  0.52641169   -0.64487568    0.30917360
 C                 -0.10805528    2.00898785    0.74676574
 C                 -0.66055441    0.33819789   -1.94601986
 F                  0.36606940    0.39718984    2.28366166
 F                 -0.15753711   -1.87792810   -1.55709148
 H                  0.19590609    2.47145817   -0.12883266
 H                 -0.17482455    1.27832131   -1.56513514
 H                 -1.22064419    1.99091276    0.42731171
 H                 -1.69598948    0.50764945   -1.71705771
 H                  0.10874174    2.69818937    1.59643831
 H                 -0.58973336   -0.02886169   -2.97451926
13
Title
 C                  0.24918304    0.52536792    1.01230281
 C                 -0.06441283   -0.63077185   -0.91066095
 C                  0.51213471   -0.64975406    0.31359696
 C                 -0.10472291    2.00410118    0.74760651
 C                 -0.66101715    0.33642454   -1.94302985
 F                  0.37125229    0.40737605    2.28676868
 F                 -0.15213603   -1.88276866   -1.56263229
 H                  0.17219525    2.49544679   -0.11253758
 H                 -0.19292667    1.24387935   -1.58330130
 H                 -1.18740880    1.98301035    0.43255643
 H                 -1.66466275    0.50644900   -1.71588438
 H                  0.13697078    2.69523012    1.60499939
 H                 -0.57509708    0.01175264   -2.98692787
13
Title
 C                  0.24571332    0.52924374    1.01434094
 C                 -0.07176555   -0.63348030   -0.91814012
 C                  0.49743362   -0.65437259    0.31800406
 C                 -0.10176210    1.99895633    0.74879620
 C                 -0.66112187    0.33457514   -1.93956283
 F                  0.37646990    0.41766218    2.29018562
 F                 -0.14660677   -1.88746502   -1.56809678
 H                  0.15336413    2.52100320   -0.10165946
 H                 -0.21039649    1.21073939   -1.60519390
 H                 -1.15283129    1.97518825    0.44140670
 H                 -1.63839685    0.50513990   -1.71396960
 H                  0.16373079    2.68925139    1.61172866
 H                 -0.55909044    0.05344571   -2.99794515
13
Title
 C                  0.24244668    0.53327059    1.01593964
 C                 -0.07933913   -0.63684375   -0.92621566
 C                  0.48202863   -0.65876335    0.32241051
 C                 -0.09892603    1.99355367    0.75045482
 C                 -0.66075319    0.33233129   -1.93578777
 F                  0.38180380    0.42820458    2.29396698
 F                 -0.14086464   -1.89206680   -1.57356321
 H                  0.13964527    2.54835697   -0.09653476
 H                 -0.22537727    1.18234294   -1.62946583
 H                 -1.11910697    1.96736788    0.45385709
 H                 -1.62035714    0.50407934   -1.71074513
 H                  0.18883966    2.67967637    1.61623282
 H                 -0.54171778    0.09638492   -3.00725800
13
Title
 C                  0.23941026    0.53740937    1.01705947
 C                 -0.08712927   -0.64098345   -0.93488790
 C                  0.46570644   -0.66291581    0.32679518
 C                 -0.09590368    1.98796367    0.75264288
 C                 -0.65985116    0.32931332   -1.93191246
 F                  0.38730548    0.43909998    2.29815517
 F                 -0.13485391   -1.89658664   -1.57907290
 H                  0.13128984    2.57707813   -0.09691075
 H                 -0.23536278    1.16341297   -1.65435966
 H                 -1.08951560    1.95952666    0.46974580
 H                 -1.61374428    0.50360480   -1.70572216
 H                  0.21189337    2.66597990    1.61815238
 H                 -0.52312568    0.14036819   -3.01438569
13
Title
 C                  0.23668720    0.54153481    1.01764607
 C                 -0.09499064   -0.64595779   -0.94399881
 C                  0.44851504   -0.66674608    0.33105639
 C                 -0.09236448    1.98239670    0.75531565
 C                 -0.65847895    0.32522318   -1.92818515
 F                  0.39293652    0.45026475    2.30272083
 F                 -0.12861741   -1.90096014   -1.58457574
 H                  0.12842299    2.60566521   -0.10174998
 H                 -0.23773449    1.15898211   -1.67770757
 H                 -1.06848157    1.95179658    0.48847362
 H                 -1.62053314    0.50388658   -1.69881440
 H                  0.23214815    2.64803649    1.61729470
 H                 -0.50385790    0.18428187   -3.01875428
13
Title
 C                  0.23438785    0.54543737    1.01767740
 C                 -0.10262995   -0.65168294   -0.95319251
 C                  0.43085334   -0.67012417    0.33502357
 C                 -0.08809104    1.97718022    0.75828340
 C                 -0.65684220    0.32010537   -1.92481381
 F                  0.39855352    0.46140401    2.30752757
 F                 -0.12231993   -1.90505717   -1.58992757
 H                  0.13064313    2.63173104   -0.10918133
 H                 -0.23141598    1.17124613   -1.69766720
 H                 -1.05993437    1.94448551    0.50897173
 H                 -1.63959300    0.50475251   -1.69064797
 H                  0.24881800    2.62655090    1.61393719
 H                 -0.48489126    0.22610265   -3.02001524
13
Title
 C                  0.23438783    0.54543753    1.01767743
 C                 -0.10263003   -0.65168287   -0.95319267
 C                  0.43085308   -0.67012423    0.33502355
 C                 -0.08809035    1.97718005    0.75828354
 C                 -0.65684255    0.32010465   -1.92481350
 F                  0.39855360    0.46140411    2.30752762
 F                 -0.12231990   -1.90505715   -1.58992770
 H                  0.13064133    2.63173053   -0.10917923
 H                 -0.23141265    1.17125317   -1.69766597
 H                 -1.05994009    1.94448519    0.50896865
 H                 -1.63959026    0.50475251   -1.69064851
 H                  0.24881810    2.62655266    1.61393893
 H                 -0.48489165    0.22610099   -3.02001887
13
Title
 C                  0.23120485    0.55197194    1.01627279
 C                 -0.11644050   -0.66484426   -0.97067598
 C                  0.39540899   -0.67533032    0.34167669
 C                 -0.07742736    1.96863867    0.76409406
 C                 -0.65362457    0.30858053   -1.91918844
 F                  0.40935162    0.48277717    2.31735492
 F                 -0.11002916   -1.91216650   -1.59984010
 H                  0.14625877    2.66914053   -0.12411594
 H                 -0.19991752    1.23258223   -1.72639095
 H                 -1.08147343    1.93221278    0.55262989
 H                 -1.69789494    0.50636604   -1.67472004
 H                  0.27134575    2.57785007    1.60319207
 H                 -0.45085129    0.29765045   -3.01407939
13
Title
 C                  0.23025498    0.55452362    1.01495362
 C                 -0.12260957   -0.67224402   -0.97885543
 C                  0.37747330   -0.67723900    0.34437711
 C                 -0.07133094    1.96535038    0.76654290
 C                 -0.65225624    0.30311300   -1.91671621
 F                  0.41459730    0.49311769    2.32234648
 F                 -0.10398197   -1.91525680   -1.60448533
 H                  0.15784687    2.67910006   -0.12918311
 H                 -0.17997150    1.27167958   -1.73646663
 H                 -1.10669702    1.92751004    0.57630030
 H                 -1.72947146    0.50624004   -1.66852735
 H                  0.27845461    2.55247185    1.59787799
 H                 -0.43613487    0.32683317   -3.00766366
13
Title
 C                  0.22968400    0.55658294    1.01325618
 C                 -0.12838308   -0.68030766   -0.98672255
 C                  0.35899762   -0.67874948    0.34670176
 C                 -0.06495584    1.96264932    0.76847347
 C                 -0.65111532    0.29830482   -1.91432418
 F                  0.41986382    0.50345583    2.32745971
 F                 -0.09786541   -1.91812690   -1.60904552
 H                  0.17125565    2.68272767   -0.13166731
 H                 -0.15989389    1.31123543   -1.74441000
 H                 -1.13752520    1.92389313    0.60215043
 H                 -1.75924975    0.50505231   -1.66419494
 H                  0.28378855    2.52730425    1.59410518
 H                 -0.42289245    0.35173127   -2.99933512
13
Title
 C                  0.22947829    0.55810685    1.01117748
 C                 -0.13380571   -0.68915964   -0.99429711
 C                  0.33966505   -0.67987936    0.34865300
 C                 -0.05849905    1.96049917    0.76971383
 C                 -0.65025385    0.29444507   -1.91194120
 F                  0.42523883    0.51394995    2.33275148
 F                 -0.09157774   -1.92082536   -1.61360123
 H                  0.18618629    2.67946074   -0.13097091
 H                 -0.14111380    1.34845646   -1.75035439
 H                 -1.17098331    1.92151264    0.63089572
 H                 -1.78530165    0.50252401   -1.66216047
 H                  0.28804899    2.50312537    1.59323211
 H                 -0.41113766    0.37217592   -2.98930515
13
Title
 C                  0.22963750    0.55901575    1.00871457
 C                 -0.13886969   -0.69888834   -1.00152347
 C                  0.31925965   -0.68062081    0.35019946
 C                 -0.05220027    1.95889267    0.77008226
 C                 -0.64974196    0.29183147   -1.90952423
 F                  0.43077555    0.52468648    2.33824598
 F                 -0.08505296   -1.92337454   -1.61820088
 H                  0.20233397    2.66862675   -0.12656014
 H                 -0.12493391    1.38079452   -1.75416111
 H                 -1.20398423    1.92056911    0.66297564
 H                 -1.80570263    0.49840530   -1.66288066
 H                  0.29189489    2.48095096    1.59677252
 H                 -0.40100880    0.38766158   -2.97788826
13
Title
 C                  0.23015860    0.55921052    1.00589140
 C                 -0.14351086   -0.70947305   -1.00825236
 C                  0.29777505   -0.68095387    0.35128430
 C                 -0.04634860    1.95784478    0.76944325
 C                 -0.64965847    0.29075734   -1.90705507
 F                  0.43646822    0.53563322    2.34390590
 F                 -0.07829079   -1.92576910   -1.62284498
 H                  0.21926838    2.64982467   -0.11817982
 H                 -0.11264347    1.40572754   -1.75553173
 H                 -1.23322682    1.92126920    0.69828610
 H                 -1.81850946    0.49253648   -1.66676355
 H                  0.29587074    2.46192561    1.60600045
 H                 -0.39274375    0.39745237   -2.96567600
13
Title
 C                  0.23101575    0.55861499    1.00278192
 C                 -0.14763185   -0.72072390   -1.01426626
 C                  0.27548901   -0.68086995    0.35185112
 C                 -0.04124075    1.95736783    0.76781024
 C                 -0.65006054    0.29143021   -1.90453582
 F                  0.44223958    0.54661936    2.34961962
 F                 -0.07137363   -1.92798369   -1.62748104
 H                  0.23642730    2.62351412   -0.10623916
 H                 -0.10536579    1.42105716   -1.75417857
 H                 -1.25552894    1.92373731    0.73596968
 H                 -1.82219700    0.48495458   -1.67399410
 H                  0.30024696    2.44694143    1.62121607
 H                 -0.38656941    0.40090030   -2.95362443
13
Title
 C                  0.23215151    0.55722126    0.99950303
 C                 -0.15115756   -0.73231568   -1.01936475
 C                  0.25287307   -0.68039283    0.35187813
 C                 -0.03709237    1.95743424    0.76541941
 C                 -0.65094720    0.29387715   -1.90197593
 F                  0.44797090    0.55739989    2.35523626
 F                 -0.06443388   -1.92999457   -1.63203044
 H                  0.25331354    2.59135658   -0.09208298
 H                 -0.10373693    1.42553935   -1.75000211
 H                 -1.26857914    1.92794109    0.77458189
 H                 -1.81630989    0.47594332   -1.68438914
 H                  0.30491497    2.43618827    1.64122812
 H                 -0.38254641    0.39782975   -2.94289094
13
Title
 C                  0.23349088    0.55509391    0.99617576
 C                 -0.15408054   -0.74391355   -1.02344620
 C                  0.23036774   -0.67957729    0.35139087
 C                 -0.03398103    1.95795632    0.76268284
 C                 -0.65224836    0.29793894   -1.89937903
 F                  0.45356080    0.56777141    2.36063037
 F                 -0.05758561   -1.93180013   -1.63643318
 H                  0.26976594    2.55587774   -0.07783255
 H                 -0.10775739    1.41918047   -1.74313218
 H                 -1.27144601    1.93371576    0.81262464
 H                 -1.80169517    0.46594911   -1.69745151
 H                  0.30950004    2.42910398    1.66371181
 H                 -0.38051267    0.38862949   -2.93448463
13
Title
 C                  0.23496329    0.55233315    0.99289267
 C                 -0.15645745   -0.75527057   -1.02651434
 C                  0.20823496   -0.67848917    0.35044522
 C                 -0.03187413    1.95880111    0.76006058
 C                 -0.65384267    0.30335366   -1.89674398
 F                  0.45895813    0.57763261    2.36573650
 F                 -0.05088448   -1.93342236   -1.64066938
 H                  0.28604687    2.51975612   -0.06591750
 H                 -0.11695565    1.40292326   -1.73381947
 H                 -1.26436785    1.94085654    0.84895453
 H                 -1.78016644    0.45544770   -1.71255735
 H                  0.31360435    2.42476986    1.68612551
 H                 -0.38017556    0.37400197   -2.92901847
13
Title
 C                  0.23496326    0.55233324    0.99289276
 C                 -0.15645742   -0.75527045   -1.02651436
 C                  0.20823521   -0.67848918    0.35044523
 C                 -0.03187362    1.95880126    0.76006054
 C                 -0.65384292    0.30335353   -1.89674401
 F                  0.45895805    0.57763253    2.36573636
 F                 -0.05088459   -1.93342229   -1.64066933
 H                  0.28604504    2.51975486   -0.06591482
 H                 -0.11695567    1.40292309   -1.73381852
 H                 -1.26437104    1.94085682    0.84895429
 H                 -1.78016276    0.45544756   -1.71255774
 H                  0.31360341    2.42476960    1.68612448
 H                 -0.38017590    0.37400108   -2.92901903
13
Title
 C                  0.23809949    0.54529427    0.98667488
 C                 -0.15993626   -0.77672372   -1.02988304
 C                  0.16536638   -0.67572358    0.34742858
 C                 -0.03031993    1.96090768    0.75666778
 C                 -0.65728399    0.31709237   -1.89140952
 F                  0.46916333    0.59579379    2.37504904
 F                 -0.03791500   -1.93625454   -1.64870099
 H                  0.32029175    2.45409199   -0.05763544
 H                 -0.14788386    1.34672094   -1.70877215
 H                 -1.22421459    1.95857410    0.91377368
 H                 -1.72615553    0.43460861   -1.74648318
 H                  0.31952507    2.42110110    1.72293797
 H                 -0.38346291    0.33134662   -2.92725619
13
Title
 C                  0.23969377    0.54115810    0.98379672
 C                 -0.16122834   -0.78669294   -1.03034482
 C                  0.14455260   -0.67412917    0.34546641
 C                 -0.03064512    1.96197899    0.75635862
 C                 -0.65877868    0.32484209   -1.88879096
 F                  0.47401455    0.60416733    2.37929508
 F                 -0.03157964   -1.93753510   -1.65255660
 H                  0.33921360    2.42697160   -0.06384286
 H                 -0.16772752    1.31054376   -1.69323597
 H                 -1.19363759    1.96894412    0.94153971
 H                 -1.69938833    0.42496891   -1.76424169
 H                  0.32135040    2.42070374    1.73490527
 H                 -0.38669071    0.30453803   -2.93028596
13
Title
 C                  0.24127874    0.53665700    0.98108572
 C                 -0.16234433   -0.79614582   -1.03008334
 C                  0.12397471   -0.67242463    0.34325315
 C                 -0.03149992    1.96302590    0.75707039
 C                 -0.65989721    0.33279281   -1.88629549
 F                  0.47875311    0.61215955    2.38331845
 F                 -0.02526198   -1.93877074   -1.65636228
 H                  0.35951541    2.40390930   -0.07711817
 H                 -0.18893606    1.27208438   -1.67547224
 H                 -1.15793523    1.98029924    0.96604872
 H                 -1.67682630    0.41617298   -1.78201183
 H                  0.32264816    2.42089446    1.74171409
 H                 -0.39083630    0.27466087   -2.93509511
13
Title
 C                  0.24284649    0.53177813    0.97853894
 C                 -0.16337423   -0.80511806   -1.02913750
 C                  0.10339039   -0.67061237    0.34080568
 C                 -0.03267233    1.96408149    0.75874965
 C                 -0.66051074    0.34063014   -1.88401976
 F                  0.48344231    0.61986683    2.38717295
 F                 -0.01886470   -1.93999657   -1.66017745
 H                  0.38091344    2.38430173   -0.09658145
 H                 -0.20999186    1.23437076   -1.65484952
 H                 -1.11869369    1.99274927    0.98737230
 H                 -1.66148699    0.40832961   -1.79961506
 H                  0.32372958    2.42159792    1.74301328
 H                 -0.39587609    0.24194875   -2.94090303
13
Title
 C                  0.24439200    0.52647373    0.97615444
 C                 -0.16441239   -0.81364946   -1.02751212
 C                  0.08249652   -0.66868057    0.33812681
 C                 -0.03387500    1.96520414    0.76127865
 C                 -0.66055847    0.34796813   -1.88209955
 F                  0.48815665    0.62739194    2.39091562
 F                 -0.01226509   -1.94124903   -1.66407183
 H                  0.40278655    2.36726699   -0.12082942
 H                 -0.22889764    1.20139149   -1.63017637
 H                 -1.07798409    2.00653036    1.00567169
 H                 -1.65617379    0.40145108   -1.81704536
 H                  0.32503569    2.42287934    1.73846572
 H                 -0.40182327    0.20653310   -2.94683033
13
Title
 C                  0.24589863    0.52069606    0.97395157
 C                 -0.16556246   -0.82172062   -1.02518916
 C                  0.06105216   -0.66661609    0.33522740
 C                 -0.03469969    1.96645020    0.76446737
 C                 -0.66008717    0.35428850   -1.88073283
 F                  0.49295457    0.63479698    2.39458359
 F                 -0.00534906   -1.94256046   -1.66810406
 H                  0.42407368    2.35193774   -0.14795157
 H                 -0.24307136    1.17830835   -1.59974209
 H                 -1.03907201    2.02196555    1.02113342
 H                 -1.66305479    0.39550277   -1.83436689
 H                  0.32720550    2.42495533    1.72773197
 H                 -0.40865949    0.16873458   -2.95183015
13
Title
 C                  0.24731847    0.51447736    0.97199317
 C                 -0.16693281   -0.82917624   -1.02218001
 C                  0.03911756   -0.66443117    0.33217180
 C                 -0.03459997    1.96783512    0.76799623
 C                 -0.65928209    0.35898018   -1.88015881
 F                  0.49782679    0.64202907    2.39815806
 F                  0.00191186   -1.94394455   -1.67227631
 H                  0.44312871    2.33770848   -0.17529946
 H                 -0.24992300    1.17032582   -1.56207667
 H                 -1.00707543    2.03930181    1.03395400
 H                 -1.68255390    0.39047079   -1.85149952
 H                  0.33113070    2.42819768    1.71084799
 H                 -0.41619722    0.12960914   -2.95466389
13
Title
 C                  0.24857305    0.50798297    0.97037451
 C                 -0.16861821   -0.83575275   -1.01859019
 C                  0.01715135   -0.66217855    0.32910289
 C                 -0.03303454    1.96930159    0.77140943
 C                 -0.65842091    0.36163255   -1.88052296
 F                  0.50267736    0.64891329    2.40156083
 F                  0.00941559   -1.94538615   -1.67651094
 H                  0.45801799    2.32434525   -0.19970548
 H                 -0.24855982    1.17933227   -1.51751874
 H                 -0.98783982    2.05851819    1.04437637
 H                 -1.71208039    0.38638003   -1.86808821
 H                  0.33785568    2.43307988    1.68883254
 H                 -0.42398868    0.09112915   -2.95418645
13
Title
 C                  0.24959116    0.50140697    0.96916947
 C                 -0.17069698   -0.84126302   -1.01458741
 C                 -0.00438493   -0.65991379    0.32618125
 C                 -0.02972100    1.97074709    0.77427476
 C                 -0.65773969    0.36232586   -1.88174283
 F                  0.50741187    0.65530031    2.40472563
 F                  0.01704508   -1.94686078   -1.68072097
 H                  0.46735261    2.31181621   -0.21860449
 H                 -0.24084651    1.20182405   -1.46871023
 H                 -0.98476995    2.07941234    1.05258406
 H                 -1.74681210    0.38323406   -1.88373256
 H                  0.34839206    2.44012549    1.66355024
 H                 -0.43149091    0.05524625   -2.94979053
13
Title
 C                  0.25033012    0.49484186    0.96841355
 C                 -0.17325781   -0.84567832   -1.01030713
 C                 -0.02540576   -0.65765279    0.32352133
 C                 -0.02469370    1.97208345    0.77632585
 C                 -0.65737236    0.36146433   -1.88357259
 F                  0.51201861    0.66117043    2.40764872
 F                  0.02480243   -1.94835927   -1.68488466
 H                  0.47056026    2.30010463   -0.23065308
 H                 -0.23006993    1.23152737   -1.41917896
 H                 -0.99737054    2.10178704    1.05836051
 H                 -1.78207770    0.38099763   -1.89822992
 H                  0.36373352    2.44995546    1.63686422
 H                 -0.43827350    0.02304376   -2.94140779
13
Title
 C                  0.25033008    0.49484144    0.96841350
 C                 -0.17325808   -0.84567861   -1.01030673
 C                 -0.02540751   -0.65765264    0.32352099
 C                 -0.02469306    1.97208319    0.77632620
 C                 -0.65737228    0.36146550   -1.88357207
 F                  0.51201904    0.66117090    2.40764896
 F                  0.02480318   -1.94835930   -1.68488514
 H                  0.47056171    2.30010552   -0.23065735
 H                 -0.23007834    1.23151245   -1.41918132
 H                 -0.99737517    2.10179038    1.05836350
 H                 -1.78207348    0.38099716   -1.89823117
 H                  0.36373453    2.44995557    1.63686435
 H                 -0.43827320    0.02304238   -2.94140902
13
Title
 C                  0.25082549    0.48171885    0.96841088
 C                 -0.18036230   -0.85132946   -1.00122388
 C                 -0.06680874   -0.65305099    0.31934790
 C                 -0.01042021    1.97424028    0.77751917
 C                 -0.65794918    0.35651335   -1.88798256
 F                  0.52106591    0.67158234    2.41290104
 F                  0.04120154   -1.95144283   -1.69321147
 H                  0.45772510    2.27938355   -0.23215090
 H                 -0.21097919    1.29044017   -1.33067679
 H                 -1.05562822    2.14983579    1.05895664
 H                 -1.84082014    0.37918638   -1.92346354
 H                  0.41333280    2.48108832    1.58460257
 H                 -0.44822766   -0.02864705   -2.91368467
13
Title
 C                  0.25046953    0.47516639    0.96933350
 C                 -0.18526155   -0.85250626   -0.99659895
 C                 -0.08761401   -0.65065457    0.31810126
 C                 -0.00178045    1.97502864    0.77656862
 C                 -0.65914757    0.35280985   -1.89003693
 F                  0.52560228    0.67616720    2.41526250
 F                  0.05013396   -1.95301429   -1.69742289
 H                  0.44127948    2.27101161   -0.22142350
 H                 -0.20706637    1.31125118   -1.29779197
 H                 -1.09155355    2.17425377    1.05103665
 H                 -1.85873197    0.37967682   -1.93381622
 H                  0.44965236    2.50374718    1.56061455
 H                 -0.45038158   -0.04725110   -2.89559408
13
Title
 C                  0.24961483    0.46876521    0.97103367
 C                 -0.19127810   -0.85247301   -0.99215254
 C                 -0.10840952   -0.64819305    0.31768097
 C                  0.00734067    1.97564259    0.77469835
 C                 -0.66116527    0.34845876   -1.89157202
 F                  0.53012830    0.68024727    2.41740916
 F                  0.05963061   -1.95454646   -1.70161007
 H                  0.41848228    2.26499472   -0.20451089
 H                 -0.20930257    1.32141389   -1.27701783
 H                 -1.12422796    2.19737925    1.03598796
 H                 -1.86532538    0.38114703   -1.94211103
 H                  0.49368640    2.53088763    1.53820280
 H                 -0.44961005   -0.06015302   -2.87669463
13
Title
 C                  0.24821646    0.46276900    0.97360281
 C                 -0.19844153   -0.85119612   -0.98815878
 C                 -0.12874243   -0.64571412    0.31829032
 C                  0.01645232    1.97614153    0.77226301
 C                 -0.66410938    0.34362998   -1.89223881
 F                  0.53454025    0.68367692    2.41926919
 F                  0.06955941   -1.95594574   -1.70563625
 H                  0.39090803    2.26255096   -0.18509384
 H                 -0.21869981    1.31828690   -1.27135294
 H                 -1.14766013    2.21760346    1.01364725
 H                 -1.85876830    0.38353405   -1.94784690
 H                  0.54321173    2.56054050    1.51654063
 H                 -0.44501644   -0.06689006   -2.85966630
13
Title
 C                  0.24629918    0.45748349    0.97702689
 C                 -0.20657958   -0.84878831   -0.98488367
 C                 -0.14795327   -0.64330038    0.32001628
 C                  0.02506408    1.97660454    0.76982808
 C                 -0.66793377    0.33854817   -1.89179159
 F                  0.53868764    0.68631937    2.42076829
 F                  0.07962576   -1.95710001   -1.70932094
 H                  0.36138845    2.26485798   -0.16898133
 H                 -0.23499607    1.30132045   -1.28185771
 H                 -1.15748728    2.23347892    0.98533859
 H                 -1.83950103    0.38662448   -1.95076048
 H                  0.59414241    2.58944759    1.49442766
 H                 -0.43604805   -0.06763754   -2.84738795
13
Title
 C                  0.24396296    0.45314009    0.98116413
 C                 -0.21535287   -0.84551587   -0.98246840
 C                 -0.16546196   -0.64103667    0.32276298
 C                  0.03284085    1.97709611    0.76792764
 C                 -0.67240402    0.33340471   -1.89023380
 F                  0.54243833    0.68812353    2.42186921
 F                  0.08948043   -1.95792173   -1.71251418
 H                  0.33296743    2.27239041   -0.16177910
 H                 -0.25647407    1.27278384   -1.30666306
 H                 -1.15246322    2.24430511    0.95357309
 H                 -1.81081764    0.39009858   -1.95105845
 H                  0.64207443    2.61441787    1.47104486
 H                 -0.42287970   -0.06323643   -2.84154059
13
Title
 C                  0.24132683    0.44979944    0.98582773
 C                 -0.22443928   -0.84168244   -0.98088104
 C                 -0.18107082   -0.63896549    0.32631871
 C                  0.03973850    1.97766287    0.76678471
 C                 -0.67719965    0.32822483   -1.88782188
 F                  0.54574624    0.68914778    2.42258945
 F                  0.09890566   -1.95837800   -1.71516300
 H                  0.30741731    2.28456447   -0.16600760
 H                 -0.28063068    1.23695449   -1.34176346
 H                 -1.13422079    2.25031636    0.92089325
 H                 -1.77767774    0.39367431   -1.94935955
 H                  0.68420298    2.63368081    1.44618426
 H                 -0.40631312   -0.05473912   -2.84189105
13
Title
 C                  0.23845631    0.44738220    0.99090911
 C                 -0.23371248   -0.83748978   -0.97998463
 C                 -0.19501015   -0.63707142    0.33050482
 C                  0.04598656    1.97835615    0.76627998
 C                 -0.68206557    0.32279992   -1.88491278
 F                  0.54865932    0.68950188    2.42297767
 F                  0.10791733   -1.95847468   -1.71730611
 H                  0.28484737    2.30015032   -0.18085536
 H                 -0.30508810    1.19849570   -1.38295873
 H                 -1.10540735    2.25228065    0.88889478
 H                 -1.74487170    0.39722611   -1.94639578
 H                  0.71983382    2.64696483    1.41980938
 H                 -0.38721874   -0.04287221   -2.84700542
13
Title
 C                  0.23533793    0.44578049    0.99642738
 C                 -0.24326081   -0.83299804   -0.97963622
 C                 -0.20772840   -0.63530296    0.33526050
 C                  0.05196436    1.97924414    0.76611244
 C                 -0.68686760    0.31669065   -1.88184910
 F                  0.55127042    0.68926860    2.42307523
 F                  0.11670931   -1.95821437   -1.71901246
 H                  0.26445589    2.31788266   -0.20407170
 H                 -0.32774895    1.16196027   -1.42686178
 H                 -1.06819322    2.25098823    0.85823476
 H                 -1.71643119    0.40079326   -1.94280377
 H                  0.74945809    2.65463222    1.39165939
 H                 -0.36614893   -0.02781967   -2.85530337
13
Title
 C                  0.23189712    0.44494293    1.00250092
 C                 -0.25329713   -0.82817125   -0.97973204
 C                 -0.21967011   -0.63360103    0.34063057
 C                  0.05812074    1.98040662    0.76591143
 C                 -0.69155495    0.30923355   -1.87896976
 F                  0.55366685    0.68846441    2.42289386
 F                  0.12554177   -1.95756546   -1.72032607
 H                  0.24533238    2.33663083   -0.23333623
 H                 -0.34624893    1.13267356   -1.47053942
 H                 -1.02424166    2.24708431    0.82923417
 H                 -1.69626847    0.40453172   -1.93913492
 H                  0.77370791    2.65694694    1.36125672
 H                 -0.34339793   -0.00931806   -2.86545178
13
Title
 C                  0.23189727    0.44494300    1.00250074
 C                 -0.25329688   -0.82817143   -0.97973206
 C                 -0.21966973   -0.63360110    0.34063041
 C                  0.05812000    1.98040677    0.76591063
 C                 -0.69155435    0.30923431   -1.87896985
 F                  0.55366674    0.68846450    2.42289388
 F                  0.12554139   -1.95756550   -1.72032591
 H                  0.24533007    2.33662963   -0.23333235
 H                 -0.34625171    1.13266583   -1.47053799
 H                 -1.02423506    2.24708136    0.82923581
 H                 -1.69627081    0.40453119   -1.93913521
 H                  0.77370985    2.65694914    1.36126162
 H                 -0.34339747   -0.00931716   -2.86545157
13
Title
 C                  0.22382310    0.44571847    1.01660448
 C                 -0.27518117   -0.81752967   -0.98091427
 C                 -0.24185299   -0.63028655    0.35326740
 C                  0.07280843    1.98368560    0.76365673
 C                 -0.70035570    0.28751920   -1.87538213
 F                  0.55790372    0.68499397    2.42162437
 F                  0.14379735   -1.95483613   -1.72168035
 H                  0.20967866    2.37128055   -0.29925004
 H                 -0.35845677    1.12300968   -1.54378563
 H                 -0.92939602    2.23497726    0.78004842
 H                 -1.69702142    0.41310541   -1.93392712
 H                  0.80650658    2.64578689    1.29407180
 H                 -0.29569208    0.03846018   -2.88585583
13
Title
 C                  0.21933597    0.44737151    1.02429933
 C                 -0.28644519   -0.81208851   -0.98172159
 C                 -0.25167156   -0.62871700    0.36012730
 C                  0.08195465    1.98556296    0.76081507
 C                 -0.70426896    0.27337154   -1.87528037
 F                  0.55964395    0.68235807    2.42053884
 F                  0.15285378   -1.95270495   -1.72162116
 H                  0.19424788    2.38341430   -0.32885686
 H                 -0.34938095    1.14848806   -1.56867447
 H                 -0.89194172    2.23002025    0.76315765
 H                 -1.72004866    0.41766392   -1.93335851
 H                  0.81534308    2.63382989    1.26040712
 H                 -0.27398122    0.06566059   -2.89309093
13
Title
 C                  0.21466348    0.44978578    1.03216453
 C                 -0.29752985   -0.80682032   -0.98243827
 C                 -0.26049049   -0.62721426    0.36705684
 C                  0.09251077    1.98731454    0.75651525
 C                 -0.70788400    0.25815043   -1.87629170
 F                  0.56109884    0.67920246    2.41918674
 F                  0.16165481   -1.95008499   -1.72106104
 H                  0.18111379    2.39057377   -0.35290774
 H                 -0.33348333    1.18682922   -1.58724918
 H                 -0.86923398    2.22797579    0.75251494
 H                 -1.75297147    0.42181380   -1.93421870
 H                  0.82093445    2.61987840    1.22916196
 H                 -0.25547709    0.09311641   -2.89717367
13
Title
 C                  0.20977455    0.45292310    1.04020242
 C                 -0.30843505   -0.80177450   -0.98290378
 C                 -0.26846041   -0.62573772    0.37402631
 C                  0.10454602    1.98876556    0.75055349
 C                 -0.71139134    0.24264774   -1.87831527
 F                  0.56229173    0.67552422    2.41757045
 F                  0.17028632   -1.94694931   -1.71999955
 H                  0.17038889    2.39247694   -0.37067113
 H                 -0.31450202    1.22984073   -1.60213612
 H                 -0.86317754    2.22961436    0.74809998
 H                 -1.79053859    0.42501488   -1.93630332
 H                  0.82553781    2.60578136    1.20148396
 H                 -0.24061097    0.11998168   -2.89795471
13
Title
 C                  0.20460035    0.45679268    1.04846409
 C                 -0.31921249   -0.79698477   -0.98294919
 C                 -0.27572665   -0.62423628    0.38105334
 C                  0.11791796    1.98978045    0.74266693
 C                 -0.71503072    0.22746336   -1.88135114
 F                  0.56323850    0.67127457    2.41567249
 F                  0.17887210   -1.94323343   -1.71840667
 H                  0.16219914    2.38885388   -0.38174768
 H                 -0.29543694    1.27099689   -1.61514721
 H                 -0.87256887    2.23494766    0.75003465
 H                 -1.82822947    0.42668579   -1.93943398
 H                  0.83166830    2.59346189    1.17857523
 H                 -0.22966408    0.14555722   -2.89545930
13
Title
 C                  0.19907654    0.46142346    1.05697179
 C                 -0.32986068   -0.79252098   -0.98237743
 C                 -0.28236184   -0.62265784    0.38813160
 C                  0.13221758    1.99025564    0.73257707
 C                 -0.71905605    0.21312290   -1.88547911
 F                  0.56393611    0.66639021    2.41346963
 F                  0.18749797   -1.93885794   -1.71622820
 H                  0.15679807    2.37932429   -0.38576569
 H                 -0.27861988    1.30534990   -1.62722227
 H                 -0.89354912    2.24334126    0.75865055
 H                 -1.86209896    0.42621689   -1.94348775
 H                  0.84187329    2.58490807    1.16187558
 H                 -0.22296437    0.16896514   -2.88986653
13
Title
 C                  0.19318072    0.46681709    1.06566094
 C                 -0.34026516   -0.78850845   -0.98097007
 C                 -0.28835110   -0.62095618    0.39518448
 C                  0.14680582    1.99013662    0.72013838
 C                 -0.72370345    0.20018480   -1.89077885
 F                  0.56436476    0.66083468    2.41095329
 F                  0.19616686   -1.93376486   -1.71340938
 H                  0.15453193    2.36360384   -0.38262577
 H                 -0.26600084    1.32897656   -1.63867677
 H                 -0.92028567    2.25368245    0.77415927
 H                 -1.88855279    0.42303574   -1.94836972
 H                  0.85808589    2.58172757    1.15272388
 H                 -0.22080222    0.18900704   -2.88171564
13
Title
 C                  0.18697373    0.47288652    1.07433565
 C                 -0.35017308   -0.78511401   -0.97853951
 C                 -0.29360512   -0.61910312    0.40203871
 C                  0.16093822    1.98946085    0.70557590
 C                 -0.72913277    0.18924570   -1.89721552
 F                  0.56449982    0.65465357    2.40815584
 F                  0.20476545   -1.92797177   -1.70993654
 H                  0.15567682    2.34197477   -0.37315693
 H                 -0.25917598    1.33899064   -1.64940786
 H                 -0.94609956    2.26460477    0.79612276
 H                 -1.90461879    0.41677884   -1.95397076
 H                  0.88051349    2.58427786    1.15155451
 H                 -0.22314669    0.20426851   -2.87218552
13
Title
 C                  0.18058809    0.47944733    1.08271843
 C                 -0.35928500   -0.78247520   -0.97500196
 C                 -0.29803141   -0.61709225    0.40847808
 C                  0.17402015    1.98837139    0.68958156
 C                 -0.73538338    0.18075763   -1.90457815
 F                  0.56433086    0.64798173    2.40515299
 F                  0.21311265   -1.92158542   -1.70585987
 H                  0.16021253    2.31564285   -0.35976544
 H                 -0.25908105    1.33417655   -1.65912627
 H                 -0.96518781    2.27484232    0.82319505
 H                 -1.90879224    0.40747919   -1.96017166
 H                  0.90708782    2.59110972    1.15718346
 H                 -0.22936648    0.21358288   -2.86309962
13
Title
 C                  0.17415871    0.48628873    1.09056937
 C                 -0.36739904   -0.78063383   -0.97039493
 C                 -0.30160604   -0.61492749    0.41434249
 C                  0.18580192    1.98704743    0.67310477
 C                 -0.74239196    0.17484849   -1.91254635
 F                  0.56386941    0.64097813    2.40203197
 F                  0.22106415   -1.91474437   -1.70126474
 H                  0.16777089    2.28651288   -0.34634615
 H                 -0.26581628    1.31518546   -1.66757154
 H                 -0.97400385    2.28356767    0.85350983
 H                 -1.90151537    0.39555381   -1.96690216
 H                  0.93446484    2.59961302    1.16712185
 H                 -0.23832657    0.21642857   -2.85648391
13
Title
 C                  0.17415889    0.48628859    1.09056930
 C                 -0.36739886   -0.78063390   -0.97039500
 C                 -0.30160593   -0.61492747    0.41434234
 C                  0.18580225    1.98704778    0.67310430
 C                 -0.74239171    0.17484844   -1.91254638
 F                  0.56386939    0.64097833    2.40203191
 F                  0.22106391   -1.91474454   -1.70126482
 H                  0.16777213    2.28651264   -0.34633670
 H                 -0.26581530    1.31518719   -1.66756951
 H                 -0.97400762    2.28356840    0.85351026
 H                 -1.90151613    0.39555392   -1.96690196
 H                  0.93446051    2.59961045    1.16712132
 H                 -0.23832756    0.21642708   -2.85648328
13
Title
 C                  0.16152018    0.50014013    1.10413985
 C                 -0.38045559   -0.77909950   -0.95849750
 C                 -0.30640529   -0.61015427    0.42412585
 C                  0.20570843    1.98415726    0.64226177
 C                 -0.75809941    0.16991672   -1.92905365
 F                  0.56217505    0.62646753    2.39571322
 F                  0.23555905   -1.90014984   -1.69084133
 H                  0.18966430    2.22777354   -0.33725815
 H                 -0.29718659    1.24318489   -1.67995335
 H                 -0.95707031    2.29544387    0.91678776
 H                 -1.86170432    0.36648359   -1.98206537
 H                  0.98034793    2.61220886    1.18933060
 H                 -0.25968579    0.20328989   -2.85682890
13
Title
 C                  0.15542799    0.50689110    1.10972671
 C                 -0.38548265   -0.77919173   -0.95156912
 C                 -0.30778510   -0.60756172    0.42805939
 C                  0.21412413    1.98269043    0.62916835
 C                 -0.76635114    0.17009910   -1.93711824
 F                  0.56100587    0.61914775    2.39262544
 F                  0.24208473   -1.89257869   -1.68515640
 H                  0.20283419    2.20103805   -0.34815407
 H                 -0.31952572    1.19620336   -1.68354944
 H                 -0.93254037    2.29876265    0.94687565
 H                 -1.83599908    0.35089273   -1.99067410
 H                  0.99586379    2.61359292    1.19768933
 H                 -0.27037075    0.18829664   -2.86506135
13
Title
 C                  0.14952286    0.51341619    1.11450125
 C                 -0.38963552   -0.77970334   -0.94422360
 C                 -0.30859515   -0.60483722    0.43141929
 C                  0.22173241    1.98124811    0.61793347
 C                 -0.77453231    0.17138800   -1.94491312
 F                  0.55966052    0.61185678    2.38963200
 F                  0.24816580   -1.88490004   -1.67922053
 H                  0.21690116    2.17669387   -0.37006612
 H                 -0.34430186    1.14666492   -1.68507037
 H                 -0.89913398    2.30070987    0.97464601
 H                 -1.81165412    0.33557663   -2.00014558
 H                  1.00601716    2.61110568    1.20276585
 H                 -0.28061308    0.16851226   -2.87820428
13
Title
 C                  0.14377518    0.51970723    1.11850635
 C                 -0.39304448   -0.78054148   -0.93656053
 C                 -0.30890814   -0.60196091    0.43428706
 C                  0.22872688    1.97984896    0.60837146
 C                 -0.78246478    0.17326213   -1.95250114
 F                  0.55815134    0.60457155    2.38673469
 F                  0.25388149   -1.87709178   -1.67302013
 H                  0.23166355    2.15431001   -0.40100604
 H                 -0.36987869    1.09832625   -1.68405490
 H                 -0.85822589    2.30166818    0.99970672
 H                 -1.79240555    0.32103199   -2.01070343
 H                  1.01126177    2.60481651    1.20414839
 H                 -0.29057486    0.14442077   -2.89530592
