# Supplementary material for: Low dimensional representations along intrinsic reaction coordinates and molecular dynamics trajectories using interatomic distance matrices
Source: Chem Sci. 2019 Sep 18;10(43):9954–68. doi: 10.1039/c9sc02742d (PMC6991188; doi:10.1039/c9sc02742d)
Supplement: Supplementary file 1 [file SC-010-C9SC02742D-s001.zip › C9SC02742D-SI/ESI_xyz_files/input_files/bifurcation/bifur_traj_B.xyz]

13
Title
 C                  0.07651321    0.03166160    0.68610034
 C                  0.03670081    0.03552214   -0.82887751
 C                  1.35465140    0.55341809    0.06124036
 C                 -0.62671766    1.14683128    1.47554273
 C                 -0.65065797    1.14690159   -1.45997252
 F                  0.07206258   -1.13932048    1.46948878
 F                  0.05089813   -1.18063753   -1.42641663
 H                 -0.16198213    2.08238820    1.11698819
 H                 -0.11265811    2.17624521   -1.09070164
 H                 -1.66911752    1.08225926    1.42180422
 H                 -1.80763150    1.23476868   -1.56584540
 H                 -0.50696421    1.00533536    2.47776585
 H                 -0.32769518    1.45180263   -2.38650693
13
Title
 C                  0.08401578    0.03019765    0.68665457
 C                  0.02667073    0.04699016   -0.82796178
 C                  1.34905502    0.55190146    0.05776681
 C                 -0.62288407    1.14906889    1.47423534
 C                 -0.65232064    1.14011037   -1.45863057
 F                  0.07259160   -1.14045866    1.46823475
 F                  0.04781960   -1.18268529   -1.42546856
 H                 -0.18576446    2.04395258    1.16027475
 H                 -0.07647238    2.21747453   -1.11152207
 H                 -1.65549638    1.08666076    1.40732339
 H                 -1.77038153    1.22985337   -1.53420829
 H                 -0.47914487    1.02152480    2.46193886
 H                 -0.29984733    1.44655189   -2.38108969
13
Title
 C                  0.09133390    0.02851072    0.68790901
 C                  0.01685523    0.05836087   -0.82512745
 C                  1.34267948    0.54934315    0.05350365
 C                 -0.61833358    1.15052871    1.47120066
 C                 -0.65423487    1.13588376   -1.45679344
 F                  0.07330129   -1.14122632    1.46636482
 F                  0.04480959   -1.18451179   -1.42449062
 H                 -0.21010802    2.01702900    1.20357203
 H                 -0.05431068    2.24103435   -1.13109485
 H                 -1.65592272    1.09290469    1.38501947
 H                 -1.72390425    1.22327290   -1.49566096
 H                 -0.44032835    1.03405112    2.46939906
 H                 -0.26491120    1.43473007   -2.39536757
13
Title
 C                  0.09809697    0.02668452    0.68985465
 C                  0.00785901    0.06877225   -0.82018923
 C                  1.33574461    0.54576648    0.04848880
 C                 -0.61373122    1.14987956    1.46722286
 C                 -0.65527002    1.13498000   -1.45505248
 F                  0.07418636   -1.14156568    1.46389747
 F                  0.04195953   -1.18590962   -1.42346364
 H                 -0.22682986    2.01837584    1.23908795
 H                 -0.04887095    2.24291981   -1.14860027
 H                 -1.66925660    1.10039144    1.35671701
 H                 -1.68008573    1.21670390   -1.45292876
 H                 -0.39344946    1.04175844    2.49695458
 H                 -0.22726310    1.41447486   -2.42383146
13
Title
 C                  0.10385450    0.02487774    0.69232193
 C                  0.00036121    0.07729217   -0.81346542
 C                  1.32874732    0.54144734    0.04301383
 C                 -0.60973076    1.14669124    1.46354185
 C                 -0.65415707    1.13751417   -1.45417170
 F                  0.07518979   -1.14148442    1.46100969
 F                  0.03941068   -1.18670798   -1.42239903
 H                 -0.23207406    2.05273215    1.26249160
 H                 -0.05970381    2.22376904   -1.16301350
 H                 -1.68847969    1.10821875    1.32656234
 H                 -1.65386702    1.21219669   -1.41032803
 H                 -0.34553448    1.04484566    2.53150584
 H                 -0.19381168    1.38566387   -2.45635612
13
Title
 C                  0.10846103    0.02320506    0.69509389
 C                 -0.00544116    0.08361843   -0.80555871
 C                  1.32207749    0.53671935    0.03737807
 C                 -0.60635706    1.14202668    1.46081519
 C                 -0.65055109    1.14281398   -1.45453775
 F                  0.07624875   -1.14107257    1.45790793
 F                  0.03720966   -1.18689053   -1.42130504
 H                 -0.22983669    2.10649490    1.27603953
 H                 -0.08292804    2.18893594   -1.17401790
 H                 -1.70608094    1.11563861    1.29827291
 H                 -1.65098370    1.21057871   -1.37073121
 H                 -0.30254995    1.04452859    2.56110628
 H                 -0.16901336    1.35024901   -2.48517986
13
Title
 C                  0.11209035    0.02167359    0.69808630
 C                 -0.00981538    0.08802842   -0.79678390
 C                  1.31575962    0.53169005    0.03162136
 C                 -0.60326806    1.13710287    1.45906163
 C                 -0.64497198    1.15015953   -1.45617780
 F                  0.07735052   -1.14041733    1.45465446
 F                  0.03528050   -1.18651994   -1.42015201
 H                 -0.22554095    2.16445819    1.28382563
 H                 -0.11455488    2.14403198   -1.18180473
 H                 -1.71824589    1.12240192    1.27319476
 H                 -1.66667684    1.21135017   -1.33456884
 H                 -0.26630142    1.04193697    2.58097713
 H                 -0.15358994    1.30968261   -2.50769789
13
Title
 C                  0.11494507    0.02024730    0.70133415
 C                 -0.01307335    0.09083650   -0.78712419
 C                  1.30964809    0.52627681    0.02560798
 C                 -0.60015411    1.13261182    1.45816519
 C                 -0.63813952    1.15908419   -1.45908591
 F                  0.07851987   -1.13955930    1.45119766
 F                  0.03352378   -1.18561647   -1.41888432
 H                 -0.22231961    2.21805053    1.28842821
 H                 -0.15164290    2.09380911   -1.18609109
 H                 -1.72344376    1.12850786    1.25145751
 H                 -1.69338609    1.21372342   -1.30166458
 H                 -0.23668637    1.03767833    2.58989797
 H                 -0.14721856    1.26409829   -2.52362304
13
Title
 C                  0.11715187    0.01888458    0.70496510
 C                 -0.01543174    0.09219162   -0.77629684
 C                  1.30353770    0.52024709    0.01907649
 C                 -0.59674877    1.12890800    1.45807921
 C                 -0.63071403    1.16921091   -1.46343932
 F                  0.07981057   -1.13849314    1.44740315
 F                  0.03184643   -1.18410933   -1.41741548
 H                 -0.22174015    2.26298720    1.29106449
 H                 -0.19125995    2.04432250   -1.18526055
 H                 -1.72052480    1.13399507    1.23300749
 H                 -1.72463335    1.21712758   -1.27212022
 H                 -0.21349124    1.03192448    2.58693966
 H                 -0.15016002    1.21241045   -2.53290908
13
Title
 C                  0.11871956    0.01756090    0.70919593
 C                 -0.01698487    0.09200440   -0.76379869
 C                  1.29721700    0.51321439    0.01164056
 C                 -0.59274098    1.12632884    1.45887147
 C                 -0.62345692    1.17987201   -1.46976467
 F                  0.08130753   -1.13717560    1.44306128
 F                  0.03016592   -1.18179883   -1.41561062
 H                 -0.22500012    2.29542421    1.29215486
 H                 -0.22840879    2.00727806   -1.17493014
 H                 -1.70767562    1.13878311    1.21826244
 H                 -1.75487711    1.22123711   -1.24688633
 H                 -0.19738268    1.02451479    2.57000219
 H                 -0.16404805    1.15263531   -2.53482551
13
Title
 C                  0.11947186    0.01637301    0.71400892
 C                 -0.01768838    0.09007818   -0.74990846
 C                  1.29093255    0.50516238    0.00334100
 C                 -0.58801361    1.12545439    1.46056357
 C                 -0.61781947    1.18918716   -1.47838540
 F                  0.08301503   -1.13564410    1.43821828
 F                  0.02852238   -1.17854623   -1.41341607
 H                 -0.23291495    2.30876250    1.29165528
 H                 -0.25328048    2.00301543   -1.14868868
 H                 -1.68411864    1.14230273    1.20904205
 H                 -1.77659919    1.22553476   -1.22943199
 H                 -0.19067007    1.01560510    2.53821994
 H                 -0.19017984    1.08691849   -2.52846994
13
Title
 C                  0.11947178    0.01637299    0.71400865
 C                 -0.01768780    0.09007875   -0.74990894
 C                  1.29093318    0.50516257    0.00334174
 C                 -0.58801325    1.12545375    1.46056288
 C                 -0.61782156    1.18917946   -1.47838562
 F                  0.08301445   -1.13564426    1.43821833
 F                  0.02852247   -1.17854598   -1.41341648
 H                 -0.23290865    2.30878463    1.29165184
 H                 -0.25325666    2.00308309   -1.14865282
 H                 -1.68412125    1.14230372    1.20903931
 H                 -1.77661923    1.22553885   -1.22942486
 H                 -0.19066883    1.01560063    2.53822700
 H                 -0.19017213    1.08691686   -2.52849624
13
Title
 C                  0.11858581    0.01505075    0.72315958
 C                 -0.01721721    0.08296384   -0.72496031
 C                  1.28132549    0.48952960   -0.01216764
 C                 -0.57816898    1.12885515    1.46468087
 C                 -0.61428498    1.19913867   -1.49679337
 F                  0.08631968   -1.13281906    1.42928873
 F                  0.02596365   -1.17080202   -1.40878237
 H                 -0.25582127    2.27754684    1.28692698
 H                 -0.25829164    2.08647557   -1.06721675
 H                 -1.62792182    1.14371940    1.20897743
 H                 -1.77854400    1.23161698   -1.22548161
 H                 -0.20218565    0.99753191    2.46273890
 H                 -0.25903329    0.97361538   -2.50383129
13
Title
 C                  0.11731374    0.01489101    0.72748860
 C                 -0.01656296    0.07849291   -0.71400196
 C                  1.27777514    0.48190898   -0.01944981
 C                 -0.57301262    1.13236011    1.46634797
 C                 -0.61494126    1.20216291   -1.50490017
 F                  0.08793038   -1.13158509    1.42519859
 F                  0.02494877   -1.16651115   -1.40636192
 H                 -0.26817337    2.24277330    1.28309457
 H                 -0.25210045    2.14195327   -1.02682051
 H                 -1.60309638    1.14198875    1.21492300
 H                 -1.76328163    1.23332907   -1.23522628
 H                 -0.21418320    0.98795903    2.43113752
 H                 -0.29614653    0.92648626   -2.49215968
13
Title
 C                  0.11553494    0.01507791    0.73191930
 C                 -0.01578552    0.07340545   -0.70346021
 C                  1.27478630    0.47391357   -0.02689411
 C                 -0.56739755    1.13688769    1.46740927
 C                 -0.61662534    1.20516239   -1.51193212
 F                  0.08962033   -1.13042652    1.42111207
 F                  0.02401513   -1.16174186   -1.40372490
 H                 -0.28019206    2.19866751    1.27784859
 H                 -0.24523876    2.19569227   -0.99157992
 H                 -1.58321446    1.13852958    1.22376452
 H                 -1.73912013    1.23433516   -1.25165533
 H                 -0.22785831    0.97677294    2.40904210
 H                 -0.33490988    0.88267360   -2.48369171
13
Title
 C                  0.11319249    0.01570002    0.73659331
 C                 -0.01496180    0.06762818   -0.69318546
 C                  1.27234473    0.46523298   -0.03474581
 C                 -0.56117381    1.14228588    1.46757580
 C                 -0.61916743    1.20861720   -1.51757801
 F                  0.09145592   -1.12934881    1.41692496
 F                  0.02312965   -1.15632568   -1.40076494
 H                 -0.29037051    2.14851554    1.27023706
 H                 -0.23931073    2.24332221   -0.96457411
 H                 -1.57110221    1.13291021    1.23530326
 H                 -1.70712888    1.23474291   -1.27473720
 H                 -0.24191884    0.96285692    2.40181984
 H                 -0.37529506    0.84123643   -2.48044949
13
Title
 C                  0.11020556    0.01690344    0.74161120
 C                 -0.01419323    0.06112369   -0.68326594
 C                  1.27055185    0.45560333   -0.04316929
 C                 -0.55432487    1.14805060    1.46670364
 C                 -0.62230036    1.21282845   -1.52147586
 F                  0.09349525   -1.12839462    1.41259436
 F                  0.02227598   -1.15010989   -1.39738474
 H                 -0.29567378    2.09977983    1.25836804
 H                 -0.23548316    2.28055594   -0.94953491
 H                 -1.56991593    1.12454126    1.24959652
 H                 -1.67036524    1.23475895   -1.30404628
 H                 -0.25562018    0.94537648    2.41448533
 H                 -0.41690346    0.80240665   -2.48411807
13
Title
 C                  0.10649875    0.01888071    0.74703327
 C                 -0.01362974    0.05394265   -0.67402701
 C                  1.26960244    0.44480794   -0.05224597
 C                 -0.54707579    1.15306312    1.46510210
 C                 -0.62541173    1.21793021   -1.52333946
 F                  0.09578971   -1.12764798    1.40813860
 F                  0.02144597   -1.14298295   -1.39350409
 H                 -0.29110568    2.06620246    1.23899785
 H                 -0.23484211    2.30250639   -0.95098040
 H                 -1.58161119    1.11293739    1.26700295
 H                 -1.63636263    1.23480173   -1.33789916
 H                 -0.26938374    0.92471811    2.44831384
 H                 -0.45879830    0.76789913   -2.49507576
13
Title
 C                  0.10221362    0.02170890    0.75264660
 C                 -0.01347297    0.04656526   -0.66627817
 C                  1.26972667    0.43316706   -0.06158948
 C                 -0.54021499    1.15577932    1.46372378
 C                 -0.62738420    1.22361623   -1.52313782
 F                  0.09828086   -1.12724218    1.40380383
 F                  0.02066406   -1.13522483   -1.38924949
 H                 -0.27212961    2.06322570    1.20975326
 H                 -0.23820645    2.30425192   -0.97254159
 H                 -1.60379420    1.09879666    1.28732697
 H                 -1.61866051    1.23546250   -1.37168902
 H                 -0.28421891    0.90419446    2.49599047
 H                 -0.49784251    0.74196551   -2.51080830
13
Title
 C                  0.09784329    0.02509861    0.75791355
 C                 -0.01382938    0.03989698   -0.66082958
 C                  1.27089195    0.42174748   -0.07029810
 C                 -0.53471126    1.15586437    1.46349726
 C                 -0.62745555    1.22907659   -1.52142167
 F                  0.10074989   -1.12725302    1.40001196
 F                  0.01997661   -1.12764821   -1.38504613
 H                 -0.24170516    2.08889477    1.17446522
 H                 -0.24498960    2.28647210   -1.01145051
 H                 -1.62832504    1.08463678    1.30879338
 H                 -1.62607416    1.23702919   -1.39975355
 H                 -0.30002403    0.88878623    2.54265234
 H                 -0.52959536    0.72843600   -2.52606497
13
Title
 C                  0.09364844    0.02877121    0.76266404
 C                 -0.01464882    0.03424860   -0.65750930
 C                  1.27284755    0.41092174   -0.07812859
 C                 -0.53063050    1.15448479    1.46454394
 C                 -0.62607119    1.23386627   -1.51888648
 F                  0.10312057   -1.12763237    1.39681938
 F                  0.01936880   -1.12058529   -1.38107272
 H                 -0.20687173    2.12665677    1.13904625
 H                 -0.25369897    2.25510178   -1.06186870
 H                 -1.64892693    1.07218383    1.33027364
 H                 -1.65333771    1.23935404   -1.42127720
 H                 -0.31629734    0.88023493    2.57987012
 H                 -0.55346534    0.72655459   -2.53763123
13
Title
 C                  0.08958663    0.03268434    0.76703555
 C                 -0.01589023    0.02948924   -0.65585086
 C                  1.27546412    0.40034955   -0.08537084
 C                 -0.52763005    1.15266712    1.46671541
 C                 -0.62406367    1.23785615   -1.51590945
 F                  0.10546907   -1.12833595    1.39405806
 F                  0.01879207   -1.11387416   -1.37723948
 H                 -0.17178812    2.16461737    1.10657892
 H                 -0.26295831    2.21531911   -1.12070700
 H                 -1.66341349    1.06186480    1.35185845
 H                 -1.69167494    1.24231270   -1.43793495
 H                 -0.33295611    0.87825862    2.60626048
 H                 -0.57084611    0.73455878   -2.54471725
13
Title
 C                  0.08958680    0.03268437    0.76703552
 C                 -0.01589029    0.02948921   -0.65585106
 C                  1.27546405    0.40034971   -0.08537078
 C                 -0.52762940    1.15266902    1.46671443
 C                 -0.62406437    1.23785808   -1.51590859
 F                  0.10546910   -1.12833595    1.39405815
 F                  0.01879194   -1.11387423   -1.37723949
 H                 -0.17179425    2.16459639    1.10658552
 H                 -0.26296724    2.21529357   -1.12071285
 H                 -1.66341692    1.06186502    1.35185832
 H                 -1.69165936    1.24231163   -1.43793864
 H                 -0.33295352    0.87825758    2.60626890
 H                 -0.57084368    0.73456088   -2.54472072
13
Title
 C                  0.08141071    0.04159546    0.77518879
 C                 -0.01983478    0.02238736   -0.65675637
 C                  1.28294073    0.37790986   -0.09939325
 C                 -0.52409507    1.14979719    1.47465998
 C                 -0.62138469    1.24172070   -1.50948009
 F                  0.11057741   -1.13082526    1.38926085
 F                  0.01752154   -1.10053872   -1.36942745
 H                 -0.10730567    2.21907298    1.05593353
 H                 -0.27402259    2.13353400   -1.25944533
 H                 -1.66983907    1.04869309    1.39713981
 H                 -1.77678793    1.25062992   -1.46084755
 H                 -0.36774878    0.89485524    2.62523448
 H                 -0.58897401    0.77948716   -2.54399134
13
Title
 C                  0.07721998    0.04674274    0.77895989
 C                 -0.02274683    0.02049648   -0.65944303
 C                  1.28811234    0.36517079   -0.10652109
 C                 -0.52357389    1.14955801    1.48090449
 C                 -0.62279218    1.23921712   -1.50655884
 F                  0.11355545   -1.13276454    1.38711086
 F                  0.01671848   -1.09369735   -1.36529934
 H                 -0.08134198    2.22648670    1.04159900
 H                 -0.26546631    2.11550321   -1.33552391
 H                 -1.65889157    1.04744178    1.42082756
 H                 -1.81247014    1.25668488   -1.46685798
 H                 -0.38502492    0.91569390    2.61490366
 H                 -0.58893631    0.81761936   -2.53539166
13
Title
 C                  0.07346109    0.05177759    0.78199233
 C                 -0.02605082    0.02038439   -0.66334307
 C                  1.29380124    0.35239676   -0.11305175
 C                 -0.52390529    1.15060882    1.48812789
 C                 -0.62713391    1.23262697   -1.50422579
 F                  0.11659759   -1.13502535    1.38531681
 F                  0.01582013   -1.08749820   -1.36146385
 H                 -0.06471035    2.21559140    1.03850946
 H                 -0.24153992    2.13023673   -1.40585880
 H                 -1.63979532    1.05095047    1.44185818
 H                 -1.83314955    1.26384001   -1.46803841
 H                 -0.39885251    0.94341258    2.59290825
 H                 -0.58249389    0.86059717   -2.52400192
13
Title
 C                  0.07043852    0.05621255    0.78406618
 C                 -0.02937670    0.02199746   -0.66779347
 C                  1.29940821    0.34056541   -0.11854457
 C                 -0.52475842    1.15280698    1.49535565
 C                 -0.63360049    1.22373087   -1.50224491
 F                  0.11946177   -1.13735300    1.38393836
 F                  0.01488685   -1.08243120   -1.35823285
 H                 -0.05804850    2.19016714    1.04549702
 H                 -0.20840389    2.16687361   -1.46625074
 H                 -1.61802794    1.05833212    1.45810626
 H                 -1.83749652    1.27142889   -1.46498946
 H                 -0.40730973    0.97378324    2.56669011
 H                 -0.57167105    0.90101628   -2.51454527
13
Title
 C                  0.06802451    0.06012397    0.78534487
 C                 -0.03269447    0.02511820   -0.67256758
 C                  1.30492723    0.32936401   -0.12325043
 C                 -0.52583569    1.15597026    1.50230472
 C                 -0.64139070    1.21411832   -1.50021710
 F                  0.12221010   -1.13972240    1.38284937
 F                  0.01390251   -1.07829478   -1.35549400
 H                 -0.05931929    2.15440047    1.06017272
 H                 -0.17268207    2.20997374   -1.51951705
 H                 -1.59727374    1.06871913    1.47004006
 H                 -1.82863504    1.27938619   -1.45862965
 H                 -0.41039120    1.00530574    2.54196782
 H                 -0.55779206    0.93693895   -2.50986216
13
Title
 C                  0.06609228    0.06364760    0.78594790
 C                 -0.03607208    0.02975311   -0.67767303
 C                  1.31050382    0.31829771   -0.12742864
 C                 -0.52697511    1.16003208    1.50889186
 C                 -0.65015699    1.20453767   -1.49793798
 F                  0.12495612   -1.14218481    1.38194792
 F                  0.01282831   -1.07488471   -1.35311631
 H                 -0.06707678    2.11075571    1.08117728
 H                 -0.13805063    2.25059089   -1.56765495
 H                 -1.58010165    1.08188943    1.47816489
 H                 -1.80865446    1.28790143   -1.44923199
 H                 -0.40781701    1.03779393    2.52325225
 H                 -0.54113884    0.96826256   -2.51157436
13
Title
 C                  0.06460548    0.06683083    0.78590338
 C                 -0.03954774    0.03605036   -0.68314014
 C                  1.31623254    0.30703210   -0.13120669
 C                 -0.52810068    1.16487326    1.51500994
 C                 -0.65967402    1.19538689   -1.49538914
 F                  0.12777847   -1.14477945    1.38117621
 F                  0.01162497   -1.07213495   -1.35104327
 H                 -0.08001501    2.06233237    1.10716564
 H                 -0.10686105    2.28347927   -1.61080891
 H                 -1.56922130    1.09789603    1.48252787
 H                 -1.77918422    1.29722388   -1.43668381
 H                 -0.39873679    1.07109437    2.51526884
 H                 -0.52174485    0.99481270   -2.52045264
13
Title
 C                  0.06359311    0.06966090    0.78519016
 C                 -0.04312379    0.04425203   -0.68900587
 C                  1.32216468    0.29530975   -0.13463576
 C                 -0.52927435    1.17015984    1.52068575
 C                 -0.66964793    1.18690921   -1.49272606
 F                  0.13073701   -1.14753551    1.38049456
 F                  0.01024623   -1.07006284   -1.34926070
 H                 -0.09582717    2.01489138    1.13570786
 H                 -0.08097274    2.30489444   -1.64810196
 H                 -1.56732065    1.11697091    1.48297235
 H                 -1.74285692    1.30779978   -1.42060603
 H                 -0.38204795    1.10509563    2.52220262
 H                 -0.49978554    1.01629828   -2.53603718
13
Title
 C                  0.06313671    0.07209368    0.78373900
 C                 -0.04679154    0.05476248   -0.69535767
 C                  1.32836344    0.28280430   -0.13773840
 C                 -0.53081675    1.17520973    1.52635876
 C                 -0.67959915    1.17923910   -1.49029341
 F                  0.13390816   -1.15049700    1.37986323
 F                  0.00862034   -1.06873631   -1.34777000
 H                 -0.11011636    1.97873411    1.16242557
 H                 -0.06215897    2.31133425   -1.67804724
 H                 -1.57648183    1.13970687    1.47929824
 H                 -1.70469839    1.32065179   -1.40012301
 H                 -0.35659120    1.14001582    2.54620377
 H                 -0.47574341    1.03231404   -2.55648106
13
Title
 C                  0.06338543    0.07399306    0.78147669
 C                 -0.05041553    0.06784863   -0.70215900
 C                  1.33473250    0.26942796   -0.14043180
 C                 -0.53331690    1.17886086    1.53288710
 C                 -0.68840897    1.17266654   -1.48874169
 F                  0.13730474   -1.15364246    1.37924912
 F                  0.00668728   -1.06829718   -1.34661834
 H                 -0.11578405    1.96991177    1.18014404
 H                 -0.05297637    2.29859746   -1.69761370
 H                 -1.59687485    1.16642428    1.47158033
 H                 -1.67487461    1.33745300   -1.37421549
 H                 -0.32239517    1.17529751    2.58492491
 H                 -0.45145402    1.04171426   -2.57789588
13
Title
 C                  0.06338526    0.07399302    0.78147676
 C                 -0.05041620    0.06784973   -0.70215950
 C                  1.33473276    0.26942738   -0.14043178
 C                 -0.53331990    1.17885597    1.53288970
 C                 -0.68840923    1.17266436   -1.48874116
 F                  0.13730507   -1.15364256    1.37924906
 F                  0.00668737   -1.06829728   -1.34661827
 H                 -0.11575419    1.96996161    1.18012010
 H                 -0.05296372    2.29861776   -1.69761987
 H                 -1.59687633    1.16642737    1.47158135
 H                 -1.67488379    1.33745110   -1.37421714
 H                 -0.32239213    1.17530416    2.58492309
 H                 -0.45145135    1.04171856   -2.57789612
13
Title
 C                  0.06594109    0.07559466    0.77561610
 C                 -0.05578639    0.09631430   -0.71451059
 C                  1.34545212    0.24458034   -0.14373394
 C                 -0.54106514    1.18014382    1.54885709
 C                 -0.69687924    1.16498123   -1.49065951
 F                  0.14357569   -1.15927416    1.37809967
 F                  0.00249705   -1.06994504   -1.34553633
 H                 -0.09411016    2.04575729    1.17652960
 H                 -0.06682502    2.22166972   -1.69622763
 H                 -1.64665223    1.22098295    1.45170809
 H                 -1.67795165    1.38158108   -1.31434577
 H                 -0.24999118    1.23269394    2.66093165
 H                 -0.41905809    1.03802196   -2.60155006
13
Title
 C                  0.06791400    0.07556711    0.77251615
 C                 -0.05731860    0.10984925   -0.71962506
 C                  1.34950212    0.23381472   -0.14447463
 C                 -0.54519408    1.17985208    1.55748935
 C                 -0.69740619    1.16363061   -1.49388083
 F                  0.14625251   -1.16157773    1.37753020
 F                  0.00040729   -1.07152911   -1.34541618
 H                 -0.07912330    2.10062799    1.16612424
 H                 -0.08464320    2.16869694   -1.67927353
 H                 -1.66535444    1.24557752    1.44300959
 H                 -1.70169268    1.40549161   -1.28475431
 H                 -0.21939054    1.25299101    2.68445465
 H                 -0.41348403    1.02751650   -2.60184483
13
Title
 C                  0.07028726    0.07519369    0.76930305
 C                 -0.05818938    0.12311761   -0.72429169
 C                  1.35295550    0.22354736   -0.14478386
 C                 -0.54915311    1.18010229    1.56651317
 C                 -0.69682520    1.16354072   -1.49831407
 F                  0.14876768   -1.16367263    1.37691086
 F                 -0.00175824   -1.07344853   -1.34545097
 H                 -0.06707846    2.15391744    1.15574121
 H                 -0.10668328    2.11028088   -1.65363148
 H                 -1.67794229    1.26885415    1.43583035
 H                 -1.73012202    1.42913261   -1.25628803
 H                 -0.19278139    1.26907094    2.69734419
 H                 -0.41445839    1.01212410   -2.59610430
13
Title
 C                  0.07312060    0.07454365    0.76590669
 C                 -0.05838735    0.13639516   -0.72866047
 C                  1.35594139    0.21334585   -0.14469830
 C                 -0.55286721    1.18138645    1.57609204
 C                 -0.69593807    1.16448822   -1.50389428
 F                  0.15121845   -1.16563780    1.37619807
 F                 -0.00409106   -1.07568857   -1.34559698
 H                 -0.05988966    2.20177675    1.14726963
 H                 -0.13059413    2.04976417   -1.61929161
 H                 -1.68354658    1.29125650    1.43053006
 H                 -1.75815771    1.45160525   -1.22952348
 H                 -0.17007006    1.28143882    2.69917483
 H                 -0.42230229    0.99135257   -2.58525012
13
Title
 C                  0.07655532    0.07364790    0.76222753
 C                 -0.05779478    0.14994870   -0.73282823
 C                  1.35851220    0.20277595   -0.14418484
 C                 -0.55626031    1.18420528    1.58648236
 C                 -0.69564151    1.16609230   -1.51066570
 F                  0.15369312   -1.16753099    1.37533200
 F                 -0.00671602   -1.07828889   -1.34583049
 H                 -0.05927783    2.24136063    1.14213631
 H                 -0.15185168    1.99409425   -1.57518716
 H                 -1.68080257    1.31309293    1.42772424
 H                 -1.78166324    1.47194123   -1.20528050
 H                 -0.15156699    1.29004120    2.68855358
 H                 -0.43825750    0.96384755   -2.57008062
13
Title
 C                  0.08075559    0.07254441    0.75822012
 C                 -0.05617422    0.16370779   -0.73674997
 C                  1.36058971    0.19155889   -0.14314974
 C                 -0.55909241    1.18918064    1.59775167
 C                 -0.69727787    1.16755973   -1.51861709
 F                  0.15622895   -1.16935388    1.37424082
 F                 -0.00975556   -1.08127312   -1.34613065
 H                 -0.06756732    2.26826187    1.14214203
 H                 -0.16096349    1.95847524   -1.51988635
 H                 -1.66785007    1.33401067    1.42855230
 H                 -1.79570493    1.48833660   -1.18543685
 H                 -0.13844339    1.29408004    2.66354907
 H                 -0.46423427    0.92799015   -2.55224584
13
Title
 C                  0.08538578    0.07143042    0.75431718
 C                 -0.05351814    0.17600120   -0.73994907
 C                  1.36188929    0.18065714   -0.14163781
 C                 -0.56078879    1.19620194    1.60851619
 C                 -0.70188445    1.16798786   -1.52679152
 F                  0.15858151   -1.17090968    1.37297705
 F                 -0.01298445   -1.08430455   -1.34643711
 H                 -0.08525674    2.27645177    1.14855812
 H                 -0.14803187    1.96061451   -1.45804778
 H                 -1.64622323    1.35139262    1.43384109
 H                 -1.79525849    1.49750683   -1.17368920
 H                 -0.13233397    1.29270214    2.62800501
 H                 -0.49832177    0.88695485   -2.53667214
13
Title
 C                  0.08987918    0.07052062    0.75098805
 C                 -0.05023805    0.18546897   -0.74214891
 C                  1.36237621    0.17112114   -0.13988786
 C                 -0.56114959    1.20421446    1.61724275
 C                 -0.70856308    1.16782161   -1.53404005
 F                  0.16052810   -1.17206454    1.37167886
 F                 -0.01605603   -1.08699107   -1.34668977
 H                 -0.10875764    2.26732724    1.15989974
 H                 -0.11932604    1.99240596   -1.39799451
 H                 -1.62227446    1.36365568    1.44253769
 H                 -1.78201988    1.49893678   -1.17058508
 H                 -0.13149723    1.28713024    2.59233967
 H                 -0.53488149    0.84680146   -2.52756991
13
Title
 C                  0.09425080    0.06983820    0.74815956
 C                 -0.04647931    0.19259712   -0.74356988
 C                  1.36224263    0.16258748   -0.13796775
 C                 -0.56037073    1.21287482    1.62391516
 C                 -0.71624103    1.16809300   -1.54031589
 F                  0.16216395   -1.17290619    1.37034076
 F                 -0.01902427   -1.08937127   -1.34688566
 H                 -0.13591020    2.24561818    1.17470531
 H                 -0.08577710    2.03646911   -1.34176256
 H                 -1.60005362    1.37188684    1.45373925
 H                 -1.75997372    1.49437936   -1.17393836
 H                 -0.13251463    1.27871524    2.56284083
 H                 -0.57248079    0.80843530   -2.52502654
13
Title
 C                  0.09869112    0.06937879    0.74569595
 C                 -0.04214866    0.19791022   -0.74439708
 C                  1.36157489    0.15451016   -0.13582495
 C                 -0.55851431    1.22228352    1.62864332
 C                 -0.72442000    1.16950200   -1.54581189
 F                  0.16360137   -1.17350685    1.36889821
 F                 -0.02204704   -1.09156141   -1.34703270
 H                 -0.16617014    2.21389891    1.19238132
 H                 -0.05358627    2.08316501   -1.28969152
 H                 -1.58213519    1.37690871    1.46740219
 H                 -1.73152980    1.48486588   -1.18231203
 H                 -0.13262839    1.26772008    2.54385470
 H                 -0.61197724    0.77113290   -2.52829987
13
Title
 C                  0.09869116    0.06937894    0.74569599
 C                 -0.04214865    0.19791008   -0.74439692
 C                  1.36157482    0.15451016   -0.13582501
 C                 -0.55851458    1.22228400    1.62864256
 C                 -0.72441928    1.16950461   -1.54581081
 F                  0.16360147   -1.17350668    1.36889829
 F                 -0.02204721   -1.09156146   -1.34703258
 H                 -0.16617405    2.21388599    1.19238653
 H                 -0.05359849    2.08314957   -1.28969565
 H                 -1.58212915    1.37690822    1.46740319
 H                 -1.73152133    1.48485909   -1.18232037
 H                 -0.13262747    1.26772013    2.54385539
 H                 -0.61198042    0.77112959   -2.52830342
13
Title
 C                  0.10844701    0.06932402    0.74180896
 C                 -0.03103584    0.20334485   -0.74455471
 C                  1.35848004    0.13834477   -0.13050041
 C                 -0.55103547    1.24338251    1.63171430
 C                 -0.74061308    1.17750307   -1.55510981
 F                  0.16606319   -1.17398000    1.36539588
 F                 -0.02885209   -1.09558990   -1.34717199
 H                 -0.23134600    2.13309357    1.23129744
 H                 -0.00830796    2.16534645   -1.20395965
 H                 -1.57245298    1.37623042    1.50443210
 H                 -1.66907089    1.45383172   -1.20910327
 H                 -0.12162445    1.23528160    2.55666439
 H                 -0.70122223    0.70069995   -2.54844508
13
Title
 C                  0.11421701    0.07000609    0.74062442
 C                 -0.02356539    0.20274947   -0.74396713
 C                  1.35572032    0.12957301   -0.12695356
 C                 -0.54479424    1.25420069    1.63013523
 C                 -0.74700524    1.18497484   -1.55953415
 F                  0.16709467   -1.17370136    1.36307788
 F                 -0.03307899   -1.09746192   -1.34713782
 H                 -0.25845394    2.10363511    1.24367621
 H                 -0.00387547    2.19282341   -1.17690487
 H                 -1.58901683    1.36689735    1.53125527
 H                 -1.65224523    1.43528925   -1.22176724
 H                 -0.10905964    1.21034403    2.59565616
 H                 -0.75413229    0.67116730   -2.56161958
13
Title
 C                  0.12033703    0.07143261    0.74047378
 C                 -0.01503106    0.19903822   -0.74318132
 C                  1.35212781    0.12077073   -0.12282799
 C                 -0.53721130    1.26219954    1.62780056
 C                 -0.74966294    1.19460598   -1.56397530
 F                  0.16783454   -1.17289641    1.36038612
 F                 -0.03782784   -1.09900951   -1.34700756
 H                 -0.26828811    2.11353085    1.23726245
 H                 -0.02071310    2.20113718   -1.17150151
 H                 -1.61970962    1.34758604    1.56482973
 H                 -1.66747628    1.42005780   -1.22516023
 H                 -0.09673902    1.17976791    2.64777123
 H                 -0.80863970    0.65417001   -2.57062597
13
Title
 C                  0.12544201    0.07329444    0.74142298
 C                 -0.00750223    0.19338865   -0.74267956
 C                  1.34866607    0.11375573   -0.11903907
 C                 -0.53031069    1.26557562    1.62633740
 C                 -0.74846748    1.20394602   -1.56747605
 F                  0.16814642   -1.17175840    1.35792949
 F                 -0.04208661   -1.09992668   -1.34682621
 H                 -0.26014212    2.15958076    1.21498636
 H                 -0.05390491    2.18973425   -1.18857245
 H                 -1.64816544    1.32269370    1.59745174
 H                 -1.70784448    1.41071017   -1.21857754
 H                 -0.09144378    1.15236087    2.68822050
 H                 -0.85127156    0.65422469   -2.57132772
13
Title
 C                  0.12962929    0.07539210    0.74312130
 C                 -0.00108868    0.18684214   -0.74258005
 C                  1.34555372    0.10818483   -0.11562838
 C                 -0.52416405    1.26654139    1.62561186
 C                 -0.74566731    1.21264078   -1.56990543
 F                  0.16816526   -1.17044400    1.35574640
 F                 -0.04586400   -1.10039678   -1.34663167
 H                 -0.24499093    2.21581950    1.18924688
 H                 -0.09559724    2.16689062   -1.21992984
 H                 -1.66747808    1.29566177    1.62734749
 H                 -1.75402217    1.40350916   -1.20819487
 H                 -0.09251355    1.12980920    2.71272041
 H                 -0.88301034    0.66597557   -2.56597521
13
Title
 C                  0.13329210    0.07776229    0.74545856
 C                  0.00467645    0.17951643   -0.74288881
 C                  1.34266517    0.10342221   -0.11235218
 C                 -0.51827338    1.26659709    1.62522150
 C                 -0.74249436    1.22106860   -1.57138022
 F                  0.16797500   -1.16894936    1.35369102
 F                 -0.04945480   -1.10057336   -1.34643466
 H                 -0.22831151    2.27001159    1.16570142
 H                 -0.14317237    2.13737863   -1.26215400
 H                 -1.67717716    1.26684231    1.65554079
 H                 -1.79769656    1.39596875   -1.19717067
 H                 -0.09837419    1.11095368    2.72384123
 H                 -0.90738659    0.68636474   -2.55646577
13
Title
 C                  0.13664060    0.08049058    0.74846194
 C                  0.01005865    0.17132530   -0.74365318
 C                  1.33992564    0.09914433   -0.10904639
 C                 -0.51232809    1.26636929    1.62495967
 C                 -0.73965809    1.22926187   -1.57192442
 F                  0.16759527   -1.16723276    1.35167384
 F                 -0.05305522   -1.10051777   -1.34624417
 H                 -0.21235678    2.31686220    1.14685747
 H                 -0.19451820    2.10565419   -1.31397328
 H                 -1.67680452    1.23612004    1.68255426
 H                 -1.83500334    1.38699080   -1.18683022
 H                 -0.10823010    1.09523981    2.72268074
 H                 -0.92607226    0.71438292   -2.54398507
13
Title
 C                  0.13980636    0.08371638    0.75225416
 C                  0.01523472    0.16206781   -0.74497936
 C                  1.33729271    0.09516106   -0.10556349
 C                 -0.50606916    1.26614012    1.62469057
 C                 -0.73787281    1.23683737   -1.57148656
 F                  0.16700846   -1.16521813    1.34962613
 F                 -0.05684348   -1.10024847   -1.34607390
 H                 -0.19835270    2.35304117    1.13443396
 H                 -0.24599227    2.07937623   -1.37470077
 H                 -1.66527025    1.20314836    1.70856014
 H                 -1.86319340    1.37590871   -1.17783978
 H                 -0.12161785    1.08257488    2.70917802
 H                 -0.93984074    0.74992135   -2.52977875
13
Title
 C                  0.14284810    0.08761781    0.75700540
 C                  0.02028410    0.15155981   -0.74703647
 C                  1.33478523    0.09138852   -0.10177622
 C                 -0.49927696    1.26606514    1.62424020
 C                 -0.73816505    1.24273003   -1.56986974
 F                  0.16617019   -1.16280785    1.34750808
 F                 -0.06098212   -1.09976399   -1.34595185
 H                 -0.18757143    2.37449688    1.13058832
 H                 -0.29030790    2.07308927   -1.44321771
 H                 -1.64098971    1.16781355    1.73305997
 H                 -1.87878473    1.36227355   -1.17078491
 H                 -0.13776203    1.07337233    2.68293369
 H                 -0.94890961    0.79266834   -2.51616192
13
Title
 C                  0.14555798    0.09202129    0.76241751
 C                  0.02484983    0.14063798   -0.74979196
 C                  1.33265261    0.08807888   -0.09789548
 C                 -0.49232364    1.26623144    1.62335745
 C                 -0.74135116    1.24535979   -1.56684824
 F                  0.16510991   -1.16012006    1.34547681
 F                 -0.06526839   -1.09912508   -1.34592715
 H                 -0.18193386    2.37643519    1.13719885
 H                 -0.31682362    2.10203670   -1.51316137
 H                 -1.60617130    1.13323789    1.75327995
 H                 -1.87798288    1.34716778   -1.16650138
 H                 -0.15345822    1.06853539    2.64815588
 H                 -0.95326055    0.83731782   -2.50803376
13
Title
 C                  0.14555769    0.09202037    0.76241658
 C                  0.02484917    0.14064035   -0.74979156
 C                  1.33265314    0.08807895   -0.09789623
 C                 -0.49232363    1.26622999    1.62335869
 C                 -0.74135170    1.24535306   -1.56684779
 F                  0.16510989   -1.16012082    1.34547694
 F                 -0.06526811   -1.09912477   -1.34592730
 H                 -0.18192606    2.37645431    1.13718868
 H                 -0.31679806    2.10209324   -1.51316446
 H                 -1.60618573    1.13324511    1.75327596
 H                 -1.87799787    1.34717506   -1.16649664
 H                 -0.15345635    1.06853818    2.64815988
 H                 -0.95326000    0.83731274   -2.50802972
13
Title
 C                  0.14950557    0.10083254    0.77297376
 C                  0.03161216    0.12166669   -0.75620292
 C                  1.33004086    0.08342524   -0.09096349
 C                 -0.47972528    1.26711623    1.61953645
 C                 -0.75287523    1.24332065   -1.55716525
 F                  0.16273602   -1.15481205    1.34226057
 F                 -0.07313457   -1.09785237   -1.34624884
 H                 -0.18569952    2.33252835    1.17331375
 H                 -0.32645490    2.22399032   -1.63670310
 H                 -1.53260916    1.07760217    1.77572804
 H                 -1.83824718    1.31942577   -1.16463842
 H                 -0.16962946    1.06863664    2.58690117
 H                 -0.95317051    0.90862374   -2.51866298
13
Title
 C                  0.15104431    0.10535205    0.77811601
 C                  0.03425291    0.11331502   -0.75978380
 C                  1.32935551    0.08174884   -0.08770648
 C                 -0.47358892    1.26767973    1.61619807
 C                 -0.75961505    1.24132673   -1.55081364
 F                  0.16141184   -1.15209808    1.34095885
 F                 -0.07696537   -1.09730279   -1.34661319
 H                 -0.19305735    2.29449336    1.19903087
 H                 -0.32476420    2.28953781   -1.69249706
 H                 -1.50011683    1.05433313    1.78023242
 H                 -1.80660194    1.30696551   -1.16488312
 H                 -0.16779777    1.07087065    2.56824681
 H                 -0.95071538    0.93570687   -2.53603432
13
Title
 C                  0.15246707    0.11016432    0.78332825
 C                  0.03664501    0.10536859   -0.76372565
 C                  1.32900670    0.08035571   -0.08439580
 C                 -0.46710890    1.26808556    1.61163335
 C                 -0.76656437    1.23955970   -1.54364516
 F                  0.15992551   -1.14918997    1.33979081
 F                 -0.08097661   -1.09684541   -1.34715855
 H                 -0.20320065    2.24907606    1.22859115
 H                 -0.32399723    2.34946718   -1.74546245
 H                 -1.47297363    1.03230239    1.78120567
 H                 -1.77046431    1.29534120   -1.16424858
 H                 -0.15784888    1.07365068    2.56049018
 H                 -0.94661647    0.95874065   -2.55972974
13
Title
 C                  0.15389385    0.11549844    0.78874467
 C                  0.03892078    0.09764737   -0.76819017
 C                  1.32900730    0.07920245   -0.08087496
 C                 -0.45990168    1.26780057    1.60569410
 C                 -0.77346237    1.23829976   -1.53583943
 F                  0.15818099   -1.14591653    1.33873580
 F                 -0.08540497   -1.09653047   -1.34796558
 H                 -0.21528926    2.20031785    1.26066281
 H                 -0.32621960    2.40041441   -1.79566897
 H                 -1.45345537    1.01036640    1.77872733
 H                 -1.73344097    1.28476521   -1.16050003
 H                 -0.13793443    1.07690798    2.56534283
 H                 -0.94017201    0.97871172   -2.58809658
13
Title
 C                  0.15552708    0.12182637    0.79461260
 C                  0.04126009    0.08993077   -0.77354798
 C                  1.32945751    0.07828471   -0.07685670
 C                 -0.45133211    1.26536889    1.59829555
 C                 -0.77984737    1.23780449   -1.52759115
 F                  0.15596239   -1.14191656    1.33779141
 F                 -0.09072271   -1.09647060   -1.34922616
 H                 -0.22742015    2.15810775    1.29232923
 H                 -0.33390769    2.43840666   -1.84295095
 H                 -1.44475039    0.98709788    1.77210157
 H                 -1.70267828    1.27582466   -1.14875145
 H                 -0.10448298    1.08134533    2.58432319
 H                 -0.92987777    0.99648224   -2.61905471
13
Title
 C                  0.15766143    0.12952614    0.80080693
 C                  0.04379037    0.08267061   -0.78007824
 C                  1.33057923    0.07774476   -0.07214008
 C                 -0.44106140    1.25742634    1.59032663
 C                 -0.78414203    1.23858316   -1.52004239
 F                  0.15299323   -1.13677457    1.33708359
 F                 -0.09744463   -1.09694722   -1.35127094
 H                 -0.23409066    2.15071902    1.31387878
 H                 -0.35091602    2.45167689   -1.88150826
 H                 -1.45182938    0.96292775    1.75983662
 H                 -1.69573108    1.27070048   -1.11963321
 H                 -0.05409565    1.08873205    2.61572936
 H                 -0.91382170    1.01105573   -2.64557488
13
Title
 C                  0.16004454    0.13660191    0.80539514
 C                  0.04601694    0.07818903   -0.78605709
 C                  1.33213753    0.07777243   -0.06791702
 C                 -0.43178675    1.24441326    1.58511195
 C                 -0.78465135    1.24062107   -1.51599311
 F                  0.14990735   -1.13162105    1.33688228
 F                 -0.10409498   -1.09803380   -1.35376016
 H                 -0.23148923    2.19329107    1.31513074
 H                 -0.37393865    2.43127983   -1.89672640
 H                 -1.46955758    0.94590386    1.74504120
 H                 -1.72045405    1.27161586   -1.07801592
 H                 -0.00289248    1.09855126    2.64187201
 H                 -0.89642415    1.01796632   -2.65370307
13
Title
 C                  0.16254955    0.14233742    0.80811390
 C                  0.04791986    0.07633079   -0.79091880
 C                  1.33381417    0.07819279   -0.06451752
 C                 -0.42413135    1.23031184    1.58271629
 C                 -0.78317266    1.24332459   -1.51470029
 F                  0.14702312   -1.12694300    1.33708985
 F                 -0.11008210   -1.09949958   -1.35635805
 H                 -0.22601930    2.25254519    1.30594736
 H                 -0.39802449    2.38933768   -1.89203884
 H                 -1.48727634    0.93711669    1.73053825
 H                 -1.75599275    1.27620370   -1.03667668
 H                  0.03976328    1.10927221    2.65479068
 H                 -0.88117967    1.01812042   -2.64573298
13
Title
 C                  0.16537392    0.14718291    0.80943334
 C                  0.04975025    0.07633494   -0.79511399
 C                  1.33561447    0.07890121   -0.06160390
 C                 -0.41727819    1.21641496    1.58217794
 C                 -0.78111304    1.24650338   -1.51482168
 F                  0.14415126   -1.12239433    1.33760972
 F                 -0.11587162   -1.10129734   -1.35914944
 H                 -0.22166572    2.30878597    1.29361349
 H                 -0.42248251    2.33256157   -1.87247965
 H                 -1.50152478    0.93454034    1.71624011
 H                 -1.79025042    1.28282090   -0.99952200
 H                  0.07562106    1.12074115    2.65576723
 H                 -0.86813456    1.01272816   -2.62656650
13
Title
 C                  0.16870623    0.15130755    0.80944481
 C                  0.05165216    0.07798425   -0.79887461
 C                  1.33758373    0.07988139   -0.05902694
 C                 -0.41085789    1.20318015    1.58317043
 C                 -0.77914541    1.24992835   -1.51559550
 F                  0.14115158   -1.11774568    1.33843279
 F                 -0.12177146   -1.10343866   -1.36223192
 H                 -0.21983141    2.35368423    1.28077959
 H                 -0.44621908    2.26502554   -1.83954889
 H                 -1.51059484    0.93748797    1.70205914
 H                 -1.81772954    1.29080379   -0.96854554
 H                  0.10566058    1.13293816    2.64520957
 H                 -0.85760275    1.00135675   -2.59895618
13
Title
 C                  0.16870551    0.15130618    0.80944474
 C                  0.05165119    0.07798365   -0.79887336
 C                  1.33758311    0.07988048   -0.05902859
 C                 -0.41085854    1.20318572    1.58316941
 C                 -0.77914544    1.24993166   -1.51559650
 F                  0.14115287   -1.11774732    1.33843240
 F                 -0.12177059   -1.10343792   -1.36223085
 H                 -0.21982960    2.35366426    1.28078280
 H                 -0.44622506    2.26499358   -1.83953890
 H                 -1.51059802    0.93748843    1.70206395
 H                 -1.81772052    1.29080279   -0.96855640
 H                  0.10565687    1.13293250    2.64522528
 H                 -0.85760598    1.00136039   -2.59896196
13
Title
 C                  0.17789908    0.15722467    0.80471301
 C                  0.05612866    0.08674084   -0.80550155
 C                  1.34234605    0.08281479   -0.05479814
 C                 -0.39872921    1.17979994    1.58978801
 C                 -0.77786155    1.25432394   -1.51595910
 F                  0.13422283   -1.10735069    1.34122217
 F                 -0.13497564   -1.10893029   -1.36977337
 H                 -0.22637754    2.38828828    1.25757716
 H                 -0.47601814    2.13445483   -1.73638905
 H                 -1.50667654    0.96073714    1.67480660
 H                 -1.83752607    1.30967038   -0.93303859
 H                  0.14864327    1.15935146    2.58754613
 H                 -0.84800180    0.95276370   -2.52949364
13
Title
 C                  0.18404759    0.15847543    0.79937001
 C                  0.05878356    0.09410147   -0.80822727
 C                  1.34520412    0.08481727   -0.05341733
 C                 -0.39334265    1.17110610    1.59519775
 C                 -0.78034566    1.25137758   -1.51326546
 F                  0.13021449   -1.10153775    1.34330333
 F                 -0.14237475   -1.11216627   -1.37427395
 H                 -0.23549723    2.36659674    1.24904018
 H                 -0.46335631    2.11835115   -1.67418563
 H                 -1.49123526    0.98086546    1.66396072
 H                 -1.82262025    1.31926954   -0.93403377
 H                  0.16058942    1.17230211    2.54361774
 H                 -0.85220679    0.91152295   -2.49863636
13
Title
 C                  0.18989789    0.15838574    0.79331457
 C                  0.06116874    0.10157679   -0.81006715
 C                  1.34781402    0.08672897   -0.05285277
 C                 -0.38946606    1.16615748    1.60016613
 C                 -0.78455662    1.24484056   -1.50878827
 F                  0.12665005   -1.09648617    1.34539738
 F                 -0.14881915   -1.11493191   -1.37829649
 H                 -0.24570709    2.32598309    1.24402880
 H                 -0.43120928    2.14810066   -1.62084138
 H                 -1.47279997    1.00060720    1.65807361
 H                 -1.79687945    1.32634795   -0.94551094
 H                  0.16705421    1.18195022    2.50606258
 H                 -0.86126200    0.86888268   -2.48087659
13
Title
 C                  0.19526738    0.15746186    0.78713609
 C                  0.06328125    0.10865600   -0.81127594
 C                  1.35018577    0.08849862   -0.05288811
 C                 -0.38670337    1.16372433    1.60420346
 C                 -0.78923546    1.23708000   -1.50356961
 F                  0.12350209   -1.09211573    1.34741950
 F                 -0.15440287   -1.11722178   -1.38183620
 H                 -0.25565554    2.27692116    1.24100347
 H                 -0.39151461    2.19567327   -1.57431749
 H                 -1.45539851    1.01826397    1.65616406
 H                 -1.76771597    1.33124848   -0.96166587
 H                  0.17217562    1.18892670    2.47889785
 H                 -0.87260621    0.82863097   -2.47236773
13
Title
 C                  0.20048184    0.15592319    0.78067547
 C                  0.06529201    0.11565078   -0.81209537
 C                  1.35252348    0.09024680   -0.05340373
 C                 -0.38458750    1.16281057    1.60744560
 C                 -0.79385519    1.22900176   -1.49787046
 F                  0.12049791   -1.08802469    1.34948857
 F                 -0.15963245   -1.11923225   -1.38518466
 H                 -0.26533872    2.22223194    1.23851000
 H                 -0.34941827    2.24618615   -1.53015411
 H                 -1.43999535    1.03440551    1.65744190
 H                 -1.73776109    1.33477122   -0.98004741
 H                  0.17854122    1.19424551    2.46145384
 H                 -0.88558066    0.78988955   -2.46901308
13
Title
 C                  0.20579331    0.15377488    0.77369252
 C                  0.06732211    0.12286278   -0.81262432
 C                  1.35499630    0.09207726   -0.05442941
 C                 -0.38286879    1.16291326    1.60998920
 C                 -0.79808230    1.22078166   -1.49170587
 F                  0.11743993   -1.08394176    1.35172419
 F                 -0.16485272   -1.12107048   -1.38854957
 H                 -0.27469942    2.16329431    1.23510388
 H                 -0.30668363    2.29352812   -1.48604483
 H                 -1.42746734    1.04937116    1.66200667
 H                 -1.70922870    1.33748952   -0.99912544
 H                  0.18777931    1.19836366    2.45398015
 H                 -0.90019150    0.75193348   -2.46847240
13
Title
 C                  0.21142358    0.15088282    0.76588990
 C                  0.06947729    0.13059397   -0.81288665
 C                  1.35779216    0.09409958   -0.05612428
 C                 -0.38136763    1.16362159    1.61193493
 C                 -0.80147309    1.21229265   -1.48503772
 F                  0.11414377   -1.07963573    1.35426984
 F                 -0.17036114   -1.12278437   -1.39211472
 H                 -0.28331596    2.10290561    1.22830282
 H                 -0.26400237    2.33402802   -1.44051025
 H                 -1.41928126    1.06312657    1.67072440
 H                 -1.68589146    1.34006434   -1.01688012
 H                  0.20120344    1.20139929    2.45766893
 H                 -0.91672026    0.71453750   -2.46899500
13
Title
 C                  0.21760414    0.14694461    0.75687474
 C                  0.07187712    0.13919427   -0.81284837
 C                  1.36118853    0.09646330   -0.05884347
 C                 -0.37988291    1.16428276    1.61353461
 C                 -0.80321115    1.20322086   -1.47783071
 F                  0.11037927   -1.07484525    1.35733775
 F                 -0.17650055   -1.12436410   -1.39609414
 H                 -0.28996965    2.04869161    1.21271276
 H                 -0.22216895    2.36311511   -1.39241041
 H                 -1.41794140    1.07510111    1.68552397
 H                 -1.67500534    1.34359796   -1.02972354
 H                  0.21979743    1.20319378    2.47437695
 H                 -0.93561092    0.67832510   -2.46858273
13
Title
 C                  0.22418087    0.14171910    0.74675932
 C                  0.07451903    0.14850748   -0.81243826
 C                  1.36540128    0.09923334   -0.06303821
 C                 -0.37820586    1.16371677    1.61533704
 C                 -0.80198178    1.19367059   -1.47045261
 F                  0.10606809   -1.06954329    1.36104714
 F                 -0.18332975   -1.12562876   -1.40051362
 H                 -0.29193784    2.01911300    1.17932317
 H                 -0.18543500    2.37193884   -1.34405064
 H                 -1.42646163    1.08335813    1.70857214
 H                 -1.68761846    1.34947224   -1.03181497
 H                  0.24207753    1.20332631    2.50379375
 H                 -0.95604878    0.64750778   -2.46434595
13
Title
 C                  0.23003389    0.13585742    0.73726332
 C                  0.07701810    0.15696014   -0.81171916
 C                  1.37000940    0.10205595   -0.06843221
 C                 -0.37633138    1.16140553    1.61772079
 C                 -0.79767550    1.18510344   -1.46393559
 F                  0.10176944   -1.06448413    1.36494211
 F                 -0.18992324   -1.12625812   -1.40475679
 H                 -0.28765667    2.02761435    1.12828045
 H                 -0.16204999    2.35442206   -1.30454405
 H                 -1.44245402    1.08572619    1.73727953
 H                 -1.72301360    1.35698535   -1.02186412
 H                  0.26115794    1.20187175    2.53630305
 H                 -0.97398966    0.62965939   -2.45466331
13
Title
 C                  0.23003471    0.13585614    0.73726155
 C                  0.07701840    0.15696210   -0.81171903
 C                  1.37001029    0.10205711   -0.06843295
 C                 -0.37633200    1.16140477    1.61772213
 C                 -0.79767638    1.18510001   -1.46393311
 F                  0.10176857   -1.06448310    1.36494312
 F                 -0.18992413   -1.12625804   -1.40475760
 H                 -0.28765922    2.02760572    1.12827505
 H                 -0.16204188    2.35443887   -1.30454054
 H                 -1.44245007    1.08572657    1.73727712
 H                 -1.72299624    1.35698395   -1.02187344
 H                  0.26115735    1.20187449    2.53629848
 H                 -0.97398878    0.62965678   -2.45466578
13
Title
 C                  0.23838503    0.12396906    0.72268478
 C                  0.08114667    0.16918626   -0.80983681
 C                  1.37952929    0.10730467   -0.08140371
 C                 -0.37210792    1.15590646    1.62306697
 C                 -0.78541062    1.17279176   -1.45270171
 F                  0.09400796   -1.05607593    1.37245514
 F                 -0.20125807   -1.12563437   -1.41195249
 H                 -0.26979107    2.09874896    1.01546594
 H                 -0.15597809    2.25884382   -1.25995074
 H                 -1.47310621    1.07676999    1.79882342
 H                 -1.80745547    1.36832578   -0.98960815
 H                  0.27730499    1.19699063    2.58188487
 H                 -0.99726669    0.63189192   -2.42360053
13
Title
 C                  0.24126353    0.11783868    0.71724909
 C                  0.08294168    0.17321430   -0.80872664
 C                  1.38468997    0.10989175   -0.08916331
 C                 -0.36970087    1.15436716    1.62538920
 C                 -0.77895122    1.16868593   -1.44675813
 F                  0.09027724   -1.05244873    1.37628640
 F                 -0.20643001   -1.12446288   -1.41517485
 H                 -0.25984555    2.13617155    0.96661013
 H                 -0.16984453    2.18674812   -1.25257610
 H                 -1.48102930    1.06752939    1.83010417
 H                 -1.84127550    1.36956793   -0.97423598
 H                  0.27440133    1.19433083    2.59170385
 H                 -1.00354136    0.64820773   -2.40459377
13
Title
 C                  0.24336911    0.11159638    0.71303991
 C                  0.08459428    0.17571723   -0.80751484
 C                  1.39019905    0.11250573   -0.09788094
 C                 -0.36712743    1.15423101    1.62713311
 C                 -0.77292658    1.16577006   -1.44006401
 F                  0.08655844   -1.04915877    1.38025249
 F                 -0.21138978   -1.12269287   -1.41821994
 H                 -0.25070575    2.16598414    0.92858707
 H                 -0.19297423    2.10333306   -1.25492545
 H                 -1.48091123    1.05589221    1.86048267
 H                 -1.86365615    1.36666692   -0.96158854
 H                  0.26454700    1.19192608    2.59179548
 H                 -1.00655541    0.67310775   -2.38568230
13
Title
 C                  0.24474004    0.10524612    0.71010332
 C                  0.08611224    0.17645376   -0.80619438
 C                  1.39612133    0.11518415   -0.10770563
 C                 -0.36440559    1.15574879    1.62806335
 C                 -0.76787410    1.16357982   -1.43226843
 F                  0.08278672   -1.04620088    1.38443479
 F                 -0.21620875   -1.12025577   -1.42112883
 H                 -0.24308649    2.18475622    0.90428094
 H                 -0.22155187    2.01659032   -1.26655416
 H                 -1.47118247    1.04215146    1.88908310
 H                 -1.87182842    1.35896125   -0.95237567
 H                  0.24844964    1.19010710    2.58205177
 H                 -1.00659438    0.70560061   -2.36949499
13
Title
 C                  0.24539981    0.09857439    0.70851844
 C                  0.08752849    0.17492719   -0.80469862
 C                  1.40275958    0.11806372   -0.11927054
 C                 -0.36144375    1.15933600    1.62778578
 C                 -0.76471429    1.16085635   -1.42269955
 F                  0.07875458   -1.04351950    1.38910236
 F                 -0.22111339   -1.11690359   -1.42403003
 H                 -0.23755813    2.18948647    0.89677053
 H                 -0.24703058    1.94145591   -1.28670864
 H                 -1.44982269    1.02582200    1.91576361
 H                 -1.86245300    1.34522211   -0.94689710
 H                  0.22673416    1.18933131    2.56236682
 H                 -1.00384609    0.74615579   -2.35946937
13
Title
 C                  0.24527168    0.09180254    0.70862577
 C                  0.08875281    0.17033885   -0.80304158
 C                  1.41004806    0.12111586   -0.13269019
 C                 -0.35832014    1.16540239    1.62550706
 C                 -0.76546695    1.15541160   -1.41117092
 F                  0.07447523   -1.04129731    1.39431011
 F                 -0.22602206   -1.11246486   -1.42686429
 H                 -0.23545297    2.17562248    0.91164163
 H                 -0.25000018    1.91260903   -1.31250680
 H                 -1.41638730    1.00704845    1.93831544
 H                 -1.83147285    1.32468037   -0.94564245
 H                  0.20297768    1.19046475    2.53542514
 H                 -0.99850385    0.79300496   -2.36150920
13
Title
 C                  0.24460317    0.08657342    0.71009310
 C                  0.08950913    0.16397667   -0.80163853
 C                  1.41618802    0.12362026   -0.14466749
 C                 -0.35577723    1.17214589    1.62153267
 C                 -0.76983499    1.14809240   -1.40054105
 F                  0.07092710   -1.04001110    1.39886303
 F                 -0.22985112   -1.10807337   -1.42901676
 H                 -0.23720598    2.14947816    0.94234605
 H                 -0.22574673    1.94146944   -1.33601339
 H                 -1.38315525    0.99042128    1.95186929
 H                 -1.79094867    1.30360468   -0.94697536
 H                  0.18737263    1.19342980    2.51367672
 H                 -0.99251030    0.83304797   -2.37524087
13
Title
 C                  0.24373664    0.08264364    0.71219251
 C                  0.08992864    0.15690425   -0.80048724
 C                  1.42122616    0.12563838   -0.15503538
 C                 -0.35370232    1.17871229    1.61653755
 C                 -0.77530578    1.14087505   -1.39116450
 F                  0.06801654   -1.03938264    1.40278563
 F                 -0.23281899   -1.10398072   -1.43064652
 H                 -0.24128706    2.11958889    0.97923540
 H                 -0.19265403    1.99384911   -1.35742484
 H                 -1.35498510    0.97590759    1.95942063
 H                 -1.75087108    1.28432775   -0.94797597
 H                  0.18061203    1.19748236    2.50015086
 H                 -0.98642697    0.86602116   -2.39439184
13
Title
 C                  0.24274975    0.07942731    0.71475394
 C                  0.09013662    0.14897571   -0.79945551
 C                  1.42575944    0.12742775   -0.16485153
 C                 -0.35176385    1.18526353    1.61055742
 C                 -0.78080384    1.13428166   -1.38238673
 F                  0.06537200   -1.03918160    1.40651862
 F                 -0.23536994   -1.09987981   -1.43202294
 H                 -0.24709941    2.08868127    1.02003463
 H                 -0.15963018    2.05295035   -1.37871848
 H                 -1.33109827    0.96181556    1.96365739
 H                 -1.71356848    1.26614652   -0.94667638
 H                  0.18109958    1.20250435    2.49346287
 H                 -0.97969499    0.89587936   -2.41638401
13
Title
 C                  0.24163960    0.07665891    0.71782796
 C                  0.09016276    0.13974414   -0.79846405
 C                  1.43014140    0.12913154   -0.17486363
 C                 -0.34970576    1.19186671    1.60347943
 C                 -0.78579562    1.12841968   -1.37393170
 F                  0.06276895   -1.03935787    1.41037491
 F                 -0.23774152   -1.09549322   -1.43328466
 H                 -0.25458519    2.05967505    1.06374073
 H                 -0.12997758    2.11333773   -1.40077958
 H                 -1.31124517    0.94683910    1.96567060
 H                 -1.68175257    1.24867568   -0.94060062
 H                  0.18862291    1.20866897    2.49286931
 H                 -0.97161490    0.92518216   -2.44002533
13
Title
 C                  0.24163979    0.07665885    0.71782790
 C                  0.09016274    0.13974426   -0.79846411
 C                  1.43014125    0.12913150   -0.17486342
 C                 -0.34970557    1.19186919    1.60347812
 C                 -0.78579510    1.12842122   -1.37393141
 F                  0.06276905   -1.03935793    1.41037481
 F                 -0.23774152   -1.09549316   -1.43328465
 H                 -0.25458654    2.05964604    1.06375231
 H                 -0.12999000    2.11331857   -1.40077809
 H                 -1.31124806    0.94683932    1.96567081
 H                 -1.68174863    1.24867622   -0.94060524
 H                  0.18862467    1.20866858    2.49287247
 H                 -0.97161462    0.92518170   -2.44002411
13
Title
 C                  0.23899029    0.07236963    0.72609237
 C                  0.08949202    0.11456641   -0.79640057
 C                  1.43925031    0.13255515   -0.19788891
 C                 -0.34405598    1.20341063    1.58617864
 C                 -0.79140713    1.11980954   -1.35863573
 F                  0.05708395   -1.04118509    1.41957882
 F                 -0.24244080   -1.08475405   -1.43576644
 H                 -0.27473755    2.04280543    1.14587693
 H                 -0.09235011    2.22560536   -1.44748000
 H                 -1.28783339    0.90946918    1.96382798
 H                 -1.65945963    1.21733629   -0.89597311
 H                  0.22801087    1.22572456    2.50772430
 H                 -0.94781253    0.98860188   -2.48476228
13
Title
 C                  0.23767982    0.07137134    0.73086265
 C                  0.08868463    0.09905142   -0.79537483
 C                  1.44354430    0.13407545   -0.21023948
 C                 -0.34016953    1.20566470    1.57796772
 C                 -0.79033371    1.11852721   -1.35356833
 F                  0.05418469   -1.04297222    1.42479818
 F                 -0.24459245   -1.07872065   -1.43693796
 H                 -0.28617553    2.08367540    1.16708966
 H                 -0.09357601    2.26230865   -1.46709528
 H                 -1.28777903    0.88821629    1.95964996
 H                 -1.68086134    1.20662067   -0.85280566
 H                  0.25681657    1.23573981    2.51755758
 H                 -0.93236005    1.01988422   -2.49601469
13
Title
 C                  0.23665661    0.07132671    0.73518994
 C                  0.08764598    0.08383217   -0.79442974
 C                  1.44707305    0.13524189   -0.22152338
 C                 -0.33590469    1.20537271    1.57151790
 C                 -0.78734362    1.11974942   -1.35073266
 F                  0.05162199   -1.04510023    1.42979789
 F                 -0.24637318   -1.07313043   -1.43797331
 H                 -0.29768226    2.14989784    1.17333094
 H                 -0.10891940    2.27824918   -1.47981147
 H                 -1.29335739    0.86900874    1.95363156
 H                 -1.71305772    1.19992968   -0.80630109
 H                  0.28432407    1.24488524    2.52278449
 H                 -0.91721405    1.04598854   -2.49537343
13
Title
 C                  0.23593055    0.07205786    0.73900725
 C                  0.08640062    0.06897423   -0.79348228
 C                  1.44997954    0.13610745   -0.23199343
 C                 -0.33126995    1.20399573    1.56630095
 C                 -0.78342448    1.12318985   -1.34927886
 F                  0.04932059   -1.04750401    1.43467465
 F                 -0.24789687   -1.06796030   -1.43895780
 H                 -0.31006322    2.22449020    1.17288250
 H                 -0.13577636    2.27631432   -1.48586491
 H                 -1.30127797    0.85236070    1.94573108
 H                 -1.74553816    1.19572274   -0.76232774
 H                  0.30881296    1.25303429    2.52178654
 H                 -0.90294105    1.06721921   -2.48458032
13
Title
 C                  0.23550648    0.07347852    0.74234269
 C                  0.08491451    0.05413107   -0.79242105
 C                  1.45241490    0.13671505   -0.24210999
 C                 -0.32618736    1.20257341    1.56183860
 C                 -0.77901416    1.12885472   -1.34855878
 F                  0.04717476   -1.05022594    1.43964227
 F                 -0.24928365   -1.06308031   -1.43999423
 H                 -0.32391225    2.29694061    1.17093763
 H                 -0.17357439    2.25777182   -1.48512948
 H                 -1.30937330    0.83842929    1.93551917
 H                 -1.77279821    1.19309068   -0.72360577
 H                  0.32993856    1.26034469    2.51360086
 H                 -0.88975518    1.08395212   -2.46513725
13
Title
 C                  0.23543414    0.07554308    0.74509024
 C                  0.08315977    0.03933247   -0.79113220
 C                  1.45440218    0.13705371   -0.25204426
 C                 -0.32069045    1.20180969    1.55796920
 C                 -0.77438079    1.13684248   -1.34806169
 F                  0.04515693   -1.05328568    1.44480457
 F                 -0.25060604   -1.05852573   -1.44117391
 H                 -0.33921842    2.35920332    1.17024811
 H                 -0.22195467    2.22282430   -1.47660226
 H                 -1.31571375    0.82798243    1.92261295
 H                 -1.79067603    1.19168379   -0.69300044
 H                  0.34696792    1.26678865    2.49733691
 H                 -0.87844052    1.09544200   -2.43910761
13
Title
 C                  0.23577652    0.07815546    0.74704605
 C                  0.08114993    0.02502803   -0.78949973
 C                  1.45589055    0.13708725   -0.26171606
 C                 -0.31496577    1.20221115    1.55468300
 C                 -0.76982993    1.14698383   -1.34722485
 F                  0.04330049   -1.05663438    1.45014506
 F                 -0.25191159   -1.05447886   -1.44258093
 H                 -0.35539969    2.40429740    1.17226783
 H                 -0.27872697    2.17379734   -1.45920072
 H                 -1.31846896    0.82210865    1.90702187
 H                 -1.79578520    1.19136292   -0.67359302
 H                  0.35907699    1.27223696    2.47300309
 H                 -0.87034211    1.10024485   -2.41056141
13
Title
 C                  0.23658270    0.08117986    0.74801273
 C                  0.07892066    0.01173143   -0.78738572
 C                  1.45683025    0.13677839   -0.27104084
 C                 -0.30923628    1.20410660    1.55191946
 C                 -0.76573632    1.15868533   -1.34539381
 F                  0.04164463   -1.06020461    1.45563728
 F                 -0.25325857   -1.05113879   -1.44431274
 H                 -0.37170541    2.42751975    1.17756301
 H                 -0.33927361    2.11775626   -1.43229155
 H                 -1.31635255    0.82164713    1.88909497
 H                 -1.78622153    1.19199545   -0.66756949
 H                  0.36620610    1.27668822    2.44186979
 H                 -0.86689902    1.09687015   -2.38516567
13
Title
 C                  0.23792394    0.08453997    0.74779177
 C                  0.07646425   -0.00031166   -0.78454956
 C                  1.45717713    0.13606485   -0.28017359
 C                 -0.30360664    1.20781774    1.54943856
 C                 -0.76260459    1.17094583   -1.34181093
 F                  0.04019838   -1.06401431    1.46140117
 F                 -0.25475657   -1.04865283   -1.44654121
 H                 -0.38770586    2.42556892    1.18635581
 H                 -0.39675593    2.06894724   -1.39491712
 H                 -1.30859972    0.82725440    1.86904487
 H                 -1.76078928    1.19339161   -0.67647624
 H                  0.36942421    1.28038385    2.40579281
 H                 -0.86948986    1.08359588   -2.36846260
13
Title
 C                  0.23986267    0.08807221    0.74611288
 C                  0.07383324   -0.01045383   -0.78072409
 C                  1.45683388    0.13486211   -0.28905848
 C                 -0.29835473    1.21362761    1.54688691
 C                 -0.76129890    1.18153854   -1.33591542
 F                  0.03902776   -1.06799351    1.46744588
 F                 -0.25650805   -1.04729472   -1.44944654
 H                 -0.40247281    2.39474954    1.19830968
 H                 -0.43865872    2.05446455   -1.34670024
 H                 -1.29526965    0.83937533    1.84794187
 H                 -1.71992562    1.19510043   -0.70128070
 H                  0.37102746    1.28361083    2.36925467
 H                 -0.87928323    1.05897257   -2.36495082
13
Title
 C                  0.23986280    0.08807158    0.74611341
 C                  0.07383285   -0.01045150   -0.78072541
 C                  1.45683404    0.13486169   -0.28905683
 C                 -0.29835389    1.21362569    1.54688841
 C                 -0.76130150    1.18152907   -1.33591441
 F                  0.03902784   -1.06799238    1.46744452
 F                 -0.25650853   -1.04729386   -1.44944573
 H                 -0.40247512    2.39474816    1.19830464
 H                 -0.43863717    2.05454520   -1.34668942
 H                 -1.29526483    0.83938271    1.84793669
 H                 -1.71990861    1.19510958   -0.70129728
 H                  0.37102082    1.28360996    2.36924100
 H                 -0.87928816    1.05896055   -2.36495071
13
Title
 C                  0.24422403    0.09344403    0.73987122
 C                  0.06949061   -0.02075080   -0.77196601
 C                  1.45460829    0.13171288   -0.30231550
 C                 -0.29155865    1.22723564    1.54139350
 C                 -0.76353301    1.19037762   -1.32260310
 F                  0.03797754   -1.07431750    1.47750003
 F                 -0.26006390   -1.04819600   -1.45588966
 H                 -0.42056134    2.28560430    1.21934538
 H                 -0.45061618    2.15225980   -1.24675939
 H                 -1.26758808    0.87050029    1.81767401
 H                 -1.63886341    1.19575341   -0.76625971
 H                  0.38061843    1.28873389    2.32835621
 H                 -0.90878558    0.99849064   -2.38306493
13
Title
 C                  0.24649063    0.09537895    0.73585686
 C                  0.06764702   -0.02238488   -0.76717390
 C                  1.45298735    0.12986545   -0.30741993
 C                 -0.28932522    1.23399417    1.53825407
 C                 -0.76471198    1.19200180   -1.31666244
 F                  0.03793129   -1.07681573    1.48181196
 F                 -0.26190087   -1.04990565   -1.45937668
 H                 -0.42560932    2.22528933    1.22484519
 H                 -0.43906322    2.22430275   -1.19788457
 H                 -1.25723495    0.88608704    1.80891860
 H                 -1.61299833    1.19393215   -0.79455379
 H                  0.39067914    1.29111252    2.32363903
 H                 -0.92436073    0.96854452   -2.39306013
13
Title
 C                  0.24902898    0.09702811    0.73094385
 C                  0.06571994   -0.02219261   -0.76161379
 C                  1.45088747    0.12761617   -0.31226700
 C                 -0.28716189    1.24059050    1.53471083
 C                 -0.76470611    1.19362719   -1.31117051
 F                  0.03818721   -1.07916869    1.48622114
 F                 -0.26400832   -1.05253601   -1.46344913
 H                 -0.42976212    2.16697931    1.22347996
 H                 -0.42242696    2.29939217   -1.14653254
 H                 -1.25013605    0.90198208    1.80418007
 H                 -1.60391003    1.19018595   -0.81655939
 H                  0.40498398    1.29372088    2.32782709
 H                 -0.94053698    0.93790934   -2.40003288
13
Title
 C                  0.25202314    0.09834390    0.72472363
 C                  0.06346583   -0.01971296   -0.75485069
 C                  1.44806006    0.12468615   -0.31708592
 C                 -0.28442772    1.24603658    1.53101082
 C                 -0.76237052    1.19618631   -1.30627635
 F                  0.03888188   -1.08142557    1.49101689
 F                 -0.26659643   -1.05646671   -1.46851232
 H                 -0.43480172    2.12461331    1.20684212
 H                 -0.40232052    2.37118880   -1.09156189
 H                 -1.24838997    0.91800769    1.80528570
 H                 -1.62276372    1.18368875   -0.82753496
 H                  0.42359464    1.29688933    2.34146728
 H                 -0.95692467    0.90680221   -2.40039901
13
Title
 C                  0.25523989    0.09900406    0.71770030
 C                  0.06085025   -0.01467952   -0.74746797
 C                  1.44461739    0.12113923   -0.32137358
 C                 -0.28063479    1.24814018    1.52827604
 C                 -0.75734961    1.20021823   -1.30246423
 F                  0.04012138   -1.08326460    1.49580193
 F                 -0.26953658   -1.06158419   -1.47429435
 H                 -0.44236790    2.12308481    1.16557479
 H                 -0.38298038    2.42279858   -1.04029095
 H                 -1.25412257    0.93173289    1.81437186
 H                 -1.67320922    1.17461817   -0.82434273
 H                  0.44220002    1.30080322    2.36149440
 H                 -0.97017869    0.88067434   -2.38996836
13
Title
 C                  0.25818498    0.09884750    0.71115039
 C                  0.05805057   -0.00806595   -0.74079026
 C                  1.44109692    0.11744390   -0.32456306
 C                 -0.27615761    1.24695658    1.52711624
 C                 -0.75140415    1.20531962   -1.29952522
 F                  0.04176654   -1.08440372    1.49990464
 F                 -0.27240483   -1.06702949   -1.47991999
 H                 -0.45049730    2.15822532    1.10686948
 H                 -0.36888459    2.44349723   -1.00170462
 H                 -1.26467633    0.94151326    1.82950820
 H                 -1.73497875    1.16500638   -0.81407153
 H                  0.45480609    1.30538284    2.38038672
 H                 -0.97728600    0.86467780   -2.37017070
13
Title
 C                  0.26087956    0.09793924    0.70526469
 C                  0.05491578   -0.00035045   -0.73497417
 C                  1.43755306    0.11359003   -0.32685604
 C                 -0.27134013    1.24436306    1.52695190
 C                 -0.74573205    1.21135121   -1.29657501
 F                  0.04378885   -1.08494215    1.50343831
 F                 -0.27520267   -1.07263002   -1.48536209
 H                 -0.45616575    2.20739672    1.04107374
 H                 -0.36011269    2.43692579   -0.97501862
 H                 -1.27632787    0.94893778    1.84843699
 H                 -1.79339426    1.15578609   -0.80388091
 H                  0.46029393    1.31094590    2.39497948
 H                 -0.97865062    0.85793371   -2.34383729
13
Title
 C                  0.26344625    0.09622777    0.69999981
 C                  0.05115751    0.00854181   -0.72997020
 C                  1.43386251    0.10937653   -0.32842688
 C                 -0.26633893    1.24162207    1.52724129
 C                 -0.74077078    1.21852616   -1.29286905
 F                  0.04629192   -1.08493056    1.50659773
 F                 -0.27804828   -1.07851653   -1.49082733
 H                 -0.45704197    2.25567987    0.97437528
 H                 -0.35647438    2.40416037   -0.95928963
 H                 -1.28625288    0.95569511    1.87010614
 H                 -1.84242000    1.14729668   -0.79702935
 H                  0.45841174    1.31802261    2.40404476
 H                 -0.97461325    0.85969346   -2.31274854
13
Title
 C                  0.26588066    0.09362425    0.69563076
 C                  0.04657481    0.01849710   -0.72606032
 C                  1.43002840    0.10472443   -0.32926203
 C                 -0.26144220    1.23955551    1.52760969
 C                 -0.73695656    1.22686764   -1.28781294
 F                  0.04934494   -1.08433401    1.50937693
 F                 -0.28094699   -1.08461237   -1.49628858
 H                 -0.45132376    2.29241290    0.91354528
 H                 -0.35830853    2.34491529   -0.95563440
 H                 -1.29135509    0.96293577    1.89286291
 H                 -1.87637711    1.14022304   -0.79558596
 H                  0.44889505    1.32700403    2.40624988
 H                 -0.96531876    0.86986481   -2.28059770
13
Title
 C                  0.26807432    0.09018690    0.69260631
 C                  0.04121177    0.02892768   -0.72366551
 C                  1.42621297    0.09976662   -0.32932178
 C                 -0.25709620    1.23868747    1.52773355
 C                 -0.73473156    1.23581034   -1.28113322
 F                  0.05286846   -1.08315778    1.51165123
 F                 -0.28377391   -1.09055978   -1.50147339
 H                 -0.43858142    2.31022448    0.86595844
 H                 -0.36484618    2.26503668   -0.96420699
 H                 -1.28916022    0.97119642    1.91404257
 H                 -1.89069633    1.13546850   -0.80046679
 H                  0.43311968    1.33784337    2.40142857
 H                 -0.95182797    0.88714818   -2.25385069
13
Title
 C                  0.26807373    0.09018859    0.69260780
 C                  0.04121382    0.02892155   -0.72366723
 C                  1.42621494    0.09976825   -0.32932282
 C                 -0.25709574    1.23868670    1.52773439
 C                 -0.73472966    1.23581010   -1.28113535
 F                  0.05286706   -1.08315843    1.51164990
 F                 -0.28377438   -1.09055579   -1.50147003
 H                 -0.43858598    2.31024403    0.86598000
 H                 -0.36486497    2.26501281   -0.96423930
 H                 -1.28916227    0.97118828    1.91403454
 H                 -1.89070624    1.13547221   -0.80044895
 H                  0.43312657    1.33783530    2.40142907
 H                 -0.95183331    0.88714780   -2.25385773
13
Title
 C                  0.27163348    0.08116256    0.69128902
 C                  0.02839583    0.04963497   -0.72394930
 C                  1.41881579    0.08913981   -0.32729676
 C                 -0.25084456    1.24093752    1.52610356
 C                 -0.73620945    1.25141745   -1.26320632
 F                  0.06110308   -1.07925682    1.51461958
 F                 -0.28902618   -1.10122404   -1.51054005
 H                 -0.39501560    2.28410611    0.82121609
 H                 -0.37627785    2.09832800   -1.00336651
 H                 -1.26218586    0.99114161    1.94556935
 H                 -1.86051539    1.13473297   -0.82715711
 H                  0.39428250    1.36525769    2.37844680
 H                 -0.91704461    0.93564801   -2.23593686
13
Title
 C                  0.27308531    0.07541767    0.69316374
 C                  0.02069688    0.05993911   -0.72675799
 C                  1.41497055    0.08317092   -0.32519051
 C                 -0.24894293    1.24407574    1.52362752
 C                 -0.74123841    1.25477058   -1.25257830
 F                  0.06601318   -1.07648263    1.51539545
 F                 -0.29154282   -1.10599101   -1.51455206
 H                 -0.36474431    2.24026630    0.82473088
 H                 -0.36349430    2.05426206   -1.02051189
 H                 -1.23921297    1.00282190    1.95532372
 H                 -1.81845507    1.13954251   -0.84774634
 H                  0.37708030    1.38313276    2.36552039
 H                 -0.89564464    0.96624783   -2.24856348
13
Title
 C                  0.27418661    0.06966453    0.69633120
 C                  0.01323673    0.06872943   -0.73078826
 C                  1.41139821    0.07748462   -0.32269989
 C                 -0.24789533    1.24784702    1.52013966
 C                 -0.74876787    1.25326114   -1.24318685
 F                  0.07081837   -1.07358233    1.51567540
 F                 -0.29369382   -1.10976315   -1.51774279
 H                 -0.33433695    2.18626650    0.84209388
 H                 -0.33045775    2.06189159   -1.02708280
 H                 -1.21643291    1.01340229    1.96047608
 H                 -1.77085095    1.14710550   -0.86785622
 H                  0.36711557    1.40166489    2.35684446
 H                 -0.87411452    0.99698877   -2.27052627
13
Title
 C                  0.27499494    0.06429176    0.70014227
 C                  0.00648367    0.07579474   -0.73534082
 C                  1.40816158    0.07232334   -0.32010164
 C                 -0.24731753    1.25155737    1.51617780
 C                 -0.75695577    1.24900040   -1.23557648
 F                  0.07525920   -1.07079858    1.51561406
 F                 -0.29545792   -1.11258495   -1.52016398
 H                 -0.30671772    2.13243117    0.86546289
 H                 -0.28712295    2.09991536   -1.02715874
 H                 -1.19753312    1.02203771    1.96265652
 H                 -1.72873537    1.15593348   -0.88403168
 H                  0.36413523    1.41945449    2.35285844
 H                 -0.85362928    1.02611967   -2.29459076
13
Title
 C                  0.27565113    0.05891905    0.70458265
 C                 -0.00005956    0.08188798   -0.74046340
 C                  1.40492011    0.06723216   -0.31727291
 C                 -0.24683120    1.25505822    1.51185682
 C                 -0.76499800    1.24361507   -1.22905784
 F                  0.07969258   -1.06796220    1.51531523
 F                 -0.29703723   -1.11485065   -1.52215797
 H                 -0.28048063    2.08087884    0.89083742
 H                 -0.23983068    2.15026412   -1.02538424
 H                 -1.18234098    1.02932924    1.96333512
 H                 -1.69581680    1.16589150   -0.89557918
 H                  0.36648339    1.43745189    2.35224038
 H                 -0.83276104    1.05579712   -2.31875666
13
Title
 C                  0.27624086    0.05306546    0.70998430
 C                 -0.00694786    0.08751639   -0.74654467
 C                  1.40128670    0.06169828   -0.31394257
 C                 -0.24613510    1.25810327    1.50723749
 C                 -0.77242526    1.23771860   -1.22327660
 F                  0.08455591   -1.06482549    1.51477759
 F                 -0.29858997   -1.11677863   -1.52393063
 H                 -0.25387125    2.03438400    0.91469837
 H                 -0.19062945    2.20582557   -1.02393786
 H                 -1.17098311    1.03572732    1.96318690
 H                 -1.67744486    1.17765604   -0.90077486
 H                  0.37389590    1.45692309    2.35419615
 H                 -0.80971629    1.08883444   -2.34252102
13
Title
 C                  0.27681301    0.04627383    0.71684387
 C                 -0.01462654    0.09280202   -0.75411727
 C                  1.39681092    0.05520200   -0.30974677
 C                 -0.24483777    1.25985100    1.50276088
 C                 -0.77839940    1.23174534   -1.21843647
 F                  0.09030580   -1.06113575    1.51393522
 F                 -0.30022039   -1.11839280   -1.52554885
 H                 -0.22556977    2.00315669    0.92886437
 H                 -0.14163322    2.26185261   -1.02421097
 H                 -1.16521777    1.04130823    1.96251430
 H                 -1.68462155    1.19262790   -0.89563220
 H                  0.38710086    1.47875557    2.35801757
 H                 -0.78286887    1.12811777   -2.36411838
13
Title
 C                  0.27735496    0.03889293    0.72490447
 C                 -0.02259516    0.09704588   -0.76287654
 C                  1.39144284    0.04790644   -0.30473157
 C                 -0.24260670    1.25889118    1.49972916
 C                 -0.78160709    1.22687553   -1.21545795
 F                  0.09679294   -1.05707144    1.51281059
 F                 -0.30183887   -1.11944707   -1.52684743
 H                 -0.19716589    2.00577862    0.92001644
 H                 -0.10117322    2.30703280   -1.02721694
 H                 -1.16799290    1.04562503    1.96141469
 H                 -1.72530838    1.21148734   -0.87762240
 H                  0.40500965    1.50078186    2.36168692
 H                 -0.75398481    1.17200254   -2.37792690
13
Title
 C                  0.27783967    0.03201470    0.73294870
 C                 -0.02967870    0.09950475   -0.77152943
 C                  1.38572457    0.04069032   -0.29951644
 C                 -0.23957809    1.25546792    1.49870467
 C                 -0.78229571    1.22422397   -1.21464611
 F                  0.10321456   -1.05323175    1.51160726
 F                 -0.30325411   -1.11977075   -1.52766706
 H                 -0.17216461    2.04125429    0.88948605
 H                 -0.07694666    2.33168653   -1.03248767
 H                 -1.17847313    1.04870943    1.95968074
 H                 -1.78423349    1.23268067   -0.85311185
 H                  0.42341052    1.51889588    2.36257136
 H                 -0.72778719    1.21407515   -2.37996868
13
Title
 C                  0.27831492    0.02579942    0.74071101
 C                 -0.03581777    0.10028163   -0.77985785
 C                  1.37964595    0.03356391   -0.29416535
 C                 -0.23583412    1.25099020    1.49885625
 C                 -0.78187899    1.22381017   -1.21540042
 F                  0.10953743   -1.04970794    1.51041725
 F                 -0.30449906   -1.11944926   -1.52808885
 H                 -0.15087112    2.09262851    0.84965812
 H                 -0.06773551    2.33707385   -1.03929500
 H                 -1.19366986    1.05148768    1.95668826
 H                 -1.84469364    1.25572001   -0.82850747
 H                  0.44042292    1.53246849    2.35958731
 H                 -0.70509613    1.25328557   -2.37137473
13
Title
 C                  0.27831461    0.02579668    0.74071422
 C                 -0.03581983    0.10028220   -0.77986088
 C                  1.37964363    0.03356166   -0.29416228
 C                 -0.23583388    1.25099134    1.49885369
 C                 -0.78188105    1.22380915   -1.21539991
 F                  0.10953968   -1.04970628    1.51041661
 F                 -0.30449820   -1.11944899   -1.52808931
 H                 -0.15086798    2.09261077    0.84967210
 H                 -0.06772693    2.33708503   -1.03929550
 H                 -1.19367616    1.05148894    1.95668632
 H                 -1.84469035    1.25572665   -0.82850883
 H                  0.44042710    1.53247244    2.35958761
 H                 -0.70509001    1.25329508   -2.37137856
13
Title
 C                  0.27951503    0.01496947    0.75600599
 C                 -0.04612135    0.09676856   -0.79659630
 C                  1.36494320    0.01810282   -0.28204910
 C                 -0.22569883    1.24246998    1.50002490
 C                 -0.78097395    1.23034202   -1.22028691
 F                  0.12309138   -1.04335658    1.50819267
 F                 -0.30677743   -1.11684785   -1.52794850
 H                 -0.11890388    2.19893442    0.77503822
 H                 -0.09178836    2.29183200   -1.05644782
 H                 -1.22998218    1.05993143    1.94274744
 H                 -1.94110729    1.30876857   -0.79037123
 H                  0.46883829    1.54615599    2.33901022
 H                 -0.66925323    1.32682156   -2.32674190
13
Title
 C                  0.28037111    0.01087907    0.76311345
 C                 -0.05011888    0.09218841   -0.80487536
 C                  1.35597567    0.00956448   -0.27518093
 C                 -0.21941080    1.23980588    1.50025489
 C                 -0.78143836    1.23787771   -1.22384606
 F                  0.13042142   -1.04079790    1.50736371
 F                 -0.30785742   -1.11446245   -1.52739019
 H                 -0.10976024    2.23707561    0.75300032
 H                 -0.12617319    2.23999681   -1.06507328
 H                 -1.24549842    1.06724229    1.92965333
 H                 -1.96451847    1.33752353   -0.78219667
 H                  0.47883700    1.54499875    2.32089200
 H                 -0.65806386    1.35930494   -2.29612696
13
Title
 C                  0.28142895    0.00824222    0.76916500
 C                 -0.05308968    0.08600093   -0.81257193
 C                  1.34628627    0.00086553   -0.26813753
 C                 -0.21291024    1.23883378    1.49986507
 C                 -0.78295662    1.24769503   -1.22738348
 F                  0.13774048   -1.03897610    1.50692122
 F                 -0.30886747   -1.11146461   -1.52656730
 H                 -0.10594140    2.25669903    0.74686602
 H                 -0.17137213    2.17522742   -1.07090480
 H                 -1.25493661    1.07696260    1.91244056
 H                 -1.96574440    1.36511694   -0.78385072
 H                  0.48562988    1.53853969    2.29991181
 H                 -0.65291908    1.38606962   -2.26900182
13
Title
 C                  0.28268123    0.00717405    0.77392955
 C                 -0.05508604    0.07867511   -0.81952880
 C                  1.33614866   -0.00780756   -0.26113991
 C                 -0.20662057    1.23951279    1.49869020
 C                 -0.78580678    1.25861896   -1.23041068
 F                  0.14486782   -1.03797280    1.50693910
 F                 -0.30981356   -1.10800738   -1.52556414
 H                 -0.10678383    2.25730099    0.75613328
 H                 -0.21982804    2.10867237   -1.07114006
 H                 -1.25713902    1.08880143    1.89208671
 H                 -1.94622677    1.39022065   -0.79490238
 H                  0.49040291    1.52802014    2.27902794
 H                 -0.65361816    1.40657518   -2.25217447
13
Title
 C                  0.28414298    0.00762755    0.77746336
 C                 -0.05627395    0.07045949   -0.82588935
 C                  1.32548394   -0.01659768   -0.25415008
 C                 -0.20067114    1.24166895    1.49656615
 C                 -0.79050491    1.26941760   -1.23286143
 F                  0.15190417   -1.03776769    1.50745264
 F                 -0.31073836   -1.10413242   -1.52443371
 H                 -0.11141956    2.24043774    0.77902850
 H                 -0.26236646    2.05372134   -1.06227557
 H                 -1.25237359    1.10260808    1.86930054
 H                 -1.90877787    1.41271784   -0.81442018
 H                  0.49496113    1.51451905    2.26063861
 H                 -0.65960139    1.42150791   -2.24932894
13
Title
 C                  0.28579440    0.00953716    0.77977773
 C                 -0.05676040    0.06171156   -0.83166024
 C                  1.31439369   -0.02549726   -0.24725919
 C                 -0.19523414    1.24506338    1.49340028
 C                 -0.79753621    1.27853080   -1.23500409
 F                  0.15882774   -1.03833533    1.50848125
 F                 -0.31166488   -1.09993834   -1.52324574
 H                 -0.11897856    2.20858414    0.81292124
 H                 -0.28745965    2.02663593   -1.04034181
 H                 -1.24170302    1.11787205    1.84538519
 H                 -1.85796097    1.43220142   -0.84070679
 H                  0.50095706    1.49910346    2.24729391
 H                 -0.67032071    1.43121564   -2.26107824
13
Title
 C                  0.28749078    0.01254343    0.78091045
 C                 -0.05666745    0.05330942   -0.83655369
 C                  1.30367318   -0.03396420   -0.24095284
 C                 -0.19065179    1.24906806    1.48952626
 C                 -0.80616869    1.28474173   -1.23720884
 F                  0.16522314   -1.03951485    1.50991270
 F                 -0.31255679   -1.09579757   -1.52214072
 H                 -0.12784942    2.16877323    0.85136518
 H                 -0.28912276    2.03422611   -1.00594600
 H                 -1.22799370    1.13295048    1.82321823
 H                 -1.80445580    1.44772155   -0.86913106
 H                  0.50890977    1.48354125    2.24093747
 H                 -0.68413365    1.43600447   -2.28271611
13
Title
 C                  0.28916825    0.01626999    0.78115215
 C                 -0.05616683    0.04556374   -0.84065379
 C                  1.29350350   -0.04194892   -0.23529368
 C                 -0.18680962    1.25312483    1.48534508
 C                 -0.81508621    1.28868927   -1.23977878
 F                  0.17107979   -1.04110535    1.51163197
 F                 -0.31342148   -1.09184633   -1.52117522
 H                 -0.13676960    2.12803698    0.88892425
 H                 -0.27391390    2.06558907   -0.96364976
 H                 -1.21388147    1.14705057    1.80402770
 H                 -1.75741948    1.46017068   -0.89587189
 H                  0.51849869    1.46838152    2.24087162
 H                 -0.69967647    1.43710825   -2.30824180
13
Title
 C                  0.29090390    0.02073184    0.78072765
 C                 -0.05532570    0.03812380   -0.84430557
 C                  1.28326745   -0.05000092   -0.22992215
 C                 -0.18329115    1.25698707    1.48099793
 C                 -0.82348455    1.29155169   -1.24302282
 F                  0.17681523   -1.04308374    1.51368642
 F                 -0.31433019   -1.08789208   -1.52032119
 H                 -0.14538357    2.09037506    0.92323769
 H                 -0.24945207    2.10965863   -0.91595644
 H                 -1.20041888    1.16058493    1.78734656
 H                 -1.72210245    1.47162517   -0.91938699
 H                  0.52962618    1.45268937    2.24601229
 H                 -0.71711834    1.43542112   -2.33505555
13
Title
 C                  0.29281598    0.02623562    0.77967203
 C                 -0.05409253    0.03057727   -0.84778645
 C                  1.27215918   -0.05881375   -0.22447184
 C                 -0.17967059    1.26029693    1.47663886
 C                 -0.83061489    1.29415792   -1.24740597
 F                  0.18290780   -1.04557549    1.51625414
 F                 -0.31538492   -1.08367048   -1.51956370
 H                 -0.15342192    2.06148619    0.95088501
 H                 -0.22012539    2.16055003   -0.86346716
 H                 -1.18848977    1.17407133    1.77298494
 H                 -1.70600183    1.48447255   -0.93780031
 H                  0.54232445    1.43500209    2.25624449
 H                 -0.73749785    1.43097640   -2.36212104
13
Title
 C                  0.29281618    0.02623655    0.77967182
 C                 -0.05409258    0.03057593   -0.84778730
 C                  1.27215723   -0.05881486   -0.22447043
 C                 -0.17967075    1.26029801    1.47663789
 C                 -0.83061170    1.29415968   -1.24740714
 F                  0.18290885   -1.04557575    1.51625457
 F                 -0.31538448   -1.08366974   -1.51956348
 H                 -0.15342382    2.06147188    0.95089510
 H                 -0.22014132    2.16052949   -0.86346459
 H                 -1.18848731    1.17407541    1.77297919
 H                 -1.70602704    1.48448316   -0.93779462
 H                  0.54232723    1.43499635    2.25624496
 H                 -0.73750292    1.43097735   -2.36212504
13
Title
 C                  0.29709593    0.04054122    0.77583597
 C                 -0.05031229    0.01616208   -0.85404864
 C                  1.24711027   -0.07931527   -0.21373500
 C                 -0.17125293    1.26183962    1.47050214
 C                 -0.83628851    1.30044618   -1.26041585
 F                  0.19640493   -1.05214508    1.52323647
 F                 -0.31817995   -1.07461212   -1.51869815
 H                 -0.16308736    2.07560252    0.95558842
 H                 -0.16737297    2.25371531   -0.76158955
 H                 -1.17862074    1.19808727    1.75747917
 H                 -1.76665640    1.51920616   -0.94700182
 H                  0.56660381    1.39186897    2.28891964
 H                 -0.78621358    1.41333387   -2.40423758
13
Title
 C                  0.29907772    0.04811960    0.77364954
 C                 -0.04804459    0.01079852   -0.85638191
 C                  1.23504630   -0.08972006   -0.20943178
 C                 -0.16673331    1.25988883    1.46957958
 C                 -0.83485066    1.30448265   -1.26763772
 F                  0.20292117   -1.05564494    1.52718209
 F                 -0.31983532   -1.07056127   -1.51881297
 H                 -0.16264421    2.12011067    0.93157035
 H                 -0.15424616    2.28054739   -0.72671439
 H                 -1.18323494    1.20601072    1.75876759
 H                 -1.82796796    1.53610906   -0.94047818
 H                  0.57304794    1.36940054    2.30559002
 H                 -0.80982279    1.40193193   -2.41223951
13
Title
 C                  0.30091713    0.05578514    0.77154776
 C                 -0.04556372    0.00677938   -0.85828304
 C                  1.22333311   -0.10032893   -0.20588859
 C                 -0.16202681    1.25737257    1.46954236
 C                 -0.83204831    1.30946442   -1.27474862
 F                  0.20935104   -1.05919449    1.53140632
 F                 -0.32171344   -1.06687029   -1.51934640
 H                 -0.15869444    2.17499311    0.90044732
 H                 -0.15108510    2.29301056   -0.70450250
 H                 -1.19229438    1.21143745    1.76506966
 H                 -1.89225451    1.54948675   -0.93219909
 H                  0.57449121    1.34659601    2.32043139
 H                 -0.83221612    1.38946474   -2.41174034
13
Title
 C                  0.30266729    0.06376008    0.76962765
 C                 -0.04276842    0.00410575   -0.85988803
 C                  1.21151397   -0.11171844   -0.20305505
 C                 -0.15707343    1.25511504    1.47003629
 C                 -0.82851034    1.31580439   -1.28168801
 F                  0.21602567   -1.06290185    1.53611913
 F                 -0.32396066   -1.06342187   -1.52039744
 H                 -0.15089533    2.23195395    0.86839749
 H                 -0.15868079    2.29054045   -0.69581712
 H                 -1.20385756    1.21479479    1.77578037
 H                 -1.95294282    1.55799851   -0.92464797
 H                  0.57028175    1.32271863    2.33303008
 H                 -0.85391755    1.37574580   -2.40328487
13
Title
 C                  0.30432051    0.07206715    0.76809645
 C                 -0.03960474    0.00308585   -0.86126726
 C                  1.19948517   -0.12427542   -0.20109929
 C                 -0.15202451    1.25390071    1.47089936
 C                 -0.82466149    1.32385004   -1.28813869
 F                  0.22312502   -1.06678806    1.54148470
 F                 -0.32673354   -1.06023354   -1.52212807
 H                 -0.13857588    2.28315258    0.84124198
 H                 -0.17915712    2.27049078   -0.70384837
 H                 -1.21515578    1.21618965    1.79025303
 H                 -2.00343532    1.55988230   -0.91981685
 H                  0.55942419    1.29771923    2.34262874
 H                 -0.87474370    1.36088064   -2.38762457
13
Title
 C                  0.30578258    0.08023241    0.76729192
 C                 -0.03622139    0.00412588   -0.86245744
 C                  1.18785316   -0.13772289   -0.20033687
 C                 -0.14741212    1.25447465    1.47201694
 C                 -0.82105045    1.33339828   -1.29332023
 F                  0.23044359   -1.07064573    1.54739285
 F                 -0.33006383   -1.05749702   -1.52462875
 H                 -0.12174869    2.31936462    0.82542376
 H                 -0.21325920    2.23175932   -0.73129495
 H                 -1.22217855    1.21569062    1.80668337
 H                 -2.03543824    1.55354838   -0.91950513
 H                  0.54206351    1.27315985    2.34846917
 H                 -0.89337325    1.34591491   -2.36811458
13
Title
 C                  0.30695671    0.08747849    0.76744491
 C                 -0.03296711    0.00718854   -0.86352250
 C                  1.17761238   -0.15111076   -0.20088413
 C                 -0.14388186    1.25707312    1.47322245
 C                 -0.81829807    1.34339417   -1.29650889
 F                  0.23745650   -1.07411832    1.55342025
 F                 -0.33376336   -1.05540373   -1.52775348
 H                 -0.10195457    2.33467109    0.82455793
 H                 -0.25656250    2.18024863   -0.77488229
 H                 -1.22191740    1.21371561    1.82227936
 H                 -2.04419393    1.53947118   -0.92419612
 H                  0.52094314    1.25158182    2.35109104
 H                 -0.90830858    1.33245426   -2.35091722
13
Title
 C                  0.30787004    0.09349870    0.76851963
 C                 -0.03005646    0.01184001   -0.86458442
 C                  1.16907868   -0.16393140   -0.20254382
 C                 -0.14162574    1.26140201    1.47437339
 C                 -0.81681202    1.35272497   -1.29781412
 F                  0.24393513   -1.07705998    1.55932094
 F                 -0.33767574   -1.05390918   -1.53130693
 H                 -0.08075133    2.33025026    0.83738407
 H                 -0.30163445    2.12659225   -0.82668924
 H                 -1.21440400    1.21084445    1.83545580
 H                 -2.03181990    1.51958403   -0.93296209
 H                  0.49924618    1.23401091    2.35238399
 H                 -0.91948625    1.32108359   -2.34044110
13
Title
 C                  0.30863095    0.09846998    0.77045740
 C                 -0.02747636    0.01788069   -0.86579866
 C                  1.16189927   -0.17652911   -0.20515856
 C                 -0.14051074    1.26727112    1.47542616
 C                 -0.81701404    1.36058613   -1.29793103
 F                  0.25009328   -1.07955407    1.56524385
 F                 -0.34188411   -1.05284063   -1.53530291
 H                 -0.05829216    2.30907431    0.86186368
 H                 -0.34112650    2.08218944   -0.87922896
 H                 -1.20075276    1.20739037    1.84620011
 H                 -2.00137299    1.49475351   -0.94501513
 H                  0.47844514    1.21990034    2.35430441
 H                 -0.92767302    1.31132747   -2.33794188
13
Title
 C                  0.30934305    0.10250077    0.77329423
 C                 -0.02521199    0.02535241   -0.86732292
 C                  1.15580363   -0.18931940   -0.20870324
 C                 -0.14043655    1.27463015    1.47639487
 C                 -0.81967511    1.36575042   -1.29775170
 F                  0.25615431   -1.08165513    1.57139417
 F                 -0.34654263   -1.05206933   -1.53984560
 H                 -0.03427267    2.27303583    0.89682763
 H                 -0.36496778    2.06283725   -0.92397508
 H                 -1.18208224    1.20350337    1.85471894
 H                 -1.95426894    1.46500105   -0.95980499
 H                  0.45948835    1.20881019    2.35855647
 H                 -0.93316667    1.30273548   -2.34353818
13
Title
 C                  0.30934304    0.10250008    0.77329424
 C                 -0.02521257    0.02535164   -0.86732257
 C                  1.15580425   -0.18931738   -0.20870326
 C                 -0.14043632    1.27463034    1.47639398
 C                 -0.81967788    1.36574679   -1.29775381
 F                  0.25615348   -1.08165417    1.57139299
 F                 -0.34654281   -1.05206895   -1.53984462
 H                 -0.03426954    2.27301604    0.89684040
 H                 -0.36494594    2.06286939   -0.92395235
 H                 -1.18207714    1.20350281    1.85471982
 H                 -1.95425214    1.46499545   -0.95980861
 H                  0.45948906    1.20881183    2.35855816
 H                 -0.93316519    1.30273651   -2.34353709
13
Title
 C                  0.31077614    0.10700408    0.78053619
 C                 -0.02219959    0.04188257   -0.87118137
 C                  1.14766914   -0.21244980   -0.21703584
 C                 -0.14251320    1.29004562    1.47835153
 C                 -0.83154384    1.36464696   -1.29897587
 F                  0.26669555   -1.08424443    1.58293201
 F                 -0.35603518   -1.05117020   -1.54925218
 H                  0.01208195    2.18714745    0.97524080
 H                 -0.34314377    2.12982340   -0.96513663
 H                 -1.14395008    1.19629314    1.86473047
 H                 -1.84273572    1.40234191   -0.98766561
 H                  0.43407616    1.19664829    2.37542493
 H                 -0.93539770    1.29008711   -2.36977880
13
Title
 C                  0.31161104    0.10777603    0.78458686
 C                 -0.02134649    0.05035524   -0.87349427
 C                  1.14515712   -0.22275255   -0.22140562
 C                 -0.14410624    1.29674058    1.47982385
 C                 -0.83826041    1.36051321   -1.30028869
 F                  0.27124583   -1.08485116    1.58828305
 F                 -0.36074362   -1.05085811   -1.55393320
 H                  0.03494311    2.15230813    1.00938595
 H                 -0.31282841    2.19261731   -0.97256053
 H                 -1.12925050    1.19335454    1.86759760
 H                 -1.79408685    1.37198689   -0.99649898
 H                  0.42686007    1.19424969    2.38689621
 H                 -0.93297263    1.28548213   -2.38519609
13
Title
 C                  0.31268223    0.10772140    0.78921462
 C                 -0.02079240    0.05962438   -0.87631344
 C                  1.14323622   -0.23325645   -0.22620629
 C                 -0.14603488    1.30256076    1.48220753
 C                 -0.84428300    1.35510843   -1.30210625
 F                  0.27581295   -1.08508672    1.59390535
 F                 -0.36588617   -1.05052277   -1.55902697
 H                  0.06138363    2.12925495    1.03799274
 H                 -0.27814973    2.26350327   -0.97952532
 H                 -1.11842275    1.19079907    1.87001384
 H                 -1.75670843    1.34004272   -0.99928878
 H                  0.42186872    1.19355362    2.40056823
 H                 -0.92826546    1.28137064   -2.40121396
13
Title
 C                  0.31414895    0.10667271    0.79465183
 C                 -0.02053573    0.07008815   -0.87987935
 C                  1.14184523   -0.24438490   -0.23162622
 C                 -0.14835606    1.30693090    1.48611867
 C                 -0.84835591    1.34884565   -1.30476412
 F                  0.28059079   -1.08487683    1.60008164
 F                 -0.37175460   -1.05008528   -1.56479818
 H                  0.09480828    2.12638792    1.05738063
 H                 -0.24361124    2.33657543   -0.98955707
 H                 -1.11358812    1.18889183    1.87235657
 H                 -1.74101348    1.30514872   -0.99163182
 H                  0.41872030    1.19461649    2.41647135
 H                 -0.92087550    1.27763637   -2.41677870
13
Title
 C                  0.31605821    0.10452802    0.80059663
 C                 -0.02057475    0.08109917   -0.88409850
 C                  1.14104604   -0.25545539   -0.23732039
 C                 -0.15083469    1.30915404    1.49165784
 C                 -0.84918659    1.34262329   -1.30837826
 F                  0.28530330   -1.08415045    1.60649864
 F                 -0.37808389   -1.04949046   -1.57095559
 H                  0.13470213    2.14856174    1.06417642
 H                 -0.21610005    2.40024399   -1.00407038
 H                 -1.11727059    1.18828070    1.87460651
 H                 -1.75567012    1.26919736   -0.97079465
 H                  0.41716008    1.19739083    2.43282551
 H                 -0.91125286    1.27453867   -2.42906464
13
Title
 C                  0.31834454    0.10145942    0.80656905
 C                 -0.02080737    0.09176165   -0.88867809
 C                  1.14075103   -0.26569155   -0.24283087
 C                 -0.15305976    1.30959913    1.49822039
 C                 -0.84712743    1.33717105   -1.31259055
 F                  0.28964742   -1.08296321    1.61273309
 F                 -0.38444877   -1.04871750   -1.57706428
 H                  0.17646496    2.18749056    1.06155300
 H                 -0.19957621    2.44671232   -1.02229866
 H                 -1.12904454    1.18944030    1.87640684
 H                 -1.79302876    1.23511991   -0.94069584
 H                  0.41649882    1.20139721    2.44757312
 H                 -0.90061755    1.27218204   -2.43618617
13
Title
 C                  0.32105183    0.09754331    0.81255538
 C                 -0.02111522    0.10206004   -0.89361417
 C                  1.14078542   -0.27522650   -0.24816714
 C                 -0.15482153    1.30914943    1.50546756
 C                 -0.84329267    1.33247362   -1.31709452
 F                  0.29370615   -1.08134815    1.61887032
 F                 -0.39090727   -1.04771915   -1.58317155
 H                  0.21707284    2.23276700    1.05501852
 H                 -0.19378165    2.47619492   -1.04377917
 H                 -1.14712809    1.19266959    1.87728299
 H                 -1.84034037    1.20358035   -0.90641510
 H                  0.41599440    1.20634694    2.46028223
 H                 -0.88954482    1.27034293   -2.43823200
13
Title
 C                  0.32433435    0.09266175    0.81874141
 C                 -0.02140354    0.11227470   -0.89908237
 C                  1.14101935   -0.28442405   -0.25350316
 C                 -0.15602345    1.30843151    1.51343599
 C                 -0.83841239    1.32835096   -1.32173737
 F                  0.29765947   -1.07924946    1.62517797
 F                 -0.39772509   -1.04640442   -1.58951881
 H                  0.25494180    2.27787633    1.04837814
 H                 -0.19860147    2.48924333   -1.06885551
 H                 -1.17015083    1.19849259    1.87652516
 H                 -1.88902569    1.17458746   -0.87123845
 H                  0.41506553    1.21226347    2.47103844
 H                 -0.87819290    1.26874147   -2.43555277
13
Title
 C                  0.32838715    0.08662981    0.82526197
 C                 -0.02156375    0.12251945   -0.90525680
 C                  1.14134148   -0.29346938   -0.25894672
 C                 -0.15657614    1.30786385    1.52224499
 C                 -0.83292479    1.32475737   -1.32635123
 F                  0.30161893   -1.07656783    1.63186892
 F                 -0.40513301   -1.04464932   -1.59630063
 H                  0.28813335    2.31770588    1.04436398
 H                 -0.21514930    2.48414483   -1.09789998
 H                 -1.19648124    1.20769296    1.87305594
 H                 -1.93267429    1.14878949   -0.83799800
 H                  0.41317402    1.21925665    2.47974121
 H                 -0.86690243    1.26706604   -2.42851180
13
Title
 C                  0.33333688    0.07939313    0.83205904
 C                 -0.02144853    0.13253136   -0.91215249
 C                  1.14161057   -0.30222898   -0.26443372
 C                 -0.15641568    1.30777324    1.53182153
 C                 -0.82726894    1.32181486   -1.33061988
 F                  0.30556880   -1.07324874    1.63897504
 F                 -0.41316781   -1.04234111   -1.60352469
 H                  0.31368404    2.34675026    1.04527323
 H                 -0.24458722    2.45831883   -1.13029919
 H                 -1.22316043    1.22093873    1.86562142
 H                 -1.96489750    1.12777866   -0.81020707
 H                  0.40985869    1.22726504    2.48617661
 H                 -0.85655848    1.26489453   -2.41828354
13
Title
 C                  0.33333716    0.07939315    0.83205894
 C                 -0.02144843    0.13253122   -0.91215247
 C                  1.14161076   -0.30222898   -0.26443340
 C                 -0.15641513    1.30777226    1.53182188
 C                 -0.82726853    1.32181302   -1.33062079
 F                  0.30556857   -1.07324880    1.63897487
 F                 -0.41316766   -1.04234072   -1.60352449
 H                  0.31367785    2.34676144    1.04526174
 H                 -0.24458351    2.45832108   -1.13028682
 H                 -1.22316268    1.22094061    1.86561947
 H                 -1.96491042    1.12778903   -0.81020597
 H                  0.40986054    1.22726507    2.48617257
 H                 -0.85655940    1.26489742   -2.41827601
13
Title
 C                  0.34529115    0.06281151    0.84510917
 C                 -0.01987470    0.14926146   -0.92678132
 C                  1.14135352   -0.31713937   -0.27443801
 C                 -0.15431644    1.30959674    1.55117399
 C                 -0.81768952    1.31830452   -1.33652063
 F                  0.31279199   -1.06527661    1.65334615
 F                 -0.42978953   -1.03616699   -1.61806084
 H                  0.33224901    2.35740952    1.06519650
 H                 -0.33370640    2.35233435   -1.19433002
 H                 -1.26152096    1.25764592    1.83759178
 H                 -1.97796448    1.10639372   -0.78349867
 H                  0.39917072    1.24421868    2.49369345
 H                 -0.84378990    1.25712665   -2.39951067
13
Title
 C                  0.35177749    0.05438777    0.85086118
 C                 -0.01834345    0.15525493   -0.93385880
 C                  1.14065152   -0.32286558   -0.27861449
 C                 -0.15277838    1.31135810    1.55998092
 C                 -0.81455792    1.31723219   -1.33793808
 F                  0.31587929   -1.06103191    1.66015691
 F                 -0.43776009   -1.03252159   -1.62485439
 H                  0.32618069    2.34044075    1.08238609
 H                 -0.38349513    2.28762072   -1.22042659
 H                 -1.26924896    1.27867334    1.81869774
 H                 -1.95989654    1.10571769   -0.78537638
 H                  0.39279021    1.25204259    2.49704598
 H                 -0.84254480    1.25081196   -2.39598359
13
Title
 C                  0.35857197    0.04599870    0.85617981
 C                 -0.01628833    0.15980401   -0.94078708
 C                  1.13951780   -0.32765066   -0.28233355
 C                 -0.15107754    1.31350967    1.56818011
 C                 -0.81278301    1.31573780   -1.33860978
 F                  0.31871035   -1.05666473    1.66683065
 F                 -0.44557802   -1.02850869   -1.63141829
 H                  0.31220284    2.31206971    1.10284331
 H                 -0.43077063    2.22734502   -1.24076620
 H                 -1.26980820    1.30072757    1.79744678
 H                 -1.92865765    1.11036867   -0.79587057
 H                  0.38619052    1.25921220    2.50175549
 H                 -0.84462125    1.24248432   -2.39731676
13
Title
 C                  0.36583331    0.03751975    0.86122479
 C                 -0.01362366    0.16304185   -0.94773789
 C                  1.13788788   -0.33169157   -0.28571692
 C                 -0.14924404    1.31593284    1.57595789
 C                 -0.81264274    1.31280653   -1.33882157
 F                  0.32139562   -1.05209456    1.67359155
 F                 -0.45346969   -1.02401707   -1.63795415
 H                  0.29153990    2.27421260    1.12576888
 H                 -0.47111482    2.18266143   -1.25427988
 H                 -1.26389052    1.32386406    1.77394066
 H                 -1.88557016    1.11972175   -0.81432185
 H                  0.37943437    1.26572376    2.50889036
 H                 -0.84999916    1.23177007   -2.40325761
13
Title
 C                  0.37354040    0.02906375    0.86598971
 C                 -0.01030696    0.16492359   -0.95468572
 C                  1.13572273   -0.33501201   -0.28876053
 C                 -0.14734505    1.31836055    1.58331365
 C                 -0.81441044    1.30743749   -1.33888323
 F                  0.32395417   -1.04735893    1.68047049
 F                 -0.46143433   -1.01903584   -1.64447063
 H                  0.26612613    2.23036427    1.14932641
 H                 -0.49910031    2.16670753   -1.25958700
 H                 -1.25244686    1.34753336    1.74886650
 H                 -1.83334261    1.13297591   -0.83959188
 H                  0.37261202    1.27136438    2.51915772
 H                 -0.85858065    1.21867331   -2.41288199
13
Title
 C                  0.38135955    0.02105073    0.87030765
 C                 -0.00646751    0.16541858   -0.96135082
 C                  1.13310681   -0.33755318   -0.29136394
 C                 -0.14552800    1.32031438    1.59009138
 C                 -0.81778401    1.29961809   -1.33911814
 F                  0.32631521   -1.04267935    1.68723392
 F                 -0.46916962   -1.01377234   -1.65073567
 H                  0.23981417    2.18739836    1.17009300
 H                 -0.51228110    2.18396573   -1.25675033
 H                 -1.23763771    1.37028573    1.72394457
 H                 -1.77870566    1.14828157   -0.86841151
 H                  0.36588490    1.27581513    2.53228639
 H                 -0.86963405    1.20404954   -2.42422622
13
Title
 C                  0.38921927    0.01356638    0.87420375
 C                 -0.00216677    0.16464992   -0.96771641
 C                  1.13008893   -0.33941505   -0.29355545
 C                 -0.14387118    1.32135473    1.59650498
 C                 -0.82195437    1.29019428   -1.33981294
 F                  0.32850461   -1.03810499    1.69388894
 F                 -0.47666160   -1.00828315   -1.65675743
 H                  0.21598452    2.15140534    1.18524166
 H                 -0.51397142    2.22577925   -1.24767520
 H                 -1.22164073    1.39161640    1.69992727
 H                 -1.72841678    1.16390684   -0.89728014
 H                  0.35902586    1.27910638    2.54776368
 H                 -0.88251320    1.18853155   -2.43557369
13
Title
 C                  0.39746114    0.00632933    0.87787846
 C                  0.00276923    0.16262436   -0.97408231
 C                  1.12654457   -0.34074576   -0.29544596
 C                 -0.14235505    1.32104640    1.60311110
 C                 -0.82610026    1.27985036   -1.34132425
 F                  0.33064726   -1.03344964    1.70077722
 F                 -0.48426750   -1.00232776   -1.66284068
 H                  0.19677764    2.12681455    1.19245240
 H                 -0.50842512    2.28202645   -1.23391289
 H                 -1.20577118    1.41212077    1.67624855
 H                 -1.68853251    1.17894286   -0.92332674
 H                  0.35136011    1.28144741    2.56571450
 H                 -0.89734608    1.17193941   -2.44605750
13
Title
 C                  0.40644762   -0.00085106    0.88147289
 C                  0.00857690    0.15913973   -0.98071702
 C                  1.12228184   -0.34159106   -0.29707382
 C                 -0.14092195    1.31881203    1.61044038
 C                 -0.82923934    1.26917435   -1.34419164
 F                  0.33284838   -1.02854060    1.70824513
 F                 -0.49231982   -0.99561772   -1.66926870
 H                  0.18468973    2.11892610    1.18853358
 H                 -0.49854246    2.34449042   -1.21638838
 H                 -1.19163628    1.43215701    1.65245554
 H                 -1.66876564    1.19246729   -0.94218991
 H                  0.34202687    1.28293991    2.58632794
 H                 -0.91449225    1.15405369   -2.45476759
13
Title
 C                  0.41594015   -0.00763366    0.88487124
 C                  0.01509544    0.15416766   -0.98743874
 C                  1.11738017   -0.34191638   -0.29833469
 C                 -0.13947519    1.31441913    1.61840450
 C                 -0.83029703    1.25930595   -1.34875288
 F                  0.33506335   -1.02354709    1.71614659
 F                 -0.50060195   -0.98830161   -1.67589118
 H                  0.18200867    2.13092591    1.17180111
 H                 -0.48706901    2.40241590   -1.19705629
 H                 -1.18205179    1.45060825    1.62971819
 H                 -1.67965182    1.20314151   -0.94849398
 H                  0.33066108    1.28360113    2.60820226
 H                 -0.93315576    1.13593538   -2.46024362
13
Title
 C                  0.41594092   -0.00763411    0.88487186
 C                  0.01509596    0.15416761   -0.98743937
 C                  1.11737974   -0.34191620   -0.29833483
 C                 -0.13947492    1.31441834    1.61840553
 C                 -0.83029406    1.25930551   -1.34875436
 F                  0.33506348   -1.02354641    1.71614726
 F                 -0.50060268   -0.98830062   -1.67589184
 H                  0.18200619    2.13092304    1.17180262
 H                 -0.48707741    2.40240147   -1.19706155
 H                 -1.18205727    1.45060974    1.62971836
 H                 -1.67967540    1.20314266   -0.94848145
 H                  0.33066189    1.28360250    2.60820174
 H                 -0.93315440    1.13593581   -2.46024508
13
Title
 C                  0.43437754   -0.01845522    0.89054858
 C                  0.02844952    0.14127185   -0.99989053
 C                  1.10689408   -0.34127384   -0.29949553
 C                 -0.13585769    1.30206406    1.63378609
 C                 -0.82696347    1.24506607   -1.36108338
 F                  0.33918126   -1.01441764    1.73173444
 F                 -0.51618979   -0.97347134   -1.68847832
 H                  0.19776939    2.18905603    1.11696336
 H                 -0.46780855    2.47540756   -1.16214175
 H                 -1.18118499    1.47821284    1.59233734
 H                 -1.77223356    1.21590714   -0.92915122
 H                  0.30330245    1.28318457    2.64746265
 H                 -0.96932986    1.10460743   -2.45995381
13
Title
 C                  0.44349932   -0.02265554    0.89301831
 C                  0.03517086    0.13355078   -1.00587531
 C                  1.10133688   -0.34049941   -0.29943926
 C                 -0.13335333    1.29525069    1.64082282
 C                 -0.82425095    1.24041908   -1.36797610
 F                  0.34118665   -1.01018174    1.73964853
 F                 -0.52371967   -0.96585363   -1.69466106
 H                  0.21086701    2.22127888    1.08730259
 H                 -0.46097525    2.48960983   -1.14765881
 H                 -1.18791466    1.48762639    1.57685725
 H                 -1.83229324    1.21959947   -0.91292860
 H                  0.28707562    1.28249425    2.66414419
 H                 -0.98669209    1.09149719   -2.45536885
13
Title
 C                  0.45292853   -0.02618732    0.89541617
 C                  0.04203353    0.12479398   -1.01203030
 C                  1.09541018   -0.33948404   -0.29892458
 C                 -0.13023242    1.28831342    1.64738832
 C                 -0.82162521    1.23722294   -1.37509834
 F                  0.34327338   -1.00599675    1.74802312
 F                 -0.53141146   -0.95779580   -1.70107932
 H                  0.22555029    2.25016859    1.05943528
 H                 -0.45620307    2.48852295   -1.13535755
 H                 -1.19764276    1.49413932    1.56276236
 H                 -1.89221176    1.22194911   -0.89659395
 H                  0.26852958    1.28160314    2.67903875
 H                 -1.00413507    1.07981971   -2.44857915
13
Title
 C                  0.46282094   -0.02899773    0.89783568
 C                  0.04899138    0.11488705   -1.01853904
 C                  1.08905875   -0.33826596   -0.29786022
 C                 -0.12645358    1.28144330    1.65331875
 C                 -0.81947827    1.23556945   -1.38224719
 F                  0.34550696   -1.00181267    1.75706401
 F                 -0.53941001   -0.94914896   -1.70789044
 H                  0.24094002    2.27237297    1.03568705
 H                 -0.45390135    2.47011863   -1.12584793
 H                 -1.20866013    1.49714559    1.54997249
 H                 -1.94679457    1.22283033   -0.88229760
 H                  0.24733744    1.28054704    2.69199562
 H                 -1.02192461    1.06972275   -2.44031326
13
Title
 C                  0.47309329   -0.03093091    0.90033570
 C                  0.05577717    0.10395787   -1.02546136
 C                  1.08239371   -0.33692517   -0.29614829
 C                 -0.12209938    1.27495491    1.65827323
 C                 -0.81813812    1.23562162   -1.38905253
 F                  0.34790872   -0.99768205    1.76678036
 F                 -0.54767346   -0.93996531   -1.71510489
 H                  0.25599550    2.28439575    1.01884540
 H                 -0.45459800    2.43245550   -1.12012457
 H                 -1.21862520    1.49572776    1.53881333
 H                 -1.99058784    1.22197994   -0.87200505
 H                  0.22374692    1.27935650    2.70265044
 H                 -1.03998704    1.06165647   -2.43183625
13
Title
 C                  0.48336208   -0.03183719    0.90293258
 C                  0.06191656    0.09251724   -1.03267475
 C                  1.07573806   -0.33560077   -0.29376890
 C                 -0.11742117    1.26925409    1.66184330
 C                 -0.81781362    1.23736385   -1.39501073
 F                  0.35043334   -0.99375648    1.77689049
 F                 -0.55593185   -0.93057660   -1.72253023
 H                  0.26948659    2.28371244    1.01137135
 H                 -0.45846074    2.37652258   -1.11902049
 H                 -1.22499141    1.48925694    1.52979633
 H                 -2.01877436    1.21925981   -0.86719226
 H                  0.19890565    1.27806860    2.71073148
 H                 -1.05782275    1.05614291   -2.42488173
13
Title
 C                  0.49315656   -0.03171395    0.90562263
 C                  0.06697601    0.08124624   -1.03996103
 C                  1.06946596   -0.33444078   -0.29082102
 C                 -0.11272766    1.26461742    1.66381247
 C                 -0.81852224    1.24040513   -1.39976370
 F                  0.35299998   -0.99018407    1.78697582
 F                 -0.56385199   -0.92142273   -1.72988920
 H                  0.28051188    2.27029827    1.01400090
 H                 -0.46477730    2.30777427   -1.12238883
 H                 -1.22620267    1.47796198    1.52315221
 H                 -2.02950118    1.21484442   -0.86817544
 H                  0.17438795    1.27670862    2.71643047
 H                 -1.07478731    1.05339257   -2.42083613
13
Title
 C                  0.50225350   -0.03069581    0.90843395
 C                  0.07079797    0.07056033   -1.04720952
 C                  1.06376005   -0.33353228   -0.28743490
 C                 -0.10818783    1.26103739    1.66425263
 C                 -0.82018398    1.24409370   -1.40331663
 F                  0.35556784   -0.98699734    1.79680829
 F                 -0.57129361   -0.91273806   -1.73704940
 H                  0.28892231    2.24611197    1.02574115
 H                 -0.47197270    2.23389330   -1.12897060
 H                 -1.22218598    1.46261570    1.51861951
 H                 -2.02406127    1.20906858   -0.87426822
 H                  0.15119043    1.27525730    2.72034692
 H                 -1.09053938    1.05324953   -2.42008261
13
Title
 C                  0.51072120   -0.02891741    0.91145188
 C                  0.07343213    0.06050017   -1.05448893
 C                  1.05858714   -0.33290335   -0.28367122
 C                 -0.10378746    1.25832110    1.66334856
 C                 -0.82280835    1.24771361   -1.40594105
 F                  0.35816485   -0.98412535    1.80644875
 F                 -0.57834515   -0.90448479   -1.74408540
 H                  0.29511197    2.21322468    1.04523421
 H                 -0.47779098    2.16251107   -1.13684652
 H                 -1.21359513    1.44378180    1.51569687
 H                 -2.00451897    1.20215184   -0.88464855
 H                  0.12946116    1.27364026    2.72310661
 H                 -1.10508419    1.05552723   -2.42231258
13
Title
 C                  0.51874084   -0.02643473    0.91480769
 C                  0.07494913    0.05093346   -1.06196624
 C                  1.05382905   -0.33256852   -0.27951529
 C                 -0.09941890    1.25623223    1.66124107
 C                 -0.82659121    1.25047562   -1.40800592
 F                  0.36086096   -0.98146917    1.81610960
 F                 -0.58519086   -0.89650532   -1.75118013
 H                  0.29969019    2.17313148    1.07151578
 H                 -0.47900517    2.10187827   -1.14354552
 H                 -1.20112796    1.42155677    1.51389716
 H                 -1.97207677    1.19412056   -0.89880508
 H                  0.10894599    1.27173223    2.72513845
 H                 -1.11848995    1.06027257   -2.42707471
13
Title
 C                  0.51874002   -0.02643500    0.91480722
 C                  0.07494869    0.05093462   -1.06196550
 C                  1.05382949   -0.33256871   -0.27951582
 C                 -0.09941874    1.25623313    1.66124082
 C                 -0.82658999    1.25047614   -1.40800517
 F                  0.36086067   -0.98146935    1.81610847
 F                 -0.58519048   -0.89650601   -1.75117915
 H                  0.29968744    2.17312698    1.07151873
 H                 -0.47901527    2.10187150   -1.14355056
 H                 -1.20112834    1.42155816    1.51389808
 H                 -1.97207552    1.19412138   -0.89880510
 H                  0.10894858    1.27173246    2.72513915
 H                 -1.11848895    1.06027277   -2.42707408
13
Title
 C                  0.53346085   -0.01955705    0.92285401
 C                  0.07465444    0.03348407   -1.07757432
 C                  1.04543868   -0.33288814   -0.27021993
 C                 -0.09066963    1.25293888    1.65412816
 C                 -0.83844625    1.25011263   -1.41185165
 F                  0.36665104   -0.97667066    1.83563483
 F                 -0.59843906   -0.88140364   -1.76576898
 H                  0.30766687    2.08258113    1.13764384
 H                 -0.45168395    2.05068025   -1.14206440
 H                 -1.16897062    1.36825846    1.51191871
 H                 -1.87486051    1.17495434   -0.93514739
 H                  0.07202895    1.26650494    2.72763263
 H                 -1.14052964    1.07779314   -2.44207147
13
Title
 C                  0.53982913   -0.01547612    0.92743693
 C                  0.07300242    0.02607699   -1.08526618
 C                  1.04189642   -0.33354275   -0.26545679
 C                 -0.08653640    1.25107160    1.64990089
 C                 -0.84592605    1.24668500   -1.41400118
 F                  0.36963157   -0.97458190    1.84505729
 F                 -0.60458671   -0.87467994   -1.77298648
 H                  0.31409257    2.04304681    1.17038088
 H                 -0.42139922    2.06503720   -1.13241364
 H                 -1.15298873    1.33950921    1.51080121
 H                 -1.81902562    1.16431028   -0.95339253
 H                  0.05661135    1.26305531    2.72806654
 H                 -1.14806747    1.09013462   -2.45086484
13
Title
 C                  0.54563034   -0.01104780    0.93243975
 C                  0.07050660    0.01948018   -1.09287467
 C                  1.03865317   -0.33451327   -0.26068940
 C                 -0.08261365    1.24848232    1.64566385
 C                 -0.85361307    1.24192229   -1.41639340
 F                  0.37270077   -0.97264157    1.85434222
 F                 -0.61051161   -0.86846300   -1.78024783
 H                  0.32493599    2.01362558    1.19901998
 H                 -0.38397994    2.09641505   -1.11956067
 H                 -1.13885269    1.30989610    1.50896308
 H                 -1.76480305    1.15270122   -0.96866839
 H                  0.04304524    1.25888013    2.72790834
 H                 -1.15320959    1.10471780   -2.46003682
13
Title
 C                  0.55109949   -0.00613971    0.93809406
 C                  0.06713982    0.01347247   -1.10064620
 C                  1.03550599   -0.33584544   -0.25579798
 C                 -0.07883203    1.24464708    1.64154045
 C                 -0.86083836    1.23642891   -1.41920981
 F                  0.37599781   -0.97075265    1.86387492
 F                 -0.61647352   -0.86254162   -1.78788483
 H                  0.34293834    1.99814028    1.22191439
 H                 -0.34244676    2.13735076   -1.10577974
 H                 -1.12729535    1.27865608    1.50584128
 H                 -1.71721015    1.13917300   -0.97788639
 H                  0.03084374    1.25364431    2.72706567
 H                 -1.15601524    1.12206981   -2.46966620
13
Title
 C                  0.55633522   -0.00064479    0.94461354
 C                  0.06283241    0.00802917   -1.10869738
 C                  1.03230055   -0.33761172   -0.25073767
 C                 -0.07514678    1.23910830    1.63763151
 C                 -0.86659271    1.23077340   -1.42276317
 F                  0.37963846   -0.96885808    1.87391012
 F                 -0.62263485   -0.85685661   -1.79615343
 H                  0.37055586    2.00062432    1.23753403
 H                 -0.30005711    2.18169598   -1.09314967
 H                 -1.11941344    1.24538588    1.50073111
 H                 -1.68466329    1.12247104   -0.97584270
 H                  0.01991989    1.24693092    2.72540515
 H                 -1.15626038    1.14274869   -2.47965291
13
Title
 C                  0.56116527    0.00525203    0.95187254
 C                  0.05775017    0.00343575   -1.11670584
 C                  1.02902198   -0.33980132   -0.24573575
 C                 -0.07156323    1.23199236    1.63406732
 C                 -0.86967735    1.22571448   -1.42722020
 F                  0.38355833   -0.96699913    1.88418813
 F                 -0.62884149   -0.85166220   -1.80489625
 H                  0.40681931    2.02154167    1.24552411
 H                 -0.26179927    2.22237807   -1.08387774
 H                 -1.11641756    1.21147971    1.49315505
 H                 -1.67633189    1.10217368   -0.95753173
 H                  0.01078916    1.23861948    2.72293160
 H                 -1.15377110    1.16621773   -2.48924199
13
Title
 C                  0.56538520    0.01117075    0.95946553
 C                  0.05229150   -0.00004483   -1.12417780
 C                  1.02571913   -0.34229661   -0.24111304
 C                 -0.06801789    1.22412051    1.63084888
 C                 -0.86981715    1.22182560   -1.43229742
 F                  0.38757274   -0.96525188    1.89420024
 F                 -0.63480209   -0.84725354   -1.81370682
 H                  0.44646456    2.05453049    1.24820842
 H                 -0.23189046    2.25379999   -1.07921737
 H                 -1.11820845    1.17920385    1.48326276
 H                 -1.69181339    1.07956790   -0.92406338
 H                  0.00389766    1.22901941    2.71988361
 H                 -1.14894707    1.19095812   -2.49747266
13
Title
 C                  0.56905474    0.01697464    0.96724336
 C                  0.04666013   -0.00245123   -1.13101435
 C                  1.02231252   -0.34504299   -0.23692798
 C                 -0.06430829    1.21615100    1.62777878
 C                 -0.86771224    1.21914480   -1.43756004
 F                  0.39165244   -0.96360678    1.90389319
 F                 -0.64050250   -0.84363050   -1.82253465
 H                  0.48490162    2.09219605    1.24878568
 H                 -0.21113393    2.27458082   -1.07908507
 H                 -1.12347202    1.14923335    1.47128393
 H                 -1.72226784    1.05625856   -0.88097960
 H                 -0.00091190    1.21827954    2.71646350
 H                 -1.14237251    1.21628091   -2.50399752
13
Title
 C                  0.57235049    0.02273200    0.97532586
 C                  0.04082494   -0.00388950   -1.13735871
 C                  1.01861482   -0.34808874   -0.23308252
 C                 -0.06020800    1.20833411    1.62462515
 C                 -0.86406200    1.21753452   -1.44268011
 F                  0.39591354   -0.96200061    1.91354781
 F                 -0.64611639   -0.84067847   -1.83163566
 H                  0.51980593    2.13005655    1.24946293
 H                 -0.19914838    2.28481631   -1.08323149
 H                 -1.13080217    1.12116731    1.45712565
 H                 -1.75931923    1.03332170   -0.83319842
 H                 -0.00393924    1.20620589    2.71271687
 H                 -1.13437184    1.24242157   -2.50881003
13
Title
 C                  0.57542225    0.02851550    0.98387909
 C                  0.03468969   -0.00436746   -1.14332763
 C                  1.01439744   -0.35152622   -0.22949254
 C                 -0.05553577    1.20079466    1.62120242
 C                 -0.85925965    1.21695163   -1.44737920
 F                  0.40050840   -0.96036915    1.92347220
 F                 -0.65182084   -0.83834601   -1.84132349
 H                  0.54953305    2.16522687    1.25163877
 H                 -0.19619565    2.28389444   -1.09176508
 H                 -1.13882126    1.09471354    1.44052571
 H                 -1.79706499    1.01165669   -0.78436820
 H                 -0.00531933    1.19246724    2.70861444
 H                 -1.12511034    1.26977590   -2.51185087
13
Title
 C                  0.57542246    0.02851620    0.98388016
 C                  0.03468946   -0.00436736   -1.14332812
 C                  1.01439702   -0.35152658   -0.22949213
 C                 -0.05553519    1.20079373    1.62120207
 C                 -0.85926047    1.21695010   -1.44737923
 F                  0.40050875   -0.96036910    1.92347324
 F                 -0.65182113   -0.83834562   -1.84132466
 H                  0.54953105    2.16522852    1.25163764
 H                 -0.19619355    2.28390569   -1.09176252
 H                 -1.13882227    1.09471453    1.44052441
 H                 -1.79705891    1.01165933   -0.78437321
 H                 -0.00531826    1.19246621    2.70861460
 H                 -1.12510933    1.26977619   -2.51185080
13
Title
 C                  0.58123127    0.03984060    1.00243894
 C                  0.02143883   -0.00206411   -1.15397310
 C                  1.00351861   -0.35984284   -0.22310262
 C                 -0.04423434    1.18753774    1.61318275
 C                 -0.84703344    1.21921840   -1.45414785
 F                  0.41112082   -0.95687489    1.94471064
 F                 -0.66377411   -0.83577455   -1.86321171
 H                  0.58475804    2.21550603    1.26430658
 H                 -0.22163882    2.24285291   -1.12271117
 H                 -1.14978051    1.04866504    1.39987543
 H                 -1.85581705    0.97710900   -0.69807404
 H                 -0.00310280    1.15935720    2.69934527
 H                 -1.10411939    1.32751091   -2.51193515
13
Title
 C                  0.58401706    0.04477317    1.01183478
 C                  0.01463685    0.00080416   -1.15826308
 C                  0.99667219   -0.36461543   -0.22048799
 C                 -0.03793278    1.18267469    1.60872963
 C                 -0.84016378    1.22216836   -1.45550214
 F                  0.41706683   -0.95502110    1.95570971
 F                 -0.66979709   -0.83572182   -1.87515749
 H                  0.58572451    2.22424427    1.27561732
 H                 -0.25055170    2.20234485   -1.14375729
 H                 -1.14859494    1.03158509    1.37723152
 H                 -1.86864801    0.96725416   -0.66867359
 H                  0.00025148    1.14078779    2.69441899
 H                 -1.09391882    1.35556747   -2.50896236
13
Title
 C                  0.58672839    0.04871692    1.02064990
 C                  0.00806818    0.00460664   -1.16163633
 C                  0.98902771   -0.36956577   -0.21837398
 C                 -0.03164244    1.17946015    1.60427366
 C                 -0.83337145    1.22600519   -1.45534139
 F                  0.42321544   -0.95314565    1.96648607
 F                 -0.67555298   -0.83647818   -1.88724500
 H                  0.57477626    2.22007878    1.28963585
 H                 -0.28692819    2.15347594   -1.16557397
 H                 -1.14134307    1.01993065    1.35477803
 H                 -1.86779067    0.96358879   -0.65210901
 H                  0.00452638    1.12208905    2.68957335
 H                 -1.08520442    1.38082444   -2.50453756
13
Title
 C                  0.58941780    0.05148953    1.02862137
 C                  0.00184292    0.00909588   -1.16412182
 C                  0.98068083   -0.37458015   -0.21674109
 C                 -0.02557748    1.17791206    1.59999258
 C                 -0.82706585    1.23018786   -1.45388911
 F                  0.42947628   -0.95125704    1.97689041
 F                 -0.68094294   -0.83792169   -1.89925141
 H                  0.55331305    2.20411305    1.30548481
 H                 -0.32600340    2.10339664   -1.18515958
 H                 -1.12823590    1.01373479    1.33333986
 H                 -1.85392862    0.96594127   -0.64841654
 H                  0.00919224    1.10389271    2.68490675
 H                 -1.07852661    1.40238916   -2.49926943
13
Title
 C                  0.59218480    0.05303236    1.03573571
 C                 -0.00409525    0.01412339   -1.16583524
 C                  0.97154553   -0.37967563   -0.21552381
 C                 -0.01977343    1.17789637    1.59596274
 C                 -0.82160040    1.23403925   -1.45146080
 F                  0.43591443   -0.94931886    1.98704125
 F                 -0.68601120   -0.83995088   -1.91125544
 H                  0.52288555    2.17815104    1.32246662
 H                 -0.36242249    2.06078673   -1.19931136
 H                 -1.10986486    1.01262014    1.31303097
 H                 -1.82804611    0.97395129   -0.65689916
 H                  0.01385798    1.08632367    2.68038500
 H                 -1.07407587    1.42011875   -2.49358446
13
Title
 C                  0.59511422    0.05326843    1.04198047
 C                 -0.00979219    0.01957189   -1.16686036
 C                  0.96149989   -0.38488477   -0.21467946
 C                 -0.01426959    1.17923121    1.59228314
 C                 -0.81741397    1.23672442   -1.44839580
 F                  0.44261122   -0.94729182    1.99705709
 F                 -0.69079523   -0.84249303   -1.92335040
 H                  0.48526495    2.14474289    1.33969572
 H                 -0.38995760    2.03635857   -1.20426998
 H                 -1.08707952    1.01629337    1.29384258
 H                 -1.79095859    0.98737780   -0.67706756
 H                  0.01816757    1.06948597    2.67596972
 H                 -1.07197615    1.43387644   -2.48777452
13
Title
 C                  0.59816912    0.05215729    1.04716447
 C                 -0.01509252    0.02513930   -1.16724511
 C                  0.95077462   -0.39006897   -0.21419849
 C                 -0.00931070    1.18152486    1.58919921
 C                 -0.81491380    1.23754452   -1.44510918
 F                  0.44942073   -0.94520715    2.00671675
 F                 -0.69517379   -0.84539100   -1.93522158
 H                  0.44435862    2.10926798    1.35536528
 H                 -0.40313622    2.03903850   -1.19718944
 H                 -1.06196434    1.02417781    1.27626052
 H                 -1.74540369    1.00529180   -0.70721272
 H                  0.02165509    1.05403527    2.67177192
 H                 -1.07224832    1.44324770   -2.48219442
13
Title
 C                  0.60124542    0.04984839    1.05117875
 C                 -0.01981795    0.03046899   -1.16708623
 C                  0.93979009   -0.39504521   -0.21404755
 C                 -0.00515529    1.18412376    1.58693806
 C                 -0.81394073    1.23666070   -1.44191358
 F                  0.45611342   -0.94312725    2.01573159
 F                 -0.69902482   -0.84843584   -1.94645863
 H                  0.40538219    2.07909608    1.36744634
 H                 -0.40218138    2.06707395   -1.17922281
 H                 -1.03731180    1.03510229    1.26065666
 H                 -1.69627666    1.02588190   -0.74363712
 H                  0.02397131    1.04062752    2.66793244
 H                 -1.07452732    1.44832936   -2.47709662
13
Title
 C                  0.60434978    0.04649843    1.05417796
 C                 -0.02402392    0.03547642   -1.16648927
 C                  0.92852415   -0.39986061   -0.21417535
 C                 -0.00181660    1.18644510    1.58555898
 C                 -0.81382963    1.23489200   -1.43885084
 F                  0.46274762   -0.94103093    2.02422994
 F                 -0.70242489   -0.85156071   -1.95717331
 H                  0.37148499    2.06003091    1.37478241
 H                 -0.39168746    2.11143826   -1.15378706
 H                 -1.01472009    1.04818301    1.24653146
 H                 -1.64749892    1.04786813   -0.78304866
 H                  0.02503127    1.02918932    2.66442459
 H                 -1.07833746    1.44981125   -2.47238823
13
Title
 C                  0.60757641    0.04208880    1.05633746
 C                 -0.02785741    0.04023558   -1.16548902
 C                  0.91658093   -0.40470448   -0.21456495
 C                  0.00079759    1.18807749    1.58510321
 C                 -0.81382178    1.23307113   -1.43590552
 F                  0.46958344   -0.93883355    2.03255920
 F                 -0.70552001   -0.85482174   -1.96777477
 H                  0.34409835    2.05663704    1.37654269
 H                 -0.37581857    2.16425461   -1.12352207
 H                 -0.99500187    1.06318506    1.23301617
 H                 -1.60265149    1.07064036   -0.82267097
 H                  0.02475173    1.01942086    2.66117060
 H                 -1.08340988    1.44819125   -2.46781516
13
Title
 C                  0.60757639    0.04208893    1.05633746
 C                 -0.02785749    0.04023544   -1.16548916
 C                  0.91658110   -0.40470449   -0.21456493
 C                  0.00079695    1.18807580    1.58510349
 C                 -0.81382307    1.23307287   -1.43590333
 F                  0.46958329   -0.93883350    2.03255914
 F                 -0.70552001   -0.85482158   -1.96777450
 H                  0.34410583    2.05665553    1.37653902
 H                 -0.37583152    2.16422912   -1.12353065
 H                 -0.99500111    1.06318482    1.23301596
 H                 -1.60262272    1.07064276   -0.82269068
 H                  0.02475241    1.01942040    2.66117058
 H                 -1.08340957    1.44819220   -2.46781479
13
Title
 C                  0.61467855    0.02953371    1.05824178
 C                 -0.03463923    0.04898881   -1.16215057
 C                  0.88904234   -0.41511586   -0.21624793
 C                  0.00426193    1.18842353    1.58737254
 C                 -0.81049990    1.23230996   -1.43124087
 F                  0.48481616   -0.93381496    2.04968734
 F                 -0.71106454   -0.86197572   -1.98983829
 H                  0.31220665    2.10962276    1.36042420
 H                 -0.33882797    2.27231475   -1.05604145
 H                 -0.96947828    1.09879061    1.20507224
 H                 -1.55376924    1.11481323   -0.88204329
 H                  0.01906992    1.00523639    2.65578702
 H                 -1.09658285    1.43598306   -2.45838857
13
Title
 C                  0.61834861    0.02159864    1.05789665
 C                 -0.03739954    0.05254212   -1.15985117
 C                  0.87377830   -0.42056891   -0.21756007
 C                  0.00541403    1.18758420    1.59000353
 C                 -0.80552240    1.23461514   -1.43031182
 F                  0.49306322   -0.93104871    2.05820297
 F                 -0.71336708   -0.86567322   -2.00092252
 H                  0.30714531    2.15987731    1.34421178
 H                 -0.32267440    2.31525246   -1.02439988
 H                 -0.96706142    1.11796039    1.19072097
 H                 -1.56850865    1.13295002   -0.88787397
 H                  0.01322945    1.00190329    2.65441770
 H                 -1.10364176    1.42601982   -2.45388062
13
Title
 C                  0.62178131    0.01321130    1.05681009
 C                 -0.03962473    0.05523329   -1.15732242
 C                  0.85850088   -0.42588569   -0.21909039
 C                  0.00640769    1.18688748    1.59313728
 C                 -0.79860814    1.23878547   -1.43021399
 F                  0.50125193   -0.92828788    2.06617713
 F                 -0.71522102   -0.86916979   -2.01136181
 H                  0.30656438    2.21252791    1.32647732
 H                 -0.31060441    2.34471009   -0.99804577
 H                 -0.97132821    1.13641751    1.17715995
 H                 -1.60788888    1.14767129   -0.87768799
 H                  0.00572915    1.00148503    2.65445724
 H                 -1.11002981    1.41479059   -2.45012335
13
Title
 C                  0.62492241    0.00455715    1.05514984
 C                 -0.04143908    0.05711650   -1.15463628
 C                  0.84328018   -0.43110090   -0.22079389
 C                  0.00734247    1.18676566    1.59645880
 C                 -0.79060126    1.24457146   -1.43035726
 F                  0.50939503   -0.92554451    2.07366302
 F                 -0.71667555   -0.87244976   -2.02120880
 H                  0.30828099    2.26088894    1.30928834
 H                 -0.30264859    2.36106356   -0.97729447
 H                 -0.98025584    1.15405002    1.16479072
 H                 -1.66133697    1.16031459   -0.85849892
 H                 -0.00318298    1.00376568    2.65601839
 H                 -1.11553373    1.40290964   -2.44733253
13
Title
 C                  0.62779312   -0.00443712    1.05300726
 C                 -0.04300362    0.05828499   -1.15178895
 C                  0.82778890   -0.43638259   -0.22267366
 C                  0.00823786    1.18744622    1.59981637
 C                 -0.78207854    1.25192663   -1.43023200
 F                  0.51771454   -0.92275875    2.08088462
 F                 -0.71779714   -0.87558220   -2.03074672
 H                  0.31113570    2.30221207    1.29353356
 H                 -0.29853502    2.36515720   -0.96183371
 H                 -0.99204733    1.17123492    1.15384711
 H                 -1.72046621    1.17210901   -0.83600862
 H                 -0.01352631    1.00867498    2.65917596
 H                 -1.12016541    1.39052772   -2.44555671
13
Title
 C                  0.63037651   -0.01384785    1.05043617
 C                 -0.04445998    0.05877617   -1.14878158
 C                  0.81174321   -0.44188856   -0.22473504
 C                  0.00906029    1.18909483    1.60309717
 C                 -0.77340971    1.26093194   -1.42947417
 F                  0.52641399   -0.91987778    2.08800597
 F                 -0.71861333   -0.87861173   -2.04018637
 H                  0.31455862    2.33462531    1.27984023
 H                 -0.29824729    2.35694678   -0.95175862
 H                 -1.00513565    1.18822688    1.14476255
 H                 -1.77949486    1.18373343   -0.81393486
 H                 -0.02538568    1.01635967    2.66398709
 H                 -1.12388327    1.37773227   -2.44477422
13
Title
 C                  0.63259162   -0.02363256    1.04751226
 C                 -0.04594222    0.05859569   -1.14566804
 C                  0.79507550   -0.44771972   -0.22695173
 C                  0.00974145    1.19183924    1.60616599
 C                 -0.76491719    1.27162227   -1.42783641
 F                  0.53559278   -0.91688536    2.09507465
 F                 -0.71911886   -0.88153030   -2.04958893
 H                  0.31821633    2.35611671    1.26892834
 H                 -0.30189095    2.33605424   -0.94752717
 H                 -1.01788337    1.20497030    1.13821255
 H                 -1.83378071    1.19542802   -0.79490926
 H                 -0.03871882    1.02701318    2.67035216
 H                 -1.12652508    1.36476906   -2.44484361
13
Title
 C                  0.63431240   -0.03359296    1.04436874
 C                 -0.04758729    0.05776941   -1.14257334
 C                  0.77798578   -0.45390402   -0.22924741
 C                  0.01019978    1.19572186    1.60886927
 C                 -0.75694260    1.28382466   -1.42520920
 F                  0.54521484   -0.91380990    2.10202598
 F                 -0.71929791   -0.88428218   -2.05886917
 H                  0.32188163    2.36487949    1.26153963
 H                 -0.30931540    2.30292867   -0.94946769
 H                 -1.02859728    1.22109821    1.13492265
 H                 -1.87932106    1.20712618   -0.78086746
 H                 -0.05322794    1.04065747    2.67785985
 H                 -1.12783837    1.35211091   -2.44542531
13
Title
 C                  0.63541640   -0.04344129    1.04118337
 C                 -0.04953020    0.05637848   -1.13966812
 C                  0.76084401   -0.46041712   -0.23150693
 C                  0.01037097    1.20066451    1.61108456
 C                 -0.74981093    1.29710400   -1.42165352
 F                  0.55514856   -0.91070718    2.10874066
 F                 -0.71914671   -0.88679503   -2.06787061
 H                  0.32543332    2.36012144    1.25816008
 H                 -0.31972790    2.25985267   -0.95716232
 H                 -1.03590153    1.23610436    1.13535520
 H                 -1.91323902    1.21861824   -0.77294796
 H                 -0.06838911    1.05703131    2.68578664
 H                 -1.12756468    1.34036125   -2.44599708
13
Title
 C                  0.63582467   -0.05295029    1.03812038
 C                 -0.05190061    0.05454247   -1.13710958
 C                  0.74395081   -0.46725246   -0.23361650
 C                  0.01022610    1.20651656    1.61276799
 C                 -0.74376442    1.31088356   -1.41736951
 F                  0.56528939   -0.90761884    2.11514009
 F                 -0.71867904   -0.88902142   -2.07649191
 H                  0.32891024    2.34233987    1.25884423
 H                 -0.33152644    2.21106014   -0.96911839
 H                 -1.03909375    1.24961196    1.13956128
 H                 -1.93424853    1.22975592   -0.77146223
 H                 -0.08367360    1.07573954    2.69331881
 H                 -1.12549914    1.33005360   -2.44599344
13
Title
 C                  0.63582462   -0.05294882    1.03812083
 C                 -0.05190040    0.05454262   -1.13710988
 C                  0.74395308   -0.46725153   -0.23361640
 C                  0.01022663    1.20651539    1.61276770
 C                 -0.74376376    1.31088379   -1.41736895
 F                  0.56528799   -0.90761929    2.11513916
 F                 -0.71867953   -0.88902096   -2.07649052
 H                  0.32891205    2.34234457    1.25884342
 H                 -0.33153733    2.21104157   -0.96913144
 H                 -1.03909423    1.24960961    1.13956065
 H                 -1.93424890    1.22975379   -0.77146114
 H                 -0.08367072    1.07573701    2.69331793
 H                 -1.12549972    1.33005516   -2.44599424
13
Title
 C                  0.63433672   -0.07079460    1.03275559
 C                 -0.05853561    0.04992150   -1.13346129
 C                  0.71090880   -0.48233180   -0.23706646
 C                  0.00895904    1.22049551    1.61469853
 C                 -0.73571909    1.33764283   -1.40769162
 F                  0.58646761   -0.90142857    2.12712849
 F                 -0.71683437   -0.89259700   -2.09280144
 H                  0.33694796    2.27238740    1.27127384
 H                 -0.34832769    2.12107624   -0.99460882
 H                 -1.03308315    1.27179276    1.15856029
 H                 -1.93665574    1.25126928   -0.78748965
 H                 -0.11347413    1.11948043    2.70462549
 H                 -1.11510421    1.31523983   -2.44245737
13
Title
 C                  0.63227443   -0.07914546    1.03062462
 C                 -0.06315365    0.04727380   -1.13259282
 C                  0.69459240   -0.49091180   -0.23824116
 C                  0.00779440    1.22833624    1.61510365
 C                 -0.73441264    1.34913298   -1.40300998
 F                  0.59777740   -0.89826245    2.13282228
 F                 -0.71543915   -0.89393393   -2.10065281
 H                  0.34302858    2.22387275    1.28188722
 H                 -0.34461575    2.09746327   -0.99951105
 H                 -1.02463524    1.28041537    1.17282378
 H                 -1.91714617    1.26194689   -0.80512547
 H                 -0.12752454    1.14440555    2.70734803
 H                 -1.10617512    1.31160945   -2.43839434
13
Title
 C                  0.62931230   -0.08677844    1.02905664
 C                 -0.06864506    0.04458478   -1.13252904
 C                  0.67898870   -0.50003391   -0.23889588
 C                  0.00627518    1.23601469    1.61530530
 C                 -0.73538334    1.35804680   -1.39902878
 F                  0.60926350   -0.89514209    2.13813517
 F                 -0.71377670   -0.89490110   -2.10806564
 H                  0.35216264    2.17332339    1.29331938
 H                 -0.32747426    2.09895340   -0.99391552
 H                 -1.01417286    1.28710375    1.18894933
 H                 -1.88443156    1.27232070   -0.82829617
 H                 -0.14007571    1.17014098    2.70760931
 H                 -1.09484582    1.31123795   -2.43315106
13
Title
 C                  0.62562263   -0.09340298    1.02813438
 C                 -0.07474638    0.04201874   -1.13325660
 C                  0.66471884   -0.50931119   -0.23899538
 C                  0.00444130    1.24272639    1.61550338
 C                 -0.73831182    1.36422418   -1.39584410
 F                  0.62044413   -0.89219326    2.14287693
 F                 -0.71194999   -0.89547856   -2.11477177
 H                  0.36575120    2.12881781    1.30301596
 H                 -0.29858632    2.12280245   -0.97924110
 H                 -1.00376015    1.29189298    1.20520977
 H                 -1.84196828    1.28201171   -0.85486248
 H                 -0.15042298    1.19513521    2.70567339
 H                 -1.08185817    1.31414320   -2.42769905
13
Title
 C                  0.62132282   -0.09908966    1.02781863
 C                 -0.08132282    0.03960079   -1.13467749
 C                  0.65172051   -0.51866098   -0.23859151
 C                  0.00228419    1.24808024    1.61587853
 C                 -0.74249757    1.36846289   -1.39313412
 F                  0.63127713   -0.88941665    2.14708930
 F                 -0.71000713   -0.89570849   -2.12081777
 H                  0.38522975    2.09539436    1.30912714
 H                 -0.26272961    2.15983469   -0.96000392
 H                 -0.99493279    1.29525278    1.22055992
 H                 -1.79320538    1.29102409   -0.88308464
 H                 -0.15855327    1.21891260    2.70215744
 H                 -1.06769598    1.31998737   -2.42295895
13
Title
 C                  0.61640774   -0.10403289    1.02806258
 C                 -0.08839816    0.03727705   -1.13672821
 C                  0.63962814   -0.52822026   -0.23773241
 C                 -0.00023739    1.25198811    1.61654448
 C                 -0.74730168    1.37162438   -1.39055792
 F                  0.64197970   -0.88674917    2.15090257
 F                 -0.70793915   -0.89562904   -2.12637825
 H                  0.41195486    2.07507416    1.31065808
 H                 -0.22397360    2.20223156   -0.94006150
 H                 -0.98868009    1.29771434    1.23452715
 H                 -1.74083829    1.29952913   -0.91171113
 H                 -0.16468367    1.24166964    2.69764005
 H                 -1.05242713    1.32857862   -2.41963911
13
Title
 C                  0.61080397   -0.10838331    1.02885855
 C                 -0.09605107    0.03498021   -1.13939306
 C                  0.62810615   -0.53816384   -0.23643782
 C                 -0.00312982    1.25450534    1.61753839
 C                 -0.75215285    1.37431376   -1.38793909
 F                  0.65279151   -0.88412931    2.15442350
 F                 -0.70571695   -0.89525061   -2.13160042
 H                  0.44675277    2.06788066    1.30729781
 H                 -0.18505308    2.24495164   -0.92190391
 H                 -0.98581522    1.29974486    1.24675643
 H                 -1.68813774    1.30763701   -0.93914537
 H                 -0.16893708    1.26366384    2.69265028
 H                 -1.03592320    1.33994922   -2.41835014
13
Title
 C                  0.60436671   -0.11224872    1.03024409
 C                 -0.10441491    0.03263000   -1.14270420
 C                  0.61684066   -0.54870839   -0.23469656
 C                 -0.00633814    1.25580639    1.61882343
 C                 -0.75642904    1.37694823   -1.38527478
 F                  0.66398070   -0.88149581    2.15773801
 F                 -0.70329268   -0.89455420   -2.13660779
 H                  0.48971757    2.07212866    1.29936477
 H                 -0.14767345    2.28492711   -0.90705437
 H                 -0.98709535    1.30179723    1.25689937
 H                 -1.64001927    1.31537269   -0.96291139
 H                 -0.17130666    1.28515567    2.68772838
 H                 -1.01787534    1.35437503   -2.41963889
13
Title
 C                  0.59686653   -0.11569484    1.03231008
 C                 -0.11368268    0.03012593   -1.14674279
 C                  0.60552130   -0.56012238   -0.23246397
 C                 -0.00974050    1.25614088    1.62029475
 C                 -0.75931275    1.37985357   -1.38273330
 F                  0.67585987   -0.87878452    2.16091424
 F                 -0.70059706   -0.89348665   -2.14150472
 H                  0.54016390    2.08491010    1.28765838
 H                 -0.11307940    2.31996905   -0.89663980
 H                 -0.99325963    1.30437340    1.26454196
 H                 -1.60413223    1.32266399   -0.97912174
 H                 -0.17161959    1.30637556    2.68350234
 H                 -0.99779543    1.37240573   -2.42399209
13
Title
 C                  0.58816918   -0.11868218    1.03514223
 C                 -0.12388193    0.02739549   -1.15152803
 C                  0.59406979   -0.57245863   -0.22972292
 C                 -0.01308967    1.25580062    1.62175045
 C                 -0.75976482    1.38325468   -1.38066217
 F                  0.68852327   -0.87598676    2.16393898
 F                 -0.69760224   -0.89198909   -2.14627581
 H                  0.59542169    2.10214944    1.27361878
 H                 -0.08316187    2.34736823   -0.89188036
 H                 -1.00464128    1.30800789    1.26910654
 H                 -1.59082798    1.32928509   -0.98257553
 H                 -0.16955571    1.32704823    2.68080070
 H                 -0.97551818    1.39438954   -2.43157625
13
Title
 C                  0.58816882   -0.11868219    1.03514228
 C                 -0.12388244    0.02739540   -1.15152821
 C                  0.59406929   -0.57245896   -0.22972297
 C                 -0.01308987    1.25580123    1.62175025
 C                 -0.75976155    1.38325485   -1.38066385
 F                  0.68852397   -0.87598659    2.16393908
 F                 -0.69760201   -0.89198915   -2.14627601
 H                  0.59542081    2.10213677    1.27362195
 H                 -0.08315780    2.34737206   -0.89187751
 H                 -1.00464190    1.30800901    1.26910867
 H                 -1.59086755    1.32928340   -0.98255728
 H                 -0.16955778    1.32705135    2.68080162
 H                 -0.97551687    1.39438978   -2.43157717
13
Title
 C                  0.56863504   -0.12280540    1.04259831
 C                 -0.14501448    0.02146921   -1.16221719
 C                  0.57240216   -0.59755377   -0.22333959
 C                 -0.01830523    1.25445040    1.62354298
 C                 -0.75223862    1.39131994   -1.37882892
 F                  0.71409909   -0.87060357    2.16902604
 F                 -0.69123698   -0.88788920   -2.15461359
 H                  0.69728909    2.13048020    1.24742474
 H                 -0.04629770    2.36951784   -0.90095409
 H                 -1.03684654    1.31936094    1.26856130
 H                 -1.64278347    1.34033101   -0.94698258
 H                 -0.15839381    1.36242026    2.68227164
 H                 -0.92867709    1.44588015   -2.45222919
13
Title
 C                  0.55838703   -0.12399683    1.04689142
 C                 -0.15527075    0.01832166   -1.16764614
 C                  0.56243835   -0.60958713   -0.21996462
 C                 -0.02001440    1.25389315    1.62364689
 C                 -0.74582564    1.39574875   -1.37866875
 F                  0.72643423   -0.86812014    2.17104197
 F                 -0.68804420   -0.88542343   -2.15807006
 H                  0.73736182    2.13649292    1.23773098
 H                 -0.03961413    2.36465749   -0.91314055
 H                 -1.05331742    1.32700950    1.26480663
 H                 -1.69040983    1.34574754   -0.91747414
 H                 -0.14994133    1.37637655    2.68601737
 H                 -0.90573301    1.47325413   -2.46249838
13
Title
 C                  0.54776002   -0.12473813    1.05150882
 C                 -0.16538940    0.01496848   -1.17308378
 C                  0.55274634   -0.62138972   -0.21647695
 C                 -0.02124857    1.25352870    1.62321845
 C                 -0.73864251    1.40043559   -1.37865145
 F                  0.73867153   -0.86571760    2.17278950
 F                 -0.68481331   -0.88268052   -2.16117226
 H                  0.76981027    2.13632680    1.23054103
 H                 -0.03960721    2.35054407   -0.92933498
 H                 -1.06818087    1.33600205    1.25967115
 H                 -1.74077000    1.35181116   -0.88628345
 H                 -0.13978584    1.38821062    2.69106742
 H                 -0.88312655    1.50146473   -2.47154771
13
Title
 C                  0.53665716   -0.12509385    1.05644750
 C                 -0.17545682    0.01134306   -1.17852532
 C                  0.54311250   -0.63306940   -0.21285334
 C                 -0.02209228    1.25339008    1.62227070
 C                 -0.73110114    1.40539666   -1.37863834
 F                  0.75098231   -0.86335261    2.17431220
 F                 -0.68151082   -0.87963626   -2.16399182
 H                  0.79467376    2.12984293    1.22583233
 H                 -0.04562498    2.32785575   -0.94893405
 H                 -1.08043882    1.34639098    1.25364976
 H                 -1.78876061    1.35881422   -0.85613242
 H                 -0.12796297    1.39807573    2.69684215
 H                 -0.86083904    1.53046138   -2.47872693
13
Title
 C                  0.52504874   -0.12510989    1.06167940
 C                 -0.18548501    0.00740580   -1.18392897
 C                  0.53341087   -0.64464008   -0.20908560
 C                 -0.02260344    1.25349964    1.62082446
 C                 -0.72349269    1.41059789   -1.37858175
 F                  0.76344184   -0.86100168    2.17562910
 F                 -0.67812717   -0.87627843   -2.16656591
 H                  0.81176005    2.11698076    1.22359414
 H                 -0.05695313    2.29744791   -0.97114671
 H                 -1.08917583    1.35817422    1.24717087
 H                 -1.83100178    1.36689157   -0.82890471
 H                 -0.11455621    1.40595107    2.70269806
 H                 -0.83905100    1.55998672   -2.48345218
13
Title
 C                  0.51295731   -0.12483028    1.06715311
 C                 -0.19543801    0.00314167   -1.18922731
 C                  0.52356910   -0.65605687   -0.20517606
 C                 -0.02282476    1.25386835    1.61891586
 C                 -0.71606121    1.41593509   -1.37850291
 F                  0.77606283   -0.85865258    2.17674711
 F                 -0.67466972   -0.87260860   -2.16891633
 H                  0.82088427    2.09785924    1.22376696
 H                 -0.07244417    2.26081031   -0.99480708
 H                 -1.09364499    1.37129207    1.24061632
 H                 -1.86525287    1.37608027   -0.80591540
 H                 -0.09972843    1.41174074    2.70796289
 H                 -0.81807140    1.58962881   -2.48528411
13
Title
 C                  0.50040575   -0.12430337    1.07281619
 C                 -0.20528107   -0.00145585   -1.19435314
 C                  0.51351852   -0.66727523   -0.20112101
 C                 -0.02279034    1.25449362    1.61659096
 C                 -0.70903462    1.42122738   -1.37848030
 F                  0.78885695   -0.85629185    2.17767045
 F                 -0.67114690   -0.86862975   -2.17106657
 H                  0.82204708    2.07277810    1.22620334
 H                 -0.09024985    2.22031890   -1.01830760
 H                 -1.09335184    1.38567940    1.23429310
 H                 -1.89015196    1.38638773   -0.78800828
 H                 -0.08367798    1.41534903    2.71201580
 H                 -0.79821695    1.61897545   -2.48399522
13
Title
 C                  0.48736644   -0.12358001    1.07863757
 C                 -0.21501661   -0.00640452   -1.19925644
 C                  0.50315254   -0.67829249   -0.19689450
 C                 -0.02252800    1.25535933    1.61389310
 C                 -0.70265719    1.42620724   -1.37864617
 F                  0.80188560   -0.85389537    2.17840313
 F                 -0.66755436   -0.86432969   -2.17304999
 H                  0.81544058    2.04212344    1.23067000
 H                 -0.10760152    2.17938807   -1.03953826
 H                 -1.08802563    1.40133723    1.22840834
 H                 -1.90488724    1.39785931   -0.77570503
 H                 -0.06657136    1.41669215    2.71433822
 H                 -0.77973682    1.64774116   -2.47955218
13
Title
 C                  0.47376919   -0.12271383    1.08460144
 C                 -0.22466849   -0.01173370   -1.20389093
 C                  0.49233096   -0.68912928   -0.19245034
 C                 -0.02206488    1.25642938    1.61086318
 C                 -0.69724794    1.43049338   -1.37918606
 F                  0.81524864   -0.85142983    2.17894469
 F                 -0.66387857   -0.85968148   -2.17490611
 H                  0.80144383    2.00641457    1.23682153
 H                 -0.12055821    2.14269131   -1.05573133
 H                 -1.07754816    1.41834363    1.22308447
 H                 -1.90875512    1.41059159   -0.76945042
 H                 -0.04855050    1.41566490    2.71450529
 H                 -0.76285828    1.67573158   -2.47206720
13
Title
 C                  0.45964080   -0.12177410    1.09064373
 C                 -0.23418223   -0.01742997   -1.20816277
 C                  0.48098675   -0.69971774   -0.18776658
 C                 -0.02144888    1.25761917    1.60757965
 C                 -0.69324202    1.43358989   -1.38030924
 F                  0.82894923   -0.84887670    2.17928480
 F                 -0.66013459   -0.85469235   -2.17666445
 H                  0.78101276    1.96687146    1.24403023
 H                 -0.12415340    2.11604127   -1.06349245
 H                 -1.06210735    1.43668975    1.21840588
 H                 -1.90100193    1.42459774   -0.76974626
 H                 -0.02992395    1.41216357    2.71220747
 H                 -0.74795428    1.70256954   -2.46188712
13
Title
 C                  0.45964119   -0.12177396    1.09064352
 C                 -0.23418195   -0.01742994   -1.20816273
 C                  0.48098699   -0.69971742   -0.18776677
 C                 -0.02144815    1.25761954    1.60757940
 C                 -0.69324226    1.43358870   -1.38030976
 F                  0.82894888   -0.84887676    2.17928483
 F                 -0.66013472   -0.85469239   -2.17666427
 H                  0.78100358    1.96686458    1.24403414
 H                 -0.12414649    2.11605110   -1.06348941
 H                 -1.06210764    1.43669047    1.21840527
 H                 -1.90100843    1.42459922   -0.76974243
 H                 -0.02992298    1.41216307    2.71220819
 H                 -0.74795395    1.70257066   -2.46188834
13
Title
 C                  0.43126941   -0.12008423    1.10215121
 C                 -0.25177111   -0.02925582   -1.21493663
 C                  0.45759419   -0.71900803   -0.17803988
 C                 -0.02023005    1.25960831    1.60103262
 C                 -0.69063797    1.43497594   -1.38451746
 F                  0.85608654   -0.84366970    2.17932587
 F                 -0.65285263   -0.84426260   -2.17989776
 H                  0.73192179    1.88856676    1.25657297
 H                 -0.09145632    2.10720198   -1.04558764
 H                 -1.02122864    1.47562941    1.21105955
 H                 -1.85188535    1.45486595   -0.78995334
 H                  0.00608106    1.39845090    2.70071725
 H                 -0.72614095    1.74963730   -2.43723023
13
Title
 C                  0.41769553   -0.11951448    1.10729411
 C                 -0.25948981   -0.03504779   -1.21725044
 C                  0.44598814   -0.72733401   -0.17317573
 C                 -0.01996032    1.25995811    1.59818349
 C                 -0.69161336    1.43372630   -1.38721567
 F                  0.86896788   -0.84109253    2.17905049
 F                 -0.64948485   -0.83911962   -2.18140711
 H                  0.71093995    1.85674743    1.25888168
 H                 -0.05933370    2.12025647   -1.02270894
 H                 -0.99936275    1.49538137    1.20805913
 H                 -1.81389941    1.47019556   -0.80823221
 H                  0.02218882    1.38915049    2.69264667
 H                 -0.71943144    1.76911956   -2.42497472
13
Title
 C                  0.40449749   -0.11919428    1.11202916
 C                 -0.26656792   -0.04073242   -1.21887031
 C                  0.43437505   -0.73487771   -0.16827878
 C                 -0.02010894    1.25963920    1.59576079
 C                 -0.69345179    1.43180652   -1.38998100
 F                  0.88146865   -0.83850391    2.17859861
 F                 -0.64628650   -0.83405052   -2.18291286
 H                  0.69645497    1.83264168    1.25691342
 H                 -0.02234851    2.13816831   -0.99441942
 H                 -0.97828692    1.51545405    1.20509396
 H                 -1.76916715    1.48552624   -0.83075605
 H                  0.03693239    1.37868420    2.68378126
 H                 -0.71506617    1.78637217   -2.41366439
13
Title
 C                  0.39152818   -0.11916189    1.11639927
 C                 -0.27311404   -0.04634623   -1.21981234
 C                  0.42259918   -0.74176216   -0.16327998
 C                 -0.02076628    1.25852428    1.59381391
 C                 -0.69570546    1.42957384   -1.39264306
 F                  0.89375420   -0.83585948    2.17797328
 F                 -0.64321966   -0.82902255   -2.18447242
 H                  0.69053974    1.81734505    1.24977594
 H                  0.01607876    2.15689818   -0.96312902
 H                 -0.95892010    1.53618900    1.20184745
 H                 -1.71909641    1.50096188   -0.85673234
 H                  0.05042346    1.36724448    2.67458648
 H                 -0.71267229    1.80186468   -2.40367218
13
Title
 C                  0.37868617   -0.11945989    1.12042338
 C                 -0.27919615   -0.05190714   -1.22006218
 C                  0.41053494   -0.74806170   -0.15812287
 C                 -0.02194109    1.25655321    1.59235548
 C                 -0.69796949    1.42726103   -1.39510822
 F                  0.90594300   -0.83312159    2.17717008
 F                 -0.64025995   -0.82401643   -2.18613699
 H                  0.69420275    1.81115548    1.23705306
 H                  0.05345560    2.17365952   -0.93069746
 H                 -0.94210073    1.55789725    1.19805069
 H                 -1.66564615    1.51665125   -0.88507075
 H                  0.06272857    1.35500920    2.66554336
 H                 -0.71193094    1.81592490   -2.39530982
13
Title
 C                  0.36587233   -0.12013724    1.12411147
 C                 -0.28486962   -0.05743086   -1.21958127
 C                  0.39804543   -0.75383121   -0.15274637
 C                 -0.02354608    1.25374526    1.59133935
 C                 -0.69982510    1.42499571   -1.39737828
 F                  0.91815067   -0.83024943    2.17617659
 F                 -0.63738544   -0.81901102   -2.18795991
 H                  0.70713748    1.81336875    1.21894637
 H                  0.08810810    2.18663000   -0.89847197
 H                 -0.92849025    1.58089604    1.19349801
 H                 -1.61168918    1.53291531   -0.91416793
 H                  0.07391361    1.34213130    2.65714542
 H                 -0.71254306    1.82879548   -2.38881766
13
Title
 C                  0.35292012   -0.12126062    1.12747992
 C                 -0.29020747   -0.06295822   -1.21829476
 C                  0.38490517   -0.75913389   -0.14705104
 C                 -0.02542745    1.25016679    1.59065813
 C                 -0.70076826    1.42281122   -1.39956938
 F                  0.93055984   -0.82717998    2.17496464
 F                 -0.63456139   -0.81395720   -2.19001165
 H                  0.72802527    1.82250915    1.19611174
 H                  0.11902652    2.19458662   -0.86730601
 H                 -0.91847794    1.60560798    1.18805145
 H                 -1.56129021    1.55048205   -0.94174898
 H                  0.08409080    1.32868111    2.64987652
 H                 -0.71423068    1.84068499   -2.38436787
13
Title
 C                  0.33961439   -0.12293031    1.13053446
 C                 -0.29528565   -0.06854188   -1.21606679
 C                  0.37079752   -0.76401965   -0.14089689
 C                 -0.02740200    1.24590016    1.59015922
 C                 -0.70011302    1.42066345   -1.40191003
 F                  0.94340761   -0.82382485    2.17348479
 F                 -0.63174608   -0.80878658   -2.19238727
 H                  0.75502858    1.83673666    1.16946905
 H                  0.14541341    2.19641903   -0.83785481
 H                 -0.91222281    1.63250502    1.18168035
 H                 -1.52039258    1.57069998   -0.96449001
 H                  0.09337098    1.31467925    2.64427073
 H                 -0.71673651    1.85170705   -2.38214344
13
Title
 C                  0.32591559   -0.12525825    1.13321688
 C                 -0.30010280   -0.07414778   -1.21273378
 C                  0.35554318   -0.76844384   -0.13420284
 C                 -0.02925706    1.24110696    1.58965887
 C                 -0.69701987    1.41847668   -1.40466544
 F                  0.95677347   -0.82012307    2.17168887
 F                 -0.62893727   -0.80349958   -2.19517151
 H                  0.78560607    1.85378067    1.14055985
 H                  0.16603228    2.19087473   -0.81125633
 H                 -0.90964228    1.66156201    1.17464633
 H                 -1.49705005    1.59530359   -0.97786213
 H                  0.10170630    1.30036166    2.64099522
 H                 -0.71974329    1.86167229   -2.38237492
13
Title
 C                  0.31227293   -0.12825964    1.13538827
 C                 -0.30451167   -0.07954048   -1.20828091
 C                  0.33951303   -0.77222405   -0.12713131
 C                 -0.03076355    1.23615579    1.58897642
 C                 -0.69102927    1.41624384   -1.40790189
 F                  0.97026283   -0.81614764    2.16959507
 F                 -0.62622726   -0.79828201   -2.19834345
 H                  0.81597464    1.87063833    1.11212433
 H                  0.17927958    2.17728872   -0.78945758
 H                 -0.91005789    1.69138621    1.16774654
 H                 -1.49729005    1.62497269   -0.97835798
 H                  0.10880396    1.28649837    2.64059352
 H                 -0.72276045    1.86997029   -2.38508862
13
Title
 C                  0.31227281   -0.12825952    1.13538826
 C                 -0.30451188   -0.07954046   -1.20828089
 C                  0.33951291   -0.77222403   -0.12713129
 C                 -0.03076320    1.23615603    1.58897620
 C                 -0.69102734    1.41624276   -1.40790354
 F                  0.97026308   -0.81614751    2.16959505
 F                 -0.62622739   -0.79828199   -2.19834346
 H                  0.81596598    1.87063081    1.11213009
 H                  0.17928412    2.17729550   -0.78945437
 H                 -0.91005699    1.69138437    1.16774672
 H                 -1.49731180    1.62497850   -0.97834580
 H                  0.10880420    1.28649978    2.64059299
 H                 -0.72275965    1.86997094   -2.38508714
13
Title
 C                  0.28705273   -0.13586696    1.13797584
 C                 -0.31175905   -0.08884757   -1.19677332
 C                  0.30724151   -0.77749960   -0.11281079
 C                 -0.03237298    1.22724442    1.58668619
 C                 -0.67258001    1.41211076   -1.41465598
 F                  0.99583005   -0.80787727    2.16478169
 F                 -0.62143300   -0.78878019   -2.20545850
 H                  0.86397628    1.89442970    1.06596053
 H                  0.18263302    2.12931162   -0.76469227
 H                 -0.91421816    1.74606238    1.15799436
 H                 -1.55219010    1.69276584   -0.94882881
 H                  0.11872910    1.26295016    2.64731823
 H                 -0.72699290    1.87974353   -2.39598175
13
Title
 C                  0.27547639   -0.14038302    1.13850193
 C                 -0.31475487   -0.09276513   -1.18994454
 C                  0.29105141   -0.77914119   -0.10560021
 C                 -0.03255534    1.22353219    1.58503051
 C                 -0.66159032    1.41047793   -1.41754367
 F                  1.00792277   -0.80359701    2.16208291
 F                 -0.61931655   -0.78447868   -2.20935563
 H                  0.87987274    1.89974726    1.04950469
 H                  0.17419093    2.09665767   -0.76149627
 H                 -0.91551031    1.76944384    1.15612923
 H                 -1.59088736    1.72673173   -0.92735063
 H                  0.12179107    1.25348039    2.65302448
 H                 -0.72777553    1.88103462   -2.40303378
13
Title
 C                  0.26440207   -0.14539085    1.13859985
 C                 -0.31747118   -0.09626705   -1.18243656
 C                  0.27458811   -0.78022900   -0.09826324
 C                 -0.03238786    1.22035256    1.58303958
 C                 -0.65002338    1.40925764   -1.41984531
 F                  1.01975958   -0.79915774    2.15915265
 F                 -0.61733348   -0.78039103   -2.21350619
 H                  0.89018592    1.90030323    1.03758812
 H                  0.15992488    2.05891724   -0.76400687
 H                 -0.91521884    1.78980298    1.15664490
 H                 -1.62942643    1.75871607   -0.90556313
 H                  0.12372053    1.24546635    2.65932035
 H                 -0.72751330    1.87981523   -2.41053700
13
Title
 C                  0.25376810   -0.15089563    1.13832029
 C                 -0.31998138   -0.09937981   -1.17429289
 C                  0.25774426   -0.78081398   -0.09076536
 C                 -0.03189624    1.21773732    1.58074093
 C                 -0.63816367    1.40849005   -1.42146015
 F                  1.03142088   -0.79452848    2.15596508
 F                 -0.61546131   -0.77648030   -2.21791444
 H                  0.89479138    1.89586815    1.03035807
 H                  0.14059198    2.01680547   -0.77186759
 H                 -0.91285392    1.80678878    1.15973806
 H                 -1.66441577    1.78758726   -0.88534336
 H                  0.12453514    1.23891460    2.66547035
 H                 -0.72609659    1.87592199   -2.41803652
13
Title
 C                  0.24356957   -0.15687871    1.13771948
 C                 -0.32234377   -0.10211326   -1.16559566
 C                  0.24048501   -0.78093944   -0.08310934
 C                 -0.03109455    1.21571833    1.57818108
 C                 -0.62626769    1.40815341   -1.42235936
 F                  1.04292899   -0.78969680    2.15250297
 F                 -0.61368863   -0.77272862   -2.22256320
 H                  0.89359924    1.88627617    1.02797191
 H                  0.11741290    1.97156234   -0.78434470
 H                 -0.90814983    1.82004367    1.16550427
 H                 -1.69360156    1.81246070   -0.86796068
 H                  0.12422826    1.23386453    2.67074517
 H                 -0.72341701    1.86920291   -2.42507512
13
Title
 C                  0.23380834   -0.16331260    1.13686553
 C                 -0.32461565   -0.10447760   -1.15644093
 C                  0.22278227   -0.78065204   -0.07530731
 C                 -0.02998878    1.21430905    1.57541589
 C                 -0.61458517    1.40814842   -1.42259919
 F                  1.05429935   -0.78465169    2.14874743
 F                 -0.61200554   -0.76911901   -2.22742938
 H                  0.88664070    1.87145886    1.03051130
 H                  0.09234451    1.92503368   -0.80003115
 H                 -0.90107001    1.82932300    1.17392461
 H                 -1.71555664    1.83272985   -0.85423222
 H                  0.12279616    1.23034525    2.67448742
 H                 -0.71936028    1.85954708   -2.43124497
13
Title
 C                  0.22445642   -0.17018585    1.13583732
 C                 -0.32686275   -0.10649038   -1.14690232
 C                  0.20454358   -0.78000150   -0.06735128
 C                 -0.02857526    1.21349718    1.57249869
 C                 -0.60337456    1.40829138   -1.42232922
 F                  1.06558478   -0.77936289    2.14466179
 F                 -0.61039739   -0.76562206   -2.23250423
 H                  0.87406293    1.85139356    1.03798490
 H                  0.06832205    1.87968761   -0.81658820
 H                 -0.89177700    1.83453122    1.18490726
 H                 -1.72937280    1.84801325   -0.84467384
 H                  0.12023668    1.22836800    2.67615471
 H                 -0.71377389    1.84684797   -2.43622924
13
Title
 C                  0.21546683   -0.17750481    1.13472754
 C                 -0.32915975   -0.10816866   -1.13703157
 C                  0.18560950   -0.77903836   -0.05921584
 C                 -0.02684334    1.21324590    1.56948374
 C                 -0.59295950    1.40831452   -1.42179433
 F                  1.07686997   -0.77377849    2.14018680
 F                 -0.60884639   -0.76219914   -2.23779459
 H                  0.85615129    1.82609445    1.05034609
 H                  0.04956760    1.83875779   -0.83047182
 H                 -0.88063153    1.83567726    1.19831400
 H                 -1.73426846    1.85797296   -0.83970639
 H                  0.11653916    1.22795159    2.67530939
 H                 -0.70643326    1.83096845   -2.43980299
13
Title
 C                  0.20685629   -0.18522417    1.13366065
 C                 -0.33157232   -0.10951164   -1.12695258
 C                  0.16592171   -0.77782710   -0.05093441
 C                 -0.02480434    1.21348025    1.56646528
 C                 -0.58382014    1.40789193   -1.42131360
 F                  1.08817006   -0.76787417    2.13527863
 F                 -0.60734548   -0.75883307   -2.24327466
 H                  0.83370294    1.79597343    1.06726863
 H                  0.04157287    1.80635450   -0.83697704
 H                 -0.86835784    1.83289996    1.21381751
 H                 -1.72936070    1.86214480   -0.83980054
 H                  0.11172419    1.22912572    2.67165025
 H                 -0.69709660    1.81189193   -2.44183775
13
Title
 C                  0.19880652   -0.19311707    1.13280808
 C                 -0.33411717   -0.11049670   -1.11701220
 C                  0.14583607   -0.77647764   -0.04272344
 C                 -0.02255781    1.21404005    1.56363167
 C                 -0.57653196    1.40676280   -1.42115737
 F                  1.09927227   -0.76175197    2.12999937
 F                 -0.60591678   -0.75557257   -2.24880044
 H                  0.80886216    1.76268964    1.08751638
 H                  0.04914063    1.78635989   -0.83195526
 H                 -0.85631034    1.82674569    1.23056443
 H                 -1.71417991    1.86015103   -0.84525116
 H                  0.10597574    1.23182937    2.66525841
 H                 -0.68574582    1.79016182   -2.44242167
13
Title
 C                  0.19880685   -0.19311680    1.13280791
 C                 -0.33411708   -0.11049676   -1.11701258
 C                  0.14583690   -0.77647756   -0.04272365
 C                 -0.02255693    1.21404061    1.56363130
 C                 -0.57653312    1.40676213   -1.42115868
 F                  1.09927182   -0.76175228    2.12999962
 F                 -0.60591688   -0.75557263   -2.24880014
 H                  0.80885332    1.76268526    1.08752048
 H                  0.04915176    1.78636512   -0.83194334
 H                 -0.85630960    1.82674588    1.23056397
 H                 -1.71418430    1.86015389   -0.84524864
 H                  0.10597611    1.23182906    2.66525932
 H                 -0.68574590    1.79016301   -2.44242201
13
Title
 C                  0.18511161   -0.20819040    1.13238271
 C                 -0.33950146   -0.11139910   -1.09912348
 C                  0.10666345   -0.77391548   -0.02760607
 C                 -0.01827720    1.21506610    1.55939388
 C                 -0.56787873    1.40253625   -1.42151679
 F                  1.11978647   -0.74954391    2.11889621
 F                 -0.60338202   -0.74962534   -2.25924498
 H                  0.76629765    1.69814354    1.12873159
 H                  0.10773471    1.78348211   -0.79039761
 H                 -0.83928704    1.80892327    1.26302992
 H                 -1.65676432    1.83922041   -0.87051680
 H                  0.09312821    1.24072914    2.64722259
 H                 -0.65826662    1.74301637   -2.44136002
13
Title
 C                  0.17939245   -0.21515896    1.13300996
 C                 -0.34236306   -0.11137715   -1.09138538
 C                  0.08772537   -0.77288759   -0.02081766
 C                 -0.01666658    1.21499940    1.55825406
 C                 -0.56560175    1.39984245   -1.42135161
 F                  1.12920348   -0.74352499    2.11313808
 F                 -0.60225871   -0.74691113   -2.26408102
 H                  0.75533405    1.67152615    1.14548771
 H                  0.14952684    1.79443803   -0.76235336
 H                 -0.83638575    1.79936104    1.27733109
 H                 -1.61702053    1.82169615   -0.88904364
 H                  0.08653473    1.24639455    2.63731547
 H                 -0.64246806    1.71881356   -2.44114608
13
Title
 C                  0.17428427   -0.22175954    1.13430447
 C                 -0.34538484   -0.11106715   -1.08440813
 C                  0.06896573   -0.77210601   -0.01448117
 C                 -0.01564489    1.21427401    1.55786095
 C                 -0.56398799    1.39697553   -1.42051593
 F                  1.13823005   -0.73749565    2.10717977
 F                 -0.60120379   -0.74430832   -2.26870477
 H                  0.75477509    1.65064894    1.15769398
 H                  0.19390741    1.80967534   -0.73482803
 H                 -0.83797705    1.79023775    1.28990733
 H                 -1.57123514    1.80024615   -0.91077753
 H                  0.08000666    1.25266288    2.62786237
 H                 -0.62521085    1.69440237   -2.44199353
13
Title
 C                  0.16973875   -0.22796949    1.13634073
 C                 -0.34858210   -0.11047585   -1.07819914
 C                  0.05028847   -0.77162471   -0.00858667
 C                 -0.01532539    1.21278082    1.55822862
 C                 -0.56260966    1.39402017   -1.41881807
 F                  1.14693020   -0.73143373    2.10099474
 F                 -0.60020685   -0.74179140   -2.27312560
 H                  0.76605673    1.63626240    1.16455342
 H                  0.23774009    1.82711891   -0.71064881
 H                 -0.84426419    1.78193037    1.30049232
 H                 -1.52094537    1.77565229   -0.93489974
 H                  0.07368177    1.25940539    2.61969347
 H                 -0.60643859    1.66992305   -2.44434935
13
Title
 C                  0.16573243   -0.23375385    1.13917855
 C                 -0.35195694   -0.10960928   -1.07277920
 C                  0.03164692   -0.77149133   -0.00313553
 C                 -0.01570761    1.21051953    1.55929185
 C                 -0.56106253    1.39099431   -1.41620931
 F                  1.15533789   -0.72533318    2.09456974
 F                 -0.59926232   -0.73934462   -2.27734131
 H                  0.78882889    1.62815278    1.16618214
 H                  0.27878167    1.84527616   -0.69169096
 H                 -0.85505399    1.77457406    1.30889978
 H                 -1.46861801    1.74909080   -0.96012162
 H                  0.06769747    1.26650454    2.61361924
 H                 -0.58612582    1.64548956   -2.44841163
13
Title
 C                  0.16222976   -0.23911484    1.14288804
 C                 -0.35552959   -0.10846793   -1.06813696
 C                  0.01287947   -0.77174673    0.00190921
 C                 -0.01668460    1.20756455    1.56092935
 C                 -0.55888660    1.38782384   -1.41275693
 F                  1.16353230   -0.71915038    2.08784806
 F                 -0.59836076   -0.73693969   -2.28137445
 H                  0.82121468    1.62521310    1.16352312
 H                  0.31574646    1.86321145   -0.67900080
 H                 -0.86986899    1.76801667    1.31508328
 H                 -1.41763673    1.72207457   -0.98469803
 H                  0.06213931    1.27391477    2.61031741
 H                 -0.56412168    1.62098916   -2.45412390
13
Title
 C                  0.15918758   -0.24409328    1.14759409
 C                 -0.35935897   -0.10703551   -1.06424284
 C                 -0.00636114   -0.77244114    0.00662792
 C                 -0.01810774    1.20399817    1.56302178
 C                 -0.55546356    1.38432628   -1.40859672
 F                  1.17166006   -0.71277960    2.08069462
 F                 -0.59748703   -0.73452807   -2.28527896
 H                  0.86075669    1.62595847    1.15788364
 H                  0.34797219    1.88040991   -0.67327459
 H                 -0.88816751    1.76185502    1.31905952
 H                 -1.37267328    1.69652602   -1.00627541
 H                  0.05703976    1.28169285    2.61036149
 H                 -0.54004009    1.59602060   -2.46123624
13
Title
 C                  0.15659858   -0.24870613    1.15346965
 C                 -0.36351675   -0.10528553   -1.06111388
 C                 -0.02645288   -0.77364558    0.01109418
 C                 -0.01982898    1.19989908    1.56547555
 C                 -0.54994566    1.38023607   -1.40393884
 F                  1.17986100   -0.70610428    2.07294331
 F                 -0.59662929   -0.73206136   -2.28909871
 H                  0.90471536    1.62889934    1.15064587
 H                  0.37467513    1.89641503   -0.67539199
 H                 -0.90926224    1.75551231    1.32077906
 H                 -1.34065930    1.67517585   -1.02148464
 H                  0.05244682    1.28992519    2.61428433
 H                 -0.51343711    1.57013696   -2.46926071
13
Title
 C                  0.15453882   -0.25284405    1.16054878
 C                 -0.36797328   -0.10324127   -1.05886525
 C                 -0.04728746   -0.77540508    0.01528137
 C                 -0.02167498    1.19545070    1.56817189
 C                 -0.54153737    1.37537535   -1.39913637
 F                  1.18806701   -0.69917052    2.06460380
 F                 -0.59579976   -0.72955219   -2.29277571
 H                  0.94907921    1.63252010    1.14337019
 H                  0.39430540    1.91035400   -0.68622729
 H                 -0.93165590    1.74839556    1.32015536
 H                 -1.32999250    1.66147510   -1.02644130
 H                  0.04851811    1.29849192    2.62225343
 H                 -0.48457772    1.54354134   -2.47722379
13
Title
 C                  0.15310822   -0.25630534    1.16848666
 C                 -0.37251517   -0.10103948   -1.05760129
 C                 -0.06797694   -0.77764070    0.01906710
 C                 -0.02344203    1.19100654    1.57093461
 C                 -0.53030019    1.36992790   -1.39457888
 F                  1.19592804   -0.69228604    2.05601993
 F                 -0.59503886   -0.72710303   -2.29613782
 H                  0.98865063    1.63537413    1.13763668
 H                  0.40538520    1.92110179   -0.70534039
 H                 -0.95282441    1.74016689    1.31738278
 H                 -1.34380256    1.65719289   -1.02000511
 H                  0.04545008    1.30692834    2.63335964
 H                 -0.45501297    1.51745989   -2.48375593
13
Title
 C                  0.15310820   -0.25630540    1.16848691
 C                 -0.37251530   -0.10103936   -1.05760132
 C                 -0.06797749   -0.77764079    0.01906719
 C                 -0.02344206    1.19100661    1.57093453
 C                 -0.53029911    1.36992695   -1.39457939
 F                  1.19592829   -0.69228574    2.05601969
 F                 -0.59503883   -0.72710304   -2.29613793
 H                  0.98864476    1.63537174    1.13763874
 H                  0.40539017    1.92110488   -0.70533327
 H                 -0.95282152    1.74016717    1.31738382
 H                 -1.34381047    1.65719593   -1.02000275
 H                  0.04544985    1.30692776    2.63335752
 H                 -0.45501611    1.51746166   -2.48375638
13
Title
 C                  0.15199505   -0.26113639    1.18545579
 C                 -0.38126658   -0.09670022   -1.05764462
 C                 -0.10690112   -0.78300527    0.02551293
 C                 -0.02637967    1.18300696    1.57638202
 C                 -0.50282345    1.35873809   -1.38626175
 F                  1.20999270   -0.67937505    2.03905345
 F                 -0.59379064   -0.72259022   -2.30168166
 H                  1.04337967    1.63594538    1.13352256
 H                  0.40355119    1.93202153   -0.76171897
 H                 -0.98501766    1.71988943    1.30738162
 H                 -1.41720278    1.66813530   -0.98723707
 H                  0.04171257    1.32215766    2.65896424
 H                 -0.39850202    1.46983586   -2.48946898
13
Title
 C                  0.15213914   -0.26272056    1.19427676
 C                 -0.38549673   -0.09467739   -1.05866363
 C                 -0.12549359   -0.78600669    0.02844310
 C                 -0.02757205    1.17948318    1.57917734
 C                 -0.48784255    1.35339704   -1.38211419
 F                  1.21640487   -0.67324242    2.03056883
 F                 -0.59328690   -0.72046862   -2.30397258
 H                  1.05836116    1.63333977    1.13524360
 H                  0.39278666    1.93283217   -0.79673321
 H                 -0.99529883    1.70752095    1.30083152
 H                 -1.46135652    1.67779177   -0.96833774
 H                  0.04070500    1.32891390    2.67143987
 H                 -0.37179568    1.44805342   -2.48832544
13
Title
 C                  0.15267087   -0.26386703    1.20330488
 C                 -0.38968675   -0.09280438   -1.06021849
 C                 -0.14388028   -0.78918579    0.03134941
 C                 -0.02861244    1.17623882    1.58213073
 C                 -0.47244599    1.34832325   -1.37778795
 F                  1.22257193   -0.66720752    2.02193142
 F                 -0.59285296   -0.71838551   -2.30601408
 H                  1.06531960    1.62874066    1.13945344
 H                  0.37672737    1.93110488   -0.83530265
 H                 -1.00158408    1.69346079    1.29345801
 H                 -1.50402405    1.68789890   -0.95075764
 H                  0.04007678    1.33512721    2.68281421
 H                 -0.34599896    1.42733277   -2.48450501
13
Title
 C                  0.15355318   -0.26462661    1.21251011
 C                 -0.39386111   -0.09113443   -1.06224178
 C                 -0.16224232   -0.79251616    0.03433321
 C                 -0.02951219    1.17325680    1.58531802
 C                 -0.45682808    1.34352800   -1.37324966
 F                  1.22857501   -0.66121573    2.01305533
 F                 -0.59248834   -0.71631503   -2.30783257
 H                  1.06418096    1.62211353    1.14615633
 H                  0.35651127    1.92747168   -0.87648377
 H                 -1.00377817    1.67763553    1.28533481
 H                 -1.54240739    1.69749668   -0.93575016
 H                  0.03971206    1.34077597    2.69254351
 H                 -0.32115422    1.40760797   -2.47806673
13
Title
 C                  0.15475530   -0.26503460    1.22184422
 C                 -0.39803250   -0.08973411   -1.06467208
 C                 -0.18071081   -0.79596664    0.03748647
 C                 -0.03027443    1.17052373    1.58881272
 C                 -0.44117584    1.33896996   -1.36853369
 F                  1.23447509   -0.65522981    2.00386841
 F                 -0.59219643   -0.71423726   -2.30944141
 H                  1.05475771    1.61344317    1.15535689
 H                  0.33382268    1.92301527   -0.91893409
 H                 -1.00182417    1.66004345    1.27649049
 H                 -1.57456063    1.70596302   -0.92417056
 H                  0.03949860    1.34581827    2.70015415
 H                 -0.29739119    1.38889312   -2.46916377
13
Title
 C                  0.15624922   -0.26511713    1.23125380
 C                 -0.40220955   -0.08868282   -1.06744960
 C                 -0.19941116   -0.79950476    0.04090304
 C                 -0.03089809    1.16801978    1.59269580
 C                 -0.42569883    1.33453454   -1.36372643
 F                  1.24033034   -0.64921581    1.99429196
 F                 -0.59198363   -0.71213280   -2.31084686
 H                  1.03681880    1.60274565    1.16704428
 H                  0.31117896    1.91954940   -0.96083495
 H                 -0.99575041    1.64074270    1.26689165
 H                 -1.59901745    1.71287660   -0.91666134
 H                  0.03931560    1.35020904    2.70526026
 H                 -0.27487750    1.37123136   -2.45806991
13
Title
 C                  0.15800519   -0.26489319    1.24067034
 C                 -0.40639355   -0.08807826   -1.07050835
 C                 -0.21845885   -0.80309228    0.04468175
 C                 -0.03138251    1.16571392    1.59705999
 C                 -0.41067762    1.33002515   -1.35895871
 F                  1.24619710   -0.64314491    1.98424223
 F                 -0.59185976   -0.70998317   -2.31204811
 H                  1.01019606    1.59011770    1.18114377
 H                  0.29215483    1.91987735   -0.99981646
 H                 -0.98572534    1.61988588    1.25643389
 H                 -1.61445327    1.71790575   -0.91380900
 H                  0.03902281    1.35390324    2.70757124
 H                 -0.25383538    1.35469970   -2.44522805
13
Title
 C                  0.15997507   -0.26438047    1.24994941
 C                 -0.41055229   -0.08804113   -1.07374852
 C                 -0.23784676   -0.80666107    0.04890400
 C                 -0.03173820    1.16356541    1.60198792
 C                 -0.39654082    1.32520714   -1.35440390
 F                  1.25209853   -0.63702929    1.97369151
 F                 -0.59183837   -0.70778366   -2.31303269
 H                  0.97523512    1.57591777    1.19732309
 H                  0.28120568    1.92765724   -1.03299652
 H                 -0.97223377    1.59789021    1.24498839
 H                 -1.61947748    1.72072854   -0.91621003
 H                  0.03845126    1.35685042    2.70694455
 H                 -0.23465008    1.33949306   -2.43139068
13
Title
 C                  0.16206672   -0.26361141    1.25880606
 C                 -0.41458968   -0.08869369   -1.07700170
 C                 -0.25728373   -0.81008704    0.05358174
 C                 -0.03201259    1.16152101    1.60749887
 C                 -0.38383993    1.31994812   -1.35024111
 F                  1.25797973   -0.63097058    1.96276922
 F                 -0.59193273   -0.70556281   -2.31377873
 H                  0.93373820    1.56106768    1.21465190
 H                  0.28217663    1.94602679   -1.05768314
 H                 -0.95638297    1.57566348    1.23250615
 H                 -1.61294646    1.72106675   -0.92427249
 H                  0.03741509    1.35901880    2.70357807
 H                 -0.21791644    1.32598244   -2.41776337
13
Title
 C                  0.16415496   -0.26264121    1.26690874
 C                 -0.41838219   -0.09011359   -1.08006062
 C                 -0.27631084   -0.81322672    0.05865103
 C                 -0.03232311    1.15949211    1.61354870
 C                 -0.37293518    1.31435985   -1.34654544
 F                  1.26374251   -0.62511856    1.95171939
 F                 -0.59214844   -0.70337136   -2.31427510
 H                  0.88935483    1.54708440    1.23154941
 H                  0.29578793    1.97530362   -1.07287563
 H                 -0.93986602    1.55441301    1.21902004
 H                 -1.59466997    1.71883518   -0.93790201
 H                  0.03575018    1.36046777    2.69818461
 H                 -0.20413889    1.31452976   -2.40575546
13
Title
 C                  0.16415492   -0.26264127    1.26690841
 C                 -0.41838197   -0.09011345   -1.08006052
 C                 -0.27631025   -0.81322656    0.05865091
 C                 -0.03232216    1.15949257    1.61354807
 C                 -0.37293540    1.31435936   -1.34654567
 F                  1.26374225   -0.62511884    1.95171978
 F                 -0.59214846   -0.70337139   -2.31427507
 H                  0.88934819    1.54708053    1.23155305
 H                  0.29578930    1.97530729   -1.07287606
 H                 -0.93986706    1.55441460    1.21902114
 H                 -1.59467597    1.71883736   -0.93789923
 H                  0.03575050    1.36046756    2.69818498
 H                 -0.20413958    1.31452991   -2.40575636
13
Title
 C                  0.16794966   -0.26029572    1.28026589
 C                 -0.42503576   -0.09540661   -1.08502220
 C                 -0.31247893   -0.81836625    0.06982556
 C                 -0.03390666    1.15484879    1.62734500
 C                 -0.35576868    1.30344492   -1.34011408
 F                  1.27487686   -0.61424749    1.92962809
 F                 -0.59294281   -0.69916151   -2.31457733
 H                  0.80939860    1.52858800    1.25693333
 H                  0.34881320    2.05412756   -1.08011645
 H                 -0.91100742    1.51797848    1.18863570
 H                 -1.52538920    1.70715201   -0.98022557
 H                  0.03000522    1.36199896    2.68558366
 H                 -0.18537657    1.29804076   -2.39031673
13
Title
 C                  0.16954045   -0.25897425    1.28546503
 C                 -0.42790222   -0.09938077   -1.08674399
 C                 -0.32977102   -0.82032213    0.07597239
 C                 -0.03573527    1.15185131    1.63528532
 C                 -0.34867503    1.29879456   -1.33708106
 F                  1.28037198   -0.60918671    1.91849469
 F                 -0.59352773   -0.69713650   -2.31442144
 H                  0.78212549    1.52753493    1.26190473
 H                  0.38070747    2.09569456   -1.07585725
 H                 -0.90075937    1.50345351    1.17138035
 H                 -1.47562191    1.69804834   -1.00825019
 H                  0.02565779    1.36260661    2.68065497
 H                 -0.17983391    1.29290932   -2.38765370
13
Title
 C                  0.17084907   -0.25758424    1.28960725
 C                 -0.43044302   -0.10427607   -1.08784020
 C                 -0.34650343   -0.82182810    0.08247378
 C                 -0.03854859    1.14823603    1.64392921
 C                 -0.34210718    1.29508339   -1.33409565
 F                  1.28585703   -0.60438886    1.90731479
 F                 -0.59424126   -0.69517901   -2.31408129
 H                  0.76752831    1.53370032    1.25991764
 H                  0.41194393    2.13376850   -1.06832597
 H                 -0.89415817    1.49164747    1.15289659
 H                 -1.41751214    1.68731690   -1.04000044
 H                  0.02020297    1.36348530    2.67821587
 H                 -0.17648001    1.28988745   -2.38833326
13
Title
 C                  0.17182360   -0.25615083    1.29264087
 C                 -0.43263280   -0.11004933   -1.08824076
 C                 -0.36254135   -0.82285600    0.08925855
 C                 -0.04235399    1.14403401    1.65309855
 C                 -0.33576442    1.29247689   -1.33121671
 F                  1.29131741   -0.59989450    1.89617434
 F                 -0.59507996   -0.69331487   -2.31357525
 H                  0.76590371    1.54702330    1.25097613
 H                  0.44028125    2.16559285   -1.05864906
 H                 -0.89126186    1.48254503    1.13374252
 H                 -1.35395918    1.67589018   -1.07421909
 H                  0.01363831    1.36489622    2.67925086
 H                 -0.17498152    1.28897575   -2.39185633
13
Title
 C                  0.17243683   -0.25468164    1.29457273
 C                 -0.43447341   -0.11666960   -1.08790792
 C                 -0.37790143   -0.82340010    0.09630598
 C                 -0.04700906    1.13936503    1.66259201
 C                 -0.32923863    1.29096307   -1.32854190
 F                  1.29678161   -0.59569988    1.88505955
 F                 -0.59604597   -0.69155336   -2.31291822
 H                  0.77487704    1.56624310    1.23634821
 H                  0.46454198    2.18967520   -1.04760831
 H                 -0.89161947    1.47584710    1.11455423
 H                 -1.28876639    1.66517103   -1.10955951
 H                  0.00595335    1.36704805    2.68436282
 H                 -0.17493117    1.29008948   -2.39747743
13
Title
 C                  0.17267079   -0.25315503    1.29542194
 C                 -0.43598959   -0.12421160   -1.08679311
 C                 -0.39282788   -0.82345438    0.10371327
 C                 -0.05237427    1.13434399    1.67231901
 C                 -0.32189866    1.29040167   -1.32618180
 F                  1.30236164   -0.59174186    1.87377584
 F                 -0.59716125   -0.68987940   -2.31210829
 H                  0.79102629    1.58974290    1.21777025
 H                  0.48432946    2.20531360   -1.03557135
 H                 -0.89456718    1.47110776    1.09584617
 H                 -1.22650047    1.65720235   -1.14492142
 H                 -0.00299319    1.37011532    2.69391153
 H                 -0.17592324    1.29316372   -2.40447685
13
Title
 C                  0.17248511   -0.25152750    1.29513676
 C                 -0.43719686   -0.13286458   -1.08478381
 C                 -0.40766089   -0.82297601    0.11167017
 C                 -0.05839213    1.12906309    1.68228559
 C                 -0.31280887    1.29058880   -1.32428608
 F                  1.30822605   -0.58794106    1.86200930
 F                 -0.59847164   -0.68827222   -2.31112188
 H                  0.81107739    1.61603556    1.19695127
 H                  0.49933942    2.21160640   -1.02261648
 H                 -0.89944606    1.46791860    1.07819327
 H                 -1.17374923    1.65523523   -1.17922634
 H                 -0.01350818    1.37425746    2.70818789
 H                 -0.17756617    1.29825288   -2.41222889
13
Title
 C                  0.17181233   -0.24977268    1.29358662
 C                 -0.43806840   -0.14272150   -1.08173494
 C                 -0.42246866   -0.82188781    0.12026815
 C                 -0.06497015    1.12372148    1.69236208
 C                 -0.30092943    1.29126912   -1.32307365
 F                  1.31446268   -0.58429786    1.84960414
 F                 -0.60001928   -0.68674851   -2.30993575
 H                  0.83161606    1.64320583    1.17601153
 H                  0.50878237    2.20695562   -1.00893354
 H                 -0.90547659    1.46598160    1.06278185
 H                 -1.14040741    1.66388711   -1.21077043
 H                 -0.02582969    1.37948981    2.72699138
 H                 -0.17935072    1.30539972   -2.41996618
13
Title
 C                  0.17063987   -0.24795037    1.29077169
 C                 -0.43855153   -0.15332444   -1.07769185
 C                 -0.43660654   -0.82018821    0.12916101
 C                 -0.07172732    1.11878504    1.70198617
 C                 -0.28613058    1.29218160   -1.32272106
 F                  1.32084526   -0.58098133    1.83701089
 F                 -0.60176799   -0.68539859   -2.30858660
 H                  0.84861262    1.66811852    1.15800237
 H                  0.51182089    2.19055691   -0.99533461
 H                 -0.91149462    1.46502302    1.05157393
 H                 -1.13459500    1.68598389   -1.23730380
 H                 -0.03952797    1.38534961    2.74842693
 H                 -0.18053538    1.31414633   -2.42658867
13
Title
 C                  0.16906374   -0.24615228    1.28695744
 C                 -0.43865669   -0.16394634   -1.07293371
 C                 -0.44937904   -0.81800572    0.13784661
 C                 -0.07823292    1.11466842    1.71063625
 C                 -0.26957949    1.29324748   -1.32315807
 F                  1.32704153   -0.57814104    1.82485533
 F                 -0.60362832   -0.68429835   -2.30715072
 H                  0.85936279    1.68821809    1.14520904
 H                  0.50898450    2.16414946   -0.98265443
 H                 -0.91646555    1.46468879    1.04578294
 H                 -1.15264150    1.71854634   -1.25822969
 H                 -0.05374502    1.39107167    2.76960867
 H                 -0.18046208    1.32362311   -2.43131322
13
Title
 C                  0.16906352   -0.24615213    1.28695716
 C                 -0.43865675   -0.16394705   -1.07293339
 C                 -0.44938000   -0.81800563    0.13784728
 C                 -0.07823373    1.11466798    1.71063712
 C                 -0.26957958    1.29324774   -1.32315772
 F                  1.32704204   -0.57814063    1.82485437
 F                 -0.60362833   -0.68429822   -2.30715065
 H                  0.85936185    1.68821867    1.14520886
 H                  0.50898706    2.16415302   -0.98265320
 H                 -0.91646625    1.46468839    1.04578201
 H                 -1.15262631    1.71854052   -1.25823448
 H                 -0.05374529    1.39107135    2.76960758
 H                 -0.18046187    1.32362282   -2.43131361
13
Title
 C                  0.16501487   -0.24264360    1.27718603
 C                 -0.43796687   -0.18443438   -1.06190101
 C                 -0.47115407   -0.81255097    0.15435386
 C                 -0.09033613    1.10902803    1.72530435
 C                 -0.23516294    1.29630197   -1.32573872
 F                  1.33878083   -0.57370241    1.80185864
 F                 -0.60761215   -0.68279832   -2.30408000
 H                  0.86114662    1.71288580    1.13637105
 H                  0.49159826    2.09009595   -0.95958218
 H                 -0.92236363    1.46483202    1.04972418
 H                 -1.21994374    1.79514344   -1.28829014
 H                 -0.08266233    1.40036589    2.80531509
 H                 -0.17535346    1.34303660   -2.43500239
13
Title
 C                  0.16258784   -0.24086204    1.27136550
 C                 -0.43723740   -0.19441496   -1.05565758
 C                 -0.48072574   -0.80930586    0.16242253
 C                 -0.09614454    1.10738012    1.73177363
 C                 -0.21813843    1.29842869   -1.32776288
 F                  1.34452115   -0.57194333    1.79053654
 F                 -0.60979457   -0.68235074   -2.30239452
 H                  0.85262396    1.71805594    1.14008713
 H                  0.48002903    2.04548998   -0.94783930
 H                 -0.92360016    1.46511601    1.05883470
 H                 -1.25561784    1.83307070   -1.29940285
 H                 -0.09753916    1.40349862    2.81876737
 H                 -0.16991126    1.35281513   -2.43428791
13
Title
 C                  0.15989498   -0.23901345    1.26494364
 C                 -0.43625901   -0.20428481   -1.04890781
 C                 -0.48967423   -0.80569860    0.17050469
 C                 -0.10190260    1.10647789    1.73788743
 C                 -0.20157044    1.30087415   -1.33032295
 F                  1.35028214   -0.57042525    1.77905091
 F                 -0.61215292   -0.68209661   -2.30056294
 H                  0.83780467    1.71858780    1.14939072
 H                  0.46905107    1.99816719   -0.93446465
 H                 -0.92410700    1.46557387    1.07252158
 H                 -1.28762364    1.86851662   -1.30848202
 H                 -0.11282963    1.40534016    2.82879097
 H                 -0.16220359    1.36263508   -2.43206069
13
Title
 C                  0.15693806   -0.23706281    1.25793894
 C                 -0.43502290   -0.21403483   -1.04164856
 C                 -0.49809501   -0.80171528    0.17865346
 C                 -0.10765217    1.10632414    1.74375217
 C                 -0.18574225    1.30343566   -1.33353057
 F                  1.35610885   -0.56912496    1.76724531
 F                 -0.61472342   -0.68204588   -2.29854770
 H                  0.81654264    1.71442461    1.16459103
 H                  0.46146586    1.95078673   -0.91762155
 H                 -0.92438718    1.46633498    1.09067362
 H                 -1.31369588    1.90043453   -1.31562773
 H                 -0.12857191    1.40564635    2.83505586
 H                 -0.15189436    1.37249395   -2.42851303
13
Title
 C                  0.15373941   -0.23498134    1.25042309
 C                 -0.43352219   -0.22357457   -1.03393298
 C                 -0.50600540   -0.79736852    0.18685303
 C                 -0.11338785    1.10691834    1.74942788
 C                 -0.17106690    1.30581912   -1.33752594
 F                  1.36199948   -0.56803454    1.75504230
 F                 -0.61752952   -0.68221707   -2.29631798
 H                  0.78890542    1.70557917    1.18591147
 H                  0.46081560    1.90684187   -0.89489770
 H                 -0.92517942    1.46761626    1.11296460
 H                 -1.33194942    1.92783545   -1.32078923
 H                 -0.14468720    1.40416471    2.83733843
 H                 -0.13863030    1.38234906   -2.42398041
13
Title
 C                  0.15037392   -0.23276267    1.24259492
 C                 -0.43177479   -0.23268393   -1.02594133
 C                 -0.51332388   -0.79274250    0.19496453
 C                 -0.11903323    1.10820849    1.75490896
 C                 -0.15808484    1.30772149   -1.34237285
 F                  1.36786724   -0.56715730    1.74253241
 F                 -0.62055475   -0.68262699   -2.29387252
 H                  0.75577724    1.69250694    1.21299626
 H                  0.47030387    1.86989978   -0.86415765
 H                 -0.92745554    1.46969494    1.13851094
 H                 -1.34078643    1.94964323   -1.32384789
 H                 -0.16086857    1.40072761    2.83574450
 H                 -0.12223060    1.39205687   -2.41905509
13
Title
 C                  0.14696656   -0.23042551    1.23476833
 C                 -0.42983448   -0.24107813   -1.01796651
 C                 -0.51993154   -0.78799400    0.20275882
 C                 -0.12448460    1.11004377    1.76015427
 C                 -0.14720105    1.30899544   -1.34792580
 F                  1.37356221   -0.56649194    1.72995700
 F                 -0.62373771   -0.68327625   -2.29124746
 H                  0.71925695    1.67644725    1.24451950
 H                  0.49070593    1.84168242   -0.82513232
 H                 -0.93221861    1.47282510    1.16582637
 H                 -1.33940676    1.96504289   -1.32477673
 H                 -0.17664192    1.39538172    2.83098519
 H                 -0.10284797    1.40140582   -2.41456519
13
Title
 C                  0.14362235   -0.22797781    1.22720309
 C                 -0.42775756   -0.24859694   -1.01024479
 C                 -0.52580968   -0.78325807    0.21007859
 C                 -0.12974023    1.11220494    1.76518300
 C                 -0.13837281    1.30973208   -1.35386296
 F                  1.37898619   -0.56601750    1.71748034
 F                 -0.62702646   -0.68415299   -2.28847519
 H                  0.68205254    1.65919701    1.27865130
 H                  0.51976629    1.82094803   -0.77980000
 H                 -0.94025103    1.47717911    1.19350828
 H                 -1.32800982    1.97390830   -1.32372111
 H                 -0.19169572    1.38834025    2.82427375
 H                 -0.08072447    1.41028343   -2.41132096
13
Title
 C                  0.14038290   -0.22538750    1.22000682
 C                 -0.42556699   -0.25525295   -1.00285907
 C                 -0.53106238   -0.77858339    0.21690786
 C                 -0.13496215    1.11447167    1.77011013
 C                 -0.13120708    1.31014678   -1.35984446
 F                  1.38414525   -0.56570119    1.70505205
 F                 -0.63042235   -0.68525360   -2.28554617
 H                  0.64680738    1.64270460    1.31372832
 H                  0.55401030    1.80482822   -0.73102914
 H                 -0.95210365    1.48287499    1.22080912
 H                 -1.30707188    1.97653673   -1.32087490
 H                 -0.20603729    1.37978347    2.81693789
 H                 -0.05581714    1.41873470   -2.40992678
13
Title
 C                  0.13725518   -0.22259035    1.21320627
 C                 -0.42325649   -0.26111763   -0.99581010
 C                 -0.53583012   -0.77396571    0.22329085
 C                 -0.14043782    1.11663230    1.77509702
 C                 -0.12525757    1.31044333   -1.36558377
 F                  1.38909508   -0.56551341    1.69249449
 F                 -0.63396571   -0.68659206   -2.28241655
 H                  0.61631401    1.62912017    1.34822486
 H                  0.59031430    1.79055687   -0.68151891
 H                 -0.96817736    1.48999736    1.24751927
 H                 -1.27671289    1.97314055   -1.31635636
 H                 -0.21984332    1.36976989    2.81028844
 H                 -0.02776307    1.42685449   -2.41078790
13
Title
 C                  0.13725513   -0.22259037    1.21320619
 C                 -0.42325652   -0.26111764   -0.99581011
 C                 -0.53583007   -0.77396566    0.22329090
 C                 -0.14043742    1.11663254    1.77509704
 C                 -0.12525680    1.31044364   -1.36558331
 F                  1.38909511   -0.56551333    1.69249442
 F                 -0.63396576   -0.68659211   -2.28241655
 H                  0.61630911    1.62911668    1.34822666
 H                  0.59030929    1.79055142   -0.68152253
 H                 -0.96817916    1.48999796    1.24751940
 H                 -1.27671530    1.97314147   -1.31635579
 H                 -0.21984316    1.36976980    2.81028701
 H                 -0.02776244    1.42685477   -2.41078912
13
Title
 C                  0.13144959   -0.21611500    1.20107433
 C                 -0.41825798   -0.27050956   -0.98289783
 C                 -0.54428033   -0.76497493    0.23467246
 C                 -0.15348245    1.11973651    1.78572237
 C                 -0.11572947    1.31119901   -1.37530521
 F                  1.39845427   -0.56544069    1.66650397
 F                 -0.64162068   -0.69006221   -2.27539843
 H                  0.58297637    1.62080777    1.40852221
 H                  0.65903740    1.76027982   -0.59050384
 H                 -1.01301333    1.50827834    1.29892363
 H                 -1.18773888    1.94840994   -1.30253074
 H                 -0.24631154    1.34541166    2.80468972
 H                  0.03915105    1.44201283   -2.41965757
13
Title
 C                  0.12892672   -0.21239747    1.19606508
 C                 -0.41563287   -0.27390356   -0.97731869
 C                 -0.54800783   -0.76077740    0.23945998
 C                 -0.16142411    1.12033364    1.79130489
 C                 -0.11173993    1.31174416   -1.37883285
 F                  1.40275650   -0.56552030    1.65323813
 F                 -0.64567719   -0.69218211   -2.27153789
 H                  0.58524750    1.62994504    1.43129685
 H                  0.68713263    1.74269811   -0.55410667
 H                 -1.04007589    1.51868641    1.32317634
 H                 -1.13126720    1.92796263   -1.29352228
 H                 -0.25880227    1.33132706    2.80835275
 H                  0.07745669    1.44861155   -2.42671223
13
Title
 C                  0.12676374   -0.20839223    1.19195184
 C                 -0.41299347   -0.27637214   -0.97251335
 C                 -0.55141200   -0.75691287    0.24350654
 C                 -0.17018160    1.12031654    1.79685407
 C                 -0.10798033    1.31233805   -1.38134219
 F                  1.40671244   -0.56565002    1.64004477
 F                 -0.64980131   -0.69451308   -2.26751456
 H                  0.59928608    1.64753416    1.44908553
 H                  0.70921410    1.72344085   -0.52610646
 H                 -1.06818746    1.52913998    1.34621155
 H                 -1.07033866    1.90391258   -1.28342964
 H                 -0.27056305    1.31623967    2.81708363
 H                  0.11782031    1.45417094   -2.43411393
13
Title
 C                  0.12498318   -0.20409177    1.18874874
 C                 -0.41035516   -0.27795887   -0.96850203
 C                 -0.55454947   -0.75340001    0.24681413
 C                 -0.17954330    1.11988625    1.80225195
 C                 -0.10411789    1.31285076   -1.38291215
 F                  1.41032424   -0.56581146    1.62693409
 F                 -0.65398179   -0.69704084   -2.26333749
 H                  0.62161121    1.67136934    1.46344874
 H                  0.72512150    1.70264048   -0.50675872
 H                 -1.09609422    1.53917342    1.36825256
 H                 -1.00812508    1.87818767   -1.27228132
 H                 -0.28156102    1.30011339    2.83060053
 H                  0.15962206    1.45852753   -2.44070906
13
Title
 C                  0.12357695   -0.19942455    1.18641494
 C                 -0.40769139   -0.27871722   -0.96524553
 C                 -0.55750715   -0.75019804    0.24943374
 C                 -0.18939630    1.11927304    1.80749687
 C                 -0.09968235    1.31308282   -1.38367192
 F                  1.41364469   -0.56599138    1.61371539
 F                 -0.65827395   -0.69979423   -2.25894876
 H                  0.64860419    1.69922647    1.47626039
 H                  0.73511066    1.68018983   -0.49582831
 H                 -1.12311832    1.54852457    1.38980832
 H                 -0.94790214    1.85303051   -1.25971670
 H                 -0.29187239    1.28260829    2.84839350
 H                  0.20281808    1.46159825   -2.44549308
13
Title
 C                  0.12254235   -0.19426739    1.18493119
 C                 -0.40495417   -0.27865194   -0.96272328
 C                 -0.56037030   -0.74725233    0.25140020
 C                 -0.19973793    1.11868724    1.81267540
 C                 -0.09402580    1.31272825   -1.38373957
 F                  1.41673207   -0.56617974    1.60009165
 F                 -0.66277368   -0.70283833   -2.25424350
 H                  0.67727012    1.72937473    1.48918999
 H                  0.73930692    1.65576648   -0.49332389
 H                 -1.14886093    1.55700248    1.41147019
 H                 -0.89396234    1.83147441   -1.24488707
 H                 -0.30156351    1.26315554    2.86992947
 H                  0.24767635    1.46327919   -2.44746747
13
Title
 C                  0.12190389   -0.18850816    1.18433496
 C                 -0.40211261   -0.27770750   -0.96098617
 C                 -0.56318365   -0.74453913    0.25269391
 C                 -0.21054467    1.11832779    1.81789321
 C                 -0.08635759    1.31135552   -1.38321982
 F                  1.41960211   -0.56636456    1.58583942
 F                 -0.66755903   -0.70623749   -2.24912871
 H                  0.70482708    1.76019026    1.50355025
 H                  0.73755723    1.62915397   -0.49969218
 H                 -1.17271355    1.56431015    1.43362680
 H                 -0.85262360    1.81786091   -1.22652678
 H                 -0.31054388    1.24120824    2.89438130
 H                  0.29410490    1.46339006   -2.44548337
13
Title
 C                  0.12169898   -0.18220492    1.18467067
 C                 -0.39921905   -0.27584640   -0.96014380
 C                 -0.56589575   -0.74210299    0.25325971
 C                 -0.22151093    1.11837887    1.82316369
 C                 -0.07615534    1.30857397   -1.38224006
 F                  1.42218212   -0.56652604    1.57114079
 F                 -0.67257416   -0.70996302   -2.24365435
 H                  0.72807905    1.78940505    1.51998261
 H                  0.72995050    1.60096884   -0.51502311
 H                 -1.19344520    1.56995182    1.45597700
 H                 -0.83081986    1.81670813   -1.20377053
 H                 -0.31843497    1.21687631    2.91992542
 H                  0.34055902    1.46177055   -2.43853446
13
Title
 C                  0.12191421   -0.17563811    1.18585953
 C                 -0.39640331   -0.27317166   -0.96023205
 C                 -0.56838298   -0.74000700    0.25311132
 C                 -0.23207560    1.11893715    1.82839993
 C                 -0.06376170    1.30440066   -1.38094511
 F                  1.42436304   -0.56664172    1.55658689
 F                 -0.67761761   -0.71386244   -2.23804203
 H                  0.74428736    1.81457791    1.53822199
 H                  0.71770475    1.57278340   -0.53774011
 H                 -1.20980706    1.57352675    1.47757970
 H                 -0.83014117    1.82881405   -1.17743858
 H                 -0.32479109    1.19119777    2.94395196
 H                  0.38434554    1.45851813   -2.42656480
13
Title
 C                  0.12247365   -0.16902927    1.18771494
 C                 -0.39373936   -0.26985506   -0.96115517
 C                 -0.57057956   -0.73822751    0.25236034
 C                 -0.24192950    1.11998762    1.83359847
 C                 -0.05003568    1.29921769   -1.37941275
 F                  1.42612366   -0.56669856    1.54252416
 F                 -0.68256354   -0.71782112   -2.23244534
 H                  0.75261248    1.83467110    1.55779184
 H                  0.70281887    1.54581625   -0.56521063
 H                 -1.22164610    1.57506996    1.49787152
 H                 -0.84493331    1.85038295   -1.14951833
 H                 -0.32952546    1.16507700    2.96473619
 H                  0.42398690    1.45393352   -2.41037067
13
Title
 C                  0.12247363   -0.16902909    1.18771502
 C                 -0.39373922   -0.26985493   -0.96115516
 C                 -0.57057961   -0.73822748    0.25236033
 C                 -0.24193015    1.11998742    1.83359876
 C                 -0.05003550    1.29921798   -1.37941204
 F                  1.42612371   -0.56669854    1.54252368
 F                 -0.68256364   -0.71782123   -2.23244515
 H                  0.75261446    1.83467254    1.55779099
 H                  0.70281555    1.54581581   -0.56521438
 H                 -1.22164684    1.57507013    1.49787109
 H                 -0.84492433    1.85037756   -1.14951946
 H                 -0.32952576    1.16507717    2.96473649
 H                  0.42398604    1.45393407   -2.41037221
13
Title
 C                  0.12434675   -0.15568955    1.19286573
 C                 -0.38877695   -0.26159502   -0.96512504
 C                 -0.57414687   -0.73524936    0.24944371
 C                 -0.25978731    1.12340407    1.84443466
 C                 -0.02093705    1.28704744   -1.37564185
 F                  1.42858837   -0.56660975    1.51531586
 F                 -0.69233732   -0.72598681   -2.22116218
 H                  0.74686912    1.86056510    1.60082960
 H                  0.67273674    1.49691116   -0.62527782
 H                 -1.23435361    1.57309745    1.53501897
 H                 -0.89397925    1.90481913   -1.09523320
 H                 -0.33488341    1.11182366    2.99507664
 H                  0.49195007    1.44157576   -2.36816818
13
Title
 C                  0.12558059   -0.14880049    1.19602131
 C                 -0.38639368   -0.25662031   -0.96812081
 C                 -0.57553784   -0.73386520    0.24735812
 C                 -0.26805927    1.12574155    1.85042836
 C                 -0.00617532    1.28025399   -1.37344683
 F                  1.42937210   -0.56644468    1.50163377
 F                 -0.69735812   -0.73033459   -2.21527793
 H                  0.73297653    1.86694888    1.62480963
 H                  0.66180323    1.47553542   -0.65316706
 H                 -1.23653634    1.57000175    1.55234882
 H                 -0.91952611    1.93234357   -1.07076650
 H                 -0.33584049    1.08419720    3.00454174
 H                  0.52155647    1.43392887   -2.34309617
13
Title
 C                  0.12697371   -0.14168325    1.19949736
 C                 -0.38404021   -0.25101936   -0.97181345
 C                 -0.57663577   -0.73244054    0.24486280
 C                 -0.27596879    1.12848958    1.85703367
 C                  0.00835886    1.27296018   -1.37115448
 F                  1.42986842   -0.56617758    1.48761561
 F                 -0.70257965   -0.73495020   -2.20911530
 H                  0.71133060    1.86899287    1.65077734
 H                  0.65746739    1.45711464   -0.67534815
 H                 -1.23672846    1.56573217    1.56891865
 H                 -0.94201615    1.95780422   -1.04908417
 H                 -0.33578018    1.05566699    3.01000523
 H                  0.54881855    1.42534731   -2.31616732
13
Title
 C                  0.12847989   -0.13436989    1.20320084
 C                 -0.38172523   -0.24479261   -0.97619505
 C                 -0.57737914   -0.73090186    0.24197593
 C                 -0.28343361    1.13160028    1.86435373
 C                  0.02223553    1.26515276   -1.36889728
 F                  1.43006300   -0.56578916    1.47322917
 F                 -0.70802402   -0.73985193   -2.20266059
 H                  0.68174107    1.86663159    1.67868560
 H                  0.66317881    1.44275012   -0.68775369
 H                 -1.23565808    1.56055168    1.58445674
 H                 -0.95924911    1.97977847   -1.03103858
 H                 -0.33479391    1.02642990    3.01126999
 H                  0.57384486    1.41597883   -2.28858541
13
Title
 C                  0.13002038   -0.12702231    1.20696119
 C                 -0.37949481   -0.23806000   -0.98115975
 C                 -0.57769586   -0.72919474    0.23877036
 C                 -0.29025955    1.13494158    1.87235085
 C                  0.03492080    1.25694956   -1.36675714
 F                  1.42994410   -0.56526729    1.45868758
 F                 -0.71362044   -0.74497206   -2.19601430
 H                  0.64495110    1.86014488    1.70793349
 H                  0.68113879    1.43338978   -0.68730938
 H                 -1.23429573    1.55489112    1.59842158
 H                 -0.96937595    1.99691855   -1.01752081
 H                 -0.33305442    0.99718757    3.00842544
 H                  0.59654441    1.40618292   -2.26227681
13
Title
 C                  0.13150254   -0.11985952    1.21057346
 C                 -0.37740443   -0.23103058   -0.98651337
 C                 -0.57754204   -0.72728680    0.23536156
 C                 -0.29627318    1.13831553    1.88086777
 C                  0.04607062    1.24858466   -1.36465043
 F                  1.42952365   -0.56461289    1.44432220
 F                 -0.71924681   -0.75018994   -2.18934104
 H                  0.60289120    1.85046621    1.73755188
 H                  0.71050356    1.42908287   -0.67408861
 H                 -1.23371345    1.54926121    1.61028885
 H                 -0.97141782    2.00838533   -1.00904375
 H                 -0.33083858    0.96883117    3.00211375
 H                  0.61694635    1.39643834   -2.23931689
13
Title
 C                  0.13285886   -0.11301411    1.21388787
 C                 -0.37547808   -0.22386976   -0.99208010
 C                 -0.57691281   -0.72514829    0.23184056
 C                 -0.30146622    1.14153579    1.88977120
 C                  0.05574902    1.24026020   -1.36232888
 F                  1.42883201   -0.56383161    1.43031694
 F                 -0.72483139   -0.75542683   -2.18274530
 H                  0.55792135    1.83902679    1.76678353
 H                  0.74793875    1.42889888   -0.65112391
 H                 -1.23478345    1.54403574    1.61985955
 H                 -0.96535973    2.01408253   -1.00555110
 H                 -0.32845035    0.94185573    2.99335669
 H                  0.63543221    1.38709978   -2.22105548
13
Title
 C                  0.13405592   -0.10650115    1.21682841
 C                 -0.37370640   -0.21664046   -0.99776293
 C                 -0.57581482   -0.72273471    0.22824116
 C                 -0.30598831    1.14445583    1.89902902
 C                  0.06428978    1.23207172   -1.35949485
 F                  1.42789613   -0.56292278    1.41664275
 F                 -0.73038410   -0.76067993   -2.17623286
 H                  0.51221550    1.82748739    1.79530072
 H                  0.78972623    1.43157024   -0.62222500
 H                 -1.23805731    1.53936240    1.62722619
 H                 -0.95154865    2.01428913   -1.00672695
 H                 -0.32615300    0.91624206    2.98320707
 H                  0.65256023    1.37830727   -2.20797359
13
Title
 C                  0.13507746   -0.10028041    1.21935186
 C                 -0.37206897   -0.20934493   -1.00351826
 C                 -0.57424332   -0.71998601    0.22455875
 C                 -0.31007165    1.14693560    1.90867498
 C                  0.07207315    1.22404847   -1.35589070
 F                  1.42672957   -0.56187720    1.40316746
 F                 -0.73595846   -0.76598933   -2.16975775
 H                  0.46789800    1.81775365    1.82301291
 H                  0.83291202    1.43598040   -0.59056563
 H                 -1.24382202    1.53521404    1.63259137
 H                 -0.93020679    2.00925729   -1.01231317
 H                 -0.32417474    0.89171268    2.97264040
 H                  0.66878166    1.37005863   -2.20003736
13
Title
 C                  0.13590962   -0.09431168    1.22141223
 C                 -0.37055060   -0.20198123   -1.00931128
 C                 -0.57217980   -0.71683416    0.22077774
 C                 -0.31398517    1.14880719    1.91874751
 C                  0.07942550    1.21621259   -1.35132894
 F                  1.42533571   -0.56068089    1.38975971
 F                 -0.74161138   -0.77140009   -2.16327122
 H                  0.42738227    1.81211209    1.84986014
 H                  0.87531224    1.44125684   -0.55852178
 H                 -1.25214623    1.53144774    1.63617487
 H                 -0.90137028    1.99910569   -1.02218167
 H                 -0.32274066    0.86795327    2.96262744
 H                  0.68428626    1.36228730   -2.19694352
13
Title
 C                  0.13590961   -0.09431165    1.22141225
 C                 -0.37055057   -0.20198107   -1.00931136
 C                 -0.57217975   -0.71683413    0.22077769
 C                 -0.31398518    1.14880730    1.91874771
 C                  0.07942594    1.21621239   -1.35132855
 F                  1.42533570   -0.56068085    1.38975956
 F                 -0.74161144   -0.77140014   -2.16327115
 H                  0.42738112    1.81210995    1.84985973
 H                  0.87531013    1.44125633   -0.55852409
 H                 -1.25214687    1.53144782    1.63617467
 H                 -0.90137187    1.99910667   -1.02218172
 H                 -0.32274065    0.86795353    2.96262692
 H                  0.68428679    1.36228739   -2.19694406
13
Title
 C                  0.13693632   -0.08314031    1.22388391
 C                 -0.36787816   -0.18727687   -1.02070920
 C                 -0.56652467   -0.70911015    0.21293619
 C                 -0.32232152    1.14996797    1.94000288
 C                  0.09377173    1.20138622   -1.33906817
 F                  1.42189225   -0.55779948    1.36302182
 F                 -0.75322390   -0.78255917   -2.15025510
 H                  0.36841383    1.82299822    1.90033062
 H                  0.95088929    1.45170734   -0.50050719
 H                 -1.27543931    1.52410446    1.63898401
 H                 -0.82211414    1.96418277   -1.05414791
 H                 -0.32245687    0.82203317    2.94845857
 H                  0.71231115    1.34782597   -2.20285453
13
Title
 C                  0.13710385   -0.07803118    1.22417053
 C                 -0.36675771   -0.18020622   -1.02606036
 C                 -0.56297981   -0.70452284    0.20895305
 C                 -0.32702914    1.14903701    1.95086216
 C                  0.10107454    1.19462965   -1.33155842
 F                  1.41989205   -0.55612773    1.34988793
 F                 -0.75910424   -0.78821424   -2.14384571
 H                  0.35347305    1.84250004    1.92355868
 H                  0.98124408    1.45579601   -0.47738233
 H                 -1.28913200    1.51995545    1.63885870
 H                 -0.77366561    1.94071585   -1.07531722
 H                 -0.32401939    0.79991418    2.94623967
 H                  0.72381463    1.34095081   -2.20991890
13
Title
 C                  0.13704217   -0.07329161    1.22379106
 C                 -0.36580299   -0.17351506   -1.03101968
 C                 -0.55902917   -0.69948801    0.20498881
 C                 -0.33206448    1.14719202    1.96162941
 C                  0.10865375    1.18840696   -1.32340296
 F                  1.41775404   -0.55432420    1.33707122
 F                 -0.76496103   -0.79383872   -2.13759510
 H                  0.34764347    1.87051653    1.94540136
 H                  1.00555298    1.45863148   -0.45930457
 H                 -1.30309063    1.51512314    1.63823642
 H                 -0.72176097    1.91496283   -1.09887958
 H                 -0.32686697    0.77848539    2.94798910
 H                  0.73298381    1.33414916   -2.21816715
13
Title
 C                  0.13676327   -0.06890090    1.22275340
 C                 -0.36501873   -0.16726854   -1.03553949
 C                 -0.55470780   -0.69400821    0.20104949
 C                 -0.33731170    1.14463784    1.97224928
 C                  0.11673082    1.18265388   -1.31478094
 F                  1.41549803   -0.55239385    1.32456553
 F                 -0.77079304   -0.79942438   -2.13150885
 H                  0.34863033    1.90476495    1.96610524
 H                  1.02374224    1.46003131   -0.44644491
 H                 -1.31664894    1.50936658    1.63749155
 H                 -0.66850492    1.88865146   -1.12402401
 H                 -0.33103790    0.75773533    2.95373029
 H                  0.73958167    1.32723519   -2.22660355
13
Title
 C                  0.13627551   -0.06480055    1.22105840
 C                 -0.36440620   -0.16147226   -1.03962043
 C                 -0.55000805   -0.68803498    0.19710398
 C                 -0.34266802    1.14157931    1.98279322
 C                  0.12563385    1.17719794   -1.30578727
 F                  1.41312068   -0.55032227    1.31225437
 F                 -0.77665184   -0.80501406   -2.12553714
 H                  0.35386566    1.94279645    1.98603769
 H                  1.03598060    1.45987550   -0.43875404
 H                 -1.32935403    1.50244666    1.63694342
 H                 -0.61608957    1.86385339   -1.15011934
 H                 -0.33658363    0.73757796    2.96327103
 H                  0.74352746    1.31997503   -2.23449913
13
Title
 C                  0.13557797   -0.06092439    1.21868269
 C                 -0.36397292   -0.15611896   -1.04327246
 C                 -0.54488914   -0.68147843    0.19310363
 C                 -0.34806165    1.13817599    1.99340248
 C                  0.13579715    1.17178935   -1.29645748
 F                  1.41060327   -0.54808033    1.29997730
 F                 -0.78261473   -0.81067452   -2.11960818
 H                  0.36110003    1.98244189    2.00555372
 H                  1.04235109    1.45802467   -0.43624468
 H                 -1.34086185    1.49410910    1.63687807
 H                 -0.56715657    1.84327787   -1.17667928
 H                 -0.34360143    0.71797088    2.97633787
 H                  0.74478111    1.31210308   -2.24130659
13
Title
 C                  0.13466419   -0.05722795    1.21559065
 C                 -0.36373870   -0.15123716   -1.04647998
 C                 -0.53931388   -0.67424985    0.18901224
 C                 -0.35342232    1.13455290    2.00420517
 C                  0.14769610    1.16614749   -1.28683280
 F                  1.40793068   -0.54563903    1.28762116
 F                 -0.78874165   -0.81645436   -2.11367312
 H                  0.36844480    2.02165243    2.02486542
 H                  1.04274279    1.45429978   -0.43907300
 H                 -1.35080736    1.48412102    1.63757671
 H                 -0.52514315    1.83046751   -1.20326671
 H                 -0.35220082    0.69907000    2.99252534
 H                  0.74331270    1.30335843   -2.24654782
13
Title
 C                  0.13353810   -0.05371517    1.21178714
 C                 -0.36373268   -0.14692463   -1.04918430
 C                 -0.53331696   -0.66634917    0.18484729
 C                 -0.35863137    1.13084027    2.01520681
 C                  0.16162915    1.16007177   -1.27705148
 F                  1.40512201   -0.54299801    1.27523613
 F                 -0.79501395   -0.82232665   -2.10776119
 H                  0.37425596    2.05814110    2.04389034
 H                  1.03707439    1.44857214   -0.44731524
 H                 -1.35874938    1.47241064    1.63929882
 H                 -0.49383331    1.82910078   -1.22941978
 H                 -0.36237552    0.68137901    3.01106182
 H                  0.73921788    1.29357933   -2.24979206
13
Title
 C                  0.13223103   -0.05043171    1.20737423
 C                 -0.36397658   -0.14331447   -1.05131508
 C                 -0.52704526   -0.65792632    0.18069277
 C                 -0.36352164    1.12718429    2.02624998
 C                  0.17743942    1.15358944   -1.26737362
 F                  1.40224513   -0.54020403    1.26305930
 F                 -0.80131348   -0.82817220   -2.10198833
 H                  0.37723939    2.08956749    2.06225162
 H                  1.02579983    1.44093184   -0.46051124
 H                 -1.36431892    1.45921104    1.64219862
 H                 -0.47540925    1.84088679   -1.25472585
 H                 -0.37387661    0.66565730    3.03069637
 H                  0.73290767    1.28279790   -2.25080516
13
Title
 C                  0.13079027   -0.04740450    1.20251147
 C                 -0.36447156   -0.14047479   -1.05285630
 C                 -0.52067177   -0.64917874    0.17663421
 C                 -0.36797020    1.12368768    2.03717059
 C                  0.19459077    1.14694610   -1.25804404
 F                  1.39937397   -0.53731617    1.25131486
 F                 -0.80751881   -0.83387254   -2.09646007
 H                  0.37669879    2.11441387    2.07960686
 H                  1.01009297    1.43170911   -0.47754484
 H                 -1.36746402    1.44493168    1.64628095
 H                 -0.46871300    1.86409413   -1.27902676
 H                 -0.38632775    0.65248771    3.05012451
 H                  0.72506576    1.27115612   -2.24969577
13
Title
 C                  0.13079027   -0.04740452    1.20251147
 C                 -0.36447161   -0.14047482   -1.05285628
 C                 -0.52067179   -0.64917881    0.17663424
 C                 -0.36797022    1.12368758    2.03717056
 C                  0.19459078    1.14694622   -1.25804351
 F                  1.39937400   -0.53731614    1.25131488
 F                 -0.80751882   -0.83387251   -2.09646009
 H                  0.37669907    2.11441350    2.07960620
 H                  1.01009116    1.43170859   -0.47754644
 H                 -1.36746447    1.44493267    1.64628059
 H                 -0.46871240    1.86409296   -1.27902809
 H                 -0.38632698    0.65248821    3.05012286
 H                  0.72506691    1.27115680   -2.24969678
13
Title
 C                  0.12762444   -0.04196597    1.19183960
 C                 -0.36618404   -0.13695413   -1.05437925
 C                 -0.50788171   -0.63096670    0.16884763
 C                 -0.37552054    1.11717183    2.05873334
 C                  0.23100356    1.13421284   -1.24082088
 F                  1.39373487   -0.53130901    1.22910894
 F                 -0.81961684   -0.84479808   -2.08611809
 H                  0.36442821    2.14327725    2.11132874
 H                  0.97150427    1.41018060   -0.51746753
 H                 -1.36759204    1.41416365    1.65775386
 H                 -0.47659474    1.92982574   -1.32498610
 H                 -0.41322689    0.63427663    3.08537629
 H                  0.70733067    1.24545720   -2.24251632
13
Title
 C                  0.12591256   -0.03941502    1.18607881
 C                 -0.36740644   -0.13614422   -1.05448459
 C                 -0.50142053   -0.62138029    0.16504269
 C                 -0.37870989    1.11403772    2.06968269
 C                  0.24975441    1.12840053   -1.23303023
 F                  1.39093127   -0.52812989    1.21835766
 F                 -0.82565431   -0.85014777   -2.08116317
 H                  0.35252748    2.14749017    2.12611066
 H                  0.95210609    1.39885512   -0.53707945
 H                 -1.36528460    1.39777657    1.66510212
 H                 -0.48482069    1.96602352   -1.34679534
 H                 -0.42765485    0.62910024    3.10060855
 H                  0.69835580    1.23121533   -2.23717348
13
Title
 C                  0.12411048   -0.03687811    1.18002101
 C                 -0.36889505   -0.13591059   -1.05421186
 C                 -0.49485163   -0.61132130    0.16123407
 C                 -0.38155336    1.11088676    2.08100182
 C                  0.26865960    1.12300218   -1.22594577
 F                  1.38810022   -0.52476645    1.20761157
 F                 -0.83181202   -0.85552787   -2.07624401
 H                  0.33646907    2.14471876    2.14046633
 H                  0.93572385    1.38814370   -0.55342816
 H                 -1.36187000    1.38067572    1.67355335
 H                 -0.49292405    2.00161092   -1.36776864
 H                 -0.44284949    0.62652132    3.11403030
 H                  0.68984852    1.21584275   -2.23113495
13
Title
 C                  0.12222117   -0.03428788    1.17367433
 C                 -0.37067247   -0.13623511   -1.05359488
 C                 -0.48815528   -0.60069040    0.15739457
 C                 -0.38404928    1.10764512    2.09285670
 C                  0.28748791    1.11799222   -1.21983250
 F                  1.38522376   -0.52116758    1.19674160
 F                 -0.83817066   -0.86099924   -2.07130093
 H                  0.31590904    2.13450159    2.15452759
 H                  0.92567331    1.37924767   -0.56313281
 H                 -1.35777037    1.36287782    1.68311562
 H                 -0.49930300    2.03502916   -1.38766909
 H                 -0.45887856    0.62662604    3.12544215
 H                  0.68231736    1.19922164   -2.22484313
13
Title
 C                  0.12027422   -0.03159797    1.16713399
 C                 -0.37274337   -0.13709719   -1.05268281
 C                 -0.48140014   -0.58950514    0.15354731
 C                 -0.38615941    1.10425922    2.10528393
 C                  0.30579562    1.11335981   -1.21507386
 F                  1.38231876   -0.51731534    1.18574055
 F                 -0.84474446   -0.86656272   -2.06633018
 H                  0.29074140    2.11643475    2.16825588
 H                  0.92572264    1.37366401   -0.56225451
 H                 -1.35356931    1.34462225    1.69366516
 H                 -0.50255633    2.06464699   -1.40598873
 H                 -0.47563146    0.62949041    3.13457127
 H                  0.67647055    1.18143177   -2.21893811
13
Title
 C                  0.11834070   -0.02880159    1.16063316
 C                 -0.37506547   -0.13843519   -1.05156849
 C                 -0.47478478   -0.57799400    0.14978758
 C                 -0.38783139    1.10071313    2.11808688
 C                  0.32295105    1.10916075   -1.21201313
 F                  1.37945426   -0.51326018    1.17478666
 F                 -0.85143476   -0.87212555   -2.06141061
 H                  0.26160548    2.09089036    2.18140017
 H                  0.93835587    1.37253141   -0.54812648
 H                 -1.35002911    1.32648709    1.70483262
 H                 -0.50155693    2.08872782   -1.42197120
 H                 -0.49268902    0.63496038    3.14121275
 H                  0.67315191    1.16290854   -2.21426757
13
Title
 C                  0.11650717   -0.02591346    1.15445840
 C                 -0.37756013   -0.14013649   -1.05038395
 C                 -0.46854870   -0.56648815    0.14623380
 C                 -0.38906141    1.09699472    2.13094397
 C                  0.33851032    1.10550055   -1.21068612
 F                  1.37671580   -0.50909126    1.16412139
 F                 -0.85809463   -0.87756252   -2.05664702
 H                  0.22992835    2.05941536    2.19368981
 H                  0.96281837    1.37573439   -0.52152447
 H                 -1.34788650    1.30914152    1.71612119
 H                 -0.49572886    2.10605724   -1.43498558
 H                 -0.50950897    0.64252546    3.14551318
 H                  0.67304990    1.14426198   -2.21163759
13
Title
 C                  0.11483036   -0.02292097    1.14879966
 C                 -0.38016701   -0.14208618   -1.04925820
 C                 -0.46282973   -0.55517709    0.14294956
 C                 -0.38992926    1.09302267    2.14366736
 C                  0.35252652    1.10246852   -1.21080191
 F                  1.37414649   -0.50485370    1.15383537
 F                 -0.86466189   -0.88282553   -2.05207502
 H                  0.19728170    2.02415884    2.20509330
 H                  0.99580144    1.38198545   -0.48609000
 H                 -1.34762369    1.29293485    1.72720180
 H                 -0.48495105    2.11631550   -1.44483388
 H                 -0.52580115    0.65152016    3.14803508
 H                  0.67655277    1.12585254   -2.21155367
13
Title
 C                  0.11333335   -0.01976643    1.14373718
 C                 -0.38286992   -0.14420655   -1.04829904
 C                 -0.45765805   -0.54405055    0.13994004
 C                 -0.39057775    1.08860835    2.15626719
 C                  0.36539263    1.10012400   -1.21198513
 F                  1.37174298   -0.50052083    1.14384096
 F                 -0.87118739   -0.88795911   -2.04765106
 H                  0.16506692    1.98736780    2.21582179
 H                  1.03372454    1.38970317   -0.44595116
 H                 -1.34948743    1.27785813    1.73800909
 H                 -0.46910550    2.11958734   -1.45158111
 H                 -0.54160328    0.66135171    3.14956582
 H                  0.68394079    1.10767425   -2.21424816
13
Title
 C                  0.11203045   -0.01636011    1.13932507
 C                 -0.38568181   -0.14645171   -1.04761198
 C                 -0.45303748   -0.53299956    0.13719582
 C                 -0.39119561    1.08344836    2.16884253
 C                  0.37756324    1.09852719   -1.21395086
 F                  1.36948711   -0.49602184    1.13397317
 F                 -0.87778018   -0.89304986   -2.04329848
 H                  0.13483718    1.95166485    2.22619787
 H                  1.07383796    1.39753205   -0.40451217
 H                 -1.35361189    1.26375496    1.74864494
 H                 -0.44778338    2.11577359   -1.45525549
 H                 -0.55711906    0.67149668    3.15100930
 H                  0.69560157    1.08951973   -2.21979997
13
Title
 C                  0.11203040   -0.01636009    1.13932499
 C                 -0.38568184   -0.14645171   -1.04761193
 C                 -0.45303743   -0.53299946    0.13719579
 C                 -0.39119538    1.08344891    2.16884278
 C                  0.37756412    1.09852714   -1.21395018
 F                  1.36948708   -0.49602174    1.13397305
 F                 -0.87778024   -0.89304994   -2.04329844
 H                  0.13483324    1.95165660    2.22619730
 H                  1.07383264    1.39752944   -0.40451832
 H                 -1.35361240    1.26375509    1.74864478
 H                 -0.44778590    2.11577580   -1.45525525
 H                 -0.55711853    0.67149715    3.15100815
 H                  0.69560205    1.08951994   -2.21980104
13
Title
 C                  0.11013438   -0.00839553    1.13293991
 C                 -0.39167378   -0.15113588   -1.04760942
 C                 -0.44570670   -0.51081603    0.13259697
 C                 -0.39334871    1.06917277    2.19405362
 C                  0.40116222    1.09794503   -1.21965955
 F                  1.36542476   -0.48623180    1.11410166
 F                 -0.89156300   -0.90339092   -2.03456939
 H                  0.08979553    1.89918421    2.24717678
 H                  1.15241185    1.40912789   -0.32901362
 H                 -1.36871447    1.23808933    1.77004270
 H                 -0.38589278    2.08475689   -1.45262501
 H                 -0.58802949    0.69016867    3.15810668
 H                  0.73387182    1.05251601   -2.23881565
13
Title
 C                  0.10965316   -0.00375802    1.13140384
 C                 -0.39476356   -0.15339359   -1.04863075
 C                 -0.44332215   -0.49991486    0.13090715
 C                 -0.39540391    1.05934623    2.20626540
 C                  0.41276682    1.09912995   -1.22325858
 F                  1.36371414   -0.48094584    1.10419490
 F                 -0.89872331   -0.90860882   -2.03023084
 H                  0.08080247    1.89193820    2.25803778
 H                  1.18657456    1.41095412   -0.30079206
 H                 -1.37905750    1.22677937    1.78094008
 H                 -0.34480204    2.05686845   -1.44584941
 H                 -0.60328831    0.69687016    3.16629410
 H                  0.76086206    1.03390970   -2.25077269
13
Title
 C                  0.10954067    0.00119230    1.13122616
 C                 -0.39775466   -0.15541187   -1.05047846
 C                 -0.44202318   -0.48958401    0.12975866
 C                 -0.39821336    1.04791523    2.21762185
 C                  0.42403069    1.10122206   -1.22722556
 F                  1.36232126   -0.47557022    1.09466117
 F                 -0.90582566   -0.91368634   -2.02606204
 H                  0.08239249    1.89994743    2.26880415
 H                  1.21440519    1.40928304   -0.28236193
 H                 -1.39012994    1.21687546    1.79182471
 H                 -0.29871303    2.02228425   -1.43572808
 H                 -0.61784062    0.70061843    3.17862111
 H                  0.79194195    1.01596933   -2.26236266
13
Title
 C                  0.10978125    0.00632381    1.13240310
 C                 -0.40054754   -0.15710000   -1.05313745
 C                 -0.44183566   -0.48002993    0.12917699
 C                 -0.40159834    1.03547216    2.22788169
 C                  0.43489501    1.10396739   -1.23147317
 F                  1.36128135   -0.47022528    1.08569314
 F                 -0.91272236   -0.91852859   -2.02214628
 H                  0.09230140    1.91961519    2.27908908
 H                  1.23506149    1.40411262   -0.27441115
 H                 -1.40098304    1.20845472    1.80263241
 H                 -0.25003866    1.98371914   -1.42307421
 H                 -0.63127482    0.70115709    3.19487334
 H                  0.82570373    0.99915413   -2.27208653
13
Title
 C                  0.11033436    0.01159217    1.13485014
 C                 -0.40311826   -0.15843743   -1.05656852
 C                 -0.44270483   -0.47119488    0.12913442
 C                 -0.40535352    1.02250001    2.23713724
 C                  0.44558391    1.10705691   -1.23598409
 F                  1.36058598   -0.46491500    1.07726504
 F                 -0.91942253   -0.92315518   -2.01847265
 H                  0.10726364    1.94567499    2.28871470
 H                  1.24880861    1.39563247   -0.27648705
 H                 -1.41102813    1.20133889    1.81349481
 H                 -0.20093637    1.94412096   -1.40876673
 H                 -0.64341799    0.69868723    3.21442238
 H                  0.86130666    0.98353850   -2.27899924
13
Title
 C                  0.11116693    0.01702952    1.13852148
 C                 -0.40548377   -0.15943038   -1.06076985
 C                 -0.44459893   -0.46288538    0.12960510
 C                 -0.40935306    1.00922704    2.24563982
 C                  0.45652908    1.11015074   -1.24079782
 F                  1.36022122   -0.45956061    1.06923452
 F                 -0.92603411   -0.92765127   -2.01498091
 H                  0.12459042    1.97370107    2.29769101
 H                  1.25615411    1.38388653   -0.28811652
 H                 -1.41995566    1.19527445    1.82467079
 H                 -0.15354123    1.90678799   -1.39362811
 H                 -0.65417518    0.69349725    3.23660152
 H                  0.89853875    0.96900864   -2.28249612
13
Title
 C                  0.11225991    0.02269456    1.14344228
 C                 -0.40766157   -0.16007630   -1.06577804
 C                 -0.44754978   -0.45489229    0.13059004
 C                 -0.41354330    0.99572029    2.25365440
 C                  0.46828679    1.11281853   -1.24597750
 F                  1.36019164   -0.45405610    1.06145175
 F                 -0.93268791   -0.93211231   -2.01160934
 H                  0.14235422    2.00039899    2.30609654
 H                  1.25737746    1.36869146   -0.30925890
 H                 -1.42753491    1.19005104    1.83645218
 H                 -0.11076922    1.87618503   -1.37856369
 H                 -0.66334786    0.68579185    3.26071880
 H                  0.93746679    0.95549072   -2.28200891
13
Title
 C                  0.11358970    0.02859422    1.14963896
 C                 -0.40963761   -0.16035156   -1.07159816
 C                 -0.45161433   -0.44708736    0.13210315
 C                 -0.41787530    0.98209146    2.26135998
 C                  0.48138566    1.11449263   -1.25156101
 F                  1.36052212   -0.44833817    1.05385926
 F                 -0.93945310   -0.93658832   -2.00833832
 H                  0.15894767    2.02294307    2.31395567
 H                  1.25259358    1.34983886   -0.33992326
 H                 -1.43347129    1.18555410    1.84902079
 H                 -0.07687200    1.85839462   -1.36472530
 H                 -0.67050631    0.67576646    3.28574477
 H                  0.97786018    0.94314306   -2.27693997
13
Title
 C                  0.11508826    0.03457394    1.15694990
 C                 -0.41134815   -0.16023195   -1.07805311
 C                 -0.45673421   -0.43952400    0.13410987
 C                 -0.42221428    0.96873849    2.26875485
 C                  0.49593015    1.11462493   -1.25748949
 F                  1.36122841   -0.44248685    1.04659369
 F                 -0.94622757   -0.94101576   -2.00523314
 H                  0.17274804    2.03865647    2.32114753
 H                  1.24241251    1.32766099   -0.37881973
 H                 -1.43742872    1.18177500    1.86220243
 H                 -0.05624345    1.85908878   -1.35336167
 H                 -0.67503422    0.66389497    3.30991256
 H                  1.01845811    0.93245955   -2.26706735
13
Title
 C                  0.11664261    0.04036702    1.16497192
 C                 -0.41272653   -0.15973700   -1.08477977
 C                 -0.46266320   -0.43235251    0.13649159
 C                 -0.42636907    0.95620155    2.27573814
 C                  0.51137776    1.11309547   -1.26366078
 F                  1.36227959   -0.43669037    1.03988467
 F                 -0.95279568   -0.94526072   -2.00239682
 H                  0.18255499    2.04591785    2.32752761
 H                  1.22860775    1.30325020   -0.42258893
 H                 -1.43931685    1.17870914    1.87550603
 H                 -0.04974355    1.87872917   -1.34506989
 H                 -0.67653825    0.65097045    3.33125054
 H                  1.05738593    0.92393728   -2.25305851
13
Title
 C                  0.11664255    0.04036682    1.16497165
 C                 -0.41272658   -0.15973699   -1.08477954
 C                 -0.46266301   -0.43235262    0.13649154
 C                 -0.42636893    0.95620174    2.27573802
 C                  0.51137818    1.11309492   -1.26365988
 F                  1.36227962   -0.43669048    1.03988473
 F                 -0.95279561   -0.94526056   -2.00239690
 H                  0.18255509    2.04591919    2.32752763
 H                  1.22860395    1.30325167   -0.42259228
 H                 -1.43931757    1.17870883    1.87550539
 H                 -0.04974621    1.87873215   -1.34506933
 H                 -0.67653879    0.65097168    3.33124944
 H                  1.05738410    0.92393758   -2.25306158
13
Title
 C                  0.11962000    0.05097802    1.18203519
 C                 -0.41450033   -0.15781716   -1.09815648
 C                 -0.47620879   -0.41899957    0.14198935
 C                 -0.43387589    0.93400544    2.28875801
 C                  0.54257621    1.10655489   -1.27716020
 F                  1.36524751   -0.42544483    1.02820438
 F                 -0.96514842   -0.95312860   -1.99756532
 H                  0.18961432    2.03554987    2.33824917
 H                  1.19977815    1.25120377   -0.51038215
 H                 -1.43811788    1.17424012    1.90156646
 H                 -0.06367178    1.95367984   -1.33590552
 H                 -0.67082974    0.62382351    3.36236340
 H                  1.12795135    0.91331443   -2.21686477
13
Title
 C                  0.12099339    0.05588304    1.19101502
 C                 -0.41494890   -0.15643128   -1.10476136
 C                 -0.48384107   -0.41241703    0.14507372
 C                 -0.43730496    0.92393297    2.29520352
 C                  0.55771445    1.10227167   -1.28515743
 F                  1.36716166   -0.41979345    1.02297639
 F                 -0.97116647   -0.95691117   -1.99546396
 H                  0.18721030    2.01855579    2.34304999
 H                  1.18985654    1.22409386   -0.54821892
 H                 -1.43576323    1.17255799    1.91452182
 H                 -0.07568650    1.99873068   -1.33390896
 H                 -0.66382402    0.60954555    3.37216604
 H                  1.16073894    0.91074768   -2.19617060
13
Title
 C                  0.12226154    0.06057125    1.20033420
 C                 -0.41511116   -0.15474663   -1.11132165
 C                 -0.49215843   -0.40562900    0.14840461
 C                 -0.44055622    0.91428867    2.30186333
 C                  0.57219606    1.09759700   -1.29456336
 F                  1.36940047   -0.41396495    1.01801767
 F                 -0.97724174   -0.96069739   -1.99351739
 H                  0.18082930    1.99348635    2.34776191
 H                  1.18698377    1.19642408   -0.57706809
 H                 -1.43267863    1.17112164    1.92758645
 H                 -0.08700145    2.04416122   -1.33328082
 H                 -0.65395480    0.59453109    3.37813341
 H                  1.19282251    0.90979719   -2.17472438
13
Title
 C                  0.12337473    0.06498004    1.20988016
 C                 -0.41497106   -0.15276077   -1.11773556
 C                 -0.50114679   -0.39854152    0.15195909
 C                 -0.44358840    0.90506209    2.30881267
 C                  0.58556676    1.09271436   -1.30567331
 F                  1.37197419   -0.40792859    1.01333193
 F                 -0.98339349   -0.96449789   -1.99172785
 H                  0.17045403    1.96034282    2.35252975
 H                  1.19424214    1.16856236   -0.59257563
 H                 -1.42927790    1.16988870    1.94064717
 H                 -0.09528166    2.08697948   -1.33398282
 H                 -0.64120018    0.57871194    3.38014446
 H                  1.22451425    0.91035509   -2.15383418
13
Title
 C                  0.12426463    0.06896635    1.21935530
 C                 -0.41452376   -0.15051489   -1.12379166
 C                 -0.51061411   -0.39119419    0.15564522
 C                 -0.44631410    0.89638111    2.31598166
 C                  0.59733408    1.08786703   -1.31836457
 F                  1.37483838   -0.40176511    1.00900481
 F                 -0.98952751   -0.96825247   -1.99012537
 H                  0.15652554    1.92021535    2.35743936
 H                  1.21267901    1.14105266   -0.59234699
 H                 -1.42609564    1.16883059    1.95335253
 H                 -0.09869352    2.12424516   -1.33599747
 H                 -0.62589003    0.56225185    3.37833350
 H                  1.25571165    0.91222510   -2.13533737
13
Title
 C                  0.12487755    0.07240521    1.22844893
 C                 -0.41378956   -0.14807437   -1.12930107
 C                 -0.52031737   -0.38366391    0.15935656
 C                 -0.44867789    0.88832524    2.32325086
 C                  0.60733255    1.08327584   -1.33213653
 F                  1.37792167   -0.39557629    1.00510945
 F                 -0.99553653   -0.97189371   -1.98872907
 H                  0.14001735    1.87519354    2.36258364
 H                  1.24013891    1.11421476   -0.57802584
 H                 -1.42364619    1.16789794    1.96536977
 H                 -0.09625419    2.15398056   -1.33925809
 H                 -0.60861417    0.54531986    3.37331594
 H                  1.28633810    0.91510983   -2.12087242
13
Title
 C                  0.12518673    0.07525101    1.23701050
 C                 -0.41279578   -0.14548107   -1.13419656
 C                 -0.53014371   -0.37593966    0.16304201
 C                 -0.45070546    0.88079313    2.33057556
 C                  0.61580374    1.07904110   -1.34647709
 F                  1.38118471   -0.38937900    1.00164508
 F                 -1.00140194   -0.97540855   -1.98752668
 H                  0.12210683    1.82747774    2.36813540
 H                  1.27280196    1.08797105   -0.55393907
 H                 -1.42228655    1.16700602    1.97661578
 H                 -0.08766059    2.17551840   -1.34370933
 H                 -0.58984584    0.52780587    3.36597304
 H                  1.31668430    0.91874294   -2.11131900
13
Title
 C                  0.12517290    0.07749998    1.24502023
 C                 -0.41155657   -0.14274045   -1.13849069
 C                 -0.54012357   -0.36791136    0.16670541
 C                 -0.45248805    0.87353925    2.33799155
 C                  0.62315342    1.07516072   -1.36107649
 F                  1.38463450   -0.38310555    0.99856817
 F                 -1.00718328   -0.97882948   -1.98648943
 H                  0.10407298    1.77915211    2.37436721
 H                  1.30715457    1.06207980   -0.52456164
 H                 -1.42223733    1.16603859    1.98721787
 H                 -0.07273193    2.18877366   -1.34937922
 H                 -0.56979230    0.50929699    3.35719304
 H                  1.34723771    0.92298009   -2.10695998
13
Title
 C                  0.12480492    0.07913719    1.25248564
 C                 -0.41007004   -0.13983715   -1.14220176
 C                 -0.55035284   -0.35941659    0.17037108
 C                 -0.45416289    0.86623760    2.34556048
 C                  0.62976248    1.07159285   -1.37580020
 F                  1.38830530   -0.37665121    0.99583915
 F                 -1.01296564   -0.98220063   -1.98558924
 H                  0.08754434    1.73270400    2.38164977
 H                  1.34055591    1.03636743   -0.49350827
 H                 -1.42365148    1.16484480    1.99739434
 H                 -0.05107810    2.19353202   -1.35639087
 H                 -0.54849060    0.48917578    3.34785705
 H                  1.37835726    0.92778884   -2.10780765
13
Title
 C                  0.12403329    0.08011151    1.25936875
 C                 -0.40832657   -0.13675529   -1.14531279
 C                 -0.56092055   -0.35028548    0.17405406
 C                 -0.45591156    0.85851184    2.35331998
 C                  0.63593601    1.06829664   -1.39058646
 F                  1.39223498   -0.36991408    0.99344692
 F                 -1.01882017   -0.98555302   -1.98480545
 H                  0.07481436    1.69163674    2.39045074
 H                  1.37095318    1.01085859   -0.46372176
 H                 -1.42663253    1.16322750    2.00738950
 H                 -0.02209201    2.18919564   -1.36493296
 H                 -0.52595758    0.46671116    3.33895165
 H                  1.41000739    0.93319602   -2.11372189
13
Title
 C                  0.12403331    0.08011149    1.25936883
 C                 -0.40832656   -0.13675525   -1.14531284
 C                 -0.56092068   -0.35028536    0.17405408
 C                 -0.45591145    0.85851176    2.35332005
 C                  0.63593654    1.06829605   -1.39058622
 F                  1.39223501   -0.36991397    0.99344685
 F                 -1.01882025   -0.98555304   -1.98480543
 H                  0.07481292    1.69163544    2.39045045
 H                  1.37095186    1.01085878   -0.46372241
 H                 -1.42663289    1.16322757    2.00738935
 H                 -0.02209541    2.18920081   -1.36493427
 H                 -0.52595737    0.46671111    3.33895145
 H                  1.41000820    0.93319648   -2.11372277
13
Title
 C                  0.12107861    0.07974048    1.27073734
 C                 -0.40412817   -0.13017516   -1.14942835
 C                 -0.58282829   -0.32989536    0.18128996
 C                 -0.46039813    0.84058882    2.36908579
 C                  0.64775623    1.06247374   -1.41963961
 F                  1.40080759   -0.35554230    0.98982831
 F                 -1.03067884   -0.99210313   -1.98354720
 H                  0.07224433    1.64402246    2.41436533
 H                  1.41524337    0.96246468   -0.41894145
 H                 -1.43702412    1.15777246    2.02761584
 H                  0.05869130    2.15078483   -1.38703485
 H                 -0.47846560    0.41270560    3.32717359
 H                  1.47107118    0.94565641   -2.13857557
13
Title
 C                  0.11890377    0.07832895    1.27475578
 C                 -0.40181982   -0.12688573   -1.15028035
 C                 -0.59359148   -0.31899826    0.18460117
 C                 -0.46324610    0.83048795    2.37665781
 C                  0.65357358    1.05994414   -1.43315967
 F                  1.40522263   -0.34819112    0.98872168
 F                 -1.03640500   -0.99511802   -1.98305993
 H                  0.08535878    1.64297848    2.42958202
 H                  1.42621700    0.94148443   -0.40861746
 H                 -1.44365381    1.15357856    2.03800397
 H                  0.10799425    2.11798497   -1.40015740
 H                 -0.45509112    0.38168848    3.32620467
 H                  1.49686095    0.95222780   -2.15504316
13
Title
 C                  0.11634792    0.07619492    1.27752866
 C                 -0.39949600   -0.12373759   -1.15035472
 C                 -0.60385608   -0.30796389    0.18756834
 C                 -0.46628704    0.82012545    2.38382578
 C                  0.65943693    1.05755536   -1.44565051
 F                  1.40955334   -0.34094331    0.98809907
 F                 -1.04181931   -0.99785489   -1.98264413
 H                  0.10588975    1.65435401    2.44644128
 H                  1.42942375    0.92356288   -0.40753115
 H                 -1.45049716    1.14833610    2.04866843
 H                  0.16006856    2.07933673   -1.41410424
 H                 -0.43294420    0.34911890    3.32857611
 H                  1.51754791    0.95856683   -2.17226137
13
Title
 C                  0.11345830    0.07343472    1.27913028
 C                 -0.39720070   -0.12075395   -1.14974005
 C                 -0.61360245   -0.29683348    0.19017606
 C                 -0.46929464    0.80981442    2.39067354
 C                  0.66552726    1.05508472   -1.45719303
 F                  1.41376972   -0.33380413    0.98792252
 F                 -1.04692284   -1.00031247   -1.98227106
 H                  0.13068266    1.67337487    2.46454806
 H                  1.42555607    0.90869068   -0.41535537
 H                 -1.45717122    1.14201628    2.05982797
 H                  0.21293056    2.03792990   -1.42863469
 H                 -0.41216627    0.31558970    3.33355361
 H                  1.53279976    0.96442234   -2.18939378
13
Title
 C                  0.11023903    0.07009945    1.27965107
 C                 -0.39494198   -0.11791198   -1.14850565
 C                 -0.62294686   -0.28549461    0.19244206
 C                 -0.47208716    0.79968618    2.39739385
 C                  0.67210213    1.05220047   -1.46800959
 F                  1.41790192   -0.32668142    0.98816023
 F                 -1.05178224   -1.00251976   -1.98191110
 H                  0.15712432    1.69591807    2.48371234
 H                  1.41522146    0.89663059   -0.43177232
 H                 -1.46346896    1.13452738    2.07180594
 H                  0.26505069    1.99713532   -1.44370078
 H                 -0.39261728    0.28135225    3.34026984
 H                  1.54269319    0.96960135   -2.20614199
13
Title
 C                  0.10666444    0.06619713    1.27913498
 C                 -0.39271776   -0.11517858   -1.14668295
 C                 -0.63203121   -0.27377477    0.19437607
 C                 -0.47451692    0.78975896    2.40420695
 C                  0.67946863    1.04844824   -1.47832805
 F                  1.42199556   -0.31945198    0.98880502
 F                 -1.05647191   -1.00450168   -1.98153581
 H                  0.18331113    1.71893672    2.50387955
 H                  1.39871719    0.88718282   -0.45679896
 H                 -1.46926365    1.12571354    2.08497907
 H                  0.31479867    1.96123503   -1.45934305
 H                 -0.37414617    0.24655311    3.34787409
 H                  1.54728537    0.97387407   -2.22249507
13
Title
 C                  0.10271327    0.06173215    1.27758156
 C                 -0.39054174   -0.11253889   -1.14428583
 C                 -0.64093520   -0.26154860    0.19595594
 C                 -0.47643295    0.78004622    2.41129828
 C                  0.68791426    1.04327455   -1.48829255
 F                  1.42607018   -0.31202678    0.98986909
 F                 -1.06102894   -1.00625792   -1.98111802
 H                  0.20765489    1.74000037    2.52494664
 H                  1.37626453    0.88027249   -0.49050928
 H                 -1.47442641    1.11542124    2.09968701
 H                  0.35998882    1.93588639   -1.47556698
 H                 -0.35678962    0.21156844    3.35547936
 H                  1.54651211    0.97689016   -2.23852212
13
Title
 C                  0.09842939    0.05678225    1.27501107
 C                 -0.38846833   -0.11002226   -1.14136655
 C                 -0.64958909   -0.24889002    0.19712284
 C                 -0.47766685    0.77066910    2.41873233
 C                  0.69752202    1.03622723   -1.49788656
 F                  1.43007450   -0.30443712    0.99135393
 F                 -1.06540987   -1.00775279   -1.98063582
 H                  0.22852202    1.75687380    2.54648974
 H                  1.34868472    0.87587130   -0.53208708
 H                 -1.47878947    1.10366936    2.11602491
 H                  0.39801461    1.92698838   -1.49219222
 H                 -0.34091579    0.17738975    3.36208743
 H                  1.54044159    0.97816609   -2.25421737
13
Title
 C                  0.09394516    0.05153257    1.27154582
 C                 -0.38658190   -0.10769137   -1.13805633
 C                 -0.65780120   -0.23609714    0.19781694
 C                 -0.47808629    0.76183616    2.42642285
 C                  0.70800354    1.02730042   -1.50699196
 F                  1.43389571   -0.29684250    0.99321713
 F                 -1.06950899   -1.00893833   -1.98007771
 H                  0.24447908    1.76778102    2.56775276
 H                  1.31798165    0.87374106   -0.57893567
 H                 -1.48222048    1.09075953    2.13371817
 H                  0.42722280    1.93704553   -1.50886015
 H                 -0.32707132    0.14546490    3.36676409
 H                  1.52970922    0.97724296   -2.26954967
13
Title
 C                  0.08938275    0.04615836    1.26736350
 C                 -0.38493937   -0.10558027   -1.13449930
 C                 -0.66546614   -0.22340360    0.19802068
 C                 -0.47764951    0.75363342    2.43428440
 C                  0.71888168    1.01693462   -1.51564260
 F                  1.43745886   -0.28935868    0.99539814
 F                 -1.07326675   -1.00979810   -1.97943629
 H                  0.25490642    1.77195719    2.58817719
 H                  1.28681545    0.87328455   -0.62738091
 H                 -1.48474252    1.07702715    2.15245133
 H                  0.44822372    1.96311565   -1.52535068
 H                 -0.31553032    0.11673933    3.36897551
 H                  1.51540342    0.97384775   -2.28477328
13
Title
 C                  0.08938299    0.04615857    1.26736364
 C                 -0.38493953   -0.10558032   -1.13449947
 C                 -0.66546584   -0.22340415    0.19802070
 C                 -0.47764955    0.75363344    2.43428402
 C                  0.71888163    1.01693497   -1.51564100
 F                  1.43745878   -0.28935892    0.99539791
 F                 -1.07326672   -1.00979803   -1.97943629
 H                  0.25490740    1.77195934    2.58817576
 H                  1.28681031    0.87328587   -0.62739033
 H                 -1.48474249    1.07702848    2.15244962
 H                  0.44822407    1.96311248   -1.52535002
 H                 -0.31553094    0.11674103    3.36897619
 H                  1.51540550    0.97384799   -2.28477218
13
Title
 C                  0.08004546    0.03516938    1.25718285
 C                 -0.38241150   -0.10192223   -1.12686978
 C                 -0.67955004   -0.19796030    0.19695516
 C                 -0.47415147    0.73854979    2.45084029
 C                  0.74044395    0.99370304   -1.53304110
 F                  1.44389545   -0.27443119    1.00067658
 F                 -1.07992067   -1.01058668   -1.97782627
 H                  0.25929123    1.75960884    2.62663065
 H                  1.23362859    0.87418922   -0.71391851
 H                 -1.48766881    1.04713771    2.19343521
 H                  0.47373897    2.04164074   -1.55832702
 H                 -0.29890361    0.06871540    3.36542525
 H                  1.47947086    0.95870079   -2.31790444
13
Title
 C                  0.07517886    0.02949558    1.25118434
 C                 -0.38153423   -0.10031118   -1.12281761
 C                 -0.68625440   -0.18478457    0.19561909
 C                 -0.47095389    0.73129176    2.45984136
 C                  0.75053205    0.98144239   -1.54291363
 F                  1.44684480   -0.26670340    1.00385112
 F                 -1.08292329   -1.01050771   -1.97679287
 H                  0.25303481    1.74235836    2.64508140
 H                  1.21803173    0.87390148   -0.74236608
 H                 -1.48837269    1.03060508    2.21638477
 H                  0.48167939    2.08484567   -1.57522165
 H                 -0.29358015    0.04887265    3.35949152
 H                  1.45890585    0.94614405   -2.33789279
13
Title
 C                  0.07022996    0.02379508    1.24469188
 C                 -0.38095625   -0.09884865   -1.11871969
 C                 -0.69274427   -0.17132384    0.19369516
 C                 -0.46672154    0.72415855    2.46931487
 C                  0.75953354    0.96928154   -1.55411759
 F                  1.44957593   -0.25878832    1.00738766
 F                 -1.08568659   -1.01008217   -1.97557622
 H                  0.24092948    1.71737509    2.66284085
 H                  1.21469455    0.87226848   -0.75332036
 H                 -1.48872601    1.01308263    2.24097825
 H                  0.48778424    2.12494235   -1.59221489
 H                 -0.29030445    0.03191054    3.35090624
 H                  1.43767226    0.92983702   -2.36129165
13
Title
 C                  0.06538258    0.01830428    1.23800812
 C                 -0.38070437   -0.09756640   -1.11479056
 C                 -0.69885482   -0.15799200    0.19123162
 C                 -0.46159773    0.71729087    2.47893282
 C                  0.76697605    0.95779744   -1.56640963
 F                  1.45198978   -0.25091563    1.01117439
 F                 -1.08812323   -1.00931338   -1.97419581
 H                  0.22367340    1.68579765    2.67935009
 H                  1.22482616    0.86935606   -0.74496544
 H                 -1.48883407    0.99516264    2.26641759
 H                  0.49262017    2.15790078   -1.60870307
 H                 -0.28904372    0.01803397    3.34038537
 H                  1.41708773    0.91014754   -2.38801927
13
Title
 C                  0.06078010    0.01320233    1.23141558
 C                 -0.38076136   -0.09646647   -1.11120402
 C                 -0.70449322   -0.14511890    0.18832903
 C                 -0.45582422    0.71075493    2.48838239
 C                  0.77283056    0.94730576   -1.57916317
 F                  1.45403513   -0.24327208    1.01509509
 F                 -1.09019296   -1.00823751   -1.97268313
 H                  0.20268455    1.64966714    2.69434190
 H                  1.24587871    0.86582508   -0.72174550
 H                 -1.48878294    0.97737329    2.29193235
 H                  0.49663313    2.18165124   -1.62426341
 H                 -0.28949400    0.00687859    3.32895776
 H                  1.39803207    0.88775302   -2.41748956
13
Title
 C                  0.05643735    0.00851708    1.22501995
 C                 -0.38108769   -0.09551442   -1.10801958
 C                 -0.70971937   -0.13270639    0.18505107
 C                 -0.44957268    0.70443422    2.49756866
 C                  0.77742482    0.93774987   -1.59188059
 F                  1.45573110   -0.23585581    1.01912078
 F                 -1.09192328   -1.00688317   -1.97104439
 H                  0.17934650    1.61079776    2.70808203
 H                  1.27407028    0.86235586   -0.69044157
 H                 -1.48860977    0.95980010    2.31734491
 H                  0.50018916    2.19598246   -1.63892506
 H                 -0.29125063   -0.00242400    3.31748900
 H                  1.38053543    0.86299909   -2.44928527
13
Title
 C                  0.05230232    0.00420619    1.21881517
 C                 -0.38165160   -0.09466605   -1.10524572
 C                 -0.71465609   -0.12057590    0.18140645
 C                 -0.44293382    0.69810144    2.50652225
 C                  0.78113235    0.92892939   -1.60432440
 F                  1.45711563   -0.22855901    1.02328913
 F                 -1.09335855   -1.00525158   -1.96925992
 H                  0.15487920    1.57072469    2.72113944
 H                  1.30646997    0.85936126   -0.65666256
 H                 -1.48829810    0.94224696    2.34287412
 H                  0.50356368    2.20113650   -1.65294159
 H                 -0.29397431   -0.01087193    3.30664917
 H                  1.36413439    0.83582466   -2.48320570
13
Title
 C                  0.04831608    0.00023023    1.21277145
 C                 -0.38243592   -0.09388133   -1.10289969
 C                 -0.71942115   -0.10851933    0.17737152
 C                 -0.43598090    0.69146762    2.51528063
 C                  0.78424452    0.92065420   -1.61642243
 F                  1.45821279   -0.22125511    1.02766416
 F                 -1.09452902   -1.00331989   -1.96729536
 H                  0.13068036    1.53128260    2.73425738
 H                  1.34120521    0.85703574   -0.62438710
 H                 -1.48778557    0.92444641    2.36884215
 H                  0.50696089    2.19703375   -1.66658628
 H                 -0.29740095   -0.01946830    3.29708670
 H                  1.34819258    0.80595409   -2.51903141
13
Title
 C                  0.04443580   -0.00341894    1.20687815
 C                 -0.38343360   -0.09312572   -1.10103282
 C                 -0.72410714   -0.09635852    0.17291216
 C                 -0.42882330    0.68418071    2.52382947
 C                  0.78696880    0.91278494   -1.62817409
 F                  1.45902471   -0.21383375    1.03231521
 F                 -1.09544378   -1.00104881   -1.96510903
 H                  0.10867796    1.49515477    2.74839272
 H                  1.37704028    0.85545046   -0.59660154
 H                 -1.48696926    0.90615714    2.39552905
 H                  0.51053930    2.18312096   -1.68008079
 H                 -0.30129594   -0.02925013    3.28955053
 H                  1.33201320    0.77305814   -2.55632495
13
Title
 C                  0.04065194   -0.00670080    1.20117717
 C                 -0.38463730   -0.09237000   -1.09974153
 C                 -0.72876521   -0.08399986    0.16801590
 C                 -0.42165248    0.67584770    2.53205866
 C                  0.78944711    0.90525115   -1.63956573
 F                  1.45953124   -0.20623430    1.03729122
 F                 -1.09609075   -0.99839772   -1.96266406
 H                  0.09150153    1.46616745    2.76472084
 H                  1.41289464    0.85460053   -0.57591056
 H                 -1.48571580    0.88726164    2.42302372
 H                  0.51440962    2.15856506   -1.69354291
 H                 -0.30539843   -0.04126786    3.28492179
 H                  1.31491976    0.73698200   -2.59418105
13
Title
 C                  0.04065196   -0.00670077    1.20117717
 C                 -0.38463733   -0.09236995   -1.09974152
 C                 -0.72876523   -0.08399984    0.16801584
 C                 -0.42165281    0.67584722    2.53205858
 C                  0.78944719    0.90525078   -1.63956573
 F                  1.45953124   -0.20623423    1.03729121
 F                 -1.09609075   -0.99839769   -1.96266407
 H                  0.09150528    1.46617235    2.76472138
 H                  1.41289727    0.85460009   -0.57590835
 H                 -1.48571610    0.88726164    2.42302392
 H                  0.51440746    2.15856936   -1.69354304
 H                 -0.30539858   -0.04126829    3.28492232
 H                  1.31491927    0.73698087   -2.59418225
13
Title
 C                  0.03361348   -0.01173555    1.19094629
 C                 -0.38751939   -0.09078946   -1.09938442
 C                 -0.73783369   -0.05924895    0.15729956
 C                 -0.40847152    0.65518177    2.54656379
 C                  0.79395150    0.89134751   -1.66068672
 F                  1.45950487   -0.19083650    1.04802852
 F                 -1.09648424   -0.99199877   -1.95704221
 H                  0.08199540    1.44532675    2.80747365
 H                  1.47887844    0.85469959   -0.56463094
 H                 -1.48148138    0.84871526    2.47852518
 H                  0.52291696    2.07745306   -1.71988539
 H                 -0.31281327   -0.07466012    3.28735897
 H                  1.27655258    0.65792384   -2.66425716
13
Title
 C                  0.03053843   -0.01329073    1.18676842
 C                 -0.38905896   -0.08995624   -1.10044255
 C                 -0.74203972   -0.04746721    0.15188238
 C                 -0.40289047    0.64325781    2.55243486
 C                  0.79603432    0.88508593   -1.67001875
 F                  1.45896266   -0.18342199    1.05350801
 F                 -1.09622469   -0.98841759   -1.95400498
 H                  0.09037228    1.45464992    2.83325900
 H                  1.50602640    0.85523405   -0.57577374
 H                 -1.47852020    0.83019456    2.50475448
 H                  0.52713565    2.02470831   -1.73226240
 H                 -0.31540841   -0.09560843    3.29441062
 H                  1.25554498    0.61784648   -2.69229702
13
Title
 C                  0.02779458   -0.01419124    1.18328720
 C                 -0.39058726   -0.08908673   -1.10228202
 C                 -0.74596317   -0.03628253    0.14662521
 C                 -0.39790036    0.63080738    2.55746887
 C                  0.79805630    0.87913505   -1.67850608
 F                  1.45810273   -0.17633113    1.05893267
 F                 -1.09569633   -0.98468341   -1.95089537
 H                  0.10458476    1.47252421    2.86028621
 H                  1.52849621    0.85576650   -0.59719369
 H                 -1.47511874    0.81263436    2.52927621
 H                  0.53086632    1.96783559   -1.74407199
 H                 -0.31699423   -0.11835622    3.30431336
 H                  1.23365884    0.57885537   -2.71433097
13
Title
 C                  0.02533984   -0.01447843    1.18044507
 C                 -0.39208399   -0.08816475   -1.10485450
 C                 -0.74963588   -0.02560532    0.14155463
 C                 -0.39327039    0.61806909    2.56191276
 C                  0.80008715    0.87319794   -1.68630648
 F                  1.45694624   -0.16951323    1.06431487
 F                 -1.09492536   -0.98080494   -1.94771597
 H                  0.12200938    1.49461385    2.88736139
 H                  1.54651364    0.85609677   -0.62793113
 H                 -1.47134320    0.79599033    2.55215847
 H                  0.53362734    1.90966602   -1.75560846
 H                 -0.31750086   -0.14221259    3.31614157
 H                  1.21092458    0.54114393   -2.73042562
13
Title
 C                  0.02312176   -0.01417903    1.17817538
 C                 -0.39354512   -0.08716818   -1.10814323
 C                 -0.75310578   -0.01527915    0.13665065
 C                 -0.38877779    0.60511689    2.56601716
 C                  0.80221455    0.86688541   -1.69359553
 F                  1.45549438   -0.16287242    1.06970970
 F                 -1.09392273   -0.97675392   -1.94444212
 H                  0.14070872    1.51755569    2.91364952
 H                  1.56041087    0.85605164   -0.66746383
 H                 -1.46721270    0.78010414    2.57363329
 H                  0.53470996    1.85313925   -1.76732721
 H                 -0.31686087   -0.16666739    3.32911791
 H                  1.18724315    0.50456348   -2.74083287
13
Title
 C                  0.02109777   -0.01329165    1.17643367
 C                 -0.39496880   -0.08607212   -1.11215763
 C                 -0.75640866   -0.00515970    0.13188964
 C                 -0.38424610    0.59194015    2.56999404
 C                  0.80453904    0.85973615   -1.70051271
 F                  1.45373184   -0.15631754    1.07517704
 F                 -1.09268661   -0.97249017   -1.94104297
 H                  0.15934459    1.53887864    2.93853284
 H                  1.57043012    0.85545515   -0.71560004
 H                 -1.46271433    0.76483615    2.59390065
 H                  0.53306319    1.80188371   -1.77980924
 H                 -0.31496827   -0.19127373    3.34256591
 H                  1.16250976    0.46893713   -2.74571920
13
Title
 C                  0.01924400   -0.01179613    1.17520344
 C                 -0.39634398   -0.08485431   -1.11690035
 C                 -0.75954958    0.00482824    0.12727605
 C                 -0.37955914    0.57854417    2.57400386
 C                  0.80715489    0.85127173   -1.70713603
 F                  1.45164031   -0.14979973    1.08074770
 F                 -1.09121288   -0.96798993   -1.93750392
 H                  0.17688500    1.55660554    2.96140488
 H                  1.57674959    0.85411915   -0.77200089
 H                 -1.45783330    0.75015444    2.61300747
 H                  0.52731403    1.76039315   -1.79371458
 H                 -0.31168706   -0.21548577    3.35579201
 H                  1.13677453    0.43428668   -2.74517356
13
Title
 C                  0.01755809   -0.00968452    1.17448346
 C                 -0.39764203   -0.08350526   -1.12230926
 C                 -0.76249073    0.01463981    0.12286528
 C                 -0.37468247    0.56505217    2.57813906
 C                  0.81009529    0.84116376   -1.71347406
 F                  1.44922302   -0.14334767    1.08638759
 F                 -1.08951314   -0.96328113   -1.93385297
 H                  0.19240392    1.56905998    2.98155129
 H                  1.57970255    0.85187127   -0.83539039
 H                 -1.45259624    0.73619584    2.63077769
 H                  0.51617459    1.73306828   -1.80960282
 H                 -0.30691653   -0.23853404    3.36800431
 H                  1.11043384    0.40099017   -2.73944262
13
Title
 C                  0.01604685   -0.00699184    1.17425840
 C                 -0.39882274   -0.08203273   -1.12822994
 C                 -0.76516902    0.02413767    0.11874387
 C                 -0.36965893    0.55169873    2.58242398
 C                  0.81326533    0.82943106   -1.71951779
 F                  1.44651889   -0.13705242    1.09200429
 F                 -1.08762454   -0.95844667   -1.93016038
 H                  0.20515439    1.57507913    2.99831046
 H                  1.58012530    0.84861789   -0.90315413
 H                 -1.44708350    0.72319637    2.64691932
 H                  0.49922569    1.72191785   -1.82767090
 H                 -0.30066811   -0.25957163    3.37842887
 H                  1.08420484    0.36961939   -2.72923377
13
Title
 C                  0.01470293   -0.00377832    1.17448369
 C                 -0.39985457   -0.08044637   -1.13448560
 C                 -0.76754204    0.03322572    0.11496503
 C                 -0.36454281    0.53865862    2.58686155
 C                  0.81643957    0.81639705   -1.72534195
 F                  1.44357579   -0.13098042    1.09752273
 F                 -1.08558986   -0.95356367   -1.92648985
 H                  0.21479027    1.57425060    3.01138820
 H                  1.57952130    0.84436948   -0.97215582
 H                 -1.44136996    0.71128771    2.66128725
 H                  0.47727124    1.72516351   -1.84772106
 H                 -0.29303467   -0.27806903    3.38656589
 H                  1.05873558    0.34044390   -2.71567834
13
Title
 C                  0.01470299   -0.00377838    1.17448364
 C                 -0.39985468   -0.08044645   -1.13448557
 C                 -0.76754200    0.03322561    0.11496509
 C                 -0.36454290    0.53865856    2.58686139
 C                  0.81644031    0.81639698   -1.72534138
 F                  1.44357586   -0.13098049    1.09752257
 F                 -1.08558998   -0.95356373   -1.92648985
 H                  0.21479167    1.57425352    3.01138860
 H                  1.57951336    0.84436873   -0.97215699
 H                 -1.44137015    0.71128815    2.66128686
 H                  0.47726974    1.72516580   -1.84772169
 H                 -0.29303488   -0.27806864    3.38656588
 H                  1.05873734    0.34044586   -2.71567906
13
Title
 C                  0.01239643    0.00411902    1.17608607
 C                 -0.40141648   -0.07687638   -1.14762454
 C                 -0.77137550    0.05036202    0.10836275
 C                 -0.35400070    0.51336953    2.59635150
 C                  0.82156665    0.78777160   -1.73719473
 F                  1.43700843   -0.11939150    1.10831197
 F                 -1.08114162   -0.94366904   -1.91924792
 H                  0.22491336    1.55226723    3.02691248
 H                  1.58392510    0.83323126   -1.10390143
 H                 -1.42931556    0.69038015    2.68520035
 H                  0.42427072    1.75812084   -1.89245610
 H                 -0.27372739   -0.30741403    3.39542696
 H                  1.01092935    0.28724951   -2.68329018
13
Title
 C                  0.01136444    0.00884983    1.17740306
 C                 -0.40191629   -0.07482036   -1.15442882
 C                 -0.77285151    0.05861584    0.10546068
 C                 -0.34848494    0.50085884    2.60152864
 C                  0.82279466    0.77260648   -1.74376262
 F                  1.43333621   -0.11373880    1.11369008
 F                 -1.07871321   -0.93858517   -1.91563941
 H                  0.22562497    1.53105093    3.02963240
 H                  1.59442983    0.82666073   -1.16255281
 H                 -1.42286489    0.68105542    2.69511566
 H                  0.39609798    1.77984940   -1.91656949
 H                 -0.26190574   -0.31864570    3.39611090
 H                  0.98857704    0.26191482   -2.66680002
13
Title
 C                  0.01037976    0.01412938    1.17903480
 C                 -0.40219096   -0.07253347   -1.16128781
 C                 -0.77401610    0.06672236    0.10280522
 C                 -0.34278707    0.48835759    2.60703124
 C                  0.82263641    0.75715171   -1.75100758
 F                  1.42938527   -0.10813829    1.11908965
 F                 -1.07614938   -0.93339567   -1.91204345
 H                  0.22355773    1.50299534    3.02905263
 H                  1.61408207    0.81978799   -1.21381475
 H                 -1.41610356    0.67235692    2.70378234
 H                  0.36863469    1.80080031   -1.94136059
 H                 -0.24855658   -0.32781714    3.39429989
 H                  0.96739513    0.23661331   -2.65199293
13
Title
 C                  0.00942876    0.01992037    1.18094222
 C                 -0.40220583   -0.06999779   -1.16803769
 C                 -0.77483994    0.07463220    0.10041261
 C                 -0.33696736    0.47594766    2.61280590
 C                  0.82086169    0.74172085   -1.75890826
 F                  1.42518548   -0.10262446    1.12447311
 F                 -1.07348095   -0.92815133   -1.90850728
 H                  0.21893617    1.46859081    3.02529145
 H                  1.64405345    0.81295592   -1.25653018
 H                 -1.40910065    0.66427715    2.71119217
 H                  0.34323647    1.81848024   -1.96627267
 H                 -0.23377101   -0.33513798    3.39013567
 H                  0.94766939    0.21093942   -2.64053191
13
Title
 C                  0.00850034    0.02614935    1.18307141
 C                 -0.40193595   -0.06720964   -1.17449368
 C                 -0.77530190    0.08227512    0.09829824
 C                 -0.33112045    0.46374119    2.61875249
 C                  0.81749103    0.72663165   -1.76728647
 F                  1.42078924   -0.09724815    1.12978551
 F                 -1.07075209   -0.92292389   -1.90508909
 H                  0.21222296    1.42890124    3.01868063
 H                  1.68316774    0.80638060   -1.29104548
 H                 -1.40196857    0.65680354    2.71736660
 H                  0.32098488    1.83113241   -1.99075876
 H                 -0.21773906   -0.34097961    3.38395920
 H                  0.92964483    0.18461387   -2.63385005
13
Title
 C                  0.00757947    0.03276018    1.18537387
 C                 -0.40136809   -0.06415995   -1.18051871
 C                 -0.77539564    0.08962760    0.09645821
 C                 -0.32532648    0.45176640    2.62477567
 C                  0.81274976    0.71207256   -1.77594044
 F                  1.41623310   -0.09202929    1.13500120
 F                 -1.06799543   -0.91775889   -1.90182551
 H                  0.20408931    1.38527814    3.00973545
 H                  1.72848909    0.80004309   -1.31902341
 H                 -1.39479718    0.64985827    2.72241101
 H                  0.30248196    1.83778953   -2.01449994
 H                 -0.20060879   -0.34590019    3.37623982
 H                  0.91336517    0.15740157   -2.63279553
13
Title
 C                  0.00664616    0.03974331    1.18781975
 C                 -0.40049206   -0.06082171   -1.18603442
 C                 -0.77511971    0.09672315    0.09487358
 C                 -0.31963982    0.43993633    2.63080473
 C                  0.80692495    0.69807813   -1.78475310
 F                  1.41152060   -0.08694793    1.14013460
 F                 -1.06522281   -0.91266265   -1.89872591
 H                  0.19536818    1.33915575    2.99907322
 H                  1.77663771    0.79373661   -1.34254741
 H                 -1.38762811    0.64330318    2.72648948
 H                  0.28795863    1.83798529   -2.03742954
 H                 -0.18240230   -0.35058483    3.36746983
 H                  0.89869557    0.12912505   -2.63762382
13
Title
 C                  0.00567726    0.04713126    1.19039663
 C                 -0.39929252   -0.05714956   -1.19099150
 C                 -0.77446572    0.10362686    0.09352304
 C                 -0.31411148    0.42807282    2.63677878
 C                  0.80026433    0.68458289   -1.79371860
 F                  1.40662838   -0.08196107    1.14522475
 F                 -1.06243142   -0.90761654   -1.89578502
 H                  0.18710932    1.29216230    2.98741335
 H                  1.82462616    0.78717079   -1.36345027
 H                 -1.38046905    0.63697136    2.72978335
 H                  0.27750861    1.83140045   -2.05962639
 H                 -0.16301993   -0.35580111    3.35812408
 H                  0.88542572    0.09973714   -2.64816460
13
Title
 C                  0.00464815    0.05498237    1.19310244
 C                 -0.39774561   -0.05308490   -1.19533861
 C                 -0.77341246    0.11041067    0.09239151
 C                 -0.30881777    0.41593175    2.64262302
 C                  0.79295044    0.67147837   -1.80292333
 F                  1.40151850   -0.07702005    1.15031834
 F                 -1.05961303   -0.90259448   -1.89299584
 H                  0.18070822    1.24639631    2.97564964
 H                  1.87001200    0.78003988   -1.38311831
 H                 -1.37331754    0.63068857    2.73247398
 H                  0.27125551    1.81765483   -2.08120995
 H                 -0.14227872   -0.36239556    3.34867194
 H                  0.87334548    0.06938616   -2.66395667
13
Title
 C                  0.00353454    0.06335789    1.19593572
 C                 -0.39582167   -0.04856645   -1.19900018
 C                 -0.77192643    0.11713352    0.09147410
 C                 -0.30388461    0.40322982    2.64822800
 C                  0.78512357    0.65865986   -1.81251049
 F                  1.39615360   -0.07208531    1.15545434
 F                 -1.05676355   -0.89757919   -1.89035969
 H                  0.17801952    1.20468664    2.96492681
 H                  1.91068759    0.77205462   -1.40252650
 H                 -1.36618658    0.62428667    2.73474660
 H                  0.26942269    1.79627210   -2.10226161
 H                 -0.11997293   -0.37128558    3.33959884
 H                  0.86228527    0.03848223   -2.68428463
13
Title
 C                  0.00353454    0.06335793    1.19593574
 C                 -0.39582164   -0.04856638   -1.19900017
 C                 -0.77192644    0.11713353    0.09147411
 C                 -0.30388449    0.40322987    2.64822797
 C                  0.78512381    0.65865940   -1.81251048
 F                  1.39615357   -0.07208526    1.15545435
 F                 -1.05676354   -0.89757918   -1.89035968
 H                  0.17801821    1.20468528    2.96492655
 H                  1.91068656    0.77205424   -1.40252661
 H                 -1.36618656    0.62428661    2.73474651
 H                  0.26942094    1.79627646   -2.10226257
 H                 -0.11997275   -0.37128593    3.33959913
 H                  0.86228489    0.03848231   -2.68428408
13
Title
 C                  0.00099633    0.08164274    1.20188059
 C                 -0.39079382   -0.03809381   -1.20379458
 C                 -0.76754820    0.13039175    0.09031374
 C                 -0.29587453    0.37534768    2.65805783
 C                  0.76863208    0.63383268   -1.83330259
 F                  1.38469299   -0.06225752    1.16582136
 F                 -1.05106243   -0.88768600   -1.88565123
 H                  0.19232116    1.14750060    2.95197348
 H                  1.96976151    0.75274851   -1.44249796
 H                 -1.35234753    0.61065923    2.73885970
 H                  0.27998034    1.72976576   -2.14241082
 H                 -0.07060263   -0.39920240    3.32455551
 H                  0.84292626   -0.02140617   -2.73382326
13
Title
 C                 -0.00041201    0.09125103    1.20485643
 C                 -0.38777457   -0.03229822   -1.20469954
 C                 -0.76469344    0.13675982    0.09008829
 C                 -0.29313228    0.36034842    2.66196610
 C                  0.76051185    0.62206708   -1.84447974
 F                  1.37878346   -0.05750488    1.17089607
 F                 -1.04833119   -0.88299078   -1.88367342
 H                  0.21165147    1.13690003    2.95151663
 H                  1.98472675    0.74145285   -1.46303105
 H                 -1.34602688    0.60340821    2.74115126
 H                  0.29218426    1.68619821   -2.16096959
 H                 -0.04436428   -0.41875071    3.31924637
 H                  0.83464417   -0.04779401   -2.75962711
13
Title
 C                 -0.00188087    0.10089032    1.20773457
 C                 -0.38453503   -0.02631911   -1.20457624
 C                 -0.76148290    0.14283208    0.09008827
 C                 -0.29121007    0.34512157    2.66517363
 C                  0.75284868    0.61087718   -1.85603528
 F                  1.37291875   -0.05296506    1.17577662
 F                 -1.04576111   -0.87858406   -1.88198570
 H                  0.23781126    1.13726772    2.95471589
 H                  1.98916166    0.72929862   -1.48356528
 H                 -1.34037021    0.59593564    2.74389134
 H                  0.30810642    1.63829705   -2.17834491
 H                 -0.01798808   -0.44135778    3.31531004
 H                  0.82724740   -0.07040408   -2.78387736
13
Title
 C                 -0.00339420    0.11046095    1.21048650
 C                 -0.38114624   -0.02025175   -1.20348777
 C                 -0.75797340    0.14860581    0.09029079
 C                 -0.28990223    0.32998715    2.66781833
 C                  0.74579000    0.60018123   -1.86792632
 F                  1.36715104   -0.04865149    1.18044013
 F                 -1.04336877   -0.87448093   -1.88057284
 H                  0.26842059    1.14524760    2.96045604
 H                  1.98357581    0.71641917   -1.50395744
 H                 -1.33546109    0.58824773    2.74727505
 H                  0.32678479    1.58822694   -2.19486844
 H                  0.00805590   -0.46618750    3.31226802
 H                  0.82057766   -0.08896711   -2.80563232
13
Title
 C                 -0.00494920    0.11996952    1.21312034
 C                 -0.37764379   -0.01412797   -1.20150292
 C                 -0.75418697    0.15413824    0.09067577
 C                 -0.28896864    0.31510287    2.67007725
 C                  0.73939472    0.58976216   -1.88019247
 F                  1.36146931   -0.04453183    1.18491365
 F                 -1.04114101   -0.87064778   -1.87940078
 H                  0.30121151    1.15735988    2.96763878
 H                  1.96866082    0.70283323   -1.52423236
 H                 -1.33130459    0.58028621    2.75148962
 H                  0.34728518    1.53800876   -2.21122340
 H                  0.03353865   -0.49250122    3.30952425
 H                  0.81443156   -0.10364049   -2.82450361
13
Title
 C                 -0.00655039    0.12947346    1.21566055
 C                 -0.37404053   -0.00794454   -1.19866619
 C                 -0.75011919    0.15950583    0.09123191
 C                 -0.28819844    0.30050954    2.67211077
 C                  0.73369847    0.57933239   -1.89290760
 F                  1.35583467   -0.04055897    1.18924134
 F                 -1.03905520   -0.86703614   -1.87843443
 H                  0.33441400    1.17079825    2.97543593
 H                  1.94493834    0.68848460   -1.54447480
 H                 -1.32787383    0.57195328    2.75672894
 H                  0.36867744    1.48978783   -2.22837013
 H                  0.05833187   -0.51969037    3.30647915
 H                  0.80861487   -0.11471370   -2.84036335
13
Title
 C                 -0.00820334    0.13903564    1.21813410
 C                 -0.37034247   -0.00169112   -1.19499920
 C                 -0.74575442    0.16477903    0.09195653
 C                 -0.28742285    0.28620057    2.67404745
 C                  0.72875057    0.56857437   -1.90613235
 F                  1.35020781   -0.03669087    1.19346262
 F                 -1.03709166   -0.86360283   -1.87764465
 H                  0.36668045    1.18345457    2.98327779
 H                  1.91277840    0.67329801   -1.56472372
 H                 -1.32513199    0.56313578    2.76319822
 H                  0.38993978    1.44614213   -2.24752018
 H                  0.08228672   -0.54720252    3.30256444
 H                  0.80296407   -0.12247861   -2.85316080
13
Title
 C                 -0.00990862    0.14868830    1.22056189
 C                 -0.36656384    0.00462604   -1.19052200
 C                 -0.74108422    0.17000626    0.09285197
 C                 -0.28650997    0.27218544    2.67598461
 C                  0.72461705    0.55718750   -1.91987151
 F                  1.34456971   -0.03290286    1.19759809
 F                 -1.03524031   -0.86032078   -1.87700896
 H                  0.39688057    1.19370914    2.99076421
 H                  1.87267238    0.65724479   -1.58486953
 H                 -1.32303247    0.55373059    2.77109680
 H                  0.40993109    1.41012183   -2.27004348
 H                  0.10514677   -0.57443992    3.29725741
 H                  0.79735589   -0.12722646   -2.86286431
13
Title
 C                 -0.01165609    0.15840337    1.22295318
 C                 -0.36273973    0.01096477   -1.18528701
 C                 -0.73612776    0.17520216    0.09391986
 C                 -0.28536261    0.25853588    2.67798914
 C                  0.72134654    0.54497004   -1.93404279
 F                  1.33893794   -0.02919577    1.20164027
 F                 -1.03350349   -0.85718459   -1.87650898
 H                  0.42396427    1.20029189    2.99759576
 H                  1.82569196    0.64041958   -1.60455126
 H                 -1.32150413    0.54367604    2.78057155
 H                  0.42753827    1.38474356   -2.29716792
 H                  0.12650857   -0.60069237    3.29012308
 H                  0.79171659   -0.12932291   -2.86950647
13
Title
 C                 -0.01342517    0.16809648    1.22530798
 C                 -0.35892419    0.01725112   -1.17940064
 C                 -0.73093770    0.18035237    0.09515693
 C                 -0.28392043    0.24537720    2.68009984
 C                  0.71890116    0.53190202   -1.94850585
 F                  1.33336295   -0.02559087    1.20555938
 F                 -1.03189177   -0.85420436   -1.87612602
 H                  0.44700980    1.20229052    3.00355855
 H                  1.77388032    0.62307333   -1.62311931
 H                 -1.32043056    0.53296233    2.79167262
 H                  0.44203232    1.37186146   -2.32949662
 H                  0.14589701   -0.62521095    3.28087814
 H                  0.78601859   -0.12930701   -2.87330505
13
Title
 C                 -0.01342507    0.16809613    1.22530788
 C                 -0.35892440    0.01725090   -1.17940081
 C                 -0.73093789    0.18035219    0.09515689
 C                 -0.28392051    0.24537755    2.68009970
 C                  0.71890224    0.53190167   -1.94850468
 F                  1.33336316   -0.02559103    1.20555921
 F                 -1.03189188   -0.85420440   -1.87612601
 H                  0.44700987    1.20229196    3.00355889
 H                  1.77387411    0.62307338   -1.62312192
 H                 -1.32043052    0.53296296    2.79167203
 H                  0.44202857    1.37187160   -2.32950020
 H                  0.14589651   -0.62521050    3.28087910
 H                  0.78601883   -0.12930713   -2.87330495
13
Title
 C                 -0.01696284    0.18717039    1.22994758
 C                 -0.35147609    0.02946016   -1.16618100
 C                 -0.72005143    0.19050893    0.09813489
 C                 -0.28004863    0.22080949    2.68473309
 C                  0.71561480    0.50384338   -1.97815225
 F                  1.32253071   -0.01873056    1.21295613
 F                 -1.02905959   -0.84871006   -1.87561748
 H                  0.47893475    1.19074647    3.01258985
 H                  1.66802238    0.58811224   -1.65332355
 H                 -1.31893502    0.50944581    2.81872644
 H                  0.46215708    1.38083800   -2.40808557
 H                  0.17751989   -0.66712558    3.25558572
 H                  0.77436415   -0.12604322   -2.87460394
13
Title
 C                 -0.01873445    0.19660617    1.23230102
 C                 -0.34784050    0.03540448   -1.15901043
 C                 -0.71435476    0.19560593    0.09990730
 C                 -0.27758059    0.20930086    2.68731810
 C                  0.71401437    0.48921284   -1.99369321
 F                  1.31724659   -0.01543249    1.21646706
 F                 -1.02782140   -0.84614668   -1.87543992
 H                  0.48746609    1.17668727    3.01574199
 H                  1.62142852    0.57108375   -1.66261252
 H                 -1.31807870    0.49635628    2.83483007
 H                  0.46926173    1.39774317   -2.45237642
 H                  0.18960828   -0.68431438    3.23932127
 H                  0.76829314   -0.12465872   -2.87378679
13
Title
 C                 -0.02052168    0.20606260    1.23474119
 C                 -0.34423806    0.04129047   -1.15153711
 C                 -0.70845067    0.20080672    0.10191145
 C                 -0.27472857    0.19819891    2.69013198
 C                  0.71182898    0.47440765   -2.01010963
 F                  1.31200641   -0.01217886    1.21989019
 F                 -1.02668988   -0.84366546   -1.87527916
 H                  0.49083511    1.15667986    3.01810002
 H                  1.58487833    0.55481206   -1.66589194
 H                 -1.31682466    0.48206924    2.85286696
 H                  0.47552724    1.41909120   -2.49846485
 H                  0.19920011   -0.69908725    3.22045640
 H                  0.76196477   -0.12490708   -2.87344683
13
Title
 C                 -0.02231923    0.21551457    1.23729975
 C                 -0.34068311    0.04709674   -1.14389377
 C                 -0.70236270    0.20613499    0.10416963
 C                 -0.27150417    0.18754432    2.69318333
 C                  0.70865422    0.45974346   -2.02754045
 F                  1.30683002   -0.00896936    1.22321780
 F                 -1.02567228   -0.84126511   -1.87511008
 H                  0.48881000    1.13056336    3.01976455
 H                  1.56287230    0.53982111   -1.66137989
 H                 -1.31491601    0.46644657    2.87285115
 H                  0.48162119    1.44202350   -2.54476427
 H                  0.20620659   -0.71149265    3.19905695
 H                  0.75537927   -0.12810825   -2.87497070
13
Title
 C                 -0.02409842    0.22481068    1.23997503
 C                 -0.33723595    0.05272594   -1.13632990
 C                 -0.69620119    0.21154266    0.10666908
 C                 -0.26798622    0.17751157    2.69642710
 C                  0.70435226    0.44571489   -2.04577764
 F                  1.30180581   -0.00584524    1.22639999
 F                 -1.02478920   -0.83897682   -1.87490866
 H                  0.48142521    1.09880919    3.02089421
 H                  1.55765434    0.52661195   -1.64832918
 H                 -1.31214080    0.44958877    2.89445949
 H                  0.48797541    1.46377069   -2.58924991
 H                  0.21058895   -0.72164581    3.17561607
 H                  0.74864502   -0.13551712   -2.87976915
13
Title
 C                 -0.02582860    0.23378863    1.24275372
 C                 -0.33395716    0.05807892   -1.12910663
 C                 -0.69009446    0.21696552    0.10937556
 C                 -0.26429565    0.16825738    2.69979099
 C                  0.69913599    0.43277654   -2.06440314
 F                  1.29702460   -0.00284979    1.22938845
 F                 -1.02405747   -0.83683286   -1.87465359
 H                  0.46921042    1.06248708    3.02175290
 H                  1.56740794    0.51529004   -1.62790514
 H                 -1.30837679    0.43171976    2.91720025
 H                  0.49481404    1.48217367   -2.63020350
 H                  0.21254065   -0.72994784    3.15086984
 H                  0.74190373   -0.14794976   -2.88883605
13
Title
 C                 -0.02750049    0.24239756    1.24564546
 C                 -0.33086212    0.06312721   -1.12238031
 C                 -0.68410220    0.22239421    0.11226934
 C                 -0.26054017    0.15979346    2.70322321
 C                  0.69339529    0.42113763   -2.08309936
 F                  1.29251477    0.00001084    1.23217579
 F                 -1.02348035   -0.83483847   -1.87432545
 H                  0.45300152    1.02273727    3.02271358
 H                  1.58759956    0.50549702   -1.60258140
 H                 -1.30356445    0.41294436    2.94075373
 H                  0.50225747    1.49600561   -2.66682450
 H                  0.21245969   -0.73710976    3.12538913
 H                  0.73522498   -0.16571485   -2.90253258
13
Title
 C                 -0.02912439    0.25068745    1.24868974
 C                 -0.32792690    0.06790185   -1.11621228
 C                 -0.67821366    0.22787824    0.11535714
 C                 -0.25680447    0.15201463    2.70670100
 C                  0.68749266    0.41080108   -2.10176426
 F                  1.28825206    0.00276281    1.23478707
 F                 -1.02305454   -0.83297765   -1.87390388
 H                  0.43371642    0.98054059    3.02426765
 H                  1.61353412    0.49667841   -1.57497661
 H                 -1.29765567    0.39317879    2.96506250
 H                  0.51040531    1.50465375   -2.69899858
 H                  0.21079096   -0.74400932    3.09945172
 H                  0.72859043   -0.18879561   -2.92068562
13
Title
 C                 -0.03071826    0.25874828    1.25194706
 C                 -0.32511231    0.07245389   -1.11063181
 C                 -0.67238568    0.23349864    0.11866326
 C                 -0.25317795    0.14476300    2.71021100
 C                  0.68169489    0.40168443   -2.12046104
 F                  1.28419521    0.00544424    1.23725699
 F                 -1.02277959   -0.83122901   -1.87336467
 H                  0.41240488    0.93693241    3.02709501
 H                  1.64155261    0.48830325   -1.54729714
 H                 -1.29059374    0.37221188    2.99023433
 H                  0.51936580    1.50767052   -2.72682307
 H                  0.20794102   -0.75160662    3.07314333
 H                  0.72192809   -0.21698160   -2.94272521
13
Title
 C                 -0.03230065    0.26667584    1.25549490
 C                 -0.32237712    0.07683252   -1.10567829
 C                 -0.66656697    0.23935240    0.12222034
 C                 -0.24978613    0.13784752    2.71373004
 C                  0.67618950    0.39369068   -2.13935792
 F                  1.28030601    0.00809433    1.23961819
 F                 -1.02266251   -0.82957399   -1.87267701
 H                  0.39047301    0.89334077    3.03219401
 H                  1.66903772    0.47992443   -1.52132727
 H                 -1.28231663    0.34975529    3.01645728
 H                  0.52926459    1.50450763   -2.75033523
 H                  0.20426794   -0.76094685    3.04645067
 H                  0.71513717   -0.24991232   -2.96776228
13
Title
 C                 -0.03230066    0.26667580    1.25549487
 C                 -0.32237711    0.07683253   -1.10567832
 C                 -0.66656695    0.23935241    0.12222037
 C                 -0.24978565    0.13784797    2.71373032
 C                  0.67618997    0.39369027   -2.13935760
 F                  1.28030600    0.00809429    1.23961818
 F                 -1.02266254   -0.82957397   -1.87267702
 H                  0.39046754    0.89333564    3.03219036
 H                  1.66903459    0.47992423   -1.52133006
 H                 -1.28231723    0.34975578    3.01645697
 H                  0.52926263    1.50451258   -2.75033677
 H                  0.20426813   -0.76094720    3.04645164
 H                  0.71513723   -0.24991217   -2.96776126
13
Title
 C                 -0.03548252    0.28244224    1.26384891
 C                 -0.31700998    0.08519284   -1.09800403
 C                 -0.65479892    0.25217564    0.13019727
 C                 -0.24455102    0.12405116    2.72055085
 C                  0.66665495    0.38078814   -2.17862629
 F                  1.27295503    0.01343214    1.24410400
 F                 -1.02297831   -0.82650772   -1.87068678
 H                  0.35384652    0.81590837    3.05575938
 H                  1.71482010    0.46172440   -1.48085125
 H                 -1.26202492    0.29908868    3.07280917
 H                  0.55239601    1.47641637   -2.78363674
 H                  0.19567314   -0.78941820    2.99169287
 H                  0.70073160   -0.32753313   -3.02165374
13
Title
 C                 -0.03706767    0.29028428    1.26882164
 C                 -0.31436879    0.08913926   -1.09560793
 C                 -0.64889143    0.25926016    0.13456886
 C                 -0.24331104    0.11666564    2.72360268
 C                  0.66297633    0.37585669   -2.19915575
 F                  1.26955037    0.01613371    1.24622217
 F                 -1.02346652   -0.82511781   -1.86929040
 H                  0.34566414    0.78922427    3.07863887
 H                  1.72967873    0.45144036   -1.46976515
 H                 -1.25034300    0.27064206    3.10278542
 H                  0.56568136    1.44983435   -2.79250364
 H                  0.19124804   -0.81043284    2.96380840
 H                  0.69302030   -0.36971065   -3.04678451
13
Title
 C                 -0.03859043    0.29789969    1.27430462
 C                 -0.31182486    0.09280575   -1.09442700
 C                 -0.64315589    0.26667283    0.13900118
 C                 -0.24330160    0.10885525    2.72621985
 C                  0.66030312    0.37195889   -2.21981929
 F                  1.26645700    0.01879386    1.24819844
 F                 -1.02419664   -0.82387338   -1.86759930
 H                  0.34784216    0.77462298    3.11080013
 H                  1.73711526    0.44040980   -1.46699522
 H                 -1.23842434    0.24081911    3.13298025
 H                  0.57967889    1.41522616   -2.79576336
 H                  0.18694144   -0.83589704    2.93627253
 H                  0.68513835   -0.41097384   -3.06749414
13
Title
 C                 -0.03999493    0.30509387    1.28017970
 C                 -0.30945139    0.09609613   -1.09452129
 C                 -0.63776703    0.27421754    0.14327339
 C                 -0.24441732    0.10082379    2.72840017
 C                  0.65874349    0.36898220   -2.24001069
 F                  1.26377325    0.02134356    1.24998423
 F                 -1.02515393   -0.82280909   -1.86563629
 H                  0.35977116    0.77133252    3.15104422
 H                  1.73661121    0.42888996   -1.47317363
 H                 -1.22711507    0.21060489    3.16232112
 H                  0.59378528    1.37473501   -2.79407856
 H                  0.18270016   -0.86435784    2.90972065
 H                  0.67732919   -0.44872360   -3.08194640
13
Title
 C                 -0.04125771    0.31181891    1.28637659
 C                 -0.30727658    0.09900065   -1.09582152
 C                 -0.63277999    0.28180022    0.14724034
 C                 -0.24632113    0.09280035    2.73032249
 C                  0.65827133    0.36664587   -2.25941723
 F                  1.26152022    0.02376193    1.25157423
 F                 -1.02631819   -0.82192770   -1.86341883
 H                  0.37842281    0.77561966    3.19676071
 H                  1.72854513    0.41703088   -1.48807191
 H                 -1.21699413    0.18056010    3.19026755
 H                  0.60756852    1.33118476   -2.78896366
 H                  0.17828584   -0.89414826    2.88430146
 H                  0.66972384   -0.48156095   -3.08953655
13
Title
 C                 -0.04238409    0.31815684    1.29292105
 C                 -0.30528996    0.10157290   -1.09824375
 C                 -0.62814343    0.28946383    0.15084317
 C                 -0.24866613    0.08489401    2.73224918
 C                  0.65882262    0.36456859   -2.27804173
 F                  1.25966810    0.02607476    1.25299540
 F                 -1.02768607   -0.82121248   -1.86093083
 H                  0.40048892    0.78330280    3.24548665
 H                  1.71344815    0.40478613   -1.51141879
 H                 -1.20830169    0.15068125    3.21683077
 H                  0.62084468    1.28751874   -2.78238533
 H                  0.17336821   -0.92402417    2.85973583
 H                  0.66231150   -0.50912797   -3.09034602
13
Title
 C                 -0.04338743    0.32422766    1.29989797
 C                 -0.30347507    0.10387861   -1.10175801
 C                 -0.62377213    0.29732157    0.15405004
 C                 -0.25119369    0.07710572    2.73444874
 C                  0.66036919    0.36230288   -2.29596825
 F                  1.25818550    0.02832394    1.25428033
 F                 -1.02927428   -0.82064716   -1.85812521
 H                  0.42337696    0.79100838    3.29538062
 H                  1.69159865    0.39199283   -1.54333975
 H                 -1.20110361    0.12070409    3.24219299
 H                  0.63353139    1.24724017   -2.77672189
 H                  0.16759522   -0.95307152    2.83563707
 H                  0.65501772   -0.53138060   -3.08451095
13
Title
 C                 -0.04427587    0.33012354    1.30739127
 C                 -0.30183293    0.10596732   -1.10637949
 C                 -0.61959672    0.30548401    0.15680658
 C                 -0.25371885    0.06939814    2.73717454
 C                  0.66291895    0.35933410   -2.31316507
 F                  1.25706449    0.03054373    1.25545193
 F                 -1.03111003   -0.82022533   -1.85494170
 H                  0.44509225    0.79613227    3.34488031
 H                  1.66318126    0.37848246   -1.58419717
 H                 -1.19541944    0.09042458    3.26638203
 H                  0.64550645    1.21504412   -2.77493408
 H                  0.16063394   -0.98036947    2.81176376
 H                  0.64777655   -0.54815580   -3.07206661
13
Title
 C                 -0.04504671    0.33585569    1.31539237
 C                 -0.30039561    0.10785871   -1.11209034
 C                 -0.61559881    0.31397042    0.15901166
 C                 -0.25608659    0.06178248    2.74063870
 C                  0.66644454    0.35516392   -2.32935814
 F                  1.25632383    0.03273981    1.25651564
 F                 -1.03320740   -0.81995138   -1.85134590
 H                  0.46384886    0.79657647    3.39210204
 H                  1.62899002    0.36423222   -1.63379682
 H                 -1.19125987    0.06003482    3.28901700
 H                  0.65650984    1.19650508   -2.78027311
 H                  0.15226440   -1.00469679    2.78825832
 H                  0.64059284   -0.55914238   -3.05327904
13
Title
 C                 -0.04569159    0.34134015    1.32372605
 C                 -0.29921759    0.10954759   -1.11873727
 C                 -0.61181609    0.32264839    0.16054523
 C                 -0.25815991    0.05436198    2.74495137
 C                  0.67076880    0.34956620   -2.34412030
 F                  1.25598646    0.03488104    1.25746251
 F                 -1.03554066   -0.81983179   -1.84737331
 H                  0.47805813    0.79089469    3.43472821
 H                  1.59136408    0.34948131   -1.69029112
 H                 -1.18856550    0.03027760    3.30930478
 H                  0.66616835    1.19549393   -2.79485064
 H                  0.14252505   -1.02465632    2.76572563
 H                  0.63354981   -0.56433343   -3.02924832
13
Title
 C                 -0.04569148    0.34133975    1.32372537
 C                 -0.29921780    0.10954756   -1.11873672
 C                 -0.61181632    0.32264781    0.16054508
 C                 -0.25815987    0.05436244    2.74495082
 C                  0.67076951    0.34956472   -2.34411740
 F                  1.25598653    0.03488080    1.25746236
 F                 -1.03554066   -0.81983167   -1.84737359
 H                  0.47806012    0.79089863    3.43472703
 H                  1.59135355    0.34948297   -1.69029449
 H                 -1.18856567    0.03028000    3.30930388
 H                  0.66616818    1.19551260   -2.79485944
 H                  0.14252683   -1.02465721    2.76572762
 H                  0.63355084   -0.56433273   -3.02925263
13
Title
 C                 -0.04663716    0.35137726    1.34065134
 C                 -0.29774779    0.11238151   -1.13403116
 C                 -0.60490172    0.34013001    0.16140274
 C                 -0.26120855    0.04027877    2.75622826
 C                  0.68044584    0.33517971   -2.36928397
 F                  1.25649190    0.03891974    1.25901944
 F                 -1.04079272   -0.82003895   -1.83848930
 H                  0.48991850    0.75931073    3.50060126
 H                  1.52170528    0.31938270   -1.81105959
 H                 -1.18669150   -0.02494529    3.34060992
 H                  0.68066072    1.23911140   -2.84853340
 H                  0.11980270   -1.04883500    2.72555432
 H                  0.61968898   -0.56151449   -2.97291269
13
Title
 C                 -0.04699030    0.35609308    1.34926966
 C                 -0.29744055    0.11363223   -1.14263918
 C                 -0.60158579    0.34914753    0.16070783
 C                 -0.26222922    0.03334750    2.76344020
 C                  0.68501096    0.32731301   -2.38077451
 F                  1.25732062    0.04088073    1.25967982
 F                 -1.04378083   -0.82036192   -1.83346107
 H                  0.48717799    0.73258600    3.52351106
 H                  1.49997440    0.30373484   -1.86918817
 H                 -1.18706718   -0.05064503    3.35145667
 H                  0.68553810    1.27413782   -2.88355512
 H                  0.10690971   -1.05320492    2.70787162
 H                  0.61211923   -0.55719277   -2.94397551
13
Title
 C                 -0.04729948    0.36074508    1.35808599
 C                 -0.29741022    0.11484841   -1.15200923
 C                 -0.59820775    0.35860466    0.15919050
 C                 -0.26295135    0.02626027    2.77200865
 C                  0.68870933    0.31970192   -2.39240065
 F                  1.25857003    0.04286050    1.26029552
 F                 -1.04711623   -0.82084745   -1.82787291
 H                  0.47810847    0.69737813    3.53939106
 H                  1.49676424    0.28726432   -1.92107627
 H                 -1.18823358   -0.07536223    3.35885856
 H                  0.68880868    1.31148487   -2.92149678
 H                  0.09297512   -1.05259389    2.69174472
 H                  0.60321311   -0.55438845   -2.91718187
13
Title
 C                 -0.04758242    0.36526422    1.36683142
 C                 -0.29764269    0.11604818   -1.16191268
 C                 -0.59476225    0.36836505    0.15682731
 C                 -0.26338631    0.01911159    2.78188169
 C                  0.69093862    0.31318842   -2.40423539
 F                  1.26024053    0.04483047    1.26086997
 F                 -1.05077575   -0.82149951   -1.82177566
 H                  0.46259491    0.65396649    3.54730223
 H                  1.51935113    0.27022840   -1.96212800
 H                 -1.19026310   -0.09834844    3.36227117
 H                  0.69029821    1.34554480   -2.95945349
 H                  0.07859240   -1.04740286    2.67780199
 H                  0.59230423   -0.55668541   -2.89603821
13
Title
 C                 -0.04785141    0.36946166    1.37497374
 C                 -0.29807500    0.11722092   -1.17176517
 C                 -0.59134975    0.37796800    0.15376863
 C                 -0.26359083    0.01222341    2.79253043
 C                  0.69163053    0.30854464   -2.41568812
 F                  1.26223616    0.04670365    1.26139505
 F                 -1.05459496   -0.82228590   -1.81545601
 H                  0.44203398    0.60516470    3.54729215
 H                  1.56615280    0.25359870   -1.99101243
 H                 -1.19321352   -0.11836844    3.36157527
 H                  0.68999672    1.37119804   -2.99393259
 H                  0.06493458   -1.03911680    2.66680105
 H                  0.57926440   -0.56663367   -2.88364198
13
Title
 C                 -0.04812070    0.37328257    1.38225852
 C                 -0.29862479    0.11838260   -1.18121810
 C                 -0.58799900    0.38718199    0.15020487
 C                 -0.26368945    0.00572821    2.80349362
 C                  0.69138468    0.30588722   -2.42629684
 F                  1.26445707    0.04844621    1.26187928
 F                 -1.05846882   -0.82317315   -1.80909687
 H                  0.41854326    0.55389977    3.54107154
 H                  1.62767101    0.23812931   -2.01138786
 H                 -1.19716830   -0.13509683    3.35733280
 H                  0.68814299    1.38655282   -3.02336081
 H                  0.05277288   -1.02970697    2.65873484
 H                  0.56432394   -0.58411653   -2.88028447
13
Title
 C                 -0.04840488    0.37681359    1.38874519
 C                 -0.29923627    0.11958165   -1.19029555
 C                 -0.58463165    0.39611266    0.14621337
 C                 -0.26384225   -0.00050027    2.81464163
 C                  0.69087779    0.30491649   -2.43605963
 F                  1.26687683    0.05008932    1.26234596
 F                 -1.06242549   -0.82415707   -1.80265775
 H                  0.39392104    0.50165948    3.53088213
 H                  1.69514934    0.22402818   -2.02783563
 H                 -1.20233529   -0.14896520    3.35012499
 H                  0.68494944    1.39176271   -3.04790271
 H                  0.04229568   -1.02076288    2.65311357
 H                  0.54770254   -0.60742338   -2.88457615
13
Title
 C                 -0.04871542    0.38017169    1.39456269
 C                 -0.29987913    0.12088069   -1.19916109
 C                 -0.58112397    0.40498875    0.14176957
 C                 -0.26425520   -0.00669982    2.82598512
 C                  0.69058146    0.30529918   -2.44520422
 F                  1.26952531    0.05168267    1.26282139
 F                 -1.06656210   -0.82525702   -1.79598727
 H                  0.37000210    0.44932298    3.51916628
 H                  1.76326945    0.21127297   -2.04359908
 H                 -1.20907069   -0.16045566    3.34021595
 H                  0.68047222    1.38700055   -3.06806719
 H                  0.03352296   -1.01357433    2.64946300
 H                  0.52957131   -0.63444613   -2.89505766
13
Title
 C                 -0.04905968    0.38346112    1.39979580
 C                 -0.30053346    0.12235402   -1.20799140
 C                 -0.57732902    0.41406004    0.13678376
 C                 -0.26523289   -0.01317118    2.83750377
 C                  0.69081498    0.30677836   -2.45401643
 F                  1.27246633    0.05327473    1.26333296
 F                 -1.07100824   -0.82650844   -1.78888677
 H                  0.34946871    0.39809693    3.50916056
 H                  1.82886332    0.19984473   -2.06081474
 H                 -1.21789582   -0.16983609    3.32757021
 H                  0.67461921    1.37173639   -3.08411035
 H                  0.02653110   -1.00947018    2.64745227
 H                  0.51011872   -0.66295144   -2.91065962
13
Title
 C                 -0.04943748    0.38675524    1.40443342
 C                 -0.30117545    0.12408816   -1.21690450
 C                 -0.57308640    0.42354302    0.13114006
 C                 -0.26723225   -0.02026432    2.84900226
 C                  0.69184037    0.30914684   -2.46274851
 F                  1.27577673    0.05490439    1.26390971
 F                 -1.07590164   -0.82795602   -1.78115019
 H                  0.33664786    0.35022439    3.50568562
 H                  1.88916910    0.18987833   -2.08104269
 H                 -1.22948190   -0.17708032    3.31198713
 H                  0.66719794    1.34476799   -3.09588885
 H                  0.02152004   -1.01004175    2.64688130
 H                  0.48971625   -0.69028756   -2.93057100
13
Title
 C                 -0.04943754    0.38675534    1.40443358
 C                 -0.30117549    0.12408828   -1.21690472
 C                 -0.57308628    0.42354333    0.13113998
 C                 -0.26723271   -0.02026509    2.84900199
 C                  0.69184035    0.30914585   -2.46274859
 F                  1.27577683    0.05490456    1.26390974
 F                 -1.07590178   -0.82795606   -1.78114993
 H                  0.33665238    0.35022852    3.50569093
 H                  1.88917481    0.18987831   -2.08104107
 H                 -1.22948356   -0.17708014    3.31198592
 H                  0.66719623    1.34477501   -3.09589388
 H                  0.02152058   -1.01004329    2.64688157
 H                  0.48971525   -0.69028529   -2.93057141
13
Title
 C                 -0.05018609    0.39318330    1.41112540
 C                 -0.30221740    0.12851945   -1.23424360
 C                 -0.56305802    0.44341495    0.11808881
 C                 -0.27603008   -0.03690773    2.86945453
 C                  0.69694678    0.31520036   -2.47985058
 F                  1.28341996    0.05822734    1.26531860
 F                 -1.08700723   -0.83145725   -1.76384540
 H                  0.35447756    0.27908209    3.53970578
 H                  1.97685515    0.17632646   -2.13272551
 H                 -1.26217745   -0.18363807    3.27320247
 H                  0.64763784    1.25622451   -3.10556566
 H                  0.01823037   -1.03056499    2.64953017
 H                  0.45088110   -0.72642837   -2.97758321
13
Title
 C                 -0.05045458    0.39604491    1.41276624
 C                 -0.30250014    0.13112273   -1.24186756
 C                 -0.55753141    0.45304216    0.11125960
 C                 -0.28253216   -0.04589795    2.87734967
 C                  0.70091186    0.31780732   -2.48758796
 F                  1.28743111    0.05980321    1.26612702
 F                 -1.09281588   -0.83338116   -1.75489549
 H                  0.38471688    0.25877554    3.57677570
 H                  1.99674580    0.17363797   -2.16252188
 H                 -1.28199135   -0.18251110    3.25228365
 H                  0.63623654    1.20261855   -3.10536506
 H                  0.01931686   -1.04951854    2.65243776
 H                  0.43573099   -0.72913464   -3.00032345
13
Title
 C                 -0.05059865    0.39861390    1.41327723
 C                 -0.30259291    0.13394649   -1.24865627
 C                 -0.55172694    0.46230665    0.10442462
 C                 -0.28971164   -0.05502779    2.88400215
 C                  0.70565988    0.31947192   -2.49454653
 F                  1.29146023    0.06130649    1.26699944
 F                 -1.09867458   -0.83536988   -1.74590630
 H                  0.42153788    0.24528588    3.61978088
 H                  2.00022795    0.17363269   -2.19402769
 H                 -1.30313745   -0.17868523    3.23135506
 H                  0.62383353    1.14995799   -3.10539695
 H                  0.02116578   -1.07187345    2.65637760
 H                  0.42427534   -0.72093299   -3.02092715
13
Title
 C                 -0.05058539    0.40091867    1.41270602
 C                 -0.30248607    0.13702983   -1.25472804
 C                 -0.54553732    0.47136265    0.09752447
 C                 -0.29716672   -0.06435369    2.88991897
 C                  0.71120858    0.31975920   -2.50063857
 F                  1.29554497    0.06276942    1.26795369
 F                 -1.10465623   -0.83743890   -1.73673917
 H                  0.45939164    0.23560507    3.66356240
 H                  1.98783638    0.17621450   -2.22731742
 H                 -1.32527257   -0.17228079    3.21047482
 H                  0.60982281    1.10319118   -3.10940380
 H                  0.02298258   -1.09602187    2.66158285
 H                  0.41647104   -0.70225995   -3.03919203
13
Title
 C                 -0.05037478    0.40294914    1.41105386
 C                 -0.30216481    0.14038971   -1.26011574
 C                 -0.53889429    0.48027201    0.09055240
 C                 -0.30456650   -0.07391678    2.89540449
 C                  0.71757486    0.31825216   -2.50565127
 F                  1.29969195    0.06420760    1.26900203
 F                 -1.11078445   -0.83958704   -1.72732781
 H                  0.49374371    0.22780615    3.70397934
 H                  1.95977746    0.18136878   -2.26215725
 H                 -1.34777141   -0.16335564    3.18982906
 H                  0.59338113    1.06765991   -3.12135795
 H                  0.02399815   -1.12025301    2.66833274
 H                  0.41232613   -0.67384892   -3.05488617
13
Title
 C                 -0.04993267    0.40464896    1.40836620
 C                 -0.30162474    0.14395983   -1.26474171
 C                 -0.53187929    0.48890204    0.08365096
 C                 -0.31155333   -0.08358302    2.90052895
 C                  0.72459520    0.31481993   -2.50936698
 F                  1.30381913    0.06560377    1.27013246
 F                 -1.11694638   -0.84176336   -1.71781202
 H                  0.52075298    0.22082189    3.73746312
 H                  1.91759677    0.18889209   -2.29737257
 H                 -1.36941157   -0.15220149    3.17001474
 H                  0.57406381    1.04735597   -3.14355508
 H                  0.02349914   -1.14251633    2.67671520
 H                  0.41169089   -0.63781180   -3.06773363
13
Title
 C                 -0.04924499    0.40597470    1.40477021
 C                 -0.30087963    0.14763536   -1.26855925
 C                 -0.52463550    0.49709590    0.07698743
 C                 -0.31787923   -0.09317056    2.90527149
 C                  0.73191955    0.30983413   -2.51184691
 F                  1.30782886    0.06693505    1.27132106
 F                 -1.12299659   -0.84390325   -1.70838431
 H                  0.53819539    0.21409689    3.76195013
 H                  1.86506036    0.19828764   -2.33138165
 H                 -1.38892677   -0.13933851    3.15163314
 H                  0.55219612    1.04191670   -3.17474823
 H                  0.02101105   -1.16117774    2.68658165
 H                  0.41392204   -0.59759144   -3.07795756
13
Title
 C                 -0.04829828    0.40693004    1.40035189
 C                 -0.29993570    0.15138292   -1.27164348
 C                 -0.51716138    0.50489409    0.07056789
 C                 -0.32354518   -0.10269644    2.90967632
 C                  0.73917496    0.30390724   -2.51344073
 F                  1.31171984    0.06820912    1.27256637
 F                 -1.12892773   -0.84599088   -1.69902724
 H                  0.54559368    0.20727478    3.77716491
 H                  1.80683977    0.20906523   -2.36319127
 H                 -1.40569637   -0.12509493    3.13478386
 H                  0.52844638    1.04747411   -3.21152455
 H                  0.01626606   -1.17567012    2.69782817
 H                  0.41803740   -0.55637390   -3.08655041
13
Title
 C                 -0.04704323    0.40752825    1.39502949
 C                 -0.29876061    0.15527472   -1.27412313
 C                 -0.50923632    0.51253498    0.06422714
 C                 -0.32872473   -0.11241926    2.91386572
 C                  0.74596189    0.29755692   -2.51455655
 F                  1.31559665    0.06946553    1.27390419
 F                 -1.13489309   -0.84806690   -1.68946417
 H                  0.54274883    0.20001055    3.78329361
 H                  1.74811869    0.22098902   -2.39236151
 H                 -1.41959192   -0.10934078    3.11914817
 H                  0.50324036    1.05993178   -3.25077117
 H                  0.00890024   -1.18607776    2.71063818
 H                  0.42300532   -0.51644780   -3.09512887
13
Title
 C                 -0.04535764    0.40773788    1.38848229
 C                 -0.29726023    0.15947352   -1.27609427
 C                 -0.50041492    0.52038401    0.05768778
 C                 -0.33365282   -0.12278793    2.91799074
 C                  0.75157827    0.29117841   -2.51554351
 F                  1.31963930    0.07076490    1.27541025
 F                 -1.14116617   -0.85020840   -1.67919673
 H                  0.52821191    0.19189080    3.77958066
 H                  1.69711435    0.23411432   -2.41827538
 H                 -1.43042348   -0.09145640    3.10429967
 H                  0.47662659    1.07640877   -3.29026904
 H                 -0.00188224   -1.19248518    2.72556278
 H                  0.42765486   -0.48007403   -3.10609609
13
Title
 C                 -0.04535762    0.40773780    1.38848278
 C                 -0.29726035    0.15947329   -1.27609411
 C                 -0.50041531    0.52038358    0.05768811
 C                 -0.33365309   -0.12278781    2.91798932
 C                  0.75158010    0.29117970   -2.51554447
 F                  1.31963917    0.07076467    1.27541013
 F                 -1.14116595   -0.85020823   -1.67919721
 H                  0.52822124    0.19189866    3.77959020
 H                  1.69708714    0.23410939   -2.41827157
 H                 -1.43042484   -0.09145739    3.10430233
 H                  0.47662982    1.07640313   -3.29026062
 H                 -0.00188105   -1.19248541    2.72556176
 H                  0.42765546   -0.48007691   -3.10609163
13
Title
 C                 -0.04018162    0.40652134    1.37086128
 C                 -0.29294353    0.16878786   -1.27831001
 C                 -0.47928507    0.53689510    0.04398838
 C                 -0.34290268   -0.14552365    2.92564336
 C                  0.75284977    0.28121524   -2.51807591
 F                  1.32832219    0.07352170    1.27906789
 F                 -1.15475958   -0.85461369   -1.65591506
 H                  0.45568763    0.17353169    3.73612840
 H                  1.68646843    0.26347624   -2.45052384
 H                 -1.43868175   -0.04922987    3.07881957
 H                  0.42460742    1.10976168   -3.35345115
 H                 -0.03651014   -1.19317663    2.76152567
 H                  0.42867721   -0.43856322   -3.14718237
13
Title
 C                 -0.03709134    0.40513080    1.36146978
 C                 -0.29050699    0.17292394   -1.27847486
 C                 -0.46887373    0.54406431    0.03813462
 C                 -0.34669197   -0.15551839    2.92818489
 C                  0.74760102    0.27912174   -2.51960410
 F                  1.33216183    0.07472392    1.28088579
 F                 -1.16078410   -0.85641769   -1.64498573
 H                  0.40692356    0.16627760    3.70290538
 H                  1.73465287    0.27792582   -2.45371400
 H                 -1.43538628   -0.02952600    3.07102026
 H                  0.40611044    1.11954607   -3.36651957
 H                 -0.05674414   -1.19055114    2.77803958
 H                  0.42372121   -0.44064878   -3.17529230
13
Title
 C                 -0.03383296    0.40336074    1.35220113
 C                 -0.28803536    0.17656576   -1.27823941
 C                 -0.45892257    0.55042874    0.03302459
 C                 -0.35022658   -0.16428650    2.92968827
 C                  0.74050011    0.27850542   -2.52132214
 F                  1.33560567    0.07578840    1.28262789
 F                 -1.16616608   -0.85792469   -1.63480158
 H                  0.35718268    0.16180708    3.66847851
 H                  1.79493487    0.29225167   -2.45170893
 H                 -1.42910561   -0.01166506    3.06619219
 H                  0.39278024    1.12435623   -3.36836401
 H                 -0.07718672   -1.18908164    2.79241599
 H                  0.41713000   -0.45263096   -3.20443808
13
Title
 C                 -0.03027796    0.40117318    1.34268668
 C                 -0.28544584    0.17990121   -1.27771306
 C                 -0.44892539    0.55640401    0.02832290
 C                 -0.35401030   -0.17235980    2.93006590
 C                  0.73234544    0.27894524   -2.52339995
 F                  1.33887103    0.07678112    1.28437999
 F                 -1.17122663   -0.85923306   -1.62478452
 H                  0.30837160    0.16123569    3.63533594
 H                  1.85673391    0.30697263   -2.44636181
 H                 -1.42083512    0.00523580    3.06368141
 H                  0.38339940    1.12493819   -3.36055443
 H                 -0.09829324   -1.19034426    2.80518206
 H                  0.41015175   -0.47097413   -3.23332064
13
Title
 C                 -0.02626287    0.39845735    1.33256599
 C                 -0.28264657    0.18303853   -1.27693307
 C                 -0.43843602    0.56227878    0.02380736
 C                 -0.35857752   -0.18015079    2.92894451
 C                  0.72336724    0.28026167   -2.52605857
 F                  1.34211463    0.07774509    1.28621815
 F                 -1.17618601   -0.86039236   -1.61446440
 H                  0.26323438    0.16683044    3.60684360
 H                  1.91450052    0.32237614   -2.43839605
 H                 -1.41128874    0.02182552    3.06328695
 H                  0.37752369    1.12140649   -3.34297437
 H                 -0.12061922   -1.19589186    2.81663921
 H                  0.40377207   -0.49367781   -3.26063966
13
Title
 C                 -0.02165835    0.39508765    1.32165469
 C                 -0.27958662    0.18597461   -1.27591947
 C                 -0.42719952    0.56818023    0.01938879
 C                 -0.36446147   -0.18791296    2.92570566
 C                  0.71369512    0.28236166   -2.52951138
 F                  1.34541019    0.07869367    1.28818507
 F                 -1.18112358   -0.86140034   -1.60358344
 H                  0.22654998    0.18204797    3.58819071
 H                  1.96330708    0.33838445   -2.42817591
 H                 -1.40152956    0.03834435    3.06506002
 H                  0.37524144    1.11367614   -3.31487763
 H                 -0.14440061   -1.20725382    2.82678164
 H                  0.39908063   -0.51889632   -3.28427549
13
Title
 C                 -0.01651042    0.39105086    1.31021796
 C                 -0.27633744    0.18857233   -1.27473352
 C                 -0.41540481    0.57399537    0.01515119
 C                 -0.37184148   -0.19559625    2.91990118
 C                  0.70373609    0.28505088   -2.53378758
 F                  1.34870000    0.07959915    1.29024573
 F                 -1.18591131   -0.86220749   -1.59231303
 H                  0.20355558    0.20943476    3.58421980
 H                  1.99752387    0.35424274   -2.41635404
 H                 -1.39338570    0.05439972    3.06894326
 H                  0.37658940    1.10245885   -3.27704382
 H                 -0.16900967   -1.22485589    2.83535909
 H                  0.39724507   -0.54387257   -3.30118384
13
Title
 C                 -0.01103928    0.38648701    1.29884311
 C                 -0.27306228    0.19067298   -1.27348197
 C                 -0.40355818    0.57949662    0.01123811
 C                 -0.38025441   -0.20287962    2.91180998
 C                  0.69408952    0.28796337   -2.53862256
 F                  1.35185849    0.08041722    1.29231058
 F                 -1.19033216   -0.86276829   -1.58110829
 H                  0.19489961    0.24727107    3.59423014
 H                  2.01361851    0.36889188   -2.40393159
 H                 -1.38875314    0.06933090    3.07447553
 H                  0.38079640    1.09001030   -3.23307774
 H                 -0.19329600   -1.24702508    2.84229306
 H                  0.39888464   -0.56565123   -3.30915366
13
Title
 C                 -0.00537897    0.38149214    1.28784029
 C                 -0.26984634    0.19223680   -1.27224202
 C                 -0.39189023    0.58462662    0.00765205
 C                 -0.38907478   -0.20951234    2.90210534
 C                  0.68506055    0.29072965   -2.54367724
 F                  1.35485291    0.08113341    1.29433998
 F                 -1.19432137   -0.86308349   -1.57014937
 H                  0.19609704    0.29087037    3.61239572
 H                  2.01172239    0.38184803   -2.39157344
 H                 -1.38851656    0.08294820    3.08107600
 H                  0.38642217    1.07944015   -3.18719153
 H                 -0.21680886   -1.27128921    2.84793102
 H                  0.40389933   -0.58274112   -3.30796363
13
Title
 C                  0.00048249    0.37603980    1.27720559
 C                 -0.26668254    0.19328760   -1.27104540
 C                 -0.38031375    0.58947161    0.00429217
 C                 -0.39792886   -0.21538312    2.89128683
 C                  0.67668644    0.29303521   -2.54866764
 F                  1.35773422    0.08175524    1.29635051
 F                 -1.19793251   -0.86317053   -1.55931957
 H                  0.20203997    0.33584737    3.63268131
 H                  1.99297265    0.39309701   -2.37948675
 H                 -1.39270140    0.09537744    3.08831029
 H                  0.39187623    1.07422862   -3.14281701
 H                 -0.23977986   -1.29562381    2.85272477
 H                  0.41199759   -0.59476096   -3.29817286
13
Title
 C                  0.00048263    0.37603955    1.27720502
 C                 -0.26668231    0.19328766   -1.27104540
 C                 -0.38031324    0.58947178    0.00429198
 C                 -0.39792866   -0.21538289    2.89128703
 C                  0.67668522    0.29303609   -2.54866791
 F                  1.35773426    0.08175532    1.29635066
 F                 -1.19793253   -0.86317057   -1.55931918
 H                  0.20203527    0.33584300    3.63267441
 H                  1.99297857    0.39309726   -2.37948387
 H                 -1.39270382    0.09537769    3.08831102
 H                  0.39187877    1.07422266   -3.14281449
 H                 -0.23977988   -1.29562463    2.85272439
 H                  0.41199766   -0.59476397   -3.29817217
13
Title
 C                  0.01283436    0.36363482    1.25713587
 C                 -0.26050653    0.19387581   -1.26888166
 C                 -0.35720520    0.59854306   -0.00206537
 C                 -0.41495510   -0.22439878    2.86764264
 C                  0.66211449    0.29508136   -2.55725961
 F                  1.36331387    0.08272181    1.30036275
 F                 -1.20413736   -0.86269557   -1.53771826
 H                  0.21452519    0.41622184    3.66298391
 H                  1.90868170    0.41025217   -2.35657188
 H                 -1.41191537    0.11631011    3.10288117
 H                  0.39605604    1.09443543   -3.07120607
 H                 -0.28462219   -1.33737475    2.86079471
 H                  0.43594168   -0.60318027   -3.25574871
13
Title
 C                  0.01912083    0.35684101    1.24807236
 C                 -0.25759623    0.19342549   -1.26798295
 C                 -0.34595837    0.60272298   -0.00509458
 C                 -0.42279222   -0.22730574    2.85558075
 C                  0.65610095    0.29457840   -2.56033984
 F                  1.36599371    0.08305017    1.30232053
 F                 -1.20668285   -0.86216039   -1.52716424
 H                  0.21718297    0.44622947    3.66814638
 H                  1.84753908    0.41585319   -2.34609873
 H                 -1.42445559    0.12408121    3.10899957
 H                  0.39293180    1.12306587   -3.04812709
 H                 -0.30588015   -1.35151396    2.86417596
 H                  0.45031546   -0.60024350   -3.22624186
13
Title
 C                  0.02532696    0.34980480    1.23984868
 C                 -0.25486692    0.19252928   -1.26723505
 C                 -0.33510900    0.60663751   -0.00803068
 C                 -0.43010036   -0.22911810    2.84375342
 C                  0.65081185    0.29337045   -2.56253586
 F                  1.36858628    0.08327047    1.30421740
 F                 -1.20884622   -0.86146009   -1.51693190
 H                  0.21643487    0.46781188    3.66569334
 H                  1.77874617    0.41953788   -2.33620588
 H                 -1.43709400    0.12969150    3.11361303
 H                  0.38674061    1.16107046   -3.03282134
 H                 -0.32591021   -1.36008820    2.86708695
 H                  0.46504408   -0.59410252   -3.19421208
13
Title
 C                  0.03145782    0.34251761    1.23240713
 C                 -0.25230792    0.19122456   -1.26663595
 C                 -0.32458076    0.61034122   -0.01092214
 C                 -0.43700586   -0.22990565    2.83215195
 C                  0.64588545    0.29190053   -2.56396508
 F                  1.37113007    0.08338635    1.30607021
 F                 -1.21067074   -0.86061087   -1.50693974
 H                  0.21223646    0.48117627    3.65589711
 H                  1.70605126    0.42168106   -2.32632164
 H                 -1.44896580    0.13313521    3.11640769
 H                  0.37844736    1.20445482   -3.02301859
 H                 -0.34476873   -1.36319468    2.86951814
 H                  0.47945582   -0.58644271   -3.16156274
13
Title
 C                  0.03760612    0.33485239    1.22560371
 C                 -0.24988015    0.18951131   -1.26618030
 C                 -0.31415352    0.61392847   -0.01384764
 C                 -0.44371403   -0.22970529    2.82057300
 C                  0.64079369    0.29059966   -2.56474793
 F                  1.37369700    0.08339796    1.30792147
 F                 -1.21220922   -0.85960864   -1.49697194
 H                  0.20455225    0.48665877    3.63882636
 H                  1.63313910    0.42287331   -2.31533869
 H                 -1.45964073    0.13445124    3.11711245
 H                  0.36885171    1.24992102   -3.01662758
 H                 -0.36273168   -1.36105348    2.87145808
 H                  0.49312926   -0.57909396   -3.12970544
13
Title
 C                  0.04390729    0.32659393    1.21929514
 C                 -0.24754407    0.18734150   -1.26587246
 C                 -0.30353749    0.61750521   -0.01690238
 C                 -0.45045464   -0.22846088    2.80870799
 C                  0.63480551    0.28987249   -2.56496812
 F                  1.37638002    0.08329496    1.30982771
 F                 -1.21349854   -0.85842834   -1.48674350
 H                  0.19312707    0.48411844    3.61395333
 H                  1.56501454    0.42402122   -2.30132821
 H                 -1.46888669    0.13358420    3.11532036
 H                  0.35847149    1.29501608   -3.01214515
 H                 -0.38010854   -1.35367182    2.87285310
 H                  0.50572346   -0.57419811   -3.09995945
13
Title
 C                  0.05045517    0.31753304    1.21343068
 C                 -0.24529801    0.18464011   -1.26573458
 C                 -0.29249971    0.62114603   -0.02016461
 C                 -0.45740845   -0.22601619    2.79628303
 C                  0.62696018    0.29014148   -2.56469761
 F                  1.37926701    0.08305388    1.31183816
 F                 -1.21453999   -0.85703735   -1.47601971
 H                  0.17759620    0.47283501    3.58038427
 H                  1.50996509    0.42653996   -2.28123690
 H                 -1.47645445    0.13036814    3.11039688
 H                  0.34773841    1.33720619   -3.00857555
 H                 -0.39698307   -1.34091841    2.87356686
 H                  0.51676700   -0.57444823   -3.07414418
13
Title
 C                  0.05708525    0.30779133    1.20819009
 C                 -0.24324506    0.18142434   -1.26579724
 C                 -0.28121321    0.62478325   -0.02358455
 C                 -0.46450037   -0.22227653    2.78344262
 C                  0.61652950    0.29177780   -2.56405085
 F                  1.38234636    0.08265331    1.31393023
 F                 -1.21528747   -0.85545360   -1.46496179
 H                  0.15838625    0.45263251    3.53866735
 H                  1.47896679    0.43203903   -2.25210471
 H                 -1.48200351    0.12483450    3.10181883
 H                  0.33740314    1.37257543   -3.00532366
 H                 -0.41273593   -1.32344865    2.87339912
 H                  0.52551958   -0.58239017   -3.05490155
13
Title
 C                  0.06335195    0.29796876    1.20386508
 C                 -0.24155546    0.17790825   -1.26605539
 C                 -0.27032322    0.62820099   -0.02694691
 C                 -0.47136987   -0.21748589    2.77083135
 C                  0.60395010    0.29480812   -2.56316257
 F                  1.38546310    0.08210601    1.31599010
 F                 -1.21570482   -0.85378496   -1.45420875
 H                  0.13762132    0.42584061    3.49263507
 H                  1.47604492    0.44083251   -2.21463708
 H                 -1.48553293    0.11768195    3.08994961
 H                  0.32842685    1.39732352   -3.00214564
 H                 -0.42626284   -1.30363069    2.87227374
 H                  0.53152806   -0.59793970   -3.04386559
13
Title
 C                  0.06903375    0.28844219    1.20045971
 C                 -0.24028652    0.17427539   -1.26646467
 C                 -0.26013609    0.63130276   -0.03012252
 C                 -0.47788213   -0.21200665    2.75869184
 C                  0.59029455    0.29897047   -2.56205230
 F                  1.38852789    0.08143915    1.31796007
 F                 -1.21582769   -0.85211412   -1.44408217
 H                  0.11764168    0.39586568    3.44630891
 H                  1.49339183    0.45167573   -2.17266481
 H                 -1.48770222    0.10980013    3.07559533
 H                  0.32112077    1.41103515   -2.99895216
 H                 -0.43724319   -1.28386637    2.87029027
 H                  0.53523582   -0.61837378   -3.03984321
13
Title
 C                  0.06903392    0.28844186    1.20045962
 C                 -0.24028647    0.17427526   -1.26646475
 C                 -0.26013576    0.63130285   -0.03012264
 C                 -0.47788189   -0.21200613    2.75869194
 C                  0.59029541    0.29897054   -2.56205197
 F                  1.38852796    0.08143912    1.31796015
 F                 -1.21582763   -0.85211411   -1.44408190
 H                  0.11763570    0.39586139    3.44630322
 H                  1.49337558    0.45167358   -2.17266780
 H                 -1.48770265    0.10980022    3.07559540
 H                  0.32112022    1.41103814   -2.99895321
 H                 -0.43724354   -1.28386643    2.87029017
 H                  0.53523715   -0.61837284   -3.03984153
13
Title
 C                  0.07902579    0.26979815    1.19563708
 C                 -0.23887017    0.16664353   -1.26760142
 C                 -0.24098006    0.63681939   -0.03605861
 C                 -0.49074468   -0.19955483    2.73416010
 C                  0.56189001    0.31003337   -2.55876599
 F                  1.39474154    0.07974107    1.32180133
 F                 -1.21537412   -0.84874478   -1.42489144
 H                  0.08651982    0.33528290    3.36054991
 H                  1.55307860    0.47487654   -2.08669041
 H                 -1.49123796    0.09365951    3.04037294
 H                  0.31048687    1.41048073   -2.99227275
 H                 -0.45305498   -1.24871244    2.86392755
 H                  0.53840398   -0.66376431   -3.04472333
13
Title
 C                  0.08356129    0.26024750    1.19393483
 C                 -0.23869424    0.16251301   -1.26828874
 C                 -0.23144611    0.63937118   -0.03893092
 C                 -0.49773459   -0.19267300    2.72059299
 C                  0.54739698    0.31684455   -2.55635068
 F                  1.39807891    0.07866152    1.32379187
 F                 -1.21482707   -0.84698889   -1.41528242
 H                  0.07944930    0.30855481    3.32482546
 H                  1.58501645    0.48602200   -2.04581687
 H                 -1.49410565    0.08596338    3.01916407
 H                  0.30664418    1.39750980   -2.98878971
 H                 -0.45845944   -1.23455011    2.85937975
 H                  0.53860309   -0.68495120   -3.05082570
13
Title
 C                  0.08781889    0.25039670    1.19261584
 C                 -0.23890433    0.15812557   -1.26901853
 C                 -0.22173665    0.64180530   -0.04175235
 C                 -0.50545739   -0.18547176    2.70548432
 C                  0.53287911    0.32441347   -2.55328341
 F                  1.40165899    0.07738968    1.32588140
 F                 -1.21406059   -0.84517051   -1.40546764
 H                  0.08174303    0.28732706    3.29752508
 H                  1.61389411    0.49630784   -2.00825817
 H                 -1.49873771    0.07905539    2.99538060
 H                  0.30354334    1.37642744   -2.98545024
 H                 -0.46228252   -1.22364231    2.85370470
 H                  0.53806514   -0.70254551   -3.05800851
13
Title
 C                  0.09171403    0.24035175    1.19165031
 C                 -0.23953174    0.15354216   -1.26973542
 C                 -0.21191262    0.64407065   -0.04446265
 C                 -0.51395004   -0.17813481    2.68870536
 C                  0.51869181    0.33247592   -2.54953070
 F                  1.40547515    0.07591630    1.32806619
 F                 -1.21307999   -0.84331980   -1.39551584
 H                  0.09549769    0.27358254    3.28123095
 H                  1.63700554    0.50532186   -1.97581569
 H                 -1.50583286    0.07354311    2.96937443
 H                  0.30096676    1.34833375   -2.98275987
 H                 -0.46449295   -1.21670358    2.84676919
 H                  0.53682304   -0.71441450   -3.06528644
13
Title
 C                  0.09514197    0.23033526    1.19099612
 C                 -0.24058083    0.14888658   -1.27036744
 C                 -0.20214224    0.64609595   -0.04697700
 C                 -0.52296142   -0.17082341    2.67055137
 C                  0.50527777    0.34061686   -2.54512702
 F                  1.40946843    0.07425540    1.33031584
 F                 -1.21191185   -0.84149020   -1.38560578
 H                  0.12010195    0.26744955    3.27618551
 H                  1.65240847    0.51276541   -1.95003995
 H                 -1.51577410    0.06999580    2.94187398
 H                  0.29854428    1.31570037   -2.98152423
 H                 -0.46515998   -1.21389395    2.83851795
 H                  0.53490588   -0.71893973   -3.07174693
13
Title
 C                  0.09805856    0.22049824    1.19058658
 C                 -0.24203605    0.14425787   -1.27084791
 C                 -0.19252206    0.64783687   -0.04924207
 C                 -0.53211336   -0.16355672    2.65144529
 C                  0.49290581    0.34844327   -2.54009709
 F                  1.41359434    0.07242040    1.33261150
 F                 -1.21058675   -0.83972249   -1.37584393
 H                  0.15233060    0.26712821    3.27995963
 H                  1.65929548    0.51859158   -1.93160699
 H                 -1.52859273    0.06873608    2.91345761
 H                  0.29572392    1.28177483   -2.98278596
 H                 -0.46449338   -1.21463512    2.82888509
 H                  0.53234161   -0.71544843   -3.07676853
13
Title
 C                  0.10047728    0.21086760    1.19034767
 C                 -0.24388837    0.13969980   -1.27112022
 C                 -0.18302983    0.64927736   -0.05124185
 C                 -0.54107674   -0.15624544    2.63168200
 C                  0.48164732    0.35566056   -2.53439656
 F                  1.41785196    0.07040705    1.33496030
 F                 -1.20912357   -0.83803510   -1.36621515
 H                  0.18814935    0.27022759    3.28910402
 H                  1.65752428    0.52292541   -1.92058204
 H                 -1.54409591    0.06987399    2.88429150
 H                  0.29181942    1.24986474   -2.98781269
 H                 -0.46275552   -1.21791909    2.81771529
 H                  0.52913355   -0.70387927   -3.08002240
13
Title
 C                  0.10242494    0.20143737    1.19021089
 C                 -0.24613932    0.13524123   -1.27112845
 C                 -0.17361177    0.65040416   -0.05296845
 C                 -0.54959501   -0.14880662    2.61146745
 C                  0.47152789    0.36202871   -2.52793913
 F                  1.42225437    0.06820198    1.33737788
 F                 -1.20753507   -0.83644153   -1.35667109
 H                  0.22387112    0.27474346    3.30047131
 H                  1.64707492    0.52592417   -1.91693961
 H                 -1.56187080    0.07341136    2.85432799
 H                  0.28609327    1.22313399   -2.99802950
 H                 -0.46021044   -1.22258952    2.80480934
 H                  0.52527082   -0.68444517   -3.08134490
13
Title
 C                  0.10392204    0.19225741    1.19011280
 C                 -0.24878220    0.13093773   -1.27081542
 C                 -0.16426894    0.65119525   -0.05440465
 C                 -0.55744701   -0.14124220    2.59106540
 C                  0.46262001    0.36735468   -2.52067930
 F                  1.42678918    0.06580180    1.33986670
 F                 -1.20584266   -0.83496595   -1.34721784
 H                  0.25636281    0.27925579    3.31154586
 H                  1.62804329    0.52773324   -1.92066457
 H                 -1.58116503    0.07923988    2.82359811
 H                  0.27792687    1.20422705   -3.01462381
 H                 -0.45714308   -1.22743803    2.79005090
 H                  0.52077156   -0.65776793   -3.08070708
13
Title
 C                  0.10499354    0.18344343    1.18999273
 C                 -0.25178501    0.12687419   -1.27013340
 C                 -0.15507268    0.65162904   -0.05552980
 C                 -0.56445447   -0.13364501    2.57083722
 C                  0.45500968    0.37157532   -2.51268902
 F                  1.43140613    0.06322367    1.34240930
 F                 -1.20408311   -0.83364257   -1.33793116
 H                  0.28317429    0.28286287    3.32046620
 H                  1.60094548    0.52851908   -1.93151555
 H                 -1.60088349    0.08708916    2.79232326
 H                  0.26706294    1.19436422   -3.03785730
 H                 -0.45387400   -1.23131219    2.77350450
 H                  0.51571756   -0.62516744   -3.07829366
13
Title
 C                  0.10499348    0.18344343    1.18999281
 C                 -0.25178502    0.12687422   -1.27013347
 C                 -0.15507273    0.65162904   -0.05552978
 C                 -0.56445441   -0.13364512    2.57083720
 C                  0.45500969    0.37157470   -2.51268866
 F                  1.43140611    0.06322367    1.34240927
 F                 -1.20408310   -0.83364253   -1.33793122
 H                  0.28317407    0.28286383    3.32046712
 H                  1.60094751    0.52851937   -1.93151518
 H                 -1.60088294    0.08708902    2.79232376
 H                  0.26706174    1.19437035   -3.03786231
 H                 -0.45387393   -1.23131208    2.77350467
 H                  0.51571723   -0.62516712   -3.07829319
13
Title
 C                  0.10605906    0.16730866    1.18946782
 C                 -0.25868504    0.11974584   -1.26756031
 C                 -0.13738746    0.65141054   -0.05683109
 C                 -0.57570951   -0.11878252    2.53205799
 C                  0.44357481    0.37744376   -2.49528414
 F                  1.44066834    0.05763088    1.34757559
 F                 -1.20052052   -0.83156203   -1.32013369
 H                  0.31471930    0.28587217    3.32781327
 H                  1.52698041    0.52797106   -1.97186250
 H                 -1.63710470    0.10727081    2.72904678
 H                  0.23834090    1.19717976   -3.09930555
 H                 -0.44794760   -1.23283506    2.73584649
 H                  0.50445615   -0.55014194   -3.07019081
13
Title
 C                  0.10618642    0.16002513    1.18896460
 C                 -0.26252876    0.11673165   -1.26563684
 C                 -0.12888148    0.65077468   -0.05703183
 C                 -0.58007654   -0.11159621    2.51365391
 C                  0.43942055    0.37978458   -2.48626098
 F                  1.44527874    0.05462757    1.35019889
 F                 -1.19876597   -0.83083152   -1.31160604
 H                  0.31885851    0.28518034    3.32546930
 H                  1.48285126    0.52724987   -1.99958776
 H                 -1.65201650    0.11892877    2.69703345
 H                  0.22149479    1.20502291   -3.13355902
 H                 -0.44575342   -1.22962523    2.71501209
 H                  0.49845714   -0.51184914   -3.06604922
13
Title
 C                  0.10613156    0.15321298    1.18823435
 C                 -0.26664159    0.11408149   -1.26325527
 C                 -0.12050095    0.64979118   -0.05694992
 C                 -0.58374432   -0.10453385    2.49577495
 C                  0.43597220    0.38221497   -2.47720154
 F                  1.44990296    0.05145909    1.35287718
 F                 -1.19704050   -0.83031833   -1.30322629
 H                  0.31529177    0.28313116    3.31892352
 H                  1.43610382    0.52676668   -2.03113137
 H                 -1.66415559    0.13137607    2.66445459
 H                  0.20355639    1.21410213   -3.16771371
 H                 -0.44430131   -1.22353376    2.69283381
 H                  0.49226843   -0.47553231   -3.06312669
13
Title
 C                  0.10595481    0.14682048    1.18721544
 C                 -0.27105503    0.11179299   -1.26036917
 C                 -0.11213760    0.64844495   -0.05658715
 C                 -0.58681216   -0.09752454    2.47824196
 C                  0.43290093    0.38505079   -2.46819181
 F                  1.45458520    0.04808200    1.35564697
 F                 -1.19534455   -0.83003748   -1.29488642
 H                  0.30392102    0.27981627    3.30799535
 H                  1.38909736    0.52712263   -2.06543777
 H                 -1.67318833    0.14455781    2.63092710
 H                  0.18476171    1.22276772   -3.20035045
 H                 -0.44375384   -1.21448841    2.66917401
 H                  0.48586160   -0.44293097   -3.06256205
