# Supplementary material for: Low dimensional representations along intrinsic reaction coordinates and molecular dynamics trajectories using interatomic distance matrices
Source: Chem Sci. 2019 Sep 18;10(43):9954–68. doi: 10.1039/c9sc02742d (PMC6991188; doi:10.1039/c9sc02742d)
Supplement: Supplementary file 1 [file SC-010-C9SC02742D-s001.zip › C9SC02742D-SI/ESI_xyz_files/input_files/bifurcation/bifur_traj_C.xyz]

13
Title
 C                  0.07040925    0.00521864    0.72328474
 C                  0.08431978    0.09951021   -0.71888721
 C                  1.34373809    0.54075542    0.03563676
 C                 -0.60302303    1.16836867    1.54445449
 C                 -0.60959759    1.08716690   -1.55737469
 F                  0.02585010   -1.17637370    1.36193542
 F                  0.04048012   -1.11035553   -1.37609378
 H                 -0.83801521    2.18459108    0.97716642
 H                 -0.49676847    2.15803537   -1.17383671
 H                 -1.56145349    0.80301121    1.94559036
 H                 -1.76431329    1.06639068   -1.67974078
 H                  0.15274150    1.46066508    2.48855983
 H                 -0.14610031    0.89225180   -2.61368443
13
Title
 C                  0.06746930    0.00002295    0.72351770
 C                  0.09403762    0.10054861   -0.71355277
 C                  1.33639394    0.54249915    0.02835528
 C                 -0.60818052    1.17140923    1.54607321
 C                 -0.60610129    1.08798265   -1.56040373
 F                  0.02550568   -1.17932468    1.35990810
 F                  0.04325621   -1.10972796   -1.37347911
 H                 -0.84877536    2.20671420    0.92425820
 H                 -0.47610262    2.18286961   -1.13451511
 H                 -1.54678865    0.76810119    1.92851787
 H                 -1.76967607    1.06842072   -1.69130400
 H                  0.16332955    1.46124002    2.53424763
 H                 -0.19521340    0.90421885   -2.59102002
13
Title
 C                  0.06397176   -0.00398255    0.72475558
 C                  0.10393879    0.10115287   -0.70835178
 C                  1.32810938    0.54366673    0.02025189
 C                 -0.61279437    1.17616019    1.54849862
 C                 -0.60340508    1.09084912   -1.56419970
 F                  0.02520547   -1.18274948    1.35759042
 F                  0.04686178   -1.10896856   -1.37035368
 H                 -0.85456225    2.20904099    0.87659602
 H                 -0.44989948    2.19476791   -1.10019779
 H                 -1.52994446    0.72950180    1.90943478
 H                 -1.76033577    1.06489282   -1.69935112
 H                  0.15679421    1.45532982    2.56290081
 H                 -0.25235890    0.92417277   -2.55828681
13
Title
 C                  0.06015278   -0.00581311    0.72735425
 C                  0.11282356    0.10109904   -0.70424710
 C                  1.31951318    0.54397985    0.01190329
 C                 -0.61603494    1.18276438    1.55154452
 C                 -0.60234429    1.09663219   -1.56719180
 F                  0.02497911   -1.18656330    1.35508566
 F                  0.05132635   -1.10810837   -1.36679618
 H                 -0.85304803    2.18202537    0.84471743
 H                 -0.42035841    2.18467371   -1.07915042
 H                 -1.51483328    0.69021284    1.89057489
 H                 -1.73320537    1.05494487   -1.69995629
 H                  0.12651375    1.44175758    2.56333079
 H                 -0.30727904    0.95098637   -2.52931658
13
Title
 C                  0.05673386   -0.00505297    0.73094997
 C                  0.11895974    0.10040327   -0.70227973
 C                  1.31217386    0.54342077    0.00476532
 C                 -0.61738771    1.18983096    1.55452631
 C                 -0.60309190    1.10451502   -1.56736311
 F                  0.02485172   -1.19019772    1.35278038
 F                  0.05599782   -1.10730162   -1.36334866
 H                 -0.84512690    2.13088960    0.83568130
 H                 -0.39365414    2.15460825   -1.07623282
 H                 -1.50567830    0.65746166    1.87544361
 H                 -1.69748634    1.04092423   -1.69158393
 H                  0.07803078    1.42387502    2.53535683
 H                 -0.34391271    0.97803656   -2.52470947
13
Title
 C                  0.05402930   -0.00253115    0.73486353
 C                  0.12235781    0.09934836   -0.70223179
 C                  1.30660537    0.54233139   -0.00070065
 C                 -0.61749318    1.19596919    1.55700826
 C                 -0.60463775    1.11284487   -1.56497495
 F                  0.02480115   -1.19334151    1.35083836
 F                  0.06036654   -1.10663553   -1.36031960
 H                 -0.83456274    2.07142752    0.84295908
 H                 -0.37248278    2.11673749   -1.08580062
 H                 -1.50181621    0.63373201    1.86429519
 H                 -1.66568146    1.02595095   -1.67725002
 H                  0.02425606    1.40634169    2.49285882
 H                 -0.36123374    1.00154798   -2.54367256
13
Title
 C                  0.05183213    0.00115345    0.73898608
 C                  0.12388674    0.09806834   -0.70355270
 C                  1.30224587    0.54089436   -0.00504537
 C                 -0.61710593    1.20090760    1.55900638
 C                 -0.60619625    1.12114707   -1.56116069
 F                  0.02479925   -1.19617834    1.34910806
 F                  0.06458602   -1.10607643   -1.35753851
 H                 -0.82345495    2.01077331    0.85852707
 H                 -0.35495363    2.07785217   -1.10196899
 H                 -1.50099078    0.61674418    1.85531208
 H                 -1.64186618    1.01040378   -1.65888313
 H                 -0.02952683    1.39068572    2.44528497
 H                 -0.36642315    1.02304180   -2.57552405
13
Title
 C                  0.04992051    0.00605920    0.74358050
 C                  0.12396041    0.09652296   -0.70615149
 C                  1.29858229    0.53905412   -0.00877779
 C                 -0.61673633    1.20443597    1.56048880
 C                 -0.60741562    1.12958129   -1.55654965
 F                  0.02483803   -1.19897761    1.34739636
 F                  0.06903760   -1.10558039   -1.35473314
 H                 -0.81276135    1.95088079    0.87749113
 H                 -0.33848164    2.04093825   -1.12216857
 H                 -1.50209398    0.60476779    1.84700857
 H                 -1.62737148    0.99316626   -1.63594254
 H                 -0.08176423    1.37764051    2.39786290
 H                 -0.36376654    1.04498882   -2.61399454
13
Title
 C                  0.04811984    0.01305682    0.74935169
 C                  0.12232812    0.09448489   -0.71063158
 C                  1.29524452    0.53645847   -0.01229812
 C                 -0.61707755    1.20548079    1.56104666
 C                 -0.60806870    1.13858295   -1.55136122
 F                  0.02493376   -1.20211346    1.34543205
 F                  0.07442696   -1.10511561   -1.35148848
 H                 -0.80404583    1.89443224    0.89396820
 H                 -0.31919338    2.01058696   -1.14545767
 H                 -1.50513784    0.59778070    1.83792075
 H                 -1.62533126    0.97163562   -1.60465506
 H                 -0.12938239    1.36964834    2.35936977
 H                 -0.35409043    1.07088244   -2.65690192
13
Title
 C                  0.04652170    0.02367715    0.75720500
 C                  0.11786751    0.09166624   -0.71831026
 C                  1.29234014    0.53246005   -0.01557568
 C                 -0.61971733    1.20022389    1.55928582
 C                 -0.60786875    1.14751690   -1.54653789
 F                  0.02513837   -1.20586630    1.34292045
 F                  0.08160958   -1.10474783   -1.34738818
 H                 -0.80362184    1.86070872    0.88962089
 H                 -0.29083779    2.00569105   -1.16719248
 H                 -1.51135218    0.59960389    1.82689288
 H                 -1.64358213    0.94348060   -1.55886619
 H                 -0.15473977    1.37620319    2.36092753
 H                 -0.33653040    1.10402350   -2.69660526
13
Title
 C                  0.04580541    0.03403601    0.76421752
 C                  0.11221188    0.08922947   -0.72632397
 C                  1.29094466    0.52840391   -0.01738220
 C                 -0.62392955    1.18948506    1.55587457
 C                 -0.60728568    1.15245646   -1.54466581
 F                  0.02539648   -1.20880531    1.34070621
 F                  0.08805056   -1.10468979   -1.34391720
 H                 -0.81421961    1.87102625    0.85790121
 H                 -0.26210385    2.03550067   -1.17603718
 H                 -1.51936141    0.60995288    1.81813112
 H                 -1.67031204    0.92134078   -1.51554196
 H                 -0.14485473    1.39758300    2.40916620
 H                 -0.32039926    1.13163607   -2.71077530
13
Title
 C                  0.04580546    0.03404314    0.76422206
 C                  0.11220783    0.08922755   -0.72632914
 C                  1.29094419    0.52840042   -0.01738454
 C                 -0.62392723    1.18948277    1.55587582
 C                 -0.60728565    1.15246101   -1.54466266
 F                  0.02539669   -1.20880645    1.34070539
 F                  0.08805291   -1.10469035   -1.34391442
 H                 -0.81421459    1.87100083    0.85791256
 H                 -0.26209046    2.03549667   -1.17605473
 H                 -1.51936285    0.60995901    1.81812560
 H                 -1.67032259    0.92133047   -1.51551557
 H                 -0.14489403    1.39758659    2.40911880
 H                 -0.32038953    1.13165041   -2.71079660
13
Title
 C                  0.04599313    0.05212518    0.77532282
 C                  0.10053689    0.08585251   -0.74078466
 C                  1.29052577    0.52072209   -0.01854134
 C                 -0.63222127    1.16461514    1.54907641
 C                 -0.60637956    1.15671110   -1.54553412
 F                  0.02599482   -1.21272175    1.33698892
 F                  0.09872015   -1.10526696   -1.33858690
 H                 -0.84330867    1.93382957    0.78271635
 H                 -0.21728462    2.12282605   -1.17897118
 H                 -1.54066557    0.63947813    1.80744541
 H                 -1.71198829    0.89774184   -1.44366078
 H                 -0.10198221    1.44891315    2.52028401
 H                 -0.29872845    1.17071233   -2.69033953
13
Title
 C                  0.04670810    0.06150410    0.78054760
 C                  0.09387899    0.08464641   -0.74828943
 C                  1.29098898    0.51632522   -0.01843200
 C                 -0.63633834    1.15095508    1.54569415
 C                 -0.60605053    1.15829478   -1.54711195
 F                  0.02639424   -1.21422984    1.33501867
 F                  0.10418079   -1.10593650   -1.33607698
 H                 -0.85837368    1.96972585    0.75027230
 H                 -0.20096169    2.16908254   -1.17996980
 H                 -1.55674627    0.65833083    1.80461144
 H                 -1.72509033    0.89401357   -1.40898683
 H                 -0.08157729    1.47558839    2.56818338
 H                 -0.29132644    1.18664202   -2.66190464
13
Title
 C                  0.04795749    0.07172166    0.78579617
 C                  0.08627259    0.08386497   -0.75633736
 C                  1.29187947    0.51109196   -0.01787403
 C                 -0.64060101    1.13641046    1.54222077
 C                 -0.60584538    1.16029067   -1.54913180
 F                  0.02691944   -1.21547153    1.33276176
 F                  0.11021106   -1.10700554   -1.33349010
 H                 -0.87248644    2.00332929    0.72673993
 H                 -0.19066344    2.21248212   -1.18292854
 H                 -1.57885356    0.68088175    1.80390787
 H                 -1.73039954    0.89730297   -1.37390112
 H                 -0.06564149    1.50173560    2.60509942
 H                 -0.28620660    1.20058343   -2.62083736
13
Title
 C                  0.04994529    0.08291138    0.79093201
 C                  0.07755984    0.08380050   -0.76488146
 C                  1.29323792    0.50463840   -0.01677543
 C                 -0.64518425    1.12132443    1.53873377
 C                 -0.60592352    1.16329954   -1.55106864
 F                  0.02763811   -1.21630569    1.33006381
 F                  0.11707580   -1.10867151   -1.33079879
 H                 -0.88385224    2.02908017    0.71876024
 H                 -0.18978474    2.24701600   -1.18940226
 H                 -1.60862496    0.70806935    1.80610757
 H                 -1.72403808    0.91079320   -1.33949958
 H                 -0.05807012    1.52508886    2.62343021
 H                 -0.28343463    1.21157304   -2.56910931
13
Title
 C                  0.05282294    0.09436170    0.79533308
 C                  0.06819749    0.08487712   -0.77317304
 C                  1.29500306    0.49685736   -0.01509070
 C                 -0.65025590    1.10716083    1.53568980
 C                 -0.60660759    1.16786708   -1.55160611
 F                  0.02860413   -1.21645270    1.32688806
 F                  0.12467204   -1.11109374   -1.32815686
 H                 -0.88943390    2.03868759    0.73439544
 H                 -0.20228336    2.26325523   -1.20027739
 H                 -1.64442481    0.73951511    1.81152556
 H                 -1.70277449    0.93759746   -1.30997518
 H                 -0.06394798    1.54101685    2.61288789
 H                 -0.28161928    1.21773103   -2.51929890
13
Title
 C                  0.05626184    0.10409075    0.79805714
 C                  0.05975307    0.08713722   -0.77965065
 C                  1.29682740    0.48865000   -0.01308111
 C                 -0.65564419    1.09648600    1.53386082
 C                 -0.60804845    1.17368989   -1.54931239
 F                  0.02973677   -1.21575234    1.32359504
 F                  0.13202572   -1.11401661   -1.32595287
 H                 -0.88723738    2.02790432    0.77299894
 H                 -0.22679810    2.25607158   -1.21351358
 H                 -1.67784635    0.77081539    1.81849940
 H                 -1.67177675    0.97450766   -1.29113272
 H                 -0.08400674    1.54516036    2.57221525
 H                 -0.27760178    1.21798314   -2.49404942
13
Title
 C                  0.05968786    0.11104756    0.79900926
 C                  0.05323889    0.09002484   -0.78372528
 C                  1.29839208    0.48105598   -0.01111802
 C                 -0.66102225    1.08993019    1.53339669
 C                 -0.60980446    1.17979987   -1.54470945
 F                  0.03088550   -1.21443946    1.32058386
 F                  0.13832803   -1.11694795   -1.32434779
 H                 -0.87944381    2.00383049    0.82205946
 H                 -0.25584262    2.23342228   -1.22562163
 H                 -1.70234101    0.79763375    1.82474472
 H                 -1.64243999    1.01338344   -1.28281692
 H                 -0.11169048    1.53939517    2.51533024
 H                 -0.27088397    1.21379988   -2.49764668
13
Title
 C                  0.06298288    0.11585784    0.79869961
 C                  0.04826398    0.09321010   -0.78600428
 C                  1.29970675    0.47401174   -0.00926189
 C                 -0.66651651    1.08612620    1.53391925
 C                 -0.61141367    1.18585833   -1.53903576
 F                  0.03203480   -1.21272749    1.31781569
 F                  0.14380488   -1.11977811   -1.32316590
 H                 -0.86876858    1.97418773    0.87349394
 H                 -0.28515318    2.20429470   -1.23532108
 H                 -1.71878209    0.82017947    1.82971552
 H                 -1.62031080    1.05125462   -1.28103799
 H                 -0.14209864    1.52774886    2.45250550
 H                 -0.26350911    1.20670815   -2.51845949
13
Title
 C                  0.06626925    0.11918279    0.79740842
 C                  0.04429184    0.09669756   -0.78697904
 C                  1.30087044    0.46705236   -0.00742494
 C                 -0.67252264    1.08386053    1.53515114
 C                 -0.61263817    1.19190627   -1.53295974
 F                  0.03324632   -1.21062606    1.31510280
 F                  0.14890958   -1.12261182   -1.32223901
 H                 -0.85649971    1.94313372    0.92474956
 H                 -0.31362129    2.17345254   -1.24217338
 H                 -1.72926034    0.83980513    1.83361614
 H                 -1.60739915    1.08876850   -1.28332523
 H                 -0.17322352    1.51261978    2.38761177
 H                 -0.25728162    1.19711303   -2.54782088
13
Title
 C                  0.06975651    0.12133273    0.79508340
 C                  0.04097480    0.10070062   -0.78677080
 C                  1.30198072    0.45956160   -0.00546556
 C                 -0.67975409    1.08217033    1.53694099
 C                 -0.61334965    1.19803529   -1.52672221
 F                  0.03463114   -1.20796223    1.31220671
 F                  0.15410232   -1.12563899   -1.32146217
 H                 -0.84321292    1.91433815    0.97451662
 H                 -0.34083551    2.14455279   -1.24510770
 H                 -1.73492345    0.85758256    1.83670049
 H                 -1.60605891    1.12800778   -1.28901200
 H                 -0.20320561    1.49579154    2.32340732
 H                 -0.25371351    1.18454532   -2.58160355
13
Title
 C                  0.06975515    0.12133175    0.79508412
 C                  0.04097603    0.10069943   -0.78677085
 C                  1.30198024    0.45956444   -0.00546572
 C                 -0.67975010    1.08217460    1.53694285
 C                 -0.61334783    1.19803485   -1.52672500
 F                  0.03463060   -1.20796340    1.31220741
 F                  0.15410123   -1.12563761   -1.32146264
 H                 -0.84321609    1.91432436    0.97451187
 H                 -0.34082922    2.14454718   -1.24511176
 H                 -1.73492301    0.85757287    1.83669893
 H                 -1.60606880    1.12799355   -1.28900618
 H                 -0.20322539    1.49577349    2.32338973
 H                 -0.25371877    1.18454922   -2.58158066
13
Title
 C                  0.07832351    0.12104073    0.78512317
 C                  0.03617552    0.11204342   -0.78091336
 C                  1.30441995    0.43919956   -0.00032362
 C                 -0.70462685    1.07407427    1.54067766
 C                 -0.61305820    1.20935998   -1.51517060
 F                  0.03879071   -1.19898173    1.30445011
 F                  0.16690668   -1.13332142   -1.32019491
 H                 -0.81855832    1.90846199    1.04338083
 H                 -0.37998853    2.13099530   -1.22201157
 H                 -1.73129972    0.88615398    1.84114944
 H                 -1.66104730    1.22345489   -1.31753148
 H                 -0.22494683    1.47889745    2.24928707
 H                 -0.26711404    1.14480947   -2.64745107
13
Title
 C                  0.08172021    0.11832339    0.77891281
 C                  0.03562782    0.11747796   -0.77588020
 C                  1.30544434    0.42918728    0.00207458
 C                 -0.71934536    1.06693240    1.54084285
 C                 -0.61298490    1.21180098   -1.51287115
 F                  0.04103881   -1.19380747    1.30069176
 F                  0.17262551   -1.13663492   -1.31988067
 H                 -0.81390009    1.94953576    1.03816032
 H                 -0.37887830    2.16237214   -1.19546767
 H                 -1.72661673    0.88893610    1.84290656
 H                 -1.70343229    1.26291924   -1.33855638
 H                 -0.19636910    1.49134330    2.27776032
 H                 -0.28568391    1.12542318   -2.65693986
13
Title
 C                  0.08408909    0.11488718    0.77307304
 C                  0.03590929    0.12197881   -0.77064737
 C                  1.30633235    0.42044108    0.00409206
 C                 -0.73245227    1.06040647    1.54045567
 C                 -0.61351804    1.21310938   -1.51234746
 F                  0.04311281   -1.18895867    1.29743190
 F                  0.17737300   -1.13921598   -1.31971299
 H                 -0.81214325    1.99750487    1.02072143
 H                 -0.36986583    2.20018824   -1.16836641
 H                 -1.72514529    0.88510709    1.84521675
 H                 -1.73904727    1.29283308   -1.36054795
 H                 -0.15995464    1.50591647    2.32276308
 H                 -0.30703616    1.10981834   -2.65205353
13
Title
 C                  0.08577139    0.11075361    0.76716798
 C                  0.03674884    0.12606742   -0.76497117
 C                  1.30725215    0.41191462    0.00598563
 C                 -0.74462542    1.05498339    1.53997613
 C                 -0.61475307    1.21435285   -1.51281998
 F                  0.04523613   -1.18398009    1.29427265
 F                  0.18180984   -1.14142604   -1.31961713
 H                 -0.81146473    2.04549841    0.99872503
 H                 -0.35638600    2.23817852   -1.14174755
 H                 -1.72808257    0.87583780    1.84866255
 H                 -1.76826568    1.31764534   -1.38468370
 H                 -0.12266534    1.51756945    2.37258410
 H                 -0.33132319    1.09627369   -2.63654485
13
Title
 C                  0.08678277    0.10574001    0.76089776
 C                  0.03812117    0.12998437   -0.75856772
 C                  1.30833826    0.40296615    0.00789413
 C                 -0.75619111    1.05107202    1.53957392
 C                 -0.61691756    1.21616797   -1.51399437
 F                  0.04757576   -1.17852967    1.29097605
 F                  0.18629269   -1.14339845   -1.31956569
 H                 -0.81137675    2.09001938    0.97530615
 H                 -0.33937034    2.27293815   -1.11636765
 H                 -1.73674129    0.86052531    1.85375213
 H                 -1.79031679    1.33889058   -1.41206865
 H                 -0.08763383    1.52351331    2.42295565
 H                 -0.35918993    1.08411829   -2.61094595
13
Title
 C                  0.08689877    0.09959604    0.75408072
 C                  0.04008875    0.13380774   -0.75117964
 C                  1.30975678    0.39310992    0.00990393
 C                 -0.76715460    1.04934955    1.53936912
 C                 -0.62041676    1.21920539   -1.51561490
 F                  0.05028915   -1.17231018    1.28737131
 F                  0.19105627   -1.14513333   -1.31954506
 H                 -0.81193088    2.12662052    0.95317127
 H                 -0.31916959    2.30018553   -1.09394968
 H                 -1.75234297    0.83768656    1.86084945
 H                 -1.80248113    1.35648469   -1.44350105
 H                 -0.05829145    1.52055932    2.47030115
 H                 -0.39085481    1.07325979   -2.57567156
13
Title
 C                  0.08564912    0.09214401    0.74675147
 C                  0.04270372    0.13744923   -0.74272155
 C                  1.31173612    0.38202958    0.01205332
 C                 -0.77717374    1.05084895    1.53953343
 C                 -0.62581168    1.22426504   -1.51709422
 F                  0.05351564   -1.16512218    1.28336680
 F                  0.19622986   -1.14649802   -1.31954252
 H                 -0.81361446    2.14796049    0.93633734
 H                 -0.29654328    2.31321951   -1.07805151
 H                 -1.77450715    0.80583487    1.86961556
 H                 -1.80011227    1.36896048   -1.47866423
 H                 -0.04019385    1.50440114    2.50894322
 H                 -0.42474058    1.06385121   -2.53491592
13
Title
 C                  0.08253504    0.08380794    0.73954344
 C                  0.04576708    0.14054858   -0.73382766
 C                  1.31444314    0.37013748    0.01424535
 C                 -0.78540269    1.05639763    1.54029913
 C                 -0.63329402    1.23185669   -1.51718883
 F                  0.05718980   -1.15728855    1.27916254
 F                  0.20160580   -1.14721821   -1.31953902
 H                 -0.81721552    2.14488539    0.93041936
 H                 -0.27412407    2.30445458   -1.07396142
 H                 -1.79803140    0.76657712    1.87786872
 H                 -1.77989322    1.37392302   -1.51370229
 H                 -0.04069058    1.47193977    2.53005773
 H                 -0.45491564    1.05584333   -2.50239357
13
Title
 C                  0.07785417    0.07602320    0.73365437
 C                  0.04865300    0.14266222   -0.72607201
 C                  1.31762730    0.35902739    0.01620864
 C                 -0.79102003    1.06491202    1.54170143
 C                 -0.64161184    1.24097466   -1.51498617
 F                  0.06081991   -1.14999066    1.27538157
 F                  0.20648949   -1.14713431   -1.31951539
 H                 -0.82289602    2.11726026    0.93752157
 H                 -0.25605103    2.27532626   -1.08329837
 H                 -1.81391513    0.72762387    1.88227858
 H                 -1.74846972    1.37118186   -1.54136001
 H                 -0.06105825    1.42812328    2.52898703
 H                 -0.47359072    1.04881964   -2.49353634
13
Title
 C                  0.07242568    0.06961864    0.72939741
 C                  0.05098425    0.14385662   -0.72015066
 C                  1.32092223    0.34950398    0.01785222
 C                 -0.79446224    1.07430204    1.54353525
 C                 -0.64929863    1.25009904   -1.51116621
 F                  0.06408013   -1.14387220    1.27231651
 F                  0.21058430   -1.14643059   -1.31946875
 H                 -0.83007398    2.07612102    0.95315323
 H                 -0.24304585    2.23649963   -1.10129294
 H                 -1.81920863    0.69439515    1.88202597
 H                 -1.71757208    1.36389077   -1.55936652
 H                 -0.09401465    1.38118784    2.51170626
 H                 -0.48055721    1.04261864   -2.50543960
13
Title
 C                  0.07242647    0.06961979    0.72939833
 C                  0.05098381    0.14385658   -0.72015165
 C                  1.32092159    0.34950598    0.01785214
 C                 -0.79446122    1.07430153    1.54353419
 C                 -0.64929746    1.25009850   -1.51116673
 F                  0.06407952   -1.14387327    1.27231690
 F                  0.21058381   -1.14643038   -1.31946885
 H                 -0.83007269    2.07611063    0.95316015
 H                 -0.24305332    2.23649444   -1.10129517
 H                 -1.81921266    0.69439881    1.88202751
 H                 -1.71756572    1.36389002   -1.55936053
 H                 -0.09401461    1.38119178    2.51170496
 H                 -0.48055532    1.04261922   -2.50543529
13
Title
 C                  0.06008092    0.06001507    0.72404917
 C                  0.05428199    0.14453526   -0.71236159
 C                  1.32784090    0.33323102    0.02067169
 C                 -0.79801942    1.09261172    1.54823972
 C                 -0.66171189    1.26674001   -1.50197446
 F                  0.06995023   -1.13409316    1.26766764
 F                  0.21741978   -1.14373766   -1.31931876
 H                 -0.84894081    1.98267085    0.99389608
 H                 -0.22349717    2.15515647   -1.14905921
 H                 -1.80491888    0.64242911    1.87010403
 H                 -1.67864821    1.34359165   -1.57462599
 H                 -0.17957349    1.28589760    2.45194432
 H                 -0.47290623    1.03373534   -2.55475820
13
Title
 C                  0.05265849    0.05631598    0.72235410
 C                  0.05543307    0.14422343   -0.70994970
 C                  1.33181727    0.32527005    0.02210441
 C                 -0.79911804    1.10093746    1.55124984
 C                 -0.66663884    1.27406442   -1.49739531
 F                  0.07294771   -1.12981483    1.26578015
 F                  0.22069622   -1.14167374   -1.31921066
 H                 -0.86231300    1.93980718    1.01303904
 H                 -0.21141425    2.12021498   -1.17612003
 H                 -1.78656071    0.62076759    1.85814281
 H                 -1.67673229    1.33129742   -1.57423634
 H                 -0.22919819    1.23605309    2.41641149
 H                 -0.46146395    1.03198712   -2.58215116
13
Title
 C                  0.04350379    0.05333842    0.72116329
 C                  0.05625760    0.14338589   -0.70858654
 C                  1.33660673    0.31652728    0.02376245
 C                 -0.80038726    1.10784354    1.55475800
 C                 -0.67095354    1.28027705   -1.49324432
 F                  0.07632582   -1.12566379    1.26410106
 F                  0.22424799   -1.13878919   -1.31906856
 H                 -0.88147665    1.91036782    1.02460943
 H                 -0.19150936    2.09730254   -1.20449754
 H                 -1.75898878    0.60038407    1.84005205
 H                 -1.69238847    1.31673283   -1.56754193
 H                 -0.28065086    1.18268038    2.38546251
 H                 -0.44465749    1.03335504   -2.60701537
13
Title
 C                  0.03229108    0.05174364    0.72058541
 C                  0.05656974    0.14186739   -0.70883322
 C                  1.34233156    0.30691702    0.02573350
 C                 -0.80252657    1.11121543    1.55786849
 C                 -0.67463453    1.28393722   -1.49047032
 F                  0.08013651   -1.12193798    1.26284391
 F                  0.22809478   -1.13481361   -1.31889237
 H                 -0.90945015    1.91301030    1.01820418
 H                 -0.15769666    2.09998359   -1.23114008
 H                 -1.72312921    0.58157760    1.81424093
 H                 -1.72885760    1.30001413   -1.55208594
 H                 -0.32101886    1.12915663    2.38053692
 H                 -0.42294142    1.03966964   -2.62202664
13
Title
 C                  0.02140044    0.05217028    0.72060644
 C                  0.05629175    0.14000588   -0.71073060
 C                  1.34774531    0.29838847    0.02765917
 C                 -0.80533694    1.11021367    1.55878704
 C                 -0.67725093    1.28417973   -1.48992691
 F                  0.08360073   -1.11953335    1.26235441
 F                  0.23145687   -1.13051650   -1.31873436
 H                 -0.94062626    1.94791900    0.99602207
 H                 -0.11806190    2.12754183   -1.25072782
 H                 -1.69177613    0.56635898    1.78655280
 H                 -1.77093891    1.28521321   -1.53062222
 H                 -0.33455397    1.08788186    2.41523248
 H                 -0.40268082    1.04983613   -2.62047346
13
Title
 C                  0.01158357    0.05417302    0.72093122
 C                  0.05566026    0.13807365   -0.71366032
 C                  1.35247694    0.29119093    0.02944937
 C                 -0.80799147    1.10703817    1.55779998
 C                 -0.67900294    1.28249121   -1.49091435
 F                  0.08658502   -1.11828526    1.26248366
 F                  0.23425162   -1.12626895   -1.31861990
 H                 -0.97044813    1.99404716    0.97127756
 H                 -0.08199588    2.16398941   -1.26572214
 H                 -1.67101964    0.55248936    1.76023374
 H                 -1.80657617    1.27337590   -1.50644575
 H                 -0.33077219    1.05828934    2.47163733
 H                 -0.38622985    1.06173760   -2.60638016
13
Title
 C                  0.00211648    0.05758727    0.72140914
 C                  0.05478272    0.13602679   -0.71749355
 C                  1.35687753    0.28457281    0.03125647
 C                 -0.81006522    1.10289180    1.55564251
 C                 -0.68012296    1.27980116   -1.49292274
 F                  0.08938037   -1.11785800    1.26311140
 F                  0.23677631   -1.12180636   -1.31855325
 H                 -0.99909255    2.04159950    0.95007187
 H                 -0.05165754    2.20210987   -1.27949466
 H                 -1.66105111    0.53705189    1.73416103
 H                 -1.83406846    1.26357749   -1.47920089
 H                 -0.32003256    1.03618344    2.53660978
 H                 -0.37262495    1.07514819   -2.58259981
13
Title
 C                 -0.00758570    0.06269671    0.72197988
 C                  0.05366964    0.13378042   -0.72241244
 C                  1.36118472    0.27802468    0.03322747
 C                 -0.81127356    1.09809849    1.55268747
 C                 -0.68062011    1.27641320   -1.49579957
 F                  0.09219800   -1.11819647    1.26428614
 F                  0.23921865   -1.11679815   -1.31855689
 H                 -1.02692664    2.08617437    0.93597431
 H                 -0.02892838    2.23868233   -1.29380915
 H                 -1.66323861    0.51806531    1.70697864
 H                 -1.85160603    1.25545166   -1.44756409
 H                 -0.30784075    1.02025870    2.60338329
 H                 -0.36134456    1.09029954   -2.54974885
13
Title
 C                 -0.01785645    0.07010905    0.72258095
 C                  0.05232332    0.13128140   -0.72873738
 C                  1.36545740    0.27124849    0.03550639
 C                 -0.81137045    1.09267206    1.54917342
 C                 -0.68034103    1.27247526   -1.49936703
 F                  0.09517389   -1.11944072    1.26618089
 F                  0.24166869   -1.11089061   -1.31869048
 H                 -1.05329913    2.12246537    0.93384589
 H                 -0.01796763    2.26978210   -1.30958644
 H                 -1.68005852    0.49472628    1.67756139
 H                 -1.85456082    1.24935321   -1.41011308
 H                 -0.29867449    1.01135741    2.66515048
 H                 -0.35232872    1.10702105   -2.50950654
13
Title
 C                 -0.02848087    0.08046117    0.72306825
 C                  0.05084985    0.12862834   -0.73664445
 C                  1.36943810    0.26426582    0.03819633
 C                 -0.81035204    1.08655233    1.54552590
 C                 -0.67902926    1.26831060   -1.50288038
 F                  0.09831569   -1.12181109    1.26901667
 F                  0.24407712   -1.10384835   -1.31907597
 H                 -1.07531451    2.14088589    0.95108224
 H                 -0.02620532    2.28817439   -1.32654745
 H                 -1.71218178    0.46954438    1.64574163
 H                 -1.83528562    1.24648426   -1.36684805
 H                 -0.29834892    1.01204465    2.70996930
 H                 -0.34527505    1.12342710   -2.47065569
13
Title
 C                 -0.02848154    0.08046195    0.72306864
 C                  0.05084973    0.12862800   -0.73664455
 C                  1.36943804    0.26426548    0.03819637
 C                 -0.81035253    1.08654948    1.54552581
 C                 -0.67902669    1.26830914   -1.50288120
 F                  0.09831595   -1.12181099    1.26901677
 F                  0.24407705   -1.10384751   -1.31907578
 H                 -1.07531200    2.14090407    0.95106942
 H                 -0.02619978    2.28818469   -1.32654010
 H                 -1.71217864    0.46954611    1.64574000
 H                 -1.83531331    1.24648708   -1.36685275
 H                 -0.29834148    1.01204639    2.70997912
 H                 -0.34528423    1.12342495   -2.47065229
13
Title
 C                 -0.04411509    0.10419637    0.72283247
 C                  0.04911320    0.12494652   -0.75221123
 C                  1.37362866    0.25334275    0.04360711
 C                 -0.80837518    1.07447973    1.54147172
 C                 -0.67356036    1.26245383   -1.50407431
 F                  0.10345416   -1.12835333    1.27609049
 F                  0.24741083   -1.08989294   -1.32084128
 H                 -1.08836586    2.10059445    1.04078468
 H                 -0.10247555    2.26689221   -1.35044112
 H                 -1.78109143    0.44592093    1.59209757
 H                 -1.74272912    1.25297652   -1.29009963
 H                 -0.33547994    1.04126406    2.70182007
 H                 -0.33389707    1.13793669   -2.46526819
13
Title
 C                 -0.04804193    0.11415041    0.72212555
 C                  0.04916593    0.12430324   -0.75789577
 C                  1.37378837    0.25003967    0.04582589
 C                 -0.80867813    1.06923790    1.54145954
 C                 -0.66979432    1.26082151   -1.50235775
 F                  0.10510440   -1.13132383    1.27931659
 F                  0.24820703   -1.08443169   -1.32203630
 H                 -1.08272890    2.06108917    1.09220589
 H                 -0.14994353    2.24120309   -1.35428677
 H                 -1.80158575    0.45044959    1.57480296
 H                 -1.69796287    1.25918826   -1.26352784
 H                 -0.36391988    1.06069851    2.66345566
 H                 -0.33102353    1.13632045   -2.49265471
13
Title
 C                 -0.05030478    0.12310034    0.72110786
 C                  0.04973546    0.12424343   -0.76259415
 C                  1.37311169    0.24757797    0.04788810
 C                 -0.80984310    1.06387613    1.54238603
 C                 -0.66507015    1.25928474   -1.50036917
 F                  0.10639961   -1.13406696    1.28239498
 F                  0.24865422   -1.07957703   -1.32342861
 H                 -1.07344330    2.01968678    1.14258514
 H                 -0.19729286    2.21425428   -1.35372226
 H                 -1.81432932    0.46210605    1.56157437
 H                 -1.66205343    1.26599109   -1.24081680
 H                 -0.39529125    1.08092083    2.61392209
 H                 -0.33175947    1.13178317   -2.52653479
13
Title
 C                 -0.05120885    0.13153720    0.71973759
 C                  0.05086638    0.12473512   -0.76663064
 C                  1.37165522    0.24569731    0.04995113
 C                 -0.81194320    1.05764920    1.54410633
 C                 -0.65900950    1.25726928   -1.49863560
 F                  0.10746781   -1.13670712    1.28550195
 F                  0.24882392   -1.07497943   -1.32510870
 H                 -1.06224314    1.98139337    1.19112296
 H                 -0.24343475    2.19017541   -1.34849755
 H                 -1.82083047    0.48010171    1.55128028
 H                 -1.63707948    1.27313480   -1.21928124
 H                 -0.42903299    1.10206213    2.55674801
 H                 -0.33740122    1.12519795   -2.56257385
13
Title
 C                 -0.05066505    0.13987251    0.71788019
 C                  0.05277069    0.12590175   -0.77017197
 C                  1.36924144    0.24430971    0.05218270
 C                 -0.81534310    1.04939777    1.54644443
 C                 -0.65107283    1.25397641   -1.49763388
 F                  0.10837369   -1.13936533    1.28884355
 F                  0.24870241   -1.07033810   -1.32726030
 H                 -1.05064415    1.95353680    1.23640471
 H                 -0.28711580    2.17475549   -1.33692331
 H                 -1.82154606    0.50523288    1.54359115
 H                 -1.62572035    1.28043981   -1.19685937
 H                 -0.46414437    1.12480445    2.49641396
 H                 -0.35006466    1.11675243   -2.59831709
13
Title
 C                 -0.04815128    0.14821602    0.71533691
 C                  0.05587293    0.12803650   -0.77312674
 C                  1.36547730    0.24352770    0.05474679
 C                 -0.82086485    1.03744397    1.54865984
 C                 -0.64073666    1.24822924   -1.49806583
 F                  0.10910947   -1.14208153    1.29259784
 F                  0.24818624   -1.06546830   -1.33016575
 H                 -1.04075436    1.94967321    1.27395338
 H                 -0.32476632    2.17807344   -1.31566483
 H                 -1.81655344    0.53876443    1.53920368
 H                 -1.63171170    1.28716597   -1.17277587
 H                 -0.49572477    1.15000685    2.44704055
 H                 -0.37323901    1.10655124   -2.62974933
13
Title
 C                 -0.04347955    0.15536514    0.71233743
 C                  0.06019853    0.13110930   -0.77494594
 C                  1.36052773    0.24361330    0.05743906
 C                 -0.82870948    1.02232385    1.54895972
 C                 -0.62936550    1.24006460   -1.50040671
 F                  0.10955760   -1.14447278    1.29637701
 F                  0.24723608   -1.06091118   -1.33370706
 H                 -1.03458878    1.97938398    1.29516214
 H                 -0.34891312    2.20584946   -1.28533890
 H                 -1.80919460    0.57551033    1.53947495
 H                 -1.65273355    1.29103776   -1.15151892
 H                 -0.51155530    1.17570291    2.43723032
 H                 -0.40648632    1.09644035   -2.64786544
13
Title
 C                 -0.03760129    0.16032879    0.70947738
 C                  0.06507009    0.13452026   -0.77552006
 C                  1.35529254    0.24446987    0.05988592
 C                 -0.83743923    1.00756489    1.54706892
 C                 -0.61928040    1.23160413   -1.50389068
 F                  0.10970805   -1.14620061    1.29962519
 F                  0.24603175   -1.05725958   -1.33734867
 H                 -1.03029157    2.02596162    1.30091204
 H                 -0.35975956    2.24409956   -1.25346874
 H                 -1.80613049    0.60659598    1.54357753
 H                 -1.67650600    1.29084791   -1.13805712
 H                 -0.50978293    1.19821382    2.46737891
 H                 -0.44293410    1.08849646   -2.65002986
13
Title
 C                 -0.03084453    0.16362115    0.70682692
 C                  0.07043973    0.13813420   -0.77521730
 C                  1.34987475    0.24592786    0.06218221
 C                 -0.84642084    0.99427466    1.54417259
 C                 -0.61048496    1.22368525   -1.50790630
 F                  0.10965591   -1.14742428    1.30249133
 F                  0.24462089   -1.05423629   -1.34112223
 H                 -1.02493994    2.07440064    1.29800181
 H                 -0.36323252    2.28148026   -1.22289208
 H                 -1.81122090    0.63109247    1.55023880
 H                 -1.69677547    1.28705552   -1.13191361
 H                 -0.49847758    1.21678746    2.51730681
 H                 -0.48084117    1.08241569   -2.64041150
13
Title
 C                 -0.02295341    0.16560508    0.70433305
 C                  0.07665987    0.14208781   -0.77419554
 C                  1.34401264    0.24803878    0.06451264
 C                 -0.85567714    0.98249067    1.54113446
 C                 -0.60254499    1.21638864   -1.51226645
 F                  0.10943835   -1.14827125    1.30520854
 F                  0.24292539   -1.05153808   -1.34529573
 H                 -1.01673745    2.11881307    1.28962599
 H                 -0.36227775    2.31331605   -1.19386170
 H                 -1.82741579    0.64983018    1.55928311
 H                 -1.71134959    1.27953647   -1.13269319
 H                 -0.48286800    1.23058663    2.57456990
 H                 -0.52132388    1.07761009   -2.62127137
13
Title
 C                 -0.02295112    0.16560560    0.70433233
 C                  0.07666119    0.14208859   -0.77419521
 C                  1.34401113    0.24803905    0.06451288
 C                 -0.85567683    0.98248974    1.54113649
 C                 -0.60254355    1.21638731   -1.51226700
 F                  0.10943843   -1.14827124    1.30520934
 F                  0.24292441   -1.05153772   -1.34529663
 H                 -1.01673327    2.11881654    1.28962553
 H                 -0.36227819    2.31331782   -1.19385643
 H                 -1.82743175    0.64983285    1.55928498
 H                 -1.71135554    1.27953495   -1.13269292
 H                 -0.48287537    1.23058391    2.57455002
 H                 -0.52132723    1.07760751   -2.62127244
13
Title
 C                 -0.00249891    0.16514702    0.70044753
 C                  0.09344071    0.15147263   -0.77000479
 C                  1.33020425    0.25509662    0.06976206
 C                 -0.87557258    0.96521613    1.53725276
 C                 -0.58940442    1.20490713   -1.52059485
 F                  0.10846151   -1.14873688    1.31061282
 F                  0.23819297   -1.04662430   -1.35596849
 H                 -0.98579815    2.17347089    1.26045742
 H                 -0.35013413    2.34042137   -1.14573166
 H                 -1.90173135    0.66999454    1.58567548
 H                 -1.71148303    1.24962997   -1.15956304
 H                 -0.45167786    1.23418611    2.67740603
 H                 -0.61203488    1.07020514   -2.56403074
13
Title
 C                  0.00954056    0.16202485    0.70010107
 C                  0.10427863    0.15660004   -0.76712551
 C                  1.32277209    0.26037196    0.07264162
 C                 -0.88622500    0.96173861    1.53777103
 C                 -0.58531106    1.20227462   -1.52260427
 F                  0.10769497   -1.14813927    1.31317354
 F                  0.23507703   -1.04446934   -1.36262770
 H                 -0.96190374    2.16773772    1.24227225
 H                 -0.33981129    2.32262940   -1.13376699
 H                 -1.95209028    0.67169993    1.60194471
 H                 -1.69053668    1.22619485   -1.18680844
 H                 -0.44345878    1.21748351    2.70253470
 H                 -0.65767656    1.06633678   -2.54139188
13
Title
 C                  0.02073760    0.15725399    0.70154052
 C                  0.11544336    0.16117028   -0.76448845
 C                  1.31631251    0.26626644    0.07531575
 C                 -0.89647043    0.96230402    1.54017586
 C                 -0.58343514    1.20236075   -1.52194356
 F                  0.10685538   -1.14702081    1.31532478
 F                  0.23183236   -1.04271314   -1.36941007
 H                 -0.93618177    2.13670410    1.22566164
 H                 -0.32857808    2.28431151   -1.13383933
 H                 -1.99392483    0.67008595    1.61677991
 H                 -1.65993105    1.20038344   -1.21726109
 H                 -0.44407725    1.18929473    2.70038383
 H                 -0.69548257    1.06155898   -2.53651919
13
Title
 C                  0.03005104    0.15164073    0.70457422
 C                  0.12593470    0.16483359   -0.76253319
 C                  1.31133964    0.27219875    0.07761339
 C                 -0.90577056    0.96557593    1.54376548
 C                 -0.58311239    1.20427051   -1.51936186
 F                  0.10603554   -1.14560766    1.31702094
 F                  0.22875166   -1.04133914   -1.37576582
 H                 -0.91222775    2.09022331    1.21213762
 H                 -0.31756366    2.23638496   -1.14305780
 H                 -2.02034846    0.66742657    1.62837864
 H                 -1.62921687    1.17533566   -1.24470673
 H                 -0.45203801    1.15507830    2.67700912
 H                 -0.72296099    1.05623523   -2.54695891
13
Title
 C                  0.03769550    0.14552981    0.70891542
 C                  0.13579800    0.16773619   -0.76128466
 C                  1.30763007    0.27811412    0.07962217
 C                 -0.91433684    0.97027812    1.54802470
 C                 -0.58359179    1.20700093   -1.51592599
 F                  0.10524341   -1.14402075    1.31840708
 F                  0.22582596   -1.04020399   -1.38176628
 H                 -0.89075724    2.03670825    1.20080405
 H                 -0.30630323    2.18709863   -1.15759332
 H                 -2.03305283    0.66474287    1.63693155
 H                 -1.60419296    1.15143958   -1.26708556
 H                 -0.46505015    1.11773907    2.63996690
 H                 -0.74150209    1.05091129   -2.56533598
13
Title
 C                  0.04410498    0.13887683    0.71454000
 C                  0.14543449    0.17007498   -0.76069825
 C                  1.30490824    0.28420981    0.08147661
 C                 -0.92259007    0.97567211    1.55275930
 C                 -0.58448824    1.20986396   -1.51231383
 F                  0.10445231   -1.14227097    1.31962385
 F                  0.22293779   -1.03918522   -1.38768740
 H                 -0.87131167    1.98124222    1.18997318
 H                 -0.29339488    2.14177293   -1.17490127
 H                 -2.03451131    0.66231172    1.64292283
 H                 -1.58791839    1.12789541   -1.28411651
 H                 -0.48171295    1.07776121    2.59366021
 H                 -0.75235661    1.04593957   -2.58658654
13
Title
 C                  0.04957699    0.13143889    0.72168681
 C                  0.15529853    0.17196554   -0.76080772
 C                  1.30304365    0.29077856    0.08330037
 C                 -0.93099258    0.98121596    1.55788634
 C                 -0.58571677    1.21225644   -1.50896647
 F                  0.10362640   -1.14031338    1.32078010
 F                  0.21994824   -1.03819182   -1.39384375
 H                 -0.85319467    1.92865490    1.17728994
 H                 -0.27657139    2.10600238   -1.19310347
 H                 -2.02589409    0.66014579    1.64649788
 H                 -1.58286089    1.10368539   -1.29559529
 H                 -0.50088189    1.03458156    2.54136342
 H                 -0.75560494    1.04156614   -2.60765491
13
Title
 C                  0.05419911    0.12288951    0.73078599
 C                  0.16579727    0.17342034   -0.76176591
 C                  1.30207705    0.29814656    0.08520564
 C                 -0.94004162    0.98622660    1.56316772
 C                 -0.58745200    1.21344413   -1.50630012
 F                  0.10273009   -1.13808752    1.32196786
 F                  0.21672578   -1.03715103   -1.40054425
 H                 -0.83564623    1.88656086    1.15920281
 H                 -0.25263335    2.08767231   -1.21032847
 H                 -2.00753818    0.65807419    1.64730529
 H                 -1.59146767    1.07811162   -1.30084549
 H                 -0.52021163    0.98748954    2.48894932
 H                 -0.74999430    1.03809055   -2.62581736
13
Title
 C                  0.05774974    0.11325225    0.74194616
 C                  0.17685602    0.17433056   -0.76376007
 C                  1.30217969    0.30634555    0.08723691
 C                 -0.94991566    0.98972822    1.56773053
 C                 -0.59001782    1.21268623   -1.50476598
 F                  0.10176664   -1.13564040    1.32323927
 F                  0.21328072   -1.03603684   -1.40782074
 H                 -0.81838427    1.86623411    1.13216235
 H                 -0.21966263    2.09477504   -1.22470293
 H                 -1.98160625    0.65557239    1.64462323
 H                 -1.61399921    1.05225612   -1.29904566
 H                 -0.53397334    0.93768461    2.45003149
 H                 -0.73381585    1.03596128   -2.63732075
13
Title
 C                  0.05992871    0.10340272    0.75416474
 C                  0.18755626    0.17460233   -0.76668543
 C                  1.30334921    0.31473012    0.08930251
 C                 -0.95983644    0.99123993    1.57025742
 C                 -0.59345320    1.21010682   -1.50446107
 F                  0.10081497   -1.13324279    1.32456450
 F                  0.20989183   -1.03491056   -1.41513675
 H                 -0.80246269    1.87237094    1.09791121
 H                 -0.18199142    2.12430464   -1.23598782
 H                 -1.95539037    0.65164871    1.63838207
 H                 -1.64416971    1.02969432   -1.29119176
 H                 -0.53564848    0.88957295    2.43975977
 H                 -0.70820151    1.03538350   -2.63915921
13
Title
 C                  0.05992891    0.10340172    0.75416571
 C                  0.18755712    0.17460249   -0.76668522
 C                  1.30334951    0.31473083    0.08930255
 C                 -0.95983885    0.99124139    1.57025523
 C                 -0.59345343    1.21010815   -1.50446015
 F                  0.10081495   -1.13324218    1.32456464
 F                  0.20989137   -1.03491032   -1.41513731
 H                 -0.80245580    1.87235951    1.09790955
 H                 -0.18199525    2.12428153   -1.23599705
 H                 -1.95538989    0.65165055    1.63838335
 H                 -1.64416155    1.02969385   -1.29119444
 H                 -0.53563304    0.88955939    2.43978456
 H                 -0.70820432    1.03538259   -2.63916331
13
Title
 C                  0.06086178    0.08517672    0.77875825
 C                  0.20650146    0.17362302   -0.77432879
 C                  1.30788179    0.33075084    0.09348198
 C                 -0.97632025    0.99115953    1.56884521
 C                 -0.60201560    1.20301891   -1.50577254
 F                  0.09907929   -1.12923404    1.32742264
 F                  0.20373573   -1.03271821   -1.42899207
 H                 -0.77885167    1.92757944    1.03034372
 H                 -0.11617072    2.20223215   -1.25754022
 H                 -1.92836503    0.63510759    1.61795185
 H                 -1.69935738    1.00103685   -1.26690530
 H                 -0.50887328    0.80628882    2.49207857
 H                 -0.63991392    1.03710420   -2.61806425
13
Title
 C                  0.06004509    0.07657911    0.79144079
 C                  0.21543729    0.17252677   -0.77903216
 C                  1.31103860    0.33887303    0.09582693
 C                 -0.98204496    0.99078875    1.56591293
 C                 -0.60708786    1.19946761   -1.50664750
 F                  0.09823394   -1.12764418    1.32915468
 F                  0.20075165   -1.03156123   -1.43605897
 H                 -0.77230514    1.96114127    1.00373602
 H                 -0.09280345    2.23712181   -1.27123640
 H                 -1.93317861    0.62043978    1.60383426
 H                 -1.71873987    0.99482038   -1.25290638
 H                 -0.48975967    0.77103014    2.53589317
 H                 -0.59826023    1.03842831   -2.59848496
13
Title
 C                  0.05843090    0.06825627    0.80475162
 C                  0.22444247    0.17102745   -0.78446164
 C                  1.31481900    0.34745715    0.09853551
 C                 -0.98558968    0.99049404    1.56193614
 C                 -0.61279670    1.19623246   -1.50724285
 F                  0.09736034   -1.12641537    1.33128315
 F                  0.19768226   -1.03028973   -1.44363523
 H                 -0.77053695    1.99241236    0.98560246
 H                 -0.07846244    2.26404241   -1.28831922
 H                 -1.95150979    0.60080308    1.58640670
 H                 -1.72982697    0.99466228   -1.23860112
 H                 -0.47245184    0.74134837    2.58184970
 H                 -0.55076558    1.03935075   -2.57505969
13
Title
 C                  0.05599387    0.06052381    0.81867527
 C                  0.23360929    0.16911548   -0.79065061
 C                  1.31921906    0.35663324    0.10174229
 C                 -0.98660879    0.99021583    1.55711807
 C                 -0.61913928    1.19359718   -1.50710074
 F                  0.09644268   -1.12574827    1.33398802
 F                  0.19448664   -1.02886005   -1.45193004
 H                 -0.77508213    2.01674092    0.97973111
 H                 -0.07634215    2.27853463   -1.30925506
 H                 -1.98111111    0.57731678    1.56510390
 H                 -1.72975213    1.00179658   -1.22512703
 H                 -0.46136908    0.71998138    2.62325186
 H                 -0.49722465    1.03898983   -2.55105271
13
Title
 C                  0.05282769    0.05413033    0.83259062
 C                  0.24267903    0.16687093   -0.79734010
 C                  1.32403038    0.36617498    0.10547159
 C                 -0.98505791    0.98968920    1.55178203
 C                 -0.62578519    1.19193143   -1.50570592
 F                  0.09549697   -1.12593730    1.33739430
 F                  0.19124736   -1.02727490   -1.46086756
 H                 -0.78717963    2.02887788    0.98993393
 H                 -0.08968157    2.27600357   -1.33319176
 H                 -2.01483052    0.55365846    1.54031747
 H                 -1.71646448    1.01702069   -1.21434670
 H                 -0.46113551    0.71062470    2.65249537
 H                 -0.43961321    1.03620031   -2.53180124
13
Title
 C                  0.04931073    0.04995624    0.84520899
 C                  0.25100435    0.16453955   -0.80384388
 C                  1.32873952    0.37536665    0.10949853
 C                 -0.98154989    0.98857439    1.54651143
 C                 -0.63191070    1.19145234   -1.50296372
 F                  0.09458254   -1.12716488    1.34139471
 F                  0.18819977   -1.02562485   -1.46989383
 H                 -0.80598515    2.02604942    1.01631632
 H                 -0.11815044    2.25584017   -1.35718616
 H                 -2.04224093    0.53511819    1.51431448
 H                 -1.69251968    1.03872358   -1.20800039
 H                 -0.47406819    0.71529572    2.66375723
 H                 -0.38341027    1.03038897   -2.52170072
13
Title
 C                  0.04588924    0.04821927    0.85565474
 C                  0.25815580    0.16237053   -0.80956102
 C                  1.33290033    0.38362327    0.11353122
 C                 -0.97708498    0.98666767    1.54180280
 C                 -0.63672323    1.19192605   -1.49942921
 F                  0.09374526   -1.12932133    1.34573847
 F                  0.18551969   -1.02400672   -1.47846992
 H                 -0.82867467    2.01109754    1.05399912
 H                 -0.15673751    2.22370362   -1.37814955
 H                 -2.05705616    0.52453192    1.48957820
 H                 -1.66521103    1.06332761   -1.20601227
 H                 -0.49832865    0.73203806    2.65737895
 H                 -0.33387596    1.02212562   -2.51984968
13
Title
 C                  0.04277156    0.04855646    0.86399466
 C                  0.26423117    0.16044808   -0.81437125
 C                  1.33642165    0.39093710    0.11748316
 C                 -0.97233708    0.98384094    1.53777519
 C                 -0.63990967    1.19285365   -1.49574023
 F                  0.09297692   -1.13221357    1.35031895
 F                  0.18319172   -1.02242971   -1.48655302
 H                 -0.85299323    1.98944262    1.09785946
 H                 -0.20019948    2.18694508   -1.39477144
 H                 -2.05896301    0.52150975    1.46687942
 H                 -1.64141479    1.08818330   -1.20697343
 H                 -0.53100198    0.75766842    2.63729306
 H                 -0.29268013    1.01227161   -2.52236540
13
Title
 C                  0.04000509    0.05062062    0.87060641
 C                  0.26950616    0.15876215   -0.81837616
 C                  1.33937934    0.39756151    0.12142541
 C                 -0.96758860    0.97986287    1.53434425
 C                 -0.64140762    1.19367994   -1.49229867
 F                  0.09224372   -1.13575603    1.35519786
 F                  0.18112372   -1.02084414   -1.49438680
 H                 -0.87795576    1.96623721    1.14478991
 H                 -0.24493763    2.15225112   -1.40666031
 H                 -2.04933613    0.52490146    1.44587849
 H                 -1.62589565    1.11210937   -1.20955193
 H                 -0.57044136    0.79024296    2.60708552
 H                 -0.25966951    1.00131646   -2.52602339
13
Title
 C                  0.03763158    0.05426928    0.87574635
 C                  0.27419209    0.15730007   -0.82165001
 C                  1.34183607    0.40373300    0.12547410
 C                 -0.96297244    0.97433908    1.53134918
 C                 -0.64119277    1.19374246   -1.48935762
 F                  0.09151012   -1.13996514    1.36051497
 F                  0.17923719   -1.01918238   -1.50225707
 H                 -0.90319671    1.94677906    1.19270764
 H                 -0.28787707    2.12708488   -1.41327371
 H                 -2.02915532    0.53388783    1.42602471
 H                 -1.62219118    1.13450879   -1.21300006
 H                 -0.61587051    0.82883884    2.57009778
 H                 -0.23486106    0.98948724   -2.52869167
13
Title
 C                  0.03763158    0.05426900    0.87574575
 C                  0.27419174    0.15730036   -0.82164957
 C                  1.34183575    0.40373253    0.12547399
 C                 -0.96297265    0.97433939    1.53135097
 C                 -0.64119181    1.19374296   -1.48935806
 F                  0.09151018   -1.13996486    1.36051438
 F                  0.17923770   -1.01918234   -1.50225640
 H                 -0.90319409    1.94677535    1.19270525
 H                 -0.28787302    2.12707937   -1.41327337
 H                 -2.02915983    0.53388681    1.42602772
 H                 -1.62220040    1.13450800   -1.21299723
 H                 -0.61586999    0.82883944    2.57007952
 H                 -0.23486634    0.98948757   -2.52869195
13
Title
 C                  0.03470138    0.06595722    0.88154907
 C                  0.28185712    0.15520632   -0.82567259
 C                  1.34507892    0.41486362    0.13404723
 C                 -0.95489107    0.95739210    1.52530971
 C                 -0.63588610    1.18870094   -1.48579049
 F                  0.08997027   -1.15027371    1.37269423
 F                  0.17597270   -1.01545794   -1.51851948
 H                 -0.95212679    1.94314159    1.28053601
 H                 -0.35405412    2.13894609   -1.40701609
 H                 -1.96428400    0.56424237    1.38891410
 H                 -1.65576417    1.17085942   -1.22303058
 H                 -0.71651090    0.91750221    2.50289773
 H                 -0.21424358    0.96505828   -2.52530260
13
Title
 C                  0.03460083    0.07328967    0.88207139
 C                  0.28458868    0.15468646   -0.82613519
 C                  1.34569887    0.41951718    0.13836089
 C                 -0.95177105    0.94674405    1.52116188
 C                 -0.63147481    1.18346651   -1.48526677
 F                  0.08918539   -1.15591438    1.37922866
 F                  0.17469111   -1.01342954   -1.52655378
 H                 -0.97360887    1.96374767    1.31443155
 H                 -0.37352070    2.17862505   -1.39416425
 H                 -1.92973456    0.58053488    1.37162328
 H                 -1.68610081    1.18214877   -1.23128073
 H                 -0.76339443    0.96105810    2.49405032
 H                 -0.22005209    0.95431467   -2.51830901
13
Title
 C                  0.03560047    0.08104378    0.88116491
 C                  0.28653215    0.15450851   -0.82552714
 C                  1.34564769    0.42347647    0.14259331
 C                 -0.94905218    0.93586437    1.51585132
 C                 -0.62648685    1.17748465   -1.48531174
 F                  0.08840475   -1.16157678    1.38585090
 F                  0.17367327   -1.01130564   -1.53435739
 H                 -0.99213901    1.99351927    1.34067806
 H                 -0.38631843    2.22875732   -1.37671535
 H                 -1.90274689    0.59349166    1.35421348
 H                 -1.71701624    1.18805432   -1.24286102
 H                 -0.80497240    1.00128253    2.50911076
 H                 -0.23551326    0.94544458   -2.50887879
13
Title
 C                  0.03783847    0.08906041    0.87896006
 C                  0.28773083    0.15462909   -0.82384496
 C                  1.34494867    0.42682999    0.14682278
 C                 -0.94633269    0.92547499    1.50966022
 C                 -0.62119249    1.17157588   -1.48563116
 F                  0.08761672   -1.16724710    1.39263605
 F                  0.17290342   -1.00902380   -1.54208083
 H                 -1.00753164    2.02615648    1.36021662
 H                 -0.39518747    2.27947526   -1.35598733
 H                 -1.88870216    0.60094166    1.33510475
 H                 -1.74377491    1.18851999   -1.25847577
 H                 -0.84259791    1.03803478    2.54429114
 H                 -0.25956087    0.93853857   -2.49853138
13
Title
 C                  0.04159984    0.09732073    0.87542861
 C                  0.28816563    0.15502599   -0.82097309
 C                  1.34355940    0.42965206    0.15118888
 C                 -0.94335579    0.91614873    1.50318783
 C                 -0.61576723    1.16634012   -1.48592768
 F                  0.08680123   -1.17300173    1.39977634
 F                  0.17238399   -1.00646704   -1.54997573
 H                 -1.01938116    2.05628039    1.37351175
 H                 -0.40185536    2.32355531   -1.33270055
 H                 -1.89158118    0.60136132    1.31257409
 H                 -1.76268981    1.18308133   -1.27891425
 H                 -0.87824799    1.07080200    2.59221806
 H                 -0.29189955    0.93357464   -2.48938249
13
Title
 C                  0.04733835    0.10572673    0.87042026
 C                  0.28769946    0.15569903   -0.81669121
 C                  1.34137343    0.43191801    0.15580985
 C                 -0.94031165    0.90859179    1.49723281
 C                 -0.61044958    1.16240147   -1.48583564
 F                  0.08594636   -1.17886924    1.40745009
 F                  0.17216292   -1.00348969   -1.55824639
 H                 -1.02660740    2.07824843    1.37995053
 H                 -0.40716313    2.35399559   -1.30754817
 H                 -1.91288262    0.59398071    1.28549120
 H                 -1.76961875    1.17063659   -1.30483410
 H                 -0.91295607    1.09744581    2.64380863
 H                 -0.33245581    0.93062333   -2.48487088
13
Title
 C                  0.05544690    0.11383868    0.86389665
 C                  0.28611564    0.15663485   -0.81086589
 C                  1.33832519    0.43347514    0.16066001
 C                 -0.93811903    0.90375798    1.49275663
 C                 -0.60566974    1.16054772   -1.48492549
 F                  0.08507322   -1.18466489    1.41561756
 F                  0.17233264   -0.99998903   -1.56684226
 H                 -1.02746631    2.08535188    1.37802892
 H                 -0.41133961    2.36260979   -1.28214934
 H                 -1.94825777    0.57978469    1.25471110
 H                 -1.76019230    1.15006545   -1.33559926
 H                 -0.94583739    1.11383811    2.68780759
 H                 -0.37974431    0.92989973   -2.48970172
13
Title
 C                  0.06555589    0.12075461    0.85641098
 C                  0.28336096    0.15773939   -0.80391008
 C                  1.33464243    0.43413923    0.16540361
 C                 -0.93813918    0.90238241    1.49056053
 C                 -0.60194413    1.16132864   -1.48304192
 F                  0.08426136   -1.18986644    1.42374077
 F                  0.17295497   -0.99608089   -1.57519322
 H                 -1.02089449    2.07301879    1.36697584
 H                 -0.41421568    2.34416006   -1.25962675
 H                 -1.98536784    0.56261417    1.22441098
 H                 -1.73414314    1.12226853   -1.36738949
 H                 -0.97376684    1.11583304    2.71268784
 H                 -0.42871357    0.93171213   -2.50611873
13
Title
 C                  0.07641108    0.12579856    0.84899256
 C                  0.27974818    0.15886076   -0.79674322
 C                  1.33083422    0.43394306    0.16960919
 C                 -0.94091820    0.90403824    1.49059389
 C                 -0.59934428    1.16431819   -1.48064177
 F                  0.08359472   -1.19400615    1.43112624
 F                  0.17396292   -0.99207012   -1.58260424
 H                 -1.00834008    2.04451076    1.34858806
 H                 -0.41566151    2.30347559   -1.24238964
 H                 -2.01194811    0.54708764    1.19924992
 H                 -1.69898779    1.09067604   -1.39496382
 H                 -0.99421690    1.10369405    2.71455174
 H                 -0.47313831    0.93620769   -2.52967005
13
Title
 C                  0.08711591    0.12907790    0.84222687
 C                  0.27560715    0.15992228   -0.78992614
 C                  1.32722400    0.43309297    0.17317509
 C                 -0.94600584    0.90755353    1.49218283
 C                 -0.59742162    1.16854606   -1.47832331
 F                  0.08308615   -1.19709980    1.43763716
 F                  0.17525133   -0.98809444   -1.58897135
 H                 -0.99221688    2.00747344    1.32519944
 H                 -0.41570975    2.25066798   -1.22995900
 H                 -2.02450340    0.53515568    1.18035964
 H                 -1.66368916    1.05765531   -1.41605604
 H                 -1.00763621    1.08093871    2.69754739
 H                 -0.51072087    0.94337329   -2.55403147
13
Title
 C                  0.08711428    0.12907720    0.84222783
 C                  0.27560766    0.15992229   -0.78992696
 C                  1.32722427    0.43309330    0.17317498
 C                 -0.94600486    0.90755407    1.49218213
 C                 -0.59742205    1.16854709   -1.47832334
 F                  0.08308617   -1.19709920    1.43763603
 F                  0.17525151   -0.98809473   -1.58897046
 H                 -0.99221900    2.00746434    1.32520473
 H                 -0.41571143    2.25065226   -1.22996801
 H                 -2.02451089    0.53515321    1.18036159
 H                 -1.66368740    1.05766219   -1.41605279
 H                 -1.00763173    1.08093905    2.69755173
 H                 -0.51071602    0.94337306   -2.55402449
13
Title
 C                  0.10753690    0.13164238    0.83087476
 C                  0.26598866    0.16189683   -0.77749847
 C                  1.32077787    0.42988851    0.17881899
 C                 -0.96146165    0.91663726    1.49795514
 C                 -0.59388553    1.17765974   -1.47530151
 F                  0.08245896   -1.20096430    1.44902789
 F                  0.17859233   -0.97988985   -1.59962265
 H                 -0.95394368    1.93208146    1.26493117
 H                 -0.41026753    2.14158393   -1.21120770
 H                 -2.01240972    0.52182681    1.15763254
 H                 -1.61295240    0.98667108   -1.43915014
 H                 -1.01872842    1.01220421    2.62471533
 H                 -0.56727694    0.96651812   -2.59251739
13
Title
 C                  0.11737011    0.13118134    0.82630007
 C                  0.26034443    0.16285343   -0.77177138
 C                  1.31794670    0.42750514    0.18103210
 C                 -0.97163211    0.92097349    1.50139687
 C                 -0.59189946    1.18103897   -1.47518887
 F                  0.08232670   -1.20195516    1.45439951
 F                  0.18074399   -0.97534354   -1.60435658
 H                 -0.93219188    1.90438971    1.22569531
 H                 -0.40259956    2.10277292   -1.19920142
 H                 -1.98979160    0.51989966    1.15209569
 H                 -1.60324096    0.94657051   -1.44117861
 H                 -1.01775059    0.96725279    2.57610913
 H                 -0.58678838    0.98358781   -2.60353152
13
Title
 C                  0.12666371    0.12949041    0.82274088
 C                  0.25414315    0.16377942   -0.76653146
 C                  1.31552530    0.42454432    0.18275887
 C                 -0.98313118    0.92442706    1.50434277
 C                 -0.58995318    1.18239813   -1.47646910
 F                  0.08233491   -1.20230309    1.45964971
 F                  0.18327850   -0.97039134   -1.60874350
 H                 -0.90902166    1.89057205    1.17931564
 H                 -0.38984766    2.08875181   -1.18113205
 H                 -1.95832939    0.52062826    1.14949525
 H                 -1.60552542    0.90352412   -1.43614467
 H                 -1.01259909    0.91641352    2.52887469
 H                 -0.59921758    1.00484680   -2.60709906
13
Title
 C                  0.13481096    0.12658070    0.82053527
 C                  0.24768025    0.16462192   -0.76211669
 C                  1.31373166    0.42108251    0.18385541
 C                 -0.99505904    0.92678509    1.50566829
 C                 -0.58846193    1.18133640   -1.47916009
 F                  0.08249814   -1.20198394    1.46462671
 F                  0.18613676   -0.96516692   -1.61262936
 H                 -0.88571914    1.89198985    1.12855174
 H                 -0.37273748    2.10331185   -1.15624980
 H                 -1.92338637    0.52264257    1.14829177
 H                 -1.61715140    0.86056782   -1.42416709
 H                 -1.00359532    0.86266798    2.49597129
 H                 -0.60334044    1.02945329   -2.60275913
13
Title
 C                  0.14145355    0.12254829    0.81980746
 C                  0.24121506    0.16534608   -0.75870512
 C                  1.31268584    0.41720013    0.18425720
 C                 -1.00647474    0.92847018    1.50453386
 C                 -0.58772968    1.17845623   -1.48280163
 F                  0.08281645   -1.20103618    1.46926394
 F                  0.18926166   -0.95977606   -1.61595598
 H                 -0.86371302    1.90412713    1.07786426
 H                 -0.35424118    2.13805091   -1.12723268
 H                 -1.89206970    0.52360639    1.14599735
 H                 -1.63307707    0.82087023   -1.40632639
 H                 -0.99107519    0.80809643    2.48664494
 H                 -0.59911562    1.05624103   -2.59188736
13
Title
 C                  0.14654342    0.11739385    0.82055419
 C                  0.23479952    0.16594941   -0.75630031
 C                  1.31242692    0.41285788    0.18394289
 C                 -1.01677918    0.93016106    1.50079308
 C                 -0.58790554    1.17467310   -1.48677425
 F                  0.08329439   -1.19948034    1.47364886
 F                  0.19268821   -0.95416273   -1.61878629
 H                 -0.84404866    1.92088032    1.03093576
 H                 -0.33759195    2.18099916   -1.09767902
 H                 -1.87087995    0.52084850    1.13978500
 H                 -1.64886037    0.78625422   -1.38365914
 H                 -0.97496616    0.75299589    2.50118946
 H                 -0.58689342    1.08467269   -2.57675783
13
Title
 C                  0.15005325    0.11094309    0.82284612
 C                  0.22837108    0.16643945   -0.75490065
 C                  1.31302052    0.40788949    0.18284199
 C                 -1.02556556    0.93239457    1.49476301
 C                 -0.58916053    1.17069187   -1.49045396
 F                  0.08395724   -1.19725532    1.47792928
 F                  0.19654056   -0.94815093   -1.62119871
 H                 -0.82770959    1.93730790    0.99067856
 H                 -0.32543766    2.22271448   -1.07053459
 H                 -1.86528931    0.51182294    1.12696952
 H                 -1.66117112    0.75803544   -1.35677249
 H                 -0.95509619    0.69764359    2.53312930
 H                 -0.56640753    1.11479568   -2.56010389
13
Title
 C                  0.15177610    0.10290095    0.82688517
 C                  0.22191104    0.16681416   -0.75459465
 C                  1.31460262    0.40205033    0.18080026
 C                 -1.03245551    0.93539822    1.48686937
 C                 -0.59179560    1.16705033   -1.49308213
 F                  0.08485259   -1.19422095    1.48222643
 F                  0.20098640   -0.94153685   -1.62321461
 H                 -0.81618475    1.94925209    0.96058835
 H                 -0.32037641    2.25553177   -1.04852711
 H                 -1.87887765    0.49499088    1.10587210
 H                 -1.66688317    0.73828901   -1.32639141
 H                 -0.93185184    0.64409652    2.57236201
 H                 -0.53664386    1.14669375   -2.54568491
13
Title
 C                  0.15133510    0.09311216    0.83282484
 C                  0.21563783    0.16705391   -0.75551583
 C                  1.31728999    0.39516390    0.17765840
 C                 -1.03716514    0.93889350    1.47755694
 C                 -0.59615105    1.16430645   -1.49369579
 F                  0.08602450   -1.19025768    1.48654255
 F                  0.20611911   -0.93426358   -1.62476885
 H                 -0.81164601    1.95279841    0.94542816
 H                 -0.32519901    2.27176579   -1.03479247
 H                 -1.91002078    0.47191420    1.07786285
 H                 -1.66292367    0.73027834   -1.29461721
 H                 -0.90704305    0.59742987    2.60637687
 H                 -0.49694971    1.17959615   -2.53825952
13
Title
 C                  0.14856765    0.08204927    0.84031443
 C                  0.21010729    0.16713647   -0.75760304
 C                  1.32091759    0.38740395    0.17349811
 C                 -1.03978337    0.94197462    1.46749963
 C                 -0.60218180    1.16299818   -1.49164895
 F                  0.08744712   -1.18549669    1.49068687
 F                  0.21175539   -0.92666280   -1.62576134
 H                 -0.81566960    1.94601393    0.94873400
 H                 -0.34124237    2.26592645   -1.03166963
 H                 -1.94885146    0.44870464    1.04890178
 H                 -1.64853013    0.73642456   -1.26575416
 H                 -0.88430989    0.56468722    2.62318590
 H                 -0.44965416    1.21102388   -2.54022408
13
Title
 C                  0.14856743    0.08204825    0.84031528
 C                  0.21010686    0.16713662   -0.75760305
 C                  1.32091813    0.38740354    0.17349788
 C                 -1.03978367    0.94197441    1.46749711
 C                 -0.60218228    1.16299602   -1.49164775
 F                  0.08744731   -1.18549641    1.49068691
 F                  0.21175546   -0.92666222   -1.62576137
 H                 -0.81567390    1.94601326    0.94874022
 H                 -0.34123834    2.26594123   -1.03166648
 H                 -1.94884108    0.44871022    1.04890772
 H                 -1.64853473    0.73642739   -1.26575932
 H                 -0.88431181    0.56468894    2.62319841
 H                 -0.44965176    1.21102686   -2.54023859
13
Title
 C                  0.13825266    0.05999710    0.85632795
 C                  0.20291391    0.16690567   -0.76356308
 C                  1.32893582    0.37115463    0.16378954
 C                 -1.04119954    0.94342421    1.44820252
 C                 -0.61626358    1.16486065   -1.48198462
 F                  0.09060432   -1.17520661    1.49772704
 F                  0.22303532   -0.91250715   -1.62622345
 H                 -0.84312953    1.91522837    0.99810896
 H                 -0.39651234    2.20163512   -1.05017872
 H                 -2.00605542    0.42452838    1.01126872
 H                 -1.60660609    0.78073780   -1.22982126
 H                 -0.85628241    0.55005399    2.59515851
 H                 -0.35429568    1.25913416   -2.55477577
13
Title
 C                  0.13189135    0.04985263    0.86379282
 C                  0.20111059    0.16667820   -0.76674191
 C                  1.33265421    0.36295071    0.15875523
 C                 -1.04115152    0.94121850    1.43944356
 C                 -0.62303006    1.16734061   -1.47620843
 F                  0.09222452   -1.17009325    1.50074099
 F                  0.22846514   -0.90615434   -1.62596448
 H                 -0.86133862    1.90170895    1.03308058
 H                 -0.42923425    2.15826676   -1.06430029
 H                 -2.01834776    0.42520869    1.00450869
 H                 -1.59008635    0.81017400   -1.22223336
 H                 -0.85121663    0.56274127    2.55870631
 H                 -0.31262070    1.27498495   -2.55727406
13
Title
 C                  0.12505569    0.04024309    0.87074686
 C                  0.20025569    0.16642854   -0.76988189
 C                  1.33604644    0.35447803    0.15362385
 C                 -1.04099703    0.93691824    1.43106155
 C                 -0.62925922    1.17029685   -1.47051355
 F                  0.09388478   -1.16498598    1.50362462
 F                  0.23389608   -0.90008325   -1.62550974
 H                 -0.88043702    1.89488822    1.07039694
 H                 -0.46271057    2.11674379   -1.07713720
 H                 -2.02089926    0.43311807    1.00451038
 H                 -1.58194139    0.84070048   -1.21985171
 H                 -0.85118471    0.58510242    2.51282928
 H                 -0.27583726    1.28608715   -2.55351088
13
Title
 C                  0.11783365    0.03111737    0.87712870
 C                  0.20025240    0.16619856   -0.77292562
 C                  1.33905231    0.34552591    0.14835261
 C                 -1.04086219    0.93042859    1.42275422
 C                 -0.63483705    1.17322798   -1.46523346
 F                  0.09560785   -1.15984376    1.50651104
 F                  0.23945163   -0.89415754   -1.62491297
 H                 -0.89964709    1.89766170    1.10846436
 H                 -0.49538339    2.08463919   -1.08518831
 H                 -2.01494667    0.44740685    1.01044152
 H                 -1.58534269    0.87061700   -1.22195537
 H                 -0.85565193    0.61524498    2.46148752
 H                 -0.24419785    1.29278861   -2.54261187
13
Title
 C                  0.11038362    0.02259743    0.88276322
 C                  0.20104659    0.16604317   -0.77577981
 C                  1.34155847    0.33600021    0.14296608
 C                 -1.04079854    0.92190300    1.41415388
 C                 -0.63968197    1.17555170   -1.46067249
 F                  0.09739412   -1.15470714    1.50948435
 F                  0.24517341   -0.88834967   -1.62422430
 H                 -0.91836679    1.91116325    1.14615526
 H                 -0.52550226    2.06999392   -1.08485458
 H                 -2.00212725    0.46697692    1.02140363
 H                 -1.60213328    0.89848292   -1.22840955
 H                 -0.86388750    0.65073517    2.41086196
 H                 -0.21834652    1.29525392   -2.52442261
13
Title
 C                  0.10298964    0.01495578    0.88739847
 C                  0.20255716    0.16602499   -0.77831132
 C                  1.34342026    0.32598578    0.13758423
 C                 -1.04077981    0.91197320    1.40485919
 C                 -0.64379813    1.17686970   -1.45698084
 F                  0.09921272   -1.14971341    1.51257256
 F                  0.25099707   -0.88274262   -1.62350591
 H                 -0.93605443    1.93348121    1.18246704
 H                 -0.55164043    2.07730428   -1.07416472
 H                 -1.98533314    0.48988935    1.03588464
 H                 -1.63121905    0.92323544   -1.23939353
 H                 -0.87455215    0.68803348    2.36988470
 H                 -0.19895612    1.29381183   -2.49995560
13
Title
 C                  0.09591560    0.00840733    0.89086847
 C                  0.20466515    0.16619539   -0.78041771
 C                  1.34454004    0.31560238    0.13232529
 C                 -1.04068495    0.90152209    1.39450656
 C                 -0.64736698    1.17727595   -1.45397439
 F                  0.10103281   -1.14499226    1.51579086
 F                  0.25684935   -0.87741531   -1.62281896
 H                 -0.95241552    1.96027265    1.21676817
 H                 -0.57355373    2.10389042   -1.05426429
 H                 -1.96862166    0.51367779    1.05185525
 H                 -1.66862175    0.94468645   -1.25512739
 H                 -0.88606892    0.72383824    2.34694722
 H                 -0.18594354    1.28914563   -2.47122344
13
Title
 C                  0.08928287    0.00300402    0.89314102
 C                  0.20725723    0.16657662   -0.78206631
 C                  1.34489061    0.30488602    0.12723274
 C                 -1.04028729    0.89125613    1.38294368
 C                 -0.65070414    1.17724625   -1.45121474
 F                  0.10284653   -1.14059736    1.51917715
 F                  0.26272616   -0.87237349   -1.62220607
 H                 -0.96741251    1.98704031    1.24881917
 H                 -0.59192371    2.14238678   -1.02830544
 H                 -1.95635694    0.53609297    1.06732309
 H                 -1.70959033    0.96335676   -1.27579041
 H                 -0.89751678    0.75662917    2.34605437
 H                 -0.17846084    1.28209826   -2.44050776
13
Title
 C                  0.08311652   -0.00128116    0.89423132
 C                  0.21026196    0.16718362   -0.78325646
 C                  1.34445772    0.29376359    0.12229313
 C                 -1.03929495    0.88158243    1.37035005
 C                 -0.65417853    1.17732174   -1.44819500
 F                  0.10466794   -1.13652833    1.52279738
 F                  0.26868668   -0.86757205   -1.62169809
 H                 -0.98106522    2.01034580    1.27845620
 H                 -0.60755666    2.18523127   -0.99954184
 H                 -1.95263576    0.55542578    1.08068277
 H                 -1.75008459    0.97993306   -1.30155743
 H                 -0.90893548    0.78650833    2.36579425
 H                 -0.17532718    1.27345611   -2.41006269
13
Title
 C                  0.07740433   -0.00447967    0.89412984
 C                  0.21365783    0.16804290   -0.78398806
 C                  1.34319279    0.28205274    0.11746191
 C                 -1.03743685    0.87268987    1.35713619
 C                 -0.65818658    1.17795823   -1.44441027
 F                  0.10652852   -1.13275866    1.52675080
 F                  0.27484192   -0.86293857   -1.62132495
 H                 -0.99333673    2.02771892    1.30544288
 H                 -0.62104988    2.22665609   -0.97044768
 H                 -1.96078363    0.57061656    1.09090091
 H                 -1.78700808    0.99499618   -1.33271892
 H                 -0.92101826    0.81420463    2.40094217
 H                 -0.17527336    1.26389643   -2.38219268
13
Title
 C                  0.07740376   -0.00447972    0.89412996
 C                  0.21365801    0.16804305   -0.78398804
 C                  1.34319266    0.28205167    0.11746139
 C                 -1.03743493    0.87268891    1.35713655
 C                 -0.65818687    1.17795894   -1.44440965
 F                  0.10652869   -1.13275835    1.52675117
 F                  0.27484218   -0.86293816   -1.62132488
 H                 -0.99333752    2.02772146    1.30544338
 H                 -0.62105202    2.22664842   -0.97045049
 H                 -1.96079826    0.57061417    1.09089789
 H                 -1.78700905    0.99499756   -1.33271945
 H                 -0.92102162    0.81421158    2.40093043
 H                 -0.17527276    1.26389674   -2.38219044
13
Title
 C                  0.06750206   -0.00749551    0.89000042
 C                  0.22162349    0.17070667   -0.78399910
 C                  1.33770821    0.25596441    0.10803787
 C                 -1.03088885    0.85777706    1.33100502
 C                 -0.66947629    1.18242899   -1.43254947
 F                  0.11050887   -1.12608272    1.53614479
 F                  0.28823684   -0.85395117   -1.62116320
 H                 -1.01253881    2.03612818    1.34875764
 H                 -0.64257984    2.28811491   -0.91874449
 H                 -2.01744839    0.58750682    1.10098913
 H                 -1.83903125    1.02157638   -1.41239160
 H                 -0.95022838    0.86390185    2.48973468
 H                 -0.17936102    1.24474596   -2.34512799
13
Title
 C                  0.06364998   -0.00716589    0.88573679
 C                  0.22608337    0.17261566   -0.78325076
 C                  1.33321934    0.24137816    0.10358433
 C                 -1.02693398    0.85216462    1.31938709
 C                 -0.67743625    1.18692617   -1.42371697
 F                  0.11265745   -1.12325916    1.54176188
 F                  0.29560043   -0.84961588   -1.62150779
 H                 -1.01809569    2.02312585    1.36232068
 H                 -0.65045076    2.30028600   -0.89991571
 H                 -2.06050730    0.59024281    1.10201950
 H                 -1.84817135    1.03266826   -1.46019938
 H                 -0.96789050    0.88419401    2.52894754
 H                 -0.18148607    1.23680683   -2.34129752
13
Title
 C                  0.06091096   -0.00562152    0.88004258
 C                  0.23059569    0.17492700   -0.78208821
 C                  1.32755017    0.22607442    0.09956920
 C                 -1.02360440    0.84809644    1.30975770
 C                 -0.68690892    1.19314505   -1.41305896
 F                  0.11486397   -1.12088672    1.54793124
 F                  0.30326829   -0.84552314   -1.62222379
 H                 -1.01974718    1.99789301    1.36804614
 H                 -0.65608789    2.29588093   -0.88827290
 H                 -2.10394560    0.59061330    1.10181539
 H                 -1.84311817    1.04137638   -1.51068225
 H                 -0.98682320    0.89918924    2.55561090
 H                 -0.18348821    1.23119851   -2.34792532
13
Title
 C                  0.05950616   -0.00309843    0.87325527
 C                  0.23483363    0.17757275   -0.78072036
 C                  1.32094874    0.21064820    0.09624571
 C                 -1.02175130    0.84559430    1.30269574
 C                 -0.69728471    1.20084860   -1.40134975
 F                  0.11704295   -1.11901236    1.55442565
 F                  0.31096321   -0.84181587   -1.62332737
 H                 -1.01700836    1.96347132    1.36485545
 H                 -0.65947164    2.27503375   -0.88446188
 H                 -2.13958610    0.58975764    1.10133204
 H                 -1.82482393    1.04687701   -1.56034156
 H                 -1.00569711    0.90740848    2.56573642
 H                 -0.18640822    1.22858489   -2.36138346
13
Title
 C                  0.05944673    0.00005274    0.86582421
 C                  0.23853280    0.18046188   -0.77940712
 C                  1.31375147    0.19559857    0.09375917
 C                 -1.02180648    0.84433290    1.29830475
 C                 -0.70778235    1.20954772   -1.38950826
 F                  0.11912556   -1.11759348    1.56101782
 F                  0.31845845   -0.83855610   -1.62479008
 H                 -1.01007260    1.92551778    1.35297448
 H                 -0.66092094    2.24135014   -0.88732785
 H                 -2.16264194    0.58845907    1.10101674
 H                 -1.79712468    1.04867252   -1.60637390
 H                 -1.02334837    0.90848078    2.55898631
 H                 -0.19142826    1.22916878   -2.37649500
13
Title
 C                  0.06060374    0.00353865    0.85807935
 C                  0.24157044    0.18354599   -0.77837115
 C                  1.30618557    0.18106967    0.09212927
 C                 -1.02381741    0.84376528    1.29633051
 C                 -0.71782612    1.21873341   -1.37815394
 F                  0.12109354   -1.11652737    1.56761507
 F                  0.32570074   -0.83570317   -1.62658424
 H                 -0.99940933    1.89025690    1.33321108
 H                 -0.66087769    2.20031035   -0.89442324
 H                 -2.17201655    0.58709875    1.10087240
 H                 -1.76477040    1.04652828   -1.64779231
 H                 -1.03921180    0.90282706    2.53715932
 H                 -0.19919890    1.23290156   -2.38918733
13
Title
 C                  0.06284299    0.00717964    0.85019020
 C                  0.24390667    0.18683119   -0.77779040
 C                  1.29833285    0.16694492    0.09133476
 C                 -1.02770457    0.84331544    1.29645191
 C                 -0.72708539    1.22792342   -1.36761621
 F                  0.12296314   -1.11570767    1.57424678
 F                  0.33276231   -0.83317143   -1.62871381
 H                 -0.98530170    1.86336873    1.30605047
 H                 -0.65964268    2.15832396   -0.90254679
 H                 -2.16829283    0.58579205    1.10064472
 H                 -1.73205486    1.04015807   -1.68492929
 H                 -1.05312590    0.89095016    2.50235562
 H                 -0.20987334    1.23979663   -2.39704063
13
Title
 C                  0.06606066    0.01085081    0.84228626
 C                  0.24550437    0.19033932   -0.77783371
 C                  1.29023568    0.15309129    0.09137468
 C                 -1.03336772    0.84251048    1.29839174
 C                 -0.73531703    1.23652414   -1.35818340
 F                  0.12475076   -1.11505132    1.58096518
 F                  0.33972121   -0.83088785   -1.63120369
 H                 -0.96782361    1.84952303    1.27153293
 H                 -0.65727410    2.12323317   -0.90769777
 H                 -2.15253990    0.58448422    1.09987869
 H                 -1.70280414    1.02912384   -1.71842714
 H                 -1.06496043    0.87324096    2.45691780
 H                 -0.22325000    1.25001134   -2.39864256
13
Title
 C                  0.07010801    0.01440053    0.83460625
 C                  0.24631247    0.19404478   -0.77865865
 C                  1.28204446    0.13958532    0.09225019
 C                 -1.04055577    0.84113012    1.30178510
 C                 -0.74226179    1.24377104   -1.35025503
 F                  0.12644485   -1.11450122    1.58773262
 F                  0.34654909   -0.82882152   -1.63405352
 H                 -0.94731350    1.85087569    1.23006993
 H                 -0.65370816    2.10382122   -0.90548825
 H                 -2.12679476    0.58294630    1.09788763
 H                 -1.68043240    1.01319622   -1.74845190
 H                 -1.07442681    0.85041331    2.40506071
 H                 -0.23862825    1.26361695   -2.39333035
13
Title
 C                  0.07473600    0.01765488    0.82747912
 C                  0.24632496    0.19786158   -0.78035335
 C                  1.27402049    0.12667984    0.09390028
 C                 -1.04873536    0.83933653    1.30599908
 C                 -0.74775224    1.24908379   -1.34414153
 F                  0.12801367   -1.11401725    1.59442273
 F                  0.35312642   -0.82696604   -1.63721369
 H                 -0.92481941    1.86504358    1.18329878
 H                 -0.64912815    2.10554541   -0.89326305
 H                 -2.09490168    0.58072689    1.09378325
 H                 -1.66691636    0.99284484   -1.77459296
 H                 -1.08126525    0.82382351    2.35392772
 H                 -0.25478147    1.28035111   -2.38152321
13
Title
 C                  0.07473552    0.01765432    0.82748008
 C                  0.24632498    0.19786127   -0.78035300
 C                  1.27402131    0.12668170    0.09390035
 C                 -1.04873515    0.83933626    1.30600061
 C                 -0.74775170    1.24908165   -1.34414284
 F                  0.12801348   -1.11401737    1.59442171
 F                  0.35312571   -0.82696590   -1.63721329
 H                 -0.92482004    1.86503584    1.18329973
 H                 -0.64912573    2.10556069   -0.89325407
 H                 -2.09490059    0.58072881    1.09378656
 H                 -1.66691759    0.99284722   -1.77459352
 H                 -1.08126533    0.82382991    2.35391134
 H                 -0.25477914    1.28034945   -2.38152702
13
Title
 C                  0.08498995    0.02299469    0.81548286
 C                  0.24419504    0.20575987   -0.78653090
 C                  1.25881751    0.10258194    0.09918265
 C                 -1.06584869    0.83624801    1.31379427
 C                 -0.75486516    1.25457106   -1.33665378
 F                  0.13078906   -1.11310167    1.60763415
 F                  0.36560421   -0.82370412   -1.64448071
 H                 -0.87864475    1.90926217    1.08113974
 H                 -0.64004279    2.16260051   -0.84338723
 H                 -2.03126717    0.57100658    1.07436754
 H                 -1.66417343    0.94168392   -1.81369711
 H                 -1.08736450    0.76286970    2.28596164
 H                 -0.28511020    1.32290710   -2.34328650
13
Title
 C                  0.09045031    0.02504630    0.81074113
 C                  0.24212348    0.20995755   -0.79123041
 C                  1.25154039    0.09094187    0.10273862
 C                 -1.07385425    0.83591913    1.31600959
 C                 -0.75690872    1.25582880   -1.33447189
 F                  0.13204145   -1.11260138    1.61444877
 F                  0.37175534   -0.82216582   -1.64877010
 H                 -0.85707212    1.92893047    1.02880082
 H                 -0.63803228    2.20541765   -0.81197448
 H                 -2.00905727    0.56097175    1.05536277
 H                 -1.67184995    0.91179852   -1.82513107
 H                 -1.08675532    0.72818685    2.28370236
 H                 -0.29744844    1.34972285   -2.31954731
13
Title
 C                  0.09587184    0.02658154    0.80714688
 C                  0.23946378    0.21429665   -0.79708318
 C                  1.24463631    0.07961568    0.10676423
 C                 -1.08072498    0.83698320    1.31662916
 C                 -0.75816479    1.25677075   -1.33285210
 F                  0.13318985   -1.11204528    1.62144072
 F                  0.37784582   -0.82064416   -1.65355605
 H                 -0.83864310    1.94090232    0.97944915
 H                 -0.63965792    2.24772598   -0.78174404
 H                 -1.99968565    0.54585567    1.02780702
 H                 -1.68291277    0.88058063   -1.82896422
 H                 -1.08365672    0.69115307    2.30679105
 H                 -0.30603286    1.38067157   -2.29582270
13
Title
 C                  0.10094119    0.02751019    0.80499726
 C                  0.23637426    0.21867563   -0.80399694
 C                  1.23834388    0.06882062    0.11102931
 C                 -1.08608642    0.83955882    1.31596792
 C                 -0.75884428    1.25774925   -1.33149084
 F                  0.13420476   -1.11142708    1.62852781
 F                  0.38377425   -0.81912470   -1.65880434
 H                 -0.82507118    1.94210843    0.93669344
 H                 -0.64596154    2.28271969   -0.75658382
 H                 -2.00447754    0.52565032    0.99165591
 H                 -1.69486686    0.84993264   -1.82368687
 H                 -1.07838493    0.65358855    2.34885647
 H                 -0.30943757    1.41561259   -2.27528420
13
Title
 C                  0.10541007    0.02778070    0.80451949
 C                  0.23302412    0.22303711   -0.81189652
 C                  1.23280164    0.05862000    0.11531415
 C                 -1.09003330    0.84345558    1.31461564
 C                 -0.75917898    1.25897922   -1.33016051
 F                  0.13507369   -1.11073828    1.63571932
 F                  0.38951899   -0.81757021   -1.66453572
 H                 -0.81746391    1.93117374    0.90298699
 H                 -0.65752689    2.30610280   -0.73882150
 H                 -2.02024206    0.50155855    0.94840924
 H                 -1.70546985    0.82137641   -1.80841551
 H                 -1.07161935    0.61771005    2.39927171
 H                 -0.30690133    1.45466406   -2.26031471
13
Title
 C                  0.10905770    0.02734261    0.80594960
 C                  0.22958982    0.22734477   -0.82074158
 C                  1.22810373    0.04900904    0.11940568
 C                 -1.09292538    0.84830121    1.31303903
 C                 -0.75934014    1.26059083   -1.32876632
 F                  0.13578843   -1.10996723    1.64308275
 F                  0.39509662   -0.81592903   -1.67082091
 H                 -0.81659592    1.90782493    0.88004449
 H                 -0.67476276    2.31516745   -0.72973655
 H                 -2.04121599    0.47564254    0.90071047
 H                 -1.71287602    0.79617160   -1.78258711
 H                 -1.06422623    0.58579212    2.44809825
 H                 -0.29841158    1.49799092   -2.25199557
13
Title
 C                  0.11163054    0.02614227    0.80952415
 C                  0.22631488    0.23151053   -0.83039266
 C                  1.22437569    0.04008403    0.12303542
 C                 -1.09516435    0.85354363    1.31150872
 C                 -0.75940074    1.26266585   -1.32738622
 F                  0.13633051   -1.10910996    1.65062416
 F                  0.40046662   -0.81415983   -1.67768362
 H                 -0.82294010    1.87335165    0.86923401
 H                 -0.69776639    2.30808634   -0.72994497
 H                 -2.06090208    0.45061826    0.85238667
 H                 -1.71558256    0.77572841   -1.74633208
 H                 -1.05721176    0.56029282    2.48718989
 H                 -0.28500400    1.54483324   -2.24987157
13
Title
 C                  0.11291063    0.02416887    0.81533137
 C                  0.22351299    0.23538542   -0.84052777
 C                  1.22172126    0.03204809    0.12590535
 C                 -1.09710542    0.85842601    1.31018728
 C                 -0.75933043    1.26522302   -1.32625510
 F                  0.13667727   -1.10817775    1.65824342
 F                  0.40551703   -0.81224663   -1.68503771
 H                 -0.83607701    1.83192311    0.87065379
 H                 -0.72593346    2.28480500   -0.73884569
 H                 -2.07366214    0.42930450    0.80792980
 H                 -1.71285226    0.76133151   -1.70126272
 H                 -1.05162553    0.54343946    2.51064696
 H                 -0.26899761    1.59292880   -2.25183320
13
Title
 C                  0.11283647    0.02147285    0.82324667
 C                  0.22147580    0.23883757   -0.85077396
 C                  1.22011298    0.02505281    0.12780444
 C                 -1.09904271    0.86209405    1.30921659
 C                 -0.75902063    1.26819219   -1.32566749
 F                  0.13681729   -1.10718763    1.66582996
 F                  0.41015016   -0.81018505   -1.69275864
 H                 -0.85434530    1.79072761    0.88213291
 H                 -0.75810351    2.24790299   -0.75413745
 H                 -2.07618984    0.41364645    0.77095456
 H                 -1.70519900    0.75339617   -1.65022768
 H                 -1.04831658    0.53642342    2.51573138
 H                 -0.25330451    1.63936880   -2.25492901
13
Title
 C                  0.11150079    0.01812235    0.83306546
 C                  0.22041286    0.24180783   -0.86088297
 C                  1.21938805    0.01910981    0.12865514
 C                 -1.10121858    0.86371973    1.30876235
 C                 -0.75831532    1.27139929   -1.32590763
 F                  0.13675040   -1.10614736    1.67336537
 F                  0.41434394   -0.80795703   -1.70079600
 H                 -0.87533949    1.75855641    0.89974213
 H                 -0.79320553    2.20215443   -0.77210823
 H                 -2.06750622    0.40438718    0.74335774
 H                 -1.69423876    0.75127779   -1.59615654
 H                 -1.04785894    0.53937129    2.50236199
 H                 -0.24040433    1.68185465   -2.25661574
13
Title
 C                  0.11150076    0.01812260    0.83306443
 C                  0.22041304    0.24180767   -0.86088177
 C                  1.21938817    0.01911067    0.12865510
 C                 -1.10121767    0.86372056    1.30876130
 C                 -0.75831562    1.27139992   -1.32590654
 F                  0.13675041   -1.10614764    1.67336444
 F                  0.41434382   -0.80795696   -1.70079521
 H                 -0.87534079    1.75854435    0.89974664
 H                 -0.79319954    2.20214297   -0.77211786
 H                 -2.06751845    0.40438531    0.74335690
 H                 -1.69424045    0.75128092   -1.59616033
 H                 -1.04785876    0.53937310    2.50237498
 H                 -0.24040370    1.68185052   -2.25661813
13
Title
 C                  0.10588761    0.00985932    0.85718074
 C                  0.22176719    0.24618920   -0.87984119
 C                  1.21964668    0.01028637    0.12731142
 C                 -1.10674847    0.85844019    1.30983098
 C                 -0.75497718    1.27706321   -1.32999178
 F                  0.13601303   -1.10395119    1.68822904
 F                  0.42138285   -0.80296255   -1.71761789
 H                 -0.91605160    1.75215467    0.93723158
 H                 -0.86848467    2.11321676   -0.79550225
 H                 -2.02001516    0.40434511    0.71872143
 H                 -1.67244438    0.75843913   -1.49084066
 H                 -1.05702369    0.57223347    2.42870655
 H                 -0.22959676    1.74836336   -2.25032058
13
Title
 C                  0.10229791    0.00534428    0.87031360
 C                  0.22420629    0.24756184   -0.88811158
 C                  1.22009113    0.00737323    0.12539832
 C                 -1.10984327    0.85187970    1.31095440
 C                 -0.75210486    1.27864965   -1.33411920
 F                  0.13538310   -1.10285075    1.69531691
 F                  0.42415632   -0.80028565   -1.72603428
 H                 -0.93317287    1.77990979    0.95339915
 H                 -0.90640424    2.08575495   -0.79097487
 H                 -1.98682072    0.41139539    0.72036453
 H                 -1.66689871    0.76365952   -1.44600999
 H                 -1.06664495    0.59791009    2.37908232
 H                 -0.23302540    1.77024387   -2.24217077
13
Title
 C                  0.09861853    0.00078774    0.88355748
 C                  0.22767923    0.24845053   -0.89545681
 C                  1.22043345    0.00529973    0.12292538
 C                 -1.11279790    0.84392904    1.31178517
 C                 -0.74845292    1.27928331   -1.33945470
 F                  0.13461433   -1.10177322    1.70213835
 F                  0.42647806   -0.79753032   -1.73433701
 H                 -0.94869425    1.81934955    0.96933733
 H                 -0.94365541    2.07293085   -0.77387165
 H                 -1.95218821    0.42080648    0.72843758
 H                 -1.66665550    0.76786077   -1.40831780
 H                 -1.07919653    0.62602959    2.33067056
 H                 -0.24177236    1.78512718   -2.23179407
13
Title
 C                  0.09498644   -0.00382940    0.89699642
 C                  0.23218027    0.24892752   -0.90207753
 C                  1.22051720    0.00389578    0.11998843
 C                 -1.11539277    0.83538996    1.31175024
 C                 -0.74408997    1.27923145   -1.34577410
 F                  0.13370371   -1.10070124    1.70889896
 F                  0.42845592   -0.79463535   -1.74273181
 H                 -0.96380038    1.86351063    0.98720987
 H                 -0.98028357    2.07150452   -0.74606600
 H                 -1.91893356    0.43096716    0.74050353
 H                 -1.67162212    0.77049673   -1.37714930
 H                 -1.09471996    0.65477887    2.29028518
 H                 -0.25531684    1.79436938   -2.22006916
13
Title
 C                  0.09146660   -0.00859915    0.91094543
 C                  0.23786593    0.24902316   -0.90819518
 C                  1.22018965    0.00305934    0.11658488
 C                 -1.11737402    0.82678904    1.31026994
 C                 -0.73910457    1.27880709   -1.35286925
 F                  0.13262010   -1.09960724    1.71588207
 F                  0.43018056   -0.79148889   -1.75154286
 H                 -0.97949514    1.90766326    1.00893672
 H                 -1.01600284    2.07709014   -0.71000715
 H                 -1.89013482    0.44026666    0.75415411
 H                 -1.68136325    0.77153706   -1.35191157
 H                 -1.11384195    0.68311056    2.26530600
 H                 -0.27358032    1.79909866   -2.20792063
13
Title
 C                  0.08819220   -0.01354778    0.92556125
 C                  0.24492868    0.24872451   -0.91388835
 C                  1.21926002    0.00276997    0.11272025
 C                 -1.11832313    0.81867020    1.30688600
 C                 -0.73373940    1.27827592   -1.36036903
 F                  0.13133009   -1.09848438    1.72328849
 F                  0.43168432   -0.78800087   -1.76100408
 H                 -0.99627576    1.94742639    1.03581004
 H                 -1.04923917    2.08515978   -0.66896780
 H                 -1.87074852    0.44649165    0.76616404
 H                 -1.69494043    0.77127958   -1.33300597
 H                 -1.13747639    0.71013099    2.26367828
 H                 -0.29638722    1.80027688   -2.19702075
13
Title
 C                  0.08543066   -0.01851286    0.94048048
 C                  0.25332132    0.24802933   -0.91903939
 C                  1.21755193    0.00302744    0.10854783
 C                 -1.11776689    0.81172432    1.30176694
 C                 -0.72853389    1.27781374   -1.36754194
 F                  0.12984353   -1.09737400    1.73106880
 F                  0.43294087   -0.78419806   -1.77102748
 H                 -1.01377504    1.97777012    1.06759058
 H                 -1.07685681    2.09117165   -0.62800596
 H                 -1.86687904    0.44712314    0.77258865
 H                 -1.71023379    0.77040207   -1.32164534
 H                 -1.16587367    0.73490780    2.28838806
 H                 -0.32242781    1.79930914   -2.19024316
13
Title
 C                  0.08344087   -0.02324627    0.95508605
 C                  0.26272626    0.24699545   -0.92352813
 C                  1.21499221    0.00377544    0.10432797
 C                 -1.11560201    0.80641745    1.29586769
 C                 -0.72410402    1.27745533   -1.37358100
 F                  0.12821268   -1.09634006    1.73902806
 F                  0.43392701   -0.78019115   -1.78132552
 H                 -1.03106817    1.99508202    1.10254200
 H                 -1.09599065    2.09176441   -0.59230608
 H                 -1.88123523    0.44117326    0.77134255
 H                 -1.72441259    0.76978422   -1.31848141
 H                 -1.19803622    0.75691757    2.33220573
 H                 -0.34948536    1.79815738   -2.19060857
13
Title
 C                  0.08234428   -0.02760220    0.96903852
 C                  0.27284859    0.24571068   -0.92739904
 C                  1.21158176    0.00491877    0.10026236
 C                 -1.11223814    0.80274505    1.29021007
 C                 -0.72080746    1.27713641   -1.37802873
 F                  0.12648017   -1.09542401    1.74707827
 F                  0.43466103   -0.77604786   -1.79174378
 H                 -1.04740717    1.99847340    1.13884532
 H                 -1.10549554    2.08551470   -0.56486824
 H                 -1.91103917    0.42998412    0.76378689
 H                 -1.73529024    0.77008503   -1.32314272
 H                 -1.23240745    0.77605237    2.38324530
 H                 -0.37593097    1.79846942   -2.19984095
13
Title
 C                  0.08217721   -0.03153205    0.98227246
 C                  0.28352322    0.24425451   -0.93079889
 C                  1.20733001    0.00636937    0.09647309
 C                 -1.10833248    0.80045017    1.28539945
 C                 -0.71874329    1.27679864   -1.38077281
 F                  0.12466294   -1.09464521    1.75525481
 F                  0.43518010   -0.77177324   -1.80229138
 H                 -1.06233712    1.98859333    1.17518893
 H                 -1.10530393    2.07219480   -0.54682564
 H                 -1.95059821    0.41606217    0.75321493
 H                 -1.74164352    0.77159172   -1.33490890
 H                 -1.26755263    0.79217237    2.43209019
 H                 -0.40123211    1.80090794   -2.21805942
13
Title
 C                  0.08217725   -0.03153244    0.98227382
 C                  0.28352426    0.24425436   -0.93079917
 C                  1.20732943    0.00636951    0.09647257
 C                 -1.10833301    0.80044891    1.28539972
 C                 -0.71874312    1.27679770   -1.38077290
 F                  0.12466279   -1.09464503    1.75525564
 F                  0.43517998   -0.77177288   -1.80229237
 H                 -1.06233590    1.98860105    1.17518710
 H                 -1.10530399    2.07220010   -0.54682011
 H                 -1.95059379    0.41606548    0.75322055
 H                 -1.74164428    0.77159194   -1.33491040
 H                 -1.26755345    0.79217291    2.43208354
 H                 -0.40123309    1.80091167   -2.21806644
13
Title
 C                  0.08467486   -0.03800223    1.00653362
 C                  0.30600084    0.24111511   -0.93682757
 C                  1.19638149    0.00989197    0.09014695
 C                 -1.10146761    0.79875644    1.27929210
 C                 -0.71806371    1.27610146   -1.38165960
 F                  0.12080927   -1.09355350    1.77220376
 F                  0.43570606   -0.76278852   -1.82392829
 H                 -1.08640342    1.93514437    1.24342040
 H                 -1.07711866    2.02616306   -0.53964099
 H                 -2.03570554    0.38958100    0.73586337
 H                 -1.73899154    0.77783781   -1.37685625
 H                 -1.33530015    0.81390804    2.50257717
 H                 -0.44926274    1.80988318   -2.27478000
13
Title
 C                  0.08732087   -0.04047873    1.01748342
 C                  0.31748167    0.23957442   -0.93976581
 C                  1.18978109    0.01181805    0.08784344
 C                 -1.09948761    0.79868984    1.27818755
 C                 -0.71912941    1.27583319   -1.38038396
 F                  0.11879648   -1.09326438    1.78103428
 F                  0.43576910   -0.75807365   -1.83503687
 H                 -1.09478329    1.89688840    1.27302351
 H                 -1.05046524    1.99558825   -0.54936777
 H                 -2.07228471    0.38037203    0.73334119
 H                 -1.73032645    0.78176035   -1.40547113
 H                 -1.36590052    0.81868882    2.51942568
 H                 -0.47276991    1.81377592   -2.30742639
13
Title
 C                  0.09086672   -0.04241988    1.02763110
 C                  0.32893405    0.23813862   -0.94287111
 C                  1.18249421    0.01376594    0.08626524
 C                 -1.09889601    0.79858977    1.27843498
 C                 -0.72082702    1.27561908   -1.37849677
 F                  0.11673680   -1.09315454    1.79015865
 F                  0.43573228   -0.75319327   -1.84637737
 H                 -1.10031975    1.85647329    1.29831587
 H                 -1.01686153    1.96241679   -0.56582142
 H                 -2.10104505    0.37513268    0.73635972
 H                 -1.71770797    0.78536722   -1.43817423
 H                 -1.39340513    0.81894578    2.52291137
 H                 -0.49631836    1.81542409   -2.33876768
13
Title
 C                  0.09530200   -0.04381180    1.03701414
 C                  0.34027478    0.23686255   -0.94633062
 C                  1.17452837    0.01568218    0.08553160
 C                 -1.09988804    0.79792536    1.28006597
 C                 -0.72288401    1.27534197   -1.37647893
 F                  0.11462673   -1.09322655    1.79967093
 F                  0.43561828   -0.74810428   -1.85804319
 H                 -1.10277265    1.81955509    1.31863186
 H                 -0.97768792    1.92946552   -0.58602273
 H                 -2.12035354    0.37435107    0.74531989
 H                 -1.70218580    0.78787354   -1.47441673
 H                 -1.41742417    0.81432053    2.51290640
 H                 -0.51999821    1.81378117   -2.36623993
13
Title
 C                  0.10061256   -0.04463102    1.04563715
 C                  0.35139300    0.23580714   -0.95033908
 C                  1.16589503    0.01750790    0.08578549
 C                 -1.10262122    0.79609267    1.28312040
 C                 -0.72498605    1.27474878   -1.37491380
 F                  0.11246730   -1.09348211    1.80965597
 F                  0.43544888   -0.74276783   -1.87011379
 H                 -1.10185776    1.79286083    1.33339421
 H                 -0.93478058    1.90090393   -0.60538704
 H                 -2.12894674    0.37836654    0.76031876
 H                 -1.68506763    0.78839891   -1.51359932
 H                 -1.43753617    0.80437221    2.48945694
 H                 -0.54357958    1.80813179   -2.38766222
13
Title
 C                  0.10665534   -0.04485396    1.05335152
 C                  0.36196807    0.23505078   -0.95500893
 C                  1.15678010    0.01914974    0.08714960
 C                 -1.10711763    0.79262483    1.28754116
 C                 -0.72676959    1.27349056   -1.37447379
 F                  0.11030401   -1.09391043    1.82000193
 F                  0.43525060   -0.73725022   -1.88243314
 H                 -1.09733757    1.78264185    1.34201188
 H                 -0.89103713    1.88229800   -0.61774304
 H                 -2.12608594    0.38715239    0.78069134
 H                 -1.66814119    0.78611655   -1.55423552
 H                 -1.45308400    0.78893974    2.45376653
 H                 -0.56612657    1.79833154   -2.40113887
13
Title
 C                  0.11305064   -0.04452105    1.05990639
 C                  0.37148213    0.23465602   -0.96024919
 C                  1.14764040    0.02049689    0.08958118
 C                 -1.11303800    0.78761247    1.29300422
 C                 -0.72793801    1.27134862   -1.37560337
 F                  0.10823957   -1.09446860    1.83029664
 F                  0.43505688   -0.73177707   -1.89450673
 H                 -1.08945509    1.79032224    1.34435987
 H                 -0.84997662    1.87779369   -0.61828041
 H                 -2.11289081    0.39973250    0.80432216
 H                 -1.65339818    0.78074141   -1.59360796
 H                 -1.46365037    0.76885688    2.40985339
 H                 -0.58607335    1.78526307   -2.40596457
13
Title
 C                  0.11942648   -0.04375408    1.06526893
 C                  0.37968044    0.23461911   -0.96588859
 C                  1.13884259    0.02150578    0.09287128
 C                 -1.11980919    0.78166697    1.29906125
 C                 -0.72843152    1.26841457   -1.37818945
 F                  0.10634506   -1.09509976    1.84021427
 F                  0.43489507   -0.72652508   -1.90596992
 H                 -1.07898739    1.81094238    1.34124772
 H                 -0.81334841    1.88660893   -0.60739655
 H                 -2.09248703    0.41448169    0.82854094
 H                 -1.64187009    0.77268580   -1.62958251
 H                 -1.46987231    0.74552663    2.36319774
 H                 -0.60239412    1.77037948   -2.40339556
13
Title
 C                  0.12567377   -0.04266446    1.06966800
 C                  0.38672537    0.23490330   -0.97190185
 C                  1.13037915    0.02220565    0.09685837
 C                 -1.12700400    0.77535856    1.30543742
 C                 -0.72834473    1.26490832   -1.38182400
 F                  0.10460759   -1.09577096    1.84981967
 F                  0.43477857   -0.72146136   -1.91692108
 H                 -1.06663554    1.83813244    1.33376985
 H                 -0.78061322    1.90493737   -0.58897556
 H                 -2.06806880    0.43012203    0.85147818
 H                 -1.63340910    0.76244316   -1.66179072
 H                 -1.47312020    0.71965879    2.31802241
 H                 -0.61502495    1.75469855   -2.39542162
13
Title
 C                  0.13186905   -0.04129966    1.07337691
 C                  0.39291294    0.23549663   -0.97842901
 C                  1.12201249    0.02263335    0.10152673
 C                 -1.13437916    0.76900903    1.31203838
 C                 -0.72775558    1.26097387   -1.38615614
 F                  0.10297432   -1.09647555    1.85942243
 F                  0.43471554   -0.71642413   -1.92772621
 H                 -1.05273523    1.86740876    1.32264347
 H                 -0.75052456    1.92925802   -0.56698489
 H                 -2.04218207    0.44584996    0.87177536
 H                 -1.62747360    0.75017725   -1.69070752
 H                 -1.47486474    0.69096283    2.27759760
 H                 -0.62413497    1.73870330   -2.38361895
13
Title
 C                  0.13186895   -0.04129973    1.07337680
 C                  0.39291282    0.23549665   -0.97842890
 C                  1.12201263    0.02263335    0.10152678
 C                 -1.13438007    0.76900926    1.31203866
 C                 -0.72775582    1.26097446   -1.38615560
 F                  0.10297436   -1.09647556    1.85942218
 F                  0.43471560   -0.71642417   -1.92772597
 H                 -1.05273526    1.86740078    1.32264291
 H                 -0.75052315    1.92925203   -0.56699214
 H                 -2.04217441    0.44585149    0.87178024
 H                 -1.62747355    0.75017794   -1.69070714
 H                 -1.47486138    0.69096662    2.27758881
 H                 -0.62413466    1.73870303   -2.38361787
13
Title
 C                  0.14454648   -0.03768938    1.07948609
 C                  0.40355368    0.23779304   -0.99406940
 C                  1.10437469    0.02266374    0.11335741
 C                 -1.14857073    0.75707023    1.32576192
 C                 -0.72500590    1.25187436   -1.39598653
 F                  0.09982689   -1.09800501    1.88020033
 F                  0.43481559   -0.70561393   -1.95064216
 H                 -1.02067582    1.92019530    1.29051737
 H                 -0.69500841    1.98638510   -0.52518247
 H                 -1.99813412    0.47403148    0.89570396
 H                 -1.62136234    0.71889070   -1.73939678
 H                 -1.48028305    0.62009850    2.22930725
 H                 -0.63040427    1.70761678   -2.35367450
13
Title
 C                  0.15087793   -0.03543652    1.08204743
 C                  0.40800992    0.23964123   -1.00352143
 C                  1.09485800    0.02218187    0.12057735
 C                 -1.15420668    0.75227447    1.33263036
 C                 -0.72271826    1.24671334   -1.40083636
 F                  0.09831174   -1.09880213    1.89183724
 F                  0.43503974   -0.69960958   -1.96321552
 H                 -1.00346013    1.93671160    1.27065622
 H                 -0.67028381    2.01404069   -0.51258850
 H                 -1.98997567    0.48327266    0.89123094
 H                 -1.62037414    0.70001080   -1.75716800
 H                 -1.48735742    0.57537384    2.23479886
 H                 -0.62534587    1.69510794   -2.33995729
13
Title
 C                  0.15655365   -0.03306758    1.08426235
 C                  0.41158026    0.24190878   -1.01353106
 C                  1.08543807    0.02134981    0.12804861
 C                 -1.15793342    0.74897537    1.33919359
 C                 -0.71990829    1.24144237   -1.40486704
 F                  0.09695385   -1.09953281    1.90376925
 F                  0.43541259   -0.69348208   -1.97592689
 H                 -0.98752575    1.94137819    1.25096861
 H                 -0.65009440    2.03594073   -0.51060098
 H                 -1.99657607    0.48719593    0.87156889
 H                 -1.61987282    0.68079532   -1.76777382
 H                 -1.49749137    0.52659038    2.26310453
 H                 -0.61368176    1.68762564   -2.33190680
13
Title
 C                  0.16112004   -0.03077645    1.08620191
 C                  0.41418476    0.24443569   -1.02343484
 C                  1.07664373    0.02023587    0.13509984
 C                 -1.15992488    0.74714400    1.34548679
 C                 -0.71676944    1.23633757   -1.40775825
 F                  0.09582865   -1.10013389    1.91540191
 F                  0.43592698   -0.68752728   -1.98815409
 H                 -0.97426001    1.93358283    1.23369700
 H                 -0.63563503    2.04984349   -0.51985700
 H                 -2.01464582    0.48665323    0.83959835
 H                 -1.61898337    0.66303361   -1.77059556
 H                 -1.50829312    0.47792510    2.30550169
 H                 -0.59624224    1.68604921   -2.33141264
13
Title
 C                  0.16448205   -0.02864003    1.08803859
 C                  0.41596940    0.24712495   -1.03299574
 C                  1.06856387    0.01889736    0.14142790
 C                 -1.16089227    0.74632549    1.35176623
 C                 -0.71338607    1.23146880   -1.40963878
 F                  0.09493438   -1.10059008    1.92665096
 F                  0.43657503   -0.68177628   -1.99983283
 H                 -0.96390500    1.91494575    1.21968343
 H                 -0.62663461    2.05588422   -0.53902555
 H                 -2.03785146    0.48363211    0.80031143
 H                 -1.61706423    0.64745768   -1.76640738
 H                 -1.51761715    0.43200601    2.35245365
 H                 -0.57418733    1.68954626   -2.33773674
13
Title
 C                  0.16665117   -0.02667059    1.08995295
 C                  0.41709844    0.24994464   -1.04222331
 C                  1.06109679    0.01735348    0.14692935
 C                 -1.16146519    0.74605766    1.35825203
 C                 -0.70973484    1.22682093   -1.41079749
 F                  0.09424911   -1.10090253    1.93768683
 F                  0.43736196   -0.67613042   -2.01115993
 H                 -0.95626253    1.88720898    1.20907612
 H                 -0.62255580    2.05483636   -0.56676709
 H                 -2.06101899    0.47974020    0.75773532
 H                 -1.61370822    0.63423969   -1.75601615
 H                 -1.52431810    0.39004662    2.39798279
 H                 -0.54832657    1.69675024   -2.34909884
13
Title
 C                  0.16759787   -0.02487535    1.09210534
 C                  0.41768418    0.25288071   -1.05115319
 C                  1.05414934    0.01560128    0.15151266
 C                 -1.16206963    0.74595616    1.36507332
 C                 -0.70574357    1.22238524   -1.41154571
 F                  0.09376167   -1.10106852    1.94869403
 F                  0.43830258   -0.67048392   -2.02233600
 H                 -0.95111646    1.85204135    1.20192113
 H                 -0.62309521    2.04746599   -0.60194867
 H                 -2.08059133    0.47599888    0.71479872
 H                 -1.60865134    0.62348361   -1.73993490
 H                 -1.52783713    0.35284389    2.43857117
 H                 -0.51929243    1.70622776   -2.36349729
13
Title
 C                  0.16723610   -0.02327241    1.09464185
 C                  0.41779750    0.25591765   -1.05979081
 C                  1.04766787    0.01362556    0.15505187
 C                 -1.16299344    0.74565344    1.37230844
 C                 -0.70131299    1.21815706   -1.41220933
 F                  0.09347441   -1.10107767    1.95982502
 F                  0.43941823   -0.66474631   -2.03351983
 H                 -0.94823626    1.81154122    1.19824867
 H                 -0.62815730    2.03471491   -0.64327133
 H                 -2.09408510    0.47303490    0.67376432
 H                 -1.60175578    0.61531372   -1.71850470
 H                 -1.52787512    0.32115879    2.47186990
 H                 -0.48771278    1.71653842   -2.37894225
13
Title
 C                  0.16543165   -0.02189200    1.09770438
 C                  0.41748383    0.25903712   -1.06811671
 C                  1.04161765    0.01139811    0.15738734
 C                 -1.16445612    0.74472241    1.38003347
 C                 -0.69631242    1.21409754   -1.41315468
 F                  0.09340140   -1.10091109    1.97122303
 F                  0.44073813   -0.65882932   -2.04485338
 H                 -0.94726193    1.76876222    1.19799842
 H                 -0.63777621    2.01809837   -0.68889286
 H                 -2.09964170    0.47123798    0.63650417
 H                 -1.59303611    0.60982691   -1.69199255
 H                 -1.52424093    0.29580957    2.49604828
 H                 -0.45423635    1.72625035   -2.39357836
13
Title
 C                  0.16200275   -0.02078009    1.10143558
 C                  0.41677203    0.26221582   -1.07608459
 C                  1.03596760    0.00887417    0.15832188
 C                 -1.16666241    0.74260662    1.38835138
 C                 -0.69056873    1.21009233   -1.41482956
 F                  0.09356917   -1.10053887    1.98303884
 F                  0.44230209   -0.65263630   -2.05647905
 H                 -0.94758069    1.72823399    1.20094746
 H                 -0.65208302    2.00025028   -0.73598909
 H                 -2.09566103    0.47086545    0.60476877
 H                 -1.58272610    0.60703051   -1.66066538
 H                 -1.51677113    0.27777721    2.50937667
 H                 -0.41955842    1.73391342   -2.40571506
13
Title
 C                  0.16200273   -0.02078022    1.10143554
 C                  0.41677204    0.26221574   -1.07608422
 C                  1.03596793    0.00887432    0.15832174
 C                 -1.16666142    0.74260753    1.38835024
 C                 -0.69056907    1.21009337   -1.41482890
 F                  0.09356916   -1.10053893    1.98303827
 F                  0.44230221   -0.65263651   -2.05647854
 H                 -0.94758388    1.72822840    1.20094960
 H                 -0.65208167    2.00023888   -0.73599251
 H                 -2.09566669    0.47086315    0.60476740
 H                 -1.58272649    0.60703203   -1.66066731
 H                 -1.51677453    0.27777842    2.50938462
 H                 -0.41956091    1.73391268   -2.40571374
13
Title
 C                  0.14976873   -0.01967505    1.11113559
 C                  0.41431514    0.26842186   -1.09017117
 C                  1.02595189    0.00283910    0.15516880
 C                 -1.17393386    0.73225764    1.40675364
 C                 -0.67630711    1.20153460   -1.42245826
 F                  0.09476161   -1.09903450    2.00786568
 F                  0.44626412   -0.63935740   -2.08050835
 H                 -0.94819197    1.68047334    1.21442231
 H                 -0.69448337    1.98003829   -0.81457955
 H                 -2.05448111    0.47481778    0.56628950
 H                 -1.56074332    0.60836454   -1.58747017
 H                 -1.49080168    0.26863227    2.49697228
 H                 -0.35189859    1.73699262   -2.41645069
13
Title
 C                  0.14158568   -0.01981827    1.11662674
 C                  0.41281218    0.27106055   -1.09550081
 C                  1.02180306   -0.00047475    0.15120904
 C                 -1.17873011    0.72384403    1.41598827
 C                 -0.66814419    1.19699012   -1.42877692
 F                  0.09576541   -1.09791627    2.01990973
 F                  0.44852803   -0.63275089   -2.09197667
 H                 -0.94695458    1.68281456    1.22353178
 H                 -0.72025599    1.98706312   -0.83499869
 H                 -2.01954007    0.47860756    0.56283115
 H                 -1.55236009    0.61072503   -1.55110450
 H                 -1.47469906    0.27793654    2.47232867
 H                 -0.32374685    1.73058790   -2.41375282
13
Title
 C                  0.13288348   -0.02038937    1.12204061
 C                  0.41133202    0.27320415   -1.09945025
 C                  1.01821485   -0.00379779    0.14624194
 C                 -1.18372404    0.71430513    1.42449599
 C                 -0.65979811    1.19265988   -1.43617597
 F                  0.09695176   -1.09662889    2.03106863
 F                  0.45083398   -0.62651404   -2.10249705
 H                 -0.94511232    1.69866066    1.23386740
 H                 -0.74665375    2.00441134   -0.84256323
 H                 -1.97983899    0.48275135    0.56856479
 H                 -1.54727580    0.61277136   -1.51839464
 H                 -1.45908958    0.29359229    2.44090523
 H                 -0.30136876    1.71968995   -2.40707574
13
Title
 C                  0.12393909   -0.02132754    1.12727289
 C                  0.40993378    0.27488733   -1.10221680
 C                  1.01497119   -0.00714250    0.14058881
 C                 -1.18862040    0.70434092    1.43214123
 C                 -0.65136987    1.18880161   -1.44421218
 F                  0.09828628   -1.09519090    2.04148459
 F                  0.45317459   -0.62058030   -2.11223040
 H                 -0.94350826    1.72171022    1.24587551
 H                 -0.77286372    2.02764891   -0.84152906
 H                 -1.93787014    0.48674950    0.58107562
 H                 -1.54535697    0.61402970   -1.48948425
 H                 -1.44518335    0.31298211    2.40708444
 H                 -0.28412007    1.70532898   -2.39797911
13
Title
 C                  0.11472074   -0.02262247    1.13238012
 C                  0.40862277    0.27616658   -1.10399482
 C                  1.01183510   -0.01061035    0.13432878
 C                 -1.19325953    0.69428450    1.43893838
 C                 -0.64278224    1.18556486   -1.45271122
 F                  0.09978292   -1.09357219    2.05151764
 F                  0.45560877   -0.61475294   -2.12153179
 H                 -0.94281170    1.74763264    1.26023311
 H                 -0.79870078    2.05325684   -0.83552465
 H                 -1.89474931    0.49024792    0.59849110
 H                 -1.54612381    0.61443997   -1.46367652
 H                 -1.43387401    0.33423214    2.37451240
 H                 -0.27104449    1.68803220   -2.38762400
13
Title
 C                  0.10505415   -0.02432507    1.13746766
 C                  0.40739129    0.27705985   -1.10486732
 C                  1.00857780   -0.01434970    0.12738470
 C                 -1.19747664    0.68429598    1.44485256
 C                 -0.63390233    1.18306621   -1.46166719
 F                  0.10149209   -1.09170374    2.06155956
 F                  0.45823063   -0.60880205   -2.13077386
 H                 -0.94357830    1.77376204    1.27777916
 H                 -0.82413250    2.07886342   -0.82697762
 H                 -1.85128317    0.49282799    0.61922860
 H                 -1.54907957    0.61413533   -1.44031292
 H                 -1.42637987    0.35576231    2.34738871
 H                 -0.26146773    1.66793181   -2.37705992
13
Title
 C                  0.09471537   -0.02655233    1.14263870
 C                  0.40623857    0.27752503   -1.10478839
 C                  1.00495312   -0.01855146    0.11959336
 C                 -1.20097522    0.67454203    1.44973183
 C                 -0.62461726    1.18146049   -1.47112283
 F                  0.10349628   -1.08947770    2.07199289
 F                  0.46116274   -0.60248473   -2.14031069
 H                 -0.94642293    1.79800166    1.29957093
 H                 -0.84895891    2.10252032   -0.81764869
 H                 -1.80904143    0.49377148    0.64108064
 H                 -1.55367522    0.61338681   -1.41911121
 H                 -1.42473186    0.37577318    2.33178568
 H                 -0.25505771    1.64504779   -2.36778155
13
Title
 C                  0.08361584   -0.02946701    1.14790958
 C                  0.40519079    0.27744826   -1.10360034
 C                  1.00070673   -0.02340754    0.11085834
 C                 -1.20320312    0.66540253    1.45335814
 C                 -0.61501209    1.18099005   -1.48094806
 F                  0.10588552   -1.08677087    2.08306810
 F                  0.46452279   -0.59561832   -2.15036842
 H                 -0.95208198    1.81771014    1.32658771
 H                 -0.87226408    2.12177023   -0.80933599
 H                 -1.77192370    0.49181510    0.65968026
 H                 -1.55903045    0.61267181   -1.40055540
 H                 -1.43187595    0.39200062    2.33579192
 H                 -0.25173395    1.61993226   -2.36254264
13
Title
 C                  0.07219611   -0.03314963    1.15305786
 C                  0.40431289    0.27669950   -1.10119322
 C                  0.99572128   -0.02893684    0.10150605
 C                 -1.20346955    0.65760344    1.45576991
 C                 -0.60568007    1.18189590   -1.49049496
 F                  0.10866236   -1.08355509    2.09456588
 F                  0.46830135   -0.58830273   -2.16074612
 H                 -0.96100841    1.82931462    1.35844402
 H                 -0.89182911    2.13333302   -0.80427151
 H                 -1.74692383    0.48542782    0.66788520
 H                 -1.56358238    0.61271890   -1.38619770
 H                 -1.44996300    0.40253030    2.36456390
 H                 -0.25133444    1.59472627   -2.36556053
13
Title
 C                  0.06137764   -0.03747006    1.15770279
 C                  0.40365206    0.27528289   -1.09775992
 C                  0.99014462   -0.03489153    0.09232928
 C                 -1.20160751    0.65174981    1.45759881
 C                 -0.59751395    1.18415728   -1.49881670
 F                  0.11168550   -1.07997886    2.10580807
 F                  0.47230503   -0.58095261   -2.17083657
 H                 -0.97271661    1.83038297    1.39263305
 H                 -0.90522868    2.13505951   -0.80422294
 H                 -1.73942856    0.47420812    0.66063660
 H                 -1.56558784    0.61416946   -1.37759724
 H                 -1.47720914    0.40773886    2.41206202
 H                 -0.25325318    1.57250437   -2.37997008
13
Title
 C                  0.06137674   -0.03747037    1.15770310
 C                  0.40365190    0.27528260   -1.09775943
 C                  0.99014371   -0.03489211    0.09232851
 C                 -1.20160685    0.65174852    1.45760165
 C                 -0.59751333    1.18415704   -1.49881718
 F                  0.11168585   -1.07997852    2.10580926
 F                  0.47230517   -0.58095201   -2.17083749
 H                 -0.97271633    1.83038749    1.39263378
 H                 -0.90523167    2.13506296   -0.80422155
 H                 -1.73943360    0.47420575    0.66062397
 H                 -1.56558863    0.61416883   -1.37759529
 H                 -1.47720507    0.40774664    2.41204118
 H                 -0.25324985    1.57250614   -2.37997428
13
Title
 C                  0.04342346   -0.04742140    1.16496931
 C                  0.40279211    0.27102260   -1.08929384
 C                  0.97788051   -0.04734935    0.07651666
 C                 -1.19413842    0.64521618    1.46208791
 C                 -0.58578847    1.19178575   -1.51075722
 F                  0.11801583   -1.07229180    2.12620083
 F                  0.48042978   -0.56708325   -2.18900878
 H                 -1.00070645    1.80416840    1.45926436
 H                 -0.91196509    2.11252556   -0.81944475
 H                 -1.76774634    0.44287354    0.61241120
 H                 -1.55959102    0.62151020   -1.37745025
 H                 -1.54223147    0.41073913    2.51564994
 H                 -0.26217810    1.54040117   -2.43907284
13
Title
 C                  0.03621407   -0.05305720    1.16774276
 C                  0.40242177    0.26840577   -1.08475095
 C                  0.97118625   -0.05393044    0.07004686
 C                 -1.18992035    0.64366437    1.46511245
 C                 -0.58179767    1.19688812   -1.51499777
 F                  0.12132511   -1.06819145    2.13557044
 F                  0.48457777   -0.56046095   -2.19730291
 H                 -1.01591808    1.78036888    1.49046676
 H                 -0.90653194    2.09160911   -0.83355489
 H                 -1.79393015    0.42582328    0.58303534
 H                 -1.55195510    0.62693336   -1.38461650
 H                 -1.57486933    0.41119579    2.55852428
 H                 -0.26957357    1.52850283   -2.47837207
13
Title
 C                  0.03002287   -0.05925797    1.17005536
 C                  0.40197558    0.26554403   -1.08020055
 C                  0.96399341   -0.06092678    0.06453865
 C                 -1.18600220    0.64278156    1.46864217
 C                 -0.57868621    1.20281904   -1.51863742
 F                  0.12479923   -1.06384220    2.14465685
 F                  0.48887645   -0.55387896   -2.20530918
 H                 -1.03157802    1.75156899    1.52021966
 H                 -0.89591840    2.06623164   -0.85116764
 H                 -1.82337267    0.40924802    0.55599233
 H                 -1.54168535    0.63313099   -1.39611041
 H                 -1.60611482    0.41156319    2.59199530
 H                 -0.27965940    1.51772973   -2.52063004
13
Title
 C                  0.02479395   -0.06615925    1.17194828
 C                  0.40136116    0.26247596   -1.07578321
 C                  0.95617670   -0.06850822    0.06006306
 C                 -1.18271881    0.64227576    1.47265631
 C                 -0.57622078    1.20957003   -1.52208360
 F                  0.12850472   -1.05916501    2.15362885
 F                  0.49340812   -0.54721932   -2.21317177
 H                 -1.04742463    1.71962987    1.54854394
 H                 -0.88049326    2.03813153   -0.87139185
 H                 -1.85385137    0.39387479    0.53417109
 H                 -1.52918644    0.63974100   -1.41188421
 H                 -1.63538362    0.41186322    2.61477291
 H                 -0.29306959    1.50713649   -2.56343385
13
Title
 C                  0.02052950   -0.07392737    1.17343203
 C                  0.40047034    0.25923851   -1.07166992
 C                  0.94758384   -0.07687730    0.05677063
 C                 -1.18038606    0.64182491    1.47716118
 C                 -0.57417588    1.21708210   -1.52578163
 F                  0.13252013   -1.05406601    2.16263328
 F                  0.49826442   -0.54037027   -2.22100867
 H                 -1.06309856    1.68719144    1.57544717
 H                 -0.86072864    2.00992573   -0.89268415
 H                 -1.88370778    0.38036199    0.51991399
 H                 -1.51498150    0.64629801   -1.43207956
 H                 -1.66213229    0.41195440    2.62557251
 H                 -0.31042713    1.49602777   -2.60444858
13
Title
 C                  0.01729394   -0.08274013    1.17448830
 C                  0.39917421    0.25588452   -1.06809502
 C                  0.93805131   -0.08625741    0.05490834
 C                 -1.17935532    0.64101969    1.48216660
 C                 -0.57230561    1.22517318   -1.53026482
 F                  0.13692941   -1.04844764    2.17178186
 F                  0.50353734   -0.53323885   -2.22889832
 H                 -1.07804517    1.65821454    1.60089068
 H                 -0.83747730    1.98584579   -0.91230486
 H                 -1.91141232    0.36946206    0.51548616
 H                 -1.49984392    0.65217473   -1.45690565
 H                 -1.68563829    0.41155018    2.62279251
 H                 -0.33225876    1.48397042   -2.64115577
13
Title
 C                  0.01521667   -0.09263375    1.17507422
 C                  0.39735272    0.25253464   -1.06539681
 C                  0.92755404   -0.09674167    0.05479819
 C                 -1.18000783    0.63938005    1.48758626
 C                 -0.57035570    1.23339442   -1.53609244
 F                  0.14175437   -1.04229885    2.18103098
 F                  0.50923838   -0.52585253   -2.23677542
 H                 -1.09133669    1.63818787    1.62450876
 H                 -0.81244103    1.97212416   -0.92593565
 H                 -1.93505636    0.36216658    0.52305111
 H                 -1.48507759    0.65653873   -1.48608704
 H                 -1.70472522    0.41020797    2.60492734
 H                 -0.35850014    1.47099977   -2.67045998
13
Title
 C                  0.01438577   -0.10318816    1.17517120
 C                  0.39500525    0.24942591   -1.06393472
 C                  0.91650756   -0.10796244    0.05660330
 C                 -1.18252250    0.63660784    1.49308673
 C                 -0.56817666    1.24098945   -1.54346575
 F                  0.14681768   -1.03587188    2.19000119
 F                  0.51514254   -0.51852561   -2.24428761
 H                 -1.10175446    1.63195913    1.64527272
 H                 -0.78828792    1.97442727   -0.92934029
 H                 -1.95242417    0.35939712    0.54311589
 H                 -1.47256435    0.65861171   -1.51779582
 H                 -1.71800917    0.40745213    2.57280336
 H                 -0.38747447    1.45796877   -2.68929334
13
Title
 C                  0.01464427   -0.11368112    1.17485946
 C                  0.39229923    0.24677067   -1.06379374
 C                  0.90559317   -0.11922347    0.06003212
 C                 -1.18659984    0.63289187    1.49823458
 C                 -0.56582661    1.24742885   -1.55192617
 F                  0.15182072   -1.02957349    2.19822743
 F                  0.52089432   -0.51167708   -2.25103185
 H                 -1.10869834    1.63925775    1.66218476
 H                 -0.76697001    1.99234693   -0.92245963
 H                 -1.96261853    0.36111723    0.57301140
 H                 -1.46363960    0.65832253   -1.54917716
 H                 -1.72529618    0.40303824    2.53104328
 H                 -0.41636521    1.44611144   -2.69712822
13
Title
 C                  0.01567341   -0.12375703    1.17427218
 C                  0.38939682    0.24458396   -1.06476296
 C                  0.89510060   -0.13018125    0.06459521
 C                 -1.19174560    0.62866408    1.50284291
 C                 -0.56344004    1.25283958   -1.56086067
 F                  0.15664036   -1.02357752    2.20563404
 F                  0.52635459   -0.50542060   -2.25695281
 H                 -1.11260006    1.65553477    1.67520877
 H                 -0.74837340    2.02042385   -0.90912716
 H                 -1.96667292    0.36645851    0.60916528
 H                 -1.45823923    0.65627858   -1.57861902
 H                 -1.72794149    0.39687379    2.48477102
 H                 -0.44345489    1.43605111   -2.69621827
13
Title
 C                  0.01567344   -0.12375688    1.17427215
 C                  0.38939689    0.24458401   -1.06476293
 C                  0.89510068   -0.13018109    0.06459523
 C                 -1.19174589    0.62866419    1.50284336
 C                 -0.56344035    1.25283981   -1.56086025
 F                  0.15664030   -1.02357760    2.20563395
 F                  0.52635454   -0.50542066   -2.25695272
 H                 -1.11260016    1.65553138    1.67520830
 H                 -0.74837100    2.02041923   -0.90913052
 H                 -1.96667305    0.36645842    0.60916551
 H                 -1.45823899    0.65627892   -1.57861926
 H                 -1.72793768    0.39687552    2.48476480
 H                 -0.44345442    1.43605160   -2.69621875
13
Title
 C                  0.01912602   -0.14302687    1.17263379
 C                  0.38317398    0.24122856   -1.06921764
 C                  0.87477306   -0.15163612    0.07599318
 C                 -1.20401662    0.61985550    1.51050080
 C                 -0.55883587    1.26219775   -1.57897045
 F                  0.16603631   -1.01215887    2.21885509
 F                  0.53675924   -0.49410511   -2.26705488
 H                 -1.11396429    1.69881891    1.69145435
 H                 -0.71528774    2.08830920   -0.87751827
 H                 -1.96233189    0.38516690    0.69212383
 H                 -1.45529407    0.64942867   -1.63134077
 H                 -1.72607512    0.37806364    2.39100861
 H                 -0.49127884    1.42158489   -2.67805824
13
Title
 C                  0.02130947   -0.15264608    1.17168321
 C                  0.37980633    0.23988390   -1.07253984
 C                  0.86440823   -0.16262505    0.08264044
 C                 -1.21079129    0.61561435    1.51355555
 C                 -0.55665926    1.26680646   -1.58795869
 F                  0.17087544   -1.00644445    2.22514085
 F                  0.54198844   -0.48869520   -2.27159454
 H                 -1.11229433    1.72097886    1.69536239
 H                 -0.69920342    2.12301838   -0.86362839
 H                 -1.95649946    0.39788082    0.73667597
 H                 -1.45665127    0.64551140   -1.65513939
 H                 -1.72486777    0.36394444    2.34832339
 H                 -0.51225246    1.41734664   -2.66446360
13
Title
 C                  0.02370289   -0.16255844    1.17069651
 C                  0.37619672    0.23867837   -1.07661685
 C                  0.85352836   -0.17415980    0.08991579
 C                 -1.21776224    0.61168030    1.51601698
 C                 -0.55457916    1.27169995   -1.59683848
 F                  0.17600748   -1.00052192    2.23148507
 F                  0.54743529   -0.48324213   -2.27596852
 H                 -1.10935122    1.74129140    1.69661214
 H                 -0.68270510    2.15631457   -0.85302593
 H                 -1.95017818    0.41268472    0.78157563
 H                 -1.45942160    0.64177090   -1.67740807
 H                 -1.72600907    0.34491290    2.31240226
 H                 -0.53126473    1.41556295   -2.65007792
13
Title
 C                  0.02621861   -0.17295709    1.16973286
 C                  0.37228977    0.23756942   -1.08152312
 C                  0.84187160   -0.18650110    0.09780187
 C                 -1.22462826    0.60827017    1.51779801
 C                 -0.55262128    1.27707493   -1.60547635
 F                  0.18158607   -0.99425251    2.23805766
 F                  0.55323945   -0.47762354   -2.28025167
 H                 -1.10524936    1.75806346    1.69512572
 H                 -0.66548588    2.18688201   -0.84722785
 H                 -1.94583699    0.42943206    0.82420802
 H                 -1.46333552    0.63867898   -1.69790623
 H                 -1.73184158    0.31897565    2.28749786
 H                 -0.54795511    1.41697537   -2.63714003
13
Title
 C                  0.02867985   -0.18386693    1.16890308
 C                  0.36809166    0.23653061   -1.08727594
 C                  0.82935883   -0.19972550    0.10609789
 C                 -1.23088933    0.60568423    1.51890298
 C                 -0.55085246    1.28303408   -1.61352788
 F                  0.18769740   -0.98759039    2.24492876
 F                  0.55945839   -0.47180981   -2.28443026
 H                 -1.10015118    1.76909983    1.69083186
 H                 -0.64762374    2.21280521   -0.84799664
 H                 -1.94737721    0.44760671    0.85979397
 H                 -1.46802464    0.63690746   -1.71582371
 H                 -1.74432755    0.28437166    2.27814301
 H                 -0.56148019    1.42260261   -2.62883716
13
Title
 C                  0.03078146   -0.19496847    1.16837841
 C                  0.36374898    0.23555238   -1.09368068
 C                  0.81632754   -0.21348803    0.11425820
 C                 -1.23596238    0.60417259    1.51957522
 C                 -0.54938117    1.28947051   -1.62043549
 F                  0.19424101   -0.98069601    2.25196531
 F                  0.56595724   -0.46594788   -2.28836567
 H                 -1.09440753    1.77216215    1.68403279
 H                 -0.62984725    2.23168244   -0.85669824
 H                 -1.95912372    0.46612756    0.88223796
 H                 -1.47287931    0.63724469   -1.72983704
 H                 -1.76317512    0.24157641    2.28606085
 H                 -0.57068261    1.43319374   -2.62855685
13
Title
 C                  0.03220177   -0.20573410    1.16832497
 C                  0.35949925    0.23462631   -1.10034862
 C                  0.80341458   -0.22714991    0.12157267
 C                 -1.23962109    0.60367928    1.52023232
 C                 -0.54829030    1.29610273   -1.62578786
 F                  0.20095912   -0.97387038    2.25890247
 F                  0.57246095   -0.46028593   -2.29188439
 H                 -1.08848160    1.76640539    1.67559403
 H                 -0.61322629    2.24205087   -0.87319858
 H                 -1.98254862    0.48393096    0.88838187
 H                 -1.47719554    0.64021839   -1.73895433
 H                 -1.78501606    0.19428172    2.30741894
 H                 -0.57487402    1.44848349   -2.63759923
13
Title
 C                  0.03275975   -0.21585821    1.16883545
 C                  0.35549223    0.23372512   -1.10697323
 C                  0.79104093   -0.24030902    0.12759280
 C                 -1.24219853    0.60385087    1.52116389
 C                 -0.54757911    1.30272465   -1.62964620
 F                  0.20767354   -0.96729607    2.26559511
 F                  0.57879596   -0.45495545   -2.29492728
 H                 -1.08264806    1.75275419    1.66649718
 H                 -0.59839614    2.24429276   -0.89611820
 H                 -2.01503840    0.50077561    0.88034447
 H                 -1.48052780    0.64593495   -1.74318145
 H                 -1.80586764    0.14682594    2.33563370
 H                 -0.57423831    1.46744184   -2.65436634
13
Title
 C                  0.03238966   -0.22535379    1.16995497
 C                  0.35174333    0.23280644   -1.11345690
 C                  0.77924840   -0.25295857    0.13218241
 C                 -1.24426130    0.60428933    1.52243057
 C                 -0.54719676    1.30930638   -1.63237485
 F                  0.21438376   -0.96096283    2.27208443
 F                  0.58496854   -0.44992712   -2.29754366
 H                 -1.07690137    1.73273452    1.65742655
 H                 -0.58543294    2.23974562   -0.92402968
 H                 -2.05245257    0.51705307    0.86259771
 H                 -1.48273770    0.65436303   -1.74306516
 H                 -1.82328654    0.10188403    2.36560877
 H                 -0.56929340    1.48909768   -2.67610723
13
Title
 C                  0.03104093   -0.23436416    1.17172992
 C                  0.34820912    0.23182497   -1.11982001
 C                  0.76789853   -0.26527546    0.13530719
 C                 -1.24632091    0.60466765    1.52397656
 C                 -0.54708892    1.31590159   -1.63438065
 F                  0.22118664   -0.95477221    2.27849490
 F                  0.59107182   -0.44510774   -2.29980761
 H                 -1.07106565    1.70776023    1.64882659
 H                 -0.57421833    2.22984230   -0.95584587
 H                 -2.09119592    0.53323154    0.83913802
 H                 -1.48383118    0.66556379   -1.73910587
 H                 -1.83615488    0.06072663    2.39442014
 H                 -0.56041022    1.51279894   -2.70026874
13
Title
 C                  0.03104086   -0.23436443    1.17173002
 C                  0.34820902    0.23182491   -1.11982023
 C                  0.76789817   -0.26527589    0.13530721
 C                 -1.24632159    0.60466766    1.52397620
 C                 -0.54708886    1.31590207   -1.63438090
 F                  0.22118687   -0.95477198    2.27849513
 F                  0.59107196   -0.44510763   -2.29980768
 H                 -1.07106585    1.70775745    1.64882623
 H                 -0.57421855    2.22983929   -0.95584828
 H                 -2.09118975    0.53323345    0.83914393
 H                 -1.48383152    0.66556385   -1.73910577
 H                 -1.83615440    0.06072663    2.39441970
 H                 -0.56040960    1.51279949   -2.70026604
13
Title
 C                  0.02502798   -0.25148707    1.17752333
 C                  0.34160076    0.22949362   -1.13238171
 C                  0.74585776   -0.28971020    0.13684624
 C                 -1.25198799    0.60407383    1.52758391
 C                 -0.54751291    1.32927533   -1.63769132
 F                  0.23557925   -0.94238103    2.29162313
 F                  0.60350538   -0.43573122   -2.30348781
 H                 -1.05788481    1.64879857    1.63464439
 H                 -0.55677096    2.20036262   -1.02688600
 H                 -2.16238750    0.56643649    0.78598118
 H                 -1.48297810    0.69714348   -1.72064944
 H                 -1.84608322   -0.00735838    2.44226950
 H                 -0.53122834    1.56461022   -2.74756802
13
Title
 C                  0.02006927   -0.25978854    1.18170862
 C                  0.33846686    0.22805004   -1.13864701
 C                  0.73486886   -0.30216126    0.13493678
 C                 -1.25624755    0.60241411    1.52949890
 C                 -0.54794759    1.33595036   -1.63973086
 F                  0.24343232   -0.93598960    2.29859511
 F                  0.61003658   -0.43103158   -2.30495510
 H                 -1.04956014    1.61886767    1.63010401
 H                 -0.55059338    2.18561901   -1.06280370
 H                 -2.19087838    0.58365505    0.76008997
 H                 -1.48139614    0.71813725   -1.70629270
 H                 -1.84217149   -0.03269254    2.45894845
 H                 -0.51079600    1.59189883   -2.76703780
13
Title
 C                  0.01359687   -0.26793487    1.18682074
 C                  0.33544626    0.22636317   -1.14486971
 C                  0.72377812   -0.31486643    0.13095484
 C                 -1.26185536    0.59926930    1.53138034
 C                 -0.54843600    1.34234814   -1.64257027
 F                  0.25185366   -0.92939666    2.30595764
 F                  0.61685960   -0.42628251   -2.30617410
 H                 -1.03915051    1.59267287    1.62822920
 H                 -0.54623639    2.17605494   -1.09524287
 H                 -2.21200784    0.60110764    0.73695953
 H                 -1.47960718    0.74285038   -1.68863686
 H                 -1.83163596   -0.05061965    2.46910829
 H                 -0.48645361    1.61924020   -2.78117781
13
Title
 C                  0.00563033   -0.27575732    1.19272682
 C                  0.33260182    0.22443012   -1.15087641
 C                  0.71269343   -0.32761536    0.12482683
 C                 -1.26894360    0.59427259    1.53311469
 C                 -0.54886170    1.34807517   -1.64655502
 F                  0.26075916   -0.92269192    2.31363921
 F                  0.62388813   -0.42156051   -2.30712191
 H                 -1.02604603    1.57398970    1.62980097
 H                 -0.54374349    2.17664206   -1.12018671
 H                 -2.22374452    0.61817748    0.71852913
 H                 -1.47844991    0.77070041   -1.66829293
 H                 -1.81442989   -0.05964302    2.47150114
 H                 -0.45887340    1.64529608   -2.78809126
13
Title
 C                 -0.00344332   -0.28293994    1.19902130
 C                  0.33003983    0.22232192   -1.15637034
 C                  0.70194548   -0.33989458    0.11688774
 C                 -1.27727493    0.58747313    1.53457734
 C                 -0.54908567    1.35278172   -1.65170859
 F                  0.26981081   -0.91612919    2.32135638
 F                  0.63085457   -0.41705220   -2.30778430
 H                 -1.01037448    1.56509375    1.63508669
 H                 -0.54291546    2.19013322   -1.13466585
 H                 -2.22504535    0.63384467    0.70643843
 H                 -1.47897506    0.79999144   -1.64666288
 H                 -1.79178830   -0.05912352    2.46587155
 H                 -0.42975966    1.66827489   -2.78685203
13
Title
 C                 -0.01305388   -0.28927190    1.20522423
 C                  0.32781769    0.22014083   -1.16114107
 C                  0.69180097   -0.35126617    0.10777710
 C                 -1.28634682    0.57937974    1.53570271
 C                 -0.54900829    1.35648970   -1.65768697
 F                  0.27864897   -0.90993699    2.32881642
 F                  0.63750418   -0.41291282   -2.30819133
 H                 -0.99307943    1.56484008    1.64354349
 H                 -0.54327716    2.21458231   -1.13911229
 H                 -2.21680936    0.64732539    0.70101620
 H                 -1.48194459    0.82883220   -1.62526644
 H                 -1.76594162   -0.05017664    2.45356271
 H                 -0.40098951    1.68703100   -2.77827332
13
Title
 C                 -0.02283100   -0.29478885    1.21105536
 C                  0.32590168    0.21794515   -1.16518456
 C                  0.68223450   -0.36166905    0.09800924
 C                 -1.29575108    0.57055315    1.53649451
 C                 -0.54859610    1.35954777   -1.66408223
 F                  0.28715282   -0.90415274    2.33593109
 F                  0.64377911   -0.40915879   -2.30840392
 H                 -0.97520289    1.56999134    1.65432518
 H                 -0.54432234    2.24550442   -1.13635728
 H                 -2.20094944    0.65846847    0.70145447
 H                 -1.48760257    0.85631374   -1.60489859
 H                 -1.73884100   -0.03483038    2.43663810
 H                 -0.37351522    1.70156459   -2.76406339
13
Title
 C                 -0.03265911   -0.29964794    1.21642613
 C                  0.32421757    0.21574399   -1.16860121
 C                  0.67304119   -0.37127669    0.08783009
 C                 -1.30527589    0.56136329    1.53696652
 C                 -0.54785376    1.36234664   -1.67061648
 F                  0.29539081   -0.89868630    2.34276673
 F                  0.64976033   -0.40572334   -2.30847917
 H                 -0.95746294    1.57744707    1.66677643
 H                 -0.54567950    2.27893060   -1.12926965
 H                 -2.17913942    0.66746748    0.70671875
 H                 -1.49587174    0.88243536   -1.58572465
 H                 -1.71175804   -0.01494690    2.41703906
 H                 -0.34745807    1.71242811   -2.74576503
13
Title
 C                 -0.04255635   -0.30400998    1.22132616
 C                  0.32269224    0.21352355   -1.17149615
 C                  0.66397876   -0.38030860    0.07731170
 C                 -1.31481595    0.55201903    1.53710073
 C                 -0.54679831    1.36518673   -1.67712583
 F                  0.30349575   -0.89341551    2.34943686
 F                  0.65556775   -0.40252592   -2.30845865
 H                 -0.94029567    1.58494383    1.68050103
 H                 -0.54709734    2.31220546   -1.11988496
 H                 -2.15254620    0.67455826    0.71594236
 H                 -1.50654187    0.90760320   -1.56768126
 H                 -1.68562402    0.00795977    2.39659090
 H                 -0.32258896    1.72021965   -2.72454367
13
Title
 C                 -0.05259825   -0.30800777    1.22575971
 C                  0.32126248    0.21126168   -1.17394916
 C                  0.65480799   -0.38896676    0.06643630
 C                 -1.32429445    0.54264267    1.53683193
 C                 -0.54544979    1.36828139   -1.68350161
 F                  0.31161383   -0.88821896    2.35605968
 F                  0.66132373   -0.39949502   -2.30837133
 H                 -0.92397584    1.59088564    1.69528707
 H                 -0.54838760    2.34365934   -1.10951044
 H                 -2.12202215    0.67992925    0.72838461
 H                 -1.51934074    0.93237511   -1.55069181
 H                 -1.66136002    0.03251402    2.37733971
 H                 -0.29855823    1.72545112   -2.70135159
13
Title
 C                 -0.05259799   -0.30800769    1.22575952
 C                  0.32126252    0.21126173   -1.17394909
 C                  0.65480815   -0.38896654    0.06643661
 C                 -1.32429458    0.54264283    1.53683226
 C                 -0.54544968    1.36828160   -1.68350149
 F                  0.31161365   -0.88821908    2.35605955
 F                  0.66132364   -0.39949507   -2.30837132
 H                 -0.92397668    1.59088418    1.69528684
 H                 -0.54838759    2.34365627   -1.10951198
 H                 -2.12202043    0.67992795    0.72838726
 H                 -1.51934129    0.93237449   -1.55069166
 H                 -1.66135883    0.03251617    2.37733295
 H                 -0.29855967    1.72545017   -2.70135083
13
Title
 C                 -0.07353893   -0.31531562    1.23316861
 C                  0.31846355    0.20651243   -1.17771128
 C                  0.63515986   -0.40585343    0.04333038
 C                 -1.34261898    0.52412357    1.53458260
 C                 -0.54196704    1.37585273   -1.69541563
 F                  0.32849490   -0.87757446    2.36961776
 F                  0.67316427   -0.39370312   -2.30807755
 H                 -0.89472068    1.59325216    1.72769149
 H                 -0.54988182    2.39671133   -1.08898211
 H                 -2.05269314    0.68612718    0.75933293
 H                 -1.54993264    0.98330519   -1.52003330
 H                 -1.62323363    0.08056711    2.35373469
 H                 -0.25128172    1.72999234   -2.65306867
13
Title
 C                 -0.08461023   -0.31876806    1.23602188
 C                  0.31698467    0.20399042   -1.17904501
 C                  0.62419531   -0.41434050    0.03098758
 C                 -1.35100670    0.51515219    1.53232312
 C                 -0.53991407    1.38056765   -1.70059092
 F                  0.33752667   -0.87191040    2.37673040
 F                  0.67946300   -0.39086649   -2.30790739
 H                 -0.88233567    1.58739315    1.74510619
 H                 -0.54965294    2.41620165   -1.08004805
 H                 -2.01701604    0.68742776    0.77452167
 H                 -1.56665388    1.01073374   -1.50693782
 H                 -1.61260616    0.10058879    2.35703262
 H                 -0.22705990    1.73023633   -2.63089169
13
Title
 C                 -0.09601951   -0.32212224    1.23813679
 C                  0.31538843    0.20139425   -1.17999323
 C                  0.61226720   -0.42288919    0.01825161
 C                 -1.35831502    0.50652033    1.52933397
 C                 -0.53776779    1.38597395   -1.70482250
 F                  0.34700180   -0.86594707    2.38406370
 F                  0.68606945   -0.38807153   -2.30775084
 H                 -0.87205403    1.57539430    1.76286356
 H                 -0.54839686    2.42921636   -1.07287451
 H                 -1.98474848    0.68820454    0.78534082
 H                 -1.58306541    1.03994664   -1.49622379
 H                 -1.60991332    0.11585377    2.37522735
 H                 -0.20195459    1.72990817   -2.61301155
13
Title
 C                 -0.10747406   -0.32535289    1.23936029
 C                  0.31364829    0.19880467   -1.18054440
 C                  0.59946400   -0.43136070    0.00551358
 C                 -1.36401283    0.49832053    1.52604324
 C                 -0.53567071    1.39198786   -1.70771942
 F                  0.35676052   -0.85974598    2.39145580
 F                  0.69289212   -0.38537404   -2.30763488
 H                 -0.86441297    1.55679009    1.78019184
 H                 -0.54582943    2.43448673   -1.06811605
 H                 -1.96034898    0.68935765    0.78738546
 H                 -1.59775522    1.07062798   -1.48884996
 H                 -1.61590853    0.12604842    2.40850182
 H                 -0.17602561    1.72966268   -2.60198542
13
Title
 C                 -0.11856319   -0.32842332    1.23961539
 C                  0.31176092    0.19633255   -1.18073071
 C                  0.58606843   -0.43954760   -0.00669883
 C                 -1.36778887    0.49056683    1.52313768
 C                 -0.53375498    1.39842482   -1.70904312
 F                  0.36652502   -0.85344427    2.39866215
 F                  0.69975685   -0.38284642   -2.30758328
 H                 -0.85969051    1.53213395    1.79620176
 H                 -0.54178073    2.43159524   -1.06613173
 H                 -1.94719764    0.69173728    0.77751206
 H                 -1.60940054    1.10192942   -1.48556873
 H                 -1.62970006    0.13236855    2.45244888
 H                 -0.14982909    1.72992102   -2.59920429
13
Title
 C                 -0.12896994   -0.33133022    1.23894048
 C                  0.30973065    0.19406604   -1.18063215
 C                  0.57236853   -0.44731075   -0.01797463
 C                 -1.36974990    0.48319545    1.52116749
 C                 -0.53207058    1.40510636   -1.70883324
 F                  0.37606192   -0.84716134    2.40548849
 F                  0.70651536   -0.38053174   -2.30760913
 H                 -0.85772749    1.50275474    1.81030563
 H                 -0.53621618    2.42122765   -1.06681478
 H                 -1.94556548    0.69557956    0.75592720
 H                 -1.61730488    1.13295853   -1.48661188
 H                 -1.64926616    0.13667555    2.50044961
 H                 -0.12419999    1.73066393   -2.60411203
13
Title
 C                 -0.13859276   -0.33412158    1.23743373
 C                  0.30754683    0.19204135   -1.18034578
 C                  0.55847247   -0.45465338   -0.02815913
 C                 -1.37030580    0.47609552    1.52031392
 C                 -0.53057135    1.41195223   -1.70732155
 F                  0.38529935   -0.84092376    2.41187250
 F                  0.71312697   -0.37842452   -2.30771558
 H                 -0.85805996    1.47004049    1.82239281
 H                 -0.52913215    2.40465445   -1.06971897
 H                 -1.95306788    0.70042149    0.72565384
 H                 -1.62145359    1.16322801   -1.49182057
 H                 -1.67263684    0.14046613    2.54711350
 H                 -0.09989266    1.73153882   -2.61485433
13
Title
 C                 -0.14748560   -0.33687988    1.23517661
 C                  0.30517564    0.19025842   -1.17995898
 C                  0.54429517   -0.46168045   -0.03727636
 C                 -1.36992738    0.46913325    1.52049933
 C                 -0.52915357    1.41897432   -1.70477267
 F                  0.39430220   -0.83467230    2.41785093
 F                  0.71964519   -0.37648905   -2.30790232
 H                 -0.86014309    1.43506598    1.83267446
 H                 -0.52044437    2.38315960   -1.07426011
 H                 -1.96655151    0.70547664    0.69049652
 H                 -1.62217715    1.19265369   -1.50098590
 H                 -1.69850770    0.14459970    2.58928937
 H                 -0.07746690    1.73209222   -2.62935655
13
Title
 C                 -0.15574688   -0.33970130    1.23220219
 C                  0.30256471    0.18870858   -1.17954571
 C                  0.52964160   -0.46852909   -0.04539456
 C                 -1.36902113    0.46216242    1.52156987
 C                 -0.52768995    1.42621785   -1.70141010
 F                  0.40319276   -0.82830513    2.42349128
 F                  0.72616541   -0.37468354   -2.30817007
 H                 -0.86342856    1.39872658    1.84149504
 H                 -0.50994350    2.35794476   -1.07975125
 H                 -1.98326843    0.70995126    0.65380439
 H                 -1.61988298    1.22131756   -1.51404478
 H                 -1.72616390    0.14949500    2.62526289
 H                 -0.05739682    1.73189680   -2.64581365
13
Title
 C                 -0.16345656   -0.34268872    1.22849616
 C                  0.29964756    0.18738970   -1.17917465
 C                  0.51426845   -0.47533205   -0.05255010
 C                 -1.36792455    0.45501996    1.52338508
 C                 -0.52603952    1.43371057   -1.69742089
 F                  0.41210157   -0.82170548    2.42885157
 F                  0.73279206   -0.37297124   -2.30852184
 H                 -0.86730881    1.36203674    1.84926862
 H                 -0.49728093    2.33037108   -1.08527465
 H                 -2.00108195    0.71313901    0.61829196
 H                 -1.61498888    1.24928795   -1.53111409
 H                 -1.75522409    0.15533738    2.65385701
 H                 -0.04018781    1.73057781   -2.66269495
13
Title
 C                 -0.16345666   -0.34268875    1.22849626
 C                  0.29964754    0.18738969   -1.17917465
 C                  0.51426835   -0.47533212   -0.05255019
 C                 -1.36792458    0.45502041    1.52338461
 C                 -0.52603930    1.43371117   -1.69742065
 F                  0.41210160   -0.82170545    2.42885158
 F                  0.73279209   -0.37297125   -2.30852186
 H                 -0.86731050    1.36203450    1.84926705
 H                 -0.49728184    2.33036636   -1.08527866
 H                 -2.00107810    0.71313764    0.61829713
 H                 -1.61498906    1.24928703   -1.53111385
 H                 -1.75522497    0.15533572    2.65385847
 H                 -0.04018871    1.73057706   -2.66269352
13
Title
 C                 -0.17730179   -0.34960436    1.21868039
 C                  0.29258301    0.18549395   -1.17886030
 C                  0.48036754   -0.48922168   -0.06379464
 C                 -1.36639307    0.43946425    1.52882650
 C                 -0.52152965    1.44923032   -1.68834777
 F                  0.43039788   -0.80735105    2.43881203
 F                  0.74673068   -0.36972279   -2.30949532
 H                 -0.87352264    1.29394493    1.86380600
 H                 -0.46334267    2.27653879   -1.09036214
 H                 -2.03332978    0.71312304    0.56006165
 H                 -1.59947647    1.30275432   -1.57832604
 H                 -1.81641746    0.16996681    2.68395372
 H                 -0.01695261    1.72331719   -2.69201547
13
Title
 C                 -0.18329311   -0.35372690    1.21250585
 C                  0.28831525    0.18496354   -1.17908952
 C                  0.46158640   -0.49637356   -0.06760549
 C                 -1.36660181    0.43071889    1.53224409
 C                 -0.51833919    1.45684172   -1.68381203
 F                  0.43982822   -0.79947265    2.44331793
 F                  0.75410394   -0.36817014   -2.31011616
 H                 -0.87357775    1.26743114    1.87186981
 H                 -0.44085589    2.25681119   -1.08532701
 H                 -2.04472533    0.70879685    0.54193698
 H                 -1.59043254    1.32741566   -1.60869611
 H                 -1.84746024    0.17845904    2.68244628
 H                 -0.01247855    1.71700755   -2.70142439
13
Title
 C                 -0.18842727   -0.35830277    1.20565018
 C                  0.28360779    0.18472774   -1.17967315
 C                  0.44195973   -0.50349206   -0.06997362
 C                 -1.36783373    0.42137723    1.53590297
 C                 -0.51441108    1.46384957   -1.67975748
 F                  0.44921337   -0.79126809    2.44731984
 F                  0.76157715   -0.36669420   -2.31080097
 H                 -0.87019003    1.24960244    1.88107285
 H                 -0.41451344    2.24667278   -1.07229677
 H                 -2.05109392    0.70122160    0.53397088
 H                 -1.58205005    1.34955458   -1.64262439
 H                 -1.87721288    0.18710699    2.66851325
 H                 -0.01349430    1.70911577   -2.70542774
13
Title
 C                 -0.19255262   -0.36319424    1.19845692
 C                  0.27864085    0.18474675   -1.18061328
 C                  0.42222992   -0.51030736   -0.07088693
 C                 -1.37014029    0.41179548    1.53958579
 C                 -0.50984208    1.46993256   -1.67643681
 F                  0.45821525   -0.78303054    2.45066105
 F                  0.76887449   -0.36533449   -2.31150742
 H                 -0.86332093    1.24142113    1.89118832
 H                 -0.38529703    2.24717023   -1.05134775
 H                 -2.05186099    0.69078441    0.53672986
 H                 -1.57536902    1.36834811   -1.67825585
 H                 -1.90417205    0.19516793    2.64314111
 H                 -0.01954822    1.70028854   -2.70358709
13
Title
 C                 -0.19569689   -0.36824921    1.19125440
 C                  0.27358854    0.18493955   -1.18185279
 C                  0.40298588   -0.51663749   -0.07055359
 C                 -1.37335446    0.40235745    1.54315035
 C                 -0.50480035    1.47508375   -1.67382086
 F                  0.46662427   -0.77498820    2.45330084
 F                  0.77580541   -0.36410605   -2.31219726
 H                 -0.85394225    1.24138949    1.90152347
 H                 -0.35464599    2.25611075   -1.02483410
 H                 -2.04747598    0.67822998    0.54901803
 H                 -1.57072321    1.38368750   -1.71382666
 H                 -1.92760045    0.20204608    2.60882665
 H                 -0.02938156    1.69126176   -2.69663846
13
Title
 C                 -0.19802159   -0.37339544    1.18421411
 C                  0.26852604    0.18522200   -1.18332512
 C                  0.38438548   -0.52246026   -0.06926172
 C                 -1.37724348    0.39327234    1.54656287
 C                 -0.49940552    1.47952926   -1.67168476
 F                  0.47444421   -0.76719185    2.45530197
 F                  0.78234711   -0.36299329   -2.31285085
 H                 -0.84331280    1.24692269    1.91137810
 H                 -0.32369715    2.27008297   -0.99565368
 H                 -2.03886210    0.66421688    0.56896915
 H                 -1.56780203    1.39606180   -1.74839401
 H                 -1.94770072    0.20742062    2.56812429
 H                 -0.04162377    1.68256151   -2.68584774
13
Title
 C                 -0.19970988   -0.37863372    1.17738673
 C                  0.26344738    0.18552715   -1.18498300
 C                  0.36630227   -0.52783950   -0.06725691
 C                 -1.38160908    0.38459381    1.54984408
 C                 -0.49370783    1.48353390   -1.66976520
 F                  0.48179217   -0.75957537    2.45675195
 F                  0.78857387   -0.36196800   -2.31346211
 H                 -0.83247436    1.25568566    1.92025267
 H                 -0.29311539    2.28621997   -0.96606116
 H                 -2.02690665    0.64918005    0.59492283
 H                 -1.56603276    1.40610334   -1.78165309
 H                 -1.96517270    0.21109973    2.52299806
 H                 -0.05516685    1.67451170   -2.67245685
13
Title
 C                 -0.20091642   -0.38400443    1.17077492
 C                  0.25830621    0.18580313   -1.18680026
 C                  0.34850429   -0.53285713   -0.06471889
 C                 -1.38629326    0.37629754    1.55302379
 C                 -0.48771324    1.48731375   -1.66782459
 F                  0.48881148   -0.75202787    2.45771889
 F                  0.79458807   -0.36100173   -2.31403003
 H                 -0.82218998    1.26594633    1.92782380
 H                 -0.26324117    2.30256375   -0.93754697
 H                 -2.01235776    0.63341303    0.62554240
 H                 -1.56481081    1.41435121   -1.81356458
 H                 -1.98092774    0.21286528    2.47498168
 H                 -0.06913893    1.66735098   -2.65757865
13
Title
 C                 -0.20176443   -0.38957250    1.16437284
 C                  0.25303381    0.18600475   -1.18876765
 C                  0.33072206   -0.53758900   -0.06177830
 C                 -1.39115011    0.36832396    1.55612600
 C                 -0.48139843    1.49103230   -1.66564758
 F                  0.49564456   -0.74441915    2.45824066
 F                  0.80049672   -0.36006842   -2.31455418
 H                 -0.81304417    1.27645812    1.93387002
 H                 -0.23422589    2.31783759   -0.91107705
 H                 -1.99591487    0.61717193    0.65961909
 H                 -1.56355882    1.42121229   -1.84415453
 H                 -1.99609057    0.21237122    2.42550484
 H                 -0.08278008    1.66131746   -2.64227780
13
Title
 C                 -0.20235618   -0.39542781    1.15818524
 C                  0.24754001    0.18608472   -1.19089052
 C                  0.31265245   -0.54210096   -0.05853794
 C                 -1.39600969    0.36059279    1.55917482
 C                 -0.47471120    1.49482118   -1.66301423
 F                  0.50243474   -0.73659792    2.45832239
 F                  0.80641135   -0.35914304   -2.31503234
 H                 -0.80556615    1.28625465    1.93820282
 H                 -0.20611971    2.33114457   -0.88735343
 H                 -1.97839484    0.60077491    0.69576885
 H                 -1.56170717    1.42698449   -1.87343090
 H                 -2.01215009    0.20905033    2.37617339
 H                 -0.09532354    1.65670741   -2.62769100
13
Title
 C                 -0.20235614   -0.39542765    1.15818526
 C                  0.24754021    0.18608472   -1.19089043
 C                  0.31265295   -0.54210080   -0.05853790
 C                 -1.39601029    0.36059308    1.55917433
 C                 -0.47471138    1.49482108   -1.66301437
 F                  0.50243451   -0.73659817    2.45832239
 F                  0.80641122   -0.35914302   -2.31503231
 H                 -0.80556646    1.28625410    1.93820242
 H                 -0.20612111    2.33114423   -0.88735441
 H                 -1.97839140    0.60077324    0.69577494
 H                 -1.56170700    1.42698431   -1.87342991
 H                 -2.01214517    0.20905145    2.37617244
 H                 -0.09532322    1.65670750   -2.62769047
13
Title
 C                 -0.20315448   -0.40848741    1.14668730
 C                  0.23542214    0.18561706   -1.19567626
 C                  0.27429571   -0.55064374   -0.05160071
 C                 -1.40463061    0.34549436    1.56532504
 C                 -0.45987030    1.50307471   -1.65531075
 F                  0.51647698   -0.71958649    2.45699139
 F                  0.81872643   -0.35721324   -2.31581583
 H                 -0.79827152    1.29999768    1.94077916
 H                 -0.15296593    2.34862370   -0.85110589
 H                 -1.94561490    0.57002540    0.76487647
 H                 -1.55362206    1.43603255   -1.92734638
 H                 -2.05599698    0.18985488    2.28707379
 H                 -0.11321155    1.65360829   -2.60641410
13
Title
 C                 -0.20358643   -0.41587524    1.14180342
 C                  0.22862702    0.18487610   -1.19834414
 C                  0.25362729   -0.55463444   -0.04832252
 C                 -1.40744095    0.33805175    1.56868854
 C                 -0.45160083    1.50769882   -1.64966369
 F                  0.52391712   -0.71011174    2.45539785
 F                  0.82526025   -0.35617007   -2.31607565
 H                 -0.80041622    1.30159592    1.93840739
 H                 -0.12887583    2.35074671   -0.84090085
 H                 -1.93545369    0.55836382    0.78877360
 H                 -1.54586924    1.43948926   -1.95050421
 H                 -2.08951544    0.17107585    2.25399567
 H                 -0.11582836    1.65646279   -2.60337390
13
Title
 C                 -0.20421861   -0.42364602    1.13811503
 C                  0.22151746    0.18366986   -1.20107738
 C                  0.23261167   -0.55822619   -0.04572014
 C                 -1.40853639    0.33089529    1.57248363
 C                 -0.44299409    1.51255835   -1.64274990
 F                  0.53145396   -0.70018723    2.45310477
 F                  0.83185406   -0.35509085   -2.31619570
 H                 -0.80774492    1.29802060    1.93347445
 H                 -0.10820235    2.34714604   -0.83787802
 H                 -1.93380357    0.55183662    0.79729980
 H                 -1.53494594    1.44223332   -1.96888759
 H                 -2.13223707    0.14512192    2.23303882
 H                 -0.11242706    1.66294913   -2.60719349
13
Title
 C                 -0.20514795   -0.43138720    1.13606581
 C                  0.21447461    0.18199496   -1.20370197
 C                  0.21237907   -0.56121533   -0.04423491
 C                 -1.40794260    0.32431828    1.57675163
 C                 -0.43445437    1.51740599   -1.63503035
 F                  0.53872986   -0.69029526    2.45020385
 F                  0.83816994   -0.35402301   -2.31614965
 H                 -0.82016481    1.28911877    1.92662064
 H                 -0.09229537    2.33807383   -0.84220557
 H                 -1.94132638    0.55126638    0.78835688
 H                 -1.52122336    1.44431113   -1.98096576
 H                 -2.18038284    0.11359489    2.22381855
 H                 -0.10310705    1.67263856   -2.61672194
13
Title
 C                 -0.20641020   -0.43885682    1.13574996
 C                  0.20772474    0.17990031   -1.20612567
 C                  0.19350124   -0.56356145   -0.04404594
 C                 -1.40626753    0.31839512    1.58136917
 C                 -0.42616614    1.52208469   -1.62702527
 F                  0.54557614   -0.68070933    2.44682211
 F                  0.84404431   -0.35299228   -2.31593904
 H                 -0.83676290    1.27580026    1.91877662
 H                 -0.08124215    2.32480742   -0.85259705
 H                 -1.95536401    0.55550861    0.76581439
 H                 -1.50541955    1.44590163   -1.98664158
 H                 -2.22882813    0.07888605    2.22261357
 H                 -0.08913600    1.68459851   -2.62921051
13
Title
 C                 -0.20801874   -0.44607130    1.13707908
 C                  0.20126246    0.17740876   -1.20835631
 C                  0.17585581   -0.56533726   -0.04515973
 C                 -1.40419950    0.31298810    1.58617228
 C                 -0.41803606    1.52657527   -1.61902808
 F                  0.55205759   -0.67138655    2.44300615
 F                  0.84952275   -0.35199242   -2.31557218
 H                 -0.85669427    1.25915745    1.91070115
 H                 -0.07432225    2.30870352   -0.86746861
 H                 -1.97252139    0.56278231    0.73518667
 H                 -1.48800914    1.44722124   -1.98654941
 H                 -2.27416735    0.04256117    2.22562280
 H                 -0.07172114    1.69810988   -2.64213370
13
Title
 C                 -0.20999077   -0.45314804    1.13998605
 C                  0.19499685    0.17450330   -1.21043583
 C                  0.15909371   -0.56661820   -0.04756758
 C                 -1.40227495    0.30789221    1.59101985
 C                 -0.40987273    1.53089165   -1.61118507
 F                  0.55831257   -0.66216107    2.43872711
 F                  0.85471396   -0.35100563   -2.31504883
 H                 -0.87939132    1.24019099    1.90301224
 H                 -0.07071418    2.29099402   -0.88540505
 H                 -1.99017587    0.57161740    0.70085009
 H                 -1.46924314    1.44845519   -1.98122194
 H                 -2.31453253    0.00538376    2.23027988
 H                 -0.05159621    1.71277368   -2.65364502
13
Title
 C                 -0.21235003   -0.46021129    1.14447117
 C                  0.18883851    0.17114107   -1.21240600
 C                  0.14288279   -0.56744624   -0.05129151
 C                 -1.40091444    0.30288501    1.59579096
 C                 -0.40148283    1.53500975   -1.60361780
 F                  0.56447062   -0.65285796    2.43391190
 F                  0.85971516   -0.35001440   -2.31435854
 H                 -0.90437688    1.22002439    1.89637191
 H                 -0.06963181    2.27308822   -0.90492179
 H                 -2.00648427    0.58093641    0.66590687
 H                 -1.44935309    1.44975805   -1.97091020
 H                 -2.34866206   -0.03223108    2.23495544
 H                 -0.02916542    1.72836143   -2.66228947
13
Title
 C                 -0.21512123   -0.46736465    1.15058184
 C                  0.18272546    0.16726646   -1.21430137
 C                  0.12696248   -0.56783075   -0.05637175
 C                 -1.40049859    0.29771920    1.60036303
 C                 -0.39269408    1.53883500   -1.59649071
 F                  0.57063403   -0.64332446    2.42846116
 F                  0.86459533   -0.34900478   -2.31348272
 H                 -0.93106759    1.20018792    1.89163119
 H                 -0.07020435    2.25692080   -0.92410422
 H                 -2.02005714    0.58989598    0.63271018
 H                 -1.42872667    1.45126927   -1.95566854
 H                 -2.37536401   -0.06992591    2.23851669
 H                 -0.00468868    1.74469056   -2.66673251
13
Title
 C                 -0.21831593   -0.47467073    1.15836094
 C                  0.17664063    0.16283109   -1.21614797
 C                  0.11117131   -0.56775819   -0.06282188
 C                 -1.40141505    0.29211616    1.60458630
 C                 -0.38337161    1.54218234   -1.59005105
 F                  0.57686589   -0.63345394    2.42227034
 F                  0.86938605   -0.34796926   -2.31239932
 H                 -0.95859950    1.18285336    1.88991485
 H                 -0.07134264    2.24520626   -0.94031386
 H                 -2.02970156    0.59773107    0.60334938
 H                 -1.40810098    1.45311880   -1.93552991
 H                 -2.39326687   -0.10717776    2.24005554
 H                  0.02154062    1.76151617   -2.66564216
13
Title
 C                 -0.21831589   -0.47467073    1.15836101
 C                  0.17664067    0.16283113   -1.21614795
 C                  0.11117140   -0.56775820   -0.06282197
 C                 -1.40141494    0.29211634    1.60458598
 C                 -0.38337190    1.54218239   -1.59005092
 F                  0.57686580   -0.63345398    2.42227036
 F                  0.86938610   -0.34796925   -2.31239932
 H                 -0.95859854    1.18285247    1.88991438
 H                 -0.07134281    2.24520501   -0.94031453
 H                 -2.02970104    0.59773064    0.60335051
 H                 -1.40809947    1.45311890   -1.93552997
 H                 -2.39326879   -0.10717813    2.24005871
 H                  0.02154094    1.76151637   -2.66564337
13
Title
 C                 -0.22572413   -0.48945738    1.17829760
 C                  0.16494360    0.15245283   -1.21971636
 C                  0.08036548   -0.56621814   -0.07908737
 C                 -1.40853684    0.27873910    1.61115987
 C                 -0.36314416    1.54639958   -1.58057779
 F                  0.58934924   -0.61295478    2.40764121
 F                  0.87848643   -0.34586991   -2.30959992
 H                 -1.01073579    1.16641347    1.90044471
 H                 -0.07041774    2.24750871   -0.95123818
 H                 -2.03327477    0.60692609    0.56458064
 H                 -1.37269929    1.45816071   -1.88279908
 H                 -2.39727523   -0.17589139    2.23438339
 H                  0.07629535    1.79448969   -2.64282724
13
Title
 C                 -0.22959548   -0.49648241    1.18942728
 C                  0.15973365    0.14690935   -1.22141042
 C                  0.06607991   -0.56486561   -0.08789896
 C                 -1.41477830    0.27104540    1.61316532
 C                 -0.35262335    1.54700430   -1.57794548
 F                  0.59526557   -0.60288774    2.39958289
 F                  0.88253996   -0.34487640   -2.30797078
 H                 -1.03272737    1.17018191    1.91356158
 H                 -0.06712896    2.26371940   -0.94283271
 H                 -2.02668228    0.60717400    0.55810804
 H                 -1.36146811    1.46131508   -1.85317371
 H                 -2.38306441   -0.20436847    2.22688803
 H                  0.10229453    1.80903790   -2.62146240
13
Title
 C                 -0.23334794   -0.50300395    1.20053765
 C                  0.15513006    0.14143477   -1.22304639
 C                  0.05287921   -0.56327674   -0.09642468
 C                 -1.42236987    0.26303383    1.61432465
 C                 -0.34208209    1.54682919   -1.57648650
 F                  0.60078876   -0.59327914    2.39135565
 F                  0.88615830   -0.34395987   -2.30627255
 H                 -1.05174298    1.18022753    1.93080571
 H                 -0.06259706    2.28687237   -0.92722763
 H                 -2.01547240    0.60449219    0.56005770
 H                 -1.35561836    1.46480429   -1.82350298
 H                 -2.36024271   -0.22798383    2.21698460
 H                  0.12612212    1.82163398   -2.59542247
13
Title
 C                 -0.23691965   -0.50900666    1.21132897
 C                  0.15111267    0.13612758   -1.22466018
 C                  0.04067210   -0.56154841   -0.10437929
 C                 -1.43094815    0.25493807    1.61478490
 C                 -0.33153345    1.54618365   -1.57580922
 F                  0.60593403   -0.58414340    2.38304938
 F                  0.88937586   -0.34312372   -2.30453786
 H                 -1.06864879    1.19383114    1.95091360
 H                 -0.05773046    2.31341177   -0.90729624
 H                 -2.00067942    0.59920082    0.56923284
 H                 -1.35463304    1.46863272   -1.79447105
 H                 -2.33100475   -0.24721111    2.20541461
 H                  0.14774746    1.83236943   -2.56632424
13
Title
 C                 -0.24031368   -0.51455134    1.22170776
 C                  0.14761013    0.13100181   -1.22629955
 C                  0.02923967   -0.55974078   -0.11165222
 C                 -1.44026645    0.24689240    1.61469214
 C                 -0.32091719    1.54531881   -1.57555743
 F                  0.61077815   -0.57538063    2.37464142
 F                  0.89226240   -0.34236028   -2.30277327
 H                 -1.08443404    1.20858404    1.97290158
 H                 -0.05320904    2.34056344   -0.88533176
 H                 -1.98311724    0.59160286    0.58447541
 H                 -1.35753436    1.47287662   -1.76616168
 H                 -2.29716282   -0.26291201    2.19286735
 H                  0.16756416    1.84156643   -2.53540267
13
Title
 C                 -0.24355860   -0.51971174    1.23167127
 C                  0.14455216    0.12603720   -1.22801428
 C                  0.01835089   -0.55788873   -0.11820189
 C                 -1.45016747    0.23896478    1.61415530
 C                 -0.31016617    1.54440168   -1.57544786
 F                  0.61540984   -0.56685908    2.36605436
 F                  0.89488630   -0.34166018   -2.30097145
 H                 -1.09993160    1.22266209    1.99611663
 H                 -0.04943685    2.36645195   -0.86285355
 H                 -1.96339527    0.58192581    0.60484358
 H                 -1.36323449    1.47766051   -1.73840698
 H                 -2.26021776   -0.27605586    2.18004673
 H                  0.18612591    1.84961782   -2.50363379
13
Title
 C                 -0.24669165   -0.52455283    1.24124791
 C                  0.14188555    0.12120229   -1.22985586
 C                  0.00779226   -0.55601219   -0.12399969
 C                 -1.46053976    0.23118798    1.61324715
 C                 -0.29922192    1.54353380   -1.57524631
 F                  0.61991546   -0.55844165    2.35717929
 F                  0.89730509   -0.34101573   -2.29911717
 H                 -1.11581135    1.23469557    2.02016323
 H                 -0.04662614    2.38981915   -0.84080325
 H                 -1.94203661    0.57035088    0.62950694
 H                 -1.37065125    1.48314600   -1.71096605
 H                 -2.22160328   -0.28772830    2.16780744
 H                  0.20407230    1.85695215   -2.47190078
13
Title
 C                 -0.24975426   -0.52912680    1.25047256
 C                  0.13957680    0.11646143   -1.23188133
 C                 -0.00263791   -0.55412173   -0.12900238
 C                 -1.47128583    0.22357849    1.61201720
 C                 -0.28802826    1.54277438   -1.57473324
 F                  0.62438046   -0.54998525    2.34787579
 F                  0.89956623   -0.34042199   -2.29718844
 H                 -1.13265564    1.24355727    2.04483072
 H                 -0.04488351    2.40972382   -0.81976745
 H                 -1.91960871    0.55707129    0.65754690
 H                 -1.37871964    1.48953620   -1.68359176
 H                 -2.18291267   -0.29926190    2.15730934
 H                  0.22214686    1.86405339   -2.44111670
13
Title
 C                 -0.25279124   -0.53347026    1.25936836
 C                  0.13761450    0.11177859   -1.23415789
 C                 -0.01313996   -0.55222261   -0.13312879
 C                 -1.48229235    0.21614959    1.61051518
 C                 -0.27652635    1.54215872   -1.57367090
 F                  0.62889383   -0.54133455    2.33796468
 F                  0.90170871   -0.33987773   -2.29515622
 H                 -1.15103365    1.24815113    2.07002710
 H                 -0.04426841    2.42528282   -0.80015521
 H                 -1.89690855    0.54239528    0.68762310
 H                 -1.38634077    1.49709061   -1.65606854
 H                 -2.14611860   -0.31242151    2.15020319
 H                  0.24124106    1.87149584   -2.41234098
13
Title
 C                 -0.25584508   -0.53759069    1.26790884
 C                  0.13601690    0.10713023   -1.23676177
 C                 -0.02390081   -0.55032187   -0.13622791
 C                 -1.49338293    0.20892663    1.60884041
 C                 -0.26467675    1.54171449   -1.57177759
 F                  0.63354401   -0.53233250    2.32723893
 F                  0.90375992   -0.33938803   -2.29298804
 H                 -1.17152429    1.24720866    2.09566201
 H                 -0.04482316    2.43541739   -0.78237328
 H                 -1.87527732    0.52694965    0.71737719
 H                 -1.39226529    1.50612845   -1.62830908
 H                 -2.11377436   -0.32952667    2.14878094
 H                  0.26238224    1.87995748   -2.38691881
13
Title
 C                 -0.25584499   -0.53759059    1.26790871
 C                  0.13601697    0.10713037   -1.23676175
 C                 -0.02390052   -0.55032195   -0.13622783
 C                 -1.49338257    0.20892715    1.60883897
 C                 -0.26467729    1.54171420   -1.57177769
 F                  0.63354386   -0.53233271    2.32723917
 F                  0.90375992   -0.33938800   -2.29298808
 H                 -1.17152252    1.24721128    2.09566284
 H                 -0.04482194    2.43541987   -0.78237088
 H                 -1.87527415    0.52694580    0.71738810
 H                 -1.39226492    1.50612835   -1.62830975
 H                 -2.11378152   -0.32952967    2.14878505
 H                  0.26238262    1.87995798   -2.38692160
13
Title
 C                 -0.26202571   -0.54484705    1.28310018
 C                  0.13418083    0.09813229   -1.24311946
 C                 -0.04635710   -0.54664956   -0.13829789
 C                 -1.51434698    0.19536016    1.60618175
 C                 -0.24043943    1.54149447   -1.56432310
 F                  0.64339206   -0.51308479    2.30296181
 F                  0.90755890   -0.33865197   -2.28821809
 H                 -1.22007026    1.22298381    2.14632070
 H                 -0.04928673    2.43362842   -0.75487359
 H                 -1.84558673    0.49971268    0.75692773
 H                 -1.39281990    1.52963972   -1.57402786
 H                 -2.07467269   -0.38491746    2.17305346
 H                  0.31375802    1.90234088   -2.35309078
13
Title
 C                 -0.26500807   -0.54762261    1.28890249
 C                  0.13409171    0.09411587   -1.24668789
 C                 -0.05745306   -0.54502712   -0.13682700
 C                 -1.52319499    0.18917427    1.60627036
 C                 -0.22891495    1.54181776   -1.55861925
 F                  0.64837911   -0.50331742    2.28998456
 F                  0.90919259   -0.33847020   -2.28575386
 H                 -1.24693571    1.19862319    2.16896196
 H                 -0.05260209    2.41977078   -0.74664285
 H                 -1.84377792    0.49208411    0.75514614
 H                 -1.38486885    1.54369271   -1.55030898
 H                 -2.07118313   -0.42302774    2.19926891
 H                  0.34270330    1.91605237   -2.34701745
13
Title
 C                 -0.26780383   -0.54965204    1.29308620
 C                  0.13454097    0.09062637   -1.25023608
 C                 -0.06787920   -0.54362313   -0.13380271
 C                 -1.53068499    0.18335323    1.60775579
 C                 -0.21835669    1.54245690   -1.55200309
 F                  0.65318190   -0.49394977    2.27715362
 F                  0.91058092   -0.33843814   -2.28337971
 H                 -1.27378717    1.16796435    2.18839545
 H                 -0.05586910    2.39835804   -0.74209142
 H                 -1.85170888    0.48931836    0.73759741
 H                 -1.37148334    1.55838459   -1.53073735
 H                 -2.07606940   -0.46342839    2.23026667
 H                  0.37109381    1.93010161   -2.34694431
13
Title
 C                 -0.27042966   -0.55096775    1.29570591
 C                  0.13544274    0.08764105   -1.25362263
 C                 -0.07753898   -0.54241335   -0.12951565
 C                 -1.53716413    0.17771402    1.61049141
 C                 -0.20872502    1.54339303   -1.54482911
 F                  0.65777122   -0.48506797    2.26466267
 F                  0.91174062   -0.33855173   -2.28113039
 H                 -1.29990550    1.13301339    2.20475634
 H                 -0.05855021    2.37117756   -0.74026042
 H                 -1.86731138    0.48989540    0.70914591
 H                 -1.35370746    1.57327475   -1.51552817
 H                 -2.08604618   -0.50265763    2.26207207
 H                  0.39733118    1.94351214   -2.35054213
13
Title
 C                 -0.27296127   -0.55164338    1.29691624
 C                  0.13672808    0.08506251   -1.25679025
 C                 -0.08655773   -0.54134071   -0.12417833
 C                 -1.54310128    0.17203171    1.61418959
 C                 -0.19974732    1.54459721   -1.53729006
 F                  0.66221807   -0.47655341    2.25241103
 F                  0.91271347   -0.33880645   -2.27898584
 H                 -1.32519164    1.09516646    2.21877983
 H                 -0.06021491    2.33962013   -0.73996904
 H                 -1.88833202    0.49194820    0.67521482
 H                 -1.33248906    1.58828025   -1.50439187
 H                 -2.09878642   -0.53894925    2.29232852
 H                  0.42067885    1.95574001   -2.35583601
13
Title
 C                 -0.27548648   -0.55172540    1.29682228
 C                  0.13836140    0.08279603   -1.25970476
 C                 -0.09509808   -0.54034661   -0.11789988
 C                 -1.54890396    0.16607472    1.61859634
 C                 -0.19112287    1.54603112   -1.52948147
 F                  0.66661735   -0.46823822    2.24020294
 F                  0.91353632   -0.33920653   -2.27691209
 H                 -1.34973287    1.05546268    2.23137755
 H                 -0.06042009    2.30472641   -0.73994461
 H                 -1.91314010    0.49396858    0.64006881
 H                 -1.30858273    1.60348082   -1.49708494
 H                 -2.11295861   -0.57152912    2.31977685
 H                  0.44076716    1.96647169   -2.36140714
13
Title
 C                 -0.27809036   -0.55122000    1.29545299
 C                  0.14033079    0.08077041   -1.26231807
 C                 -0.10328659   -0.53937749   -0.11072862
 C                 -1.55490247    0.15959560    1.62351696
 C                 -0.18258356    1.54763557   -1.52147993
 F                  0.67105691   -0.45996934    2.22784171
 F                  0.91423398   -0.33976609   -2.27487914
 H                 -1.37356729    1.01499360    2.24357380
 H                 -0.05861264    2.26753108   -0.73865911
 H                 -1.94066545    0.49483664    0.60689848
 H                 -1.28273373    1.61899926   -1.49357584
 H                 -2.12779918   -0.59995698    2.34359009
 H                  0.45727093    1.97545332   -2.36617226
13
Title
 C                 -0.28085311   -0.55009913    1.29277969
 C                  0.14263441    0.07893741   -1.26455077
 C                 -0.11119347   -0.53838275   -0.10270029
 C                 -1.56137256    0.15232132    1.62878687
 C                 -0.17389939    1.54931669   -1.51339574
 F                  0.67560806   -0.45162732    2.21516417
 F                  0.91482040   -0.34050785   -2.27286681
 H                 -1.39658731    0.97520989    2.25657551
 H                 -0.05407782    2.22936330   -0.73412410
 H                 -1.97014857    0.49368626    0.57829623
 H                 -1.25588857    1.63495134   -1.49404204
 H                 -2.14279846   -0.62381008    2.36300481
 H                  0.46979563    1.98241647   -2.36918850
13
Title
 C                 -0.28384341   -0.54831575    1.28875821
 C                  0.14526236    0.07726944   -1.26628288
 C                 -0.11881397   -0.53731418   -0.09389996
 C                 -1.56853558    0.14397747    1.63423161
 C                 -0.16489255    1.55093729   -1.50541417
 F                  0.68031217   -0.44314881    2.20208169
 F                  0.91530052   -0.34145884   -2.27087030
 H                 -1.41847890    0.93810485    2.27177148
 H                 -0.04597098    2.19204425   -0.72384571
 H                 -2.00087017    0.48981879    0.55662954
 H                 -1.22939634    1.65139752   -1.49878978
 H                 -2.15750043   -0.64255841    2.37715664
 H                  0.47788069    1.98706486   -2.36956162
13
Title
 C                 -0.28709602   -0.54583886    1.28341273
 C                  0.14816787    0.07575963   -1.26736089
 C                 -0.12604008   -0.53613239   -0.08455278
 C                 -1.57650596    0.13438867    1.63963374
 C                 -0.15549271    1.55233113   -1.49781391
 F                  0.68515150   -0.43457292    2.18866057
 F                  0.91567275   -0.34263840   -2.26890959
 H                 -1.43869341    0.90610377    2.29042924
 H                 -0.03354823    2.15780671   -0.70532698
 H                 -2.03186331    0.48274793    0.54409883
 H                 -1.20509855    1.66825314   -1.50804346
 H                 -2.17137482   -0.65561844    2.38513213
 H                  0.48115219    1.98914097   -2.36651952
13
Title
 C                 -0.28709604   -0.54583887    1.28341248
 C                  0.14816790    0.07575958   -1.26736083
 C                 -0.12604010   -0.53613233   -0.08455260
 C                 -1.57650559    0.13438841    1.63963350
 C                 -0.15549283    1.55233060   -1.49781422
 F                  0.68515152   -0.43457291    2.18866055
 F                  0.91567275   -0.34263838   -2.26890957
 H                 -1.43869282    0.90610775    2.29043218
 H                 -0.03354684    2.15781219   -0.70532073
 H                 -2.03186508    0.48274943    0.54409579
 H                 -1.20509937    1.66825266   -1.50804363
 H                 -2.17137838   -0.65562103    2.38513518
 H                  0.48115299    1.98914197   -2.36652177
13
Title
 C                 -0.29424171   -0.53902301    1.26968948
 C                  0.15436039    0.07323991   -1.26707935
 C                 -0.13853211   -0.53337855   -0.06596176
 C                 -1.59445488    0.11200049    1.64943962
 C                 -0.13601626    1.55399752   -1.48480064
 F                  0.69481881   -0.41783017    2.16195690
 F                  0.91609204   -0.34563225   -2.26528004
 H                 -1.47180956    0.86428526    2.33885108
 H                  0.00413034    2.10504096   -0.64108528
 H                 -2.08957075    0.45914063    0.55105483
 H                 -1.17012880    1.70193490   -1.53869197
 H                 -2.19450212   -0.66415367    2.38100942
 H                  0.47421509    1.98579511   -2.34941560
13
Title
 C                 -0.29800382   -0.53492051    1.26203399
 C                  0.15741126    0.07221785   -1.26569691
 C                 -0.14355728   -0.53182273   -0.05757146
 C                 -1.60401089    0.09989381    1.65368963
 C                 -0.12633507    1.55431838   -1.47941801
 F                  0.69943620   -0.40997939    2.14922233
 F                  0.91615746   -0.34737708   -2.26367728
 H                 -1.48447037    0.85391696    2.36632211
 H                  0.02758361    2.08613852   -0.59947450
 H                 -2.11444957    0.44358355    0.56958332
 H                 -1.16048152    1.71813121   -1.55829795
 H                 -2.20330943   -0.66099551    2.36996611
 H                  0.46599804    1.98129438   -2.33643593
13
Title
 C                 -0.30185437   -0.53047725    1.25422442
 C                  0.16035589    0.07132159   -1.26356450
 C                 -0.14779696   -0.53015405   -0.05007799
 C                 -1.61377332    0.08755548    1.65761862
 C                 -0.11684051    1.55443245   -1.47448137
 F                  0.70387098   -0.40250128    2.13697254
 F                  0.91614587   -0.34925530   -2.26221145
 H                 -1.49499746    0.84831936    2.39392576
 H                  0.05268209    2.07032957   -0.55554807
 H                 -2.13647775    0.42623938    0.59632397
 H                 -1.15499292    1.73373416   -1.57954678
 H                 -2.21056185   -0.65441239    2.35430373
 H                  0.45629488    1.97574610   -2.32169621
13
Title
 C                 -0.30581050   -0.52572309    1.24641027
 C                  0.16319172    0.07052368   -1.26073541
 C                 -0.15133533   -0.52836505   -0.04354774
 C                 -1.62371269    0.07511082    1.66137462
 C                 -0.10755626    1.55442835   -1.46969334
 F                  0.70815253   -0.39531908    2.12510102
 F                  0.91606817   -0.35126535   -2.26085844
 H                 -1.50386200    0.84568971    2.42047450
 H                  0.07866707    2.05617414   -0.51168544
 H                 -2.15597097    0.40746329    0.63000681
 H                 -1.15237623    1.74874558   -1.60180439
 H                 -2.21670722   -0.64552423    2.33500087
 H                  0.44622053    1.96972550   -2.30607709
13
Title
 C                 -0.30990880   -0.52065286    1.23868250
 C                  0.16593375    0.06980251   -1.25723557
 C                 -0.15424802   -0.52644135   -0.03801903
 C                 -1.63383333    0.06260772    1.66509754
 C                 -0.09848452    1.55435967   -1.46478287
 F                  0.71232273   -0.38833885    2.11346636
 F                  0.91593015   -0.35341786   -2.25959203
 H                 -1.51146544    0.84459383    2.44511358
 H                  0.10503511    2.04261946   -0.46955941
 H                 -2.17335498    0.38751527    0.66961134
 H                 -1.15140623    1.76316975   -1.62460499
 H                 -2.22228675   -0.63538002    2.31293293
 H                  0.43675802    1.96375037   -2.29041218
13
Title
 C                 -0.31419757   -0.51523863    1.23110762
 C                  0.16860327    0.06914298   -1.25306437
 C                 -0.15658803   -0.52436379   -0.03354195
 C                 -1.64413927    0.05005707    1.66891252
 C                 -0.08962556    1.55425023   -1.45950994
 F                  0.71642359   -0.38146843    2.10192429
 F                  0.91573293   -0.35573170   -2.25838766
 H                 -1.51812643    0.84393745    2.46721145
 H                  0.13145186    2.02895549   -0.43034426
 H                 -2.18912369    0.36664654    0.71422078
 H                 -1.15100822    1.77698430   -1.64757147
 H                 -2.22796135   -0.62507385    2.28898048
 H                  0.42883190    1.95831398   -2.27552959
13
Title
 C                 -0.31873487   -0.50943584    1.22374671
 C                  0.17122381    0.06853568   -1.24819855
 C                 -0.15838436   -0.52210925   -0.03019541
 C                 -1.65461189    0.03745537    1.67293944
 C                 -0.08098254    1.55410375   -1.45365506
 F                  0.72049357   -0.37462121    2.09033513
 F                  0.91547336   -0.35823235   -2.25722262
 H                 -1.52410133    0.84285796    2.48625534
 H                  0.15768049    2.01471091   -0.39492939
 H                 -2.20388879    0.34518327    0.76282378
 H                 -1.15024593    1.79013356   -1.67035913
 H                 -2.23457156   -0.61587535    2.26414609
 H                  0.42335731    1.95390111   -2.26226442
13
Title
 C                 -0.32358794   -0.50318719    1.21666737
 C                  0.17381979    0.06797631   -1.24259740
 C                 -0.15964339   -0.51965162   -0.02809516
 C                 -1.66518777    0.02479839    1.67730892
 C                 -0.07256174    1.55391320   -1.44701200
 F                  0.72456591   -0.36771653    2.07856558
 F                  0.91514422   -0.36095106   -2.25607525
 H                 -1.52960797    0.84062406    2.50177198
 H                  0.18352141    1.99957505   -0.36408978
 H                 -2.21849295    0.32362475    0.81406745
 H                 -1.14827704    1.80252249   -1.69260619
 H                 -2.24320353   -0.60935221    2.23966067
 H                  0.42125356    1.95097751   -2.25142545
13
Title
 C                 -0.32882710   -0.49643312    1.20995763
 C                  0.17641386    0.06746625   -1.23621662
 C                 -0.16035076   -0.51696635   -0.02739561
 C                 -1.67572809    0.01209872    1.68217792
 C                 -0.06437792    1.55367036   -1.43939682
 F                  0.72866288   -0.36068682    2.06650196
 F                  0.91473458   -0.36392091   -2.25492514
 H                 -1.53484073    0.83656227    2.51326483
 H                  0.20873656    1.98337139   -0.33863139
 H                 -2.23414474    0.30277282    0.86594720
 H                 -1.14431494    1.81399879   -1.71386901
 H                 -2.25519034   -0.60742871    2.21704899
 H                  0.42341366    1.94994788   -2.24371187
13
Title
 C                 -0.33450414   -0.48914068    1.20374278
 C                  0.17902003    0.06701429   -1.22904484
 C                 -0.16047841   -0.51404361   -0.02827070
 C                 -1.68598158   -0.00058404    1.68773113
 C                 -0.05646930    1.55337644   -1.43069216
 F                  0.73278161   -0.35350042    2.05409095
 F                  0.91423167   -0.36716424   -2.25375572
 H                 -1.53997033    0.83004409    2.52020629
 H                  0.23294544    1.96610506   -0.31946905
 H                 -2.25248738    0.28386284    0.91549209
 H                 -1.13764084    1.82432540   -1.73353817
 H                 -2.27192117   -0.61224259    2.19807827
 H                  0.43057671    1.95106126   -2.23954740
13
Title
 C                 -0.33450411   -0.48914071    1.20374290
 C                  0.17902002    0.06701430   -1.22904484
 C                 -0.16047841   -0.51404359   -0.02827083
 C                 -1.68598154   -0.00058379    1.68773064
 C                 -0.05646940    1.55337613   -1.43069222
 F                  0.73278161   -0.35350044    2.05409097
 F                  0.91423166   -0.36716422   -2.25375574
 H                 -1.53997017    0.83004597    2.52020789
 H                  0.23294649    1.96610721   -0.31946559
 H                 -2.25248483    0.28386148    0.91549312
 H                 -1.13764191    1.82432567   -1.73353861
 H                 -2.27192451   -0.61224583    2.19808155
 H                  0.43057797    1.95106243   -2.23954961
13
Title
 C                 -0.34703060   -0.47324902    1.19346627
 C                  0.18422231    0.06636161   -1.21283620
 C                 -0.15895980   -0.50765867   -0.03507469
 C                 -1.70414517   -0.02524580    1.70144754
 C                 -0.04183134    1.55274185   -1.41040565
 F                  0.74083862   -0.33892295    2.02870175
 F                  0.91291891   -0.37436419   -2.25134411
 H                 -1.55035152    0.80812351    2.51917611
 H                  0.27574408    1.92995758   -0.30322409
 H                 -2.30388675    0.25823599    0.99243998
 H                 -1.11449232    1.84022678   -1.76476748
 H                 -2.32184228   -0.64775691    2.17694160
 H                  0.46030092    1.95902334   -2.24068168
13
Title
 C                 -0.35360946   -0.46502970    1.18963299
 C                  0.18676273    0.06620672   -1.20435904
 C                 -0.15742450   -0.50439415   -0.04071109
 C                 -1.71152942   -0.03684004    1.70956059
 C                 -0.03527276    1.55249743   -1.39950078
 F                  0.74457961   -0.33181919    2.01624231
 F                  0.91212124   -0.37815945   -2.25011928
 H                 -1.55565353    0.79296275    2.51182674
 H                  0.29302061    1.91250206   -0.30623654
 H                 -2.33786308    0.25356089    1.01487642
 H                 -1.09828585    1.84533094   -1.77489980
 H                 -2.35274262   -0.67737385    2.17516252
 H                  0.48114797    1.96452830   -2.24368779
13
Title
 C                 -0.36022702   -0.45684164    1.18661813
 C                  0.18925752    0.06618952   -1.19599178
 C                 -0.15551228   -0.50120428   -0.04741605
 C                 -1.71789170   -0.04788236    1.71828193
 C                 -0.02919390    1.55235426   -1.38856102
 F                  0.74805052   -0.32496256    2.00417344
 F                  0.91124369   -0.38198987   -2.24888753
 H                 -1.56101475    0.77570620    2.50117246
 H                  0.30730020    1.89631630   -0.31541065
 H                 -2.37572996    0.25387764    1.02738631
 H                 -1.07969485    1.84858963   -1.78113593
 H                 -2.38468394   -0.71206283    2.17771375
 H                  0.50425485    1.96995079   -2.24639161
13
Title
 C                 -0.36684983   -0.44871137    1.18426869
 C                  0.19174541    0.06632549   -1.18786331
 C                 -0.15331862   -0.49812944   -0.05490068
 C                 -1.72357889   -0.05851512    1.72744221
 C                 -0.02346451    1.55232650   -1.37775771
 F                  0.75126194   -0.31832802    1.99246364
 F                  0.91028829   -0.38584417   -2.24763744
 H                 -1.56644086    0.75692090    2.48828386
 H                  0.31888531    1.88174237   -0.32941968
 H                 -2.41558498    0.25798738    1.03252421
 H                 -1.05920405    1.85023575   -1.78371450
 H                 -2.41580933   -0.74971407    2.18311535
 H                  0.52866932    1.97469213   -2.24767512
13
Title
 C                 -0.37350174   -0.44059128    1.18242019
 C                  0.19428574    0.06663709   -1.18002615
 C                 -0.15091158   -0.49518439   -0.06295929
 C                 -1.72896754   -0.06894690    1.73693037
 C                 -0.01792903    1.55241178   -1.36714700
 F                  0.75424917   -0.31183786    1.98098647
 F                  0.90924818   -0.38974707   -2.24634906
 H                 -1.57194682    0.73711418    2.47412268
 H                  0.32821890    1.86902298   -0.34701760
 H                 -2.45574882    0.26467401    1.03285005
 H                 -1.03714661    1.85051440   -1.78291161
 H                 -2.44486870   -0.78885478    2.19021413
 H                  0.55384999    1.97835449   -2.24674279
13
Title
 C                 -0.38023048   -0.43240400    1.18092431
 C                  0.19694894    0.06715923   -1.17251380
 C                 -0.14834097   -0.49238027   -0.07144131
 C                 -1.73439526   -0.07940437    1.74667980
 C                 -0.01243691    1.55259564   -1.35674406
 F                  0.75704874   -0.30539936    1.96958714
 F                  0.90811008   -0.39373995   -2.24499847
 H                 -1.57753968    0.71681749    2.45960414
 H                  0.33577816    1.85845940   -0.36699412
 H                 -2.49489299    0.27292170    1.03043094
 H                 -1.01378360    1.84964167   -1.77892844
 H                 -2.47100732   -0.82852597    2.19821164
 H                  0.57951620    1.98064520   -2.24297535
13
Title
 C                 -0.38708986   -0.42406460    1.17964943
 C                  0.19981521    0.06794351   -1.16537579
 C                 -0.14565044   -0.48973817   -0.08021545
 C                 -1.74015593   -0.09012241    1.75664633
 C                 -0.00684741    1.55285159   -1.34656981
 F                  0.75968903   -0.29891994    1.95811037
 F                  0.90685583   -0.39787117   -2.24355941
 H                 -1.58320664    0.69668775    2.44571327
 H                  0.34207837    1.85051379   -0.38800054
 H                 -2.53195612    0.28191416    1.02684200
 H                 -0.98940567    1.84781538   -1.77188386
 H                 -2.49353865   -0.86806419    2.20655848
 H                  0.60551908    1.98130415   -2.23581255
13
Title
 C                 -0.39413005   -0.41549153    1.17847249
 C                  0.20297661    0.06906233   -1.15870000
 C                 -0.14288875   -0.48729802   -0.08913737
 C                 -1.74651382   -0.10134595    1.76678663
 C                 -0.00102575    1.55313779   -1.33667966
 F                  0.76218668   -0.29231242    1.94641087
 F                  0.90546339   -0.40219137   -2.24200368
 H                 -1.58890709    0.67759579    2.43361159
 H                  0.34772400    1.84588272   -0.40834591
 H                 -2.56600099    0.29096215    1.02331594
 H                 -0.96444180    1.84524659   -1.76185285
 H                 -2.51178456   -0.90692089    2.21485227
 H                  0.63175243    1.98006171   -2.22468656
13
Title
 C                 -0.40138414   -0.40662219    1.17727100
 C                  0.20653642    0.07061093   -1.15263373
 C                 -0.14012277   -0.48512730   -0.09801373
 C                 -1.75370946   -0.11331800    1.77703403
 C                  0.00515864    1.55339256   -1.32718712
 F                  0.76454289   -0.28550358    1.93436973
 F                  0.90390912   -0.40674622   -2.24030314
 H                 -1.59456826    0.66067170    2.42469254
 H                  0.35345221    1.84553952   -0.42582789
 H                 -2.59606430    0.29941657    1.02089199
 H                 -0.93960256    1.84220453   -1.74894247
 H                 -2.52496585   -0.94449542    2.22275369
 H                  0.65806718    1.97662584   -2.20901846
13
Title
 C                 -0.40883997   -0.39744745    1.17592063
 C                  0.21059566    0.07269978   -1.14740199
 C                 -0.13745327   -0.48332839   -0.10655932
 C                 -1.76193408   -0.12622487    1.78726408
 C                  0.01182126    1.55353320   -1.31828095
 F                  0.76673721   -0.27845751    1.92193695
 F                  0.90217501   -0.41155826   -2.23843691
 H                 -1.60009005    0.64723735    2.42050821
 H                  0.36009756    1.85066308   -0.43775705
 H                 -2.62103311    0.30659124    1.02051309
 H                 -0.91606110    1.83907138   -1.73342923
 H                 -2.53217606   -0.97996280    2.22992479
 H                  0.68416179    1.97072169   -2.18833716
13
Title
 C                 -0.40883995   -0.39744745    1.17592056
 C                  0.21059561    0.07269972   -1.14740195
 C                 -0.13745323   -0.48332835   -0.10655929
 C                 -1.76193395   -0.12622494    1.78726381
 C                  0.01182086    1.55353312   -1.31828116
 F                  0.76673721   -0.27845753    1.92193696
 F                  0.90217501   -0.41155826   -2.23843692
 H                 -1.60008967    0.64723988    2.42051040
 H                  0.36009893    1.85066381   -0.43775364
 H                 -2.62103347    0.30659184    1.02051217
 H                 -0.91605926    1.83907078   -1.73342832
 H                 -2.53217745   -0.97996492    2.22992648
 H                  0.68416317    1.97072267   -2.18833892
13
Title
 C                 -0.42388507   -0.37867737    1.17234744
 C                  0.22038769    0.07881843   -1.14057874
 C                 -0.13299877   -0.48135612   -0.12102252
 C                 -1.78155124   -0.15466479    1.80677973
 C                  0.02679052    1.55314111   -1.30315995
 F                  0.77044311   -0.26389736    1.89639214
 F                  0.89820320   -0.42176704   -2.23424036
 H                 -1.61040450    0.63479957    2.43091399
 H                  0.37848716    1.88066489   -0.43565027
 H                 -2.65108206    0.31425439    1.02887521
 H                 -0.87987163    1.83467333   -1.69746740
 H                 -2.52569569   -1.03994483    2.24071995
 H                  0.73332861    1.95131569   -2.13243482
13
Title
 C                 -0.43109374   -0.36953576    1.17001736
 C                  0.22601655    0.08282857   -1.13937103
 C                 -0.13150376   -0.48135517   -0.12618722
 C                 -1.79253533   -0.16954110    1.81561119
 C                  0.03504292    1.55255883   -1.29715486
 F                  0.77185224   -0.25666702    1.88381093
 F                  0.89604877   -0.42694251   -2.23199430
 H                 -1.61530310    0.63539050    2.44527233
 H                  0.38988033    1.90484254   -0.42108484
 H                 -2.65498328    0.31372245    1.03823447
 H                 -0.87041052    1.83442634   -1.67910891
 H                 -2.51195530   -1.06243303    2.24390673
 H                  0.75511872    1.93853389   -2.09923334
13
Title
 C                 -0.43791092   -0.36079381    1.16732821
 C                  0.23199818    0.08735136   -1.13960029
 C                 -0.13058842   -0.48200114   -0.12978884
 C                 -1.80391249   -0.18432416    1.82371909
 C                  0.04372586    1.55179799   -1.29200165
 F                  0.77294302   -0.24962314    1.87164087
 F                  0.89384402   -0.43203511   -2.22971219
 H                 -1.62031801    0.63860632    2.46396729
 H                  0.40157636    1.93310920   -0.40027540
 H                 -2.65194718    0.31012835    1.05080503
 H                 -0.86730918    1.83577184   -1.66157033
 H                 -2.49229617   -1.07965264    2.24568174
 H                  0.77477019    1.92456531   -2.06449029
13
Title
 C                 -0.44431740   -0.35249391    1.16430589
 C                  0.23825530    0.09227997   -1.14108430
 C                 -0.13024078   -0.48321930   -0.13192794
 C                 -1.81547129   -0.19876928    1.83118706
 C                  0.05279108    1.55096354   -1.28741606
 F                  0.77373334   -0.24278609    1.85992472
 F                  0.89161272   -0.43701431   -2.22741774
 H                 -1.62573371    0.64265982    2.48540584
 H                  0.41261162    1.96369558   -0.37604274
 H                 -2.64289991    0.30363524    1.06619000
 H                 -0.86981145    1.83859928   -1.64506795
 H                 -2.46782634   -1.09220817    2.24630644
 H                  0.79262927    1.91005068   -2.02945956
13
Title
 C                 -0.45035322   -0.34460580    1.16097363
 C                  0.24474563    0.09752480   -1.14361542
 C                 -0.13042200   -0.48492397   -0.13278266
 C                 -1.82708543   -0.21276273    1.83814757
 C                  0.06219734    1.55015906   -1.28312146
 F                  0.77424894   -0.23612239    1.84861109
 F                  0.88936055   -0.44189098   -2.22511680
 H                 -1.63180650    0.64605876    2.50833310
 H                  0.42227549    1.99517464   -0.35069665
 H                 -2.62879248    0.29445666    1.08400524
 H                 -0.87668910    1.84265636   -1.62947298
 H                 -2.43954270   -1.10100729    2.24612281
 H                  0.80929529    1.89552815   -1.99508389
13
Title
 C                 -0.45608143   -0.33706940    1.15734759
 C                  0.25145163    0.10301340   -1.14700270
 C                 -0.13108991   -0.48703639   -0.13254210
 C                 -1.83867705   -0.22626500    1.84473426
 C                  0.07190303    1.54947554   -1.27888632
 F                  0.77451215   -0.22957400    1.83760806
 F                  0.88708234   -0.44669642   -2.22280500
 H                 -1.63875001    0.64767236    2.53187958
 H                  0.43011657    2.02650927   -0.32587104
 H                 -2.61048497    0.28279895    1.10389678
 H                 -0.88658442    1.84764450   -1.61450104
 H                 -2.40829107   -1.10710209    2.24552619
 H                  0.82548436    1.88146173   -1.96209701
13
Title
 C                 -0.46156991   -0.32981744    1.15343696
 C                  0.25837118    0.10868495   -1.15108222
 C                 -0.13220958   -0.48948940   -0.13138057
 C                 -1.85018403   -0.23926727    1.85106745
 C                  0.08186739    1.54899259   -1.27452134
 F                  0.77453771   -0.22307341    1.82681101
 F                  0.88476698   -0.45147078   -2.22047293
 H                 -1.64674848    0.64663865    2.55547398
 H                  0.43586448    2.05696218   -0.30266146
 H                 -2.58877684    0.26886758    1.12549421
 H                 -0.89817801    1.85327178   -1.59983163
 H                 -2.37481589   -1.11168128    2.24497907
 H                  0.84196987    1.86828052   -1.93112223
13
Title
 C                 -0.46688463   -0.32278450    1.14924538
 C                  0.26551193    0.11448428   -1.15571385
 C                 -0.13375691   -0.49222661   -0.12945311
 C                 -1.86153680   -0.25176655    1.85725650
 C                  0.09205608    1.54878534   -1.26986534
 F                  0.77433164   -0.21654878    1.81611315
 F                  0.88239987   -0.45625844   -2.21810878
 H                 -1.65597552    0.64225120    2.57874604
 H                  0.43934766    2.08598217   -0.28181840
 H                 -2.56450082    0.25290744    1.14833166
 H                 -0.91024348    1.85927624   -1.58516513
 H                 -2.33981578   -1.11613228    2.24504032
 H                  0.85955206    1.85640563   -1.90272816
13
Title
 C                 -0.47208691   -0.31591129    1.14477389
 C                  0.27288588    0.12035452   -1.16077179
 C                 -0.13571903   -0.49519885   -0.12690089
 C                 -1.87263827   -0.26375142    1.86340934
 C                  0.10244538    1.54893330   -1.26477423
 F                  0.77389110   -0.20992596    1.80541045
 F                  0.87996448   -0.46110582   -2.21570023
 H                 -1.66660929    0.63386136    2.60144104
 H                  0.44043287    2.11310116   -0.26390751
 H                 -2.53866117    0.23527680    1.17172799
 H                 -0.92163647    1.86542994   -1.57024771
 H                 -2.30398284   -1.12211738    2.24639394
 H                  0.87901937    1.84626574   -1.87745267
13
Title
 C                 -0.47723041   -0.30914963    1.14002721
 C                  0.28050082    0.12622677   -1.16613023
 C                 -0.13809197   -0.49835801   -0.12386315
 C                 -1.88334282   -0.27519607    1.86964563
 C                  0.11302182    1.54952996   -1.25911728
 F                  0.77320483   -0.20313173    1.79460870
 F                  0.87744467   -0.46605827   -2.21323712
 H                 -1.67883630    0.62081617    2.62334751
 H                  0.43898871    2.13783630   -0.24943415
 H                 -2.51261556    0.21655947    1.19461757
 H                 -0.93124653    1.87152959   -1.55488760
 H                 -2.26801372   -1.13159502    2.24984665
 H                  0.90107577    1.83830272   -1.85580481
13
Title
 C                 -0.47723039   -0.30914969    1.14002725
 C                  0.28050074    0.12622664   -1.16613003
 C                 -0.13809192   -0.49835790   -0.12386331
 C                 -1.88334284   -0.27519573    1.86964499
 C                  0.11302147    1.54952984   -1.25911745
 F                  0.77320483   -0.20313176    1.79460878
 F                  0.87744470   -0.46605822   -2.21323712
 H                 -1.67883594    0.62081770    2.62334892
 H                  0.43898952    2.13783679   -0.24943174
 H                 -2.51261235    0.21655645    1.19462185
 H                 -0.93124599    1.87152942   -1.55488778
 H                 -2.26801617   -1.13159657    2.24984760
 H                  0.90107722    1.83830356   -1.85580635
13
Title
 C                 -0.48746486   -0.29589476    1.12983508
 C                  0.29634579    0.13754005   -1.17711064
 C                 -0.14404764   -0.50498451   -0.11699739
 C                 -1.90260550   -0.29629785    1.88295693
 C                  0.13465507    1.55253881   -1.24573552
 F                  0.77102609   -0.18881768    1.77250648
 F                  0.87212493   -0.47639579   -2.20815429
 H                 -1.70866748    0.57830512    2.66377873
 H                  0.42804151    2.17764763   -0.23288739
 H                 -2.46820550    0.18011632    1.23161105
 H                 -0.94058571    1.88277595   -1.52261105
 H                 -2.19838707   -1.16919905    2.26625498
 H                  0.95439340    1.83064338   -1.82511175
13
Title
 C                 -0.49253041   -0.28948204    1.12457468
 C                  0.30436678    0.14263917   -1.18228172
 C                 -0.14756514   -0.50825850   -0.11361855
 C                 -1.91051063   -0.30588406    1.89034905
 C                  0.14558940    1.55519706   -1.23801020
 F                  0.76951327   -0.18130720    1.76129921
 F                  0.86936021   -0.48175516   -2.20558977
 H                 -1.72624798    0.54823161    2.68158563
 H                  0.41854274    2.19113325   -0.23177893
 H                 -2.45529706    0.16548797    1.24069633
 H                 -0.93817073    1.88751464   -1.50604743
 H                 -2.16588136   -1.19979690    2.27993862
 H                  0.98490318    1.83157171   -1.81646220
13
Title
 C                 -0.49747961   -0.28334293    1.11942425
 C                  0.31219547    0.14708617   -1.18686801
 C                 -0.15133402   -0.51133403   -0.11064516
 C                 -1.91686794   -0.31483208    1.89834597
 C                  0.15644664    1.55872328   -1.22978701
 F                  0.76773730   -0.17367562    1.75020880
 F                  0.86659155   -0.48714857   -2.20308645
 H                 -1.74519822    0.51287233    2.69733569
 H                  0.40676110    2.19939159   -0.23561312
 H                 -2.45170880    0.15504777    1.24070503
 H                 -0.93012762    1.89143661   -1.48980855
 H                 -2.13541863   -1.23734538    2.29651823
 H                  1.01622117    1.83567730   -1.81193142
13
Title
 C                 -0.50224834   -0.27756813    1.11455863
 C                  0.31963572    0.15072396   -1.19063422
 C                 -0.15524981   -0.51409723   -0.10832646
 C                 -1.92160485   -0.32322378    1.90688731
 C                  0.16713431    1.56310314   -1.22130069
 F                  0.76573589   -0.16603537    1.73942193
 F                  0.86387588   -0.49249144   -2.20070484
 H                 -1.76501235    0.47344674    2.71102037
 H                  0.39330400    2.20222762   -0.24387548
 H                 -2.45788403    0.14884017    1.23155897
 H                 -0.91650982    1.89449815   -1.47445947
 H                 -2.10703741   -1.27922198    2.31455070
 H                  1.04655033    1.84257683   -1.81071853
13
Title
 C                 -0.50682082   -0.27218131    1.11008962
 C                  0.32658281    0.15349251   -1.19344676
 C                 -0.15924137   -0.51648621   -0.10682890
 C                 -1.92486833   -0.33120696    1.91582694
 C                  0.17766864    1.56828317   -1.21274366
 F                  0.76354125   -0.15843727    1.72902175
 F                  0.86124385   -0.49774558   -2.19847789
 H                 -1.78527699    0.43128953    2.72306764
 H                  0.37881905    2.19993935   -0.25564250
 H                 -2.47258281    0.14566115    1.21501352
 H                 -0.89782031    1.89678710   -1.46043832
 H                 -2.08049650   -1.32254729    2.33252961
 H                  1.07443542    1.85176932   -1.81184153
13
Title
 C                 -0.51123133   -0.26714419    1.10606201
 C                  0.33302431    0.15539911   -1.19524705
 C                 -0.16328911   -0.51848284   -0.10625347
 C                 -1.92690773   -0.33897230    1.92499926
 C                  0.18817735    1.57421595   -1.20422692
 F                  0.76116396   -0.15085242    1.71897626
 F                  0.85869529   -0.50292911   -2.19640990
 H                 -1.80578028    0.38751612    2.73428243
 H                  0.36385910    2.19309298   -0.26979607
 H                 -2.49382915    0.14369764    1.19366802
 H                 -0.87468928    1.89848211   -1.44804533
 H                 -2.05541298   -1.36508521    2.34928493
 H                  1.09895761    1.86284419   -1.81440284
13
Title
 C                 -0.51554009   -0.26239158    1.10248676
 C                  0.33899263    0.15646717   -1.19599440
 C                 -0.16741375   -0.52008470   -0.10668181
 C                 -1.92796122   -0.34673341    1.93424780
 C                  0.19885767    1.58087265   -1.19581433
 F                  0.75859232   -0.14319941    1.70919011
 F                  0.85621208   -0.50809464   -2.19449099
 H                 -1.82646972    0.34304956    2.74575843
 H                  0.34890124    2.18236163   -0.28503847
 H                 -2.51971183    0.14111842    1.17011026
 H                 -0.84772740    1.89981533   -1.43756160
 H                 -2.03140992   -1.40532589    2.36398434
 H                  1.11953734    1.87555501   -1.81767679
13
Title
 C                 -0.51981234   -0.25785906    1.09937087
 C                  0.34452342    0.15670505   -1.19562673
 C                 -0.17166027   -0.52128369   -0.10820923
 C                 -1.92820734   -0.35472067    1.94341640
 C                  0.20994385    1.58822801   -1.18757547
 F                  0.75579818   -0.13537369    1.69955296
 F                  0.85377093   -0.51330721   -2.19270984
 H                 -1.84737737    0.29880083    2.75886157
 H                  0.33443394    2.16854212   -0.29970565
 H                 -2.54865120    0.13628750    1.14663280
 H                 -0.81758291    1.90107222   -1.42937651
 H                 -2.00819635   -1.44218640    2.37596539
 H                  1.13569011    1.88979731   -1.82106698
13
Title
 C                 -0.52410316   -0.25350008    1.09673410
 C                  0.34962965    0.15609753   -1.19404713
 C                 -0.17608476   -0.52205517   -0.11095426
 C                 -1.92775956   -0.36317169    1.95232249
 C                  0.22168577    1.59622819   -1.17963618
 F                  0.75274497   -0.12727199    1.68997440
 F                  0.85135282   -0.51862675   -2.19106169
 H                 -1.86855860    0.25583755    2.77521011
 H                  0.32104372    2.15269296   -0.31148030
 H                 -2.57932341    0.12775725    1.12530594
 H                 -0.78512833    1.90261768   -1.42408613
 H                 -1.98561846   -1.47469880    2.38458053
 H                  1.14687266    1.90554687   -1.82402721
13
Title
 C                 -0.52843873   -0.24930249    1.09461478
 C                  0.35428302    0.15461830   -1.19114097
 C                 -0.18073748   -0.52235683   -0.11503552
 C                 -1.92668183   -0.37229193    1.96072798
 C                  0.23430880    1.60474128   -1.17222247
 F                  0.74940257   -0.11882678    1.68042331
 F                  0.84895313   -0.52408539   -2.18955396
 H                 -1.89001851    0.21546536    2.79645937
 H                  0.30946106    2.13628953   -0.31719837
 H                 -2.61042191    0.11425474    1.10815671
 H                 -0.75173748    1.90492175   -1.42253717
 H                 -1.96372807   -1.50178384    2.38911539
 H                  1.15245880    1.92276054   -1.82599862
13
Title
 C                 -0.52843877   -0.24930246    1.09461478
 C                  0.35428307    0.15461842   -1.19114104
 C                 -0.18073753   -0.52235691   -0.11503545
 C                 -1.92668173   -0.37229200    1.96072748
 C                  0.23430848    1.60474114   -1.17222233
 F                  0.74940255   -0.11882674    1.68042327
 F                  0.84895313   -0.52408541   -2.18955396
 H                 -1.89001821    0.21546877    2.79646379
 H                  0.30946237    2.13629050   -0.31719877
 H                 -2.61042238    0.11425457    1.10815716
 H                 -0.75173590    1.90492127   -1.42253636
 H                 -1.96372949   -1.50178761    2.38911690
 H                  1.15246062    1.92276152   -1.82600043
13
Title
 C                 -0.53704045   -0.24161666    1.09208989
 C                  0.36188318    0.14916138   -1.18126118
 C                 -0.19071338   -0.52140410   -0.12717276
 C                 -1.92285647   -0.39260670    1.97484126
 C                  0.26233630    1.62211514   -1.16030184
 F                  0.74194030   -0.10117228    1.66188061
 F                  0.84433584   -0.53519687   -2.18706059
 H                 -1.93279896    0.14806299    2.85631114
 H                  0.29474406    2.10897488   -0.29712973
 H                 -2.66745869    0.06952968    1.09397136
 H                 -0.69103464    1.91384689   -1.43424227
 H                 -1.92370004   -1.53511837    2.38349288
 H                  1.14541271    1.96040359   -1.82490070
13
Title
 C                 -0.54107145   -0.23831822    1.09165132
 C                  0.36467246    0.14548460   -1.17467437
 C                 -0.19590010   -0.52018927   -0.13472914
 C                 -1.92030832   -0.40330089    1.98014906
 C                  0.27722426    1.63025324   -1.15622609
 F                  0.73800216   -0.09237578    1.65335047
 F                  0.84223162   -0.54057531   -2.18612101
 H                 -1.95310801    0.12232740    2.89212048
 H                  0.29225550    2.10012368   -0.26933298
 H                 -2.69017509    0.03901447    1.09898900
 H                 -0.66813229    1.92099349   -1.44802043
 H                 -1.90673623   -1.54040939    2.37325995
 H                  1.13389809    1.97969155   -1.82138635
13
Title
 C                 -0.54480576   -0.23544240    1.09163044
 C                  0.36681941    0.14145946   -1.16741888
 C                 -0.20115351   -0.51858944   -0.14278809
 C                 -1.91749693   -0.41394021    1.98436747
 C                  0.29222654    1.63779517   -1.15324212
 F                  0.73404304   -0.08382562    1.64550151
 F                  0.84030564   -0.54569884   -2.18537588
 H                 -1.97213984    0.10104973    2.92834734
 H                  0.29260949    2.09380584   -0.23295326
 H                 -2.70798396    0.00447428    1.11168712
 H                 -0.65108694    1.92971841   -1.46618938
 H                 -1.89215491   -1.53912132    2.35893934
 H                  1.11904487    1.99873508   -1.81623052
13
Title
 C                 -0.54823898   -0.23295878    1.09190114
 C                  0.36843521    0.13724318   -1.15974236
 C                 -0.20651073   -0.51668898   -0.15108661
 C                 -1.91449941   -0.42438242    1.98772888
 C                  0.30714566    1.64481115   -1.15100063
 F                  0.73008209   -0.07552974    1.63829459
 F                  0.83854399   -0.55056970   -2.18479135
 H                 -1.98978863    0.08290286    2.96286616
 H                  0.29527476    2.08869775   -0.19175717
 H                 -2.72103235   -0.03324074    1.13114203
 H                 -0.63893771    1.93963415   -1.48770104
 H                 -1.87976394   -1.53268627    2.34132690
 H                  1.10250966    2.01758733   -1.80996791
13
Title
 C                 -0.55140105   -0.23081747    1.09235607
 C                  0.36963993    0.13293228   -1.15179465
 C                 -0.21205933   -0.51454872   -0.15947081
 C                 -1.91134809   -0.43459929    1.99046104
 C                  0.32189605    1.65143625   -1.14915839
 F                  0.72609671   -0.06741579    1.63162673
 F                  0.83691727   -0.55523659   -2.18433180
 H                 -2.00607785    0.06668710    2.99434705
 H                  0.29985139    2.08363391   -0.14889759
 H                 -2.72972891   -0.07368042    1.15655585
 H                 -0.63026567    1.95034963   -1.51161037
 H                 -1.86923857   -1.52253620    2.32104927
 H                  1.08573407    2.03657638   -1.80318923
13
Title
 C                 -0.55432789   -0.22897381    1.09290916
 C                  0.37054083    0.12858994   -1.14366831
 C                 -0.21791311   -0.51221039   -0.16784494
 C                 -1.90804297   -0.44460390    1.99274420
 C                  0.33643765    1.65779426   -1.14743266
 F                  0.72204589   -0.05938585    1.62539071
 F                  0.83539534   -0.55975910   -2.18396676
 H                 -2.02104165    0.05147530    3.02195963
 H                  0.30610493    2.07778706   -0.10670424
 H                 -2.73450837   -0.11664687    1.18734492
 H                 -0.62365240    1.96151198   -1.53712120
 H                 -1.86025009   -1.51006488    2.29859123
 H                  1.06999793    2.05617846   -1.79651041
13
Title
 C                 -0.55705003   -0.22739585    1.09348779
 C                  0.37123266    0.12426901   -1.13543526
 C                 -0.22420311   -0.50970586   -0.17613047
 C                 -1.90455943   -0.45440590    1.99471453
 C                  0.35073964    1.66397475   -1.14559777
 F                  0.71788212   -0.05134100    1.61949690
 F                  0.83395236   -0.56419278   -2.18367123
 H                 -2.03467018    0.03657135    3.04510088
 H                  0.31392750    2.07061346   -0.06689993
 H                 -2.73580844   -0.16203928    1.22304072
 H                 -0.61782615    1.97280397   -1.56353846
 H                 -1.85249074   -1.49677381    2.27438452
 H                  1.05650966    2.07695134   -1.79056812
13
Title
 C                 -0.55959039   -0.22606463    1.09402438
 C                  0.37180482    0.12002665   -1.12717111
 C                 -0.23107762   -0.50706496   -0.18424081
 C                 -1.90084765   -0.46399001    1.99648148
 C                  0.36476890    1.67003404   -1.14347011
 F                  0.71355564   -0.04318858    1.61387748
 F                  0.83256749   -0.56858496   -2.18342392
 H                 -2.04688738    0.02143544    3.06323233
 H                  0.32329553    2.06175985   -0.03085933
 H                 -2.73416232   -0.20973732    1.26313419
 H                 -0.61167221    1.98392974   -1.59020984
 H                 -1.84565357   -1.48444012    2.24888310
 H                  1.04643485    2.09948284   -1.78598472
13
Title
 C                 -0.56196484   -0.22497290    1.09444959
 C                  0.37234913    0.11593459   -1.11897321
 C                 -0.23870305   -0.50432193   -0.19206395
 C                 -1.89682640   -0.47330504    1.99814721
 C                  0.37848677    1.67600251   -1.14090020
 F                  0.70901687   -0.03484565    1.60848682
 F                  0.83122457   -0.57297313   -2.18320518
 H                 -2.05753550    0.00562773    3.07579256
 H                  0.33423474    2.05100160    0.00018720
 H                 -2.73036098   -0.25949914    1.30688854
 H                 -0.60420132    1.99459464   -1.61646528
 H                 -1.83939681   -1.47524534    2.22261601
 H                  1.04085914    2.12431070   -1.78328614
13
Title
 C                 -0.56418328   -0.22412366    1.09468754
 C                  0.37296555    0.11208742   -1.11097757
 C                 -0.24725778   -0.50152158   -0.19944796
 C                 -1.89237317   -0.48226334    1.99982617
 C                  0.39184575    1.68189157   -1.13777664
 F                  0.70422121   -0.02624635    1.60330375
 F                  0.82991252   -0.57738140   -2.18299543
 H                 -2.06636020   -0.01121006    3.08217805
 H                  0.34678221    2.03822284    0.02501338
 H                 -2.72568077   -0.31084848    1.35310458
 H                 -0.59452649    2.00448418   -1.64155329
 H                 -1.83331426   -1.47174835    2.19620923
 H                  1.04068230    2.15178283   -1.78276613
13
Title
 C                 -0.56418323   -0.22412367    1.09468758
 C                  0.37296554    0.11208748   -1.11097763
 C                 -0.24725774   -0.50152160   -0.19944795
 C                 -1.89237363   -0.48226333    1.99982569
 C                  0.39184551    1.68189118   -1.13777672
 F                  0.70422122   -0.02624635    1.60330375
 F                  0.82991253   -0.57738138   -2.18299542
 H                 -2.06636016   -0.01120825    3.08218040
 H                  0.34678272    2.03822499    0.02501664
 H                 -2.72567552   -0.31084769    1.35310652
 H                 -0.59452700    2.00448431   -1.64155322
 H                 -1.83331449   -1.47175130    2.19621045
 H                  1.04068433    2.15178457   -1.78276843
13
Title
 C                 -0.56816713   -0.22319981    1.09426837
 C                  0.37485134    0.10564522   -1.09641946
 C                 -0.26775032   -0.49601672   -0.21204256
 C                 -1.88148658   -0.49867415    2.00378422
 C                  0.41718972    1.69338718   -1.12973748
 F                  0.69378241   -0.00821728    1.59363593
 F                  0.82737185   -0.58623639   -2.18251972
 H                 -2.07704824   -0.04873051    3.07443661
 H                  0.37653846    2.00693990    0.05109717
 H                 -2.72222230   -0.41459403    1.44464539
 H                 -0.56578552    2.02052757   -1.68453774
 H                 -1.81975447   -1.49151647    2.14587924
 H                  1.05812079    2.21380208   -1.78729241
13
Title
 C                 -0.56993760   -0.22314655    1.09346262
 C                  0.37631635    0.10333786   -1.09037931
 C                 -0.27976146   -0.49348404   -0.21676536
 C                 -1.87472501   -0.50599520    2.00632035
 C                  0.42895993    1.69892636   -1.12499059
 F                  0.68820202    0.00107502    1.58927311
 F                  0.82616011   -0.59059028   -2.18221242
 H                 -2.07811021   -0.06918616    3.06033170
 H                  0.39327706    1.98920406    0.05052517
 H                 -2.72875702   -0.46435044    1.48454372
 H                 -0.54607648    2.02599588   -1.70039544
 H                 -1.81138085   -1.51667055    2.12337229
 H                  1.07493077    2.24624149   -1.79050815
13
Title
 C                 -0.57157649   -0.22336020    1.09221107
 C                  0.37819857    0.10177397   -1.08546470
 C                 -0.29278537   -0.49119764   -0.22020884
 C                 -1.86702924   -0.51280605    2.00925423
 C                  0.44000438    1.70426367   -1.12002209
 F                  0.68248720    0.01037125    1.58532261
 F                  0.82500625   -0.59479896   -2.18183592
 H                 -2.07600579   -0.09010718    3.04072485
 H                  0.41067688    1.97100810    0.04089184
 H                 -2.74310335   -0.51103953    1.51763465
 H                 -0.52310423    2.02950126   -1.71144207
 H                 -1.80160110   -1.54994966    2.10331045
 H                  1.09554125    2.27740270   -1.79258403
13
Title
 C                 -0.57311803   -0.22381934    1.09052394
 C                  0.38049260    0.10095878   -1.08175065
 C                 -0.30663955   -0.48917714   -0.22236997
 C                 -1.85852007   -0.51932678    2.01244367
 C                  0.45034606    1.70937701   -1.11505607
 F                  0.67670745    0.01956965    1.58181634
 F                  0.82391681   -0.59881527   -2.18137770
 H                 -2.07079836   -0.11079457    3.01751890
 H                  0.42830824    1.95311585    0.02334589
 H                 -2.76474161   -0.55413525    1.54356660
 H                 -0.49747212    2.03110694   -1.71745669
 H                 -1.79037846   -1.58805772    2.08582953
 H                  1.11852226    2.30576656   -1.79231771
13
Title
 C                 -0.57461367   -0.22450169    1.08842531
 C                  0.38317177    0.10083749   -1.07919364
 C                 -0.32122694   -0.48739019   -0.22335872
 C                 -1.84936310   -0.52586811    2.01566165
 C                  0.46013078    1.71427986   -1.11027157
 F                  0.67087667    0.02866478    1.57873857
 F                  0.82288625   -0.60263819   -2.18082540
 H                 -2.06270413   -0.13057768    2.99290063
 H                  0.44592398    1.93613922   -0.00043714
 H                 -2.79167419   -0.59371846    1.56329850
 H                 -0.46977014    2.03103322   -1.71860769
 H                 -1.77773118   -1.62783923    2.07082740
 H                  1.14279986    2.33037984   -1.78885687
13
Title
 C                 -0.57612453   -0.22539492    1.08593252
 C                  0.38620941    0.10133784   -1.07770084
 C                 -0.33656506   -0.48577175   -0.22332634
 C                 -1.83968678   -0.53278355    2.01864731
 C                  0.46958200    1.71900152   -1.10581364
 F                  0.66495570    0.03773356    1.57605016
 F                  0.82190097   -0.60629959   -2.18016294
 H                 -2.05196796   -0.14880389    2.96914089
 H                  0.46345733    1.92057556   -0.02852661
 H                 -2.82139874   -0.63012588    1.57826462
 H                 -0.44048032    2.02956593   -1.71520924
 H                 -1.76363543   -1.66691890    2.05813418
 H                  1.16775937    2.35071863   -1.78159651
13
Title
 C                 -0.57771705   -0.22649999    1.08305077
 C                  0.38958330    0.10239589   -1.07718394
 C                 -0.35275243   -0.48424075   -0.22242243
 C                 -1.82955493   -0.54044905    2.02111980
 C                  0.47895670    1.72355924   -1.10183943
 F                  0.65887330    0.04689664    1.57371424
 F                  0.82094480   -0.60984269   -2.17936813
 H                 -2.03880417   -0.16473295    2.94866777
 H                  0.48094668    1.90695123   -0.05862032
 H                 -2.85149261   -0.66365594    1.58979810
 H                 -0.41008655    2.02702564   -1.70758434
 H                 -1.74799670   -1.70358383    2.04764521
 H                  1.19311930    2.36639991   -1.77001235
13
Title
 C                 -0.57946077   -0.22782799    1.07978317
 C                  0.39326355    0.10395883   -1.07757741
 C                 -0.36990105   -0.48270739   -0.22079338
 C                 -1.81899177   -0.54924956    2.02277592
 C                  0.48851723    1.72793088   -1.09856608
 F                  0.65255204    0.05627740    1.57171242
 F                  0.82000363   -0.61330304   -2.17841273
 H                 -2.02338906   -0.17746657    2.93413733
 H                  0.49845015    1.89596452   -0.08765593
 H                 -2.87968922   -0.69438688    1.59892863
 H                 -0.37932453    2.02381025   -1.69610131
 H                 -1.73068186   -1.73639991    2.03939484
 H                  1.21874254    2.37695678   -1.75358300
13
Title
 C                 -0.58142179   -0.22938952    1.07615747
 C                  0.39718463    0.10596856   -1.07882484
 C                 -0.38802612   -0.48107804   -0.21861274
 C                 -1.80805241   -0.55952702    2.02331188
 C                  0.49849617    1.73202690   -1.09629074
 F                  0.64594457    0.06594948    1.57005292
 F                  0.81907007   -0.61668964   -2.17726736
 H                 -2.00587760   -0.18602645    2.92817922
 H                  0.51595100    1.88854705   -0.11146889
 H                 -2.90370367   -0.72204907    1.60638332
 H                 -0.34952516    2.02048850   -1.68137680
 H                 -1.71162195   -1.76387434    2.03357938
 H                  1.24444374    2.38176972   -1.73189867
13
Title
 C                 -0.58364252   -0.23117410    1.07226899
 C                  0.40120717    0.10833059   -1.08083536
 C                 -0.40688227   -0.47926924   -0.21612727
 C                 -1.79692652   -0.57143779    2.02251732
 C                  0.50902342    1.73567453   -1.09532289
 F                  0.63908862    0.07586097    1.56876808
 F                  0.81814935   -0.61996462   -2.17591574
 H                 -1.98645070   -0.18972546    2.93246169
 H                  0.53323913    1.88568890   -0.12524660
 H                 -2.92120176   -0.74597924    1.61263640
 H                 -0.32289260    2.01787903   -1.66458476
 H                 -1.69100159   -1.78439627    2.03049495
 H                  1.26981398    2.38025932   -1.70504170
13
Title
 C                 -0.58364256   -0.23117410    1.07226896
 C                  0.40120704    0.10833040   -1.08083508
 C                 -0.40688210   -0.47926903   -0.21612744
 C                 -1.79692632   -0.57143773    2.02251658
 C                  0.50902286    1.73567438   -1.09532365
 F                  0.63908866    0.07586096    1.56876809
 F                  0.81814932   -0.61996461   -2.17591575
 H                 -1.98645258   -0.18972264    2.93246907
 H                  0.53323955    1.88569000   -0.12523727
 H                 -2.92120280   -0.74597952    1.61263652
 H                 -0.32288920    2.01787793   -1.66458327
 H                 -1.69100125   -1.78440015    2.03049595
 H                  1.26981683    2.38026157   -1.70504420
13
Title
 C                 -0.58880588   -0.23519490    1.06445074
 C                  0.40869623    0.11350725   -1.08640779
 C                 -0.44446544   -0.47494401   -0.21155543
 C                 -1.77553677   -0.59916793    2.01732809
 C                  0.53145936    1.74085897   -1.09747060
 F                  0.62524423    0.09555063    1.56741508
 F                  0.81641932   -0.62586717   -2.17266949
 H                 -1.94280633   -0.18441395    2.96680345
 H                  0.56540743    1.89478351   -0.11271156
 H                 -2.93030265   -0.77986945    1.62262357
 H                 -0.28922506    2.01844338   -1.63185702
 H                 -1.64741211   -1.80078928    2.03302328
 H                  1.31741655    2.35885794   -1.64048707
13
Title
 C                 -0.59166272   -0.23730385    1.06086765
 C                  0.41181983    0.11605038   -1.08954709
 C                 -0.46219411   -0.47241337   -0.21003051
 C                 -1.76581224   -0.61411537    2.01363800
 C                  0.54308363    1.74224598   -1.09991282
 F                  0.61852499    0.10496790    1.56730617
 F                  0.81563592   -0.62840001   -2.17084441
 H                 -1.91890340   -0.17838922    2.98991420
 H                  0.57953409    1.90522032   -0.09018859
 H                 -2.92161932   -0.78964070    1.62672147
 H                 -0.28464187    2.02270860   -1.61862248
 H                 -1.62555753   -1.79743732    2.03823892
 H                  1.33941675    2.34093319   -1.60611858
13
Title
 C                 -0.59466913   -0.23943274    1.05761507
 C                  0.41443691    0.11847567   -1.09272571
 C                 -0.47901221   -0.46962987   -0.20922705
 C                 -1.75678787   -0.62937680    2.00968294
 C                  0.55484313    1.74288526   -1.10266222
 F                  0.61197425    0.11406608    1.56751475
 F                  0.81490545   -0.63066544   -2.16891075
 H                 -1.89362674   -0.17215581    3.01258746
 H                  0.59218615    1.91802230   -0.06230524
 H                 -2.90515780   -0.79521053    1.63038987
 H                 -0.28749978    2.02967141   -1.60784745
 H                 -1.60389765   -1.78810829    2.04567720
 H                  1.36089794    2.31980394   -1.57210244
13
Title
 C                 -0.59782395   -0.24157505    1.05471474
 C                  0.41653573    0.12077151   -1.09586935
 C                 -0.49499207   -0.46657608   -0.20922646
 C                 -1.74836227   -0.64481748    2.00568729
 C                  0.56666240    1.74284953   -1.10537586
 F                  0.60554422    0.12291595    1.56800146
 F                  0.81421994   -0.63269605   -2.16686824
 H                 -1.86692371   -0.16675614    3.03275282
 H                  0.60339735    1.93220252   -0.03270631
 H                 -2.88182991   -0.79710657    1.63367541
 H                 -0.29623372    2.03904993   -1.59903264
 H                 -1.58230247   -1.77429226    2.05512864
 H                  1.38271974    2.29646242   -1.53925291
13
Title
 C                 -0.60113547   -0.24373438    1.05217115
 C                  0.41811001    0.12294304   -1.09893389
 C                 -0.51024722   -0.46322604   -0.21009112
 C                 -1.74040201   -0.66035873    2.00179659
 C                  0.57845410    1.74219647   -1.10782371
 F                  0.59917235    0.13160349    1.56874008
 F                  0.81357159   -0.63452200   -2.16470772
 H                 -1.83875123   -0.16290085    3.04908777
 H                  0.61323934    1.94701409   -0.00405437
 H                 -2.85247208   -0.79576605    1.63654519
 H                 -0.30900966    2.05046790   -1.59145528
 H                 -1.56052360   -1.75751403    2.06650240
 H                  1.40582393    2.27170087   -1.50816978
13
Title
 C                 -0.60461522   -0.24591865    1.04998357
 C                  0.41914498    0.12500077   -1.10188855
 C                 -0.52488386   -0.45954730   -0.21188067
 C                 -1.73276316   -0.67592609    1.99811081
 C                  0.59011648    1.74096452   -1.10985502
 F                  0.59279629    0.14020947    1.56971565
 F                  0.81295433   -0.63616594   -2.16241542
 H                 -1.80909478   -0.16109009    3.06071014
 H                  0.62178720    1.96188837    0.02177544
 H                 -2.81794934   -0.79154078    1.63886953
 H                 -0.32394610    2.06352386   -1.58437291
 H                 -1.53823216   -1.73943734    2.07981612
 H                  1.43114156    2.24614845   -1.47933660
13
Title
 C                 -0.60827385   -0.24813733    1.04814929
 C                  0.41961278    0.12695559   -1.10470637
 C                 -0.53898299   -0.45550278   -0.21465652
 C                 -1.72529150   -0.69141962    1.99470883
 C                  0.60154240    1.73917921   -1.11136762
 F                  0.58635949    0.14880215    1.57092133
 F                  0.81236418   -0.63764240   -2.15997550
 H                 -1.77798193   -0.16169773    3.06697483
 H                  0.62910575    1.97636399    0.04342332
 H                 -2.77933402   -0.78473602    1.64039314
 H                 -0.33922161    2.07782328   -1.57712787
 H                 -1.51502603   -1.72196387    2.09518472
 H                  1.45948680    2.22027592   -1.45314882
13
Title
 C                 -0.61211663   -0.25039956    1.04666255
 C                  0.41947202    0.12881638   -1.10735861
 C                 -0.55259109   -0.45105410   -0.21847799
 C                 -1.71781421   -0.70669780    1.99166538
 C                  0.61263008    1.73686374   -1.11228924
 F                  0.57981522    0.15743248    1.57235484
 F                  0.81179949   -0.63895815   -2.15737255
 H                 -1.74550817   -0.16500946    3.06737320
 H                  0.63524374    1.99002811    0.05984259
 H                 -2.73813076   -0.77565399    1.64069330
 H                 -0.35311845    2.09298361   -1.56919556
 H                 -1.49044505   -1.70725512    2.11280193
 H                  1.49140846    2.19438111   -1.42991193
13
Title
 C                 -0.61613690   -0.25271174    1.04551094
 C                  0.41867140    0.13058852   -1.10981107
 C                 -0.56571069   -0.44616860   -0.22338994
 C                 -1.71013247   -0.72157686    1.98906227
 C                  0.62329000    1.73405143   -1.11256939
 F                  0.57313301    0.16612642    1.57401413
 F                  0.81126117   -0.64011288   -2.15459550
 H                 -1.71188283   -0.17121473    3.06152843
 H                  0.64023562    2.00247382    0.07018683
 H                 -2.69649028   -0.76463200    1.63914300
 H                 -0.36403677    2.10861853   -1.56020621
 H                 -1.46403921   -1.69757116    2.13288787
 H                  1.52700031    2.16858627   -1.40983600
13
Title
 C                 -0.62030710   -0.25507397    1.04466942
 C                  0.41715941    0.13227271   -1.11202287
 C                 -0.57829045   -0.44083160   -0.22939943
 C                 -1.70202581   -0.73584938    1.98699314
 C                  0.63344789    1.73079778   -1.11218094
 F                  0.56630871    0.17487353    1.57589129
 F                  0.81075296   -0.64110024   -2.15164359
 H                 -1.67748910   -0.18035311    3.04928560
 H                  0.64411130    2.01328390    0.07381330
 H                 -2.65729032   -0.75206613    1.63492520
 H                 -0.37054153    2.12431639   -1.54997146
 H                 -1.43552314   -1.69486351    2.15557015
 H                  1.56571321    2.14287256   -1.39303033
13
Title
 C                 -0.62030711   -0.25507397    1.04466946
 C                  0.41715944    0.13227273   -1.11202288
 C                 -0.57829043   -0.44083163   -0.22939938
 C                 -1.70202603   -0.73584884    1.98699267
 C                  0.63344776    1.73079768   -1.11218124
 F                  0.56630873    0.17487347    1.57589129
 F                  0.81075295   -0.64110023   -2.15164361
 H                 -1.67748989   -0.18035202    3.04928860
 H                  0.64411129    2.01328468    0.07381752
 H                 -2.65728877   -0.75206703    1.63492617
 H                 -0.37054232    2.12431706   -1.54997234
 H                 -1.43552137   -1.69486920    2.15557147
 H                  1.56571485    2.14287256   -1.39303043
13
Title
 C                 -0.62884665   -0.25990088    1.04371504
 C                  0.41189891    0.13536143   -1.11555512
 C                 -0.60138463   -0.42891510   -0.24438684
 C                 -1.68376681   -0.76190014    1.98481180
 C                  0.65205912    1.72332860   -1.10946216
 F                  0.55239286    0.19226746    1.58020362
 F                  0.80985284   -0.64253693   -2.14529679
 H                 -1.60891780   -0.20633507    3.00711079
 H                  0.64873653    2.02847249    0.06012619
 H                 -2.59886649   -0.72414608    1.61533452
 H                 -0.36619783    2.15415420   -1.52608862
 H                 -1.37307470   -1.71321193    2.20772589
 H                  1.64688081    2.09137314   -1.36907556
13
Title
 C                 -0.63304810   -0.26232808    1.04344588
 C                  0.40818674    0.13676220   -1.11682092
 C                 -0.61167245   -0.42246740   -0.25302763
 C                 -1.67344383   -0.77359832    1.98477266
 C                  0.66050658    1.71932418   -1.10726171
 F                  0.54543221    0.20073332    1.58256288
 F                  0.80947351   -0.64297877   -2.14197372
 H                 -1.57615529   -0.22192907    2.97924297
 H                  0.64971309    2.03238359    0.04365810
 H                 -2.58371041   -0.70971800    1.59938966
 H                 -0.35454053    2.16754241   -1.51306634
 H                 -1.34079603   -1.73230665    2.23572518
 H                  1.68563961    2.06549233   -1.36150691
13
Title
 C                 -0.63711194   -0.26475059    1.04318968
 C                  0.40381272    0.13807951   -1.11775380
 C                 -0.62107306   -0.41577568   -0.26218534
 C                 -1.66238611   -0.78457498    1.98535500
 C                  0.66847534    1.71523987   -1.10463052
 F                  0.53852701    0.20897193    1.58501110
 F                  0.80914475   -0.64324409   -2.13858896
 H                 -1.54504329   -0.23813046    2.94885461
 H                  0.65002572    2.03383721    0.02209672
 H                 -2.57768768   -0.69553367    1.58001443
 H                 -0.33683147    2.17967055   -1.49987755
 H                 -1.30919499   -1.75532833    2.26374263
 H                  1.72110335    2.03945665   -1.35641045
13
Title
 C                 -0.64100849   -0.26717759    1.04285058
 C                  0.39880440    0.13933624   -1.11837611
 C                 -0.62965061   -0.40885334   -0.27174049
 C                 -1.65069843   -0.79507232    1.98641710
 C                  0.67610683    1.71108663   -1.10166493
 F                  0.53166226    0.21700210    1.58753411
 F                  0.80886488   -0.64334411   -2.13514311
 H                 -1.51564749   -0.25405711    2.91754034
 H                  0.64986220    2.03301387   -0.00333178
 H                 -2.57882070   -0.68195536    1.55826811
 H                 -0.31354875    2.19059161   -1.48690514
 H                 -1.27905856   -1.78029034    2.29099868
 H                  1.75239761    2.01313161   -1.35340638
13
Title
 C                 -0.64473285   -0.26963183    1.04233416
 C                  0.39315312    0.14056261   -1.11871383
 C                 -0.63751019   -0.40167000   -0.28164282
 C                 -1.63846838   -0.80536582    1.98778685
 C                  0.68357332    1.70682370   -1.09845041
 F                  0.52478242    0.22488818    1.59013584
 F                  0.80863093   -0.64328752   -2.13161414
 H                 -1.48777677   -0.26882102    2.88686552
 H                  0.64939598    2.03015953   -0.03135378
 H                 -2.58468698   -0.66933830    1.53531204
 H                 -0.28513349    2.20049062   -1.47450205
 H                 -1.25088391   -1.80568298    2.31694519
 H                  1.77906417    1.98631018   -1.35218091
13
Title
 C                 -0.64828917   -0.27214351    1.04154144
 C                  0.38681422    0.14179323   -1.11878912
 C                 -0.64476005   -0.39416564   -0.29188845
 C                 -1.62574960   -0.81573368    1.98928136
 C                  0.69106029    1.70236694   -1.09507284
 F                  0.51780947    0.23271499    1.59283220
 F                  0.80844042   -0.64307706   -2.12796505
 H                 -1.46110206   -0.28145265    2.85845716
 H                  0.64877955    2.02556580   -0.06053529
 H                 -2.59297808   -0.65806413    1.51225731
 H                 -0.25194944    2.20964373   -1.46306126
 H                 -1.22499174   -1.83042155    2.34117960
 H                  1.80081573    1.95875157   -1.35251188
13
Title
 C                 -0.65167642   -0.27474405    1.04036153
 C                  0.37971816    0.14306620   -1.11861909
 C                 -0.65148800   -0.38626903   -0.30248723
 C                 -1.61257487   -0.82644082    1.99071606
 C                  0.69875856    1.69759428   -1.09163724
 F                  0.51066005    0.24056616    1.59564365
 F                  0.80829232   -0.64270861   -2.12415240
 H                 -1.43525715   -0.29084368    2.83408599
 H                  0.64814735    2.01960304   -0.08905792
 H                 -2.60166485   -0.64857389    1.49015968
 H                 -0.21437860    2.21841744   -1.45310688
 H                 -1.20166394   -1.85366211    2.36332575
 H                  1.81735587    1.93023390   -1.35425854
13
Title
 C                 -0.65487597   -0.27745832    1.03866858
 C                  0.37179475    0.14442259   -1.11822012
 C                 -0.65774735   -0.37792325   -0.31342166
 C                 -1.59899047   -0.83771254    1.99191513
 C                  0.70685389    1.69235211   -1.08828792
 F                  0.50326539    0.24850200    1.59858579
 F                  0.80818744   -0.64217284   -2.12013721
 H                 -1.40994822   -0.29579322    2.81561250
 H                  0.64761527    2.01278589   -0.11447795
 H                 -2.60896394   -0.64139415    1.47008650
 H                 -0.17302089    2.22729548   -1.44538049
 H                 -1.18125049   -1.87462672    2.38293235
 H                  1.82831156    1.90063434   -1.35733208
13
Title
 C                 -0.65784174   -0.28029298    1.03633186
 C                  0.36301731    0.14590395   -1.11761735
 C                 -0.66354850   -0.36912414   -0.32459565
 C                 -1.58510604   -0.84967785    1.99273734
 C                  0.71549860    1.68647651   -1.08521389
 F                  0.49559965    0.25653171    1.60165624
 F                  0.80812789   -0.64146009   -2.11590151
 H                 -1.38510861   -0.29525953    2.80465776
 H                  0.64727740    2.00580978   -0.13371136
 H                 -2.61328444   -0.63713000    1.45317276
 H                 -0.12895944    2.23689846   -1.44087330
 H                 -1.16421759   -1.89249723    2.39941862
 H                  1.83331174    1.87004944   -1.36165014
13
Title
 C                 -0.66050000   -0.28322405    1.03324631
 C                  0.35345991    0.14754607   -1.11685715
 C                 -0.66886370   -0.35996206   -0.33579266
 C                 -1.57113366   -0.86229104    1.99312033
 C                  0.72476030    1.67984180   -1.08261398
 F                  0.48770992    0.26458881    1.60482122
 F                  0.80811557   -0.64056865   -2.11146729
 H                 -1.36105951   -0.28884799    2.80196756
 H                  0.64720437    1.99945652   -0.14361016
 H                 -2.61331441   -0.63637016    1.44054701
 H                 -0.08392873    2.24793353   -1.44070204
 H                 -1.15107900   -1.90646029    2.41213618
 H                  1.83224961    1.83890874   -1.36708448
13
Title
 C                 -0.66050002   -0.28322408    1.03324627
 C                  0.35345980    0.14754602   -1.11685706
 C                 -0.66886360   -0.35996195   -0.33579273
 C                 -1.57113372   -0.86229110    1.99312001
 C                  0.72476036    1.67984155   -1.08261444
 F                  0.48770989    0.26458881    1.60482124
 F                  0.80811557   -0.64056865   -2.11146728
 H                 -1.36105802   -0.28884511    2.80197071
 H                  0.64720418    1.99945861   -0.14360450
 H                 -2.61331579   -0.63636970    1.44054660
 H                 -0.08393003    2.24793307   -1.44070188
 H                 -1.15107799   -1.90646297    2.41213711
 H                  1.83225115    1.83890987   -1.36708488
13
Title
 C                 -0.66459843   -0.28915280    1.02473332
 C                  0.33284087    0.15140065   -1.11517342
 C                 -0.67794169   -0.34131274   -0.35701652
 C                 -1.54403006   -0.88838825    1.99286346
 C                  0.74478722    1.66428304   -1.07918039
 F                  0.47174102    0.28026899    1.61117499
 F                  0.80822699   -0.63831402   -2.10226889
 H                 -1.31820438   -0.26210794    2.81728375
 H                  0.64814813    1.99045356   -0.12984535
 H                 -2.59794728   -0.64659601    1.43109961
 H                  0.00104509    2.27645021   -1.45638037
 H                 -1.13750379   -1.92086081    2.42464937
 H                  1.81468400    1.77782735   -1.38052643
13
Title
 C                 -0.66597195   -0.29204905    1.01939469
 C                  0.32223543    0.15364680   -1.11442683
 C                 -0.68178059   -0.33218049   -0.36655314
 C                 -1.53125907   -0.90124722    1.99253754
 C                  0.75517822    1.65557271   -1.07815057
 F                  0.46386910    0.28770059    1.61425041
 F                  0.80834085   -0.63699984   -2.09762630
 H                 -1.30073375   -0.24539602    2.83084606
 H                  0.64942689    1.98745038   -0.10877655
 H                 -2.58273917   -0.65747584    1.43448129
 H                  0.03864923    2.29411921   -1.47225470
 H                 -1.13667249   -1.92159593    2.42456938
 H                  1.80109222    1.74902519   -1.38822973
13
Title
 C                 -0.66690598   -0.29487391    1.01340329
 C                  0.31161622    0.15613996   -1.11384805
 C                 -0.68528527   -0.32328475   -0.37523751
 C                 -1.51902725   -0.91371898    1.99227582
 C                  0.76556504    1.64641689   -1.07730542
 F                  0.45610518    0.29484616    1.61722837
 F                  0.80848577   -0.63558424   -2.09297740
 H                 -1.28631134   -0.22877536    2.84544097
 H                  0.65150331    1.98464494   -0.08200639
 H                 -2.56318489   -0.67190482    1.44283469
 H                  0.07308692    2.31356289   -1.49271517
 H                 -1.13913165   -1.91885812    2.42080367
 H                  1.78666133    1.72161710   -1.39659149
13
Title
 C                 -0.66742276   -0.29763434    1.00678024
 C                  0.30102924    0.15892135   -1.11350436
 C                 -0.68857954   -0.31462748   -0.38306053
 C                 -1.50724226   -0.92572702    1.99217275
 C                  0.77578729    1.63691970   -1.07644093
 F                  0.44841018    0.30175505    1.62011329
 F                  0.80865728   -0.63407201   -2.08830045
 H                 -1.27496004   -0.21347801    2.85955547
 H                  0.65460758    1.98138194   -0.05235947
 H                 -2.53986750   -0.68970249    1.45575277
 H                  0.10522067    2.33409240   -1.51695024
 H                 -1.14429673   -1.91349671    2.41385256
 H                  1.77314261    1.69547265   -1.40578450
13
Title
 C                 -0.66753916   -0.30034605    0.99952324
 C                  0.29048838    0.16204289   -1.11346221
 C                 -0.69178551   -0.30618870   -0.39002618
 C                 -1.49578915   -0.93722824    1.99228676
 C                  0.78570343    1.62716323   -1.07539271
 F                  0.44072614    0.30848939    1.62291643
 F                  0.80885218   -0.63246056   -2.08356019
 H                 -1.26662545   -0.20040323    2.87214184
 H                  0.65897619    1.97711404   -0.02216375
 H                 -2.51339378   -0.71076321    1.47287492
 H                  0.13608645    2.35488232   -1.54412334
 H                 -1.15158880   -1.90649093    2.40421874
 H                  1.76219621    1.67035787   -1.41607519
13
Title
 C                 -0.66726333   -0.30302662    0.99161861
 C                  0.28000498    0.16556401   -1.11379297
 C                 -0.69501902   -0.29795080   -0.39612376
 C                 -1.48455578   -0.94816938    1.99265262
 C                  0.79518598    1.61722052   -1.07403748
 F                  0.43299470    0.31510694    1.62564758
 F                  0.80906789   -0.63074339   -2.07871874
 H                 -1.26124739   -0.19026069    2.88244703
 H                  0.66484329    1.97141195    0.00671620
 H                 -2.48449773   -0.73501626    1.49385038
 H                  0.16667227    2.37503033   -1.57340079
 H                 -1.16040033   -1.89902247    2.39243782
 H                  1.75533846    1.64600213   -1.42776031
13
Title
 C                 -0.66659653   -0.30569238    0.98305381
 C                  0.26960453    0.16954800   -1.11457526
 C                 -0.69838986   -0.28991031   -0.40131911
 C                 -1.47343698   -0.95846388    1.99329172
 C                  0.80412790    1.60716648   -1.07228965
 F                  0.42516639    0.32165381    1.62831114
 F                  0.80930187   -0.62891275   -2.07374143
 H                 -1.25878020   -0.18367031    2.88988725
 H                  0.67243392    1.96394818    0.03274385
 H                 -2.45419594   -0.76236493    1.51825081
 H                  0.19781744    2.39359484   -1.60394043
 H                 -1.17004814   -1.89255825    2.37912614
 H                  1.75381479    1.62212589   -1.44108096
13
Title
 C                 -0.66553756   -0.30835691    0.97383028
 C                  0.25933563    0.17405672   -1.11589369
 C                 -0.70200120   -0.28208322   -0.40555659
 C                 -1.46232945   -0.96798384    1.99421983
 C                  0.81245634    1.59708627   -1.07010296
 F                  0.41720627    0.32816111    1.63090423
 F                  0.80955100   -0.62696185   -2.06860095
 H                 -1.25918305   -0.18120620    2.89398732
 H                  0.68195232    1.95448455    0.05460719
 H                 -2.42395627   -0.79262118    1.54546785
 H                  0.23016674    2.40962284   -1.63486850
 H                 -1.17974190   -1.88888605    2.36500932
 H                  1.75840321    1.59845834   -1.45611217
13
Title
 C                 -0.66408941   -0.31102972    0.96397950
 C                  0.24927557    0.17914121   -1.11783273
 C                 -0.70594476   -0.27450768   -0.40876844
 C                 -1.45112613   -0.97656830    1.99545355
 C                  0.82014603    1.58708217   -1.06747637
 F                  0.40910041    0.33464163    1.63341520
 F                  0.80981091   -0.62488756   -2.06328227
 H                 -1.26238908   -0.18338790    2.89437730
 H                  0.69355791    1.94287658    0.07116704
 H                 -2.39582347   -0.82544609    1.57462380
 H                  0.26413361    2.42218705   -1.66526139
 H                 -1.18860478   -1.88999527    2.35089158
 H                  1.76920995    1.57476677   -1.47264518
13
Title
 C                 -0.66226838   -0.31371350    0.95358540
 C                  0.23953459    0.18482542   -1.12046310
 C                 -0.71028857   -0.26724638   -0.41089185
 C                 -1.43972319   -0.98404938    1.99701261
 C                  0.82722272    1.57728052   -1.06446265
 F                  0.40086640    0.34108378    1.63582214
 F                  0.81007537   -0.62269447   -2.05779082
 H                 -1.26825461   -0.19061004    2.89084481
 H                  0.70732123    1.92910708    0.08148152
 H                 -2.37239375   -0.86030804    1.60454033
 H                  0.29984682    2.43044728   -1.69413669
 H                 -1.19575900   -1.89772797    2.33754941
 H                  1.78554536    1.55090865   -1.49010201
13
Title
 C                 -0.66226837   -0.31371349    0.95358537
 C                  0.23953461    0.18482546   -1.12046311
 C                 -0.71028862   -0.26724642   -0.41089179
 C                 -1.43972336   -0.98404925    1.99701231
 C                  0.82722283    1.57728037   -1.06446283
 F                  0.40086638    0.34108381    1.63582214
 F                  0.81007539   -0.62269446   -2.05779081
 H                 -1.26825431   -0.19060871    2.89084718
 H                  0.70732129    1.92910806    0.08148497
 H                 -2.37239317   -0.86030738    1.60454003
 H                  0.29984538    2.43044849   -1.69413792
 H                 -1.19575797   -1.89773221    2.33755110
 H                  1.78554557    1.55090794   -1.49010270
13
Title
 C                 -0.65769774   -0.31907498    0.93187878
 C                  0.22157592    0.19783153   -1.12788134
 C                 -0.72022349   -0.25400880   -0.41181919
 C                 -1.41612371   -0.99529640    2.00113654
 C                  0.83983564    1.55889864   -1.05777178
 F                  0.38429299    0.35366319    1.64019063
 F                  0.81058224   -0.61803328   -2.04646039
 H                 -1.28663066   -0.22025928    2.87262680
 H                  0.74082007    1.89596504    0.08144070
 H                 -2.34994565   -0.93322240    1.66131709
 H                  0.37532147    2.43181621   -1.74339586
 H                 -1.20234723   -1.93620471    2.31513181
 H                  1.82848407    1.50286683   -1.52382534
13
Title
 C                 -0.65510073   -0.32172265    0.92104193
 C                  0.21359293    0.20494893   -1.13257814
 C                 -0.72571674   -0.24816981   -0.41077428
 C                 -1.40402917   -0.99916616    2.00363780
 C                  0.84558747    1.55058286   -1.05442788
 F                  0.37614446    0.35968055    1.64208881
 F                  0.81080470   -0.61562712   -2.04075131
 H                 -1.29807182   -0.24166129    2.85920224
 H                  0.75991972    1.87748074    0.07148145
 H                 -2.35343499   -0.96989397    1.68626659
 H                  0.41390632    2.42471941   -1.76226518
 H                 -1.20135369   -1.96517582    2.30603669
 H                  1.85119347    1.47904845   -1.53791259
13
Title
 C                 -0.65239785   -0.32434528    0.91047897
 C                  0.20630595    0.21233426   -1.13782780
 C                 -0.73147035   -0.24285495   -0.40892684
 C                 -1.39190241   -1.00215947    2.00632251
 C                  0.85115205    1.54290298   -1.05129366
 F                  0.36816280    0.36548317    1.64377919
 F                  0.81099591   -0.61320050   -2.03506939
 H                 -1.31022145   -0.26620665    2.84426938
 H                  0.78012719    1.85839983    0.05604035
 H                 -2.36565568   -1.00622378    1.70871728
 H                  0.45235236    2.41287462   -1.77690104
 H                 -1.19772510   -1.99789426    2.29779111
 H                  1.87258024    1.45553154   -1.54908654
13
Title
 C                 -0.64963711   -0.32696471    0.90028227
 C                  0.19963604    0.21993682   -1.14357363
 C                 -0.73744823   -0.23799642   -0.40644756
 C                 -1.37986061   -1.00459210    2.00907800
 C                  0.85668733    1.53579005   -1.04848682
 F                  0.36032580    0.37110439    1.64527012
 F                  0.81115081   -0.61075274   -2.02940323
 H                 -1.32260030   -0.29284020    2.82904776
 H                  0.80125809    1.83912818    0.03628092
 H                 -2.38438496   -1.04223125    1.72918080
 H                  0.49046553    2.39675555   -1.78740725
 H                 -1.19174765   -2.03220904    2.28983242
 H                  1.89171754    1.43224474   -1.55694671
13
Title
 C                 -0.64684118   -0.32961884    0.89048406
 C                  0.19346201    0.22775659   -1.14979797
 C                 -0.74365044   -0.23349826   -0.40348775
 C                 -1.36798189   -1.00679708    2.01177938
 C                  0.86235979    1.52912368   -1.04611207
 F                  0.35256288    0.37661027    1.64657633
 F                  0.81126504   -0.60826618   -2.02370472
 H                 -1.33486375   -0.32050736    2.81488521
 H                  0.82329099    1.81999570    0.01343424
 H                 -2.40719876   -1.07809263    1.74833151
 H                  0.52828458    2.37675728   -1.79400379
 H                 -1.18362095   -2.06638065    2.28164663
 H                  1.90809308    1.40897561   -1.56125565
13
Title
 C                 -0.64401624   -0.33235612    0.88110214
 C                  0.18765118    0.23582695   -1.15651702
 C                 -0.75010352   -0.22925759   -0.40018090
 C                 -1.35631090   -1.00911250    2.01428416
 C                  0.86834361    1.52275960   -1.04429074
 F                  0.34477813    0.38208214    1.64771000
 F                  0.81133317   -0.60571238   -2.01790381
 H                 -1.34677272   -0.34808470    2.80337061
 H                  0.84633165    1.80134524   -0.01112385
 H                 -2.43187309   -1.11401472    1.76679600
 H                  0.56595353    2.35318148   -1.79691366
 H                 -1.17340546   -2.09904278    2.27279713
 H                  1.92139177    1.38542467   -1.56178409
13
Title
 C                 -0.64116262   -0.33523115    0.87218398
 C                  0.18207594    0.24419186   -1.16376508
 C                 -0.75684509   -0.22517532   -0.39666153
 C                 -1.34488051   -1.01188938    2.01642160
 C                  0.87482208    1.51654236   -1.04318685
 F                  0.33687017    0.38760331    1.64867490
 F                  0.81134720   -0.60305818   -2.01192224
 H                 -1.35815561   -0.37428793    2.79644690
 H                  0.87056618    1.78364181   -0.03566361
 H                 -2.45642889   -1.15014370    1.78506245
 H                  0.60358514    2.32634107   -1.79635405
 H                 -1.16102946   -2.12899172    2.26290987
 H                  1.93133480    1.36125409   -1.55821679
13
Title
 C                 -0.63828665   -0.33829826    0.86384960
 C                  0.17662374    0.25287531   -1.17156678
 C                 -0.76390112   -0.22116247   -0.39309445
 C                 -1.33374719   -1.01549301    2.01799018
 C                  0.88198045    1.51031114   -1.04301957
 F                  0.32875442    0.39324494    1.64946268
 F                  0.81129564   -0.60027375   -2.00569054
 H                 -1.36886803   -0.39766471    2.79637766
 H                  0.89619699    1.76757896   -0.05785227
 H                 -2.47898033   -1.18646015    1.80343511
 H                  0.64110338    2.29678856   -1.79264024
 H                 -1.14633285   -2.15496269    2.25166944
 H                  1.93760780    1.33614371   -1.55013983
13
Title
 C                 -0.63541531   -0.34159736    0.85633061
 C                  0.17121033    0.26183503   -1.17988913
 C                 -0.77124944   -0.21714972   -0.38970698
 C                 -1.32303800   -1.02026585    2.01878505
 C                  0.88997357    1.50391353   -1.04403531
 F                  0.32039837    0.39904300    1.65005142
 F                  0.81116390   -0.59734628   -1.99917688
 H                 -1.37873325   -0.41680988    2.80532624
 H                  0.92332733    1.75411999   -0.07471035
 H                 -2.49757273   -1.22262346    1.82196664
 H                  0.67804487    2.26568510   -1.78641670
 H                 -1.12916600   -2.17549259    2.23886622
 H                  1.93990708    1.30988602   -1.53715296
13
Title
 C                 -0.63260618   -0.34513456    0.84996632
 C                  0.16579136    0.27092133   -1.18859143
 C                 -0.77878532   -0.21309745   -0.38679722
 C                 -1.31297675   -1.02643512    2.01867550
 C                  0.89887037    1.49723133   -1.04640667
 F                  0.31185589    0.40497535    1.65041032
 F                  0.81093730   -0.59429525   -1.99241784
 H                 -1.38746794   -0.43091911    2.82437830
 H                  0.95180990    1.74432612   -0.08319873
 H                 -2.51022626   -1.25786795    1.84039991
 H                  0.71344949    2.23514120   -1.77894652
 H                 -1.10953014   -2.18904396    2.22448861
 H                  1.93815035    1.28248225   -1.51913289
13
Title
 C                 -0.63260622   -0.34513450    0.84996645
 C                  0.16579134    0.27092122   -1.18859130
 C                 -0.77878519   -0.21309743   -0.38679732
 C                 -1.31297654   -1.02643513    2.01867489
 C                  0.89887012    1.49723139   -1.04640761
 F                  0.31185597    0.40497528    1.65041034
 F                  0.81093728   -0.59429528   -1.99241788
 H                 -1.38746948   -0.43091504    2.82438402
 H                  0.95181020    1.74432812   -0.08318998
 H                 -2.51022926   -1.25786717    1.84039854
 H                  0.71344863    2.23513859   -1.77894299
 H                 -1.10952930   -2.18904758    2.22449047
 H                  1.93815283    1.28248339   -1.51913452
13
Title
 C                 -0.62747813   -0.35276684    0.84201540
 C                  0.15487870    0.28852961   -1.20614463
 C                 -0.79372032   -0.20482484   -0.38361430
 C                 -1.29582691   -1.04286655    2.01604568
 C                  0.91911609    1.48281430   -1.05477420
 F                  0.29472878    0.41694468    1.65034232
 F                  0.81016491   -0.58803550   -1.97857918
 H                 -1.39978610   -0.44681585    2.88695126
 H                  1.01077005    1.73788312   -0.07035796
 H                 -2.51190244   -1.32158721    1.87491302
 H                  0.77492271    2.18757185   -1.76835199
 H                 -1.06378675   -2.19143572    2.19210213
 H                  1.92483174    1.22489227   -1.47013884
13
Title
 C                 -0.62527740   -0.35675298    0.84076358
 C                  0.14933454    0.29665306   -1.21452115
 C                 -0.80081877   -0.20058090   -0.38372723
 C                 -1.28906868   -1.05271789    2.01401677
 C                  0.93020676    1.47512331   -1.05998751
 F                  0.28636348    0.42285189    1.64989993
 F                  0.80961588   -0.58493447   -1.97169559
 H                 -1.40238390   -0.45229079    2.92381683
 H                  1.03981720    1.74054008   -0.05231726
 H                 -2.49977345   -1.34858278    1.89001753
 H                  0.79954246    2.17578869   -1.76926341
 H                 -1.03818882   -2.18043854    2.17490032
 H                  1.91588478    1.19475778   -1.44123923
13
Title
 C                 -0.62336701   -0.36078203    0.84132002
 C                  0.14367482    0.30417149   -1.22240820
 C                 -0.80755208   -0.19624363   -0.38504994
 C                 -1.28358703   -1.06331804    2.01187663
 C                  0.94175058    1.46725887   -1.06527666
 F                  0.27820159    0.42866525    1.64919003
 F                  0.80896123   -0.58190413   -1.96491493
 H                 -1.40207854   -0.45868355    2.95975817
 H                  1.06756915    1.74589617   -0.03091606
 H                 -2.47924115   -1.37187846    1.90321281
 H                  0.82004596    2.17363299   -1.77567347
 H                 -1.01087987   -2.16268364    2.15760587
 H                  1.90777791    1.16344361   -1.41101893
13
Title
 C                 -0.62177210   -0.36480121    0.84356144
 C                  0.13785552    0.31103946   -1.22970108
 C                 -0.81387566   -0.19180267   -0.38752461
 C                 -1.27935455   -1.07442153    2.00983367
 C                  0.95359785    1.45943299   -1.07031117
 F                  0.27025671    0.43437509    1.64822011
 F                  0.80820453   -0.57897137   -1.95826749
 H                 -1.39863862   -0.46735002    2.99215436
 H                  1.09333397    1.75294122   -0.00949337
 H                 -2.45099552   -1.39142775    1.91424493
 H                  0.83696671    2.18056256   -1.78713126
 H                 -0.98170228   -2.13990851    2.14066386
 H                  1.90239581    1.13057974   -1.38061404
13
Title
 C                 -0.62051632   -0.36875727    0.84731414
 C                  0.13183679    0.31725029   -1.23633318
 C                 -0.81976817   -0.18725360   -0.39103406
 C                 -1.27630435   -1.08579965    2.00802841
 C                  0.96561817    1.45190672   -1.07491999
 F                  0.26252084    0.43998323    1.64699666
 F                  0.80734863   -0.57615647   -1.95176676
 H                 -1.39196037   -0.47914628    3.01921614
 H                  1.11655167    1.76081915    0.00930007
 H                 -2.41605027   -1.40737545    1.92290642
 H                  0.85110112    2.19489117   -1.80221414
 H                 -0.95026176   -2.11427633    2.12451706
 H                  1.90137316    1.09578236   -1.35093998
13
Title
 C                 -0.61962584   -0.37259633    0.85238321
 C                  0.12558368    0.32282535   -1.24226581
 C                 -0.82522399   -0.18259596   -0.39542645
 C                 -1.27433702   -1.09723739    2.00654753
 C                  0.97773032    1.44494299   -1.07906271
 F                  0.25496985    0.44550021    1.64552268
 F                  0.80639426   -0.57347523   -1.94541335
 H                 -1.38202624   -0.49455973    3.03981515
 H                  1.13680842    1.76887502    0.02356898
 H                 -2.37578143   -1.42006375    1.92900443
 H                  0.86335299    2.21432525   -1.81902873
 H                 -0.91590099   -2.08822314    2.10958880
 H                  1.90580576    1.05877237   -1.32260370
13
Title
 C                 -0.61913285   -0.37626019    0.85856859
 C                  0.11907109    0.32780170   -1.24747457
 C                 -0.83024391   -0.17783451   -0.40053033
 C                 -1.27331530   -1.10852734    2.00544430
 C                  0.98991796    1.43876992   -1.08277912
 F                  0.24757304    0.45093938    1.64379718
 F                  0.80533977   -0.57094302   -1.93920275
 H                 -1.36887207   -0.51382610    3.05326539
 H                  1.15379761    1.77663594    0.03202982
 H                 -2.33208822   -1.43006933    1.93232417
 H                  0.87461270    2.23645022   -1.83565669
 H                 -0.87774677   -2.06424923    2.09626516
 H                  1.91603381    1.01952449   -1.29590199
13
Title
 C                 -0.61907697   -0.37968313    0.86566984
 C                  0.11228938    0.33222463   -1.25194039
 C                 -0.83482968   -0.17298089   -0.40616082
 C                 -1.27303806   -1.11947826    2.00475576
 C                  1.00223062    1.43355764   -1.08614570
 F                  0.24030019    0.45631229    1.64181599
 F                  0.80418137   -0.56857783   -1.93313153
 H                 -1.35257875   -0.53699185    3.05917805
 H                  1.16728155    1.78377250    0.03384280
 H                 -2.28764086   -1.43829115    1.93259944
 H                  0.88569419    2.25902943   -1.85041780
 H                 -0.83486908   -2.04456161    2.08486021
 H                  1.93156631    0.97839303   -1.27089253
13
Title
 C                 -0.61950469   -0.38279045    0.87348548
 C                  0.10524923    0.33614494   -1.25564584
 C                 -0.83898271   -0.16805480   -0.41212130
 C                 -1.27320356   -1.12993983    2.00451293
 C                  1.01476928    1.42941055   -1.08924884
 F                  0.23312559    0.46162625    1.63957315
 F                  0.80291349   -0.56640195   -1.92720076
 H                 -1.33328286   -0.56392588    3.05741074
 H                  1.17707259    1.79006887    0.02850678
 H                 -2.24606746   -1.44604772    1.92949274
 H                  0.89731225    2.28012446   -1.86196164
 H                 -0.78657184   -2.03060555    2.07557281
 H                  1.95118170    0.93615452   -1.24750083
13
Title
 C                 -0.62046675   -0.38549744    0.88180539
 C                  0.09799004    0.33961672   -1.25857364
 C                 -0.84270307   -0.16308777   -0.41819935
 C                 -1.27338756   -1.13982540    2.00474100
 C                  1.02765228    1.42637208   -1.09217109
 F                  0.22603423    0.46688024    1.63706402
 F                  0.80153021   -0.56444329   -1.92142091
 H                 -1.31121092   -0.59427219    3.04811560
 H                  1.18303105    1.79541043    0.01584975
 H                 -2.21186879   -1.45509125    1.92259372
 H                  0.91007195    2.29811060   -1.86927340
 H                 -0.73279849   -2.02269384    2.06846173
 H                  1.97315615    0.89397661   -1.22563623
13
Title
 C                 -0.62046681   -0.38549735    0.88180504
 C                  0.09799012    0.33961670   -1.25857357
 C                 -0.84270300   -0.16308786   -0.41819906
 C                 -1.27338791   -1.13982517    2.00474065
 C                  1.02765225    1.42637192   -1.09217131
 F                  0.22603429    0.46688013    1.63706407
 F                  0.80153022   -0.56444331   -1.92142099
 H                 -1.31121118   -0.59426988    3.04811787
 H                  1.18303089    1.79541151    0.01585405
 H                 -2.21187006   -1.45509061    1.92259485
 H                  0.91007160    2.29811249   -1.86927511
 H                 -0.73279342   -2.02269747    2.06846215
 H                  1.97315500    0.89397637   -1.22563539
13
Title
 C                 -0.62415430   -0.38933007    0.89894536
 C                  0.08323121    0.34542179   -1.26204360
 C                 -0.84882665   -0.15328260   -0.42971315
 C                 -1.27185740   -1.15786217    2.00656498
 C                  1.05463273    1.42352375   -1.09774694
 F                  0.21219057    0.47709698    1.63129259
 F                  0.79842068   -0.56132535   -1.91047114
 H                 -1.26060736   -0.66177980    3.01026942
 H                  1.18336498    1.80333890   -0.02956105
 H                 -2.18260193   -1.48433821    1.89606189
 H                  0.94064010    2.31981036   -1.86891535
 H                 -0.61403825   -2.02061010    2.06030252
 H                  2.01628563    0.81609006   -1.18666337
13
Title
 C                 -0.62689868   -0.39029693    0.90721737
 C                  0.07604237    0.34786975   -1.26261712
 C                 -0.85124396   -0.14861147   -0.43463944
 C                 -1.26949752   -1.16625193    2.00796149
 C                  1.06861471    1.42350893   -1.10053391
 F                  0.20553608    0.48197116    1.62809328
 F                  0.79671374   -0.56023379   -1.90540976
 H                 -1.23346807   -0.69614527    2.98539477
 H                  1.17817056    1.80638802   -0.05964255
 H                 -2.19033290   -1.50641806    1.87655510
 H                  0.95879561    2.32212704   -1.86120104
 H                 -0.55396547   -2.02265166    2.05868966
 H                  2.03393943    0.78356978   -1.16985568
13
Title
 C                 -0.63024679   -0.39057711    0.91504644
 C                  0.06912889    0.35012558   -1.26248759
 C                 -0.85329298   -0.14415493   -0.43876959
 C                 -1.26604986   -1.17462875    2.00940092
 C                  1.08290183    1.42420669   -1.10345902
 F                  0.19905880    0.48668382    1.62470721
 F                  0.79490624   -0.55947168   -1.90063546
 H                 -1.20581316   -0.72892471    2.96005558
 H                  1.16992660    1.80949987   -0.09204163
 H                 -2.20960485   -1.53299457    1.85360721
 H                  0.97903127    2.31868873   -1.84909100
 H                 -0.49638220   -2.02439960    2.05821153
 H                  2.04757254    0.75664247   -1.15486590
13
Title
 C                 -0.63425043   -0.39013828    0.92238287
 C                  0.06251154    0.35229696   -1.26170455
 C                 -0.85504980   -0.13989572   -0.44199419
 C                 -1.26166813   -1.18346919    2.01058386
 C                  1.09764338    1.42543159   -1.10668941
 F                  0.19267076    0.49129669    1.62110135
 F                  0.79297171   -0.55904276   -1.89609103
 H                 -1.17768288   -0.75884339    2.93726718
 H                  1.15892471    1.81347649   -0.12463000
 H                 -2.23593192   -1.56307384    1.82791442
 H                  1.00168402    2.30978337   -1.83322273
 H                 -0.44243866   -2.02468328    2.05849832
 H                  2.05674542    0.73569425   -1.14154795
13
Title
 C                 -0.63901614   -0.38891204    0.92919695
 C                  0.05620143    0.35449596   -1.26028343
 C                 -0.85658748   -0.13580667   -0.44417746
 C                 -1.25650553   -1.19331416    2.01114607
 C                  1.11306376    1.42699317   -1.11043349
 F                  0.18625892    0.49588901    1.61721329
 F                  0.79086662   -0.55896613   -1.89170871
 H                 -1.14886271   -0.78457188    2.92042568
 H                  1.14524459    1.81940717   -0.15490726
 H                 -2.26485257   -1.59563303    1.80019792
 H                  1.02726985    2.29580967   -1.81437156
 H                 -0.39294952   -2.02267218    2.05922320
 H                  2.06111186    0.72115773   -1.12977912
13
Title
 C                 -0.64466927   -0.38679209    0.93538601
 C                  0.05027996    0.35682595   -1.25821874
 C                 -0.85796321   -0.13189767   -0.44510360
 C                 -1.25070329   -1.20466769    2.01068438
 C                  1.12931463    1.42865404   -1.11488465
 F                  0.17974796    0.50051133    1.61298806
 F                  0.78854857   -0.55928300   -1.88745590
 H                 -1.11925344   -0.80458598    2.91317298
 H                  1.12883828    1.82863412   -0.17964841
 H                 -2.29201024   -1.62950367    1.77142831
 H                  1.05626138    2.27763477   -1.79390776
 H                 -0.34912295   -2.01773028    2.06005681
 H                  2.06029800    0.71376717   -1.11958529
13
Title
 C                 -0.65127134   -0.38368404    0.94073048
 C                  0.04494807    0.35936090   -1.25553228
 C                 -0.85921535   -0.12824609   -0.44450411
 C                 -1.24443452   -1.21780390    2.00888745
 C                  1.14628497    1.43009891   -1.12008380
 F                  0.17316207    0.50514294    1.60842976
 F                  0.78600443   -0.56004028   -1.88336812
 H                 -1.08937878   -0.81762238    2.91811400
 H                  1.10976737    1.84234844   -0.19534752
 H                 -2.31300509   -1.66308296    1.74310804
 H                  1.08869167    2.25730473   -1.77441144
 H                 -0.31286621   -2.00950811    2.06061866
 H                  2.05421185    0.71427958   -1.11115524
13
Title
 C                 -0.65875810   -0.37957612    0.94496908
 C                  0.04047127    0.36212957   -1.25231366
 C                 -0.86037039   -0.12496893   -0.44217906
 C                 -1.23789505   -1.23260368    2.00573734
 C                  1.16354621    1.43099884   -1.12577210
 F                  0.16662133    0.50969755    1.60362026
 F                  0.78326334   -0.56125823   -1.87953026
 H                 -1.06062859   -0.82368295    2.93475550
 H                  1.08843898    1.86080061   -0.20003331
 H                 -2.32405672   -1.69451332    1.71709435
 H                  1.12395855    2.23832437   -1.75964675
 H                 -0.28614791   -1.99817687    2.06049970
 H                  2.04363702    0.72267283   -1.10466499
13
Title
 C                 -0.66699050   -0.37454296    0.94793944
 C                  0.03705045    0.36512791   -1.24869295
 C                 -0.86145250   -0.12214833   -0.43808755
 C                 -1.23121757   -1.24866278    2.00153751
 C                  1.18054445    1.43116898   -1.13143637
 F                  0.16024962    0.51409001    1.59866600
 F                  0.78037037   -0.56291936   -1.87600939
 H                 -1.03481509   -0.82439008    2.95922496
 H                  1.06562478    1.88291089   -0.19481402
 H                 -2.32298393   -1.72237678    1.69492571
 H                  1.16122028    2.22460634   -1.75336360
 H                 -0.26996043   -1.98442980    2.05935126
 H                  2.03049808    0.73758906   -1.10004462
13
Title
 C                 -0.67583738   -0.36869420    0.94961962
 C                  0.03477208    0.36833753   -1.24478583
 C                 -0.86248158   -0.11979980   -0.43232109
 C                 -1.22444058   -1.26552140    1.99671881
 C                  1.19676390    1.43068216   -1.13653628
 F                  0.15411424    0.51827783    1.59364698
 F                  0.77735802   -0.56498577   -1.87282357
 H                 -1.01354534   -0.82214065    2.98635936
 H                  1.04235287    1.90675258   -0.18319447
 H                 -2.30927381   -1.74603684    1.67746347
 H                  1.19984798    2.21881455   -1.75788624
 H                 -0.26407974   -1.96926205    2.05694113
 H                  2.01762952    0.75650048   -1.09693446
13
Title
 C                 -0.67583740   -0.36869417    0.94961964
 C                  0.03477210    0.36833761   -1.24478585
 C                 -0.86248162   -0.11979982   -0.43232108
 C                 -1.22443973   -1.26552077    1.99671942
 C                  1.19676468    1.43068080   -1.13653526
 F                  0.15411418    0.51827787    1.59364693
 F                  0.77735801   -0.56498578   -1.87282354
 H                 -1.01354637   -0.82214328    2.98635359
 H                  1.04235104    1.90675206   -0.18319709
 H                 -2.30928286   -1.74603992    1.67746230
 H                  1.19984870    2.21882408   -1.75789433
 H                 -0.26407877   -1.96926560    2.05694135
 H                  2.01762205    0.75650770   -1.09693608
13
Title
 C                 -0.69498968   -0.35500389    0.94946346
 C                  0.03362281    0.37526281   -1.23639642
 C                 -0.86439902   -0.11635880   -0.41647282
 C                 -1.21056698   -1.30004419    1.98662472
 C                  1.22509820    1.42925080   -1.14381730
 F                  0.14261525    0.52601977    1.58359819
 F                  0.77103124   -0.57016457   -1.86738217
 H                 -0.98855600   -0.81710736    3.03210539
 H                  0.99904541    1.95191883   -0.15669486
 H                 -2.24720534   -1.78108294    1.65749659
 H                  1.27967723    2.23039158   -1.79821478
 H                 -0.27807310   -1.93949277    2.04798046
 H                  2.00607040    0.79334553   -1.09292243
13
Title
 C                 -0.70515230   -0.34738137    0.94791770
 C                  0.03465799    0.37888949   -1.23197520
 C                 -0.86526304   -0.11513000   -0.40683110
 C                 -1.20348294   -1.31703065    1.98177206
 C                  1.23655642    1.42935212   -1.14595216
 F                  0.13723725    0.52959732    1.57862082
 F                  0.76772065   -0.57319822   -1.86506259
 H                 -0.98560957   -0.81710280    3.04583099
 H                  0.98110676    1.97052233   -0.14782724
 H                 -2.20217791   -1.79357786    1.65455700
 H                  1.32006838    2.24279553   -1.82930619
 H                 -0.29375066   -1.92770358    2.04148956
 H                  2.01329661    0.80526114   -1.09073272
13
Title
 C                 -0.71562646   -0.33938492    0.94562925
 C                  0.03668313    0.38255394   -1.22740649
 C                 -0.86603130   -0.11412072   -0.39637331
 C                 -1.19632238   -1.33339732    1.97720422
 C                  1.24603718    1.43056824   -1.14726919
 F                  0.13208766    0.53300254    1.57369715
 F                  0.76430524   -0.57648159   -1.86296515
 H                 -0.98900532   -0.81987802    3.05191381
 H                  0.96669583    1.98549688   -0.14428533
 H                 -2.15121136   -1.80405329    1.65552968
 H                  1.36003159    2.25532787   -1.86356363
 H                 -0.31145821   -1.92016341    2.03381935
 H                  2.03094199    0.81070122   -1.08772512
13
Title
 C                 -0.72638728   -0.33110132    0.94278875
 C                  0.03964160    0.38620689   -1.22266273
 C                 -0.86667420   -0.11324134   -0.38533592
 C                 -1.18906352   -1.34884208    1.97298093
 C                  1.25367415    1.43308976   -1.14794996
 F                  0.12713762    0.53626321    1.56882641
 F                  0.76076600   -0.57999410   -1.86105284
 H                 -0.99850575   -0.82589766    3.05003314
 H                  0.95629139    1.99665011   -0.14688931
 H                 -2.09769604   -1.81405570    1.65942739
 H                  1.39900029    2.26532097   -1.89831001
 H                 -0.32788303   -1.91863449    2.02511771
 H                  2.05801243    0.81007311   -1.08361155
13
Title
 C                 -0.73745927   -0.32258316    0.93958488
 C                  0.04350511    0.38981078   -1.21768660
 C                 -0.86716032   -0.11239692   -0.37392006
 C                 -1.18159429   -1.36309458    1.96914586
 C                  1.25976310    1.43694293   -1.14815223
 F                  0.12234183    0.53941857    1.56398761
 F                  0.75706531   -0.58373574   -1.85928562
 H                 -1.01388348   -0.83550998    3.04016028
 H                  0.95019672    2.00407445   -0.15600839
 H                 -2.04566798   -1.82567739    1.66494119
 H                  1.43653797    2.27084878   -1.93157988
 H                 -0.33970756   -1.92483561    2.01547578
 H                  2.09209318    0.80504151   -1.07827628
13
Title
 C                 -0.74886282   -0.31389293    0.93622400
 C                  0.04826574    0.39332005   -1.21241516
 C                 -0.86745244   -0.11148916   -0.36235507
 C                 -1.17371116   -1.37585286    1.96575726
 C                  1.26464714    1.44204990   -1.14800572
 F                  0.11766429    0.54250276    1.55916550
 F                  0.75316350   -0.58770982   -1.85762981
 H                 -1.03492616   -0.84897586    3.02245606
 H                  0.94865223    2.00803294   -0.17169167
 H                 -1.99996860   -1.84152687    1.67044993
 H                  1.47215770    2.27052754   -1.96185998
 H                 -0.34402741   -1.94017371    2.00492142
 H                  2.12996728    0.79786992   -1.07172362
13
Title
 C                 -0.76050064   -0.30519015    0.93297255
 C                  0.05387454    0.39664945   -1.20683552
 C                 -0.86750852   -0.11042342   -0.35101929
 C                 -1.16520887   -1.38675984    1.96288610
 C                  1.26863448    1.44821541   -1.14763748
 F                  0.11311919    0.54551838    1.55439603
 F                  0.74905895   -0.59188054   -1.85607011
 H                 -1.06111652   -0.86623959    2.99765906
 H                  0.95176535    2.00901524   -0.19338774
 H                 -1.96578455   -1.86416712    1.67421337
 H                  1.50502937    2.26346589   -1.98773997
 H                 -0.33912763   -1.96499642    1.99350906
 H                  2.16788522    0.79095182   -1.06408710
13
Title
 C                 -0.77212732   -0.29674105    0.93014714
 C                  0.06018830    0.39968159   -1.20101357
 C                 -0.86729620   -0.10912323   -0.34043522
 C                 -1.15602384   -1.39559515    1.96053343
 C                  1.27198602    1.45510339   -1.14719850
 F                  0.10877162    0.54843475    1.54977147
 F                  0.74480725   -0.59615563   -1.85460745
 H                 -1.09131769   -0.88661400    2.96763986
 H                  0.95922922    2.00793074   -0.21953518
 H                 -1.94645636   -1.89480625    1.67503315
 H                  1.53409667    2.24953605   -2.00805285
 H                 -0.32547050   -1.99774401    1.98140820
 H                  2.20213499    0.78634059   -1.05563792
13
Title
 C                 -0.78353296   -0.28876389    0.92801984
 C                  0.06704481    0.40233266   -1.19501854
 C                 -0.86680305   -0.10753169   -0.33103606
 C                 -1.14624823   -1.40254857    1.95852876
 C                  1.27494498    1.46235029   -1.14685824
 F                  0.10466503    0.55123383    1.54536319
 F                  0.74046403   -0.60044986   -1.85323556
 H                 -1.12418307   -0.90893003    2.93514553
 H                  0.97027606    2.00611831   -0.24785862
 H                 -1.94132498   -1.93255093    1.67287798
 H                  1.55871786    2.22933895   -2.02239765
 H                 -0.30548850   -2.03544495    1.96881912
 H                  2.23017104    0.78530349   -1.04664135
13
Title
 C                 -0.79471021   -0.28131243    0.92677254
 C                  0.07438962    0.40458501   -1.18883050
 C                 -0.86602127   -0.10558898   -0.32302180
 C                 -1.13598790   -1.40817730    1.95653909
 C                  1.27774422    1.46971094   -1.14678834
 F                  0.10077023    0.55394471    1.54116316
 F                  0.73601848   -0.60475175   -1.85192660
 H                 -1.15891525   -0.93201571    2.90301088
 H                  0.98403969    2.00514940   -0.27610008
 H                 -1.94672642   -1.97531470    1.66860156
 H                  1.57890895    2.20357177   -2.03111356
 H                 -0.28203593   -2.07525030    1.95583231
 H                  2.25094600    0.78839165   -1.03718156
13
Title
 C                 -0.79471044   -0.28131225    0.92677247
 C                  0.07438980    0.40458503   -1.18883036
 C                 -0.86602128   -0.10558894   -0.32302163
 C                 -1.13598805   -1.40817764    1.95653930
 C                  1.27774405    1.46971121   -1.14678780
 F                  0.10077013    0.55394475    1.54116305
 F                  0.73601839   -0.60475188   -1.85192657
 H                 -1.15891264   -0.93201773    2.90300634
 H                  0.98404097    2.00514642   -0.27610404
 H                 -1.94672109   -1.97531373    1.66860347
 H                  1.57890913    2.20357496   -2.03111633
 H                 -0.28204001   -2.07524754    1.95583145
 H                  2.25094872    0.78838952   -1.03718142
13
Title
 C                 -0.81698161   -0.26778847    0.92755190
 C                  0.09088653    0.40792615   -1.17541717
 C                 -0.86347324   -0.10029629   -0.31152633
 C                 -1.11410390   -1.41812679    1.95085963
 C                  1.28366966    1.48422220   -1.14819935
 F                  0.09332270    0.55934854    1.53315583
 F                  0.72651068   -0.61359502   -1.84933519
 H                 -1.23414405   -0.97626623    2.85133144
 H                  1.01693713    2.01312040   -0.32360211
 H                 -1.97242231   -2.06733079    1.65770809
 H                  1.60696169    2.13666004   -2.03406459
 H                 -0.23342493   -2.15310596    1.92869228
 H                  2.26922725    0.80814605   -1.01635967
13
Title
 C                 -0.82827256   -0.26171964    0.92995460
 C                  0.10023415    0.40897929   -1.16798005
 C                 -0.86161321   -0.09675106   -0.30840659
 C                 -1.10254701   -1.42360872    1.94627638
 C                  1.28707044    1.49098931   -1.15004463
 F                  0.08967743    0.56213601    1.52929430
 F                  0.72131305   -0.61821681   -1.84798769
 H                 -1.27527773   -0.99520901    2.83818315
 H                  1.03470192    2.02639700   -0.33781082
 H                 -1.98551612   -2.11213664    1.65264508
 H                  1.61492252    2.09647054   -2.02988066
 H                 -0.21186018   -2.18732218    1.91483792
 H                  2.26575429    0.82528736   -1.00464152
13
Title
 C                 -0.83951149   -0.25627182    0.93385695
 C                  0.11024397    0.40956786   -1.16008701
 C                 -0.85933294   -0.09255946   -0.30734463
 C                 -1.09087422   -1.42991308    1.94020417
 C                  1.29074838    1.49701200   -1.15269127
 F                  0.08611819    0.56497316    1.52559874
 F                  0.71585350   -0.62291415   -1.84659570
 H                 -1.31831405   -1.01101656    2.83647408
 H                  1.05233284    2.04805887   -0.34288072
 H                 -1.99458026   -2.15249015    1.64853725
 H                  1.61889481    2.05400504   -2.02409329
 H                 -0.19454680   -2.21526506    1.90142369
 H                  2.25365614    0.84683194   -0.99197995
13
Title
 C                 -0.85045057   -0.25157689    0.93916224
 C                  0.12071855    0.40968381   -1.15187964
 C                 -0.85666380   -0.08778610   -0.30838000
 C                 -1.07945856   -1.43709311    1.93281201
 C                  1.29449833    1.50203623   -1.15585271
 F                  0.08270600    0.56781678    1.52215987
 F                  0.71023784   -0.62758654   -1.84517100
 H                 -1.36186543   -1.02422084    2.84509402
 H                  1.06940687    2.07781716   -0.33917641
 H                 -1.99747537   -2.18600406    1.64552166
 H                  1.61944569    2.01208821   -2.01955060
 H                 -0.18275450   -2.23502084    1.88905448
 H                  2.23404387    0.87148913   -0.97839816
13
Title
 C                 -0.86095548   -0.24766113    0.94565819
 C                  0.13153100    0.40936034   -1.14344944
 C                 -0.85364580   -0.08250485   -0.31134784
 C                 -1.06859019   -1.44507069    1.92446400
 C                  1.29803669    1.50603805   -1.15906182
 F                  0.07946180    0.57064556    1.51902273
 F                  0.70453379   -0.63217900   -1.84371675
 H                 -1.40426630   -1.03638744    2.86051873
 H                  1.08608761    2.11393912   -0.32930780
 H                 -1.99316613   -2.21151417    1.64342255
 H                  1.61757242    1.97325156   -2.01952784
 H                 -0.17684476   -2.24579537    1.87810208
 H                  2.20896577    0.89758517   -0.96371587
13
Title
 C                 -0.87101431   -0.24447524    0.95311987
 C                  0.14267065    0.40864524   -1.13480475
 C                 -0.85030438   -0.07675675   -0.31600454
 C                 -1.05845310   -1.45375936    1.91551395
 C                  1.30105968    1.50918297   -1.16184195
 F                  0.07636713    0.57346633    1.51619100
 F                  0.69875020   -0.63669115   -1.84222332
 H                 -1.44393400   -1.04931867    2.87871966
 H                  1.10285091    2.15421300   -0.31678814
 H                 -1.98128556   -2.22872965    1.64189496
 H                  1.61428845    1.93917573   -2.02704200
 H                 -0.17653459   -2.24755550    1.86871368
 H                  2.18097658    0.92332540   -0.94743820
13
Title
 C                 -0.88063134   -0.24195731    0.96131132
 C                  0.15415892    0.40758718   -1.12593698
 C                 -0.84666636   -0.07057672   -0.32208395
 C                 -1.04922013   -1.46306588    1.90625889
 C                  1.30325404    1.51174063   -1.16382326
 F                  0.07339776    0.57628919    1.51366421
 F                  0.69288354   -0.64113395   -1.84067975
 H                 -1.47930491   -1.06448630    2.89622083
 H                  1.12008677    2.19639476   -0.30505589
 H                 -1.96179791   -2.23764815    1.64051849
 H                  1.61028511    1.91072575   -2.04418155
 H                 -0.18113585   -2.24062562    1.86096764
 H                  2.15313467    0.94667782   -0.92882017
13
Title
 C                 -0.88976499   -0.24005240    0.96994984
 C                  0.16597565    0.40624081   -1.11687702
 C                 -0.84278353   -0.06403036   -0.32927599
 C                 -1.04110259   -1.47283808    1.89696768
 C                  1.30432870    1.51404061   -1.16482613
 F                  0.07054237    0.57910988    1.51145458
 F                  0.68695503   -0.64550069   -1.83908286
 H                 -1.50883105   -1.08283951    2.91031092
 H                  1.13788606    2.23829145   -0.29706625
 H                 -1.93507948   -2.23846702    1.63880456
 H                  1.60575478    1.88792746   -2.07130072
 H                 -0.18945392   -2.22575955    1.85494255
 H                  2.12894668    0.96540347   -0.90701946
13
Title
 C                 -0.89833868   -0.23870244    0.97871258
 C                  0.17805262    0.40467138   -1.10769885
 C                 -0.83873704   -0.05721850   -0.33722028
 C                 -1.03432306   -1.48283822    1.88788331
 C                  1.30409087    1.51642045   -1.16489754
 F                  0.06780002    0.58191034    1.50958072
 F                  0.68101127   -0.64976829   -1.83743785
 H                 -1.53119961   -1.10479538    2.91909929
 H                  1.15602834    2.27792272   -0.29505088
 H                 -1.90213602   -2.23182178    1.63617200
 H                  1.60040525    1.86994961   -2.10659683
 H                 -0.19958511   -2.20438187    1.85069334
 H                  2.11166649    0.97757893   -0.88134287
13
Title
 C                 -0.90628726   -0.23783657    0.98729189
 C                  0.19032203    0.40294837   -1.09848088
 C                 -0.83461910   -0.05024710   -0.34555206
 C                 -1.02905942   -1.49276297    1.87919334
 C                  1.30251494    1.51914610   -1.16425153
 F                  0.06516744    0.58467157    1.50805507
 F                  0.67509800   -0.65391679   -1.83575156
 H                 -1.54556193   -1.13037710    2.92150787
 H                  1.17410775    2.31378846   -0.30040670
 H                 -1.86466421   -2.21898888    1.63190822
 H                  1.59368013    1.85537353   -2.14668031
 H                 -0.20888064   -2.17859710    1.84821791
 H                  2.10320721    0.98232168   -0.85152725
13
Title
 C                 -0.90628702   -0.23783660    0.98729127
 C                  0.19032169    0.40294845   -1.09848114
 C                 -0.83461915   -0.05024737   -0.34555150
 C                 -1.02905934   -1.49276350    1.87919310
 C                  1.30251449    1.51914646   -1.16425248
 F                  0.06516748    0.58467148    1.50805511
 F                  0.67509824   -0.65391663   -1.83575162
 H                 -1.54556227   -1.13037405    2.92151268
 H                  1.17410572    2.31379100   -0.30040222
 H                 -1.86466177   -2.21898541    1.63191012
 H                  1.59367891    1.85537077   -2.14667606
 H                 -0.20888637   -2.17859535    1.84821717
 H                  2.10321500    0.98231697   -0.85152365
13
Title
 C                 -0.92026846   -0.23723657    1.00301468
 C                  0.21548479    0.39927296   -1.08002185
 C                 -0.82646079   -0.03607050   -0.36222279
 C                 -1.02339396   -1.51105652    1.86337550
 C                  1.29601888    1.52607287   -1.16177948
 F                  0.06015298    0.59006430    1.50605497
 F                  0.66339484   -0.66188489   -1.83224420
 H                 -1.54895685   -1.19191651    2.90578243
 H                  1.20836493    2.37116184   -0.33579935
 H                 -1.78595204   -2.18331192    1.61437819
 H                  1.57394318    1.83034198   -2.22651077
 H                 -0.21182666   -2.12355960    1.84843003
 H                  2.11107113    0.97251518   -0.78126964
13
Title
 C                 -0.92632549   -0.23734837    1.00983211
 C                  0.22853138    0.39741100   -1.07074438
 C                 -0.82253692   -0.02891074   -0.37011913
 C                 -1.02292661   -1.51868518    1.85635890
 C                  1.29164221    1.53020550   -1.16028319
 F                  0.05771341    0.59271155    1.50559130
 F                  0.65756692   -0.66575219   -1.83039961
 H                 -1.53775624   -1.22760724    2.88768498
 H                  1.22367266    2.39202520   -0.36645438
 H                 -1.75156713   -2.16685171    1.59791792
 H                  1.56019657    1.81744791   -2.26007519
 H                 -0.19862996   -2.09862043    1.85112776
 H                  2.12318063    0.96171400   -0.74311130
13
Title
 C                 -0.93169965   -0.23763132    1.01567684
 C                  0.24186976    0.39560659   -1.06149677
 C                 -0.81883656   -0.02179639   -0.37737150
 C                 -1.02375804   -1.52475691    1.85006844
 C                  1.28695777    1.53455861   -1.15876936
 F                  0.05530609    0.59530885    1.50551188
 F                  0.65178812   -0.66953256   -1.82849404
 H                 -1.51825129   -1.26582050    2.86364752
 H                  1.23691697    2.40750830   -0.40534928
 H                 -1.72645974   -2.15699059    1.57357387
 H                  1.54379005    1.80325584   -2.28576580
 H                 -0.17273570   -2.07710343    1.85556210
 H                  2.13694019    0.95016813   -0.70547765
13
Title
 C                 -0.93627441   -0.23799290    1.02029252
 C                  0.25524454    0.39393673   -1.05247214
 C                 -0.81549991   -0.01490805   -0.38363989
 C                 -1.02543154   -1.52902435    1.84460633
 C                  1.28234775    1.53881822   -1.15736479
 F                  0.05296194    0.59780138    1.50583114
 F                  0.64618043   -0.67315704   -1.82655960
 H                 -1.49184219   -1.30500780    2.83584272
 H                  1.24726612    2.41798810   -0.45067229
 H                 -1.71424906   -2.15744994    1.53995149
 H                  1.52525256    1.78757312   -2.30146472
 H                 -0.13548045   -2.05878583    1.86150340
 H                  2.14946049    0.94030118   -0.67091790
13
Title
 C                 -0.93998626   -0.23833869    1.02353206
 C                  0.26837579    0.39245909   -1.04384313
 C                 -0.81262942   -0.00840462   -0.38868399
 C                 -1.02744429   -1.53165885    1.83986328
 C                  1.27811530    1.54265117   -1.15620082
 F                  0.05071085    0.60014153    1.50653807
 F                  0.64085787   -0.67656375   -1.82463051
 H                 -1.46098991   -1.34337667    2.80767731
 H                  1.25411452    2.42478372   -0.49966039
 H                 -1.71484893   -2.16888411    1.49734295
 H                  1.50540028    1.77052537   -2.30644971
 H                 -0.09112249   -2.04221823    1.86843514
 H                  2.15865095    0.93390049   -0.64143602
13
Title
 C                 -0.94288069   -0.23859335    1.02540828
 C                  0.28121686    0.39118170   -1.03559908
 C                 -0.81023379   -0.00229892   -0.39245463
 C                 -1.02945760   -1.53317916    1.83542034
 C                  1.27439124    1.54580139   -1.15538261
 F                  0.04853980    0.60233337    1.50761874
 F                  0.63582483   -0.67975982   -1.82270670
 H                 -1.42821324   -1.37986308    2.78292510
 H                  1.25720072    2.43005126   -0.54997458
 H                 -1.72473469   -2.18897298    1.44717124
 H                  1.48481922    1.75213858   -2.30122969
 H                 -0.04420956   -2.02548951    1.87576794
 H                  2.16350212    0.93193222   -0.61783294
13
Title
 C                 -0.94504033   -0.23869802    1.02597743
 C                  0.29392131    0.39007959   -1.02758706
 C                 -0.80826911    0.00350365   -0.39498033
 C                 -1.03130039   -1.53417219    1.83063749
 C                  1.27119654    1.54804090   -1.15499322
 F                  0.04640061    0.60441843    1.50908870
 F                  0.63100400   -0.68280036   -1.82075673
 H                 -1.39558466   -1.41415923    2.76556268
 H                  1.25627579    2.43642540   -0.60008746
 H                 -1.73934497   -2.21437804    1.39101752
 H                  1.46377818    1.73217971   -2.28659622
 H                  0.00192020   -2.00687273    1.88296731
 H                  2.16355482    0.93505013   -0.60029461
13
Title
 C                 -0.94649356   -0.23859500    1.02521327
 C                  0.30661972    0.38912462   -1.01965031
 C                 -0.80670382    0.00909158   -0.39622091
 C                 -1.03287122   -1.53514064    1.82479174
 C                  1.26854456    1.54907670   -1.15509913
 F                  0.04424614    0.60643301    1.51099676
 F                  0.62632915   -0.68573099   -1.81874223
 H                 -1.36499510   -1.44619035    2.75994784
 H                  1.25081876    2.44687633   -0.64857774
 H                 -1.75432122   -2.24173812    1.33068035
 H                  1.44262117    1.71036410   -2.26345797
 H                  0.04455139   -1.98501093    1.88943187
 H                  2.15841149    0.94402021   -0.58916488
13
Title
 C                 -0.94720005   -0.23822515    1.02302808
 C                  0.31920371    0.38829454   -1.01174743
 C                 -0.80553711    0.01446187   -0.39605421
 C                 -1.03409462   -1.53646426    1.81729375
 C                  1.26648156    1.54857347   -1.15568399
 F                  0.04206271    0.60837684    1.51339127
 F                  0.62181832   -0.68854375   -1.81664799
 H                 -1.33825035   -1.47575353    2.76959482
 H                  1.24012844    2.46415339   -0.69356118
 H                 -1.76557932   -2.26758851    1.26897521
 H                  1.42224670    1.68674816   -2.23385714
 H                  0.08069052   -1.95915635    1.89434681
 H                  2.14785844    0.95958702   -0.58507945
13
Title
 C                 -0.94710443   -0.23754417    1.01937635
 C                  0.33131592    0.38755790   -1.00395086
 C                 -0.80476727    0.01953449   -0.39437797
 C                 -1.03495957   -1.53837085    1.80797015
 C                  1.26503385    1.54634567   -1.15653856
 F                  0.03987195    0.61021706    1.51628602
 F                  0.61756494   -0.69118445   -1.81448742
 H                 -1.31637330   -1.50265590    2.79432233
 H                  1.22370452    2.48938941   -0.73331979
 H                 -1.76966681   -2.28863599    1.20966404
 H                  1.40415771    1.66189935   -2.20206189
 H                  0.10736973   -1.92938122    1.89677961
 H                  2.13239400    0.98195577   -0.58838324
13
Title
 C                 -0.94710447   -0.23754427    1.01937670
 C                  0.33131571    0.38755802   -1.00395109
 C                 -0.80476732    0.01953426   -0.39437825
 C                 -1.03495976   -1.53836999    1.80796953
 C                  1.26503333    1.54634500   -1.15653972
 F                  0.03987183    0.61021711    1.51628590
 F                  0.61756522   -0.69118436   -1.81448742
 H                 -1.31637484   -1.50265755    2.79432922
 H                  1.22370500    2.48939916   -0.73331480
 H                 -1.76966986   -2.28863679    1.20966805
 H                  1.40415777    1.66190229   -2.20205423
 H                  0.10737658   -1.92938843    1.89677924
 H                  2.13240018    0.98195023   -0.58838108
13
Title
 C                 -0.94439557   -0.23516509    1.00772318
 C                  0.35274412    0.38609486   -0.98879674
 C                 -0.80424815    0.02863747   -0.38642939
 C                 -1.03595774   -1.54423051    1.78498606
 C                  1.26357514    1.53741711   -1.15735727
 F                  0.03553021    0.61348890    1.52360777
 F                  0.61011250   -0.69579644   -1.80997496
 H                 -1.28530980   -1.54913839    2.86790192
 H                  1.17316130    2.55621223   -0.79723943
 H                 -1.74831475   -2.30807930    1.11017477
 H                  1.38095621    1.61106178   -2.15649805
 H                  0.12575113   -1.86026199    1.89112181
 H                  2.09334913    1.04482589   -0.61445728
13
Title
 C                 -0.94174019   -0.23345244    0.99977368
 C                  0.36147733    0.38517110   -0.98139439
 C                 -0.80436155    0.03269348   -0.38021556
 C                 -1.03630513   -1.54816526    1.77219683
 C                  1.26307417    1.53165330   -1.15654201
 F                  0.03339103    0.61489114    1.52808201
 F                  0.60699450   -0.69773015   -1.80758953
 H                 -1.27436724   -1.56899089    2.90280847
 H                  1.13948358    2.58967111   -0.82374204
 H                 -1.72105276   -2.30455298    1.07386054
 H                  1.37820080    1.58590040   -2.15444759
 H                  0.11645981   -1.82234516    1.88190193
 H                  2.07582129    1.08274814   -0.63358865
13
Title
 C                 -0.93824981   -0.23143286    0.99062836
 C                  0.36842561    0.38398294   -0.97417670
 C                 -0.80460858    0.03641452   -0.37273322
 C                 -1.03667644   -1.55258002    1.75924309
 C                  1.26223227    1.52593592   -1.15493592
 F                  0.03131174    0.61610206    1.53306482
 F                  0.60436508   -0.69937468   -1.80511974
 H                 -1.26591799   -1.58629924    2.92818645
 H                  1.10158267    2.61664127   -0.84796259
 H                 -1.68327310   -2.29229376    1.04840257
 H                  1.38193707    1.56146975   -2.16914265
 H                  0.09607995   -1.78410189    1.86819343
 H                  2.06599599    1.12162474   -0.65239711
13
Title
 C                 -0.93404633   -0.22919070    0.98066341
 C                  0.37334446    0.38246012   -0.96725756
 C                 -0.80488865    0.03980207   -0.36435753
 C                 -1.03716010   -1.55717465    1.74663539
 C                  1.26068001    1.52093218   -1.15311443
 F                  0.02933708    0.61709797    1.53845855
 F                  0.60227304   -0.70070663   -1.80259045
 H                 -1.25991860   -1.60079406    2.94045062
 H                  1.06130354    2.63340336   -0.87040854
 H                 -1.63723222   -2.27295837    1.03384920
 H                  1.39132464    1.53817434   -2.19651173
 H                  0.06778609   -1.74753111    1.85053237
 H                  2.06875980    1.15846757   -0.66702030
13
Title
 C                 -0.92929723   -0.22682277    0.97031587
 C                  0.37622826    0.38057216   -0.96071872
 C                 -0.80511479    0.04289597   -0.35552008
 C                 -1.03784794   -1.56159185    1.73472503
 C                  1.25824880    1.51700857   -1.15175132
 F                  0.02749406    0.61787749    1.54416100
 F                  0.60071369   -0.70173134   -1.80002334
 H                 -1.25634730   -1.61248082    2.93859989
 H                  1.02038549    2.63837919   -0.89137582
 H                 -1.58618905   -2.24938348    1.02850543
 H                  1.40478643    1.51628929   -2.22971352
 H                  0.03620152   -1.71433967    1.82987507
 H                  2.08627096    1.19167866   -0.67518029
13
Title
 C                 -0.92413186   -0.22440435    0.95991590
 C                  0.37724184    0.37831012   -0.95456382
 C                 -0.80522594    0.04578007   -0.34655995
 C                 -1.03883419   -1.56548690    1.72367368
 C                  1.25503655    1.51418572   -1.15128304
 F                  0.02578212    0.61845696    1.55013093
 F                  0.59964140   -0.70247833   -1.79741175
 H                 -1.25514054   -1.62164166    2.92326194
 H                  0.97985702    2.63169857   -0.91114449
 H                 -1.53346691   -2.22501508    1.02924968
 H                  1.42076258    1.49588995   -2.26271180
 H                  0.00627957   -1.68547176    1.80716000
 H                  2.11704430    1.22162711   -0.67700447
13
Title
 C                 -0.91858892   -0.22197559    0.94962714
 C                  0.37657121    0.37565186   -0.94872224
 C                 -0.80517978    0.04857298   -0.33766662
 C                 -1.04020243   -1.56853124    1.71351541
 C                  1.25130812    1.51228139   -1.15188504
 F                  0.02417700    0.61885744    1.55642485
 F                  0.59900337   -0.70298342   -1.79470965
 H                 -1.25629451   -1.62867623    2.89535725
 H                  0.93988546    2.61409754   -0.93006190
 H                 -1.48191494   -2.20361400    1.03203504
 H                  1.43817866    1.47684743   -2.29166794
 H                 -0.01746868   -1.66114601    1.78296315
 H                  2.15735688    1.24995132   -0.67421621
13
Title
 C                 -0.91265323   -0.21957035    0.93957287
 C                  0.37432511    0.37255862   -0.94312333
 C                 -0.80493865    0.05140082   -0.32898825
 C                 -1.04199483   -1.57034228    1.70430869
 C                  1.24739570    1.51106685   -1.15362138
 F                  0.02265233    0.61909093    1.56315365
 F                  0.59877018   -0.70327096   -1.79185223
 H                 -1.26000024   -1.63391539    2.85559561
 H                  0.90023542    2.58631255   -0.94837841
 H                 -1.43428712   -2.18955468    1.03205481
 H                  1.45633526    1.45904410   -2.31415496
 H                 -0.03101032   -1.64132502    1.75758511
 H                  2.20273132    1.27846380   -0.66898742
13
Title
 C                 -0.90636716   -0.21726892    0.93004553
 C                  0.37058553    0.36902719   -0.93779504
 C                 -0.80447004    0.05435835   -0.32081533
 C                 -1.04415042   -1.57049013    1.69621594
 C                  1.24369183    1.51031281   -1.15651152
 F                  0.02120552    0.61915782    1.57036556
 F                  0.59893655   -0.70335188   -1.78880366
 H                 -1.26663878   -1.63756460    2.80554295
 H                  0.86096026    2.54970984   -0.96594819
 H                 -1.39362032   -2.18757731    1.02427194
 H                  1.47447647    1.44266571   -2.32818361
 H                 -0.03126263   -1.62607703    1.73149483
 H                  2.24809390    1.30830244   -0.66342707
13
Title
 C                 -0.89989903   -0.21521090    0.92154367
 C                  0.36554772    0.36514468   -0.93288124
 C                 -0.80376764    0.05748414   -0.31360807
 C                 -1.04646039   -1.56873455    1.68928265
 C                  1.24061201    1.50975889   -1.16048246
 F                  0.01986123    0.61905928    1.57796358
 F                  0.59949034   -0.70324005   -1.78559048
 H                 -1.27663502   -1.63982872    2.74925685
 H                  0.82255925    2.50734165   -0.98216645
 H                 -1.36209412   -2.20042130    1.00571336
 H                  1.49161269    1.42819851   -2.33239798
 H                 -0.01788738   -1.61542898    1.70559197
 H                  2.28813651    1.33954510   -0.65930607
13
Title
 C                 -0.89989943   -0.21521101    0.92154368
 C                  0.36554804    0.36514496   -0.93288151
 C                 -0.80376768    0.05748381   -0.31360817
 C                 -1.04646070   -1.56873364    1.68928568
 C                  1.24061187    1.50975884   -1.16048182
 F                  0.01986123    0.61905914    1.57796318
 F                  0.59949044   -0.70324000   -1.78559065
 H                 -1.27663037   -1.63982767    2.74924931
 H                  0.82256379    2.50734710   -0.98216325
 H                 -1.36209896   -2.20043547    1.00569627
 H                  1.49161309    1.42819961   -2.33240599
 H                 -0.01788488   -1.61542643    1.70559255
 H                  2.28813415    1.33954248   -0.65930626
13
Title
 C                 -0.88688627   -0.21228498    0.90904854
 C                  0.35256335    0.35669138   -0.92468437
 C                 -0.80176583    0.06442209   -0.30337241
 C                 -1.05041192   -1.56027635    1.67653770
 C                  1.23734810    1.50805945   -1.17123679
 F                  0.01751097    0.61840140    1.59407824
 F                  0.60165356   -0.70254317   -1.77872790
 H                 -1.30958630   -1.64182941    2.64177554
 H                  0.74716638    2.42053893   -1.00859619
 H                 -1.32280256   -2.26231076    0.94308397
 H                  1.52040358    1.40592236   -2.31179700
 H                  0.03644732   -1.60621870    1.65715031
 H                  2.33932929    1.40529772   -0.65896041
13
Title
 C                 -0.88027567   -0.21156749    0.90541096
 C                  0.34487066    0.35214817   -0.92145310
 C                 -0.80053986    0.06843660   -0.30064364
 C                 -1.05144683   -1.55422510    1.66856875
 C                  1.23742912    1.50632917   -1.17798376
 F                  0.01647090    0.61784315    1.60280762
 F                  0.60326036   -0.70200288   -1.77497419
 H                 -1.33561604   -1.64271405    2.60284634
 H                  0.70733643    2.38207865   -1.01847126
 H                 -1.31035319   -2.30274525    0.90693819
 H                  1.53181444    1.39799166   -2.28836960
 H                  0.06917288   -1.60674649    1.63527857
 H                  2.34756433    1.44017753   -0.66331644
13
Title
 C                 -0.87361318   -0.21145513    0.90379197
 C                  0.33663525    0.34747521   -0.91893466
 C                 -0.79927322    0.07288676   -0.29971099
 C                 -1.05139962   -1.54745056    1.65827538
 C                  1.23875073    1.50374022   -1.18548951
 F                  0.01551579    0.61712566    1.61203792
 F                  0.60521986   -0.70137060   -1.77097901
 H                 -1.36999706   -1.64427499    2.58117674
 H                  0.66483307    2.35047500   -1.02590820
 H                 -1.30036761   -2.34297984    0.87344442
 H                  1.54115214    1.39221532   -2.25835331
 H                  0.10004071   -1.61037371    1.61596355
 H                  2.34267252    1.47606406   -0.67061322
13
Title
 C                 -0.86705215   -0.21197521    0.90426949
 C                  0.32829106    0.34286042   -0.91728835
 C                 -0.79812499    0.07767908   -0.30057637
 C                 -1.05009259   -1.54045960    1.64556616
 C                  1.24115011    1.50035240   -1.19332137
 F                  0.01466007    0.61626002    1.62157762
 F                  0.60748265   -0.70069635   -1.76682841
 H                 -1.41186727   -1.64664491    2.57729120
 H                  0.62066562    2.32716657   -1.03103727
 H                 -1.29196324   -2.37813859    0.84645750
 H                  1.54857367    1.38851619   -2.22569873
 H                  0.12508896   -1.61673502    1.60035283
 H                  2.32473983    1.51174625   -0.68013503
13
Title
 C                 -0.86066076   -0.21307004    0.90666655
 C                  0.32020889    0.33844998   -0.91660111
 C                 -0.79726290    0.08271304   -0.30301172
 C                 -1.04762083   -1.53366412    1.63092683
 C                  1.24423701    1.49639892   -1.20100684
 F                  0.01390103    0.61525505    1.63130343
 F                  0.61000357   -0.70002872   -1.76258425
 H                 -1.45849431   -1.64940213    2.58577072
 H                  0.57658702    2.31120139   -1.03454623
 H                 -1.28457374   -2.40523373    0.82780441
 H                  1.55482104    1.38647069   -2.19535272
 H                  0.14204046   -1.62535671    1.58905960
 H                  2.29532533    1.54636284   -0.69076094
13
Title
 C                 -0.85435957   -0.21465129    0.91073422
 C                  0.31257943    0.33429726   -0.91692907
 C                 -0.79684660    0.08796542   -0.30672692
 C                 -1.04419155   -1.52728489    1.61483293
 C                  1.24753163    1.49211458   -1.20820652
 F                  0.01321817    0.61409718    1.64129060
 F                  0.61278964   -0.69940211   -1.75822494
 H                 -1.50698366   -1.65186390    2.59937008
 H                  0.53415786    2.30029778   -1.03742427
 H                 -1.27780982   -2.42299172    0.81778117
 H                  1.56107761    1.38547210   -2.17215916
 H                  0.15005467   -1.63593805    1.58222942
 H                  2.25636002    1.57987158   -0.70120546
13
Title
 C                 -0.84802931   -0.21661903    0.91624731
 C                  0.30556306    0.33044664   -0.91837213
 C                 -0.79706157    0.09343352   -0.31144125
 C                 -1.04001028   -1.52148320    1.59762955
 C                  1.25048078    1.48769190   -1.21466867
 F                  0.01259069    0.61275620    1.65168104
 F                  0.61587855   -0.69884973   -1.75370203
 H                 -1.55467430   -1.65331968    2.61180993
 H                  0.49500464    2.29217805   -1.04070809
 H                 -1.27148694   -2.43054143    0.81632934
 H                  1.56861984    1.38494536   -2.16081599
 H                  0.14868655   -1.64834753    1.58003486
 H                  2.21013497    1.61254960   -0.70973516
13
Title
 C                 -0.84161207   -0.21882526    0.92291599
 C                  0.29941738    0.32700179   -0.92105713
 C                 -0.79812267    0.09904865   -0.31680788
 C                 -1.03531087   -1.51647095    1.57974092
 C                  1.25242222    1.48330720   -1.22024268
 F                  0.01200645    0.61120493    1.66252011
 F                  0.61929070   -0.69841626   -1.74901188
 H                 -1.59872724   -1.65312290    2.61814635
 H                  0.46119776    2.28500387   -1.04539396
 H                 -1.26567714   -2.42705550    0.82321762
 H                  1.57835018    1.38449230   -2.16499269
 H                  0.13776553   -1.66241465    1.58278795
 H                  2.16039667    1.64458869   -0.71375802
13
Title
 C                 -0.83514588   -0.22104760    0.93029146
 C                  0.29446764    0.32411657   -0.92504788
 C                 -0.80021130    0.10464648   -0.32236243
 C                 -1.03040288   -1.51248268    1.56180502
 C                  1.25269053    1.47910719   -1.22502668
 F                  0.01146147    0.60943780    1.67368350
 F                  0.62299544   -0.69815482   -1.74422570
 H                 -1.63623905   -1.65081650    2.61496823
 H                  0.43489848    2.27747997   -1.05230471
 H                 -1.26072639   -2.41247257    0.83744576
 H                  1.59019661    1.38403529   -2.18504531
 H                  0.11807379   -1.67778217    1.59068298
 H                  2.11271764    1.67611491   -0.71004561
13
Title
 C                 -0.82872426   -0.22302656    0.93782101
 C                  0.29095571    0.32192397   -0.93027494
 C                 -0.80339199    0.11002542   -0.32760940
 C                 -1.02563868   -1.50964595    1.54455347
 C                  1.25087726    1.47516668   -1.22941659
 F                  0.01095490    0.60747360    1.68494026
 F                  0.62691903   -0.69811099   -1.73945821
 H                 -1.66505924   -1.64625808    2.60083402
 H                  0.41743387    2.26894811   -1.06191492
 H                 -1.25719950   -2.38832837    0.85678091
 H                  1.60298508    1.38382602   -2.21690114
 H                  0.09181579   -1.69399025    1.60355385
 H                  2.07262170    1.70732892   -0.69598208
13
Title
 C                 -0.82872420   -0.22302666    0.93782088
 C                  0.29095586    0.32192394   -0.93027504
 C                 -0.80339211    0.11002539   -0.32760920
 C                 -1.02563842   -1.50964613    1.54455275
 C                  1.25087631    1.47516606   -1.22941778
 F                  0.01095492    0.60747358    1.68494026
 F                  0.62691910   -0.69811098   -1.73945819
 H                 -1.66506373   -1.64625859    2.60084260
 H                  0.41743213    2.26895125   -1.06191434
 H                 -1.25719988   -2.38832456    0.85678237
 H                  1.60298440    1.38382644   -2.21689700
 H                  0.09181609   -1.69398996    1.60355251
 H                  2.07263396    1.70733359   -0.69597301
13
Title
 C                 -0.81624089   -0.22544455    0.95156324
 C                  0.28826131    0.31975709   -0.94373514
 C                 -0.81269185    0.11963901   -0.33586895
 C                 -1.01764428   -1.50694590    1.51418035
 C                  1.24142629    1.46808764   -1.23880685
 F                  0.01004498    0.60304584    1.70707291
 F                  0.63516901   -0.69876797   -1.73029963
 H                 -1.69467120   -1.63106422    2.54200982
 H                  0.40789598    2.24895665   -1.08950305
 H                 -1.25734936   -2.32465376    0.89752111
 H                  1.62542070    1.38555566   -2.29097092
 H                  0.03239950   -1.72799529    1.64254861
 H                  2.02205445    1.76884291   -0.63666001
13
Title
 C                 -0.81010808   -0.22564847    0.95732210
 C                  0.28876441    0.31971497   -0.95168982
 C                 -0.81856579    0.12386540   -0.33865313
 C                 -1.01468260   -1.50646445    1.50147933
 C                  1.23459339    1.46495630   -1.24428940
 F                  0.00962822    0.60057799    1.71796886
 F                  0.63948952   -0.69949556   -1.72591329
 H                 -1.69672119   -1.62084669    2.49969294
 H                  0.41341845    2.23826859   -1.10743106
 H                 -1.26290698   -2.29323709    0.91168184
 H                  1.63322349    1.38793536   -2.32375732
 H                  0.00506271   -1.74618542    1.66833055
 H                  2.00710577    1.79810250   -0.59585150
13
Title
 C                 -0.80394246   -0.22507612    0.96218932
 C                  0.29024700    0.32031515   -0.96035638
 C                 -0.82510739    0.12776629   -0.34052449
 C                 -1.01244987   -1.50608136    1.49054575
 C                  1.22692626    1.46213980   -1.25037142
 F                  0.00922953    0.59791155    1.72887975
 F                  0.64398890   -0.70051555   -1.72161155
 H                 -1.69158227   -1.60906513    2.45044941
 H                  0.42393066    2.22802618   -1.12814064
 H                 -1.27368792   -2.26754854    0.91687200
 H                  1.63820510    1.39145053   -2.35001552
 H                 -0.01780307   -1.76575923    1.69849380
 H                  1.99434822    1.82499197   -0.55164360
13
Title
 C                 -0.79771674   -0.22366849    0.96604409
 C                  0.29249652    0.32152282   -0.96959383
 C                 -0.83213784    0.13136185   -0.34149541
 C                 -1.01090071   -1.50552037    1.48147642
 C                  1.21885610    1.45970182   -1.25696293
 F                  0.00885073    0.59504438    1.73981188
 F                  0.64867303   -0.70184537   -1.71739809
 H                 -1.68067085   -1.59594426    2.39641330
 H                  0.43779337    2.21934880   -1.15145339
 H                 -1.29062594   -2.25095814    0.91010505
 H                  1.64022347    1.39606595   -2.36798966
 H                 -0.03485204   -1.78696111    1.73291823
 H                  1.98082503    1.84805880   -0.50736357
13
Title
 C                 -0.79145612   -0.22141538    0.96878236
 C                  0.29525448    0.32328127   -0.97917344
 C                 -0.83939997    0.13465573   -0.34161821
 C                 -1.00990618   -1.50471013    1.47422081
 C                  1.21081232    1.45769060   -1.26389966
 F                  0.00849874    0.59200357    1.75068106
 F                  0.65350796   -0.70348536   -1.71330888
 H                 -1.66626299   -1.58187864    2.34100104
 H                  0.45303473    2.21362561   -1.17690340
 H                 -1.31360819   -2.24454733    0.89045500
 H                  1.63938456    1.40161824   -2.37667606
 H                 -0.04590997   -1.80961828    1.77082836
 H                  1.96456800    1.86596288   -0.46614746
13
Title
 C                 -0.78515893   -0.21834381    0.97037481
 C                  0.29826113    0.32552729   -0.98890807
 C                 -0.84666554    0.13768094   -0.34099228
 C                 -1.00925047   -1.50381280    1.46841718
 C                  1.20309856    1.45610339   -1.27105102
 F                  0.00817983    0.58880912    1.76145591
 F                  0.65847954   -0.70543264   -1.70935546
 H                 -1.65147127   -1.56726963    2.28825103
 H                  0.46772765    2.21219392   -1.20406678
 H                 -1.34136883   -2.24646521    0.85946528
 H                  1.63605678    1.40788917   -2.37599594
 H                 -0.05214212   -1.83333065    1.81114043
 H                  1.94446669    1.87794893   -0.43013025
13
Title
 C                 -0.77875339   -0.21446782    0.97083646
 C                  0.30130128    0.32822674   -0.99873576
 C                 -0.85380054    0.14050855   -0.33972251
 C                 -1.00866137   -1.50312839    1.46346839
 C                  1.19584154    1.45490917   -1.27837738
 F                  0.00789811    0.58544542    1.77222981
 F                  0.66363222   -0.70770461   -1.70550157
 H                 -1.63999961   -1.55237400    2.24227660
 H                  0.48035222    2.21620728   -1.23285979
 H                 -1.37211412   -2.25321811    0.81993244
 H                  1.63074796    1.41469148   -2.36638705
 H                 -0.05547068   -1.85771369    1.85291004
 H                  1.91981206    1.88372086   -0.40039629
13
Title
 C                 -0.77215028   -0.20978841    0.97017008
 C                  0.30417554    0.33136947   -1.00863571
 C                 -0.86069418    0.14321409   -0.33789976
 C                 -1.00784323   -1.50299856    1.45873646
 C                  1.18907476    1.45410536   -1.28585577
 F                  0.00765962    0.58188303    1.78312520
 F                  0.66903122   -0.71033304   -1.70170138
 H                 -1.63603427   -1.53736501    2.20742740
 H                  0.48979758    2.22658969   -1.26337497
 H                 -1.40387129   -2.26110100    0.77495754
 H                  1.62410970    1.42183097   -2.34850429
 H                 -0.05798061   -1.88229941    1.89514166
 H                  1.89009180    1.88303490   -0.37770183
13
Title
 C                 -0.76533866   -0.20437156    0.96838582
 C                  0.30664742    0.33491649   -1.01848038
 C                 -0.86715249    0.14584305   -0.33563641
 C                 -1.00655448   -1.50374227    1.45373899
 C                  1.18282377    1.45375425   -1.29334897
 F                  0.00747551    0.57813127    1.79413703
 F                  0.67468365   -0.71332316   -1.69795259
 H                 -1.64339100   -1.52246742    2.18763131
 H                  0.49539329    2.24360181   -1.29540993
 H                 -1.43436234   -2.26679101    0.72805419
 H                  1.61715937    1.42898683   -2.32370005
 H                 -0.06165439   -1.90625262    1.93625244
 H                  1.85533059    1.87570495   -0.36289450
13
Title
 C                 -0.75841186   -0.19840457    0.96557491
 C                  0.30846301    0.33876609   -1.02802224
 C                 -0.87291347    0.14841183   -0.33309811
 C                 -1.00475332   -1.50556678    1.44832454
 C                  1.17707599    1.45397009   -1.30057753
 F                  0.00735833    0.57425603    1.80510523
 F                  0.68051268   -0.71662506   -1.69429988
 H                 -1.66338041   -1.50793980    2.18397887
 H                  0.49720893    2.26624720   -1.32827151
 H                 -1.46126273   -2.26781140    0.68296734
 H                  1.61140820    1.43570350   -2.29465667
 H                 -0.06810038   -1.92845327    1.97417916
 H                  1.81642116    1.86201562   -0.35648375
13
Title
 C                 -0.75841195   -0.19840464    0.96557497
 C                  0.30846287    0.33876616   -1.02802206
 C                 -0.87291329    0.14841180   -0.33309824
 C                 -1.00475261   -1.50556675    1.44832375
 C                  1.17707578    1.45396986   -1.30057811
 F                  0.00735824    0.57425605    1.80510516
 F                  0.68051265   -0.71662504   -1.69429988
 H                 -1.66339015   -1.50793938    2.18398634
 H                  0.49720886    2.26624699   -1.32827133
 H                 -1.46126256   -2.26781196    0.68296846
 H                  1.61140479    1.43570302   -2.29465450
 H                 -0.06809805   -1.92845345    1.97417928
 H                  1.81642866    1.86201824   -0.35647831
13
Title
 C                 -0.74446730   -0.18563154    0.95751788
 C                  0.30941791    0.34698068   -1.04562995
 C                 -0.88170812    0.15352075   -0.32786116
 C                 -1.00056151   -1.51259106    1.43697676
 C                  1.16633663    1.45660724   -1.31327324
 F                  0.00735027    0.56632256    1.82655227
 F                  0.69249674   -0.72395338   -1.68733402
 H                 -1.73109126   -1.48035822    2.21126601
 H                  0.49324547    2.32057862   -1.39412344
 H                 -1.49892490   -2.25158275    0.60808372
 H                  1.61064577    1.44630912   -2.23793084
 H                 -0.09292970   -1.96480956    2.03508047
 H                  1.73086267    1.81883269   -0.36675898
13
Title
 C                 -0.73739383   -0.17907900    0.95254593
 C                  0.30831085    0.35125260   -1.05373446
 C                 -0.88463044    0.15620751   -0.32540989
 C                 -0.99884221   -1.51770933    1.43155331
 C                  1.16069675    1.45928616   -1.31852480
 F                  0.00746684    0.56224322    1.83715420
 F                  0.69871328   -0.72796202   -1.68394078
 H                 -1.77122030   -1.46732119    2.23252795
 H                  0.48975095    2.34854523   -1.42677061
 H                 -1.50871049   -2.23375986    0.58043780
 H                  1.61936177    1.44972129   -2.21676345
 H                 -0.11229466   -1.97861005    2.05705465
 H                  1.68597232    1.79102937   -0.38107320
13
Title
 C                 -0.73020706   -0.17257635    0.94711915
 C                  0.30597915    0.35557766   -1.06143055
 C                 -0.88648993    0.15908747   -0.32322840
 C                 -0.99779654   -1.52378690    1.42658733
 C                  1.15442430    1.46302692   -1.32307684
 F                  0.00766951    0.55806121    1.84776907
 F                  0.70513583   -0.73219942   -1.68054699
 H                 -1.81104656   -1.45495556    2.25344656
 H                  0.48660214    2.37484654   -1.45902540
 H                 -1.51210069   -2.20951200    0.56020113
 H                  1.63638841    1.45158348   -2.20367356
 H                 -0.13656137   -1.98946272    2.07296930
 H                  1.64125283    1.76042741   -0.39897420
13
Title
 C                 -0.72292664   -0.16629785    0.94141657
 C                  0.30231130    0.35987563   -1.06872084
 C                 -0.88720474    0.16222307   -0.32145494
 C                 -0.99768623   -1.53065140    1.42224712
 C                  1.14726564    1.46788477   -1.32716568
 F                  0.00796117    0.55378217    1.85838584
 F                  0.71176245   -0.73663467   -1.67712947
 H                 -1.84787457   -1.44354855    2.27103307
 H                  0.48464922    2.39792150   -1.49047159
 H                 -1.50897104   -2.17934632    0.54787744
 H                  1.66247512    1.45167789   -2.19938681
 H                 -0.16544242   -1.99742904    2.08258811
 H                  1.59870303    1.72854951   -0.41730444
13
Title
 C                 -0.71560158   -0.16043980    0.93565241
 C                  0.29724046    0.36404627   -1.07560320
 C                 -0.88670984    0.16566303   -0.32022683
 C                 -0.99870796   -1.53804852    1.41864696
 C                  1.13908911    1.47384440   -1.33126120
 F                  0.00834167    0.54942697    1.86895039
 F                  0.71856338   -0.74121563   -1.67367558
 H                 -1.87965624   -1.43341666    2.28312985
 H                  0.48456274    2.41646429   -1.52057908
 H                 -1.49955096   -2.14430612    0.54351429
 H                  1.69696360    1.44985344   -2.20251150
 H                 -0.19812611   -2.00278643    2.08600126
 H                  1.56075861    1.69721785   -0.43189084
13
Title
 C                 -0.70829032   -0.15518964    0.93005072
 C                  0.29075745    0.36798847   -1.08209251
 C                 -0.88497558    0.16944345   -0.31966014
 C                 -1.00098891   -1.54565448    1.41585298
 C                  1.12990723    1.48083558   -1.33596865
 F                  0.00880785    0.54502170    1.87939379
 F                  0.72549620   -0.74588030   -1.67017597
 H                 -1.90502753   -1.42483711    2.28834498
 H                  0.48678389    2.42959861   -1.54882213
 H                 -1.48457032   -2.10600004    0.54640813
 H                  1.73782369    1.44608302   -2.20996793
 H                 -0.23326043   -2.00612043    2.08379986
 H                  1.52969948    1.66813446   -0.43840096
13
Title
 C                 -0.70105951   -0.15071073    0.92482796
 C                  0.28292511    0.37161090   -1.08821747
 C                 -0.88201796    0.17358048   -0.31983344
 C                 -1.00458575   -1.55308205    1.41390907
 C                  1.11989317    1.48874940   -1.34180859
 F                  0.00935335    0.54059832    1.88963335
 F                  0.73250521   -0.75055871   -1.66662690
 H                 -1.92321593   -1.41802657    2.28592989
 H                  0.49148473    2.43696291   -1.57472503
 H                 -1.46535671   -2.06662387    0.55487524
 H                  1.78213602    1.44049615   -2.21808228
 H                 -0.26894842   -2.00834567    2.07714743
 H                  1.50694890    1.64246253   -0.43385137
13
Title
 C                 -0.69396127   -0.14711725    0.92015938
 C                  0.27386008    0.37485309   -1.09403242
 C                 -0.87789360    0.17807724   -0.32077579
 C                 -1.00949346   -1.55992129    1.41285974
 C                  1.10933781    1.49746860   -1.34903229
 F                  0.00997028    0.53618152    1.89960491
 F                  0.73954331   -0.75518973   -1.66302182
 H                 -1.93400379   -1.41310972    2.27566726
 H                  0.49855220    2.43878130   -1.59798964
 H                 -1.44378502   -2.02876475    0.56614277
 H                  1.82688456    1.43335092   -2.22364187
 H                 -0.30297042   -2.01065821    2.06770514
 H                  1.49249306    1.62056756   -0.41797018
13
Title
 C                 -0.68699985   -0.14446464    0.91615201
 C                  0.26366773    0.37770211   -1.09963520
 C                 -0.87266105    0.18294894   -0.32247603
 C                 -1.01569025   -1.56579647    1.41277464
 C                  1.09854706    1.50690549   -1.35762141
 F                  0.01065363    0.53176676    1.90930963
 F                  0.74660845   -0.75974570   -1.65933409
 H                 -1.93760191   -1.41011851    2.25763047
 H                  0.50764014    2.43581035   -1.61861645
 H                 -1.42198948   -1.99502080    0.57654663
 H                  1.86964738    1.42493824   -2.22438368
 H                 -0.33314696   -2.01442257    2.05736158
 H                  1.48499027    1.60216494   -0.39313133
13
Title
 C                 -0.68015049   -0.14278298    0.91286855
 C                  0.25243000    0.38017745   -1.10514830
 C                 -0.86636005    0.18822267   -0.32489710
 C                 -1.02316312   -1.57036824    1.41376743
 C                  1.08780674    1.51697229   -1.36739018
 F                  0.01140183    0.52732921    1.91878666
 F                  0.75373017   -0.76422136   -1.65552263
 H                 -1.93443154   -1.40904562    2.23199160
 H                  0.51818571    2.42924399   -1.63682919
 H                 -1.40210322   -1.96786146    0.58188397
 H                  1.90860134    1.41553558   -2.21886470
 H                 -0.35745573   -2.02102661    2.04795110
 H                  1.48247577    1.58680905   -0.36316499
13
Title
 C                 -0.68015040   -0.14278301    0.91286853
 C                  0.25242970    0.38017743   -1.10514836
 C                 -0.86635990    0.18822275   -0.32489723
 C                 -1.02316263   -1.57036796    1.41376703
 C                  1.08780641    1.51697285   -1.36738978
 F                  0.01140182    0.52732919    1.91878678
 F                  0.75373024   -0.76422142   -1.65552255
 H                 -1.93443570   -1.40904636    2.23199605
 H                  0.51818656    2.42924140   -1.63682809
 H                 -1.40210513   -1.96786246    0.58188288
 H                  1.90860600    1.41553448   -2.21886884
 H                 -0.35745565   -2.02102716    2.04795209
 H                  1.48247387    1.58680637   -0.36316750
13
Title
 C                 -0.66690405   -0.14243255    0.90868023
 C                  0.22761513    0.38411612   -1.11625818
 C                 -0.85095818    0.19987026   -0.33147708
 C                 -1.04154827   -1.57454988    1.41925757
 C                  1.06786532    1.53801784   -1.38904499
 F                  0.01306378    0.51841284    1.93691477
 F                  0.76805115   -0.77278852   -1.64748687
 H                 -1.91131775   -1.41236123    2.16097690
 H                  0.53968452    2.41282539   -1.66729433
 H                 -1.37463690   -1.94104743    0.56332994
 H                  1.96859338    1.39519945   -2.18660101
 H                 -0.38212337   -2.04659260    2.03728076
 H                  1.48448365    1.56466043   -0.30496705
13
Title
 C                 -0.66066412   -0.14372369    0.90779388
 C                  0.21473223    0.38566845   -1.12196645
 C                 -0.84227105    0.20605075   -0.33523517
 C                 -1.05197113   -1.57411997    1.42343082
 C                  1.05936857    1.54819871   -1.40005189
 F                  0.01394606    0.51401258    1.94536602
 F                  0.77509490   -0.77675781   -1.64331761
 H                 -1.89509828   -1.41618905    2.11937833
 H                  0.54798715    2.40786315   -1.68052335
 H                 -1.36762870   -1.94202018    0.53839131
 H                  1.98717874    1.38515970   -2.16044057
 H                 -0.38195911   -2.06543854    2.03645461
 H                  1.48572399    1.55804159   -0.28380818
13
Title
 C                 -0.65470695   -0.14591547    0.90763760
 C                  0.20188644    0.38704962   -1.12792323
 C                 -0.83315827    0.21238098   -0.33901173
 C                 -1.06283635   -1.57234707    1.42803288
 C                  1.05206863    1.55774682   -1.41079261
 F                  0.01484884    0.50965024    1.95338713
 F                  0.78204032   -0.78049637   -1.63904720
 H                 -1.87963771   -1.42080811    2.07718475
 H                  0.55314737    2.40806191   -1.69337654
 H                 -1.36360183   -1.95065574    0.50659941
 H                  1.99775048    1.37562216   -2.12863504
 H                 -0.37521923   -2.08705663    2.03734100
 H                  1.48562594    1.55444414   -0.27052137
13
Title
 C                 -0.64897128   -0.14898880    0.90814571
 C                  0.18915455    0.38836080   -1.13434081
 C                 -0.82366231    0.21888291   -0.34261589
 C                 -1.07388206   -1.56956787    1.43258764
 C                  1.04592959    1.56656651   -1.42120715
 F                  0.01577528    0.50525882    1.96107407
 F                  0.78897491   -0.78404452   -1.63461326
 H                 -1.86887503   -1.42559768    2.03730270
 H                  0.55451247    2.41498538   -1.70661054
 H                 -1.36103984   -1.96505243    0.47168895
 H                  2.00052591    1.36668791   -2.09176646
 H                 -0.36387633   -2.11023047    2.03844923
 H                  1.48348234    1.55394089   -0.26591247
13
Title
 C                 -0.64340043   -0.15297408    0.90928111
 C                  0.17660345    0.38970246   -1.14148368
 C                 -0.81379914    0.22559287   -0.34582780
 C                 -1.08475653   -1.56609207    1.43658203
 C                  1.04086793    1.57464053   -1.43128114
 F                  0.01673108    0.50075918    1.96851753
 F                  0.79599904   -0.78744031   -1.62993720
 H                 -1.86788542   -1.42984508    2.00322028
 H                  0.55183367    2.42952321   -1.72074762
 H                 -1.35870335   -1.98358211    0.43722024
 H                  1.99574715    1.35839005   -2.05040081
 H                 -0.34994316   -2.13363627    2.03827165
 H                  1.47867403    1.55678100   -0.27071400
13
Title
 C                 -0.63801998   -0.15788127    0.91101025
 C                  0.16448590    0.39116030   -1.14957520
 C                 -0.80371474    0.23245971   -0.34833475
 C                 -1.09492620   -1.56223593    1.43947553
 C                  1.03678820    1.58194120   -1.44088850
 F                  0.01770990    0.49612247    1.97570016
 F                  0.80312649   -0.79067202   -1.62499117
 H                 -1.88211062   -1.43284979    1.97882302
 H                  0.54546689    2.45139483   -1.73580401
 H                 -1.35571244   -2.00463326    0.40678190
 H                  1.98403583    1.35076923   -2.00592353
 H                 -0.33562042   -2.15557720    2.03542663
 H                  1.47066274    1.56332015   -0.28554387
13
Title
 C                 -0.63295601   -0.16360248    0.91325151
 C                  0.15328120    0.39278664   -1.15868013
 C                 -0.79375867    0.23929233   -0.34976659
 C                 -1.10384869   -1.55833290    1.44088211
 C                  1.03351772    1.58844642   -1.44975742
 F                  0.01868545    0.49140687    1.98247197
 F                  0.81023427   -0.79366918   -1.61984674
 H                 -1.91417199   -1.43432698    1.96644578
 H                  0.53664958    2.47851209   -1.75114836
 H                 -1.35158687   -2.02633819    0.38373857
 H                  1.96722845    1.34379585   -1.96118261
 H                 -0.32326538   -2.17407051    2.02897001
 H                  1.45924125    1.57371668   -0.31006925
13
Title
 C                 -0.62832016   -0.16995917    0.91588795
 C                  0.14339575    0.39460567   -1.16876451
 C                 -0.78426913    0.24589305   -0.34984018
 C                 -1.11139966   -1.55462390    1.44079106
 C                  1.03072289    1.59427036   -1.45768251
 F                  0.01962980    0.48668205    1.98870033
 F                  0.81718883   -0.79637143   -1.61459883
 H                 -1.96136903   -1.43472155    1.96483908
 H                  0.52716413    2.50766608   -1.76592847
 H                 -1.34622110   -2.04704350    0.37009389
 H                  1.94843199    1.33714572   -1.91953730
 H                 -0.31471763   -2.18764801    2.01864303
 H                  1.44460648    1.58782577   -0.34268974
13
Title
 C                 -0.62412318   -0.17684724    0.91883874
 C                  0.13494998    0.39664097   -1.17987447
 C                 -0.77535806    0.25219669   -0.34839278
 C                 -1.11793928   -1.55119062    1.43945789
 C                  1.02795374    1.59968351   -1.46467829
 F                  0.02053310    0.48193996    1.99438370
 F                  0.82397853   -0.79877620   -1.60926141
 H                 -2.01789073   -1.43488696    1.97034086
 H                  0.51859346    2.53607667   -1.77961654
 H                 -1.33969035   -2.06581417    0.36635757
 H                  1.93108511    1.33013761   -1.88356261
 H                 -0.31094989   -2.19570804    2.00459585
 H                  1.42705251    1.60553569   -0.38135895
13
Title
 C                 -0.62032809   -0.18425005    0.92207436
 C                  0.12791347    0.39891926   -1.19214341
 C                 -0.76698097    0.25822374   -0.34529887
 C                 -1.12398948   -1.54803139    1.43715776
 C                  1.02474704    1.60499207   -1.47090177
 F                  0.02139712    0.47711790    1.99958300
 F                  0.83066801   -0.80090408   -1.60378589
 H                 -2.07791657   -1.43561222    1.97921377
 H                  0.51211430    2.56176841   -1.79201539
 H                 -1.33212283   -2.08219615    0.37247678
 H                  1.91838390    1.32190560   -1.85513791
 H                 -0.31243903   -2.19805868    1.98707851
 H                  1.40686061    1.62697564   -0.42388098
13
Title
 C                 -0.62032799   -0.18425035    0.92207448
 C                  0.12791344    0.39891938   -1.19214398
 C                 -0.76698087    0.25822394   -0.34529859
 C                 -1.12399069   -1.54803072    1.43715858
 C                  1.02474667    1.60499242   -1.47090113
 F                  0.02139719    0.47711773    1.99958316
 F                  0.83066823   -0.80090419   -1.60378571
 H                 -2.07790769   -1.43561408    1.97920725
 H                  0.51211418    2.56176914   -1.79201563
 H                 -1.33212446   -2.08219957    0.37247238
 H                  1.91838863    1.32190435   -1.85514004
 H                 -0.31243692   -2.19805987    1.98707986
 H                  1.40685801    1.62697545   -0.42389061
13
Title
 C                 -0.61390910   -0.20048501    0.92932550
 C                  0.11795436    0.40420441   -1.22036524
 C                 -0.75156766    0.26945899   -0.33383439
 C                 -1.13630157   -1.54252167    1.43046922
 C                  1.01558607    1.61613348   -1.48202196
 F                  0.02299891    0.46705007    2.00862119
 F                  0.84387209   -0.80431999   -1.59229852
 H                 -2.18915053   -1.44070201    1.99606444
 H                  0.50879844    2.59897943   -1.81280780
 H                 -1.31496197   -2.10648680    0.41292402
 H                  1.91599000    1.29915845   -1.82655671
 H                 -0.33172494   -2.18556407    1.94373969
 H                  1.36112952    1.68191740   -0.50731944
13
Title
 C                 -0.61133258   -0.20910292    0.93325815
 C                  0.11494202    0.40711418   -1.23600293
 C                 -0.74441105    0.27459279   -0.32556854
 C                 -1.14307394   -1.54016735    1.42642710
 C                  1.00937305    1.62205503   -1.48762956
 F                  0.02371694    0.46180735    2.01241414
 F                  0.85031555   -0.80555678   -1.58633680
 H                 -2.23287117   -1.44541881    2.00048710
 H                  0.51284410    2.60838322   -1.82144466
 H                 -1.30635591   -2.11406869    0.44501067
 H                  1.92660397    1.28482139   -1.82717462
 H                 -0.34862330   -2.17152921    1.92004335
 H                  1.33807393    1.71555842   -0.53891459
13
Title
 C                 -0.60920728   -0.21784153    0.93731801
 C                  0.11307422    0.41008680   -1.25221164
 C                 -0.73749908    0.27935373   -0.31591558
 C                 -1.15043758   -1.53801236    1.42216530
 C                  1.00226813    1.62806088   -1.49377586
 F                  0.02436477    0.45646653    2.01568848
 F                  0.85656598   -0.80644473   -1.58030900
 H                 -2.26550403   -1.45148373    2.00098504
 H                  0.52052699    2.61129673   -1.82940971
 H                 -1.29864904   -2.11904547    0.48193764
 H                  1.94206322    1.26981725   -1.83635527
 H                 -0.36867579   -2.15372548    1.89710594
 H                  1.31678097    1.75310213   -0.55796428
13
Title
 C                 -0.60753039   -0.22655100    0.94145276
 C                  0.11214678    0.41302838   -1.26861016
 C                 -0.73069594    0.28373752   -0.30520639
 C                 -1.15846467   -1.53592833    1.41787492
 C                  0.99461026    1.63396738   -1.50067572
 F                  0.02493563    0.45105573    2.01844664
 F                  0.86257476   -0.80697233   -1.57427017
 H                 -2.28624585   -1.45866549    1.99733846
 H                  0.53118460    2.60837238   -1.83734931
 H                 -1.29257614   -2.12241757    0.52045830
 H                  1.95891837    1.25557313   -1.85209614
 H                 -0.38997610   -2.13374568    1.87672054
 H                  1.29803596    1.79412708   -0.56285309
13
Title
 C                 -0.60627859   -0.23514044    0.94563567
 C                  0.11193736    0.41586504   -1.28490880
 C                 -0.72383259    0.28777719   -0.29374267
 C                 -1.16723839   -1.53372966    1.41373245
 C                  0.98675864    1.63962975   -1.50832608
 F                  0.02542824    0.44557314    2.02071847
 F                  0.86833519   -0.80713883   -1.56823986
 H                 -2.29520387   -1.46671566    1.98965847
 H                  0.54392829    2.60080034   -1.84608078
 H                 -1.28879028   -2.12565902    0.55713623
 H                  1.97412666    1.24334899   -1.87237552
 H                 -0.41049760   -2.11324501    1.86054662
 H                  1.28172512    1.83800208   -0.55499074
13
Title
 C                 -0.60542141   -0.24358043    0.94986802
 C                  0.11224476    0.41854654   -1.30093815
 C                 -0.71671723    0.29153059   -0.28174201
 C                 -1.17687673   -1.53120066    1.40988904
 C                  0.97901986    1.64496923   -1.51656672
 F                  0.02584466    0.43998208    2.02254652
 F                  0.87387832   -0.80694391   -1.56219849
 H                 -2.29289222   -1.47541516    1.97818143
 H                  0.55780866    2.59005946   -1.85655819
 H                 -1.28783008   -2.13053200    0.58872734
 H                  1.98546617    1.23408089   -1.89555812
 H                 -0.42837775   -2.09368101    1.85002322
 H                  1.26708965    1.88392744   -0.53780923
13
Title
 C                 -0.60493499   -0.25184982    0.95415532
 C                  0.11290142    0.42102817   -1.31655846
 C                 -0.70917107    0.29505141   -0.26938535
 C                 -1.18748235   -1.52814812    1.40647519
 C                  0.97165758    1.64993495   -1.52514756
 F                  0.02618607    0.43423936    2.02396567
 F                  0.87923698   -0.80638057   -1.55612092
 H                 -2.27996004   -1.48453369    1.96323362
 H                  0.57182288    2.57783171   -1.86982574
 H                 -1.29009733   -2.13879765    0.61236848
 H                  1.99138268    1.22846804   -1.92036776
 H                 -0.44207104   -2.07621684    1.84636643
 H                  1.25321502    1.93084387   -0.51545808
13
Title
 C                 -0.60480220   -0.25988271    0.95848006
 C                  0.11376265    0.42325512   -1.33156217
 C                 -0.70107151    0.29836954   -0.25689772
 C                 -1.19904507   -1.52447847    1.40358531
 C                  0.96492024    1.65446329   -1.53376208
 F                  0.02645115    0.42833063    2.02499761
 F                  0.88441417   -0.80544045   -1.55001373
 H                 -2.25743862   -1.49375471    1.94539788
 H                  0.58487680    2.56599774   -1.88689889
 H                 -1.29574243   -2.15172832    0.62601188
 H                  1.99083734    1.22702538   -1.94567161
 H                 -0.45059594   -2.06161604    1.85036683
 H                  1.23938313    1.97734402   -0.49202269
13
Title
 C                 -0.60500294   -0.26757337    0.96280086
 C                  0.11469916    0.42516892   -1.34568853
 C                 -0.69236455    0.30149633   -0.24455186
 C                 -1.21138255   -1.52026397    1.40122865
 C                  0.95901530    1.65848855   -1.54210375
 F                  0.02663810    0.42227484    2.02566139
 F                  0.88938779   -0.80412395   -1.54391619
 H                 -2.22720739   -1.50266616    1.92569665
 H                  0.59591038    2.55639580   -1.90858127
 H                 -1.30452903   -2.16953485    0.62914887
 H                  1.98336197    1.23000706   -1.97042532
 H                 -0.45391120   -2.05003707    1.86202462
 H                  1.22519073    2.02188762   -0.47100056
13
Title
 C                 -0.60551095   -0.27483813    0.96708426
 C                  0.11560512    0.42672739   -1.35874231
 C                 -0.68301442    0.30444827   -0.23257156
 C                 -1.22419302   -1.51572576    1.39929163
 C                  0.95404587    1.66199679   -1.54995994
 F                  0.02674736    0.41608450    2.02598336
 F                  0.89414863   -0.80243711   -1.53785699
 H                 -2.19212353   -1.51085355    1.90559359
 H                  0.60415824    2.55033770   -1.93539210
 H                 -1.31589552   -2.19125510    0.62301588
 H                  1.96905068    1.23737772   -1.99385237
 H                 -0.45300763   -2.04095802    1.88049895
 H                  1.21046099    2.06328674   -0.45490580
13
Title
 C                 -0.60551093   -0.27483788    0.96708405
 C                  0.11560501    0.42672733   -1.35874177
 C                 -0.68301470    0.30444814   -0.23257208
 C                 -1.22419352   -1.51572604    1.39929221
 C                  0.95404584    1.66199652   -1.54995948
 F                  0.02674730    0.41608472    2.02598333
 F                  0.89414851   -0.80243712   -1.53785722
 H                 -2.19211368   -1.51085243    1.90558803
 H                  0.60415663    2.55034143   -1.93539188
 H                 -1.31589414   -2.19125463    0.62301687
 H                  1.96905427    1.23737638   -1.99385232
 H                 -0.45300789   -2.04095783    1.88049795
 H                  1.21046225    2.06328421   -0.45490569
13
Title
 C                 -0.60737706   -0.28806785    0.97559047
 C                  0.11704421    0.42869777   -1.38147725
 C                 -0.66192130    0.30999200   -0.20998650
 C                 -1.24990846   -1.50679775    1.39569506
 C                  0.94675714    1.66784377   -1.56405919
 F                  0.02673945    0.40308997    2.02570721
 F                  0.90319166   -0.79789730   -1.52571419
 H                 -2.12310439   -1.52385881    1.87221318
 H                  0.61118096    2.54999016   -2.00583470
 H                 -1.34399057   -2.23980934    0.59207092
 H                  1.92150441    1.26462818   -2.03557301
 H                 -0.44524360   -2.02625285    1.93296514
 H                  1.17888381    2.13474868   -0.44337672
13
Title
 C                 -0.60874024   -0.29407916    0.97989821
 C                  0.11747450    0.42905967   -1.39116235
 C                 -0.64975739    0.31268484   -0.19936652
 C                 -1.26201519   -1.50296038    1.39335401
 C                  0.94420056    1.67057440   -1.57043168
 F                  0.02662062    0.39607145    2.02513223
 F                  0.90760254   -0.79494954   -1.51947627
 H                 -2.09994991   -1.52829531    1.86479337
 H                  0.61000235    2.55435313   -2.04997176
 H                 -1.35986056   -2.26309625    0.57182574
 H                  1.88926692    1.28424689   -2.05393894
 H                 -0.44200902   -2.01844656    1.96464077
 H                  1.16173946    2.16442077   -0.45030806
13
Title
 C                 -0.61039361   -0.29960273    0.98423597
 C                  0.11764298    0.42894510   -1.39951079
 C                 -0.63634546    0.31534529   -0.18935612
 C                 -1.27283586   -1.49996399    1.39018576
 C                  0.94215500    1.67352369   -1.57639791
 F                  0.02642140    0.38863666    2.02427217
 F                  0.91195894   -0.79149589   -1.51310722
 H                 -2.09301179   -1.53112580    1.86844040
 H                  0.60596067    2.55967519   -2.09929611
 H                 -1.37629603   -2.28300876    0.55147301
 H                  1.85320383    1.30722561   -2.07079448
 H                 -0.44164814   -2.00912241    1.99798393
 H                  1.14379685    2.18924758   -0.46728981
13
Title
 C                 -0.61228700   -0.30443500    0.98847600
 C                  0.11751600    0.42833000   -1.40616900
 C                 -0.62195400    0.31791500   -0.18031700
 C                 -1.28177200   -1.49813700    1.38608700
 C                  0.94039200    1.67693600   -1.58188600
 F                  0.02614700    0.38094000    2.02316400
 F                  0.91616200   -0.78759900   -1.50676600
 H                 -2.10588700   -1.53219300    1.88505400
 H                  0.59960700    2.56365400   -2.15125600
 H                 -1.39245600   -2.29736700    0.53353900
 H                  1.81669800    1.33199600   -2.08633300
 H                 -0.44564500   -1.99790500    2.03062500
 H                  1.12571100    2.20821700   -0.49444700
