# Supplementary material for: Low dimensional representations along intrinsic reaction coordinates and molecular dynamics trajectories using interatomic distance matrices
Source: Chem Sci. 2019 Sep 18;10(43):9954–68. doi: 10.1039/c9sc02742d (PMC6991188; doi:10.1039/c9sc02742d)
Supplement: Supplementary file 1 [file SC-010-C9SC02742D-s001.zip › C9SC02742D-SI/ESI_xyz_files/input_files/bifurcation/bifur_IRC.xyz]

 13

C        0.187457   -0.537351    0.750006
C        0.187457   -0.537351   -0.750006
C       -0.961416    0.069819   -0.000000
C        0.012145   -1.744907    1.615445
C        0.012145   -1.744907   -1.615445
F        1.090923    0.334560    1.292112
F        1.090923    0.334560   -1.292112
H       -0.709787   -2.426628    1.174015
H       -0.709787   -2.426628   -1.174015
H        0.966935   -2.255797    1.737302
H        0.966935   -2.255797   -1.737302
H       -0.353759   -1.440084    2.595069
H       -0.353759   -1.440084   -2.595069
 13

C        0.183541   -0.538207    0.749512
C        0.183541   -0.538207   -0.749512
C       -0.972412    0.061053   -0.000000
C        0.019498   -1.748141    1.613496
C        0.019498   -1.748141   -1.613496
F        1.076737    0.343013    1.293276
F        1.076737    0.343013   -1.293276
H       -0.697387   -2.435221    1.172230
H       -0.697387   -2.435221   -1.172230
H        0.978732   -2.251273    1.732985
H        0.978732   -2.251273   -1.732985
H       -0.347395   -1.447845    2.594146
H       -0.347395   -1.447845   -2.594146
 13

C        0.179547   -0.538553    0.748987
C        0.179547   -0.538553   -0.748987
C       -0.983127    0.053364   -0.000000
C        0.027327   -1.752189    1.609644
C        0.027327   -1.752189   -1.609644
F        1.062440    0.351166    1.295351
F        1.062440    0.351166   -1.295351
H       -0.687560   -2.442154    1.169719
H       -0.687560   -2.442154   -1.169719
H        0.990350   -2.249850    1.722076
H        0.990350   -2.249850   -1.722076
H       -0.336138   -1.457784    2.593377
H       -0.336138   -1.457784   -2.593377
 13

C        0.175583   -0.538237    0.748442
C        0.175583   -0.538237   -0.748442
C       -0.993262    0.047217   -0.000000
C        0.035631   -1.757374    1.603191
C        0.035631   -1.757374   -1.603191
F        1.048230    0.358745    1.298874
F        1.048230    0.358745   -1.298874
H       -0.680624   -2.447391    1.165695
H       -0.680624   -2.447391   -1.165695
H        1.001657   -2.252108    1.703210
H        1.001657   -2.252108   -1.703210
H       -0.319511   -1.470743    2.592271
H       -0.319511   -1.470743   -2.592271
 13

C        0.171738   -0.537239    0.747908
C        0.171738   -0.537239   -0.747908
C       -1.002502    0.042974   -0.000000
C        0.044312   -1.763751    1.593974
C        0.044312   -1.763751   -1.593974
F        1.034390    0.365395    1.304178
F        1.034390    0.365395   -1.304178
H       -0.675442   -2.451748    1.159249
H       -0.675442   -2.451748   -1.159249
H        1.012775   -2.257053    1.677408
H        1.012775   -2.257053   -1.677408
H       -0.299063   -1.487141    2.590030
H       -0.299063   -1.487141   -2.590030
 13

C        0.167844   -0.535699    0.747431
C        0.167844   -0.535699   -0.747431
C       -1.010754    0.040931   -0.000000
C        0.053444   -1.771159    1.582422
C        0.053444   -1.771159   -1.582422
F        1.021138    0.370665    1.311219
F        1.021138    0.370665   -1.311219
H       -0.669762   -2.456737    1.149897
H       -0.669762   -2.456737   -1.149897
H        1.024490   -2.262459    1.647088
H        1.024490   -2.262459   -1.647088
H       -0.277015   -1.506951    2.586127
H       -0.277015   -1.506951   -2.586127
 13

C        0.163408   -0.534008    0.747079
C        0.163408   -0.534008   -0.747079
C       -1.018075    0.041483   -0.000000
C        0.063464   -1.779335    1.569650
C        0.063464   -1.779335   -1.569650
F        1.008481    0.373969    1.319655
F        1.008481    0.373969   -1.319655
H       -0.660860   -2.464417    1.138535
H       -0.660860   -2.464417   -1.138535
H        1.038327   -2.265511    1.615344
H        1.038327   -2.265511   -1.615344
H       -0.254849   -1.529493    2.580822
H       -0.254849   -1.529493   -2.580822
 13

C        0.157959   -0.532918    0.746929
C        0.157959   -0.532918   -0.746929
C       -1.024173    0.045184   -0.000000
C        0.074828   -1.788163    1.557297
C        0.074828   -1.788163   -1.557297
F        0.996232    0.374850    1.328700
F        0.996232    0.374850   -1.328700
H       -0.646537   -2.476730    1.127101
H       -0.646537   -2.476730   -1.127101
H        1.055599   -2.264080    1.585616
H        1.055599   -2.264080   -1.585616
H       -0.233353   -1.553628    2.575102
H       -0.233353   -1.553628   -2.575102
 13

C        0.151692   -0.533543    0.746961
C        0.151692   -0.533543   -0.746961
C       -1.028248    0.052158   -0.000000
C        0.087337   -1.797731    1.547294
C        0.087337   -1.797731   -1.547294
F        0.984020    0.373632    1.336892
F        0.984020    0.373632   -1.336892
H       -0.626980   -2.493971    1.117999
H       -0.626980   -2.493971   -1.117999
H        1.075742   -2.258595    1.560997
H        1.075742   -2.258595   -1.560997
H       -0.212958   -1.577655    2.570487
H       -0.212958   -1.577655   -2.570487
 13

C        0.146005   -0.536766    0.746739
C        0.146005   -0.536766   -0.746739
C       -1.030870    0.061115   -0.000000
C        0.099989   -1.808104    1.541009
C        0.099989   -1.808104   -1.541009
F        0.971709    0.371557    1.342801
F        0.971709    0.371557   -1.342801
H       -0.605629   -2.514004    1.113379
H       -0.605629   -2.514004   -1.113379
H        1.095913   -2.252827    1.543917
H        1.095913   -2.252827   -1.543917
H       -0.194564   -1.598824    2.567954
H       -0.194564   -1.598824   -2.567954
 13

C        0.143371   -0.542666    0.745508
C        0.143371   -0.542666   -0.745508
C       -1.036427    0.068779   -0.000000
C        0.111759   -1.819131    1.538449
C        0.111759   -1.819131   -1.538449
F        0.960085    0.369932    1.346199
F        0.960085    0.369932   -1.346199
H       -0.587234   -2.532993    1.113232
H       -0.587234   -2.532993   -1.113232
H        1.112778   -2.252389    1.536173
H        1.112778   -2.252389   -1.536173
H       -0.180263   -1.614333    2.566912
H       -0.180263   -1.614333   -2.566912
 13

C        0.145226   -0.550601    0.743619
C        0.145226   -0.550601   -0.743619
C       -1.048379    0.068505   -0.000000
C        0.121706   -1.829512    1.538426
C        0.121706   -1.829512   -1.538426
F        0.950578    0.369288    1.347928
F        0.950578    0.369288   -1.347928
H       -0.574733   -2.547090    1.115106
H       -0.574733   -2.547090   -1.115106
H        1.124377   -2.259088    1.536675
H        1.124377   -2.259088   -1.536675
H       -0.171494   -1.623581    2.566278
H       -0.171494   -1.623581   -2.566278
 13

C        0.149456   -0.558674    0.742174
C        0.149456   -0.558674   -0.742174
C       -1.062474    0.054927   -0.000000
C        0.129029   -1.837476    1.539205
C        0.129029   -1.837476   -1.539205
F        0.943768    0.369282    1.348840
F        0.943768    0.369282   -1.348840
H       -0.567389   -2.555814    1.116896
H       -0.567389   -2.555814   -1.116896
H        1.131267   -2.268101    1.540430
H        1.131267   -2.268101   -1.540430
H       -0.166951   -1.628492    2.565660
H       -0.166951   -1.628492   -2.565660
 13

C        0.153909   -0.565776    0.741263
C        0.153909   -0.565776   -0.741263
C       -1.074920    0.032421   -0.000000
C        0.134379   -1.843383    1.539965
C        0.134379   -1.843383   -1.539965
F        0.938717    0.369422    1.349405
F        0.938717    0.369422   -1.349405
H       -0.562703   -2.561614    1.118316
H       -0.562703   -2.561614   -1.118316
H        1.135634   -2.276234    1.544275
H        1.135634   -2.276234   -1.544275
H       -0.164355   -1.631381    2.565071
H       -0.164355   -1.631381   -2.565071
 13

C        0.158149   -0.572141    0.740628
C        0.158149   -0.572141   -0.740628
C       -1.085437    0.005866   -0.000000
C        0.138708   -1.848238    1.540612
C        0.138708   -1.848238   -1.540612
F        0.934460    0.369514    1.349824
F        0.934460    0.369514   -1.349824
H       -0.559123   -2.566254    1.119564
H       -0.559123   -2.566254   -1.119564
H        1.138927   -2.283380    1.547694
H        1.138927   -2.283380   -1.547694
H       -0.162499   -1.633452    2.564503
H       -0.162499   -1.633452   -2.564503
 13

C        0.162212   -0.578137    0.740124
C        0.162212   -0.578137   -0.740124
C       -1.094350   -0.022396   -0.000000
C        0.142562   -1.852646    1.541180
C        0.142562   -1.852646   -1.541180
F        0.930490    0.369494    1.350185
F        0.930490    0.369494   -1.350185
H       -0.555967   -2.570529    1.120766
H       -0.555967   -2.570529   -1.120766
H        1.141798   -2.289922    1.550771
H        1.141798   -2.289922   -1.550771
H       -0.160902   -1.635203    2.563934
H       -0.160902   -1.635203   -2.563934
 13

C        0.166171   -0.584040    0.739681
C        0.166171   -0.584040   -0.739681
C       -1.101853   -0.051190   -0.000000
C        0.146250   -1.856950    1.541700
C        0.146250   -1.856950   -1.541700
F        0.926530    0.369328    1.350535
F        0.926530    0.369328   -1.350535
H       -0.552893   -2.574840    1.121988
H       -0.552893   -2.574840   -1.121988
H        1.144576   -2.296163    1.553631
H        1.144576   -2.296163   -1.553631
H       -0.159339   -1.636886    2.563345
H       -0.159339   -1.636886   -2.563345
 13

C        0.170074   -0.590043    0.739260
C        0.170074   -0.590043   -0.739260
C       -1.108009   -0.079788   -0.000000
C        0.149970   -1.861375    1.542194
C        0.149970   -1.861375   -1.542194
F        0.922407    0.368987    1.350910
F        0.922407    0.368987   -1.350910
H       -0.549685   -2.579432    1.123265
H       -0.549685   -2.579432   -1.123265
H        1.147470   -2.302309    1.556372
H        1.147470   -2.302309   -1.556372
H       -0.157671   -1.638672    2.562724
H       -0.157671   -1.638672   -2.562724
 13

C        0.173937   -0.596269    0.738845
C        0.173937   -0.596269   -0.738845
C       -1.112817   -0.107702   -0.000000
C        0.153855   -1.866064    1.542675
C        0.153855   -1.866064   -1.542675
F        0.918015    0.368440    1.351337
F        0.918015    0.368440   -1.351337
H       -0.546189   -2.584468    1.124604
H       -0.546189   -2.584468   -1.124604
H        1.150624   -2.308474    1.559050
H        1.150624   -2.308474   -1.559050
H       -0.155808   -1.640695    2.562068
H       -0.155808   -1.640695   -2.562068
 13

C        0.177763   -0.602782    0.738430
C        0.177763   -0.602782   -0.738430
C       -1.116298   -0.134573   -0.000000
C        0.157993   -1.871109    1.543146
C        0.157993   -1.871109   -1.543146
F        0.913293    0.367663    1.351841
F        0.913293    0.367663   -1.351841
H       -0.542287   -2.590050    1.125994
H       -0.542287   -2.590050   -1.125994
H        1.154148   -2.314704    1.561686
H        1.154148   -2.314704   -1.561686
H       -0.153679   -1.643075    2.561381
H       -0.153679   -1.643075   -2.561381
 13

C        0.181542   -0.609583    0.738019
C        0.181542   -0.609583   -0.738019
C       -1.118535   -0.160198   -0.000000
C        0.162429   -1.876543    1.543603
C        0.162429   -1.876543   -1.543603
F        0.908230    0.366637    1.352439
F        0.908230    0.366637   -1.352439
H       -0.537903   -2.596220    1.127407
H       -0.537903   -2.596220   -1.127407
H        1.158111   -2.320979    1.564268
H        1.158111   -2.320979   -1.564268
H       -0.151244   -1.645897    2.560671
H       -0.151244   -1.645897   -2.560671
 13

C        0.185264   -0.616636    0.737623
C        0.185264   -0.616636   -0.737623
C       -1.119670   -0.184506   -0.000000
C        0.167177   -1.882361    1.544035
C        0.167177   -1.882361   -1.544035
F        0.902848    0.365356    1.353144
F        0.902848    0.365356   -1.353144
H       -0.532994   -2.602976    1.128802
H       -0.532994   -2.602976   -1.128802
H        1.162551   -2.327253    1.566765
H        1.162551   -2.327253   -1.566765
H       -0.148486   -1.649219    2.559944
H       -0.148486   -1.649219   -2.559944
 13

C        0.188911   -0.623881    0.737249
C        0.188911   -0.623881   -0.737249
C       -1.119879   -0.207534   -0.000000
C        0.172223   -1.888525    1.544426
C        0.172223   -1.888525   -1.544426
F        0.897195    0.363822    1.353964
F        0.897195    0.363822   -1.353964
H       -0.527555   -2.610278    1.130135
H       -0.527555   -2.610278   -1.130135
H        1.167468   -2.333462    1.569132
H        1.167468   -2.333462   -1.569132
H       -0.145410   -1.653064    2.559203
H       -0.145410   -1.653064   -2.559203
 13

C        0.192470   -0.631279    0.736901
C        0.192470   -0.631279   -0.736901
C       -1.119348   -0.229292   -0.000000
C        0.177554   -1.895007    1.544758
C        0.177554   -1.895007   -1.544758
F        0.891308    0.362034    1.354905
F        0.891308    0.362034   -1.354905
H       -0.521582   -2.618098    1.131370
H       -0.521582   -2.618098   -1.131370
H        1.172859   -2.339563    1.571332
H        1.172859   -2.339563   -1.571332
H       -0.142022   -1.657451    2.558448
H       -0.142022   -1.657451   -2.558448
 13

C        0.195925   -0.638798    0.736580
C        0.195925   -0.638798   -0.736580
C       -1.118262   -0.249807   -0.000000
C        0.183153   -1.901777    1.545013
C        0.183153   -1.901777   -1.545013
F        0.885226    0.359991    1.355970
F        0.885226    0.359991   -1.355970
H       -0.515087   -2.626399    1.132476
H       -0.515087   -2.626399   -1.132476
H        1.178710   -2.345523    1.573334
H        1.178710   -2.345523   -1.573334
H       -0.138334   -1.662378    2.557671
H       -0.138334   -1.662378   -2.557671
 13

C        0.199255   -0.646387    0.736285
C        0.199255   -0.646387   -0.736285
C       -1.116810   -0.269228   -0.000000
C        0.189010   -1.908779    1.545173
C        0.189010   -1.908779   -1.545173
F        0.879001    0.357712    1.357155
F        0.879001    0.357712   -1.357155
H       -0.508079   -2.635121    1.133424
H       -0.508079   -2.635121   -1.133424
H        1.185007   -2.351295    1.575103
H        1.185007   -2.351295   -1.575103
H       -0.134351   -1.667824    2.556866
H       -0.134351   -1.667824   -2.556866
 13

C        0.202477   -0.654034    0.736022
C        0.202477   -0.654034   -0.736022
C       -1.115060   -0.287550   -0.000000
C        0.195164   -1.916011    1.545223
C        0.195164   -1.916011   -1.545223
F        0.872645    0.355216    1.358470
F        0.872645    0.355216   -1.358470
H       -0.500494   -2.644262    1.134173
H       -0.500494   -2.644262   -1.134173
H        1.191802   -2.356854    1.576609
H        1.191802   -2.356854   -1.576609
H       -0.130033   -1.673833    2.556034
H       -0.130033   -1.673833   -2.556034
 13

C        0.205615   -0.661743    0.735789
C        0.205615   -0.661743   -0.735789
C       -1.112999   -0.304781   -0.000000
C        0.201695   -1.923448    1.545179
C        0.201695   -1.923448   -1.545179
F        0.866148    0.352547    1.359896
F        0.866148    0.352547   -1.359896
H       -0.492167   -2.653864    1.134715
H       -0.492167   -2.653864   -1.134715
H        1.199205   -2.362095    1.577927
H        1.199205   -2.362095   -1.577927
H       -0.125371   -1.680397    2.555175
H       -0.125371   -1.680397   -2.555175
 13

C        0.208465   -0.669560    0.735595
C        0.208465   -0.669560   -0.735595
C       -1.110408   -0.319515    0.000000
C        0.208465   -1.931335    1.544779
C        0.208465   -1.931335   -1.544779
F        0.859462    0.349403    1.361651
F        0.859462    0.349403   -1.361651
H       -0.483231   -2.664108    1.134728
H       -0.483231   -2.664108   -1.134728
H        1.207108   -2.367186    1.578573
H        1.207108   -2.367186   -1.578573
H       -0.120337   -1.688025    2.554142
H       -0.120337   -1.688025   -2.554142
 13

C        0.211316   -0.677377    0.735401
C        0.211316   -0.677377   -0.735401
C       -1.107816   -0.334249    0.000000
C        0.215236   -1.939222    1.544379
C        0.215236   -1.939222   -1.544379
F        0.852777    0.346259    1.363406
F        0.852777    0.346259   -1.363406
H       -0.474294   -2.674352    1.134741
H       -0.474294   -2.674352   -1.134741
H        1.215012   -2.372277    1.579219
H        1.215012   -2.372277   -1.579219
H       -0.115303   -1.695653    2.553109
H       -0.115303   -1.695653   -2.553109
 13

C        0.213851   -0.685219    0.735255
C        0.213851   -0.685219   -0.735255
C       -1.104731   -0.346292    0.000000
C        0.222523   -1.947600    1.543449
C        0.222523   -1.947600   -1.543449
F        0.845718    0.342752    1.365625
F        0.845718    0.342752   -1.365625
H       -0.464366   -2.685348    1.134020
H       -0.464366   -2.685348   -1.134020
H        1.223777   -2.377069    1.578846
H        1.223777   -2.377069   -1.578846
H       -0.109541   -1.704610    2.551807
H       -0.109541   -1.704610   -2.551807
 13

C        0.216200   -0.693066    0.735149
C        0.216200   -0.693066   -0.735149
C       -1.101399   -0.357120    0.000000
C        0.230233   -1.956131    1.542322
C        0.230233   -1.956131   -1.542322
F        0.838322    0.339202    1.368002
F        0.838322    0.339202   -1.368002
H       -0.453545   -2.696801    1.132947
H       -0.453545   -2.696801   -1.132947
H        1.233219   -2.381383    1.578217
H        1.233219   -2.381383   -1.578217
H       -0.103439   -1.714146    2.550382
H       -0.103439   -1.714146   -2.550382
 13

C        0.218288   -0.700840    0.735089
C        0.218288   -0.700840   -0.735089
C       -1.097910   -0.366844    0.000000
C        0.238136   -1.964747    1.540978
C        0.238136   -1.964747   -1.540978
F        0.830755    0.335492    1.370598
F        0.830755    0.335492   -1.370598
H       -0.442238   -2.708507    1.131570
H       -0.442238   -2.708507   -1.131570
H        1.243017   -2.385343    1.577247
H        1.243017   -2.385343   -1.577247
H       -0.097116   -1.724113    2.548831
H       -0.097116   -1.724113   -2.548831
 13

C        0.219994   -0.708499    0.735088
C        0.219994   -0.708499   -0.735088
C       -1.094323   -0.374857    0.000000
C        0.246109   -1.973512    1.539299
C        0.246109   -1.973512   -1.539299
F        0.823161    0.331417    1.373568
F        0.823161    0.331417   -1.373568
H       -0.430544   -2.720520    1.129733
H       -0.430543   -2.720520   -1.129733
H        1.253076   -2.388949    1.575699
H        1.253076   -2.388949   -1.575699
H       -0.090603   -1.734700    2.547091
H       -0.090603   -1.734700   -2.547091
 13

C        0.220215   -0.715986    0.735774
C        0.220215   -0.715986   -0.735774
C       -1.089464   -0.382430    0.000000
C        0.254194   -1.982165    1.537908
C        0.254194   -1.982165   -1.537908
F        0.815813    0.327137    1.376327
F        0.815813    0.327137   -1.376327
H       -0.418258   -2.732600    1.127911
H       -0.418258   -2.732600   -1.127911
H        1.263518   -2.391632    1.574232
H        1.263518   -2.391632   -1.574232
H       -0.083781   -1.745955    2.545899
H       -0.083781   -1.745955   -2.545899
 13

C        0.220012   -0.723624    0.736446
C        0.220012   -0.723624   -0.736446
C       -1.085118   -0.389683    0.000000
C        0.262400   -1.990579    1.537083
C        0.262400   -1.990579   -1.537083
F        0.808772    0.322709    1.378393
F        0.808772    0.322709   -1.378393
H       -0.404828   -2.745343    1.126626
H       -0.404828   -2.745343   -1.126626
H        1.274544   -2.392918    1.573766
H        1.274544   -2.392918   -1.573766
H       -0.077361   -1.756999    2.545103
H       -0.077361   -1.756999   -2.545103
 13

C        0.219248   -0.731236    0.737335
C        0.219248   -0.731236   -0.737335
C       -1.080653   -0.395755    0.000000
C        0.270825   -1.998961    1.536279
C        0.270825   -1.998961   -1.536279
F        0.801862    0.318041    1.380423
F        0.801862    0.318041   -1.380423
H       -0.390401   -2.758426    1.125030
H       -0.390401   -2.758426   -1.125030
H        1.286032   -2.393279    1.573612
H        1.286032   -2.393279   -1.573612
H       -0.071099   -1.768481    2.544300
H       -0.071099   -1.768481   -2.544300
 13

C        0.218430   -0.738741    0.738214
C        0.218430   -0.738741   -0.738214
C       -1.076375   -0.401226    0.000000
C        0.279297   -2.007295    1.535283
C        0.279297   -2.007295   -1.535283
F        0.794980    0.313257    1.382619
F        0.794980    0.313257   -1.382619
H       -0.375597   -2.771558    1.123068
H       -0.375597   -2.771558   -1.123068
H        1.297617   -2.393269    1.573364
H        1.297617   -2.393269   -1.573364
H       -0.064963   -1.780157    2.543286
H       -0.064964   -1.780157   -2.543286
 13

C        0.217575   -0.746092    0.739088
C        0.217575   -0.746092   -0.739088
C       -1.072263   -0.406019    0.000000
C        0.287770   -2.015573    1.534038
C        0.287770   -2.015573   -1.534038
F        0.788153    0.308334    1.385101
F        0.788153    0.308334   -1.385101
H       -0.360661   -2.784602    1.120778
H       -0.360661   -2.784602   -1.120778
H        1.309183   -2.393049    1.572832
H        1.309183   -2.393049   -1.572832
H       -0.058822   -1.791948    2.542046
H       -0.058822   -1.791948   -2.542046
 13

C        0.216560   -0.753240    0.740002
C        0.216560   -0.753240   -0.740002
C       -1.068290   -0.410041    0.000000
C        0.296227   -2.023792    1.532513
C        0.296227   -2.023792   -1.532513
F        0.781449    0.303220    1.387929
F        0.781449    0.303220   -1.387929
H       -0.345687   -2.797514    1.118178
H       -0.345687   -2.797514   -1.118178
H        1.320711   -2.392629    1.571827
H        1.320711   -2.392628   -1.571827
H       -0.052528   -1.803897    2.540616
H       -0.052528   -1.803897   -2.540616
 13

C        0.215277   -0.760126    0.741002
C        0.215277   -0.760126   -0.741002
C       -1.064354   -0.412968    0.000000
C        0.304632   -2.031984    1.530612
C        0.304632   -2.031984   -1.530612
F        0.774956    0.297828    1.391226
F        0.774956    0.297828   -1.391226
H       -0.330776   -2.810266    1.115174
H       -0.330776   -2.810266   -1.115174
H        1.332168   -2.392048    1.570076
H        1.332168   -2.392048   -1.570076
H       -0.045951   -1.816138    2.538977
H       -0.045951   -1.816138   -2.538977
 13

C        0.213712   -0.766698    0.742116
C        0.213712   -0.766698   -0.742116
C       -1.060376   -0.414903    0.000000
C        0.312917   -2.040119    1.528299
C        0.312917   -2.040119   -1.528299
F        0.768721    0.292195    1.395019
F        0.768721    0.292195   -1.395019
H       -0.316203   -2.822697    1.111790
H       -0.316203   -2.822697   -1.111790
H        1.343417   -2.391473    1.567431
H        1.343417   -2.391473   -1.567431
H       -0.039012   -1.828582    2.537132
H       -0.039012   -1.828582   -2.537132
 13

C        0.211900   -0.772940    0.743368
C        0.211900   -0.772940   -0.743368
C       -1.056343   -0.416276    0.000000
C        0.321088   -2.048168    1.525590
C        0.321088   -2.048168   -1.525590
F        0.762721    0.286389    1.399288
F        0.762721    0.286389   -1.399288
H       -0.302168   -2.834672    1.108119
H       -0.302168   -2.834672   -1.108119
H        1.354404   -2.391074    1.563798
H        1.354404   -2.391074   -1.563798
H       -0.031565   -1.841120    2.535128
H       -0.031565   -1.841120   -2.535128
 13

C        0.209864   -0.778860    0.744759
C        0.209864   -0.778860   -0.744759
C       -1.052322   -0.417333    0.000000
C        0.329152   -2.056091    1.522541
C        0.329152   -2.056091   -1.522541
F        0.756987    0.280428    1.403992
F        0.756987    0.280428   -1.403992
H       -0.288804   -2.846117    1.104316
H       -0.288804   -2.846117   -1.104316
H        1.365106   -2.390929    1.559149
H        1.365106   -2.390929   -1.559149
H       -0.023488   -1.853612    2.533040
H       -0.023488   -1.853612   -2.533040
 13

C        0.207689   -0.784463    0.746255
C        0.207689   -0.784463   -0.746255
C       -1.048299   -0.417942    0.000000
C        0.337059   -2.063873    1.519159
C        0.337059   -2.063873   -1.519159
F        0.751508    0.274335    1.409126
F        0.751508    0.274335   -1.409126
H       -0.276289   -2.856980    1.100469
H       -0.276289   -2.856980   -1.100469
H        1.375441   -2.391162    1.553455
H        1.375441   -2.391162   -1.553455
H       -0.014762   -1.865921    2.530874
H       -0.014762   -1.865921   -2.530874
 13

C        0.205291   -0.789735    0.747906
C        0.205291   -0.789735   -0.747906
C       -1.044182   -0.417992    0.000000
C        0.344865   -2.071527    1.515431
C        0.344865   -2.071527   -1.515431
F        0.746260    0.268097    1.414725
F        0.746260    0.268097   -1.414725
H       -0.264586   -2.867298    1.096600
H       -0.264586   -2.867298   -1.096600
H        1.385487   -2.391747    1.546597
H        1.385487   -2.391747   -1.546597
H       -0.005232   -1.878098    2.528655
H       -0.005232   -1.878098   -2.528655
 13

C        0.202517   -0.794651    0.749757
C        0.202517   -0.794651   -0.749757
C       -1.039976   -0.417245    0.000000
C        0.352678   -2.079096    1.511242
C        0.352678   -2.079096   -1.511242
F        0.741084    0.261732    1.420880
F        0.741084    0.261732   -1.420880
H       -0.253592   -2.877152    1.092663
H       -0.253592   -2.877152   -1.092663
H        1.395395   -2.392624    1.538259
H        1.395395   -2.392624   -1.538259
H        0.005386   -1.890277    2.526342
H        0.005386   -1.890277   -2.526342
 13

C        0.199241   -0.799103    0.751873
C        0.199241   -0.799103   -0.751873
C       -1.035664   -0.415771    0.000000
C        0.360526   -2.086488    1.506544
C        0.360526   -2.086488   -1.506544
F        0.735801    0.255370    1.427658
F        0.735801    0.255370   -1.427658
H       -0.243397   -2.886423    1.088698
H       -0.243397   -2.886423   -1.088698
H        1.405174   -2.393749    1.528235
H        1.405174   -2.393749   -1.528235
H        0.017284   -1.902355    2.523929
H        0.017284   -1.902355   -2.523929
 13

C        0.195491   -0.803072    0.754280
C        0.195491   -0.803072   -0.754280
C       -1.031283   -0.414021   -0.000000
C        0.368568   -2.093593    1.501395
C        0.368568   -2.093593   -1.501395
F        0.730148    0.249199    1.435037
F        0.730148    0.249199   -1.435037
H       -0.233834   -2.895056    1.084834
H       -0.233834   -2.895056   -1.084833
H        1.414977   -2.394991    1.516625
H        1.414977   -2.394991   -1.516625
H        0.030599   -1.914122    2.521432
H        0.030599   -1.914122   -2.521432
 13

C        0.191127   -0.806485    0.757041
C        0.191127   -0.806485   -0.757041
C       -1.026726   -0.411471    0.000000
C        0.377037   -2.100385    1.495664
C        0.377037   -2.100385   -1.495664
F        0.723832    0.243252    1.443245
F        0.723832    0.243252   -1.443245
H       -0.224509   -2.903165    1.080974
H       -0.224509   -2.903165   -1.080974
H        1.425103   -2.396053    1.503212
H        1.425103   -2.396053   -1.503212
H        0.045621   -1.925645    2.518736
H        0.045621   -1.925645   -2.518736
 13

C        0.185881   -0.809199    0.760364
C        0.185881   -0.809199   -0.760364
C       -1.021700   -0.407521    0.000000
C        0.385932   -2.106756    1.489302
C        0.385932   -2.106756   -1.489302
F        0.717099    0.237288    1.452649
F        0.717099    0.237288   -1.452649
H       -0.215225   -2.910732    1.076986
H       -0.215225   -2.910732   -1.076986
H        1.435600   -2.396565    1.488000
H        1.435600   -2.396565   -1.488000
H        0.062322   -1.936948    2.515777
H        0.062322   -1.936948   -2.515777
 13

C        0.179469   -0.811080    0.764520
C        0.179469   -0.811080   -0.764520
C       -1.015699   -0.401324    0.000000
C        0.395235   -2.112673    1.482176
C        0.395235   -2.112673   -1.482176
F        0.710040    0.231138    1.463641
F        0.710040    0.231138   -1.463641
H       -0.205839   -2.917757    1.072604
H       -0.205839   -2.917757   -1.072604
H        1.446473   -2.396286    1.470967
H        1.446473   -2.396286   -1.470967
H        0.080607   -1.948150    2.512397
H        0.080607   -1.948150   -2.512397
 13

C        0.171722   -0.812044    0.769783
C        0.171722   -0.812044   -0.769783
C       -1.008200   -0.392482    0.000000
C        0.404814   -2.117943    1.474441
C        0.404814   -2.117943   -1.474441
F        0.702773    0.224897    1.476211
F        0.702773    0.224897   -1.476211
H       -0.196269   -2.924085    1.067750
H       -0.196269   -2.924085   -1.067750
H        1.457579   -2.394944    1.452810
H        1.457579   -2.394944   -1.452810
H        0.099884   -1.959023    2.508570
H        0.099884   -1.959023   -2.508570
 13

C        0.162697   -0.812318    0.776336
C        0.162697   -0.812318   -0.776336
C       -0.998668   -0.381231    0.000000
C        0.414462   -2.122479    1.466533
C        0.414462   -2.122479   -1.466533
F        0.695663    0.218492    1.490032
F        0.695663    0.218492   -1.490032
H       -0.186415   -2.929721    1.062566
H       -0.186415   -2.929721   -1.062566
H        1.468707   -2.392461    1.434940
H        1.468707   -2.392461   -1.434940
H        0.119071   -1.969192    2.504414
H        0.119071   -1.969192   -2.504414
 13

C        0.152280   -0.812307    0.784332
C        0.152280   -0.812307   -0.784332
C       -0.986273   -0.367490    0.000000
C        0.423991   -2.126349    1.458913
C        0.423991   -2.126349   -1.458913
F        0.688927    0.211983    1.504355
F        0.688927    0.211983   -1.504355
H       -0.176264   -2.934799    1.057328
H       -0.176264   -2.934799   -1.057328
H        1.479674   -2.389021    1.418896
H        1.479674   -2.389021   -1.418896
H        0.137030   -1.978231    2.500080
H        0.137030   -1.978231   -2.500080
 13

C        0.139412   -0.812412    0.794333
C        0.139412   -0.812412   -0.794333
C       -0.968678   -0.351834    0.000000
C        0.433261   -2.129453    1.452079
C        0.433261   -2.129453   -1.452079
F        0.682815    0.205830    1.517628
F        0.682815    0.205830   -1.517628
H       -0.166242   -2.939009    1.052525
H       -0.166242   -2.939009   -1.052525
H        1.490192   -2.385359    1.407447
H        1.490192   -2.385359   -1.407447
H        0.151973   -1.984467    2.495459
H        0.151973   -1.984467   -2.495459
 13

C        0.125048   -0.811401    0.806965
C        0.125048   -0.811401   -0.806965
C       -0.952265   -0.339572    0.000000
C        0.441815   -2.131408    1.446702
C        0.441815   -2.131408   -1.446702
F        0.678424    0.199637    1.531639
F        0.678424    0.199637   -1.531639
H       -0.155332   -2.942185    1.046937
H       -0.155332   -2.942185   -1.046937
H        1.500631   -2.378130    1.394480
H        1.500631   -2.378130   -1.394480
H        0.168415   -1.994834    2.493602
H        0.168415   -1.994834   -2.493602
 13

C        0.110724   -0.810084    0.820823
C        0.110724   -0.810084   -0.820823
C       -0.936412   -0.328977    0.000000
C        0.449620   -2.132497    1.442407
C        0.449620   -2.132497   -1.442407
F        0.674746    0.193403    1.546301
F        0.674746    0.193403   -1.546301
H       -0.144279   -2.944754    1.041512
H       -0.144279   -2.944754   -1.041512
H        1.510401   -2.368929    1.381549
H        1.510401   -2.368929   -1.381549
H        0.184917   -2.006292    2.493033
H        0.184917   -2.006292   -2.493033
 13

C        0.097226   -0.808520    0.835097
C        0.097226   -0.808520   -0.835097
C       -0.921386   -0.319706    0.000000
C        0.456788   -2.133046    1.438971
C        0.456788   -2.133046   -1.438971
F        0.671235    0.187050    1.562007
F        0.671235    0.187050   -1.562007
H       -0.133211   -2.946994    1.036374
H       -0.133211   -2.946994   -1.036374
H        1.519528   -2.358307    1.368349
H        1.519528   -2.358307   -1.368349
H        0.201655   -2.018554    2.493431
H        0.201655   -2.018554   -2.493431
 13

C        0.085077   -0.806832    0.849347
C        0.085077   -0.806832   -0.849347
C       -0.906889   -0.311437    0.000000
C        0.463309   -2.133266    1.436342
C        0.463309   -2.133266   -1.436342
F        0.667495    0.180645    1.578872
F        0.667495    0.180645   -1.578872
H       -0.122467   -2.948938    1.031626
H       -0.122467   -2.948938   -1.031626
H        1.527841   -2.347002    1.355235
H        1.527841   -2.347002   -1.355235
H        0.218316   -2.031150    2.494532
H        0.218316   -2.031150   -2.494532
 13

C        0.074629   -0.805103    0.863275
C        0.074629   -0.805103   -0.863275
C       -0.892686   -0.304021    0.000000
C        0.469180   -2.133328    1.434487
C        0.469180   -2.133328   -1.434487
F        0.663260    0.174288    1.596925
F        0.663260    0.174288   -1.596925
H       -0.112408   -2.950547    1.027348
H       -0.112408   -2.950547   -1.027348
H        1.535215   -2.335781    1.342589
H        1.535215   -2.335781   -1.342589
H        0.234593   -2.043682    2.496160
H        0.234593   -2.043682   -2.496160
 13

C        0.066102   -0.803399    0.876651
C        0.066102   -0.803399   -0.876651
C       -0.878591   -0.297321    0.000000
C        0.474426   -2.133373    1.433364
C        0.474426   -2.133373   -1.433364
F        0.658349    0.168080    1.616087
F        0.658349    0.168080   -1.616087
H       -0.103350   -2.951778    1.023608
H       -0.103350   -2.951778   -1.023608
H        1.541602   -2.325378    1.330813
H        1.541602   -2.325378   -1.330813
H        0.250153   -2.055795    2.498161
H        0.250153   -2.055795   -2.498161
 13

C        0.059522   -0.801764    0.889326
C        0.059522   -0.801764   -0.889326
C       -0.864401   -0.291217    0.000000
C        0.479092   -2.133506    1.432912
C        0.479092   -2.133506   -1.432912
F        0.652679    0.162107    1.636164
F        0.652679    0.162107   -1.636164
H       -0.095484   -2.952614    1.020425
H       -0.095484   -2.952614   -1.020425
H        1.547038   -2.316328    1.320241
H        1.547038   -2.316328   -1.320241
H        0.264691   -2.067240    2.500417
H        0.264691   -2.067240   -2.500417
 13

C        0.054758   -0.800220    0.901275
C        0.054758   -0.800220   -0.901275
C       -0.849973   -0.285604    0.000000
C        0.483243   -2.133786    1.433058
C        0.483243   -2.133786   -1.433058
F        0.646259    0.156423    1.656906
F        0.646259    0.156423   -1.656906
H       -0.088840   -2.953072    1.017754
H       -0.088840   -2.953072   -1.017754
H        1.551630   -2.308880    1.311059
H        1.551630   -2.308880   -1.311059
H        0.278007   -2.077933    2.502849
H        0.278007   -2.077933   -2.502849
 13

C        0.051573   -0.798768    0.912563
C        0.051573   -0.798768   -0.912563
C       -0.835221   -0.280378    0.000000
C        0.486957   -2.134228    1.433727
C        0.486957   -2.134228   -1.433727
F        0.639160    0.151040    1.678070
F        0.639160    0.151040   -1.678070
H       -0.083306   -2.953186    1.015511
H       -0.083306   -2.953186   -1.015511
H        1.555526   -2.303018    1.303292
H        1.555526   -2.303018   -1.303292
H        0.290039   -2.087926    2.505417
H        0.290039   -2.087926   -2.505417
 13

C        0.049687   -0.797402    0.923299
C        0.049687   -0.797402   -0.923299
C       -0.820094   -0.275436    0.000000
C        0.490311   -2.134819    1.434852
C        0.490311   -2.134819   -1.434852
F        0.631483    0.145930    1.699458
F        0.631483    0.145930   -1.699458
H       -0.078698   -2.953007    1.013600
H       -0.078698   -2.953007   -1.013600
H        1.558876   -2.298547    1.296839
H        1.558876   -2.298547   -1.296839
H        0.300854   -2.097344    2.508107
H        0.300854   -2.097344   -2.508107
 13

C        0.048834   -0.796113    0.933597
C        0.048834   -0.796113   -0.933597
C       -0.804560   -0.270685    0.000000
C        0.493374   -2.135532    1.436370
C        0.493374   -2.135532   -1.436370
F        0.623328    0.141044    1.720929
F        0.623328    0.141044   -1.720929
H       -0.074816   -2.952586    1.011946
H       -0.074816   -2.952586   -1.011946
H        1.561807   -2.295206    1.291538
H        1.561807   -2.295206   -1.291538
H        0.310588   -2.106322    2.510913
H        0.310588   -2.106322   -2.510913
 13

C        0.048792   -0.794890    0.943549
C        0.048792   -0.794890   -0.943549
C       -0.788607   -0.266046    0.000000
C        0.496201   -2.136337    1.438231
C        0.496201   -2.136337   -1.438231
F        0.614778    0.136327    1.742387
F        0.614778    0.136327   -1.742387
H       -0.071490   -2.951966    1.010496
H       -0.071490   -2.951966   -1.010496
H        1.564416   -2.292740    1.287208
H        1.564416   -2.292740   -1.287208
H        0.319407   -2.114967    2.513836
H        0.319407   -2.114967   -2.513836
 13

C        0.049391   -0.793723    0.953227
C        0.049391   -0.793723   -0.953227
C       -0.772233   -0.261462    0.000000
C        0.498838   -2.137208    1.440389
C        0.498838   -2.137208   -1.440389
F        0.605896    0.131732    1.763773
F        0.605896    0.131732   -1.763773
H       -0.068588   -2.951185    1.009217
H       -0.068588   -2.951185   -1.009217
H        1.566774   -2.290943    1.283676
H        1.566774   -2.290943   -1.283676
H        0.327469   -2.123357    2.516871
H        0.327469   -2.123357   -2.516871
 13

C        0.050507   -0.792600    0.962679
C        0.050507   -0.792600   -0.962679
C       -0.755438   -0.256893    0.000000
C        0.501319   -2.138123    1.442805
C        0.501319   -2.138123   -1.442805
F        0.596726    0.127218    1.785045
F        0.596726    0.127218   -1.785045
H       -0.066019   -2.950266    1.008091
H       -0.066019   -2.950266   -1.008091
H        1.568932   -2.289657    1.280791
H        1.568932   -2.289657   -1.280791
H        0.334917   -2.131540    2.520010
H        0.334917   -2.131540   -2.520010
 13

C        0.052046   -0.791511    0.971939
C        0.052046   -0.791511   -0.971939
C       -0.738212   -0.252310    0.000000
C        0.503670   -2.139065    1.445443
C        0.503670   -2.139065   -1.445443
F        0.587298    0.122758    1.806172
F        0.587298    0.122758   -1.806172
H       -0.063724   -2.949227    1.007111
H       -0.063724   -2.949227   -1.007111
H        1.570922   -2.288769    1.278417
H        1.570922   -2.288769   -1.278417
H        0.341874   -2.139545    2.523246
H        0.341874   -2.139545   -2.523246
 13

C        0.053941   -0.790449    0.981027
C        0.053941   -0.790449   -0.981027
C       -0.720547   -0.247689    0.000000
C        0.505909   -2.140021    1.448273
C        0.505909   -2.140021   -1.448273
F        0.577633    0.118327    1.827132
F        0.577633    0.118327   -1.827132
H       -0.061670   -2.948080    1.006274
H       -0.061670   -2.948080   -1.006274
H        1.572763   -2.288204    1.276437
H        1.572763   -2.288204   -1.276437
H        0.348443   -2.147389    2.526567
H        0.348443   -2.147389   -2.526567
 13

C        0.056147   -0.789405    0.989957
C        0.056147   -0.789405   -0.989957
C       -0.702432   -0.243010    0.000000
C        0.508048   -2.140983    1.451267
C        0.508048   -2.140983   -1.451267
F        0.567745    0.113907    1.847905
F        0.567745    0.113907   -1.847905
H       -0.059845   -2.946830    1.005582
H       -0.059845   -2.946830   -1.005582
H        1.574465   -2.287914    1.274750
H        1.574465   -2.287914   -1.274750
H        0.354707   -2.155083    2.529961
H        0.354707   -2.155083   -2.529961
 13

C        0.058633   -0.788373    0.998735
C        0.058633   -0.788373   -0.998735
C       -0.683860   -0.238257    0.000000
C        0.510094   -2.141946    1.454399
C        0.510094   -2.141946   -1.454399
F        0.557643    0.109484    1.868477
F        0.557643    0.109484   -1.868477
H       -0.058249   -2.945482    1.005037
H       -0.058249   -2.945482   -1.005037
H        1.576030   -2.287875    1.273267
H        1.576030   -2.287875   -1.273267
H        0.360736   -2.162629    2.533417
H        0.360736   -2.162629   -2.533417
 13

C        0.061382   -0.787345    1.007359
C        0.061382   -0.787345   -1.007359
C       -0.664833   -0.233421    0.000000
C        0.512054   -2.142909    1.457644
C        0.512054   -2.142909   -1.457644
F        0.547333    0.105045    1.888839
F        0.547333    0.105045   -1.888839
H       -0.056897   -2.944036    1.004643
H       -0.056897   -2.944036   -1.004643
H        1.577455   -2.288083    1.271909
H        1.577455   -2.288083   -1.271909
H        0.366588   -2.170029    2.536920
H        0.366588   -2.170029   -2.536920
 13

C        0.064386   -0.786316    1.015823
C        0.064386   -0.786316   -1.015823
C       -0.645355   -0.228499    0.000000
C        0.513931   -2.143870    1.460978
C        0.513931   -2.143870   -1.460978
F        0.536818    0.100578    1.908980
F        0.536818    0.100578   -1.908980
H       -0.055805   -2.942490    1.004405
H       -0.055805   -2.942490   -1.004405
H        1.578736   -2.288545    1.270607
H        1.578736   -2.288545   -1.270607
H        0.372308   -2.177276    2.540457
H        0.372308   -2.177276   -2.540457
 13

C        0.067644   -0.785278    1.024120
C        0.067644   -0.785278   -1.024120
C       -0.625426   -0.223490    0.000000
C        0.515731   -2.144830    1.464379
C        0.515731   -2.144830   -1.464379
F        0.526099    0.096076    1.928887
F        0.526099    0.096076   -1.928887
H       -0.054995   -2.940841    1.004326
H       -0.054995   -2.940841   -1.004326
H        1.579870   -2.289276    1.269300
H        1.579870   -2.289276   -1.269300
H        0.377936   -2.184364    2.544010
H        0.377936   -2.184364   -2.544010
 13

C        0.071152   -0.784230    1.032240
C        0.071152   -0.784230   -1.032240
C       -0.605042   -0.218392    0.000000
C        0.517459   -2.145789    1.467824
C        0.517459   -2.145789   -1.467824
F        0.515174    0.091531    1.948545
F        0.515174    0.091531   -1.948545
H       -0.054486   -2.939087    1.004409
H       -0.054486   -2.939087   -1.004409
H        1.580850   -2.290292    1.267931
H        1.580850   -2.290292   -1.267931
H        0.383507   -2.191289    2.547566
H        0.383507   -2.191289   -2.547566
 13

C        0.074909   -0.783168    1.040178
C        0.074909   -0.783168   -1.040178
C       -0.584190   -0.213202    0.000000
C        0.519118   -2.146749    1.471292
C        0.519118   -2.146749   -1.471292
F        0.504042    0.086938    1.967936
F        0.504042    0.086938   -1.967936
H       -0.054301   -2.937225    1.004657
H       -0.054301   -2.937225   -1.004657
H        1.581668   -2.291610    1.266445
H        1.581668   -2.291610   -1.266445
H        0.389051   -2.198046    2.551109
H        0.389051   -2.198046   -2.551109
 13

C        0.078912   -0.782090    1.047929
C        0.078912   -0.782090   -1.047929
C       -0.562861   -0.207920    0.000000
C        0.520709   -2.147712    1.474765
C        0.520709   -2.147712   -1.474765
F        0.492703    0.082294    1.987038
F        0.492703    0.082294   -1.987038
H       -0.054462   -2.935254    1.005074
H       -0.054462   -2.935254   -1.005074
H        1.582315   -2.293246    1.264792
H        1.582315   -2.293246   -1.264792
H        0.394594   -2.204637    2.554627
H        0.394594   -2.204637   -2.554627
 13

C        0.083162   -0.780995    1.055489
C        0.083162   -0.780995   -1.055489
C       -0.541042   -0.202550    0.000000
C        0.522232   -2.148682    1.478225
C        0.522232   -2.148682   -1.478225
F        0.481153    0.077599    2.005832
F        0.481153    0.077599   -2.005832
H       -0.054995   -2.933169    1.005665
H       -0.054995   -2.933169   -1.005665
H        1.582779   -2.295220    1.262927
H        1.582779   -2.295220   -1.262927
H        0.400161   -2.211061    2.558107
H        0.400161   -2.211061   -2.558107
 13

C        0.087661   -0.779880    1.062850
C        0.087661   -0.779880   -1.062850
C       -0.518723   -0.197094    0.000000
C        0.523689   -2.149660    1.481655
C        0.523689   -2.149660   -1.481655
F        0.469390    0.072853    2.024294
F        0.469390    0.072853   -2.024294
H       -0.055926   -2.930966    1.006435
H       -0.055926   -2.930966   -1.006435
H        1.583047   -2.297555    1.260808
H        1.583047   -2.297555   -1.260808
H        0.405771   -2.217316    2.561536
H        0.405771   -2.217316   -2.561536
 13

C        0.092414   -0.778745    1.070006
C        0.092414   -0.778745   -1.070006
C       -0.495896   -0.191555    0.000000
C        0.525080   -2.150648    1.485037
C        0.525080   -2.150648   -1.485037
F        0.457410    0.068055    2.042400
F        0.457410    0.068055   -2.042400
H       -0.057280   -2.928638    1.007390
H       -0.057280   -2.928638   -1.007390
H        1.583106   -2.300276    1.258393
H        1.583106   -2.300276   -1.258393
H        0.411441   -2.223401    2.564899
H        0.411441   -2.223401   -2.564899
 13

C        0.097421   -0.777590    1.076953
C        0.097421   -0.777590   -1.076953
C       -0.472548   -0.185932    0.000000
C        0.526405   -2.151650    1.488355
C        0.526405   -2.151650   -1.488355
F        0.445213    0.063206    2.060125
F        0.445213    0.063206   -2.060125
H       -0.059086   -2.926182    1.008535
H       -0.059086   -2.926182   -1.008535
H        1.582941   -2.303402    1.255642
H        1.582941   -2.303402   -1.255642
H        0.417187   -2.229317    2.568184
H        0.417187   -2.229317   -2.568184
 13

C        0.102679   -0.776415    1.083686
C        0.102679   -0.776415   -1.083686
C       -0.448675   -0.180225    0.000000
C        0.527661   -2.152669    1.491591
C        0.527661   -2.152669   -1.491591
F        0.432803    0.058306    2.077443
F        0.432803    0.058306   -2.077443
H       -0.061372   -2.923590    1.009878
H       -0.061372   -2.923590   -1.009878
H        1.582530   -2.306958    1.252514
H        1.582530   -2.306958   -1.252514
H        0.423025   -2.235065    2.571376
H        0.423025   -2.235065   -2.571376
 13

C        0.108196   -0.775218    1.090194
C        0.108196   -0.775218   -1.090194
C       -0.424280   -0.174434    0.000000
C        0.528845   -2.153709    1.494725
C        0.528845   -2.153709   -1.494725
F        0.420180    0.053352    2.094330
F        0.420180    0.053352   -2.094330
H       -0.064172   -2.920854    1.011426
H       -0.064172   -2.920854   -1.011426
H        1.581853   -2.310972    1.248970
H        1.581853   -2.310972   -1.248970
H        0.428968   -2.240641    2.574458
H        0.428968   -2.240641   -2.574458
 13

C        0.113985   -0.773996    1.096462
C        0.113985   -0.773996   -1.096462
C       -0.399378   -0.168568    0.000000
C        0.529959   -2.154770    1.497735
C        0.529959   -2.154770   -1.497735
F        0.407345    0.048340    2.110756
F        0.407345    0.048340   -2.110756
H       -0.067523   -2.917961    1.013189
H       -0.067523   -2.917961   -1.013189
H        1.580889   -2.315482    1.244971
H        1.580889   -2.315482   -1.244971
H        0.435029   -2.246037    2.577409
H        0.435029   -2.246037   -2.577409
 13

C        0.120059   -0.772745    1.102471
C        0.120059   -0.772745   -1.102471
C       -0.373989   -0.162639    0.000000
C        0.531009   -2.155855    1.500595
C        0.531009   -2.155855   -1.500595
F        0.394291    0.043267    2.126690
F        0.394291    0.043267   -2.126690
H       -0.071458   -2.914895    1.015174
H       -0.071458   -2.914895   -1.015174
H        1.579617   -2.320530    1.240471
H        1.579617   -2.320530   -1.240471
H        0.441228   -2.251244    2.580207
H        0.441228   -2.251244   -2.580207
 13

C        0.126427   -0.771466    1.108208
C        0.126427   -0.771466   -1.108208
C       -0.348129   -0.156663    0.000000
C        0.532005   -2.156964    1.503278
C        0.532005   -2.156964   -1.503278
F        0.381014    0.038134    2.142095
F        0.381014    0.038134   -2.142095
H       -0.076005   -2.911638    1.017396
H       -0.076005   -2.911638   -1.017396
H        1.578020   -2.326149    1.235417
H        1.578021   -2.326149   -1.235417
H        0.447602   -2.256254    2.582828
H        0.447602   -2.256254   -2.582828
 13

C        0.133085   -0.770166    1.113660
C        0.133085   -0.770166   -1.113660
C       -0.321807   -0.150651    0.000000
C        0.532957   -2.158099    1.505761
C        0.532957   -2.158099   -1.505761
F        0.367511    0.032944    2.156933
F        0.367511    0.032944   -2.156933
H       -0.081192   -2.908180    1.019877
H       -0.081192   -2.908180   -1.019877
H        1.576075   -2.332362    1.229747
H        1.576075   -2.332362   -1.229747
H        0.454199   -2.261063    2.585251
H        0.454199   -2.261063   -2.585251
 13

C        0.140030   -0.768852    1.118816
C        0.140030   -0.768852   -1.118816
C       -0.295036   -0.144608    0.000000
C        0.533875   -2.159264    1.508021
C        0.533875   -2.159264   -1.508021
F        0.353784    0.027699    2.171163
F        0.353784    0.027699   -2.171163
H       -0.087043   -2.904510    1.022648
H       -0.087043   -2.904510   -1.022648
H        1.573754   -2.339191    1.223406
H        1.573754   -2.339191   -1.223406
H        0.461068   -2.265665    2.587457
H        0.461068   -2.265665   -2.587457
 13

C        0.147257   -0.767526    1.123663
C        0.147257   -0.767526   -1.123663
C       -0.267843   -0.138537    0.000000
C        0.534763   -2.160458    1.510040
C        0.534764   -2.160458   -1.510040
F        0.339837    0.022394    2.184746
F        0.339837    0.022394   -2.184746
H       -0.093576   -2.900618    1.025732
H       -0.093576   -2.900618   -1.025732
H        1.571030   -2.346652    1.216364
H        1.571030   -2.346652   -1.216364
H        0.468240   -2.270052    2.589426
H        0.468240   -2.270052   -2.589426
 13

C        0.154757   -0.766197    1.128192
C        0.154757   -0.766197   -1.128192
C       -0.240251   -0.132445    0.000000
C        0.535627   -2.161683    1.511804
C        0.535627   -2.161683   -1.511804
F        0.325679    0.017028    2.197635
F        0.325679    0.017028   -2.197635
H       -0.100779   -2.896496    1.029139
H       -0.100779   -2.896496   -1.029139
H        1.567888   -2.354746    1.208650
H        1.567888   -2.354746   -1.208650
H        0.475706   -2.274221    2.591144
H        0.475706   -2.274221   -2.591144
 13

C        0.162518   -0.764878    1.132395
C        0.162518   -0.764878   -1.132395
C       -0.212276   -0.126339    0.000000
C        0.536463   -2.162943    1.513310
C        0.536463   -2.162943   -1.513310
F        0.311328    0.011600    2.209785
F        0.311327    0.011600   -2.209785
H       -0.108608   -2.892147    1.032851
H       -0.108608   -2.892147   -1.032851
H        1.564325   -2.363451    1.200346
H        1.564325   -2.363451   -1.200346
H        0.483402   -2.278179    2.592599
H        0.483403   -2.278179   -2.592599
 13

C        0.170527   -0.763584    1.136261
C        0.170527   -0.763584   -1.136261
C       -0.183948   -0.120232    0.000000
C        0.537264   -2.164244    1.514556
C        0.537265   -2.164243   -1.514556
F        0.296802    0.006110    2.221150
F        0.296802    0.006110   -2.221150
H       -0.116989   -2.887584    1.036821
H       -0.116988   -2.887583   -1.036821
H        1.560356   -2.372725    1.191581
H        1.560356   -2.372725   -1.191581
H        0.491222   -2.281938    2.593785
H        0.491222   -2.281938   -2.593785
 13

C        0.178780   -0.762329    1.139772
C        0.178780   -0.762329   -1.139772
C       -0.155304   -0.114137    0.000000
C        0.538028   -2.165590    1.515544
C        0.538029   -2.165590   -1.515543
F        0.282123    0.000552    2.231690
F        0.282123    0.000552   -2.231691
H       -0.125801   -2.882829    1.040967
H       -0.125801   -2.882829   -1.040967
H        1.556030   -2.382506    1.182551
H        1.556030   -2.382506   -1.182550
H        0.499000   -2.285512    2.594694
H        0.499001   -2.285512   -2.594694
 13

C        0.187264   -0.761132    1.142915
C        0.187264   -0.761131   -1.142915
C       -0.126396   -0.108075   -0.000000
C        0.538758   -2.166990    1.516268
C        0.538760   -2.166989   -1.516268
F        0.267312   -0.005083    2.241366
F        0.267311   -0.005083   -2.241366
H       -0.134913   -2.877916    1.045189
H       -0.134913   -2.877916   -1.045189
H        1.551411   -2.392716    1.173415
H        1.551412   -2.392716   -1.173414
H        0.506590   -2.288924    2.595318
H        0.506592   -2.288924   -2.595318
 13

C        0.195948   -0.760014    1.145679
C        0.195949   -0.760013   -1.145679
C       -0.097302   -0.102072    0.000000
C        0.539471   -2.168455    1.516699
C        0.539473   -2.168454   -1.516698
F        0.252399   -0.010802    2.250131
F        0.252398   -0.010802   -2.250132
H       -0.144271   -2.872872    1.049459
H       -0.144270   -2.872872   -1.049460
H        1.546511   -2.403306    1.164104
H        1.546512   -2.403306   -1.164103
H        0.514028   -2.292201    2.595631
H        0.514031   -2.292200   -2.595630
 13

C        0.204799   -0.759000    1.148048
C        0.204800   -0.758999   -1.148048
C       -0.068145   -0.096161   -0.000000
C        0.540190   -2.169999    1.516793
C        0.540195   -2.169998   -1.516792
F        0.237424   -0.016613    2.257939
F        0.237421   -0.016613   -2.257939
H       -0.153895   -2.867712    1.053838
H       -0.153892   -2.867711   -1.053839
H        1.541303   -2.414284    1.154447
H        1.541306   -2.414283   -1.154444
H        0.521484   -2.295344    2.595596
H        0.521491   -2.295342   -2.595595
 13

C        0.213779   -0.758123    1.150005
C        0.213782   -0.758121   -1.150004
C       -0.039081   -0.090390   -0.000000
C        0.540946   -2.171634    1.516554
C        0.540955   -2.171632   -1.516552
F        0.222428   -0.022519    2.264743
F        0.222421   -0.022519   -2.264744
H       -0.163728   -2.862482    1.058383
H       -0.163722   -2.862480   -1.058387
H        1.535828   -2.425635    1.144521
H        1.535835   -2.425635   -1.144515
H        0.529008   -2.298320    2.595223
H        0.529022   -2.298316   -2.595222
 13

C        0.222816   -0.757441    1.151553
C        0.222824   -0.757438   -1.151553
C       -0.010277   -0.084848   -0.000000
C        0.541759   -2.173382    1.516046
C        0.541782   -2.173376   -1.516043
F        0.207485   -0.028511    2.270503
F        0.207469   -0.028512   -2.270505
H       -0.173599   -2.857292    1.063122
H       -0.173585   -2.857286   -1.063132
H        1.530200   -2.437261    1.134585
H        1.530216   -2.437262   -1.134570
H        0.536517   -2.301105    2.594583
H        0.536553   -2.301096   -2.594580
 13

C        0.231800   -0.757040    1.152713
C        0.231822   -0.757032   -1.152712
C        0.018024   -0.079683    0.000000
C        0.542645   -2.175283    1.515346
C        0.542714   -2.175268   -1.515340
F        0.192723   -0.034573    2.275188
F        0.192675   -0.034579   -2.275195
H       -0.183370   -2.852289    1.068123
H       -0.183331   -2.852271   -1.068157
H        1.524497   -2.449059    1.124759
H        1.524544   -2.449061   -1.124713
H        0.544025   -2.303704    2.593759
H        0.544136   -2.303679   -2.593754
 13

C        0.240573   -0.757053    1.153516
C        0.240661   -0.757026   -1.153512
C        0.045418   -0.075129    0.000002
C        0.543575   -2.177426    1.514576
C        0.543839   -2.177370   -1.514556
F        0.178374   -0.040700    2.278782
F        0.178190   -0.040725   -2.278801
H       -0.192774   -2.847725    1.073308
H       -0.192629   -2.847655   -1.073451
H        1.518895   -2.460877    1.115478
H        1.519069   -2.460892   -1.115297
H        0.551277   -2.306182    2.592881
H        0.551714   -2.306085   -2.592865
 13

C        0.248739   -0.757711    1.154012
C        0.249243   -0.757570   -1.153990
C        0.071174   -0.071528    0.000007
C        0.544139   -2.180017    1.513901
C        0.545644   -2.179703   -1.513816
F        0.165113   -0.046847    2.281270
F        0.164071   -0.047005   -2.281353
H       -0.201421   -2.844143    1.078046
H       -0.200613   -2.843739   -1.078920
H        1.513570   -2.472333    1.107768
H        1.514534   -2.472426   -1.106742
H        0.557043   -2.308849    2.592113
H        0.559560   -2.308304   -2.592047
 13

C        0.253856   -0.759538    1.154273
C        0.258420   -0.758374   -1.154129
C        0.092902   -0.069362    0.000047
C        0.539443   -2.184011    1.513524
C        0.553036   -2.181228   -1.512978
F        0.157530   -0.052129    2.282486
F        0.148148   -0.053670   -2.283018
H       -0.210905   -2.843509    1.078608
H       -0.203677   -2.839796   -1.086891
H        1.506147   -2.482043    1.105566
H        1.514662   -2.482929   -1.096363
H        0.552518   -2.313537    2.591624
H        0.575457   -2.308690   -2.591202
 13

C        0.250398   -0.761882    1.154576
C        0.267893   -0.757788   -1.154234
C        0.102179   -0.069621    0.000114
C        0.520871   -2.189284    1.513712
C        0.573030   -2.178761   -1.512384
F        0.165717   -0.052570    2.282508
F        0.129777   -0.058896   -2.283795
H       -0.223422   -2.848187    1.068220
H       -0.195746   -2.833776   -1.101187
H        1.492936   -2.485193    1.116192
H        1.525033   -2.488453   -1.080993
H        0.522095   -2.321501    2.591635
H        0.610803   -2.303268   -2.590599
 13

C        0.244318   -0.763460    1.155620
C        0.276086   -0.756258   -1.155187
C        0.106389   -0.072994    0.000150
C        0.499100   -2.193761    1.514281
C        0.595186   -2.174463   -1.512340
F        0.178768   -0.050586    2.282803
F        0.112634   -0.062513   -2.284653
H       -0.236114   -2.853020    1.055302
H       -0.184561   -2.827290   -1.117367
H        1.478541   -2.485687    1.130955
H        1.537338   -2.490255   -1.065275
H        0.485149   -2.329218    2.591770
H        0.650009   -2.295885   -2.590208
 13

C        0.237914   -0.764602    1.157235
C        0.283606   -0.754376   -1.156712
C        0.109638   -0.078387    0.000182
C        0.476613   -2.197702    1.515302
C        0.617679   -2.169416   -1.512735
F        0.192867   -0.047898    2.283241
F        0.095894   -0.065549   -2.285668
H       -0.249031   -2.856735    1.041935
H       -0.172281   -2.821173   -1.135472
H        1.463647   -2.486171    1.148052
H        1.549689   -2.490104   -1.049322
H        0.445921   -2.336569    2.592062
H        0.690910   -2.287405   -2.589934
 13

C        0.231702   -0.765446    1.159268
C        0.290517   -0.752394   -1.158666
C        0.112579   -0.085135    0.000210
C        0.454033   -2.201180    1.516700
C        0.639982   -2.163922   -1.513569
F        0.207183   -0.044917    2.283776
F        0.079555   -0.068280   -2.286716
H       -0.262030   -2.859028    1.028171
H       -0.158880   -2.815624   -1.154250
H        1.448426   -2.487152    1.166681
H        1.562011   -2.488121   -1.033949
H        0.405388   -2.343675    2.592381
H        0.732091   -2.278376   -2.589743
 13

C        0.225804   -0.766086    1.161613
C        0.296891   -0.750409   -1.160957
C        0.115413   -0.092847    0.000228
C        0.431460   -2.204243    1.518418
C        0.662065   -2.158073   -1.514785
F        0.221554   -0.041809    2.284354
F        0.063499   -0.070863   -2.287744
H       -0.275083   -2.859924    1.014089
H       -0.144554   -2.810656   -1.173745
H        1.432842   -2.488706    1.186495
H        1.574116   -2.484529   -1.018744
H        0.363855   -2.350554    2.592627
H        0.773549   -2.268919   -2.589559
 13

C        0.220258   -0.766577    1.164194
C        0.302776   -0.748471   -1.163508
C        0.118200   -0.101259    0.000237
C        0.408943   -2.206919    1.520472
C        0.683922   -2.151908   -1.516390
F        0.235889   -0.038679    2.284924
F        0.047709   -0.073385   -2.288710
H       -0.288049   -2.859599    0.999849
H       -0.129647   -2.806173   -1.194496
H        1.416950   -2.490869    1.207645
H        1.585673   -2.479697   -1.003361
H        0.321364   -2.357076    2.592784
H        0.815640   -2.258877   -2.589337
 13

C        0.215041   -0.766955    1.166970
C        0.308250   -0.746590   -1.166254
C        0.120963   -0.110200    0.000241
C        0.386455   -2.209244    1.522837
C        0.705592   -2.145436   -1.518333
F        0.250182   -0.035585    2.285452
F        0.032134   -0.075915   -2.289586
H       -0.301065   -2.858152    0.985716
H       -0.114013   -2.802130   -1.216181
H        1.400509   -2.493674    1.229494
H        1.596873   -2.473791   -0.988274
H        0.278259   -2.363191    2.592805
H        0.858118   -2.248203   -2.589008
 13

C        0.210150   -0.767243    1.169895
C        0.313346   -0.744775   -1.169147
C        0.123704   -0.119535    0.000243
C        0.364008   -2.211228    1.525520
C        0.727082   -2.138674   -1.520636
F        0.264422   -0.032570    2.285912
F        0.016755   -0.078498   -2.290348
H       -0.314106   -2.855724    0.971849
H       -0.097695   -2.798491   -1.238929
H        1.383543   -2.497095    1.252122
H        1.607667   -2.467036   -0.973537
H        0.234656   -2.368758    2.592698
H        0.900952   -2.236772   -2.588577
 13

C        0.205587   -0.767455    1.172921
C        0.318096   -0.743036   -1.172158
C        0.126426   -0.129156    0.000241
C        0.341607   -2.212879    1.528491
C        0.748390   -2.131639   -1.523305
F        0.278597   -0.029669    2.286283
F        0.001565   -0.081167   -2.290978
H       -0.326945   -2.852509    0.958193
H       -0.080673   -2.795133   -1.262459
H        1.366155   -2.501103    1.276107
H        1.618031   -2.459509   -0.959129
H        0.190374   -2.373676    2.592397
H        0.943928   -2.224606   -2.588035
 13

C        0.201319   -0.767614    1.176023
C        0.322523   -0.741378   -1.175251
C        0.129131   -0.138989    0.000237
C        0.319257   -2.214213    1.531754
C        0.769537   -2.124326   -1.526288
F        0.292684   -0.026908    2.286550
F       -0.013424   -0.083940   -2.291468
H       -0.339627   -2.848629    0.944937
H       -0.063095   -2.791986   -1.287244
H        1.348188   -2.505556    1.300690
H        1.627703   -2.451442   -0.944720
H        0.145658   -2.377894    2.591895
H        0.987390   -2.211558   -2.587265
 13

C        0.197330   -0.767726    1.179175
C        0.326664   -0.739796   -1.178405
C        0.131820   -0.148977    0.000230
C        0.296931   -2.215236    1.535263
C        0.790537   -2.116747   -1.529551
F        0.306697   -0.024303    2.286705
F       -0.028237   -0.086838   -2.291816
H       -0.352045   -2.844120    0.931921
H       -0.044741   -2.789011   -1.312544
H        1.329668   -2.510449    1.326166
H        1.637019   -2.442832   -0.930864
H        0.100406   -2.381401    2.591112
H        1.030893   -2.197702   -2.586256
 13

C        0.193588   -0.767800    1.182370
C        0.330536   -0.738287   -1.181592
C        0.134491   -0.159080    0.000227
C        0.274605   -2.215966    1.538994
C        0.811429   -2.108889   -1.533045
F        0.320652   -0.021865    2.286741
F       -0.042894   -0.089876   -2.292016
H       -0.364436   -2.839039    0.919426
H       -0.025590   -2.786209   -1.338492
H        1.310425   -2.515729    1.351642
H        1.646003   -2.433756   -0.917486
H        0.055025   -2.384154    2.590066
H        1.074456   -2.182967   -2.584954
 13

C        0.190107   -0.767842    1.185570
C        0.334134   -0.736871   -1.184792
C        0.137136   -0.169230    0.000225
C        0.252301   -2.216390    1.542929
C        0.832204   -2.100762   -1.536796
F        0.334541   -0.019608    2.286653
F       -0.057390   -0.093067   -2.292058
H       -0.376812   -2.833519    0.907629
H       -0.005636   -2.783575   -1.365268
H        1.290538   -2.521486    1.377866
H        1.654641   -2.424309   -0.904646
H        0.009537   -2.385960    2.588774
H        1.117938   -2.167302   -2.583384
 13

C        0.186891   -0.767867    1.188750
C        0.337479   -0.735552   -1.187997
C        0.139756   -0.179386    0.000219
C        0.229985   -2.216511    1.547079
C        0.852880   -2.092372   -1.540822
F        0.348346   -0.017547    2.286437
F       -0.071713   -0.096411   -2.291940
H       -0.388999   -2.827647    0.896363
H        0.015209   -2.781027   -1.392163
H        1.269973   -2.527647    1.404998
H        1.663150   -2.414485   -0.892607
H       -0.036323   -2.386734    2.587194
H        1.161079   -2.150733   -2.581608
 13

C        0.183933   -0.767887    1.191902
C        0.340576   -0.734340   -1.191184
C        0.142350   -0.189517    0.000208
C        0.207653   -2.216330    1.551473
C        0.873457   -2.083711   -1.545086
F        0.362070   -0.015685    2.286086
F       -0.085865   -0.099918   -2.291661
H       -0.401074   -2.821486    0.885788
H        0.036909   -2.778574   -1.419640
H        1.248658   -2.534114    1.432490
H        1.671493   -2.404382   -0.881308
H       -0.082330   -2.386439    2.585372
H        1.203919   -2.133169   -2.579594
 13

C        0.181210   -0.767915    1.195021
C        0.343433   -0.733242   -1.194338
C        0.144917   -0.199613    0.000195
C        0.185294   -2.215848    1.556110
C        0.893953   -2.074766   -1.549585
F        0.375717   -0.014024    2.285598
F       -0.099850   -0.103589   -2.291218
H       -0.413298   -2.815067    0.876124
H        0.059516   -2.776182   -1.447679
H        1.226544   -2.540868    1.459828
H        1.679686   -2.394056   -0.870756
H       -0.128199   -2.385047    2.583380
H        1.246454   -2.114529   -2.577334
 13

C        0.178733   -0.767966    1.198089
C        0.346052   -0.732276   -1.197443
C        0.147444   -0.209642    0.000183
C        0.162936   -2.215065    1.561004
C        0.914346   -2.065541   -1.554393
F        0.389266   -0.012567    2.284970
F       -0.113641   -0.107417   -2.290610
H       -0.425514   -2.808508    0.867316
H        0.082938   -2.773721   -1.476242
H        1.203662   -2.547973    1.487931
H        1.687785   -2.383673   -0.861182
H       -0.174001   -2.382464    2.581243
H        1.288517   -2.094727   -2.574935
 13

C        0.176488   -0.768057    1.201108
C        0.348460   -0.731445   -1.200488
C        0.149931   -0.219613    0.000173
C        0.140558   -2.213978    1.566185
C        0.934642   -2.056034   -1.559510
F        0.402707   -0.011312    2.284203
F       -0.127227   -0.111395   -2.289836
H       -0.437728   -2.801850    0.859389
H        0.107176   -2.771133   -1.505259
H        1.179982   -2.555292    1.516348
H        1.695878   -2.373274   -0.852616
H       -0.219719   -2.378665    2.578984
H        1.329976   -2.073792   -2.572435
 13

C        0.174458   -0.768199    1.204076
C        0.350687   -0.730746   -1.203472
C        0.152385   -0.229540    0.000168
C        0.118140   -2.212588    1.571635
C        0.954845   -2.046239   -1.564947
F        0.416050   -0.010257    2.283294
F       -0.140616   -0.115520   -2.288895
H       -0.449876   -2.795148    0.852251
H        0.132180   -2.768329   -1.534168
H        1.155512   -2.562728    1.545193
H        1.704183   -2.362828   -0.845242
H       -0.265375   -2.373667    2.576576
H        1.370542   -2.051845   -2.569943
 13

C        0.172613   -0.768399    1.206998
C        0.352742   -0.730184   -1.206389
C        0.154810   -0.239436    0.000169
C        0.095687   -2.210895    1.577368
C        0.974955   -2.036147   -1.570671
F        0.429299   -0.009393    2.282244
F       -0.153817   -0.119789   -2.287788
H       -0.462367   -2.788412    0.846237
H        0.157997   -2.765351   -1.563483
H        1.130262   -2.570247    1.573559
H        1.712578   -2.352365   -0.838836
H       -0.310508   -2.367447    2.574186
H        1.410391   -2.028833   -2.567384
 13

C        0.170969   -0.768679    1.209851
C        0.354629   -0.729778   -1.209233
C        0.157201   -0.249280    0.000176
C        0.073247   -2.208893    1.583414
C        0.994934   -2.025783   -1.576774
F        0.442407   -0.008724    2.281053
F       -0.166790   -0.124181   -2.286515
H       -0.475092   -2.781813    0.841433
H        0.184598   -2.762181   -1.593126
H        1.104225   -2.577893    1.602664
H        1.721314   -2.341961   -0.833829
H       -0.355288   -2.359799    2.571835
H        1.449271   -2.004680   -2.564934
 13

C        0.169513   -0.769063    1.212636
C        0.356378   -0.729537   -1.212009
C        0.159570   -0.259098    0.000185
C        0.050805   -2.206572    1.589832
C        1.014792   -2.015138   -1.583286
F        0.455357   -0.008244    2.279721
F       -0.179527   -0.128687   -2.285076
H       -0.488065   -2.775397    0.837877
H        0.211911   -2.758760   -1.622691
H        1.077431   -2.585508    1.632075
H        1.730519   -2.331527   -0.830236
H       -0.399708   -2.350679    2.569576
H        1.487021   -1.979418   -2.562712
 13

C        0.168237   -0.769573    1.215354
C        0.357984   -0.729490   -1.214715
C        0.161919   -0.268901    0.000196
C        0.028401   -2.203929    1.596700
C        1.034500   -2.004213   -1.590243
F        0.468111   -0.007942    2.278245
F       -0.192003   -0.133285   -2.283477
H       -0.501507   -2.769215    0.835833
H        0.239946   -2.755065   -1.652937
H        1.049959   -2.593055    1.661481
H        1.739990   -2.321201   -0.827912
H       -0.443409   -2.340026    2.567635
H        1.523788   -1.952910   -2.560690
 13

C        0.167129   -0.770224    1.218012
C        0.359467   -0.729645   -1.217367
C        0.164252   -0.278735    0.000206
C        0.006042   -2.200960    1.604006
C        1.054057   -1.993004   -1.597655
F        0.480655   -0.007804    2.276627
F       -0.204210   -0.137954   -2.281723
H       -0.515375   -2.763188    0.835106
H        0.268562   -2.750956   -1.683525
H        1.021831   -2.600505    1.690929
H        1.749638   -2.311007   -0.826742
H       -0.486294   -2.327920    2.566060
H        1.559595   -1.925242   -2.558851
 13

C        0.166179   -0.771023    1.220625
C        0.360874   -0.729986   -1.219981
C        0.166585   -0.288658    0.000215
C       -0.016289   -2.197658    1.611703
C        1.073459   -1.981510   -1.605487
F        0.492996   -0.007813    2.274869
F       -0.216165   -0.142685   -2.279819
H       -0.529341   -2.757276    0.835324
H        0.297556   -2.746351   -1.713674
H        0.993055   -2.607729    1.720722
H        1.759714   -2.300792   -0.826830
H       -0.528644   -2.314506    2.564669
H        1.594108   -1.896726   -2.557335
 13

C        0.165374   -0.771979    1.223199
C        0.362207   -0.730526   -1.222556
C        0.168926   -0.298686    0.000224
C       -0.038552   -2.194032    1.619829
C        1.092656   -1.969750   -1.613725
F        0.505112   -0.007949    2.272975
F       -0.227851   -0.147457   -2.277770
H       -0.543638   -2.751563    0.836805
H        0.327056   -2.741329   -1.744211
H        0.963728   -2.614681    1.750584
H        1.770167   -2.290640   -0.828149
H       -0.570234   -2.299792    2.563577
H        1.627388   -1.867312   -2.556104
 13

C        0.164688   -0.773106    1.225740
C        0.363474   -0.731285   -1.225096
C        0.171281   -0.308851    0.000232
C       -0.060716   -2.190092    1.628418
C        1.111642   -1.957732   -1.622429
F        0.516969   -0.008199    2.270951
F       -0.239241   -0.152238   -2.275581
H       -0.558455   -2.746101    0.839696
H        0.356988   -2.735824   -1.775086
H        0.933900   -2.621334    1.780487
H        1.781051   -2.280622   -0.830811
H       -0.610879   -2.283767    2.562917
H        1.659455   -1.836940   -2.555188
 13

C        0.164107   -0.774421    1.228254
C        0.364706   -0.732264   -1.227611
C        0.173659   -0.319197    0.000241
C       -0.082773   -2.185837    1.637505
C        1.130409   -1.945464   -1.631648
F        0.528542   -0.008545    2.268799
F       -0.250317   -0.157007   -2.273252
H       -0.573735   -2.740922    0.843956
H        0.387188   -2.729834   -1.805768
H        0.903589   -2.627617    1.810592
H        1.792675   -2.270619   -0.835037
H       -0.650638   -2.266411    2.562703
H        1.690005   -1.805733   -2.554820
 13

C        0.163605   -0.775938    1.230753
C        0.365913   -0.733475   -1.230100
C        0.176062   -0.329764    0.000252
C       -0.104699   -2.181275    1.647119
C        1.148941   -1.932962   -1.641392
F        0.539802   -0.008968    2.266520
F       -0.261058   -0.161732   -2.270786
H       -0.589608   -2.735991    0.849661
H        0.417661   -2.723347   -1.836635
H        0.872932   -2.633506    1.840557
H        1.804931   -2.260658   -0.840699
H       -0.689280   -2.247763    2.563080
H        1.719087   -1.773669   -2.554996
 13

C        0.163167   -0.777665    1.233250
C        0.367116   -0.734916   -1.232578
C        0.178498   -0.340604    0.000268
C       -0.126475   -2.176408    1.657227
C        1.167228   -1.920234   -1.651652
F        0.550742   -0.009448    2.264114
F       -0.271464   -0.166390   -2.268182
H       -0.605944   -2.731206    0.856596
H        0.448238   -2.716302   -1.867530
H        0.841990   -2.638957    1.870476
H        1.817661   -2.250724   -0.847634
H       -0.726801   -2.227940    2.564020
H        1.746755   -1.740846   -2.555688
 13

C        0.162799   -0.779616    1.235747
C        0.368333   -0.736584   -1.235051
C        0.180973   -0.351747    0.000285
C       -0.148065   -2.171238    1.667814
C        1.185232   -1.907299   -1.662416
F        0.561345   -0.009966    2.261581
F       -0.281530   -0.170953   -2.265440
H       -0.622533   -2.726635    0.864678
H        0.478786   -2.708667   -1.898402
H        0.810765   -2.643876    1.900756
H        1.830872   -2.240812   -0.855848
H       -0.763385   -2.206983    2.565381
H        1.772928   -1.707418   -2.556938
 13

C        0.162475   -0.781796    1.238246
C        0.369586   -0.738472   -1.237526
C        0.183499   -0.363229    0.000304
C       -0.169466   -2.165768    1.678873
C        1.202940   -1.894163   -1.673655
F        0.571605   -0.010508    2.258914
F       -0.291256   -0.175399   -2.262557
H       -0.639429   -2.722306    0.873928
H        0.509259   -2.700423   -1.929293
H        0.779378   -2.648172    1.931136
H        1.844534   -2.230930   -0.865260
H       -0.798958   -2.185003    2.567189
H        1.797657   -1.673495   -2.558710
 13

C        0.162164   -0.784201    1.240755
C        0.370896   -0.740569   -1.240008
C        0.186085   -0.375085    0.000323
C       -0.190672   -2.160005    1.690384
C        1.220346   -1.880828   -1.685345
F        0.581519   -0.011060    2.256107
F       -0.300650   -0.179712   -2.259529
H       -0.656602   -2.718179    0.884260
H        0.539568   -2.691566   -1.960123
H        0.747923   -2.651775    1.961533
H        1.858641   -2.221041   -0.875819
H       -0.833456   -2.162139    2.569450
H        1.820949   -1.639184   -2.561000
 13

C        0.161852   -0.786829    1.243272
C        0.372272   -0.742878   -1.242496
C        0.188734   -0.387328    0.000341
C       -0.211640   -2.153965    1.702331
C        1.237423   -1.867315   -1.697470
F        0.591072   -0.011605    2.253156
F       -0.309705   -0.183870   -2.256349
H       -0.673988   -2.714257    0.895647
H        0.569682   -2.682065   -1.991107
H        0.716449   -2.654646    1.992079
H        1.873087   -2.211200   -0.887464
H       -0.866871   -2.138451    2.572131
H        1.842884   -1.604485   -2.563736
 13

C        0.161525   -0.789679    1.245795
C        0.373718   -0.745400   -1.244987
C        0.191445   -0.399976    0.000360
C       -0.232348   -2.147658    1.714702
C        1.254159   -1.853633   -1.710021
F        0.600252   -0.012128    2.250056
F       -0.318416   -0.187856   -2.253015
H       -0.691626   -2.710522    0.908084
H        0.599529   -2.671892   -2.022243
H        0.685041   -2.656773    2.022659
H        1.887824   -2.201440   -0.900154
H       -0.899168   -2.113993    2.575232
H        1.863541   -1.569388   -2.566838
 13

C        0.161177   -0.792754    1.248322
C        0.375247   -0.748132   -1.247476
C        0.194220   -0.413047    0.000379
C       -0.252780   -2.141091    1.727473
C        1.270543   -1.839792   -1.722977
F        0.609047   -0.012613    2.246798
F       -0.326779   -0.191655   -2.249519
H       -0.709494   -2.706939    0.921511
H        0.629020   -2.661032   -2.053482
H        0.653731   -2.658170    2.053274
H        1.902818   -2.191766   -0.913846
H       -0.930355   -2.088807    2.578718
H        1.882947   -1.533951   -2.570264
 13

C        0.160809   -0.796055    1.250848
C        0.376869   -0.751064   -1.249962
C        0.197064   -0.426552    0.000398
C       -0.272922   -2.134270    1.740617
C        1.286558   -1.825806   -1.736308
F        0.617450   -0.013043    2.243374
F       -0.334789   -0.195250   -2.245855
H       -0.727489   -2.703503    0.935848
H        0.658070   -2.649462   -2.084838
H        0.622524   -2.658816    2.084046
H        1.917967   -2.182198   -0.928454
H       -0.960510   -2.062920    2.582494
H        1.901145   -1.498281   -2.573969
 13

C        0.160418   -0.799588    1.253369
C        0.378596   -0.754182   -1.252446
C        0.199985   -0.440505    0.000418
C       -0.292765   -2.127195    1.754110
C        1.302188   -1.811695   -1.749985
F        0.625452   -0.013406    2.239775
F       -0.342446   -0.198625   -2.242018
H       -0.745485   -2.700243    0.951031
H        0.686597   -2.637181   -2.116269
H        0.591437   -2.658640    2.115100
H        1.933225   -2.172734   -0.943925
H       -0.989729   -2.036376    2.586456
H        1.918146   -1.462505   -2.577943
 13

C        0.159986   -0.803349    1.255881
C        0.380443   -0.757476   -1.254924
C        0.202994   -0.454926    0.000438
C       -0.312310   -2.119862    1.767934
C        1.317424   -1.797471   -1.763983
F        0.633049   -0.013689    2.235989
F       -0.349750   -0.201764   -2.237996
H       -0.763460   -2.697156    0.967034
H        0.714546   -2.624219   -2.147693
H        0.560542   -2.657581    2.146361
H        1.948613   -2.163337   -0.960238
H       -1.018003   -2.009280    2.590585
H        1.933929   -1.426719   -2.582205
 13

C        0.159487   -0.807329    1.258385
C        0.382422   -0.760941   -1.257392
C        0.206096   -0.469834    0.000460
C       -0.331546   -2.112275    1.782065
C        1.332259   -1.783148   -1.778284
F        0.640237   -0.013879    2.232002
F       -0.356702   -0.204653   -2.233772
H       -0.781469   -2.694199    0.983847
H        0.741885   -2.610623   -2.179050
H        0.529934   -2.655628    2.177675
H        1.964169   -2.153953   -0.977391
H       -1.045244   -1.981742    2.594931
H        1.948467   -1.390966   -2.586774
 13

C        0.158904   -0.811517    1.260874
C        0.384537   -0.764579   -1.259839
C        0.209292   -0.485239    0.000484
C       -0.350453   -2.104448    1.796477
C        1.346687   -1.768735   -1.792871
F        0.647008   -0.013963    2.227802
F       -0.363303   -0.207280   -2.229330
H       -0.799564   -2.691329    1.001456
H        0.768592   -2.596421   -2.210335
H        0.499698   -2.652803    2.208921
H        1.979892   -2.144554   -0.995363
H       -1.071371   -1.953827    2.599531
H        1.961772   -1.355246   -2.591626
 13

C        0.158233   -0.815908    1.263336
C        0.386790   -0.768387   -1.262257
C        0.212580   -0.501141    0.000510
C       -0.369008   -2.096395    1.811138
C        1.360701   -1.754240   -1.807715
F        0.653354   -0.013929    2.223373
F       -0.369556   -0.209636   -2.224651
H       -0.817748   -2.688517    1.019815
H        0.794642   -2.581609   -2.241587
H        0.469894   -2.649130    2.240048
H        1.995715   -2.135165   -1.014091
H       -1.096364   -1.925569    2.604375
H        1.973917   -1.319558   -2.596677
 13

C        0.157479   -0.820496    1.265759
C        0.389180   -0.772360   -1.264635
C        0.215958   -0.517535    0.000536
C       -0.387196   -2.088134    1.826010
C        1.374297   -1.739675   -1.822776
F        0.659268   -0.013766    2.218702
F       -0.375464   -0.211711   -2.219718
H       -0.835932   -2.685771    1.038852
H        0.819994   -2.566145   -2.272879
H        0.440537   -2.644607    2.271116
H        2.011521   -2.125858   -1.033486
H       -1.120293   -1.896992    2.609359
H        1.985015   -1.283903   -2.601800
 13

C        0.156649   -0.825280    1.268130
C        0.391712   -0.776484   -1.266964
C        0.219423   -0.534410    0.000563
C       -0.405007   -2.079677    1.841056
C        1.387465   -1.725056   -1.838014
F        0.664746   -0.013463    2.213774
F       -0.381029   -0.213499   -2.214519
H       -0.853959   -2.683141    1.058486
H        0.844583   -2.549975   -2.304263
H        0.411610   -2.639184    2.302267
H        2.027193   -2.116729   -1.053475
H       -1.143299   -1.868145    2.614315
H        1.995173   -1.248320   -2.606875
 13

C        0.155737   -0.830252    1.270440
C        0.394398   -0.780736   -1.269235
C        0.222977   -0.551759    0.000590
C       -0.422444   -2.071031    1.856244
C        1.400200   -1.710391   -1.853391
F        0.669788   -0.013013    2.208571
F       -0.386255   -0.214992   -2.209035
H       -0.871674   -2.680690    1.078650
H        0.868325   -2.533074   -2.335697
H        0.383110   -2.632783    2.333596
H        2.042670   -2.107827   -1.074010
H       -1.165523   -1.839116    2.619101
H        2.004466   -1.212933   -2.611866
 13

C        0.154723   -0.835402    1.272682
C        0.397251   -0.785089   -1.271437
C        0.226618   -0.569576    0.000619
C       -0.439510   -2.062197    1.871543
C        1.412496   -1.695687   -1.868877
F        0.674394   -0.012404    2.203072
F       -0.391148   -0.216176   -2.203243
H       -0.889002   -2.678442    1.099305
H        0.891155   -2.515469   -2.367083
H        0.355077   -2.625351    2.365078
H        2.057939   -2.099141   -1.095061
H       -1.187023   -1.810005    2.623660
H        2.012930   -1.177864   -2.616788
 13

C        0.153587   -0.840712    1.274850
C        0.400273   -0.789524   -1.273559
C        0.230342   -0.587862    0.000652
C       -0.456194   -2.053181    1.886924
C        1.424346   -1.680952   -1.884444
F        0.678565   -0.011624    2.197253
F       -0.395712   -0.217029   -2.197117
H       -0.905939   -2.676382    1.120424
H        0.913045   -2.497195   -2.398366
H        0.327587   -2.616885    2.396598
H        2.072986   -2.090650   -1.116596
H       -1.207774   -1.780903    2.628001
H        2.020594   -1.143155   -2.621622
 13

C        0.152318   -0.846177    1.276937
C        0.403454   -0.794036   -1.275588
C        0.234140   -0.606625    0.000689
C       -0.472474   -2.043998    1.902355
C        1.435738   -1.666203   -1.900061
F        0.682294   -0.010657    2.191091
F       -0.399950   -0.217527   -2.190633
H       -0.922504   -2.674481    1.141986
H        0.933987   -2.478255   -2.429572
H        0.300721   -2.607421    2.428030
H        2.087748   -2.082393   -1.138570
H       -1.227723   -1.751874    2.632147
H        2.027522   -1.108786   -2.626266
 13

C        0.150915   -0.851785    1.278929
C        0.406774   -0.798619   -1.277506
C        0.237997   -0.625839    0.000732
C       -0.488320   -2.034667    1.917804
C        1.446662   -1.651449   -1.915694
F        0.685573   -0.009491    2.184565
F       -0.403858   -0.217645   -2.183768
H       -0.938678   -2.672728    1.163956
H        0.953975   -2.458576   -2.460812
H        0.274538   -2.596992    2.459307
H        2.102112   -2.074479   -1.160936
H       -1.246858   -1.722966    2.636075
H        2.033830   -1.074694   -2.630541
 13

C        0.149383   -0.857521    1.280814
C        0.410216   -0.803259   -1.279296
C        0.241893   -0.645461    0.000782
C       -0.503710   -2.025207    1.933234
C        1.457107   -1.636685   -1.931303
F        0.688395   -0.008112    2.177654
F       -0.407439   -0.217360   -2.176504
H       -0.954378   -2.671145    1.186286
H        0.972985   -2.438064   -2.492162
H        0.249057   -2.585594    2.490440
H        2.115962   -2.067014   -1.183644
H       -1.265234   -1.694235    2.639701
H        2.039637   -1.040858   -2.634289
 13

C        0.147731   -0.863370    1.282579
C        0.413767   -0.807931   -1.280947
C        0.245826   -0.665472    0.000837
C       -0.518630   -2.015634    1.948602
C        1.467059   -1.621920   -1.946839
F        0.690754   -0.006508    2.170343
F       -0.410695   -0.216646   -2.168822
H       -0.969485   -2.669782    1.208916
H        0.990967   -2.416707   -2.523548
H        0.224270   -2.573191    2.521480
H        2.129247   -2.060028   -1.206647
H       -1.282954   -1.665723    2.642890
H        2.044992   -1.007346   -2.637461
 13

C        0.145963   -0.869308    1.284207
C        0.417420   -0.812606   -1.282443
C        0.249794   -0.685824    0.000899
C       -0.533086   -2.005955    1.963866
C        1.476508   -1.607159   -1.962259
F        0.692642   -0.004666    2.162618
F       -0.413631   -0.215482   -2.160702
H       -0.983917   -2.668675    1.231803
H        1.007864   -2.394572   -2.554802
H        0.200164   -2.559741    2.552446
H        2.141998   -2.053445   -1.229921
H       -1.300107   -1.637469    2.645542
H        2.049845   -0.974245   -2.640122
 13

C        0.144062   -0.875287    1.285688
C        0.421167   -0.817244   -1.283772
C        0.253797   -0.706443    0.000970
C       -0.547090   -1.996158    1.978983
C        1.485435   -1.592407   -1.977528
F        0.694055   -0.002563    2.154471
F       -0.416259   -0.213844   -2.152124
H       -0.997677   -2.667795    1.254905
H        1.023622   -2.371735   -2.585761
H        0.176767   -2.545231    2.583237
H        2.154252   -2.047169   -1.253447
H       -1.316707   -1.609551    2.647662
H        2.054133   -0.941634   -2.642350
 13

C        0.142008   -0.881237    1.287012
C        0.424993   -0.821800   -1.284919
C        0.257837   -0.727260    0.001053
C       -0.560639   -1.986229    1.993898
C        1.493805   -1.577677   -1.992605
F        0.694973   -0.000153    2.145898
F       -0.418591   -0.211691   -2.143065
H       -1.010771   -2.667082    1.278159
H        1.038165   -2.348230   -2.616334
H        0.154141   -2.529670    2.613708
H        2.165957   -2.041186   -1.277178
H       -1.332745   -1.582063    2.649275
H        2.057872   -0.909594   -2.644152
 13

C        0.139788   -0.887067    1.288168
C        0.428867   -0.826196   -1.285869
C        0.261898   -0.748141    0.001155
C       -0.573711   -1.976149    2.008542
C        1.501568   -1.562974   -2.007435
F        0.695361    0.002636    2.136910
F       -0.420646   -0.208957   -2.133513
H       -1.023102   -2.666516    1.301471
H        1.051399   -2.324034   -2.646477
H        0.132337   -2.513013    2.643777
H        2.176968   -2.035562   -1.301031
H       -1.348279   -1.555068    2.650299
H        2.061154   -0.878170   -2.645422
 13

C        0.137387   -0.892637    1.289146
C        0.432719   -0.830281   -1.286600
C        0.265918   -0.768843    0.001282
C       -0.586262   -1.965893    2.022813
C        1.508641   -1.548274   -2.021919
F        0.695162    0.005908    2.127551
F       -0.422454   -0.205509   -2.123483
H       -1.034525   -2.666063    1.324693
H        1.063200   -2.299105   -2.676085
H        0.111439   -2.495221    2.673306
H        2.187082   -2.030333   -1.324860
H       -1.363360   -1.528651    2.650625
H        2.064057   -0.847404   -2.646023
 13

C        0.134779   -0.897706    1.289943
C        0.436424   -0.833759   -1.287089
C        0.269768   -0.788921    0.001445
C       -0.598205   -1.955438    2.036545
C        1.514880   -1.533523   -2.035877
F        0.694297    0.009807    2.117941
F       -0.424066   -0.201118   -2.113052
H       -1.044972   -2.665563    1.347557
H        1.073368   -2.273513   -2.704791
H        0.091639   -2.476404    2.701895
H        2.196080   -2.025365   -1.348383
H       -1.377883   -1.502981    2.650281
H        2.066551   -0.817440   -2.645937
 13

C        0.131926   -0.901811    1.290560
C        0.439739   -0.836102   -1.287313
C        0.273189   -0.807459    0.001650
C       -0.609353   -1.944781    2.049387
C        1.520013   -1.518691   -2.048939
F        0.692690    0.014534    2.108380
F       -0.425581   -0.195474   -2.102487
H       -1.054409   -2.664643    1.369445
H        1.081556   -2.247652   -2.731729
H        0.073349   -2.456960    2.728674
H        2.203664   -2.020276   -1.370967
H       -1.391519   -1.478440    2.649446
H        2.068421   -0.788684   -2.645322
 13

C        0.128803   -0.904036    1.291007
C        0.442174   -0.836427   -1.287265
C        0.275674   -0.822467    0.001901
C       -0.619220   -1.934090    2.060499
C        1.523555   -1.504002   -2.060248
F        0.690295    0.020337    2.099635
F       -0.427207   -0.188335   -2.092561
H       -1.062594   -2.662667    1.388804
H        1.087210   -2.222708   -2.755042
H        0.057530   -2.437922    2.751757
H        2.209281   -2.014459   -1.391061
H       -1.403560   -1.456104    2.648418
H        2.069277   -0.762209   -2.644416
 13

C        0.125589   -0.903156    1.291331
C        0.443042   -0.833766   -1.286988
C        0.276552   -0.830805    0.002198
C       -0.626795   -1.924091    2.068411
C        1.524921   -1.490480   -2.068258
F        0.687251    0.027231    2.093188
F       -0.429173   -0.179970   -2.084832
H       -1.068763   -2.659042    1.402804
H        1.089741   -2.201421   -2.771591
H        0.045965   -2.421490    2.768039
H        2.212118   -2.007532   -1.405719
H       -1.412747   -1.438246    2.647590
H        2.068793   -0.740441   -2.643473
 13

C        0.122591   -0.899413    1.291643
C        0.442351   -0.828529   -1.286601
C        0.275855   -0.832111    0.002543
C       -0.631844   -1.915531    2.072853
C        1.524390   -1.479058   -2.072629
F        0.684076    0.034457    2.089724
F       -0.431405   -0.171251   -2.080028
H       -1.072843   -2.654083    1.410636
H        1.089723   -2.185468   -2.780743
H        0.038924   -2.409149    2.776971
H        2.212412   -1.999922   -1.413984
H       -1.418782   -1.425704    2.647256
H        2.067245   -0.724446   -2.642732
 13

C        0.119815   -0.894201    1.292017
C        0.440684   -0.821845   -1.286152
C        0.274187   -0.829080    0.002954
C       -0.635423   -1.908242    2.075057
C        1.522716   -1.469188   -2.074738
F        0.681134    0.041282    2.088405
F       -0.433807   -0.162449   -2.077113
H       -1.075880   -2.648464    1.414357
H        1.088222   -2.173192   -2.785317
H        0.034515   -2.400074    2.781179
H        2.211141   -1.992109   -1.418160
H       -1.422871   -1.416743    2.647311
H        2.065086   -0.712246   -2.642183
 13

C        0.117130   -0.888304    1.292396
C        0.438479   -0.814582   -1.285722
C        0.272007   -0.823956    0.003361
C       -0.638373   -1.901581    2.076135
C        1.520459   -1.460149   -2.075793
F        0.678309    0.047870    2.088114
F       -0.436425   -0.153940   -2.075266
H       -1.078553   -2.642479    1.416013
H        1.085997   -2.162772   -2.787747
H        0.031252   -2.392678    2.783055
H        2.209100   -1.984274   -1.420405
H       -1.426065   -1.409470    2.647525
H        2.062578   -0.701921   -2.641752
 13

C        0.114417   -0.881748    1.292650
C        0.436019   -0.807322   -1.285445
C        0.269532   -0.817689    0.003628
C       -0.640922   -1.894916    2.076679
C        1.518252   -1.451582   -2.076204
F        0.675173    0.054965    2.088059
F       -0.439354   -0.146582   -2.074412
H       -1.080753   -2.636229    1.416789
H        1.084078   -2.153625   -2.788902
H        0.028676   -2.385508    2.783973
H        2.207157   -1.976095   -1.421406
H       -1.428881   -1.402753    2.647658
H        2.060001   -0.692487   -2.641357
 13

C        0.111730   -0.875026    1.292923
C        0.433569   -0.800104   -1.285148
C        0.267097   -0.811246    0.003919
C       -0.643226   -1.888301    2.077164
C        1.516092   -1.443268   -2.076384
F        0.671838    0.062318    2.088067
F       -0.442273   -0.139355   -2.073592
H       -1.082556   -2.630058    1.417439
H        1.082263   -2.145103   -2.789494
H        0.026472   -2.378317    2.784760
H        2.205323   -1.967810   -1.421952
H       -1.431546   -1.396323    2.647805
H        2.057382   -0.683509   -2.641081
 13

C        0.109126   -0.868351    1.293277
C        0.431124   -0.792765   -1.284766
C        0.264700   -0.804630    0.004299
C       -0.645469   -1.881807    2.077608
C        1.513829   -1.435015   -2.076480
F        0.668649    0.069468    2.088299
F       -0.445095   -0.131837   -2.072671
H       -1.084297   -2.623937    1.417969
H        1.080238   -2.136671   -2.789910
H        0.024331   -2.371323    2.785453
H        2.203361   -1.959597   -1.422397
H       -1.434147   -1.390072    2.647966
H        2.054714   -0.674708   -2.640827
 13

C        0.106577   -0.861832    1.293662
C        0.428650   -0.785273   -1.284354
C        0.262287   -0.797992    0.004707
C       -0.647762   -1.875481    2.077965
C        1.511463   -1.426652   -2.076612
F        0.665705    0.076229    2.088712
F       -0.447868   -0.123988   -2.071679
H       -1.086209   -2.617836    1.418326
H        1.078032   -2.128022   -2.790419
H        0.022102   -2.364679    2.785967
H        2.201244   -1.951403   -1.422926
H       -1.436713   -1.383964    2.648133
H        2.052018   -0.665804   -2.640543
 13

C        0.104073   -0.855316    1.294034
C        0.426117   -0.777642   -1.283958
C        0.259788   -0.790992    0.005102
C       -0.650048   -1.869325    2.078065
C        1.509114   -1.418209   -2.076610
F        0.662924    0.082696    2.089358
F       -0.450679   -0.116235   -2.070910
H       -1.088190   -2.611700    1.418247
H        1.075897   -2.119343   -2.790777
H        0.019873   -2.358429    2.786076
H        2.199106   -1.943068   -1.423235
H       -1.439222   -1.378119    2.648194
H        2.049371   -0.656853   -2.640143
 13

C        0.101599   -0.849136    1.294497
C        0.423657   -0.769889   -1.283454
C        0.257427   -0.784415    0.005603
C       -0.652467   -1.863382    2.078237
C        1.506646   -1.409566   -2.076817
F        0.660252    0.088815    2.090056
F       -0.453343   -0.107768   -2.069633
H       -1.090404   -2.605700    1.418220
H        1.073478   -2.110207   -2.791497
H        0.017422   -2.352515    2.786258
H        2.196828   -1.934824   -1.423962
H       -1.441796   -1.372376    2.648325
H        2.046667   -0.647626   -2.639786
 13

C        0.099148   -0.843230    1.295057
C        0.421186   -0.762051   -1.282843
C        0.255122   -0.778112    0.006210
C       -0.654961   -1.857626    2.078526
C        1.503908   -1.400880   -2.077234
F        0.657687    0.094680    2.090763
F       -0.455926   -0.098675   -2.067884
H       -1.092788   -2.599832    1.418309
H        1.070523   -2.100709   -2.792578
H        0.014859   -2.346876    2.786531
H        2.194212   -1.926916   -1.425132
H       -1.444376   -1.366739    2.648598
H        2.043831   -0.638339   -2.639481
 13

C        0.096648   -0.837030    1.295522
C        0.418670   -0.754287   -1.282324
C        0.252653   -0.771386    0.006714
C       -0.657272   -1.851774    2.078711
C        1.501367   -1.392238   -2.077434
F        0.654869    0.100956    2.091373
F       -0.458671   -0.090364   -2.066661
H       -1.094875   -2.593920    1.418278
H        1.067956   -2.091454   -2.793361
H        0.012595   -2.341043    2.786657
H        2.191809   -1.918803   -1.425907
H       -1.446848   -1.361180    2.648815
H        2.041124   -0.629110   -2.639044
 13

C        0.094102   -0.830531    1.295864
C        0.416091   -0.746641   -1.281943
C        0.250056   -0.764377    0.007079
C       -0.659371   -1.845772    2.078826
C        1.499028   -1.383688   -2.077434
F        0.651834    0.107642    2.091850
F       -0.461582   -0.082702   -2.065922
H       -1.096600   -2.587981    1.418215
H        1.065863   -2.082637   -2.793769
H        0.010682   -2.334878    2.786706
H        2.189668   -1.910385   -1.426224
H       -1.449204   -1.355638    2.648971
H        2.038487   -0.620014   -2.638587
 13

C        0.091478   -0.823962    1.296095
C        0.413591   -0.739106   -1.281662
C        0.247478   -0.757548    0.007333
C       -0.661413   -1.839705    2.078946
C        1.496880   -1.375116   -2.077476
F        0.648540    0.114607    2.092091
F       -0.464445   -0.075153   -2.065278
H       -1.098130   -2.582133    1.418243
H        1.064112   -2.073919   -2.794193
H        0.008893   -2.328450    2.786836
H        2.187775   -1.901791   -1.426520
H       -1.451593   -1.350086    2.649055
H        2.035940   -0.610839   -2.638193
 13

C        0.088728   -0.817395    1.296179
C        0.411119   -0.731777   -1.281537
C        0.244952   -0.751143    0.007437
C       -0.663575   -1.833453    2.079156
C        1.494855   -1.366475   -2.077749
F        0.644927    0.121887    2.091957
F       -0.467399   -0.067848   -2.064695
H       -1.099680   -2.576318    1.418539
H        1.062609   -2.065139   -2.794917
H        0.006948   -2.321598    2.787255
H        2.186103   -1.893068   -1.427102
H       -1.454176   -1.344225    2.649016
H        2.033374   -0.601442   -2.637954
 13

C        0.085867   -0.811067    1.296154
C        0.408781   -0.724722   -1.281504
C        0.242619   -0.745645    0.007440
C       -0.665850   -1.827095    2.079676
C        1.492958   -1.357591   -2.078517
F        0.640897    0.129520    2.091252
F       -0.470441   -0.060569   -2.063747
H       -1.101166   -2.570781    1.419459
H        1.061277   -2.055932   -2.796338
H        0.004808   -2.314216    2.788351
H        2.184745   -1.884218   -1.428469
H       -1.457011   -1.338025    2.648896
H        2.030712   -0.591487   -2.637991
 13

C        0.082976   -0.804760    1.296062
C        0.406454   -0.717821   -1.281531
C        0.240297   -0.740344    0.007379
C       -0.668052   -1.820668    2.080345
C        1.491199   -1.348515   -2.079441
F        0.636635    0.137422    2.090288
F       -0.473679   -0.053704   -2.062834
H       -1.102386   -2.565442    1.420707
H        1.060218   -2.046542   -2.797986
H        0.002738   -2.306439    2.789819
H        2.183684   -1.875091   -1.430091
H       -1.459918   -1.331713    2.648687
H        2.027978   -0.581141   -2.638111
 13

C        0.079952   -0.798352    1.295816
C        0.404231   -0.711259   -1.281710
C        0.238001   -0.735375    0.007159
C       -0.670180   -1.814053    2.081159
C        1.489921   -1.339171   -2.080455
F        0.631839    0.145886    2.088913
F       -0.477129   -0.047754   -2.062216
H       -1.103220   -2.560309    1.422342
H        1.060058   -2.037059   -2.799802
H        0.000772   -2.297988    2.791733
H        2.183348   -1.865358   -1.431796
H       -1.462978   -1.325208    2.648302
H        2.025340   -0.570197   -2.638234
 13

C        0.076827   -0.791747    1.295518
C        0.402020   -0.704886   -1.281932
C        0.235586   -0.730047    0.006892
C       -0.672197   -1.807444    2.081863
C        1.489095   -1.329756   -2.081117
F        0.626639    0.154613    2.087612
F       -0.480757   -0.042745   -2.062061
H       -1.103588   -2.555381    1.423869
H        1.060821   -2.027916   -2.801144
H       -0.001042   -2.289238    2.793694
H        2.183613   -1.855013   -1.432870
H       -1.466186   -1.318919    2.647623
H        2.022874   -0.559082   -2.638128
 13

C        0.073617   -0.785095    1.295215
C        0.399758   -0.698593   -1.282146
C        0.232981   -0.724327    0.006625
C       -0.674122   -1.801087    2.082341
C        1.488557   -1.320403   -2.081321
F        0.621159    0.163292    2.086543
F       -0.484455   -0.038318   -2.062300
H       -1.103635   -2.550702    1.425029
H        1.062235   -2.019238   -2.801847
H       -0.002708   -2.280680    2.795406
H        2.184192   -1.844261   -1.433140
H       -1.469463   -1.313162    2.646728
H        2.020569   -0.548083   -2.637747
 13

C       -0.240573    0.757053   -1.153516
C       -0.240661    0.757026    1.153512
C       -0.045418    0.075129   -0.000002
C       -0.543575    2.177426   -1.514576
C       -0.543839    2.177370    1.514556
F       -0.178374    0.040700   -2.278782
F       -0.178190    0.040725    2.278801
H       -1.518895    2.460877   -1.115478
H       -1.519069    2.460892    1.115297
H        0.192774    2.847725   -1.073308
H        0.192629    2.847655    1.073451
H       -0.551277    2.306182   -2.592881
H       -0.551714    2.306085    2.592865
 13

C       -0.248739    0.757711   -1.154012
C       -0.249243    0.757570    1.153990
C       -0.071174    0.071528   -0.000007
C       -0.544139    2.180017   -1.513901
C       -0.545644    2.179703    1.513816
F       -0.165113    0.046847   -2.281270
F       -0.164071    0.047005    2.281353
H       -1.513570    2.472333   -1.107768
H       -1.514534    2.472426    1.106742
H        0.201421    2.844143   -1.078046
H        0.200613    2.843739    1.078920
H       -0.557043    2.308849   -2.592113
H       -0.559560    2.308304    2.592047
 13

C       -0.253856    0.759538   -1.154273
C       -0.258420    0.758374    1.154129
C       -0.092902    0.069362   -0.000047
C       -0.539443    2.184011   -1.513524
C       -0.553036    2.181228    1.512978
F       -0.157530    0.052129   -2.282486
F       -0.148148    0.053670    2.283018
H       -1.506147    2.482043   -1.105566
H       -1.514662    2.482929    1.096363
H        0.210905    2.843509   -1.078608
H        0.203677    2.839796    1.086891
H       -0.552518    2.313537   -2.591624
H       -0.575457    2.308690    2.591202
 13

C       -0.250398    0.761882   -1.154576
C       -0.267893    0.757788    1.154234
C       -0.102179    0.069621   -0.000114
C       -0.520871    2.189284   -1.513712
C       -0.573030    2.178761    1.512384
F       -0.165717    0.052570   -2.282508
F       -0.129777    0.058896    2.283795
H       -1.492936    2.485193   -1.116192
H       -1.525033    2.488453    1.080993
H        0.223422    2.848187   -1.068220
H        0.195746    2.833776    1.101187
H       -0.522095    2.321501   -2.591635
H       -0.610803    2.303268    2.590599
 13

C       -0.244318    0.763460   -1.155620
C       -0.276086    0.756258    1.155187
C       -0.106389    0.072994   -0.000150
C       -0.499100    2.193761   -1.514281
C       -0.595186    2.174463    1.512340
F       -0.178768    0.050586   -2.282803
F       -0.112634    0.062513    2.284653
H       -1.478541    2.485687   -1.130955
H       -1.537338    2.490255    1.065275
H        0.236114    2.853020   -1.055302
H        0.184561    2.827290    1.117367
H       -0.485149    2.329218   -2.591770
H       -0.650009    2.295885    2.590208
 13

C       -0.237914    0.764602   -1.157235
C       -0.283606    0.754376    1.156712
C       -0.109638    0.078387   -0.000182
C       -0.476613    2.197702   -1.515302
C       -0.617679    2.169416    1.512735
F       -0.192867    0.047898   -2.283241
F       -0.095894    0.065549    2.285668
H       -1.463647    2.486171   -1.148052
H       -1.549689    2.490104    1.049322
H        0.249031    2.856735   -1.041935
H        0.172281    2.821173    1.135472
H       -0.445921    2.336569   -2.592062
H       -0.690910    2.287405    2.589934
 13

C       -0.231702    0.765446   -1.159268
C       -0.290517    0.752394    1.158666
C       -0.112579    0.085135   -0.000210
C       -0.454033    2.201180   -1.516700
C       -0.639982    2.163922    1.513569
F       -0.207183    0.044917   -2.283776
F       -0.079555    0.068280    2.286716
H       -1.448426    2.487152   -1.166681
H       -1.562011    2.488121    1.033949
H        0.262030    2.859028   -1.028171
H        0.158880    2.815624    1.154250
H       -0.405388    2.343675   -2.592381
H       -0.732091    2.278376    2.589743
 13

C       -0.225804    0.766086   -1.161613
C       -0.296891    0.750409    1.160957
C       -0.115413    0.092847   -0.000228
C       -0.431460    2.204243   -1.518418
C       -0.662065    2.158073    1.514785
F       -0.221554    0.041809   -2.284354
F       -0.063499    0.070863    2.287744
H       -1.432842    2.488706   -1.186495
H       -1.574116    2.484529    1.018744
H        0.275083    2.859924   -1.014089
H        0.144554    2.810656    1.173745
H       -0.363855    2.350554   -2.592627
H       -0.773549    2.268919    2.589559
 13

C       -0.220258    0.766577   -1.164194
C       -0.302776    0.748471    1.163508
C       -0.118200    0.101259   -0.000237
C       -0.408943    2.206919   -1.520472
C       -0.683922    2.151908    1.516390
F       -0.235889    0.038679   -2.284924
F       -0.047709    0.073385    2.288710
H       -1.416950    2.490869   -1.207645
H       -1.585673    2.479697    1.003361
H        0.288049    2.859599   -0.999849
H        0.129647    2.806173    1.194496
H       -0.321364    2.357076   -2.592784
H       -0.815640    2.258877    2.589337
 13

C       -0.215041    0.766955   -1.166970
C       -0.308250    0.746590    1.166254
C       -0.120963    0.110200   -0.000241
C       -0.386455    2.209244   -1.522837
C       -0.705592    2.145436    1.518333
F       -0.250182    0.035585   -2.285452
F       -0.032134    0.075915    2.289586
H       -1.400509    2.493674   -1.229494
H       -1.596873    2.473791    0.988274
H        0.301065    2.858152   -0.985716
H        0.114013    2.802130    1.216181
H       -0.278259    2.363191   -2.592805
H       -0.858118    2.248203    2.589008
 13

C       -0.210150    0.767243   -1.169895
C       -0.313346    0.744775    1.169147
C       -0.123704    0.119535   -0.000243
C       -0.364008    2.211228   -1.525520
C       -0.727082    2.138674    1.520636
F       -0.264422    0.032570   -2.285912
F       -0.016755    0.078498    2.290348
H       -1.383543    2.497095   -1.252122
H       -1.607667    2.467036    0.973537
H        0.314106    2.855724   -0.971849
H        0.097695    2.798491    1.238929
H       -0.234656    2.368758   -2.592698
H       -0.900952    2.236772    2.588577
 13

C       -0.205587    0.767455   -1.172921
C       -0.318096    0.743036    1.172158
C       -0.126426    0.129156   -0.000241
C       -0.341607    2.212879   -1.528491
C       -0.748390    2.131639    1.523305
F       -0.278597    0.029669   -2.286283
F       -0.001565    0.081167    2.290978
H       -1.366155    2.501103   -1.276107
H       -1.618031    2.459509    0.959129
H        0.326945    2.852509   -0.958193
H        0.080673    2.795133    1.262459
H       -0.190374    2.373676   -2.592397
H       -0.943928    2.224606    2.588035
 13

C       -0.201319    0.767614   -1.176023
C       -0.322523    0.741378    1.175251
C       -0.129131    0.138989   -0.000237
C       -0.319257    2.214213   -1.531754
C       -0.769537    2.124326    1.526288
F       -0.292684    0.026908   -2.286550
F        0.013424    0.083940    2.291468
H       -1.348188    2.505556   -1.300690
H       -1.627703    2.451442    0.944720
H        0.339627    2.848629   -0.944937
H        0.063095    2.791986    1.287244
H       -0.145658    2.377894   -2.591895
H       -0.987390    2.211558    2.587265
 13

C       -0.197330    0.767726   -1.179175
C       -0.326664    0.739796    1.178405
C       -0.131820    0.148977   -0.000230
C       -0.296931    2.215236   -1.535263
C       -0.790537    2.116747    1.529551
F       -0.306697    0.024303   -2.286705
F        0.028237    0.086838    2.291816
H       -1.329668    2.510449   -1.326166
H       -1.637019    2.442832    0.930864
H        0.352045    2.844120   -0.931921
H        0.044741    2.789011    1.312544
H       -0.100406    2.381401   -2.591112
H       -1.030893    2.197702    2.586256
 13

C       -0.193588    0.767800   -1.182370
C       -0.330536    0.738287    1.181592
C       -0.134491    0.159080   -0.000227
C       -0.274605    2.215966   -1.538994
C       -0.811429    2.108889    1.533045
F       -0.320652    0.021865   -2.286741
F        0.042894    0.089876    2.292016
H       -1.310425    2.515729   -1.351642
H       -1.646003    2.433756    0.917486
H        0.364436    2.839039   -0.919426
H        0.025590    2.786209    1.338492
H       -0.055025    2.384154   -2.590066
H       -1.074456    2.182967    2.584954
 13

C       -0.190107    0.767842   -1.185570
C       -0.334134    0.736871    1.184792
C       -0.137136    0.169230   -0.000225
C       -0.252301    2.216390   -1.542929
C       -0.832204    2.100762    1.536796
F       -0.334541    0.019608   -2.286653
F        0.057390    0.093067    2.292058
H       -1.290538    2.521486   -1.377866
H       -1.654641    2.424309    0.904646
H        0.376812    2.833519   -0.907629
H        0.005636    2.783575    1.365268
H       -0.009537    2.385960   -2.588774
H       -1.117938    2.167302    2.583384
 13

C       -0.186891    0.767867   -1.188750
C       -0.337479    0.735552    1.187997
C       -0.139756    0.179386   -0.000219
C       -0.229985    2.216511   -1.547079
C       -0.852880    2.092372    1.540822
F       -0.348346    0.017547   -2.286437
F        0.071713    0.096411    2.291940
H       -1.269973    2.527647   -1.404998
H       -1.663150    2.414485    0.892607
H        0.388999    2.827647   -0.896363
H       -0.015209    2.781027    1.392163
H        0.036323    2.386734   -2.587194
H       -1.161079    2.150733    2.581608
 13

C       -0.183933    0.767887   -1.191902
C       -0.340576    0.734340    1.191184
C       -0.142350    0.189517   -0.000208
C       -0.207653    2.216330   -1.551473
C       -0.873457    2.083711    1.545086
F       -0.362070    0.015685   -2.286086
F        0.085865    0.099918    2.291661
H       -1.248658    2.534114   -1.432490
H       -1.671493    2.404382    0.881308
H        0.401074    2.821486   -0.885788
H       -0.036909    2.778574    1.419640
H        0.082330    2.386439   -2.585372
H       -1.203919    2.133169    2.579594
 13

C       -0.181210    0.767915   -1.195021
C       -0.343433    0.733242    1.194338
C       -0.144917    0.199613   -0.000195
C       -0.185294    2.215848   -1.556110
C       -0.893953    2.074766    1.549585
F       -0.375717    0.014024   -2.285598
F        0.099850    0.103589    2.291218
H       -1.226544    2.540868   -1.459828
H       -1.679686    2.394056    0.870756
H        0.413298    2.815067   -0.876124
H       -0.059516    2.776182    1.447679
H        0.128199    2.385047   -2.583380
H       -1.246454    2.114529    2.577334
 13

C       -0.178733    0.767966   -1.198089
C       -0.346052    0.732276    1.197443
C       -0.147444    0.209642   -0.000183
C       -0.162936    2.215065   -1.561004
C       -0.914346    2.065541    1.554393
F       -0.389266    0.012567   -2.284970
F        0.113641    0.107417    2.290610
H       -1.203662    2.547973   -1.487931
H       -1.687785    2.383673    0.861182
H        0.425514    2.808508   -0.867316
H       -0.082938    2.773721    1.476242
H        0.174001    2.382464   -2.581243
H       -1.288517    2.094727    2.574935
 13

C       -0.176488    0.768057   -1.201108
C       -0.348460    0.731445    1.200488
C       -0.149931    0.219613   -0.000173
C       -0.140558    2.213978   -1.566185
C       -0.934642    2.056034    1.559510
F       -0.402707    0.011312   -2.284203
F        0.127227    0.111395    2.289836
H       -1.179982    2.555292   -1.516348
H       -1.695878    2.373274    0.852616
H        0.437728    2.801850   -0.859389
H       -0.107176    2.771133    1.505259
H        0.219719    2.378665   -2.578984
H       -1.329976    2.073792    2.572435
 13

C       -0.174458    0.768199   -1.204076
C       -0.350687    0.730746    1.203472
C       -0.152385    0.229540   -0.000168
C       -0.118140    2.212588   -1.571635
C       -0.954845    2.046239    1.564947
F       -0.416050    0.010257   -2.283294
F        0.140616    0.115520    2.288895
H       -1.155512    2.562728   -1.545193
H       -1.704183    2.362828    0.845242
H        0.449876    2.795148   -0.852251
H       -0.132180    2.768329    1.534168
H        0.265375    2.373667   -2.576576
H       -1.370542    2.051845    2.569943
 13

C       -0.172613    0.768399   -1.206998
C       -0.352742    0.730184    1.206389
C       -0.154810    0.239436   -0.000169
C       -0.095687    2.210895   -1.577368
C       -0.974955    2.036147    1.570671
F       -0.429299    0.009393   -2.282244
F        0.153817    0.119789    2.287788
H       -1.130262    2.570247   -1.573559
H       -1.712578    2.352365    0.838836
H        0.462367    2.788412   -0.846237
H       -0.157997    2.765351    1.563483
H        0.310508    2.367447   -2.574186
H       -1.410391    2.028833    2.567384
 13

C       -0.170969    0.768679   -1.209851
C       -0.354629    0.729778    1.209233
C       -0.157201    0.249280   -0.000176
C       -0.073247    2.208893   -1.583414
C       -0.994934    2.025783    1.576774
F       -0.442407    0.008724   -2.281053
F        0.166790    0.124181    2.286515
H       -1.104225    2.577893   -1.602664
H       -1.721314    2.341961    0.833829
H        0.475092    2.781813   -0.841433
H       -0.184598    2.762181    1.593126
H        0.355288    2.359799   -2.571835
H       -1.449271    2.004680    2.564934
 13

C       -0.169513    0.769063   -1.212636
C       -0.356378    0.729537    1.212009
C       -0.159570    0.259098   -0.000185
C       -0.050805    2.206572   -1.589832
C       -1.014792    2.015138    1.583286
F       -0.455357    0.008244   -2.279721
F        0.179527    0.128687    2.285076
H       -1.077431    2.585508   -1.632075
H       -1.730519    2.331527    0.830236
H        0.488065    2.775397   -0.837877
H       -0.211911    2.758760    1.622691
H        0.399708    2.350679   -2.569576
H       -1.487021    1.979418    2.562712
 13

C       -0.168237    0.769573   -1.215354
C       -0.357984    0.729490    1.214715
C       -0.161919    0.268901   -0.000196
C       -0.028401    2.203929   -1.596700
C       -1.034500    2.004213    1.590243
F       -0.468111    0.007942   -2.278245
F        0.192003    0.133285    2.283477
H       -1.049959    2.593055   -1.661481
H       -1.739990    2.321201    0.827912
H        0.501507    2.769215   -0.835833
H       -0.239946    2.755065    1.652937
H        0.443409    2.340026   -2.567635
H       -1.523788    1.952910    2.560690
 13

C       -0.167129    0.770224   -1.218012
C       -0.359467    0.729645    1.217367
C       -0.164252    0.278735   -0.000206
C       -0.006042    2.200960   -1.604006
C       -1.054057    1.993004    1.597655
F       -0.480655    0.007804   -2.276627
F        0.204210    0.137954    2.281723
H       -1.021831    2.600505   -1.690929
H       -1.749638    2.311007    0.826742
H        0.515375    2.763188   -0.835106
H       -0.268562    2.750956    1.683525
H        0.486294    2.327920   -2.566060
H       -1.559595    1.925242    2.558851
 13

C       -0.166179    0.771023   -1.220625
C       -0.360874    0.729986    1.219981
C       -0.166585    0.288658   -0.000215
C        0.016289    2.197658   -1.611703
C       -1.073459    1.981510    1.605487
F       -0.492996    0.007813   -2.274869
F        0.216165    0.142685    2.279819
H       -0.993055    2.607729   -1.720722
H       -1.759714    2.300792    0.826830
H        0.529341    2.757276   -0.835324
H       -0.297556    2.746351    1.713674
H        0.528644    2.314506   -2.564669
H       -1.594108    1.896726    2.557335
 13

C       -0.165374    0.771979   -1.223199
C       -0.362207    0.730526    1.222556
C       -0.168926    0.298686   -0.000224
C        0.038552    2.194032   -1.619829
C       -1.092656    1.969750    1.613725
F       -0.505112    0.007949   -2.272975
F        0.227851    0.147457    2.277770
H       -0.963728    2.614681   -1.750584
H       -1.770167    2.290640    0.828149
H        0.543638    2.751563   -0.836805
H       -0.327056    2.741329    1.744211
H        0.570234    2.299792   -2.563577
H       -1.627388    1.867312    2.556104
 13

C       -0.164688    0.773106   -1.225740
C       -0.363474    0.731285    1.225096
C       -0.171281    0.308851   -0.000232
C        0.060716    2.190092   -1.628418
C       -1.111642    1.957732    1.622429
F       -0.516969    0.008199   -2.270951
F        0.239241    0.152238    2.275581
H       -0.933900    2.621334   -1.780487
H       -1.781051    2.280622    0.830811
H        0.558455    2.746101   -0.839696
H       -0.356988    2.735824    1.775086
H        0.610879    2.283767   -2.562917
H       -1.659455    1.836940    2.555188
 13

C       -0.164107    0.774421   -1.228254
C       -0.364706    0.732264    1.227611
C       -0.173659    0.319197   -0.000241
C        0.082773    2.185837   -1.637505
C       -1.130409    1.945464    1.631648
F       -0.528542    0.008545   -2.268799
F        0.250317    0.157007    2.273252
H       -0.903589    2.627617   -1.810592
H       -1.792675    2.270619    0.835037
H        0.573735    2.740922   -0.843956
H       -0.387188    2.729834    1.805768
H        0.650638    2.266411   -2.562703
H       -1.690005    1.805733    2.554820
 13

C       -0.163605    0.775938   -1.230753
C       -0.365913    0.733475    1.230100
C       -0.176062    0.329764   -0.000252
C        0.104699    2.181275   -1.647119
C       -1.148941    1.932962    1.641392
F       -0.539802    0.008968   -2.266520
F        0.261058    0.161732    2.270786
H       -0.872932    2.633506   -1.840557
H       -1.804931    2.260658    0.840699
H        0.589608    2.735991   -0.849661
H       -0.417661    2.723347    1.836635
H        0.689280    2.247763   -2.563080
H       -1.719087    1.773669    2.554996
 13

C       -0.163167    0.777665   -1.233250
C       -0.367116    0.734916    1.232578
C       -0.178498    0.340604   -0.000268
C        0.126475    2.176408   -1.657227
C       -1.167228    1.920234    1.651652
F       -0.550742    0.009448   -2.264114
F        0.271464    0.166390    2.268182
H       -0.841990    2.638957   -1.870476
H       -1.817661    2.250724    0.847634
H        0.605944    2.731206   -0.856596
H       -0.448238    2.716302    1.867530
H        0.726801    2.227940   -2.564020
H       -1.746755    1.740846    2.555688
 13

C       -0.162799    0.779616   -1.235747
C       -0.368333    0.736584    1.235051
C       -0.180973    0.351747   -0.000285
C        0.148065    2.171238   -1.667814
C       -1.185232    1.907299    1.662416
F       -0.561345    0.009966   -2.261581
F        0.281530    0.170953    2.265440
H       -0.810765    2.643876   -1.900756
H       -1.830872    2.240812    0.855848
H        0.622533    2.726635   -0.864678
H       -0.478786    2.708667    1.898402
H        0.763385    2.206983   -2.565381
H       -1.772928    1.707418    2.556938
 13

C       -0.162475    0.781796   -1.238246
C       -0.369586    0.738472    1.237526
C       -0.183499    0.363229   -0.000304
C        0.169466    2.165768   -1.678873
C       -1.202940    1.894163    1.673655
F       -0.571605    0.010508   -2.258914
F        0.291256    0.175399    2.262557
H       -0.779378    2.648172   -1.931136
H       -1.844534    2.230930    0.865260
H        0.639429    2.722306   -0.873928
H       -0.509259    2.700423    1.929293
H        0.798958    2.185003   -2.567189
H       -1.797657    1.673495    2.558710
 13

C       -0.162164    0.784201   -1.240755
C       -0.370896    0.740569    1.240008
C       -0.186085    0.375085   -0.000323
C        0.190672    2.160005   -1.690384
C       -1.220346    1.880828    1.685345
F       -0.581519    0.011060   -2.256107
F        0.300650    0.179712    2.259529
H       -0.747923    2.651775   -1.961533
H       -1.858641    2.221041    0.875819
H        0.656602    2.718179   -0.884260
H       -0.539568    2.691566    1.960123
H        0.833456    2.162139   -2.569450
H       -1.820949    1.639184    2.561000
 13

C       -0.161852    0.786829   -1.243272
C       -0.372272    0.742878    1.242496
C       -0.188734    0.387328   -0.000341
C        0.211640    2.153965   -1.702331
C       -1.237423    1.867315    1.697470
F       -0.591072    0.011605   -2.253156
F        0.309705    0.183870    2.256349
H       -0.716449    2.654646   -1.992079
H       -1.873087    2.211200    0.887464
H        0.673988    2.714257   -0.895647
H       -0.569682    2.682065    1.991107
H        0.866871    2.138451   -2.572131
H       -1.842884    1.604485    2.563736
 13

C       -0.161525    0.789679   -1.245795
C       -0.373718    0.745400    1.244987
C       -0.191445    0.399976   -0.000360
C        0.232348    2.147658   -1.714702
C       -1.254159    1.853633    1.710021
F       -0.600252    0.012128   -2.250056
F        0.318416    0.187856    2.253015
H       -0.685041    2.656773   -2.022659
H       -1.887824    2.201440    0.900154
H        0.691626    2.710522   -0.908084
H       -0.599529    2.671892    2.022243
H        0.899168    2.113993   -2.575232
H       -1.863541    1.569388    2.566838
 13

C       -0.161177    0.792754   -1.248322
C       -0.375247    0.748132    1.247476
C       -0.194220    0.413047   -0.000379
C        0.252780    2.141091   -1.727473
C       -1.270543    1.839792    1.722977
F       -0.609047    0.012613   -2.246798
F        0.326779    0.191655    2.249519
H       -0.653731    2.658170   -2.053274
H       -1.902818    2.191766    0.913846
H        0.709494    2.706939   -0.921511
H       -0.629020    2.661032    2.053482
H        0.930355    2.088807   -2.578718
H       -1.882947    1.533951    2.570264
 13

C       -0.160809    0.796055   -1.250848
C       -0.376869    0.751064    1.249962
C       -0.197064    0.426552   -0.000398
C        0.272922    2.134270   -1.740617
C       -1.286558    1.825806    1.736308
F       -0.617450    0.013043   -2.243374
F        0.334789    0.195250    2.245855
H       -0.622524    2.658816   -2.084046
H       -1.917967    2.182198    0.928454
H        0.727489    2.703503   -0.935848
H       -0.658070    2.649462    2.084838
H        0.960510    2.062920   -2.582494
H       -1.901145    1.498281    2.573969
 13

C       -0.160418    0.799588   -1.253369
C       -0.378596    0.754182    1.252446
C       -0.199985    0.440505   -0.000418
C        0.292765    2.127195   -1.754110
C       -1.302188    1.811695    1.749985
F       -0.625452    0.013406   -2.239775
F        0.342446    0.198625    2.242018
H       -0.591437    2.658640   -2.115100
H       -1.933225    2.172734    0.943925
H        0.745485    2.700243   -0.951031
H       -0.686597    2.637181    2.116269
H        0.989729    2.036376   -2.586456
H       -1.918146    1.462505    2.577943
 13

C       -0.159986    0.803349   -1.255881
C       -0.380443    0.757476    1.254924
C       -0.202994    0.454926   -0.000438
C        0.312310    2.119862   -1.767934
C       -1.317424    1.797471    1.763983
F       -0.633049    0.013689   -2.235989
F        0.349750    0.201764    2.237996
H       -0.560542    2.657581   -2.146361
H       -1.948613    2.163337    0.960238
H        0.763460    2.697156   -0.967034
H       -0.714546    2.624219    2.147693
H        1.018003    2.009280   -2.590585
H       -1.933929    1.426719    2.582205
 13

C       -0.159487    0.807329   -1.258385
C       -0.382422    0.760941    1.257392
C       -0.206096    0.469834   -0.000460
C        0.331546    2.112275   -1.782065
C       -1.332259    1.783148    1.778284
F       -0.640237    0.013879   -2.232002
F        0.356702    0.204653    2.233772
H       -0.529934    2.655628   -2.177675
H       -1.964169    2.153953    0.977391
H        0.781469    2.694199   -0.983847
H       -0.741885    2.610623    2.179050
H        1.045244    1.981742   -2.594931
H       -1.948467    1.390966    2.586774
 13

C       -0.158904    0.811517   -1.260874
C       -0.384537    0.764579    1.259839
C       -0.209292    0.485239   -0.000484
C        0.350453    2.104448   -1.796477
C       -1.346687    1.768735    1.792871
F       -0.647008    0.013963   -2.227802
F        0.363303    0.207280    2.229330
H       -0.499698    2.652803   -2.208921
H       -1.979892    2.144554    0.995363
H        0.799564    2.691329   -1.001456
H       -0.768592    2.596421    2.210335
H        1.071371    1.953827   -2.599531
H       -1.961772    1.355246    2.591626
 13

C       -0.158233    0.815908   -1.263336
C       -0.386790    0.768387    1.262257
C       -0.212580    0.501141   -0.000510
C        0.369008    2.096395   -1.811138
C       -1.360701    1.754240    1.807715
F       -0.653354    0.013929   -2.223373
F        0.369556    0.209636    2.224651
H       -0.469894    2.649130   -2.240048
H       -1.995715    2.135165    1.014091
H        0.817748    2.688517   -1.019815
H       -0.794642    2.581609    2.241587
H        1.096364    1.925569   -2.604375
H       -1.973917    1.319558    2.596677
 13

C       -0.157479    0.820496   -1.265759
C       -0.389180    0.772360    1.264635
C       -0.215958    0.517535   -0.000536
C        0.387196    2.088134   -1.826010
C       -1.374297    1.739675    1.822776
F       -0.659268    0.013766   -2.218702
F        0.375464    0.211711    2.219718
H       -0.440537    2.644607   -2.271116
H       -2.011521    2.125858    1.033486
H        0.835932    2.685771   -1.038852
H       -0.819994    2.566145    2.272879
H        1.120293    1.896992   -2.609359
H       -1.985015    1.283903    2.601800
 13

C       -0.156649    0.825280   -1.268130
C       -0.391712    0.776484    1.266964
C       -0.219423    0.534410   -0.000563
C        0.405007    2.079677   -1.841056
C       -1.387465    1.725056    1.838014
F       -0.664746    0.013463   -2.213774
F        0.381029    0.213499    2.214519
H       -0.411610    2.639184   -2.302267
H       -2.027193    2.116729    1.053475
H        0.853959    2.683141   -1.058486
H       -0.844583    2.549975    2.304263
H        1.143299    1.868145   -2.614315
H       -1.995173    1.248320    2.606875
 13

C       -0.155737    0.830252   -1.270440
C       -0.394398    0.780736    1.269235
C       -0.222977    0.551759   -0.000590
C        0.422444    2.071031   -1.856244
C       -1.400200    1.710391    1.853391
F       -0.669788    0.013013   -2.208571
F        0.386255    0.214992    2.209035
H       -0.383110    2.632783   -2.333596
H       -2.042670    2.107827    1.074010
H        0.871674    2.680690   -1.078650
H       -0.868325    2.533074    2.335697
H        1.165523    1.839116   -2.619101
H       -2.004466    1.212933    2.611866
 13

C       -0.154723    0.835402   -1.272682
C       -0.397251    0.785089    1.271437
C       -0.226618    0.569576   -0.000619
C        0.439510    2.062197   -1.871543
C       -1.412496    1.695687    1.868877
F       -0.674394    0.012404   -2.203072
F        0.391148    0.216176    2.203243
H       -0.355077    2.625351   -2.365078
H       -2.057939    2.099141    1.095061
H        0.889002    2.678442   -1.099305
H       -0.891155    2.515469    2.367083
H        1.187023    1.810005   -2.623660
H       -2.012930    1.177864    2.616788
 13

C       -0.153587    0.840712   -1.274850
C       -0.400273    0.789524    1.273559
C       -0.230342    0.587862   -0.000652
C        0.456194    2.053181   -1.886924
C       -1.424346    1.680952    1.884444
F       -0.678565    0.011624   -2.197253
F        0.395712    0.217029    2.197117
H       -0.327587    2.616885   -2.396598
H       -2.072986    2.090650    1.116596
H        0.905939    2.676382   -1.120424
H       -0.913045    2.497195    2.398366
H        1.207774    1.780903   -2.628001
H       -2.020594    1.143155    2.621622
 13

C       -0.152318    0.846177   -1.276937
C       -0.403454    0.794036    1.275588
C       -0.234140    0.606625   -0.000689
C        0.472474    2.043998   -1.902355
C       -1.435738    1.666203    1.900061
F       -0.682294    0.010657   -2.191091
F        0.399950    0.217527    2.190633
H       -0.300721    2.607421   -2.428030
H       -2.087748    2.082393    1.138570
H        0.922504    2.674481   -1.141986
H       -0.933987    2.478255    2.429572
H        1.227723    1.751874   -2.632147
H       -2.027522    1.108786    2.626266
 13

C       -0.150915    0.851785   -1.278929
C       -0.406774    0.798619    1.277506
C       -0.237997    0.625839   -0.000732
C        0.488320    2.034667   -1.917804
C       -1.446662    1.651449    1.915694
F       -0.685573    0.009491   -2.184565
F        0.403858    0.217645    2.183768
H       -0.274538    2.596992   -2.459307
H       -2.102112    2.074479    1.160936
H        0.938678    2.672728   -1.163956
H       -0.953975    2.458576    2.460812
H        1.246858    1.722966   -2.636075
H       -2.033830    1.074694    2.630541
 13

C       -0.149383    0.857521   -1.280814
C       -0.410216    0.803259    1.279296
C       -0.241893    0.645461   -0.000782
C        0.503710    2.025207   -1.933234
C       -1.457107    1.636685    1.931303
F       -0.688395    0.008112   -2.177654
F        0.407439    0.217360    2.176504
H       -0.249057    2.585594   -2.490440
H       -2.115962    2.067014    1.183644
H        0.954378    2.671145   -1.186286
H       -0.972985    2.438064    2.492162
H        1.265234    1.694235   -2.639701
H       -2.039637    1.040858    2.634289
 13

C       -0.147731    0.863370   -1.282579
C       -0.413767    0.807931    1.280947
C       -0.245826    0.665472   -0.000837
C        0.518630    2.015634   -1.948602
C       -1.467059    1.621920    1.946839
F       -0.690754    0.006508   -2.170343
F        0.410695    0.216646    2.168822
H       -0.224270    2.573191   -2.521480
H       -2.129247    2.060028    1.206647
H        0.969485    2.669782   -1.208916
H       -0.990967    2.416707    2.523548
H        1.282954    1.665723   -2.642890
H       -2.044992    1.007346    2.637461
 13

C       -0.145963    0.869308   -1.284207
C       -0.417420    0.812606    1.282443
C       -0.249794    0.685824   -0.000899
C        0.533086    2.005955   -1.963866
C       -1.476508    1.607159    1.962259
F       -0.692642    0.004666   -2.162618
F        0.413631    0.215482    2.160702
H       -0.200164    2.559741   -2.552446
H       -2.141998    2.053445    1.229921
H        0.983917    2.668675   -1.231803
H       -1.007864    2.394572    2.554802
H        1.300107    1.637469   -2.645542
H       -2.049845    0.974245    2.640122
 13

C       -0.144062    0.875287   -1.285688
C       -0.421167    0.817244    1.283772
C       -0.253797    0.706443   -0.000970
C        0.547090    1.996158   -1.978983
C       -1.485435    1.592407    1.977528
F       -0.694055    0.002563   -2.154471
F        0.416259    0.213844    2.152124
H       -0.176767    2.545231   -2.583237
H       -2.154252    2.047169    1.253447
H        0.997677    2.667795   -1.254905
H       -1.023622    2.371735    2.585761
H        1.316707    1.609551   -2.647662
H       -2.054133    0.941634    2.642350
 13

C       -0.142008    0.881237   -1.287012
C       -0.424993    0.821800    1.284919
C       -0.257837    0.727260   -0.001053
C        0.560639    1.986229   -1.993898
C       -1.493805    1.577677    1.992605
F       -0.694973    0.000153   -2.145898
F        0.418591    0.211691    2.143065
H       -0.154141    2.529670   -2.613708
H       -2.165957    2.041186    1.277178
H        1.010771    2.667082   -1.278159
H       -1.038165    2.348230    2.616334
H        1.332745    1.582063   -2.649275
H       -2.057872    0.909594    2.644152
 13

C       -0.139788    0.887067   -1.288168
C       -0.428867    0.826196    1.285869
C       -0.261898    0.748141   -0.001155
C        0.573711    1.976149   -2.008542
C       -1.501568    1.562974    2.007435
F       -0.695361   -0.002636   -2.136910
F        0.420646    0.208957    2.133513
H       -0.132337    2.513013   -2.643777
H       -2.176968    2.035562    1.301031
H        1.023102    2.666516   -1.301471
H       -1.051399    2.324034    2.646477
H        1.348279    1.555068   -2.650299
H       -2.061154    0.878170    2.645422
 13

C       -0.137387    0.892637   -1.289146
C       -0.432719    0.830281    1.286600
C       -0.265918    0.768843   -0.001282
C        0.586262    1.965893   -2.022813
C       -1.508641    1.548274    2.021919
F       -0.695162   -0.005908   -2.127551
F        0.422454    0.205509    2.123483
H       -0.111439    2.495221   -2.673306
H       -2.187082    2.030333    1.324860
H        1.034525    2.666063   -1.324693
H       -1.063200    2.299105    2.676085
H        1.363360    1.528651   -2.650625
H       -2.064057    0.847404    2.646023
 13

C       -0.134779    0.897706   -1.289943
C       -0.436424    0.833759    1.287089
C       -0.269768    0.788921   -0.001445
C        0.598205    1.955438   -2.036545
C       -1.514880    1.533523    2.035877
F       -0.694297   -0.009807   -2.117941
F        0.424066    0.201118    2.113052
H       -0.091639    2.476404   -2.701895
H       -2.196080    2.025365    1.348383
H        1.044972    2.665563   -1.347557
H       -1.073368    2.273513    2.704791
H        1.377883    1.502981   -2.650281
H       -2.066551    0.817440    2.645937
 13

C       -0.131926    0.901811   -1.290560
C       -0.439739    0.836102    1.287313
C       -0.273189    0.807459   -0.001650
C        0.609353    1.944781   -2.049387
C       -1.520013    1.518691    2.048939
F       -0.692690   -0.014534   -2.108380
F        0.425581    0.195474    2.102487
H       -0.073349    2.456960   -2.728674
H       -2.203664    2.020276    1.370967
H        1.054409    2.664643   -1.369445
H       -1.081556    2.247652    2.731729
H        1.391519    1.478440   -2.649446
H       -2.068421    0.788684    2.645322
 13

C       -0.128803    0.904036   -1.291007
C       -0.442174    0.836427    1.287265
C       -0.275674    0.822467   -0.001901
C        0.619220    1.934090   -2.060499
C       -1.523555    1.504002    2.060248
F       -0.690295   -0.020337   -2.099635
F        0.427207    0.188335    2.092561
H       -0.057530    2.437922   -2.751757
H       -2.209281    2.014459    1.391061
H        1.062594    2.662667   -1.388804
H       -1.087210    2.222708    2.755042
H        1.403560    1.456104   -2.648418
H       -2.069277    0.762209    2.644416
 13

C       -0.125589    0.903156   -1.291331
C       -0.443042    0.833766    1.286988
C       -0.276552    0.830805   -0.002198
C        0.626795    1.924091   -2.068411
C       -1.524921    1.490480    2.068258
F       -0.687251   -0.027231   -2.093188
F        0.429173    0.179970    2.084832
H       -0.045965    2.421490   -2.768039
H       -2.212118    2.007532    1.405719
H        1.068763    2.659042   -1.402804
H       -1.089741    2.201421    2.771591
H        1.412747    1.438246   -2.647590
H       -2.068793    0.740441    2.643473
 13

C       -0.122591    0.899413   -1.291643
C       -0.442351    0.828529    1.286601
C       -0.275855    0.832111   -0.002543
C        0.631844    1.915531   -2.072853
C       -1.524390    1.479058    2.072629
F       -0.684076   -0.034457   -2.089724
F        0.431405    0.171251    2.080028
H       -0.038924    2.409149   -2.776971
H       -2.212412    1.999922    1.413984
H        1.072843    2.654083   -1.410636
H       -1.089723    2.185468    2.780743
H        1.418782    1.425704   -2.647256
H       -2.067245    0.724446    2.642732
 13

C       -0.119815    0.894201   -1.292017
C       -0.440684    0.821845    1.286152
C       -0.274187    0.829080   -0.002954
C        0.635423    1.908242   -2.075057
C       -1.522716    1.469188    2.074738
F       -0.681134   -0.041282   -2.088405
F        0.433807    0.162449    2.077113
H       -0.034515    2.400074   -2.781179
H       -2.211141    1.992109    1.418160
H        1.075880    2.648464   -1.414357
H       -1.088222    2.173192    2.785317
H        1.422871    1.416743   -2.647311
H       -2.065086    0.712246    2.642183
 13

C       -0.117130    0.888304   -1.292396
C       -0.438479    0.814582    1.285722
C       -0.272007    0.823956   -0.003361
C        0.638373    1.901581   -2.076135
C       -1.520459    1.460149    2.075793
F       -0.678309   -0.047870   -2.088114
F        0.436425    0.153940    2.075266
H       -0.031252    2.392678   -2.783055
H       -2.209100    1.984274    1.420405
H        1.078553    2.642479   -1.416013
H       -1.085997    2.162772    2.787747
H        1.426065    1.409470   -2.647525
H       -2.062578    0.701921    2.641752
 13

C       -0.114417    0.881748   -1.292650
C       -0.436019    0.807322    1.285445
C       -0.269532    0.817689   -0.003628
C        0.640922    1.894916   -2.076679
C       -1.518252    1.451582    2.076204
F       -0.675173   -0.054965   -2.088059
F        0.439354    0.146582    2.074412
H       -0.028676    2.385508   -2.783973
H       -2.207157    1.976095    1.421406
H        1.080753    2.636229   -1.416789
H       -1.084078    2.153625    2.788902
H        1.428881    1.402753   -2.647658
H       -2.060001    0.692487    2.641357
 13

C       -0.111730    0.875026   -1.292923
C       -0.433569    0.800104    1.285148
C       -0.267097    0.811246   -0.003919
C        0.643226    1.888301   -2.077164
C       -1.516092    1.443268    2.076384
F       -0.671838   -0.062318   -2.088067
F        0.442273    0.139355    2.073592
H       -0.026472    2.378317   -2.784760
H       -2.205323    1.967810    1.421952
H        1.082556    2.630058   -1.417439
H       -1.082263    2.145103    2.789494
H        1.431546    1.396323   -2.647805
H       -2.057382    0.683509    2.641081
 13

C       -0.109126    0.868351   -1.293277
C       -0.431124    0.792765    1.284766
C       -0.264700    0.804630   -0.004299
C        0.645469    1.881807   -2.077608
C       -1.513829    1.435015    2.076480
F       -0.668649   -0.069468   -2.088299
F        0.445095    0.131837    2.072671
H       -0.024331    2.371323   -2.785453
H       -2.203361    1.959597    1.422397
H        1.084297    2.623937   -1.417969
H       -1.080238    2.136671    2.789910
H        1.434147    1.390072   -2.647966
H       -2.054714    0.674708    2.640827
 13

C       -0.106577    0.861832   -1.293662
C       -0.428650    0.785273    1.284354
C       -0.262287    0.797992   -0.004707
C        0.647762    1.875481   -2.077965
C       -1.511463    1.426652    2.076612
F       -0.665705   -0.076229   -2.088712
F        0.447868    0.123988    2.071679
H       -0.022102    2.364679   -2.785967
H       -2.201244    1.951403    1.422926
H        1.086209    2.617836   -1.418326
H       -1.078032    2.128022    2.790419
H        1.436713    1.383964   -2.648133
H       -2.052018    0.665804    2.640543
 13

C       -0.104073    0.855316   -1.294034
C       -0.426117    0.777642    1.283958
C       -0.259788    0.790992   -0.005102
C        0.650048    1.869325   -2.078065
C       -1.509114    1.418209    2.076610
F       -0.662924   -0.082696   -2.089358
F        0.450679    0.116235    2.070910
H       -0.019873    2.358429   -2.786076
H       -2.199106    1.943068    1.423235
H        1.088190    2.611700   -1.418247
H       -1.075897    2.119343    2.790777
H        1.439222    1.378119   -2.648194
H       -2.049371    0.656853    2.640143
 13

C       -0.101599    0.849136   -1.294497
C       -0.423657    0.769889    1.283454
C       -0.257427    0.784415   -0.005603
C        0.652467    1.863382   -2.078237
C       -1.506646    1.409566    2.076817
F       -0.660252   -0.088815   -2.090056
F        0.453343    0.107768    2.069633
H       -0.017422    2.352515   -2.786258
H       -2.196828    1.934824    1.423962
H        1.090404    2.605700   -1.418220
H       -1.073478    2.110207    2.791497
H        1.441796    1.372376   -2.648325
H       -2.046667    0.647626    2.639786
 13

C       -0.099148    0.843230   -1.295057
C       -0.421186    0.762051    1.282843
C       -0.255122    0.778112   -0.006210
C        0.654961    1.857626   -2.078526
C       -1.503908    1.400880    2.077234
F       -0.657687   -0.094680   -2.090763
F        0.455926    0.098675    2.067884
H       -0.014859    2.346876   -2.786531
H       -2.194212    1.926916    1.425132
H        1.092788    2.599832   -1.418309
H       -1.070523    2.100709    2.792578
H        1.444376    1.366739   -2.648598
H       -2.043831    0.638339    2.639481
 13

C       -0.096648    0.837030   -1.295522
C       -0.418670    0.754287    1.282324
C       -0.252653    0.771386   -0.006714
C        0.657272    1.851774   -2.078711
C       -1.501367    1.392238    2.077434
F       -0.654869   -0.100956   -2.091373
F        0.458671    0.090364    2.066661
H       -0.012595    2.341043   -2.786657
H       -2.191809    1.918803    1.425907
H        1.094875    2.593920   -1.418278
H       -1.067956    2.091454    2.793361
H        1.446848    1.361180   -2.648815
H       -2.041124    0.629110    2.639044
 13

C       -0.094102    0.830531   -1.295864
C       -0.416091    0.746641    1.281943
C       -0.250056    0.764377   -0.007079
C        0.659371    1.845772   -2.078826
C       -1.499028    1.383688    2.077434
F       -0.651834   -0.107642   -2.091850
F        0.461582    0.082702    2.065922
H       -0.010682    2.334878   -2.786706
H       -2.189668    1.910385    1.426224
H        1.096600    2.587981   -1.418215
H       -1.065863    2.082637    2.793769
H        1.449204    1.355638   -2.648971
H       -2.038487    0.620014    2.638587
 13

C       -0.091478    0.823962   -1.296095
C       -0.413591    0.739106    1.281662
C       -0.247478    0.757548   -0.007333
C        0.661413    1.839705   -2.078946
C       -1.496880    1.375116    2.077476
F       -0.648540   -0.114607   -2.092091
F        0.464445    0.075153    2.065278
H       -0.008893    2.328450   -2.786836
H       -2.187775    1.901791    1.426520
H        1.098130    2.582133   -1.418243
H       -1.064112    2.073919    2.794193
H        1.451593    1.350086   -2.649055
H       -2.035940    0.610839    2.638193
 13

C       -0.088728    0.817395   -1.296179
C       -0.411119    0.731777    1.281537
C       -0.244952    0.751143   -0.007437
C        0.663575    1.833453   -2.079156
C       -1.494855    1.366475    2.077749
F       -0.644927   -0.121887   -2.091957
F        0.467399    0.067848    2.064695
H       -0.006948    2.321598   -2.787255
H       -2.186103    1.893068    1.427102
H        1.099680    2.576318   -1.418539
H       -1.062609    2.065139    2.794917
H        1.454176    1.344225   -2.649016
H       -2.033374    0.601442    2.637954
 13

C       -0.085867    0.811067   -1.296154
C       -0.408781    0.724722    1.281504
C       -0.242619    0.745645   -0.007440
C        0.665850    1.827095   -2.079676
C       -1.492958    1.357591    2.078517
F       -0.640897   -0.129520   -2.091252
F        0.470441    0.060569    2.063747
H       -0.004808    2.314216   -2.788351
H       -2.184745    1.884218    1.428469
H        1.101166    2.570781   -1.419459
H       -1.061277    2.055932    2.796338
H        1.457011    1.338025   -2.648896
H       -2.030712    0.591487    2.637991
 13

C       -0.082976    0.804760   -1.296062
C       -0.406454    0.717821    1.281531
C       -0.240297    0.740344   -0.007379
C        0.668052    1.820668   -2.080345
C       -1.491199    1.348515    2.079441
F       -0.636635   -0.137422   -2.090288
F        0.473679    0.053704    2.062834
H       -0.002738    2.306439   -2.789819
H       -2.183684    1.875091    1.430091
H        1.102386    2.565442   -1.420707
H       -1.060218    2.046542    2.797986
H        1.459918    1.331713   -2.648687
H       -2.027978    0.581141    2.638111
 13

C       -0.079952    0.798352   -1.295816
C       -0.404231    0.711259    1.281710
C       -0.238001    0.735375   -0.007159
C        0.670180    1.814053   -2.081159
C       -1.489921    1.339171    2.080455
F       -0.631839   -0.145886   -2.088913
F        0.477129    0.047754    2.062216
H       -0.000772    2.297988   -2.791733
H       -2.183348    1.865358    1.431796
H        1.103220    2.560309   -1.422342
H       -1.060058    2.037059    2.799802
H        1.462978    1.325208   -2.648302
H       -2.025340    0.570197    2.638234
 13

C       -0.076827    0.791747   -1.295518
C       -0.402020    0.704886    1.281932
C       -0.235586    0.730047   -0.006892
C        0.672197    1.807444   -2.081863
C       -1.489095    1.329756    2.081117
F       -0.626639   -0.154613   -2.087612
F        0.480757    0.042745    2.062061
H        0.001042    2.289238   -2.793694
H       -2.183613    1.855013    1.432870
H        1.103588    2.555381   -1.423869
H       -1.060821    2.027916    2.801144
H        1.466186    1.318919   -2.647623
H       -2.022874    0.559082    2.638128
 13

C       -0.073617    0.785095   -1.295215
C       -0.399758    0.698593    1.282146
C       -0.232981    0.724327   -0.006625
C        0.674122    1.801087   -2.082341
C       -1.488557    1.320403    2.081321
F       -0.621159   -0.163292   -2.086543
F        0.484455    0.038318    2.062300
H        0.002708    2.280680   -2.795406
H       -2.184192    1.844261    1.433140
H        1.103635    2.550702   -1.425029
H       -1.062235    2.019238    2.801847
H        1.469463    1.313162   -2.646728
H       -2.020569    0.548083    2.637747
