# Supplementary material for: Low dimensional representations along intrinsic reaction coordinates and molecular dynamics trajectories using interatomic distance matrices
Source: Chem Sci. 2019 Sep 18;10(43):9954–68. doi: 10.1039/c9sc02742d (PMC6991188; doi:10.1039/c9sc02742d)
Supplement: Supplementary file 1 [file SC-010-C9SC02742D-s001.zip › C9SC02742D-SI/ESI_xyz_files/input_files/SN2/SN2_IRC.xyz]

7
-215.0264591050
 C                 -0.38200100   -0.10144100    0.00001200
 O                  2.27140200    0.08702500   -0.00000900
 F                 -1.83186600    0.02535300   -0.00000500
 H                 -0.10296700   -0.64443300   -0.89622500
 H                 -0.10298400   -0.64435500    0.89630200
 H                  0.05204000    0.89179300   -0.00002700
 H                  3.18574600   -0.25468100    0.00004000
7
-215.0263730074
 C                 -0.37416000   -0.07740900    0.00000800
 O                  2.26062600    0.08074800   -0.00000600
 F                 -1.82759700    0.01255600   -0.00000400
 H                 -0.08070200   -0.61268400   -0.89577900
 H                 -0.08071300   -0.61260100    0.89584900
 H                  0.03068100    0.92815800   -0.00003600
 H                  3.15951800   -0.29970800    0.00002900
7
-215.0261843792
 C                 -0.36140100   -0.06257600    0.00000800
 O                  2.23988600    0.07905500   -0.00000500
 F                 -1.81745100    0.00450300   -0.00000300
 H                 -0.06050100   -0.59282000   -0.89578300
 H                 -0.06051100   -0.59273600    0.89585100
 H                  0.02405400    0.95052400   -0.00003800
 H                  3.11177900   -0.35968400    0.00002500
7
-215.0258551400
 C                 -0.34752600   -0.05278100    0.00000700
 O                  2.21726300    0.07963500   -0.00000500
 F                 -1.80592400   -0.00099600   -0.00000300
 H                 -0.04320700   -0.57957300   -0.89614100
 H                 -0.04321800   -0.57948900    0.89621000
 H                  0.02401500    0.96538000   -0.00003900
 H                  3.05392300   -0.42307000    0.00002400
7
-215.0253336491
 C                 -0.33320700   -0.04534400    0.00000800
 O                  2.19435100    0.08108800   -0.00000500
 F                 -1.79404000   -0.00530400   -0.00000300
 H                 -0.02779800   -0.56946600   -0.89680400
 H                 -0.02781000   -0.56938100    0.89687300
 H                  0.02678600    0.97677800   -0.00003900
 H                  2.98958700   -0.48495500    0.00002300
7
-215.0246147737
 C                 -0.31877700   -0.03941600    0.00000800
 O                  2.17184500    0.08328300   -0.00000500
 F                 -1.78222800   -0.00889400   -0.00000300
 H                 -0.01377300   -0.56135600   -0.89768400
 H                 -0.01378500   -0.56127000    0.89775400
 H                  0.03114200    0.98602700   -0.00003900
 H                  2.91988100   -0.54816400    0.00002300
7
-215.0237280893
 C                 -0.30347500   -0.03435300    0.00000800
 O                  2.14872200    0.08512400   -0.00000500
 F                 -1.77016800   -0.01196500   -0.00000400
 H                 -0.00093900   -0.55453100   -0.89899100
 H                 -0.00095200   -0.55444500    0.89906200
 H                  0.03645900    0.99413400   -0.00003900
 H                  2.84632100   -0.60155500    0.00002200
7
-215.0227131944
 C                 -0.28722400   -0.03015100    0.00000900
 O                  2.12549800    0.08697300   -0.00000600
 F                 -1.75838400   -0.01458400   -0.00000400
 H                  0.01079300   -0.54899500   -0.90071400
 H                  0.01077900   -0.54890900    0.90078600
 H                  0.04247600    1.00127600   -0.00003800
 H                  2.76978700   -0.64978300    0.00002200
7
-215.0216095954
 C                 -0.26864800   -0.02672200    0.00001000
 O                  2.10220400    0.08872500   -0.00000600
 F                 -1.74787100   -0.01677900   -0.00000400
 H                  0.02155700   -0.54482300   -0.90310900
 H                  0.02154100   -0.54473700    0.90318400
 H                  0.04914500    1.00794900   -0.00003800
 H                  2.69192500   -0.69204200    0.00002100
7
-215.0204530917
 C                 -0.24466700   -0.02403200    0.00001100
 O                  2.07946700    0.09026700   -0.00000600
 F                 -1.74123900   -0.01854600   -0.00000500
 H                  0.03102800   -0.54243100   -0.90677000
 H                  0.03101200   -0.54234400    0.90684600
 H                  0.05611900    1.01502800   -0.00003700
 H                  2.61631900   -0.72710800    0.00002000
7
-215.0192744684
 C                 -0.21379600   -0.02205300    0.00001200
 O                  2.05904400    0.09145100   -0.00000600
 F                 -1.74107600   -0.01985800   -0.00000500
 H                  0.03784100   -0.54205700   -0.91183900
 H                  0.03782500   -0.54197000    0.91191700
 H                  0.06176600    1.02298700   -0.00003600
 H                  2.55053000   -0.75344100    0.00001900
7
-215.0180990975
 C                 -0.17881600   -0.02058400    0.00001300
 O                  2.04156500    0.09227100   -0.00000700
 F                 -1.74613000   -0.02081400   -0.00000600
 H                  0.04124500   -0.54299600   -0.91745900
 H                  0.04122900   -0.54290800    0.91753900
 H                  0.06460600    1.03123700   -0.00003600
 H                  2.49704600   -0.77228600    0.00001800
7
-215.0169470316
 C                 -0.14209800   -0.01939000    0.00001500
 O                  2.02613900    0.09282300   -0.00000700
 F                 -1.75400700   -0.02155800   -0.00000700
 H                  0.04162700   -0.54442200   -0.92285200
 H                  0.04161100   -0.54433300    0.92293600
 H                  0.06446000    1.03913700   -0.00003400
 H                  2.45256300   -0.78628900    0.00001700
7
-215.0158333705
 C                 -0.10460500   -0.01832900    0.00001700
 O                  2.01189600    0.09318300   -0.00000800
 F                 -1.76328500   -0.02217900   -0.00000800
 H                  0.03957200   -0.54582900   -0.92756900
 H                  0.03955800   -0.54574000    0.92765800
 H                  0.06166100    1.04625800   -0.00003200
 H                  2.41397500   -0.79724000    0.00001600
7
-215.0147688044
 C                 -0.06671700   -0.01731200    0.00002700
 O                  1.99826200    0.09338900   -0.00001200
 F                 -1.77323600   -0.02273000   -0.00001200
 H                  0.03577400   -0.54692900   -0.93135200
 H                  0.03573300   -0.54683300    0.93145300
 H                  0.05676000    1.05235000   -0.00002000
 H                  2.37934100   -0.80613100    0.00000800
7
-215.0137602484
 C                 -0.02848501   -0.01625247    0.00002685
 O                  1.98498699    0.09336353   -0.00001115
 F                 -1.78367901   -0.02321847   -0.00001215
 H                  0.03028999   -0.54707947   -0.93321915
 H                  0.03024999   -0.54698247    0.93331885
 H                  0.04965399    1.05619853   -0.00002115
 H                  2.34973299   -0.81267947    0.00000785
7
-215.0128114970
 C                  0.00974700   -0.01519300    0.00002700
 O                  1.97171200    0.09333800   -0.00001100
 F                 -1.79412200   -0.02370700   -0.00001200
 H                  0.02480600   -0.54722900   -0.93508700
 H                  0.02476700   -0.54713200    0.93518400
 H                  0.04254800    1.06004700   -0.00002200
 H                  2.32012500   -0.81922800    0.00000800
7
-215.0119238494
 C                  0.04815500   -0.01401700    0.00001900
 O                  1.95848700    0.09306800   -0.00000700
 F                 -1.80484000   -0.02416400   -0.00001000
 H                  0.01874100   -0.54624300   -0.93489700
 H                  0.01873400   -0.54615100    0.93498700
 H                  0.03437300    1.06147800   -0.00003200
 H                  2.29500900   -0.82372400    0.00001400
7
-215.0110966746
 C                  0.08659100   -0.01275600    0.00001700
 O                  1.94514800    0.09267600   -0.00000600
 F                 -1.81563500   -0.02461200   -0.00000900
 H                  0.01307000   -0.54447100   -0.93333900
 H                  0.01306800   -0.54437900    0.93342500
 H                  0.02629000    1.06124100   -0.00003400
 H                  2.27198400   -0.82739000    0.00001500
7
-215.0103279052
 C                  0.12501800   -0.01138000    0.00001500
 O                  1.93163500    0.09213600   -0.00000500
 F                 -1.82655400   -0.02505600   -0.00000900
 H                  0.00839700   -0.54191100   -0.93048600
 H                  0.00839700   -0.54182000    0.93056900
 H                  0.01901200    1.05939900   -0.00003500
 H                  2.25136100   -0.83010500    0.00001600
7
-215.0096144575
 C                  0.16339300   -0.00987600    0.00001400
 O                  1.91794900    0.09144500   -0.00000400
 F                 -1.83764300   -0.02550300   -0.00000900
 H                  0.00514500   -0.53862200   -0.92648500
 H                  0.00514800   -0.53853200    0.92656600
 H                  0.01303700    1.05611800   -0.00003600
 H                  2.23314400   -0.83192100    0.00001700
7
-215.0089525793
 C                  0.20167700   -0.00823600    0.00001400
 O                  1.90416000    0.09060500   -0.00000400
 F                 -1.84900000   -0.02595900   -0.00000800
 H                  0.00369100   -0.53468400   -0.92152400
 H                  0.00369500   -0.53459400    0.92160300
 H                  0.00884100    1.05162400   -0.00003700
 H                  2.21734600   -0.83288600    0.00001800
7
-215.0083381288
 C                  0.23982900   -0.00645200    0.00001300
 O                  1.89046400    0.08961700   -0.00000300
 F                 -1.86082900   -0.02643600   -0.00000800
 H                  0.00436300   -0.53018600   -0.91582500
 H                  0.00436900   -0.53009700    0.91590300
 H                  0.00688400    1.04620200   -0.00003700
 H                  2.20404000   -0.83305000    0.00001800
7
-215.0077667851
 C                  0.27779400   -0.00451300    0.00001200
 O                  1.87730600    0.08849000   -0.00000300
 F                 -1.87354300   -0.02695100   -0.00000800
 H                  0.00748400   -0.52521700   -0.90964600
 H                  0.00749200   -0.52512900    0.90972300
 H                  0.00767100    1.04021000   -0.00003700
 H                  2.19346300   -0.83247800    0.00001900
7
-215.0072341967
 C                  0.31539800   -0.00239600    0.00001100
 O                  1.86570500    0.08723600   -0.00000300
 F                 -1.88800200   -0.02754200   -0.00000800
 H                  0.01345100   -0.51985800   -0.90332000
 H                  0.01346000   -0.51977100    0.90339600
 H                  0.01188500    1.03414900   -0.00003700
 H                  2.18625600   -0.83128700    0.00001900
7
-215.0067360734
 C                  0.35176500   -0.00004800    0.00001100
 O                  1.85825200    0.08589200   -0.00000200
 F                 -1.90603700   -0.02829400   -0.00000800
 H                  0.02278000   -0.51422200   -0.89741800
 H                  0.02279000   -0.51413600    0.89749300
 H                  0.02060300    1.02894200   -0.00003700
 H                  2.18412100   -0.82980000    0.00002000
7
-215.0062682340
 C                  0.38282200    0.00252900    0.00001000
 O                  1.86059300    0.08461300   -0.00000200
 F                 -1.92999800   -0.02933600   -0.00000800
 H                  0.03515900   -0.50877400   -0.89317400
 H                  0.03516900   -0.50868900    0.89324800
 H                  0.03448600    1.02648900   -0.00003700
 H                  2.19021300   -0.82899700    0.00002100
7
-215.0058266183
 C                  0.40451800    0.00518000    0.00001000
 O                  1.87332400    0.08354700   -0.00000200
 F                 -1.95727300   -0.03062200   -0.00000800
 H                  0.04765700   -0.50414700   -0.89123900
 H                  0.04766700   -0.50406400    0.89131000
 H                  0.05052900    1.02763600   -0.00003700
 H                  2.20294700   -0.82979300    0.00002300
7
-215.0054072735
 C                  0.42225100    0.00809800    0.00001000
 O                  1.88941200    0.08244300   -0.00000100
 F                 -1.98490400   -0.03207800   -0.00000800
 H                  0.05955000   -0.49961800   -0.89022100
 H                  0.05956000   -0.49953600    0.89029200
 H                  0.06703500    1.03056200   -0.00003600
 H                  2.21706800   -0.83156200    0.00002500
7
-215.0050063187
 C                  0.43916200    0.01151400    0.00000900
 O                  1.90609700    0.08110600   -0.00000100
 F                 -2.01255700   -0.03373500   -0.00000800
 H                  0.07143200   -0.49456600   -0.88947100
 H                  0.07144100   -0.49448500    0.88954000
 H                  0.08452900    1.03459500   -0.00003600
 H                  2.23093600   -0.83390500    0.00002600
7
-215.0046198941
 C                  0.45590400    0.01560600    0.00000900
 O                  1.92277500    0.07942400   -0.00000100
 F                 -2.04013300   -0.03565100   -0.00000800
 H                  0.08334600   -0.48865800   -0.88884900
 H                  0.08335500   -0.48857800    0.88891600
 H                  0.10331600    1.03979600   -0.00003600
 H                  2.24410800   -0.83683300    0.00002800
7
-215.0042441101
 C                  0.47254900    0.02060100    0.00000800
 O                  1.93935100    0.07727300   -0.00000100
 F                 -2.06757200   -0.03790600   -0.00000800
 H                  0.09510200   -0.48154900   -0.88831200
 H                  0.09511100   -0.48147000    0.88837700
 H                  0.12359400    1.04642500   -0.00003600
 H                  2.25630900   -0.84051700    0.00002900
7
-215.0038750668
 C                  0.48906500    0.02681800    0.00000800
 O                  1.95577500    0.07448100    0.00000000
 F                 -2.09477700   -0.04061300   -0.00000800
 H                  0.10641300   -0.47277400   -0.88782700
 H                  0.10642100   -0.47269700    0.88788900
 H                  0.14562500    1.05488800   -0.00003600
 H                  2.26716900   -0.84522600    0.00003100
7
-215.0035090428
 C                  0.50536600    0.03472100    0.00000700
 O                  1.97195700    0.07079600    0.00000000
 F                 -2.12156400   -0.04393300   -0.00000800
 H                  0.11687800   -0.46166500   -0.88736000
 H                  0.11688600   -0.46158900    0.88742000
 H                  0.16981400    1.06578300   -0.00003600
 H                  2.27612000   -0.85134800    0.00003200
7
-215.0031428302
 C                  0.52128000    0.04497300    0.00000600
 O                  1.98769700    0.06585100    0.00000100
 F                 -2.14758100   -0.04809800   -0.00000700
 H                  0.12591700   -0.44726100   -0.88687300
 H                  0.12592500   -0.44718600    0.88693000
 H                  0.19674000    1.07996300   -0.00003600
 H                  2.28227000   -0.85943100    0.00003300
7
-215.0027738094
 C                  0.53647400    0.05845200    0.00000600
 O                  2.00257900    0.05915200    0.00000100
 F                 -2.17214300   -0.05339900   -0.00000700
 H                  0.13269800   -0.42828200   -0.88631700
 H                  0.13270500   -0.42820900    0.88637200
 H                  0.22709900    1.09852700   -0.00003700
 H                  2.28426700   -0.87018400    0.00003300
7
-215.0023990244
 C                  0.55038000    0.07601400    0.00000500
 O                  2.01584300    0.05019300    0.00000200
 F                 -2.19407800   -0.06010600   -0.00000700
 H                  0.13620400   -0.40344700   -0.88564400
 H                  0.13621000   -0.40337500    0.88569600
 H                  0.26135100    1.12244000   -0.00003700
 H                  2.28039200   -0.88424600    0.00003400
7
-215.0020127136
 C                  0.56235900    0.09780500    0.00000400
 O                  2.02650800    0.03883300    0.00000200
 F                 -2.21199300   -0.06822200   -0.00000700
 H                  0.13578500   -0.37243400   -0.88482400
 H                  0.13579100   -0.37236500    0.88487200
 H                  0.29904500    1.15156700   -0.00003700
 H                  2.26936500   -0.90158400    0.00003400
7
-215.0016037708
 C                  0.57222700    0.12282500    0.00000300
 O                  2.03400400    0.02557100    0.00000300
 F                 -2.22528500   -0.07735900   -0.00000600
 H                  0.13189600   -0.33655100   -0.88387100
 H                  0.13190200   -0.33648300    0.88391500
 H                  0.33878800    1.18418100   -0.00003700
 H                  2.25149200   -0.92113800    0.00003400
7
-215.0011579101
 C                  0.58047500    0.14965100    0.00000200
 O                  2.03857400    0.01118600    0.00000300
 F                 -2.23462600   -0.08702900   -0.00000600
 H                  0.12585300   -0.29774900   -0.88282800
 H                  0.12586000   -0.29768300    0.88286900
 H                  0.37932500    1.21813500   -0.00003700
 H                  2.22840100   -0.94153000    0.00003400
7
-215.0006661298
 C                  0.58782600    0.17728300    0.00000200
 O                  2.04086400   -0.00373800    0.00000400
 F                 -2.24121600   -0.09691600   -0.00000600
 H                  0.11893600   -0.25743900   -0.88173600
 H                  0.11894400   -0.25737400    0.88177600
 H                  0.42013200    1.25202100   -0.00003700
 H                  2.20177600   -0.96181600    0.00003300
7
-215.0001321430
 C                  0.59483900    0.20521800    0.00000200
 O                  2.04143400   -0.01889200    0.00000400
 F                 -2.24602100   -0.10687500   -0.00000600
 H                  0.11197400   -0.21634200   -0.88062800
 H                  0.11198500   -0.21627700    0.88066800
 H                  0.46113700    1.28517400   -0.00003800
 H                  2.17273300   -0.98151900    0.00003200
7
-214.9995726630
 C                  0.60183600    0.23323200    0.00000200
 O                  2.04061300   -0.03413000    0.00000300
 F                 -2.24960300   -0.11685300   -0.00000600
 H                  0.10540700   -0.17477700   -0.87952200
 H                  0.10542100   -0.17471100    0.87956600
 H                  0.50238200    1.31731600   -0.00003800
 H                  2.14186600   -1.00042300    0.00003100
7
-214.9990125151
 C                  0.60895600    0.26121900    0.00000400
 O                  2.03854800   -0.04938100    0.00000200
 F                 -2.25221000   -0.12682500   -0.00000700
 H                  0.09942800   -0.13289500   -0.87843500
 H                  0.09944900   -0.13282400    0.87848700
 H                  0.54388000    1.34832300   -0.00003900
 H                  2.10945300   -1.01842200    0.00002900
7
-214.9984789449
 C                  0.61623200    0.28911600    0.00000800
 O                  2.03528000   -0.06460200    0.00000000
 F                 -2.25390900   -0.13677600   -0.00000800
 H                  0.09410400   -0.09078600   -0.87737400
 H                  0.09413900   -0.09070500    0.87744600
 H                  0.58559500    1.37812300   -0.00004200
 H                  2.07561000   -1.03545000    0.00002700
7
-214.9979972376
 C                  0.62365000    0.31686400    0.00001500
 O                  2.03080600   -0.07975900   -0.00000400
 F                 -2.25468600   -0.14669100   -0.00001100
 H                  0.08944100   -0.04852800   -0.87634700
 H                  0.08950400   -0.04842500    0.87645800
 H                  0.62745400    1.40666000   -0.00004900
 H                  2.04039600   -1.05145700    0.00002400
7
-214.9975951957
 C                  0.63117700    0.34440800    0.00002900
 O                  2.02510700   -0.09481900   -0.00001200
 F                 -2.25450400   -0.15655400   -0.00001600
 H                  0.08542200   -0.00620600   -0.87535100
 H                  0.08554100   -0.00605300    0.87554400
 H                  0.66936500    1.43388100   -0.00006700
 H                  2.00385600   -1.06639900    0.00001900
7
-214.9972571212
 C                  0.63878000    0.37168600    0.00005800
 O                  2.01817800   -0.10974800   -0.00002900
 F                 -2.25333300   -0.16634500   -0.00002700
 H                  0.08201600    0.03608100   -0.87436800
 H                  0.08225500    0.03634500    0.87473900
 H                  0.71122900    1.45973300   -0.00011100
 H                  1.96604800   -1.08023500    0.00001300
7
-214.9970105799
 C                  0.64643300    0.39863800    0.00012000
 O                  2.01002200   -0.12450800   -0.00006500
 F                 -2.25115600   -0.17604800   -0.00005000
 H                  0.07916600    0.07820600   -0.87334300
 H                  0.07968000    0.07872900    0.87411100
 H                  0.75294700    1.48417100   -0.00022300
 H                  1.92704500   -1.09292600    0.00000700
7
-214.9968300438
 C                  0.65411300    0.42520400    0.00025400
 O                  2.00065800   -0.13906600   -0.00014400
 F                 -2.24797500   -0.18564400   -0.00010200
 H                  0.07675700    0.11998100   -0.87213700
 H                  0.07791700    0.12111600    0.87381600
 H                  0.79442500    1.50715500   -0.00050500
 H                  1.88693500   -1.10444300    0.00000500
7
-214.9966898519
 C                  0.66180500    0.45132500    0.00055200
 O                  1.99012000   -0.15338500   -0.00031900
 F                 -2.24380800   -0.19511800   -0.00021900
 H                  0.07451600    0.16107500   -0.87040200
 H                  0.07722600    0.16367100    0.87420700
 H                  0.83557300    1.52865600   -0.00122000
 H                  1.84581800   -1.11476200    0.00002400
7
-214.9965704532
 C                  0.66949300    0.47693800    0.00121400
 O                  1.97845200   -0.16742700   -0.00070600
 F                 -2.23868200   -0.20445200   -0.00048400
 H                  0.07179800    0.20080800   -0.86732500
 H                  0.07824300    0.20688500    0.87610100
 H                  0.87628500    1.54864300   -0.00301700
 H                  1.80381900   -1.12386000    0.00011600
7
-214.9964632428
 C                  0.67714700    0.50192400    0.00266600
 O                  1.96574000   -0.18112400   -0.00155000
 F                 -2.23265300   -0.21360700   -0.00108100
 H                  0.06713300    0.23768500   -0.86106600
 H                  0.08244800    0.25189800    0.88129800
 H                  0.91635600    1.56704200   -0.00742200
 H                  1.76116900   -1.13170800    0.00041900
7
-214.9963651174
 C                  0.68466200    0.52590900    0.00571200
 O                  1.95223100   -0.19426700   -0.00331000
 F                 -2.22586800   -0.22244900   -0.00236200
 H                  0.05751000    0.26849600   -0.84787800
 H                  0.09295900    0.30078500    0.89333100
 H                  0.95508000    1.58356100   -0.01765400
 H                  1.71859200   -1.13821800    0.00125400
7
-214.9962744253
 C                  0.69169600    0.54776500    0.01138300
 O                  1.93870000   -0.20624300   -0.00655900
 F                 -2.21878600   -0.23056700   -0.00481000
 H                  0.03860200    0.28786500   -0.82219700
 H                  0.11452000    0.35554200    0.91680800
 H                  0.99017200    1.59725900   -0.03855400
 H                  1.67832100   -1.14319200    0.00316800
7
-214.9961897970
 C                  0.69771700    0.56589700    0.01984000
 O                  1.92644900   -0.21620000   -0.01135900
 F                 -2.21219900   -0.23735500   -0.00854300
 H                  0.00901400    0.29248900   -0.78114500
 H                  0.14956800    0.41498900    0.95197000
 H                  1.01773400    1.60665100   -0.07226800
 H                  1.64386800   -1.14656500    0.00653300
7
-214.9961099107
 C                  0.70258900    0.58019300    0.03002300
 O                  1.91599700   -0.22411000   -0.01706800
 F                 -2.20648200   -0.24274500   -0.01311400
 H                 -0.02699300    0.28612600   -0.72764400
 H                  0.19519700    0.47598700    0.99245800
 H                  1.03584900    1.61117100   -0.11510700
 H                  1.61623600   -1.14878900    0.01091800
7
-214.9960334560
 C                  0.70649800    0.59128100    0.04103600
 O                  1.90712400   -0.23034600   -0.02302900
 F                 -2.20163400   -0.24697600   -0.01812700
 H                 -0.06414200    0.27441700   -0.66349600
 H                  0.24955500    0.53731900    1.03084700
 H                  1.04302000    1.60972200   -0.16326100
 H                  1.59474800   -1.15025800    0.01450400
7
-214.9959591341
 C                  0.71009400    0.60190500    0.05238300
 O                  1.89832700   -0.23635800   -0.02916000
 F                 -2.19658800   -0.25100700   -0.02329500
 H                 -0.10119800    0.26188600   -0.59861600
 H                  0.30382200    0.59778800    1.06911400
 H                  1.04826700    1.60799800   -0.21117800
 H                  1.57394500   -1.15172600    0.01868100
7
-214.9958856660
 C                  0.71329200    0.61115900    0.06379500
 O                  1.88996300   -0.24170600   -0.03508500
 F                 -2.19178200   -0.25453200   -0.02848500
 H                 -0.13528300    0.24977800   -0.52781200
 H                  0.36311400    0.65859900    1.10110400
 H                  1.04542000    1.60157700   -0.26065000
 H                  1.55566200   -1.15290600    0.02134200
7
-214.9958117945
 C                  0.71636100    0.62014800    0.07522700
 O                  1.88132500   -0.24696000   -0.04080400
 F                 -2.18669800   -0.25795000   -0.03364700
 H                 -0.16604100    0.23996400   -0.45478800
 H                  0.42439200    0.71938200    1.12768800
 H                  1.03776800    1.59251900   -0.30951700
 H                  1.53749500   -1.15402900    0.02253600
7
-214.9957362808
 C                  0.71945400    0.62932700    0.08661800
 O                  1.87202100   -0.25235300   -0.04623600
 F                 -2.18107200   -0.26142700   -0.03873200
 H                 -0.19292900    0.23357700   -0.38098900
 H                  0.48686500    0.77987000    1.14852700
 H                  1.02624600    1.58136100   -0.35684000
 H                  1.51823500   -1.15512200    0.02167200
7
-214.9956578833
 C                  0.72271600    0.63911000    0.09784600
 O                  1.86165600   -0.25809200   -0.05127300
 F                 -2.17462500   -0.26511300   -0.04367600
 H                 -0.21563800    0.23159100   -0.30798700
 H                  0.54965000    0.83953300    1.16347600
 H                  1.01189200    1.56879100   -0.40164300
 H                  1.49664000   -1.15615000    0.01797500
7
-214.9955753069
 C                  0.72628300    0.64990200    0.10868700
 O                  1.84980700   -0.26437500   -0.05574800
 F                 -2.16703100   -0.26915600   -0.04838500
 H                 -0.23406300    0.23496100   -0.23772400
 H                  0.61154700    0.89739500    1.17265500
 H                  0.99613600    1.55582600   -0.44274900
 H                  1.47133400   -1.15699300    0.01035200
7
-214.9954869939
 C                  0.73025200    0.66204400    0.11877400
 O                  1.83606900   -0.27136800   -0.05943300
 F                 -2.15794600   -0.27368400   -0.05271800
 H                 -0.24832900    0.24455500   -0.17271600
 H                  0.67084000    0.95186600    1.17661100
 H                  0.98100600    1.54393000   -0.47874900
 H                  1.44096100   -1.15737900   -0.00255800
7
-214.9953905452
 C                  0.73462500    0.67563800    0.12763900
 O                  1.82021900   -0.27911700   -0.06208900
 F                 -2.14713900   -0.27875200   -0.05650200
 H                 -0.25888000    0.26073700   -0.11580700
 H                  0.72539600    1.00086600    1.17651000
 H                  0.96895600    1.53482700   -0.50830900
 H                  1.40476500   -1.15682100   -0.02187400
7
-214.9952809788
 C                  0.73929100    0.69039700    0.13494000
 O                  1.80239700   -0.28747600   -0.06363000
 F                 -2.13466400   -0.28427500   -0.05961800
 H                 -0.26650000    0.28283600   -0.06898200
 H                  0.77350300    1.04270200    1.17404700
 H                  0.96200200    1.52977900   -0.53090800
 H                  1.36335900   -1.15466300   -0.04737000
7
-214.9951479691
 C                  0.74410500    0.70577700    0.14070700
 O                  1.78300900   -0.29616700   -0.06424800
 F                 -2.12083900   -0.29008100   -0.06208900
 H                 -0.27208900    0.30928200   -0.03208200
 H                  0.81491700    1.07715300    1.17082400
 H                  0.96071000    1.52885800   -0.54731500
 H                  1.31859200   -1.15038500   -0.07693300
7
-214.9949746917
 C                  0.74898000    0.72128800    0.14530000
 O                  1.76246100   -0.30492900   -0.06431600
 F                 -2.10603300   -0.29600700   -0.06406400
 H                 -0.27633800    0.33842300   -0.00312200
 H                  0.85080000    1.10538100    1.16777500
 H                  0.96423700    1.53112100   -0.55905400
 H                  1.27239600   -1.14391500   -0.10747300
7
-214.9947404246
 C                  0.75390000    0.73663600    0.14916000
 O                  1.74101300   -0.31358400   -0.06421200
 F                 -2.09051300   -0.30195900   -0.06572700
 H                 -0.27963900    0.36910900    0.02027600
 H                  0.88273500    1.12890900    1.16522000
 H                  0.97127100    1.53541200   -0.56754900
 H                  1.22596700   -1.13562200   -0.13607800
7
-214.9944236010
 C                  0.75888900    0.75168300    0.15262000
 O                  1.71880700   -0.32201800   -0.06421900
 F                 -2.07443700   -0.30789500   -0.06721700
 H                 -0.28217700    0.40071800    0.03987100
 H                  0.91193400    1.14889300    1.16323900
 H                  0.98080300    1.54088400   -0.57373700
 H                  1.17975400   -1.12609900   -0.16051900
7
-214.9940025413
 C                  0.76398000    0.76636300    0.15587600
 O                  1.69595100   -0.33015500   -0.06449700
 F                 -2.05792100   -0.31380100   -0.06861600
 H                 -0.28402900    0.43293900    0.05666500
 H                  0.93906700    1.16603000    1.16185400
 H                  0.99226100    1.54703400   -0.57814300
 H                  1.13378900   -1.11591700   -0.17950300
7
-214.9934547240
 C                  0.76920200    0.78063500    0.15900700
 O                  1.67255400   -0.33794500   -0.06508900
 F                 -2.04106900   -0.31967200   -0.06996200
 H                 -0.28522600    0.46558300    0.07119900
 H                  0.96446500    1.18074800    1.16106200
 H                  1.00533100    1.55356200   -0.58109900
 H                  1.08798300   -1.10544300   -0.19280500
7
-214.9927560662
 C                  0.77457900    0.79447200    0.16203100
 O                  1.64872200   -0.34535800   -0.06595100
 F                 -2.02398000   -0.32550800   -0.07126700
 H                 -0.28578000    0.49851400    0.08383800
 H                  0.98835000    1.19338000    1.16080700
 H                  1.01978300    1.56024400   -0.58288800
 H                  1.04227300   -1.09477300   -0.20112100
7
-214.9918803798
 C                  0.78013300    0.80786100    0.16493800
 O                  1.62453700   -0.35238900   -0.06699700
 F                 -2.00673700   -0.33131200   -0.07253300
 H                 -0.28569700    0.53163500    0.09492300
 H                  1.01096100    1.20423200    1.16098500
 H                  1.03538700    1.56689100   -0.58378800
 H                  0.99664900   -1.08380100   -0.20561400
7
-214.9907991962
 C                  0.78588000    0.82079600    0.16772100
 O                  1.60005200   -0.35904100   -0.06814400
 F                 -1.98939900   -0.33709200   -0.07376400
 H                 -0.28497700    0.56488400    0.10479200
 H                  1.03256100    1.21358400    1.16147500
 H                  1.05191300    1.57333600   -0.58405700
 H                  0.95113400   -1.07234600   -0.20744700
7
-214.9894834747
 C                  0.79183500    0.83328000    0.17037900
 O                  1.57530200   -0.36531800   -0.06932400
 F                 -1.97200800   -0.34285600   -0.07496400
 H                 -0.28361700    0.59822500    0.11375200
 H                  1.05340500    1.22167200    1.16216000
 H                  1.06914600    1.57944200   -0.58391000
 H                  0.90575700   -1.06024300   -0.20753100
7
-214.9878772305
 C                  0.79800600    0.84531300    0.17291600
 O                  1.55030900   -0.37122400   -0.07049400
 F                 -1.95459200   -0.34861100   -0.07614000
 H                 -0.28160900    0.63164000    0.12206300
 H                  1.07371100    1.22867900    1.16294300
 H                  1.08690500    1.58510400   -0.58351300
 H                  0.86054500   -1.04737500   -0.20648800
7
-214.9857091687
 C                  0.80440000    0.85689400    0.17533800
 O                  1.52509200   -0.37675800   -0.07162800
 F                 -1.93717300   -0.35436500   -0.07729800
 H                 -0.27894600    0.66512500    0.12992100
 H                  1.09365000    1.23473800    1.16375200
 H                  1.10505000    1.59024800   -0.58298600
 H                  0.81552600   -1.03367000   -0.20470600
7
-214.9825178848
 C                  0.81101800    0.86802500    0.17765200
 O                  1.49966200   -0.38191800   -0.07270900
 F                 -1.91976700   -0.36012300   -0.07844400
 H                 -0.27561700    0.69867900    0.13747300
 H                  1.11334600    1.23994100    1.16453600
 H                  1.12347800    1.59482300   -0.58241100
 H                  0.77072500   -1.01908700   -0.20241500
7
-214.9782993988
 C                  0.81785700    0.87870200    0.17986100
 O                  1.47403400   -0.38670100   -0.07372700
 F                 -1.90238400   -0.36589000   -0.07958200
 H                 -0.27161200    0.73230600    0.14481900
 H                  1.13288500    1.24435000    1.16525600
 H                  1.14211100    1.59879500   -0.58184300
 H                  0.72616700   -1.00361000   -0.19974800
7
-214.9734111368
 C                  0.82491400    0.88892300    0.18197000
 O                  1.44821900   -0.39110300   -0.07467600
 F                 -1.88503400   -0.37166800   -0.08071600
 H                 -0.26692200    0.76600500    0.15202700
 H                  1.15232300    1.24800900    1.16589000
 H                  1.16089700    1.60214200   -0.58132100
 H                  0.68187900   -0.98723600   -0.19678300
7
-214.9682709764
 C                  0.83217600    0.89868500    0.18398000
 O                  1.42222700   -0.39511700   -0.07555200
 F                 -1.86772000   -0.37746100   -0.08184700
 H                 -0.26153500    0.79977400    0.15914500
 H                  1.17169300    1.25094500    1.16641800
 H                  1.17979200    1.60485000   -0.58086700
 H                  0.63788300   -0.96997500   -0.19356800
7
-214.9632669117
 C                  0.83963400    0.90798500    0.18589300
 O                  1.39606900   -0.39874100   -0.07635400
 F                 -1.85044500   -0.38326800   -0.08297900
 H                 -0.25544400    0.83360200    0.16620100
 H                  1.19101300    1.25317800    1.16683100
 H                  1.19876300    1.60691000   -0.58049900
 H                  0.59420700   -0.95184600   -0.19013200
7
-214.9587374016
 C                  0.84727000    0.91681700    0.18770800
 O                  1.36975500   -0.40196800   -0.07707800
 F                 -1.83320800   -0.38908900   -0.08411000
 H                 -0.24864200    0.86747200    0.17321400
 H                  1.21028900    1.25471900    1.16711800
 H                  1.21778000    1.60831600   -0.58022500
 H                  0.55087500   -0.93288000   -0.18649800
7
-214.9549640492
 C                  0.85506700    0.92517800    0.18942600
 O                  1.34329400   -0.40479400   -0.07772300
 F                 -1.81600500   -0.39492300   -0.08524200
 H                 -0.24112100    0.90136100    0.18019400
 H                  1.22951800    1.25557900    1.16727400
 H                  1.23681600    1.60906500   -0.58005400
 H                  0.50791200   -0.91311500   -0.18268300
7
-214.9521617831
 C                  0.86300700    0.93306400    0.19104800
 O                  1.31669400   -0.40721300   -0.07828800
 F                 -1.79883100   -0.40076600   -0.08637500
 H                 -0.23287700    0.93524000    0.18714500
 H                  1.24869500    1.25576500    1.16729400
 H                  1.25584900    1.60915500   -0.57998900
 H                  0.46534200   -0.89260500   -0.17870400
7
-214.9504641475
 C                  0.87107000    0.94047200    0.19257200
 O                  1.28996400   -0.40922200   -0.07877100
 F                 -1.78168200   -0.40661800   -0.08750900
 H                 -0.22390500    0.96907800    0.19406800
 H                  1.26781100    1.25528100    1.16717500
 H                  1.27485600    1.60858500   -0.58003200
 H                  0.42318700   -0.87141400   -0.17457700
7
-214.9499088636
 C                  0.87924000    0.94740000    0.19399800
 O                  1.26311100   -0.41081400   -0.07917100
 F                 -1.76455300   -0.41247400   -0.08864200
 H                 -0.21419800    1.00284200    0.20096100
 H                  1.28685700    1.25413100    1.16691400
 H                  1.29382300    1.60735400   -0.58018700
 H                  0.38146500   -0.84961800   -0.17032100
7
-214.9504164436
 C                  0.88750000    0.95384600    0.19532700
 O                  1.23614300   -0.41198200   -0.07948700
 F                 -1.74744100   -0.41833500   -0.08977600
 H                 -0.20375000    1.03650300    0.20782400
 H                  1.30583100    1.25231900    1.16651000
 H                  1.31273700    1.60546100   -0.58045200
 H                  0.34019200   -0.82731000   -0.16595600
7
-214.9518031984
 C                  0.89584200    0.95981000    0.19655800
 O                  1.20906800   -0.41271600   -0.07971500
 F                 -1.73034600   -0.42420100   -0.09091000
 H                 -0.19254700    1.07003700    0.21465300
 H                  1.32473200    1.24984400    1.16595800
 H                  1.33159600    1.60290400   -0.58083000
 H                  0.29937600   -0.80459200   -0.16150300
7
-214.9537786262
 C                  0.90425900    0.96529300    0.19769200
 O                  1.18189300   -0.41300600   -0.07985500
 F                 -1.71327600   -0.43007500   -0.09204600
 H                 -0.18057000    1.10343100    0.22144700
 H                  1.34357100    1.24670500    1.16525800
 H                  1.35040700    1.59967900   -0.58131900
 H                  0.25902000   -0.78158100   -0.15698800
7
-214.9559890550
 C                  0.91275800    0.97029900    0.19872900
 O                  1.15462700   -0.41283500   -0.07990200
 F                 -1.69624400   -0.43596600   -0.09318500
 H                 -0.16778700    1.13668100    0.22820900
 H                  1.36237100    1.24289800    1.16440500
 H                  1.36918900    1.59578100   -0.58192200
 H                  0.21911600   -0.75839800   -0.15243400
7
-214.9580833238
 C                  0.92135700    0.97483300    0.19967200
 O                  1.12728000   -0.41218300   -0.07985200
 F                 -1.67927600   -0.44188700   -0.09433000
 H                 -0.15414900    1.16980500    0.23494300
 H                  1.38117100    1.23841600    1.16339800
 H                  1.38798000    1.59120100   -0.58263700
 H                  0.17965000   -0.73516800   -0.14786900
7
-214.9598393440
 C                  0.93009400    0.97890600    0.20052100
 O                  1.09986600   -0.41102200   -0.07970000
 F                 -1.66241700   -0.44786400   -0.09548600
 H                 -0.13958100    1.20284100    0.24165600
 H                  1.40003600    1.23324700    1.16223000
 H                  1.40684300    1.58592600   -0.58346700
 H                  0.14059500   -0.71201200   -0.14331600
7
-214.9612596193
 C                  0.93903400    0.98253300    0.20128100
 O                  1.07240200   -0.40930900   -0.07943700
 F                 -1.64573800   -0.45393900   -0.09666200
 H                 -0.12396500    1.23585900    0.24836500
 H                  1.41906600    1.22737500    1.16089800
 H                  1.42587800    1.57993700   -0.58441300
 H                  0.10191600   -0.68902900   -0.13879700
7
-214.9624287869
 C                  0.94829500    0.98574000    0.20195700
 O                  1.04491500   -0.40698600   -0.07905200
 F                 -1.62935900   -0.46017600   -0.09787200
 H                 -0.10711900    1.26897500    0.25509300
 H                  1.43841900    1.22077500    1.15939600
 H                  1.44524300    1.57321000   -0.58547700
 H                  0.06357300   -0.66629300   -0.13432500
7
-214.9633834809
 C                  0.95807300    0.98857600    0.20256000
 O                  1.01745000   -0.40396100   -0.07852500
 F                 -1.61348400   -0.46669000   -0.09913900
 H                 -0.08874500    1.30238000    0.26188000
 H                  1.45835100    1.21341700    1.15771600
 H                  1.46519400    1.56571200   -0.58666500
 H                  0.02553600   -0.64382200   -0.12990500
7
-214.9641374389
 C                  0.96872100    0.99112900    0.20310800
 O                  0.99009900   -0.40008500   -0.07782600
 F                 -1.59848800   -0.47367700   -0.10050300
 H                 -0.06834600    1.33638600    0.26878800
 H                  1.47929600    1.20525800    1.15585100
 H                  1.48616700    1.55740000   -0.58798200
 H                 -0.01217200   -0.62156500   -0.12552600
7
-214.9647126122
 C                  0.98089600    0.99357700    0.20364000
 O                  0.96309300   -0.39509700   -0.07690200
 F                 -1.58512100   -0.48149900   -0.10204100
 H                 -0.04503800    1.37150100    0.27592000
 H                  1.50203100    1.19625200    1.15379800
 H                  1.50894400    1.54822600   -0.58943500
 H                 -0.04932500   -0.59935700   -0.12115600
7
-214.9651107481
 C                  0.99586200    0.99630900    0.20423700
 O                  0.93716100   -0.38853400   -0.07565800
 F                 -1.57507900   -0.49084600   -0.10389600
 H                 -0.01725200    1.40843700    0.28341800
 H                  1.52794400    1.18642400    1.15158000
 H                  1.53492500    1.53821800   -0.59102200
 H                 -0.08495600   -0.57694600   -0.11673900
7
-214.9653593316
 C                  1.01542000    1.00003500    0.20505000
 O                  0.91469600   -0.37984300   -0.07397800
 F                 -1.57195600   -0.50266600   -0.10626800
 H                  0.01677000    1.44704600    0.29123800
 H                  1.55859800    1.17628700    1.14935500
 H                  1.56570500    1.52790000   -0.59266000
 H                 -0.11563100   -0.55456800   -0.11231200
7
-214.9654838103
 C                  1.03885700    1.00500200    0.20612600
 O                  0.89897200   -0.36958400   -0.07196800
 F                 -1.57799900   -0.51649900   -0.10907000
 H                  0.05489400    1.48376500    0.29861000
 H                  1.59205200    1.16710400    1.14746500
 H                  1.59942500    1.51855500   -0.59413800
 H                 -0.13650900   -0.53396300   -0.10821100
7
-214.9655263758
 C                  1.06319300    1.01033700    0.20728500
 O                  0.88722100   -0.35886000   -0.06988900
 F                 -1.58829200   -0.53078900   -0.11195300
 H                  0.09371400    1.51776100    0.30509300
 H                  1.62501100    1.15849500    1.14595300
 H                  1.63325800    1.50974200   -0.59538500
 H                 -0.15136800   -0.51487800   -0.10439200
