# Supplementary material for: Low dimensional representations along intrinsic reaction coordinates and molecular dynamics trajectories using interatomic distance matrices
Source: Chem Sci. 2019 Sep 18;10(43):9954–68. doi: 10.1039/c9sc02742d (PMC6991188; doi:10.1039/c9sc02742d)
Supplement: Supplementary file 1 [file SC-010-C9SC02742D-s001.zip › C9SC02742D-SI/ESI_xyz_files/input_files/SN2/SN2_traj.xyz]

7
Title
 C                 -0.02851785    0.03290132   -0.03050399
 O                  1.98321954    0.05696052    0.00722612
 F                 -1.80147689   -0.05031054    0.01578649
 H                 -0.00214107   -0.28409873   -0.95110614
 H                  0.21203043   -0.48103789    0.79015038
 H                  0.18926998    1.12439710   -0.10206998
 H                  2.42471512   -0.70661705    0.21395831
7
Title
 C                 -0.02519125    0.03599630   -0.03611668
 O                  1.98028765    0.05702596    0.00683352
 F                 -1.80064957   -0.05170728    0.01712233
 H                 -0.01966811   -0.28499548   -0.92978670
 H                  0.21512550   -0.50141690    0.79846182
 H                  0.20261109    1.13912151   -0.08824816
 H                  2.41713221   -0.71162581    0.21838404
7
Title
 C                 -0.02193010    0.04028471   -0.04089004
 O                  1.97719556    0.05772570    0.00623154
 F                 -1.79971395   -0.05305618    0.01847494
 H                 -0.03682706   -0.29469905   -0.92551011
 H                  0.21696532   -0.52505832    0.81216772
 H                  0.21323502    1.15028135   -0.07209544
 H                  2.41443387   -0.72617950    0.22514034
7
Title
 C                 -0.01896318    0.04503465   -0.04416626
 O                  1.97435894    0.05876577    0.00554253
 F                 -1.79879595   -0.05422029    0.01970108
 H                 -0.05198091   -0.31088083   -0.93666545
 H                  0.21690082   -0.54727420    0.82649755
 H                  0.22030351    1.15672362   -0.05594914
 H                  2.41497127   -0.74534289    0.23265023
7
Title
 C                 -0.01622098    0.04983239   -0.04628823
 O                  1.97184312    0.05989596    0.00484062
 F                 -1.79792239   -0.05522054    0.02080752
 H                 -0.06533494   -0.33041183   -0.95668192
 H                  0.21509657   -0.56673983    0.83926057
 H                  0.22460483    1.15946679   -0.04045536
 H                  2.41663785   -0.76529663    0.23995821
7
Title
 C                 -0.01355960    0.05460578   -0.04769418
 O                  1.96956410    0.06101994    0.00413979
 F                 -1.79706935   -0.05611711    0.02184979
 H                 -0.07753581   -0.35175617   -0.98133692
 H                  0.21173402   -0.58380173    0.85009996
 H                  0.22690746    1.15949925   -0.02529836
 H                  2.41829912   -0.78469599    0.24683219
7
Title
 C                 -0.01086386    0.05936865   -0.04866567
 O                  1.96744487    0.06210195    0.00343620
 F                 -1.79620893   -0.05695430    0.02287522
 H                 -0.08902324   -0.37425379   -1.00845798
 H                  0.20680664   -0.59887022    0.85898510
 H                  0.22759660    1.15733939   -0.01005469
 H                  2.41934101   -0.80307120    0.25322791
7
Title
 C                 -0.00803914    0.06413941   -0.04937752
 O                  1.96543223    0.06312071    0.00272225
 F                 -1.79531524   -0.05776195    0.02392224
 H                 -0.10004225   -0.39756618   -1.03679826
 H                  0.20014042   -0.61213961    0.86579475
 H                  0.22679363    1.15321574    0.00566921
 H                  2.41929102   -0.82011393    0.25910421
7
Title
 C                 -0.00499364    0.06891782   -0.04994941
 O                  1.96349060    0.06405260    0.00198957
 F                 -1.79436203   -0.05856161    0.02502680
 H                 -0.11070057   -0.42143714   -1.06544780
 H                  0.19139622   -0.62356774    0.87020532
 H                  0.22443760    1.14721414    0.02226144
 H                  2.41763357   -0.83542446    0.26436655
7
Title
 C                 -0.00162583    0.07366310   -0.05047725
 O                  1.96159835    0.06486142    0.00123001
 F                 -1.79332017   -0.05936980    0.02622743
 H                 -0.12097613   -0.44552917   -1.09347072
 H                  0.18004235   -0.63283866    0.87160178
 H                  0.22031013    1.13939571    0.04013658
 H                  2.41368189   -0.84834572    0.26882470
7
Title
 C                  0.00217535    0.07824652   -0.05105457
 O                  1.95975189    0.06548676    0.00043839
 F                 -1.79215874   -0.06019691    0.02756601
 H                 -0.13065356   -0.46917869   -1.11951528
 H                  0.16534644   -0.63926474    0.86896887
 H                  0.21404696    1.12998061    0.05971143
 H                  2.40646917   -0.85776195    0.27213152
7
Title
 C                  0.00648337    0.08235715   -0.05178515
 O                  1.95798421    0.06583435   -0.00037773
 F                 -1.79086078   -0.06103716    0.02907253
 H                 -0.13916378   -0.49093296   -1.14127447
 H                  0.14659810   -0.64171158    0.86093249
 H                  0.20525565    1.11973810    0.08116150
 H                  2.39481079   -0.86193981    0.27372903
7
Title
 C                  0.01118509    0.08544348   -0.05276437
 O                  1.95638914    0.06580494   -0.00117975
 F                 -1.78946942   -0.06184817    0.03071381
 H                 -0.14548577   -0.50817675   -1.15538458
 H                  0.12401395   -0.63904153    0.84661040
 H                  0.19399018    1.11047639    0.10374727
 H                  2.37808638   -0.85909784    0.27302385
7
Title
 C                  0.01590423    0.08702850   -0.05401796
 O                  1.95507125    0.06540186   -0.00190818
 F                 -1.78810819   -0.06256033    0.03236405
 H                 -0.14873111   -0.51842508   -1.15950663
 H                  0.09960861   -0.63149095    0.82725869
 H                  0.18124532    1.10439977    0.12559797
 H                  2.35754741   -0.84937398    0.27002549
7
Title
 C                  0.02032476    0.08716712   -0.05550722
 O                  1.95402741    0.06476318   -0.00254265
 F                 -1.78687925   -0.06314115    0.03391294
 H                 -0.14897199   -0.52150850   -1.15451611
 H                  0.07566967   -0.62089777    0.80568626
 H                  0.16820190    1.10225085    0.14528376
 H                  2.33553603   -0.83529999    0.26552561
7
Title
 C                  0.02440592    0.08623618   -0.05720778
 O                  1.95316586    0.06404238   -0.00311187
 F                 -1.78580053   -0.06360756    0.03534177
 H                 -0.14683408   -0.51879755   -1.14272719
 H                  0.05310026   -0.60909462    0.78401464
 H                  0.15533070    1.10332819    0.16265401
 H                  2.31358349   -0.81957510    0.26038542
7
Title
 C                  0.02824332    0.08457729   -0.05913073
 O                  1.95238940    0.06335000   -0.00365831
 F                 -1.78485124   -0.06398836    0.03667798
 H                 -0.14283975   -0.51155966   -1.12592049
 H                  0.03186071   -0.59725121    0.76334226
 H                  0.14259351    1.10665171    0.17808804
 H                  2.29230269   -0.80406074    0.25519698
7
Title
 C                  0.03195121    0.08242543   -0.06130657
 O                  1.95162017    0.06276908   -0.00422209
 F                 -1.78400869   -0.06430642    0.03795461
 H                 -0.13728496   -0.50057346   -1.10515272
 H                  0.01164742   -0.58612903    0.74431927
 H                  0.12980030    1.11141729    0.19195162
 H                  2.27193059   -0.79009755    0.25037799
7
Title
 C                  0.03563058    0.07994669   -0.06376879
 O                  1.95079597    0.06237432   -0.00483954
 F                 -1.78325843   -0.06457707    0.03919844
 H                 -0.13031637   -0.48628423   -1.08110195
 H                 -0.00784408   -0.57634714    0.72751507
 H                  0.11675822    1.11699368    0.20446496
 H                  2.25262360   -0.77886418    0.24628726
7
Title
 C                  0.03936513    0.07727914   -0.06653609
 O                  1.94986585    0.06223854   -0.00554324
 F                 -1.78259533   -0.06481000    0.04042780
 H                 -0.12202199   -0.46902092   -1.05441154
 H                 -0.02684261   -0.56850142    0.71355216
 H                  0.10332633    1.12283797    0.21569755
 H                  2.23455457   -0.77150946    0.24327061
7
Title
 C                  0.04322291    0.07455806   -0.06959049
 O                  1.94879032    0.06242637   -0.00635971
 F                 -1.78202217   -0.06501117    0.04165272
 H                 -0.11250757   -0.44918973   -1.02597430
 H                 -0.04548378   -0.56316123    0.70308216
 H                  0.08943927    1.12843685    0.22559619
 H                  2.21789933   -0.76906902    0.24164017
7
Title
 C                  0.04726489    0.07192136   -0.07285873
 O                  1.94754255    0.06298019   -0.00730663
 F                 -1.78154663   -0.06518453    0.04287789
 H                 -0.10193812   -0.42739210   -0.99710369
 H                 -0.06383793   -0.56077880    0.69664754
 H                  0.07509205    1.13329974    0.23403994
 H                  2.20274280   -0.77223874    0.24160754
7
Title
 C                  0.05156617    0.06949937   -0.07620776
 O                  1.94610376    0.06391142   -0.00839430
 F                 -1.78117812   -0.06533348    0.04410935
 H                 -0.09051953   -0.40441343   -0.96955968
 H                 -0.08198260   -0.56160477    0.69454405
 H                  0.06027032    1.13698354    0.24090139
 H                  2.18896391   -0.78120860    0.24323007
7
Title
 C                  0.05624384    0.06741035   -0.07944391
 O                  1.94445117    0.06520685   -0.00963229
 F                 -1.78092812   -0.06546135    0.04536097
 H                 -0.07844973   -0.38116059   -0.94560419
 H                 -0.10005956   -0.56571182    0.69682427
 H                  0.04486843    1.13908405    0.24605678
 H                  2.17619187   -0.79573013    0.24642470
7
Title
 C                  0.06146352    0.06578080   -0.08228147
 O                  1.94255103    0.06683599   -0.01103164
 F                 -1.78081602   -0.06557071    0.04665301
 H                 -0.06594135   -0.35876481   -0.92836570
 H                 -0.11819945   -0.57307102    0.70338745
 H                  0.02870630    1.13916186    0.24931524
 H                  2.16387904   -0.81523586    0.25100352
7
Title
 C                  0.06734767    0.06476939   -0.08428424
 O                  1.94038869    0.06871974   -0.01257941
 F                 -1.78087357   -0.06566149    0.04798903
 H                 -0.05343384   -0.33893869   -0.92217100
 H                 -0.13614794   -0.58339129    0.71380069
 H                  0.01183174    1.13673083    0.25035518
 H                  2.15153596   -0.83845328    0.25658131
7
Title
 C                  0.07372563    0.06448737   -0.08498378
 O                  1.93805352    0.07065997   -0.01418142
 F                 -1.78112509   -0.06573049    0.04931378
 H                 -0.04181165   -0.32378662   -0.93059341
 H                 -0.15276811   -0.59554447    0.72662039
 H                 -0.00492486    1.13165180    0.24896333
 H                  2.13915135   -0.86250724    0.26235752
7
Title
 C                  0.08015918    0.06481908   -0.08431193
 O                  1.93571582    0.07241499   -0.01569834
 F                 -1.78155219   -0.06577666    0.05054401
 H                 -0.03179335   -0.31394155   -0.95229633
 H                 -0.16675502   -0.60777451    0.73962646
 H                 -0.02037215    1.12457934    0.24549009
 H                  2.12711635   -0.88398263    0.26741160
7
Title
 C                  0.08641251    0.06550098   -0.08261044
 O                  1.93345475    0.07388385   -0.01707231
 F                 -1.78211718   -0.06580402    0.05165803
 H                 -0.02323301   -0.30799526   -0.98254974
 H                 -0.17786486   -0.61902595    0.75141537
 H                 -0.03415371    1.11638370    0.24057210
 H                  2.11552548   -0.90139714    0.27134051
7
Title
 C                  0.09252201    0.06632044   -0.08022661
 O                  1.93124616    0.07507800   -0.01831931
 F                 -1.78280133   -0.06581736    0.05268342
 H                 -0.01558177   -0.30421288   -1.01751209
 H                 -0.18649477   -0.62907716    0.76159440
 H                 -0.04658108    1.10759310    0.23463434
 H                  2.10413537   -0.91479555    0.27413898
7
Title
 C                  0.09861279    0.06714273   -0.07737937
 O                  1.92903509    0.07602830   -0.01947015
 F                 -1.78360610   -0.06581980    0.05365421
 H                 -0.00834994   -0.30134788   -1.05492879
 H                 -0.19301613   -0.63797394    0.77010932
 H                 -0.05805752    1.09848997    0.22787029
 H                  2.09264135   -0.92448744    0.27586759
7
Title
 C                  0.10481509    0.06787278   -0.07419770
 O                  1.92676574    0.07675310   -0.02054897
 F                 -1.78454522   -0.06581306    0.05459765
 H                 -0.00118013   -0.29856721   -1.09342910
 H                 -0.19761158   -0.64575767    0.77690610
 H                 -0.06889867    1.08929201    0.22035626
 H                  2.08077798   -0.93060906    0.27653857
7
Title
 C                  0.11124747    0.06842725   -0.07076656
 O                  1.92438634    0.07725515   -0.02157055
 F                 -1.78564002   -0.06579800    0.05553385
 H                  0.00618649   -0.29527276   -1.13198799
 H                 -0.20029163   -0.65239775    0.78183995
 H                 -0.07932705    1.08025404    0.21212624
 H                  2.06833137   -0.93307926    0.27610467
7
Title
 C                  0.11801229    0.06872063   -0.06715792
 O                  1.92184986    0.07752515   -0.02254106
 F                 -1.78691616   -0.06577514    0.05647684
 H                  0.01393684   -0.29099430   -1.16961363
 H                 -0.20093373   -0.65778276    0.78466278
 H                 -0.08948826    1.07172522    0.20321796
 H                  2.05514895   -0.93165319    0.27447494
7
Title
 C                  0.12518473    0.06866250   -0.06345355
 O                  1.91911768    0.07754826   -0.02345867
 F                 -1.78839885   -0.06574508    0.05743419
 H                  0.02218741   -0.28535309   -1.20515884
 H                 -0.19933069   -0.66173471    0.78504954
 H                 -0.09945419    1.06417432    0.19371150
 H                  2.04117192   -0.92603268    0.27154858
7
Title
 C                  0.13279202    0.06816817   -0.05976110
 O                  1.91616779    0.07731519   -0.02431486
 F                 -1.79010478   -0.06570893    0.05840571
 H                  0.03096501   -0.27808516   -1.23725437
 H                 -0.19526956   -0.66405441    0.78267688
 H                 -0.10921324    1.05815710    0.18376215
 H                  2.02648875   -0.91606019    0.26727503
7
Title
 C                  0.14079548    0.06718331   -0.05621546
 O                  1.91300317    0.07683769   -0.02509844
 F                 -1.79203309   -0.06566864    0.05938301
 H                  0.04018917   -0.26909951   -1.26444170
 H                 -0.18864542   -0.66460857    0.77735895
 H                 -0.11866573    1.05418945    0.17360554
 H                  2.01137226   -0.90197879    0.26173272
7
Title
 C                  0.14910195    0.06570936   -0.05295668
 O                  1.90964956    0.07616064   -0.02580286
 F                 -1.79416327   -0.06562693    0.06035281
 H                  0.04969376   -0.25850636   -1.28550917
 H                 -0.17955385   -0.66342696    0.76917485
 H                 -0.12765045    1.05255681    0.16350735
 H                  1.99623715   -0.88461196    0.25517888
7
Title
 C                  0.15761171    0.06380651   -0.05009718
 O                  1.90613824    0.07536047   -0.02643308
 F                 -1.79646571   -0.06558671    0.06130365
 H                  0.05929633   -0.24655544   -1.29979373
 H                 -0.16827826   -0.66073705    0.75847779
 H                 -0.13599905    1.05319710    0.15367779
 H                  1.98151360   -0.86529490    0.24802020
7
Title
 C                  0.16626576    0.06157130   -0.04770761
 O                  1.90248709    0.07453193   -0.02700658
 F                 -1.79891668   -0.06555059    0.06223064
 H                  0.06886326   -0.23352210   -1.30717824
 H                 -0.15518488   -0.65691423    0.74578285
 H                 -0.14357439    1.05575289    0.14422191
 H                  1.96753575   -0.84562414    0.24073066
7
Title
 C                  0.17505419    0.05911249   -0.04582972
 O                  1.89869621    0.07377578   -0.02754905
 F                 -1.80150456   -0.06552063    0.06313496
 H                  0.07832116   -0.21963865   -1.30785033
 H                 -0.14063612   -0.65241446    0.73165887
 H                 -0.15026547    1.05971291    0.13516059
 H                  1.95452562   -0.82725475    0.23379037
7
Title
 C                  0.18398711    0.05654350   -0.04449716
 O                  1.89475974    0.07319164   -0.02808813
 F                 -1.80422380   -0.06549856    0.06401975
 H                  0.08762117   -0.20510999   -1.30209744
 H                 -0.12499075   -0.64774777    0.71671182
 H                 -0.15595915    1.06451746    0.12649057
 H                  1.94264598   -0.81181137    0.22766459
7
Title
 C                  0.19305053    0.05398696   -0.04374415
 O                  1.89068597    0.07286882   -0.02864690
 F                 -1.80706177   -0.06548587    0.06488549
 H                  0.09669064   -0.19018029   -1.29029609
 H                 -0.10866646   -0.64347835    0.70162922
 H                 -0.16052479    1.06960093    0.11824131
 H                  1.93205322   -0.80076962    0.22277727
7
Title
 C                  0.20217593    0.05157401   -0.04359395
 O                  1.88651280    0.07286734   -0.02923746
 F                 -1.80998788   -0.06548362    0.06572760
 H                  0.10540849   -0.17518304   -1.27305371
 H                 -0.09218178   -0.64019011    0.68718308
 H                 -0.16383671    1.07442361    0.11049805
 H                  1.92289911   -0.79516601    0.21943384
7
Title
 C                  0.21125431    0.04942462   -0.04403735
 O                  1.88230228    0.07319729   -0.02985767
 F                 -1.81295698   -0.06549219    0.06653847
 H                  0.11363076   -0.16050567   -1.25130153
 H                 -0.07609108   -0.63838413    0.67410723
 H                 -0.16582698    1.07853774    0.10337350
 H                  1.91527587   -0.79524611    0.21771921
7
Title
 C                  0.22019038    0.04762030   -0.04502461
 O                  1.87811384    0.07381734   -0.03049463
 F                 -1.81592744   -0.06551116    0.06731249
 H                  0.12124743   -0.14648124   -1.22616562
 H                 -0.06083548   -0.63837040    0.66291306
 H                 -0.16651841    1.08165654    0.09695177
 H                  1.90916401   -0.80040243    0.21747234
7
Title
 C                  0.22894612    0.04619479   -0.04647986
 O                  1.87398063    0.07465718   -0.03113217
 F                 -1.81887728   -0.06553967    0.06804939
 H                  0.12821319   -0.13331253   -1.19871904
 H                 -0.04664645   -0.64024882    0.65380908
 H                 -0.16600236    1.08365974    0.09125892
 H                  1.90444433   -0.80951414    0.21837704
7
Title
 C                  0.23754365    0.04514700   -0.04832147
 O                  1.86990561    0.07564374   -0.03175646
 F                 -1.82180664   -0.06557686    0.06875375
 H                  0.13453208   -0.12108283   -1.16984024
 H                 -0.03356503   -0.64397402    0.64676323
 H                 -0.16438846    1.08453807    0.08627626
 H                  1.90095553   -0.82137728    0.22008468
7
Title
 C                  0.24604650    0.04445978   -0.05047304
 O                  1.86586984    0.07671550   -0.03235771
 F                 -1.82473197   -0.06562218    0.06943287
 H                  0.14022404   -0.10981053   -1.14022571
 H                 -0.02151469   -0.64943349    0.64161123
 H                 -0.16176626    1.08432954    0.08196859
 H                  1.89854480   -0.83495445    0.22228830
7
Title
 C                  0.25454359    0.04411352   -0.05286468
 O                  1.86184082    0.07782563   -0.03292961
 F                 -1.82768046   -0.06567544    0.07009527
 H                  0.14529679   -0.09949909   -1.11047734
 H                 -0.01036312   -0.65650052    0.63813741
 H                 -0.15818723    1.08307696    0.07830604
 H                  1.89709306   -0.84943798    0.22474288
7
Title
 C                  0.26314315    0.04409386   -0.05542888
 O                  1.85777665    0.07893955   -0.03346819
 F                 -1.83068753   -0.06573688    0.07075006
 H                  0.14972488   -0.09017147   -1.08120676
 H                  0.00004266   -0.66506231    0.63611746
 H                 -0.15365765    1.08080551    0.07527715
 H                  1.89652331   -0.86421873    0.22725694
7
Title
 C                  0.27197370    0.04439600   -0.05809323
 O                  1.85362719    0.08003093   -0.03397049
 F                 -1.83379681   -0.06580724    0.07140692
 H                  0.15342881   -0.08189721   -1.05315033
 H                  0.00985940   -0.67503157    0.63533549
 H                 -0.14813448    1.07751163    0.07289890
 H                  1.89680342   -0.87882208    0.22967397
7
Title
 C                  0.28118576    0.04502723   -0.06076928
 O                  1.84933524    0.08107666   -0.03443307
 F                 -1.83706038   -0.06588772    0.07207612
 H                  0.15624619   -0.07482356   -1.02731490
 H                  0.01923676   -0.68634145    0.63558435
 H                 -0.14152326    1.07315996    0.07122856
 H                  1.89794855   -0.89282937    0.23184983
7
Title
 C                  0.29094093    0.04600604   -0.06333570
 O                  1.84484412    0.08205053   -0.03484999
 F                 -1.84053448   -0.06597995    0.07276754
 H                  0.15789254   -0.06921645   -1.00516732
 H                  0.02829886   -0.69890747    0.63664991
 H                 -0.13368952    1.06769664    0.07037899
 H                  1.90002042   -0.90577919    0.23362721
7
Title
 C                  0.30135769    0.04735057   -0.06561903
 O                  1.84012455    0.08291519   -0.03521014
 F                 -1.84425988   -0.06608529    0.07348700
 H                  0.15793485   -0.06549286   -0.98878345
 H                  0.03710003   -0.71251806    0.63827360
 H                 -0.12451913    1.06110733    0.07052657
 H                  1.90310601   -0.91704900    0.23481263
7
Title
 C                  0.31238353    0.04904451   -0.06740039
 O                  1.83523037    0.08361791   -0.03549614
 F                 -1.84821621   -0.06620327    0.07422839
 H                  0.15587316   -0.06415232   -0.98055836
 H                  0.04555383   -0.72664512    0.64010378
 H                 -0.11407469    1.05355224    0.07187146
 H                  1.90724131   -0.92580544    0.23518602
7
Title
 C                  0.32369237    0.05099622   -0.06850339
 O                  1.83033199    0.08410606   -0.03569089
 F                 -1.85228643   -0.06633001    0.07496907
 H                  0.15143549   -0.06548790   -0.98194944
 H                  0.05342862   -0.74038952    0.64171230
 H                 -0.10275457    1.04548488    0.07451369
 H                  1.91229969   -0.93125497    0.23458792
7
Title
 C                  0.33485053    0.05305957   -0.06891761
 O                  1.82562717    0.08435959   -0.03578986
 F                 -1.85631796   -0.06645979    0.07568292
 H                  0.14483731   -0.06930331   -0.99221192
 H                  0.06052053   -0.75287308    0.64274012
 H                 -0.09114877    1.03750207    0.07836337
 H                  1.91800879   -0.93311834    0.23301899
7
Title
 C                  0.34560651    0.05511106   -0.06878596
 O                  1.82121521    0.08439682   -0.03580249
 F                 -1.86022676   -0.06658873    0.07635823
 H                  0.13660724   -0.07506612   -1.00903322
 H                  0.06680992   -0.76367035    0.64301055
 H                 -0.07968673    1.03003936    0.08323522
 H                  1.92412321   -0.93168242    0.23060084
7
Title
 C                  0.35593019    0.05708181   -0.06828865
 O                  1.81709440    0.08425020   -0.03574244
 F                 -1.86401011   -0.06671574    0.07699782
 H                  0.12725913   -0.08224802   -1.03004679
 H                  0.07241015   -0.77275214    0.64248126
 H                 -0.06853719    1.02330007    0.08898197
 H                  1.93051899   -0.92742375    0.22746549
7
Title
 C                  0.36589478    0.05893952   -0.06757466
 O                  1.81322215    0.08394850   -0.03562097
 F                 -1.86770323   -0.06684122    0.07761036
 H                  0.11717178   -0.09046158   -1.05348482
 H                  0.07746082   -0.78023622    0.64115587
 H                 -0.05772015    1.01736008    0.09552826
 H                  1.93716593   -0.92075183    0.22370653
7
Title
 C                  0.37559232    0.06066727   -0.06675277
 O                  1.80955317    0.08351328   -0.03544595
 F                 -1.87134878   -0.06696611    0.07820491
 H                  0.10660953   -0.09944365   -1.07813864
 H                  0.08207870   -0.78624562    0.63903931
 H                 -0.04720733    1.01225498    0.10285087
 H                  1.94408186   -0.91196587    0.21938263
7
Title
 C                  0.38510265    0.06225264   -0.06590160
 O                  1.80605184    0.08296107   -0.03522279
 F                 -1.87498588   -0.06709135    0.07878934
 H                  0.09576488   -0.10901050   -1.10317370
 H                  0.08634962   -0.79086692    0.63612561
 H                 -0.03696597    1.00801606    0.11095609
 H                  1.95130766   -0.90129063    0.21453272
7
Title
 C                  0.39448726    0.06368376   -0.06507984
 O                  1.80269372    0.08230624   -0.03495556
 F                 -1.87864822   -0.06721784    0.07937015
 H                  0.08478874   -0.11902468   -1.12798538
 H                  0.09033317   -0.79414801    0.63239751
 H                 -0.02697129    1.00467867    0.11986545
 H                  1.95889869   -0.88892098    0.20918873
7
Title
 C                  0.40379109    0.06494832   -0.06433345
 O                  1.79946400    0.08156346   -0.03464788
 F                 -1.88236514   -0.06734635    0.07995284
 H                  0.07380808   -0.12937541   -1.15210947
 H                  0.09406883   -0.79610604    0.62782881
 H                 -0.01720643    1.00227986    0.12960802
 H                  1.96692513   -0.87505921    0.20338452
7
Title
 C                  0.41304618    0.06603377   -0.06370040
 O                  1.79635541    0.08074983   -0.03430351
 F                 -1.88616355   -0.06747767    0.08054231
 H                  0.06293578   -0.13996778   -1.17516883
 H                  0.09758065   -0.79673582    0.62238637
 H                 -0.00765796    1.00085258    0.14021689
 H                  1.97547748   -0.85994575    0.19716231
7
Title
 C                  0.42227515    0.06692783   -0.06321386
 O                  1.79336661    0.07988671   -0.03392686
 F                 -1.89007002   -0.06761260    0.08114328
 H                  0.05227670   -0.15071689   -1.19683983
 H                  0.10087999   -0.79601633    0.61603126
 H                  0.00168999    1.00041921    0.15172814
 H                  1.98467625   -0.84388631    0.19057746
7
Title
 C                  0.43149367    0.06761886   -0.06290485
 O                  1.79050121    0.07900153   -0.03352326
 F                 -1.89411279   -0.06775201    0.08176058
 H                  0.04193269   -0.16154372   -1.21682696
 H                  0.10396619   -0.79391518    0.60871916
 H                  0.01086152    1.00098558    0.16418105
 H                  1.99468519   -0.82727838    0.18370244
7
Title
 C                  0.44071078    0.06809610   -0.06280471
 O                  1.78776785    0.07812982   -0.03309940
 F                 -1.89832352   -0.06789697    0.08239951
 H                  0.03200927   -0.17237014   -1.23483768
 H                  0.10682491   -0.79039215    0.60040161
 H                  0.01989350    1.00253510    0.17761719
 H                  2.00572751   -0.81063974    0.17663074
7
Title
 C                  0.44992536    0.06834980   -0.06294760
 O                  1.78518198    0.07731732   -0.03266355
 F                 -1.90273766   -0.06804869    0.08306589
 H                  0.02262639   -0.18310976   -1.25055268
 H                  0.10942332   -0.78540539    0.59103125
 H                  0.02883772    1.00502118    0.19207465
 H                  2.01810144   -0.79463870    0.16948110
7
Title
 C                  0.45911603    0.06837195   -0.06337267
 O                  1.78276996    0.07662153   -0.03222594
 F                 -1.90739219   -0.06820851    0.08376572
 H                  0.01393485   -0.19365147   -1.26359111
 H                  0.11170150   -0.77892682    0.58057762
 H                  0.03775847    1.00835457    0.20757002
 H                  2.03218514   -0.78011726    0.16240128
7
Title
 C                  0.46822277    0.06815866   -0.06412422
 O                  1.78057571    0.07611063   -0.03179873
 F                 -1.91231804   -0.06837760    0.08450411
 H                  0.00613656   -0.20383442   -1.27348210
 H                  0.11356062   -0.77097697    0.56906242
 H                  0.04672283    1.01238176    0.22405964
 H                  2.04840848   -0.76807584    0.15556703
7
Title
 C                  0.47712448    0.06771555   -0.06524749
 O                  1.77866793    0.07585553   -0.03139509
 F                 -1.91752614   -0.06855660    0.08528320
 H                 -0.00050329   -0.21342265   -1.27967341
 H                  0.11485286   -0.76168588    0.55661739
 H                  0.05578330    1.01685747    0.24138003
 H                  2.06715962   -0.75955558    0.14916488
7
Title
 C                  0.48563129    0.06706502   -0.06677882
 O                  1.77714154    0.07591129   -0.03102624
 F                 -1.92299336   -0.06874503    0.08610006
 H                 -0.00567536   -0.22210429   -1.28161649
 H                  0.11538432   -0.75135980    0.54354108
 H                  0.06496053    1.02143147    0.25919932
 H                  2.08862077   -0.75536110    0.14334577
7
Title
 C                  0.49351629    0.06624972   -0.06873554
 O                  1.77610686    0.07629414   -0.03069715
 F                 -1.92866344   -0.06894141    0.08694679
 H                 -0.00908812   -0.22954047   -1.27891456
 H                  0.11493939   -0.74049466    0.53029693
 H                  0.07424423    1.02568207    0.27704302
 H                  2.11261674   -0.75570701    0.13815812
7
Title
 C                  0.50057657    0.06532626   -0.07111524
 O                  1.77567121    0.07697162   -0.03040371
 F                 -1.93446914   -0.06914391    0.08781374
 H                 -0.01053559   -0.23544134   -1.27142529
 H                  0.11331502   -0.72969672    0.51742689
 H                  0.08361607    1.02919505    0.29440715
 H                  2.13860770   -0.76005648    0.13350976
7
Title
 C                  0.50667350    0.06435302   -0.07390333
 O                  1.77592627    0.07787491   -0.03013440
 F                 -1.94035520   -0.06935110    0.08869282
 H                 -0.00991765   -0.23960657   -1.25924153
 H                  0.11034416   -0.71956621    0.50544753
 H                  0.09306754    1.03163409    0.31086571
 H                  2.16582362   -0.76730279    0.12919846
7
Title
 C                  0.51172949    0.06338093   -0.07707699
 O                  1.77694296    0.07892034   -0.02987484
 F                 -1.94628071   -0.06956201    0.08957789
 H                 -0.00722149   -0.24191588   -1.24262544
 H                  0.10591118   -0.71062208    0.49479986
 H                  0.10258985    1.03276598    0.32609414
 H                  2.19340287   -0.77611078    0.12498585
7
Title
 C                  0.51570991    0.06244970   -0.08059976
 O                  1.77876448    0.08002550   -0.02961202
 F                 -1.95220648   -0.06977564    0.09046284
 H                 -0.00251150   -0.24231339   -1.22199584
 H                  0.09997671   -0.70326511    0.48583560
 H                  0.11214845    1.03246190    0.33984266
 H                  2.22047191   -0.78519081    0.12066398
7
Title
 C                  0.51861758    0.06158610   -0.08441411
 O                  1.78139509    0.08111859   -0.02933686
 F                 -1.95808620   -0.06999059    0.09134030
 H                  0.00405963   -0.24081413   -1.19795548
 H                  0.09260768   -0.69774207    0.47879334
 H                  0.12166940    1.03069945    0.35192543
 H                  2.24621588   -0.79346410    0.11609201
7
Title
 C                  0.52049749    0.06080265   -0.08844226
 O                  1.78479529    0.08214448   -0.02904475
 F                 -1.96387124   -0.07020522    0.09220247
 H                  0.01224622   -0.23751701   -1.17127832
 H                  0.08398431   -0.69411421    0.47376495
 H                  0.13105172    1.02755927    0.36224018
 H                  2.26997611   -0.80015609    0.11120229
7
Title
 C                  0.52143514    0.06009833   -0.09259747
 O                  1.78889283    0.08306784   -0.02873470
 F                 -1.96952449   -0.07041814    0.09304325
 H                  0.02173419   -0.23259696   -1.14282351
 H                  0.07436528   -0.69226473    0.47068866
 H                  0.14019724    1.02319941    0.37078667
 H                  2.29133499   -0.80482012    0.10598241
7
Title
 C                  0.52154158    0.05946231   -0.09679786
 O                  1.79360574    0.08387185   -0.02840773
 F                 -1.97503148   -0.07062868    0.09385999
 H                  0.03218451   -0.22627276   -1.11342702
 H                  0.06402778   -0.69195472    0.46938729
 H                  0.14903645    1.01781136    0.37765552
 H                  2.31013009   -0.80728472    0.10044635
7
Title
 C                  0.52093278    0.05887907   -0.10097407
 O                  1.79886473    0.08455334   -0.02806535
 F                 -1.98040273   -0.07083703    0.09465379
 H                  0.04326682   -0.21877058   -1.08384111
 H                  0.05321617   -0.69289719    0.46962991
 H                  0.15753727    1.01157856    0.38299171
 H                  2.32639629   -0.80755534    0.09460924
7
Title
 C                  0.51971384    0.05833272   -0.10506853
 O                  1.80462707    0.08511707   -0.02770865
 F                 -1.98566968   -0.07104421    0.09542895
 H                  0.05466742   -0.21030139   -1.05474364
 H                  0.04211714   -0.69481435    0.47118520
 H                  0.16569925    1.00465227    0.38695470
 H                  2.34028068   -0.80571705    0.08847198
7
Title
 C                  0.51797145    0.05780950   -0.10902906
 O                  1.81088215    0.08557117   -0.02733792
 F                 -1.99087924   -0.07125187    0.09619205
 H                  0.06607332   -0.20105614   -1.02679988
 H                  0.03085827   -0.69746645    0.47385234
 H                  0.17354186    0.99714504    0.38968986
 H                  2.35196962   -0.80186531    0.08201451
7
Title
 C                  0.51577316    0.05729884   -0.11279917
 O                  1.81765185    0.08592436   -0.02695262
 F                 -1.99608924   -0.07146218    0.09695121
 H                  0.07713862   -0.19121503   -1.00075782
 H                  0.01952059   -0.70065728    0.47747142
 H                  0.18109162    0.98913700    0.39131309
 H                  2.36163995   -0.79606800    0.07519435
7
Title
 C                  0.51317184    0.05679341   -0.11630564
 O                  1.82498591    0.08618476   -0.02655172
 F                 -2.00136372   -0.07167766    0.09771537
 H                  0.08743671   -0.18096870   -0.97756997
 H                  0.00816128   -0.70422466    0.48191838
 H                  0.18836745    0.98069327    0.39190558
 H                  2.36943084   -0.78835609    0.06795021
7
Title
 C                  0.51021608    0.05628881   -0.11944355
 O                  1.83294573    0.08636002   -0.02613471
 F                 -2.00676320   -0.07190073    0.09849285
 H                  0.09640468   -0.17055215   -0.95852759
 H                 -0.00314887   -0.70801947    0.48708422
 H                  0.19535904    0.97189856    0.39151891
 H                  2.37543186   -0.77875134    0.06021677
7
Title
 C                  0.50696995    0.05578263   -0.12206456
 O                  1.84156138    0.08645942   -0.02570376
 F                 -2.01232138   -0.07213279    0.09928799
 H                  0.10331484   -0.16028750   -0.94532197
 H                 -0.01426529   -0.71187411    0.49283164
 H                  0.20199357    0.96291978    0.39019774
 H                  2.37969476   -0.76735850    0.05196432
7
Title
 C                  0.50353868    0.05527216   -0.12399141
 O                  1.85075345    0.08649838   -0.02526692
 F                 -2.01800617   -0.07237247    0.10009579
 H                  0.10737823   -0.15059633   -0.93977892
 H                 -0.02490431   -0.71557276    0.49893303
 H                  0.20810436    0.95408382    0.38803062
 H                  2.38229377   -0.75453714    0.04326896
7
Title
 C                  0.50007131    0.05474966   -0.12508924
 O                  1.86027912    0.08650321   -0.02483885
 F                 -2.02370017   -0.07261466    0.10089948
 H                  0.10808554   -0.14189234   -0.94302975
 H                 -0.03466407   -0.71886685    0.50504935
 H                  0.21345752    0.94587774    0.38520578
 H                  2.38343623   -0.74103083    0.03435586
7
Title
 C                  0.49670654    0.05419754   -0.12535518
 O                  1.86981948    0.08650954   -0.02443476
 F                 -2.02925840   -0.07285291    0.10167900
 H                  0.10555904   -0.13436340   -0.95469403
 H                 -0.04320288   -0.72155983    0.51083017
 H                  0.21786793    0.93877806    0.38199340
 H                  2.38351981   -0.72780241    0.02551035
7
Title
 C                  0.49350995    0.05358940   -0.12491620
 O                  1.87915090    0.08655387   -0.02406260
 F                 -2.03459907   -0.07308337    0.10242363
 H                  0.10046064   -0.12788402   -0.97314614
 H                 -0.05039991   -0.72357363    0.51605095
 H                  0.22128789    0.93306391    0.37864635
 H                  2.38303666   -0.71567185    0.01691837
7
Title
 C                  0.49047409    0.05289612   -0.12394401
 O                  1.88820211    0.08666759   -0.02372226
 F                 -2.03972331   -0.07330576    0.10313435
 H                  0.09358793   -0.12215203   -0.99648910
 H                 -0.05631893   -0.72492228    0.52063165
 H                  0.22377334    0.92881911    0.37533372
 H                  2.38243762   -0.70516815    0.00861865
7
Title
 C                  0.48755659    0.05209068   -0.12259092
 O                  1.89699732    0.08687710   -0.02340947
 F                 -2.04467725   -0.07352185    0.10381827
 H                  0.08561412   -0.11684945   -1.02314918
 H                 -0.06108740   -0.72565225    0.52456966
 H                  0.22540853    0.92603910    0.37214804
 H                  2.38208282   -0.69662226    0.00055860
7
Title
 C                  0.48470938    0.05114993   -0.12097366
 O                  1.90559277    0.08720560   -0.02311890
 F                 -2.04951715   -0.07373390    0.10448376
 H                  0.07704316   -0.11171333   -1.05195693
 H                 -0.06482187   -0.72580832    0.52788237
 H                  0.22626502    0.92470633    0.36913556
 H                  2.38225339   -0.69028419   -0.00734701
7
Title
 C                  0.48189107    0.05005515   -0.11917951
 O                  1.91404343    0.08767371   -0.02284545
 F                 -2.05429291   -0.07394402    0.10513815
 H                  0.06824927   -0.10654599   -1.08203755
 H                 -0.06760628   -0.72542489    0.53058198
 H                  0.22639353    0.92481417    0.36631738
 H                  2.38316950   -0.68637594   -0.01518616
7
Title
 C                  0.47907040    0.04879273   -0.11727583
 O                  1.92239101    0.08829861   -0.02258459
 F                 -2.05904299   -0.07415382    0.10578712
 H                  0.05952233   -0.10120633   -1.11269501
 H                 -0.06949471   -0.72452917    0.53266989
 H                  0.22582962    0.92636283    0.36369874
 H                  2.38499506   -0.68509123   -0.02303832
7
Title
 C                  0.47622612    0.04735513   -0.11531717
 O                  1.93066232    0.08909207   -0.02233233
 F                 -2.06379410   -0.07436447    0.10643467
 H                  0.05109804   -0.09559929   -1.14333653
 H                 -0.07052182   -0.72314769    0.53413999
 H                  0.22460283    0.92934475    0.36127096
 H                  2.38783070   -0.68656638   -0.03097098
7
Title
 C                  0.47334558    0.04574171   -0.11334919
 O                  1.93887265    0.09005846   -0.02208520
 F                 -2.06856326   -0.07457672    0.10708345
 H                  0.04317311   -0.08966688   -1.17343758
 H                 -0.07071401   -0.72131270    0.53498494
 H                  0.22274472    0.93372932    0.35901033
 H                  2.39170321   -0.69084365   -0.03903899
7
Title
 C                  0.47042241    0.04395879   -0.11141030
 O                  1.94703163    0.09119353   -0.02184024
 F                 -2.07336107   -0.07479107    0.10773524
 H                  0.03591065   -0.08337978   -1.20253536
 H                 -0.07009813   -0.71906677    0.53520263
 H                  0.22029379    0.93945264    0.35687647
 H                  2.39656025   -0.69784489   -0.04728548
7
Title
 C                  0.46745398    0.04201883   -0.10953215
 O                  1.95514956    0.09248480   -0.02159506
 F                 -2.07819556   -0.07500791    0.10839142
 H                  0.02944194   -0.07672866   -1.23023442
 H                 -0.06870653   -0.71646498    0.53480069
 H                  0.21729650    0.94641545    0.35481199
 H                  2.40227622   -0.70736753   -0.05574362
7
Title
 C                  0.46443896    0.03993896   -0.10774020
 O                  1.96324222    0.09391316   -0.02134785
 F                 -2.08307564   -0.07522770    0.10905352
 H                  0.02386966   -0.06971581   -1.25620966
 H                 -0.06657847   -0.71357556    0.53379865
 H                  0.21380527    0.95448817    0.35274368
 H                  2.40866859   -0.71910368   -0.06443911
7
Title
 C                  0.46137573    0.03773951   -0.10605482
 O                  1.97133328    0.09545525   -0.02109743
 F                 -2.08801343   -0.07545106    0.10972346
 H                  0.01927448   -0.06234825   -1.28019811
 H                 -0.06375933   -0.71048032    0.53222821
 H                  0.20987516    0.96351914    0.35058484
 H                  2.41551894   -0.73267252   -0.07339220
7
Title
 C                  0.45826176    0.03544321   -0.10449331
 O                  1.97945410    0.09708553   -0.02084324
 F                 -2.09302509   -0.07567880    0.11040371
 H                  0.01572433   -0.05463353   -1.30197951
 H                 -0.06029971   -0.70727649    0.53013348
 H                  0.20556121    0.97334151    0.34823761
 H                  2.42259182   -0.74765254   -0.08261899
7
Title
 C                  0.45509389    0.03307532   -0.10307216
 O                  1.98764197    0.09877764   -0.02058536
 F                 -2.09813061   -0.07591193    0.11109723
 H                  0.01328436   -0.04657836   -1.32135060
 H                 -0.05625586   -0.70408068    0.52757219
 H                  0.20091729    0.98377596    0.34559471
 H                  2.42964736   -0.76360426   -0.09213140
7
Title
 C                  0.45186933    0.03066469   -0.10180956
 O                  1.99593718    0.10050475   -0.02032455
 F                 -2.10335269   -0.07615161    0.11180736
 H                  0.01202567   -0.03819004   -1.33809851
 H                 -0.05169214   -0.70103505    0.52461901
 H                  0.19599696    0.99462852    0.34254078
 H                  2.43644679   -0.78007987   -0.10193565
7
Title
 C                  0.44858728    0.02824559   -0.10072769
 O                  2.00437933    0.10223911   -0.02006233
 F                 -2.10871484   -0.07639909    0.11253752
 H                  0.01203143   -0.02948054   -1.35197749
 H                 -0.04668568   -0.69831494    0.52137081
 H                  0.19085597    1.00568393    0.33895387
 H                  2.44275262   -0.79662137   -0.11202897
7
Title
 C                  0.44525123    0.02586005   -0.09985455
 O                  2.01300215    0.10395105   -0.01980114
 F                 -2.11423838   -0.07665553    0.11329083
 H                  0.01339902   -0.02047342   -1.36269251
 H                 -0.04133266   -0.69613597    0.51795325
 H                  0.18555647    1.01669586    0.33470895
 H                  2.44832650   -0.81275088   -0.12239368
7
Title
 C                  0.44187195    0.02356027   -0.09922482
 O                  2.02182605    0.10560766   -0.01954458
 F                 -2.11993770   -0.07692180    0.11406945
 H                  0.01623569   -0.01121405   -1.36989551
 H                 -0.03575508   -0.69475674    0.51452664
 H                  0.18017236    1.02737633    0.32968555
 H                  2.45292836   -0.82795904   -0.13298827
7
Title
 C                  0.43847111    0.02140986   -0.09887883
 O                  2.03084768    0.10717183   -0.01929756
 F                 -2.12581338   -0.07719815    0.11487361
 H                  0.02064430   -0.00178281   -1.37320463
 H                 -0.03010510   -0.69446995    0.51128677
 H                  0.17479491    1.03738987    0.32378282
 H                  2.45632247   -0.84170117   -0.14373571
7
Title
 C                  0.43508420    0.01948184   -0.09885788
 O                  2.04002803    0.10860280   -0.01906639
 F                 -2.13184391   -0.07748378    0.11570044
 H                  0.02669575    0.00769234   -1.37225960
 H                 -0.02456156   -0.69557183    0.50845347
 H                  0.16953574    1.04636196    0.31694345
 H                  2.45829620   -0.85341607   -0.15451267
7
Title
 C                  0.43176034    0.01785079   -0.09919540
 O                  2.04928482    0.10985961   -0.01885832
 F                 -2.13797973   -0.07777653    0.11654310
 H                  0.03439145    0.01703229   -1.36681785
 H                 -0.01931194   -0.69830449    0.50623996
 H                  0.16452221    1.05391392    0.30918220
 H                  2.45869462   -0.86258263   -0.16514825
7
Title
 C                  0.42855601    0.01657885   -0.09990562
 O                  2.05849883    0.11090787   -0.01868043
 F                 -2.14414598   -0.07807291    0.11739119
 H                  0.04363173    0.02602341   -1.35686400
 H                 -0.01451796   -0.70278402    0.50480527
 H                  0.15988104    1.05972649    0.30060410
 H                  2.45746143   -0.86881152   -0.17544313
7
Title
 C                  0.42552296    0.01570083   -0.10097596
 O                  2.06753872    0.11172748   -0.01853818
 F                 -2.15025780   -0.07836886    0.11823275
 H                  0.05421522    0.03445596   -1.34266927
 H                 -0.01027691   -0.70895240    0.50420978
 H                  0.15571352    1.06360871    0.29139422
 H                  2.45466189   -0.87193244   -0.18521000
7
Title
 C                  0.42269639    0.01521745   -0.10236851
 O                  2.07629432    0.11231655   -0.01843433
 F                 -2.15624200   -0.07866072    0.11905737
 H                  0.06587823    0.04216654   -1.32474999
 H                 -0.00660143   -0.71658980    0.50440222
 H                  0.15207535    1.06553103    0.28177694
 H                  2.45046681   -0.87201947   -0.19431647
7
Title
 C                  0.42009021    0.01510066   -0.10403006
 O                  2.08469918    0.11268915   -0.01836887
 F                 -2.16205290   -0.07894609    0.11985839
 H                  0.07835226    0.04906037   -1.30374888
 H                 -0.00342939   -0.72538102    0.50524547
 H                  0.14897293    1.06560276    0.27196713
 H                  2.44510418   -0.86933737   -0.20270628
7
Title
 C                  0.41770042    0.01530628   -0.10590349
 O                  2.09273357    0.11286913   -0.01833974
 F                 -2.16767565   -0.07922401    0.12063342
 H                  0.09140741    0.05510616   -1.28031475
 H                 -0.00065313   -0.73499308    0.50656087
 H                  0.14637489    1.06401548    0.26213860
 H                  2.43880764   -0.86424923   -0.21039281
7
Title
 C                  0.41551246    0.01578608   -0.10793543
 O                  2.10041418    0.11288381   -0.01834387
 F                 -2.17312050   -0.07949478    0.12138356
 H                  0.10486915    0.06031581   -1.25503283
 H                  0.00185126   -0.74512859    0.50816583
 H                  0.14422860    1.06098715    0.25241601
 H                  2.43178306   -0.85713680   -0.21743837
7
Title
 C                  0.41350778    0.01649558   -0.11007889
 O                  2.10778115    0.11276002   -0.01837783
 F                 -2.17841510   -0.07975957    0.12211235
 H                  0.11861568    0.06472304   -1.22840860
 H                  0.00420556   -0.75554809    0.50989442
 H                  0.14247337    1.05672547    0.24288143
 H                  2.42419567   -0.84835470   -0.22393427
7
Title
 C                  0.41166845    0.01739757   -0.11229247
 O                  2.11488858    0.11252228   -0.01843827
 F                 -2.18359879   -0.08002017    0.12282498
 H                  0.13256768    0.06836754   -1.20088495
 H                  0.00652225   -0.76607190    0.51160320
 H                  0.14104816    1.05141013    0.23358551
 H                  2.41616970   -0.83821412   -0.22998847
7
Title
 C                  0.40997973    0.01846318   -0.11453772
 O                  2.12179979    0.11219247   -0.01852208
 F                 -2.18872011   -0.08027890    0.12352791
 H                  0.14667782    0.07128484   -1.17287622
 H                  0.00890544   -0.77657265    0.51316800
 H                  0.13989458    1.04518692    0.22455808
 H                  2.40779286   -0.82698395   -0.23572160
7
Title
 C                  0.40843175    0.01967185   -0.11677515
 O                  2.12858679    0.11179048   -0.01862627
 F                 -2.19383762   -0.08053863    0.12422893
 H                  0.16092269    0.07349924   -1.14481438
 H                  0.01145669   -0.78696531    0.51447553
 H                  0.13895674    1.03816762    0.21581680
 H                  2.39912121   -0.81490157   -0.24127031
7
Title
 C                  0.40702108    0.02101094   -0.11895859
 O                  2.13533333    0.11133539   -0.01874786
 F                 -2.19902370   -0.08080300    0.12493771
 H                  0.17529710    0.07501717   -1.11721428
 H                  0.01428500   -0.79719699    0.51541101
 H                  0.13817881    1.03043237    0.20737543
 H                  2.39018281   -0.80219096   -0.24679807
7
Title
 C                  0.40575351    0.02247558   -0.12102591
 O                  2.14214121    0.11084771   -0.01888340
 F                 -2.20437201   -0.08107677    0.12566670
 H                  0.18980848    0.07581756   -1.09078024
 H                  0.01752185   -0.80723558    0.51584002
 H                  0.13749983    1.02203491    0.19925490
 H                  2.38098073   -0.78909367   -0.25251635
7
Title
 C                  0.40464974    0.02406780   -0.12288226
 O                  2.14913845    0.11035342   -0.01902798
 F                 -2.21000833   -0.08136647    0.12643258
 H                  0.20446417    0.07583458   -1.06660456
 H                  0.02134383   -0.81705037    0.51557962
 H                  0.13684378    1.01301766    0.19150554
 H                  2.37149990   -0.77593115   -0.25872195
7
Title
 C                  0.40375759    0.02579161   -0.12436803
 O                  2.15647968    0.10989278   -0.01917286
 F                 -2.21609830   -0.08168077    0.12725714
 H                  0.21922618    0.07492723   -1.04655514
 H                  0.02600133   -0.82656310    0.51435251
 H                  0.13610066    1.00346500    0.18426270
 H                  2.36173697   -0.76324805   -0.26585482
7
Title
 C                  0.40317353    0.02763008   -0.12521010
 O                  2.16428873    0.10953719   -0.01930017
 F                 -2.22280879   -0.08202854    0.12816194
 H                  0.23385393    0.07284682   -1.03390009
 H                  0.03181362   -0.83551075    0.51174363
 H                  0.13509666    0.99368307    0.17788313
 H                  2.35181863   -0.75212893   -0.27453105
7
Title
 C                  0.40304580    0.02947950   -0.12504078
 O                  2.17241669    0.10940050   -0.01937677
 F                 -2.23009226   -0.08240767    0.12913939
 H                  0.24755895    0.06931857   -1.03321523
 H                  0.03895411   -0.84319557    0.50733006
 H                  0.13359595    0.98460203    0.17313512
 H                  2.34229804   -0.74453953   -0.28528045
7
Title
 C                  0.40346089    0.03112385   -0.12371758
 O                  2.18022306    0.10957285   -0.01936902
 F                 -2.23742247   -0.08279095    0.13011824
 H                  0.25913150    0.06439764   -1.04665325
 H                  0.04700429   -0.84866904    0.50120336
 H                  0.13144983    0.97773505    0.17088784
 H                  2.33416713   -0.74236727   -0.29779869
7
Title
 C                  0.40432913    0.03242453   -0.12156897
 O                  2.18716735    0.11002124   -0.01927633
 F                 -2.24425922   -0.08315000    0.13102691
 H                  0.26822229    0.05851512   -1.07066577
 H                  0.05525035   -0.85170765    0.49401973
 H                  0.12871533    0.97385593    0.17122155
 H                  2.32789481   -0.74540179   -0.31111976
7
Title
 C                  0.40551539    0.03340757   -0.11900972
 O                  2.19325775    0.11065244   -0.01912115
 F                 -2.25052989   -0.08348071    0.13185690
 H                  0.27546364    0.05199840   -1.10037136
 H                  0.06337913   -0.85280125    0.48628448
 H                  0.12549508    0.97267360    0.17362494
 H                  2.32316904   -0.75209753   -0.32466360
7
Title
 C                  0.40694335    0.03414790   -0.11629112
 O                  2.19871171    0.11139320   -0.01892457
 F                 -2.25638519   -0.08379076    0.13262917
 H                  0.28155870    0.04496411   -1.13272501
 H                  0.07139064   -0.85246791    0.47819187
 H                  0.12183904    0.97366880    0.17764345
 H                  2.31953532   -0.76111842   -0.33828355
7
Title
 C                  0.40858584    0.03470950   -0.11354440
 O                  2.20372441    0.11219575   -0.01870177
 F                 -2.26198496   -0.08408846    0.13336552
 H                  0.28698643    0.03743245   -1.16612555
 H                  0.07936206   -0.85106431    0.46979692
 H                  0.11776244    0.97643892    0.18300626
 H                  2.31666141   -0.77157233   -0.35197256
7
Title
 C                  0.41044307    0.03514167   -0.11084375
 O                  2.20843644    0.11302649   -0.01846430
 F                 -2.26745641   -0.08438052    0.13408320
 H                  0.29204935    0.02938958   -1.19968668
 H                  0.08736776   -0.84883330    0.46111454
 H                  0.11326754    0.98069593    0.18956594
 H                  2.31433240   -0.78284220   -0.36574264
7
Title
 C                  0.41253209    0.03548593   -0.10823862
 O                  2.21294760    0.11385836   -0.01822205
 F                 -2.27290052   -0.08467234    0.13479582
 H                  0.29694528    0.02080718   -1.23285197
 H                  0.09546463   -0.84596280    0.45215538
 H                  0.10835360    0.98621626    0.19724631
 H                  2.31241089   -0.79445102   -0.37959563
7
Title
 C                  0.41488339    0.03578238   -0.10576927
 O                  2.21733169    0.11466642   -0.01798460
 F                 -2.27840354   -0.08496860    0.13551499
 H                  0.30181335    0.01164698   -1.26521005
 H                  0.10369182   -0.84262687    0.44294047
 H                  0.10302165    0.99280187    0.20601376
 H                  2.31080932   -0.80598194   -0.39351772
7
Title
 C                  0.41754130    0.03607511   -0.10347566
 O                  2.22164639    0.11542492   -0.01776224
 F                 -2.28404641   -0.08527379    0.13625155
 H                  0.30676091    0.00186105   -1.29639298
 H                  0.11207124   -0.83901730    0.43351098
 H                  0.09727790    1.00025128    0.21586200
 H                  2.30947430   -0.81702519   -0.40747695
7
Title
 C                  0.42056665    0.03641748   -0.10140454
 O                  2.22593914    0.11610444   -0.01756707
 F                 -2.28991187   -0.08559258    0.13701659
 H                  0.31187951   -0.00860781   -1.32600158
 H                  0.12060518   -0.83537409    0.42393989
 H                  0.09113867    1.00833228    0.22680188
 H                  2.30837885   -0.82713216   -0.42141686
7
Title
 C                  0.42404055    0.03687821   -0.09961700
 O                  2.23024915    0.11666857   -0.01741434
 F                 -2.29608909   -0.08593007    0.13782205
 H                  0.31725378   -0.01982112   -1.35352600
 H                  0.12926845   -0.83202122    0.41435039
 H                  0.08463996    1.01674750    0.23884866
 H                  2.30752013   -0.83576388   -0.43524114
7
Title
 C                  0.42806660    0.03754794   -0.09819790
 O                  2.23460421    0.11706973   -0.01732429
 F                 -2.30267266   -0.08629180    0.13868065
 H                  0.32296242   -0.03182619   -1.37823850
 H                  0.13799112   -0.82940941    0.40494584
 H                  0.07785768    1.02508265    0.25199443
 H                  2.30692168   -0.84222779   -0.44878149
7
Title
 C                  0.43276254    0.03854280   -0.09726526
 O                  2.23900752    0.11724524   -0.01732381
 F                 -2.30974613   -0.08668281    0.13960378
 H                  0.32906378   -0.04460330   -1.39905088
 H                  0.14662608   -0.82815140    0.39605340
 H                  0.07094812    1.03273118    0.26614231
 H                  2.30663866   -0.84561748   -0.46173887
7
Title
 C                  0.43821985    0.03999157   -0.09696814
 O                  2.24340823    0.11712008   -0.01744538
 F                 -2.31733057   -0.08710479    0.14059479
 H                  0.33555108   -0.05794974   -1.41441041
 H                  0.15490533   -0.82898353    0.38816048
 H                  0.06421236    1.03882511    0.28097294
 H                  2.30675971   -0.84484211   -0.47360673
7
Title
 C                  0.44441154    0.04198214   -0.09744317
 O                  2.24766665    0.11663076   -0.01771709
 F                 -2.32529400   -0.08755082    0.14163705
 H                  0.34227846   -0.07132731   -1.42252862
 H                  0.16243705   -0.83251009    0.38185214
 H                  0.05813657    1.04231440    0.29578609
 H                  2.30738653   -0.83895461   -0.48367249
7
Title
 C                  0.45111404    0.04447944   -0.09872041
 O                  2.25157556    0.11577266   -0.01814249
 F                 -2.33331756   -0.08800321    0.14268926
 H                  0.34894596   -0.08389552   -1.42226043
 H                  0.16885422   -0.83872910    0.37753434
 H                  0.05326865    1.04238636    0.30957859
 H                  2.30857837   -0.82782770   -0.49129119
7
Title
 C                  0.45799729    0.04731857   -0.10067655
 O                  2.25497384    0.11461971   -0.01869188
 F                 -2.34105162   -0.08844197    0.14370559
 H                  0.35524777   -0.09491067   -1.41393989
 H                  0.17405778   -0.84686912    0.37514014
 H                  0.04993232    1.03894288    0.32152991
 H                  2.31031238   -0.81246494   -0.49631696
7
Title
 C                  0.46481457    0.05030740   -0.10311722
 O                  2.25782567    0.11328014   -0.01932034
 F                 -2.34830835   -0.08885592    0.14466101
 H                  0.36103369   -0.10406574   -1.39899904
 H                  0.17824774   -0.85587033    0.37422167
 H                  0.04811327    1.03250812    0.33136843
 H                  2.31251873   -0.79439810   -0.49915359
7
Title
 C                  0.47146460    0.05330725   -0.10587599
 O                  2.26018337    0.11184781   -0.01998797
 F                 -2.35507058   -0.08924348    0.14555278
 H                  0.36630257   -0.11140995   -1.37900137
 H                  0.18173868   -0.86487974    0.37426705
 H                  0.04760958    1.02377164    0.33923903
 H                  2.31513752   -0.77498882   -0.50043380
7
Title
 C                  0.47794167    0.05623887   -0.10884200
 O                  2.26212326    0.11039021   -0.02066488
 F                 -2.36140389   -0.08960793    0.14638906
 H                  0.37111846   -0.11712804   -1.35516777
 H                  0.18481725   -0.87335892    0.37487442
 H                  0.04819155    1.01331600    0.34543184
 H                  2.31814069   -0.75523888   -0.50077363
7
Title
 C                  0.48428253    0.05906124   -0.11194709
 O                  2.26371365    0.10895523   -0.02132842
 F                 -2.36739445   -0.08995385    0.14718086
 H                  0.37555496   -0.12141384   -1.32835911
 H                  0.18770429   -0.88099894    0.37576962
 H                  0.04966558    1.00156951    0.35023602
 H                  2.32153050   -0.73587677   -0.50070505
7
Title
 C                  0.49053951    0.06175373   -0.11514830
 O                  2.26500681    0.10757937   -0.02195990
 F                 -2.37312483   -0.09028575    0.14793876
 H                  0.37967353   -0.12443073   -1.29919052
 H                  0.19056413   -0.88762456    0.37677362
 H                  0.05188253    0.98883874    0.35389730
 H                  2.32533375   -0.71747017   -0.50068772
7
Title
 C                  0.49677047    0.06430584   -0.11841509
 O                  2.26603976    0.10629299   -0.02254236
 F                 -2.37866824   -0.09060766    0.14867219
 H                  0.38351698   -0.12630898   -1.26814341
 H                  0.19352271   -0.89313025    0.37776950
 H                  0.05472956    0.97534864    0.35661671
 H                  2.32959815   -0.70049958   -0.50113461
7
Title
 C                  0.50303689    0.06671174   -0.12172057
 O                  2.26683677    0.10512295   -0.02305962
 F                 -2.38408952   -0.09092320    0.14938950
 H                  0.38710684   -0.12715486   -1.23565481
 H                  0.19668324   -0.89744192    0.37867901
 H                  0.05812005    0.96127346    0.35856066
 H                  2.33439101   -0.68539569   -0.50243157
7
Title
 C                  0.50940575    0.06896771   -0.12503494
 O                  2.26741155    0.10409350   -0.02349602
 F                 -2.38944829   -0.09123575    0.15009839
 H                  0.39043992   -0.12706306   -1.20219223
 H                  0.20013840   -0.90049398    0.37944726
 H                  0.06198540    0.94675813    0.35987242
 H                  2.33979985   -0.67255163   -0.50494788
7
Title
 C                  0.51595429    0.07107105   -0.12831963
 O                  2.26776862    0.10322613   -0.02383675
 F                 -2.39480306   -0.09154866    0.15080644
 H                  0.39348161   -0.12613067   -1.16832592
 H                  0.20398082   -0.90221344    0.38003287
 H                  0.06626922    0.93193296    0.36068267
 H                  2.34593489   -0.66231909   -0.50903962
7
Title
 C                  0.52277743    0.07301967   -0.13152055
 O                  2.26790355    0.10253875   -0.02406854
 F                 -2.40021610   -0.09186552    0.15152173
 H                  0.39615326   -0.12447297   -1.13481338
 H                  0.20831352   -0.90250568    0.38040105
 H                  0.07092317    0.91692536    0.36111949
 H                  2.35293370   -0.65499674   -0.51504941
7
Title
 C                  0.52999687    0.07481137   -0.13455834
 O                  2.26780202    0.10204493   -0.02418049
 F                 -2.40575773   -0.09219043    0.15225337
 H                  0.39830938   -0.12224318   -1.10272115
 H                  0.21326118   -0.90123802    0.38051827
 H                  0.07590212    0.90187712    0.36131914
 H                  2.36096659   -0.65081722   -0.52330359
7
Title
 C                  0.53776555    0.07644080   -0.13731258
 O                  2.26743802    0.10175302   -0.02416524
 F                 -2.41150531   -0.09252794    0.15301143
 H                  0.39970016   -0.11966010   -1.07361993
 H                  0.21897766   -0.89822433    0.38034832
 H                  0.08115198    0.88698587    0.36144051
 H                  2.37023284   -0.64992888   -0.53409387
7
Title
 C                  0.54624325    0.07789164   -0.13960020
 O                  2.26677530    0.10166351   -0.02402240
 F                 -2.41752107   -0.09288174    0.15380392
 H                  0.39992723   -0.11704376   -1.04984451
 H                  0.22562792   -0.89323881    0.37985418
 H                  0.08657516    0.87260408    0.36168365
 H                  2.38091032   -0.65233361   -0.54758608
7
Title
 C                  0.55549084    0.07912432   -0.14117480
 O                  2.26578398    0.10175971   -0.02376748
 F                 -2.42378264   -0.09325057    0.15462773
 H                  0.39846533   -0.11482312   -1.03449126
 H                  0.23329120   -0.88614273    0.37901924
 H                  0.09196255    0.85939577    0.36229515
 H                  2.39298103   -0.65769348   -0.56354280
7
Title
 C                  0.56529974    0.08007824   -0.14182474
 O                  2.26448164    0.10199274   -0.02344354
 F                 -2.43009846   -0.09362316    0.15545761
 H                  0.39491410   -0.11339744   -1.03021372
 H                  0.24178564   -0.87716783    0.37789488
 H                  0.09696284    0.84832132    0.36350649
 H                  2.40597259   -0.66505229   -0.58095368
7
Title
 C                  0.57524163    0.08071297   -0.14155222
 O                  2.26295028    0.10228680   -0.02311222
 F                 -2.43618875   -0.09398300    0.15625690
 H                  0.38936698   -0.11285178   -1.03706434
 H                  0.25068282   -0.86699602    0.37661446
 H                  0.10125099    0.84011196    0.36541159
 H                  2.41906931   -0.67300184   -0.59829844
7
Title
 C                  0.58500496    0.08103961   -0.14057295
 O                  2.26127984    0.10257554   -0.02282203
 F                 -2.44190379   -0.09432114    0.15700621
 H                  0.38233223   -0.11291401   -1.05252809
 H                  0.25962467   -0.85633597    0.37532250
 H                  0.10474133    0.83481296    0.36795246
 H                  2.43166627   -0.68039808   -0.61447414
7
Title
 C                  0.59452456    0.08109710   -0.13913881
 O                  2.25952017    0.10282152   -0.02259669
 F                 -2.44726132   -0.09463856    0.15770812
 H                  0.37434158   -0.11320811   -1.07365992
 H                  0.26848005   -0.84560784    0.37411970
 H                  0.10754425    0.83204214    0.37102120
 H                  2.44357191   -0.68666613   -0.62909229
7
Title
 C                  0.60386702    0.08092366   -0.13743964
 O                  2.25768631    0.10300749   -0.02244535
 F                 -2.45234737   -0.09494026    0.15837411
 H                  0.36578059   -0.11342300   -1.09825094
 H                  0.27725466   -0.83500711    0.37307189
 H                  0.10982795    0.83137569    0.37452123
 H                  2.45481676   -0.69158451   -0.64214169
7
Title
 C                  0.61313024    0.08054903   -0.13560211
 O                  2.25577631    0.10312490   -0.02237247
 F                 -2.45725151   -0.09523150    0.15901610
 H                  0.35691000   -0.11333338   -1.12483573
 H                  0.28599358   -0.82463975    0.37223309
 H                  0.11175562    0.83248192    0.37837164
 H                  2.46548570   -0.69506038   -0.65370637
7
Title
 C                  0.62240561    0.07999647   -0.13371141
 O                  2.25378162    0.10316798   -0.02238208
 F                 -2.46204829   -0.09551666    0.15964401
 H                  0.34791686   -0.11277555   -1.15243291
 H                  0.29473846   -0.81459769    0.37165931
 H                  0.11347722    0.83511898    0.38249661
 H                  2.47565280   -0.69702621   -0.66385667
7
Title
 C                  0.63176953    0.07928613   -0.13182840
 O                  2.25169159    0.10313139   -0.02247916
 F                 -2.46679633   -0.09579919    0.16026566
 H                  0.33895037   -0.11162477   -1.18034095
 H                  0.30351387   -0.80499085    0.37141497
 H                  0.11513676    0.83910441    0.38681586
 H                  2.48536495   -0.69740462   -0.67262207
7
Title
 C                  0.64128313    0.07843769   -0.13000020
 O                  2.24949542    0.10300957   -0.02266989
 F                 -2.47154114   -0.09608178    0.16088716
 H                  0.33014326   -0.10978089   -1.20801180
 H                  0.31232324   -0.79595982    0.37157528
 H                  0.11688072    0.84428767    0.39123801
 H                  2.49464065   -0.69610015   -0.67999047
7
Title
 C                  0.65099271    0.07747224   -0.12826639
 O                  2.24718332    0.10279673   -0.02296143
 F                 -2.47631740   -0.09636646    0.16151320
 H                  0.32162499   -0.10716098   -1.23497507
 H                  0.32114754   -0.78767963    0.37222610
 H                  0.11886427    0.85052924    0.39565595
 H                  2.50347216   -0.69300209   -0.68591485
7
Title
 C                  0.66092902    0.07641352   -0.12666247
 O                  2.24474766    0.10248733   -0.02336137
 F                 -2.48115020   -0.09665471    0.16214726
 H                  0.31352997   -0.10369693   -1.26079222
 H                  0.32994466   -0.78035702    0.37346064
 H                  0.12125440    0.85768465    0.39994418
 H                  2.51182837   -0.68799395   -0.69032312
7
Title
 C                  0.67110471    0.07528843   -0.12522152
 O                  2.24218426    0.10207689   -0.02387685
 F                 -2.48605497   -0.09694742    0.16279152
 H                  0.30600207   -0.09933723   -1.28503066
 H                  0.33864999   -0.77422041    0.37537242
 H                  0.12422903    0.86559200    0.40395830
 H                  2.51965839   -0.68096955   -0.69313162
7
Title
 C                  0.68151089    0.07412672   -0.12397415
 O                  2.23949394    0.10156327   -0.02451323
 F                 -2.49103676   -0.09724486    0.16344682
 H                  0.29919494   -0.09405189   -1.30725503
 H                  0.34717966   -0.76950010    0.37804340
 H                  0.12797151    0.87406344    0.40753813
 H                  2.52689747   -0.67185586   -0.69426358
7
Title
 C                  0.69211451    0.07295958   -0.12294715
 O                  2.23668376    0.10094815   -0.02527247
 F                 -2.49608978   -0.09754665    0.16411257
 H                  0.29326711   -0.08783899   -1.32703628
 H                  0.35543797   -0.76639847    0.38152807
 H                  0.13265979    0.88288249    0.41051572
 H                  2.53347682   -0.66064103   -0.69367323
7
Title
 C                  0.70285901    0.07181704   -0.12216097
 O                  2.23376731    0.10023841   -0.02615156
 F                 -2.50119812   -0.09785182    0.16478683
 H                  0.28837155   -0.08072971   -1.34397751
 H                  0.36332999   -0.76505413    0.38583662
 H                  0.13845200    0.89181001    0.41272839
 H                  2.53933807   -0.64740140   -0.69137252
7
Title
 C                  0.71367036    0.07072463   -0.12162723
 O                  2.23076335    0.09944693   -0.02714145
 F                 -2.50633874   -0.09815894    0.16546664
 H                  0.28464227   -0.07278828   -1.35774913
 H                  0.37077736   -0.76551032    0.39092337
 H                  0.14547249    0.90059949    0.41403452
 H                  2.54445073   -0.63231814   -0.68745396
7
Title
 C                  0.72446795    0.06970036   -0.12134728
 O                  2.22769282    0.09859242   -0.02822703
 F                 -2.51148640   -0.09846648    0.16614875
 H                  0.28218266   -0.06410460   -1.36811896
 H                  0.37773265   -0.76770028    0.39668596
 H                  0.15380393    0.90901832    0.41432713
 H                  2.54882819   -0.61567585   -0.68210185
7
Title
 C                  0.73517688    0.06875307   -0.12131297
 O                  2.22457501    0.09769832   -0.02938815
 F                 -2.51661904   -0.09877308    0.16683022
 H                  0.28106095   -0.05478125   -1.37496273
 H                  0.38418707   -0.77145629    0.40297663
 H                  0.16348886    0.91686747    0.41354018
 H                  2.55253800   -0.59784332   -0.67558885
7
Title
 C                  0.74573707    0.06788273   -0.12150918
 O                  2.22142445    0.09679132   -0.03060102
 F                 -2.52172166   -0.09907783    0.16750901
 H                  0.28131432   -0.04491966   -1.37825067
 H                  0.39016902   -0.77653794    0.40962096
 H                  0.17453928    0.92399276    0.41164606
 H                  2.55570431   -0.57924594   -0.66826175
7
Title
 C                  0.75610628    0.06708218   -0.12191721
 O                  2.21824946    0.09590012   -0.03183947
 F                 -2.52678748   -0.09938030    0.16818416
 H                  0.28295893   -0.03461067   -1.37801808
 H                  0.39573543   -0.78266648    0.41643616
 H                  0.18694871    0.93028550    0.40864734
 H                  2.55850434   -0.56034134   -0.66052438
7
Title
 C                  0.76625703    0.06633950   -0.12251764
 O                  2.21505264    0.09505469   -0.03307565
 F                 -2.53181657   -0.09968047    0.16885553
 H                  0.28600044   -0.02393197   -1.37433458
 H                  0.40096006   -0.78955322    0.42324359
 H                  0.20070062    0.93567561    0.40456772
 H                  2.56116155   -0.54160447   -0.65282336
7
Title
 C                  0.77616958    0.06564028   -0.12329200
 O                  2.21183314    0.09428573   -0.03428028
 F                 -2.53681241   -0.09997853    0.16952346
 H                  0.29044027   -0.01295237   -1.36728443
 H                  0.40592213   -0.79691612    0.42987400
 H                  0.21576889    0.94012239    0.39944701
 H                  2.56393639   -0.52351970   -0.64563589
7
Title
 C                  0.78582318    0.06496931   -0.12422297
 O                  2.20859013    0.09362382   -0.03542304
 F                 -2.54177770   -0.10027462    0.17018816
 H                  0.29627448   -0.00174095   -1.35696524
 H                  0.41069696   -0.80448570    0.43616801
 H                  0.23210908    0.94360779    0.39334209
 H                  2.56711232   -0.50657124   -0.63945288
7
Title
 C                  0.79518865    0.06431188   -0.12529348
 O                  2.20532696    0.09309756   -0.03647390
 F                 -2.54671010   -0.10056858    0.17084913
 H                  0.30348489    0.00962233   -1.34350533
 H                  0.41534897   -0.81200591    0.44197582
 H                  0.24964267    0.94613492    0.38633347
 H                  2.57097241   -0.49121998   -0.63474755
7
Title
 C                  0.80422537    0.06365460   -0.12648538
 O                  2.20205478    0.09273034   -0.03740588
 F                 -2.55159988   -0.10085983    0.17150487
 H                  0.31202552    0.02103975   -1.32709193
 H                  0.41992723   -0.81923678    0.44716063
 H                  0.26824195    0.94773204    0.37853321
 H                  2.57576409   -0.47785930   -0.63192393
7
Title
 C                  0.81288568    0.06298580   -0.12777864
 O                  2.19879399    0.09253641   -0.03819918
 F                 -2.55643091   -0.10114739    0.17215303
 H                  0.32181221    0.03239809   -1.30799252
 H                  0.42446439   -0.82596379    0.45160730
 H                  0.28772736    0.94845875    0.37008719
 H                  2.58165817   -0.46675543   -0.63125354
7
Title
 C                  0.82112604    0.06229540   -0.12915191
 O                  2.19557223    0.09251802   -0.03884497
 F                 -2.56118563   -0.10143020    0.17279106
 H                  0.33272406    0.04358212   -1.28655048
 H                  0.42897972   -0.83201237    0.45523303
 H                  0.30788622    0.94840870    0.36116577
 H                  2.58871809   -0.45799719   -0.63282673
7
Title
 C                  0.82891952    0.06157428   -0.13058430
 O                  2.19241975    0.09266558   -0.03934683
 F                 -2.56585193   -0.10170754    0.17341713
 H                  0.34461903    0.05449353   -1.26315092
 H                  0.43348506   -0.83725926    0.45799305
 H                  0.32850821    0.94770448    0.35194451
 H                  2.59689619   -0.45148510   -0.63654707
7
Title
 C                  0.83626286    0.06081334   -0.13205708
 O                  2.18936471    0.09296090   -0.03971895
 F                 -2.57042825   -0.10197932    0.17403087
 H                  0.35735561    0.06506519   -1.23817497
 H                  0.43799100   -0.84163274    0.45987650
 H                  0.34942070    0.94648636    0.34258427
 H                  2.60605881   -0.44696848   -0.64217376
7
Title
 C                  0.84317568    0.06000250   -0.13355432
 O                  2.18643066    0.09338182   -0.03998232
 F                 -2.57492524   -0.10224617    0.17463354
 H                  0.37080905    0.07526500   -1.21196746
 H                  0.44251092   -0.84510133    0.46089423
 H                  0.37050868    0.94490072    0.33321987
 H                  2.61602547   -0.44410944   -0.64938828
7
Title
 C                  0.84969485    0.05912974   -0.13506207
 O                  2.18363667    0.09390632   -0.04016078
 F                 -2.57936469   -0.10250938    0.17522793
 H                  0.38487673    0.08509157   -1.18482991
 H                  0.44706274   -0.84765667    0.46106426
 H                  0.39171773    0.94309317    0.32395928
 H                  2.62660458   -0.44254368   -0.65785533
7
Title
 C                  0.85586832    0.05818008   -0.13656650
 O                  2.18099899    0.09451512   -0.04027824
 F                 -2.58377779   -0.10277081    0.17581809
 H                  0.39947396    0.09456732   -1.15703544
 H                  0.45166938   -0.84929696    0.46039883
 H                  0.41304784    0.94120800    0.31488992
 H                  2.63761694   -0.44192050   -0.66726272
7
Title
 C                  0.86175113    0.05713415   -0.13805124
 O                  2.17853366    0.09519295   -0.04035747
 F                 -2.58820455   -0.10303282    0.17640922
 H                  0.41452394    0.10373382   -1.12885840
 H                  0.45635926   -0.85001311    0.45889400
 H                  0.43454702    0.93939285    0.30608787
 H                  2.64890719   -0.44192043   -0.67734021
7
Title
 C                  0.86740454    0.05596593   -0.13949385
 O                  2.17625957    0.09592897   -0.04042005
 F                 -2.59269523   -0.10329838    0.17700789
 H                  0.42994362    0.11265186   -1.10061660
 H                  0.46116753   -0.84977667    0.45651995
 H                  0.45631002    0.93780834    0.29762806
 H                  2.66034682   -0.44225586   -0.68786355
7
Title
 C                  0.87289791    0.05463908   -0.14086064
 O                  2.17420280    0.09671698   -0.04048728
 F                 -2.59731443   -0.10357130    0.17762252
 H                  0.44562324    0.12140739   -1.07273362
 H                  0.46613850   -0.84852677    0.45320901
 H                  0.47848475    0.93664367    0.28959662
 H                  2.67183134   -0.44265947   -0.69864945
7
Title
 C                  0.87831299    0.05310072   -0.14209783
 O                  2.17240409    0.09755546   -0.04058223
 F                 -2.60214857   -0.10385668    0.17826437
 H                  0.46139114    0.13012511   -1.04584500
 H                  0.47132862   -0.84615226    0.44883783
 H                  0.50128582    0.93614281    0.28211010
 H                  2.68327056   -0.44286149   -0.70954185
7
Title
 C                  0.88374853    0.05127169   -0.14311535
 O                  2.17093331    0.09844738   -0.04073326
 F                 -2.60731647   -0.10416150    0.17894887
 H                  0.47694145    0.13899072   -1.02100252
 H                  0.47680683   -0.84246647    0.44320126
 H                  0.52500660    0.93664976    0.27535249
 H                  2.69456320   -0.44255122   -0.72038117
7
Title
 C                  0.88931444    0.04903555   -0.14375748
 O                  2.16991855    0.09939766   -0.04097966
 F                 -2.61297468   -0.10449499    0.17969625
 H                  0.49167267    0.14827297   -1.00008067
 H                  0.48263627   -0.83718508    0.43599008
 H                  0.54997943    0.93868024    0.26965355
 H                  2.70552458   -0.44131510   -0.73092517
7
Title
 C                  0.89506965    0.04625278   -0.14376813
 O                  2.16959141    0.10040015   -0.04137609
 F                 -2.61926842   -0.10486573    0.18052495
 H                  0.50437024    0.15827379   -0.98641141
 H                  0.48877856   -0.82999486    0.42686731
 H                  0.57627892    0.94296503    0.26562716
 H                  2.71569354   -0.43857816   -0.74064882
7
Title
 C                  0.90082061    0.04289287   -0.14285426
 O                  2.17026949    0.10140212   -0.04197339
 F                 -2.62610582   -0.10526843    0.18142210
 H                  0.51305465    0.16899131   -0.98451780
 H                  0.49483525   -0.82099023    0.41593056
 H                  0.60282894    0.95012806    0.26418244
 H                  2.72405609   -0.43376852   -0.74847465
7
Title
 C                  0.90603678    0.03923183   -0.14100213
 O                  2.17209737    0.10229906   -0.04276018
 F                 -2.63296595   -0.10567263    0.18231899
 H                  0.51635566    0.17971535   -0.99621998
 H                  0.49999618   -0.81124782    0.40427889
 H                  0.62715017    0.95979072    0.26582708
 H                  2.72947475   -0.42692167   -0.75323860
7
Title
 C                  0.91035302    0.03564071   -0.13856641
 O                  2.17489417    0.10303141   -0.04367174
 F                 -2.63939561   -0.10605191    0.18315674
 H                  0.51513871    0.18965332   -1.01807731
 H                  0.50371593   -0.80207988    0.39316726
 H                  0.64772121    0.97073689    0.27006307
 H                  2.73182569   -0.41868795   -0.75483268
7
Title
 C                  0.91378685    0.03229168   -0.13589422
 O                  2.17843849    0.10361328   -0.04466376
 F                 -2.64535652   -0.10640417    0.18393107
 H                  0.51115408    0.19854992   -1.04566857
 H                  0.50593937   -0.79412502    0.38309059
 H                  0.66481463    0.98206751    0.27611940
 H                  2.73172514   -0.40958802   -0.75389109
7
Title
 C                  0.91647087    0.02922787   -0.13318298
 O                  2.18261814    0.10407756   -0.04572093
 F                 -2.65098069   -0.10673733    0.18465972
 H                  0.50569119    0.20642166   -1.07617355
 H                  0.50673356   -0.78760899    0.37411356
 H                  0.67917327    0.99334580    0.28348632
 H                  2.72976365   -0.39986212   -0.75101603
7
Title
 C                  0.91851319    0.02646553   -0.13053933
 O                  2.18739570    0.10445136   -0.04683849
 F                 -2.65639986   -0.10705929    0.18536019
 H                  0.49953239    0.21331312   -1.10799689
 H                  0.50611479   -0.78267569    0.36622524
 H                  0.69137335    1.00432278    0.29187481
 H                  2.72635628   -0.38963638   -0.74663826
7
Title
 C                  0.91998289    0.02402622   -0.12802928
 O                  2.19276705    0.10475517   -0.04801207
 F                 -2.66171360   -0.10737609    0.18604566
 H                  0.49316630    0.21923905   -1.14015623
 H                  0.50403980   -0.77948259    0.35943474
 H                  0.70177423    1.01479148    0.30110598
 H                  2.72181855   -0.37902937   -0.74110237
7
Title
 C                  0.92092097    0.02194132   -0.12570043
 O                  2.19873957    0.10500634   -0.04923305
 F                 -2.66699398   -0.10769218    0.18672562
 H                  0.48692715    0.22418390   -1.17195569
 H                  0.50043123   -0.77820195    0.35377358
 H                  0.71057840    1.02453633    0.31104797
 H                  2.71644430   -0.36820289   -0.73475322
7
Title
 C                  0.92135052    0.02024942   -0.12359053
 O                  2.20532117    0.10522228   -0.05048594
 F                 -2.67229375   -0.10801088    0.18740706
 H                  0.48106731    0.22811030   -1.20283235
 H                  0.49520536   -0.77899564    0.34927655
 H                  0.71788417    1.03331826    0.32158503
 H                  2.71056033   -0.35739149   -0.72800027
7
Title
 C                  0.92128322    0.01899226   -0.12173064
 O                  2.21251390    0.10542284   -0.05174629
 F                 -2.67765226   -0.10833478    0.18809519
 H                  0.47579492    0.23096660   -1.23228114
 H                  0.48829831   -0.78198245    0.34595945
 H                  0.72372064    1.04087219    0.33260189
 H                  2.70456333   -0.34692344   -0.72136570
7
Title
 C                  0.92072355    0.01821060   -0.12014634
 O                  2.22030802    0.10563181   -0.05297901
 F                 -2.68309793   -0.10866581    0.18879378
 H                  0.47129481    0.23269262   -1.25980973
 H                  0.47969288   -0.78720299    0.34379891
 H                  0.72806983    1.04690879    0.34397280
 H                  2.69894106   -0.33723458   -0.71551644
7
Title
 C                  0.91967293    0.01793951   -0.11885837
 O                  2.22867219    0.10587686   -0.05413772
 F                 -2.68864580   -0.10900513    0.18950491
 H                  0.46774044    0.23322607   -1.28490177
 H                  0.46945101   -0.79458080    0.34271542
 H                  0.73088300    1.05112101    0.35554765
 H                  2.69427047   -0.32886726   -0.71126704
7
Title
 C                  0.91813704    0.01820101   -0.11788239
 O                  2.23753681    0.10618694   -0.05516695
 F                 -2.69428905   -0.10935257    0.19022781
 H                  0.46529519    0.23251636   -1.30699234
 H                  0.45775645   -0.80387658    0.34255933
 H                  0.73210124    1.05320563    0.36713282
 H                  2.69117190   -0.32243175   -0.70951913
7
Title
 C                  0.91613787    0.01899223   -0.11722599
 O                  2.24677627    0.10658576   -0.05601074
 F                 -2.69998861   -0.10970591    0.19095760
 H                  0.46409536    0.23055140   -1.32549274
 H                  0.44495569   -0.81464896    0.34310388
 H                  0.73169099    1.05291705    0.37847888
 H                  2.69019156   -0.31849544   -0.71109068
7
Title
 C                  0.91372439    0.02027359   -0.11688307
 O                  2.25621229    0.10708300   -0.05662900
 F                 -2.70567357   -0.11006088    0.19168531
 H                  0.46421463    0.22738933   -1.33990396
 H                  0.43155127   -0.82627050    0.34405901
 H                  0.72968948    1.05014898    0.38930340
 H                  2.69162529   -0.31740091   -0.71644803
7
Title
 C                  0.91096978    0.02196978   -0.11683057
 O                  2.26565696    0.10766917   -0.05701363
 F                 -2.71126348   -0.11041241    0.19240075
 H                  0.46563591    0.22316558   -1.34997206
 H                  0.41810517   -0.83804338    0.34511732
 H                  0.72622657    1.04498837    0.39935995
 H                  2.69539268   -0.31911613   -0.72550215
7
Title
 C                  0.90795282    0.02398864   -0.11703330
 O                  2.27497085    0.10831944   -0.05719078
 F                 -2.71669957   -0.11075668    0.19309644
 H                  0.46826329    0.21805845   -1.35574652
 H                  0.40509945   -0.84936137    0.34601200
 H                  0.72149481    1.03768181    0.40850622
 H                  2.70108213   -0.32325323   -0.73765773
7
Title
 C                  0.90473908    0.02624381   -0.11745406
 O                  2.28408852    0.10900308   -0.05720796
 F                 -2.72195898   -0.11109202    0.19376951
 H                  0.47196626    0.21224071   -1.35748946
 H                  0.39285919   -0.85980157    0.34654863
 H                  0.71569256    1.02854280    0.41671582
 H                  2.70812763   -0.32923637   -0.75206645
7
Title
 C                  0.90137466    0.02866591   -0.11806137
 O                  2.29300333    0.10969095   -0.05711807
 F                 -2.72704735   -0.11141856    0.19442069
 H                  0.47661863    0.20585304   -1.35553675
 H                  0.38156577   -0.86911359    0.34660173
 H                  0.70898541    1.01787735    0.42404211
 H                  2.71597123   -0.33647242   -0.76786920
7
Title
 C                  0.89789004    0.03120212   -0.11883184
 O                  2.30173873    0.11035876   -0.05696963
 F                 -2.73198433   -0.11173731    0.19505249
 H                  0.48211396    0.19900298   -1.35020884
 H                  0.37130867   -0.87716359    0.34609546
 H                  0.70149755    1.00595796    0.43057648
 H                  2.72414112   -0.34444094   -0.78431726
7
Title
 C                  0.89430649    0.03381115   -0.11974897
 O                  2.31032629    0.11098726   -0.05680322
 F                 -2.73679262   -0.11204955    0.19566779
 H                  0.48836438    0.19177527   -1.34178352
 H                  0.36212987   -0.88388458    0.34498609
 H                  0.69331944    0.99302845    0.43642287
 H                  2.73226588   -0.35271676   -0.80079954
7
Title
 C                  0.89064111    0.03645852   -0.12080099
 O                  2.31879454    0.11156163   -0.05665134
 F                 -2.74149258   -0.11235642    0.19626920
 H                  0.49529333    0.18424240   -1.33050325
 H                  0.35404942   -0.88924695    0.34325097
 H                  0.68451842    0.97931688    0.44168740
 H                  2.74006272   -0.36096267   -0.81683051
7
Title
 C                  0.88690968    0.03911359   -0.12197867
 O                  2.32716514    0.11207069   -0.05653932
 F                 -2.74610068   -0.11265884    0.19685877
 H                  0.50282843    0.17647195   -1.31659354
 H                  0.34707657   -0.89324465    0.34088258
 H                  0.67514662    0.96504549    0.44647635
 H                  2.74732110   -0.36891495   -0.83203016
7
Title
 C                  0.88312789    0.04174817   -0.12327370
 O                  2.33545314    0.11250633   -0.05648647
 F                 -2.75062982   -0.11295752    0.19743814
 H                  0.51089644    0.16853029   -1.30028077
 H                  0.34121329   -0.89588960    0.33788509
 H                  0.66524527    0.95043442    0.45089671
 H                  2.75388845   -0.37637026   -0.84610659
7
Title
 C                  0.87931147    0.04433627   -0.12467733
 O                  2.34366917    0.11286296   -0.05650713
 F                 -2.75509060   -0.11325303    0.19800863
 H                  0.51942036    0.16048374   -1.28180564
 H                  0.33645492   -0.89720931    0.33427185
 H                  0.65484612    0.93570009    0.45505700
 H                  2.75965886   -0.38317521   -0.85884214
7
Title
 C                  0.87547572    0.04685440   -0.12617941
 O                  2.35182216    0.11313716   -0.05661171
 F                 -2.75949278   -0.11354591    0.19857145
 H                  0.52831809    0.15239813   -1.26143210
 H                  0.33279048   -0.89724466    0.33006279
 H                  0.64397075    0.92105009    0.45906711
 H                  2.76456383   -0.38921776   -0.87008168
7
Title
 C                  0.87163492    0.04928212   -0.12776742
 O                  2.35992217    0.11332708   -0.05680762
 F                 -2.76384678   -0.11383676    0.19912790
 H                  0.53750195    0.14433774   -1.23945354
 H                  0.33020385   -0.89604705    0.32528145
 H                  0.63262885    0.90667682    0.46303735
 H                  2.76856393   -0.39441949   -0.87972125
7
Title
 C                  0.86780165    0.05160250   -0.12942565
 O                  2.36798296    0.11343200   -0.05710025
 F                 -2.76816492   -0.11412633    0.19967953
 H                  0.54687803    0.13636416   -1.21619860
 H                  0.32867621   -0.89367454    0.31995177
 H                  0.62081582    0.89275154    0.46707704
 H                  2.77164095   -0.39872810   -0.88769652
7
Title
 C                  0.86398641    0.05380235   -0.13113400
 O                  2.37602421    0.11345176   -0.05749392
 F                 -2.77246270   -0.11441559    0.20022829
 H                  0.55634482    0.12853578   -1.19203958
 H                  0.32818962   -0.89018746    0.31409474
 H                  0.60850999    0.87942052    0.47129334
 H                  2.77379030   -0.40210978   -0.89397063
7
Title
 C                  0.86019755    0.05587226   -0.13286655
 O                  2.38407347    0.11338612   -0.05799282
 F                 -2.77675980   -0.11470582    0.20077667
 H                  0.56579016    0.12090797   -1.16740679
 H                  0.32873149   -0.88564421    0.30772531
 H                  0.59566964    0.86680373    0.47579062
 H                  2.77501365   -0.40454166   -0.89852164
7
Title
 C                  0.85644158    0.05780622   -0.13458927
 O                  2.39216762    0.11323426   -0.05860196
 F                 -2.78108112   -0.11499868    0.20132782
 H                  0.57508546    0.11353476   -1.14281314
 H                  0.33029978   -0.88009804    0.30084995
 H                  0.58222994    0.85499687    0.48067068
 H                  2.77531194   -0.40600423   -0.90132994
7
Title
 C                  0.85272445    0.05960111   -0.13625673
 O                  2.40035364    0.11299414   -0.05932795
 F                 -2.78545735   -0.11529625    0.20188563
 H                  0.58407613    0.10647224   -1.11889417
 H                  0.33290813   -0.87359651    0.29346579
 H                  0.56810084    0.84407691    0.48603320
 H                  2.77467908   -0.40647439   -0.90236639
7
Title
 C                  0.84905408    0.06125577   -0.13780720
 O                  2.40868708    0.11266220   -0.06017943
 F                 -2.78992471   -0.11560101    0.20245470
 H                  0.59256665    0.09978497   -1.09646907
 H                  0.33658945   -0.86618681    0.28556350
 H                  0.55316892    0.83411173    0.49197461
 H                  2.77309754   -0.40592021   -0.90158322
7
Title
 C                  0.84544553    0.06276987   -0.13915655
 O                  2.41722498    0.11223354   -0.06116637
 F                 -2.79452170   -0.11591566    0.20303990
 H                  0.60030034    0.09355654   -1.07662137
 H                  0.34139362   -0.85793349    0.27713875
 H                  0.53731083    0.82517415    0.49858074
 H                  2.77053906   -0.40430117   -0.89891404
7
Title
 C                  0.84192987    0.06414263   -0.14019333
 O                  2.42600665    0.11170362   -0.06229681
 F                 -2.79927957   -0.11624240    0.20364520
 H                  0.60694079    0.08790428   -1.06076757
 H                  0.34736933   -0.84895936    0.26822061
 H                  0.52043414    0.81735804    0.50590415
 H                  2.76697835   -0.40158255   -0.89429783
7
Title
 C                  0.83856528    0.06537261   -0.14078455
 O                  2.43501660    0.11107279   -0.06356876
 F                 -2.80420250   -0.11658164    0.20427111
 H                  0.61208176    0.08299076   -1.05060099
 H                  0.35451555   -0.83951643    0.25892346
 H                  0.50256253    0.81078566    0.51391583
 H                  2.76243166   -0.39777810   -0.88775157
7
Title
 C                  0.83543928    0.06646106   -0.14080766
 O                  2.44414383    0.11035340   -0.06495859
 F                 -2.80924446   -0.11693029    0.20491180
 H                  0.61533629    0.07900920   -1.04770889
 H                  0.36270627   -0.83005506    0.24950070
 H                  0.48394070    0.80557963    0.52244467
 H                  2.75701871   -0.39302207   -0.87949443
7
Title
 C                  0.83264397    0.06742038   -0.14020752
 O                  2.45319271    0.10957342   -0.06641674
 F                 -2.81431191   -0.11728194    0.20555541
 H                  0.61651109    0.07612148   -1.05286212
 H                  0.37165554   -0.82119388    0.24032594
 H                  0.46503604    0.80178651    0.53117383
 H                  2.75099623   -0.38761714   -0.87003216
7
Title
 C                  0.83023243    0.06828108   -0.13902941
 O                  2.46197631    0.10876928   -0.06788220
 F                 -2.81931198   -0.11763012    0.20619023
 H                  0.61572144    0.07438955   -1.06557925
 H                  0.38100384   -0.81354843    0.23176412
 H                  0.44634499    0.79931384    0.53974992
 H                  2.74469616   -0.38198034   -0.86006583
7
Title
 C                  0.82820132    0.06908839   -0.13738764
 O                  2.47040565    0.10797359   -0.06930343
 F                 -2.82420235   -0.11797181    0.20681096
 H                  0.61330636    0.07377765   -1.08449380
 H                  0.39045906   -0.80757854    0.22405126
 H                  0.42817739    0.79796034    0.54791064
 H                  2.73841573   -0.37652804   -0.85029280
7
Title
 C                  0.82651199    0.06989262   -0.13540927
 O                  2.47849194    0.10721033   -0.07064487
 F                 -2.82899585   -0.11830783    0.20741930
 H                  0.60965246    0.07421376   -1.10805436
 H                  0.39985473   -0.80359099    0.21729121
 H                  0.41062381    0.79749994    0.55551073
 H                  2.73236857   -0.37161948   -0.84130662
7
Title
 C                  0.82511849    0.07074259   -0.13320310
 O                  2.48629857    0.10649769   -0.07188059
 F                 -2.83373679   -0.11864119    0.20802097
 H                  0.60508897    0.07564118   -1.13492154
 H                  0.40912279   -0.80182490    0.21151852
 H                  0.39365018    0.79773613    0.56247176
 H                  2.72670395   -0.36757529   -0.83362638
7
Title
 C                  0.82398246    0.07168355   -0.13085577
 O                  2.49389907    0.10585248   -0.07298641
 F                 -2.83847860   -0.11897563    0.20862281
 H                  0.59986989    0.07803649   -1.16402008
 H                  0.41824898   -0.80251675    0.20675021
 H                  0.37719436    0.79851195    0.56872716
 H                  2.72154094   -0.36471409   -0.82775922
7
Title
 C                  0.82307693    0.07275628   -0.12843901
 O                  2.50135376    0.10529263   -0.07393578
 F                 -2.84327036   -0.11931457    0.20923115
 H                  0.59419517    0.08140540   -1.19444257
 H                  0.42724356   -0.80591524    0.20300673
 H                  0.36122694    0.79969836    0.57418801
 H                  2.71698809   -0.36336913   -0.82423075
7
Title
 C                  0.82238450    0.07399474   -0.12601784
 O                  2.50869855    0.10483712   -0.07470018
 F                 -2.84814886   -0.11966063    0.20985079
 H                  0.58823843    0.08576788   -1.22533349
 H                  0.43612908   -0.81224953    0.20030862
 H                  0.34578430    0.80117795    0.57872856
 H                  2.71314355   -0.36387040   -0.82355967
7
Title
 C                  0.82189328    0.07542175   -0.12365525
 O                  2.51594178    0.10450315   -0.07525413
 F                 -2.85313415   -0.12001521    0.21048438
 H                  0.58216743    0.09113909   -1.25581354
 H                  0.44494138   -0.82166213    0.19865718
 H                  0.33097961    0.80283189    0.58218913
 H                  2.71007790   -0.36648948   -0.82617210
7
Title
 C                  0.82159221    0.07704438   -0.12141145
 O                  2.52307010    0.10430140   -0.07558315
 F                 -2.85823033   -0.12037862    0.21113259
 H                  0.57615002    0.09751391   -1.28497654
 H                  0.45374054   -0.83413430    0.19800932
 H                  0.31698814    0.80453480    0.58439440
 H                  2.70780813   -0.37136285   -0.83228064
7
Title
 C                  0.82146789    0.07885248   -0.11933888
 O                  2.53006349    0.10423164   -0.07569103
 F                 -2.86343344   -0.12075054    0.21179509
 H                  0.57034554    0.10486521   -1.31195469
 H                  0.46262663   -0.84944869    0.19826113
 H                  0.30400926    0.80615891    0.58517787
 H                  2.70627885   -0.37843446   -0.84179206
7
Title
 C                  0.82150439    0.08082206   -0.11747743
 O                  2.53691247    0.10428154   -0.07560166
 F                 -2.86874393   -0.12113097    0.21247207
 H                  0.56489136    0.11315890   -1.33599348
 H                  0.47175185   -0.86721688    0.19925128
 H                  0.29222608    0.80758284    0.58439587
 H                  2.70536548   -0.38745593   -0.85430541
7
Title
 C                  0.82168581    0.08292089   -0.11585488
 O                  2.54362796    0.10442906   -0.07535510
 F                 -2.87417674   -0.12152090    0.21316560
 H                  0.55989891    0.12237603   -1.35646555
 H                  0.48132291   -0.88694692    0.20077965
 H                  0.28178893    0.80869782    0.58192161
 H                  2.70489759   -0.39803913   -0.86919352
7
Title
 C                  0.82199968    0.08511218   -0.11449298
 O                  2.55023929    0.10464614   -0.07500161
 F                 -2.87976430   -0.12192257    0.21387997
 H                  0.55546432    0.13252710   -1.37280464
 H                  0.49159481   -0.90809489    0.20262560
 H                  0.27282955    0.80940750    0.57762683
 H                  2.70468635   -0.40971641   -0.88569822
7
Title
 C                  0.82243965    0.08735317   -0.11341638
 O                  2.55678328    0.10490130   -0.07459781
 F                 -2.88555204   -0.12233916    0.21462115
 H                  0.55168936    0.14364931   -1.38439707
 H                  0.50285839   -0.93006296    0.20455412
 H                  0.26549222    0.80962543    0.57136920
 H                  2.70454280   -0.42196820   -0.90297613
7
Title
 C                  0.82300657    0.08958855   -0.11266109
 O                  2.56328682    0.10516021   -0.07420629
 F                 -2.89158624   -0.12277386    0.21539524
 H                  0.54870421    0.15578078   -1.39048565
 H                  0.51541488   -0.95213842    0.20630959
 H                  0.25996174    0.80927787    0.56300642
 H                  2.70428560   -0.43420762   -0.92007924
7
Title
 C                  0.82370778    0.09173992   -0.11227895
 O                  2.56974228    0.10538523   -0.07389663
 F                 -2.89789077   -0.12322821    0.21620544
 H                  0.54668214    0.16890173   -1.39015721
 H                  0.52951571   -0.97339490    0.20760773
 H                  0.25646553    0.80832272    0.55246290
 H                  2.70374729   -0.44573922   -0.93589990
7
Title
 C                  0.82455303    0.09369777   -0.11233157
 O                  2.57607806    0.10553683   -0.07374251
 F                 -2.90443077   -0.12369948    0.21704736
 H                  0.54582611    0.18283913   -1.38252804
 H                  0.54524223   -0.99262926    0.20814832
 H                  0.25521678    0.80679311    0.53987056
 H                  2.70279256   -0.45574664   -0.94916780
7
Title
 C                  0.82554705    0.09533173   -0.11286580
 O                  2.58214678    0.10558064   -0.07380789
 F                 -2.91108120   -0.12417841    0.21790486
 H                  0.54630260    0.19718493   -1.36720776
 H                  0.56235752   -1.00849554    0.20767712
 H                  0.25627737    0.80485215    0.52573396
 H                  2.70135627   -0.46340741   -0.95864627
7
Title
 C                  0.82668383    0.09653099   -0.11387970
 O                  2.58776961    0.10549927   -0.07412446
 F                 -2.91764900   -0.12465086    0.21875280
 H                  0.54814200    0.21135577   -1.34478571
 H                  0.58029054   -1.01993447    0.20608234
 H                  0.25941963    0.80279828    0.51092882
 H                  2.69947660   -0.46816735   -0.96355632
7
Title
 C                  0.82795083    0.09724803   -0.11531298
 O                  2.59282313    0.10529818   -0.07468145
 F                 -2.92395991   -0.12510416    0.21956835
 H                  0.55120259    0.22482383   -1.31676463
 H                  0.59836882   -1.02659164    0.20343210
 H                  0.26415807    0.80097604    0.49641215
 H                  2.69727654   -0.46995728   -0.96387884
7
Title
 C                  0.82933969    0.09750049   -0.11707464
 O                  2.59728408    0.10499825   -0.07544052
 F                 -2.92992910   -0.12553216    0.22034016
 H                  0.55524367    0.23730715   -1.28492838
 H                  0.61609904   -1.02878461    0.19990276
 H                  0.26995135    0.79966436    0.48289435
 H                  2.69490112   -0.46911348   -0.96019448
7
Title
 C                  0.83085312    0.09733826   -0.11907558
 O                  2.60120330    0.10462402   -0.07635844
 F                 -2.93555966   -0.12593513    0.22106832
 H                  0.56002067    0.24877094   -1.25080366
 H                  0.63325222   -1.02713921    0.19567941
 H                  0.27637246    0.79903719    0.47075306
 H                  2.69246986   -0.46612813   -0.95328797
7
Title
 C                  0.83250624    0.09681301   -0.12124203
 O                  2.60466053    0.10419700   -0.07739956
 F                 -2.94090596   -0.12631701    0.22175961
 H                  0.56532835    0.25933456   -1.21552468
 H                  0.64979629   -1.02228232    0.19090353
 H                  0.28315430    0.79918766    0.46012902
 H                  2.69006675   -0.46146919   -0.94387943
7
Title
 C                  0.83432700    0.09596314   -0.12351422
 O                  2.60773612    0.10373452   -0.07853841
 F                 -2.94604480   -0.12668336    0.22242378
 H                  0.57099961    0.26919763   -1.17992987
 H                  0.66581046   -1.01470942    0.18566316
 H                  0.29016611    0.80016685    0.45104439
 H                  2.68774981   -0.45551909   -0.93254076
7
Title
 C                  0.83635883    0.09480851   -0.12583969
 O                  2.61050029    0.10325086   -0.07975810
 F                 -2.95106317   -0.12704042    0.22307195
 H                  0.57688672    0.27861217   -1.14471049
 H                  0.68143292   -1.00475755    0.17999866
 H                  0.29738108    0.80201498    0.44348414
 H                  2.68556405   -0.44857877   -0.91970765
7
Title
 C                  0.83866707    0.09334794   -0.12816510
 O                  2.61301083    0.10275955   -0.08104784
 F                 -2.95605761   -0.12739508    0.22371645
 H                  0.58283588    0.28789140   -1.11056002
 H                  0.69683897   -0.99261496    0.17390964
 H                  0.30485761    0.80478478    0.43744759
 H                  2.68355407   -0.44089648   -0.90572457
7
Title
 C                  0.84135088    0.09155589   -0.13042553
 O                  2.61531313    0.10227654   -0.08239983
 F                 -2.96114033   -0.12775528    0.22437163
 H                  0.58865270    0.29744875   -1.07834769
 H                  0.71223521   -0.97834045    0.16736052
 H                  0.31273886    0.80856164    0.43299005
 H                  2.68177868   -0.43271178   -0.89090918
7
Title
 C                  0.84456228    0.08937847   -0.13252744
 O                  2.61743791    0.10182595   -0.08380363
 F                 -2.96644798   -0.12813065    0.22505490
 H                  0.59404588    0.30786828   -1.04938285
 H                  0.72785087   -0.96190572    0.16029185
 H                  0.32126964    0.81348093    0.43027362
 H                  2.68033374   -0.42433192   -0.87566277
7
Title
 C                  0.84852597    0.08673803   -0.13431958
 O                  2.61939022    0.10145131   -0.08523185
 F                 -2.97213975   -0.12853231    0.22578648
 H                  0.59853063    0.31998715   -1.02586230
 H                  0.74387648   -0.94334911    0.15266813
 H                  0.33081484    0.81972116    0.42963708
 H                  2.67939352   -0.41629099   -0.86070827
7
Title
 C                  0.85350491    0.08358959   -0.13556139
 O                  2.62111936    0.10123336   -0.08660547
 F                 -2.97832994   -0.12896812    0.22658067
 H                  0.60132367    0.33481166   -1.01136201
 H                  0.76020735   -0.92330707    0.14465280
 H                  0.34178420    0.82737303    0.43162297
 H                  2.67926494   -0.40964690   -0.84756415
7
Title
 C                  0.85956521    0.08009847   -0.13599030
 O                  2.62248996    0.10128523   -0.08775742
 F                 -2.98487613   -0.12942787    0.22741880
 H                  0.60156210    0.35273583   -1.00985421
 H                  0.77592673   -0.90403138    0.13694751
 H                  0.35424619    0.83602750    0.43665464
 H                  2.68033529   -0.40608977   -0.83880868
7
Title
 C                  0.86631885    0.07672255   -0.13559722
 O                  2.62337115    0.10166671   -0.08852187
 F                 -2.99131641   -0.12987905    0.22824157
 H                  0.59919560    0.37251859   -1.02162595
 H                  0.78953057   -0.88899164    0.13064967
 H                  0.36759996    0.84460446    0.44433425
 H                  2.68274954   -0.40684181   -0.83647643
7
Title
 C                  0.87328341    0.07385902   -0.13468426
 O                  2.62377326    0.10232744   -0.08889246
 F                 -2.99732367   -0.13029891    0.22900738
 H                  0.59517560    0.39231423   -1.04240944
 H                  0.80031215   -0.88017295    0.12634025
 H                  0.38123608    0.85219198    0.45367531
 H                  2.68628638   -0.41151970   -0.84014976
7
Title
 C                  0.88025491    0.07164001   -0.13356359
 O                  2.62378680    0.10318105   -0.08897178
 F                 -3.00288849   -0.13068703    0.22971539
 H                  0.59049921    0.41107042   -1.06775195
 H                  0.80849261   -0.87758910    0.12394550
 H                  0.39503421    0.85848908    0.46394441
 H                  2.69066267   -0.41896656   -0.84811297
7
Title
 C                  0.88721390    0.07005825   -0.13242711
 O                  2.62349023    0.10415878   -0.08886694
 F                 -3.00811733   -0.13105102    0.23037947
 H                  0.58579822    0.42838904   -1.09487070
 H                  0.81449758   -0.88054655    0.12317989
 H                  0.40912279    0.86347971    0.47477472
 H                  2.69568580   -0.42814026   -0.85877328
7
Title
 C                  0.89419777    0.06906647   -0.13137741
 O                  2.62293320    0.10521233   -0.08866159
 F                 -3.01311552   -0.13139837    0.23101326
 H                  0.58143580    0.44412924   -1.12219660
 H                  0.81866645   -0.88824810    0.12374757
 H                  0.42367180    0.86719700    0.48598806
 H                  2.70123544   -0.43826014   -0.87093358
7
Title
 C                  0.90125638    0.06860826   -0.13046782
 O                  2.62214394    0.10630726   -0.08841900
 F                 -3.01796661   -0.13173499    0.23162753
 H                  0.57763033    0.45823532   -1.14881382
 H                  0.82123386   -0.89990965    0.12537501
 H                  0.43884036    0.86965956    0.49748925
 H                  2.70723264   -0.44874308   -0.88370487
7
Title
 C                  0.90844223    0.06862633   -0.12972588
 O                  2.62113634    0.10741810   -0.08818850
 F                 -3.02273648   -0.13206554    0.23223077
 H                  0.57452719    0.47067572   -1.17414498
 H                  0.82235851   -0.91477087    0.12780881
 H                  0.45477542    0.87086162    0.50922307
 H                  2.71362317   -0.45913806   -0.89640531
7
Title
 C                  0.91580866    0.06906542   -0.12916623
 O                  2.61991414    0.10852513   -0.08801055
 F                 -3.02747898   -0.13239382    0.23282989
 H                  0.57223853    0.48141593   -1.19778045
 H                  0.82214735   -0.93209224    0.13081067
 H                  0.47161701    0.87077353    0.52115472
 H                  2.72036813   -0.46907785   -0.90848508
7
Title
 C                  0.92340827    0.06987315   -0.12879805
 O                  2.61847368    0.10961182   -0.08792049
 F                 -3.03223884   -0.13272298    0.23343061
 H                  0.57086641    0.49040202   -1.21937662
 H                  0.82067232   -0.95114470    0.13415204
 H                  0.48949772    0.86934470    0.53325696
 H                  2.72743611   -0.47824192   -0.91946982
7
Title
 C                  0.93128883    0.07099913   -0.12862917
 O                  2.61680657    0.11066276   -0.08795103
 F                 -3.03705182   -0.13305554    0.23403751
 H                  0.57051550    0.49755107   -1.23859055
 H                  0.81798478   -0.97118982    0.13760785
 H                  0.50853256    0.86651019    0.54549793
 H                  2.73479438   -0.48632835   -0.92891934
7
Title
 C                  0.93948590    0.07239228   -0.12866783
 O                  2.61490306    0.11166190   -0.08813328
 F                 -3.04194211   -0.13339321    0.23465367
 H                  0.57129632    0.50275030   -1.25504145
 H                  0.81413185   -0.99145456    0.14095058
 H                  0.52879628    0.86220480    0.55782796
 H                  2.74239830   -0.49303698   -0.93640376
7
Title
 C                  0.94801124    0.07399696   -0.12892222
 O                  2.61275695    0.11259156   -0.08849579
 F                 -3.04691739   -0.13373658    0.23528011
 H                  0.57331727    0.50587010   -1.26830268
 H                  0.80917734   -1.01111326    0.14394840
 H                  0.55028730    0.85638802    0.57016636
 H                  2.75017960   -0.49806972   -0.94150531
7
Title
 C                  0.95683935    0.07574933   -0.12939784
 O                  2.61037207    0.11343281   -0.08906117
 F                 -3.05196304   -0.13408468    0.23591500
 H                  0.57666377    0.50679610   -1.27793580
 H                  0.80322613   -1.02929959    0.14637268
 H                  0.57288453    0.84908009    0.58239289
 H                  2.75803722   -0.50115574   -0.94385529
7
Title
 C                  0.96589847    0.07757659   -0.13009328
 O                  2.60776822    0.11416766   -0.08984066
 F                 -3.05703953   -0.13443484    0.23655339
 H                  0.58136748    0.50547859   -1.28357308
 H                  0.79644372   -1.04517212    0.14801923
 H                  0.59631823    0.84039876    0.59435243
 H                  2.76583811   -0.50210306   -0.94320661
7
Title
 C                  0.97507612    0.07940196   -0.13099655
 O                  2.60498286    0.11478316   -0.09082936
 F                 -3.06208762   -0.13478305    0.23718784
 H                  0.58737985    0.50198085   -1.28502582
 H                  0.78905623   -1.05803256    0.14873928
 H                  0.62018632    0.83057422    0.60588007
 H                  2.77343515   -0.50085913   -0.93951519
7
Title
 C                  0.98424312    0.08115480   -0.13208467
 O                  2.60206539    0.11527519   -0.09200542
 F                 -3.06704286   -0.13512489    0.23781025
 H                  0.59456936    0.49649541   -1.28235922
 H                  0.78132236   -1.06744565    0.14846423
 H                  0.64402958    0.81992179    0.61684019
 H                  2.78069950   -0.49754374   -0.93297880
7
Title
 C                  0.99328542    0.08278074   -0.13332751
 O                  2.59906607    0.11564984   -0.09333506
 F                 -3.07185246   -0.13545678    0.23841400
 H                  0.60274928    0.48931225   -1.27588086
 H                  0.77348850   -1.07328615    0.14720705
 H                  0.66743313    0.80877997    0.62715849
 H                  2.78755122   -0.49242746   -0.92399883
7
Title
 C                  1.00212626    0.08424599   -0.13469346
 O                  2.59602597    0.11592146   -0.09478017
 F                 -3.07648552   -0.13577663    0.23899522
 H                  0.61171923    0.48075837   -1.26605253
 H                  0.76575235   -1.07568737    0.14503950
 H                  0.69009833    0.79744832    0.63682897
 H                  2.79397188   -0.48586860   -0.91308758
7
Title
 C                  1.01073063    0.08553511   -0.13615369
 O                  2.59297223    0.11610912   -0.09630468
 F                 -3.08093353   -0.13608388    0.23955285
 H                  0.62129784    0.47114406   -1.25338472
 H                  0.75825005   -1.07493571    0.14206070
 H                  0.71185921    0.78615383    0.64589828
 H                  2.79999797   -0.47824728   -0.90077575
7
Title
 C                  1.01909756    0.08664529   -0.13768390
 O                  2.58991849    0.11623349   -0.09787765
 F                 -3.08520481   -0.13637912    0.24008793
 H                  0.63133692    0.46073449   -1.23836261
 H                  0.75106271   -1.07137117    0.13837198
 H                  0.73265890    0.77504768    0.65444226
 H                  2.80570561   -0.46992308   -0.88755579
7
Title
 C                  1.02724901    0.08758068   -0.13926391
 O                  2.58686762    0.11631493   -0.09947371
 F                 -3.08931797   -0.13666364    0.24060280
 H                  0.64172108    0.44974445   -1.22141375
 H                  0.74423105   -1.06532283    0.13406284
 H                  0.75251390    0.76421873    0.66254646
 H                  2.81119638   -0.46121889   -0.87386202
7
Title
 C                  1.03522065    0.08834821   -0.14087642
 O                  2.58381476    0.11637277   -0.10107220
 F                 -3.09329679   -0.13693912    0.24110045
 H                  0.65236022    0.43834574   -1.20290551
 H                  0.73776966   -1.05707777    0.12920589
 H                  0.77148284    0.75371089    0.67029422
 H                  2.81658813   -0.45242122   -0.86007319
7
Title
 C                  1.04305587    0.08895499   -0.14250534
 O                  2.58074966    0.11642515   -0.10265601
 F                 -3.09716712   -0.13720736    0.24158411
 H                  0.66317986    0.42667929   -1.18315820
 H                  0.73167764   -1.04687200    0.12385667
 H                  0.78964480    0.74353840    0.67776076
 H                  2.82201046   -0.44378768   -0.84652390
7
Title
 C                  1.05080248    0.08940670   -0.14413415
 O                  2.57765831    0.11648926   -0.10421053
 F                 -3.10095524   -0.13747018    0.24205707
 H                  0.67411143    0.41486785   -1.16246481
 H                  0.72594582   -1.03489272    0.11805577
 H                  0.80708587    0.73369702    0.68501124
 H                  2.82760343   -0.43555563   -0.83351717
7
Title
 C                  1.05851133    0.08970684   -0.14574428
 O                  2.57452393    0.11658155   -0.10572292
 F                 -3.10468709   -0.13772942    0.24252257
 H                  0.68508273    0.40302805   -1.14111350
 H                  0.72056102   -1.02128580    0.11183175
 H                  0.82389116    0.72417203    0.69210047
 H                  2.83351753   -0.42794935   -0.82133437
7
Title
 C                  1.06623600    0.08985626   -0.14731332
 O                  2.57132773    0.11671785   -0.10718171
 F                 -3.10838817   -0.13798686    0.24298376
 H                  0.69600820    0.39128203   -1.11941175
 H                  0.71550836   -1.00616572    0.10520429
 H                  0.84014016    0.71494376    0.69907333
 H                  2.83991393   -0.42118431   -0.81024110
7
Title
 C                  1.07403304    0.08985294   -0.14881317
 O                  2.56804962    0.11691332   -0.10857674
 F                 -3.11208343   -0.13824428    0.24344375
 H                  0.70677833    0.37976900   -1.09771230
 H                  0.71077221   -0.98962719    0.09818768
 H                  0.85590353    0.70599170    0.70596512
 H                  2.84696349   -0.41546800   -0.80048836
7
Title
 C                  1.08196231    0.08969207   -0.15020799
 O                  2.56466907    0.11718216   -0.10989944
 F                 -3.11579733   -0.13850342    0.24390556
 H                  0.71724789    0.36865723   -1.07644093
 H                  0.70633590   -0.97175931    0.09079491
 H                  0.87124011    0.69729803    0.71280132
 H                  2.85484332   -0.41099670   -0.79230852
7
Title
 C                  1.09008654    0.08936642   -0.15145224
 O                  2.56116661    0.11753690   -0.11114337
 F                 -3.11955343   -0.13876597    0.24437208
 H                  0.72722318    0.35815651   -1.05612455
 H                  0.70218040   -0.95266425    0.08304309
 H                  0.88619299    0.68885128    0.71959649
 H                  2.86372919   -0.40794742   -0.78590549
7
Title
 C                  1.09846921    0.08886736   -0.15248927
 O                  2.55752646    0.11798733   -0.11230500
 F                 -3.12337340   -0.13903351    0.24484598
 H                  0.73645016    0.34852970   -1.03741477
 H                  0.69828177   -0.93248325    0.07496129
 H                  0.90078343    0.68065095    0.72635175
 H                  2.87378120   -0.40646426   -0.78143839
7
Title
 C                  1.10716885    0.08818719   -0.15325165
 O                  2.55374076    0.11853874   -0.11338464
 F                 -3.12727474   -0.13930735    0.24532936
 H                  0.74460839    0.34009960   -1.02109468
 H                  0.69460718   -0.91143317    0.06660165
 H                  0.91500163    0.67271372    0.73305050
 H                  2.88511968   -0.40663768   -0.77899786
7
Title
 C                  1.11622822    0.08732317   -0.15366550
 O                  2.54981590    0.11918967   -0.11438725
 F                 -3.13126695   -0.13958824    0.24582337
 H                  0.75132174    0.33324233   -1.00804504
 H                  0.69110925   -0.88985167    0.05805349
 H                  0.92879548    0.66508029    0.73965317
 H                  2.89778933   -0.40847640   -0.77857465
7
Title
 C                  1.12565937    0.08628332   -0.15366117
 O                  2.54577932    0.11992944   -0.11532320
 F                 -3.13534722   -0.13987608    0.24632760
 H                  0.75620090    0.32835406   -0.99913904
 H                  0.68771927   -0.86823643    0.04945550
 H                  0.94206323    0.65781974    0.74609394
 H                  2.91171730   -0.41187612   -0.78002579
7
Title
 C                  1.13543209    0.08509204   -0.15319014
 O                  2.54168258    0.12073709   -0.11620846
 F                 -3.13949857   -0.14016976    0.24683989
 H                  0.75892509    0.32578435   -0.99505709
 H                  0.68434105   -0.84724463    0.04099482
 H                  0.95466157    0.65102444    0.75228582
 H                  2.92668586   -0.41660033   -0.78305499
7
Title
 C                  1.14547752    0.08379136   -0.15224126
 O                  2.53759537    0.12158351   -0.11706407
 F                 -3.14369478   -0.14046753    0.24735698
 H                  0.75933760    0.32575642   -0.99608605
 H                  0.68084938   -0.82762195    0.03288251
 H                  0.96643671    0.64479211    0.75813766
 H                  2.94235006   -0.42229599   -0.78723211
7
Title
 C                  1.15571042    0.08243530   -0.15084538
 O                  2.53359133    0.12243673   -0.11791478
 F                 -3.14791144   -0.14076770    0.24787585
 H                  0.75749839    0.32832303   -1.00202883
 H                  0.67709646   -0.81008042    0.02531222
 H                  0.97726593    0.63920252    0.76357697
 H                  2.95830637   -0.42855073   -0.79205861
7
Title
 C                  1.16605605    0.08108007   -0.14906431
 O                  2.52973466    0.12326750   -0.11878712
 F                 -3.15213654   -0.14106949    0.24839501
 H                  0.75365774    0.33338960   -1.01229002
 H                  0.67292576   -0.79519724    0.01842628
 H                  0.98708191    0.63430505    0.76856355
 H                  2.97417300   -0.43496256   -0.79704692
7
Title
 C                  1.17646359    0.07977595   -0.14697276
 O                  2.52607599    0.12405215   -0.11970788
 F                 -3.15637425   -0.14137325    0.24891499
 H                  0.74817847    0.34078136   -1.02606264
 H                  0.66818914   -0.78338516    0.01230674
 H                  0.99586672    0.63012340    0.77308684
 H                  2.98963374   -0.44118361   -0.80177064
7
Title
 C                  1.18690280    0.07856353   -0.14464384
 O                  2.52265718    0.12477210   -0.12070350
 F                 -3.16064247   -0.14168029    0.24943800
 H                  0.74146117    0.35030812   -1.04249413
 H                  0.66276395   -0.77491796    0.00698584
 H                  1.00362782    0.62667014    0.77715315
 H                  3.00443608   -0.44692646   -0.80587264
7
Title
 C                  1.19735216    0.07747334   -0.14214195
 O                  2.51951961    0.12541204   -0.12180023
 F                 -3.16496818   -0.14199264    0.24996735
 H                  0.73390063    0.36180214   -1.06077621
 H                  0.65656973   -0.76996831    0.00246127
 H                  1.01037390    0.62396050    0.78077210
 H                  3.01836500   -0.45194791   -0.80904738
7
Title
 C                  1.20778624    0.07652642   -0.13952120
 O                  2.51671225    0.12595784   -0.12302490
 F                 -3.16938395   -0.14231275    0.25050707
 H                  0.72587118    0.37513197   -1.08017044
 H                  0.64958514   -0.76863263   -0.00129262
 H                  1.01609857    0.62202117    0.78394671
 H                  3.03121375   -0.45602725   -0.81101643
7
Title
 C                  1.21816511    0.07573506   -0.13682629
 O                  2.51429844    0.12639508   -0.12440592
 F                 -3.17392633   -0.14264338    0.25106164
 H                  0.71772923    0.39020266   -1.09999798
 H                  0.64186556   -0.77094076   -0.00431877
 H                  1.02077121    0.62089461    0.78666657
 H                  3.04275989   -0.45894731   -0.81150684
7
Title
 C                  1.22842452    0.07510348   -0.13409460
 O                  2.51236241    0.12670788   -0.12597424
 F                 -3.17863538   -0.14298762    0.25163598
 H                  0.70982505    0.40694917   -1.11961180
 H                  0.63356190   -0.77685556   -0.00667458
 H                  1.02433137    0.62064078    0.78890206
 H                  3.05274641   -0.46048012   -0.81023490
7
Title
 C                  1.23846380    0.07462847   -0.13135913
 O                  2.51101626    0.12687818   -0.12776385
 F                 -3.18355401   -0.14334882    0.25223536
 H                  0.70252098    0.42532192   -1.13835620
 H                  0.62494265   -0.78626437   -0.00843076
 H                  1.02668419    0.62133687    0.79059770
 H                  3.06086589   -0.46037827   -0.80689730
7
Title
 C                  1.24812795    0.07430025   -0.12865299
 O                  2.51040679    0.12688575   -0.12981024
 F                 -3.18872451   -0.14373034    0.25286501
 H                  0.69621473    0.44525571   -1.15551413
 H                  0.61642205   -0.79895415   -0.00967129
 H                  1.02769788    0.62307281    0.79166427
 H                  3.06675115   -0.45837817   -0.80117859
7
Title
 C                  1.25718376    0.07410317   -0.12601604
 O                  2.51071668    0.12671013   -0.13214409
 F                 -3.19417843   -0.14413482    0.25352883
 H                  0.69136074    0.46660684   -1.17025065
 H                  0.60859149   -0.81455421   -0.01049523
 H                  1.02721053    0.62593572    0.79197276
 H                  3.06998998   -0.45423343   -0.79279798
7
Title
 C                  1.26530202    0.07401633   -0.12350247
 O                  2.51214644    0.12633713   -0.13477636
 F                 -3.19991627   -0.14456265    0.25422699
 H                  0.68846636    0.48905031   -1.18159257
 H                  0.60222876   -0.83243839   -0.01101959
 H                  1.02506236    0.62997234    0.79136058
 H                  3.07020479   -0.44781077   -0.78163319
7
Title
 C                  1.27208178    0.07401459   -0.12118328
 O                  2.51485934    0.12577155   -0.13767530
 F                 -3.20588272   -0.14501000    0.25495290
 H                  0.68802167    0.51197901   -1.18852825
 H                  0.59822145   -0.85163757   -0.01137887
 H                  1.02116839    0.63512823    0.78966661
 H                  3.06724246   -0.43926615   -0.76793412
7
Title
 C                  1.27715422    0.07407155   -0.11913364
 O                  2.51890020    0.12505090   -0.14075122
 F                 -3.21196263   -0.14546843    0.25569268
 H                  0.69035383    0.53453234   -1.19027537
 H                  0.59735363   -0.87090728   -0.01171269
 H                  1.01560442    0.64120177    0.78679541
 H                  3.06142577   -0.42922267   -0.75251521
7
Title
 C                  1.28032114    0.07416491   -0.11740772
 O                  2.52415429    0.12424704   -0.14387146
 F                 -3.21802092   -0.14592775    0.25643001
 H                  0.69550873    0.55583223   -1.18655025
 H                  0.60006172   -0.88902905   -0.01214147
 H                  1.00862210    0.64787747    0.78276525
 H                  3.05365517   -0.41877157   -0.73671033
7
Title
 C                  1.28160276    0.07428071   -0.11602451
 O                  2.53039201    0.12345118   -0.14689691
 F                 -3.22395424   -0.14637997    0.25715235
 H                  0.70327928    0.57523757   -1.17757735
 H                  0.60637102   -0.90512034   -0.01274711
 H                  1.00056397    0.65482462    0.77769577
 H                  3.04522455   -0.40925606   -0.72207862
7
Title
 C                  1.28117413    0.07441314   -0.11497617
 O                  2.53733908    0.12275573   -0.14970531
 F                 -3.22970030   -0.14682005    0.25785214
 H                  0.71331316    0.59238454   -1.16390397
 H                  0.61600593   -0.91869190   -0.01357071
 H                  0.99177757    0.66176261    0.77177022
 H                  3.03750919   -0.40201304   -0.71010557
7
Title
 C                  1.27929319    0.07456121   -0.11424193
 O                  2.54470778    0.12223934   -0.15219713
 F                 -3.23521044   -0.14724394    0.25852339
 H                  0.72516091    0.60708448   -1.14628956
 H                  0.62848200   -0.92953750   -0.01461789
 H                  0.98259921    0.66846036    0.76522377
 H                  3.03168406   -0.39814210   -0.70197531
7
Title
 C                  1.27626747    0.07472508   -0.11379208
 O                  2.55221564    0.12195095   -0.15430673
 F                 -3.24043307   -0.14764730    0.25915976
 H                  0.73828308    0.61927545   -1.12568482
 H                  0.64314476   -0.93766293   -0.01586449
 H                  0.97335546    0.67472873    0.75833716
 H                  3.02846578   -0.39824637   -0.69831853
7
Title
 C                  1.27241729    0.07490431   -0.11358681
 O                  2.55963383    0.12189803   -0.15601959
 F                 -3.24533045   -0.14802687    0.25975659
 H                  0.75212377    0.62905620   -1.10311212
 H                  0.65927573   -0.94327412   -0.01726825
 H                  0.96431888    0.68044411    0.75138908
 H                  3.02796197   -0.40227026   -0.69904992
7
Title
 C                  1.26801884    0.07509788   -0.11358037
 O                  2.56683513    0.12205253   -0.15737208
 F                 -3.24990167   -0.14838224    0.26031370
 H                  0.76623463    0.63668520   -1.07944338
 H                  0.67626544   -0.94672187   -0.01878678
 H                  0.95565225    0.68556879    0.74459045
 H                  3.02978141   -0.40963398   -0.70351531
7
Title
 C                  1.26326784    0.07530480   -0.11372926
 O                  2.57379244    0.12237012   -0.15842873
 F                 -3.25418166   -0.14871586    0.26083532
 H                  0.78033354    0.64250218   -1.05527371
 H                  0.69371206   -0.94839532   -0.02039002
 H                  0.94740539    0.69013311    0.73806169
 H                  3.03331619   -0.41955705   -0.71084335
7
Title
 C                  1.25828327    0.07552437   -0.11399703
 O                  2.58054134    0.12280653   -0.15925815
 F                 -3.25822352   -0.14903164    0.26132788
 H                  0.79427403    0.64684497   -1.03095390
 H                  0.71140227   -0.94864095   -0.02206211
 H                  0.93955552    0.69419844    0.73185544
 H                  3.03796852   -0.43130724   -0.72021813
7
Title
 C                  1.25313002    0.07575591   -0.11435444
 O                  2.58714432    0.12332475   -0.15992040
 F                 -3.26208322   -0.14933381    0.26179816
 H                  0.80798614    0.65001132   -1.00668693
 H                  0.72924538   -0.94773638   -0.02379785
 H                  0.93204818    0.69782941    0.72598954
 H                  3.04324420   -0.44429448   -0.73098280
7
Title
 C                  1.24784022    0.07599846   -0.11477728
 O                  2.59367075    0.12389599   -0.16046396
 F                 -3.26581249   -0.14962630    0.26225247
 H                  0.82143002    0.65225789   -0.98261150
 H                  0.74721716   -0.94589768   -0.02559893
 H                  0.92482108    0.70108119    0.72047014
 H                  3.04876115   -0.45807186   -0.74264049
7
Title
 C                  1.24242728    0.07625042   -0.11524366
 O                  2.60018929    0.12449831   -0.16092709
 F                 -3.26945736   -0.14991263    0.26269639
 H                  0.83456811    0.65381536   -0.95885693
 H                  0.76532591   -0.94329709   -0.02747155
 H                  0.91781418    0.70399583    0.71530426
 H                  3.05422751   -0.47230630   -0.75482152
7
Title
 C                  1.23689383    0.07650922   -0.11573169
 O                  2.60676675    0.12511489   -0.16134022
 F                 -3.27305925   -0.15019600    0.26313495
 H                  0.84734922    0.65490830   -0.93557805
 H                  0.78359465   -0.94008067   -0.02942536
 H                  0.91097223    0.70660225    0.71050622
 H                  3.05941506   -0.48674708   -0.76724801
7
Title
 C                  1.23123616    0.07677091   -0.11621728
 O                  2.61346986    0.12573237   -0.16172838
 F                 -3.27665680   -0.15047942    0.26357284
 H                  0.85969777    0.65577595   -0.91298185
 H                  0.80205203   -0.93638419   -0.03147327
 H                  0.90424458    0.70891690    0.70610167
 H                  3.06413569   -0.50119912   -0.77970433
7
Title
 C                  1.22544691    0.07702982   -0.11667191
 O                  2.62036759    0.12633957   -0.16211313
 F                 -3.28028769   -0.15076582    0.26401463
 H                  0.87150375    0.65669413   -0.89135396
 H                  0.82072582   -0.93234827   -0.03363168
 H                  0.89758422    0.71094363    0.70213160
 H                  3.06822130   -0.51550044   -0.79201234
7
Title
 C                  1.21951789    0.07727808   -0.11706033
 O                  2.62753298    0.12692613   -0.16251432
 F                 -3.28398979   -0.15105819    0.26446491
 H                  0.88261065    0.65799860   -0.87109080
 H                  0.83963439   -0.92813554   -0.03592080
 H                  0.89094790    0.71267238    0.69865761
 H                  3.07150586   -0.52950019   -0.80400865
7
Title
 C                  1.21344470    0.07750554   -0.11733817
 O                  2.63504214    0.12748116   -0.16295128
 F                 -3.28780091   -0.15135949    0.26492827
 H                  0.89280030    0.66010775   -0.85273916
 H                  0.85877049   -0.92395239   -0.03836437
 H                  0.88429870    0.71407629    0.69576919
 H                  3.07380905   -0.54303360   -0.81551982
7
Title
 C                  1.20723552    0.07770034   -0.11745045
 O                  2.64296679    0.12799171   -0.16344355
 F                 -3.29175535   -0.15167246    0.26540884
 H                  0.90177758    0.66353471   -0.83703505
 H                  0.87806996   -0.92007654   -0.04098757
 H                  0.87761375    0.71510766    0.69359183
 H                  3.07492364   -0.55589018   -0.82633308
7
Title
 C                  1.20092648    0.07785142   -0.11733371
 O                  2.65135456    0.12844126   -0.16401018
 F                 -3.29587496   -0.15199882    0.26590926
 H                  0.90916826    0.66886125   -0.82490806
 H                  0.89736065   -0.91688409   -0.04381114
 H                  0.87089936    0.71569517    0.69229050
 H                  3.07461572   -0.56777815   -0.83616570
7
Title
 C                  1.19460028    0.07795443   -0.11692672
 O                  2.66019458    0.12880956   -0.16466680
 F                 -3.30015393   -0.15233814    0.26642880
 H                  0.91456070    0.67662704   -0.81737431
 H                  0.91630554   -0.91485082   -0.04684068
 H                  0.86421170    0.71574851    0.69205480
 H                  3.07265592   -0.57830590   -0.84465309
7
Title
 C                  1.18839170    0.07802030   -0.11619242
 O                  2.66938547    0.12907564   -0.16542054
 F                 -3.30454578   -0.15268672    0.26696181
 H                  0.91762341    0.68711473   -0.81524074
 H                  0.93439956   -0.91448305   -0.05005599
 H                  0.85766627    0.71517808    0.69305101
 H                  3.06889318   -0.58702689   -0.85139596
7
Title
 C                  1.18245604    0.07808060   -0.11514033
 O                  2.67874729    0.12922442   -0.16626674
 F                 -3.30897107   -0.15303825    0.26749865
 H                  0.91826128    0.70014579   -0.81871923
 H                  0.95109294   -0.91616964   -0.05341387
 H                  0.85141058    0.71392516    0.69535524
 H                  3.06333447   -0.59357104   -0.85608108
7
Title
 C                  1.17691091    0.07818209   -0.11382706
 O                  2.68809176    0.12925216   -0.16719188
 F                 -3.31335075   -0.15338643    0.26802976
 H                  0.91667465    0.71509788   -0.82728609
 H                  0.96599098   -0.92005285   -0.05686991
 H                  0.84556596    0.71197763    0.69892450
 H                  3.05614981   -0.59777744   -0.85859345
7
Title
 C                  1.17180222    0.07837314   -0.11233197
 O                  2.69729203    0.12916558   -0.16818077
 F                 -3.31763673   -0.15372741    0.26854932
 H                  0.91325465    0.73115263   -0.83994349
 H                  0.97895568   -0.92602831   -0.06040080
 H                  0.84018928    0.70935586    0.70363482
 H                  3.04758983   -0.59970808   -0.85901709
7
Title
 C                  1.16711592    0.07869324   -0.11073122
 O                  2.70629819    0.12897692   -0.16922131
 F                 -3.32181694   -0.15406020    0.26905591
 H                  0.90842557    0.74754234   -0.85560548
 H                  0.99005177   -0.93384143   -0.06400944
 H                  0.83527970    0.70608666    0.70934231
 H                  3.03789760   -0.59955928   -0.85754926
7
Title
 C                  1.16280803    0.07916991   -0.10908584
 O                  2.71511416    0.12869974   -0.17030508
 F                 -3.32590337   -0.15438572    0.26955103
 H                  0.90254994    0.76365478   -0.87332880
 H                  0.99943890   -0.94318036   -0.06771733
 H                  0.83080609    0.70218615    0.71592056
 H                  3.02727012   -0.59757247   -0.85442065
7
Title
 C                  1.15882724    0.07982047   -0.10744101
 O                  2.72377089    0.12834738   -0.17142586
 F                 -3.32991964   -0.15470585    0.27003755
 H                  0.89590428    0.77903167   -0.89237137
 H                  1.00729382   -0.95372601   -0.07155554
 H                  0.82672908    0.69765408    0.72327108
 H                  3.01585827   -0.59399079   -0.84985915
7
Title
 C                  1.15512588    0.08065512   -0.10582959
 O                  2.73230974    0.12793304   -0.17257788
 F                 -3.33389374   -0.15502281    0.27051892
 H                  0.88868881    0.79333062   -0.91216858
 H                  1.01377370   -0.96517013   -0.07555936
 H                  0.82301229    0.69247330    0.73132131
 H                  3.00377968   -0.58905199   -0.84408601
7
Title
 C                  1.15166332    0.08167997   -0.10427589
 O                  2.74077516    0.12747064   -0.17375448
 F                 -3.33785516   -0.15533895    0.27099871
 H                  0.88104479    0.80628514   -0.93228959
 H                  1.01900376   -0.97721847   -0.07976626
 H                  0.81962653    0.68660990    0.74001989
 H                  2.99113130   -0.58299927   -0.83732722
7
Title
 C                  1.14840624    0.08289951   -0.10279884
 O                  2.74921249    0.12697607   -0.17494689
 F                 -3.34183445   -0.15565672    0.27148067
 H                  0.87307019    0.81767121   -0.95239644
 H                  1.02307520   -0.98958757   -0.08421610
 H                  0.81655083    0.68001230    0.74933285
 H                  2.97799851   -0.57610017   -0.82983148
7
Title
 C                  1.14532790    0.08431866   -0.10141443
 O                  2.75766810    0.12646873   -0.17614295
 F                 -3.34586398   -0.15597871    0.27196874
 H                  0.86483168    0.82727907   -0.97220932
 H                  1.02604581   -1.00199763   -0.08895242
 H                  0.81377277    0.67260872    0.75924083
 H                  2.96446124   -0.56867032   -0.82189231
7
Title
 C                  1.14240760    0.08594439   -0.10013805
 O                  2.76618985    0.12597333   -0.17732555
 F                 -3.34997871   -0.15630774    0.27246717
 H                  0.85637461    0.83488676   -0.99147465
 H                  1.02794019   -1.01416041   -0.09402410
 H                  0.81128916    0.66430398    0.76973591
 H                  2.95059894   -0.56110291   -0.81387536
7
Title
 C                  1.13963115    0.08778638   -0.09898676
 O                  2.77482560    0.12552219   -0.17847057
 F                 -3.35421623   -0.15664683    0.27298056
 H                  0.84773358    0.84023354   -1.00992974
 H                  1.02874892   -1.02575951   -0.09948584
 H                  0.80910780    0.65497749    0.78081510
 H                  2.93649689   -0.55390421   -0.80625130
7
Title
 C                  1.13699298    0.08985595   -0.09798213
 O                  2.78361663    0.12515750   -0.17954438
 F                 -3.35861415   -0.15699905    0.27351349
 H                  0.83894774    0.84299528   -1.02725801
 H                  1.02842850   -1.03642106   -0.10539448
 H                  0.80725045    0.64448862    0.79246482
 H                  2.92225731   -0.54773015   -0.79963023
7
Title
 C                  1.13450058    0.09216091   -0.09715283
 O                  2.79258079    0.12493198   -0.18050189
 F                 -3.36320159   -0.15736676    0.27406952
 H                  0.83008598    0.84277637   -1.04303421
 H                  1.02690852   -1.04567884   -0.11179576
 H                  0.80575614    0.63270138    0.80462805
 H                  2.90801954   -0.54340009   -0.79477560
7
Title
 C                  1.13217986    0.09469418   -0.09653515
 O                  2.80168250    0.12490372   -0.18128892
 F                 -3.36798203   -0.15775030    0.27464908
 H                  0.82128168    0.83915361   -1.05668214
 H                  1.02411799   -1.05295917   -0.11869527
 H                  0.80468071    0.61954488    0.81715047
 H                  2.89398693   -0.54182506   -0.79253963
7
Title
 C                  1.13007561    0.09741890   -0.09616709
 O                  2.81080375    0.12511990   -0.18185471
 F                 -3.37291313   -0.15814635    0.27524708
 H                  0.81275621    0.83181251   -1.06751270
 H                  1.02003932   -1.05764310   -0.12602083
 H                  0.80408503    0.60510270    0.82973193
 H                  2.88043662   -0.54376567   -0.79364068
7
Title
 C                  1.12823768    0.10026487   -0.09607429
 O                  2.81975738    0.12559263   -0.18217482
 F                 -3.37790629   -0.15854785    0.27585276
 H                  0.80478533    0.82073178   -1.07490600
 H                  1.01476291   -1.05924023   -0.13361373
 H                  0.80400950    0.58965706    0.84195487
 H                  2.86766827   -0.54946269   -0.79831962
7
Title
 C                  1.12669759    0.10314979   -0.09625809
 O                  2.82836169    0.12628759   -0.18226738
 F                 -3.38286265   -0.15894687    0.27645410
 H                  0.79760295    0.80623926   -1.07853894
 H                  1.00848061   -1.05756361   -0.14128267
 H                  0.80445353    0.57360079    0.85341879
 H                  2.85590187   -0.55844815   -0.80615994
7
Title
 C                  1.12545744    0.10600867   -0.09669788
 O                  2.83651208    0.12713944   -0.18218491
 F                 -3.38771603   -0.15933812    0.27704302
 H                  0.79132648    0.78885877   -1.07844054
 H                  1.00141260   -1.05273321   -0.14887853
 H                  0.80538151    0.55728082    0.86386721
 H                  2.84522239   -0.56976256   -0.81628504
7
Title
 C                  1.12449898    0.10880484   -0.09736313
 O                  2.84418769    0.12807736   -0.18199164
 F                 -3.39244414   -0.15971977    0.27761679
 H                  0.78596302    0.76911778   -1.07486184
 H                  0.99374184   -1.04503768   -0.15632211
 H                  0.80674557    0.54092031    0.87320064
 H                  2.83561640   -0.58234092   -0.82771597
7
Title
 C                  1.12379823    0.11152289   -0.09822245
 O                  2.85141668    0.12904049   -0.18174672
 F                 -3.39705454   -0.16009246    0.27817626
 H                  0.78145529    0.74746391   -1.06813254
 H                  0.98559645   -1.03480918   -0.16358700
 H                  0.80850261    0.52463691    0.88141686
 H                  2.82703703   -0.59525569   -0.83959839
7
Title
 C                  1.12333477    0.11415850   -0.09924626
 O                  2.85824475    0.12998171   -0.18149834
 F                 -3.40156871   -0.16045790    0.27872399
 H                  0.77771611    0.72426975   -1.05859306
 H                  0.97705944   -1.02236949   -0.17067490
 H                  0.81062024    0.50848729    0.88855488
 H                  2.81944356   -0.60778235   -0.85126478
7
Title
 C                  1.12309559    0.11671203   -0.10040603
 O                  2.86471994    0.13086611   -0.18128398
 F                 -3.40601363   -0.16081831    0.27926322
 H                  0.77464069    0.69986176   -1.04658293
 H                  0.96818055   -1.00801991   -0.17760088
 H                  0.81307725    0.49249697    0.89466542
 H                  2.81281349   -0.61938019   -0.86221733
7
Title
 C                  1.12307681    0.11918584   -0.10167239
 O                  2.87088880    0.13166812   -0.18113277
 F                 -3.41041984   -0.16117616    0.27979761
 H                  0.77210470    0.67454362   -1.03245141
 H                  0.95898150   -0.99204412   -0.18438853
 H                  0.81586355    0.47667204    0.89979916
 H                  2.80714264   -0.62965069   -0.87209010
7
Title
 C                  1.12328550    0.12158353   -0.10301314
 O                  2.87679763    0.13236875   -0.18106833
 F                 -3.41482303   -0.16153442    0.28033144
 H                  0.76995392    0.64861113   -1.01657486
 H                  0.94945440   -0.97471154   -0.19107051
 H                  0.81898156    0.46099994    0.90400226
 H                  2.80244428   -0.63829367   -0.88060964
7
Title
 C                  1.12374320    0.12390988   -0.10439042
 O                  2.88249519    0.13295275   -0.18111189
 F                 -3.41926758   -0.16189674    0.28087004
 H                  0.76798650    0.62236623   -0.99938083
 H                  0.93955488   -0.95628126   -0.19769199
 H                  0.82244956    0.44544581    0.90731297
 H                  2.79875288   -0.64506284   -0.88755564
7
Title
 C                  1.12449231    0.12617069   -0.10575629
 O                  2.88803557    0.13340555   -0.18128587
 F                 -3.42381178   -0.16226797    0.28142044
 H                  0.76592319    0.59614121   -0.98138975
 H                  0.92919005   -0.93701254   -0.20431573
 H                  0.82630763    0.42994829    0.90975703
 H                  2.79613571   -0.64971634   -0.89271804
7
Title
 C                  1.12560758    0.12837190   -0.10704451
 O                  2.89348024    0.13370939   -0.18161838
 F                 -3.42853475   -0.16265471    0.28199212
 H                  0.76335514    0.57035171   -0.96329605
 H                  0.91820087   -0.91719604   -0.21102829
 H                  0.83062631    0.41441934    0.91134097
 H                  2.79471631   -0.65195541   -0.89584420
7
Title
 C                  1.12721525    0.13051630   -0.10815511
 O                  2.89889555    0.13383811   -0.18214916
 F                 -3.43354338   -0.16306596    0.28259793
 H                  0.75965363    0.54561664   -0.94613121
 H                  0.90634286   -0.89723863   -0.21794430
 H                  0.83551649    0.39876141    0.91204467
 H                  2.79471559   -0.65134344   -0.89656905
7
Title
 C                  1.12951691    0.13259316   -0.10892871
 O                  2.90433175    0.13375114   -0.18293467
 F                 -3.43896630   -0.16351259    0.28325325
 H                  0.75384228    0.52302166   -0.93156732
 H                  0.89329740   -0.87788061   -0.22519097
 H                  0.84112493    0.38294978    0.91182350
 H                  2.79650886   -0.64722383   -0.89434087
7
Title
 C                  1.13277458    0.13455125   -0.10912816
 O                  2.90974366    0.13339646   -0.18403645
 F                 -3.44488249   -0.16400162    0.28396741
 H                  0.74459616    0.50455111   -0.92224844
 H                  0.87885132   -0.86063758   -0.23280934
 H                  0.84755021    0.36730060    0.91066617
 H                  2.80062199   -0.63881423   -0.88848573
7
Title
 C                  1.13712467    0.13627206   -0.10853202
 O                  2.91485536    0.13275420   -0.18545486
 F                 -3.45112606   -0.16451985    0.28472012
 H                  0.73098772    0.49296366   -0.92108086
 H                  0.86342213   -0.84799056   -0.24052235
 H                  0.85459224    0.35287771    0.90878754
 H                  2.80739225   -0.62597813   -0.87883777
7
Title
 C                  1.14233016    0.13764362   -0.10718492
 O                  2.91927409    0.13190073   -0.18706521
 F                 -3.45726932   -0.16503201    0.28545968
 H                  0.71379616    0.48968205   -0.92847733
 H                  0.84818484   -0.84180900   -0.24776772
 H                  0.86169026    0.34104696    0.90674651
 H                  2.81641962   -0.61017819   -0.86657858
7
Title
 C                  1.14801757    0.13867309   -0.10538231
 O                  2.92287469    0.13096010   -0.18871786
 F                 -3.46305233   -0.16551629    0.28615483
 H                  0.69485127    0.49349611   -0.94181017
 H                  0.83400345   -0.84172541   -0.25423632
 H                  0.86844491    0.33225192    0.90510692
 H                  2.82694316   -0.59348110   -0.85347645
7
Title
 C                  1.15400615    0.13943125   -0.10339608
 O                  2.92577653    0.13002301   -0.19033286
 F                 -3.46851589   -0.16597576    0.28681059
 H                  0.67547410    0.50249470   -0.95822106
 H                  0.82102667   -0.84633502   -0.25997222
 H                  0.87483221    0.32616633    0.90419186
 H                  2.83854336   -0.57727798   -0.84079471
7
Title
 C                  1.16028183    0.13997085   -0.10139562
 O                  2.92812463    0.12915097   -0.19187204
 F                 -3.47380868   -0.16642271    0.28744489
 H                  0.65635185    0.51539563   -0.97581514
 H                  0.80915971   -0.85444844   -0.26510475
 H                  0.88098840    0.32241607    0.90418629
 H                  2.85116075   -0.56247481   -0.82941092
7
Title
 C                  1.16689908    0.14030924   -0.09949343
 O                  2.93001029    0.12840293   -0.19329995
 F                 -3.47907886   -0.16686954    0.28807551
 H                  0.63792673    0.53153503   -0.99334339
 H                  0.79836949   -0.86524156   -0.26971486
 H                  0.88707361    0.32082261    0.90524479
 H                  2.86492141   -0.54996161   -0.82020579
7
Title
 C                  1.17391747    0.14043293   -0.09778930
 O                  2.93146461    0.12784988   -0.19456560
 F                 -3.48444129   -0.16732601    0.28871615
 H                  0.62068381    0.55055957   -1.00975188
 H                  0.78879420   -0.87804921   -0.27380081
 H                  0.89323229    0.32139755    0.90751378
 H                  2.88001943   -0.54084410   -0.81426096
7
Title
 C                  1.18133736    0.14030685   -0.09639398
 O                  2.93246679    0.12757201   -0.19560048
 F                 -3.48994803   -0.16779664    0.28937296
 H                  0.60533502    0.57208331   -1.02388850
 H                  0.78079008   -0.89210479   -0.27726755
 H                  0.89956820    0.32425282    0.91107411
 H                  2.89659086   -0.53638458   -0.81278891
7
Title
 C                  1.18903621    0.13989369   -0.09542165
 O                  2.93296864    0.12762862   -0.19634162
 F                 -3.49555581   -0.16827780    0.29004072
 H                  0.59281872    0.59536834   -1.03449051
 H                  0.77487454   -0.90635645   -0.27995031
 H                  0.90611693    0.32942792    0.91581489
 H                  2.91455201   -0.53750174   -0.81664775
7
Title
 C                  1.19678894    0.13918004   -0.09494699
 O                  2.93293989    0.12801346   -0.19677619
 F                 -3.50114636   -0.16875933    0.29070535
 H                  0.58398100    0.61932533   -1.04055274
 H                  0.77149586   -0.91960342   -0.28170112
 H                  0.91286136    0.33672531    0.92135775
 H                  2.93355668   -0.54404218   -0.82566117
7
Title
 C                  1.20439475    0.13818366   -0.09497375
 O                  2.93239617    0.12864863   -0.19696026
 F                 -3.50661379   -0.16923197    0.29135433
 H                  0.57921743    0.64294041   -1.04168722
 H                  0.77081940   -0.93090277   -0.28247116
 H                  0.91980395    0.34575182    0.92717278
 H                  2.95318823   -0.55469178   -0.83856572
7
Title
 C                  1.21175868    0.13693706   -0.09545504
 O                  2.93138307    0.12942696   -0.19698741
 F                 -3.51191784   -0.16969204    0.29198299
 H                  0.57850238    0.66558949   -1.03801735
 H                  0.77276513   -0.93975603   -0.28230030
 H                  0.92700754    0.35609967    0.93276084
 H                  2.97313764   -0.56767242   -0.85368373
7
Title
 C                  1.21886341    0.13547392   -0.09632870
 O                  2.92995111    0.13024979   -0.19695062
 F                 -3.51706339   -0.17013975    0.29259202
 H                  0.58163177    0.68696305   -1.02987232
 H                  0.77715610   -0.94597922   -0.28126301
 H                  0.93456812    0.36743349    0.93772107
 H                  2.99318635   -0.58135432   -0.86948851
7
Title
 C                  1.22571499    0.13382833   -0.09753264
 O                  2.92814826    0.13103898   -0.19692550
 F                 -3.52206386   -0.17057609    0.29318311
 H                  0.58835808    0.70688200   -1.01763890
 H                  0.78378912   -0.94954716   -0.27944148
 H                  0.94257087    0.37946812    0.94173858
 H                  3.01311949   -0.59444582   -0.88476710
7
Title
 C                  1.23231506    0.13203836   -0.09900535
 O                  2.92602309    0.13173692   -0.19696749
 F                 -3.52692287   -0.17100122    0.29375678
 H                  0.59839780    0.72520232   -1.00175949
 H                  0.79243156   -0.95053476   -0.27692608
 H                  0.95106230    0.39193014    0.94457439
 H                  3.03268473   -0.60599041   -0.89861016
7
Title
 C                  1.23865798    0.13014699   -0.10068436
 O                  2.92362761    0.13230494   -0.19711281
 F                 -3.53163309   -0.17141435    0.29431224
 H                  0.61140543    0.74180815   -0.98275727
 H                  0.80280635   -0.94911410   -0.27382084
 H                  0.96004238    0.40454793    0.94607383
 H                  3.05160804   -0.61534160   -0.91038973
7
Title
 C                  1.24473939    0.12819905   -0.10250787
 O                  2.92101542    0.13272179   -0.19738081
 F                 -3.53618320   -0.17181434    0.29484824
 H                  0.62697241    0.75664094   -0.96122406
 H                  0.81459842   -0.94555193   -0.27024171
 H                  0.96947333    0.41706869    0.94617572
 H                  3.06963861   -0.62213889   -0.91974256
7
Title
 C                  1.25056528    0.12623623   -0.10441870
 O                  2.91823673    0.13298081   -0.19777747
 F                 -3.54056574   -0.17220040    0.29536398
 H                  0.64465961    0.76972262   -0.93777046
 H                  0.82748252   -0.94018537   -0.26630738
 H                  0.97929788    0.42928313    0.94490593
 H                  3.08658964   -0.62626394   -0.92653571
7
Title
 C                  1.25615606    0.12429308   -0.10636795
 O                  2.91533345    0.13308593   -0.19829986
 F                 -3.54478154   -0.17257249    0.29585962
 H                  0.66404166    0.78115607   -0.91296915
 H                  0.84115515   -0.93338368   -0.26212864
 H                  0.98945791    0.44104022    0.94235464
 H                  3.10235518   -0.62777352   -0.93080781
7
Title
 C                  1.26154560    0.12239534   -0.10831630
 O                  2.91233663    0.13304717   -0.19894035
 F                 -3.54884005   -0.17293131    0.29633636
 H                  0.68474052    0.79110809   -0.88731858
 H                  0.85535548   -0.92551358   -0.25780126
 H                  0.99990709    0.45224656    0.93864778
 H                  3.11690267   -0.62682663   -0.93270185
7
Title
 C                  1.26677777    0.12056048   -0.11023326
 O                  2.90926644    0.13287714   -0.19968975
 F                 -3.55275746   -0.17327822    0.29679613
 H                  0.70643942    0.79978778   -0.86123344
 H                  0.86987148   -0.91691845   -0.25340404
 H                  1.01061620    0.46285538    0.93392304
 H                  3.13025305   -0.62362496   -0.93240817
7
Title
 C                  1.27190284    0.11879918   -0.11209515
 O                  2.90613353    0.13258871   -0.20053913
 F                 -3.55655417   -0.17361493    0.29724138
 H                  0.72888116    0.80742974   -0.83505449
 H                  0.88453539   -0.90791181   -0.24900048
 H                  1.02157356    0.47285224    0.92831466
 H                  3.14245967   -0.61837393   -0.93012621
7
Title
 C                  1.27697503    0.11711704   -0.11388291
 O                  2.90294087    0.13219384   -0.20148069
 F                 -3.56025272   -0.17394339    0.29767479
 H                  0.75185784    0.81428490   -0.80906722
 H                  0.89921419   -0.89878047   -0.24464213
 H                  1.03278300    0.48224209    0.92194635
 H                  3.15359181   -0.61126278   -0.92604408
7
Title
 C                  1.28205122    0.11551608   -0.11558010
 O                  2.89968539    0.13170321   -0.20250787
 F                 -3.56387641   -0.17426560    0.29809913
 H                  0.77519790    0.82061791   -0.78352236
 H                  0.91379899   -0.88979247   -0.24037236
 H                  1.04426112    0.49103936    0.91493011
 H                  3.16372408   -0.60245803   -0.92033132
7
Title
 C                  1.28719045    0.11399575   -0.11717131
 O                  2.89635932    0.13112645   -0.20361512
 F                 -3.56744846   -0.17458360    0.29851713
 H                  0.79875319    0.82670901   -0.75865489
 H                  0.92819500   -0.88120666   -0.23622988
 H                  1.05603453    0.49926084    0.90736869
 H                  3.17293087   -0.59210579   -0.91314045
7
Title
 C                  1.29245381    0.11255376   -0.11864103
 O                  2.89295124    0.13047260   -0.20479724
 F                 -3.57099148   -0.17489937    0.29893147
 H                  0.82238734    0.83285758   -0.73470049
 H                  0.94231254   -0.87328181   -0.23225192
 H                  1.06813695    0.50692065    0.89936057
 H                  3.18128469   -0.58034003   -0.90461453
7
Title
 C                  1.29790420    0.11118669   -0.11997291
 O                  2.88944691    0.12975104   -0.20604849
 F                 -3.57452698   -0.17521481    0.29934467
 H                  0.84596560    0.83938508   -0.71190888
 H                  0.95605912   -0.86628382   -0.22847684
 H                  1.08060587    0.51402661    0.89100666
 H                  3.18885768   -0.56729598   -0.89489982
7
Title
 C                  1.30360538    0.10989050   -0.12114959
 O                  2.88583026    0.12897251   -0.20736133
 F                 -3.57807478   -0.17553166    0.29975906
 H                  0.86934652    0.84663388   -0.69055303
 H                  0.96933256   -0.86048913   -0.22494637
 H                  1.09347818    0.52057760    0.88241855
 H                  3.19572612   -0.55312832   -0.88416329
7
Title
 C                  1.30961995    0.10866121   -0.12215318
 O                  2.88208440    0.12815060   -0.20872488
 F                 -3.58165213   -0.17585147    0.30017666
 H                  0.89237635    0.85495840   -0.67093226
 H                  0.98201594   -0.85618183   -0.22170706
 H                  1.10678436    0.52656181    0.87372787
 H                  3.20197801   -0.53803427   -0.87261483
7
Title
 C                  1.31600570    0.10749556   -0.12296660
 O                  2.87819305    0.12730319   -0.21012309
 F                 -3.58527260   -0.17617544    0.30059908
 H                  0.91488780    0.86470405   -0.65336575
 H                  0.99397554   -0.85364143   -0.21881048
 H                  1.12054126    0.53195634    0.86509539
 H                  3.20772378   -0.52227961   -0.86053243
7
Title
 C                  1.32281061    0.10639199   -0.12357594
 O                  2.87414201    0.12645388   -0.21153309
 F                 -3.58894489   -0.17650435    0.30102732
 H                  0.93670523    0.87617144   -0.63817366
 H                  1.00506393   -0.85311873   -0.21631164
 H                  1.13474415    0.53672864    0.85671760
 H                  3.21310906   -0.50622253   -0.84828538
7
Title
 C                  1.33006687    0.10535148   -0.12397349
 O                  2.86992085    0.12563254   -0.21292429
 F                 -3.59267182   -0.17683847    0.30146173
 H                  0.95765686    0.88956782   -0.62564512
 H                  1.01512947   -0.85480043   -0.21426517
 H                  1.14935984    0.54084015    0.84882760
 H                  3.21832594   -0.49032587   -0.83634641
7
Title
 C                  1.33778540    0.10437829   -0.12416082
 O                  2.86552446    0.12487440   -0.21425910
 F                 -3.59644988   -0.17717748    0.30190192
 H                  0.97759174    0.90495511   -0.61599867
 H                  1.02403180   -0.85876849   -0.21271975
 H                  1.16432259    0.54425179    0.84168748
 H                  3.22361650   -0.47514619   -0.82528123
7
Title
 C                  1.34595185    0.10348005   -0.12415075
 O                  2.86095498    0.12421717   -0.21549576
 F                 -3.60026944   -0.17752053    0.30234677
 H                  0.99639527    0.92220991   -0.60934528
 H                  1.03166005   -0.86496480   -0.21171170
 H                  1.17953373    0.54693017    0.83557122
 H                  3.22926014   -0.46129039   -0.81570558
7
Title
 C                  1.35452535    0.10266706   -0.12396742
 O                  2.85622394    0.12369610   -0.21659354
 F                 -3.60411550   -0.17786628    0.30279456
 H                  1.01399840    0.94101197   -0.60566486
 H                  1.03794933   -0.87317353   -0.21125943
 H                  1.19486585    0.54885300    0.83073951
 H                  3.23553899   -0.44933888   -0.80820809
7
Title
 C                  1.36344207    0.10195067   -0.12364402
 O                  2.85135379    0.12333783   -0.21751945
 F                 -3.60796965   -0.17821308    0.30324317
 H                  1.03037978    0.96087320   -0.60480372
 H                  1.04289169   -0.88303148   -0.21136013
 H                  1.21017329    0.55001264    0.82741050
 H                  3.24268503   -0.43974841   -0.80325184
7
Title
 C                  1.37262544    0.10134115   -0.12321847
 O                  2.84637670    0.12315519   -0.21825454
 F                 -3.61181378   -0.17855932    0.30369049
 H                  1.04556466    0.98120781   -0.60649605
 H                  1.04653826   -0.89407036   -0.21199032
 H                  1.22531095    0.55041641    0.82573417
 H                  3.25082651   -0.43276488   -0.80108611
7
Title
 C                  1.38200198    0.10084587   -0.12272818
 O                  2.84132983    0.12314517   -0.21879707
 F                 -3.61563507   -0.17890384    0.30413506
 H                  1.05962143    1.00142416   -0.61040776
 H                  1.04899003   -0.90578203   -0.21311131
 H                  1.24015771    0.55008213    0.82578117
 H                  3.25995843   -0.42838456   -0.80170835
7
Title
 C                  1.39151661    0.10046901   -0.12220558
 O                  2.83624894    0.12329117   -0.21916119
 F                 -3.61943010   -0.17924636    0.30457650
 H                  1.07265309    1.02100193   -0.61619041
 H                  1.05037871   -0.91768215   -0.21467829
 H                  1.25463427    0.54902895    0.82755208
 H                  3.26994972   -0.42638217   -0.80489478
7
Title
 C                  1.40114065    0.10021252   -0.12167576
 O                  2.83116410    0.12356797   -0.21937207
 F                 -3.62320641   -0.17958756    0.30501569
 H                  1.08478275    1.03952633   -0.62352671
 H                  1.05084452   -0.92934797   -0.21664961
 H                  1.26870696    0.54726633    0.83100149
 H                  3.28057673   -0.42638527   -0.81027741
7
Title
 C                  1.41087099    0.10007808   -0.12115623
 O                  2.82609918    0.12394678   -0.21946045
 F                 -3.62698115   -0.17992903    0.30545465
 H                  1.09613688    1.05667810   -0.63215500
 H                  1.05051899   -0.94042308   -0.21899321
 H                  1.28237820    0.54478464    0.83606361
 H                  3.29156055   -0.42795440   -0.81742560
7
Title
 C                  1.42072363    0.10006883   -0.12065807
 O                  2.82107458    0.12439861   -0.21945857
 F                 -3.63077865   -0.18027298    0.30589620
 H                  1.10683145    1.07219824   -0.64187293
 H                  1.04951631   -0.95059882   -0.22168945
 H                  1.29567107    0.54154879    0.84266998
 H                  3.30259223   -0.43063978   -0.82590276
7
Title
 C                  1.43072533    0.10019089   -0.12018729
 O                  2.81611169    0.12489572   -0.21939818
 F                 -3.63462797   -0.18062211    0.30634372
 H                  1.11696252    1.08584677   -0.65252764
 H                  1.04793209   -0.95958607   -0.22473110
 H                  1.30861391    0.53749458    0.85075615
 H                  3.31334188   -0.43400839   -0.83529259
7
Title
 C                  1.44090521    0.10045442   -0.11974599
 O                  2.81123817    0.12541156   -0.21931021
 F                 -3.63856110   -0.18097937    0.30680094
 H                  1.12660048    1.09736526   -0.66399961
 H                  1.04584687   -0.96708649   -0.22812203
 H                  1.32122737    0.53252659    0.86025872
 H                  3.32345495   -0.43764846   -0.84520200
7
Title
 C                  1.45128587    0.10087432   -0.11933293
 O                  2.80649417    0.12591990   -0.21922537
 F                 -3.64261136   -0.18134786    0.30727171
 H                  1.13578534    1.10644607   -0.67618321
 H                  1.04333232   -0.97276709   -0.23187494
 H                  1.33351296    0.52651776    0.87110416
 H                  3.33254001   -0.44116073   -0.85525016
7
Title
 C                  1.46187204    0.10147058   -0.11894374
 O                  2.80193984    0.12639349   -0.21917534
 F                 -3.64681124   -0.18173064    0.30775982
 H                  1.14452109    1.11270941   -0.68896382
 H                  1.04045932   -0.97624096   -0.23600792
 H                  1.34544108    0.51931222    0.88318873
 H                  3.34015346   -0.44414482   -0.86505050
7
Title
 C                  1.47263428    0.10226774   -0.11857068
 O                  2.79766429    0.12680288   -0.21919371
 F                 -3.65118841   -0.18213035    0.30826846
 H                  1.15276764    1.11569412   -0.70218923
 H                  1.03730781   -0.97706063   -0.24053855
 H                  1.35693664    0.51073630    0.89634760
 H                  3.34578828   -0.44618792   -0.87419197
7
Title
 C                  1.48348601    0.10329240   -0.11820231
 O                  2.79379434    0.12711581   -0.21931608
 F                 -3.65575822   -0.18254853    0.30879939
 H                  1.16043131    1.11487818   -0.71563451
 H                  1.03397817   -0.97473914   -0.24547362
 H                  1.36786295    0.50062620    0.91031232
 H                  3.34888231   -0.44686722   -0.88222892
7
Title
 C                  1.49425782    0.10456733   -0.11782351
 O                  2.79049692    0.12729888   -0.21957761
 F                 -3.66051211   -0.18298455    0.30935158
 H                  1.16735983    1.10975728   -0.72896795
 H                  1.03060065   -0.96882407   -0.25079337
 H                  1.37801119    0.48888172    0.92466561
 H                  3.34887255   -0.44578333   -0.88869798
7
Title
 C                  1.50468651    0.10610181   -0.11741666
 O                  2.78796360    0.12732277   -0.22000673
 F                 -3.66540566   -0.18343448    0.30991984
 H                  1.17335579    1.10000265   -0.74174412
 H                  1.02733437   -0.95904110   -0.25643494
 H                  1.38711330    0.47554221    0.93882611
 H                  3.34532146   -0.44264065   -0.89318661
7
Title
 C                  1.51444860    0.10788236   -0.11696415
 O                  2.78636831    0.12717099   -0.22061605
 F                 -3.67035760   -0.18389093    0.31049466
 H                  1.17822171    1.08565387   -0.75346352
 H                  1.02434402   -0.94546331   -0.26228908
 H                  1.39489837    0.46084330    0.95211480
 H                  3.33809232   -0.43735808   -0.89545547
7
Title
 C                  1.52324649    0.10987269   -0.11645134
 O                  2.78581368    0.12684699   -0.22139611
 F                 -3.67527065   -0.18434496    0.31106472
 H                  1.18182408    1.06720326   -0.76370107
 H                  1.02175647   -0.92857636   -0.26822529
 H                  1.40117912    0.44518773    0.96391338
 H                  3.32745943   -0.43013626   -0.89555225
7
Title
 C                  1.53089651    0.11202628   -0.11586749
 O                  2.78630582    0.12637337   -0.22231829
 F                 -3.68006521   -0.18478917    0.31162074
 H                  1.18413031    1.04546154   -0.77222434
 H                  1.01962470   -0.90914700   -0.27413560
 H                  1.40590848    0.42902212    0.97382034
 H                  3.31403919   -0.42141047   -0.89382308
7
Title
 C                  1.53735378    0.11430277   -0.11520415
 O                  2.78777672    0.12578365   -0.22334444
 F                 -3.68470127   -0.18521975    0.31215805
 H                  1.18518933    1.02129967   -0.77901516
 H                  1.01792468   -0.88798838   -0.27996536
 H                  1.40916282    0.41270925    0.98169136
 H                  3.29859008   -0.41172385   -0.89081491
7
Title
 C                  1.54267411    0.11667695   -0.11445222
 O                  2.79012907    0.12511355   -0.22443547
 F                 -3.68917798   -0.18563651    0.31267655
 H                  1.18508013    0.99545767   -0.78420624
 H                  1.01657818   -0.86579324   -0.28571580
 H                  1.41107922    0.39647566    0.98756730
 H                  3.28183739   -0.40162106   -0.88716101
7
Title
 C                  1.54695929    0.11913922   -0.11359964
 O                  2.79327180    0.12439671   -0.22555470
 F                 -3.69352085   -0.18604172    0.31317918
 H                  1.18386588    0.96849026   -0.78800334
 H                  1.01547769   -0.84309210   -0.29143004
 H                  1.41179740    0.38042856    0.99157453
 H                  3.26440066   -0.39161023   -0.88352044
7
Title
 C                  1.55031743    0.12169182   -0.11262971
 O                  2.79713670    0.12366420   -0.22666712
 F                 -3.69776873   -0.18643892    0.31367041
 H                  1.18156752    0.94080440   -0.79063590
 H                  1.01450049   -0.82029201   -0.29717785
 H                  1.41142741    0.36459909    0.99385362
 H                  3.24679906   -0.38217531   -0.88057343
7
Title
 C                  1.55284290    0.12434371   -0.11152039
 O                  2.80168086    0.12294595   -0.22773695
 F                 -3.70196412   -0.18683202    0.31415516
 H                  1.17815302    0.91273463   -0.79233967
 H                  1.01351245   -0.79774554   -0.30304441
 H                  1.41003882    0.34898656    0.99452531
 H                  3.22948755   -0.37380583   -0.87904213
7
Title
 C                  1.55461014    0.12710469   -0.11024475
 O                  2.80687972    0.12227226   -0.22872555
 F                 -3.70614539   -0.18722458    0.31463782
 H                  1.17353802    0.88463191   -0.79336107
 H                  1.01236675   -0.77582635   -0.30912074
 H                  1.40766366    0.33359950    0.99368539
 H                  3.21289224   -0.36701746   -0.87970213
7
Title
 C                  1.55567687    0.12997780   -0.10877382
 O                  2.81271245    0.12167366   -0.22959148
 F                 -3.71033879   -0.18761906    0.31512139
 H                  1.16759960    0.85695435   -0.79397173
 H                  1.01090478   -0.75499763   -0.31549100
 H                  1.40431020    0.31849524    0.99142239
 H                  3.19742431   -0.36233751   -0.88334512
7
Title
 C                  1.55609453    0.13295076   -0.10708294
 O                  2.81914175    0.12117775   -0.23029538
 F                 -3.71455015   -0.18801599    0.31560651
 H                  1.16020946    0.83033080   -0.79447927
 H                  1.00896733   -0.73584578   -0.32221417
 H                  1.39998698    0.30381159    0.98785414
 H                  3.18345243   -0.36022771   -0.89065257
7
Title
 C                  1.55592245    0.13599085   -0.10516063
 O                  2.82609718    0.12080216   -0.23081057
 F                 -3.71876127   -0.18841366    0.31609103
 H                  1.15128333    0.80553780   -0.79521585
 H                  1.00642144   -0.71903336   -0.32930524
 H                  1.39473044    0.28976789    0.98316906
 H                  3.17122554   -0.36094394   -0.90198582
7
Title
 C                  1.55523676    0.13904953   -0.10301484
 O                  2.83347766    0.12054718   -0.23113483
 F                 -3.72293754   -0.18880879    0.31657096
 H                  1.14082203    0.78335236   -0.79649371
 H                  1.00319415   -0.70515798   -0.33673015
 H                  1.38861801    0.27661608    0.97764213
 H                  3.16078380   -0.36440618   -0.91720636
7
Title
 C                  1.55412543    0.14207666   -0.10067143
 O                  2.84117630    0.12039402   -0.23129418
 F                 -3.72704488   -0.18919810    0.31704236
 H                  1.12891381    0.76435552   -0.79854646
 H                  0.99929153   -0.69459765   -0.34442187
 H                  1.38175325    0.26456461    0.97160599
 H                  3.15193572   -0.37019200   -0.93568583
7
Title
 C                  1.55267323    0.14503363   -0.09816659
 O                  2.84910799    0.12031092   -0.23133483
 F                 -3.73106366   -0.18957971    0.31750301
 H                  1.11570201    0.74882920   -0.80149279
 H                  0.99479116   -0.68745520   -0.35230418
 H                  1.37423536    0.25373187    0.96539864
 H                  3.14433290   -0.37767090   -0.95651308
7
Title
 C                  1.55094874    0.14789732   -0.09554010
 O                  2.85722011    0.12026216   -0.23131016
 F                 -3.73499144   -0.18995333    0.31795264
 H                  1.10135085    0.73678961   -0.80533692
 H                  0.98981958   -0.68361356   -0.36030547
 H                  1.36613764    0.24415167    0.95932638
 H                  3.13758351   -0.38617318   -0.97873586
7
Title
 C                  1.54899996    0.15065684   -0.09283219
 O                  2.86548747    0.12021450   -0.23127099
 F                 -3.73883801   -0.19031985    0.31839239
 H                  1.08602862    0.72808386   -0.80999084
 H                  0.98453144   -0.68282793   -0.36835986
 H                  1.35750308    0.23580559    0.95365355
 H                  3.13133448   -0.39509872   -1.00150866
7
Title
 C                  1.54685617    0.15330836   -0.09008294
 O                  2.87390221    0.12013998   -0.23126117
 F                 -3.74261931   -0.19068075    0.31882410
 H                  1.06990490    0.72247680   -0.81530018
 H                  0.97909607   -0.68479787   -0.37640296
 H                  1.34835026    0.22865325    0.94860730
 H                  3.12530500   -0.40395454   -1.02413892
7
Title
 C                  1.54453220    0.15585101   -0.08733239
 O                  2.88246525    0.12001606   -0.23131694
 F                 -3.74635318   -0.19103770    0.31924984
 H                  1.05315267    0.71970558   -0.82106562
 H                  0.97369018   -0.68920769   -0.38436781
 H                  1.33868176    0.22265078    0.94438481
 H                  3.11928801   -0.41235040   -1.04607698
7
Title
 C                  1.54203258    0.15828438   -0.08462053
 O                  2.89118063    0.11982491   -0.23146788
 F                 -3.75005701   -0.19139234    0.31967160
 H                  1.03595109    0.71950762   -0.82705869
 H                  0.96849382   -0.69574444   -0.39218242
 H                  1.32849217    0.21775954    0.94115716
 H                  3.11313909   -0.41997913   -1.06688633
7
Title
 C                  1.53935511    0.16060704   -0.08198698
 O                  2.90005177    0.11955239   -0.23173830
 F                 -3.75374647   -0.19174616    0.32009117
 H                  1.01848772    0.72163221   -0.83303295
 H                  0.96368809   -0.70410305   -0.39976846
 H                  1.31777528    0.21394914    0.93906894
 H                  3.10676339   -0.42659539   -1.08621249
7
Title
 C                  1.53649365    0.16281582   -0.07947042
 O                  2.90907868    0.11918727   -0.23214838
 F                 -3.75743478   -0.19210042    0.32051005
 H                  1.00096042    0.72584273   -0.83873217
 H                  0.95945324   -0.71398512   -0.40704080
 H                  1.30653096    0.21119724    0.93823361
 H                  3.10010516   -0.43199855   -1.10375778
7
Title
 C                  1.53344045    0.16490539   -0.07710775
 O                  2.91825574    0.11872073   -0.23271492
 F                 -3.76113223   -0.19245610    0.32092942
 H                  0.98357850    0.73191387   -0.84389695
 H                  0.95596633   -0.72509483   -0.41390789
 H                  1.29477207    0.20948753    0.93872579
 H                  3.09314047   -0.43602124   -1.11926422
7
Title
 C                  1.53018811    0.16686838   -0.07493290
 O                  2.92756986    0.11814622   -0.23345151
 F                 -3.76484576   -0.19281386    0.32135006
 H                  0.96656235    0.73962640   -0.84827133
 H                  0.95339777   -0.73713472   -0.42027318
 H                  1.28253091    0.20880652    0.94057172
 H                  3.08587288   -0.43852389   -1.13250524
7
Title
 C                  1.52673114    0.16869568   -0.07297543
 O                  2.93699933    0.11745958   -0.23436843
 F                 -3.76857872   -0.19317402    0.32177235
 H                  0.95014083    0.74876177   -0.85161046
 H                  0.95190626   -0.74980302   -0.42603776
 H                  1.26986471    0.20913943    0.94374007
 H                  3.07833075   -0.43939444   -1.14328556
7
Title
 C                  1.52306735    0.17037720   -0.07125897
 O                  2.94651344    0.11665928   -0.23547210
 F                 -3.77233086   -0.19353655    0.32219626
 H                  0.93454564    0.75909800   -0.85368950
 H                  0.95163234   -0.76279408   -0.43110450
 H                  1.25685880    0.21046591    0.94813570
 H                  3.07056530   -0.43855228   -1.15144805
7
Title
 C                  1.51919862    0.17190277   -0.06979981
 O                  2.95607335    0.11574676   -0.23676449
 F                 -3.77609860   -0.19390110    0.32262140
 H                  0.92000290    0.77040831   -0.85431352
 H                  0.95269126   -0.77580266   -0.43538310
 H                  1.24362665    0.21275601    0.95359909
 H                  3.06264812   -0.43595450   -1.15688562
7
Title
 C                  1.51513134    0.17326323   -0.06860593
 O                  2.96563405    0.11472670   -0.23824255
 F                 -3.77987565   -0.19426703    0.32304705
 H                  0.90672276    0.78246305   -0.85332689
 H                  0.95516648   -0.78853177   -0.43879564
 H                  1.23030587    0.21596731    0.95991307
 H                  3.05466769   -0.43160280   -1.15955511
7
Title
 C                  1.51087609    0.17445150   -0.06767664
 O                  2.97514758    0.11360701   -0.23989788
 F                 -3.78365402   -0.19463357    0.32347232
 H                  0.89488852    0.79503502   -0.85062028
 H                  0.95910534   -0.80070312   -0.44128154
 H                  1.21705034    0.22004377    0.96681707
 H                  3.04672419   -0.42554866   -1.15949020
7
Title
 C                  1.50644666    0.17546335   -0.06700315
 O                  2.98456691    0.11239872   -0.24171684
 F                 -3.78742525   -0.19499987    0.32389629
 H                  0.88464757    0.80790724   -0.84613370
 H                  0.96451819   -0.81206799   -0.44280086
 H                  1.20401951    0.22491689    0.97402682
 H                  3.03892318   -0.41789548   -1.15681034
7
Title
 C                  1.50185850    0.17629782   -0.06656983
 O                  2.99385009    0.11111541   -0.24368097
 F                 -3.79118185   -0.19536517    0.32431813
 H                  0.87610591    0.82088172   -0.83985412
 H                  0.97138184   -0.82241635   -0.44333530
 H                  1.19136701    0.23050910    0.98125597
 H                  3.03136847   -0.40879648   -1.15172392
7
Title
 C                  1.49712680    0.17695718   -0.06635602
 O                  3.00296399    0.10977267   -0.24576782
 F                 -3.79491864   -0.19572894    0.32473728
 H                  0.86932774    0.83378741   -0.83180796
 H                  0.97964684   -0.83158215   -0.44288628
 H                  1.17923055    0.23673870    0.98823540
 H                  3.02415532   -0.39844917   -1.14452579
7
Title
 C                  1.49226451    0.17744637   -0.06633806
 O                  3.01188688    0.10838741   -0.24795180
 F                 -3.79863389   -0.19609098    0.32515357
 H                  0.86434012    0.84648578   -0.82204964
 H                  0.98924753   -0.83944357   -0.44147082
 H                  1.16772537    0.24352557    0.99472684
 H                  3.01736485   -0.38708773   -1.13559096
7
Title
 C                  1.48728076    0.17777218   -0.06649116
 O                  3.02060961    0.10697737   -0.25020484
 F                 -3.80232996   -0.19645149    0.32556728
 H                  0.86114181    0.85887291   -0.81064854
 H                  1.00011268   -0.84591855   -0.43911586
 H                  1.15694210    0.25079629    1.00052914
 H                  3.01106022   -0.37497572   -1.12536800
7
Title
 C                  1.48217989    0.17794229   -0.06679082
 O                  3.02913524    0.10556097   -0.25249663
 F                 -3.80601354   -0.19681110    0.32597920
 H                  0.85971417    0.87087833   -0.79767729
 H                  1.01217464   -0.85095693   -0.43585247
 H                  1.14694914    0.25848768    1.00547755
 H                  3.00528482   -0.36240136   -1.11437556
7
Title
 C                  1.47696161    0.17796438   -0.06721367
 O                  3.03747709    0.10415744   -0.25479423
 F                 -3.80969519   -0.19717081    0.32639052
 H                  0.86003182    0.88246071   -0.78320412
 H                  1.02537478   -0.85453132   -0.43171136
 H                  1.13779866    0.26654788    1.00943766
 H                  3.00006181   -0.34967664   -1.10320430
7
Title
 C                  1.47162253    0.17784554   -0.06773745
 O                  3.04565522    0.10278738   -0.25706110
 F                 -3.81338825   -0.19753191    0.32680274
 H                  0.86207037    0.89360165   -0.76729230
 H                  1.03966300   -0.85662955   -0.42672118
 H                  1.12953504    0.27493437    1.01229707
 H                  2.99539479   -0.33714001   -1.09252319
7
Title
 C                  1.46615963    0.17759222   -0.06834033
 O                  3.05369107    0.10147339   -0.25925583
 F                 -3.81710670   -0.19789573    0.32721744
 H                  0.86580813    0.90429824   -0.75000968
 H                  1.05498907   -0.85725177   -0.42091123
 H                  1.12220403    0.28360812    1.01395802
 H                  2.99126914   -0.32515951   -1.08308375
7
Title
 C                  1.46057600    0.17721084   -0.06899948
 O                  3.06160038    0.10024045   -0.26133158
 F                 -3.82086197   -0.19826339    0.32763590
 H                  0.87121865    0.91455580   -0.73145092
 H                  1.07128397   -0.85641585   -0.41432030
 H                  1.11586041    0.29252379    1.01433523
 H                  2.98765428   -0.31412936   -1.07570701
7
Title
 C                  1.45488828    0.17670933   -0.06968929
 O                  3.06938523    0.09911498   -0.26323765
 F                 -3.82465883   -0.19863532    0.32805865
 H                  0.87825203    0.92438339   -0.71177037
 H                  1.08843286   -0.85417390   -0.40701141
 H                  1.11057023    0.30161754    1.01336299
 H                  2.98450792   -0.30444794   -1.07122918
7
Title
 C                  1.44913248    0.17609900   -0.07038021
 O                  3.07702899    0.09812180   -0.26492549
 F                 -3.82849224   -0.19901101    0.32848515
 H                  0.88680955    0.93379619   -0.69121278
 H                  1.10625068   -0.85063763   -0.39908775
 H                  1.10640359    0.31079799    1.01101264
 H                  2.98178384   -0.29646573   -1.07038607
7
Title
 C                  1.44336292    0.17539590   -0.07103931
 O                  3.08449967    0.09727877   -0.26635900
 F                 -3.83234825   -0.19938909    0.32891384
 H                  0.89672680    0.94282838   -0.67011639
 H                  1.12448096   -0.84600047   -0.39069863
 H                  1.10341766    0.31994975    1.00731274
 H                  2.97944356   -0.29040863   -1.07365407
7
Title
 C                  1.43764079    0.17462003   -0.07163305
 O                  3.09176387    0.09659156   -0.26752528
 F                 -3.83621079   -0.19976794    0.32934294
 H                  0.90778446    0.95155364   -0.64887028
 H                  1.14283230   -0.84053914   -0.38202548
 H                  1.10163912    0.32895352    1.00235632
 H                  2.97746964   -0.28631252   -1.08112669
7
Title
 C                  1.43201792    0.17379274   -0.07213045
 O                  3.09880407    0.09605196   -0.26843875
 F                 -3.84007150   -0.20014674    0.32977156
 H                  0.91974790    0.96010216   -0.62784469
 H                  1.16103668   -0.83459031   -0.37325308
 H                  1.10106042    0.33771284    0.99628546
 H                  2.97587587   -0.28401440   -1.09251373
7
Title
 C                  1.42652608    0.17293402   -0.07250446
 O                  3.10562821    0.09564093   -0.26913639
 F                 -3.84393668   -0.20052606    0.33020039
 H                  0.93241178    0.96866545   -0.60734049
 H                  1.17889153   -0.82852091   -0.36454569
 H                  1.10165422    0.34616990    0.98926359
 H                  2.97471187   -0.28320556   -1.10726216
7
Title
 C                  1.42117685    0.17206143   -0.07273075
 O                  3.11226807    0.09533386   -0.26966848
 F                 -3.84782868   -0.20090810    0.33063193
 H                  0.94562510    0.97749175   -0.58758482
 H                  1.19626452   -0.82271506   -0.35604191
 H                  1.10339646    0.35430331    0.98145574
 H                  2.97406384   -0.28350623   -1.12470951
7
Title
 C                  1.41596874    0.17119103   -0.07278508
 O                  3.11877129    0.09510487   -0.27009099
 F                 -3.85178361   -0.20129636    0.33107019
 H                  0.95929317    0.98688060   -0.56876306
 H                  1.21306960   -0.81758465   -0.34786691
 H                  1.10628633    0.36211448    0.97302844
 H                  2.97405595   -0.28451962   -1.14418805
7
Title
 C                  1.41089654    0.17033941   -0.07264078
 O                  3.12519280    0.09492903   -0.27046203
 F                 -3.85584853   -0.20169546    0.33152038
 H                  0.97336635    0.99718117   -0.55106586
 H                  1.22923210   -0.81359604   -0.34015305
 H                  1.11035836    0.36961149    0.96417042
 H                  2.97485556   -0.28585175   -1.16505706
7
Title
 C                  1.40596078    0.16952634   -0.07226734
 O                  3.13158709    0.09478261   -0.27084229
 F                 -3.86007893   -0.20211081    0.33198863
 H                  0.98782426    1.00878997   -0.53473910
 H                  1.24465178   -0.81130115   -0.33306314
 H                  1.11568703    0.37679403    0.95513302
 H                  2.97668325   -0.28710318   -1.18667491
7
Title
 C                  1.40117829    0.16877744   -0.07163139
 O                  3.13799955    0.09464227   -0.27129789
 F                 -3.86453537   -0.20254836    0.33248165
 H                  1.00265741    1.02213347   -0.52013406
 H                  1.25916296   -0.81135593   -0.32681294
 H                  1.12238276    0.38363820    0.94629308
 H                  2.97982511   -0.28784356   -1.20832532
7
Title
 C                  1.39659542    0.16812628   -0.07070232
 O                  3.14445270    0.09448394   -0.27190360
 F                 -3.86927586   -0.20301376    0.33300582
 H                  1.01784221    1.03760708   -0.50775172
 H                  1.27248963   -0.81449279   -0.32168691
 H                  1.13057236    0.39007910    0.93823781
 H                  2.98463767   -0.28758206   -1.22910874
7
Title
 C                  1.39230311    0.16761390   -0.06946565
 O                  3.15092447    0.09428254   -0.27274267
 F                 -3.87433903   -0.20351078    0.33356540
 H                  1.03330466    1.05542779   -0.49825193
 H                  1.28420532   -0.82138431   -0.31802888
 H                  1.14035092    0.39599201    0.93184574
 H                  2.99152225   -0.28575764   -1.24783121
7
Title
 C                  1.38844403    0.16728209   -0.06794449
 O                  3.15732377    0.09401413   -0.27389700
 F                 -3.87971706   -0.20403861    0.33415950
 H                  1.04887983    1.07538441   -0.49236094
 H                  1.29373878   -0.83233619   -0.31617431
 H                  1.15169951    0.40118378    0.92827039
 H                  3.00083361   -0.28179335   -1.26299310
7
Title
 C                  1.38519121    0.16715908   -0.06621633
 O                  3.16348737    0.09366184   -0.27542369
 F                 -3.88533264   -0.20458964    0.33477958
 H                  1.06430225    1.09660445   -0.49062101
 H                  1.30049036   -0.84688920   -0.31630952
 H                  1.16440786    0.40541674    0.92868021
 H                  3.01272008   -0.27525022   -1.27304396
7
Title
 C                  1.38269083    0.16724569   -0.06440010
 O                  3.16922583    0.09322270   -0.27732948
 F                 -3.89105087   -0.20515062    0.33541074
 H                  1.07927011    1.11762070   -0.49308811
 H                  1.30405201   -0.86368262   -0.31833643
 H                  1.17809302    0.40847198    0.93376574
 H                  3.02699721   -0.26601509   -1.27691256
7
Title
 C                  1.38100793    0.16751641   -0.06261028
 O                  3.17439857    0.09270905   -0.27956670
 F                 -3.89673276   -0.20570792    0.33603764
 H                  1.09355632    1.13683712   -0.49925696
 H                  1.30436518   -0.88086505   -0.32188427
 H                  1.19234359    0.41020985    0.94338465
 H                  3.04319890   -0.25435280   -1.27443712
7
Title
 C                  1.38012348    0.16793521   -0.06091575
 O                  3.17895502    0.09214308   -0.28205544
 F                 -3.90228751   -0.20625265    0.33665028
 H                  1.10707281    1.15302567   -0.50830393
 H                  1.30167125   -0.89674342   -0.32647262
 H                  1.20687073    0.41057821    0.95668217
 H                  3.06077786   -0.24076669   -1.26632647
7
Title
 C                  1.37997477    0.16847079   -0.05933321
 O                  3.18291995    0.09155007   -0.28470899
 F                 -3.90768703   -0.20678210    0.33724558
 H                  1.11985349    1.16548353   -0.51940428
 H                  1.29633166   -0.91013900   -0.33167399
 H                  1.22155640    0.40957640    0.97250969
 H                  3.07928132   -0.22581222   -1.25380355
7
Title
 C                  1.38049809    0.16910272   -0.05784370
 O                  3.18635607    0.09095522   -0.28744514
 F                 -3.91295232   -0.20729835    0.33782587
 H                  1.13200263    1.17389864   -0.53190868
 H                  1.28867332   -0.92036042   -0.33718119
 H                  1.23642093    0.40721290    0.98976965
 H                  3.09841660   -0.20999422   -1.23830163
7
Title
 C                  1.38165428    0.16982087   -0.05641081
 O                  3.18933327    0.09038405   -0.29018337
 F                 -3.91813409   -0.20780642    0.33839674
 H                  1.14364997    1.17814032   -0.54537275
 H                  1.27891346   -0.92701102   -0.34280019
 H                  1.25157382    0.40347543    1.00755151
 H                  3.11804046   -0.19375640   -1.22136529
7
Title
 C                  1.38343856    0.17062228   -0.05499253
 O                  3.19190950    0.08986489   -0.29283319
 F                 -3.92329577   -0.20831253    0.33896516
 H                  1.15491550    1.17809789   -0.55950764
 H                  1.26714927   -0.92980152   -0.34841332
 H                  1.26716811    0.39831758    1.02510757
 H                  3.13811523   -0.17752758   -1.20472118
7
Title
 C                  1.38587581    0.17150569   -0.05354968
 O                  3.19411754    0.08943181   -0.29527761
 F                 -3.92849206   -0.20882210    0.33953714
 H                  1.16586417    1.17361676   -0.57408431
 H                  1.25340961   -0.92844437   -0.35393244
 H                  1.28333420    0.39167536    1.04173731
 H                  3.15863168   -0.16180083   -1.19042244
7
Title
 C                  1.38899019    0.17246176   -0.05205742
 O                  3.19595507    0.08912388   -0.29736295
 F                 -3.93373118   -0.20933597    0.34011354
 H                  1.17643271    1.16460511   -0.58879271
 H                  1.23780325   -0.92270874   -0.35924649
 H                  1.30005056    0.38354756    1.05664619
 H                  3.17946992   -0.14720697   -1.18084675
7
Title
 C                  1.39274347    0.17346102   -0.05052018
 O                  3.19739085    0.08897313   -0.29892866
 F                 -3.93893352   -0.20984634    0.34068556
 H                  1.18637309    1.15136334   -0.60312671
 H                  1.22074004   -0.91270744   -0.36419136
 H                  1.31698924    0.37414245    1.06894386
 H                  3.20024638   -0.13444590   -1.17810335
7
Title
 C                  1.39700128    0.17445647   -0.04897037
 O                  3.19840317    0.08898283   -0.29989536
 F                 -3.94395674   -0.21033929    0.34123756
 H                  1.19535431    1.13482645   -0.61650830
 H                  1.20294501   -0.89916487   -0.36860640
 H                  1.33358372    0.36392094    1.07796944
 H                  3.22039462   -0.12394419   -1.18284912
7
Title
 C                  1.40160383    0.17540786   -0.04743899
 O                  3.19901624    0.08912299   -0.30031931
 F                 -3.94870150   -0.21080506    0.34175863
 H                  1.20319058    1.11622094   -0.62861751
 H                  1.18508024   -0.88316218   -0.37244032
 H                  1.34939455    0.35337463    1.08363228
 H                  3.23952359   -0.11556735   -1.19389699
7
Title
 C                  1.40645569    0.17629723   -0.04593398
 O                  3.19928672    0.08935175   -0.30033631
 F                 -3.95316372   -0.21124325    0.34224836
 H                  1.20990422    1.09651818   -0.63949186
 H                  1.16744534   -0.86562130   -0.37576121
 H                  1.36431424    0.34280442    1.08628015
 H                  3.25757917   -0.10879505   -1.20923161
7
Title
 C                  1.41153623    0.17712243   -0.04444533
 O                  3.19927134    0.08963396   -0.30008356
 F                 -3.95739744   -0.21165917    0.34271271
 H                  1.21561260    1.07630278   -0.64935912
 H                  1.15004063   -0.84712908   -0.37868707
 H                  1.37845425    0.33232439    1.08636173
 H                  3.27469576   -0.10305584   -1.22700989
7
Title
 C                  1.41686995    0.17788650   -0.04295674
 O                  3.19901200    0.08994512   -0.29966922
 F                 -3.96147017   -0.21205943    0.34315910
 H                  1.22043008    1.05591491   -0.65848562
 H                  1.13273150   -0.82803563   -0.38133587
 H                  1.39198974    0.32195591    1.08425494
 H                  3.29103465   -0.09788365   -1.24584286
7
Title
 C                  1.42250303    0.17859189   -0.04145237
 O                  3.19853514    0.09026890   -0.29917308
 F                 -3.96544335   -0.21245007    0.34359427
 H                  1.22443323    1.03559353   -0.66711886
 H                  1.11534535   -0.80857827   -0.38381078
 H                  1.40508524    0.31169404    1.08024658
 H                  3.30671631   -0.09293152   -1.26471604
7
Title
 C                  1.42849180    0.17923842   -0.03991978
 O                  3.19785522    0.09059407   -0.29865476
 F                 -3.96936802   -0.21283610    0.34402381
 H                  1.22765784    1.01555935   -0.67547883
 H                  1.09770901   -0.78895877   -0.38620052
 H                  1.41787394    0.30153882    1.07456403
 H                  3.32180624   -0.08794329   -1.28285544
7
Title
 C                  1.43489755    0.17982257   -0.03835174
 O                  3.19697808    0.09091232   -0.29816100
 F                 -3.97328530   -0.21322159    0.34445221
 H                  1.23010516    0.99605667   -0.68376196
 H                  1.07966164   -0.76938419   -0.38858188
 H                  1.43045616    0.29150947    1.06741524
 H                  3.33631693   -0.08272538   -1.29962460
7
Title
 C                  1.44178279    0.18033733   -0.03674855
 O                  3.19590362    0.09121685   -0.29773066
 F                 -3.97722754   -0.21360972    0.34488298
 H                  1.23175034    0.97737323   -0.69214264
 H                  1.06106293   -0.75008693   -0.39101994
 H                  1.44290150    0.28165229    1.05902788
 H                  3.35021117   -0.07712779   -1.31445760
7
Title
 C                  1.44920629    0.18077215   -0.03512127
 O                  3.19462817    0.09150151   -0.29739774
 F                 -3.98121852   -0.21400284    0.34531869
 H                  1.23255232    0.95984593   -0.70076687
 H                  1.04180578   -0.73133156   -0.39356431
 H                  1.45524965    0.27204649    1.04968722
 H                  3.36340364   -0.07103427   -1.32682132
7
Title
 C                  1.45721563    0.18111325   -0.03349579
 O                  3.19314699    0.09176027   -0.29719262
 F                 -3.98527260   -0.21440239    0.34576088
 H                  1.23246700    0.94385237   -0.70973598
 H                  1.02183707   -0.71340974   -0.39624119
 H                  1.46750935    0.26280818    1.03977056
 H                  3.37576259   -0.06436045   -1.33620399
7
Title
 C                  1.46583680    0.18134456   -0.03191673
 O                  3.19145707    0.09198714   -0.29714161
 F                 -3.98939322   -0.21480872    0.34620987
 H                  1.23146482    0.92978445   -0.71908169
 H                  1.00118559   -0.69662116   -0.39904218
 H                  1.47965678    0.25408977    1.02977017
 H                  3.38711567   -0.05705783   -1.34213205
7
Title
 C                  1.47506315    0.18144957   -0.03044893
 O                  3.18955997    0.09217642   -0.29726494
 F                 -3.99357171   -0.21522099    0.34666468
 H                  1.22955171    0.91800278   -0.72873901
 H                  0.97999003   -0.68124033   -0.40191346
 H                  1.49163612    0.24607111    1.02028941
 H                  3.39726493   -0.04912101   -1.34421567
7
Title
 C                  1.48484764    0.18141410   -0.02917399
 O                  3.18746398    0.09232324   -0.29757370
 F                 -3.99778769   -0.21563720    0.34712303
 H                  1.22678821    0.90877851   -0.73852979
 H                  0.95851341   -0.66747490   -0.40475127
 H                  1.50336551    0.23894014    1.01199635
 H                  3.40601335   -0.04059308   -1.34221458
7
Title
 C                  1.49510368    0.18122923   -0.02818031
 O                  3.18518449    0.09242435   -0.29806695
 F                 -4.00201224   -0.21605449    0.34758176
 H                  1.22329855    0.90224120   -0.74817078
 H                  0.93712973   -0.65542933   -0.40740957
 H                  1.51474925    0.23286555    1.00553271
 H                  3.41319973   -0.03156396   -1.33610243
7
Title
 C                  1.50571700    0.18089300   -0.02754900
 O                  3.18274200    0.09247900   -0.29873000
 F                 -4.00621300   -0.21647000    0.34803700
 H                  1.21926300    0.89835500   -0.75731200
 H                  0.91627700   -0.64508900   -0.40972000
 H                  1.52569500    0.22797100    1.00140100
 H                  3.41873100   -0.02215700   -1.32610100
