# Supplementary material for: Low dimensional representations along intrinsic reaction coordinates and molecular dynamics trajectories using interatomic distance matrices
Source: Chem Sci. 2019 Sep 18;10(43):9954–68. doi: 10.1039/c9sc02742d (PMC6991188; doi:10.1039/c9sc02742d)
Supplement: Supplementary file 1 [file SC-010-C9SC02742D-s001.zip › C9SC02742D-SI/ESI_xyz_files/input_files/malonaldehyde/malonaldehyde_IRC.xyz]

9
-267.1590937730
 C                 -1.21965500    0.41290500    0.00000000
 C                  0.01334800    1.14807400    0.00000000
 C                  1.19177200    0.45123100    0.00000000
 O                 -1.27411300   -0.83237800    0.00000000
 O                  1.26473200   -0.86475100    0.00000000
 H                 -2.16272700    0.98756600    0.00000000
 H                  0.01371600    2.23052200    0.00000000
 H                  2.16342800    0.94300300    0.00000000
 H                  0.30752900   -1.18545000    0.00000000
9
-267.1590461910
 C                 -1.21654300    0.41265400    0.00000000
 C                  0.01311900    1.15104400    0.00000000
 C                  1.19028800    0.45053500    0.00000000
 O                 -1.26499000   -0.83392400    0.00000000
 O                  1.25547300   -0.86464900    0.00000000
 H                 -2.16279100    0.98143100    0.00000000
 H                  0.01307800    2.23337700    0.00000000
 H                  2.16391700    0.93867900    0.00000000
 H                  0.29324000   -1.17902800    0.00000000
9
-267.1589587700
 C                 -1.21338800    0.41245000    0.00000000
 C                  0.01287600    1.15399000    0.00000000
 C                  1.18881700    0.44974900    0.00000000
 O                 -1.25589400   -0.83546000    0.00000000
 O                  1.24622300   -0.86450100    0.00000000
 H                 -2.16278900    0.97527100    0.00000000
 H                  0.01243100    2.23620700    0.00000000
 H                  2.16438900    0.93432100    0.00000000
 H                  0.27871200   -1.17258900    0.00000000
9
-267.1588285110
 C                 -1.21019300    0.41229400    0.00000000
 C                  0.01260100    1.15690900    0.00000000
 C                  1.18735600    0.44887300    0.00000000
 O                 -1.24681700   -0.83699900    0.00000000
 O                  1.23699500   -0.86429400    0.00000000
 H                 -2.16273300    0.96906400    0.00000000
 H                  0.01175300    2.23901000    0.00000000
 H                  2.16483200    0.92995300    0.00000000
 H                  0.26391500   -1.16614200    0.00000000
9
-267.1586520950
 C                 -1.20696600    0.41219600    0.00000000
 C                  0.01228500    1.15978900    0.00000000
 C                  1.18591300    0.44789700    0.00000000
 O                 -1.23775400   -0.83854300    0.00000000
 O                  1.22779600   -0.86401800    0.00000000
 H                 -2.16263500    0.96280300    0.00000000
 H                  0.01103700    2.24177300    0.00000000
 H                  2.16524900    0.92558800    0.00000000
 H                  0.24879300   -1.15968100    0.00000000
9
-267.1584258380
 C                 -1.20373600    0.41218500    0.00000000
 C                  0.01191400    1.16257600    0.00000000
 C                  1.18452700    0.44680800    0.00000000
 O                 -1.22869500   -0.84008500    0.00000000
 O                  1.21862800   -0.86365100    0.00000000
 H                 -2.16252900    0.95649800    0.00000000
 H                  0.01027500    2.24444100    0.00000000
 H                  2.16565700    0.92126500    0.00000000
 H                  0.23323400   -1.15314200    0.00000000
9
-267.1581457140
 C                 -1.20057400    0.41231800    0.00000000
 C                  0.01145300    1.16513700    0.00000000
 C                  1.18329300    0.44557400    0.00000000
 O                 -1.21962100   -0.84160800    0.00000000
 O                  1.20949700   -0.86314700    0.00000000
 H                 -2.16248800    0.95017800    0.00000000
 H                  0.00943800    2.24688000    0.00000000
 H                  2.16610100    0.91708300    0.00000000
 H                  0.21700300   -1.14630800    0.00000000
9
-267.1578072800
 C                 -1.19759600    0.41276700    0.00000000
 C                  0.01079200    1.16723900    0.00000000
 C                  1.18242200    0.44407100    0.00000000
 O                 -1.21053800   -0.84312000    0.00000000
 O                  1.20047700   -0.86240800    0.00000000
 H                 -2.16264100    0.94393400    0.00000000
 H                  0.00843300    2.24885400    0.00000000
 H                  2.16661300    0.91336000    0.00000000
 H                  0.19946900   -1.13852300    0.00000000
9
-267.1574008780
 C                 -1.19486200    0.41405400    0.00000000
 C                  0.00956800    1.16863400    0.00000000
 C                  1.18230800    0.44184800    0.00000000
 O                 -1.20165100   -0.84483200    0.00000000
 O                  1.19192600   -0.86125700    0.00000000
 H                 -2.16315700    0.93787500    0.00000000
 H                  0.00703700    2.25012000    0.00000000
 H                  2.16704500    0.91099700    0.00000000
 H                  0.17897600   -1.12792900    0.00000000
9
-267.1568842080
 C                 -1.19231300    0.41714600    0.00000000
 C                  0.00717900    1.16931900    0.00000000
 C                  1.18337300    0.43810800    0.00000000
 O                 -1.19403000   -0.84726500    0.00000000
 O                  1.18549200   -0.85947900    0.00000000
 H                 -2.16410900    0.93204600    0.00000000
 H                  0.00501400    2.25067400    0.00000000
 H                  2.16694100    0.91163400    0.00000000
 H                  0.14862300   -1.11332900    0.00000000
9
-267.1562205400
 C                 -1.19030600    0.42091700    0.00000000
 C                  0.00448300    1.16956000    0.00000000
 C                  1.18486200    0.43405400    0.00000000
 O                 -1.18938000   -0.84978700    0.00000000
 O                  1.18329900   -0.85748700    0.00000000
 H                 -2.16491300    0.92734300    0.00000000
 H                  0.00305300    2.25080700    0.00000000
 H                  2.16651300    0.91442900    0.00000000
 H                  0.10330300   -1.10263300    0.00000000
9
-267.1555824230
 C                 -1.18878200    0.42424600    0.00000000
 C                  0.00216200    1.16964800    0.00000000
 C                  1.18619000    0.43060200    0.00000000
 O                 -1.18644500   -0.85190800    0.00000000
 O                  1.18333500   -0.85563700    0.00000000
 H                 -2.16542000    0.92366700    0.00000000
 H                  0.00145000    2.25083000    0.00000000
 H                  2.16615600    0.91742400    0.00000000
 H                  0.05228900   -1.09727300    0.00000000
9
-267.1553206850
 C                 -1.18747459    0.42741370    0.00000000
 C                 -0.00000059    1.16964770    0.00000000
 C                  1.18749741    0.42743470    0.00000000
 O                 -1.18489759   -0.85378630    0.00000000
 O                  1.18488341   -0.85375830    0.00000000
 H                 -2.16577959    0.92052570    0.00000000
 H                 -0.00001759    2.25082970    0.00000000
 H                  2.16579641    0.92056570    0.00000000
 H                 -0.00003859   -1.09727730    0.00000000
9
-267.1555831140
 C                 -1.18616700    0.43058100    0.00000000
 C                 -0.00216400    1.16964800    0.00000000
 C                  1.18880500    0.42426700    0.00000000
 O                 -1.18335000   -0.85566500    0.00000000
 O                  1.18643200   -0.85188000    0.00000000
 H                 -2.16614000    0.91738500    0.00000000
 H                 -0.00148600    2.25083000    0.00000000
 H                  2.16543600    0.92370700    0.00000000
 H                 -0.05236600   -1.09728200    0.00000000
9
-267.1562215230
 C                 -1.18484900    0.43403900    0.00000000
 C                 -0.00448600    1.16956000    0.00000000
 C                  1.19031900    0.42093300    0.00000000
 O                 -1.18330700   -0.85751200    0.00000000
 O                  1.18937700   -0.84976200    0.00000000
 H                 -2.16650100    0.91440800    0.00000000
 H                 -0.00308600    2.25080700    0.00000000
 H                  2.16492500    0.92736400    0.00000000
 H                 -0.10337500   -1.10264900    0.00000000
9
-267.1568850560
 C                 -1.18336300    0.43809500    0.00000000
 C                 -0.00718400    1.16931800    0.00000000
 C                  1.19232400    0.41716000    0.00000000
 O                 -1.18550300   -0.85950200    0.00000000
 O                  1.19403300   -0.84724100    0.00000000
 H                 -2.16693200    0.91161500    0.00000000
 H                 -0.00504500    2.25067400    0.00000000
 H                  2.16411700    0.93206900    0.00000000
 H                 -0.14867800   -1.11335600    0.00000000
9
-267.1574015440
 C                 -1.18230200    0.44183500    0.00000000
 C                 -0.00957300    1.16863300    0.00000000
 C                  1.19487100    0.41406800    0.00000000
 O                 -1.19193800   -0.86127600    0.00000000
 O                  1.20166000   -0.84481100    0.00000000
 H                 -2.16703900    0.91098200    0.00000000
 H                 -0.00706600    2.25011900    0.00000000
 H                  2.16316100    0.93790000    0.00000000
 H                 -0.17900900   -1.12795600    0.00000000
9
-267.1578078300
 C                 -1.18242000    0.44405900    0.00000000
 C                 -0.01079800    1.16723600    0.00000000
 C                  1.19760300    0.41278100    0.00000000
 O                 -1.20048800   -0.86242400    0.00000000
 O                  1.21055100   -0.84310200    0.00000000
 H                 -2.16661100    0.91334800    0.00000000
 H                 -0.00845900    2.24885200    0.00000000
 H                  2.16264200    0.94396000    0.00000000
 H                 -0.19949300   -1.13854300    0.00000000
9
-267.1581461740
 C                 -1.18329400    0.44556300    0.00000000
 C                 -0.01146100    1.16513400    0.00000000
 C                  1.20057900    0.41233100    0.00000000
 O                 -1.20950700   -0.86316200    0.00000000
 O                  1.21963600   -0.84159100    0.00000000
 H                 -2.16610200    0.91707100    0.00000000
 H                 -0.00946100    2.24687700    0.00000000
 H                  2.16248600    0.95020500    0.00000000
 H                 -0.21702300   -1.14632500    0.00000000
9
-267.1584262140
 C                 -1.18453000    0.44679800    0.00000000
 C                 -0.01192200    1.16257200    0.00000000
 C                  1.20373900    0.41219700    0.00000000
 O                 -1.21863600   -0.86366500    0.00000000
 O                  1.22871300   -0.84007000    0.00000000
 H                 -2.16566100    0.92125200    0.00000000
 H                 -0.01029800    2.24443700    0.00000000
 H                  2.16252400    0.95652500    0.00000000
 H                 -0.23325100   -1.15315700    0.00000000
9
-267.1586523940
 C                 -1.18591800    0.44788800    0.00000000
 C                 -0.01229400    1.15978500    0.00000000
 C                  1.20696800    0.41220800    0.00000000
 O                 -1.22780300   -0.86403000    0.00000000
 O                  1.23777300   -0.83852900    0.00000000
 H                 -2.16525400    0.92557600    0.00000000
 H                 -0.01105900    2.24176900    0.00000000
 H                  2.16262900    0.96283100    0.00000000
 H                 -0.24880700   -1.15969500    0.00000000
9
-267.1588287390
 C                 -1.18736100    0.44886300    0.00000000
 C                 -0.01261100    1.15690500    0.00000000
 C                  1.21019500    0.41230500    0.00000000
 O                 -1.23700200   -0.86430600    0.00000000
 O                  1.24683700   -0.83698600    0.00000000
 H                 -2.16483900    0.92994000    0.00000000
 H                 -0.01177400    2.23900600    0.00000000
 H                  2.16272600    0.96909100    0.00000000
 H                 -0.26392700   -1.16615400    0.00000000
9
-267.1589589320
 C                 -1.18882300    0.44974000    0.00000000
 C                 -0.01288600    1.15398500    0.00000000
 C                  1.21338900    0.41246100    0.00000000
 O                 -1.24623000   -0.86451200    0.00000000
 O                  1.25591500   -0.83544700    0.00000000
 H                 -2.16439600    0.93430900    0.00000000
 H                 -0.01245100    2.23620300    0.00000000
 H                  2.16278100    0.97529900    0.00000000
 H                 -0.27872400   -1.17260100    0.00000000
9
-267.1590462910
 C                 -1.19029400    0.45052600    0.00000000
 C                 -0.01313000    1.15104000    0.00000000
 C                  1.21654400    0.41266400    0.00000000
 O                 -1.25548000   -0.86466000    0.00000000
 O                  1.26501100   -0.83391100    0.00000000
 H                 -2.16392400    0.93866700    0.00000000
 H                 -0.01309900    2.23337300    0.00000000
 H                  2.16278300    0.98145900    0.00000000
 H                 -0.29325200   -1.17904000    0.00000000
9
-267.1590938160
 C                 -1.19177900    0.45122100    0.00000000
 C                 -0.01335800    1.14806900    0.00000000
 C                  1.21965600    0.41291600    0.00000000
 O                 -1.26473800   -0.86476200    0.00000000
 O                  1.27413300   -0.83236500    0.00000000
 H                 -2.16343500    0.94299100    0.00000000
 H                 -0.01373700    2.23051800    0.00000000
 H                  2.16271800    0.98759400    0.00000000
 H                 -0.30753900   -1.18546200    0.00000000
