# Supplementary material for: Low dimensional representations along intrinsic reaction coordinates and molecular dynamics trajectories using interatomic distance matrices
Source: Chem Sci. 2019 Sep 18;10(43):9954–68. doi: 10.1039/c9sc02742d (PMC6991188; doi:10.1039/c9sc02742d)
Supplement: Supplementary file 1 [file SC-010-C9SC02742D-s001.zip › C9SC02742D-SI/ESI_xyz_files/input_files/acrylonitrile/acrylonitrile_scan.xyz]

10
-355.413748151 
C          0.06492        0.71350        0.39781
C         -1.19804        0.85777       -0.19031
C         -2.21751       -0.08877        0.02662
N         -3.05753       -0.85620        0.21599
N          2.15375       -0.44681       -0.30274
N          2.81033       -0.21227        0.58836
O          0.91661       -0.20343       -0.71895
H          0.13669        0.07848        1.27527
H         -1.40140        1.66141       -0.88211
H          0.68978        1.59955        0.44254
10
-355.413575152
C          0.06492        0.71350        0.39781
C         -1.19804        0.85777       -0.19031
C         -2.21751       -0.08877        0.02662
N         -3.05753       -0.85620        0.21599
N          2.20796       -0.25942       -0.41525
N          2.91043        0.13611        0.37865
O          0.91661       -0.20343       -0.71895
H          0.13669        0.07848        1.27527
H         -1.40140        1.66141       -0.88211
H          0.68978        1.59955        0.44254
10
-355.413086697
C          0.06492        0.71350        0.39781
C         -1.19804        0.85777       -0.19031
C         -2.21751       -0.08877        0.02662
N         -3.05753       -0.85620        0.21599
N          2.22742       -0.08439       -0.54413
N          2.94588        0.46140        0.13860
O          0.91661       -0.20343       -0.71895
H          0.13669        0.07848        1.27527
H         -1.40140        1.66141       -0.88211
H          0.68978        1.59955        0.44254
10
-355.412299850
C          0.06492        0.71350        0.39781
C         -1.19804        0.85777       -0.19031
C         -2.21751       -0.08877        0.02662
N         -3.05753       -0.85620        0.21599
N          2.21396        0.07734       -0.68719
N          2.92011        0.76184       -0.12773
O          0.91661       -0.20343       -0.71895
H          0.13669        0.07848        1.27527
H         -1.40140        1.66141       -0.88211
H          0.68978        1.59955        0.44254
10
-355.411263841
C          0.06492        0.71350        0.39781
C         -1.19804        0.85777       -0.19031
C         -2.21751       -0.08877        0.02662
N         -3.05753       -0.85620        0.21599
N          2.16874        0.22141       -0.83997
N          2.83531        1.02934       -0.41205
O          0.91661       -0.20343       -0.71895
H          0.13669        0.07848        1.27527
H         -1.40140        1.66141       -0.88211
H          0.68978        1.59955        0.44254
10
-355.410070657
C          0.06492        0.71350        0.39781
C         -1.19804        0.85777       -0.19031
C         -2.21751       -0.08877        0.02662
N         -3.05753       -0.85620        0.21599
N          2.09511        0.34221       -0.99530
N          2.69775        1.25346       -0.70098
O          0.91661       -0.20343       -0.71895
H          0.13669        0.07848        1.27527
H         -1.40140        1.66141       -0.88211
H          0.68978        1.59955        0.44254
10
-355.408741620
C          0.06492        0.71350        0.39781
C         -1.19804        0.85777       -0.19031
C         -2.21751       -0.08877        0.02662
N         -3.05753       -0.85620        0.21599
N          1.98930        0.44349       -1.15916
N          2.50037        1.44120       -1.00566
O          0.91661       -0.20343       -0.71895
H          0.13669        0.07848        1.27527
H         -1.40140        1.66141       -0.88211
H          0.68978        1.59955        0.44254
10
-355.407541833 
C          0.06492        0.71350        0.39781
C         -1.19804        0.85777       -0.19031
C         -2.21751       -0.08877        0.02662
N         -3.05753       -0.85620        0.21599
N          1.86246        0.51391       -1.31371
N          2.26398        1.57151       -1.29294
O          0.91661       -0.20343       -0.71895
H          0.13669        0.07848        1.27527
H         -1.40140        1.66141       -0.88211
H          0.68978        1.59955        0.44254
10
-355.406584047
C          0.06492        0.71350        0.39781
C         -1.19804        0.85777       -0.19031
C         -2.21751       -0.08877        0.02662
N         -3.05753       -0.85620        0.21599
N          1.71177        0.55601       -1.46321
N          1.98332        1.64912       -1.57070
O          0.91661       -0.20343       -0.71895
H          0.13669        0.07848        1.27527
H         -1.40140        1.66141       -0.88211
H          0.68978        1.59955        0.44254
10
-355.406036355
C          0.06492        0.71350        0.39781
C         -1.19804        0.85777       -0.19031
C         -2.21751       -0.08877        0.02662
N         -3.05753       -0.85620        0.21599
N          1.54154        0.56666       -1.60177
N          1.66644        1.66819       -1.82804
O          0.91661       -0.20343       -0.71895
H          0.13669        0.07848        1.27527
H         -1.40140        1.66141       -0.88211
H          0.68978        1.59955        0.44254
10
-355.406071770
C          0.06492        0.71350        0.39781
C         -1.19804        0.85777       -0.19031
C         -2.21751       -0.08877        0.02662
N         -3.05753       -0.85620        0.21599
N          1.36226        0.54521       -1.72089
N          1.33284        1.62760       -2.04912
O          0.91661       -0.20343       -0.71895
H          0.13669        0.07848        1.27527
H         -1.40140        1.66141       -0.88211
H          0.68978        1.59955        0.44254
10
-355.406749450
C          0.06492        0.71350        0.39781
C         -1.19804        0.85777       -0.19031
C         -2.21751       -0.08877        0.02662
N         -3.05753       -0.85620        0.21599
N          1.17867        0.49339       -1.81836
N          0.99136        1.53057       -2.22989
O          0.91661       -0.20343       -0.71895
H          0.13669        0.07848        1.27527
H         -1.40140        1.66141       -0.88211
H          0.68978        1.59955        0.44254
10
-355.408071770
C          0.06492        0.71350        0.39781
C         -1.19804        0.85777       -0.19031
C         -2.21751       -0.08877        0.02662
N         -3.05753       -0.85620        0.21599
N          0.99905        0.41501       -1.89099
N          0.65738        1.38419       -2.36441
O          0.91661       -0.20343       -0.71895
H          0.13669        0.07848        1.27527
H         -1.40140        1.66141       -0.88211
H          0.68978        1.59955        0.44254
10
-355.410288004
C          0.06492        0.71350        0.39781
C         -1.19804        0.85777       -0.19031
C         -2.21751       -0.08877        0.02662
N         -3.05753       -0.85620        0.21599
N          0.81332        0.30406       -1.94154
N          0.31218        1.17728       -2.45779
O          0.91661       -0.20343       -0.71895
H          0.13669        0.07848        1.27527
H         -1.40140        1.66141       -0.88211
H          0.68978        1.59955        0.44254
10
-355.413158395
C          0.06492        0.71350        0.39781
C         -1.19804        0.85777       -0.19031
C         -2.21751       -0.08877        0.02662
N         -3.05753       -0.85620        0.21599
N          0.65010        0.17799       -1.96251
N          0.00893        0.94237       -2.49618
O          0.91661       -0.20343       -0.71895
H          0.13669        0.07848        1.27527
H         -1.40140        1.66141       -0.88211
H          0.68978        1.59955        0.44254
10
-355.417058256
C          0.06492        0.71350        0.39781
C         -1.19804        0.85777       -0.19031
C         -2.21751       -0.08877        0.02662
N         -3.05753       -0.85620        0.21599
N          0.49191        0.02351       -1.95632
N         -0.28482        0.65470       -2.48402
O          0.91661       -0.20343       -0.71895
H          0.13669        0.07848        1.27527
H         -1.40140        1.66141       -0.88211
H          0.68978        1.59955        0.44254
10
-355.421096077
C          0.06492        0.71350        0.39781
C         -1.19804        0.85777       -0.19031
C         -2.21751       -0.08877        0.02662
N         -3.05753       -0.85620        0.21599
N          0.35668       -0.14458       -1.92143
N         -0.53578        0.34183       -2.41852
O          0.91661       -0.20343       -0.71895
H          0.13669        0.07848        1.27527
H         -1.40140        1.66141       -0.88211
H          0.68978        1.59955        0.44254
10
-355.423432076
C          0.06492        0.71350        0.39781
C         -1.19804        0.85777       -0.19031
C         -2.21751       -0.08877        0.02662
N         -3.05753       -0.85620        0.21599
N          0.24924       -0.31787       -1.86109
N         -0.73499        0.01943       -2.30573
O          0.91661       -0.20343       -0.71895
H          0.13669        0.07848        1.27527
H         -1.40140        1.66141       -0.88211
H          0.68978        1.59955        0.44254
10
-355.422085330
C          0.06492        0.71350        0.39781
C         -1.19804        0.85777       -0.19031
C         -2.21751       -0.08877        0.02662
N         -3.05753       -0.85620        0.21599
N          0.16995       -0.49255       -1.77813
N         -0.88180       -0.30546       -2.15094
O          0.91661       -0.20343       -0.71895
H          0.13669        0.07848        1.27527
H         -1.40140        1.66141       -0.88211
H          0.68978        1.59955        0.44254
