# Supplementary material for: Low dimensional representations along intrinsic reaction coordinates and molecular dynamics trajectories using interatomic distance matrices
Source: Chem Sci. 2019 Sep 18;10(43):9954–68. doi: 10.1039/c9sc02742d (PMC6991188; doi:10.1039/c9sc02742d)
Supplement: Supplementary file 1 [file SC-010-C9SC02742D-s001.zip › C9SC02742D-SI/ESI_xyz_files/malonaldehyde_IRC_Cartesians_noMW_output/malonaldehyde_IRC_Cartesians_noMW_all_PCs.xyz]

9
malonaldehyde_IRC_Cartesians_noMW_output/malonaldehyde_IRC_Cartesians_noMW point 1
C -1.25185 0.04506 0.00000
 C -0.01848 0.78267 -0.00000
 C 1.15943 0.08779 0.00000
 O -1.30907 -1.19935 0.00000
 O 1.22994 -1.22964 0.00000
 H -2.19521 0.62248 0.00000
 H -0.01986 1.86509 0.00000
 H 2.13102 0.57693 0.00000
 H 0.27409 -1.55102 0.00000
9
malonaldehyde_IRC_Cartesians_noMW_output/malonaldehyde_IRC_Cartesians_noMW point 2
C -1.24746 0.04497 0.00000
 C -0.01810 0.78557 -0.00000
 C 1.15923 0.08701 0.00000
 O -1.29736 -1.20112 0.00000
 O 1.22322 -1.22884 0.00000
 H -2.19421 0.61500 0.00000
 H -0.02001 1.86788 0.00000
 H 2.13245 0.57394 0.00000
 H 0.26224 -1.54441 0.00000
9
malonaldehyde_IRC_Cartesians_noMW_output/malonaldehyde_IRC_Cartesians_noMW point 3
C -1.24303 0.04488 0.00000
 C -0.01771 0.78846 -0.00000
 C 1.15907 0.08623 0.00000
 O -1.28561 -1.20291 0.00000
 O 1.21655 -1.22802 0.00000
 H -2.19320 0.60749 0.00000
 H -0.02017 1.87066 0.00000
 H 2.13390 0.57100 0.00000
 H 0.25020 -1.53780 0.00000
9
malonaldehyde_IRC_Cartesians_noMW_output/malonaldehyde_IRC_Cartesians_noMW point 4
C -1.23857 0.04481 -0.00000
 C -0.01731 0.79135 -0.00000
 C 1.15895 0.08544 0.00000
 O -1.27382 -1.20473 -0.00000
 O 1.20994 -1.22716 0.00000
 H -2.19216 0.59993 0.00000
 H -0.02033 1.87344 0.00000
 H 2.13538 0.56811 0.00000
 H 0.23792 -1.53118 0.00000
9
malonaldehyde_IRC_Cartesians_noMW_output/malonaldehyde_IRC_Cartesians_noMW point 5
C -1.23406 0.04473 -0.00000
 C -0.01691 0.79423 -0.00000
 C 1.15890 0.08464 0.00000
 O -1.26197 -1.20658 -0.00000
 O 1.20340 -1.22627 0.00000
 H -2.19110 0.59232 0.00000
 H -0.02049 1.87621 0.00000
 H 2.13688 0.56528 0.00000
 H 0.22535 -1.52456 0.00000
9
malonaldehyde_IRC_Cartesians_noMW_output/malonaldehyde_IRC_Cartesians_noMW point 6
C -1.22950 0.04466 -0.00000
 C -0.01649 0.79707 -0.00000
 C 1.15892 0.08383 0.00000
 O -1.25007 -1.20849 -0.00000
 O 1.19697 -1.22535 0.00000
 H -2.19000 0.58466 0.00000
 H -0.02067 1.87893 0.00000
 H 2.13842 0.56255 0.00000
 H 0.21240 -1.51785 0.00000
9
malonaldehyde_IRC_Cartesians_noMW_output/malonaldehyde_IRC_Cartesians_noMW point 7
C -1.22489 0.04456 -0.00000
 C -0.01605 0.79977 0.00000
 C 1.15912 0.08296 0.00000
 O -1.23813 -1.21051 -0.00000
 O 1.19075 -1.22438 0.00000
 H -2.18885 0.57694 0.00000
 H -0.02084 1.88152 0.00000
 H 2.14003 0.55999 0.00000
 H 0.19886 -1.51084 0.00000
9
malonaldehyde_IRC_Cartesians_noMW_output/malonaldehyde_IRC_Cartesians_noMW point 8
C -1.22025 0.04437 -0.00000
 C -0.01556 0.80209 0.00000
 C 1.15968 0.08193 0.00000
 O -1.22613 -1.21276 -0.00000
 O 1.18495 -1.22339 0.00000
 H -2.18763 0.56916 0.00000
 H -0.02101 1.88372 0.00000
 H 2.14177 0.55778 0.00000
 H 0.18416 -1.50289 0.00000
9
malonaldehyde_IRC_Cartesians_noMW_output/malonaldehyde_IRC_Cartesians_noMW point 9
C -1.21555 0.04395 -0.00000
 C -0.01495 0.80344 0.00000
 C 1.16114 0.08050 0.00000
 O -1.21403 -1.21560 -0.00000
 O 1.18014 -1.22238 0.00000
 H -2.18621 0.56124 0.00000
 H -0.02116 1.88493 0.00000
 H 2.14386 0.55637 0.00000
 H 0.16677 -1.49246 0.00000
9
malonaldehyde_IRC_Cartesians_noMW_output/malonaldehyde_IRC_Cartesians_noMW point 10
C -1.21018 0.04332 -0.00000
 C -0.01401 0.80306 0.00000
 C 1.16495 0.07842 0.00000
 O -1.20157 -1.21984 -0.00000
 O 1.17859 -1.22069 0.00000
 H -2.18408 0.55266 0.00000
 H -0.02138 1.88439 0.00000
 H 2.14684 0.55757 0.00000
 H 0.14084 -1.47889 0.00000
9
malonaldehyde_IRC_Cartesians_noMW_output/malonaldehyde_IRC_Cartesians_noMW point 11
C -1.20334 0.04325 0.00000
 C -0.01272 0.80205 0.00000
 C 1.17158 0.07651 0.00000
 O -1.18973 -1.22531 0.00000
 O 1.18304 -1.21703 0.00000
 H -2.18067 0.54343 0.00000
 H -0.02189 1.88326 0.00000
 H 2.15075 0.56316 0.00000
 H 0.10300 -1.46933 0.00000
9
malonaldehyde_IRC_Cartesians_noMW_output/malonaldehyde_IRC_Cartesians_noMW point 12
C -1.19588 0.04375 0.00000
 C -0.01133 0.80143 0.00000
 C 1.17911 0.07510 0.00000
 O -1.17892 -1.23091 0.00000
 O 1.19050 -1.21223 0.00000
 H -2.17672 0.53429 0.00000
 H -0.02259 1.88256 0.00000
 H 2.15484 0.57080 0.00000
 H 0.06100 -1.46479 0.00000
9
malonaldehyde_IRC_Cartesians_noMW_output/malonaldehyde_IRC_Cartesians_noMW point 13
C -1.18825 0.04474 0.00000
 C -0.00997 0.80141 0.00000
 C 1.18678 0.07428 0.00000
 O -1.16943 -1.23620 0.00000
 O 1.19982 -1.20672 0.00000
 H -2.17253 0.52564 0.00000
 H -0.02342 1.88252 0.00000
 H 2.15880 0.57954 0.00000
 H 0.01819 -1.46523 0.00000
9
malonaldehyde_IRC_Cartesians_noMW_output/malonaldehyde_IRC_Cartesians_noMW point 14
C -1.18060 0.04575 0.00000
 C -0.00860 0.80145 0.00000
 C 1.19444 0.07349 0.00000
 O -1.15996 -1.24147 0.00000
 O 1.20917 -1.20118 0.00000
 H -2.16834 0.51700 0.00000
 H -0.02425 1.88253 0.00000
 H 2.16276 0.58830 0.00000
 H -0.02462 -1.46587 0.00000
9
malonaldehyde_IRC_Cartesians_noMW_output/malonaldehyde_IRC_Cartesians_noMW point 15
C -1.17312 0.04722 0.00000
 C -0.00732 0.80210 0.00000
 C 1.20191 0.07332 0.00000
 O -1.15224 -1.24620 0.00000
 O 1.21996 -1.19518 0.00000
 H -2.16411 0.50924 0.00000
 H -0.02517 1.88320 0.00000
 H 2.16642 0.59777 0.00000
 H -0.06633 -1.47147 0.00000
9
malonaldehyde_IRC_Cartesians_noMW_output/malonaldehyde_IRC_Cartesians_noMW point 16
C -1.16655 0.04905 0.00000
 C -0.00622 0.80314 0.00000
 C 1.20873 0.07381 0.00000
 O -1.14745 -1.25000 -0.00000
 O 1.23190 -1.18915 0.00000
 H -2.16016 0.50330 0.00000
 H -0.02612 1.88430 0.00000
 H 2.16946 0.60754 0.00000
 H -0.10360 -1.48200 0.00000
9
malonaldehyde_IRC_Cartesians_noMW_output/malonaldehyde_IRC_Cartesians_noMW point 17
C -1.16281 0.05088 -0.00000
 C -0.00552 0.80354 0.00000
 C 1.21407 0.07493 0.00000
 O -1.14862 -1.25205 -0.00000
 O 1.24459 -1.18425 0.00000
 H -2.15730 0.50158 0.00000
 H -0.02689 1.88483 0.00000
 H 2.17121 0.61678 0.00000
 H -0.12872 -1.49625 0.00000
9
malonaldehyde_IRC_Cartesians_noMW_output/malonaldehyde_IRC_Cartesians_noMW point 18
C -1.16140 0.05211 -0.00000
 C -0.00504 0.80221 0.00000
 C 1.21873 0.07572 0.00000
 O -1.15315 -1.25343 -0.00000
 O 1.25686 -1.18084 0.00000
 H -2.15537 0.50259 0.00000
 H -0.02740 1.88362 0.00000
 H 2.17229 0.62518 0.00000
 H -0.14553 -1.50715 0.00000
9
malonaldehyde_IRC_Cartesians_noMW_output/malonaldehyde_IRC_Cartesians_noMW point 19
C -1.16087 0.05297 -0.00000
 C -0.00461 0.79990 0.00000
 C 1.22336 0.07621 0.00000
 O -1.15873 -1.25475 -0.00000
 O 1.26898 -1.17809 0.00000
 H -2.15376 0.50452 0.00000
 H -0.02779 1.88141 0.00000
 H 2.17322 0.63332 0.00000
 H -0.15979 -1.51549 0.00000
9
malonaldehyde_IRC_Cartesians_noMW_output/malonaldehyde_IRC_Cartesians_noMW point 20
C -1.16070 0.05370 -0.00000
 C -0.00420 0.79722 -0.00000
 C 1.22794 0.07658 0.00000
 O -1.16477 -1.25603 -0.00000
 O 1.28103 -1.17561 0.00000
 H -2.15229 0.50685 0.00000
 H -0.02813 1.87882 0.00000
 H 2.17408 0.64134 0.00000
 H -0.17294 -1.52287 0.00000
9
malonaldehyde_IRC_Cartesians_noMW_output/malonaldehyde_IRC_Cartesians_noMW point 21
C -1.16070 0.05438 -0.00000
 C -0.00381 0.79439 -0.00000
 C 1.23248 0.07692 0.00000
 O -1.17102 -1.25726 -0.00000
 O 1.29302 -1.17324 0.00000
 H -2.15089 0.50935 0.00000
 H -0.02846 1.87610 0.00000
 H 2.17490 0.64929 0.00000
 H -0.18553 -1.52993 0.00000
9
malonaldehyde_IRC_Cartesians_noMW_output/malonaldehyde_IRC_Cartesians_noMW point 22
C -1.16079 0.05504 0.00000
 C -0.00342 0.79153 -0.00000
 C 1.23697 0.07725 0.00000
 O -1.17738 -1.25846 -0.00000
 O 1.30496 -1.17092 0.00000
 H -2.14953 0.51196 0.00000
 H -0.02877 1.87333 0.00000
 H 2.17569 0.65718 0.00000
 H -0.19773 -1.53690 0.00000
9
malonaldehyde_IRC_Cartesians_noMW_output/malonaldehyde_IRC_Cartesians_noMW point 23
C -1.16093 0.05569 0.00000
 C -0.00305 0.78866 -0.00000
 C 1.24142 0.07759 0.00000
 O -1.18382 -1.25962 0.00000
 O 1.31686 -1.16865 0.00000
 H -2.14820 0.51463 0.00000
 H -0.02908 1.87055 0.00000
 H 2.17646 0.66502 0.00000
 H -0.20965 -1.54386 0.00000
9
malonaldehyde_IRC_Cartesians_noMW_output/malonaldehyde_IRC_Cartesians_noMW point 24
C -1.16112 0.05633 0.00000
 C -0.00268 0.78578 -0.00000
 C 1.24583 0.07793 0.00000
 O -1.19032 -1.26076 0.00000
 O 1.32870 -1.16641 0.00000
 H -2.14689 0.51735 0.00000
 H -0.02938 1.86777 0.00000
 H 2.17720 0.67281 0.00000
 H -0.22134 -1.55081 0.00000
9
malonaldehyde_IRC_Cartesians_noMW_output/malonaldehyde_IRC_Cartesians_noMW point 25
C -1.16134 0.05697 0.00000
 C -0.00232 0.78290 -0.00000
 C 1.25020 0.07827 0.00000
 O -1.19686 -1.26187 0.00000
 O 1.34051 -1.16419 0.00000
 H -2.14560 0.52012 0.00000
 H -0.02968 1.86499 0.00000
 H 2.17792 0.68056 0.00000
 H -0.23281 -1.55775 0.00000
