# Supplementary material for: Low dimensional representations along intrinsic reaction coordinates and molecular dynamics trajectories using interatomic distance matrices
Source: Chem Sci. 2019 Sep 18;10(43):9954–68. doi: 10.1039/c9sc02742d (PMC6991188; doi:10.1039/c9sc02742d)
Supplement: Supplementary file 1 [file SC-010-C9SC02742D-s001.zip › C9SC02742D-SI/ESI_xyz_files/malonaldehyde_IRC_Cartesians_noMW_output/malonaldehyde_IRC_Cartesians_noMW_PC1.xyz]

9
malonaldehyde_IRC_Cartesians_noMW_output/malonaldehyde_IRC_Cartesians_noMW point 1
C -1.24019 0.04233 -0.00000
 C -0.01834 0.79611 0.00000
 C 1.14793 0.08383 0.00000
 O -1.26011 -1.20179 0.00000
 O 1.18009 -1.23431 0.00000
 H -2.19620 0.59533 0.00000
 H -0.01929 1.87793 0.00000
 H 2.13321 0.54811 0.00000
 H 0.27290 -1.50755 0.00000
9
malonaldehyde_IRC_Cartesians_noMW_output/malonaldehyde_IRC_Cartesians_noMW point 2
C -1.23811 0.04261 -0.00000
 C -0.01796 0.79612 0.00000
 C 1.15002 0.08361 0.00000
 O -1.25753 -1.20323 0.00000
 O 1.18263 -1.23280 0.00000
 H -2.19506 0.59297 0.00000
 H -0.01951 1.87792 0.00000
 H 2.13429 0.55049 0.00000
 H 0.26124 -1.50770 0.00000
9
malonaldehyde_IRC_Cartesians_noMW_output/malonaldehyde_IRC_Cartesians_noMW point 3
C -1.23600 0.04289 -0.00000
 C -0.01759 0.79612 0.00000
 C 1.15214 0.08339 0.00000
 O -1.25490 -1.20469 0.00000
 O 1.18522 -1.23127 0.00000
 H -2.19390 0.59058 0.00000
 H -0.01974 1.87792 0.00000
 H 2.13538 0.55292 0.00000
 H 0.24938 -1.50785 0.00000
9
malonaldehyde_IRC_Cartesians_noMW_output/malonaldehyde_IRC_Cartesians_noMW point 4
C -1.23384 0.04317 -0.00000
 C -0.01720 0.79613 0.00000
 C 1.15431 0.08316 0.00000
 O -1.25222 -1.20618 0.00000
 O 1.18786 -1.22971 0.00000
 H -2.19272 0.58813 0.00000
 H -0.01998 1.87792 0.00000
 H 2.13650 0.55539 0.00000
 H 0.23728 -1.50801 0.00000
9
malonaldehyde_IRC_Cartesians_noMW_output/malonaldehyde_IRC_Cartesians_noMW point 5
C -1.23162 0.04346 -0.00000
 C -0.01681 0.79613 0.00000
 C 1.15653 0.08293 0.00000
 O -1.24948 -1.20771 0.00000
 O 1.19056 -1.22811 0.00000
 H -2.19150 0.58563 0.00000
 H -0.02022 1.87792 0.00000
 H 2.13765 0.55792 0.00000
 H 0.22489 -1.50817 0.00000
9
malonaldehyde_IRC_Cartesians_noMW_output/malonaldehyde_IRC_Cartesians_noMW point 6
C -1.22935 0.04376 -0.00000
 C -0.01640 0.79614 0.00000
 C 1.15881 0.08269 0.00000
 O -1.24666 -1.20928 0.00000
 O 1.19335 -1.22646 0.00000
 H -2.19025 0.58306 0.00000
 H -0.02046 1.87791 0.00000
 H 2.13883 0.56053 0.00000
 H 0.21213 -1.50834 0.00000
9
malonaldehyde_IRC_Cartesians_noMW_output/malonaldehyde_IRC_Cartesians_noMW point 7
C -1.22696 0.04407 -0.00000
 C -0.01597 0.79614 0.00000
 C 1.16120 0.08244 0.00000
 O -1.24370 -1.21093 0.00000
 O 1.19626 -1.22474 0.00000
 H -2.18895 0.58036 0.00000
 H -0.02072 1.87791 0.00000
 H 2.14007 0.56326 0.00000
 H 0.19878 -1.50852 0.00000
9
malonaldehyde_IRC_Cartesians_noMW_output/malonaldehyde_IRC_Cartesians_noMW point 8
C -1.22438 0.04441 -0.00000
 C -0.01551 0.79615 0.00000
 C 1.16379 0.08217 0.00000
 O -1.24050 -1.21272 0.00000
 O 1.19942 -1.22287 0.00000
 H -2.18753 0.57744 0.00000
 H -0.02100 1.87790 0.00000
 H 2.14141 0.56622 0.00000
 H 0.18430 -1.50871 0.00000
9
malonaldehyde_IRC_Cartesians_noMW_output/malonaldehyde_IRC_Cartesians_noMW point 9
C -1.22133 0.04482 -0.00000
 C -0.01497 0.79616 0.00000
 C 1.16686 0.08184 0.00000
 O -1.23671 -1.21482 0.00000
 O 1.20315 -1.22066 0.00000
 H -2.18586 0.57398 0.00000
 H -0.02133 1.87790 0.00000
 H 2.14299 0.56972 0.00000
 H 0.16720 -1.50893 0.00000
9
malonaldehyde_IRC_Cartesians_noMW_output/malonaldehyde_IRC_Cartesians_noMW point 10
C -1.21677 0.04542 -0.00000
 C -0.01415 0.79617 0.00000
 C 1.17143 0.08136 0.00000
 O -1.23106 -1.21797 0.00000
 O 1.20871 -1.21737 0.00000
 H -2.18336 0.56883 0.00000
 H -0.02183 1.87789 0.00000
 H 2.14535 0.57494 0.00000
 H 0.14168 -1.50926 0.00000
9
malonaldehyde_IRC_Cartesians_noMW_output/malonaldehyde_IRC_Cartesians_noMW point 11
C -1.21006 0.04630 -0.00000
 C -0.01296 0.79618 0.00000
 C 1.17815 0.08066 0.00000
 O -1.22275 -1.22260 0.00000
 O 1.21690 -1.21252 0.00000
 H -2.17969 0.56125 0.00000
 H -0.02256 1.87788 0.00000
 H 2.14883 0.58261 0.00000
 H 0.10413 -1.50976 0.00000
9
malonaldehyde_IRC_Cartesians_noMW_output/malonaldehyde_IRC_Cartesians_noMW point 12
C -1.20259 0.04728 -0.00000
 C -0.01162 0.79620 0.00000
 C 1.18565 0.07987 0.00000
 O -1.21349 -1.22777 0.00000
 O 1.22603 -1.20712 0.00000
 H -2.17559 0.55280 0.00000
 H -0.02337 1.87787 0.00000
 H 2.15270 0.59117 0.00000
 H 0.06228 -1.51030 0.00000
9
malonaldehyde_IRC_Cartesians_noMW_output/malonaldehyde_IRC_Cartesians_noMW point 13
C -1.19495 0.04828 -0.00000
 C -0.01026 0.79622 0.00000
 C 1.19332 0.07907 0.00000
 O -1.20401 -1.23305 0.00000
 O 1.23537 -1.20159 0.00000
 H -2.17140 0.54415 0.00000
 H -0.02420 1.87786 0.00000
 H 2.15666 0.59992 0.00000
 H 0.01947 -1.51086 0.00000
9
malonaldehyde_IRC_Cartesians_noMW_output/malonaldehyde_IRC_Cartesians_noMW point 14
C -1.18731 0.04929 0.00000
 C -0.00889 0.79623 -0.00000
 C 1.20098 0.07826 0.00000
 O -1.19453 -1.23833 0.00000
 O 1.24471 -1.19607 0.00000
 H -2.16721 0.53551 0.00000
 H -0.02503 1.87785 0.00000
 H 2.16062 0.60868 0.00000
 H -0.02334 -1.51143 0.00000
9
malonaldehyde_IRC_Cartesians_noMW_output/malonaldehyde_IRC_Cartesians_noMW point 15
C -1.17984 0.05027 0.00000
 C -0.00756 0.79625 -0.00000
 C 1.20848 0.07747 0.00000
 O -1.18527 -1.24349 0.00000
 O 1.25384 -1.19066 0.00000
 H -2.16312 0.52706 0.00000
 H -0.02584 1.87784 0.00000
 H 2.16450 0.61723 0.00000
 H -0.06520 -1.51197 0.00000
9
malonaldehyde_IRC_Cartesians_noMW_output/malonaldehyde_IRC_Cartesians_noMW point 16
C -1.17313 0.05115 0.00000
 C -0.00636 0.79627 -0.00000
 C 1.21520 0.07677 0.00000
 O -1.17695 -1.24812 0.00000
 O 1.26203 -1.18582 0.00000
 H -2.15944 0.51947 0.00000
 H -0.02657 1.87783 0.00000
 H 2.16797 0.62491 0.00000
 H -0.10275 -1.51247 0.00000
9
malonaldehyde_IRC_Cartesians_noMW_output/malonaldehyde_IRC_Cartesians_noMW point 17
C -1.16857 0.05175 0.00000
 C -0.00554 0.79628 -0.00000
 C 1.21978 0.07629 0.00000
 O -1.17130 -1.25127 0.00000
 O 1.26760 -1.18252 0.00000
 H -2.15695 0.51432 0.00000
 H -0.02706 1.87782 0.00000
 H 2.17033 0.63013 0.00000
 H -0.12828 -1.51280 0.00000
9
malonaldehyde_IRC_Cartesians_noMW_output/malonaldehyde_IRC_Cartesians_noMW point 18
C -1.16552 0.05216 0.00000
 C -0.00500 0.79628 -0.00000
 C 1.22284 0.07597 0.00000
 O -1.16752 -1.25338 0.00000
 O 1.27133 -1.18031 0.00000
 H -2.15527 0.51086 0.00000
 H -0.02739 1.87782 0.00000
 H 2.17192 0.63363 0.00000
 H -0.14539 -1.51302 0.00000
9
malonaldehyde_IRC_Cartesians_noMW_output/malonaldehyde_IRC_Cartesians_noMW point 19
C -1.16293 0.05250 0.00000
 C -0.00454 0.79629 -0.00000
 C 1.22543 0.07569 0.00000
 O -1.16431 -1.25517 0.00000
 O 1.27449 -1.17844 0.00000
 H -2.15385 0.50794 0.00000
 H -0.02767 1.87781 0.00000
 H 2.17326 0.63659 0.00000
 H -0.15987 -1.51321 0.00000
9
malonaldehyde_IRC_Cartesians_noMW_output/malonaldehyde_IRC_Cartesians_noMW point 20
C -1.16055 0.05281 0.00000
 C -0.00411 0.79630 -0.00000
 C 1.22782 0.07544 0.00000
 O -1.16136 -1.25681 0.00000
 O 1.27740 -1.17672 0.00000
 H -2.15255 0.50524 0.00000
 H -0.02793 1.87781 0.00000
 H 2.17449 0.63932 0.00000
 H -0.17322 -1.51339 0.00000
9
malonaldehyde_IRC_Cartesians_noMW_output/malonaldehyde_IRC_Cartesians_noMW point 21
C -1.15827 0.05311 0.00000
 C -0.00371 0.79630 -0.00000
 C 1.23011 0.07520 0.00000
 O -1.15853 -1.25839 0.00000
 O 1.28019 -1.17507 0.00000
 H -2.15130 0.50267 0.00000
 H -0.02818 1.87781 0.00000
 H 2.17567 0.64193 0.00000
 H -0.18599 -1.51356 0.00000
9
malonaldehyde_IRC_Cartesians_noMW_output/malonaldehyde_IRC_Cartesians_noMW point 22
C -1.15606 0.05340 0.00000
 C -0.00331 0.79631 -0.00000
 C 1.23233 0.07497 0.00000
 O -1.15579 -1.25992 0.00000
 O 1.28289 -1.17347 0.00000
 H -2.15009 0.50017 0.00000
 H -0.02842 1.87780 0.00000
 H 2.17682 0.64446 0.00000
 H -0.19837 -1.51372 0.00000
9
malonaldehyde_IRC_Cartesians_noMW_output/malonaldehyde_IRC_Cartesians_noMW point 23
C -1.15390 0.05368 0.00000
 C -0.00292 0.79631 -0.00000
 C 1.23450 0.07474 0.00000
 O -1.15311 -1.26141 0.00000
 O 1.28553 -1.17191 0.00000
 H -2.14890 0.49772 0.00000
 H -0.02865 1.87780 0.00000
 H 2.17794 0.64694 0.00000
 H -0.21048 -1.51388 0.00000
9
malonaldehyde_IRC_Cartesians_noMW_output/malonaldehyde_IRC_Cartesians_noMW point 24
C -1.15178 0.05396 0.00000
 C -0.00255 0.79632 -0.00000
 C 1.23662 0.07452 0.00000
 O -1.15048 -1.26287 0.00000
 O 1.28812 -1.17038 0.00000
 H -2.14774 0.49533 0.00000
 H -0.02888 1.87780 0.00000
 H 2.17904 0.64936 0.00000
 H -0.22234 -1.51403 0.00000
9
malonaldehyde_IRC_Cartesians_noMW_output/malonaldehyde_IRC_Cartesians_noMW point 25
C -1.14970 0.05424 0.00000
 C -0.00217 0.79632 -0.00000
 C 1.23871 0.07430 0.00000
 O -1.14790 -1.26431 0.00000
 O 1.29066 -1.16887 0.00000
 H -2.14660 0.49297 0.00000
 H -0.02911 1.87780 0.00000
 H 2.18012 0.65175 0.00000
 H -0.23400 -1.51418 0.00000
