# Supplementary material for: Low dimensional representations along intrinsic reaction coordinates and molecular dynamics trajectories using interatomic distance matrices
Source: Chem Sci. 2019 Sep 18;10(43):9954–68. doi: 10.1039/c9sc02742d (PMC6991188; doi:10.1039/c9sc02742d)
Supplement: Supplementary file 1 [file SC-010-C9SC02742D-s001.zip › C9SC02742D-SI/ESI_xyz_files/malonaldehyde_IRC_Cartesians_noMW_output/malonaldehyde_IRC_Cartesians_noMW_PC2.xyz]

9
malonaldehyde_IRC_Cartesians_noMW_output/malonaldehyde_IRC_Cartesians_noMW point 1
C -1.20551 0.05167 0.00000
 C -0.01048 0.78520 -0.00000
 C 1.20370 0.08381 0.00000
 O -1.25136 -1.23003 0.00000
 O 1.28374 -1.19623 0.00000
 H -2.17024 0.57010 0.00000
 H -0.02492 1.86749 0.00000
 H 2.15427 0.62781 0.00000
 H 0.02081 -1.55982 0.00000
9
malonaldehyde_IRC_Cartesians_noMW_output/malonaldehyde_IRC_Cartesians_noMW point 2
C -1.20361 0.05106 0.00000
 C -0.01044 0.78719 -0.00000
 C 1.20183 0.08296 0.00000
 O -1.24283 -1.23058 0.00000
 O 1.27503 -1.19720 0.00000
 H -2.17045 0.56543 0.00000
 H -0.02479 1.86936 0.00000
 H 2.15470 0.62279 0.00000
 H 0.02057 -1.55101 0.00000
9
malonaldehyde_IRC_Cartesians_noMW_output/malonaldehyde_IRC_Cartesians_noMW point 3
C -1.20171 0.05045 0.00000
 C -0.01040 0.78917 -0.00000
 C 1.19996 0.08210 0.00000
 O -1.23431 -1.23112 0.00000
 O 1.26633 -1.19816 0.00000
 H -2.17066 0.56076 0.00000
 H -0.02466 1.87122 0.00000
 H 2.15513 0.61777 0.00000
 H 0.02032 -1.54220 0.00000
9
malonaldehyde_IRC_Cartesians_noMW_output/malonaldehyde_IRC_Cartesians_noMW point 4
C -1.19981 0.04984 0.00000
 C -0.01036 0.79115 -0.00000
 C 1.19810 0.08125 0.00000
 O -1.22579 -1.23166 0.00000
 O 1.25763 -1.19913 0.00000
 H -2.17087 0.55609 0.00000
 H -0.02453 1.87309 0.00000
 H 2.15556 0.61275 0.00000
 H 0.02008 -1.53339 0.00000
9
malonaldehyde_IRC_Cartesians_noMW_output/malonaldehyde_IRC_Cartesians_noMW point 5
C -1.19791 0.04923 0.00000
 C -0.01032 0.79313 -0.00000
 C 1.19623 0.08040 0.00000
 O -1.21728 -1.23220 0.00000
 O 1.24893 -1.20009 0.00000
 H -2.17108 0.55142 0.00000
 H -0.02440 1.87495 0.00000
 H 2.15599 0.60774 0.00000
 H 0.01984 -1.52459 0.00000
9
malonaldehyde_IRC_Cartesians_noMW_output/malonaldehyde_IRC_Cartesians_noMW point 6
C -1.19601 0.04863 0.00000
 C -0.01028 0.79511 -0.00000
 C 1.19436 0.07954 0.00000
 O -1.20877 -1.23274 0.00000
 O 1.24024 -1.20105 0.00000
 H -2.17128 0.54676 0.00000
 H -0.02427 1.87682 0.00000
 H 2.15642 0.60273 0.00000
 H 0.01959 -1.51579 0.00000
9
malonaldehyde_IRC_Cartesians_noMW_output/malonaldehyde_IRC_Cartesians_noMW point 7
C -1.19411 0.04802 0.00000
 C -0.01024 0.79709 0.00000
 C 1.19249 0.07869 0.00000
 O -1.20025 -1.23329 0.00000
 O 1.23154 -1.20202 0.00000
 H -2.17149 0.54209 0.00000
 H -0.02414 1.87868 0.00000
 H 2.15685 0.59771 0.00000
 H 0.01935 -1.50699 0.00000
9
malonaldehyde_IRC_Cartesians_noMW_output/malonaldehyde_IRC_Cartesians_noMW point 8
C -1.19220 0.04740 0.00000
 C -0.01020 0.79908 0.00000
 C 1.19061 0.07783 0.00000
 O -1.19168 -1.23383 0.00000
 O 1.22278 -1.20299 0.00000
 H -2.17170 0.53739 0.00000
 H -0.02401 1.88056 0.00000
 H 2.15729 0.59266 0.00000
 H 0.01911 -1.49812 0.00000
9
malonaldehyde_IRC_Cartesians_noMW_output/malonaldehyde_IRC_Cartesians_noMW point 9
C -1.19024 0.04678 0.00000
 C -0.01015 0.80113 0.00000
 C 1.18869 0.07695 0.00000
 O -1.18290 -1.23439 0.00000
 O 1.21382 -1.20398 0.00000
 H -2.17192 0.53258 0.00000
 H -0.02388 1.88249 0.00000
 H 2.15773 0.58750 0.00000
 H 0.01886 -1.48904 0.00000
9
malonaldehyde_IRC_Cartesians_noMW_output/malonaldehyde_IRC_Cartesians_noMW point 10
C -1.18837 0.04618 0.00000
 C -0.01011 0.80307 0.00000
 C 1.18685 0.07611 0.00000
 O -1.17454 -1.23493 0.00000
 O 1.20528 -1.20493 0.00000
 H -2.17212 0.52800 0.00000
 H -0.02375 1.88432 0.00000
 H 2.15815 0.58257 0.00000
 H 0.01862 -1.48040 0.00000
9
malonaldehyde_IRC_Cartesians_noMW_output/malonaldehyde_IRC_Cartesians_noMW point 11
C -1.18727 0.04582 0.00000
 C -0.01009 0.80423 0.00000
 C 1.18577 0.07561 0.00000
 O -1.16957 -1.23524 0.00000
 O 1.20020 -1.20549 0.00000
 H -2.17224 0.52528 0.00000
 H -0.02367 1.88540 0.00000
 H 2.15840 0.57965 0.00000
 H 0.01847 -1.47526 0.00000
9
malonaldehyde_IRC_Cartesians_noMW_output/malonaldehyde_IRC_Cartesians_noMW point 12
C -1.18674 0.04566 0.00000
 C -0.01008 0.80477 0.00000
 C 1.18525 0.07538 0.00000
 O -1.16723 -1.23539 0.00000
 O 1.19781 -1.20576 0.00000
 H -2.17230 0.52400 0.00000
 H -0.02364 1.88592 0.00000
 H 2.15852 0.57827 0.00000
 H 0.01841 -1.47284 0.00000
9
malonaldehyde_IRC_Cartesians_noMW_output/malonaldehyde_IRC_Cartesians_noMW point 13
C -1.18674 0.04565 0.00000
 C -0.01008 0.80478 0.00000
 C 1.18524 0.07537 0.00000
 O -1.16720 -1.23539 0.00000
 O 1.19778 -1.20576 0.00000
 H -2.17230 0.52398 0.00000
 H -0.02364 1.88592 0.00000
 H 2.15852 0.57825 0.00000
 H 0.01841 -1.47281 0.00000
9
malonaldehyde_IRC_Cartesians_noMW_output/malonaldehyde_IRC_Cartesians_noMW point 14
C -1.18674 0.04566 0.00000
 C -0.01008 0.80477 0.00000
 C 1.18525 0.07538 0.00000
 O -1.16722 -1.23539 0.00000
 O 1.19780 -1.20576 0.00000
 H -2.17230 0.52399 0.00000
 H -0.02364 1.88592 0.00000
 H 2.15852 0.57826 0.00000
 H 0.01841 -1.47283 0.00000
9
malonaldehyde_IRC_Cartesians_noMW_output/malonaldehyde_IRC_Cartesians_noMW point 15
C -1.18726 0.04582 0.00000
 C -0.01009 0.80423 0.00000
 C 1.18576 0.07561 0.00000
 O -1.16955 -1.23524 0.00000
 O 1.20018 -1.20549 0.00000
 H -2.17224 0.52527 0.00000
 H -0.02367 1.88541 0.00000
 H 2.15840 0.57963 0.00000
 H 0.01847 -1.47524 0.00000
9
malonaldehyde_IRC_Cartesians_noMW_output/malonaldehyde_IRC_Cartesians_noMW point 16
C -1.18837 0.04618 0.00000
 C -0.01011 0.80308 0.00000
 C 1.18685 0.07611 0.00000
 O -1.17452 -1.23493 0.00000
 O 1.20525 -1.20493 0.00000
 H -2.17212 0.52799 0.00000
 H -0.02375 1.88432 0.00000
 H 2.15815 0.58256 0.00000
 H 0.01862 -1.48037 0.00000
9
malonaldehyde_IRC_Cartesians_noMW_output/malonaldehyde_IRC_Cartesians_noMW point 17
C -1.19024 0.04678 0.00000
 C -0.01015 0.80113 0.00000
 C 1.18868 0.07695 0.00000
 O -1.18288 -1.23439 0.00000
 O 1.21380 -1.20398 0.00000
 H -2.17192 0.53257 0.00000
 H -0.02387 1.88249 0.00000
 H 2.15773 0.58748 0.00000
 H 0.01885 -1.48902 0.00000
9
malonaldehyde_IRC_Cartesians_noMW_output/malonaldehyde_IRC_Cartesians_noMW point 18
C -1.19219 0.04740 0.00000
 C -0.01020 0.79909 0.00000
 C 1.19061 0.07783 0.00000
 O -1.19166 -1.23383 0.00000
 O 1.22277 -1.20299 0.00000
 H -2.17170 0.53739 0.00000
 H -0.02401 1.88057 0.00000
 H 2.15729 0.59266 0.00000
 H 0.01911 -1.49810 0.00000
9
malonaldehyde_IRC_Cartesians_noMW_output/malonaldehyde_IRC_Cartesians_noMW point 19
C -1.19411 0.04802 0.00000
 C -0.01024 0.79709 0.00000
 C 1.19249 0.07869 0.00000
 O -1.20024 -1.23329 0.00000
 O 1.23153 -1.20202 0.00000
 H -2.17149 0.54209 0.00000
 H -0.02414 1.87869 0.00000
 H 2.15685 0.59771 0.00000
 H 0.01935 -1.50697 0.00000
9
malonaldehyde_IRC_Cartesians_noMW_output/malonaldehyde_IRC_Cartesians_noMW point 20
C -1.19601 0.04863 0.00000
 C -0.01028 0.79511 -0.00000
 C 1.19436 0.07954 0.00000
 O -1.20877 -1.23275 0.00000
 O 1.24023 -1.20105 0.00000
 H -2.17129 0.54676 0.00000
 H -0.02427 1.87682 0.00000
 H 2.15642 0.60273 0.00000
 H 0.01959 -1.51578 0.00000
9
malonaldehyde_IRC_Cartesians_noMW_output/malonaldehyde_IRC_Cartesians_noMW point 21
C -1.19791 0.04923 0.00000
 C -0.01032 0.79313 -0.00000
 C 1.19623 0.08040 0.00000
 O -1.21728 -1.23220 0.00000
 O 1.24893 -1.20009 0.00000
 H -2.17108 0.55142 0.00000
 H -0.02440 1.87496 0.00000
 H 2.15599 0.60774 0.00000
 H 0.01984 -1.52458 0.00000
9
malonaldehyde_IRC_Cartesians_noMW_output/malonaldehyde_IRC_Cartesians_noMW point 22
C -1.19981 0.04984 0.00000
 C -0.01036 0.79115 -0.00000
 C 1.19810 0.08125 0.00000
 O -1.22579 -1.23166 0.00000
 O 1.25763 -1.19913 0.00000
 H -2.17087 0.55609 0.00000
 H -0.02453 1.87309 0.00000
 H 2.15556 0.61275 0.00000
 H 0.02008 -1.53339 0.00000
9
malonaldehyde_IRC_Cartesians_noMW_output/malonaldehyde_IRC_Cartesians_noMW point 23
C -1.20171 0.05045 0.00000
 C -0.01040 0.78917 -0.00000
 C 1.19997 0.08211 0.00000
 O -1.23432 -1.23112 0.00000
 O 1.26633 -1.19816 0.00000
 H -2.17066 0.56076 0.00000
 H -0.02466 1.87122 0.00000
 H 2.15513 0.61777 0.00000
 H 0.02032 -1.54220 0.00000
9
malonaldehyde_IRC_Cartesians_noMW_output/malonaldehyde_IRC_Cartesians_noMW point 24
C -1.20361 0.05106 0.00000
 C -0.01044 0.78718 -0.00000
 C 1.20184 0.08296 0.00000
 O -1.24285 -1.23057 0.00000
 O 1.27505 -1.19719 0.00000
 H -2.17045 0.56544 0.00000
 H -0.02479 1.86935 0.00000
 H 2.15470 0.62280 0.00000
 H 0.02057 -1.55102 0.00000
9
malonaldehyde_IRC_Cartesians_noMW_output/malonaldehyde_IRC_Cartesians_noMW point 25
C -1.20552 0.05167 0.00000
 C -0.01048 0.78520 -0.00000
 C 1.20371 0.08382 0.00000
 O -1.25138 -1.23003 0.00000
 O 1.28376 -1.19623 0.00000
 H -2.17024 0.57011 0.00000
 H -0.02492 1.86748 0.00000
 H 2.15427 0.62782 0.00000
 H 0.02081 -1.55984 0.00000
