# Supplementary material for: Low dimensional representations along intrinsic reaction coordinates and molecular dynamics trajectories using interatomic distance matrices
Source: Chem Sci. 2019 Sep 18;10(43):9954–68. doi: 10.1039/c9sc02742d (PMC6991188; doi:10.1039/c9sc02742d)
Supplement: Supplementary file 1 [file SC-010-C9SC02742D-s001.zip › C9SC02742D-SI/ESI_xyz_files/malonaldehyde_IRC_Cartesians_noMW_output/malonaldehyde_IRC_Cartesians_noMW_PC3.xyz]

9
malonaldehyde_IRC_Cartesians_noMW_output/malonaldehyde_IRC_Cartesians_noMW point 1
C -1.19604 0.04762 0.00000
 C -0.01017 0.79378 0.00000
 C 1.19443 0.07828 0.00000
 O -1.20562 -1.23363 0.00000
 O 1.23686 -1.20228 0.00000
 H -2.17157 0.54535 0.00000
 H -0.02404 1.87540 0.00000
 H 2.15686 0.60086 0.00000
 H 0.01929 -1.50538 0.00000
9
malonaldehyde_IRC_Cartesians_noMW_output/malonaldehyde_IRC_Cartesians_noMW point 2
C -1.19563 0.04787 0.00000
 C -0.01020 0.79470 0.00000
 C 1.19401 0.07857 0.00000
 O -1.20502 -1.23341 0.00000
 O 1.23630 -1.20202 0.00000
 H -2.17150 0.54490 0.00000
 H -0.02410 1.87632 0.00000
 H 2.15679 0.60051 0.00000
 H 0.01935 -1.50744 0.00000
9
malonaldehyde_IRC_Cartesians_noMW_output/malonaldehyde_IRC_Cartesians_noMW point 3
C -1.19522 0.04812 0.00000
 C -0.01023 0.79560 0.00000
 C 1.19360 0.07887 0.00000
 O -1.20441 -1.23320 0.00000
 O 1.23575 -1.20177 0.00000
 H -2.17144 0.54446 0.00000
 H -0.02416 1.87724 0.00000
 H 2.15671 0.60016 0.00000
 H 0.01942 -1.50948 0.00000
9
malonaldehyde_IRC_Cartesians_noMW_output/malonaldehyde_IRC_Cartesians_noMW point 4
C -1.19482 0.04836 -0.00000
 C -0.01027 0.79651 0.00000
 C 1.19319 0.07916 0.00000
 O -1.20382 -1.23298 -0.00000
 O 1.23520 -1.20151 0.00000
 H -2.17138 0.54401 0.00000
 H -0.02422 1.87815 0.00000
 H 2.15664 0.59981 0.00000
 H 0.01948 -1.51151 0.00000
9
malonaldehyde_IRC_Cartesians_noMW_output/malonaldehyde_IRC_Cartesians_noMW point 5
C -1.19442 0.04861 -0.00000
 C -0.01030 0.79740 0.00000
 C 1.19278 0.07945 0.00000
 O -1.20322 -1.23276 -0.00000
 O 1.23465 -1.20126 0.00000
 H -2.17132 0.54357 0.00000
 H -0.02427 1.87906 0.00000
 H 2.15656 0.59947 0.00000
 H 0.01954 -1.51353 0.00000
9
malonaldehyde_IRC_Cartesians_noMW_output/malonaldehyde_IRC_Cartesians_noMW point 6
C -1.19404 0.04884 -0.00000
 C -0.01032 0.79825 0.00000
 C 1.19239 0.07973 0.00000
 O -1.20266 -1.23256 -0.00000
 O 1.23413 -1.20101 0.00000
 H -2.17126 0.54314 0.00000
 H -0.02433 1.87992 0.00000
 H 2.15649 0.59914 0.00000
 H 0.01960 -1.51545 0.00000
9
malonaldehyde_IRC_Cartesians_noMW_output/malonaldehyde_IRC_Cartesians_noMW point 7
C -1.19372 0.04903 -0.00000
 C -0.01035 0.79897 0.00000
 C 1.19206 0.07996 0.00000
 O -1.20218 -1.23239 -0.00000
 O 1.23370 -1.20081 0.00000
 H -2.17122 0.54279 0.00000
 H -0.02437 1.88065 0.00000
 H 2.15643 0.59886 0.00000
 H 0.01965 -1.51706 0.00000
9
malonaldehyde_IRC_Cartesians_noMW_output/malonaldehyde_IRC_Cartesians_noMW point 8
C -1.19357 0.04912 -0.00000
 C -0.01036 0.79929 0.00000
 C 1.19191 0.08006 0.00000
 O -1.20197 -1.23231 -0.00000
 O 1.23350 -1.20072 0.00000
 H -2.17119 0.54263 0.00000
 H -0.02439 1.88098 0.00000
 H 2.15641 0.59874 0.00000
 H 0.01967 -1.51779 0.00000
9
malonaldehyde_IRC_Cartesians_noMW_output/malonaldehyde_IRC_Cartesians_noMW point 9
C -1.19388 0.04893 -0.00000
 C -0.01034 0.79859 0.00000
 C 1.19223 0.07984 0.00000
 O -1.20243 -1.23248 -0.00000
 O 1.23393 -1.20092 0.00000
 H -2.17124 0.54298 0.00000
 H -0.02435 1.88027 0.00000
 H 2.15646 0.59901 0.00000
 H 0.01962 -1.51621 0.00000
9
malonaldehyde_IRC_Cartesians_noMW_output/malonaldehyde_IRC_Cartesians_noMW point 10
C -1.19493 0.04830 -0.00000
 C -0.01026 0.79626 0.00000
 C 1.19330 0.07908 0.00000
 O -1.20398 -1.23304 -0.00000
 O 1.23535 -1.20158 0.00000
 H -2.17140 0.54413 0.00000
 H -0.02420 1.87790 0.00000
 H 2.15666 0.59991 0.00000
 H 0.01946 -1.51096 0.00000
9
malonaldehyde_IRC_Cartesians_noMW_output/malonaldehyde_IRC_Cartesians_noMW point 11
C -1.19591 0.04770 0.00000
 C -0.01018 0.79408 0.00000
 C 1.19430 0.07837 0.00000
 O -1.20543 -1.23356 0.00000
 O 1.23668 -1.20220 0.00000
 H -2.17155 0.54521 0.00000
 H -0.02406 1.87570 0.00000
 H 2.15684 0.60075 0.00000
 H 0.01931 -1.50604 0.00000
9
malonaldehyde_IRC_Cartesians_noMW_output/malonaldehyde_IRC_Cartesians_noMW point 12
C -1.19644 0.04738 0.00000
 C -0.01014 0.79289 0.00000
 C 1.19484 0.07799 0.00000
 O -1.20621 -1.23385 0.00000
 O 1.23740 -1.20254 0.00000
 H -2.17163 0.54580 0.00000
 H -0.02399 1.87449 0.00000
 H 2.15694 0.60121 0.00000
 H 0.01923 -1.50337 0.00000
9
malonaldehyde_IRC_Cartesians_noMW_output/malonaldehyde_IRC_Cartesians_noMW point 13
C -1.19646 0.04737 0.00000
 C -0.01014 0.79285 0.00000
 C 1.19486 0.07797 0.00000
 O -1.20624 -1.23385 0.00000
 O 1.23742 -1.20255 0.00000
 H -2.17163 0.54582 0.00000
 H -0.02398 1.87446 0.00000
 H 2.15694 0.60122 0.00000
 H 0.01923 -1.50329 0.00000
9
malonaldehyde_IRC_Cartesians_noMW_output/malonaldehyde_IRC_Cartesians_noMW point 14
C -1.19644 0.04738 0.00000
 C -0.01014 0.79288 0.00000
 C 1.19485 0.07798 0.00000
 O -1.20622 -1.23385 0.00000
 O 1.23741 -1.20254 0.00000
 H -2.17163 0.54580 0.00000
 H -0.02399 1.87448 0.00000
 H 2.15694 0.60121 0.00000
 H 0.01923 -1.50334 0.00000
9
malonaldehyde_IRC_Cartesians_noMW_output/malonaldehyde_IRC_Cartesians_noMW point 15
C -1.19592 0.04770 0.00000
 C -0.01018 0.79405 0.00000
 C 1.19431 0.07836 0.00000
 O -1.20544 -1.23357 0.00000
 O 1.23669 -1.20221 0.00000
 H -2.17155 0.54522 0.00000
 H -0.02406 1.87567 0.00000
 H 2.15684 0.60076 0.00000
 H 0.01931 -1.50599 0.00000
9
malonaldehyde_IRC_Cartesians_noMW_output/malonaldehyde_IRC_Cartesians_noMW point 16
C -1.19494 0.04829 -0.00000
 C -0.01026 0.79623 0.00000
 C 1.19331 0.07907 0.00000
 O -1.20400 -1.23305 -0.00000
 O 1.23537 -1.20159 0.00000
 H -2.17140 0.54414 0.00000
 H -0.02420 1.87787 0.00000
 H 2.15666 0.59992 0.00000
 H 0.01946 -1.51089 0.00000
9
malonaldehyde_IRC_Cartesians_noMW_output/malonaldehyde_IRC_Cartesians_noMW point 17
C -1.19390 0.04893 -0.00000
 C -0.01033 0.79857 0.00000
 C 1.19224 0.07983 0.00000
 O -1.20245 -1.23248 -0.00000
 O 1.23394 -1.20093 0.00000
 H -2.17124 0.54299 0.00000
 H -0.02435 1.88024 0.00000
 H 2.15647 0.59902 0.00000
 H 0.01962 -1.51616 0.00000
9
malonaldehyde_IRC_Cartesians_noMW_output/malonaldehyde_IRC_Cartesians_noMW point 18
C -1.19358 0.04912 -0.00000
 C -0.01036 0.79927 0.00000
 C 1.19192 0.08006 0.00000
 O -1.20198 -1.23232 -0.00000
 O 1.23351 -1.20073 0.00000
 H -2.17120 0.54264 0.00000
 H -0.02439 1.88095 0.00000
 H 2.15641 0.59875 0.00000
 H 0.01967 -1.51775 0.00000
9
malonaldehyde_IRC_Cartesians_noMW_output/malonaldehyde_IRC_Cartesians_noMW point 19
C -1.19372 0.04903 -0.00000
 C -0.01035 0.79895 0.00000
 C 1.19206 0.07995 0.00000
 O -1.20219 -1.23239 -0.00000
 O 1.23371 -1.20082 0.00000
 H -2.17122 0.54280 0.00000
 H -0.02437 1.88063 0.00000
 H 2.15643 0.59887 0.00000
 H 0.01965 -1.51703 0.00000
9
malonaldehyde_IRC_Cartesians_noMW_output/malonaldehyde_IRC_Cartesians_noMW point 20
C -1.19404 0.04884 -0.00000
 C -0.01032 0.79824 0.00000
 C 1.19239 0.07972 0.00000
 O -1.20266 -1.23256 -0.00000
 O 1.23414 -1.20102 0.00000
 H -2.17126 0.54315 0.00000
 H -0.02433 1.87991 0.00000
 H 2.15649 0.59914 0.00000
 H 0.01960 -1.51543 0.00000
9
malonaldehyde_IRC_Cartesians_noMW_output/malonaldehyde_IRC_Cartesians_noMW point 21
C -1.19442 0.04861 -0.00000
 C -0.01030 0.79740 0.00000
 C 1.19278 0.07945 0.00000
 O -1.20323 -1.23277 -0.00000
 O 1.23466 -1.20126 0.00000
 H -2.17132 0.54357 0.00000
 H -0.02427 1.87906 0.00000
 H 2.15656 0.59947 0.00000
 H 0.01954 -1.51352 0.00000
9
malonaldehyde_IRC_Cartesians_noMW_output/malonaldehyde_IRC_Cartesians_noMW point 22
C -1.19482 0.04836 -0.00000
 C -0.01027 0.79651 0.00000
 C 1.19318 0.07916 0.00000
 O -1.20381 -1.23298 -0.00000
 O 1.23520 -1.20151 0.00000
 H -2.17138 0.54401 0.00000
 H -0.02422 1.87816 0.00000
 H 2.15664 0.59981 0.00000
 H 0.01948 -1.51152 0.00000
9
malonaldehyde_IRC_Cartesians_noMW_output/malonaldehyde_IRC_Cartesians_noMW point 23
C -1.19522 0.04812 0.00000
 C -0.01024 0.79561 0.00000
 C 1.19359 0.07887 0.00000
 O -1.20441 -1.23319 0.00000
 O 1.23574 -1.20176 0.00000
 H -2.17144 0.54445 0.00000
 H -0.02416 1.87725 0.00000
 H 2.15671 0.60016 0.00000
 H 0.01942 -1.50951 0.00000
9
malonaldehyde_IRC_Cartesians_noMW_output/malonaldehyde_IRC_Cartesians_noMW point 24
C -1.19562 0.04788 0.00000
 C -0.01020 0.79472 0.00000
 C 1.19400 0.07858 0.00000
 O -1.20500 -1.23341 0.00000
 O 1.23629 -1.20202 0.00000
 H -2.17150 0.54489 0.00000
 H -0.02410 1.87634 0.00000
 H 2.15679 0.60050 0.00000
 H 0.01935 -1.50749 0.00000
9
malonaldehyde_IRC_Cartesians_noMW_output/malonaldehyde_IRC_Cartesians_noMW point 25
C -1.19602 0.04763 0.00000
 C -0.01017 0.79382 0.00000
 C 1.19442 0.07829 0.00000
 O -1.20560 -1.23362 0.00000
 O 1.23684 -1.20227 0.00000
 H -2.17156 0.54534 0.00000
 H -0.02405 1.87543 0.00000
 H 2.15686 0.60085 0.00000
 H 0.01929 -1.50546 0.00000
