# Supplementary material for: Low dimensional representations along intrinsic reaction coordinates and molecular dynamics trajectories using interatomic distance matrices
Source: Chem Sci. 2019 Sep 18;10(43):9954–68. doi: 10.1039/c9sc02742d (PMC6991188; doi:10.1039/c9sc02742d)
Supplement: Supplementary file 1 [file SC-010-C9SC02742D-s001.zip › C9SC02742D-SI/ESI_xyz_files/malonaldehyde_IRC_Distances_MW_output/malonaldehyde_IRC_Distances_MW_all_PCs.xyz]

9
malonaldehyde_IRC_Distances_MW_output/malonaldehyde_IRC_Distances_MW point 1
C -1.25216 0.04706 -0.01160
 C -0.01937 0.78414 -0.00118
 C 1.15818 0.08718 -0.00562
 O -1.30662 -1.19772 -0.01930
 O 1.23253 -1.22987 -0.02097
 H -2.19569 0.62155 0.00980
 H -0.01931 1.86661 0.00585
 H 2.13053 0.57793 0.00129
 H 0.27191 -1.55688 0.04174
9
malonaldehyde_IRC_Distances_MW_output/malonaldehyde_IRC_Distances_MW point 2
C -1.24784 0.04635 -0.00803
 C -0.01876 0.78643 -0.00024
 C 1.15828 0.08641 -0.00458
 O -1.29566 -1.19998 -0.01559
 O 1.22504 -1.22917 -0.01546
 H -2.19458 0.61438 0.00667
 H -0.01955 1.86878 0.00501
 H 2.13200 0.57451 -0.00011
 H 0.26106 -1.54771 0.03234
9
malonaldehyde_IRC_Distances_MW_output/malonaldehyde_IRC_Distances_MW point 3
C -1.24347 0.04564 0.00414
 C -0.01813 0.78871 -0.00241
 C 1.15846 0.08569 0.00502
 O -1.28463 -1.20221 0.01875
 O 1.21760 -1.22847 0.00136
 H -2.19348 0.60718 -0.00405
 H -0.01981 1.87092 -0.00795
 H 2.13355 0.57123 0.00925
 H 0.24991 -1.53869 -0.02410
9
malonaldehyde_IRC_Distances_MW_output/malonaldehyde_IRC_Distances_MW point 4
C -1.23906 0.04495 0.00455
 C -0.01750 0.79100 -0.00246
 C 1.15872 0.08499 0.00458
 O -1.27351 -1.20444 0.02545
 O 1.21018 -1.22770 -0.00934
 H -2.19240 0.59992 -0.00855
 H -0.02010 1.87306 -0.00830
 H 2.13521 0.56803 0.01499
 H 0.23846 -1.52981 -0.02092
9
malonaldehyde_IRC_Distances_MW_output/malonaldehyde_IRC_Distances_MW point 5
C -1.23459 0.04426 0.00477
 C -0.01685 0.79327 -0.00196
 C 1.15904 0.08429 0.00355
 O -1.26235 -1.20672 0.02754
 O 1.20285 -1.22686 -0.01439
 H -2.19131 0.59266 -0.01124
 H -0.02040 1.87520 -0.00735
 H 2.13690 0.56491 0.01670
 H 0.22671 -1.52101 -0.01763
9
malonaldehyde_IRC_Distances_MW_output/malonaldehyde_IRC_Distances_MW point 6
C -1.23006 0.04359 0.00451
 C -0.01619 0.79552 -0.00095
 C 1.15946 0.08360 0.00164
 O -1.25112 -1.20907 0.02617
 O 1.19565 -1.22594 -0.01776
 H -2.19017 0.58535 -0.01307
 H -0.02071 1.87733 -0.00497
 H 2.13864 0.56190 0.01606
 H 0.21452 -1.51227 -0.01161
9
malonaldehyde_IRC_Distances_MW_output/malonaldehyde_IRC_Distances_MW point 7
C -1.22542 0.04294 0.00392
 C -0.01553 0.79775 0.00047
 C 1.16001 0.08288 -0.00106
 O -1.23973 -1.21151 0.02201
 O 1.18870 -1.22492 -0.01938
 H -2.18898 0.57794 -0.01428
 H -0.02104 1.87943 -0.00134
 H 2.14045 0.55910 0.01335
 H 0.20153 -1.50362 -0.00369
9
malonaldehyde_IRC_Distances_MW_output/malonaldehyde_IRC_Distances_MW point 8
C -1.22054 0.04239 0.00329
 C -0.01484 0.79993 0.00194
 C 1.16088 0.08210 -0.00406
 O -1.22802 -1.21410 0.01572
 O 1.18234 -1.22372 -0.01752
 H -2.18763 0.57025 -0.01444
 H -0.02137 1.88147 0.00291
 H 2.14239 0.55679 0.00862
 H 0.18678 -1.49511 0.00353
9
malonaldehyde_IRC_Distances_MW_output/malonaldehyde_IRC_Distances_MW point 9
C -1.21513 0.04207 0.00175
 C -0.01410 0.80195 0.00189
 C 1.16253 0.08114 -0.00584
 O -1.21569 -1.21707 0.00732
 O 1.17757 -1.22207 -0.00723
 H -2.18588 0.56192 -0.01059
 H -0.02173 1.88337 0.00646
 H 2.14465 0.55567 0.00142
 H 0.16777 -1.48699 0.00481
9
malonaldehyde_IRC_Distances_MW_output/malonaldehyde_IRC_Distances_MW point 10
C -1.20848 0.04234 -0.00308
 C -0.01319 0.80348 0.00179
 C 1.16629 0.07982 0.00322
 O -1.20246 -1.22108 -0.00053
 O 1.17728 -1.21913 0.00534
 H -2.18323 0.55236 0.00184
 H -0.02218 1.88479 -0.00010
 H 2.14775 0.55784 -0.00456
 H 0.13821 -1.48042 -0.00392
9
malonaldehyde_IRC_Distances_MW_output/malonaldehyde_IRC_Distances_MW point 11
C -1.20115 0.04345 0.00762
 C -0.01215 0.80414 -0.00179
 C 1.17232 0.07836 0.01222
 O -1.19009 -1.22572 0.02122
 O 1.18309 -1.21467 0.02632
 H -2.17968 0.54258 -0.00303
 H -0.02263 1.88536 -0.01031
 H 2.15137 0.56410 -0.00099
 H 0.09893 -1.47760 -0.05125
9
malonaldehyde_IRC_Distances_MW_output/malonaldehyde_IRC_Distances_MW point 12
C -1.19400 0.04482 0.01086
 C -0.01113 0.80434 -0.00371
 C 1.17899 0.07695 0.01682
 O -1.17899 -1.23033 0.03295
 O 1.19135 -1.20990 0.03286
 H -2.17598 0.53340 -0.00446
 H -0.02309 1.88549 -0.01612
 H 2.15501 0.57189 0.00298
 H 0.05783 -1.47665 -0.07219
9
malonaldehyde_IRC_Distances_MW_output/malonaldehyde_IRC_Distances_MW point 13
C -1.18716 0.04623 0.01193
 C -0.01012 0.80423 -0.00447
 C 1.18594 0.07565 0.01835
 O -1.16926 -1.23492 0.03752
 O 1.20093 -1.20508 0.03340
 H -2.17224 0.52499 -0.00514
 H -0.02357 1.88534 -0.01841
 H 2.15856 0.58039 0.00536
 H 0.01691 -1.47683 -0.07854
9
malonaldehyde_IRC_Distances_MW_output/malonaldehyde_IRC_Distances_MW point 14
C -1.18027 0.04759 0.01046
 C -0.00911 0.80412 -0.00406
 C 1.19295 0.07429 0.01673
 O -1.15946 -1.23965 0.03565
 O 1.21060 -1.20034 0.02708
 H -2.16847 0.51655 -0.00552
 H -0.02407 1.88523 -0.01685
 H 2.16212 0.58891 0.00640
 H -0.02428 -1.47670 -0.06990
9
malonaldehyde_IRC_Distances_MW_output/malonaldehyde_IRC_Distances_MW point 15
C -1.17375 0.04893 0.00801
 C -0.00809 0.80373 -0.00282
 C 1.20016 0.07313 0.01129
 O -1.15128 -1.24435 0.02696
 O 1.22133 -1.19551 0.01484
 H -2.16469 0.50906 -0.00523
 H -0.02465 1.88485 -0.01254
 H 2.16557 0.59797 0.00714
 H -0.06461 -1.47780 -0.04766
9
malonaldehyde_IRC_Distances_MW_output/malonaldehyde_IRC_Distances_MW point 16
C -1.16799 0.05013 -0.00238
 C -0.00705 0.80296 -0.00143
 C 1.20739 0.07250 -0.00256
 O -1.14593 -1.24873 -0.00037
 O 1.23300 -1.19057 0.00257
 H -2.16103 0.50330 0.00061
 H -0.02535 1.88415 0.00349
 H 2.16873 0.60738 -0.00124
 H -0.10177 -1.48111 0.00129
9
malonaldehyde_IRC_Distances_MW_output/malonaldehyde_IRC_Distances_MW point 17
C -1.16461 0.05106 0.00308
 C -0.00616 0.80146 0.00089
 C 1.21368 0.07292 -0.00462
 O -1.14693 -1.25164 0.00869
 O 1.24529 -1.18625 -0.01440
 H -2.15823 0.50170 -0.00935
 H -0.02610 1.88271 0.00186
 H 2.17092 0.61657 0.00756
 H -0.12786 -1.48854 0.00630
9
malonaldehyde_IRC_Distances_MW_output/malonaldehyde_IRC_Distances_MW point 18
C -1.16315 0.05183 -0.00223
 C -0.00548 0.79955 0.00360
 C 1.21886 0.07374 -0.00640
 O -1.15188 -1.25349 0.01123
 O 1.25734 -1.18274 -0.02839
 H -2.15616 0.50289 -0.01584
 H -0.02672 1.88088 0.00926
 H 2.17219 0.62498 0.00638
 H -0.14501 -1.49765 0.02239
9
malonaldehyde_IRC_Distances_MW_output/malonaldehyde_IRC_Distances_MW point 19
C -1.16226 0.05257 -0.00433
 C -0.00488 0.79752 0.00451
 C 1.22367 0.07464 -0.00718
 O -1.15792 -1.25500 0.01199
 O 1.26929 -1.17955 -0.03409
 H -2.15434 0.50487 -0.01796
 H -0.02730 1.87895 0.01182
 H 2.17322 0.63313 0.00634
 H -0.15947 -1.50713 0.02890
9
malonaldehyde_IRC_Distances_MW_output/malonaldehyde_IRC_Distances_MW point 20
C -1.16159 0.05329 -0.00514
 C -0.00431 0.79546 0.00472
 C 1.22832 0.07556 -0.00726
 O -1.16433 -1.25637 0.01202
 O 1.28113 -1.17650 -0.03539
 H -2.15263 0.50712 -0.01825
 H -0.02785 1.87699 0.01251
 H 2.17414 0.64117 0.00616
 H -0.17288 -1.51672 0.03064
9
malonaldehyde_IRC_Distances_MW_output/malonaldehyde_IRC_Distances_MW point 21
C -1.16103 0.05398 -0.00508
 C -0.00376 0.79338 0.00441
 C 1.23288 0.07649 -0.00671
 O -1.17095 -1.25766 0.01117
 O 1.29289 -1.17354 -0.03303
 H -2.15098 0.50951 -0.01693
 H -0.02840 1.87503 0.01181
 H 2.17503 0.64915 0.00560
 H -0.18570 -1.52634 0.02877
9
malonaldehyde_IRC_Distances_MW_output/malonaldehyde_IRC_Distances_MW point 22
C -1.16055 0.05466 -0.00415
 C -0.00321 0.79129 0.00353
 C 1.23738 0.07744 -0.00540
 O -1.17771 -1.25889 0.00900
 O 1.30456 -1.17066 -0.02625
 H -2.14936 0.51201 -0.01359
 H -0.02893 1.87306 0.00957
 H 2.17588 0.65707 0.00436
 H -0.19805 -1.53598 0.02291
9
malonaldehyde_IRC_Distances_MW_output/malonaldehyde_IRC_Distances_MW point 23
C -1.16015 0.05533 0.00184
 C -0.00267 0.78919 -0.00201
 C 1.24181 0.07844 0.00793
 O -1.18462 -1.26002 0.01205
 O 1.31616 -1.16781 0.00943
 H -2.14779 0.51462 -0.00009
 H -0.02947 1.87107 -0.00640
 H 2.17671 0.66497 0.00168
 H -0.20997 -1.54581 -0.02442
9
malonaldehyde_IRC_Distances_MW_output/malonaldehyde_IRC_Distances_MW point 24
C -1.15985 0.05601 0.00315
 C -0.00213 0.78709 -0.00103
 C 1.24617 0.07949 0.01347
 O -1.19163 -1.26108 0.01920
 O 1.32758 -1.16495 0.01659
 H -2.14633 0.51733 -0.00268
 H -0.02997 1.86908 -0.00839
 H 2.17755 0.67280 -0.00108
 H -0.22140 -1.55577 -0.03923
9
malonaldehyde_IRC_Distances_MW_output/malonaldehyde_IRC_Distances_MW point 25
C -1.15962 0.05667 0.00407
 C -0.00160 0.78498 -0.00049
 C 1.25049 0.08054 0.01753
 O -1.19873 -1.26209 0.02443
 O 1.33892 -1.16214 0.02169
 H -2.14492 0.52012 -0.00438
 H -0.03045 1.86709 -0.00996
 H 2.17838 0.68060 -0.00285
 H -0.23249 -1.56576 -0.05003
