# Supplementary material for: Low dimensional representations along intrinsic reaction coordinates and molecular dynamics trajectories using interatomic distance matrices
Source: Chem Sci. 2019 Sep 18;10(43):9954–68. doi: 10.1039/c9sc02742d (PMC6991188; doi:10.1039/c9sc02742d)
Supplement: Supplementary file 1 [file SC-010-C9SC02742D-s001.zip › C9SC02742D-SI/ESI_xyz_files/malonaldehyde_IRC_Distances_MW_output/malonaldehyde_IRC_Distances_MW_PC2.xyz]

9
malonaldehyde_IRC_Distances_MW_output/malonaldehyde_IRC_Distances_MW point 1
C -1.25765 0.04209 -0.01230
 C -0.02087 0.79174 -0.00026
 C 1.13889 0.08776 0.00884
 O -1.29512 -1.19091 -0.01659
 O 1.18352 -1.24141 0.01737
 H -2.20303 0.62101 0.01506
 H -0.01833 1.87381 0.00279
 H 2.12532 0.54428 -0.01699
 H 0.34727 -1.52837 0.00209
9
malonaldehyde_IRC_Distances_MW_output/malonaldehyde_IRC_Distances_MW point 2
C -1.25194 0.04264 -0.01241
 C -0.01989 0.79213 0.00008
 C 1.14381 0.08681 0.00890
 O -1.28690 -1.19486 -0.01834
 O 1.18820 -1.23784 0.01818
 H -2.20020 0.61393 0.01557
 H -0.01882 1.87417 0.00312
 H 2.12823 0.54929 -0.01822
 H 0.31750 -1.52626 0.00311
9
malonaldehyde_IRC_Distances_MW_output/malonaldehyde_IRC_Distances_MW point 3
C -1.24621 0.04320 -0.01200
 C -0.01890 0.79252 0.00075
 C 1.14876 0.08588 0.00800
 O -1.27863 -1.19881 -0.02107
 O 1.19290 -1.23426 0.01890
 H -2.19735 0.60683 0.01563
 H -0.01931 1.87453 0.00408
 H 2.13115 0.55434 -0.01981
 H 0.28759 -1.52423 0.00554
9
malonaldehyde_IRC_Distances_MW_output/malonaldehyde_IRC_Distances_MW point 4
C -1.24047 0.04376 0.00985
 C -0.01792 0.79292 -0.00204
 C 1.15376 0.08498 -0.00378
 O -1.27031 -1.20272 0.02561
 O 1.19766 -1.23068 -0.01771
 H -2.19442 0.59968 -0.01398
 H -0.01981 1.87489 -0.00652
 H 2.13403 0.55946 0.02090
 H 0.25749 -1.52231 -0.01233
9
malonaldehyde_IRC_Distances_MW_output/malonaldehyde_IRC_Distances_MW point 5
C -1.23470 0.04434 0.00624
 C -0.01692 0.79332 -0.00405
 C 1.15880 0.08417 0.00627
 O -1.26199 -1.20655 0.03253
 O 1.20250 -1.22707 -0.00930
 H -2.19140 0.59252 -0.00951
 H -0.02032 1.87524 -0.01174
 H 2.13682 0.56467 0.01951
 H 0.22720 -1.52064 -0.02994
9
malonaldehyde_IRC_Distances_MW_output/malonaldehyde_IRC_Distances_MW point 6
C -1.22885 0.04499 0.00875
 C -0.01593 0.79372 -0.00699
 C 1.16385 0.08354 0.01906
 O -1.25359 -1.21020 0.04467
 O 1.20740 -1.22323 0.01200
 H -2.18842 0.58538 -0.00535
 H -0.02085 1.87552 -0.02217
 H 2.13968 0.57000 0.01826
 H 0.19670 -1.51972 -0.06824
9
malonaldehyde_IRC_Distances_MW_output/malonaldehyde_IRC_Distances_MW point 7
C -1.22291 0.04580 0.01664
 C -0.01492 0.79414 -0.00936
 C 1.16898 0.08300 0.02741
 O -1.24501 -1.21386 0.05468
 O 1.21234 -1.21902 0.03671
 H -2.18544 0.57817 -0.00325
 H -0.02140 1.87576 -0.03237
 H 2.14265 0.57542 0.01736
 H 0.16570 -1.51940 -0.10782
9
malonaldehyde_IRC_Distances_MW_output/malonaldehyde_IRC_Distances_MW point 8
C -1.21676 0.04659 -0.02219
 C -0.01388 0.79457 0.01060
 C 1.17431 0.08233 -0.03116
 O -1.23610 -1.21777 -0.05980
 O 1.21745 -1.21473 -0.05134
 H -2.18237 0.57069 0.00243
 H -0.02198 1.87605 0.03808
 H 2.14573 0.58095 -0.01694
 H 0.13361 -1.51869 0.13032
9
malonaldehyde_IRC_Distances_MW_output/malonaldehyde_IRC_Distances_MW point 9
C -1.21017 0.04738 -0.02590
 C -0.01277 0.79504 0.01137
 C 1.18003 0.08156 -0.03301
 O -1.22653 -1.22206 -0.06223
 O 1.22292 -1.21026 -0.06078
 H -2.17906 0.56268 0.00173
 H -0.02262 1.87640 0.04154
 H 2.14904 0.58685 -0.01659
 H 0.09916 -1.51761 0.14386
9
malonaldehyde_IRC_Distances_MW_output/malonaldehyde_IRC_Distances_MW point 10
C -1.20267 0.04821 -0.02843
 C -0.01151 0.79558 0.01178
 C 1.18655 0.08061 -0.03319
 O -1.21562 -1.22704 -0.06157
 O 1.22916 -1.20528 -0.06735
 H -2.17529 0.55357 0.00065
 H -0.02335 1.87685 0.04324
 H 2.15280 0.59352 -0.01574
 H 0.05994 -1.51602 0.15061
9
malonaldehyde_IRC_Distances_MW_output/malonaldehyde_IRC_Distances_MW point 11
C -1.19504 0.04897 -0.02955
 C -0.01024 0.79612 0.01175
 C 1.19318 0.07958 -0.03135
 O -1.20451 -1.23222 -0.05691
 O 1.23550 -1.20035 -0.07080
 H -2.17145 0.54433 -0.00105
 H -0.02411 1.87735 0.04282
 H 2.15662 0.60025 -0.01412
 H 0.02004 -1.51403 0.14922
9
malonaldehyde_IRC_Distances_MW_output/malonaldehyde_IRC_Distances_MW point 12
C -1.18788 0.04961 -0.02923
 C -0.00905 0.79664 0.01134
 C 1.19942 0.07857 -0.02768
 O -1.19406 -1.23718 -0.04841
 O 1.24146 -1.19586 -0.07131
 H -2.16784 0.53567 -0.00347
 H -0.02484 1.87786 0.04042
 H 2.16019 0.60652 -0.01175
 H -0.01740 -1.51183 0.14009
9
malonaldehyde_IRC_Distances_MW_output/malonaldehyde_IRC_Distances_MW point 13
C -1.18128 0.05014 -0.02739
 C -0.00796 0.79712 0.01070
 C 1.20518 0.07761 -0.02283
 O -1.18439 -1.24178 -0.03692
 O 1.24696 -1.19182 -0.06924
 H -2.16450 0.52767 -0.00667
 H -0.02552 1.87837 0.03649
 H 2.16348 0.61229 -0.00881
 H -0.05198 -1.50961 0.12466
9
malonaldehyde_IRC_Distances_MW_output/malonaldehyde_IRC_Distances_MW point 14
C -1.17463 0.05064 -0.02372
 C -0.00686 0.79761 0.00999
 C 1.21099 0.07670 -0.01755
 O -1.17463 -1.24636 -0.02317
 O 1.25248 -1.18781 -0.06484
 H -2.16113 0.51963 -0.01090
 H -0.02621 1.87890 0.03147
 H 2.16679 0.61813 -0.00541
 H -0.08680 -1.50744 0.10413
9
malonaldehyde_IRC_Distances_MW_output/malonaldehyde_IRC_Distances_MW point 15
C -1.16860 0.05112 -0.01897
 C -0.00586 0.79806 0.00957
 C 1.21627 0.07595 -0.01384
 O -1.16573 -1.25041 -0.01101
 O 1.25748 -1.18415 -0.05987
 H -2.15809 0.51233 -0.01550
 H -0.02684 1.87937 0.02705
 H 2.16980 0.62347 -0.00235
 H -0.11842 -1.50575 0.08492
9
malonaldehyde_IRC_Distances_MW_output/malonaldehyde_IRC_Distances_MW point 16
C -1.16367 0.05154 -0.01438
 C -0.00504 0.79844 0.00951
 C 1.22060 0.07540 -0.01220
 O -1.15844 -1.25365 -0.00236
 O 1.26155 -1.18110 -0.05601
 H -2.15563 0.50637 -0.01969
 H -0.02736 1.87975 0.02412
 H 2.17226 0.62788 -0.00002
 H -0.14428 -1.50463 0.07103
9
malonaldehyde_IRC_Distances_MW_output/malonaldehyde_IRC_Distances_MW point 17
C -1.16173 0.05171 -0.01245
 C -0.00472 0.79859 0.00956
 C 1.22229 0.07520 -0.01193
 O -1.15557 -1.25491 0.00066
 O 1.26315 -1.17990 -0.05464
 H -2.15467 0.50404 -0.02143
 H -0.02756 1.87989 0.02318
 H 2.17324 0.62962 0.00085
 H -0.15443 -1.50424 0.06620
9
malonaldehyde_IRC_Distances_MW_output/malonaldehyde_IRC_Distances_MW point 18
C -1.16192 0.05169 -0.01264
 C -0.00475 0.79857 0.00955
 C 1.22213 0.07522 -0.01195
 O -1.15585 -1.25478 0.00038
 O 1.26300 -1.18001 -0.05477
 H -2.15476 0.50427 -0.02126
 H -0.02754 1.87987 0.02326
 H 2.17314 0.62945 0.00076
 H -0.15344 -1.50428 0.06665
9
malonaldehyde_IRC_Distances_MW_output/malonaldehyde_IRC_Distances_MW point 19
C -1.16274 0.05162 -0.01346
 C -0.00489 0.79851 0.00953
 C 1.22141 0.07531 -0.01205
 O -1.15707 -1.25425 -0.00089
 O 1.26232 -1.18053 -0.05534
 H -2.15517 0.50526 -0.02052
 H -0.02746 1.87981 0.02365
 H 2.17273 0.62871 0.00040
 H -0.14913 -1.50444 0.06868
9
malonaldehyde_IRC_Distances_MW_output/malonaldehyde_IRC_Distances_MW point 20
C -1.16379 0.05153 -0.01450
 C -0.00506 0.79843 0.00951
 C 1.22049 0.07542 -0.01223
 O -1.15862 -1.25357 -0.00256
 O 1.26145 -1.18118 -0.05610
 H -2.15569 0.50652 -0.01958
 H -0.02735 1.87974 0.02418
 H 2.17220 0.62777 -0.00008
 H -0.14363 -1.50465 0.07135
9
malonaldehyde_IRC_Distances_MW_output/malonaldehyde_IRC_Distances_MW point 21
C -1.16496 0.05143 -0.01563
 C -0.00526 0.79834 0.00950
 C 1.21946 0.07554 -0.01250
 O -1.16035 -1.25281 -0.00449
 O 1.26049 -1.18191 -0.05697
 H -2.15627 0.50793 -0.01856
 H -0.02722 1.87965 0.02481
 H 2.17162 0.62672 -0.00061
 H -0.13751 -1.50490 0.07445
9
malonaldehyde_IRC_Distances_MW_output/malonaldehyde_IRC_Distances_MW point 22
C -1.16622 0.05132 -0.01681
 C -0.00546 0.79824 0.00951
 C 1.21836 0.07568 -0.01288
 O -1.16221 -1.25199 -0.00666
 O 1.25945 -1.18268 -0.05795
 H -2.15690 0.50945 -0.01748
 H -0.02709 1.87956 0.02554
 H 2.17099 0.62560 -0.00120
 H -0.13092 -1.50518 0.07793
9
malonaldehyde_IRC_Distances_MW_output/malonaldehyde_IRC_Distances_MW point 23
C -1.16755 0.05121 -0.01804
 C -0.00569 0.79814 0.00954
 C 1.21719 0.07583 -0.01338
 O -1.16418 -1.25111 -0.00906
 O 1.25834 -1.18350 -0.05902
 H -2.15757 0.51106 -0.01636
 H -0.02695 1.87945 0.02636
 H 2.17032 0.62441 -0.00184
 H -0.12392 -1.50549 0.08179
9
malonaldehyde_IRC_Distances_MW_output/malonaldehyde_IRC_Distances_MW point 24
C -1.16896 0.05109 -0.01928
 C -0.00592 0.79804 0.00959
 C 1.21596 0.07599 -0.01401
 O -1.16626 -1.25018 -0.01168
 O 1.25718 -1.18436 -0.06017
 H -2.15827 0.51276 -0.01521
 H -0.02680 1.87935 0.02729
 H 2.16962 0.62316 -0.00252
 H -0.11656 -1.50584 0.08600
9
malonaldehyde_IRC_Distances_MW_output/malonaldehyde_IRC_Distances_MW point 25
C -1.17042 0.05097 -0.02052
 C -0.00616 0.79793 0.00966
 C 1.21468 0.07617 -0.01478
 O -1.16842 -1.24920 -0.01453
 O 1.25597 -1.18526 -0.06139
 H -2.15901 0.51454 -0.01404
 H -0.02665 1.87923 0.02831
 H 2.16889 0.62185 -0.00325
 H -0.10887 -1.50623 0.09055
