# Supplementary material for: Low dimensional representations along intrinsic reaction coordinates and molecular dynamics trajectories using interatomic distance matrices
Source: Chem Sci. 2019 Sep 18;10(43):9954–68. doi: 10.1039/c9sc02742d (PMC6991188; doi:10.1039/c9sc02742d)
Supplement: Supplementary file 1 [file SC-010-C9SC02742D-s001.zip › C9SC02742D-SI/ESI_xyz_files/malonaldehyde_IRC_Distances_MW_output/malonaldehyde_IRC_Distances_MW_PC3.xyz]

9
malonaldehyde_IRC_Distances_MW_output/malonaldehyde_IRC_Distances_MW point 1
C -1.19583 0.05001 0.01951
 C -0.01094 0.79611 -0.01385
 C 1.19203 0.07808 0.03990
 O -1.20122 -1.23070 0.08687
 O 1.23604 -1.20227 0.03936
 H -2.17207 0.54266 -0.00851
 H -0.02313 1.87733 -0.04483
 H 2.15610 0.60049 0.03015
 H 0.01903 -1.51172 -0.14860
9
malonaldehyde_IRC_Distances_MW_output/malonaldehyde_IRC_Distances_MW point 2
C -1.19562 0.04970 0.02004
 C -0.01075 0.79613 -0.01301
 C 1.19233 0.07851 0.03892
 O -1.20208 -1.23103 0.08190
 O 1.23591 -1.20187 0.04292
 H -2.17191 0.54306 -0.00743
 H -0.02339 1.87736 -0.04357
 H 2.15623 0.60045 0.02675
 H 0.01929 -1.51231 -0.14651
9
malonaldehyde_IRC_Distances_MW_output/malonaldehyde_IRC_Distances_MW point 3
C -1.19540 0.04942 0.02202
 C -0.01057 0.79614 -0.01230
 C 1.19264 0.07896 0.03780
 O -1.20295 -1.23137 0.07618
 O 1.23577 -1.20136 0.04988
 H -2.17174 0.54348 -0.00582
 H -0.02365 1.87737 -0.04308
 H 2.15636 0.60041 0.02280
 H 0.01952 -1.51304 -0.14750
9
malonaldehyde_IRC_Distances_MW_output/malonaldehyde_IRC_Distances_MW point 4
C -1.19517 0.04919 -0.02642
 C -0.01038 0.79614 0.01188
 C 1.19297 0.07936 -0.03513
 O -1.20382 -1.23181 -0.06711
 O 1.23563 -1.20073 -0.06206
 H -2.17156 0.54393 0.00264
 H -0.02392 1.87735 0.04334
 H 2.15652 0.60035 -0.01793
 H 0.01972 -1.51378 0.15080
9
malonaldehyde_IRC_Distances_MW_output/malonaldehyde_IRC_Distances_MW point 5
C -1.19494 0.04888 -0.03031
 C -0.01018 0.79612 0.01177
 C 1.19330 0.07966 -0.02998
 O -1.20469 -1.23240 -0.05322
 O 1.23549 -1.20022 -0.07326
 H -2.17139 0.54441 -0.00250
 H -0.02419 1.87736 0.04253
 H 2.15668 0.60026 -0.01295
 H 0.01991 -1.51409 0.14790
9
malonaldehyde_IRC_Distances_MW_output/malonaldehyde_IRC_Distances_MW point 6
C -1.19472 0.04855 -0.03199
 C -0.00999 0.79610 0.01226
 C 1.19363 0.08007 -0.02683
 O -1.20556 -1.23280 -0.04354
 O 1.23533 -1.19982 -0.08029
 H -2.17122 0.54488 -0.00718
 H -0.02445 1.87736 0.04237
 H 2.15684 0.60028 -0.01014
 H 0.02015 -1.51461 0.14534
9
malonaldehyde_IRC_Distances_MW_output/malonaldehyde_IRC_Distances_MW point 7
C -1.19452 0.04825 -0.03314
 C -0.00981 0.79608 0.01309
 C 1.19394 0.08054 -0.02593
 O -1.20638 -1.23304 -0.03874
 O 1.23517 -1.19941 -0.08610
 H -2.17106 0.54531 -0.01075
 H -0.02470 1.87734 0.04344
 H 2.15699 0.60036 -0.00887
 H 0.02038 -1.51543 0.14699
9
malonaldehyde_IRC_Distances_MW_output/malonaldehyde_IRC_Distances_MW point 8
C -1.19435 0.04802 -0.03410
 C -0.00965 0.79607 0.01389
 C 1.19421 0.08097 -0.02595
 O -1.20708 -1.23320 -0.03643
 O 1.23502 -1.19904 -0.09086
 H -2.17093 0.54568 -0.01331
 H -0.02491 1.87732 0.04483
 H 2.15712 0.60045 -0.00829
 H 0.02057 -1.51627 0.15022
9
malonaldehyde_IRC_Distances_MW_output/malonaldehyde_IRC_Distances_MW point 9
C -1.19424 0.04788 -0.03469
 C -0.00956 0.79606 0.01439
 C 1.19437 0.08125 -0.02615
 O -1.20750 -1.23329 -0.03549
 O 1.23494 -1.19880 -0.09369
 H -2.17086 0.54591 -0.01472
 H -0.02504 1.87730 0.04578
 H 2.15720 0.60052 -0.00807
 H 0.02069 -1.51681 0.15263
9
malonaldehyde_IRC_Distances_MW_output/malonaldehyde_IRC_Distances_MW point 10
C -1.19429 0.04794 -0.03441
 C -0.00960 0.79606 0.01416
 C 1.19429 0.08112 -0.02604
 O -1.20730 -1.23325 -0.03590
 O 1.23498 -1.19892 -0.09235
 H -2.17089 0.54580 -0.01406
 H -0.02498 1.87731 0.04532
 H 2.15716 0.60049 -0.00817
 H 0.02063 -1.51655 0.15145
9
malonaldehyde_IRC_Distances_MW_output/malonaldehyde_IRC_Distances_MW point 11
C -1.19452 0.04825 -0.03312
 C -0.00981 0.79608 0.01308
 C 1.19394 0.08053 -0.02594
 O -1.20637 -1.23304 -0.03877
 O 1.23517 -1.19941 -0.08603
 H -2.17106 0.54531 -0.01071
 H -0.02470 1.87734 0.04342
 H 2.15699 0.60036 -0.00888
 H 0.02037 -1.51542 0.14696
9
malonaldehyde_IRC_Distances_MW_output/malonaldehyde_IRC_Distances_MW point 12
C -1.19482 0.04869 -0.03138
 C -0.01008 0.79611 0.01198
 C 1.19349 0.07987 -0.02784
 O -1.20518 -1.23265 -0.04702
 O 1.23540 -1.19999 -0.07746
 H -2.17129 0.54467 -0.00527
 H -0.02434 1.87736 0.04224
 H 2.15677 0.60026 -0.01111
 H 0.02004 -1.51433 0.14585
9
malonaldehyde_IRC_Distances_MW_output/malonaldehyde_IRC_Distances_MW point 13
C -1.19512 0.04913 -0.02752
 C -0.01033 0.79614 0.01182
 C 1.19305 0.07943 -0.03408
 O -1.20401 -1.23194 -0.06418
 O 1.23560 -1.20059 -0.06501
 H -2.17152 0.54404 0.00160
 H -0.02398 1.87735 0.04327
 H 2.15655 0.60033 -0.01672
 H 0.01976 -1.51388 0.15082
9
malonaldehyde_IRC_Distances_MW_output/malonaldehyde_IRC_Distances_MW point 14
C -1.19543 0.04946 0.02164
 C -0.01059 0.79614 -0.01237
 C 1.19260 0.07890 0.03797
 O -1.20283 -1.23132 0.07700
 O 1.23578 -1.20143 0.04872
 H -2.17176 0.54342 -0.00608
 H -0.02361 1.87737 -0.04308
 H 2.15635 0.60042 0.02334
 H 0.01950 -1.51294 -0.14715
9
malonaldehyde_IRC_Distances_MW_output/malonaldehyde_IRC_Distances_MW point 15
C -1.19568 0.04978 0.01980
 C -0.01080 0.79612 -0.01323
 C 1.19225 0.07839 0.03918
 O -1.20185 -1.23094 0.08326
 O 1.23594 -1.20198 0.04174
 H -2.17195 0.54295 -0.00775
 H -0.02332 1.87735 -0.04385
 H 2.15619 0.60046 0.02770
 H 0.01922 -1.51214 -0.14685
9
malonaldehyde_IRC_Distances_MW_output/malonaldehyde_IRC_Distances_MW point 16
C -1.19579 0.04995 0.01955
 C -0.01090 0.79611 -0.01369
 C 1.19208 0.07816 0.03971
 O -1.20138 -1.23076 0.08594
 O 1.23602 -1.20219 0.03988
 H -2.17204 0.54274 -0.00833
 H -0.02318 1.87734 -0.04456
 H 2.15612 0.60048 0.02954
 H 0.01908 -1.51182 -0.14804
9
malonaldehyde_IRC_Distances_MW_output/malonaldehyde_IRC_Distances_MW point 17
C -1.19569 0.04980 0.01976
 C -0.01082 0.79612 -0.01328
 C 1.19223 0.07836 0.03924
 O -1.20179 -1.23092 0.08358
 O 1.23595 -1.20201 0.04148
 H -2.17196 0.54292 -0.00783
 H -0.02330 1.87735 -0.04393
 H 2.15618 0.60046 0.02792
 H 0.01920 -1.51210 -0.14695
9
malonaldehyde_IRC_Distances_MW_output/malonaldehyde_IRC_Distances_MW point 18
C -1.19553 0.04957 0.02066
 C -0.01067 0.79613 -0.01267
 C 1.19246 0.07870 0.03848
 O -1.20246 -1.23117 0.07954
 O 1.23584 -1.20166 0.04541
 H -2.17183 0.54324 -0.00682
 H -0.02350 1.87737 -0.04323
 H 2.15629 0.60043 0.02509
 H 0.01939 -1.51261 -0.14646
9
malonaldehyde_IRC_Distances_MW_output/malonaldehyde_IRC_Distances_MW point 19
C -1.19536 0.04937 0.02273
 C -0.01053 0.79614 -0.01218
 C 1.19271 0.07905 0.03747
 O -1.20312 -1.23144 0.07477
 O 1.23574 -1.20124 0.05196
 H -2.17170 0.54357 -0.00534
 H -0.02370 1.87736 -0.04311
 H 2.15640 0.60040 0.02190
 H 0.01957 -1.51321 -0.14818
9
malonaldehyde_IRC_Distances_MW_output/malonaldehyde_IRC_Distances_MW point 20
C -1.19518 0.04920 -0.02630
 C -0.01038 0.79614 0.01188
 C 1.19296 0.07935 -0.03524
 O -1.20380 -1.23180 -0.06741
 O 1.23564 -1.20075 -0.06173
 H -2.17157 0.54392 0.00275
 H -0.02391 1.87735 0.04334
 H 2.15651 0.60035 -0.01806
 H 0.01972 -1.51376 0.15076
9
malonaldehyde_IRC_Distances_MW_output/malonaldehyde_IRC_Distances_MW point 21
C -1.19499 0.04896 -0.02967
 C -0.01023 0.79613 0.01175
 C 1.19323 0.07959 -0.03115
 O -1.20449 -1.23227 -0.05638
 O 1.23553 -1.20032 -0.07116
 H -2.17143 0.54430 -0.00125
 H -0.02412 1.87735 0.04277
 H 2.15664 0.60028 -0.01395
 H 0.01986 -1.51403 0.14903
9
malonaldehyde_IRC_Distances_MW_output/malonaldehyde_IRC_Distances_MW point 22
C -1.19481 0.04868 -0.03142
 C -0.01007 0.79611 0.01200
 C 1.19350 0.07988 -0.02777
 O -1.20521 -1.23266 -0.04679
 O 1.23540 -1.19998 -0.07763
 H -2.17129 0.54469 -0.00539
 H -0.02434 1.87736 0.04224
 H 2.15677 0.60026 -0.01104
 H 0.02005 -1.51434 0.14580
9
malonaldehyde_IRC_Distances_MW_output/malonaldehyde_IRC_Distances_MW point 23
C -1.19463 0.04841 -0.03253
 C -0.00991 0.79609 0.01262
 C 1.19378 0.08028 -0.02624
 O -1.20594 -1.23292 -0.04094
 O 1.23526 -1.19963 -0.08302
 H -2.17114 0.54508 -0.00892
 H -0.02457 1.87735 0.04276
 H 2.15691 0.60031 -0.00944
 H 0.02025 -1.51496 0.14571
9
malonaldehyde_IRC_Distances_MW_output/malonaldehyde_IRC_Distances_MW point 24
C -1.19444 0.04814 -0.03357
 C -0.00974 0.79607 0.01345
 C 1.19406 0.08073 -0.02588
 O -1.20669 -1.23312 -0.03756
 O 1.23510 -1.19924 -0.08824
 H -2.17100 0.54548 -0.01194
 H -0.02479 1.87733 0.04402
 H 2.15705 0.60040 -0.00857
 H 0.02046 -1.51579 0.14829
9
malonaldehyde_IRC_Distances_MW_output/malonaldehyde_IRC_Distances_MW point 25
C -1.19425 0.04789 -0.03463
 C -0.00957 0.79606 0.01434
 C 1.19435 0.08122 -0.02613
 O -1.20745 -1.23328 -0.03558
 O 1.23495 -1.19883 -0.09338
 H -2.17086 0.54588 -0.01457
 H -0.02502 1.87730 0.04568
 H 2.15719 0.60051 -0.00809
 H 0.02068 -1.51675 0.15235
