# Supplementary material for: Low dimensional representations along intrinsic reaction coordinates and molecular dynamics trajectories using interatomic distance matrices
Source: Chem Sci. 2019 Sep 18;10(43):9954–68. doi: 10.1039/c9sc02742d (PMC6991188; doi:10.1039/c9sc02742d)
Supplement: Supplementary file 1 [file SC-010-C9SC02742D-s001.zip › C9SC02742D-SI/ESI_xyz_files/malonaldehyde_IRC_Distances_MW_output/malonaldehyde_IRC_Distances_MW_PC1.xyz]

9
malonaldehyde_IRC_Distances_MW_output/malonaldehyde_IRC_Distances_MW point 1
C -1.18900 0.05330 -0.03435
 C -0.00801 0.78868 0.01226
 C 1.21335 0.08168 -0.04260
 O -1.21978 -1.23867 -0.07736
 O 1.28378 -1.18688 -0.07887
 H -2.16364 0.54661 0.00434
 H -0.02591 1.87004 0.05156
 H 2.16204 0.63434 -0.01734
 H -0.05281 -1.54910 0.18237
9
malonaldehyde_IRC_Distances_MW_output/malonaldehyde_IRC_Distances_MW point 2
C -1.19048 0.05225 -0.03437
 C -0.00857 0.79053 0.01254
 C 1.20834 0.08115 -0.03955
 O -1.21596 -1.23711 -0.07148
 O 1.27179 -1.19014 -0.07973
 H -2.16556 0.54605 0.00206
 H -0.02548 1.87184 0.05033
 H 2.16068 0.62583 -0.01654
 H -0.03477 -1.54039 0.17673
9
malonaldehyde_IRC_Distances_MW_output/malonaldehyde_IRC_Distances_MW point 3
C -1.19196 0.05118 -0.03362
 C -0.00913 0.79238 0.01257
 C 1.20333 0.08061 -0.03653
 O -1.21215 -1.23554 -0.06565
 O 1.25982 -1.19346 -0.07897
 H -2.16749 0.54548 0.00016
 H -0.02504 1.87366 0.04846
 H 2.15933 0.61735 -0.01560
 H -0.01672 -1.53165 0.16918
9
malonaldehyde_IRC_Distances_MW_output/malonaldehyde_IRC_Distances_MW point 4
C -1.19346 0.05010 -0.03207
 C -0.00967 0.79422 0.01232
 C 1.19834 0.08009 -0.03375
 O -1.20835 -1.23395 -0.06058
 O 1.24786 -1.19682 -0.07621
 H -2.16942 0.54490 -0.00099
 H -0.02459 1.87547 0.04598
 H 2.15800 0.60892 -0.01472
 H 0.00130 -1.52294 0.16002
9
malonaldehyde_IRC_Distances_MW_output/malonaldehyde_IRC_Distances_MW point 5
C -1.19495 0.04901 -0.02965
 C -0.01022 0.79607 0.01178
 C 1.19338 0.07960 -0.03140
 O -1.20458 -1.23230 -0.05696
 O 1.23593 -1.20022 -0.07103
 H -2.17137 0.54430 -0.00108
 H -0.02413 1.87729 0.04292
 H 2.15668 0.60056 -0.01413
 H 0.01926 -1.51430 0.14956
9
malonaldehyde_IRC_Distances_MW_output/malonaldehyde_IRC_Distances_MW point 6
C -1.19645 0.04793 -0.02599
 C -0.01075 0.79790 0.01092
 C 1.18845 0.07913 -0.02981
 O -1.20084 -1.23060 -0.05567
 O 1.22406 -1.20365 -0.06255
 H -2.17331 0.54369 0.00023
 H -0.02367 1.87910 0.03926
 H 2.15538 0.59230 -0.01412
 H 0.03713 -1.50579 0.13772
9
malonaldehyde_IRC_Distances_MW_output/malonaldehyde_IRC_Distances_MW point 7
C -1.19794 0.04682 -0.02005
 C -0.01128 0.79971 0.00972
 C 1.18357 0.07868 -0.02880
 O -1.19715 -1.22889 -0.05616
 O 1.21232 -1.20713 -0.04890
 H -2.17525 0.54307 0.00276
 H -0.02320 1.88091 0.03437
 H 2.15410 0.58417 -0.01476
 H 0.05482 -1.49734 0.12181
9
malonaldehyde_IRC_Distances_MW_output/malonaldehyde_IRC_Distances_MW point 8
C -1.19939 0.04573 0.01320
 C -0.01179 0.80145 -0.00840
 C 1.17886 0.07818 0.02626
 O -1.19360 -1.22733 0.05336
 O 1.20095 -1.21053 0.03344
 H -2.17713 0.54250 -0.00435
 H -0.02274 1.88266 -0.02824
 H 2.15287 0.57627 0.01499
 H 0.07196 -1.48893 -0.10025
9
malonaldehyde_IRC_Distances_MW_output/malonaldehyde_IRC_Distances_MW point 9
C -1.20069 0.04482 0.00939
 C -0.01224 0.80300 -0.00771
 C 1.17462 0.07771 0.02293
 O -1.19039 -1.22597 0.04878
 O 1.19072 -1.21342 0.02436
 H -2.17883 0.54202 -0.00441
 H -0.02232 1.88419 -0.02394
 H 2.15177 0.56918 0.01493
 H 0.08736 -1.48155 -0.08434
9
malonaldehyde_IRC_Distances_MW_output/malonaldehyde_IRC_Distances_MW point 10
C -1.20153 0.04428 0.00797
 C -0.01253 0.80399 -0.00751
 C 1.17190 0.07743 0.02079
 O -1.18833 -1.22508 0.04593
 O 1.18414 -1.21522 0.02068
 H -2.17993 0.54172 -0.00413
 H -0.02205 1.88516 -0.02194
 H 2.15108 0.56465 0.01496
 H 0.09725 -1.47694 -0.07675
9
malonaldehyde_IRC_Distances_MW_output/malonaldehyde_IRC_Distances_MW point 11
C -1.20162 0.04422 0.00785
 C -0.01256 0.80410 -0.00750
 C 1.17161 0.07740 0.02057
 O -1.18811 -1.22499 0.04564
 O 1.18345 -1.21541 0.02036
 H -2.18004 0.54169 -0.00410
 H -0.02202 1.88526 -0.02176
 H 2.15101 0.56418 0.01497
 H 0.09829 -1.47646 -0.07603
9
malonaldehyde_IRC_Distances_MW_output/malonaldehyde_IRC_Distances_MW point 12
C -1.20135 0.04439 0.00823
 C -0.01247 0.80378 -0.00754
 C 1.17247 0.07749 0.02124
 O -1.18876 -1.22527 0.04652
 O 1.18552 -1.21484 0.02136
 H -2.17970 0.54179 -0.00420
 H -0.02211 1.88495 -0.02233
 H 2.15122 0.56560 0.01495
 H 0.09517 -1.47790 -0.07822
9
malonaldehyde_IRC_Distances_MW_output/malonaldehyde_IRC_Distances_MW point 13
C -1.20086 0.04471 0.00906
 C -0.01230 0.80320 -0.00766
 C 1.17406 0.07766 0.02249
 O -1.18997 -1.22579 0.04818
 O 1.18937 -1.21379 0.02351
 H -2.17905 0.54196 -0.00436
 H -0.02227 1.88439 -0.02350
 H 2.15163 0.56826 0.01493
 H 0.08938 -1.48060 -0.08265
9
malonaldehyde_IRC_Distances_MW_output/malonaldehyde_IRC_Distances_MW point 14
C -1.20037 0.04504 0.01012
 C -0.01213 0.80262 -0.00783
 C 1.17566 0.07783 0.02377
 O -1.19118 -1.22631 0.04991
 O 1.19325 -1.21272 0.02615
 H -2.17841 0.54213 -0.00446
 H -0.02243 1.88382 -0.02485
 H 2.15204 0.57093 0.01493
 H 0.08356 -1.48334 -0.08774
9
malonaldehyde_IRC_Distances_MW_output/malonaldehyde_IRC_Distances_MW point 15
C -1.19967 0.04553 0.01216
 C -0.01188 0.80179 -0.00820
 C 1.17794 0.07807 0.02556
 O -1.19290 -1.22704 0.05240
 O 1.19874 -1.21117 0.03103
 H -2.17750 0.54239 -0.00444
 H -0.02265 1.88299 -0.02716
 H 2.15263 0.57474 0.01497
 H 0.07529 -1.48731 -0.09631
9
malonaldehyde_IRC_Distances_MW_output/malonaldehyde_IRC_Distances_MW point 16
C -1.19872 0.04622 0.01616
 C -0.01155 0.80065 -0.00898
 C 1.18103 0.07842 0.02770
 O -1.19524 -1.22803 0.05524
 O 1.20620 -1.20898 0.04017
 H -2.17626 0.54275 -0.00387
 H -0.02295 1.88186 -0.03106
 H 2.15344 0.57992 0.01497
 H 0.06405 -1.49281 -0.11035
9
malonaldehyde_IRC_Distances_MW_output/malonaldehyde_IRC_Distances_MW point 17
C -1.19734 0.04727 -0.02277
 C -0.01107 0.79899 0.01025
 C 1.18552 0.07886 -0.02924
 O -1.19862 -1.22957 -0.05602
 O 1.21702 -1.20572 -0.05509
 H -2.17447 0.54331 0.00169
 H -0.02339 1.88019 0.03656
 H 2.15461 0.58742 -0.01447
 H 0.04774 -1.50074 0.12909
9
malonaldehyde_IRC_Distances_MW_output/malonaldehyde_IRC_Distances_MW point 18
C -1.19577 0.04842 -0.02786
 C -0.01051 0.79707 0.01135
 C 1.19068 0.07934 -0.03042
 O -1.20253 -1.23138 -0.05592
 O 1.22944 -1.20209 -0.06691
 H -2.17243 0.54397 -0.00056
 H -0.02388 1.87828 0.04101
 H 2.15597 0.59603 -0.01403
 H 0.02903 -1.50964 0.14333
9
malonaldehyde_IRC_Distances_MW_output/malonaldehyde_IRC_Distances_MW point 19
C -1.19416 0.04959 -0.03106
 C -0.00993 0.79509 0.01210
 C 1.19601 0.07986 -0.03258
 O -1.20658 -1.23318 -0.05865
 O 1.24226 -1.19841 -0.07412
 H -2.17034 0.54462 -0.00119
 H -0.02437 1.87633 0.04462
 H 2.15738 0.60499 -0.01439
 H 0.00973 -1.51888 0.15527
9
malonaldehyde_IRC_Distances_MW_output/malonaldehyde_IRC_Distances_MW point 20
C -1.19255 0.05076 -0.03311
 C -0.00934 0.79310 0.01251
 C 1.20138 0.08041 -0.03541
 O -1.21066 -1.23492 -0.06354
 O 1.25514 -1.19477 -0.07815
 H -2.16824 0.54526 -0.00040
 H -0.02486 1.87436 0.04756
 H 2.15881 0.61405 -0.01524
 H -0.00968 -1.52824 0.16577
9
malonaldehyde_IRC_Distances_MW_output/malonaldehyde_IRC_Distances_MW point 21
C -1.19095 0.05191 -0.03422
 C -0.00875 0.79111 0.01258
 C 1.20675 0.08098 -0.03858
 O -1.21475 -1.23662 -0.06960
 O 1.26801 -1.19119 -0.07968
 H -2.16617 0.54587 0.00140
 H -0.02534 1.87241 0.04981
 H 2.16025 0.62315 -0.01625
 H -0.02906 -1.53763 0.17454
9
malonaldehyde_IRC_Distances_MW_output/malonaldehyde_IRC_Distances_MW point 22
C -1.18936 0.05304 -0.03442
 C -0.00815 0.78913 0.01235
 C 1.21212 0.08155 -0.04186
 O -1.21884 -1.23829 -0.07595
 O 1.28084 -1.18767 -0.07920
 H -2.16411 0.54647 0.00376
 H -0.02580 1.87048 0.05131
 H 2.16171 0.63225 -0.01716
 H -0.04839 -1.54697 0.18117
9
malonaldehyde_IRC_Distances_MW_output/malonaldehyde_IRC_Distances_MW point 23
C -1.18780 0.05415 -0.03385
 C -0.00755 0.78715 0.01189
 C 1.21747 0.08210 -0.04499
 O -1.22295 -1.23996 -0.08183
 O 1.29363 -1.18422 -0.07731
 H -2.16208 0.54707 0.00626
 H -0.02625 1.86856 0.05211
 H 2.16317 0.64136 -0.01782
 H -0.06765 -1.55621 0.18554
9
malonaldehyde_IRC_Distances_MW_output/malonaldehyde_IRC_Distances_MW point 24
C -1.18624 0.05524 -0.03278
 C -0.00695 0.78517 0.01132
 C 1.22282 0.08264 -0.04779
 O -1.22706 -1.24166 -0.08679
 O 1.30639 -1.18082 -0.07474
 H -2.16006 0.54768 0.00856
 H -0.02669 1.86665 0.05236
 H 2.16463 0.65046 -0.01816
 H -0.08684 -1.56535 0.18802
9
malonaldehyde_IRC_Distances_MW_output/malonaldehyde_IRC_Distances_MW point 25
C -1.18471 0.05632 -0.03152
 C -0.00634 0.78318 0.01075
 C 1.22816 0.08314 -0.05023
 O -1.23119 -1.24340 -0.09079
 O 1.31913 -1.17743 -0.07212
 H -2.15806 0.54831 0.01049
 H -0.02712 1.86475 0.05232
 H 2.16611 0.65955 -0.01824
 H -0.10598 -1.57441 0.18934
