# Supplementary material for: Low dimensional representations along intrinsic reaction coordinates and molecular dynamics trajectories using interatomic distance matrices
Source: Chem Sci. 2019 Sep 18;10(43):9954–68. doi: 10.1039/c9sc02742d (PMC6991188; doi:10.1039/c9sc02742d)
Supplement: Supplementary file 1 [file SC-010-C9SC02742D-s001.zip › C9SC02742D-SI/ESI_xyz_files/SN2_IRC_Distances_MW_output/new_data/SN2_traj_Distances_MW_PC1.xyz]

7
SN2_IRC_Distances_MW_output/new_data/SN2_traj1_Distances point 1
C -0.43146 0.23186 0.18735
 O 1.67329 0.01943 0.18521
 F -2.27147 0.02811 0.12762
 H -0.38313 0.44963 -0.17212
 H -0.43517 -0.37032 -0.70418
 H -0.34913 -0.62421 0.96875
 H 2.19707 0.26550 -0.59264
7
SN2_IRC_Distances_MW_output/new_data/SN2_traj1_Distances point 2
C -0.43025 0.23694 0.19387
 O 1.67196 0.01716 0.18595
 F -2.27200 0.01854 0.12401
 H -0.38404 0.41061 -0.19828
 H -0.43241 -0.32321 -0.67991
 H -0.34708 -0.62005 0.96883
 H 2.19382 0.26001 -0.59447
7
SN2_IRC_Distances_MW_output/new_data/SN2_traj1_Distances point 3
C -0.42914 0.24029 0.19927
 O 1.67065 0.01399 0.18599
 F -2.27249 0.00798 0.11940
 H -0.38479 0.37814 -0.22122
 H -0.42981 -0.27941 -0.65634
 H -0.34513 -0.61549 0.96946
 H 2.19072 0.25448 -0.59657
7
SN2_IRC_Distances_MW_output/new_data/SN2_traj1_Distances point 4
C -0.42823 0.24216 0.20326
 O 1.66952 0.01068 0.18556
 F -2.27290 -0.00185 0.11469
 H -0.38533 0.35429 -0.23882
 H -0.42766 -0.24367 -0.63648
 H -0.34351 -0.61124 0.97037
 H 2.18810 0.24963 -0.59858
7
SN2_IRC_Distances_MW_output/new_data/SN2_traj1_Distances point 5
C -0.42747 0.24315 0.20622
 O 1.66857 0.00757 0.18490
 F -2.27323 -0.01056 0.11024
 H -0.38573 0.33685 -0.25215
 H -0.42589 -0.21499 -0.62018
 H -0.34217 -0.60749 0.97138
 H 2.18591 0.24547 -0.60042
7
SN2_IRC_Distances_MW_output/new_data/SN2_traj1_Distances point 6
C -0.42681 0.24366 0.20853
 O 1.66775 0.00467 0.18415
 F -2.27349 -0.01834 0.10608
 H -0.38603 0.32351 -0.26265
 H -0.42441 -0.19120 -0.60643
 H -0.34102 -0.60414 0.97241
 H 2.18402 0.24184 -0.60210
7
SN2_IRC_Distances_MW_output/new_data/SN2_traj1_Distances point 7
C -0.42623 0.24387 0.21042
 O 1.66701 0.00196 0.18334
 F -2.27372 -0.02543 0.10216
 H -0.38627 0.31288 -0.27120
 H -0.42312 -0.17079 -0.59449
 H -0.34002 -0.60108 0.97344
 H 2.18234 0.23859 -0.60367
7
SN2_IRC_Distances_MW_output/new_data/SN2_traj1_Distances point 8
C -0.42570 0.24391 0.21201
 O 1.66634 -0.00058 0.18252
 F -2.27391 -0.03197 0.09843
 H -0.38647 0.30416 -0.27836
 H -0.42197 -0.15288 -0.58391
 H -0.33912 -0.59826 0.97446
 H 2.18082 0.23562 -0.60514
7
SN2_IRC_Distances_MW_output/new_data/SN2_traj1_Distances point 9
C -0.42520 0.24384 0.21337
 O 1.66572 -0.00297 0.18170
 F -2.27407 -0.03803 0.09489
 H -0.38664 0.29689 -0.28444
 H -0.42093 -0.13697 -0.57444
 H -0.33830 -0.59565 0.97546
 H 2.17943 0.23289 -0.60653
7
SN2_IRC_Distances_MW_output/new_data/SN2_traj1_Distances point 10
C -0.42475 0.24368 0.21455
 O 1.66516 -0.00519 0.18089
 F -2.27422 -0.04363 0.09154
 H -0.38678 0.29078 -0.28963
 H -0.42000 -0.12279 -0.56594
 H -0.33756 -0.59324 0.97643
 H 2.17815 0.23039 -0.60784
7
SN2_IRC_Distances_MW_output/new_data/SN2_traj1_Distances point 11
C -0.42433 0.24348 0.21557
 O 1.66465 -0.00723 0.18012
 F -2.27434 -0.04871 0.08845
 H -0.38691 0.28569 -0.29400
 H -0.41917 -0.11032 -0.55842
 H -0.33690 -0.59105 0.97734
 H 2.17699 0.22812 -0.60905
7
SN2_IRC_Distances_MW_output/new_data/SN2_traj1_Distances point 12
C -0.42397 0.24327 0.21641
 O 1.66421 -0.00901 0.17942
 F -2.27443 -0.05310 0.08573
 H -0.38701 0.28161 -0.29756
 H -0.41847 -0.09980 -0.55205
 H -0.33633 -0.58915 0.97815
 H 2.17599 0.22617 -0.61010
7
SN2_IRC_Distances_MW_output/new_data/SN2_traj1_Distances point 13
C -0.42369 0.24308 0.21705
 O 1.66387 -0.01041 0.17886
 F -2.27451 -0.05656 0.08356
 H -0.38708 0.27859 -0.30021
 H -0.41792 -0.09169 -0.54712
 H -0.33588 -0.58766 0.97881
 H 2.17521 0.22464 -0.61095
7
SN2_IRC_Distances_MW_output/new_data/SN2_traj1_Distances point 14
C -0.42348 0.24294 0.21749
 O 1.66363 -0.01140 0.17846
 F -2.27456 -0.05900 0.08202
 H -0.38714 0.27656 -0.30201
 H -0.41754 -0.08606 -0.54369
 H -0.33557 -0.58661 0.97928
 H 2.17466 0.22357 -0.61154
7
SN2_IRC_Distances_MW_output/new_data/SN2_traj1_Distances point 15
C -0.42334 0.24283 0.21779
 O 1.66346 -0.01210 0.17817
 F -2.27459 -0.06071 0.08093
 H -0.38717 0.27518 -0.30323
 H -0.41727 -0.08216 -0.54131
 H -0.33535 -0.58587 0.97962
 H 2.17427 0.22281 -0.61196
7
SN2_IRC_Distances_MW_output/new_data/SN2_traj1_Distances point 16
C -0.42322 0.24274 0.21804
 O 1.66332 -0.01268 0.17793
 F -2.27462 -0.06213 0.08002
 H -0.38720 0.27406 -0.30423
 H -0.41705 -0.07892 -0.53933
 H -0.33517 -0.58526 0.97990
 H 2.17395 0.22218 -0.61232
7
SN2_IRC_Distances_MW_output/new_data/SN2_traj1_Distances point 17
C -0.42309 0.24264 0.21830
 O 1.66317 -0.01330 0.17767
 F -2.27465 -0.06364 0.07905
 H -0.38723 0.27290 -0.30527
 H -0.41682 -0.07552 -0.53725
 H -0.33498 -0.58461 0.98020
 H 2.17360 0.22152 -0.61269
7
SN2_IRC_Distances_MW_output/new_data/SN2_traj1_Distances point 18
C -0.42293 0.24252 0.21862
 O 1.66298 -0.01406 0.17734
 F -2.27468 -0.06552 0.07784
 H -0.38727 0.27150 -0.30653
 H -0.41653 -0.07132 -0.53468
 H -0.33474 -0.58380 0.98058
 H 2.17318 0.22069 -0.61316
7
SN2_IRC_Distances_MW_output/new_data/SN2_traj1_Distances point 19
C -0.42272 0.24234 0.21904
 O 1.66273 -0.01509 0.17691
 F -2.27473 -0.06801 0.07621
 H -0.38732 0.26969 -0.30816
 H -0.41614 -0.06580 -0.53129
 H -0.33443 -0.58272 0.98108
 H 2.17261 0.21959 -0.61379
7
SN2_IRC_Distances_MW_output/new_data/SN2_traj1_Distances point 20
C -0.42243 0.24209 0.21959
 O 1.66240 -0.01647 0.17631
 F -2.27478 -0.07136 0.07401
 H -0.38739 0.26737 -0.31026
 H -0.41564 -0.05848 -0.52679
 H -0.33401 -0.58128 0.98177
 H 2.17185 0.21812 -0.61464
7
SN2_IRC_Distances_MW_output/new_data/SN2_traj1_Distances point 21
C -0.42205 0.24175 0.22031
 O 1.66196 -0.01829 0.17551
 F -2.27485 -0.07578 0.07108
 H -0.38747 0.26449 -0.31289
 H -0.41497 -0.04898 -0.52094
 H -0.33345 -0.57938 0.98270
 H 2.17084 0.21618 -0.61577
7
SN2_IRC_Distances_MW_output/new_data/SN2_traj1_Distances point 22
C -0.42155 0.24129 0.22119
 O 1.66140 -0.02063 0.17446
 F -2.27494 -0.08145 0.06727
 H -0.38758 0.26108 -0.31604
 H -0.41412 -0.03705 -0.51356
 H -0.33275 -0.57694 0.98392
 H 2.16954 0.21370 -0.61724
7
SN2_IRC_Distances_MW_output/new_data/SN2_traj1_Distances point 23
C -0.42091 0.24069 0.22227
 O 1.66069 -0.02356 0.17310
 F -2.27503 -0.08852 0.06242
 H -0.38771 0.25721 -0.31963
 H -0.41308 -0.02252 -0.50454
 H -0.33187 -0.57389 0.98549
 H 2.16790 0.21060 -0.61911
7
SN2_IRC_Distances_MW_output/new_data/SN2_traj1_Distances point 24
C -0.42010 0.23990 0.22354
 O 1.65982 -0.02718 0.17139
 F -2.27512 -0.09721 0.05634
 H -0.38786 0.25302 -0.32357
 H -0.41181 -0.00518 -0.49372
 H -0.33079 -0.57016 0.98747
 H 2.16587 0.20679 -0.62145
7
SN2_IRC_Distances_MW_output/new_data/SN2_traj1_Distances point 25
C -0.41908 0.23891 0.22506
 O 1.65874 -0.03159 0.16923
 F -2.27520 -0.10779 0.04874
 H -0.38805 0.24864 -0.32773
 H -0.41029 0.01529 -0.48090
 H -0.32947 -0.56562 0.98998
 H 2.16336 0.20216 -0.62437
7
SN2_IRC_Distances_MW_output/new_data/SN2_traj1_Distances point 26
C -0.41780 0.23770 0.22682
 O 1.65744 -0.03689 0.16654
 F -2.27527 -0.12043 0.03938
 H -0.38828 0.24430 -0.33186
 H -0.40848 0.03891 -0.46603
 H -0.32790 -0.56021 0.99311
 H 2.16028 0.19661 -0.62797
7
SN2_IRC_Distances_MW_output/new_data/SN2_traj1_Distances point 27
C -0.41627 0.23633 0.22879
 O 1.65595 -0.04283 0.16342
 F -2.27528 -0.13461 0.02852
 H -0.38855 0.24041 -0.33550
 H -0.40646 0.06448 -0.44986
 H -0.32611 -0.55416 0.99679
 H 2.15672 0.19038 -0.63215
7
SN2_IRC_Distances_MW_output/new_data/SN2_traj1_Distances point 28
C -0.41460 0.23495 0.23082
 O 1.65438 -0.04892 0.16009
 F -2.27524 -0.14912 0.01700
 H -0.38885 0.23733 -0.33826
 H -0.40438 0.08979 -0.43378
 H -0.32424 -0.54798 1.00072
 H 2.15294 0.18396 -0.63659
7
SN2_IRC_Distances_MW_output/new_data/SN2_traj1_Distances point 29
C -0.41285 0.23365 0.23285
 O 1.65280 -0.05485 0.15675
 F -2.27515 -0.16327 0.00537
 H -0.38916 0.23504 -0.34010
 H -0.40234 0.11375 -0.41850
 H -0.32239 -0.54198 1.00472
 H 2.14909 0.17767 -0.64108
7
SN2_IRC_Distances_MW_output/new_data/SN2_traj1_Distances point 30
C -0.41103 0.23244 0.23489
 O 1.65122 -0.06062 0.15339
 F -2.27500 -0.17702 -0.00633
 H -0.38949 0.23337 -0.34115
 H -0.40033 0.13650 -0.40397
 H -0.32053 -0.53618 1.00876
 H 2.14517 0.17151 -0.64559
7
SN2_IRC_Distances_MW_output/new_data/SN2_traj1_Distances point 31
C -0.40911 0.23133 0.23699
 O 1.64959 -0.06630 0.14998
 F -2.27480 -0.19061 -0.01827
 H -0.38985 0.23216 -0.34152
 H -0.39830 0.15850 -0.38987
 H -0.31864 -0.53046 1.01290
 H 2.14112 0.16538 -0.65021
7
SN2_IRC_Distances_MW_output/new_data/SN2_traj1_Distances point 32
C -0.40703 0.23028 0.23921
 O 1.64789 -0.07200 0.14647
 F -2.27455 -0.20426 -0.03069
 H -0.39025 0.23130 -0.34127
 H -0.39622 0.18024 -0.37593
 H -0.31668 -0.52473 1.01722
 H 2.13684 0.15916 -0.65501
7
SN2_IRC_Distances_MW_output/new_data/SN2_traj1_Distances point 33
C -0.40477 0.22932 0.24161
 O 1.64609 -0.07780 0.14279
 F -2.27423 -0.21818 -0.04378
 H -0.39071 0.23072 -0.34041
 H -0.39403 0.20209 -0.36192
 H -0.31459 -0.51891 1.02179
 H 2.13224 0.15276 -0.66007
7
SN2_IRC_Distances_MW_output/new_data/SN2_traj1_Distances point 34
C -0.40226 0.22843 0.24423
 O 1.64414 -0.08375 0.13890
 F -2.27384 -0.23252 -0.05775
 H -0.39122 0.23036 -0.33891
 H -0.39169 0.22431 -0.34766
 H -0.31235 -0.51293 1.02666
 H 2.12723 0.14610 -0.66547
7
SN2_IRC_Distances_MW_output/new_data/SN2_traj1_Distances point 35
C -0.39909 -0.33616 -0.01390
 O 1.64198 -0.04280 0.15658
 F -2.27367 0.21294 0.14038
 H -0.39173 0.10743 -0.39356
 H -0.38908 0.09369 -0.40408
 H -0.30995 -0.45932 1.05386
 H 2.12154 0.42420 -0.53928
7
SN2_IRC_Distances_MW_output/new_data/SN2_traj1_Distances point 36
C -0.39613 -0.33796 -0.01188
 O 1.63969 -0.03637 0.15817
 F -2.27300 0.23567 0.14253
 H -0.39244 0.10621 -0.39135
 H -0.38640 0.06823 -0.41198
 H -0.30729 -0.46957 1.05181
 H 2.11558 0.43379 -0.53730
7
SN2_IRC_Distances_MW_output/new_data/SN2_traj1_Distances point 37
C -0.39285 -0.34010 -0.00971
 O 1.63721 -0.02972 0.15974
 F -2.27222 0.25926 0.14431
 H -0.39325 0.10435 -0.38876
 H -0.38355 0.04241 -0.42012
 H -0.30444 -0.47992 1.04994
 H 2.10910 0.44371 -0.53541
7
SN2_IRC_Distances_MW_output/new_data/SN2_traj1_Distances point 38
C -0.38930 -0.34253 -0.00741
 O 1.63460 -0.02294 0.16124
 F -2.27134 0.28336 0.14565
 H -0.39414 0.10193 -0.38575
 H -0.38057 0.01661 -0.42838
 H -0.30142 -0.49023 1.04830
 H 2.10217 0.45380 -0.53364
7
SN2_IRC_Distances_MW_output/new_data/SN2_traj1_Distances point 39
C -0.38551 -0.34524 -0.00502
 O 1.63186 -0.01615 0.16264
 F -2.27035 0.30761 0.14649
 H -0.39511 0.09905 -0.38236
 H -0.37749 -0.00884 -0.43663
 H -0.29827 -0.50033 1.04691
 H 2.09486 0.46390 -0.53203
7
SN2_IRC_Distances_MW_output/new_data/SN2_traj1_Distances point 40
C -0.38150 -0.34817 -0.00254
 O 1.62903 -0.00941 0.16391
 F -2.26928 0.33180 0.14682
 H -0.39616 0.09579 -0.37857
 H -0.37433 -0.03379 -0.44483
 H -0.29499 -0.51016 1.04578
 H 2.08723 0.47394 -0.53058
7
SN2_IRC_Distances_MW_output/new_data/SN2_traj1_Distances point 41
C -0.37730 -0.35131 0.00002
 O 1.62611 -0.00274 0.16506
 F -2.26813 0.35587 0.14665
 H -0.39728 0.09225 -0.37439
 H -0.37108 -0.05823 -0.45294
 H -0.29161 -0.51972 1.04489
 H 2.07929 0.48389 -0.52929
7
SN2_IRC_Distances_MW_output/new_data/SN2_traj1_Distances point 42
C -0.37289 -0.35464 0.00266
 O 1.62308 0.00387 0.16608
 F -2.26689 0.37982 0.14597
 H -0.39848 0.08847 -0.36981
 H -0.36775 -0.08223 -0.46100
 H -0.28811 -0.52902 1.04425
 H 2.07103 0.49373 -0.52815
7
SN2_IRC_Distances_MW_output/new_data/SN2_traj1_Distances point 43
C -0.36829 -0.35813 0.00540
 O 1.61997 0.01038 0.16696
 F -2.26557 0.40360 0.14479
 H -0.39975 0.08453 -0.36483
 H -0.36434 -0.10578 -0.46898
 H -0.28449 -0.53805 1.04382
 H 2.06247 0.50346 -0.52717
7
SN2_IRC_Distances_MW_output/new_data/SN2_traj1_Distances point 44
C -0.36356 -0.36172 0.00819
 O 1.61680 0.01675 0.16770
 F -2.26419 0.42699 0.14314
 H -0.40108 0.08048 -0.35948
 H -0.36087 -0.12873 -0.47683
 H -0.28079 -0.54675 1.04362
 H 2.05368 0.51298 -0.52634
7
SN2_IRC_Distances_MW_output/new_data/SN2_traj1_Distances point 45
C -0.35874 -0.36535 0.01101
 O 1.61361 0.02290 0.16828
 F -2.26277 0.44973 0.14106
 H -0.40246 0.07644 -0.35386
 H -0.35739 -0.15085 -0.48445
 H -0.27705 -0.55505 1.04360
 H 2.04480 0.52218 -0.52565
7
SN2_IRC_Distances_MW_output/new_data/SN2_traj1_Distances point 46
C -0.35391 -0.36896 0.01383
 O 1.61044 0.02878 0.16872
 F -2.26132 0.47160 0.13861
 H -0.40387 0.07247 -0.34805
 H -0.35394 -0.17199 -0.49178
 H -0.27332 -0.56288 1.04376
 H 2.03592 0.53097 -0.52509
7
SN2_IRC_Distances_MW_output/new_data/SN2_traj1_Distances point 47
C -0.34911 -0.37250 0.01662
 O 1.60731 0.03438 0.16901
 F -2.25986 0.49253 0.13586
 H -0.40528 0.06861 -0.34209
 H -0.35054 -0.19212 -0.49881
 H -0.26963 -0.57024 1.04406
 H 2.02712 0.53934 -0.52466
7
SN2_IRC_Distances_MW_output/new_data/SN2_traj1_Distances point 48
C -0.34433 -0.37598 0.01940
 O 1.60422 0.03972 0.16917
 F -2.25840 0.51261 0.13285
 H -0.40671 0.06488 -0.33601
 H -0.34719 -0.21137 -0.50556
 H -0.26596 -0.57720 1.04448
 H 2.01838 0.54733 -0.52432
7
SN2_IRC_Distances_MW_output/new_data/SN2_traj1_Distances point 49
C -0.33954 -0.37939 0.02216
 O 1.60115 0.04485 0.16922
 F -2.25692 0.53204 0.12958
 H -0.40816 0.06126 -0.32978
 H -0.34387 -0.22994 -0.51210
 H -0.26230 -0.58383 1.04500
 H 2.00965 0.55501 -0.52407
7
SN2_IRC_Distances_MW_output/new_data/SN2_traj1_Distances point 50
C -0.33471 -0.38278 0.02495
 O 1.59807 0.04984 0.16915
 F -2.25541 0.55102 0.12604
 H -0.40964 0.05772 -0.32335
 H -0.34054 -0.24806 -0.51851
 H -0.25862 -0.59022 1.04562
 H 2.00085 0.56248 -0.52389
7
SN2_IRC_Distances_MW_output/new_data/SN2_traj1_Distances point 51
C -0.32978 -0.38618 0.02779
 O 1.59493 0.05476 0.16897
 F -2.25385 0.56981 0.12220
 H -0.41118 0.05423 -0.31665
 H -0.33716 -0.26598 -0.52487
 H -0.25485 -0.59645 1.04633
 H 1.99188 0.56982 -0.52377
7
SN2_IRC_Distances_MW_output/new_data/SN2_traj1_Distances point 52
C -0.32466 -0.38962 0.03073
 O 1.59171 0.05966 0.16867
 F -2.25223 0.58867 0.11802
 H -0.41278 0.05074 -0.30958
 H -0.33368 -0.28398 -0.53126
 H -0.25095 -0.60263 1.04713
 H 1.98260 0.57715 -0.52371
7
SN2_IRC_Distances_MW_output/new_data/SN2_traj1_Distances point 53
C -0.31929 -0.39315 0.03381
 O 1.58834 0.06463 0.16823
 F -2.25051 0.60789 0.11341
 H -0.41449 0.04723 -0.30202
 H -0.33006 -0.30234 -0.53779
 H -0.24686 -0.60884 1.04805
 H 1.97286 0.58457 -0.52369
7
SN2_IRC_Distances_MW_output/new_data/SN2_traj1_Distances point 54
C -0.31356 -0.39681 0.03709
 O 1.58478 0.06973 0.16764
 F -2.24866 0.62775 0.10828
 H -0.41633 0.04365 -0.29382
 H -0.32622 -0.32132 -0.54455
 H -0.24250 -0.61517 1.04908
 H 1.96250 0.59218 -0.52372
7
SN2_IRC_Distances_MW_output/new_data/SN2_traj1_Distances point 55
C -0.30742 -0.40062 0.04059
 O 1.58097 0.07500 0.16687
 F -2.24666 0.64838 0.10254
 H -0.41833 0.03999 -0.28488
 H -0.32214 -0.34111 -0.55158
 H -0.23782 -0.62166 1.05025
 H 1.95139 0.60003 -0.52379
7
SN2_IRC_Distances_MW_output/new_data/SN2_traj1_Distances point 56
C -0.30089 -0.40455 0.04430
 O 1.57696 0.08037 0.16590
 F -2.24451 0.66959 0.09622
 H -0.42048 0.03631 -0.27523
 H -0.31784 -0.36153 -0.55881
 H -0.23285 -0.62825 1.05153
 H 1.93960 0.60805 -0.52391
7
SN2_IRC_Distances_MW_output/new_data/SN2_traj1_Distances point 57
C -0.29417 -0.40844 0.04809
 O 1.57285 0.08568 0.16475
 F -2.24229 0.69070 0.08949
 H -0.42271 0.03276 -0.26516
 H -0.31345 -0.38194 -0.56601
 H -0.22773 -0.63472 1.05290
 H 1.92750 0.61596 -0.52405
7
SN2_IRC_Distances_MW_output/new_data/SN2_traj1_Distances point 58
C -0.28753 -0.41216 0.05182
 O 1.56882 0.09072 0.16347
 F -2.24007 0.71093 0.08262
 H -0.42495 0.02945 -0.25508
 H -0.30915 -0.40160 -0.57290
 H -0.22267 -0.64085 1.05427
 H 1.91554 0.62349 -0.52421
7
SN2_IRC_Distances_MW_output/new_data/SN2_traj1_Distances point 59
C -0.28111 -0.41562 0.05541
 O 1.56495 0.09541 0.16209
 F -2.23791 0.72992 0.07582
 H -0.42713 0.02646 -0.24522
 H -0.30503 -0.42014 -0.57934
 H -0.21776 -0.64654 1.05561
 H 1.90399 0.63050 -0.52437
7
SN2_IRC_Distances_MW_output/new_data/SN2_traj1_Distances point 60
C -0.27492 -0.41884 0.05884
 O 1.56124 0.09978 0.16064
 F -2.23581 0.74771 0.06911
 H -0.42926 0.02376 -0.23564
 H -0.30108 -0.43762 -0.58535
 H -0.21304 -0.65182 1.05691
 H 1.89287 0.63703 -0.52451
7
SN2_IRC_Distances_MW_output/new_data/SN2_traj1_Distances point 61
C -0.26892 -0.42185 0.06215
 O 1.55766 0.10386 0.15913
 F -2.23376 0.76453 0.06248
 H -0.43134 0.02131 -0.22628
 H -0.29729 -0.45424 -0.59100
 H -0.20844 -0.65678 1.05817
 H 1.88208 0.64317 -0.52465
7
SN2_IRC_Distances_MW_output/new_data/SN2_traj1_Distances point 62
C -0.26303 -0.42470 0.06536
 O 1.55417 0.10774 0.15755
 F -2.23174 0.78061 0.05587
 H -0.43339 0.01906 -0.21706
 H -0.29360 -0.47023 -0.59636
 H -0.20394 -0.66148 1.05940
 H 1.87153 0.64900 -0.52476
7
SN2_IRC_Distances_MW_output/new_data/SN2_traj1_Distances point 63
C -0.25722 -0.42742 0.06851
 O 1.55074 0.11145 0.15589
 F -2.22973 0.79614 0.04924
 H -0.43544 0.01699 -0.20790
 H -0.28999 -0.48575 -0.60149
 H -0.19948 -0.66600 1.06061
 H 1.86110 0.65459 -0.52486
7
SN2_IRC_Distances_MW_output/new_data/SN2_traj1_Distances point 64
C -0.25142 -0.43003 0.07162
 O 1.54735 0.11502 0.15414
 F -2.22771 0.81127 0.04255
 H -0.43749 0.01506 -0.19875
 H -0.28641 -0.50096 -0.60643
 H -0.19504 -0.67038 1.06179
 H 1.85072 0.66002 -0.52493
7
SN2_IRC_Distances_MW_output/new_data/SN2_traj1_Distances point 65
C -0.24561 -0.43256 0.07470
 O 1.54396 0.11849 0.15231
 F -2.22567 0.82609 0.03577
 H -0.43956 0.01328 -0.18956
 H -0.28286 -0.51595 -0.61121
 H -0.19058 -0.67466 1.06296
 H 1.84033 0.66531 -0.52498
7
SN2_IRC_Distances_MW_output/new_data/SN2_traj1_Distances point 66
C -0.23976 -0.43502 0.07778
 O 1.54056 0.12188 0.15038
 F -2.22361 0.84071 0.02887
 H -0.44166 0.01161 -0.18029
 H -0.27931 -0.53082 -0.61586
 H -0.18608 -0.67886 1.06413
 H 1.82987 0.67050 -0.52499
7
SN2_IRC_Distances_MW_output/new_data/SN2_traj1_Distances point 67
C -0.23384 -0.43741 0.08085
 O 1.53714 0.12519 0.14834
 F -2.22152 0.85518 0.02182
 H -0.44380 0.01007 -0.17092
 H -0.27575 -0.54563 -0.62038
 H -0.18154 -0.68302 1.06528
 H 1.81930 0.67562 -0.52498
7
SN2_IRC_Distances_MW_output/new_data/SN2_traj1_Distances point 68
C -0.22783 -0.43975 0.08393
 O 1.53369 0.12844 0.14619
 F -2.21937 0.86956 0.01460
 H -0.44598 0.00863 -0.16142
 H -0.27217 -0.56043 -0.62479
 H -0.17691 -0.68714 1.06643
 H 1.80857 0.68069 -0.52493
7
SN2_IRC_Distances_MW_output/new_data/SN2_traj1_Distances point 69
C -0.22171 -0.44203 0.08703
 O 1.53020 0.13164 0.14391
 F -2.21718 0.88391 0.00719
 H -0.44821 0.00731 -0.15176
 H -0.26856 -0.57529 -0.62910
 H -0.17220 -0.69126 1.06757
 H 1.79765 0.68573 -0.52484
7
SN2_IRC_Distances_MW_output/new_data/SN2_traj1_Distances point 70
C -0.21544 -0.44428 0.09014
 O 1.52664 0.13481 0.14150
 F -2.21492 0.89828 -0.00043
 H -0.45051 0.00609 -0.14193
 H -0.26490 -0.59025 -0.63329
 H -0.16738 -0.69540 1.06871
 H 1.78650 0.69075 -0.52471
7
SN2_IRC_Distances_MW_output/new_data/SN2_traj1_Distances point 71
C -0.20903 -0.44648 0.09329
 O 1.52302 0.13793 0.13896
 F -2.21259 0.91269 -0.00829
 H -0.45287 0.00497 -0.13190
 H -0.26119 -0.60534 -0.63738
 H -0.16244 -0.69955 1.06985
 H 1.77509 0.69578 -0.52453
7
SN2_IRC_Distances_MW_output/new_data/SN2_traj1_Distances point 72
C -0.20246 -0.44864 0.09644
 O 1.51933 0.14101 0.13627
 F -2.21019 0.92713 -0.01636
 H -0.45530 0.00397 -0.12171
 H -0.25743 -0.62054 -0.64134
 H -0.15739 -0.70373 1.07099
 H 1.76344 0.70081 -0.52429
7
SN2_IRC_Distances_MW_output/new_data/SN2_traj1_Distances point 73
C -0.19579 -0.45073 0.09959
 O 1.51561 0.14402 0.13346
 F -2.20774 0.94149 -0.02459
 H -0.45778 0.00309 -0.11144
 H -0.25365 -0.63574 -0.64513
 H -0.15226 -0.70791 1.07210
 H 1.75161 0.70579 -0.52399
7
SN2_IRC_Distances_MW_output/new_data/SN2_traj1_Distances point 74
C -0.18911 -0.45273 0.10267
 O 1.51190 0.14691 0.13058
 F -2.20527 0.95557 -0.03286
 H -0.46027 0.00233 -0.10125
 H -0.24991 -0.65072 -0.64869
 H -0.14712 -0.71204 1.07319
 H 1.73977 0.71068 -0.52364
7
SN2_IRC_Distances_MW_output/new_data/SN2_traj1_Distances point 75
C -0.18256 -0.45460 0.10563
 O 1.50829 0.14964 0.12768
 F -2.20283 0.96912 -0.04099
 H -0.46272 0.00171 -0.09135
 H -0.24628 -0.66518 -0.65196
 H -0.14209 -0.71604 1.07423
 H 1.72819 0.71537 -0.52324
7
SN2_IRC_Distances_MW_output/new_data/SN2_traj1_Distances point 76
C -0.17627 -0.45632 0.10841
 O 1.50484 0.15216 0.12485
 F -2.20048 0.98185 -0.04878
 H -0.46508 0.00121 -0.08197
 H -0.24284 -0.67884 -0.65489
 H -0.13727 -0.71984 1.07519
 H 1.71709 0.71978 -0.52281
7
SN2_IRC_Distances_MW_output/new_data/SN2_traj1_Distances point 77
C -0.17038 -0.45785 0.11095
 O 1.50163 0.15443 0.12214
 F -2.19826 0.99359 -0.05610
 H -0.46730 0.00083 -0.07327
 H -0.23964 -0.69146 -0.65744
 H -0.13275 -0.72337 1.07608
 H 1.70670 0.72384 -0.52235
7
SN2_IRC_Distances_MW_output/new_data/SN2_traj1_Distances point 78
C -0.16496 -0.45921 0.11325
 O 1.49868 0.15645 0.11962
 F -2.19621 1.00421 -0.06283
 H -0.46934 0.00055 -0.06537
 H -0.23673 -0.70292 -0.65964
 H -0.12859 -0.72660 1.07687
 H 1.69715 0.72752 -0.52190
7
SN2_IRC_Distances_MW_output/new_data/SN2_traj1_Distances point 79
C -0.16007 -0.46038 0.11527
 O 1.49604 0.15822 0.11731
 F -2.19436 1.01365 -0.06889
 H -0.47119 0.00034 -0.05832
 H -0.23413 -0.71312 -0.66149
 H -0.12485 -0.72949 1.07757
 H 1.68856 0.73078 -0.52146
7
SN2_IRC_Distances_MW_output/new_data/SN2_traj1_Distances point 80
C -0.15577 -0.46138 0.11702
 O 1.49372 0.15972 0.11526
 F -2.19272 1.02185 -0.07422
 H -0.47282 0.00021 -0.05218
 H -0.23186 -0.72200 -0.66302
 H -0.12157 -0.73202 1.07817
 H 1.68101 0.73362 -0.52104
7
SN2_IRC_Distances_MW_output/new_data/SN2_traj1_Distances point 81
C -0.15207 -0.46221 0.11850
 O 1.49174 0.16099 0.11349
 F -2.19131 1.02882 -0.07879
 H -0.47422 0.00011 -0.04695
 H -0.22992 -0.72955 -0.66426
 H -0.11874 -0.73420 1.07869
 H 1.67452 0.73604 -0.52067
7
SN2_IRC_Distances_MW_output/new_data/SN2_traj1_Distances point 82
C -0.14896 -0.46289 0.11973
 O 1.49008 0.16202 0.11198
 F -2.19012 1.03462 -0.08263
 H -0.47540 0.00005 -0.04261
 H -0.22830 -0.73584 -0.66525
 H -0.11638 -0.73602 1.07911
 H 1.66908 0.73805 -0.52034
7
SN2_IRC_Distances_MW_output/new_data/SN2_traj1_Distances point 83
C -0.14641 -0.46344 0.12072
 O 1.48871 0.16286 0.11074
 F -2.18914 1.03935 -0.08578
 H -0.47637 0.00002 -0.03906
 H -0.22697 -0.74097 -0.66603
 H -0.11443 -0.73751 1.07946
 H 1.66461 0.73969 -0.52007
7
SN2_IRC_Distances_MW_output/new_data/SN2_traj1_Distances point 84
C -0.14436 -0.46387 0.12151
 O 1.48762 0.16353 0.10974
 F -2.18834 1.04314 -0.08831
 H -0.47716 -0.00000 -0.03621
 H -0.22591 -0.74509 -0.66663
 H -0.11287 -0.73871 1.07973
 H 1.66101 0.74101 -0.51984
7
SN2_IRC_Distances_MW_output/new_data/SN2_traj1_Distances point 85
C -0.14273 -0.46421 0.12213
 O 1.48675 0.16405 0.10895
 F -2.18772 1.04612 -0.09031
 H -0.47778 -0.00002 -0.03398
 H -0.22507 -0.74833 -0.66709
 H -0.11163 -0.73966 1.07995
 H 1.65817 0.74204 -0.51965
7
SN2_IRC_Distances_MW_output/new_data/SN2_traj1_Distances point 86
C -0.14148 -0.46447 0.12261
 O 1.48609 0.16444 0.10833
 F -2.18723 1.04841 -0.09185
 H -0.47825 -0.00002 -0.03226
 H -0.22443 -0.75081 -0.66744
 H -0.11068 -0.74039 1.08012
 H 1.65598 0.74283 -0.51951
7
SN2_IRC_Distances_MW_output/new_data/SN2_traj1_Distances point 87
C -0.14055 -0.46465 0.12296
 O 1.48560 0.16474 0.10788
 F -2.18688 1.05010 -0.09300
 H -0.47861 -0.00003 -0.03099
 H -0.22395 -0.75265 -0.66769
 H -0.10997 -0.74093 1.08024
 H 1.65436 0.74342 -0.51940
7
SN2_IRC_Distances_MW_output/new_data/SN2_traj1_Distances point 88
C -0.13990 -0.46478 0.12320
 O 1.48525 0.16494 0.10756
 F -2.18663 1.05128 -0.09379
 H -0.47885 -0.00003 -0.03011
 H -0.22362 -0.75392 -0.66787
 H -0.10948 -0.74130 1.08033
 H 1.65323 0.74383 -0.51932
7
SN2_IRC_Distances_MW_output/new_data/SN2_traj1_Distances point 89
C -0.13951 -0.46486 0.12335
 O 1.48504 0.16506 0.10737
 F -2.18648 1.05199 -0.09427
 H -0.47900 -0.00003 -0.02958
 H -0.22342 -0.75470 -0.66797
 H -0.10918 -0.74153 1.08038
 H 1.65254 0.74408 -0.51927
7
SN2_IRC_Distances_MW_output/new_data/SN2_traj1_Distances point 90
C -0.13935 -0.46490 0.12341
 O 1.48496 0.16511 0.10728
 F -2.18641 1.05229 -0.09447
 H -0.47907 -0.00003 -0.02935
 H -0.22333 -0.75502 -0.66802
 H -0.10906 -0.74163 1.08040
 H 1.65225 0.74418 -0.51926
7
SN2_IRC_Distances_MW_output/new_data/SN2_traj1_Distances point 91
C -0.13938 -0.46489 0.12340
 O 1.48498 0.16510 0.10730
 F -2.18643 1.05222 -0.09443
 H -0.47905 -0.00003 -0.02941
 H -0.22335 -0.75495 -0.66801
 H -0.10909 -0.74161 1.08039
 H 1.65232 0.74416 -0.51926
7
SN2_IRC_Distances_MW_output/new_data/SN2_traj1_Distances point 92
C -0.13959 -0.46485 0.12332
 O 1.48509 0.16503 0.10740
 F -2.18651 1.05185 -0.09418
 H -0.47897 -0.00003 -0.02968
 H -0.22346 -0.75455 -0.66795
 H -0.10924 -0.74149 1.08037
 H 1.65268 0.74403 -0.51928
7
SN2_IRC_Distances_MW_output/new_data/SN2_traj1_Distances point 93
C -0.13991 -0.46478 0.12320
 O 1.48526 0.16494 0.10756
 F -2.18663 1.05127 -0.09378
 H -0.47885 -0.00003 -0.03012
 H -0.22362 -0.75391 -0.66787
 H -0.10948 -0.74130 1.08033
 H 1.65324 0.74383 -0.51932
7
SN2_IRC_Distances_MW_output/new_data/SN2_traj1_Distances point 94
C -0.14030 -0.46471 0.12306
 O 1.48546 0.16481 0.10775
 F -2.18678 1.05056 -0.09330
 H -0.47870 -0.00003 -0.03065
 H -0.22382 -0.75314 -0.66776
 H -0.10978 -0.74107 1.08027
 H 1.65392 0.74358 -0.51937
7
SN2_IRC_Distances_MW_output/new_data/SN2_traj1_Distances point 95
C -0.14073 -0.46462 0.12289
 O 1.48569 0.16468 0.10796
 F -2.18695 1.04978 -0.09278
 H -0.47854 -0.00003 -0.03123
 H -0.22404 -0.75230 -0.66765
 H -0.11011 -0.74082 1.08022
 H 1.65467 0.74331 -0.51942
7
SN2_IRC_Distances_MW_output/new_data/SN2_traj1_Distances point 96
C -0.14117 -0.46453 0.12273
 O 1.48593 0.16454 0.10818
 F -2.18712 1.04897 -0.09223
 H -0.47837 -0.00003 -0.03184
 H -0.22427 -0.75141 -0.66752
 H -0.11044 -0.74056 1.08016
 H 1.65545 0.74303 -0.51947
7
SN2_IRC_Distances_MW_output/new_data/SN2_traj1_Distances point 97
C -0.14162 -0.46444 0.12256
 O 1.48617 0.16440 0.10840
 F -2.18729 1.04815 -0.09167
 H -0.47820 -0.00002 -0.03246
 H -0.22450 -0.75052 -0.66740
 H -0.11079 -0.74030 1.08010
 H 1.65623 0.74274 -0.51952
7
SN2_IRC_Distances_MW_output/new_data/SN2_traj1_Distances point 98
C -0.14207 -0.46435 0.12239
 O 1.48640 0.16426 0.10862
 F -2.18746 1.04733 -0.09113
 H -0.47803 -0.00002 -0.03307
 H -0.22473 -0.74964 -0.66728
 H -0.11112 -0.74004 1.08004
 H 1.65701 0.74246 -0.51957
7
SN2_IRC_Distances_MW_output/new_data/SN2_traj1_Distances point 99
C -0.14250 -0.46426 0.12222
 O 1.48663 0.16412 0.10883
 F -2.18763 1.04655 -0.09060
 H -0.47786 -0.00002 -0.03366
 H -0.22495 -0.74878 -0.66716
 H -0.11145 -0.73979 1.07998
 H 1.65777 0.74219 -0.51962
7
SN2_IRC_Distances_MW_output/new_data/SN2_traj1_Distances point 100
C -0.14291 -0.46417 0.12206
 O 1.48685 0.16399 0.10904
 F -2.18779 1.04579 -0.09009
 H -0.47771 -0.00002 -0.03423
 H -0.22516 -0.74796 -0.66704
 H -0.11177 -0.73955 1.07993
 H 1.65849 0.74192 -0.51967
7
SN2_IRC_Distances_MW_output/new_data/SN2_traj1_Distances point 101
C -0.14330 -0.46409 0.12192
 O 1.48706 0.16386 0.10923
 F -2.18794 1.04508 -0.08961
 H -0.47756 -0.00001 -0.03476
 H -0.22536 -0.74719 -0.66693
 H -0.11206 -0.73932 1.07988
 H 1.65917 0.74168 -0.51972
7
SN2_IRC_Distances_MW_output/new_data/SN2_traj1_Distances point 102
C -0.14366 -0.46402 0.12178
 O 1.48725 0.16375 0.10940
 F -2.18808 1.04442 -0.08917
 H -0.47742 -0.00001 -0.03525
 H -0.22555 -0.74648 -0.66683
 H -0.11234 -0.73911 1.07983
 H 1.65979 0.74145 -0.51976
7
SN2_IRC_Distances_MW_output/new_data/SN2_traj1_Distances point 103
C -0.14399 -0.46395 0.12165
 O 1.48742 0.16365 0.10956
 F -2.18820 1.04382 -0.08877
 H -0.47730 -0.00001 -0.03570
 H -0.22572 -0.74583 -0.66674
 H -0.11258 -0.73892 1.07978
 H 1.66037 0.74124 -0.51979
7
SN2_IRC_Distances_MW_output/new_data/SN2_traj1_Distances point 104
C -0.14428 -0.46389 0.12154
 O 1.48758 0.16355 0.10970
 F -2.18831 1.04329 -0.08841
 H -0.47719 -0.00001 -0.03611
 H -0.22587 -0.74524 -0.66665
 H -0.11281 -0.73875 1.07974
 H 1.66088 0.74105 -0.51983
7
SN2_IRC_Distances_MW_output/new_data/SN2_traj1_Distances point 105
C -0.14454 -0.46383 0.12144
 O 1.48771 0.16347 0.10983
 F -2.18841 1.04281 -0.08809
 H -0.47709 -0.00000 -0.03646
 H -0.22600 -0.74473 -0.66658
 H -0.11300 -0.73860 1.07971
 H 1.66133 0.74089 -0.51986
7
SN2_IRC_Distances_MW_output/new_data/SN2_traj1_Distances point 106
C -0.14476 -0.46379 0.12136
 O 1.48783 0.16340 0.10994
 F -2.18850 1.04241 -0.08782
 H -0.47700 -0.00000 -0.03677
 H -0.22611 -0.74429 -0.66651
 H -0.11317 -0.73847 1.07968
 H 1.66171 0.74075 -0.51988
7
SN2_IRC_Distances_MW_output/new_data/SN2_traj1_Distances point 107
C -0.14494 -0.46375 0.12129
 O 1.48793 0.16334 0.11003
 F -2.18857 1.04207 -0.08759
 H -0.47693 0.00000 -0.03702
 H -0.22621 -0.74392 -0.66646
 H -0.11331 -0.73837 1.07966
 H 1.66204 0.74063 -0.51990
7
SN2_IRC_Distances_MW_output/new_data/SN2_traj1_Distances point 108
C -0.14509 -0.46372 0.12123
 O 1.48801 0.16329 0.11010
 F -2.18863 1.04180 -0.08741
 H -0.47688 0.00000 -0.03722
 H -0.22629 -0.74363 -0.66642
 H -0.11342 -0.73828 1.07964
 H 1.66229 0.74054 -0.51992
7
SN2_IRC_Distances_MW_output/new_data/SN2_traj1_Distances point 109
C -0.14519 -0.46370 0.12119
 O 1.48806 0.16326 0.11015
 F -2.18867 1.04160 -0.08728
 H -0.47684 0.00000 -0.03737
 H -0.22634 -0.74342 -0.66639
 H -0.11350 -0.73822 1.07962
 H 1.66248 0.74047 -0.51993
7
SN2_IRC_Distances_MW_output/new_data/SN2_traj1_Distances point 110
C -0.14525 -0.46368 0.12117
 O 1.48810 0.16324 0.11018
 F -2.18869 1.04150 -0.08721
 H -0.47682 0.00000 -0.03745
 H -0.22637 -0.74330 -0.66637
 H -0.11355 -0.73819 1.07961
 H 1.66258 0.74043 -0.51994
7
SN2_IRC_Distances_MW_output/new_data/SN2_traj1_Distances point 111
C -0.14526 -0.46368 0.12117
 O 1.48810 0.16324 0.11018
 F -2.18869 1.04149 -0.08720
 H -0.47681 0.00000 -0.03746
 H -0.22637 -0.74329 -0.66637
 H -0.11355 -0.73818 1.07961
 H 1.66259 0.74043 -0.51994
7
SN2_IRC_Distances_MW_output/new_data/SN2_traj1_Distances point 112
C -0.14520 -0.46370 0.12119
 O 1.48807 0.16326 0.11015
 F -2.18867 1.04159 -0.08727
 H -0.47684 0.00000 -0.03738
 H -0.22634 -0.74340 -0.66638
 H -0.11351 -0.73822 1.07962
 H 1.66249 0.74047 -0.51993
7
SN2_IRC_Distances_MW_output/new_data/SN2_traj1_Distances point 113
C -0.14507 -0.46372 0.12124
 O 1.48800 0.16330 0.11009
 F -2.18862 1.04183 -0.08743
 H -0.47688 0.00000 -0.03720
 H -0.22628 -0.74366 -0.66642
 H -0.11341 -0.73829 1.07964
 H 1.66226 0.74055 -0.51992
7
SN2_IRC_Distances_MW_output/new_data/SN2_traj1_Distances point 114
C -0.14486 -0.46377 0.12132
 O 1.48789 0.16336 0.10999
 F -2.18854 1.04221 -0.08768
 H -0.47696 0.00000 -0.03691
 H -0.22617 -0.74408 -0.66648
 H -0.11325 -0.73841 1.07967
 H 1.66190 0.74068 -0.51989
7
SN2_IRC_Distances_MW_output/new_data/SN2_traj1_Distances point 115
C -0.14457 -0.46383 0.12143
 O 1.48773 0.16346 0.10985
 F -2.18843 1.04275 -0.08805
 H -0.47708 -0.00000 -0.03651
 H -0.22602 -0.74466 -0.66657
 H -0.11303 -0.73858 1.07971
 H 1.66139 0.74087 -0.51986
7
SN2_IRC_Distances_MW_output/new_data/SN2_traj1_Distances point 116
C -0.14419 -0.46391 0.12158
 O 1.48753 0.16358 0.10966
 F -2.18828 1.04344 -0.08851
 H -0.47722 -0.00001 -0.03599
 H -0.22582 -0.74542 -0.66668
 H -0.11274 -0.73880 1.07976
 H 1.66072 0.74111 -0.51982
7
SN2_IRC_Distances_MW_output/new_data/SN2_traj1_Distances point 117
C -0.14373 -0.46400 0.12175
 O 1.48729 0.16373 0.10944
 F -2.18810 1.04429 -0.08908
 H -0.47740 -0.00001 -0.03535
 H -0.22558 -0.74634 -0.66681
 H -0.11239 -0.73907 1.07982
 H 1.65992 0.74140 -0.51977
7
SN2_IRC_Distances_MW_output/new_data/SN2_traj1_Distances point 118
C -0.14319 -0.46411 0.12196
 O 1.48700 0.16390 0.10917
 F -2.18790 1.04528 -0.08975
 H -0.47760 -0.00001 -0.03461
 H -0.22531 -0.74741 -0.66696
 H -0.11198 -0.73939 1.07989
 H 1.65897 0.74175 -0.51970
7
SN2_IRC_Distances_MW_output/new_data/SN2_traj1_Distances point 119
C -0.14258 -0.46424 0.12219
 O 1.48667 0.16409 0.10887
 F -2.18766 1.04640 -0.09050
 H -0.47783 -0.00002 -0.03377
 H -0.22499 -0.74863 -0.66714
 H -0.11151 -0.73975 1.07997
 H 1.65790 0.74214 -0.51963
7
SN2_IRC_Distances_MW_output/new_data/SN2_traj1_Distances point 120
C -0.14190 -0.46438 0.12245
 O 1.48631 0.16431 0.10854
 F -2.18740 1.04765 -0.09134
 H -0.47809 -0.00002 -0.03283
 H -0.22464 -0.74998 -0.66733
 H -0.11099 -0.74014 1.08006
 H 1.65671 0.74257 -0.51955
7
SN2_IRC_Distances_MW_output/new_data/SN2_traj1_Distances point 121
C -0.14114 -0.46453 0.12274
 O 1.48591 0.16455 0.10817
 F -2.18711 1.04902 -0.09226
 H -0.47838 -0.00003 -0.03180
 H -0.22425 -0.75147 -0.66753
 H -0.11042 -0.74058 1.08016
 H 1.65540 0.74305 -0.51947
7
SN2_IRC_Distances_MW_output/new_data/SN2_traj1_Distances point 122
C -0.14032 -0.46470 0.12305
 O 1.48547 0.16481 0.10776
 F -2.18679 1.05053 -0.09328
 H -0.47870 -0.00003 -0.03067
 H -0.22383 -0.75311 -0.66776
 H -0.10979 -0.74106 1.08027
 H 1.65395 0.74357 -0.51937
7
SN2_IRC_Distances_MW_output/new_data/SN2_traj1_Distances point 123
C -0.13940 -0.46489 0.12339
 O 1.48499 0.16509 0.10731
 F -2.18643 1.05218 -0.09440
 H -0.47904 -0.00003 -0.02943
 H -0.22336 -0.75491 -0.66800
 H -0.10910 -0.74160 1.08039
 H 1.65235 0.74414 -0.51926
7
SN2_IRC_Distances_MW_output/new_data/SN2_traj1_Distances point 124
C -0.13839 -0.46509 0.12377
 O 1.48445 0.16541 0.10681
 F -2.18604 1.05402 -0.09565
 H -0.47943 -0.00003 -0.02806
 H -0.22284 -0.75690 -0.66827
 H -0.10833 -0.74218 1.08053
 H 1.65059 0.74478 -0.51914
7
SN2_IRC_Distances_MW_output/new_data/SN2_traj1_Distances point 125
C -0.13725 -0.46531 0.12419
 O 1.48385 0.16576 0.10625
 F -2.18560 1.05607 -0.09704
 H -0.47986 -0.00003 -0.02652
 H -0.22226 -0.75913 -0.66856
 H -0.10747 -0.74285 1.08068
 H 1.64860 0.74550 -0.51900
7
SN2_IRC_Distances_MW_output/new_data/SN2_traj1_Distances point 126
C -0.13596 -0.46557 0.12467
 O 1.48316 0.16615 0.10561
 F -2.18510 1.05841 -0.09863
 H -0.48036 -0.00003 -0.02477
 H -0.22160 -0.76167 -0.66889
 H -0.10648 -0.74360 1.08084
 H 1.64634 0.74631 -0.51884
7
SN2_IRC_Distances_MW_output/new_data/SN2_traj1_Distances point 127
C -0.13444 -0.46586 0.12523
 O 1.48236 0.16661 0.10486
 F -2.18451 1.06113 -0.10049
 H -0.48094 -0.00002 -0.02273
 H -0.22083 -0.76463 -0.66926
 H -0.10533 -0.74448 1.08104
 H 1.64369 0.74726 -0.51866
7
SN2_IRC_Distances_MW_output/new_data/SN2_traj1_Distances point 128
C -0.13262 -0.46621 0.12590
 O 1.48140 0.16716 0.10396
 F -2.18380 1.06439 -0.10272
 H -0.48164 -0.00001 -0.02029
 H -0.21991 -0.76817 -0.66970
 H -0.10395 -0.74554 1.08128
 H 1.64051 0.74839 -0.51843
7
SN2_IRC_Distances_MW_output/new_data/SN2_traj1_Distances point 129
C -0.13037 -0.46663 0.12671
 O 1.48022 0.16782 0.10284
 F -2.18293 1.06838 -0.10547
 H -0.48249 0.00001 -0.01730
 H -0.21877 -0.77251 -0.67021
 H -0.10225 -0.74685 1.08157
 H 1.63660 0.74978 -0.51814
7
SN2_IRC_Distances_MW_output/new_data/SN2_traj1_Distances point 130
C -0.12763 -0.46713 0.12769
 O 1.47878 0.16861 0.10148
 F -2.18187 1.07320 -0.10881
 H -0.48354 0.00004 -0.01369
 H -0.21740 -0.77776 -0.67080
 H -0.10018 -0.74843 1.08192
 H 1.63184 0.75146 -0.51778
7
SN2_IRC_Distances_MW_output/new_data/SN2_traj1_Distances point 131
C -0.12456 -0.46769 0.12877
 O 1.47717 0.16949 0.09994
 F -2.18067 1.07859 -0.11255
 H -0.48472 0.00009 -0.00968
 H -0.21586 -0.78360 -0.67143
 H -0.09786 -0.75021 1.08231
 H 1.62649 0.75334 -0.51737
7
SN2_IRC_Distances_MW_output/new_data/SN2_traj1_Distances point 132
C -0.12141 -0.46824 0.12986
 O 1.47552 0.17037 0.09836
 F -2.17943 1.08407 -0.11638
 H -0.48593 0.00014 -0.00559
 H -0.21429 -0.78956 -0.67203
 H -0.09548 -0.75204 1.08271
 H 1.62101 0.75525 -0.51693
7
SN2_IRC_Distances_MW_output/new_data/SN2_traj1_Distances point 133
C -0.11827 -0.46877 0.13093
 O 1.47389 0.17123 0.09678
 F -2.17820 1.08949 -0.12018
 H -0.48713 0.00021 -0.00157
 H -0.21273 -0.79545 -0.67258
 H -0.09311 -0.75386 1.08310
 H 1.61556 0.75715 -0.51648
7
SN2_IRC_Distances_MW_output/new_data/SN2_traj1_Distances point 134
C -0.11513 -0.46929 0.13198
 O 1.47225 0.17207 0.09520
 F -2.17697 1.09486 -0.12397
 H -0.48834 0.00029 0.00242
 H -0.21119 -0.80128 -0.67310
 H -0.09075 -0.75567 1.08349
 H 1.61012 0.75903 -0.51603
7
SN2_IRC_Distances_MW_output/new_data/SN2_traj1_Distances point 135
C -0.11194 -0.46980 0.13303
 O 1.47060 0.17290 0.09359
 F -2.17572 1.10028 -0.12781
 H -0.48956 0.00037 0.00642
 H -0.20962 -0.80716 -0.67357
 H -0.08835 -0.75752 1.08389
 H 1.60459 0.76092 -0.51555
7
SN2_IRC_Distances_MW_output/new_data/SN2_traj1_Distances point 136
C -0.10865 -0.47032 0.13410
 O 1.46890 0.17375 0.09193
 F -2.17442 1.10583 -0.13176
 H -0.49083 0.00047 0.01052
 H -0.20802 -0.81317 -0.67402
 H -0.08588 -0.75942 1.08429
 H 1.59890 0.76287 -0.51505
7
SN2_IRC_Distances_MW_output/new_data/SN2_traj1_Distances point 137
C -0.10521 -0.47084 0.13519
 O 1.46712 0.17461 0.09018
 F -2.17306 1.11159 -0.13589
 H -0.49215 0.00058 0.01475
 H -0.20634 -0.81941 -0.67444
 H -0.08330 -0.76142 1.08472
 H 1.59294 0.76489 -0.51451
7
SN2_IRC_Distances_MW_output/new_data/SN2_traj1_Distances point 138
C -0.10155 -0.47138 0.13633
 O 1.46524 0.17550 0.08832
 F -2.17161 1.11766 -0.14025
 H -0.49356 0.00070 0.01919
 H -0.20458 -0.82598 -0.67484
 H -0.08057 -0.76353 1.08516
 H 1.58663 0.76702 -0.51392
7
SN2_IRC_Distances_MW_output/new_data/SN2_traj1_Distances point 139
C -0.09762 -0.47194 0.13753
 O 1.46323 0.17644 0.08633
 F -2.17005 1.12413 -0.14492
 H -0.49508 0.00084 0.02390
 H -0.20269 -0.83296 -0.67520
 H -0.07763 -0.76581 1.08564
 H 1.57984 0.76930 -0.51328
7
SN2_IRC_Distances_MW_output/new_data/SN2_traj1_Distances point 140
C -0.09333 -0.47252 0.13881
 O 1.46104 0.17744 0.08415
 F -2.16834 1.13111 -0.14999
 H -0.49674 0.00100 0.02897
 H -0.20065 -0.84049 -0.67553
 H -0.07444 -0.76829 1.08616
 H 1.57246 0.77176 -0.51255
7
SN2_IRC_Distances_MW_output/new_data/SN2_traj1_Distances point 141
C -0.08859 -0.47314 0.14018
 O 1.45862 0.17850 0.08174
 F -2.16645 1.13875 -0.15557
 H -0.49858 0.00118 0.03447
 H -0.19841 -0.84872 -0.67582
 H -0.07092 -0.77104 1.08673
 H 1.56431 0.77446 -0.51173
7
SN2_IRC_Distances_MW_output/new_data/SN2_traj1_Distances point 142
C -0.08328 -0.47379 0.14167
 O 1.45593 0.17966 0.07904
 F -2.16432 1.14721 -0.16177
 H -0.50064 0.00140 0.04052
 H -0.19591 -0.85780 -0.67605
 H -0.06698 -0.77412 1.08737
 H 1.55520 0.77745 -0.51078
7
SN2_IRC_Distances_MW_output/new_data/SN2_traj1_Distances point 143
C -0.07727 -0.47449 0.14330
 O 1.45290 0.18092 0.07598
 F -2.16191 1.15667 -0.16874
 H -0.50297 0.00164 0.04723
 H -0.19312 -0.86793 -0.67618
 H -0.06255 -0.77760 1.08809
 H 1.54491 0.78080 -0.50967
7
SN2_IRC_Distances_MW_output/new_data/SN2_traj1_Distances point 144
C -0.07047 -0.47523 0.14507
 O 1.44949 0.18228 0.07253
 F -2.15917 1.16722 -0.17657
 H -0.50562 0.00192 0.05463
 H -0.18998 -0.87918 -0.67619
 H -0.05755 -0.78155 1.08890
 H 1.53329 0.78454 -0.50838
7
SN2_IRC_Distances_MW_output/new_data/SN2_traj1_Distances point 145
C -0.06292 -0.47599 0.14693
 O 1.44573 0.18373 0.06871
 F -2.15612 1.17877 -0.18517
 H -0.50857 0.00223 0.06262
 H -0.18653 -0.89143 -0.67603
 H -0.05202 -0.78595 1.08981
 H 1.52042 0.78865 -0.50688
7
SN2_IRC_Distances_MW_output/new_data/SN2_traj1_Distances point 146
C -0.05488 -0.47672 0.14882
 O 1.44175 0.18519 0.06466
 F -2.15286 1.19087 -0.19423
 H -0.51172 0.00254 0.07088
 H -0.18290 -0.90420 -0.67567
 H -0.04615 -0.79064 1.09077
 H 1.50675 0.79296 -0.50524
7
SN2_IRC_Distances_MW_output/new_data/SN2_traj1_Distances point 147
C -0.04669 -0.47739 0.15063
 O 1.43772 0.18660 0.06056
 F -2.14952 1.20298 -0.20333
 H -0.51493 0.00284 0.07900
 H -0.17924 -0.91689 -0.67512
 H -0.04022 -0.79542 1.09176
 H 1.49289 0.79729 -0.50350
7
SN2_IRC_Distances_MW_output/new_data/SN2_traj1_Distances point 148
C -0.03862 -0.47798 0.15230
 O 1.43378 0.18793 0.05655
 F -2.14623 1.21473 -0.21219
 H -0.51811 0.00311 0.08674
 H -0.17568 -0.92913 -0.67440
 H -0.03440 -0.80014 1.09274
 H 1.47925 0.80149 -0.50173
7
SN2_IRC_Distances_MW_output/new_data/SN2_traj1_Distances point 149
C -0.03074 -0.47849 0.15383
 O 1.42996 0.18916 0.05266
 F -2.14300 1.22602 -0.22073
 H -0.52123 0.00333 0.09405
 H -0.17223 -0.94080 -0.67356
 H -0.02875 -0.80475 1.09370
 H 1.46599 0.80554 -0.49995
7
SN2_IRC_Distances_MW_output/new_data/SN2_traj1_Distances point 150
C -0.02304 -0.47892 0.15523
 O 1.42626 0.19030 0.04889
 F -2.13984 1.23689 -0.22895
 H -0.52428 0.00351 0.10095
 H -0.16890 -0.95194 -0.67260
 H -0.02327 -0.80927 1.09464
 H 1.45307 0.80943 -0.49816
7
SN2_IRC_Distances_MW_output/new_data/SN2_traj1_Distances point 151
C -0.01546 -0.47928 0.15651
 O 1.42263 0.19138 0.04521
 F -2.13672 1.24743 -0.23693
 H -0.52730 0.00364 0.10752
 H -0.16565 -0.96267 -0.67154
 H -0.01790 -0.81372 1.09558
 H 1.44040 0.81322 -0.49635
7
SN2_IRC_Distances_MW_output/new_data/SN2_traj1_Distances point 152
C -0.00794 -0.47959 0.15771
 O 1.41906 0.19241 0.04159
 F -2.13362 1.25776 -0.24475
 H -0.53031 0.00372 0.11383
 H -0.16246 -0.97309 -0.67038
 H -0.01259 -0.81814 1.09652
 H 1.42785 0.81692 -0.49451
7
SN2_IRC_Distances_MW_output/new_data/SN2_traj1_Distances point 153
C -0.00039 -0.47983 0.15881
 O 1.41550 0.19340 0.03800
 F -2.13050 1.26798 -0.25248
 H -0.53334 0.00376 0.11994
 H -0.15928 -0.98332 -0.66911
 H -0.00730 -0.82258 1.09746
 H 1.41530 0.82059 -0.49262
7
SN2_IRC_Distances_MW_output/new_data/SN2_traj1_Distances point 154
C 0.00725 -0.48003 0.15985
 O 1.41192 0.19437 0.03440
 F -2.12734 1.27820 -0.26020
 H -0.53642 0.00374 0.12594
 H -0.15608 -0.99346 -0.66775
 H -0.00197 -0.82708 1.09842
 H 1.40263 0.82425 -0.49067
7
SN2_IRC_Distances_MW_output/new_data/SN2_traj1_Distances point 155
C 0.01508 -0.48016 0.16083
 O 1.40829 0.19533 0.03076
 F -2.12410 1.28852 -0.26798
 H -0.53958 0.00366 0.13186
 H -0.15284 -1.00361 -0.66626
 H 0.00346 -0.83169 1.09942
 H 1.38969 0.82795 -0.48862
7
SN2_IRC_Distances_MW_output/new_data/SN2_traj1_Distances point 156
C 0.02318 -0.48024 0.16175
 O 1.40455 0.19628 0.02704
 F -2.12074 1.29906 -0.27591
 H -0.54288 0.00350 0.13777
 H -0.14951 -1.01387 -0.66464
 H 0.00905 -0.83646 1.10045
 H 1.37634 0.83172 -0.48646
7
SN2_IRC_Distances_MW_output/new_data/SN2_traj1_Distances point 157
C 0.03167 -0.48025 0.16262
 O 1.40066 0.19725 0.02319
 F -2.11721 1.30996 -0.28407
 H -0.54635 0.00326 0.14374
 H -0.14605 -1.02437 -0.66287
 H 0.01486 -0.84145 1.10154
 H 1.36241 0.83561 -0.48415
7
SN2_IRC_Distances_MW_output/new_data/SN2_traj1_Distances point 158
C 0.04070 -0.48019 0.16343
 O 1.39657 0.19825 0.01917
 F -2.11347 1.32137 -0.29259
 H -0.55005 0.00292 0.14983
 H -0.14240 -1.03524 -0.66090
 H 0.02100 -0.84676 1.10270
 H 1.34765 0.83967 -0.48164
7
SN2_IRC_Distances_MW_output/new_data/SN2_traj1_Distances point 159
C 0.05042 -0.48004 0.16419
 O 1.39219 0.19929 0.01490
 F -2.10943 1.33350 -0.30159
 H -0.55407 0.00243 0.15612
 H -0.13850 -1.04666 -0.65871
 H 0.02758 -0.85248 1.10396
 H 1.33180 0.84396 -0.47887
7
SN2_IRC_Distances_MW_output/new_data/SN2_traj1_Distances point 160
C 0.06103 -0.47977 0.16489
 O 1.38747 0.20040 0.01033
 F -2.10502 1.34652 -0.31118
 H -0.55847 0.00177 0.16266
 H -0.13429 -1.05875 -0.65625
 H 0.03469 -0.85871 1.10534
 H 1.31458 0.84855 -0.47579
7
SN2_IRC_Distances_MW_output/new_data/SN2_traj1_Distances point 161
C 0.07257 -0.47936 0.16549
 O 1.38240 0.20158 0.00548
 F -2.10023 1.36044 -0.32135
 H -0.56330 0.00088 0.16942
 H -0.12975 -1.07149 -0.65351
 H 0.04236 -0.86547 1.10684
 H 1.29595 0.85342 -0.47237
7
SN2_IRC_Distances_MW_output/new_data/SN2_traj1_Distances point 162
C 0.08473 -0.47879 0.16597
 O 1.37712 0.20280 0.00048
 F -2.09518 1.37486 -0.33179
 H -0.56843 -0.00024 0.17617
 H -0.12501 -1.08447 -0.65056
 H 0.05037 -0.87258 1.10842
 H 1.27640 0.85843 -0.46868
7
SN2_IRC_Distances_MW_output/new_data/SN2_traj1_Distances point 163
C 0.09698 -0.47808 0.16627
 O 1.37186 0.20402 -0.00443
 F -2.09011 1.38914 -0.34201
 H -0.57364 -0.00157 0.18259
 H -0.12027 -1.09712 -0.64755
 H 0.05837 -0.87973 1.11000
 H 1.25681 0.86334 -0.46487
7
SN2_IRC_Distances_MW_output/new_data/SN2_traj1_Distances point 164
C 0.10896 -0.47724 0.16642
 O 1.36679 0.20520 -0.00911
 F -2.08516 1.40286 -0.35172
 H -0.57877 -0.00306 0.18854
 H -0.11568 -1.10907 -0.64460
 H 0.06613 -0.88669 1.11154
 H 1.23774 0.86800 -0.46108
7
SN2_IRC_Distances_MW_output/new_data/SN2_traj1_Distances point 165
C 0.12063 -0.47630 0.16642
 O 1.36191 0.20636 -0.01354
 F -2.08035 1.41601 -0.36090
 H -0.58382 -0.00471 0.19402
 H -0.11125 -1.12034 -0.64172
 H 0.07361 -0.89344 1.11302
 H 1.21927 0.87242 -0.45731
7
SN2_IRC_Distances_MW_output/new_data/SN2_traj1_Distances point 166
C 0.13209 -0.47526 0.16630
 O 1.35718 0.20751 -0.01779
 F -2.07564 1.42873 -0.36967
 H -0.58881 -0.00650 0.19913
 H -0.10692 -1.13107 -0.63890
 H 0.08090 -0.90005 1.11447
 H 1.20119 0.87663 -0.45354
7
SN2_IRC_Distances_MW_output/new_data/SN2_traj1_Distances point 167
C 0.14351 -0.47409 0.16605
 O 1.35253 0.20867 -0.02191
 F -2.07097 1.44122 -0.37815
 H -0.59382 -0.00847 0.20397
 H -0.10264 -1.14144 -0.63612
 H 0.08811 -0.90660 1.11588
 H 1.18328 0.88071 -0.44972
7
SN2_IRC_Distances_MW_output/new_data/SN2_traj1_Distances point 168
C 0.15502 -0.47279 0.16568
 O 1.34790 0.20987 -0.02596
 F -2.06627 1.45362 -0.38646
 H -0.59892 -0.01064 0.20861
 H -0.09834 -1.15158 -0.63335
 H 0.09532 -0.91318 1.11729
 H 1.16529 0.88470 -0.44581
7
SN2_IRC_Distances_MW_output/new_data/SN2_traj1_Distances point 169
C 0.16676 -0.47134 0.16519
 O 1.34325 0.21111 -0.02996
 F -2.06151 1.46609 -0.39469
 H -0.60415 -0.01303 0.21310
 H -0.09399 -1.16161 -0.63057
 H 0.10260 -0.91986 1.11869
 H 1.14704 0.88864 -0.44176
7
SN2_IRC_Distances_MW_output/new_data/SN2_traj1_Distances point 170
C 0.17882 -0.46971 0.16457
 O 1.33853 0.21242 -0.03397
 F -2.05664 1.47871 -0.40288
 H -0.60957 -0.01568 0.21748
 H -0.08954 -1.17161 -0.62776
 H 0.11004 -0.92668 1.12010
 H 1.12837 0.89255 -0.43753
7
SN2_IRC_Distances_MW_output/new_data/SN2_traj1_Distances point 171
C 0.19131 -0.46788 0.16380
 O 1.33371 0.21381 -0.03799
 F -2.05163 1.49159 -0.41109
 H -0.61524 -0.01864 0.22179
 H -0.08495 -1.18164 -0.62493
 H 0.11767 -0.93371 1.12152
 H 1.10912 0.89646 -0.43309
7
SN2_IRC_Distances_MW_output/new_data/SN2_traj1_Distances point 172
C 0.20430 -0.46582 0.16287
 O 1.32878 0.21531 -0.04205
 F -2.04645 1.50478 -0.41934
 H -0.62117 -0.02193 0.22604
 H -0.08020 -1.19174 -0.62207
 H 0.12554 -0.94097 1.12295
 H 1.08920 0.90036 -0.42840
7
SN2_IRC_Distances_MW_output/new_data/SN2_traj1_Distances point 173
C 0.21784 -0.46350 0.16178
 O 1.32371 0.21693 -0.04614
 F -2.04109 1.51833 -0.42765
 H -0.62742 -0.02560 0.23024
 H -0.07526 -1.20194 -0.61919
 H 0.13369 -0.94850 1.12439
 H 1.06853 0.90426 -0.42343
7
SN2_IRC_Distances_MW_output/new_data/SN2_traj1_Distances point 174
C 0.23197 -0.46089 0.16050
 O 1.31851 0.21869 -0.05027
 F -2.03555 1.53225 -0.43599
 H -0.63399 -0.02968 0.23438
 H -0.07012 -1.21223 -0.61629
 H 0.14213 -0.95629 1.12582
 H 1.04705 0.90815 -0.41817
7
SN2_IRC_Distances_MW_output/new_data/SN2_traj1_Distances point 175
C 0.24670 -0.45798 0.15903
 O 1.31318 0.22060 -0.05441
 F -2.02984 1.54652 -0.44433
 H -0.64090 -0.03421 0.23847
 H -0.06478 -1.22258 -0.61341
 H 0.15085 -0.96436 1.12725
 H 1.02479 0.91200 -0.41261
7
SN2_IRC_Distances_MW_output/new_data/SN2_traj1_Distances point 176
C 0.26199 -0.45473 0.15736
 O 1.30775 0.22268 -0.05855
 F -2.02397 1.56110 -0.45263
 H -0.64814 -0.03920 0.24247
 H -0.05924 -1.23296 -0.61056
 H 0.15983 -0.97267 1.12864
 H 1.00179 0.91578 -0.40674
7
SN2_IRC_Distances_MW_output/new_data/SN2_traj1_Distances point 177
C 0.27778 -0.45114 0.15549
 O 1.30223 0.22492 -0.06265
 F -2.01799 1.57591 -0.46083
 H -0.65568 -0.04466 0.24638
 H -0.05352 -1.24330 -0.60779
 H 0.16905 -0.98117 1.12999
 H 0.97814 0.91944 -0.40058
7
SN2_IRC_Distances_MW_output/new_data/SN2_traj1_Distances point 178
C 0.29401 -0.44720 0.15342
 O 1.29666 0.22733 -0.06670
 F -2.01194 1.59087 -0.46887
 H -0.66350 -0.05059 0.25018
 H -0.04763 -1.25353 -0.60513
 H 0.17845 -0.98984 1.13127
 H 0.95395 0.92296 -0.39416
7
SN2_IRC_Distances_MW_output/new_data/SN2_traj1_Distances point 179
C 0.31059 -0.44292 0.15115
 O 1.29107 0.22991 -0.07066
 F -2.00586 1.60590 -0.47669
 H -0.67155 -0.05697 0.25385
 H -0.04159 -1.26361 -0.60261
 H 0.18800 -0.99861 1.13246
 H 0.92934 0.92630 -0.38750
7
SN2_IRC_Distances_MW_output/new_data/SN2_traj1_Distances point 180
C 0.32747 -0.43829 0.14870
 O 1.28547 0.23266 -0.07452
 F -1.99978 1.62095 -0.48425
 H -0.67981 -0.06380 0.25739
 H -0.03542 -1.27350 -0.60025
 H 0.19768 -1.00746 1.13355
 H 0.90438 0.92943 -0.38061
7
SN2_IRC_Distances_MW_output/new_data/SN2_traj1_Distances point 181
C 0.34462 -0.43330 0.14606
 O 1.27988 0.23559 -0.07827
 F -1.99373 1.63598 -0.49153
 H -0.68825 -0.07107 0.26080
 H -0.02911 -1.28317 -0.59807
 H 0.20748 -1.01636 1.13452
 H 0.87912 0.93233 -0.37351
7
SN2_IRC_Distances_MW_output/new_data/SN2_traj1_Distances point 182
C 0.36201 -0.42795 0.14325
 O 1.27430 0.23870 -0.08190
 F -1.98774 1.65097 -0.49852
 H -0.69688 -0.07879 0.26409
 H -0.02265 -1.29261 -0.59609
 H 0.21739 -1.02529 1.13536
 H 0.85357 0.93498 -0.36620
7
SN2_IRC_Distances_MW_output/new_data/SN2_traj1_Distances point 183
C 0.37965 -0.42223 0.14026
 O 1.26871 0.24199 -0.08541
 F -1.98182 1.66591 -0.50520
 H -0.70567 -0.08697 0.26726
 H -0.01603 -1.30182 -0.59432
 H 0.22743 -1.03425 1.13607
 H 0.82773 0.93737 -0.35866
7
SN2_IRC_Distances_MW_output/new_data/SN2_traj1_Distances point 184
C 0.39753 -0.41612 0.13710
 O 1.26312 0.24547 -0.08880
 F -1.97600 1.68080 -0.51158
 H -0.71463 -0.09559 0.27032
 H -0.00923 -1.31080 -0.59277
 H 0.23762 -1.04324 1.13662
 H 0.80159 0.93948 -0.35091
7
SN2_IRC_Distances_MW_output/new_data/SN2_traj1_Distances point 185
C 0.41562 -0.40963 0.13378
 O 1.25752 0.24914 -0.09205
 F -1.97030 1.69561 -0.51762
 H -0.72371 -0.10467 0.27328
 H -0.00225 -1.31952 -0.59146
 H 0.24795 -1.05222 1.13702
 H 0.77518 0.94130 -0.34294
7
SN2_IRC_Distances_MW_output/new_data/SN2_traj1_Distances point 186
C 0.43384 -0.40277 0.13030
 O 1.25192 0.25298 -0.09517
 F -1.96477 1.71027 -0.52331
 H -0.73288 -0.11416 0.27612
 H 0.00492 -1.32796 -0.59040
 H 0.25840 -1.06117 1.13724
 H 0.74857 0.94280 -0.33478
7
SN2_IRC_Distances_MW_output/new_data/SN2_traj1_Distances point 187
C 0.45210 -0.39558 0.12670
 O 1.24634 0.25698 -0.09813
 F -1.95946 1.72471 -0.52863
 H -0.74208 -0.12401 0.27884
 H 0.01226 -1.33606 -0.58959
 H 0.26895 -1.07001 1.13728
 H 0.72190 0.94398 -0.32648
7
SN2_IRC_Distances_MW_output/new_data/SN2_traj1_Distances point 188
C 0.47027 -0.38809 0.12301
 O 1.24079 0.26109 -0.10092
 F -1.95442 1.73883 -0.53353
 H -0.75123 -0.13415 0.28143
 H 0.01974 -1.34379 -0.58906
 H 0.27956 -1.07871 1.13713
 H 0.69530 0.94481 -0.31807
7
SN2_IRC_Distances_MW_output/new_data/SN2_traj1_Distances point 189
C 0.48826 -0.38036 0.11925
 O 1.23528 0.26530 -0.10353
 F -1.94970 1.75258 -0.53801
 H -0.76027 -0.14451 0.28388
 H 0.02735 -1.35111 -0.58879
 H 0.29017 -1.08720 1.13680
 H 0.66890 0.94530 -0.30961
7
SN2_IRC_Distances_MW_output/new_data/SN2_traj1_Distances point 190
C 0.50599 -0.37243 0.11546
 O 1.22982 0.26958 -0.10596
 F -1.94533 1.76589 -0.54207
 H -0.76913 -0.15502 0.28619
 H 0.03506 -1.35801 -0.58878
 H 0.30079 -1.09544 1.13629
 H 0.64280 0.94544 -0.30113
7
SN2_IRC_Distances_MW_output/new_data/SN2_traj1_Distances point 191
C 0.52342 -0.36434 0.11165
 O 1.22440 0.27389 -0.10821
 F -1.94132 1.77875 -0.54572
 H -0.77780 -0.16565 0.28836
 H 0.04289 -1.36448 -0.58902
 H 0.31140 -1.10343 1.13560
 H 0.61700 0.94526 -0.29265
7
SN2_IRC_Distances_MW_output/new_data/SN2_traj1_Distances point 192
C 0.54057 -0.35608 0.10783
 O 1.21900 0.27824 -0.11029
 F -1.93769 1.79118 -0.54898
 H -0.78625 -0.17639 0.29038
 H 0.05086 -1.37054 -0.58951
 H 0.32204 -1.11116 1.13473
 H 0.59147 0.94474 -0.28416
7
SN2_IRC_Distances_MW_output/new_data/SN2_traj1_Distances point 193
C 0.55748 -0.34766 0.10399
 O 1.21357 0.28263 -0.11222
 F -1.93443 1.80322 -0.55188
 H -0.79450 -0.18724 0.29228
 H 0.05899 -1.37621 -0.59023
 H 0.33276 -1.11865 1.13368
 H 0.56612 0.94391 -0.27564
7
SN2_IRC_Distances_MW_output/new_data/SN2_traj1_Distances point 194
C 0.57422 -0.33904 0.10014
 O 1.20809 0.28706 -0.11400
 F -1.93154 1.81493 -0.55444
 H -0.80257 -0.19823 0.29407
 H 0.06736 -1.38153 -0.59118
 H 0.34363 -1.12594 1.13246
 H 0.54082 0.94275 -0.26705
7
SN2_IRC_Distances_MW_output/new_data/SN2_traj1_Distances point 195
C 0.59089 -0.33018 0.09625
 O 1.20248 0.29154 -0.11565
 F -1.92903 1.82637 -0.55667
 H -0.81049 -0.20943 0.29573
 H 0.07603 -1.38652 -0.59237
 H 0.35474 -1.13305 1.13105
 H 0.51537 0.94126 -0.25834
7
SN2_IRC_Distances_MW_output/new_data/SN2_traj1_Distances point 196
C 0.60762 -0.32100 0.09229
 O 1.19669 0.29611 -0.11719
 F -1.92691 1.83763 -0.55860
 H -0.81829 -0.22090 0.29730
 H 0.08511 -1.39122 -0.59381
 H 0.36623 -1.14003 1.12944
 H 0.48956 0.93942 -0.24942
7
SN2_IRC_Distances_MW_output/new_data/SN2_traj1_Distances point 197
C 0.62458 -0.31141 0.08824
 O 1.19061 0.30080 -0.11861
 F -1.92520 1.84881 -0.56024
 H -0.82604 -0.23278 0.29877
 H 0.09475 -1.39565 -0.59554
 H 0.37826 -1.14695 1.12758
 H 0.46305 0.93717 -0.24020
7
SN2_IRC_Distances_MW_output/new_data/SN2_traj1_Distances point 198
C 0.64200 -0.30126 0.08404
 O 1.18412 0.30567 -0.11995
 F -1.92395 1.86003 -0.56158
 H -0.83379 -0.24521 0.30014
 H 0.10513 -1.39983 -0.59759
 H 0.39106 -1.15385 1.12545
 H 0.43543 0.93445 -0.23052
7
SN2_IRC_Distances_MW_output/new_data/SN2_traj1_Distances point 199
C 0.66011 -0.29038 0.07964
 O 1.17706 0.31077 -0.12118
 F -1.92324 1.87141 -0.56260
 H -0.84159 -0.25839 0.30141
 H 0.11652 -1.40375 -0.60002
 H 0.40491 -1.16080 1.12298
 H 0.40623 0.93116 -0.22021
7
SN2_IRC_Distances_MW_output/new_data/SN2_traj1_Distances point 200
C 0.67895 -0.27871 0.07503
 O 1.16932 0.31608 -0.12231
 F -1.92321 1.88290 -0.56325
 H -0.84940 -0.27236 0.30254
 H 0.12908 -1.40735 -0.60291
 H 0.42000 -1.16776 1.12011
 H 0.37526 0.92720 -0.20921
7
SN2_IRC_Distances_MW_output/new_data/SN2_traj1_Distances point 201
C 0.69772 -0.26672 0.07042
 O 1.16116 0.32137 -0.12327
 F -1.92397 1.89398 -0.56348
 H -0.85681 -0.28653 0.30347
 H 0.14239 -1.41042 -0.60614
 H 0.43580 -1.17439 1.11694
 H 0.34371 0.92270 -0.19794
7
SN2_IRC_Distances_MW_output/new_data/SN2_traj1_Distances point 202
C 0.71467 -0.25559 0.06625
 O 1.15335 0.32612 -0.12398
 F -1.92540 1.90366 -0.56330
 H -0.86314 -0.29951 0.30411
 H 0.15517 -1.41271 -0.60938
 H 0.45080 -1.18008 1.11380
 H 0.31455 0.91811 -0.18748
7
SN2_IRC_Distances_MW_output/new_data/SN2_traj1_Distances point 203
C 0.72877 -0.24611 0.06277
 O 1.14648 0.33002 -0.12447
 F -1.92719 1.91144 -0.56289
 H -0.86812 -0.31044 0.30448
 H 0.16641 -1.41423 -0.61231
 H 0.46389 -1.18458 1.11097
 H 0.28975 0.91390 -0.17856
7
SN2_IRC_Distances_MW_output/new_data/SN2_traj1_Distances point 204
C 0.74028 -0.23823 0.05994
 O 1.14061 0.33317 -0.12480
 F -1.92908 1.91760 -0.56236
 H -0.87196 -0.31943 0.30468
 H 0.17604 -1.41521 -0.61488
 H 0.47501 -1.18808 1.10852
 H 0.26910 0.91018 -0.17111
7
SN2_IRC_Distances_MW_output/new_data/SN2_traj1_Distances point 205
C 0.74977 -0.23164 0.05761
 O 1.13557 0.33572 -0.12502
 F -1.93095 1.92255 -0.56179
 H -0.87497 -0.32689 0.30476
 H 0.18429 -1.41582 -0.61710
 H 0.48451 -1.19084 1.10640
 H 0.25178 0.90692 -0.16486
7
SN2_IRC_Distances_MW_output/new_data/SN2_traj1_Distances point 206
C 0.75769 -0.22607 0.05567
 O 1.13121 0.33783 -0.12517
 F -1.93274 1.92659 -0.56123
 H -0.87736 -0.33315 0.30477
 H 0.19143 -1.41620 -0.61904
 H 0.49268 -1.19305 1.10456
 H 0.23710 0.90405 -0.15955
7
SN2_IRC_Distances_MW_output/new_data/SN2_traj1_Distances point 207
C 0.76436 -0.22134 0.05404
 O 1.12743 0.33957 -0.12527
 F -1.93442 1.92991 -0.56069
 H -0.87929 -0.33843 0.30473
 H 0.19760 -1.41641 -0.62073
 H 0.49973 -1.19484 1.10296
 H 0.22459 0.90154 -0.15503
7
SN2_IRC_Distances_MW_output/new_data/SN2_traj1_Distances point 208
C 0.76996 -0.21734 0.05267
 O 1.12418 0.34102 -0.12534
 F -1.93595 1.93265 -0.56020
 H -0.88084 -0.34287 0.30467
 H 0.20292 -1.41651 -0.62219
 H 0.50578 -1.19629 1.10157
 H 0.21396 0.89935 -0.15118
7
SN2_IRC_Distances_MW_output/new_data/SN2_traj1_Distances point 209
C 0.77463 -0.21398 0.05153
 O 1.12140 0.34221 -0.12538
 F -1.93733 1.93489 -0.55975
 H -0.88209 -0.34659 0.30459
 H 0.20745 -1.41654 -0.62344
 H 0.51093 -1.19747 1.10039
 H 0.20501 0.89747 -0.14794
7
SN2_IRC_Distances_MW_output/new_data/SN2_traj1_Distances point 210
C 0.77848 -0.21120 0.05060
 O 1.11908 0.34318 -0.12541
 F -1.93852 1.93672 -0.55936
 H -0.88309 -0.34965 0.30451
 H 0.21124 -1.41653 -0.62449
 H 0.51523 -1.19841 1.09941
 H 0.19757 0.89589 -0.14525
7
SN2_IRC_Distances_MW_output/new_data/SN2_traj1_Distances point 211
C 0.78159 -0.20895 0.04984
 O 1.11717 0.34395 -0.12543
 F -1.93952 1.93817 -0.55903
 H -0.88387 -0.35212 0.30444
 H 0.21435 -1.41650 -0.62535
 H 0.51875 -1.19915 1.09860
 H 0.19153 0.89459 -0.14307
7
SN2_IRC_Distances_MW_output/new_data/SN2_traj1_Distances point 212
C 0.78401 -0.20719 0.04926
 O 1.11567 0.34455 -0.12544
 F -1.94033 1.93930 -0.55876
 H -0.88446 -0.35405 0.30437
 H 0.21680 -1.41645 -0.62603
 H 0.52153 -1.19972 1.09796
 H 0.18679 0.89356 -0.14135
7
SN2_IRC_Distances_MW_output/new_data/SN2_traj1_Distances point 213
C 0.78582 -0.20587 0.04882
 O 1.11454 0.34500 -0.12545
 F -1.94095 1.94013 -0.55856
 H -0.88489 -0.35549 0.30432
 H 0.21864 -1.41641 -0.62654
 H 0.52361 -1.20014 1.09748
 H 0.18325 0.89278 -0.14007
7
SN2_IRC_Distances_MW_output/new_data/SN2_traj1_Distances point 214
C 0.78705 -0.20497 0.04852
 O 1.11376 0.34530 -0.12545
 F -1.94139 1.94069 -0.55842
 H -0.88519 -0.35647 0.30428
 H 0.21991 -1.41638 -0.62689
 H 0.52504 -1.20042 1.09714
 H 0.18081 0.89225 -0.13918
7
SN2_IRC_Distances_MW_output/new_data/SN2_traj1_Distances point 215
C 0.78779 -0.20443 0.04834
 O 1.11329 0.34548 -0.12545
 F -1.94165 1.94103 -0.55833
 H -0.88536 -0.35706 0.30426
 H 0.22067 -1.41636 -0.62710
 H 0.52590 -1.20059 1.09695
 H 0.17935 0.89192 -0.13866
7
SN2_IRC_Distances_MW_output/new_data/SN2_traj1_Distances point 216
C 0.78810 -0.20420 0.04827
 O 1.11309 0.34555 -0.12545
 F -1.94176 1.94117 -0.55830
 H -0.88543 -0.35730 0.30425
 H 0.22099 -1.41635 -0.62719
 H 0.52626 -1.20066 1.09686
 H 0.17874 0.89179 -0.13844
7
SN2_IRC_Distances_MW_output/new_data/SN2_traj1_Distances point 217
C 0.78805 -0.20424 0.04828
 O 1.11313 0.34554 -0.12545
 F -1.94174 1.94114 -0.55830
 H -0.88542 -0.35726 0.30425
 H 0.22094 -1.41635 -0.62717
 H 0.52620 -1.20064 1.09688
 H 0.17885 0.89181 -0.13848
7
SN2_IRC_Distances_MW_output/new_data/SN2_traj1_Distances point 218
C 0.78770 -0.20449 0.04836
 O 1.11335 0.34546 -0.12545
 F -1.94161 1.94099 -0.55834
 H -0.88534 -0.35699 0.30426
 H 0.22058 -1.41636 -0.62707
 H 0.52580 -1.20057 1.09697
 H 0.17953 0.89196 -0.13872
7
SN2_IRC_Distances_MW_output/new_data/SN2_traj1_Distances point 219
C 0.78711 -0.20492 0.04851
 O 1.11372 0.34531 -0.12545
 F -1.94141 1.94072 -0.55841
 H -0.88520 -0.35652 0.30428
 H 0.21997 -1.41638 -0.62691
 H 0.52511 -1.20043 1.09713
 H 0.18069 0.89222 -0.13914
7
SN2_IRC_Distances_MW_output/new_data/SN2_traj1_Distances point 220
C 0.78632 -0.20550 0.04870
 O 1.11422 0.34512 -0.12545
 F -1.94113 1.94036 -0.55850
 H -0.88501 -0.35589 0.30430
 H 0.21916 -1.41640 -0.62668
 H 0.52419 -1.20025 1.09734
 H 0.18226 0.89256 -0.13971
7
SN2_IRC_Distances_MW_output/new_data/SN2_traj1_Distances point 221
C 0.78536 -0.20621 0.04893
 O 1.11483 0.34488 -0.12545
 F -1.94079 1.93991 -0.55861
 H -0.88478 -0.35512 0.30433
 H 0.21817 -1.41642 -0.62641
 H 0.52307 -1.20003 1.09760
 H 0.18415 0.89298 -0.14040
7
SN2_IRC_Distances_MW_output/new_data/SN2_traj1_Distances point 222
C 0.78424 -0.20702 0.04920
 O 1.11552 0.34461 -0.12544
 F -1.94041 1.93940 -0.55874
 H -0.88452 -0.35423 0.30436
 H 0.21704 -1.41645 -0.62609
 H 0.52179 -1.19977 1.09789
 H 0.18633 0.89346 -0.14119
7
SN2_IRC_Distances_MW_output/new_data/SN2_traj1_Distances point 223
C 0.78301 -0.20792 0.04950
 O 1.11629 0.34431 -0.12544
 F -1.94000 1.93883 -0.55888
 H -0.88422 -0.35325 0.30440
 H 0.21578 -1.41647 -0.62575
 H 0.52037 -1.19949 1.09822
 H 0.18876 0.89399 -0.14206
7
SN2_IRC_Distances_MW_output/new_data/SN2_traj1_Distances point 224
C 0.78167 -0.20889 0.04982
 O 1.11712 0.34397 -0.12543
 F -1.93955 1.93821 -0.55902
 H -0.88389 -0.35218 0.30443
 H 0.21443 -1.41649 -0.62537
 H 0.51884 -1.19917 1.09857
 H 0.19137 0.89456 -0.14301
7
SN2_IRC_Distances_MW_output/new_data/SN2_traj1_Distances point 225
C 0.78025 -0.20992 0.05017
 O 1.11800 0.34362 -0.12542
 F -1.93908 1.93755 -0.55917
 H -0.88353 -0.35105 0.30447
 H 0.21300 -1.41651 -0.62498
 H 0.51722 -1.19883 1.09895
 H 0.19415 0.89516 -0.14401
7
SN2_IRC_Distances_MW_output/new_data/SN2_traj1_Distances point 226
C 0.77876 -0.21100 0.05053
 O 1.11891 0.34325 -0.12541
 F -1.93861 1.93685 -0.55933
 H -0.88316 -0.34987 0.30451
 H 0.21151 -1.41653 -0.62457
 H 0.51554 -1.19848 1.09933
 H 0.19704 0.89578 -0.14506
7
SN2_IRC_Distances_MW_output/new_data/SN2_traj1_Distances point 227
C 0.77723 -0.21211 0.05090
 O 1.11984 0.34286 -0.12540
 F -1.93812 1.93612 -0.55949
 H -0.88276 -0.34865 0.30454
 H 0.20999 -1.41654 -0.62415
 H 0.51382 -1.19810 1.09973
 H 0.20001 0.89641 -0.14613
7
SN2_IRC_Distances_MW_output/new_data/SN2_traj1_Distances point 228
C 0.77566 -0.21324 0.05128
 O 1.12078 0.34247 -0.12539
 F -1.93764 1.93538 -0.55965
 H -0.88236 -0.34741 0.30457
 H 0.20846 -1.41654 -0.62372
 H 0.51207 -1.19772 1.10013
 H 0.20302 0.89705 -0.14723
7
SN2_IRC_Distances_MW_output/new_data/SN2_traj1_Distances point 229
C 0.77409 -0.21437 0.05166
 O 1.12173 0.34207 -0.12538
 F -1.93716 1.93463 -0.55980
 H -0.88195 -0.34615 0.30460
 H 0.20692 -1.41654 -0.62330
 H 0.51032 -1.19733 1.10053
 H 0.20605 0.89769 -0.14832
7
SN2_IRC_Distances_MW_output/new_data/SN2_traj1_Distances point 230
C 0.77252 -0.21550 0.05205
 O 1.12266 0.34167 -0.12537
 F -1.93670 1.93388 -0.55995
 H -0.88153 -0.34491 0.30463
 H 0.20539 -1.41653 -0.62288
 H 0.50859 -1.19694 1.10093
 H 0.20907 0.89833 -0.14941
7
SN2_IRC_Distances_MW_output/new_data/SN2_traj1_Distances point 231
C 0.77097 -0.21662 0.05243
 O 1.12358 0.34128 -0.12535
 F -1.93624 1.93313 -0.56010
 H -0.88111 -0.34367 0.30465
 H 0.20389 -1.41652 -0.62246
 H 0.50688 -1.19655 1.10132
 H 0.21204 0.89895 -0.15049
7
SN2_IRC_Distances_MW_output/new_data/SN2_traj1_Distances point 232
C 0.76945 -0.21771 0.05280
 O 1.12448 0.34089 -0.12533
 F -1.93581 1.93240 -0.56024
 H -0.88070 -0.34247 0.30467
 H 0.20243 -1.41650 -0.62206
 H 0.50522 -1.19616 1.10170
 H 0.21494 0.89955 -0.15154
7
SN2_IRC_Distances_MW_output/new_data/SN2_traj1_Distances point 233
C 0.76798 -0.21876 0.05315
 O 1.12533 0.34051 -0.12532
 F -1.93540 1.93169 -0.56038
 H -0.88030 -0.34130 0.30469
 H 0.20103 -1.41648 -0.62168
 H 0.50363 -1.19578 1.10207
 H 0.21773 0.90013 -0.15255
7
SN2_IRC_Distances_MW_output/new_data/SN2_traj1_Distances point 234
C 0.76659 -0.21975 0.05349
 O 1.12614 0.34015 -0.12530
 F -1.93502 1.93101 -0.56050
 H -0.87991 -0.34020 0.30471
 H 0.19971 -1.41646 -0.62131
 H 0.50213 -1.19542 1.10241
 H 0.22037 0.90067 -0.15350
7
SN2_IRC_Distances_MW_output/new_data/SN2_traj1_Distances point 235
C 0.76531 -0.22066 0.05380
 O 1.12688 0.33982 -0.12528
 F -1.93467 1.93038 -0.56061
 H -0.87956 -0.33918 0.30472
 H 0.19850 -1.41643 -0.62098
 H 0.50075 -1.19509 1.10272
 H 0.22279 0.90117 -0.15438
7
SN2_IRC_Distances_MW_output/new_data/SN2_traj1_Distances point 236
C 0.76420 -0.22146 0.05408
 O 1.12752 0.33953 -0.12527
 F -1.93438 1.92983 -0.56071
 H -0.87924 -0.33830 0.30473
 H 0.19745 -1.41640 -0.62069
 H 0.49956 -1.19480 1.10300
 H 0.22489 0.90160 -0.15514
7
SN2_IRC_Distances_MW_output/new_data/SN2_traj1_Distances point 237
C 0.76332 -0.22208 0.05429
 O 1.12803 0.33930 -0.12526
 F -1.93415 1.92939 -0.56078
 H -0.87899 -0.33760 0.30474
 H 0.19663 -1.41638 -0.62047
 H 0.49862 -1.19456 1.10321
 H 0.22655 0.90194 -0.15574
7
SN2_IRC_Distances_MW_output/new_data/SN2_traj1_Distances point 238
C 0.76273 -0.22250 0.05444
 O 1.12836 0.33915 -0.12525
 F -1.93400 1.92910 -0.56083
 H -0.87883 -0.33714 0.30474
 H 0.19608 -1.41636 -0.62032
 H 0.49799 -1.19441 1.10335
 H 0.22766 0.90216 -0.15614
7
SN2_IRC_Distances_MW_output/new_data/SN2_traj1_Distances point 239
C 0.76247 -0.22268 0.05450
 O 1.12851 0.33908 -0.12524
 F -1.93393 1.92898 -0.56085
 H -0.87875 -0.33693 0.30475
 H 0.19584 -1.41636 -0.62025
 H 0.49772 -1.19434 1.10342
 H 0.22814 0.90226 -0.15631
7
SN2_IRC_Distances_MW_output/new_data/SN2_traj1_Distances point 240
C 0.76256 -0.22262 0.05448
 O 1.12846 0.33910 -0.12525
 F -1.93395 1.92902 -0.56084
 H -0.87878 -0.33700 0.30475
 H 0.19592 -1.41636 -0.62027
 H 0.49781 -1.19436 1.10339
 H 0.22798 0.90222 -0.15626
7
SN2_IRC_Distances_MW_output/new_data/SN2_traj1_Distances point 241
C 0.76299 -0.22232 0.05437
 O 1.12821 0.33922 -0.12525
 F -1.93406 1.92923 -0.56081
 H -0.87890 -0.33734 0.30474
 H 0.19632 -1.41637 -0.62038
 H 0.49827 -1.19448 1.10329
 H 0.22717 0.90206 -0.15596
7
SN2_IRC_Distances_MW_output/new_data/SN2_traj1_Distances point 242
C 0.76377 -0.22176 0.05418
 O 1.12777 0.33942 -0.12526
 F -1.93427 1.92962 -0.56074
 H -0.87912 -0.33796 0.30474
 H 0.19705 -1.41639 -0.62058
 H 0.49910 -1.19468 1.10310
 H 0.22570 0.90176 -0.15543
7
SN2_IRC_Distances_MW_output/new_data/SN2_traj1_Distances point 243
C 0.76491 -0.22095 0.05390
 O 1.12711 0.33972 -0.12528
 F -1.93457 1.93018 -0.56065
 H -0.87944 -0.33887 0.30473
 H 0.19812 -1.41642 -0.62088
 H 0.50032 -1.19498 1.10282
 H 0.22354 0.90132 -0.15465
7
SN2_IRC_Distances_MW_output/new_data/SN2_traj1_Distances point 244
C 0.76645 -0.21985 0.05353
 O 1.12622 0.34011 -0.12530
 F -1.93498 1.93094 -0.56051
 H -0.87988 -0.34009 0.30471
 H 0.19957 -1.41645 -0.62128
 H 0.50197 -1.19539 1.10245
 H 0.22063 0.90073 -0.15360
7
SN2_IRC_Distances_MW_output/new_data/SN2_traj1_Distances point 245
C 0.76841 -0.21845 0.05305
 O 1.12508 0.34062 -0.12532
 F -1.93552 1.93190 -0.56034
 H -0.88042 -0.34164 0.30469
 H 0.20144 -1.41649 -0.62179
 H 0.50410 -1.19590 1.10196
 H 0.21691 0.89996 -0.15225
7
SN2_IRC_Distances_MW_output/new_data/SN2_traj1_Distances point 246
C 0.77083 -0.21671 0.05246
 O 1.12366 0.34124 -0.12535
 F -1.93621 1.93307 -0.56011
 H -0.88108 -0.34357 0.30466
 H 0.20376 -1.41652 -0.62243
 H 0.50674 -1.19651 1.10136
 H 0.21229 0.89900 -0.15058
7
SN2_IRC_Distances_MW_output/new_data/SN2_traj1_Distances point 247
C 0.77373 -0.21463 0.05175
 O 1.12194 0.34198 -0.12538
 F -1.93705 1.93446 -0.55984
 H -0.88185 -0.34587 0.30461
 H 0.20656 -1.41654 -0.62320
 H 0.50993 -1.19724 1.10062
 H 0.20674 0.89784 -0.14857
7
SN2_IRC_Distances_MW_output/new_data/SN2_traj1_Distances point 248
C 0.77711 -0.21219 0.05093
 O 1.11991 0.34283 -0.12540
 F -1.93809 1.93607 -0.55950
 H -0.88273 -0.34856 0.30454
 H 0.20988 -1.41654 -0.62412
 H 0.51369 -1.19808 1.09976
 H 0.20023 0.89646 -0.14621
7
SN2_IRC_Distances_MW_output/new_data/SN2_traj1_Distances point 249
C 0.78097 -0.20939 0.04999
 O 1.11755 0.34380 -0.12543
 F -1.93932 1.93789 -0.55910
 H -0.88371 -0.35163 0.30445
 H 0.21373 -1.41650 -0.62518
 H 0.51805 -1.19901 1.09876
 H 0.19273 0.89485 -0.14350
7
SN2_IRC_Distances_MW_output/new_data/SN2_traj1_Distances point 250
C 0.78533 -0.20623 0.04894
 O 1.11484 0.34488 -0.12545
 F -1.94079 1.93990 -0.55862
 H -0.88478 -0.35510 0.30433
 H 0.21814 -1.41642 -0.62640
 H 0.52304 -1.20003 1.09761
 H 0.18420 0.89299 -0.14041
7
SN2_IRC_Distances_MW_output/new_data/SN2_traj1_Distances point 251
C 0.79020 -0.20266 0.04776
 O 1.11175 0.34606 -0.12546
 F -1.94251 1.94212 -0.55805
 H -0.88592 -0.35898 0.30418
 H 0.22317 -1.41628 -0.62779
 H 0.52872 -1.20113 1.09629
 H 0.17458 0.89087 -0.13693
7
SN2_IRC_Distances_MW_output/new_data/SN2_traj1_Distances point 252
C 0.79563 -0.19868 0.04645
 O 1.10823 0.34736 -0.12546
 F -1.94456 1.94454 -0.55738
 H -0.88713 -0.36330 0.30397
 H 0.22890 -1.41605 -0.62938
 H 0.53518 -1.20230 1.09480
 H 0.16375 0.88843 -0.13301
7
SN2_IRC_Distances_MW_output/new_data/SN2_traj1_Distances point 253
C 0.80166 -0.19422 0.04501
 O 1.10422 0.34877 -0.12544
 F -1.94699 1.94717 -0.55660
 H -0.88839 -0.36810 0.30370
 H 0.23541 -1.41571 -0.63118
 H 0.54252 -1.20355 1.09311
 H 0.15157 0.88564 -0.12860
7
SN2_IRC_Distances_MW_output/new_data/SN2_traj1_Distances point 254
C 0.80832 -0.18927 0.04341
 O 1.09966 0.35028 -0.12540
 F -1.94986 1.95000 -0.55567
 H -0.88968 -0.37339 0.30336
 H 0.24282 -1.41522 -0.63323
 H 0.55084 -1.20484 1.09119
 H 0.13790 0.88245 -0.12366
7
SN2_IRC_Distances_MW_output/new_data/SN2_traj1_Distances point 255
C 0.81560 -0.18385 0.04169
 O 1.09451 0.35187 -0.12533
 F -1.95324 1.95299 -0.55459
 H -0.89096 -0.37916 0.30292
 H 0.25115 -1.41455 -0.63552
 H 0.56017 -1.20615 1.08903
 H 0.12277 0.87885 -0.11819
7
SN2_IRC_Distances_MW_output/new_data/SN2_traj1_Distances point 256
C 0.82333 -0.17805 0.03986
 O 1.08886 0.35348 -0.12524
 F -1.95711 1.95605 -0.55338
 H -0.89216 -0.38526 0.30238
 H 0.26029 -1.41368 -0.63803
 H 0.57040 -1.20742 1.08668
 H 0.10640 0.87488 -0.11228
7
SN2_IRC_Distances_MW_output/new_data/SN2_traj1_Distances point 257
C 0.83126 -0.17209 0.03801
 O 1.08284 0.35505 -0.12512
 F -1.96141 1.95907 -0.55205
 H -0.89322 -0.39148 0.30174
 H 0.26999 -1.41260 -0.64067
 H 0.58124 -1.20858 1.08421
 H 0.08931 0.87064 -0.10611
7
SN2_IRC_Distances_MW_output/new_data/SN2_traj1_Distances point 258
C 0.83912 -0.16618 0.03619
 O 1.07665 0.35651 -0.12497
 F -1.96601 1.96193 -0.55067
 H -0.89409 -0.39760 0.30103
 H 0.27995 -1.41136 -0.64337
 H 0.59235 -1.20960 1.08169
 H 0.07203 0.86629 -0.09989
7
SN2_IRC_Distances_MW_output/new_data/SN2_traj1_Distances point 259
C 0.84675 -0.16043 0.03443
 O 1.07041 0.35782 -0.12482
 F -1.97080 1.96458 -0.54926
 H -0.89475 -0.40348 0.30025
 H 0.28995 -1.40997 -0.64605
 H 0.60349 -1.21043 1.07918
 H 0.05494 0.86191 -0.09374
7
SN2_IRC_Distances_MW_output/new_data/SN2_traj1_Distances point 260
C 0.85409 -0.15491 0.03276
 O 1.06419 0.35897 -0.12465
 F -1.97574 1.96701 -0.54784
 H -0.89520 -0.40907 0.29942
 H 0.29991 -1.40846 -0.64868
 H 0.61458 -1.21110 1.07672
 H 0.03817 0.85756 -0.08772
7
SN2_IRC_Distances_MW_output/new_data/SN2_traj1_Distances point 261
C 0.86118 -0.14961 0.03117
 O 1.05797 0.35998 -0.12448
 F -1.98083 1.96925 -0.54643
 H -0.89547 -0.41440 0.29854
 H 0.30984 -1.40685 -0.65128
 H 0.62563 -1.21161 1.07430
 H 0.02168 0.85323 -0.08181
7
SN2_IRC_Distances_MW_output/new_data/SN2_traj1_Distances point 262
C 0.86809 -0.14447 0.02963
 O 1.05170 0.36084 -0.12431
 F -1.98608 1.97133 -0.54502
 H -0.89556 -0.41949 0.29761
 H 0.31981 -1.40513 -0.65384
 H 0.63673 -1.21197 1.07190
 H 0.00531 0.84890 -0.07596
7
SN2_IRC_Distances_MW_output/new_data/SN2_traj1_Distances point 263
C 0.87491 -0.13945 0.02813
 O 1.04531 0.36157 -0.12414
 F -1.99158 1.97328 -0.54360
 H -0.89548 -0.42443 0.29661
 H 0.32996 -1.40328 -0.65641
 H 0.64802 -1.21220 1.06951
 H -0.01114 0.84451 -0.07010
7
SN2_IRC_Distances_MW_output/new_data/SN2_traj1_Distances point 264
C 0.88176 -0.13446 0.02664
 O 1.03868 0.36217 -0.12398
 F -1.99741 1.97513 -0.54215
 H -0.89523 -0.42927 0.29554
 H 0.34046 -1.40128 -0.65902
 H 0.65971 -1.21230 1.06708
 H -0.02797 0.84001 -0.06411
7
SN2_IRC_Distances_MW_output/new_data/SN2_traj1_Distances point 265
C 0.88879 -0.12944 0.02514
 O 1.03166 0.36264 -0.12382
 F -2.00373 1.97694 -0.54066
 H -0.89479 -0.43410 0.29436
 H 0.35155 -1.39909 -0.66171
 H 0.67207 -1.21225 1.06458
 H -0.04554 0.83529 -0.05788
7
SN2_IRC_Distances_MW_output/new_data/SN2_traj1_Distances point 266
C 0.89616 -0.12427 0.02358
 O 1.02403 0.36295 -0.12367
 F -2.01073 1.97874 -0.53910
 H -0.89411 -0.43899 0.29303
 H 0.36355 -1.39663 -0.66455
 H 0.68546 -1.21205 1.06194
 H -0.06436 0.83025 -0.05124
7
SN2_IRC_Distances_MW_output/new_data/SN2_traj1_Distances point 267
C 0.90411 -0.11887 0.02193
 O 1.01552 0.36306 -0.12354
 F -2.01870 1.98058 -0.53744
 H -0.89315 -0.44403 0.29151
 H 0.37688 -1.39383 -0.66760
 H 0.70037 -1.21166 1.05910
 H -0.08504 0.82475 -0.04397
7
SN2_IRC_Distances_MW_output/new_data/SN2_traj1_Distances point 268
C 0.91277 -0.11322 0.02017
 O 1.00591 0.36289 -0.12345
 F -2.02789 1.98249 -0.53570
 H -0.89182 -0.44921 0.28973
 H 0.39188 -1.39061 -0.67088
 H 0.71720 -1.21102 1.05605
 H -0.10806 0.81869 -0.03592
7
SN2_IRC_Distances_MW_output/new_data/SN2_traj1_Distances point 269
C 0.92193 -0.10760 0.01834
 O 0.99538 0.36236 -0.12345
 F -2.03816 1.98445 -0.53398
 H -0.89011 -0.45427 0.28774
 H 0.40825 -1.38708 -0.67428
 H 0.73563 -1.21013 1.05290
 H -0.13292 0.81228 -0.02727
7
SN2_IRC_Distances_MW_output/new_data/SN2_traj1_Distances point 270
C 0.93090 -0.10251 0.01658
 O 0.98471 0.36144 -0.12356
 F -2.04874 1.98635 -0.53249
 H -0.88813 -0.45874 0.28569
 H 0.42474 -1.38354 -0.67747
 H 0.75430 -1.20907 1.04994
 H -0.15777 0.80607 -0.01870
7
SN2_IRC_Distances_MW_output/new_data/SN2_traj1_Distances point 271
C 0.93919 -0.09826 0.01499
 O 0.97455 0.36022 -0.12379
 F -2.05896 1.98817 -0.53132
 H -0.88605 -0.46239 0.28372
 H 0.44034 -1.38028 -0.68026
 H 0.77209 -1.20794 1.04736
 H -0.18116 0.80047 -0.01070
7
SN2_IRC_Distances_MW_output/new_data/SN2_traj1_Distances point 272
C 0.94679 -0.09480 0.01356
 O 0.96503 0.35877 -0.12414
 F -2.06864 1.98994 -0.53050
 H -0.88397 -0.46527 0.28187
 H 0.45489 -1.37736 -0.68264
 H 0.78878 -1.20682 1.04518
 H -0.20287 0.79554 -0.00332
7
SN2_IRC_Distances_MW_output/new_data/SN2_traj1_Distances point 273
C 0.95384 -0.09203 0.01225
 O 0.95604 0.35713 -0.12460
 F -2.07784 1.99173 -0.52999
 H -0.88191 -0.46752 0.28013
 H 0.46852 -1.37477 -0.68464
 H 0.80456 -1.20574 1.04334
 H -0.22322 0.79120 0.00353
7
SN2_IRC_Distances_MW_output/new_data/SN2_traj1_Distances point 274
C 0.96048 -0.08985 0.01102
 O 0.94747 0.35531 -0.12518
 F -2.08667 1.99360 -0.52978
 H -0.87988 -0.46922 0.27849
 H 0.48146 -1.37251 -0.68632
 H 0.81966 -1.20472 1.04181
 H -0.24253 0.78739 0.00997
7
SN2_IRC_Distances_MW_output/new_data/SN2_traj1_Distances point 275
C 0.96684 -0.08819 0.00985
 O 0.93920 0.35333 -0.12588
 F -2.09521 1.99562 -0.52986
 H -0.87787 -0.47046 0.27693
 H 0.49385 -1.37057 -0.68771
 H 0.83426 -1.20377 1.04055
 H -0.26108 0.78404 0.01611
7
SN2_IRC_Distances_MW_output/new_data/SN2_traj1_Distances point 276
C 0.97299 -0.08702 0.00873
 O 0.93116 0.35117 -0.12670
 F -2.10353 1.99782 -0.53023
 H -0.87590 -0.47127 0.27545
 H 0.50582 -1.36893 -0.68882
 H 0.84851 -1.20291 1.03955
 H -0.27907 0.78114 0.02201
7
SN2_IRC_Distances_MW_output/new_data/SN2_traj1_Distances point 277
C 0.97902 -0.08631 0.00763
 O 0.92328 0.34884 -0.12766
 F -2.11167 2.00026 -0.53090
 H -0.87396 -0.47169 0.27404
 H 0.51747 -1.36763 -0.68966
 H 0.86253 -1.20215 1.03882
 H -0.29667 0.77868 0.02772
7
SN2_IRC_Distances_MW_output/new_data/SN2_traj1_Distances point 278
C 0.98497 -0.08607 0.00654
 O 0.91552 0.34633 -0.12877
 F -2.11967 2.00301 -0.53189
 H -0.87205 -0.47173 0.27270
 H 0.52885 -1.36668 -0.69022
 H 0.87641 -1.20151 1.03834
 H -0.31402 0.77665 0.03330
7
SN2_IRC_Distances_MW_output/new_data/SN2_traj1_Distances point 279
C 0.99091 -0.08629 0.00544
 O 0.90783 0.34362 -0.13004
 F -2.12756 2.00611 -0.53323
 H -0.87020 -0.47139 0.27144
 H 0.54001 -1.36611 -0.69050
 H 0.89021 -1.20102 1.03813
 H -0.33120 0.77508 0.03876
7
SN2_IRC_Distances_MW_output/new_data/SN2_traj1_Distances point 280
C 0.99686 -0.08700 0.00434
 O 0.90021 0.34071 -0.13150
 F -2.13533 2.00962 -0.53495
 H -0.86841 -0.47067 0.27025
 H 0.55096 -1.36597 -0.69048
 H 0.90397 -1.20071 1.03821
 H -0.34827 0.77401 0.04412
7
SN2_IRC_Distances_MW_output/new_data/SN2_traj1_Distances point 281
C 1.00282 -0.08821 0.00322
 O 0.89267 0.33760 -0.13314
 F -2.14294 2.01360 -0.53707
 H -0.86670 -0.46956 0.26916
 H 0.56168 -1.36630 -0.69013
 H 0.91767 -1.20060 1.03860
 H -0.36520 0.77346 0.04936
7
SN2_IRC_Distances_MW_output/new_data/SN2_traj1_Distances point 282
C 1.00879 -0.08993 0.00208
 O 0.88525 0.33432 -0.13497
 F -2.15034 2.01808 -0.53960
 H -0.86509 -0.46808 0.26817
 H 0.57209 -1.36715 -0.68945
 H 0.93124 -1.20072 1.03931
 H -0.38192 0.77349 0.05447
7
SN2_IRC_Distances_MW_output/new_data/SN2_traj1_Distances point 283
C 1.01471 -0.09215 0.00093
 O 0.87802 0.33089 -0.13699
 F -2.15744 2.02304 -0.54255
 H -0.86363 -0.46625 0.26731
 H 0.58207 -1.36854 -0.68843
 H 0.94454 -1.20110 1.04034
 H -0.39828 0.77412 0.05939
7
SN2_IRC_Distances_MW_output/new_data/SN2_traj1_Distances point 284
C 1.02054 -0.09483 -0.00022
 O 0.87108 0.32737 -0.13915
 F -2.16414 2.02845 -0.54587
 H -0.86232 -0.46411 0.26658
 H 0.59152 -1.37047 -0.68709
 H 0.95741 -1.20174 1.04167
 H -0.41407 0.77533 0.06407
7
SN2_IRC_Distances_MW_output/new_data/SN2_traj1_Distances point 285
C 1.02619 -0.09789 -0.00135
 O 0.86450 0.32382 -0.14143
 F -2.17037 2.03422 -0.54950
 H -0.86120 -0.46172 0.26601
 H 0.60030 -1.37289 -0.68545
 H 0.96969 -1.20264 1.04329
 H -0.42912 0.77710 0.06844
7
SN2_IRC_Distances_MW_output/new_data/SN2_traj1_Distances point 286
C 1.03162 -0.10126 -0.00246
 O 0.85835 0.32029 -0.14379
 F -2.17606 2.04027 -0.55338
 H -0.86026 -0.45915 0.26557
 H 0.60837 -1.37574 -0.68357
 H 0.98128 -1.20377 1.04514
 H -0.44330 0.77935 0.07249
7
SN2_IRC_Distances_MW_output/new_data/SN2_traj1_Distances point 287
C 1.03680 -0.10487 -0.00354
 O 0.85262 0.31683 -0.14619
 F -2.18121 2.04652 -0.55744
 H -0.85951 -0.45645 0.26527
 H 0.61572 -1.37894 -0.68148
 H 0.99214 -1.20511 1.04717
 H -0.45656 0.78203 0.07620
7
SN2_IRC_Distances_MW_output/new_data/SN2_traj1_Distances point 288
C 1.04173 -0.10865 -0.00458
 O 0.84732 0.31345 -0.14860
 F -2.18586 2.05290 -0.56162
 H -0.85892 -0.45366 0.26509
 H 0.62238 -1.38245 -0.67923
 H 1.00228 -1.20663 1.04936
 H -0.46892 0.78504 0.07960
7
SN2_IRC_Distances_MW_output/new_data/SN2_traj1_Distances point 289
C 1.04642 -0.11256 -0.00559
 O 0.84239 0.31015 -0.15102
 F -2.19004 2.05938 -0.56591
 H -0.85848 -0.45083 0.26501
 H 0.62842 -1.38620 -0.67685
 H 1.01175 -1.20829 1.05167
 H -0.48046 0.78835 0.08270
7
SN2_IRC_Distances_MW_output/new_data/SN2_traj1_Distances point 290
C 1.05090 -0.11657 -0.00657
 O 0.83781 0.30695 -0.15344
 F -2.19382 2.06594 -0.57027
 H -0.85816 -0.44796 0.26503
 H 0.63391 -1.39017 -0.67436
 H 1.02064 -1.21009 1.05408
 H -0.49128 0.79190 0.08554
7
SN2_IRC_Distances_MW_output/new_data/SN2_traj1_Distances point 291
C 1.05521 -0.12068 -0.00752
 O 0.83351 0.30381 -0.15585
 F -2.19723 2.07258 -0.57471
 H -0.85797 -0.44506 0.26512
 H 0.63892 -1.39432 -0.67178
 H 1.02902 -1.21201 1.05658
 H -0.50146 0.79568 0.08816
7
SN2_IRC_Distances_MW_output/new_data/SN2_traj1_Distances point 292
C 1.05937 -0.12488 -0.00845
 O 0.82946 0.30074 -0.15828
 F -2.20033 2.07931 -0.57924
 H -0.85788 -0.44213 0.26530
 H 0.64352 -1.39866 -0.66909
 H 1.03697 -1.21405 1.05918
 H -0.51111 0.79967 0.09059
7
SN2_IRC_Distances_MW_output/new_data/SN2_traj1_Distances point 293
C 1.06341 -0.12918 -0.00937
 O 0.82562 0.29770 -0.16072
 F -2.20315 2.08615 -0.58386
 H -0.85788 -0.43916 0.26554
 H 0.64775 -1.40318 -0.66630
 H 1.04456 -1.21620 1.06186
 H -0.52031 0.80387 0.09284
7
SN2_IRC_Distances_MW_output/new_data/SN2_traj1_Distances point 294
C 1.06737 -0.13359 -0.01027
 O 0.82194 0.29468 -0.16319
 F -2.20574 2.09314 -0.58859
 H -0.85797 -0.43614 0.26584
 H 0.65168 -1.40790 -0.66340
 H 1.05187 -1.21847 1.06465
 H -0.52915 0.80828 0.09495
7
SN2_IRC_Distances_MW_output/new_data/SN2_traj1_Distances point 295
C 1.07127 -0.13814 -0.01117
 O 0.81840 0.29167 -0.16569
 F -2.20811 2.10031 -0.59345
 H -0.85814 -0.43307 0.26621
 H 0.65533 -1.41283 -0.66039
 H 1.05895 -1.22087 1.06756
 H -0.53770 0.81293 0.09694
7
SN2_IRC_Distances_MW_output/new_data/SN2_traj1_Distances point 296
C 1.07513 -0.14284 -0.01207
 O 0.81497 0.28864 -0.16825
 F -2.21029 2.10769 -0.59849
 H -0.85840 -0.42992 0.26664
 H 0.65874 -1.41800 -0.65724
 H 1.06585 -1.22341 1.07059
 H -0.54602 0.81782 0.09881
7
SN2_IRC_Distances_MW_output/new_data/SN2_traj1_Distances point 297
C 1.07900 -0.14772 -0.01298
 O 0.81163 0.28558 -0.17087
 F -2.21229 2.11534 -0.60371
 H -0.85873 -0.42667 0.26714
 H 0.66194 -1.42342 -0.65393
 H 1.07262 -1.22610 1.07377
 H -0.55417 0.82300 0.10059
7
SN2_IRC_Distances_MW_output/new_data/SN2_traj1_Distances point 298
C 1.08287 -0.15282 -0.01390
 O 0.80834 0.28247 -0.17357
 F -2.21413 2.12330 -0.60917
 H -0.85915 -0.42332 0.26770
 H 0.66495 -1.42915 -0.65045
 H 1.07931 -1.22897 1.07711
 H -0.56219 0.82849 0.10228
7
SN2_IRC_Distances_MW_output/new_data/SN2_traj1_Distances point 299
C 1.08679 -0.15815 -0.01483
 O 0.80510 0.27928 -0.17637
 F -2.21582 2.13161 -0.61489
 H -0.85965 -0.41984 0.26833
 H 0.66777 -1.43520 -0.64677
 H 1.08595 -1.23203 1.08064
 H -0.57014 0.83432 0.10389
7
SN2_IRC_Distances_MW_output/new_data/SN2_traj1_Distances point 300
C 1.09075 -0.16375 -0.01578
 O 0.80188 0.27601 -0.17928
 F -2.21734 2.14033 -0.62090
 H -0.86025 -0.41621 0.26904
 H 0.67041 -1.44161 -0.64288
 H 1.09256 -1.23529 1.08438
 H -0.57802 0.84053 0.10541
7
SN2_IRC_Distances_MW_output/new_data/SN2_traj1_Distances point 301
C 1.09477 -0.16963 -0.01674
 O 0.79870 0.27266 -0.18230
 F -2.21870 2.14945 -0.62721
 H -0.86094 -0.41244 0.26983
 H 0.67287 -1.44840 -0.63876
 H 1.09915 -1.23878 1.08833
 H -0.58585 0.84714 0.10685
7
SN2_IRC_Distances_MW_output/new_data/SN2_traj1_Distances point 302
C 1.09883 -0.17578 -0.01772
 O 0.79556 0.26922 -0.18543
 F -2.21989 2.15898 -0.63383
 H -0.86172 -0.40852 0.27070
 H 0.67512 -1.45555 -0.63441
 H 1.10568 -1.24247 1.09250
 H -0.59359 0.85413 0.10820
7
SN2_IRC_Distances_MW_output/new_data/SN2_traj1_Distances point 303
C 1.10290 -0.18216 -0.01870
 O 0.79248 0.26572 -0.18864
 F -2.22089 2.16885 -0.64071
 H -0.86259 -0.40449 0.27164
 H 0.67715 -1.46302 -0.62987
 H 1.11212 -1.24637 1.09685
 H -0.60118 0.86147 0.10943
7
SN2_IRC_Distances_MW_output/new_data/SN2_traj1_Distances point 304
C 1.10694 -0.18871 -0.01968
 O 0.78949 0.26220 -0.19191
 F -2.22169 2.17896 -0.64779
 H -0.86353 -0.40038 0.27265
 H 0.67894 -1.47074 -0.62516
 H 1.11842 -1.25041 1.10135
 H -0.60857 0.86908 0.11054
7
SN2_IRC_Distances_MW_output/new_data/SN2_traj1_Distances point 305
C 1.11093 -0.19536 -0.02065
 O 0.78661 0.25869 -0.19519
 F -2.22229 2.18922 -0.65500
 H -0.86455 -0.39624 0.27371
 H 0.68048 -1.47862 -0.62035
 H 1.12450 -1.25458 1.10596
 H -0.61567 0.87689 0.11152
7
SN2_IRC_Distances_MW_output/new_data/SN2_traj1_Distances point 306
C 1.11482 -0.20207 -0.02159
 O 0.78385 0.25520 -0.19847
 F -2.22271 2.19955 -0.66228
 H -0.86562 -0.39209 0.27481
 H 0.68177 -1.48660 -0.61547
 H 1.13036 -1.25882 1.11064
 H -0.62246 0.88483 0.11236
7
SN2_IRC_Distances_MW_output/new_data/SN2_traj1_Distances point 307
C 1.11861 -0.20880 -0.02250
 O 0.78121 0.25176 -0.20173
 F -2.22294 2.20989 -0.66960
 H -0.86674 -0.38796 0.27594
 H 0.68282 -1.49464 -0.61054
 H 1.13597 -1.26312 1.11535
 H -0.62893 0.89286 0.11308
7
SN2_IRC_Distances_MW_output/new_data/SN2_traj1_Distances point 308
C 1.12229 -0.21553 -0.02338
 O 0.77870 0.24836 -0.20497
 F -2.22300 2.22022 -0.67695
 H -0.86790 -0.38385 0.27710
 H 0.68365 -1.50270 -0.60557
 H 1.14135 -1.26746 1.12011
 H -0.63509 0.90096 0.11367
7
SN2_IRC_Distances_MW_output/new_data/SN2_traj1_Distances point 309
C 1.12589 -0.22227 -0.02424
 O 0.77629 0.24501 -0.20818
 F -2.22291 2.23055 -0.68433
 H -0.86909 -0.37976 0.27829
 H 0.68428 -1.51080 -0.60057
 H 1.14651 -1.27184 1.12489
 H -0.64096 0.90911 0.11414
7
SN2_IRC_Distances_MW_output/new_data/SN2_traj1_Distances point 310
C 1.12938 -0.22901 -0.02507
 O 0.77398 0.24169 -0.21137
 F -2.22267 2.24086 -0.69172
 H -0.87032 -0.37568 0.27950
 H 0.68471 -1.51892 -0.59554
 H 1.15147 -1.27626 1.12970
 H -0.64656 0.91731 0.11450
7
SN2_IRC_Distances_MW_output/new_data/SN2_traj1_Distances point 311
C 1.13279 -0.23575 -0.02588
 O 0.77176 0.23842 -0.21453
 F -2.22230 2.25115 -0.69914
 H -0.87158 -0.37164 0.28073
 H 0.68497 -1.52704 -0.59048
 H 1.15624 -1.28070 1.13454
 H -0.65189 0.92556 0.11476
7
SN2_IRC_Distances_MW_output/new_data/SN2_traj1_Distances point 312
C 1.13611 -0.24247 -0.02665
 O 0.76964 0.23518 -0.21767
 F -2.22180 2.26140 -0.70655
 H -0.87285 -0.36762 0.28198
 H 0.68505 -1.53516 -0.58541
 H 1.16082 -1.28517 1.13939
 H -0.65697 0.93383 0.11491
7
SN2_IRC_Distances_MW_output/new_data/SN2_traj1_Distances point 313
C 1.13933 -0.24915 -0.02740
 O 0.76761 0.23201 -0.22075
 F -2.22119 2.27156 -0.71393
 H -0.87414 -0.36364 0.28324
 H 0.68498 -1.54323 -0.58035
 H 1.16520 -1.28963 1.14423
 H -0.66180 0.94208 0.11497
7
SN2_IRC_Distances_MW_output/new_data/SN2_traj1_Distances point 314
C 1.14243 -0.25572 -0.02811
 O 0.76568 0.22891 -0.22377
 F -2.22048 2.28155 -0.72122
 H -0.87544 -0.35974 0.28449
 H 0.68477 -1.55119 -0.57535
 H 1.16937 -1.29405 1.14901
 H -0.66634 0.95024 0.11495
7
SN2_IRC_Distances_MW_output/new_data/SN2_traj1_Distances point 315
C 1.14537 -0.26210 -0.02878
 O 0.76387 0.22592 -0.22668
 F -2.21969 2.29123 -0.72831
 H -0.87671 -0.35598 0.28571
 H 0.68444 -1.55891 -0.57047
 H 1.17328 -1.29835 1.15368
 H -0.67056 0.95818 0.11484
7
SN2_IRC_Distances_MW_output/new_data/SN2_traj1_Distances point 316
C 1.14809 -0.26814 -0.02939
 O 0.76221 0.22312 -0.22941
 F -2.21887 2.30037 -0.73503
 H -0.87793 -0.35243 0.28689
 H 0.68401 -1.56621 -0.56584
 H 1.17687 -1.30245 1.15812
 H -0.67440 0.96573 0.11466
7
SN2_IRC_Distances_MW_output/new_data/SN2_traj1_Distances point 317
C 1.15052 -0.27363 -0.02992
 O 0.76075 0.22059 -0.23189
 F -2.21805 2.30867 -0.74116
 H -0.87905 -0.34921 0.28796
 H 0.68354 -1.57285 -0.56161
 H 1.18004 -1.30618 1.16216
 H -0.67775 0.97261 0.11445
7
SN2_IRC_Distances_MW_output/new_data/SN2_traj1_Distances point 318
C 1.15258 -0.27837 -0.03037
 O 0.75951 0.21842 -0.23401
 F -2.21729 2.31583 -0.74646
 H -0.88002 -0.34643 0.28890
 H 0.68306 -1.57859 -0.55794
 H 1.18272 -1.30942 1.16567
 H -0.68056 0.97856 0.11422
7
SN2_IRC_Distances_MW_output/new_data/SN2_traj1_Distances point 319
C 1.15425 -0.28224 -0.03073
 O 0.75852 0.21666 -0.23574
 F -2.21665 2.32167 -0.75080
 H -0.88082 -0.34417 0.28966
 H 0.68263 -1.58327 -0.55495
 H 1.18486 -1.31207 1.16854
 H -0.68279 0.98343 0.11401
7
SN2_IRC_Distances_MW_output/new_data/SN2_traj1_Distances point 320
C 1.15552 -0.28524 -0.03101
 O 0.75777 0.21530 -0.23707
 F -2.21613 2.32618 -0.75415
 H -0.88145 -0.34243 0.29026
 H 0.68227 -1.58689 -0.55262
 H 1.18648 -1.31413 1.17077
 H -0.68447 0.98721 0.11383
7
SN2_IRC_Distances_MW_output/new_data/SN2_traj1_Distances point 321
C 1.15644 -0.28743 -0.03120
 O 0.75723 0.21430 -0.23804
 F -2.21573 2.32948 -0.75662
 H -0.88190 -0.34115 0.29069
 H 0.68199 -1.58954 -0.55092
 H 1.18766 -1.31564 1.17240
 H -0.68568 0.98997 0.11368
7
SN2_IRC_Distances_MW_output/new_data/SN2_traj1_Distances point 322
C 1.15708 -0.28895 -0.03134
 O 0.75685 0.21362 -0.23872
 F -2.21546 2.33176 -0.75832
 H -0.88222 -0.34027 0.29100
 H 0.68179 -1.59137 -0.54974
 H 1.18847 -1.31668 1.17353
 H -0.68651 0.99189 0.11358
7
SN2_IRC_Distances_MW_output/new_data/SN2_traj1_Distances point 323
C 1.15748 -0.28991 -0.03142
 O 0.75662 0.21318 -0.23914
 F -2.21528 2.33322 -0.75941
 H -0.88242 -0.33971 0.29119
 H 0.68167 -1.59254 -0.54898
 H 1.18898 -1.31734 1.17425
 H -0.68703 0.99311 0.11351
7
SN2_IRC_Distances_MW_output/new_data/SN2_traj1_Distances point 324
C 1.15770 -0.29045 -0.03147
 O 0.75648 0.21294 -0.23938
 F -2.21518 2.33402 -0.76001
 H -0.88254 -0.33940 0.29130
 H 0.68159 -1.59319 -0.54857
 H 1.18926 -1.31771 1.17466
 H -0.68732 0.99379 0.11347
7
SN2_IRC_Distances_MW_output/new_data/SN2_traj1_Distances point 325
C 1.15779 -0.29067 -0.03149
 O 0.75643 0.21284 -0.23948
 F -2.21514 2.33435 -0.76025
 H -0.88258 -0.33927 0.29134
 H 0.68156 -1.59345 -0.54840
 H 1.18938 -1.31786 1.17482
 H -0.68744 0.99406 0.11346
7
SN2_IRC_Distances_MW_output/new_data/SN2_traj1_Distances point 326
C 1.15779 -0.29065 -0.03149
 O 0.75644 0.21285 -0.23947
 F -2.21514 2.33432 -0.76023
 H -0.88258 -0.33928 0.29134
 H 0.68157 -1.59343 -0.54841
 H 1.18937 -1.31785 1.17480
 H -0.68743 0.99404 0.11346
7
SN2_IRC_Distances_MW_output/new_data/SN2_traj1_Distances point 327
C 1.15770 -0.29045 -0.03147
 O 0.75648 0.21294 -0.23938
 F -2.21518 2.33402 -0.76001
 H -0.88254 -0.33940 0.29130
 H 0.68159 -1.59319 -0.54857
 H 1.18926 -1.31771 1.17466
 H -0.68732 0.99379 0.11347
7
SN2_IRC_Distances_MW_output/new_data/SN2_traj1_Distances point 328
C 1.15756 -0.29011 -0.03144
 O 0.75657 0.21309 -0.23923
 F -2.21524 2.33352 -0.75963
 H -0.88247 -0.33959 0.29123
 H 0.68164 -1.59278 -0.54883
 H 1.18908 -1.31748 1.17441
 H -0.68714 0.99336 0.11350
7
SN2_IRC_Distances_MW_output/new_data/SN2_traj1_Distances point 329
C 1.15738 -0.28966 -0.03140
 O 0.75668 0.21329 -0.23903
 F -2.21533 2.33284 -0.75913
 H -0.88237 -0.33985 0.29114
 H 0.68170 -1.59224 -0.54918
 H 1.18885 -1.31717 1.17407
 H -0.68690 0.99280 0.11353
7
SN2_IRC_Distances_MW_output/new_data/SN2_traj1_Distances point 330
C 1.15715 -0.28912 -0.03135
 O 0.75681 0.21354 -0.23879
 F -2.21543 2.33202 -0.75851
 H -0.88226 -0.34017 0.29103
 H 0.68177 -1.59158 -0.54960
 H 1.18856 -1.31680 1.17366
 H -0.68660 0.99210 0.11357
7
SN2_IRC_Distances_MW_output/new_data/SN2_traj1_Distances point 331
C 1.15688 -0.28848 -0.03130
 O 0.75697 0.21383 -0.23851
 F -2.21554 2.33107 -0.75780
 H -0.88213 -0.34054 0.29090
 H 0.68186 -1.59081 -0.55010
 H 1.18822 -1.31636 1.17319
 H -0.68626 0.99130 0.11361
7
SN2_IRC_Distances_MW_output/new_data/SN2_traj1_Distances point 332
C 1.15658 -0.28777 -0.03123
 O 0.75714 0.21415 -0.23819
 F -2.21567 2.32999 -0.75700
 H -0.88198 -0.34096 0.29076
 H 0.68195 -1.58995 -0.55065
 H 1.18784 -1.31587 1.17266
 H -0.68587 0.99040 0.11366
7
SN2_IRC_Distances_MW_output/new_data/SN2_traj1_Distances point 333
C 1.15625 -0.28697 -0.03116
 O 0.75734 0.21451 -0.23784
 F -2.21582 2.32879 -0.75610
 H -0.88181 -0.34142 0.29060
 H 0.68205 -1.58899 -0.55127
 H 1.18741 -1.31532 1.17206
 H -0.68543 0.98940 0.11371
7
SN2_IRC_Distances_MW_output/new_data/SN2_traj1_Distances point 334
C 1.15588 -0.28610 -0.03108
 O 0.75756 0.21491 -0.23745
 F -2.21597 2.32748 -0.75512
 H -0.88163 -0.34193 0.29043
 H 0.68216 -1.58793 -0.55195
 H 1.18695 -1.31472 1.17141
 H -0.68495 0.98829 0.11377
7
SN2_IRC_Distances_MW_output/new_data/SN2_traj1_Distances point 335
C 1.15548 -0.28515 -0.03100
 O 0.75779 0.21534 -0.23703
 F -2.21614 2.32604 -0.75405
 H -0.88143 -0.34248 0.29024
 H 0.68228 -1.58678 -0.55269
 H 1.18643 -1.31407 1.17070
 H -0.68442 0.98709 0.11383
7
SN2_IRC_Distances_MW_output/new_data/SN2_traj1_Distances point 336
C 1.15504 -0.28412 -0.03091
 O 0.75805 0.21581 -0.23657
 F -2.21632 2.32449 -0.75290
 H -0.88121 -0.34308 0.29003
 H 0.68241 -1.58554 -0.55349
 H 1.18588 -1.31336 1.16994
 H -0.68384 0.98580 0.11390
7
SN2_IRC_Distances_MW_output/new_data/SN2_traj1_Distances point 337
C 1.15458 -0.28301 -0.03080
 O 0.75833 0.21631 -0.23608
 F -2.21651 2.32283 -0.75166
 H -0.88098 -0.34372 0.28982
 H 0.68254 -1.58420 -0.55435
 H 1.18528 -1.31260 1.16912
 H -0.68322 0.98441 0.11396
7
SN2_IRC_Distances_MW_output/new_data/SN2_traj1_Distances point 338
C 1.15408 -0.28185 -0.03070
 O 0.75862 0.21683 -0.23557
 F -2.21671 2.32108 -0.75036
 H -0.88074 -0.34440 0.28958
 H 0.68268 -1.58280 -0.55525
 H 1.18464 -1.31181 1.16826
 H -0.68256 0.98294 0.11403
7
SN2_IRC_Distances_MW_output/new_data/SN2_traj1_Distances point 339
C 1.15357 -0.28066 -0.03059
 O 0.75893 0.21738 -0.23503
 F -2.21691 2.31928 -0.74902
 H -0.88050 -0.34510 0.28935
 H 0.68281 -1.58135 -0.55617
 H 1.18398 -1.31099 1.16737
 H -0.68188 0.98144 0.11410
7
SN2_IRC_Distances_MW_output/new_data/SN2_traj1_Distances point 340
C 1.15306 -0.27946 -0.03048
 O 0.75923 0.21792 -0.23450
 F -2.21711 2.31748 -0.74768
 H -0.88025 -0.34579 0.28911
 H 0.68294 -1.57991 -0.55710
 H 1.18333 -1.31017 1.16648
 H -0.68119 0.97994 0.11417
7
SN2_IRC_Distances_MW_output/new_data/SN2_traj1_Distances point 341
C 1.15256 -0.27831 -0.03037
 O 0.75953 0.21845 -0.23398
 F -2.21730 2.31573 -0.74639
 H -0.88001 -0.34647 0.28888
 H 0.68307 -1.57851 -0.55799
 H 1.18268 -1.30938 1.16563
 H -0.68052 0.97848 0.11423
7
SN2_IRC_Distances_MW_output/new_data/SN2_traj1_Distances point 342
C 1.15208 -0.27720 -0.03026
 O 0.75981 0.21895 -0.23349
 F -2.21748 2.31407 -0.74515
 H -0.87978 -0.34711 0.28867
 H 0.68318 -1.57718 -0.55885
 H 1.18207 -1.30863 1.16481
 H -0.67988 0.97710 0.11428
7
SN2_IRC_Distances_MW_output/new_data/SN2_traj1_Distances point 343
C 1.15163 -0.27617 -0.03017
 O 0.76008 0.21943 -0.23303
 F -2.21765 2.31251 -0.74399
 H -0.87957 -0.34772 0.28846
 H 0.68329 -1.57592 -0.55965
 H 1.18148 -1.30792 1.16404
 H -0.67927 0.97579 0.11433
7
SN2_IRC_Distances_MW_output/new_data/SN2_traj1_Distances point 344
C 1.15121 -0.27520 -0.03007
 O 0.76034 0.21987 -0.23259
 F -2.21780 2.31104 -0.74291
 H -0.87937 -0.34829 0.28827
 H 0.68339 -1.57475 -0.56040
 H 1.18093 -1.30725 1.16332
 H -0.67869 0.97457 0.11438
7
SN2_IRC_Distances_MW_output/new_data/SN2_traj1_Distances point 345
C 1.15081 -0.27429 -0.02999
 O 0.76057 0.22029 -0.23218
 F -2.21795 2.30967 -0.74190
 H -0.87918 -0.34882 0.28809
 H 0.68347 -1.57365 -0.56110
 H 1.18042 -1.30664 1.16265
 H -0.67815 0.97344 0.11442
7
SN2_IRC_Distances_MW_output/new_data/SN2_traj1_Distances point 346
C 1.15044 -0.27345 -0.02991
 O 0.76080 0.22068 -0.23181
 F -2.21808 2.30840 -0.74095
 H -0.87901 -0.34931 0.28793
 H 0.68355 -1.57263 -0.56175
 H 1.17994 -1.30606 1.16203
 H -0.67765 0.97238 0.11446
7
SN2_IRC_Distances_MW_output/new_data/SN2_traj1_Distances point 347
C 1.15010 -0.27267 -0.02983
 O 0.76100 0.22103 -0.23146
 F -2.21820 2.30722 -0.74008
 H -0.87885 -0.34977 0.28777
 H 0.68363 -1.57169 -0.56235
 H 1.17950 -1.30553 1.16146
 H -0.67718 0.97140 0.11449
7
SN2_IRC_Distances_MW_output/new_data/SN2_traj1_Distances point 348
C 1.14978 -0.27195 -0.02976
 O 0.76119 0.22136 -0.23113
 F -2.21830 2.30614 -0.73929
 H -0.87870 -0.35019 0.28763
 H 0.68369 -1.57083 -0.56290
 H 1.17909 -1.30504 1.16093
 H -0.67674 0.97050 0.11452
7
SN2_IRC_Distances_MW_output/new_data/SN2_traj1_Distances point 349
C 1.14950 -0.27131 -0.02970
 O 0.76136 0.22166 -0.23084
 F -2.21840 2.30516 -0.73856
 H -0.87857 -0.35057 0.28751
 H 0.68375 -1.57004 -0.56340
 H 1.17871 -1.30460 1.16045
 H -0.67635 0.96969 0.11455
7
SN2_IRC_Distances_MW_output/new_data/SN2_traj1_Distances point 350
C 1.14924 -0.27073 -0.02964
 O 0.76152 0.22192 -0.23058
 F -2.21849 2.30430 -0.73792
 H -0.87846 -0.35090 0.28739
 H 0.68380 -1.56935 -0.56384
 H 1.17838 -1.30421 1.16003
 H -0.67600 0.96898 0.11457
7
SN2_IRC_Distances_MW_output/new_data/SN2_traj1_Distances point 351
C 1.14903 -0.27024 -0.02959
 O 0.76165 0.22215 -0.23036
 F -2.21856 2.30356 -0.73738
 H -0.87836 -0.35119 0.28730
 H 0.68384 -1.56876 -0.56422
 H 1.17810 -1.30388 1.15967
 H -0.67570 0.96836 0.11459
7
SN2_IRC_Distances_MW_output/new_data/SN2_traj1_Distances point 352
C 1.14885 -0.26985 -0.02955
 O 0.76175 0.22233 -0.23019
 F -2.21862 2.30297 -0.73694
 H -0.87828 -0.35142 0.28722
 H 0.68387 -1.56828 -0.56452
 H 1.17787 -1.30361 1.15938
 H -0.67546 0.96787 0.11460
7
SN2_IRC_Distances_MW_output/new_data/SN2_traj1_Distances point 353
C 1.14873 -0.26958 -0.02953
 O 0.76183 0.22246 -0.23006
 F -2.21866 2.30255 -0.73664
 H -0.87822 -0.35158 0.28717
 H 0.68390 -1.56795 -0.56473
 H 1.17771 -1.30343 1.15918
 H -0.67529 0.96753 0.11461
7
SN2_IRC_Distances_MW_output/new_data/SN2_traj1_Distances point 354
C 1.14867 -0.26945 -0.02951
 O 0.76186 0.22252 -0.23001
 F -2.21868 2.30235 -0.73649
 H -0.87819 -0.35166 0.28714
 H 0.68391 -1.56779 -0.56483
 H 1.17764 -1.30334 1.15908
 H -0.67521 0.96736 0.11462
7
SN2_IRC_Distances_MW_output/new_data/SN2_traj1_Distances point 355
C 1.14869 -0.26948 -0.02952
 O 0.76185 0.22250 -0.23002
 F -2.21867 2.30240 -0.73652
 H -0.87820 -0.35164 0.28715
 H 0.68390 -1.56783 -0.56481
 H 1.17765 -1.30336 1.15910
 H -0.67523 0.96740 0.11462
7
SN2_IRC_Distances_MW_output/new_data/SN2_traj1_Distances point 356
C 1.14878 -0.26969 -0.02954
 O 0.76180 0.22241 -0.23011
 F -2.21864 2.30271 -0.73676
 H -0.87824 -0.35152 0.28719
 H 0.68389 -1.56808 -0.56465
 H 1.17778 -1.30350 1.15926
 H -0.67536 0.96766 0.11461
7
SN2_IRC_Distances_MW_output/new_data/SN2_traj1_Distances point 357
C 1.14895 -0.27007 -0.02958
 O 0.76169 0.22223 -0.23029
 F -2.21858 2.30329 -0.73718
 H -0.87832 -0.35129 0.28726
 H 0.68386 -1.56855 -0.56435
 H 1.17800 -1.30376 1.15954
 H -0.67559 0.96814 0.11460
7
SN2_IRC_Distances_MW_output/new_data/SN2_traj1_Distances point 358
C 1.14919 -0.27062 -0.02963
 O 0.76155 0.22198 -0.23053
 F -2.21850 2.30412 -0.73779
 H -0.87843 -0.35097 0.28737
 H 0.68381 -1.56921 -0.56393
 H 1.17831 -1.30413 1.15994
 H -0.67593 0.96883 0.11458
7
SN2_IRC_Distances_MW_output/new_data/SN2_traj1_Distances point 359
C 1.14950 -0.27131 -0.02970
 O 0.76136 0.22166 -0.23085
 F -2.21840 2.30517 -0.73857
 H -0.87857 -0.35056 0.28751
 H 0.68375 -1.57005 -0.56340
 H 1.17872 -1.30461 1.16045
 H -0.67635 0.96970 0.11455
7
SN2_IRC_Distances_MW_output/new_data/SN2_traj1_Distances point 360
C 1.14987 -0.27215 -0.02978
 O 0.76114 0.22127 -0.23122
 F -2.21827 2.30644 -0.73951
 H -0.87875 -0.35007 0.28767
 H 0.68367 -1.57106 -0.56275
 H 1.17920 -1.30518 1.16107
 H -0.67686 0.97075 0.11451
7
SN2_IRC_Distances_MW_output/new_data/SN2_traj1_Distances point 361
C 1.15030 -0.27312 -0.02987
 O 0.76088 0.22082 -0.23166
 F -2.21813 2.30791 -0.74059
 H -0.87894 -0.34950 0.28786
 H 0.68358 -1.57224 -0.56200
 H 1.17976 -1.30584 1.16179
 H -0.67745 0.97197 0.11447
7
SN2_IRC_Distances_MW_output/new_data/SN2_traj1_Distances point 362
C 1.15079 -0.27424 -0.02998
 O 0.76059 0.22031 -0.23216
 F -2.21795 2.30959 -0.74184
 H -0.87917 -0.34885 0.28808
 H 0.68348 -1.57359 -0.56114
 H 1.18039 -1.30660 1.16261
 H -0.67812 0.97337 0.11442
7
SN2_IRC_Distances_MW_output/new_data/SN2_traj1_Distances point 363
C 1.15133 -0.27549 -0.03010
 O 0.76026 0.21974 -0.23272
 F -2.21776 2.31149 -0.74324
 H -0.87943 -0.34812 0.28833
 H 0.68336 -1.57511 -0.56017
 H 1.18110 -1.30746 1.16354
 H -0.67887 0.97495 0.11437
7
SN2_IRC_Distances_MW_output/new_data/SN2_traj1_Distances point 364
C 1.15195 -0.27691 -0.03024
 O 0.75989 0.21909 -0.23336
 F -2.21753 2.31363 -0.74482
 H -0.87972 -0.34729 0.28861
 H 0.68321 -1.57682 -0.55908
 H 1.18190 -1.30842 1.16459
 H -0.67970 0.97673 0.11430
7
SN2_IRC_Distances_MW_output/new_data/SN2_traj1_Distances point 365
C 1.15264 -0.27851 -0.03039
 O 0.75948 0.21836 -0.23407
 F -2.21727 2.31604 -0.74661
 H -0.88005 -0.34635 0.28892
 H 0.68305 -1.57875 -0.55784
 H 1.18279 -1.30952 1.16577
 H -0.68064 0.97873 0.11422
7
SN2_IRC_Distances_MW_output/new_data/SN2_traj1_Distances point 366
C 1.15343 -0.28033 -0.03056
 O 0.75901 0.21753 -0.23489
 F -2.21697 2.31878 -0.74865
 H -0.88043 -0.34529 0.28928
 H 0.68285 -1.58096 -0.55643
 H 1.18380 -1.31076 1.16712
 H -0.68169 0.98102 0.11412
7
SN2_IRC_Distances_MW_output/new_data/SN2_traj1_Distances point 367
C 1.15433 -0.28243 -0.03075
 O 0.75848 0.21657 -0.23582
 F -2.21661 2.32195 -0.75101
 H -0.88086 -0.34407 0.28970
 H 0.68261 -1.58350 -0.55480
 H 1.18496 -1.31220 1.16868
 H -0.68289 0.98367 0.11400
7
SN2_IRC_Distances_MW_output/new_data/SN2_traj1_Distances point 368
C 1.15538 -0.28490 -0.03098
 O 0.75785 0.21545 -0.23692
 F -2.21618 2.32568 -0.75378
 H -0.88138 -0.34262 0.29019
 H 0.68231 -1.58649 -0.55288
 H 1.18630 -1.31390 1.17052
 H -0.68428 0.98679 0.11385
7
SN2_IRC_Distances_MW_output/new_data/SN2_traj1_Distances point 369
C 1.15664 -0.28789 -0.03125
 O 0.75711 0.21410 -0.23825
 F -2.21565 2.33018 -0.75714
 H -0.88200 -0.34088 0.29079
 H 0.68193 -1.59010 -0.55056
 H 1.18791 -1.31595 1.17275
 H -0.68594 0.99056 0.11365
7
SN2_IRC_Distances_MW_output/new_data/SN2_traj1_Distances point 370
C 1.15816 -0.29154 -0.03157
 O 0.75622 0.21245 -0.23986
 F -2.21498 2.33566 -0.76124
 H -0.88277 -0.33877 0.29152
 H 0.68144 -1.59451 -0.54772
 H 1.18983 -1.31846 1.17547
 H -0.68791 0.99516 0.11339
7
SN2_IRC_Distances_MW_output/new_data/SN2_traj1_Distances point 371
C 1.15993 -0.29585 -0.03194
 O 0.75518 0.21051 -0.24176
 F -2.21415 2.34214 -0.76609
 H -0.88367 -0.33627 0.29238
 H 0.68082 -1.59971 -0.54435
 H 1.19207 -1.32144 1.17869
 H -0.69018 1.00062 0.11306
7
SN2_IRC_Distances_MW_output/new_data/SN2_traj1_Distances point 372
C 1.16185 -0.30057 -0.03233
 O 0.75407 0.20840 -0.24383
 F -2.21321 2.34921 -0.77141
 H -0.88467 -0.33354 0.29333
 H 0.68009 -1.60541 -0.54066
 H 1.19447 -1.32470 1.18223
 H -0.69260 1.00659 0.11266
7
SN2_IRC_Distances_MW_output/new_data/SN2_traj1_Distances point 373
C 1.16380 -0.30544 -0.03273
 O 0.75294 0.20623 -0.24596
 F -2.21220 2.35652 -0.77692
 H -0.88571 -0.33072 0.29432
 H 0.67929 -1.61128 -0.53684
 H 1.19690 -1.32808 1.18590
 H -0.69501 1.01278 0.11222
7
SN2_IRC_Distances_MW_output/new_data/SN2_traj1_Distances point 374
C 1.16576 -0.31043 -0.03312
 O 0.75181 0.20402 -0.24812
 F -2.21113 2.36398 -0.78256
 H -0.88678 -0.32785 0.29533
 H 0.67842 -1.61729 -0.53291
 H 1.19933 -1.33154 1.18966
 H -0.69741 1.01912 0.11173
7
SN2_IRC_Distances_MW_output/new_data/SN2_traj1_Distances point 375
C 1.16777 -0.31560 -0.03351
 O 0.75066 0.20173 -0.25036
 F -2.20998 2.37170 -0.78842
 H -0.88789 -0.32487 0.29638
 H 0.67746 -1.62352 -0.52884
 H 1.20180 -1.33514 1.19357
 H -0.69981 1.02570 0.11118
7
SN2_IRC_Distances_MW_output/new_data/SN2_traj1_Distances point 376
C 1.16986 -0.32107 -0.03391
 O 0.74947 0.19933 -0.25272
 F -2.20872 2.37986 -0.79464
 H -0.88907 -0.32173 0.29750
 H 0.67638 -1.63010 -0.52451
 H 1.20435 -1.33896 1.19772
 H -0.70227 1.03268 0.11055
7
SN2_IRC_Distances_MW_output/new_data/SN2_traj1_Distances point 377
C 1.17208 -0.32697 -0.03433
 O 0.74821 0.19675 -0.25524
 F -2.20732 2.38863 -0.80134
 H -0.89035 -0.31836 0.29871
 H 0.67516 -1.63717 -0.51984
 H 1.20703 -1.34308 1.20221
 H -0.70481 1.04020 0.10983
7
SN2_IRC_Distances_MW_output/new_data/SN2_traj1_Distances point 378
C 1.17443 -0.33334 -0.03476
 O 0.74688 0.19398 -0.25796
 F -2.20575 2.39811 -0.80861
 H -0.89174 -0.31471 0.30002
 H 0.67377 -1.64482 -0.51477
 H 1.20986 -1.34756 1.20708
 H -0.70746 1.04835 0.10900
7
SN2_IRC_Distances_MW_output/new_data/SN2_traj1_Distances point 379
C 1.17690 -0.34017 -0.03520
 O 0.74549 0.19102 -0.26085
 F -2.20400 2.40824 -0.81642
 H -0.89323 -0.31082 0.30143
 H 0.67220 -1.65300 -0.50932
 H 1.21281 -1.35236 1.21231
 H -0.71017 1.05709 0.10805
7
SN2_IRC_Distances_MW_output/new_data/SN2_traj1_Distances point 380
C 1.17944 -0.34731 -0.03564
 O 0.74407 0.18794 -0.26385
 F -2.20212 2.41880 -0.82460
 H -0.89480 -0.30676 0.30291
 H 0.67047 -1.66153 -0.50361
 H 1.21581 -1.35739 1.21780
 H -0.71287 1.06625 0.10699
7
SN2_IRC_Distances_MW_output/new_data/SN2_traj1_Distances point 381
C 1.18197 -0.35461 -0.03606
 O 0.74266 0.18482 -0.26691
 F -2.20013 2.42957 -0.83298
 H -0.89640 -0.30262 0.30443
 H 0.66861 -1.67023 -0.49776
 H 1.21879 -1.36254 1.22344
 H -0.71550 1.07561 0.10584
7
SN2_IRC_Distances_MW_output/new_data/SN2_traj1_Distances point 382
C 1.18448 -0.36197 -0.03645
 O 0.74126 0.18168 -0.26997
 F -2.19806 2.44042 -0.84147
 H -0.89803 -0.29845 0.30596
 H 0.66666 -1.67900 -0.49184
 H 1.22171 -1.36776 1.22915
 H -0.71802 1.08508 0.10461
7
SN2_IRC_Distances_MW_output/new_data/SN2_traj1_Distances point 383
C 1.18695 -0.36938 -0.03683
 O 0.73989 0.17853 -0.27303
 F -2.19592 2.45131 -0.85002
 H -0.89967 -0.29426 0.30750
 H 0.66461 -1.68779 -0.48586
 H 1.22457 -1.37302 1.23491
 H -0.72043 1.09461 0.10331
7
SN2_IRC_Distances_MW_output/new_data/SN2_traj1_Distances point 384
C 1.18938 -0.37682 -0.03717
 O 0.73854 0.17539 -0.27608
 F -2.19372 2.46222 -0.85862
 H -0.90132 -0.29007 0.30906
 H 0.66247 -1.69660 -0.47984
 H 1.22736 -1.37831 1.24072
 H -0.72272 1.10418 0.10194
7
SN2_IRC_Distances_MW_output/new_data/SN2_traj1_Distances point 385
C 1.19177 -0.38426 -0.03750
 O 0.73723 0.17227 -0.27912
 F -2.19146 2.47310 -0.86725
 H -0.90298 -0.28588 0.31061
 H 0.66025 -1.70540 -0.47380
 H 1.23008 -1.38361 1.24655
 H -0.72488 1.11377 0.10051
7
SN2_IRC_Distances_MW_output/new_data/SN2_traj1_Distances point 386
C 1.19409 -0.39166 -0.03779
 O 0.73594 0.16917 -0.28212
 F -2.18915 2.48392 -0.87587
 H -0.90463 -0.28172 0.31216
 H 0.65797 -1.71413 -0.46777
 H 1.23271 -1.38890 1.25238
 H -0.72693 1.12333 0.09902
7
SN2_IRC_Distances_MW_output/new_data/SN2_traj1_Distances point 387
C 1.19634 -0.39899 -0.03806
 O 0.73469 0.16611 -0.28508
 F -2.18682 2.49460 -0.88441
 H -0.90627 -0.27761 0.31370
 H 0.65564 -1.72275 -0.46179
 H 1.23525 -1.39415 1.25816
 H -0.72884 1.13279 0.09749
7
SN2_IRC_Distances_MW_output/new_data/SN2_traj1_Distances point 388
C 1.19852 -0.40621 -0.03830
 O 0.73349 0.16312 -0.28797
 F -2.18449 2.50508 -0.89285
 H -0.90788 -0.27357 0.31521
 H 0.65329 -1.73121 -0.45589
 H 1.23768 -1.39932 1.26388
 H -0.73061 1.14212 0.09592
7
SN2_IRC_Distances_MW_output/new_data/SN2_traj1_Distances point 389
C 1.20061 -0.41329 -0.03851
 O 0.73233 0.16019 -0.29080
 F -2.18215 2.51535 -0.90114
 H -0.90947 -0.26962 0.31669
 H 0.65092 -1.73950 -0.45009
 H 1.24001 -1.40441 1.26951
 H -0.73225 1.15127 0.09433
7
SN2_IRC_Distances_MW_output/new_data/SN2_traj1_Distances point 390
C 1.20262 -0.42023 -0.03870
 O 0.73121 0.15733 -0.29355
 F -2.17982 2.52540 -0.90929
 H -0.91102 -0.26574 0.31815
 H 0.64854 -1.74761 -0.44438
 H 1.24224 -1.40941 1.27505
 H -0.73377 1.16025 0.09272
7
SN2_IRC_Distances_MW_output/new_data/SN2_traj1_Distances point 391
C 1.20456 -0.42705 -0.03886
 O 0.73013 0.15453 -0.29624
 F -2.17749 2.53525 -0.91731
 H -0.91255 -0.26194 0.31958
 H 0.64614 -1.75555 -0.43876
 H 1.24438 -1.41432 1.28051
 H -0.73518 1.16907 0.09109
7
SN2_IRC_Distances_MW_output/new_data/SN2_traj1_Distances point 392
C 1.20644 -0.43377 -0.03899
 O 0.72908 0.15179 -0.29888
 F -2.17517 2.54494 -0.92523
 H -0.91405 -0.25820 0.32098
 H 0.64374 -1.76335 -0.43322
 H 1.24644 -1.41917 1.28590
 H -0.73648 1.17776 0.08944
7
SN2_IRC_Distances_MW_output/new_data/SN2_traj1_Distances point 393
C 1.20827 -0.44041 -0.03911
 O 0.72806 0.14908 -0.30147
 F -2.17283 2.55450 -0.93308
 H -0.91554 -0.25451 0.32237
 H 0.64131 -1.77105 -0.42773
 H 1.24843 -1.42397 1.29125
 H -0.73770 1.18637 0.08777
7
SN2_IRC_Distances_MW_output/new_data/SN2_traj1_Distances point 394
C 1.21005 -0.44702 -0.03921
 O 0.72706 0.14639 -0.30404
 F -2.17048 2.56399 -0.94090
 H -0.91703 -0.25084 0.32375
 H 0.63885 -1.77869 -0.42225
 H 1.25037 -1.42876 1.29659
 H -0.73883 1.19492 0.08606
7
SN2_IRC_Distances_MW_output/new_data/SN2_traj1_Distances point 395
C 1.21180 -0.45363 -0.03928
 O 0.72607 0.14372 -0.30660
 F -2.16811 2.57346 -0.94874
 H -0.91851 -0.24718 0.32514
 H 0.63635 -1.78631 -0.41676
 H 1.25227 -1.43355 1.30195
 H -0.73989 1.20349 0.08431
7
SN2_IRC_Distances_MW_output/new_data/SN2_traj1_Distances point 396
C 1.21354 -0.46028 -0.03934
 O 0.72509 0.14103 -0.30916
 F -2.16568 2.58298 -0.95665
 H -0.92000 -0.24349 0.32652
 H 0.63379 -1.79396 -0.41123
 H 1.25414 -1.43839 1.30735
 H -0.74088 1.21210 0.08250
7
SN2_IRC_Distances_MW_output/new_data/SN2_traj1_Distances point 397
C 1.21526 -0.46702 -0.03938
 O 0.72411 0.13832 -0.31174
 F -2.16320 2.59260 -0.96467
 H -0.92151 -0.23977 0.32793
 H 0.63116 -1.80169 -0.40562
 H 1.25599 -1.44328 1.31284
 H -0.74182 1.22083 0.08064
7
SN2_IRC_Distances_MW_output/new_data/SN2_traj1_Distances point 398
C 1.21699 -0.47387 -0.03940
 O 0.72313 0.13557 -0.31435
 F -2.16065 2.60238 -0.97286
 H -0.92305 -0.23598 0.32936
 H 0.62843 -1.80953 -0.39990
 H 1.25784 -1.44828 1.31845
 H -0.74270 1.22972 0.07870
7
SN2_IRC_Distances_MW_output/new_data/SN2_traj1_Distances point 399
C 1.21872 -0.48089 -0.03940
 O 0.72214 0.13276 -0.31702
 F -2.15801 2.61236 -0.98125
 H -0.92462 -0.23210 0.33082
 H 0.62560 -1.81754 -0.39403
 H 1.25969 -1.45340 1.32421
 H -0.74353 1.23882 0.07667
7
SN2_IRC_Distances_MW_output/new_data/SN2_traj1_Distances point 400
C 1.22047 -0.48810 -0.03938
 O 0.72113 0.12989 -0.31974
 F -2.15526 2.62260 -0.98989
 H -0.92623 -0.22813 0.33231
 H 0.62265 -1.82575 -0.38799
 H 1.26155 -1.45867 1.33015
 H -0.74430 1.24816 0.07454
7
SN2_IRC_Distances_MW_output/new_data/SN2_traj1_Distances point 401
C 1.22223 -0.49552 -0.03933
 O 0.72011 0.12694 -0.32253
 F -2.15241 2.63312 -0.99880
 H -0.92789 -0.22404 0.33385
 H 0.61957 -1.83418 -0.38176
 H 1.26342 -1.46410 1.33628
 H -0.74502 1.25778 0.07230
7
SN2_IRC_Distances_MW_output/new_data/SN2_traj1_Distances point 402
C 1.22401 -0.50317 -0.03926
 O 0.71906 0.12391 -0.32539
 F -2.14944 2.64394 -1.00801
 H -0.92960 -0.21983 0.33544
 H 0.61635 -1.84283 -0.37533
 H 1.26530 -1.46971 1.34261
 H -0.74568 1.26769 0.06994
7
SN2_IRC_Distances_MW_output/new_data/SN2_traj1_Distances point 403
C 1.22581 -0.51104 -0.03916
 O 0.71801 0.12081 -0.32832
 F -2.14636 2.65505 -1.01750
 H -0.93136 -0.21551 0.33706
 H 0.61299 -1.85171 -0.36871
 H 1.26720 -1.47549 1.34916
 H -0.74628 1.27789 0.06747
7
SN2_IRC_Distances_MW_output/new_data/SN2_traj1_Distances point 404
C 1.22762 -0.51911 -0.03903
 O 0.71694 0.11763 -0.33130
 F -2.14317 2.66642 -1.02726
 H -0.93316 -0.21108 0.33873
 H 0.60949 -1.86079 -0.36190
 H 1.26910 -1.48142 1.35589
 H -0.74681 1.28835 0.06488
7
SN2_IRC_Distances_MW_output/new_data/SN2_traj1_Distances point 405
C 1.22942 -0.52735 -0.03887
 O 0.71586 0.11440 -0.33433
 F -2.13988 2.67800 -1.03724
 H -0.93500 -0.20656 0.34042
 H 0.60587 -1.87003 -0.35494
 H 1.27099 -1.48749 1.36279
 H -0.74726 1.29903 0.06218
7
SN2_IRC_Distances_MW_output/new_data/SN2_traj1_Distances point 406
C 1.23121 -0.53570 -0.03868
 O 0.71478 0.11114 -0.33739
 F -2.13652 2.68973 -1.04739
 H -0.93686 -0.20199 0.34213
 H 0.60216 -1.87937 -0.34787
 H 1.27286 -1.49366 1.36981
 H -0.74763 1.30985 0.05939
7
SN2_IRC_Distances_MW_output/new_data/SN2_traj1_Distances point 407
C 1.23298 -0.54412 -0.03846
 O 0.71370 0.10786 -0.34046
 F -2.13310 2.70152 -1.05764
 H -0.93873 -0.19738 0.34385
 H 0.59836 -1.88876 -0.34073
 H 1.27470 -1.49989 1.37691
 H -0.74791 1.32076 0.05652
7
SN2_IRC_Distances_MW_output/new_data/SN2_traj1_Distances point 408
C 1.23471 -0.55256 -0.03821
 O 0.71264 0.10459 -0.34351
 F -2.12964 2.71331 -1.06793
 H -0.94061 -0.19277 0.34558
 H 0.59451 -1.89813 -0.33357
 H 1.27651 -1.50614 1.38405
 H -0.74812 1.33169 0.05360
7
SN2_IRC_Distances_MW_output/new_data/SN2_traj1_Distances point 409
C 1.23640 -0.56097 -0.03793
 O 0.71159 0.10134 -0.34655
 F -2.12617 2.72506 -1.07823
 H -0.94248 -0.18817 0.34729
 H 0.59063 -1.90745 -0.32641
 H 1.27826 -1.51238 1.39121
 H -0.74823 1.34259 0.05063
7
SN2_IRC_Distances_MW_output/new_data/SN2_traj1_Distances point 410
C 1.23804 -0.56936 -0.03763
 O 0.71055 0.09811 -0.34956
 F -2.12269 2.73675 -1.08852
 H -0.94434 -0.18360 0.34899
 H 0.58672 -1.91672 -0.31926
 H 1.27998 -1.51862 1.39837
 H -0.74827 1.35345 0.04761
7
SN2_IRC_Distances_MW_output/new_data/SN2_traj1_Distances point 411
C 1.23965 -0.57773 -0.03730
 O 0.70953 0.09489 -0.35254
 F -2.11919 2.74838 -1.09880
 H -0.94619 -0.17904 0.35068
 H 0.58277 -1.92593 -0.31213
 H 1.28165 -1.52486 1.40553
 H -0.74823 1.36429 0.04455
7
SN2_IRC_Distances_MW_output/new_data/SN2_traj1_Distances point 412
C 1.24123 -0.58610 -0.03694
 O 0.70852 0.09169 -0.35552
 F -2.11566 2.76000 -1.10911
 H -0.94804 -0.17448 0.35237
 H 0.57878 -1.93512 -0.30498
 H 1.28328 -1.53111 1.41272
 H -0.74811 1.37512 0.04145
7
SN2_IRC_Distances_MW_output/new_data/SN2_traj1_Distances point 413
C 1.24277 -0.59450 -0.03655
 O 0.70752 0.08849 -0.35848
 F -2.11211 2.77163 -1.11947
 H -0.94989 -0.16992 0.35406
 H 0.57475 -1.94430 -0.29780
 H 1.28488 -1.53739 1.41996
 H -0.74791 1.38598 0.03828
7
SN2_IRC_Distances_MW_output/new_data/SN2_traj1_Distances point 414
C 1.24429 -0.60295 -0.03613
 O 0.70652 0.08528 -0.36146
 F -2.10852 2.78332 -1.12993
 H -0.95176 -0.16533 0.35575
 H 0.57065 -1.95352 -0.29056
 H 1.28646 -1.54372 1.42728
 H -0.74764 1.39691 0.03505
7
SN2_IRC_Distances_MW_output/new_data/SN2_traj1_Distances point 415
C 1.24580 -0.61147 -0.03568
 O 0.70552 0.08206 -0.36444
 F -2.10487 2.79509 -1.14049
 H -0.95364 -0.16070 0.35745
 H 0.56647 -1.96279 -0.28326
 H 1.28801 -1.55012 1.43468
 H -0.74730 1.40793 0.03174
7
SN2_IRC_Distances_MW_output/new_data/SN2_traj1_Distances point 416
C 1.24728 -0.62007 -0.03520
 O 0.70452 0.07881 -0.36744
 F -2.10117 2.80696 -1.15119
 H -0.95553 -0.15604 0.35916
 H 0.56222 -1.97212 -0.27587
 H 1.28955 -1.55659 1.44218
 H -0.74688 1.41906 0.02835
7
SN2_IRC_Distances_MW_output/new_data/SN2_traj1_Distances point 417
C 1.24874 -0.62874 -0.03469
 O 0.70353 0.07555 -0.37045
 F -2.09743 2.81889 -1.16198
 H -0.95743 -0.15134 0.36088
 H 0.55791 -1.98149 -0.26842
 H 1.29107 -1.56313 1.44977
 H -0.74638 1.43026 0.02489
7
SN2_IRC_Distances_MW_output/new_data/SN2_traj1_Distances point 418
C 1.25017 -0.63741 -0.03415
 O 0.70254 0.07230 -0.37344
 F -2.09366 2.83081 -1.17280
 H -0.95934 -0.14665 0.36260
 H 0.55355 -1.99084 -0.26096
 H 1.29255 -1.56968 1.45738
 H -0.74581 1.44147 0.02137
7
SN2_IRC_Distances_MW_output/new_data/SN2_traj1_Distances point 419
C 1.25155 -0.64597 -0.03359
 O 0.70157 0.06911 -0.37638
 F -2.08994 2.84256 -1.18351
 H -0.96121 -0.14203 0.36428
 H 0.54922 -2.00004 -0.25359
 H 1.29398 -1.57616 1.46493
 H -0.74518 1.45252 0.01786
7
SN2_IRC_Distances_MW_output/new_data/SN2_traj1_Distances point 420
C 1.25285 -0.65423 -0.03302
 O 0.70065 0.06604 -0.37921
 F -2.08632 2.85388 -1.19386
 H -0.96302 -0.13757 0.36590
 H 0.54502 -2.00889 -0.24648
 H 1.29534 -1.58242 1.47223
 H -0.74451 1.46318 0.01443
7
SN2_IRC_Distances_MW_output/new_data/SN2_traj1_Distances point 421
C 1.25405 -0.66196 -0.03247
 O 0.69979 0.06317 -0.38185
 F -2.08293 2.86448 -1.20357
 H -0.96471 -0.13340 0.36741
 H 0.54105 -2.01716 -0.23980
 H 1.29659 -1.58830 1.47910
 H -0.74383 1.47317 0.01118
7
SN2_IRC_Distances_MW_output/new_data/SN2_traj1_Distances point 422
C 1.25511 -0.66897 -0.03195
 O 0.69902 0.06058 -0.38423
 F -2.07985 2.87407 -1.21239
 H -0.96625 -0.12962 0.36878
 H 0.53743 -2.02464 -0.23375
 H 1.29770 -1.59364 1.48534
 H -0.74317 1.48221 0.00820
7
SN2_IRC_Distances_MW_output/new_data/SN2_traj1_Distances point 423
C 1.25603 -0.67514 -0.03148
 O 0.69835 0.05831 -0.38632
 F -2.07713 2.88250 -1.22016
 H -0.96759 -0.12629 0.36998
 H 0.53423 -2.03120 -0.22842
 H 1.29866 -1.59835 1.49085
 H -0.74255 1.49017 0.00555
7
SN2_IRC_Distances_MW_output/new_data/SN2_traj1_Distances point 424
C 1.25682 -0.68045 -0.03106
 O 0.69777 0.05635 -0.38811
 F -2.07478 2.88976 -1.22687
 H -0.96875 -0.12343 0.37101
 H 0.53147 -2.03685 -0.22383
 H 1.29948 -1.60241 1.49561
 H -0.74200 1.49703 0.00325
7
SN2_IRC_Distances_MW_output/new_data/SN2_traj1_Distances point 425
C 1.25747 -0.68496 -0.03070
 O 0.69728 0.05470 -0.38963
 F -2.07279 2.89592 -1.23257
 H -0.96974 -0.12101 0.37188
 H 0.52911 -2.04164 -0.21993
 H 1.30017 -1.60586 1.49966
 H -0.74150 1.50285 0.00129
7
SN2_IRC_Distances_MW_output/new_data/SN2_traj1_Distances point 426
C 1.25802 -0.68876 -0.03039
 O 0.69687 0.05331 -0.39091
 F -2.07110 2.90110 -1.23738
 H -0.97057 -0.11896 0.37262
 H 0.52712 -2.04566 -0.21664
 H 1.30074 -1.60877 1.50307
 H -0.74108 1.50775 -0.00037
7
SN2_IRC_Distances_MW_output/new_data/SN2_traj1_Distances point 427
C 1.25847 -0.69194 -0.03012
 O 0.69653 0.05214 -0.39198
 F -2.06969 2.90544 -1.24140
 H -0.97126 -0.11725 0.37323
 H 0.52545 -2.04903 -0.21389
 H 1.30122 -1.61121 1.50593
 H -0.74071 1.51185 -0.00177
7
SN2_IRC_Distances_MW_output/new_data/SN2_traj1_Distances point 428
C 1.25884 -0.69458 -0.02990
 O 0.69625 0.05118 -0.39286
 F -2.06852 2.90903 -1.24474
 H -0.97183 -0.11584 0.37374
 H 0.52406 -2.05181 -0.21161
 H 1.30161 -1.61323 1.50831
 H -0.74040 1.51524 -0.00293
7
SN2_IRC_Distances_MW_output/new_data/SN2_traj1_Distances point 429
C 1.25915 -0.69673 -0.02972
 O 0.69602 0.05039 -0.39358
 F -2.06757 2.91196 -1.24747
 H -0.97230 -0.11468 0.37415
 H 0.52292 -2.05409 -0.20975
 H 1.30193 -1.61488 1.51025
 H -0.74015 1.51802 -0.00388
7
SN2_IRC_Distances_MW_output/new_data/SN2_traj1_Distances point 430
C 1.25939 -0.69844 -0.02957
 O 0.69584 0.04977 -0.39416
 F -2.06681 2.91430 -1.24965
 H -0.97268 -0.11376 0.37448
 H 0.52202 -2.05590 -0.20826
 H 1.30218 -1.61620 1.51180
 H -0.73994 1.52023 -0.00464
7
SN2_IRC_Distances_MW_output/new_data/SN2_traj1_Distances point 431
C 1.25957 -0.69975 -0.02946
 O 0.69570 0.04929 -0.39459
 F -2.06623 2.91608 -1.25130
 H -0.97296 -0.11306 0.37473
 H 0.52133 -2.05728 -0.20713
 H 1.30237 -1.61720 1.51298
 H -0.73978 1.52192 -0.00522
7
SN2_IRC_Distances_MW_output/new_data/SN2_traj1_Distances point 432
C 1.25970 -0.70067 -0.02938
 O 0.69560 0.04896 -0.39490
 F -2.06582 2.91733 -1.25247
 H -0.97316 -0.11256 0.37491
 H 0.52084 -2.05825 -0.20633
 H 1.30251 -1.61791 1.51381
 H -0.73967 1.52310 -0.00563
7
SN2_IRC_Distances_MW_output/new_data/SN2_traj1_Distances point 433
C 1.25978 -0.70123 -0.02933
 O 0.69554 0.04875 -0.39509
 F -2.06557 2.91810 -1.25319
 H -0.97328 -0.11226 0.37502
 H 0.52054 -2.05885 -0.20585
 H 1.30259 -1.61834 1.51432
 H -0.73960 1.52383 -0.00588
7
SN2_IRC_Distances_MW_output/new_data/SN2_traj1_Distances point 434
C 1.25981 -0.70147 -0.02931
 O 0.69551 0.04867 -0.39517
 F -2.06546 2.91843 -1.25349
 H -0.97334 -0.11213 0.37506
 H 0.52041 -2.05910 -0.20564
 H 1.30262 -1.61853 1.51454
 H -0.73957 1.52414 -0.00599
7
SN2_IRC_Distances_MW_output/new_data/SN2_traj1_Distances point 435
C 1.25980 -0.70143 -0.02932
 O 0.69552 0.04868 -0.39515
 F -2.06548 2.91837 -1.25343
 H -0.97333 -0.11216 0.37505
 H 0.52044 -2.05905 -0.20568
 H 1.30262 -1.61849 1.51450
 H -0.73957 1.52408 -0.00597
7
SN2_IRC_Distances_MW_output/new_data/SN2_traj1_Distances point 436
C 1.25976 -0.70114 -0.02934
 O 0.69555 0.04879 -0.39506
 F -2.06561 2.91797 -1.25307
 H -0.97326 -0.11231 0.37500
 H 0.52059 -2.05875 -0.20593
 H 1.30258 -1.61827 1.51423
 H -0.73961 1.52371 -0.00584
7
SN2_IRC_Distances_MW_output/new_data/SN2_traj1_Distances point 437
C 1.25969 -0.70064 -0.02938
 O 0.69560 0.04897 -0.39489
 F -2.06583 2.91729 -1.25243
 H -0.97315 -0.11258 0.37490
 H 0.52086 -2.05822 -0.20636
 H 1.30250 -1.61788 1.51378
 H -0.73967 1.52306 -0.00562
7
SN2_IRC_Distances_MW_output/new_data/SN2_traj1_Distances point 438
C 1.25960 -0.69995 -0.02944
 O 0.69568 0.04922 -0.39466
 F -2.06614 2.91635 -1.25156
 H -0.97300 -0.11295 0.37477
 H 0.52122 -2.05749 -0.20696
 H 1.30240 -1.61736 1.51316
 H -0.73975 1.52217 -0.00531
7
SN2_IRC_Distances_MW_output/new_data/SN2_traj1_Distances point 439
C 1.25948 -0.69910 -0.02952
 O 0.69577 0.04953 -0.39438
 F -2.06651 2.91520 -1.25048
 H -0.97282 -0.11341 0.37461
 H 0.52167 -2.05660 -0.20769
 H 1.30228 -1.61670 1.51239
 H -0.73986 1.52108 -0.00494
7
SN2_IRC_Distances_MW_output/new_data/SN2_traj1_Distances point 440
C 1.25934 -0.69811 -0.02960
 O 0.69587 0.04989 -0.39404
 F -2.06695 2.91384 -1.24922
 H -0.97260 -0.11394 0.37442
 H 0.52219 -2.05555 -0.20855
 H 1.30213 -1.61594 1.51150
 H -0.73998 1.51980 -0.00449
7
SN2_IRC_Distances_MW_output/new_data/SN2_traj1_Distances point 441
C 1.25918 -0.69699 -0.02970
 O 0.69599 0.05030 -0.39367
 F -2.06745 2.91232 -1.24780
 H -0.97236 -0.11454 0.37420
 H 0.52279 -2.05436 -0.20952
 H 1.30197 -1.61508 1.51048
 H -0.74011 1.51836 -0.00400
7
SN2_IRC_Distances_MW_output/new_data/SN2_traj1_Distances point 442
C 1.25901 -0.69575 -0.02980
 O 0.69612 0.05075 -0.39325
 F -2.06800 2.91063 -1.24623
 H -0.97209 -0.11521 0.37396
 H 0.52344 -2.05305 -0.21059
 H 1.30178 -1.61413 1.50937
 H -0.74026 1.51676 -0.00345
7
SN2_IRC_Distances_MW_output/new_data/SN2_traj1_Distances point 443
C 1.25882 -0.69441 -0.02992
 O 0.69627 0.05124 -0.39280
 F -2.06860 2.90880 -1.24453
 H -0.97180 -0.11593 0.37370
 H 0.52415 -2.05163 -0.21176
 H 1.30158 -1.61310 1.50816
 H -0.74042 1.51503 -0.00285
7
SN2_IRC_Distances_MW_output/new_data/SN2_traj1_Distances point 444
C 1.25862 -0.69297 -0.03004
 O 0.69642 0.05177 -0.39232
 F -2.06924 2.90684 -1.24271
 H -0.97148 -0.11670 0.37343
 H 0.52490 -2.05012 -0.21300
 H 1.30137 -1.61200 1.50686
 H -0.74059 1.51318 -0.00222
7
SN2_IRC_Distances_MW_output/new_data/SN2_traj1_Distances point 445
C 1.25840 -0.69146 -0.03016
 O 0.69658 0.05232 -0.39181
 F -2.06991 2.90478 -1.24079
 H -0.97115 -0.11751 0.37314
 H 0.52570 -2.04852 -0.21431
 H 1.30114 -1.61084 1.50550
 H -0.74077 1.51123 -0.00156
7
SN2_IRC_Distances_MW_output/new_data/SN2_traj1_Distances point 446
C 1.25818 -0.68988 -0.03030
 O 0.69675 0.05290 -0.39129
 F -2.07061 2.90263 -1.23880
 H -0.97081 -0.11836 0.37283
 H 0.52653 -2.04685 -0.21567
 H 1.30091 -1.60963 1.50408
 H -0.74095 1.50919 -0.00086
7
SN2_IRC_Distances_MW_output/new_data/SN2_traj1_Distances point 447
C 1.25795 -0.68826 -0.03043
 O 0.69693 0.05349 -0.39074
 F -2.07133 2.90041 -1.23674
 H -0.97046 -0.11923 0.37252
 H 0.52738 -2.04513 -0.21708
 H 1.30066 -1.60838 1.50262
 H -0.74114 1.50710 -0.00015
7
SN2_IRC_Distances_MW_output/new_data/SN2_traj1_Distances point 448
C 1.25771 -0.68660 -0.03056
 O 0.69711 0.05410 -0.39018
 F -2.07206 2.89815 -1.23464
 H -0.97009 -0.12012 0.37220
 H 0.52825 -2.04337 -0.21851
 H 1.30041 -1.60711 1.50113
 H -0.74132 1.50496 0.00058
7
SN2_IRC_Distances_MW_output/new_data/SN2_traj1_Distances point 449
C 1.25747 -0.68493 -0.03070
 O 0.69729 0.05471 -0.38962
 F -2.07280 2.89587 -1.23253
 H -0.96973 -0.12102 0.37188
 H 0.52912 -2.04160 -0.21996
 H 1.30016 -1.60583 1.49963
 H -0.74151 1.50281 0.00131
7
SN2_IRC_Distances_MW_output/new_data/SN2_traj1_Distances point 450
C 1.25723 -0.68327 -0.03084
 O 0.69747 0.05532 -0.38906
 F -2.07354 2.89360 -1.23043
 H -0.96937 -0.12192 0.37155
 H 0.53000 -2.03984 -0.22140
 H 1.29991 -1.60456 1.49813
 H -0.74169 1.50066 0.00203
7
SN2_IRC_Distances_MW_output/new_data/SN2_traj1_Distances point 451
C 1.25699 -0.68162 -0.03097
 O 0.69764 0.05592 -0.38851
 F -2.07427 2.89135 -1.22835
 H -0.96901 -0.12280 0.37124
 H 0.53085 -2.03809 -0.22282
 H 1.29966 -1.60330 1.49666
 H -0.74187 1.49854 0.00275
7
SN2_IRC_Distances_MW_output/new_data/SN2_traj1_Distances point 452
C 1.25675 -0.68001 -0.03110
 O 0.69782 0.05652 -0.38796
 F -2.07498 2.88916 -1.22631
 H -0.96866 -0.12367 0.37092
 H 0.53170 -2.03638 -0.22421
 H 1.29941 -1.60207 1.49521
 H -0.74204 1.49646 0.00345
7
SN2_IRC_Distances_MW_output/new_data/SN2_traj1_Distances point 453
C 1.25652 -0.67845 -0.03122
 O 0.69799 0.05709 -0.38743
 F -2.07567 2.88702 -1.22434
 H -0.96832 -0.12451 0.37062
 H 0.53251 -2.03472 -0.22556
 H 1.29917 -1.60087 1.49381
 H -0.74221 1.49444 0.00412
7
SN2_IRC_Distances_MW_output/new_data/SN2_traj1_Distances point 454
C 1.25630 -0.67694 -0.03134
 O 0.69815 0.05765 -0.38692
 F -2.07633 2.88496 -1.22244
 H -0.96799 -0.12532 0.37033
 H 0.53330 -2.03312 -0.22687
 H 1.29894 -1.59972 1.49246
 H -0.74237 1.49250 0.00477
7
SN2_IRC_Distances_MW_output/new_data/SN2_traj1_Distances point 455
C 1.25609 -0.67549 -0.03145
 O 0.69831 0.05818 -0.38644
 F -2.07697 2.88298 -1.22061
 H -0.96767 -0.12610 0.37005
 H 0.53405 -2.03158 -0.22812
 H 1.29872 -1.59862 1.49117
 H -0.74252 1.49063 0.00540
7
SN2_IRC_Distances_MW_output/new_data/SN2_traj1_Distances point 456
C 1.25588 -0.67411 -0.03156
 O 0.69846 0.05868 -0.38597
 F -2.07758 2.88110 -1.21887
 H -0.96737 -0.12684 0.36978
 H 0.53477 -2.03011 -0.22931
 H 1.29850 -1.59756 1.48994
 H -0.74266 1.48885 0.00599
7
SN2_IRC_Distances_MW_output/new_data/SN2_traj1_Distances point 457
C 1.25569 -0.67281 -0.03166
 O 0.69860 0.05917 -0.38553
 F -2.07816 2.87931 -1.21723
 H -0.96708 -0.12755 0.36953
 H 0.53544 -2.02872 -0.23044
 H 1.29830 -1.59657 1.48877
 H -0.74279 1.48717 0.00655
7
SN2_IRC_Distances_MW_output/new_data/SN2_traj1_Distances point 458
C 1.25550 -0.67158 -0.03175
 O 0.69874 0.05962 -0.38511
 F -2.07870 2.87763 -1.21567
 H -0.96682 -0.12821 0.36929
 H 0.53608 -2.02741 -0.23150
 H 1.29811 -1.59563 1.48767
 H -0.74291 1.48558 0.00708
7
SN2_IRC_Distances_MW_output/new_data/SN2_traj1_Distances point 459
C 1.25533 -0.67043 -0.03184
 O 0.69886 0.06004 -0.38472
 F -2.07921 2.87606 -1.21423
 H -0.96656 -0.12883 0.36906
 H 0.53668 -2.02619 -0.23249
 H 1.29793 -1.59475 1.48664
 H -0.74303 1.48410 0.00757
7
SN2_IRC_Distances_MW_output/new_data/SN2_traj1_Distances point 460
C 1.25517 -0.66937 -0.03192
 O 0.69898 0.06043 -0.38436
 F -2.07967 2.87462 -1.21290
 H -0.96633 -0.12940 0.36886
 H 0.53722 -2.02506 -0.23341
 H 1.29776 -1.59395 1.48570
 H -0.74313 1.48273 0.00803
7
SN2_IRC_Distances_MW_output/new_data/SN2_traj1_Distances point 461
C 1.25503 -0.66842 -0.03199
 O 0.69908 0.06079 -0.38404
 F -2.08009 2.87331 -1.21169
 H -0.96613 -0.12991 0.36867
 H 0.53772 -2.02405 -0.23423
 H 1.29761 -1.59322 1.48485
 H -0.74322 1.48150 0.00843
7
SN2_IRC_Distances_MW_output/new_data/SN2_traj1_Distances point 462
C 1.25490 -0.66758 -0.03205
 O 0.69918 0.06109 -0.38376
 F -2.08046 2.87217 -1.21064
 H -0.96594 -0.13037 0.36851
 H 0.53815 -2.02315 -0.23495
 H 1.29748 -1.59258 1.48410
 H -0.74331 1.48042 0.00879
7
SN2_IRC_Distances_MW_output/new_data/SN2_traj1_Distances point 463
C 1.25480 -0.66687 -0.03211
 O 0.69925 0.06136 -0.38351
 F -2.08077 2.87119 -1.20975
 H -0.96579 -0.13075 0.36837
 H 0.53852 -2.02240 -0.23557
 H 1.29737 -1.59204 1.48347
 H -0.74337 1.47950 0.00909
7
SN2_IRC_Distances_MW_output/new_data/SN2_traj1_Distances point 464
C 1.25471 -0.66630 -0.03215
 O 0.69932 0.06157 -0.38332
 F -2.08103 2.87041 -1.20902
 H -0.96566 -0.13106 0.36826
 H 0.53881 -2.02179 -0.23606
 H 1.29728 -1.59160 1.48296
 H -0.74343 1.47876 0.00934
7
SN2_IRC_Distances_MW_output/new_data/SN2_traj1_Distances point 465
C 1.25465 -0.66586 -0.03218
 O 0.69936 0.06173 -0.38317
 F -2.08122 2.86982 -1.20848
 H -0.96557 -0.13129 0.36817
 H 0.53904 -2.02133 -0.23643
 H 1.29721 -1.59127 1.48258
 H -0.74347 1.47821 0.00952
7
SN2_IRC_Distances_MW_output/new_data/SN2_traj1_Distances point 466
C 1.25460 -0.66558 -0.03220
 O 0.69939 0.06183 -0.38308
 F -2.08134 2.86944 -1.20813
 H -0.96551 -0.13144 0.36812
 H 0.53918 -2.02103 -0.23667
 H 1.29716 -1.59106 1.48233
 H -0.74350 1.47785 0.00964
7
SN2_IRC_Distances_MW_output/new_data/SN2_traj1_Distances point 467
C 1.25458 -0.66546 -0.03221
 O 0.69941 0.06188 -0.38304
 F -2.08139 2.86927 -1.20798
 H -0.96548 -0.13151 0.36810
 H 0.53924 -2.02090 -0.23678
 H 1.29714 -1.59097 1.48222
 H -0.74351 1.47769 0.00969
7
SN2_IRC_Distances_MW_output/new_data/SN2_traj1_Distances point 468
C 1.25459 -0.66552 -0.03221
 O 0.69940 0.06185 -0.38306
 F -2.08137 2.86935 -1.20805
 H -0.96549 -0.13147 0.36811
 H 0.53921 -2.02096 -0.23673
 H 1.29715 -1.59101 1.48227
 H -0.74350 1.47776 0.00967
7
SN2_IRC_Distances_MW_output/new_data/SN2_traj1_Distances point 469
C 1.25463 -0.66578 -0.03219
 O 0.69937 0.06176 -0.38315
 F -2.08125 2.86971 -1.20838
 H -0.96555 -0.13133 0.36816
 H 0.53908 -2.02124 -0.23650
 H 1.29719 -1.59121 1.48250
 H -0.74348 1.47810 0.00955
7
SN2_IRC_Distances_MW_output/new_data/SN2_traj1_Distances point 470
C 1.25471 -0.66629 -0.03215
 O 0.69932 0.06157 -0.38332
 F -2.08103 2.87040 -1.20901
 H -0.96566 -0.13106 0.36826
 H 0.53882 -2.02178 -0.23607
 H 1.29727 -1.59160 1.48295
 H -0.74343 1.47875 0.00934
7
SN2_IRC_Distances_MW_output/new_data/SN2_traj1_Distances point 471
C 1.25483 -0.66708 -0.03209
 O 0.69923 0.06128 -0.38359
 F -2.08068 2.87149 -1.21002
 H -0.96583 -0.13063 0.36841
 H 0.53841 -2.02263 -0.23538
 H 1.29740 -1.59220 1.48366
 H -0.74335 1.47978 0.00900
7
SN2_IRC_Distances_MW_output/new_data/SN2_traj1_Distances point 472
C 1.25500 -0.66824 -0.03200
 O 0.69910 0.06085 -0.38398
 F -2.08017 2.87307 -1.21147
 H -0.96609 -0.13001 0.36864
 H 0.53781 -2.02386 -0.23438
 H 1.29758 -1.59308 1.48469
 H -0.74324 1.48127 0.00851
7
SN2_IRC_Distances_MW_output/new_data/SN2_traj1_Distances point 473
C 1.25524 -0.66980 -0.03189
 O 0.69893 0.06027 -0.38451
 F -2.07948 2.87521 -1.21344
 H -0.96643 -0.12917 0.36894
 H 0.53700 -2.02553 -0.23303
 H 1.29783 -1.59428 1.48609
 H -0.74309 1.48329 0.00784
7
SN2_IRC_Distances_MW_output/new_data/SN2_traj1_Distances point 474
C 1.25554 -0.67181 -0.03173
 O 0.69871 0.05953 -0.38519
 F -2.07860 2.87796 -1.21597
 H -0.96687 -0.12808 0.36933
 H 0.53596 -2.02767 -0.23129
 H 1.29814 -1.59581 1.48788
 H -0.74289 1.48588 0.00698
7
SN2_IRC_Distances_MW_output/new_data/SN2_traj1_Distances point 475
C 1.25590 -0.67425 -0.03155
 O 0.69845 0.05864 -0.38602
 F -2.07752 2.88128 -1.21904
 H -0.96740 -0.12677 0.36981
 H 0.53470 -2.03026 -0.22919
 H 1.29852 -1.59767 1.49006
 H -0.74264 1.48903 0.00593
7
SN2_IRC_Distances_MW_output/new_data/SN2_traj1_Distances point 476
C 1.25632 -0.67705 -0.03133
 O 0.69814 0.05760 -0.38696
 F -2.07629 2.88511 -1.22258
 H -0.96801 -0.12526 0.37035
 H 0.53324 -2.03324 -0.22677
 H 1.29896 -1.59981 1.49256
 H -0.74236 1.49264 0.00473
7
SN2_IRC_Distances_MW_output/new_data/SN2_traj1_Distances point 477
C 1.25677 -0.68015 -0.03108
 O 0.69780 0.05646 -0.38801
 F -2.07492 2.88935 -1.22649
 H -0.96869 -0.12359 0.37095
 H 0.53162 -2.03653 -0.22409
 H 1.29943 -1.60218 1.49534
 H -0.74203 1.49664 0.00338
7
SN2_IRC_Distances_MW_output/new_data/SN2_traj1_Distances point 478
C 1.25726 -0.68350 -0.03082
 O 0.69744 0.05523 -0.38914
 F -2.07343 2.89392 -1.23073
 H -0.96942 -0.12179 0.37160
 H 0.52987 -2.04009 -0.22119
 H 1.29994 -1.60474 1.49835
 H -0.74167 1.50097 0.00193
7
SN2_IRC_Distances_MW_output/new_data/SN2_traj1_Distances point 479
C 1.25778 -0.68709 -0.03052
 O 0.69705 0.05392 -0.39035
 F -2.07184 2.89882 -1.23527
 H -0.97020 -0.11986 0.37229
 H 0.52799 -2.04389 -0.21809
 H 1.30049 -1.60749 1.50157
 H -0.74127 1.50559 0.00036
7
SN2_IRC_Distances_MW_output/new_data/SN2_traj1_Distances point 480
C 1.25833 -0.69093 -0.03021
 O 0.69664 0.05251 -0.39164
 F -2.07014 2.90406 -1.24012
 H -0.97104 -0.11780 0.37303
 H 0.52598 -2.04796 -0.21477
 H 1.30106 -1.61043 1.50502
 H -0.74083 1.51054 -0.00132
7
SN2_IRC_Distances_MW_output/new_data/SN2_traj1_Distances point 481
C 1.25891 -0.69505 -0.02986
 O 0.69620 0.05101 -0.39302
 F -2.06831 2.90968 -1.24534
 H -0.97194 -0.11558 0.37383
 H 0.52381 -2.05232 -0.21120
 H 1.30168 -1.61359 1.50874
 H -0.74035 1.51586 -0.00314
7
SN2_IRC_Distances_MW_output/new_data/SN2_traj1_Distances point 482
C 1.25954 -0.69951 -0.02948
 O 0.69572 0.04938 -0.39451
 F -2.06633 2.91575 -1.25100
 H -0.97291 -0.11319 0.37469
 H 0.52145 -2.05702 -0.20734
 H 1.30234 -1.61702 1.51276
 H -0.73981 1.52160 -0.00512
7
SN2_IRC_Distances_MW_output/new_data/SN2_traj1_Distances point 483
C 1.26020 -0.70432 -0.02906
 O 0.69521 0.04763 -0.39612
 F -2.06419 2.92230 -1.25710
 H -0.97395 -0.11061 0.37561
 H 0.51891 -2.06210 -0.20318
 H 1.30304 -1.62071 1.51711
 H -0.73921 1.52780 -0.00726
7
SN2_IRC_Distances_MW_output/new_data/SN2_traj1_Distances point 484
C 1.26090 -0.70941 -0.02861
 O 0.69467 0.04578 -0.39782
 F -2.06193 2.92923 -1.26357
 H -0.97506 -0.10787 0.37658
 H 0.51620 -2.06746 -0.19876
 H 1.30378 -1.62464 1.52173
 H -0.73856 1.53437 -0.00954
7
SN2_IRC_Distances_MW_output/new_data/SN2_traj1_Distances point 485
C 1.26160 -0.71463 -0.02814
 O 0.69412 0.04389 -0.39955
 F -2.05960 2.93634 -1.27022
 H -0.97620 -0.10507 0.37758
 H 0.51342 -2.07296 -0.19423
 H 1.30452 -1.62867 1.52647
 H -0.73787 1.54110 -0.01190
7
SN2_IRC_Distances_MW_output/new_data/SN2_traj1_Distances point 486
C 1.26230 -0.71985 -0.02766
 O 0.69358 0.04200 -0.40128
 F -2.05727 2.94344 -1.27687
 H -0.97733 -0.10228 0.37858
 H 0.51063 -2.07844 -0.18971
 H 1.30526 -1.63269 1.53122
 H -0.73716 1.54782 -0.01427
7
SN2_IRC_Distances_MW_output/new_data/SN2_traj1_Distances point 487
C 1.26298 -0.72500 -0.02718
 O 0.69304 0.04014 -0.40299
 F -2.05497 2.95044 -1.28344
 H -0.97845 -0.09951 0.37956
 H 0.50786 -2.08384 -0.18524
 H 1.30598 -1.63668 1.53592
 H -0.73644 1.55446 -0.01663
7
SN2_IRC_Distances_MW_output/new_data/SN2_traj1_Distances point 488
C 1.26364 -0.73011 -0.02669
 O 0.69251 0.03830 -0.40468
 F -2.05268 2.95738 -1.28997
 H -0.97956 -0.09678 0.38053
 H 0.50512 -2.08919 -0.18081
 H 1.30669 -1.64064 1.54059
 H -0.73571 1.56104 -0.01898
7
SN2_IRC_Distances_MW_output/new_data/SN2_traj1_Distances point 489
C 1.26429 -0.73523 -0.02619
 O 0.69198 0.03646 -0.40636
 F -2.05040 2.96433 -1.29651
 H -0.98067 -0.09404 0.38149
 H 0.50236 -2.09454 -0.17637
 H 1.30739 -1.64460 1.54528
 H -0.73495 1.56763 -0.02134
7
SN2_IRC_Distances_MW_output/new_data/SN2_traj1_Distances point 490
C 1.26495 -0.74040 -0.02568
 O 0.69145 0.03461 -0.40807
 F -2.04808 2.97134 -1.30313
 H -0.98180 -0.09128 0.38247
 H 0.49956 -2.09994 -0.17188
 H 1.30809 -1.64862 1.55003
 H -0.73417 1.57428 -0.02375
7
SN2_IRC_Distances_MW_output/new_data/SN2_traj1_Distances point 491
C 1.26561 -0.74568 -0.02514
 O 0.69091 0.03272 -0.40980
 F -2.04571 2.97851 -1.30990
 H -0.98294 -0.08846 0.38347
 H 0.49669 -2.10545 -0.16729
 H 1.30880 -1.65273 1.55489
 H -0.73335 1.58108 -0.02622
7
SN2_IRC_Distances_MW_output/new_data/SN2_traj1_Distances point 492
C 1.26628 -0.75112 -0.02459
 O 0.69036 0.03078 -0.41158
 F -2.04328 2.98589 -1.31688
 H -0.98412 -0.08555 0.38449
 H 0.49373 -2.11112 -0.16257
 H 1.30952 -1.65697 1.55991
 H -0.73249 1.58809 -0.02878
7
SN2_IRC_Distances_MW_output/new_data/SN2_traj1_Distances point 493
C 1.26697 -0.75676 -0.02400
 O 0.68979 0.02877 -0.41343
 F -2.04075 2.99353 -1.32413
 H -0.98535 -0.08254 0.38555
 H 0.49065 -2.11698 -0.15767
 H 1.31026 -1.66137 1.56512
 H -0.73158 1.59534 -0.03145
7
SN2_IRC_Distances_MW_output/new_data/SN2_traj1_Distances point 494
C 1.26767 -0.76263 -0.02337
 O 0.68920 0.02669 -0.41534
 F -2.03811 3.00149 -1.33168
 H -0.98662 -0.07941 0.38665
 H 0.48744 -2.12308 -0.15257
 H 1.31103 -1.66596 1.57056
 H -0.73060 1.60290 -0.03424
7
SN2_IRC_Distances_MW_output/new_data/SN2_traj1_Distances point 495
C 1.26839 -0.76876 -0.02271
 O 0.68858 0.02451 -0.41734
 F -2.03536 3.00980 -1.33958
 H -0.98795 -0.07615 0.38779
 H 0.48407 -2.12944 -0.14724
 H 1.31182 -1.67076 1.57626
 H -0.72956 1.61079 -0.03718
7
SN2_IRC_Distances_MW_output/new_data/SN2_traj1_Distances point 496
C 1.26914 -0.77516 -0.02201
 O 0.68795 0.02225 -0.41941
 F -2.03248 3.01846 -1.34784
 H -0.98934 -0.07274 0.38898
 H 0.48055 -2.13606 -0.14167
 H 1.31263 -1.67578 1.58222
 H -0.72845 1.61902 -0.04027
7
SN2_IRC_Distances_MW_output/new_data/SN2_traj1_Distances point 497
C 1.26990 -0.78181 -0.02126
 O 0.68729 0.01991 -0.42157
 F -2.02950 3.02747 -1.35644
 H -0.99078 -0.06920 0.39022
 H 0.47688 -2.14294 -0.13589
 H 1.31347 -1.68101 1.58843
 H -0.72726 1.62758 -0.04350
7
SN2_IRC_Distances_MW_output/new_data/SN2_traj1_Distances point 498
C 1.27068 -0.78869 -0.02048
 O 0.68661 0.01750 -0.42379
 F -2.02641 3.03678 -1.36534
 H -0.99227 -0.06554 0.39149
 H 0.47307 -2.15004 -0.12990
 H 1.31432 -1.68643 1.59488
 H -0.72600 1.63642 -0.04686
7
SN2_IRC_Distances_MW_output/new_data/SN2_traj1_Distances point 499
C 1.27146 -0.79574 -0.01965
 O 0.68592 0.01503 -0.42607
 F -2.02324 3.04632 -1.37448
 H -0.99380 -0.06180 0.39279
 H 0.46915 -2.15731 -0.12377
 H 1.31519 -1.69199 1.60150
 H -0.72468 1.64549 -0.05032
7
SN2_IRC_Distances_MW_output/new_data/SN2_traj1_Distances point 500
C 1.27224 -0.80291 -0.01880
 O 0.68523 0.01253 -0.42837
 F -2.02002 3.05601 -1.38378
 H -0.99535 -0.05799 0.39411
 H 0.46516 -2.16468 -0.11754
 H 1.31605 -1.69766 1.60825
 H -0.72331 1.65470 -0.05387
