# Supplementary material for: Low dimensional representations along intrinsic reaction coordinates and molecular dynamics trajectories using interatomic distance matrices
Source: Chem Sci. 2019 Sep 18;10(43):9954–68. doi: 10.1039/c9sc02742d (PMC6991188; doi:10.1039/c9sc02742d)
Supplement: Supplementary file 1 [file SC-010-C9SC02742D-s001.zip › C9SC02742D-SI/ESI_xyz_files/SN2_IRC_Distances_MW_output/new_data/SN2_traj_Distances_MW_all_PCs.xyz]

7
SN2_IRC_Distances_MW_output/new_data/SN2_traj1_Distances point 1
C -0.38719 -0.13486 -0.10929
 O 1.59543 0.18775 -0.09358
 F -2.17373 0.14618 -0.06218
 H -0.32897 -0.52895 -0.55107
 H -0.38953 -0.13542 0.98649
 H -0.42188 0.85353 -0.50497
 H 2.10587 -0.38823 0.33460
7
SN2_IRC_Distances_MW_output/new_data/SN2_traj1_Distances point 2
C -0.38400 -0.13583 -0.11034
 O 1.59309 0.18869 -0.09451
 F -2.17214 0.15419 -0.05994
 H -0.32896 -0.52167 -0.54564
 H -0.38727 -0.14504 0.98304
 H -0.42129 0.84258 -0.50935
 H 2.10057 -0.38292 0.33672
7
SN2_IRC_Distances_MW_output/new_data/SN2_traj1_Distances point 3
C -0.38077 -0.13643 -0.11082
 O 1.59076 0.18990 -0.09512
 F -2.17057 0.16138 -0.05795
 H -0.32868 -0.51641 -0.54184
 H -0.38523 -0.15307 0.98025
 H -0.42099 0.83315 -0.51292
 H 2.09547 -0.37852 0.33840
7
SN2_IRC_Distances_MW_output/new_data/SN2_traj1_Distances point 4
C -0.37786 -0.13669 -0.11077
 O 1.58872 0.19115 -0.09538
 F -2.16919 0.16705 -0.05647
 H -0.32819 -0.51345 -0.54001
 H -0.38361 -0.15873 0.97848
 H -0.42096 0.82602 -0.51530
 H 2.09111 -0.37536 0.33944
7
SN2_IRC_Distances_MW_output/new_data/SN2_traj1_Distances point 5
C -0.37530 -0.13673 -0.11032
 O 1.58694 0.19237 -0.09538
 F -2.16801 0.17147 -0.05543
 H -0.32761 -0.51215 -0.53966
 H -0.38235 -0.16252 0.97753
 H -0.42108 0.82068 -0.51672
 H 2.08741 -0.37313 0.33999
7
SN2_IRC_Distances_MW_output/new_data/SN2_traj1_Distances point 6
C -0.37298 -0.13662 -0.10958
 O 1.58535 0.19356 -0.09520
 F -2.16695 0.17504 -0.05472
 H -0.32694 -0.51205 -0.54045
 H -0.38133 -0.16494 0.97722
 H -0.42131 0.81654 -0.51742
 H 2.08416 -0.37153 0.34016
7
SN2_IRC_Distances_MW_output/new_data/SN2_traj1_Distances point 7
C -0.37080 -0.13639 -0.10855
 O 1.58387 0.19476 -0.09483
 F -2.16595 0.17799 -0.05430
 H -0.32618 -0.51301 -0.54229
 H -0.38050 -0.16623 0.97748
 H -0.42164 0.81331 -0.51749
 H 2.08120 -0.37043 0.33998
7
SN2_IRC_Distances_MW_output/new_data/SN2_traj1_Distances point 8
C -0.36869 -0.13603 -0.10717
 O 1.58245 0.19602 -0.09428
 F -2.16497 0.18042 -0.05416
 H -0.32530 -0.51508 -0.54523
 H -0.37983 -0.16642 0.97831
 H -0.42209 0.81086 -0.51690
 H 2.07844 -0.36978 0.33944
7
SN2_IRC_Distances_MW_output/new_data/SN2_traj1_Distances point 9
C -0.36661 -0.13550 -0.10539
 O 1.58106 0.19738 -0.09351
 F -2.16399 0.18237 -0.05434
 H -0.32427 -0.51842 -0.54943
 H -0.37932 -0.16544 0.97976
 H -0.42267 0.80922 -0.51559
 H 2.07581 -0.36961 0.33849
7
SN2_IRC_Distances_MW_output/new_data/SN2_traj1_Distances point 10
C -0.36452 -0.13477 -0.10310
 O 1.57964 0.19891 -0.09246
 F -2.16297 0.18379 -0.05488
 H -0.32301 -0.52336 -0.55512
 H -0.37897 -0.16308 0.98191
 H -0.42344 0.80853 -0.51341
 H 2.07327 -0.37001 0.33705
7
SN2_IRC_Distances_MW_output/new_data/SN2_traj1_Distances point 11
C -0.36239 -0.13375 -0.10018
 O 1.57819 0.20070 -0.09110
 F -2.16188 0.18460 -0.05585
 H -0.32146 -0.53031 -0.56255
 H -0.37882 -0.15910 0.98483
 H -0.42448 0.80903 -0.51019
 H 2.07084 -0.37116 0.33503
7
SN2_IRC_Distances_MW_output/new_data/SN2_traj1_Distances point 12
C -0.36022 -0.13234 -0.09657
 O 1.57669 0.20285 -0.08938
 F -2.16071 0.18463 -0.05728
 H -0.31955 -0.53968 -0.57176
 H -0.37888 -0.15330 0.98845
 H -0.42587 0.81113 -0.50583
 H 2.06854 -0.37328 0.33237
7
SN2_IRC_Distances_MW_output/new_data/SN2_traj1_Distances point 13
C -0.35810 -0.13051 -0.09243
 O 1.57517 0.20537 -0.08741
 F -2.15949 0.18379 -0.05910
 H -0.31729 -0.55129 -0.58218
 H -0.37917 -0.14594 0.99244
 H -0.42765 0.81505 -0.50056
 H 2.06652 -0.37647 0.32923
7
SN2_IRC_Distances_MW_output/new_data/SN2_traj1_Distances point 14
C -0.35617 -0.12837 -0.08823
 O 1.57373 0.20811 -0.08542
 F -2.15831 0.18221 -0.06103
 H -0.31486 -0.56398 -0.59244
 H -0.37959 -0.13799 0.99621
 H -0.42969 0.82049 -0.49510
 H 2.06491 -0.38048 0.32602
7
SN2_IRC_Distances_MW_output/new_data/SN2_traj1_Distances point 15
C -0.35446 -0.12612 -0.08439
 O 1.57242 0.21088 -0.08364
 F -2.15726 0.18019 -0.06282
 H -0.31247 -0.57645 -0.60154
 H -0.38006 -0.13037 0.99937
 H -0.43185 0.82678 -0.49008
 H 2.06369 -0.38490 0.32311
7
SN2_IRC_Distances_MW_output/new_data/SN2_traj1_Distances point 16
C -0.35290 -0.12384 -0.08100
 O 1.57121 0.21361 -0.08210
 F -2.15635 0.17791 -0.06440
 H -0.31016 -0.58827 -0.60931
 H -0.38051 -0.12338 1.00191
 H -0.43403 0.83350 -0.48568
 H 2.06273 -0.38952 0.32058
7
SN2_IRC_Distances_MW_output/new_data/SN2_traj1_Distances point 17
C -0.35136 -0.12151 -0.07799
 O 1.57006 0.21633 -0.08078
 F -2.15555 0.17542 -0.06576
 H -0.30789 -0.59953 -0.61600
 H -0.38092 -0.11694 1.00396
 H -0.43627 0.84056 -0.48183
 H 2.06193 -0.39433 0.31840
7
SN2_IRC_Distances_MW_output/new_data/SN2_traj1_Distances point 18
C -0.34975 -0.11909 -0.07527
 O 1.56890 0.21911 -0.07965
 F -2.15485 0.17270 -0.06695
 H -0.30560 -0.61046 -0.62187
 H -0.38130 -0.11086 1.00564
 H -0.43860 0.84802 -0.47842
 H 2.06119 -0.39941 0.31651
7
SN2_IRC_Distances_MW_output/new_data/SN2_traj1_Distances point 19
C -0.34798 -0.11654 -0.07278
 O 1.56770 0.22201 -0.07867
 F -2.15425 0.16970 -0.06797
 H -0.30322 -0.62128 -0.62710
 H -0.38163 -0.10502 1.00704
 H -0.44106 0.85598 -0.47538
 H 2.06045 -0.40486 0.31486
7
SN2_IRC_Distances_MW_output/new_data/SN2_traj1_Distances point 20
C -0.34597 -0.11380 -0.07049
 O 1.56641 0.22508 -0.07783
 F -2.15374 0.16640 -0.06883
 H -0.30072 -0.63209 -0.63181
 H -0.38193 -0.09933 1.00820
 H -0.44370 0.86450 -0.47267
 H 2.05965 -0.41075 0.31343
7
SN2_IRC_Distances_MW_output/new_data/SN2_traj1_Distances point 21
C -0.34365 -0.11086 -0.06840
 O 1.56502 0.22832 -0.07715
 F -2.15334 0.16279 -0.06952
 H -0.29808 -0.64290 -0.63602
 H -0.38217 -0.09378 1.00915
 H -0.44652 0.87355 -0.47030
 H 2.05874 -0.41711 0.31223
7
SN2_IRC_Distances_MW_output/new_data/SN2_traj1_Distances point 22
C -0.34099 -0.10773 -0.06651
 O 1.56351 0.23171 -0.07661
 F -2.15305 0.15892 -0.07003
 H -0.29529 -0.65361 -0.63976
 H -0.38235 -0.08841 1.00992
 H -0.44952 0.88299 -0.46828
 H 2.05768 -0.42388 0.31127
7
SN2_IRC_Distances_MW_output/new_data/SN2_traj1_Distances point 23
C -0.33792 -0.10444 -0.06485
 O 1.56187 0.23524 -0.07624
 F -2.15288 0.15489 -0.07034
 H -0.29237 -0.66404 -0.64303
 H -0.38245 -0.08329 1.01052
 H -0.45263 0.89259 -0.46661
 H 2.05639 -0.43094 0.31055
7
SN2_IRC_Distances_MW_output/new_data/SN2_traj1_Distances point 24
C -0.33441 -0.10101 -0.06340
 O 1.56007 0.23885 -0.07602
 F -2.15283 0.15082 -0.07044
 H -0.28936 -0.67405 -0.64585
 H -0.38245 -0.07850 1.01096
 H -0.45580 0.90207 -0.46530
 H 2.05478 -0.43817 0.31005
7
SN2_IRC_Distances_MW_output/new_data/SN2_traj1_Distances point 25
C -0.33033 -0.09749 -0.06219
 O 1.55808 0.24254 -0.07594
 F -2.15294 0.14683 -0.07034
 H -0.28626 -0.68346 -0.64825
 H -0.38231 -0.07412 1.01127
 H -0.45897 0.91112 -0.46433
 H 2.05272 -0.44542 0.30977
7
SN2_IRC_Distances_MW_output/new_data/SN2_traj1_Distances point 26
C -0.32563 -0.09397 -0.06122
 O 1.55589 0.24623 -0.07601
 F -2.15320 0.14315 -0.07001
 H -0.28314 -0.69194 -0.65022
 H -0.38199 -0.07030 1.01146
 H -0.46199 0.91925 -0.46369
 H 2.05007 -0.45241 0.30969
7
SN2_IRC_Distances_MW_output/new_data/SN2_traj1_Distances point 27
C -0.32046 -0.09067 -0.06052
 O 1.55358 0.24971 -0.07619
 F -2.15364 0.14011 -0.06949
 H -0.28019 -0.69894 -0.65173
 H -0.38148 -0.06731 1.01155
 H -0.46461 0.92572 -0.46339
 H 2.04680 -0.45862 0.30976
7
SN2_IRC_Distances_MW_output/new_data/SN2_traj1_Distances point 28
C -0.31516 -0.08780 -0.06007
 O 1.55129 0.25279 -0.07644
 F -2.15419 0.13791 -0.06885
 H -0.27760 -0.70415 -0.65279
 H -0.38081 -0.06524 1.01156
 H -0.46664 0.93015 -0.46334
 H 2.04311 -0.46366 0.30992
7
SN2_IRC_Distances_MW_output/new_data/SN2_traj1_Distances point 29
C -0.30993 -0.08534 -0.05981
 O 1.54909 0.25549 -0.07671
 F -2.15483 0.13645 -0.06814
 H -0.27538 -0.70790 -0.65352
 H -0.38002 -0.06394 1.01152
 H -0.46811 0.93285 -0.46347
 H 2.03919 -0.46761 0.31012
7
SN2_IRC_Distances_MW_output/new_data/SN2_traj1_Distances point 30
C -0.30471 -0.08315 -0.05966
 O 1.54693 0.25793 -0.07698
 F -2.15554 0.13554 -0.06738
 H -0.27342 -0.71063 -0.65405
 H -0.37914 -0.06319 1.01144
 H -0.46918 0.93430 -0.46371
 H 2.03506 -0.47080 0.31034
7
SN2_IRC_Distances_MW_output/new_data/SN2_traj1_Distances point 31
C -0.29938 -0.08109 -0.05957
 O 1.54476 0.26025 -0.07725
 F -2.15631 0.13501 -0.06657
 H -0.27161 -0.71270 -0.65446
 H -0.37817 -0.06283 1.01133
 H -0.46996 0.93484 -0.46404
 H 2.03068 -0.47349 0.31056
7
SN2_IRC_Distances_MW_output/new_data/SN2_traj1_Distances point 32
C -0.29380 -0.07905 -0.05952
 O 1.54251 0.26256 -0.07751
 F -2.15717 0.13478 -0.06569
 H -0.26987 -0.71434 -0.65480
 H -0.37709 -0.06277 1.01119
 H -0.47051 0.93467 -0.46445
 H 2.02595 -0.47586 0.31078
7
SN2_IRC_Distances_MW_output/new_data/SN2_traj1_Distances point 33
C -0.28786 -0.07693 -0.05948
 O 1.54012 0.26495 -0.07777
 F -2.15813 0.13479 -0.06473
 H -0.26814 -0.71571 -0.65510
 H -0.37589 -0.06296 1.01102
 H -0.47089 0.93391 -0.46495
 H 2.02079 -0.47804 0.31101
7
SN2_IRC_Distances_MW_output/new_data/SN2_traj1_Distances point 34
C -0.28144 -0.07462 -0.05944
 O 1.53755 0.26749 -0.07802
 F -2.15921 0.13500 -0.06365
 H -0.26637 -0.71696 -0.65540
 H -0.37454 -0.06339 1.01080
 H -0.47111 0.93263 -0.46553
 H 2.01511 -0.48014 0.31124
7
SN2_IRC_Distances_MW_output/new_data/SN2_traj1_Distances point 35
C -0.27442 -0.07205 -0.05936
 O 1.53475 0.27026 -0.07826
 F -2.16044 0.13539 -0.06245
 H -0.26451 -0.71819 -0.65573
 H -0.37302 -0.06403 1.01053
 H -0.47119 0.93087 -0.46620
 H 2.00883 -0.48225 0.31147
7
SN2_IRC_Distances_MW_output/new_data/SN2_traj1_Distances point 36
C -0.26677 -0.06912 -0.05923
 O 1.53169 0.27331 -0.07847
 F -2.16183 0.13592 -0.06112
 H -0.26253 -0.71953 -0.65613
 H -0.37133 -0.06485 1.01021
 H -0.47114 0.92872 -0.46697
 H 2.00191 -0.48445 0.31170
7
SN2_IRC_Distances_MW_output/new_data/SN2_traj1_Distances point 37
C -0.25849 -0.06575 -0.05901
 O 1.52838 0.27668 -0.07863
 F -2.16338 0.13654 -0.05964
 H -0.26043 -0.72111 -0.65663
 H -0.36947 -0.06583 1.00982
 H -0.47099 0.92625 -0.46784
 H 1.99437 -0.48678 0.31192
7
SN2_IRC_Distances_MW_output/new_data/SN2_traj1_Distances point 38
C -0.24968 -0.06190 -0.05867
 O 1.52483 0.28037 -0.07874
 F -2.16509 0.13721 -0.05804
 H -0.25820 -0.72304 -0.65725
 H -0.36745 -0.06691 1.00936
 H -0.47074 0.92359 -0.46878
 H 1.98631 -0.48932 0.31212
7
SN2_IRC_Distances_MW_output/new_data/SN2_traj1_Distances point 39
C -0.24044 -0.05755 -0.05821
 O 1.52110 0.28437 -0.07880
 F -2.16694 0.13786 -0.05633
 H -0.25584 -0.72541 -0.65803
 H -0.36532 -0.06805 1.00885
 H -0.47041 0.92087 -0.46978
 H 1.97785 -0.49209 0.31230
7
SN2_IRC_Distances_MW_output/new_data/SN2_traj1_Distances point 40
C -0.23085 -0.05266 -0.05760
 O 1.51720 0.28867 -0.07878
 F -2.16894 0.13844 -0.05454
 H -0.25337 -0.72831 -0.65897
 H -0.36308 -0.06920 1.00828
 H -0.47002 0.91820 -0.47082
 H 1.96906 -0.49513 0.31243
7
SN2_IRC_Distances_MW_output/new_data/SN2_traj1_Distances point 41
C -0.22094 -0.04720 -0.05683
 O 1.51314 0.29326 -0.07871
 F -2.17109 0.13892 -0.05267
 H -0.25077 -0.73179 -0.66009
 H -0.36075 -0.07034 1.00764
 H -0.46958 0.91564 -0.47188
 H 1.95999 -0.49849 0.31254
7
SN2_IRC_Distances_MW_output/new_data/SN2_traj1_Distances point 42
C -0.21072 -0.04113 -0.05590
 O 1.50892 0.29816 -0.07858
 F -2.17339 0.13925 -0.05072
 H -0.24804 -0.73590 -0.66139
 H -0.35832 -0.07145 1.00695
 H -0.46909 0.91325 -0.47298
 H 1.95064 -0.50217 0.31261
7
SN2_IRC_Distances_MW_output/new_data/SN2_traj1_Distances point 43
C -0.20024 -0.03444 -0.05482
 O 1.50456 0.30332 -0.07840
 F -2.17585 0.13941 -0.04871
 H -0.24518 -0.74063 -0.66283
 H -0.35581 -0.07252 1.00619
 H -0.46854 0.91106 -0.47409
 H 1.94107 -0.50619 0.31266
7
SN2_IRC_Distances_MW_output/new_data/SN2_traj1_Distances point 44
C -0.18960 -0.02719 -0.05361
 O 1.50009 0.30868 -0.07819
 F -2.17846 0.13938 -0.04666
 H -0.24222 -0.74589 -0.66439
 H -0.35323 -0.07356 1.00538
 H -0.46793 0.90909 -0.47521
 H 1.93136 -0.51050 0.31269
7
SN2_IRC_Distances_MW_output/new_data/SN2_traj1_Distances point 45
C -0.17898 -0.01951 -0.05230
 O 1.49558 0.31413 -0.07798
 F -2.18119 0.13915 -0.04461
 H -0.23921 -0.75156 -0.66601
 H -0.35062 -0.07457 1.00452
 H -0.46725 0.90735 -0.47633
 H 1.92167 -0.51499 0.31271
7
SN2_IRC_Distances_MW_output/new_data/SN2_traj1_Distances point 46
C -0.16852 -0.01153 -0.05094
 O 1.49110 0.31953 -0.07777
 F -2.18400 0.13873 -0.04259
 H -0.23620 -0.75745 -0.66762
 H -0.34800 -0.07554 1.00364
 H -0.46649 0.90585 -0.47745
 H 1.91212 -0.51958 0.31273
7
SN2_IRC_Distances_MW_output/new_data/SN2_traj1_Distances point 47
C -0.15829 -0.00338 -0.04957
 O 1.48667 0.32482 -0.07759
 F -2.18687 0.13813 -0.04061
 H -0.23323 -0.76343 -0.66918
 H -0.34538 -0.07650 1.00273
 H -0.46565 0.90454 -0.47856
 H 1.90276 -0.52417 0.31277
7
SN2_IRC_Distances_MW_output/new_data/SN2_traj1_Distances point 48
C -0.14830 0.00488 -0.04821
 O 1.48230 0.32993 -0.07745
 F -2.18980 0.13737 -0.03867
 H -0.23031 -0.76939 -0.67064
 H -0.34277 -0.07746 1.00181
 H -0.46471 0.90339 -0.47966
 H 1.89359 -0.52872 0.31283
7
SN2_IRC_Distances_MW_output/new_data/SN2_traj1_Distances point 49
C -0.13848 0.01324 -0.04688
 O 1.47798 0.33487 -0.07736
 F -2.19280 0.13644 -0.03677
 H -0.22744 -0.77526 -0.67201
 H -0.34013 -0.07844 1.00087
 H -0.46365 0.90235 -0.48078
 H 1.88453 -0.53320 0.31292
7
SN2_IRC_Distances_MW_output/new_data/SN2_traj1_Distances point 50
C -0.12875 0.02171 -0.04558
 O 1.47365 0.33962 -0.07732
 F -2.19590 0.13534 -0.03489
 H -0.22459 -0.78100 -0.67325
 H -0.33745 -0.07944 0.99992
 H -0.46246 0.90140 -0.48191
 H 1.87550 -0.53762 0.31305
7
SN2_IRC_Distances_MW_output/new_data/SN2_traj1_Distances point 51
C -0.11900 0.03032 -0.04433
 O 1.46928 0.34420 -0.07735
 F -2.19913 0.13405 -0.03301
 H -0.22177 -0.78659 -0.67438
 H -0.33467 -0.08049 0.99893
 H -0.46109 0.90048 -0.48309
 H 1.86638 -0.54197 0.31321
7
SN2_IRC_Distances_MW_output/new_data/SN2_traj1_Distances point 52
C -0.10910 0.03913 -0.04311
 O 1.46481 0.34860 -0.07744
 F -2.20254 0.13255 -0.03111
 H -0.21894 -0.79200 -0.67537
 H -0.33176 -0.08159 0.99792
 H -0.45950 0.89957 -0.48431
 H 1.85704 -0.54626 0.31342
7
SN2_IRC_Distances_MW_output/new_data/SN2_traj1_Distances point 53
C -0.09892 0.04818 -0.04193
 O 1.46018 0.35282 -0.07760
 F -2.20619 0.13080 -0.02916
 H -0.21610 -0.79719 -0.67623
 H -0.32866 -0.08276 0.99686
 H -0.45763 0.89865 -0.48562
 H 1.84731 -0.55050 0.31368
7
SN2_IRC_Distances_MW_output/new_data/SN2_traj1_Distances point 54
C -0.08830 0.05751 -0.04080
 O 1.45533 0.35684 -0.07785
 F -2.21015 0.12873 -0.02714
 H -0.21323 -0.80209 -0.67695
 H -0.32531 -0.08400 0.99575
 H -0.45537 0.89768 -0.48701
 H 1.83703 -0.55466 0.31399
7
SN2_IRC_Distances_MW_output/new_data/SN2_traj1_Distances point 55
C -0.07718 0.06708 -0.03974
 O 1.45023 0.36057 -0.07817
 F -2.21448 0.12627 -0.02503
 H -0.21034 -0.80659 -0.67749
 H -0.32166 -0.08527 0.99459
 H -0.45266 0.89667 -0.48851
 H 1.82608 -0.55872 0.31435
7
SN2_IRC_Distances_MW_output/new_data/SN2_traj1_Distances point 56
C -0.06566 0.07666 -0.03877
 O 1.44494 0.36388 -0.07857
 F -2.21917 0.12335 -0.02287
 H -0.20751 -0.81049 -0.67784
 H -0.31771 -0.08652 0.99340
 H -0.44942 0.89569 -0.49009
 H 1.81454 -0.56257 0.31475
7
SN2_IRC_Distances_MW_output/new_data/SN2_traj1_Distances point 57
C -0.05413 0.08583 -0.03794
 O 1.43964 0.36658 -0.07903
 F -2.22409 0.11999 -0.02072
 H -0.20485 -0.81360 -0.67800
 H -0.31360 -0.08760 0.99222
 H -0.44574 0.89487 -0.49169
 H 1.80277 -0.56607 0.31516
7
SN2_IRC_Distances_MW_output/new_data/SN2_traj1_Distances point 58
C -0.04301 0.09419 -0.03728
 O 1.43454 0.36856 -0.07951
 F -2.22904 0.11626 -0.01868
 H -0.20246 -0.81582 -0.67798
 H -0.30949 -0.08841 0.99112
 H -0.44175 0.89435 -0.49322
 H 1.79122 -0.56913 0.31555
7
SN2_IRC_Distances_MW_output/new_data/SN2_traj1_Distances point 59
C -0.03254 0.10156 -0.03677
 O 1.42975 0.36986 -0.08000
 F -2.23392 0.11219 -0.01678
 H -0.20035 -0.81724 -0.67783
 H -0.30550 -0.08885 0.99011
 H -0.43762 0.89427 -0.49463
 H 1.78018 -0.57178 0.31591
7
SN2_IRC_Distances_MW_output/new_data/SN2_traj1_Distances point 60
C -0.02268 0.10801 -0.03639
 O 1.42526 0.37053 -0.08049
 F -2.23869 0.10778 -0.01504
 H -0.19849 -0.81799 -0.67758
 H -0.30166 -0.08890 0.98919
 H -0.43340 0.89468 -0.49592
 H 1.76966 -0.57412 0.31622
7
SN2_IRC_Distances_MW_output/new_data/SN2_traj1_Distances point 61
C -0.01334 0.11365 -0.03612
 O 1.42104 0.37066 -0.08097
 F -2.24339 0.10301 -0.01342
 H -0.19684 -0.81818 -0.67725
 H -0.29794 -0.08852 0.98836
 H -0.42913 0.89565 -0.49709
 H 1.75960 -0.57626 0.31650
7
SN2_IRC_Distances_MW_output/new_data/SN2_traj1_Distances point 62
C -0.00439 0.11857 -0.03596
 O 1.41704 0.37030 -0.08146
 F -2.24805 0.09780 -0.01192
 H -0.19535 -0.81792 -0.67687
 H -0.29434 -0.08771 0.98762
 H -0.42481 0.89723 -0.49815
 H 1.74990 -0.57827 0.31673
7
SN2_IRC_Distances_MW_output/new_data/SN2_traj1_Distances point 63
C 0.00426 0.12287 -0.03587
 O 1.41322 0.36947 -0.08196
 F -2.25273 0.09210 -0.01051
 H -0.19399 -0.81724 -0.67643
 H -0.29083 -0.08643 0.98694
 H -0.42042 0.89945 -0.49910
 H 1.74049 -0.58022 0.31693
7
SN2_IRC_Distances_MW_output/new_data/SN2_traj1_Distances point 64
C 0.01269 0.12657 -0.03587
 O 1.40956 0.36818 -0.08247
 F -2.25745 0.08585 -0.00918
 H -0.19274 -0.81619 -0.67596
 H -0.28740 -0.08465 0.98633
 H -0.41597 0.90239 -0.49995
 H 1.73131 -0.58216 0.31710
7
SN2_IRC_Distances_MW_output/new_data/SN2_traj1_Distances point 65
C 0.02096 0.12971 -0.03594
 O 1.40604 0.36644 -0.08300
 F -2.26224 0.07899 -0.00793
 H -0.19160 -0.81476 -0.67545
 H -0.28406 -0.08234 0.98578
 H -0.41144 0.90609 -0.50069
 H 1.72233 -0.58413 0.31723
7
SN2_IRC_Distances_MW_output/new_data/SN2_traj1_Distances point 66
C 0.02911 0.13230 -0.03608
 O 1.40268 0.36423 -0.08355
 F -2.26713 0.07147 -0.00675
 H -0.19055 -0.81296 -0.67490
 H -0.28080 -0.07946 0.98529
 H -0.40683 0.91060 -0.50134
 H 1.71352 -0.58617 0.31732
7
SN2_IRC_Distances_MW_output/new_data/SN2_traj1_Distances point 67
C 0.03716 0.13434 -0.03629
 O 1.39947 0.36154 -0.08413
 F -2.27214 0.06322 -0.00563
 H -0.18960 -0.81079 -0.67432
 H -0.27764 -0.07599 0.98487
 H -0.40214 0.91598 -0.50188
 H 1.70489 -0.58831 0.31739
7
SN2_IRC_Distances_MW_output/new_data/SN2_traj1_Distances point 68
C 0.04515 0.13582 -0.03657
 O 1.39643 0.35835 -0.08473
 F -2.27730 0.05420 -0.00456
 H -0.18876 -0.80822 -0.67370
 H -0.27459 -0.07187 0.98449
 H -0.39736 0.92228 -0.50234
 H 1.69644 -0.59056 0.31742
7
SN2_IRC_Distances_MW_output/new_data/SN2_traj1_Distances point 69
C 0.05309 0.13673 -0.03692
 O 1.39360 0.35463 -0.08536
 F -2.28264 0.04434 -0.00353
 H -0.18805 -0.80521 -0.67306
 H -0.27169 -0.06709 0.98416
 H -0.39249 0.92954 -0.50272
 H 1.68817 -0.59295 0.31743
7
SN2_IRC_Distances_MW_output/new_data/SN2_traj1_Distances point 70
C 0.06101 0.13706 -0.03732
 O 1.39099 0.35037 -0.08602
 F -2.28818 0.03359 -0.00251
 H -0.18748 -0.80174 -0.67240
 H -0.26895 -0.06161 0.98386
 H -0.38753 0.93781 -0.50304
 H 1.68013 -0.59548 0.31742
7
SN2_IRC_Distances_MW_output/new_data/SN2_traj1_Distances point 71
C 0.06890 0.13679 -0.03777
 O 1.38868 0.34553 -0.08667
 F -2.29397 0.02194 -0.00147
 H -0.18710 -0.79776 -0.67172
 H -0.26643 -0.05543 0.98357
 H -0.38246 0.94708 -0.50333
 H 1.67237 -0.59816 0.31740
7
SN2_IRC_Distances_MW_output/new_data/SN2_traj1_Distances point 72
C 0.07674 0.13592 -0.03825
 O 1.38674 0.34014 -0.08732
 F -2.30002 0.00942 -0.00035
 H -0.18696 -0.79323 -0.67107
 H -0.26418 -0.04860 0.98325
 H -0.37729 0.95731 -0.50366
 H 1.66496 -0.60096 0.31740
7
SN2_IRC_Distances_MW_output/new_data/SN2_traj1_Distances point 73
C 0.08445 0.13446 -0.03872
 O 1.38527 0.33425 -0.08790
 F -2.30633 -0.00382 0.00092
 H -0.18712 -0.78819 -0.67048
 H -0.26230 -0.04121 0.98285
 H -0.37206 0.96834 -0.50408
 H 1.65808 -0.60382 0.31742
7
SN2_IRC_Distances_MW_output/new_data/SN2_traj1_Distances point 74
C 0.09190 0.13248 -0.03914
 O 1.38439 0.32801 -0.08838
 F -2.31287 -0.01748 0.00239
 H -0.18765 -0.78271 -0.67000
 H -0.26088 -0.03350 0.98231
 H -0.36680 0.97986 -0.50467
 H 1.65191 -0.60666 0.31749
7
SN2_IRC_Distances_MW_output/new_data/SN2_traj1_Distances point 75
C 0.09890 0.13009 -0.03945
 O 1.38420 0.32162 -0.08870
 F -2.31956 -0.03112 0.00412
 H -0.18862 -0.77695 -0.66970
 H -0.26000 -0.02576 0.98160
 H -0.36158 0.99147 -0.50550
 H 1.64666 -0.60934 0.31763
7
SN2_IRC_Distances_MW_output/new_data/SN2_traj1_Distances point 76
C 0.10527 0.12744 -0.03963
 O 1.38478 0.31530 -0.08882
 F -2.32633 -0.04435 0.00614
 H -0.19006 -0.77112 -0.66962
 H -0.25973 -0.01828 0.98068
 H -0.35644 1.00279 -0.50660
 H 1.64251 -0.61177 0.31785
7
SN2_IRC_Distances_MW_output/new_data/SN2_traj1_Distances point 77
C 0.11088 0.12465 -0.03966
 O 1.38615 0.30921 -0.08874
 F -2.33312 -0.05684 0.00842
 H -0.19198 -0.76541 -0.66976
 H -0.26009 -0.01127 0.97956
 H -0.35142 1.01352 -0.50797
 H 1.63958 -0.61385 0.31815
7
SN2_IRC_Distances_MW_output/new_data/SN2_traj1_Distances point 78
C 0.11564 0.12184 -0.03955
 O 1.38833 0.30345 -0.08847
 F -2.33988 -0.06841 0.01093
 H -0.19438 -0.75995 -0.67013
 H -0.26108 -0.00488 0.97827
 H -0.34654 1.02349 -0.50958
 H 1.63791 -0.61554 0.31852
7
SN2_IRC_Distances_MW_output/new_data/SN2_traj1_Distances point 79
C 0.11947 0.11909 -0.03932
 O 1.39127 0.29808 -0.08804
 F -2.34657 -0.07897 0.01360
 H -0.19722 -0.75486 -0.67067
 H -0.26268 0.00083 0.97684
 H -0.34179 1.03265 -0.51136
 H 1.63752 -0.61683 0.31895
7
SN2_IRC_Distances_MW_output/new_data/SN2_traj1_Distances point 80
C 0.12236 0.11645 -0.03900
 O 1.39493 0.29312 -0.08750
 F -2.35315 -0.08846 0.01635
 H -0.20046 -0.75020 -0.67135
 H -0.26483 0.00583 0.97533
 H -0.33720 1.04096 -0.51326
 H 1.63835 -0.61770 0.31943
7
SN2_IRC_Distances_MW_output/new_data/SN2_traj1_Distances point 81
C 0.12432 0.11396 -0.03863
 O 1.39920 0.28857 -0.08689
 F -2.35958 -0.09692 0.01910
 H -0.20402 -0.74600 -0.67210
 H -0.26746 0.01013 0.97381
 H -0.33279 1.04845 -0.51522
 H 1.64033 -0.61819 0.31993
7
SN2_IRC_Distances_MW_output/new_data/SN2_traj1_Distances point 82
C 0.12540 0.11165 -0.03825
 O 1.40398 0.28441 -0.08625
 F -2.36581 -0.10441 0.02178
 H -0.20785 -0.74226 -0.67289
 H -0.27049 0.01377 0.97233
 H -0.32856 1.05518 -0.51718
 H 1.64332 -0.61833 0.32045
7
SN2_IRC_Distances_MW_output/new_data/SN2_traj1_Distances point 83
C 0.12568 0.10951 -0.03790
 O 1.40918 0.28058 -0.08560
 F -2.37184 -0.11103 0.02435
 H -0.21187 -0.73896 -0.67365
 H -0.27383 0.01684 0.97092
 H -0.32450 1.06124 -0.51910
 H 1.64718 -0.61818 0.32097
7
SN2_IRC_Distances_MW_output/new_data/SN2_traj1_Distances point 84
C 0.12525 0.10754 -0.03758
 O 1.41472 0.27703 -0.08498
 F -2.37769 -0.11694 0.02678
 H -0.21606 -0.73604 -0.67437
 H -0.27742 0.01942 0.96961
 H -0.32057 1.06676 -0.52097
 H 1.65178 -0.61778 0.32150
7
SN2_IRC_Distances_MW_output/new_data/SN2_traj1_Distances point 85
C 0.12418 0.10573 -0.03732
 O 1.42056 0.27371 -0.08439
 F -2.38342 -0.12228 0.02908
 H -0.22040 -0.73344 -0.67502
 H -0.28121 0.02157 0.96841
 H -0.31673 1.07187 -0.52278
 H 1.65702 -0.61716 0.32202
7
SN2_IRC_Distances_MW_output/new_data/SN2_traj1_Distances point 86
C 0.12254 0.10405 -0.03713
 O 1.42669 0.27055 -0.08384
 F -2.38907 -0.12718 0.03124
 H -0.22490 -0.73111 -0.67558
 H -0.28517 0.02338 0.96733
 H -0.31293 1.07667 -0.52455
 H 1.66284 -0.61636 0.32253
7
SN2_IRC_Distances_MW_output/new_data/SN2_traj1_Distances point 87
C 0.12034 0.10249 -0.03702
 O 1.43313 0.26749 -0.08332
 F -2.39472 -0.13179 0.03328
 H -0.22960 -0.72900 -0.67605
 H -0.28930 0.02491 0.96636
 H -0.30909 1.08130 -0.52630
 H 1.66923 -0.61539 0.32305
7
SN2_IRC_Distances_MW_output/new_data/SN2_traj1_Distances point 88
C 0.11760 0.10105 -0.03702
 O 1.43993 0.26447 -0.08283
 F -2.40045 -0.13621 0.03522
 H -0.23452 -0.72708 -0.67640
 H -0.29361 0.02619 0.96550
 H -0.30515 1.08586 -0.52804
 H 1.67621 -0.61428 0.32357
7
SN2_IRC_Distances_MW_output/new_data/SN2_traj1_Distances point 89
C 0.11430 0.09974 -0.03715
 O 1.44712 0.26146 -0.08239
 F -2.40635 -0.14056 0.03707
 H -0.23973 -0.72532 -0.67662
 H -0.29810 0.02725 0.96478
 H -0.30104 1.09047 -0.52980
 H 1.68380 -0.61304 0.32410
7
SN2_IRC_Distances_MW_output/new_data/SN2_traj1_Distances point 90
C 0.11044 0.09859 -0.03743
 O 1.45473 0.25845 -0.08199
 F -2.41247 -0.14492 0.03883
 H -0.24525 -0.72374 -0.67666
 H -0.30275 0.02811 0.96420
 H -0.29670 1.09519 -0.53161
 H 1.69200 -0.61168 0.32466
7
SN2_IRC_Distances_MW_output/new_data/SN2_traj1_Distances point 91
C 0.10605 0.09766 -0.03790
 O 1.46268 0.25545 -0.08165
 F -2.41879 -0.14930 0.04047
 H -0.25103 -0.72236 -0.67649
 H -0.30749 0.02873 0.96379
 H -0.29215 1.10006 -0.53346
 H 1.70073 -0.61025 0.32524
7
SN2_IRC_Distances_MW_output/new_data/SN2_traj1_Distances point 92
C 0.10127 0.09705 -0.03858
 O 1.47077 0.25257 -0.08139
 F -2.42519 -0.15363 0.04197
 H -0.25693 -0.72126 -0.67610
 H -0.31218 0.02910 0.96357
 H -0.28748 1.10499 -0.53532
 H 1.70974 -0.60883 0.32585
7
SN2_IRC_Distances_MW_output/new_data/SN2_traj1_Distances point 93
C 0.09627 0.09682 -0.03947
 O 1.47875 0.24992 -0.08124
 F -2.43152 -0.15781 0.04330
 H -0.26276 -0.72049 -0.67547
 H -0.31667 0.02918 0.96355
 H -0.28283 1.10987 -0.53718
 H 1.71876 -0.60749 0.32650
7
SN2_IRC_Distances_MW_output/new_data/SN2_traj1_Distances point 94
C 0.09122 0.09701 -0.04057
 O 1.48645 0.24756 -0.08120
 F -2.43768 -0.16173 0.04446
 H -0.26840 -0.72010 -0.67462
 H -0.32089 0.02897 0.96372
 H -0.27830 1.11458 -0.53899
 H 1.72760 -0.60628 0.32718
7
SN2_IRC_Distances_MW_output/new_data/SN2_traj1_Distances point 95
C 0.08617 0.09763 -0.04185
 O 1.49386 0.24553 -0.08128
 F -2.44365 -0.16538 0.04546
 H -0.27381 -0.72009 -0.67357
 H -0.32485 0.02845 0.96407
 H -0.27394 1.11908 -0.54075
 H 1.73621 -0.60522 0.32792
7
SN2_IRC_Distances_MW_output/new_data/SN2_traj1_Distances point 96
C 0.08113 0.09869 -0.04334
 O 1.50102 0.24384 -0.08149
 F -2.44948 -0.16874 0.04633
 H -0.27902 -0.72047 -0.67233
 H -0.32857 0.02763 0.96459
 H -0.26972 1.12336 -0.54246
 H 1.74466 -0.60431 0.32870
7
SN2_IRC_Distances_MW_output/new_data/SN2_traj1_Distances point 97
C 0.07609 0.10021 -0.04504
 O 1.50798 0.24247 -0.08184
 F -2.45524 -0.17182 0.04707
 H -0.28406 -0.72125 -0.67089
 H -0.33213 0.02649 0.96527
 H -0.26563 1.12742 -0.54413
 H 1.75300 -0.60353 0.32956
7
SN2_IRC_Distances_MW_output/new_data/SN2_traj1_Distances point 98
C 0.07103 0.10220 -0.04696
 O 1.51481 0.24144 -0.08235
 F -2.46098 -0.17460 0.04769
 H -0.28897 -0.72243 -0.66925
 H -0.33555 0.02501 0.96612
 H -0.26163 1.13124 -0.54574
 H 1.76130 -0.60287 0.33049
7
SN2_IRC_Distances_MW_output/new_data/SN2_traj1_Distances point 99
C 0.06592 0.10469 -0.04911
 O 1.52155 0.24077 -0.08301
 F -2.46674 -0.17709 0.04820
 H -0.29377 -0.72403 -0.66740
 H -0.33887 0.02318 0.96713
 H -0.25770 1.13481 -0.54730
 H 1.76961 -0.60233 0.33150
7
SN2_IRC_Distances_MW_output/new_data/SN2_traj1_Distances point 100
C 0.06077 0.10770 -0.05152
 O 1.52823 0.24045 -0.08385
 F -2.47255 -0.17925 0.04859
 H -0.29849 -0.72606 -0.66535
 H -0.34211 0.02098 0.96832
 H -0.25381 1.13808 -0.54878
 H 1.77796 -0.60189 0.33259
7
SN2_IRC_Distances_MW_output/new_data/SN2_traj1_Distances point 101
C 0.05557 0.11123 -0.05419
 O 1.53486 0.24050 -0.08487
 F -2.47844 -0.18109 0.04885
 H -0.30312 -0.72853 -0.66307
 H -0.34528 0.01842 0.96968
 H -0.24995 1.14101 -0.55016
 H 1.78636 -0.60154 0.33376
7
SN2_IRC_Distances_MW_output/new_data/SN2_traj1_Distances point 102
C 0.05031 0.11530 -0.05712
 O 1.54144 0.24092 -0.08607
 F -2.48440 -0.18258 0.04899
 H -0.30767 -0.73143 -0.66059
 H -0.34839 0.01550 0.97120
 H -0.24609 1.14357 -0.55141
 H 1.79480 -0.60127 0.33500
7
SN2_IRC_Distances_MW_output/new_data/SN2_traj1_Distances point 103
C 0.04501 0.11991 -0.06032
 O 1.54797 0.24171 -0.08746
 F -2.49046 -0.18372 0.04899
 H -0.31215 -0.73476 -0.65790
 H -0.35143 0.01222 0.97289
 H -0.24223 1.14572 -0.55251
 H 1.80329 -0.60108 0.33631
7
SN2_IRC_Distances_MW_output/new_data/SN2_traj1_Distances point 104
C 0.03964 0.12507 -0.06379
 O 1.55447 0.24287 -0.08902
 F -2.49662 -0.18452 0.04885
 H -0.31655 -0.73850 -0.65500
 H -0.35442 0.00862 0.97472
 H -0.23834 1.14741 -0.55342
 H 1.81182 -0.60095 0.33766
7
SN2_IRC_Distances_MW_output/new_data/SN2_traj1_Distances point 105
C 0.03420 0.13078 -0.06753
 O 1.56093 0.24439 -0.09075
 F -2.50289 -0.18499 0.04856
 H -0.32090 -0.74264 -0.65191
 H -0.35734 0.00471 0.97668
 H -0.23439 1.14862 -0.55411
 H 1.82039 -0.60087 0.33906
7
SN2_IRC_Distances_MW_output/new_data/SN2_traj1_Distances point 106
C 0.02868 0.13707 -0.07155
 O 1.56738 0.24626 -0.09265
 F -2.50929 -0.18514 0.04813
 H -0.32521 -0.74716 -0.64864
 H -0.36022 0.00051 0.97877
 H -0.23036 1.14930 -0.55456
 H 1.82902 -0.60084 0.34050
7
SN2_IRC_Distances_MW_output/new_data/SN2_traj1_Distances point 107
C 0.02305 0.14395 -0.07586
 O 1.57383 0.24847 -0.09471
 F -2.51585 -0.18498 0.04756
 H -0.32948 -0.75206 -0.64517
 H -0.36305 -0.00396 0.98096
 H -0.22622 1.14942 -0.55474
 H 1.83772 -0.60084 0.34197
7
SN2_IRC_Distances_MW_output/new_data/SN2_traj1_Distances point 108
C 0.01729 0.15146 -0.08047
 O 1.58029 0.25103 -0.09693
 F -2.52258 -0.18453 0.04684
 H -0.33374 -0.75733 -0.64153
 H -0.36584 -0.00868 0.98324
 H -0.22193 1.14893 -0.55462
 H 1.84651 -0.60088 0.34346
7
SN2_IRC_Distances_MW_output/new_data/SN2_traj1_Distances point 109
C 0.01138 0.15963 -0.08539
 O 1.58680 0.25392 -0.09929
 F -2.52952 -0.18380 0.04599
 H -0.33801 -0.76295 -0.63772
 H -0.36860 -0.01363 0.98559
 H -0.21746 1.14778 -0.55416
 H 1.85541 -0.60095 0.34497
7
SN2_IRC_Distances_MW_output/new_data/SN2_traj1_Distances point 110
C 0.00531 0.16847 -0.09060
 O 1.59336 0.25715 -0.10178
 F -2.53669 -0.18283 0.04501
 H -0.34230 -0.76889 -0.63377
 H -0.37134 -0.01876 0.98797
 H -0.21277 1.14591 -0.55333
 H 1.86444 -0.60105 0.34650
7
SN2_IRC_Distances_MW_output/new_data/SN2_traj1_Distances point 111
C -0.00094 0.17798 -0.09609
 O 1.59999 0.26069 -0.10439
 F -2.54411 -0.18163 0.04391
 H -0.34663 -0.77512 -0.62970
 H -0.37407 -0.02405 0.99037
 H -0.20784 1.14330 -0.55212
 H 1.87360 -0.60117 0.34803
7
SN2_IRC_Distances_MW_output/new_data/SN2_traj1_Distances point 112
C -0.00734 0.18810 -0.10182
 O 1.60667 0.26453 -0.10710
 F -2.55176 -0.18025 0.04273
 H -0.35099 -0.78157 -0.62557
 H -0.37677 -0.02942 0.99272
 H -0.20266 1.13994 -0.55053
 H 1.88285 -0.60133 0.34957
7
SN2_IRC_Distances_MW_output/new_data/SN2_traj1_Distances point 113
C -0.01384 0.19873 -0.10770
 O 1.61336 0.26862 -0.10985
 F -2.55961 -0.17875 0.04150
 H -0.35537 -0.78815 -0.62143
 H -0.37945 -0.03480 0.99499
 H -0.19724 1.13589 -0.54860
 H 1.89215 -0.60154 0.35110
7
SN2_IRC_Distances_MW_output/new_data/SN2_traj1_Distances point 114
C -0.02037 0.20969 -0.11363
 O 1.62002 0.27288 -0.11260
 F -2.56759 -0.17721 0.04027
 H -0.35973 -0.79471 -0.61736
 H -0.38208 -0.04010 0.99712
 H -0.19164 1.13126 -0.54641
 H 1.90139 -0.60181 0.35261
7
SN2_IRC_Distances_MW_output/new_data/SN2_traj1_Distances point 115
C -0.02682 0.22075 -0.11947
 O 1.62655 0.27723 -0.11529
 F -2.57558 -0.17573 0.03911
 H -0.36403 -0.80114 -0.61346
 H -0.38463 -0.04519 0.99906
 H -0.18594 1.12625 -0.54405
 H 1.91045 -0.60217 0.35411
7
SN2_IRC_Distances_MW_output/new_data/SN2_traj1_Distances point 116
C -0.03307 0.23166 -0.12508
 O 1.63287 0.28157 -0.11787
 F -2.58347 -0.17439 0.03807
 H -0.36822 -0.80729 -0.60980
 H -0.38707 -0.05001 1.00078
 H -0.18024 1.12108 -0.54167
 H 1.91921 -0.60263 0.35557
7
SN2_IRC_Distances_MW_output/new_data/SN2_traj1_Distances point 117
C -0.03905 0.24220 -0.13037
 O 1.63891 0.28582 -0.12029
 F -2.59116 -0.17325 0.03717
 H -0.37225 -0.81307 -0.60641
 H -0.38937 -0.05448 1.00227
 H -0.17465 1.11599 -0.53938
 H 1.92757 -0.60322 0.35700
7
SN2_IRC_Distances_MW_output/new_data/SN2_traj1_Distances point 118
C -0.04469 0.25225 -0.13528
 O 1.64463 0.28994 -0.12254
 F -2.59859 -0.17236 0.03645
 H -0.37609 -0.81845 -0.60331
 H -0.39153 -0.05859 1.00354
 H -0.16922 1.11114 -0.53728
 H 1.93548 -0.60394 0.35841
7
SN2_IRC_Distances_MW_output/new_data/SN2_traj1_Distances point 119
C -0.04999 0.26177 -0.13980
 O 1.65004 0.29389 -0.12461
 F -2.60573 -0.17173 0.03590
 H -0.37974 -0.82342 -0.60048
 H -0.39354 -0.06236 1.00462
 H -0.16398 1.10665 -0.53541
 H 1.94294 -0.60479 0.35979
7
SN2_IRC_Distances_MW_output/new_data/SN2_traj1_Distances point 120
C -0.05496 0.27074 -0.14395
 O 1.65515 0.29768 -0.12653
 F -2.61259 -0.17137 0.03551
 H -0.38322 -0.82803 -0.59790
 H -0.39540 -0.06581 1.00552
 H -0.15895 1.10257 -0.53379
 H 1.94998 -0.60578 0.36115
7
SN2_IRC_Distances_MW_output/new_data/SN2_traj1_Distances point 121
C -0.05963 0.27923 -0.14777
 O 1.66000 0.30133 -0.12830
 F -2.61923 -0.17126 0.03528
 H -0.38654 -0.83232 -0.59553
 H -0.39715 -0.06899 1.00626
 H -0.15410 1.09892 -0.53244
 H 1.95664 -0.60691 0.36250
7
SN2_IRC_Distances_MW_output/new_data/SN2_traj1_Distances point 122
C -0.06404 0.28729 -0.15129
 O 1.66464 0.30486 -0.12995
 F -2.62568 -0.17140 0.03520
 H -0.38973 -0.83634 -0.59334
 H -0.39878 -0.07193 1.00689
 H -0.14941 1.09570 -0.53136
 H 1.96299 -0.60818 0.36386
7
SN2_IRC_Distances_MW_output/new_data/SN2_traj1_Distances point 123
C -0.06822 0.29501 -0.15457
 O 1.66910 0.30831 -0.13150
 F -2.63201 -0.17179 0.03524
 H -0.39282 -0.84015 -0.59128
 H -0.40032 -0.07468 1.00740
 H -0.14482 1.09290 -0.53052
 H 1.96909 -0.60960 0.36523
7
SN2_IRC_Distances_MW_output/new_data/SN2_traj1_Distances point 124
C -0.07223 0.30247 -0.15765
 O 1.67345 0.31171 -0.13298
 F -2.63829 -0.17244 0.03543
 H -0.39585 -0.84381 -0.58932
 H -0.40178 -0.07727 1.00782
 H -0.14030 1.09053 -0.52993
 H 1.97501 -0.61119 0.36663
7
SN2_IRC_Distances_MW_output/new_data/SN2_traj1_Distances point 125
C -0.07609 0.30976 -0.16057
 O 1.67773 0.31512 -0.13439
 F -2.64462 -0.17335 0.03574
 H -0.39886 -0.84736 -0.58742
 H -0.40319 -0.07974 1.00816
 H -0.13578 1.08857 -0.52959
 H 1.98081 -0.61298 0.36808
7
SN2_IRC_Distances_MW_output/new_data/SN2_traj1_Distances point 126
C -0.07986 0.31700 -0.16337
 O 1.68202 0.31858 -0.13578
 F -2.65112 -0.17458 0.03620
 H -0.40190 -0.85089 -0.58555
 H -0.40456 -0.08214 1.00842
 H -0.13118 1.08704 -0.52952
 H 1.98659 -0.61502 0.36961
7
SN2_IRC_Distances_MW_output/new_data/SN2_traj1_Distances point 127
C -0.08358 0.32431 -0.16611
 O 1.68640 0.32219 -0.13717
 F -2.65792 -0.17617 0.03682
 H -0.40501 -0.85446 -0.58366
 H -0.40591 -0.08449 1.00860
 H -0.12640 1.08599 -0.52974
 H 1.99243 -0.61737 0.37125
7
SN2_IRC_Distances_MW_output/new_data/SN2_traj1_Distances point 128
C -0.08729 0.33184 -0.16882
 O 1.69096 0.32603 -0.13858
 F -2.66524 -0.17824 0.03764
 H -0.40829 -0.85817 -0.58170
 H -0.40726 -0.08685 1.00871
 H -0.12132 1.08552 -0.53031
 H 1.99845 -0.62015 0.37305
7
SN2_IRC_Distances_MW_output/new_data/SN2_traj1_Distances point 129
C -0.09099 0.33970 -0.17152
 O 1.69579 0.33020 -0.14006
 F -2.67327 -0.18092 0.03872
 H -0.41180 -0.86209 -0.57960
 H -0.40863 -0.08922 1.00873
 H -0.11582 1.08581 -0.53133
 H 2.00472 -0.62348 0.37507
7
SN2_IRC_Distances_MW_output/new_data/SN2_traj1_Distances point 130
C -0.09453 0.34770 -0.17416
 O 1.70078 0.33467 -0.14157
 F -2.68194 -0.18428 0.04006
 H -0.41547 -0.86619 -0.57740
 H -0.40997 -0.09156 1.00865
 H -0.10995 1.08706 -0.53288
 H 2.01107 -0.62739 0.37729
7
SN2_IRC_Distances_MW_output/new_data/SN2_traj1_Distances point 131
C -0.09756 0.35520 -0.17651
 O 1.70556 0.33910 -0.14301
 F -2.69064 -0.18809 0.04157
 H -0.41902 -0.87018 -0.57523
 H -0.41117 -0.09368 1.00849
 H -0.10415 1.08927 -0.53486
 H 2.01697 -0.63163 0.37955
7
SN2_IRC_Distances_MW_output/new_data/SN2_traj1_Distances point 132
C -0.09992 0.36170 -0.17846
 O 1.70980 0.34318 -0.14431
 F -2.69872 -0.19198 0.04310
 H -0.42220 -0.87380 -0.57322
 H -0.41216 -0.09546 1.00827
 H -0.09883 1.09215 -0.53703
 H 2.02204 -0.63580 0.38166
7
SN2_IRC_Distances_MW_output/new_data/SN2_traj1_Distances point 133
C -0.10168 0.36725 -0.18006
 O 1.71349 0.34688 -0.14547
 F -2.70611 -0.19579 0.04458
 H -0.42502 -0.87704 -0.57139
 H -0.41298 -0.09695 1.00804
 H -0.09403 1.09544 -0.53929
 H 2.02632 -0.63979 0.38359
7
SN2_IRC_Distances_MW_output/new_data/SN2_traj1_Distances point 134
C -0.10298 0.37209 -0.18140
 O 1.71679 0.35030 -0.14653
 F -2.71299 -0.19952 0.04601
 H -0.42755 -0.88003 -0.56968
 H -0.41366 -0.09823 1.00780
 H -0.08961 1.09903 -0.54158
 H 2.02999 -0.64364 0.38538
7
SN2_IRC_Distances_MW_output/new_data/SN2_traj1_Distances point 135
C -0.10390 0.37640 -0.18257
 O 1.71981 0.35354 -0.14754
 F -2.71954 -0.20323 0.04743
 H -0.42990 -0.88284 -0.56804
 H -0.41425 -0.09936 1.00756
 H -0.08544 1.10290 -0.54392
 H 2.03322 -0.64740 0.38708
7
SN2_IRC_Distances_MW_output/new_data/SN2_traj1_Distances point 136
C -0.10451 0.38033 -0.18360
 O 1.72263 0.35668 -0.14851
 F -2.72592 -0.20697 0.04883
 H -0.43212 -0.88556 -0.56643
 H -0.41477 -0.10038 1.00731
 H -0.08141 1.10706 -0.54634
 H 2.03610 -0.65116 0.38873
7
SN2_IRC_Distances_MW_output/new_data/SN2_traj1_Distances point 137
C -0.10483 0.38396 -0.18452
 O 1.72531 0.35977 -0.14947
 F -2.73224 -0.21078 0.05026
 H -0.43425 -0.88823 -0.56481
 H -0.41522 -0.10133 1.00706
 H -0.07745 1.11157 -0.54886
 H 2.03869 -0.65494 0.39036
7
SN2_IRC_Distances_MW_output/new_data/SN2_traj1_Distances point 138
C -0.10486 0.38734 -0.18536
 O 1.72790 0.36286 -0.15045
 F -2.73861 -0.21471 0.05171
 H -0.43634 -0.89091 -0.56317
 H -0.41563 -0.10222 1.00681
 H -0.07350 1.11646 -0.55151
 H 2.04104 -0.65881 0.39198
7
SN2_IRC_Distances_MW_output/new_data/SN2_traj1_Distances point 139
C -0.10457 0.39051 -0.18612
 O 1.73042 0.36601 -0.15146
 F -2.74512 -0.21881 0.05322
 H -0.43841 -0.89363 -0.56148
 H -0.41599 -0.10306 1.00655
 H -0.06949 1.12181 -0.55433
 H 2.04316 -0.66282 0.39361
7
SN2_IRC_Distances_MW_output/new_data/SN2_traj1_Distances point 140
C -0.10393 0.39348 -0.18681
 O 1.73291 0.36924 -0.15251
 F -2.75185 -0.22312 0.05479
 H -0.44048 -0.89642 -0.55971
 H -0.41631 -0.10388 1.00629
 H -0.06537 1.12771 -0.55734
 H 2.04504 -0.66701 0.39529
7
SN2_IRC_Distances_MW_output/new_data/SN2_traj1_Distances point 141
C -0.10288 0.39625 -0.18742
 O 1.73538 0.37261 -0.15362
 F -2.75890 -0.22772 0.05645
 H -0.44258 -0.89933 -0.55783
 H -0.41659 -0.10466 1.00602
 H -0.06109 1.13428 -0.56062
 H 2.04667 -0.67143 0.39702
7
SN2_IRC_Distances_MW_output/new_data/SN2_traj1_Distances point 142
C -0.10132 0.39880 -0.18795
 O 1.73783 0.37615 -0.15483
 F -2.76639 -0.23266 0.05823
 H -0.44472 -0.90238 -0.55582
 H -0.41683 -0.10543 1.00574
 H -0.05657 1.14167 -0.56420
 H 2.04800 -0.67615 0.39883
7
SN2_IRC_Distances_MW_output/new_data/SN2_traj1_Distances point 143
C -0.09914 0.40105 -0.18836
 O 1.74028 0.37991 -0.15615
 F -2.77438 -0.23801 0.06014
 H -0.44692 -0.90561 -0.55365
 H -0.41701 -0.10616 1.00546
 H -0.05178 1.15004 -0.56816
 H 2.04895 -0.68121 0.40072
7
SN2_IRC_Distances_MW_output/new_data/SN2_traj1_Distances point 144
C -0.09619 0.40290 -0.18864
 O 1.74268 0.38386 -0.15758
 F -2.78290 -0.24379 0.06219
 H -0.44917 -0.90898 -0.55131
 H -0.41712 -0.10685 1.00516
 H -0.04670 1.15948 -0.57251
 H 2.04941 -0.68661 0.40269
7
SN2_IRC_Distances_MW_output/new_data/SN2_traj1_Distances point 145
C -0.09242 0.40420 -0.18873
 O 1.74495 0.38792 -0.15910
 F -2.79178 -0.24991 0.06434
 H -0.45142 -0.91240 -0.54886
 H -0.41715 -0.10745 1.00486
 H -0.04143 1.16988 -0.57719
 H 2.04925 -0.69225 0.40469
7
SN2_IRC_Distances_MW_output/new_data/SN2_traj1_Distances point 146
C -0.08791 0.40484 -0.18861
 O 1.74698 0.39191 -0.16065
 F -2.80066 -0.25613 0.06652
 H -0.45357 -0.91570 -0.54642
 H -0.41710 -0.10790 1.00455
 H -0.03616 1.18086 -0.58202
 H 2.04842 -0.69788 0.40662
7
SN2_IRC_Distances_MW_output/new_data/SN2_traj1_Distances point 147
C -0.08288 0.40479 -0.18827
 O 1.74870 0.39563 -0.16214
 F -2.80915 -0.26222 0.06864
 H -0.45554 -0.91869 -0.54410
 H -0.41697 -0.10816 1.00423
 H -0.03113 1.19190 -0.58676
 H 2.04696 -0.70326 0.40841
7
SN2_IRC_Distances_MW_output/new_data/SN2_traj1_Distances point 148
C -0.07754 0.40415 -0.18774
 O 1.75010 0.39900 -0.16353
 F -2.81703 -0.26803 0.07065
 H -0.45731 -0.92130 -0.54198
 H -0.41678 -0.10821 1.00390
 H -0.02644 1.20265 -0.59129
 H 2.04500 -0.70826 0.41000
7
SN2_IRC_Distances_MW_output/new_data/SN2_traj1_Distances point 149
C -0.07204 0.40303 -0.18706
 O 1.75121 0.40201 -0.16479
 F -2.82431 -0.27358 0.07254
 H -0.45890 -0.92352 -0.54007
 H -0.41653 -0.10805 1.00354
 H -0.02207 1.21300 -0.59557
 H 2.04265 -0.71289 0.41141
7
SN2_IRC_Distances_MW_output/new_data/SN2_traj1_Distances point 150
C -0.06642 0.40151 -0.18624
 O 1.75210 0.40471 -0.16594
 F -2.83106 -0.27892 0.07436
 H -0.46035 -0.92538 -0.53835
 H -0.41626 -0.10770 1.00315
 H -0.01799 1.22298 -0.59963
 H 2.03999 -0.71721 0.41265
7
SN2_IRC_Distances_MW_output/new_data/SN2_traj1_Distances point 151
C -0.06070 0.39966 -0.18531
 O 1.75279 0.40713 -0.16697
 F -2.83739 -0.28412 0.07610
 H -0.46169 -0.92693 -0.53680
 H -0.41595 -0.10715 1.00272
 H -0.01413 1.23268 -0.60351
 H 2.03705 -0.72127 0.41376
7
SN2_IRC_Distances_MW_output/new_data/SN2_traj1_Distances point 152
C -0.05484 0.39751 -0.18425
 O 1.75332 0.40932 -0.16791
 F -2.84337 -0.28927 0.07782
 H -0.46294 -0.92818 -0.53539
 H -0.41561 -0.10641 1.00224
 H -0.01042 1.24218 -0.60725
 H 2.03386 -0.72515 0.41476
7
SN2_IRC_Distances_MW_output/new_data/SN2_traj1_Distances point 153
C -0.04882 0.39506 -0.18308
 O 1.75372 0.41131 -0.16876
 F -2.84911 -0.29444 0.07952
 H -0.46414 -0.92915 -0.53412
 H -0.41524 -0.10545 1.00169
 H -0.00681 1.25158 -0.61089
 H 2.03041 -0.72891 0.41565
7
SN2_IRC_Distances_MW_output/new_data/SN2_traj1_Distances point 154
C -0.04260 0.39232 -0.18178
 O 1.75400 0.41312 -0.16952
 F -2.85466 -0.29970 0.08123
 H -0.46531 -0.92987 -0.53297
 H -0.41485 -0.10428 1.00107
 H -0.00326 1.26098 -0.61447
 H 2.02668 -0.73258 0.41645
7
SN2_IRC_Distances_MW_output/new_data/SN2_traj1_Distances point 155
C -0.03613 0.38927 -0.18034
 O 1.75417 0.41476 -0.17020
 F -2.86010 -0.30512 0.08297
 H -0.46646 -0.93031 -0.53193
 H -0.41442 -0.10285 1.00036
 H 0.00028 1.27047 -0.61803
 H 2.02265 -0.73622 0.41718
7
SN2_IRC_Distances_MW_output/new_data/SN2_traj1_Distances point 156
C -0.02932 0.38587 -0.17875
 O 1.75423 0.41625 -0.17079
 F -2.86547 -0.31078 0.08477
 H -0.46762 -0.93048 -0.53100
 H -0.41396 -0.10113 0.99955
 H 0.00387 1.28015 -0.62160
 H 2.01826 -0.73987 0.41782
7
SN2_IRC_Distances_MW_output/new_data/SN2_traj1_Distances point 157
C -0.02211 0.38208 -0.17697
 O 1.75419 0.41758 -0.17129
 F -2.87084 -0.31678 0.08665
 H -0.46880 -0.93034 -0.53018
 H -0.41345 -0.09908 0.99861
 H 0.00754 1.29013 -0.62521
 H 2.01347 -0.74358 0.41839
7
SN2_IRC_Distances_MW_output/new_data/SN2_traj1_Distances point 158
C -0.01437 0.37782 -0.17496
 O 1.75403 0.41876 -0.17169
 F -2.87628 -0.32326 0.08865
 H -0.47003 -0.92985 -0.52948
 H -0.41289 -0.09662 0.99751
 H 0.01137 1.30055 -0.62891
 H 2.00816 -0.74740 0.41888
7
SN2_IRC_Distances_MW_output/new_data/SN2_traj1_Distances point 159
C -0.00596 0.37300 -0.17268
 O 1.75375 0.41976 -0.17196
 F -2.88185 -0.33036 0.09081
 H -0.47134 -0.92893 -0.52891
 H -0.41227 -0.09363 0.99621
 H 0.01542 1.31157 -0.63274
 H 2.00224 -0.75140 0.41928
7
SN2_IRC_Distances_MW_output/new_data/SN2_traj1_Distances point 160
C 0.00326 0.36753 -0.17008
 O 1.75333 0.42055 -0.17208
 F -2.88760 -0.33827 0.09317
 H -0.47275 -0.92751 -0.52850
 H -0.41156 -0.09000 0.99465
 H 0.01977 1.32334 -0.63673
 H 1.99555 -0.75564 0.41956
7
SN2_IRC_Distances_MW_output/new_data/SN2_traj1_Distances point 161
C 0.01329 0.36137 -0.16712
 O 1.75275 0.42107 -0.17200
 F -2.89351 -0.34706 0.09575
 H -0.47427 -0.92547 -0.52830
 H -0.41077 -0.08562 0.99281
 H 0.02444 1.33582 -0.64084
 H 1.98807 -0.76011 0.41971
7
SN2_IRC_Distances_MW_output/new_data/SN2_traj1_Distances point 162
C 0.02386 0.35471 -0.16389
 O 1.75202 0.42127 -0.17168
 F -2.89938 -0.35657 0.09846
 H -0.47588 -0.92281 -0.52833
 H -0.40990 -0.08053 0.99069
 H 0.02932 1.34863 -0.64492
 H 1.97996 -0.76471 0.41968
7
SN2_IRC_Distances_MW_output/new_data/SN2_traj1_Distances point 163
C 0.03447 0.34787 -0.16055
 O 1.75118 0.42114 -0.17115
 F -2.90496 -0.36636 0.10120
 H -0.47751 -0.91965 -0.52860
 H -0.40899 -0.07495 0.98840
 H 0.03419 1.36117 -0.64877
 H 1.97162 -0.76922 0.41948
7
SN2_IRC_Distances_MW_output/new_data/SN2_traj1_Distances point 164
C 0.04477 0.34111 -0.15722
 O 1.75028 0.42072 -0.17042
 F -2.91010 -0.37614 0.10386
 H -0.47912 -0.91613 -0.52907
 H -0.40807 -0.06910 0.98602
 H 0.03894 1.37305 -0.65229
 H 1.96331 -0.77351 0.41913
7
SN2_IRC_Distances_MW_output/new_data/SN2_traj1_Distances point 165
C 0.05473 0.33449 -0.15394
 O 1.74933 0.42005 -0.16954
 F -2.91486 -0.38582 0.10643
 H -0.48071 -0.91233 -0.52969
 H -0.40716 -0.06306 0.98359
 H 0.04355 1.38427 -0.65549
 H 1.95512 -0.77759 0.41863
7
SN2_IRC_Distances_MW_output/new_data/SN2_traj1_Distances point 166
C 0.06443 0.32795 -0.15068
 O 1.74834 0.41916 -0.16852
 F -2.91930 -0.39546 0.10894
 H -0.48229 -0.90827 -0.53046
 H -0.40624 -0.05684 0.98111
 H 0.04809 1.39495 -0.65841
 H 1.94697 -0.78149 0.41802
7
SN2_IRC_Distances_MW_output/new_data/SN2_traj1_Distances point 167
C 0.07400 0.32143 -0.14742
 O 1.74732 0.41808 -0.16738
 F -2.92352 -0.40516 0.11140
 H -0.48389 -0.90394 -0.53135
 H -0.40532 -0.05038 0.97857
 H 0.05262 1.40524 -0.66111
 H 1.93878 -0.78526 0.41728
7
SN2_IRC_Distances_MW_output/new_data/SN2_traj1_Distances point 168
C 0.08355 0.31486 -0.14413
 O 1.74626 0.41679 -0.16610
 F -2.92758 -0.41503 0.11384
 H -0.48552 -0.89929 -0.53236
 H -0.40437 -0.04365 0.97595
 H 0.05720 1.41527 -0.66362
 H 1.93047 -0.78895 0.41641
7
SN2_IRC_Distances_MW_output/new_data/SN2_traj1_Distances point 169
C 0.09318 0.30819 -0.14079
 O 1.74514 0.41530 -0.16468
 F -2.93153 -0.42515 0.11628
 H -0.48722 -0.89431 -0.53350
 H -0.40339 -0.03658 0.97324
 H 0.06189 1.42514 -0.66596
 H 1.92194 -0.79259 0.41541
7
SN2_IRC_Distances_MW_output/new_data/SN2_traj1_Distances point 170
C 0.10296 0.30137 -0.13736
 O 1.74397 0.41360 -0.16312
 F -2.93542 -0.43560 0.11873
 H -0.48899 -0.88895 -0.53476
 H -0.40238 -0.02913 0.97041
 H 0.06673 1.43490 -0.66816
 H 1.91313 -0.79620 0.41426
7
SN2_IRC_Distances_MW_output/new_data/SN2_traj1_Distances point 171
C 0.11294 0.29438 -0.13385
 O 1.74273 0.41168 -0.16141
 F -2.93927 -0.44645 0.12121
 H -0.49085 -0.88317 -0.53616
 H -0.40132 -0.02125 0.96745
 H 0.07178 1.44460 -0.67021
 H 1.90398 -0.79980 0.41296
7
SN2_IRC_Distances_MW_output/new_data/SN2_traj1_Distances point 172
C 0.12318 0.28718 -0.13023
 O 1.74143 0.40952 -0.15952
 F -2.94310 -0.45773 0.12370
 H -0.49281 -0.87695 -0.53768
 H -0.40020 -0.01290 0.96437
 H 0.07707 1.45427 -0.67211
 H 1.89444 -0.80340 0.41148
7
SN2_IRC_Distances_MW_output/new_data/SN2_traj1_Distances point 173
C 0.13369 0.27978 -0.12652
 O 1.74006 0.40712 -0.15747
 F -2.94693 -0.46948 0.12622
 H -0.49489 -0.87026 -0.53935
 H -0.39903 -0.00407 0.96116
 H 0.08262 1.46389 -0.67385
 H 1.88449 -0.80699 0.40981
7
SN2_IRC_Distances_MW_output/new_data/SN2_traj1_Distances point 174
C 0.14446 0.27219 -0.12271
 O 1.73862 0.40448 -0.15525
 F -2.95076 -0.48170 0.12874
 H -0.49709 -0.86309 -0.54113
 H -0.39779 0.00526 0.95782
 H 0.08845 1.47344 -0.67541
 H 1.87410 -0.81058 0.40795
7
SN2_IRC_Distances_MW_output/new_data/SN2_traj1_Distances point 175
C 0.15548 0.26444 -0.11883
 O 1.73711 0.40160 -0.15287
 F -2.95457 -0.49438 0.13125
 H -0.49940 -0.85546 -0.54304
 H -0.39647 0.01505 0.95438
 H 0.09457 1.48288 -0.67677
 H 1.86329 -0.81414 0.40588
7
SN2_IRC_Distances_MW_output/new_data/SN2_traj1_Distances point 176
C 0.16668 0.25658 -0.11490
 O 1.73553 0.39849 -0.15033
 F -2.95838 -0.50744 0.13373
 H -0.50183 -0.84739 -0.54504
 H -0.39509 0.02527 0.95085
 H 0.10098 1.49215 -0.67793
 H 1.85211 -0.81766 0.40361
7
SN2_IRC_Distances_MW_output/new_data/SN2_traj1_Distances point 177
C 0.17801 0.24868 -0.11096
 O 1.73390 0.39519 -0.14765
 F -2.96215 -0.52082 0.13615
 H -0.50437 -0.83895 -0.54711
 H -0.39365 0.03584 0.94728
 H 0.10764 1.50118 -0.67886
 H 1.84061 -0.82111 0.40115
7
SN2_IRC_Distances_MW_output/new_data/SN2_traj1_Distances point 178
C 0.18939 0.24079 -0.10703
 O 1.73223 0.39172 -0.14487
 F -2.96587 -0.53442 0.13848
 H -0.50699 -0.83020 -0.54923
 H -0.39214 0.04667 0.94370
 H 0.11452 1.50991 -0.67956
 H 1.82887 -0.82447 0.39851
7
SN2_IRC_Distances_MW_output/new_data/SN2_traj1_Distances point 179
C 0.20074 0.23298 -0.10315
 O 1.73053 0.38812 -0.14200
 F -2.96955 -0.54814 0.14072
 H -0.50968 -0.82121 -0.55138
 H -0.39058 0.05769 0.94014
 H 0.12159 1.51828 -0.68003
 H 1.81695 -0.82771 0.39570
7
SN2_IRC_Distances_MW_output/new_data/SN2_traj1_Distances point 180
C 0.21202 0.22528 -0.09934
 O 1.72881 0.38442 -0.13907
 F -2.97316 -0.56191 0.14283
 H -0.51244 -0.81203 -0.55352
 H -0.38897 0.06881 0.93664
 H 0.12883 1.52626 -0.68028
 H 1.80491 -0.83082 0.39275
7
SN2_IRC_Distances_MW_output/new_data/SN2_traj1_Distances point 181
C 0.22320 0.21772 -0.09562
 O 1.72708 0.38063 -0.13610
 F -2.97672 -0.57566 0.14481
 H -0.51525 -0.80271 -0.55565
 H -0.38732 0.07999 0.93320
 H 0.13622 1.53383 -0.68031
 H 1.79280 -0.83379 0.38967
7
SN2_IRC_Distances_MW_output/new_data/SN2_traj1_Distances point 182
C 0.23426 0.21030 -0.09198
 O 1.72535 0.37677 -0.13310
 F -2.98024 -0.58935 0.14666
 H -0.51811 -0.79327 -0.55776
 H -0.38564 0.09117 0.92985
 H 0.14375 1.54098 -0.68014
 H 1.78063 -0.83659 0.38647
7
SN2_IRC_Distances_MW_output/new_data/SN2_traj1_Distances point 183
C 0.24521 0.20302 -0.08844
 O 1.72364 0.37285 -0.13009
 F -2.98372 -0.60295 0.14837
 H -0.52103 -0.78373 -0.55983
 H -0.38393 0.10232 0.92660
 H 0.15141 1.54771 -0.67977
 H 1.76843 -0.83922 0.38316
7
SN2_IRC_Distances_MW_output/new_data/SN2_traj1_Distances point 184
C 0.25603 0.19587 -0.08498
 O 1.72195 0.36889 -0.12708
 F -2.98718 -0.61640 0.14996
 H -0.52399 -0.77412 -0.56186
 H -0.38221 0.11340 0.92344
 H 0.15920 1.55400 -0.67922
 H 1.75620 -0.84164 0.37975
7
SN2_IRC_Distances_MW_output/new_data/SN2_traj1_Distances point 185
C 0.26672 0.18886 -0.08163
 O 1.72030 0.36489 -0.12409
 F -2.99063 -0.62966 0.15141
 H -0.52701 -0.76445 -0.56386
 H -0.38048 0.12436 0.92040
 H 0.16711 1.55984 -0.67849
 H 1.74399 -0.84384 0.37625
7
SN2_IRC_Distances_MW_output/new_data/SN2_traj1_Distances point 186
C 0.27723 0.18201 -0.07838
 O 1.71870 0.36088 -0.12114
 F -2.99407 -0.64264 0.15273
 H -0.53007 -0.75478 -0.56580
 H -0.37876 0.13513 0.91749
 H 0.17512 1.56521 -0.67761
 H 1.73185 -0.84580 0.37270
7
SN2_IRC_Distances_MW_output/new_data/SN2_traj1_Distances point 187
C 0.28751 0.17533 -0.07525
 O 1.71719 0.35689 -0.11825
 F -2.99751 -0.65527 0.15393
 H -0.53316 -0.74517 -0.56767
 H -0.37706 0.14564 0.91472
 H 0.18318 1.57007 -0.67658
 H 1.71985 -0.84750 0.36911
7
SN2_IRC_Distances_MW_output/new_data/SN2_traj1_Distances point 188
C 0.29751 0.16888 -0.07227
 O 1.71576 0.35296 -0.11544
 F -3.00094 -0.66745 0.15500
 H -0.53625 -0.73569 -0.56947
 H -0.37541 0.15580 0.91210
 H 0.19123 1.57444 -0.67545
 H 1.70809 -0.84895 0.36553
7
SN2_IRC_Distances_MW_output/new_data/SN2_traj1_Distances point 189
C 0.30718 0.16270 -0.06943
 O 1.71444 0.34912 -0.11274
 F -3.00436 -0.67913 0.15595
 H -0.53933 -0.72644 -0.57118
 H -0.37381 0.16556 0.90964
 H 0.19923 1.57833 -0.67423
 H 1.69664 -0.85015 0.36199
7
SN2_IRC_Distances_MW_output/new_data/SN2_traj1_Distances point 190
C 0.31647 0.15682 -0.06676
 O 1.71324 0.34541 -0.11016
 F -3.00777 -0.69030 0.15679
 H -0.54238 -0.71745 -0.57278
 H -0.37226 0.17488 0.90734
 H 0.20714 1.58179 -0.67295
 H 1.68556 -0.85116 0.35852
7
SN2_IRC_Distances_MW_output/new_data/SN2_traj1_Distances point 191
C 0.32539 0.15126 -0.06425
 O 1.71214 0.34186 -0.10769
 F -3.01118 -0.70098 0.15754
 H -0.54540 -0.70877 -0.57427
 H -0.37077 0.18377 0.90519
 H 0.21494 1.58487 -0.67164
 H 1.67488 -0.85201 0.35512
7
SN2_IRC_Distances_MW_output/new_data/SN2_traj1_Distances point 192
C 0.33394 0.14601 -0.06190
 O 1.71116 0.33847 -0.10535
 F -3.01460 -0.71122 0.15821
 H -0.54840 -0.70041 -0.57565
 H -0.36933 0.19224 0.90319
 H 0.22262 1.58766 -0.67032
 H 1.66461 -0.85275 0.35182
7
SN2_IRC_Distances_MW_output/new_data/SN2_traj1_Distances point 193
C 0.34215 0.14109 -0.05969
 O 1.71029 0.33526 -0.10311
 F -3.01806 -0.72110 0.15880
 H -0.55137 -0.69238 -0.57690
 H -0.36795 0.20034 0.90130
 H 0.23021 1.59023 -0.66902
 H 1.65472 -0.85344 0.34861
7
SN2_IRC_Distances_MW_output/new_data/SN2_traj1_Distances point 194
C 0.35007 0.13648 -0.05763
 O 1.70954 0.33224 -0.10096
 F -3.02158 -0.73070 0.15934
 H -0.55433 -0.68465 -0.57802
 H -0.36661 0.20811 0.89953
 H 0.23773 1.59266 -0.66774
 H 1.64519 -0.85413 0.34549
7
SN2_IRC_Distances_MW_output/new_data/SN2_traj1_Distances point 195
C 0.35772 0.13217 -0.05568
 O 1.70889 0.32941 -0.09890
 F -3.02520 -0.74013 0.15983
 H -0.55732 -0.67722 -0.57901
 H -0.36531 0.21562 0.89785
 H 0.24522 1.59503 -0.66652
 H 1.63600 -0.85489 0.34244
7
SN2_IRC_Distances_MW_output/new_data/SN2_traj1_Distances point 196
C 0.36517 0.12817 -0.05386
 O 1.70837 0.32679 -0.09692
 F -3.02898 -0.74950 0.16028
 H -0.56036 -0.67005 -0.57986
 H -0.36404 0.22292 0.89624
 H 0.25275 1.59744 -0.66536
 H 1.62709 -0.85577 0.33946
7
SN2_IRC_Distances_MW_output/new_data/SN2_traj1_Distances point 197
C 0.37247 0.12447 -0.05213
 O 1.70799 0.32439 -0.09498
 F -3.03299 -0.75895 0.16072
 H -0.56349 -0.66315 -0.58055
 H -0.36281 0.23009 0.89469
 H 0.26039 1.60001 -0.66428
 H 1.61845 -0.85686 0.33654
7
SN2_IRC_Distances_MW_output/new_data/SN2_traj1_Distances point 198
C 0.37967 0.12111 -0.05052
 O 1.70777 0.32226 -0.09310
 F -3.03734 -0.76868 0.16116
 H -0.56679 -0.65649 -0.58105
 H -0.36161 0.23720 0.89316
 H 0.26825 1.60286 -0.66333
 H 1.61005 -0.85827 0.33366
7
SN2_IRC_Distances_MW_output/new_data/SN2_traj1_Distances point 199
C 0.38679 0.11815 -0.04901
 O 1.70779 0.32049 -0.09125
 F -3.04217 -0.77886 0.16162
 H -0.57033 -0.65013 -0.58130
 H -0.36045 0.24431 0.89165
 H 0.27644 1.60621 -0.66255
 H 1.60193 -0.86017 0.33083
7
SN2_IRC_Distances_MW_output/new_data/SN2_traj1_Distances point 200
C 0.39374 0.11578 -0.04766
 O 1.70815 0.31925 -0.08948
 F -3.04762 -0.78963 0.16213
 H -0.57417 -0.64429 -0.58121
 H -0.35939 0.25136 0.89016
 H 0.28497 1.61030 -0.66206
 H 1.59433 -0.86277 0.32813
7
SN2_IRC_Distances_MW_output/new_data/SN2_traj1_Distances point 201
C 0.40007 0.11434 -0.04659
 O 1.70897 0.31883 -0.08791
 F -3.05365 -0.80062 0.16270
 H -0.57822 -0.63950 -0.58067
 H -0.35855 0.25795 0.88874
 H 0.29348 1.61526 -0.66204
 H 1.58791 -0.86626 0.32577
7
SN2_IRC_Distances_MW_output/new_data/SN2_traj1_Distances point 202
C 0.40509 0.11409 -0.04595
 O 1.71027 0.31943 -0.08675
 F -3.05982 -0.81082 0.16335
 H -0.58215 -0.63641 -0.57965
 H -0.35808 0.26338 0.88752
 H 0.30116 1.62079 -0.66258
 H 1.58352 -0.87046 0.32406
7
SN2_IRC_Distances_MW_output/new_data/SN2_traj1_Distances point 203
C 0.40854 0.11495 -0.04574
 O 1.71197 0.32095 -0.08605
 F -3.06571 -0.81954 0.16403
 H -0.58567 -0.63513 -0.57829
 H -0.35801 0.26731 0.88655
 H 0.30750 1.62646 -0.66362
 H 1.58138 -0.87501 0.32312
7
SN2_IRC_Distances_MW_output/new_data/SN2_traj1_Distances point 204
C 0.41064 0.11670 -0.04590
 O 1.71398 0.32320 -0.08578
 F -3.07130 -0.82678 0.16476
 H -0.58880 -0.63537 -0.57668
 H -0.35830 0.26988 0.88581
 H 0.31262 1.63209 -0.66506
 H 1.58116 -0.87973 0.32285
7
SN2_IRC_Distances_MW_output/new_data/SN2_traj1_Distances point 205
C 0.41162 0.11918 -0.04636
 O 1.71628 0.32607 -0.08587
 F -3.07669 -0.83277 0.16554
 H -0.59161 -0.63689 -0.57486
 H -0.35890 0.27131 0.88524
 H 0.31674 1.63767 -0.66684
 H 1.58255 -0.88456 0.32316
7
SN2_IRC_Distances_MW_output/new_data/SN2_traj1_Distances point 206
C 0.41167 0.12232 -0.04710
 O 1.71887 0.32951 -0.08630
 F -3.08201 -0.83771 0.16638
 H -0.59419 -0.63953 -0.57285
 H -0.35979 0.27171 0.88482
 H 0.32008 1.64322 -0.66893
 H 1.58536 -0.88952 0.32398
7
SN2_IRC_Distances_MW_output/new_data/SN2_traj1_Distances point 207
C 0.41087 0.12609 -0.04812
 O 1.72177 0.33352 -0.08706
 F -3.08738 -0.84169 0.16730
 H -0.59658 -0.64322 -0.57064
 H -0.36095 0.27115 0.88454
 H 0.32275 1.64876 -0.67132
 H 1.58950 -0.89461 0.32530
7
SN2_IRC_Distances_MW_output/new_data/SN2_traj1_Distances point 208
C 0.40928 0.13048 -0.04941
 O 1.72501 0.33810 -0.08816
 F -3.09287 -0.84474 0.16830
 H -0.59882 -0.64793 -0.56822
 H -0.36238 0.26964 0.88439
 H 0.32486 1.65427 -0.67401
 H 1.59493 -0.89982 0.32711
7
SN2_IRC_Distances_MW_output/new_data/SN2_traj1_Distances point 209
C 0.40691 0.13550 -0.05099
 O 1.72861 0.34326 -0.08960
 F -3.09858 -0.84687 0.16938
 H -0.60093 -0.65365 -0.56559
 H -0.36409 0.26716 0.88438
 H 0.32646 1.65973 -0.67699
 H 1.60163 -0.90513 0.32941
7
SN2_IRC_Distances_MW_output/new_data/SN2_traj1_Distances point 210
C 0.40378 0.14114 -0.05288
 O 1.73260 0.34900 -0.09142
 F -3.10456 -0.84802 0.17055
 H -0.60295 -0.66037 -0.56272
 H -0.36608 0.26366 0.88452
 H 0.32762 1.66507 -0.68025
 H 1.60959 -0.91048 0.33220
7
SN2_IRC_Distances_MW_output/new_data/SN2_traj1_Distances point 211
C 0.39991 0.14739 -0.05507
 O 1.73700 0.35532 -0.09363
 F -3.11088 -0.84815 0.17179
 H -0.60488 -0.66808 -0.55963
 H -0.36834 0.25911 0.88481
 H 0.32840 1.67022 -0.68377
 H 1.61879 -0.91581 0.33550
7
SN2_IRC_Distances_MW_output/new_data/SN2_traj1_Distances point 212
C 0.39534 0.15419 -0.05758
 O 1.74183 0.36218 -0.09624
 F -3.11758 -0.84718 0.17309
 H -0.60675 -0.67670 -0.55631
 H -0.37089 0.25346 0.88529
 H 0.32886 1.67506 -0.68752
 H 1.62918 -0.92101 0.33928
7
SN2_IRC_Distances_MW_output/new_data/SN2_traj1_Distances point 213
C 0.39013 0.16147 -0.06040
 O 1.74709 0.36951 -0.09927
 F -3.12468 -0.84506 0.17445
 H -0.60856 -0.68616 -0.55279
 H -0.37371 0.24672 0.88596
 H 0.32909 1.67947 -0.69144
 H 1.64064 -0.92595 0.34351
7
SN2_IRC_Distances_MW_output/new_data/SN2_traj1_Distances point 214
C 0.38438 0.16908 -0.06349
 O 1.75274 0.37719 -0.10269
 F -3.13215 -0.84178 0.17581
 H -0.61034 -0.69626 -0.54912
 H -0.37676 0.23895 0.88683
 H 0.32915 1.68330 -0.69546
 H 1.65298 -0.93049 0.34811
7
SN2_IRC_Distances_MW_output/new_data/SN2_traj1_Distances point 215
C 0.37824 0.17684 -0.06680
 O 1.75869 0.38505 -0.10642
 F -3.13988 -0.83743 0.17715
 H -0.61208 -0.70676 -0.54535
 H -0.37999 0.23033 0.88790
 H 0.32913 1.68646 -0.69946
 H 1.66589 -0.93449 0.35298
7
SN2_IRC_Distances_MW_output/new_data/SN2_traj1_Distances point 216
C 0.37188 0.18457 -0.07024
 O 1.76480 0.39291 -0.11039
 F -3.14774 -0.83218 0.17842
 H -0.61377 -0.71740 -0.54156
 H -0.38332 0.22108 0.88914
 H 0.32909 1.68891 -0.70336
 H 1.67907 -0.93789 0.35799
7
SN2_IRC_Distances_MW_output/new_data/SN2_traj1_Distances point 217
C 0.36543 0.19217 -0.07376
 O 1.77097 0.40064 -0.11451
 F -3.15560 -0.82625 0.17959
 H -0.61541 -0.72799 -0.53779
 H -0.38668 0.21144 0.89054
 H 0.32905 1.69070 -0.70709
 H 1.69223 -0.94070 0.36302
7
SN2_IRC_Distances_MW_output/new_data/SN2_traj1_Distances point 218
C 0.35898 0.19958 -0.07731
 O 1.77711 0.40817 -0.11871
 F -3.16337 -0.81983 0.18064
 H -0.61698 -0.73841 -0.53405
 H -0.39001 0.20157 0.89206
 H 0.32903 1.69192 -0.71063
 H 1.70525 -0.94300 0.36800
7
SN2_IRC_Distances_MW_output/new_data/SN2_traj1_Distances point 219
C 0.35254 0.20683 -0.08089
 O 1.78318 0.41551 -0.12295
 F -3.17102 -0.81307 0.18156
 H -0.61849 -0.74864 -0.53035
 H -0.39330 0.19160 0.89371
 H 0.32904 1.69267 -0.71397
 H 1.71805 -0.94489 0.37290
7
SN2_IRC_Distances_MW_output/new_data/SN2_traj1_Distances point 220
C 0.34613 0.21395 -0.08450
 O 1.78915 0.42267 -0.12722
 F -3.17853 -0.80609 0.18236
 H -0.61993 -0.75870 -0.52667
 H -0.39652 0.18157 0.89546
 H 0.32906 1.69307 -0.71715
 H 1.73063 -0.94647 0.37770
7
SN2_IRC_Distances_MW_output/new_data/SN2_traj1_Distances point 221
C 0.33974 0.22101 -0.08813
 O 1.79503 0.42968 -0.13149
 F -3.18592 -0.79897 0.18303
 H -0.62131 -0.76862 -0.52298
 H -0.39966 0.17153 0.89732
 H 0.32910 1.69319 -0.72016
 H 1.74302 -0.94781 0.38242
7
SN2_IRC_Distances_MW_output/new_data/SN2_traj1_Distances point 222
C 0.33334 0.22803 -0.09180
 O 1.80080 0.43658 -0.13577
 F -3.19319 -0.79176 0.18358
 H -0.62262 -0.77843 -0.51928
 H -0.40272 0.16149 0.89927
 H 0.32915 1.69310 -0.72304
 H 1.75524 -0.94900 0.38704
7
SN2_IRC_Distances_MW_output/new_data/SN2_traj1_Distances point 223
C 0.32694 0.23505 -0.09551
 O 1.80647 0.44339 -0.14005
 F -3.20035 -0.78451 0.18401
 H -0.62387 -0.78816 -0.51554
 H -0.40569 0.15148 0.90130
 H 0.32922 1.69283 -0.72579
 H 1.76729 -0.95008 0.39158
7
SN2_IRC_Distances_MW_output/new_data/SN2_traj1_Distances point 224
C 0.32052 0.24211 -0.09926
 O 1.81202 0.45011 -0.14432
 F -3.20741 -0.77727 0.18432
 H -0.62506 -0.79782 -0.51177
 H -0.40857 0.14151 0.90342
 H 0.32930 1.69245 -0.72842
 H 1.77919 -0.95109 0.39603
7
SN2_IRC_Distances_MW_output/new_data/SN2_traj1_Distances point 225
C 0.31409 0.24921 -0.10306
 O 1.81747 0.45677 -0.14857
 F -3.21436 -0.77007 0.18452
 H -0.62618 -0.80742 -0.50795
 H -0.41135 0.13160 0.90561
 H 0.32940 1.69197 -0.73094
 H 1.79094 -0.95207 0.40039
7
SN2_IRC_Distances_MW_output/new_data/SN2_traj1_Distances point 226
C 0.30764 0.25638 -0.10690
 O 1.82279 0.46337 -0.15279
 F -3.22122 -0.76294 0.18461
 H -0.62725 -0.81696 -0.50409
 H -0.41403 0.12177 0.90787
 H 0.32952 1.69143 -0.73336
 H 1.80255 -0.95305 0.40465
7
SN2_IRC_Distances_MW_output/new_data/SN2_traj1_Distances point 227
C 0.30118 0.26362 -0.11078
 O 1.82801 0.46992 -0.15699
 F -3.22800 -0.75590 0.18461
 H -0.62827 -0.82647 -0.50017
 H -0.41661 0.11203 0.91019
 H 0.32967 1.69085 -0.73569
 H 1.81403 -0.95405 0.40883
7
SN2_IRC_Distances_MW_output/new_data/SN2_traj1_Distances point 228
C 0.29469 0.27095 -0.11471
 O 1.83312 0.47643 -0.16115
 F -3.23471 -0.74897 0.18450
 H -0.62923 -0.83595 -0.49621
 H -0.41909 0.10237 0.91256
 H 0.32984 1.69024 -0.73792
 H 1.82538 -0.95508 0.41293
7
SN2_IRC_Distances_MW_output/new_data/SN2_traj1_Distances point 229
C 0.28817 0.27840 -0.11869
 O 1.83813 0.48293 -0.16529
 F -3.24137 -0.74215 0.18431
 H -0.63014 -0.84542 -0.49218
 H -0.42147 0.09280 0.91498
 H 0.33006 1.68962 -0.74008
 H 1.83663 -0.95618 0.41695
7
SN2_IRC_Distances_MW_output/new_data/SN2_traj1_Distances point 230
C 0.28159 0.28599 -0.12273
 O 1.84306 0.48943 -0.16940
 F -3.24801 -0.73547 0.18403
 H -0.63102 -0.85491 -0.48809
 H -0.42375 0.08330 0.91745
 H 0.33032 1.68901 -0.74217
 H 1.84781 -0.95736 0.42090
7
SN2_IRC_Distances_MW_output/new_data/SN2_traj1_Distances point 231
C 0.27494 0.29376 -0.12685
 O 1.84793 0.49596 -0.17349
 F -3.25466 -0.72890 0.18368
 H -0.63186 -0.86446 -0.48391
 H -0.42595 0.07384 0.91997
 H 0.33063 1.68843 -0.74420
 H 1.85897 -0.95864 0.42481
7
SN2_IRC_Distances_MW_output/new_data/SN2_traj1_Distances point 232
C 0.26817 0.30176 -0.13107
 O 1.85276 0.50256 -0.17759
 F -3.26137 -0.72244 0.18325
 H -0.63267 -0.87411 -0.47962
 H -0.42807 0.06439 0.92254
 H 0.33101 1.68788 -0.74619
 H 1.87017 -0.96004 0.42868
7
SN2_IRC_Distances_MW_output/new_data/SN2_traj1_Distances point 233
C 0.26125 0.31006 -0.13541
 O 1.85759 0.50928 -0.18170
 F -3.26819 -0.71610 0.18275
 H -0.63346 -0.88394 -0.47519
 H -0.43012 0.05492 0.92518
 H 0.33147 1.68738 -0.74816
 H 1.88147 -0.96161 0.43254
7
SN2_IRC_Distances_MW_output/new_data/SN2_traj1_Distances point 234
C 0.25413 0.31872 -0.13991
 O 1.86243 0.51615 -0.18584
 F -3.27516 -0.70986 0.18217
 H -0.63425 -0.89399 -0.47060
 H -0.43211 0.04538 0.92788
 H 0.33201 1.68696 -0.75012
 H 1.89294 -0.96337 0.43641
7
SN2_IRC_Distances_MW_output/new_data/SN2_traj1_Distances point 235
C 0.24678 0.32778 -0.14457
 O 1.86732 0.52321 -0.19001
 F -3.28234 -0.70376 0.18154
 H -0.63503 -0.90429 -0.46583
 H -0.43402 0.03577 0.93065
 H 0.33267 1.68664 -0.75209
 H 1.90463 -0.96536 0.44031
7
SN2_IRC_Distances_MW_output/new_data/SN2_traj1_Distances point 236
C 0.23923 0.33725 -0.14939
 O 1.87223 0.53044 -0.19419
 F -3.28973 -0.69786 0.18085
 H -0.63582 -0.91482 -0.46088
 H -0.43587 0.02615 0.93346
 H 0.33345 1.68646 -0.75406
 H 1.91650 -0.96761 0.44421
7
SN2_IRC_Distances_MW_output/new_data/SN2_traj1_Distances point 237
C 0.23159 0.34699 -0.15429
 O 1.87712 0.53773 -0.19831
 F -3.29724 -0.69228 0.18013
 H -0.63661 -0.92543 -0.45583
 H -0.43761 0.01667 0.93626
 H 0.33437 1.68644 -0.75601
 H 1.92838 -0.97012 0.44806
7
SN2_IRC_Distances_MW_output/new_data/SN2_traj1_Distances point 238
C 0.22402 0.35678 -0.15916
 O 1.88188 0.54493 -0.20228
 F -3.30474 -0.68718 0.17941
 H -0.63740 -0.93585 -0.45081
 H -0.43922 0.00754 0.93898
 H 0.33542 1.68659 -0.75792
 H 1.94003 -0.97282 0.45178
7
SN2_IRC_Distances_MW_output/new_data/SN2_traj1_Distances point 239
C 0.21672 0.36637 -0.16388
 O 1.88644 0.55187 -0.20601
 F -3.31208 -0.68264 0.17872
 H -0.63819 -0.94586 -0.44592
 H -0.44068 -0.00103 0.94154
 H 0.33660 1.68693 -0.75976
 H 1.95120 -0.97564 0.45531
7
SN2_IRC_Distances_MW_output/new_data/SN2_traj1_Distances point 240
C 0.20977 0.37563 -0.16840
 O 1.89077 0.55848 -0.20948
 F -3.31921 -0.67868 0.17808
 H -0.63900 -0.95534 -0.44122
 H -0.44201 -0.00899 0.94393
 H 0.33788 1.68741 -0.76151
 H 1.96179 -0.97851 0.45861
7
SN2_IRC_Distances_MW_output/new_data/SN2_traj1_Distances point 241
C 0.20318 0.38452 -0.17271
 O 1.89492 0.56475 -0.21271
 F -3.32614 -0.67524 0.17749
 H -0.63982 -0.96429 -0.43673
 H -0.44323 -0.01637 0.94613
 H 0.33927 1.68804 -0.76318
 H 1.97182 -0.98141 0.46170
7
SN2_IRC_Distances_MW_output/new_data/SN2_traj1_Distances point 242
C 0.19692 0.39307 -0.17683
 O 1.89892 0.57074 -0.21573
 F -3.33295 -0.67226 0.17697
 H -0.64069 -0.97277 -0.43242
 H -0.44437 -0.02327 0.94819
 H 0.34078 1.68881 -0.76480
 H 1.98138 -0.98432 0.46463
7
SN2_IRC_Distances_MW_output/new_data/SN2_traj1_Distances point 243
C 0.19096 0.40133 -0.18080
 O 1.90284 0.57650 -0.21860
 F -3.33970 -0.66968 0.17651
 H -0.64162 -0.98086 -0.42824
 H -0.44546 -0.02976 0.95011
 H 0.34243 1.68970 -0.76639
 H 1.99056 -0.98724 0.46742
7
SN2_IRC_Distances_MW_output/new_data/SN2_traj1_Distances point 244
C 0.18525 0.40933 -0.18463
 O 1.90672 0.58208 -0.22135
 F -3.34647 -0.66745 0.17611
 H -0.64262 -0.98861 -0.42417
 H -0.44653 -0.03591 0.95191
 H 0.34423 1.69074 -0.76796
 H 1.99942 -0.99018 0.47010
7
SN2_IRC_Distances_MW_output/new_data/SN2_traj1_Distances point 245
C 0.17980 0.41710 -0.18835
 O 1.91058 0.58751 -0.22398
 F -3.35329 -0.66557 0.17578
 H -0.64372 -0.99606 -0.42019
 H -0.44757 -0.04176 0.95360
 H 0.34620 1.69193 -0.76954
 H 2.00801 -0.99315 0.47269
7
SN2_IRC_Distances_MW_output/new_data/SN2_traj1_Distances point 246
C 0.17462 0.42462 -0.19194
 O 1.91443 0.59279 -0.22652
 F -3.36019 -0.66403 0.17551
 H -0.64491 -1.00322 -0.41629
 H -0.44861 -0.04730 0.95518
 H 0.34834 1.69329 -0.77112
 H 2.01632 -0.99615 0.47519
7
SN2_IRC_Distances_MW_output/new_data/SN2_traj1_Distances point 247
C 0.16973 0.43187 -0.19541
 O 1.91826 0.59792 -0.22896
 F -3.36717 -0.66286 0.17532
 H -0.64621 -1.01006 -0.41248
 H -0.44963 -0.05252 0.95664
 H 0.35067 1.69484 -0.77272
 H 2.02434 -0.99920 0.47761
7
SN2_IRC_Distances_MW_output/new_data/SN2_traj1_Distances point 248
C 0.16516 0.43884 -0.19873
 O 1.92206 0.60291 -0.23128
 F -3.37419 -0.66208 0.17520
 H -0.64759 -1.01657 -0.40877
 H -0.45063 -0.05740 0.95797
 H 0.35317 1.69661 -0.77432
 H 2.03202 -1.00231 0.47993
7
SN2_IRC_Distances_MW_output/new_data/SN2_traj1_Distances point 249
C 0.16092 0.44554 -0.20191
 O 1.92580 0.60774 -0.23348
 F -3.38126 -0.66173 0.17516
 H -0.64906 -1.02276 -0.40515
 H -0.45159 -0.06190 0.95918
 H 0.35582 1.69861 -0.77595
 H 2.03936 -1.00550 0.48216
7
SN2_IRC_Distances_MW_output/new_data/SN2_traj1_Distances point 250
C 0.15701 0.45199 -0.20494
 O 1.92947 0.61245 -0.23555
 F -3.38836 -0.66183 0.17519
 H -0.65060 -1.02864 -0.40162
 H -0.45251 -0.06602 0.96024
 H 0.35863 1.70088 -0.77760
 H 2.04636 -1.00883 0.48429
7
SN2_IRC_Distances_MW_output/new_data/SN2_traj1_Distances point 251
C 0.15341 0.45823 -0.20784
 O 1.93306 0.61705 -0.23750
 F -3.39552 -0.66243 0.17531
 H -0.65221 -1.03424 -0.39816
 H -0.45337 -0.06974 0.96116
 H 0.36161 1.70346 -0.77928
 H 2.05303 -1.01233 0.48632
7
SN2_IRC_Distances_MW_output/new_data/SN2_traj1_Distances point 252
C 0.15010 0.46433 -0.21063
 O 1.93658 0.62157 -0.23932
 F -3.40278 -0.66358 0.17550
 H -0.65390 -1.03959 -0.39475
 H -0.45417 -0.07305 0.96193
 H 0.36477 1.70641 -0.78101
 H 2.05939 -1.01609 0.48827
7
SN2_IRC_Distances_MW_output/new_data/SN2_traj1_Distances point 253
C 0.14711 0.47031 -0.21330
 O 1.94002 0.62604 -0.24099
 F -3.41016 -0.66536 0.17580
 H -0.65567 -1.04470 -0.39138
 H -0.45488 -0.07591 0.96253
 H 0.36813 1.70977 -0.78280
 H 2.06545 -1.02015 0.49014
7
SN2_IRC_Distances_MW_output/new_data/SN2_traj1_Distances point 254
C 0.14446 0.47616 -0.21585
 O 1.94336 0.63046 -0.24251
 F -3.41766 -0.66784 0.17618
 H -0.65751 -1.04955 -0.38804
 H -0.45551 -0.07827 0.96296
 H 0.37170 1.71361 -0.78464
 H 2.07116 -1.02456 0.49190
7
SN2_IRC_Distances_MW_output/new_data/SN2_traj1_Distances point 255
C 0.14223 0.48181 -0.21822
 O 1.94654 0.63478 -0.24384
 F -3.42521 -0.67108 0.17668
 H -0.65943 -1.05405 -0.38478
 H -0.45603 -0.08005 0.96317
 H 0.37548 1.71791 -0.78654
 H 2.07642 -1.02932 0.49353
7
SN2_IRC_Distances_MW_output/new_data/SN2_traj1_Distances point 256
C 0.14050 0.48711 -0.22037
 O 1.94949 0.63889 -0.24494
 F -3.43264 -0.67504 0.17726
 H -0.66137 -1.05809 -0.38168
 H -0.45642 -0.08116 0.96317
 H 0.37938 1.72263 -0.78843
 H 2.08107 -1.03434 0.49499
7
SN2_IRC_Distances_MW_output/new_data/SN2_traj1_Distances point 257
C 0.13934 0.49190 -0.22222
 O 1.95212 0.64268 -0.24579
 F -3.43974 -0.67958 0.17792
 H -0.66330 -1.06154 -0.37882
 H -0.45668 -0.08159 0.96294
 H 0.38330 1.72759 -0.79026
 H 2.08496 -1.03946 0.49623
7
SN2_IRC_Distances_MW_output/new_data/SN2_traj1_Distances point 258
C 0.13876 0.49606 -0.22374
 O 1.95438 0.64606 -0.24639
 F -3.44635 -0.68452 0.17863
 H -0.66516 -1.06434 -0.37626
 H -0.45682 -0.08139 0.96253
 H 0.38714 1.73264 -0.79199
 H 2.08805 -1.04451 0.49722
7
SN2_IRC_Distances_MW_output/new_data/SN2_traj1_Distances point 259
C 0.13871 0.49958 -0.22495
 O 1.95630 0.64904 -0.24678
 F -3.45241 -0.68969 0.17936
 H -0.66694 -1.06652 -0.37402
 H -0.45687 -0.08066 0.96197
 H 0.39085 1.73764 -0.79357
 H 2.09036 -1.04938 0.49800
7
SN2_IRC_Distances_MW_output/new_data/SN2_traj1_Distances point 260
C 0.13912 0.50250 -0.22587
 O 1.95791 0.65165 -0.24700
 F -3.45796 -0.69500 0.18010
 H -0.66865 -1.06816 -0.37206
 H -0.45684 -0.07950 0.96129
 H 0.39443 1.74255 -0.79504
 H 2.09198 -1.05404 0.49857
7
SN2_IRC_Distances_MW_output/new_data/SN2_traj1_Distances point 261
C 0.13994 0.50491 -0.22656
 O 1.95927 0.65395 -0.24706
 F -3.46310 -0.70042 0.18085
 H -0.67030 -1.06933 -0.37034
 H -0.45675 -0.07797 0.96052
 H 0.39791 1.74738 -0.79639
 H 2.09303 -1.05852 0.49898
7
SN2_IRC_Distances_MW_output/new_data/SN2_traj1_Distances point 262
C 0.14114 0.50688 -0.22703
 O 1.96043 0.65599 -0.24701
 F -3.46791 -0.70596 0.18161
 H -0.67192 -1.07009 -0.36881
 H -0.45662 -0.07612 0.95965
 H 0.40133 1.75217 -0.79765
 H 2.09356 -1.06287 0.49925
7
SN2_IRC_Distances_MW_output/new_data/SN2_traj1_Distances point 263
C 0.14271 0.50846 -0.22733
 O 1.96142 0.65782 -0.24684
 F -3.47251 -0.71170 0.18240
 H -0.67354 -1.07049 -0.36745
 H -0.45644 -0.07394 0.95869
 H 0.40476 1.75699 -0.79886
 H 2.09362 -1.06714 0.49938
7
SN2_IRC_Distances_MW_output/new_data/SN2_traj1_Distances point 264
C 0.14467 0.50969 -0.22744
 O 1.96226 0.65950 -0.24657
 F -3.47699 -0.71773 0.18323
 H -0.67521 -1.07053 -0.36621
 H -0.45623 -0.07142 0.95763
 H 0.40826 1.76192 -0.80003
 H 2.09323 -1.07143 0.49939
7
SN2_IRC_Distances_MW_output/new_data/SN2_traj1_Distances point 265
C 0.14709 0.51059 -0.22737
 O 1.96299 0.66105 -0.24618
 F -3.48145 -0.72421 0.18411
 H -0.67696 -1.07021 -0.36508
 H -0.45597 -0.06847 0.95643
 H 0.41194 1.76708 -0.80119
 H 2.09236 -1.07582 0.49928
7
SN2_IRC_Distances_MW_output/new_data/SN2_traj1_Distances point 266
C 0.15008 0.51114 -0.22710
 O 1.96360 0.66250 -0.24565
 F -3.48602 -0.73136 0.18509
 H -0.67886 -1.06948 -0.36404
 H -0.45565 -0.06498 0.95504
 H 0.41591 1.77264 -0.80237
 H 2.09094 -1.08046 0.49902
7
SN2_IRC_Distances_MW_output/new_data/SN2_traj1_Distances point 267
C 0.15383 0.51128 -0.22657
 O 1.96410 0.66387 -0.24493
 F -3.49082 -0.73948 0.18620
 H -0.68098 -1.06822 -0.36308
 H -0.45527 -0.06075 0.95340
 H 0.42032 1.77878 -0.80361
 H 2.08882 -1.08548 0.49858
7
SN2_IRC_Distances_MW_output/new_data/SN2_traj1_Distances point 268
C 0.15857 0.51089 -0.22571
 O 1.96445 0.66513 -0.24396
 F -3.49594 -0.74887 0.18748
 H -0.68342 -1.06628 -0.36223
 H -0.45480 -0.05556 0.95143
 H 0.42533 1.78570 -0.80492
 H 2.08580 -1.09101 0.49791
7
SN2_IRC_Distances_MW_output/new_data/SN2_traj1_Distances point 269
C 0.16434 0.50986 -0.22445
 O 1.96463 0.66621 -0.24273
 F -3.50124 -0.75944 0.18893
 H -0.68615 -1.06356 -0.36156
 H -0.45424 -0.04941 0.94912
 H 0.43088 1.79327 -0.80627
 H 2.08178 -1.09693 0.49697
7
SN2_IRC_Distances_MW_output/new_data/SN2_traj1_Distances point 270
C 0.17079 0.50819 -0.22287
 O 1.96462 0.66699 -0.24130
 F -3.50636 -0.77050 0.19046
 H -0.68902 -1.06018 -0.36115
 H -0.45365 -0.04267 0.94664
 H 0.43662 1.80095 -0.80758
 H 2.07700 -1.10280 0.49580
7
SN2_IRC_Distances_MW_output/new_data/SN2_traj1_Distances point 271
C 0.17751 0.50604 -0.22106
 O 1.96445 0.66748 -0.23977
 F -3.51104 -0.78137 0.19199
 H -0.69187 -1.05638 -0.36100
 H -0.45308 -0.03578 0.94411
 H 0.44224 1.80831 -0.80877
 H 2.07178 -1.10830 0.49450
7
SN2_IRC_Distances_MW_output/new_data/SN2_traj1_Distances point 272
C 0.18434 0.50349 -0.21909
 O 1.96418 0.66769 -0.23818
 F -3.51529 -0.79191 0.19348
 H -0.69469 -1.05227 -0.36107
 H -0.45253 -0.02888 0.94160
 H 0.44769 1.81525 -0.80985
 H 2.06630 -1.11337 0.49311
7
SN2_IRC_Distances_MW_output/new_data/SN2_traj1_Distances point 273
C 0.19129 0.50061 -0.21698
 O 1.96384 0.66767 -0.23651
 F -3.51922 -0.80222 0.19496
 H -0.69750 -1.04789 -0.36135
 H -0.45201 -0.02195 0.93909
 H 0.45301 1.82186 -0.81084
 H 2.06058 -1.11809 0.49163
7
SN2_IRC_Distances_MW_output/new_data/SN2_traj1_Distances point 274
C 0.19841 0.49740 -0.21471
 O 1.96344 0.66745 -0.23478
 F -3.52289 -0.81241 0.19645
 H -0.70034 -1.04320 -0.36180
 H -0.45152 -0.01492 0.93654
 H 0.45830 1.82823 -0.81176
 H 2.05460 -1.12255 0.49005
7
SN2_IRC_Distances_MW_output/new_data/SN2_traj1_Distances point 275
C 0.20576 0.49386 -0.21227
 O 1.96299 0.66703 -0.23294
 F -3.52638 -0.82263 0.19797
 H -0.70325 -1.03817 -0.36243
 H -0.45105 -0.00773 0.93394
 H 0.46361 1.83444 -0.81264
 H 2.04831 -1.12680 0.48837
7
SN2_IRC_Distances_MW_output/new_data/SN2_traj1_Distances point 276
C 0.21340 0.48994 -0.20964
 O 1.96249 0.66640 -0.23099
 F -3.52972 -0.83296 0.19953
 H -0.70626 -1.03275 -0.36325
 H -0.45060 -0.00029 0.93126
 H 0.46903 1.84055 -0.81347
 H 2.04167 -1.13089 0.48656
7
SN2_IRC_Distances_MW_output/new_data/SN2_traj1_Distances point 277
C 0.22140 0.48562 -0.20679
 O 1.96195 0.66555 -0.22890
 F -3.53296 -0.84353 0.20115
 H -0.70942 -1.02687 -0.36427
 H -0.45017 0.00747 0.92846
 H 0.47459 1.84660 -0.81426
 H 2.03461 -1.13484 0.48461
7
SN2_IRC_Distances_MW_output/new_data/SN2_traj1_Distances point 278
C 0.22984 0.48086 -0.20370
 O 1.96137 0.66447 -0.22663
 F -3.53612 -0.85442 0.20285
 H -0.71275 -1.02047 -0.36550
 H -0.44976 0.01562 0.92552
 H 0.48037 1.85263 -0.81503
 H 2.02706 -1.13869 0.48249
7
SN2_IRC_Distances_MW_output/new_data/SN2_traj1_Distances point 279
C 0.23877 0.47559 -0.20032
 O 1.96076 0.66312 -0.22417
 F -3.53921 -0.86571 0.20464
 H -0.71630 -1.01347 -0.36697
 H -0.44937 0.02423 0.92241
 H 0.48641 1.85867 -0.81575
 H 2.01895 -1.14243 0.48017
7
SN2_IRC_Distances_MW_output/new_data/SN2_traj1_Distances point 280
C 0.24825 0.46977 -0.19663
 O 1.96010 0.66146 -0.22148
 F -3.54225 -0.87748 0.20653
 H -0.72010 -1.00580 -0.36870
 H -0.44901 0.03338 0.91911
 H 0.49277 1.86472 -0.81644
 H 2.01023 -1.14606 0.47762
7
SN2_IRC_Distances_MW_output/new_data/SN2_traj1_Distances point 281
C 0.25831 0.46336 -0.19261
 O 1.95942 0.65947 -0.21855
 F -3.54521 -0.88977 0.20852
 H -0.72416 -0.99738 -0.37072
 H -0.44867 0.04311 0.91560
 H 0.49947 1.87075 -0.81707
 H 2.00084 -1.14955 0.47483
7
SN2_IRC_Distances_MW_output/new_data/SN2_traj1_Distances point 282
C 0.26894 0.45635 -0.18826
 O 1.95872 0.65712 -0.21534
 F -3.54809 -0.90254 0.21062
 H -0.72851 -0.98820 -0.37304
 H -0.44837 0.05341 0.91189
 H 0.50651 1.87672 -0.81763
 H 1.99080 -1.15286 0.47177
7
SN2_IRC_Distances_MW_output/new_data/SN2_traj1_Distances point 283
C 0.28004 0.44879 -0.18360
 O 1.95801 0.65439 -0.21189
 F -3.55085 -0.91571 0.21280
 H -0.73311 -0.97829 -0.37566
 H -0.44810 0.06423 0.90800
 H 0.51388 1.88254 -0.81809
 H 1.98014 -1.15595 0.46844
7
SN2_IRC_Distances_MW_output/new_data/SN2_traj1_Distances point 284
C 0.29149 0.44075 -0.17870
 O 1.95731 0.65130 -0.20822
 F -3.55347 -0.92913 0.21503
 H -0.73792 -0.96774 -0.37854
 H -0.44789 0.07545 0.90398
 H 0.52149 1.88811 -0.81843
 H 1.96900 -1.15874 0.46488
7
SN2_IRC_Distances_MW_output/new_data/SN2_traj1_Distances point 285
C 0.30311 0.43238 -0.17363
 O 1.95664 0.64788 -0.20437
 F -3.55592 -0.94260 0.21727
 H -0.74289 -0.95671 -0.38164
 H -0.44772 0.08691 0.89989
 H 0.52925 1.89334 -0.81864
 H 1.95753 -1.16118 0.46112
7
SN2_IRC_Distances_MW_output/new_data/SN2_traj1_Distances point 286
C 0.31473 0.42379 -0.16846
 O 1.95601 0.64418 -0.20041
 F -3.55818 -0.95597 0.21948
 H -0.74793 -0.94535 -0.38490
 H -0.44759 0.09846 0.89579
 H 0.53708 1.89815 -0.81870
 H 1.94589 -1.16326 0.45721
7
SN2_IRC_Distances_MW_output/new_data/SN2_traj1_Distances point 287
C 0.32623 0.41511 -0.16328
 O 1.95543 0.64026 -0.19637
 F -3.56026 -0.96910 0.22163
 H -0.75301 -0.93380 -0.38826
 H -0.44751 0.10997 0.89172
 H 0.54492 1.90252 -0.81860
 H 1.93420 -1.16496 0.45318
7
SN2_IRC_Distances_MW_output/new_data/SN2_traj1_Distances point 288
C 0.33753 0.40640 -0.15812
 O 1.95491 0.63615 -0.19229
 F -3.56217 -0.98194 0.22370
 H -0.75808 -0.92213 -0.39170
 H -0.44746 0.12139 0.88771
 H 0.55273 1.90644 -0.81835
 H 1.92254 -1.16630 0.44906
7
SN2_IRC_Distances_MW_output/new_data/SN2_traj1_Distances point 289
C 0.34863 0.39771 -0.15301
 O 1.95445 0.63188 -0.18819
 F -3.56394 -0.99447 0.22568
 H -0.76313 -0.91042 -0.39517
 H -0.44745 0.13267 0.88378
 H 0.56051 1.90992 -0.81795
 H 1.91093 -1.16729 0.44487
7
SN2_IRC_Distances_MW_output/new_data/SN2_traj1_Distances point 290
C 0.35951 0.38905 -0.14795
 O 1.95404 0.62746 -0.18408
 F -3.56558 -1.00670 0.22757
 H -0.76816 -0.89866 -0.39867
 H -0.44745 0.14382 0.87992
 H 0.56827 1.91298 -0.81740
 H 1.89938 -1.16795 0.44061
7
SN2_IRC_Distances_MW_output/new_data/SN2_traj1_Distances point 291
C 0.37022 0.38042 -0.14294
 O 1.95369 0.62290 -0.17994
 F -3.56714 -1.01867 0.22937
 H -0.77319 -0.88685 -0.40219
 H -0.44748 0.15486 0.87613
 H 0.57604 1.91566 -0.81669
 H 1.88785 -1.16831 0.43626
7
SN2_IRC_Distances_MW_output/new_data/SN2_traj1_Distances point 292
C 0.38080 0.37179 -0.13797
 O 1.95339 0.61820 -0.17578
 F -3.56862 -1.03043 0.23109
 H -0.77822 -0.87497 -0.40573
 H -0.44751 0.16582 0.87241
 H 0.58386 1.91796 -0.81584
 H 1.87631 -1.16838 0.43182
7
SN2_IRC_Distances_MW_output/new_data/SN2_traj1_Distances point 293
C 0.39129 0.36313 -0.13302
 O 1.95314 0.61334 -0.17158
 F -3.57006 -1.04204 0.23273
 H -0.78328 -0.86296 -0.40930
 H -0.44756 0.17675 0.86872
 H 0.59177 1.91991 -0.81483
 H 1.86469 -1.16815 0.42727
7
SN2_IRC_Distances_MW_output/new_data/SN2_traj1_Distances point 294
C 0.40176 0.35441 -0.12807
 O 1.95294 0.60831 -0.16732
 F -3.57147 -1.05354 0.23429
 H -0.78839 -0.85077 -0.41290
 H -0.44762 0.18769 0.86507
 H 0.59983 1.92152 -0.81365
 H 1.85295 -1.16762 0.42258
7
SN2_IRC_Distances_MW_output/new_data/SN2_traj1_Distances point 295
C 0.41225 0.34558 -0.12310
 O 1.95280 0.60307 -0.16299
 F -3.57289 -1.06499 0.23577
 H -0.79358 -0.83836 -0.41655
 H -0.44767 0.19869 0.86144
 H 0.60809 1.92279 -0.81230
 H 1.84101 -1.16680 0.41773
7
SN2_IRC_Distances_MW_output/new_data/SN2_traj1_Distances point 296
C 0.42282 0.33661 -0.11810
 O 1.95271 0.59762 -0.15857
 F -3.57433 -1.07644 0.23718
 H -0.79888 -0.82565 -0.42025
 H -0.44773 0.20981 0.85781
 H 0.61661 1.92372 -0.81076
 H 1.82880 -1.16566 0.41269
7
SN2_IRC_Distances_MW_output/new_data/SN2_traj1_Distances point 297
C 0.43353 0.32746 -0.11304
 O 1.95268 0.59191 -0.15404
 F -3.57583 -1.08796 0.23851
 H -0.80431 -0.81260 -0.42402
 H -0.44778 0.22109 0.85418
 H 0.62545 1.92429 -0.80902
 H 1.81626 -1.16419 0.40743
7
SN2_IRC_Distances_MW_output/new_data/SN2_traj1_Distances point 298
C 0.44443 0.31810 -0.10790
 O 1.95271 0.58592 -0.14937
 F -3.57740 -1.09958 0.23977
 H -0.80989 -0.79914 -0.42787
 H -0.44782 0.23258 0.85052
 H 0.63467 1.92450 -0.80705
 H 1.80330 -1.16238 0.40191
7
SN2_IRC_Distances_MW_output/new_data/SN2_traj1_Distances point 299
C 0.45556 0.30850 -0.10268
 O 1.95280 0.57964 -0.14456
 F -3.57908 -1.11135 0.24094
 H -0.81566 -0.78522 -0.43180
 H -0.44784 0.24431 0.84684
 H 0.64433 1.92432 -0.80483
 H 1.78988 -1.16020 0.39610
7
SN2_IRC_Distances_MW_output/new_data/SN2_traj1_Distances point 300
C 0.46693 0.29869 -0.09737
 O 1.95295 0.57305 -0.13959
 F -3.58089 -1.12328 0.24201
 H -0.82162 -0.77085 -0.43579
 H -0.44782 0.25629 0.84313
 H 0.65449 1.92376 -0.80236
 H 1.77596 -1.15765 0.38998
7
SN2_IRC_Distances_MW_output/new_data/SN2_traj1_Distances point 301
C 0.47853 0.28868 -0.09200
 O 1.95316 0.56619 -0.13448
 F -3.58287 -1.13539 0.24296
 H -0.82776 -0.75605 -0.43981
 H -0.44775 0.26851 0.83942
 H 0.66515 1.92280 -0.79963
 H 1.76154 -1.15475 0.38354
7
SN2_IRC_Distances_MW_output/new_data/SN2_traj1_Distances point 302
C 0.49030 0.27859 -0.08660
 O 1.95343 0.55910 -0.12924
 F -3.58504 -1.14761 0.24379
 H -0.83405 -0.74092 -0.44383
 H -0.44763 0.28089 0.83572
 H 0.67628 1.92147 -0.79665
 H 1.74671 -1.15153 0.37682
7
SN2_IRC_Distances_MW_output/new_data/SN2_traj1_Distances point 303
C 0.50211 0.26855 -0.08124
 O 1.95374 0.55189 -0.12393
 F -3.58740 -1.15986 0.24446
 H -0.84042 -0.72566 -0.44778
 H -0.44743 0.29331 0.83209
 H 0.68781 1.91981 -0.79347
 H 1.73160 -1.14805 0.36986
7
SN2_IRC_Distances_MW_output/new_data/SN2_traj1_Distances point 304
C 0.51382 0.25872 -0.07599
 O 1.95410 0.54468 -0.11862
 F -3.58997 -1.17200 0.24496
 H -0.84681 -0.71048 -0.45158
 H -0.44714 0.30560 0.82857
 H 0.69959 1.91789 -0.79013
 H 1.71641 -1.14441 0.36277
7
SN2_IRC_Distances_MW_output/new_data/SN2_traj1_Distances point 305
C 0.52529 0.24925 -0.07091
 O 1.95449 0.53761 -0.11338
 F -3.59273 -1.18393 0.24530
 H -0.85312 -0.69561 -0.45516
 H -0.44678 0.31761 0.82521
 H 0.71149 1.91578 -0.78670
 H 1.70136 -1.14071 0.35564
7
SN2_IRC_Distances_MW_output/new_data/SN2_traj1_Distances point 306
C 0.53641 0.24025 -0.06607
 O 1.95491 0.53076 -0.10828
 F -3.59568 -1.19555 0.24548
 H -0.85931 -0.68121 -0.45848
 H -0.44633 0.32921 0.82203
 H 0.72339 1.91357 -0.78325
 H 1.68662 -1.13704 0.34856
7
SN2_IRC_Distances_MW_output/new_data/SN2_traj1_Distances point 307
C 0.54713 0.23178 -0.06148
 O 1.95537 0.52422 -0.10334
 F -3.59883 -1.20682 0.24552
 H -0.86535 -0.66740 -0.46151
 H -0.44582 0.34036 0.81905
 H 0.73521 1.91132 -0.77982
 H 1.67229 -1.13345 0.34159
7
SN2_IRC_Distances_MW_output/new_data/SN2_traj1_Distances point 308
C 0.55743 0.22385 -0.05715
 O 1.95589 0.51802 -0.09859
 F -3.60218 -1.21775 0.24544
 H -0.87123 -0.65421 -0.46424
 H -0.44526 0.35101 0.81625
 H 0.74691 1.90910 -0.77646
 H 1.65845 -1.13001 0.33476
7
SN2_IRC_Distances_MW_output/new_data/SN2_traj1_Distances point 309
C 0.56731 0.21649 -0.05308
 O 1.95647 0.51220 -0.09403
 F -3.60575 -1.22833 0.24525
 H -0.87697 -0.64169 -0.46668
 H -0.44467 0.36115 0.81363
 H 0.75847 1.90695 -0.77321
 H 1.64515 -1.12677 0.32812
7
SN2_IRC_Distances_MW_output/new_data/SN2_traj1_Distances point 310
C 0.57674 0.20970 -0.04927
 O 1.95713 0.50680 -0.08969
 F -3.60955 -1.23859 0.24499
 H -0.88257 -0.62987 -0.46881
 H -0.44406 0.37077 0.81118
 H 0.76986 1.90495 -0.77009
 H 1.63245 -1.12378 0.32169
7
SN2_IRC_Distances_MW_output/new_data/SN2_traj1_Distances point 311
C 0.58572 0.20352 -0.04573
 O 1.95790 0.50188 -0.08558
 F -3.61362 -1.24852 0.24468
 H -0.88803 -0.61880 -0.47062
 H -0.44346 0.37985 0.80888
 H 0.78105 1.90316 -0.76716
 H 1.62045 -1.12110 0.31553
7
SN2_IRC_Distances_MW_output/new_data/SN2_traj1_Distances point 312
C 0.59419 0.19799 -0.04247
 O 1.95880 0.49751 -0.08173
 F -3.61797 -1.25814 0.24436
 H -0.89337 -0.60857 -0.47210
 H -0.44290 0.38834 0.80673
 H 0.79199 1.90168 -0.76449
 H 1.60927 -1.11882 0.30970
7
SN2_IRC_Distances_MW_output/new_data/SN2_traj1_Distances point 313
C 0.60207 0.19319 -0.03952
 O 1.95988 0.49379 -0.07820
 F -3.62263 -1.26740 0.24407
 H -0.89857 -0.59930 -0.47322
 H -0.44243 0.39617 0.80472
 H 0.80259 1.90060 -0.76213
 H 1.59909 -1.11705 0.30428
7
SN2_IRC_Distances_MW_output/new_data/SN2_traj1_Distances point 314
C 0.60925 0.18924 -0.03693
 O 1.96117 0.49086 -0.07503
 F -3.62763 -1.27625 0.24385
 H -0.90361 -0.59120 -0.47394
 H -0.44209 0.40321 0.80285
 H 0.81272 1.90006 -0.76020
 H 1.59019 -1.11593 0.29942
7
SN2_IRC_Distances_MW_output/new_data/SN2_traj1_Distances point 315
C 0.61553 0.18630 -0.03477
 O 1.96273 0.48891 -0.07235
 F -3.63297 -1.28458 0.24377
 H -0.90843 -0.58451 -0.47422
 H -0.44195 0.40930 0.80113
 H 0.82218 1.90023 -0.75883
 H 1.58292 -1.11564 0.29528
7
SN2_IRC_Distances_MW_output/new_data/SN2_traj1_Distances point 316
C 0.62068 0.18456 -0.03314
 O 1.96460 0.48814 -0.07026
 F -3.63863 -1.29220 0.24390
 H -0.91296 -0.57958 -0.47400
 H -0.44209 0.41420 0.79957
 H 0.83068 1.90125 -0.75817
 H 1.57772 -1.11637 0.29209
7
SN2_IRC_Distances_MW_output/new_data/SN2_traj1_Distances point 317
C 0.62441 0.18420 -0.03212
 O 1.96682 0.48876 -0.06892
 F -3.64455 -1.29885 0.24432
 H -0.91707 -0.57675 -0.47323
 H -0.44257 0.41763 0.79821
 H 0.83788 1.90327 -0.75836
 H 1.57508 -1.11827 0.29011
7
SN2_IRC_Distances_MW_output/new_data/SN2_traj1_Distances point 318
C 0.62653 0.18532 -0.03181
 O 1.96939 0.49086 -0.06844
 F -3.65061 -1.30424 0.24507
 H -0.92063 -0.57625 -0.47193
 H -0.44344 0.41937 0.79707
 H 0.84348 1.90630 -0.75947
 H 1.57529 -1.12135 0.28951
7
SN2_IRC_Distances_MW_output/new_data/SN2_traj1_Distances point 319
C 0.62698 0.18785 -0.03221
 O 1.97227 0.49436 -0.06885
 F -3.65669 -1.30818 0.24615
 H -0.92356 -0.57807 -0.47014
 H -0.44470 0.41935 0.79619
 H 0.84734 1.91019 -0.76148
 H 1.57836 -1.12550 0.29035
7
SN2_IRC_Distances_MW_output/new_data/SN2_traj1_Distances point 320
C 0.62590 0.19160 -0.03327
 O 1.97542 0.49907 -0.07011
 F -3.66273 -1.31062 0.24752
 H -0.92586 -0.58197 -0.46795
 H -0.44630 0.41765 0.79556
 H 0.84955 1.91472 -0.76425
 H 1.58401 -1.13045 0.29250
7
SN2_IRC_Distances_MW_output/new_data/SN2_traj1_Distances point 321
C 0.62353 0.19630 -0.03491
 O 1.97878 0.50469 -0.07211
 F -3.66871 -1.31161 0.24912
 H -0.92757 -0.58757 -0.46547
 H -0.44816 0.41447 0.79518
 H 0.85036 1.91958 -0.76759
 H 1.59176 -1.13587 0.29578
7
SN2_IRC_Distances_MW_output/new_data/SN2_traj1_Distances point 322
C 0.62016 0.20164 -0.03701
 O 1.98231 0.51093 -0.07473
 F -3.67460 -1.31126 0.25087
 H -0.92878 -0.59443 -0.46279
 H -0.45022 0.41004 0.79504
 H 0.85006 1.92451 -0.77131
 H 1.60108 -1.14144 0.29993
7
SN2_IRC_Distances_MW_output/new_data/SN2_traj1_Distances point 323
C 0.61609 0.20734 -0.03945
 O 1.98593 0.51748 -0.07780
 F -3.68038 -1.30977 0.25269
 H -0.92959 -0.60210 -0.46003
 H -0.45238 0.40467 0.79510
 H 0.84894 1.92926 -0.77519
 H 1.61138 -1.14688 0.30468
7
SN2_IRC_Distances_MW_output/new_data/SN2_traj1_Distances point 324
C 0.61160 0.21316 -0.04210
 O 1.98956 0.52409 -0.08118
 F -3.68598 -1.30737 0.25451
 H -0.93007 -0.61021 -0.45725
 H -0.45458 0.39866 0.79534
 H 0.84729 1.93368 -0.77909
 H 1.62218 -1.15201 0.30977
7
SN2_IRC_Distances_MW_output/new_data/SN2_traj1_Distances point 325
C 0.60686 0.21896 -0.04488
 O 1.99314 0.53061 -0.08473
 F -3.69138 -1.30430 0.25626
 H -0.93030 -0.61848 -0.45450
 H -0.45674 0.39225 0.79573
 H 0.84530 1.93773 -0.78290
 H 1.63311 -1.15676 0.31501
7
SN2_IRC_Distances_MW_output/new_data/SN2_traj1_Distances point 326
C 0.60200 0.22470 -0.04774
 O 1.99662 0.53700 -0.08838
 F -3.69657 -1.30078 0.25794
 H -0.93033 -0.62681 -0.45177
 H -0.45883 0.38562 0.79625
 H 0.84309 1.94146 -0.78659
 H 1.64402 -1.16120 0.32030
7
SN2_IRC_Distances_MW_output/new_data/SN2_traj1_Distances point 327
C 0.59704 0.23044 -0.05067
 O 2.00001 0.54330 -0.09210
 F -3.70160 -1.29693 0.25951
 H -0.93020 -0.63518 -0.44904
 H -0.46085 0.37881 0.79688
 H 0.84072 1.94497 -0.79018
 H 1.65488 -1.16540 0.32560
7
SN2_IRC_Distances_MW_output/new_data/SN2_traj1_Distances point 328
C 0.59197 0.23621 -0.05367
 O 2.00329 0.54956 -0.09589
 F -3.70649 -1.29284 0.26100
 H -0.92992 -0.64365 -0.44627
 H -0.46278 0.37186 0.79762
 H 0.83821 1.94833 -0.79371
 H 1.66572 -1.16948 0.33092
7
SN2_IRC_Distances_MW_output/new_data/SN2_traj1_Distances point 329
C 0.58676 0.24211 -0.05677
 O 2.00649 0.55585 -0.09974
 F -3.71130 -1.28857 0.26240
 H -0.92951 -0.65228 -0.44343
 H -0.46464 0.36475 0.79847
 H 0.83558 1.95165 -0.79721
 H 1.67662 -1.17352 0.33628
7
SN2_IRC_Distances_MW_output/new_data/SN2_traj1_Distances point 330
C 0.58138 0.24821 -0.05999
 O 2.00962 0.56225 -0.10369
 F -3.71607 -1.28412 0.26372
 H -0.92896 -0.66116 -0.44046
 H -0.46643 0.35745 0.79943
 H 0.83281 1.95498 -0.80071
 H 1.68765 -1.17762 0.34170
7
SN2_IRC_Distances_MW_output/new_data/SN2_traj1_Distances point 331
C 0.57577 0.25460 -0.06336
 O 2.01269 0.56883 -0.10776
 F -3.72085 -1.27951 0.26496
 H -0.92827 -0.67039 -0.43733
 H -0.46814 0.34991 0.80052
 H 0.82989 1.95840 -0.80425
 H 1.69891 -1.18184 0.34722
7
SN2_IRC_Distances_MW_output/new_data/SN2_traj1_Distances point 332
C 0.56989 0.26135 -0.06691
 O 2.01571 0.57567 -0.11197
 F -3.72569 -1.27473 0.26612
 H -0.92742 -0.68006 -0.43399
 H -0.46979 0.34207 0.80174
 H 0.82680 1.96197 -0.80787
 H 1.71050 -1.18627 0.35288
7
SN2_IRC_Distances_MW_output/new_data/SN2_traj1_Distances point 333
C 0.56366 0.26857 -0.07069
 O 2.01869 0.58283 -0.11636
 F -3.73064 -1.26976 0.26720
 H -0.92642 -0.69028 -0.43039
 H -0.47136 0.33387 0.80312
 H 0.82353 1.96574 -0.81159
 H 1.72253 -1.19097 0.35872
7
SN2_IRC_Distances_MW_output/new_data/SN2_traj1_Distances point 334
C 0.55702 0.27637 -0.07476
 O 2.02167 0.59041 -0.12098
 F -3.73575 -1.26457 0.26819
 H -0.92522 -0.70119 -0.42647
 H -0.47287 0.32523 0.80468
 H 0.82006 1.96976 -0.81546
 H 1.73510 -1.19602 0.36479
7
SN2_IRC_Distances_MW_output/new_data/SN2_traj1_Distances point 335
C 0.54987 0.28488 -0.07915
 O 2.02464 0.59851 -0.12585
 F -3.74108 -1.25914 0.26908
 H -0.92381 -0.71293 -0.42216
 H -0.47430 0.31607 0.80644
 H 0.81635 1.97411 -0.81950
 H 1.74834 -1.20149 0.37114
7
SN2_IRC_Distances_MW_output/new_data/SN2_traj1_Distances point 336
C 0.54214 0.29420 -0.08395
 O 2.02761 0.60719 -0.13104
 F -3.74670 -1.25343 0.26986
 H -0.92217 -0.72562 -0.41739
 H -0.47564 0.30630 0.80844
 H 0.81239 1.97882 -0.82374
 H 1.76237 -1.20746 0.37781
7
SN2_IRC_Distances_MW_output/new_data/SN2_traj1_Distances point 337
C 0.53375 0.30446 -0.08919
 O 2.03059 0.61653 -0.13655
 F -3.75266 -1.24744 0.27050
 H -0.92026 -0.73938 -0.41211
 H -0.47688 0.29586 0.81071
 H 0.80819 1.98395 -0.82818
 H 1.77726 -1.21398 0.38482
7
SN2_IRC_Distances_MW_output/new_data/SN2_traj1_Distances point 338
C 0.52471 0.31567 -0.09490
 O 2.03356 0.62651 -0.14238
 F -3.75895 -1.24119 0.27097
 H -0.91807 -0.75421 -0.40628
 H -0.47797 0.28479 0.81326
 H 0.80376 1.98947 -0.83279
 H 1.79297 -1.22104 0.39212
7
SN2_IRC_Distances_MW_output/new_data/SN2_traj1_Distances point 339
C 0.51509 0.32774 -0.10102
 O 2.03648 0.63698 -0.14845
 F -3.76553 -1.23477 0.27123
 H -0.91563 -0.76992 -0.39995
 H -0.47890 0.27321 0.81607
 H 0.79921 1.99531 -0.83748
 H 1.80928 -1.22855 0.39961
7
SN2_IRC_Distances_MW_output/new_data/SN2_traj1_Distances point 340
C 0.50511 0.34041 -0.10744
 O 2.03930 0.64771 -0.15463
 F -3.77229 -1.22833 0.27127
 H -0.91299 -0.78619 -0.39326
 H -0.47964 0.26139 0.81908
 H 0.79466 2.00132 -0.84212
 H 1.82586 -1.23631 0.40710
7
SN2_IRC_Distances_MW_output/new_data/SN2_traj1_Distances point 341
C 0.49496 0.35338 -0.11402
 O 2.04199 0.65843 -0.16079
 F -3.77911 -1.22199 0.27109
 H -0.91022 -0.80263 -0.38634
 H -0.48019 0.24959 0.82222
 H 0.79024 2.00733 -0.84660
 H 1.84233 -1.24412 0.41444
7
SN2_IRC_Distances_MW_output/new_data/SN2_traj1_Distances point 342
C 0.48483 0.36642 -0.12066
 O 2.04455 0.66894 -0.16683
 F -3.78589 -1.21585 0.27070
 H -0.90739 -0.81894 -0.37932
 H -0.48057 0.23801 0.82544
 H 0.78602 2.01324 -0.85083
 H 1.85845 -1.25182 0.42150
7
SN2_IRC_Distances_MW_output/new_data/SN2_traj1_Distances point 343
C 0.47479 0.37938 -0.12730
 O 2.04699 0.67914 -0.17271
 F -3.79259 -1.20995 0.27013
 H -0.90455 -0.83496 -0.37229
 H -0.48080 0.22672 0.82868
 H 0.78206 2.01897 -0.85478
 H 1.87411 -1.25931 0.42826
7
SN2_IRC_Distances_MW_output/new_data/SN2_traj1_Distances point 344
C 0.46487 0.39220 -0.13392
 O 2.04935 0.68900 -0.17843
 F -3.79923 -1.20428 0.26940
 H -0.90173 -0.85063 -0.36526
 H -0.48092 0.21576 0.83194
 H 0.77835 2.02451 -0.85843
 H 1.88931 -1.26656 0.43471
7
SN2_IRC_Distances_MW_output/new_data/SN2_traj1_Distances point 345
C 0.45508 0.40485 -0.14054
 O 2.05165 0.69853 -0.18402
 F -3.80581 -1.19883 0.26853
 H -0.89895 -0.86596 -0.35824
 H -0.48095 0.20511 0.83520
 H 0.77490 2.02986 -0.86181
 H 1.90408 -1.27356 0.44088
7
SN2_IRC_Distances_MW_output/new_data/SN2_traj1_Distances point 346
C 0.44538 0.41735 -0.14715
 O 2.05395 0.70773 -0.18949
 F -3.81238 -1.19357 0.26753
 H -0.89621 -0.88096 -0.35123
 H -0.48092 0.19474 0.83847
 H 0.77168 2.03503 -0.86492
 H 1.91850 -1.28032 0.44680
7
SN2_IRC_Distances_MW_output/new_data/SN2_traj1_Distances point 347
C 0.43576 0.42971 -0.15380
 O 2.05626 0.71664 -0.19488
 F -3.81896 -1.18849 0.26640
 H -0.89353 -0.89567 -0.34420
 H -0.48085 0.18462 0.84174
 H 0.76869 2.04005 -0.86778
 H 1.93263 -1.28684 0.45252
7
SN2_IRC_Distances_MW_output/new_data/SN2_traj1_Distances point 348
C 0.42620 0.44193 -0.16049
 O 2.05862 0.72527 -0.20023
 F -3.82559 -1.18357 0.26517
 H -0.89092 -0.91012 -0.33714
 H -0.48077 0.17471 0.84502
 H 0.76593 2.04493 -0.87039
 H 1.94653 -1.29315 0.45806
7
SN2_IRC_Distances_MW_output/new_data/SN2_traj1_Distances point 349
C 0.41667 0.45403 -0.16727
 O 2.06107 0.73366 -0.20556
 F -3.83232 -1.17879 0.26382
 H -0.88839 -0.92433 -0.33001
 H -0.48068 0.16497 0.84831
 H 0.76339 2.04969 -0.87276
 H 1.96026 -1.29925 0.46347
7
SN2_IRC_Distances_MW_output/new_data/SN2_traj1_Distances point 350
C 0.40714 0.46604 -0.17416
 O 2.06364 0.74183 -0.21092
 F -3.83918 -1.17412 0.26236
 H -0.88595 -0.93835 -0.32279
 H -0.48062 0.15538 0.85163
 H 0.76107 2.05437 -0.87489
 H 1.97390 -1.30515 0.46877
7
SN2_IRC_Distances_MW_output/new_data/SN2_traj1_Distances point 351
C 0.39760 0.47794 -0.18120
 O 2.06638 0.74980 -0.21635
 F -3.84623 -1.16957 0.26079
 H -0.88362 -0.95220 -0.31543
 H -0.48061 0.14591 0.85498
 H 0.75898 2.05898 -0.87678
 H 1.98750 -1.31086 0.47399
7
SN2_IRC_Distances_MW_output/new_data/SN2_traj1_Distances point 352
C 0.38806 0.48973 -0.18842
 O 2.06931 0.75757 -0.22189
 F -3.85351 -1.16511 0.25909
 H -0.88143 -0.96588 -0.30791
 H -0.48066 0.13653 0.85837
 H 0.75714 2.06354 -0.87841
 H 2.00109 -1.31638 0.47917
7
SN2_IRC_Distances_MW_output/new_data/SN2_traj1_Distances point 353
C 0.37853 0.50137 -0.19585
 O 2.07247 0.76514 -0.22758
 F -3.86106 -1.16077 0.25728
 H -0.87939 -0.97937 -0.30021
 H -0.48080 0.12725 0.86179
 H 0.75557 2.06806 -0.87976
 H 2.01469 -1.32168 0.48432
7
SN2_IRC_Distances_MW_output/new_data/SN2_traj1_Distances point 354
C 0.36910 0.51272 -0.20345
 O 2.07588 0.77244 -0.23341
 F -3.86887 -1.15657 0.25535
 H -0.87756 -0.99255 -0.29233
 H -0.48105 0.11815 0.86521
 H 0.75430 2.07253 -0.88081
 H 2.02820 -1.32673 0.48943
7
SN2_IRC_Distances_MW_output/new_data/SN2_traj1_Distances point 355
C 0.35995 0.52359 -0.21113
 O 2.07950 0.77939 -0.23933
 F -3.87684 -1.15259 0.25333
 H -0.87598 -1.00521 -0.28438
 H -0.48143 0.10935 0.86858
 H 0.75336 2.07692 -0.88151
 H 2.04143 -1.33145 0.49444
7
SN2_IRC_Distances_MW_output/new_data/SN2_traj1_Distances point 356
C 0.35130 0.53372 -0.21874
 O 2.08326 0.78584 -0.24526
 F -3.88482 -1.14893 0.25127
 H -0.87469 -1.01709 -0.27649
 H -0.48193 0.10106 0.87182
 H 0.75279 2.08117 -0.88185
 H 2.05411 -1.33576 0.49925
7
SN2_IRC_Distances_MW_output/new_data/SN2_traj1_Distances point 357
C 0.34331 0.54293 -0.22614
 O 2.08706 0.79170 -0.25107
 F -3.89265 -1.14567 0.24920
 H -0.87372 -1.02798 -0.26880
 H -0.48254 0.09341 0.87485
 H 0.75256 2.08521 -0.88184
 H 2.06599 -1.33962 0.50381
7
SN2_IRC_Distances_MW_output/new_data/SN2_traj1_Distances point 358
C 0.33607 0.55116 -0.23323
 O 2.09082 0.79695 -0.25671
 F -3.90021 -1.14282 0.24716
 H -0.87304 -1.03780 -0.26140
 H -0.48324 0.08648 0.87764
 H 0.75264 2.08906 -0.88152
 H 2.07695 -1.34303 0.50806
7
SN2_IRC_Distances_MW_output/new_data/SN2_traj1_Distances point 359
C 0.32958 0.55844 -0.23998
 O 2.09452 0.80163 -0.26217
 F -3.90747 -1.14038 0.24516
 H -0.87263 -1.04659 -0.25429
 H -0.48400 0.08025 0.88018
 H 0.75299 2.09271 -0.88093
 H 2.08701 -1.34604 0.51202
7
SN2_IRC_Distances_MW_output/new_data/SN2_traj1_Distances point 360
C 0.32378 0.56486 -0.24643
 O 2.09813 0.80580 -0.26745
 F -3.91444 -1.13833 0.24321
 H -0.87245 -1.05446 -0.24744
 H -0.48481 0.07464 0.88248
 H 0.75357 2.09620 -0.88010
 H 2.09623 -1.34872 0.51573
7
SN2_IRC_Distances_MW_output/new_data/SN2_traj1_Distances point 361
C 0.31860 0.57051 -0.25261
 O 2.10166 0.80954 -0.27258
 F -3.92117 -1.13662 0.24131
 H -0.87249 -1.06151 -0.24083
 H -0.48567 0.06960 0.88455
 H 0.75437 2.09956 -0.87907
 H 2.10469 -1.35110 0.51921
7
SN2_IRC_Distances_MW_output/new_data/SN2_traj1_Distances point 362
C 0.31399 0.57549 -0.25854
 O 2.10512 0.81290 -0.27758
 F -3.92769 -1.13523 0.23945
 H -0.87272 -1.06782 -0.23439
 H -0.48657 0.06506 0.88641
 H 0.75536 2.10284 -0.87785
 H 2.11249 -1.35324 0.52251
7
SN2_IRC_Distances_MW_output/new_data/SN2_traj1_Distances point 363
C 0.30992 0.57985 -0.26427
 O 2.10853 0.81594 -0.28250
 F -3.93405 -1.13415 0.23763
 H -0.87313 -1.07348 -0.22809
 H -0.48750 0.06097 0.88807
 H 0.75655 2.10605 -0.87648
 H 2.11969 -1.35518 0.52565
7
SN2_IRC_Distances_MW_output/new_data/SN2_traj1_Distances point 364
C 0.30632 0.58367 -0.26982
 O 2.11188 0.81869 -0.28735
 F -3.94031 -1.13337 0.23585
 H -0.87372 -1.07855 -0.22190
 H -0.48847 0.05728 0.88952
 H 0.75794 2.10923 -0.87496
 H 2.12635 -1.35695 0.52866
7
SN2_IRC_Distances_MW_output/new_data/SN2_traj1_Distances point 365
C 0.30319 0.58699 -0.27524
 O 2.11522 0.82121 -0.29217
 F -3.94651 -1.13289 0.23411
 H -0.87450 -1.08309 -0.21575
 H -0.48947 0.05397 0.89078
 H 0.75953 2.11242 -0.87330
 H 2.13254 -1.35860 0.53157
7
SN2_IRC_Distances_MW_output/new_data/SN2_traj1_Distances point 366
C 0.30051 0.58986 -0.28056
 O 2.11856 0.82353 -0.29699
 F -3.95274 -1.13274 0.23240
 H -0.87548 -1.08714 -0.20960
 H -0.49051 0.05100 0.89184
 H 0.76137 2.11567 -0.87150
 H 2.13829 -1.36017 0.53441
7
SN2_IRC_Distances_MW_output/new_data/SN2_traj1_Distances point 367
C 0.29828 0.59230 -0.28582
 O 2.12194 0.82568 -0.30186
 F -3.95910 -1.13295 0.23073
 H -0.87669 -1.09072 -0.20339
 H -0.49161 0.04836 0.89269
 H 0.76351 2.11903 -0.86957
 H 2.14366 -1.36170 0.53722
7
SN2_IRC_Distances_MW_output/new_data/SN2_traj1_Distances point 368
C 0.29653 0.59433 -0.29105
 O 2.12542 0.82771 -0.30682
 F -3.96570 -1.13362 0.22909
 H -0.87818 -1.09384 -0.19705
 H -0.49276 0.04607 0.89330
 H 0.76603 2.12259 -0.86749
 H 2.14867 -1.36324 0.54002
7
SN2_IRC_Distances_MW_output/new_data/SN2_traj1_Distances point 369
C 0.29536 0.59593 -0.29627
 O 2.12902 0.82965 -0.31190
 F -3.97270 -1.13489 0.22753
 H -0.88005 -1.09645 -0.19053
 H -0.49399 0.04420 0.89361
 H 0.76907 2.12643 -0.86528
 H 2.15328 -1.36486 0.54284
7
SN2_IRC_Distances_MW_output/new_data/SN2_traj1_Distances point 370
C 0.29495 0.59701 -0.30134
 O 2.13276 0.83149 -0.31701
 F -3.98015 -1.13694 0.22613
 H -0.88238 -1.09840 -0.18394
 H -0.49529 0.04287 0.89354
 H 0.77276 2.13061 -0.86301
 H 2.15734 -1.36663 0.54563
7
SN2_IRC_Distances_MW_output/new_data/SN2_traj1_Distances point 371
C 0.29551 0.59747 -0.30589
 O 2.13645 0.83317 -0.32181
 F -3.98781 -1.13988 0.22505
 H -0.88517 -1.09949 -0.17773
 H -0.49659 0.04228 0.89301
 H 0.77711 2.13497 -0.86087
 H 2.16050 -1.36853 0.54824
7
SN2_IRC_Distances_MW_output/new_data/SN2_traj1_Distances point 372
C 0.29706 0.59729 -0.30942
 O 2.13982 0.83462 -0.32582
 F -3.99514 -1.14353 0.22448
 H -0.88827 -1.09960 -0.17257
 H -0.49779 0.04253 0.89206
 H 0.78185 2.13915 -0.85915
 H 2.16247 -1.37046 0.55042
7
SN2_IRC_Distances_MW_output/new_data/SN2_traj1_Distances point 373
C 0.29942 0.59660 -0.31176
 O 2.14275 0.83584 -0.32882
 F -4.00185 -1.14762 0.22445
 H -0.89150 -1.09887 -0.16874
 H -0.49886 0.04347 0.89081
 H 0.78675 2.14291 -0.85801
 H 2.16327 -1.37233 0.55207
7
SN2_IRC_Distances_MW_output/new_data/SN2_traj1_Distances point 374
C 0.30246 0.59551 -0.31300
 O 2.14530 0.83689 -0.33089
 F -4.00800 -1.15204 0.22493
 H -0.89483 -1.09744 -0.16620
 H -0.49979 0.04499 0.88936
 H 0.79178 2.14623 -0.85744
 H 2.16309 -1.37414 0.55325
7
SN2_IRC_Distances_MW_output/new_data/SN2_traj1_Distances point 375
C 0.30616 0.59407 -0.31321
 O 2.14755 0.83784 -0.33208
 F -4.01378 -1.15678 0.22589
 H -0.89833 -1.09540 -0.16487
 H -0.50065 0.04703 0.88773
 H 0.79702 2.14916 -0.85745
 H 2.16202 -1.37592 0.55399
7
SN2_IRC_Distances_MW_output/new_data/SN2_traj1_Distances point 376
C 0.31056 0.59227 -0.31237
 O 2.14960 0.83873 -0.33239
 F -4.01933 -1.16194 0.22738
 H -0.90207 -1.09272 -0.16476
 H -0.50144 0.04962 0.88591
 H 0.80259 2.15175 -0.85806
 H 2.16009 -1.37771 0.55429
7
SN2_IRC_Distances_MW_output/new_data/SN2_traj1_Distances point 377
C 0.31579 0.59008 -0.31038
 O 2.15147 0.83958 -0.33175
 F -4.02477 -1.16762 0.22947
 H -0.90615 -1.08931 -0.16596
 H -0.50220 0.05281 0.88387
 H 0.80863 2.15400 -0.85935
 H 2.15723 -1.37955 0.55411
7
SN2_IRC_Distances_MW_output/new_data/SN2_traj1_Distances point 378
C 0.32194 0.58745 -0.30709
 O 2.15318 0.84041 -0.33001
 F -4.03010 -1.17391 0.23222
 H -0.91064 -1.08507 -0.16863
 H -0.50294 0.05669 0.88158
 H 0.81523 2.15587 -0.86143
 H 2.15332 -1.38144 0.55336
7
SN2_IRC_Distances_MW_output/new_data/SN2_traj1_Distances point 379
C 0.32904 0.58433 -0.30240
 O 2.15469 0.84116 -0.32707
 F -4.03523 -1.18081 0.23566
 H -0.91552 -1.07991 -0.17284
 H -0.50366 0.06130 0.87900
 H 0.82237 2.15727 -0.86434
 H 2.14831 -1.38335 0.55198
7
SN2_IRC_Distances_MW_output/new_data/SN2_traj1_Distances point 380
C 0.33697 0.58073 -0.29638
 O 2.15598 0.84178 -0.32293
 F -4.04004 -1.18821 0.23972
 H -0.92073 -1.07385 -0.17848
 H -0.50436 0.06659 0.87614
 H 0.82992 2.15816 -0.86800
 H 2.14227 -1.38521 0.54994
7
SN2_IRC_Distances_MW_output/new_data/SN2_traj1_Distances point 381
C 0.34554 0.57668 -0.28925
 O 2.15705 0.84220 -0.31774
 F -4.04442 -1.19601 0.24426
 H -0.92617 -1.06693 -0.18526
 H -0.50504 0.07247 0.87297
 H 0.83771 2.15856 -0.87227
 H 2.13532 -1.38698 0.54728
7
SN2_IRC_Distances_MW_output/new_data/SN2_traj1_Distances point 382
C 0.35465 0.57219 -0.28122
 O 2.15791 0.84235 -0.31167
 F -4.04833 -1.20417 0.24915
 H -0.93179 -1.05919 -0.19286
 H -0.50570 0.07891 0.86949
 H 0.84567 2.15854 -0.87694
 H 2.12759 -1.38863 0.54405
7
SN2_IRC_Distances_MW_output/new_data/SN2_traj1_Distances point 383
C 0.36420 0.56726 -0.27251
 O 2.15858 0.84219 -0.30488
 F -4.05178 -1.21273 0.25427
 H -0.93755 -1.05066 -0.20100
 H -0.50637 0.08590 0.86565
 H 0.85376 2.15820 -0.88184
 H 2.11916 -1.39016 0.54032
7
SN2_IRC_Distances_MW_output/new_data/SN2_traj1_Distances point 384
C 0.37415 0.56189 -0.26330
 O 2.15910 0.84167 -0.29753
 F -4.05481 -1.22173 0.25951
 H -0.94346 -1.04134 -0.20944
 H -0.50704 0.09345 0.86144
 H 0.86196 2.15764 -0.88682
 H 2.11010 -1.39158 0.53614
7
SN2_IRC_Distances_MW_output/new_data/SN2_traj1_Distances point 385
C 0.38442 0.55608 -0.25377
 O 2.15947 0.84076 -0.28975
 F -4.05741 -1.23117 0.26477
 H -0.94949 -1.03128 -0.21797
 H -0.50773 0.10156 0.85687
 H 0.87025 2.15694 -0.89170
 H 2.10050 -1.39289 0.53155
7
SN2_IRC_Distances_MW_output/new_data/SN2_traj1_Distances point 386
C 0.39492 0.54989 -0.24409
 O 2.15971 0.83945 -0.28171
 F -4.05963 -1.24103 0.26995
 H -0.95560 -1.02058 -0.22640
 H -0.50842 0.11019 0.85200
 H 0.87857 2.15618 -0.89637
 H 2.09044 -1.39410 0.52662
7
SN2_IRC_Distances_MW_output/new_data/SN2_traj1_Distances point 387
C 0.40554 0.54338 -0.23442
 O 2.15984 0.83774 -0.27353
 F -4.06146 -1.25127 0.27496
 H -0.96173 -1.00935 -0.23459
 H -0.50911 0.11929 0.84688
 H 0.88689 2.15540 -0.90070
 H 2.08003 -1.39520 0.52140
7
SN2_IRC_Distances_MW_output/new_data/SN2_traj1_Distances point 388
C 0.41619 0.53663 -0.22489
 O 2.15987 0.83565 -0.26532
 F -4.06295 -1.26182 0.27973
 H -0.96786 -0.99771 -0.24244
 H -0.50980 0.12879 0.84159
 H 0.89517 2.15466 -0.90463
 H 2.06938 -1.39621 0.51596
7
SN2_IRC_Distances_MW_output/new_data/SN2_traj1_Distances point 389
C 0.42682 0.52968 -0.21558
 O 2.15981 0.83322 -0.25716
 F -4.06412 -1.27261 0.28423
 H -0.97395 -0.98577 -0.24992
 H -0.51048 0.13862 0.83619
 H 0.90337 2.15398 -0.90812
 H 2.05856 -1.39712 0.51035
7
SN2_IRC_Distances_MW_output/new_data/SN2_traj1_Distances point 390
C 0.43737 0.52260 -0.20651
 O 2.15968 0.83048 -0.24908
 F -4.06503 -1.28362 0.28844
 H -0.97999 -0.97362 -0.25700
 H -0.51115 0.14874 0.83075
 H 0.91150 2.15336 -0.91116
 H 2.04762 -1.39794 0.50458
7
SN2_IRC_Distances_MW_output/new_data/SN2_traj1_Distances point 391
C 0.44784 0.51542 -0.19771
 O 2.15948 0.82746 -0.24111
 F -4.06569 -1.29482 0.29235
 H -0.98598 -0.96130 -0.26371
 H -0.51180 0.15911 0.82528
 H 0.91957 2.15281 -0.91377
 H 2.03657 -1.39868 0.49867
7
SN2_IRC_Distances_MW_output/new_data/SN2_traj1_Distances point 392
C 0.45824 0.50814 -0.18914
 O 2.15923 0.82418 -0.23323
 F -4.06615 -1.30622 0.29597
 H -0.99192 -0.94883 -0.27008
 H -0.51243 0.16974 0.81982
 H 0.92761 2.15233 -0.91596
 H 2.02542 -1.39934 0.49262
7
SN2_IRC_Distances_MW_output/new_data/SN2_traj1_Distances point 393
C 0.46860 0.50078 -0.18079
 O 2.15892 0.82064 -0.22542
 F -4.06643 -1.31782 0.29933
 H -0.99784 -0.93620 -0.27614
 H -0.51304 0.18062 0.81437
 H 0.93566 2.15191 -0.91777
 H 2.01414 -1.39993 0.48641
7
SN2_IRC_Distances_MW_output/new_data/SN2_traj1_Distances point 394
C 0.47895 0.49332 -0.17260
 O 2.15856 0.81687 -0.21765
 F -4.06657 -1.32965 0.30245
 H -1.00377 -0.92340 -0.28195
 H -0.51363 0.19178 0.80893
 H 0.94377 2.15154 -0.91920
 H 2.00268 -1.40045 0.48003
7
SN2_IRC_Distances_MW_output/new_data/SN2_traj1_Distances point 395
C 0.48935 0.48575 -0.16455
 O 2.15817 0.81285 -0.20987
 F -4.06658 -1.34176 0.30532
 H -1.00972 -0.91039 -0.28753
 H -0.51420 0.20324 0.80348
 H 0.95199 2.15122 -0.92030
 H 1.99100 -1.40090 0.47344
7
SN2_IRC_Distances_MW_output/new_data/SN2_traj1_Distances point 396
C 0.49983 0.47804 -0.15658
 O 2.15773 0.80858 -0.20206
 F -4.06649 -1.35420 0.30797
 H -1.01574 -0.89713 -0.29292
 H -0.51474 0.21505 0.79803
 H 0.96037 2.15093 -0.92105
 H 1.97904 -1.40127 0.46660
7
SN2_IRC_Distances_MW_output/new_data/SN2_traj1_Distances point 397
C 0.51046 0.47017 -0.14865
 O 2.15725 0.80404 -0.19417
 F -4.06630 -1.36700 0.31041
 H -1.02185 -0.88356 -0.29816
 H -0.51526 0.22725 0.79256
 H 0.96898 2.15066 -0.92147
 H 1.96673 -1.40156 0.45948
7
SN2_IRC_Distances_MW_output/new_data/SN2_traj1_Distances point 398
C 0.52128 0.46209 -0.14073
 O 2.15673 0.79921 -0.18615
 F -4.06605 -1.38023 0.31264
 H -1.02809 -0.86962 -0.30327
 H -0.51575 0.23990 0.78705
 H 0.97788 2.15039 -0.92156
 H 1.95399 -1.40174 0.45203
7
SN2_IRC_Distances_MW_output/new_data/SN2_traj1_Distances point 399
C 0.53235 0.45379 -0.13277
 O 2.15619 0.79407 -0.17799
 F -4.06573 -1.39392 0.31465
 H -1.03449 -0.85527 -0.30827
 H -0.51621 0.25303 0.78149
 H 0.98713 2.15010 -0.92131
 H 1.94076 -1.40180 0.44420
7
SN2_IRC_Distances_MW_output/new_data/SN2_traj1_Distances point 400
C 0.54371 0.44521 -0.12477
 O 2.15562 0.78858 -0.16965
 F -4.06538 -1.40810 0.31644
 H -1.04108 -0.84044 -0.31318
 H -0.51664 0.26668 0.77590
 H 0.99681 2.14975 -0.92069
 H 1.92697 -1.40169 0.43595
7
SN2_IRC_Distances_MW_output/new_data/SN2_traj1_Distances point 401
C 0.55540 0.43634 -0.11669
 O 2.15504 0.78273 -0.16112
 F -4.06502 -1.42278 0.31798
 H -1.04788 -0.82509 -0.31802
 H -0.51704 0.28087 0.77027
 H 1.00696 2.14932 -0.91968
 H 1.91255 -1.40138 0.42725
7
SN2_IRC_Distances_MW_output/new_data/SN2_traj1_Distances point 402
C 0.56744 0.42713 -0.10855
 O 2.15447 0.77647 -0.15240
 F -4.06467 -1.43793 0.31928
 H -1.05491 -0.80922 -0.32278
 H -0.51741 0.29559 0.76462
 H 1.01763 2.14873 -0.91824
 H 1.89746 -1.40078 0.41808
7
SN2_IRC_Distances_MW_output/new_data/SN2_traj1_Distances point 403
C 0.57982 0.41759 -0.10035
 O 2.15392 0.76980 -0.14351
 F -4.06435 -1.45348 0.32029
 H -1.06217 -0.79281 -0.32747
 H -0.51775 0.31080 0.75898
 H 1.02886 2.14793 -0.91635
 H 1.88167 -1.39983 0.40842
7
SN2_IRC_Distances_MW_output/new_data/SN2_traj1_Distances point 404
C 0.59252 0.40769 -0.09214
 O 2.15343 0.76270 -0.13451
 F -4.06411 -1.46933 0.32100
 H -1.06964 -0.77590 -0.33208
 H -0.51804 0.32643 0.75340
 H 1.04066 2.14685 -0.91398
 H 1.86518 -1.39844 0.39829
7
SN2_IRC_Distances_MW_output/new_data/SN2_traj1_Distances point 405
C 0.60549 0.39747 -0.08394
 O 2.15302 0.75517 -0.12543
 F -4.06398 -1.48534 0.32139
 H -1.07730 -0.75856 -0.33659
 H -0.51829 0.34236 0.74793
 H 1.05300 2.14542 -0.91109
 H 1.84805 -1.39652 0.38773
7
SN2_IRC_Distances_MW_output/new_data/SN2_traj1_Distances point 406
C 0.61866 0.38698 -0.07583
 O 2.15271 0.74724 -0.11635
 F -4.06400 -1.50133 0.32145
 H -1.08509 -0.74091 -0.34098
 H -0.51848 0.35845 0.74262
 H 1.06586 2.14359 -0.90770
 H 1.83033 -1.39402 0.37679
7
SN2_IRC_Distances_MW_output/new_data/SN2_traj1_Distances point 407
C 0.63193 0.37628 -0.06786
 O 2.15252 0.73897 -0.10736
 F -4.06420 -1.51715 0.32116
 H -1.09294 -0.72308 -0.34523
 H -0.51860 0.37456 0.73754
 H 1.07915 2.14132 -0.90382
 H 1.81216 -1.39090 0.36557
7
SN2_IRC_Distances_MW_output/new_data/SN2_traj1_Distances point 408
C 0.64519 0.36549 -0.06009
 O 2.15243 0.73043 -0.09849
 F -4.06461 -1.53267 0.32052
 H -1.10080 -0.70523 -0.34930
 H -0.51863 0.39054 0.73273
 H 1.09279 2.13863 -0.89949
 H 1.79364 -1.38719 0.35413
7
SN2_IRC_Distances_MW_output/new_data/SN2_traj1_Distances point 409
C 0.65837 0.35471 -0.05256
 O 2.15243 0.72171 -0.08981
 F -4.06525 -1.54778 0.31956
 H -1.10860 -0.68750 -0.35317
 H -0.51855 0.40626 0.72822
 H 1.10671 2.13555 -0.89478
 H 1.77489 -1.38294 0.34254
7
SN2_IRC_Distances_MW_output/new_data/SN2_traj1_Distances point 410
C 0.67140 0.34403 -0.04529
 O 2.15251 0.71287 -0.08132
 F -4.06614 -1.56247 0.31827
 H -1.11630 -0.67001 -0.35680
 H -0.51833 0.42166 0.72402
 H 1.12084 2.13215 -0.88974
 H 1.75600 -1.37824 0.33086
7
SN2_IRC_Distances_MW_output/new_data/SN2_traj1_Distances point 411
C 0.68426 0.33353 -0.03828
 O 2.15264 0.70399 -0.07303
 F -4.06727 -1.57676 0.31668
 H -1.12387 -0.65283 -0.36019
 H -0.51795 0.43672 0.72013
 H 1.13515 2.12851 -0.88443
 H 1.73704 -1.37317 0.31911
7
SN2_IRC_Distances_MW_output/new_data/SN2_traj1_Distances point 412
C 0.69693 0.32327 -0.03153
 O 2.15278 0.69513 -0.06492
 F -4.06865 -1.59069 0.31480
 H -1.13130 -0.63601 -0.36330
 H -0.51741 0.45142 0.71654
 H 1.14961 2.12470 -0.87891
 H 1.71803 -1.36783 0.30731
7
SN2_IRC_Distances_MW_output/new_data/SN2_traj1_Distances point 413
C 0.70941 0.31332 -0.02502
 O 2.15291 0.68635 -0.05697
 F -4.07030 -1.60434 0.31264
 H -1.13859 -0.61960 -0.36613
 H -0.51668 0.46579 0.71324
 H 1.16423 2.12082 -0.87323
 H 1.69902 -1.36234 0.29547
7
SN2_IRC_Distances_MW_output/new_data/SN2_traj1_Distances point 414
C 0.72169 0.30373 -0.01874
 O 2.15301 0.67771 -0.04917
 F -4.07221 -1.61777 0.31023
 H -1.14574 -0.60364 -0.36865
 H -0.51575 0.47983 0.71021
 H 1.17897 2.11695 -0.86746
 H 1.68004 -1.35681 0.28358
7
SN2_IRC_Distances_MW_output/new_data/SN2_traj1_Distances point 415
C 0.73376 0.29457 -0.01269
 O 2.15306 0.66928 -0.04151
 F -4.07441 -1.63107 0.30757
 H -1.15276 -0.58819 -0.37084
 H -0.51463 0.49355 0.70743
 H 1.19383 2.11321 -0.86165
 H 1.66115 -1.35135 0.27168
7
SN2_IRC_Distances_MW_output/new_data/SN2_traj1_Distances point 416
C 0.74557 0.28592 -0.00688
 O 2.15304 0.66115 -0.03399
 F -4.07688 -1.64427 0.30469
 H -1.15964 -0.57332 -0.37268
 H -0.51331 0.50692 0.70490
 H 1.20876 2.10971 -0.85587
 H 1.64246 -1.34611 0.25983
7
SN2_IRC_Distances_MW_output/new_data/SN2_traj1_Distances point 417
C 0.76300 0.17918 -0.19003
 O 2.16517 0.45028 -0.41503
 F -4.10120 -1.29857 0.98759
 H -1.19743 -0.04206 0.61437
 H -0.46297 -0.29325 -0.85179
 H 1.23416 1.93149 -1.18495
 H 1.59927 -0.92707 1.03985
7
SN2_IRC_Distances_MW_output/new_data/SN2_traj1_Distances point 418
C 0.77408 0.17173 -0.18589
 O 2.16517 0.44208 -0.41157
 F -4.10463 -1.30735 0.99525
 H -1.20373 -0.03593 0.60351
 H -0.46097 -0.28174 -0.86170
 H 1.24884 1.92994 -1.17889
 H 1.58124 -0.91873 1.03930
7
SN2_IRC_Distances_MW_output/new_data/SN2_traj1_Distances point 419
C 0.78451 0.16512 -0.18238
 O 2.16513 0.43468 -0.40859
 F -4.10830 -1.31620 1.00253
 H -1.20976 -0.03085 0.59343
 H -0.45893 -0.27062 -0.87111
 H 1.26303 1.92929 -1.17295
 H 1.56431 -0.91142 1.03909
7
SN2_IRC_Distances_MW_output/new_data/SN2_traj1_Distances point 420
C 0.79401 0.15953 -0.17963
 O 2.16509 0.42831 -0.40624
 F -4.11213 -1.32505 1.00926
 H -1.21543 -0.02696 0.58438
 H -0.45696 -0.26007 -0.87978
 H 1.27636 1.92973 -1.16728
 H 1.54905 -0.90548 1.03929
7
SN2_IRC_Distances_MW_output/new_data/SN2_traj1_Distances point 421
C 0.80231 0.15510 -0.17772
 O 2.16511 0.42320 -0.40462
 F -4.11603 -1.33373 1.01527
 H -1.22061 -0.02437 0.57662
 H -0.45521 -0.25035 -0.88745
 H 1.28840 1.93134 -1.16203
 H 1.53603 -0.90119 1.03994
7
SN2_IRC_Distances_MW_output/new_data/SN2_traj1_Distances point 422
C 0.80919 0.15192 -0.17668
 O 2.16523 0.41949 -0.40379
 F -4.11990 -1.34207 1.02040
 H -1.22524 -0.02307 0.57033
 H -0.45378 -0.24166 -0.89392
 H 1.29883 1.93409 -1.15737
 H 1.52566 -0.89870 1.04103
7
SN2_IRC_Distances_MW_output/new_data/SN2_traj1_Distances point 423
C 0.81458 0.14993 -0.17647
 O 2.16551 0.41717 -0.40373
 F -4.12368 -1.34990 1.02459
 H -1.22925 -0.02298 0.56555
 H -0.45277 -0.23412 -0.89907
 H 1.30749 1.93786 -1.15339
 H 1.51813 -0.89797 1.04252
7
SN2_IRC_Distances_MW_output/new_data/SN2_traj1_Distances point 424
C 0.81852 0.14905 -0.17699
 O 2.16597 0.41616 -0.40436
 F -4.12733 -1.35713 1.02786
 H -1.23269 -0.02394 0.56219
 H -0.45219 -0.22775 -0.90293
 H 1.31438 1.94245 -1.15010
 H 1.51335 -0.89884 1.04433
7
SN2_IRC_Distances_MW_output/new_data/SN2_traj1_Distances point 425
C 0.82115 0.14913 -0.17813
 O 2.16663 0.41631 -0.40560
 F -4.13089 -1.36373 1.03027
 H -1.23559 -0.02579 0.56012
 H -0.45205 -0.22251 -0.90558
 H 1.31965 1.94770 -1.14748
 H 1.51110 -0.90112 1.04641
7
SN2_IRC_Distances_MW_output/new_data/SN2_traj1_Distances point 426
C 0.82260 0.15005 -0.17981
 O 2.16751 0.41750 -0.40737
 F -4.13439 -1.36972 1.03190
 H -1.23802 -0.02839 0.55918
 H -0.45232 -0.21833 -0.90710
 H 1.32347 1.95347 -1.14548
 H 1.51115 -0.90459 1.04869
7
SN2_IRC_Distances_MW_output/new_data/SN2_traj1_Distances point 427
C 0.82300 0.15172 -0.18194
 O 2.16864 0.41962 -0.40962
 F -4.13791 -1.37509 1.03282
 H -1.24004 -0.03164 0.55926
 H -0.45298 -0.21514 -0.90757
 H 1.32600 1.95964 -1.14408
 H 1.51328 -0.90910 1.05114
7
SN2_IRC_Distances_MW_output/new_data/SN2_traj1_Distances point 428
C 0.82243 0.15407 -0.18449
 O 2.17003 0.42259 -0.41229
 F -4.14151 -1.37985 1.03309
 H -1.24169 -0.03549 0.56026
 H -0.45400 -0.21292 -0.90705
 H 1.32739 1.96613 -1.14324
 H 1.51735 -0.91452 1.05373
7
SN2_IRC_Distances_MW_output/new_data/SN2_traj1_Distances point 429
C 0.82096 0.15705 -0.18742
 O 2.17171 0.42637 -0.41537
 F -4.14527 -1.38398 1.03272
 H -1.24302 -0.03990 0.56213
 H -0.45538 -0.21166 -0.90554
 H 1.32773 1.97287 -1.14296
 H 1.52326 -0.92075 1.05645
7
SN2_IRC_Distances_MW_output/new_data/SN2_traj1_Distances point 430
C 0.81862 0.16066 -0.19071
 O 2.17371 0.43093 -0.41883
 F -4.14925 -1.38745 1.03173
 H -1.24403 -0.04483 0.56484
 H -0.45710 -0.21138 -0.90305
 H 1.32711 1.97979 -1.14323
 H 1.53094 -0.92771 1.05925
7
SN2_IRC_Distances_MW_output/new_data/SN2_traj1_Distances point 431
C 0.81544 0.16485 -0.19433
 O 2.17604 0.43624 -0.42264
 F -4.15350 -1.39021 1.03013
 H -1.24475 -0.05025 0.56836
 H -0.45913 -0.21212 -0.89958
 H 1.32559 1.98681 -1.14406
 H 1.54031 -0.93531 1.06213
7
SN2_IRC_Distances_MW_output/new_data/SN2_traj1_Distances point 432
C 0.81148 0.16960 -0.19824
 O 2.17867 0.44224 -0.42678
 F -4.15803 -1.39223 1.02795
 H -1.24516 -0.05614 0.57263
 H -0.46144 -0.21389 -0.89517
 H 1.32323 1.99385 -1.14543
 H 1.55124 -0.94344 1.06504
7
SN2_IRC_Distances_MW_output/new_data/SN2_traj1_Distances point 433
C 0.80682 0.17486 -0.20243
 O 2.18155 0.44885 -0.43118
 F -4.16280 -1.39350 1.02523
 H -1.24527 -0.06243 0.57760
 H -0.46395 -0.21663 -0.88989
 H 1.32014 2.00085 -1.14731
 H 1.56352 -0.95199 1.06798
7
SN2_IRC_Distances_MW_output/new_data/SN2_traj1_Distances point 434
C 0.80152 0.18057 -0.20685
 O 2.18462 0.45597 -0.43581
 F -4.16777 -1.39410 1.02204
 H -1.24509 -0.06910 0.58317
 H -0.46660 -0.22025 -0.88387
 H 1.31639 2.00778 -1.14962
 H 1.57692 -0.96087 1.07093
7
SN2_IRC_Distances_MW_output/new_data/SN2_traj1_Distances point 435
C 0.79569 0.18670 -0.21151
 O 2.18780 0.46354 -0.44063
 F -4.17288 -1.39408 1.01846
 H -1.24463 -0.07613 0.58929
 H -0.46932 -0.22466 -0.87720
 H 1.31209 2.01466 -1.15231
 H 1.59124 -0.97002 1.07391
7
SN2_IRC_Distances_MW_output/new_data/SN2_traj1_Distances point 436
C 0.78936 0.19324 -0.21640
 O 2.19103 0.47150 -0.44565
 F -4.17811 -1.39356 1.01453
 H -1.24389 -0.08354 0.59589
 H -0.47204 -0.22976 -0.86998
 H 1.30731 2.02154 -1.15532
 H 1.60633 -0.97943 1.07693
7
SN2_IRC_Distances_MW_output/new_data/SN2_traj1_Distances point 437
C 0.78257 0.20020 -0.22156
 O 2.19426 0.47984 -0.45086
 F -4.18343 -1.39259 1.01030
 H -1.24287 -0.09136 0.60295
 H -0.47472 -0.23547 -0.86227
 H 1.30211 2.02848 -1.15858
 H 1.62209 -0.98910 1.08003
7
SN2_IRC_Distances_MW_output/new_data/SN2_traj1_Distances point 438
C 0.76805 0.32532 0.00549
 O 2.18363 0.71220 -0.01458
 F -4.16732 -1.73955 0.31792
 H -1.21176 -0.58199 -0.34214
 H -0.52522 0.53274 0.67537
 H 1.28795 2.17401 -0.88860
 H 1.66467 -1.42272 0.24654
7
SN2_IRC_Distances_MW_output/new_data/SN2_traj1_Distances point 439
C 0.76033 0.33435 0.00168
 O 2.18678 0.72200 -0.01955
 F -4.17316 -1.73408 0.32177
 H -1.21008 -0.59395 -0.33881
 H -0.52741 0.52271 0.67495
 H 1.28212 2.17974 -0.89568
 H 1.68142 -1.43077 0.25564
7
SN2_IRC_Distances_MW_output/new_data/SN2_traj1_Distances point 440
C 0.75216 0.34391 -0.00238
 O 2.18986 0.73216 -0.02476
 F -4.17912 -1.72816 0.32561
 H -1.20812 -0.60658 -0.33523
 H -0.52946 0.51207 0.67470
 H 1.27597 2.18562 -0.90300
 H 1.69872 -1.43902 0.26506
7
SN2_IRC_Distances_MW_output/new_data/SN2_traj1_Distances point 441
C 0.74355 0.35402 -0.00670
 O 2.19287 0.74269 -0.03019
 F -4.18524 -1.72181 0.32942
 H -1.20586 -0.61992 -0.33139
 H -0.53137 0.50083 0.67463
 H 1.26952 2.19167 -0.91053
 H 1.71653 -1.44749 0.27477
7
SN2_IRC_Distances_MW_output/new_data/SN2_traj1_Distances point 442
C 0.73449 0.36469 -0.01127
 O 2.19580 0.75359 -0.03585
 F -4.19152 -1.71504 0.33316
 H -1.20331 -0.63396 -0.32727
 H -0.53311 0.48899 0.67475
 H 1.26281 2.19787 -0.91828
 H 1.73483 -1.45615 0.28475
7
SN2_IRC_Distances_MW_output/new_data/SN2_traj1_Distances point 443
C 0.72499 0.37594 -0.01609
 O 2.19865 0.76483 -0.04169
 F -4.19798 -1.70785 0.33682
 H -1.20046 -0.64870 -0.32285
 H -0.53465 0.47655 0.67508
 H 1.25588 2.20421 -0.92622
 H 1.75356 -1.46498 0.29496
7
SN2_IRC_Distances_MW_output/new_data/SN2_traj1_Distances point 444
C 0.71508 0.38773 -0.02115
 O 2.20140 0.77638 -0.04771
 F -4.20462 -1.70025 0.34038
 H -1.19731 -0.66412 -0.31813
 H -0.53599 0.46352 0.67561
 H 1.24877 2.21066 -0.93433
 H 1.77267 -1.47393 0.30535
7
SN2_IRC_Distances_MW_output/new_data/SN2_traj1_Distances point 445
C 0.70476 0.40006 -0.02643
 O 2.20407 0.78819 -0.05387
 F -4.21145 -1.69227 0.34380
 H -1.19387 -0.68017 -0.31312
 H -0.53711 0.44995 0.67635
 H 1.24154 2.21719 -0.94257
 H 1.79206 -1.48296 0.31585
7
SN2_IRC_Distances_MW_output/new_data/SN2_traj1_Distances point 446
C 0.69409 0.41286 -0.03191
 O 2.20664 0.80020 -0.06012
 F -4.21845 -1.68393 0.34706
 H -1.19016 -0.69679 -0.30782
 H -0.53800 0.43589 0.67729
 H 1.23424 2.22375 -0.95089
 H 1.81164 -1.49199 0.32640
7
SN2_IRC_Distances_MW_output/new_data/SN2_traj1_Distances point 447
C 0.68313 0.42608 -0.03755
 O 2.20913 0.81233 -0.06642
 F -4.22562 -1.67527 0.35014
 H -1.18622 -0.71387 -0.30225
 H -0.53865 0.42141 0.67842
 H 1.22695 2.23028 -0.95926
 H 1.83128 -1.50095 0.33692
7
SN2_IRC_Distances_MW_output/new_data/SN2_traj1_Distances point 448
C 0.67193 0.43961 -0.04329
 O 2.21152 0.82448 -0.07269
 F -4.23291 -1.66637 0.35302
 H -1.18206 -0.73130 -0.29646
 H -0.53907 0.40660 0.67972
 H 1.21973 2.23675 -0.96761
 H 1.85086 -1.50977 0.34732
7
SN2_IRC_Distances_MW_output/new_data/SN2_traj1_Distances point 449
C 0.66059 0.45338 -0.04909
 O 2.21384 0.83658 -0.07889
 F -4.24031 -1.65727 0.35570
 H -1.17774 -0.74895 -0.29048
 H -0.53926 0.39158 0.68115
 H 1.21264 2.24308 -0.97589
 H 1.87024 -1.51839 0.35751
7
SN2_IRC_Distances_MW_output/new_data/SN2_traj1_Distances point 450
C 0.64917 0.46726 -0.05488
 O 2.21608 0.84852 -0.08494
 F -4.24776 -1.64807 0.35817
 H -1.17330 -0.76668 -0.28436
 H -0.53924 0.37644 0.68268
 H 1.20576 2.24925 -0.98408
 H 1.88929 -1.52672 0.36742
7
SN2_IRC_Distances_MW_output/new_data/SN2_traj1_Distances point 451
C 0.63776 0.48117 -0.06060
 O 2.21825 0.86024 -0.09078
 F -4.25523 -1.63882 0.36045
 H -1.16879 -0.78435 -0.27815
 H -0.53903 0.36129 0.68425
 H 1.19913 2.25519 -0.99214
 H 1.90791 -1.53473 0.37697
7
SN2_IRC_Distances_MW_output/new_data/SN2_traj1_Distances point 452
C 0.62643 0.49502 -0.06619
 O 2.22037 0.87167 -0.09634
 F -4.26269 -1.62960 0.36255
 H -1.16426 -0.80183 -0.27188
 H -0.53865 0.34623 0.68581
 H 1.19279 2.26088 -1.00006
 H 1.92603 -1.54237 0.38611
7
SN2_IRC_Distances_MW_output/new_data/SN2_traj1_Distances point 453
C 0.61522 0.50873 -0.07157
 O 2.22244 0.88278 -0.10158
 F -4.27011 -1.62045 0.36451
 H -1.15975 -0.81902 -0.26561
 H -0.53814 0.33130 0.68730
 H 1.18677 2.26630 -1.00786
 H 1.94357 -1.54964 0.39480
7
SN2_IRC_Distances_MW_output/new_data/SN2_traj1_Distances point 454
C 0.60419 0.52227 -0.07669
 O 2.22448 0.89355 -0.10642
 F -4.27748 -1.61143 0.36637
 H -1.15530 -0.83586 -0.25934
 H -0.53751 0.31657 0.68863
 H 1.18108 2.27143 -1.01557
 H 1.96053 -1.55654 0.40302
7
SN2_IRC_Distances_MW_output/new_data/SN2_traj1_Distances point 455
C 0.59336 0.53563 -0.08147
 O 2.22650 0.90399 -0.11081
 F -4.28478 -1.60254 0.36817
 H -1.15092 -0.85228 -0.25310
 H -0.53679 0.30201 0.68973
 H 1.17572 2.27626 -1.02325
 H 1.97691 -1.56307 0.41073
7
SN2_IRC_Distances_MW_output/new_data/SN2_traj1_Distances point 456
C 0.58272 0.54880 -0.08583
 O 2.22852 0.91414 -0.11466
 F -4.29202 -1.59380 0.37000
 H -1.14665 -0.86826 -0.24688
 H -0.53600 0.28762 0.69046
 H 1.17070 2.28078 -1.03103
 H 1.99273 -1.56928 0.41793
7
SN2_IRC_Distances_MW_output/new_data/SN2_traj1_Distances point 457
C 0.57227 0.56183 -0.08964
 O 2.23053 0.92404 -0.11784
 F -4.29921 -1.58518 0.37195
 H -1.14249 -0.88378 -0.24065
 H -0.53514 0.27331 0.69065
 H 1.16601 2.28498 -1.03905
 H 2.00803 -1.57521 0.42459
7
SN2_IRC_Distances_MW_output/new_data/SN2_traj1_Distances point 458
C 0.56201 0.57479 -0.09270
 O 2.23254 0.93380 -0.12016
 F -4.30637 -1.57666 0.37416
 H -1.13845 -0.89882 -0.23438
 H -0.53423 0.25897 0.69001
 H 1.16164 2.28881 -1.04757
 H 2.02286 -1.58089 0.43065
7
SN2_IRC_Distances_MW_output/new_data/SN2_traj1_Distances point 459
C 0.55192 0.58777 -0.09468
 O 2.23455 0.94352 -0.12127
 F -4.31351 -1.56819 0.37686
 H -1.13457 -0.91330 -0.22796
 H -0.53324 0.24440 0.68804
 H 1.15760 2.29220 -1.05700
 H 2.03725 -1.58640 0.43601
7
SN2_IRC_Distances_MW_output/new_data/SN2_traj1_Distances point 460
C 0.54199 0.60094 -0.09496
 O 2.23654 0.95339 -0.12054
 F -4.32065 -1.55967 0.38046
 H -1.13085 -0.92710 -0.22121
 H -0.53217 0.22927 0.68382
 H 1.15392 2.29498 -1.06802
 H 2.05121 -1.59182 0.44046
7
SN2_IRC_Distances_MW_output/new_data/SN2_traj1_Distances point 461
C 0.53223 0.61460 -0.09238
 O 2.23847 0.96376 -0.11676
 F -4.32780 -1.55091 0.38578
 H -1.12735 -0.93990 -0.21364
 H -0.53093 0.21288 0.67537
 H 1.15067 2.29681 -1.08197
 H 2.06472 -1.59724 0.44361
7
SN2_IRC_Distances_MW_output/new_data/SN2_traj1_Distances point 462
C 0.52259 0.62942 -0.08441
 O 2.24021 0.97532 -0.10738
 F -4.33501 -1.54139 0.39469
 H -1.12419 -0.95103 -0.20379
 H -0.52932 0.19357 0.65784
 H 1.14797 2.29696 -1.10173
 H 2.07775 -1.60285 0.44477
7
SN2_IRC_Distances_MW_output/new_data/SN2_traj1_Distances point 463
C 0.51291 0.64708 -0.06499
 O 2.24156 0.98975 -0.08643
 F -4.34245 -1.52961 0.41243
 H -1.12165 -0.95846 -0.18624
 H -0.52670 0.16652 0.61652
 H 1.14608 2.29359 -1.13432
 H 2.09024 -1.60887 0.44302
7
SN2_IRC_Distances_MW_output/new_data/SN2_traj1_Distances point 464
C 0.50283 0.67144 -0.02096
 O 2.24219 1.01040 -0.04242
 F -4.35067 -1.51061 0.45561
 H -1.12095 -0.95470 -0.13566
 H -0.52068 0.11597 0.49763
 H 1.14531 2.28193 -1.19560
 H 2.10198 -1.61443 0.44140
7
SN2_IRC_Distances_MW_output/new_data/SN2_traj1_Distances point 465
C 0.49337 0.70028 0.03295
 O 2.24341 1.03286 0.00176
 F -4.35967 -1.47704 0.54179
 H -1.12439 -0.92527 0.00720
 H -0.50844 0.02167 0.22029
 H 1.14392 2.25870 -1.27509
 H 2.11180 -1.61120 0.47112
7
SN2_IRC_Distances_MW_output/new_data/SN2_traj1_Distances point 466
C 0.50424 0.43467 -0.55692
 O 2.26741 0.71671 -0.69278
 F -4.36457 -1.48840 0.51888
 H -1.13912 -0.70432 0.54888
 H -0.50063 -0.04922 0.01918
 H 1.12665 2.46226 -0.84523
 H 2.10602 -1.37170 1.00799
7
SN2_IRC_Distances_MW_output/new_data/SN2_traj1_Distances point 467
C 0.49759 0.44980 -0.55922
 O 2.27002 0.73590 -0.68271
 F -4.36888 -1.50524 0.47432
 H -1.13536 -0.75186 0.49588
 H -0.50310 -0.00310 0.11433
 H 1.12236 2.47578 -0.81330
 H 2.11738 -1.40128 0.97070
7
SN2_IRC_Distances_MW_output/new_data/SN2_traj1_Distances point 468
C 0.49117 0.46090 -0.56247
 O 2.27276 0.74825 -0.67788
 F -4.37396 -1.51229 0.45016
 H -1.13260 -0.77789 0.47369
 H -0.50458 0.01550 0.16562
 H 1.11929 2.48387 -0.80056
 H 2.12793 -1.41836 0.95145
7
SN2_IRC_Distances_MW_output/new_data/SN2_traj1_Distances point 469
C 0.48500 0.46981 -0.56671
 O 2.27563 0.75732 -0.67598
 F -4.37945 -1.51588 0.43422
 H -1.13043 -0.79515 0.46465
 H -0.50564 0.02356 0.19826
 H 1.11688 2.49054 -0.79452
 H 2.13802 -1.43021 0.94008
7
SN2_IRC_Distances_MW_output/new_data/SN2_traj1_Distances point 470
C 0.47908 0.47748 -0.57153
 O 2.27866 0.76466 -0.67567
 F -4.38530 -1.51800 0.42234
 H -1.12870 -0.80811 0.46204
 H -0.50651 0.02673 0.22157
 H 1.11496 2.49671 -0.79146
 H 2.14781 -1.43948 0.93272
7
SN2_IRC_Distances_MW_output/new_data/SN2_traj1_Distances point 471
C 0.47345 0.48431 -0.57663
 O 2.28187 0.77100 -0.67632
 F -4.39150 -1.51944 0.41285
 H -1.12737 -0.81857 0.46292
 H -0.50733 0.02732 0.23947
 H 1.11353 2.50262 -0.78998
 H 2.15734 -1.44724 0.92768
7
SN2_IRC_Distances_MW_output/new_data/SN2_traj1_Distances point 472
C 0.46821 0.49048 -0.58180
 O 2.28528 0.77664 -0.67758
 F -4.39808 -1.52055 0.40504
 H -1.12647 -0.82733 0.46580
 H -0.50816 0.02640 0.25380
 H 1.11265 2.50834 -0.78946
 H 2.16656 -1.45398 0.92419
7
SN2_IRC_Distances_MW_output/new_data/SN2_traj1_Distances point 473
C 0.46353 0.49596 -0.58681
 O 2.28888 0.78173 -0.67924
 F -4.40500 -1.52154 0.39863
 H -1.12606 -0.83469 0.46974
 H -0.50905 0.02462 0.26541
 H 1.11241 2.51377 -0.78958
 H 2.17529 -1.45984 0.92185
7
SN2_IRC_Distances_MW_output/new_data/SN2_traj1_Distances point 474
C 0.45961 0.50064 -0.59143
 O 2.29258 0.78624 -0.68114
 F -4.41214 -1.52251 0.39354
 H -1.12618 -0.84073 0.47405
 H -0.51002 0.02241 0.27467
 H 1.11290 2.51878 -0.79012
 H 2.18325 -1.46484 0.92044
7
SN2_IRC_Distances_MW_output/new_data/SN2_traj1_Distances point 475
C 0.45664 0.50440 -0.59544
 O 2.29630 0.79014 -0.68315
 F -4.41933 -1.52350 0.38975
 H -1.12687 -0.84544 0.47818
 H -0.51106 0.02012 0.28177
 H 1.11416 2.52319 -0.79092
 H 2.19016 -1.46891 0.91981
7
SN2_IRC_Distances_MW_output/new_data/SN2_traj1_Distances point 476
C 0.45470 0.50718 -0.59871
 O 2.29994 0.79341 -0.68517
 F -4.42637 -1.52456 0.38721
 H -1.12810 -0.84886 0.48178
 H -0.51217 0.01797 0.28692
 H 1.11615 2.52691 -0.79185
 H 2.19584 -1.47205 0.91982
7
SN2_IRC_Distances_MW_output/new_data/SN2_traj1_Distances point 477
C 0.45377 0.50902 -0.60121
 O 2.30343 0.79605 -0.68713
 F -4.43315 -1.52568 0.38579
 H -1.12980 -0.85108 0.48468
 H -0.51331 0.01610 0.29035
 H 1.11879 2.52991 -0.79282
 H 2.20027 -1.47431 0.92035
7
SN2_IRC_Distances_MW_output/new_data/SN2_traj1_Distances point 478
C 0.45377 0.51000 -0.60298
 O 2.30674 0.79813 -0.68902
 F -4.43965 -1.52689 0.38536
 H -1.13191 -0.85225 0.48685
 H -0.51448 0.01455 0.29229
 H 1.12200 2.53225 -0.79379
 H 2.20352 -1.47580 0.92130
7
SN2_IRC_Distances_MW_output/new_data/SN2_traj1_Distances point 479
C 0.45462 0.51020 -0.60411
 O 2.30991 0.79971 -0.69082
 F -4.44588 -1.52819 0.38581
 H -1.13441 -0.85246 0.48832
 H -0.51568 0.01334 0.29291
 H 1.12574 2.53399 -0.79474
 H 2.20570 -1.47660 0.92262
7
SN2_IRC_Distances_MW_output/new_data/SN2_traj1_Distances point 480
C 0.45627 0.50970 -0.60463
 O 2.31294 0.80083 -0.69255
 F -4.45191 -1.52961 0.38710
 H -1.13727 -0.85180 0.48913
 H -0.51691 0.01246 0.29232
 H 1.13001 2.53519 -0.79567
 H 2.20688 -1.47677 0.92430
7
SN2_IRC_Distances_MW_output/new_data/SN2_traj1_Distances point 481
C 0.45870 0.50851 -0.60457
 O 2.31588 0.80151 -0.69424
 F -4.45780 -1.53118 0.38921
 H -1.14054 -0.85027 0.48932
 H -0.51818 0.01190 0.29052
 H 1.13483 2.53588 -0.79658
 H 2.20711 -1.47634 0.92633
7
SN2_IRC_Distances_MW_output/new_data/SN2_traj1_Distances point 482
C 0.46197 0.50659 -0.60391
 O 2.31876 0.80173 -0.69588
 F -4.46361 -1.53292 0.39221
 H -1.14425 -0.84781 0.48887
 H -0.51952 0.01165 0.28744
 H 1.14027 2.53605 -0.79749
 H 2.20638 -1.47528 0.92877
7
SN2_IRC_Distances_MW_output/new_data/SN2_traj1_Distances point 483
C 0.46610 0.50391 -0.60264
 O 2.32158 0.80145 -0.69749
 F -4.46933 -1.53484 0.39618
 H -1.14844 -0.84436 0.48779
 H -0.52091 0.01171 0.28292
 H 1.14638 2.53565 -0.79842
 H 2.20463 -1.47354 0.93166
7
SN2_IRC_Distances_MW_output/new_data/SN2_traj1_Distances point 484
C 0.47107 0.50047 -0.60074
 O 2.32431 0.80064 -0.69904
 F -4.47488 -1.53690 0.40115
 H -1.15307 -0.83987 0.48610
 H -0.52237 0.01207 0.27690
 H 1.15309 2.53467 -0.79938
 H 2.20185 -1.47108 0.93500
7
SN2_IRC_Distances_MW_output/new_data/SN2_traj1_Distances point 485
C 0.47670 0.49637 -0.59827
 O 2.32688 0.79929 -0.70048
 F -4.48010 -1.53902 0.40701
 H -1.15802 -0.83443 0.48393
 H -0.52383 0.01264 0.26945
 H 1.16021 2.53310 -0.80038
 H 2.19815 -1.46795 0.93874
7
SN2_IRC_Distances_MW_output/new_data/SN2_traj1_Distances point 486
C 0.48279 0.49176 -0.59538
 O 2.32926 0.79746 -0.70180
 F -4.48489 -1.54113 0.41361
 H -1.16313 -0.82822 0.48149
 H -0.52528 0.01332 0.26071
 H 1.16753 2.53106 -0.80143
 H 2.19372 -1.46425 0.94280
7
SN2_IRC_Distances_MW_output/new_data/SN2_traj1_Distances point 487
C 0.48918 0.48678 -0.59216
 O 2.33145 0.79520 -0.70301
 F -4.48928 -1.54321 0.42086
 H -1.16834 -0.82133 0.47896
 H -0.52669 0.01401 0.25077
 H 1.17495 2.52862 -0.80259
 H 2.18872 -1.46007 0.94717
7
SN2_IRC_Distances_MW_output/new_data/SN2_traj1_Distances point 488
C 0.49583 0.48147 -0.58868
 O 2.33348 0.79253 -0.70417
 F -4.49332 -1.54525 0.42879
 H -1.17364 -0.81377 0.47651
 H -0.52806 0.01461 0.23955
 H 1.18246 2.52586 -0.80390
 H 2.18325 -1.45545 0.95190
7
SN2_IRC_Distances_MW_output/new_data/SN2_traj1_Distances point 489
C 0.50273 0.47582 -0.58498
 O 2.33538 0.78943 -0.70530
 F -4.49709 -1.54726 0.43748
 H -1.17907 -0.80546 0.47432
 H -0.52940 0.01501 0.22685
 H 1.19012 2.52281 -0.80546
 H 2.17732 -1.45035 0.95709
7
SN2_IRC_Distances_MW_output/new_data/SN2_traj1_Distances point 490
C 0.50991 0.46981 -0.58107
 O 2.33719 0.78588 -0.70647
 F -4.50065 -1.54925 0.44709
 H -1.18467 -0.79627 0.47259
 H -0.53070 0.01507 0.21233
 H 1.19799 2.51947 -0.80736
 H 2.17094 -1.44472 0.96289
7
SN2_IRC_Distances_MW_output/new_data/SN2_traj1_Distances point 491
C 0.51741 0.46339 -0.57695
 O 2.33891 0.78178 -0.70772
 F -4.50406 -1.55117 0.45786
 H -1.19049 -0.78599 0.47157
 H -0.53199 0.01458 0.19554
 H 1.20614 2.51584 -0.80976
 H 2.16408 -1.43844 0.96947
7
SN2_IRC_Distances_MW_output/new_data/SN2_traj1_Distances point 492
C 0.52528 0.45648 -0.57263
 O 2.34058 0.77704 -0.70914
 F -4.50736 -1.55297 0.47008
 H -1.19657 -0.77434 0.47161
 H -0.53324 0.01327 0.17583
 H 1.21464 2.51188 -0.81286
 H 2.15668 -1.43136 0.97710
7
SN2_IRC_Distances_MW_output/new_data/SN2_traj1_Distances point 493
C 0.53356 0.44901 -0.56810
 O 2.34218 0.77152 -0.71079
 F -4.51057 -1.55453 0.48417
 H -1.20298 -0.76094 0.47325
 H -0.53446 0.01069 0.15236
 H 1.22357 2.50750 -0.81699
 H 2.14870 -1.42325 0.98611
7
SN2_IRC_Distances_MW_output/new_data/SN2_traj1_Distances point 494
C 0.54228 0.44087 -0.56335
 O 2.34373 0.76503 -0.71278
 F -4.51371 -1.55565 0.50069
 H -1.20975 -0.74525 0.47720
 H -0.53563 0.00622 0.12394
 H 1.23300 2.50258 -0.82263
 H 2.14008 -1.41381 0.99693
7
SN2_IRC_Distances_MW_output/new_data/SN2_traj1_Distances point 495
C 0.55149 0.43197 -0.55833
 O 2.34523 0.75737 -0.71520
 F -4.51682 -1.55598 0.52040
 H -1.21691 -0.72654 0.48447
 H -0.53675 -0.00112 0.08902
 H 1.24299 2.49690 -0.83050
 H 2.13077 -1.40260 1.01016
7
SN2_IRC_Distances_MW_output/new_data/SN2_traj1_Distances point 496
C 0.56117 0.42225 -0.55293
 O 2.34667 0.74832 -0.71808
 F -4.51989 -1.55501 0.54432
 H -1.22449 -0.70386 0.49636
 H -0.53779 -0.01271 0.04559
 H 1.25360 2.49007 -0.84173
 H 2.12073 -1.38907 1.02647
7
SN2_IRC_Distances_MW_output/new_data/SN2_traj1_Distances point 497
C 0.57132 0.41179 -0.54687
 O 2.34806 0.73775 -0.72127
 F -4.52294 -1.55197 0.57364
 H -1.23248 -0.67605 0.51433
 H -0.53876 -0.03033 -0.00849
 H 1.26486 2.48142 -0.85788
 H 2.10994 -1.37261 1.04655
7
SN2_IRC_Distances_MW_output/new_data/SN2_traj1_Distances point 498
C 0.58191 0.40092 -0.53958
 O 2.34939 0.72588 -0.72416
 F -4.52596 -1.54599 0.60939
 H -1.24082 -0.64217 0.53928
 H -0.53968 -0.05578 -0.07471
 H 1.27674 2.46997 -0.88082
 H 2.09841 -1.35283 1.07060
7
SN2_IRC_Distances_MW_output/new_data/SN2_traj1_Distances point 499
C 0.57519 0.67188 0.05265
 O 2.32845 1.06749 0.00741
 F -4.52659 -1.57323 0.57561
 H -1.23382 -0.85069 0.05599
 H -0.54936 0.05030 0.13776
 H 1.30065 2.27119 -1.29162
 H 2.10548 -1.63694 0.46220
7
SN2_IRC_Distances_MW_output/new_data/SN2_traj1_Distances point 500
C 0.58690 0.65737 0.04777
 O 2.32963 1.05905 0.00756
 F -4.52708 -1.59698 0.54897
 H -1.23997 -0.84974 0.00729
 H -0.55532 0.09199 0.21871
 H 1.31153 2.27890 -1.26955
 H 2.09431 -1.64060 0.43926
