# Supplementary material for: Low dimensional representations along intrinsic reaction coordinates and molecular dynamics trajectories using interatomic distance matrices
Source: Chem Sci. 2019 Sep 18;10(43):9954–68. doi: 10.1039/c9sc02742d (PMC6991188; doi:10.1039/c9sc02742d)
Supplement: Supplementary file 1 [file SC-010-C9SC02742D-s001.zip › C9SC02742D-SI/ESI_xyz_files/SN2_IRC_Distances_MW_output/new_data/SN2_traj_Distances_MW_PC2.xyz]

7
SN2_IRC_Distances_MW_output/new_data/SN2_traj1_Distances point 1
C -0.23710 0.48449 0.05576
 O -1.00216 -0.99801 0.09024
 F 2.40397 0.11211 0.06516
 H 0.40566 0.36487 -0.02178
 H -0.40195 0.79406 -0.80196
 H -0.55856 0.83298 0.95256
 H -0.60986 -1.59051 -0.33998
7
SN2_IRC_Distances_MW_output/new_data/SN2_traj1_Distances point 2
C -0.23716 0.48517 0.05568
 O -1.00089 -0.99825 0.09008
 F 2.40320 0.10927 0.06556
 H 0.40573 0.36582 -0.02281
 H -0.40394 0.79514 -0.80178
 H -0.55927 0.83330 0.95273
 H -0.60767 -1.59046 -0.33945
7
SN2_IRC_Distances_MW_output/new_data/SN2_traj1_Distances point 3
C -0.23722 0.48585 0.05561
 O -0.99965 -0.99850 0.08991
 F 2.40243 0.10648 0.06595
 H 0.40581 0.36676 -0.02382
 H -0.40589 0.79621 -0.80161
 H -0.55997 0.83362 0.95290
 H -0.60552 -1.59042 -0.33893
7
SN2_IRC_Distances_MW_output/new_data/SN2_traj1_Distances point 4
C -0.23727 0.48643 0.05555
 O -0.99856 -0.99870 0.08977
 F 2.40177 0.10405 0.06628
 H 0.40588 0.36757 -0.02470
 H -0.40759 0.79713 -0.80146
 H -0.56058 0.83389 0.95304
 H -0.60365 -1.59038 -0.33848
7
SN2_IRC_Distances_MW_output/new_data/SN2_traj1_Distances point 5
C -0.23731 0.48694 0.05550
 O -0.99763 -0.99888 0.08964
 F 2.40119 0.10196 0.06657
 H 0.40595 0.36826 -0.02545
 H -0.40906 0.79792 -0.80133
 H -0.56110 0.83413 0.95316
 H -0.60204 -1.59034 -0.33809
7
SN2_IRC_Distances_MW_output/new_data/SN2_traj1_Distances point 6
C -0.23735 0.48739 0.05545
 O -0.99679 -0.99904 0.08953
 F 2.40067 0.10008 0.06683
 H 0.40600 0.36889 -0.02612
 H -0.41038 0.79864 -0.80122
 H -0.56157 0.83434 0.95327
 H -0.60059 -1.59031 -0.33773
7
SN2_IRC_Distances_MW_output/new_data/SN2_traj1_Distances point 7
C -0.23738 0.48782 0.05541
 O -0.99600 -0.99919 0.08942
 F 2.40018 0.09832 0.06707
 H 0.40606 0.36948 -0.02675
 H -0.41161 0.79931 -0.80111
 H -0.56201 0.83454 0.95337
 H -0.59923 -1.59028 -0.33740
7
SN2_IRC_Distances_MW_output/new_data/SN2_traj1_Distances point 8
C -0.23741 0.48824 0.05536
 O -0.99523 -0.99933 0.08931
 F 2.39970 0.09660 0.06731
 H 0.40611 0.37005 -0.02736
 H -0.41282 0.79996 -0.80101
 H -0.56245 0.83474 0.95346
 H -0.59789 -1.59024 -0.33708
7
SN2_IRC_Distances_MW_output/new_data/SN2_traj1_Distances point 9
C -0.23745 0.48866 0.05532
 O -0.99446 -0.99948 0.08921
 F 2.39921 0.09486 0.06754
 H 0.40617 0.37062 -0.02797
 H -0.41404 0.80062 -0.80091
 H -0.56288 0.83493 0.95356
 H -0.59655 -1.59021 -0.33675
7
SN2_IRC_Distances_MW_output/new_data/SN2_traj1_Distances point 10
C -0.23748 0.48909 0.05528
 O -0.99365 -0.99963 0.08909
 F 2.39870 0.09305 0.06779
 H 0.40623 0.37122 -0.02861
 H -0.41531 0.80130 -0.80080
 H -0.56334 0.83514 0.95366
 H -0.59515 -1.59018 -0.33641
7
SN2_IRC_Distances_MW_output/new_data/SN2_traj1_Distances point 11
C -0.23752 0.48956 0.05523
 O -0.99279 -0.99979 0.08897
 F 2.39816 0.09111 0.06805
 H 0.40630 0.37186 -0.02929
 H -0.41667 0.80204 -0.80069
 H -0.56382 0.83535 0.95377
 H -0.59365 -1.59014 -0.33604
7
SN2_IRC_Distances_MW_output/new_data/SN2_traj1_Distances point 12
C -0.23756 0.49007 0.05518
 O -0.99185 -0.99996 0.08884
 F 2.39756 0.08902 0.06833
 H 0.40637 0.37256 -0.03002
 H -0.41815 0.80283 -0.80057
 H -0.56435 0.83559 0.95389
 H -0.59203 -1.59010 -0.33565
7
SN2_IRC_Distances_MW_output/new_data/SN2_traj1_Distances point 13
C -0.23760 0.49060 0.05512
 O -0.99087 -1.00014 0.08870
 F 2.39694 0.08681 0.06863
 H 0.40645 0.37328 -0.03078
 H -0.41970 0.80366 -0.80044
 H -0.56490 0.83584 0.95401
 H -0.59032 -1.59005 -0.33523
7
SN2_IRC_Distances_MW_output/new_data/SN2_traj1_Distances point 14
C -0.23764 0.49111 0.05507
 O -0.98991 -1.00031 0.08856
 F 2.39633 0.08467 0.06891
 H 0.40653 0.37399 -0.03152
 H -0.42120 0.80447 -0.80032
 H -0.56544 0.83608 0.95413
 H -0.58866 -1.59001 -0.33483
7
SN2_IRC_Distances_MW_output/new_data/SN2_traj1_Distances point 15
C -0.23767 0.49158 0.05502
 O -0.98905 -1.00047 0.08843
 F 2.39577 0.08273 0.06917
 H 0.40660 0.37463 -0.03219
 H -0.42257 0.80520 -0.80021
 H -0.56593 0.83629 0.95423
 H -0.58716 -1.58996 -0.33446
7
SN2_IRC_Distances_MW_output/new_data/SN2_traj1_Distances point 16
C -0.23770 0.49200 0.05498
 O -0.98828 -1.00061 0.08832
 F 2.39528 0.08101 0.06940
 H 0.40667 0.37519 -0.03278
 H -0.42379 0.80585 -0.80011
 H -0.56636 0.83648 0.95432
 H -0.58582 -1.58992 -0.33413
7
SN2_IRC_Distances_MW_output/new_data/SN2_traj1_Distances point 17
C -0.23773 0.49237 0.05494
 O -0.98759 -1.00073 0.08822
 F 2.39484 0.07946 0.06960
 H 0.40673 0.37570 -0.03331
 H -0.42487 0.80643 -0.80003
 H -0.56675 0.83666 0.95441
 H -0.58462 -1.58989 -0.33384
7
SN2_IRC_Distances_MW_output/new_data/SN2_traj1_Distances point 18
C -0.23775 0.49270 0.05491
 O -0.98697 -1.00084 0.08813
 F 2.39444 0.07807 0.06978
 H 0.40678 0.37616 -0.03378
 H -0.42585 0.80695 -0.79995
 H -0.56710 0.83681 0.95448
 H -0.58354 -1.58986 -0.33357
7
SN2_IRC_Distances_MW_output/new_data/SN2_traj1_Distances point 19
C -0.23777 0.49301 0.05488
 O -0.98641 -1.00094 0.08805
 F 2.39407 0.07682 0.06995
 H 0.40683 0.37657 -0.03420
 H -0.42674 0.80743 -0.79988
 H -0.56742 0.83695 0.95455
 H -0.58257 -1.58983 -0.33333
7
SN2_IRC_Distances_MW_output/new_data/SN2_traj1_Distances point 20
C -0.23779 0.49328 0.05485
 O -0.98591 -1.00103 0.08797
 F 2.39375 0.07568 0.07009
 H 0.40688 0.37694 -0.03459
 H -0.42754 0.80785 -0.79982
 H -0.56770 0.83708 0.95461
 H -0.58169 -1.58980 -0.33312
7
SN2_IRC_Distances_MW_output/new_data/SN2_traj1_Distances point 21
C -0.23781 0.49352 0.05483
 O -0.98546 -1.00110 0.08790
 F 2.39346 0.07469 0.07022
 H 0.40692 0.37726 -0.03492
 H -0.42824 0.80823 -0.79977
 H -0.56796 0.83719 0.95466
 H -0.58091 -1.58978 -0.33293
7
SN2_IRC_Distances_MW_output/new_data/SN2_traj1_Distances point 22
C -0.23782 0.49372 0.05481
 O -0.98508 -1.00117 0.08785
 F 2.39321 0.07384 0.07033
 H 0.40696 0.37754 -0.03521
 H -0.42884 0.80854 -0.79972
 H -0.56817 0.83728 0.95470
 H -0.58025 -1.58976 -0.33276
7
SN2_IRC_Distances_MW_output/new_data/SN2_traj1_Distances point 23
C -0.23783 0.49389 0.05479
 O -0.98478 -1.00122 0.08780
 F 2.39301 0.07316 0.07042
 H 0.40698 0.37776 -0.03544
 H -0.42932 0.80880 -0.79968
 H -0.56834 0.83735 0.95474
 H -0.57972 -1.58974 -0.33263
7
SN2_IRC_Distances_MW_output/new_data/SN2_traj1_Distances point 24
C -0.23784 0.49401 0.05478
 O -0.98456 -1.00126 0.08777
 F 2.39287 0.07266 0.07049
 H 0.40700 0.37793 -0.03560
 H -0.42967 0.80899 -0.79966
 H -0.56847 0.83741 0.95477
 H -0.57933 -1.58973 -0.33254
7
SN2_IRC_Distances_MW_output/new_data/SN2_traj1_Distances point 25
C -0.23785 0.49408 0.05477
 O -0.98442 -1.00129 0.08775
 F 2.39278 0.07235 0.07053
 H 0.40702 0.37803 -0.03571
 H -0.42989 0.80910 -0.79964
 H -0.56854 0.83744 0.95478
 H -0.57909 -1.58972 -0.33248
7
SN2_IRC_Distances_MW_output/new_data/SN2_traj1_Distances point 26
C -0.23785 0.49410 0.05477
 O -0.98438 -1.00129 0.08774
 F 2.39275 0.07227 0.07054
 H 0.40702 0.37805 -0.03574
 H -0.42995 0.80913 -0.79964
 H -0.56857 0.83745 0.95479
 H -0.57903 -1.58972 -0.33246
7
SN2_IRC_Distances_MW_output/new_data/SN2_traj1_Distances point 27
C -0.23785 0.49407 0.05478
 O -0.98445 -1.00128 0.08775
 F 2.39280 0.07242 0.07052
 H 0.40701 0.37800 -0.03568
 H -0.42984 0.80908 -0.79964
 H -0.56853 0.83744 0.95478
 H -0.57915 -1.58972 -0.33249
7
SN2_IRC_Distances_MW_output/new_data/SN2_traj1_Distances point 28
C -0.23784 0.49398 0.05478
 O -0.98461 -1.00125 0.08777
 F 2.39290 0.07278 0.07047
 H 0.40700 0.37789 -0.03557
 H -0.42959 0.80894 -0.79966
 H -0.56844 0.83740 0.95476
 H -0.57942 -1.58973 -0.33256
7
SN2_IRC_Distances_MW_output/new_data/SN2_traj1_Distances point 29
C -0.23783 0.49386 0.05480
 O -0.98483 -1.00121 0.08781
 F 2.39305 0.07327 0.07041
 H 0.40698 0.37773 -0.03540
 H -0.42924 0.80876 -0.79969
 H -0.56831 0.83734 0.95473
 H -0.57981 -1.58975 -0.33265
7
SN2_IRC_Distances_MW_output/new_data/SN2_traj1_Distances point 30
C -0.23782 0.49372 0.05481
 O -0.98510 -1.00117 0.08785
 F 2.39322 0.07387 0.07033
 H 0.40695 0.37753 -0.03520
 H -0.42882 0.80853 -0.79972
 H -0.56816 0.83728 0.95470
 H -0.58027 -1.58976 -0.33277
7
SN2_IRC_Distances_MW_output/new_data/SN2_traj1_Distances point 31
C -0.23781 0.49355 0.05483
 O -0.98540 -1.00111 0.08789
 F 2.39342 0.07456 0.07024
 H 0.40693 0.37731 -0.03497
 H -0.42833 0.80827 -0.79976
 H -0.56799 0.83720 0.95467
 H -0.58081 -1.58978 -0.33290
7
SN2_IRC_Distances_MW_output/new_data/SN2_traj1_Distances point 32
C -0.23780 0.49336 0.05484
 O -0.98576 -1.00105 0.08795
 F 2.39365 0.07535 0.07014
 H 0.40689 0.37705 -0.03470
 H -0.42777 0.80798 -0.79980
 H -0.56779 0.83711 0.95463
 H -0.58143 -1.58979 -0.33305
7
SN2_IRC_Distances_MW_output/new_data/SN2_traj1_Distances point 33
C -0.23778 0.49314 0.05487
 O -0.98616 -1.00098 0.08801
 F 2.39391 0.07625 0.07002
 H 0.40686 0.37675 -0.03440
 H -0.42714 0.80764 -0.79985
 H -0.56756 0.83701 0.95458
 H -0.58213 -1.58982 -0.33322
7
SN2_IRC_Distances_MW_output/new_data/SN2_traj1_Distances point 34
C -0.23777 0.49290 0.05489
 O -0.98662 -1.00090 0.08808
 F 2.39421 0.07728 0.06989
 H 0.40682 0.37642 -0.03405
 H -0.42641 0.80725 -0.79991
 H -0.56730 0.83690 0.95452
 H -0.58293 -1.58984 -0.33342
7
SN2_IRC_Distances_MW_output/new_data/SN2_traj1_Distances point 35
C -0.23775 0.49261 0.05492
 O -0.98714 -1.00081 0.08815
 F 2.39455 0.07846 0.06973
 H 0.40677 0.37603 -0.03365
 H -0.42558 0.80681 -0.79997
 H -0.56701 0.83677 0.95446
 H -0.58384 -1.58987 -0.33364
7
SN2_IRC_Distances_MW_output/new_data/SN2_traj1_Distances point 36
C -0.23772 0.49229 0.05495
 O -0.98774 -1.00070 0.08824
 F 2.39493 0.07979 0.06956
 H 0.40672 0.37559 -0.03319
 H -0.42464 0.80631 -0.80005
 H -0.56667 0.83662 0.95439
 H -0.58488 -1.58990 -0.33390
7
SN2_IRC_Distances_MW_output/new_data/SN2_traj1_Distances point 37
C -0.23770 0.49193 0.05499
 O -0.98841 -1.00058 0.08834
 F 2.39536 0.08129 0.06936
 H 0.40666 0.37510 -0.03268
 H -0.42358 0.80574 -0.80013
 H -0.56629 0.83645 0.95431
 H -0.58604 -1.58993 -0.33418
7
SN2_IRC_Distances_MW_output/new_data/SN2_traj1_Distances point 38
C -0.23767 0.49153 0.05503
 O -0.98915 -1.00045 0.08845
 F 2.39584 0.08295 0.06914
 H 0.40659 0.37455 -0.03211
 H -0.42241 0.80512 -0.80022
 H -0.56587 0.83627 0.95422
 H -0.58733 -1.58997 -0.33450
7
SN2_IRC_Distances_MW_output/new_data/SN2_traj1_Distances point 39
C -0.23764 0.49109 0.05507
 O -0.98995 -1.00031 0.08857
 F 2.39635 0.08476 0.06890
 H 0.40653 0.37396 -0.03149
 H -0.42114 0.80444 -0.80033
 H -0.56542 0.83607 0.95412
 H -0.58873 -1.59001 -0.33484
7
SN2_IRC_Distances_MW_output/new_data/SN2_traj1_Distances point 40
C -0.23760 0.49062 0.05512
 O -0.99082 -1.00015 0.08869
 F 2.39691 0.08670 0.06864
 H 0.40646 0.37332 -0.03082
 H -0.41978 0.80370 -0.80044
 H -0.56493 0.83585 0.95401
 H -0.59024 -1.59005 -0.33521
7
SN2_IRC_Distances_MW_output/new_data/SN2_traj1_Distances point 41
C -0.23756 0.49012 0.05517
 O -0.99175 -0.99998 0.08883
 F 2.39750 0.08879 0.06836
 H 0.40638 0.37263 -0.03010
 H -0.41830 0.80291 -0.80056
 H -0.56441 0.83561 0.95390
 H -0.59186 -1.59009 -0.33561
7
SN2_IRC_Distances_MW_output/new_data/SN2_traj1_Distances point 42
C -0.23752 0.48958 0.05523
 O -0.99276 -0.99979 0.08897
 F 2.39814 0.09104 0.06806
 H 0.40630 0.37189 -0.02931
 H -0.41672 0.80206 -0.80069
 H -0.56384 0.83536 0.95378
 H -0.59360 -1.59014 -0.33603
7
SN2_IRC_Distances_MW_output/new_data/SN2_traj1_Distances point 43
C -0.23747 0.48899 0.05529
 O -0.99383 -0.99960 0.08912
 F 2.39882 0.09346 0.06773
 H 0.40622 0.37109 -0.02847
 H -0.41503 0.80115 -0.80083
 H -0.56323 0.83509 0.95364
 H -0.59547 -1.59018 -0.33649
7
SN2_IRC_Distances_MW_output/new_data/SN2_traj1_Distances point 44
C -0.23743 0.48837 0.05535
 O -0.99498 -0.99938 0.08928
 F 2.39954 0.09602 0.06739
 H 0.40613 0.37024 -0.02756
 H -0.41323 0.80018 -0.80098
 H -0.56259 0.83480 0.95350
 H -0.59745 -1.59023 -0.33697
7
SN2_IRC_Distances_MW_output/new_data/SN2_traj1_Distances point 45
C -0.23737 0.48772 0.05542
 O -0.99618 -0.99916 0.08944
 F 2.40029 0.09871 0.06702
 H 0.40605 0.36934 -0.02661
 H -0.41134 0.79916 -0.80114
 H -0.56192 0.83450 0.95334
 H -0.59953 -1.59028 -0.33748
7
SN2_IRC_Distances_MW_output/new_data/SN2_traj1_Distances point 46
C -0.23732 0.48705 0.05549
 O -0.99742 -0.99892 0.08961
 F 2.40106 0.10150 0.06664
 H 0.40596 0.36842 -0.02562
 H -0.40938 0.79810 -0.80131
 H -0.56122 0.83418 0.95318
 H -0.60168 -1.59033 -0.33800
7
SN2_IRC_Distances_MW_output/new_data/SN2_traj1_Distances point 47
C -0.23726 0.48636 0.05556
 O -0.99870 -0.99868 0.08978
 F 2.40185 0.10435 0.06624
 H 0.40587 0.36747 -0.02459
 H -0.40738 0.79702 -0.80148
 H -0.56050 0.83386 0.95302
 H -0.60388 -1.59038 -0.33853
7
SN2_IRC_Distances_MW_output/new_data/SN2_traj1_Distances point 48
C -0.23720 0.48566 0.05563
 O -1.00000 -0.99843 0.08996
 F 2.40265 0.10728 0.06584
 H 0.40579 0.36649 -0.02354
 H -0.40534 0.79590 -0.80166
 H -0.55977 0.83353 0.95285
 H -0.60613 -1.59043 -0.33908
7
SN2_IRC_Distances_MW_output/new_data/SN2_traj1_Distances point 49
C -0.23714 0.48493 0.05571
 O -1.00134 -0.99817 0.09013
 F 2.40347 0.11028 0.06542
 H 0.40571 0.36549 -0.02244
 H -0.40323 0.79476 -0.80185
 H -0.55902 0.83319 0.95267
 H -0.60845 -1.59048 -0.33964
7
SN2_IRC_Distances_MW_output/new_data/SN2_traj1_Distances point 50
C -0.23707 0.48418 0.05579
 O -1.00273 -0.99789 0.09031
 F 2.40432 0.11340 0.06498
 H 0.40562 0.36444 -0.02130
 H -0.40106 0.79357 -0.80204
 H -0.55824 0.83283 0.95249
 H -0.61084 -1.59052 -0.34022
7
SN2_IRC_Distances_MW_output/new_data/SN2_traj1_Distances point 51
C -0.23700 0.48339 0.05588
 O -1.00419 -0.99761 0.09050
 F 2.40520 0.11666 0.06452
 H 0.40554 0.36335 -0.02010
 H -0.39878 0.79233 -0.80225
 H -0.55743 0.83246 0.95229
 H -0.61335 -1.59057 -0.34083
7
SN2_IRC_Distances_MW_output/new_data/SN2_traj1_Distances point 52
C -0.23692 0.48255 0.05597
 O -1.00573 -0.99730 0.09069
 F 2.40613 0.12011 0.06402
 H 0.40546 0.36218 -0.01882
 H -0.39637 0.79101 -0.80248
 H -0.55656 0.83206 0.95208
 H -0.61600 -1.59062 -0.34147
7
SN2_IRC_Distances_MW_output/new_data/SN2_traj1_Distances point 53
C -0.23684 0.48165 0.05606
 O -1.00739 -0.99696 0.09090
 F 2.40712 0.12383 0.06349
 H 0.40537 0.36093 -0.01743
 H -0.39377 0.78958 -0.80272
 H -0.55564 0.83163 0.95185
 H -0.61886 -1.59066 -0.34216
7
SN2_IRC_Distances_MW_output/new_data/SN2_traj1_Distances point 54
C -0.23674 0.48067 0.05617
 O -1.00921 -0.99659 0.09112
 F 2.40820 0.12789 0.06290
 H 0.40529 0.35955 -0.01589
 H -0.39095 0.78803 -0.80299
 H -0.55463 0.83117 0.95160
 H -0.62197 -1.59071 -0.34290
7
SN2_IRC_Distances_MW_output/new_data/SN2_traj1_Distances point 55
C -0.23663 0.47959 0.05629
 O -1.01120 -0.99618 0.09136
 F 2.40937 0.13236 0.06224
 H 0.40520 0.35803 -0.01419
 H -0.38784 0.78631 -0.80329
 H -0.55351 0.83065 0.95132
 H -0.62538 -1.59076 -0.34372
7
SN2_IRC_Distances_MW_output/new_data/SN2_traj1_Distances point 56
C -0.23652 0.47841 0.05643
 O -1.01338 -0.99573 0.09161
 F 2.41064 0.13723 0.06152
 H 0.40511 0.35637 -0.01231
 H -0.38445 0.78444 -0.80363
 H -0.55230 0.83008 0.95100
 H -0.62911 -1.59080 -0.34462
7
SN2_IRC_Distances_MW_output/new_data/SN2_traj1_Distances point 57
C -0.23639 0.47716 0.05657
 O -1.01568 -0.99524 0.09187
 F 2.41197 0.14238 0.06075
 H 0.40503 0.35461 -0.01030
 H -0.38088 0.78245 -0.80399
 H -0.55102 0.82948 0.95067
 H -0.63304 -1.59085 -0.34556
7
SN2_IRC_Distances_MW_output/new_data/SN2_traj1_Distances point 58
C -0.23625 0.47589 0.05671
 O -1.01802 -0.99473 0.09212
 F 2.41331 0.14762 0.05996
 H 0.40496 0.35281 -0.00824
 H -0.37725 0.78043 -0.80437
 H -0.54972 0.82887 0.95032
 H -0.63703 -1.59088 -0.34651
7
SN2_IRC_Distances_MW_output/new_data/SN2_traj1_Distances point 59
C -0.23611 0.47463 0.05686
 O -1.02035 -0.99423 0.09237
 F 2.41463 0.15283 0.05916
 H 0.40490 0.35102 -0.00616
 H -0.37364 0.77841 -0.80475
 H -0.54843 0.82825 0.94996
 H -0.64099 -1.59091 -0.34745
7
SN2_IRC_Distances_MW_output/new_data/SN2_traj1_Distances point 60
C -0.23597 0.47337 0.05701
 O -1.02266 -0.99372 0.09261
 F 2.41592 0.15799 0.05836
 H 0.40485 0.34923 -0.00407
 H -0.37007 0.77641 -0.80513
 H -0.54715 0.82764 0.94961
 H -0.64491 -1.59093 -0.34838
7
SN2_IRC_Distances_MW_output/new_data/SN2_traj1_Distances point 61
C -0.23583 0.47212 0.05716
 O -1.02497 -0.99320 0.09284
 F 2.41719 0.16315 0.05756
 H 0.40481 0.34743 -0.00196
 H -0.36652 0.77441 -0.80553
 H -0.54588 0.82703 0.94924
 H -0.64882 -1.59095 -0.34931
7
SN2_IRC_Distances_MW_output/new_data/SN2_traj1_Distances point 62
C -0.23568 0.47086 0.05731
 O -1.02729 -0.99267 0.09306
 F 2.41847 0.16835 0.05674
 H 0.40479 0.34562 0.00018
 H -0.36294 0.77239 -0.80593
 H -0.54459 0.82641 0.94887
 H -0.65275 -1.59096 -0.35024
7
SN2_IRC_Distances_MW_output/new_data/SN2_traj1_Distances point 63
C -0.23553 0.46957 0.05747
 O -1.02966 -0.99213 0.09329
 F 2.41975 0.17364 0.05589
 H 0.40477 0.34376 0.00240
 H -0.35929 0.77033 -0.80635
 H -0.54329 0.82578 0.94849
 H -0.65675 -1.59096 -0.35118
7
SN2_IRC_Distances_MW_output/new_data/SN2_traj1_Distances point 64
C -0.23537 0.46825 0.05763
 O -1.03209 -0.99156 0.09351
 F 2.42105 0.17908 0.05501
 H 0.40476 0.34185 0.00470
 H -0.35556 0.76821 -0.80679
 H -0.54195 0.82512 0.94808
 H -0.66085 -1.59095 -0.35214
7
SN2_IRC_Distances_MW_output/new_data/SN2_traj1_Distances point 65
C -0.23520 0.46688 0.05780
 O -1.03461 -0.99096 0.09372
 F 2.42239 0.18472 0.05409
 H 0.40477 0.33986 0.00712
 H -0.35170 0.76600 -0.80725
 H -0.54056 0.82444 0.94765
 H -0.66510 -1.59094 -0.35313
7
SN2_IRC_Distances_MW_output/new_data/SN2_traj1_Distances point 66
C -0.23502 0.46545 0.05798
 O -1.03724 -0.99033 0.09394
 F 2.42377 0.19060 0.05312
 H 0.40479 0.33777 0.00967
 H -0.34767 0.76370 -0.80774
 H -0.53911 0.82372 0.94720
 H -0.66952 -1.59092 -0.35417
7
SN2_IRC_Distances_MW_output/new_data/SN2_traj1_Distances point 67
C -0.23482 0.46395 0.05818
 O -1.04001 -0.98965 0.09416
 F 2.42519 0.19678 0.05208
 H 0.40483 0.33556 0.01239
 H -0.34345 0.76128 -0.80827
 H -0.53759 0.82297 0.94671
 H -0.67415 -1.59088 -0.35524
7
SN2_IRC_Distances_MW_output/new_data/SN2_traj1_Distances point 68
C -0.23461 0.46236 0.05839
 O -1.04293 -0.98893 0.09438
 F 2.42668 0.20331 0.05097
 H 0.40489 0.33321 0.01531
 H -0.33900 0.75872 -0.80884
 H -0.53599 0.82217 0.94618
 H -0.67905 -1.59083 -0.35638
7
SN2_IRC_Distances_MW_output/new_data/SN2_traj1_Distances point 69
C -0.23438 0.46067 0.05861
 O -1.04605 -0.98814 0.09460
 F 2.42825 0.21029 0.04977
 H 0.40497 0.33069 0.01847
 H -0.33426 0.75597 -0.80947
 H -0.53428 0.82130 0.94560
 H -0.68425 -1.59077 -0.35758
7
SN2_IRC_Distances_MW_output/new_data/SN2_traj1_Distances point 70
C -0.23412 0.45884 0.05886
 O -1.04940 -0.98729 0.09482
 F 2.42990 0.21778 0.04846
 H 0.40508 0.32796 0.02192
 H -0.32917 0.75302 -0.81015
 H -0.53245 0.82037 0.94496
 H -0.68984 -1.59069 -0.35886
7
SN2_IRC_Distances_MW_output/new_data/SN2_traj1_Distances point 71
C -0.23383 0.45686 0.05914
 O -1.05304 -0.98634 0.09504
 F 2.43166 0.22590 0.04701
 H 0.40523 0.32498 0.02573
 H -0.32368 0.74982 -0.81092
 H -0.53047 0.81935 0.94425
 H -0.69587 -1.59059 -0.36024
7
SN2_IRC_Distances_MW_output/new_data/SN2_traj1_Distances point 72
C -0.23352 0.45471 0.05944
 O -1.05699 -0.98528 0.09525
 F 2.43353 0.23475 0.04541
 H 0.40543 0.32172 0.02996
 H -0.31772 0.74632 -0.81178
 H -0.52831 0.81824 0.94344
 H -0.70242 -1.59045 -0.36173
7
SN2_IRC_Distances_MW_output/new_data/SN2_traj1_Distances point 73
C -0.23316 0.45236 0.05979
 O -1.06130 -0.98411 0.09546
 F 2.43553 0.24439 0.04363
 H 0.40568 0.31812 0.03466
 H -0.31124 0.74251 -0.81274
 H -0.52596 0.81701 0.94254
 H -0.70954 -1.59028 -0.36334
7
SN2_IRC_Distances_MW_output/new_data/SN2_traj1_Distances point 74
C -0.23276 0.44981 0.06017
 O -1.06598 -0.98281 0.09565
 F 2.43765 0.25484 0.04166
 H 0.40600 0.31419 0.03988
 H -0.30424 0.73837 -0.81382
 H -0.52343 0.81567 0.94152
 H -0.71724 -1.59007 -0.36506
7
SN2_IRC_Distances_MW_output/new_data/SN2_traj1_Distances point 75
C -0.23232 0.44708 0.06059
 O -1.07100 -0.98138 0.09582
 F 2.43985 0.26606 0.03950
 H 0.40640 0.30992 0.04562
 H -0.29677 0.73392 -0.81501
 H -0.52071 0.81422 0.94038
 H -0.72546 -1.58981 -0.36689
7
SN2_IRC_Distances_MW_output/new_data/SN2_traj1_Distances point 76
C -0.23183 0.44418 0.06105
 O -1.07631 -0.97982 0.09595
 F 2.44212 0.27795 0.03716
 H 0.40688 0.30533 0.05185
 H -0.28889 0.72920 -0.81633
 H -0.51784 0.81266 0.93911
 H -0.73414 -1.58950 -0.36880
7
SN2_IRC_Distances_MW_output/new_data/SN2_traj1_Distances point 77
C -0.23131 0.44115 0.06155
 O -1.08188 -0.97815 0.09605
 F 2.44441 0.29041 0.03464
 H 0.40747 0.30046 0.05857
 H -0.28067 0.72425 -0.81776
 H -0.51484 0.81101 0.93773
 H -0.74319 -1.58913 -0.37078
7
SN2_IRC_Distances_MW_output/new_data/SN2_traj1_Distances point 78
C -0.23074 0.43798 0.06209
 O -1.08767 -0.97636 0.09609
 F 2.44671 0.30338 0.03195
 H 0.40816 0.29532 0.06576
 H -0.27217 0.71910 -0.81930
 H -0.51172 0.80928 0.93621
 H -0.75257 -1.58870 -0.37280
7
SN2_IRC_Distances_MW_output/new_data/SN2_traj1_Distances point 79
C -0.23015 0.43472 0.06268
 O -1.09364 -0.97446 0.09607
 F 2.44899 0.31676 0.02909
 H 0.40895 0.28993 0.07340
 H -0.26345 0.71379 -0.82095
 H -0.50852 0.80747 0.93456
 H -0.76220 -1.58821 -0.37485
7
SN2_IRC_Distances_MW_output/new_data/SN2_traj1_Distances point 80
C -0.22951 0.43139 0.06329
 O -1.09974 -0.97247 0.09599
 F 2.45122 0.33044 0.02610
 H 0.40987 0.28433 0.08145
 H -0.25460 0.70838 -0.82270
 H -0.50525 0.80560 0.93278
 H -0.77198 -1.58766 -0.37691
7
SN2_IRC_Distances_MW_output/new_data/SN2_traj1_Distances point 81
C -0.22886 0.42802 0.06394
 O -1.10591 -0.97040 0.09584
 F 2.45338 0.34428 0.02298
 H 0.41089 0.27856 0.08985
 H -0.24572 0.70291 -0.82454
 H -0.50196 0.80369 0.93088
 H -0.78183 -1.58705 -0.37895
7
SN2_IRC_Distances_MW_output/new_data/SN2_traj1_Distances point 82
C -0.22818 0.42464 0.06462
 O -1.11209 -0.96826 0.09562
 F 2.45543 0.35816 0.01977
 H 0.41203 0.27266 0.09853
 H -0.23688 0.69744 -0.82645
 H -0.49867 0.80175 0.92887
 H -0.79165 -1.58639 -0.38096
7
SN2_IRC_Distances_MW_output/new_data/SN2_traj1_Distances point 83
C -0.22748 0.42127 0.06533
 O -1.11825 -0.96607 0.09533
 F 2.45737 0.37201 0.01648
 H 0.41327 0.26666 0.10745
 H -0.22814 0.69201 -0.82842
 H -0.49540 0.79979 0.92674
 H -0.80138 -1.58567 -0.38291
7
SN2_IRC_Distances_MW_output/new_data/SN2_traj1_Distances point 84
C -0.22677 0.41791 0.06607
 O -1.12438 -0.96383 0.09498
 F 2.45920 0.38582 0.01310
 H 0.41462 0.26055 0.11662
 H -0.21950 0.68663 -0.83045
 H -0.49215 0.79782 0.92450
 H -0.81102 -1.58491 -0.38482
7
SN2_IRC_Distances_MW_output/new_data/SN2_traj1_Distances point 85
C -0.22604 0.41455 0.06684
 O -1.13052 -0.96152 0.09455
 F 2.46093 0.39965 0.00964
 H 0.41610 0.25430 0.12607
 H -0.21094 0.68128 -0.83255
 H -0.48892 0.79584 0.92214
 H -0.82061 -1.58409 -0.38668
7
SN2_IRC_Distances_MW_output/new_data/SN2_traj1_Distances point 86
C -0.22529 0.41117 0.06765
 O -1.13670 -0.95914 0.09405
 F 2.46256 0.41359 0.00604
 H 0.41771 0.24786 0.13589
 H -0.20239 0.67592 -0.83473
 H -0.48567 0.79381 0.91961
 H -0.83022 -1.58322 -0.38851
7
SN2_IRC_Distances_MW_output/new_data/SN2_traj1_Distances point 87
C -0.22450 0.40773 0.06851
 O -1.14299 -0.95665 0.09346
 F 2.46410 0.42781 0.00228
 H 0.41949 0.24113 0.14619
 H -0.19377 0.67052 -0.83701
 H -0.48238 0.79174 0.91688
 H -0.83994 -1.58228 -0.39032
7
SN2_IRC_Distances_MW_output/new_data/SN2_traj1_Distances point 88
C -0.22367 0.40418 0.06945
 O -1.14947 -0.95401 0.09277
 F 2.46557 0.44248 -0.00170
 H 0.42147 0.23401 0.15714
 H -0.18499 0.66500 -0.83942
 H -0.47901 0.78958 0.91390
 H -0.84990 -1.58125 -0.39213
7
SN2_IRC_Distances_MW_output/new_data/SN2_traj1_Distances point 89
C -0.22279 0.40049 0.07047
 O -1.15622 -0.95118 0.09196
 F 2.46697 0.45779 -0.00598
 H 0.42371 0.22638 0.16892
 H -0.17596 0.65933 -0.84201
 H -0.47551 0.78732 0.91060
 H -0.86020 -1.58012 -0.39396
7
SN2_IRC_Distances_MW_output/new_data/SN2_traj1_Distances point 90
C -0.22184 0.39661 0.07160
 O -1.16329 -0.94813 0.09101
 F 2.46829 0.47387 -0.01060
 H 0.42625 0.21812 0.18167
 H -0.16661 0.65347 -0.84478
 H -0.47187 0.78494 0.90691
 H -0.87092 -1.57887 -0.39581
7
SN2_IRC_Distances_MW_output/new_data/SN2_traj1_Distances point 91
C -0.22083 0.39258 0.07284
 O -1.17065 -0.94485 0.08990
 F 2.46949 0.49066 -0.01556
 H 0.42913 0.20920 0.19541
 H -0.15703 0.64747 -0.84774
 H -0.46812 0.78245 0.90280
 H -0.88199 -1.57751 -0.39766
7
SN2_IRC_Distances_MW_output/new_data/SN2_traj1_Distances point 92
C -0.21978 0.38846 0.07419
 O -1.17817 -0.94140 0.08866
 F 2.47055 0.50785 -0.02078
 H 0.43233 0.19976 0.20991
 H -0.14740 0.64148 -0.85081
 H -0.46432 0.77990 0.89830
 H -0.89320 -1.57605 -0.39947
7
SN2_IRC_Distances_MW_output/new_data/SN2_traj1_Distances point 93
C -0.21871 0.38437 0.07561
 O -1.18565 -0.93786 0.08731
 F 2.47142 0.52498 -0.02614
 H 0.43579 0.18998 0.22479
 H -0.13802 0.63568 -0.85390
 H -0.46058 0.77738 0.89352
 H -0.90425 -1.57454 -0.40118
7
SN2_IRC_Distances_MW_output/new_data/SN2_traj1_Distances point 94
C -0.21764 0.38038 0.07709
 O -1.19296 -0.93429 0.08587
 F 2.47209 0.54179 -0.03153
 H 0.43945 0.18002 0.23979
 H -0.12901 0.63016 -0.85695
 H -0.45698 0.77494 0.88852
 H -0.91495 -1.57300 -0.40279
7
SN2_IRC_Distances_MW_output/new_data/SN2_traj1_Distances point 95
C -0.21657 0.37648 0.07861
 O -1.20009 -0.93070 0.08436
 F 2.47256 0.55825 -0.03693
 H 0.44332 0.16988 0.25483
 H -0.12041 0.62495 -0.85992
 H -0.45353 0.77259 0.88332
 H -0.92528 -1.57145 -0.40427
7
SN2_IRC_Distances_MW_output/new_data/SN2_traj1_Distances point 96
C -0.21550 0.37265 0.08020
 O -1.20709 -0.92707 0.08278
 F 2.47286 0.57446 -0.04237
 H 0.44740 0.15951 0.26997
 H -0.11215 0.62001 -0.86282
 H -0.45020 0.77032 0.87791
 H -0.93532 -1.56989 -0.40567
7
SN2_IRC_Distances_MW_output/new_data/SN2_traj1_Distances point 97
C -0.21443 0.36886 0.08187
 O -1.21404 -0.92336 0.08111
 F 2.47299 0.59060 -0.04789
 H 0.45176 0.14876 0.28532
 H -0.10415 0.61530 -0.86564
 H -0.44697 0.76814 0.87222
 H -0.94516 -1.56830 -0.40699
7
SN2_IRC_Distances_MW_output/new_data/SN2_traj1_Distances point 98
C -0.21333 0.36506 0.08364
 O -1.22100 -0.91954 0.07935
 F 2.47294 0.60682 -0.05353
 H 0.45645 0.13752 0.30099
 H -0.09633 0.61079 -0.86840
 H -0.44383 0.76604 0.86620
 H -0.95491 -1.56669 -0.40825
7
SN2_IRC_Distances_MW_output/new_data/SN2_traj1_Distances point 99
C -0.21220 0.36123 0.08553
 O -1.22802 -0.91556 0.07750
 F 2.47270 0.62325 -0.05934
 H 0.46153 0.12566 0.31705
 H -0.08865 0.60644 -0.87108
 H -0.44075 0.76402 0.85981
 H -0.96462 -1.56504 -0.40947
7
SN2_IRC_Distances_MW_output/new_data/SN2_traj1_Distances point 100
C -0.21103 0.35735 0.08757
 O -1.23515 -0.91141 0.07554
 F 2.47227 0.64000 -0.06532
 H 0.46705 0.11305 0.33355
 H -0.08106 0.60227 -0.87366
 H -0.43774 0.76210 0.85300
 H -0.97434 -1.56335 -0.41067
7
SN2_IRC_Distances_MW_output/new_data/SN2_traj1_Distances point 101
C -0.20982 0.35339 0.08976
 O -1.24242 -0.90705 0.07348
 F 2.47164 0.65714 -0.07150
 H 0.47308 0.09959 0.35048
 H -0.07357 0.59826 -0.87611
 H -0.43482 0.76031 0.84575
 H -0.98409 -1.56164 -0.41186
7
SN2_IRC_Distances_MW_output/new_data/SN2_traj1_Distances point 102
C -0.20857 0.34935 0.09214
 O -1.24984 -0.90245 0.07132
 F 2.47077 0.67471 -0.07787
 H 0.47966 0.08516 0.36781
 H -0.06615 0.59442 -0.87837
 H -0.43200 0.75870 0.83803
 H -0.99388 -1.55990 -0.41306
7
SN2_IRC_Distances_MW_output/new_data/SN2_traj1_Distances point 103
C -0.20726 0.34521 0.09471
 O -1.25744 -0.89760 0.06907
 F 2.46967 0.69278 -0.08442
 H 0.48687 0.06967 0.38546
 H -0.05882 0.59076 -0.88040
 H -0.42931 0.75731 0.82986
 H -1.00371 -1.55814 -0.41429
7
SN2_IRC_Distances_MW_output/new_data/SN2_traj1_Distances point 104
C -0.20589 0.34097 0.09750
 O -1.26525 -0.89245 0.06677
 F 2.46829 0.71139 -0.09113
 H 0.49477 0.05300 0.40333
 H -0.05155 0.58728 -0.88212
 H -0.42678 0.75621 0.82125
 H -1.01359 -1.55639 -0.41560
7
SN2_IRC_Distances_MW_output/new_data/SN2_traj1_Distances point 105
C -0.20446 0.33661 0.10054
 O -1.27328 -0.88699 0.06442
 F 2.46662 0.73060 -0.09799
 H 0.50343 0.03500 0.42129
 H -0.04435 0.58396 -0.88349
 H -0.42445 0.75546 0.81223
 H -1.02352 -1.55465 -0.41701
7
SN2_IRC_Distances_MW_output/new_data/SN2_traj1_Distances point 106
C -0.20294 0.33210 0.10385
 O -1.28157 -0.88115 0.06207
 F 2.46463 0.75052 -0.10497
 H 0.51294 0.01551 0.43920
 H -0.03717 0.58079 -0.88442
 H -0.42236 0.75517 0.80286
 H -1.03352 -1.55294 -0.41859
7
SN2_IRC_Distances_MW_output/new_data/SN2_traj1_Distances point 107
C -0.20134 0.32741 0.10746
 O -1.29019 -0.87490 0.05976
 F 2.46228 0.77126 -0.11204
 H 0.52340 -0.00565 0.45686
 H -0.02998 0.57773 -0.88484
 H -0.42056 0.75542 0.79321
 H -1.04361 -1.55127 -0.42042
7
SN2_IRC_Distances_MW_output/new_data/SN2_traj1_Distances point 108
C -0.19963 0.32251 0.11142
 O -1.29917 -0.86815 0.05755
 F 2.45953 0.79294 -0.11914
 H 0.53493 -0.02871 0.47402
 H -0.02273 0.57472 -0.88468
 H -0.41912 0.75636 0.78342
 H -1.05381 -1.54968 -0.42260
7
SN2_IRC_Distances_MW_output/new_data/SN2_traj1_Distances point 109
C -0.19779 0.31736 0.11577
 O -1.30859 -0.86084 0.05554
 F 2.45633 0.81571 -0.12622
 H 0.54767 -0.05388 0.49036
 H -0.01536 0.57169 -0.88387
 H -0.41811 0.75813 0.77367
 H -1.06415 -1.54817 -0.42524
7
SN2_IRC_Distances_MW_output/new_data/SN2_traj1_Distances point 110
C -0.19580 0.31191 0.12054
 O -1.31851 -0.85289 0.05383
 F 2.45262 0.83970 -0.13318
 H 0.56173 -0.08140 0.50545
 H -0.00778 0.56852 -0.88237
 H -0.41761 0.76091 0.76424
 H -1.07465 -1.54677 -0.42852
7
SN2_IRC_Distances_MW_output/new_data/SN2_traj1_Distances point 111
C -0.19363 0.30612 0.12576
 O -1.32898 -0.84422 0.05260
 F 2.44835 0.86504 -0.13987
 H 0.57722 -0.11143 0.51875
 H 0.00007 0.56509 -0.88016
 H -0.41771 0.76489 0.75553
 H -1.08532 -1.54550 -0.43261
7
SN2_IRC_Distances_MW_output/new_data/SN2_traj1_Distances point 112
C -0.19126 0.29994 0.13145
 O -1.34004 -0.83478 0.05204
 F 2.44348 0.89177 -0.14611
 H 0.59420 -0.14404 0.52961
 H 0.00830 0.56123 -0.87733
 H -0.41852 0.77025 0.74808
 H -1.09616 -1.54437 -0.43774
7
SN2_IRC_Distances_MW_output/new_data/SN2_traj1_Distances point 113
C -0.18867 0.29335 0.13758
 O -1.35166 -0.82458 0.05239
 F 2.43798 0.91983 -0.15166
 H 0.61261 -0.17909 0.53730
 H 0.01695 0.55676 -0.87402
 H -0.42010 0.77710 0.74253
 H -1.10711 -1.54339 -0.44411
7
SN2_IRC_Distances_MW_output/new_data/SN2_traj1_Distances point 114
C -0.18586 0.28635 0.14408
 O -1.36376 -0.81369 0.05391
 F 2.43188 0.94899 -0.15627
 H 0.63228 -0.21616 0.54111
 H 0.02607 0.55153 -0.87055
 H -0.42249 0.78548 0.73960
 H -1.11812 -1.54251 -0.45187
7
SN2_IRC_Distances_MW_output/new_data/SN2_traj1_Distances point 115
C -0.18283 0.27897 0.15080
 O -1.37619 -0.80229 0.05680
 F 2.42525 0.97885 -0.15967
 H 0.65285 -0.25452 0.54054
 H 0.03563 0.54544 -0.86731
 H -0.42564 0.79522 0.73992
 H -1.12908 -1.54167 -0.46108
7
SN2_IRC_Distances_MW_output/new_data/SN2_traj1_Distances point 116
C -0.17959 0.27125 0.15756
 O -1.38873 -0.79064 0.06120
 F 2.41823 1.00890 -0.16169
 H 0.67386 -0.29326 0.53544
 H 0.04555 0.53849 -0.86476
 H -0.42943 0.80601 0.74391
 H -1.13990 -1.54075 -0.47165
7
SN2_IRC_Distances_MW_output/new_data/SN2_traj1_Distances point 117
C -0.17617 0.26326 0.16418
 O -1.40117 -0.77903 0.06712
 F 2.41098 1.03864 -0.16226
 H 0.69483 -0.33139 0.52601
 H 0.05573 0.53078 -0.86332
 H -0.43366 0.81736 0.75163
 H -1.15053 -1.53962 -0.48336
7
SN2_IRC_Distances_MW_output/new_data/SN2_traj1_Distances point 118
C -0.17260 0.25504 0.17048
 O -1.41332 -0.76776 0.07447
 F 2.40363 1.06766 -0.16140
 H 0.71532 -0.36809 0.51277
 H 0.06604 0.52249 -0.86329
 H -0.43812 0.82877 0.76285
 H -1.16095 -1.53812 -0.49587
7
SN2_IRC_Distances_MW_output/new_data/SN2_traj1_Distances point 119
C -0.16889 0.24659 0.17629
 O -1.42507 -0.75706 0.08309
 F 2.39632 1.09569 -0.15922
 H 0.73503 -0.40270 0.49643
 H 0.07640 0.51384 -0.86484
 H -0.44258 0.83973 0.77709
 H -1.17121 -1.53609 -0.50884
7
SN2_IRC_Distances_MW_output/new_data/SN2_traj1_Distances point 120
C -0.16503 0.23791 0.18152
 O -1.43633 -0.74714 0.09279
 F 2.38914 1.12257 -0.15587
 H 0.75373 -0.43479 0.47772
 H 0.08673 0.50507 -0.86799
 H -0.44684 0.84978 0.79374
 H -1.18140 -1.53339 -0.52191
7
SN2_IRC_Distances_MW_output/new_data/SN2_traj1_Distances point 121
C -0.16102 0.22900 0.18606
 O -1.44707 -0.73819 0.10335
 F 2.38216 1.14823 -0.15151
 H 0.77128 -0.46407 0.45738
 H 0.09698 0.49643 -0.87269
 H -0.45072 0.85852 0.81214
 H -1.19162 -1.52992 -0.53472
7
SN2_IRC_Distances_MW_output/new_data/SN2_traj1_Distances point 122
C -0.15686 0.21984 0.18985
 O -1.45726 -0.73035 0.11455
 F 2.37545 1.17266 -0.14633
 H 0.78761 -0.49035 0.43607
 H 0.10710 0.48815 -0.87879
 H -0.45407 0.86563 0.83161
 H -1.20197 -1.52559 -0.54696
7
SN2_IRC_Distances_MW_output/new_data/SN2_traj1_Distances point 123
C -0.15254 0.21041 0.19282
 O -1.46691 -0.72374 0.12619
 F 2.36905 1.19591 -0.14048
 H 0.80266 -0.51352 0.41442
 H 0.11708 0.48046 -0.88611
 H -0.45675 0.87084 0.85150
 H -1.21259 -1.52035 -0.55834
7
SN2_IRC_Distances_MW_output/new_data/SN2_traj1_Distances point 124
C -0.14804 0.20069 0.19493
 O -1.47605 -0.71848 0.13806
 F 2.36297 1.21803 -0.13413
 H 0.81644 -0.53357 0.39295
 H 0.12692 0.47355 -0.89443
 H -0.45865 0.87397 0.87123
 H -1.22358 -1.51420 -0.56862
7
SN2_IRC_Distances_MW_output/new_data/SN2_traj1_Distances point 125
C -0.14333 0.19067 0.19615
 O -1.48472 -0.71469 0.15001
 F 2.35724 1.23916 -0.12740
 H 0.82897 -0.55050 0.37211
 H 0.13666 0.46762 -0.90352
 H -0.45970 0.87487 0.89027
 H -1.23511 -1.50713 -0.57761
7
SN2_IRC_Distances_MW_output/new_data/SN2_traj1_Distances point 126
C -0.13839 0.18031 0.19645
 O -1.49300 -0.71249 0.16190
 F 2.35186 1.25945 -0.12042
 H 0.84032 -0.56436 0.35225
 H 0.14635 0.46285 -0.91319
 H -0.45979 0.87345 0.90815
 H -1.24735 -1.49921 -0.58515
7
SN2_IRC_Distances_MW_output/new_data/SN2_traj1_Distances point 127
C -0.13316 0.16956 0.19581
 O -1.50097 -0.71201 0.17364
 F 2.34684 1.27912 -0.11326
 H 0.85056 -0.57520 0.33366
 H 0.15610 0.45940 -0.92325
 H -0.45883 0.86961 0.92451
 H -1.26054 -1.49048 -0.59110
7
SN2_IRC_Distances_MW_output/new_data/SN2_traj1_Distances point 128
C -0.12757 0.15835 0.19417
 O -1.50875 -0.71350 0.18514
 F 2.34218 1.29844 -0.10602
 H 0.85975 -0.58304 0.31665
 H 0.16609 0.45751 -0.93354
 H -0.45672 0.86329 0.93895
 H -1.27498 -1.48106 -0.59536
7
SN2_IRC_Distances_MW_output/new_data/SN2_traj1_Distances point 129
C -0.12159 0.14673 0.19151
 O -1.51643 -0.71723 0.19624
 F 2.33795 1.31756 -0.09884
 H 0.86791 -0.58776 0.30167
 H 0.17642 0.45745 -0.94379
 H -0.45332 0.85449 0.95099
 H -1.29094 -1.47123 -0.59777
7
SN2_IRC_Distances_MW_output/new_data/SN2_traj1_Distances point 130
C -0.11539 0.13517 0.18796
 O -1.52386 -0.72329 0.20642
 F 2.33434 1.33603 -0.09212
 H 0.87482 -0.58931 0.28953
 H 0.18693 0.45940 -0.95341
 H -0.44872 0.84376 0.95989
 H -1.30812 -1.46175 -0.59828
7
SN2_IRC_Distances_MW_output/new_data/SN2_traj1_Distances point 131
C -0.10954 0.12474 0.18403
 O -1.53058 -0.73097 0.21491
 F 2.33161 1.35261 -0.08647
 H 0.88018 -0.58820 0.28105
 H 0.19687 0.46301 -0.96149
 H -0.44348 0.83264 0.96525
 H -1.32507 -1.45383 -0.59727
7
SN2_IRC_Distances_MW_output/new_data/SN2_traj1_Distances point 132
C -0.10445 0.11610 0.18028
 O -1.53632 -0.73914 0.22146
 F 2.32974 1.36659 -0.08214
 H 0.88410 -0.58554 0.27586
 H 0.20569 0.46746 -0.96773
 H -0.43830 0.82258 0.96775
 H -1.34047 -1.44805 -0.59548
7
SN2_IRC_Distances_MW_output/new_data/SN2_traj1_Distances point 133
C -0.10009 0.10905 0.17690
 O -1.54124 -0.74721 0.22652
 F 2.32852 1.37839 -0.07886
 H 0.88701 -0.58222 0.27293
 H 0.21347 0.47217 -0.97250
 H -0.43346 0.81393 0.96847
 H -1.35421 -1.44411 -0.59346
7
SN2_IRC_Distances_MW_output/new_data/SN2_traj1_Distances point 134
C -0.09627 0.10316 0.17387
 O -1.54560 -0.75508 0.23057
 F 2.32772 1.38869 -0.07633
 H 0.88929 -0.57865 0.27143
 H 0.22052 0.47695 -0.97626
 H -0.42896 0.80649 0.96815
 H -1.36669 -1.44155 -0.59143
7
SN2_IRC_Distances_MW_output/new_data/SN2_traj1_Distances point 135
C -0.09283 0.09809 0.17112
 O -1.54962 -0.76279 0.23395
 F 2.32723 1.39799 -0.07431
 H 0.89116 -0.57499 0.27087
 H 0.22710 0.48175 -0.97933
 H -0.42472 0.79998 0.96720
 H -1.37831 -1.44004 -0.58949
7
SN2_IRC_Distances_MW_output/new_data/SN2_traj1_Distances point 136
C -0.08966 0.09363 0.16858
 O -1.55342 -0.77042 0.23687
 F 2.32695 1.40664 -0.07267
 H 0.89278 -0.57129 0.27098
 H 0.23341 0.48657 -0.98193
 H -0.42067 0.79423 0.96584
 H -1.38939 -1.43937 -0.58766
7
SN2_IRC_Distances_MW_output/new_data/SN2_traj1_Distances point 137
C -0.08669 0.08963 0.16621
 O -1.55710 -0.77807 0.23947
 F 2.32686 1.41490 -0.07132
 H 0.89422 -0.56756 0.27159
 H 0.23959 0.49145 -0.98418
 H -0.41674 0.78907 0.96419
 H -1.40014 -1.43942 -0.58595
7
SN2_IRC_Distances_MW_output/new_data/SN2_traj1_Distances point 138
C -0.08384 0.08596 0.16397
 O -1.56075 -0.78580 0.24184
 F 2.32692 1.42293 -0.07020
 H 0.89554 -0.56381 0.27261
 H 0.24574 0.49641 -0.98618
 H -0.41288 0.78442 0.96231
 H -1.41074 -1.44012 -0.58435
7
SN2_IRC_Distances_MW_output/new_data/SN2_traj1_Distances point 139
C -0.08107 0.08257 0.16183
 O -1.56441 -0.79371 0.24405
 F 2.32712 1.43088 -0.06926
 H 0.89680 -0.56001 0.27399
 H 0.25197 0.50151 -0.98800
 H -0.40905 0.78019 0.96026
 H -1.42136 -1.44144 -0.58288
7
SN2_IRC_Distances_MW_output/new_data/SN2_traj1_Distances point 140
C -0.07834 0.07939 0.15978
 O -1.56816 -0.80187 0.24617
 F 2.32746 1.43889 -0.06848
 H 0.89802 -0.55615 0.27568
 H 0.25836 0.50679 -0.98967
 H -0.40520 0.77634 0.95805
 H -1.43215 -1.44339 -0.58153
7
SN2_IRC_Distances_MW_output/new_data/SN2_traj1_Distances point 141
C -0.07562 0.07638 0.15778
 O -1.57204 -0.81040 0.24822
 F 2.32793 1.44707 -0.06785
 H 0.89923 -0.55219 0.27770
 H 0.26502 0.51231 -0.99125
 H -0.40130 0.77283 0.95570
 H -1.44324 -1.44600 -0.58030
7
SN2_IRC_Distances_MW_output/new_data/SN2_traj1_Distances point 142
C -0.07287 0.07350 0.15583
 O -1.57613 -0.81940 0.25025
 F 2.32855 1.45555 -0.06735
 H 0.90046 -0.54812 0.28003
 H 0.27204 0.51813 -0.99276
 H -0.39729 0.76965 0.95321
 H -1.45478 -1.44932 -0.57921
7
SN2_IRC_Distances_MW_output/new_data/SN2_traj1_Distances point 143
C -0.07007 0.07075 0.15392
 O -1.58045 -0.82893 0.25230
 F 2.32934 1.46442 -0.06698
 H 0.90173 -0.54392 0.28269
 H 0.27950 0.52430 -0.99423
 H -0.39316 0.76680 0.95058
 H -1.46688 -1.45343 -0.57828
7
SN2_IRC_Distances_MW_output/new_data/SN2_traj1_Distances point 144
C -0.06724 0.06814 0.15206
 O -1.58504 -0.83900 0.25436
 F 2.33029 1.47368 -0.06674
 H 0.90305 -0.53961 0.28566
 H 0.28741 0.53081 -0.99567
 H -0.38891 0.76434 0.94786
 H -1.47955 -1.45836 -0.57753
7
SN2_IRC_Distances_MW_output/new_data/SN2_traj1_Distances point 145
C -0.06444 0.06571 0.15031
 O -1.58979 -0.84939 0.25641
 F 2.33140 1.48316 -0.06664
 H 0.90439 -0.53530 0.28886
 H 0.29561 0.53752 -0.99705
 H -0.38465 0.76232 0.94513
 H -1.49252 -1.46402 -0.57701
7
SN2_IRC_Distances_MW_output/new_data/SN2_traj1_Distances point 146
C -0.06176 0.06357 0.14873
 O -1.59451 -0.85967 0.25838
 F 2.33261 1.49249 -0.06667
 H 0.90570 -0.53118 0.29213
 H 0.30378 0.54415 -0.99836
 H -0.38054 0.76080 0.94252
 H -1.50528 -1.47015 -0.57673
7
SN2_IRC_Distances_MW_output/new_data/SN2_traj1_Distances point 147
C -0.05931 0.06174 0.14735
 O -1.59901 -0.86940 0.26021
 F 2.33385 1.50128 -0.06679
 H 0.90695 -0.52740 0.29529
 H 0.31156 0.55042 -0.99955
 H -0.37674 0.75976 0.94014
 H -1.51729 -1.47639 -0.57666
7
SN2_IRC_Distances_MW_output/new_data/SN2_traj1_Distances point 148
C -0.05713 0.06020 0.14618
 O -1.60318 -0.87837 0.26188
 F 2.33508 1.50936 -0.06697
 H 0.90810 -0.52401 0.29826
 H 0.31877 0.55618 -1.00061
 H -0.37331 0.75912 0.93804
 H -1.52832 -1.48249 -0.57677
7
SN2_IRC_Distances_MW_output/new_data/SN2_traj1_Distances point 149
C -0.05517 0.05892 0.14518
 O -1.60703 -0.88658 0.26339
 F 2.33626 1.51676 -0.06720
 H 0.90915 -0.52100 0.30100
 H 0.32542 0.56146 -1.00158
 H -0.37023 0.75878 0.93619
 H -1.53840 -1.48835 -0.57699
7
SN2_IRC_Distances_MW_output/new_data/SN2_traj1_Distances point 150
C -0.05341 0.05783 0.14432
 O -1.61059 -0.89415 0.26477
 F 2.33741 1.52357 -0.06745
 H 0.91012 -0.51828 0.30356
 H 0.33157 0.56632 -1.00245
 H -0.36743 0.75866 0.93455
 H -1.54768 -1.49395 -0.57730
7
SN2_IRC_Distances_MW_output/new_data/SN2_traj1_Distances point 151
C -0.05181 0.05689 0.14357
 O -1.61393 -0.90120 0.26606
 F 2.33852 1.52992 -0.06771
 H 0.91103 -0.51581 0.30595
 H 0.33734 0.57085 -1.00327
 H -0.36486 0.75870 0.93307
 H -1.55630 -1.49935 -0.57767
7
SN2_IRC_Distances_MW_output/new_data/SN2_traj1_Distances point 152
C -0.05032 0.05607 0.14291
 O -1.61709 -0.90785 0.26727
 F 2.33961 1.53591 -0.06799
 H 0.91190 -0.51352 0.30821
 H 0.34280 0.57511 -1.00403
 H -0.36246 0.75887 0.93173
 H -1.56443 -1.50458 -0.57810
7
SN2_IRC_Distances_MW_output/new_data/SN2_traj1_Distances point 153
C -0.04893 0.05533 0.14230
 O -1.62013 -0.91420 0.26843
 F 2.34069 1.54163 -0.06828
 H 0.91272 -0.51138 0.31038
 H 0.34803 0.57918 -1.00476
 H -0.36020 0.75914 0.93049
 H -1.57218 -1.50970 -0.57857
7
SN2_IRC_Distances_MW_output/new_data/SN2_traj1_Distances point 154
C -0.04760 0.05467 0.14175
 O -1.62307 -0.92032 0.26954
 F 2.34175 1.54716 -0.06857
 H 0.91352 -0.50936 0.31248
 H 0.35310 0.58311 -1.00547
 H -0.35804 0.75950 0.92934
 H -1.57966 -1.51475 -0.57907
7
SN2_IRC_Distances_MW_output/new_data/SN2_traj1_Distances point 155
C -0.04633 0.05406 0.14124
 O -1.62595 -0.92631 0.27063
 F 2.34282 1.55256 -0.06888
 H 0.91430 -0.50741 0.31454
 H 0.35807 0.58694 -1.00616
 H -0.35596 0.75994 0.92824
 H -1.58696 -1.51978 -0.57962
7
SN2_IRC_Distances_MW_output/new_data/SN2_traj1_Distances point 156
C -0.04509 0.05350 0.14077
 O -1.62881 -0.93221 0.27171
 F 2.34390 1.55790 -0.06919
 H 0.91507 -0.50552 0.31657
 H 0.36300 0.59072 -1.00685
 H -0.35392 0.76045 0.92720
 H -1.59416 -1.52483 -0.58020
7
SN2_IRC_Distances_MW_output/new_data/SN2_traj1_Distances point 157
C -0.04386 0.05297 0.14031
 O -1.63168 -0.93811 0.27279
 F 2.34501 1.56324 -0.06953
 H 0.91585 -0.50366 0.31860
 H 0.36794 0.59451 -1.00754
 H -0.35190 0.76104 0.92620
 H -1.60136 -1.52997 -0.58083
7
SN2_IRC_Distances_MW_output/new_data/SN2_traj1_Distances point 158
C -0.04264 0.05247 0.13988
 O -1.63459 -0.94409 0.27389
 F 2.34616 1.56865 -0.06988
 H 0.91663 -0.50182 0.32066
 H 0.37295 0.59833 -1.00825
 H -0.34987 0.76171 0.92521
 H -1.60865 -1.53526 -0.58151
7
SN2_IRC_Distances_MW_output/new_data/SN2_traj1_Distances point 159
C -0.04141 0.05200 0.13945
 O -1.63759 -0.95022 0.27501
 F 2.34737 1.57421 -0.07025
 H 0.91744 -0.49995 0.32277
 H 0.37811 0.60226 -1.00898
 H -0.34781 0.76247 0.92424
 H -1.61612 -1.54077 -0.58225
7
SN2_IRC_Distances_MW_output/new_data/SN2_traj1_Distances point 160
C -0.04015 0.05154 0.13904
 O -1.64071 -0.95656 0.27618
 F 2.34865 1.57997 -0.07065
 H 0.91828 -0.49805 0.32496
 H 0.38347 0.60633 -1.00974
 H -0.34569 0.76333 0.92327
 H -1.62385 -1.54655 -0.58306
7
SN2_IRC_Distances_MW_output/new_data/SN2_traj1_Distances point 161
C -0.03887 0.05110 0.13864
 O -1.64394 -0.96308 0.27739
 F 2.35000 1.58590 -0.07107
 H 0.91914 -0.49613 0.32721
 H 0.38901 0.61051 -1.01053
 H -0.34353 0.76429 0.92231
 H -1.63181 -1.55259 -0.58394
7
SN2_IRC_Distances_MW_output/new_data/SN2_traj1_Distances point 162
C -0.03761 0.05070 0.13826
 O -1.64716 -0.96959 0.27859
 F 2.35137 1.59183 -0.07150
 H 0.92001 -0.49424 0.32945
 H 0.39455 0.61468 -1.01133
 H -0.34140 0.76532 0.92140
 H -1.63975 -1.55870 -0.58487
7
SN2_IRC_Distances_MW_output/new_data/SN2_traj1_Distances point 163
C -0.03643 0.05034 0.13792
 O -1.65025 -0.97579 0.27975
 F 2.35271 1.59748 -0.07193
 H 0.92083 -0.49247 0.33159
 H 0.39984 0.61866 -1.01211
 H -0.33938 0.76637 0.92055
 H -1.64732 -1.56460 -0.58578
7
SN2_IRC_Distances_MW_output/new_data/SN2_traj1_Distances point 164
C -0.03535 0.05004 0.13762
 O -1.65313 -0.98154 0.28083
 F 2.35397 1.60274 -0.07233
 H 0.92159 -0.49086 0.33357
 H 0.40477 0.62236 -1.01283
 H -0.33752 0.76739 0.91980
 H -1.65434 -1.57013 -0.58667
7
SN2_IRC_Distances_MW_output/new_data/SN2_traj1_Distances point 165
C -0.03435 0.04978 0.13736
 O -1.65581 -0.98688 0.28183
 F 2.35517 1.60763 -0.07272
 H 0.92230 -0.48938 0.33541
 H 0.40935 0.62578 -1.01351
 H -0.33581 0.76839 0.91913
 H -1.66086 -1.57532 -0.58751
7
SN2_IRC_Distances_MW_output/new_data/SN2_traj1_Distances point 166
C -0.03343 0.04955 0.13713
 O -1.65833 -0.99189 0.28277
 F 2.35631 1.61222 -0.07308
 H 0.92297 -0.48801 0.33714
 H 0.41366 0.62900 -1.01415
 H -0.33421 0.76936 0.91853
 H -1.66698 -1.58023 -0.58833
7
SN2_IRC_Distances_MW_output/new_data/SN2_traj1_Distances point 167
C -0.03256 0.04935 0.13692
 O -1.66074 -0.99667 0.28367
 F 2.35742 1.61660 -0.07343
 H 0.92361 -0.48671 0.33878
 H 0.41779 0.63208 -1.01477
 H -0.33269 0.77031 0.91797
 H -1.67282 -1.58496 -0.58913
7
SN2_IRC_Distances_MW_output/new_data/SN2_traj1_Distances point 168
C -0.03172 0.04916 0.13672
 O -1.66308 -1.00129 0.28454
 F 2.35850 1.62085 -0.07378
 H 0.92422 -0.48547 0.34037
 H 0.42178 0.63505 -1.01538
 H -0.33123 0.77127 0.91744
 H -1.67848 -1.58956 -0.58992
7
SN2_IRC_Distances_MW_output/new_data/SN2_traj1_Distances point 169
C -0.03091 0.04900 0.13653
 O -1.66537 -1.00581 0.28540
 F 2.35957 1.62500 -0.07412
 H 0.92482 -0.48428 0.34192
 H 0.42570 0.63796 -1.01597
 H -0.32981 0.77223 0.91694
 H -1.68401 -1.59410 -0.59071
7
SN2_IRC_Distances_MW_output/new_data/SN2_traj1_Distances point 170
C -0.03012 0.04884 0.13636
 O -1.66764 -1.01028 0.28625
 F 2.36065 1.62912 -0.07446
 H 0.92542 -0.48311 0.34346
 H 0.42957 0.64084 -1.01657
 H -0.32841 0.77320 0.91647
 H -1.68947 -1.59861 -0.59150
7
SN2_IRC_Distances_MW_output/new_data/SN2_traj1_Distances point 171
C -0.02934 0.04870 0.13620
 O -1.66990 -1.01472 0.28710
 F 2.36173 1.63321 -0.07481
 H 0.92601 -0.48195 0.34498
 H 0.43343 0.64370 -1.01717
 H -0.32702 0.77419 0.91601
 H -1.69491 -1.60313 -0.59231
7
SN2_IRC_Distances_MW_output/new_data/SN2_traj1_Distances point 172
C -0.02856 0.04857 0.13604
 O -1.67217 -1.01915 0.28795
 F 2.36283 1.63730 -0.07516
 H 0.92660 -0.48081 0.34650
 H 0.43729 0.64656 -1.01777
 H -0.32565 0.77521 0.91557
 H -1.70034 -1.60767 -0.59313
7
SN2_IRC_Distances_MW_output/new_data/SN2_traj1_Distances point 173
C -0.02779 0.04845 0.13589
 O -1.67444 -1.02359 0.28880
 F 2.36394 1.64140 -0.07551
 H 0.92719 -0.47968 0.34803
 H 0.44116 0.64942 -1.01838
 H -0.32428 0.77624 0.91514
 H -1.70578 -1.61224 -0.59396
7
SN2_IRC_Distances_MW_output/new_data/SN2_traj1_Distances point 174
C -0.02703 0.04834 0.13574
 O -1.67673 -1.02803 0.28965
 F 2.36506 1.64551 -0.07586
 H 0.92778 -0.47856 0.34955
 H 0.44505 0.65229 -1.01899
 H -0.32291 0.77730 0.91472
 H -1.71123 -1.61685 -0.59481
7
SN2_IRC_Distances_MW_output/new_data/SN2_traj1_Distances point 175
C -0.02627 0.04823 0.13561
 O -1.67902 -1.03248 0.29051
 F 2.36620 1.64963 -0.07622
 H 0.92837 -0.47745 0.35107
 H 0.44895 0.65516 -1.01962
 H -0.32154 0.77838 0.91432
 H -1.71669 -1.62148 -0.59567
7
SN2_IRC_Distances_MW_output/new_data/SN2_traj1_Distances point 176
C -0.02552 0.04814 0.13548
 O -1.68131 -1.03691 0.29137
 F 2.36735 1.65374 -0.07658
 H 0.92896 -0.47635 0.35259
 H 0.45283 0.65803 -1.02024
 H -0.32019 0.77948 0.91394
 H -1.72213 -1.62613 -0.59655
7
SN2_IRC_Distances_MW_output/new_data/SN2_traj1_Distances point 177
C -0.02478 0.04806 0.13535
 O -1.68358 -1.04131 0.29222
 F 2.36850 1.65782 -0.07694
 H 0.92954 -0.47527 0.35410
 H 0.45669 0.66087 -1.02087
 H -0.31885 0.78058 0.91357
 H -1.72753 -1.63076 -0.59742
7
SN2_IRC_Distances_MW_output/new_data/SN2_traj1_Distances point 178
C -0.02405 0.04799 0.13524
 O -1.68583 -1.04565 0.29306
 F 2.36965 1.66186 -0.07730
 H 0.93011 -0.47422 0.35558
 H 0.46051 0.66369 -1.02149
 H -0.31753 0.78169 0.91322
 H -1.73286 -1.63536 -0.59830
7
SN2_IRC_Distances_MW_output/new_data/SN2_traj1_Distances point 179
C -0.02335 0.04792 0.13513
 O -1.68805 -1.04992 0.29389
 F 2.37080 1.66583 -0.07766
 H 0.93068 -0.47319 0.35704
 H 0.46427 0.66645 -1.02211
 H -0.31624 0.78280 0.91288
 H -1.73811 -1.63990 -0.59918
7
SN2_IRC_Distances_MW_output/new_data/SN2_traj1_Distances point 180
C -0.02266 0.04787 0.13503
 O -1.69024 -1.05411 0.29471
 F 2.37193 1.66973 -0.07801
 H 0.93123 -0.47219 0.35847
 H 0.46797 0.66917 -1.02273
 H -0.31498 0.78391 0.91257
 H -1.74326 -1.64438 -0.60004
7
SN2_IRC_Distances_MW_output/new_data/SN2_traj1_Distances point 181
C -0.02199 0.04782 0.13493
 O -1.69238 -1.05821 0.29551
 F 2.37305 1.67356 -0.07835
 H 0.93177 -0.47121 0.35988
 H 0.47160 0.67183 -1.02333
 H -0.31374 0.78501 0.91227
 H -1.74831 -1.64879 -0.60090
7
SN2_IRC_Distances_MW_output/new_data/SN2_traj1_Distances point 182
C -0.02134 0.04778 0.13485
 O -1.69449 -1.06224 0.29630
 F 2.37417 1.67732 -0.07870
 H 0.93231 -0.47026 0.36125
 H 0.47516 0.67445 -1.02393
 H -0.31254 0.78610 0.91199
 H -1.75327 -1.65314 -0.60176
7
SN2_IRC_Distances_MW_output/new_data/SN2_traj1_Distances point 183
C -0.02070 0.04775 0.13476
 O -1.69657 -1.06620 0.29708
 F 2.37527 1.68102 -0.07903
 H 0.93283 -0.46934 0.36260
 H 0.47867 0.67702 -1.02453
 H -0.31135 0.78718 0.91172
 H -1.75815 -1.65744 -0.60260
7
SN2_IRC_Distances_MW_output/new_data/SN2_traj1_Distances point 184
C -0.02008 0.04773 0.13469
 O -1.69862 -1.07011 0.29785
 F 2.37637 1.68468 -0.07937
 H 0.93334 -0.46844 0.36393
 H 0.48214 0.67956 -1.02512
 H -0.31019 0.78827 0.91147
 H -1.76296 -1.66168 -0.60345
7
SN2_IRC_Distances_MW_output/new_data/SN2_traj1_Distances point 185
C -0.01947 0.04771 0.13462
 O -1.70064 -1.07396 0.29861
 F 2.37747 1.68828 -0.07970
 H 0.93385 -0.46755 0.36525
 H 0.48556 0.68207 -1.02571
 H -0.30904 0.78935 0.91123
 H -1.76771 -1.66589 -0.60429
7
SN2_IRC_Distances_MW_output/new_data/SN2_traj1_Distances point 186
C -0.01887 0.04769 0.13455
 O -1.70265 -1.07776 0.29936
 F 2.37856 1.69185 -0.08003
 H 0.93434 -0.46668 0.36654
 H 0.48894 0.68454 -1.02630
 H -0.30792 0.79042 0.91100
 H -1.77240 -1.67006 -0.60512
7
SN2_IRC_Distances_MW_output/new_data/SN2_traj1_Distances point 187
C -0.01829 0.04768 0.13449
 O -1.70463 -1.08150 0.30010
 F 2.37964 1.69536 -0.08036
 H 0.93483 -0.46583 0.36782
 H 0.49227 0.68698 -1.02688
 H -0.30681 0.79149 0.91078
 H -1.77702 -1.67418 -0.60595
7
SN2_IRC_Distances_MW_output/new_data/SN2_traj1_Distances point 188
C -0.01771 0.04768 0.13443
 O -1.70658 -1.08519 0.30083
 F 2.38071 1.69882 -0.08068
 H 0.93532 -0.46500 0.36907
 H 0.49555 0.68938 -1.02745
 H -0.30572 0.79256 0.91058
 H -1.78156 -1.67825 -0.60677
7
SN2_IRC_Distances_MW_output/new_data/SN2_traj1_Distances point 189
C -0.01715 0.04768 0.13437
 O -1.70850 -1.08880 0.30155
 F 2.38178 1.70221 -0.08100
 H 0.93579 -0.46419 0.37030
 H 0.49877 0.69174 -1.02803
 H -0.30466 0.79361 0.91038
 H -1.78603 -1.68225 -0.60759
7
SN2_IRC_Distances_MW_output/new_data/SN2_traj1_Distances point 190
C -0.01661 0.04768 0.13432
 O -1.71038 -1.09235 0.30226
 F 2.38283 1.70556 -0.08131
 H 0.93625 -0.46340 0.37151
 H 0.50195 0.69406 -1.02859
 H -0.30362 0.79465 0.91020
 H -1.79042 -1.68620 -0.60839
7
SN2_IRC_Distances_MW_output/new_data/SN2_traj1_Distances point 191
C -0.01607 0.04769 0.13428
 O -1.71225 -1.09586 0.30296
 F 2.38388 1.70886 -0.08162
 H 0.93671 -0.46263 0.37271
 H 0.50508 0.69635 -1.02915
 H -0.30259 0.79569 0.91003
 H -1.79476 -1.69011 -0.60919
7
SN2_IRC_Distances_MW_output/new_data/SN2_traj1_Distances point 192
C -0.01554 0.04770 0.13423
 O -1.71410 -1.09933 0.30365
 F 2.38493 1.71213 -0.08193
 H 0.93716 -0.46186 0.37389
 H 0.50819 0.69863 -1.02971
 H -0.30157 0.79673 0.90986
 H -1.79905 -1.69400 -0.60999
7
SN2_IRC_Distances_MW_output/new_data/SN2_traj1_Distances point 193
C -0.01502 0.04772 0.13419
 O -1.71596 -1.10281 0.30434
 F 2.38598 1.71541 -0.08224
 H 0.93761 -0.46111 0.37507
 H 0.51130 0.70090 -1.03027
 H -0.30056 0.79778 0.90970
 H -1.80335 -1.69789 -0.61080
7
SN2_IRC_Distances_MW_output/new_data/SN2_traj1_Distances point 194
C -0.01449 0.04774 0.13415
 O -1.71784 -1.10632 0.30505
 F 2.38706 1.71873 -0.08255
 H 0.93806 -0.46034 0.37626
 H 0.51445 0.70320 -1.03085
 H -0.29953 0.79884 0.90955
 H -1.80770 -1.70184 -0.61161
7
SN2_IRC_Distances_MW_output/new_data/SN2_traj1_Distances point 195
C -0.01396 0.04776 0.13412
 O -1.71976 -1.10991 0.30577
 F 2.38816 1.72212 -0.08287
 H 0.93853 -0.45957 0.37749
 H 0.51767 0.70556 -1.03144
 H -0.29849 0.79994 0.90940
 H -1.81215 -1.70590 -0.61246
7
SN2_IRC_Distances_MW_output/new_data/SN2_traj1_Distances point 196
C -0.01340 0.04779 0.13408
 O -1.72177 -1.11364 0.30652
 F 2.38932 1.72565 -0.08321
 H 0.93901 -0.45877 0.37875
 H 0.52102 0.70801 -1.03206
 H -0.29741 0.80108 0.90925
 H -1.81678 -1.71012 -0.61333
7
SN2_IRC_Distances_MW_output/new_data/SN2_traj1_Distances point 197
C -0.01282 0.04783 0.13404
 O -1.72389 -1.11759 0.30732
 F 2.39056 1.72940 -0.08357
 H 0.93952 -0.45793 0.38010
 H 0.52458 0.71060 -1.03272
 H -0.29626 0.80231 0.90910
 H -1.82168 -1.71461 -0.61427
7
SN2_IRC_Distances_MW_output/new_data/SN2_traj1_Distances point 198
C -0.01219 0.04787 0.13401
 O -1.72621 -1.12188 0.30818
 F 2.39192 1.73346 -0.08396
 H 0.94007 -0.45702 0.38156
 H 0.52844 0.71342 -1.03344
 H -0.29502 0.80365 0.90895
 H -1.82701 -1.71950 -0.61530
7
SN2_IRC_Distances_MW_output/new_data/SN2_traj1_Distances point 199
C -0.01149 0.04792 0.13398
 O -1.72880 -1.12667 0.30915
 F 2.39344 1.73801 -0.08439
 H 0.94068 -0.45601 0.38318
 H 0.53276 0.71658 -1.03426
 H -0.29364 0.80515 0.90879
 H -1.83295 -1.72498 -0.61645
7
SN2_IRC_Distances_MW_output/new_data/SN2_traj1_Distances point 200
C -0.01070 0.04799 0.13394
 O -1.73175 -1.13213 0.31025
 F 2.39520 1.74319 -0.08489
 H 0.94138 -0.45488 0.38504
 H 0.53768 0.72017 -1.03520
 H -0.29207 0.80689 0.90863
 H -1.83973 -1.73124 -0.61777
7
SN2_IRC_Distances_MW_output/new_data/SN2_traj1_Distances point 201
C -0.00983 0.04808 0.13391
 O -1.73506 -1.13822 0.31149
 F 2.39719 1.74899 -0.08545
 H 0.94216 -0.45362 0.38710
 H 0.54318 0.72419 -1.03626
 H -0.29032 0.80884 0.90846
 H -1.84731 -1.73826 -0.61926
7
SN2_IRC_Distances_MW_output/new_data/SN2_traj1_Distances point 202
C -0.00894 0.04818 0.13388
 O -1.73850 -1.14452 0.31277
 F 2.39927 1.75500 -0.08603
 H 0.94296 -0.45233 0.38924
 H 0.54888 0.72835 -1.03736
 H -0.28852 0.81088 0.90831
 H -1.85515 -1.74556 -0.62081
7
SN2_IRC_Distances_MW_output/new_data/SN2_traj1_Distances point 203
C -0.00809 0.04828 0.13386
 O -1.74182 -1.15061 0.31402
 F 2.40130 1.76081 -0.08659
 H 0.94373 -0.45110 0.39131
 H 0.55440 0.73238 -1.03845
 H -0.28678 0.81287 0.90818
 H -1.86274 -1.75264 -0.62233
7
SN2_IRC_Distances_MW_output/new_data/SN2_traj1_Distances point 204
C -0.00728 0.04839 0.13385
 O -1.74501 -1.15642 0.31520
 F 2.40326 1.76636 -0.08713
 H 0.94446 -0.44993 0.39328
 H 0.55967 0.73623 -1.03949
 H -0.28512 0.81478 0.90807
 H -1.86998 -1.75941 -0.62378
7
SN2_IRC_Distances_MW_output/new_data/SN2_traj1_Distances point 205
C -0.00650 0.04850 0.13384
 O -1.74810 -1.16204 0.31636
 F 2.40518 1.77175 -0.08766
 H 0.94516 -0.44881 0.39519
 H 0.56477 0.73996 -1.04052
 H -0.28352 0.81665 0.90798
 H -1.87699 -1.76600 -0.62520
7
SN2_IRC_Distances_MW_output/new_data/SN2_traj1_Distances point 206
C -0.00575 0.04862 0.13384
 O -1.75116 -1.16759 0.31750
 F 2.40710 1.77707 -0.08818
 H 0.94586 -0.44772 0.39707
 H 0.56982 0.74365 -1.04154
 H -0.28195 0.81850 0.90791
 H -1.88392 -1.77253 -0.62660
7
SN2_IRC_Distances_MW_output/new_data/SN2_traj1_Distances point 207
C -0.00499 0.04874 0.13384
 O -1.75423 -1.17315 0.31864
 F 2.40904 1.78241 -0.08870
 H 0.94655 -0.44663 0.39896
 H 0.57489 0.74735 -1.04257
 H -0.28037 0.82038 0.90785
 H -1.89088 -1.77910 -0.62803
7
SN2_IRC_Distances_MW_output/new_data/SN2_traj1_Distances point 208
C -0.00423 0.04888 0.13385
 O -1.75737 -1.17881 0.31981
 F 2.41103 1.78785 -0.08923
 H 0.94725 -0.44553 0.40088
 H 0.58005 0.75112 -1.04364
 H -0.27877 0.82230 0.90780
 H -1.89796 -1.78580 -0.62948
7
SN2_IRC_Distances_MW_output/new_data/SN2_traj1_Distances point 209
C -0.00346 0.04902 0.13386
 O -1.76059 -1.18461 0.32101
 F 2.41310 1.79343 -0.08978
 H 0.94797 -0.44441 0.40285
 H 0.58534 0.75499 -1.04474
 H -0.27714 0.82428 0.90777
 H -1.90522 -1.79270 -0.63098
7
SN2_IRC_Distances_MW_output/new_data/SN2_traj1_Distances point 210
C -0.00267 0.04917 0.13388
 O -1.76392 -1.19060 0.32225
 F 2.41525 1.79921 -0.09034
 H 0.94871 -0.44327 0.40488
 H 0.59081 0.75899 -1.04589
 H -0.27545 0.82633 0.90776
 H -1.91272 -1.79984 -0.63254
7
SN2_IRC_Distances_MW_output/new_data/SN2_traj1_Distances point 211
C -0.00186 0.04934 0.13390
 O -1.76739 -1.19681 0.32353
 F 2.41751 1.80520 -0.09093
 H 0.94947 -0.44209 0.40699
 H 0.59649 0.76315 -1.04709
 H -0.27371 0.82848 0.90775
 H -1.92051 -1.80727 -0.63416
7
SN2_IRC_Distances_MW_output/new_data/SN2_traj1_Distances point 212
C -0.00102 0.04952 0.13393
 O -1.77101 -1.20325 0.32487
 F 2.41988 1.81143 -0.09155
 H 0.95026 -0.44088 0.40918
 H 0.60239 0.76747 -1.04835
 H -0.27190 0.83073 0.90777
 H -1.92860 -1.81502 -0.63585
7
SN2_IRC_Distances_MW_output/new_data/SN2_traj1_Distances point 213
C -0.00017 0.04972 0.13396
 O -1.77476 -1.20993 0.32626
 F 2.42236 1.81790 -0.09218
 H 0.95107 -0.43964 0.41145
 H 0.60851 0.77195 -1.04968
 H -0.27003 0.83306 0.90781
 H -1.93699 -1.82307 -0.63762
7
SN2_IRC_Distances_MW_output/new_data/SN2_traj1_Distances point 214
C 0.00070 0.04993 0.13401
 O -1.77862 -1.21678 0.32769
 F 2.42494 1.82454 -0.09284
 H 0.95190 -0.43837 0.41378
 H 0.61480 0.77656 -1.05105
 H -0.26811 0.83548 0.90786
 H -1.94560 -1.83136 -0.63944
7
SN2_IRC_Distances_MW_output/new_data/SN2_traj1_Distances point 215
C 0.00157 0.05015 0.13405
 O -1.78254 -1.22370 0.32914
 F 2.42758 1.83127 -0.09350
 H 0.95273 -0.43710 0.41613
 H 0.62116 0.78122 -1.05246
 H -0.26617 0.83794 0.90794
 H -1.95432 -1.83978 -0.64130
7
SN2_IRC_Distances_MW_output/new_data/SN2_traj1_Distances point 216
C 0.00243 0.05038 0.13411
 O -1.78645 -1.23059 0.33058
 F 2.43023 1.83797 -0.09416
 H 0.95355 -0.43586 0.41847
 H 0.62749 0.78587 -1.05388
 H -0.26425 0.84039 0.90803
 H -1.96299 -1.84817 -0.64315
7
SN2_IRC_Distances_MW_output/new_data/SN2_traj1_Distances point 217
C 0.00326 0.05060 0.13416
 O -1.79029 -1.23733 0.33200
 F 2.43285 1.84455 -0.09481
 H 0.95436 -0.43464 0.42077
 H 0.63370 0.79043 -1.05528
 H -0.26238 0.84281 0.90814
 H -1.97150 -1.85642 -0.64498
7
SN2_IRC_Distances_MW_output/new_data/SN2_traj1_Distances point 218
C 0.00406 0.05083 0.13422
 O -1.79404 -1.24388 0.33337
 F 2.43543 1.85094 -0.09544
 H 0.95513 -0.43347 0.42300
 H 0.63974 0.79487 -1.05666
 H -0.26055 0.84518 0.90826
 H -1.97977 -1.86447 -0.64676
7
SN2_IRC_Distances_MW_output/new_data/SN2_traj1_Distances point 219
C 0.00482 0.05106 0.13428
 O -1.79768 -1.25024 0.33471
 F 2.43796 1.85715 -0.09606
 H 0.95588 -0.43235 0.42516
 H 0.64560 0.79918 -1.05801
 H -0.25879 0.84748 0.90840
 H -1.98780 -1.87229 -0.64849
7
SN2_IRC_Distances_MW_output/new_data/SN2_traj1_Distances point 220
C 0.00556 0.05129 0.13435
 O -1.80122 -1.25639 0.33601
 F 2.44043 1.86318 -0.09665
 H 0.95660 -0.43127 0.42726
 H 0.65129 0.80337 -1.05933
 H -0.25708 0.84972 0.90855
 H -1.99559 -1.87990 -0.65018
7
SN2_IRC_Distances_MW_output/new_data/SN2_traj1_Distances point 221
C 0.00627 0.05151 0.13441
 O -1.80466 -1.26238 0.33727
 F 2.44285 1.86905 -0.09723
 H 0.95730 -0.43022 0.42930
 H 0.65682 0.80744 -1.06063
 H -0.25542 0.85191 0.90870
 H -2.00316 -1.88731 -0.65183
7
SN2_IRC_Distances_MW_output/new_data/SN2_traj1_Distances point 222
C 0.00695 0.05174 0.13448
 O -1.80803 -1.26820 0.33850
 F 2.44523 1.87477 -0.09780
 H 0.95798 -0.42921 0.43129
 H 0.66221 0.81141 -1.06190
 H -0.25380 0.85405 0.90887
 H -2.01054 -1.89455 -0.65344
7
SN2_IRC_Distances_MW_output/new_data/SN2_traj1_Distances point 223
C 0.00762 0.05196 0.13455
 O -1.81132 -1.27388 0.33971
 F 2.44758 1.88035 -0.09835
 H 0.95863 -0.42824 0.43323
 H 0.66746 0.81529 -1.06316
 H -0.25223 0.85614 0.90904
 H -2.01773 -1.90162 -0.65501
7
SN2_IRC_Distances_MW_output/new_data/SN2_traj1_Distances point 224
C 0.00826 0.05218 0.13462
 O -1.81454 -1.27942 0.34088
 F 2.44988 1.88581 -0.09889
 H 0.95927 -0.42729 0.43512
 H 0.67260 0.81908 -1.06439
 H -0.25070 0.85819 0.90922
 H -2.02477 -1.90854 -0.65656
7
SN2_IRC_Distances_MW_output/new_data/SN2_traj1_Distances point 225
C 0.00888 0.05240 0.13469
 O -1.81770 -1.28484 0.34203
 F 2.45215 1.89115 -0.09941
 H 0.95989 -0.42637 0.43697
 H 0.67762 0.82279 -1.06561
 H -0.24920 0.86020 0.90940
 H -2.03165 -1.91533 -0.65807
7
SN2_IRC_Distances_MW_output/new_data/SN2_traj1_Distances point 226
C 0.00948 0.05262 0.13476
 O -1.82080 -1.29014 0.34316
 F 2.45440 1.89638 -0.09993
 H 0.96049 -0.42547 0.43879
 H 0.68254 0.82642 -1.06681
 H -0.24773 0.86217 0.90959
 H -2.03838 -1.92198 -0.65955
7
SN2_IRC_Distances_MW_output/new_data/SN2_traj1_Distances point 227
C 0.01007 0.05284 0.13483
 O -1.82384 -1.29534 0.34426
 F 2.45661 1.90151 -0.10044
 H 0.96108 -0.42460 0.44057
 H 0.68736 0.82999 -1.06800
 H -0.24630 0.86411 0.90979
 H -2.04499 -1.92852 -0.66101
7
SN2_IRC_Distances_MW_output/new_data/SN2_traj1_Distances point 228
C 0.01065 0.05306 0.13491
 O -1.82684 -1.30045 0.34535
 F 2.45880 1.90657 -0.10094
 H 0.96166 -0.42374 0.44232
 H 0.69211 0.83351 -1.06918
 H -0.24489 0.86602 0.90999
 H -2.05149 -1.93496 -0.66245
7
SN2_IRC_Distances_MW_output/new_data/SN2_traj1_Distances point 229
C 0.01121 0.05328 0.13498
 O -1.82980 -1.30549 0.34643
 F 2.46098 1.91155 -0.10143
 H 0.96223 -0.42291 0.44404
 H 0.69679 0.83698 -1.07034
 H -0.24349 0.86791 0.91020
 H -2.05791 -1.94133 -0.66388
7
SN2_IRC_Distances_MW_output/new_data/SN2_traj1_Distances point 230
C 0.01176 0.05349 0.13506
 O -1.83274 -1.31048 0.34749
 F 2.46315 1.91650 -0.10192
 H 0.96279 -0.42208 0.44575
 H 0.70143 0.84042 -1.07151
 H -0.24212 0.86979 0.91041
 H -2.06427 -1.94764 -0.66529
7
SN2_IRC_Distances_MW_output/new_data/SN2_traj1_Distances point 231
C 0.01231 0.05372 0.13514
 O -1.83568 -1.31545 0.34855
 F 2.46533 1.92143 -0.10240
 H 0.96334 -0.42126 0.44746
 H 0.70605 0.84385 -1.07268
 H -0.24075 0.87166 0.91063
 H -2.07060 -1.95395 -0.66670
7
SN2_IRC_Distances_MW_output/new_data/SN2_traj1_Distances point 232
C 0.01285 0.05394 0.13522
 O -1.83863 -1.32043 0.34962
 F 2.46753 1.92638 -0.10289
 H 0.96389 -0.42045 0.44917
 H 0.71069 0.84729 -1.07386
 H -0.23937 0.87355 0.91086
 H -2.07696 -1.96028 -0.66812
7
SN2_IRC_Distances_MW_output/new_data/SN2_traj1_Distances point 233
C 0.01340 0.05417 0.13530
 O -1.84163 -1.32547 0.35070
 F 2.46977 1.93139 -0.10338
 H 0.96445 -0.41963 0.45090
 H 0.71538 0.85078 -1.07507
 H -0.23798 0.87546 0.91111
 H -2.08339 -1.96670 -0.66955
7
SN2_IRC_Distances_MW_output/new_data/SN2_traj1_Distances point 234
C 0.01395 0.05440 0.13539
 O -1.84468 -1.33060 0.35180
 F 2.47206 1.93650 -0.10389
 H 0.96502 -0.41880 0.45267
 H 0.72017 0.85434 -1.07630
 H -0.23657 0.87741 0.91136
 H -2.08995 -1.97325 -0.67102
7
SN2_IRC_Distances_MW_output/new_data/SN2_traj1_Distances point 235
C 0.01451 0.05465 0.13548
 O -1.84782 -1.33587 0.35293
 F 2.47444 1.94175 -0.10440
 H 0.96559 -0.41795 0.45448
 H 0.72508 0.85799 -1.07758
 H -0.23511 0.87941 0.91163
 H -2.09668 -1.97999 -0.67253
7
SN2_IRC_Distances_MW_output/new_data/SN2_traj1_Distances point 236
C 0.01508 0.05490 0.13557
 O -1.85105 -1.34126 0.35408
 F 2.47689 1.94713 -0.10493
 H 0.96618 -0.41708 0.45634
 H 0.73011 0.86174 -1.07890
 H -0.23363 0.88147 0.91191
 H -2.10358 -1.98690 -0.67408
7
SN2_IRC_Distances_MW_output/new_data/SN2_traj1_Distances point 237
C 0.01566 0.05516 0.13567
 O -1.85434 -1.34674 0.35526
 F 2.47939 1.95261 -0.10547
 H 0.96678 -0.41621 0.45822
 H 0.73522 0.86556 -1.08025
 H -0.23212 0.88356 0.91221
 H -2.11059 -1.99394 -0.67565
7
SN2_IRC_Distances_MW_output/new_data/SN2_traj1_Distances point 238
C 0.01623 0.05542 0.13577
 O -1.85762 -1.35220 0.35643
 F 2.48190 1.95806 -0.10600
 H 0.96737 -0.41534 0.46011
 H 0.74031 0.86936 -1.08160
 H -0.23061 0.88566 0.91252
 H -2.11758 -2.00096 -0.67723
7
SN2_IRC_Distances_MW_output/new_data/SN2_traj1_Distances point 239
C 0.01678 0.05568 0.13587
 O -1.86084 -1.35754 0.35758
 F 2.48438 1.96341 -0.10653
 H 0.96794 -0.41450 0.46195
 H 0.74530 0.87309 -1.08293
 H -0.22914 0.88771 0.91283
 H -2.12443 -2.00785 -0.67877
7
SN2_IRC_Distances_MW_output/new_data/SN2_traj1_Distances point 240
C 0.01732 0.05594 0.13597
 O -1.86397 -1.36273 0.35870
 F 2.48680 1.96861 -0.10704
 H 0.96850 -0.41368 0.46374
 H 0.75015 0.87671 -1.08424
 H -0.22771 0.88970 0.91314
 H -2.13108 -2.01455 -0.68028
7
SN2_IRC_Distances_MW_output/new_data/SN2_traj1_Distances point 241
C 0.01783 0.05619 0.13607
 O -1.86703 -1.36778 0.35979
 F 2.48917 1.97368 -0.10753
 H 0.96904 -0.41290 0.46549
 H 0.75487 0.88025 -1.08552
 H -0.22632 0.89165 0.91344
 H -2.13757 -2.02109 -0.68174
7
SN2_IRC_Distances_MW_output/new_data/SN2_traj1_Distances point 242
C 0.01834 0.05644 0.13617
 O -1.87004 -1.37274 0.36086
 F 2.49152 1.97867 -0.10802
 H 0.96956 -0.41212 0.46721
 H 0.75952 0.88373 -1.08679
 H -0.22495 0.89357 0.91375
 H -2.14395 -2.02754 -0.68319
7
SN2_IRC_Distances_MW_output/new_data/SN2_traj1_Distances point 243
C 0.01884 0.05668 0.13627
 O -1.87305 -1.37768 0.36193
 F 2.49387 1.98363 -0.10851
 H 0.97008 -0.41136 0.46892
 H 0.76414 0.88719 -1.08806
 H -0.22359 0.89548 0.91407
 H -2.15029 -2.03395 -0.68462
7
SN2_IRC_Distances_MW_output/new_data/SN2_traj1_Distances point 244
C 0.01933 0.05694 0.13637
 O -1.87607 -1.38264 0.36300
 F 2.49624 1.98863 -0.10899
 H 0.97061 -0.41059 0.47064
 H 0.76879 0.89068 -1.08934
 H -0.22222 0.89740 0.91439
 H -2.15667 -2.04041 -0.68607
7
SN2_IRC_Distances_MW_output/new_data/SN2_traj1_Distances point 245
C 0.01983 0.05719 0.13647
 O -1.87914 -1.38767 0.36409
 F 2.49866 1.99369 -0.10949
 H 0.97113 -0.40982 0.47239
 H 0.77349 0.89421 -1.09064
 H -0.22084 0.89935 0.91473
 H -2.16314 -2.04696 -0.68754
7
SN2_IRC_Distances_MW_output/new_data/SN2_traj1_Distances point 246
C 0.02034 0.05746 0.13658
 O -1.88227 -1.39276 0.36519
 F 2.50113 1.99883 -0.10999
 H 0.97166 -0.40904 0.47416
 H 0.77826 0.89781 -1.09198
 H -0.21943 0.90134 0.91507
 H -2.16970 -2.05362 -0.68904
7
SN2_IRC_Distances_MW_output/new_data/SN2_traj1_Distances point 247
C 0.02084 0.05773 0.13669
 O -1.88544 -1.39793 0.36631
 F 2.50365 2.00405 -0.11050
 H 0.97220 -0.40825 0.47596
 H 0.78311 0.90145 -1.09334
 H -0.21801 0.90335 0.91543
 H -2.17636 -2.06039 -0.69055
7
SN2_IRC_Distances_MW_output/new_data/SN2_traj1_Distances point 248
C 0.02135 0.05800 0.13680
 O -1.88866 -1.40316 0.36745
 F 2.50622 2.00934 -0.11101
 H 0.97274 -0.40746 0.47778
 H 0.78801 0.90515 -1.09473
 H -0.21656 0.90539 0.91580
 H -2.18310 -2.06725 -0.69209
7
SN2_IRC_Distances_MW_output/new_data/SN2_traj1_Distances point 249
C 0.02186 0.05828 0.13692
 O -1.89192 -1.40844 0.36859
 F 2.50883 2.01468 -0.11153
 H 0.97329 -0.40667 0.47962
 H 0.79296 0.90888 -1.09614
 H -0.21511 0.90745 0.91618
 H -2.18991 -2.07418 -0.69365
7
SN2_IRC_Distances_MW_output/new_data/SN2_traj1_Distances point 250
C 0.02238 0.05856 0.13704
 O -1.89522 -1.41377 0.36975
 F 2.51148 2.02008 -0.11205
 H 0.97383 -0.40587 0.48148
 H 0.79796 0.91266 -1.09757
 H -0.21363 0.90954 0.91658
 H -2.19680 -2.08120 -0.69522
7
SN2_IRC_Distances_MW_output/new_data/SN2_traj1_Distances point 251
C 0.02289 0.05885 0.13716
 O -1.89856 -1.41917 0.37092
 F 2.51418 2.02555 -0.11259
 H 0.97438 -0.40506 0.48337
 H 0.80303 0.91649 -1.09904
 H -0.21214 0.91165 0.91698
 H -2.20377 -2.08831 -0.69681
7
SN2_IRC_Distances_MW_output/new_data/SN2_traj1_Distances point 252
C 0.02341 0.05915 0.13729
 O -1.90198 -1.42467 0.37212
 F 2.51694 2.03113 -0.11313
 H 0.97494 -0.40424 0.48529
 H 0.80819 0.92039 -1.10053
 H -0.21063 0.91381 0.91741
 H -2.21087 -2.09557 -0.69844
7
SN2_IRC_Distances_MW_output/new_data/SN2_traj1_Distances point 253
C 0.02394 0.05945 0.13742
 O -1.90548 -1.43029 0.37334
 F 2.51978 2.03684 -0.11368
 H 0.97551 -0.40341 0.48726
 H 0.81347 0.92438 -1.10207
 H -0.20908 0.91602 0.91784
 H -2.21814 -2.10300 -0.70011
7
SN2_IRC_Distances_MW_output/new_data/SN2_traj1_Distances point 254
C 0.02447 0.05977 0.13756
 O -1.90907 -1.43603 0.37459
 F 2.52271 2.04268 -0.11424
 H 0.97608 -0.40256 0.48927
 H 0.81886 0.92847 -1.10366
 H -0.20749 0.91828 0.91830
 H -2.22557 -2.11061 -0.70181
7
SN2_IRC_Distances_MW_output/new_data/SN2_traj1_Distances point 255
C 0.02501 0.06009 0.13770
 O -1.91271 -1.44185 0.37586
 F 2.52569 2.04861 -0.11481
 H 0.97666 -0.40171 0.49131
 H 0.82432 0.93262 -1.10528
 H -0.20588 0.92057 0.91877
 H -2.23310 -2.11834 -0.70354
7
SN2_IRC_Distances_MW_output/new_data/SN2_traj1_Distances point 256
C 0.02554 0.06041 0.13784
 O -1.91634 -1.44761 0.37711
 F 2.52867 2.05449 -0.11538
 H 0.97724 -0.40086 0.49334
 H 0.82975 0.93674 -1.10689
 H -0.20429 0.92285 0.91925
 H -2.24058 -2.12601 -0.70526
7
SN2_IRC_Distances_MW_output/new_data/SN2_traj1_Distances point 257
C 0.02605 0.06072 0.13797
 O -1.91984 -1.45317 0.37833
 F 2.53156 2.06016 -0.11593
 H 0.97779 -0.40006 0.49529
 H 0.83497 0.94072 -1.10846
 H -0.20275 0.92505 0.91972
 H -2.24778 -2.13342 -0.70692
7
SN2_IRC_Distances_MW_output/new_data/SN2_traj1_Distances point 258
C 0.02652 0.06101 0.13810
 O -1.92313 -1.45838 0.37947
 F 2.53428 2.06549 -0.11644
 H 0.97830 -0.39930 0.49713
 H 0.83988 0.94445 -1.10994
 H -0.20131 0.92711 0.92016
 H -2.25455 -2.14038 -0.70848
7
SN2_IRC_Distances_MW_output/new_data/SN2_traj1_Distances point 259
C 0.02696 0.06129 0.13822
 O -1.92618 -1.46321 0.38052
 F 2.53682 2.07043 -0.11691
 H 0.97877 -0.39860 0.49883
 H 0.84441 0.94791 -1.11131
 H -0.19997 0.92902 0.92058
 H -2.26081 -2.14683 -0.70992
7
SN2_IRC_Distances_MW_output/new_data/SN2_traj1_Distances point 260
C 0.02735 0.06154 0.13834
 O -1.92901 -1.46767 0.38150
 F 2.53917 2.07499 -0.11735
 H 0.97921 -0.39796 0.50040
 H 0.84861 0.95111 -1.11259
 H -0.19873 0.93079 0.92097
 H -2.26660 -2.15280 -0.71126
7
SN2_IRC_Distances_MW_output/new_data/SN2_traj1_Distances point 261
C 0.02772 0.06178 0.13844
 O -1.93165 -1.47183 0.38241
 F 2.54138 2.07926 -0.11776
 H 0.97961 -0.39737 0.50187
 H 0.85253 0.95410 -1.11379
 H -0.19758 0.93245 0.92134
 H -2.27201 -2.15838 -0.71251
7
SN2_IRC_Distances_MW_output/new_data/SN2_traj1_Distances point 262
C 0.02807 0.06200 0.13854
 O -1.93416 -1.47577 0.38327
 F 2.54348 2.08330 -0.11815
 H 0.97999 -0.39680 0.50327
 H 0.85624 0.95694 -1.11493
 H -0.19649 0.93401 0.92169
 H -2.27714 -2.16367 -0.71369
7
SN2_IRC_Distances_MW_output/new_data/SN2_traj1_Distances point 263
C 0.02841 0.06222 0.13864
 O -1.93658 -1.47957 0.38410
 F 2.54551 2.08719 -0.11852
 H 0.98036 -0.39626 0.50461
 H 0.85981 0.95967 -1.11603
 H -0.19544 0.93552 0.92204
 H -2.28207 -2.16877 -0.71483
7
SN2_IRC_Distances_MW_output/new_data/SN2_traj1_Distances point 264
C 0.02873 0.06244 0.13874
 O -1.93896 -1.48330 0.38492
 F 2.54752 2.09103 -0.11889
 H 0.98072 -0.39573 0.50593
 H 0.86333 0.96236 -1.11712
 H -0.19440 0.93701 0.92238
 H -2.28693 -2.17380 -0.71596
7
SN2_IRC_Distances_MW_output/new_data/SN2_traj1_Distances point 265
C 0.02906 0.06265 0.13884
 O -1.94137 -1.48706 0.38574
 F 2.54954 2.09489 -0.11926
 H 0.98108 -0.39520 0.50727
 H 0.86687 0.96507 -1.11823
 H -0.19336 0.93850 0.92273
 H -2.29183 -2.17886 -0.71709
7
SN2_IRC_Distances_MW_output/new_data/SN2_traj1_Distances point 266
C 0.02940 0.06288 0.13894
 O -1.94387 -1.49096 0.38660
 F 2.55165 2.09890 -0.11964
 H 0.98145 -0.39465 0.50865
 H 0.87054 0.96788 -1.11937
 H -0.19228 0.94006 0.92309
 H -2.29690 -2.18412 -0.71826
7
SN2_IRC_Distances_MW_output/new_data/SN2_traj1_Distances point 267
C 0.02976 0.06312 0.13905
 O -1.94653 -1.49511 0.38751
 F 2.55391 2.10317 -0.12005
 H 0.98185 -0.39406 0.51012
 H 0.87445 0.97088 -1.12060
 H -0.19112 0.94171 0.92348
 H -2.30231 -2.18972 -0.71952
7
SN2_IRC_Distances_MW_output/new_data/SN2_traj1_Distances point 268
C 0.03014 0.06339 0.13917
 O -1.94942 -1.49960 0.38849
 F 2.55636 2.10779 -0.12049
 H 0.98227 -0.39343 0.51172
 H 0.87868 0.97413 -1.12193
 H -0.18988 0.94351 0.92391
 H -2.30816 -2.19579 -0.72087
7
SN2_IRC_Distances_MW_output/new_data/SN2_traj1_Distances point 269
C 0.03055 0.06367 0.13930
 O -1.95247 -1.50434 0.38953
 F 2.55896 2.11268 -0.12095
 H 0.98272 -0.39277 0.51340
 H 0.88314 0.97756 -1.12334
 H -0.18856 0.94540 0.92436
 H -2.31434 -2.20220 -0.72231
7
SN2_IRC_Distances_MW_output/new_data/SN2_traj1_Distances point 270
C 0.03094 0.06394 0.13943
 O -1.95548 -1.50899 0.39056
 F 2.56152 2.11748 -0.12141
 H 0.98316 -0.39211 0.51506
 H 0.88753 0.98094 -1.12474
 H -0.18726 0.94726 0.92482
 H -2.32042 -2.20851 -0.72372
7
SN2_IRC_Distances_MW_output/new_data/SN2_traj1_Distances point 271
C 0.03131 0.06420 0.13955
 O -1.95829 -1.51334 0.39151
 F 2.56393 2.12197 -0.12183
 H 0.98357 -0.39151 0.51661
 H 0.89163 0.98409 -1.12605
 H -0.18606 0.94900 0.92524
 H -2.32609 -2.21441 -0.72503
7
SN2_IRC_Distances_MW_output/new_data/SN2_traj1_Distances point 272
C 0.03165 0.06444 0.13966
 O -1.96090 -1.51736 0.39240
 F 2.56616 2.12612 -0.12223
 H 0.98394 -0.39095 0.51805
 H 0.89542 0.98701 -1.12727
 H -0.18494 0.95061 0.92564
 H -2.33134 -2.21987 -0.72626
7
SN2_IRC_Distances_MW_output/new_data/SN2_traj1_Distances point 273
C 0.03196 0.06466 0.13977
 O -1.96335 -1.52113 0.39323
 F 2.56827 2.13003 -0.12260
 H 0.98429 -0.39043 0.51940
 H 0.89898 0.98975 -1.12841
 H -0.18389 0.95212 0.92602
 H -2.33627 -2.22501 -0.72740
7
SN2_IRC_Distances_MW_output/new_data/SN2_traj1_Distances point 274
C 0.03226 0.06488 0.13987
 O -1.96569 -1.52473 0.39402
 F 2.57029 2.13376 -0.12295
 H 0.98463 -0.38993 0.52069
 H 0.90237 0.99237 -1.12951
 H -0.18288 0.95357 0.92638
 H -2.34098 -2.22991 -0.72850
7
SN2_IRC_Distances_MW_output/new_data/SN2_traj1_Distances point 275
C 0.03255 0.06509 0.13997
 O -1.96796 -1.52822 0.39479
 F 2.57224 2.13736 -0.12329
 H 0.98495 -0.38945 0.52193
 H 0.90566 0.99491 -1.13058
 H -0.18191 0.95497 0.92674
 H -2.34553 -2.23466 -0.72956
7
SN2_IRC_Distances_MW_output/new_data/SN2_traj1_Distances point 276
C 0.03283 0.06529 0.14007
 O -1.97018 -1.53163 0.39554
 F 2.57417 2.14090 -0.12363
 H 0.98527 -0.38898 0.52315
 H 0.90888 0.99740 -1.13162
 H -0.18096 0.95634 0.92709
 H -2.34999 -2.23931 -0.73059
7
SN2_IRC_Distances_MW_output/new_data/SN2_traj1_Distances point 277
C 0.03311 0.06550 0.14016
 O -1.97239 -1.53500 0.39628
 F 2.57607 2.14439 -0.12396
 H 0.98558 -0.38852 0.52436
 H 0.91206 0.99986 -1.13266
 H -0.18002 0.95769 0.92744
 H -2.35440 -2.24392 -0.73162
7
SN2_IRC_Distances_MW_output/new_data/SN2_traj1_Distances point 278
C 0.03338 0.06570 0.14026
 O -1.97459 -1.53836 0.39702
 F 2.57798 2.14788 -0.12429
 H 0.98588 -0.38806 0.52557
 H 0.91523 1.00231 -1.13370
 H -0.17908 0.95904 0.92778
 H -2.35880 -2.24851 -0.73265
7
SN2_IRC_Distances_MW_output/new_data/SN2_traj1_Distances point 279
C 0.03366 0.06591 0.14036
 O -1.97680 -1.54173 0.39776
 F 2.57990 2.15138 -0.12462
 H 0.98619 -0.38760 0.52678
 H 0.91841 1.00477 -1.13475
 H -0.17814 0.96040 0.92814
 H -2.36322 -2.25312 -0.73368
7
SN2_IRC_Distances_MW_output/new_data/SN2_traj1_Distances point 280
C 0.03393 0.06611 0.14045
 O -1.97902 -1.54512 0.39851
 F 2.58184 2.15490 -0.12495
 H 0.98650 -0.38713 0.52800
 H 0.92161 1.00725 -1.13580
 H -0.17720 0.96176 0.92849
 H -2.36766 -2.25777 -0.73471
7
SN2_IRC_Distances_MW_output/new_data/SN2_traj1_Distances point 281
C 0.03421 0.06632 0.14055
 O -1.98127 -1.54854 0.39927
 F 2.58380 2.15845 -0.12528
 H 0.98681 -0.38667 0.52923
 H 0.92483 1.00975 -1.13687
 H -0.17624 0.96314 0.92886
 H -2.37213 -2.26245 -0.73576
7
SN2_IRC_Distances_MW_output/new_data/SN2_traj1_Distances point 282
C 0.03448 0.06653 0.14066
 O -1.98352 -1.55196 0.40002
 F 2.58576 2.16201 -0.12562
 H 0.98712 -0.38620 0.53046
 H 0.92806 1.01226 -1.13794
 H -0.17529 0.96452 0.92922
 H -2.37662 -2.26715 -0.73680
7
SN2_IRC_Distances_MW_output/new_data/SN2_traj1_Distances point 283
C 0.03475 0.06674 0.14076
 O -1.98577 -1.55537 0.40077
 F 2.58773 2.16555 -0.12595
 H 0.98743 -0.38574 0.53169
 H 0.93127 1.01475 -1.13901
 H -0.17434 0.96589 0.92959
 H -2.38108 -2.27182 -0.73784
7
SN2_IRC_Distances_MW_output/new_data/SN2_traj1_Distances point 284
C 0.03502 0.06694 0.14085
 O -1.98797 -1.55871 0.40151
 F 2.58966 2.16903 -0.12628
 H 0.98773 -0.38529 0.53289
 H 0.93443 1.01720 -1.14006
 H -0.17340 0.96723 0.92995
 H -2.38546 -2.27641 -0.73887
7
SN2_IRC_Distances_MW_output/new_data/SN2_traj1_Distances point 285
C 0.03528 0.06714 0.14095
 O -1.99011 -1.56194 0.40223
 F 2.59154 2.17240 -0.12659
 H 0.98802 -0.38486 0.53406
 H 0.93748 1.01957 -1.14108
 H -0.17250 0.96854 0.93030
 H -2.38971 -2.28086 -0.73986
7
SN2_IRC_Distances_MW_output/new_data/SN2_traj1_Distances point 286
C 0.03552 0.06734 0.14104
 O -1.99216 -1.56504 0.40291
 F 2.59334 2.17563 -0.12690
 H 0.98830 -0.38444 0.53518
 H 0.94041 1.02185 -1.14207
 H -0.17163 0.96979 0.93064
 H -2.39378 -2.28513 -0.74081
7
SN2_IRC_Distances_MW_output/new_data/SN2_traj1_Distances point 287
C 0.03575 0.06752 0.14113
 O -1.99412 -1.56799 0.40356
 F 2.59506 2.17871 -0.12718
 H 0.98856 -0.38404 0.53624
 H 0.94319 1.02402 -1.14301
 H -0.17080 0.97098 0.93096
 H -2.39765 -2.28920 -0.74172
7
SN2_IRC_Distances_MW_output/new_data/SN2_traj1_Distances point 288
C 0.03597 0.06769 0.14122
 O -1.99598 -1.57079 0.40418
 F 2.59670 2.18163 -0.12746
 H 0.98881 -0.38366 0.53726
 H 0.94584 1.02608 -1.14390
 H -0.17002 0.97211 0.93127
 H -2.40133 -2.29306 -0.74258
7
SN2_IRC_Distances_MW_output/new_data/SN2_traj1_Distances point 289
C 0.03618 0.06786 0.14130
 O -1.99775 -1.57346 0.40477
 F 2.59826 2.18441 -0.12772
 H 0.98905 -0.38331 0.53822
 H 0.94835 1.02804 -1.14475
 H -0.16927 0.97319 0.93157
 H -2.40483 -2.29673 -0.74339
7
SN2_IRC_Distances_MW_output/new_data/SN2_traj1_Distances point 290
C 0.03638 0.06801 0.14138
 O -1.99943 -1.57600 0.40533
 F 2.59975 2.18706 -0.12797
 H 0.98928 -0.38297 0.53914
 H 0.95075 1.02990 -1.14556
 H -0.16856 0.97422 0.93185
 H -2.40816 -2.30024 -0.74417
7
SN2_IRC_Distances_MW_output/new_data/SN2_traj1_Distances point 291
C 0.03657 0.06817 0.14145
 O -2.00106 -1.57843 0.40587
 F 2.60119 2.18961 -0.12820
 H 0.98949 -0.38264 0.54002
 H 0.95305 1.03170 -1.14635
 H -0.16788 0.97520 0.93213
 H -2.41136 -2.30360 -0.74492
7
SN2_IRC_Distances_MW_output/new_data/SN2_traj1_Distances point 292
C 0.03675 0.06831 0.14152
 O -2.00263 -1.58079 0.40640
 F 2.60258 2.19207 -0.12843
 H 0.98970 -0.38233 0.54088
 H 0.95527 1.03344 -1.14711
 H -0.16722 0.97615 0.93239
 H -2.41446 -2.30686 -0.74565
7
SN2_IRC_Distances_MW_output/new_data/SN2_traj1_Distances point 293
C 0.03693 0.06846 0.14159
 O -2.00416 -1.58308 0.40690
 F 2.60394 2.19447 -0.12866
 H 0.98990 -0.38202 0.54171
 H 0.95744 1.03513 -1.14785
 H -0.16658 0.97708 0.93265
 H -2.41748 -2.31003 -0.74635
7
SN2_IRC_Distances_MW_output/new_data/SN2_traj1_Distances point 294
C 0.03710 0.06860 0.14166
 O -2.00566 -1.58533 0.40740
 F 2.60527 2.19683 -0.12888
 H 0.99010 -0.38172 0.54253
 H 0.95956 1.03679 -1.14857
 H -0.16594 0.97799 0.93291
 H -2.42044 -2.31315 -0.74705
7
SN2_IRC_Distances_MW_output/new_data/SN2_traj1_Distances point 295
C 0.03728 0.06874 0.14173
 O -2.00715 -1.58756 0.40790
 F 2.60660 2.19916 -0.12909
 H 0.99030 -0.38143 0.54334
 H 0.96167 1.03843 -1.14930
 H -0.16532 0.97890 0.93316
 H -2.42337 -2.31624 -0.74773
7
SN2_IRC_Distances_MW_output/new_data/SN2_traj1_Distances point 296
C 0.03745 0.06888 0.14180
 O -2.00864 -1.58979 0.40839
 F 2.60792 2.20149 -0.12931
 H 0.99049 -0.38113 0.54415
 H 0.96377 1.04008 -1.15002
 H -0.16469 0.97980 0.93342
 H -2.42630 -2.31932 -0.74842
7
SN2_IRC_Distances_MW_output/new_data/SN2_traj1_Distances point 297
C 0.03762 0.06902 0.14187
 O -2.01015 -1.59203 0.40889
 F 2.60926 2.20384 -0.12953
 H 0.99069 -0.38083 0.54496
 H 0.96589 1.04173 -1.15075
 H -0.16406 0.98071 0.93367
 H -2.42925 -2.32243 -0.74911
7
SN2_IRC_Distances_MW_output/new_data/SN2_traj1_Distances point 298
C 0.03779 0.06916 0.14194
 O -2.01167 -1.59431 0.40939
 F 2.61062 2.20623 -0.12975
 H 0.99089 -0.38053 0.54579
 H 0.96804 1.04342 -1.15149
 H -0.16342 0.98163 0.93394
 H -2.43225 -2.32559 -0.74982
7
SN2_IRC_Distances_MW_output/new_data/SN2_traj1_Distances point 299
C 0.03797 0.06931 0.14201
 O -2.01324 -1.59664 0.40991
 F 2.61202 2.20867 -0.12998
 H 0.99109 -0.38022 0.54664
 H 0.97025 1.04514 -1.15225
 H -0.16277 0.98258 0.93421
 H -2.43532 -2.32883 -0.75054
7
SN2_IRC_Distances_MW_output/new_data/SN2_traj1_Distances point 300
C 0.03815 0.06946 0.14209
 O -2.01485 -1.59905 0.41044
 F 2.61346 2.21119 -0.13021
 H 0.99130 -0.37991 0.54751
 H 0.97252 1.04692 -1.15304
 H -0.16209 0.98355 0.93449
 H -2.43849 -2.33217 -0.75128
7
SN2_IRC_Distances_MW_output/new_data/SN2_traj1_Distances point 301
C 0.03834 0.06962 0.14217
 O -2.01653 -1.60154 0.41099
 F 2.61496 2.21380 -0.13046
 H 0.99152 -0.37958 0.54842
 H 0.97487 1.04876 -1.15385
 H -0.16139 0.98456 0.93478
 H -2.44176 -2.33562 -0.75205
7
SN2_IRC_Distances_MW_output/new_data/SN2_traj1_Distances point 302
C 0.03853 0.06978 0.14225
 O -2.01826 -1.60411 0.41157
 F 2.61651 2.21650 -0.13071
 H 0.99174 -0.37924 0.54936
 H 0.97730 1.05067 -1.15470
 H -0.16067 0.98560 0.93508
 H -2.44515 -2.33920 -0.75284
7
SN2_IRC_Distances_MW_output/new_data/SN2_traj1_Distances point 303
C 0.03873 0.06995 0.14233
 O -2.02005 -1.60677 0.41216
 F 2.61811 2.21930 -0.13097
 H 0.99197 -0.37889 0.55033
 H 0.97981 1.05264 -1.15558
 H -0.15992 0.98668 0.93539
 H -2.44866 -2.34291 -0.75367
7
SN2_IRC_Distances_MW_output/new_data/SN2_traj1_Distances point 304
C 0.03894 0.07012 0.14242
 O -2.02190 -1.60950 0.41276
 F 2.61977 2.22217 -0.13123
 H 0.99221 -0.37853 0.55133
 H 0.98239 1.05466 -1.15648
 H -0.15915 0.98779 0.93571
 H -2.45226 -2.34671 -0.75451
7
SN2_IRC_Distances_MW_output/new_data/SN2_traj1_Distances point 305
C 0.03915 0.07030 0.14251
 O -2.02378 -1.61230 0.41338
 F 2.62146 2.22510 -0.13151
 H 0.99245 -0.37816 0.55235
 H 0.98503 1.05674 -1.15740
 H -0.15837 0.98893 0.93605
 H -2.45594 -2.35060 -0.75538
7
SN2_IRC_Distances_MW_output/new_data/SN2_traj1_Distances point 306
C 0.03936 0.07048 0.14260
 O -2.02571 -1.61515 0.41402
 F 2.62320 2.22810 -0.13178
 H 0.99270 -0.37779 0.55339
 H 0.98773 1.05885 -1.15835
 H -0.15756 0.99009 0.93638
 H -2.45970 -2.35458 -0.75626
7
SN2_IRC_Distances_MW_output/new_data/SN2_traj1_Distances point 307
C 0.03958 0.07066 0.14269
 O -2.02768 -1.61806 0.41466
 F 2.62497 2.23116 -0.13207
 H 0.99295 -0.37741 0.55446
 H 0.99048 1.06101 -1.15932
 H -0.15674 0.99127 0.93673
 H -2.46354 -2.35864 -0.75716
7
SN2_IRC_Distances_MW_output/new_data/SN2_traj1_Distances point 308
C 0.03980 0.07086 0.14279
 O -2.02971 -1.62105 0.41533
 F 2.62680 2.23430 -0.13236
 H 0.99320 -0.37702 0.55555
 H 0.99330 1.06323 -1.16031
 H -0.15590 0.99248 0.93709
 H -2.46748 -2.36281 -0.75809
7
SN2_IRC_Distances_MW_output/new_data/SN2_traj1_Distances point 309
C 0.04002 0.07105 0.14289
 O -2.03180 -1.62413 0.41601
 F 2.62868 2.23755 -0.13266
 H 0.99347 -0.37662 0.55668
 H 0.99621 1.06552 -1.16134
 H -0.15504 0.99374 0.93746
 H -2.47155 -2.36711 -0.75904
7
SN2_IRC_Distances_MW_output/new_data/SN2_traj1_Distances point 310
C 0.04026 0.07126 0.14299
 O -2.03397 -1.62732 0.41672
 F 2.63065 2.24091 -0.13297
 H 0.99374 -0.37620 0.55785
 H 0.99923 1.06790 -1.16241
 H -0.15413 0.99504 0.93785
 H -2.47577 -2.37158 -0.76004
7
SN2_IRC_Distances_MW_output/new_data/SN2_traj1_Distances point 311
C 0.04050 0.07147 0.14310
 O -2.03625 -1.63066 0.41747
 F 2.63271 2.24444 -0.13329
 H 0.99402 -0.37577 0.55908
 H 1.00239 1.07039 -1.16354
 H -0.15319 0.99640 0.93826
 H -2.48018 -2.37626 -0.76107
7
SN2_IRC_Distances_MW_output/new_data/SN2_traj1_Distances point 312
C 0.04076 0.07170 0.14322
 O -2.03864 -1.63418 0.41825
 F 2.63488 2.24815 -0.13364
 H 0.99432 -0.37531 0.56037
 H 1.00571 1.07301 -1.16472
 H -0.15220 0.99783 0.93869
 H -2.48483 -2.38119 -0.76217
7
SN2_IRC_Distances_MW_output/new_data/SN2_traj1_Distances point 313
C 0.04103 0.07194 0.14334
 O -2.04119 -1.63791 0.41908
 F 2.63719 2.25208 -0.13400
 H 0.99463 -0.37483 0.56174
 H 1.00923 1.07578 -1.16598
 H -0.15115 0.99935 0.93915
 H -2.48975 -2.38641 -0.76333
7
SN2_IRC_Distances_MW_output/new_data/SN2_traj1_Distances point 314
C 0.04132 0.07219 0.14347
 O -2.04390 -1.64187 0.41996
 F 2.63965 2.25626 -0.13438
 H 0.99497 -0.37432 0.56320
 H 1.01297 1.07874 -1.16733
 H -0.15003 1.00096 0.93964
 H -2.49499 -2.39197 -0.76456
7
SN2_IRC_Distances_MW_output/new_data/SN2_traj1_Distances point 315
C 0.04162 0.07247 0.14361
 O -2.04679 -1.64610 0.42090
 F 2.64229 2.26073 -0.13479
 H 0.99532 -0.37377 0.56476
 H 1.01697 1.08190 -1.16877
 H -0.14883 1.00269 0.94017
 H -2.50058 -2.39791 -0.76588
7
SN2_IRC_Distances_MW_output/new_data/SN2_traj1_Distances point 316
C 0.04194 0.07276 0.14376
 O -2.04988 -1.65060 0.42191
 F 2.64510 2.26549 -0.13523
 H 0.99570 -0.37320 0.56642
 H 1.02122 1.08526 -1.17030
 H -0.14756 1.00452 0.94073
 H -2.50653 -2.40423 -0.76728
7
SN2_IRC_Distances_MW_output/new_data/SN2_traj1_Distances point 317
C 0.04228 0.07306 0.14392
 O -2.05312 -1.65532 0.42296
 F 2.64807 2.27048 -0.13569
 H 0.99609 -0.37259 0.56816
 H 1.02569 1.08879 -1.17192
 H -0.14622 1.00645 0.94133
 H -2.51278 -2.41088 -0.76876
7
SN2_IRC_Distances_MW_output/new_data/SN2_traj1_Distances point 318
C 0.04262 0.07338 0.14408
 O -2.05647 -1.66018 0.42404
 F 2.65114 2.27563 -0.13616
 H 0.99650 -0.37197 0.56996
 H 1.03028 1.09243 -1.17359
 H -0.14485 1.00843 0.94195
 H -2.51921 -2.41772 -0.77027
7
SN2_IRC_Distances_MW_output/new_data/SN2_traj1_Distances point 319
C 0.04297 0.07370 0.14425
 O -2.05985 -1.66507 0.42513
 F 2.65423 2.28081 -0.13664
 H 0.99690 -0.37134 0.57177
 H 1.03490 1.09610 -1.17528
 H -0.14346 1.01043 0.94257
 H -2.52569 -2.42462 -0.77180
7
SN2_IRC_Distances_MW_output/new_data/SN2_traj1_Distances point 320
C 0.04330 0.07401 0.14441
 O -2.06319 -1.66991 0.42621
 F 2.65730 2.28594 -0.13710
 H 0.99730 -0.37073 0.57356
 H 1.03947 1.09972 -1.17696
 H -0.14209 1.01241 0.94319
 H -2.53210 -2.43145 -0.77332
7
SN2_IRC_Distances_MW_output/new_data/SN2_traj1_Distances point 321
C 0.04363 0.07432 0.14457
 O -2.06647 -1.67465 0.42727
 F 2.66032 2.29096 -0.13756
 H 0.99769 -0.37012 0.57532
 H 1.04395 1.10328 -1.17861
 H -0.14075 1.01434 0.94381
 H -2.53837 -2.43814 -0.77480
7
SN2_IRC_Distances_MW_output/new_data/SN2_traj1_Distances point 322
C 0.04395 0.07462 0.14473
 O -2.06966 -1.67924 0.42830
 F 2.66326 2.29584 -0.13801
 H 0.99807 -0.36954 0.57702
 H 1.04828 1.10673 -1.18021
 H -0.13945 1.01622 0.94440
 H -2.54446 -2.44464 -0.77624
7
SN2_IRC_Distances_MW_output/new_data/SN2_traj1_Distances point 323
C 0.04426 0.07491 0.14488
 O -2.07272 -1.68364 0.42928
 F 2.66609 2.30052 -0.13844
 H 0.99842 -0.36898 0.57866
 H 1.05244 1.11004 -1.18175
 H -0.13820 1.01802 0.94498
 H -2.55030 -2.45087 -0.77762
7
SN2_IRC_Distances_MW_output/new_data/SN2_traj1_Distances point 324
C 0.04454 0.07519 0.14502
 O -2.07562 -1.68781 0.43021
 F 2.66878 2.30495 -0.13884
 H 0.99876 -0.36846 0.58021
 H 1.05638 1.11318 -1.18322
 H -0.13701 1.01973 0.94553
 H -2.55583 -2.45678 -0.77893
7
SN2_IRC_Distances_MW_output/new_data/SN2_traj1_Distances point 325
C 0.04481 0.07544 0.14516
 O -2.07836 -1.69173 0.43109
 F 2.67131 2.30913 -0.13922
 H 0.99908 -0.36796 0.58167
 H 1.06009 1.11613 -1.18460
 H -0.13590 1.02134 0.94605
 H -2.56104 -2.46235 -0.78016
7
SN2_IRC_Distances_MW_output/new_data/SN2_traj1_Distances point 326
C 0.04506 0.07569 0.14529
 O -2.08095 -1.69544 0.43192
 F 2.67371 2.31307 -0.13958
 H 0.99938 -0.36750 0.58306
 H 1.06359 1.11892 -1.18591
 H -0.13485 1.02286 0.94654
 H -2.56596 -2.46761 -0.78132
7
SN2_IRC_Distances_MW_output/new_data/SN2_traj1_Distances point 327
C 0.04530 0.07592 0.14541
 O -2.08341 -1.69896 0.43271
 F 2.67600 2.31682 -0.13992
 H 0.99967 -0.36705 0.58437
 H 1.06692 1.12158 -1.18716
 H -0.13384 1.02430 0.94701
 H -2.57063 -2.47261 -0.78243
7
SN2_IRC_Distances_MW_output/new_data/SN2_traj1_Distances point 328
C 0.04553 0.07614 0.14553
 O -2.08577 -1.70233 0.43346
 F 2.67820 2.32042 -0.14024
 H 0.99994 -0.36663 0.58563
 H 1.07011 1.12412 -1.18836
 H -0.13288 1.02568 0.94746
 H -2.57512 -2.47741 -0.78349
7
SN2_IRC_Distances_MW_output/new_data/SN2_traj1_Distances point 329
C 0.04575 0.07636 0.14565
 O -2.08806 -1.70560 0.43420
 F 2.68034 2.32391 -0.14056
 H 1.00020 -0.36622 0.58685
 H 1.07320 1.12659 -1.18952
 H -0.13195 1.02702 0.94790
 H -2.57946 -2.48206 -0.78452
7
SN2_IRC_Distances_MW_output/new_data/SN2_traj1_Distances point 330
C 0.04596 0.07657 0.14576
 O -2.09032 -1.70881 0.43492
 F 2.68243 2.32733 -0.14087
 H 1.00046 -0.36582 0.58805
 H 1.07623 1.12901 -1.19066
 H -0.13104 1.02834 0.94834
 H -2.58372 -2.48662 -0.78553
7
SN2_IRC_Distances_MW_output/new_data/SN2_traj1_Distances point 331
C 0.04618 0.07678 0.14587
 O -2.09255 -1.71198 0.43563
 F 2.68452 2.33071 -0.14118
 H 1.00071 -0.36542 0.58924
 H 1.07923 1.13141 -1.19180
 H -0.13014 1.02964 0.94877
 H -2.58794 -2.49115 -0.78653
7
SN2_IRC_Distances_MW_output/new_data/SN2_traj1_Distances point 332
C 0.04639 0.07699 0.14599
 O -2.09478 -1.71516 0.43634
 F 2.68661 2.33410 -0.14148
 H 1.00096 -0.36503 0.59043
 H 1.08223 1.13381 -1.19294
 H -0.12923 1.03094 0.94920
 H -2.59217 -2.49568 -0.78753
7
SN2_IRC_Distances_MW_output/new_data/SN2_traj1_Distances point 333
C 0.04660 0.07721 0.14610
 O -2.09705 -1.71837 0.43706
 F 2.68872 2.33753 -0.14179
 H 1.00122 -0.36463 0.59164
 H 1.08526 1.13624 -1.19409
 H -0.12832 1.03226 0.94964
 H -2.59644 -2.50026 -0.78855
7
SN2_IRC_Distances_MW_output/new_data/SN2_traj1_Distances point 334
C 0.04682 0.07743 0.14622
 O -2.09936 -1.72164 0.43779
 F 2.69089 2.34104 -0.14211
 H 1.00148 -0.36422 0.59287
 H 1.08836 1.13873 -1.19528
 H -0.12738 1.03361 0.95009
 H -2.60080 -2.50494 -0.78958
7
SN2_IRC_Distances_MW_output/new_data/SN2_traj1_Distances point 335
C 0.04704 0.07765 0.14634
 O -2.10175 -1.72503 0.43855
 F 2.69313 2.34466 -0.14244
 H 1.00174 -0.36380 0.59414
 H 1.09156 1.14129 -1.19650
 H -0.12642 1.03500 0.95055
 H -2.60530 -2.50977 -0.79065
7
SN2_IRC_Distances_MW_output/new_data/SN2_traj1_Distances point 336
C 0.04727 0.07789 0.14647
 O -2.10424 -1.72855 0.43934
 F 2.69547 2.34842 -0.14278
 H 1.00202 -0.36336 0.59546
 H 1.09488 1.14396 -1.19777
 H -0.12541 1.03645 0.95104
 H -2.60999 -2.51480 -0.79176
7
SN2_IRC_Distances_MW_output/new_data/SN2_traj1_Distances point 337
C 0.04751 0.07813 0.14660
 O -2.10685 -1.73223 0.44017
 F 2.69792 2.35236 -0.14313
 H 1.00231 -0.36290 0.59685
 H 1.09836 1.14675 -1.19911
 H -0.12436 1.03796 0.95155
 H -2.61489 -2.52007 -0.79293
7
SN2_IRC_Distances_MW_output/new_data/SN2_traj1_Distances point 338
C 0.04776 0.07839 0.14674
 O -2.10957 -1.73606 0.44103
 F 2.70048 2.35647 -0.14350
 H 1.00261 -0.36243 0.59829
 H 1.10198 1.14966 -1.20050
 H -0.12326 1.03953 0.95208
 H -2.61999 -2.52556 -0.79414
7
SN2_IRC_Distances_MW_output/new_data/SN2_traj1_Distances point 339
C 0.04802 0.07865 0.14688
 O -2.11238 -1.74001 0.44192
 F 2.70312 2.36070 -0.14388
 H 1.00292 -0.36194 0.59978
 H 1.10571 1.15266 -1.20194
 H -0.12214 1.04116 0.95264
 H -2.62526 -2.53122 -0.79539
7
SN2_IRC_Distances_MW_output/new_data/SN2_traj1_Distances point 340
C 0.04828 0.07892 0.14703
 O -2.11523 -1.74401 0.44282
 F 2.70581 2.36499 -0.14427
 H 1.00323 -0.36145 0.60129
 H 1.10949 1.15570 -1.20341
 H -0.12099 1.04281 0.95320
 H -2.63059 -2.53696 -0.79666
7
SN2_IRC_Distances_MW_output/new_data/SN2_traj1_Distances point 341
C 0.04853 0.07919 0.14717
 O -2.11806 -1.74798 0.44371
 F 2.70848 2.36925 -0.14465
 H 1.00354 -0.36096 0.60279
 H 1.11324 1.15872 -1.20486
 H -0.11986 1.04444 0.95376
 H -2.63588 -2.54266 -0.79792
7
SN2_IRC_Distances_MW_output/new_data/SN2_traj1_Distances point 342
C 0.04878 0.07945 0.14732
 O -2.12084 -1.75188 0.44459
 F 2.71111 2.37344 -0.14503
 H 1.00384 -0.36048 0.60427
 H 1.11693 1.16169 -1.20630
 H -0.11874 1.04605 0.95431
 H -2.64108 -2.54826 -0.79915
7
SN2_IRC_Distances_MW_output/new_data/SN2_traj1_Distances point 343
C 0.04902 0.07971 0.14746
 O -2.12357 -1.75570 0.44544
 F 2.71369 2.37754 -0.14540
 H 1.00414 -0.36001 0.60571
 H 1.12053 1.16459 -1.20770
 H -0.11765 1.04762 0.95485
 H -2.64617 -2.55374 -0.80036
7
SN2_IRC_Distances_MW_output/new_data/SN2_traj1_Distances point 344
C 0.04926 0.07996 0.14759
 O -2.12624 -1.75943 0.44628
 F 2.71623 2.38155 -0.14576
 H 1.00443 -0.35955 0.60713
 H 1.12406 1.16743 -1.20908
 H -0.11658 1.04916 0.95539
 H -2.65115 -2.55912 -0.80155
7
SN2_IRC_Distances_MW_output/new_data/SN2_traj1_Distances point 345
C 0.04949 0.08020 0.14773
 O -2.12888 -1.76311 0.44711
 F 2.71873 2.38550 -0.14611
 H 1.00471 -0.35910 0.60852
 H 1.12753 1.17024 -1.21044
 H -0.11552 1.05067 0.95591
 H -2.65606 -2.56441 -0.80272
7
SN2_IRC_Distances_MW_output/new_data/SN2_traj1_Distances point 346
C 0.04972 0.08045 0.14787
 O -2.13149 -1.76675 0.44793
 F 2.72121 2.38942 -0.14646
 H 1.00499 -0.35865 0.60990
 H 1.13097 1.17302 -1.21180
 H -0.11448 1.05217 0.95644
 H -2.66092 -2.56966 -0.80388
7
SN2_IRC_Distances_MW_output/new_data/SN2_traj1_Distances point 347
C 0.04995 0.08070 0.14800
 O -2.13410 -1.77038 0.44875
 F 2.72369 2.39333 -0.14681
 H 1.00527 -0.35821 0.61128
 H 1.13440 1.17579 -1.21315
 H -0.11344 1.05367 0.95696
 H -2.66578 -2.57489 -0.80503
7
SN2_IRC_Distances_MW_output/new_data/SN2_traj1_Distances point 348
C 0.05018 0.08094 0.14814
 O -2.13673 -1.77403 0.44957
 F 2.72619 2.39726 -0.14716
 H 1.00555 -0.35776 0.61267
 H 1.13785 1.17858 -1.21451
 H -0.11239 1.05518 0.95749
 H -2.67065 -2.58016 -0.80620
7
SN2_IRC_Distances_MW_output/new_data/SN2_traj1_Distances point 349
C 0.05041 0.08119 0.14828
 O -2.13940 -1.77773 0.45041
 F 2.72873 2.40125 -0.14752
 H 1.00583 -0.35731 0.61408
 H 1.14134 1.18140 -1.21589
 H -0.11133 1.05670 0.95803
 H -2.67559 -2.58550 -0.80738
7
SN2_IRC_Distances_MW_output/new_data/SN2_traj1_Distances point 350
C 0.05065 0.08145 0.14842
 O -2.14212 -1.78151 0.45126
 F 2.73133 2.40532 -0.14788
 H 1.00612 -0.35685 0.61551
 H 1.14491 1.18429 -1.21731
 H -0.11025 1.05826 0.95858
 H -2.68064 -2.59095 -0.80858
7
SN2_IRC_Distances_MW_output/new_data/SN2_traj1_Distances point 351
C 0.05089 0.08171 0.14857
 O -2.14493 -1.78539 0.45213
 F 2.73402 2.40951 -0.14825
 H 1.00641 -0.35638 0.61700
 H 1.14858 1.18726 -1.21877
 H -0.10913 1.05987 0.95915
 H -2.68584 -2.59657 -0.80982
7
SN2_IRC_Distances_MW_output/new_data/SN2_traj1_Distances point 352
C 0.05114 0.08199 0.14872
 O -2.14785 -1.78943 0.45304
 F 2.73681 2.41386 -0.14864
 H 1.00672 -0.35589 0.61854
 H 1.15239 1.19035 -1.22029
 H -0.10797 1.06153 0.95974
 H -2.69123 -2.60241 -0.81111
7
SN2_IRC_Distances_MW_output/new_data/SN2_traj1_Distances point 353
C 0.05140 0.08227 0.14888
 O -2.15090 -1.79363 0.45399
 F 2.73973 2.41841 -0.14905
 H 1.00703 -0.35538 0.62014
 H 1.15636 1.19357 -1.22188
 H -0.10676 1.06327 0.96036
 H -2.69686 -2.60850 -0.81245
7
SN2_IRC_Distances_MW_output/new_data/SN2_traj1_Distances point 354
C 0.05166 0.08257 0.14905
 O -2.15408 -1.79801 0.45498
 F 2.74278 2.42314 -0.14947
 H 1.00736 -0.35485 0.62182
 H 1.16050 1.19693 -1.22354
 H -0.10550 1.06508 0.96101
 H -2.70272 -2.61485 -0.81385
7
SN2_IRC_Distances_MW_output/new_data/SN2_traj1_Distances point 355
C 0.05194 0.08288 0.14922
 O -2.15736 -1.80252 0.45600
 F 2.74592 2.42801 -0.14990
 H 1.00770 -0.35431 0.62354
 H 1.16476 1.20039 -1.22525
 H -0.10420 1.06694 0.96168
 H -2.70875 -2.62139 -0.81529
7
SN2_IRC_Distances_MW_output/new_data/SN2_traj1_Distances point 356
C 0.05221 0.08319 0.14939
 O -2.16068 -1.80708 0.45703
 F 2.74911 2.43294 -0.15034
 H 1.00804 -0.35376 0.62529
 H 1.16906 1.20388 -1.22698
 H -0.10289 1.06883 0.96236
 H -2.71485 -2.62800 -0.81675
7
SN2_IRC_Distances_MW_output/new_data/SN2_traj1_Distances point 357
C 0.05249 0.08350 0.14957
 O -2.16397 -1.81159 0.45805
 F 2.75228 2.43782 -0.15077
 H 1.00838 -0.35321 0.62702
 H 1.17332 1.20735 -1.22870
 H -0.10159 1.07069 0.96304
 H -2.72089 -2.63456 -0.81820
7
SN2_IRC_Distances_MW_output/new_data/SN2_traj1_Distances point 358
C 0.05275 0.08380 0.14974
 O -2.16719 -1.81599 0.45904
 F 2.75537 2.44259 -0.15119
 H 1.00870 -0.35268 0.62871
 H 1.17747 1.21073 -1.23039
 H -0.10032 1.07252 0.96370
 H -2.72679 -2.64095 -0.81961
7
SN2_IRC_Distances_MW_output/new_data/SN2_traj1_Distances point 359
C 0.05301 0.08409 0.14990
 O -2.17031 -1.82026 0.46001
 F 2.75838 2.44721 -0.15160
 H 1.00902 -0.35217 0.63035
 H 1.18149 1.21401 -1.23202
 H -0.09909 1.07428 0.96434
 H -2.73250 -2.64716 -0.82097
7
SN2_IRC_Distances_MW_output/new_data/SN2_traj1_Distances point 360
C 0.05325 0.08437 0.15006
 O -2.17334 -1.82439 0.46094
 F 2.76131 2.45170 -0.15200
 H 1.00932 -0.35167 0.63194
 H 1.18540 1.21719 -1.23361
 H -0.09790 1.07599 0.96497
 H -2.73805 -2.65318 -0.82230
7
SN2_IRC_Distances_MW_output/new_data/SN2_traj1_Distances point 361
C 0.05349 0.08465 0.15022
 O -2.17630 -1.82842 0.46185
 F 2.76417 2.45606 -0.15238
 H 1.00962 -0.35119 0.63349
 H 1.18920 1.22029 -1.23517
 H -0.09674 1.07766 0.96558
 H -2.74345 -2.65905 -0.82360
7
SN2_IRC_Distances_MW_output/new_data/SN2_traj1_Distances point 362
C 0.05373 0.08492 0.15037
 O -2.17919 -1.83236 0.46275
 F 2.76697 2.46034 -0.15276
 H 1.00991 -0.35072 0.63501
 H 1.19292 1.22332 -1.23669
 H -0.09560 1.07929 0.96619
 H -2.74873 -2.66480 -0.82486
7
SN2_IRC_Distances_MW_output/new_data/SN2_traj1_Distances point 363
C 0.05395 0.08518 0.15053
 O -2.18205 -1.83624 0.46363
 F 2.76974 2.46456 -0.15313
 H 1.01020 -0.35026 0.63651
 H 1.19658 1.22632 -1.23819
 H -0.09448 1.08090 0.96678
 H -2.75394 -2.67046 -0.82611
7
SN2_IRC_Distances_MW_output/new_data/SN2_traj1_Distances point 364
C 0.05418 0.08545 0.15068
 O -2.18489 -1.84010 0.46450
 F 2.77249 2.46874 -0.15350
 H 1.01048 -0.34980 0.63799
 H 1.20022 1.22929 -1.23969
 H -0.09336 1.08250 0.96737
 H -2.75911 -2.67609 -0.82735
7
SN2_IRC_Distances_MW_output/new_data/SN2_traj1_Distances point 365
C 0.05441 0.08571 0.15083
 O -2.18774 -1.84396 0.46537
 F 2.77526 2.47294 -0.15387
 H 1.01076 -0.34933 0.63949
 H 1.20386 1.23227 -1.24119
 H -0.09225 1.08410 0.96797
 H -2.76429 -2.68173 -0.82859
7
SN2_IRC_Distances_MW_output/new_data/SN2_traj1_Distances point 366
C 0.05463 0.08598 0.15099
 O -2.19064 -1.84788 0.46626
 F 2.77807 2.47721 -0.15425
 H 1.01105 -0.34887 0.64100
 H 1.20756 1.23529 -1.24272
 H -0.09111 1.08573 0.96857
 H -2.76956 -2.68746 -0.82986
7
SN2_IRC_Distances_MW_output/new_data/SN2_traj1_Distances point 367
C 0.05487 0.08626 0.15115
 O -2.19364 -1.85193 0.46718
 F 2.78098 2.48161 -0.15464
 H 1.01134 -0.34839 0.64257
 H 1.21138 1.23842 -1.24430
 H -0.08994 1.08741 0.96920
 H -2.77500 -2.69339 -0.83116
7
SN2_IRC_Distances_MW_output/new_data/SN2_traj1_Distances point 368
C 0.05512 0.08655 0.15132
 O -2.19680 -1.85619 0.46815
 F 2.78406 2.48625 -0.15504
 H 1.01165 -0.34788 0.64422
 H 1.21541 1.24171 -1.24597
 H -0.08871 1.08918 0.96987
 H -2.78072 -2.69963 -0.83254
7
SN2_IRC_Distances_MW_output/new_data/SN2_traj1_Distances point 369
C 0.05538 0.08687 0.15150
 O -2.20020 -1.86078 0.46919
 F 2.78737 2.49125 -0.15548
 H 1.01198 -0.34733 0.64600
 H 1.21973 1.24526 -1.24777
 H -0.08738 1.09108 0.97058
 H -2.78688 -2.70635 -0.83402
7
SN2_IRC_Distances_MW_output/new_data/SN2_traj1_Distances point 370
C 0.05567 0.08721 0.15170
 O -2.20390 -1.86574 0.47031
 F 2.79098 2.49666 -0.15596
 H 1.01234 -0.34674 0.64793
 H 1.22442 1.24910 -1.24972
 H -0.08594 1.09315 0.97136
 H -2.79356 -2.71363 -0.83562
7
SN2_IRC_Distances_MW_output/new_data/SN2_traj1_Distances point 371
C 0.05596 0.08757 0.15191
 O -2.20778 -1.87095 0.47150
 F 2.79477 2.50234 -0.15646
 H 1.01271 -0.34613 0.64995
 H 1.22933 1.25314 -1.25178
 H -0.08443 1.09531 0.97218
 H -2.80056 -2.72128 -0.83730
7
SN2_IRC_Distances_MW_output/new_data/SN2_traj1_Distances point 372
C 0.05625 0.08792 0.15211
 O -2.21157 -1.87605 0.47265
 F 2.79848 2.50790 -0.15694
 H 1.01307 -0.34552 0.65193
 H 1.23413 1.25708 -1.25379
 H -0.08296 1.09743 0.97299
 H -2.80741 -2.72876 -0.83895
7
SN2_IRC_Distances_MW_output/new_data/SN2_traj1_Distances point 373
C 0.05652 0.08825 0.15230
 O -2.21513 -1.88080 0.47373
 F 2.80196 2.51309 -0.15740
 H 1.01341 -0.34496 0.65379
 H 1.23862 1.26077 -1.25568
 H -0.08158 1.09940 0.97374
 H -2.81381 -2.73575 -0.84049
7
SN2_IRC_Distances_MW_output/new_data/SN2_traj1_Distances point 374
C 0.05677 0.08856 0.15248
 O -2.21846 -1.88525 0.47475
 F 2.80522 2.51795 -0.15782
 H 1.01373 -0.34444 0.65552
 H 1.24281 1.26422 -1.25745
 H -0.08029 1.10125 0.97445
 H -2.81980 -2.74230 -0.84193
7
SN2_IRC_Distances_MW_output/new_data/SN2_traj1_Distances point 375
C 0.05701 0.08886 0.15266
 O -2.22165 -1.88951 0.47571
 F 2.80836 2.52261 -0.15823
 H 1.01403 -0.34394 0.65718
 H 1.24683 1.26752 -1.25915
 H -0.07905 1.10303 0.97513
 H -2.82553 -2.74857 -0.84331
7
SN2_IRC_Distances_MW_output/new_data/SN2_traj1_Distances point 376
C 0.05725 0.08914 0.15283
 O -2.22479 -1.89370 0.47667
 F 2.81144 2.52719 -0.15863
 H 1.01433 -0.34344 0.65882
 H 1.25078 1.27077 -1.26082
 H -0.07783 1.10477 0.97580
 H -2.83117 -2.75473 -0.84467
7
SN2_IRC_Distances_MW_output/new_data/SN2_traj1_Distances point 377
C 0.05748 0.08944 0.15300
 O -2.22794 -1.89788 0.47762
 F 2.81453 2.53177 -0.15903
 H 1.01463 -0.34295 0.66046
 H 1.25472 1.27403 -1.26249
 H -0.07662 1.10651 0.97648
 H -2.83680 -2.76091 -0.84603
7
SN2_IRC_Distances_MW_output/new_data/SN2_traj1_Distances point 378
C 0.05771 0.08973 0.15317
 O -2.23111 -1.90210 0.47858
 F 2.81765 2.53638 -0.15943
 H 1.01492 -0.34246 0.66210
 H 1.25870 1.27730 -1.26418
 H -0.07539 1.10826 0.97716
 H -2.84248 -2.76712 -0.84740
7
SN2_IRC_Distances_MW_output/new_data/SN2_traj1_Distances point 379
C 0.05795 0.09002 0.15334
 O -2.23427 -1.90629 0.47953
 F 2.82076 2.54097 -0.15983
 H 1.01522 -0.34196 0.66375
 H 1.26265 1.28056 -1.26586
 H -0.07418 1.11001 0.97783
 H -2.84812 -2.77330 -0.84876
7
SN2_IRC_Distances_MW_output/new_data/SN2_traj1_Distances point 380
C 0.05817 0.09030 0.15351
 O -2.23734 -1.91035 0.48046
 F 2.82379 2.54543 -0.16022
 H 1.01550 -0.34149 0.66534
 H 1.26648 1.28372 -1.26750
 H -0.07299 1.11170 0.97849
 H -2.85360 -2.77931 -0.85008
7
SN2_IRC_Distances_MW_output/new_data/SN2_traj1_Distances point 381
C 0.05838 0.09057 0.15367
 O -2.24026 -1.91421 0.48134
 F 2.82667 2.54966 -0.16059
 H 1.01577 -0.34103 0.66686
 H 1.27012 1.28673 -1.26906
 H -0.07187 1.11331 0.97912
 H -2.85881 -2.78502 -0.85134
7
SN2_IRC_Distances_MW_output/new_data/SN2_traj1_Distances point 382
C 0.05858 0.09082 0.15382
 O -2.24300 -1.91784 0.48216
 F 2.82938 2.55364 -0.16093
 H 1.01603 -0.34061 0.66828
 H 1.27354 1.28955 -1.27053
 H -0.07081 1.11482 0.97971
 H -2.86371 -2.79039 -0.85252
7
SN2_IRC_Distances_MW_output/new_data/SN2_traj1_Distances point 383
C 0.05877 0.09106 0.15396
 O -2.24558 -1.92125 0.48294
 F 2.83193 2.55738 -0.16126
 H 1.01626 -0.34021 0.66962
 H 1.27675 1.29221 -1.27191
 H -0.06982 1.11624 0.98027
 H -2.86830 -2.79543 -0.85363
7
SN2_IRC_Distances_MW_output/new_data/SN2_traj1_Distances point 384
C 0.05894 0.09128 0.15409
 O -2.24801 -1.92445 0.48367
 F 2.83432 2.56089 -0.16156
 H 1.01648 -0.33984 0.67088
 H 1.27976 1.29470 -1.27320
 H -0.06889 1.11758 0.98079
 H -2.87261 -2.80016 -0.85467
7
SN2_IRC_Distances_MW_output/new_data/SN2_traj1_Distances point 385
C 0.05910 0.09149 0.15422
 O -2.25028 -1.92744 0.48435
 F 2.83657 2.56418 -0.16185
 H 1.01669 -0.33949 0.67206
 H 1.28259 1.29704 -1.27442
 H -0.06802 1.11883 0.98129
 H -2.87666 -2.80460 -0.85565
7
SN2_IRC_Distances_MW_output/new_data/SN2_traj1_Distances point 386
C 0.05926 0.09168 0.15434
 O -2.25241 -1.93024 0.48499
 F 2.83868 2.56726 -0.16212
 H 1.01689 -0.33916 0.67316
 H 1.28522 1.29922 -1.27556
 H -0.06720 1.11999 0.98175
 H -2.88043 -2.80875 -0.85656
7
SN2_IRC_Distances_MW_output/new_data/SN2_traj1_Distances point 387
C 0.05940 0.09187 0.15444
 O -2.25439 -1.93285 0.48559
 F 2.84064 2.57012 -0.16236
 H 1.01707 -0.33886 0.67418
 H 1.28768 1.30125 -1.27662
 H -0.06644 1.12108 0.98218
 H -2.88395 -2.81261 -0.85741
7
SN2_IRC_Distances_MW_output/new_data/SN2_traj1_Distances point 388
C 0.05953 0.09203 0.15455
 O -2.25623 -1.93526 0.48614
 F 2.84246 2.57277 -0.16259
 H 1.01723 -0.33857 0.67514
 H 1.28995 1.30313 -1.27760
 H -0.06574 1.12209 0.98258
 H -2.88721 -2.81619 -0.85820
7
SN2_IRC_Distances_MW_output/new_data/SN2_traj1_Distances point 389
C 0.05965 0.09219 0.15464
 O -2.25793 -1.93751 0.48665
 F 2.84416 2.57524 -0.16281
 H 1.01739 -0.33831 0.67602
 H 1.29206 1.30488 -1.27852
 H -0.06509 1.12302 0.98295
 H -2.89023 -2.81952 -0.85893
7
SN2_IRC_Distances_MW_output/new_data/SN2_traj1_Distances point 390
C 0.05976 0.09234 0.15473
 O -2.25952 -1.93959 0.48712
 F 2.84573 2.57753 -0.16301
 H 1.01753 -0.33807 0.67684
 H 1.29403 1.30651 -1.27937
 H -0.06448 1.12389 0.98329
 H -2.89305 -2.82261 -0.85961
7
SN2_IRC_Distances_MW_output/new_data/SN2_traj1_Distances point 391
C 0.05986 0.09247 0.15481
 O -2.26100 -1.94153 0.48757
 F 2.84720 2.57966 -0.16319
 H 1.01767 -0.33784 0.67761
 H 1.29586 1.30803 -1.28016
 H -0.06391 1.12470 0.98361
 H -2.89567 -2.82549 -0.86025
7
SN2_IRC_Distances_MW_output/new_data/SN2_traj1_Distances point 392
C 0.05996 0.09260 0.15488
 O -2.26240 -1.94336 0.48798
 F 2.84858 2.58167 -0.16336
 H 1.01779 -0.33763 0.67833
 H 1.29757 1.30945 -1.28091
 H -0.06338 1.12547 0.98392
 H -2.89813 -2.82820 -0.86084
7
SN2_IRC_Distances_MW_output/new_data/SN2_traj1_Distances point 393
C 0.06005 0.09272 0.15496
 O -2.26371 -1.94508 0.48838
 F 2.84989 2.58357 -0.16353
 H 1.01791 -0.33743 0.67901
 H 1.29920 1.31080 -1.28162
 H -0.06288 1.12619 0.98420
 H -2.90046 -2.83076 -0.86141
7
SN2_IRC_Distances_MW_output/new_data/SN2_traj1_Distances point 394
C 0.06014 0.09283 0.15503
 O -2.26497 -1.94673 0.48875
 F 2.85114 2.58538 -0.16369
 H 1.01802 -0.33724 0.67966
 H 1.30075 1.31209 -1.28229
 H -0.06240 1.12687 0.98448
 H -2.90269 -2.83321 -0.86194
7
SN2_IRC_Distances_MW_output/new_data/SN2_traj1_Distances point 395
C 0.06023 0.09294 0.15509
 O -2.26618 -1.94831 0.48912
 F 2.85235 2.58713 -0.16384
 H 1.01813 -0.33705 0.68029
 H 1.30225 1.31333 -1.28294
 H -0.06194 1.12754 0.98474
 H -2.90483 -2.83557 -0.86246
7
SN2_IRC_Distances_MW_output/new_data/SN2_traj1_Distances point 396
C 0.06031 0.09305 0.15516
 O -2.26736 -1.94986 0.48947
 F 2.85352 2.58883 -0.16398
 H 1.01824 -0.33687 0.68090
 H 1.30370 1.31453 -1.28358
 H -0.06149 1.12818 0.98500
 H -2.90691 -2.83786 -0.86297
7
SN2_IRC_Distances_MW_output/new_data/SN2_traj1_Distances point 397
C 0.06039 0.09316 0.15522
 O -2.26852 -1.95137 0.48982
 F 2.85467 2.59049 -0.16413
 H 1.01834 -0.33670 0.68150
 H 1.30512 1.31571 -1.28420
 H -0.06104 1.12881 0.98525
 H -2.90896 -2.84011 -0.86346
7
SN2_IRC_Distances_MW_output/new_data/SN2_traj1_Distances point 398
C 0.06047 0.09326 0.15529
 O -2.26967 -1.95287 0.49016
 F 2.85581 2.59215 -0.16427
 H 1.01844 -0.33652 0.68209
 H 1.30654 1.31689 -1.28481
 H -0.06061 1.12944 0.98550
 H -2.91099 -2.84234 -0.86395
7
SN2_IRC_Distances_MW_output/new_data/SN2_traj1_Distances point 399
C 0.06055 0.09337 0.15535
 O -2.27082 -1.95437 0.49050
 F 2.85696 2.59380 -0.16441
 H 1.01855 -0.33635 0.68269
 H 1.30795 1.31806 -1.28543
 H -0.06017 1.13007 0.98575
 H -2.91302 -2.84458 -0.86445
7
SN2_IRC_Distances_MW_output/new_data/SN2_traj1_Distances point 400
C 0.06063 0.09347 0.15541
 O -2.27198 -1.95589 0.49085
 F 2.85811 2.59547 -0.16456
 H 1.01865 -0.33617 0.68328
 H 1.30938 1.31925 -1.28606
 H -0.05973 1.13070 0.98601
 H -2.91506 -2.84683 -0.86494
7
SN2_IRC_Distances_MW_output/new_data/SN2_traj1_Distances point 401
C 0.06071 0.09358 0.15548
 O -2.27316 -1.95743 0.49120
 F 2.85929 2.59717 -0.16470
 H 1.01876 -0.33600 0.68389
 H 1.31083 1.32045 -1.28669
 H -0.05928 1.13134 0.98627
 H -2.91714 -2.84912 -0.86544
7
SN2_IRC_Distances_MW_output/new_data/SN2_traj1_Distances point 402
C 0.06079 0.09369 0.15554
 O -2.27436 -1.95900 0.49156
 F 2.86048 2.59890 -0.16485
 H 1.01886 -0.33581 0.68452
 H 1.31230 1.32168 -1.28734
 H -0.05882 1.13200 0.98653
 H -2.91926 -2.85145 -0.86596
7
SN2_IRC_Distances_MW_output/new_data/SN2_traj1_Distances point 403
C 0.06088 0.09380 0.15561
 O -2.27560 -1.96060 0.49193
 F 2.86171 2.60067 -0.16501
 H 1.01897 -0.33563 0.68515
 H 1.31382 1.32294 -1.28800
 H -0.05835 1.13267 0.98680
 H -2.92144 -2.85385 -0.86649
7
SN2_IRC_Distances_MW_output/new_data/SN2_traj1_Distances point 404
C 0.06096 0.09392 0.15568
 O -2.27686 -1.96225 0.49230
 F 2.86297 2.60248 -0.16516
 H 1.01908 -0.33544 0.68581
 H 1.31537 1.32422 -1.28868
 H -0.05787 1.13336 0.98708
 H -2.92366 -2.85630 -0.86703
7
SN2_IRC_Distances_MW_output/new_data/SN2_traj1_Distances point 405
C 0.06105 0.09404 0.15575
 O -2.27816 -1.96394 0.49269
 F 2.86427 2.60435 -0.16532
 H 1.01920 -0.33524 0.68647
 H 1.31696 1.32555 -1.28938
 H -0.05737 1.13407 0.98736
 H -2.92595 -2.85881 -0.86758
7
SN2_IRC_Distances_MW_output/new_data/SN2_traj1_Distances point 406
C 0.06114 0.09416 0.15583
 O -2.27948 -1.96566 0.49308
 F 2.86559 2.60625 -0.16549
 H 1.01932 -0.33504 0.68716
 H 1.31858 1.32690 -1.29009
 H -0.05687 1.13479 0.98765
 H -2.92828 -2.86138 -0.86814
7
SN2_IRC_Distances_MW_output/new_data/SN2_traj1_Distances point 407
C 0.06124 0.09428 0.15590
 O -2.28083 -1.96742 0.49348
 F 2.86693 2.60818 -0.16565
 H 1.01944 -0.33484 0.68786
 H 1.32024 1.32827 -1.29082
 H -0.05636 1.13552 0.98795
 H -2.93065 -2.86400 -0.86872
7
SN2_IRC_Distances_MW_output/new_data/SN2_traj1_Distances point 408
C 0.06133 0.09440 0.15598
 O -2.28220 -1.96920 0.49389
 F 2.86830 2.61015 -0.16582
 H 1.01956 -0.33463 0.68856
 H 1.32191 1.32967 -1.29155
 H -0.05584 1.13627 0.98825
 H -2.93306 -2.86666 -0.86930
7
SN2_IRC_Distances_MW_output/new_data/SN2_traj1_Distances point 409
C 0.06142 0.09453 0.15606
 O -2.28359 -1.97101 0.49431
 F 2.86969 2.61215 -0.16600
 H 1.01968 -0.33442 0.68928
 H 1.32362 1.33108 -1.29230
 H -0.05531 1.13702 0.98855
 H -2.93551 -2.86935 -0.86990
7
SN2_IRC_Distances_MW_output/new_data/SN2_traj1_Distances point 410
C 0.06152 0.09466 0.15613
 O -2.28501 -1.97284 0.49473
 F 2.87110 2.61417 -0.16617
 H 1.01980 -0.33421 0.69001
 H 1.32534 1.33252 -1.29306
 H -0.05477 1.13779 0.98886
 H -2.93799 -2.87209 -0.87050
7
SN2_IRC_Distances_MW_output/new_data/SN2_traj1_Distances point 411
C 0.06162 0.09479 0.15621
 O -2.28644 -1.97471 0.49515
 F 2.87254 2.61623 -0.16635
 H 1.01993 -0.33399 0.69075
 H 1.32710 1.33398 -1.29384
 H -0.05423 1.13857 0.98918
 H -2.94051 -2.87487 -0.87111
7
SN2_IRC_Distances_MW_output/new_data/SN2_traj1_Distances point 412
C 0.06172 0.09492 0.15630
 O -2.28792 -1.97662 0.49559
 F 2.87401 2.61834 -0.16653
 H 1.02006 -0.33377 0.69151
 H 1.32890 1.33548 -1.29463
 H -0.05367 1.13937 0.98950
 H -2.94310 -2.87772 -0.87174
7
SN2_IRC_Distances_MW_output/new_data/SN2_traj1_Distances point 413
C 0.06182 0.09506 0.15638
 O -2.28944 -1.97859 0.49604
 F 2.87553 2.62052 -0.16672
 H 1.02019 -0.33354 0.69229
 H 1.33075 1.33702 -1.29545
 H -0.05309 1.14019 0.98984
 H -2.94576 -2.88066 -0.87239
7
SN2_IRC_Distances_MW_output/new_data/SN2_traj1_Distances point 414
C 0.06193 0.09520 0.15647
 O -2.29101 -1.98063 0.49651
 F 2.87710 2.62277 -0.16691
 H 1.02033 -0.33331 0.69311
 H 1.33267 1.33862 -1.29630
 H -0.05250 1.14105 0.99019
 H -2.94853 -2.88371 -0.87306
7
SN2_IRC_Distances_MW_output/new_data/SN2_traj1_Distances point 415
C 0.06204 0.09535 0.15656
 O -2.29266 -1.98277 0.49700
 F 2.87875 2.62513 -0.16711
 H 1.02047 -0.33306 0.69395
 H 1.33468 1.34030 -1.29719
 H -0.05187 1.14194 0.99055
 H -2.95141 -2.88689 -0.87376
7
SN2_IRC_Distances_MW_output/new_data/SN2_traj1_Distances point 416
C 0.06215 0.09551 0.15666
 O -2.29440 -1.98501 0.49751
 F 2.88049 2.62761 -0.16733
 H 1.02062 -0.33280 0.69485
 H 1.33680 1.34206 -1.29812
 H -0.05122 1.14288 0.99093
 H -2.95445 -2.89025 -0.87450
7
SN2_IRC_Distances_MW_output/new_data/SN2_traj1_Distances point 417
C 0.06228 0.09568 0.15676
 O -2.29623 -1.98739 0.49806
 F 2.88233 2.63024 -0.16755
 H 1.02078 -0.33253 0.69579
 H 1.33903 1.34392 -1.29912
 H -0.05052 1.14388 0.99134
 H -2.95767 -2.89380 -0.87528
7
SN2_IRC_Distances_MW_output/new_data/SN2_traj1_Distances point 418
C 0.06241 0.09585 0.15687
 O -2.29819 -1.98991 0.49863
 F 2.88429 2.63303 -0.16779
 H 1.02095 -0.33224 0.69680
 H 1.34141 1.34590 -1.30017
 H -0.04978 1.14493 0.99177
 H -2.96108 -2.89757 -0.87611
7
SN2_IRC_Distances_MW_output/new_data/SN2_traj1_Distances point 419
C 0.06254 0.09604 0.15698
 O -2.30026 -1.99258 0.49925
 F 2.88636 2.63599 -0.16805
 H 1.02113 -0.33193 0.69787
 H 1.34392 1.34800 -1.30129
 H -0.04900 1.14605 0.99223
 H -2.96470 -2.90157 -0.87699
7
SN2_IRC_Distances_MW_output/new_data/SN2_traj1_Distances point 420
C 0.06269 0.09624 0.15710
 O -2.30243 -1.99539 0.49989
 F 2.88855 2.63909 -0.16831
 H 1.02132 -0.33160 0.69899
 H 1.34657 1.35021 -1.30246
 H -0.04818 1.14723 0.99271
 H -2.96851 -2.90577 -0.87791
7
SN2_IRC_Distances_MW_output/new_data/SN2_traj1_Distances point 421
C 0.06284 0.09644 0.15723
 O -2.30469 -1.99830 0.50056
 F 2.89081 2.64232 -0.16859
 H 1.02152 -0.33127 0.70015
 H 1.34930 1.35249 -1.30368
 H -0.04733 1.14845 0.99321
 H -2.97245 -2.91012 -0.87887
7
SN2_IRC_Distances_MW_output/new_data/SN2_traj1_Distances point 422
C 0.06299 0.09665 0.15736
 O -2.30699 -2.00127 0.50124
 F 2.89312 2.64560 -0.16887
 H 1.02171 -0.33093 0.70133
 H 1.35209 1.35482 -1.30493
 H -0.04646 1.14969 0.99372
 H -2.97646 -2.91456 -0.87985
7
SN2_IRC_Distances_MW_output/new_data/SN2_traj1_Distances point 423
C 0.06314 0.09686 0.15749
 O -2.30930 -2.00424 0.50192
 F 2.89544 2.64889 -0.16915
 H 1.02191 -0.33058 0.70252
 H 1.35489 1.35715 -1.30618
 H -0.04559 1.15093 0.99423
 H -2.98049 -2.91901 -0.88083
7
SN2_IRC_Distances_MW_output/new_data/SN2_traj1_Distances point 424
C 0.06329 0.09707 0.15761
 O -2.31161 -2.00720 0.50260
 F 2.89776 2.65217 -0.16943
 H 1.02211 -0.33024 0.70370
 H 1.35767 1.35948 -1.30742
 H -0.04472 1.15218 0.99474
 H -2.98451 -2.92345 -0.88180
7
SN2_IRC_Distances_MW_output/new_data/SN2_traj1_Distances point 425
C 0.06344 0.09727 0.15774
 O -2.31390 -2.01015 0.50327
 F 2.90007 2.65544 -0.16971
 H 1.02231 -0.32990 0.70488
 H 1.36045 1.36180 -1.30866
 H -0.04386 1.15341 0.99526
 H -2.98850 -2.92787 -0.88278
7
SN2_IRC_Distances_MW_output/new_data/SN2_traj1_Distances point 426
C 0.06359 0.09748 0.15787
 O -2.31621 -2.01311 0.50395
 F 2.90238 2.65871 -0.17000
 H 1.02250 -0.32956 0.70606
 H 1.36323 1.36412 -1.30991
 H -0.04299 1.15465 0.99577
 H -2.99251 -2.93230 -0.88375
7
SN2_IRC_Distances_MW_output/new_data/SN2_traj1_Distances point 427
C 0.06374 0.09769 0.15800
 O -2.31854 -2.01609 0.50464
 F 2.90473 2.66203 -0.17028
 H 1.02270 -0.32922 0.70726
 H 1.36604 1.36647 -1.31117
 H -0.04212 1.15590 0.99629
 H -2.99656 -2.93678 -0.88474
7
SN2_IRC_Distances_MW_output/new_data/SN2_traj1_Distances point 428
C 0.06390 0.09791 0.15814
 O -2.32092 -2.01915 0.50534
 F 2.90713 2.66541 -0.17057
 H 1.02290 -0.32887 0.70848
 H 1.36891 1.36888 -1.31246
 H -0.04122 1.15718 0.99682
 H -3.00070 -2.94136 -0.88575
7
SN2_IRC_Distances_MW_output/new_data/SN2_traj1_Distances point 429
C 0.06406 0.09813 0.15827
 O -2.32338 -2.02230 0.50606
 F 2.90961 2.66891 -0.17087
 H 1.02311 -0.32851 0.70975
 H 1.37187 1.37136 -1.31380
 H -0.04030 1.15851 0.99737
 H -3.00497 -2.94609 -0.88679
7
SN2_IRC_Distances_MW_output/new_data/SN2_traj1_Distances point 430
C 0.06422 0.09836 0.15842
 O -2.32594 -2.02557 0.50681
 F 2.91219 2.67254 -0.17118
 H 1.02333 -0.32813 0.71106
 H 1.37495 1.37393 -1.31518
 H -0.03934 1.15988 0.99794
 H -3.00941 -2.95101 -0.88787
7
SN2_IRC_Distances_MW_output/new_data/SN2_traj1_Distances point 431
C 0.06439 0.09860 0.15857
 O -2.32861 -2.02898 0.50760
 F 2.91488 2.67633 -0.17150
 H 1.02355 -0.32774 0.71243
 H 1.37816 1.37662 -1.31663
 H -0.03834 1.16131 0.99853
 H -3.01403 -2.95613 -0.88900
7
SN2_IRC_Distances_MW_output/new_data/SN2_traj1_Distances point 432
C 0.06457 0.09885 0.15872
 O -2.33137 -2.03251 0.50841
 F 2.91767 2.68024 -0.17184
 H 1.02378 -0.32734 0.71384
 H 1.38147 1.37939 -1.31813
 H -0.03730 1.16279 0.99915
 H -3.01882 -2.96143 -0.89016
7
SN2_IRC_Distances_MW_output/new_data/SN2_traj1_Distances point 433
C 0.06475 0.09910 0.15888
 O -2.33420 -2.03612 0.50924
 F 2.92053 2.68425 -0.17218
 H 1.02402 -0.32692 0.71529
 H 1.38487 1.38224 -1.31966
 H -0.03624 1.16430 0.99979
 H -3.02372 -2.96686 -0.89136
7
SN2_IRC_Distances_MW_output/new_data/SN2_traj1_Distances point 434
C 0.06493 0.09936 0.15904
 O -2.33707 -2.03977 0.51008
 F 2.92343 2.68832 -0.17253
 H 1.02426 -0.32650 0.71676
 H 1.38830 1.38512 -1.32122
 H -0.03517 1.16584 1.00043
 H -3.02868 -2.97236 -0.89257
7
SN2_IRC_Distances_MW_output/new_data/SN2_traj1_Distances point 435
C 0.06511 0.09961 0.15920
 O -2.33996 -2.04344 0.51092
 F 2.92635 2.69240 -0.17287
 H 1.02450 -0.32608 0.71824
 H 1.39175 1.38802 -1.32279
 H -0.03409 1.16738 1.00108
 H -3.03366 -2.97789 -0.89378
7
SN2_IRC_Distances_MW_output/new_data/SN2_traj1_Distances point 436
C 0.06529 0.09987 0.15937
 O -2.34284 -2.04711 0.51177
 F 2.92927 2.69648 -0.17322
 H 1.02474 -0.32566 0.71972
 H 1.39520 1.39091 -1.32435
 H -0.03302 1.16892 1.00173
 H -3.03864 -2.98341 -0.89500
7
SN2_IRC_Distances_MW_output/new_data/SN2_traj1_Distances point 437
C 0.06547 0.10013 0.15953
 O -2.34572 -2.05077 0.51261
 F 2.93218 2.70055 -0.17357
 H 1.02498 -0.32524 0.72119
 H 1.39864 1.39379 -1.32592
 H -0.03194 1.17046 1.00237
 H -3.04360 -2.98892 -0.89621
7
SN2_IRC_Distances_MW_output/new_data/SN2_traj1_Distances point 438
C 0.06565 0.10039 0.15969
 O -2.34860 -2.05441 0.51345
 F 2.93509 2.70460 -0.17391
 H 1.02522 -0.32483 0.72266
 H 1.40206 1.39667 -1.32748
 H -0.03087 1.17199 1.00302
 H -3.04855 -2.99441 -0.89742
7
SN2_IRC_Distances_MW_output/new_data/SN2_traj1_Distances point 439
C 0.06583 0.10064 0.15985
 O -2.35147 -2.05805 0.51428
 F 2.93801 2.70865 -0.17426
 H 1.02545 -0.32441 0.72413
 H 1.40548 1.39954 -1.32904
 H -0.02981 1.17352 1.00367
 H -3.05350 -2.99990 -0.89863
7
SN2_IRC_Distances_MW_output/new_data/SN2_traj1_Distances point 440
C 0.06601 0.10090 0.16002
 O -2.35434 -2.06169 0.51512
 F 2.94092 2.71271 -0.17460
 H 1.02569 -0.32400 0.72560
 H 1.40890 1.40241 -1.33060
 H -0.02874 1.17505 1.00431
 H -3.05844 -3.00538 -0.89984
7
SN2_IRC_Distances_MW_output/new_data/SN2_traj1_Distances point 441
C 0.06619 0.10116 0.16018
 O -2.35722 -2.06533 0.51596
 F 2.94384 2.71676 -0.17495
 H 1.02592 -0.32358 0.72707
 H 1.41232 1.40529 -1.33217
 H -0.02767 1.17658 1.00496
 H -3.06339 -3.01088 -0.90105
7
SN2_IRC_Distances_MW_output/new_data/SN2_traj1_Distances point 442
C 0.06637 0.10141 0.16034
 O -2.36011 -2.06898 0.51680
 F 2.94678 2.72083 -0.17529
 H 1.02616 -0.32316 0.72854
 H 1.41575 1.40817 -1.33374
 H -0.02660 1.17811 1.00562
 H -3.06835 -3.01639 -0.90226
7
SN2_IRC_Distances_MW_output/new_data/SN2_traj1_Distances point 443
C 0.06654 0.10167 0.16050
 O -2.36301 -2.07264 0.51764
 F 2.94972 2.72491 -0.17564
 H 1.02640 -0.32274 0.73002
 H 1.41918 1.41106 -1.33532
 H -0.02552 1.17965 1.00627
 H -3.07332 -3.02192 -0.90348
7
SN2_IRC_Distances_MW_output/new_data/SN2_traj1_Distances point 444
C 0.06672 0.10193 0.16067
 O -2.36592 -2.07630 0.51849
 F 2.95268 2.72900 -0.17599
 H 1.02663 -0.32233 0.73150
 H 1.42263 1.41396 -1.33690
 H -0.02444 1.18120 1.00693
 H -3.07830 -3.02745 -0.90470
7
SN2_IRC_Distances_MW_output/new_data/SN2_traj1_Distances point 445
C 0.06690 0.10219 0.16083
 O -2.36883 -2.07997 0.51933
 F 2.95564 2.73309 -0.17633
 H 1.02687 -0.32191 0.73299
 H 1.42607 1.41686 -1.33849
 H -0.02336 1.18274 1.00759
 H -3.08329 -3.03300 -0.90592
7
SN2_IRC_Distances_MW_output/new_data/SN2_traj1_Distances point 446
C 0.06707 0.10245 0.16100
 O -2.37174 -2.08363 0.52018
 F 2.95860 2.73718 -0.17668
 H 1.02710 -0.32149 0.73447
 H 1.42951 1.41976 -1.34008
 H -0.02229 1.18428 1.00825
 H -3.08827 -3.03854 -0.90714
7
SN2_IRC_Distances_MW_output/new_data/SN2_traj1_Distances point 447
C 0.06725 0.10270 0.16116
 O -2.37464 -2.08728 0.52102
 F 2.96156 2.74125 -0.17703
 H 1.02734 -0.32108 0.73595
 H 1.43294 1.42264 -1.34166
 H -0.02121 1.18582 1.00891
 H -3.09323 -3.04406 -0.90836
7
SN2_IRC_Distances_MW_output/new_data/SN2_traj1_Distances point 448
C 0.06742 0.10296 0.16133
 O -2.37752 -2.09090 0.52185
 F 2.96450 2.74530 -0.17737
 H 1.02757 -0.32066 0.73742
 H 1.43634 1.42551 -1.34323
 H -0.02015 1.18734 1.00956
 H -3.09816 -3.04954 -0.90956
7
SN2_IRC_Distances_MW_output/new_data/SN2_traj1_Distances point 449
C 0.06760 0.10321 0.16149
 O -2.38038 -2.09448 0.52268
 F 2.96741 2.74930 -0.17771
 H 1.02780 -0.32025 0.73887
 H 1.43970 1.42834 -1.34479
 H -0.01910 1.18885 1.01021
 H -3.10303 -3.05497 -0.91076
7
SN2_IRC_Distances_MW_output/new_data/SN2_traj1_Distances point 450
C 0.06776 0.10346 0.16165
 O -2.38319 -2.09801 0.52350
 F 2.97028 2.75324 -0.17804
 H 1.02803 -0.31985 0.74031
 H 1.44301 1.43114 -1.34632
 H -0.01806 1.19034 1.01085
 H -3.10783 -3.06031 -0.91194
7
SN2_IRC_Distances_MW_output/new_data/SN2_traj1_Distances point 451
C 0.06793 0.10371 0.16181
 O -2.38596 -2.10148 0.52430
 F 2.97311 2.75712 -0.17837
 H 1.02825 -0.31946 0.74171
 H 1.44627 1.43388 -1.34783
 H -0.01704 1.19180 1.01148
 H -3.11255 -3.06557 -0.91309
7
SN2_IRC_Distances_MW_output/new_data/SN2_traj1_Distances point 452
C 0.06809 0.10395 0.16196
 O -2.38868 -2.10488 0.52508
 F 2.97588 2.76092 -0.17869
 H 1.02846 -0.31907 0.74310
 H 1.44946 1.43658 -1.34932
 H -0.01604 1.19323 1.01210
 H -3.11718 -3.07073 -0.91423
7
SN2_IRC_Distances_MW_output/new_data/SN2_traj1_Distances point 453
C 0.06825 0.10418 0.16211
 O -2.39134 -2.10820 0.52585
 F 2.97860 2.76465 -0.17901
 H 1.02868 -0.31869 0.74445
 H 1.45259 1.43921 -1.35077
 H -0.01506 1.19463 1.01271
 H -3.12171 -3.07578 -0.91534
7
SN2_IRC_Distances_MW_output/new_data/SN2_traj1_Distances point 454
C 0.06840 0.10441 0.16226
 O -2.39395 -2.11147 0.52660
 F 2.98127 2.76830 -0.17932
 H 1.02888 -0.31832 0.74578
 H 1.45565 1.44180 -1.35220
 H -0.01410 1.19601 1.01330
 H -3.12615 -3.08072 -0.91643
7
SN2_IRC_Distances_MW_output/new_data/SN2_traj1_Distances point 455
C 0.06855 0.10464 0.16241
 O -2.39652 -2.11466 0.52734
 F 2.98389 2.77188 -0.17962
 H 1.02909 -0.31796 0.74708
 H 1.45865 1.44433 -1.35360
 H -0.01315 1.19736 1.01389
 H -3.13051 -3.08558 -0.91750
7
SN2_IRC_Distances_MW_output/new_data/SN2_traj1_Distances point 456
C 0.06870 0.10486 0.16255
 O -2.39904 -2.11781 0.52807
 F 2.98647 2.77540 -0.17992
 H 1.02928 -0.31760 0.74836
 H 1.46160 1.44683 -1.35498
 H -0.01223 1.19868 1.01446
 H -3.13479 -3.09036 -0.91855
7
SN2_IRC_Distances_MW_output/new_data/SN2_traj1_Distances point 457
C 0.06885 0.10508 0.16269
 O -2.40154 -2.12092 0.52879
 F 2.98903 2.77888 -0.18021
 H 1.02948 -0.31725 0.74963
 H 1.46452 1.44929 -1.35634
 H -0.01131 1.19999 1.01503
 H -3.13903 -3.09508 -0.91959
7
SN2_IRC_Distances_MW_output/new_data/SN2_traj1_Distances point 458
C 0.06899 0.10530 0.16283
 O -2.40401 -2.12400 0.52950
 F 2.99156 2.78233 -0.18050
 H 1.02968 -0.31690 0.75088
 H 1.46741 1.45173 -1.35769
 H -0.01041 1.20129 1.01560
 H -3.14322 -3.09976 -0.92063
7
SN2_IRC_Distances_MW_output/new_data/SN2_traj1_Distances point 459
C 0.06914 0.10551 0.16297
 O -2.40647 -2.12706 0.53021
 F 2.99408 2.78576 -0.18079
 H 1.02987 -0.31655 0.75213
 H 1.47028 1.45416 -1.35904
 H -0.00950 1.20259 1.01616
 H -3.14739 -3.10441 -0.92165
7
SN2_IRC_Distances_MW_output/new_data/SN2_traj1_Distances point 460
C 0.06928 0.10573 0.16311
 O -2.40892 -2.13011 0.53091
 F 2.99660 2.78918 -0.18108
 H 1.03006 -0.31620 0.75338
 H 1.47314 1.45658 -1.36038
 H -0.00861 1.20387 1.01673
 H -3.15155 -3.10905 -0.92267
7
SN2_IRC_Distances_MW_output/new_data/SN2_traj1_Distances point 461
C 0.06942 0.10594 0.16325
 O -2.41137 -2.13314 0.53161
 F 2.99910 2.79258 -0.18137
 H 1.03025 -0.31586 0.75462
 H 1.47598 1.45899 -1.36171
 H -0.00771 1.20515 1.01729
 H -3.15568 -3.11366 -0.92369
7
SN2_IRC_Distances_MW_output/new_data/SN2_traj1_Distances point 462
C 0.06956 0.10615 0.16339
 O -2.41379 -2.13615 0.53231
 F 3.00159 2.79596 -0.18165
 H 1.03044 -0.31552 0.75585
 H 1.47881 1.46138 -1.36304
 H -0.00683 1.20642 1.01784
 H -3.15978 -3.11824 -0.92470
7
SN2_IRC_Distances_MW_output/new_data/SN2_traj1_Distances point 463
C 0.06970 0.10637 0.16353
 O -2.41619 -2.13913 0.53300
 F 3.00405 2.79930 -0.18193
 H 1.03063 -0.31518 0.75706
 H 1.48160 1.46374 -1.36435
 H -0.00595 1.20768 1.01839
 H -3.16384 -3.12278 -0.92570
7
SN2_IRC_Distances_MW_output/new_data/SN2_traj1_Distances point 464
C 0.06984 0.10657 0.16366
 O -2.41857 -2.14207 0.53368
 F 3.00649 2.80260 -0.18221
 H 1.03081 -0.31485 0.75827
 H 1.48436 1.46608 -1.36565
 H -0.00508 1.20892 1.01894
 H -3.16786 -3.12726 -0.92669
7
SN2_IRC_Distances_MW_output/new_data/SN2_traj1_Distances point 465
C 0.06997 0.10678 0.16380
 O -2.42093 -2.14499 0.53436
 F 3.00891 2.80587 -0.18249
 H 1.03100 -0.31452 0.75946
 H 1.48710 1.46840 -1.36694
 H -0.00422 1.21016 1.01948
 H -3.17183 -3.13170 -0.92767
7
SN2_IRC_Distances_MW_output/new_data/SN2_traj1_Distances point 466
C 0.07011 0.10699 0.16393
 O -2.42328 -2.14790 0.53503
 F 3.01134 2.80915 -0.18276
 H 1.03118 -0.31419 0.76065
 H 1.48983 1.47071 -1.36823
 H -0.00336 1.21139 1.02002
 H -3.17581 -3.13614 -0.92865
7
SN2_IRC_Distances_MW_output/new_data/SN2_traj1_Distances point 467
C 0.07024 0.10719 0.16407
 O -2.42566 -2.15084 0.53571
 F 3.01378 2.81245 -0.18304
 H 1.03136 -0.31385 0.76186
 H 1.49259 1.47305 -1.36954
 H -0.00249 1.21263 1.02057
 H -3.17983 -3.14063 -0.92963
7
SN2_IRC_Distances_MW_output/new_data/SN2_traj1_Distances point 468
C 0.07038 0.10741 0.16421
 O -2.42810 -2.15386 0.53641
 F 3.01629 2.81584 -0.18332
 H 1.03155 -0.31351 0.76309
 H 1.49542 1.47544 -1.37087
 H -0.00161 1.21390 1.02113
 H -3.18393 -3.14522 -0.93065
7
SN2_IRC_Distances_MW_output/new_data/SN2_traj1_Distances point 469
C 0.07053 0.10763 0.16435
 O -2.43063 -2.15698 0.53713
 F 3.01890 2.81935 -0.18362
 H 1.03175 -0.31316 0.76437
 H 1.49835 1.47793 -1.37226
 H -0.00068 1.21522 1.02172
 H -3.18820 -3.14999 -0.93170
7
SN2_IRC_Distances_MW_output/new_data/SN2_traj1_Distances point 470
C 0.07068 0.10786 0.16451
 O -2.43330 -2.16027 0.53790
 F 3.02164 2.82304 -0.18393
 H 1.03195 -0.31278 0.76572
 H 1.50143 1.48054 -1.37372
 H 0.00029 1.21661 1.02233
 H -3.19268 -3.15500 -0.93280
7
SN2_IRC_Distances_MW_output/new_data/SN2_traj1_Distances point 471
C 0.07084 0.10811 0.16467
 O -2.43613 -2.16376 0.53871
 F 3.02456 2.82697 -0.18426
 H 1.03217 -0.31239 0.76716
 H 1.50471 1.48332 -1.37528
 H 0.00132 1.21809 1.02298
 H -3.19745 -3.16034 -0.93398
7
SN2_IRC_Distances_MW_output/new_data/SN2_traj1_Distances point 472
C 0.07101 0.10837 0.16484
 O -2.43917 -2.16750 0.53957
 F 3.02768 2.83117 -0.18461
 H 1.03240 -0.31197 0.76869
 H 1.50821 1.48629 -1.37694
 H 0.00242 1.21967 1.02368
 H -3.20255 -3.16604 -0.93524
7
SN2_IRC_Distances_MW_output/new_data/SN2_traj1_Distances point 473
C 0.07119 0.10865 0.16503
 O -2.44239 -2.17147 0.54049
 F 3.03101 2.83564 -0.18499
 H 1.03265 -0.31152 0.77032
 H 1.51193 1.48945 -1.37871
 H 0.00359 1.22135 1.02443
 H -3.20797 -3.17211 -0.93658
7
SN2_IRC_Distances_MW_output/new_data/SN2_traj1_Distances point 474
C 0.07138 0.10895 0.16522
 O -2.44577 -2.17562 0.54146
 F 3.03450 2.84031 -0.18538
 H 1.03290 -0.31105 0.77203
 H 1.51582 1.49275 -1.38056
 H 0.00481 1.22311 1.02521
 H -3.21364 -3.17845 -0.93798
7
SN2_IRC_Distances_MW_output/new_data/SN2_traj1_Distances point 475
C 0.07157 0.10925 0.16542
 O -2.44922 -2.17985 0.54244
 F 3.03806 2.84508 -0.18578
 H 1.03317 -0.31057 0.77377
 H 1.51979 1.49612 -1.38245
 H 0.00606 1.22490 1.02601
 H -3.21942 -3.18493 -0.93940
7
SN2_IRC_Distances_MW_output/new_data/SN2_traj1_Distances point 476
C 0.07176 0.10954 0.16562
 O -2.45266 -2.18406 0.54342
 F 3.04160 2.84982 -0.18618
 H 1.03343 -0.31009 0.77550
 H 1.52374 1.49947 -1.38434
 H 0.00731 1.22668 1.02681
 H -3.22517 -3.19136 -0.94082
7
SN2_IRC_Distances_MW_output/new_data/SN2_traj1_Distances point 477
C 0.07195 0.10983 0.16581
 O -2.45602 -2.18818 0.54437
 F 3.04507 2.85446 -0.18657
 H 1.03368 -0.30962 0.77719
 H 1.52759 1.50275 -1.38618
 H 0.00852 1.22842 1.02758
 H -3.23079 -3.19766 -0.94221
7
SN2_IRC_Distances_MW_output/new_data/SN2_traj1_Distances point 478
C 0.07213 0.11012 0.16600
 O -2.45928 -2.19217 0.54530
 F 3.04844 2.85896 -0.18694
 H 1.03393 -0.30917 0.77884
 H 1.53134 1.50593 -1.38797
 H 0.00970 1.23011 1.02834
 H -3.23625 -3.20378 -0.94356
7
SN2_IRC_Distances_MW_output/new_data/SN2_traj1_Distances point 479
C 0.07230 0.11039 0.16618
 O -2.46246 -2.19606 0.54620
 F 3.05173 2.86334 -0.18731
 H 1.03417 -0.30873 0.78044
 H 1.53498 1.50903 -1.38972
 H 0.01085 1.23176 1.02908
 H -3.24157 -3.20973 -0.94488
7
SN2_IRC_Distances_MW_output/new_data/SN2_traj1_Distances point 480
C 0.07247 0.11066 0.16636
 O -2.46559 -2.19988 0.54709
 F 3.05497 2.86765 -0.18767
 H 1.03440 -0.30830 0.78202
 H 1.53856 1.51207 -1.39143
 H 0.01197 1.23338 1.02981
 H -3.24679 -3.21558 -0.94617
7
SN2_IRC_Distances_MW_output/new_data/SN2_traj1_Distances point 481
C 0.07264 0.11093 0.16654
 O -2.46869 -2.20367 0.54797
 F 3.05818 2.87193 -0.18803
 H 1.03463 -0.30787 0.78358
 H 1.54211 1.51509 -1.39314
 H 0.01309 1.23498 1.03053
 H -3.25197 -3.22139 -0.94745
7
SN2_IRC_Distances_MW_output/new_data/SN2_traj1_Distances point 482
C 0.07281 0.11120 0.16672
 O -2.47181 -2.20747 0.54885
 F 3.06141 2.87622 -0.18839
 H 1.03487 -0.30744 0.78515
 H 1.54567 1.51812 -1.39485
 H 0.01422 1.23660 1.03126
 H -3.25716 -3.22722 -0.94874
7
SN2_IRC_Distances_MW_output/new_data/SN2_traj1_Distances point 483
C 0.07298 0.11147 0.16690
 O -2.47494 -2.21129 0.54974
 F 3.06466 2.88052 -0.18875
 H 1.03510 -0.30701 0.78673
 H 1.54924 1.52117 -1.39657
 H 0.01534 1.23821 1.03199
 H -3.26238 -3.23307 -0.95003
7
SN2_IRC_Distances_MW_output/new_data/SN2_traj1_Distances point 484
C 0.07315 0.11174 0.16708
 O -2.47804 -2.21506 0.55062
 F 3.06787 2.88478 -0.18910
 H 1.03533 -0.30659 0.78828
 H 1.55278 1.52417 -1.39828
 H 0.01646 1.23981 1.03271
 H -3.26754 -3.23886 -0.95131
7
SN2_IRC_Distances_MW_output/new_data/SN2_traj1_Distances point 485
C 0.07331 0.11199 0.16725
 O -2.48102 -2.21868 0.55146
 F 3.07096 2.88888 -0.18945
 H 1.03555 -0.30618 0.78978
 H 1.55617 1.52706 -1.39992
 H 0.01753 1.24135 1.03340
 H -3.27250 -3.24442 -0.95253
7
SN2_IRC_Distances_MW_output/new_data/SN2_traj1_Distances point 486
C 0.07346 0.11223 0.16741
 O -2.48382 -2.22209 0.55225
 F 3.07387 2.89273 -0.18977
 H 1.03576 -0.30579 0.79119
 H 1.55936 1.52978 -1.40146
 H 0.01853 1.24279 1.03406
 H -3.27716 -3.24965 -0.95369
7
SN2_IRC_Distances_MW_output/new_data/SN2_traj1_Distances point 487
C 0.07360 0.11246 0.16756
 O -2.48645 -2.22528 0.55299
 F 3.07659 2.89633 -0.19007
 H 1.03595 -0.30543 0.79251
 H 1.56235 1.53232 -1.40290
 H 0.01947 1.24415 1.03467
 H -3.28152 -3.25455 -0.95477
7
SN2_IRC_Distances_MW_output/new_data/SN2_traj1_Distances point 488
C 0.07374 0.11267 0.16771
 O -2.48893 -2.22828 0.55369
 F 3.07916 2.89972 -0.19035
 H 1.03614 -0.30509 0.79376
 H 1.56516 1.53472 -1.40426
 H 0.02036 1.24542 1.03525
 H -3.28563 -3.25917 -0.95579
7
SN2_IRC_Distances_MW_output/new_data/SN2_traj1_Distances point 489
C 0.07386 0.11288 0.16784
 O -2.49130 -2.23116 0.55436
 F 3.08162 2.90297 -0.19062
 H 1.03631 -0.30477 0.79495
 H 1.56785 1.53701 -1.40556
 H 0.02121 1.24664 1.03580
 H -3.28956 -3.26358 -0.95676
7
SN2_IRC_Distances_MW_output/new_data/SN2_traj1_Distances point 490
C 0.07398 0.11307 0.16798
 O -2.49359 -2.23394 0.55501
 F 3.08401 2.90612 -0.19089
 H 1.03648 -0.30445 0.79610
 H 1.57046 1.53924 -1.40683
 H 0.02203 1.24782 1.03634
 H -3.29337 -3.26786 -0.95771
7
SN2_IRC_Distances_MW_output/new_data/SN2_traj1_Distances point 491
C 0.07410 0.11327 0.16811
 O -2.49585 -2.23667 0.55565
 F 3.08636 2.90921 -0.19114
 H 1.03664 -0.30414 0.79723
 H 1.57302 1.54142 -1.40807
 H 0.02284 1.24898 1.03687
 H -3.29711 -3.27206 -0.95864
7
SN2_IRC_Distances_MW_output/new_data/SN2_traj1_Distances point 492
C 0.07422 0.11346 0.16824
 O -2.49809 -2.23938 0.55628
 F 3.08868 2.91227 -0.19140
 H 1.03681 -0.30384 0.79835
 H 1.57555 1.54358 -1.40930
 H 0.02364 1.25013 1.03739
 H -3.30081 -3.27622 -0.95956
7
SN2_IRC_Distances_MW_output/new_data/SN2_traj1_Distances point 493
C 0.07434 0.11365 0.16836
 O -2.50032 -2.24208 0.55690
 F 3.09100 2.91533 -0.19165
 H 1.03697 -0.30353 0.79947
 H 1.57807 1.54573 -1.41053
 H 0.02444 1.25127 1.03791
 H -3.30451 -3.28037 -0.96047
7
SN2_IRC_Distances_MW_output/new_data/SN2_traj1_Distances point 494
C 0.07446 0.11384 0.16849
 O -2.50256 -2.24478 0.55753
 F 3.09333 2.91839 -0.19191
 H 1.03714 -0.30323 0.80060
 H 1.58061 1.54789 -1.41176
 H 0.02524 1.25242 1.03844
 H -3.30822 -3.28454 -0.96139
7
SN2_IRC_Distances_MW_output/new_data/SN2_traj1_Distances point 495
C 0.07458 0.11403 0.16862
 O -2.50481 -2.24751 0.55817
 F 3.09568 2.92148 -0.19217
 H 1.03730 -0.30292 0.80173
 H 1.58316 1.55007 -1.41300
 H 0.02604 1.25358 1.03897
 H -3.31195 -3.28874 -0.96232
7
SN2_IRC_Distances_MW_output/new_data/SN2_traj1_Distances point 496
C 0.07470 0.11423 0.16876
 O -2.50708 -2.25025 0.55881
 F 3.09804 2.92458 -0.19242
 H 1.03747 -0.30261 0.80286
 H 1.58573 1.55226 -1.41425
 H 0.02685 1.25475 1.03950
 H -3.31570 -3.29296 -0.96325
7
SN2_IRC_Distances_MW_output/new_data/SN2_traj1_Distances point 497
C 0.07482 0.11442 0.16889
 O -2.50936 -2.25300 0.55945
 F 3.10041 2.92769 -0.19268
 H 1.03763 -0.30230 0.80401
 H 1.58830 1.55445 -1.41550
 H 0.02766 1.25591 1.04003
 H -3.31947 -3.29719 -0.96419
7
SN2_IRC_Distances_MW_output/new_data/SN2_traj1_Distances point 498
C 0.07494 0.11462 0.16902
 O -2.51163 -2.25573 0.56009
 F 3.10278 2.93079 -0.19294
 H 1.03780 -0.30199 0.80514
 H 1.59086 1.55664 -1.41675
 H 0.02847 1.25708 1.04057
 H -3.32321 -3.30140 -0.96512
7
SN2_IRC_Distances_MW_output/new_data/SN2_traj1_Distances point 499
C 0.07506 0.11481 0.16915
 O -2.51387 -2.25844 0.56072
 F 3.10511 2.93385 -0.19320
 H 1.03796 -0.30169 0.80626
 H 1.59339 1.55880 -1.41799
 H 0.02927 1.25822 1.04109
 H -3.32691 -3.30556 -0.96604
7
SN2_IRC_Distances_MW_output/new_data/SN2_traj1_Distances point 500
C 0.07517 0.11499 0.16928
 O -2.51607 -2.26108 0.56133
 F 3.10740 2.93685 -0.19344
 H 1.03812 -0.30139 0.80736
 H 1.59586 1.56091 -1.41920
 H 0.03005 1.25935 1.04161
 H -3.33053 -3.30963 -0.96694
