# Supplementary material for: Low dimensional representations along intrinsic reaction coordinates and molecular dynamics trajectories using interatomic distance matrices
Source: Chem Sci. 2019 Sep 18;10(43):9954–68. doi: 10.1039/c9sc02742d (PMC6991188; doi:10.1039/c9sc02742d)
Supplement: Supplementary file 1 [file SC-010-C9SC02742D-s001.zip › C9SC02742D-SI/ESI_xyz_files/SN2_IRC_Distances_MW_output/new_data/SN2_traj_Distances_MW_PC3.xyz]

7
SN2_IRC_Distances_MW_output/new_data/SN2_traj1_Distances point 1
C 0.19791 -0.33945 0.07743
 O 1.21964 0.76208 0.14249
 F -2.43955 0.04568 0.09424
 H -0.38614 -0.22244 -0.14316
 H 0.09606 -0.69388 -0.65074
 H 0.28737 -0.85650 1.01497
 H 1.02472 1.30452 -0.53522
7
SN2_IRC_Distances_MW_output/new_data/SN2_traj1_Distances point 2
C 0.19912 -0.33485 0.07737
 O 1.21926 0.76132 0.14506
 F -2.43893 0.04291 0.09641
 H -0.38418 -0.22184 -0.14918
 H 0.09427 -0.69089 -0.64710
 H 0.28507 -0.85783 1.01472
 H 1.02538 1.30118 -0.53729
7
SN2_IRC_Distances_MW_output/new_data/SN2_traj1_Distances point 3
C 0.20034 -0.33011 0.07734
 O 1.21888 0.76055 0.14766
 F -2.43830 0.04009 0.09861
 H -0.38219 -0.22120 -0.15523
 H 0.09246 -0.68790 -0.64343
 H 0.28274 -0.85919 1.01443
 H 1.02607 1.29776 -0.53938
7
SN2_IRC_Distances_MW_output/new_data/SN2_traj1_Distances point 4
C 0.20143 -0.32580 0.07735
 O 1.21853 0.75986 0.14997
 F -2.43773 0.03754 0.10057
 H -0.38040 -0.22059 -0.16061
 H 0.09084 -0.68524 -0.64016
 H 0.28064 -0.86042 1.01414
 H 1.02669 1.29466 -0.54126
7
SN2_IRC_Distances_MW_output/new_data/SN2_traj1_Distances point 5
C 0.20239 -0.32195 0.07737
 O 1.21822 0.75925 0.15200
 F -2.43722 0.03528 0.10229
 H -0.37882 -0.22004 -0.16530
 H 0.08941 -0.68293 -0.63731
 H 0.27879 -0.86151 1.01385
 H 1.02724 1.29191 -0.54291
7
SN2_IRC_Distances_MW_output/new_data/SN2_traj1_Distances point 6
C 0.20325 -0.31840 0.07742
 O 1.21794 0.75870 0.15384
 F -2.43676 0.03321 0.10385
 H -0.37738 -0.21952 -0.16954
 H 0.08811 -0.68084 -0.63473
 H 0.27710 -0.86252 1.01356
 H 1.02775 1.28938 -0.54440
7
SN2_IRC_Distances_MW_output/new_data/SN2_traj1_Distances point 7
C 0.20406 -0.31502 0.07747
 O 1.21767 0.75818 0.15558
 F -2.43632 0.03124 0.10531
 H -0.37602 -0.21902 -0.17351
 H 0.08688 -0.67889 -0.63231
 H 0.27550 -0.86347 1.01328
 H 1.02824 1.28698 -0.54582
7
SN2_IRC_Distances_MW_output/new_data/SN2_traj1_Distances point 8
C 0.20485 -0.31168 0.07754
 O 1.21740 0.75767 0.15726
 F -2.43589 0.02931 0.10674
 H -0.37468 -0.21851 -0.17736
 H 0.08568 -0.67700 -0.62996
 H 0.27394 -0.86441 1.01298
 H 1.02871 1.28462 -0.54719
7
SN2_IRC_Distances_MW_output/new_data/SN2_traj1_Distances point 9
C 0.20563 -0.30829 0.07763
 O 1.21713 0.75716 0.15895
 F -2.43546 0.02737 0.10816
 H -0.37334 -0.21799 -0.18119
 H 0.08448 -0.67512 -0.62763
 H 0.27236 -0.86536 1.01266
 H 1.02919 1.28223 -0.54857
7
SN2_IRC_Distances_MW_output/new_data/SN2_traj1_Distances point 10
C 0.20644 -0.30476 0.07773
 O 1.21685 0.75664 0.16068
 F -2.43501 0.02535 0.10962
 H -0.37195 -0.21744 -0.18511
 H 0.08324 -0.67320 -0.62524
 H 0.27074 -0.86634 1.01231
 H 1.02969 1.27975 -0.54999
7
SN2_IRC_Distances_MW_output/new_data/SN2_traj1_Distances point 11
C 0.20728 -0.30100 0.07786
 O 1.21655 0.75609 0.16250
 F -2.43453 0.02322 0.11115
 H -0.37049 -0.21684 -0.18920
 H 0.08193 -0.67120 -0.62276
 H 0.26903 -0.86739 1.01193
 H 1.03022 1.27712 -0.55149
7
SN2_IRC_Distances_MW_output/new_data/SN2_traj1_Distances point 12
C 0.20817 -0.29696 0.07802
 O 1.21623 0.75552 0.16442
 F -2.43403 0.02095 0.11276
 H -0.36893 -0.21620 -0.19349
 H 0.08055 -0.66911 -0.62015
 H 0.26722 -0.86851 1.01151
 H 1.03079 1.27431 -0.55307
7
SN2_IRC_Distances_MW_output/new_data/SN2_traj1_Distances point 13
C 0.20907 -0.29277 0.07821
 O 1.21590 0.75493 0.16638
 F -2.43350 0.01860 0.11441
 H -0.36733 -0.21552 -0.19784
 H 0.07914 -0.66698 -0.61750
 H 0.26535 -0.86966 1.01105
 H 1.03138 1.27139 -0.55469
7
SN2_IRC_Distances_MW_output/new_data/SN2_traj1_Distances point 14
C 0.20993 -0.28870 0.07841
 O 1.21557 0.75437 0.16824
 F -2.43300 0.01635 0.11597
 H -0.36580 -0.21485 -0.20196
 H 0.07779 -0.66496 -0.61501
 H 0.26356 -0.87078 1.01058
 H 1.03195 1.26858 -0.55624
7
SN2_IRC_Distances_MW_output/new_data/SN2_traj1_Distances point 15
C 0.21070 -0.28495 0.07861
 O 1.21528 0.75386 0.16994
 F -2.43254 0.01428 0.11740
 H -0.36439 -0.21423 -0.20569
 H 0.07655 -0.66314 -0.61275
 H 0.26193 -0.87182 1.01015
 H 1.03248 1.26600 -0.55765
7
SN2_IRC_Distances_MW_output/new_data/SN2_traj1_Distances point 16
C 0.21141 -0.28145 0.07881
 O 1.21500 0.75340 0.17150
 F -2.43212 0.01236 0.11870
 H -0.36309 -0.21365 -0.20909
 H 0.07542 -0.66148 -0.61070
 H 0.26042 -0.87278 1.00973
 H 1.03296 1.26359 -0.55895
7
SN2_IRC_Distances_MW_output/new_data/SN2_traj1_Distances point 17
C 0.21208 -0.27805 0.07901
 O 1.21473 0.75296 0.17300
 F -2.43171 0.01052 0.11995
 H -0.36184 -0.21308 -0.21232
 H 0.07433 -0.65991 -0.60876
 H 0.25897 -0.87370 1.00932
 H 1.03344 1.26127 -0.56020
7
SN2_IRC_Distances_MW_output/new_data/SN2_traj1_Distances point 18
C 0.21275 -0.27462 0.07924
 O 1.21446 0.75252 0.17449
 F -2.43130 0.00866 0.12119
 H -0.36059 -0.21250 -0.21552
 H 0.07324 -0.65834 -0.60683
 H 0.25752 -0.87464 1.00889
 H 1.03391 1.25892 -0.56145
7
SN2_IRC_Distances_MW_output/new_data/SN2_traj1_Distances point 19
C 0.21345 -0.27100 0.07949
 O 1.21417 0.75206 0.17603
 F -2.43087 0.00672 0.12248
 H -0.35928 -0.21188 -0.21883
 H 0.07211 -0.65673 -0.60485
 H 0.25600 -0.87563 1.00843
 H 1.03441 1.25646 -0.56275
7
SN2_IRC_Distances_MW_output/new_data/SN2_traj1_Distances point 20
C 0.21418 -0.26710 0.07977
 O 1.21386 0.75158 0.17768
 F -2.43041 0.00464 0.12384
 H -0.35787 -0.21122 -0.22232
 H 0.07090 -0.65503 -0.60277
 H 0.25439 -0.87670 1.00793
 H 1.03495 1.25382 -0.56414
7
SN2_IRC_Distances_MW_output/new_data/SN2_traj1_Distances point 21
C 0.21496 -0.26282 0.08010
 O 1.21352 0.75107 0.17945
 F -2.42991 0.00238 0.12532
 H -0.35635 -0.21048 -0.22606
 H 0.06960 -0.65321 -0.60054
 H 0.25264 -0.87786 1.00737
 H 1.03554 1.25093 -0.56564
7
SN2_IRC_Distances_MW_output/new_data/SN2_traj1_Distances point 22
C 0.21580 -0.25811 0.08048
 O 1.21315 0.75052 0.18137
 F -2.42936 -0.00009 0.12690
 H -0.35469 -0.20967 -0.23006
 H 0.06818 -0.65126 -0.59818
 H 0.25074 -0.87914 1.00675
 H 1.03619 1.24776 -0.56727
7
SN2_IRC_Distances_MW_output/new_data/SN2_traj1_Distances point 23
C 0.21669 -0.25294 0.08092
 O 1.21274 0.74993 0.18345
 F -2.42877 -0.00278 0.12861
 H -0.35289 -0.20878 -0.23433
 H 0.06666 -0.64918 -0.59566
 H 0.24868 -0.88055 1.00605
 H 1.03690 1.24429 -0.56903
7
SN2_IRC_Distances_MW_output/new_data/SN2_traj1_Distances point 24
C 0.21764 -0.24723 0.08144
 O 1.21228 0.74930 0.18568
 F -2.42813 -0.00571 0.13045
 H -0.35093 -0.20779 -0.23890
 H 0.06501 -0.64696 -0.59299
 H 0.24644 -0.88211 1.00527
 H 1.03768 1.24049 -0.57095
7
SN2_IRC_Distances_MW_output/new_data/SN2_traj1_Distances point 25
C 0.21866 -0.24089 0.08205
 O 1.21178 0.74863 0.18811
 F -2.42742 -0.00892 0.13244
 H -0.34878 -0.20668 -0.24379
 H 0.06321 -0.64459 -0.59016
 H 0.24401 -0.88383 1.00439
 H 1.03855 1.23629 -0.57304
7
SN2_IRC_Distances_MW_output/new_data/SN2_traj1_Distances point 26
C 0.21974 -0.23389 0.08276
 O 1.21122 0.74793 0.19073
 F -2.42666 -0.01243 0.13457
 H -0.34644 -0.20546 -0.24898
 H 0.06128 -0.64207 -0.58718
 H 0.24137 -0.88575 1.00340
 H 1.03950 1.23167 -0.57531
7
SN2_IRC_Distances_MW_output/new_data/SN2_traj1_Distances point 27
C 0.22083 -0.22651 0.08355
 O 1.21062 0.74722 0.19343
 F -2.42587 -0.01608 0.13675
 H -0.34401 -0.20417 -0.25423
 H 0.05928 -0.63952 -0.58420
 H 0.23865 -0.88777 1.00235
 H 1.04050 1.22683 -0.57765
7
SN2_IRC_Distances_MW_output/new_data/SN2_traj1_Distances point 28
C 0.22184 -0.21924 0.08438
 O 1.21004 0.74655 0.19601
 F -2.42510 -0.01961 0.13884
 H -0.34166 -0.20289 -0.25919
 H 0.05738 -0.63713 -0.58142
 H 0.23603 -0.88977 1.00130
 H 1.04148 1.22209 -0.57992
7
SN2_IRC_Distances_MW_output/new_data/SN2_traj1_Distances point 29
C 0.22276 -0.21226 0.08520
 O 1.20947 0.74595 0.19843
 F -2.42438 -0.02295 0.14078
 H -0.33943 -0.20167 -0.26374
 H 0.05559 -0.63494 -0.57891
 H 0.23358 -0.89170 1.00029
 H 1.04242 1.21757 -0.58205
7
SN2_IRC_Distances_MW_output/new_data/SN2_traj1_Distances point 30
C 0.22362 -0.20546 0.08604
 O 1.20892 0.74540 0.20074
 F -2.42370 -0.02617 0.14261
 H -0.33730 -0.20049 -0.26800
 H 0.05390 -0.63289 -0.57658
 H 0.23124 -0.89359 0.99930
 H 1.04333 1.21319 -0.58410
7
SN2_IRC_Distances_MW_output/new_data/SN2_traj1_Distances point 31
C 0.22443 -0.19862 0.08692
 O 1.20836 0.74488 0.20300
 F -2.42302 -0.02935 0.14440
 H -0.33518 -0.19929 -0.27211
 H 0.05224 -0.63093 -0.57437
 H 0.22894 -0.89550 0.99829
 H 1.04424 1.20882 -0.58613
7
SN2_IRC_Distances_MW_output/new_data/SN2_traj1_Distances point 32
C 0.22522 -0.19156 0.08786
 O 1.20777 0.74437 0.20529
 F -2.42233 -0.03259 0.14620
 H -0.33303 -0.19806 -0.27620
 H 0.05056 -0.62899 -0.57222
 H 0.22661 -0.89748 0.99726
 H 1.04519 1.20432 -0.58818
7
SN2_IRC_Distances_MW_output/new_data/SN2_traj1_Distances point 33
C 0.22601 -0.18407 0.08888
 O 1.20715 0.74386 0.20765
 F -2.42162 -0.03597 0.14805
 H -0.33078 -0.19676 -0.28034
 H 0.04884 -0.62703 -0.57007
 H 0.22422 -0.89960 0.99615
 H 1.04618 1.19958 -0.59033
7
SN2_IRC_Distances_MW_output/new_data/SN2_traj1_Distances point 34
C 0.22680 -0.17599 0.09003
 O 1.20648 0.74336 0.21015
 F -2.42087 -0.03957 0.14998
 H -0.32839 -0.19536 -0.28461
 H 0.04704 -0.62503 -0.56790
 H 0.22169 -0.90191 0.99496
 H 1.04725 1.19449 -0.59261
7
SN2_IRC_Distances_MW_output/new_data/SN2_traj1_Distances point 35
C 0.22759 -0.16715 0.09132
 O 1.20573 0.74286 0.21280
 F -2.42007 -0.04342 0.15202
 H -0.32582 -0.19383 -0.28906
 H 0.04513 -0.62297 -0.56570
 H 0.21902 -0.90446 0.99366
 H 1.04842 1.18897 -0.59506
7
SN2_IRC_Distances_MW_output/new_data/SN2_traj1_Distances point 36
C 0.22837 -0.15746 0.09279
 O 1.20491 0.74236 0.21563
 F -2.41923 -0.04757 0.15417
 H -0.32306 -0.19216 -0.29367
 H 0.04312 -0.62086 -0.56348
 H 0.21619 -0.90728 0.99224
 H 1.04969 1.18296 -0.59769
7
SN2_IRC_Distances_MW_output/new_data/SN2_traj1_Distances point 37
C 0.22913 -0.14690 0.09444
 O 1.20401 0.74189 0.21862
 F -2.41833 -0.05199 0.15642
 H -0.32011 -0.19034 -0.29840
 H 0.04102 -0.61873 -0.56127
 H 0.21322 -0.91039 0.99069
 H 1.05108 1.17646 -0.60050
7
SN2_IRC_Distances_MW_output/new_data/SN2_traj1_Distances point 38
C 0.22983 -0.13554 0.09628
 O 1.20302 0.74145 0.22174
 F -2.41741 -0.05664 0.15873
 H -0.31701 -0.18839 -0.30318
 H 0.03886 -0.61662 -0.55914
 H 0.21015 -0.91379 0.98903
 H 1.05256 1.16953 -0.60346
7
SN2_IRC_Distances_MW_output/new_data/SN2_traj1_Distances point 39
C 0.23044 -0.12348 0.09829
 O 1.20196 0.74107 0.22494
 F -2.41647 -0.06146 0.16108
 H -0.31380 -0.18631 -0.30792
 H 0.03668 -0.61459 -0.55713
 H 0.20705 -0.91745 0.98728
 H 1.05414 1.16223 -0.60654
7
SN2_IRC_Distances_MW_output/new_data/SN2_traj1_Distances point 40
C 0.23095 -0.11078 0.10046
 O 1.20084 0.74074 0.22820
 F -2.41553 -0.06641 0.16342
 H -0.31050 -0.18413 -0.31255
 H 0.03451 -0.61267 -0.55527
 H 0.20394 -0.92135 0.98545
 H 1.05579 1.15461 -0.60972
7
SN2_IRC_Distances_MW_output/new_data/SN2_traj1_Distances point 41
C 0.23134 -0.09746 0.10281
 O 1.19964 0.74048 0.23150
 F -2.41458 -0.07147 0.16575
 H -0.30713 -0.18182 -0.31705
 H 0.03236 -0.61089 -0.55358
 H 0.20086 -0.92552 0.98354
 H 1.05752 1.14668 -0.61298
7
SN2_IRC_Distances_MW_output/new_data/SN2_traj1_Distances point 42
C 0.23158 -0.08350 0.10533
 O 1.19836 0.74028 0.23483
 F -2.41365 -0.07664 0.16807
 H -0.30369 -0.17939 -0.32139
 H 0.03026 -0.60924 -0.55208
 H 0.19783 -0.92995 0.98156
 H 1.05932 1.13845 -0.61632
7
SN2_IRC_Distances_MW_output/new_data/SN2_traj1_Distances point 43
C 0.23165 -0.06896 0.10801
 O 1.19702 0.74016 0.23819
 F -2.41274 -0.08191 0.17035
 H -0.30021 -0.17682 -0.32555
 H 0.02821 -0.60777 -0.55079
 H 0.19486 -0.93464 0.97952
 H 1.06121 1.12993 -0.61972
7
SN2_IRC_Distances_MW_output/new_data/SN2_traj1_Distances point 44
C 0.23154 -0.05398 0.11083
 O 1.19561 0.74009 0.24152
 F -2.41185 -0.08720 0.17256
 H -0.29674 -0.17412 -0.32946
 H 0.02626 -0.60648 -0.54973
 H 0.19202 -0.93953 0.97743
 H 1.06315 1.12122 -0.62316
7
SN2_IRC_Distances_MW_output/new_data/SN2_traj1_Distances point 45
C 0.23125 -0.03881 0.11374
 O 1.19417 0.74008 0.24478
 F -2.41101 -0.09247 0.17467
 H -0.29332 -0.17131 -0.33306
 H 0.02443 -0.60538 -0.54890
 H 0.18935 -0.94454 0.97533
 H 1.06513 1.11244 -0.62656
7
SN2_IRC_Distances_MW_output/new_data/SN2_traj1_Distances point 46
C 0.23078 -0.02370 0.11669
 O 1.19272 0.74009 0.24793
 F -2.41023 -0.09764 0.17665
 H -0.29002 -0.16842 -0.33632
 H 0.02276 -0.60448 -0.54831
 H 0.18688 -0.94958 0.97326
 H 1.06711 1.10373 -0.62989
7
SN2_IRC_Distances_MW_output/new_data/SN2_traj1_Distances point 47
C 0.23013 -0.00878 0.11963
 O 1.19127 0.74010 0.25093
 F -2.40950 -0.10271 0.17850
 H -0.28686 -0.16544 -0.33923
 H 0.02123 -0.60375 -0.54794
 H 0.18464 -0.95458 0.97123
 H 1.06909 1.09515 -0.63312
7
SN2_IRC_Distances_MW_output/new_data/SN2_traj1_Distances point 48
C 0.22933 0.00591 0.12257
 O 1.18984 0.74009 0.25380
 F -2.40883 -0.10768 0.18021
 H -0.28384 -0.16236 -0.34182
 H 0.01985 -0.60315 -0.54776
 H 0.18260 -0.95951 0.96924
 H 1.07106 1.08669 -0.63624
7
SN2_IRC_Distances_MW_output/new_data/SN2_traj1_Distances point 49
C 0.22838 0.02040 0.12550
 O 1.18842 0.74003 0.25655
 F -2.40820 -0.11261 0.18181
 H -0.28096 -0.15915 -0.34411
 H 0.01859 -0.60264 -0.54777
 H 0.18074 -0.96436 0.96728
 H 1.07304 1.07833 -0.63927
7
SN2_IRC_Distances_MW_output/new_data/SN2_traj1_Distances point 50
C 0.22728 0.03476 0.12843
 O 1.18700 0.73989 0.25921
 F -2.40760 -0.11756 0.18332
 H -0.27820 -0.15576 -0.34613
 H 0.01743 -0.60220 -0.54795
 H 0.17904 -0.96912 0.96535
 H 1.07504 1.07000 -0.64223
7
SN2_IRC_Distances_MW_output/new_data/SN2_traj1_Distances point 51
C 0.22603 0.04911 0.13139
 O 1.18560 0.73963 0.26181
 F -2.40702 -0.12262 0.18474
 H -0.27552 -0.15213 -0.34791
 H 0.01636 -0.60178 -0.54830
 H 0.17747 -0.97382 0.96341
 H 1.07708 1.06160 -0.64514
7
SN2_IRC_Distances_MW_output/new_data/SN2_traj1_Distances point 52
C 0.22462 0.06354 0.13440
 O 1.18419 0.73921 0.26437
 F -2.40644 -0.12787 0.18611
 H -0.27293 -0.14816 -0.34946
 H 0.01535 -0.60134 -0.54881
 H 0.17600 -0.97844 0.96145
 H 1.07921 1.05306 -0.64805
7
SN2_IRC_Distances_MW_output/new_data/SN2_traj1_Distances point 53
C 0.22304 0.07817 0.13748
 O 1.18279 0.73857 0.26691
 F -2.40585 -0.13344 0.18742
 H -0.27040 -0.14376 -0.35078
 H 0.01437 -0.60082 -0.54951
 H 0.17461 -0.98298 0.95944
 H 1.08144 1.04426 -0.65096
7
SN2_IRC_Distances_MW_output/new_data/SN2_traj1_Distances point 54
C 0.22127 0.09306 0.14065
 O 1.18139 0.73763 0.26947
 F -2.40523 -0.13943 0.18870
 H -0.26793 -0.13880 -0.35186
 H 0.01342 -0.60018 -0.55041
 H 0.17326 -0.98740 0.95736
 H 1.08382 1.03512 -0.65390
7
SN2_IRC_Distances_MW_output/new_data/SN2_traj1_Distances point 55
C 0.21931 0.10814 0.14390
 O 1.18002 0.73630 0.27202
 F -2.40456 -0.14595 0.18993
 H -0.26555 -0.13317 -0.35266
 H 0.01246 -0.59935 -0.55154
 H 0.17194 -0.99159 0.95521
 H 1.08637 1.02562 -0.65686
7
SN2_IRC_Distances_MW_output/new_data/SN2_traj1_Distances point 56
C 0.21722 0.12303 0.14717
 O 1.17873 0.73451 0.27453
 F -2.40382 -0.15298 0.19110
 H -0.26333 -0.12685 -0.35313
 H 0.01150 -0.59826 -0.55290
 H 0.17065 -0.99537 0.95302
 H 1.08906 1.01593 -0.65978
7
SN2_IRC_Distances_MW_output/new_data/SN2_traj1_Distances point 57
C 0.21510 0.13705 0.15031
 O 1.17760 0.73227 0.27688
 F -2.40302 -0.16030 0.19216
 H -0.26138 -0.12003 -0.35324
 H 0.01054 -0.59692 -0.55445
 H 0.16938 -0.99851 0.95086
 H 1.09179 1.00644 -0.66254
7
SN2_IRC_Distances_MW_output/new_data/SN2_traj1_Distances point 58
C 0.21308 0.14960 0.15320
 O 1.17668 0.72967 0.27901
 F -2.40218 -0.16761 0.19309
 H -0.25978 -0.11299 -0.35300
 H 0.00960 -0.59539 -0.55611
 H 0.16816 -1.00087 0.94884
 H 1.09444 0.99758 -0.66503
7
SN2_IRC_Distances_MW_output/new_data/SN2_traj1_Distances point 59
C 0.21123 0.16050 0.15577
 O 1.17599 0.72685 0.28087
 F -2.40133 -0.17471 0.19388
 H -0.25851 -0.10595 -0.35248
 H 0.00869 -0.59374 -0.55782
 H 0.16698 -1.00247 0.94699
 H 1.09695 0.98952 -0.66722
7
SN2_IRC_Distances_MW_output/new_data/SN2_traj1_Distances point 60
C 0.20956 0.16988 0.15805
 O 1.17548 0.72389 0.28250
 F -2.40046 -0.18154 0.19455
 H -0.25754 -0.09901 -0.35173
 H 0.00782 -0.59203 -0.55954
 H 0.16583 -1.00344 0.94531
 H 1.09931 0.98225 -0.66914
7
SN2_IRC_Distances_MW_output/new_data/SN2_traj1_Distances point 61
C 0.20807 0.17799 0.16008
 O 1.17514 0.72084 0.28393
 F -2.39958 -0.18812 0.19513
 H -0.25682 -0.09218 -0.35080
 H 0.00697 -0.59031 -0.56127
 H 0.16471 -1.00390 0.94376
 H 1.10152 0.97567 -0.67084
7
SN2_IRC_Distances_MW_output/new_data/SN2_traj1_Distances point 62
C 0.20672 0.18503 0.16190
 O 1.17493 0.71771 0.28521
 F -2.39869 -0.19448 0.19563
 H -0.25630 -0.08542 -0.34971
 H 0.00614 -0.58859 -0.56301
 H 0.16358 -1.00393 0.94234
 H 1.10362 0.96968 -0.67235
7
SN2_IRC_Distances_MW_output/new_data/SN2_traj1_Distances point 63
C 0.20552 0.19117 0.16355
 O 1.17483 0.71455 0.28634
 F -2.39779 -0.20063 0.19606
 H -0.25596 -0.07874 -0.34849
 H 0.00532 -0.58691 -0.56476
 H 0.16246 -1.00363 0.94101
 H 1.10561 0.96419 -0.67371
7
SN2_IRC_Distances_MW_output/new_data/SN2_traj1_Distances point 64
C 0.20444 0.19654 0.16505
 O 1.17483 0.71137 0.28736
 F -2.39688 -0.20660 0.19643
 H -0.25576 -0.07213 -0.34716
 H 0.00453 -0.58529 -0.56653
 H 0.16133 -1.00306 0.93977
 H 1.10751 0.95916 -0.67493
7
SN2_IRC_Distances_MW_output/new_data/SN2_traj1_Distances point 65
C 0.20347 0.20124 0.16640
 O 1.17491 0.70820 0.28828
 F -2.39597 -0.21237 0.19676
 H -0.25569 -0.06560 -0.34572
 H 0.00376 -0.58375 -0.56830
 H 0.16021 -1.00226 0.93862
 H 1.10931 0.95455 -0.67604
7
SN2_IRC_Distances_MW_output/new_data/SN2_traj1_Distances point 66
C 0.20262 0.20532 0.16763
 O 1.17505 0.70506 0.28910
 F -2.39506 -0.21792 0.19703
 H -0.25573 -0.05919 -0.34421
 H 0.00302 -0.58231 -0.57007
 H 0.15909 -1.00129 0.93755
 H 1.11101 0.95032 -0.67703
7
SN2_IRC_Distances_MW_output/new_data/SN2_traj1_Distances point 67
C 0.20187 0.20886 0.16874
 O 1.17525 0.70201 0.28983
 F -2.39417 -0.22322 0.19727
 H -0.25586 -0.05293 -0.34264
 H 0.00232 -0.58099 -0.57183
 H 0.15799 -1.00021 0.93656
 H 1.11261 0.94649 -0.67793
7
SN2_IRC_Distances_MW_output/new_data/SN2_traj1_Distances point 68
C 0.20121 0.21189 0.16973
 O 1.17549 0.69906 0.29047
 F -2.39331 -0.22824 0.19747
 H -0.25608 -0.04690 -0.34104
 H 0.00166 -0.57980 -0.57355
 H 0.15691 -0.99904 0.93565
 H 1.11410 0.94302 -0.67873
7
SN2_IRC_Distances_MW_output/new_data/SN2_traj1_Distances point 69
C 0.20065 0.21447 0.17060
 O 1.17575 0.69627 0.29104
 F -2.39248 -0.23291 0.19763
 H -0.25635 -0.04116 -0.33945
 H 0.00106 -0.57876 -0.57521
 H 0.15589 -0.99785 0.93483
 H 1.11548 0.93994 -0.67943
7
SN2_IRC_Distances_MW_output/new_data/SN2_traj1_Distances point 70
C 0.20017 0.21662 0.17136
 O 1.17602 0.69369 0.29152
 F -2.39171 -0.23717 0.19776
 H -0.25665 -0.03583 -0.33791
 H 0.00052 -0.57787 -0.57678
 H 0.15494 -0.99668 0.93409
 H 1.11671 0.93723 -0.68005
7
SN2_IRC_Distances_MW_output/new_data/SN2_traj1_Distances point 71
C 0.19978 0.21837 0.17201
 O 1.17629 0.69139 0.29192
 F -2.39101 -0.24094 0.19786
 H -0.25697 -0.03104 -0.33648
 H 0.00005 -0.57714 -0.57821
 H 0.15408 -0.99558 0.93346
 H 1.11779 0.93494 -0.68056
7
SN2_IRC_Distances_MW_output/new_data/SN2_traj1_Distances point 72
C 0.19948 0.21972 0.17252
 O 1.17652 0.68946 0.29224
 F -2.39043 -0.24407 0.19793
 H -0.25727 -0.02698 -0.33523
 H -0.00034 -0.57658 -0.57943
 H 0.15336 -0.99463 0.93294
 H 1.11868 0.93309 -0.68098
7
SN2_IRC_Distances_MW_output/new_data/SN2_traj1_Distances point 73
C 0.19927 0.22067 0.17290
 O 1.17671 0.68801 0.29247
 F -2.38999 -0.24641 0.19798
 H -0.25752 -0.02392 -0.33427
 H -0.00062 -0.57619 -0.58036
 H 0.15281 -0.99390 0.93256
 H 1.11934 0.93174 -0.68128
7
SN2_IRC_Distances_MW_output/new_data/SN2_traj1_Distances point 74
C 0.19915 0.22119 0.17311
 O 1.17682 0.68718 0.29260
 F -2.38973 -0.24775 0.19800
 H -0.25766 -0.02215 -0.33371
 H -0.00078 -0.57598 -0.58090
 H 0.15249 -0.99347 0.93235
 H 1.11971 0.93099 -0.68144
7
SN2_IRC_Distances_MW_output/new_data/SN2_traj1_Distances point 75
C 0.19914 0.22123 0.17312
 O 1.17683 0.68710 0.29261
 F -2.38971 -0.24787 0.19801
 H -0.25768 -0.02199 -0.33366
 H -0.00079 -0.57596 -0.58095
 H 0.15246 -0.99343 0.93233
 H 1.11974 0.93092 -0.68146
7
SN2_IRC_Distances_MW_output/new_data/SN2_traj1_Distances point 76
C 0.19925 0.22073 0.17292
 O 1.17673 0.68790 0.29249
 F -2.38995 -0.24658 0.19798
 H -0.25753 -0.02369 -0.33420
 H -0.00064 -0.57617 -0.58043
 H 0.15277 -0.99384 0.93253
 H 1.11938 0.93165 -0.68130
7
SN2_IRC_Distances_MW_output/new_data/SN2_traj1_Distances point 77
C 0.19951 0.21958 0.17247
 O 1.17650 0.68966 0.29221
 F -2.39049 -0.24374 0.19792
 H -0.25724 -0.02741 -0.33537
 H -0.00030 -0.57664 -0.57930
 H 0.15343 -0.99473 0.93300
 H 1.11859 0.93328 -0.68093
7
SN2_IRC_Distances_MW_output/new_data/SN2_traj1_Distances point 78
C 0.19995 0.21762 0.17173
 O 1.17617 0.69240 0.29175
 F -2.39132 -0.23929 0.19782
 H -0.25683 -0.03314 -0.33711
 H 0.00025 -0.57745 -0.57758
 H 0.15446 -0.99607 0.93373
 H 1.11732 0.93593 -0.68034
7
SN2_IRC_Distances_MW_output/new_data/SN2_traj1_Distances point 79
C 0.20061 0.21465 0.17066
 O 1.17577 0.69607 0.29108
 F -2.39242 -0.23325 0.19764
 H -0.25637 -0.04074 -0.33933
 H 0.00102 -0.57869 -0.57534
 H 0.15582 -0.99776 0.93477
 H 1.11557 0.93972 -0.67948
7
SN2_IRC_Distances_MW_output/new_data/SN2_traj1_Distances point 80
C 0.20153 0.21043 0.16924
 O 1.17537 0.70053 0.29016
 F -2.39374 -0.22575 0.19737
 H -0.25596 -0.04990 -0.34185
 H 0.00199 -0.58038 -0.57269
 H 0.15745 -0.99963 0.93610
 H 1.11337 0.94472 -0.67834
7
SN2_IRC_Distances_MW_output/new_data/SN2_traj1_Distances point 81
C 0.20275 0.20472 0.16744
 O 1.17503 0.70555 0.28897
 F -2.39520 -0.21706 0.19699
 H -0.25572 -0.06018 -0.34445
 H 0.00314 -0.58253 -0.56980
 H 0.15926 -1.00145 0.93771
 H 1.11075 0.95096 -0.67688
7
SN2_IRC_Distances_MW_output/new_data/SN2_traj1_Distances point 82
C 0.20428 0.19732 0.16527
 O 1.17484 0.71087 0.28751
 F -2.39674 -0.20752 0.19649
 H -0.25574 -0.07110 -0.34694
 H 0.00441 -0.58505 -0.56681
 H 0.16116 -1.00294 0.93959
 H 1.10779 0.95841 -0.67511
7
SN2_IRC_Distances_MW_output/new_data/SN2_traj1_Distances point 83
C 0.20613 0.18807 0.16271
 O 1.17487 0.71620 0.28577
 F -2.39826 -0.19745 0.19584
 H -0.25612 -0.08222 -0.34914
 H 0.00574 -0.58778 -0.56385
 H 0.16305 -1.00383 0.94169
 H 1.10459 0.96700 -0.67302
7
SN2_IRC_Distances_MW_output/new_data/SN2_traj1_Distances point 84
C 0.20828 0.17684 0.15979
 O 1.17518 0.72130 0.28373
 F -2.39971 -0.18715 0.19505
 H -0.25692 -0.09320 -0.35095
 H 0.00709 -0.59056 -0.56101
 H 0.16488 -1.00386 0.94399
 H 1.10120 0.97662 -0.67060
7
SN2_IRC_Distances_MW_output/new_data/SN2_traj1_Distances point 85
C 0.21070 0.16353 0.15650
 O 1.17581 0.72596 0.28139
 F -2.40106 -0.17684 0.19410
 H -0.25819 -0.10381 -0.35227
 H 0.00842 -0.59322 -0.55834
 H 0.16663 -1.00283 0.94646
 H 1.09769 0.98721 -0.66784
7
SN2_IRC_Distances_MW_output/new_data/SN2_traj1_Distances point 86
C 0.21334 0.14803 0.15283
 O 1.17679 0.73003 0.27874
 F -2.40230 -0.16665 0.19298
 H -0.25997 -0.11392 -0.35305
 H 0.00972 -0.59560 -0.55589
 H 0.16832 -1.00060 0.94910
 H 1.09410 0.99871 -0.66471
7
SN2_IRC_Distances_MW_output/new_data/SN2_traj1_Distances point 87
C 0.21614 0.13025 0.14878
 O 1.17814 0.73343 0.27574
 F -2.40342 -0.15665 0.19165
 H -0.26231 -0.12346 -0.35323
 H 0.01101 -0.59761 -0.55367
 H 0.17000 -0.99705 0.95192
 H 1.09044 1.01109 -0.66119
7
SN2_IRC_Distances_MW_output/new_data/SN2_traj1_Distances point 88
C 0.21905 0.11009 0.14433
 O 1.17984 0.73609 0.27235
 F -2.40447 -0.14683 0.19009
 H -0.26525 -0.13239 -0.35274
 H 0.01234 -0.59922 -0.55170
 H 0.17177 -0.99211 0.95493
 H 1.08671 1.02437 -0.65724
7
SN2_IRC_Distances_MW_output/new_data/SN2_traj1_Distances point 89
C 0.22195 0.08748 0.13945
 O 1.18191 0.73802 0.26851
 F -2.40547 -0.13714 0.18822
 H -0.26884 -0.14072 -0.35149
 H 0.01377 -0.60044 -0.55005
 H 0.17376 -0.98577 0.95814
 H 1.08292 1.03857 -0.65280
7
SN2_IRC_Distances_MW_output/new_data/SN2_traj1_Distances point 90
C 0.22472 0.06257 0.13419
 O 1.18429 0.73924 0.26420
 F -2.40648 -0.12751 0.18602
 H -0.27310 -0.14844 -0.34936
 H 0.01541 -0.60137 -0.54877
 H 0.17610 -0.97813 0.96158
 H 1.07906 1.05364 -0.64785
7
SN2_IRC_Distances_MW_output/new_data/SN2_traj1_Distances point 91
C 0.22719 0.03587 0.12866
 O 1.18690 0.73987 0.25941
 F -2.40755 -0.11794 0.18343
 H -0.27799 -0.15549 -0.34627
 H 0.01735 -0.60217 -0.54797
 H 0.17892 -0.96949 0.96520
 H 1.07519 1.06935 -0.64245
7
SN2_IRC_Distances_MW_output/new_data/SN2_traj1_Distances point 92
C 0.22918 0.00842 0.12308
 O 1.18959 0.74008 0.25428
 F -2.40872 -0.10853 0.18050
 H -0.28334 -0.16182 -0.34223
 H 0.01962 -0.60305 -0.54775
 H 0.18227 -0.96035 0.96890
 H 1.07140 1.08525 -0.63677
7
SN2_IRC_Distances_MW_output/new_data/SN2_traj1_Distances point 93
C 0.23057 -0.01855 0.11770
 O 1.19222 0.74009 0.24897
 F -2.40997 -0.09939 0.17730
 H -0.28892 -0.16741 -0.33736
 H 0.02222 -0.60421 -0.54816
 H 0.18609 -0.95130 0.97256
 H 1.06779 1.10077 -0.63101
7
SN2_IRC_Distances_MW_output/new_data/SN2_traj1_Distances point 94
C 0.23138 -0.04427 0.11269
 O 1.19469 0.74008 0.24362
 F -2.41131 -0.09058 0.17392
 H -0.29454 -0.17233 -0.33180
 H 0.02507 -0.60576 -0.54917
 H 0.19028 -0.94273 0.97608
 H 1.06442 1.11560 -0.62535
7
SN2_IRC_Distances_MW_output/new_data/SN2_traj1_Distances point 95
C 0.23165 -0.06848 0.10810
 O 1.19697 0.74016 0.23830
 F -2.41271 -0.08208 0.17042
 H -0.30010 -0.17673 -0.32568
 H 0.02815 -0.60772 -0.55075
 H 0.19477 -0.93479 0.97945
 H 1.06127 1.12965 -0.61983
7
SN2_IRC_Distances_MW_output/new_data/SN2_traj1_Distances point 96
C 0.23146 -0.09127 0.10392
 O 1.19907 0.74038 0.23299
 F -2.41416 -0.07378 0.16680
 H -0.30559 -0.18075 -0.31902
 H 0.03141 -0.61013 -0.55288
 H 0.19949 -0.92748 0.98266
 H 1.05832 1.14302 -0.61447
7
SN2_IRC_Distances_MW_output/new_data/SN2_traj1_Distances point 97
C 0.23088 -0.11281 0.10011
 O 1.20102 0.74079 0.22768
 F -2.41567 -0.06563 0.16305
 H -0.31102 -0.18448 -0.31183
 H 0.03484 -0.61297 -0.55555
 H 0.20443 -0.92073 0.98574
 H 1.05552 1.15582 -0.60921
7
SN2_IRC_Distances_MW_output/new_data/SN2_traj1_Distances point 98
C 0.22995 -0.13330 0.09665
 O 1.20283 0.74137 0.22234
 F -2.41723 -0.05755 0.15918
 H -0.31641 -0.18800 -0.30409
 H 0.03844 -0.61623 -0.55875
 H 0.20957 -0.91446 0.98871
 H 1.05286 1.16817 -0.60404
7
SN2_IRC_Distances_MW_output/new_data/SN2_traj1_Distances point 99
C 0.22871 -0.15289 0.09350
 O 1.20452 0.74215 0.21694
 F -2.41884 -0.04950 0.15516
 H -0.32178 -0.19137 -0.29576
 H 0.04220 -0.61991 -0.56250
 H 0.21489 -0.90862 0.99157
 H 1.05029 1.18014 -0.59891
7
SN2_IRC_Distances_MW_output/new_data/SN2_traj1_Distances point 100
C 0.22719 -0.17167 0.09066
 O 1.20611 0.74311 0.21145
 F -2.42048 -0.04146 0.15099
 H -0.32713 -0.19461 -0.28681
 H 0.04610 -0.62401 -0.56680
 H 0.22038 -0.90315 0.99433
 H 1.04782 1.19179 -0.59381
7
SN2_IRC_Distances_MW_output/new_data/SN2_traj1_Distances point 101
C 0.22542 -0.18974 0.08810
 O 1.20762 0.74424 0.20587
 F -2.42216 -0.03342 0.14666
 H -0.33247 -0.19774 -0.27722
 H 0.05014 -0.62850 -0.57168
 H 0.22602 -0.89800 0.99699
 H 1.04543 1.20316 -0.58871
7
SN2_IRC_Distances_MW_output/new_data/SN2_traj1_Distances point 102
C 0.22341 -0.20713 0.08583
 O 1.20905 0.74553 0.20017
 F -2.42386 -0.02538 0.14216
 H -0.33782 -0.20078 -0.26697
 H 0.05431 -0.63339 -0.57714
 H 0.23181 -0.89312 0.99954
 H 1.04311 1.21427 -0.58360
7
SN2_IRC_Distances_MW_output/new_data/SN2_traj1_Distances point 103
C 0.22119 -0.22393 0.08384
 O 1.21042 0.74698 0.19435
 F -2.42560 -0.01734 0.13750
 H -0.34317 -0.20372 -0.25602
 H 0.05860 -0.63866 -0.58319
 H 0.23771 -0.88848 1.00198
 H 1.04085 1.22514 -0.57846
7
SN2_IRC_Distances_MW_output/new_data/SN2_traj1_Distances point 104
C 0.21878 -0.24018 0.08212
 O 1.21172 0.74856 0.18838
 F -2.42735 -0.00929 0.13266
 H -0.34854 -0.20656 -0.24433
 H 0.06301 -0.64432 -0.58985
 H 0.24373 -0.88403 1.00429
 H 1.03864 1.23581 -0.57327
7
SN2_IRC_Distances_MW_output/new_data/SN2_traj1_Distances point 105
C 0.21617 -0.25596 0.08066
 O 1.21298 0.75027 0.18224
 F -2.42912 -0.00121 0.12762
 H -0.35394 -0.20930 -0.23185
 H 0.06755 -0.65039 -0.59712
 H 0.24988 -0.87973 1.00646
 H 1.03649 1.24632 -0.56801
7
SN2_IRC_Distances_MW_output/new_data/SN2_traj1_Distances point 106
C 0.21338 -0.27135 0.07946
 O 1.21420 0.75211 0.17589
 F -2.43091 0.00691 0.12235
 H -0.35940 -0.21194 -0.21852
 H 0.07222 -0.65689 -0.60504
 H 0.25615 -0.87554 1.00848
 H 1.03437 1.25670 -0.56263
7
SN2_IRC_Distances_MW_output/new_data/SN2_traj1_Distances point 107
C 0.21040 -0.28643 0.07852
 O 1.21539 0.75406 0.16927
 F -2.43272 0.01509 0.11684
 H -0.36494 -0.21448 -0.20423
 H 0.07704 -0.66386 -0.61364
 H 0.26257 -0.87141 1.01032
 H 1.03227 1.26702 -0.55710
7
SN2_IRC_Distances_MW_output/new_data/SN2_traj1_Distances point 108
C 0.20722 -0.30129 0.07785
 O 1.21657 0.75614 0.16236
 F -2.43457 0.02338 0.11103
 H -0.37060 -0.21689 -0.18888
 H 0.08203 -0.67136 -0.62295
 H 0.26916 -0.86731 1.01196
 H 1.03018 1.27732 -0.55137
7
SN2_IRC_Distances_MW_output/new_data/SN2_traj1_Distances point 109
C 0.20383 -0.31599 0.07745
 O 1.21774 0.75833 0.15508
 F -2.43645 0.03180 0.10489
 H -0.37641 -0.21916 -0.17238
 H 0.08723 -0.67945 -0.63300
 H 0.27596 -0.86320 1.01336
 H 1.02810 1.28767 -0.54541
7
SN2_IRC_Distances_MW_output/new_data/SN2_traj1_Distances point 110
C 0.20022 -0.33058 0.07734
 O 1.21892 0.76063 0.14740
 F -2.43836 0.04037 0.09840
 H -0.38239 -0.22126 -0.15464
 H 0.09264 -0.68819 -0.64379
 H 0.28297 -0.85905 1.01447
 H 1.02600 1.29810 -0.53918
7
SN2_IRC_Distances_MW_output/new_data/SN2_traj1_Distances point 111
C 0.19639 -0.34509 0.07754
 O 1.22010 0.76303 0.13927
 F -2.44031 0.04909 0.09151
 H -0.38857 -0.22315 -0.13559
 H 0.09828 -0.69765 -0.65531
 H 0.29022 -0.85487 1.01521
 H 1.02389 1.30865 -0.53264
7
SN2_IRC_Distances_MW_output/new_data/SN2_traj1_Distances point 112
C 0.19233 -0.35950 0.07806
 O 1.22130 0.76551 0.13068
 F -2.44229 0.05795 0.08422
 H -0.39495 -0.22477 -0.11527
 H 0.10414 -0.70786 -0.66744
 H 0.29770 -0.85065 1.01553
 H 1.02176 1.31933 -0.52578
7
SN2_IRC_Distances_MW_output/new_data/SN2_traj1_Distances point 113
C 0.18807 -0.37374 0.07892
 O 1.22251 0.76803 0.12166
 F -2.44428 0.06689 0.07658
 H -0.40151 -0.22606 -0.09384
 H 0.11020 -0.71881 -0.68003
 H 0.30538 -0.84642 1.01535
 H 1.01963 1.33011 -0.51864
7
SN2_IRC_Distances_MW_output/new_data/SN2_traj1_Distances point 114
C 0.18364 -0.38769 0.08010
 O 1.22374 0.77056 0.11230
 F -2.44627 0.07582 0.06866
 H -0.40820 -0.22697 -0.07161
 H 0.11640 -0.73039 -0.69277
 H 0.31320 -0.84226 1.01461
 H 1.01749 1.34093 -0.51129
7
SN2_IRC_Distances_MW_output/new_data/SN2_traj1_Distances point 115
C 0.17913 -0.40117 0.08158
 O 1.22496 0.77304 0.10274
 F -2.44822 0.08462 0.06060
 H -0.41493 -0.22745 -0.04906
 H 0.12263 -0.74244 -0.70532
 H 0.32105 -0.83826 1.01331
 H 1.01539 1.35167 -0.50385
7
SN2_IRC_Distances_MW_output/new_data/SN2_traj1_Distances point 116
C 0.17459 -0.41405 0.08332
 O 1.22617 0.77541 0.09317
 F -2.45010 0.09315 0.05254
 H -0.42160 -0.22750 -0.02673
 H 0.12879 -0.75473 -0.71732
 H 0.32882 -0.83452 1.01148
 H 1.01334 1.36223 -0.49647
7
SN2_IRC_Distances_MW_output/new_data/SN2_traj1_Distances point 117
C 0.17009 -0.42619 0.08525
 O 1.22736 0.77763 0.08376
 F -2.45189 0.10132 0.04464
 H -0.42813 -0.22713 -0.00511
 H 0.13478 -0.76703 -0.72847
 H 0.33643 -0.83111 1.00921
 H 1.01136 1.37250 -0.48928
7
SN2_IRC_Distances_MW_output/new_data/SN2_traj1_Distances point 118
C 0.16570 -0.43756 0.08731
 O 1.22852 0.77968 0.07463
 F -2.45359 0.10909 0.03701
 H -0.43446 -0.22642 0.01545
 H 0.14056 -0.77914 -0.73860
 H 0.34380 -0.82808 1.00660
 H 1.00947 1.38244 -0.48239
7
SN2_IRC_Distances_MW_output/new_data/SN2_traj1_Distances point 119
C 0.16142 -0.44819 0.08945
 O 1.22965 0.78156 0.06586
 F -2.45518 0.11643 0.02969
 H -0.44056 -0.22540 0.03476
 H 0.14608 -0.79097 -0.74766
 H 0.35092 -0.82545 1.00375
 H 1.00768 1.39203 -0.47585
7
SN2_IRC_Distances_MW_output/new_data/SN2_traj1_Distances point 120
C 0.15726 -0.45815 0.09165
 O 1.23074 0.78327 0.05747
 F -2.45668 0.12338 0.02270
 H -0.44643 -0.22415 0.05277
 H 0.15134 -0.80244 -0.75567
 H 0.35779 -0.82321 1.00075
 H 1.00596 1.40129 -0.46967
7
SN2_IRC_Distances_MW_output/new_data/SN2_traj1_Distances point 121
C 0.15322 -0.46752 0.09387
 O 1.23181 0.78484 0.04945
 F -2.45809 0.13000 0.01603
 H -0.45210 -0.22272 0.06952
 H 0.15638 -0.81355 -0.76271
 H 0.36446 -0.82134 0.99767
 H 1.00432 1.41028 -0.46383
7
SN2_IRC_Distances_MW_output/new_data/SN2_traj1_Distances point 122
C 0.14925 -0.47640 0.09610
 O 1.23286 0.78629 0.04176
 F -2.45944 0.13634 0.00964
 H -0.45760 -0.22113 0.08513
 H 0.16122 -0.82435 -0.76887
 H 0.37096 -0.81982 0.99456
 H 1.00275 1.41907 -0.45831
7
SN2_IRC_Distances_MW_output/new_data/SN2_traj1_Distances point 123
C 0.14534 -0.48491 0.09835
 O 1.23390 0.78763 0.03434
 F -2.46073 0.14247 0.00348
 H -0.46298 -0.21942 0.09970
 H 0.16590 -0.83488 -0.77426
 H 0.37735 -0.81861 0.99145
 H 1.00122 1.42773 -0.45306
7
SN2_IRC_Distances_MW_output/new_data/SN2_traj1_Distances point 124
C 0.14144 -0.49316 0.10062
 O 1.23494 0.78888 0.02713
 F -2.46199 0.14847 -0.00250
 H -0.46829 -0.21761 0.11341
 H 0.17047 -0.84524 -0.77897
 H 0.38369 -0.81771 0.98834
 H 0.99973 1.43636 -0.44804
7
SN2_IRC_Distances_MW_output/new_data/SN2_traj1_Distances point 125
C 0.13751 -0.50125 0.10293
 O 1.23599 0.79008 0.02005
 F -2.46322 0.15441 -0.00836
 H -0.47360 -0.21568 0.12639
 H 0.17500 -0.85553 -0.78308
 H 0.39007 -0.81708 0.98525
 H 0.99824 1.44506 -0.44319
7
SN2_IRC_Distances_MW_output/new_data/SN2_traj1_Distances point 126
C 0.13348 -0.50933 0.10531
 O 1.23707 0.79123 0.01301
 F -2.46446 0.16040 -0.01420
 H -0.47898 -0.21364 0.13883
 H 0.17954 -0.86588 -0.78667
 H 0.39660 -0.81674 0.98216
 H 0.99675 1.45397 -0.43844
7
SN2_IRC_Distances_MW_output/new_data/SN2_traj1_Distances point 127
C 0.12927 -0.51756 0.10779
 O 1.23820 0.79237 0.00588
 F -2.46572 0.16656 -0.02012
 H -0.48455 -0.21146 0.15090
 H 0.18418 -0.87649 -0.78979
 H 0.40339 -0.81669 0.97905
 H 0.99523 1.46328 -0.43371
7
SN2_IRC_Distances_MW_output/new_data/SN2_traj1_Distances point 128
C 0.12477 -0.52613 0.11043
 O 1.23941 0.79352 -0.00149
 F -2.46703 0.17303 -0.02623
 H -0.49044 -0.20910 0.16279
 H 0.18903 -0.88757 -0.79247
 H 0.41064 -0.81698 0.97590
 H 0.99363 1.47323 -0.42893
7
SN2_IRC_Distances_MW_output/new_data/SN2_traj1_Distances point 129
C 0.11988 -0.53518 0.11327
 O 1.24072 0.79469 -0.00918
 F -2.46843 0.17995 -0.03262
 H -0.49676 -0.20653 0.17456
 H 0.19417 -0.89929 -0.79468
 H 0.41848 -0.81767 0.97271
 H 0.99193 1.48402 -0.42404
7
SN2_IRC_Distances_MW_output/new_data/SN2_traj1_Distances point 130
C 0.11467 -0.54457 0.11625
 O 1.24212 0.79588 -0.01704
 F -2.46988 0.18721 -0.03916
 H -0.50340 -0.20381 0.18585
 H 0.19951 -0.91142 -0.79633
 H 0.42681 -0.81879 0.96961
 H 0.99017 1.49551 -0.41917
7
SN2_IRC_Distances_MW_output/new_data/SN2_traj1_Distances point 131
C 0.10955 -0.55355 0.11912
 O 1.24349 0.79698 -0.02444
 F -2.47127 0.19424 -0.04532
 H -0.50984 -0.20118 0.19578
 H 0.20463 -0.92300 -0.79733
 H 0.43497 -0.82027 0.96689
 H 0.98848 1.50678 -0.41470
7
SN2_IRC_Distances_MW_output/new_data/SN2_traj1_Distances point 132
C 0.10489 -0.56152 0.12169
 O 1.24473 0.79794 -0.03090
 F -2.47250 0.20055 -0.05071
 H -0.51563 -0.19884 0.20387
 H 0.20917 -0.93322 -0.79775
 H 0.44237 -0.82191 0.96469
 H 0.98698 1.51700 -0.41090
7
SN2_IRC_Distances_MW_output/new_data/SN2_traj1_Distances point 133
C 0.10072 -0.56849 0.12393
 O 1.24584 0.79877 -0.03646
 F -2.47359 0.20613 -0.05536
 H -0.52075 -0.19680 0.21040
 H 0.21315 -0.94212 -0.79779
 H 0.44895 -0.82359 0.96297
 H 0.98568 1.52612 -0.40769
7
SN2_IRC_Distances_MW_output/new_data/SN2_traj1_Distances point 134
C 0.09693 -0.57472 0.12594
 O 1.24684 0.79950 -0.04136
 F -2.47456 0.21115 -0.05945
 H -0.52536 -0.19500 0.21579
 H 0.21671 -0.95003 -0.79759
 H 0.45493 -0.82528 0.96160
 H 0.98452 1.53439 -0.40493
7
SN2_IRC_Distances_MW_output/new_data/SN2_traj1_Distances point 135
C 0.09340 -0.58043 0.12777
 O 1.24777 0.80017 -0.04579
 F -2.47545 0.21579 -0.06316
 H -0.52962 -0.19336 0.22038
 H 0.21996 -0.95725 -0.79721
 H 0.46048 -0.82700 0.96049
 H 0.98345 1.54207 -0.40247
7
SN2_IRC_Distances_MW_output/new_data/SN2_traj1_Distances point 136
C 0.09005 -0.58577 0.12948
 O 1.24866 0.80079 -0.04989
 F -2.47629 0.22017 -0.06660
 H -0.53363 -0.19184 0.22437
 H 0.22301 -0.96397 -0.79669
 H 0.46574 -0.82873 0.95957
 H 0.98246 1.54935 -0.40025
7
SN2_IRC_Distances_MW_output/new_data/SN2_traj1_Distances point 137
C 0.08681 -0.59086 0.13110
 O 1.24951 0.80138 -0.05374
 F -2.47709 0.22437 -0.06983
 H -0.53748 -0.19041 0.22791
 H 0.22592 -0.97034 -0.79606
 H 0.47081 -0.83051 0.95882
 H 0.98152 1.55636 -0.39819
7
SN2_IRC_Distances_MW_output/new_data/SN2_traj1_Distances point 138
C 0.08364 -0.59577 0.13266
 O 1.25034 0.80195 -0.05743
 F -2.47786 0.22846 -0.07293
 H -0.54122 -0.18904 0.23109
 H 0.22873 -0.97647 -0.79534
 H 0.47576 -0.83233 0.95820
 H 0.98062 1.56321 -0.39625
7
SN2_IRC_Distances_MW_output/new_data/SN2_traj1_Distances point 139
C 0.08049 -0.60058 0.13418
 O 1.25116 0.80251 -0.06100
 F -2.47862 0.23248 -0.07593
 H -0.54490 -0.18772 0.23397
 H 0.23148 -0.98244 -0.79452
 H 0.48065 -0.83422 0.95771
 H 0.97974 1.56998 -0.39441
7
SN2_IRC_Distances_MW_output/new_data/SN2_traj1_Distances point 140
C 0.07735 -0.60533 0.13567
 O 1.25198 0.80306 -0.06448
 F -2.47937 0.23647 -0.07886
 H -0.54855 -0.18644 0.23660
 H 0.23420 -0.98831 -0.79362
 H 0.48552 -0.83617 0.95733
 H 0.97887 1.57672 -0.39264
7
SN2_IRC_Distances_MW_output/new_data/SN2_traj1_Distances point 141
C 0.07419 -0.61005 0.13714
 O 1.25280 0.80361 -0.06791
 F -2.48012 0.24047 -0.08175
 H -0.55221 -0.18518 0.23901
 H 0.23690 -0.99413 -0.79263
 H 0.49042 -0.83822 0.95706
 H 0.97801 1.58350 -0.39093
7
SN2_IRC_Distances_MW_output/new_data/SN2_traj1_Distances point 142
C 0.07098 -0.61477 0.13861
 O 1.25363 0.80417 -0.07130
 F -2.48086 0.24450 -0.08461
 H -0.55589 -0.18395 0.24122
 H 0.23961 -0.99993 -0.79155
 H 0.49537 -0.84036 0.95689
 H 0.97716 1.59034 -0.38926
7
SN2_IRC_Distances_MW_output/new_data/SN2_traj1_Distances point 143
C 0.06774 -0.61949 0.14006
 O 1.25446 0.80472 -0.07466
 F -2.48161 0.24855 -0.08744
 H -0.55958 -0.18273 0.24324
 H 0.24231 -1.00570 -0.79038
 H 0.50036 -0.84258 0.95683
 H 0.97632 1.59723 -0.38764
7
SN2_IRC_Distances_MW_output/new_data/SN2_traj1_Distances point 144
C 0.06451 -0.62414 0.14148
 O 1.25529 0.80527 -0.07795
 F -2.48235 0.25257 -0.09022
 H -0.56325 -0.18155 0.24505
 H 0.24499 -1.01138 -0.78915
 H 0.50533 -0.84487 0.95687
 H 0.97549 1.60409 -0.38608
7
SN2_IRC_Distances_MW_output/new_data/SN2_traj1_Distances point 145
C 0.06139 -0.62858 0.14283
 O 1.25609 0.80580 -0.08105
 F -2.48306 0.25642 -0.09284
 H -0.56676 -0.18044 0.24660
 H 0.24754 -1.01677 -0.78791
 H 0.51011 -0.84713 0.95701
 H 0.97470 1.61069 -0.38464
7
SN2_IRC_Distances_MW_output/new_data/SN2_traj1_Distances point 146
C 0.05853 -0.63259 0.14404
 O 1.25682 0.80629 -0.08384
 F -2.48370 0.25993 -0.09519
 H -0.56996 -0.17945 0.24787
 H 0.24985 -1.02163 -0.78674
 H 0.51447 -0.84924 0.95722
 H 0.97399 1.61670 -0.38336
7
SN2_IRC_Distances_MW_output/new_data/SN2_traj1_Distances point 147
C 0.05606 -0.63603 0.14507
 O 1.25745 0.80670 -0.08621
 F -2.48425 0.26295 -0.09720
 H -0.57271 -0.17862 0.24886
 H 0.25184 -1.02580 -0.78569
 H 0.51823 -0.85110 0.95746
 H 0.97339 1.62190 -0.38229
7
SN2_IRC_Distances_MW_output/new_data/SN2_traj1_Distances point 148
C 0.05400 -0.63889 0.14592
 O 1.25797 0.80705 -0.08817
 F -2.48471 0.26547 -0.09886
 H -0.57501 -0.17793 0.24961
 H 0.25349 -1.02925 -0.78479
 H 0.52138 -0.85268 0.95770
 H 0.97289 1.62623 -0.38141
7
SN2_IRC_Distances_MW_output/new_data/SN2_traj1_Distances point 149
C 0.05229 -0.64124 0.14661
 O 1.25840 0.80733 -0.08977
 F -2.48509 0.26755 -0.10021
 H -0.57690 -0.17738 0.25018
 H 0.25484 -1.03208 -0.78403
 H 0.52397 -0.85401 0.95792
 H 0.97248 1.62981 -0.38070
7
SN2_IRC_Distances_MW_output/new_data/SN2_traj1_Distances point 150
C 0.05087 -0.64317 0.14718
 O 1.25876 0.80757 -0.09108
 F -2.48540 0.26927 -0.10133
 H -0.57846 -0.17692 0.25062
 H 0.25596 -1.03440 -0.78340
 H 0.52612 -0.85511 0.95813
 H 0.97214 1.63276 -0.38013
7
SN2_IRC_Distances_MW_output/new_data/SN2_traj1_Distances point 151
C 0.04970 -0.64476 0.14765
 O 1.25906 0.80777 -0.09216
 F -2.48565 0.27068 -0.10224
 H -0.57975 -0.17655 0.25096
 H 0.25688 -1.03632 -0.78287
 H 0.52790 -0.85603 0.95831
 H 0.97187 1.63521 -0.37966
7
SN2_IRC_Distances_MW_output/new_data/SN2_traj1_Distances point 152
C 0.04873 -0.64608 0.14804
 O 1.25930 0.80793 -0.09305
 F -2.48587 0.27186 -0.10300
 H -0.58082 -0.17624 0.25123
 H 0.25765 -1.03791 -0.78242
 H 0.52937 -0.85680 0.95847
 H 0.97164 1.63724 -0.37927
7
SN2_IRC_Distances_MW_output/new_data/SN2_traj1_Distances point 153
C 0.04792 -0.64718 0.14836
 O 1.25951 0.80807 -0.09379
 F -2.48604 0.27284 -0.10362
 H -0.58171 -0.17599 0.25144
 H 0.25828 -1.03922 -0.78205
 H 0.53060 -0.85745 0.95861
 H 0.97145 1.63893 -0.37895
7
SN2_IRC_Distances_MW_output/new_data/SN2_traj1_Distances point 154
C 0.04725 -0.64808 0.14862
 O 1.25967 0.80818 -0.09440
 F -2.48619 0.27364 -0.10414
 H -0.58244 -0.17578 0.25161
 H 0.25880 -1.04031 -0.78174
 H 0.53161 -0.85798 0.95873
 H 0.97130 1.64032 -0.37869
7
SN2_IRC_Distances_MW_output/new_data/SN2_traj1_Distances point 155
C 0.04671 -0.64881 0.14884
 O 1.25981 0.80827 -0.09489
 F -2.48630 0.27430 -0.10455
 H -0.58304 -0.17561 0.25175
 H 0.25923 -1.04118 -0.78148
 H 0.53243 -0.85841 0.95883
 H 0.97117 1.64145 -0.37848
7
SN2_IRC_Distances_MW_output/new_data/SN2_traj1_Distances point 156
C 0.04628 -0.64938 0.14900
 O 1.25992 0.80834 -0.09527
 F -2.48640 0.27481 -0.10488
 H -0.58350 -0.17548 0.25185
 H 0.25956 -1.04187 -0.78129
 H 0.53307 -0.85876 0.95891
 H 0.97107 1.64234 -0.37832
7
SN2_IRC_Distances_MW_output/new_data/SN2_traj1_Distances point 157
C 0.04596 -0.64981 0.14913
 O 1.26000 0.80839 -0.09556
 F -2.48647 0.27520 -0.10513
 H -0.58385 -0.17538 0.25192
 H 0.25981 -1.04239 -0.78114
 H 0.53356 -0.85901 0.95897
 H 0.97100 1.64301 -0.37820
7
SN2_IRC_Distances_MW_output/new_data/SN2_traj1_Distances point 158
C 0.04574 -0.65010 0.14921
 O 1.26005 0.80843 -0.09576
 F -2.48651 0.27546 -0.10529
 H -0.58409 -0.17531 0.25197
 H 0.25998 -1.04273 -0.78103
 H 0.53388 -0.85919 0.95901
 H 0.97095 1.64345 -0.37811
7
SN2_IRC_Distances_MW_output/new_data/SN2_traj1_Distances point 159
C 0.04563 -0.65025 0.14925
 O 1.26008 0.80845 -0.09585
 F -2.48654 0.27559 -0.10537
 H -0.58421 -0.17528 0.25200
 H 0.26006 -1.04291 -0.78098
 H 0.53405 -0.85928 0.95903
 H 0.97092 1.64368 -0.37807
7
SN2_IRC_Distances_MW_output/new_data/SN2_traj1_Distances point 160
C 0.04564 -0.65025 0.14925
 O 1.26008 0.80845 -0.09585
 F -2.48654 0.27558 -0.10537
 H -0.58421 -0.17528 0.25200
 H 0.26006 -1.04291 -0.78098
 H 0.53404 -0.85927 0.95903
 H 0.97092 1.64367 -0.37807
7
SN2_IRC_Distances_MW_output/new_data/SN2_traj1_Distances point 161
C 0.04575 -0.65009 0.14921
 O 1.26005 0.80843 -0.09575
 F -2.48651 0.27544 -0.10528
 H -0.58408 -0.17532 0.25197
 H 0.25997 -1.04272 -0.78104
 H 0.53387 -0.85918 0.95901
 H 0.97095 1.64343 -0.37812
7
SN2_IRC_Distances_MW_output/new_data/SN2_traj1_Distances point 162
C 0.04598 -0.64979 0.14912
 O 1.25999 0.80839 -0.09554
 F -2.48646 0.27517 -0.10511
 H -0.58383 -0.17539 0.25192
 H 0.25979 -1.04236 -0.78114
 H 0.53353 -0.85900 0.95896
 H 0.97100 1.64296 -0.37820
7
SN2_IRC_Distances_MW_output/new_data/SN2_traj1_Distances point 163
C 0.04628 -0.64938 0.14900
 O 1.25992 0.80834 -0.09527
 F -2.48640 0.27481 -0.10488
 H -0.58350 -0.17548 0.25185
 H 0.25956 -1.04187 -0.78129
 H 0.53307 -0.85875 0.95891
 H 0.97107 1.64233 -0.37832
7
SN2_IRC_Distances_MW_output/new_data/SN2_traj1_Distances point 164
C 0.04664 -0.64890 0.14886
 O 1.25983 0.80828 -0.09495
 F -2.48632 0.27438 -0.10461
 H -0.58311 -0.17559 0.25176
 H 0.25928 -1.04129 -0.78145
 H 0.53253 -0.85847 0.95884
 H 0.97116 1.64159 -0.37846
7
SN2_IRC_Distances_MW_output/new_data/SN2_traj1_Distances point 165
C 0.04702 -0.64839 0.14871
 O 1.25973 0.80822 -0.09460
 F -2.48624 0.27392 -0.10431
 H -0.58269 -0.17571 0.25167
 H 0.25898 -1.04067 -0.78163
 H 0.53195 -0.85816 0.95877
 H 0.97124 1.64079 -0.37860
7
SN2_IRC_Distances_MW_output/new_data/SN2_traj1_Distances point 166
C 0.04743 -0.64784 0.14855
 O 1.25963 0.80815 -0.09423
 F -2.48615 0.27343 -0.10400
 H -0.58224 -0.17583 0.25157
 H 0.25866 -1.04002 -0.78182
 H 0.53134 -0.85784 0.95870
 H 0.97134 1.63995 -0.37876
7
SN2_IRC_Distances_MW_output/new_data/SN2_traj1_Distances point 167
C 0.04785 -0.64726 0.14838
 O 1.25952 0.80808 -0.09385
 F -2.48606 0.27292 -0.10367
 H -0.58178 -0.17597 0.25146
 H 0.25833 -1.03933 -0.78202
 H 0.53069 -0.85750 0.95862
 H 0.97144 1.63906 -0.37893
7
SN2_IRC_Distances_MW_output/new_data/SN2_traj1_Distances point 168
C 0.04830 -0.64666 0.14821
 O 1.25941 0.80800 -0.09344
 F -2.48596 0.27238 -0.10333
 H -0.58129 -0.17611 0.25134
 H 0.25798 -1.03861 -0.78222
 H 0.53002 -0.85714 0.95855
 H 0.97154 1.63814 -0.37910
7
SN2_IRC_Distances_MW_output/new_data/SN2_traj1_Distances point 169
C 0.04876 -0.64604 0.14803
 O 1.25929 0.80793 -0.09302
 F -2.48586 0.27182 -0.10297
 H -0.58078 -0.17625 0.25122
 H 0.25762 -1.03786 -0.78243
 H 0.52932 -0.85678 0.95847
 H 0.97165 1.63717 -0.37928
7
SN2_IRC_Distances_MW_output/new_data/SN2_traj1_Distances point 170
C 0.04924 -0.64539 0.14784
 O 1.25917 0.80785 -0.09258
 F -2.48575 0.27124 -0.10260
 H -0.58026 -0.17640 0.25109
 H 0.25724 -1.03707 -0.78265
 H 0.52859 -0.85640 0.95839
 H 0.97176 1.63617 -0.37947
7
SN2_IRC_Distances_MW_output/new_data/SN2_traj1_Distances point 171
C 0.04974 -0.64471 0.14764
 O 1.25905 0.80776 -0.09213
 F -2.48565 0.27064 -0.10221
 H -0.57971 -0.17656 0.25095
 H 0.25685 -1.03626 -0.78288
 H 0.52784 -0.85600 0.95831
 H 0.97188 1.63514 -0.37967
7
SN2_IRC_Distances_MW_output/new_data/SN2_traj1_Distances point 172
C 0.05025 -0.64402 0.14743
 O 1.25892 0.80768 -0.09166
 F -2.48553 0.27002 -0.10181
 H -0.57915 -0.17672 0.25080
 H 0.25645 -1.03543 -0.78311
 H 0.52707 -0.85560 0.95823
 H 0.97200 1.63407 -0.37988
7
SN2_IRC_Distances_MW_output/new_data/SN2_traj1_Distances point 173
C 0.05077 -0.64330 0.14722
 O 1.25879 0.80759 -0.09117
 F -2.48542 0.26939 -0.10140
 H -0.57857 -0.17689 0.25065
 H 0.25604 -1.03457 -0.78335
 H 0.52627 -0.85519 0.95814
 H 0.97212 1.63297 -0.38009
7
SN2_IRC_Distances_MW_output/new_data/SN2_traj1_Distances point 174
C 0.05131 -0.64258 0.14701
 O 1.25865 0.80750 -0.09068
 F -2.48530 0.26874 -0.10099
 H -0.57798 -0.17706 0.25049
 H 0.25562 -1.03369 -0.78359
 H 0.52546 -0.85477 0.95806
 H 0.97225 1.63186 -0.38030
7
SN2_IRC_Distances_MW_output/new_data/SN2_traj1_Distances point 175
C 0.05184 -0.64185 0.14680
 O 1.25852 0.80741 -0.09019
 F -2.48519 0.26810 -0.10057
 H -0.57739 -0.17723 0.25032
 H 0.25520 -1.03282 -0.78383
 H 0.52466 -0.85436 0.95799
 H 0.97237 1.63075 -0.38052
7
SN2_IRC_Distances_MW_output/new_data/SN2_traj1_Distances point 176
C 0.05236 -0.64113 0.14658
 O 1.25838 0.80732 -0.08970
 F -2.48507 0.26746 -0.10016
 H -0.57681 -0.17740 0.25016
 H 0.25478 -1.03195 -0.78406
 H 0.52386 -0.85395 0.95791
 H 0.97250 1.62965 -0.38073
7
SN2_IRC_Distances_MW_output/new_data/SN2_traj1_Distances point 177
C 0.05287 -0.64044 0.14638
 O 1.25826 0.80724 -0.08922
 F -2.48496 0.26684 -0.09975
 H -0.57625 -0.17756 0.24999
 H 0.25438 -1.03111 -0.78429
 H 0.52309 -0.85355 0.95784
 H 0.97262 1.62859 -0.38094
7
SN2_IRC_Distances_MW_output/new_data/SN2_traj1_Distances point 178
C 0.05336 -0.63977 0.14618
 O 1.25813 0.80716 -0.08877
 F -2.48485 0.26625 -0.09937
 H -0.57571 -0.17772 0.24983
 H 0.25399 -1.03031 -0.78451
 H 0.52235 -0.85318 0.95778
 H 0.97273 1.62757 -0.38115
7
SN2_IRC_Distances_MW_output/new_data/SN2_traj1_Distances point 179
C 0.05381 -0.63914 0.14599
 O 1.25802 0.80708 -0.08834
 F -2.48475 0.26570 -0.09900
 H -0.57521 -0.17787 0.24967
 H 0.25363 -1.02955 -0.78471
 H 0.52166 -0.85283 0.95772
 H 0.97284 1.62662 -0.38134
7
SN2_IRC_Distances_MW_output/new_data/SN2_traj1_Distances point 180
C 0.05424 -0.63856 0.14582
 O 1.25791 0.80701 -0.08794
 F -2.48466 0.26518 -0.09867
 H -0.57474 -0.17801 0.24952
 H 0.25329 -1.02885 -0.78489
 H 0.52101 -0.85250 0.95767
 H 0.97294 1.62573 -0.38151
7
SN2_IRC_Distances_MW_output/new_data/SN2_traj1_Distances point 181
C 0.05462 -0.63802 0.14566
 O 1.25781 0.80694 -0.08757
 F -2.48457 0.26471 -0.09836
 H -0.57431 -0.17814 0.24939
 H 0.25299 -1.02820 -0.78506
 H 0.52042 -0.85220 0.95762
 H 0.97304 1.62492 -0.38168
7
SN2_IRC_Distances_MW_output/new_data/SN2_traj1_Distances point 182
C 0.05498 -0.63754 0.14552
 O 1.25772 0.80688 -0.08724
 F -2.48449 0.26428 -0.09807
 H -0.57392 -0.17826 0.24926
 H 0.25270 -1.02761 -0.78522
 H 0.51989 -0.85193 0.95758
 H 0.97312 1.62418 -0.38182
7
SN2_IRC_Distances_MW_output/new_data/SN2_traj1_Distances point 183
C 0.05530 -0.63709 0.14538
 O 1.25764 0.80683 -0.08694
 F -2.48442 0.26389 -0.09782
 H -0.57356 -0.17836 0.24914
 H 0.25245 -1.02708 -0.78536
 H 0.51940 -0.85169 0.95754
 H 0.97320 1.62350 -0.38196
7
SN2_IRC_Distances_MW_output/new_data/SN2_traj1_Distances point 184
C 0.05559 -0.63669 0.14526
 O 1.25757 0.80678 -0.08666
 F -2.48436 0.26353 -0.09758
 H -0.57324 -0.17846 0.24903
 H 0.25221 -1.02659 -0.78548
 H 0.51895 -0.85146 0.95751
 H 0.97327 1.62289 -0.38209
7
SN2_IRC_Distances_MW_output/new_data/SN2_traj1_Distances point 185
C 0.05586 -0.63632 0.14515
 O 1.25750 0.80674 -0.08640
 F -2.48430 0.26320 -0.09737
 H -0.57294 -0.17855 0.24893
 H 0.25200 -1.02614 -0.78560
 H 0.51854 -0.85126 0.95748
 H 0.97334 1.62233 -0.38220
7
SN2_IRC_Distances_MW_output/new_data/SN2_traj1_Distances point 186
C 0.05610 -0.63598 0.14505
 O 1.25744 0.80669 -0.08617
 F -2.48424 0.26291 -0.09717
 H -0.57267 -0.17863 0.24884
 H 0.25180 -1.02573 -0.78570
 H 0.51817 -0.85108 0.95745
 H 0.97340 1.62181 -0.38230
7
SN2_IRC_Distances_MW_output/new_data/SN2_traj1_Distances point 187
C 0.05632 -0.63567 0.14496
 O 1.25738 0.80666 -0.08596
 F -2.48420 0.26264 -0.09699
 H -0.57243 -0.17870 0.24876
 H 0.25163 -1.02537 -0.78580
 H 0.51784 -0.85091 0.95743
 H 0.97345 1.62136 -0.38240
7
SN2_IRC_Distances_MW_output/new_data/SN2_traj1_Distances point 188
C 0.05651 -0.63541 0.14488
 O 1.25733 0.80663 -0.08578
 F -2.48415 0.26241 -0.09684
 H -0.57221 -0.17877 0.24869
 H 0.25148 -1.02505 -0.78588
 H 0.51755 -0.85077 0.95741
 H 0.97349 1.62096 -0.38248
7
SN2_IRC_Distances_MW_output/new_data/SN2_traj1_Distances point 189
C 0.05666 -0.63520 0.14482
 O 1.25729 0.80660 -0.08564
 F -2.48412 0.26222 -0.09672
 H -0.57204 -0.17882 0.24863
 H 0.25136 -1.02479 -0.78594
 H 0.51732 -0.85065 0.95740
 H 0.97353 1.62064 -0.38254
7
SN2_IRC_Distances_MW_output/new_data/SN2_traj1_Distances point 190
C 0.05677 -0.63505 0.14477
 O 1.25727 0.80658 -0.08553
 F -2.48410 0.26209 -0.09663
 H -0.57193 -0.17885 0.24859
 H 0.25127 -1.02461 -0.78599
 H 0.51716 -0.85057 0.95738
 H 0.97356 1.62041 -0.38259
7
SN2_IRC_Distances_MW_output/new_data/SN2_traj1_Distances point 191
C 0.05682 -0.63499 0.14476
 O 1.25726 0.80657 -0.08549
 F -2.48409 0.26203 -0.09659
 H -0.57187 -0.17887 0.24857
 H 0.25123 -1.02453 -0.78601
 H 0.51709 -0.85053 0.95738
 H 0.97357 1.62032 -0.38261
7
SN2_IRC_Distances_MW_output/new_data/SN2_traj1_Distances point 192
C 0.05679 -0.63502 0.14477
 O 1.25726 0.80658 -0.08551
 F -2.48409 0.26207 -0.09661
 H -0.57190 -0.17886 0.24858
 H 0.25125 -1.02458 -0.78600
 H 0.51713 -0.85055 0.95738
 H 0.97356 1.62037 -0.38260
7
SN2_IRC_Distances_MW_output/new_data/SN2_traj1_Distances point 193
C 0.05667 -0.63518 0.14481
 O 1.25729 0.80660 -0.08562
 F -2.48412 0.26221 -0.09671
 H -0.57203 -0.17882 0.24862
 H 0.25135 -1.02477 -0.78595
 H 0.51730 -0.85064 0.95739
 H 0.97353 1.62061 -0.38255
7
SN2_IRC_Distances_MW_output/new_data/SN2_traj1_Distances point 194
C 0.05645 -0.63549 0.14491
 O 1.25735 0.80664 -0.08584
 F -2.48417 0.26248 -0.09689
 H -0.57228 -0.17875 0.24871
 H 0.25153 -1.02515 -0.78585
 H 0.51764 -0.85081 0.95742
 H 0.97348 1.62108 -0.38245
7
SN2_IRC_Distances_MW_output/new_data/SN2_traj1_Distances point 195
C 0.05609 -0.63600 0.14506
 O 1.25744 0.80670 -0.08618
 F -2.48425 0.26292 -0.09718
 H -0.57268 -0.17863 0.24885
 H 0.25182 -1.02575 -0.78570
 H 0.51819 -0.85109 0.95746
 H 0.97339 1.62184 -0.38230
7
SN2_IRC_Distances_MW_output/new_data/SN2_traj1_Distances point 196
C 0.05556 -0.63673 0.14528
 O 1.25758 0.80679 -0.08669
 F -2.48437 0.26357 -0.09761
 H -0.57328 -0.17845 0.24905
 H 0.25224 -1.02665 -0.78547
 H 0.51901 -0.85149 0.95751
 H 0.97326 1.62296 -0.38207
7
SN2_IRC_Distances_MW_output/new_data/SN2_traj1_Distances point 197
C 0.05480 -0.63778 0.14559
 O 1.25777 0.80691 -0.08741
 F -2.48453 0.26449 -0.09822
 H -0.57411 -0.17820 0.24932
 H 0.25284 -1.02791 -0.78514
 H 0.52015 -0.85207 0.95760
 H 0.97308 1.62454 -0.38175
7
SN2_IRC_Distances_MW_output/new_data/SN2_traj1_Distances point 198
C 0.05374 -0.63924 0.14602
 O 1.25803 0.80709 -0.08840
 F -2.48477 0.26578 -0.09906
 H -0.57529 -0.17785 0.24970
 H 0.25369 -1.02967 -0.78468
 H 0.52176 -0.85288 0.95773
 H 0.97283 1.62676 -0.38131
7
SN2_IRC_Distances_MW_output/new_data/SN2_traj1_Distances point 199
C 0.05226 -0.64127 0.14662
 O 1.25841 0.80734 -0.08979
 F -2.48509 0.26759 -0.10024
 H -0.57693 -0.17737 0.25019
 H 0.25486 -1.03212 -0.78402
 H 0.52402 -0.85403 0.95793
 H 0.97247 1.62987 -0.38069
7
SN2_IRC_Distances_MW_output/new_data/SN2_traj1_Distances point 200
C 0.05018 -0.64412 0.14746
 O 1.25894 0.80769 -0.09172
 F -2.48555 0.27011 -0.10187
 H -0.57923 -0.17670 0.25082
 H 0.25651 -1.03555 -0.78308
 H 0.52718 -0.85566 0.95824
 H 0.97198 1.63422 -0.37985
7
SN2_IRC_Distances_MW_output/new_data/SN2_traj1_Distances point 201
C 0.04737 -0.64792 0.14858
 O 1.25964 0.80816 -0.09429
 F -2.48616 0.27350 -0.10405
 H -0.58231 -0.17581 0.25158
 H 0.25871 -1.04012 -0.78179
 H 0.53143 -0.85789 0.95871
 H 0.97132 1.64008 -0.37874
7
SN2_IRC_Distances_MW_output/new_data/SN2_traj1_Distances point 202
C 0.04396 -0.65249 0.14990
 O 1.26050 0.80873 -0.09735
 F -2.48690 0.27760 -0.10665
 H -0.58604 -0.17477 0.25236
 H 0.26136 -1.04560 -0.78019
 H 0.53658 -0.86063 0.95936
 H 0.97054 1.64716 -0.37744
7
SN2_IRC_Distances_MW_output/new_data/SN2_traj1_Distances point 203
C 0.04023 -0.65742 0.15132
 O 1.26143 0.80935 -0.10064
 F -2.48769 0.28205 -0.10944
 H -0.59009 -0.17366 0.25304
 H 0.26423 -1.05151 -0.77840
 H 0.54219 -0.86369 0.96018
 H 0.96970 1.65488 -0.37607
7
SN2_IRC_Distances_MW_output/new_data/SN2_traj1_Distances point 204
C 0.03633 -0.66253 0.15278
 O 1.26240 0.81000 -0.10401
 F -2.48852 0.28669 -0.11230
 H -0.59431 -0.17254 0.25357
 H 0.26721 -1.05761 -0.77649
 H 0.54804 -0.86694 0.96114
 H 0.96884 1.66293 -0.37469
7
SN2_IRC_Distances_MW_output/new_data/SN2_traj1_Distances point 205
C 0.03227 -0.66777 0.15426
 O 1.26341 0.81067 -0.10745
 F -2.48937 0.29148 -0.11522
 H -0.59866 -0.17141 0.25395
 H 0.27027 -1.06386 -0.77446
 H 0.55411 -0.87038 0.96224
 H 0.96797 1.67126 -0.37332
7
SN2_IRC_Distances_MW_output/new_data/SN2_traj1_Distances point 206
C 0.02804 -0.67316 0.15576
 O 1.26445 0.81138 -0.11096
 F -2.49024 0.29645 -0.11821
 H -0.60318 -0.17026 0.25416
 H 0.27343 -1.07029 -0.77230
 H 0.56042 -0.87402 0.96351
 H 0.96708 1.67991 -0.37194
7
SN2_IRC_Distances_MW_output/new_data/SN2_traj1_Distances point 207
C 0.02361 -0.67873 0.15730
 O 1.26554 0.81212 -0.11457
 F -2.49115 0.30161 -0.12129
 H -0.60788 -0.16910 0.25419
 H 0.27671 -1.07694 -0.77001
 H 0.56700 -0.87790 0.96494
 H 0.96617 1.68894 -0.37056
7
SN2_IRC_Distances_MW_output/new_data/SN2_traj1_Distances point 208
C 0.01896 -0.68451 0.15887
 O 1.26668 0.81289 -0.11829
 F -2.49210 0.30701 -0.12446
 H -0.61279 -0.16792 0.25405
 H 0.28012 -1.08382 -0.76757
 H 0.57389 -0.88203 0.96658
 H 0.96524 1.69838 -0.36918
7
SN2_IRC_Distances_MW_output/new_data/SN2_traj1_Distances point 209
C 0.01407 -0.69049 0.16049
 O 1.26787 0.81371 -0.12212
 F -2.49308 0.31264 -0.12772
 H -0.61792 -0.16672 0.25370
 H 0.28367 -1.09096 -0.76497
 H 0.58111 -0.88644 0.96841
 H 0.96428 1.70826 -0.36779
7
SN2_IRC_Distances_MW_output/new_data/SN2_traj1_Distances point 210
C 0.00893 -0.69669 0.16213
 O 1.26912 0.81457 -0.12606
 F -2.49409 0.31852 -0.13109
 H -0.62328 -0.16550 0.25315
 H 0.28737 -1.09835 -0.76220
 H 0.58866 -0.89113 0.97047
 H 0.96331 1.71859 -0.36640
7
SN2_IRC_Distances_MW_output/new_data/SN2_traj1_Distances point 211
C 0.00354 -0.70309 0.16381
 O 1.27041 0.81547 -0.13011
 F -2.49515 0.32464 -0.13456
 H -0.62886 -0.16426 0.25238
 H 0.29120 -1.10600 -0.75927
 H 0.59654 -0.89612 0.97276
 H 0.96232 1.72936 -0.36501
7
SN2_IRC_Distances_MW_output/new_data/SN2_traj1_Distances point 212
C -0.00207 -0.70966 0.16552
 O 1.27176 0.81642 -0.13425
 F -2.49623 0.33097 -0.13810
 H -0.63464 -0.16301 0.25138
 H 0.29515 -1.11386 -0.75619
 H 0.60472 -0.90139 0.97528
 H 0.96131 1.74053 -0.36363
7
SN2_IRC_Distances_MW_output/new_data/SN2_traj1_Distances point 213
C -0.00787 -0.71634 0.16723
 O 1.27314 0.81739 -0.13843
 F -2.49734 0.33746 -0.14169
 H -0.64058 -0.16175 0.25017
 H 0.29920 -1.12188 -0.75299
 H 0.61313 -0.90690 0.97800
 H 0.96031 1.75202 -0.36229
7
SN2_IRC_Distances_MW_output/new_data/SN2_traj1_Distances point 214
C -0.01379 -0.72304 0.16892
 O 1.27455 0.81840 -0.14262
 F -2.49845 0.34402 -0.14529
 H -0.64659 -0.16051 0.24877
 H 0.30329 -1.12995 -0.74970
 H 0.62168 -0.91259 0.98091
 H 0.95932 1.76367 -0.36099
7
SN2_IRC_Distances_MW_output/new_data/SN2_traj1_Distances point 215
C -0.01971 -0.72965 0.17057
 O 1.27594 0.81940 -0.14674
 F -2.49955 0.35056 -0.14884
 H -0.65259 -0.15930 0.24720
 H 0.30734 -1.13793 -0.74638
 H 0.63020 -0.91836 0.98394
 H 0.95836 1.77529 -0.35975
7
SN2_IRC_Distances_MW_output/new_data/SN2_traj1_Distances point 216
C -0.02555 -0.73606 0.17215
 O 1.27732 0.82040 -0.15072
 F -2.50063 0.35694 -0.15228
 H -0.65845 -0.15814 0.24552
 H 0.31131 -1.14571 -0.74310
 H 0.63855 -0.92410 0.98703
 H 0.95745 1.78667 -0.35860
7
SN2_IRC_Distances_MW_output/new_data/SN2_traj1_Distances point 217
C -0.03123 -0.74220 0.17365
 O 1.27864 0.82137 -0.15453
 F -2.50166 0.36311 -0.15558
 H -0.66414 -0.15703 0.24377
 H 0.31513 -1.15321 -0.73990
 H 0.64665 -0.92974 0.99013
 H 0.95660 1.79769 -0.35754
7
SN2_IRC_Distances_MW_output/new_data/SN2_traj1_Distances point 218
C -0.03673 -0.74807 0.17507
 O 1.27992 0.82232 -0.15817
 F -2.50264 0.36904 -0.15873
 H -0.66961 -0.15597 0.24197
 H 0.31880 -1.16040 -0.73679
 H 0.65446 -0.93525 0.99321
 H 0.95579 1.80832 -0.35656
7
SN2_IRC_Distances_MW_output/new_data/SN2_traj1_Distances point 219
C -0.04206 -0.75369 0.17642
 O 1.28116 0.82324 -0.16164
 F -2.50359 0.37476 -0.16174
 H -0.67490 -0.15496 0.24013
 H 0.32234 -1.16731 -0.73378
 H 0.66201 -0.94064 0.99627
 H 0.95504 1.81859 -0.35566
7
SN2_IRC_Distances_MW_output/new_data/SN2_traj1_Distances point 220
C -0.04726 -0.75909 0.17770
 O 1.28236 0.82414 -0.16498
 F -2.50450 0.38030 -0.16465
 H -0.68003 -0.15400 0.23827
 H 0.32577 -1.17400 -0.73083
 H 0.66934 -0.94593 0.99931
 H 0.95433 1.82856 -0.35483
7
SN2_IRC_Distances_MW_output/new_data/SN2_traj1_Distances point 221
C -0.05236 -0.76431 0.17894
 O 1.28353 0.82503 -0.16820
 F -2.50539 0.38570 -0.16747
 H -0.68504 -0.15306 0.23639
 H 0.32911 -1.18050 -0.72794
 H 0.67650 -0.95115 1.00234
 H 0.95365 1.83829 -0.35405
7
SN2_IRC_Distances_MW_output/new_data/SN2_traj1_Distances point 222
C -0.05738 -0.76939 0.18013
 O 1.28468 0.82591 -0.17134
 F -2.50625 0.39099 -0.17022
 H -0.68996 -0.15214 0.23447
 H 0.33238 -1.18687 -0.72509
 H 0.68352 -0.95633 1.00538
 H 0.95300 1.84784 -0.35333
7
SN2_IRC_Distances_MW_output/new_data/SN2_traj1_Distances point 223
C -0.06234 -0.77436 0.18129
 O 1.28581 0.82678 -0.17441
 F -2.50710 0.39619 -0.17292
 H -0.69480 -0.15125 0.23253
 H 0.33560 -1.19313 -0.72228
 H 0.69045 -0.96148 1.00843
 H 0.95238 1.85726 -0.35264
7
SN2_IRC_Distances_MW_output/new_data/SN2_traj1_Distances point 224
C -0.06727 -0.77924 0.18242
 O 1.28693 0.82765 -0.17742
 F -2.50793 0.40132 -0.17557
 H -0.69960 -0.15036 0.23056
 H 0.33878 -1.19930 -0.71949
 H 0.69730 -0.96663 1.01150
 H 0.95179 1.86657 -0.35200
7
SN2_IRC_Distances_MW_output/new_data/SN2_traj1_Distances point 225
C -0.07218 -0.78403 0.18353
 O 1.28804 0.82852 -0.18038
 F -2.50875 0.40640 -0.17818
 H -0.70435 -0.14949 0.22855
 H 0.34193 -1.20542 -0.71671
 H 0.70410 -0.97178 1.01459
 H 0.95121 1.87580 -0.35140
7
SN2_IRC_Distances_MW_output/new_data/SN2_traj1_Distances point 226
C -0.07707 -0.78876 0.18462
 O 1.28915 0.82939 -0.18330
 F -2.50957 0.41144 -0.18077
 H -0.70908 -0.14862 0.22651
 H 0.34505 -1.21148 -0.71394
 H 0.71085 -0.97695 1.01770
 H 0.95066 1.88498 -0.35083
7
SN2_IRC_Distances_MW_output/new_data/SN2_traj1_Distances point 227
C -0.08196 -0.79343 0.18570
 O 1.29025 0.83026 -0.18619
 F -2.51037 0.41645 -0.18334
 H -0.71379 -0.14775 0.22444
 H 0.34816 -1.21752 -0.71118
 H 0.71759 -0.98215 1.02085
 H 0.95012 1.89413 -0.35029
7
SN2_IRC_Distances_MW_output/new_data/SN2_traj1_Distances point 228
C -0.08687 -0.79806 0.18676
 O 1.29136 0.83115 -0.18905
 F -2.51117 0.42145 -0.18589
 H -0.71850 -0.14688 0.22234
 H 0.35127 -1.22354 -0.70841
 H 0.72432 -0.98739 1.02404
 H 0.94960 1.90328 -0.34978
7
SN2_IRC_Distances_MW_output/new_data/SN2_traj1_Distances point 229
C -0.09181 -0.80268 0.18781
 O 1.29246 0.83204 -0.19190
 F -2.51197 0.42646 -0.18845
 H -0.72323 -0.14601 0.22019
 H 0.35438 -1.22958 -0.70563
 H 0.73108 -0.99269 1.02728
 H 0.94909 1.91246 -0.34930
7
SN2_IRC_Distances_MW_output/new_data/SN2_traj1_Distances point 230
C -0.09681 -0.80729 0.18886
 O 1.29358 0.83294 -0.19475
 F -2.51277 0.43149 -0.19101
 H -0.72799 -0.14513 0.21799
 H 0.35751 -1.23566 -0.70283
 H 0.73789 -0.99807 1.03058
 H 0.94860 1.92172 -0.34884
7
SN2_IRC_Distances_MW_output/new_data/SN2_traj1_Distances point 231
C -0.10189 -0.81192 0.18992
 O 1.29471 0.83387 -0.19762
 F -2.51358 0.43659 -0.19360
 H -0.73283 -0.14424 0.21573
 H 0.36069 -1.24182 -0.69998
 H 0.74479 -1.00358 1.03397
 H 0.94811 1.93110 -0.34841
7
SN2_IRC_Distances_MW_output/new_data/SN2_traj1_Distances point 232
C -0.10709 -0.81662 0.19098
 O 1.29586 0.83482 -0.20053
 F -2.51440 0.44178 -0.19623
 H -0.73776 -0.14332 0.21339
 H 0.36392 -1.24810 -0.69707
 H 0.75184 -1.00924 1.03746
 H 0.94763 1.94068 -0.34800
7
SN2_IRC_Distances_MW_output/new_data/SN2_traj1_Distances point 233
C -0.11246 -0.82141 0.19207
 O 1.29705 0.83581 -0.20350
 F -2.51524 0.44711 -0.19893
 H -0.74284 -0.14237 0.21096
 H 0.36725 -1.25457 -0.69407
 H 0.75909 -1.01512 1.04110
 H 0.94715 1.95054 -0.34762
7
SN2_IRC_Distances_MW_output/new_data/SN2_traj1_Distances point 234
C -0.11805 -0.82633 0.19319
 O 1.29828 0.83685 -0.20655
 F -2.51611 0.45263 -0.20173
 H -0.74811 -0.14138 0.20840
 H 0.37070 -1.26127 -0.69097
 H 0.76661 -1.02127 1.04490
 H 0.94668 1.96076 -0.34725
7
SN2_IRC_Distances_MW_output/new_data/SN2_traj1_Distances point 235
C -0.12390 -0.83141 0.19435
 O 1.29957 0.83794 -0.20971
 F -2.51700 0.45837 -0.20463
 H -0.75361 -0.14034 0.20571
 H 0.37429 -1.26825 -0.68773
 H 0.77445 -1.02773 1.04891
 H 0.94620 1.97143 -0.34691
7
SN2_IRC_Distances_MW_output/new_data/SN2_traj1_Distances point 236
C -0.13001 -0.83666 0.19555
 O 1.30091 0.83909 -0.21297
 F -2.51793 0.46434 -0.20764
 H -0.75934 -0.13925 0.20288
 H 0.37803 -1.27553 -0.68435
 H 0.78261 -1.03452 1.05313
 H 0.94573 1.98254 -0.34660
7
SN2_IRC_Distances_MW_output/new_data/SN2_traj1_Distances point 237
C -0.13633 -0.84201 0.19677
 O 1.30230 0.84028 -0.21630
 F -2.51889 0.47046 -0.21073
 H -0.76524 -0.13811 0.19994
 H 0.38188 -1.28303 -0.68088
 H 0.79102 -1.04158 1.05752
 H 0.94526 1.99398 -0.34631
7
SN2_IRC_Distances_MW_output/new_data/SN2_traj1_Distances point 238
C -0.14272 -0.84735 0.19799
 O 1.30369 0.84150 -0.21963
 F -2.51984 0.47663 -0.21383
 H -0.77119 -0.13696 0.19694
 H 0.38576 -1.29059 -0.67738
 H 0.79949 -1.04875 1.06198
 H 0.94481 2.00552 -0.34608
7
SN2_IRC_Distances_MW_output/new_data/SN2_traj1_Distances point 239
C -0.14905 -0.85257 0.19919
 O 1.30507 0.84271 -0.22288
 F -2.52077 0.48269 -0.21689
 H -0.77707 -0.13580 0.19397
 H 0.38959 -1.29805 -0.67393
 H 0.80785 -1.05590 1.06642
 H 0.94439 2.01692 -0.34588
7
SN2_IRC_Distances_MW_output/new_data/SN2_traj1_Distances point 240
C -0.15525 -0.85761 0.20035
 O 1.30641 0.84391 -0.22602
 F -2.52168 0.48860 -0.21986
 H -0.78281 -0.13467 0.19104
 H 0.39332 -1.30534 -0.67057
 H 0.81599 -1.06292 1.07079
 H 0.94401 2.02803 -0.34574
7
SN2_IRC_Distances_MW_output/new_data/SN2_traj1_Distances point 241
C -0.16130 -0.86247 0.20148
 O 1.30772 0.84509 -0.22906
 F -2.52256 0.49433 -0.22274
 H -0.78839 -0.13355 0.18818
 H 0.39695 -1.31244 -0.66731
 H 0.82393 -1.06982 1.07509
 H 0.94365 2.03885 -0.34564
7
SN2_IRC_Distances_MW_output/new_data/SN2_traj1_Distances point 242
C -0.16724 -0.86718 0.20257
 O 1.30901 0.84625 -0.23200
 F -2.52341 0.49994 -0.22556
 H -0.79386 -0.13244 0.18536
 H 0.40050 -1.31941 -0.66412
 H 0.83169 -1.07662 1.07932
 H 0.94332 2.04946 -0.34558
7
SN2_IRC_Distances_MW_output/new_data/SN2_traj1_Distances point 243
C -0.17313 -0.87179 0.20365
 O 1.31028 0.84741 -0.23489
 F -2.52425 0.50546 -0.22833
 H -0.79927 -0.13133 0.18257
 H 0.40401 -1.32629 -0.66097
 H 0.83935 -1.08338 1.08352
 H 0.94301 2.05993 -0.34555
7
SN2_IRC_Distances_MW_output/new_data/SN2_traj1_Distances point 244
C -0.17899 -0.87633 0.20472
 O 1.31154 0.84858 -0.23773
 F -2.52508 0.51093 -0.23108
 H -0.80464 -0.13022 0.17978
 H 0.40749 -1.33313 -0.65785
 H 0.84696 -1.09015 1.08773
 H 0.94273 2.07034 -0.34556
7
SN2_IRC_Distances_MW_output/new_data/SN2_traj1_Distances point 245
C -0.18487 -0.88083 0.20578
 O 1.31280 0.84975 -0.24055
 F -2.52591 0.51638 -0.23382
 H -0.81001 -0.12910 0.17699
 H 0.41097 -1.33998 -0.65475
 H 0.85455 -1.09696 1.09196
 H 0.94246 2.08073 -0.34561
7
SN2_IRC_Distances_MW_output/new_data/SN2_traj1_Distances point 246
C -0.19076 -0.88527 0.20684
 O 1.31406 0.85093 -0.24334
 F -2.52673 0.52182 -0.23655
 H -0.81537 -0.12797 0.17419
 H 0.41445 -1.34683 -0.65165
 H 0.86214 -1.10381 1.09621
 H 0.94221 2.09112 -0.34569
7
SN2_IRC_Distances_MW_output/new_data/SN2_traj1_Distances point 247
C -0.19665 -0.88967 0.20789
 O 1.31532 0.85213 -0.24610
 F -2.52754 0.52724 -0.23927
 H -0.82073 -0.12682 0.17138
 H 0.41791 -1.35367 -0.64857
 H 0.86970 -1.11070 1.10048
 H 0.94198 2.10150 -0.34581
7
SN2_IRC_Distances_MW_output/new_data/SN2_traj1_Distances point 248
C -0.20252 -0.89401 0.20893
 O 1.31658 0.85333 -0.24883
 F -2.52835 0.53262 -0.24197
 H -0.82606 -0.12567 0.16859
 H 0.42136 -1.36050 -0.64551
 H 0.87723 -1.11759 1.10475
 H 0.94176 2.11182 -0.34596
7
SN2_IRC_Distances_MW_output/new_data/SN2_traj1_Distances point 249
C -0.20838 -0.89828 0.20996
 O 1.31783 0.85453 -0.25151
 F -2.52914 0.53795 -0.24465
 H -0.83136 -0.12451 0.16580
 H 0.42479 -1.36729 -0.64248
 H 0.88470 -1.12449 1.10902
 H 0.94157 2.12209 -0.34614
7
SN2_IRC_Distances_MW_output/new_data/SN2_traj1_Distances point 250
C -0.21423 -0.90250 0.21099
 O 1.31907 0.85574 -0.25417
 F -2.52993 0.54325 -0.24731
 H -0.83664 -0.12334 0.16302
 H 0.42820 -1.37407 -0.63947
 H 0.89214 -1.13141 1.11330
 H 0.94139 2.13232 -0.34635
7
SN2_IRC_Distances_MW_output/new_data/SN2_traj1_Distances point 251
C -0.22009 -0.90668 0.21201
 O 1.32032 0.85696 -0.25680
 F -2.53072 0.54854 -0.24997
 H -0.84192 -0.12215 0.16024
 H 0.43161 -1.38086 -0.63647
 H 0.89958 -1.13837 1.11760
 H 0.94123 2.14256 -0.34660
7
SN2_IRC_Distances_MW_output/new_data/SN2_traj1_Distances point 252
C -0.22601 -0.91085 0.21304
 O 1.32158 0.85821 -0.25943
 F -2.53151 0.55386 -0.25264
 H -0.84724 -0.12095 0.15743
 H 0.43505 -1.38771 -0.63346
 H 0.90706 -1.14542 1.12195
 H 0.94109 2.15286 -0.34688
7
SN2_IRC_Distances_MW_output/new_data/SN2_traj1_Distances point 253
C -0.23202 -0.91503 0.21408
 O 1.32285 0.85947 -0.26207
 F -2.53230 0.55922 -0.25534
 H -0.85263 -0.11971 0.15458
 H 0.43852 -1.39465 -0.63043
 H 0.91462 -1.15260 1.12638
 H 0.94096 2.16329 -0.34720
7
SN2_IRC_Distances_MW_output/new_data/SN2_traj1_Distances point 254
C -0.23810 -0.91922 0.21512
 O 1.32414 0.86077 -0.26472
 F -2.53310 0.56463 -0.25806
 H -0.85807 -0.11845 0.15171
 H 0.44203 -1.40168 -0.62737
 H 0.92226 -1.15990 1.13087
 H 0.94085 2.17385 -0.34756
7
SN2_IRC_Distances_MW_output/new_data/SN2_traj1_Distances point 255
C -0.24421 -0.92337 0.21617
 O 1.32543 0.86208 -0.26735
 F -2.53390 0.57004 -0.26077
 H -0.86352 -0.11717 0.14882
 H 0.44554 -1.40873 -0.62432
 H 0.92990 -1.16725 1.13540
 H 0.94075 2.18441 -0.34795
7
SN2_IRC_Distances_MW_output/new_data/SN2_traj1_Distances point 256
C -0.25019 -0.92740 0.21719
 O 1.32670 0.86337 -0.26990
 F -2.53467 0.57532 -0.26343
 H -0.86885 -0.11590 0.14600
 H 0.44898 -1.41564 -0.62135
 H 0.93737 -1.17449 1.13984
 H 0.94067 2.19475 -0.34836
7
SN2_IRC_Distances_MW_output/new_data/SN2_traj1_Distances point 257
C -0.25587 -0.93118 0.21816
 O 1.32789 0.86460 -0.27229
 F -2.53541 0.58030 -0.26593
 H -0.87390 -0.11469 0.14333
 H 0.45223 -1.42220 -0.61855
 H 0.94444 -1.18138 1.14407
 H 0.94062 2.20454 -0.34878
7
SN2_IRC_Distances_MW_output/new_data/SN2_traj1_Distances point 258
C -0.26111 -0.93462 0.21904
 O 1.32900 0.86575 -0.27448
 F -2.53607 0.58488 -0.26823
 H -0.87855 -0.11356 0.14087
 H 0.45522 -1.42825 -0.61598
 H 0.95093 -1.18775 1.14798
 H 0.94058 2.21355 -0.34919
7
SN2_IRC_Distances_MW_output/new_data/SN2_traj1_Distances point 259
C -0.26585 -0.93771 0.21984
 O 1.33000 0.86679 -0.27644
 F -2.53668 0.58901 -0.27031
 H -0.88274 -0.11253 0.13865
 H 0.45792 -1.43372 -0.61367
 H 0.95680 -1.19354 1.15152
 H 0.94055 2.22170 -0.34959
7
SN2_IRC_Distances_MW_output/new_data/SN2_traj1_Distances point 260
C -0.27013 -0.94048 0.22056
 O 1.33090 0.86774 -0.27820
 F -2.53722 0.59273 -0.27218
 H -0.88653 -0.11160 0.13664
 H 0.46036 -1.43866 -0.61159
 H 0.96208 -1.19878 1.15473
 H 0.94054 2.22905 -0.34996
7
SN2_IRC_Distances_MW_output/new_data/SN2_traj1_Distances point 261
C -0.27401 -0.94297 0.22121
 O 1.33172 0.86860 -0.27979
 F -2.53771 0.59609 -0.27387
 H -0.88996 -0.11074 0.13482
 H 0.46256 -1.44315 -0.60971
 H 0.96687 -1.20355 1.15765
 H 0.94054 2.23571 -0.35031
7
SN2_IRC_Distances_MW_output/new_data/SN2_traj1_Distances point 262
C -0.27759 -0.94525 0.22181
 O 1.33247 0.86940 -0.28124
 F -2.53816 0.59918 -0.27543
 H -0.89311 -0.10995 0.13316
 H 0.46459 -1.44727 -0.60799
 H 0.97126 -1.20794 1.16033
 H 0.94054 2.24183 -0.35064
7
SN2_IRC_Distances_MW_output/new_data/SN2_traj1_Distances point 263
C -0.28092 -0.94736 0.22236
 O 1.33317 0.87015 -0.28258
 F -2.53858 0.60205 -0.27687
 H -0.89605 -0.10921 0.13160
 H 0.46648 -1.45112 -0.60639
 H 0.97535 -1.21205 1.16284
 H 0.94054 2.24754 -0.35096
7
SN2_IRC_Distances_MW_output/new_data/SN2_traj1_Distances point 264
C -0.28409 -0.94936 0.22289
 O 1.33384 0.87086 -0.28386
 F -2.53897 0.60478 -0.27824
 H -0.89884 -0.10850 0.13012
 H 0.46827 -1.45478 -0.60488
 H 0.97924 -1.21596 1.16523
 H 0.94056 2.25295 -0.35127
7
SN2_IRC_Distances_MW_output/new_data/SN2_traj1_Distances point 265
C -0.28717 -0.95128 0.22340
 O 1.33449 0.87156 -0.28508
 F -2.53935 0.60742 -0.27957
 H -0.90154 -0.10781 0.12869
 H 0.47000 -1.45833 -0.60341
 H 0.98300 -1.21976 1.16755
 H 0.94057 2.25821 -0.35158
7
SN2_IRC_Distances_MW_output/new_data/SN2_traj1_Distances point 266
C -0.29022 -0.95318 0.22391
 O 1.33513 0.87225 -0.28630
 F -2.53973 0.61003 -0.28089
 H -0.90422 -0.10712 0.12727
 H 0.47173 -1.46186 -0.60196
 H 0.98673 -1.22354 1.16986
 H 0.94059 2.26342 -0.35189
7
SN2_IRC_Distances_MW_output/new_data/SN2_traj1_Distances point 267
C -0.29332 -0.95510 0.22442
 O 1.33578 0.87295 -0.28752
 F -2.54012 0.61268 -0.28222
 H -0.90694 -0.10641 0.12583
 H 0.47347 -1.46544 -0.60049
 H 0.99052 -1.22739 1.17220
 H 0.94061 2.26871 -0.35222
7
SN2_IRC_Distances_MW_output/new_data/SN2_traj1_Distances point 268
C -0.29651 -0.95706 0.22495
 O 1.33645 0.87368 -0.28878
 F -2.54051 0.61540 -0.28359
 H -0.90973 -0.10569 0.12436
 H 0.47527 -1.46912 -0.59899
 H 0.99439 -1.23134 1.17461
 H 0.94064 2.27414 -0.35256
7
SN2_IRC_Distances_MW_output/new_data/SN2_traj1_Distances point 269
C -0.29966 -0.95899 0.22547
 O 1.33711 0.87440 -0.29001
 F -2.54090 0.61808 -0.28494
 H -0.91250 -0.10496 0.12290
 H 0.47704 -1.47277 -0.59750
 H 0.99823 -1.23527 1.17701
 H 0.94067 2.27951 -0.35291
7
SN2_IRC_Distances_MW_output/new_data/SN2_traj1_Distances point 270
C -0.30256 -0.96075 0.22594
 O 1.33772 0.87507 -0.29114
 F -2.54125 0.62054 -0.28618
 H -0.91503 -0.10430 0.12156
 H 0.47867 -1.47612 -0.59614
 H 1.00175 -1.23889 1.17921
 H 0.94071 2.28444 -0.35324
7
SN2_IRC_Distances_MW_output/new_data/SN2_traj1_Distances point 271
C -0.30508 -0.96228 0.22635
 O 1.33825 0.87565 -0.29212
 F -2.54156 0.62268 -0.28726
 H -0.91723 -0.10371 0.12039
 H 0.48008 -1.47903 -0.59497
 H 1.00481 -1.24203 1.18112
 H 0.94074 2.28873 -0.35353
7
SN2_IRC_Distances_MW_output/new_data/SN2_traj1_Distances point 272
C -0.30725 -0.96359 0.22671
 O 1.33871 0.87615 -0.29296
 F -2.54183 0.62451 -0.28818
 H -0.91913 -0.10321 0.11939
 H 0.48129 -1.48154 -0.59395
 H 1.00744 -1.24475 1.18277
 H 0.94077 2.29242 -0.35378
7
SN2_IRC_Distances_MW_output/new_data/SN2_traj1_Distances point 273
C -0.30915 -0.96473 0.22702
 O 1.33910 0.87659 -0.29369
 F -2.54206 0.62612 -0.28899
 H -0.92079 -0.10277 0.11851
 H 0.48236 -1.48373 -0.59307
 H 1.00974 -1.24712 1.18422
 H 0.94080 2.29564 -0.35400
7
SN2_IRC_Distances_MW_output/new_data/SN2_traj1_Distances point 274
C -0.31083 -0.96573 0.22730
 O 1.33946 0.87698 -0.29433
 F -2.54226 0.62754 -0.28971
 H -0.92225 -0.10237 0.11774
 H 0.48330 -1.48568 -0.59229
 H 1.01177 -1.24923 1.18550
 H 0.94082 2.29850 -0.35420
7
SN2_IRC_Distances_MW_output/new_data/SN2_traj1_Distances point 275
C -0.31235 -0.96664 0.22754
 O 1.33978 0.87733 -0.29491
 F -2.54245 0.62881 -0.29035
 H -0.92357 -0.10202 0.11704
 H 0.48414 -1.48743 -0.59159
 H 1.01360 -1.25112 1.18665
 H 0.94085 2.30107 -0.35438
7
SN2_IRC_Distances_MW_output/new_data/SN2_traj1_Distances point 276
C -0.31371 -0.96745 0.22776
 O 1.34006 0.87765 -0.29543
 F -2.54261 0.62996 -0.29093
 H -0.92476 -0.10170 0.11641
 H 0.48490 -1.48901 -0.59096
 H 1.01524 -1.25284 1.18769
 H 0.94087 2.30338 -0.35455
7
SN2_IRC_Distances_MW_output/new_data/SN2_traj1_Distances point 277
C -0.31495 -0.96819 0.22797
 O 1.34032 0.87794 -0.29591
 F -2.54276 0.63101 -0.29146
 H -0.92584 -0.10141 0.11584
 H 0.48560 -1.49044 -0.59038
 H 1.01674 -1.25439 1.18864
 H 0.94089 2.30549 -0.35470
7
SN2_IRC_Distances_MW_output/new_data/SN2_traj1_Distances point 278
C -0.31608 -0.96885 0.22815
 O 1.34056 0.87820 -0.29634
 F -2.54290 0.63195 -0.29193
 H -0.92682 -0.10115 0.11532
 H 0.48623 -1.49174 -0.58986
 H 1.01810 -1.25581 1.18950
 H 0.94091 2.30740 -0.35484
7
SN2_IRC_Distances_MW_output/new_data/SN2_traj1_Distances point 279
C -0.31710 -0.96946 0.22832
 O 1.34077 0.87844 -0.29672
 F -2.54302 0.63281 -0.29236
 H -0.92771 -0.10091 0.11486
 H 0.48679 -1.49292 -0.58939
 H 1.01933 -1.25709 1.19028
 H 0.94093 2.30912 -0.35497
7
SN2_IRC_Distances_MW_output/new_data/SN2_traj1_Distances point 280
C -0.31801 -0.96999 0.22846
 O 1.34096 0.87865 -0.29707
 F -2.54313 0.63358 -0.29275
 H -0.92850 -0.10069 0.11444
 H 0.48730 -1.49398 -0.58897
 H 1.02043 -1.25824 1.19097
 H 0.94095 2.31067 -0.35508
7
SN2_IRC_Distances_MW_output/new_data/SN2_traj1_Distances point 281
C -0.31881 -0.97047 0.22859
 O 1.34113 0.87884 -0.29737
 F -2.54323 0.63425 -0.29309
 H -0.92920 -0.10050 0.11407
 H 0.48775 -1.49491 -0.58860
 H 1.02139 -1.25925 1.19159
 H 0.94096 2.31203 -0.35518
7
SN2_IRC_Distances_MW_output/new_data/SN2_traj1_Distances point 282
C -0.31950 -0.97087 0.22871
 O 1.34128 0.87900 -0.29764
 F -2.54331 0.63483 -0.29338
 H -0.92980 -0.10034 0.11375
 H 0.48813 -1.49570 -0.58829
 H 1.02222 -1.26011 1.19211
 H 0.94098 2.31320 -0.35527
7
SN2_IRC_Distances_MW_output/new_data/SN2_traj1_Distances point 283
C -0.32007 -0.97121 0.22880
 O 1.34140 0.87914 -0.29785
 F -2.54338 0.63530 -0.29362
 H -0.93029 -0.10020 0.11349
 H 0.48845 -1.49636 -0.58803
 H 1.02290 -1.26083 1.19255
 H 0.94099 2.31416 -0.35534
7
SN2_IRC_Distances_MW_output/new_data/SN2_traj1_Distances point 284
C -0.32051 -0.97147 0.22887
 O 1.34149 0.87924 -0.29802
 F -2.54343 0.63568 -0.29381
 H -0.93068 -0.10010 0.11329
 H 0.48870 -1.49687 -0.58782
 H 1.02344 -1.26139 1.19289
 H 0.94100 2.31491 -0.35539
7
SN2_IRC_Distances_MW_output/new_data/SN2_traj1_Distances point 285
C -0.32084 -0.97166 0.22892
 O 1.34156 0.87932 -0.29814
 F -2.54347 0.63595 -0.29395
 H -0.93096 -0.10002 0.11314
 H 0.48888 -1.49725 -0.58767
 H 1.02383 -1.26180 1.19314
 H 0.94100 2.31547 -0.35544
7
SN2_IRC_Distances_MW_output/new_data/SN2_traj1_Distances point 286
C -0.32106 -0.97179 0.22896
 O 1.34160 0.87937 -0.29823
 F -2.54350 0.63613 -0.29404
 H -0.93115 -0.09997 0.11304
 H 0.48900 -1.49751 -0.58757
 H 1.02410 -1.26208 1.19330
 H 0.94101 2.31584 -0.35546
7
SN2_IRC_Distances_MW_output/new_data/SN2_traj1_Distances point 287
C -0.32119 -0.97186 0.22898
 O 1.34163 0.87940 -0.29827
 F -2.54352 0.63624 -0.29409
 H -0.93126 -0.09994 0.11298
 H 0.48907 -1.49766 -0.58751
 H 1.02425 -1.26224 1.19340
 H 0.94101 2.31606 -0.35548
7
SN2_IRC_Distances_MW_output/new_data/SN2_traj1_Distances point 288
C -0.32124 -0.97189 0.22899
 O 1.34164 0.87941 -0.29829
 F -2.54352 0.63629 -0.29412
 H -0.93131 -0.09993 0.11295
 H 0.48910 -1.49772 -0.58749
 H 1.02431 -1.26230 1.19344
 H 0.94101 2.31614 -0.35549
7
SN2_IRC_Distances_MW_output/new_data/SN2_traj1_Distances point 289
C -0.32123 -0.97189 0.22899
 O 1.34164 0.87941 -0.29829
 F -2.54352 0.63628 -0.29411
 H -0.93130 -0.09993 0.11296
 H 0.48910 -1.49770 -0.58749
 H 1.02430 -1.26229 1.19343
 H 0.94101 2.31613 -0.35548
7
SN2_IRC_Distances_MW_output/new_data/SN2_traj1_Distances point 290
C -0.32117 -0.97185 0.22898
 O 1.34163 0.87939 -0.29827
 F -2.54351 0.63623 -0.29409
 H -0.93125 -0.09994 0.11299
 H 0.48906 -1.49763 -0.58752
 H 1.02423 -1.26221 1.19339
 H 0.94101 2.31602 -0.35548
7
SN2_IRC_Distances_MW_output/new_data/SN2_traj1_Distances point 291
C -0.32106 -0.97179 0.22896
 O 1.34160 0.87937 -0.29823
 F -2.54350 0.63614 -0.29404
 H -0.93116 -0.09997 0.11303
 H 0.48900 -1.49751 -0.58757
 H 1.02410 -1.26208 1.19331
 H 0.94101 2.31585 -0.35546
7
SN2_IRC_Distances_MW_output/new_data/SN2_traj1_Distances point 292
C -0.32093 -0.97171 0.22894
 O 1.34158 0.87934 -0.29817
 F -2.54348 0.63602 -0.29398
 H -0.93104 -0.10000 0.11310
 H 0.48893 -1.49735 -0.58763
 H 1.02394 -1.26191 1.19320
 H 0.94101 2.31561 -0.35545
7
SN2_IRC_Distances_MW_output/new_data/SN2_traj1_Distances point 293
C -0.32076 -0.97161 0.22891
 O 1.34154 0.87930 -0.29811
 F -2.54346 0.63588 -0.29391
 H -0.93089 -0.10004 0.11317
 H 0.48883 -1.49716 -0.58771
 H 1.02374 -1.26170 1.19307
 H 0.94100 2.31533 -0.35542
7
SN2_IRC_Distances_MW_output/new_data/SN2_traj1_Distances point 294
C -0.32056 -0.97150 0.22888
 O 1.34150 0.87925 -0.29804
 F -2.54344 0.63572 -0.29383
 H -0.93072 -0.10009 0.11326
 H 0.48873 -1.49694 -0.58780
 H 1.02350 -1.26145 1.19293
 H 0.94100 2.31500 -0.35540
7
SN2_IRC_Distances_MW_output/new_data/SN2_traj1_Distances point 295
C -0.32035 -0.97137 0.22884
 O 1.34145 0.87920 -0.29796
 F -2.54341 0.63554 -0.29374
 H -0.93053 -0.10014 0.11336
 H 0.48860 -1.49668 -0.58790
 H 1.02324 -1.26118 1.19276
 H 0.94099 2.31463 -0.35537
7
SN2_IRC_Distances_MW_output/new_data/SN2_traj1_Distances point 296
C -0.32011 -0.97123 0.22880
 O 1.34140 0.87915 -0.29787
 F -2.54339 0.63534 -0.29364
 H -0.93033 -0.10019 0.11347
 H 0.48847 -1.49641 -0.58801
 H 1.02295 -1.26088 1.19258
 H 0.94099 2.31423 -0.35534
7
SN2_IRC_Distances_MW_output/new_data/SN2_traj1_Distances point 297
C -0.31985 -0.97108 0.22876
 O 1.34135 0.87909 -0.29777
 F -2.54335 0.63512 -0.29353
 H -0.93010 -0.10025 0.11359
 H 0.48833 -1.49611 -0.58813
 H 1.02265 -1.26056 1.19238
 H 0.94098 2.31380 -0.35531
7
SN2_IRC_Distances_MW_output/new_data/SN2_traj1_Distances point 298
C -0.31958 -0.97092 0.22872
 O 1.34129 0.87902 -0.29767
 F -2.54332 0.63490 -0.29342
 H -0.92987 -0.10032 0.11371
 H 0.48818 -1.49580 -0.58825
 H 1.02232 -1.26022 1.19218
 H 0.94098 2.31334 -0.35528
7
SN2_IRC_Distances_MW_output/new_data/SN2_traj1_Distances point 299
C -0.31931 -0.97076 0.22867
 O 1.34124 0.87896 -0.29756
 F -2.54329 0.63467 -0.29330
 H -0.92963 -0.10038 0.11384
 H 0.48803 -1.49549 -0.58837
 H 1.02199 -1.25988 1.19197
 H 0.94097 2.31288 -0.35524
7
SN2_IRC_Distances_MW_output/new_data/SN2_traj1_Distances point 300
C -0.31905 -0.97061 0.22863
 O 1.34118 0.87890 -0.29746
 F -2.54326 0.63445 -0.29319
 H -0.92940 -0.10045 0.11396
 H 0.48788 -1.49518 -0.58850
 H 1.02168 -1.25954 1.19177
 H 0.94097 2.31243 -0.35521
7
SN2_IRC_Distances_MW_output/new_data/SN2_traj1_Distances point 301
C -0.31881 -0.97046 0.22859
 O 1.34113 0.87884 -0.29737
 F -2.54323 0.63425 -0.29309
 H -0.92919 -0.10050 0.11407
 H 0.48775 -1.49490 -0.58861
 H 1.02139 -1.25924 1.19158
 H 0.94096 2.31202 -0.35518
7
SN2_IRC_Distances_MW_output/new_data/SN2_traj1_Distances point 302
C -0.31862 -0.97035 0.22856
 O 1.34109 0.87880 -0.29730
 F -2.54320 0.63409 -0.29301
 H -0.92903 -0.10055 0.11416
 H 0.48764 -1.49468 -0.58869
 H 1.02116 -1.25900 1.19144
 H 0.94096 2.31170 -0.35516
7
SN2_IRC_Distances_MW_output/new_data/SN2_traj1_Distances point 303
C -0.31850 -0.97028 0.22854
 O 1.34107 0.87877 -0.29726
 F -2.54319 0.63399 -0.29296
 H -0.92893 -0.10057 0.11421
 H 0.48758 -1.49455 -0.58875
 H 1.02102 -1.25886 1.19135
 H 0.94096 2.31151 -0.35514
7
SN2_IRC_Distances_MW_output/new_data/SN2_traj1_Distances point 304
C -0.31849 -0.97028 0.22854
 O 1.34106 0.87877 -0.29725
 F -2.54319 0.63398 -0.29295
 H -0.92892 -0.10058 0.11422
 H 0.48757 -1.49454 -0.58875
 H 1.02101 -1.25884 1.19134
 H 0.94096 2.31149 -0.35514
7
SN2_IRC_Distances_MW_output/new_data/SN2_traj1_Distances point 305
C -0.31861 -0.97035 0.22856
 O 1.34109 0.87879 -0.29730
 F -2.54320 0.63408 -0.29300
 H -0.92902 -0.10055 0.11416
 H 0.48764 -1.49467 -0.58870
 H 1.02115 -1.25899 1.19143
 H 0.94096 2.31169 -0.35515
7
SN2_IRC_Distances_MW_output/new_data/SN2_traj1_Distances point 306
C -0.31888 -0.97051 0.22860
 O 1.34115 0.87886 -0.29740
 F -2.54324 0.63431 -0.29312
 H -0.92926 -0.10049 0.11404
 H 0.48779 -1.49498 -0.58857
 H 1.02147 -1.25933 1.19164
 H 0.94097 2.31214 -0.35519
7
SN2_IRC_Distances_MW_output/new_data/SN2_traj1_Distances point 307
C -0.31931 -0.97076 0.22868
 O 1.34124 0.87896 -0.29757
 F -2.54329 0.63467 -0.29330
 H -0.92964 -0.10038 0.11384
 H 0.48803 -1.49549 -0.58837
 H 1.02200 -1.25988 1.19197
 H 0.94097 2.31288 -0.35524
7
SN2_IRC_Distances_MW_output/new_data/SN2_traj1_Distances point 308
C -0.31993 -0.97113 0.22878
 O 1.34137 0.87910 -0.29780
 F -2.54336 0.63519 -0.29356
 H -0.93017 -0.10024 0.11355
 H 0.48837 -1.49621 -0.58809
 H 1.02274 -1.26066 1.19244
 H 0.94099 2.31393 -0.35532
7
SN2_IRC_Distances_MW_output/new_data/SN2_traj1_Distances point 309
C -0.32076 -0.97161 0.22891
 O 1.34154 0.87930 -0.29811
 F -2.54346 0.63588 -0.29391
 H -0.93089 -0.10004 0.11317
 H 0.48883 -1.49716 -0.58771
 H 1.02374 -1.26170 1.19308
 H 0.94100 2.31533 -0.35543
7
SN2_IRC_Distances_MW_output/new_data/SN2_traj1_Distances point 310
C -0.32182 -0.97224 0.22908
 O 1.34176 0.87955 -0.29851
 F -2.54359 0.63677 -0.29436
 H -0.93181 -0.09979 0.11269
 H 0.48943 -1.49839 -0.58722
 H 1.02501 -1.26304 1.19389
 H 0.94102 2.31713 -0.35556
7
SN2_IRC_Distances_MW_output/new_data/SN2_traj1_Distances point 311
C -0.32315 -0.97301 0.22930
 O 1.34204 0.87986 -0.29901
 F -2.54375 0.63789 -0.29492
 H -0.93297 -0.09947 0.11208
 H 0.49017 -1.49993 -0.58661
 H 1.02661 -1.26471 1.19490
 H 0.94105 2.31938 -0.35573
7
SN2_IRC_Distances_MW_output/new_data/SN2_traj1_Distances point 312
C -0.32480 -0.97397 0.22956
 O 1.34239 0.88025 -0.29963
 F -2.54395 0.63926 -0.29562
 H -0.93440 -0.09908 0.11132
 H 0.49108 -1.50183 -0.58586
 H 1.02859 -1.26679 1.19616
 H 0.94109 2.32217 -0.35594
7
SN2_IRC_Distances_MW_output/new_data/SN2_traj1_Distances point 313
C -0.32682 -0.97515 0.22989
 O 1.34281 0.88073 -0.30039
 F -2.54419 0.64095 -0.29647
 H -0.93615 -0.09860 0.11040
 H 0.49220 -1.50417 -0.58494
 H 1.03101 -1.26934 1.19771
 H 0.94113 2.32558 -0.35621
7
SN2_IRC_Distances_MW_output/new_data/SN2_traj1_Distances point 314
C -0.32928 -0.97658 0.23029
 O 1.34333 0.88131 -0.30131
 F -2.54449 0.64301 -0.29751
 H -0.93829 -0.09801 0.10927
 H 0.49357 -1.50703 -0.58381
 H 1.03397 -1.27246 1.19960
 H 0.94119 2.32975 -0.35653
7
SN2_IRC_Distances_MW_output/new_data/SN2_traj1_Distances point 315
C -0.33227 -0.97830 0.23077
 O 1.34395 0.88202 -0.30242
 F -2.54484 0.64550 -0.29876
 H -0.94088 -0.09729 0.10791
 H 0.49523 -1.51049 -0.58246
 H 1.03754 -1.27624 1.20190
 H 0.94126 2.33480 -0.35693
7
SN2_IRC_Distances_MW_output/new_data/SN2_traj1_Distances point 316
C -0.33584 -0.98035 0.23134
 O 1.34470 0.88287 -0.30375
 F -2.54527 0.64847 -0.30026
 H -0.94397 -0.09643 0.10627
 H 0.49721 -1.51463 -0.58084
 H 1.04182 -1.28078 1.20465
 H 0.94135 2.34085 -0.35742
7
SN2_IRC_Distances_MW_output/new_data/SN2_traj1_Distances point 317
C -0.34003 -0.98273 0.23201
 O 1.34558 0.88387 -0.30529
 F -2.54577 0.65193 -0.30201
 H -0.94758 -0.09541 0.10437
 H 0.49952 -1.51948 -0.57895
 H 1.04681 -1.28609 1.20786
 H 0.94147 2.34791 -0.35800
7
SN2_IRC_Distances_MW_output/new_data/SN2_traj1_Distances point 318
C -0.34475 -0.98540 0.23277
 O 1.34657 0.88501 -0.30702
 F -2.54633 0.65584 -0.30398
 H -0.95166 -0.09426 0.10222
 H 0.50213 -1.52496 -0.57683
 H 1.05243 -1.29211 1.21151
 H 0.94160 2.35588 -0.35866
7
SN2_IRC_Distances_MW_output/new_data/SN2_traj1_Distances point 319
C -0.34989 -0.98828 0.23358
 O 1.34765 0.88625 -0.30888
 F -2.54693 0.66008 -0.30612
 H -0.95609 -0.09299 0.09989
 H 0.50496 -1.53092 -0.57454
 H 1.05854 -1.29867 1.21548
 H 0.94176 2.36453 -0.35941
7
SN2_IRC_Distances_MW_output/new_data/SN2_traj1_Distances point 320
C -0.35528 -0.99127 0.23444
 O 1.34878 0.88756 -0.31083
 F -2.54756 0.66450 -0.30835
 H -0.96073 -0.09166 0.09745
 H 0.50793 -1.53717 -0.57214
 H 1.06492 -1.30557 1.21965
 H 0.94194 2.37361 -0.36021
7
SN2_IRC_Distances_MW_output/new_data/SN2_traj1_Distances point 321
C -0.36077 -0.99429 0.23530
 O 1.34993 0.88890 -0.31279
 F -2.54821 0.66900 -0.31062
 H -0.96544 -0.09029 0.09497
 H 0.51094 -1.54355 -0.56972
 H 1.07141 -1.31261 1.22391
 H 0.94214 2.38284 -0.36104
7
SN2_IRC_Distances_MW_output/new_data/SN2_traj1_Distances point 322
C -0.36621 -0.99726 0.23616
 O 1.35107 0.89024 -0.31473
 F -2.54884 0.67345 -0.31287
 H -0.97011 -0.08892 0.09251
 H 0.51392 -1.54988 -0.56733
 H 1.07783 -1.31962 1.22814
 H 0.94234 2.39199 -0.36188
7
SN2_IRC_Distances_MW_output/new_data/SN2_traj1_Distances point 323
C -0.37149 -1.00010 0.23698
 O 1.35218 0.89155 -0.31659
 F -2.54945 0.67774 -0.31504
 H -0.97463 -0.08758 0.09014
 H 0.51680 -1.55602 -0.56502
 H 1.08403 -1.32643 1.23225
 H 0.94255 2.40085 -0.36272
7
SN2_IRC_Distances_MW_output/new_data/SN2_traj1_Distances point 324
C -0.37650 -1.00278 0.23776
 O 1.35323 0.89279 -0.31834
 F -2.55003 0.68180 -0.31709
 H -0.97892 -0.08630 0.08789
 H 0.51954 -1.56185 -0.56285
 H 1.08991 -1.33291 1.23616
 H 0.94276 2.40926 -0.36353
7
SN2_IRC_Distances_MW_output/new_data/SN2_traj1_Distances point 325
C -0.38122 -1.00529 0.23850
 O 1.35422 0.89397 -0.31999
 F -2.55058 0.68563 -0.31902
 H -0.98295 -0.08509 0.08577
 H 0.52211 -1.56735 -0.56081
 H 1.09545 -1.33904 1.23985
 H 0.94297 2.41717 -0.36431
7
SN2_IRC_Distances_MW_output/new_data/SN2_traj1_Distances point 326
C -0.38569 -1.00764 0.23919
 O 1.35516 0.89509 -0.32153
 F -2.55109 0.68923 -0.32085
 H -0.98675 -0.08394 0.08378
 H 0.52454 -1.57256 -0.55888
 H 1.10066 -1.34484 1.24335
 H 0.94318 2.42465 -0.36505
7
SN2_IRC_Distances_MW_output/new_data/SN2_traj1_Distances point 327
C -0.38995 -1.00987 0.23984
 O 1.35606 0.89617 -0.32300
 F -2.55158 0.69266 -0.32258
 H -0.99039 -0.08283 0.08187
 H 0.52685 -1.57753 -0.55706
 H 1.10564 -1.35039 1.24670
 H 0.94338 2.43180 -0.36578
7
SN2_IRC_Distances_MW_output/new_data/SN2_traj1_Distances point 328
C -0.39409 -1.01201 0.24048
 O 1.35692 0.89722 -0.32441
 F -2.55205 0.69598 -0.32426
 H -0.99390 -0.08175 0.08003
 H 0.52909 -1.58236 -0.55529
 H 1.11045 -1.35579 1.24994
 H 0.94358 2.43871 -0.36649
7
SN2_IRC_Distances_MW_output/new_data/SN2_traj1_Distances point 329
C -0.39815 -1.01411 0.24110
 O 1.35778 0.89825 -0.32580
 F -2.55252 0.69923 -0.32591
 H -0.99735 -0.08068 0.07822
 H 0.53129 -1.58710 -0.55357
 H 1.11517 -1.36110 1.25314
 H 0.94379 2.44551 -0.36720
7
SN2_IRC_Distances_MW_output/new_data/SN2_traj1_Distances point 330
C -0.40220 -1.01618 0.24172
 O 1.35863 0.89929 -0.32717
 F -2.55298 0.70247 -0.32755
 H -1.00079 -0.07962 0.07642
 H 0.53348 -1.59184 -0.55185
 H 1.11987 -1.36641 1.25634
 H 0.94400 2.45229 -0.36792
7
SN2_IRC_Distances_MW_output/new_data/SN2_traj1_Distances point 331
C -0.40630 -1.01827 0.24234
 O 1.35949 0.90034 -0.32855
 F -2.55344 0.70574 -0.32920
 H -1.00427 -0.07853 0.07461
 H 0.53569 -1.59664 -0.55012
 H 1.12462 -1.37179 1.25958
 H 0.94422 2.45914 -0.36865
7
SN2_IRC_Distances_MW_output/new_data/SN2_traj1_Distances point 332
C -0.41050 -1.02039 0.24298
 O 1.36037 0.90142 -0.32996
 F -2.55392 0.70908 -0.33089
 H -1.00782 -0.07741 0.07275
 H 0.53795 -1.60155 -0.54836
 H 1.12947 -1.37731 1.26290
 H 0.94445 2.46615 -0.36941
7
SN2_IRC_Distances_MW_output/new_data/SN2_traj1_Distances point 333
C -0.41486 -1.02257 0.24363
 O 1.36129 0.90255 -0.33141
 F -2.55441 0.71254 -0.33264
 H -1.01150 -0.07624 0.07082
 H 0.54029 -1.60665 -0.54654
 H 1.13449 -1.38304 1.26635
 H 0.94470 2.47342 -0.37021
7
SN2_IRC_Distances_MW_output/new_data/SN2_traj1_Distances point 334
C -0.41942 -1.02484 0.24432
 O 1.36225 0.90373 -0.33293
 F -2.55493 0.71616 -0.33447
 H -1.01536 -0.07501 0.06881
 H 0.54274 -1.61200 -0.54464
 H 1.13975 -1.38907 1.26997
 H 0.94497 2.48104 -0.37106
7
SN2_IRC_Distances_MW_output/new_data/SN2_traj1_Distances point 335
C -0.42427 -1.02723 0.24505
 O 1.36327 0.90500 -0.33453
 F -2.55547 0.71998 -0.33641
 H -1.01945 -0.07370 0.06668
 H 0.54533 -1.61768 -0.54263
 H 1.14532 -1.39548 1.27382
 H 0.94526 2.48912 -0.37198
7
SN2_IRC_Distances_MW_output/new_data/SN2_traj1_Distances point 336
C -0.42945 -1.02977 0.24582
 O 1.36436 0.90636 -0.33623
 F -2.55605 0.72407 -0.33848
 H -1.02381 -0.07229 0.06440
 H 0.54811 -1.62377 -0.54049
 H 1.15126 -1.40235 1.27795
 H 0.94559 2.49776 -0.37297
7
SN2_IRC_Distances_MW_output/new_data/SN2_traj1_Distances point 337
C -0.43503 -1.03248 0.24664
 O 1.36554 0.90783 -0.33804
 F -2.55668 0.72844 -0.34070
 H -1.02850 -0.07076 0.06195
 H 0.55108 -1.63032 -0.53820
 H 1.15763 -1.40976 1.28240
 H 0.94595 2.50704 -0.37405
7
SN2_IRC_Distances_MW_output/new_data/SN2_traj1_Distances point 338
C -0.44100 -1.03535 0.24752
 O 1.36680 0.90941 -0.33998
 F -2.55734 0.73312 -0.34307
 H -1.03351 -0.06912 0.05934
 H 0.55426 -1.63734 -0.53577
 H 1.16445 -1.41771 1.28717
 H 0.94635 2.51699 -0.37523
7
SN2_IRC_Distances_MW_output/new_data/SN2_traj1_Distances point 339
C -0.44731 -1.03835 0.24845
 O 1.36813 0.91109 -0.34201
 F -2.55804 0.73804 -0.34556
 H -1.03880 -0.06736 0.05659
 H 0.55761 -1.64477 -0.53320
 H 1.17163 -1.42615 1.29223
 H 0.94678 2.52749 -0.37649
7
SN2_IRC_Distances_MW_output/new_data/SN2_traj1_Distances point 340
C -0.45385 -1.04143 0.24940
 O 1.36951 0.91285 -0.34410
 F -2.55877 0.74313 -0.34814
 H -1.04427 -0.06553 0.05374
 H 0.56108 -1.65248 -0.53056
 H 1.17905 -1.43490 1.29749
 H 0.94725 2.53837 -0.37782
7
SN2_IRC_Distances_MW_output/new_data/SN2_traj1_Distances point 341
C -0.46048 -1.04452 0.25036
 O 1.37091 0.91464 -0.34621
 F -2.55951 0.74827 -0.35075
 H -1.04981 -0.06366 0.05086
 H 0.56458 -1.66030 -0.52790
 H 1.18656 -1.44381 1.30283
 H 0.94774 2.54939 -0.37919
7
SN2_IRC_Distances_MW_output/new_data/SN2_traj1_Distances point 342
C -0.46710 -1.04758 0.25132
 O 1.37231 0.91644 -0.34829
 F -2.56024 0.75338 -0.35335
 H -1.05533 -0.06178 0.04799
 H 0.56807 -1.66813 -0.52526
 H 1.19403 -1.45273 1.30818
 H 0.94825 2.56040 -0.38058
7
SN2_IRC_Distances_MW_output/new_data/SN2_traj1_Distances point 343
C -0.47367 -1.05057 0.25225
 O 1.37370 0.91824 -0.35035
 F -2.56096 0.75844 -0.35591
 H -1.06080 -0.05991 0.04515
 H 0.57153 -1.67590 -0.52266
 H 1.20142 -1.46160 1.31349
 H 0.94877 2.57131 -0.38198
7
SN2_IRC_Distances_MW_output/new_data/SN2_traj1_Distances point 344
C -0.48017 -1.05351 0.25318
 O 1.37508 0.92002 -0.35238
 F -2.56168 0.76343 -0.35845
 H -1.06620 -0.05803 0.04235
 H 0.57494 -1.68360 -0.52010
 H 1.20872 -1.47041 1.31877
 H 0.94930 2.58210 -0.38338
7
SN2_IRC_Distances_MW_output/new_data/SN2_traj1_Distances point 345
C -0.48662 -1.05640 0.25409
 O 1.37645 0.92181 -0.35437
 F -2.56238 0.76836 -0.36095
 H -1.07155 -0.05616 0.03958
 H 0.57832 -1.69125 -0.51757
 H 1.21594 -1.47917 1.32402
 H 0.94984 2.59281 -0.38479
7
SN2_IRC_Distances_MW_output/new_data/SN2_traj1_Distances point 346
C -0.49304 -1.05924 0.25498
 O 1.37782 0.92360 -0.35635
 F -2.56309 0.77325 -0.36344
 H -1.07686 -0.05429 0.03682
 H 0.58167 -1.69888 -0.51506
 H 1.22311 -1.48792 1.32926
 H 0.95040 2.60347 -0.38621
7
SN2_IRC_Distances_MW_output/new_data/SN2_traj1_Distances point 347
C -0.49946 -1.06205 0.25588
 O 1.37918 0.92539 -0.35831
 F -2.56379 0.77813 -0.36592
 H -1.08217 -0.05241 0.03407
 H 0.58501 -1.70651 -0.51257
 H 1.23026 -1.49668 1.33451
 H 0.95097 2.61412 -0.38765
7
SN2_IRC_Distances_MW_output/new_data/SN2_traj1_Distances point 348
C -0.50590 -1.06485 0.25677
 O 1.38055 0.92721 -0.36027
 F -2.56449 0.78302 -0.36840
 H -1.08749 -0.05050 0.03132
 H 0.58836 -1.71418 -0.51009
 H 1.23741 -1.50550 1.33979
 H 0.95155 2.62481 -0.38911
7
SN2_IRC_Distances_MW_output/new_data/SN2_traj1_Distances point 349
C -0.51241 -1.06764 0.25766
 O 1.38194 0.92905 -0.36223
 F -2.56520 0.78793 -0.37090
 H -1.09284 -0.04857 0.02855
 H 0.59173 -1.72193 -0.50759
 H 1.24462 -1.51443 1.34513
 H 0.95216 2.63559 -0.39061
7
SN2_IRC_Distances_MW_output/new_data/SN2_traj1_Distances point 350
C -0.51900 -1.07044 0.25856
 O 1.38335 0.93093 -0.36422
 F -2.56592 0.79289 -0.37342
 H -1.09826 -0.04659 0.02574
 H 0.59514 -1.72980 -0.50508
 H 1.25190 -1.52350 1.35056
 H 0.95279 2.64652 -0.39214
7
SN2_IRC_Distances_MW_output/new_data/SN2_traj1_Distances point 351
C -0.52572 -1.07327 0.25947
 O 1.38478 0.93286 -0.36623
 F -2.56665 0.79793 -0.37599
 H -1.10378 -0.04457 0.02289
 H 0.59861 -1.73784 -0.50253
 H 1.25931 -1.53277 1.35611
 H 0.95345 2.65766 -0.39372
7
SN2_IRC_Distances_MW_output/new_data/SN2_traj1_Distances point 352
C -0.53259 -1.07614 0.26039
 O 1.38625 0.93484 -0.36827
 F -2.56740 0.80307 -0.37861
 H -1.10941 -0.04249 0.01998
 H 0.60214 -1.74606 -0.49993
 H 1.26686 -1.54229 1.36180
 H 0.95415 2.66906 -0.39536
7
SN2_IRC_Distances_MW_output/new_data/SN2_traj1_Distances point 353
C -0.53963 -1.07904 0.26133
 O 1.38776 0.93688 -0.37035
 F -2.56816 0.80833 -0.38128
 H -1.11518 -0.04034 0.01700
 H 0.60576 -1.75451 -0.49728
 H 1.27458 -1.55206 1.36764
 H 0.95487 2.68073 -0.39705
7
SN2_IRC_Distances_MW_output/new_data/SN2_traj1_Distances point 354
C -0.54681 -1.08197 0.26227
 O 1.38931 0.93898 -0.37247
 F -2.56894 0.81366 -0.38400
 H -1.12104 -0.03813 0.01398
 H 0.60943 -1.76313 -0.49460
 H 1.28242 -1.56204 1.37361
 H 0.95564 2.69263 -0.39880
7
SN2_IRC_Distances_MW_output/new_data/SN2_traj1_Distances point 355
C -0.55404 -1.08488 0.26322
 O 1.39086 0.94110 -0.37458
 F -2.56973 0.81901 -0.38673
 H -1.12693 -0.03590 0.01094
 H 0.61312 -1.77181 -0.49192
 H 1.29029 -1.57212 1.37964
 H 0.95642 2.70460 -0.40057
7
SN2_IRC_Distances_MW_output/new_data/SN2_traj1_Distances point 356
C -0.56116 -1.08772 0.26414
 O 1.39239 0.94320 -0.37665
 F -2.57050 0.82427 -0.38940
 H -1.13272 -0.03368 0.00795
 H 0.61674 -1.78038 -0.48928
 H 1.29803 -1.58208 1.38559
 H 0.95721 2.71640 -0.40234
7
SN2_IRC_Distances_MW_output/new_data/SN2_traj1_Distances point 357
C -0.56802 -1.09043 0.26503
 O 1.39387 0.94524 -0.37864
 F -2.57124 0.82932 -0.39198
 H -1.13830 -0.03154 0.00507
 H 0.62023 -1.78866 -0.48676
 H 1.30547 -1.59171 1.39135
 H 0.95799 2.72778 -0.40407
7
SN2_IRC_Distances_MW_output/new_data/SN2_traj1_Distances point 358
C -0.57455 -1.09299 0.26586
 O 1.39528 0.94719 -0.38053
 F -2.57195 0.83411 -0.39442
 H -1.14359 -0.02948 0.00235
 H 0.62353 -1.79654 -0.48437
 H 1.31252 -1.60088 1.39684
 H 0.95875 2.73860 -0.40572
7
SN2_IRC_Distances_MW_output/new_data/SN2_traj1_Distances point 359
C -0.58071 -1.09538 0.26664
 O 1.39662 0.94905 -0.38230
 F -2.57262 0.83862 -0.39672
 H -1.14858 -0.02753 -0.00023
 H 0.62665 -1.80400 -0.48212
 H 1.31917 -1.60958 1.40203
 H 0.95948 2.74882 -0.40730
7
SN2_IRC_Distances_MW_output/new_data/SN2_traj1_Distances point 360
C -0.58655 -1.09762 0.26737
 O 1.39788 0.95081 -0.38397
 F -2.57325 0.84288 -0.39890
 H -1.15330 -0.02567 -0.00266
 H 0.62959 -1.81107 -0.48001
 H 1.32545 -1.61782 1.40696
 H 0.96019 2.75850 -0.40881
7
SN2_IRC_Distances_MW_output/new_data/SN2_traj1_Distances point 361
C -0.59209 -1.09973 0.26807
 O 1.39908 0.95249 -0.38555
 F -2.57385 0.84691 -0.40095
 H -1.15777 -0.02390 -0.00496
 H 0.63238 -1.81778 -0.47800
 H 1.33139 -1.62566 1.41164
 H 0.96086 2.76768 -0.41024
7
SN2_IRC_Distances_MW_output/new_data/SN2_traj1_Distances point 362
C -0.59737 -1.10172 0.26872
 O 1.40023 0.95410 -0.38705
 F -2.57442 0.85075 -0.40291
 H -1.16203 -0.02221 -0.00715
 H 0.63503 -1.82420 -0.47610
 H 1.33705 -1.63315 1.41612
 H 0.96152 2.77644 -0.41163
7
SN2_IRC_Distances_MW_output/new_data/SN2_traj1_Distances point 363
C -0.60243 -1.10362 0.26934
 O 1.40133 0.95565 -0.38849
 F -2.57497 0.85442 -0.40479
 H -1.16611 -0.02058 -0.00925
 H 0.63756 -1.83035 -0.47428
 H 1.34246 -1.64035 1.42042
 H 0.96216 2.78484 -0.41296
7
SN2_IRC_Distances_MW_output/new_data/SN2_traj1_Distances point 364
C -0.60733 -1.10545 0.26994
 O 1.40240 0.95715 -0.38987
 F -2.57551 0.85795 -0.40659
 H -1.17005 -0.01899 -0.01128
 H 0.64001 -1.83631 -0.47253
 H 1.34768 -1.64732 1.42459
 H 0.96279 2.79296 -0.41426
7
SN2_IRC_Distances_MW_output/new_data/SN2_traj1_Distances point 365
C -0.61210 -1.10721 0.27052
 O 1.40344 0.95862 -0.39122
 F -2.57602 0.86140 -0.40835
 H -1.17388 -0.01744 -0.01325
 H 0.64239 -1.84211 -0.47083
 H 1.35276 -1.65412 1.42865
 H 0.96341 2.80087 -0.41553
7
SN2_IRC_Distances_MW_output/new_data/SN2_traj1_Distances point 366
C -0.61680 -1.10894 0.27109
 O 1.40447 0.96008 -0.39254
 F -2.57654 0.86478 -0.41008
 H -1.17766 -0.01591 -0.01519
 H 0.64473 -1.84785 -0.46916
 H 1.35776 -1.66084 1.43267
 H 0.96403 2.80868 -0.41679
7
SN2_IRC_Distances_MW_output/new_data/SN2_traj1_Distances point 367
C -0.62151 -1.11065 0.27166
 O 1.40550 0.96154 -0.39386
 F -2.57705 0.86817 -0.41181
 H -1.18143 -0.01437 -0.01713
 H 0.64708 -1.85359 -0.46749
 H 1.36275 -1.66758 1.43669
 H 0.96466 2.81649 -0.41806
7
SN2_IRC_Distances_MW_output/new_data/SN2_traj1_Distances point 368
C -0.62631 -1.11239 0.27223
 O 1.40655 0.96304 -0.39520
 F -2.57757 0.87161 -0.41357
 H -1.18527 -0.01279 -0.01911
 H 0.64946 -1.85946 -0.46580
 H 1.36784 -1.67446 1.44080
 H 0.96531 2.82446 -0.41936
7
SN2_IRC_Distances_MW_output/new_data/SN2_traj1_Distances point 369
C -0.63129 -1.11419 0.27282
 O 1.40764 0.96460 -0.39659
 F -2.57811 0.87517 -0.41539
 H -1.18926 -0.01115 -0.02115
 H 0.65192 -1.86555 -0.46404
 H 1.37310 -1.68161 1.44507
 H 0.96599 2.83272 -0.42072
7
SN2_IRC_Distances_MW_output/new_data/SN2_traj1_Distances point 370
C -0.63647 -1.11604 0.27344
 O 1.40878 0.96623 -0.39804
 F -2.57868 0.87887 -0.41728
 H -1.19340 -0.00944 -0.02328
 H 0.65449 -1.87190 -0.46222
 H 1.37857 -1.68907 1.44953
 H 0.96671 2.84134 -0.42214
7
SN2_IRC_Distances_MW_output/new_data/SN2_traj1_Distances point 371
C -0.64168 -1.11789 0.27404
 O 1.40993 0.96787 -0.39948
 F -2.57925 0.88258 -0.41918
 H -1.19756 -0.00771 -0.02542
 H 0.65706 -1.87828 -0.46040
 H 1.38405 -1.69657 1.45401
 H 0.96744 2.84998 -0.42358
7
SN2_IRC_Distances_MW_output/new_data/SN2_traj1_Distances point 372
C -0.64653 -1.11959 0.27461
 O 1.41099 0.96941 -0.40083
 F -2.57978 0.88603 -0.42095
 H -1.20142 -0.00609 -0.02741
 H 0.65945 -1.88423 -0.45871
 H 1.38915 -1.70357 1.45819
 H 0.96813 2.85804 -0.42492
7
SN2_IRC_Distances_MW_output/new_data/SN2_traj1_Distances point 373
C -0.65084 -1.12110 0.27511
 O 1.41195 0.97078 -0.40202
 F -2.58025 0.88909 -0.42251
 H -1.20485 -0.00465 -0.02917
 H 0.66157 -1.88953 -0.45721
 H 1.39368 -1.70980 1.46192
 H 0.96875 2.86521 -0.42612
7
SN2_IRC_Distances_MW_output/new_data/SN2_traj1_Distances point 374
C -0.65467 -1.12244 0.27555
 O 1.41279 0.97201 -0.40308
 F -2.58067 0.89181 -0.42390
 H -1.20791 -0.00336 -0.03074
 H 0.66345 -1.89424 -0.45587
 H 1.39769 -1.71536 1.46524
 H 0.96931 2.87158 -0.42720
7
SN2_IRC_Distances_MW_output/new_data/SN2_traj1_Distances point 375
C -0.65816 -1.12364 0.27595
 O 1.41356 0.97312 -0.40404
 F -2.58105 0.89427 -0.42516
 H -1.21067 -0.00219 -0.03216
 H 0.66516 -1.89853 -0.45467
 H 1.40134 -1.72040 1.46825
 H 0.96982 2.87737 -0.42817
7
SN2_IRC_Distances_MW_output/new_data/SN2_traj1_Distances point 376
C -0.66139 -1.12476 0.27631
 O 1.41428 0.97416 -0.40493
 F -2.58141 0.89656 -0.42633
 H -1.21324 -0.00111 -0.03348
 H 0.66674 -1.90250 -0.45355
 H 1.40471 -1.72509 1.47105
 H 0.97030 2.88275 -0.42908
7
SN2_IRC_Distances_MW_output/new_data/SN2_traj1_Distances point 377
C -0.66442 -1.12580 0.27666
 O 1.41495 0.97513 -0.40576
 F -2.58174 0.89869 -0.42743
 H -1.21564 -0.00008 -0.03471
 H 0.66822 -1.90624 -0.45251
 H 1.40787 -1.72949 1.47368
 H 0.97075 2.88779 -0.42994
7
SN2_IRC_Distances_MW_output/new_data/SN2_traj1_Distances point 378
C -0.66725 -1.12677 0.27698
 O 1.41558 0.97605 -0.40654
 F -2.58205 0.90069 -0.42845
 H -1.21789 0.00088 -0.03587
 H 0.66961 -1.90973 -0.45153
 H 1.41083 -1.73362 1.47615
 H 0.97118 2.89250 -0.43074
7
SN2_IRC_Distances_MW_output/new_data/SN2_traj1_Distances point 379
C -0.66983 -1.12765 0.27727
 O 1.41615 0.97688 -0.40725
 F -2.58233 0.90251 -0.42938
 H -1.21994 0.00175 -0.03692
 H 0.67087 -1.91292 -0.45064
 H 1.41352 -1.73738 1.47839
 H 0.97157 2.89680 -0.43148
7
SN2_IRC_Distances_MW_output/new_data/SN2_traj1_Distances point 380
C -0.67210 -1.12841 0.27752
 O 1.41665 0.97761 -0.40787
 F -2.58258 0.90410 -0.43019
 H -1.22173 0.00252 -0.03784
 H 0.67197 -1.91571 -0.44986
 H 1.41587 -1.74067 1.48036
 H 0.97191 2.90057 -0.43212
7
SN2_IRC_Distances_MW_output/new_data/SN2_traj1_Distances point 381
C -0.67401 -1.12906 0.27774
 O 1.41708 0.97823 -0.40839
 F -2.58279 0.90544 -0.43088
 H -1.22324 0.00317 -0.03862
 H 0.67290 -1.91807 -0.44921
 H 1.41786 -1.74346 1.48202
 H 0.97220 2.90374 -0.43267
7
SN2_IRC_Distances_MW_output/new_data/SN2_traj1_Distances point 382
C -0.67557 -1.12959 0.27791
 O 1.41743 0.97874 -0.40882
 F -2.58297 0.90654 -0.43144
 H -1.22448 0.00370 -0.03925
 H 0.67366 -1.92001 -0.44867
 H 1.41949 -1.74574 1.48339
 H 0.97245 2.90635 -0.43312
7
SN2_IRC_Distances_MW_output/new_data/SN2_traj1_Distances point 383
C -0.67684 -1.13001 0.27805
 O 1.41771 0.97915 -0.40916
 F -2.58311 0.90743 -0.43190
 H -1.22548 0.00413 -0.03977
 H 0.67428 -1.92157 -0.44824
 H 1.42080 -1.74759 1.48449
 H 0.97264 2.90846 -0.43348
7
SN2_IRC_Distances_MW_output/new_data/SN2_traj1_Distances point 384
C -0.67784 -1.13035 0.27816
 O 1.41793 0.97948 -0.40944
 F -2.58322 0.90813 -0.43226
 H -1.22627 0.00448 -0.04017
 H 0.67476 -1.92281 -0.44790
 H 1.42184 -1.74905 1.48537
 H 0.97279 2.91012 -0.43377
7
SN2_IRC_Distances_MW_output/new_data/SN2_traj1_Distances point 385
C -0.67861 -1.13061 0.27825
 O 1.41810 0.97973 -0.40965
 F -2.58330 0.90868 -0.43254
 H -1.22689 0.00474 -0.04049
 H 0.67514 -1.92377 -0.44763
 H 1.42264 -1.75018 1.48604
 H 0.97291 2.91141 -0.43399
7
SN2_IRC_Distances_MW_output/new_data/SN2_traj1_Distances point 386
C -0.67920 -1.13081 0.27831
 O 1.41823 0.97992 -0.40981
 F -2.58337 0.90909 -0.43275
 H -1.22735 0.00494 -0.04073
 H 0.67543 -1.92449 -0.44743
 H 1.42325 -1.75103 1.48655
 H 0.97300 2.91238 -0.43416
7
SN2_IRC_Distances_MW_output/new_data/SN2_traj1_Distances point 387
C -0.67962 -1.13095 0.27836
 O 1.41833 0.98006 -0.40992
 F -2.58341 0.90938 -0.43290
 H -1.22768 0.00508 -0.04090
 H 0.67563 -1.92501 -0.44729
 H 1.42369 -1.75165 1.48692
 H 0.97307 2.91309 -0.43428
7
SN2_IRC_Distances_MW_output/new_data/SN2_traj1_Distances point 388
C -0.67992 -1.13105 0.27839
 O 1.41839 0.98015 -0.41000
 F -2.58345 0.90959 -0.43301
 H -1.22792 0.00519 -0.04102
 H 0.67578 -1.92538 -0.44718
 H 1.42400 -1.75209 1.48718
 H 0.97312 2.91359 -0.43436
7
SN2_IRC_Distances_MW_output/new_data/SN2_traj1_Distances point 389
C -0.68011 -1.13112 0.27842
 O 1.41844 0.98022 -0.41006
 F -2.58347 0.90973 -0.43308
 H -1.22807 0.00525 -0.04110
 H 0.67587 -1.92562 -0.44712
 H 1.42420 -1.75237 1.48735
 H 0.97315 2.91391 -0.43442
7
SN2_IRC_Distances_MW_output/new_data/SN2_traj1_Distances point 390
C -0.68024 -1.13116 0.27843
 O 1.41846 0.98026 -0.41009
 F -2.58348 0.90982 -0.43312
 H -1.22817 0.00529 -0.04115
 H 0.67593 -1.92578 -0.44707
 H 1.42433 -1.75255 1.48746
 H 0.97317 2.91412 -0.43446
7
SN2_IRC_Distances_MW_output/new_data/SN2_traj1_Distances point 391
C -0.68031 -1.13118 0.27844
 O 1.41848 0.98028 -0.41011
 F -2.58349 0.90986 -0.43314
 H -1.22823 0.00532 -0.04118
 H 0.67596 -1.92586 -0.44705
 H 1.42440 -1.75265 1.48752
 H 0.97318 2.91423 -0.43448
7
SN2_IRC_Distances_MW_output/new_data/SN2_traj1_Distances point 392
C -0.68034 -1.13119 0.27844
 O 1.41849 0.98029 -0.41012
 F -2.58349 0.90989 -0.43316
 H -1.22825 0.00533 -0.04119
 H 0.67598 -1.92590 -0.44704
 H 1.42443 -1.75270 1.48755
 H 0.97318 2.91429 -0.43449
7
SN2_IRC_Distances_MW_output/new_data/SN2_traj1_Distances point 393
C -0.68035 -1.13120 0.27844
 O 1.41849 0.98030 -0.41012
 F -2.58349 0.90990 -0.43316
 H -1.22826 0.00533 -0.04120
 H 0.67599 -1.92592 -0.44704
 H 1.42445 -1.75272 1.48756
 H 0.97318 2.91431 -0.43449
7
SN2_IRC_Distances_MW_output/new_data/SN2_traj1_Distances point 394
C -0.68036 -1.13120 0.27844
 O 1.41849 0.98030 -0.41012
 F -2.58350 0.90990 -0.43316
 H -1.22827 0.00534 -0.04120
 H 0.67599 -1.92592 -0.44703
 H 1.42445 -1.75273 1.48756
 H 0.97318 2.91432 -0.43449
7
SN2_IRC_Distances_MW_output/new_data/SN2_traj1_Distances point 395
C -0.68036 -1.13120 0.27844
 O 1.41849 0.98030 -0.41013
 F -2.58350 0.90991 -0.43317
 H -1.22827 0.00534 -0.04120
 H 0.67599 -1.92593 -0.44703
 H 1.42446 -1.75274 1.48757
 H 0.97319 2.91433 -0.43449
7
SN2_IRC_Distances_MW_output/new_data/SN2_traj1_Distances point 396
C -0.68038 -1.13121 0.27845
 O 1.41850 0.98031 -0.41013
 F -2.58350 0.90992 -0.43317
 H -1.22829 0.00534 -0.04121
 H 0.67600 -1.92596 -0.44702
 H 1.42448 -1.75277 1.48759
 H 0.97319 2.91436 -0.43450
7
SN2_IRC_Distances_MW_output/new_data/SN2_traj1_Distances point 397
C -0.68042 -1.13122 0.27845
 O 1.41851 0.98032 -0.41014
 F -2.58350 0.90995 -0.43319
 H -1.22832 0.00536 -0.04122
 H 0.67602 -1.92601 -0.44701
 H 1.42452 -1.75283 1.48762
 H 0.97319 2.91443 -0.43451
7
SN2_IRC_Distances_MW_output/new_data/SN2_traj1_Distances point 398
C -0.68049 -1.13124 0.27846
 O 1.41852 0.98034 -0.41016
 F -2.58351 0.90999 -0.43321
 H -1.22837 0.00538 -0.04125
 H 0.67605 -1.92609 -0.44699
 H 1.42459 -1.75292 1.48768
 H 0.97321 2.91454 -0.43453
7
SN2_IRC_Distances_MW_output/new_data/SN2_traj1_Distances point 399
C -0.68059 -1.13128 0.27847
 O 1.41854 0.98037 -0.41019
 F -2.58352 0.91006 -0.43325
 H -1.22845 0.00542 -0.04129
 H 0.67610 -1.92621 -0.44695
 H 1.42470 -1.75307 1.48777
 H 0.97322 2.91471 -0.43456
7
SN2_IRC_Distances_MW_output/new_data/SN2_traj1_Distances point 400
C -0.68073 -1.13132 0.27848
 O 1.41857 0.98042 -0.41023
 F -2.58354 0.91016 -0.43330
 H -1.22856 0.00546 -0.04135
 H 0.67617 -1.92638 -0.44691
 H 1.42484 -1.75327 1.48789
 H 0.97324 2.91494 -0.43460
7
SN2_IRC_Distances_MW_output/new_data/SN2_traj1_Distances point 401
C -0.68091 -1.13138 0.27850
 O 1.41861 0.98048 -0.41027
 F -2.58356 0.91029 -0.43336
 H -1.22870 0.00552 -0.04142
 H 0.67626 -1.92660 -0.44685
 H 1.42502 -1.75353 1.48804
 H 0.97327 2.91523 -0.43465
7
SN2_IRC_Distances_MW_output/new_data/SN2_traj1_Distances point 402
C -0.68112 -1.13145 0.27853
 O 1.41866 0.98055 -0.41033
 F -2.58358 0.91044 -0.43344
 H -1.22887 0.00560 -0.04151
 H 0.67636 -1.92687 -0.44677
 H 1.42525 -1.75385 1.48823
 H 0.97330 2.91559 -0.43471
7
SN2_IRC_Distances_MW_output/new_data/SN2_traj1_Distances point 403
C -0.68137 -1.13154 0.27856
 O 1.41872 0.98063 -0.41040
 F -2.58361 0.91061 -0.43353
 H -1.22907 0.00568 -0.04161
 H 0.67648 -1.92717 -0.44669
 H 1.42550 -1.75421 1.48845
 H 0.97334 2.91600 -0.43478
7
SN2_IRC_Distances_MW_output/new_data/SN2_traj1_Distances point 404
C -0.68163 -1.13162 0.27858
 O 1.41878 0.98071 -0.41047
 F -2.58364 0.91080 -0.43362
 H -1.22928 0.00577 -0.04172
 H 0.67661 -1.92750 -0.44660
 H 1.42578 -1.75460 1.48868
 H 0.97338 2.91644 -0.43486
7
SN2_IRC_Distances_MW_output/new_data/SN2_traj1_Distances point 405
C -0.68191 -1.13172 0.27862
 O 1.41884 0.98080 -0.41055
 F -2.58367 0.91099 -0.43372
 H -1.22949 0.00587 -0.04183
 H 0.67674 -1.92785 -0.44650
 H 1.42606 -1.75500 1.48892
 H 0.97343 2.91690 -0.43494
7
SN2_IRC_Distances_MW_output/new_data/SN2_traj1_Distances point 406
C -0.68219 -1.13181 0.27865
 O 1.41890 0.98089 -0.41062
 F -2.58370 0.91118 -0.43382
 H -1.22971 0.00596 -0.04194
 H 0.67688 -1.92819 -0.44641
 H 1.42635 -1.75540 1.48916
 H 0.97347 2.91736 -0.43502
7
SN2_IRC_Distances_MW_output/new_data/SN2_traj1_Distances point 407
C -0.68245 -1.13190 0.27868
 O 1.41896 0.98098 -0.41070
 F -2.58373 0.91137 -0.43392
 H -1.22992 0.00605 -0.04205
 H 0.67701 -1.92852 -0.44632
 H 1.42663 -1.75579 1.48940
 H 0.97351 2.91781 -0.43509
7
SN2_IRC_Distances_MW_output/new_data/SN2_traj1_Distances point 408
C -0.68272 -1.13199 0.27870
 O 1.41902 0.98107 -0.41077
 F -2.58376 0.91155 -0.43401
 H -1.23013 0.00614 -0.04216
 H 0.67714 -1.92884 -0.44623
 H 1.42690 -1.75618 1.48963
 H 0.97355 2.91825 -0.43517
7
SN2_IRC_Distances_MW_output/new_data/SN2_traj1_Distances point 409
C -0.68298 -1.13208 0.27873
 O 1.41908 0.98115 -0.41084
 F -2.58379 0.91174 -0.43411
 H -1.23034 0.00623 -0.04226
 H 0.67727 -1.92918 -0.44614
 H 1.42718 -1.75657 1.48986
 H 0.97359 2.91869 -0.43525
7
SN2_IRC_Distances_MW_output/new_data/SN2_traj1_Distances point 410
C -0.68327 -1.13217 0.27877
 O 1.41914 0.98125 -0.41092
 F -2.58382 0.91194 -0.43421
 H -1.23057 0.00633 -0.04238
 H 0.67741 -1.92953 -0.44604
 H 1.42748 -1.75699 1.49011
 H 0.97364 2.91918 -0.43533
7
SN2_IRC_Distances_MW_output/new_data/SN2_traj1_Distances point 411
C -0.68361 -1.13228 0.27880
 O 1.41922 0.98136 -0.41101
 F -2.58385 0.91218 -0.43433
 H -1.23084 0.00645 -0.04252
 H 0.67757 -1.92995 -0.44592
 H 1.42782 -1.75748 1.49041
 H 0.97369 2.91973 -0.43543
7
SN2_IRC_Distances_MW_output/new_data/SN2_traj1_Distances point 412
C -0.68402 -1.13242 0.27885
 O 1.41931 0.98149 -0.41112
 F -2.58390 0.91246 -0.43448
 H -1.23116 0.00659 -0.04268
 H 0.67777 -1.93045 -0.44578
 H 1.42824 -1.75808 1.49076
 H 0.97376 2.92041 -0.43554
7
SN2_IRC_Distances_MW_output/new_data/SN2_traj1_Distances point 413
C -0.68453 -1.13259 0.27890
 O 1.41942 0.98166 -0.41126
 F -2.58396 0.91282 -0.43466
 H -1.23156 0.00676 -0.04289
 H 0.67801 -1.93109 -0.44561
 H 1.42877 -1.75883 1.49121
 H 0.97384 2.92126 -0.43569
7
SN2_IRC_Distances_MW_output/new_data/SN2_traj1_Distances point 414
C -0.68518 -1.13281 0.27898
 O 1.41957 0.98187 -0.41144
 F -2.58403 0.91328 -0.43489
 H -1.23208 0.00699 -0.04315
 H 0.67833 -1.93189 -0.44539
 H 1.42945 -1.75978 1.49178
 H 0.97394 2.92235 -0.43588
7
SN2_IRC_Distances_MW_output/new_data/SN2_traj1_Distances point 415
C -0.68601 -1.13309 0.27907
 O 1.41975 0.98215 -0.41167
 F -2.58412 0.91386 -0.43519
 H -1.23274 0.00727 -0.04349
 H 0.67873 -1.93293 -0.44510
 H 1.43031 -1.76100 1.49251
 H 0.97407 2.92374 -0.43612
7
SN2_IRC_Distances_MW_output/new_data/SN2_traj1_Distances point 416
C -0.68708 -1.13344 0.27918
 O 1.41999 0.98249 -0.41196
 F -2.58424 0.91460 -0.43557
 H -1.23358 0.00764 -0.04392
 H 0.67925 -1.93425 -0.44474
 H 1.43142 -1.76256 1.49344
 H 0.97424 2.92551 -0.43643
7
SN2_IRC_Distances_MW_output/new_data/SN2_traj1_Distances point 417
C -0.68843 -1.13389 0.27933
 O 1.42029 0.98294 -0.41233
 F -2.58439 0.91555 -0.43606
 H -1.23464 0.00810 -0.04447
 H 0.67991 -1.93592 -0.44428
 H 1.43281 -1.76454 1.49462
 H 0.97445 2.92777 -0.43682
7
SN2_IRC_Distances_MW_output/new_data/SN2_traj1_Distances point 418
C -0.69012 -1.13445 0.27952
 O 1.42067 0.98349 -0.41279
 F -2.58458 0.91673 -0.43666
 H -1.23598 0.00868 -0.04516
 H 0.68073 -1.93802 -0.44371
 H 1.43456 -1.76703 1.49611
 H 0.97472 2.93059 -0.43731
7
SN2_IRC_Distances_MW_output/new_data/SN2_traj1_Distances point 419
C -0.69221 -1.13514 0.27975
 O 1.42114 0.98418 -0.41335
 F -2.58481 0.91819 -0.43741
 H -1.23762 0.00940 -0.04600
 H 0.68173 -1.94061 -0.44300
 H 1.43672 -1.77009 1.49793
 H 0.97505 2.93406 -0.43792
7
SN2_IRC_Distances_MW_output/new_data/SN2_traj1_Distances point 420
C -0.69471 -1.13596 0.28002
 O 1.42170 0.98500 -0.41403
 F -2.58508 0.91993 -0.43830
 H -1.23960 0.01026 -0.04702
 H 0.68295 -1.94372 -0.44215
 H 1.43930 -1.77376 1.50013
 H 0.97545 2.93824 -0.43865
7
SN2_IRC_Distances_MW_output/new_data/SN2_traj1_Distances point 421
C -0.69763 -1.13692 0.28033
 O 1.42235 0.98596 -0.41483
 F -2.58541 0.92196 -0.43934
 H -1.24189 0.01127 -0.04820
 H 0.68435 -1.94733 -0.44116
 H 1.44231 -1.77804 1.50269
 H 0.97592 2.94310 -0.43950
7
SN2_IRC_Distances_MW_output/new_data/SN2_traj1_Distances point 422
C -0.70089 -1.13798 0.28069
 O 1.42308 0.98704 -0.41571
 F -2.58577 0.92423 -0.44051
 H -1.24446 0.01240 -0.04952
 H 0.68593 -1.95139 -0.44006
 H 1.44567 -1.78285 1.50556
 H 0.97645 2.94854 -0.44045
7
SN2_IRC_Distances_MW_output/new_data/SN2_traj1_Distances point 423
C -0.70444 -1.13914 0.28107
 O 1.42388 0.98822 -0.41667
 F -2.58617 0.92669 -0.44177
 H -1.24725 0.01363 -0.05095
 H 0.68763 -1.95579 -0.43886
 H 1.44931 -1.78806 1.50867
 H 0.97703 2.95445 -0.44149
7
SN2_IRC_Distances_MW_output/new_data/SN2_traj1_Distances point 424
C -0.70818 -1.14035 0.28147
 O 1.42472 0.98946 -0.41769
 F -2.58658 0.92929 -0.44310
 H -1.25019 0.01493 -0.05246
 H 0.68944 -1.96046 -0.43760
 H 1.45316 -1.79358 1.51197
 H 0.97765 2.96070 -0.44260
7
SN2_IRC_Distances_MW_output/new_data/SN2_traj1_Distances point 425
C -0.71208 -1.14160 0.28188
 O 1.42560 0.99076 -0.41874
 F -2.58702 0.93199 -0.44449
 H -1.25326 0.01629 -0.05403
 H 0.69131 -1.96532 -0.43628
 H 1.45716 -1.79934 1.51541
 H 0.97829 2.96721 -0.44375
7
SN2_IRC_Distances_MW_output/new_data/SN2_traj1_Distances point 426
C -0.71611 -1.14289 0.28231
 O 1.42650 0.99211 -0.41983
 F -2.58747 0.93478 -0.44591
 H -1.25642 0.01770 -0.05566
 H 0.69324 -1.97034 -0.43493
 H 1.46129 -1.80529 1.51897
 H 0.97897 2.97394 -0.44495
7
SN2_IRC_Distances_MW_output/new_data/SN2_traj1_Distances point 427
C -0.72026 -1.14422 0.28274
 O 1.42744 0.99350 -0.42095
 F -2.58794 0.93765 -0.44738
 H -1.25967 0.01915 -0.05733
 H 0.69523 -1.97552 -0.43354
 H 1.46553 -1.81143 1.52264
 H 0.97967 2.98087 -0.44618
7
SN2_IRC_Distances_MW_output/new_data/SN2_traj1_Distances point 428
C -0.72453 -1.14557 0.28319
 O 1.42840 0.99494 -0.42210
 F -2.58842 0.94059 -0.44889
 H -1.26302 0.02065 -0.05905
 H 0.69727 -1.98085 -0.43212
 H 1.46989 -1.81777 1.52642
 H 0.98040 2.98801 -0.44746
7
SN2_IRC_Distances_MW_output/new_data/SN2_traj1_Distances point 429
C -0.72894 -1.14696 0.28364
 O 1.42940 0.99643 -0.42328
 F -2.58891 0.94362 -0.45045
 H -1.26646 0.02220 -0.06082
 H 0.69937 -1.98636 -0.43065
 H 1.47438 -1.82430 1.53033
 H 0.98116 2.99537 -0.44878
7
SN2_IRC_Distances_MW_output/new_data/SN2_traj1_Distances point 430
C -0.73348 -1.14838 0.28411
 O 1.43043 0.99796 -0.42450
 F -2.58942 0.94674 -0.45205
 H -1.27001 0.02380 -0.06264
 H 0.70154 -1.99204 -0.42914
 H 1.47900 -1.83104 1.53436
 H 0.98194 3.00296 -0.45014
7
SN2_IRC_Distances_MW_output/new_data/SN2_traj1_Distances point 431
C -0.73814 -1.14983 0.28459
 O 1.43149 0.99955 -0.42575
 F -2.58995 0.94994 -0.45369
 H -1.27365 0.02545 -0.06451
 H 0.70375 -1.99788 -0.42759
 H 1.48374 -1.83798 1.53850
 H 0.98276 3.01076 -0.45155
7
SN2_IRC_Distances_MW_output/new_data/SN2_traj1_Distances point 432
C -0.74289 -1.15130 0.28507
 O 1.43257 1.00117 -0.42703
 F -2.59049 0.95319 -0.45536
 H -1.27736 0.02713 -0.06641
 H 0.70601 -2.00384 -0.42601
 H 1.48856 -1.84507 1.54273
 H 0.98360 3.01871 -0.45299
7
SN2_IRC_Distances_MW_output/new_data/SN2_traj1_Distances point 433
C -0.74770 -1.15278 0.28556
 O 1.43366 1.00281 -0.42832
 F -2.59103 0.95648 -0.45705
 H -1.28111 0.02884 -0.06834
 H 0.70829 -2.00988 -0.42443
 H 1.49343 -1.85224 1.54702
 H 0.98446 3.02676 -0.45445
7
SN2_IRC_Distances_MW_output/new_data/SN2_traj1_Distances point 434
C -0.75252 -1.15425 0.28604
 O 1.43476 1.00447 -0.42961
 F -2.59158 0.95977 -0.45873
 H -1.28486 0.03056 -0.07027
 H 0.71057 -2.01594 -0.42284
 H 1.49831 -1.85945 1.55133
 H 0.98533 3.03484 -0.45593
7
SN2_IRC_Distances_MW_output/new_data/SN2_traj1_Distances point 435
C -0.75735 -1.15572 0.28652
 O 1.43587 1.00613 -0.43090
 F -2.59213 0.96305 -0.46042
 H -1.28861 0.03229 -0.07219
 H 0.71285 -2.02201 -0.42125
 H 1.50318 -1.86667 1.55565
 H 0.98621 3.04293 -0.45741
7
SN2_IRC_Distances_MW_output/new_data/SN2_traj1_Distances point 436
C -0.76218 -1.15717 0.28700
 O 1.43697 1.00780 -0.43219
 F -2.59268 0.96634 -0.46211
 H -1.29237 0.03402 -0.07412
 H 0.71512 -2.02809 -0.41966
 H 1.50804 -1.87391 1.55997
 H 0.98709 3.05102 -0.45889
7
SN2_IRC_Distances_MW_output/new_data/SN2_traj1_Distances point 437
C -0.76702 -1.15863 0.28748
 O 1.43808 1.00948 -0.43348
 F -2.59324 0.96962 -0.46379
 H -1.29612 0.03576 -0.07605
 H 0.71740 -2.03420 -0.41808
 H 1.51291 -1.88118 1.56432
 H 0.98799 3.05915 -0.46039
7
SN2_IRC_Distances_MW_output/new_data/SN2_traj1_Distances point 438
C -0.77190 -1.16008 0.28795
 O 1.43920 1.01118 -0.43478
 F -2.59380 0.97293 -0.46549
 H -1.29991 0.03752 -0.07800
 H 0.71969 -2.04036 -0.41648
 H 1.51781 -1.88852 1.56870
 H 0.98891 3.06733 -0.46190
7
SN2_IRC_Distances_MW_output/new_data/SN2_traj1_Distances point 439
C -0.77683 -1.16154 0.28843
 O 1.44034 1.01290 -0.43609
 F -2.59437 0.97626 -0.46721
 H -1.30373 0.03930 -0.07996
 H 0.72200 -2.04659 -0.41488
 H 1.52276 -1.89595 1.57314
 H 0.98984 3.07562 -0.46344
7
SN2_IRC_Distances_MW_output/new_data/SN2_traj1_Distances point 440
C -0.78184 -1.16302 0.28891
 O 1.44149 1.01465 -0.43742
 F -2.59495 0.97964 -0.46894
 H -1.30760 0.04111 -0.08195
 H 0.72434 -2.05292 -0.41325
 H 1.52776 -1.90349 1.57765
 H 0.99079 3.08402 -0.46500
7
SN2_IRC_Distances_MW_output/new_data/SN2_traj1_Distances point 441
C -0.78693 -1.16450 0.28939
 O 1.44267 1.01644 -0.43877
 F -2.59554 0.98307 -0.47070
 H -1.31153 0.04296 -0.08397
 H 0.72672 -2.05937 -0.41160
 H 1.53284 -1.91118 1.58224
 H 0.99177 3.09258 -0.46659
7
SN2_IRC_Distances_MW_output/new_data/SN2_traj1_Distances point 442
C -0.79211 -1.16601 0.28988
 O 1.44387 1.01827 -0.44015
 F -2.59614 0.98655 -0.47249
 H -1.31553 0.04485 -0.08603
 H 0.72913 -2.06594 -0.40992
 H 1.53801 -1.91902 1.58693
 H 0.99278 3.10129 -0.46822
7
SN2_IRC_Distances_MW_output/new_data/SN2_traj1_Distances point 443
C -0.79739 -1.16754 0.29038
 O 1.44509 1.02015 -0.44155
 F -2.59676 0.99010 -0.47431
 H -1.31961 0.04678 -0.08812
 H 0.73159 -2.07264 -0.40821
 H 1.54326 -1.92702 1.59171
 H 0.99381 3.11018 -0.46989
7
SN2_IRC_Distances_MW_output/new_data/SN2_traj1_Distances point 444
C -0.80277 -1.16908 0.29088
 O 1.44634 1.02206 -0.44298
 F -2.59739 0.99370 -0.47617
 H -1.32375 0.04875 -0.09025
 H 0.73408 -2.07948 -0.40648
 H 1.54861 -1.93518 1.59659
 H 0.99488 3.11924 -0.47159
7
SN2_IRC_Distances_MW_output/new_data/SN2_traj1_Distances point 445
C -0.80825 -1.17064 0.29139
 O 1.44762 1.02401 -0.44443
 F -2.59803 0.99736 -0.47805
 H -1.32796 0.05076 -0.09242
 H 0.73662 -2.08645 -0.40472
 H 1.55403 -1.94350 1.60157
 H 0.99598 3.12846 -0.47333
7
SN2_IRC_Distances_MW_output/new_data/SN2_traj1_Distances point 446
C -0.81380 -1.17221 0.29189
 O 1.44891 1.02600 -0.44590
 F -2.59869 1.00107 -0.47995
 H -1.33223 0.05280 -0.09462
 H 0.73918 -2.09353 -0.40294
 H 1.55953 -1.95196 1.60662
 H 0.99710 3.13782 -0.47510
7
SN2_IRC_Distances_MW_output/new_data/SN2_traj1_Distances point 447
C -0.81942 -1.17379 0.29240
 O 1.45023 1.02802 -0.44739
 F -2.59935 1.00481 -0.48188
 H -1.33655 0.05487 -0.09684
 H 0.74177 -2.10069 -0.40114
 H 1.56507 -1.96052 1.61174
 H 0.99824 3.14730 -0.47690
7
SN2_IRC_Distances_MW_output/new_data/SN2_traj1_Distances point 448
C -0.82508 -1.17538 0.29291
 O 1.45155 1.03007 -0.44889
 F -2.60002 1.00857 -0.48381
 H -1.34089 0.05697 -0.09907
 H 0.74437 -2.10792 -0.39933
 H 1.57065 -1.96916 1.61691
 H 0.99941 3.15686 -0.47872
7
SN2_IRC_Distances_MW_output/new_data/SN2_traj1_Distances point 449
C -0.83075 -1.17695 0.29342
 O 1.45289 1.03213 -0.45039
 F -2.60070 1.01234 -0.48575
 H -1.34524 0.05907 -0.10131
 H 0.74698 -2.11518 -0.39753
 H 1.57623 -1.97785 1.62210
 H 1.00059 3.16644 -0.48055
7
SN2_IRC_Distances_MW_output/new_data/SN2_traj1_Distances point 450
C -0.83642 -1.17851 0.29392
 O 1.45422 1.03419 -0.45188
 F -2.60138 1.01609 -0.48768
 H -1.34957 0.06118 -0.10354
 H 0.74957 -2.12244 -0.39573
 H 1.58180 -1.98653 1.62729
 H 1.00178 3.17602 -0.48239
7
SN2_IRC_Distances_MW_output/new_data/SN2_traj1_Distances point 451
C -0.84206 -1.18006 0.29442
 O 1.45555 1.03625 -0.45337
 F -2.60206 1.01982 -0.48959
 H -1.35388 0.06328 -0.10576
 H 0.75215 -2.12967 -0.39394
 H 1.58732 -1.99518 1.63246
 H 1.00298 3.18556 -0.48422
7
SN2_IRC_Distances_MW_output/new_data/SN2_traj1_Distances point 452
C -0.84764 -1.18158 0.29490
 O 1.45687 1.03829 -0.45485
 F -2.60273 1.02350 -0.49149
 H -1.35814 0.06537 -0.10795
 H 0.75470 -2.13684 -0.39217
 H 1.59278 -2.00376 1.63760
 H 1.00417 3.19501 -0.48604
7
SN2_IRC_Distances_MW_output/new_data/SN2_traj1_Distances point 453
C -0.85316 -1.18307 0.29538
 O 1.45818 1.04033 -0.45630
 F -2.60340 1.02713 -0.49336
 H -1.36235 0.06744 -0.11012
 H 0.75721 -2.14393 -0.39043
 H 1.59816 -2.01226 1.64268
 H 1.00536 3.20436 -0.48784
7
SN2_IRC_Distances_MW_output/new_data/SN2_traj1_Distances point 454
C -0.85861 -1.18453 0.29584
 O 1.45948 1.04234 -0.45774
 F -2.60407 1.03071 -0.49520
 H -1.36650 0.06949 -0.11226
 H 0.75968 -2.15094 -0.38871
 H 1.60347 -2.02066 1.64770
 H 1.00655 3.21359 -0.48963
7
SN2_IRC_Distances_MW_output/new_data/SN2_traj1_Distances point 455
C -0.86399 -1.18596 0.29630
 O 1.46076 1.04433 -0.45916
 F -2.60472 1.03424 -0.49702
 H -1.37060 0.07151 -0.11437
 H 0.76212 -2.15787 -0.38702
 H 1.60870 -2.02896 1.65267
 H 1.00773 3.22272 -0.49140
7
SN2_IRC_Distances_MW_output/new_data/SN2_traj1_Distances point 456
C -0.86930 -1.18737 0.29675
 O 1.46203 1.04631 -0.46056
 F -2.60537 1.03772 -0.49881
 H -1.37463 0.07352 -0.11645
 H 0.76452 -2.16473 -0.38536
 H 1.61385 -2.03718 1.65758
 H 1.00891 3.23174 -0.49316
7
SN2_IRC_Distances_MW_output/new_data/SN2_traj1_Distances point 457
C -0.87457 -1.18876 0.29718
 O 1.46329 1.04828 -0.46195
 F -2.60602 1.04116 -0.50058
 H -1.37863 0.07551 -0.11851
 H 0.76689 -2.17153 -0.38371
 H 1.61895 -2.04533 1.66246
 H 1.01009 3.24068 -0.49490
7
SN2_IRC_Distances_MW_output/new_data/SN2_traj1_Distances point 458
C -0.87979 -1.19013 0.29762
 O 1.46454 1.05023 -0.46333
 F -2.60667 1.04456 -0.50233
 H -1.38259 0.07749 -0.12055
 H 0.76924 -2.17828 -0.38208
 H 1.62400 -2.05343 1.66730
 H 1.01127 3.24955 -0.49663
7
SN2_IRC_Distances_MW_output/new_data/SN2_traj1_Distances point 459
C -0.88498 -1.19148 0.29804
 O 1.46579 1.05219 -0.46470
 F -2.60731 1.04795 -0.50407
 H -1.38653 0.07946 -0.12258
 H 0.77158 -2.18500 -0.38046
 H 1.62901 -2.06149 1.67213
 H 1.01245 3.25839 -0.49836
7
SN2_IRC_Distances_MW_output/new_data/SN2_traj1_Distances point 460
C -0.89015 -1.19282 0.29846
 O 1.46703 1.05413 -0.46606
 F -2.60796 1.05131 -0.50580
 H -1.39044 0.08143 -0.12460
 H 0.77389 -2.19170 -0.37885
 H 1.63399 -2.06953 1.67693
 H 1.01363 3.26718 -0.50009
7
SN2_IRC_Distances_MW_output/new_data/SN2_traj1_Distances point 461
C -0.89527 -1.19414 0.29888
 O 1.46827 1.05607 -0.46741
 F -2.60860 1.05463 -0.50751
 H -1.39432 0.08338 -0.12660
 H 0.77619 -2.19835 -0.37726
 H 1.63892 -2.07751 1.68171
 H 1.01482 3.27591 -0.50180
7
SN2_IRC_Distances_MW_output/new_data/SN2_traj1_Distances point 462
C -0.90034 -1.19544 0.29928
 O 1.46949 1.05800 -0.46874
 F -2.60924 1.05791 -0.50920
 H -1.39814 0.08532 -0.12857
 H 0.77845 -2.20493 -0.37569
 H 1.64378 -2.08541 1.68643
 H 1.01600 3.28454 -0.50351
7
SN2_IRC_Distances_MW_output/new_data/SN2_traj1_Distances point 463
C -0.90532 -1.19671 0.29968
 O 1.47070 1.05990 -0.47006
 F -2.60987 1.06114 -0.51086
 H -1.40190 0.08723 -0.13051
 H 0.78067 -2.21141 -0.37415
 H 1.64856 -2.09319 1.69109
 H 1.01717 3.29304 -0.50518
7
SN2_IRC_Distances_MW_output/new_data/SN2_traj1_Distances point 464
C -0.91021 -1.19795 0.30006
 O 1.47189 1.06177 -0.47135
 F -2.61049 1.06430 -0.51249
 H -1.40559 0.08910 -0.13241
 H 0.78285 -2.21778 -0.37264
 H 1.65323 -2.10083 1.69566
 H 1.01833 3.30139 -0.50684
7
SN2_IRC_Distances_MW_output/new_data/SN2_traj1_Distances point 465
C -0.91502 -1.19916 0.30044
 O 1.47306 1.06361 -0.47261
 F -2.61110 1.06739 -0.51408
 H -1.40921 0.09095 -0.13428
 H 0.78498 -2.22404 -0.37116
 H 1.65782 -2.10835 1.70016
 H 1.01947 3.30959 -0.50846
7
SN2_IRC_Distances_MW_output/new_data/SN2_traj1_Distances point 466
C -0.91976 -1.20035 0.30081
 O 1.47422 1.06543 -0.47387
 F -2.61171 1.07045 -0.51566
 H -1.41278 0.09278 -0.13613
 H 0.78708 -2.23023 -0.36970
 H 1.66235 -2.11579 1.70461
 H 1.02061 3.31770 -0.51007
7
SN2_IRC_Distances_MW_output/new_data/SN2_traj1_Distances point 467
C -0.92448 -1.20152 0.30117
 O 1.47537 1.06726 -0.47511
 F -2.61231 1.07349 -0.51722
 H -1.41634 0.09460 -0.13796
 H 0.78917 -2.23639 -0.36825
 H 1.66684 -2.12320 1.70905
 H 1.02175 3.32578 -0.51168
7
SN2_IRC_Distances_MW_output/new_data/SN2_traj1_Distances point 468
C -0.92923 -1.20270 0.30153
 O 1.47653 1.06909 -0.47636
 F -2.61292 1.07653 -0.51879
 H -1.41990 0.09643 -0.13980
 H 0.79127 -2.24260 -0.36679
 H 1.67136 -2.13065 1.71351
 H 1.02290 3.33390 -0.51330
7
SN2_IRC_Distances_MW_output/new_data/SN2_traj1_Distances point 469
C -0.93405 -1.20389 0.30190
 O 1.47771 1.07096 -0.47763
 F -2.61355 1.07962 -0.52038
 H -1.42352 0.09830 -0.14167
 H 0.79339 -2.24891 -0.36531
 H 1.67593 -2.13824 1.71805
 H 1.02409 3.34215 -0.51494
7
SN2_IRC_Distances_MW_output/new_data/SN2_traj1_Distances point 470
C -0.93899 -1.20511 0.30227
 O 1.47893 1.07289 -0.47894
 F -2.61419 1.08278 -0.52201
 H -1.42723 0.10021 -0.14359
 H 0.79557 -2.25538 -0.36380
 H 1.68061 -2.14602 1.72271
 H 1.02530 3.35062 -0.51664
7
SN2_IRC_Distances_MW_output/new_data/SN2_traj1_Distances point 471
C -0.94409 -1.20635 0.30265
 O 1.48019 1.07488 -0.48028
 F -2.61486 1.08604 -0.52369
 H -1.43105 0.10219 -0.14556
 H 0.79780 -2.26206 -0.36225
 H 1.68543 -2.15406 1.72752
 H 1.02657 3.35936 -0.51839
7
SN2_IRC_Distances_MW_output/new_data/SN2_traj1_Distances point 472
C -0.94934 -1.20763 0.30304
 O 1.48149 1.07694 -0.48167
 F -2.61555 1.08939 -0.52541
 H -1.43498 0.10423 -0.14760
 H 0.80011 -2.26896 -0.36065
 H 1.69039 -2.16235 1.73248
 H 1.02789 3.36838 -0.52020
7
SN2_IRC_Distances_MW_output/new_data/SN2_traj1_Distances point 473
C -0.95470 -1.20892 0.30343
 O 1.48281 1.07905 -0.48309
 F -2.61625 1.09281 -0.52717
 H -1.43899 0.10632 -0.14967
 H 0.80245 -2.27601 -0.35902
 H 1.69545 -2.17083 1.73756
 H 1.02924 3.37758 -0.52204
7
SN2_IRC_Distances_MW_output/new_data/SN2_traj1_Distances point 474
C -0.96005 -1.21021 0.30382
 O 1.48414 1.08115 -0.48450
 F -2.61696 1.09620 -0.52892
 H -1.44298 0.10841 -0.15173
 H 0.80478 -2.28304 -0.35739
 H 1.70047 -2.17929 1.74262
 H 1.03060 3.38677 -0.52389
7
SN2_IRC_Distances_MW_output/new_data/SN2_traj1_Distances point 475
C -0.96522 -1.21144 0.30420
 O 1.48543 1.08320 -0.48586
 F -2.61765 1.09948 -0.53061
 H -1.44684 0.11043 -0.15373
 H 0.80703 -2.28985 -0.35583
 H 1.70533 -2.18748 1.74752
 H 1.03192 3.39566 -0.52569
7
SN2_IRC_Distances_MW_output/new_data/SN2_traj1_Distances point 476
C -0.97007 -1.21260 0.30454
 O 1.48664 1.08513 -0.48715
 F -2.61830 1.10256 -0.53220
 H -1.45047 0.11233 -0.15560
 H 0.80914 -2.29625 -0.35436
 H 1.70988 -2.19519 1.75214
 H 1.03317 3.40402 -0.52737
7
SN2_IRC_Distances_MW_output/new_data/SN2_traj1_Distances point 477
C -0.97455 -1.21366 0.30486
 O 1.48776 1.08691 -0.48833
 F -2.61890 1.10540 -0.53366
 H -1.45380 0.11409 -0.15733
 H 0.81109 -2.30217 -0.35301
 H 1.71407 -2.20230 1.75640
 H 1.03434 3.41173 -0.52893
7
SN2_IRC_Distances_MW_output/new_data/SN2_traj1_Distances point 478
C -0.97865 -1.21463 0.30515
 O 1.48878 1.08855 -0.48942
 F -2.61945 1.10799 -0.53499
 H -1.45686 0.11570 -0.15891
 H 0.81286 -2.30758 -0.35177
 H 1.71791 -2.20883 1.76031
 H 1.03541 3.41880 -0.53037
7
SN2_IRC_Distances_MW_output/new_data/SN2_traj1_Distances point 479
C -0.98241 -1.21551 0.30542
 O 1.48973 1.09005 -0.49041
 F -2.61996 1.11036 -0.53622
 H -1.45965 0.11718 -0.16036
 H 0.81449 -2.31256 -0.35064
 H 1.72142 -2.21481 1.76389
 H 1.03639 3.42528 -0.53168
7
SN2_IRC_Distances_MW_output/new_data/SN2_traj1_Distances point 480
C -0.98588 -1.21632 0.30566
 O 1.49060 1.09145 -0.49133
 F -2.62043 1.11255 -0.53734
 H -1.46224 0.11854 -0.16170
 H 0.81599 -2.31715 -0.34959
 H 1.72466 -2.22034 1.76720
 H 1.03731 3.43128 -0.53290
7
SN2_IRC_Distances_MW_output/new_data/SN2_traj1_Distances point 481
C -0.98912 -1.21708 0.30588
 O 1.49142 1.09275 -0.49219
 F -2.62087 1.11459 -0.53840
 H -1.46464 0.11982 -0.16294
 H 0.81738 -2.32144 -0.34862
 H 1.72767 -2.22551 1.77030
 H 1.03817 3.43687 -0.53403
7
SN2_IRC_Distances_MW_output/new_data/SN2_traj1_Distances point 482
C -0.99216 -1.21778 0.30609
 O 1.49218 1.09397 -0.49299
 F -2.62129 1.11650 -0.53938
 H -1.46690 0.12101 -0.16411
 H 0.81869 -2.32546 -0.34771
 H 1.73050 -2.23035 1.77320
 H 1.03897 3.44211 -0.53510
7
SN2_IRC_Distances_MW_output/new_data/SN2_traj1_Distances point 483
C -0.99498 -1.21844 0.30629
 O 1.49289 1.09511 -0.49374
 F -2.62167 1.11828 -0.54030
 H -1.46900 0.12213 -0.16520
 H 0.81991 -2.32921 -0.34686
 H 1.73312 -2.23487 1.77590
 H 1.03973 3.44700 -0.53609
7
SN2_IRC_Distances_MW_output/new_data/SN2_traj1_Distances point 484
C -0.99755 -1.21903 0.30646
 O 1.49354 1.09615 -0.49442
 F -2.62203 1.11989 -0.54113
 H -1.47090 0.12315 -0.16619
 H 0.82101 -2.33262 -0.34609
 H 1.73551 -2.23898 1.77836
 H 1.04042 3.45144 -0.53700
7
SN2_IRC_Distances_MW_output/new_data/SN2_traj1_Distances point 485
C -0.99981 -1.21956 0.30662
 O 1.49411 1.09706 -0.49502
 F -2.62234 1.12131 -0.54186
 H -1.47258 0.12404 -0.16705
 H 0.82198 -2.33562 -0.34541
 H 1.73761 -2.24258 1.78052
 H 1.04102 3.45534 -0.53779
7
SN2_IRC_Distances_MW_output/new_data/SN2_traj1_Distances point 486
C -1.00174 -1.22000 0.30675
 O 1.49460 1.09785 -0.49553
 F -2.62260 1.12252 -0.54248
 H -1.47401 0.12480 -0.16780
 H 0.82281 -2.33818 -0.34484
 H 1.73940 -2.24567 1.78237
 H 1.04154 3.45868 -0.53847
7
SN2_IRC_Distances_MW_output/new_data/SN2_traj1_Distances point 487
C -1.00339 -1.22038 0.30686
 O 1.49502 1.09851 -0.49597
 F -2.62283 1.12355 -0.54301
 H -1.47523 0.12545 -0.16843
 H 0.82352 -2.34037 -0.34434
 H 1.74092 -2.24831 1.78395
 H 1.04199 3.46153 -0.53905
7
SN2_IRC_Distances_MW_output/new_data/SN2_traj1_Distances point 488
C -1.00481 -1.22071 0.30696
 O 1.49538 1.09909 -0.49635
 F -2.62303 1.12445 -0.54347
 H -1.47629 0.12602 -0.16898
 H 0.82413 -2.34226 -0.34392
 H 1.74224 -2.25059 1.78532
 H 1.04238 3.46400 -0.53956
7
SN2_IRC_Distances_MW_output/new_data/SN2_traj1_Distances point 489
C -1.00607 -1.22099 0.30704
 O 1.49570 1.09961 -0.49668
 F -2.62320 1.12524 -0.54388
 H -1.47722 0.12652 -0.16946
 H 0.82467 -2.34394 -0.34354
 H 1.74341 -2.25261 1.78653
 H 1.04272 3.46618 -0.54000
7
SN2_IRC_Distances_MW_output/new_data/SN2_traj1_Distances point 490
C -1.00722 -1.22126 0.30712
 O 1.49599 1.10007 -0.49699
 F -2.62336 1.12596 -0.54425
 H -1.47807 0.12697 -0.16990
 H 0.82516 -2.34546 -0.34320
 H 1.74447 -2.25444 1.78763
 H 1.04303 3.46816 -0.54041
7
SN2_IRC_Distances_MW_output/new_data/SN2_traj1_Distances point 491
C -1.00828 -1.22150 0.30719
 O 1.49626 1.10050 -0.49727
 F -2.62351 1.12662 -0.54459
 H -1.47886 0.12739 -0.17031
 H 0.82561 -2.34688 -0.34288
 H 1.74546 -2.25615 1.78865
 H 1.04332 3.47001 -0.54078
7
SN2_IRC_Distances_MW_output/new_data/SN2_traj1_Distances point 492
C -1.00930 -1.22173 0.30726
 O 1.49652 1.10092 -0.49754
 F -2.62365 1.12726 -0.54492
 H -1.47961 0.12779 -0.17070
 H 0.82604 -2.34823 -0.34258
 H 1.74639 -2.25777 1.78962
 H 1.04359 3.47176 -0.54114
7
SN2_IRC_Distances_MW_output/new_data/SN2_traj1_Distances point 493
C -1.01028 -1.22196 0.30732
 O 1.49677 1.10132 -0.49780
 F -2.62379 1.12787 -0.54524
 H -1.48034 0.12818 -0.17107
 H 0.82647 -2.34954 -0.34229
 H 1.74730 -2.25935 1.79057
 H 1.04386 3.47347 -0.54149
7
SN2_IRC_Distances_MW_output/new_data/SN2_traj1_Distances point 494
C -1.01125 -1.22218 0.30739
 O 1.49702 1.10172 -0.49806
 F -2.62392 1.12848 -0.54555
 H -1.48106 0.12857 -0.17145
 H 0.82688 -2.35083 -0.34200
 H 1.74821 -2.26091 1.79150
 H 1.04413 3.47516 -0.54184
7
SN2_IRC_Distances_MW_output/new_data/SN2_traj1_Distances point 495
C -1.01224 -1.22240 0.30745
 O 1.49727 1.10212 -0.49832
 F -2.62406 1.12910 -0.54587
 H -1.48179 0.12896 -0.17183
 H 0.82730 -2.35214 -0.34170
 H 1.74911 -2.26249 1.79245
 H 1.04440 3.47686 -0.54219
7
SN2_IRC_Distances_MW_output/new_data/SN2_traj1_Distances point 496
C -1.01324 -1.22263 0.30752
 O 1.49753 1.10253 -0.49859
 F -2.62420 1.12972 -0.54619
 H -1.48253 0.12936 -0.17221
 H 0.82773 -2.35348 -0.34140
 H 1.75004 -2.26410 1.79341
 H 1.04467 3.47860 -0.54254
7
SN2_IRC_Distances_MW_output/new_data/SN2_traj1_Distances point 497
C -1.01428 -1.22287 0.30759
 O 1.49779 1.10295 -0.49886
 F -2.62435 1.13037 -0.54652
 H -1.48329 0.12977 -0.17261
 H 0.82817 -2.35486 -0.34109
 H 1.75100 -2.26576 1.79441
 H 1.04496 3.48039 -0.54291
7
SN2_IRC_Distances_MW_output/new_data/SN2_traj1_Distances point 498
C -1.01535 -1.22311 0.30766
 O 1.49806 1.10339 -0.49915
 F -2.62450 1.13104 -0.54687
 H -1.48409 0.13019 -0.17302
 H 0.82863 -2.35628 -0.34078
 H 1.75198 -2.26748 1.79543
 H 1.04525 3.48225 -0.54329
7
SN2_IRC_Distances_MW_output/new_data/SN2_traj1_Distances point 499
C -1.01645 -1.22336 0.30774
 O 1.49834 1.10384 -0.49944
 F -2.62465 1.13173 -0.54723
 H -1.48490 0.13063 -0.17344
 H 0.82910 -2.35776 -0.34045
 H 1.75301 -2.26925 1.79650
 H 1.04556 3.48417 -0.54368
7
SN2_IRC_Distances_MW_output/new_data/SN2_traj1_Distances point 500
C -1.01759 -1.22362 0.30781
 O 1.49864 1.10431 -0.49974
 F -2.62481 1.13244 -0.54759
 H -1.48575 0.13109 -0.17388
 H 0.82959 -2.35928 -0.34011
 H 1.75406 -2.27108 1.79760
 H 1.04587 3.48614 -0.54409
