# Supplementary material for: Low dimensional representations along intrinsic reaction coordinates and molecular dynamics trajectories using interatomic distance matrices
Source: Chem Sci. 2019 Sep 18;10(43):9954–68. doi: 10.1039/c9sc02742d (PMC6991188; doi:10.1039/c9sc02742d)
Supplement: Supplementary file 1 [file SC-010-C9SC02742D-s001.zip › C9SC02742D-SI/ESI_xyz_files/SN2_IRC_Distances_MW_output/SN2_IRC_Distances_MW_PC1.xyz]

7
SN2_IRC_Distances_MW_output/SN2_IRC_Distances_MW point 1
C -0.61483 0.00467 -0.04933
 O 1.75724 0.31815 -0.07902
 F -2.25856 -0.11483 0.00723
 H -0.31640 -0.47809 -0.95971
 H -0.51497 -0.40743 0.98918
 H -0.63410 1.18392 0.09349
 H 2.58162 -0.50640 -0.00183
7
SN2_IRC_Distances_MW_output/SN2_IRC_Distances_MW point 2
C -0.61185 0.00488 -0.04951
 O 1.75550 0.31788 -0.07831
 F -2.25830 -0.11493 0.00676
 H -0.31695 -0.47731 -0.95835
 H -0.51314 -0.40789 0.98861
 H -0.63140 1.18279 0.09272
 H 2.57615 -0.50542 -0.00192
7
SN2_IRC_Distances_MW_output/SN2_IRC_Distances_MW point 3
C -0.60687 0.00523 -0.04983
 O 1.75258 0.31743 -0.07714
 F -2.25791 -0.11511 0.00596
 H -0.31786 -0.47602 -0.95606
 H -0.51007 -0.40867 0.98768
 H -0.62686 1.18091 0.09145
 H 2.56699 -0.50377 -0.00207
7
SN2_IRC_Distances_MW_output/SN2_IRC_Distances_MW point 4
C -0.60157 0.00560 -0.05018
 O 1.74948 0.31696 -0.07590
 F -2.25754 -0.11532 0.00510
 H -0.31883 -0.47464 -0.95362
 H -0.50679 -0.40949 0.98671
 H -0.62200 1.17893 0.09012
 H 2.55725 -0.50204 -0.00222
7
SN2_IRC_Distances_MW_output/SN2_IRC_Distances_MW point 5
C -0.59623 0.00596 -0.05056
 O 1.74637 0.31649 -0.07466
 F -2.25722 -0.11553 0.00421
 H -0.31980 -0.47326 -0.95117
 H -0.50347 -0.41032 0.98575
 H -0.61710 1.17696 0.08880
 H 2.54746 -0.50030 -0.00238
7
SN2_IRC_Distances_MW_output/SN2_IRC_Distances_MW point 6
C -0.59100 0.00631 -0.05095
 O 1.74331 0.31602 -0.07346
 F -2.25696 -0.11575 0.00333
 H -0.32075 -0.47190 -0.94875
 H -0.50019 -0.41112 0.98484
 H -0.61227 1.17505 0.08753
 H 2.53785 -0.49861 -0.00254
7
SN2_IRC_Distances_MW_output/SN2_IRC_Distances_MW point 7
C -0.58552 0.00666 -0.05140
 O 1.74012 0.31554 -0.07221
 F -2.25674 -0.11600 0.00238
 H -0.32173 -0.47048 -0.94621
 H -0.49674 -0.41196 0.98391
 H -0.60718 1.17307 0.08623
 H 2.52779 -0.49684 -0.00271
7
SN2_IRC_Distances_MW_output/SN2_IRC_Distances_MW point 8
C -0.57971 0.00703 -0.05190
 O 1.73674 0.31503 -0.07091
 F -2.25657 -0.11627 0.00136
 H -0.32276 -0.46896 -0.94350
 H -0.49306 -0.41284 0.98296
 H -0.60176 1.17099 0.08488
 H 2.51712 -0.49498 -0.00288
7
SN2_IRC_Distances_MW_output/SN2_IRC_Distances_MW point 9
C -0.57282 0.00744 -0.05256
 O 1.73273 0.31443 -0.06939
 F -2.25645 -0.11661 0.00010
 H -0.32397 -0.46716 -0.94027
 H -0.48866 -0.41388 0.98188
 H -0.59530 1.16857 0.08333
 H 2.50448 -0.49279 -0.00309
7
SN2_IRC_Distances_MW_output/SN2_IRC_Distances_MW point 10
C -0.56313 0.00799 -0.05361
 O 1.72710 0.31359 -0.06732
 F -2.25642 -0.11712 -0.00174
 H -0.32565 -0.46460 -0.93565
 H -0.48243 -0.41534 0.98045
 H -0.58616 1.16521 0.08125
 H 2.48670 -0.48972 -0.00339
7
SN2_IRC_Distances_MW_output/SN2_IRC_Distances_MW point 11
C -0.54950 0.00867 -0.05540
 O 1.71918 0.31240 -0.06454
 F -2.25666 -0.11791 -0.00452
 H -0.32797 -0.46093 -0.92893
 H -0.47357 -0.41738 0.97866
 H -0.57317 1.16062 0.07856
 H 2.46169 -0.48546 -0.00383
7
SN2_IRC_Distances_MW_output/SN2_IRC_Distances_MW point 12
C -0.53301 0.00931 -0.05829
 O 1.70962 0.31093 -0.06151
 F -2.25737 -0.11898 -0.00828
 H -0.33070 -0.45631 -0.92024
 H -0.46269 -0.41984 0.97694
 H -0.55727 1.15525 0.07579
 H 2.43143 -0.48037 -0.00441
7
SN2_IRC_Distances_MW_output/SN2_IRC_Distances_MW point 13
C -0.51480 0.00965 -0.06299
 O 1.69905 0.30923 -0.05884
 F -2.25864 -0.12032 -0.01325
 H -0.33363 -0.45073 -0.90927
 H -0.45051 -0.42261 0.97582
 H -0.53947 1.14957 0.07366
 H 2.39800 -0.47480 -0.00513
7
SN2_IRC_Distances_MW_output/SN2_IRC_Distances_MW point 14
C -0.49529 0.00930 -0.07145
 O 1.68776 0.30719 -0.05747
 F -2.26055 -0.12195 -0.02027
 H -0.33667 -0.44362 -0.89394
 H -0.43732 -0.42587 0.97596
 H -0.52015 1.14379 0.07325
 H 2.36222 -0.46883 -0.00608
7
SN2_IRC_Distances_MW_output/SN2_IRC_Distances_MW point 15
C -0.47455 0.00728 -0.09010
 O 1.67585 0.30446 -0.06022
 F -2.26312 -0.12384 -0.03215
 H -0.33992 -0.43264 -0.86557
 H -0.42320 -0.43081 0.97805
 H -0.49929 1.13781 0.07738
 H 2.32424 -0.46225 -0.00739
7
SN2_IRC_Distances_MW_output/SN2_IRC_Distances_MW point 16
C -0.45234 0.00207 -0.15253
 O 1.66335 0.30063 -0.08117
 F -2.26654 -0.12414 -0.06065
 H -0.34463 -0.40640 -0.75955
 H -0.40729 -0.44805 0.96513
 H -0.47595 1.12932 0.09659
 H 2.28340 -0.45343 -0.00783
7
SN2_IRC_Distances_MW_output/SN2_IRC_Distances_MW point 17
C -0.43631 0.03093 -0.30177
 O 1.64743 0.31297 -0.11076
 F -2.27296 -0.10618 -0.03502
 H -0.35151 -0.40386 -0.22182
 H -0.37988 -0.49664 0.53187
 H -0.44691 1.10589 0.11467
 H 2.24014 -0.44310 0.02284
7
SN2_IRC_Distances_MW_output/SN2_IRC_Distances_MW point 18
C -0.42719 0.05727 -0.30825
 O 1.63214 0.31589 -0.05865
 F -2.27133 -0.12406 0.15370
 H -0.35038 -0.44317 -0.05070
 H -0.36211 -0.46273 0.13672
 H -0.42773 1.10575 0.03501
 H 2.20659 -0.44895 0.09217
7
SN2_IRC_Distances_MW_output/SN2_IRC_Distances_MW point 19
C -0.41506 0.06840 0.30925
 O 1.62031 0.31167 0.02504
 F -2.26262 -0.15218 -0.30217
 H -0.35357 -0.44058 0.02984
 H -0.35114 -0.44528 0.04390
 H -0.41548 1.11471 0.04633
 H 2.17755 -0.45674 -0.15219
7
SN2_IRC_Distances_MW_output/SN2_IRC_Distances_MW point 20
C -0.40174 0.07808 0.31578
 O 1.60939 0.30712 0.00480
 F -2.25120 -0.17931 -0.42034
 H -0.35907 -0.42541 0.02613
 H -0.34161 -0.44037 0.16090
 H -0.40489 1.12353 0.11084
 H 2.14910 -0.46364 -0.19810
7
SN2_IRC_Distances_MW_output/SN2_IRC_Distances_MW point 21
C -0.38739 0.09040 0.32444
 O 1.59871 0.30239 -0.01252
 F -2.23864 -0.20964 -0.51713
 H -0.36579 -0.40465 0.02853
 H -0.33242 -0.43978 0.25475
 H -0.39458 1.13292 0.15543
 H 2.12010 -0.47164 -0.23350
7
SN2_IRC_Distances_MW_output/SN2_IRC_Distances_MW point 22
C -0.37223 0.10437 0.33362
 O 1.58802 0.29706 -0.02774
 F -2.22526 -0.24317 -0.60023
 H -0.37339 -0.38036 0.03200
 H -0.32323 -0.44047 0.33633
 H -0.38410 1.14308 0.18842
 H 2.09019 -0.48051 -0.26240
7
SN2_IRC_Distances_MW_output/SN2_IRC_Distances_MW point 23
C -0.35627 0.11960 0.34256
 O 1.57721 0.29088 -0.04138
 F -2.21115 -0.27988 -0.67376
 H -0.38176 -0.35328 0.03482
 H -0.31395 -0.44121 0.41081
 H -0.37320 1.15394 0.21377
 H 2.05912 -0.49005 -0.28683
7
SN2_IRC_Distances_MW_output/SN2_IRC_Distances_MW point 24
C -0.33942 0.13588 0.35089
 O 1.56618 0.28367 -0.05376
 F -2.19625 -0.31984 -0.74022
 H -0.39087 -0.32365 0.03620
 H -0.30453 -0.44135 0.48121
 H -0.36172 1.16542 0.23371
 H 2.02661 -0.50013 -0.30802
7
SN2_IRC_Distances_MW_output/SN2_IRC_Distances_MW point 25
C -0.32149 0.15317 0.35841
 O 1.55482 0.27519 -0.06504
 F -2.18040 -0.36333 -0.80140
 H -0.40080 -0.29149 0.03562
 H -0.29493 -0.44036 0.54956
 H -0.34944 1.17747 0.24967
 H 1.99224 -0.51066 -0.32683
7
SN2_IRC_Distances_MW_output/SN2_IRC_Distances_MW point 26
C -0.30226 0.17137 0.36503
 O 1.54304 0.26525 -0.07521
 F -2.16345 -0.41056 -0.85837
 H -0.41159 -0.25685 0.03265
 H -0.28518 -0.43772 0.61711
 H -0.33619 1.19000 0.26268
 H 1.95562 -0.52149 -0.34389
7
SN2_IRC_Distances_MW_output/SN2_IRC_Distances_MW point 27
C -0.28275 0.18923 0.37036
 O 1.53148 0.25436 -0.08369
 F -2.14630 -0.45861 -0.90887
 H -0.42262 -0.22211 0.02733
 H -0.27590 -0.43320 0.68069
 H -0.32264 1.20218 0.27300
 H 1.91872 -0.53185 -0.35882
7
SN2_IRC_Distances_MW_output/SN2_IRC_Distances_MW point 28
C -0.26558 0.20428 0.37406
 O 1.52162 0.24420 -0.08969
 F -2.13125 -0.50063 -0.94835
 H -0.43231 -0.19227 0.02094
 H -0.26827 -0.42764 0.73303
 H -0.31065 1.21238 0.28057
 H 1.88644 -0.54033 -0.37056
7
SN2_IRC_Distances_MW_output/SN2_IRC_Distances_MW point 29
C -0.24941 0.21777 0.37684
 O 1.51257 0.23426 -0.09418
 F -2.11713 -0.53968 -0.98197
 H -0.44138 -0.16509 0.01371
 H -0.26156 -0.42109 0.77942
 H -0.29934 1.22155 0.28694
 H 1.85625 -0.54773 -0.38076
7
SN2_IRC_Distances_MW_output/SN2_IRC_Distances_MW point 30
C -0.23294 0.23075 0.37910
 O 1.50359 0.22386 -0.09767
 F -2.10279 -0.57872 -1.01325
 H -0.45054 -0.13855 0.00538
 H -0.25521 -0.41317 0.82394
 H -0.28782 1.23048 0.29306
 H 1.82571 -0.55466 -0.39056
7
SN2_IRC_Distances_MW_output/SN2_IRC_Distances_MW point 31
C -0.21585 0.24334 0.38095
 O 1.49450 0.21289 -0.10020
 F -2.08799 -0.61820 -1.04302
 H -0.45990 -0.11242 -0.00401
 H -0.24912 -0.40376 0.86727
 H -0.27593 1.23934 0.29930
 H 1.79429 -0.56120 -0.40030
7
SN2_IRC_Distances_MW_output/SN2_IRC_Distances_MW point 32
C -0.19811 0.25545 0.38248
 O 1.48528 0.20142 -0.10178
 F -2.07269 -0.65795 -1.07151
 H -0.46946 -0.08693 -0.01427
 H -0.24332 -0.39286 0.90930
 H -0.26366 1.24818 0.30592
 H 1.76197 -0.56731 -0.41014
7
SN2_IRC_Distances_MW_output/SN2_IRC_Distances_MW point 33
C -0.17973 0.26693 0.38374
 O 1.47596 0.18955 -0.10241
 F -2.05692 -0.69762 -1.09888
 H -0.47919 -0.06237 -0.02514
 H -0.23783 -0.38057 0.94975
 H -0.25110 1.25701 0.31309
 H 1.72882 -0.57293 -0.42016
7
SN2_IRC_Distances_MW_output/SN2_IRC_Distances_MW point 34
C -0.16081 0.27764 0.38481
 O 1.46657 0.17746 -0.10213
 F -2.04078 -0.73678 -1.12520
 H -0.48901 -0.03906 -0.03628
 H -0.23269 -0.36710 0.98829
 H -0.23835 1.26585 0.32091
 H 1.69507 -0.57801 -0.43039
7
SN2_IRC_Distances_MW_output/SN2_IRC_Distances_MW point 35
C -0.14155 0.28741 0.38574
 O 1.45724 0.16538 -0.10104
 F -2.02445 -0.77481 -1.15041
 H -0.49882 -0.01732 -0.04731
 H -0.22792 -0.35279 1.02445
 H -0.22560 1.27464 0.32936
 H 1.66111 -0.58251 -0.44078
7
SN2_IRC_Distances_MW_output/SN2_IRC_Distances_MW point 36
C -0.12241 0.29605 0.38657
 O 1.44816 0.15366 -0.09930
 F -2.00834 -0.81077 -1.17418
 H -0.50841 0.00236 -0.05775
 H -0.22360 -0.33820 1.05752
 H -0.21317 1.28324 0.33824
 H 1.62778 -0.58634 -0.45109
7
SN2_IRC_Distances_MW_output/SN2_IRC_Distances_MW point 37
C -0.10427 0.30331 0.38730
 O 1.43973 0.14285 -0.09717
 F -1.99316 -0.84319 -1.19576
 H -0.51738 0.01939 -0.06703
 H -0.21985 -0.32421 1.08644
 H -0.20164 1.29130 0.34708
 H 1.59656 -0.58945 -0.46086
7
SN2_IRC_Distances_MW_output/SN2_IRC_Distances_MW point 38
C -0.08823 0.30901 0.38791
 O 1.43242 0.13356 -0.09499
 F -1.97983 -0.87052 -1.21418
 H -0.52522 0.03322 -0.07464
 H -0.21676 -0.31185 1.11018
 H -0.19164 1.29836 0.35519
 H 1.56928 -0.59179 -0.46947
7
SN2_IRC_Distances_MW_output/SN2_IRC_Distances_MW point 39
C -0.07489 0.31327 0.38841
 O 1.42643 0.12604 -0.09300
 F -1.96881 -0.89234 -1.22912
 H -0.53170 0.04391 -0.08052
 H -0.21435 -0.30162 1.12873
 H -0.18347 1.30420 0.36212
 H 1.54679 -0.59347 -0.47662
7
SN2_IRC_Distances_MW_output/SN2_IRC_Distances_MW point 40
C -0.06382 0.31649 0.38881
 O 1.42153 0.11993 -0.09126
 F -1.95971 -0.90982 -1.24127
 H -0.53705 0.05227 -0.08508
 H -0.21244 -0.29320 1.14335
 H -0.17679 1.30902 0.36798
 H 1.52829 -0.59469 -0.48253
7
SN2_IRC_Distances_MW_output/SN2_IRC_Distances_MW point 41
C -0.05414 0.31909 0.38915
 O 1.41729 0.11469 -0.08969
 F -1.95178 -0.92467 -1.25174
 H -0.54172 0.05922 -0.08882
 H -0.21083 -0.28592 1.15560
 H -0.17102 1.31323 0.37318
 H 1.51221 -0.59563 -0.48767
7
SN2_IRC_Distances_MW_output/SN2_IRC_Distances_MW point 42
C -0.04508 0.32133 0.38946
 O 1.41337 0.10988 -0.08819
 F -1.94440 -0.93820 -1.26141
 H -0.54608 0.06543 -0.09212
 H -0.20938 -0.27917 1.16663
 H -0.16568 1.31714 0.37810
 H 1.49726 -0.59641 -0.49246
7
SN2_IRC_Distances_MW_output/SN2_IRC_Distances_MW point 43
C -0.03620 0.32337 0.38976
 O 1.40957 0.10524 -0.08670
 F -1.93718 -0.95113 -1.27079
 H -0.55036 0.07127 -0.09515
 H -0.20800 -0.27263 1.17706
 H -0.16051 1.32097 0.38296
 H 1.48268 -0.59709 -0.49714
7
SN2_IRC_Distances_MW_output/SN2_IRC_Distances_MW point 44
C -0.02729 0.32526 0.39005
 O 1.40579 0.10066 -0.08518
 F -1.92997 -0.96378 -1.28010
 H -0.55464 0.07690 -0.09800
 H -0.20665 -0.26615 1.18715
 H -0.15537 1.32479 0.38788
 H 1.46814 -0.59768 -0.50180
7
SN2_IRC_Distances_MW_output/SN2_IRC_Distances_MW point 45
C -0.01830 0.32701 0.39033
 O 1.40202 0.09613 -0.08364
 F -1.92273 -0.97620 -1.28939
 H -0.55896 0.08233 -0.10068
 H -0.20534 -0.25971 1.19698
 H -0.15025 1.32862 0.39287
 H 1.45357 -0.59818 -0.50647
7
SN2_IRC_Distances_MW_output/SN2_IRC_Distances_MW point 46
C -0.00928 0.32861 0.39060
 O 1.39827 0.09166 -0.08209
 F -1.91549 -0.98837 -1.29864
 H -0.56330 0.08758 -0.10318
 H -0.20405 -0.25332 1.20652
 H -0.14516 1.33245 0.39791
 H 1.43901 -0.59861 -0.51113
7
SN2_IRC_Distances_MW_output/SN2_IRC_Distances_MW point 47
C -0.00027 0.33007 0.39085
 O 1.39457 0.08727 -0.08054
 F -1.90829 -1.00021 -1.30778
 H -0.56764 0.09261 -0.10548
 H -0.20280 -0.24705 1.21573
 H -0.14013 1.33626 0.40297
 H 1.42455 -0.59896 -0.51574
7
SN2_IRC_Distances_MW_output/SN2_IRC_Distances_MW point 48
C 0.00866 0.33139 0.39109
 O 1.39095 0.08299 -0.07902
 F -1.90118 -1.01165 -1.31676
 H -0.57195 0.09741 -0.10757
 H -0.20159 -0.24094 1.22455
 H -0.13521 1.34001 0.40799
 H 1.41031 -0.59922 -0.52028
7
SN2_IRC_Distances_MW_output/SN2_IRC_Distances_MW point 49
C 0.01746 0.33255 0.39130
 O 1.38742 0.07886 -0.07753
 F -1.89421 -1.02264 -1.32554
 H -0.57621 0.10197 -0.10945
 H -0.20043 -0.23501 1.23297
 H -0.13040 1.34368 0.41295
 H 1.39636 -0.59940 -0.52471
7
SN2_IRC_Distances_MW_output/SN2_IRC_Distances_MW point 50
C 0.02608 0.33357 0.39150
 O 1.38400 0.07487 -0.07608
 F -1.88741 -1.03315 -1.33407
 H -0.58038 0.10627 -0.11112
 H -0.19931 -0.22931 1.24096
 H -0.12574 1.34726 0.41782
 H 1.38277 -0.59952 -0.52901
7
SN2_IRC_Distances_MW_output/SN2_IRC_Distances_MW point 51
C 0.03448 0.33446 0.39167
 O 1.38070 0.07104 -0.07469
 F -1.88080 -1.04315 -1.34233
 H -0.58447 0.11033 -0.11260
 H -0.19825 -0.22384 1.24853
 H -0.12124 1.35072 0.42258
 H 1.36958 -0.59957 -0.53316
7
SN2_IRC_Distances_MW_output/SN2_IRC_Distances_MW point 52
C 0.04265 0.33522 0.39182
 O 1.37753 0.06738 -0.07336
 F -1.87441 -1.05265 -1.35029
 H -0.58845 0.11415 -0.11389
 H -0.19724 -0.21861 1.25568
 H -0.11691 1.35407 0.42720
 H 1.35683 -0.59955 -0.53716
7
SN2_IRC_Distances_MW_output/SN2_IRC_Distances_MW point 53
C 0.05055 0.33586 0.39194
 O 1.37449 0.06389 -0.07209
 F -1.86825 -1.06164 -1.35795
 H -0.59231 0.11774 -0.11500
 H -0.19628 -0.21364 1.26241
 H -0.11276 1.35728 0.43167
 H 1.34455 -0.59949 -0.54099
7
SN2_IRC_Distances_MW_output/SN2_IRC_Distances_MW point 54
C 0.05812 0.33640 0.39205
 O 1.37161 0.06060 -0.07089
 F -1.86237 -1.07007 -1.36524
 H -0.59602 0.12108 -0.11594
 H -0.19538 -0.20896 1.26870
 H -0.10881 1.36034 0.43594
 H 1.33285 -0.59938 -0.54462
7
SN2_IRC_Distances_MW_output/SN2_IRC_Distances_MW point 55
C 0.06510 0.33682 0.39212
 O 1.36899 0.05760 -0.06981
 F -1.85697 -1.07770 -1.37192
 H -0.59945 0.12408 -0.11671
 H -0.19456 -0.20470 1.27437
 H -0.10520 1.36314 0.43989
 H 1.32209 -0.59924 -0.54794
7
SN2_IRC_Distances_MW_output/SN2_IRC_Distances_MW point 56
C 0.07111 0.33714 0.39218
 O 1.36675 0.05505 -0.06889
 F -1.85234 -1.08414 -1.37764
 H -0.60242 0.12660 -0.11730
 H -0.19386 -0.20110 1.27914
 H -0.10212 1.36553 0.44327
 H 1.31288 -0.59908 -0.55076
7
SN2_IRC_Distances_MW_output/SN2_IRC_Distances_MW point 57
C 0.07607 0.33736 0.39221
 O 1.36491 0.05297 -0.06814
 F -1.84853 -1.08938 -1.38234
 H -0.60487 0.12865 -0.11773
 H -0.19330 -0.19816 1.28301
 H -0.09959 1.36749 0.44606
 H 1.30531 -0.59894 -0.55308
7
SN2_IRC_Distances_MW_output/SN2_IRC_Distances_MW point 58
C 0.08019 0.33753 0.39224
 O 1.36340 0.05125 -0.06753
 F -1.84536 -1.09368 -1.38624
 H -0.60691 0.13033 -0.11805
 H -0.19283 -0.19574 1.28620
 H -0.09749 1.36912 0.44838
 H 1.29901 -0.59880 -0.55499
7
SN2_IRC_Distances_MW_output/SN2_IRC_Distances_MW point 59
C 0.08391 0.33765 0.39225
 O 1.36204 0.04971 -0.06698
 F -1.84252 -1.09752 -1.38974
 H -0.60876 0.13182 -0.11831
 H -0.19241 -0.19358 1.28902
 H -0.09562 1.37058 0.45047
 H 1.29336 -0.59867 -0.55671
7
SN2_IRC_Distances_MW_output/SN2_IRC_Distances_MW point 60
C 0.08724 0.33776 0.39226
 O 1.36082 0.04834 -0.06650
 F -1.83998 -1.10093 -1.39287
 H -0.61042 0.13314 -0.11853
 H -0.19204 -0.19165 1.29154
 H -0.09393 1.37189 0.45234
 H 1.28830 -0.59854 -0.55824
7
SN2_IRC_Distances_MW_output/SN2_IRC_Distances_MW point 61
C 0.09033 0.33784 0.39227
 O 1.35971 0.04708 -0.06606
 F -1.83762 -1.10406 -1.39576
 H -0.61195 0.13436 -0.11871
 H -0.19170 -0.18988 1.29384
 H -0.09239 1.37309 0.45406
 H 1.28362 -0.59841 -0.55965
7
SN2_IRC_Distances_MW_output/SN2_IRC_Distances_MW point 62
C 0.09322 0.33790 0.39227
 O 1.35866 0.04590 -0.06564
 F -1.83542 -1.10698 -1.39848
 H -0.61340 0.13549 -0.11886
 H -0.19138 -0.18823 1.29599
 H -0.09093 1.37422 0.45569
 H 1.27924 -0.59829 -0.56096
7
SN2_IRC_Distances_MW_output/SN2_IRC_Distances_MW point 63
C 0.09597 0.33796 0.39227
 O 1.35768 0.04478 -0.06526
 F -1.83333 -1.10972 -1.40104
 H -0.61477 0.13655 -0.11899
 H -0.19107 -0.18668 1.29800
 H -0.08956 1.37528 0.45722
 H 1.27509 -0.59816 -0.56221
7
SN2_IRC_Distances_MW_output/SN2_IRC_Distances_MW point 64
C 0.09855 0.33800 0.39227
 O 1.35675 0.04375 -0.06490
 F -1.83137 -1.11228 -1.40344
 H -0.61606 0.13753 -0.11911
 H -0.19079 -0.18523 1.29988
 H -0.08828 1.37628 0.45866
 H 1.27121 -0.59804 -0.56337
7
SN2_IRC_Distances_MW_output/SN2_IRC_Distances_MW point 65
C 0.10088 0.33803 0.39226
 O 1.35592 0.04281 -0.06457
 F -1.82960 -1.11458 -1.40561
 H -0.61723 0.13842 -0.11920
 H -0.19054 -0.18393 1.30157
 H -0.08712 1.37718 0.45996
 H 1.26769 -0.59793 -0.56442
7
SN2_IRC_Distances_MW_output/SN2_IRC_Distances_MW point 66
C 0.10285 0.33805 0.39225
 O 1.35522 0.04202 -0.06430
 F -1.82812 -1.11651 -1.40743
 H -0.61822 0.13917 -0.11927
 H -0.19032 -0.18284 1.30298
 H -0.08614 1.37793 0.46106
 H 1.26473 -0.59783 -0.56530
7
SN2_IRC_Distances_MW_output/SN2_IRC_Distances_MW point 67
C 0.10431 0.33807 0.39225
 O 1.35470 0.04144 -0.06410
 F -1.82701 -1.11793 -1.40878
 H -0.61895 0.13972 -0.11931
 H -0.19017 -0.18203 1.30402
 H -0.08542 1.37849 0.46187
 H 1.26254 -0.59776 -0.56595
7
SN2_IRC_Distances_MW_output/SN2_IRC_Distances_MW point 68
C 0.10524 0.33807 0.39225
 O 1.35437 0.04107 -0.06397
 F -1.82631 -1.11884 -1.40965
 H -0.61942 0.14007 -0.11934
 H -0.19007 -0.18151 1.30469
 H -0.08496 1.37885 0.46239
 H 1.26114 -0.59771 -0.56636
7
SN2_IRC_Distances_MW_output/SN2_IRC_Distances_MW point 69
C 0.10572 0.33808 0.39224
 O 1.35420 0.04088 -0.06391
 F -1.82594 -1.11930 -1.41009
 H -0.61966 0.14025 -0.11935
 H -0.19001 -0.18125 1.30503
 H -0.08472 1.37904 0.46266
 H 1.26042 -0.59768 -0.56658
7
SN2_IRC_Distances_MW_output/SN2_IRC_Distances_MW point 70
C 0.10586 0.33808 0.39224
 O 1.35415 0.04082 -0.06389
 F -1.82584 -1.11944 -1.41022
 H -0.61973 0.14030 -0.11936
 H -0.19000 -0.18117 1.30513
 H -0.08465 1.37909 0.46274
 H 1.26020 -0.59768 -0.56664
7
SN2_IRC_Distances_MW_output/SN2_IRC_Distances_MW point 71
C 0.10577 0.33808 0.39224
 O 1.35419 0.04086 -0.06390
 F -1.82591 -1.11935 -1.41013
 H -0.61968 0.14026 -0.11936
 H -0.19001 -0.18122 1.30506
 H -0.08470 1.37905 0.46268
 H 1.26035 -0.59768 -0.56660
7
SN2_IRC_Distances_MW_output/SN2_IRC_Distances_MW point 72
C 0.10551 0.33807 0.39224
 O 1.35428 0.04096 -0.06394
 F -1.82611 -1.11910 -1.40989
 H -0.61955 0.14017 -0.11935
 H -0.19004 -0.18136 1.30488
 H -0.08483 1.37895 0.46254
 H 1.26074 -0.59770 -0.56648
7
SN2_IRC_Distances_MW_output/SN2_IRC_Distances_MW point 73
C 0.10515 0.33807 0.39225
 O 1.35440 0.04110 -0.06399
 F -1.82637 -1.11875 -1.40957
 H -0.61938 0.14003 -0.11934
 H -0.19008 -0.18156 1.30463
 H -0.08500 1.37882 0.46234
 H 1.26127 -0.59771 -0.56633
7
SN2_IRC_Distances_MW_output/SN2_IRC_Distances_MW point 74
C 0.10476 0.33807 0.39225
 O 1.35454 0.04126 -0.06404
 F -1.82667 -1.11838 -1.40921
 H -0.61918 0.13989 -0.11933
 H -0.19012 -0.18177 1.30435
 H -0.08520 1.37867 0.46213
 H 1.26185 -0.59773 -0.56615
7
SN2_IRC_Distances_MW_output/SN2_IRC_Distances_MW point 75
C 0.10439 0.33807 0.39225
 O 1.35468 0.04141 -0.06409
 F -1.82695 -1.11801 -1.40886
 H -0.61899 0.13975 -0.11932
 H -0.19016 -0.18198 1.30408
 H -0.08538 1.37853 0.46192
 H 1.26242 -0.59775 -0.56599
7
SN2_IRC_Distances_MW_output/SN2_IRC_Distances_MW point 76
C 0.10407 0.33806 0.39225
 O 1.35479 0.04153 -0.06413
 F -1.82719 -1.11770 -1.40856
 H -0.61883 0.13963 -0.11931
 H -0.19019 -0.18216 1.30385
 H -0.08554 1.37840 0.46174
 H 1.26290 -0.59777 -0.56584
7
SN2_IRC_Distances_MW_output/SN2_IRC_Distances_MW point 77
C 0.10384 0.33806 0.39225
 O 1.35487 0.04163 -0.06416
 F -1.82737 -1.11747 -1.40835
 H -0.61871 0.13954 -0.11930
 H -0.19022 -0.18229 1.30369
 H -0.08565 1.37831 0.46161
 H 1.26324 -0.59778 -0.56574
7
SN2_IRC_Distances_MW_output/SN2_IRC_Distances_MW point 78
C 0.10371 0.33806 0.39225
 O 1.35492 0.04168 -0.06418
 F -1.82746 -1.11735 -1.40823
 H -0.61865 0.13949 -0.11929
 H -0.19023 -0.18236 1.30360
 H -0.08572 1.37827 0.46154
 H 1.26343 -0.59779 -0.56568
7
SN2_IRC_Distances_MW_output/SN2_IRC_Distances_MW point 79
C 0.10371 0.33806 0.39225
 O 1.35492 0.04168 -0.06418
 F -1.82747 -1.11734 -1.40823
 H -0.61865 0.13949 -0.11929
 H -0.19023 -0.18236 1.30359
 H -0.08572 1.37826 0.46154
 H 1.26344 -0.59779 -0.56568
7
SN2_IRC_Distances_MW_output/SN2_IRC_Distances_MW point 80
C 0.10383 0.33806 0.39225
 O 1.35488 0.04163 -0.06417
 F -1.82738 -1.11746 -1.40834
 H -0.61871 0.13954 -0.11930
 H -0.19022 -0.18229 1.30368
 H -0.08566 1.37831 0.46160
 H 1.26326 -0.59778 -0.56573
7
SN2_IRC_Distances_MW_output/SN2_IRC_Distances_MW point 81
C 0.10407 0.33806 0.39225
 O 1.35479 0.04153 -0.06413
 F -1.82719 -1.11770 -1.40856
 H -0.61883 0.13963 -0.11931
 H -0.19019 -0.18216 1.30385
 H -0.08554 1.37840 0.46174
 H 1.26290 -0.59777 -0.56584
7
SN2_IRC_Distances_MW_output/SN2_IRC_Distances_MW point 82
C 0.10444 0.33807 0.39225
 O 1.35466 0.04139 -0.06408
 F -1.82691 -1.11806 -1.40890
 H -0.61902 0.13977 -0.11932
 H -0.19015 -0.18195 1.30412
 H -0.08536 1.37854 0.46195
 H 1.26234 -0.59775 -0.56601
7
SN2_IRC_Distances_MW_output/SN2_IRC_Distances_MW point 83
C 0.10491 0.33807 0.39225
 O 1.35449 0.04120 -0.06402
 F -1.82655 -1.11852 -1.40935
 H -0.61926 0.13994 -0.11933
 H -0.19010 -0.18169 1.30446
 H -0.08512 1.37873 0.46221
 H 1.26163 -0.59773 -0.56622
7
SN2_IRC_Distances_MW_output/SN2_IRC_Distances_MW point 84
C 0.10549 0.33807 0.39224
 O 1.35429 0.04097 -0.06394
 F -1.82612 -1.11908 -1.40988
 H -0.61954 0.14016 -0.11935
 H -0.19004 -0.18137 1.30487
 H -0.08484 1.37895 0.46253
 H 1.26077 -0.59770 -0.56648
7
SN2_IRC_Distances_MW_output/SN2_IRC_Distances_MW point 85
C 0.10614 0.33808 0.39224
 O 1.35406 0.04071 -0.06385
 F -1.82563 -1.11971 -1.41048
 H -0.61987 0.14040 -0.11937
 H -0.18997 -0.18101 1.30533
 H -0.08452 1.37920 0.46289
 H 1.25979 -0.59766 -0.56676
7
SN2_IRC_Distances_MW_output/SN2_IRC_Distances_MW point 86
C 0.10684 0.33808 0.39224
 O 1.35381 0.04043 -0.06376
 F -1.82510 -1.12039 -1.41113
 H -0.62022 0.14067 -0.11939
 H -0.18989 -0.18063 1.30583
 H -0.08417 1.37947 0.46328
 H 1.25873 -0.59762 -0.56708
7
SN2_IRC_Distances_MW_output/SN2_IRC_Distances_MW point 87
C 0.10758 0.33809 0.39223
 O 1.35355 0.04014 -0.06366
 F -1.82454 -1.12110 -1.41181
 H -0.62059 0.14094 -0.11940
 H -0.18982 -0.18022 1.30635
 H -0.08381 1.37975 0.46369
 H 1.25763 -0.59758 -0.56740
7
SN2_IRC_Distances_MW_output/SN2_IRC_Distances_MW point 88
C 0.10832 0.33809 0.39223
 O 1.35329 0.03985 -0.06356
 F -1.82398 -1.12182 -1.41249
 H -0.62097 0.14122 -0.11942
 H -0.18974 -0.17982 1.30687
 H -0.08344 1.38003 0.46410
 H 1.25652 -0.59754 -0.56773
7
SN2_IRC_Distances_MW_output/SN2_IRC_Distances_MW point 89
C 0.10904 0.33809 0.39223
 O 1.35303 0.03956 -0.06346
 F -1.82344 -1.12251 -1.41316
 H -0.62133 0.14148 -0.11944
 H -0.18966 -0.17942 1.30738
 H -0.08308 1.38031 0.46451
 H 1.25543 -0.59750 -0.56805
7
SN2_IRC_Distances_MW_output/SN2_IRC_Distances_MW point 90
C 0.10973 0.33809 0.39222
 O 1.35279 0.03929 -0.06337
 F -1.82292 -1.12318 -1.41380
 H -0.62168 0.14174 -0.11946
 H -0.18958 -0.17904 1.30787
 H -0.08274 1.38057 0.46489
 H 1.25440 -0.59747 -0.56836
7
SN2_IRC_Distances_MW_output/SN2_IRC_Distances_MW point 91
C 0.11038 0.33809 0.39222
 O 1.35256 0.03903 -0.06328
 F -1.82243 -1.12380 -1.41439
 H -0.62200 0.14198 -0.11947
 H -0.18952 -0.17869 1.30832
 H -0.08243 1.38081 0.46525
 H 1.25344 -0.59743 -0.56864
7
SN2_IRC_Distances_MW_output/SN2_IRC_Distances_MW point 92
C 0.11097 0.33809 0.39221
 O 1.35236 0.03880 -0.06320
 F -1.82198 -1.12437 -1.41494
 H -0.62230 0.14220 -0.11948
 H -0.18945 -0.17837 1.30874
 H -0.08214 1.38104 0.46558
 H 1.25254 -0.59740 -0.56890
7
SN2_IRC_Distances_MW_output/SN2_IRC_Distances_MW point 93
C 0.11154 0.33810 0.39221
 O 1.35216 0.03858 -0.06313
 F -1.82156 -1.12490 -1.41546
 H -0.62259 0.14240 -0.11949
 H -0.18939 -0.17806 1.30913
 H -0.08186 1.38125 0.46589
 H 1.25170 -0.59737 -0.56915
7
SN2_IRC_Distances_MW_output/SN2_IRC_Distances_MW point 94
C 0.11209 0.33809 0.39220
 O 1.35196 0.03836 -0.06305
 F -1.82114 -1.12544 -1.41598
 H -0.62287 0.14261 -0.11950
 H -0.18933 -0.17776 1.30952
 H -0.08158 1.38147 0.46620
 H 1.25087 -0.59733 -0.56940
7
SN2_IRC_Distances_MW_output/SN2_IRC_Distances_MW point 95
C 0.11272 0.33809 0.39220
 O 1.35174 0.03811 -0.06297
 F -1.82067 -1.12603 -1.41655
 H -0.62318 0.14284 -0.11951
 H -0.18927 -0.17742 1.30996
 H -0.08128 1.38170 0.46655
 H 1.24993 -0.59730 -0.56967
7
SN2_IRC_Distances_MW_output/SN2_IRC_Distances_MW point 96
C 0.11352 0.33809 0.39219
 O 1.35147 0.03780 -0.06286
 F -1.82007 -1.12679 -1.41728
 H -0.62359 0.14313 -0.11953
 H -0.18918 -0.17699 1.31051
 H -0.08089 1.38201 0.46699
 H 1.24874 -0.59725 -0.57002
7
SN2_IRC_Distances_MW_output/SN2_IRC_Distances_MW point 97
C 0.11468 0.33809 0.39218
 O 1.35106 0.03734 -0.06271
 F -1.81919 -1.12790 -1.41835
 H -0.62417 0.14356 -0.11954
 H -0.18906 -0.17636 1.31132
 H -0.08032 1.38245 0.46764
 H 1.24700 -0.59718 -0.57053
7
SN2_IRC_Distances_MW_output/SN2_IRC_Distances_MW point 98
C 0.11654 0.33808 0.39217
 O 1.35041 0.03661 -0.06247
 F -1.81780 -1.12965 -1.42006
 H -0.62511 0.14424 -0.11956
 H -0.18886 -0.17535 1.31261
 H -0.07941 1.38315 0.46867
 H 1.24423 -0.59707 -0.57135
7
SN2_IRC_Distances_MW_output/SN2_IRC_Distances_MW point 99
C 0.11970 0.33806 0.39214
 O 1.34932 0.03538 -0.06206
 F -1.81543 -1.13262 -1.42296
 H -0.62671 0.14538 -0.11959
 H -0.18853 -0.17366 1.31478
 H -0.07787 1.38434 0.47041
 H 1.23952 -0.59688 -0.57272
7
SN2_IRC_Distances_MW_output/SN2_IRC_Distances_MW point 100
C 0.12533 0.33799 0.39207
 O 1.34738 0.03321 -0.06134
 F -1.81122 -1.13785 -1.42810
 H -0.62957 0.14739 -0.11959
 H -0.18794 -0.17068 1.31860
 H -0.07513 1.38646 0.47352
 H 1.23115 -0.59652 -0.57516
7
SN2_IRC_Distances_MW_output/SN2_IRC_Distances_MW point 101
C 0.13592 0.33777 0.39191
 O 1.34377 0.02916 -0.06004
 F -1.80333 -1.14748 -1.43772
 H -0.63496 0.15111 -0.11946
 H -0.18684 -0.16517 1.32563
 H -0.07002 1.39039 0.47934
 H 1.21547 -0.59579 -0.57968
7
SN2_IRC_Distances_MW_output/SN2_IRC_Distances_MW point 102
C 0.15608 0.33704 0.39147
 O 1.33706 0.02165 -0.05771
 F -1.78846 -1.16512 -1.45581
 H -0.64532 0.15794 -0.11874
 H -0.18480 -0.15505 1.33851
 H -0.06043 1.39774 0.49032
 H 1.18587 -0.59421 -0.58804
7
SN2_IRC_Distances_MW_output/SN2_IRC_Distances_MW point 103
C 0.18752 0.33513 0.39042
 O 1.32700 0.01036 -0.05453
 F -1.76563 -1.19095 -1.48349
 H -0.66171 0.16808 -0.11648
 H -0.18171 -0.14017 1.35738
 H -0.04577 1.40882 0.50716
 H 1.14030 -0.59127 -0.60047
7
SN2_IRC_Distances_MW_output/SN2_IRC_Distances_MW point 104
C 0.22476 0.33173 0.38856
 O 1.31569 -0.00243 -0.05143
 F -1.73921 -1.21916 -1.51541
 H -0.68148 0.17950 -0.11220
 H -0.17814 -0.12388 1.37809
 H -0.02881 1.42133 0.52658
 H 1.08718 -0.58710 -0.61419
