# Supplementary material for: Low dimensional representations along intrinsic reaction coordinates and molecular dynamics trajectories using interatomic distance matrices
Source: Chem Sci. 2019 Sep 18;10(43):9954–68. doi: 10.1039/c9sc02742d (PMC6991188; doi:10.1039/c9sc02742d)
Supplement: Supplementary file 1 [file SC-010-C9SC02742D-s001.zip › C9SC02742D-SI/ESI_xyz_files/SN2_IRC_Distances_MW_output/SN2_IRC_Distances_MW_PC2.xyz]

7
SN2_IRC_Distances_MW_output/SN2_IRC_Distances_MW point 1
C -0.11959 0.29912 0.37526
 O 1.45759 0.15722 -0.09753
 F -2.04350 -0.81426 -1.12604
 H -0.50077 0.00931 -0.07276
 H -0.22794 -0.33864 1.04033
 H -0.21318 1.27985 0.31074
 H 1.64740 -0.59261 -0.42999
7
SN2_IRC_Distances_MW_output/SN2_IRC_Distances_MW point 2
C -0.12246 0.29705 0.38030
 O 1.45415 0.15663 -0.09852
 F -2.02925 -0.80973 -1.14572
 H -0.50335 0.00459 -0.06497
 H -0.22635 -0.33971 1.04518
 H -0.21422 1.28073 0.32233
 H 1.64149 -0.58954 -0.43860
7
SN2_IRC_Distances_MW_output/SN2_IRC_Distances_MW point 3
C -0.12863 0.29269 0.39062
 O 1.44686 0.15532 -0.10044
 F -1.99875 -0.80002 -1.18634
 H -0.50891 -0.00533 -0.04971
 H -0.22304 -0.34189 1.05595
 H -0.21644 1.28210 0.34634
 H 1.62890 -0.58287 -0.45641
7
SN2_IRC_Distances_MW_output/SN2_IRC_Distances_MW point 4
C -0.13563 0.28791 0.40154
 O 1.43874 0.15375 -0.10231
 F -1.96429 -0.78907 -1.22990
 H -0.51526 -0.01613 -0.03458
 H -0.21946 -0.34420 1.06862
 H -0.21893 1.28295 0.37216
 H 1.61482 -0.57521 -0.47554
7
SN2_IRC_Distances_MW_output/SN2_IRC_Distances_MW point 5
C -0.14293 0.28311 0.41212
 O 1.43044 0.15204 -0.10394
 F -1.92857 -0.77783 -1.27265
 H -0.52192 -0.02687 -0.02094
 H -0.21591 -0.34648 1.08222
 H -0.22151 1.28321 0.39755
 H 1.60040 -0.56718 -0.49435
7
SN2_IRC_Distances_MW_output/SN2_IRC_Distances_MW point 6
C -0.15029 0.27844 0.42202
 O 1.42224 0.15023 -0.10530
 F -1.89276 -0.76673 -1.31328
 H -0.52867 -0.03715 -0.00906
 H -0.21252 -0.34867 1.09622
 H -0.22411 1.28295 0.42168
 H 1.58611 -0.55908 -0.51227
7
SN2_IRC_Distances_MW_output/SN2_IRC_Distances_MW point 7
C -0.15795 0.27377 0.43157
 O 1.41389 0.14828 -0.10642
 F -1.85573 -0.75548 -1.35311
 H -0.53573 -0.04729 0.00155
 H -0.20920 -0.35085 1.11098
 H -0.22682 1.28226 0.44530
 H 1.57154 -0.55069 -0.52987
7
SN2_IRC_Distances_MW_output/SN2_IRC_Distances_MW point 8
C -0.16563 0.26925 0.44046
 O 1.40568 0.14625 -0.10729
 F -1.81878 -0.74452 -1.39081
 H -0.54284 -0.05692 0.01065
 H -0.20607 -0.35296 1.12592
 H -0.22956 1.28124 0.46764
 H 1.55720 -0.54234 -0.54657
7
SN2_IRC_Distances_MW_output/SN2_IRC_Distances_MW point 9
C -0.17291 0.26511 0.44830
 O 1.39806 0.14427 -0.10789
 F -1.78397 -0.73444 -1.42462
 H -0.54960 -0.06556 0.01804
 H -0.20329 -0.35489 1.14013
 H -0.23218 1.28004 0.48762
 H 1.54389 -0.53452 -0.56159
7
SN2_IRC_Distances_MW_output/SN2_IRC_Distances_MW point 10
C -0.17855 0.26199 0.45401
 O 1.39225 0.14270 -0.10821
 F -1.75706 -0.72683 -1.44967
 H -0.55486 -0.07198 0.02303
 H -0.20125 -0.35634 1.15118
 H -0.23425 1.27899 0.50241
 H 1.53373 -0.52851 -0.57275
7
SN2_IRC_Distances_MW_output/SN2_IRC_Distances_MW point 11
C -0.18116 0.26057 0.45655
 O 1.38960 0.14196 -0.10832
 F -1.74468 -0.72339 -1.46090
 H -0.55729 -0.07486 0.02514
 H -0.20034 -0.35700 1.15627
 H -0.23521 1.27848 0.50903
 H 1.52909 -0.52577 -0.57776
7
SN2_IRC_Distances_MW_output/SN2_IRC_Distances_MW point 12
C -0.18111 0.26060 0.45650
 O 1.38964 0.14198 -0.10832
 F -1.74491 -0.72345 -1.46069
 H -0.55725 -0.07481 0.02510
 H -0.20036 -0.35699 1.15618
 H -0.23519 1.27849 0.50890
 H 1.52918 -0.52582 -0.57767
7
SN2_IRC_Distances_MW_output/SN2_IRC_Distances_MW point 13
C -0.17953 0.26145 0.45498
 O 1.39125 0.14242 -0.10826
 F -1.75240 -0.72553 -1.45392
 H -0.55578 -0.07307 0.02384
 H -0.20090 -0.35659 1.15310
 H -0.23461 1.27880 0.50491
 H 1.53198 -0.52748 -0.57464
7
SN2_IRC_Distances_MW_output/SN2_IRC_Distances_MW point 14
C -0.17716 0.26275 0.45263
 O 1.39367 0.14309 -0.10814
 F -1.76369 -0.72869 -1.44358
 H -0.55356 -0.07042 0.02186
 H -0.20174 -0.35599 1.14845
 H -0.23374 1.27926 0.49881
 H 1.53622 -0.52999 -0.57003
7
SN2_IRC_Distances_MW_output/SN2_IRC_Distances_MW point 15
C -0.17438 0.26429 0.44982
 O 1.39653 0.14386 -0.10798
 F -1.77693 -0.73243 -1.43126
 H -0.55098 -0.06727 0.01941
 H -0.20274 -0.35527 1.14302
 H -0.23272 1.27977 0.49154
 H 1.54122 -0.53294 -0.56455
7
SN2_IRC_Distances_MW_output/SN2_IRC_Distances_MW point 16
C -0.17130 0.26601 0.44662
 O 1.39973 0.14471 -0.10777
 F -1.79164 -0.73664 -1.41730
 H -0.54811 -0.06369 0.01651
 H -0.20389 -0.35447 1.13699
 H -0.23160 1.28032 0.48330
 H 1.54680 -0.53624 -0.55834
7
SN2_IRC_Distances_MW_output/SN2_IRC_Distances_MW point 17
C -0.16822 0.26776 0.44332
 O 1.40295 0.14555 -0.10753
 F -1.80636 -0.74089 -1.40306
 H -0.54525 -0.06005 0.01342
 H -0.20506 -0.35366 1.13098
 H -0.23049 1.28083 0.47488
 H 1.55243 -0.53954 -0.55201
7
SN2_IRC_Distances_MW_output/SN2_IRC_Distances_MW point 18
C -0.16499 0.26962 0.43975
 O 1.40636 0.14642 -0.10723
 F -1.82186 -0.74542 -1.38775
 H -0.54225 -0.05613 0.00995
 H -0.20632 -0.35279 1.12467
 H -0.22933 1.28133 0.46582
 H 1.55839 -0.54303 -0.54521
7
SN2_IRC_Distances_MW_output/SN2_IRC_Distances_MW point 19
C -0.16173 0.27152 0.43603
 O 1.40982 0.14729 -0.10688
 F -1.83750 -0.75004 -1.37195
 H -0.53923 -0.05210 0.00621
 H -0.20763 -0.35190 1.11832
 H -0.22816 1.28179 0.45647
 H 1.56444 -0.54657 -0.53821
7
SN2_IRC_Distances_MW_output/SN2_IRC_Distances_MW point 20
C -0.15845 0.27347 0.43217
 O 1.41335 0.14815 -0.10649
 F -1.85332 -0.75476 -1.35562
 H -0.53619 -0.04793 0.00218
 H -0.20899 -0.35099 1.11194
 H -0.22699 1.28220 0.44679
 H 1.57060 -0.55014 -0.53098
7
SN2_IRC_Distances_MW_output/SN2_IRC_Distances_MW point 21
C -0.15513 0.27547 0.42813
 O 1.41695 0.14901 -0.10604
 F -1.86936 -0.75959 -1.33869
 H -0.53312 -0.04361 -0.00218
 H -0.21040 -0.35006 1.10551
 H -0.22582 1.28256 0.43675
 H 1.57688 -0.55377 -0.52349
7
SN2_IRC_Distances_MW_output/SN2_IRC_Distances_MW point 22
C -0.15173 0.27756 0.42386
 O 1.42066 0.14987 -0.10553
 F -1.88581 -0.76460 -1.32091
 H -0.52999 -0.03909 -0.00695
 H -0.21189 -0.34908 1.09896
 H -0.22461 1.28285 0.42620
 H 1.58337 -0.55750 -0.51564
7
SN2_IRC_Distances_MW_output/SN2_IRC_Distances_MW point 23
C -0.14816 0.27978 0.41922
 O 1.42460 0.15077 -0.10493
 F -1.90313 -0.76993 -1.30174
 H -0.52671 -0.03422 -0.01233
 H -0.21349 -0.34804 1.09213
 H -0.22335 1.28307 0.41482
 H 1.59023 -0.56142 -0.50718
7
SN2_IRC_Distances_MW_output/SN2_IRC_Distances_MW point 24
C -0.14423 0.28228 0.41391
 O 1.42899 0.15173 -0.10420
 F -1.92226 -0.77586 -1.27997
 H -0.52310 -0.02871 -0.01872
 H -0.21530 -0.34687 1.08466
 H -0.22197 1.28320 0.40190
 H 1.59787 -0.56575 -0.49758
7
SN2_IRC_Distances_MW_output/SN2_IRC_Distances_MW point 25
C -0.13951 0.28534 0.40727
 O 1.43430 0.15285 -0.10322
 F -1.94527 -0.78307 -1.25296
 H -0.51879 -0.02191 -0.02707
 H -0.21755 -0.34543 1.07581
 H -0.22030 1.28316 0.38585
 H 1.60712 -0.57094 -0.48568
7
SN2_IRC_Distances_MW_output/SN2_IRC_Distances_MW point 26
C -0.13311 0.28962 0.39770
 O 1.44165 0.15432 -0.10168
 F -1.97667 -0.79300 -1.21451
 H -0.51297 -0.01230 -0.03978
 H -0.22073 -0.34339 1.06401
 H -0.21804 1.28272 0.36303
 H 1.61987 -0.57798 -0.46878
7
SN2_IRC_Distances_MW_output/SN2_IRC_Distances_MW point 27
C -0.12370 0.29616 0.38242
 O 1.45268 0.15637 -0.09893
 F -2.02312 -0.80778 -1.15405
 H -0.50446 0.00257 -0.06175
 H -0.22568 -0.34016 1.04731
 H -0.21467 1.28105 0.32724
 H 1.63895 -0.58821 -0.44225
7
SN2_IRC_Distances_MW_output/SN2_IRC_Distances_MW point 28
C -0.11237 0.30448 0.36182
 O 1.46636 0.15866 -0.09472
 F -2.07955 -0.82559 -1.07409
 H -0.49431 0.02152 -0.09465
 H -0.23211 -0.33574 1.02864
 H -0.21051 1.27684 0.28032
 H 1.66248 -0.60017 -0.40731
7
SN2_IRC_Distances_MW_output/SN2_IRC_Distances_MW point 29
C -0.10091 0.31337 0.33805
 O 1.48068 0.16084 -0.08917
 F -2.13724 -0.84298 -0.98384
 H -0.48411 0.04142 -0.13738
 H -0.23922 -0.33025 1.01211
 H -0.20611 1.26908 0.22839
 H 1.68691 -0.61149 -0.36815
7
SN2_IRC_Distances_MW_output/SN2_IRC_Distances_MW point 30
C -0.08970 0.32251 0.31128
 O 1.49519 0.16300 -0.08206
 F -2.19442 -0.85826 -0.88454
 H -0.47409 0.06047 -0.19176
 H -0.24690 -0.32308 0.99922
 H -0.20151 1.25659 0.17345
 H 1.71143 -0.62123 -0.32559
7
SN2_IRC_Distances_MW_output/SN2_IRC_Distances_MW point 31
C -0.07884 0.33165 0.28120
 O 1.50975 0.16555 -0.07291
 F -2.25068 -0.86951 -0.77586
 H -0.46412 0.07604 -0.26080
 H -0.25528 -0.31312 0.99086
 H -0.19671 1.23802 0.11749
 H 1.73587 -0.62862 -0.27998
7
SN2_IRC_Distances_MW_output/SN2_IRC_Distances_MW point 32
C -0.06838 0.34038 0.24743
 O 1.52426 0.16947 -0.06106
 F -2.30593 -0.87382 -0.65770
 H -0.45376 0.08327 -0.34788
 H -0.26459 -0.29886 0.98712
 H -0.19182 1.21246 0.06424
 H 1.76022 -0.63290 -0.23213
7
SN2_IRC_Distances_MW_output/SN2_IRC_Distances_MW point 33
C -0.05844 0.34794 0.20994
 O 1.53852 0.17679 -0.04587
 F -2.36004 -0.86678 -0.53196
 H -0.44228 0.07368 -0.45438
 H -0.27500 -0.27926 0.98608
 H -0.18740 1.18124 0.02027
 H 1.78465 -0.63362 -0.18408
7
SN2_IRC_Distances_MW_output/SN2_IRC_Distances_MW point 34
C -0.04917 0.35309 0.16970
 O 1.55209 0.19129 -0.02746
 F -2.41267 -0.84292 -0.40454
 H -0.42869 0.03563 -0.57493
 H -0.28629 -0.25666 0.98236
 H -0.18484 1.15128 -0.00580
 H 1.80958 -0.63172 -0.13934
7
SN2_IRC_Distances_MW_output/SN2_IRC_Distances_MW point 35
C -0.04077 0.35438 0.12936
 O 1.56431 0.21790 -0.00807
 F -2.46313 -0.79818 -0.28612
 H -0.41248 -0.03963 -0.69329
 H -0.29712 -0.24124 0.96889
 H -0.18634 1.13721 -0.00904
 H 1.83555 -0.63043 -0.10173
7
SN2_IRC_Distances_MW_output/SN2_IRC_Distances_MW point 36
C -0.03330 0.35087 0.09268
 O 1.57459 0.25931 0.00778
 F -2.51007 -0.73412 -0.18837
 H -0.39493 -0.14702 -0.78814
 H -0.30521 -0.24930 0.94426
 H -0.19338 1.15417 0.00430
 H 1.86230 -0.63391 -0.07251
7
SN2_IRC_Distances_MW_output/SN2_IRC_Distances_MW point 37
C -0.02655 0.34246 0.06277
 O 1.58309 0.31054 0.01602
 F -2.55103 -0.66031 -0.11760
 H -0.37962 -0.26365 -0.84784
 H -0.30950 -0.28827 0.91686
 H -0.20376 1.20148 0.01965
 H 1.88738 -0.64225 -0.04986
7
SN2_IRC_Distances_MW_output/SN2_IRC_Distances_MW point 38
C -0.02038 0.33014 0.04097
 O 1.59090 0.35798 0.01642
 F -2.58294 -0.59200 -0.07261
 H -0.37059 -0.35950 -0.87656
 H -0.31209 -0.34312 0.89674
 H -0.21175 1.25586 0.02690
 H 1.90686 -0.64936 -0.03185
7
SN2_IRC_Distances_MW_output/SN2_IRC_Distances_MW point 39
C -0.01528 0.31702 0.02671
 O 1.59840 0.39082 0.01266
 F -2.60467 -0.54081 -0.04676
 H -0.36801 -0.42015 -0.88710
 H -0.31537 -0.39057 0.88611
 H -0.21452 1.29451 0.02673
 H 1.91945 -0.65081 -0.01834
7
SN2_IRC_Distances_MW_output/SN2_IRC_Distances_MW point 40
C -0.01164 0.30619 0.01801
 O 1.60480 0.40983 0.00833
 F -2.61824 -0.50746 -0.03242
 H -0.36870 -0.45310 -0.89017
 H -0.31916 -0.42235 0.88144
 H -0.21413 1.31545 0.02396
 H 1.92707 -0.64856 -0.00914
7
SN2_IRC_Distances_MW_output/SN2_IRC_Distances_MW point 41
C -0.00926 0.29840 0.01276
 O 1.60965 0.42035 0.00487
 F -2.62657 -0.48675 -0.02427
 H -0.37018 -0.47054 -0.89084
 H -0.32254 -0.44183 0.87947
 H -0.21290 1.32588 0.02120
 H 1.93180 -0.64551 -0.00319
7
SN2_IRC_Distances_MW_output/SN2_IRC_Distances_MW point 42
C -0.00775 0.29317 0.00957
 O 1.61304 0.42625 0.00243
 F -2.63169 -0.47400 -0.01948
 H -0.37152 -0.48002 -0.89083
 H -0.32511 -0.45360 0.87862
 H -0.21175 1.33110 0.01912
 H 1.93479 -0.64291 0.00058
7
SN2_IRC_Distances_MW_output/SN2_IRC_Distances_MW point 43
C -0.00686 0.28994 0.00771
 O 1.61519 0.42949 0.00088
 F -2.63470 -0.46653 -0.01675
 H -0.37247 -0.48511 -0.89069
 H -0.32682 -0.46037 0.87825
 H -0.21094 1.33369 0.01776
 H 1.93660 -0.64112 0.00284
7
SN2_IRC_Distances_MW_output/SN2_IRC_Distances_MW point 44
C -0.00645 0.28843 0.00687
 O 1.61622 0.43092 0.00014
 F -2.63608 -0.46312 -0.01552
 H -0.37294 -0.48732 -0.89060
 H -0.32766 -0.46344 0.87812
 H -0.21054 1.33476 0.01711
 H 1.93745 -0.64023 0.00388
7
SN2_IRC_Distances_MW_output/SN2_IRC_Distances_MW point 45
C -0.00648 0.28855 0.00693
 O 1.61614 0.43081 0.00020
 F -2.63598 -0.46339 -0.01561
 H -0.37290 -0.48715 -0.89060
 H -0.32759 -0.46320 0.87813
 H -0.21057 1.33468 0.01716
 H 1.93738 -0.64030 0.00380
7
SN2_IRC_Distances_MW_output/SN2_IRC_Distances_MW point 46
C -0.00696 0.29031 0.00792
 O 1.61494 0.42914 0.00106
 F -2.63436 -0.46737 -0.01705
 H -0.37235 -0.48455 -0.89071
 H -0.32662 -0.45962 0.87829
 H -0.21104 1.33342 0.01792
 H 1.93640 -0.64133 0.00258
7
SN2_IRC_Distances_MW_output/SN2_IRC_Distances_MW point 47
C -0.00792 0.29375 0.00991
 O 1.61266 0.42564 0.00270
 F -2.63114 -0.47536 -0.01999
 H -0.37136 -0.47905 -0.89085
 H -0.32482 -0.45235 0.87870
 H -0.21189 1.33059 0.01935
 H 1.93446 -0.64322 0.00018
7
SN2_IRC_Distances_MW_output/SN2_IRC_Distances_MW point 48
C -0.00938 0.29881 0.01301
 O 1.60939 0.41986 0.00506
 F -2.62616 -0.48776 -0.02466
 H -0.37009 -0.46974 -0.89083
 H -0.32235 -0.44088 0.87955
 H -0.21298 1.32542 0.02135
 H 1.93156 -0.64570 -0.00349
7
SN2_IRC_Distances_MW_output/SN2_IRC_Distances_MW point 49
C -0.01136 0.30531 0.01738
 O 1.60534 0.41113 0.00796
 F -2.61923 -0.50501 -0.03143
 H -0.36883 -0.45528 -0.89030
 H -0.31952 -0.42466 0.88117
 H -0.21403 1.31680 0.02367
 H 1.92762 -0.64827 -0.00845
7
SN2_IRC_Distances_MW_output/SN2_IRC_Distances_MW point 50
C -0.01385 0.31292 0.02318
 O 1.60079 0.39871 0.01110
 F -2.61015 -0.52744 -0.04081
 H -0.36805 -0.43404 -0.88865
 H -0.31668 -0.40331 0.88402
 H -0.21459 1.30344 0.02587
 H 1.92253 -0.65027 -0.01471
7
SN2_IRC_Distances_MW_output/SN2_IRC_Distances_MW point 51
C -0.01676 0.32108 0.03056
 O 1.59607 0.38203 0.01405
 F -2.59874 -0.55510 -0.05345
 H -0.36832 -0.40436 -0.88492
 H -0.31421 -0.37704 0.88866
 H -0.21412 1.28432 0.02728
 H 1.91607 -0.65092 -0.02217
7
SN2_IRC_Distances_MW_output/SN2_IRC_Distances_MW point 52
C -0.01996 0.32915 0.03968
 O 1.59147 0.36094 0.01623
 F -2.58488 -0.58758 -0.07016
 H -0.37021 -0.36516 -0.87779
 H -0.31229 -0.34707 0.89566
 H -0.21213 1.25938 0.02708
 H 1.90800 -0.64967 -0.03070
7
SN2_IRC_Distances_MW_output/SN2_IRC_Distances_MW point 53
C -0.02332 0.33652 0.05064
 O 1.58709 0.33612 0.01702
 F -2.56857 -0.62387 -0.09180
 H -0.37410 -0.31660 -0.86560
 H -0.31083 -0.31587 0.90534
 H -0.20846 1.23016 0.02453
 H 1.89819 -0.64647 -0.04014
7
SN2_IRC_Distances_MW_output/SN2_IRC_Distances_MW point 54
C -0.02671 0.34272 0.06342
 O 1.58290 0.30925 0.01592
 F -2.55012 -0.66214 -0.11902
 H -0.37994 -0.26090 -0.84678
 H -0.30943 -0.28701 0.91748
 H -0.20350 1.20010 0.01935
 H 1.88681 -0.64203 -0.05036
7
SN2_IRC_Distances_MW_output/SN2_IRC_Distances_MW point 55
C -0.03000 0.34744 0.07741
 O 1.57882 0.28329 0.01280
 F -2.53060 -0.69917 -0.15107
 H -0.38704 -0.20355 -0.82115
 H -0.30767 -0.26447 0.93078
 H -0.19825 1.17403 0.01226
 H 1.87475 -0.63757 -0.06102
7
SN2_IRC_Distances_MW_output/SN2_IRC_Distances_MW point 56
C -0.03299 0.35060 0.09118
 O 1.57500 0.26147 0.00833
 F -2.51205 -0.73093 -0.18462
 H -0.39416 -0.15226 -0.79157
 H -0.30548 -0.25041 0.94301
 H -0.19381 1.15574 0.00505
 H 1.86349 -0.63421 -0.07138
7
SN2_IRC_Distances_MW_output/SN2_IRC_Distances_MW point 57
C -0.03560 0.35254 0.10381
 O 1.57152 0.24454 0.00339
 F -2.49555 -0.75632 -0.21689
 H -0.40052 -0.11021 -0.76136
 H -0.30304 -0.24331 0.95301
 H -0.19056 1.14491 -0.00093
 H 1.85375 -0.63213 -0.08103
7
SN2_IRC_Distances_MW_output/SN2_IRC_Distances_MW point 58
C -0.03789 0.35365 0.11509
 O 1.56837 0.23163 -0.00149
 F -2.48111 -0.77627 -0.24684
 H -0.40596 -0.07670 -0.73229
 H -0.30056 -0.24069 0.96076
 H -0.18833 1.13941 -0.00530
 H 1.84548 -0.63102 -0.08993
7
SN2_IRC_Distances_MW_output/SN2_IRC_Distances_MW point 59
C -0.04025 0.35430 0.12678
 O 1.56505 0.22018 -0.00686
 F -2.46636 -0.79449 -0.27892
 H -0.41134 -0.04589 -0.70048
 H -0.29776 -0.24087 0.96756
 H -0.18664 1.13725 -0.00853
 H 1.83731 -0.63048 -0.09955
7
SN2_IRC_Distances_MW_output/SN2_IRC_Distances_MW point 60
C -0.04256 0.35449 0.13815
 O 1.56174 0.21071 -0.01225
 F -2.45215 -0.80998 -0.31104
 H -0.41629 -0.01964 -0.66829
 H -0.29487 -0.24322 0.97296
 H -0.18554 1.13806 -0.01017
 H 1.82967 -0.63043 -0.10936
7
SN2_IRC_Distances_MW_output/SN2_IRC_Distances_MW point 61
C -0.04501 0.35427 0.15007
 O 1.55818 0.20231 -0.01800
 F -2.43730 -0.82407 -0.34562
 H -0.42119 0.00416 -0.63355
 H -0.29170 -0.24736 0.97741
 H -0.18491 1.14143 -0.01013
 H 1.82193 -0.63074 -0.12018
7
SN2_IRC_Distances_MW_output/SN2_IRC_Distances_MW point 62
C -0.04772 0.35361 0.16296
 O 1.55421 0.19472 -0.02423
 F -2.42117 -0.83703 -0.38405
 H -0.42619 0.02586 -0.59519
 H -0.28817 -0.25322 0.98097
 H -0.18474 1.14739 -0.00790
 H 1.81378 -0.63134 -0.13257
7
SN2_IRC_Distances_MW_output/SN2_IRC_Distances_MW point 63
C -0.05082 0.35239 0.17725
 O 1.54966 0.18785 -0.03104
 F -2.40308 -0.84883 -0.42777
 H -0.43140 0.04533 -0.55219
 H -0.28418 -0.26073 0.98359
 H -0.18508 1.15615 -0.00267
 H 1.80490 -0.63215 -0.14717
7
SN2_IRC_Distances_MW_output/SN2_IRC_Distances_MW point 64
C -0.05447 0.35048 0.19333
 O 1.54431 0.18171 -0.03849
 F -2.38225 -0.85916 -0.47835
 H -0.43691 0.06192 -0.50376
 H -0.27967 -0.26981 0.98528
 H -0.18599 1.16788 0.00672
 H 1.79498 -0.63301 -0.16472
7
SN2_IRC_Distances_MW_output/SN2_IRC_Distances_MW point 65
C -0.05882 0.34768 0.21150
 O 1.53796 0.17639 -0.04654
 F -2.35790 -0.86735 -0.53708
 H -0.44278 0.07453 -0.44978
 H -0.27457 -0.28014 0.98612
 H -0.18756 1.18254 0.02174
 H 1.78366 -0.63366 -0.18596
7
SN2_IRC_Distances_MW_output/SN2_IRC_Distances_MW point 66
C -0.06401 0.34386 0.23165
 O 1.53048 0.17204 -0.05493
 F -2.32948 -0.87248 -0.60404
 H -0.44899 0.08183 -0.39164
 H -0.26895 -0.29103 0.98656
 H -0.18980 1.19943 0.04359
 H 1.77075 -0.63364 -0.21121
7
SN2_IRC_Distances_MW_output/SN2_IRC_Distances_MW point 67
C -0.07002 0.33904 0.25310
 O 1.52195 0.16868 -0.06317
 F -2.29716 -0.87376 -0.67722
 H -0.45547 0.08297 -0.33262
 H -0.26303 -0.30150 0.98745
 H -0.19260 1.21702 0.07235
 H 1.75632 -0.63245 -0.23988
7
SN2_IRC_Distances_MW_output/SN2_IRC_Distances_MW point 68
C -0.07674 0.33342 0.27484
 O 1.51262 0.16617 -0.07081
 F -2.26166 -0.87103 -0.75328
 H -0.46212 0.07834 -0.27646
 H -0.25704 -0.31070 0.98978
 H -0.19574 1.23354 0.10661
 H 1.74068 -0.62974 -0.27068
7
SN2_IRC_Distances_MW_output/SN2_IRC_Distances_MW point 69
C -0.08400 0.32728 0.29607
 O 1.50276 0.16424 -0.07759
 F -2.22381 -0.86477 -0.82920
 H -0.46892 0.06924 -0.22562
 H -0.25116 -0.31834 0.99427
 H -0.19903 1.24777 0.14429
 H 1.72416 -0.62542 -0.30221
7
SN2_IRC_Distances_MW_output/SN2_IRC_Distances_MW point 70
C -0.09170 0.32084 0.31636
 O 1.49255 0.16260 -0.08348
 F -2.18413 -0.85573 -0.90320
 H -0.47590 0.05718 -0.18092
 H -0.24546 -0.32454 1.00124
 H -0.20236 1.25926 0.18354
 H 1.70700 -0.61962 -0.33354
7
SN2_IRC_Distances_MW_output/SN2_IRC_Distances_MW point 71
C -0.09979 0.31426 0.33555
 O 1.48210 0.16105 -0.08855
 F -2.14291 -0.84460 -0.97446
 H -0.48312 0.04337 -0.14218
 H -0.23995 -0.32963 1.01066
 H -0.20566 1.26809 0.22309
 H 1.68932 -0.61253 -0.36411
7
SN2_IRC_Distances_MW_output/SN2_IRC_Distances_MW point 72
C -0.10822 0.30764 0.35359
 O 1.47149 0.15946 -0.09288
 F -2.10034 -0.83200 -1.04262
 H -0.49062 0.02868 -0.10886
 H -0.23460 -0.33391 1.02233
 H -0.20895 1.27451 0.26205
 H 1.67125 -0.60438 -0.39362
7
SN2_IRC_Distances_MW_output/SN2_IRC_Distances_MW point 73
C -0.11696 0.30105 0.37049
 O 1.46076 0.15776 -0.09656
 F -2.05661 -0.81840 -1.10752
 H -0.49841 0.01372 -0.08035
 H -0.22943 -0.33762 1.03597
 H -0.21222 1.27889 0.29986
 H 1.65287 -0.59539 -0.42190
7
SN2_IRC_Distances_MW_output/SN2_IRC_Distances_MW point 74
C -0.12597 0.29455 0.38625
 O 1.44999 0.15589 -0.09965
 F -2.01188 -0.80420 -1.16910
 H -0.50651 -0.00110 -0.05605
 H -0.22445 -0.34097 1.05125
 H -0.21549 1.28159 0.33613
 H 1.63431 -0.58576 -0.44884
7
SN2_IRC_Distances_MW_output/SN2_IRC_Distances_MW point 75
C -0.13522 0.28819 0.40092
 O 1.43922 0.15385 -0.10221
 F -1.96632 -0.78972 -1.22740
 H -0.51488 -0.01551 -0.03541
 H -0.21966 -0.34407 1.06786
 H -0.21879 1.28292 0.37068
 H 1.61565 -0.57567 -0.47444
7
SN2_IRC_Distances_MW_output/SN2_IRC_Distances_MW point 76
C -0.14469 0.28198 0.41455
 O 1.42847 0.15162 -0.10429
 F -1.92001 -0.77516 -1.28256
 H -0.52352 -0.02937 -0.01794
 H -0.21508 -0.34701 1.08553
 H -0.22213 1.28319 0.40343
 H 1.59697 -0.56524 -0.49872
7
SN2_IRC_Distances_MW_output/SN2_IRC_Distances_MW point 77
C -0.15437 0.27593 0.42719
 O 1.41777 0.14920 -0.10593
 F -1.87303 -0.76071 -1.33476
 H -0.53242 -0.04261 -0.00322
 H -0.21073 -0.34984 1.10405
 H -0.22555 1.28263 0.43443
 H 1.57832 -0.55461 -0.52176
7
SN2_IRC_Distances_MW_output/SN2_IRC_Distances_MW point 78
C -0.16425 0.27005 0.43892
 O 1.40714 0.14662 -0.10715
 F -1.82540 -0.74646 -1.38420
 H -0.54156 -0.05522 0.00912
 H -0.20662 -0.35259 1.12323
 H -0.22906 1.28144 0.46372
 H 1.55975 -0.54383 -0.54364
7
SN2_IRC_Distances_MW_output/SN2_IRC_Distances_MW point 79
C -0.17433 0.26431 0.44977
 O 1.39658 0.14387 -0.10798
 F -1.77716 -0.73250 -1.43105
 H -0.55093 -0.06721 0.01936
 H -0.20276 -0.35526 1.14293
 H -0.23270 1.27978 0.49142
 H 1.54130 -0.53299 -0.56445
7
SN2_IRC_Distances_MW_output/SN2_IRC_Distances_MW point 80
C -0.18461 0.25872 0.45981
 O 1.38611 0.14098 -0.10843
 F -1.72831 -0.71888 -1.47548
 H -0.56052 -0.07860 0.02774
 H -0.19918 -0.35786 1.16302
 H -0.23649 1.27778 0.51761
 H 1.52300 -0.52214 -0.58427
7
SN2_IRC_Distances_MW_output/SN2_IRC_Distances_MW point 81
C -0.19509 0.25326 0.46908
 O 1.37572 0.13797 -0.10853
 F -1.67886 -0.70561 -1.51765
 H -0.57031 -0.08945 0.03445
 H -0.19589 -0.36038 1.18342
 H -0.24046 1.27554 0.54243
 H 1.50488 -0.51132 -0.60320
7
SN2_IRC_Distances_MW_output/SN2_IRC_Distances_MW point 82
C -0.20576 0.24791 0.47761
 O 1.36543 0.13484 -0.10827
 F -1.62881 -0.69273 -1.55771
 H -0.58029 -0.09980 0.03965
 H -0.19292 -0.36281 1.20405
 H -0.24462 1.27314 0.56596
 H 1.48698 -0.50056 -0.62130
7
SN2_IRC_Distances_MW_output/SN2_IRC_Distances_MW point 83
C -0.21663 0.24266 0.48544
 O 1.35523 0.13164 -0.10767
 F -1.57816 -0.68021 -1.59577
 H -0.59045 -0.10971 0.04347
 H -0.19028 -0.36514 1.22484
 H -0.24901 1.27064 0.58832
 H 1.46931 -0.48988 -0.63864
7
SN2_IRC_Distances_MW_output/SN2_IRC_Distances_MW point 84
C -0.22771 0.23749 0.49260
 O 1.34512 0.12836 -0.10672
 F -1.52689 -0.66806 -1.63194
 H -0.60077 -0.11923 0.04601
 H -0.18800 -0.36735 1.24575
 H -0.25365 1.26809 0.60961
 H 1.45191 -0.47931 -0.65530
7
SN2_IRC_Distances_MW_output/SN2_IRC_Distances_MW point 85
C -0.23898 0.23239 0.49910
 O 1.33512 0.12505 -0.10545
 F -1.47500 -0.65625 -1.66633
 H -0.61125 -0.12842 0.04735
 H -0.18611 -0.36943 1.26675
 H -0.25857 1.26552 0.62992
 H 1.43479 -0.46887 -0.67134
7
SN2_IRC_Distances_MW_output/SN2_IRC_Distances_MW point 86
C -0.25047 0.22734 0.50497
 O 1.32520 0.12172 -0.10384
 F -1.42244 -0.64476 -1.69902
 H -0.62186 -0.13734 0.04755
 H -0.18462 -0.37136 1.28782
 H -0.26380 1.26296 0.64932
 H 1.41799 -0.45856 -0.68680
7
SN2_IRC_Distances_MW_output/SN2_IRC_Distances_MW point 87
C -0.26218 0.22232 0.51021
 O 1.31539 0.11838 -0.10190
 F -1.36920 -0.63356 -1.73007
 H -0.63260 -0.14603 0.04667
 H -0.18356 -0.37315 1.30893
 H -0.26937 1.26043 0.66791
 H 1.40153 -0.44840 -0.70175
7
SN2_IRC_Distances_MW_output/SN2_IRC_Distances_MW point 88
C -0.27411 0.21733 0.51485
 O 1.30566 0.11507 -0.09962
 F -1.31525 -0.62264 -1.75956
 H -0.64345 -0.15455 0.04473
 H -0.18297 -0.37476 1.33008
 H -0.27530 1.25794 0.68573
 H 1.38542 -0.43839 -0.71622
7
SN2_IRC_Distances_MW_output/SN2_IRC_Distances_MW point 89
C -0.28626 0.21235 0.51888
 O 1.29603 0.11179 -0.09701
 F -1.26056 -0.61196 -1.78751
 H -0.65440 -0.16292 0.04177
 H -0.18287 -0.37621 1.35127
 H -0.28162 1.25550 0.70286
 H 1.36969 -0.42855 -0.73025
7
SN2_IRC_Distances_MW_output/SN2_IRC_Distances_MW point 90
C -0.29864 0.20737 0.52230
 O 1.28649 0.10857 -0.09407
 F -1.20511 -0.60150 -1.81398
 H -0.66543 -0.17120 0.03779
 H -0.18331 -0.37747 1.37251
 H -0.28837 1.25312 0.71934
 H 1.35438 -0.41888 -0.74389
7
SN2_IRC_Distances_MW_output/SN2_IRC_Distances_MW point 91
C -0.31126 0.20238 0.52512
 O 1.27703 0.10542 -0.09078
 F -1.14886 -0.59125 -1.83896
 H -0.67651 -0.17941 0.03281
 H -0.18431 -0.37855 1.39378
 H -0.29558 1.25079 0.73520
 H 1.33950 -0.40939 -0.75716
7
SN2_IRC_Distances_MW_output/SN2_IRC_Distances_MW point 92
C -0.32411 0.19739 0.52731
 O 1.26768 0.10236 -0.08715
 F -1.09183 -0.58119 -1.86247
 H -0.68764 -0.18757 0.02682
 H -0.18592 -0.37943 1.41510
 H -0.30327 1.24854 0.75047
 H 1.32510 -0.40010 -0.77009
7
SN2_IRC_Distances_MW_output/SN2_IRC_Distances_MW point 93
C -0.33718 0.19239 0.52889
 O 1.25842 0.09940 -0.08317
 F -1.03403 -0.57131 -1.88450
 H -0.69876 -0.19570 0.01984
 H -0.18819 -0.38011 1.43646
 H -0.31148 1.24634 0.76516
 H 1.31121 -0.39101 -0.78268
7
SN2_IRC_Distances_MW_output/SN2_IRC_Distances_MW point 94
C -0.35046 0.18738 0.52983
 O 1.24927 0.09656 -0.07885
 F -0.97550 -0.56161 -1.90501
 H -0.70985 -0.20381 0.01186
 H -0.19115 -0.38058 1.45784
 H -0.32021 1.24422 0.77928
 H 1.29789 -0.38215 -0.79496
7
SN2_IRC_Distances_MW_output/SN2_IRC_Distances_MW point 95
C -0.36392 0.18237 0.53012
 O 1.24026 0.09385 -0.07419
 F -0.91637 -0.55210 -1.92396
 H -0.72085 -0.21190 0.00290
 H -0.19484 -0.38085 1.47921
 H -0.32947 1.24217 0.79282
 H 1.28519 -0.37354 -0.80691
7
SN2_IRC_Distances_MW_output/SN2_IRC_Distances_MW point 96
C -0.37749 0.17738 0.52977
 O 1.23139 0.09129 -0.06920
 F -0.85684 -0.54279 -1.94129
 H -0.73169 -0.21995 -0.00700
 H -0.19930 -0.38091 1.50051
 H -0.33926 1.24019 0.80573
 H 1.27318 -0.36521 -0.81851
7
SN2_IRC_Distances_MW_output/SN2_IRC_Distances_MW point 97
C -0.39110 0.17244 0.52878
 O 1.22274 0.08889 -0.06393
 F -0.79727 -0.53374 -1.95692
 H -0.74228 -0.22792 -0.01777
 H -0.20452 -0.38076 1.52161
 H -0.34952 1.23830 0.81797
 H 1.26195 -0.35721 -0.82973
7
SN2_IRC_Distances_MW_output/SN2_IRC_Distances_MW point 98
C -0.40457 0.16761 0.52718
 O 1.21437 0.08667 -0.05844
 F -0.73832 -0.52501 -1.97073
 H -0.75249 -0.23574 -0.02925
 H -0.21047 -0.38042 1.54230
 H -0.36015 1.23651 0.82942
 H 1.25162 -0.34961 -0.84047
7
SN2_IRC_Distances_MW_output/SN2_IRC_Distances_MW point 99
C -0.41763 0.16297 0.52505
 O 1.20645 0.08467 -0.05287
 F -0.68123 -0.51676 -1.98256
 H -0.76208 -0.24324 -0.04113
 H -0.21699 -0.37992 1.56216
 H -0.37089 1.23484 0.83991
 H 1.24237 -0.34256 -0.85055
7
SN2_IRC_Distances_MW_output/SN2_IRC_Distances_MW point 100
C -0.42967 0.15873 0.52258
 O 1.19929 0.08296 -0.04752
 F -0.62856 -0.50933 -1.99215
 H -0.77066 -0.25012 -0.05275
 H -0.22369 -0.37930 1.58035
 H -0.38121 1.23337 0.84907
 H 1.23449 -0.33630 -0.85958
7
SN2_IRC_Distances_MW_output/SN2_IRC_Distances_MW point 101
C -0.43935 0.15535 0.52026
 O 1.19364 0.08166 -0.04307
 F -0.58619 -0.50346 -1.99894
 H -0.77736 -0.25561 -0.06254
 H -0.22957 -0.37871 1.59488
 H -0.38978 1.23222 0.85609
 H 1.22861 -0.33144 -0.86668
7
SN2_IRC_Distances_MW_output/SN2_IRC_Distances_MW point 102
C -0.44374 0.15382 0.51910
 O 1.19111 0.08110 -0.04101
 F -0.56700 -0.50083 -2.00176
 H -0.78033 -0.25809 -0.06710
 H -0.23238 -0.37841 1.60144
 H -0.39375 1.23171 0.85916
 H 1.22609 -0.32929 -0.86984
7
SN2_IRC_Distances_MW_output/SN2_IRC_Distances_MW point 103
C -0.44078 0.15485 0.51989
 O 1.19281 0.08148 -0.04240
 F -0.57994 -0.50260 -1.99988
 H -0.77833 -0.25642 -0.06401
 H -0.23047 -0.37861 1.59702
 H -0.39106 1.23205 0.85710
 H 1.22778 -0.33074 -0.86771
7
SN2_IRC_Distances_MW_output/SN2_IRC_Distances_MW point 104
C -0.43430 0.15711 0.52151
 O 1.19658 0.08233 -0.04541
 F -0.60830 -0.50651 -1.99550
 H -0.77388 -0.25275 -0.05738
 H -0.22644 -0.37903 1.58731
 H -0.38527 1.23281 0.85246
 H 1.23163 -0.33396 -0.86299
