# Supplementary material for: Low dimensional representations along intrinsic reaction coordinates and molecular dynamics trajectories using interatomic distance matrices
Source: Chem Sci. 2019 Sep 18;10(43):9954–68. doi: 10.1039/c9sc02742d (PMC6991188; doi:10.1039/c9sc02742d)
Supplement: Supplementary file 1 [file SC-010-C9SC02742D-s001.zip › C9SC02742D-SI/ESI_xyz_files/SN2_IRC_Distances_MW_output/SN2_IRC_Distances_MW_PC3.xyz]

7
SN2_IRC_Distances_MW_output/SN2_IRC_Distances_MW point 1
C -0.53481 0.40348 0.44449
 O 1.53683 0.02275 0.10566
 F -1.74866 -1.19409 -1.41400
 H -0.67067 -0.00056 -0.34100
 H -0.37327 -0.08592 1.38784
 H -0.11235 1.46282 0.54348
 H 1.90293 -0.60847 -0.72647
7
SN2_IRC_Distances_MW_output/SN2_IRC_Distances_MW point 2
C -0.51391 0.40349 0.44318
 O 1.53265 0.02641 0.09710
 F -1.76268 -1.18264 -1.39742
 H -0.66331 0.00986 -0.33361
 H -0.36550 -0.09627 1.37677
 H -0.11330 1.44625 0.52467
 H 1.88605 -0.60709 -0.71069
7
SN2_IRC_Distances_MW_output/SN2_IRC_Distances_MW point 3
C -0.47903 0.40273 0.44036
 O 1.52572 0.03265 0.08244
 F -1.78595 -1.16282 -1.36981
 H -0.65092 0.02643 -0.32097
 H -0.35267 -0.11374 1.35819
 H -0.11563 1.41962 0.49405
 H 1.85848 -0.60487 -0.68426
7
SN2_IRC_Distances_MW_output/SN2_IRC_Distances_MW point 4
C -0.44176 0.40067 0.43658
 O 1.51836 0.03956 0.06622
 F -1.81064 -1.14039 -1.34061
 H -0.63754 0.04275 -0.30674
 H -0.33912 -0.13284 1.33800
 H -0.11919 1.39278 0.46254
 H 1.82989 -0.60253 -0.65599
7
SN2_IRC_Distances_MW_output/SN2_IRC_Distances_MW point 5
C -0.40415 0.39708 0.43206
 O 1.51094 0.04691 0.04921
 F -1.83536 -1.11601 -1.31178
 H -0.62389 0.05735 -0.29111
 H -0.32554 -0.15286 1.31691
 H -0.12397 1.36771 0.43225
 H 1.80197 -0.60016 -0.62753
7
SN2_IRC_Distances_MW_output/SN2_IRC_Distances_MW point 6
C -0.36724 0.39181 0.42707
 O 1.50365 0.05471 0.03181
 F -1.85943 -1.08984 -1.28452
 H -0.61031 0.06929 -0.27386
 H -0.31222 -0.17362 1.29501
 H -0.12994 1.34544 0.40430
 H 1.77550 -0.59779 -0.59981
7
SN2_IRC_Distances_MW_output/SN2_IRC_Distances_MW point 7
C -0.32917 0.38426 0.42152
 O 1.49604 0.06372 0.01302
 F -1.88404 -1.05979 -1.25805
 H -0.59610 0.07827 -0.25320
 H -0.29840 -0.19657 1.27048
 H -0.13758 1.32539 0.37790
 H 1.74925 -0.59529 -0.57167
7
SN2_IRC_Distances_MW_output/SN2_IRC_Distances_MW point 8
C -0.29069 0.37406 0.41564
 O 1.48821 0.07435 -0.00695
 F -1.90869 -1.02529 -1.23367
 H -0.58139 0.08267 -0.22824
 H -0.28426 -0.22174 1.24262
 H -0.14708 1.30871 0.35458
 H 1.72390 -0.59276 -0.54399
7
SN2_IRC_Distances_MW_output/SN2_IRC_Distances_MW point 9
C -0.25130 0.36052 0.40948
 O 1.47991 0.08760 -0.02848
 F -1.93368 -0.98443 -1.21201
 H -0.56576 0.08043 -0.19712
 H -0.26955 -0.24976 1.20939
 H -0.15902 1.29594 0.33567
 H 1.69939 -0.59030 -0.51694
7
SN2_IRC_Distances_MW_output/SN2_IRC_Distances_MW point 10
C -0.21070 0.34292 0.40297
 O 1.47091 0.10479 -0.05164
 F -1.95916 -0.93502 -1.19397
 H -0.54865 0.06831 -0.15799
 H -0.25425 -0.28051 1.16810
 H -0.17408 1.28766 0.32374
 H 1.67593 -0.58815 -0.49121
7
SN2_IRC_Distances_MW_output/SN2_IRC_Distances_MW point 11
C -0.17103 0.32199 0.39608
 O 1.46149 0.12605 -0.07466
 F -1.98379 -0.87833 -1.18075
 H -0.53029 0.04388 -0.11271
 H -0.23958 -0.31071 1.11879
 H -0.19186 1.28375 0.32241
 H 1.65507 -0.58663 -0.46917
7
SN2_IRC_Distances_MW_output/SN2_IRC_Distances_MW point 12
C -0.13456 0.29991 0.38849
 O 1.45215 0.14981 -0.09514
 F -2.00621 -0.81880 -1.17163
 H -0.51134 0.00869 -0.06674
 H -0.22708 -0.33585 1.06499
 H -0.21081 1.28204 0.33250
 H 1.63785 -0.58579 -0.45247
7
SN2_IRC_Distances_MW_output/SN2_IRC_Distances_MW point 13
C -0.10113 0.27823 0.37937
 O 1.44302 0.17456 -0.11229
 F -2.02657 -0.75932 -1.16411
 H -0.49189 -0.03375 -0.02417
 H -0.21723 -0.35404 1.00993
 H -0.22984 1.27967 0.35170
 H 1.62363 -0.58535 -0.44044
7
SN2_IRC_Distances_MW_output/SN2_IRC_Distances_MW point 14
C -0.06995 0.25797 0.36789
 O 1.43416 0.19903 -0.12627
 F -2.04539 -0.70192 -1.15581
 H -0.47198 -0.07955 0.01264
 H -0.20997 -0.36536 0.95645
 H -0.24826 1.27487 0.37666
 H 1.61140 -0.58504 -0.43157
7
SN2_IRC_Distances_MW_output/SN2_IRC_Distances_MW point 15
C -0.04035 0.23984 0.35345
 O 1.42559 0.22220 -0.13773
 F -2.06311 -0.64826 -1.14508
 H -0.45188 -0.12515 0.04278
 H -0.20493 -0.37104 0.90687
 H -0.26563 1.26720 0.40399
 H 1.60032 -0.58479 -0.42427
7
SN2_IRC_Distances_MW_output/SN2_IRC_Distances_MW point 16
C -0.01194 0.22428 0.33571
 O 1.41739 0.24340 -0.14751
 F -2.07997 -0.59963 -1.13116
 H -0.43193 -0.16781 0.06648
 H -0.20163 -0.37277 0.86275
 H -0.28177 1.25726 0.43093
 H 1.58986 -0.58473 -0.41720
7
SN2_IRC_Distances_MW_output/SN2_IRC_Distances_MW point 17
C 0.01555 0.21138 0.31451
 O 1.40956 0.26238 -0.15650
 F -2.09615 -0.55662 -1.11388
 H -0.41241 -0.20598 0.08477
 H -0.19956 -0.37217 0.82466
 H -0.29668 1.24607 0.45581
 H 1.57969 -0.58506 -0.40936
7
SN2_IRC_Distances_MW_output/SN2_IRC_Distances_MW point 18
C 0.04221 0.20102 0.28981
 O 1.40212 0.27912 -0.16547
 F -2.11175 -0.51939 -1.09355
 H -0.39350 -0.23902 0.09883
 H -0.19829 -0.37044 0.79263
 H -0.31047 1.23468 0.47789
 H 1.56967 -0.58597 -0.40014
7
SN2_IRC_Distances_MW_output/SN2_IRC_Distances_MW point 19
C 0.06814 0.19289 0.26154
 O 1.39503 0.29378 -0.17501
 F -2.12685 -0.48763 -1.07057
 H -0.37525 -0.26699 0.10983
 H -0.19750 -0.36833 0.76625
 H -0.32330 1.22388 0.49719
 H 1.55975 -0.58759 -0.38923
7
SN2_IRC_Distances_MW_output/SN2_IRC_Distances_MW point 20
C 0.09336 0.18658 0.22961
 O 1.38821 0.30654 -0.18562
 F -2.14153 -0.46091 -1.04538
 H -0.35767 -0.29028 0.11864
 H -0.19698 -0.36623 0.74512
 H -0.33530 1.21424 0.51412
 H 1.54991 -0.58994 -0.37649
7
SN2_IRC_Distances_MW_output/SN2_IRC_Distances_MW point 21
C 0.11774 0.18169 0.19398
 O 1.38164 0.31750 -0.19758
 F -2.15582 -0.43879 -1.01848
 H -0.34075 -0.30932 0.12585
 H -0.19653 -0.36426 0.72892
 H -0.34647 1.20615 0.52924
 H 1.54019 -0.59298 -0.36193
7
SN2_IRC_Distances_MW_output/SN2_IRC_Distances_MW point 22
C 0.14104 0.17777 0.15483
 O 1.37524 0.32674 -0.21103
 F -2.16971 -0.42088 -0.99033
 H -0.32452 -0.32453 0.13178
 H -0.19602 -0.36240 0.71739
 H -0.35672 1.19988 0.54305
 H 1.53069 -0.59659 -0.34569
7
SN2_IRC_Distances_MW_output/SN2_IRC_Distances_MW point 23
C 0.16277 0.17439 0.11285
 O 1.36899 0.33426 -0.22576
 F -2.18315 -0.40682 -0.96153
 H -0.30909 -0.33629 0.13644
 H -0.19527 -0.36056 0.71026
 H -0.36580 1.19559 0.55582
 H 1.52155 -0.60058 -0.32808
7
SN2_IRC_Distances_MW_output/SN2_IRC_Distances_MW point 24
C 0.18212 0.17120 0.06996
 O 1.36293 0.34003 -0.24097
 F -2.19589 -0.39628 -0.93300
 H -0.29480 -0.34494 0.13959
 H -0.19415 -0.35868 0.70697
 H -0.37328 1.19328 0.56730
 H 1.51306 -0.60461 -0.30986
7
SN2_IRC_Distances_MW_output/SN2_IRC_Distances_MW point 25
C 0.19765 0.16817 0.03072
 O 1.35742 0.34400 -0.25482
 F -2.20710 -0.38902 -0.90697
 H -0.28257 -0.35072 0.14096
 H -0.19266 -0.35691 0.70647
 H -0.37860 1.19265 0.57650
 H 1.50586 -0.60817 -0.29287
7
SN2_IRC_Distances_MW_output/SN2_IRC_Distances_MW point 26
C 0.20659 0.16608 0.00561
 O 1.35381 0.34603 -0.26352
 F -2.21424 -0.38521 -0.88993
 H -0.27500 -0.35362 0.14092
 H -0.19140 -0.35577 0.70701
 H -0.38123 1.19284 0.58163
 H 1.50147 -0.61035 -0.28172
7
SN2_IRC_Distances_MW_output/SN2_IRC_Distances_MW point 27
C 0.20361 0.16681 0.01424
 O 1.35506 0.34537 -0.26055
 F -2.21178 -0.38646 -0.89584
 H -0.27758 -0.35269 0.14102
 H -0.19186 -0.35616 0.70676
 H -0.38040 1.19273 0.57995
 H 1.50296 -0.60961 -0.28558
7
SN2_IRC_Distances_MW_output/SN2_IRC_Distances_MW point 28
C 0.18808 0.17011 0.05549
 O 1.36091 0.34162 -0.24610
 F -2.20005 -0.39338 -0.92344
 H -0.29021 -0.34728 0.14028
 H -0.19366 -0.35803 0.70656
 H -0.37541 1.19290 0.57084
 H 1.51035 -0.60594 -0.30364
7
SN2_IRC_Distances_MW_output/SN2_IRC_Distances_MW point 29
C 0.16738 0.17366 0.10316
 O 1.36761 0.33572 -0.22918
 F -2.18609 -0.40415 -0.95503
 H -0.30575 -0.33850 0.13729
 H -0.19506 -0.36014 0.70921
 H -0.36765 1.19490 0.55854
 H 1.51956 -0.60150 -0.32399
7
SN2_IRC_Distances_MW_output/SN2_IRC_Distances_MW point 30
C 0.14495 0.17716 0.14769
 O 1.37414 0.32818 -0.21351
 F -2.17209 -0.41816 -0.98535
 H -0.32177 -0.32681 0.13268
 H -0.19591 -0.36208 0.71584
 H -0.35840 1.19899 0.54535
 H 1.52907 -0.59727 -0.34270
7
SN2_IRC_Distances_MW_output/SN2_IRC_Distances_MW point 31
C 0.12182 0.18096 0.18750
 O 1.38053 0.31921 -0.19979
 F -2.15823 -0.43543 -1.01372
 H -0.33792 -0.31218 0.12696
 H -0.19645 -0.36394 0.72661
 H -0.34830 1.20494 0.53169
 H 1.53855 -0.59356 -0.35926
7
SN2_IRC_Distances_MW_output/SN2_IRC_Distances_MW point 32
C 0.09830 0.18551 0.22279
 O 1.38688 0.30886 -0.18789
 F -2.14442 -0.45614 -1.04013
 H -0.35424 -0.29441 0.12019
 H -0.19689 -0.36583 0.74150
 H -0.33759 1.21249 0.51727
 H 1.54796 -0.59049 -0.37373
7
SN2_IRC_Distances_MW_output/SN2_IRC_Distances_MW point 33
C 0.07452 0.19115 0.25390
 O 1.39330 0.29715 -0.17755
 F -2.13057 -0.48049 -1.06445
 H -0.37079 -0.27324 0.11221
 H -0.19736 -0.36780 0.76049
 H -0.32638 1.22134 0.50163
 H 1.55728 -0.58811 -0.38622
7
SN2_IRC_Distances_MW_output/SN2_IRC_Distances_MW point 34
C 0.05064 0.19818 0.28110
 O 1.39980 0.28406 -0.16845
 F -2.11666 -0.50859 -1.08642
 H -0.38755 -0.24857 0.10266
 H -0.19800 -0.36978 0.78354
 H -0.31470 1.23110 0.48439
 H 1.56647 -0.58642 -0.39682
7
SN2_IRC_Distances_MW_output/SN2_IRC_Distances_MW point 35
C 0.02687 0.20673 0.30454
 O 1.40639 0.26970 -0.16024
 F -2.10279 -0.54025 -1.10567
 H -0.40436 -0.22053 0.09113
 H -0.19895 -0.37152 0.81046
 H -0.30262 1.24124 0.46546
 H 1.57546 -0.58537 -0.40567
7
SN2_IRC_Distances_MW_output/SN2_IRC_Distances_MW point 36
C 0.00365 0.21669 0.32420
 O 1.41293 0.25437 -0.15262
 F -2.08916 -0.57468 -1.12182
 H -0.42086 -0.18993 0.07737
 H -0.20034 -0.37263 0.84054
 H -0.29032 1.25104 0.44527
 H 1.58410 -0.58485 -0.41293
7
SN2_IRC_Distances_MW_output/SN2_IRC_Distances_MW point 37
C -0.01818 0.22751 0.33996
 O 1.41918 0.23886 -0.14543
 F -2.07628 -0.60999 -1.13455
 H -0.43635 -0.15865 0.06171
 H -0.20225 -0.37264 0.87206
 H -0.27828 1.25962 0.42506
 H 1.59215 -0.58472 -0.41882
7
SN2_IRC_Distances_MW_output/SN2_IRC_Distances_MW point 38
C -0.03753 0.23820 0.35187
 O 1.42477 0.22436 -0.13874
 F -2.06479 -0.64328 -1.14387
 H -0.44992 -0.12947 0.04536
 H -0.20454 -0.37135 0.90231
 H -0.26726 1.26632 0.40667
 H 1.59928 -0.58478 -0.42359
7
SN2_IRC_Distances_MW_output/SN2_IRC_Distances_MW point 39
C -0.05378 0.24787 0.36048
 O 1.42948 0.21176 -0.13273
 F -2.05509 -0.67236 -1.15038
 H -0.46112 -0.10442 0.02977
 H -0.20700 -0.36902 0.92904
 H -0.25780 1.27106 0.39133
 H 1.60531 -0.58490 -0.42752
7
SN2_IRC_Distances_MW_output/SN2_IRC_Distances_MW point 40
C -0.06734 0.25631 0.36677
 O 1.43340 0.20109 -0.12735
 F -2.04696 -0.69713 -1.15499
 H -0.47026 -0.08353 0.01550
 H -0.20945 -0.36605 0.95199
 H -0.24980 1.27432 0.37897
 H 1.61041 -0.58502 -0.43090
7
SN2_IRC_Distances_MW_output/SN2_IRC_Distances_MW point 41
C -0.07913 0.26386 0.37163
 O 1.43679 0.19177 -0.12237
 F -2.03987 -0.71884 -1.15850
 H -0.47800 -0.06566 0.00227
 H -0.21190 -0.36262 0.97220
 H -0.24282 1.27662 0.36877
 H 1.61492 -0.58513 -0.43400
7
SN2_IRC_Distances_MW_output/SN2_IRC_Distances_MW point 42
C -0.08991 0.27088 0.37562
 O 1.43986 0.18328 -0.11755
 F -2.03336 -0.73874 -1.16138
 H -0.48491 -0.04972 -0.01045
 H -0.21439 -0.35877 0.99075
 H -0.23643 1.27830 0.36003
 H 1.61914 -0.58524 -0.43703
7
SN2_IRC_Distances_MW_output/SN2_IRC_Distances_MW point 43
C -0.10016 0.27760 0.37906
 O 1.44275 0.17531 -0.11275
 F -2.02716 -0.75756 -1.16389
 H -0.49129 -0.03510 -0.02297
 H -0.21697 -0.35448 1.00829
 H -0.23040 1.27957 0.35239
 H 1.62324 -0.58534 -0.44013
7
SN2_IRC_Distances_MW_output/SN2_IRC_Distances_MW point 44
C -0.11008 0.28410 0.38208
 O 1.44551 0.16772 -0.10790
 F -2.02114 -0.77557 -1.16617
 H -0.49730 -0.02157 -0.03538
 H -0.21967 -0.34975 1.02505
 H -0.22464 1.28052 0.34569
 H 1.62731 -0.58545 -0.44337
7
SN2_IRC_Distances_MW_output/SN2_IRC_Distances_MW point 45
C -0.11969 0.29037 0.38476
 O 1.44815 0.16053 -0.10301
 F -2.01529 -0.79280 -1.16832
 H -0.50295 -0.00911 -0.04763
 H -0.22246 -0.34465 1.04103
 H -0.21912 1.28123 0.33992
 H 1.63136 -0.58557 -0.44675
7
SN2_IRC_Distances_MW_output/SN2_IRC_Distances_MW point 46
C -0.12898 0.29636 0.38714
 O 1.45066 0.15377 -0.09813
 F -2.00962 -0.80915 -1.17038
 H -0.50824 0.00223 -0.05956
 H -0.22531 -0.33927 1.05612
 H -0.21389 1.28176 0.33506
 H 1.63538 -0.58570 -0.45025
7
SN2_IRC_Distances_MW_output/SN2_IRC_Distances_MW point 47
C -0.13788 0.30202 0.38926
 O 1.45303 0.14748 -0.09333
 F -2.00418 -0.82450 -1.17239
 H -0.51317 0.01241 -0.07102
 H -0.22815 -0.33375 1.07022
 H -0.20899 1.28219 0.33110
 H 1.63935 -0.58585 -0.45384
7
SN2_IRC_Distances_MW_output/SN2_IRC_Distances_MW point 48
C -0.14635 0.30729 0.39115
 O 1.45524 0.14170 -0.08867
 F -1.99899 -0.83877 -1.17436
 H -0.51772 0.02142 -0.08186
 H -0.23096 -0.32819 1.08323
 H -0.20444 1.28256 0.32797
 H 1.64321 -0.58601 -0.45746
7
SN2_IRC_Distances_MW_output/SN2_IRC_Distances_MW point 49
C -0.15433 0.31217 0.39282
 O 1.45729 0.13644 -0.08420
 F -1.99409 -0.85190 -1.17631
 H -0.52189 0.02930 -0.09198
 H -0.23368 -0.32273 1.09513
 H -0.20025 1.28290 0.32560
 H 1.64695 -0.58618 -0.46106
7
SN2_IRC_Distances_MW_output/SN2_IRC_Distances_MW point 50
C -0.16179 0.31662 0.39432
 O 1.45918 0.13169 -0.07996
 F -1.98949 -0.86390 -1.17822
 H -0.52570 0.03614 -0.10134
 H -0.23629 -0.31744 1.10592
 H -0.19644 1.28325 0.32388
 H 1.65053 -0.58637 -0.46459
7
SN2_IRC_Distances_MW_output/SN2_IRC_Distances_MW point 51
C -0.16874 0.32068 0.39565
 O 1.46092 0.12742 -0.07598
 F -1.98521 -0.87480 -1.18010
 H -0.52916 0.04203 -0.10992
 H -0.23876 -0.31239 1.11565
 H -0.19298 1.28362 0.32271
 H 1.65393 -0.58656 -0.46802
7
SN2_IRC_Distances_MW_output/SN2_IRC_Distances_MW point 52
C -0.17519 0.32435 0.39685
 O 1.46251 0.12359 -0.07226
 F -1.98122 -0.88468 -1.18194
 H -0.53231 0.04710 -0.11775
 H -0.24109 -0.30762 1.12442
 H -0.18985 1.28402 0.32199
 H 1.65715 -0.58675 -0.47131
7
SN2_IRC_Distances_MW_output/SN2_IRC_Distances_MW point 53
C -0.18121 0.32770 0.39794
 O 1.46398 0.12013 -0.06877
 F -1.97749 -0.89371 -1.18375
 H -0.53519 0.05148 -0.12493
 H -0.24328 -0.30310 1.13237
 H -0.18700 1.28445 0.32161
 H 1.66021 -0.58695 -0.47448
7
SN2_IRC_Distances_MW_output/SN2_IRC_Distances_MW point 54
C -0.18692 0.33080 0.39895
 O 1.46535 0.11696 -0.06546
 F -1.97396 -0.90207 -1.18554
 H -0.53788 0.05532 -0.13160
 H -0.24538 -0.29877 1.13970
 H -0.18437 1.28492 0.32153
 H 1.66316 -0.58716 -0.47756
7
SN2_IRC_Distances_MW_output/SN2_IRC_Distances_MW point 55
C -0.19238 0.33370 0.39990
 O 1.46665 0.11402 -0.06229
 F -1.97057 -0.90991 -1.18734
 H -0.54041 0.05873 -0.13788
 H -0.24740 -0.29460 1.14652
 H -0.18191 1.28543 0.32167
 H 1.66602 -0.58736 -0.48059
7
SN2_IRC_Distances_MW_output/SN2_IRC_Distances_MW point 56
C -0.19749 0.33635 0.40077
 O 1.46785 0.11134 -0.05932
 F -1.96739 -0.91710 -1.18910
 H -0.54275 0.06169 -0.14363
 H -0.24930 -0.29068 1.15274
 H -0.17966 1.28596 0.32201
 H 1.66874 -0.58757 -0.48348
7
SN2_IRC_Distances_MW_output/SN2_IRC_Distances_MW point 57
C -0.20213 0.33870 0.40155
 O 1.46894 0.10898 -0.05662
 F -1.96450 -0.92350 -1.19075
 H -0.54484 0.06418 -0.14876
 H -0.25104 -0.28711 1.15825
 H -0.17766 1.28651 0.32248
 H 1.67124 -0.58776 -0.48615
7
SN2_IRC_Distances_MW_output/SN2_IRC_Distances_MW point 58
C -0.20605 0.34065 0.40220
 O 1.46984 0.10704 -0.05434
 F -1.96206 -0.92882 -1.19220
 H -0.54659 0.06614 -0.15302
 H -0.25251 -0.28409 1.16281
 H -0.17601 1.28701 0.32300
 H 1.67337 -0.58794 -0.48845
7
SN2_IRC_Distances_MW_output/SN2_IRC_Distances_MW point 59
C -0.21005 0.34261 0.40287
 O 1.47076 0.10510 -0.05202
 F -1.95956 -0.93416 -1.19372
 H -0.54836 0.06801 -0.15730
 H -0.25401 -0.28101 1.16737
 H -0.17435 1.28756 0.32363
 H 1.67557 -0.58812 -0.49083
7
SN2_IRC_Distances_MW_output/SN2_IRC_Distances_MW point 60
C -0.21340 0.34421 0.40341
 O 1.47153 0.10352 -0.05008
 F -1.95748 -0.93856 -1.19502
 H -0.54983 0.06948 -0.16082
 H -0.25527 -0.27843 1.17111
 H -0.17299 1.28806 0.32424
 H 1.67742 -0.58827 -0.49283
7
SN2_IRC_Distances_MW_output/SN2_IRC_Distances_MW point 61
C -0.21631 0.34558 0.40389
 O 1.47219 0.10216 -0.04840
 F -1.95565 -0.94234 -1.19618
 H -0.55109 0.07069 -0.16384
 H -0.25636 -0.27619 1.17431
 H -0.17182 1.28851 0.32482
 H 1.67905 -0.58841 -0.49460
7
SN2_IRC_Distances_MW_output/SN2_IRC_Distances_MW point 62
C -0.21876 0.34672 0.40429
 O 1.47275 0.10104 -0.04698
 F -1.95412 -0.94549 -1.19718
 H -0.55215 0.07165 -0.16636
 H -0.25729 -0.27431 1.17698
 H -0.17085 1.28892 0.32536
 H 1.68043 -0.58853 -0.49610
7
SN2_IRC_Distances_MW_output/SN2_IRC_Distances_MW point 63
C -0.22071 0.34762 0.40460
 O 1.47318 0.10016 -0.04586
 F -1.95290 -0.94797 -1.19798
 H -0.55299 0.07239 -0.16833
 H -0.25802 -0.27282 1.17906
 H -0.17009 1.28925 0.32581
 H 1.68153 -0.58863 -0.49730
7
SN2_IRC_Distances_MW_output/SN2_IRC_Distances_MW point 64
C -0.22208 0.34824 0.40483
 O 1.47349 0.09955 -0.04507
 F -1.95205 -0.94970 -1.19856
 H -0.55358 0.07289 -0.16971
 H -0.25854 -0.27177 1.18052
 H -0.16955 1.28949 0.32614
 H 1.68230 -0.58870 -0.49815
7
SN2_IRC_Distances_MW_output/SN2_IRC_Distances_MW point 65
C -0.22279 0.34857 0.40494
 O 1.47365 0.09923 -0.04466
 F -1.95160 -0.95060 -1.19886
 H -0.55389 0.07314 -0.17043
 H -0.25881 -0.27122 1.18128
 H -0.16928 1.28962 0.32632
 H 1.68271 -0.58874 -0.49859
7
SN2_IRC_Distances_MW_output/SN2_IRC_Distances_MW point 66
C -0.22277 0.34856 0.40494
 O 1.47365 0.09924 -0.04468
 F -1.95161 -0.95057 -1.19885
 H -0.55388 0.07313 -0.17041
 H -0.25880 -0.27124 1.18125
 H -0.16929 1.28961 0.32631
 H 1.68269 -0.58873 -0.49857
7
SN2_IRC_Distances_MW_output/SN2_IRC_Distances_MW point 67
C -0.22198 0.34820 0.40481
 O 1.47347 0.09959 -0.04513
 F -1.95210 -0.94958 -1.19852
 H -0.55354 0.07285 -0.16962
 H -0.25850 -0.27184 1.18042
 H -0.16959 1.28947 0.32612
 H 1.68225 -0.58869 -0.49809
7
SN2_IRC_Distances_MW_output/SN2_IRC_Distances_MW point 68
C -0.22049 0.34752 0.40457
 O 1.47313 0.10026 -0.04599
 F -1.95304 -0.94769 -1.19789
 H -0.55290 0.07231 -0.16811
 H -0.25794 -0.27299 1.17883
 H -0.17017 1.28921 0.32576
 H 1.68140 -0.58862 -0.49717
7
SN2_IRC_Distances_MW_output/SN2_IRC_Distances_MW point 69
C -0.21839 0.34655 0.40423
 O 1.47266 0.10121 -0.04720
 F -1.95435 -0.94502 -1.19703
 H -0.55199 0.07151 -0.16598
 H -0.25715 -0.27460 1.17657
 H -0.17099 1.28886 0.32528
 H 1.68022 -0.58852 -0.49587
7
SN2_IRC_Distances_MW_output/SN2_IRC_Distances_MW point 70
C -0.21579 0.34534 0.40381
 O 1.47207 0.10240 -0.04870
 F -1.95598 -0.94167 -1.19597
 H -0.55087 0.07048 -0.16331
 H -0.25617 -0.27659 1.17374
 H -0.17203 1.28843 0.32472
 H 1.67876 -0.58839 -0.49429
7
SN2_IRC_Distances_MW_output/SN2_IRC_Distances_MW point 71
C -0.21278 0.34391 0.40331
 O 1.47139 0.10381 -0.05044
 F -1.95786 -0.93775 -1.19478
 H -0.54956 0.06922 -0.16017
 H -0.25503 -0.27891 1.17042
 H -0.17324 1.28796 0.32412
 H 1.67708 -0.58824 -0.49246
7
SN2_IRC_Distances_MW_output/SN2_IRC_Distances_MW point 72
C -0.20944 0.34231 0.40276
 O 1.47062 0.10539 -0.05237
 F -1.95994 -0.93335 -1.19348
 H -0.54809 0.06774 -0.15665
 H -0.25378 -0.28148 1.16668
 H -0.17460 1.28748 0.32353
 H 1.67523 -0.58809 -0.49046
7
SN2_IRC_Distances_MW_output/SN2_IRC_Distances_MW point 73
C -0.20587 0.34056 0.40217
 O 1.46980 0.10713 -0.05444
 F -1.96217 -0.92857 -1.19213
 H -0.54651 0.06605 -0.15283
 H -0.25244 -0.28423 1.16260
 H -0.17608 1.28699 0.32297
 H 1.67327 -0.58793 -0.48834
7
SN2_IRC_Distances_MW_output/SN2_IRC_Distances_MW point 74
C -0.20214 0.33871 0.40155
 O 1.46894 0.10898 -0.05661
 F -1.96450 -0.92351 -1.19075
 H -0.54484 0.06418 -0.14877
 H -0.25104 -0.28710 1.15826
 H -0.17766 1.28651 0.32248
 H 1.67124 -0.58776 -0.48616
7
SN2_IRC_Distances_MW_output/SN2_IRC_Distances_MW point 75
C -0.19831 0.33677 0.40091
 O 1.46804 0.11092 -0.05884
 F -1.96688 -0.91823 -1.18938
 H -0.54312 0.06214 -0.14454
 H -0.24961 -0.29005 1.15372
 H -0.17931 1.28606 0.32208
 H 1.66918 -0.58760 -0.48395
7
SN2_IRC_Distances_MW_output/SN2_IRC_Distances_MW point 76
C -0.19442 0.33476 0.40025
 O 1.46713 0.11294 -0.06110
 F -1.96930 -0.91280 -1.18803
 H -0.54135 0.05994 -0.14019
 H -0.24816 -0.29304 1.14902
 H -0.18101 1.28563 0.32179
 H 1.66710 -0.58744 -0.48173
7
SN2_IRC_Distances_MW_output/SN2_IRC_Distances_MW point 77
C -0.19050 0.33271 0.39957
 O 1.46620 0.11501 -0.06338
 F -1.97173 -0.90724 -1.18672
 H -0.53955 0.05759 -0.13574
 H -0.24671 -0.29603 1.14420
 H -0.18275 1.28524 0.32160
 H 1.66504 -0.58729 -0.47954
7
SN2_IRC_Distances_MW_output/SN2_IRC_Distances_MW point 78
C -0.18659 0.33062 0.39889
 O 1.46527 0.11714 -0.06565
 F -1.97416 -0.90159 -1.18544
 H -0.53773 0.05511 -0.13122
 H -0.24526 -0.29902 1.13928
 H -0.18452 1.28489 0.32152
 H 1.66299 -0.58714 -0.47738
7
SN2_IRC_Distances_MW_output/SN2_IRC_Distances_MW point 79
C -0.18268 0.32850 0.39820
 O 1.46433 0.11931 -0.06792
 F -1.97659 -0.89587 -1.18420
 H -0.53589 0.05249 -0.12665
 H -0.24382 -0.30199 1.13427
 H -0.18632 1.28456 0.32157
 H 1.66096 -0.58700 -0.47526
7
SN2_IRC_Distances_MW_output/SN2_IRC_Distances_MW point 80
C -0.17878 0.32636 0.39751
 O 1.46339 0.12151 -0.07018
 F -1.97900 -0.89010 -1.18301
 H -0.53404 0.04975 -0.12205
 H -0.24240 -0.30493 1.12920
 H -0.18814 1.28427 0.32173
 H 1.65897 -0.58687 -0.47319
7
SN2_IRC_Distances_MW_output/SN2_IRC_Distances_MW point 81
C -0.17491 0.32420 0.39680
 O 1.46244 0.12375 -0.07242
 F -1.98139 -0.88427 -1.18186
 H -0.53218 0.04689 -0.11742
 H -0.24099 -0.30782 1.12405
 H -0.18999 1.28400 0.32201
 H 1.65701 -0.58674 -0.47116
7
SN2_IRC_Distances_MW_output/SN2_IRC_Distances_MW point 82
C -0.17107 0.32201 0.39609
 O 1.46150 0.12602 -0.07464
 F -1.98377 -0.87839 -1.18076
 H -0.53030 0.04391 -0.11276
 H -0.23960 -0.31068 1.11885
 H -0.19184 1.28376 0.32241
 H 1.65509 -0.58663 -0.46919
7
SN2_IRC_Distances_MW_output/SN2_IRC_Distances_MW point 83
C -0.16724 0.31981 0.39537
 O 1.46055 0.12833 -0.07684
 F -1.98613 -0.87246 -1.17969
 H -0.52842 0.04080 -0.10808
 H -0.23822 -0.31349 1.11357
 H -0.19372 1.28353 0.32293
 H 1.65319 -0.58651 -0.46726
7
SN2_IRC_Distances_MW_output/SN2_IRC_Distances_MW point 84
C -0.16342 0.31758 0.39464
 O 1.45959 0.13067 -0.07903
 F -1.98849 -0.86648 -1.17866
 H -0.52652 0.03756 -0.10337
 H -0.23687 -0.31627 1.10823
 H -0.19562 1.28333 0.32357
 H 1.65132 -0.58641 -0.46538
7
SN2_IRC_Distances_MW_output/SN2_IRC_Distances_MW point 85
C -0.15961 0.31533 0.39389
 O 1.45863 0.13306 -0.08120
 F -1.99084 -0.86042 -1.17765
 H -0.52459 0.03420 -0.09862
 H -0.23552 -0.31900 1.10280
 H -0.19754 1.28314 0.32434
 H 1.64947 -0.58631 -0.46355
7
SN2_IRC_Distances_MW_output/SN2_IRC_Distances_MW point 86
C -0.15579 0.31305 0.39312
 O 1.45767 0.13550 -0.08337
 F -1.99319 -0.85427 -1.17667
 H -0.52264 0.03068 -0.09383
 H -0.23419 -0.32171 1.09726
 H -0.19950 1.28297 0.32523
 H 1.64764 -0.58622 -0.46174
7
SN2_IRC_Distances_MW_output/SN2_IRC_Distances_MW point 87
C -0.15194 0.31072 0.39233
 O 1.45668 0.13799 -0.08554
 F -1.99555 -0.84801 -1.17572
 H -0.52065 0.02701 -0.08897
 H -0.23286 -0.32439 1.09161
 H -0.20149 1.28280 0.32625
 H 1.64582 -0.58613 -0.45997
7
SN2_IRC_Distances_MW_output/SN2_IRC_Distances_MW point 88
C -0.14805 0.30835 0.39151
 O 1.45568 0.14056 -0.08771
 F -1.99794 -0.84160 -1.17477
 H -0.51862 0.02315 -0.08403
 H -0.23154 -0.32704 1.08581
 H -0.20353 1.28263 0.32742
 H 1.64400 -0.58604 -0.45822
7
SN2_IRC_Distances_MW_output/SN2_IRC_Distances_MW point 89
C -0.14412 0.30591 0.39066
 O 1.45466 0.14321 -0.08990
 F -2.00036 -0.83504 -1.17383
 H -0.51653 0.01911 -0.07901
 H -0.23021 -0.32968 1.07984
 H -0.20563 1.28246 0.32874
 H 1.64218 -0.58596 -0.45649
7
SN2_IRC_Distances_MW_output/SN2_IRC_Distances_MW point 90
C -0.14011 0.30342 0.38977
 O 1.45361 0.14594 -0.09211
 F -2.00281 -0.82829 -1.17290
 H -0.51438 0.01484 -0.07388
 H -0.22888 -0.33231 1.07368
 H -0.20778 1.28229 0.33022
 H 1.64035 -0.58589 -0.45477
7
SN2_IRC_Distances_MW_output/SN2_IRC_Distances_MW point 91
C -0.13603 0.30085 0.38883
 O 1.45254 0.14877 -0.09434
 F -2.00531 -0.82133 -1.17197
 H -0.51215 0.01035 -0.06864
 H -0.22755 -0.33492 1.06732
 H -0.21000 1.28211 0.33187
 H 1.63851 -0.58581 -0.45307
7
SN2_IRC_Distances_MW_output/SN2_IRC_Distances_MW point 92
C -0.13187 0.29821 0.38785
 O 1.45143 0.15170 -0.09658
 F -2.00785 -0.81417 -1.17103
 H -0.50986 0.00561 -0.06329
 H -0.22622 -0.33751 1.06074
 H -0.21229 1.28191 0.33370
 H 1.63666 -0.58575 -0.45139
7
SN2_IRC_Distances_MW_output/SN2_IRC_Distances_MW point 93
C -0.12764 0.29550 0.38681
 O 1.45030 0.15473 -0.09884
 F -2.01044 -0.80681 -1.17008
 H -0.50749 0.00064 -0.05784
 H -0.22489 -0.34007 1.05397
 H -0.21464 1.28169 0.33572
 H 1.63480 -0.58568 -0.44973
7
SN2_IRC_Distances_MW_output/SN2_IRC_Distances_MW point 94
C -0.12336 0.29274 0.38572
 O 1.44914 0.15784 -0.10110
 F -2.01305 -0.79929 -1.16913
 H -0.50505 -0.00455 -0.05233
 H -0.22357 -0.34258 1.04703
 H -0.21705 1.28145 0.33792
 H 1.63294 -0.58562 -0.44810
7
SN2_IRC_Distances_MW_output/SN2_IRC_Distances_MW point 95
C -0.11906 0.28996 0.38459
 O 1.44798 0.16100 -0.10333
 F -2.01567 -0.79168 -1.16818
 H -0.50258 -0.00990 -0.04682
 H -0.22227 -0.34500 1.03999
 H -0.21948 1.28118 0.34028
 H 1.63109 -0.58556 -0.44652
7
SN2_IRC_Distances_MW_output/SN2_IRC_Distances_MW point 96
C -0.11482 0.28720 0.38343
 O 1.44682 0.16415 -0.10551
 F -2.01825 -0.78411 -1.16724
 H -0.50011 -0.01533 -0.04141
 H -0.22103 -0.34729 1.03298
 H -0.22190 1.28089 0.34275
 H 1.62929 -0.58551 -0.44500
7
SN2_IRC_Distances_MW_output/SN2_IRC_Distances_MW point 97
C -0.11077 0.28455 0.38228
 O 1.44570 0.16720 -0.10755
 F -2.02072 -0.77683 -1.16633
 H -0.49771 -0.02064 -0.03626
 H -0.21987 -0.34940 1.02621
 H -0.22423 1.28057 0.34525
 H 1.62760 -0.58546 -0.44360
7
SN2_IRC_Distances_MW_output/SN2_IRC_Distances_MW point 98
C -0.10713 0.28217 0.38121
 O 1.44470 0.16996 -0.10936
 F -2.02293 -0.77025 -1.16551
 H -0.49553 -0.02551 -0.03167
 H -0.21885 -0.35121 1.02010
 H -0.22634 1.28026 0.34760
 H 1.62609 -0.58542 -0.44238
7
SN2_IRC_Distances_MW_output/SN2_IRC_Distances_MW point 99
C -0.10433 0.28033 0.38036
 O 1.44392 0.17210 -0.11073
 F -2.02463 -0.76516 -1.16486
 H -0.49384 -0.02933 -0.02816
 H -0.21809 -0.35256 1.01537
 H -0.22797 1.28000 0.34948
 H 1.62494 -0.58539 -0.44146
7
SN2_IRC_Distances_MW_output/SN2_IRC_Distances_MW point 100
C -0.10321 0.27959 0.38002
 O 1.44360 0.17296 -0.11128
 F -2.02531 -0.76311 -1.16460
 H -0.49316 -0.03087 -0.02675
 H -0.21778 -0.35308 1.01346
 H -0.22862 1.27989 0.35026
 H 1.62448 -0.58537 -0.44110
7
SN2_IRC_Distances_MW_output/SN2_IRC_Distances_MW point 101
C -0.10557 0.28114 0.38074
 O 1.44426 0.17115 -0.11013
 F -2.02388 -0.76741 -1.16515
 H -0.49459 -0.02763 -0.02971
 H -0.21842 -0.35197 1.01746
 H -0.22725 1.28012 0.34865
 H 1.62545 -0.58540 -0.44187
7
SN2_IRC_Distances_MW_output/SN2_IRC_Distances_MW point 102
C -0.11484 0.28721 0.38344
 O 1.44682 0.16414 -0.10550
 F -2.01825 -0.78414 -1.16724
 H -0.50011 -0.01531 -0.04143
 H -0.22103 -0.34728 1.03300
 H -0.22189 1.28089 0.34274
 H 1.62930 -0.58551 -0.44501
7
SN2_IRC_Distances_MW_output/SN2_IRC_Distances_MW point 103
C -0.13224 0.29844 0.38794
 O 1.45153 0.15144 -0.09639
 F -2.00763 -0.81481 -1.17111
 H -0.51006 0.00604 -0.06376
 H -0.22634 -0.33729 1.06133
 H -0.21208 1.28193 0.33353
 H 1.63682 -0.58575 -0.45154
7
SN2_IRC_Distances_MW_output/SN2_IRC_Distances_MW point 104
C -0.15313 0.31145 0.39258
 O 1.45699 0.13721 -0.08487
 F -1.99482 -0.84996 -1.17601
 H -0.52127 0.02816 -0.09048
 H -0.23327 -0.32356 1.09337
 H -0.20087 1.28285 0.32592
 H 1.64638 -0.58615 -0.46051
