# Supplementary material for: Low dimensional representations along intrinsic reaction coordinates and molecular dynamics trajectories using interatomic distance matrices
Source: Chem Sci. 2019 Sep 18;10(43):9954–68. doi: 10.1039/c9sc02742d (PMC6991188; doi:10.1039/c9sc02742d)
Supplement: Supplementary file 1 [file SC-010-C9SC02742D-s001.zip › C9SC02742D-SI/ESI_xyz_files/SN2_IRC_Distances_MW_output/SN2_IRC_Distances_MW_all_PCs.xyz]

7
SN2_IRC_Distances_MW_output/SN2_IRC_Distances_MW point 1
C -0.83681 0.04387 0.00234
 O 1.81509 0.27076 0.04907
 F -2.27361 -0.23091 -0.11393
 H -0.46475 -0.46069 -0.89367
 H -0.45685 -0.38844 0.96127
 H -0.39100 1.20652 0.09221
 H 2.60793 -0.44111 -0.09729
7
SN2_IRC_Distances_MW_output/SN2_IRC_Distances_MW point 2
C -0.82384 0.04607 0.00369
 O 1.80711 0.26947 0.04349
 F -2.26835 -0.20811 -0.09945
 H -0.46154 -0.46111 -0.89489
 H -0.45148 -0.40158 0.95405
 H -0.39124 1.18305 0.07735
 H 2.58934 -0.42779 -0.08425
7
SN2_IRC_Distances_MW_output/SN2_IRC_Distances_MW point 3
C -0.80337 0.04692 0.00457
 O 1.79204 0.26545 0.03642
 F -2.25406 -0.18062 -0.08785
 H -0.45444 -0.45513 -0.89204
 H -0.44384 -0.41583 0.95047
 H -0.39501 1.15049 0.06044
 H 2.55868 -0.41127 -0.07203
7
SN2_IRC_Distances_MW_output/SN2_IRC_Distances_MW point 4
C -0.78180 0.04651 0.00517
 O 1.77542 0.26178 0.02957
 F -2.23751 -0.15182 -0.07834
 H -0.44599 -0.45143 -0.88843
 H -0.43581 -0.43157 0.94813
 H -0.40065 1.12194 0.04532
 H 2.52635 -0.39540 -0.06143
7
SN2_IRC_Distances_MW_output/SN2_IRC_Distances_MW point 5
C -0.76015 0.04484 0.00566
 O 1.75832 0.25989 0.02313
 F -2.22040 -0.12064 -0.06974
 H -0.43665 -0.45376 -0.88538
 H -0.42758 -0.45010 0.94565
 H -0.40769 1.10040 0.03260
 H 2.49416 -0.38062 -0.05192
7
SN2_IRC_Distances_MW_output/SN2_IRC_Distances_MW point 6
C -0.73891 0.04156 0.00608
 O 1.74118 0.26088 0.01741
 F -2.20342 -0.08643 -0.06156
 H -0.42667 -0.46405 -0.88393
 H -0.41932 -0.47124 0.94234
 H -0.41582 1.08660 0.02313
 H 2.46295 -0.36732 -0.04348
7
SN2_IRC_Distances_MW_output/SN2_IRC_Distances_MW point 7
C -0.71677 0.03576 0.00640
 O 1.72321 0.26583 0.01237
 F -2.18614 -0.04684 -0.05158
 H -0.41573 -0.48300 -0.88587
 H -0.41058 -0.49429 0.93704
 H -0.42530 1.07770 0.01649
 H 2.43131 -0.35516 -0.03486
7
SN2_IRC_Distances_MW_output/SN2_IRC_Distances_MW point 8
C -0.69388 0.02663 0.00625
 O 1.70474 0.27472 0.00856
 F -2.16905 -0.00538 -0.03928
 H -0.40423 -0.50523 -0.89168
 H -0.40162 -0.51446 0.93030
 H -0.43604 1.06945 0.01199
 H 2.40008 -0.34573 -0.02613
7
SN2_IRC_Distances_MW_output/SN2_IRC_Distances_MW point 9
C -0.66888 0.01367 0.00517
 O 1.68574 0.28594 0.00605
 F -2.15297 0.03153 -0.02454
 H -0.39208 -0.52251 -0.90000
 H -0.39242 -0.52732 0.92311
 H -0.44843 1.06008 0.00746
 H 2.36904 -0.34138 -0.01725
7
SN2_IRC_Distances_MW_output/SN2_IRC_Distances_MW point 10
C -0.63893 -0.00439 0.00231
 O 1.66668 0.29581 0.00417
 F -2.14069 0.05647 -0.00806
 H -0.37921 -0.52792 -0.90865
 H -0.38332 -0.52883 0.91631
 H -0.46197 1.05228 0.00218
 H 2.33744 -0.34342 -0.00825
7
SN2_IRC_Distances_MW_output/SN2_IRC_Distances_MW point 11
C -0.60301 -0.02778 -0.00425
 O 1.64920 0.30011 0.00123
 F -2.13544 0.06598 0.00820
 H -0.36688 -0.51687 -0.91455
 H -0.37544 -0.51737 0.91175
 H -0.47399 1.04540 -0.00328
 H 2.30557 -0.34946 0.00091
7
SN2_IRC_Distances_MW_output/SN2_IRC_Distances_MW point 12
C -0.56410 -0.05227 -0.01586
 O 1.63409 0.29934 -0.00418
 F -2.13627 0.06463 0.02195
 H -0.35646 -0.49177 -0.91394
 H -0.36903 -0.50001 0.91126
 H -0.48267 1.03619 -0.00949
 H 2.27444 -0.35611 0.01025
7
SN2_IRC_Distances_MW_output/SN2_IRC_Distances_MW point 13
C -0.52451 -0.07339 -0.03211
 O 1.62061 0.29706 -0.01214
 F -2.14065 0.05805 0.03267
 H -0.34780 -0.45891 -0.90469
 H -0.36323 -0.48509 0.91394
 H -0.48852 1.02517 -0.01753
 H 2.24410 -0.36288 0.01986
7
SN2_IRC_Distances_MW_output/SN2_IRC_Distances_MW point 14
C -0.48512 -0.08853 -0.05153
 O 1.60789 0.29625 -0.02168
 F -2.14704 0.04924 0.04076
 H -0.34013 -0.42442 -0.88675
 H -0.35729 -0.47680 0.91719
 H -0.49265 1.01509 -0.02734
 H 2.21434 -0.37082 0.02934
7
SN2_IRC_Distances_MW_output/SN2_IRC_Distances_MW point 15
C -0.44616 -0.09667 -0.07191
 O 1.59532 0.29855 -0.03112
 F -2.15463 0.03959 0.04677
 H -0.33263 -0.39336 -0.86230
 H -0.35092 -0.47542 0.91850
 H -0.49594 1.00815 -0.03771
 H 2.18496 -0.38084 0.03777
7
SN2_IRC_Distances_MW_output/SN2_IRC_Distances_MW point 16
C -0.40748 -0.09776 -0.09081
 O 1.58265 0.30442 -0.03863
 F -2.16323 0.02877 0.05098
 H -0.32456 -0.36939 -0.83571
 H -0.34437 -0.47830 0.91685
 H -0.49899 1.00606 -0.04649
 H 2.15599 -0.39381 0.04380
7
SN2_IRC_Distances_MW_output/SN2_IRC_Distances_MW point 17
C -0.36921 -0.09312 -0.10563
 O 1.56967 0.31310 -0.04273
 F -2.17215 0.01879 0.05450
 H -0.31598 -0.35344 -0.81198
 H -0.33766 -0.48319 0.91249
 H -0.50131 1.00571 -0.05385
 H 2.12665 -0.40785 0.04720
7
SN2_IRC_Distances_MW_output/SN2_IRC_Distances_MW point 18
C -0.33093 -0.08332 -0.11461
 O 1.55645 0.32413 -0.04249
 F -2.18171 0.00766 0.05704
 H -0.30650 -0.34636 -0.79665
 H -0.33130 -0.48663 0.90774
 H -0.50332 1.00848 -0.05797
 H 2.09732 -0.42395 0.04694
7
SN2_IRC_Distances_MW_output/SN2_IRC_Distances_MW point 19
C -0.29268 -0.06936 -0.11635
 O 1.54289 0.33683 -0.03762
 F -2.19162 -0.00388 0.05922
 H -0.29627 -0.34742 -0.79338
 H -0.32524 -0.48749 0.90437
 H -0.50470 1.01239 -0.05960
 H 2.06762 -0.44106 0.04336
7
SN2_IRC_Distances_MW_output/SN2_IRC_Distances_MW point 20
C -0.25443 -0.05146 -0.11017
 O 1.52888 0.35100 -0.02830
 F -2.20188 -0.01600 0.06128
 H -0.28519 -0.35627 -0.80403
 H -0.31949 -0.48528 0.90345
 H -0.50544 1.01717 -0.05899
 H 2.03755 -0.45917 0.03676
7
SN2_IRC_Distances_MW_output/SN2_IRC_Distances_MW point 21
C -0.21639 -0.02937 -0.09605
 O 1.51427 0.36655 -0.01534
 F -2.21257 -0.02878 0.06341
 H -0.27308 -0.37266 -0.82794
 H -0.31396 -0.48043 0.90455
 H -0.50555 1.02300 -0.05642
 H 2.00727 -0.47830 0.02780
7
SN2_IRC_Distances_MW_output/SN2_IRC_Distances_MW point 22
C -0.17896 -0.00289 -0.07527
 O 1.49901 0.38295 -0.00053
 F -2.22384 -0.04231 0.06565
 H -0.25989 -0.39525 -0.86071
 H -0.30835 -0.47447 0.90565
 H -0.50497 1.03013 -0.05260
 H 1.97700 -0.49817 0.01781
7
SN2_IRC_Distances_MW_output/SN2_IRC_Distances_MW point 23
C -0.14259 0.02694 -0.05110
 O 1.48336 0.39835 0.01309
 F -2.23593 -0.05676 0.06782
 H -0.24631 -0.41976 -0.89399
 H -0.30214 -0.46952 0.90434
 H -0.50314 1.03815 -0.04916
 H 1.94674 -0.51740 0.00899
7
SN2_IRC_Distances_MW_output/SN2_IRC_Distances_MW point 24
C -0.10745 0.05689 -0.02826
 O 1.46813 0.40967 0.02252
 F -2.24923 -0.07286 0.06938
 H -0.23399 -0.43947 -0.91926
 H -0.29489 -0.46668 0.89996
 H -0.49879 1.04622 -0.04785
 H 1.91621 -0.53376 0.00350
7
SN2_IRC_Distances_MW_output/SN2_IRC_Distances_MW point 25
C -0.07353 0.08266 -0.01055
 O 1.45469 0.41424 0.02666
 F -2.26454 -0.09241 0.06941
 H -0.22491 -0.44939 -0.93302
 H -0.28688 -0.46444 0.89429
 H -0.49027 1.05507 -0.04856
 H 1.88544 -0.54574 0.00177
7
SN2_IRC_Distances_MW_output/SN2_IRC_Distances_MW point 26
C -0.04159 0.10094 0.00047
 O 1.44555 0.41039 0.02622
 F -2.28369 -0.11911 0.06659
 H -0.22117 -0.44831 -0.93683
 H -0.27966 -0.45936 0.88993
 H -0.47580 1.06890 -0.04887
 H 1.85636 -0.55344 0.00250
7
SN2_IRC_Distances_MW_output/SN2_IRC_Distances_MW point 27
C -0.01578 0.10967 0.00447
 O 1.44587 0.39667 0.02196
 F -2.30895 -0.15717 0.05954
 H -0.22585 -0.43747 -0.93347
 H -0.27677 -0.44839 0.88890
 H -0.45428 1.09388 -0.04552
 H 1.83576 -0.55718 0.00412
7
SN2_IRC_Distances_MW_output/SN2_IRC_Distances_MW point 28
C 0.00037 0.11186 0.00353
 O 1.45617 0.37789 0.01539
 F -2.33737 -0.20038 0.04987
 H -0.23785 -0.42319 -0.92670
 H -0.27938 -0.43481 0.89067
 H -0.42972 1.12664 -0.03871
 H 1.82777 -0.55801 0.00594
7
SN2_IRC_Distances_MW_output/SN2_IRC_Distances_MW point 29
C 0.01245 0.11362 0.00137
 O 1.46963 0.36135 0.00850
 F -2.36601 -0.24156 0.04000
 H -0.25190 -0.41110 -0.91943
 H -0.28364 -0.42315 0.89281
 H -0.40523 1.15973 -0.03110
 H 1.82469 -0.55889 0.00784
7
SN2_IRC_Distances_MW_output/SN2_IRC_Distances_MW point 30
C 0.02353 0.11693 -0.00060
 O 1.48329 0.34978 0.00255
 F -2.39465 -0.27955 0.03068
 H -0.26604 -0.40256 -0.91262
 H -0.28783 -0.41432 0.89428
 H -0.38107 1.19134 -0.02373
 H 1.82276 -0.56163 0.00943
7
SN2_IRC_Distances_MW_output/SN2_IRC_Distances_MW point 31
C 0.03423 0.12198 -0.00198
 O 1.49641 0.34363 -0.00182
 F -2.42322 -0.31466 0.02199
 H -0.27969 -0.39769 -0.90666
 H -0.29159 -0.40795 0.89491
 H -0.35744 1.22161 -0.01671
 H 1.82130 -0.56692 0.01027
7
SN2_IRC_Distances_MW_output/SN2_IRC_Distances_MW point 32
C 0.04460 0.12849 -0.00271
 O 1.50885 0.34220 -0.00450
 F -2.45164 -0.34761 0.01374
 H -0.29270 -0.39603 -0.90164
 H -0.29493 -0.40337 0.89483
 H -0.33449 1.25106 -0.00985
 H 1.82031 -0.57475 0.01012
7
SN2_IRC_Distances_MW_output/SN2_IRC_Distances_MW point 33
C 0.05461 0.13613 -0.00286
 O 1.52059 0.34445 -0.00565
 F -2.47974 -0.37908 0.00570
 H -0.30504 -0.39686 -0.89746
 H -0.29790 -0.39988 0.89424
 H -0.31229 1.28004 -0.00291
 H 1.81977 -0.58479 0.00894
7
SN2_IRC_Distances_MW_output/SN2_IRC_Distances_MW point 34
C 0.06422 0.14462 -0.00249
 O 1.53160 0.34933 -0.00551
 F -2.50727 -0.40962 -0.00238
 H -0.31670 -0.39947 -0.89398
 H -0.30049 -0.39688 0.89337
 H -0.29098 1.30865 0.00424
 H 1.81962 -0.59663 0.00675
7
SN2_IRC_Distances_MW_output/SN2_IRC_Distances_MW point 35
C 0.07328 0.15380 -0.00166
 O 1.54175 0.35587 -0.00429
 F -2.53377 -0.43964 -0.01073
 H -0.32758 -0.40313 -0.89102
 H -0.30264 -0.39383 0.89240
 H -0.27079 1.33681 0.01172
 H 1.81976 -0.60987 0.00358
7
SN2_IRC_Distances_MW_output/SN2_IRC_Distances_MW point 36
C 0.08154 0.16358 -0.00037
 O 1.55072 0.36313 -0.00214
 F -2.55843 -0.46939 -0.01958
 H -0.33744 -0.40711 -0.88849
 H -0.30418 -0.39013 0.89155
 H -0.25224 1.36410 0.01964
 H 1.82003 -0.62418 -0.00062
7
SN2_IRC_Distances_MW_output/SN2_IRC_Distances_MW point 37
C 0.08857 0.17395 0.00146
 O 1.55793 0.36999 0.00080
 F -2.57987 -0.49900 -0.02918
 H -0.34579 -0.41047 -0.88629
 H -0.30482 -0.38503 0.89108
 H -0.23624 1.38969 0.02807
 H 1.82023 -0.63913 -0.00593
7
SN2_IRC_Distances_MW_output/SN2_IRC_Distances_MW point 38
C 0.09391 0.18484 0.00390
 O 1.56272 0.37521 0.00438
 F -2.59644 -0.52852 -0.03982
 H -0.35206 -0.41203 -0.88435
 H -0.30433 -0.37764 0.89134
 H -0.22388 1.41237 0.03702
 H 1.82008 -0.65423 -0.01248
7
SN2_IRC_Distances_MW_output/SN2_IRC_Distances_MW point 39
C 0.09746 0.19621 0.00706
 O 1.56488 0.37777 0.00840
 F -2.60731 -0.55839 -0.05183
 H -0.35612 -0.41056 -0.88246
 H -0.30276 -0.36712 0.89267
 H -0.21552 1.43110 0.04650
 H 1.81938 -0.66903 -0.02034
7
SN2_IRC_Distances_MW_output/SN2_IRC_Distances_MW point 40
C 0.09953 0.20819 0.01105
 O 1.56487 0.37722 0.01267
 F -2.61299 -0.58961 -0.06572
 H -0.35851 -0.40500 -0.88025
 H -0.30054 -0.35294 0.89536
 H -0.21043 1.44543 0.05649
 H 1.81807 -0.68329 -0.02960
7
SN2_IRC_Distances_MW_output/SN2_IRC_Distances_MW point 41
C 0.10054 0.22094 0.01601
 O 1.56347 0.37341 0.01702
 F -2.61456 -0.62322 -0.08206
 H -0.36010 -0.39444 -0.87719
 H -0.29822 -0.33486 0.89966
 H -0.20726 1.45497 0.06690
 H 1.81613 -0.69679 -0.04034
7
SN2_IRC_Distances_MW_output/SN2_IRC_Distances_MW point 42
C 0.10081 0.23450 0.02207
 O 1.56137 0.36627 0.02124
 F -2.61288 -0.65975 -0.10141
 H -0.36178 -0.37801 -0.87262
 H -0.29632 -0.31306 0.90586
 H -0.20464 1.45911 0.07742
 H 1.81344 -0.70906 -0.05256
7
SN2_IRC_Distances_MW_output/SN2_IRC_Distances_MW point 43
C 0.10057 0.24870 0.02934
 O 1.55906 0.35579 0.02508
 F -2.60846 -0.69903 -0.12420
 H -0.36435 -0.35511 -0.86584
 H -0.29513 -0.28819 0.91421
 H -0.20138 1.45727 0.08756
 H 1.80969 -0.71943 -0.06615
7
SN2_IRC_Distances_MW_output/SN2_IRC_Distances_MW point 44
C 0.09996 0.26319 0.03786
 O 1.55683 0.34219 0.02828
 F -2.60156 -0.74037 -0.15068
 H -0.36836 -0.32575 -0.85614
 H -0.29474 -0.26143 0.92477
 H -0.19659 1.44949 0.09680
 H 1.80446 -0.72732 -0.08089
7
SN2_IRC_Distances_MW_output/SN2_IRC_Distances_MW point 45
C 0.09912 0.27756 0.04763
 O 1.55472 0.32602 0.03066
 F -2.59233 -0.78275 -0.18097
 H -0.37411 -0.29077 -0.84301
 H -0.29495 -0.23430 0.93745
 H -0.18984 1.43677 0.10481
 H 1.79740 -0.73252 -0.09658
7
SN2_IRC_Distances_MW_output/SN2_IRC_Distances_MW point 46
C 0.09813 0.29147 0.05860
 O 1.55264 0.30808 0.03215
 F -2.58089 -0.82519 -0.21504
 H -0.38157 -0.25167 -0.82619
 H -0.29546 -0.20835 0.95194
 H -0.18120 1.42094 0.11159
 H 1.78834 -0.73528 -0.11306
7
SN2_IRC_Distances_MW_output/SN2_IRC_Distances_MW point 47
C 0.09706 0.30465 0.07069
 O 1.55041 0.28921 0.03277
 F -2.56728 -0.86682 -0.25278
 H -0.39049 -0.21031 -0.80571
 H -0.29591 -0.18475 0.96784
 H -0.17110 1.40414 0.11748
 H 1.77732 -0.73613 -0.13029
7
SN2_IRC_Distances_MW_output/SN2_IRC_Distances_MW point 48
C 0.09590 0.31698 0.08383
 O 1.54782 0.27017 0.03265
 F -2.55158 -0.90699 -0.29398
 H -0.40050 -0.16849 -0.78189
 H -0.29603 -0.16424 0.98470
 H -0.16014 1.38824 0.12301
 H 1.76453 -0.73567 -0.14831
7
SN2_IRC_Distances_MW_output/SN2_IRC_Distances_MW point 49
C 0.09465 0.32836 0.09792
 O 1.54472 0.25150 0.03191
 F -2.53381 -0.94526 -0.33842
 H -0.41127 -0.12769 -0.75515
 H -0.29564 -0.14705 1.00216
 H -0.14888 1.37455 0.12877
 H 1.75022 -0.73441 -0.16718
7
SN2_IRC_Distances_MW_output/SN2_IRC_Distances_MW point 50
C 0.09329 0.33878 0.11286
 O 1.54102 0.23354 0.03070
 F -2.51399 -0.98131 -0.38579
 H -0.42249 -0.08898 -0.72605
 H -0.29469 -0.13309 1.01991
 H -0.13776 1.36372 0.13529
 H 1.73463 -0.73266 -0.18693
7
SN2_IRC_Distances_MW_output/SN2_IRC_Distances_MW point 51
C 0.09179 0.34823 0.12855
 O 1.53666 0.21645 0.02915
 F -2.49216 -1.01493 -0.43577
 H -0.43398 -0.05307 -0.69513
 H -0.29318 -0.12205 1.03777
 H -0.12708 1.35596 0.14299
 H 1.71795 -0.73059 -0.20758
7
SN2_IRC_Distances_MW_output/SN2_IRC_Distances_MW point 52
C 0.09009 0.35676 0.14492
 O 1.53164 0.20027 0.02739
 F -2.46832 -1.04602 -0.48806
 H -0.44561 -0.02030 -0.66290
 H -0.29116 -0.11356 1.05562
 H -0.11698 1.35107 0.15215
 H 1.70033 -0.72821 -0.22911
7
SN2_IRC_Distances_MW_output/SN2_IRC_Distances_MW point 53
C 0.08811 0.36442 0.16188
 O 1.52597 0.18500 0.02551
 F -2.44248 -1.07455 -0.54233
 H -0.45733 0.00914 -0.62988
 H -0.28868 -0.10721 1.07339
 H -0.10751 1.34872 0.16292
 H 1.68192 -0.72551 -0.25149
7
SN2_IRC_Distances_MW_output/SN2_IRC_Distances_MW point 54
C 0.08571 0.37130 0.17930
 O 1.51978 0.17070 0.02367
 F -2.41487 -1.10041 -0.59791
 H -0.46907 0.03504 -0.59675
 H -0.28588 -0.10264 1.09094
 H -0.09870 1.34847 0.17526
 H 1.66303 -0.72246 -0.27452
7
SN2_IRC_Distances_MW_output/SN2_IRC_Distances_MW point 55
C 0.08276 0.37740 0.19655
 O 1.51342 0.15776 0.02211
 F -2.38663 -1.12303 -0.65244
 H -0.48048 0.05674 -0.56519
 H -0.28297 -0.09955 1.10768
 H -0.09071 1.34983 0.18862
 H 1.64462 -0.71915 -0.29733
7
SN2_IRC_Distances_MW_output/SN2_IRC_Distances_MW point 56
C 0.07938 0.38257 0.21235
 O 1.50752 0.14688 0.02107
 F -2.36014 -1.14153 -0.70171
 H -0.49082 0.07345 -0.53770
 H -0.28032 -0.09756 1.12249
 H -0.08387 1.35211 0.20172
 H 1.62825 -0.71591 -0.31822
7
SN2_IRC_Distances_MW_output/SN2_IRC_Distances_MW point 57
C 0.07583 0.38683 0.22610
 O 1.50239 0.13806 0.02054
 F -2.33662 -1.15620 -0.74398
 H -0.49976 0.08579 -0.51504
 H -0.27809 -0.09626 1.13507
 H -0.07821 1.35472 0.21371
 H 1.61447 -0.71294 -0.33640
7
SN2_IRC_Distances_MW_output/SN2_IRC_Distances_MW point 58
C 0.07262 0.39016 0.23773
 O 1.49792 0.13088 0.02027
 F -2.31615 -1.16775 -0.77965
 H -0.50734 0.09497 -0.49654
 H -0.27621 -0.09534 1.14568
 H -0.07361 1.35735 0.22440
 H 1.60278 -0.71027 -0.35190
7
SN2_IRC_Distances_MW_output/SN2_IRC_Distances_MW point 59
C 0.06884 0.39335 0.24930
 O 1.49350 0.12405 0.02021
 F -2.29543 -1.17828 -0.81459
 H -0.51484 0.10293 -0.47893
 H -0.27441 -0.09469 1.15604
 H -0.06928 1.36004 0.23520
 H 1.59162 -0.70741 -0.36722
7
SN2_IRC_Distances_MW_output/SN2_IRC_Distances_MW point 60
C 0.06549 0.39587 0.25978
 O 1.48922 0.11788 0.02012
 F -2.27580 -1.18717 -0.84665
 H -0.52169 0.10953 -0.46305
 H -0.27270 -0.09424 1.16559
 H -0.06555 1.36270 0.24549
 H 1.58103 -0.70457 -0.38127
7
SN2_IRC_Distances_MW_output/SN2_IRC_Distances_MW point 61
C 0.06223 0.39795 0.27002
 O 1.48478 0.11184 0.01992
 F -2.25578 -1.19511 -0.87831
 H -0.52840 0.11548 -0.44753
 H -0.27092 -0.09404 1.17506
 H -0.06217 1.36535 0.25591
 H 1.57027 -0.70147 -0.39508
7
SN2_IRC_Distances_MW_output/SN2_IRC_Distances_MW point 62
C 0.05903 0.39960 0.28032
 O 1.47997 0.10573 0.01954
 F -2.23463 -1.20224 -0.91062
 H -0.53517 0.12103 -0.43172
 H -0.26898 -0.09415 1.18475
 H -0.05908 1.36802 0.26679
 H 1.55887 -0.69799 -0.40906
7
SN2_IRC_Distances_MW_output/SN2_IRC_Distances_MW point 63
C 0.05585 0.40080 0.29096
 O 1.47460 0.09934 0.01887
 F -2.21160 -1.20863 -0.94460
 H -0.54221 0.12635 -0.41507
 H -0.26678 -0.09463 1.19495
 H -0.05624 1.37072 0.27845
 H 1.54638 -0.69394 -0.42357
7
SN2_IRC_Distances_MW_output/SN2_IRC_Distances_MW point 64
C 0.05261 0.40150 0.30224
 O 1.46848 0.09254 0.01784
 F -2.18586 -1.21421 -0.98120
 H -0.54971 0.13150 -0.39707
 H -0.26423 -0.09563 1.20593
 H -0.05366 1.37346 0.29124
 H 1.53236 -0.68915 -0.43897
7
SN2_IRC_Distances_MW_output/SN2_IRC_Distances_MW point 65
C 0.04920 0.40162 0.31438
 O 1.46140 0.08522 0.01635
 F -2.15658 -1.21877 -1.02127
 H -0.55784 0.13643 -0.37729
 H -0.26121 -0.09731 1.21791
 H -0.05140 1.37620 0.30548
 H 1.51643 -0.68339 -0.45556
7
SN2_IRC_Distances_MW_output/SN2_IRC_Distances_MW point 66
C 0.04547 0.40110 0.32748
 O 1.45326 0.07743 0.01436
 F -2.12327 -1.22197 -1.06501
 H -0.56666 0.14092 -0.35567
 H -0.25768 -0.09981 1.23092
 H -0.04957 1.37887 0.32131
 H 1.49844 -0.67653 -0.47339
7
SN2_IRC_Distances_MW_output/SN2_IRC_Distances_MW point 67
C 0.04138 0.39987 0.34130
 O 1.44417 0.06938 0.01189
 F -2.08618 -1.22344 -1.11171
 H -0.57609 0.14463 -0.33266
 H -0.25367 -0.10322 1.24474
 H -0.04829 1.38137 0.33856
 H 1.47869 -0.66860 -0.49213
7
SN2_IRC_Distances_MW_output/SN2_IRC_Distances_MW point 68
C 0.03698 0.39796 0.35548
 O 1.43435 0.06138 0.00906
 F -2.04612 -1.22300 -1.16003
 H -0.58593 0.14726 -0.30905
 H -0.24930 -0.10743 1.25899
 H -0.04765 1.38362 0.35683
 H 1.45766 -0.65980 -0.51128
7
SN2_IRC_Distances_MW_output/SN2_IRC_Distances_MW point 69
C 0.03238 0.39543 0.36967
 O 1.42401 0.05366 0.00599
 F -2.00388 -1.22070 -1.20884
 H -0.59602 0.14866 -0.28554
 H -0.24467 -0.11228 1.27335
 H -0.04763 1.38560 0.37576
 H 1.43579 -0.65037 -0.53040
7
SN2_IRC_Distances_MW_output/SN2_IRC_Distances_MW point 70
C 0.02766 0.39235 0.38368
 O 1.41331 0.04633 0.00280
 F -1.95994 -1.21669 -1.25747
 H -0.60630 0.14877 -0.26255
 H -0.23987 -0.11763 1.28768
 H -0.04818 1.38730 0.39513
 H 1.41332 -0.64045 -0.54928
7
SN2_IRC_Distances_MW_output/SN2_IRC_Distances_MW point 71
C 0.02285 0.38881 0.39744
 O 1.40230 0.03945 -0.00043
 F -1.91451 -1.21115 -1.30564
 H -0.61677 0.14765 -0.24030
 H -0.23494 -0.12334 1.30193
 H -0.04928 1.38874 0.41484
 H 1.39035 -0.63016 -0.56783
7
SN2_IRC_Distances_MW_output/SN2_IRC_Distances_MW point 72
C 0.01796 0.38485 0.41090
 O 1.39105 0.03302 -0.00362
 F -1.86768 -1.20425 -1.35317
 H -0.62748 0.14534 -0.21897
 H -0.22992 -0.12931 1.31609
 H -0.05087 1.38992 0.43480
 H 1.36694 -0.61957 -0.58603
7
SN2_IRC_Distances_MW_output/SN2_IRC_Distances_MW point 73
C 0.01299 0.38057 0.42404
 O 1.37960 0.02706 -0.00669
 F -1.81954 -1.19618 -1.39989
 H -0.63843 0.14191 -0.19870
 H -0.22488 -0.13545 1.33016
 H -0.05291 1.39085 0.45493
 H 1.34316 -0.60876 -0.60385
7
SN2_IRC_Distances_MW_output/SN2_IRC_Distances_MW point 74
C 0.00793 0.37602 0.43683
 O 1.36801 0.02156 -0.00959
 F -1.77019 -1.18710 -1.44566
 H -0.64965 0.13744 -0.17960
 H -0.21984 -0.14166 1.34413
 H -0.05537 1.39154 0.47515
 H 1.31911 -0.59780 -0.62126
7
SN2_IRC_Distances_MW_output/SN2_IRC_Distances_MW point 75
C 0.00277 0.37127 0.44924
 O 1.35633 0.01651 -0.01224
 F -1.71969 -1.17721 -1.49036
 H -0.66116 0.13202 -0.16178
 H -0.21485 -0.14785 1.35801
 H -0.05823 1.39201 0.49537
 H 1.29484 -0.58676 -0.63825
7
SN2_IRC_Distances_MW_output/SN2_IRC_Distances_MW point 76
C -0.00249 0.36637 0.46127
 O 1.34458 0.01191 -0.01460
 F -1.66807 -1.16664 -1.53392
 H -0.67299 0.12573 -0.14529
 H -0.20995 -0.15397 1.37181
 H -0.06147 1.39228 0.51553
 H 1.27038 -0.57569 -0.65481
7
SN2_IRC_Distances_MW_output/SN2_IRC_Distances_MW point 77
C -0.00783 0.36134 0.47292
 O 1.33279 0.00774 -0.01663
 F -1.61530 -1.15551 -1.57630
 H -0.68516 0.11866 -0.13016
 H -0.20517 -0.15996 1.38554
 H -0.06509 1.39235 0.53559
 H 1.24576 -0.56462 -0.67096
7
SN2_IRC_Distances_MW_output/SN2_IRC_Distances_MW point 78
C -0.01328 0.35623 0.48419
 O 1.32097 0.00399 -0.01831
 F -1.56135 -1.14393 -1.61749
 H -0.69769 0.11086 -0.11641
 H -0.20054 -0.16580 1.39923
 H -0.06909 1.39225 0.55551
 H 1.22098 -0.55360 -0.68671
7
SN2_IRC_Distances_MW_output/SN2_IRC_Distances_MW point 79
C -0.01884 0.35106 0.49507
 O 1.30914 0.00065 -0.01961
 F -1.50618 -1.13197 -1.65748
 H -0.71061 0.10238 -0.10406
 H -0.19609 -0.17145 1.41289
 H -0.07349 1.39198 0.57525
 H 1.19607 -0.54265 -0.70207
7
SN2_IRC_Distances_MW_output/SN2_IRC_Distances_MW point 80
C -0.02451 0.34586 0.50559
 O 1.29731 -0.00228 -0.02050
 F -1.44972 -1.11971 -1.69624
 H -0.72394 0.09329 -0.09310
 H -0.19185 -0.17691 1.42652
 H -0.07832 1.39156 0.59478
 H 1.17103 -0.53180 -0.71705
7
SN2_IRC_Distances_MW_output/SN2_IRC_Distances_MW point 81
C -0.03032 0.34063 0.51573
 O 1.28549 -0.00480 -0.02096
 F -1.39190 -1.10717 -1.73378
 H -0.73769 0.08359 -0.08356
 H -0.18785 -0.18217 1.44014
 H -0.08362 1.39099 0.61408
 H 1.14589 -0.52108 -0.73166
7
SN2_IRC_Distances_MW_output/SN2_IRC_Distances_MW point 82
C -0.03628 0.33540 0.52552
 O 1.27369 -0.00689 -0.02096
 F -1.33266 -1.09441 -1.77006
 H -0.75188 0.07333 -0.07544
 H -0.18413 -0.18720 1.45376
 H -0.08943 1.39029 0.63311
 H 1.12069 -0.51051 -0.74592
7
SN2_IRC_Distances_MW_output/SN2_IRC_Distances_MW point 83
C -0.04241 0.33018 0.53493
 O 1.26192 -0.00856 -0.02049
 F -1.27192 -1.08143 -1.80507
 H -0.76649 0.06251 -0.06877
 H -0.18072 -0.19201 1.46738
 H -0.09582 1.38945 0.65185
 H 1.09544 -0.50012 -0.75983
7
SN2_IRC_Distances_MW_output/SN2_IRC_Distances_MW point 84
C -0.04875 0.32497 0.54399
 O 1.25020 -0.00979 -0.01952
 F -1.20957 -1.06825 -1.83877
 H -0.78155 0.05114 -0.06357
 H -0.17769 -0.19661 1.48101
 H -0.10284 1.38848 0.67028
 H 1.07020 -0.48993 -0.77343
7
SN2_IRC_Distances_MW_output/SN2_IRC_Distances_MW point 85
C -0.05531 0.31977 0.55269
 O 1.23853 -0.01057 -0.01801
 F -1.14555 -1.05485 -1.87113
 H -0.79703 0.03922 -0.05987
 H -0.17507 -0.20098 1.49465
 H -0.11057 1.38737 0.68837
 H 1.04500 -0.47995 -0.78670
7
SN2_IRC_Distances_MW_output/SN2_IRC_Distances_MW point 86
C -0.06214 0.31460 0.56102
 O 1.22692 -0.01086 -0.01595
 F -1.07973 -1.04123 -1.90208
 H -0.81291 0.02674 -0.05770
 H -0.17294 -0.20515 1.50832
 H -0.11911 1.38612 0.70608
 H 1.01991 -0.47022 -0.79968
7
SN2_IRC_Distances_MW_output/SN2_IRC_Distances_MW point 87
C -0.06926 0.30945 0.56898
 O 1.21537 -0.01067 -0.01330
 F -1.01202 -1.02734 -1.93158
 H -0.82918 0.01370 -0.05712
 H -0.17135 -0.20910 1.52201
 H -0.12854 1.38472 0.72339
 H 0.99498 -0.46075 -0.81238
7
SN2_IRC_Distances_MW_output/SN2_IRC_Distances_MW point 88
C -0.07671 0.30431 0.57656
 O 1.20390 -0.00996 -0.01001
 F -0.94230 -1.01317 -1.95953
 H -0.84581 0.00007 -0.05819
 H -0.17039 -0.21285 1.53573
 H -0.13898 1.38315 0.74025
 H 0.97028 -0.45156 -0.82480
7
SN2_IRC_Distances_MW_output/SN2_IRC_Distances_MW point 89
C -0.08454 0.29920 0.58376
 O 1.19250 -0.00871 -0.00605
 F -0.87042 -0.99868 -1.98585
 H -0.86274 -0.01415 -0.06099
 H -0.17015 -0.21639 1.54950
 H -0.15054 1.38141 0.75661
 H 0.94590 -0.44267 -0.83698
7
SN2_IRC_Distances_MW_output/SN2_IRC_Distances_MW point 90
C -0.09279 0.29409 0.59057
 O 1.18117 -0.00692 -0.00136
 F -0.79627 -0.98383 -2.01044
 H -0.87993 -0.02899 -0.06560
 H -0.17074 -0.21972 1.56333
 H -0.16335 1.37947 0.77244
 H 0.92191 -0.43411 -0.84894
7
SN2_IRC_Distances_MW_output/SN2_IRC_Distances_MW point 91
C -0.10151 0.28901 0.59696
 O 1.16990 -0.00456 0.00412
 F -0.71967 -0.96859 -2.03315
 H -0.89733 -0.04447 -0.07214
 H -0.17229 -0.22284 1.57724
 H -0.17752 1.37732 0.78766
 H 0.89842 -0.42588 -0.86069
7
SN2_IRC_Distances_MW_output/SN2_IRC_Distances_MW point 92
C -0.11074 0.28394 0.60293
 O 1.15868 -0.00162 0.01047
 F -0.64046 -0.95294 -2.05385
 H -0.91486 -0.06059 -0.08073
 H -0.17495 -0.22572 1.59124
 H -0.19319 1.37496 0.80222
 H 0.87552 -0.41801 -0.87229
7
SN2_IRC_Distances_MW_output/SN2_IRC_Distances_MW point 93
C -0.12053 0.27891 0.60847
 O 1.14749 0.00189 0.01779
 F -0.55845 -0.93689 -2.07236
 H -0.93245 -0.07739 -0.09153
 H -0.17890 -0.22835 1.60537
 H -0.21050 1.37236 0.81602
 H 0.85334 -0.41054 -0.88376
7
SN2_IRC_Distances_MW_output/SN2_IRC_Distances_MW point 94
C -0.13093 0.27392 0.61355
 O 1.13631 0.00599 0.02618
 F -0.47341 -0.92046 -2.08846
 H -0.95003 -0.09487 -0.10473
 H -0.18436 -0.23067 1.61964
 H -0.22957 1.36955 0.82899
 H 0.83198 -0.40347 -0.89517
7
SN2_IRC_Distances_MW_output/SN2_IRC_Distances_MW point 95
C -0.14200 0.26902 0.61816
 O 1.12509 0.01066 0.03578
 F -0.38508 -0.90374 -2.10194
 H -0.96750 -0.11303 -0.12056
 H -0.19159 -0.23260 1.63410
 H -0.25052 1.36656 0.84102
 H 0.81160 -0.39686 -0.90657
7
SN2_IRC_Distances_MW_output/SN2_IRC_Distances_MW point 96
C -0.15379 0.26427 0.62230
 O 1.11379 0.01586 0.04677
 F -0.29315 -0.88689 -2.11250
 H -0.98479 -0.13188 -0.13930
 H -0.20093 -0.23404 1.64878
 H -0.27346 1.36344 0.85200
 H 0.79233 -0.39075 -0.91805
7
SN2_IRC_Distances_MW_output/SN2_IRC_Distances_MW point 97
C -0.16636 0.25977 0.62596
 O 1.10232 0.02155 0.05937
 F -0.19722 -0.87024 -2.11980
 H -1.00184 -0.15139 -0.16132
 H -0.21279 -0.23479 1.66372
 H -0.29843 1.36034 0.86180
 H 0.77433 -0.38523 -0.92973
7
SN2_IRC_Distances_MW_output/SN2_IRC_Distances_MW point 98
C -0.17976 0.25571 0.62916
 O 1.09059 0.02761 0.07391
 F -0.09674 -0.85437 -2.12346
 H -1.01863 -0.17154 -0.18713
 H -0.22776 -0.23452 1.67900
 H -0.32544 1.35751 0.87031
 H 0.75775 -0.38041 -0.94178
7
SN2_IRC_Distances_MW_output/SN2_IRC_Distances_MW point 99
C -0.19405 0.25247 0.63198
 O 1.07842 0.03384 0.09088
 F 0.00908 -0.84045 -2.12298
 H -1.03526 -0.19222 -0.21750
 H -0.24668 -0.23261 1.69470
 H -0.35428 1.35550 0.87743
 H 0.74276 -0.37653 -0.95451
7
SN2_IRC_Distances_MW_output/SN2_IRC_Distances_MW point 100
C -0.20924 0.25076 0.63456
 O 1.06561 0.03987 0.11110
 F 0.12135 -0.83085 -2.11775
 H -1.05206 -0.21324 -0.25366
 H -0.27085 -0.22785 1.71098
 H -0.38436 1.35541 0.88317
 H 0.72954 -0.37409 -0.96841
7
SN2_IRC_Distances_MW_output/SN2_IRC_Distances_MW point 101
C -0.22518 0.25215 0.63730
 O 1.05184 0.04483 0.13590
 F 0.24116 -0.83077 -2.10703
 H -1.06986 -0.23404 -0.29757
 H -0.30238 -0.21770 1.72796
 H -0.41391 1.35969 0.88785
 H 0.71833 -0.37414 -0.98442
7
SN2_IRC_Distances_MW_output/SN2_IRC_Distances_MW point 102
C -0.24080 0.25957 0.64092
 O 1.03712 0.04702 0.16661
 F 0.36534 -0.85014 -2.09076
 H -1.08987 -0.25303 -0.35067
 H -0.34334 -0.19770 1.74507
 H -0.43811 1.37308 0.89248
 H 0.70967 -0.37880 -1.00365
7
SN2_IRC_Distances_MW_output/SN2_IRC_Distances_MW point 103
C -0.25405 0.27405 0.64562
 O 1.02249 0.04574 0.20073
 F 0.48054 -0.89245 -2.07112
 H -1.11103 -0.26852 -0.40823
 H -0.39052 -0.16725 1.75971
 H -0.45202 1.39756 0.89821
 H 0.70459 -0.38913 -1.02493
7
SN2_IRC_Distances_MW_output/SN2_IRC_Distances_MW point 104
C -0.26644 0.29141 0.65024
 O 1.00755 0.04385 0.23517
 F 0.58756 -0.94298 -2.04804
 H -1.12997 -0.28371 -0.46627
 H -0.44027 -0.13304 1.77058
 H -0.46218 1.42713 0.90427
 H 0.70375 -0.40266 -1.04594
