# Supplementary material for: Low dimensional representations along intrinsic reaction coordinates and molecular dynamics trajectories using interatomic distance matrices
Source: Chem Sci. 2019 Sep 18;10(43):9954–68. doi: 10.1039/c9sc02742d (PMC6991188; doi:10.1039/c9sc02742d)
Supplement: Supplementary file 1 [file SC-010-C9SC02742D-s001.zip › C9SC02742D-SI/ESI_xyz_files/SN2_IRC_Cartesians_MW_output/SN2_IRC_Cartesians_MW_PC1.xyz]

7
SN2_IRC_Cartesians_MW_output/SN2_IRC_Cartesians_MW point 1
C -0.15291 0.16934 -0.00907
 O 1.59935 0.29669 0.00471
 F -2.52442 -0.42783 0.02795
 H -0.31946 -0.34161 -0.90898
 H -0.32685 -0.33670 0.88710
 H -0.30592 1.20774 -0.01075
 H 2.03021 -0.56763 0.00904
7
SN2_IRC_Cartesians_MW_output/SN2_IRC_Cartesians_MW point 2
C -0.15251 0.17003 -0.00630
 O 1.59749 0.29530 0.00481
 F -2.51659 -0.43074 0.01863
 H -0.32209 -0.34009 -0.90522
 H -0.32625 -0.33599 0.89022
 H -0.30522 1.20866 -0.00717
 H 2.02517 -0.56716 0.00501
7
SN2_IRC_Cartesians_MW_output/SN2_IRC_Cartesians_MW point 3
C -0.15203 0.17087 -0.00294
 O 1.59522 0.29361 0.00494
 F -2.50710 -0.43426 0.00734
 H -0.32527 -0.33826 -0.90065
 H -0.32551 -0.33514 0.89400
 H -0.30436 1.20978 -0.00282
 H 2.01906 -0.56660 0.00013
7
SN2_IRC_Cartesians_MW_output/SN2_IRC_Cartesians_MW point 4
C -0.15155 0.17173 0.00048
 O 1.59292 0.29189 0.00507
 F -2.49744 -0.43785 -0.00415
 H -0.32851 -0.33639 -0.89601
 H -0.32477 -0.33427 0.89785
 H -0.30349 1.21091 0.00159
 H 2.01284 -0.56602 -0.00483
7
SN2_IRC_Cartesians_MW_output/SN2_IRC_Cartesians_MW point 5
C -0.15105 0.17259 0.00394
 O 1.59059 0.29014 0.00520
 F -2.48766 -0.44149 -0.01579
 H -0.33180 -0.33450 -0.89130
 H -0.32401 -0.33338 0.90175
 H -0.30261 1.21207 0.00607
 H 2.00654 -0.56543 -0.00986
7
SN2_IRC_Cartesians_MW_output/SN2_IRC_Cartesians_MW point 6
C -0.15056 0.17347 0.00743
 O 1.58824 0.28839 0.00533
 F -2.47781 -0.44515 -0.02751
 H -0.33510 -0.33259 -0.88656
 H -0.32325 -0.33250 0.90567
 H -0.30172 1.21323 0.01057
 H 2.00020 -0.56484 -0.01493
7
SN2_IRC_Cartesians_MW_output/SN2_IRC_Cartesians_MW point 7
C -0.15004 0.17436 0.01102
 O 1.58583 0.28659 0.00547
 F -2.46767 -0.44892 -0.03957
 H -0.33851 -0.33063 -0.88169
 H -0.32247 -0.33158 0.90971
 H -0.30081 1.21442 0.01521
 H 1.99367 -0.56424 -0.02014
7
SN2_IRC_Cartesians_MW_output/SN2_IRC_Cartesians_MW point 8
C -0.14953 0.17526 0.01461
 O 1.58341 0.28478 0.00561
 F -2.45752 -0.45269 -0.05165
 H -0.34191 -0.32867 -0.87680
 H -0.32168 -0.33067 0.91375
 H -0.29989 1.21562 0.01986
 H 1.98713 -0.56363 -0.02536
7
SN2_IRC_Cartesians_MW_output/SN2_IRC_Cartesians_MW point 9
C -0.14904 0.17612 0.01805
 O 1.58109 0.28305 0.00574
 F -2.44780 -0.45630 -0.06321
 H -0.34517 -0.32679 -0.87213
 H -0.32093 -0.32979 0.91762
 H -0.29902 1.21676 0.02430
 H 1.98088 -0.56305 -0.03036
7
SN2_IRC_Cartesians_MW_output/SN2_IRC_Cartesians_MW point 10
C -0.14863 0.17684 0.02093
 O 1.57915 0.28160 0.00584
 F -2.43967 -0.45933 -0.07289
 H -0.34790 -0.32521 -0.86822
 H -0.32030 -0.32906 0.92086
 H -0.29829 1.21772 0.02802
 H 1.97564 -0.56256 -0.03454
7
SN2_IRC_Cartesians_MW_output/SN2_IRC_Cartesians_MW point 11
C -0.14837 0.17731 0.02278
 O 1.57791 0.28067 0.00591
 F -2.43444 -0.46127 -0.07912
 H -0.34966 -0.32420 -0.86570
 H -0.31990 -0.32859 0.92294
 H -0.29781 1.21833 0.03041
 H 1.97227 -0.56225 -0.03723
7
SN2_IRC_Cartesians_MW_output/SN2_IRC_Cartesians_MW point 12
C -0.14823 0.17755 0.02374
 O 1.57726 0.28019 0.00595
 F -2.43172 -0.46228 -0.08234
 H -0.35057 -0.32368 -0.86440
 H -0.31969 -0.32834 0.92402
 H -0.29757 1.21865 0.03166
 H 1.97053 -0.56208 -0.03863
7
SN2_IRC_Cartesians_MW_output/SN2_IRC_Cartesians_MW point 13
C -0.14816 0.17766 0.02421
 O 1.57694 0.27995 0.00597
 F -2.43040 -0.46277 -0.08392
 H -0.35101 -0.32342 -0.86376
 H -0.31959 -0.32822 0.92455
 H -0.29745 1.21881 0.03226
 H 1.96967 -0.56201 -0.03931
7
SN2_IRC_Cartesians_MW_output/SN2_IRC_Cartesians_MW point 14
C -0.14813 0.17772 0.02444
 O 1.57679 0.27984 0.00598
 F -2.42975 -0.46301 -0.08469
 H -0.35123 -0.32329 -0.86345
 H -0.31954 -0.32817 0.92481
 H -0.29739 1.21888 0.03256
 H 1.96926 -0.56197 -0.03964
7
SN2_IRC_Cartesians_MW_output/SN2_IRC_Cartesians_MW point 15
C -0.14811 0.17775 0.02456
 O 1.57671 0.27977 0.00598
 F -2.42941 -0.46314 -0.08510
 H -0.35135 -0.32323 -0.86329
 H -0.31951 -0.32814 0.92494
 H -0.29736 1.21892 0.03271
 H 1.96904 -0.56195 -0.03982
7
SN2_IRC_Cartesians_MW_output/SN2_IRC_Cartesians_MW point 16
C -0.14811 0.17776 0.02458
 O 1.57670 0.27977 0.00598
 F -2.42936 -0.46316 -0.08515
 H -0.35136 -0.32322 -0.86326
 H -0.31951 -0.32813 0.92496
 H -0.29736 1.21893 0.03274
 H 1.96901 -0.56194 -0.03984
7
SN2_IRC_Cartesians_MW_output/SN2_IRC_Cartesians_MW point 17
C -0.14811 0.17776 0.02460
 O 1.57668 0.27975 0.00598
 F -2.42930 -0.46318 -0.08523
 H -0.35138 -0.32321 -0.86323
 H -0.31950 -0.32813 0.92499
 H -0.29735 1.21894 0.03277
 H 1.96896 -0.56194 -0.03987
7
SN2_IRC_Cartesians_MW_output/SN2_IRC_Cartesians_MW point 18
C -0.14812 0.17774 0.02453
 O 1.57673 0.27979 0.00598
 F -2.42950 -0.46311 -0.08499
 H -0.35132 -0.32325 -0.86333
 H -0.31952 -0.32814 0.92491
 H -0.29737 1.21891 0.03267
 H 1.96909 -0.56195 -0.03977
7
SN2_IRC_Cartesians_MW_output/SN2_IRC_Cartesians_MW point 19
C -0.14814 0.17771 0.02440
 O 1.57681 0.27985 0.00598
 F -2.42986 -0.46297 -0.08457
 H -0.35120 -0.32332 -0.86350
 H -0.31955 -0.32818 0.92477
 H -0.29740 1.21887 0.03251
 H 1.96932 -0.56197 -0.03959
7
SN2_IRC_Cartesians_MW_output/SN2_IRC_Cartesians_MW point 20
C -0.14817 0.17766 0.02419
 O 1.57696 0.27996 0.00597
 F -2.43046 -0.46275 -0.08385
 H -0.35099 -0.32343 -0.86379
 H -0.31959 -0.32823 0.92453
 H -0.29746 1.21880 0.03223
 H 1.96971 -0.56201 -0.03928
7
SN2_IRC_Cartesians_MW_output/SN2_IRC_Cartesians_MW point 21
C -0.14821 0.17758 0.02386
 O 1.57717 0.28012 0.00596
 F -2.43137 -0.46241 -0.08276
 H -0.35069 -0.32361 -0.86423
 H -0.31966 -0.32831 0.92416
 H -0.29754 1.21869 0.03182
 H 1.97030 -0.56206 -0.03881
7
SN2_IRC_Cartesians_MW_output/SN2_IRC_Cartesians_MW point 22
C -0.14828 0.17746 0.02340
 O 1.57749 0.28036 0.00594
 F -2.43268 -0.46193 -0.08121
 H -0.35025 -0.32386 -0.86486
 H -0.31976 -0.32843 0.92364
 H -0.29766 1.21854 0.03122
 H 1.97114 -0.56214 -0.03814
7
SN2_IRC_Cartesians_MW_output/SN2_IRC_Cartesians_MW point 23
C -0.14837 0.17730 0.02276
 O 1.57792 0.28068 0.00591
 F -2.43450 -0.46125 -0.07904
 H -0.34964 -0.32421 -0.86574
 H -0.31991 -0.32859 0.92292
 H -0.29782 1.21833 0.03038
 H 1.97232 -0.56225 -0.03720
7
SN2_IRC_Cartesians_MW_output/SN2_IRC_Cartesians_MW point 24
C -0.14850 0.17707 0.02185
 O 1.57853 0.28114 0.00588
 F -2.43708 -0.46029 -0.07598
 H -0.34877 -0.32471 -0.86697
 H -0.32010 -0.32883 0.92189
 H -0.29805 1.21802 0.02921
 H 1.97397 -0.56240 -0.03587
7
SN2_IRC_Cartesians_MW_output/SN2_IRC_Cartesians_MW point 25
C -0.14869 0.17674 0.02051
 O 1.57943 0.28181 0.00583
 F -2.44085 -0.45889 -0.07149
 H -0.34751 -0.32544 -0.86879
 H -0.32040 -0.32917 0.92039
 H -0.29839 1.21758 0.02748
 H 1.97640 -0.56263 -0.03393
7
SN2_IRC_Cartesians_MW_output/SN2_IRC_Cartesians_MW point 26
C -0.14899 0.17621 0.01840
 O 1.58085 0.28287 0.00575
 F -2.44680 -0.45668 -0.06441
 H -0.34551 -0.32659 -0.87165
 H -0.32086 -0.32970 0.91802
 H -0.29893 1.21688 0.02476
 H 1.98023 -0.56299 -0.03087
7
SN2_IRC_Cartesians_MW_output/SN2_IRC_Cartesians_MW point 27
C -0.14947 0.17537 0.01503
 O 1.58312 0.28457 0.00562
 F -2.45634 -0.45313 -0.05306
 H -0.34231 -0.32844 -0.87624
 H -0.32159 -0.33056 0.91422
 H -0.29979 1.21575 0.02040
 H 1.98637 -0.56356 -0.02597
7
SN2_IRC_Cartesians_MW_output/SN2_IRC_Cartesians_MW point 28
C -0.15007 0.17431 0.01082
 O 1.58596 0.28668 0.00546
 F -2.46822 -0.44872 -0.03892
 H -0.33832 -0.33074 -0.88195
 H -0.32251 -0.33163 0.90949
 H -0.30086 1.21436 0.01496
 H 1.99402 -0.56427 -0.01986
7
SN2_IRC_Cartesians_MW_output/SN2_IRC_Cartesians_MW point 29
C -0.15069 0.17323 0.00650
 O 1.58887 0.28886 0.00530
 F -2.48043 -0.44418 -0.02439
 H -0.33422 -0.33310 -0.88782
 H -0.32345 -0.33273 0.90462
 H -0.30196 1.21292 0.00938
 H 2.00188 -0.56500 -0.01358
7
SN2_IRC_Cartesians_MW_output/SN2_IRC_Cartesians_MW point 30
C -0.15130 0.17216 0.00222
 O 1.59175 0.29101 0.00514
 F -2.49253 -0.43968 -0.00999
 H -0.33016 -0.33544 -0.89365
 H -0.32439 -0.33382 0.89980
 H -0.30305 1.21149 0.00384
 H 2.00968 -0.56572 -0.00736
7
SN2_IRC_Cartesians_MW_output/SN2_IRC_Cartesians_MW point 31
C -0.15190 0.17111 -0.00197
 O 1.59457 0.29312 0.00498
 F -2.50436 -0.43528 0.00409
 H -0.32619 -0.33773 -0.89934
 H -0.32530 -0.33489 0.89509
 H -0.30411 1.21010 -0.00157
 H 2.01729 -0.56643 -0.00127
7
SN2_IRC_Cartesians_MW_output/SN2_IRC_Cartesians_MW point 32
C -0.15247 0.17010 -0.00601
 O 1.59729 0.29515 0.00482
 F -2.51578 -0.43104 0.01768
 H -0.32236 -0.33994 -0.90483
 H -0.32618 -0.33592 0.89054
 H -0.30514 1.20875 -0.00680
 H 2.02465 -0.56712 0.00460
7
SN2_IRC_Cartesians_MW_output/SN2_IRC_Cartesians_MW point 33
C -0.15302 0.16914 -0.00984
 O 1.59987 0.29708 0.00468
 F -2.52660 -0.42702 0.03055
 H -0.31873 -0.34203 -0.91003
 H -0.32702 -0.33689 0.88623
 H -0.30612 1.20748 -0.01175
 H 2.03161 -0.56776 0.01016
7
SN2_IRC_Cartesians_MW_output/SN2_IRC_Cartesians_MW point 34
C -0.15352 0.16827 -0.01335
 O 1.60223 0.29884 0.00455
 F -2.53651 -0.42333 0.04234
 H -0.31540 -0.34395 -0.91480
 H -0.32779 -0.33779 0.88229
 H -0.30701 1.20631 -0.01628
 H 2.03799 -0.56836 0.01526
7
SN2_IRC_Cartesians_MW_output/SN2_IRC_Cartesians_MW point 35
C -0.15395 0.16751 -0.01636
 O 1.60426 0.30036 0.00443
 F -2.54502 -0.42017 0.05246
 H -0.31255 -0.34559 -0.91889
 H -0.32844 -0.33855 0.87890
 H -0.30778 1.20531 -0.02017
 H 2.04347 -0.56887 0.01963
7
SN2_IRC_Cartesians_MW_output/SN2_IRC_Cartesians_MW point 36
C -0.15427 0.16695 -0.01861
 O 1.60577 0.30149 0.00435
 F -2.55137 -0.41781 0.06002
 H -0.31042 -0.34682 -0.92195
 H -0.32893 -0.33913 0.87637
 H -0.30835 1.20456 -0.02308
 H 2.04756 -0.56925 0.02290
7
SN2_IRC_Cartesians_MW_output/SN2_IRC_Cartesians_MW point 37
C -0.15443 0.16667 -0.01973
 O 1.60653 0.30205 0.00430
 F -2.55454 -0.41663 0.06379
 H -0.30935 -0.34743 -0.92347
 H -0.32918 -0.33941 0.87511
 H -0.30863 1.20419 -0.02453
 H 2.04960 -0.56944 0.02453
7
SN2_IRC_Cartesians_MW_output/SN2_IRC_Cartesians_MW point 38
C -0.15438 0.16675 -0.01942
 O 1.60632 0.30190 0.00432
 F -2.55367 -0.41696 0.06275
 H -0.30964 -0.34727 -0.92305
 H -0.32911 -0.33933 0.87545
 H -0.30856 1.20429 -0.02413
 H 2.04904 -0.56938 0.02408
7
SN2_IRC_Cartesians_MW_output/SN2_IRC_Cartesians_MW point 39
C -0.15414 0.16718 -0.01770
 O 1.60516 0.30103 0.00438
 F -2.54881 -0.41876 0.05697
 H -0.31127 -0.34633 -0.92072
 H -0.32874 -0.33890 0.87739
 H -0.30812 1.20487 -0.02191
 H 2.04591 -0.56909 0.02158
7
SN2_IRC_Cartesians_MW_output/SN2_IRC_Cartesians_MW point 40
C -0.15374 0.16788 -0.01489
 O 1.60327 0.29962 0.00449
 F -2.54087 -0.42171 0.04753
 H -0.31394 -0.34479 -0.91690
 H -0.32812 -0.33818 0.88055
 H -0.30740 1.20580 -0.01827
 H 2.04080 -0.56862 0.01750
7
SN2_IRC_Cartesians_MW_output/SN2_IRC_Cartesians_MW point 41
C -0.15323 0.16877 -0.01135
 O 1.60089 0.29784 0.00462
 F -2.53087 -0.42543 0.03562
 H -0.31730 -0.34285 -0.91208
 H -0.32735 -0.33728 0.88454
 H -0.30650 1.20698 -0.01370
 H 2.03436 -0.56802 0.01236
7
SN2_IRC_Cartesians_MW_output/SN2_IRC_Cartesians_MW point 42
C -0.15266 0.16977 -0.00733
 O 1.59818 0.29581 0.00477
 F -2.51950 -0.42965 0.02210
 H -0.32111 -0.34066 -0.90662
 H -0.32647 -0.33625 0.88906
 H -0.30548 1.20832 -0.00850
 H 2.02704 -0.56734 0.00651
7
SN2_IRC_Cartesians_MW_output/SN2_IRC_Cartesians_MW point 43
C -0.15204 0.17087 -0.00296
 O 1.59523 0.29361 0.00494
 F -2.50714 -0.43425 0.00740
 H -0.32526 -0.33827 -0.90068
 H -0.32552 -0.33514 0.89398
 H -0.30436 1.20977 -0.00285
 H 2.01909 -0.56660 0.00016
7
SN2_IRC_Cartesians_MW_output/SN2_IRC_Cartesians_MW point 44
C -0.15137 0.17203 0.00171
 O 1.59209 0.29127 0.00512
 F -2.49397 -0.43915 -0.00828
 H -0.32968 -0.33572 -0.89434
 H -0.32450 -0.33395 0.89923
 H -0.30318 1.21132 0.00318
 H 2.01060 -0.56581 -0.00662
7
SN2_IRC_Cartesians_MW_output/SN2_IRC_Cartesians_MW point 45
C -0.15067 0.17327 0.00664
 O 1.58877 0.28879 0.00530
 F -2.48002 -0.44433 -0.02488
 H -0.33436 -0.33302 -0.88763
 H -0.32342 -0.33270 0.90479
 H -0.30192 1.21297 0.00956
 H 2.00162 -0.56498 -0.01379
7
SN2_IRC_Cartesians_MW_output/SN2_IRC_Cartesians_MW point 46
C -0.14993 0.17457 0.01185
 O 1.58527 0.28617 0.00550
 F -2.46532 -0.44979 -0.04237
 H -0.33929 -0.33018 -0.88056
 H -0.32229 -0.33137 0.91064
 H -0.30060 1.21470 0.01629
 H 1.99216 -0.56410 -0.02135
7
SN2_IRC_Cartesians_MW_output/SN2_IRC_Cartesians_MW point 47
C -0.14914 0.17594 0.01732
 O 1.58158 0.28342 0.00571
 F -2.44986 -0.45554 -0.06076
 H -0.34448 -0.32718 -0.87312
 H -0.32109 -0.32998 0.91680
 H -0.29920 1.21652 0.02336
 H 1.98220 -0.56317 -0.02930
7
SN2_IRC_Cartesians_MW_output/SN2_IRC_Cartesians_MW point 48
C -0.14833 0.17738 0.02307
 O 1.57771 0.28053 0.00593
 F -2.43363 -0.46157 -0.08008
 H -0.34993 -0.32405 -0.86532
 H -0.31984 -0.32852 0.92326
 H -0.29774 1.21843 0.03078
 H 1.97175 -0.56220 -0.03765
7
SN2_IRC_Cartesians_MW_output/SN2_IRC_Cartesians_MW point 49
C -0.14747 0.17889 0.02909
 O 1.57365 0.27749 0.00615
 F -2.41660 -0.46790 -0.10035
 H -0.35565 -0.32075 -0.85712
 H -0.31852 -0.32698 0.93005
 H -0.29621 1.22043 0.03858
 H 1.96079 -0.56118 -0.04641
7
SN2_IRC_Cartesians_MW_output/SN2_IRC_Cartesians_MW point 50
C -0.14656 0.18047 0.03544
 O 1.56938 0.27430 0.00640
 F -2.39866 -0.47457 -0.12169
 H -0.36167 -0.31728 -0.84849
 H -0.31714 -0.32536 0.93719
 H -0.29459 1.22255 0.04678
 H 1.94924 -0.56010 -0.05563
7
SN2_IRC_Cartesians_MW_output/SN2_IRC_Cartesians_MW point 51
C -0.14560 0.18217 0.04221
 O 1.56482 0.27089 0.00665
 F -2.37953 -0.48168 -0.14445
 H -0.36809 -0.31358 -0.83929
 H -0.31566 -0.32364 0.94481
 H -0.29287 1.22480 0.05553
 H 1.93692 -0.55896 -0.06547
7
SN2_IRC_Cartesians_MW_output/SN2_IRC_Cartesians_MW point 52
C -0.14453 0.18403 0.04966
 O 1.55981 0.26715 0.00693
 F -2.35850 -0.48950 -0.16948
 H -0.37515 -0.30951 -0.82918
 H -0.31403 -0.32174 0.95319
 H -0.29097 1.22728 0.06516
 H 1.92338 -0.55770 -0.07628
7
SN2_IRC_Cartesians_MW_output/SN2_IRC_Cartesians_MW point 53
C -0.14329 0.18621 0.05838
 O 1.55393 0.26276 0.00726
 F -2.33385 -0.49866 -0.19880
 H -0.38342 -0.30474 -0.81732
 H -0.31213 -0.31952 0.96300
 H -0.28875 1.23018 0.07643
 H 1.90751 -0.55623 -0.08896
7
SN2_IRC_Cartesians_MW_output/SN2_IRC_Cartesians_MW point 54
C -0.14169 0.18901 0.06958
 O 1.54639 0.25713 0.00769
 F -2.30222 -0.51042 -0.23644
 H -0.39403 -0.29862 -0.80211
 H -0.30969 -0.31667 0.97560
 H -0.28590 1.23390 0.09090
 H 1.88714 -0.55433 -0.10522
7
SN2_IRC_Cartesians_MW_output/SN2_IRC_Cartesians_MW point 55
C -0.13952 0.19282 0.08480
 O 1.53615 0.24948 0.00827
 F -2.25924 -0.52639 -0.28759
 H -0.40846 -0.29031 -0.78143
 H -0.30636 -0.31280 0.99272
 H -0.28203 1.23896 0.11056
 H 1.85947 -0.55176 -0.12733
7
SN2_IRC_Cartesians_MW_output/SN2_IRC_Cartesians_MW point 56
C -0.13677 0.19765 0.10411
 O 1.52314 0.23976 0.00900
 F -2.20466 -0.54668 -0.35252
 H -0.42678 -0.27975 -0.75518
 H -0.30215 -0.30788 1.01446
 H -0.27712 1.24539 0.13553
 H 1.82433 -0.54849 -0.15539
7
SN2_IRC_Cartesians_MW_output/SN2_IRC_Cartesians_MW point 57
C -0.13369 0.20305 0.12568
 O 1.50862 0.22892 0.00982
 F -2.14375 -0.56932 -0.42501
 H -0.44722 -0.26797 -0.72588
 H -0.29744 -0.30239 1.03872
 H -0.27163 1.25256 0.16340
 H 1.78511 -0.54484 -0.18672
7
SN2_IRC_Cartesians_MW_output/SN2_IRC_Cartesians_MW point 58
C -0.13052 0.20862 0.14795
 O 1.49362 0.21771 0.01066
 F -2.08081 -0.59271 -0.49989
 H -0.46834 -0.25580 -0.69561
 H -0.29258 -0.29672 1.06379
 H -0.26596 1.25997 0.19219
 H 1.74459 -0.54108 -0.21908
7
SN2_IRC_Cartesians_MW_output/SN2_IRC_Cartesians_MW point 59
C -0.12739 0.21411 0.16989
 O 1.47885 0.20667 0.01149
 F -2.01882 -0.61575 -0.57365
 H -0.48915 -0.24380 -0.66580
 H -0.28779 -0.29113 1.08848
 H -0.26038 1.26727 0.22054
 H 1.70468 -0.53737 -0.25096
7
SN2_IRC_Cartesians_MW_output/SN2_IRC_Cartesians_MW point 60
C -0.12433 0.21948 0.19138
 O 1.46438 0.19587 0.01231
 F -1.95812 -0.63831 -0.64588
 H -0.50952 -0.23206 -0.63660
 H -0.28310 -0.28566 1.11265
 H -0.25491 1.27442 0.24831
 H 1.66560 -0.53373 -0.28217
7
SN2_IRC_Cartesians_MW_output/SN2_IRC_Cartesians_MW point 61
C -0.12136 0.22468 0.21215
 O 1.45040 0.18542 0.01309
 F -1.89945 -0.66012 -0.71570
 H -0.52921 -0.22071 -0.60838
 H -0.27857 -0.28037 1.13602
 H -0.24962 1.28133 0.27515
 H 1.62782 -0.53022 -0.31235
7
SN2_IRC_Cartesians_MW_output/SN2_IRC_Cartesians_MW point 62
C -0.11852 0.22967 0.23211
 O 1.43696 0.17538 0.01385
 F -1.84306 -0.68108 -0.78279
 H -0.54814 -0.20980 -0.58125
 H -0.27421 -0.27529 1.15848
 H -0.24454 1.28797 0.30095
 H 1.59151 -0.52684 -0.34134
7
SN2_IRC_Cartesians_MW_output/SN2_IRC_Cartesians_MW point 63
C -0.11579 0.23446 0.25124
 O 1.42408 0.16576 0.01457
 F -1.78903 -0.70117 -0.84709
 H -0.56627 -0.19935 -0.55526
 H -0.27004 -0.27042 1.18000
 H -0.23968 1.29433 0.32567
 H 1.55672 -0.52361 -0.36913
7
SN2_IRC_Cartesians_MW_output/SN2_IRC_Cartesians_MW point 64
C -0.11318 0.23904 0.26956
 O 1.41174 0.15654 0.01527
 F -1.73726 -0.72041 -0.90868
 H -0.58365 -0.18934 -0.53036
 H -0.26604 -0.26576 1.20062
 H -0.23501 1.30042 0.34935
 H 1.52339 -0.52051 -0.39575
7
SN2_IRC_Cartesians_MW_output/SN2_IRC_Cartesians_MW point 65
C -0.11067 0.24344 0.28713
 O 1.39991 0.14771 0.01593
 F -1.68762 -0.73886 -0.96775
 H -0.60030 -0.17974 -0.50649
 H -0.26220 -0.26128 1.22039
 H -0.23054 1.30627 0.37206
 H 1.49143 -0.51754 -0.42127
7
SN2_IRC_Cartesians_MW_output/SN2_IRC_Cartesians_MW point 66
C -0.10827 0.24764 0.30395
 O 1.38859 0.13925 0.01657
 F -1.64010 -0.75652 -1.02429
 H -0.61625 -0.17054 -0.48363
 H -0.25853 -0.25700 1.23932
 H -0.22626 1.31186 0.39380
 H 1.46084 -0.51469 -0.44571
7
SN2_IRC_Cartesians_MW_output/SN2_IRC_Cartesians_MW point 67
C -0.10599 0.25165 0.31996
 O 1.37781 0.13119 0.01718
 F -1.59488 -0.77333 -1.07811
 H -0.63143 -0.16179 -0.46188
 H -0.25504 -0.25292 1.25733
 H -0.22219 1.31719 0.41448
 H 1.43172 -0.51199 -0.46897
7
SN2_IRC_Cartesians_MW_output/SN2_IRC_Cartesians_MW point 68
C -0.10383 0.25544 0.33511
 O 1.36761 0.12357 0.01775
 F -1.55207 -0.78924 -1.12904
 H -0.64580 -0.15351 -0.44129
 H -0.25173 -0.24907 1.27438
 H -0.21833 1.32223 0.43407
 H 1.40416 -0.50942 -0.49098
7
SN2_IRC_Cartesians_MW_output/SN2_IRC_Cartesians_MW point 69
C -0.10179 0.25903 0.34946
 O 1.35794 0.11636 0.01830
 F -1.51153 -0.80431 -1.17728
 H -0.65941 -0.14567 -0.42179
 H -0.24860 -0.24541 1.29053
 H -0.21468 1.32700 0.45261
 H 1.37805 -0.50700 -0.51183
7
SN2_IRC_Cartesians_MW_output/SN2_IRC_Cartesians_MW point 70
C -0.09983 0.26245 0.36315
 O 1.34873 0.10947 0.01882
 F -1.47286 -0.81868 -1.22329
 H -0.67238 -0.13819 -0.40319
 H -0.24561 -0.24193 1.30593
 H -0.21119 1.33156 0.47030
 H 1.35316 -0.50468 -0.53171
7
SN2_IRC_Cartesians_MW_output/SN2_IRC_Cartesians_MW point 71
C -0.09796 0.26575 0.37630
 O 1.33987 0.10285 0.01931
 F -1.43570 -0.83250 -1.26751
 H -0.68486 -0.13100 -0.38531
 H -0.24274 -0.23858 1.32073
 H -0.20785 1.33593 0.48730
 H 1.32923 -0.50246 -0.55083
7
SN2_IRC_Cartesians_MW_output/SN2_IRC_Cartesians_MW point 72
C -0.09614 0.26893 0.38903
 O 1.33130 0.09645 0.01980
 F -1.39973 -0.84586 -1.31031
 H -0.69693 -0.12405 -0.36802
 H -0.23996 -0.23534 1.33506
 H -0.20461 1.34017 0.50376
 H 1.30607 -0.50030 -0.56932
7
SN2_IRC_Cartesians_MW_output/SN2_IRC_Cartesians_MW point 73
C -0.09438 0.27203 0.40142
 O 1.32296 0.09022 0.02027
 F -1.36475 -0.85886 -1.35193
 H -0.70867 -0.11728 -0.35119
 H -0.23726 -0.23218 1.34899
 H -0.20146 1.34429 0.51976
 H 1.28355 -0.49821 -0.58731
7
SN2_IRC_Cartesians_MW_output/SN2_IRC_Cartesians_MW point 74
C -0.09265 0.27505 0.41351
 O 1.31482 0.08414 0.02073
 F -1.33059 -0.87156 -1.39258
 H -0.72013 -0.11067 -0.33476
 H -0.23462 -0.22911 1.36260
 H -0.19838 1.34831 0.53539
 H 1.26155 -0.49616 -0.60488
7
SN2_IRC_Cartesians_MW_output/SN2_IRC_Cartesians_MW point 75
C -0.09096 0.27802 0.42537
 O 1.30683 0.07818 0.02117
 F -1.29708 -0.88402 -1.43245
 H -0.73138 -0.10419 -0.31864
 H -0.23203 -0.22609 1.37594
 H -0.19536 1.35225 0.55071
 H 1.23998 -0.49416 -0.62211
7
SN2_IRC_Cartesians_MW_output/SN2_IRC_Cartesians_MW point 76
C -0.08930 0.28094 0.43705
 O 1.29897 0.07230 0.02162
 F -1.26409 -0.89628 -1.47171
 H -0.74245 -0.09781 -0.30277
 H -0.22948 -0.22311 1.38908
 H -0.19239 1.35614 0.56581
 H 1.21874 -0.49218 -0.63907
7
SN2_IRC_Cartesians_MW_output/SN2_IRC_Cartesians_MW point 77
C -0.08765 0.28383 0.44859
 O 1.29120 0.06650 0.02205
 F -1.23149 -0.90840 -1.51050
 H -0.75339 -0.09150 -0.28709
 H -0.22696 -0.22017 1.40207
 H -0.18945 1.35998 0.58072
 H 1.19775 -0.49023 -0.65584
7
SN2_IRC_Cartesians_MW_output/SN2_IRC_Cartesians_MW point 78
C -0.08602 0.28669 0.46002
 O 1.28350 0.06075 0.02249
 F -1.19918 -0.92040 -1.54894
 H -0.76423 -0.08525 -0.27155
 H -0.22447 -0.21726 1.41493
 H -0.18654 1.36378 0.59550
 H 1.17695 -0.48830 -0.67245
7
SN2_IRC_Cartesians_MW_output/SN2_IRC_Cartesians_MW point 79
C -0.08440 0.28953 0.47138
 O 1.27585 0.05503 0.02292
 F -1.16710 -0.93233 -1.58711
 H -0.77500 -0.07905 -0.25612
 H -0.22199 -0.21437 1.42771
 H -0.18365 1.36756 0.61017
 H 1.15629 -0.48638 -0.68895
7
SN2_IRC_Cartesians_MW_output/SN2_IRC_Cartesians_MW point 80
C -0.08279 0.29235 0.48267
 O 1.26825 0.04935 0.02335
 F -1.13520 -0.94419 -1.62507
 H -0.78571 -0.07287 -0.24078
 H -0.21953 -0.21150 1.44042
 H -0.18078 1.37132 0.62477
 H 1.13575 -0.48447 -0.70535
7
SN2_IRC_Cartesians_MW_output/SN2_IRC_Cartesians_MW point 81
C -0.08119 0.29517 0.49392
 O 1.26068 0.04370 0.02377
 F -1.10343 -0.95600 -1.66288
 H -0.79637 -0.06673 -0.22550
 H -0.21707 -0.20863 1.45307
 H -0.17792 1.37506 0.63930
 H 1.11530 -0.48257 -0.72169
7
SN2_IRC_Cartesians_MW_output/SN2_IRC_Cartesians_MW point 82
C -0.07959 0.29797 0.50512
 O 1.25313 0.03806 0.02420
 F -1.07177 -0.96776 -1.70055
 H -0.80700 -0.06060 -0.21027
 H -0.21463 -0.20578 1.46568
 H -0.17506 1.37878 0.65379
 H 1.09491 -0.48067 -0.73797
7
SN2_IRC_Cartesians_MW_output/SN2_IRC_Cartesians_MW point 83
C -0.07800 0.30077 0.51630
 O 1.24561 0.03244 0.02462
 F -1.04020 -0.97950 -1.73811
 H -0.81759 -0.05450 -0.19508
 H -0.21219 -0.20293 1.47825
 H -0.17222 1.38250 0.66823
 H 1.07459 -0.47878 -0.75421
7
SN2_IRC_Cartesians_MW_output/SN2_IRC_Cartesians_MW point 84
C -0.07641 0.30355 0.52744
 O 1.23810 0.02683 0.02504
 F -1.00871 -0.99120 -1.77558
 H -0.82816 -0.04841 -0.17994
 H -0.20975 -0.20010 1.49080
 H -0.16938 1.38621 0.68263
 H 1.05431 -0.47690 -0.77040
7
SN2_IRC_Cartesians_MW_output/SN2_IRC_Cartesians_MW point 85
C -0.07482 0.30634 0.53856
 O 1.23062 0.02124 0.02547
 F -0.97730 -1.00288 -1.81296
 H -0.83870 -0.04233 -0.16483
 H -0.20733 -0.19727 1.50331
 H -0.16655 1.38991 0.69700
 H 1.03409 -0.47501 -0.78655
7
SN2_IRC_Cartesians_MW_output/SN2_IRC_Cartesians_MW point 86
C -0.07324 0.30911 0.54966
 O 1.22314 0.01566 0.02589
 F -0.94595 -1.01453 -1.85026
 H -0.84922 -0.03626 -0.14975
 H -0.20491 -0.19444 1.51580
 H -0.16373 1.39360 0.71134
 H 1.01390 -0.47314 -0.80267
7
SN2_IRC_Cartesians_MW_output/SN2_IRC_Cartesians_MW point 87
C -0.07166 0.31188 0.56073
 O 1.21569 0.01009 0.02631
 F -0.91467 -1.02616 -1.88748
 H -0.85972 -0.03021 -0.13470
 H -0.20249 -0.19162 1.52825
 H -0.16091 1.39728 0.72566
 H 0.99376 -0.47126 -0.81876
7
SN2_IRC_Cartesians_MW_output/SN2_IRC_Cartesians_MW point 88
C -0.07008 0.31465 0.57178
 O 1.20825 0.00453 0.02672
 F -0.88345 -1.03776 -1.92463
 H -0.87020 -0.02417 -0.11969
 H -0.20008 -0.18881 1.54069
 H -0.15810 1.40096 0.73994
 H 0.97366 -0.46940 -0.83481
7
SN2_IRC_Cartesians_MW_output/SN2_IRC_Cartesians_MW point 89
C -0.06851 0.31741 0.58281
 O 1.20082 -0.00101 0.02714
 F -0.85229 -1.04934 -1.96170
 H -0.88066 -0.01815 -0.10470
 H -0.19767 -0.18600 1.55310
 H -0.15529 1.40463 0.75419
 H 0.95360 -0.46753 -0.85084
7
SN2_IRC_Cartesians_MW_output/SN2_IRC_Cartesians_MW point 90
C -0.06694 0.32016 0.59382
 O 1.19341 -0.00655 0.02756
 F -0.82120 -1.06090 -1.99870
 H -0.89109 -0.01213 -0.08975
 H -0.19527 -0.18320 1.56548
 H -0.15249 1.40829 0.76841
 H 0.93358 -0.46567 -0.86682
7
SN2_IRC_Cartesians_MW_output/SN2_IRC_Cartesians_MW point 91
C -0.06538 0.32291 0.60480
 O 1.18602 -0.01208 0.02798
 F -0.79017 -1.07243 -2.03563
 H -0.90151 -0.00613 -0.07482
 H -0.19287 -0.18040 1.57784
 H -0.14970 1.41194 0.78261
 H 0.91360 -0.46381 -0.88278
7
SN2_IRC_Cartesians_MW_output/SN2_IRC_Cartesians_MW point 92
C -0.06381 0.32565 0.61577
 O 1.17863 -0.01759 0.02839
 F -0.75918 -1.08395 -2.07250
 H -0.91191 -0.00014 -0.05991
 H -0.19048 -0.17761 1.59018
 H -0.14691 1.41559 0.79678
 H 0.89365 -0.46196 -0.89872
7
SN2_IRC_Cartesians_MW_output/SN2_IRC_Cartesians_MW point 93
C -0.06225 0.32839 0.62672
 O 1.17125 -0.02310 0.02881
 F -0.72823 -1.09545 -2.10932
 H -0.92229 0.00585 -0.04503
 H -0.18809 -0.17482 1.60251
 H -0.14412 1.41923 0.81094
 H 0.87372 -0.46010 -0.91463
7
SN2_IRC_Cartesians_MW_output/SN2_IRC_Cartesians_MW point 94
C -0.06069 0.33113 0.63767
 O 1.16388 -0.02861 0.02922
 F -0.69730 -1.10695 -2.14613
 H -0.93267 0.01183 -0.03015
 H -0.18570 -0.17203 1.61483
 H -0.14133 1.42288 0.82509
 H 0.85381 -0.45825 -0.93054
7
SN2_IRC_Cartesians_MW_output/SN2_IRC_Cartesians_MW point 95
C -0.05913 0.33387 0.64862
 O 1.15651 -0.03412 0.02964
 F -0.66636 -1.11845 -2.18294
 H -0.94306 0.01782 -0.01527
 H -0.18331 -0.16924 1.62715
 H -0.13854 1.42652 0.83925
 H 0.83389 -0.45640 -0.94645
7
SN2_IRC_Cartesians_MW_output/SN2_IRC_Cartesians_MW point 96
C -0.05756 0.33661 0.65960
 O 1.14912 -0.03964 0.03005
 F -0.63537 -1.12997 -2.21982
 H -0.95346 0.02381 -0.00036
 H -0.18091 -0.16645 1.63950
 H -0.13575 1.43017 0.85342
 H 0.81393 -0.45454 -0.96239
7
SN2_IRC_Cartesians_MW_output/SN2_IRC_Cartesians_MW point 97
C -0.05599 0.33937 0.67061
 O 1.14171 -0.04518 0.03047
 F -0.60425 -1.14154 -2.25684
 H -0.96390 0.02983 0.01461
 H -0.17851 -0.16365 1.65189
 H -0.13295 1.43383 0.86766
 H 0.79390 -0.45268 -0.97839
7
SN2_IRC_Cartesians_MW_output/SN2_IRC_Cartesians_MW point 98
C -0.05441 0.34215 0.68171
 O 1.13423 -0.05076 0.03089
 F -0.57289 -1.15319 -2.29416
 H -0.97443 0.03590 0.02969
 H -0.17608 -0.16082 1.66438
 H -0.13012 1.43753 0.88201
 H 0.77371 -0.45080 -0.99452
7
SN2_IRC_Cartesians_MW_output/SN2_IRC_Cartesians_MW point 99
C -0.05280 0.34497 0.69298
 O 1.12664 -0.05643 0.03132
 F -0.54105 -1.16503 -2.33204
 H -0.98511 0.04206 0.04500
 H -0.17362 -0.15795 1.67706
 H -0.12726 1.44127 0.89657
 H 0.75321 -0.44890 -1.01089
7
SN2_IRC_Cartesians_MW_output/SN2_IRC_Cartesians_MW point 100
C -0.05115 0.34786 0.70456
 O 1.11885 -0.06225 0.03176
 F -0.50834 -1.17718 -2.37097
 H -0.99609 0.04839 0.06074
 H -0.17110 -0.15500 1.69009
 H -0.12431 1.44513 0.91153
 H 0.73215 -0.44694 -1.02771
7
SN2_IRC_Cartesians_MW_output/SN2_IRC_Cartesians_MW point 101
C -0.04942 0.35089 0.71667
 O 1.11069 -0.06834 0.03222
 F -0.47412 -1.18991 -2.41169
 H -1.00758 0.05501 0.07720
 H -0.16845 -0.15192 1.70372
 H -0.12123 1.44916 0.92719
 H 0.71011 -0.44489 -1.04531
7
SN2_IRC_Cartesians_MW_output/SN2_IRC_Cartesians_MW point 102
C -0.04762 0.35406 0.72933
 O 1.10217 -0.07471 0.03270
 F -0.43835 -1.20320 -2.45425
 H -1.01958 0.06193 0.09440
 H -0.16569 -0.14869 1.71797
 H -0.11801 1.45337 0.94355
 H 0.68709 -0.44275 -1.06370
7
SN2_IRC_Cartesians_MW_output/SN2_IRC_Cartesians_MW point 103
C -0.04588 0.35711 0.74152
 O 1.09396 -0.08084 0.03316
 F -0.40393 -1.21599 -2.49521
 H -1.03113 0.06858 0.11096
 H -0.16303 -0.14559 1.73168
 H -0.11490 1.45742 0.95930
 H 0.66492 -0.44069 -1.08140
7
SN2_IRC_Cartesians_MW_output/SN2_IRC_Cartesians_MW point 104
C -0.04425 0.35998 0.75299
 O 1.08624 -0.08661 0.03359
 F -0.37152 -1.22804 -2.53377
 H -1.04201 0.07485 0.12655
 H -0.16053 -0.14267 1.74458
 H -0.11198 1.46124 0.97412
 H 0.64406 -0.43875 -1.09807
