# Supplementary material for: Low dimensional representations along intrinsic reaction coordinates and molecular dynamics trajectories using interatomic distance matrices
Source: Chem Sci. 2019 Sep 18;10(43):9954–68. doi: 10.1039/c9sc02742d (PMC6991188; doi:10.1039/c9sc02742d)
Supplement: Supplementary file 1 [file SC-010-C9SC02742D-s001.zip › C9SC02742D-SI/ESI_xyz_files/SN2_IRC_Cartesians_MW_output/new_data/SN2_traj_Cartesians_MW_PC3.xyz]

7
SN2_IRC_Cartesians_MW_output/new_data/SN2_traj1_Cartesians point 1
C -0.12156 0.22136 0.23633
 O 1.44716 0.17505 0.01656
 F -1.88489 -0.65255 -0.79593
 H -0.54315 -0.22014 -0.57812
 H -0.26493 -0.28551 1.16419
 H -0.24527 1.27822 0.30589
 H 1.61264 -0.51644 -0.34891
7
SN2_IRC_Cartesians_MW_output/new_data/SN2_traj1_Cartesians point 2
C -0.12151 0.22151 0.23614
 O 1.44702 0.17511 0.01650
 F -1.88432 -0.65302 -0.79533
 H -0.54316 -0.21999 -0.57832
 H -0.26514 -0.28533 1.16396
 H -0.24528 1.27839 0.30566
 H 1.61239 -0.51667 -0.34861
7
SN2_IRC_Cartesians_MW_output/new_data/SN2_traj1_Cartesians point 3
C -0.12142 0.22177 0.23580
 O 1.44676 0.17522 0.01639
 F -1.88327 -0.65390 -0.79421
 H -0.54317 -0.21970 -0.57869
 H -0.26553 -0.28499 1.16354
 H -0.24530 1.27869 0.30523
 H 1.61193 -0.51709 -0.34805
7
SN2_IRC_Cartesians_MW_output/new_data/SN2_traj1_Cartesians point 4
C -0.12130 0.22215 0.23531
 O 1.44639 0.17537 0.01624
 F -1.88177 -0.65515 -0.79262
 H -0.54319 -0.21929 -0.57922
 H -0.26609 -0.28451 1.16294
 H -0.24533 1.27913 0.30463
 H 1.61128 -0.51769 -0.34727
7
SN2_IRC_Cartesians_MW_output/new_data/SN2_traj1_Cartesians point 5
C -0.12115 0.22260 0.23473
 O 1.44596 0.17554 0.01605
 F -1.88002 -0.65662 -0.79076
 H -0.54321 -0.21881 -0.57983
 H -0.26674 -0.28395 1.16223
 H -0.24536 1.27964 0.30392
 H 1.61052 -0.51840 -0.34634
7
SN2_IRC_Cartesians_MW_output/new_data/SN2_traj1_Cartesians point 6
C -0.12099 0.22309 0.23410
 O 1.44549 0.17574 0.01585
 F -1.87809 -0.65823 -0.78871
 H -0.54323 -0.21828 -0.58051
 H -0.26745 -0.28333 1.16145
 H -0.24540 1.28020 0.30314
 H 1.60967 -0.51918 -0.34533
7
SN2_IRC_Cartesians_MW_output/new_data/SN2_traj1_Cartesians point 7
C -0.12081 0.22362 0.23342
 O 1.44497 0.17595 0.01564
 F -1.87600 -0.65998 -0.78649
 H -0.54325 -0.21771 -0.58125
 H -0.26823 -0.28266 1.16061
 H -0.24544 1.28080 0.30229
 H 1.60876 -0.52002 -0.34423
7
SN2_IRC_Cartesians_MW_output/new_data/SN2_traj1_Cartesians point 8
C -0.12062 0.22419 0.23268
 O 1.44441 0.17617 0.01540
 F -1.87373 -0.66188 -0.78408
 H -0.54328 -0.21709 -0.58204
 H -0.26907 -0.28193 1.15970
 H -0.24548 1.28146 0.30137
 H 1.60777 -0.52093 -0.34303
7
SN2_IRC_Cartesians_MW_output/new_data/SN2_traj1_Cartesians point 9
C -0.12041 0.22482 0.23186
 O 1.44380 0.17642 0.01514
 F -1.87124 -0.66397 -0.78143
 H -0.54331 -0.21641 -0.58292
 H -0.26999 -0.28113 1.15869
 H -0.24553 1.28218 0.30037
 H 1.60669 -0.52193 -0.34172
7
SN2_IRC_Cartesians_MW_output/new_data/SN2_traj1_Cartesians point 10
C -0.12018 0.22553 0.23095
 O 1.44311 0.17670 0.01485
 F -1.86845 -0.66630 -0.77846
 H -0.54334 -0.21564 -0.58390
 H -0.27103 -0.28023 1.15757
 H -0.24558 1.28299 0.29924
 H 1.60547 -0.52305 -0.34025
7
SN2_IRC_Cartesians_MW_output/new_data/SN2_traj1_Cartesians point 11
C -0.11991 0.22634 0.22990
 O 1.44232 0.17702 0.01452
 F -1.86526 -0.66897 -0.77507
 H -0.54338 -0.21477 -0.58502
 H -0.27221 -0.27921 1.15629
 H -0.24564 1.28392 0.29795
 H 1.60408 -0.52434 -0.33856
7
SN2_IRC_Cartesians_MW_output/new_data/SN2_traj1_Cartesians point 12
C -0.11961 0.22727 0.22870
 O 1.44141 0.17739 0.01414
 F -1.86158 -0.67205 -0.77116
 H -0.54342 -0.21376 -0.58632
 H -0.27357 -0.27803 1.15481
 H -0.24571 1.28499 0.29646
 H 1.60248 -0.52582 -0.33663
7
SN2_IRC_Cartesians_MW_output/new_data/SN2_traj1_Cartesians point 13
C -0.11926 0.22831 0.22736
 O 1.44040 0.17781 0.01372
 F -1.85747 -0.67549 -0.76679
 H -0.54346 -0.21263 -0.58776
 H -0.27510 -0.27671 1.15315
 H -0.24579 1.28618 0.29480
 H 1.60068 -0.52747 -0.33446
7
SN2_IRC_Cartesians_MW_output/new_data/SN2_traj1_Cartesians point 14
C -0.11891 0.22938 0.22597
 O 1.43935 0.17823 0.01328
 F -1.85324 -0.67903 -0.76230
 H -0.54351 -0.21147 -0.58925
 H -0.27667 -0.27535 1.15145
 H -0.24586 1.28741 0.29308
 H 1.59884 -0.52917 -0.33223
7
SN2_IRC_Cartesians_MW_output/new_data/SN2_traj1_Cartesians point 15
C -0.11857 0.23041 0.22465
 O 1.43836 0.17863 0.01286
 F -1.84920 -0.68241 -0.75800
 H -0.54356 -0.21037 -0.59067
 H -0.27816 -0.27405 1.14982
 H -0.24594 1.28858 0.29145
 H 1.59708 -0.53080 -0.33010
7
SN2_IRC_Cartesians_MW_output/new_data/SN2_traj1_Cartesians point 16
C -0.11825 0.23137 0.22341
 O 1.43742 0.17901 0.01247
 F -1.84543 -0.68557 -0.75399
 H -0.54360 -0.20933 -0.59200
 H -0.27956 -0.27284 1.14830
 H -0.24601 1.28968 0.28992
 H 1.59543 -0.53232 -0.32811
7
SN2_IRC_Cartesians_MW_output/new_data/SN2_traj1_Cartesians point 17
C -0.11796 0.23227 0.22225
 O 1.43654 0.17937 0.01210
 F -1.84186 -0.68855 -0.75020
 H -0.54364 -0.20835 -0.59325
 H -0.28089 -0.27170 1.14686
 H -0.24608 1.29071 0.28848
 H 1.59388 -0.53375 -0.32623
7
SN2_IRC_Cartesians_MW_output/new_data/SN2_traj1_Cartesians point 18
C -0.11767 0.23315 0.22112
 O 1.43569 0.17972 0.01174
 F -1.83840 -0.69144 -0.74653
 H -0.54368 -0.20741 -0.59447
 H -0.28217 -0.27059 1.14547
 H -0.24614 1.29172 0.28708
 H 1.59237 -0.53514 -0.32441
7
SN2_IRC_Cartesians_MW_output/new_data/SN2_traj1_Cartesians point 19
C -0.11738 0.23402 0.21999
 O 1.43485 0.18006 0.01138
 F -1.83497 -0.69432 -0.74288
 H -0.54372 -0.20647 -0.59567
 H -0.28344 -0.26949 1.14409
 H -0.24621 1.29271 0.28569
 H 1.59088 -0.53652 -0.32261
7
SN2_IRC_Cartesians_MW_output/new_data/SN2_traj1_Cartesians point 20
C -0.11709 0.23490 0.21885
 O 1.43398 0.18041 0.01102
 F -1.83147 -0.69725 -0.73916
 H -0.54376 -0.20551 -0.59690
 H -0.28474 -0.26836 1.14268
 H -0.24627 1.29373 0.28427
 H 1.58935 -0.53793 -0.32076
7
SN2_IRC_Cartesians_MW_output/new_data/SN2_traj1_Cartesians point 21
C -0.11678 0.23583 0.21765
 O 1.43308 0.18078 0.01064
 F -1.82782 -0.70030 -0.73528
 H -0.54380 -0.20451 -0.59819
 H -0.28609 -0.26719 1.14121
 H -0.24634 1.29479 0.28280
 H 1.58776 -0.53940 -0.31884
7
SN2_IRC_Cartesians_MW_output/new_data/SN2_traj1_Cartesians point 22
C -0.11646 0.23680 0.21639
 O 1.43213 0.18117 0.01024
 F -1.82397 -0.70352 -0.73119
 H -0.54385 -0.20345 -0.59954
 H -0.28752 -0.26595 1.13966
 H -0.24641 1.29591 0.28124
 H 1.58608 -0.54095 -0.31681
7
SN2_IRC_Cartesians_MW_output/new_data/SN2_traj1_Cartesians point 23
C -0.11612 0.23785 0.21505
 O 1.43111 0.18158 0.00982
 F -1.81985 -0.70697 -0.72681
 H -0.54389 -0.20232 -0.60099
 H -0.28905 -0.26463 1.13800
 H -0.24649 1.29710 0.27957
 H 1.58428 -0.54261 -0.31464
7
SN2_IRC_Cartesians_MW_output/new_data/SN2_traj1_Cartesians point 24
C -0.11574 0.23897 0.21359
 O 1.43002 0.18202 0.00936
 F -1.81541 -0.71068 -0.72209
 H -0.54394 -0.20111 -0.60255
 H -0.29069 -0.26321 1.13621
 H -0.24657 1.29839 0.27778
 H 1.58235 -0.54439 -0.31230
7
SN2_IRC_Cartesians_MW_output/new_data/SN2_traj1_Cartesians point 25
C -0.11534 0.24020 0.21201
 O 1.42882 0.18251 0.00885
 F -1.81056 -0.71474 -0.71694
 H -0.54400 -0.19978 -0.60426
 H -0.29249 -0.26165 1.13426
 H -0.24666 1.29980 0.27581
 H 1.58023 -0.54634 -0.30974
7
SN2_IRC_Cartesians_MW_output/new_data/SN2_traj1_Cartesians point 26
C -0.11490 0.24153 0.21029
 O 1.42753 0.18304 0.00831
 F -1.80532 -0.71913 -0.71136
 H -0.54406 -0.19834 -0.60610
 H -0.29444 -0.25997 1.13215
 H -0.24676 1.30132 0.27369
 H 1.57795 -0.54845 -0.30698
7
SN2_IRC_Cartesians_MW_output/new_data/SN2_traj1_Cartesians point 27
C -0.11445 0.24289 0.20854
 O 1.42620 0.18358 0.00775
 F -1.79996 -0.72362 -0.70566
 H -0.54412 -0.19687 -0.60799
 H -0.29642 -0.25825 1.12999
 H -0.24686 1.30288 0.27152
 H 1.57561 -0.55061 -0.30415
7
SN2_IRC_Cartesians_MW_output/new_data/SN2_traj1_Cartesians point 28
C -0.11403 0.24417 0.20689
 O 1.42496 0.18408 0.00723
 F -1.79492 -0.72783 -0.70031
 H -0.54418 -0.19549 -0.60976
 H -0.29829 -0.25663 1.12796
 H -0.24696 1.30434 0.26948
 H 1.57341 -0.55264 -0.30150
7
SN2_IRC_Cartesians_MW_output/new_data/SN2_traj1_Cartesians point 29
C -0.11365 0.24531 0.20541
 O 1.42385 0.18453 0.00676
 F -1.79041 -0.73161 -0.69551
 H -0.54423 -0.19426 -0.61134
 H -0.29996 -0.25518 1.12615
 H -0.24704 1.30565 0.26766
 H 1.57145 -0.55445 -0.29912
7
SN2_IRC_Cartesians_MW_output/new_data/SN2_traj1_Cartesians point 30
C -0.11332 0.24633 0.20409
 O 1.42286 0.18494 0.00635
 F -1.78638 -0.73497 -0.69124
 H -0.54428 -0.19315 -0.61276
 H -0.30146 -0.25389 1.12453
 H -0.24712 1.30682 0.26603
 H 1.56969 -0.55607 -0.29700
7
SN2_IRC_Cartesians_MW_output/new_data/SN2_traj1_Cartesians point 31
C -0.11301 0.24725 0.20291
 O 1.42196 0.18530 0.00597
 F -1.78277 -0.73800 -0.68740
 H -0.54432 -0.19216 -0.61403
 H -0.30280 -0.25273 1.12307
 H -0.24718 1.30787 0.26457
 H 1.56812 -0.55753 -0.29510
7
SN2_IRC_Cartesians_MW_output/new_data/SN2_traj1_Cartesians point 32
C -0.11274 0.24807 0.20185
 O 1.42116 0.18563 0.00563
 F -1.77952 -0.74072 -0.68394
 H -0.54435 -0.19127 -0.61517
 H -0.30400 -0.25168 1.12176
 H -0.24724 1.30881 0.26325
 H 1.56670 -0.55884 -0.29338
7
SN2_IRC_Cartesians_MW_output/new_data/SN2_traj1_Cartesians point 33
C -0.11250 0.24881 0.20090
 O 1.42044 0.18592 0.00533
 F -1.77661 -0.74315 -0.68085
 H -0.54439 -0.19048 -0.61619
 H -0.30508 -0.25075 1.12059
 H -0.24730 1.30966 0.26208
 H 1.56543 -0.56000 -0.29185
7
SN2_IRC_Cartesians_MW_output/new_data/SN2_traj1_Cartesians point 34
C -0.11229 0.24945 0.20007
 O 1.41982 0.18617 0.00507
 F -1.77407 -0.74528 -0.67815
 H -0.54442 -0.18978 -0.61709
 H -0.30602 -0.24994 1.11957
 H -0.24735 1.31040 0.26105
 H 1.56432 -0.56103 -0.29051
7
SN2_IRC_Cartesians_MW_output/new_data/SN2_traj1_Cartesians point 35
C -0.11211 0.24999 0.19937
 O 1.41929 0.18639 0.00485
 F -1.77194 -0.74706 -0.67589
 H -0.54444 -0.18920 -0.61784
 H -0.30681 -0.24925 1.11871
 H -0.24739 1.31101 0.26019
 H 1.56340 -0.56188 -0.28939
7
SN2_IRC_Cartesians_MW_output/new_data/SN2_traj1_Cartesians point 36
C -0.11197 0.25041 0.19883
 O 1.41889 0.18655 0.00468
 F -1.77030 -0.74844 -0.67414
 H -0.54446 -0.18875 -0.61841
 H -0.30742 -0.24872 1.11805
 H -0.24742 1.31149 0.25952
 H 1.56268 -0.56255 -0.28852
7
SN2_IRC_Cartesians_MW_output/new_data/SN2_traj1_Cartesians point 37
C -0.11188 0.25069 0.19847
 O 1.41861 0.18666 0.00456
 F -1.76919 -0.74936 -0.67296
 H -0.54447 -0.18844 -0.61880
 H -0.30783 -0.24837 1.11760
 H -0.24744 1.31181 0.25907
 H 1.56220 -0.56299 -0.28794
7
SN2_IRC_Cartesians_MW_output/new_data/SN2_traj1_Cartesians point 38
C -0.11183 0.25083 0.19829
 O 1.41848 0.18672 0.00451
 F -1.76864 -0.74982 -0.67238
 H -0.54448 -0.18829 -0.61900
 H -0.30804 -0.24819 1.11738
 H -0.24745 1.31197 0.25885
 H 1.56196 -0.56321 -0.28765
7
SN2_IRC_Cartesians_MW_output/new_data/SN2_traj1_Cartesians point 39
C -0.11183 0.25084 0.19828
 O 1.41847 0.18672 0.00450
 F -1.76860 -0.74985 -0.67234
 H -0.54448 -0.18828 -0.61901
 H -0.30805 -0.24818 1.11737
 H -0.24745 1.31198 0.25884
 H 1.56194 -0.56323 -0.28763
7
SN2_IRC_Cartesians_MW_output/new_data/SN2_traj1_Cartesians point 40
C -0.11186 0.25074 0.19840
 O 1.41856 0.18668 0.00454
 F -1.76899 -0.74953 -0.67275
 H -0.54447 -0.18839 -0.61887
 H -0.30791 -0.24830 1.11752
 H -0.24744 1.31187 0.25899
 H 1.56211 -0.56307 -0.28784
7
SN2_IRC_Cartesians_MW_output/new_data/SN2_traj1_Cartesians point 41
C -0.11192 0.25057 0.19863
 O 1.41873 0.18661 0.00461
 F -1.76967 -0.74896 -0.67347
 H -0.54447 -0.18857 -0.61864
 H -0.30765 -0.24852 1.11780
 H -0.24743 1.31167 0.25927
 H 1.56240 -0.56280 -0.28819
7
SN2_IRC_Cartesians_MW_output/new_data/SN2_traj1_Cartesians point 42
C -0.11199 0.25035 0.19890
 O 1.41894 0.18653 0.00470
 F -1.77051 -0.74825 -0.67437
 H -0.54446 -0.18880 -0.61834
 H -0.30734 -0.24879 1.11814
 H -0.24741 1.31143 0.25961
 H 1.56277 -0.56246 -0.28864
7
SN2_IRC_Cartesians_MW_output/new_data/SN2_traj1_Cartesians point 43
C -0.11206 0.25013 0.19919
 O 1.41916 0.18644 0.00479
 F -1.77139 -0.74752 -0.67530
 H -0.54445 -0.18905 -0.61803
 H -0.30702 -0.24908 1.11849
 H -0.24740 1.31117 0.25996
 H 1.56316 -0.56210 -0.28910
7
SN2_IRC_Cartesians_MW_output/new_data/SN2_traj1_Cartesians point 44
C -0.11213 0.24993 0.19945
 O 1.41936 0.18636 0.00488
 F -1.77220 -0.74684 -0.67616
 H -0.54444 -0.18927 -0.61775
 H -0.30672 -0.24934 1.11882
 H -0.24738 1.31094 0.26029
 H 1.56351 -0.56178 -0.28953
7
SN2_IRC_Cartesians_MW_output/new_data/SN2_traj1_Cartesians point 45
C -0.11219 0.24975 0.19968
 O 1.41953 0.18629 0.00495
 F -1.77289 -0.74627 -0.67689
 H -0.54443 -0.18946 -0.61750
 H -0.30646 -0.24956 1.11909
 H -0.24737 1.31074 0.26057
 H 1.56381 -0.56150 -0.28989
7
SN2_IRC_Cartesians_MW_output/new_data/SN2_traj1_Cartesians point 46
C -0.11224 0.24961 0.19987
 O 1.41967 0.18623 0.00501
 F -1.77346 -0.74578 -0.67751
 H -0.54442 -0.18961 -0.61730
 H -0.30625 -0.24974 1.11932
 H -0.24736 1.31057 0.26080
 H 1.56406 -0.56127 -0.29019
7
SN2_IRC_Cartesians_MW_output/new_data/SN2_traj1_Cartesians point 47
C -0.11228 0.24948 0.20004
 O 1.41980 0.18618 0.00506
 F -1.77398 -0.74535 -0.67806
 H -0.54442 -0.18976 -0.61712
 H -0.30606 -0.24991 1.11953
 H -0.24735 1.31042 0.26101
 H 1.56428 -0.56106 -0.29047
7
SN2_IRC_Cartesians_MW_output/new_data/SN2_traj1_Cartesians point 48
C -0.11232 0.24934 0.20021
 O 1.41992 0.18613 0.00511
 F -1.77450 -0.74491 -0.67861
 H -0.54441 -0.18990 -0.61693
 H -0.30586 -0.25008 1.11974
 H -0.24734 1.31027 0.26122
 H 1.56451 -0.56085 -0.29074
7
SN2_IRC_Cartesians_MW_output/new_data/SN2_traj1_Cartesians point 49
C -0.11237 0.24919 0.20040
 O 1.42007 0.18607 0.00518
 F -1.77510 -0.74442 -0.67924
 H -0.54440 -0.19006 -0.61673
 H -0.30564 -0.25027 1.11998
 H -0.24733 1.31010 0.26146
 H 1.56477 -0.56061 -0.29106
7
SN2_IRC_Cartesians_MW_output/new_data/SN2_traj1_Cartesians point 50
C -0.11243 0.24901 0.20064
 O 1.42025 0.18600 0.00525
 F -1.77582 -0.74382 -0.68001
 H -0.54440 -0.19026 -0.61647
 H -0.30537 -0.25050 1.12027
 H -0.24731 1.30989 0.26175
 H 1.56509 -0.56032 -0.29143
7
SN2_IRC_Cartesians_MW_output/new_data/SN2_traj1_Cartesians point 51
C -0.11251 0.24879 0.20093
 O 1.42047 0.18591 0.00534
 F -1.77670 -0.74308 -0.68094
 H -0.54439 -0.19050 -0.61616
 H -0.30505 -0.25078 1.12063
 H -0.24730 1.30963 0.26211
 H 1.56547 -0.55997 -0.29190
7
SN2_IRC_Cartesians_MW_output/new_data/SN2_traj1_Cartesians point 52
C -0.11260 0.24852 0.20128
 O 1.42073 0.18580 0.00545
 F -1.77777 -0.74218 -0.68208
 H -0.54437 -0.19079 -0.61579
 H -0.30465 -0.25112 1.12106
 H -0.24728 1.30932 0.26255
 H 1.56594 -0.55954 -0.29246
7
SN2_IRC_Cartesians_MW_output/new_data/SN2_traj1_Cartesians point 53
C -0.11270 0.24819 0.20170
 O 1.42105 0.18567 0.00559
 F -1.77907 -0.74110 -0.68346
 H -0.54436 -0.19115 -0.61533
 H -0.30417 -0.25154 1.12158
 H -0.24725 1.30894 0.26307
 H 1.56650 -0.55902 -0.29315
7
SN2_IRC_Cartesians_MW_output/new_data/SN2_traj1_Cartesians point 54
C -0.11283 0.24780 0.20221
 O 1.42143 0.18552 0.00575
 F -1.78061 -0.73980 -0.68510
 H -0.54434 -0.19157 -0.61479
 H -0.30360 -0.25204 1.12220
 H -0.24722 1.30850 0.26369
 H 1.56718 -0.55840 -0.29396
7
SN2_IRC_Cartesians_MW_output/new_data/SN2_traj1_Cartesians point 55
C -0.11298 0.24734 0.20280
 O 1.42188 0.18534 0.00593
 F -1.78241 -0.73830 -0.68702
 H -0.54432 -0.19207 -0.61415
 H -0.30293 -0.25261 1.12293
 H -0.24719 1.30797 0.26442
 H 1.56796 -0.55767 -0.29491
7
SN2_IRC_Cartesians_MW_output/new_data/SN2_traj1_Cartesians point 56
C -0.11315 0.24682 0.20346
 O 1.42238 0.18513 0.00615
 F -1.78445 -0.73659 -0.68919
 H -0.54430 -0.19262 -0.61344
 H -0.30217 -0.25327 1.12375
 H -0.24715 1.30738 0.26525
 H 1.56885 -0.55685 -0.29599
7
SN2_IRC_Cartesians_MW_output/new_data/SN2_traj1_Cartesians point 57
C -0.11334 0.24626 0.20419
 O 1.42293 0.18491 0.00638
 F -1.78667 -0.73473 -0.69154
 H -0.54427 -0.19323 -0.61266
 H -0.30135 -0.25398 1.12464
 H -0.24711 1.30674 0.26615
 H 1.56982 -0.55596 -0.29715
7
SN2_IRC_Cartesians_MW_output/new_data/SN2_traj1_Cartesians point 58
C -0.11353 0.24567 0.20495
 O 1.42350 0.18468 0.00662
 F -1.78899 -0.73279 -0.69401
 H -0.54425 -0.19387 -0.61184
 H -0.30049 -0.25473 1.12558
 H -0.24707 1.30606 0.26709
 H 1.57083 -0.55502 -0.29838
7
SN2_IRC_Cartesians_MW_output/new_data/SN2_traj1_Cartesians point 59
C -0.11373 0.24507 0.20573
 O 1.42409 0.18444 0.00686
 F -1.79138 -0.73079 -0.69655
 H -0.54422 -0.19452 -0.61100
 H -0.29960 -0.25549 1.12654
 H -0.24702 1.30537 0.26805
 H 1.57187 -0.55406 -0.29964
7
SN2_IRC_Cartesians_MW_output/new_data/SN2_traj1_Cartesians point 60
C -0.11394 0.24444 0.20654
 O 1.42470 0.18419 0.00712
 F -1.79385 -0.72873 -0.69917
 H -0.54419 -0.19520 -0.61013
 H -0.29869 -0.25629 1.12753
 H -0.24698 1.30465 0.26905
 H 1.57295 -0.55307 -0.30094
7
SN2_IRC_Cartesians_MW_output/new_data/SN2_traj1_Cartesians point 61
C -0.11416 0.24379 0.20738
 O 1.42533 0.18393 0.00739
 F -1.79642 -0.72657 -0.70191
 H -0.54416 -0.19590 -0.60923
 H -0.29773 -0.25711 1.12857
 H -0.24693 1.30391 0.27009
 H 1.57407 -0.55203 -0.30229
7
SN2_IRC_Cartesians_MW_output/new_data/SN2_traj1_Cartesians point 62
C -0.11438 0.24310 0.20827
 O 1.42600 0.18366 0.00767
 F -1.79913 -0.72430 -0.70479
 H -0.54413 -0.19665 -0.60827
 H -0.29673 -0.25798 1.12966
 H -0.24688 1.30312 0.27119
 H 1.57525 -0.55094 -0.30372
7
SN2_IRC_Cartesians_MW_output/new_data/SN2_traj1_Cartesians point 63
C -0.11462 0.24237 0.20921
 O 1.42671 0.18337 0.00797
 F -1.80201 -0.72190 -0.70784
 H -0.54410 -0.19743 -0.60726
 H -0.29566 -0.25890 1.13082
 H -0.24682 1.30228 0.27235
 H 1.57650 -0.54979 -0.30523
7
SN2_IRC_Cartesians_MW_output/new_data/SN2_traj1_Cartesians point 64
C -0.11488 0.24160 0.21020
 O 1.42746 0.18306 0.00828
 F -1.80505 -0.71935 -0.71108
 H -0.54406 -0.19827 -0.60619
 H -0.29453 -0.25988 1.13204
 H -0.24677 1.30140 0.27358
 H 1.57783 -0.54856 -0.30684
7
SN2_IRC_Cartesians_MW_output/new_data/SN2_traj1_Cartesians point 65
C -0.11515 0.24078 0.21126
 O 1.42826 0.18274 0.00862
 F -1.80829 -0.71664 -0.71452
 H -0.54403 -0.19916 -0.60506
 H -0.29333 -0.26092 1.13335
 H -0.24671 1.30046 0.27489
 H 1.57924 -0.54726 -0.30854
7
SN2_IRC_Cartesians_MW_output/new_data/SN2_traj1_Cartesians point 66
C -0.11543 0.23991 0.21238
 O 1.42911 0.18240 0.00897
 F -1.81171 -0.71378 -0.71816
 H -0.54399 -0.20009 -0.60385
 H -0.29207 -0.26202 1.13472
 H -0.24664 1.29947 0.27628
 H 1.58073 -0.54588 -0.31035
7
SN2_IRC_Cartesians_MW_output/new_data/SN2_traj1_Cartesians point 67
C -0.11574 0.23900 0.21356
 O 1.43000 0.18203 0.00935
 F -1.81532 -0.71076 -0.72199
 H -0.54395 -0.20108 -0.60258
 H -0.29073 -0.26318 1.13618
 H -0.24657 1.29842 0.27774
 H 1.58231 -0.54443 -0.31225
7
SN2_IRC_Cartesians_MW_output/new_data/SN2_traj1_Cartesians point 68
C -0.11605 0.23804 0.21480
 O 1.43093 0.18166 0.00974
 F -1.81909 -0.70760 -0.72600
 H -0.54390 -0.20212 -0.60126
 H -0.28933 -0.26439 1.13770
 H -0.24650 1.29732 0.27927
 H 1.58395 -0.54291 -0.31424
7
SN2_IRC_Cartesians_MW_output/new_data/SN2_traj1_Cartesians point 69
C -0.11638 0.23705 0.21608
 O 1.43190 0.18126 0.01014
 F -1.82302 -0.70432 -0.73017
 H -0.54386 -0.20319 -0.59988
 H -0.28787 -0.26565 1.13928
 H -0.24643 1.29618 0.28085
 H 1.58566 -0.54133 -0.31631
7
SN2_IRC_Cartesians_MW_output/new_data/SN2_traj1_Cartesians point 70
C -0.11672 0.23602 0.21740
 O 1.43289 0.18086 0.01056
 F -1.82706 -0.70094 -0.73447
 H -0.54381 -0.20430 -0.59846
 H -0.28637 -0.26695 1.14090
 H -0.24635 1.29501 0.28249
 H 1.58743 -0.53971 -0.31844
7
SN2_IRC_Cartesians_MW_output/new_data/SN2_traj1_Cartesians point 71
C -0.11706 0.23498 0.21875
 O 1.43391 0.18044 0.01099
 F -1.83117 -0.69749 -0.73884
 H -0.54376 -0.20543 -0.59701
 H -0.28485 -0.26827 1.14256
 H -0.24628 1.29382 0.28415
 H 1.58922 -0.53805 -0.32060
7
SN2_IRC_Cartesians_MW_output/new_data/SN2_traj1_Cartesians point 72
C -0.11741 0.23393 0.22010
 O 1.43493 0.18003 0.01142
 F -1.83530 -0.69404 -0.74323
 H -0.54372 -0.20656 -0.59556
 H -0.28332 -0.26959 1.14422
 H -0.24620 1.29262 0.28582
 H 1.59102 -0.53639 -0.32278
7
SN2_IRC_Cartesians_MW_output/new_data/SN2_traj1_Cartesians point 73
C -0.11775 0.23290 0.22143
 O 1.43593 0.17962 0.01184
 F -1.83937 -0.69063 -0.74756
 H -0.54367 -0.20767 -0.59413
 H -0.28181 -0.27090 1.14586
 H -0.24612 1.29144 0.28747
 H 1.59279 -0.53475 -0.32492
7
SN2_IRC_Cartesians_MW_output/new_data/SN2_traj1_Cartesians point 74
C -0.11808 0.23190 0.22272
 O 1.43690 0.17923 0.01225
 F -1.84331 -0.68734 -0.75174
 H -0.54363 -0.20875 -0.59274
 H -0.28035 -0.27216 1.14745
 H -0.24605 1.29029 0.28906
 H 1.59451 -0.53317 -0.32700
7
SN2_IRC_Cartesians_MW_output/new_data/SN2_traj1_Cartesians point 75
C -0.11839 0.23095 0.22395
 O 1.43783 0.17885 0.01264
 F -1.84707 -0.68419 -0.75574
 H -0.54358 -0.20978 -0.59142
 H -0.27895 -0.27337 1.14896
 H -0.24598 1.28920 0.29059
 H 1.59615 -0.53165 -0.32898
7
SN2_IRC_Cartesians_MW_output/new_data/SN2_traj1_Cartesians point 76
C -0.11869 0.23004 0.22513
 O 1.43872 0.17849 0.01301
 F -1.85066 -0.68119 -0.75955
 H -0.54354 -0.21077 -0.59016
 H -0.27762 -0.27452 1.15041
 H -0.24591 1.28816 0.29204
 H 1.59772 -0.53021 -0.33087
7
SN2_IRC_Cartesians_MW_output/new_data/SN2_traj1_Cartesians point 77
C -0.11898 0.22916 0.22626
 O 1.43957 0.17814 0.01337
 F -1.85412 -0.67829 -0.76323
 H -0.54350 -0.21171 -0.58894
 H -0.27634 -0.27563 1.15180
 H -0.24585 1.28715 0.29344
 H 1.59922 -0.52882 -0.33270
7
SN2_IRC_Cartesians_MW_output/new_data/SN2_traj1_Cartesians point 78
C -0.11927 0.22830 0.22737
 O 1.44041 0.17780 0.01372
 F -1.85752 -0.67545 -0.76685
 H -0.54346 -0.21265 -0.58774
 H -0.27508 -0.27672 1.15317
 H -0.24578 1.28617 0.29482
 H 1.60071 -0.52745 -0.33449
7
SN2_IRC_Cartesians_MW_output/new_data/SN2_traj1_Cartesians point 79
C -0.11955 0.22744 0.22848
 O 1.44125 0.17746 0.01407
 F -1.86092 -0.67260 -0.77046
 H -0.54343 -0.21358 -0.58655
 H -0.27382 -0.27781 1.15454
 H -0.24572 1.28518 0.29619
 H 1.60219 -0.52608 -0.33628
7
SN2_IRC_Cartesians_MW_output/new_data/SN2_traj1_Cartesians point 80
C -0.11984 0.22657 0.22960
 O 1.44209 0.17712 0.01443
 F -1.86434 -0.66974 -0.77409
 H -0.54339 -0.21451 -0.58535
 H -0.27255 -0.27891 1.15592
 H -0.24566 1.28419 0.29757
 H 1.60368 -0.52471 -0.33808
7
SN2_IRC_Cartesians_MW_output/new_data/SN2_traj1_Cartesians point 81
C -0.12013 0.22570 0.23073
 O 1.44294 0.17677 0.01479
 F -1.86779 -0.66685 -0.77776
 H -0.54335 -0.21546 -0.58413
 H -0.27127 -0.28002 1.15731
 H -0.24559 1.28319 0.29897
 H 1.60518 -0.52332 -0.33990
7
SN2_IRC_Cartesians_MW_output/new_data/SN2_traj1_Cartesians point 82
C -0.12042 0.22482 0.23186
 O 1.44380 0.17642 0.01514
 F -1.87125 -0.66396 -0.78144
 H -0.54331 -0.21641 -0.58292
 H -0.26999 -0.28113 1.15870
 H -0.24553 1.28218 0.30037
 H 1.60669 -0.52193 -0.34172
7
SN2_IRC_Cartesians_MW_output/new_data/SN2_traj1_Cartesians point 83
C -0.12070 0.22394 0.23300
 O 1.44465 0.17608 0.01550
 F -1.87471 -0.66106 -0.78512
 H -0.54327 -0.21736 -0.58170
 H -0.26870 -0.28224 1.16009
 H -0.24546 1.28118 0.30177
 H 1.60820 -0.52053 -0.34355
7
SN2_IRC_Cartesians_MW_output/new_data/SN2_traj1_Cartesians point 84
C -0.12099 0.22307 0.23413
 O 1.44550 0.17573 0.01586
 F -1.87816 -0.65817 -0.78879
 H -0.54323 -0.21830 -0.58049
 H -0.26743 -0.28335 1.16148
 H -0.24540 1.28017 0.30317
 H 1.60971 -0.51915 -0.34537
7
SN2_IRC_Cartesians_MW_output/new_data/SN2_traj1_Cartesians point 85
C -0.12128 0.22220 0.23525
 O 1.44635 0.17538 0.01622
 F -1.88160 -0.65529 -0.79244
 H -0.54319 -0.21925 -0.57928
 H -0.26615 -0.28445 1.16287
 H -0.24533 1.27918 0.30456
 H 1.61121 -0.51776 -0.34718
7
SN2_IRC_Cartesians_MW_output/new_data/SN2_traj1_Cartesians point 86
C -0.12157 0.22132 0.23638
 O 1.44720 0.17504 0.01657
 F -1.88504 -0.65242 -0.79610
 H -0.54315 -0.22019 -0.57807
 H -0.26488 -0.28556 1.16425
 H -0.24527 1.27818 0.30595
 H 1.61270 -0.51638 -0.34899
7
SN2_IRC_Cartesians_MW_output/new_data/SN2_traj1_Cartesians point 87
C -0.12186 0.22045 0.23750
 O 1.44805 0.17469 0.01693
 F -1.88849 -0.64953 -0.79976
 H -0.54311 -0.22113 -0.57685
 H -0.26360 -0.28666 1.16564
 H -0.24521 1.27718 0.30735
 H 1.61421 -0.51499 -0.35081
7
SN2_IRC_Cartesians_MW_output/new_data/SN2_traj1_Cartesians point 88
C -0.12215 0.21957 0.23864
 O 1.44891 0.17434 0.01729
 F -1.89197 -0.64662 -0.80346
 H -0.54307 -0.22208 -0.57563
 H -0.26231 -0.28778 1.16704
 H -0.24514 1.27617 0.30875
 H 1.61572 -0.51359 -0.35264
7
SN2_IRC_Cartesians_MW_output/new_data/SN2_traj1_Cartesians point 89
C -0.12244 0.21868 0.23979
 O 1.44978 0.17399 0.01766
 F -1.89547 -0.64369 -0.80718
 H -0.54303 -0.22305 -0.57440
 H -0.26101 -0.28891 1.16845
 H -0.24507 1.27515 0.31017
 H 1.61725 -0.51218 -0.35449
7
SN2_IRC_Cartesians_MW_output/new_data/SN2_traj1_Cartesians point 90
C -0.12274 0.21779 0.24094
 O 1.45064 0.17364 0.01802
 F -1.89900 -0.64074 -0.81093
 H -0.54299 -0.22401 -0.57316
 H -0.25970 -0.29004 1.16987
 H -0.24501 1.27413 0.31160
 H 1.61879 -0.51076 -0.35634
7
SN2_IRC_Cartesians_MW_output/new_data/SN2_traj1_Cartesians point 91
C -0.12303 0.21691 0.24207
 O 1.45150 0.17329 0.01838
 F -1.90246 -0.63784 -0.81461
 H -0.54295 -0.22496 -0.57194
 H -0.25842 -0.29115 1.17126
 H -0.24494 1.27312 0.31300
 H 1.62030 -0.50937 -0.35817
7
SN2_IRC_Cartesians_MW_output/new_data/SN2_traj1_Cartesians point 92
C -0.12330 0.21608 0.24315
 O 1.45231 0.17296 0.01872
 F -1.90574 -0.63510 -0.81809
 H -0.54291 -0.22586 -0.57079
 H -0.25720 -0.29220 1.17259
 H -0.24488 1.27217 0.31433
 H 1.62173 -0.50805 -0.35990
7
SN2_IRC_Cartesians_MW_output/new_data/SN2_traj1_Cartesians point 93
C -0.12355 0.21532 0.24412
 O 1.45304 0.17266 0.01903
 F -1.90872 -0.63260 -0.82126
 H -0.54288 -0.22668 -0.56974
 H -0.25609 -0.29316 1.17379
 H -0.24483 1.27130 0.31553
 H 1.62303 -0.50685 -0.36147
7
SN2_IRC_Cartesians_MW_output/new_data/SN2_traj1_Cartesians point 94
C -0.12377 0.21465 0.24499
 O 1.45369 0.17240 0.01930
 F -1.91135 -0.63040 -0.82406
 H -0.54285 -0.22740 -0.56882
 H -0.25512 -0.29400 1.17485
 H -0.24478 1.27054 0.31660
 H 1.62418 -0.50579 -0.36285
7
SN2_IRC_Cartesians_MW_output/new_data/SN2_traj1_Cartesians point 95
C -0.12396 0.21408 0.24573
 O 1.45426 0.17217 0.01954
 F -1.91364 -0.62849 -0.82649
 H -0.54282 -0.22802 -0.56801
 H -0.25427 -0.29474 1.17577
 H -0.24473 1.26988 0.31752
 H 1.62517 -0.50487 -0.36406
7
SN2_IRC_Cartesians_MW_output/new_data/SN2_traj1_Cartesians point 96
C -0.12413 0.21358 0.24638
 O 1.45474 0.17197 0.01974
 F -1.91561 -0.62684 -0.82859
 H -0.54280 -0.22856 -0.56732
 H -0.25354 -0.29537 1.17656
 H -0.24470 1.26930 0.31832
 H 1.62603 -0.50408 -0.36510
7
SN2_IRC_Cartesians_MW_output/new_data/SN2_traj1_Cartesians point 97
C -0.12427 0.21315 0.24693
 O 1.45516 0.17180 0.01992
 F -1.91730 -0.62542 -0.83039
 H -0.54278 -0.22903 -0.56672
 H -0.25291 -0.29591 1.17724
 H -0.24467 1.26881 0.31901
 H 1.62677 -0.50340 -0.36599
7
SN2_IRC_Cartesians_MW_output/new_data/SN2_traj1_Cartesians point 98
C -0.12439 0.21278 0.24740
 O 1.45552 0.17166 0.02007
 F -1.91875 -0.62421 -0.83192
 H -0.54277 -0.22942 -0.56622
 H -0.25238 -0.29638 1.17782
 H -0.24464 1.26839 0.31959
 H 1.62740 -0.50282 -0.36675
7
SN2_IRC_Cartesians_MW_output/new_data/SN2_traj1_Cartesians point 99
C -0.12449 0.21247 0.24780
 O 1.45582 0.17154 0.02019
 F -1.91996 -0.62319 -0.83321
 H -0.54275 -0.22976 -0.56579
 H -0.25193 -0.29677 1.17831
 H -0.24462 1.26804 0.32008
 H 1.62793 -0.50233 -0.36739
7
SN2_IRC_Cartesians_MW_output/new_data/SN2_traj1_Cartesians point 100
C -0.12457 0.21222 0.24813
 O 1.45607 0.17143 0.02030
 F -1.92097 -0.62235 -0.83429
 H -0.54274 -0.23003 -0.56543
 H -0.25155 -0.29709 1.17872
 H -0.24460 1.26775 0.32049
 H 1.62837 -0.50192 -0.36792
7
SN2_IRC_Cartesians_MW_output/new_data/SN2_traj1_Cartesians point 101
C -0.12464 0.21201 0.24840
 O 1.45627 0.17135 0.02038
 F -1.92180 -0.62166 -0.83516
 H -0.54273 -0.23026 -0.56514
 H -0.25125 -0.29736 1.17905
 H -0.24458 1.26751 0.32082
 H 1.62873 -0.50159 -0.36836
7
SN2_IRC_Cartesians_MW_output/new_data/SN2_traj1_Cartesians point 102
C -0.12470 0.21184 0.24862
 O 1.45643 0.17129 0.02045
 F -1.92245 -0.62111 -0.83586
 H -0.54272 -0.23044 -0.56491
 H -0.25100 -0.29757 1.17932
 H -0.24457 1.26732 0.32109
 H 1.62902 -0.50133 -0.36870
7
SN2_IRC_Cartesians_MW_output/new_data/SN2_traj1_Cartesians point 103
C -0.12474 0.21171 0.24879
 O 1.45656 0.17123 0.02051
 F -1.92298 -0.62067 -0.83642
 H -0.54272 -0.23058 -0.56473
 H -0.25081 -0.29774 1.17953
 H -0.24456 1.26716 0.32130
 H 1.62925 -0.50111 -0.36898
7
SN2_IRC_Cartesians_MW_output/new_data/SN2_traj1_Cartesians point 104
C -0.12478 0.21160 0.24893
 O 1.45667 0.17119 0.02055
 F -1.92341 -0.62031 -0.83687
 H -0.54271 -0.23070 -0.56458
 H -0.25065 -0.29787 1.17970
 H -0.24455 1.26704 0.32148
 H 1.62943 -0.50094 -0.36921
7
SN2_IRC_Cartesians_MW_output/new_data/SN2_traj1_Cartesians point 105
C -0.12481 0.21150 0.24905
 O 1.45676 0.17115 0.02059
 F -1.92378 -0.62000 -0.83727
 H -0.54271 -0.23080 -0.56445
 H -0.25051 -0.29799 1.17985
 H -0.24454 1.26693 0.32163
 H 1.62959 -0.50079 -0.36940
7
SN2_IRC_Cartesians_MW_output/new_data/SN2_traj1_Cartesians point 106
C -0.12484 0.21142 0.24917
 O 1.45685 0.17112 0.02063
 F -1.92413 -0.61971 -0.83764
 H -0.54270 -0.23090 -0.56432
 H -0.25038 -0.29811 1.17999
 H -0.24454 1.26683 0.32177
 H 1.62975 -0.50065 -0.36959
7
SN2_IRC_Cartesians_MW_output/new_data/SN2_traj1_Cartesians point 107
C -0.12487 0.21132 0.24929
 O 1.45694 0.17108 0.02067
 F -1.92452 -0.61938 -0.83805
 H -0.54270 -0.23100 -0.56419
 H -0.25024 -0.29823 1.18015
 H -0.24453 1.26672 0.32192
 H 1.62991 -0.50050 -0.36979
7
SN2_IRC_Cartesians_MW_output/new_data/SN2_traj1_Cartesians point 108
C -0.12491 0.21120 0.24944
 O 1.45706 0.17103 0.02071
 F -1.92498 -0.61900 -0.83854
 H -0.54270 -0.23113 -0.56402
 H -0.25007 -0.29838 1.18033
 H -0.24452 1.26658 0.32211
 H 1.63012 -0.50031 -0.37003
7
SN2_IRC_Cartesians_MW_output/new_data/SN2_traj1_Cartesians point 109
C -0.12496 0.21105 0.24964
 O 1.45720 0.17097 0.02078
 F -1.92557 -0.61850 -0.83917
 H -0.54269 -0.23129 -0.56382
 H -0.24985 -0.29857 1.18057
 H -0.24451 1.26641 0.32235
 H 1.63037 -0.50007 -0.37035
7
SN2_IRC_Cartesians_MW_output/new_data/SN2_traj1_Cartesians point 110
C -0.12502 0.21085 0.24989
 O 1.45739 0.17090 0.02086
 F -1.92634 -0.61786 -0.84000
 H -0.54268 -0.23150 -0.56354
 H -0.24956 -0.29882 1.18088
 H -0.24450 1.26619 0.32266
 H 1.63071 -0.49976 -0.37075
7
SN2_IRC_Cartesians_MW_output/new_data/SN2_traj1_Cartesians point 111
C -0.12511 0.21060 0.25022
 O 1.45764 0.17079 0.02096
 F -1.92736 -0.61700 -0.84108
 H -0.54267 -0.23178 -0.56319
 H -0.24918 -0.29914 1.18129
 H -0.24448 1.26589 0.32308
 H 1.63116 -0.49935 -0.37129
7
SN2_IRC_Cartesians_MW_output/new_data/SN2_traj1_Cartesians point 112
C -0.12522 0.21026 0.25066
 O 1.45797 0.17066 0.02110
 F -1.92868 -0.61590 -0.84248
 H -0.54265 -0.23215 -0.56272
 H -0.24869 -0.29957 1.18182
 H -0.24445 1.26551 0.32361
 H 1.63173 -0.49882 -0.37199
7
SN2_IRC_Cartesians_MW_output/new_data/SN2_traj1_Cartesians point 113
C -0.12536 0.20984 0.25120
 O 1.45838 0.17049 0.02127
 F -1.93036 -0.61450 -0.84426
 H -0.54263 -0.23260 -0.56213
 H -0.24807 -0.30010 1.18250
 H -0.24442 1.26502 0.32429
 H 1.63246 -0.49815 -0.37287
7
SN2_IRC_Cartesians_MW_output/new_data/SN2_traj1_Cartesians point 114
C -0.12553 0.20931 0.25188
 O 1.45889 0.17029 0.02149
 F -1.93242 -0.61277 -0.84646
 H -0.54261 -0.23317 -0.56141
 H -0.24731 -0.30077 1.18333
 H -0.24438 1.26442 0.32512
 H 1.63336 -0.49731 -0.37396
7
SN2_IRC_Cartesians_MW_output/new_data/SN2_traj1_Cartesians point 115
C -0.12574 0.20869 0.25269
 O 1.45950 0.17004 0.02174
 F -1.93489 -0.61070 -0.84908
 H -0.54258 -0.23385 -0.56054
 H -0.24639 -0.30156 1.18433
 H -0.24434 1.26370 0.32612
 H 1.63444 -0.49632 -0.37526
7
SN2_IRC_Cartesians_MW_output/new_data/SN2_traj1_Cartesians point 116
C -0.12598 0.20796 0.25362
 O 1.46021 0.16975 0.02204
 F -1.93775 -0.60831 -0.85212
 H -0.54255 -0.23463 -0.55953
 H -0.24533 -0.30248 1.18548
 H -0.24428 1.26287 0.32728
 H 1.63568 -0.49517 -0.37676
7
SN2_IRC_Cartesians_MW_output/new_data/SN2_traj1_Cartesians point 117
C -0.12625 0.20715 0.25467
 O 1.46100 0.16943 0.02237
 F -1.94095 -0.60563 -0.85552
 H -0.54251 -0.23551 -0.55841
 H -0.24414 -0.30350 1.18676
 H -0.24422 1.26195 0.32857
 H 1.63708 -0.49388 -0.37845
7
SN2_IRC_Cartesians_MW_output/new_data/SN2_traj1_Cartesians point 118
C -0.12654 0.20627 0.25581
 O 1.46186 0.16908 0.02273
 F -1.94444 -0.60271 -0.85923
 H -0.54247 -0.23646 -0.55718
 H -0.24285 -0.30462 1.18817
 H -0.24416 1.26093 0.32999
 H 1.63860 -0.49248 -0.38029
7
SN2_IRC_Cartesians_MW_output/new_data/SN2_traj1_Cartesians point 119
C -0.12685 0.20532 0.25703
 O 1.46278 0.16871 0.02312
 F -1.94817 -0.59959 -0.86319
 H -0.54243 -0.23749 -0.55587
 H -0.24147 -0.30582 1.18967
 H -0.24409 1.25985 0.33150
 H 1.64023 -0.49098 -0.38226
7
SN2_IRC_Cartesians_MW_output/new_data/SN2_traj1_Cartesians point 120
C -0.12718 0.20433 0.25832
 O 1.46375 0.16831 0.02353
 F -1.95210 -0.59630 -0.86737
 H -0.54239 -0.23856 -0.55449
 H -0.24001 -0.30708 1.19125
 H -0.24401 1.25871 0.33309
 H 1.64194 -0.48940 -0.38433
7
SN2_IRC_Cartesians_MW_output/new_data/SN2_traj1_Cartesians point 121
C -0.12752 0.20329 0.25966
 O 1.46476 0.16790 0.02395
 F -1.95620 -0.59288 -0.87172
 H -0.54234 -0.23968 -0.55305
 H -0.23849 -0.30840 1.19290
 H -0.24394 1.25752 0.33474
 H 1.64373 -0.48775 -0.38648
7
SN2_IRC_Cartesians_MW_output/new_data/SN2_traj1_Cartesians point 122
C -0.12788 0.20221 0.26105
 O 1.46581 0.16748 0.02439
 F -1.96044 -0.58932 -0.87624
 H -0.54229 -0.24085 -0.55155
 H -0.23692 -0.30976 1.19461
 H -0.24386 1.25629 0.33646
 H 1.64558 -0.48604 -0.38872
7
SN2_IRC_Cartesians_MW_output/new_data/SN2_traj1_Cartesians point 123
C -0.12824 0.20110 0.26248
 O 1.46689 0.16704 0.02484
 F -1.96483 -0.58565 -0.88089
 H -0.54224 -0.24205 -0.55001
 H -0.23529 -0.31117 1.19638
 H -0.24378 1.25501 0.33823
 H 1.64749 -0.48428 -0.39103
7
SN2_IRC_Cartesians_MW_output/new_data/SN2_traj1_Cartesians point 124
C -0.12862 0.19995 0.26396
 O 1.46800 0.16658 0.02531
 F -1.96934 -0.58187 -0.88570
 H -0.54219 -0.24329 -0.54842
 H -0.23362 -0.31262 1.19820
 H -0.24369 1.25370 0.34006
 H 1.64946 -0.48246 -0.39341
7
SN2_IRC_Cartesians_MW_output/new_data/SN2_traj1_Cartesians point 125
C -0.12901 0.19877 0.26548
 O 1.46915 0.16611 0.02580
 F -1.97400 -0.57798 -0.89065
 H -0.54214 -0.24456 -0.54679
 H -0.23189 -0.31411 1.20007
 H -0.24360 1.25235 0.34195
 H 1.65149 -0.48059 -0.39587
7
SN2_IRC_Cartesians_MW_output/new_data/SN2_traj1_Cartesians point 126
C -0.12941 0.19756 0.26706
 O 1.47034 0.16563 0.02629
 F -1.97881 -0.57395 -0.89576
 H -0.54208 -0.24588 -0.54510
 H -0.23011 -0.31566 1.20201
 H -0.24351 1.25095 0.34389
 H 1.65358 -0.47865 -0.39840
7
SN2_IRC_Cartesians_MW_output/new_data/SN2_traj1_Cartesians point 127
C -0.12983 0.19630 0.26868
 O 1.47157 0.16513 0.02681
 F -1.98378 -0.56980 -0.90104
 H -0.54202 -0.24724 -0.54335
 H -0.22827 -0.31725 1.20401
 H -0.24342 1.24951 0.34590
 H 1.65575 -0.47665 -0.40102
7
SN2_IRC_Cartesians_MW_output/new_data/SN2_traj1_Cartesians point 128
C -0.13026 0.19500 0.27036
 O 1.47283 0.16462 0.02734
 F -1.98889 -0.56551 -0.90648
 H -0.54197 -0.24864 -0.54155
 H -0.22637 -0.31889 1.20607
 H -0.24333 1.24803 0.34797
 H 1.65798 -0.47459 -0.40371
7
SN2_IRC_Cartesians_MW_output/new_data/SN2_traj1_Cartesians point 129
C -0.13069 0.19369 0.27205
 O 1.47411 0.16410 0.02788
 F -1.99407 -0.56118 -0.91198
 H -0.54191 -0.25006 -0.53973
 H -0.22445 -0.32056 1.20815
 H -0.24323 1.24652 0.35007
 H 1.66024 -0.47251 -0.40644
7
SN2_IRC_Cartesians_MW_output/new_data/SN2_traj1_Cartesians point 130
C -0.13110 0.19245 0.27365
 O 1.47531 0.16361 0.02838
 F -1.99897 -0.55708 -0.91718
 H -0.54185 -0.25140 -0.53801
 H -0.22263 -0.32213 1.21013
 H -0.24314 1.24510 0.35205
 H 1.66237 -0.47054 -0.40902
7
SN2_IRC_Cartesians_MW_output/new_data/SN2_traj1_Cartesians point 131
C -0.13144 0.19141 0.27499
 O 1.47632 0.16320 0.02881
 F -2.00305 -0.55367 -0.92152
 H -0.54181 -0.25252 -0.53657
 H -0.22112 -0.32344 1.21177
 H -0.24306 1.24392 0.35370
 H 1.66415 -0.46890 -0.41117
7
SN2_IRC_Cartesians_MW_output/new_data/SN2_traj1_Cartesians point 132
C -0.13169 0.19064 0.27598
 O 1.47707 0.16290 0.02912
 F -2.00610 -0.55112 -0.92476
 H -0.54177 -0.25336 -0.53550
 H -0.21999 -0.32442 1.21300
 H -0.24300 1.24303 0.35493
 H 1.66548 -0.46767 -0.41278
7
SN2_IRC_Cartesians_MW_output/new_data/SN2_traj1_Cartesians point 133
C -0.13188 0.19007 0.27672
 O 1.47763 0.16267 0.02936
 F -2.00834 -0.54924 -0.92715
 H -0.54174 -0.25397 -0.53471
 H -0.21916 -0.32514 1.21390
 H -0.24296 1.24238 0.35584
 H 1.66646 -0.46677 -0.41396
7
SN2_IRC_Cartesians_MW_output/new_data/SN2_traj1_Cartesians point 134
C -0.13203 0.18963 0.27729
 O 1.47806 0.16250 0.02954
 F -2.01008 -0.54779 -0.92899
 H -0.54173 -0.25445 -0.53410
 H -0.21851 -0.32569 1.21460
 H -0.24293 1.24188 0.35655
 H 1.66722 -0.46607 -0.41488
7
SN2_IRC_Cartesians_MW_output/new_data/SN2_traj1_Cartesians point 135
C -0.13215 0.18926 0.27776
 O 1.47841 0.16235 0.02968
 F -2.01152 -0.54658 -0.93052
 H -0.54171 -0.25484 -0.53360
 H -0.21798 -0.32616 1.21518
 H -0.24290 1.24146 0.35713
 H 1.66785 -0.46549 -0.41564
7
SN2_IRC_Cartesians_MW_output/new_data/SN2_traj1_Cartesians point 136
C -0.13226 0.18893 0.27819
 O 1.47873 0.16222 0.02982
 F -2.01282 -0.54549 -0.93191
 H -0.54169 -0.25520 -0.53314
 H -0.21750 -0.32657 1.21570
 H -0.24288 1.24108 0.35766
 H 1.66841 -0.46497 -0.41632
7
SN2_IRC_Cartesians_MW_output/new_data/SN2_traj1_Cartesians point 137
C -0.13237 0.18861 0.27861
 O 1.47905 0.16209 0.02995
 F -2.01411 -0.54442 -0.93327
 H -0.54168 -0.25555 -0.53268
 H -0.21702 -0.32699 1.21622
 H -0.24285 1.24071 0.35818
 H 1.66897 -0.46445 -0.41700
7
SN2_IRC_Cartesians_MW_output/new_data/SN2_traj1_Cartesians point 138
C -0.13248 0.18826 0.27906
 O 1.47939 0.16195 0.03010
 F -2.01548 -0.54327 -0.93474
 H -0.54166 -0.25593 -0.53220
 H -0.21651 -0.32743 1.21678
 H -0.24283 1.24031 0.35873
 H 1.66957 -0.46390 -0.41772
7
SN2_IRC_Cartesians_MW_output/new_data/SN2_traj1_Cartesians point 139
C -0.13261 0.18786 0.27957
 O 1.47978 0.16180 0.03026
 F -2.01705 -0.54195 -0.93640
 H -0.54165 -0.25636 -0.53165
 H -0.21593 -0.32793 1.21741
 H -0.24280 1.23985 0.35937
 H 1.67026 -0.46327 -0.41855
7
SN2_IRC_Cartesians_MW_output/new_data/SN2_traj1_Cartesians point 140
C -0.13277 0.18739 0.28018
 O 1.48024 0.16161 0.03045
 F -2.01892 -0.54039 -0.93839
 H -0.54162 -0.25687 -0.53099
 H -0.21523 -0.32853 1.21816
 H -0.24276 1.23931 0.36012
 H 1.67107 -0.46251 -0.41954
7
SN2_IRC_Cartesians_MW_output/new_data/SN2_traj1_Cartesians point 141
C -0.13296 0.18680 0.28094
 O 1.48081 0.16138 0.03069
 F -2.02123 -0.53846 -0.94084
 H -0.54160 -0.25750 -0.53018
 H -0.21438 -0.32927 1.21909
 H -0.24272 1.23864 0.36106
 H 1.67208 -0.46158 -0.42075
7
SN2_IRC_Cartesians_MW_output/new_data/SN2_traj1_Cartesians point 142
C -0.13320 0.18607 0.28189
 O 1.48153 0.16108 0.03099
 F -2.02414 -0.53602 -0.94394
 H -0.54156 -0.25830 -0.52916
 H -0.21330 -0.33021 1.22026
 H -0.24267 1.23779 0.36224
 H 1.67335 -0.46041 -0.42229
7
SN2_IRC_Cartesians_MW_output/new_data/SN2_traj1_Cartesians point 143
C -0.13351 0.18513 0.28310
 O 1.48244 0.16071 0.03138
 F -2.02784 -0.53292 -0.94787
 H -0.54152 -0.25932 -0.52786
 H -0.21193 -0.33140 1.22175
 H -0.24260 1.23672 0.36373
 H 1.67496 -0.45892 -0.42424
7
SN2_IRC_Cartesians_MW_output/new_data/SN2_traj1_Cartesians point 144
C -0.13391 0.18394 0.28463
 O 1.48359 0.16024 0.03186
 F -2.03252 -0.52901 -0.95284
 H -0.54147 -0.26060 -0.52621
 H -0.21019 -0.33290 1.22364
 H -0.24251 1.23536 0.36563
 H 1.67700 -0.45704 -0.42670
7
SN2_IRC_Cartesians_MW_output/new_data/SN2_traj1_Cartesians point 145
C -0.13438 0.18249 0.28651
 O 1.48501 0.15967 0.03246
 F -2.03825 -0.52422 -0.95893
 H -0.54140 -0.26217 -0.52420
 H -0.20807 -0.33474 1.22594
 H -0.24240 1.23370 0.36794
 H 1.67950 -0.45474 -0.42972
7
SN2_IRC_Cartesians_MW_output/new_data/SN2_traj1_Cartesians point 146
C -0.13494 0.18081 0.28867
 O 1.48664 0.15901 0.03314
 F -2.04485 -0.51869 -0.96595
 H -0.54133 -0.26398 -0.52187
 H -0.20562 -0.33686 1.22860
 H -0.24228 1.23178 0.37062
 H 1.68238 -0.45208 -0.43320
7
SN2_IRC_Cartesians_MW_output/new_data/SN2_traj1_Cartesians point 147
C -0.13553 0.17901 0.29100
 O 1.48839 0.15829 0.03388
 F -2.05198 -0.51273 -0.97352
 H -0.54125 -0.26593 -0.51937
 H -0.20298 -0.33914 1.23147
 H -0.24214 1.22971 0.37350
 H 1.68548 -0.44921 -0.43695
7
SN2_IRC_Cartesians_MW_output/new_data/SN2_traj1_Cartesians point 148
C -0.13614 0.17716 0.29338
 O 1.49019 0.15756 0.03463
 F -2.05926 -0.50663 -0.98127
 H -0.54116 -0.26793 -0.51681
 H -0.20028 -0.34148 1.23440
 H -0.24201 1.22760 0.37645
 H 1.68866 -0.44628 -0.44079
7
SN2_IRC_Cartesians_MW_output/new_data/SN2_traj1_Cartesians point 149
C -0.13675 0.17533 0.29575
 O 1.49198 0.15684 0.03538
 F -2.06650 -0.50057 -0.98896
 H -0.54108 -0.26991 -0.51426
 H -0.19759 -0.34381 1.23732
 H -0.24187 1.22550 0.37938
 H 1.69182 -0.44337 -0.44461
7
SN2_IRC_Cartesians_MW_output/new_data/SN2_traj1_Cartesians point 150
C -0.13734 0.17353 0.29807
 O 1.49373 0.15612 0.03612
 F -2.07360 -0.49464 -0.99650
 H -0.54100 -0.27185 -0.51177
 H -0.19496 -0.34608 1.24018
 H -0.24174 1.22344 0.38225
 H 1.69491 -0.44052 -0.44835
7
SN2_IRC_Cartesians_MW_output/new_data/SN2_traj1_Cartesians point 151
C -0.13792 0.17178 0.30033
 O 1.49543 0.15543 0.03684
 F -2.08050 -0.48886 -1.00384
 H -0.54092 -0.27374 -0.50934
 H -0.19240 -0.34830 1.24295
 H -0.24161 1.22143 0.38504
 H 1.69792 -0.43774 -0.45198
7
SN2_IRC_Cartesians_MW_output/new_data/SN2_traj1_Cartesians point 152
C -0.13848 0.17008 0.30252
 O 1.49708 0.15476 0.03753
 F -2.08719 -0.48326 -1.01095
 H -0.54085 -0.27558 -0.50699
 H -0.18992 -0.35045 1.24565
 H -0.24149 1.21949 0.38775
 H 1.70084 -0.43505 -0.45551
7
SN2_IRC_Cartesians_MW_output/new_data/SN2_traj1_Cartesians point 153
C -0.13902 0.16844 0.30464
 O 1.49868 0.15411 0.03820
 F -2.09366 -0.47784 -1.01783
 H -0.54077 -0.27735 -0.50471
 H -0.18752 -0.35252 1.24826
 H -0.24136 1.21761 0.39037
 H 1.70366 -0.43244 -0.45892
7
SN2_IRC_Cartesians_MW_output/new_data/SN2_traj1_Cartesians point 154
C -0.13954 0.16686 0.30668
 O 1.50022 0.15348 0.03885
 F -2.09991 -0.47262 -1.02447
 H -0.54070 -0.27906 -0.50251
 H -0.18520 -0.35453 1.25077
 H -0.24125 1.21580 0.39290
 H 1.70638 -0.42993 -0.46221
7
SN2_IRC_Cartesians_MW_output/new_data/SN2_traj1_Cartesians point 155
C -0.14005 0.16534 0.30865
 O 1.50171 0.15288 0.03947
 F -2.10592 -0.46759 -1.03086
 H -0.54063 -0.28071 -0.50040
 H -0.18297 -0.35646 1.25319
 H -0.24114 1.21405 0.39533
 H 1.70900 -0.42751 -0.46538
7
SN2_IRC_Cartesians_MW_output/new_data/SN2_traj1_Cartesians point 156
C -0.14053 0.16387 0.31054
 O 1.50313 0.15230 0.04007
 F -2.11169 -0.46276 -1.03699
 H -0.54057 -0.28229 -0.49837
 H -0.18084 -0.35831 1.25552
 H -0.24103 1.21238 0.39766
 H 1.71152 -0.42519 -0.46842
7
SN2_IRC_Cartesians_MW_output/new_data/SN2_traj1_Cartesians point 157
C -0.14099 0.16247 0.31234
 O 1.50449 0.15175 0.04064
 F -2.11721 -0.45814 -1.04286
 H -0.54050 -0.28381 -0.49643
 H -0.17879 -0.36008 1.25774
 H -0.24092 1.21077 0.39990
 H 1.71393 -0.42297 -0.47133
7
SN2_IRC_Cartesians_MW_output/new_data/SN2_traj1_Cartesians point 158
C -0.14143 0.16113 0.31407
 O 1.50580 0.15122 0.04119
 F -2.12249 -0.45372 -1.04847
 H -0.54044 -0.28525 -0.49457
 H -0.17683 -0.36178 1.25987
 H -0.24083 1.20924 0.40203
 H 1.71623 -0.42084 -0.47411
7
SN2_IRC_Cartesians_MW_output/new_data/SN2_traj1_Cartesians point 159
C -0.14185 0.15986 0.31572
 O 1.50704 0.15071 0.04171
 F -2.12753 -0.44950 -1.05383
 H -0.54039 -0.28663 -0.49280
 H -0.17496 -0.36340 1.26189
 H -0.24073 1.20778 0.40407
 H 1.71842 -0.41881 -0.47677
7
SN2_IRC_Cartesians_MW_output/new_data/SN2_traj1_Cartesians point 160
C -0.14225 0.15864 0.31729
 O 1.50822 0.15023 0.04221
 F -2.13233 -0.44549 -1.05892
 H -0.54033 -0.28795 -0.49112
 H -0.17318 -0.36493 1.26382
 H -0.24064 1.20639 0.40601
 H 1.72051 -0.41689 -0.47929
7
SN2_IRC_Cartesians_MW_output/new_data/SN2_traj1_Cartesians point 161
C -0.14263 0.15750 0.31876
 O 1.50933 0.14978 0.04267
 F -2.13682 -0.44173 -1.06369
 H -0.54028 -0.28918 -0.48954
 H -0.17152 -0.36638 1.26563
 H -0.24056 1.20508 0.40783
 H 1.72247 -0.41508 -0.48166
7
SN2_IRC_Cartesians_MW_output/new_data/SN2_traj1_Cartesians point 162
C -0.14297 0.15647 0.32009
 O 1.51034 0.14937 0.04310
 F -2.14090 -0.43832 -1.06803
 H -0.54023 -0.29030 -0.48810
 H -0.17001 -0.36769 1.26728
 H -0.24048 1.20390 0.40948
 H 1.72425 -0.41344 -0.48381
7
SN2_IRC_Cartesians_MW_output/new_data/SN2_traj1_Cartesians point 163
C -0.14327 0.15556 0.32127
 O 1.51122 0.14901 0.04347
 F -2.14449 -0.43531 -1.07185
 H -0.54019 -0.29128 -0.48684
 H -0.16867 -0.36884 1.26872
 H -0.24041 1.20285 0.41093
 H 1.72582 -0.41199 -0.48570
7
SN2_IRC_Cartesians_MW_output/new_data/SN2_traj1_Cartesians point 164
C -0.14353 0.15476 0.32229
 O 1.51200 0.14870 0.04379
 F -2.14762 -0.43269 -1.07518
 H -0.54016 -0.29214 -0.48574
 H -0.16751 -0.36985 1.26998
 H -0.24035 1.20194 0.41220
 H 1.72718 -0.41073 -0.48736
7
SN2_IRC_Cartesians_MW_output/new_data/SN2_traj1_Cartesians point 165
C -0.14377 0.15406 0.32321
 O 1.51269 0.14842 0.04408
 F -2.15041 -0.43036 -1.07815
 H -0.54012 -0.29290 -0.48476
 H -0.16648 -0.37074 1.27111
 H -0.24030 1.20113 0.41333
 H 1.72840 -0.40961 -0.48883
7
SN2_IRC_Cartesians_MW_output/new_data/SN2_traj1_Cartesians point 166
C -0.14398 0.15341 0.32404
 O 1.51332 0.14816 0.04435
 F -2.15298 -0.42821 -1.08087
 H -0.54010 -0.29360 -0.48386
 H -0.16553 -0.37156 1.27214
 H -0.24025 1.20039 0.41437
 H 1.72952 -0.40858 -0.49018
7
SN2_IRC_Cartesians_MW_output/new_data/SN2_traj1_Cartesians point 167
C -0.14418 0.15279 0.32484
 O 1.51392 0.14792 0.04460
 F -2.15540 -0.42618 -1.08345
 H -0.54007 -0.29427 -0.48300
 H -0.16463 -0.37234 1.27312
 H -0.24021 1.19969 0.41535
 H 1.73057 -0.40760 -0.49145
7
SN2_IRC_Cartesians_MW_output/new_data/SN2_traj1_Cartesians point 168
C -0.14438 0.15220 0.32561
 O 1.51450 0.14768 0.04484
 F -2.15776 -0.42421 -1.08595
 H -0.54004 -0.29492 -0.48217
 H -0.16375 -0.37310 1.27406
 H -0.24016 1.19900 0.41630
 H 1.73160 -0.40665 -0.49270
7
SN2_IRC_Cartesians_MW_output/new_data/SN2_traj1_Cartesians point 169
C -0.14458 0.15160 0.32637
 O 1.51508 0.14745 0.04509
 F -2.16010 -0.42225 -1.08844
 H -0.54001 -0.29556 -0.48135
 H -0.16289 -0.37385 1.27501
 H -0.24012 1.19832 0.41725
 H 1.73262 -0.40571 -0.49393
7
SN2_IRC_Cartesians_MW_output/new_data/SN2_traj1_Cartesians point 170
C -0.14478 0.15100 0.32715
 O 1.51566 0.14721 0.04533
 F -2.16246 -0.42027 -1.09095
 H -0.53999 -0.29620 -0.48052
 H -0.16201 -0.37461 1.27596
 H -0.24008 1.19764 0.41821
 H 1.73365 -0.40476 -0.49518
7
SN2_IRC_Cartesians_MW_output/new_data/SN2_traj1_Cartesians point 171
C -0.14498 0.15039 0.32794
 O 1.51626 0.14697 0.04558
 F -2.16489 -0.41825 -1.09353
 H -0.53996 -0.29687 -0.47967
 H -0.16111 -0.37539 1.27694
 H -0.24003 1.19693 0.41919
 H 1.73471 -0.40378 -0.49645
7
SN2_IRC_Cartesians_MW_output/new_data/SN2_traj1_Cartesians point 172
C -0.14519 0.14975 0.32876
 O 1.51688 0.14671 0.04584
 F -2.16739 -0.41615 -1.09619
 H -0.53993 -0.29756 -0.47879
 H -0.16018 -0.37619 1.27795
 H -0.23998 1.19620 0.42020
 H 1.73580 -0.40278 -0.49777
7
SN2_IRC_Cartesians_MW_output/new_data/SN2_traj1_Cartesians point 173
C -0.14541 0.14909 0.32962
 O 1.51752 0.14645 0.04611
 F -2.17001 -0.41396 -1.09897
 H -0.53990 -0.29827 -0.47787
 H -0.15921 -0.37703 1.27900
 H -0.23994 1.19545 0.42126
 H 1.73694 -0.40172 -0.49915
7
SN2_IRC_Cartesians_MW_output/new_data/SN2_traj1_Cartesians point 174
C -0.14563 0.14840 0.33051
 O 1.51819 0.14618 0.04640
 F -2.17274 -0.41167 -1.10187
 H -0.53987 -0.29902 -0.47691
 H -0.15820 -0.37791 1.28010
 H -0.23988 1.19465 0.42236
 H 1.73813 -0.40063 -0.50059
7
SN2_IRC_Cartesians_MW_output/new_data/SN2_traj1_Cartesians point 175
C -0.14587 0.14768 0.33144
 O 1.51890 0.14589 0.04669
 F -2.17559 -0.40929 -1.10491
 H -0.53984 -0.29980 -0.47590
 H -0.15714 -0.37882 1.28125
 H -0.23983 1.19382 0.42352
 H 1.73938 -0.39948 -0.50209
7
SN2_IRC_Cartesians_MW_output/new_data/SN2_traj1_Cartesians point 176
C -0.14612 0.14692 0.33242
 O 1.51963 0.14559 0.04700
 F -2.17856 -0.40680 -1.10806
 H -0.53980 -0.30062 -0.47486
 H -0.15604 -0.37978 1.28244
 H -0.23978 1.19296 0.42472
 H 1.74067 -0.39828 -0.50366
7
SN2_IRC_Cartesians_MW_output/new_data/SN2_traj1_Cartesians point 177
C -0.14638 0.14614 0.33342
 O 1.52039 0.14529 0.04732
 F -2.18163 -0.40423 -1.11133
 H -0.53977 -0.30146 -0.47378
 H -0.15490 -0.38076 1.28368
 H -0.23972 1.19207 0.42596
 H 1.74201 -0.39705 -0.50528
7
SN2_IRC_Cartesians_MW_output/new_data/SN2_traj1_Cartesians point 178
C -0.14664 0.14535 0.33445
 O 1.52117 0.14497 0.04765
 F -2.18478 -0.40160 -1.11467
 H -0.53973 -0.30232 -0.47267
 H -0.15373 -0.38177 1.28495
 H -0.23966 1.19116 0.42724
 H 1.74338 -0.39578 -0.50694
7
SN2_IRC_Cartesians_MW_output/new_data/SN2_traj1_Cartesians point 179
C -0.14691 0.14453 0.33550
 O 1.52196 0.14465 0.04798
 F -2.18799 -0.39891 -1.11809
 H -0.53970 -0.30320 -0.47154
 H -0.15254 -0.38280 1.28624
 H -0.23960 1.19022 0.42854
 H 1.74478 -0.39449 -0.50863
7
SN2_IRC_Cartesians_MW_output/new_data/SN2_traj1_Cartesians point 180
C -0.14718 0.14371 0.33656
 O 1.52276 0.14432 0.04832
 F -2.19124 -0.39619 -1.12154
 H -0.53966 -0.30409 -0.47040
 H -0.15134 -0.38385 1.28755
 H -0.23954 1.18928 0.42985
 H 1.74620 -0.39318 -0.51034
7
SN2_IRC_Cartesians_MW_output/new_data/SN2_traj1_Cartesians point 181
C -0.14746 0.14288 0.33763
 O 1.52357 0.14399 0.04865
 F -2.19451 -0.39346 -1.12501
 H -0.53962 -0.30498 -0.46925
 H -0.15013 -0.38489 1.28886
 H -0.23948 1.18833 0.43117
 H 1.74762 -0.39187 -0.51206
7
SN2_IRC_Cartesians_MW_output/new_data/SN2_traj1_Cartesians point 182
C -0.14773 0.14205 0.33870
 O 1.52437 0.14367 0.04899
 F -2.19778 -0.39072 -1.12849
 H -0.53958 -0.30588 -0.46810
 H -0.14891 -0.38595 1.29018
 H -0.23942 1.18738 0.43250
 H 1.74905 -0.39055 -0.51379
7
SN2_IRC_Cartesians_MW_output/new_data/SN2_traj1_Cartesians point 183
C -0.14800 0.14122 0.33977
 O 1.52518 0.14334 0.04933
 F -2.20105 -0.38798 -1.13196
 H -0.53955 -0.30678 -0.46695
 H -0.14770 -0.38699 1.29150
 H -0.23935 1.18643 0.43382
 H 1.75048 -0.38923 -0.51551
7
SN2_IRC_Cartesians_MW_output/new_data/SN2_traj1_Cartesians point 184
C -0.14828 0.14040 0.34084
 O 1.52598 0.14301 0.04967
 F -2.20431 -0.38526 -1.13543
 H -0.53951 -0.30767 -0.46581
 H -0.14649 -0.38804 1.29281
 H -0.23929 1.18549 0.43514
 H 1.75190 -0.38792 -0.51722
7
SN2_IRC_Cartesians_MW_output/new_data/SN2_traj1_Cartesians point 185
C -0.14855 0.13958 0.34190
 O 1.52678 0.14269 0.05001
 F -2.20754 -0.38255 -1.13886
 H -0.53947 -0.30856 -0.46467
 H -0.14529 -0.38908 1.29411
 H -0.23923 1.18455 0.43645
 H 1.75331 -0.38662 -0.51893
7
SN2_IRC_Cartesians_MW_output/new_data/SN2_traj1_Cartesians point 186
C -0.14881 0.13877 0.34294
 O 1.52757 0.14236 0.05034
 F -2.21074 -0.37988 -1.14226
 H -0.53944 -0.30943 -0.46354
 H -0.14411 -0.39011 1.29540
 H -0.23917 1.18362 0.43774
 H 1.75470 -0.38534 -0.52061
7
SN2_IRC_Cartesians_MW_output/new_data/SN2_traj1_Cartesians point 187
C -0.14908 0.13797 0.34398
 O 1.52835 0.14205 0.05066
 F -2.21389 -0.37724 -1.14561
 H -0.53940 -0.31030 -0.46244
 H -0.14294 -0.39112 1.29667
 H -0.23911 1.18271 0.43902
 H 1.75607 -0.38407 -0.52227
7
SN2_IRC_Cartesians_MW_output/new_data/SN2_traj1_Cartesians point 188
C -0.14933 0.13719 0.34498
 O 1.52911 0.14174 0.05098
 F -2.21697 -0.37466 -1.14889
 H -0.53937 -0.31114 -0.46135
 H -0.14180 -0.39211 1.29791
 H -0.23906 1.18181 0.44026
 H 1.75742 -0.38283 -0.52390
7
SN2_IRC_Cartesians_MW_output/new_data/SN2_traj1_Cartesians point 189
C -0.14959 0.13642 0.34597
 O 1.52985 0.14144 0.05130
 F -2.21998 -0.37214 -1.15209
 H -0.53933 -0.31197 -0.46029
 H -0.14068 -0.39307 1.29912
 H -0.23900 1.18094 0.44148
 H 1.75873 -0.38162 -0.52548
7
SN2_IRC_Cartesians_MW_output/new_data/SN2_traj1_Cartesians point 190
C -0.14983 0.13568 0.34693
 O 1.53058 0.14114 0.05160
 F -2.22291 -0.36969 -1.15520
 H -0.53930 -0.31277 -0.45926
 H -0.13960 -0.39401 1.30030
 H -0.23895 1.18009 0.44267
 H 1.76001 -0.38044 -0.52703
7
SN2_IRC_Cartesians_MW_output/new_data/SN2_traj1_Cartesians point 191
C -0.15007 0.13496 0.34786
 O 1.53128 0.14086 0.05189
 F -2.22576 -0.36731 -1.15823
 H -0.53927 -0.31355 -0.45826
 H -0.13854 -0.39493 1.30145
 H -0.23889 1.17926 0.44382
 H 1.76125 -0.37929 -0.52853
7
SN2_IRC_Cartesians_MW_output/new_data/SN2_traj1_Cartesians point 192
C -0.15030 0.13426 0.34877
 O 1.53196 0.14058 0.05218
 F -2.22853 -0.36499 -1.16118
 H -0.53923 -0.31431 -0.45729
 H -0.13751 -0.39582 1.30256
 H -0.23884 1.17845 0.44494
 H 1.76246 -0.37818 -0.52999
7
SN2_IRC_Cartesians_MW_output/new_data/SN2_traj1_Cartesians point 193
C -0.15053 0.13357 0.34965
 O 1.53263 0.14031 0.05246
 F -2.23124 -0.36272 -1.16406
 H -0.53920 -0.31505 -0.45633
 H -0.13651 -0.39669 1.30365
 H -0.23879 1.17767 0.44604
 H 1.76364 -0.37709 -0.53142
7
SN2_IRC_Cartesians_MW_output/new_data/SN2_traj1_Cartesians point 194
C -0.15075 0.13290 0.35052
 O 1.53329 0.14004 0.05274
 F -2.23390 -0.36050 -1.16688
 H -0.53917 -0.31578 -0.45540
 H -0.13552 -0.39754 1.30472
 H -0.23874 1.17690 0.44711
 H 1.76480 -0.37602 -0.53282
7
SN2_IRC_Cartesians_MW_output/new_data/SN2_traj1_Cartesians point 195
C -0.15097 0.13224 0.35137
 O 1.53393 0.13978 0.05301
 F -2.23650 -0.35832 -1.16965
 H -0.53914 -0.31649 -0.45448
 H -0.13456 -0.39838 1.30577
 H -0.23869 1.17614 0.44817
 H 1.76593 -0.37497 -0.53419
7
SN2_IRC_Cartesians_MW_output/new_data/SN2_traj1_Cartesians point 196
C -0.15118 0.13158 0.35222
 O 1.53456 0.13952 0.05327
 F -2.23908 -0.35617 -1.17238
 H -0.53911 -0.31720 -0.45358
 H -0.13360 -0.39920 1.30681
 H -0.23864 1.17539 0.44921
 H 1.76705 -0.37394 -0.53555
7
SN2_IRC_Cartesians_MW_output/new_data/SN2_traj1_Cartesians point 197
C -0.15140 0.13094 0.35305
 O 1.53519 0.13927 0.05354
 F -2.24162 -0.35404 -1.17508
 H -0.53909 -0.31789 -0.45269
 H -0.13266 -0.40002 1.30783
 H -0.23860 1.17465 0.45024
 H 1.76816 -0.37291 -0.53689
7
SN2_IRC_Cartesians_MW_output/new_data/SN2_traj1_Cartesians point 198
C -0.15161 0.13030 0.35387
 O 1.53581 0.13901 0.05380
 F -2.24414 -0.35193 -1.17776
 H -0.53906 -0.31858 -0.45180
 H -0.13172 -0.40083 1.30885
 H -0.23855 1.17392 0.45126
 H 1.76926 -0.37190 -0.53821
7
SN2_IRC_Cartesians_MW_output/new_data/SN2_traj1_Cartesians point 199
C -0.15182 0.12967 0.35469
 O 1.53643 0.13876 0.05406
 F -2.24663 -0.34985 -1.18041
 H -0.53903 -0.31927 -0.45093
 H -0.13080 -0.40163 1.30985
 H -0.23850 1.17320 0.45226
 H 1.77035 -0.37090 -0.53953
7
SN2_IRC_Cartesians_MW_output/new_data/SN2_traj1_Cartesians point 200
C -0.15202 0.12906 0.35547
 O 1.53702 0.13852 0.05431
 F -2.24902 -0.34784 -1.18295
 H -0.53900 -0.31992 -0.45008
 H -0.12991 -0.40239 1.31081
 H -0.23846 1.17251 0.45323
 H 1.77139 -0.36993 -0.54079
7
SN2_IRC_Cartesians_MW_output/new_data/SN2_traj1_Cartesians point 201
C -0.15219 0.12852 0.35617
 O 1.53754 0.13831 0.05453
 F -2.25115 -0.34606 -1.18521
 H -0.53898 -0.32050 -0.44934
 H -0.12913 -0.40308 1.31167
 H -0.23842 1.17189 0.45409
 H 1.77232 -0.36908 -0.54191
7
SN2_IRC_Cartesians_MW_output/new_data/SN2_traj1_Cartesians point 202
C -0.15233 0.12810 0.35671
 O 1.53795 0.13815 0.05470
 F -2.25280 -0.34468 -1.18697
 H -0.53896 -0.32096 -0.44875
 H -0.12851 -0.40361 1.31234
 H -0.23839 1.17141 0.45476
 H 1.77304 -0.36841 -0.54278
7
SN2_IRC_Cartesians_MW_output/new_data/SN2_traj1_Cartesians point 203
C -0.15243 0.12780 0.35709
 O 1.53824 0.13803 0.05482
 F -2.25398 -0.34369 -1.18823
 H -0.53894 -0.32128 -0.44834
 H -0.12807 -0.40399 1.31281
 H -0.23836 1.17106 0.45524
 H 1.77355 -0.36794 -0.54340
7
SN2_IRC_Cartesians_MW_output/new_data/SN2_traj1_Cartesians point 204
C -0.15250 0.12759 0.35737
 O 1.53845 0.13794 0.05491
 F -2.25483 -0.34298 -1.18913
 H -0.53893 -0.32151 -0.44804
 H -0.12776 -0.40426 1.31315
 H -0.23835 1.17082 0.45558
 H 1.77392 -0.36760 -0.54385
7
SN2_IRC_Cartesians_MW_output/new_data/SN2_traj1_Cartesians point 205
C -0.15256 0.12742 0.35759
 O 1.53861 0.13788 0.05498
 F -2.25549 -0.34243 -1.18982
 H -0.53893 -0.32169 -0.44781
 H -0.12752 -0.40447 1.31342
 H -0.23834 1.17063 0.45585
 H 1.77421 -0.36733 -0.54419
7
SN2_IRC_Cartesians_MW_output/new_data/SN2_traj1_Cartesians point 206
C -0.15260 0.12728 0.35777
 O 1.53875 0.13782 0.05503
 F -2.25605 -0.34196 -1.19042
 H -0.53892 -0.32185 -0.44761
 H -0.12731 -0.40465 1.31364
 H -0.23833 1.17047 0.45608
 H 1.77445 -0.36711 -0.54449
7
SN2_IRC_Cartesians_MW_output/new_data/SN2_traj1_Cartesians point 207
C -0.15265 0.12714 0.35795
 O 1.53889 0.13777 0.05509
 F -2.25659 -0.34151 -1.19099
 H -0.53891 -0.32200 -0.44742
 H -0.12711 -0.40482 1.31386
 H -0.23832 1.17031 0.45629
 H 1.77469 -0.36689 -0.54477
7
SN2_IRC_Cartesians_MW_output/new_data/SN2_traj1_Cartesians point 208
C -0.15270 0.12700 0.35813
 O 1.53903 0.13771 0.05515
 F -2.25716 -0.34103 -1.19160
 H -0.53891 -0.32215 -0.44722
 H -0.12690 -0.40501 1.31409
 H -0.23830 1.17014 0.45653
 H 1.77494 -0.36666 -0.54508
7
SN2_IRC_Cartesians_MW_output/new_data/SN2_traj1_Cartesians point 209
C -0.15275 0.12683 0.35835
 O 1.53919 0.13764 0.05522
 F -2.25782 -0.34048 -1.19230
 H -0.53890 -0.32233 -0.44699
 H -0.12665 -0.40522 1.31436
 H -0.23829 1.16995 0.45679
 H 1.77523 -0.36639 -0.54542
7
SN2_IRC_Cartesians_MW_output/new_data/SN2_traj1_Cartesians point 210
C -0.15282 0.12663 0.35861
 O 1.53938 0.13756 0.05530
 F -2.25861 -0.33982 -1.19314
 H -0.53889 -0.32255 -0.44671
 H -0.12636 -0.40547 1.31467
 H -0.23828 1.16972 0.45711
 H 1.77557 -0.36608 -0.54584
7
SN2_IRC_Cartesians_MW_output/new_data/SN2_traj1_Cartesians point 211
C -0.15290 0.12639 0.35892
 O 1.53962 0.13747 0.05540
 F -2.25958 -0.33901 -1.19417
 H -0.53888 -0.32281 -0.44637
 H -0.12600 -0.40578 1.31506
 H -0.23826 1.16944 0.45750
 H 1.77599 -0.36569 -0.54635
7
SN2_IRC_Cartesians_MW_output/new_data/SN2_traj1_Cartesians point 212
C -0.15300 0.12608 0.35932
 O 1.53992 0.13735 0.05552
 F -2.26077 -0.33801 -1.19544
 H -0.53887 -0.32314 -0.44595
 H -0.12556 -0.40617 1.31555
 H -0.23824 1.16909 0.45799
 H 1.77651 -0.36521 -0.54698
7
SN2_IRC_Cartesians_MW_output/new_data/SN2_traj1_Cartesians point 213
C -0.15312 0.12571 0.35980
 O 1.54028 0.13720 0.05568
 F -2.26225 -0.33677 -1.19701
 H -0.53885 -0.32355 -0.44543
 H -0.12501 -0.40664 1.31614
 H -0.23821 1.16866 0.45858
 H 1.77716 -0.36461 -0.54776
7
SN2_IRC_Cartesians_MW_output/new_data/SN2_traj1_Cartesians point 214
C -0.15327 0.12526 0.36038
 O 1.54072 0.13702 0.05586
 F -2.26403 -0.33528 -1.19891
 H -0.53883 -0.32404 -0.44480
 H -0.12435 -0.40721 1.31686
 H -0.23818 1.16815 0.45931
 H 1.77794 -0.36389 -0.54870
7
SN2_IRC_Cartesians_MW_output/new_data/SN2_traj1_Cartesians point 215
C -0.15345 0.12473 0.36107
 O 1.54124 0.13681 0.05608
 F -2.26613 -0.33353 -1.20113
 H -0.53881 -0.32461 -0.44407
 H -0.12357 -0.40788 1.31770
 H -0.23814 1.16754 0.46015
 H 1.77885 -0.36305 -0.54980
7
SN2_IRC_Cartesians_MW_output/new_data/SN2_traj1_Cartesians point 216
C -0.15364 0.12413 0.36184
 O 1.54182 0.13657 0.05632
 F -2.26849 -0.33155 -1.20364
 H -0.53878 -0.32526 -0.44324
 H -0.12270 -0.40864 1.31865
 H -0.23809 1.16685 0.46111
 H 1.77988 -0.36210 -0.55105
7
SN2_IRC_Cartesians_MW_output/new_data/SN2_traj1_Cartesians point 217
C -0.15386 0.12347 0.36269
 O 1.54246 0.13631 0.05659
 F -2.27108 -0.32939 -1.20639
 H -0.53875 -0.32597 -0.44233
 H -0.12174 -0.40947 1.31969
 H -0.23804 1.16610 0.46216
 H 1.78101 -0.36106 -0.55241
7
SN2_IRC_Cartesians_MW_output/new_data/SN2_traj1_Cartesians point 218
C -0.15409 0.12277 0.36359
 O 1.54314 0.13603 0.05688
 F -2.27384 -0.32708 -1.20933
 H -0.53872 -0.32672 -0.44136
 H -0.12071 -0.41036 1.32081
 H -0.23799 1.16530 0.46327
 H 1.78221 -0.35995 -0.55386
7
SN2_IRC_Cartesians_MW_output/new_data/SN2_traj1_Cartesians point 219
C -0.15433 0.12204 0.36454
 O 1.54386 0.13574 0.05718
 F -2.27673 -0.32466 -1.21240
 H -0.53868 -0.32752 -0.44034
 H -0.11964 -0.41129 1.32197
 H -0.23794 1.16446 0.46444
 H 1.78347 -0.35879 -0.55539
7
SN2_IRC_Cartesians_MW_output/new_data/SN2_traj1_Cartesians point 220
C -0.15458 0.12128 0.36552
 O 1.54460 0.13544 0.05749
 F -2.27973 -0.32215 -1.21559
 H -0.53865 -0.32834 -0.43929
 H -0.11853 -0.41225 1.32318
 H -0.23788 1.16359 0.46566
 H 1.78478 -0.35758 -0.55697
7
SN2_IRC_Cartesians_MW_output/new_data/SN2_traj1_Cartesians point 221
C -0.15484 0.12050 0.36653
 O 1.54536 0.13513 0.05781
 F -2.28281 -0.31957 -1.21886
 H -0.53862 -0.32918 -0.43820
 H -0.11739 -0.41324 1.32442
 H -0.23782 1.16270 0.46690
 H 1.78612 -0.35634 -0.55859
7
SN2_IRC_Cartesians_MW_output/new_data/SN2_traj1_Cartesians point 222
C -0.15511 0.11970 0.36756
 O 1.54613 0.13482 0.05814
 F -2.28596 -0.31693 -1.22221
 H -0.53858 -0.33004 -0.43709
 H -0.11622 -0.41425 1.32569
 H -0.23777 1.16178 0.46818
 H 1.78750 -0.35507 -0.56025
7
SN2_IRC_Cartesians_MW_output/new_data/SN2_traj1_Cartesians point 223
C -0.15537 0.11889 0.36861
 O 1.54693 0.13450 0.05847
 F -2.28917 -0.31425 -1.22562
 H -0.53854 -0.33092 -0.43597
 H -0.11503 -0.41528 1.32698
 H -0.23771 1.16085 0.46948
 H 1.78889 -0.35378 -0.56194
7
SN2_IRC_Cartesians_MW_output/new_data/SN2_traj1_Cartesians point 224
C -0.15565 0.11806 0.36967
 O 1.54773 0.13417 0.05881
 F -2.29242 -0.31152 -1.22908
 H -0.53851 -0.33182 -0.43482
 H -0.11382 -0.41633 1.32829
 H -0.23764 1.15990 0.47079
 H 1.79031 -0.35247 -0.56366
7
SN2_IRC_Cartesians_MW_output/new_data/SN2_traj1_Cartesians point 225
C -0.15592 0.11723 0.37075
 O 1.54854 0.13384 0.05915
 F -2.29571 -0.30877 -1.23257
 H -0.53847 -0.33272 -0.43367
 H -0.11260 -0.41738 1.32961
 H -0.23758 1.15895 0.47212
 H 1.79175 -0.35115 -0.56539
7
SN2_IRC_Cartesians_MW_output/new_data/SN2_traj1_Cartesians point 226
C -0.15620 0.11639 0.37183
 O 1.54936 0.13351 0.05949
 F -2.29902 -0.30600 -1.23609
 H -0.53843 -0.33362 -0.43250
 H -0.11137 -0.41844 1.33095
 H -0.23752 1.15799 0.47346
 H 1.79319 -0.34982 -0.56713
7
SN2_IRC_Cartesians_MW_output/new_data/SN2_traj1_Cartesians point 227
C -0.15648 0.11554 0.37292
 O 1.55018 0.13317 0.05983
 F -2.30235 -0.30322 -1.23963
 H -0.53839 -0.33453 -0.43133
 H -0.11014 -0.41951 1.33229
 H -0.23746 1.15702 0.47481
 H 1.79464 -0.34848 -0.56889
7
SN2_IRC_Cartesians_MW_output/new_data/SN2_traj1_Cartesians point 228
C -0.15676 0.11470 0.37401
 O 1.55100 0.13284 0.06018
 F -2.30568 -0.30043 -1.24317
 H -0.53835 -0.33545 -0.43016
 H -0.10891 -0.42058 1.33363
 H -0.23740 1.15606 0.47616
 H 1.79609 -0.34714 -0.57064
7
SN2_IRC_Cartesians_MW_output/new_data/SN2_traj1_Cartesians point 229
C -0.15703 0.11385 0.37510
 O 1.55183 0.13251 0.06053
 F -2.30902 -0.29763 -1.24672
 H -0.53832 -0.33636 -0.42899
 H -0.10767 -0.42165 1.33497
 H -0.23733 1.15509 0.47751
 H 1.79755 -0.34579 -0.57240
7
SN2_IRC_Cartesians_MW_output/new_data/SN2_traj1_Cartesians point 230
C -0.15731 0.11300 0.37620
 O 1.55265 0.13217 0.06087
 F -2.31237 -0.29483 -1.25028
 H -0.53828 -0.33728 -0.42781
 H -0.10642 -0.42273 1.33632
 H -0.23727 1.15411 0.47887
 H 1.79901 -0.34444 -0.57417
7
SN2_IRC_Cartesians_MW_output/new_data/SN2_traj1_Cartesians point 231
C -0.15760 0.11215 0.37730
 O 1.55348 0.13183 0.06122
 F -2.31574 -0.29201 -1.25386
 H -0.53824 -0.33820 -0.42662
 H -0.10518 -0.42381 1.33768
 H -0.23721 1.15314 0.48023
 H 1.80048 -0.34309 -0.57594
7
SN2_IRC_Cartesians_MW_output/new_data/SN2_traj1_Cartesians point 232
C -0.15788 0.11129 0.37841
 O 1.55432 0.13149 0.06157
 F -2.31913 -0.28918 -1.25747
 H -0.53820 -0.33913 -0.42543
 H -0.10392 -0.42490 1.33904
 H -0.23714 1.15215 0.48160
 H 1.80196 -0.34173 -0.57773
7
SN2_IRC_Cartesians_MW_output/new_data/SN2_traj1_Cartesians point 233
C -0.15817 0.11042 0.37953
 O 1.55517 0.13115 0.06193
 F -2.32256 -0.28630 -1.26112
 H -0.53816 -0.34007 -0.42422
 H -0.10265 -0.42600 1.34043
 H -0.23708 1.15115 0.48299
 H 1.80345 -0.34034 -0.57954
7
SN2_IRC_Cartesians_MW_output/new_data/SN2_traj1_Cartesians point 234
C -0.15846 0.10953 0.38068
 O 1.55603 0.13080 0.06229
 F -2.32606 -0.28338 -1.26483
 H -0.53812 -0.34103 -0.42300
 H -0.10135 -0.42712 1.34183
 H -0.23701 1.15014 0.48440
 H 1.80498 -0.33894 -0.58138
7
SN2_IRC_Cartesians_MW_output/new_data/SN2_traj1_Cartesians point 235
C -0.15876 0.10863 0.38184
 O 1.55691 0.13044 0.06266
 F -2.32963 -0.28039 -1.26862
 H -0.53808 -0.34201 -0.42174
 H -0.10003 -0.42827 1.34327
 H -0.23695 1.14910 0.48585
 H 1.80653 -0.33750 -0.58326
7
SN2_IRC_Cartesians_MW_output/new_data/SN2_traj1_Cartesians point 236
C -0.15906 0.10771 0.38303
 O 1.55780 0.13007 0.06304
 F -2.33325 -0.27736 -1.27248
 H -0.53804 -0.34300 -0.42047
 H -0.09868 -0.42943 1.34473
 H -0.23688 1.14805 0.48732
 H 1.80811 -0.33604 -0.58517
7
SN2_IRC_Cartesians_MW_output/new_data/SN2_traj1_Cartesians point 237
C -0.15937 0.10679 0.38422
 O 1.55870 0.12971 0.06342
 F -2.33690 -0.27431 -1.27635
 H -0.53800 -0.34400 -0.41918
 H -0.09733 -0.43060 1.34620
 H -0.23681 1.14699 0.48879
 H 1.80970 -0.33458 -0.58709
7
SN2_IRC_Cartesians_MW_output/new_data/SN2_traj1_Cartesians point 238
C -0.15967 0.10588 0.38539
 O 1.55958 0.12935 0.06379
 F -2.34047 -0.27132 -1.28015
 H -0.53796 -0.34498 -0.41793
 H -0.09601 -0.43175 1.34764
 H -0.23675 1.14596 0.49024
 H 1.81126 -0.33314 -0.58897
7
SN2_IRC_Cartesians_MW_output/new_data/SN2_traj1_Cartesians point 239
C -0.15995 0.10501 0.38651
 O 1.56043 0.12901 0.06414
 F -2.34390 -0.26845 -1.28379
 H -0.53792 -0.34592 -0.41672
 H -0.09474 -0.43285 1.34902
 H -0.23668 1.14496 0.49162
 H 1.81275 -0.33176 -0.59078
7
SN2_IRC_Cartesians_MW_output/new_data/SN2_traj1_Cartesians point 240
C -0.16022 0.10419 0.38757
 O 1.56123 0.12868 0.06448
 F -2.34713 -0.26574 -1.28723
 H -0.53788 -0.34681 -0.41558
 H -0.09353 -0.43389 1.35032
 H -0.23662 1.14402 0.49293
 H 1.81417 -0.33046 -0.59249
7
SN2_IRC_Cartesians_MW_output/new_data/SN2_traj1_Cartesians point 241
C -0.16048 0.10342 0.38857
 O 1.56198 0.12838 0.06479
 F -2.35018 -0.26319 -1.29047
 H -0.53785 -0.34764 -0.41451
 H -0.09240 -0.43487 1.35155
 H -0.23656 1.14314 0.49417
 H 1.81549 -0.32923 -0.59409
7
SN2_IRC_Cartesians_MW_output/new_data/SN2_traj1_Cartesians point 242
C -0.16072 0.10269 0.38951
 O 1.56269 0.12809 0.06509
 F -2.35307 -0.26078 -1.29353
 H -0.53781 -0.34843 -0.41350
 H -0.09134 -0.43579 1.35271
 H -0.23651 1.14230 0.49533
 H 1.81675 -0.32807 -0.59561
7
SN2_IRC_Cartesians_MW_output/new_data/SN2_traj1_Cartesians point 243
C -0.16095 0.10199 0.39041
 O 1.56337 0.12781 0.06538
 F -2.35581 -0.25849 -1.29645
 H -0.53778 -0.34918 -0.41254
 H -0.09032 -0.43667 1.35381
 H -0.23646 1.14150 0.49644
 H 1.81795 -0.32697 -0.59706
7
SN2_IRC_Cartesians_MW_output/new_data/SN2_traj1_Cartesians point 244
C -0.16117 0.10133 0.39127
 O 1.56402 0.12755 0.06565
 F -2.35843 -0.25629 -1.29923
 H -0.53775 -0.34990 -0.41161
 H -0.08935 -0.43751 1.35487
 H -0.23641 1.14074 0.49750
 H 1.81909 -0.32591 -0.59844
7
SN2_IRC_Cartesians_MW_output/new_data/SN2_traj1_Cartesians point 245
C -0.16138 0.10069 0.39209
 O 1.56464 0.12730 0.06591
 F -2.36095 -0.25418 -1.30192
 H -0.53772 -0.35059 -0.41073
 H -0.08841 -0.43832 1.35588
 H -0.23636 1.14001 0.49852
 H 1.82019 -0.32490 -0.59977
7
SN2_IRC_Cartesians_MW_output/new_data/SN2_traj1_Cartesians point 246
C -0.16158 0.10007 0.39289
 O 1.56524 0.12705 0.06616
 F -2.36339 -0.25214 -1.30451
 H -0.53770 -0.35126 -0.40987
 H -0.08751 -0.43911 1.35686
 H -0.23632 1.13930 0.49951
 H 1.82125 -0.32392 -0.60105
7
SN2_IRC_Cartesians_MW_output/new_data/SN2_traj1_Cartesians point 247
C -0.16178 0.09947 0.39366
 O 1.56582 0.12681 0.06641
 F -2.36575 -0.25016 -1.30702
 H -0.53767 -0.35191 -0.40904
 H -0.08663 -0.43986 1.35782
 H -0.23627 1.13862 0.50047
 H 1.82228 -0.32297 -0.60230
7
SN2_IRC_Cartesians_MW_output/new_data/SN2_traj1_Cartesians point 248
C -0.16197 0.09889 0.39442
 O 1.56639 0.12658 0.06665
 F -2.36806 -0.24823 -1.30947
 H -0.53764 -0.35254 -0.40823
 H -0.08578 -0.44060 1.35874
 H -0.23623 1.13795 0.50140
 H 1.82329 -0.32204 -0.60351
7
SN2_IRC_Cartesians_MW_output/new_data/SN2_traj1_Cartesians point 249
C -0.16216 0.09831 0.39516
 O 1.56695 0.12635 0.06688
 F -2.37033 -0.24633 -1.31188
 H -0.53762 -0.35316 -0.40743
 H -0.08493 -0.44133 1.35966
 H -0.23619 1.13729 0.50232
 H 1.82428 -0.32113 -0.60471
7
SN2_IRC_Cartesians_MW_output/new_data/SN2_traj1_Cartesians point 250
C -0.16235 0.09774 0.39591
 O 1.56752 0.12613 0.06712
 F -2.37261 -0.24443 -1.31430
 H -0.53759 -0.35379 -0.40663
 H -0.08409 -0.44206 1.36058
 H -0.23614 1.13663 0.50324
 H 1.82527 -0.32021 -0.60591
7
SN2_IRC_Cartesians_MW_output/new_data/SN2_traj1_Cartesians point 251
C -0.16255 0.09714 0.39667
 O 1.56809 0.12589 0.06736
 F -2.37494 -0.24248 -1.31678
 H -0.53757 -0.35443 -0.40581
 H -0.08323 -0.44281 1.36151
 H -0.23610 1.13595 0.50418
 H 1.82629 -0.31927 -0.60714
7
SN2_IRC_Cartesians_MW_output/new_data/SN2_traj1_Cartesians point 252
C -0.16275 0.09653 0.39747
 O 1.56869 0.12565 0.06761
 F -2.37738 -0.24044 -1.31937
 H -0.53754 -0.35509 -0.40495
 H -0.08232 -0.44359 1.36250
 H -0.23605 1.13524 0.50517
 H 1.82735 -0.31829 -0.60842
7
SN2_IRC_Cartesians_MW_output/new_data/SN2_traj1_Cartesians point 253
C -0.16297 0.09587 0.39832
 O 1.56933 0.12539 0.06788
 F -2.37997 -0.23826 -1.32213
 H -0.53751 -0.35581 -0.40404
 H -0.08136 -0.44443 1.36354
 H -0.23601 1.13449 0.50622
 H 1.82848 -0.31725 -0.60979
7
SN2_IRC_Cartesians_MW_output/new_data/SN2_traj1_Cartesians point 254
C -0.16320 0.09516 0.39924
 O 1.57003 0.12511 0.06817
 F -2.38278 -0.23592 -1.32511
 H -0.53748 -0.35657 -0.40305
 H -0.08032 -0.44533 1.36467
 H -0.23595 1.13367 0.50736
 H 1.82971 -0.31612 -0.61127
7
SN2_IRC_Cartesians_MW_output/new_data/SN2_traj1_Cartesians point 255
C -0.16346 0.09439 0.40023
 O 1.57077 0.12480 0.06849
 F -2.38581 -0.23338 -1.32833
 H -0.53744 -0.35740 -0.40199
 H -0.07920 -0.44630 1.36589
 H -0.23590 1.13279 0.50858
 H 1.83103 -0.31490 -0.61286
7
SN2_IRC_Cartesians_MW_output/new_data/SN2_traj1_Cartesians point 256
C -0.16373 0.09358 0.40128
 O 1.57156 0.12448 0.06882
 F -2.38902 -0.23069 -1.33174
 H -0.53740 -0.35828 -0.40086
 H -0.07800 -0.44733 1.36718
 H -0.23584 1.13186 0.50988
 H 1.83243 -0.31361 -0.61456
7
SN2_IRC_Cartesians_MW_output/new_data/SN2_traj1_Cartesians point 257
C -0.16400 0.09274 0.40236
 O 1.57238 0.12415 0.06916
 F -2.39232 -0.22793 -1.33525
 H -0.53737 -0.35919 -0.39970
 H -0.07678 -0.44839 1.36851
 H -0.23577 1.13090 0.51122
 H 1.83386 -0.31228 -0.61630
7
SN2_IRC_Cartesians_MW_output/new_data/SN2_traj1_Cartesians point 258
C -0.16428 0.09191 0.40343
 O 1.57319 0.12382 0.06950
 F -2.39560 -0.22518 -1.33875
 H -0.53733 -0.36009 -0.39854
 H -0.07556 -0.44945 1.36984
 H -0.23571 1.12995 0.51254
 H 1.83530 -0.31096 -0.61803
7
SN2_IRC_Cartesians_MW_output/new_data/SN2_traj1_Cartesians point 259
C -0.16454 0.09110 0.40448
 O 1.57398 0.12350 0.06983
 F -2.39880 -0.22251 -1.34214
 H -0.53729 -0.36096 -0.39742
 H -0.07438 -0.45047 1.37112
 H -0.23565 1.12902 0.51384
 H 1.83669 -0.30967 -0.61971
7
SN2_IRC_Cartesians_MW_output/new_data/SN2_traj1_Cartesians point 260
C -0.16480 0.09032 0.40548
 O 1.57474 0.12319 0.07015
 F -2.40187 -0.21994 -1.34540
 H -0.53726 -0.36180 -0.39634
 H -0.07324 -0.45146 1.37236
 H -0.23560 1.12813 0.51508
 H 1.83803 -0.30844 -0.62133
7
SN2_IRC_Cartesians_MW_output/new_data/SN2_traj1_Cartesians point 261
C -0.16505 0.08957 0.40644
 O 1.57546 0.12290 0.07046
 F -2.40481 -0.21748 -1.34852
 H -0.53722 -0.36261 -0.39531
 H -0.07215 -0.45240 1.37354
 H -0.23554 1.12728 0.51627
 H 1.83931 -0.30726 -0.62288
7
SN2_IRC_Cartesians_MW_output/new_data/SN2_traj1_Cartesians point 262
C -0.16528 0.08886 0.40736
 O 1.57616 0.12261 0.07075
 F -2.40762 -0.21513 -1.35152
 H -0.53719 -0.36338 -0.39432
 H -0.07111 -0.45330 1.37468
 H -0.23549 1.12646 0.51741
 H 1.84054 -0.30612 -0.62436
7
SN2_IRC_Cartesians_MW_output/new_data/SN2_traj1_Cartesians point 263
C -0.16551 0.08817 0.40825
 O 1.57682 0.12234 0.07103
 F -2.41033 -0.21286 -1.35440
 H -0.53716 -0.36412 -0.39336
 H -0.07010 -0.45417 1.37577
 H -0.23544 1.12567 0.51850
 H 1.84172 -0.30503 -0.62579
7
SN2_IRC_Cartesians_MW_output/new_data/SN2_traj1_Cartesians point 264
C -0.16573 0.08751 0.40910
 O 1.57747 0.12208 0.07130
 F -2.41293 -0.21069 -1.35716
 H -0.53713 -0.36484 -0.39245
 H -0.06914 -0.45501 1.37681
 H -0.23539 1.12492 0.51956
 H 1.84285 -0.30399 -0.62716
7
SN2_IRC_Cartesians_MW_output/new_data/SN2_traj1_Cartesians point 265
C -0.16594 0.08688 0.40992
 O 1.57808 0.12183 0.07156
 F -2.41542 -0.20860 -1.35981
 H -0.53710 -0.36552 -0.39157
 H -0.06821 -0.45581 1.37782
 H -0.23534 1.12420 0.52056
 H 1.84394 -0.30298 -0.62847
7
SN2_IRC_Cartesians_MW_output/new_data/SN2_traj1_Cartesians point 266
C -0.16613 0.08628 0.41069
 O 1.57866 0.12159 0.07180
 F -2.41778 -0.20662 -1.36232
 H -0.53708 -0.36617 -0.39074
 H -0.06734 -0.45657 1.37877
 H -0.23530 1.12351 0.52152
 H 1.84497 -0.30203 -0.62971
7
SN2_IRC_Cartesians_MW_output/new_data/SN2_traj1_Cartesians point 267
C -0.16631 0.08574 0.41139
 O 1.57919 0.12138 0.07202
 F -2.41993 -0.20482 -1.36460
 H -0.53705 -0.36675 -0.38999
 H -0.06654 -0.45726 1.37963
 H -0.23526 1.12289 0.52239
 H 1.84590 -0.30117 -0.63085
7
SN2_IRC_Cartesians_MW_output/new_data/SN2_traj1_Cartesians point 268
C -0.16646 0.08529 0.41197
 O 1.57963 0.12120 0.07221
 F -2.42171 -0.20334 -1.36649
 H -0.53703 -0.36724 -0.38936
 H -0.06588 -0.45783 1.38035
 H -0.23522 1.12237 0.52311
 H 1.84668 -0.30045 -0.63178
7
SN2_IRC_Cartesians_MW_output/new_data/SN2_traj1_Cartesians point 269
C -0.16656 0.08500 0.41235
 O 1.57992 0.12108 0.07233
 F -2.42286 -0.20237 -1.36772
 H -0.53702 -0.36756 -0.38896
 H -0.06546 -0.45820 1.38081
 H -0.23520 1.12204 0.52357
 H 1.84718 -0.29999 -0.63239
7
SN2_IRC_Cartesians_MW_output/new_data/SN2_traj1_Cartesians point 270
C -0.16659 0.08489 0.41248
 O 1.58002 0.12104 0.07237
 F -2.42327 -0.20203 -1.36815
 H -0.53701 -0.36767 -0.38881
 H -0.06531 -0.45833 1.38098
 H -0.23520 1.12192 0.52374
 H 1.84736 -0.29983 -0.63260
7
SN2_IRC_Cartesians_MW_output/new_data/SN2_traj1_Cartesians point 271
C -0.16658 0.08494 0.41243
 O 1.57998 0.12106 0.07235
 F -2.42310 -0.20217 -1.36797
 H -0.53702 -0.36762 -0.38887
 H -0.06537 -0.45827 1.38091
 H -0.23520 1.12197 0.52367
 H 1.84729 -0.29989 -0.63252
7
SN2_IRC_Cartesians_MW_output/new_data/SN2_traj1_Cartesians point 272
C -0.16654 0.08506 0.41228
 O 1.57986 0.12111 0.07230
 F -2.42263 -0.20257 -1.36747
 H -0.53702 -0.36749 -0.38904
 H -0.06554 -0.45812 1.38072
 H -0.23521 1.12210 0.52348
 H 1.84708 -0.30008 -0.63227
7
SN2_IRC_Cartesians_MW_output/new_data/SN2_traj1_Cartesians point 273
C -0.16649 0.08520 0.41209
 O 1.57972 0.12117 0.07224
 F -2.42206 -0.20305 -1.36686
 H -0.53703 -0.36734 -0.38924
 H -0.06575 -0.45794 1.38049
 H -0.23522 1.12227 0.52325
 H 1.84683 -0.30031 -0.63197
7
SN2_IRC_Cartesians_MW_output/new_data/SN2_traj1_Cartesians point 274
C -0.16644 0.08534 0.41191
 O 1.57958 0.12122 0.07219
 F -2.42151 -0.20351 -1.36628
 H -0.53703 -0.36719 -0.38943
 H -0.06596 -0.45776 1.38027
 H -0.23523 1.12243 0.52303
 H 1.84659 -0.30054 -0.63168
7
SN2_IRC_Cartesians_MW_output/new_data/SN2_traj1_Cartesians point 275
C -0.16641 0.08545 0.41176
 O 1.57947 0.12127 0.07214
 F -2.42106 -0.20388 -1.36581
 H -0.53704 -0.36706 -0.38959
 H -0.06612 -0.45762 1.38009
 H -0.23524 1.12256 0.52285
 H 1.84640 -0.30071 -0.63144
7
SN2_IRC_Cartesians_MW_output/new_data/SN2_traj1_Cartesians point 276
C -0.16638 0.08552 0.41167
 O 1.57940 0.12129 0.07211
 F -2.42078 -0.20412 -1.36550
 H -0.53704 -0.36699 -0.38969
 H -0.06623 -0.45753 1.37997
 H -0.23524 1.12264 0.52273
 H 1.84627 -0.30083 -0.63129
7
SN2_IRC_Cartesians_MW_output/new_data/SN2_traj1_Cartesians point 277
C -0.16638 0.08555 0.41164
 O 1.57938 0.12130 0.07210
 F -2.42069 -0.20419 -1.36541
 H -0.53704 -0.36696 -0.38972
 H -0.06626 -0.45750 1.37994
 H -0.23524 1.12267 0.52270
 H 1.84623 -0.30086 -0.63125
7
SN2_IRC_Cartesians_MW_output/new_data/SN2_traj1_Cartesians point 278
C -0.16639 0.08551 0.41168
 O 1.57941 0.12129 0.07212
 F -2.42083 -0.20408 -1.36555
 H -0.53704 -0.36700 -0.38967
 H -0.06621 -0.45754 1.37999
 H -0.23524 1.12263 0.52275
 H 1.84629 -0.30081 -0.63132
7
SN2_IRC_Cartesians_MW_output/new_data/SN2_traj1_Cartesians point 279
C -0.16642 0.08542 0.41181
 O 1.57951 0.12125 0.07215
 F -2.42120 -0.20377 -1.36595
 H -0.53704 -0.36710 -0.38954
 H -0.06607 -0.45766 1.38014
 H -0.23523 1.12252 0.52290
 H 1.84646 -0.30066 -0.63151
7
SN2_IRC_Cartesians_MW_output/new_data/SN2_traj1_Cartesians point 280
C -0.16647 0.08526 0.41201
 O 1.57966 0.12119 0.07222
 F -2.42183 -0.20324 -1.36662
 H -0.53703 -0.36727 -0.38932
 H -0.06584 -0.45786 1.38040
 H -0.23522 1.12234 0.52316
 H 1.84673 -0.30041 -0.63185
7
SN2_IRC_Cartesians_MW_output/new_data/SN2_traj1_Cartesians point 281
C -0.16655 0.08503 0.41231
 O 1.57989 0.12110 0.07231
 F -2.42274 -0.20248 -1.36758
 H -0.53702 -0.36752 -0.38900
 H -0.06550 -0.45816 1.38076
 H -0.23521 1.12207 0.52352
 H 1.84713 -0.30004 -0.63232
7
SN2_IRC_Cartesians_MW_output/new_data/SN2_traj1_Cartesians point 282
C -0.16665 0.08473 0.41270
 O 1.58018 0.12098 0.07244
 F -2.42392 -0.20149 -1.36884
 H -0.53701 -0.36785 -0.38859
 H -0.06506 -0.45853 1.38124
 H -0.23518 1.12173 0.52400
 H 1.84764 -0.29957 -0.63295
7
SN2_IRC_Cartesians_MW_output/new_data/SN2_traj1_Cartesians point 283
C -0.16677 0.08436 0.41317
 O 1.58053 0.12083 0.07259
 F -2.42537 -0.20028 -1.37038
 H -0.53699 -0.36824 -0.38808
 H -0.06453 -0.45900 1.38182
 H -0.23516 1.12131 0.52459
 H 1.84827 -0.29898 -0.63371
7
SN2_IRC_Cartesians_MW_output/new_data/SN2_traj1_Cartesians point 284
C -0.16691 0.08393 0.41372
 O 1.58095 0.12066 0.07276
 F -2.42705 -0.19887 -1.37217
 H -0.53697 -0.36871 -0.38748
 H -0.06390 -0.45954 1.38250
 H -0.23512 1.12082 0.52527
 H 1.84901 -0.29830 -0.63460
7
SN2_IRC_Cartesians_MW_output/new_data/SN2_traj1_Cartesians point 285
C -0.16707 0.08346 0.41434
 O 1.58141 0.12048 0.07296
 F -2.42893 -0.19729 -1.37417
 H -0.53695 -0.36922 -0.38682
 H -0.06320 -0.46014 1.38326
 H -0.23509 1.12027 0.52603
 H 1.84983 -0.29755 -0.63559
7
SN2_IRC_Cartesians_MW_output/new_data/SN2_traj1_Cartesians point 286
C -0.16723 0.08295 0.41500
 O 1.58191 0.12027 0.07317
 F -2.43095 -0.19561 -1.37631
 H -0.53693 -0.36977 -0.38611
 H -0.06246 -0.46079 1.38407
 H -0.23505 1.11969 0.52685
 H 1.85071 -0.29674 -0.63665
7
SN2_IRC_Cartesians_MW_output/new_data/SN2_traj1_Cartesians point 287
C -0.16741 0.08241 0.41569
 O 1.58243 0.12006 0.07338
 F -2.43306 -0.19385 -1.37855
 H -0.53690 -0.37035 -0.38537
 H -0.06168 -0.46147 1.38492
 H -0.23501 1.11908 0.52770
 H 1.85162 -0.29589 -0.63776
7
SN2_IRC_Cartesians_MW_output/new_data/SN2_traj1_Cartesians point 288
C -0.16759 0.08187 0.41639
 O 1.58296 0.11985 0.07361
 F -2.43520 -0.19205 -1.38083
 H -0.53688 -0.37094 -0.38462
 H -0.06088 -0.46216 1.38578
 H -0.23497 1.11845 0.52857
 H 1.85256 -0.29503 -0.63889
7
SN2_IRC_Cartesians_MW_output/new_data/SN2_traj1_Cartesians point 289
C -0.16777 0.08133 0.41709
 O 1.58349 0.11963 0.07383
 F -2.43735 -0.19025 -1.38311
 H -0.53685 -0.37153 -0.38386
 H -0.06009 -0.46284 1.38664
 H -0.23493 1.11783 0.52943
 H 1.85349 -0.29416 -0.64002
7
SN2_IRC_Cartesians_MW_output/new_data/SN2_traj1_Cartesians point 290
C -0.16795 0.08079 0.41778
 O 1.58401 0.11942 0.07405
 F -2.43947 -0.18848 -1.38536
 H -0.53683 -0.37211 -0.38312
 H -0.05930 -0.46353 1.38750
 H -0.23489 1.11722 0.53029
 H 1.85442 -0.29331 -0.64114
7
SN2_IRC_Cartesians_MW_output/new_data/SN2_traj1_Cartesians point 291
C -0.16812 0.08026 0.41846
 O 1.58452 0.11921 0.07426
 F -2.44153 -0.18675 -1.38756
 H -0.53681 -0.37267 -0.38239
 H -0.05853 -0.46419 1.38833
 H -0.23485 1.11662 0.53113
 H 1.85532 -0.29248 -0.64223
7
SN2_IRC_Cartesians_MW_output/new_data/SN2_traj1_Cartesians point 292
C -0.16829 0.07976 0.41911
 O 1.58502 0.11901 0.07447
 F -2.44353 -0.18508 -1.38968
 H -0.53678 -0.37322 -0.38169
 H -0.05779 -0.46483 1.38913
 H -0.23482 1.11604 0.53194
 H 1.85619 -0.29168 -0.64328
7
SN2_IRC_Cartesians_MW_output/new_data/SN2_traj1_Cartesians point 293
C -0.16844 0.07928 0.41973
 O 1.58548 0.11882 0.07467
 F -2.44543 -0.18349 -1.39170
 H -0.53676 -0.37374 -0.38102
 H -0.05709 -0.46544 1.38990
 H -0.23478 1.11549 0.53270
 H 1.85702 -0.29091 -0.64428
7
SN2_IRC_Cartesians_MW_output/new_data/SN2_traj1_Cartesians point 294
C -0.16859 0.07883 0.42032
 O 1.58592 0.11864 0.07485
 F -2.44721 -0.18200 -1.39359
 H -0.53674 -0.37423 -0.38040
 H -0.05643 -0.46601 1.39062
 H -0.23475 1.11497 0.53343
 H 1.85780 -0.29019 -0.64522
7
SN2_IRC_Cartesians_MW_output/new_data/SN2_traj1_Cartesians point 295
C -0.16873 0.07841 0.42086
 O 1.58633 0.11848 0.07502
 F -2.44886 -0.18062 -1.39535
 H -0.53672 -0.37468 -0.37982
 H -0.05582 -0.46654 1.39128
 H -0.23472 1.11449 0.53409
 H 1.85851 -0.28953 -0.64609
7
SN2_IRC_Cartesians_MW_output/new_data/SN2_traj1_Cartesians point 296
C -0.16886 0.07803 0.42134
 O 1.58670 0.11833 0.07518
 F -2.45035 -0.17937 -1.39693
 H -0.53671 -0.37509 -0.37929
 H -0.05526 -0.46702 1.39188
 H -0.23469 1.11406 0.53470
 H 1.85916 -0.28893 -0.64687
7
SN2_IRC_Cartesians_MW_output/new_data/SN2_traj1_Cartesians point 297
C -0.16897 0.07770 0.42177
 O 1.58702 0.11820 0.07531
 F -2.45166 -0.17828 -1.39833
 H -0.53669 -0.37545 -0.37883
 H -0.05478 -0.46744 1.39241
 H -0.23466 1.11367 0.53523
 H 1.85974 -0.28840 -0.64757
7
SN2_IRC_Cartesians_MW_output/new_data/SN2_traj1_Cartesians point 298
C -0.16906 0.07742 0.42214
 O 1.58730 0.11808 0.07543
 F -2.45277 -0.17735 -1.39951
 H -0.53668 -0.37575 -0.37844
 H -0.05437 -0.46780 1.39286
 H -0.23464 1.11335 0.53568
 H 1.86022 -0.28796 -0.64815
7
SN2_IRC_Cartesians_MW_output/new_data/SN2_traj1_Cartesians point 299
C -0.16913 0.07719 0.42243
 O 1.58752 0.11799 0.07552
 F -2.45366 -0.17660 -1.40045
 H -0.53667 -0.37600 -0.37813
 H -0.05403 -0.46808 1.39321
 H -0.23463 1.11309 0.53604
 H 1.86061 -0.28760 -0.64862
7
SN2_IRC_Cartesians_MW_output/new_data/SN2_traj1_Cartesians point 300
C -0.16919 0.07702 0.42264
 O 1.58768 0.11793 0.07559
 F -2.45432 -0.17605 -1.40115
 H -0.53666 -0.37618 -0.37790
 H -0.05379 -0.46829 1.39348
 H -0.23461 1.11290 0.53630
 H 1.86090 -0.28733 -0.64897
7
SN2_IRC_Cartesians_MW_output/new_data/SN2_traj1_Cartesians point 301
C -0.16922 0.07692 0.42278
 O 1.58778 0.11789 0.07563
 F -2.45474 -0.17570 -1.40159
 H -0.53666 -0.37629 -0.37775
 H -0.05364 -0.46843 1.39365
 H -0.23461 1.11278 0.53647
 H 1.86108 -0.28717 -0.64919
7
SN2_IRC_Cartesians_MW_output/new_data/SN2_traj1_Cartesians point 302
C -0.16924 0.07687 0.42284
 O 1.58783 0.11787 0.07565
 F -2.45492 -0.17555 -1.40179
 H -0.53665 -0.37634 -0.37769
 H -0.05357 -0.46849 1.39372
 H -0.23460 1.11273 0.53655
 H 1.86116 -0.28709 -0.64928
7
SN2_IRC_Cartesians_MW_output/new_data/SN2_traj1_Cartesians point 303
C -0.16924 0.07688 0.42283
 O 1.58782 0.11787 0.07565
 F -2.45489 -0.17557 -1.40176
 H -0.53665 -0.37633 -0.37770
 H -0.05358 -0.46848 1.39371
 H -0.23460 1.11274 0.53653
 H 1.86114 -0.28710 -0.64927
7
SN2_IRC_Cartesians_MW_output/new_data/SN2_traj1_Cartesians point 304
C -0.16922 0.07693 0.42276
 O 1.58777 0.11789 0.07563
 F -2.45469 -0.17574 -1.40154
 H -0.53666 -0.37628 -0.37777
 H -0.05366 -0.46841 1.39363
 H -0.23461 1.11280 0.53645
 H 1.86106 -0.28719 -0.64916
7
SN2_IRC_Cartesians_MW_output/new_data/SN2_traj1_Cartesians point 305
C -0.16919 0.07701 0.42266
 O 1.58769 0.11793 0.07559
 F -2.45436 -0.17602 -1.40119
 H -0.53666 -0.37619 -0.37788
 H -0.05378 -0.46830 1.39349
 H -0.23461 1.11289 0.53632
 H 1.86091 -0.28732 -0.64899
7
SN2_IRC_Cartesians_MW_output/new_data/SN2_traj1_Cartesians point 306
C -0.16916 0.07712 0.42252
 O 1.58759 0.11797 0.07555
 F -2.45394 -0.17637 -1.40075
 H -0.53666 -0.37607 -0.37803
 H -0.05393 -0.46817 1.39333
 H -0.23462 1.11301 0.53615
 H 1.86073 -0.28749 -0.64877
7
SN2_IRC_Cartesians_MW_output/new_data/SN2_traj1_Cartesians point 307
C -0.16912 0.07724 0.42237
 O 1.58747 0.11801 0.07550
 F -2.45348 -0.17675 -1.40026
 H -0.53667 -0.37595 -0.37819
 H -0.05410 -0.46802 1.39314
 H -0.23463 1.11315 0.53596
 H 1.86053 -0.28767 -0.64852
7
SN2_IRC_Cartesians_MW_output/new_data/SN2_traj1_Cartesians point 308
C -0.16908 0.07736 0.42221
 O 1.58736 0.11806 0.07545
 F -2.45301 -0.17715 -1.39976
 H -0.53667 -0.37582 -0.37836
 H -0.05428 -0.46787 1.39295
 H -0.23464 1.11328 0.53577
 H 1.86032 -0.28786 -0.64828
7
SN2_IRC_Cartesians_MW_output/new_data/SN2_traj1_Cartesians point 309
C -0.16904 0.07747 0.42207
 O 1.58724 0.11811 0.07541
 F -2.45255 -0.17753 -1.39927
 H -0.53668 -0.37569 -0.37852
 H -0.05445 -0.46773 1.39277
 H -0.23465 1.11342 0.53559
 H 1.86013 -0.28804 -0.64804
7
SN2_IRC_Cartesians_MW_output/new_data/SN2_traj1_Cartesians point 310
C -0.16901 0.07757 0.42193
 O 1.58714 0.11815 0.07536
 F -2.45215 -0.17787 -1.39884
 H -0.53668 -0.37558 -0.37866
 H -0.05460 -0.46760 1.39260
 H -0.23465 1.11353 0.53542
 H 1.85995 -0.28821 -0.64782
7
SN2_IRC_Cartesians_MW_output/new_data/SN2_traj1_Cartesians point 311
C -0.16898 0.07766 0.42182
 O 1.58706 0.11818 0.07533
 F -2.45182 -0.17815 -1.39849
 H -0.53669 -0.37549 -0.37878
 H -0.05472 -0.46749 1.39247
 H -0.23466 1.11363 0.53529
 H 1.85980 -0.28834 -0.64765
7
SN2_IRC_Cartesians_MW_output/new_data/SN2_traj1_Cartesians point 312
C -0.16896 0.07771 0.42176
 O 1.58701 0.11820 0.07531
 F -2.45161 -0.17832 -1.39827
 H -0.53669 -0.37543 -0.37885
 H -0.05480 -0.46742 1.39239
 H -0.23466 1.11369 0.53521
 H 1.85971 -0.28842 -0.64754
7
SN2_IRC_Cartesians_MW_output/new_data/SN2_traj1_Cartesians point 313
C -0.16896 0.07772 0.42175
 O 1.58700 0.11820 0.07530
 F -2.45158 -0.17835 -1.39823
 H -0.53669 -0.37542 -0.37886
 H -0.05481 -0.46741 1.39237
 H -0.23467 1.11370 0.53519
 H 1.85970 -0.28844 -0.64752
7
SN2_IRC_Cartesians_MW_output/new_data/SN2_traj1_Cartesians point 314
C -0.16898 0.07767 0.42181
 O 1.58705 0.11818 0.07533
 F -2.45178 -0.17817 -1.39846
 H -0.53669 -0.37548 -0.37879
 H -0.05473 -0.46748 1.39246
 H -0.23466 1.11364 0.53528
 H 1.85979 -0.28835 -0.64763
7
SN2_IRC_Cartesians_MW_output/new_data/SN2_traj1_Cartesians point 315
C -0.16902 0.07753 0.42199
 O 1.58719 0.11813 0.07538
 F -2.45232 -0.17772 -1.39902
 H -0.53668 -0.37563 -0.37860
 H -0.05453 -0.46765 1.39267
 H -0.23465 1.11348 0.53549
 H 1.86002 -0.28814 -0.64791
7
SN2_IRC_Cartesians_MW_output/new_data/SN2_traj1_Cartesians point 316
C -0.16910 0.07729 0.42230
 O 1.58742 0.11803 0.07548
 F -2.45327 -0.17693 -1.40003
 H -0.53667 -0.37589 -0.37827
 H -0.05418 -0.46796 1.39306
 H -0.23463 1.11321 0.53588
 H 1.86044 -0.28776 -0.64841
7
SN2_IRC_Cartesians_MW_output/new_data/SN2_traj1_Cartesians point 317
C -0.16922 0.07693 0.42277
 O 1.58777 0.11789 0.07563
 F -2.45470 -0.17573 -1.40156
 H -0.53666 -0.37628 -0.37776
 H -0.05365 -0.46842 1.39363
 H -0.23461 1.11279 0.53646
 H 1.86106 -0.28718 -0.64917
7
SN2_IRC_Cartesians_MW_output/new_data/SN2_traj1_Cartesians point 318
C -0.16938 0.07644 0.42340
 O 1.58825 0.11770 0.07583
 F -2.45663 -0.17412 -1.40360
 H -0.53663 -0.37681 -0.37708
 H -0.05294 -0.46903 1.39441
 H -0.23457 1.11223 0.53724
 H 1.86190 -0.28641 -0.65018
7
SN2_IRC_Cartesians_MW_output/new_data/SN2_traj1_Cartesians point 319
C -0.16958 0.07584 0.42417
 O 1.58883 0.11746 0.07607
 F -2.45898 -0.17215 -1.40611
 H -0.53661 -0.37745 -0.37626
 H -0.05206 -0.46979 1.39536
 H -0.23453 1.11155 0.53819
 H 1.86293 -0.28546 -0.65142
7
SN2_IRC_Cartesians_MW_output/new_data/SN2_traj1_Cartesians point 320
C -0.16980 0.07517 0.42504
 O 1.58949 0.11719 0.07635
 F -2.46164 -0.16993 -1.40893
 H -0.53658 -0.37818 -0.37532
 H -0.05108 -0.47064 1.39643
 H -0.23448 1.11078 0.53927
 H 1.86409 -0.28439 -0.65282
7
SN2_IRC_Cartesians_MW_output/new_data/SN2_traj1_Cartesians point 321
C -0.17004 0.07445 0.42596
 O 1.59018 0.11691 0.07664
 F -2.46445 -0.16757 -1.41192
 H -0.53654 -0.37895 -0.37433
 H -0.05003 -0.47155 1.39756
 H -0.23442 1.10996 0.54040
 H 1.86531 -0.28326 -0.65431
7
SN2_IRC_Cartesians_MW_output/new_data/SN2_traj1_Cartesians point 322
C -0.17027 0.07374 0.42688
 O 1.59087 0.11663 0.07693
 F -2.46726 -0.16522 -1.41491
 H -0.53651 -0.37972 -0.37335
 H -0.04899 -0.47245 1.39869
 H -0.23437 1.10915 0.54154
 H 1.86654 -0.28213 -0.65579
7
SN2_IRC_Cartesians_MW_output/new_data/SN2_traj1_Cartesians point 323
C -0.17049 0.07307 0.42775
 O 1.59153 0.11636 0.07721
 F -2.46992 -0.16299 -1.41774
 H -0.53648 -0.38045 -0.37241
 H -0.04801 -0.47330 1.39976
 H -0.23432 1.10837 0.54262
 H 1.86770 -0.28106 -0.65719
7
SN2_IRC_Cartesians_MW_output/new_data/SN2_traj1_Cartesians point 324
C -0.17070 0.07245 0.42854
 O 1.59213 0.11612 0.07746
 F -2.47235 -0.16097 -1.42031
 H -0.53645 -0.38112 -0.37156
 H -0.04711 -0.47408 1.40074
 H -0.23428 1.10767 0.54360
 H 1.86875 -0.28008 -0.65847
7
SN2_IRC_Cartesians_MW_output/new_data/SN2_traj1_Cartesians point 325
C -0.17088 0.07191 0.42925
 O 1.59266 0.11590 0.07768
 F -2.47450 -0.15917 -1.42260
 H -0.53643 -0.38171 -0.37080
 H -0.04631 -0.47477 1.40160
 H -0.23424 1.10705 0.54447
 H 1.86969 -0.27922 -0.65960
7
SN2_IRC_Cartesians_MW_output/new_data/SN2_traj1_Cartesians point 326
C -0.17104 0.07143 0.42987
 O 1.59313 0.11571 0.07788
 F -2.47640 -0.15758 -1.42461
 H -0.53641 -0.38223 -0.37013
 H -0.04561 -0.47538 1.40237
 H -0.23420 1.10649 0.54524
 H 1.87052 -0.27845 -0.66060
7
SN2_IRC_Cartesians_MW_output/new_data/SN2_traj1_Cartesians point 327
C -0.17118 0.07100 0.43042
 O 1.59355 0.11554 0.07805
 F -2.47809 -0.15616 -1.42642
 H -0.53639 -0.38269 -0.36954
 H -0.04498 -0.47592 1.40305
 H -0.23417 1.10600 0.54592
 H 1.87126 -0.27777 -0.66149
7
SN2_IRC_Cartesians_MW_output/new_data/SN2_traj1_Cartesians point 328
C -0.17131 0.07061 0.43093
 O 1.59392 0.11539 0.07821
 F -2.47963 -0.15487 -1.42805
 H -0.53637 -0.38311 -0.36900
 H -0.04441 -0.47642 1.40367
 H -0.23414 1.10555 0.54654
 H 1.87193 -0.27715 -0.66230
7
SN2_IRC_Cartesians_MW_output/new_data/SN2_traj1_Cartesians point 329
C -0.17143 0.07025 0.43139
 O 1.59428 0.11525 0.07836
 F -2.48106 -0.15368 -1.42957
 H -0.53636 -0.38350 -0.36849
 H -0.04388 -0.47688 1.40425
 H -0.23411 1.10514 0.54712
 H 1.87255 -0.27658 -0.66306
7
SN2_IRC_Cartesians_MW_output/new_data/SN2_traj1_Cartesians point 330
C -0.17154 0.06990 0.43184
 O 1.59461 0.11511 0.07850
 F -2.48242 -0.15254 -1.43101
 H -0.53634 -0.38388 -0.36802
 H -0.04337 -0.47731 1.40479
 H -0.23409 1.10475 0.54767
 H 1.87314 -0.27603 -0.66377
7
SN2_IRC_Cartesians_MW_output/new_data/SN2_traj1_Cartesians point 331
C -0.17165 0.06957 0.43227
 O 1.59494 0.11498 0.07864
 F -2.48373 -0.15144 -1.43241
 H -0.53632 -0.38424 -0.36755
 H -0.04289 -0.47773 1.40532
 H -0.23406 1.10436 0.54820
 H 1.87372 -0.27550 -0.66447
7
SN2_IRC_Cartesians_MW_output/new_data/SN2_traj1_Cartesians point 332
C -0.17176 0.06924 0.43269
 O 1.59526 0.11485 0.07877
 F -2.48504 -0.15035 -1.43380
 H -0.53631 -0.38459 -0.36710
 H -0.04240 -0.47815 1.40585
 H -0.23404 1.10399 0.54873
 H 1.87429 -0.27498 -0.66515
7
SN2_IRC_Cartesians_MW_output/new_data/SN2_traj1_Cartesians point 333
C -0.17187 0.06891 0.43312
 O 1.59558 0.11472 0.07891
 F -2.48634 -0.14925 -1.43519
 H -0.53629 -0.38495 -0.36664
 H -0.04192 -0.47857 1.40637
 H -0.23401 1.10361 0.54926
 H 1.87486 -0.27445 -0.66584
7
SN2_IRC_Cartesians_MW_output/new_data/SN2_traj1_Cartesians point 334
C -0.17198 0.06857 0.43356
 O 1.59591 0.11458 0.07905
 F -2.48767 -0.14814 -1.43660
 H -0.53628 -0.38532 -0.36617
 H -0.04142 -0.47900 1.40691
 H -0.23399 1.10322 0.54980
 H 1.87544 -0.27391 -0.66654
7
SN2_IRC_Cartesians_MW_output/new_data/SN2_traj1_Cartesians point 335
C -0.17209 0.06822 0.43400
 O 1.59625 0.11445 0.07919
 F -2.48904 -0.14700 -1.43806
 H -0.53626 -0.38569 -0.36569
 H -0.04092 -0.47944 1.40746
 H -0.23396 1.10282 0.55035
 H 1.87603 -0.27336 -0.66726
7
SN2_IRC_Cartesians_MW_output/new_data/SN2_traj1_Cartesians point 336
C -0.17221 0.06786 0.43447
 O 1.59660 0.11430 0.07933
 F -2.49046 -0.14581 -1.43956
 H -0.53625 -0.38608 -0.36519
 H -0.04039 -0.47989 1.40803
 H -0.23394 1.10241 0.55093
 H 1.87665 -0.27279 -0.66801
7
SN2_IRC_Cartesians_MW_output/new_data/SN2_traj1_Cartesians point 337
C -0.17233 0.06749 0.43495
 O 1.59696 0.11416 0.07949
 F -2.49193 -0.14458 -1.44113
 H -0.53623 -0.38648 -0.36467
 H -0.03985 -0.48037 1.40862
 H -0.23391 1.10198 0.55152
 H 1.87729 -0.27220 -0.66879
7
SN2_IRC_Cartesians_MW_output/new_data/SN2_traj1_Cartesians point 338
C -0.17246 0.06710 0.43545
 O 1.59734 0.11400 0.07965
 F -2.49346 -0.14330 -1.44275
 H -0.53621 -0.38690 -0.36413
 H -0.03928 -0.48086 1.40924
 H -0.23388 1.10154 0.55214
 H 1.87796 -0.27158 -0.66959
7
SN2_IRC_Cartesians_MW_output/new_data/SN2_traj1_Cartesians point 339
C -0.17260 0.06670 0.43597
 O 1.59773 0.11384 0.07981
 F -2.49505 -0.14197 -1.44444
 H -0.53620 -0.38734 -0.36357
 H -0.03869 -0.48137 1.40988
 H -0.23385 1.10108 0.55279
 H 1.87865 -0.27094 -0.67043
7
SN2_IRC_Cartesians_MW_output/new_data/SN2_traj1_Cartesians point 340
C -0.17273 0.06628 0.43651
 O 1.59814 0.11368 0.07998
 F -2.49671 -0.14058 -1.44620
 H -0.53618 -0.38779 -0.36299
 H -0.03807 -0.48190 1.41055
 H -0.23382 1.10060 0.55346
 H 1.87938 -0.27028 -0.67130
7
SN2_IRC_Cartesians_MW_output/new_data/SN2_traj1_Cartesians point 341
C -0.17288 0.06584 0.43708
 O 1.59857 0.11350 0.08016
 F -2.49844 -0.13913 -1.44804
 H -0.53616 -0.38827 -0.36238
 H -0.03743 -0.48246 1.41124
 H -0.23379 1.10009 0.55416
 H 1.88013 -0.26958 -0.67221
7
SN2_IRC_Cartesians_MW_output/new_data/SN2_traj1_Cartesians point 342
C -0.17303 0.06538 0.43768
 O 1.59902 0.11332 0.08035
 F -2.50027 -0.13760 -1.44999
 H -0.53614 -0.38877 -0.36174
 H -0.03675 -0.48304 1.41198
 H -0.23375 1.09956 0.55490
 H 1.88093 -0.26885 -0.67318
7
SN2_IRC_Cartesians_MW_output/new_data/SN2_traj1_Cartesians point 343
C -0.17320 0.06488 0.43832
 O 1.59950 0.11312 0.08055
 F -2.50222 -0.13597 -1.45206
 H -0.53611 -0.38930 -0.36105
 H -0.03603 -0.48367 1.41277
 H -0.23372 1.09900 0.55569
 H 1.88178 -0.26806 -0.67421
7
SN2_IRC_Cartesians_MW_output/new_data/SN2_traj1_Cartesians point 344
C -0.17337 0.06435 0.43900
 O 1.60002 0.11291 0.08077
 F -2.50432 -0.13421 -1.45429
 H -0.53609 -0.38988 -0.36031
 H -0.03525 -0.48434 1.41361
 H -0.23368 1.09839 0.55654
 H 1.88269 -0.26722 -0.67531
7
SN2_IRC_Cartesians_MW_output/new_data/SN2_traj1_Cartesians point 345
C -0.17356 0.06378 0.43974
 O 1.60058 0.11269 0.08101
 F -2.50658 -0.13232 -1.45670
 H -0.53606 -0.39050 -0.35952
 H -0.03441 -0.48507 1.41452
 H -0.23364 1.09773 0.55745
 H 1.88368 -0.26631 -0.67651
7
SN2_IRC_Cartesians_MW_output/new_data/SN2_traj1_Cartesians point 346
C -0.17376 0.06316 0.44054
 O 1.60118 0.11244 0.08126
 F -2.50902 -0.13028 -1.45928
 H -0.53604 -0.39116 -0.35866
 H -0.03351 -0.48585 1.41550
 H -0.23359 1.09702 0.55844
 H 1.88474 -0.26533 -0.67779
7
SN2_IRC_Cartesians_MW_output/new_data/SN2_traj1_Cartesians point 347
C -0.17398 0.06250 0.44139
 O 1.60182 0.11218 0.08153
 F -2.51162 -0.12811 -1.46205
 H -0.53601 -0.39188 -0.35775
 H -0.03255 -0.48669 1.41655
 H -0.23354 1.09627 0.55949
 H 1.88587 -0.26428 -0.67916
7
SN2_IRC_Cartesians_MW_output/new_data/SN2_traj1_Cartesians point 348
C -0.17421 0.06180 0.44229
 O 1.60250 0.11190 0.08181
 F -2.51437 -0.12580 -1.46497
 H -0.53598 -0.39263 -0.35678
 H -0.03153 -0.48757 1.41766
 H -0.23349 1.09547 0.56060
 H 1.88707 -0.26317 -0.68061
7
SN2_IRC_Cartesians_MW_output/new_data/SN2_traj1_Cartesians point 349
C -0.17445 0.06107 0.44323
 O 1.60321 0.11162 0.08211
 F -2.51725 -0.12339 -1.46803
 H -0.53594 -0.39342 -0.35577
 H -0.03046 -0.48849 1.41882
 H -0.23344 1.09463 0.56177
 H 1.88833 -0.26201 -0.68213
7
SN2_IRC_Cartesians_MW_output/new_data/SN2_traj1_Cartesians point 350
C -0.17470 0.06032 0.44420
 O 1.60394 0.11132 0.08242
 F -2.52022 -0.12091 -1.47119
 H -0.53591 -0.39423 -0.35473
 H -0.02936 -0.48945 1.42001
 H -0.23338 1.09377 0.56297
 H 1.88962 -0.26082 -0.68369
7
SN2_IRC_Cartesians_MW_output/new_data/SN2_traj1_Cartesians point 351
C -0.17495 0.05956 0.44518
 O 1.60468 0.11102 0.08273
 F -2.52321 -0.11841 -1.47437
 H -0.53587 -0.39505 -0.35367
 H -0.02825 -0.49041 1.42122
 H -0.23332 1.09290 0.56418
 H 1.89093 -0.25962 -0.68527
7
SN2_IRC_Cartesians_MW_output/new_data/SN2_traj1_Cartesians point 352
C -0.17520 0.05882 0.44614
 O 1.60540 0.11072 0.08303
 F -2.52613 -0.11596 -1.47747
 H -0.53584 -0.39585 -0.35265
 H -0.02717 -0.49134 1.42239
 H -0.23327 1.09206 0.56536
 H 1.89220 -0.25844 -0.68681
7
SN2_IRC_Cartesians_MW_output/new_data/SN2_traj1_Cartesians point 353
C -0.17542 0.05813 0.44703
 O 1.60607 0.11045 0.08331
 F -2.52886 -0.11368 -1.48037
 H -0.53581 -0.39660 -0.35169
 H -0.02615 -0.49222 1.42349
 H -0.23322 1.09126 0.56646
 H 1.89339 -0.25735 -0.68824
7
SN2_IRC_Cartesians_MW_output/new_data/SN2_traj1_Cartesians point 354
C -0.17562 0.05753 0.44781
 O 1.60666 0.11021 0.08356
 F -2.53122 -0.11170 -1.48288
 H -0.53578 -0.39725 -0.35086
 H -0.02528 -0.49298 1.42444
 H -0.23317 1.09058 0.56742
 H 1.89442 -0.25639 -0.68949
7
SN2_IRC_Cartesians_MW_output/new_data/SN2_traj1_Cartesians point 355
C -0.17577 0.05707 0.44841
 O 1.60711 0.11003 0.08375
 F -2.53305 -0.11017 -1.48483
 H -0.53576 -0.39775 -0.35021
 H -0.02460 -0.49357 1.42518
 H -0.23314 1.09004 0.56816
 H 1.89522 -0.25566 -0.69046
7
SN2_IRC_Cartesians_MW_output/new_data/SN2_traj1_Cartesians point 356
C -0.17587 0.05676 0.44880
 O 1.60740 0.10991 0.08387
 F -2.53425 -0.10916 -1.48611
 H -0.53575 -0.39808 -0.34979
 H -0.02415 -0.49395 1.42566
 H -0.23312 1.08970 0.56865
 H 1.89574 -0.25517 -0.69109
7
SN2_IRC_Cartesians_MW_output/new_data/SN2_traj1_Cartesians point 357
C -0.17592 0.05662 0.44898
 O 1.60754 0.10985 0.08393
 F -2.53482 -0.10869 -1.48671
 H -0.53574 -0.39824 -0.34959
 H -0.02394 -0.49413 1.42589
 H -0.23311 1.08953 0.56888
 H 1.89599 -0.25494 -0.69139
7
SN2_IRC_Cartesians_MW_output/new_data/SN2_traj1_Cartesians point 358
C -0.17593 0.05660 0.44901
 O 1.60756 0.10985 0.08394
 F -2.53489 -0.10863 -1.48678
 H -0.53574 -0.39825 -0.34957
 H -0.02392 -0.49416 1.42592
 H -0.23311 1.08951 0.56890
 H 1.89602 -0.25492 -0.69142
7
SN2_IRC_Cartesians_MW_output/new_data/SN2_traj1_Cartesians point 359
C -0.17590 0.05667 0.44891
 O 1.60749 0.10987 0.08391
 F -2.53461 -0.10887 -1.48649
 H -0.53574 -0.39818 -0.34966
 H -0.02402 -0.49407 1.42581
 H -0.23311 1.08959 0.56879
 H 1.89590 -0.25503 -0.69128
7
SN2_IRC_Cartesians_MW_output/new_data/SN2_traj1_Cartesians point 360
C -0.17587 0.05679 0.44876
 O 1.60738 0.10992 0.08386
 F -2.53415 -0.10925 -1.48600
 H -0.53575 -0.39805 -0.34982
 H -0.02419 -0.49392 1.42562
 H -0.23312 1.08973 0.56861
 H 1.89570 -0.25521 -0.69103
7
SN2_IRC_Cartesians_MW_output/new_data/SN2_traj1_Cartesians point 361
C -0.17582 0.05691 0.44860
 O 1.60726 0.10997 0.08381
 F -2.53365 -0.10967 -1.48547
 H -0.53576 -0.39792 -0.35000
 H -0.02438 -0.49376 1.42542
 H -0.23313 1.08987 0.56840
 H 1.89548 -0.25541 -0.69077
7
SN2_IRC_Cartesians_MW_output/new_data/SN2_traj1_Cartesians point 362
C -0.17579 0.05702 0.44846
 O 1.60715 0.11001 0.08377
 F -2.53322 -0.11003 -1.48501
 H -0.53576 -0.39780 -0.35015
 H -0.02454 -0.49362 1.42525
 H -0.23314 1.09000 0.56823
 H 1.89529 -0.25559 -0.69054
7
SN2_IRC_Cartesians_MW_output/new_data/SN2_traj1_Cartesians point 363
C -0.17577 0.05709 0.44837
 O 1.60708 0.11004 0.08374
 F -2.53294 -0.11026 -1.48472
 H -0.53576 -0.39772 -0.35025
 H -0.02464 -0.49353 1.42514
 H -0.23314 1.09008 0.56812
 H 1.89517 -0.25570 -0.69040
7
SN2_IRC_Cartesians_MW_output/new_data/SN2_traj1_Cartesians point 364
C -0.17576 0.05711 0.44835
 O 1.60707 0.11005 0.08373
 F -2.53289 -0.11030 -1.48466
 H -0.53576 -0.39771 -0.35027
 H -0.02466 -0.49351 1.42512
 H -0.23314 1.09009 0.56810
 H 1.89515 -0.25572 -0.69037
7
SN2_IRC_Cartesians_MW_output/new_data/SN2_traj1_Cartesians point 365
C -0.17578 0.05705 0.44843
 O 1.60713 0.11002 0.08376
 F -2.53313 -0.11011 -1.48491
 H -0.53576 -0.39777 -0.35019
 H -0.02457 -0.49359 1.42521
 H -0.23314 1.09002 0.56819
 H 1.89525 -0.25563 -0.69049
7
SN2_IRC_Cartesians_MW_output/new_data/SN2_traj1_Cartesians point 366
C -0.17583 0.05690 0.44862
 O 1.60727 0.10996 0.08382
 F -2.53372 -0.10961 -1.48554
 H -0.53575 -0.39793 -0.34998
 H -0.02435 -0.49378 1.42545
 H -0.23313 1.08985 0.56843
 H 1.89551 -0.25539 -0.69080
7
SN2_IRC_Cartesians_MW_output/new_data/SN2_traj1_Cartesians point 367
C -0.17592 0.05663 0.44896
 O 1.60753 0.10986 0.08393
 F -2.53475 -0.10874 -1.48664
 H -0.53574 -0.39822 -0.34961
 H -0.02397 -0.49411 1.42587
 H -0.23311 1.08955 0.56885
 H 1.89596 -0.25497 -0.69135
7
SN2_IRC_Cartesians_MW_output/new_data/SN2_traj1_Cartesians point 368
C -0.17605 0.05623 0.44949
 O 1.60792 0.10970 0.08409
 F -2.53636 -0.10740 -1.48835
 H -0.53572 -0.39866 -0.34905
 H -0.02337 -0.49463 1.42651
 H -0.23308 1.08908 0.56950
 H 1.89666 -0.25432 -0.69220
7
SN2_IRC_Cartesians_MW_output/new_data/SN2_traj1_Cartesians point 369
C -0.17625 0.05563 0.45026
 O 1.60851 0.10946 0.08434
 F -2.53872 -0.10542 -1.49086
 H -0.53570 -0.39930 -0.34822
 H -0.02250 -0.49539 1.42746
 H -0.23303 1.08840 0.57046
 H 1.89769 -0.25337 -0.69344
7
SN2_IRC_Cartesians_MW_output/new_data/SN2_traj1_Cartesians point 370
C -0.17653 0.05479 0.45135
 O 1.60933 0.10913 0.08468
 F -2.54205 -0.10264 -1.49439
 H -0.53566 -0.40022 -0.34705
 H -0.02126 -0.49645 1.42880
 H -0.23297 1.08743 0.57180
 H 1.89914 -0.25204 -0.69519
7
SN2_IRC_Cartesians_MW_output/new_data/SN2_traj1_Cartesians point 371
C -0.17689 0.05369 0.45276
 O 1.61039 0.10870 0.08513
 F -2.54636 -0.09904 -1.49897
 H -0.53561 -0.40140 -0.34553
 H -0.01966 -0.49784 1.43054
 H -0.23289 1.08618 0.57355
 H 1.90102 -0.25030 -0.69747
7
SN2_IRC_Cartesians_MW_output/new_data/SN2_traj1_Cartesians point 372
C -0.17730 0.05245 0.45436
 O 1.61160 0.10820 0.08564
 F -2.55127 -0.09493 -1.50419
 H -0.53555 -0.40274 -0.34381
 H -0.01785 -0.49941 1.43251
 H -0.23280 1.08476 0.57553
 H 1.90316 -0.24833 -0.70005
7
SN2_IRC_Cartesians_MW_output/new_data/SN2_traj1_Cartesians point 373
C -0.17772 0.05118 0.45600
 O 1.61284 0.10770 0.08616
 F -2.55627 -0.09074 -1.50951
 H -0.53550 -0.40411 -0.34205
 H -0.01599 -0.50102 1.43453
 H -0.23271 1.08330 0.57756
 H 1.90534 -0.24631 -0.70269
7
SN2_IRC_Cartesians_MW_output/new_data/SN2_traj1_Cartesians point 374
C -0.17812 0.04996 0.45758
 O 1.61403 0.10722 0.08666
 F -2.56109 -0.08671 -1.51463
 H -0.53544 -0.40543 -0.34035
 H -0.01420 -0.50257 1.43647
 H -0.23262 1.08191 0.57951
 H 1.90744 -0.24438 -0.70523
7
SN2_IRC_Cartesians_MW_output/new_data/SN2_traj1_Cartesians point 375
C -0.17849 0.04883 0.45904
 O 1.61513 0.10677 0.08712
 F -2.56554 -0.08298 -1.51936
 H -0.53539 -0.40665 -0.33879
 H -0.01255 -0.50400 1.43826
 H -0.23253 1.08061 0.58131
 H 1.90939 -0.24258 -0.70758
7
SN2_IRC_Cartesians_MW_output/new_data/SN2_traj1_Cartesians point 376
C -0.17882 0.04783 0.46033
 O 1.61610 0.10638 0.08753
 F -2.56949 -0.07968 -1.52355
 H -0.53535 -0.40773 -0.33740
 H -0.01109 -0.50526 1.43985
 H -0.23246 1.07947 0.58290
 H 1.91110 -0.24100 -0.70965
7
SN2_IRC_Cartesians_MW_output/new_data/SN2_traj1_Cartesians point 377
C -0.17909 0.04701 0.46138
 O 1.61689 0.10605 0.08786
 F -2.57271 -0.07698 -1.52699
 H -0.53531 -0.40862 -0.33627
 H -0.00989 -0.50630 1.44115
 H -0.23240 1.07853 0.58421
 H 1.91251 -0.23970 -0.71135
7
SN2_IRC_Cartesians_MW_output/new_data/SN2_traj1_Cartesians point 378
C -0.17928 0.04643 0.46213
 O 1.61746 0.10582 0.08810
 F -2.57499 -0.07507 -1.52941
 H -0.53528 -0.40924 -0.33546
 H -0.00905 -0.50703 1.44207
 H -0.23236 1.07787 0.58513
 H 1.91351 -0.23878 -0.71255
7
SN2_IRC_Cartesians_MW_output/new_data/SN2_traj1_Cartesians point 379
C -0.17938 0.04614 0.46250
 O 1.61774 0.10571 0.08822
 F -2.57614 -0.07412 -1.53062
 H -0.53527 -0.40956 -0.33506
 H -0.00862 -0.50740 1.44253
 H -0.23233 1.07754 0.58560
 H 1.91400 -0.23832 -0.71316
7
SN2_IRC_Cartesians_MW_output/new_data/SN2_traj1_Cartesians point 380
C -0.17938 0.04614 0.46251
 O 1.61775 0.10570 0.08822
 F -2.57617 -0.07409 -1.53066
 H -0.53527 -0.40957 -0.33505
 H -0.00861 -0.50741 1.44254
 H -0.23233 1.07753 0.58561
 H 1.91402 -0.23831 -0.71318
7
SN2_IRC_Cartesians_MW_output/new_data/SN2_traj1_Cartesians point 381
C -0.17931 0.04635 0.46224
 O 1.61754 0.10579 0.08813
 F -2.57534 -0.07478 -1.52978
 H -0.53528 -0.40934 -0.33534
 H -0.00892 -0.50714 1.44221
 H -0.23235 1.07777 0.58527
 H 1.91366 -0.23864 -0.71274
7
SN2_IRC_Cartesians_MW_output/new_data/SN2_traj1_Cartesians point 382
C -0.17920 0.04669 0.46180
 O 1.61721 0.10592 0.08799
 F -2.57400 -0.07590 -1.52835
 H -0.53530 -0.40897 -0.33581
 H -0.00942 -0.50671 1.44167
 H -0.23237 1.07816 0.58473
 H 1.91307 -0.23918 -0.71203
7
SN2_IRC_Cartesians_MW_output/new_data/SN2_traj1_Cartesians point 383
C -0.17907 0.04708 0.46130
 O 1.61683 0.10608 0.08784
 F -2.57246 -0.07719 -1.52672
 H -0.53531 -0.40855 -0.33635
 H -0.00998 -0.50622 1.44105
 H -0.23240 1.07860 0.58411
 H 1.91240 -0.23980 -0.71122
7
SN2_IRC_Cartesians_MW_output/new_data/SN2_traj1_Cartesians point 384
C -0.17895 0.04745 0.46082
 O 1.61647 0.10623 0.08768
 F -2.57098 -0.07843 -1.52514
 H -0.53533 -0.40814 -0.33688
 H -0.01053 -0.50574 1.44045
 H -0.23243 1.07903 0.58351
 H 1.91176 -0.24040 -0.71044
7
SN2_IRC_Cartesians_MW_output/new_data/SN2_traj1_Cartesians point 385
C -0.17884 0.04777 0.46041
 O 1.61616 0.10635 0.08755
 F -2.56973 -0.07948 -1.52381
 H -0.53534 -0.40780 -0.33732
 H -0.01100 -0.50534 1.43995
 H -0.23245 1.07940 0.58300
 H 1.91121 -0.24090 -0.70978
7
SN2_IRC_Cartesians_MW_output/new_data/SN2_traj1_Cartesians point 386
C -0.17877 0.04800 0.46011
 O 1.61593 0.10644 0.08746
 F -2.56882 -0.08024 -1.52285
 H -0.53535 -0.40755 -0.33763
 H -0.01133 -0.50505 1.43958
 H -0.23247 1.07966 0.58264
 H 1.91082 -0.24126 -0.70930
7
SN2_IRC_Cartesians_MW_output/new_data/SN2_traj1_Cartesians point 387
C -0.17873 0.04812 0.45995
 O 1.61581 0.10649 0.08741
 F -2.56833 -0.08065 -1.52232
 H -0.53536 -0.40742 -0.33781
 H -0.01152 -0.50489 1.43938
 H -0.23248 1.07980 0.58243
 H 1.91060 -0.24146 -0.70904
7
SN2_IRC_Cartesians_MW_output/new_data/SN2_traj1_Cartesians point 388
C -0.17872 0.04814 0.45992
 O 1.61580 0.10650 0.08740
 F -2.56826 -0.08071 -1.52225
 H -0.53536 -0.40740 -0.33783
 H -0.01154 -0.50487 1.43936
 H -0.23248 1.07982 0.58241
 H 1.91057 -0.24149 -0.70901
7
SN2_IRC_Cartesians_MW_output/new_data/SN2_traj1_Cartesians point 389
C -0.17875 0.04805 0.46004
 O 1.61588 0.10646 0.08744
 F -2.56861 -0.08041 -1.52263
 H -0.53536 -0.40749 -0.33771
 H -0.01141 -0.50498 1.43950
 H -0.23247 1.07972 0.58255
 H 1.91072 -0.24135 -0.70919
7
SN2_IRC_Cartesians_MW_output/new_data/SN2_traj1_Cartesians point 390
C -0.17881 0.04786 0.46028
 O 1.61607 0.10639 0.08751
 F -2.56936 -0.07979 -1.52342
 H -0.53535 -0.40770 -0.33745
 H -0.01114 -0.50522 1.43980
 H -0.23246 1.07950 0.58285
 H 1.91105 -0.24105 -0.70959
7
SN2_IRC_Cartesians_MW_output/new_data/SN2_traj1_Cartesians point 391
C -0.17890 0.04758 0.46065
 O 1.61634 0.10628 0.08763
 F -2.57047 -0.07886 -1.52460
 H -0.53534 -0.40800 -0.33705
 H -0.01072 -0.50558 1.44025
 H -0.23244 1.07918 0.58330
 H 1.91153 -0.24060 -0.71017
7
SN2_IRC_Cartesians_MW_output/new_data/SN2_traj1_Cartesians point 392
C -0.17902 0.04722 0.46112
 O 1.61670 0.10613 0.08778
 F -2.57191 -0.07765 -1.52613
 H -0.53532 -0.40840 -0.33655
 H -0.01019 -0.50604 1.44083
 H -0.23241 1.07876 0.58388
 H 1.91216 -0.24002 -0.71093
7
SN2_IRC_Cartesians_MW_output/new_data/SN2_traj1_Cartesians point 393
C -0.17917 0.04678 0.46169
 O 1.61713 0.10596 0.08796
 F -2.57365 -0.07620 -1.52798
 H -0.53530 -0.40887 -0.33594
 H -0.00955 -0.50660 1.44153
 H -0.23238 1.07826 0.58459
 H 1.91292 -0.23932 -0.71185
7
SN2_IRC_Cartesians_MW_output/new_data/SN2_traj1_Cartesians point 394
C -0.17934 0.04627 0.46235
 O 1.61762 0.10576 0.08817
 F -2.57566 -0.07452 -1.53011
 H -0.53528 -0.40942 -0.33523
 H -0.00880 -0.50724 1.44234
 H -0.23234 1.07768 0.58540
 H 1.91380 -0.23851 -0.71290
7
SN2_IRC_Cartesians_MW_output/new_data/SN2_traj1_Cartesians point 395
C -0.17953 0.04569 0.46308
 O 1.61818 0.10553 0.08840
 F -2.57791 -0.07263 -1.53251
 H -0.53525 -0.41004 -0.33444
 H -0.00796 -0.50797 1.44324
 H -0.23230 1.07702 0.58631
 H 1.91478 -0.23761 -0.71409
7
SN2_IRC_Cartesians_MW_output/new_data/SN2_traj1_Cartesians point 396
C -0.17973 0.04507 0.46389
 O 1.61879 0.10528 0.08866
 F -2.58039 -0.07056 -1.53514
 H -0.53522 -0.41072 -0.33357
 H -0.00705 -0.50876 1.44424
 H -0.23225 1.07630 0.58731
 H 1.91586 -0.23661 -0.71540
7
SN2_IRC_Cartesians_MW_output/new_data/SN2_traj1_Cartesians point 397
C -0.17996 0.04439 0.46476
 O 1.61945 0.10501 0.08893
 F -2.58305 -0.06833 -1.53797
 H -0.53519 -0.41145 -0.33263
 H -0.00606 -0.50962 1.44531
 H -0.23220 1.07553 0.58839
 H 1.91702 -0.23554 -0.71680
7
SN2_IRC_Cartesians_MW_output/new_data/SN2_traj1_Cartesians point 398
C -0.18019 0.04368 0.46569
 O 1.62014 0.10473 0.08923
 F -2.58587 -0.06597 -1.54097
 H -0.53516 -0.41222 -0.33164
 H -0.00501 -0.51052 1.44645
 H -0.23215 1.07471 0.58953
 H 1.91825 -0.23440 -0.71829
7
SN2_IRC_Cartesians_MW_output/new_data/SN2_traj1_Cartesians point 399
C -0.18044 0.04293 0.46665
 O 1.62087 0.10444 0.08953
 F -2.58881 -0.06351 -1.54409
 H -0.53513 -0.41303 -0.33061
 H -0.00393 -0.51146 1.44763
 H -0.23210 1.07386 0.59072
 H 1.91953 -0.23322 -0.71983
7
SN2_IRC_Cartesians_MW_output/new_data/SN2_traj1_Cartesians point 400
C -0.18069 0.04218 0.46763
 O 1.62160 0.10414 0.08984
 F -2.59180 -0.06101 -1.54727
 H -0.53509 -0.41385 -0.32956
 H -0.00282 -0.51242 1.44883
 H -0.23204 1.07299 0.59193
 H 1.92083 -0.23202 -0.72141
7
SN2_IRC_Cartesians_MW_output/new_data/SN2_traj1_Cartesians point 401
C -0.18094 0.04142 0.46860
 O 1.62234 0.10384 0.09015
 F -2.59477 -0.05853 -1.55043
 H -0.53506 -0.41466 -0.32851
 H -0.00171 -0.51338 1.45003
 H -0.23199 1.07213 0.59313
 H 1.92213 -0.23083 -0.72298
7
SN2_IRC_Cartesians_MW_output/new_data/SN2_traj1_Cartesians point 402
C -0.18118 0.04070 0.46954
 O 1.62304 0.10355 0.09044
 F -2.59763 -0.05613 -1.55347
 H -0.53503 -0.41545 -0.32750
 H -0.00065 -0.51430 1.45119
 H -0.23193 1.07130 0.59429
 H 1.92338 -0.22967 -0.72448
7
SN2_IRC_Cartesians_MW_output/new_data/SN2_traj1_Cartesians point 403
C -0.18140 0.04002 0.47041
 O 1.62370 0.10328 0.09072
 F -2.60029 -0.05390 -1.55630
 H -0.53500 -0.41618 -0.32657
 H 0.00033 -0.51515 1.45226
 H -0.23188 1.07052 0.59537
 H 1.92454 -0.22860 -0.72589
7
SN2_IRC_Cartesians_MW_output/new_data/SN2_traj1_Cartesians point 404
C -0.18160 0.03943 0.47117
 O 1.62428 0.10305 0.09096
 F -2.60264 -0.05194 -1.55880
 H -0.53497 -0.41682 -0.32574
 H 0.00121 -0.51590 1.45320
 H -0.23184 1.06984 0.59632
 H 1.92556 -0.22766 -0.72712
7
SN2_IRC_Cartesians_MW_output/new_data/SN2_traj1_Cartesians point 405
C -0.18176 0.03893 0.47181
 O 1.62476 0.10285 0.09117
 F -2.60460 -0.05030 -1.56087
 H -0.53495 -0.41735 -0.32505
 H 0.00193 -0.51653 1.45399
 H -0.23180 1.06927 0.59711
 H 1.92641 -0.22687 -0.72815
7
SN2_IRC_Cartesians_MW_output/new_data/SN2_traj1_Cartesians point 406
C -0.18188 0.03855 0.47230
 O 1.62513 0.10270 0.09132
 F -2.60610 -0.04905 -1.56247
 H -0.53493 -0.41777 -0.32453
 H 0.00249 -0.51701 1.45459
 H -0.23177 1.06884 0.59772
 H 1.92707 -0.22627 -0.72894
7
SN2_IRC_Cartesians_MW_output/new_data/SN2_traj1_Cartesians point 407
C -0.18197 0.03829 0.47264
 O 1.62538 0.10260 0.09143
 F -2.60712 -0.04819 -1.56355
 H -0.53492 -0.41805 -0.32417
 H 0.00286 -0.51734 1.45500
 H -0.23175 1.06854 0.59813
 H 1.92751 -0.22586 -0.72948
7
SN2_IRC_Cartesians_MW_output/new_data/SN2_traj1_Cartesians point 408
C -0.18202 0.03815 0.47282
 O 1.62552 0.10254 0.09149
 F -2.60769 -0.04772 -1.56415
 H -0.53491 -0.41820 -0.32397
 H 0.00308 -0.51752 1.45523
 H -0.23174 1.06838 0.59836
 H 1.92776 -0.22563 -0.72978
7
SN2_IRC_Cartesians_MW_output/new_data/SN2_traj1_Cartesians point 409
C -0.18203 0.03811 0.47288
 O 1.62557 0.10253 0.09150
 F -2.60785 -0.04757 -1.56433
 H -0.53491 -0.41825 -0.32391
 H 0.00314 -0.51758 1.45530
 H -0.23174 1.06833 0.59843
 H 1.92783 -0.22556 -0.72987
7
SN2_IRC_Cartesians_MW_output/new_data/SN2_traj1_Cartesians point 410
C -0.18202 0.03814 0.47283
 O 1.62553 0.10254 0.09149
 F -2.60770 -0.04770 -1.56417
 H -0.53491 -0.41820 -0.32396
 H 0.00308 -0.51753 1.45524
 H -0.23174 1.06837 0.59837
 H 1.92776 -0.22562 -0.72979
7
SN2_IRC_Cartesians_MW_output/new_data/SN2_traj1_Cartesians point 411
C -0.18199 0.03825 0.47270
 O 1.62543 0.10258 0.09145
 F -2.60730 -0.04804 -1.56375
 H -0.53492 -0.41810 -0.32410
 H 0.00293 -0.51740 1.45508
 H -0.23175 1.06849 0.59821
 H 1.92759 -0.22578 -0.72958
7
SN2_IRC_Cartesians_MW_output/new_data/SN2_traj1_Cartesians point 412
C -0.18194 0.03839 0.47252
 O 1.62529 0.10264 0.09139
 F -2.60674 -0.04850 -1.56315
 H -0.53492 -0.41794 -0.32430
 H 0.00273 -0.51722 1.45485
 H -0.23176 1.06865 0.59798
 H 1.92735 -0.22601 -0.72929
7
SN2_IRC_Cartesians_MW_output/new_data/SN2_traj1_Cartesians point 413
C -0.18188 0.03855 0.47231
 O 1.62513 0.10270 0.09132
 F -2.60610 -0.04904 -1.56247
 H -0.53493 -0.41777 -0.32453
 H 0.00249 -0.51701 1.45459
 H -0.23177 1.06884 0.59772
 H 1.92707 -0.22627 -0.72895
7
SN2_IRC_Cartesians_MW_output/new_data/SN2_traj1_Cartesians point 414
C -0.18183 0.03872 0.47209
 O 1.62497 0.10277 0.09125
 F -2.60544 -0.04959 -1.56177
 H -0.53494 -0.41759 -0.32476
 H 0.00224 -0.51680 1.45433
 H -0.23179 1.06903 0.59745
 H 1.92678 -0.22653 -0.72860
7
SN2_IRC_Cartesians_MW_output/new_data/SN2_traj1_Cartesians point 415
C -0.18178 0.03887 0.47189
 O 1.62482 0.10283 0.09119
 F -2.60484 -0.05010 -1.56113
 H -0.53494 -0.41742 -0.32497
 H 0.00202 -0.51661 1.45409
 H -0.23180 1.06920 0.59721
 H 1.92652 -0.22677 -0.72828
7
SN2_IRC_Cartesians_MW_output/new_data/SN2_traj1_Cartesians point 416
C -0.18174 0.03899 0.47174
 O 1.62471 0.10288 0.09114
 F -2.60437 -0.05049 -1.56063
 H -0.53495 -0.41729 -0.32513
 H 0.00185 -0.51646 1.45390
 H -0.23181 1.06934 0.59702
 H 1.92631 -0.22696 -0.72804
7
SN2_IRC_Cartesians_MW_output/new_data/SN2_traj1_Cartesians point 417
C -0.18172 0.03905 0.47166
 O 1.62464 0.10290 0.09112
 F -2.60412 -0.05070 -1.56036
 H -0.53495 -0.41722 -0.32522
 H 0.00175 -0.51638 1.45380
 H -0.23181 1.06941 0.59692
 H 1.92620 -0.22706 -0.72790
7
SN2_IRC_Cartesians_MW_output/new_data/SN2_traj1_Cartesians point 418
C -0.18172 0.03904 0.47167
 O 1.62465 0.10290 0.09112
 F -2.60416 -0.05067 -1.56041
 H -0.53495 -0.41723 -0.32521
 H 0.00177 -0.51639 1.45381
 H -0.23181 1.06940 0.59693
 H 1.92622 -0.22705 -0.72792
7
SN2_IRC_Cartesians_MW_output/new_data/SN2_traj1_Cartesians point 419
C -0.18176 0.03893 0.47181
 O 1.62476 0.10285 0.09117
 F -2.60459 -0.05031 -1.56086
 H -0.53495 -0.41735 -0.32506
 H 0.00193 -0.51653 1.45399
 H -0.23180 1.06928 0.59711
 H 1.92641 -0.22687 -0.72815
7
SN2_IRC_Cartesians_MW_output/new_data/SN2_traj1_Cartesians point 420
C -0.18183 0.03871 0.47210
 O 1.62498 0.10276 0.09126
 F -2.60548 -0.04956 -1.56181
 H -0.53494 -0.41760 -0.32474
 H 0.00226 -0.51682 1.45435
 H -0.23178 1.06902 0.59747
 H 1.92680 -0.22651 -0.72862
7
SN2_IRC_Cartesians_MW_output/new_data/SN2_traj1_Cartesians point 421
C -0.18195 0.03835 0.47256
 O 1.62532 0.10262 0.09140
 F -2.60687 -0.04840 -1.56329
 H -0.53492 -0.41798 -0.32425
 H 0.00277 -0.51726 1.45491
 H -0.23176 1.06861 0.59803
 H 1.92740 -0.22596 -0.72935
7
SN2_IRC_Cartesians_MW_output/new_data/SN2_traj1_Cartesians point 422
C -0.18211 0.03788 0.47317
 O 1.62579 0.10244 0.09160
 F -2.60874 -0.04683 -1.56528
 H -0.53490 -0.41849 -0.32360
 H 0.00347 -0.51786 1.45566
 H -0.23172 1.06807 0.59879
 H 1.92822 -0.22520 -0.73034
7
SN2_IRC_Cartesians_MW_output/new_data/SN2_traj1_Cartesians point 423
C -0.18230 0.03730 0.47392
 O 1.62635 0.10221 0.09183
 F -2.61102 -0.04492 -1.56770
 H -0.53487 -0.41912 -0.32280
 H 0.00431 -0.51859 1.45658
 H -0.23168 1.06741 0.59971
 H 1.92921 -0.22429 -0.73154
7
SN2_IRC_Cartesians_MW_output/new_data/SN2_traj1_Cartesians point 424
C -0.18251 0.03665 0.47476
 O 1.62699 0.10195 0.09210
 F -2.61361 -0.04276 -1.57045
 H -0.53484 -0.41983 -0.32188
 H 0.00527 -0.51943 1.45762
 H -0.23163 1.06666 0.60076
 H 1.93034 -0.22324 -0.73291
7
SN2_IRC_Cartesians_MW_output/new_data/SN2_traj1_Cartesians point 425
C -0.18275 0.03593 0.47568
 O 1.62768 0.10167 0.09239
 F -2.61642 -0.04041 -1.57344
 H -0.53481 -0.42059 -0.32090
 H 0.00631 -0.52033 1.45875
 H -0.23158 1.06584 0.60189
 H 1.93157 -0.22211 -0.73438
7
SN2_IRC_Cartesians_MW_output/new_data/SN2_traj1_Cartesians point 426
C -0.18299 0.03519 0.47664
 O 1.62840 0.10137 0.09270
 F -2.61934 -0.03796 -1.57655
 H -0.53478 -0.42140 -0.31987
 H 0.00740 -0.52127 1.45993
 H -0.23153 1.06499 0.60308
 H 1.93284 -0.22094 -0.73592
7
SN2_IRC_Cartesians_MW_output/new_data/SN2_traj1_Cartesians point 427
C -0.18324 0.03444 0.47761
 O 1.62913 0.10108 0.09300
 F -2.62230 -0.03549 -1.57969
 H -0.53474 -0.42221 -0.31883
 H 0.00849 -0.52221 1.46112
 H -0.23147 1.06413 0.60427
 H 1.93413 -0.21975 -0.73748
7
SN2_IRC_Cartesians_MW_output/new_data/SN2_traj1_Cartesians point 428
C -0.18348 0.03371 0.47855
 O 1.62984 0.10079 0.09330
 F -2.62519 -0.03307 -1.58276
 H -0.53471 -0.42300 -0.31781
 H 0.00957 -0.52314 1.46228
 H -0.23142 1.06329 0.60545
 H 1.93539 -0.21858 -0.73901
7
SN2_IRC_Cartesians_MW_output/new_data/SN2_traj1_Cartesians point 429
C -0.18371 0.03302 0.47945
 O 1.63052 0.10051 0.09358
 F -2.62792 -0.03078 -1.58566
 H -0.53468 -0.42375 -0.31685
 H 0.01058 -0.52402 1.46338
 H -0.23136 1.06250 0.60655
 H 1.93658 -0.21749 -0.74044
7
SN2_IRC_Cartesians_MW_output/new_data/SN2_traj1_Cartesians point 430
C -0.18391 0.03240 0.48024
 O 1.63112 0.10027 0.09384
 F -2.63036 -0.02874 -1.58826
 H -0.53465 -0.42441 -0.31600
 H 0.01148 -0.52480 1.46436
 H -0.23132 1.06179 0.60754
 H 1.93765 -0.21650 -0.74173
7
SN2_IRC_Cartesians_MW_output/new_data/SN2_traj1_Cartesians point 431
C -0.18408 0.03188 0.48091
 O 1.63162 0.10006 0.09405
 F -2.63239 -0.02704 -1.59042
 H -0.53463 -0.42497 -0.31528
 H 0.01224 -0.52545 1.46518
 H -0.23128 1.06120 0.60836
 H 1.93853 -0.21569 -0.74280
7
SN2_IRC_Cartesians_MW_output/new_data/SN2_traj1_Cartesians point 432
C -0.18421 0.03150 0.48141
 O 1.63200 0.09991 0.09421
 F -2.63392 -0.02577 -1.59203
 H -0.53461 -0.42539 -0.31475
 H 0.01280 -0.52594 1.46579
 H -0.23125 1.06076 0.60897
 H 1.93919 -0.21507 -0.74360
7
SN2_IRC_Cartesians_MW_output/new_data/SN2_traj1_Cartesians point 433
C -0.18429 0.03125 0.48172
 O 1.63224 0.09981 0.09431
 F -2.63489 -0.02496 -1.59306
 H -0.53460 -0.42565 -0.31440
 H 0.01316 -0.52625 1.46619
 H -0.23123 1.06048 0.60937
 H 1.93962 -0.21468 -0.74411
7
SN2_IRC_Cartesians_MW_output/new_data/SN2_traj1_Cartesians point 434
C -0.18433 0.03114 0.48187
 O 1.63235 0.09977 0.09435
 F -2.63534 -0.02458 -1.59354
 H -0.53460 -0.42578 -0.31425
 H 0.01333 -0.52640 1.46637
 H -0.23123 1.06035 0.60955
 H 1.93981 -0.21450 -0.74435
7
SN2_IRC_Cartesians_MW_output/new_data/SN2_traj1_Cartesians point 435
C -0.18433 0.03113 0.48188
 O 1.63235 0.09977 0.09436
 F -2.63536 -0.02456 -1.59357
 H -0.53460 -0.42578 -0.31424
 H 0.01334 -0.52641 1.46638
 H -0.23123 1.06034 0.60956
 H 1.93982 -0.21449 -0.74437
7
SN2_IRC_Cartesians_MW_output/new_data/SN2_traj1_Cartesians point 436
C -0.18431 0.03120 0.48179
 O 1.63229 0.09979 0.09433
 F -2.63509 -0.02479 -1.59328
 H -0.53460 -0.42571 -0.31433
 H 0.01324 -0.52632 1.46627
 H -0.23123 1.06042 0.60945
 H 1.93971 -0.21460 -0.74422
7
SN2_IRC_Cartesians_MW_output/new_data/SN2_traj1_Cartesians point 437
C -0.18427 0.03132 0.48164
 O 1.63218 0.09984 0.09428
 F -2.63464 -0.02516 -1.59280
 H -0.53460 -0.42559 -0.31449
 H 0.01307 -0.52618 1.46609
 H -0.23124 1.06055 0.60927
 H 1.93951 -0.21478 -0.74399
7
SN2_IRC_Cartesians_MW_output/new_data/SN2_traj1_Cartesians point 438
C -0.18423 0.03144 0.48148
 O 1.63205 0.09989 0.09423
 F -2.63414 -0.02558 -1.59227
 H -0.53461 -0.42545 -0.31467
 H 0.01288 -0.52601 1.46588
 H -0.23125 1.06070 0.60906
 H 1.93929 -0.21499 -0.74372
7
SN2_IRC_Cartesians_MW_output/new_data/SN2_traj1_Cartesians point 439
C -0.18419 0.03156 0.48133
 O 1.63194 0.09994 0.09418
 F -2.63367 -0.02597 -1.59177
 H -0.53462 -0.42532 -0.31483
 H 0.01271 -0.52586 1.46570
 H -0.23126 1.06083 0.60887
 H 1.93909 -0.21517 -0.74347
7
SN2_IRC_Cartesians_MW_output/new_data/SN2_traj1_Cartesians point 440
C -0.18416 0.03165 0.48121
 O 1.63185 0.09997 0.09414
 F -2.63332 -0.02627 -1.59140
 H -0.53462 -0.42522 -0.31496
 H 0.01258 -0.52575 1.46555
 H -0.23126 1.06094 0.60873
 H 1.93893 -0.21532 -0.74329
7
SN2_IRC_Cartesians_MW_output/new_data/SN2_traj1_Cartesians point 441
C -0.18415 0.03169 0.48116
 O 1.63181 0.09999 0.09413
 F -2.63315 -0.02641 -1.59122
 H -0.53462 -0.42518 -0.31501
 H 0.01252 -0.52570 1.46549
 H -0.23127 1.06098 0.60867
 H 1.93886 -0.21538 -0.74320
7
SN2_IRC_Cartesians_MW_output/new_data/SN2_traj1_Cartesians point 442
C -0.18415 0.03168 0.48118
 O 1.63183 0.09998 0.09413
 F -2.63322 -0.02635 -1.59129
 H -0.53462 -0.42520 -0.31499
 H 0.01254 -0.52572 1.46552
 H -0.23127 1.06096 0.60869
 H 1.93889 -0.21535 -0.74324
7
SN2_IRC_Cartesians_MW_output/new_data/SN2_traj1_Cartesians point 443
C -0.18418 0.03159 0.48130
 O 1.63191 0.09995 0.09417
 F -2.63357 -0.02605 -1.59167
 H -0.53462 -0.42529 -0.31487
 H 0.01267 -0.52583 1.46566
 H -0.23126 1.06086 0.60884
 H 1.93905 -0.21521 -0.74342
7
SN2_IRC_Cartesians_MW_output/new_data/SN2_traj1_Cartesians point 444
C -0.18424 0.03141 0.48152
 O 1.63208 0.09988 0.09424
 F -2.63425 -0.02549 -1.59239
 H -0.53461 -0.42548 -0.31463
 H 0.01292 -0.52605 1.46593
 H -0.23125 1.06067 0.60911
 H 1.93934 -0.21494 -0.74378
7
SN2_IRC_Cartesians_MW_output/new_data/SN2_traj1_Cartesians point 445
C -0.18433 0.03115 0.48185
 O 1.63233 0.09978 0.09435
 F -2.63527 -0.02463 -1.59348
 H -0.53460 -0.42576 -0.31427
 H 0.01330 -0.52638 1.46634
 H -0.23123 1.06037 0.60952
 H 1.93979 -0.21453 -0.74432
7
SN2_IRC_Cartesians_MW_output/new_data/SN2_traj1_Cartesians point 446
C -0.18444 0.03080 0.48231
 O 1.63268 0.09964 0.09449
 F -2.63667 -0.02346 -1.59496
 H -0.53458 -0.42614 -0.31378
 H 0.01382 -0.52683 1.46690
 H -0.23120 1.05996 0.61009
 H 1.94040 -0.21397 -0.74506
7
SN2_IRC_Cartesians_MW_output/new_data/SN2_traj1_Cartesians point 447
C -0.18459 0.03035 0.48289
 O 1.63312 0.09946 0.09468
 F -2.63846 -0.02197 -1.59686
 H -0.53456 -0.42663 -0.31315
 H 0.01449 -0.52740 1.46762
 H -0.23117 1.05944 0.61081
 H 1.94118 -0.21325 -0.74600
7
SN2_IRC_Cartesians_MW_output/new_data/SN2_traj1_Cartesians point 448
C -0.18477 0.02980 0.48361
 O 1.63366 0.09924 0.09490
 F -2.64064 -0.02014 -1.59917
 H -0.53454 -0.42723 -0.31238
 H 0.01529 -0.52810 1.46850
 H -0.23113 1.05881 0.61169
 H 1.94212 -0.21237 -0.74714
7
SN2_IRC_Cartesians_MW_output/new_data/SN2_traj1_Cartesians point 449
C -0.18499 0.02915 0.48444
 O 1.63429 0.09898 0.09517
 F -2.64319 -0.01800 -1.60189
 H -0.53451 -0.42793 -0.31148
 H 0.01624 -0.52892 1.46953
 H -0.23108 1.05807 0.61273
 H 1.94324 -0.21134 -0.74849
7
SN2_IRC_Cartesians_MW_output/new_data/SN2_traj1_Cartesians point 450
C -0.18523 0.02841 0.48540
 O 1.63501 0.09869 0.09547
 F -2.64611 -0.01556 -1.60499
 H -0.53447 -0.42873 -0.31046
 H 0.01732 -0.52986 1.47070
 H -0.23102 1.05722 0.61391
 H 1.94451 -0.21017 -0.75003
7
SN2_IRC_Cartesians_MW_output/new_data/SN2_traj1_Cartesians point 451
C -0.18550 0.02759 0.48646
 O 1.63581 0.09836 0.09581
 F -2.64935 -0.01285 -1.60844
 H -0.53444 -0.42962 -0.30932
 H 0.01852 -0.53090 1.47201
 H -0.23096 1.05628 0.61522
 H 1.94592 -0.20886 -0.75174
7
SN2_IRC_Cartesians_MW_output/new_data/SN2_traj1_Cartesians point 452
C -0.18580 0.02669 0.48761
 O 1.63668 0.09801 0.09617
 F -2.65287 -0.00990 -1.61218
 H -0.53440 -0.43058 -0.30808
 H 0.01983 -0.53203 1.47343
 H -0.23090 1.05526 0.61665
 H 1.94746 -0.20745 -0.75359
7
SN2_IRC_Cartesians_MW_output/new_data/SN2_traj1_Cartesians point 453
C -0.18611 0.02574 0.48884
 O 1.63760 0.09763 0.09656
 F -2.65663 -0.00676 -1.61617
 H -0.53435 -0.43161 -0.30676
 H 0.02122 -0.53323 1.47494
 H -0.23083 1.05417 0.61816
 H 1.94910 -0.20594 -0.75557
7
SN2_IRC_Cartesians_MW_output/new_data/SN2_traj1_Cartesians point 454
C -0.18644 0.02475 0.49012
 O 1.63857 0.09724 0.09697
 F -2.66054 -0.00349 -1.62033
 H -0.53431 -0.43268 -0.30538
 H 0.02267 -0.53449 1.47652
 H -0.23075 1.05303 0.61975
 H 1.95080 -0.20436 -0.75763
7
SN2_IRC_Cartesians_MW_output/new_data/SN2_traj1_Cartesians point 455
C -0.18677 0.02373 0.49143
 O 1.63956 0.09684 0.09738
 F -2.66455 -0.00013 -1.62459
 H -0.53426 -0.43378 -0.30397
 H 0.02416 -0.53578 1.47813
 H -0.23068 1.05187 0.62137
 H 1.95255 -0.20275 -0.75975
7
SN2_IRC_Cartesians_MW_output/new_data/SN2_traj1_Cartesians point 456
C -0.18711 0.02272 0.49275
 O 1.64055 0.09644 0.09780
 F -2.66857 0.00323 -1.62886
 H -0.53422 -0.43488 -0.30256
 H 0.02565 -0.53707 1.47975
 H -0.23060 1.05070 0.62300
 H 1.95430 -0.20113 -0.76186
7
SN2_IRC_Cartesians_MW_output/new_data/SN2_traj1_Cartesians point 457
C -0.18744 0.02172 0.49403
 O 1.64152 0.09604 0.09821
 F -2.67250 0.00652 -1.63304
 H -0.53417 -0.43596 -0.30118
 H 0.02711 -0.53833 1.48133
 H -0.23053 1.04956 0.62459
 H 1.95602 -0.19955 -0.76393
7
SN2_IRC_Cartesians_MW_output/new_data/SN2_traj1_Cartesians point 458
C -0.18775 0.02077 0.49525
 O 1.64244 0.09567 0.09859
 F -2.67623 0.00964 -1.63701
 H -0.53413 -0.43698 -0.29987
 H 0.02849 -0.53953 1.48283
 H -0.23046 1.04848 0.62610
 H 1.95764 -0.19805 -0.76590
7
SN2_IRC_Cartesians_MW_output/new_data/SN2_traj1_Cartesians point 459
C -0.18804 0.01991 0.49637
 O 1.64328 0.09532 0.09895
 F -2.67965 0.01250 -1.64064
 H -0.53409 -0.43792 -0.29866
 H 0.02976 -0.54062 1.48421
 H -0.23040 1.04748 0.62748
 H 1.95913 -0.19667 -0.76770
7
SN2_IRC_Cartesians_MW_output/new_data/SN2_traj1_Cartesians point 460
C -0.18829 0.01915 0.49734
 O 1.64401 0.09503 0.09925
 F -2.68261 0.01498 -1.64379
 H -0.53406 -0.43873 -0.29762
 H 0.03086 -0.54157 1.48540
 H -0.23034 1.04662 0.62868
 H 1.96043 -0.19548 -0.76926
7
SN2_IRC_Cartesians_MW_output/new_data/SN2_traj1_Cartesians point 461
C -0.18849 0.01855 0.49812
 O 1.64460 0.09479 0.09950
 F -2.68500 0.01698 -1.64633
 H -0.53403 -0.43939 -0.29678
 H 0.03174 -0.54234 1.48637
 H -0.23030 1.04593 0.62965
 H 1.96147 -0.19452 -0.77052
7
SN2_IRC_Cartesians_MW_output/new_data/SN2_traj1_Cartesians point 462
C -0.18863 0.01811 0.49869
 O 1.64503 0.09461 0.09968
 F -2.68673 0.01843 -1.64817
 H -0.53401 -0.43986 -0.29618
 H 0.03238 -0.54290 1.48706
 H -0.23026 1.04543 0.63035
 H 1.96222 -0.19383 -0.77143
7
SN2_IRC_Cartesians_MW_output/new_data/SN2_traj1_Cartesians point 463
C -0.18872 0.01785 0.49903
 O 1.64529 0.09451 0.09979
 F -2.68777 0.01930 -1.64927
 H -0.53400 -0.44014 -0.29581
 H 0.03277 -0.54323 1.48748
 H -0.23024 1.04513 0.63077
 H 1.96267 -0.19341 -0.77198
7
SN2_IRC_Cartesians_MW_output/new_data/SN2_traj1_Cartesians point 464
C -0.18875 0.01775 0.49916
 O 1.64538 0.09447 0.09983
 F -2.68816 0.01962 -1.64969
 H -0.53399 -0.44025 -0.29567
 H 0.03291 -0.54336 1.48764
 H -0.23024 1.04501 0.63092
 H 1.96284 -0.19325 -0.77219
7
SN2_IRC_Cartesians_MW_output/new_data/SN2_traj1_Cartesians point 465
C -0.18874 0.01779 0.49910
 O 1.64534 0.09449 0.09981
 F -2.68800 0.01949 -1.64952
 H -0.53400 -0.44021 -0.29573
 H 0.03286 -0.54330 1.48757
 H -0.23024 1.04506 0.63086
 H 1.96277 -0.19331 -0.77210
7
SN2_IRC_Cartesians_MW_output/new_data/SN2_traj1_Cartesians point 466
C -0.18869 0.01794 0.49891
 O 1.64520 0.09454 0.09975
 F -2.68742 0.01900 -1.64889
 H -0.53400 -0.44005 -0.29593
 H 0.03264 -0.54312 1.48734
 H -0.23025 1.04523 0.63062
 H 1.96252 -0.19355 -0.77179
7
SN2_IRC_Cartesians_MW_output/new_data/SN2_traj1_Cartesians point 467
C -0.18861 0.01816 0.49862
 O 1.64498 0.09463 0.09966
 F -2.68654 0.01827 -1.64796
 H -0.53401 -0.43981 -0.29624
 H 0.03231 -0.54283 1.48698
 H -0.23027 1.04549 0.63027
 H 1.96214 -0.19390 -0.77133
7
SN2_IRC_Cartesians_MW_output/new_data/SN2_traj1_Cartesians point 468
C -0.18853 0.01842 0.49829
 O 1.64473 0.09474 0.09955
 F -2.68550 0.01740 -1.64686
 H -0.53402 -0.43952 -0.29661
 H 0.03193 -0.54250 1.48657
 H -0.23029 1.04579 0.62985
 H 1.96168 -0.19432 -0.77079
7
SN2_IRC_Cartesians_MW_output/new_data/SN2_traj1_Cartesians point 469
C -0.18844 0.01869 0.49795
 O 1.64447 0.09484 0.09945
 F -2.68446 0.01653 -1.64575
 H -0.53404 -0.43924 -0.29697
 H 0.03154 -0.54217 1.48615
 H -0.23031 1.04609 0.62943
 H 1.96123 -0.19474 -0.77024
7
SN2_IRC_Cartesians_MW_output/new_data/SN2_traj1_Cartesians point 470
C -0.18837 0.01891 0.49765
 O 1.64425 0.09493 0.09935
 F -2.68357 0.01579 -1.64481
 H -0.53405 -0.43899 -0.29729
 H 0.03121 -0.54188 1.48579
 H -0.23032 1.04635 0.62907
 H 1.96084 -0.19510 -0.76977
7
SN2_IRC_Cartesians_MW_output/new_data/SN2_traj1_Cartesians point 471
C -0.18832 0.01905 0.49748
 O 1.64412 0.09498 0.09930
 F -2.68303 0.01533 -1.64423
 H -0.53405 -0.43885 -0.29748
 H 0.03101 -0.54171 1.48557
 H -0.23033 1.04650 0.62885
 H 1.96061 -0.19531 -0.76948
7
SN2_IRC_Cartesians_MW_output/new_data/SN2_traj1_Cartesians point 472
C -0.18832 0.01904 0.49749
 O 1.64412 0.09498 0.09930
 F -2.68306 0.01536 -1.64427
 H -0.53405 -0.43885 -0.29747
 H 0.03102 -0.54172 1.48558
 H -0.23033 1.04649 0.62886
 H 1.96062 -0.19530 -0.76950
7
SN2_IRC_Cartesians_MW_output/new_data/SN2_traj1_Cartesians point 473
C -0.18839 0.01883 0.49776
 O 1.64433 0.09490 0.09939
 F -2.68390 0.01606 -1.64516
 H -0.53404 -0.43908 -0.29717
 H 0.03133 -0.54199 1.48592
 H -0.23032 1.04625 0.62920
 H 1.96099 -0.19496 -0.76994
7
SN2_IRC_Cartesians_MW_output/new_data/SN2_traj1_Cartesians point 474
C -0.18855 0.01837 0.49836
 O 1.64478 0.09471 0.09958
 F -2.68573 0.01759 -1.64710
 H -0.53402 -0.43959 -0.29653
 H 0.03201 -0.54257 1.48666
 H -0.23028 1.04572 0.62994
 H 1.96178 -0.19423 -0.77091
7
SN2_IRC_Cartesians_MW_output/new_data/SN2_traj1_Cartesians point 475
C -0.18879 0.01764 0.49930
 O 1.64549 0.09443 0.09988
 F -2.68861 0.02000 -1.65016
 H -0.53399 -0.44037 -0.29552
 H 0.03308 -0.54350 1.48782
 H -0.23023 1.04488 0.63110
 H 1.96304 -0.19307 -0.77242
7
SN2_IRC_Cartesians_MW_output/new_data/SN2_traj1_Cartesians point 476
C -0.18911 0.01667 0.50055
 O 1.64644 0.09404 0.10027
 F -2.69243 0.02320 -1.65423
 H -0.53395 -0.44142 -0.29417
 H 0.03450 -0.54473 1.48936
 H -0.23016 1.04377 0.63265
 H 1.96471 -0.19153 -0.77444
7
SN2_IRC_Cartesians_MW_output/new_data/SN2_traj1_Cartesians point 477
C -0.18949 0.01551 0.50205
 O 1.64757 0.09358 0.10075
 F -2.69701 0.02703 -1.65909
 H -0.53389 -0.44268 -0.29256
 H 0.03620 -0.54620 1.49120
 H -0.23007 1.04244 0.63451
 H 1.96670 -0.18969 -0.77685
7
SN2_IRC_Cartesians_MW_output/new_data/SN2_traj1_Cartesians point 478
C -0.18992 0.01421 0.50372
 O 1.64883 0.09307 0.10128
 F -2.70212 0.03131 -1.66453
 H -0.53383 -0.44408 -0.29076
 H 0.03809 -0.54784 1.49326
 H -0.22998 1.04096 0.63657
 H 1.96893 -0.18763 -0.77955
7
SN2_IRC_Cartesians_MW_output/new_data/SN2_traj1_Cartesians point 479
C -0.19037 0.01283 0.50550
 O 1.65017 0.09252 0.10184
 F -2.70756 0.03586 -1.67031
 H -0.53377 -0.44557 -0.28885
 H 0.04011 -0.54958 1.49545
 H -0.22987 1.03938 0.63877
 H 1.97130 -0.18544 -0.78241
7
SN2_IRC_Cartesians_MW_output/new_data/SN2_traj1_Cartesians point 480
C -0.19084 0.01142 0.50733
 O 1.65155 0.09196 0.10242
 F -2.71313 0.04052 -1.67623
 H -0.53371 -0.44710 -0.28689
 H 0.04217 -0.55137 1.49769
 H -0.22977 1.03776 0.64103
 H 1.97373 -0.18320 -0.78535
7
SN2_IRC_Cartesians_MW_output/new_data/SN2_traj1_Cartesians point 481
C -0.19130 0.01002 0.50913
 O 1.65291 0.09141 0.10299
 F -2.71865 0.04514 -1.68209
 H -0.53365 -0.44861 -0.28495
 H 0.04422 -0.55314 1.49991
 H -0.22967 1.03616 0.64326
 H 1.97614 -0.18098 -0.78825
7
SN2_IRC_Cartesians_MW_output/new_data/SN2_traj1_Cartesians point 482
C -0.19174 0.00870 0.51084
 O 1.65419 0.09089 0.10353
 F -2.72387 0.04950 -1.68764
 H -0.53359 -0.45004 -0.28312
 H 0.04615 -0.55482 1.50201
 H -0.22957 1.03465 0.64537
 H 1.97841 -0.17888 -0.79100
7
SN2_IRC_Cartesians_MW_output/new_data/SN2_traj1_Cartesians point 483
C -0.19212 0.00752 0.51236
 O 1.65534 0.09042 0.10401
 F -2.72850 0.05338 -1.69256
 H -0.53353 -0.45131 -0.28149
 H 0.04787 -0.55630 1.50388
 H -0.22948 1.03330 0.64725
 H 1.98043 -0.17702 -0.79345
7
SN2_IRC_Cartesians_MW_output/new_data/SN2_traj1_Cartesians point 484
C -0.19244 0.00657 0.51358
 O 1.65626 0.09005 0.10440
 F -2.73225 0.05652 -1.69655
 H -0.53349 -0.45233 -0.28017
 H 0.04926 -0.55751 1.50539
 H -0.22941 1.03221 0.64876
 H 1.98206 -0.17551 -0.79542
7
SN2_IRC_Cartesians_MW_output/new_data/SN2_traj1_Cartesians point 485
C -0.19266 0.00589 0.51446
 O 1.65693 0.08978 0.10468
 F -2.73495 0.05878 -1.69941
 H -0.53346 -0.45307 -0.27922
 H 0.05026 -0.55837 1.50648
 H -0.22936 1.03143 0.64986
 H 1.98324 -0.17443 -0.79684
7
SN2_IRC_Cartesians_MW_output/new_data/SN2_traj1_Cartesians point 486
C -0.19281 0.00545 0.51504
 O 1.65736 0.08960 0.10486
 F -2.73669 0.06024 -1.70127
 H -0.53344 -0.45355 -0.27861
 H 0.05091 -0.55893 1.50718
 H -0.22933 1.03092 0.65056
 H 1.98400 -0.17372 -0.79776
7
SN2_IRC_Cartesians_MW_output/new_data/SN2_traj1_Cartesians point 487
C -0.19290 0.00519 0.51537
 O 1.65761 0.08950 0.10497
 F -2.73773 0.06110 -1.70237
 H -0.53343 -0.45383 -0.27824
 H 0.05129 -0.55927 1.50760
 H -0.22931 1.03062 0.65098
 H 1.98445 -0.17331 -0.79831
7
SN2_IRC_Cartesians_MW_output/new_data/SN2_traj1_Cartesians point 488
C -0.19294 0.00504 0.51556
 O 1.65775 0.08944 0.10503
 F -2.73829 0.06158 -1.70297
 H -0.53342 -0.45399 -0.27804
 H 0.05150 -0.55945 1.50782
 H -0.22930 1.03046 0.65121
 H 1.98470 -0.17308 -0.79860
7
SN2_IRC_Cartesians_MW_output/new_data/SN2_traj1_Cartesians point 489
C -0.19297 0.00497 0.51566
 O 1.65783 0.08941 0.10506
 F -2.73859 0.06182 -1.70328
 H -0.53342 -0.45407 -0.27794
 H 0.05161 -0.55954 1.50794
 H -0.22929 1.03037 0.65133
 H 1.98483 -0.17296 -0.79876
7
SN2_IRC_Cartesians_MW_output/new_data/SN2_traj1_Cartesians point 490
C -0.19298 0.00493 0.51571
 O 1.65787 0.08940 0.10507
 F -2.73875 0.06195 -1.70345
 H -0.53342 -0.45411 -0.27788
 H 0.05167 -0.55959 1.50801
 H -0.22929 1.03033 0.65139
 H 1.98490 -0.17290 -0.79884
7
SN2_IRC_Cartesians_MW_output/new_data/SN2_traj1_Cartesians point 491
C -0.19299 0.00490 0.51575
 O 1.65790 0.08938 0.10509
 F -2.73887 0.06206 -1.70358
 H -0.53342 -0.45415 -0.27784
 H 0.05172 -0.55963 1.50805
 H -0.22929 1.03029 0.65144
 H 1.98495 -0.17285 -0.79891
7
SN2_IRC_Cartesians_MW_output/new_data/SN2_traj1_Cartesians point 492
C -0.19300 0.00486 0.51580
 O 1.65793 0.08937 0.10510
 F -2.73902 0.06218 -1.70374
 H -0.53341 -0.45419 -0.27779
 H 0.05177 -0.55968 1.50812
 H -0.22929 1.03025 0.65150
 H 1.98502 -0.17279 -0.79899
7
SN2_IRC_Cartesians_MW_output/new_data/SN2_traj1_Cartesians point 493
C -0.19302 0.00480 0.51588
 O 1.65799 0.08934 0.10513
 F -2.73926 0.06238 -1.70400
 H -0.53341 -0.45425 -0.27770
 H 0.05186 -0.55976 1.50821
 H -0.22928 1.03018 0.65160
 H 1.98512 -0.17269 -0.79911
7
SN2_IRC_Cartesians_MW_output/new_data/SN2_traj1_Cartesians point 494
C -0.19305 0.00470 0.51599
 O 1.65808 0.08931 0.10516
 F -2.73962 0.06269 -1.70438
 H -0.53341 -0.45435 -0.27758
 H 0.05200 -0.55987 1.50836
 H -0.22927 1.03007 0.65175
 H 1.98528 -0.17255 -0.79930
7
SN2_IRC_Cartesians_MW_output/new_data/SN2_traj1_Cartesians point 495
C -0.19310 0.00458 0.51616
 O 1.65821 0.08926 0.10522
 F -2.74013 0.06311 -1.70492
 H -0.53340 -0.45449 -0.27740
 H 0.05218 -0.56004 1.50856
 H -0.22926 1.02993 0.65195
 H 1.98550 -0.17234 -0.79957
7
SN2_IRC_Cartesians_MW_output/new_data/SN2_traj1_Cartesians point 496
C -0.19315 0.00441 0.51638
 O 1.65837 0.08919 0.10529
 F -2.74079 0.06367 -1.70562
 H -0.53339 -0.45467 -0.27717
 H 0.05243 -0.56025 1.50883
 H -0.22925 1.02973 0.65222
 H 1.98579 -0.17207 -0.79992
7
SN2_IRC_Cartesians_MW_output/new_data/SN2_traj1_Cartesians point 497
C -0.19322 0.00420 0.51664
 O 1.65857 0.08911 0.10537
 F -2.74161 0.06435 -1.70649
 H -0.53338 -0.45490 -0.27688
 H 0.05273 -0.56051 1.50916
 H -0.22924 1.02950 0.65255
 H 1.98615 -0.17175 -0.80035
7
SN2_IRC_Cartesians_MW_output/new_data/SN2_traj1_Cartesians point 498
C -0.19330 0.00396 0.51696
 O 1.65881 0.08901 0.10547
 F -2.74256 0.06515 -1.70751
 H -0.53337 -0.45516 -0.27654
 H 0.05309 -0.56082 1.50954
 H -0.22922 1.02922 0.65294
 H 1.98656 -0.17136 -0.80085
7
SN2_IRC_Cartesians_MW_output/new_data/SN2_traj1_Cartesians point 499
C -0.19339 0.00369 0.51730
 O 1.65907 0.08891 0.10558
 F -2.74363 0.06604 -1.70864
 H -0.53336 -0.45545 -0.27617
 H 0.05348 -0.56116 1.50997
 H -0.22920 1.02891 0.65337
 H 1.98703 -0.17093 -0.80142
7
SN2_IRC_Cartesians_MW_output/new_data/SN2_traj1_Cartesians point 500
C -0.19348 0.00340 0.51768
 O 1.65935 0.08879 0.10570
 F -2.74476 0.06699 -1.70984
 H -0.53335 -0.45576 -0.27577
 H 0.05390 -0.56152 1.51043
 H -0.22918 1.02858 0.65383
 H 1.98752 -0.17048 -0.80201
