# Supplementary material for: Low dimensional representations along intrinsic reaction coordinates and molecular dynamics trajectories using interatomic distance matrices
Source: Chem Sci. 2019 Sep 18;10(43):9954–68. doi: 10.1039/c9sc02742d (PMC6991188; doi:10.1039/c9sc02742d)
Supplement: Supplementary file 1 [file SC-010-C9SC02742D-s001.zip › C9SC02742D-SI/ESI_xyz_files/SN2_IRC_Cartesians_MW_output/new_data/SN2_traj_Cartesians_MW_all_PCs.xyz]

7
SN2_IRC_Cartesians_MW_output/new_data/SN2_traj1_Cartesians point 1
C -0.39926 0.04317 -0.00202
 O 1.59858 0.32509 -0.00188
 F -2.21718 -0.03527 0.00898
 H -0.34019 -0.48877 -0.90958
 H -0.34533 -0.48881 0.90343
 H -0.46723 1.06743 -0.00362
 H 2.17061 -0.42285 0.00470
7
SN2_IRC_Cartesians_MW_output/new_data/SN2_traj1_Cartesians point 2
C -0.39699 0.04467 -0.00070
 O 1.59750 0.32414 -0.00181
 F -2.21515 -0.04036 0.00447
 H -0.34144 -0.48664 -0.90766
 H -0.34498 -0.48706 0.90484
 H -0.46552 1.06919 -0.00188
 H 2.16658 -0.42393 0.00274
7
SN2_IRC_Cartesians_MW_output/new_data/SN2_traj1_Cartesians point 3
C -0.39559 0.04574 -0.00013
 O 1.59667 0.32364 -0.00184
 F -2.21319 -0.04397 0.00252
 H -0.34220 -0.48519 -0.90676
 H -0.34503 -0.48581 0.90540
 H -0.46453 1.07043 -0.00113
 H 2.16387 -0.42484 0.00194
7
SN2_IRC_Cartesians_MW_output/new_data/SN2_traj1_Cartesians point 4
C -0.39512 0.04634 -0.00035
 O 1.59613 0.32362 -0.00197
 F -2.21135 -0.04597 0.00318
 H -0.34245 -0.48446 -0.90690
 H -0.34549 -0.48508 0.90510
 H -0.46429 1.07112 -0.00138
 H 2.16257 -0.42557 0.00232
7
SN2_IRC_Cartesians_MW_output/new_data/SN2_traj1_Cartesians point 5
C -0.39529 0.04661 -0.00105
 O 1.59577 0.32389 -0.00217
 F -2.20954 -0.04686 0.00547
 H -0.34237 -0.48421 -0.90770
 H -0.34620 -0.48472 0.90426
 H -0.46455 1.07143 -0.00225
 H 2.16218 -0.42613 0.00344
7
SN2_IRC_Cartesians_MW_output/new_data/SN2_traj1_Cartesians point 6
C -0.39587 0.04667 -0.00203
 O 1.59550 0.32435 -0.00241
 F -2.20762 -0.04707 0.00870
 H -0.34213 -0.48427 -0.90887
 H -0.34708 -0.48459 0.90311
 H -0.46513 1.07150 -0.00349
 H 2.16232 -0.42659 0.00498
7
SN2_IRC_Cartesians_MW_output/new_data/SN2_traj1_Cartesians point 7
C -0.39674 0.04660 -0.00318
 O 1.59527 0.32492 -0.00268
 F -2.20549 -0.04684 0.01252
 H -0.34180 -0.48451 -0.91028
 H -0.34807 -0.48462 0.90177
 H -0.46594 1.07142 -0.00495
 H 2.16277 -0.42697 0.00680
7
SN2_IRC_Cartesians_MW_output/new_data/SN2_traj1_Cartesians point 8
C -0.39786 0.04645 -0.00446
 O 1.59502 0.32557 -0.00298
 F -2.20303 -0.04633 0.01677
 H -0.34143 -0.48488 -0.91185
 H -0.34917 -0.48475 0.90029
 H -0.46693 1.07124 -0.00657
 H 2.16339 -0.42730 0.00881
7
SN2_IRC_Cartesians_MW_output/new_data/SN2_traj1_Cartesians point 9
C -0.39918 0.04623 -0.00585
 O 1.59474 0.32628 -0.00332
 F -2.20012 -0.04564 0.02135
 H -0.34106 -0.48533 -0.91354
 H -0.35039 -0.48494 0.89869
 H -0.46808 1.07099 -0.00832
 H 2.16408 -0.42760 0.01100
7
SN2_IRC_Cartesians_MW_output/new_data/SN2_traj1_Cartesians point 10
C -0.40068 0.04600 -0.00732
 O 1.59436 0.32705 -0.00369
 F -2.19659 -0.04489 0.02622
 H -0.34072 -0.48581 -0.91533
 H -0.35174 -0.48515 0.89699
 H -0.46937 1.07072 -0.01018
 H 2.16472 -0.42791 0.01333
7
SN2_IRC_Cartesians_MW_output/new_data/SN2_traj1_Cartesians point 11
C -0.40232 0.04579 -0.00886
 O 1.59384 0.32785 -0.00411
 F -2.19223 -0.04427 0.03131
 H -0.34045 -0.48625 -0.91719
 H -0.35324 -0.48533 0.89520
 H -0.47077 1.07049 -0.01213
 H 2.16518 -0.42827 0.01579
7
SN2_IRC_Cartesians_MW_output/new_data/SN2_traj1_Cartesians point 12
C -0.40401 0.04568 -0.01043
 O 1.59311 0.32864 -0.00458
 F -2.18686 -0.04405 0.03646
 H -0.34034 -0.48654 -0.91904
 H -0.35491 -0.48538 0.89337
 H -0.47222 1.07039 -0.01410
 H 2.16522 -0.42874 0.01831
7
SN2_IRC_Cartesians_MW_output/new_data/SN2_traj1_Cartesians point 13
C -0.40552 0.04580 -0.01190
 O 1.59211 0.32934 -0.00509
 F -2.18053 -0.04458 0.04128
 H -0.34044 -0.48653 -0.92071
 H -0.35668 -0.48517 0.89163
 H -0.47354 1.07055 -0.01593
 H 2.16460 -0.42940 0.02071
7
SN2_IRC_Cartesians_MW_output/new_data/SN2_traj1_Cartesians point 14
C -0.40660 0.04620 -0.01311
 O 1.59090 0.32986 -0.00557
 F -2.17379 -0.04610 0.04524
 H -0.34078 -0.48611 -0.92202
 H -0.35838 -0.48462 0.89016
 H -0.47455 1.07104 -0.01744
 H 2.16320 -0.43028 0.02275
7
SN2_IRC_Cartesians_MW_output/new_data/SN2_traj1_Cartesians point 15
C -0.40717 0.04686 -0.01403
 O 1.58960 0.33018 -0.00601
 F -2.16726 -0.04846 0.04819
 H -0.34130 -0.48533 -0.92292
 H -0.35990 -0.48378 0.88901
 H -0.47516 1.07183 -0.01856
 H 2.16119 -0.43131 0.02432
7
SN2_IRC_Cartesians_MW_output/new_data/SN2_traj1_Cartesians point 16
C -0.40729 0.04771 -0.01470
 O 1.58826 0.33034 -0.00640
 F -2.16116 -0.05143 0.05031
 H -0.34193 -0.48428 -0.92349
 H -0.36124 -0.48273 0.88814
 H -0.47542 1.07284 -0.01936
 H 2.15878 -0.43244 0.02550
7
SN2_IRC_Cartesians_MW_output/new_data/SN2_traj1_Cartesians point 17
C -0.40706 0.04870 -0.01521
 O 1.58693 0.33038 -0.00676
 F -2.15549 -0.05487 0.05188
 H -0.34262 -0.48303 -0.92385
 H -0.36243 -0.48151 0.88746
 H -0.47543 1.07401 -0.01994
 H 2.15610 -0.43368 0.02642
7
SN2_IRC_Cartesians_MW_output/new_data/SN2_traj1_Cartesians point 18
C -0.40654 0.04982 -0.01561
 O 1.58560 0.33035 -0.00708
 F -2.15018 -0.05871 0.05311
 H -0.34333 -0.48162 -0.92408
 H -0.36354 -0.48014 0.88688
 H -0.47523 1.07532 -0.02041
 H 2.15322 -0.43502 0.02719
7
SN2_IRC_Cartesians_MW_output/new_data/SN2_traj1_Cartesians point 19
C -0.40576 0.05106 -0.01598
 O 1.58426 0.33027 -0.00739
 F -2.14516 -0.06295 0.05423
 H -0.34404 -0.48005 -0.92425
 H -0.36461 -0.47863 0.88633
 H -0.47485 1.07677 -0.02082
 H 2.15016 -0.43648 0.02789
7
SN2_IRC_Cartesians_MW_output/new_data/SN2_traj1_Cartesians point 20
C -0.40475 0.05243 -0.01638
 O 1.58291 0.33017 -0.00771
 F -2.14039 -0.06758 0.05543
 H -0.34474 -0.47833 -0.92445
 H -0.36567 -0.47696 0.88574
 H -0.47432 1.07836 -0.02127
 H 2.14696 -0.43810 0.02863
7
SN2_IRC_Cartesians_MW_output/new_data/SN2_traj1_Cartesians point 21
C -0.40354 0.05392 -0.01686
 O 1.58156 0.33008 -0.00803
 F -2.13586 -0.07259 0.05690
 H -0.34538 -0.47649 -0.92474
 H -0.36677 -0.47513 0.88505
 H -0.47367 1.08009 -0.02182
 H 2.14366 -0.43988 0.02949
7
SN2_IRC_Cartesians_MW_output/new_data/SN2_traj1_Cartesians point 22
C -0.40218 0.05552 -0.01749
 O 1.58022 0.33003 -0.00836
 F -2.13155 -0.07792 0.05885
 H -0.34593 -0.47455 -0.92520
 H -0.36795 -0.47318 0.88418
 H -0.47295 1.08194 -0.02255
 H 2.14034 -0.44185 0.03058
7
SN2_IRC_Cartesians_MW_output/new_data/SN2_traj1_Cartesians point 23
C -0.40072 0.05720 -0.01833
 O 1.57890 0.33006 -0.00873
 F -2.12744 -0.08345 0.06149
 H -0.34636 -0.47255 -0.92592
 H -0.36925 -0.47112 0.88307
 H -0.47221 1.08386 -0.02355
 H 2.13709 -0.44399 0.03197
7
SN2_IRC_Cartesians_MW_output/new_data/SN2_traj1_Cartesians point 24
C -0.39928 0.05891 -0.01945
 O 1.57762 0.33021 -0.00914
 F -2.12350 -0.08907 0.06509
 H -0.34663 -0.47057 -0.92701
 H -0.37070 -0.46901 0.88162
 H -0.47153 1.08582 -0.02492
 H 2.13403 -0.44629 0.03380
7
SN2_IRC_Cartesians_MW_output/new_data/SN2_traj1_Cartesians point 25
C -0.39797 0.06059 -0.02096
 O 1.57640 0.33054 -0.00960
 F -2.11968 -0.09455 0.06996
 H -0.34668 -0.46869 -0.92857
 H -0.37238 -0.46691 0.87973
 H -0.47101 1.08773 -0.02677
 H 2.13132 -0.44872 0.03621
7
SN2_IRC_Cartesians_MW_output/new_data/SN2_traj1_Cartesians point 26
C -0.39697 0.06214 -0.02294
 O 1.57531 0.33113 -0.01014
 F -2.11602 -0.09956 0.07642
 H -0.34643 -0.46706 -0.93076
 H -0.37431 -0.46495 0.87730
 H -0.47079 1.08949 -0.02923
 H 2.12921 -0.45120 0.03935
7
SN2_IRC_Cartesians_MW_output/new_data/SN2_traj1_Cartesians point 27
C -0.39649 0.06340 -0.02536
 O 1.57444 0.33199 -0.01071
 F -2.11272 -0.10354 0.08436
 H -0.34585 -0.46588 -0.93355
 H -0.37643 -0.46332 0.87439
 H -0.47097 1.09089 -0.03226
 H 2.12802 -0.45354 0.04314
7
SN2_IRC_Cartesians_MW_output/new_data/SN2_traj1_Cartesians point 28
C -0.39653 0.06427 -0.02799
 O 1.57385 0.33303 -0.01128
 F -2.11002 -0.10624 0.09303
 H -0.34500 -0.46522 -0.93667
 H -0.37855 -0.46214 0.87126
 H -0.47153 1.09185 -0.03558
 H 2.12778 -0.45556 0.04723
7
SN2_IRC_Cartesians_MW_output/new_data/SN2_traj1_Cartesians point 29
C -0.39694 0.06482 -0.03064
 O 1.57350 0.33415 -0.01182
 F -2.10793 -0.10784 0.10176
 H -0.34400 -0.46498 -0.93986
 H -0.38055 -0.46136 0.86815
 H -0.47232 1.09244 -0.03892
 H 2.12826 -0.45722 0.05133
7
SN2_IRC_Cartesians_MW_output/new_data/SN2_traj1_Cartesians point 30
C -0.39758 0.06514 -0.03322
 O 1.57333 0.33528 -0.01232
 F -2.10637 -0.10869 0.11030
 H -0.34292 -0.46502 -0.94302
 H -0.38241 -0.46085 0.86513
 H -0.47325 1.09276 -0.04219
 H 2.12921 -0.45862 0.05531
7
SN2_IRC_Cartesians_MW_output/new_data/SN2_traj1_Cartesians point 31
C -0.39833 0.06530 -0.03572
 O 1.57329 0.33641 -0.01277
 F -2.10526 -0.10903 0.11857
 H -0.34180 -0.46524 -0.94610
 H -0.38414 -0.46053 0.86222
 H -0.47422 1.09290 -0.04535
 H 2.13046 -0.45982 0.05915
7
SN2_IRC_Cartesians_MW_output/new_data/SN2_traj1_Cartesians point 32
C -0.39913 0.06537 -0.03812
 O 1.57335 0.33752 -0.01319
 F -2.10455 -0.10902 0.12654
 H -0.34065 -0.46558 -0.94909
 H -0.38574 -0.46034 0.85944
 H -0.47520 1.09293 -0.04840
 H 2.13193 -0.46087 0.06283
7
SN2_IRC_Cartesians_MW_output/new_data/SN2_traj1_Cartesians point 33
C -0.39992 0.06536 -0.04041
 O 1.57351 0.33859 -0.01358
 F -2.10427 -0.10878 0.13415
 H -0.33949 -0.46599 -0.95196
 H -0.38721 -0.46024 0.85678
 H -0.47615 1.09287 -0.05132
 H 2.13353 -0.46181 0.06634
7
SN2_IRC_Cartesians_MW_output/new_data/SN2_traj1_Cartesians point 34
C -0.40065 0.06530 -0.04257
 O 1.57375 0.33961 -0.01392
 F -2.10442 -0.10838 0.14133
 H -0.33833 -0.46645 -0.95468
 H -0.38853 -0.46021 0.85429
 H -0.47704 1.09276 -0.05406
 H 2.13522 -0.46264 0.06963
7
SN2_IRC_Cartesians_MW_output/new_data/SN2_traj1_Cartesians point 35
C -0.40126 0.06522 -0.04455
 O 1.57407 0.34055 -0.01422
 F -2.10508 -0.10788 0.14793
 H -0.33719 -0.46692 -0.95720
 H -0.38967 -0.46021 0.85200
 H -0.47781 1.09262 -0.05659
 H 2.13695 -0.46338 0.07264
7
SN2_IRC_Cartesians_MW_output/new_data/SN2_traj1_Cartesians point 36
C -0.40171 0.06514 -0.04631
 O 1.57446 0.34137 -0.01445
 F -2.10628 -0.10737 0.15376
 H -0.33610 -0.46736 -0.95944
 H -0.39059 -0.46023 0.84998
 H -0.47842 1.09247 -0.05883
 H 2.13865 -0.46402 0.07528
7
SN2_IRC_Cartesians_MW_output/new_data/SN2_traj1_Cartesians point 37
C -0.40192 0.06507 -0.04777
 O 1.57492 0.34206 -0.01461
 F -2.10808 -0.10692 0.15864
 H -0.33509 -0.46774 -0.96133
 H -0.39126 -0.46024 0.84830
 H -0.47882 1.09235 -0.06070
 H 2.14024 -0.46457 0.07747
7
SN2_IRC_Cartesians_MW_output/new_data/SN2_traj1_Cartesians point 38
C -0.40186 0.06505 -0.04891
 O 1.57544 0.34257 -0.01470
 F -2.11045 -0.10661 0.16244
 H -0.33417 -0.46803 -0.96282
 H -0.39166 -0.46022 0.84700
 H -0.47897 1.09227 -0.06216
 H 2.14167 -0.46504 0.07915
7
SN2_IRC_Cartesians_MW_output/new_data/SN2_traj1_Cartesians point 39
C -0.40148 0.06509 -0.04972
 O 1.57599 0.34292 -0.01471
 F -2.11338 -0.10653 0.16518
 H -0.33336 -0.46818 -0.96391
 H -0.39179 -0.46012 0.84606
 H -0.47885 1.09228 -0.06321
 H 2.14286 -0.46546 0.08032
7
SN2_IRC_Cartesians_MW_output/new_data/SN2_traj1_Cartesians point 40
C -0.40076 0.06524 -0.05025
 O 1.57656 0.34311 -0.01466
 F -2.11679 -0.10680 0.16695
 H -0.33265 -0.46816 -0.96464
 H -0.39169 -0.45992 0.84546
 H -0.47845 1.09241 -0.06390
 H 2.14379 -0.46588 0.08104
7
SN2_IRC_Cartesians_MW_output/new_data/SN2_traj1_Cartesians point 41
C -0.39967 0.06553 -0.05055
 O 1.57712 0.34315 -0.01457
 F -2.12065 -0.10751 0.16796
 H -0.33204 -0.46794 -0.96507
 H -0.39141 -0.45956 0.84511
 H -0.47777 1.09269 -0.06429
 H 2.14441 -0.46636 0.08140
7
SN2_IRC_Cartesians_MW_output/new_data/SN2_traj1_Cartesians point 42
C -0.39819 0.06600 -0.05068
 O 1.57766 0.34307 -0.01443
 F -2.12489 -0.10880 0.16841
 H -0.33149 -0.46748 -0.96528
 H -0.39100 -0.45899 0.84494
 H -0.47679 1.09318 -0.06446
 H 2.14470 -0.46698 0.08150
7
SN2_IRC_Cartesians_MW_output/new_data/SN2_traj1_Cartesians point 43
C -0.39630 0.06668 -0.05070
 O 1.57817 0.34289 -0.01428
 F -2.12946 -0.11077 0.16849
 H -0.33100 -0.46675 -0.96533
 H -0.39051 -0.45818 0.84488
 H -0.47552 1.09391 -0.06450
 H 2.14462 -0.46778 0.08143
7
SN2_IRC_Cartesians_MW_output/new_data/SN2_traj1_Cartesians point 44
C -0.39401 0.06758 -0.05067
 O 1.57861 0.34263 -0.01411
 F -2.13426 -0.11346 0.16836
 H -0.33055 -0.46574 -0.96528
 H -0.38998 -0.45709 0.84488
 H -0.47398 1.09489 -0.06445
 H 2.14416 -0.46881 0.08126
7
SN2_IRC_Cartesians_MW_output/new_data/SN2_traj1_Cartesians point 45
C -0.39137 0.06869 -0.05059
 O 1.57898 0.34230 -0.01394
 F -2.13918 -0.11680 0.16810
 H -0.33014 -0.46447 -0.96516
 H -0.38944 -0.45576 0.84490
 H -0.47221 1.09610 -0.06435
 H 2.14336 -0.47005 0.08104
7
SN2_IRC_Cartesians_MW_output/new_data/SN2_traj1_Cartesians point 46
C -0.38849 0.06995 -0.05049
 O 1.57929 0.34192 -0.01377
 F -2.14411 -0.12065 0.16774
 H -0.32977 -0.46301 -0.96498
 H -0.38890 -0.45425 0.84495
 H -0.47028 1.09749 -0.06421
 H 2.14227 -0.47145 0.08077
7
SN2_IRC_Cartesians_MW_output/new_data/SN2_traj1_Cartesians point 47
C -0.38547 0.07130 -0.05036
 O 1.57955 0.34151 -0.01360
 F -2.14903 -0.12481 0.16725
 H -0.32944 -0.46142 -0.96475
 H -0.38836 -0.45263 0.84503
 H -0.46824 1.09899 -0.06403
 H 2.14098 -0.47293 0.08045
7
SN2_IRC_Cartesians_MW_output/new_data/SN2_traj1_Cartesians point 48
C -0.38238 0.07270 -0.05017
 O 1.57979 0.34106 -0.01342
 F -2.15391 -0.12911 0.16661
 H -0.32915 -0.45978 -0.96445
 H -0.38780 -0.45096 0.84515
 H -0.46615 1.10053 -0.06378
 H 2.13959 -0.47444 0.08007
7
SN2_IRC_Cartesians_MW_output/new_data/SN2_traj1_Cartesians point 49
C -0.37926 0.07409 -0.04994
 O 1.58003 0.34059 -0.01324
 F -2.15880 -0.13341 0.16579
 H -0.32889 -0.45813 -0.96409
 H -0.38720 -0.44929 0.84535
 H -0.46404 1.10208 -0.06347
 H 2.13816 -0.47593 0.07960
7
SN2_IRC_Cartesians_MW_output/new_data/SN2_traj1_Cartesians point 50
C -0.37617 0.07546 -0.04964
 O 1.58028 0.34009 -0.01304
 F -2.16374 -0.13762 0.16476
 H -0.32864 -0.45650 -0.96365
 H -0.38655 -0.44766 0.84561
 H -0.46193 1.10359 -0.06308
 H 2.13675 -0.47736 0.07903
7
SN2_IRC_Cartesians_MW_output/new_data/SN2_traj1_Cartesians point 51
C -0.37310 0.07678 -0.04928
 O 1.58057 0.33959 -0.01282
 F -2.16880 -0.14166 0.16355
 H -0.32840 -0.45493 -0.96315
 H -0.38585 -0.44610 0.84595
 H -0.45983 1.10504 -0.06261
 H 2.13541 -0.47871 0.07837
7
SN2_IRC_Cartesians_MW_output/new_data/SN2_traj1_Cartesians point 52
C -0.37009 0.07802 -0.04888
 O 1.58091 0.33907 -0.01259
 F -2.17406 -0.14549 0.16218
 H -0.32815 -0.45344 -0.96261
 H -0.38508 -0.44462 0.84634
 H -0.45774 1.10642 -0.06209
 H 2.13420 -0.47997 0.07764
7
SN2_IRC_Cartesians_MW_output/new_data/SN2_traj1_Cartesians point 53
C -0.36713 0.07919 -0.04844
 O 1.58134 0.33855 -0.01234
 F -2.17961 -0.14903 0.16071
 H -0.32785 -0.45204 -0.96204
 H -0.38424 -0.44324 0.84679
 H -0.45569 1.10770 -0.06153
 H 2.13318 -0.48113 0.07684
7
SN2_IRC_Cartesians_MW_output/new_data/SN2_traj1_Cartesians point 54
C -0.36425 0.08025 -0.04799
 O 1.58187 0.33805 -0.01206
 F -2.18553 -0.15221 0.15923
 H -0.32750 -0.45079 -0.96148
 H -0.38333 -0.44198 0.84725
 H -0.45368 1.10886 -0.06096
 H 2.13242 -0.48218 0.07602
7
SN2_IRC_Cartesians_MW_output/new_data/SN2_traj1_Cartesians point 55
C -0.36152 0.08116 -0.04758
 O 1.58254 0.33760 -0.01177
 F -2.19190 -0.15490 0.15785
 H -0.32703 -0.44973 -0.96099
 H -0.38236 -0.44090 0.84769
 H -0.45176 1.10985 -0.06044
 H 2.13204 -0.48308 0.07524
7
SN2_IRC_Cartesians_MW_output/new_data/SN2_traj1_Cartesians point 56
C -0.35902 0.08189 -0.04723
 O 1.58336 0.33722 -0.01147
 F -2.19866 -0.15695 0.15673
 H -0.32645 -0.44892 -0.96063
 H -0.38136 -0.44005 0.84806
 H -0.45001 1.11061 -0.06002
 H 2.13213 -0.48381 0.07455
7
SN2_IRC_Cartesians_MW_output/new_data/SN2_traj1_Cartesians point 57
C -0.35687 0.08238 -0.04699
 O 1.58432 0.33694 -0.01116
 F -2.20560 -0.15821 0.15595
 H -0.32574 -0.44842 -0.96043
 H -0.38036 -0.43948 0.84834
 H -0.44850 1.11111 -0.05973
 H 2.13274 -0.48432 0.07401
7
SN2_IRC_Cartesians_MW_output/new_data/SN2_traj1_Cartesians point 58
C -0.35512 0.08262 -0.04683
 O 1.58537 0.33676 -0.01087
 F -2.21245 -0.15869 0.15546
 H -0.32495 -0.44824 -0.96036
 H -0.37939 -0.43919 0.84854
 H -0.44727 1.11133 -0.05955
 H 2.13381 -0.48460 0.07360
7
SN2_IRC_Cartesians_MW_output/new_data/SN2_traj1_Cartesians point 59
C -0.35374 0.08267 -0.04671
 O 1.58647 0.33665 -0.01058
 F -2.21905 -0.15851 0.15513
 H -0.32414 -0.44830 -0.96037
 H -0.37846 -0.43915 0.84871
 H -0.44628 1.11132 -0.05943
 H 2.13520 -0.48467 0.07325
7
SN2_IRC_Cartesians_MW_output/new_data/SN2_traj1_Cartesians point 60
C -0.35264 0.08255 -0.04659
 O 1.58760 0.33657 -0.01030
 F -2.22543 -0.15784 0.15480
 H -0.32333 -0.44856 -0.96039
 H -0.37753 -0.43929 0.84889
 H -0.44548 1.11113 -0.05931
 H 2.13681 -0.48456 0.07291
7
SN2_IRC_Cartesians_MW_output/new_data/SN2_traj1_Cartesians point 61
C -0.35175 0.08231 -0.04643
 O 1.58874 0.33651 -0.01001
 F -2.23163 -0.15678 0.15435
 H -0.32253 -0.44895 -0.96038
 H -0.37658 -0.43959 0.84912
 H -0.44481 1.11081 -0.05915
 H 2.13856 -0.48431 0.07251
7
SN2_IRC_Cartesians_MW_output/new_data/SN2_traj1_Cartesians point 62
C -0.35099 0.08198 -0.04621
 O 1.58990 0.33644 -0.00971
 F -2.23773 -0.15543 0.15370
 H -0.32177 -0.44945 -0.96031
 H -0.37560 -0.44000 0.84942
 H -0.44422 1.11038 -0.05891
 H 2.14041 -0.48392 0.07202
7
SN2_IRC_Cartesians_MW_output/new_data/SN2_traj1_Cartesians point 63
C -0.35033 0.08158 -0.04592
 O 1.59108 0.33635 -0.00940
 F -2.24382 -0.15385 0.15280
 H -0.32103 -0.45003 -0.96014
 H -0.37456 -0.44050 0.84982
 H -0.44367 1.10986 -0.05857
 H 2.14233 -0.48342 0.07141
7
SN2_IRC_Cartesians_MW_output/new_data/SN2_traj1_Cartesians point 64
C -0.34973 0.08111 -0.04554
 O 1.59228 0.33624 -0.00907
 F -2.24993 -0.15208 0.15162
 H -0.32032 -0.45066 -0.95988
 H -0.37345 -0.44108 0.85033
 H -0.44314 1.10929 -0.05813
 H 2.14430 -0.48282 0.07067
7
SN2_IRC_Cartesians_MW_output/new_data/SN2_traj1_Cartesians point 65
C -0.34915 0.08060 -0.04506
 O 1.59351 0.33610 -0.00872
 F -2.25612 -0.15016 0.15013
 H -0.31964 -0.45134 -0.95951
 H -0.37227 -0.44172 0.85094
 H -0.44261 1.10866 -0.05757
 H 2.14629 -0.48213 0.06979
7
SN2_IRC_Cartesians_MW_output/new_data/SN2_traj1_Cartesians point 66
C -0.34856 0.08006 -0.04450
 O 1.59476 0.33591 -0.00835
 F -2.26244 -0.14815 0.14834
 H -0.31899 -0.45204 -0.95903
 H -0.37101 -0.44241 0.85167
 H -0.44206 1.10799 -0.05690
 H 2.14831 -0.48137 0.06876
7
SN2_IRC_Cartesians_MW_output/new_data/SN2_traj1_Cartesians point 67
C -0.34794 0.07950 -0.04384
 O 1.59604 0.33569 -0.00796
 F -2.26894 -0.14609 0.14626
 H -0.31835 -0.45274 -0.95844
 H -0.36967 -0.44311 0.85250
 H -0.44146 1.10731 -0.05611
 H 2.15032 -0.48056 0.06760
7
SN2_IRC_Cartesians_MW_output/new_data/SN2_traj1_Cartesians point 68
C -0.34724 0.07894 -0.04311
 O 1.59735 0.33543 -0.00754
 F -2.27565 -0.14403 0.14392
 H -0.31773 -0.45344 -0.95776
 H -0.36826 -0.44382 0.85342
 H -0.44081 1.10663 -0.05523
 H 2.15233 -0.47972 0.06630
7
SN2_IRC_Cartesians_MW_output/new_data/SN2_traj1_Cartesians point 69
C -0.34644 0.07841 -0.04231
 O 1.59869 0.33513 -0.00711
 F -2.28263 -0.14204 0.14137
 H -0.31711 -0.45410 -0.95701
 H -0.36677 -0.44450 0.85442
 H -0.44006 1.10598 -0.05426
 H 2.15432 -0.47888 0.06491
7
SN2_IRC_Cartesians_MW_output/new_data/SN2_traj1_Cartesians point 70
C -0.34548 0.07793 -0.04148
 O 1.60007 0.33480 -0.00666
 F -2.28995 -0.14021 0.13868
 H -0.31648 -0.45470 -0.95620
 H -0.36522 -0.44512 0.85546
 H -0.43921 1.10538 -0.05324
 H 2.15626 -0.47809 0.06344
7
SN2_IRC_Cartesians_MW_output/new_data/SN2_traj1_Cartesians point 71
C -0.34431 0.07753 -0.04063
 O 1.60147 0.33445 -0.00619
 F -2.29768 -0.13863 0.13595
 H -0.31581 -0.45520 -0.95538
 H -0.36362 -0.44564 0.85651
 H -0.43821 1.10487 -0.05221
 H 2.15815 -0.47738 0.06195
7
SN2_IRC_Cartesians_MW_output/new_data/SN2_traj1_Cartesians point 72
C -0.34289 0.07725 -0.03980
 O 1.60292 0.33407 -0.00571
 F -2.30588 -0.13741 0.13331
 H -0.31509 -0.45556 -0.95459
 H -0.36198 -0.44602 0.85752
 H -0.43704 1.10450 -0.05121
 H 2.15997 -0.47683 0.06048
7
SN2_IRC_Cartesians_MW_output/new_data/SN2_traj1_Cartesians point 73
C -0.34115 0.07713 -0.03905
 O 1.60439 0.33368 -0.00522
 F -2.31459 -0.13664 0.13088
 H -0.31429 -0.45577 -0.95387
 H -0.36035 -0.44621 0.85845
 H -0.43568 1.10429 -0.05029
 H 2.16169 -0.47647 0.05911
7
SN2_IRC_Cartesians_MW_output/new_data/SN2_traj1_Cartesians point 74
C -0.33911 0.07717 -0.03840
 O 1.60588 0.33330 -0.00474
 F -2.32379 -0.13639 0.12880
 H -0.31341 -0.45580 -0.95328
 H -0.35874 -0.44619 0.85924
 H -0.43414 1.10426 -0.04951
 H 2.16331 -0.47635 0.05789
7
SN2_IRC_Cartesians_MW_output/new_data/SN2_traj1_Cartesians point 75
C -0.33679 0.07737 -0.03787
 O 1.60739 0.33294 -0.00428
 F -2.33338 -0.13662 0.12714
 H -0.31244 -0.45566 -0.95283
 H -0.35718 -0.44598 0.85987
 H -0.43244 1.10441 -0.04888
 H 2.16483 -0.47646 0.05685
7
SN2_IRC_Cartesians_MW_output/new_data/SN2_traj1_Cartesians point 76
C -0.33428 0.07769 -0.03747
 O 1.60890 0.33261 -0.00382
 F -2.34322 -0.13720 0.12587
 H -0.31139 -0.45541 -0.95252
 H -0.35568 -0.44562 0.86037
 H -0.43064 1.10469 -0.04841
 H 2.16631 -0.47675 0.05598
7
SN2_IRC_Cartesians_MW_output/new_data/SN2_traj1_Cartesians point 77
C -0.33168 0.07807 -0.03715
 O 1.61041 0.33230 -0.00338
 F -2.35319 -0.13798 0.12488
 H -0.31030 -0.45510 -0.95232
 H -0.35422 -0.44518 0.86075
 H -0.42879 1.10503 -0.04804
 H 2.16776 -0.47715 0.05526
7
SN2_IRC_Cartesians_MW_output/new_data/SN2_traj1_Cartesians point 78
C -0.32909 0.07845 -0.03688
 O 1.61193 0.33201 -0.00294
 F -2.36317 -0.13875 0.12407
 H -0.30917 -0.45479 -0.95218
 H -0.35280 -0.44474 0.86108
 H -0.42696 1.10538 -0.04774
 H 2.16926 -0.47756 0.05460
7
SN2_IRC_Cartesians_MW_output/new_data/SN2_traj1_Cartesians point 79
C -0.32660 0.07878 -0.03663
 O 1.61346 0.33174 -0.00251
 F -2.37304 -0.13937 0.12329
 H -0.30805 -0.45454 -0.95206
 H -0.35139 -0.44435 0.86139
 H -0.42520 1.10567 -0.04746
 H 2.17081 -0.47793 0.05397
7
SN2_IRC_Cartesians_MW_output/new_data/SN2_traj1_Cartesians point 80
C -0.32427 0.07903 -0.03635
 O 1.61497 0.33149 -0.00208
 F -2.38268 -0.13974 0.12246
 H -0.30695 -0.45439 -0.95192
 H -0.34999 -0.44406 0.86173
 H -0.42354 1.10587 -0.04715
 H 2.17245 -0.47820 0.05331
7
SN2_IRC_Cartesians_MW_output/new_data/SN2_traj1_Cartesians point 81
C -0.32215 0.07918 -0.03605
 O 1.61647 0.33124 -0.00166
 F -2.39198 -0.13979 0.12152
 H -0.30589 -0.45435 -0.95175
 H -0.34859 -0.44390 0.86212
 H -0.42201 1.10596 -0.04680
 H 2.17416 -0.47834 0.05261
7
SN2_IRC_Cartesians_MW_output/new_data/SN2_traj1_Cartesians point 82
C -0.32027 0.07922 -0.03570
 O 1.61794 0.33101 -0.00124
 F -2.40088 -0.13951 0.12045
 H -0.30489 -0.45443 -0.95153
 H -0.34721 -0.44388 0.86256
 H -0.42063 1.10593 -0.04640
 H 2.17594 -0.47834 0.05186
7
SN2_IRC_Cartesians_MW_output/new_data/SN2_traj1_Cartesians point 83
C -0.31861 0.07916 -0.03532
 O 1.61938 0.33078 -0.00083
 F -2.40933 -0.13892 0.11926
 H -0.30394 -0.45462 -0.95127
 H -0.34586 -0.44397 0.86305
 H -0.41940 1.10578 -0.04596
 H 2.17776 -0.47820 0.05107
7
SN2_IRC_Cartesians_MW_output/new_data/SN2_traj1_Cartesians point 84
C -0.31716 0.07900 -0.03491
 O 1.62078 0.33057 -0.00043
 F -2.41737 -0.13805 0.11797
 H -0.30305 -0.45492 -0.95097
 H -0.34452 -0.44419 0.86357
 H -0.41830 1.10553 -0.04548
 H 2.17963 -0.47794 0.05023
7
SN2_IRC_Cartesians_MW_output/new_data/SN2_traj1_Cartesians point 85
C -0.31591 0.07875 -0.03447
 O 1.62215 0.33037 -0.00003
 F -2.42504 -0.13691 0.11660
 H -0.30221 -0.45531 -0.95064
 H -0.34320 -0.44451 0.86414
 H -0.41733 1.10519 -0.04496
 H 2.18154 -0.47758 0.04937
7
SN2_IRC_Cartesians_MW_output/new_data/SN2_traj1_Cartesians point 86
C -0.31484 0.07842 -0.03402
 O 1.62351 0.33018 0.00035
 F -2.43242 -0.13552 0.11519
 H -0.30139 -0.45579 -0.95030
 H -0.34191 -0.44493 0.86472
 H -0.41647 1.10475 -0.04443
 H 2.18352 -0.47711 0.04849
7
SN2_IRC_Cartesians_MW_output/new_data/SN2_traj1_Cartesians point 87
C -0.31393 0.07800 -0.03356
 O 1.62486 0.33001 0.00073
 F -2.43956 -0.13387 0.11375
 H -0.30060 -0.45637 -0.94996
 H -0.34062 -0.44546 0.86532
 H -0.41573 1.10422 -0.04390
 H 2.18558 -0.47654 0.04761
7
SN2_IRC_Cartesians_MW_output/new_data/SN2_traj1_Cartesians point 88
C -0.31319 0.07750 -0.03310
 O 1.62622 0.32987 0.00111
 F -2.44655 -0.13194 0.11234
 H -0.29980 -0.45706 -0.94963
 H -0.33935 -0.44609 0.86591
 H -0.41509 1.10360 -0.04337
 H 2.18777 -0.47588 0.04674
7
SN2_IRC_Cartesians_MW_output/new_data/SN2_traj1_Cartesians point 89
C -0.31263 0.07689 -0.03267
 O 1.62760 0.32976 0.00149
 F -2.45343 -0.12970 0.11101
 H -0.29899 -0.45787 -0.94934
 H -0.33810 -0.44684 0.86649
 H -0.41457 1.10286 -0.04287
 H 2.19012 -0.47511 0.04590
7
SN2_IRC_Cartesians_MW_output/new_data/SN2_traj1_Cartesians point 90
C -0.31226 0.07619 -0.03229
 O 1.62902 0.32970 0.00185
 F -2.46021 -0.12710 0.10985
 H -0.29815 -0.45881 -0.94913
 H -0.33687 -0.44771 0.86701
 H -0.41419 1.10199 -0.04244
 H 2.19266 -0.47425 0.04514
7
SN2_IRC_Cartesians_MW_output/new_data/SN2_traj1_Cartesians point 91
C -0.31211 0.07537 -0.03200
 O 1.63046 0.32970 0.00220
 F -2.46681 -0.12417 0.10897
 H -0.29726 -0.45990 -0.94903
 H -0.33570 -0.44871 0.86745
 H -0.41397 1.10101 -0.04211
 H 2.19540 -0.47331 0.04452
7
SN2_IRC_Cartesians_MW_output/new_data/SN2_traj1_Cartesians point 92
C -0.31217 0.07448 -0.03182
 O 1.63188 0.32978 0.00252
 F -2.47312 -0.12101 0.10850
 H -0.29634 -0.46109 -0.94909
 H -0.33464 -0.44979 0.86775
 H -0.41391 1.09995 -0.04194
 H 2.19829 -0.47233 0.04408
7
SN2_IRC_Cartesians_MW_output/new_data/SN2_traj1_Cartesians point 93
C -0.31239 0.07357 -0.03179
 O 1.63326 0.32994 0.00280
 F -2.47901 -0.11775 0.10852
 H -0.29539 -0.46234 -0.94932
 H -0.33372 -0.45089 0.86788
 H -0.41399 1.09885 -0.04196
 H 2.20124 -0.47138 0.04389
7
SN2_IRC_Cartesians_MW_output/new_data/SN2_traj1_Cartesians point 94
C -0.31272 0.07267 -0.03192
 O 1.63458 0.33017 0.00304
 F -2.48447 -0.11456 0.10903
 H -0.29442 -0.46358 -0.94973
 H -0.33296 -0.45197 0.86783
 H -0.41417 1.09778 -0.04217
 H 2.20416 -0.47050 0.04393
7
SN2_IRC_Cartesians_MW_output/new_data/SN2_traj1_Cartesians point 95
C -0.31308 0.07182 -0.03219
 O 1.63582 0.33045 0.00323
 F -2.48958 -0.11155 0.11001
 H -0.29344 -0.46478 -0.95031
 H -0.33234 -0.45298 0.86761
 H -0.41440 1.09676 -0.04256
 H 2.20701 -0.46974 0.04420
7
SN2_IRC_Cartesians_MW_output/new_data/SN2_traj1_Cartesians point 96
C -0.31342 0.07105 -0.03259
 O 1.63701 0.33078 0.00340
 F -2.49447 -0.10877 0.11143
 H -0.29243 -0.46590 -0.95104
 H -0.33184 -0.45389 0.86722
 H -0.41464 1.09583 -0.04311
 H 2.20979 -0.46911 0.04468
7
SN2_IRC_Cartesians_MW_output/new_data/SN2_traj1_Cartesians point 97
C -0.31369 0.07037 -0.03311
 O 1.63816 0.33115 0.00353
 F -2.49925 -0.10626 0.11326
 H -0.29138 -0.46694 -0.95191
 H -0.33144 -0.45469 0.86669
 H -0.41487 1.09500 -0.04382
 H 2.21247 -0.46863 0.04535
7
SN2_IRC_Cartesians_MW_output/new_data/SN2_traj1_Cartesians point 98
C -0.31385 0.06978 -0.03375
 O 1.63927 0.33155 0.00365
 F -2.50402 -0.10406 0.11547
 H -0.29030 -0.46788 -0.95291
 H -0.33113 -0.45537 0.86601
 H -0.41505 1.09427 -0.04468
 H 2.21507 -0.46830 0.04621
7
SN2_IRC_Cartesians_MW_output/new_data/SN2_traj1_Cartesians point 99
C -0.31387 0.06930 -0.03451
 O 1.64036 0.33198 0.00374
 F -2.50884 -0.10220 0.11805
 H -0.28917 -0.46870 -0.95404
 H -0.33091 -0.45591 0.86520
 H -0.41515 1.09367 -0.04567
 H 2.21757 -0.46814 0.04724
7
SN2_IRC_Cartesians_MW_output/new_data/SN2_traj1_Cartesians point 100
C -0.31373 0.06894 -0.03537
 O 1.64142 0.33243 0.00381
 F -2.51376 -0.10070 0.12098
 H -0.28799 -0.46940 -0.95530
 H -0.33075 -0.45630 0.86425
 H -0.41518 1.09319 -0.04680
 H 2.21998 -0.46815 0.04842
7
SN2_IRC_Cartesians_MW_output/new_data/SN2_traj1_Cartesians point 101
C -0.31341 0.06870 -0.03632
 O 1.64247 0.33289 0.00387
 F -2.51883 -0.09957 0.12421
 H -0.28677 -0.46998 -0.95665
 H -0.33064 -0.45655 0.86319
 H -0.41510 1.09285 -0.04805
 H 2.22227 -0.46834 0.04975
7
SN2_IRC_Cartesians_MW_output/new_data/SN2_traj1_Cartesians point 102
C -0.31290 0.06858 -0.03736
 O 1.64350 0.33337 0.00392
 F -2.52406 -0.09882 0.12770
 H -0.28550 -0.47042 -0.95810
 H -0.33059 -0.45665 0.86203
 H -0.41492 1.09264 -0.04939
 H 2.22446 -0.46869 0.05120
7
SN2_IRC_Cartesians_MW_output/new_data/SN2_traj1_Cartesians point 103
C -0.31221 0.06857 -0.03846
 O 1.64452 0.33384 0.00396
 F -2.52945 -0.09842 0.13140
 H -0.28420 -0.47074 -0.95961
 H -0.33056 -0.45661 0.86078
 H -0.41463 1.09256 -0.05082
 H 2.22654 -0.46920 0.05274
7
SN2_IRC_Cartesians_MW_output/new_data/SN2_traj1_Cartesians point 104
C -0.31135 0.06867 -0.03960
 O 1.64554 0.33431 0.00400
 F -2.53503 -0.09834 0.13525
 H -0.28288 -0.47095 -0.96117
 H -0.33056 -0.45644 0.85947
 H -0.41423 1.09259 -0.05230
 H 2.22851 -0.46984 0.05435
7
SN2_IRC_Cartesians_MW_output/new_data/SN2_traj1_Cartesians point 105
C -0.31034 0.06885 -0.04078
 O 1.64654 0.33477 0.00404
 F -2.54078 -0.09852 0.13919
 H -0.28153 -0.47106 -0.96277
 H -0.33056 -0.45617 0.85813
 H -0.41374 1.09271 -0.05381
 H 2.23040 -0.47058 0.05600
7
SN2_IRC_Cartesians_MW_output/new_data/SN2_traj1_Cartesians point 106
C -0.30918 0.06910 -0.04196
 O 1.64756 0.33522 0.00408
 F -2.54671 -0.09893 0.14316
 H -0.28017 -0.47109 -0.96436
 H -0.33055 -0.45581 0.85677
 H -0.41316 1.09292 -0.05534
 H 2.23221 -0.47141 0.05766
7
SN2_IRC_Cartesians_MW_output/new_data/SN2_traj1_Cartesians point 107
C -0.30791 0.06940 -0.04313
 O 1.64858 0.33565 0.00413
 F -2.55284 -0.09948 0.14709
 H -0.27879 -0.47106 -0.96594
 H -0.33052 -0.45539 0.85542
 H -0.41249 1.09318 -0.05685
 H 2.23398 -0.47229 0.05929
7
SN2_IRC_Cartesians_MW_output/new_data/SN2_traj1_Cartesians point 108
C -0.30655 0.06973 -0.04427
 O 1.64962 0.33606 0.00419
 F -2.55918 -0.10013 0.15092
 H -0.27741 -0.47099 -0.96749
 H -0.33045 -0.45494 0.85410
 H -0.41176 1.09347 -0.05833
 H 2.23572 -0.47320 0.06088
7
SN2_IRC_Cartesians_MW_output/new_data/SN2_traj1_Cartesians point 109
C -0.30511 0.07008 -0.04536
 O 1.65069 0.33644 0.00426
 F -2.56573 -0.10080 0.15458
 H -0.27603 -0.47090 -0.96897
 H -0.33031 -0.45448 0.85284
 H -0.41097 1.09377 -0.05974
 H 2.23746 -0.47410 0.06239
7
SN2_IRC_Cartesians_MW_output/new_data/SN2_traj1_Cartesians point 110
C -0.30362 0.07040 -0.04638
 O 1.65181 0.33678 0.00436
 F -2.57253 -0.10143 0.15801
 H -0.27465 -0.47083 -0.97037
 H -0.33010 -0.45404 0.85167
 H -0.41013 1.09406 -0.06106
 H 2.23923 -0.47495 0.06377
7
SN2_IRC_Cartesians_MW_output/new_data/SN2_traj1_Cartesians point 111
C -0.30211 0.07070 -0.04730
 O 1.65297 0.33709 0.00449
 F -2.57956 -0.10194 0.16110
 H -0.27328 -0.47078 -0.97166
 H -0.32979 -0.45365 0.85062
 H -0.40926 1.09431 -0.06225
 H 2.24104 -0.47573 0.06500
7
SN2_IRC_Cartesians_MW_output/new_data/SN2_traj1_Cartesians point 112
C -0.30061 0.07093 -0.04809
 O 1.65418 0.33735 0.00465
 F -2.58683 -0.10224 0.16377
 H -0.27194 -0.47080 -0.97280
 H -0.32936 -0.45333 0.84972
 H -0.40836 1.09448 -0.06328
 H 2.24292 -0.47639 0.06602
7
SN2_IRC_Cartesians_MW_output/new_data/SN2_traj1_Cartesians point 113
C -0.29915 0.07107 -0.04871
 O 1.65545 0.33756 0.00485
 F -2.59428 -0.10226 0.16591
 H -0.27065 -0.47090 -0.97375
 H -0.32879 -0.45314 0.84902
 H -0.40746 1.09456 -0.06411
 H 2.24489 -0.47688 0.06679
7
SN2_IRC_Cartesians_MW_output/new_data/SN2_traj1_Cartesians point 114
C -0.29778 0.07109 -0.04914
 O 1.65677 0.33769 0.00508
 F -2.60186 -0.10194 0.16741
 H -0.26941 -0.47110 -0.97447
 H -0.32807 -0.45309 0.84856
 H -0.40658 1.09451 -0.06469
 H 2.24693 -0.47717 0.06726
7
SN2_IRC_Cartesians_MW_output/new_data/SN2_traj1_Cartesians point 115
C -0.29653 0.07099 -0.04936
 O 1.65812 0.33776 0.00536
 F -2.60947 -0.10121 0.16819
 H -0.26826 -0.47142 -0.97494
 H -0.32719 -0.45320 0.84835
 H -0.40573 1.09432 -0.06500
 H 2.24905 -0.47723 0.06739
7
SN2_IRC_Cartesians_MW_output/new_data/SN2_traj1_Cartesians point 116
C -0.29542 0.07076 -0.04934
 O 1.65951 0.33776 0.00568
 F -2.61700 -0.10008 0.16824
 H -0.26722 -0.47187 -0.97515
 H -0.32616 -0.45349 0.84842
 H -0.40494 1.09398 -0.06503
 H 2.25122 -0.47705 0.06719
7
SN2_IRC_Cartesians_MW_output/new_data/SN2_traj1_Cartesians point 117
C -0.29448 0.07039 -0.04912
 O 1.66090 0.33768 0.00603
 F -2.62437 -0.09854 0.16757
 H -0.26628 -0.47244 -0.97509
 H -0.32499 -0.45395 0.84875
 H -0.40421 1.09349 -0.06479
 H 2.25343 -0.47663 0.06665
7
SN2_IRC_Cartesians_MW_output/new_data/SN2_traj1_Cartesians point 118
C -0.29370 0.06989 -0.04869
 O 1.66228 0.33755 0.00641
 F -2.63153 -0.09663 0.16625
 H -0.26545 -0.47313 -0.97480
 H -0.32372 -0.45456 0.84931
 H -0.40355 1.09287 -0.06430
 H 2.25565 -0.47599 0.06582
7
SN2_IRC_Cartesians_MW_output/new_data/SN2_traj1_Cartesians point 119
C -0.29307 0.06929 -0.04810
 O 1.66366 0.33736 0.00682
 F -2.63847 -0.09441 0.16437
 H -0.26471 -0.47390 -0.97431
 H -0.32235 -0.45531 0.85008
 H -0.40295 1.09214 -0.06359
 H 2.25789 -0.47517 0.06473
7
SN2_IRC_Cartesians_MW_output/new_data/SN2_traj1_Cartesians point 120
C -0.29257 0.06860 -0.04736
 O 1.66504 0.33713 0.00724
 F -2.64521 -0.09192 0.16202
 H -0.26407 -0.47476 -0.97364
 H -0.32091 -0.45618 0.85102
 H -0.40242 1.09131 -0.06270
 H 2.26013 -0.47418 0.06342
7
SN2_IRC_Cartesians_MW_output/new_data/SN2_traj1_Cartesians point 121
C -0.29218 0.06783 -0.04650
 O 1.66640 0.33686 0.00767
 F -2.65180 -0.08918 0.15929
 H -0.26348 -0.47570 -0.97284
 H -0.31940 -0.45716 0.85210
 H -0.40193 1.09039 -0.06166
 H 2.26239 -0.47305 0.06195
7
SN2_IRC_Cartesians_MW_output/new_data/SN2_traj1_Cartesians point 122
C -0.29189 0.06699 -0.04555
 O 1.66777 0.33657 0.00813
 F -2.65828 -0.08623 0.15625
 H -0.26295 -0.47670 -0.97192
 H -0.31784 -0.45822 0.85329
 H -0.40150 1.08939 -0.06051
 H 2.26469 -0.47180 0.06033
7
SN2_IRC_Cartesians_MW_output/new_data/SN2_traj1_Cartesians point 123
C -0.29168 0.06608 -0.04453
 O 1.66916 0.33626 0.00859
 F -2.66471 -0.08308 0.15297
 H -0.26245 -0.47777 -0.97092
 H -0.31623 -0.45936 0.85457
 H -0.40110 1.08832 -0.05927
 H 2.26703 -0.47046 0.05860
7
SN2_IRC_Cartesians_MW_output/new_data/SN2_traj1_Cartesians point 124
C -0.29155 0.06511 -0.04346
 O 1.67057 0.33594 0.00906
 F -2.67118 -0.07973 0.14952
 H -0.26196 -0.47890 -0.96987
 H -0.31458 -0.46058 0.85591
 H -0.40074 1.08718 -0.05796
 H 2.26944 -0.46902 0.05679
7
SN2_IRC_Cartesians_MW_output/new_data/SN2_traj1_Cartesians point 125
C -0.29147 0.06408 -0.04236
 O 1.67202 0.33562 0.00955
 F -2.67777 -0.07618 0.14598
 H -0.26145 -0.48011 -0.96879
 H -0.31288 -0.46187 0.85730
 H -0.40042 1.08597 -0.05662
 H 2.27197 -0.46751 0.05494
7
SN2_IRC_Cartesians_MW_output/new_data/SN2_traj1_Cartesians point 126
C -0.29145 0.06298 -0.04126
 O 1.67354 0.33532 0.01005
 F -2.68460 -0.07240 0.14246
 H -0.26090 -0.48141 -0.96773
 H -0.31115 -0.46325 0.85869
 H -0.40012 1.08468 -0.05528
 H 2.27468 -0.46592 0.05307
7
SN2_IRC_Cartesians_MW_output/new_data/SN2_traj1_Cartesians point 127
C -0.29147 0.06181 -0.04020
 O 1.67517 0.33505 0.01056
 F -2.69183 -0.06836 0.13908
 H -0.26026 -0.48281 -0.96674
 H -0.30938 -0.46471 0.86003
 H -0.39986 1.08331 -0.05401
 H 2.27764 -0.46428 0.05127
7
SN2_IRC_Cartesians_MW_output/new_data/SN2_traj1_Cartesians point 128
C -0.29154 0.06056 -0.03926
 O 1.67695 0.33485 0.01108
 F -2.69969 -0.06402 0.13611
 H -0.25946 -0.48435 -0.96592
 H -0.30758 -0.46627 0.86125
 H -0.39964 1.08183 -0.05288
 H 2.28097 -0.46260 0.04963
7
SN2_IRC_Cartesians_MW_output/new_data/SN2_traj1_Cartesians point 129
C -0.29162 0.05924 -0.03857
 O 1.67891 0.33477 0.01160
 F -2.70838 -0.05937 0.13396
 H -0.25841 -0.48604 -0.96545
 H -0.30583 -0.46790 0.86219
 H -0.39947 1.08026 -0.05208
 H 2.28479 -0.46096 0.04834
7
SN2_IRC_Cartesians_MW_output/new_data/SN2_traj1_Cartesians point 130
C -0.29169 0.05792 -0.03832
 O 1.68105 0.33489 0.01208
 F -2.71785 -0.05466 0.13330
 H -0.25702 -0.48782 -0.96555
 H -0.30424 -0.46950 0.86263
 H -0.39937 1.07868 -0.05184
 H 2.28912 -0.45951 0.04771
7
SN2_IRC_Cartesians_MW_output/new_data/SN2_traj1_Cartesians point 131
C -0.29167 0.05676 -0.03864
 O 1.68319 0.33524 0.01246
 F -2.72742 -0.05042 0.13450
 H -0.25535 -0.48949 -0.96634
 H -0.30302 -0.47088 0.86239
 H -0.39932 1.07727 -0.05232
 H 2.29359 -0.45848 0.04794
7
SN2_IRC_Cartesians_MW_output/new_data/SN2_traj1_Cartesians point 132
C -0.29150 0.05588 -0.03940
 O 1.68516 0.33574 0.01274
 F -2.73640 -0.04702 0.13718
 H -0.25358 -0.49091 -0.96764
 H -0.30220 -0.47191 0.86162
 H -0.39927 1.07616 -0.05336
 H 2.29778 -0.45792 0.04887
7
SN2_IRC_Cartesians_MW_output/new_data/SN2_traj1_Cartesians point 133
C -0.29119 0.05523 -0.04042
 O 1.68692 0.33630 0.01293
 F -2.74466 -0.04443 0.14068
 H -0.25182 -0.49206 -0.96921
 H -0.30166 -0.47264 0.86052
 H -0.39917 1.07533 -0.05472
 H 2.30157 -0.45773 0.05022
7
SN2_IRC_Cartesians_MW_output/new_data/SN2_traj1_Cartesians point 134
C -0.29074 0.05477 -0.04156
 O 1.68853 0.33688 0.01308
 F -2.75239 -0.04245 0.14457
 H -0.25010 -0.49299 -0.97090
 H -0.30129 -0.47314 0.85927
 H -0.39902 1.07471 -0.05622
 H 2.30501 -0.45778 0.05176
7
SN2_IRC_Cartesians_MW_output/new_data/SN2_traj1_Cartesians point 135
C -0.29016 0.05445 -0.04275
 O 1.69004 0.33745 0.01320
 F -2.75981 -0.04091 0.14858
 H -0.24843 -0.49376 -0.97261
 H -0.30101 -0.47348 0.85796
 H -0.39880 1.07424 -0.05777
 H 2.30817 -0.45799 0.05338
7
SN2_IRC_Cartesians_MW_output/new_data/SN2_traj1_Cartesians point 136
C -0.28948 0.05421 -0.04392
 O 1.69148 0.33800 0.01332
 F -2.76707 -0.03968 0.15257
 H -0.24680 -0.49441 -0.97430
 H -0.30076 -0.47371 0.85665
 H -0.39850 1.07388 -0.05930
 H 2.31113 -0.45830 0.05499
7
SN2_IRC_Cartesians_MW_output/new_data/SN2_traj1_Cartesians point 137
C -0.28870 0.05404 -0.04506
 O 1.69288 0.33852 0.01343
 F -2.77430 -0.03864 0.15641
 H -0.24521 -0.49499 -0.97592
 H -0.30049 -0.47387 0.85539
 H -0.39814 1.07359 -0.06079
 H 2.31395 -0.45865 0.05653
7
SN2_IRC_Cartesians_MW_output/new_data/SN2_traj1_Cartesians point 138
C -0.28783 0.05389 -0.04611
 O 1.69428 0.33899 0.01356
 F -2.78161 -0.03770 0.16000
 H -0.24365 -0.49551 -0.97745
 H -0.30017 -0.47399 0.85421
 H -0.39771 1.07333 -0.06217
 H 2.31669 -0.45901 0.05796
7
SN2_IRC_Cartesians_MW_output/new_data/SN2_traj1_Cartesians point 139
C -0.28690 0.05375 -0.04707
 O 1.69570 0.33941 0.01372
 F -2.78910 -0.03677 0.16324
 H -0.24212 -0.49602 -0.97885
 H -0.29976 -0.47412 0.85315
 H -0.39721 1.07308 -0.06342
 H 2.31939 -0.45933 0.05923
7
SN2_IRC_Cartesians_MW_output/new_data/SN2_traj1_Cartesians point 140
C -0.28591 0.05358 -0.04788
 O 1.69717 0.33978 0.01391
 F -2.79689 -0.03574 0.16602
 H -0.24062 -0.49654 -0.98009
 H -0.29922 -0.47430 0.85226
 H -0.39664 1.07279 -0.06450
 H 2.32210 -0.45956 0.06027
7
SN2_IRC_Cartesians_MW_output/new_data/SN2_traj1_Cartesians point 141
C -0.28488 0.05334 -0.04851
 O 1.69873 0.34006 0.01415
 F -2.80508 -0.03450 0.16819
 H -0.23915 -0.49712 -0.98111
 H -0.29850 -0.47456 0.85160
 H -0.39601 1.07243 -0.06534
 H 2.32490 -0.45964 0.06102
7
SN2_IRC_Cartesians_MW_output/new_data/SN2_traj1_Cartesians point 142
C -0.28384 0.05298 -0.04888
 O 1.70039 0.34026 0.01446
 F -2.81381 -0.03289 0.16954
 H -0.23772 -0.49781 -0.98185
 H -0.29754 -0.47497 0.85123
 H -0.39532 1.07193 -0.06587
 H 2.32783 -0.45951 0.06137
7
SN2_IRC_Cartesians_MW_output/new_data/SN2_traj1_Cartesians point 143
C -0.28282 0.05246 -0.04893
 O 1.70221 0.34033 0.01486
 F -2.82317 -0.03073 0.16981
 H -0.23634 -0.49866 -0.98221
 H -0.29627 -0.47560 0.85126
 H -0.39458 1.07125 -0.06599
 H 2.33096 -0.45906 0.06120
7
SN2_IRC_Cartesians_MW_output/new_data/SN2_traj1_Cartesians point 144
C -0.28188 0.05172 -0.04855
 O 1.70419 0.34026 0.01536
 F -2.83319 -0.02787 0.16868
 H -0.23505 -0.49972 -0.98208
 H -0.29461 -0.47652 0.85180
 H -0.39379 1.07032 -0.06558
 H 2.33433 -0.45819 0.06036
7
SN2_IRC_Cartesians_MW_output/new_data/SN2_traj1_Cartesians point 145
C -0.28106 0.05072 -0.04766
 O 1.70632 0.34000 0.01597
 F -2.84371 -0.02420 0.16589
 H -0.23392 -0.50101 -0.98136
 H -0.29253 -0.47777 0.85295
 H -0.39298 1.06911 -0.06452
 H 2.33789 -0.45684 0.05873
7
SN2_IRC_Cartesians_MW_output/new_data/SN2_traj1_Cartesians point 146
C -0.28041 0.04949 -0.04626
 O 1.70852 0.33956 0.01667
 F -2.85432 -0.01985 0.16141
 H -0.23300 -0.50249 -0.98003
 H -0.29010 -0.47931 0.85471
 H -0.39218 1.06764 -0.06283
 H 2.34149 -0.45504 0.05632
7
SN2_IRC_Cartesians_MW_output/new_data/SN2_traj1_Cartesians point 147
C -0.27991 0.04813 -0.04445
 O 1.71067 0.33896 0.01744
 F -2.86456 -0.01511 0.15558
 H -0.23231 -0.50406 -0.97820
 H -0.28743 -0.48104 0.85696
 H -0.39141 1.06603 -0.06062
 H 2.34494 -0.45291 0.05329
7
SN2_IRC_Cartesians_MW_output/new_data/SN2_traj1_Cartesians point 148
C -0.27948 0.04673 -0.04237
 O 1.71271 0.33825 0.01822
 F -2.87420 -0.01032 0.14884
 H -0.23184 -0.50561 -0.97602
 H -0.28467 -0.48283 0.85952
 H -0.39064 1.06440 -0.05805
 H 2.34812 -0.45062 0.04986
7
SN2_IRC_Cartesians_MW_output/new_data/SN2_traj1_Cartesians point 149
C -0.27906 0.04537 -0.04012
 O 1.71462 0.33745 0.01901
 F -2.88324 -0.00570 0.14153
 H -0.23154 -0.50707 -0.97360
 H -0.28189 -0.48458 0.86227
 H -0.38984 1.06282 -0.05527
 H 2.35096 -0.44830 0.04619
7
SN2_IRC_Cartesians_MW_output/new_data/SN2_traj1_Cartesians point 150
C -0.27858 0.04410 -0.03777
 O 1.71639 0.33660 0.01979
 F -2.89176 -0.00142 0.13388
 H -0.23139 -0.50839 -0.97104
 H -0.27913 -0.48621 0.86512
 H -0.38899 1.06135 -0.05236
 H 2.35345 -0.44603 0.04238
7
SN2_IRC_Cartesians_MW_output/new_data/SN2_traj1_Cartesians point 151
C -0.27796 0.04296 -0.03537
 O 1.71804 0.33568 0.02055
 F -2.89989 0.00244 0.12603
 H -0.23134 -0.50953 -0.96837
 H -0.27640 -0.48771 0.86803
 H -0.38804 1.06003 -0.04937
 H 2.35559 -0.44387 0.03849
7
SN2_IRC_Cartesians_MW_output/new_data/SN2_traj1_Cartesians point 152
C -0.27715 0.04197 -0.03293
 O 1.71957 0.33472 0.02131
 F -2.90775 0.00577 0.11807
 H -0.23137 -0.51047 -0.96564
 H -0.27371 -0.48901 0.87096
 H -0.38697 1.05889 -0.04633
 H 2.35738 -0.44187 0.03457
7
SN2_IRC_Cartesians_MW_output/new_data/SN2_traj1_Cartesians point 153
C -0.27610 0.04117 -0.03048
 O 1.72100 0.33372 0.02205
 F -2.91544 0.00852 0.11005
 H -0.23146 -0.51119 -0.96287
 H -0.27106 -0.49010 0.87390
 H -0.38575 1.05795 -0.04327
 H 2.35881 -0.44006 0.03062
7
SN2_IRC_Cartesians_MW_output/new_data/SN2_traj1_Cartesians point 154
C -0.27476 0.04056 -0.02803
 O 1.72234 0.33266 0.02278
 F -2.92306 0.01060 0.10201
 H -0.23161 -0.51165 -0.96006
 H -0.26844 -0.49095 0.87682
 H -0.38433 1.05725 -0.04021
 H 2.35987 -0.43847 0.02668
7
SN2_IRC_Cartesians_MW_output/new_data/SN2_traj1_Cartesians point 155
C -0.27308 0.04019 -0.02559
 O 1.72358 0.33156 0.02351
 F -2.93070 0.01194 0.09400
 H -0.23179 -0.51184 -0.95724
 H -0.26587 -0.49152 0.87971
 H -0.38270 1.05680 -0.03715
 H 2.36055 -0.43713 0.02277
7
SN2_IRC_Cartesians_MW_output/new_data/SN2_traj1_Cartesians point 156
C -0.27102 0.04006 -0.02318
 O 1.72474 0.33041 0.02422
 F -2.93844 0.01250 0.08606
 H -0.23199 -0.51173 -0.95442
 H -0.26332 -0.49179 0.88254
 H -0.38082 1.05663 -0.03412
 H 2.36085 -0.43608 0.01889
7
SN2_IRC_Cartesians_MW_output/new_data/SN2_traj1_Cartesians point 157
C -0.26853 0.04019 -0.02081
 O 1.72583 0.32922 0.02492
 F -2.94640 0.01221 0.07826
 H -0.23219 -0.51131 -0.95162
 H -0.26082 -0.49174 0.88531
 H -0.37868 1.05677 -0.03115
 H 2.36077 -0.43534 0.01508
7
SN2_IRC_Cartesians_MW_output/new_data/SN2_traj1_Cartesians point 158
C -0.26559 0.04060 -0.01851
 O 1.72687 0.32799 0.02562
 F -2.95467 0.01106 0.07067
 H -0.23236 -0.51057 -0.94888
 H -0.25835 -0.49136 0.88798
 H -0.37625 1.05720 -0.02825
 H 2.36035 -0.43493 0.01136
7
SN2_IRC_Cartesians_MW_output/new_data/SN2_traj1_Cartesians point 159
C -0.26220 0.04128 -0.01630
 O 1.72788 0.32674 0.02631
 F -2.96338 0.00907 0.06340
 H -0.23247 -0.50953 -0.94624
 H -0.25593 -0.49065 0.89052
 H -0.37354 1.05794 -0.02547
 H 2.35963 -0.43486 0.00779
7
SN2_IRC_Cartesians_MW_output/new_data/SN2_traj1_Cartesians point 160
C -0.25838 0.04221 -0.01425
 O 1.72889 0.32551 0.02698
 F -2.97262 0.00632 0.05662
 H -0.23248 -0.50822 -0.94377
 H -0.25356 -0.48963 0.89287
 H -0.37058 1.05895 -0.02288
 H 2.35872 -0.43513 0.00444
7
SN2_IRC_Cartesians_MW_output/new_data/SN2_traj1_Cartesians point 161
C -0.25427 0.04332 -0.01244
 O 1.72994 0.32433 0.02763
 F -2.98234 0.00303 0.05062
 H -0.23234 -0.50674 -0.94159
 H -0.25130 -0.48839 0.89493
 H -0.36747 1.06016 -0.02059
 H 2.35778 -0.43570 0.00143
7
SN2_IRC_Cartesians_MW_output/new_data/SN2_traj1_Cartesians point 162
C -0.25014 0.04448 -0.01095
 O 1.73101 0.32330 0.02823
 F -2.99222 -0.00040 0.04571
 H -0.23202 -0.50525 -0.93981
 H -0.24924 -0.48706 0.89661
 H -0.36441 1.06142 -0.01872
 H 2.35702 -0.43648 -0.00107
7
SN2_IRC_Cartesians_MW_output/new_data/SN2_traj1_Cartesians point 163
C -0.24629 0.04558 -0.00983
 O 1.73209 0.32245 0.02877
 F -3.00179 -0.00360 0.04202
 H -0.23153 -0.50391 -0.93850
 H -0.24744 -0.48580 0.89786
 H -0.36161 1.06260 -0.01731
 H 2.35657 -0.43733 -0.00300
7
SN2_IRC_Cartesians_MW_output/new_data/SN2_traj1_Cartesians point 164
C -0.24284 0.04655 -0.00903
 O 1.73315 0.32179 0.02923
 F -3.01077 -0.00638 0.03937
 H -0.23093 -0.50276 -0.93757
 H -0.24589 -0.48467 0.89876
 H -0.35913 1.06364 -0.01631
 H 2.35642 -0.43816 -0.00445
7
SN2_IRC_Cartesians_MW_output/new_data/SN2_traj1_Cartesians point 165
C -0.23977 0.04739 -0.00844
 O 1.73418 0.32126 0.02963
 F -3.01918 -0.00875 0.03745
 H -0.23027 -0.50180 -0.93693
 H -0.24453 -0.48369 0.89942
 H -0.35694 1.06453 -0.01558
 H 2.35652 -0.43893 -0.00555
7
SN2_IRC_Cartesians_MW_output/new_data/SN2_traj1_Cartesians point 166
C -0.23698 0.04813 -0.00800
 O 1.73519 0.32082 0.03000
 F -3.02713 -0.01080 0.03600
 H -0.22958 -0.50099 -0.93647
 H -0.24331 -0.48282 0.89991
 H -0.35497 1.06530 -0.01503
 H 2.35680 -0.43965 -0.00642
7
SN2_IRC_Cartesians_MW_output/new_data/SN2_traj1_Cartesians point 167
C -0.23440 0.04879 -0.00764
 O 1.73619 0.32044 0.03035
 F -3.03477 -0.01260 0.03485
 H -0.22887 -0.50027 -0.93612
 H -0.24218 -0.48204 0.90031
 H -0.35315 1.06599 -0.01460
 H 2.35719 -0.44031 -0.00715
7
SN2_IRC_Cartesians_MW_output/new_data/SN2_traj1_Cartesians point 168
C -0.23196 0.04940 -0.00733
 O 1.73718 0.32010 0.03068
 F -3.04222 -0.01421 0.03385
 H -0.22815 -0.49963 -0.93584
 H -0.24109 -0.48134 0.90066
 H -0.35144 1.06661 -0.01422
 H 2.35768 -0.44093 -0.00780
7
SN2_IRC_Cartesians_MW_output/new_data/SN2_traj1_Cartesians point 169
C -0.22961 0.04996 -0.00704
 O 1.73818 0.31978 0.03100
 F -3.04956 -0.01569 0.03292
 H -0.22743 -0.49905 -0.93558
 H -0.24002 -0.48068 0.90099
 H -0.34978 1.06718 -0.01387
 H 2.35823 -0.44150 -0.00842
7
SN2_IRC_Cartesians_MW_output/new_data/SN2_traj1_Cartesians point 170
C -0.22732 0.05048 -0.00675
 O 1.73918 0.31947 0.03133
 F -3.05687 -0.01706 0.03199
 H -0.22670 -0.49851 -0.93532
 H -0.23895 -0.48006 0.90132
 H -0.34817 1.06772 -0.01353
 H 2.35883 -0.44204 -0.00904
7
SN2_IRC_Cartesians_MW_output/new_data/SN2_traj1_Cartesians point 171
C -0.22506 0.05097 -0.00644
 O 1.74020 0.31916 0.03166
 F -3.06420 -0.01833 0.03101
 H -0.22598 -0.49800 -0.93505
 H -0.23787 -0.47949 0.90167
 H -0.34657 1.06822 -0.01316
 H 2.35948 -0.44253 -0.00969
7
SN2_IRC_Cartesians_MW_output/new_data/SN2_traj1_Cartesians point 172
C -0.22282 0.05144 -0.00610
 O 1.74124 0.31884 0.03200
 F -3.07160 -0.01951 0.02993
 H -0.22525 -0.49753 -0.93475
 H -0.23675 -0.47894 0.90206
 H -0.34498 1.06868 -0.01275
 H 2.36017 -0.44299 -0.01039
7
SN2_IRC_Cartesians_MW_output/new_data/SN2_traj1_Cartesians point 173
C -0.22060 0.05188 -0.00573
 O 1.74230 0.31851 0.03235
 F -3.07909 -0.02061 0.02873
 H -0.22453 -0.49708 -0.93441
 H -0.23559 -0.47843 0.90249
 H -0.34339 1.06912 -0.01230
 H 2.36090 -0.44340 -0.01114
7
SN2_IRC_Cartesians_MW_output/new_data/SN2_traj1_Cartesians point 174
C -0.21837 0.05230 -0.00531
 O 1.74339 0.31816 0.03271
 F -3.08669 -0.02162 0.02739
 H -0.22381 -0.49665 -0.93401
 H -0.23439 -0.47795 0.90298
 H -0.34179 1.06953 -0.01179
 H 2.36166 -0.44377 -0.01197
7
SN2_IRC_Cartesians_MW_output/new_data/SN2_traj1_Cartesians point 175
C -0.21615 0.05269 -0.00484
 O 1.74450 0.31780 0.03309
 F -3.09439 -0.02255 0.02588
 H -0.22310 -0.49625 -0.93356
 H -0.23314 -0.47751 0.90353
 H -0.34019 1.06991 -0.01123
 H 2.36246 -0.44409 -0.01287
7
SN2_IRC_Cartesians_MW_output/new_data/SN2_traj1_Cartesians point 176
C -0.21393 0.05305 -0.00432
 O 1.74563 0.31742 0.03347
 F -3.10219 -0.02340 0.02421
 H -0.22239 -0.49588 -0.93306
 H -0.23184 -0.47709 0.90414
 H -0.33857 1.07027 -0.01060
 H 2.36329 -0.44436 -0.01385
7
SN2_IRC_Cartesians_MW_output/new_data/SN2_traj1_Cartesians point 177
C -0.21171 0.05340 -0.00376
 O 1.74678 0.31702 0.03387
 F -3.11006 -0.02419 0.02240
 H -0.22170 -0.49552 -0.93250
 H -0.23050 -0.47671 0.90480
 H -0.33695 1.07060 -0.00991
 H 2.36414 -0.44459 -0.01490
7
SN2_IRC_Cartesians_MW_output/new_data/SN2_traj1_Cartesians point 178
C -0.20949 0.05373 -0.00316
 O 1.74794 0.31660 0.03428
 F -3.11798 -0.02494 0.02044
 H -0.22102 -0.49517 -0.93189
 H -0.22913 -0.47634 0.90551
 H -0.33531 1.07091 -0.00917
 H 2.36499 -0.44480 -0.01602
7
SN2_IRC_Cartesians_MW_output/new_data/SN2_traj1_Cartesians point 179
C -0.20725 0.05407 -0.00252
 O 1.74910 0.31617 0.03470
 F -3.12594 -0.02569 0.01837
 H -0.22035 -0.49482 -0.93124
 H -0.22773 -0.47597 0.90626
 H -0.33366 1.07123 -0.00839
 H 2.36582 -0.44499 -0.01719
7
SN2_IRC_Cartesians_MW_output/new_data/SN2_traj1_Cartesians point 180
C -0.20497 0.05441 -0.00185
 O 1.75027 0.31571 0.03512
 F -3.13395 -0.02649 0.01620
 H -0.21969 -0.49444 -0.93055
 H -0.22631 -0.47559 0.90705
 H -0.33197 1.07157 -0.00756
 H 2.36662 -0.44518 -0.01841
7
SN2_IRC_Cartesians_MW_output/new_data/SN2_traj1_Cartesians point 181
C -0.20261 0.05480 -0.00115
 O 1.75142 0.31524 0.03555
 F -3.14202 -0.02740 0.01395
 H -0.21905 -0.49402 -0.92983
 H -0.22487 -0.47516 0.90786
 H -0.33023 1.07194 -0.00671
 H 2.36736 -0.44540 -0.01967
7
SN2_IRC_Cartesians_MW_output/new_data/SN2_traj1_Cartesians point 182
C -0.20014 0.05524 -0.00043
 O 1.75257 0.31475 0.03598
 F -3.15020 -0.02849 0.01161
 H -0.21841 -0.49352 -0.92907
 H -0.22341 -0.47467 0.90870
 H -0.32841 1.07238 -0.00582
 H 2.36800 -0.44568 -0.02097
7
SN2_IRC_Cartesians_MW_output/new_data/SN2_traj1_Cartesians point 183
C -0.19752 0.05576 0.00031
 O 1.75371 0.31422 0.03642
 F -3.15851 -0.02985 0.00918
 H -0.21779 -0.49292 -0.92827
 H -0.22192 -0.47408 0.90956
 H -0.32648 1.07291 -0.00490
 H 2.36851 -0.44604 -0.02231
7
SN2_IRC_Cartesians_MW_output/new_data/SN2_traj1_Cartesians point 184
C -0.19469 0.05639 0.00108
 O 1.75483 0.31365 0.03687
 F -3.16700 -0.03155 0.00666
 H -0.21718 -0.49219 -0.92742
 H -0.22041 -0.47336 0.91045
 H -0.32441 1.07356 -0.00395
 H 2.36886 -0.44650 -0.02369
7
SN2_IRC_Cartesians_MW_output/new_data/SN2_traj1_Cartesians point 185
C -0.19162 0.05715 0.00188
 O 1.75593 0.31304 0.03733
 F -3.17569 -0.03366 0.00404
 H -0.21657 -0.49130 -0.92653
 H -0.21888 -0.47248 0.91136
 H -0.32218 1.07436 -0.00295
 H 2.36902 -0.44710 -0.02512
7
SN2_IRC_Cartesians_MW_output/new_data/SN2_traj1_Cartesians point 186
C -0.18828 0.05805 0.00271
 O 1.75700 0.31238 0.03779
 F -3.18459 -0.03623 0.00131
 H -0.21599 -0.49023 -0.92559
 H -0.21731 -0.47144 0.91229
 H -0.31977 1.07532 -0.00191
 H 2.36895 -0.44785 -0.02660
7
SN2_IRC_Cartesians_MW_output/new_data/SN2_traj1_Cartesians point 187
C -0.18466 0.05911 0.00357
 O 1.75803 0.31166 0.03826
 F -3.19369 -0.03929 -0.00151
 H -0.21542 -0.48897 -0.92460
 H -0.21573 -0.47021 0.91324
 H -0.31717 1.07646 -0.00084
 H 2.36864 -0.44876 -0.02813
7
SN2_IRC_Cartesians_MW_output/new_data/SN2_traj1_Cartesians point 188
C -0.18079 0.06031 0.00445
 O 1.75903 0.31090 0.03874
 F -3.20293 -0.04282 -0.00443
 H -0.21487 -0.48753 -0.92355
 H -0.21413 -0.46880 0.91422
 H -0.31440 1.07776 0.00027
 H 2.36810 -0.44981 -0.02970
7
SN2_IRC_Cartesians_MW_output/new_data/SN2_traj1_Cartesians point 189
C -0.17670 0.06165 0.00535
 O 1.76000 0.31011 0.03921
 F -3.21228 -0.04678 -0.00741
 H -0.21435 -0.48593 -0.92248
 H -0.21252 -0.46724 0.91520
 H -0.31148 1.07921 0.00141
 H 2.36734 -0.45101 -0.03129
7
SN2_IRC_Cartesians_MW_output/new_data/SN2_traj1_Cartesians point 190
C -0.17242 0.06310 0.00626
 O 1.76092 0.30928 0.03969
 F -3.22169 -0.05110 -0.01042
 H -0.21384 -0.48419 -0.92137
 H -0.21092 -0.46554 0.91619
 H -0.30844 1.08078 0.00255
 H 2.36640 -0.45233 -0.03290
7
SN2_IRC_Cartesians_MW_output/new_data/SN2_traj1_Cartesians point 191
C -0.16800 0.06464 0.00717
 O 1.76181 0.30843 0.04016
 F -3.23113 -0.05571 -0.01344
 H -0.21334 -0.48233 -0.92026
 H -0.20933 -0.46374 0.91716
 H -0.30531 1.08246 0.00370
 H 2.36530 -0.45375 -0.03450
7
SN2_IRC_Cartesians_MW_output/new_data/SN2_traj1_Cartesians point 192
C -0.16347 0.06625 0.00807
 O 1.76268 0.30756 0.04064
 F -3.24060 -0.06055 -0.01643
 H -0.21285 -0.48039 -0.91915
 H -0.20775 -0.46184 0.91813
 H -0.30211 1.08423 0.00484
 H 2.36409 -0.45525 -0.03610
7
SN2_IRC_Cartesians_MW_output/new_data/SN2_traj1_Cartesians point 193
C -0.15885 0.06792 0.00895
 O 1.76353 0.30669 0.04110
 F -3.25011 -0.06559 -0.01937
 H -0.21236 -0.47839 -0.91805
 H -0.20618 -0.45987 0.91906
 H -0.29885 1.08606 0.00596
 H 2.36281 -0.45683 -0.03766
7
SN2_IRC_Cartesians_MW_output/new_data/SN2_traj1_Cartesians point 194
C -0.15415 0.06964 0.00980
 O 1.76438 0.30583 0.04157
 F -3.25970 -0.07077 -0.02221
 H -0.21185 -0.47632 -0.91698
 H -0.20462 -0.45785 0.91996
 H -0.29554 1.08794 0.00705
 H 2.36148 -0.45847 -0.03919
7
SN2_IRC_Cartesians_MW_output/new_data/SN2_traj1_Cartesians point 195
C -0.14937 0.07140 0.01062
 O 1.76524 0.30497 0.04203
 F -3.26942 -0.07607 -0.02492
 H -0.21131 -0.47422 -0.91597
 H -0.20308 -0.45577 0.92082
 H -0.29220 1.08987 0.00808
 H 2.36014 -0.46018 -0.04065
7
SN2_IRC_Cartesians_MW_output/new_data/SN2_traj1_Cartesians point 196
C -0.14451 0.07321 0.01137
 O 1.76612 0.30412 0.04249
 F -3.27934 -0.08149 -0.02744
 H -0.21072 -0.47209 -0.91502
 H -0.20156 -0.45364 0.92160
 H -0.28880 1.09184 0.00904
 H 2.35881 -0.46195 -0.04204
7
SN2_IRC_Cartesians_MW_output/new_data/SN2_traj1_Cartesians point 197
C -0.13956 0.07505 0.01205
 O 1.76705 0.30330 0.04295
 F -3.28959 -0.08701 -0.02970
 H -0.21005 -0.46992 -0.91418
 H -0.20004 -0.45146 0.92229
 H -0.28536 1.09385 0.00990
 H 2.35756 -0.46380 -0.04331
7
SN2_IRC_Cartesians_MW_output/new_data/SN2_traj1_Cartesians point 198
C -0.13448 0.07693 0.01261
 O 1.76804 0.30253 0.04340
 F -3.30031 -0.09263 -0.03157
 H -0.20927 -0.46774 -0.91349
 H -0.19855 -0.44922 0.92284
 H -0.28186 1.09590 0.01061
 H 2.35643 -0.46576 -0.04441
7
SN2_IRC_Cartesians_MW_output/new_data/SN2_traj1_Cartesians point 199
C -0.12930 0.07884 0.01298
 O 1.76916 0.30182 0.04386
 F -3.31168 -0.09831 -0.03281
 H -0.20831 -0.46556 -0.91304
 H -0.19709 -0.44694 0.92318
 H -0.27831 1.09797 0.01108
 H 2.35552 -0.46783 -0.04525
7
SN2_IRC_Cartesians_MW_output/new_data/SN2_traj1_Cartesians point 200
C -0.12408 0.08074 0.01306
 O 1.77043 0.30125 0.04429
 F -3.32378 -0.10387 -0.03308
 H -0.20709 -0.46347 -0.91298
 H -0.19571 -0.44466 0.92319
 H -0.27480 1.10002 0.01117
 H 2.35503 -0.47002 -0.04565
7
SN2_IRC_Cartesians_MW_output/new_data/SN2_traj1_Cartesians point 201
C -0.11919 0.08248 0.01271
 O 1.77185 0.30092 0.04467
 F -3.33617 -0.10886 -0.03190
 H -0.20558 -0.46166 -0.91350
 H -0.19454 -0.44255 0.92271
 H -0.27157 1.10187 0.01071
 H 2.35519 -0.47221 -0.04541
7
SN2_IRC_Cartesians_MW_output/new_data/SN2_traj1_Cartesians point 202
C -0.11514 0.08386 0.01190
 O 1.77333 0.30089 0.04496
 F -3.34776 -0.11264 -0.02919
 H -0.20387 -0.46037 -0.91461
 H -0.19371 -0.44087 0.92172
 H -0.26898 1.10330 0.00966
 H 2.35614 -0.47417 -0.04445
7
SN2_IRC_Cartesians_MW_output/new_data/SN2_traj1_Cartesians point 203
C -0.11214 0.08479 0.01078
 O 1.77476 0.30112 0.04515
 F -3.35784 -0.11506 -0.02541
 H -0.20211 -0.45963 -0.91615
 H -0.19322 -0.43969 0.92040
 H -0.26715 1.10424 0.00821
 H 2.35771 -0.47577 -0.04298
7
SN2_IRC_Cartesians_MW_output/new_data/SN2_traj1_Cartesians point 204
C -0.11002 0.08536 0.00948
 O 1.77613 0.30153 0.04528
 F -3.36654 -0.11633 -0.02104
 H -0.20038 -0.45936 -0.91792
 H -0.19297 -0.43895 0.91889
 H -0.26594 1.10478 0.00653
 H 2.35972 -0.47703 -0.04120
7
SN2_IRC_Cartesians_MW_output/new_data/SN2_traj1_Cartesians point 205
C -0.10856 0.08564 0.00808
 O 1.77744 0.30206 0.04535
 F -3.37418 -0.11672 -0.01636
 H -0.19868 -0.45943 -0.91982
 H -0.19287 -0.43855 0.91729
 H -0.26518 1.10499 0.00472
 H 2.36204 -0.47799 -0.03926
7
SN2_IRC_Cartesians_MW_output/new_data/SN2_traj1_Cartesians point 206
C -0.10761 0.08568 0.00664
 O 1.77872 0.30267 0.04539
 F -3.38106 -0.11639 -0.01150
 H -0.19701 -0.45977 -0.92180
 H -0.19288 -0.43843 0.91565
 H -0.26477 1.10495 0.00285
 H 2.36462 -0.47872 -0.03723
7
SN2_IRC_Cartesians_MW_output/new_data/SN2_traj1_Cartesians point 207
C -0.10708 0.08553 0.00518
 O 1.77998 0.30334 0.04542
 F -3.38737 -0.11545 -0.00658
 H -0.19538 -0.46035 -0.92381
 H -0.19294 -0.43854 0.91400
 H -0.26464 1.10469 0.00096
 H 2.36741 -0.47923 -0.03516
7
SN2_IRC_Cartesians_MW_output/new_data/SN2_traj1_Cartesians point 208
C -0.10688 0.08521 0.00372
 O 1.78125 0.30405 0.04544
 F -3.39324 -0.11395 -0.00168
 H -0.19377 -0.46114 -0.92582
 H -0.19303 -0.43887 0.91237
 H -0.26473 1.10423 -0.00093
 H 2.37041 -0.47953 -0.03310
7
SN2_IRC_Cartesians_MW_output/new_data/SN2_traj1_Cartesians point 209
C -0.10699 0.08472 0.00230
 O 1.78252 0.30478 0.04545
 F -3.39879 -0.11197 0.00312
 H -0.19219 -0.46211 -0.92781
 H -0.19312 -0.43938 0.91078
 H -0.26502 1.10360 -0.00278
 H 2.37358 -0.47965 -0.03107
7
SN2_IRC_Cartesians_MW_output/new_data/SN2_traj1_Cartesians point 210
C -0.10733 0.08409 0.00094
 O 1.78380 0.30553 0.04547
 F -3.40409 -0.10953 0.00774
 H -0.19065 -0.46324 -0.92974
 H -0.19319 -0.44008 0.90927
 H -0.26544 1.10280 -0.00455
 H 2.37690 -0.47958 -0.02912
7
SN2_IRC_Cartesians_MW_output/new_data/SN2_traj1_Cartesians point 211
C -0.10786 0.08334 -0.00034
 O 1.78510 0.30626 0.04550
 F -3.40924 -0.10672 0.01206
 H -0.18915 -0.46450 -0.93157
 H -0.19320 -0.44092 0.90788
 H -0.26598 1.10188 -0.00622
 H 2.38033 -0.47934 -0.02732
7
SN2_IRC_Cartesians_MW_output/new_data/SN2_traj1_Cartesians point 212
C -0.10851 0.08249 -0.00148
 O 1.78642 0.30695 0.04555
 F -3.41433 -0.10361 0.01596
 H -0.18771 -0.46585 -0.93324
 H -0.19313 -0.44189 0.90664
 H -0.26656 1.10084 -0.00772
 H 2.38381 -0.47893 -0.02570
7
SN2_IRC_Cartesians_MW_output/new_data/SN2_traj1_Cartesians point 213
C -0.10920 0.08158 -0.00246
 O 1.78776 0.30758 0.04564
 F -3.41942 -0.10030 0.01930
 H -0.18634 -0.46726 -0.93472
 H -0.19294 -0.44295 0.90561
 H -0.26715 1.09973 -0.00901
 H 2.38729 -0.47839 -0.02435
7
SN2_IRC_Cartesians_MW_output/new_data/SN2_traj1_Cartesians point 214
C -0.10985 0.08064 -0.00322
 O 1.78909 0.30812 0.04576
 F -3.42457 -0.09692 0.02193
 H -0.18508 -0.46866 -0.93593
 H -0.19261 -0.44404 0.90482
 H -0.26766 1.09860 -0.01003
 H 2.39068 -0.47773 -0.02333
7
SN2_IRC_Cartesians_MW_output/new_data/SN2_traj1_Cartesians point 215
C -0.11040 0.07971 -0.00374
 O 1.79041 0.30854 0.04592
 F -3.42979 -0.09361 0.02377
 H -0.18393 -0.47000 -0.93684
 H -0.19212 -0.44514 0.90431
 H -0.26806 1.09748 -0.01075
 H 2.39388 -0.47698 -0.02267
7
SN2_IRC_Cartesians_MW_output/new_data/SN2_traj1_Cartesians point 216
C -0.11079 0.07883 -0.00402
 O 1.79170 0.30884 0.04612
 F -3.43505 -0.09045 0.02479
 H -0.18291 -0.47125 -0.93744
 H -0.19148 -0.44619 0.90408
 H -0.26832 1.09642 -0.01115
 H 2.39685 -0.47618 -0.02239
7
SN2_IRC_Cartesians_MW_output/new_data/SN2_traj1_Cartesians point 217
C -0.11104 0.07799 -0.00407
 O 1.79295 0.30902 0.04636
 F -3.44031 -0.08749 0.02505
 H -0.18202 -0.47240 -0.93774
 H -0.19071 -0.44720 0.90411
 H -0.26843 1.09542 -0.01126
 H 2.39956 -0.47534 -0.02245
7
SN2_IRC_Cartesians_MW_output/new_data/SN2_traj1_Cartesians point 218
C -0.11117 0.07721 -0.00393
 O 1.79415 0.30909 0.04663
 F -3.44552 -0.08470 0.02467
 H -0.18125 -0.47345 -0.93780
 H -0.18983 -0.44815 0.90436
 H -0.26843 1.09448 -0.01112
 H 2.40204 -0.47448 -0.02281
7
SN2_IRC_Cartesians_MW_output/new_data/SN2_traj1_Cartesians point 219
C -0.11120 0.07646 -0.00363
 O 1.79531 0.30909 0.04691
 F -3.45066 -0.08205 0.02377
 H -0.18057 -0.47443 -0.93765
 H -0.18886 -0.44907 0.90479
 H -0.26835 1.09359 -0.01079
 H 2.40433 -0.47359 -0.02340
7
SN2_IRC_Cartesians_MW_output/new_data/SN2_traj1_Cartesians point 220
C -0.11119 0.07572 -0.00321
 O 1.79644 0.30903 0.04722
 F -3.45572 -0.07947 0.02247
 H -0.17997 -0.47536 -0.93735
 H -0.18783 -0.44997 0.90535
 H -0.26820 1.09272 -0.01030
 H 2.40648 -0.47267 -0.02418
7
SN2_IRC_Cartesians_MW_output/new_data/SN2_traj1_Cartesians point 221
C -0.11115 0.07500 -0.00269
 O 1.79754 0.30893 0.04753
 F -3.46070 -0.07693 0.02084
 H -0.17944 -0.47626 -0.93692
 H -0.18675 -0.45087 0.90603
 H -0.26803 1.09186 -0.00969
 H 2.40853 -0.47171 -0.02510
7
SN2_IRC_Cartesians_MW_output/new_data/SN2_traj1_Cartesians point 222
C -0.11112 0.07427 -0.00210
 O 1.79863 0.30878 0.04786
 F -3.46560 -0.07438 0.01895
 H -0.17895 -0.47716 -0.93640
 H -0.18564 -0.45179 0.90680
 H -0.26784 1.09099 -0.00897
 H 2.41051 -0.47072 -0.02613
7
SN2_IRC_Cartesians_MW_output/new_data/SN2_traj1_Cartesians point 223
C -0.11110 0.07352 -0.00144
 O 1.79970 0.30862 0.04819
 F -3.47040 -0.07179 0.01686
 H -0.17851 -0.47806 -0.93580
 H -0.18449 -0.45272 0.90763
 H -0.26766 1.09011 -0.00818
 H 2.41246 -0.46968 -0.02726
7
SN2_IRC_Cartesians_MW_output/new_data/SN2_traj1_Cartesians point 224
C -0.11111 0.07276 -0.00074
 O 1.80076 0.30844 0.04852
 F -3.47512 -0.06916 0.01462
 H -0.17810 -0.47897 -0.93514
 H -0.18333 -0.45367 0.90853
 H -0.26748 1.08922 -0.00734
 H 2.41438 -0.46861 -0.02846
7
SN2_IRC_Cartesians_MW_output/new_data/SN2_traj1_Cartesians point 225
C -0.11116 0.07197 -0.00001
 O 1.80181 0.30824 0.04886
 F -3.47975 -0.06646 0.01227
 H -0.17771 -0.47991 -0.93443
 H -0.18215 -0.45465 0.90946
 H -0.26732 1.08830 -0.00644
 H 2.41629 -0.46749 -0.02970
7
SN2_IRC_Cartesians_MW_output/new_data/SN2_traj1_Cartesians point 226
C -0.11125 0.07116 0.00075
 O 1.80285 0.30805 0.04920
 F -3.48429 -0.06370 0.00983
 H -0.17735 -0.48086 -0.93370
 H -0.18097 -0.45566 0.91042
 H -0.26719 1.08735 -0.00552
 H 2.41820 -0.46634 -0.03099
7
SN2_IRC_Cartesians_MW_output/new_data/SN2_traj1_Cartesians point 227
C -0.11140 0.07033 0.00153
 O 1.80389 0.30785 0.04954
 F -3.48875 -0.06086 0.00734
 H -0.17700 -0.48184 -0.93295
 H -0.17978 -0.45670 0.91140
 H -0.26709 1.08638 -0.00458
 H 2.42013 -0.46515 -0.03229
7
SN2_IRC_Cartesians_MW_output/new_data/SN2_traj1_Cartesians point 228
C -0.11160 0.06946 0.00231
 O 1.80493 0.30765 0.04988
 F -3.49313 -0.05792 0.00484
 H -0.17665 -0.48286 -0.93220
 H -0.17860 -0.45778 0.91239
 H -0.26703 1.08537 -0.00363
 H 2.42209 -0.46393 -0.03360
7
SN2_IRC_Cartesians_MW_output/new_data/SN2_traj1_Cartesians point 229
C -0.11187 0.06856 0.00308
 O 1.80597 0.30747 0.05022
 F -3.49745 -0.05487 0.00236
 H -0.17631 -0.48391 -0.93145
 H -0.17743 -0.45891 0.91338
 H -0.26701 1.08432 -0.00269
 H 2.42410 -0.46267 -0.03490
7
SN2_IRC_Cartesians_MW_output/new_data/SN2_traj1_Cartesians point 230
C -0.11223 0.06762 0.00384
 O 1.80702 0.30731 0.05055
 F -3.50171 -0.05167 -0.00007
 H -0.17595 -0.48503 -0.93073
 H -0.17626 -0.46008 0.91435
 H -0.26705 1.08322 -0.00177
 H 2.42618 -0.46136 -0.03617
7
SN2_IRC_Cartesians_MW_output/new_data/SN2_traj1_Cartesians point 231
C -0.11269 0.06661 0.00457
 O 1.80810 0.30717 0.05088
 F -3.50594 -0.04828 -0.00240
 H -0.17557 -0.48623 -0.93006
 H -0.17511 -0.46133 0.91529
 H -0.26717 1.08206 -0.00088
 H 2.42839 -0.46000 -0.03741
7
SN2_IRC_Cartesians_MW_output/new_data/SN2_traj1_Cartesians point 232
C -0.11329 0.06552 0.00526
 O 1.80921 0.30708 0.05121
 F -3.51017 -0.04462 -0.00458
 H -0.17516 -0.48753 -0.92944
 H -0.17397 -0.46268 0.91619
 H -0.26738 1.08079 -0.00006
 H 2.43076 -0.45857 -0.03857
7
SN2_IRC_Cartesians_MW_output/new_data/SN2_traj1_Cartesians point 233
C -0.11406 0.06432 0.00589
 O 1.81037 0.30703 0.05153
 F -3.51442 -0.04059 -0.00656
 H -0.17469 -0.48898 -0.92892
 H -0.17286 -0.46415 0.91703
 H -0.26772 1.07941 0.00069
 H 2.43338 -0.45704 -0.03965
7
SN2_IRC_Cartesians_MW_output/new_data/SN2_traj1_Cartesians point 234
C -0.11508 0.06298 0.00643
 O 1.81162 0.30706 0.05184
 F -3.51872 -0.03607 -0.00824
 H -0.17414 -0.49063 -0.92853
 H -0.17177 -0.46580 0.91778
 H -0.26823 1.07785 0.00132
 H 2.43632 -0.45539 -0.04060
7
SN2_IRC_Cartesians_MW_output/new_data/SN2_traj1_Cartesians point 235
C -0.11640 0.06144 0.00686
 O 1.81296 0.30719 0.05215
 F -3.52310 -0.03093 -0.00953
 H -0.17348 -0.49253 -0.92832
 H -0.17071 -0.46767 0.91841
 H -0.26896 1.07607 0.00180
 H 2.43969 -0.45357 -0.04137
7
SN2_IRC_Cartesians_MW_output/new_data/SN2_traj1_Cartesians point 236
C -0.11809 0.05968 0.00713
 O 1.81443 0.30744 0.05244
 F -3.52756 -0.02505 -0.01029
 H -0.17269 -0.49474 -0.92832
 H -0.16971 -0.46980 0.91888
 H -0.26995 1.07404 0.00208
 H 2.44358 -0.45158 -0.04192
7
SN2_IRC_Cartesians_MW_output/new_data/SN2_traj1_Cartesians point 237
C -0.12017 0.05769 0.00722
 O 1.81601 0.30784 0.05271
 F -3.53206 -0.01840 -0.01042
 H -0.17176 -0.49726 -0.92859
 H -0.16879 -0.47220 0.91915
 H -0.27124 1.07174 0.00211
 H 2.44800 -0.44941 -0.04218
7
SN2_IRC_Cartesians_MW_output/new_data/SN2_traj1_Cartesians point 238
C -0.12261 0.05551 0.00710
 O 1.81768 0.30836 0.05296
 F -3.53652 -0.01111 -0.00988
 H -0.17068 -0.50005 -0.92914
 H -0.16797 -0.47482 0.91921
 H -0.27279 1.06922 0.00189
 H 2.45289 -0.44711 -0.04214
7
SN2_IRC_Cartesians_MW_output/new_data/SN2_traj1_Cartesians point 239
C -0.12529 0.05322 0.00681
 O 1.81940 0.30900 0.05318
 F -3.54087 -0.00345 -0.00872
 H -0.16951 -0.50301 -0.92993
 H -0.16727 -0.47756 0.91906
 H -0.27454 1.06657 0.00143
 H 2.45808 -0.44477 -0.04182
7
SN2_IRC_Cartesians_MW_output/new_data/SN2_traj1_Cartesians point 240
C -0.12809 0.05090 0.00637
 O 1.82112 0.30972 0.05337
 F -3.54511 0.00432 -0.00709
 H -0.16827 -0.50603 -0.93090
 H -0.16666 -0.48034 0.91875
 H -0.27640 1.06388 0.00079
 H 2.46341 -0.44245 -0.04128
7
SN2_IRC_Cartesians_MW_output/new_data/SN2_traj1_Cartesians point 241
C -0.13090 0.04861 0.00582
 O 1.82283 0.31048 0.05353
 F -3.54926 0.01199 -0.00511
 H -0.16699 -0.50903 -0.93200
 H -0.16614 -0.48307 0.91831
 H -0.27827 1.06122 0.00002
 H 2.46873 -0.44020 -0.04058
7
SN2_IRC_Cartesians_MW_output/new_data/SN2_traj1_Cartesians point 242
C -0.13361 0.04640 0.00521
 O 1.82450 0.31125 0.05369
 F -3.55339 0.01942 -0.00291
 H -0.16570 -0.51195 -0.93316
 H -0.16567 -0.48571 0.91779
 H -0.28010 1.05866 -0.00084
 H 2.47396 -0.43807 -0.03977
7
SN2_IRC_Cartesians_MW_output/new_data/SN2_traj1_Cartesians point 243
C -0.13614 0.04430 0.00456
 O 1.82614 0.31201 0.05383
 F -3.55757 0.02648 -0.00061
 H -0.16440 -0.51473 -0.93436
 H -0.16524 -0.48820 0.91722
 H -0.28182 1.05622 -0.00174
 H 2.47903 -0.43608 -0.03891
7
SN2_IRC_Cartesians_MW_output/new_data/SN2_traj1_Cartesians point 244
C -0.13841 0.04237 0.00391
 O 1.82773 0.31273 0.05398
 F -3.56188 0.03303 0.00171
 H -0.16311 -0.51731 -0.93555
 H -0.16481 -0.49050 0.91663
 H -0.28337 1.05397 -0.00264
 H 2.48386 -0.43427 -0.03804
7
SN2_IRC_Cartesians_MW_output/new_data/SN2_traj1_Cartesians point 245
C -0.14034 0.04063 0.00329
 O 1.82928 0.31340 0.05412
 F -3.56639 0.03894 0.00393
 H -0.16185 -0.51966 -0.93668
 H -0.16437 -0.49257 0.91606
 H -0.28470 1.05194 -0.00350
 H 2.48837 -0.43267 -0.03722
7
SN2_IRC_Cartesians_MW_output/new_data/SN2_traj1_Cartesians point 246
C -0.14185 0.03913 0.00271
 O 1.83076 0.31398 0.05428
 F -3.57115 0.04408 0.00596
 H -0.16063 -0.52170 -0.93772
 H -0.16389 -0.49435 0.91553
 H -0.28573 1.05018 -0.00429
 H 2.49249 -0.43132 -0.03648
7
SN2_IRC_Cartesians_MW_output/new_data/SN2_traj1_Cartesians point 247
C -0.14286 0.03790 0.00222
 O 1.83217 0.31446 0.05445
 F -3.57621 0.04835 0.00772
 H -0.15946 -0.52340 -0.93863
 H -0.16336 -0.49580 0.91508
 H -0.28643 1.04872 -0.00498
 H 2.49615 -0.43023 -0.03586
7
SN2_IRC_Cartesians_MW_output/new_data/SN2_traj1_Cartesians point 248
C -0.14335 0.03697 0.00182
 O 1.83351 0.31482 0.05464
 F -3.58158 0.05168 0.00914
 H -0.15835 -0.52474 -0.93939
 H -0.16278 -0.49691 0.91472
 H -0.28677 1.04760 -0.00553
 H 2.49931 -0.42943 -0.03540
7
SN2_IRC_Cartesians_MW_output/new_data/SN2_traj1_Cartesians point 249
C -0.14331 0.03632 0.00154
 O 1.83478 0.31506 0.05486
 F -3.58728 0.05409 0.01018
 H -0.15732 -0.52571 -0.93998
 H -0.16211 -0.49768 0.91446
 H -0.28674 1.04680 -0.00594
 H 2.50198 -0.42889 -0.03512
7
SN2_IRC_Cartesians_MW_output/new_data/SN2_traj1_Cartesians point 250
C -0.14276 0.03593 0.00137
 O 1.83599 0.31519 0.05509
 F -3.59336 0.05565 0.01082
 H -0.15634 -0.52634 -0.94039
 H -0.16137 -0.49813 0.91432
 H -0.28635 1.04631 -0.00620
 H 2.50419 -0.42861 -0.03501
7
SN2_IRC_Cartesians_MW_output/new_data/SN2_traj1_Cartesians point 251
C -0.14174 0.03579 0.00132
 O 1.83716 0.31520 0.05535
 F -3.59986 0.05644 0.01105
 H -0.15542 -0.52666 -0.94063
 H -0.16053 -0.49831 0.91431
 H -0.28563 1.04608 -0.00630
 H 2.50601 -0.42854 -0.03510
7
SN2_IRC_Cartesians_MW_output/new_data/SN2_traj1_Cartesians point 252
C -0.14026 0.03586 0.00139
 O 1.83832 0.31510 0.05565
 F -3.60684 0.05657 0.01088
 H -0.15453 -0.52672 -0.94071
 H -0.15957 -0.49823 0.91441
 H -0.28459 1.04609 -0.00624
 H 2.50748 -0.42866 -0.03538
7
SN2_IRC_Cartesians_MW_output/new_data/SN2_traj1_Cartesians point 253
C -0.13837 0.03611 0.00158
 O 1.83949 0.31490 0.05598
 F -3.61438 0.05611 0.01030
 H -0.15367 -0.52654 -0.94062
 H -0.15850 -0.49794 0.91465
 H -0.28325 1.04631 -0.00603
 H 2.50869 -0.42894 -0.03586
7
SN2_IRC_Cartesians_MW_output/new_data/SN2_traj1_Cartesians point 254
C -0.13608 0.03651 0.00190
 O 1.84068 0.31459 0.05635
 F -3.62253 0.05516 0.00929
 H -0.15283 -0.52615 -0.94037
 H -0.15728 -0.49747 0.91503
 H -0.28163 1.04670 -0.00565
 H 2.50967 -0.42934 -0.03655
7
SN2_IRC_Cartesians_MW_output/new_data/SN2_traj1_Cartesians point 255
C -0.13345 0.03705 0.00235
 O 1.84190 0.31420 0.05675
 F -3.63124 0.05380 0.00786
 H -0.15199 -0.52560 -0.93995
 H -0.15593 -0.49685 0.91555
 H -0.27975 1.04724 -0.00511
 H 2.51047 -0.42985 -0.03744
7
SN2_IRC_Cartesians_MW_output/new_data/SN2_traj1_Cartesians point 256
C -0.13056 0.03769 0.00291
 O 1.84315 0.31372 0.05719
 F -3.64036 0.05214 0.00605
 H -0.15119 -0.52491 -0.93939
 H -0.15448 -0.49611 0.91619
 H -0.27767 1.04789 -0.00442
 H 2.51111 -0.43041 -0.03852
7
SN2_IRC_Cartesians_MW_output/new_data/SN2_traj1_Cartesians point 257
C -0.12754 0.03837 0.00355
 O 1.84438 0.31319 0.05765
 F -3.64958 0.05031 0.00395
 H -0.15042 -0.52415 -0.93872
 H -0.15296 -0.49532 0.91693
 H -0.27550 1.04860 -0.00363
 H 2.51163 -0.43100 -0.03973
7
SN2_IRC_Cartesians_MW_output/new_data/SN2_traj1_Cartesians point 258
C -0.12453 0.03907 0.00424
 O 1.84557 0.31264 0.05810
 F -3.65863 0.04843 0.00170
 H -0.14970 -0.52336 -0.93798
 H -0.15143 -0.49452 0.91772
 H -0.27332 1.04932 -0.00278
 H 2.51205 -0.43158 -0.04100
7
SN2_IRC_Cartesians_MW_output/new_data/SN2_traj1_Cartesians point 259
C -0.12159 0.03976 0.00495
 O 1.84671 0.31209 0.05855
 F -3.66734 0.04656 -0.00060
 H -0.14904 -0.52258 -0.93722
 H -0.14994 -0.49373 0.91852
 H -0.27120 1.05003 -0.00191
 H 2.51241 -0.43214 -0.04229
7
SN2_IRC_Cartesians_MW_output/new_data/SN2_traj1_Cartesians point 260
C -0.11878 0.04042 0.00563
 O 1.84780 0.31156 0.05897
 F -3.67566 0.04477 -0.00285
 H -0.14841 -0.52182 -0.93647
 H -0.14851 -0.49297 0.91930
 H -0.26916 1.05072 -0.00105
 H 2.51272 -0.43267 -0.04354
7
SN2_IRC_Cartesians_MW_output/new_data/SN2_traj1_Cartesians point 261
C -0.11607 0.04105 0.00629
 O 1.84884 0.31105 0.05938
 F -3.68365 0.04304 -0.00499
 H -0.14780 -0.52109 -0.93576
 H -0.14714 -0.49224 0.92005
 H -0.26720 1.05138 -0.00024
 H 2.51303 -0.43319 -0.04473
7
SN2_IRC_Cartesians_MW_output/new_data/SN2_traj1_Cartesians point 262
C -0.11346 0.04166 0.00690
 O 1.84985 0.31056 0.05977
 F -3.69140 0.04138 -0.00697
 H -0.14720 -0.52040 -0.93511
 H -0.14583 -0.49153 0.92074
 H -0.26532 1.05202 0.00051
 H 2.51336 -0.43369 -0.04585
7
SN2_IRC_Cartesians_MW_output/new_data/SN2_traj1_Cartesians point 263
C -0.11091 0.04227 0.00744
 O 1.85086 0.31012 0.06015
 F -3.69903 0.03975 -0.00874
 H -0.14657 -0.51972 -0.93453
 H -0.14457 -0.49083 0.92136
 H -0.26348 1.05264 0.00118
 H 2.51372 -0.43422 -0.04686
7
SN2_IRC_Cartesians_MW_output/new_data/SN2_traj1_Cartesians point 264
C -0.10838 0.04287 0.00790
 O 1.85187 0.30971 0.06051
 F -3.70668 0.03812 -0.01021
 H -0.14590 -0.51906 -0.93407
 H -0.14337 -0.49013 0.92188
 H -0.26168 1.05327 0.00174
 H 2.51414 -0.43478 -0.04774
7
SN2_IRC_Cartesians_MW_output/new_data/SN2_traj1_Cartesians point 265
C -0.10582 0.04350 0.00823
 O 1.85291 0.30935 0.06086
 F -3.71451 0.03643 -0.01129
 H -0.14515 -0.51839 -0.93376
 H -0.14221 -0.48939 0.92226
 H -0.25987 1.05392 0.00214
 H 2.51465 -0.43542 -0.04844
7
SN2_IRC_Cartesians_MW_output/new_data/SN2_traj1_Cartesians point 266
C -0.10314 0.04419 0.00839
 O 1.85402 0.30905 0.06120
 F -3.72273 0.03458 -0.01179
 H -0.14427 -0.51769 -0.93366
 H -0.14113 -0.48857 0.92243
 H -0.25802 1.05463 0.00233
 H 2.51528 -0.43620 -0.04889
7
SN2_IRC_Cartesians_MW_output/new_data/SN2_traj1_Cartesians point 267
C -0.10024 0.04500 0.00830
 O 1.85520 0.30884 0.06151
 F -3.73160 0.03241 -0.01145
 H -0.14319 -0.51690 -0.93389
 H -0.14013 -0.48759 0.92230
 H -0.25607 1.05546 0.00219
 H 2.51603 -0.43722 -0.04896
7
SN2_IRC_Cartesians_MW_output/new_data/SN2_traj1_Cartesians point 268
C -0.09699 0.04602 0.00784
 O 1.85648 0.30875 0.06180
 F -3.74129 0.02964 -0.00989
 H -0.14184 -0.51594 -0.93457
 H -0.13929 -0.48635 0.92174
 H -0.25396 1.05651 0.00158
 H 2.51689 -0.43863 -0.04849
7
SN2_IRC_Cartesians_MW_output/new_data/SN2_traj1_Cartesians point 269
C -0.09333 0.04732 0.00693
 O 1.85777 0.30879 0.06202
 F -3.75158 0.02602 -0.00685
 H -0.14024 -0.51472 -0.93579
 H -0.13868 -0.48474 0.92063
 H -0.25165 1.05788 0.00041
 H 2.51772 -0.44055 -0.04735
7
SN2_IRC_Cartesians_MW_output/new_data/SN2_traj1_Cartesians point 270
C -0.08940 0.04890 0.00568
 O 1.85896 0.30893 0.06217
 F -3.76174 0.02155 -0.00269
 H -0.13853 -0.51323 -0.93740
 H -0.13835 -0.48279 0.91911
 H -0.24924 1.05954 -0.00119
 H 2.51829 -0.44291 -0.04568
7
SN2_IRC_Cartesians_MW_output/new_data/SN2_traj1_Cartesians point 271
C -0.08537 0.05065 0.00429
 O 1.85998 0.30910 0.06226
 F -3.77123 0.01650 0.00192
 H -0.13686 -0.51153 -0.93915
 H -0.13821 -0.48062 0.91741
 H -0.24681 1.06141 -0.00296
 H 2.51851 -0.44551 -0.04377
7
SN2_IRC_Cartesians_MW_output/new_data/SN2_traj1_Cartesians point 272
C -0.08135 0.05248 0.00291
 O 1.86084 0.30925 0.06233
 F -3.78002 0.01113 0.00647
 H -0.13532 -0.50971 -0.94084
 H -0.13817 -0.47835 0.91572
 H -0.24438 1.06338 -0.00471
 H 2.51841 -0.44819 -0.04187
7
SN2_IRC_Cartesians_MW_output/new_data/SN2_traj1_Cartesians point 273
C -0.07737 0.05435 0.00162
 O 1.86159 0.30935 0.06238
 F -3.78829 0.00563 0.01072
 H -0.13389 -0.50783 -0.94241
 H -0.13815 -0.47605 0.91412
 H -0.24196 1.06540 -0.00634
 H 2.51807 -0.45086 -0.04009
7
SN2_IRC_Cartesians_MW_output/new_data/SN2_traj1_Cartesians point 274
C -0.07343 0.05620 0.00045
 O 1.86227 0.30941 0.06245
 F -3.79619 0.00014 0.01458
 H -0.13258 -0.50593 -0.94383
 H -0.13810 -0.47376 0.91266
 H -0.23955 1.06740 -0.00782
 H 2.51757 -0.45346 -0.03848
7
SN2_IRC_Cartesians_MW_output/new_data/SN2_traj1_Cartesians point 275
C -0.06954 0.05802 -0.00060
 O 1.86292 0.30942 0.06252
 F -3.80386 -0.00527 0.01802
 H -0.13135 -0.50404 -0.94509
 H -0.13800 -0.47152 0.91135
 H -0.23716 1.06938 -0.00914
 H 2.51699 -0.45598 -0.03706
7
SN2_IRC_Cartesians_MW_output/new_data/SN2_traj1_Cartesians point 276
C -0.06572 0.05979 -0.00152
 O 1.86355 0.30938 0.06261
 F -3.81140 -0.01054 0.02105
 H -0.13020 -0.50219 -0.94619
 H -0.13783 -0.46935 0.91018
 H -0.23478 1.07130 -0.01030
 H 2.51637 -0.45838 -0.03583
7
SN2_IRC_Cartesians_MW_output/new_data/SN2_traj1_Cartesians point 277
C -0.06195 0.06150 -0.00232
 O 1.86419 0.30929 0.06272
 F -3.81891 -0.01562 0.02368
 H -0.12910 -0.50039 -0.94715
 H -0.13758 -0.46725 0.90916
 H -0.23242 1.07315 -0.01131
 H 2.51576 -0.46068 -0.03477
7
SN2_IRC_Cartesians_MW_output/new_data/SN2_traj1_Cartesians point 278
C -0.05824 0.06315 -0.00301
 O 1.86486 0.30917 0.06285
 F -3.82645 -0.02051 0.02593
 H -0.12805 -0.49866 -0.94798
 H -0.13724 -0.46524 0.90828
 H -0.23007 1.07494 -0.01218
 H 2.51520 -0.46285 -0.03390
7
SN2_IRC_Cartesians_MW_output/new_data/SN2_traj1_Cartesians point 279
C -0.05459 0.06472 -0.00358
 O 1.86556 0.30902 0.06301
 F -3.83410 -0.02516 0.02783
 H -0.12702 -0.49699 -0.94868
 H -0.13682 -0.46333 0.90753
 H -0.22774 1.07664 -0.01291
 H 2.51470 -0.46490 -0.03319
7
SN2_IRC_Cartesians_MW_output/new_data/SN2_traj1_Cartesians point 280
C -0.05099 0.06621 -0.00406
 O 1.86632 0.30883 0.06320
 F -3.84189 -0.02956 0.02938
 H -0.12602 -0.49541 -0.94926
 H -0.13629 -0.46151 0.90690
 H -0.22542 1.07825 -0.01351
 H 2.51430 -0.46681 -0.03265
7
SN2_IRC_Cartesians_MW_output/new_data/SN2_traj1_Cartesians point 281
C -0.04746 0.06762 -0.00442
 O 1.86712 0.30862 0.06341
 F -3.84986 -0.03368 0.03060
 H -0.12503 -0.49392 -0.94973
 H -0.13567 -0.45980 0.90640
 H -0.22312 1.07976 -0.01398
 H 2.51401 -0.46860 -0.03228
7
SN2_IRC_Cartesians_MW_output/new_data/SN2_traj1_Cartesians point 282
C -0.04402 0.06892 -0.00469
 O 1.86799 0.30838 0.06365
 F -3.85797 -0.03748 0.03149
 H -0.12405 -0.49254 -0.95009
 H -0.13495 -0.45822 0.90603
 H -0.22086 1.08116 -0.01432
 H 2.51386 -0.47023 -0.03206
7
SN2_IRC_Cartesians_MW_output/new_data/SN2_traj1_Cartesians point 283
C -0.04069 0.07011 -0.00486
 O 1.86891 0.30812 0.06391
 F -3.86618 -0.04092 0.03205
 H -0.12309 -0.49128 -0.95035
 H -0.13414 -0.45678 0.90579
 H -0.21865 1.08244 -0.01454
 H 2.51385 -0.47170 -0.03200
7
SN2_IRC_Cartesians_MW_output/new_data/SN2_traj1_Cartesians point 284
C -0.03752 0.07119 -0.00493
 O 1.86987 0.30784 0.06419
 F -3.87439 -0.04397 0.03230
 H -0.12216 -0.49015 -0.95049
 H -0.13326 -0.45549 0.90566
 H -0.21653 1.08358 -0.01464
 H 2.51398 -0.47299 -0.03208
7
SN2_IRC_Cartesians_MW_output/new_data/SN2_traj1_Cartesians point 285
C -0.03453 0.07213 -0.00491
 O 1.87086 0.30756 0.06449
 F -3.88248 -0.04665 0.03226
 H -0.12127 -0.48915 -0.95054
 H -0.13231 -0.45435 0.90565
 H -0.21451 1.08458 -0.01464
 H 2.51424 -0.47412 -0.03230
7
SN2_IRC_Cartesians_MW_output/new_data/SN2_traj1_Cartesians point 286
C -0.03172 0.07297 -0.00482
 O 1.87186 0.30726 0.06479
 F -3.89039 -0.04897 0.03198
 H -0.12042 -0.48828 -0.95051
 H -0.13133 -0.45335 0.90573
 H -0.21259 1.08545 -0.01454
 H 2.51459 -0.47508 -0.03263
7
SN2_IRC_Cartesians_MW_output/new_data/SN2_traj1_Cartesians point 287
C -0.02908 0.07371 -0.00467
 O 1.87284 0.30696 0.06510
 F -3.89804 -0.05100 0.03149
 H -0.11961 -0.48751 -0.95041
 H -0.13033 -0.45248 0.90589
 H -0.21077 1.08622 -0.01436
 H 2.51500 -0.47591 -0.03305
7
SN2_IRC_Cartesians_MW_output/new_data/SN2_traj1_Cartesians point 288
C -0.02659 0.07437 -0.00446
 O 1.87381 0.30666 0.06541
 F -3.90543 -0.05281 0.03085
 H -0.11886 -0.48681 -0.95025
 H -0.12933 -0.45169 0.90610
 H -0.20904 1.08692 -0.01412
 H 2.51545 -0.47664 -0.03354
7
SN2_IRC_Cartesians_MW_output/new_data/SN2_traj1_Cartesians point 289
C -0.02421 0.07499 -0.00423
 O 1.87475 0.30635 0.06572
 F -3.91257 -0.05447 0.03010
 H -0.11814 -0.48616 -0.95004
 H -0.12833 -0.45096 0.90637
 H -0.20739 1.08755 -0.01384
 H 2.51589 -0.47730 -0.03407
7
SN2_IRC_Cartesians_MW_output/new_data/SN2_traj1_Cartesians point 290
C -0.02190 0.07558 -0.00397
 O 1.87566 0.30604 0.06602
 F -3.91948 -0.05608 0.02927
 H -0.11746 -0.48554 -0.94981
 H -0.12734 -0.45026 0.90665
 H -0.20577 1.08817 -0.01353
 H 2.51630 -0.47792 -0.03464
7
SN2_IRC_Cartesians_MW_output/new_data/SN2_traj1_Cartesians point 291
C -0.01963 0.07618 -0.00370
 O 1.87654 0.30573 0.06632
 F -3.92621 -0.05770 0.02840
 H -0.11682 -0.48490 -0.94956
 H -0.12637 -0.44956 0.90695
 H -0.20418 1.08878 -0.01320
 H 2.51667 -0.47853 -0.03521
7
SN2_IRC_Cartesians_MW_output/new_data/SN2_traj1_Cartesians point 292
C -0.01734 0.07679 -0.00343
 O 1.87738 0.30541 0.06661
 F -3.93279 -0.05940 0.02753
 H -0.11619 -0.48423 -0.94930
 H -0.12542 -0.44883 0.90724
 H -0.20258 1.08943 -0.01287
 H 2.51695 -0.47917 -0.03578
7
SN2_IRC_Cartesians_MW_output/new_data/SN2_traj1_Cartesians point 293
C -0.01501 0.07746 -0.00317
 O 1.87819 0.30509 0.06689
 F -3.93929 -0.06126 0.02670
 H -0.11559 -0.48351 -0.94905
 H -0.12450 -0.44804 0.90752
 H -0.20095 1.09013 -0.01256
 H 2.51714 -0.47987 -0.03632
7
SN2_IRC_Cartesians_MW_output/new_data/SN2_traj1_Cartesians point 294
C -0.01259 0.07819 -0.00294
 O 1.87897 0.30476 0.06716
 F -3.94573 -0.06334 0.02595
 H -0.11498 -0.48270 -0.94882
 H -0.12361 -0.44717 0.90776
 H -0.19927 1.09091 -0.01228
 H 2.51723 -0.48065 -0.03683
7
SN2_IRC_Cartesians_MW_output/new_data/SN2_traj1_Cartesians point 295
C -0.01005 0.07902 -0.00275
 O 1.87971 0.30444 0.06742
 F -3.95217 -0.06570 0.02532
 H -0.11438 -0.48180 -0.94863
 H -0.12276 -0.44620 0.90795
 H -0.19753 1.09179 -0.01204
 H 2.51718 -0.48154 -0.03728
7
SN2_IRC_Cartesians_MW_output/new_data/SN2_traj1_Cartesians point 296
C -0.00736 0.07994 -0.00261
 O 1.88042 0.30411 0.06767
 F -3.95866 -0.06840 0.02487
 H -0.11376 -0.48077 -0.94849
 H -0.12195 -0.44509 0.90807
 H -0.19569 1.09278 -0.01187
 H 2.51701 -0.48257 -0.03764
7
SN2_IRC_Cartesians_MW_output/new_data/SN2_traj1_Cartesians point 297
C -0.00450 0.08099 -0.00254
 O 1.88110 0.30378 0.06791
 F -3.96523 -0.07147 0.02465
 H -0.11312 -0.47961 -0.94842
 H -0.12119 -0.44383 0.90810
 H -0.19376 1.09391 -0.01179
 H 2.51670 -0.48377 -0.03790
7
SN2_IRC_Cartesians_MW_output/new_data/SN2_traj1_Cartesians point 298
C -0.00145 0.08217 -0.00257
 O 1.88175 0.30347 0.06814
 F -3.97191 -0.07495 0.02473
 H -0.11243 -0.47831 -0.94846
 H -0.12049 -0.44242 0.90801
 H -0.19172 1.09519 -0.01183
 H 2.51625 -0.48514 -0.03802
7
SN2_IRC_Cartesians_MW_output/new_data/SN2_traj1_Cartesians point 299
C 0.00179 0.08348 -0.00271
 O 1.88239 0.30318 0.06834
 F -3.97875 -0.07884 0.02518
 H -0.11170 -0.47688 -0.94863
 H -0.11986 -0.44083 0.90779
 H -0.18958 1.09661 -0.01200
 H 2.51570 -0.48672 -0.03796
7
SN2_IRC_Cartesians_MW_output/new_data/SN2_traj1_Cartesians point 300
C 0.00521 0.08491 -0.00298
 O 1.88301 0.30292 0.06853
 F -3.98574 -0.08311 0.02607
 H -0.11089 -0.47531 -0.94895
 H -0.11931 -0.43910 0.90739
 H -0.18735 1.09816 -0.01235
 H 2.51507 -0.48848 -0.03770
7
SN2_IRC_Cartesians_MW_output/new_data/SN2_traj1_Cartesians point 301
C 0.00876 0.08645 -0.00341
 O 1.88363 0.30271 0.06869
 F -3.99289 -0.08769 0.02747
 H -0.11000 -0.47365 -0.94946
 H -0.11885 -0.43723 0.90681
 H -0.18506 1.09983 -0.01289
 H 2.51441 -0.49042 -0.03721
7
SN2_IRC_Cartesians_MW_output/new_data/SN2_traj1_Cartesians point 302
C 0.01238 0.08805 -0.00400
 O 1.88425 0.30256 0.06883
 F -4.00013 -0.09247 0.02941
 H -0.10903 -0.47194 -0.95017
 H -0.11849 -0.43527 0.90604
 H -0.18275 1.10158 -0.01363
 H 2.51377 -0.49251 -0.03647
7
SN2_IRC_Cartesians_MW_output/new_data/SN2_traj1_Cartesians point 303
C 0.01599 0.08968 -0.00476
 O 1.88489 0.30248 0.06894
 F -4.00740 -0.09730 0.03189
 H -0.10797 -0.47023 -0.95107
 H -0.11824 -0.43328 0.90507
 H -0.18048 1.10334 -0.01459
 H 2.51322 -0.49468 -0.03549
7
SN2_IRC_Cartesians_MW_output/new_data/SN2_traj1_Cartesians point 304
C 0.01949 0.09128 -0.00566
 O 1.88553 0.30247 0.06903
 F -4.01460 -0.10202 0.03486
 H -0.10684 -0.46859 -0.95217
 H -0.11807 -0.43132 0.90394
 H -0.17831 1.10507 -0.01573
 H 2.51281 -0.49689 -0.03428
7
SN2_IRC_Cartesians_MW_output/new_data/SN2_traj1_Cartesians point 305
C 0.02282 0.09280 -0.00668
 O 1.88619 0.30254 0.06909
 F -4.02165 -0.10650 0.03823
 H -0.10566 -0.46705 -0.95342
 H -0.11800 -0.42944 0.90268
 H -0.17628 1.10671 -0.01702
 H 2.51257 -0.49906 -0.03288
7
SN2_IRC_Cartesians_MW_output/new_data/SN2_traj1_Cartesians point 306
C 0.02592 0.09422 -0.00780
 O 1.88687 0.30268 0.06914
 F -4.02848 -0.11065 0.04191
 H -0.10443 -0.46565 -0.95479
 H -0.11799 -0.42768 0.90131
 H -0.17442 1.10823 -0.01843
 H 2.51253 -0.50115 -0.03134
7
SN2_IRC_Cartesians_MW_output/new_data/SN2_traj1_Cartesians point 307
C 0.02877 0.09552 -0.00897
 O 1.88756 0.30288 0.06916
 F -4.03506 -0.11441 0.04581
 H -0.10318 -0.46441 -0.95626
 H -0.11804 -0.42606 0.89988
 H -0.17273 1.10962 -0.01993
 H 2.51269 -0.50314 -0.02969
7
SN2_IRC_Cartesians_MW_output/new_data/SN2_traj1_Cartesians point 308
C 0.03138 0.09669 -0.01020
 O 1.88826 0.30312 0.06918
 F -4.04142 -0.11778 0.04986
 H -0.10192 -0.46332 -0.95779
 H -0.11813 -0.42459 0.89841
 H -0.17121 1.11087 -0.02148
 H 2.51304 -0.50500 -0.02797
7
SN2_IRC_Cartesians_MW_output/new_data/SN2_traj1_Cartesians point 309
C 0.03375 0.09774 -0.01145
 O 1.88898 0.30342 0.06919
 F -4.04757 -0.12075 0.05401
 H -0.10064 -0.46238 -0.95938
 H -0.11825 -0.42327 0.89690
 H -0.16985 1.11198 -0.02308
 H 2.51358 -0.50674 -0.02620
7
SN2_IRC_Cartesians_MW_output/new_data/SN2_traj1_Cartesians point 310
C 0.03588 0.09866 -0.01272
 O 1.88973 0.30375 0.06919
 F -4.05354 -0.12330 0.05824
 H -0.09935 -0.46161 -0.96099
 H -0.11839 -0.42210 0.89539
 H -0.16865 1.11294 -0.02470
 H 2.51431 -0.50834 -0.02440
7
SN2_IRC_Cartesians_MW_output/new_data/SN2_traj1_Cartesians point 311
C 0.03779 0.09945 -0.01400
 O 1.89052 0.30412 0.06919
 F -4.05937 -0.12543 0.06249
 H -0.09806 -0.46100 -0.96264
 H -0.11853 -0.42110 0.89388
 H -0.16760 1.11375 -0.02633
 H 2.51526 -0.50979 -0.02259
7
SN2_IRC_Cartesians_MW_output/new_data/SN2_traj1_Cartesians point 312
C 0.03946 0.10009 -0.01527
 O 1.89135 0.30452 0.06919
 F -4.06513 -0.12709 0.06674
 H -0.09674 -0.46056 -0.96429
 H -0.11866 -0.42027 0.89238
 H -0.16671 1.11439 -0.02797
 H 2.51643 -0.51108 -0.02079
7
SN2_IRC_Cartesians_MW_output/new_data/SN2_traj1_Cartesians point 313
C 0.04089 0.10056 -0.01653
 O 1.89224 0.30495 0.06920
 F -4.07085 -0.12822 0.07094
 H -0.09541 -0.46032 -0.96595
 H -0.11875 -0.41964 0.89092
 H -0.16596 1.11485 -0.02958
 H 2.51786 -0.51219 -0.01901
7
SN2_IRC_Cartesians_MW_output/new_data/SN2_traj1_Cartesians point 314
C 0.04205 0.10085 -0.01775
 O 1.89321 0.30541 0.06923
 F -4.07661 -0.12874 0.07503
 H -0.09406 -0.46031 -0.96758
 H -0.11880 -0.41924 0.88951
 H -0.16539 1.11510 -0.03115
 H 2.51960 -0.51307 -0.01728
7
SN2_IRC_Cartesians_MW_output/new_data/SN2_traj1_Cartesians point 315
C 0.04292 0.10092 -0.01891
 O 1.89428 0.30589 0.06928
 F -4.08246 -0.12856 0.07892
 H -0.09268 -0.46056 -0.96917
 H -0.11876 -0.41910 0.88819
 H -0.16498 1.11510 -0.03265
 H 2.52169 -0.51369 -0.01566
7
SN2_IRC_Cartesians_MW_output/new_data/SN2_traj1_Cartesians point 316
C 0.04348 0.10074 -0.01997
 O 1.89547 0.30638 0.06936
 F -4.08845 -0.12758 0.08251
 H -0.09129 -0.46110 -0.97067
 H -0.11861 -0.41927 0.88701
 H -0.16476 1.11481 -0.03404
 H 2.52418 -0.51400 -0.01420
7
SN2_IRC_Cartesians_MW_output/new_data/SN2_traj1_Cartesians point 317
C 0.04371 0.10030 -0.02089
 O 1.89678 0.30687 0.06947
 F -4.09459 -0.12575 0.08566
 H -0.08990 -0.46194 -0.97204
 H -0.11832 -0.41976 0.88600
 H -0.16473 1.11423 -0.03525
 H 2.52705 -0.51396 -0.01295
7
SN2_IRC_Cartesians_MW_output/new_data/SN2_traj1_Cartesians point 318
C 0.04366 0.09962 -0.02164
 O 1.89819 0.30734 0.06963
 F -4.10085 -0.12315 0.08825
 H -0.08854 -0.46304 -0.97324
 H -0.11787 -0.42055 0.88521
 H -0.16484 1.11338 -0.03626
 H 2.53025 -0.51359 -0.01196
7
SN2_IRC_Cartesians_MW_output/new_data/SN2_traj1_Cartesians point 319
C 0.04343 0.09876 -0.02222
 O 1.89969 0.30776 0.06983
 F -4.10723 -0.12001 0.09027
 H -0.08723 -0.46433 -0.97423
 H -0.11727 -0.42156 0.88464
 H -0.16503 1.11233 -0.03704
 H 2.53364 -0.51295 -0.01125
7
SN2_IRC_Cartesians_MW_output/new_data/SN2_traj1_Cartesians point 320
C 0.04316 0.09783 -0.02264
 O 1.90122 0.30812 0.07006
 F -4.11372 -0.11663 0.09178
 H -0.08596 -0.46569 -0.97505
 H -0.11655 -0.42266 0.88426
 H -0.16522 1.11121 -0.03763
 H 2.53708 -0.51218 -0.01078
7
SN2_IRC_Cartesians_MW_output/new_data/SN2_traj1_Cartesians point 321
C 0.04301 0.09694 -0.02295
 O 1.90275 0.30842 0.07032
 F -4.12037 -0.11338 0.09292
 H -0.08474 -0.46698 -0.97572
 H -0.11575 -0.42372 0.88400
 H -0.16531 1.11012 -0.03808
 H 2.54040 -0.51140 -0.01049
7
SN2_IRC_Cartesians_MW_output/new_data/SN2_traj1_Cartesians point 322
C 0.04312 0.09618 -0.02319
 O 1.90424 0.30867 0.07058
 F -4.12718 -0.11058 0.09384
 H -0.08355 -0.46810 -0.97630
 H -0.11490 -0.42462 0.88380
 H -0.16521 1.10919 -0.03845
 H 2.54349 -0.51074 -0.01029
7
SN2_IRC_Cartesians_MW_output/new_data/SN2_traj1_Cartesians point 323
C 0.04357 0.09564 -0.02342
 O 1.90567 0.30885 0.07085
 F -4.13410 -0.10845 0.09468
 H -0.08241 -0.46896 -0.97682
 H -0.11406 -0.42527 0.88362
 H -0.16489 1.10851 -0.03878
 H 2.54621 -0.51032 -0.01013
7
SN2_IRC_Cartesians_MW_output/new_data/SN2_traj1_Cartesians point 324
C 0.04439 0.09533 -0.02365
 O 1.90700 0.30897 0.07111
 F -4.14104 -0.10710 0.09552
 H -0.08130 -0.46952 -0.97732
 H -0.11325 -0.42562 0.88341
 H -0.16434 1.10809 -0.03911
 H 2.54854 -0.51015 -0.00996
7
SN2_IRC_Cartesians_MW_output/new_data/SN2_traj1_Cartesians point 325
C 0.04552 0.09525 -0.02389
 O 1.90822 0.30906 0.07135
 F -4.14789 -0.10648 0.09640
 H -0.08024 -0.46981 -0.97781
 H -0.11249 -0.42571 0.88316
 H -0.16358 1.10793 -0.03946
 H 2.55046 -0.51024 -0.00975
7
SN2_IRC_Cartesians_MW_output/new_data/SN2_traj1_Cartesians point 326
C 0.04689 0.09536 -0.02415
 O 1.90935 0.30910 0.07158
 F -4.15460 -0.10646 0.09732
 H -0.07922 -0.46987 -0.97829
 H -0.11178 -0.42558 0.88288
 H -0.16267 1.10798 -0.03982
 H 2.55205 -0.51054 -0.00952
7
SN2_IRC_Cartesians_MW_output/new_data/SN2_traj1_Cartesians point 327
C 0.04843 0.09560 -0.02442
 O 1.91039 0.30913 0.07179
 F -4.16115 -0.10689 0.09827
 H -0.07825 -0.46976 -0.97876
 H -0.11113 -0.42527 0.88258
 H -0.16166 1.10819 -0.04019
 H 2.55337 -0.51099 -0.00927
7
SN2_IRC_Cartesians_MW_output/new_data/SN2_traj1_Cartesians point 328
C 0.05010 0.09594 -0.02470
 O 1.91136 0.30913 0.07200
 F -4.16756 -0.10765 0.09923
 H -0.07732 -0.46953 -0.97922
 H -0.11050 -0.42485 0.88227
 H -0.16057 1.10851 -0.04056
 H 2.55449 -0.51154 -0.00901
7
SN2_IRC_Cartesians_MW_output/new_data/SN2_traj1_Cartesians point 329
C 0.05183 0.09634 -0.02497
 O 1.91229 0.30912 0.07219
 F -4.17383 -0.10862 0.10018
 H -0.07641 -0.46921 -0.97967
 H -0.10991 -0.42435 0.88195
 H -0.15943 1.10890 -0.04094
 H 2.55546 -0.51217 -0.00874
7
SN2_IRC_Cartesians_MW_output/new_data/SN2_traj1_Cartesians point 330
C 0.05360 0.09678 -0.02525
 O 1.91318 0.30910 0.07238
 F -4.17999 -0.10972 0.10112
 H -0.07552 -0.46885 -0.98010
 H -0.10933 -0.42381 0.88162
 H -0.15828 1.10934 -0.04130
 H 2.55635 -0.51284 -0.00847
7
SN2_IRC_Cartesians_MW_output/new_data/SN2_traj1_Cartesians point 331
C 0.05537 0.09724 -0.02552
 O 1.91405 0.30907 0.07257
 F -4.18607 -0.11087 0.10205
 H -0.07466 -0.46847 -0.98054
 H -0.10876 -0.42325 0.88130
 H -0.15712 1.10979 -0.04167
 H 2.55719 -0.51351 -0.00820
7
SN2_IRC_Cartesians_MW_output/new_data/SN2_traj1_Cartesians point 332
C 0.05712 0.09769 -0.02579
 O 1.91492 0.30905 0.07275
 F -4.19208 -0.11200 0.10299
 H -0.07379 -0.46810 -0.98096
 H -0.10821 -0.42270 0.88098
 H -0.15598 1.11024 -0.04203
 H 2.55802 -0.51419 -0.00793
7
SN2_IRC_Cartesians_MW_output/new_data/SN2_traj1_Cartesians point 333
C 0.05882 0.09811 -0.02607
 O 1.91579 0.30904 0.07293
 F -4.19806 -0.11304 0.10394
 H -0.07293 -0.46775 -0.98140
 H -0.10765 -0.42218 0.88066
 H -0.15487 1.11066 -0.04240
 H 2.55890 -0.51483 -0.00766
7
SN2_IRC_Cartesians_MW_output/new_data/SN2_traj1_Cartesians point 334
C 0.06044 0.09848 -0.02636
 O 1.91667 0.30904 0.07312
 F -4.20401 -0.11393 0.10494
 H -0.07205 -0.46747 -0.98187
 H -0.10710 -0.42172 0.88032
 H -0.15381 1.11102 -0.04279
 H 2.55987 -0.51542 -0.00736
7
SN2_IRC_Cartesians_MW_output/new_data/SN2_traj1_Cartesians point 335
C 0.06195 0.09879 -0.02668
 O 1.91759 0.30908 0.07330
 F -4.20996 -0.11458 0.10603
 H -0.07115 -0.46729 -0.98237
 H -0.10656 -0.42134 0.87996
 H -0.15284 1.11130 -0.04321
 H 2.56097 -0.51595 -0.00702
7
SN2_IRC_Cartesians_MW_output/new_data/SN2_traj1_Cartesians point 336
C 0.06328 0.09899 -0.02704
 O 1.91855 0.30915 0.07347
 F -4.21589 -0.11490 0.10726
 H -0.07021 -0.46723 -0.98294
 H -0.10603 -0.42109 0.87956
 H -0.15198 1.11146 -0.04369
 H 2.56228 -0.51638 -0.00662
7
SN2_IRC_Cartesians_MW_output/new_data/SN2_traj1_Cartesians point 337
C 0.06439 0.09905 -0.02745
 O 1.91957 0.30929 0.07364
 F -4.22180 -0.11476 0.10869
 H -0.06921 -0.46736 -0.98360
 H -0.10553 -0.42100 0.87910
 H -0.15128 1.11147 -0.04425
 H 2.56386 -0.51669 -0.00613
7
SN2_IRC_Cartesians_MW_output/new_data/SN2_traj1_Cartesians point 338
C 0.06518 0.09893 -0.02794
 O 1.92065 0.30950 0.07381
 F -4.22761 -0.11405 0.11036
 H -0.06816 -0.46771 -0.98437
 H -0.10505 -0.42112 0.87857
 H -0.15080 1.11127 -0.04490
 H 2.56578 -0.51682 -0.00554
7
SN2_IRC_Cartesians_MW_output/new_data/SN2_traj1_Cartesians point 339
C 0.06560 0.09860 -0.02849
 O 1.92179 0.30979 0.07396
 F -4.23321 -0.11266 0.11226
 H -0.06706 -0.46833 -0.98524
 H -0.10461 -0.42149 0.87799
 H -0.15058 1.11083 -0.04563
 H 2.56806 -0.51675 -0.00484
7
SN2_IRC_Cartesians_MW_output/new_data/SN2_traj1_Cartesians point 340
C 0.06560 0.09804 -0.02908
 O 1.92297 0.31016 0.07410
 F -4.23848 -0.11053 0.11431
 H -0.06593 -0.46924 -0.98619
 H -0.10421 -0.42213 0.87737
 H -0.15064 1.11013 -0.04643
 H 2.57069 -0.51644 -0.00408
7
SN2_IRC_Cartesians_MW_output/new_data/SN2_traj1_Cartesians point 341
C 0.06518 0.09726 -0.02968
 O 1.92418 0.31058 0.07423
 F -4.24334 -0.10770 0.11638
 H -0.06482 -0.47041 -0.98717
 H -0.10383 -0.42305 0.87676
 H -0.15098 1.10919 -0.04723
 H 2.57362 -0.51588 -0.00330
7
SN2_IRC_Cartesians_MW_output/new_data/SN2_traj1_Cartesians point 342
C 0.06439 0.09628 -0.03024
 O 1.92539 0.31104 0.07436
 F -4.24778 -0.10424 0.11834
 H -0.06375 -0.47181 -0.98811
 H -0.10346 -0.42421 0.87621
 H -0.15155 1.10802 -0.04799
 H 2.57676 -0.51508 -0.00256
7
SN2_IRC_Cartesians_MW_output/new_data/SN2_traj1_Cartesians point 343
C 0.06328 0.09512 -0.03072
 O 1.92660 0.31151 0.07448
 F -4.25182 -0.10024 0.12006
 H -0.06273 -0.47340 -0.98898
 H -0.10308 -0.42558 0.87575
 H -0.15232 1.10665 -0.04866
 H 2.58006 -0.51406 -0.00193
7
SN2_IRC_Cartesians_MW_output/new_data/SN2_traj1_Cartesians point 344
C 0.06192 0.09382 -0.03111
 O 1.92781 0.31197 0.07462
 F -4.25552 -0.09580 0.12146
 H -0.06178 -0.47515 -0.98974
 H -0.10265 -0.42713 0.87542
 H -0.15323 1.10513 -0.04921
 H 2.58346 -0.51283 -0.00144
7
SN2_IRC_Cartesians_MW_output/new_data/SN2_traj1_Cartesians point 345
C 0.06036 0.09239 -0.03139
 O 1.92901 0.31240 0.07477
 F -4.25894 -0.09099 0.12250
 H -0.06091 -0.47703 -0.99036
 H -0.10218 -0.42884 0.87522
 H -0.15426 1.10347 -0.04961
 H 2.58693 -0.51141 -0.00112
7
SN2_IRC_Cartesians_MW_output/new_data/SN2_traj1_Cartesians point 346
C 0.05864 0.09086 -0.03155
 O 1.93020 0.31281 0.07493
 F -4.26214 -0.08587 0.12314
 H -0.06011 -0.47900 -0.99085
 H -0.10165 -0.43067 0.87517
 H -0.15538 1.10170 -0.04987
 H 2.59043 -0.50984 -0.00097
7
SN2_IRC_Cartesians_MW_output/new_data/SN2_traj1_Cartesians point 347
C 0.05681 0.08926 -0.03159
 O 1.93138 0.31318 0.07511
 F -4.26517 -0.08052 0.12339
 H -0.05938 -0.48104 -0.99119
 H -0.10105 -0.43260 0.87526
 H -0.15654 1.09985 -0.04998
 H 2.59394 -0.50813 -0.00101
7
SN2_IRC_Cartesians_MW_output/new_data/SN2_traj1_Cartesians point 348
C 0.05491 0.08760 -0.03151
 O 1.93256 0.31351 0.07531
 F -4.26807 -0.07502 0.12325
 H -0.05871 -0.48313 -0.99138
 H -0.10039 -0.43460 0.87549
 H -0.15772 1.09794 -0.04993
 H 2.59743 -0.50630 -0.00122
7
SN2_IRC_Cartesians_MW_output/new_data/SN2_traj1_Cartesians point 349
C 0.05300 0.08592 -0.03132
 O 1.93372 0.31379 0.07552
 F -4.27089 -0.06946 0.12274
 H -0.05811 -0.48521 -0.99144
 H -0.09967 -0.43663 0.87585
 H -0.15889 1.09601 -0.04975
 H 2.60085 -0.50441 -0.00159
7
SN2_IRC_Cartesians_MW_output/new_data/SN2_traj1_Cartesians point 350
C 0.05113 0.08426 -0.03104
 O 1.93485 0.31403 0.07574
 F -4.27368 -0.06397 0.12193
 H -0.05757 -0.48727 -0.99138
 H -0.09889 -0.43865 0.87632
 H -0.16002 1.09410 -0.04945
 H 2.60417 -0.50250 -0.00211
7
SN2_IRC_Cartesians_MW_output/new_data/SN2_traj1_Cartesians point 351
C 0.04939 0.08266 -0.03068
 O 1.93596 0.31422 0.07597
 F -4.27646 -0.05871 0.12085
 H -0.05708 -0.48922 -0.99122
 H -0.09808 -0.44058 0.87686
 H -0.16105 1.09227 -0.04905
 H 2.60732 -0.50063 -0.00274
7
SN2_IRC_Cartesians_MW_output/new_data/SN2_traj1_Cartesians point 352
C 0.04788 0.08121 -0.03027
 O 1.93701 0.31435 0.07621
 F -4.27929 -0.05390 0.11962
 H -0.05663 -0.49100 -0.99098
 H -0.09726 -0.44236 0.87746
 H -0.16192 1.09060 -0.04859
 H 2.61021 -0.49890 -0.00345
7
SN2_IRC_Cartesians_MW_output/new_data/SN2_traj1_Cartesians point 353
C 0.04674 0.07998 -0.02986
 O 1.93797 0.31442 0.07644
 F -4.28219 -0.04983 0.11836
 H -0.05623 -0.49249 -0.99070
 H -0.09645 -0.44385 0.87804
 H -0.16255 1.08919 -0.04812
 H 2.61270 -0.49742 -0.00416
7
SN2_IRC_Cartesians_MW_output/new_data/SN2_traj1_Cartesians point 354
C 0.04611 0.07910 -0.02950
 O 1.93882 0.31443 0.07665
 F -4.28517 -0.04686 0.11722
 H -0.05585 -0.49357 -0.99043
 H -0.09571 -0.44493 0.87854
 H -0.16286 1.08816 -0.04769
 H 2.61467 -0.49633 -0.00480
7
SN2_IRC_Cartesians_MW_output/new_data/SN2_traj1_Cartesians point 355
C 0.04613 0.07866 -0.02922
 O 1.93950 0.31439 0.07684
 F -4.28823 -0.04532 0.11635
 H -0.05550 -0.49413 -0.99022
 H -0.09507 -0.44548 0.87891
 H -0.16276 1.08764 -0.04736
 H 2.61594 -0.49577 -0.00530
7
SN2_IRC_Cartesians_MW_output/new_data/SN2_traj1_Cartesians point 356
C 0.04686 0.07872 -0.02907
 O 1.93998 0.31428 0.07699
 F -4.29131 -0.04537 0.11587
 H -0.05518 -0.49409 -0.99010
 H -0.09458 -0.44541 0.87910
 H -0.16223 1.08768 -0.04718
 H 2.61646 -0.49580 -0.00561
7
SN2_IRC_Cartesians_MW_output/new_data/SN2_traj1_Cartesians point 357
C 0.04825 0.07925 -0.02904
 O 1.94029 0.31412 0.07710
 F -4.29438 -0.04693 0.11577
 H -0.05488 -0.49350 -0.99006
 H -0.09423 -0.44478 0.87911
 H -0.16129 1.08825 -0.04714
 H 2.61624 -0.49640 -0.00573
7
SN2_IRC_Cartesians_MW_output/new_data/SN2_traj1_Cartesians point 358
C 0.05017 0.08015 -0.02910
 O 1.94043 0.31392 0.07718
 F -4.29740 -0.04971 0.11596
 H -0.05462 -0.49247 -0.99010
 H -0.09400 -0.44369 0.87898
 H -0.16002 1.08925 -0.04722
 H 2.61544 -0.49746 -0.00570
7
SN2_IRC_Cartesians_MW_output/new_data/SN2_traj1_Cartesians point 359
C 0.05247 0.08132 -0.02922
 O 1.94047 0.31368 0.07723
 F -4.30038 -0.05333 0.11632
 H -0.05438 -0.49112 -0.99016
 H -0.09385 -0.44228 0.87876
 H -0.15853 1.09055 -0.04735
 H 2.61421 -0.49882 -0.00558
7
SN2_IRC_Cartesians_MW_output/new_data/SN2_traj1_Cartesians point 360
C 0.05499 0.08265 -0.02935
 O 1.94043 0.31341 0.07728
 F -4.30335 -0.05747 0.11671
 H -0.05417 -0.48957 -0.99022
 H -0.09372 -0.44067 0.87852
 H -0.15690 1.09202 -0.04750
 H 2.61271 -0.50037 -0.00544
7
SN2_IRC_Cartesians_MW_output/new_data/SN2_traj1_Cartesians point 361
C 0.05763 0.08405 -0.02947
 O 1.94037 0.31311 0.07733
 F -4.30633 -0.06184 0.11703
 H -0.05398 -0.48794 -0.99025
 H -0.09360 -0.43899 0.87830
 H -0.15518 1.09358 -0.04762
 H 2.61108 -0.50198 -0.00533
7
SN2_IRC_Cartesians_MW_output/new_data/SN2_traj1_Cartesians point 362
C 0.06030 0.08545 -0.02954
 O 1.94032 0.31279 0.07739
 F -4.30937 -0.06623 0.11721
 H -0.05380 -0.48629 -0.99022
 H -0.09343 -0.43729 0.87813
 H -0.15343 1.09515 -0.04769
 H 2.60942 -0.50358 -0.00528
7
SN2_IRC_Cartesians_MW_output/new_data/SN2_traj1_Cartesians point 363
C 0.06293 0.08681 -0.02954
 O 1.94029 0.31246 0.07747
 F -4.31250 -0.07047 0.11718
 H -0.05364 -0.48469 -0.99013
 H -0.09322 -0.43566 0.87803
 H -0.15169 1.09666 -0.04767
 H 2.60782 -0.50511 -0.00534
7
SN2_IRC_Cartesians_MW_output/new_data/SN2_traj1_Cartesians point 364
C 0.06549 0.08808 -0.02948
 O 1.94031 0.31211 0.07756
 F -4.31576 -0.07442 0.11692
 H -0.05348 -0.48319 -0.98995
 H -0.09292 -0.43413 0.87802
 H -0.14999 1.09808 -0.04757
 H 2.60635 -0.50652 -0.00550
7
SN2_IRC_Cartesians_MW_output/new_data/SN2_traj1_Cartesians point 365
C 0.06792 0.08923 -0.02933
 O 1.94041 0.31175 0.07769
 F -4.31921 -0.07798 0.11639
 H -0.05331 -0.48183 -0.98970
 H -0.09253 -0.43276 0.87813
 H -0.14835 1.09935 -0.04737
 H 2.60507 -0.50775 -0.00581
7
SN2_IRC_Cartesians_MW_output/new_data/SN2_traj1_Cartesians point 366
C 0.07019 0.09021 -0.02909
 O 1.94061 0.31138 0.07784
 F -4.32290 -0.08101 0.11557
 H -0.05313 -0.48066 -0.98935
 H -0.09204 -0.43159 0.87835
 H -0.14680 1.10044 -0.04706
 H 2.60407 -0.50877 -0.00626
7
SN2_IRC_Cartesians_MW_output/new_data/SN2_traj1_Cartesians point 367
C 0.07224 0.09099 -0.02875
 O 1.94095 0.31101 0.07803
 F -4.32692 -0.08337 0.11442
 H -0.05292 -0.47972 -0.98892
 H -0.09140 -0.43067 0.87870
 H -0.14537 1.10129 -0.04662
 H 2.60342 -0.50953 -0.00687
7
SN2_IRC_Cartesians_MW_output/new_data/SN2_traj1_Cartesians point 368
C 0.07402 0.09150 -0.02828
 O 1.94146 0.31064 0.07827
 F -4.33138 -0.08485 0.11289
 H -0.05267 -0.47911 -0.98837
 H -0.09060 -0.43008 0.87922
 H -0.14408 1.10184 -0.04603
 H 2.60325 -0.50995 -0.00769
7
SN2_IRC_Cartesians_MW_output/new_data/SN2_traj1_Cartesians point 369
C 0.07540 0.09164 -0.02766
 O 1.94220 0.31028 0.07857
 F -4.33642 -0.08513 0.11086
 H -0.05234 -0.47893 -0.98770
 H -0.08957 -0.42994 0.87995
 H -0.14301 1.10197 -0.04527
 H 2.60374 -0.50990 -0.00876
7
SN2_IRC_Cartesians_MW_output/new_data/SN2_traj1_Cartesians point 370
C 0.07624 0.09129 -0.02685
 O 1.94325 0.30994 0.07895
 F -4.34214 -0.08379 0.10825
 H -0.05193 -0.47934 -0.98687
 H -0.08826 -0.43040 0.88094
 H -0.14226 1.10153 -0.04427
 H 2.60511 -0.50925 -0.01014
7
SN2_IRC_Cartesians_MW_output/new_data/SN2_traj1_Cartesians point 371
C 0.07636 0.09036 -0.02586
 O 1.94461 0.30965 0.07940
 F -4.34838 -0.08056 0.10506
 H -0.05144 -0.48044 -0.98591
 H -0.08669 -0.43157 0.88220
 H -0.14193 1.10044 -0.04306
 H 2.60747 -0.50788 -0.01183
7
SN2_IRC_Cartesians_MW_output/new_data/SN2_traj1_Cartesians point 372
C 0.07583 0.08897 -0.02477
 O 1.94617 0.30943 0.07989
 F -4.35470 -0.07585 0.10159
 H -0.05089 -0.48209 -0.98489
 H -0.08499 -0.43330 0.88359
 H -0.14199 1.09882 -0.04175
 H 2.61057 -0.50597 -0.01366
7
SN2_IRC_Cartesians_MW_output/new_data/SN2_traj1_Cartesians point 373
C 0.07496 0.08737 -0.02370
 O 1.94778 0.30926 0.08037
 F -4.36081 -0.07049 0.09820
 H -0.05033 -0.48399 -0.98392
 H -0.08330 -0.43528 0.88497
 H -0.14229 1.09697 -0.04047
 H 2.61399 -0.50385 -0.01545
7
SN2_IRC_Cartesians_MW_output/new_data/SN2_traj1_Cartesians point 374
C 0.07402 0.08578 -0.02274
 O 1.94937 0.30914 0.08083
 F -4.36672 -0.06514 0.09515
 H -0.04973 -0.48589 -0.98307
 H -0.08170 -0.43724 0.88624
 H -0.14266 1.09513 -0.03931
 H 2.61743 -0.50177 -0.01709
7
SN2_IRC_Cartesians_MW_output/new_data/SN2_traj1_Cartesians point 375
C 0.07327 0.08435 -0.02194
 O 1.95090 0.30906 0.08125
 F -4.37263 -0.06029 0.09262
 H -0.04909 -0.48764 -0.98240
 H -0.08022 -0.43901 0.88730
 H -0.14293 1.09346 -0.03836
 H 2.62071 -0.49993 -0.01847
7
SN2_IRC_Cartesians_MW_output/new_data/SN2_traj1_Cartesians point 376
C 0.07292 0.08321 -0.02136
 O 1.95235 0.30901 0.08164
 F -4.37871 -0.05637 0.09084
 H -0.04836 -0.48906 -0.98199
 H -0.07891 -0.44041 0.88808
 H -0.14298 1.09212 -0.03769
 H 2.62369 -0.49851 -0.01951
7
SN2_IRC_Cartesians_MW_output/new_data/SN2_traj1_Cartesians point 377
C 0.07321 0.08252 -0.02111
 O 1.95371 0.30901 0.08197
 F -4.38515 -0.05385 0.09008
 H -0.04750 -0.48999 -0.98192
 H -0.07781 -0.44125 0.88846
 H -0.14268 1.09129 -0.03741
 H 2.62620 -0.49772 -0.02007
7
SN2_IRC_Cartesians_MW_output/new_data/SN2_traj1_Cartesians point 378
C 0.07440 0.08245 -0.02126
 O 1.95494 0.30904 0.08223
 F -4.39207 -0.05328 0.09065
 H -0.04648 -0.49025 -0.98229
 H -0.07698 -0.44132 0.88832
 H -0.14186 1.09114 -0.03764
 H 2.62806 -0.49778 -0.02002
7
SN2_IRC_Cartesians_MW_output/new_data/SN2_traj1_Cartesians point 379
C 0.07665 0.08312 -0.02189
 O 1.95599 0.30912 0.08241
 F -4.39953 -0.05501 0.09276
 H -0.04528 -0.48970 -0.98317
 H -0.07649 -0.44049 0.88758
 H -0.14045 1.09182 -0.03845
 H 2.62911 -0.49886 -0.01924
7
SN2_IRC_Cartesians_MW_output/new_data/SN2_traj1_Cartesians point 380
C 0.07992 0.08451 -0.02296
 O 1.95685 0.30924 0.08250
 F -4.40743 -0.05901 0.09633
 H -0.04393 -0.48836 -0.98453
 H -0.07631 -0.43877 0.88627
 H -0.13846 1.09330 -0.03982
 H 2.62935 -0.50091 -0.01778
7
SN2_IRC_Cartesians_MW_output/new_data/SN2_traj1_Cartesians point 381
C 0.08401 0.08647 -0.02437
 O 1.95757 0.30938 0.08253
 F -4.41567 -0.06479 0.10099
 H -0.04246 -0.48638 -0.98624
 H -0.07638 -0.43635 0.88452
 H -0.13600 1.09541 -0.04161
 H 2.62893 -0.50373 -0.01581
7
SN2_IRC_Cartesians_MW_output/new_data/SN2_traj1_Cartesians point 382
C 0.08864 0.08879 -0.02599
 O 1.95821 0.30953 0.08253
 F -4.42421 -0.07173 0.10630
 H -0.04092 -0.48400 -0.98817
 H -0.07659 -0.43348 0.88251
 H -0.13322 1.09794 -0.04365
 H 2.62810 -0.50705 -0.01354
7
SN2_IRC_Cartesians_MW_output/new_data/SN2_traj1_Cartesians point 383
C 0.09358 0.09131 -0.02769
 O 1.95882 0.30967 0.08252
 F -4.43303 -0.07927 0.11187
 H -0.03933 -0.48140 -0.99018
 H -0.07684 -0.43037 0.88040
 H -0.13026 1.10068 -0.04578
 H 2.62706 -0.51061 -0.01114
7
SN2_IRC_Cartesians_MW_output/new_data/SN2_traj1_Cartesians point 384
C 0.09867 0.09388 -0.02938
 O 1.95946 0.30979 0.08252
 F -4.44214 -0.08697 0.11743
 H -0.03772 -0.47874 -0.99218
 H -0.07706 -0.42720 0.87829
 H -0.12719 1.10347 -0.04791
 H 2.62598 -0.51423 -0.00876
7
SN2_IRC_Cartesians_MW_output/new_data/SN2_traj1_Cartesians point 385
C 0.10375 0.09640 -0.03100
 O 1.96015 0.30988 0.08254
 F -4.45150 -0.09451 0.12273
 H -0.03610 -0.47613 -0.99410
 H -0.07719 -0.42409 0.87627
 H -0.12411 1.10622 -0.04995
 H 2.62500 -0.51777 -0.00650
7
SN2_IRC_Cartesians_MW_output/new_data/SN2_traj1_Cartesians point 386
C 0.10872 0.09879 -0.03249
 O 1.96092 0.30995 0.08260
 F -4.46106 -0.10164 0.12764
 H -0.03450 -0.47366 -0.99588
 H -0.07719 -0.42114 0.87440
 H -0.12108 1.10881 -0.05183
 H 2.62420 -0.52111 -0.00444
7
SN2_IRC_Cartesians_MW_output/new_data/SN2_traj1_Cartesians point 387
C 0.11349 0.10101 -0.03382
 O 1.96177 0.30998 0.08269
 F -4.47073 -0.10819 0.13204
 H -0.03293 -0.47139 -0.99750
 H -0.07706 -0.41842 0.87273
 H -0.11815 1.11121 -0.05352
 H 2.62362 -0.52420 -0.00262
7
SN2_IRC_Cartesians_MW_output/new_data/SN2_traj1_Cartesians point 388
C 0.11800 0.10301 -0.03499
 O 1.96270 0.30999 0.08282
 F -4.48044 -0.11408 0.13590
 H -0.03140 -0.46935 -0.99894
 H -0.07679 -0.41596 0.87127
 H -0.11536 1.11337 -0.05500
 H 2.62329 -0.52699 -0.00106
7
SN2_IRC_Cartesians_MW_output/new_data/SN2_traj1_Cartesians point 389
C 0.12223 0.10479 -0.03599
 O 1.96370 0.30997 0.08298
 F -4.49012 -0.11926 0.13920
 H -0.02992 -0.46754 -1.00019
 H -0.07639 -0.41377 0.87003
 H -0.11271 1.11528 -0.05627
 H 2.62322 -0.52946 0.00024
7
SN2_IRC_Cartesians_MW_output/new_data/SN2_traj1_Cartesians point 390
C 0.12616 0.10635 -0.03683
 O 1.96477 0.30992 0.08318
 F -4.49973 -0.12375 0.14198
 H -0.02850 -0.46598 -1.00127
 H -0.07587 -0.41185 0.86898
 H -0.11022 1.11694 -0.05734
 H 2.62339 -0.53162 0.00129
7
SN2_IRC_Cartesians_MW_output/new_data/SN2_traj1_Cartesians point 391
C 0.12981 0.10770 -0.03752
 O 1.96590 0.30986 0.08340
 F -4.50925 -0.12757 0.14427
 H -0.02712 -0.46465 -1.00218
 H -0.07523 -0.41020 0.86813
 H -0.10790 1.11837 -0.05822
 H 2.62380 -0.53349 0.00212
7
SN2_IRC_Cartesians_MW_output/new_data/SN2_traj1_Cartesians point 392
C 0.13318 0.10885 -0.03807
 O 1.96708 0.30978 0.08366
 F -4.51868 -0.13078 0.14613
 H -0.02579 -0.46354 -1.00296
 H -0.07450 -0.40879 0.86745
 H -0.10572 1.11957 -0.05894
 H 2.62443 -0.53509 0.00274
7
SN2_IRC_Cartesians_MW_output/new_data/SN2_traj1_Cartesians point 393
C 0.13630 0.10981 -0.03850
 O 1.96831 0.30969 0.08393
 F -4.52802 -0.13340 0.14760
 H -0.02450 -0.46263 -1.00360
 H -0.07368 -0.40761 0.86692
 H -0.10369 1.12057 -0.05951
 H 2.62527 -0.53643 0.00317
7
SN2_IRC_Cartesians_MW_output/new_data/SN2_traj1_Cartesians point 394
C 0.13919 0.11061 -0.03883
 O 1.96958 0.30959 0.08422
 F -4.53728 -0.13550 0.14872
 H -0.02324 -0.46190 -1.00413
 H -0.07277 -0.40664 0.86652
 H -0.10179 1.12139 -0.05995
 H 2.62630 -0.53754 0.00345
7
SN2_IRC_Cartesians_MW_output/new_data/SN2_traj1_Cartesians point 395
C 0.14186 0.11125 -0.03907
 O 1.97091 0.30948 0.08454
 F -4.54648 -0.13710 0.14955
 H -0.02201 -0.46135 -1.00457
 H -0.07180 -0.40586 0.86624
 H -0.10001 1.12202 -0.06028
 H 2.62753 -0.53845 0.00358
7
SN2_IRC_Cartesians_MW_output/new_data/SN2_traj1_Cartesians point 396
C 0.14433 0.11175 -0.03923
 O 1.97228 0.30937 0.08486
 F -4.55564 -0.13825 0.15015
 H -0.02079 -0.46096 -1.00493
 H -0.07077 -0.40525 0.86606
 H -0.09835 1.12250 -0.06052
 H 2.62894 -0.53916 0.00361
7
SN2_IRC_Cartesians_MW_output/new_data/SN2_traj1_Cartesians point 397
C 0.14662 0.11213 -0.03933
 O 1.97369 0.30927 0.08521
 F -4.56477 -0.13899 0.15055
 H -0.01959 -0.46072 -1.00524
 H -0.06968 -0.40480 0.86595
 H -0.09679 1.12284 -0.06068
 H 2.63052 -0.53971 0.00354
7
SN2_IRC_Cartesians_MW_output/new_data/SN2_traj1_Cartesians point 398
C 0.14875 0.11238 -0.03940
 O 1.97514 0.30917 0.08556
 F -4.57389 -0.13937 0.15084
 H -0.01838 -0.46061 -1.00551
 H -0.06856 -0.40449 0.86590
 H -0.09533 1.12304 -0.06080
 H 2.63226 -0.54012 0.00341
7
SN2_IRC_Cartesians_MW_output/new_data/SN2_traj1_Cartesians point 399
C 0.15074 0.11254 -0.03944
 O 1.97664 0.30909 0.08592
 F -4.58300 -0.13944 0.15107
 H -0.01717 -0.46061 -1.00577
 H -0.06742 -0.40430 0.86588
 H -0.09395 1.12314 -0.06090
 H 2.63416 -0.54042 0.00326
7
SN2_IRC_Cartesians_MW_output/new_data/SN2_traj1_Cartesians point 400
C 0.15262 0.11263 -0.03950
 O 1.97816 0.30903 0.08627
 F -4.59211 -0.13927 0.15135
 H -0.01593 -0.46071 -1.00606
 H -0.06627 -0.40419 0.86584
 H -0.09266 1.12315 -0.06102
 H 2.63619 -0.54064 0.00312
7
SN2_IRC_Cartesians_MW_output/new_data/SN2_traj1_Cartesians point 401
C 0.15441 0.11268 -0.03961
 O 1.97970 0.30900 0.08663
 F -4.60120 -0.13896 0.15177
 H -0.01467 -0.46086 -1.00641
 H -0.06515 -0.40413 0.86576
 H -0.09142 1.12312 -0.06120
 H 2.63833 -0.54083 0.00305
7
SN2_IRC_Cartesians_MW_output/new_data/SN2_traj1_Cartesians point 402
C 0.15617 0.11272 -0.03979
 O 1.98124 0.30901 0.08696
 F -4.61024 -0.13863 0.15246
 H -0.01337 -0.46104 -1.00686
 H -0.06408 -0.40408 0.86559
 H -0.09023 1.12307 -0.06147
 H 2.64051 -0.54106 0.00311
7
SN2_IRC_Cartesians_MW_output/new_data/SN2_traj1_Cartesians point 403
C 0.15794 0.11281 -0.04009
 O 1.98276 0.30906 0.08728
 F -4.61923 -0.13843 0.15354
 H -0.01203 -0.46118 -1.00745
 H -0.06310 -0.40397 0.86528
 H -0.08904 1.12308 -0.06190
 H 2.64270 -0.54137 0.00334
7
SN2_IRC_Cartesians_MW_output/new_data/SN2_traj1_Cartesians point 404
C 0.15978 0.11298 -0.04054
 O 1.98425 0.30917 0.08756
 F -4.62812 -0.13851 0.15510
 H -0.01064 -0.46124 -1.00821
 H -0.06223 -0.40374 0.86478
 H -0.08785 1.12318 -0.06251
 H 2.64481 -0.54184 0.00381
7
SN2_IRC_Cartesians_MW_output/new_data/SN2_traj1_Cartesians point 405
C 0.16174 0.11329 -0.04117
 O 1.98567 0.30932 0.08781
 F -4.63688 -0.13902 0.15725
 H -0.00920 -0.46115 -1.00917
 H -0.06152 -0.40334 0.86408
 H -0.08661 1.12344 -0.06334
 H 2.64679 -0.54254 0.00455
7
SN2_IRC_Cartesians_MW_output/new_data/SN2_traj1_Cartesians point 406
C 0.16387 0.11377 -0.04198
 O 1.98701 0.30953 0.08801
 F -4.64548 -0.14008 0.16000
 H -0.00771 -0.46089 -1.01034
 H -0.06096 -0.40272 0.86314
 H -0.08529 1.12389 -0.06440
 H 2.64856 -0.54350 0.00558
7
SN2_IRC_Cartesians_MW_output/new_data/SN2_traj1_Cartesians point 407
C 0.16620 0.11445 -0.04297
 O 1.98825 0.30977 0.08816
 F -4.65388 -0.14175 0.16333
 H -0.00620 -0.46042 -1.01170
 H -0.06057 -0.40186 0.86198
 H -0.08389 1.12455 -0.06569
 H 2.65010 -0.54474 0.00689
7
SN2_IRC_Cartesians_MW_output/new_data/SN2_traj1_Cartesians point 408
C 0.16872 0.11531 -0.04412
 O 1.98939 0.31004 0.08828
 F -4.66208 -0.14403 0.16717
 H -0.00467 -0.45973 -1.01323
 H -0.06033 -0.40077 0.86062
 H -0.08239 1.12543 -0.06716
 H 2.65136 -0.54626 0.00844
7
SN2_IRC_Cartesians_MW_output/new_data/SN2_traj1_Cartesians point 409
C 0.17143 0.11635 -0.04539
 O 1.99043 0.31033 0.08836
 F -4.67007 -0.14688 0.17140
 H -0.00313 -0.45885 -1.01488
 H -0.06021 -0.39946 0.85911
 H -0.08080 1.12651 -0.06879
 H 2.65236 -0.54801 0.01019
7
SN2_IRC_Cartesians_MW_output/new_data/SN2_traj1_Cartesians point 410
C 0.17430 0.11755 -0.04675
 O 1.99138 0.31063 0.08841
 F -4.67786 -0.15022 0.17591
 H -0.00161 -0.45780 -1.01661
 H -0.06020 -0.39796 0.85749
 H -0.07912 1.12777 -0.07052
 H 2.65311 -0.54997 0.01208
7
SN2_IRC_Cartesians_MW_output/new_data/SN2_traj1_Cartesians point 411
C 0.17730 0.11886 -0.04815
 O 1.99226 0.31092 0.08844
 F -4.68547 -0.15396 0.18056
 H -0.00011 -0.45659 -1.01838
 H -0.06026 -0.39631 0.85580
 H -0.07737 1.12916 -0.07231
 H 2.65364 -0.55207 0.01404
7
SN2_IRC_Cartesians_MW_output/new_data/SN2_traj1_Cartesians point 412
C 0.18042 0.12028 -0.04956
 O 1.99307 0.31119 0.08846
 F -4.69293 -0.15803 0.18523
 H 0.00135 -0.45527 -1.02015
 H -0.06036 -0.39454 0.85409
 H -0.07554 1.13067 -0.07410
 H 2.65398 -0.55429 0.01602
7
SN2_IRC_Cartesians_MW_output/new_data/SN2_traj1_Cartesians point 413
C 0.18364 0.12177 -0.05095
 O 1.99383 0.31143 0.08848
 F -4.70028 -0.16235 0.18983
 H 0.00278 -0.45384 -1.02187
 H -0.06047 -0.39269 0.85240
 H -0.07365 1.13226 -0.07587
 H 2.65414 -0.55658 0.01797
7
SN2_IRC_Cartesians_MW_output/new_data/SN2_traj1_Cartesians point 414
C 0.18693 0.12331 -0.05229
 O 1.99455 0.31164 0.08850
 F -4.70754 -0.16684 0.19425
 H 0.00416 -0.45235 -1.02352
 H -0.06056 -0.39078 0.85077
 H -0.07170 1.13391 -0.07756
 H 2.65416 -0.55890 0.01985
7
SN2_IRC_Cartesians_MW_output/new_data/SN2_traj1_Cartesians point 415
C 0.19029 0.12487 -0.05353
 O 1.99524 0.31181 0.08853
 F -4.71474 -0.17143 0.19837
 H 0.00547 -0.45080 -1.02505
 H -0.06061 -0.38883 0.84924
 H -0.06969 1.13560 -0.07914
 H 2.65404 -0.56122 0.02159
7
SN2_IRC_Cartesians_MW_output/new_data/SN2_traj1_Cartesians point 416
C 0.19368 0.12645 -0.05465
 O 1.99590 0.31191 0.08858
 F -4.72189 -0.17606 0.20207
 H 0.00671 -0.44922 -1.02643
 H -0.06059 -0.38689 0.84786
 H -0.06764 1.13729 -0.08056
 H 2.65382 -0.56349 0.02313
7
SN2_IRC_Cartesians_MW_output/new_data/SN2_traj1_Cartesians point 417
C 0.19707 0.12800 -0.05561
 O 1.99655 0.31194 0.08865
 F -4.72898 -0.18063 0.20521
 H 0.00786 -0.44763 -1.02759
 H -0.06046 -0.38498 0.84667
 H -0.06555 1.13897 -0.08177
 H 2.65350 -0.56566 0.02442
7
SN2_IRC_Cartesians_MW_output/new_data/SN2_traj1_Cartesians point 418
C 0.20043 0.12949 -0.05634
 O 1.99719 0.31188 0.08876
 F -4.73598 -0.18504 0.20761
 H 0.00890 -0.44608 -1.02848
 H -0.06021 -0.38315 0.84575
 H -0.06344 1.14058 -0.08269
 H 2.65310 -0.56767 0.02538
7
SN2_IRC_Cartesians_MW_output/new_data/SN2_traj1_Cartesians point 419
C 0.20368 0.13087 -0.05679
 O 1.99783 0.31172 0.08892
 F -4.74281 -0.18914 0.20910
 H 0.00979 -0.44461 -1.02903
 H -0.05978 -0.38147 0.84515
 H -0.06135 1.14208 -0.08326
 H 2.65265 -0.56945 0.02592
7
SN2_IRC_Cartesians_MW_output/new_data/SN2_traj1_Cartesians point 420
C 0.20675 0.13210 -0.05692
 O 1.99845 0.31144 0.08912
 F -4.74937 -0.19277 0.20952
 H 0.01050 -0.44327 -1.02919
 H -0.05917 -0.37999 0.84494
 H -0.05932 1.14340 -0.08343
 H 2.65217 -0.57092 0.02596
7
SN2_IRC_Cartesians_MW_output/new_data/SN2_traj1_Cartesians point 421
C 0.20954 0.13312 -0.05670
 O 1.99906 0.31106 0.08937
 F -4.75553 -0.19578 0.20877
 H 0.01101 -0.44211 -1.02892
 H -0.05836 -0.37877 0.84515
 H -0.05741 1.14451 -0.08314
 H 2.65170 -0.57202 0.02547
7
SN2_IRC_Cartesians_MW_output/new_data/SN2_traj1_Cartesians point 422
C 0.21198 0.13390 -0.05612
 O 1.99964 0.31057 0.08966
 F -4.76116 -0.19810 0.20688
 H 0.01132 -0.44116 -1.02824
 H -0.05738 -0.37786 0.84578
 H -0.05566 1.14536 -0.08243
 H 2.65126 -0.57270 0.02447
7
SN2_IRC_Cartesians_MW_output/new_data/SN2_traj1_Cartesians point 423
C 0.21407 0.13445 -0.05525
 O 2.00020 0.30999 0.08999
 F -4.76623 -0.19972 0.20399
 H 0.01143 -0.44044 -1.02719
 H -0.05624 -0.37724 0.84677
 H -0.05409 1.14596 -0.08132
 H 2.65086 -0.57300 0.02301
7
SN2_IRC_Cartesians_MW_output/new_data/SN2_traj1_Cartesians point 424
C 0.21581 0.13480 -0.05413
 O 2.00073 0.30936 0.09034
 F -4.77074 -0.20073 0.20029
 H 0.01139 -0.43991 -1.02585
 H -0.05500 -0.37688 0.84806
 H -0.05271 1.14633 -0.07991
 H 2.65052 -0.57297 0.02119
7
SN2_IRC_Cartesians_MW_output/new_data/SN2_traj1_Cartesians point 425
C 0.21726 0.13498 -0.05283
 O 2.00123 0.30868 0.09071
 F -4.77475 -0.20125 0.19601
 H 0.01121 -0.43954 -1.02429
 H -0.05368 -0.37672 0.84957
 H -0.05148 1.14652 -0.07827
 H 2.65021 -0.57267 0.01911
7
SN2_IRC_Cartesians_MW_output/new_data/SN2_traj1_Cartesians point 426
C 0.21850 0.13504 -0.05141
 O 2.00169 0.30798 0.09108
 F -4.77836 -0.20142 0.19133
 H 0.01094 -0.43929 -1.02260
 H -0.05233 -0.37672 0.85122
 H -0.05036 1.14659 -0.07649
 H 2.64993 -0.57220 0.01686
7
SN2_IRC_Cartesians_MW_output/new_data/SN2_traj1_Cartesians point 427
C 0.21960 0.13504 -0.04993
 O 2.00212 0.30727 0.09146
 F -4.78164 -0.20140 0.18643
 H 0.01061 -0.43909 -1.02082
 H -0.05098 -0.37679 0.85295
 H -0.04934 1.14659 -0.07462
 H 2.64963 -0.57162 0.01451
7
SN2_IRC_Cartesians_MW_output/new_data/SN2_traj1_Cartesians point 428
C 0.22063 0.13502 -0.04844
 O 2.00251 0.30656 0.09183
 F -4.78467 -0.20136 0.18150
 H 0.01023 -0.43890 -1.01902
 H -0.04964 -0.37688 0.85470
 H -0.04835 1.14658 -0.07273
 H 2.64928 -0.57102 0.01216
7
SN2_IRC_Cartesians_MW_output/new_data/SN2_traj1_Cartesians point 429
C 0.22168 0.13505 -0.04698
 O 2.00285 0.30585 0.09218
 F -4.78749 -0.20146 0.17670
 H 0.00985 -0.43867 -1.01726
 H -0.04837 -0.37691 0.85639
 H -0.04736 1.14662 -0.07090
 H 2.64884 -0.57049 0.00987
7
SN2_IRC_Cartesians_MW_output/new_data/SN2_traj1_Cartesians point 430
C 0.22281 0.13518 -0.04564
 O 2.00313 0.30518 0.09250
 F -4.79014 -0.20189 0.17225
 H 0.00948 -0.43832 -1.01562
 H -0.04720 -0.37682 0.85795
 H -0.04635 1.14677 -0.06919
 H 2.64827 -0.57010 0.00775
7
SN2_IRC_Cartesians_MW_output/new_data/SN2_traj1_Cartesians point 431
C 0.22408 0.13546 -0.04446
 O 2.00334 0.30455 0.09278
 F -4.79263 -0.20279 0.16834
 H 0.00914 -0.43782 -1.01416
 H -0.04618 -0.37654 0.85931
 H -0.04527 1.14709 -0.06770
 H 2.64752 -0.56995 0.00589
7
SN2_IRC_Cartesians_MW_output/new_data/SN2_traj1_Cartesians point 432
C 0.22552 0.13592 -0.04350
 O 2.00346 0.30397 0.09301
 F -4.79494 -0.20426 0.16513
 H 0.00886 -0.43714 -1.01295
 H -0.04534 -0.37603 0.86040
 H -0.04413 1.14761 -0.06647
 H 2.64657 -0.57008 0.00437
7
SN2_IRC_Cartesians_MW_output/new_data/SN2_traj1_Cartesians point 433
C 0.22711 0.13656 -0.04278
 O 2.00349 0.30347 0.09319
 F -4.79703 -0.20631 0.16273
 H 0.00864 -0.43626 -1.01201
 H -0.04470 -0.37530 0.86119
 H -0.04294 1.14834 -0.06555
 H 2.64544 -0.57051 0.00323
7
SN2_IRC_Cartesians_MW_output/new_data/SN2_traj1_Cartesians point 434
C 0.22881 0.13736 -0.04229
 O 2.00343 0.30305 0.09332
 F -4.79890 -0.20883 0.16109
 H 0.00849 -0.43524 -1.01134
 H -0.04426 -0.37437 0.86170
 H -0.04173 1.14923 -0.06492
 H 2.64416 -0.57120 0.00245
7
SN2_IRC_Cartesians_MW_output/new_data/SN2_traj1_Cartesians point 435
C 0.23055 0.13825 -0.04200
 O 2.00331 0.30270 0.09340
 F -4.80051 -0.21166 0.16010
 H 0.00838 -0.43413 -1.01090
 H -0.04399 -0.37331 0.86197
 H -0.04053 1.15024 -0.06454
 H 2.64279 -0.57208 0.00198
7
SN2_IRC_Cartesians_MW_output/new_data/SN2_traj1_Cartesians point 436
C 0.23227 0.13918 -0.04186
 O 2.00315 0.30240 0.09344
 F -4.80190 -0.21463 0.15957
 H 0.00831 -0.43299 -1.01063
 H -0.04385 -0.37219 0.86207
 H -0.03938 1.15129 -0.06434
 H 2.64140 -0.57306 0.00173
7
SN2_IRC_Cartesians_MW_output/new_data/SN2_traj1_Cartesians point 437
C 0.23390 0.14011 -0.04180
 O 2.00296 0.30215 0.09346
 F -4.80307 -0.21758 0.15935
 H 0.00826 -0.43186 -1.01046
 H -0.04379 -0.37108 0.86207
 H -0.03830 1.15233 -0.06425
 H 2.64004 -0.57407 0.00163
7
SN2_IRC_Cartesians_MW_output/new_data/SN2_traj1_Cartesians point 438
C 0.23541 0.14098 -0.04179
 O 2.00277 0.30193 0.09347
 F -4.80408 -0.22037 0.15925
 H 0.00822 -0.43081 -1.01035
 H -0.04377 -0.37002 0.86203
 H -0.03731 1.15332 -0.06421
 H 2.63875 -0.57503 0.00159
7
SN2_IRC_Cartesians_MW_output/new_data/SN2_traj1_Cartesians point 439
C 0.23678 0.14178 -0.04177
 O 2.00259 0.30173 0.09348
 F -4.80495 -0.22290 0.15916
 H 0.00818 -0.42985 -1.01024
 H -0.04376 -0.36907 0.86199
 H -0.03641 1.15421 -0.06417
 H 2.63758 -0.57591 0.00155
7
SN2_IRC_Cartesians_MW_output/new_data/SN2_traj1_Cartesians point 440
C 0.23798 0.14247 -0.04172
 O 2.00243 0.30154 0.09350
 F -4.80574 -0.22509 0.15896
 H 0.00813 -0.42901 -1.01010
 H -0.04372 -0.36824 0.86201
 H -0.03562 1.15499 -0.06409
 H 2.63654 -0.57665 0.00145
7
SN2_IRC_Cartesians_MW_output/new_data/SN2_traj1_Cartesians point 441
C 0.23900 0.14303 -0.04161
 O 2.00231 0.30135 0.09352
 F -4.80647 -0.22689 0.15855
 H 0.00806 -0.42831 -1.00990
 H -0.04363 -0.36757 0.86210
 H -0.03493 1.15562 -0.06394
 H 2.63566 -0.57723 0.00127
7
SN2_IRC_Cartesians_MW_output/new_data/SN2_traj1_Cartesians point 442
C 0.23984 0.14346 -0.04141
 O 2.00225 0.30116 0.09357
 F -4.80721 -0.22825 0.15789
 H 0.00797 -0.42777 -1.00962
 H -0.04347 -0.36707 0.86229
 H -0.03434 1.15610 -0.06368
 H 2.63495 -0.57763 0.00096
7
SN2_IRC_Cartesians_MW_output/new_data/SN2_traj1_Cartesians point 443
C 0.24050 0.14373 -0.04112
 O 2.00224 0.30095 0.09364
 F -4.80798 -0.22914 0.15690
 H 0.00787 -0.42740 -1.00923
 H -0.04322 -0.36675 0.86262
 H -0.03385 1.15642 -0.06330
 H 2.63444 -0.57782 0.00049
7
SN2_IRC_Cartesians_MW_output/new_data/SN2_traj1_Cartesians point 444
C 0.24097 0.14385 -0.04071
 O 2.00230 0.30073 0.09373
 F -4.80883 -0.22952 0.15556
 H 0.00775 -0.42719 -1.00873
 H -0.04287 -0.36663 0.86308
 H -0.03346 1.15655 -0.06279
 H 2.63414 -0.57779 -0.00015
7
SN2_IRC_Cartesians_MW_output/new_data/SN2_traj1_Cartesians point 445
C 0.24126 0.14381 -0.04019
 O 2.00244 0.30049 0.09386
 F -4.80981 -0.22939 0.15383
 H 0.00762 -0.42717 -1.00810
 H -0.04241 -0.36670 0.86370
 H -0.03316 1.15651 -0.06213
 H 2.63407 -0.57754 -0.00097
7
SN2_IRC_Cartesians_MW_output/new_data/SN2_traj1_Cartesians point 446
C 0.24137 0.14360 -0.03954
 O 2.00266 0.30022 0.09402
 F -4.81096 -0.22872 0.15170
 H 0.00747 -0.42734 -1.00734
 H -0.04183 -0.36698 0.86447
 H -0.03295 1.15627 -0.06131
 H 2.63423 -0.57705 -0.00199
7
SN2_IRC_Cartesians_MW_output/new_data/SN2_traj1_Cartesians point 447
C 0.24131 0.14323 -0.03877
 O 2.00298 0.29994 0.09422
 F -4.81231 -0.22752 0.14917
 H 0.00732 -0.42769 -1.00646
 H -0.04111 -0.36747 0.86540
 H -0.03283 1.15585 -0.06035
 H 2.63464 -0.57634 -0.00321
7
SN2_IRC_Cartesians_MW_output/new_data/SN2_traj1_Cartesians point 448
C 0.24110 0.14269 -0.03788
 O 2.00339 0.29964 0.09445
 F -4.81390 -0.22580 0.14626
 H 0.00717 -0.42822 -1.00545
 H -0.04028 -0.36816 0.86647
 H -0.03278 1.15525 -0.05924
 H 2.63529 -0.57540 -0.00461
7
SN2_IRC_Cartesians_MW_output/new_data/SN2_traj1_Cartesians point 449
C 0.24074 0.14200 -0.03688
 O 2.00391 0.29933 0.09471
 F -4.81576 -0.22358 0.14300
 H 0.00703 -0.42893 -1.00434
 H -0.03931 -0.36904 0.86769
 H -0.03280 1.15447 -0.05799
 H 2.63620 -0.57425 -0.00619
7
SN2_IRC_Cartesians_MW_output/new_data/SN2_traj1_Cartesians point 450
C 0.24026 0.14117 -0.03578
 O 2.00452 0.29899 0.09501
 F -4.81792 -0.22090 0.13943
 H 0.00690 -0.42980 -1.00313
 H -0.03823 -0.37009 0.86903
 H -0.03288 1.15353 -0.05663
 H 2.63734 -0.57291 -0.00792
7
SN2_IRC_Cartesians_MW_output/new_data/SN2_traj1_Cartesians point 451
C 0.23968 0.14022 -0.03461
 O 2.00524 0.29865 0.09534
 F -4.82039 -0.21781 0.13561
 H 0.00680 -0.43081 -1.00184
 H -0.03704 -0.37129 0.87047
 H -0.03301 1.15245 -0.05518
 H 2.63872 -0.57141 -0.00979
7
SN2_IRC_Cartesians_MW_output/new_data/SN2_traj1_Cartesians point 452
C 0.23903 0.13917 -0.03338
 O 2.00604 0.29830 0.09569
 F -4.82318 -0.21439 0.13161
 H 0.00674 -0.43194 -1.00051
 H -0.03576 -0.37262 0.87199
 H -0.03316 1.15125 -0.05365
 H 2.64030 -0.56978 -0.01174
7
SN2_IRC_Cartesians_MW_output/new_data/SN2_traj1_Cartesians point 453
C 0.23834 0.13804 -0.03211
 O 2.00693 0.29796 0.09607
 F -4.82630 -0.21073 0.12750
 H 0.00671 -0.43316 -0.99915
 H -0.03440 -0.37403 0.87356
 H -0.03333 1.14998 -0.05209
 H 2.64206 -0.56806 -0.01376
7
SN2_IRC_Cartesians_MW_output/new_data/SN2_traj1_Cartesians point 454
C 0.23767 0.13688 -0.03084
 O 2.00789 0.29761 0.09646
 F -4.82975 -0.20692 0.12337
 H 0.00673 -0.43443 -0.99780
 H -0.03299 -0.37549 0.87513
 H -0.03349 1.14865 -0.05052
 H 2.64396 -0.56629 -0.01581
7
SN2_IRC_Cartesians_MW_output/new_data/SN2_traj1_Cartesians point 455
C 0.23705 0.13572 -0.02958
 O 2.00890 0.29727 0.09686
 F -4.83354 -0.20310 0.11930
 H 0.00680 -0.43572 -0.99647
 H -0.03155 -0.37695 0.87669
 H -0.03361 1.14732 -0.04897
 H 2.64595 -0.56454 -0.01783
7
SN2_IRC_Cartesians_MW_output/new_data/SN2_traj1_Cartesians point 456
C 0.23656 0.13460 -0.02838
 O 2.00996 0.29694 0.09727
 F -4.83767 -0.19940 0.11541
 H 0.00694 -0.43696 -0.99522
 H -0.03010 -0.37836 0.87819
 H -0.03366 1.14604 -0.04749
 H 2.64797 -0.56286 -0.01978
7
SN2_IRC_Cartesians_MW_output/new_data/SN2_traj1_Cartesians point 457
C 0.23625 0.13358 -0.02726
 O 2.01105 0.29662 0.09767
 F -4.84213 -0.19601 0.11179
 H 0.00714 -0.43810 -0.99406
 H -0.02868 -0.37963 0.87958
 H -0.03360 1.14487 -0.04611
 H 2.64997 -0.56133 -0.02161
7
SN2_IRC_Cartesians_MW_output/new_data/SN2_traj1_Cartesians point 458
C 0.23621 0.13273 -0.02627
 O 2.01213 0.29633 0.09806
 F -4.84694 -0.19311 0.10858
 H 0.00743 -0.43908 -0.99304
 H -0.02731 -0.38071 0.88082
 H -0.03338 1.14387 -0.04489
 H 2.65185 -0.56004 -0.02326
7
SN2_IRC_Cartesians_MW_output/new_data/SN2_traj1_Cartesians point 459
C 0.23654 0.13211 -0.02543
 O 2.01319 0.29605 0.09843
 F -4.85208 -0.19093 0.10590
 H 0.00780 -0.43980 -0.99221
 H -0.02603 -0.38150 0.88186
 H -0.03296 1.14314 -0.04388
 H 2.65353 -0.55907 -0.02466
7
SN2_IRC_Cartesians_MW_output/new_data/SN2_traj1_Cartesians point 460
C 0.23732 0.13180 -0.02481
 O 2.01420 0.29579 0.09876
 F -4.85753 -0.18970 0.10390
 H 0.00827 -0.44019 -0.99161
 H -0.02488 -0.38191 0.88263
 H -0.03228 1.14274 -0.04312
 H 2.65490 -0.55853 -0.02575
7
SN2_IRC_Cartesians_MW_output/new_data/SN2_traj1_Cartesians point 461
C 0.23862 0.13185 -0.02444
 O 2.01512 0.29556 0.09906
 F -4.86325 -0.18964 0.10270
 H 0.00883 -0.44018 -0.99127
 H -0.02390 -0.38186 0.88308
 H -0.03130 1.14276 -0.04267
 H 2.65588 -0.55850 -0.02647
7
SN2_IRC_Cartesians_MW_output/new_data/SN2_traj1_Cartesians point 462
C 0.24050 0.13231 -0.02433
 O 2.01593 0.29536 0.09930
 F -4.86920 -0.19085 0.10238
 H 0.00948 -0.43972 -0.99122
 H -0.02311 -0.38131 0.88320
 H -0.03001 1.14323 -0.04255
 H 2.65641 -0.55902 -0.02677
7
SN2_IRC_Cartesians_MW_output/new_data/SN2_traj1_Cartesians point 463
C 0.24293 0.13318 -0.02450
 O 2.01663 0.29519 0.09949
 F -4.87529 -0.19334 0.10295
 H 0.01022 -0.43881 -0.99147
 H -0.02254 -0.38026 0.88297
 H -0.02841 1.14415 -0.04277
 H 2.65646 -0.56011 -0.02666
7
SN2_IRC_Cartesians_MW_output/new_data/SN2_traj1_Cartesians point 464
C 0.24585 0.13442 -0.02493
 O 2.01721 0.29506 0.09962
 F -4.88151 -0.19701 0.10435
 H 0.01104 -0.43750 -0.99199
 H -0.02216 -0.37875 0.88241
 H -0.02653 1.14550 -0.04331
 H 2.65609 -0.56172 -0.02615
7
SN2_IRC_Cartesians_MW_output/new_data/SN2_traj1_Cartesians point 465
C 0.24919 0.13597 -0.02558
 O 2.01770 0.29495 0.09972
 F -4.88782 -0.20165 0.10648
 H 0.01193 -0.43584 -0.99276
 H -0.02195 -0.37686 0.88156
 H -0.02443 1.14718 -0.04413
 H 2.65537 -0.56376 -0.02530
7
SN2_IRC_Cartesians_MW_output/new_data/SN2_traj1_Cartesians point 466
C 0.25285 0.13776 -0.02642
 O 2.01813 0.29488 0.09977
 F -4.89425 -0.20703 0.10924
 H 0.01289 -0.43394 -0.99373
 H -0.02188 -0.37467 0.88048
 H -0.02215 1.14913 -0.04519
 H 2.65441 -0.56614 -0.02416
7
SN2_IRC_Cartesians_MW_output/new_data/SN2_traj1_Cartesians point 467
C 0.25674 0.13971 -0.02742
 O 2.01854 0.29484 0.09981
 F -4.90085 -0.21291 0.11250
 H 0.01392 -0.43186 -0.99488
 H -0.02191 -0.37228 0.87921
 H -0.01976 1.15126 -0.04644
 H 2.65332 -0.56876 -0.02278
7
SN2_IRC_Cartesians_MW_output/new_data/SN2_traj1_Cartesians point 468
C 0.26077 0.14175 -0.02854
 O 2.01896 0.29484 0.09983
 F -4.90770 -0.21906 0.11617
 H 0.01503 -0.42970 -0.99618
 H -0.02199 -0.36977 0.87779
 H -0.01729 1.15349 -0.04784
 H 2.65222 -0.57154 -0.02122
7
SN2_IRC_Cartesians_MW_output/new_data/SN2_traj1_Cartesians point 469
C 0.26486 0.14380 -0.02975
 O 2.01945 0.29487 0.09985
 F -4.91491 -0.22523 0.12015
 H 0.01624 -0.42755 -0.99761
 H -0.02209 -0.36724 0.87626
 H -0.01480 1.15573 -0.04937
 H 2.65125 -0.57437 -0.01953
7
SN2_IRC_Cartesians_MW_output/new_data/SN2_traj1_Cartesians point 470
C 0.26892 0.14578 -0.03103
 O 2.02005 0.29494 0.09988
 F -4.92257 -0.23115 0.12434
 H 0.01755 -0.42551 -0.99913
 H -0.02215 -0.36480 0.87467
 H -0.01234 1.15789 -0.05098
 H 2.65055 -0.57716 -0.01775
7
SN2_IRC_Cartesians_MW_output/new_data/SN2_traj1_Cartesians point 471
C 0.27282 0.14759 -0.03233
 O 2.02082 0.29507 0.09993
 F -4.93082 -0.23647 0.12863
 H 0.01899 -0.42369 -1.00072
 H -0.02213 -0.36256 0.87307
 H -0.00998 1.15984 -0.05262
 H 2.65030 -0.57978 -0.01596
7
SN2_IRC_Cartesians_MW_output/new_data/SN2_traj1_Cartesians point 472
C 0.27641 0.14910 -0.03360
 O 2.02182 0.29524 0.10003
 F -4.93974 -0.24079 0.13283
 H 0.02056 -0.42225 -1.00233
 H -0.02196 -0.36068 0.87153
 H -0.00780 1.16144 -0.05424
 H 2.65071 -0.58206 -0.01423
7
SN2_IRC_Cartesians_MW_output/new_data/SN2_traj1_Cartesians point 473
C 0.27949 0.15017 -0.03476
 O 2.02313 0.29546 0.10019
 F -4.94935 -0.24364 0.13673
 H 0.02225 -0.42136 -1.00389
 H -0.02157 -0.35935 0.87014
 H -0.00593 1.16253 -0.05574
 H 2.65198 -0.58381 -0.01268
7
SN2_IRC_Cartesians_MW_output/new_data/SN2_traj1_Cartesians point 474
C 0.28188 0.15065 -0.03575
 O 2.02475 0.29573 0.10043
 F -4.95953 -0.24461 0.14007
 H 0.02403 -0.42116 -1.00531
 H -0.02091 -0.35872 0.86901
 H -0.00447 1.16297 -0.05703
 H 2.65425 -0.58486 -0.01143
7
SN2_IRC_Cartesians_MW_output/new_data/SN2_traj1_Cartesians point 475
C 0.28345 0.15050 -0.03649
 O 2.02667 0.29604 0.10074
 F -4.97003 -0.24352 0.14264
 H 0.02586 -0.42170 -1.00652
 H -0.01997 -0.35888 0.86821
 H -0.00349 1.16268 -0.05803
 H 2.65752 -0.58511 -0.01056
7
SN2_IRC_Cartesians_MW_output/new_data/SN2_traj1_Cartesians point 476
C 0.28421 0.14974 -0.03696
 O 2.02882 0.29636 0.10113
 F -4.98060 -0.24051 0.14436
 H 0.02766 -0.42294 -1.00748
 H -0.01878 -0.35977 0.86777
 H -0.00297 1.16171 -0.05870
 H 2.66165 -0.58460 -0.01011
7
SN2_IRC_Cartesians_MW_output/new_data/SN2_traj1_Cartesians point 477
C 0.28429 0.14849 -0.03719
 O 2.03114 0.29668 0.10156
 F -4.99102 -0.23593 0.14526
 H 0.02941 -0.42474 -1.00819
 H -0.01737 -0.36126 0.86766
 H -0.00286 1.16019 -0.05907
 H 2.66642 -0.58343 -0.01004
7
SN2_IRC_Cartesians_MW_output/new_data/SN2_traj1_Cartesians point 478
C 0.28385 0.14689 -0.03720
 O 2.03354 0.29698 0.10204
 F -5.00120 -0.23023 0.14548
 H 0.03109 -0.42693 -1.00867
 H -0.01582 -0.36320 0.86782
 H -0.00304 1.15827 -0.05917
 H 2.67159 -0.58179 -0.01030
7
SN2_IRC_Cartesians_MW_output/new_data/SN2_traj1_Cartesians point 479
C 0.28309 0.14507 -0.03704
 O 2.03597 0.29726 0.10254
 F -5.01113 -0.22386 0.14517
 H 0.03269 -0.42935 -1.00897
 H -0.01417 -0.36540 0.86818
 H -0.00341 1.15611 -0.05908
 H 2.67696 -0.57983 -0.01080
7
SN2_IRC_Cartesians_MW_output/new_data/SN2_traj1_Cartesians point 480
C 0.28220 0.14317 -0.03678
 O 2.03840 0.29752 0.10305
 F -5.02086 -0.21726 0.14451
 H 0.03421 -0.43184 -1.00914
 H -0.01246 -0.36770 0.86867
 H -0.00383 1.15386 -0.05884
 H 2.68233 -0.57775 -0.01146
7
SN2_IRC_Cartesians_MW_output/new_data/SN2_traj1_Cartesians point 481
C 0.28141 0.14134 -0.03648
 O 2.04076 0.29773 0.10356
 F -5.03043 -0.21090 0.14368
 H 0.03568 -0.43424 -1.00924
 H -0.01076 -0.36992 0.86921
 H -0.00418 1.15170 -0.05855
 H 2.68752 -0.57572 -0.01218
7
SN2_IRC_Cartesians_MW_output/new_data/SN2_traj1_Cartesians point 482
C 0.28096 0.13975 -0.03618
 O 2.04301 0.29790 0.10405
 F -5.03990 -0.20532 0.14288
 H 0.03710 -0.43634 -1.00932
 H -0.00911 -0.37185 0.86971
 H -0.00432 1.14981 -0.05826
 H 2.69227 -0.57396 -0.01289
7
SN2_IRC_Cartesians_MW_output/new_data/SN2_traj1_Cartesians point 483
C 0.28110 0.13860 -0.03597
 O 2.04506 0.29800 0.10451
 F -5.04923 -0.20114 0.14234
 H 0.03846 -0.43791 -1.00944
 H -0.00760 -0.37325 0.87009
 H -0.00410 1.14842 -0.05807
 H 2.69630 -0.57271 -0.01345
7
SN2_IRC_Cartesians_MW_output/new_data/SN2_traj1_Cartesians point 484
C 0.28204 0.13805 -0.03591
 O 2.04682 0.29803 0.10491
 F -5.05824 -0.19893 0.14224
 H 0.03974 -0.43877 -1.00966
 H -0.00629 -0.37392 0.87024
 H -0.00338 1.14771 -0.05805
 H 2.69932 -0.57217 -0.01378
7
SN2_IRC_Cartesians_MW_output/new_data/SN2_traj1_Cartesians point 485
C 0.28379 0.13815 -0.03601
 O 2.04822 0.29799 0.10524
 F -5.06669 -0.19883 0.14265
 H 0.04091 -0.43884 -1.00999
 H -0.00526 -0.37380 0.87016
 H -0.00218 1.14775 -0.05822
 H 2.70121 -0.57242 -0.01384
7
SN2_IRC_Cartesians_MW_output/new_data/SN2_traj1_Cartesians point 486
C 0.28619 0.13880 -0.03626
 O 2.04931 0.29790 0.10549
 F -5.07447 -0.20051 0.14351
 H 0.04195 -0.43826 -1.01040
 H -0.00448 -0.37301 0.86986
 H -0.00060 1.14840 -0.05855
 H 2.70210 -0.57332 -0.01365
7
SN2_IRC_Cartesians_MW_output/new_data/SN2_traj1_Cartesians point 487
C 0.28899 0.13981 -0.03660
 O 2.05013 0.29777 0.10568
 F -5.08161 -0.20342 0.14467
 H 0.04289 -0.43722 -1.01087
 H -0.00390 -0.37177 0.86941
 H 0.00122 1.14948 -0.05900
 H 2.70228 -0.57466 -0.01329
7
SN2_IRC_Cartesians_MW_output/new_data/SN2_traj1_Cartesians point 488
C 0.29199 0.14105 -0.03701
 O 2.05079 0.29763 0.10584
 F -5.08824 -0.20705 0.14600
 H 0.04376 -0.43592 -1.01138
 H -0.00346 -0.37027 0.86888
 H 0.00316 1.15081 -0.05951
 H 2.70200 -0.57625 -0.01282
7
SN2_IRC_Cartesians_MW_output/new_data/SN2_traj1_Cartesians point 489
C 0.29508 0.14239 -0.03745
 O 2.05134 0.29747 0.10597
 F -5.09450 -0.21104 0.14744
 H 0.04457 -0.43448 -1.01190
 H -0.00309 -0.36863 0.86830
 H 0.00514 1.15227 -0.06007
 H 2.70147 -0.57797 -0.01230
7
SN2_IRC_Cartesians_MW_output/new_data/SN2_traj1_Cartesians point 490
C 0.29815 0.14376 -0.03790
 O 2.05183 0.29732 0.10609
 F -5.10049 -0.21513 0.14890
 H 0.04534 -0.43301 -1.01243
 H -0.00278 -0.36697 0.86771
 H 0.00710 1.15376 -0.06063
 H 2.70084 -0.57973 -0.01175
7
SN2_IRC_Cartesians_MW_output/new_data/SN2_traj1_Cartesians point 491
C 0.30114 0.14510 -0.03835
 O 2.05230 0.29717 0.10621
 F -5.10629 -0.21915 0.15037
 H 0.04610 -0.43156 -1.01296
 H -0.00248 -0.36533 0.86711
 H 0.00902 1.15522 -0.06119
 H 2.70021 -0.58145 -0.01119
7
SN2_IRC_Cartesians_MW_output/new_data/SN2_traj1_Cartesians point 492
C 0.30402 0.14638 -0.03879
 O 2.05278 0.29703 0.10632
 F -5.11197 -0.22296 0.15181
 H 0.04684 -0.43020 -1.01348
 H -0.00218 -0.36377 0.86653
 H 0.01085 1.15661 -0.06175
 H 2.69966 -0.58310 -0.01065
7
SN2_IRC_Cartesians_MW_output/new_data/SN2_traj1_Cartesians point 493
C 0.30674 0.14756 -0.03921
 O 2.05329 0.29692 0.10643
 F -5.11757 -0.22646 0.15321
 H 0.04759 -0.42894 -1.01399
 H -0.00188 -0.36233 0.86597
 H 0.01259 1.15789 -0.06228
 H 2.69925 -0.58463 -0.01013
7
SN2_IRC_Cartesians_MW_output/new_data/SN2_traj1_Cartesians point 494
C 0.30927 0.14862 -0.03962
 O 2.05383 0.29682 0.10655
 F -5.12310 -0.22958 0.15454
 H 0.04834 -0.42783 -1.01449
 H -0.00155 -0.36104 0.86545
 H 0.01421 1.15903 -0.06280
 H 2.69901 -0.58602 -0.00964
7
SN2_IRC_Cartesians_MW_output/new_data/SN2_traj1_Cartesians point 495
C 0.31159 0.14954 -0.04000
 O 2.05441 0.29674 0.10668
 F -5.12857 -0.23226 0.15580
 H 0.04909 -0.42688 -1.01498
 H -0.00120 -0.35991 0.86497
 H 0.01569 1.16002 -0.06328
 H 2.69897 -0.58725 -0.00919
7
SN2_IRC_Cartesians_MW_output/new_data/SN2_traj1_Cartesians point 496
C 0.31369 0.15032 -0.04035
 O 2.05504 0.29668 0.10681
 F -5.13396 -0.23448 0.15697
 H 0.04985 -0.42610 -1.01545
 H -0.00082 -0.35896 0.86453
 H 0.01704 1.16085 -0.06374
 H 2.69915 -0.58831 -0.00878
7
SN2_IRC_Cartesians_MW_output/new_data/SN2_traj1_Cartesians point 497
C 0.31557 0.15096 -0.04066
 O 2.05571 0.29664 0.10695
 F -5.13926 -0.23624 0.15802
 H 0.05060 -0.42549 -1.01589
 H -0.00040 -0.35818 0.86414
 H 0.01825 1.16151 -0.06414
 H 2.69953 -0.58920 -0.00843
7
SN2_IRC_Cartesians_MW_output/new_data/SN2_traj1_Cartesians point 498
C 0.31724 0.15146 -0.04093
 O 2.05640 0.29661 0.10710
 F -5.14442 -0.23758 0.15895
 H 0.05134 -0.42503 -1.01629
 H 0.00004 -0.35757 0.86381
 H 0.01933 1.16203 -0.06450
 H 2.70008 -0.58992 -0.00814
7
SN2_IRC_Cartesians_MW_output/new_data/SN2_traj1_Cartesians point 499
C 0.31872 0.15185 -0.04116
 O 2.05711 0.29659 0.10725
 F -5.14942 -0.23858 0.15972
 H 0.05205 -0.42470 -1.01664
 H 0.00050 -0.35709 0.86354
 H 0.02030 1.16242 -0.06480
 H 2.70074 -0.59049 -0.00792
7
SN2_IRC_Cartesians_MW_output/new_data/SN2_traj1_Cartesians point 500
C 0.32007 0.15217 -0.04133
 O 2.05782 0.29656 0.10741
 F -5.15423 -0.23935 0.16033
 H 0.05273 -0.42444 -1.01694
 H 0.00098 -0.35670 0.86334
 H 0.02119 1.16273 -0.06504
 H 2.70145 -0.59097 -0.00776
