# Supplementary material for: Low dimensional representations along intrinsic reaction coordinates and molecular dynamics trajectories using interatomic distance matrices
Source: Chem Sci. 2019 Sep 18;10(43):9954–68. doi: 10.1039/c9sc02742d (PMC6991188; doi:10.1039/c9sc02742d)
Supplement: Supplementary file 1 [file SC-010-C9SC02742D-s001.zip › C9SC02742D-SI/ESI_xyz_files/SN2_IRC_Cartesians_MW_output/new_data/SN2_traj_Cartesians_MW_PC2.xyz]

7
SN2_IRC_Cartesians_MW_output/new_data/SN2_traj1_Cartesians point 1
C -0.36611 0.10431 0.20494
 O 1.44619 0.21920 0.00341
 F -1.57877 -0.28555 -0.68776
 H -0.54540 -0.36302 -0.62576
 H -0.30852 -0.42483 1.13533
 H -0.41276 1.14742 0.26436
 H 1.76537 -0.39754 -0.29452
7
SN2_IRC_Cartesians_MW_output/new_data/SN2_traj1_Cartesians point 2
C -0.36408 0.10533 0.20512
 O 1.44614 0.21886 0.00350
 F -1.58106 -0.28877 -0.68841
 H -0.54538 -0.36178 -0.62544
 H -0.30825 -0.42360 1.13548
 H -0.41138 1.14857 0.26461
 H 1.76401 -0.39861 -0.29485
7
SN2_IRC_Cartesians_MW_output/new_data/SN2_traj1_Cartesians point 3
C -0.36288 0.10593 0.20523
 O 1.44611 0.21866 0.00355
 F -1.58241 -0.29066 -0.68879
 H -0.54537 -0.36105 -0.62526
 H -0.30809 -0.42288 1.13557
 H -0.41057 1.14924 0.26475
 H 1.76321 -0.39924 -0.29504
7
SN2_IRC_Cartesians_MW_output/new_data/SN2_traj1_Cartesians point 4
C -0.36257 0.10609 0.20525
 O 1.44610 0.21861 0.00356
 F -1.58276 -0.29115 -0.68888
 H -0.54537 -0.36086 -0.62521
 H -0.30805 -0.42270 1.13559
 H -0.41036 1.14942 0.26479
 H 1.76300 -0.39940 -0.29509
7
SN2_IRC_Cartesians_MW_output/new_data/SN2_traj1_Cartesians point 5
C -0.36287 0.10594 0.20523
 O 1.44611 0.21866 0.00355
 F -1.58242 -0.29068 -0.68879
 H -0.54537 -0.36104 -0.62526
 H -0.30809 -0.42288 1.13557
 H -0.41056 1.14925 0.26475
 H 1.76320 -0.39925 -0.29504
7
SN2_IRC_Cartesians_MW_output/new_data/SN2_traj1_Cartesians point 6
C -0.36357 0.10559 0.20516
 O 1.44613 0.21878 0.00352
 F -1.58163 -0.28957 -0.68857
 H -0.54538 -0.36147 -0.62537
 H -0.30818 -0.42330 1.13552
 H -0.41104 1.14885 0.26467
 H 1.76367 -0.39888 -0.29493
7
SN2_IRC_Cartesians_MW_output/new_data/SN2_traj1_Cartesians point 7
C -0.36457 0.10509 0.20507
 O 1.44615 0.21894 0.00348
 F -1.58051 -0.28800 -0.68825
 H -0.54538 -0.36208 -0.62552
 H -0.30832 -0.42390 1.13545
 H -0.41171 1.14829 0.26455
 H 1.76434 -0.39835 -0.29477
7
SN2_IRC_Cartesians_MW_output/new_data/SN2_traj1_Cartesians point 8
C -0.36581 0.10446 0.20496
 O 1.44618 0.21915 0.00342
 F -1.57911 -0.28603 -0.68786
 H -0.54539 -0.36284 -0.62571
 H -0.30848 -0.42464 1.13536
 H -0.41255 1.14759 0.26439
 H 1.76517 -0.39770 -0.29457
7
SN2_IRC_Cartesians_MW_output/new_data/SN2_traj1_Cartesians point 9
C -0.36728 0.10373 0.20483
 O 1.44622 0.21940 0.00336
 F -1.57746 -0.28371 -0.68739
 H -0.54541 -0.36373 -0.62594
 H -0.30868 -0.42552 1.13525
 H -0.41354 1.14677 0.26421
 H 1.76614 -0.39692 -0.29434
7
SN2_IRC_Cartesians_MW_output/new_data/SN2_traj1_Cartesians point 10
C -0.36895 0.10288 0.20468
 O 1.44626 0.21968 0.00329
 F -1.57557 -0.28106 -0.68686
 H -0.54542 -0.36475 -0.62619
 H -0.30891 -0.42653 1.13513
 H -0.41468 1.14583 0.26401
 H 1.76726 -0.39604 -0.29407
7
SN2_IRC_Cartesians_MW_output/new_data/SN2_traj1_Cartesians point 11
C -0.37082 0.10195 0.20451
 O 1.44630 0.21999 0.00322
 F -1.57347 -0.27812 -0.68626
 H -0.54543 -0.36589 -0.62648
 H -0.30916 -0.42765 1.13500
 H -0.41594 1.14478 0.26378
 H 1.76851 -0.39506 -0.29377
7
SN2_IRC_Cartesians_MW_output/new_data/SN2_traj1_Cartesians point 12
C -0.37278 0.10096 0.20433
 O 1.44635 0.22032 0.00313
 F -1.57125 -0.27501 -0.68564
 H -0.54545 -0.36709 -0.62678
 H -0.30942 -0.42883 1.13486
 H -0.41727 1.14367 0.26354
 H 1.76982 -0.39402 -0.29345
7
SN2_IRC_Cartesians_MW_output/new_data/SN2_traj1_Cartesians point 13
C -0.37464 0.10002 0.20417
 O 1.44639 0.22063 0.00306
 F -1.56915 -0.27206 -0.68505
 H -0.54546 -0.36822 -0.62706
 H -0.30967 -0.42995 1.13473
 H -0.41853 1.14262 0.26331
 H 1.77107 -0.39304 -0.29315
7
SN2_IRC_Cartesians_MW_output/new_data/SN2_traj1_Cartesians point 14
C -0.37612 0.09928 0.20403
 O 1.44643 0.22088 0.00300
 F -1.56749 -0.26973 -0.68458
 H -0.54547 -0.36912 -0.62729
 H -0.30987 -0.43084 1.13462
 H -0.41952 1.14179 0.26313
 H 1.77205 -0.39226 -0.29291
7
SN2_IRC_Cartesians_MW_output/new_data/SN2_traj1_Cartesians point 15
C -0.37710 0.09879 0.20395
 O 1.44645 0.22104 0.00296
 F -1.56639 -0.26819 -0.68427
 H -0.54548 -0.36972 -0.62744
 H -0.31000 -0.43142 1.13455
 H -0.42018 1.14124 0.26301
 H 1.77270 -0.39175 -0.29276
7
SN2_IRC_Cartesians_MW_output/new_data/SN2_traj1_Cartesians point 16
C -0.37762 0.09852 0.20390
 O 1.44646 0.22113 0.00293
 F -1.56580 -0.26736 -0.68410
 H -0.54549 -0.37004 -0.62752
 H -0.31007 -0.43174 1.13451
 H -0.42054 1.14095 0.26295
 H 1.77305 -0.39147 -0.29267
7
SN2_IRC_Cartesians_MW_output/new_data/SN2_traj1_Cartesians point 17
C -0.37779 0.09844 0.20388
 O 1.44647 0.22116 0.00293
 F -1.56561 -0.26710 -0.68405
 H -0.54549 -0.37014 -0.62754
 H -0.31009 -0.43184 1.13450
 H -0.42065 1.14086 0.26293
 H 1.77316 -0.39138 -0.29265
7
SN2_IRC_Cartesians_MW_output/new_data/SN2_traj1_Cartesians point 18
C -0.37766 0.09851 0.20389
 O 1.44646 0.22114 0.00293
 F -1.56576 -0.26730 -0.68409
 H -0.54549 -0.37006 -0.62752
 H -0.31008 -0.43176 1.13451
 H -0.42056 1.14093 0.26294
 H 1.77308 -0.39145 -0.29267
7
SN2_IRC_Cartesians_MW_output/new_data/SN2_traj1_Cartesians point 19
C -0.37727 0.09870 0.20393
 O 1.44645 0.22107 0.00295
 F -1.56620 -0.26791 -0.68421
 H -0.54548 -0.36982 -0.62747
 H -0.31003 -0.43153 1.13454
 H -0.42030 1.14115 0.26299
 H 1.77282 -0.39166 -0.29273
7
SN2_IRC_Cartesians_MW_output/new_data/SN2_traj1_Cartesians point 20
C -0.37665 0.09901 0.20399
 O 1.44644 0.22097 0.00297
 F -1.56689 -0.26889 -0.68441
 H -0.54548 -0.36945 -0.62737
 H -0.30994 -0.43116 1.13458
 H -0.41988 1.14149 0.26307
 H 1.77241 -0.39198 -0.29283
7
SN2_IRC_Cartesians_MW_output/new_data/SN2_traj1_Cartesians point 21
C -0.37584 0.09942 0.20406
 O 1.44642 0.22083 0.00301
 F -1.56781 -0.27017 -0.68467
 H -0.54547 -0.36895 -0.62725
 H -0.30983 -0.43067 1.13464
 H -0.41933 1.14195 0.26317
 H 1.77186 -0.39241 -0.29296
7
SN2_IRC_Cartesians_MW_output/new_data/SN2_traj1_Cartesians point 22
C -0.37487 0.09991 0.20415
 O 1.44640 0.22067 0.00305
 F -1.56890 -0.27170 -0.68497
 H -0.54547 -0.36836 -0.62710
 H -0.30970 -0.43009 1.13471
 H -0.41868 1.14250 0.26328
 H 1.77122 -0.39292 -0.29311
7
SN2_IRC_Cartesians_MW_output/new_data/SN2_traj1_Cartesians point 23
C -0.37382 0.10043 0.20424
 O 1.44637 0.22049 0.00309
 F -1.57008 -0.27336 -0.68531
 H -0.54546 -0.36772 -0.62694
 H -0.30956 -0.42946 1.13479
 H -0.41797 1.14309 0.26341
 H 1.77052 -0.39347 -0.29328
7
SN2_IRC_Cartesians_MW_output/new_data/SN2_traj1_Cartesians point 24
C -0.37278 0.10096 0.20433
 O 1.44635 0.22032 0.00313
 F -1.57125 -0.27501 -0.68564
 H -0.54545 -0.36709 -0.62678
 H -0.30942 -0.42883 1.13486
 H -0.41727 1.14367 0.26354
 H 1.76982 -0.39402 -0.29345
7
SN2_IRC_Cartesians_MW_output/new_data/SN2_traj1_Cartesians point 25
C -0.37188 0.10141 0.20442
 O 1.44633 0.22017 0.00317
 F -1.57227 -0.27644 -0.68593
 H -0.54544 -0.36654 -0.62664
 H -0.30930 -0.42829 1.13492
 H -0.41665 1.14418 0.26365
 H 1.76922 -0.39450 -0.29360
7
SN2_IRC_Cartesians_MW_output/new_data/SN2_traj1_Cartesians point 26
C -0.37128 0.10171 0.20447
 O 1.44631 0.22007 0.00320
 F -1.57295 -0.27739 -0.68612
 H -0.54544 -0.36617 -0.62655
 H -0.30922 -0.42793 1.13497
 H -0.41625 1.14452 0.26372
 H 1.76882 -0.39482 -0.29369
7
SN2_IRC_Cartesians_MW_output/new_data/SN2_traj1_Cartesians point 27
C -0.37114 0.10178 0.20448
 O 1.44631 0.22005 0.00320
 F -1.57310 -0.27760 -0.68616
 H -0.54544 -0.36609 -0.62653
 H -0.30920 -0.42785 1.13498
 H -0.41616 1.14459 0.26374
 H 1.76873 -0.39489 -0.29371
7
SN2_IRC_Cartesians_MW_output/new_data/SN2_traj1_Cartesians point 28
C -0.37147 0.10162 0.20445
 O 1.44632 0.22010 0.00319
 F -1.57273 -0.27709 -0.68606
 H -0.54544 -0.36629 -0.62658
 H -0.30924 -0.42804 1.13495
 H -0.41638 1.14441 0.26370
 H 1.76894 -0.39471 -0.29366
7
SN2_IRC_Cartesians_MW_output/new_data/SN2_traj1_Cartesians point 29
C -0.37210 0.10130 0.20440
 O 1.44633 0.22021 0.00316
 F -1.57202 -0.27608 -0.68585
 H -0.54544 -0.36667 -0.62667
 H -0.30933 -0.42842 1.13491
 H -0.41681 1.14405 0.26362
 H 1.76937 -0.39438 -0.29356
7
SN2_IRC_Cartesians_MW_output/new_data/SN2_traj1_Cartesians point 30
C -0.37291 0.10089 0.20432
 O 1.44635 0.22034 0.00313
 F -1.57111 -0.27481 -0.68560
 H -0.54545 -0.36716 -0.62680
 H -0.30944 -0.42891 1.13485
 H -0.41735 1.14360 0.26352
 H 1.76990 -0.39396 -0.29343
7
SN2_IRC_Cartesians_MW_output/new_data/SN2_traj1_Cartesians point 31
C -0.37378 0.10045 0.20424
 O 1.44637 0.22049 0.00309
 F -1.57012 -0.27343 -0.68532
 H -0.54546 -0.36770 -0.62693
 H -0.30956 -0.42943 1.13479
 H -0.41794 1.14311 0.26342
 H 1.77049 -0.39349 -0.29329
7
SN2_IRC_Cartesians_MW_output/new_data/SN2_traj1_Cartesians point 32
C -0.37467 0.10001 0.20416
 O 1.44639 0.22064 0.00306
 F -1.56912 -0.27202 -0.68504
 H -0.54546 -0.36824 -0.62707
 H -0.30968 -0.42997 1.13472
 H -0.41854 1.14261 0.26331
 H 1.77108 -0.39302 -0.29315
7
SN2_IRC_Cartesians_MW_output/new_data/SN2_traj1_Cartesians point 33
C -0.37552 0.09958 0.20409
 O 1.44641 0.22078 0.00302
 F -1.56816 -0.27067 -0.68477
 H -0.54547 -0.36876 -0.62720
 H -0.30979 -0.43048 1.13466
 H -0.41912 1.14213 0.26320
 H 1.77165 -0.39258 -0.29301
7
SN2_IRC_Cartesians_MW_output/new_data/SN2_traj1_Cartesians point 34
C -0.37629 0.09919 0.20402
 O 1.44643 0.22091 0.00299
 F -1.56730 -0.26947 -0.68452
 H -0.54548 -0.36923 -0.62732
 H -0.30989 -0.43094 1.13461
 H -0.41964 1.14170 0.26311
 H 1.77216 -0.39217 -0.29289
7
SN2_IRC_Cartesians_MW_output/new_data/SN2_traj1_Cartesians point 35
C -0.37691 0.09888 0.20396
 O 1.44645 0.22101 0.00296
 F -1.56660 -0.26849 -0.68433
 H -0.54548 -0.36960 -0.62741
 H -0.30998 -0.43131 1.13457
 H -0.42006 1.14135 0.26303
 H 1.77258 -0.39185 -0.29279
7
SN2_IRC_Cartesians_MW_output/new_data/SN2_traj1_Cartesians point 36
C -0.37732 0.09867 0.20392
 O 1.44646 0.22108 0.00295
 F -1.56614 -0.26783 -0.68420
 H -0.54548 -0.36986 -0.62747
 H -0.31003 -0.43156 1.13454
 H -0.42034 1.14112 0.26298
 H 1.77285 -0.39163 -0.29272
7
SN2_IRC_Cartesians_MW_output/new_data/SN2_traj1_Cartesians point 37
C -0.37747 0.09860 0.20391
 O 1.44646 0.22111 0.00294
 F -1.56597 -0.26759 -0.68415
 H -0.54549 -0.36995 -0.62750
 H -0.31005 -0.43165 1.13452
 H -0.42044 1.14103 0.26297
 H 1.77296 -0.39155 -0.29270
7
SN2_IRC_Cartesians_MW_output/new_data/SN2_traj1_Cartesians point 38
C -0.37731 0.09868 0.20393
 O 1.44646 0.22108 0.00295
 F -1.56614 -0.26784 -0.68420
 H -0.54548 -0.36985 -0.62747
 H -0.31003 -0.43155 1.13454
 H -0.42033 1.14112 0.26298
 H 1.77285 -0.39163 -0.29272
7
SN2_IRC_Cartesians_MW_output/new_data/SN2_traj1_Cartesians point 39
C -0.37682 0.09893 0.20397
 O 1.44644 0.22100 0.00297
 F -1.56671 -0.26863 -0.68436
 H -0.54548 -0.36955 -0.62740
 H -0.30996 -0.43125 1.13457
 H -0.41999 1.14140 0.26305
 H 1.77252 -0.39189 -0.29280
7
SN2_IRC_Cartesians_MW_output/new_data/SN2_traj1_Cartesians point 40
C -0.37596 0.09936 0.20405
 O 1.44642 0.22085 0.00300
 F -1.56767 -0.26998 -0.68463
 H -0.54547 -0.36903 -0.62727
 H -0.30985 -0.43074 1.13463
 H -0.41941 1.14188 0.26315
 H 1.77194 -0.39235 -0.29294
7
SN2_IRC_Cartesians_MW_output/new_data/SN2_traj1_Cartesians point 41
C -0.37473 0.09998 0.20416
 O 1.44639 0.22065 0.00305
 F -1.56906 -0.27193 -0.68502
 H -0.54546 -0.36827 -0.62708
 H -0.30968 -0.43000 1.13472
 H -0.41858 1.14258 0.26330
 H 1.77112 -0.39300 -0.29314
7
SN2_IRC_Cartesians_MW_output/new_data/SN2_traj1_Cartesians point 42
C -0.37310 0.10080 0.20431
 O 1.44635 0.22037 0.00312
 F -1.57089 -0.27451 -0.68554
 H -0.54545 -0.36728 -0.62683
 H -0.30946 -0.42902 1.13484
 H -0.41748 1.14349 0.26350
 H 1.77003 -0.39385 -0.29340
7
SN2_IRC_Cartesians_MW_output/new_data/SN2_traj1_Cartesians point 43
C -0.37106 0.10182 0.20449
 O 1.44631 0.22003 0.00321
 F -1.57319 -0.27773 -0.68619
 H -0.54544 -0.36604 -0.62651
 H -0.30919 -0.42780 1.13498
 H -0.41610 1.14464 0.26375
 H 1.76867 -0.39493 -0.29373
7
SN2_IRC_Cartesians_MW_output/new_data/SN2_traj1_Cartesians point 44
C -0.36864 0.10304 0.20471
 O 1.44625 0.21963 0.00331
 F -1.57592 -0.28156 -0.68696
 H -0.54542 -0.36456 -0.62614
 H -0.30886 -0.42634 1.13515
 H -0.41446 1.14600 0.26405
 H 1.76705 -0.39621 -0.29412
7
SN2_IRC_Cartesians_MW_output/new_data/SN2_traj1_Cartesians point 45
C -0.36589 0.10442 0.20496
 O 1.44618 0.21917 0.00342
 F -1.57902 -0.28591 -0.68783
 H -0.54539 -0.36289 -0.62572
 H -0.30849 -0.42469 1.13535
 H -0.41260 1.14755 0.26438
 H 1.76522 -0.39765 -0.29456
7
SN2_IRC_Cartesians_MW_output/new_data/SN2_traj1_Cartesians point 46
C -0.36291 0.10592 0.20522
 O 1.44611 0.21867 0.00354
 F -1.58237 -0.29061 -0.68878
 H -0.54537 -0.36107 -0.62527
 H -0.30809 -0.42290 1.13556
 H -0.41059 1.14922 0.26475
 H 1.76323 -0.39922 -0.29504
7
SN2_IRC_Cartesians_MW_output/new_data/SN2_traj1_Cartesians point 47
C -0.35980 0.10748 0.20550
 O 1.44604 0.21815 0.00367
 F -1.58588 -0.29554 -0.68977
 H -0.54535 -0.35917 -0.62479
 H -0.30767 -0.42103 1.13579
 H -0.40849 1.15098 0.26513
 H 1.76115 -0.40086 -0.29554
7
SN2_IRC_Cartesians_MW_output/new_data/SN2_traj1_Cartesians point 48
C -0.35662 0.10908 0.20579
 O 1.44596 0.21761 0.00381
 F -1.58946 -0.30056 -0.69078
 H -0.54532 -0.35724 -0.62430
 H -0.30725 -0.41913 1.13601
 H -0.40634 1.15276 0.26552
 H 1.75903 -0.40254 -0.29605
7
SN2_IRC_Cartesians_MW_output/new_data/SN2_traj1_Cartesians point 49
C -0.35343 0.11069 0.20608
 O 1.44588 0.21708 0.00394
 F -1.59306 -0.30561 -0.69179
 H -0.54530 -0.35529 -0.62381
 H -0.30682 -0.41721 1.13624
 H -0.40418 1.15456 0.26591
 H 1.75689 -0.40422 -0.29656
7
SN2_IRC_Cartesians_MW_output/new_data/SN2_traj1_Cartesians point 50
C -0.35024 0.11229 0.20637
 O 1.44581 0.21654 0.00407
 F -1.59666 -0.31066 -0.69281
 H -0.54527 -0.35334 -0.62333
 H -0.30639 -0.41529 1.13647
 H -0.40202 1.15636 0.26630
 H 1.75476 -0.40590 -0.29707
7
SN2_IRC_Cartesians_MW_output/new_data/SN2_traj1_Cartesians point 51
C -0.34707 0.11389 0.20665
 O 1.44573 0.21601 0.00420
 F -1.60023 -0.31566 -0.69381
 H -0.54525 -0.35141 -0.62284
 H -0.30596 -0.41339 1.13669
 H -0.39988 1.15814 0.26669
 H 1.75265 -0.40757 -0.29758
7
SN2_IRC_Cartesians_MW_output/new_data/SN2_traj1_Cartesians point 52
C -0.34393 0.11546 0.20693
 O 1.44566 0.21549 0.00433
 F -1.60376 -0.32063 -0.69481
 H -0.54522 -0.34950 -0.62236
 H -0.30554 -0.41150 1.13692
 H -0.39775 1.15991 0.26707
 H 1.75055 -0.40923 -0.29809
7
SN2_IRC_Cartesians_MW_output/new_data/SN2_traj1_Cartesians point 53
C -0.34083 0.11702 0.20721
 O 1.44558 0.21497 0.00446
 F -1.60726 -0.32554 -0.69580
 H -0.54520 -0.34760 -0.62188
 H -0.30512 -0.40964 1.13714
 H -0.39565 1.16165 0.26745
 H 1.74848 -0.41087 -0.29859
7
SN2_IRC_Cartesians_MW_output/new_data/SN2_traj1_Cartesians point 54
C -0.33777 0.11856 0.20749
 O 1.44551 0.21446 0.00459
 F -1.61070 -0.33036 -0.69677
 H -0.54518 -0.34574 -0.62142
 H -0.30471 -0.40781 1.13736
 H -0.39359 1.16337 0.26783
 H 1.74644 -0.41247 -0.29908
7
SN2_IRC_Cartesians_MW_output/new_data/SN2_traj1_Cartesians point 55
C -0.33482 0.12004 0.20776
 O 1.44544 0.21396 0.00471
 F -1.61402 -0.33502 -0.69771
 H -0.54515 -0.34395 -0.62096
 H -0.30431 -0.40603 1.13757
 H -0.39160 1.16503 0.26819
 H 1.74447 -0.41403 -0.29955
7
SN2_IRC_Cartesians_MW_output/new_data/SN2_traj1_Cartesians point 56
C -0.33207 0.12143 0.20800
 O 1.44537 0.21350 0.00483
 F -1.61712 -0.33938 -0.69858
 H -0.54513 -0.34227 -0.62054
 H -0.30394 -0.40438 1.13776
 H -0.38974 1.16658 0.26852
 H 1.74263 -0.41548 -0.29999
7
SN2_IRC_Cartesians_MW_output/new_data/SN2_traj1_Cartesians point 57
C -0.32964 0.12265 0.20822
 O 1.44531 0.21309 0.00493
 F -1.61987 -0.34323 -0.69936
 H -0.54511 -0.34078 -0.62017
 H -0.30361 -0.40292 1.13794
 H -0.38809 1.16795 0.26882
 H 1.74100 -0.41676 -0.30038
7
SN2_IRC_Cartesians_MW_output/new_data/SN2_traj1_Cartesians point 58
C -0.32758 0.12368 0.20841
 O 1.44526 0.21275 0.00501
 F -1.62218 -0.34647 -0.70001
 H -0.54510 -0.33953 -0.61986
 H -0.30334 -0.40169 1.13808
 H -0.38670 1.16910 0.26907
 H 1.73963 -0.41785 -0.30071
7
SN2_IRC_Cartesians_MW_output/new_data/SN2_traj1_Cartesians point 59
C -0.32589 0.12453 0.20856
 O 1.44522 0.21247 0.00508
 F -1.62409 -0.34915 -0.70055
 H -0.54508 -0.33850 -0.61960
 H -0.30311 -0.40067 1.13820
 H -0.38555 1.17006 0.26928
 H 1.73850 -0.41874 -0.30099
7
SN2_IRC_Cartesians_MW_output/new_data/SN2_traj1_Cartesians point 60
C -0.32447 0.12525 0.20869
 O 1.44519 0.21223 0.00514
 F -1.62569 -0.35140 -0.70100
 H -0.54507 -0.33763 -0.61938
 H -0.30292 -0.39981 1.13831
 H -0.38459 1.17085 0.26946
 H 1.73755 -0.41949 -0.30121
7
SN2_IRC_Cartesians_MW_output/new_data/SN2_traj1_Cartesians point 61
C -0.32324 0.12586 0.20880
 O 1.44516 0.21202 0.00519
 F -1.62707 -0.35333 -0.70139
 H -0.54506 -0.33688 -0.61919
 H -0.30275 -0.39908 1.13839
 H -0.38377 1.17154 0.26961
 H 1.73673 -0.42013 -0.30141
7
SN2_IRC_Cartesians_MW_output/new_data/SN2_traj1_Cartesians point 62
C -0.32215 0.12641 0.20890
 O 1.44513 0.21184 0.00524
 F -1.62830 -0.35506 -0.70173
 H -0.54505 -0.33622 -0.61902
 H -0.30261 -0.39842 1.13847
 H -0.38303 1.17216 0.26974
 H 1.73601 -0.42071 -0.30159
7
SN2_IRC_Cartesians_MW_output/new_data/SN2_traj1_Cartesians point 63
C -0.32115 0.12692 0.20899
 O 1.44511 0.21167 0.00528
 F -1.62943 -0.35665 -0.70205
 H -0.54505 -0.33561 -0.61887
 H -0.30247 -0.39782 1.13854
 H -0.38235 1.17272 0.26986
 H 1.73533 -0.42124 -0.30175
7
SN2_IRC_Cartesians_MW_output/new_data/SN2_traj1_Cartesians point 64
C -0.32019 0.12740 0.20907
 O 1.44509 0.21151 0.00532
 F -1.63051 -0.35817 -0.70236
 H -0.54504 -0.33502 -0.61872
 H -0.30234 -0.39724 1.13861
 H -0.38170 1.17326 0.26998
 H 1.73469 -0.42174 -0.30190
7
SN2_IRC_Cartesians_MW_output/new_data/SN2_traj1_Cartesians point 65
C -0.31924 0.12788 0.20916
 O 1.44506 0.21135 0.00536
 F -1.63158 -0.35966 -0.70266
 H -0.54503 -0.33444 -0.61858
 H -0.30221 -0.39667 1.13868
 H -0.38106 1.17380 0.27010
 H 1.73406 -0.42224 -0.30205
7
SN2_IRC_Cartesians_MW_output/new_data/SN2_traj1_Cartesians point 66
C -0.31828 0.12836 0.20925
 O 1.44504 0.21119 0.00540
 F -1.63267 -0.36119 -0.70297
 H -0.54502 -0.33386 -0.61843
 H -0.30208 -0.39609 1.13875
 H -0.38041 1.17434 0.27021
 H 1.73342 -0.42275 -0.30221
7
SN2_IRC_Cartesians_MW_output/new_data/SN2_traj1_Cartesians point 67
C -0.31726 0.12887 0.20934
 O 1.44502 0.21102 0.00544
 F -1.63381 -0.36279 -0.70329
 H -0.54502 -0.33324 -0.61827
 H -0.30195 -0.39549 1.13882
 H -0.37972 1.17491 0.27034
 H 1.73274 -0.42329 -0.30237
7
SN2_IRC_Cartesians_MW_output/new_data/SN2_traj1_Cartesians point 68
C -0.31617 0.12942 0.20944
 O 1.44499 0.21084 0.00549
 F -1.63504 -0.36452 -0.70364
 H -0.54501 -0.33257 -0.61811
 H -0.30180 -0.39483 1.13890
 H -0.37898 1.17552 0.27047
 H 1.73201 -0.42386 -0.30255
7
SN2_IRC_Cartesians_MW_output/new_data/SN2_traj1_Cartesians point 69
C -0.31495 0.13003 0.20955
 O 1.44496 0.21063 0.00554
 F -1.63642 -0.36645 -0.70402
 H -0.54500 -0.33183 -0.61792
 H -0.30164 -0.39410 1.13898
 H -0.37816 1.17621 0.27062
 H 1.73120 -0.42450 -0.30274
7
SN2_IRC_Cartesians_MW_output/new_data/SN2_traj1_Cartesians point 70
C -0.31357 0.13073 0.20967
 O 1.44493 0.21040 0.00559
 F -1.63797 -0.36863 -0.70446
 H -0.54499 -0.33099 -0.61771
 H -0.30145 -0.39327 1.13908
 H -0.37722 1.17699 0.27079
 H 1.73027 -0.42523 -0.30297
7
SN2_IRC_Cartesians_MW_output/new_data/SN2_traj1_Cartesians point 71
C -0.31196 0.13153 0.20982
 O 1.44489 0.21013 0.00566
 F -1.63978 -0.37117 -0.70497
 H -0.54497 -0.33001 -0.61746
 H -0.30123 -0.39230 1.13920
 H -0.37614 1.17789 0.27099
 H 1.72920 -0.42608 -0.30322
7
SN2_IRC_Cartesians_MW_output/new_data/SN2_traj1_Cartesians point 72
C -0.31009 0.13248 0.20998
 O 1.44485 0.20982 0.00574
 F -1.64189 -0.37413 -0.70557
 H -0.54496 -0.32887 -0.61718
 H -0.30098 -0.39118 1.13933
 H -0.37487 1.17894 0.27122
 H 1.72795 -0.42707 -0.30352
7
SN2_IRC_Cartesians_MW_output/new_data/SN2_traj1_Cartesians point 73
C -0.30791 0.13357 0.21018
 O 1.44479 0.20946 0.00583
 F -1.64435 -0.37758 -0.70626
 H -0.54494 -0.32753 -0.61684
 H -0.30069 -0.38987 1.13949
 H -0.37339 1.18017 0.27148
 H 1.72649 -0.42822 -0.30388
7
SN2_IRC_Cartesians_MW_output/new_data/SN2_traj1_Cartesians point 74
C -0.30541 0.13483 0.21041
 O 1.44473 0.20904 0.00593
 F -1.64717 -0.38153 -0.70706
 H -0.54492 -0.32601 -0.61646
 H -0.30035 -0.38837 1.13967
 H -0.37170 1.18158 0.27179
 H 1.72482 -0.42953 -0.30428
7
SN2_IRC_Cartesians_MW_output/new_data/SN2_traj1_Cartesians point 75
C -0.30264 0.13622 0.21066
 O 1.44467 0.20857 0.00605
 F -1.65029 -0.38591 -0.70794
 H -0.54490 -0.32432 -0.61603
 H -0.29998 -0.38670 1.13986
 H -0.36983 1.18314 0.27213
 H 1.72297 -0.43099 -0.30472
7
SN2_IRC_Cartesians_MW_output/new_data/SN2_traj1_Cartesians point 76
C -0.29968 0.13771 0.21092
 O 1.44460 0.20808 0.00617
 F -1.65362 -0.39059 -0.70888
 H -0.54488 -0.32252 -0.61558
 H -0.29958 -0.38493 1.14007
 H -0.36783 1.18480 0.27249
 H 1.72100 -0.43255 -0.30520
7
SN2_IRC_Cartesians_MW_output/new_data/SN2_traj1_Cartesians point 77
C -0.29664 0.13924 0.21120
 O 1.44452 0.20757 0.00630
 F -1.65705 -0.39540 -0.70985
 H -0.54485 -0.32066 -0.61512
 H -0.29917 -0.38310 1.14029
 H -0.36577 1.18651 0.27286
 H 1.71896 -0.43416 -0.30569
7
SN2_IRC_Cartesians_MW_output/new_data/SN2_traj1_Cartesians point 78
C -0.29360 0.14077 0.21147
 O 1.44445 0.20706 0.00642
 F -1.66047 -0.40020 -0.71081
 H -0.54483 -0.31881 -0.61465
 H -0.29876 -0.38128 1.14051
 H -0.36372 1.18822 0.27324
 H 1.71694 -0.43576 -0.30617
7
SN2_IRC_Cartesians_MW_output/new_data/SN2_traj1_Cartesians point 79
C -0.29067 0.14224 0.21174
 O 1.44438 0.20657 0.00654
 F -1.66378 -0.40484 -0.71174
 H -0.54481 -0.31702 -0.61420
 H -0.29837 -0.37951 1.14072
 H -0.36174 1.18987 0.27359
 H 1.71498 -0.43730 -0.30664
7
SN2_IRC_Cartesians_MW_output/new_data/SN2_traj1_Cartesians point 80
C -0.28790 0.14363 0.21198
 O 1.44431 0.20610 0.00666
 F -1.66690 -0.40922 -0.71262
 H -0.54479 -0.31534 -0.61378
 H -0.29799 -0.37785 1.14091
 H -0.35986 1.19143 0.27393
 H 1.71313 -0.43876 -0.30709
7
SN2_IRC_Cartesians_MW_output/new_data/SN2_traj1_Cartesians point 81
C -0.28534 0.14492 0.21222
 O 1.44425 0.20568 0.00677
 F -1.66978 -0.41326 -0.71344
 H -0.54477 -0.31378 -0.61339
 H -0.29765 -0.37632 1.14110
 H -0.35814 1.19287 0.27425
 H 1.71142 -0.44011 -0.30750
7
SN2_IRC_Cartesians_MW_output/new_data/SN2_traj1_Cartesians point 82
C -0.28302 0.14609 0.21242
 O 1.44420 0.20529 0.00686
 F -1.67239 -0.41693 -0.71418
 H -0.54475 -0.31236 -0.61303
 H -0.29734 -0.37492 1.14126
 H -0.35657 1.19417 0.27453
 H 1.70987 -0.44133 -0.30787
7
SN2_IRC_Cartesians_MW_output/new_data/SN2_traj1_Cartesians point 83
C -0.28094 0.14713 0.21261
 O 1.44415 0.20494 0.00695
 F -1.67474 -0.42022 -0.71484
 H -0.54473 -0.31109 -0.61271
 H -0.29706 -0.37367 1.14141
 H -0.35516 1.19534 0.27479
 H 1.70848 -0.44243 -0.30821
7
SN2_IRC_Cartesians_MW_output/new_data/SN2_traj1_Cartesians point 84
C -0.27908 0.14807 0.21278
 O 1.44410 0.20463 0.00703
 F -1.67683 -0.42316 -0.71543
 H -0.54472 -0.30996 -0.61243
 H -0.29681 -0.37255 1.14154
 H -0.35390 1.19639 0.27501
 H 1.70724 -0.44341 -0.30851
7
SN2_IRC_Cartesians_MW_output/new_data/SN2_traj1_Cartesians point 85
C -0.27742 0.14890 0.21293
 O 1.44406 0.20435 0.00709
 F -1.67870 -0.42578 -0.71596
 H -0.54470 -0.30895 -0.61217
 H -0.29658 -0.37156 1.14166
 H -0.35278 1.19732 0.27522
 H 1.70613 -0.44429 -0.30877
7
SN2_IRC_Cartesians_MW_output/new_data/SN2_traj1_Cartesians point 86
C -0.27595 0.14964 0.21306
 O 1.44403 0.20410 0.00716
 F -1.68036 -0.42811 -0.71642
 H -0.54469 -0.30805 -0.61195
 H -0.29639 -0.37067 1.14177
 H -0.35178 1.19815 0.27540
 H 1.70514 -0.44506 -0.30901
7
SN2_IRC_Cartesians_MW_output/new_data/SN2_traj1_Cartesians point 87
C -0.27464 0.15030 0.21318
 O 1.44400 0.20388 0.00721
 F -1.68183 -0.43018 -0.71684
 H -0.54468 -0.30725 -0.61175
 H -0.29621 -0.36989 1.14186
 H -0.35090 1.19889 0.27556
 H 1.70427 -0.44575 -0.30922
7
SN2_IRC_Cartesians_MW_output/new_data/SN2_traj1_Cartesians point 88
C -0.27350 0.15087 0.21328
 O 1.44397 0.20369 0.00726
 F -1.68312 -0.43198 -0.71720
 H -0.54467 -0.30656 -0.61157
 H -0.29606 -0.36920 1.14194
 H -0.35013 1.19953 0.27570
 H 1.70351 -0.44635 -0.30940
7
SN2_IRC_Cartesians_MW_output/new_data/SN2_traj1_Cartesians point 89
C -0.27253 0.15136 0.21337
 O 1.44395 0.20353 0.00730
 F -1.68421 -0.43352 -0.71751
 H -0.54467 -0.30597 -0.61142
 H -0.29593 -0.36862 1.14201
 H -0.34947 1.20008 0.27582
 H 1.70286 -0.44686 -0.30956
7
SN2_IRC_Cartesians_MW_output/new_data/SN2_traj1_Cartesians point 90
C -0.27175 0.15175 0.21344
 O 1.44393 0.20340 0.00733
 F -1.68510 -0.43475 -0.71776
 H -0.54466 -0.30549 -0.61130
 H -0.29582 -0.36815 1.14207
 H -0.34894 1.20052 0.27591
 H 1.70234 -0.44728 -0.30969
7
SN2_IRC_Cartesians_MW_output/new_data/SN2_traj1_Cartesians point 91
C -0.27118 0.15204 0.21349
 O 1.44391 0.20330 0.00735
 F -1.68574 -0.43565 -0.71794
 H -0.54466 -0.30514 -0.61122
 H -0.29574 -0.36781 1.14211
 H -0.34856 1.20084 0.27598
 H 1.70196 -0.44758 -0.30978
7
SN2_IRC_Cartesians_MW_output/new_data/SN2_traj1_Cartesians point 92
C -0.27083 0.15222 0.21352
 O 1.44390 0.20325 0.00737
 F -1.68613 -0.43621 -0.71805
 H -0.54465 -0.30493 -0.61116
 H -0.29570 -0.36760 1.14213
 H -0.34832 1.20103 0.27602
 H 1.70172 -0.44776 -0.30983
7
SN2_IRC_Cartesians_MW_output/new_data/SN2_traj1_Cartesians point 93
C -0.27067 0.15230 0.21354
 O 1.44390 0.20322 0.00737
 F -1.68631 -0.43646 -0.71810
 H -0.54465 -0.30483 -0.61114
 H -0.29567 -0.36750 1.14214
 H -0.34821 1.20112 0.27604
 H 1.70162 -0.44785 -0.30986
7
SN2_IRC_Cartesians_MW_output/new_data/SN2_traj1_Cartesians point 94
C -0.27063 0.15231 0.21354
 O 1.44390 0.20321 0.00738
 F -1.68635 -0.43651 -0.71811
 H -0.54465 -0.30481 -0.61113
 H -0.29567 -0.36748 1.14215
 H -0.34819 1.20114 0.27605
 H 1.70160 -0.44786 -0.30986
7
SN2_IRC_Cartesians_MW_output/new_data/SN2_traj1_Cartesians point 95
C -0.27066 0.15230 0.21354
 O 1.44390 0.20322 0.00737
 F -1.68632 -0.43647 -0.71811
 H -0.54465 -0.30482 -0.61114
 H -0.29567 -0.36750 1.14214
 H -0.34821 1.20113 0.27604
 H 1.70161 -0.44785 -0.30986
7
SN2_IRC_Cartesians_MW_output/new_data/SN2_traj1_Cartesians point 96
C -0.27068 0.15229 0.21354
 O 1.44390 0.20322 0.00737
 F -1.68629 -0.43644 -0.71810
 H -0.54465 -0.30484 -0.61114
 H -0.29568 -0.36751 1.14214
 H -0.34822 1.20111 0.27604
 H 1.70163 -0.44784 -0.30986
7
SN2_IRC_Cartesians_MW_output/new_data/SN2_traj1_Cartesians point 97
C -0.27066 0.15230 0.21354
 O 1.44390 0.20322 0.00738
 F -1.68633 -0.43648 -0.71811
 H -0.54465 -0.30482 -0.61114
 H -0.29567 -0.36749 1.14214
 H -0.34820 1.20113 0.27605
 H 1.70161 -0.44785 -0.30986
7
SN2_IRC_Cartesians_MW_output/new_data/SN2_traj1_Cartesians point 98
C -0.27053 0.15236 0.21355
 O 1.44390 0.20320 0.00738
 F -1.68646 -0.43667 -0.71815
 H -0.54465 -0.30475 -0.61112
 H -0.29566 -0.36742 1.14215
 H -0.34812 1.20120 0.27606
 H 1.70153 -0.44792 -0.30988
7
SN2_IRC_Cartesians_MW_output/new_data/SN2_traj1_Cartesians point 99
C -0.27029 0.15249 0.21357
 O 1.44389 0.20316 0.00739
 F -1.68674 -0.43706 -0.71822
 H -0.54465 -0.30460 -0.61108
 H -0.29562 -0.36727 1.14217
 H -0.34795 1.20134 0.27609
 H 1.70136 -0.44805 -0.30992
7
SN2_IRC_Cartesians_MW_output/new_data/SN2_traj1_Cartesians point 100
C -0.26989 0.15269 0.21361
 O 1.44388 0.20309 0.00741
 F -1.68719 -0.43770 -0.71835
 H -0.54465 -0.30435 -0.61102
 H -0.29557 -0.36703 1.14220
 H -0.34768 1.20156 0.27614
 H 1.70110 -0.44826 -0.30998
7
SN2_IRC_Cartesians_MW_output/new_data/SN2_traj1_Cartesians point 101
C -0.26931 0.15298 0.21366
 O 1.44387 0.20299 0.00743
 F -1.68784 -0.43860 -0.71853
 H -0.54464 -0.30400 -0.61093
 H -0.29549 -0.36669 1.14224
 H -0.34730 1.20188 0.27621
 H 1.70071 -0.44856 -0.31008
7
SN2_IRC_Cartesians_MW_output/new_data/SN2_traj1_Cartesians point 102
C -0.26857 0.15335 0.21373
 O 1.44385 0.20287 0.00746
 F -1.68868 -0.43978 -0.71877
 H -0.54464 -0.30355 -0.61082
 H -0.29539 -0.36624 1.14229
 H -0.34679 1.20231 0.27630
 H 1.70021 -0.44895 -0.31020
7
SN2_IRC_Cartesians_MW_output/new_data/SN2_traj1_Cartesians point 103
C -0.26764 0.15382 0.21381
 O 1.44383 0.20271 0.00750
 F -1.68972 -0.44125 -0.71907
 H -0.54463 -0.30298 -0.61067
 H -0.29527 -0.36568 1.14236
 H -0.34616 1.20283 0.27641
 H 1.69960 -0.44944 -0.31034
7
SN2_IRC_Cartesians_MW_output/new_data/SN2_traj1_Cartesians point 104
C -0.26655 0.15437 0.21391
 O 1.44380 0.20253 0.00755
 F -1.69096 -0.44298 -0.71941
 H -0.54462 -0.30232 -0.61051
 H -0.29512 -0.36503 1.14244
 H -0.34542 1.20344 0.27655
 H 1.69887 -0.45002 -0.31052
7
SN2_IRC_Cartesians_MW_output/new_data/SN2_traj1_Cartesians point 105
C -0.26530 0.15500 0.21402
 O 1.44377 0.20232 0.00760
 F -1.69236 -0.44495 -0.71981
 H -0.54461 -0.30156 -0.61032
 H -0.29495 -0.36428 1.14253
 H -0.34458 1.20414 0.27670
 H 1.69803 -0.45068 -0.31072
7
SN2_IRC_Cartesians_MW_output/new_data/SN2_traj1_Cartesians point 106
C -0.26391 0.15569 0.21415
 O 1.44374 0.20209 0.00766
 F -1.69392 -0.44714 -0.72025
 H -0.54460 -0.30071 -0.61010
 H -0.29477 -0.36345 1.14262
 H -0.34364 1.20492 0.27687
 H 1.69711 -0.45141 -0.31094
7
SN2_IRC_Cartesians_MW_output/new_data/SN2_traj1_Cartesians point 107
C -0.26241 0.15645 0.21428
 O 1.44370 0.20184 0.00772
 F -1.69562 -0.44952 -0.72073
 H -0.54459 -0.29979 -0.60987
 H -0.29456 -0.36254 1.14273
 H -0.34262 1.20577 0.27706
 H 1.69610 -0.45220 -0.31119
7
SN2_IRC_Cartesians_MW_output/new_data/SN2_traj1_Cartesians point 108
C -0.26080 0.15726 0.21443
 O 1.44366 0.20157 0.00778
 F -1.69743 -0.45207 -0.72124
 H -0.54458 -0.29881 -0.60963
 H -0.29435 -0.36157 1.14285
 H -0.34154 1.20668 0.27725
 H 1.69503 -0.45305 -0.31144
7
SN2_IRC_Cartesians_MW_output/new_data/SN2_traj1_Cartesians point 109
C -0.25910 0.15811 0.21458
 O 1.44362 0.20128 0.00785
 F -1.69934 -0.45474 -0.72178
 H -0.54456 -0.29778 -0.60937
 H -0.29412 -0.36056 1.14297
 H -0.34039 1.20763 0.27746
 H 1.69389 -0.45394 -0.31172
7
SN2_IRC_Cartesians_MW_output/new_data/SN2_traj1_Cartesians point 110
C -0.25735 0.15899 0.21474
 O 1.44358 0.20099 0.00793
 F -1.70132 -0.45752 -0.72234
 H -0.54455 -0.29671 -0.60910
 H -0.29388 -0.35950 1.14309
 H -0.33920 1.20862 0.27767
 H 1.69272 -0.45487 -0.31200
7
SN2_IRC_Cartesians_MW_output/new_data/SN2_traj1_Cartesians point 111
C -0.25555 0.15990 0.21490
 O 1.44354 0.20069 0.00800
 F -1.70335 -0.46036 -0.72291
 H -0.54453 -0.29561 -0.60882
 H -0.29364 -0.35842 1.14322
 H -0.33799 1.20963 0.27789
 H 1.69152 -0.45581 -0.31229
7
SN2_IRC_Cartesians_MW_output/new_data/SN2_traj1_Cartesians point 112
C -0.25374 0.16081 0.21506
 O 1.44350 0.20038 0.00808
 F -1.70538 -0.46322 -0.72348
 H -0.54452 -0.29451 -0.60855
 H -0.29340 -0.35734 1.14335
 H -0.33677 1.21065 0.27812
 H 1.69031 -0.45677 -0.31258
7
SN2_IRC_Cartesians_MW_output/new_data/SN2_traj1_Cartesians point 113
C -0.25196 0.16171 0.21522
 O 1.44345 0.20009 0.00815
 F -1.70740 -0.46605 -0.72405
 H -0.54451 -0.29342 -0.60827
 H -0.29316 -0.35626 1.14348
 H -0.33556 1.21165 0.27834
 H 1.68912 -0.45771 -0.31287
7
SN2_IRC_Cartesians_MW_output/new_data/SN2_traj1_Cartesians point 114
C -0.25023 0.16257 0.21538
 O 1.44341 0.19980 0.00822
 F -1.70934 -0.46878 -0.72460
 H -0.54449 -0.29237 -0.60801
 H -0.29292 -0.35523 1.14360
 H -0.33439 1.21262 0.27855
 H 1.68797 -0.45862 -0.31314
7
SN2_IRC_Cartesians_MW_output/new_data/SN2_traj1_Cartesians point 115
C -0.24860 0.16339 0.21553
 O 1.44337 0.19952 0.00829
 F -1.71117 -0.47135 -0.72512
 H -0.54448 -0.29138 -0.60776
 H -0.29270 -0.35425 1.14372
 H -0.33329 1.21354 0.27875
 H 1.68688 -0.45948 -0.31340
7
SN2_IRC_Cartesians_MW_output/new_data/SN2_traj1_Cartesians point 116
C -0.24711 0.16414 0.21566
 O 1.44334 0.19927 0.00835
 F -1.71286 -0.47371 -0.72559
 H -0.54447 -0.29047 -0.60753
 H -0.29250 -0.35335 1.14382
 H -0.33228 1.21438 0.27893
 H 1.68588 -0.46026 -0.31364
7
SN2_IRC_Cartesians_MW_output/new_data/SN2_traj1_Cartesians point 117
C -0.24576 0.16482 0.21578
 O 1.44330 0.19905 0.00841
 F -1.71437 -0.47583 -0.72602
 H -0.54446 -0.28965 -0.60732
 H -0.29232 -0.35255 1.14392
 H -0.33137 1.21513 0.27909
 H 1.68498 -0.46097 -0.31386
7
SN2_IRC_Cartesians_MW_output/new_data/SN2_traj1_Cartesians point 118
C -0.24457 0.16542 0.21589
 O 1.44328 0.19885 0.00846
 F -1.71572 -0.47772 -0.72640
 H -0.54445 -0.28892 -0.60714
 H -0.29216 -0.35183 1.14400
 H -0.33057 1.21580 0.27924
 H 1.68419 -0.46160 -0.31405
7
SN2_IRC_Cartesians_MW_output/new_data/SN2_traj1_Cartesians point 119
C -0.24353 0.16594 0.21598
 O 1.44325 0.19867 0.00850
 F -1.71690 -0.47937 -0.72673
 H -0.54444 -0.28828 -0.60698
 H -0.29202 -0.35120 1.14408
 H -0.32986 1.21639 0.27937
 H 1.68349 -0.46215 -0.31422
7
SN2_IRC_Cartesians_MW_output/new_data/SN2_traj1_Cartesians point 120
C -0.24261 0.16641 0.21607
 O 1.44323 0.19852 0.00854
 F -1.71793 -0.48083 -0.72702
 H -0.54443 -0.28772 -0.60684
 H -0.29190 -0.35065 1.14414
 H -0.32924 1.21691 0.27948
 H 1.68288 -0.46264 -0.31437
7
SN2_IRC_Cartesians_MW_output/new_data/SN2_traj1_Cartesians point 121
C -0.24180 0.16681 0.21614
 O 1.44321 0.19838 0.00857
 F -1.71884 -0.48211 -0.72728
 H -0.54443 -0.28723 -0.60672
 H -0.29179 -0.35016 1.14420
 H -0.32869 1.21737 0.27958
 H 1.68234 -0.46306 -0.31450
7
SN2_IRC_Cartesians_MW_output/new_data/SN2_traj1_Cartesians point 122
C -0.24108 0.16717 0.21620
 O 1.44319 0.19826 0.00860
 F -1.71965 -0.48324 -0.72751
 H -0.54442 -0.28679 -0.60661
 H -0.29169 -0.34973 1.14425
 H -0.32820 1.21777 0.27967
 H 1.68186 -0.46344 -0.31461
7
SN2_IRC_Cartesians_MW_output/new_data/SN2_traj1_Cartesians point 123
C -0.24044 0.16749 0.21626
 O 1.44318 0.19816 0.00863
 F -1.72037 -0.48425 -0.72771
 H -0.54442 -0.28640 -0.60651
 H -0.29161 -0.34935 1.14430
 H -0.32777 1.21813 0.27975
 H 1.68143 -0.46378 -0.31472
7
SN2_IRC_Cartesians_MW_output/new_data/SN2_traj1_Cartesians point 124
C -0.23986 0.16779 0.21631
 O 1.44316 0.19806 0.00865
 F -1.72102 -0.48517 -0.72790
 H -0.54441 -0.28605 -0.60642
 H -0.29153 -0.34900 1.14434
 H -0.32738 1.21845 0.27982
 H 1.68104 -0.46408 -0.31481
7
SN2_IRC_Cartesians_MW_output/new_data/SN2_traj1_Cartesians point 125
C -0.23933 0.16805 0.21636
 O 1.44315 0.19797 0.00868
 F -1.72162 -0.48601 -0.72807
 H -0.54441 -0.28572 -0.60634
 H -0.29146 -0.34868 1.14438
 H -0.32702 1.21875 0.27988
 H 1.68069 -0.46436 -0.31489
7
SN2_IRC_Cartesians_MW_output/new_data/SN2_traj1_Cartesians point 126
C -0.23883 0.16830 0.21641
 O 1.44314 0.19789 0.00870
 F -1.72218 -0.48680 -0.72822
 H -0.54440 -0.28542 -0.60626
 H -0.29139 -0.34838 1.14441
 H -0.32668 1.21903 0.27994
 H 1.68035 -0.46463 -0.31497
7
SN2_IRC_Cartesians_MW_output/new_data/SN2_traj1_Cartesians point 127
C -0.23835 0.16854 0.21645
 O 1.44313 0.19781 0.00872
 F -1.72272 -0.48755 -0.72838
 H -0.54440 -0.28513 -0.60619
 H -0.29132 -0.34809 1.14445
 H -0.32636 1.21930 0.28000
 H 1.68003 -0.46488 -0.31505
7
SN2_IRC_Cartesians_MW_output/new_data/SN2_traj1_Cartesians point 128
C -0.23788 0.16878 0.21649
 O 1.44311 0.19773 0.00874
 F -1.72326 -0.48831 -0.72853
 H -0.54440 -0.28484 -0.60612
 H -0.29126 -0.34781 1.14448
 H -0.32604 1.21957 0.28006
 H 1.67972 -0.46513 -0.31513
7
SN2_IRC_Cartesians_MW_output/new_data/SN2_traj1_Cartesians point 129
C -0.23738 0.16903 0.21654
 O 1.44310 0.19764 0.00876
 F -1.72382 -0.48909 -0.72869
 H -0.54439 -0.28454 -0.60604
 H -0.29119 -0.34751 1.14452
 H -0.32570 1.21985 0.28012
 H 1.67939 -0.46539 -0.31521
7
SN2_IRC_Cartesians_MW_output/new_data/SN2_traj1_Cartesians point 130
C -0.23684 0.16931 0.21659
 O 1.44309 0.19755 0.00878
 F -1.72443 -0.48995 -0.72886
 H -0.54439 -0.28420 -0.60596
 H -0.29112 -0.34718 1.14456
 H -0.32533 1.22016 0.28019
 H 1.67902 -0.46568 -0.31529
7
SN2_IRC_Cartesians_MW_output/new_data/SN2_traj1_Cartesians point 131
C -0.23623 0.16961 0.21664
 O 1.44308 0.19745 0.00880
 F -1.72511 -0.49091 -0.72905
 H -0.54438 -0.28383 -0.60586
 H -0.29104 -0.34682 1.14460
 H -0.32492 1.22050 0.28026
 H 1.67862 -0.46600 -0.31539
7
SN2_IRC_Cartesians_MW_output/new_data/SN2_traj1_Cartesians point 132
C -0.23555 0.16995 0.21670
 O 1.44306 0.19734 0.00883
 F -1.72588 -0.49198 -0.72927
 H -0.54438 -0.28342 -0.60576
 H -0.29095 -0.34641 1.14465
 H -0.32446 1.22088 0.28034
 H 1.67816 -0.46636 -0.31550
7
SN2_IRC_Cartesians_MW_output/new_data/SN2_traj1_Cartesians point 133
C -0.23479 0.17034 0.21677
 O 1.44304 0.19721 0.00886
 F -1.72674 -0.49319 -0.72951
 H -0.54437 -0.28295 -0.60564
 H -0.29084 -0.34595 1.14470
 H -0.32395 1.22131 0.28044
 H 1.67765 -0.46676 -0.31562
7
SN2_IRC_Cartesians_MW_output/new_data/SN2_traj1_Cartesians point 134
C -0.23394 0.17076 0.21685
 O 1.44302 0.19707 0.00890
 F -1.72770 -0.49454 -0.72978
 H -0.54437 -0.28244 -0.60551
 H -0.29073 -0.34544 1.14476
 H -0.32337 1.22179 0.28054
 H 1.67708 -0.46721 -0.31576
7
SN2_IRC_Cartesians_MW_output/new_data/SN2_traj1_Cartesians point 135
C -0.23299 0.17124 0.21693
 O 1.44300 0.19691 0.00894
 F -1.72876 -0.49603 -0.73008
 H -0.54436 -0.28186 -0.60537
 H -0.29060 -0.34488 1.14483
 H -0.32273 1.22232 0.28066
 H 1.67645 -0.46770 -0.31591
7
SN2_IRC_Cartesians_MW_output/new_data/SN2_traj1_Cartesians point 136
C -0.23196 0.17176 0.21703
 O 1.44297 0.19674 0.00898
 F -1.72993 -0.49766 -0.73041
 H -0.54435 -0.28123 -0.60521
 H -0.29046 -0.34425 1.14490
 H -0.32203 1.22290 0.28078
 H 1.67576 -0.46825 -0.31608
7
SN2_IRC_Cartesians_MW_output/new_data/SN2_traj1_Cartesians point 137
C -0.23084 0.17232 0.21713
 O 1.44295 0.19655 0.00903
 F -1.73120 -0.49944 -0.73077
 H -0.54434 -0.28054 -0.60504
 H -0.29031 -0.34358 1.14498
 H -0.32127 1.22353 0.28092
 H 1.67501 -0.46884 -0.31626
7
SN2_IRC_Cartesians_MW_output/new_data/SN2_traj1_Cartesians point 138
C -0.22962 0.17293 0.21724
 O 1.44292 0.19635 0.00908
 F -1.73256 -0.50135 -0.73115
 H -0.54433 -0.27981 -0.60485
 H -0.29015 -0.34285 1.14507
 H -0.32046 1.22421 0.28107
 H 1.67420 -0.46948 -0.31645
7
SN2_IRC_Cartesians_MW_output/new_data/SN2_traj1_Cartesians point 139
C -0.22833 0.17358 0.21735
 O 1.44289 0.19613 0.00913
 F -1.73402 -0.50340 -0.73156
 H -0.54432 -0.27902 -0.60465
 H -0.28998 -0.34208 1.14516
 H -0.31958 1.22494 0.28123
 H 1.67334 -0.47016 -0.31666
7
SN2_IRC_Cartesians_MW_output/new_data/SN2_traj1_Cartesians point 140
C -0.22696 0.17427 0.21748
 O 1.44285 0.19590 0.00919
 F -1.73556 -0.50556 -0.73200
 H -0.54431 -0.27818 -0.60444
 H -0.28979 -0.34125 1.14526
 H -0.31866 1.22571 0.28140
 H 1.67243 -0.47088 -0.31688
7
SN2_IRC_Cartesians_MW_output/new_data/SN2_traj1_Cartesians point 141
C -0.22553 0.17499 0.21761
 O 1.44282 0.19566 0.00925
 F -1.73717 -0.50783 -0.73245
 H -0.54430 -0.27731 -0.60422
 H -0.28960 -0.34039 1.14536
 H -0.31769 1.22652 0.28157
 H 1.67147 -0.47164 -0.31711
7
SN2_IRC_Cartesians_MW_output/new_data/SN2_traj1_Cartesians point 142
C -0.22404 0.17574 0.21774
 O 1.44278 0.19541 0.00931
 F -1.73886 -0.51019 -0.73293
 H -0.54429 -0.27640 -0.60400
 H -0.28940 -0.33950 1.14547
 H -0.31668 1.22736 0.28175
 H 1.67047 -0.47243 -0.31735
7
SN2_IRC_Cartesians_MW_output/new_data/SN2_traj1_Cartesians point 143
C -0.22251 0.17651 0.21788
 O 1.44275 0.19515 0.00937
 F -1.74057 -0.51260 -0.73341
 H -0.54428 -0.27547 -0.60376
 H -0.28919 -0.33858 1.14558
 H -0.31565 1.22822 0.28194
 H 1.66945 -0.47323 -0.31760
7
SN2_IRC_Cartesians_MW_output/new_data/SN2_traj1_Cartesians point 144
C -0.22099 0.17727 0.21802
 O 1.44271 0.19490 0.00944
 F -1.74229 -0.51500 -0.73390
 H -0.54426 -0.27454 -0.60353
 H -0.28899 -0.33767 1.14569
 H -0.31462 1.22907 0.28213
 H 1.66844 -0.47403 -0.31784
7
SN2_IRC_Cartesians_MW_output/new_data/SN2_traj1_Cartesians point 145
C -0.21954 0.17800 0.21815
 O 1.44268 0.19466 0.00950
 F -1.74392 -0.51730 -0.73436
 H -0.54425 -0.27366 -0.60331
 H -0.28879 -0.33679 1.14579
 H -0.31364 1.22989 0.28230
 H 1.66747 -0.47480 -0.31807
7
SN2_IRC_Cartesians_MW_output/new_data/SN2_traj1_Cartesians point 146
C -0.21821 0.17867 0.21827
 O 1.44264 0.19443 0.00955
 F -1.74542 -0.51940 -0.73478
 H -0.54424 -0.27285 -0.60310
 H -0.28861 -0.33600 1.14588
 H -0.31274 1.23064 0.28247
 H 1.66658 -0.47550 -0.31829
7
SN2_IRC_Cartesians_MW_output/new_data/SN2_traj1_Cartesians point 147
C -0.21702 0.17927 0.21837
 O 1.44262 0.19423 0.00960
 F -1.74676 -0.52128 -0.73516
 H -0.54423 -0.27212 -0.60292
 H -0.28845 -0.33528 1.14597
 H -0.31193 1.23131 0.28261
 H 1.66578 -0.47613 -0.31848
7
SN2_IRC_Cartesians_MW_output/new_data/SN2_traj1_Cartesians point 148
C -0.21593 0.17982 0.21847
 O 1.44259 0.19405 0.00965
 F -1.74799 -0.52301 -0.73551
 H -0.54423 -0.27146 -0.60275
 H -0.28831 -0.33463 1.14605
 H -0.31119 1.23192 0.28275
 H 1.66506 -0.47670 -0.31865
7
SN2_IRC_Cartesians_MW_output/new_data/SN2_traj1_Cartesians point 149
C -0.21487 0.18035 0.21857
 O 1.44256 0.19388 0.00969
 F -1.74918 -0.52468 -0.73584
 H -0.54422 -0.27081 -0.60259
 H -0.28816 -0.33399 1.14612
 H -0.31048 1.23251 0.28288
 H 1.66435 -0.47726 -0.31882
7
SN2_IRC_Cartesians_MW_output/new_data/SN2_traj1_Cartesians point 150
C -0.21378 0.18090 0.21867
 O 1.44254 0.19369 0.00974
 F -1.75041 -0.52640 -0.73619
 H -0.54421 -0.27015 -0.60242
 H -0.28802 -0.33334 1.14620
 H -0.30974 1.23313 0.28301
 H 1.66362 -0.47783 -0.31900
7
SN2_IRC_Cartesians_MW_output/new_data/SN2_traj1_Cartesians point 151
C -0.21259 0.18150 0.21877
 O 1.44251 0.19349 0.00979
 F -1.75175 -0.52829 -0.73657
 H -0.54420 -0.26942 -0.60224
 H -0.28786 -0.33262 1.14629
 H -0.30894 1.23380 0.28316
 H 1.66283 -0.47846 -0.31919
7
SN2_IRC_Cartesians_MW_output/new_data/SN2_traj1_Cartesians point 152
C -0.21124 0.18218 0.21889
 O 1.44248 0.19327 0.00984
 F -1.75327 -0.53042 -0.73700
 H -0.54419 -0.26860 -0.60204
 H -0.28767 -0.33181 1.14638
 H -0.30803 1.23456 0.28332
 H 1.66193 -0.47917 -0.31941
7
SN2_IRC_Cartesians_MW_output/new_data/SN2_traj1_Cartesians point 153
C -0.20968 0.18296 0.21903
 O 1.44244 0.19301 0.00991
 F -1.75503 -0.53289 -0.73749
 H -0.54418 -0.26765 -0.60180
 H -0.28746 -0.33087 1.14649
 H -0.30697 1.23544 0.28351
 H 1.66088 -0.47999 -0.31966
7
SN2_IRC_Cartesians_MW_output/new_data/SN2_traj1_Cartesians point 154
C -0.20785 0.18388 0.21920
 O 1.44240 0.19270 0.00998
 F -1.75709 -0.53578 -0.73807
 H -0.54416 -0.26653 -0.60152
 H -0.28722 -0.32978 1.14662
 H -0.30573 1.23646 0.28374
 H 1.65966 -0.48096 -0.31995
7
SN2_IRC_Cartesians_MW_output/new_data/SN2_traj1_Cartesians point 155
C -0.20571 0.18496 0.21939
 O 1.44234 0.19234 0.01007
 F -1.75951 -0.53917 -0.73876
 H -0.54415 -0.26522 -0.60119
 H -0.28693 -0.32849 1.14678
 H -0.30428 1.23767 0.28400
 H 1.65823 -0.48209 -0.32030
7
SN2_IRC_Cartesians_MW_output/new_data/SN2_traj1_Cartesians point 156
C -0.20320 0.18622 0.21962
 O 1.44228 0.19192 0.01018
 F -1.76233 -0.54313 -0.73955
 H -0.54413 -0.26370 -0.60080
 H -0.28659 -0.32698 1.14696
 H -0.30259 1.23908 0.28430
 H 1.65656 -0.48341 -0.32070
7
SN2_IRC_Cartesians_MW_output/new_data/SN2_traj1_Cartesians point 157
C -0.20030 0.18768 0.21988
 O 1.44221 0.19143 0.01030
 F -1.76561 -0.54772 -0.74048
 H -0.54410 -0.26193 -0.60036
 H -0.28620 -0.32524 1.14716
 H -0.30062 1.24071 0.28466
 H 1.65462 -0.48494 -0.32117
7
SN2_IRC_Cartesians_MW_output/new_data/SN2_traj1_Cartesians point 158
C -0.19696 0.18936 0.22018
 O 1.44213 0.19087 0.01044
 F -1.76937 -0.55300 -0.74154
 H -0.54408 -0.25989 -0.59985
 H -0.28575 -0.32323 1.14740
 H -0.29836 1.24259 0.28507
 H 1.65239 -0.48670 -0.32170
7
SN2_IRC_Cartesians_MW_output/new_data/SN2_traj1_Cartesians point 159
C -0.19317 0.19126 0.22052
 O 1.44204 0.19024 0.01059
 F -1.77364 -0.55899 -0.74274
 H -0.54405 -0.25758 -0.59927
 H -0.28524 -0.32096 1.14767
 H -0.29580 1.24472 0.28553
 H 1.64986 -0.48870 -0.32231
7
SN2_IRC_Cartesians_MW_output/new_data/SN2_traj1_Cartesians point 160
C -0.18896 0.19338 0.22090
 O 1.44194 0.18954 0.01077
 F -1.77838 -0.56564 -0.74408
 H -0.54401 -0.25502 -0.59862
 H -0.28468 -0.31843 1.14797
 H -0.29296 1.24709 0.28605
 H 1.64705 -0.49091 -0.32299
7
SN2_IRC_Cartesians_MW_output/new_data/SN2_traj1_Cartesians point 161
C -0.18447 0.19564 0.22131
 O 1.44184 0.18878 0.01095
 F -1.78344 -0.57275 -0.74551
 H -0.54398 -0.25228 -0.59794
 H -0.28407 -0.31573 1.14829
 H -0.28992 1.24962 0.28660
 H 1.64404 -0.49328 -0.32371
7
SN2_IRC_Cartesians_MW_output/new_data/SN2_traj1_Cartesians point 162
C -0.17996 0.19790 0.22171
 O 1.44173 0.18803 0.01114
 F -1.78852 -0.57987 -0.74694
 H -0.54394 -0.24953 -0.59724
 H -0.28346 -0.31303 1.14861
 H -0.28687 1.25215 0.28715
 H 1.64104 -0.49566 -0.32443
7
SN2_IRC_Cartesians_MW_output/new_data/SN2_traj1_Cartesians point 163
C -0.17575 0.20002 0.22209
 O 1.44163 0.18732 0.01132
 F -1.79326 -0.58653 -0.74828
 H -0.54391 -0.24696 -0.59660
 H -0.28290 -0.31050 1.14891
 H -0.28403 1.25452 0.28767
 H 1.63822 -0.49788 -0.32511
7
SN2_IRC_Cartesians_MW_output/new_data/SN2_traj1_Cartesians point 164
C -0.17197 0.20192 0.22243
 O 1.44154 0.18669 0.01147
 F -1.79753 -0.59252 -0.74948
 H -0.54388 -0.24465 -0.59602
 H -0.28239 -0.30822 1.14918
 H -0.28146 1.25665 0.28813
 H 1.63569 -0.49987 -0.32572
7
SN2_IRC_Cartesians_MW_output/new_data/SN2_traj1_Cartesians point 165
C -0.16857 0.20363 0.22274
 O 1.44145 0.18612 0.01161
 F -1.80136 -0.59789 -0.75056
 H -0.54386 -0.24258 -0.59550
 H -0.28193 -0.30618 1.14943
 H -0.27917 1.25856 0.28855
 H 1.63342 -0.50166 -0.32626
7
SN2_IRC_Cartesians_MW_output/new_data/SN2_traj1_Cartesians point 166
C -0.16547 0.20519 0.22302
 O 1.44138 0.18560 0.01174
 F -1.80485 -0.60278 -0.75155
 H -0.54383 -0.24069 -0.59503
 H -0.28151 -0.30432 1.14965
 H -0.27707 1.26031 0.28893
 H 1.63136 -0.50330 -0.32676
7
SN2_IRC_Cartesians_MW_output/new_data/SN2_traj1_Cartesians point 167
C -0.16259 0.20664 0.22328
 O 1.44131 0.18512 0.01186
 F -1.80810 -0.60735 -0.75246
 H -0.54381 -0.23893 -0.59458
 H -0.28112 -0.30259 1.14985
 H -0.27512 1.26193 0.28928
 H 1.62943 -0.50482 -0.32722
7
SN2_IRC_Cartesians_MW_output/new_data/SN2_traj1_Cartesians point 168
C -0.15985 0.20802 0.22353
 O 1.44125 0.18466 0.01198
 F -1.81118 -0.61168 -0.75334
 H -0.54379 -0.23726 -0.59416
 H -0.28076 -0.30094 1.15005
 H -0.27327 1.26347 0.28961
 H 1.62760 -0.50626 -0.32767
7
SN2_IRC_Cartesians_MW_output/new_data/SN2_traj1_Cartesians point 169
C -0.15720 0.20935 0.22377
 O 1.44118 0.18422 0.01209
 F -1.81417 -0.61586 -0.75418
 H -0.54377 -0.23565 -0.59376
 H -0.28040 -0.29935 1.15024
 H -0.27148 1.26496 0.28994
 H 1.62583 -0.50766 -0.32809
7
SN2_IRC_Cartesians_MW_output/new_data/SN2_traj1_Cartesians point 170
C -0.15461 0.21065 0.22400
 O 1.44112 0.18378 0.01219
 F -1.81709 -0.61996 -0.75500
 H -0.54375 -0.23407 -0.59336
 H -0.28005 -0.29780 1.15042
 H -0.26973 1.26642 0.29026
 H 1.62410 -0.50902 -0.32851
7
SN2_IRC_Cartesians_MW_output/new_data/SN2_traj1_Cartesians point 171
C -0.15205 0.21194 0.22423
 O 1.44106 0.18335 0.01230
 F -1.81997 -0.62401 -0.75582
 H -0.54373 -0.23251 -0.59297
 H -0.27971 -0.29626 1.15060
 H -0.26799 1.26786 0.29057
 H 1.62239 -0.51037 -0.32892
7
SN2_IRC_Cartesians_MW_output/new_data/SN2_traj1_Cartesians point 172
C -0.14950 0.21322 0.22446
 O 1.44100 0.18293 0.01241
 F -1.82285 -0.62804 -0.75663
 H -0.54371 -0.23095 -0.59258
 H -0.27936 -0.29473 1.15079
 H -0.26627 1.26929 0.29088
 H 1.62069 -0.51172 -0.32933
7
SN2_IRC_Cartesians_MW_output/new_data/SN2_traj1_Cartesians point 173
C -0.14695 0.21450 0.22469
 O 1.44094 0.18250 0.01251
 F -1.82572 -0.63207 -0.75744
 H -0.54369 -0.22940 -0.59219
 H -0.27902 -0.29320 1.15097
 H -0.26455 1.27073 0.29119
 H 1.61898 -0.51306 -0.32974
7
SN2_IRC_Cartesians_MW_output/new_data/SN2_traj1_Cartesians point 174
C -0.14439 0.21578 0.22492
 O 1.44088 0.18207 0.01262
 F -1.82860 -0.63611 -0.75825
 H -0.54367 -0.22784 -0.59180
 H -0.27868 -0.29166 1.15115
 H -0.26282 1.27217 0.29151
 H 1.61728 -0.51441 -0.33015
7
SN2_IRC_Cartesians_MW_output/new_data/SN2_traj1_Cartesians point 175
C -0.14183 0.21707 0.22515
 O 1.44081 0.18164 0.01272
 F -1.83148 -0.64016 -0.75906
 H -0.54365 -0.22628 -0.59140
 H -0.27833 -0.29013 1.15133
 H -0.26109 1.27361 0.29182
 H 1.61557 -0.51576 -0.33056
7
SN2_IRC_Cartesians_MW_output/new_data/SN2_traj1_Cartesians point 176
C -0.13927 0.21836 0.22538
 O 1.44075 0.18121 0.01283
 F -1.83437 -0.64421 -0.75988
 H -0.54363 -0.22472 -0.59101
 H -0.27799 -0.28859 1.15152
 H -0.25935 1.27505 0.29213
 H 1.61385 -0.51711 -0.33097
7
SN2_IRC_Cartesians_MW_output/new_data/SN2_traj1_Cartesians point 177
C -0.13670 0.21965 0.22561
 O 1.44069 0.18078 0.01294
 F -1.83727 -0.64828 -0.76069
 H -0.54361 -0.22315 -0.59062
 H -0.27764 -0.28704 1.15170
 H -0.25762 1.27650 0.29245
 H 1.61214 -0.51846 -0.33138
7
SN2_IRC_Cartesians_MW_output/new_data/SN2_traj1_Cartesians point 178
C -0.13412 0.22095 0.22585
 O 1.44063 0.18035 0.01304
 F -1.84017 -0.65236 -0.76152
 H -0.54359 -0.22158 -0.59022
 H -0.27729 -0.28549 1.15188
 H -0.25587 1.27795 0.29276
 H 1.61041 -0.51982 -0.33180
7
SN2_IRC_Cartesians_MW_output/new_data/SN2_traj1_Cartesians point 179
C -0.13152 0.22226 0.22608
 O 1.44057 0.17992 0.01315
 F -1.84310 -0.65647 -0.76234
 H -0.54357 -0.21999 -0.58982
 H -0.27694 -0.28393 1.15207
 H -0.25411 1.27941 0.29308
 H 1.60868 -0.52119 -0.33222
7
SN2_IRC_Cartesians_MW_output/new_data/SN2_traj1_Cartesians point 180
C -0.12887 0.22359 0.22632
 O 1.44050 0.17947 0.01326
 F -1.84608 -0.66065 -0.76318
 H -0.54355 -0.21838 -0.58942
 H -0.27659 -0.28234 1.15226
 H -0.25232 1.28090 0.29341
 H 1.60691 -0.52259 -0.33264
7
SN2_IRC_Cartesians_MW_output/new_data/SN2_traj1_Cartesians point 181
C -0.12616 0.22495 0.22656
 O 1.44044 0.17902 0.01337
 F -1.84914 -0.66494 -0.76405
 H -0.54352 -0.21672 -0.58900
 H -0.27622 -0.28071 1.15245
 H -0.25049 1.28243 0.29374
 H 1.60510 -0.52402 -0.33308
7
SN2_IRC_Cartesians_MW_output/new_data/SN2_traj1_Cartesians point 182
C -0.12333 0.22637 0.22682
 O 1.44037 0.17854 0.01349
 F -1.85233 -0.66941 -0.76494
 H -0.54350 -0.21500 -0.58857
 H -0.27584 -0.27901 1.15265
 H -0.24858 1.28402 0.29409
 H 1.60321 -0.52551 -0.33353
7
SN2_IRC_Cartesians_MW_output/new_data/SN2_traj1_Cartesians point 183
C -0.12035 0.22788 0.22709
 O 1.44030 0.17805 0.01362
 F -1.85569 -0.67413 -0.76589
 H -0.54348 -0.21318 -0.58811
 H -0.27544 -0.27722 1.15287
 H -0.24656 1.28570 0.29445
 H 1.60122 -0.52708 -0.33401
7
SN2_IRC_Cartesians_MW_output/new_data/SN2_traj1_Cartesians point 184
C -0.11716 0.22948 0.22737
 O 1.44022 0.17751 0.01375
 F -1.85928 -0.67917 -0.76691
 H -0.54345 -0.21124 -0.58763
 H -0.27501 -0.27531 1.15309
 H -0.24440 1.28749 0.29484
 H 1.59909 -0.52876 -0.33452
7
SN2_IRC_Cartesians_MW_output/new_data/SN2_traj1_Cartesians point 185
C -0.11374 0.23120 0.22768
 O 1.44014 0.17694 0.01389
 F -1.86314 -0.68458 -0.76799
 H -0.54343 -0.20915 -0.58710
 H -0.27455 -0.27325 1.15334
 H -0.24209 1.28941 0.29526
 H 1.59680 -0.53056 -0.33507
7
SN2_IRC_Cartesians_MW_output/new_data/SN2_traj1_Cartesians point 186
C -0.11005 0.23305 0.22801
 O 1.44005 0.17632 0.01404
 F -1.86729 -0.69041 -0.76917
 H -0.54340 -0.20690 -0.58654
 H -0.27405 -0.27104 1.15360
 H -0.23960 1.29149 0.29571
 H 1.59434 -0.53251 -0.33567
7
SN2_IRC_Cartesians_MW_output/new_data/SN2_traj1_Cartesians point 187
C -0.10610 0.23504 0.22837
 O 1.43996 0.17566 0.01421
 F -1.87174 -0.69666 -0.77042
 H -0.54337 -0.20449 -0.58593
 H -0.27352 -0.26867 1.15388
 H -0.23692 1.29371 0.29620
 H 1.59170 -0.53459 -0.33630
7
SN2_IRC_Cartesians_MW_output/new_data/SN2_traj1_Cartesians point 188
C -0.10190 0.23715 0.22875
 O 1.43986 0.17496 0.01438
 F -1.87648 -0.70330 -0.77176
 H -0.54334 -0.20193 -0.58529
 H -0.27296 -0.26614 1.15418
 H -0.23408 1.29607 0.29671
 H 1.58889 -0.53681 -0.33698
7
SN2_IRC_Cartesians_MW_output/new_data/SN2_traj1_Cartesians point 189
C -0.09749 0.23937 0.22915
 O 1.43975 0.17422 0.01457
 F -1.88145 -0.71028 -0.77316
 H -0.54330 -0.19924 -0.58461
 H -0.27236 -0.26349 1.15450
 H -0.23110 1.29856 0.29725
 H 1.58595 -0.53913 -0.33769
7
SN2_IRC_Cartesians_MW_output/new_data/SN2_traj1_Cartesians point 190
C -0.09290 0.24168 0.22956
 O 1.43964 0.17345 0.01476
 F -1.88662 -0.71753 -0.77462
 H -0.54327 -0.19644 -0.58391
 H -0.27174 -0.26074 1.15482
 H -0.22800 1.30114 0.29781
 H 1.58288 -0.54155 -0.33842
7
SN2_IRC_Cartesians_MW_output/new_data/SN2_traj1_Cartesians point 191
C -0.08817 0.24405 0.22999
 O 1.43953 0.17266 0.01495
 F -1.89194 -0.72500 -0.77612
 H -0.54323 -0.19357 -0.58319
 H -0.27111 -0.25790 1.15516
 H -0.22480 1.30380 0.29839
 H 1.57973 -0.54404 -0.33918
7
SN2_IRC_Cartesians_MW_output/new_data/SN2_traj1_Cartesians point 192
C -0.08335 0.24648 0.23042
 O 1.43941 0.17185 0.01515
 F -1.89738 -0.73263 -0.77766
 H -0.54319 -0.19062 -0.58245
 H -0.27046 -0.25500 1.15550
 H -0.22154 1.30651 0.29898
 H 1.57650 -0.54658 -0.33996
7
SN2_IRC_Cartesians_MW_output/new_data/SN2_traj1_Cartesians point 193
C -0.07843 0.24895 0.23086
 O 1.43929 0.17103 0.01536
 F -1.90292 -0.74040 -0.77922
 H -0.54315 -0.18763 -0.58169
 H -0.26980 -0.25205 1.15586
 H -0.21821 1.30928 0.29958
 H 1.57322 -0.54917 -0.34075
7
SN2_IRC_Cartesians_MW_output/new_data/SN2_traj1_Cartesians point 194
C -0.07344 0.25146 0.23131
 O 1.43918 0.17019 0.01556
 F -1.90854 -0.74829 -0.78080
 H -0.54311 -0.18458 -0.58093
 H -0.26912 -0.24905 1.15621
 H -0.21484 1.31208 0.30019
 H 1.56989 -0.55180 -0.34155
7
SN2_IRC_Cartesians_MW_output/new_data/SN2_traj1_Cartesians point 195
C -0.06838 0.25400 0.23177
 O 1.43905 0.16934 0.01577
 F -1.91425 -0.75630 -0.78242
 H -0.54307 -0.18150 -0.58015
 H -0.26844 -0.24601 1.15657
 H -0.21141 1.31493 0.30081
 H 1.56650 -0.55447 -0.34236
7
SN2_IRC_Cartesians_MW_output/new_data/SN2_traj1_Cartesians point 196
C -0.06323 0.25659 0.23224
 O 1.43893 0.16848 0.01599
 F -1.92005 -0.76444 -0.78405
 H -0.54303 -0.17835 -0.57936
 H -0.26775 -0.24292 1.15694
 H -0.20793 1.31783 0.30145
 H 1.56306 -0.55719 -0.34319
7
SN2_IRC_Cartesians_MW_output/new_data/SN2_traj1_Cartesians point 197
C -0.05797 0.25924 0.23271
 O 1.43880 0.16760 0.01621
 F -1.92598 -0.77276 -0.78572
 H -0.54299 -0.17515 -0.57856
 H -0.26704 -0.23976 1.15731
 H -0.20437 1.32079 0.30209
 H 1.55955 -0.55996 -0.34403
7
SN2_IRC_Cartesians_MW_output/new_data/SN2_traj1_Cartesians point 198
C -0.05258 0.26195 0.23319
 O 1.43868 0.16670 0.01643
 F -1.93205 -0.78128 -0.78744
 H -0.54295 -0.17186 -0.57773
 H -0.26632 -0.23652 1.15770
 H -0.20073 1.32382 0.30275
 H 1.55595 -0.56280 -0.34490
7
SN2_IRC_Cartesians_MW_output/new_data/SN2_traj1_Cartesians point 199
C -0.04705 0.26473 0.23369
 O 1.43854 0.16577 0.01666
 F -1.93828 -0.79002 -0.78920
 H -0.54291 -0.16849 -0.57689
 H -0.26557 -0.23320 1.15809
 H -0.19699 1.32693 0.30343
 H 1.55226 -0.56572 -0.34579
7
SN2_IRC_Cartesians_MW_output/new_data/SN2_traj1_Cartesians point 200
C -0.04146 0.26754 0.23420
 O 1.43841 0.16483 0.01689
 F -1.94458 -0.79885 -0.79097
 H -0.54286 -0.16509 -0.57603
 H -0.26482 -0.22984 1.15849
 H -0.19321 1.33008 0.30411
 H 1.54853 -0.56866 -0.34669
7
SN2_IRC_Cartesians_MW_output/new_data/SN2_traj1_Cartesians point 201
C -0.03617 0.27020 0.23467
 O 1.43828 0.16395 0.01711
 F -1.95054 -0.80722 -0.79265
 H -0.54282 -0.16186 -0.57522
 H -0.26411 -0.22667 1.15887
 H -0.18964 1.33305 0.30476
 H 1.54499 -0.57145 -0.34754
7
SN2_IRC_Cartesians_MW_output/new_data/SN2_traj1_Cartesians point 202
C -0.03174 0.27242 0.23507
 O 1.43818 0.16321 0.01730
 F -1.95553 -0.81423 -0.79406
 H -0.54279 -0.15916 -0.57454
 H -0.26351 -0.22400 1.15919
 H -0.18664 1.33555 0.30530
 H 1.54203 -0.57379 -0.34825
7
SN2_IRC_Cartesians_MW_output/new_data/SN2_traj1_Cartesians point 203
C -0.02838 0.27411 0.23538
 O 1.43810 0.16264 0.01743
 F -1.95931 -0.81953 -0.79513
 H -0.54276 -0.15711 -0.57403
 H -0.26306 -0.22199 1.15943
 H -0.18437 1.33743 0.30571
 H 1.53979 -0.57556 -0.34879
7
SN2_IRC_Cartesians_MW_output/new_data/SN2_traj1_Cartesians point 204
C -0.02594 0.27534 0.23560
 O 1.43804 0.16223 0.01754
 F -1.96207 -0.82341 -0.79591
 H -0.54274 -0.15562 -0.57365
 H -0.26273 -0.22052 1.15960
 H -0.18271 1.33881 0.30601
 H 1.53816 -0.57685 -0.34918
7
SN2_IRC_Cartesians_MW_output/new_data/SN2_traj1_Cartesians point 205
C -0.02417 0.27623 0.23576
 O 1.43799 0.16194 0.01761
 F -1.96407 -0.82620 -0.79647
 H -0.54273 -0.15454 -0.57338
 H -0.26249 -0.21946 1.15973
 H -0.18152 1.33981 0.30623
 H 1.53698 -0.57778 -0.34947
7
SN2_IRC_Cartesians_MW_output/new_data/SN2_traj1_Cartesians point 206
C -0.02292 0.27686 0.23587
 O 1.43796 0.16173 0.01766
 F -1.96547 -0.82817 -0.79687
 H -0.54272 -0.15378 -0.57319
 H -0.26232 -0.21871 1.15981
 H -0.18067 1.34051 0.30638
 H 1.53614 -0.57843 -0.34967
7
SN2_IRC_Cartesians_MW_output/new_data/SN2_traj1_Cartesians point 207
C -0.02210 0.27727 0.23594
 O 1.43794 0.16159 0.01770
 F -1.96640 -0.82947 -0.79713
 H -0.54271 -0.15328 -0.57306
 H -0.26221 -0.21821 1.15987
 H -0.18012 1.34097 0.30648
 H 1.53559 -0.57887 -0.34980
7
SN2_IRC_Cartesians_MW_output/new_data/SN2_traj1_Cartesians point 208
C -0.02162 0.27751 0.23599
 O 1.43793 0.16151 0.01772
 F -1.96694 -0.83023 -0.79728
 H -0.54271 -0.15299 -0.57299
 H -0.26215 -0.21793 1.15991
 H -0.17979 1.34124 0.30654
 H 1.53527 -0.57912 -0.34988
7
SN2_IRC_Cartesians_MW_output/new_data/SN2_traj1_Cartesians point 209
C -0.02143 0.27761 0.23600
 O 1.43793 0.16148 0.01772
 F -1.96715 -0.83053 -0.79734
 H -0.54271 -0.15287 -0.57296
 H -0.26212 -0.21781 1.15992
 H -0.17966 1.34135 0.30656
 H 1.53515 -0.57922 -0.34991
7
SN2_IRC_Cartesians_MW_output/new_data/SN2_traj1_Cartesians point 210
C -0.02148 0.27758 0.23600
 O 1.43793 0.16149 0.01772
 F -1.96710 -0.83046 -0.79733
 H -0.54271 -0.15290 -0.57297
 H -0.26213 -0.21784 1.15992
 H -0.17970 1.34132 0.30656
 H 1.53518 -0.57920 -0.34990
7
SN2_IRC_Cartesians_MW_output/new_data/SN2_traj1_Cartesians point 211
C -0.02170 0.27747 0.23598
 O 1.43794 0.16152 0.01771
 F -1.96685 -0.83010 -0.79726
 H -0.54271 -0.15304 -0.57300
 H -0.26216 -0.21798 1.15990
 H -0.17985 1.34120 0.30653
 H 1.53533 -0.57908 -0.34986
7
SN2_IRC_Cartesians_MW_output/new_data/SN2_traj1_Cartesians point 212
C -0.02203 0.27730 0.23595
 O 1.43794 0.16158 0.01770
 F -1.96647 -0.82957 -0.79715
 H -0.54271 -0.15324 -0.57306
 H -0.26220 -0.21818 1.15988
 H -0.18007 1.34101 0.30649
 H 1.53555 -0.57890 -0.34981
7
SN2_IRC_Cartesians_MW_output/new_data/SN2_traj1_Cartesians point 213
C -0.02240 0.27712 0.23592
 O 1.43795 0.16164 0.01768
 F -1.96606 -0.82900 -0.79703
 H -0.54272 -0.15346 -0.57311
 H -0.26225 -0.21839 1.15985
 H -0.18032 1.34080 0.30644
 H 1.53579 -0.57871 -0.34975
7
SN2_IRC_Cartesians_MW_output/new_data/SN2_traj1_Cartesians point 214
C -0.02271 0.27696 0.23589
 O 1.43796 0.16169 0.01767
 F -1.96570 -0.82850 -0.79693
 H -0.54272 -0.15365 -0.57316
 H -0.26230 -0.21858 1.15983
 H -0.18053 1.34063 0.30641
 H 1.53600 -0.57855 -0.34970
7
SN2_IRC_Cartesians_MW_output/new_data/SN2_traj1_Cartesians point 215
C -0.02291 0.27686 0.23587
 O 1.43796 0.16173 0.01766
 F -1.96548 -0.82818 -0.79687
 H -0.54272 -0.15378 -0.57319
 H -0.26232 -0.21870 1.15982
 H -0.18067 1.34051 0.30638
 H 1.53614 -0.57844 -0.34967
7
SN2_IRC_Cartesians_MW_output/new_data/SN2_traj1_Cartesians point 216
C -0.02296 0.27684 0.23586
 O 1.43797 0.16174 0.01766
 F -1.96542 -0.82810 -0.79685
 H -0.54272 -0.15381 -0.57320
 H -0.26233 -0.21873 1.15981
 H -0.18070 1.34048 0.30638
 H 1.53617 -0.57841 -0.34966
7
SN2_IRC_Cartesians_MW_output/new_data/SN2_traj1_Cartesians point 217
C -0.02287 0.27689 0.23587
 O 1.43796 0.16172 0.01766
 F -1.96553 -0.82826 -0.79688
 H -0.54272 -0.15375 -0.57318
 H -0.26232 -0.21868 1.15982
 H -0.18064 1.34054 0.30639
 H 1.53611 -0.57846 -0.34968
7
SN2_IRC_Cartesians_MW_output/new_data/SN2_traj1_Cartesians point 218
C -0.02265 0.27699 0.23589
 O 1.43796 0.16168 0.01767
 F -1.96578 -0.82860 -0.79695
 H -0.54272 -0.15362 -0.57315
 H -0.26229 -0.21855 1.15983
 H -0.18049 1.34066 0.30641
 H 1.53596 -0.57858 -0.34971
7
SN2_IRC_Cartesians_MW_output/new_data/SN2_traj1_Cartesians point 219
C -0.02235 0.27715 0.23592
 O 1.43795 0.16163 0.01768
 F -1.96611 -0.82908 -0.79705
 H -0.54272 -0.15343 -0.57310
 H -0.26225 -0.21836 1.15986
 H -0.18029 1.34083 0.30645
 H 1.53576 -0.57874 -0.34976
7
SN2_IRC_Cartesians_MW_output/new_data/SN2_traj1_Cartesians point 220
C -0.02200 0.27732 0.23595
 O 1.43794 0.16157 0.01770
 F -1.96651 -0.82963 -0.79716
 H -0.54271 -0.15322 -0.57305
 H -0.26220 -0.21815 1.15988
 H -0.18005 1.34103 0.30649
 H 1.53553 -0.57892 -0.34981
7
SN2_IRC_Cartesians_MW_output/new_data/SN2_traj1_Cartesians point 221
C -0.02163 0.27751 0.23598
 O 1.43793 0.16151 0.01771
 F -1.96693 -0.83021 -0.79728
 H -0.54271 -0.15299 -0.57299
 H -0.26215 -0.21793 1.15991
 H -0.17980 1.34124 0.30654
 H 1.53528 -0.57912 -0.34987
7
SN2_IRC_Cartesians_MW_output/new_data/SN2_traj1_Cartesians point 222
C -0.02126 0.27769 0.23602
 O 1.43792 0.16145 0.01773
 F -1.96734 -0.83079 -0.79739
 H -0.54271 -0.15277 -0.57294
 H -0.26210 -0.21771 1.15993
 H -0.17955 1.34144 0.30658
 H 1.53503 -0.57931 -0.34993
7
SN2_IRC_Cartesians_MW_output/new_data/SN2_traj1_Cartesians point 223
C -0.02092 0.27787 0.23605
 O 1.43792 0.16139 0.01774
 F -1.96773 -0.83134 -0.79751
 H -0.54270 -0.15256 -0.57288
 H -0.26205 -0.21750 1.15996
 H -0.17932 1.34164 0.30663
 H 1.53480 -0.57949 -0.34999
7
SN2_IRC_Cartesians_MW_output/new_data/SN2_traj1_Cartesians point 224
C -0.02060 0.27803 0.23608
 O 1.43791 0.16134 0.01776
 F -1.96809 -0.83184 -0.79761
 H -0.54270 -0.15236 -0.57284
 H -0.26201 -0.21731 1.15998
 H -0.17910 1.34181 0.30667
 H 1.53459 -0.57966 -0.35004
7
SN2_IRC_Cartesians_MW_output/new_data/SN2_traj1_Cartesians point 225
C -0.02032 0.27817 0.23610
 O 1.43790 0.16129 0.01777
 F -1.96840 -0.83228 -0.79769
 H -0.54270 -0.15220 -0.57279
 H -0.26197 -0.21715 1.16000
 H -0.17892 1.34197 0.30670
 H 1.53441 -0.57981 -0.35008
7
SN2_IRC_Cartesians_MW_output/new_data/SN2_traj1_Cartesians point 226
C -0.02009 0.27828 0.23612
 O 1.43790 0.16126 0.01778
 F -1.96866 -0.83265 -0.79777
 H -0.54270 -0.15205 -0.57276
 H -0.26194 -0.21701 1.16002
 H -0.17876 1.34210 0.30673
 H 1.53425 -0.57993 -0.35012
7
SN2_IRC_Cartesians_MW_output/new_data/SN2_traj1_Cartesians point 227
C -0.01991 0.27837 0.23614
 O 1.43789 0.16123 0.01779
 F -1.96886 -0.83293 -0.79782
 H -0.54270 -0.15194 -0.57273
 H -0.26192 -0.21690 1.16003
 H -0.17864 1.34220 0.30675
 H 1.53413 -0.58002 -0.35015
7
SN2_IRC_Cartesians_MW_output/new_data/SN2_traj1_Cartesians point 228
C -0.01979 0.27843 0.23615
 O 1.43789 0.16120 0.01779
 F -1.96900 -0.83313 -0.79786
 H -0.54270 -0.15187 -0.57271
 H -0.26190 -0.21683 1.16004
 H -0.17855 1.34227 0.30676
 H 1.53405 -0.58009 -0.35017
7
SN2_IRC_Cartesians_MW_output/new_data/SN2_traj1_Cartesians point 229
C -0.01973 0.27846 0.23616
 O 1.43789 0.16120 0.01779
 F -1.96906 -0.83321 -0.79788
 H -0.54269 -0.15184 -0.57270
 H -0.26189 -0.21679 1.16004
 H -0.17852 1.34230 0.30677
 H 1.53401 -0.58012 -0.35018
7
SN2_IRC_Cartesians_MW_output/new_data/SN2_traj1_Cartesians point 230
C -0.01976 0.27845 0.23615
 O 1.43789 0.16120 0.01779
 F -1.96903 -0.83317 -0.79787
 H -0.54269 -0.15185 -0.57271
 H -0.26190 -0.21681 1.16004
 H -0.17854 1.34229 0.30677
 H 1.53403 -0.58010 -0.35017
7
SN2_IRC_Cartesians_MW_output/new_data/SN2_traj1_Cartesians point 231
C -0.01989 0.27838 0.23614
 O 1.43789 0.16122 0.01779
 F -1.96889 -0.83297 -0.79783
 H -0.54270 -0.15193 -0.57273
 H -0.26191 -0.21689 1.16003
 H -0.17862 1.34221 0.30675
 H 1.53412 -0.58003 -0.35015
7
SN2_IRC_Cartesians_MW_output/new_data/SN2_traj1_Cartesians point 232
C -0.02015 0.27825 0.23612
 O 1.43790 0.16126 0.01778
 F -1.96860 -0.83256 -0.79775
 H -0.54270 -0.15209 -0.57277
 H -0.26195 -0.21704 1.16001
 H -0.17880 1.34207 0.30672
 H 1.53429 -0.57990 -0.35011
7
SN2_IRC_Cartesians_MW_output/new_data/SN2_traj1_Cartesians point 233
C -0.02057 0.27804 0.23608
 O 1.43791 0.16134 0.01776
 F -1.96812 -0.83189 -0.79761
 H -0.54270 -0.15235 -0.57283
 H -0.26201 -0.21730 1.15998
 H -0.17908 1.34183 0.30667
 H 1.53457 -0.57967 -0.35004
7
SN2_IRC_Cartesians_MW_output/new_data/SN2_traj1_Cartesians point 234
C -0.02122 0.27772 0.23602
 O 1.43792 0.16144 0.01773
 F -1.96739 -0.83087 -0.79741
 H -0.54271 -0.15274 -0.57293
 H -0.26209 -0.21768 1.15994
 H -0.17952 1.34147 0.30659
 H 1.53500 -0.57933 -0.34994
7
SN2_IRC_Cartesians_MW_output/new_data/SN2_traj1_Cartesians point 235
C -0.02214 0.27725 0.23594
 O 1.43795 0.16160 0.01769
 F -1.96635 -0.82940 -0.79711
 H -0.54271 -0.15331 -0.57307
 H -0.26222 -0.21824 1.15987
 H -0.18015 1.34095 0.30648
 H 1.53562 -0.57885 -0.34979
7
SN2_IRC_Cartesians_MW_output/new_data/SN2_traj1_Cartesians point 236
C -0.02341 0.27661 0.23582
 O 1.43798 0.16181 0.01764
 F -1.96491 -0.82739 -0.79671
 H -0.54272 -0.15408 -0.57327
 H -0.26239 -0.21900 1.15978
 H -0.18101 1.34023 0.30632
 H 1.53647 -0.57818 -0.34959
7
SN2_IRC_Cartesians_MW_output/new_data/SN2_traj1_Cartesians point 237
C -0.02506 0.27578 0.23568
 O 1.43802 0.16209 0.01757
 F -1.96306 -0.82479 -0.79619
 H -0.54274 -0.15508 -0.57352
 H -0.26261 -0.21999 1.15966
 H -0.18212 1.33931 0.30612
 H 1.53757 -0.57731 -0.34932
7
SN2_IRC_Cartesians_MW_output/new_data/SN2_traj1_Cartesians point 238
C -0.02704 0.27479 0.23550
 O 1.43806 0.16242 0.01749
 F -1.96083 -0.82166 -0.79556
 H -0.54275 -0.15629 -0.57382
 H -0.26288 -0.22118 1.15952
 H -0.18346 1.33819 0.30588
 H 1.53889 -0.57627 -0.34900
7
SN2_IRC_Cartesians_MW_output/new_data/SN2_traj1_Cartesians point 239
C -0.02926 0.27367 0.23530
 O 1.43812 0.16279 0.01740
 F -1.95832 -0.81815 -0.79485
 H -0.54277 -0.15765 -0.57416
 H -0.26318 -0.22252 1.15936
 H -0.18496 1.33694 0.30560
 H 1.54038 -0.57509 -0.34865
7
SN2_IRC_Cartesians_MW_output/new_data/SN2_traj1_Cartesians point 240
C -0.03161 0.27249 0.23509
 O 1.43817 0.16318 0.01730
 F -1.95568 -0.81444 -0.79411
 H -0.54279 -0.15908 -0.57452
 H -0.26349 -0.22393 1.15920
 H -0.18655 1.33562 0.30532
 H 1.54194 -0.57386 -0.34827
7
SN2_IRC_Cartesians_MW_output/new_data/SN2_traj1_Cartesians point 241
C -0.03397 0.27131 0.23487
 O 1.43823 0.16358 0.01720
 F -1.95302 -0.81071 -0.79336
 H -0.54281 -0.16051 -0.57488
 H -0.26381 -0.22534 1.15903
 H -0.18814 1.33429 0.30503
 H 1.54352 -0.57261 -0.34789
7
SN2_IRC_Cartesians_MW_output/new_data/SN2_traj1_Cartesians point 242
C -0.03624 0.27016 0.23467
 O 1.43828 0.16396 0.01711
 F -1.95046 -0.80711 -0.79263
 H -0.54282 -0.16190 -0.57523
 H -0.26412 -0.22671 1.15886
 H -0.18968 1.33301 0.30475
 H 1.54504 -0.57141 -0.34753
7
SN2_IRC_Cartesians_MW_output/new_data/SN2_traj1_Cartesians point 243
C -0.03835 0.26910 0.23448
 O 1.43833 0.16431 0.01702
 F -1.94808 -0.80377 -0.79196
 H -0.54284 -0.16319 -0.57555
 H -0.26440 -0.22798 1.15871
 H -0.19111 1.33183 0.30449
 H 1.54645 -0.57030 -0.34719
7
SN2_IRC_Cartesians_MW_output/new_data/SN2_traj1_Cartesians point 244
C -0.04022 0.26816 0.23431
 O 1.43838 0.16463 0.01694
 F -1.94598 -0.80082 -0.79137
 H -0.54285 -0.16433 -0.57584
 H -0.26465 -0.22910 1.15858
 H -0.19237 1.33078 0.30426
 H 1.54770 -0.56932 -0.34689
7
SN2_IRC_Cartesians_MW_output/new_data/SN2_traj1_Cartesians point 245
C -0.04175 0.26739 0.23417
 O 1.43842 0.16488 0.01688
 F -1.94425 -0.79840 -0.79088
 H -0.54287 -0.16526 -0.57608
 H -0.26486 -0.23002 1.15847
 H -0.19341 1.32991 0.30408
 H 1.54872 -0.56851 -0.34664
7
SN2_IRC_Cartesians_MW_output/new_data/SN2_traj1_Cartesians point 246
C -0.04287 0.26683 0.23407
 O 1.43844 0.16507 0.01683
 F -1.94299 -0.79663 -0.79053
 H -0.54288 -0.16594 -0.57625
 H -0.26501 -0.23069 1.15839
 H -0.19416 1.32928 0.30394
 H 1.54947 -0.56792 -0.34646
7
SN2_IRC_Cartesians_MW_output/new_data/SN2_traj1_Cartesians point 247
C -0.04352 0.26650 0.23401
 O 1.43846 0.16518 0.01681
 F -1.94226 -0.79561 -0.79032
 H -0.54288 -0.16634 -0.57635
 H -0.26510 -0.23108 1.15835
 H -0.19460 1.32892 0.30386
 H 1.54990 -0.56758 -0.34636
7
SN2_IRC_Cartesians_MW_output/new_data/SN2_traj1_Cartesians point 248
C -0.04365 0.26644 0.23400
 O 1.43846 0.16520 0.01680
 F -1.94212 -0.79540 -0.79028
 H -0.54288 -0.16642 -0.57637
 H -0.26511 -0.23116 1.15834
 H -0.19469 1.32885 0.30384
 H 1.54999 -0.56751 -0.34634
7
SN2_IRC_Cartesians_MW_output/new_data/SN2_traj1_Cartesians point 249
C -0.04326 0.26663 0.23403
 O 1.43845 0.16514 0.01682
 F -1.94255 -0.79601 -0.79040
 H -0.54288 -0.16618 -0.57631
 H -0.26506 -0.23093 1.15836
 H -0.19443 1.32906 0.30389
 H 1.54973 -0.56771 -0.34640
7
SN2_IRC_Cartesians_MW_output/new_data/SN2_traj1_Cartesians point 250
C -0.04238 0.26707 0.23411
 O 1.43843 0.16499 0.01685
 F -1.94354 -0.79740 -0.79068
 H -0.54287 -0.16565 -0.57617
 H -0.26494 -0.23040 1.15843
 H -0.19383 1.32956 0.30400
 H 1.54914 -0.56818 -0.34654
7
SN2_IRC_Cartesians_MW_output/new_data/SN2_traj1_Cartesians point 251
C -0.04103 0.26775 0.23424
 O 1.43840 0.16476 0.01691
 F -1.94507 -0.79954 -0.79111
 H -0.54286 -0.16482 -0.57596
 H -0.26476 -0.22958 1.15852
 H -0.19292 1.33032 0.30416
 H 1.54824 -0.56889 -0.34676
7
SN2_IRC_Cartesians_MW_output/new_data/SN2_traj1_Cartesians point 252
C -0.03923 0.26866 0.23440
 O 1.43836 0.16446 0.01698
 F -1.94710 -0.80239 -0.79168
 H -0.54285 -0.16372 -0.57569
 H -0.26452 -0.22850 1.15865
 H -0.19170 1.33133 0.30438
 H 1.54703 -0.56984 -0.34705
7
SN2_IRC_Cartesians_MW_output/new_data/SN2_traj1_Cartesians point 253
C -0.03699 0.26978 0.23460
 O 1.43830 0.16409 0.01708
 F -1.94961 -0.80592 -0.79239
 H -0.54283 -0.16236 -0.57535
 H -0.26422 -0.22716 1.15881
 H -0.19019 1.33259 0.30466
 H 1.54554 -0.57102 -0.34741
7
SN2_IRC_Cartesians_MW_output/new_data/SN2_traj1_Cartesians point 254
C -0.03435 0.27111 0.23484
 O 1.43824 0.16364 0.01719
 F -1.95259 -0.81010 -0.79323
 H -0.54281 -0.16075 -0.57494
 H -0.26386 -0.22557 1.15900
 H -0.18840 1.33408 0.30498
 H 1.54378 -0.57241 -0.34783
7
SN2_IRC_Cartesians_MW_output/new_data/SN2_traj1_Cartesians point 255
C -0.03135 0.27262 0.23511
 O 1.43817 0.16314 0.01731
 F -1.95597 -0.81484 -0.79419
 H -0.54279 -0.15892 -0.57448
 H -0.26346 -0.22377 1.15921
 H -0.18637 1.33577 0.30535
 H 1.54177 -0.57399 -0.34831
7
SN2_IRC_Cartesians_MW_output/new_data/SN2_traj1_Cartesians point 256
C -0.02808 0.27426 0.23540
 O 1.43809 0.16259 0.01745
 F -1.95966 -0.82002 -0.79523
 H -0.54276 -0.15693 -0.57398
 H -0.26302 -0.22181 1.15945
 H -0.18416 1.33761 0.30575
 H 1.53959 -0.57572 -0.34884
7
SN2_IRC_Cartesians_MW_output/new_data/SN2_traj1_Cartesians point 257
C -0.02468 0.27597 0.23571
 O 1.43801 0.16202 0.01759
 F -1.96349 -0.82539 -0.79631
 H -0.54273 -0.15485 -0.57346
 H -0.26256 -0.21977 1.15969
 H -0.18186 1.33952 0.30617
 H 1.53732 -0.57751 -0.34938
7
SN2_IRC_Cartesians_MW_output/new_data/SN2_traj1_Cartesians point 258
C -0.02129 0.27768 0.23601
 O 1.43793 0.16146 0.01773
 F -1.96731 -0.83075 -0.79739
 H -0.54271 -0.15279 -0.57294
 H -0.26210 -0.21773 1.15993
 H -0.17957 1.34143 0.30658
 H 1.53505 -0.57930 -0.34993
7
SN2_IRC_Cartesians_MW_output/new_data/SN2_traj1_Cartesians point 259
C -0.01800 0.27933 0.23631
 O 1.43785 0.16091 0.01787
 F -1.97101 -0.83595 -0.79843
 H -0.54268 -0.15078 -0.57244
 H -0.26166 -0.21575 1.16017
 H -0.17735 1.34328 0.30698
 H 1.53286 -0.58103 -0.35046
7
SN2_IRC_Cartesians_MW_output/new_data/SN2_traj1_Cartesians point 260
C -0.01484 0.28092 0.23660
 O 1.43777 0.16038 0.01800
 F -1.97457 -0.84095 -0.79944
 H -0.54266 -0.14885 -0.57195
 H -0.26124 -0.21386 1.16039
 H -0.17521 1.34505 0.30737
 H 1.53075 -0.58269 -0.35096
7
SN2_IRC_Cartesians_MW_output/new_data/SN2_traj1_Cartesians point 261
C -0.01181 0.28244 0.23687
 O 1.43770 0.15987 0.01812
 F -1.97799 -0.84574 -0.80040
 H -0.54263 -0.14701 -0.57149
 H -0.26083 -0.21203 1.16061
 H -0.17316 1.34676 0.30774
 H 1.52872 -0.58429 -0.35145
7
SN2_IRC_Cartesians_MW_output/new_data/SN2_traj1_Cartesians point 262
C -0.00888 0.28392 0.23713
 O 1.43763 0.15938 0.01824
 F -1.98129 -0.85037 -0.80133
 H -0.54261 -0.14522 -0.57104
 H -0.26043 -0.21028 1.16082
 H -0.17118 1.34841 0.30810
 H 1.52677 -0.58584 -0.35192
7
SN2_IRC_Cartesians_MW_output/new_data/SN2_traj1_Cartesians point 263
C -0.00602 0.28536 0.23739
 O 1.43756 0.15890 0.01836
 F -1.98451 -0.85489 -0.80224
 H -0.54259 -0.14348 -0.57060
 H -0.26005 -0.20856 1.16102
 H -0.16924 1.35002 0.30845
 H 1.52485 -0.58735 -0.35238
7
SN2_IRC_Cartesians_MW_output/new_data/SN2_traj1_Cartesians point 264
C -0.00318 0.28678 0.23765
 O 1.43749 0.15842 0.01848
 F -1.98772 -0.85939 -0.80314
 H -0.54257 -0.14174 -0.57017
 H -0.25967 -0.20685 1.16122
 H -0.16732 1.35162 0.30880
 H 1.52296 -0.58884 -0.35284
7
SN2_IRC_Cartesians_MW_output/new_data/SN2_traj1_Cartesians point 265
C -0.00030 0.28823 0.23791
 O 1.43742 0.15794 0.01860
 F -1.99096 -0.86394 -0.80406
 H -0.54254 -0.13999 -0.56973
 H -0.25928 -0.20512 1.16143
 H -0.16537 1.35324 0.30915
 H 1.52103 -0.59036 -0.35330
7
SN2_IRC_Cartesians_MW_output/new_data/SN2_traj1_Cartesians point 266
C 0.00270 0.28974 0.23818
 O 1.43735 0.15744 0.01873
 F -1.99434 -0.86869 -0.80501
 H -0.54252 -0.13816 -0.56927
 H -0.25887 -0.20332 1.16164
 H -0.16335 1.35492 0.30952
 H 1.51903 -0.59194 -0.35378
7
SN2_IRC_Cartesians_MW_output/new_data/SN2_traj1_Cartesians point 267
C 0.00594 0.29137 0.23847
 O 1.43727 0.15690 0.01886
 F -1.99799 -0.87380 -0.80604
 H -0.54249 -0.13619 -0.56877
 H -0.25844 -0.20138 1.16187
 H -0.16116 1.35674 0.30991
 H 1.51687 -0.59365 -0.35430
7
SN2_IRC_Cartesians_MW_output/new_data/SN2_traj1_Cartesians point 268
C 0.00953 0.29318 0.23879
 O 1.43719 0.15629 0.01901
 F -2.00204 -0.87949 -0.80719
 H -0.54247 -0.13399 -0.56822
 H -0.25795 -0.19922 1.16213
 H -0.15873 1.35877 0.31036
 H 1.51447 -0.59554 -0.35488
7
SN2_IRC_Cartesians_MW_output/new_data/SN2_traj1_Cartesians point 269
C 0.01352 0.29518 0.23915
 O 1.43709 0.15563 0.01917
 F -2.00654 -0.88579 -0.80845
 H -0.54244 -0.13156 -0.56761
 H -0.25742 -0.19682 1.16241
 H -0.15603 1.36101 0.31084
 H 1.51180 -0.59765 -0.35552
7
SN2_IRC_Cartesians_MW_output/new_data/SN2_traj1_Cartesians point 270
C 0.01774 0.29730 0.23953
 O 1.43699 0.15492 0.01935
 F -2.01129 -0.89246 -0.80980
 H -0.54240 -0.12899 -0.56696
 H -0.25685 -0.19429 1.16272
 H -0.15318 1.36339 0.31136
 H 1.50898 -0.59987 -0.35620
7
SN2_IRC_Cartesians_MW_output/new_data/SN2_traj1_Cartesians point 271
C 0.02200 0.29944 0.23992
 O 1.43689 0.15421 0.01953
 F -2.01608 -0.89919 -0.81115
 H -0.54237 -0.12640 -0.56631
 H -0.25628 -0.19173 1.16302
 H -0.15030 1.36578 0.31188
 H 1.50614 -0.60211 -0.35688
7
SN2_IRC_Cartesians_MW_output/new_data/SN2_traj1_Cartesians point 272
C 0.02620 0.30156 0.24030
 O 1.43679 0.15350 0.01970
 F -2.02082 -0.90584 -0.81249
 H -0.54234 -0.12383 -0.56567
 H -0.25571 -0.18920 1.16332
 H -0.14745 1.36815 0.31240
 H 1.50333 -0.60433 -0.35756
7
SN2_IRC_Cartesians_MW_output/new_data/SN2_traj1_Cartesians point 273
C 0.03035 0.30364 0.24067
 O 1.43669 0.15281 0.01987
 F -2.02550 -0.91240 -0.81380
 H -0.54230 -0.12130 -0.56503
 H -0.25515 -0.18671 1.16361
 H -0.14465 1.37048 0.31290
 H 1.50056 -0.60652 -0.35823
7
SN2_IRC_Cartesians_MW_output/new_data/SN2_traj1_Cartesians point 274
C 0.03444 0.30570 0.24104
 O 1.43659 0.15212 0.02004
 F -2.03011 -0.91887 -0.81510
 H -0.54227 -0.11881 -0.56440
 H -0.25460 -0.18426 1.16391
 H -0.14188 1.37278 0.31341
 H 1.49783 -0.60867 -0.35888
7
SN2_IRC_Cartesians_MW_output/new_data/SN2_traj1_Cartesians point 275
C 0.03847 0.30772 0.24140
 O 1.43649 0.15145 0.02021
 F -2.03464 -0.92523 -0.81638
 H -0.54224 -0.11635 -0.56379
 H -0.25406 -0.18184 1.16419
 H -0.13916 1.37505 0.31390
 H 1.49514 -0.61080 -0.35953
7
SN2_IRC_Cartesians_MW_output/new_data/SN2_traj1_Cartesians point 276
C 0.04244 0.30972 0.24176
 O 1.43640 0.15078 0.02037
 F -2.03912 -0.93151 -0.81765
 H -0.54221 -0.11393 -0.56318
 H -0.25352 -0.17945 1.16448
 H -0.13647 1.37728 0.31438
 H 1.49249 -0.61289 -0.36017
7
SN2_IRC_Cartesians_MW_output/new_data/SN2_traj1_Cartesians point 277
C 0.04636 0.31169 0.24211
 O 1.43630 0.15013 0.02054
 F -2.04353 -0.93771 -0.81889
 H -0.54218 -0.11154 -0.56258
 H -0.25300 -0.17710 1.16476
 H -0.13382 1.37949 0.31486
 H 1.48987 -0.61495 -0.36080
7
SN2_IRC_Cartesians_MW_output/new_data/SN2_traj1_Cartesians point 278
C 0.05023 0.31364 0.24246
 O 1.43621 0.14948 0.02070
 F -2.04790 -0.94383 -0.82012
 H -0.54215 -0.10918 -0.56199
 H -0.25248 -0.17477 1.16503
 H -0.13120 1.38166 0.31534
 H 1.48728 -0.61700 -0.36142
7
SN2_IRC_Cartesians_MW_output/new_data/SN2_traj1_Cartesians point 279
C 0.05407 0.31557 0.24281
 O 1.43612 0.14884 0.02086
 F -2.05222 -0.94990 -0.82134
 H -0.54212 -0.10684 -0.56140
 H -0.25196 -0.17247 1.16531
 H -0.12861 1.38382 0.31581
 H 1.48472 -0.61902 -0.36204
7
SN2_IRC_Cartesians_MW_output/new_data/SN2_traj1_Cartesians point 280
C 0.05786 0.31747 0.24315
 O 1.43603 0.14820 0.02102
 F -2.05650 -0.95590 -0.82255
 H -0.54209 -0.10453 -0.56082
 H -0.25145 -0.17019 1.16558
 H -0.12604 1.38596 0.31627
 H 1.48219 -0.62102 -0.36265
7
SN2_IRC_Cartesians_MW_output/new_data/SN2_traj1_Cartesians point 281
C 0.06161 0.31936 0.24349
 O 1.43594 0.14757 0.02117
 F -2.06072 -0.96183 -0.82374
 H -0.54206 -0.10224 -0.56024
 H -0.25094 -0.16794 1.16584
 H -0.12351 1.38807 0.31673
 H 1.47968 -0.62299 -0.36325
7
SN2_IRC_Cartesians_MW_output/new_data/SN2_traj1_Cartesians point 282
C 0.06529 0.32121 0.24382
 O 1.43585 0.14696 0.02132
 F -2.06487 -0.96765 -0.82491
 H -0.54203 -0.10000 -0.55968
 H -0.25045 -0.16573 1.16611
 H -0.12102 1.39014 0.31718
 H 1.47722 -0.62494 -0.36384
7
SN2_IRC_Cartesians_MW_output/new_data/SN2_traj1_Cartesians point 283
C 0.06888 0.32301 0.24414
 O 1.43576 0.14636 0.02147
 F -2.06891 -0.97331 -0.82605
 H -0.54200 -0.09781 -0.55913
 H -0.24997 -0.16358 1.16636
 H -0.11860 1.39216 0.31762
 H 1.47483 -0.62682 -0.36442
7
SN2_IRC_Cartesians_MW_output/new_data/SN2_traj1_Cartesians point 284
C 0.07232 0.32474 0.24445
 O 1.43568 0.14578 0.02162
 F -2.07279 -0.97876 -0.82715
 H -0.54198 -0.09571 -0.55860
 H -0.24950 -0.16151 1.16661
 H -0.11627 1.39409 0.31804
 H 1.47253 -0.62864 -0.36497
7
SN2_IRC_Cartesians_MW_output/new_data/SN2_traj1_Cartesians point 285
C 0.07560 0.32639 0.24475
 O 1.43560 0.14523 0.02175
 F -2.07648 -0.98394 -0.82819
 H -0.54195 -0.09371 -0.55810
 H -0.24906 -0.15954 1.16684
 H -0.11405 1.39594 0.31845
 H 1.47034 -0.63037 -0.36550
7
SN2_IRC_Cartesians_MW_output/new_data/SN2_traj1_Cartesians point 286
C 0.07870 0.32795 0.24503
 O 1.43553 0.14471 0.02188
 F -2.07998 -0.98885 -0.82918
 H -0.54193 -0.09182 -0.55763
 H -0.24864 -0.15768 1.16706
 H -0.11195 1.39768 0.31882
 H 1.46827 -0.63200 -0.36600
7
SN2_IRC_Cartesians_MW_output/new_data/SN2_traj1_Cartesians point 287
C 0.08163 0.32942 0.24529
 O 1.43546 0.14422 0.02200
 F -2.08327 -0.99347 -0.83011
 H -0.54190 -0.09004 -0.55718
 H -0.24825 -0.15592 1.16727
 H -0.10997 1.39933 0.31918
 H 1.46631 -0.63354 -0.36647
7
SN2_IRC_Cartesians_MW_output/new_data/SN2_traj1_Cartesians point 288
C 0.08440 0.33082 0.24554
 O 1.43539 0.14376 0.02212
 F -2.08640 -0.99786 -0.83099
 H -0.54188 -0.08835 -0.55675
 H -0.24787 -0.15425 1.16747
 H -0.10810 1.40089 0.31952
 H 1.46446 -0.63501 -0.36691
7
SN2_IRC_Cartesians_MW_output/new_data/SN2_traj1_Cartesians point 289
C 0.08706 0.33216 0.24578
 O 1.43533 0.14331 0.02223
 F -2.08940 -1.00207 -0.83183
 H -0.54186 -0.08672 -0.55635
 H -0.24752 -0.15265 1.16766
 H -0.10630 1.40239 0.31985
 H 1.46268 -0.63641 -0.36734
7
SN2_IRC_Cartesians_MW_output/new_data/SN2_traj1_Cartesians point 290
C 0.08964 0.33345 0.24601
 O 1.43527 0.14288 0.02233
 F -2.09231 -1.00615 -0.83265
 H -0.54184 -0.08515 -0.55595
 H -0.24717 -0.15110 1.16784
 H -0.10455 1.40384 0.32016
 H 1.46096 -0.63777 -0.36775
7
SN2_IRC_Cartesians_MW_output/new_data/SN2_traj1_Cartesians point 291
C 0.09218 0.33473 0.24624
 O 1.43521 0.14245 0.02244
 F -2.09517 -1.01016 -0.83346
 H -0.54182 -0.08360 -0.55556
 H -0.24683 -0.14958 1.16803
 H -0.10284 1.40527 0.32048
 H 1.45926 -0.63911 -0.36816
7
SN2_IRC_Cartesians_MW_output/new_data/SN2_traj1_Cartesians point 292
C 0.09472 0.33601 0.24647
 O 1.43515 0.14203 0.02255
 F -2.09803 -1.01418 -0.83427
 H -0.54180 -0.08205 -0.55517
 H -0.24649 -0.14805 1.16821
 H -0.10112 1.40670 0.32079
 H 1.45757 -0.64045 -0.36857
7
SN2_IRC_Cartesians_MW_output/new_data/SN2_traj1_Cartesians point 293
C 0.09730 0.33730 0.24670
 O 1.43508 0.14160 0.02265
 F -2.10093 -1.01825 -0.83509
 H -0.54178 -0.08048 -0.55478
 H -0.24614 -0.14650 1.16839
 H -0.09937 1.40815 0.32110
 H 1.45584 -0.64181 -0.36898
7
SN2_IRC_Cartesians_MW_output/new_data/SN2_traj1_Cartesians point 294
C 0.09995 0.33864 0.24694
 O 1.43502 0.14115 0.02276
 F -2.10392 -1.02245 -0.83593
 H -0.54176 -0.07886 -0.55437
 H -0.24578 -0.14491 1.16858
 H -0.09758 1.40964 0.32143
 H 1.45407 -0.64320 -0.36941
7
SN2_IRC_Cartesians_MW_output/new_data/SN2_traj1_Cartesians point 295
C 0.10272 0.34003 0.24719
 O 1.43495 0.14069 0.02288
 F -2.10704 -1.02682 -0.83681
 H -0.54174 -0.07718 -0.55395
 H -0.24541 -0.14325 1.16878
 H -0.09571 1.41119 0.32177
 H 1.45223 -0.64466 -0.36985
7
SN2_IRC_Cartesians_MW_output/new_data/SN2_traj1_Cartesians point 296
C 0.10562 0.34148 0.24745
 O 1.43488 0.14020 0.02300
 F -2.11030 -1.03140 -0.83773
 H -0.54172 -0.07541 -0.55350
 H -0.24502 -0.14151 1.16898
 H -0.09375 1.41283 0.32212
 H 1.45029 -0.64619 -0.37032
7
SN2_IRC_Cartesians_MW_output/new_data/SN2_traj1_Cartesians point 297
C 0.10868 0.34302 0.24773
 O 1.43481 0.13969 0.02313
 F -2.11376 -1.03624 -0.83871
 H -0.54169 -0.07354 -0.55303
 H -0.24461 -0.13967 1.16920
 H -0.09168 1.41455 0.32250
 H 1.44824 -0.64780 -0.37081
7
SN2_IRC_Cartesians_MW_output/new_data/SN2_traj1_Cartesians point 298
C 0.11192 0.34465 0.24802
 O 1.43473 0.13915 0.02326
 F -2.11741 -1.04137 -0.83974
 H -0.54167 -0.07157 -0.55254
 H -0.24417 -0.13772 1.16943
 H -0.08949 1.41637 0.32289
 H 1.44608 -0.64951 -0.37133
7
SN2_IRC_Cartesians_MW_output/new_data/SN2_traj1_Cartesians point 299
C 0.11534 0.34637 0.24833
 O 1.43465 0.13857 0.02340
 F -2.12126 -1.04678 -0.84082
 H -0.54164 -0.06948 -0.55201
 H -0.24371 -0.13567 1.16968
 H -0.08717 1.41830 0.32331
 H 1.44379 -0.65132 -0.37188
7
SN2_IRC_Cartesians_MW_output/new_data/SN2_traj1_Cartesians point 300
C 0.11893 0.34818 0.24865
 O 1.43457 0.13797 0.02355
 F -2.12530 -1.05245 -0.84196
 H -0.54161 -0.06730 -0.55146
 H -0.24323 -0.13351 1.16993
 H -0.08475 1.42032 0.32375
 H 1.44140 -0.65321 -0.37246
7
SN2_IRC_Cartesians_MW_output/new_data/SN2_traj1_Cartesians point 301
C 0.12264 0.35004 0.24899
 O 1.43448 0.13735 0.02371
 F -2.12949 -1.05832 -0.84315
 H -0.54158 -0.06503 -0.55090
 H -0.24273 -0.13128 1.17020
 H -0.08224 1.42241 0.32421
 H 1.43892 -0.65516 -0.37306
7
SN2_IRC_Cartesians_MW_output/new_data/SN2_traj1_Cartesians point 302
C 0.12642 0.35194 0.24933
 O 1.43439 0.13672 0.02386
 F -2.13375 -1.06430 -0.84435
 H -0.54155 -0.06273 -0.55032
 H -0.24222 -0.12901 1.17047
 H -0.07968 1.42453 0.32467
 H 1.43639 -0.65716 -0.37366
7
SN2_IRC_Cartesians_MW_output/new_data/SN2_traj1_Cartesians point 303
C 0.13018 0.35383 0.24967
 O 1.43430 0.13609 0.02402
 F -2.13798 -1.07024 -0.84554
 H -0.54153 -0.06043 -0.54974
 H -0.24171 -0.12676 1.17074
 H -0.07714 1.42665 0.32513
 H 1.43388 -0.65914 -0.37427
7
SN2_IRC_Cartesians_MW_output/new_data/SN2_traj1_Cartesians point 304
C 0.13383 0.35567 0.25000
 O 1.43421 0.13548 0.02417
 F -2.14210 -1.07602 -0.84670
 H -0.54150 -0.05821 -0.54918
 H -0.24122 -0.12456 1.17100
 H -0.07467 1.42870 0.32558
 H 1.43144 -0.66106 -0.37485
7
SN2_IRC_Cartesians_MW_output/new_data/SN2_traj1_Cartesians point 305
C 0.13731 0.35742 0.25031
 O 1.43413 0.13490 0.02431
 F -2.14601 -1.08151 -0.84781
 H -0.54147 -0.05609 -0.54865
 H -0.24075 -0.12248 1.17124
 H -0.07232 1.43065 0.32600
 H 1.42912 -0.66289 -0.37541
7
SN2_IRC_Cartesians_MW_output/new_data/SN2_traj1_Cartesians point 306
C 0.14055 0.35905 0.25060
 O 1.43405 0.13435 0.02445
 F -2.14967 -1.08664 -0.84884
 H -0.54144 -0.05411 -0.54815
 H -0.24032 -0.12053 1.17148
 H -0.07013 1.43248 0.32640
 H 1.42696 -0.66460 -0.37593
7
SN2_IRC_Cartesians_MW_output/new_data/SN2_traj1_Cartesians point 307
C 0.14355 0.36056 0.25087
 O 1.43398 0.13385 0.02457
 F -2.15305 -1.09138 -0.84979
 H -0.54142 -0.05228 -0.54769
 H -0.23991 -0.11873 1.17169
 H -0.06810 1.43417 0.32677
 H 1.42495 -0.66619 -0.37642
7
SN2_IRC_Cartesians_MW_output/new_data/SN2_traj1_Cartesians point 308
C 0.14631 0.36194 0.25112
 O 1.43391 0.13339 0.02469
 F -2.15616 -1.09574 -0.85067
 H -0.54140 -0.05060 -0.54727
 H -0.23954 -0.11707 1.17189
 H -0.06623 1.43572 0.32710
 H 1.42311 -0.66764 -0.37686
7
SN2_IRC_Cartesians_MW_output/new_data/SN2_traj1_Cartesians point 309
C 0.14883 0.36321 0.25135
 O 1.43385 0.13297 0.02479
 F -2.15899 -1.09972 -0.85147
 H -0.54138 -0.04907 -0.54688
 H -0.23920 -0.11556 1.17207
 H -0.06453 1.43714 0.32741
 H 1.42143 -0.66897 -0.37726
7
SN2_IRC_Cartesians_MW_output/new_data/SN2_traj1_Cartesians point 310
C 0.15112 0.36436 0.25155
 O 1.43379 0.13258 0.02489
 F -2.16158 -1.10335 -0.85220
 H -0.54136 -0.04767 -0.54653
 H -0.23889 -0.11418 1.17223
 H -0.06298 1.43843 0.32769
 H 1.41990 -0.67018 -0.37763
7
SN2_IRC_Cartesians_MW_output/new_data/SN2_traj1_Cartesians point 311
C 0.15319 0.36540 0.25174
 O 1.43374 0.13224 0.02497
 F -2.16391 -1.10662 -0.85286
 H -0.54135 -0.04641 -0.54622
 H -0.23861 -0.11294 1.17238
 H -0.06158 1.43959 0.32795
 H 1.41851 -0.67127 -0.37796
7
SN2_IRC_Cartesians_MW_output/new_data/SN2_traj1_Cartesians point 312
C 0.15504 0.36633 0.25191
 O 1.43370 0.13193 0.02505
 F -2.16600 -1.10955 -0.85345
 H -0.54133 -0.04528 -0.54593
 H -0.23837 -0.11183 1.17251
 H -0.06033 1.44063 0.32817
 H 1.41728 -0.67224 -0.37826
7
SN2_IRC_Cartesians_MW_output/new_data/SN2_traj1_Cartesians point 313
C 0.15666 0.36715 0.25205
 O 1.43366 0.13165 0.02512
 F -2.16782 -1.11211 -0.85396
 H -0.54132 -0.04429 -0.54568
 H -0.23815 -0.11085 1.17262
 H -0.05923 1.44155 0.32837
 H 1.41619 -0.67310 -0.37852
7
SN2_IRC_Cartesians_MW_output/new_data/SN2_traj1_Cartesians point 314
C 0.15805 0.36784 0.25218
 O 1.43363 0.13142 0.02518
 F -2.16938 -1.11430 -0.85440
 H -0.54131 -0.04345 -0.54547
 H -0.23796 -0.11002 1.17272
 H -0.05830 1.44232 0.32854
 H 1.41527 -0.67382 -0.37874
7
SN2_IRC_Cartesians_MW_output/new_data/SN2_traj1_Cartesians point 315
C 0.15917 0.36841 0.25228
 O 1.43360 0.13124 0.02522
 F -2.17064 -1.11607 -0.85476
 H -0.54130 -0.04276 -0.54530
 H -0.23781 -0.10935 1.17280
 H -0.05754 1.44295 0.32868
 H 1.41452 -0.67442 -0.37892
7
SN2_IRC_Cartesians_MW_output/new_data/SN2_traj1_Cartesians point 316
C 0.16001 0.36883 0.25236
 O 1.43358 0.13109 0.02526
 F -2.17159 -1.11740 -0.85502
 H -0.54129 -0.04225 -0.54517
 H -0.23770 -0.10884 1.17286
 H -0.05697 1.44343 0.32878
 H 1.41396 -0.67486 -0.37906
7
SN2_IRC_Cartesians_MW_output/new_data/SN2_traj1_Cartesians point 317
C 0.16057 0.36911 0.25241
 O 1.43357 0.13100 0.02528
 F -2.17222 -1.11828 -0.85520
 H -0.54129 -0.04191 -0.54509
 H -0.23762 -0.10851 1.17290
 H -0.05659 1.44374 0.32885
 H 1.41359 -0.67515 -0.37915
7
SN2_IRC_Cartesians_MW_output/new_data/SN2_traj1_Cartesians point 318
C 0.16088 0.36927 0.25243
 O 1.43356 0.13095 0.02529
 F -2.17257 -1.11878 -0.85530
 H -0.54129 -0.04172 -0.54504
 H -0.23758 -0.10832 1.17293
 H -0.05638 1.44392 0.32889
 H 1.41338 -0.67532 -0.37920
7
SN2_IRC_Cartesians_MW_output/new_data/SN2_traj1_Cartesians point 319
C 0.16104 0.36935 0.25245
 O 1.43356 0.13092 0.02530
 F -2.17275 -1.11903 -0.85535
 H -0.54128 -0.04162 -0.54501
 H -0.23756 -0.10822 1.17294
 H -0.05627 1.44401 0.32891
 H 1.41327 -0.67540 -0.37923
7
SN2_IRC_Cartesians_MW_output/new_data/SN2_traj1_Cartesians point 320
C 0.16118 0.36942 0.25246
 O 1.43355 0.13090 0.02531
 F -2.17291 -1.11925 -0.85540
 H -0.54128 -0.04154 -0.54499
 H -0.23754 -0.10814 1.17295
 H -0.05618 1.44408 0.32892
 H 1.41318 -0.67548 -0.37925
7
SN2_IRC_Cartesians_MW_output/new_data/SN2_traj1_Cartesians point 321
C 0.16144 0.36955 0.25249
 O 1.43355 0.13085 0.02532
 F -2.17321 -1.11967 -0.85548
 H -0.54128 -0.04138 -0.54495
 H -0.23750 -0.10798 1.17297
 H -0.05600 1.44423 0.32896
 H 1.41300 -0.67562 -0.37929
7
SN2_IRC_Cartesians_MW_output/new_data/SN2_traj1_Cartesians point 322
C 0.16196 0.36981 0.25253
 O 1.43353 0.13077 0.02534
 F -2.17379 -1.12048 -0.85564
 H -0.54128 -0.04106 -0.54487
 H -0.23743 -0.10767 1.17300
 H -0.05565 1.44452 0.32902
 H 1.41266 -0.67589 -0.37937
7
SN2_IRC_Cartesians_MW_output/new_data/SN2_traj1_Cartesians point 323
C 0.16280 0.37024 0.25261
 O 1.43351 0.13063 0.02537
 F -2.17474 -1.12182 -0.85591
 H -0.54127 -0.04055 -0.54474
 H -0.23732 -0.10716 1.17306
 H -0.05508 1.44500 0.32912
 H 1.41209 -0.67633 -0.37951
7
SN2_IRC_Cartesians_MW_output/new_data/SN2_traj1_Cartesians point 324
C 0.16398 0.37083 0.25271
 O 1.43349 0.13043 0.02542
 F -2.17607 -1.12368 -0.85629
 H -0.54126 -0.03983 -0.54456
 H -0.23716 -0.10646 1.17315
 H -0.05428 1.44566 0.32927
 H 1.41131 -0.67695 -0.37970
7
SN2_IRC_Cartesians_MW_output/new_data/SN2_traj1_Cartesians point 325
C 0.16544 0.37156 0.25285
 O 1.43345 0.13018 0.02548
 F -2.17772 -1.12599 -0.85675
 H -0.54125 -0.03894 -0.54434
 H -0.23697 -0.10558 1.17325
 H -0.05329 1.44648 0.32945
 H 1.41033 -0.67772 -0.37993
7
SN2_IRC_Cartesians_MW_output/new_data/SN2_traj1_Cartesians point 326
C 0.16712 0.37241 0.25300
 O 1.43341 0.12990 0.02555
 F -2.17961 -1.12865 -0.85729
 H -0.54124 -0.03791 -0.54408
 H -0.23674 -0.10457 1.17337
 H -0.05216 1.44743 0.32965
 H 1.40921 -0.67861 -0.38020
7
SN2_IRC_Cartesians_MW_output/new_data/SN2_traj1_Cartesians point 327
C 0.16895 0.37333 0.25316
 O 1.43337 0.12960 0.02563
 F -2.18167 -1.13154 -0.85787
 H -0.54122 -0.03680 -0.54380
 H -0.23649 -0.10347 1.17350
 H -0.05092 1.44846 0.32988
 H 1.40799 -0.67957 -0.38050
7
SN2_IRC_Cartesians_MW_output/new_data/SN2_traj1_Cartesians point 328
C 0.17088 0.37430 0.25334
 O 1.43332 0.12927 0.02571
 F -2.18384 -1.13458 -0.85848
 H -0.54121 -0.03562 -0.54351
 H -0.23623 -0.10232 1.17364
 H -0.04962 1.44954 0.33011
 H 1.40670 -0.68059 -0.38081
7
SN2_IRC_Cartesians_MW_output/new_data/SN2_traj1_Cartesians point 329
C 0.17286 0.37529 0.25351
 O 1.43327 0.12894 0.02579
 F -2.18608 -1.13772 -0.85911
 H -0.54119 -0.03441 -0.54320
 H -0.23597 -0.10112 1.17378
 H -0.04828 1.45066 0.33035
 H 1.40538 -0.68163 -0.38112
7
SN2_IRC_Cartesians_MW_output/new_data/SN2_traj1_Cartesians point 330
C 0.17487 0.37630 0.25370
 O 1.43323 0.12861 0.02587
 F -2.18834 -1.14090 -0.85975
 H -0.54118 -0.03319 -0.54290
 H -0.23570 -0.09992 1.17392
 H -0.04692 1.45179 0.33060
 H 1.40403 -0.68269 -0.38145
7
SN2_IRC_Cartesians_MW_output/new_data/SN2_traj1_Cartesians point 331
C 0.17688 0.37731 0.25388
 O 1.43318 0.12827 0.02596
 F -2.19060 -1.14408 -0.86039
 H -0.54116 -0.03196 -0.54259
 H -0.23543 -0.09871 1.17407
 H -0.04556 1.45292 0.33085
 H 1.40269 -0.68375 -0.38177
7
SN2_IRC_Cartesians_MW_output/new_data/SN2_traj1_Cartesians point 332
C 0.17887 0.37831 0.25406
 O 1.43313 0.12794 0.02604
 F -2.19284 -1.14721 -0.86102
 H -0.54115 -0.03075 -0.54228
 H -0.23516 -0.09752 1.17421
 H -0.04422 1.45404 0.33109
 H 1.40137 -0.68480 -0.38209
7
SN2_IRC_Cartesians_MW_output/new_data/SN2_traj1_Cartesians point 333
C 0.18080 0.37928 0.25423
 O 1.43308 0.12761 0.02612
 F -2.19502 -1.15027 -0.86164
 H -0.54113 -0.02957 -0.54199
 H -0.23490 -0.09636 1.17435
 H -0.04291 1.45513 0.33133
 H 1.40007 -0.68582 -0.38240
7
SN2_IRC_Cartesians_MW_output/new_data/SN2_traj1_Cartesians point 334
C 0.18266 0.38022 0.25440
 O 1.43304 0.12730 0.02620
 F -2.19712 -1.15321 -0.86223
 H -0.54112 -0.02844 -0.54170
 H -0.23465 -0.09524 1.17448
 H -0.04165 1.45617 0.33155
 H 1.39883 -0.68680 -0.38270
7
SN2_IRC_Cartesians_MW_output/new_data/SN2_traj1_Cartesians point 335
C 0.18441 0.38110 0.25456
 O 1.43300 0.12701 0.02627
 F -2.19909 -1.15598 -0.86278
 H -0.54110 -0.02737 -0.54143
 H -0.23441 -0.09419 1.17460
 H -0.04047 1.45716 0.33177
 H 1.39766 -0.68772 -0.38298
7
SN2_IRC_Cartesians_MW_output/new_data/SN2_traj1_Cartesians point 336
C 0.18600 0.38190 0.25470
 O 1.43296 0.12674 0.02634
 F -2.20088 -1.15850 -0.86329
 H -0.54109 -0.02640 -0.54119
 H -0.23420 -0.09323 1.17472
 H -0.03939 1.45805 0.33196
 H 1.39660 -0.68856 -0.38324
7
SN2_IRC_Cartesians_MW_output/new_data/SN2_traj1_Cartesians point 337
C 0.18738 0.38259 0.25482
 O 1.43293 0.12651 0.02639
 F -2.20243 -1.16067 -0.86373
 H -0.54108 -0.02556 -0.54098
 H -0.23401 -0.09241 1.17482
 H -0.03846 1.45882 0.33213
 H 1.39568 -0.68929 -0.38346
7
SN2_IRC_Cartesians_MW_output/new_data/SN2_traj1_Cartesians point 338
C 0.18846 0.38313 0.25492
 O 1.43290 0.12633 0.02644
 F -2.20365 -1.16238 -0.86407
 H -0.54107 -0.02491 -0.54082
 H -0.23387 -0.09176 1.17489
 H -0.03773 1.45943 0.33226
 H 1.39496 -0.68985 -0.38363
7
SN2_IRC_Cartesians_MW_output/new_data/SN2_traj1_Cartesians point 339
C 0.18917 0.38349 0.25498
 O 1.43288 0.12621 0.02647
 F -2.20445 -1.16350 -0.86430
 H -0.54107 -0.02447 -0.54071
 H -0.23377 -0.09133 1.17494
 H -0.03725 1.45983 0.33235
 H 1.39448 -0.69023 -0.38374
7
SN2_IRC_Cartesians_MW_output/new_data/SN2_traj1_Cartesians point 340
C 0.18947 0.38364 0.25501
 O 1.43288 0.12616 0.02648
 F -2.20479 -1.16398 -0.86439
 H -0.54106 -0.02429 -0.54066
 H -0.23373 -0.09115 1.17496
 H -0.03705 1.46000 0.33239
 H 1.39428 -0.69039 -0.38379
7
SN2_IRC_Cartesians_MW_output/new_data/SN2_traj1_Cartesians point 341
C 0.18936 0.38359 0.25500
 O 1.43288 0.12618 0.02648
 F -2.20466 -1.16380 -0.86436
 H -0.54106 -0.02436 -0.54068
 H -0.23375 -0.09122 1.17496
 H -0.03712 1.45994 0.33237
 H 1.39436 -0.69033 -0.38378
7
SN2_IRC_Cartesians_MW_output/new_data/SN2_traj1_Cartesians point 342
C 0.18888 0.38335 0.25496
 O 1.43289 0.12626 0.02646
 F -2.20412 -1.16305 -0.86420
 H -0.54107 -0.02465 -0.54075
 H -0.23381 -0.09150 1.17492
 H -0.03744 1.45967 0.33232
 H 1.39468 -0.69008 -0.38370
7
SN2_IRC_Cartesians_MW_output/new_data/SN2_traj1_Cartesians point 343
C 0.18809 0.38295 0.25489
 O 1.43291 0.12639 0.02642
 F -2.20323 -1.16179 -0.86395
 H -0.54107 -0.02513 -0.54087
 H -0.23392 -0.09198 1.17487
 H -0.03798 1.45922 0.33222
 H 1.39521 -0.68966 -0.38357
7
SN2_IRC_Cartesians_MW_output/new_data/SN2_traj1_Cartesians point 344
C 0.18704 0.38242 0.25479
 O 1.43293 0.12657 0.02638
 F -2.20205 -1.16014 -0.86362
 H -0.54108 -0.02577 -0.54103
 H -0.23406 -0.09261 1.17479
 H -0.03869 1.45864 0.33209
 H 1.39590 -0.68911 -0.38340
7
SN2_IRC_Cartesians_MW_output/new_data/SN2_traj1_Cartesians point 345
C 0.18580 0.38180 0.25468
 O 1.43296 0.12678 0.02633
 F -2.20065 -1.15817 -0.86322
 H -0.54109 -0.02653 -0.54122
 H -0.23423 -0.09335 1.17470
 H -0.03953 1.45794 0.33194
 H 1.39674 -0.68845 -0.38320
7
SN2_IRC_Cartesians_MW_output/new_data/SN2_traj1_Cartesians point 346
C 0.18440 0.38109 0.25455
 O 1.43300 0.12701 0.02627
 F -2.19907 -1.15596 -0.86278
 H -0.54110 -0.02738 -0.54144
 H -0.23441 -0.09419 1.17460
 H -0.04047 1.45715 0.33177
 H 1.39767 -0.68772 -0.38298
7
SN2_IRC_Cartesians_MW_output/new_data/SN2_traj1_Cartesians point 347
C 0.18289 0.38034 0.25442
 O 1.43303 0.12726 0.02621
 F -2.19738 -1.15358 -0.86230
 H -0.54111 -0.02830 -0.54167
 H -0.23462 -0.09510 1.17450
 H -0.04149 1.45630 0.33158
 H 1.39868 -0.68692 -0.38274
7
SN2_IRC_Cartesians_MW_output/new_data/SN2_traj1_Cartesians point 348
C 0.18132 0.37955 0.25428
 O 1.43307 0.12753 0.02614
 F -2.19561 -1.15110 -0.86180
 H -0.54113 -0.02926 -0.54191
 H -0.23483 -0.09604 1.17438
 H -0.04256 1.45542 0.33139
 H 1.39973 -0.68609 -0.38248
7
SN2_IRC_Cartesians_MW_output/new_data/SN2_traj1_Cartesians point 349
C 0.17974 0.37875 0.25413
 O 1.43311 0.12779 0.02608
 F -2.19382 -1.14859 -0.86130
 H -0.54114 -0.03022 -0.54215
 H -0.23504 -0.09699 1.17427
 H -0.04363 1.45453 0.33120
 H 1.40078 -0.68526 -0.38223
7
SN2_IRC_Cartesians_MW_output/new_data/SN2_traj1_Cartesians point 350
C 0.17820 0.37798 0.25400
 O 1.43315 0.12805 0.02601
 F -2.19209 -1.14616 -0.86081
 H -0.54115 -0.03116 -0.54239
 H -0.23525 -0.09792 1.17416
 H -0.04467 1.45366 0.33101
 H 1.40181 -0.68445 -0.38198
7
SN2_IRC_Cartesians_MW_output/new_data/SN2_traj1_Cartesians point 351
C 0.17678 0.37726 0.25387
 O 1.43318 0.12829 0.02595
 F -2.19049 -1.14392 -0.86036
 H -0.54116 -0.03202 -0.54260
 H -0.23544 -0.09877 1.17406
 H -0.04563 1.45286 0.33083
 H 1.40276 -0.68370 -0.38175
7
SN2_IRC_Cartesians_MW_output/new_data/SN2_traj1_Cartesians point 352
C 0.17558 0.37666 0.25376
 O 1.43321 0.12849 0.02590
 F -2.18914 -1.14202 -0.85998
 H -0.54117 -0.03276 -0.54279
 H -0.23560 -0.09949 1.17397
 H -0.04644 1.45219 0.33069
 H 1.40356 -0.68307 -0.38156
7
SN2_IRC_Cartesians_MW_output/new_data/SN2_traj1_Cartesians point 353
C 0.17472 0.37623 0.25368
 O 1.43323 0.12863 0.02587
 F -2.18817 -1.14066 -0.85970
 H -0.54118 -0.03328 -0.54292
 H -0.23572 -0.10001 1.17391
 H -0.04702 1.45170 0.33058
 H 1.40414 -0.68261 -0.38142
7
SN2_IRC_Cartesians_MW_output/new_data/SN2_traj1_Cartesians point 354
C 0.17434 0.37603 0.25365
 O 1.43324 0.12869 0.02585
 F -2.18774 -1.14006 -0.85958
 H -0.54118 -0.03351 -0.54298
 H -0.23577 -0.10024 1.17389
 H -0.04728 1.45149 0.33054
 H 1.40439 -0.68241 -0.38136
7
SN2_IRC_Cartesians_MW_output/new_data/SN2_traj1_Cartesians point 355
C 0.17456 0.37615 0.25367
 O 1.43323 0.12866 0.02586
 F -2.18799 -1.14041 -0.85965
 H -0.54118 -0.03338 -0.54294
 H -0.23574 -0.10010 1.17390
 H -0.04713 1.45161 0.33056
 H 1.40424 -0.68253 -0.38140
7
SN2_IRC_Cartesians_MW_output/new_data/SN2_traj1_Cartesians point 356
C 0.17544 0.37659 0.25375
 O 1.43321 0.12851 0.02590
 F -2.18898 -1.14180 -0.85993
 H -0.54117 -0.03284 -0.54281
 H -0.23562 -0.09958 1.17396
 H -0.04653 1.45211 0.33067
 H 1.40365 -0.68299 -0.38154
7
SN2_IRC_Cartesians_MW_output/new_data/SN2_traj1_Cartesians point 357
C 0.17692 0.37733 0.25388
 O 1.43318 0.12826 0.02596
 F -2.19065 -1.14414 -0.86040
 H -0.54116 -0.03194 -0.54258
 H -0.23542 -0.09868 1.17407
 H -0.04553 1.45294 0.33085
 H 1.40266 -0.68377 -0.38178
7
SN2_IRC_Cartesians_MW_output/new_data/SN2_traj1_Cartesians point 358
C 0.17889 0.37832 0.25406
 O 1.43313 0.12793 0.02604
 F -2.19286 -1.14725 -0.86103
 H -0.54115 -0.03074 -0.54228
 H -0.23516 -0.09751 1.17421
 H -0.04420 1.45405 0.33109
 H 1.40135 -0.68481 -0.38209
7
SN2_IRC_Cartesians_MW_output/new_data/SN2_traj1_Cartesians point 359
C 0.18119 0.37948 0.25426
 O 1.43307 0.12755 0.02614
 F -2.19546 -1.15089 -0.86176
 H -0.54113 -0.02934 -0.54193
 H -0.23485 -0.09612 1.17437
 H -0.04265 1.45534 0.33137
 H 1.39981 -0.68602 -0.38246
7
SN2_IRC_Cartesians_MW_output/new_data/SN2_traj1_Cartesians point 360
C 0.18370 0.38074 0.25449
 O 1.43301 0.12713 0.02624
 F -2.19829 -1.15486 -0.86256
 H -0.54111 -0.02780 -0.54154
 H -0.23451 -0.09461 1.17455
 H -0.04095 1.45676 0.33168
 H 1.39814 -0.68735 -0.38287
7
SN2_IRC_Cartesians_MW_output/new_data/SN2_traj1_Cartesians point 361
C 0.18632 0.38206 0.25473
 O 1.43295 0.12669 0.02635
 F -2.20124 -1.15901 -0.86339
 H -0.54109 -0.02621 -0.54114
 H -0.23415 -0.09304 1.17474
 H -0.03917 1.45823 0.33200
 H 1.39638 -0.68873 -0.38329
7
SN2_IRC_Cartesians_MW_output/new_data/SN2_traj1_Cartesians point 362
C 0.18898 0.38340 0.25497
 O 1.43289 0.12624 0.02646
 F -2.20424 -1.16321 -0.86424
 H -0.54107 -0.02458 -0.54073
 H -0.23380 -0.09144 1.17493
 H -0.03737 1.45973 0.33233
 H 1.39461 -0.69013 -0.38372
7
SN2_IRC_Cartesians_MW_output/new_data/SN2_traj1_Cartesians point 363
C 0.19162 0.38472 0.25521
 O 1.43282 0.12580 0.02657
 F -2.20721 -1.16738 -0.86507
 H -0.54105 -0.02298 -0.54033
 H -0.23344 -0.08986 1.17512
 H -0.03559 1.46121 0.33265
 H 1.39285 -0.69152 -0.38414
7
SN2_IRC_Cartesians_MW_output/new_data/SN2_traj1_Cartesians point 364
C 0.19419 0.38602 0.25544
 O 1.43276 0.12537 0.02668
 F -2.21011 -1.17145 -0.86589
 H -0.54103 -0.02141 -0.53994
 H -0.23310 -0.08831 1.17530
 H -0.03385 1.46266 0.33297
 H 1.39113 -0.69288 -0.38455
7
SN2_IRC_Cartesians_MW_output/new_data/SN2_traj1_Cartesians point 365
C 0.19666 0.38726 0.25566
 O 1.43270 0.12496 0.02678
 F -2.21290 -1.17536 -0.86668
 H -0.54101 -0.01990 -0.53956
 H -0.23276 -0.08683 1.17548
 H -0.03218 1.46405 0.33327
 H 1.38948 -0.69418 -0.38495
7
SN2_IRC_Cartesians_MW_output/new_data/SN2_traj1_Cartesians point 366
C 0.19900 0.38844 0.25587
 O 1.43265 0.12456 0.02688
 F -2.21553 -1.17905 -0.86742
 H -0.54099 -0.01847 -0.53920
 H -0.23245 -0.08542 1.17564
 H -0.03060 1.46537 0.33356
 H 1.38791 -0.69541 -0.38533
7
SN2_IRC_Cartesians_MW_output/new_data/SN2_traj1_Cartesians point 367
C 0.20117 0.38953 0.25607
 O 1.43260 0.12420 0.02697
 F -2.21797 -1.18248 -0.86811
 H -0.54097 -0.01715 -0.53887
 H -0.23216 -0.08412 1.17580
 H -0.02913 1.46659 0.33382
 H 1.38647 -0.69656 -0.38567
7
SN2_IRC_Cartesians_MW_output/new_data/SN2_traj1_Cartesians point 368
C 0.20311 0.39050 0.25624
 O 1.43255 0.12388 0.02705
 F -2.22016 -1.18555 -0.86873
 H -0.54096 -0.01597 -0.53857
 H -0.23189 -0.08295 1.17594
 H -0.02782 1.46768 0.33406
 H 1.38517 -0.69758 -0.38599
7
SN2_IRC_Cartesians_MW_output/new_data/SN2_traj1_Cartesians point 369
C 0.20474 0.39132 0.25639
 O 1.43251 0.12360 0.02711
 F -2.22200 -1.18813 -0.86925
 H -0.54094 -0.01498 -0.53832
 H -0.23168 -0.08198 1.17605
 H -0.02672 1.46859 0.33426
 H 1.38408 -0.69844 -0.38625
7
SN2_IRC_Cartesians_MW_output/new_data/SN2_traj1_Cartesians point 370
C 0.20591 0.39191 0.25649
 O 1.43248 0.12341 0.02716
 F -2.22331 -1.18997 -0.86962
 H -0.54093 -0.01427 -0.53814
 H -0.23152 -0.08128 1.17614
 H -0.02593 1.46925 0.33440
 H 1.38330 -0.69905 -0.38643
7
SN2_IRC_Cartesians_MW_output/new_data/SN2_traj1_Cartesians point 371
C 0.20646 0.39218 0.25654
 O 1.43247 0.12332 0.02719
 F -2.22393 -1.19084 -0.86979
 H -0.54093 -0.01393 -0.53806
 H -0.23144 -0.08095 1.17618
 H -0.02556 1.46956 0.33447
 H 1.38294 -0.69934 -0.38652
7
SN2_IRC_Cartesians_MW_output/new_data/SN2_traj1_Cartesians point 372
C 0.20642 0.39216 0.25654
 O 1.43247 0.12332 0.02718
 F -2.22388 -1.19078 -0.86978
 H -0.54093 -0.01396 -0.53806
 H -0.23145 -0.08097 1.17617
 H -0.02558 1.46954 0.33446
 H 1.38296 -0.69932 -0.38652
7
SN2_IRC_Cartesians_MW_output/new_data/SN2_traj1_Cartesians point 373
C 0.20603 0.39197 0.25650
 O 1.43248 0.12339 0.02717
 F -2.22345 -1.19017 -0.86966
 H -0.54093 -0.01419 -0.53812
 H -0.23150 -0.08120 1.17615
 H -0.02584 1.46932 0.33442
 H 1.38322 -0.69912 -0.38645
7
SN2_IRC_Cartesians_MW_output/new_data/SN2_traj1_Cartesians point 374
C 0.20558 0.39174 0.25646
 O 1.43249 0.12346 0.02715
 F -2.22294 -1.18946 -0.86951
 H -0.54094 -0.01446 -0.53819
 H -0.23156 -0.08147 1.17611
 H -0.02615 1.46907 0.33436
 H 1.38352 -0.69888 -0.38638
7
SN2_IRC_Cartesians_MW_output/new_data/SN2_traj1_Cartesians point 375
C 0.20529 0.39160 0.25644
 O 1.43250 0.12351 0.02714
 F -2.22262 -1.18900 -0.86942
 H -0.54094 -0.01464 -0.53824
 H -0.23160 -0.08165 1.17609
 H -0.02635 1.46890 0.33433
 H 1.38372 -0.69873 -0.38634
7
SN2_IRC_Cartesians_MW_output/new_data/SN2_traj1_Cartesians point 376
C 0.20537 0.39164 0.25644
 O 1.43249 0.12350 0.02714
 F -2.22271 -1.18913 -0.86945
 H -0.54094 -0.01459 -0.53822
 H -0.23159 -0.08160 1.17610
 H -0.02629 1.46895 0.33434
 H 1.38366 -0.69877 -0.38635
7
SN2_IRC_Cartesians_MW_output/new_data/SN2_traj1_Cartesians point 377
C 0.20606 0.39199 0.25651
 O 1.43248 0.12338 0.02717
 F -2.22349 -1.19022 -0.86967
 H -0.54093 -0.01417 -0.53812
 H -0.23150 -0.08118 1.17615
 H -0.02582 1.46934 0.33442
 H 1.38320 -0.69914 -0.38646
7
SN2_IRC_Cartesians_MW_output/new_data/SN2_traj1_Cartesians point 378
C 0.20759 0.39276 0.25664
 O 1.43244 0.12313 0.02723
 F -2.22521 -1.19264 -0.87015
 H -0.54092 -0.01324 -0.53788
 H -0.23129 -0.08026 1.17626
 H -0.02479 1.47020 0.33461
 H 1.38218 -0.69994 -0.38671
7
SN2_IRC_Cartesians_MW_output/new_data/SN2_traj1_Cartesians point 379
C 0.21011 0.39402 0.25687
 O 1.43238 0.12270 0.02734
 F -2.22805 -1.19662 -0.87095
 H -0.54090 -0.01170 -0.53750
 H -0.23095 -0.07875 1.17644
 H -0.02309 1.47162 0.33492
 H 1.38050 -0.70127 -0.38711
7
SN2_IRC_Cartesians_MW_output/new_data/SN2_traj1_Cartesians point 380
C 0.21359 0.39577 0.25719
 O 1.43230 0.12212 0.02748
 F -2.23196 -1.20211 -0.87206
 H -0.54087 -0.00958 -0.53697
 H -0.23048 -0.07667 1.17668
 H -0.02074 1.47357 0.33534
 H 1.37817 -0.70310 -0.38767
7
SN2_IRC_Cartesians_MW_output/new_data/SN2_traj1_Cartesians point 381
C 0.21782 0.39789 0.25757
 O 1.43220 0.12141 0.02766
 F -2.23673 -1.20880 -0.87340
 H -0.54084 -0.00700 -0.53632
 H -0.22991 -0.07412 1.17699
 H -0.01788 1.47595 0.33586
 H 1.37535 -0.70533 -0.38835
7
SN2_IRC_Cartesians_MW_output/new_data/SN2_traj1_Cartesians point 382
C 0.22256 0.40028 0.25799
 O 1.43208 0.12062 0.02785
 F -2.24208 -1.21630 -0.87491
 H -0.54080 -0.00411 -0.53559
 H -0.22928 -0.07127 1.17732
 H -0.01467 1.47862 0.33644
 H 1.37218 -0.70783 -0.38911
7
SN2_IRC_Cartesians_MW_output/new_data/SN2_traj1_Cartesians point 383
C 0.22761 0.40282 0.25845
 O 1.43196 0.11977 0.02806
 F -2.24777 -1.22429 -0.87652
 H -0.54077 -0.00103 -0.53482
 H -0.22860 -0.06824 1.17769
 H -0.01125 1.48146 0.33706
 H 1.36880 -0.71050 -0.38992
7
SN2_IRC_Cartesians_MW_output/new_data/SN2_traj1_Cartesians point 384
C 0.23281 0.40544 0.25892
 O 1.43184 0.11890 0.02828
 F -2.25363 -1.23251 -0.87817
 H -0.54072 0.00214 -0.53402
 H -0.22790 -0.06512 1.17806
 H -0.00773 1.48439 0.33770
 H 1.36533 -0.71324 -0.39076
7
SN2_IRC_Cartesians_MW_output/new_data/SN2_traj1_Cartesians point 385
C 0.23803 0.40806 0.25939
 O 1.43171 0.11803 0.02850
 F -2.25951 -1.24076 -0.87983
 H -0.54068 0.00532 -0.53322
 H -0.22719 -0.06198 1.17843
 H -0.00420 1.48732 0.33834
 H 1.36185 -0.71599 -0.39160
7
SN2_IRC_Cartesians_MW_output/new_data/SN2_traj1_Cartesians point 386
C 0.24316 0.41064 0.25985
 O 1.43159 0.11717 0.02871
 F -2.26529 -1.24887 -0.88146
 H -0.54064 0.00845 -0.53244
 H -0.22650 -0.05890 1.17879
 H -0.00074 1.49021 0.33896
 H 1.35842 -0.71869 -0.39242
7
SN2_IRC_Cartesians_MW_output/new_data/SN2_traj1_Cartesians point 387
C 0.24812 0.41313 0.26030
 O 1.43147 0.11634 0.02892
 F -2.27087 -1.25671 -0.88304
 H -0.54061 0.01147 -0.53168
 H -0.22584 -0.05592 1.17915
 H 0.00262 1.49300 0.33957
 H 1.35511 -0.72130 -0.39322
7
SN2_IRC_Cartesians_MW_output/new_data/SN2_traj1_Cartesians point 388
C 0.25285 0.41551 0.26072
 O 1.43136 0.11555 0.02911
 F -2.27621 -1.26419 -0.88454
 H -0.54057 0.01436 -0.53095
 H -0.22520 -0.05308 1.17949
 H 0.00582 1.49566 0.34015
 H 1.35195 -0.72380 -0.39398
7
SN2_IRC_Cartesians_MW_output/new_data/SN2_traj1_Cartesians point 389
C 0.25732 0.41776 0.26113
 O 1.43125 0.11480 0.02930
 F -2.28125 -1.27127 -0.88596
 H -0.54053 0.01708 -0.53027
 H -0.22460 -0.05040 1.17980
 H 0.00884 1.49818 0.34070
 H 1.34896 -0.72616 -0.39470
7
SN2_IRC_Cartesians_MW_output/new_data/SN2_traj1_Cartesians point 390
C 0.26153 0.41987 0.26151
 O 1.43115 0.11409 0.02947
 F -2.28598 -1.27791 -0.88730
 H -0.54050 0.01965 -0.52962
 H -0.22403 -0.04787 1.18010
 H 0.01169 1.50054 0.34121
 H 1.34615 -0.72837 -0.39537
7
SN2_IRC_Cartesians_MW_output/new_data/SN2_traj1_Cartesians point 391
C 0.26547 0.42185 0.26186
 O 1.43105 0.11343 0.02964
 F -2.29042 -1.28414 -0.88855
 H -0.54047 0.02205 -0.52902
 H -0.22350 -0.04550 1.18039
 H 0.01435 1.50276 0.34169
 H 1.34352 -0.73045 -0.39600
7
SN2_IRC_Cartesians_MW_output/new_data/SN2_traj1_Cartesians point 392
C 0.26916 0.42371 0.26219
 O 1.43097 0.11282 0.02979
 F -2.29458 -1.28998 -0.88973
 H -0.54044 0.02430 -0.52845
 H -0.22300 -0.04329 1.18065
 H 0.01684 1.50484 0.34215
 H 1.34106 -0.73239 -0.39660
7
SN2_IRC_Cartesians_MW_output/new_data/SN2_traj1_Cartesians point 393
C 0.27261 0.42544 0.26251
 O 1.43088 0.11224 0.02993
 F -2.29847 -1.29544 -0.89082
 H -0.54041 0.02640 -0.52793
 H -0.22254 -0.04121 1.18089
 H 0.01918 1.50678 0.34257
 H 1.33875 -0.73421 -0.39715
7
SN2_IRC_Cartesians_MW_output/new_data/SN2_traj1_Cartesians point 394
C 0.27585 0.42707 0.26280
 O 1.43081 0.11170 0.03007
 F -2.30212 -1.30055 -0.89185
 H -0.54039 0.02838 -0.52743
 H -0.22210 -0.03927 1.18113
 H 0.02137 1.50860 0.34297
 H 1.33659 -0.73592 -0.39767
7
SN2_IRC_Cartesians_MW_output/new_data/SN2_traj1_Cartesians point 395
C 0.27888 0.42860 0.26307
 O 1.43073 0.11119 0.03019
 F -2.30554 -1.30535 -0.89282
 H -0.54037 0.03023 -0.52696
 H -0.22169 -0.03745 1.18134
 H 0.02342 1.51031 0.34334
 H 1.33456 -0.73752 -0.39816
7
SN2_IRC_Cartesians_MW_output/new_data/SN2_traj1_Cartesians point 396
C 0.28174 0.43003 0.26333
 O 1.43066 0.11071 0.03031
 F -2.30875 -1.30986 -0.89372
 H -0.54034 0.03197 -0.52653
 H -0.22131 -0.03573 1.18155
 H 0.02535 1.51191 0.34369
 H 1.33266 -0.73902 -0.39862
7
SN2_IRC_Cartesians_MW_output/new_data/SN2_traj1_Cartesians point 397
C 0.28442 0.43138 0.26357
 O 1.43060 0.11026 0.03042
 F -2.31178 -1.31411 -0.89458
 H -0.54032 0.03361 -0.52612
 H -0.22095 -0.03412 1.18174
 H 0.02717 1.51342 0.34402
 H 1.33086 -0.74044 -0.39905
7
SN2_IRC_Cartesians_MW_output/new_data/SN2_traj1_Cartesians point 398
C 0.28696 0.43266 0.26380
 O 1.43054 0.10983 0.03053
 F -2.31464 -1.31813 -0.89539
 H -0.54030 0.03515 -0.52573
 H -0.22061 -0.03260 1.18192
 H 0.02888 1.51485 0.34433
 H 1.32916 -0.74178 -0.39946
7
SN2_IRC_Cartesians_MW_output/new_data/SN2_traj1_Cartesians point 399
C 0.28937 0.43387 0.26402
 O 1.43048 0.10943 0.03063
 F -2.31736 -1.32194 -0.89615
 H -0.54028 0.03662 -0.52536
 H -0.22028 -0.03115 1.18209
 H 0.03051 1.51621 0.34462
 H 1.32756 -0.74305 -0.39985
7
SN2_IRC_Cartesians_MW_output/new_data/SN2_traj1_Cartesians point 400
C 0.29168 0.43503 0.26422
 O 1.43043 0.10904 0.03072
 F -2.31995 -1.32558 -0.89689
 H -0.54027 0.03803 -0.52501
 H -0.21997 -0.02976 1.18225
 H 0.03207 1.51751 0.34490
 H 1.32602 -0.74426 -0.40022
7
SN2_IRC_Cartesians_MW_output/new_data/SN2_traj1_Cartesians point 401
C 0.29390 0.43615 0.26442
 O 1.43037 0.10867 0.03082
 F -2.32246 -1.32910 -0.89759
 H -0.54025 0.03938 -0.52466
 H -0.21967 -0.02843 1.18241
 H 0.03358 1.51876 0.34518
 H 1.32453 -0.74544 -0.40057
7
SN2_IRC_Cartesians_MW_output/new_data/SN2_traj1_Cartesians point 402
C 0.29609 0.43725 0.26462
 O 1.43032 0.10831 0.03091
 F -2.32492 -1.33255 -0.89829
 H -0.54023 0.04072 -0.52433
 H -0.21938 -0.02712 1.18257
 H 0.03505 1.51999 0.34544
 H 1.32307 -0.74659 -0.40092
7
SN2_IRC_Cartesians_MW_output/new_data/SN2_traj1_Cartesians point 403
C 0.29827 0.43835 0.26482
 O 1.43027 0.10794 0.03100
 F -2.32739 -1.33601 -0.89898
 H -0.54021 0.04205 -0.52399
 H -0.21908 -0.02580 1.18273
 H 0.03653 1.52122 0.34571
 H 1.32161 -0.74774 -0.40128
7
SN2_IRC_Cartesians_MW_output/new_data/SN2_traj1_Cartesians point 404
C 0.30051 0.43947 0.26502
 O 1.43021 0.10756 0.03109
 F -2.32991 -1.33955 -0.89969
 H -0.54020 0.04341 -0.52365
 H -0.21878 -0.02446 1.18289
 H 0.03805 1.52248 0.34599
 H 1.32011 -0.74892 -0.40164
7
SN2_IRC_Cartesians_MW_output/new_data/SN2_traj1_Cartesians point 405
C 0.30285 0.44065 0.26523
 O 1.43016 0.10717 0.03119
 F -2.33254 -1.34325 -0.90044
 H -0.54018 0.04484 -0.52329
 H -0.21847 -0.02305 1.18305
 H 0.03963 1.52379 0.34627
 H 1.31855 -0.75015 -0.40201
7
SN2_IRC_Cartesians_MW_output/new_data/SN2_traj1_Cartesians point 406
C 0.30533 0.44189 0.26545
 O 1.43010 0.10676 0.03129
 F -2.33533 -1.34716 -0.90122
 H -0.54016 0.04635 -0.52291
 H -0.21813 -0.02157 1.18323
 H 0.04130 1.52518 0.34658
 H 1.31690 -0.75146 -0.40241
7
SN2_IRC_Cartesians_MW_output/new_data/SN2_traj1_Cartesians point 407
C 0.30796 0.44322 0.26569
 O 1.43004 0.10632 0.03140
 F -2.33830 -1.35132 -0.90206
 H -0.54014 0.04795 -0.52251
 H -0.21778 -0.01999 1.18342
 H 0.04308 1.52667 0.34690
 H 1.31514 -0.75285 -0.40283
7
SN2_IRC_Cartesians_MW_output/new_data/SN2_traj1_Cartesians point 408
C 0.31076 0.44462 0.26594
 O 1.42997 0.10585 0.03152
 F -2.34145 -1.35575 -0.90295
 H -0.54012 0.04966 -0.52208
 H -0.21740 -0.01831 1.18362
 H 0.04497 1.52824 0.34724
 H 1.31327 -0.75432 -0.40328
7
SN2_IRC_Cartesians_MW_output/new_data/SN2_traj1_Cartesians point 409
C 0.31370 0.44610 0.26621
 O 1.42990 0.10536 0.03164
 F -2.34477 -1.36041 -0.90389
 H -0.54009 0.05146 -0.52163
 H -0.21701 -0.01654 1.18383
 H 0.04697 1.52990 0.34760
 H 1.31130 -0.75587 -0.40376
7
SN2_IRC_Cartesians_MW_output/new_data/SN2_traj1_Cartesians point 410
C 0.31679 0.44765 0.26649
 O 1.42982 0.10484 0.03177
 F -2.34825 -1.36528 -0.90487
 H -0.54007 0.05334 -0.52116
 H -0.21659 -0.01468 1.18405
 H 0.04905 1.53163 0.34798
 H 1.30925 -0.75750 -0.40425
7
SN2_IRC_Cartesians_MW_output/new_data/SN2_traj1_Cartesians point 411
C 0.31998 0.44926 0.26677
 O 1.42975 0.10430 0.03190
 F -2.35185 -1.37033 -0.90588
 H -0.54004 0.05528 -0.52067
 H -0.21616 -0.01277 1.18427
 H 0.05121 1.53343 0.34837
 H 1.30711 -0.75918 -0.40476
7
SN2_IRC_Cartesians_MW_output/new_data/SN2_traj1_Cartesians point 412
C 0.32327 0.45092 0.26707
 O 1.42967 0.10375 0.03204
 F -2.35556 -1.37554 -0.90693
 H -0.54002 0.05729 -0.52017
 H -0.21572 -0.01079 1.18451
 H 0.05344 1.53528 0.34877
 H 1.30491 -0.76092 -0.40529
7
SN2_IRC_Cartesians_MW_output/new_data/SN2_traj1_Cartesians point 413
C 0.32665 0.45261 0.26738
 O 1.42959 0.10319 0.03218
 F -2.35936 -1.38087 -0.90800
 H -0.53999 0.05935 -0.51965
 H -0.21526 -0.00876 1.18475
 H 0.05572 1.53718 0.34919
 H 1.30266 -0.76270 -0.40583
7
SN2_IRC_Cartesians_MW_output/new_data/SN2_traj1_Cartesians point 414
C 0.33009 0.45434 0.26769
 O 1.42951 0.10261 0.03232
 F -2.36324 -1.38631 -0.90910
 H -0.53997 0.06145 -0.51912
 H -0.21480 -0.00669 1.18499
 H 0.05805 1.53912 0.34961
 H 1.30036 -0.76451 -0.40639
7
SN2_IRC_Cartesians_MW_output/new_data/SN2_traj1_Cartesians point 415
C 0.33359 0.45610 0.26800
 O 1.42942 0.10203 0.03246
 F -2.36718 -1.39184 -0.91021
 H -0.53994 0.06358 -0.51859
 H -0.21433 -0.00459 1.18524
 H 0.06041 1.54108 0.35004
 H 1.29802 -0.76635 -0.40695
7
SN2_IRC_Cartesians_MW_output/new_data/SN2_traj1_Cartesians point 416
C 0.33712 0.45788 0.26832
 O 1.42934 0.10143 0.03261
 F -2.37116 -1.39743 -0.91133
 H -0.53991 0.06573 -0.51804
 H -0.21385 -0.00247 1.18550
 H 0.06280 1.54307 0.35047
 H 1.29566 -0.76822 -0.40752
7
SN2_IRC_Cartesians_MW_output/new_data/SN2_traj1_Cartesians point 417
C 0.34066 0.45966 0.26864
 O 1.42925 0.10084 0.03276
 F -2.37515 -1.40303 -0.91246
 H -0.53988 0.06789 -0.51750
 H -0.21338 -0.00034 1.18575
 H 0.06520 1.54507 0.35090
 H 1.29330 -0.77008 -0.40809
7
SN2_IRC_Cartesians_MW_output/new_data/SN2_traj1_Cartesians point 418
C 0.34418 0.46143 0.26896
 O 1.42917 0.10025 0.03290
 F -2.37911 -1.40859 -0.91358
 H -0.53986 0.07004 -0.51696
 H -0.21290 0.00177 1.18600
 H 0.06757 1.54704 0.35133
 H 1.29095 -0.77194 -0.40865
7
SN2_IRC_Cartesians_MW_output/new_data/SN2_traj1_Cartesians point 419
C 0.34760 0.46314 0.26926
 O 1.42909 0.09968 0.03305
 F -2.38296 -1.41399 -0.91466
 H -0.53983 0.07212 -0.51644
 H -0.21244 0.00382 1.18624
 H 0.06989 1.54897 0.35175
 H 1.28867 -0.77374 -0.40920
7
SN2_IRC_Cartesians_MW_output/new_data/SN2_traj1_Cartesians point 420
C 0.35084 0.46477 0.26956
 O 1.42901 0.09914 0.03318
 F -2.38662 -1.41912 -0.91569
 H -0.53980 0.07410 -0.51594
 H -0.21201 0.00577 1.18647
 H 0.07208 1.55079 0.35215
 H 1.28650 -0.77545 -0.40972
7
SN2_IRC_Cartesians_MW_output/new_data/SN2_traj1_Cartesians point 421
C 0.35381 0.46627 0.26982
 O 1.42894 0.09864 0.03330
 F -2.38997 -1.42382 -0.91664
 H -0.53978 0.07591 -0.51549
 H -0.21161 0.00755 1.18669
 H 0.07409 1.55246 0.35251
 H 1.28451 -0.77702 -0.41020
7
SN2_IRC_Cartesians_MW_output/new_data/SN2_traj1_Cartesians point 422
C 0.35646 0.46760 0.27006
 O 1.42887 0.09820 0.03341
 F -2.39295 -1.42800 -0.91748
 H -0.53976 0.07752 -0.51508
 H -0.21125 0.00914 1.18688
 H 0.07588 1.55395 0.35284
 H 1.28275 -0.77841 -0.41062
7
SN2_IRC_Cartesians_MW_output/new_data/SN2_traj1_Cartesians point 423
C 0.35874 0.46875 0.27027
 O 1.42882 0.09781 0.03351
 F -2.39552 -1.43161 -0.91821
 H -0.53974 0.07891 -0.51473
 H -0.21094 0.01051 1.18704
 H 0.07742 1.55523 0.35312
 H 1.28123 -0.77961 -0.41099
7
SN2_IRC_Cartesians_MW_output/new_data/SN2_traj1_Cartesians point 424
C 0.36068 0.46972 0.27044
 O 1.42877 0.09749 0.03359
 F -2.39771 -1.43468 -0.91882
 H -0.53973 0.08010 -0.51444
 H -0.21068 0.01168 1.18718
 H 0.07874 1.55633 0.35335
 H 1.27993 -0.78064 -0.41130
7
SN2_IRC_Cartesians_MW_output/new_data/SN2_traj1_Cartesians point 425
C 0.36234 0.47056 0.27059
 O 1.42873 0.09721 0.03366
 F -2.39957 -1.43730 -0.91935
 H -0.53971 0.08111 -0.51418
 H -0.21046 0.01267 1.18729
 H 0.07986 1.55726 0.35356
 H 1.27882 -0.78151 -0.41157
7
SN2_IRC_Cartesians_MW_output/new_data/SN2_traj1_Cartesians point 426
C 0.36377 0.47128 0.27072
 O 1.42870 0.09697 0.03372
 F -2.40119 -1.43957 -0.91981
 H -0.53970 0.08198 -0.51396
 H -0.21027 0.01354 1.18740
 H 0.08083 1.55807 0.35373
 H 1.27786 -0.78227 -0.41180
7
SN2_IRC_Cartesians_MW_output/new_data/SN2_traj1_Cartesians point 427
C 0.36506 0.47193 0.27084
 O 1.42867 0.09675 0.03377
 F -2.40265 -1.44161 -0.92022
 H -0.53969 0.08277 -0.51376
 H -0.21009 0.01431 1.18749
 H 0.08170 1.55879 0.35389
 H 1.27700 -0.78295 -0.41201
7
SN2_IRC_Cartesians_MW_output/new_data/SN2_traj1_Cartesians point 428
C 0.36628 0.47254 0.27095
 O 1.42864 0.09655 0.03382
 F -2.40401 -1.44353 -0.92060
 H -0.53968 0.08351 -0.51358
 H -0.20993 0.01504 1.18758
 H 0.08252 1.55948 0.35404
 H 1.27619 -0.78359 -0.41220
7
SN2_IRC_Cartesians_MW_output/new_data/SN2_traj1_Cartesians point 429
C 0.36749 0.47315 0.27106
 O 1.42861 0.09635 0.03387
 F -2.40538 -1.44545 -0.92099
 H -0.53967 0.08425 -0.51339
 H -0.20977 0.01577 1.18766
 H 0.08334 1.56016 0.35419
 H 1.27538 -0.78422 -0.41240
7
SN2_IRC_Cartesians_MW_output/new_data/SN2_traj1_Cartesians point 430
C 0.36876 0.47379 0.27117
 O 1.42858 0.09614 0.03392
 F -2.40681 -1.44746 -0.92139
 H -0.53966 0.08503 -0.51320
 H -0.20959 0.01653 1.18775
 H 0.08420 1.56087 0.35434
 H 1.27453 -0.78490 -0.41260
7
SN2_IRC_Cartesians_MW_output/new_data/SN2_traj1_Cartesians point 431
C 0.37015 0.47448 0.27130
 O 1.42855 0.09590 0.03398
 F -2.40837 -1.44965 -0.92183
 H -0.53965 0.08587 -0.51299
 H -0.20941 0.01736 1.18785
 H 0.08514 1.56165 0.35451
 H 1.27360 -0.78563 -0.41282
7
SN2_IRC_Cartesians_MW_output/new_data/SN2_traj1_Cartesians point 432
C 0.37167 0.47525 0.27143
 O 1.42851 0.09565 0.03404
 F -2.41008 -1.45205 -0.92232
 H -0.53964 0.08680 -0.51275
 H -0.20920 0.01828 1.18796
 H 0.08616 1.56251 0.35470
 H 1.27259 -0.78643 -0.41307
7
SN2_IRC_Cartesians_MW_output/new_data/SN2_traj1_Cartesians point 433
C 0.37330 0.47607 0.27158
 O 1.42847 0.09537 0.03411
 F -2.41193 -1.45464 -0.92284
 H -0.53963 0.08779 -0.51250
 H -0.20898 0.01926 1.18808
 H 0.08727 1.56343 0.35490
 H 1.27150 -0.78729 -0.41333
7
SN2_IRC_Cartesians_MW_output/new_data/SN2_traj1_Cartesians point 434
C 0.37501 0.47693 0.27174
 O 1.42843 0.09509 0.03418
 F -2.41386 -1.45734 -0.92338
 H -0.53962 0.08884 -0.51224
 H -0.20875 0.02029 1.18820
 H 0.08843 1.56439 0.35511
 H 1.27035 -0.78819 -0.41361
7
SN2_IRC_Cartesians_MW_output/new_data/SN2_traj1_Cartesians point 435
C 0.37674 0.47780 0.27189
 O 1.42839 0.09480 0.03426
 F -2.41580 -1.46007 -0.92393
 H -0.53960 0.08989 -0.51198
 H -0.20852 0.02132 1.18832
 H 0.08959 1.56536 0.35532
 H 1.26920 -0.78910 -0.41388
7
SN2_IRC_Cartesians_MW_output/new_data/SN2_traj1_Cartesians point 436
C 0.37842 0.47864 0.27204
 O 1.42835 0.09452 0.03433
 F -2.41769 -1.46272 -0.92446
 H -0.53959 0.09091 -0.51172
 H -0.20829 0.02233 1.18844
 H 0.09073 1.56631 0.35553
 H 1.26808 -0.78999 -0.41415
7
SN2_IRC_Cartesians_MW_output/new_data/SN2_traj1_Cartesians point 437
C 0.38000 0.47944 0.27218
 O 1.42831 0.09425 0.03439
 F -2.41948 -1.46523 -0.92497
 H -0.53958 0.09188 -0.51148
 H -0.20808 0.02328 1.18856
 H 0.09180 1.56720 0.35572
 H 1.26702 -0.79082 -0.41441
7
SN2_IRC_Cartesians_MW_output/new_data/SN2_traj1_Cartesians point 438
C 0.38147 0.48018 0.27232
 O 1.42828 0.09401 0.03445
 F -2.42113 -1.46755 -0.92543
 H -0.53957 0.09277 -0.51125
 H -0.20788 0.02416 1.18866
 H 0.09279 1.56802 0.35590
 H 1.26604 -0.79159 -0.41464
7
SN2_IRC_Cartesians_MW_output/new_data/SN2_traj1_Cartesians point 439
C 0.38279 0.48084 0.27244
 O 1.42824 0.09379 0.03451
 F -2.42262 -1.46963 -0.92585
 H -0.53955 0.09358 -0.51105
 H -0.20771 0.02496 1.18875
 H 0.09369 1.56877 0.35606
 H 1.26516 -0.79229 -0.41486
7
SN2_IRC_Cartesians_MW_output/new_data/SN2_traj1_Cartesians point 440
C 0.38395 0.48142 0.27254
 O 1.42822 0.09359 0.03455
 F -2.42392 -1.47147 -0.92622
 H -0.53955 0.09428 -0.51087
 H -0.20755 0.02565 1.18884
 H 0.09447 1.56942 0.35620
 H 1.26439 -0.79290 -0.41504
7
SN2_IRC_Cartesians_MW_output/new_data/SN2_traj1_Cartesians point 441
C 0.38495 0.48192 0.27263
 O 1.42819 0.09342 0.03460
 F -2.42505 -1.47305 -0.92654
 H -0.53954 0.09489 -0.51072
 H -0.20742 0.02625 1.18891
 H 0.09515 1.56998 0.35633
 H 1.26372 -0.79343 -0.41520
7
SN2_IRC_Cartesians_MW_output/new_data/SN2_traj1_Cartesians point 442
C 0.38578 0.48234 0.27271
 O 1.42817 0.09329 0.03463
 F -2.42599 -1.47436 -0.92680
 H -0.53953 0.09540 -0.51059
 H -0.20730 0.02675 1.18897
 H 0.09571 1.57045 0.35643
 H 1.26316 -0.79387 -0.41534
7
SN2_IRC_Cartesians_MW_output/new_data/SN2_traj1_Cartesians point 443
C 0.38645 0.48268 0.27277
 O 1.42816 0.09317 0.03466
 F -2.42674 -1.47542 -0.92702
 H -0.53953 0.09581 -0.51049
 H -0.20721 0.02715 1.18901
 H 0.09616 1.57083 0.35651
 H 1.26272 -0.79422 -0.41544
7
SN2_IRC_Cartesians_MW_output/new_data/SN2_traj1_Cartesians point 444
C 0.38696 0.48293 0.27281
 O 1.42814 0.09309 0.03468
 F -2.42731 -1.47623 -0.92718
 H -0.53952 0.09612 -0.51041
 H -0.20715 0.02746 1.18905
 H 0.09650 1.57111 0.35657
 H 1.26238 -0.79449 -0.41553
7
SN2_IRC_Cartesians_MW_output/new_data/SN2_traj1_Cartesians point 445
C 0.38731 0.48311 0.27284
 O 1.42814 0.09303 0.03469
 F -2.42771 -1.47678 -0.92729
 H -0.53952 0.09633 -0.51036
 H -0.20710 0.02767 1.18908
 H 0.09674 1.57131 0.35661
 H 1.26214 -0.79467 -0.41558
7
SN2_IRC_Cartesians_MW_output/new_data/SN2_traj1_Cartesians point 446
C 0.38752 0.48322 0.27286
 O 1.42813 0.09299 0.03470
 F -2.42794 -1.47711 -0.92735
 H -0.53952 0.09646 -0.51033
 H -0.20707 0.02780 1.18909
 H 0.09688 1.57143 0.35664
 H 1.26200 -0.79478 -0.41562
7
SN2_IRC_Cartesians_MW_output/new_data/SN2_traj1_Cartesians point 447
C 0.38758 0.48325 0.27287
 O 1.42813 0.09298 0.03471
 F -2.42802 -1.47721 -0.92738
 H -0.53952 0.09650 -0.51032
 H -0.20706 0.02784 1.18910
 H 0.09693 1.57146 0.35665
 H 1.26196 -0.79482 -0.41563
7
SN2_IRC_Cartesians_MW_output/new_data/SN2_traj1_Cartesians point 448
C 0.38752 0.48322 0.27286
 O 1.42813 0.09299 0.03470
 F -2.42795 -1.47712 -0.92736
 H -0.53952 0.09646 -0.51032
 H -0.20707 0.02780 1.18909
 H 0.09689 1.57143 0.35664
 H 1.26200 -0.79478 -0.41562
7
SN2_IRC_Cartesians_MW_output/new_data/SN2_traj1_Cartesians point 449
C 0.38735 0.48313 0.27285
 O 1.42813 0.09302 0.03470
 F -2.42776 -1.47685 -0.92730
 H -0.53952 0.09636 -0.51035
 H -0.20709 0.02770 1.18908
 H 0.09677 1.57133 0.35662
 H 1.26211 -0.79469 -0.41559
7
SN2_IRC_Cartesians_MW_output/new_data/SN2_traj1_Cartesians point 450
C 0.38709 0.48300 0.27282
 O 1.42814 0.09307 0.03469
 F -2.42747 -1.47644 -0.92722
 H -0.53952 0.09620 -0.51039
 H -0.20713 0.02754 1.18906
 H 0.09660 1.57119 0.35659
 H 1.26229 -0.79456 -0.41555
7
SN2_IRC_Cartesians_MW_output/new_data/SN2_traj1_Cartesians point 451
C 0.38676 0.48284 0.27279
 O 1.42815 0.09312 0.03467
 F -2.42709 -1.47592 -0.92711
 H -0.53952 0.09600 -0.51044
 H -0.20717 0.02734 1.18904
 H 0.09637 1.57100 0.35655
 H 1.26251 -0.79438 -0.41549
7
SN2_IRC_Cartesians_MW_output/new_data/SN2_traj1_Cartesians point 452
C 0.38639 0.48265 0.27276
 O 1.42816 0.09318 0.03466
 F -2.42667 -1.47533 -0.92700
 H -0.53953 0.09577 -0.51050
 H -0.20722 0.02712 1.18901
 H 0.09612 1.57079 0.35650
 H 1.26276 -0.79419 -0.41543
7
SN2_IRC_Cartesians_MW_output/new_data/SN2_traj1_Cartesians point 453
C 0.38601 0.48246 0.27273
 O 1.42817 0.09325 0.03464
 F -2.42625 -1.47473 -0.92688
 H -0.53953 0.09554 -0.51056
 H -0.20727 0.02689 1.18898
 H 0.09586 1.57058 0.35646
 H 1.26301 -0.79399 -0.41537
7
SN2_IRC_Cartesians_MW_output/new_data/SN2_traj1_Cartesians point 454
C 0.38566 0.48228 0.27269
 O 1.42817 0.09331 0.03463
 F -2.42585 -1.47417 -0.92676
 H -0.53953 0.09533 -0.51061
 H -0.20732 0.02668 1.18896
 H 0.09563 1.57038 0.35641
 H 1.26324 -0.79380 -0.41532
7
SN2_IRC_Cartesians_MW_output/new_data/SN2_traj1_Cartesians point 455
C 0.38538 0.48214 0.27267
 O 1.42818 0.09335 0.03461
 F -2.42554 -1.47374 -0.92668
 H -0.53953 0.09516 -0.51065
 H -0.20736 0.02651 1.18894
 H 0.09544 1.57023 0.35638
 H 1.26343 -0.79366 -0.41527
7
SN2_IRC_Cartesians_MW_output/new_data/SN2_traj1_Cartesians point 456
C 0.38524 0.48207 0.27266
 O 1.42818 0.09338 0.03461
 F -2.42538 -1.47351 -0.92663
 H -0.53954 0.09507 -0.51067
 H -0.20738 0.02643 1.18893
 H 0.09534 1.57014 0.35636
 H 1.26353 -0.79358 -0.41525
7
SN2_IRC_Cartesians_MW_output/new_data/SN2_traj1_Cartesians point 457
C 0.38528 0.48209 0.27266
 O 1.42818 0.09337 0.03461
 F -2.42543 -1.47358 -0.92664
 H -0.53954 0.09510 -0.51067
 H -0.20737 0.02645 1.18893
 H 0.09537 1.57017 0.35637
 H 1.26350 -0.79360 -0.41526
7
SN2_IRC_Cartesians_MW_output/new_data/SN2_traj1_Cartesians point 458
C 0.38559 0.48225 0.27269
 O 1.42818 0.09332 0.03462
 F -2.42578 -1.47407 -0.92674
 H -0.53953 0.09529 -0.51062
 H -0.20733 0.02664 1.18895
 H 0.09558 1.57034 0.35640
 H 1.26329 -0.79377 -0.41531
7
SN2_IRC_Cartesians_MW_output/new_data/SN2_traj1_Cartesians point 459
C 0.38625 0.48258 0.27275
 O 1.42816 0.09321 0.03465
 F -2.42652 -1.47512 -0.92695
 H -0.53953 0.09569 -0.51052
 H -0.20724 0.02704 1.18900
 H 0.09603 1.57072 0.35649
 H 1.26285 -0.79412 -0.41541
7
SN2_IRC_Cartesians_MW_output/new_data/SN2_traj1_Cartesians point 460
C 0.38735 0.48313 0.27285
 O 1.42813 0.09302 0.03470
 F -2.42775 -1.47684 -0.92730
 H -0.53952 0.09636 -0.51035
 H -0.20709 0.02769 1.18908
 H 0.09677 1.57133 0.35662
 H 1.26212 -0.79469 -0.41559
7
SN2_IRC_Cartesians_MW_output/new_data/SN2_traj1_Cartesians point 461
C 0.38893 0.48393 0.27299
 O 1.42810 0.09276 0.03476
 F -2.42954 -1.47935 -0.92780
 H -0.53951 0.09732 -0.51011
 H -0.20688 0.02865 1.18919
 H 0.09784 1.57222 0.35681
 H 1.26106 -0.79553 -0.41584
7
SN2_IRC_Cartesians_MW_output/new_data/SN2_traj1_Cartesians point 462
C 0.39104 0.48499 0.27318
 O 1.42805 0.09240 0.03485
 F -2.43192 -1.48268 -0.92848
 H -0.53949 0.09861 -0.50979
 H -0.20660 0.02991 1.18934
 H 0.09927 1.57341 0.35707
 H 1.25965 -0.79664 -0.41618
7
SN2_IRC_Cartesians_MW_output/new_data/SN2_traj1_Cartesians point 463
C 0.39366 0.48631 0.27342
 O 1.42798 0.09196 0.03496
 F -2.43487 -1.48683 -0.92931
 H -0.53947 0.10021 -0.50938
 H -0.20624 0.03149 1.18953
 H 0.10104 1.57488 0.35739
 H 1.25790 -0.79802 -0.41660
7
SN2_IRC_Cartesians_MW_output/new_data/SN2_traj1_Cartesians point 464
C 0.39674 0.48785 0.27369
 O 1.42791 0.09145 0.03509
 F -2.43834 -1.49170 -0.93029
 H -0.53945 0.10209 -0.50891
 H -0.20583 0.03334 1.18975
 H 0.10312 1.57662 0.35777
 H 1.25584 -0.79964 -0.41710
7
SN2_IRC_Cartesians_MW_output/new_data/SN2_traj1_Cartesians point 465
C 0.40020 0.48959 0.27401
 O 1.42783 0.09087 0.03523
 F -2.44223 -1.49716 -0.93139
 H -0.53942 0.10419 -0.50838
 H -0.20536 0.03541 1.19000
 H 0.10546 1.57856 0.35819
 H 1.25353 -0.80147 -0.41765
7
SN2_IRC_Cartesians_MW_output/new_data/SN2_traj1_Cartesians point 466
C 0.40395 0.49148 0.27434
 O 1.42774 0.09024 0.03539
 F -2.44646 -1.50309 -0.93258
 H -0.53939 0.10648 -0.50781
 H -0.20486 0.03766 1.19026
 H 0.10799 1.58067 0.35865
 H 1.25103 -0.80344 -0.41826
7
SN2_IRC_Cartesians_MW_output/new_data/SN2_traj1_Cartesians point 467
C 0.40791 0.49347 0.27470
 O 1.42764 0.08958 0.03555
 F -2.45093 -1.50936 -0.93384
 H -0.53936 0.10890 -0.50720
 H -0.20432 0.04005 1.19055
 H 0.11068 1.58290 0.35914
 H 1.24838 -0.80553 -0.41889
7
SN2_IRC_Cartesians_MW_output/new_data/SN2_traj1_Cartesians point 468
C 0.41202 0.49554 0.27507
 O 1.42754 0.08889 0.03572
 F -2.45556 -1.51585 -0.93515
 H -0.53933 0.11140 -0.50657
 H -0.20377 0.04251 1.19084
 H 0.11345 1.58521 0.35964
 H 1.24564 -0.80770 -0.41955
7
SN2_IRC_Cartesians_MW_output/new_data/SN2_traj1_Cartesians point 469
C 0.41620 0.49764 0.27545
 O 1.42744 0.08819 0.03589
 F -2.46027 -1.52247 -0.93647
 H -0.53929 0.11395 -0.50593
 H -0.20321 0.04502 1.19114
 H 0.11628 1.58757 0.36015
 H 1.24284 -0.80990 -0.42022
7
SN2_IRC_Cartesians_MW_output/new_data/SN2_traj1_Cartesians point 470
C 0.42038 0.49974 0.27582
 O 1.42734 0.08749 0.03607
 F -2.46497 -1.52907 -0.93780
 H -0.53926 0.11650 -0.50529
 H -0.20265 0.04753 1.19144
 H 0.11911 1.58992 0.36066
 H 1.24005 -0.81210 -0.42090
7
SN2_IRC_Cartesians_MW_output/new_data/SN2_traj1_Cartesians point 471
C 0.42445 0.50178 0.27619
 O 1.42725 0.08681 0.03624
 F -2.46956 -1.53551 -0.93910
 H -0.53923 0.11898 -0.50467
 H -0.20210 0.04998 1.19173
 H 0.12186 1.59221 0.36116
 H 1.23733 -0.81425 -0.42155
7
SN2_IRC_Cartesians_MW_output/new_data/SN2_traj1_Cartesians point 472
C 0.42827 0.50371 0.27654
 O 1.42715 0.08617 0.03640
 F -2.47387 -1.54155 -0.94031
 H -0.53920 0.12131 -0.50408
 H -0.20158 0.05227 1.19200
 H 0.12445 1.59436 0.36163
 H 1.23478 -0.81627 -0.42216
7
SN2_IRC_Cartesians_MW_output/new_data/SN2_traj1_Cartesians point 473
C 0.43168 0.50542 0.27684
 O 1.42707 0.08560 0.03654
 F -2.47771 -1.54693 -0.94139
 H -0.53917 0.12339 -0.50356
 H -0.20112 0.05432 1.19224
 H 0.12675 1.59627 0.36205
 H 1.23251 -0.81806 -0.42271
7
SN2_IRC_Cartesians_MW_output/new_data/SN2_traj1_Cartesians point 474
C 0.43448 0.50683 0.27709
 O 1.42700 0.08513 0.03665
 F -2.48086 -1.55136 -0.94229
 H -0.53915 0.12509 -0.50313
 H -0.20075 0.05600 1.19244
 H 0.12864 1.59785 0.36239
 H 1.23064 -0.81954 -0.42316
7
SN2_IRC_Cartesians_MW_output/new_data/SN2_traj1_Cartesians point 475
C 0.43656 0.50787 0.27728
 O 1.42696 0.08478 0.03674
 F -2.48320 -1.55465 -0.94295
 H -0.53914 0.12636 -0.50281
 H -0.20047 0.05725 1.19259
 H 0.13005 1.59902 0.36265
 H 1.22925 -0.82063 -0.42350
7
SN2_IRC_Cartesians_MW_output/new_data/SN2_traj1_Cartesians point 476
C 0.43791 0.50855 0.27740
 O 1.42692 0.08456 0.03680
 F -2.48472 -1.55678 -0.94337
 H -0.53912 0.12718 -0.50261
 H -0.20029 0.05806 1.19269
 H 0.13096 1.59978 0.36281
 H 1.22835 -0.82134 -0.42371
7
SN2_IRC_Cartesians_MW_output/new_data/SN2_traj1_Cartesians point 477
C 0.43862 0.50891 0.27747
 O 1.42691 0.08444 0.03682
 F -2.48552 -1.55791 -0.94360
 H -0.53912 0.12762 -0.50250
 H -0.20019 0.05849 1.19274
 H 0.13144 1.60018 0.36290
 H 1.22787 -0.82172 -0.42383
7
SN2_IRC_Cartesians_MW_output/new_data/SN2_traj1_Cartesians point 478
C 0.43885 0.50902 0.27749
 O 1.42690 0.08440 0.03683
 F -2.48578 -1.55827 -0.94367
 H -0.53912 0.12776 -0.50246
 H -0.20016 0.05862 1.19275
 H 0.13160 1.60031 0.36293
 H 1.22772 -0.82184 -0.42386
7
SN2_IRC_Cartesians_MW_output/new_data/SN2_traj1_Cartesians point 479
C 0.43877 0.50899 0.27748
 O 1.42690 0.08441 0.03683
 F -2.48570 -1.55815 -0.94365
 H -0.53912 0.12771 -0.50247
 H -0.20017 0.05858 1.19275
 H 0.13155 1.60026 0.36292
 H 1.22777 -0.82180 -0.42385
7
SN2_IRC_Cartesians_MW_output/new_data/SN2_traj1_Cartesians point 480
C 0.43858 0.50889 0.27746
 O 1.42691 0.08444 0.03682
 F -2.48548 -1.55784 -0.94359
 H -0.53912 0.12759 -0.50250
 H -0.20020 0.05846 1.19273
 H 0.13141 1.60015 0.36289
 H 1.22790 -0.82170 -0.42382
7
SN2_IRC_Cartesians_MW_output/new_data/SN2_traj1_Cartesians point 481
C 0.43846 0.50883 0.27745
 O 1.42691 0.08446 0.03682
 F -2.48534 -1.55765 -0.94355
 H -0.53912 0.12752 -0.50252
 H -0.20021 0.05839 1.19272
 H 0.13133 1.60009 0.36288
 H 1.22798 -0.82163 -0.42380
7
SN2_IRC_Cartesians_MW_output/new_data/SN2_traj1_Cartesians point 482
C 0.43864 0.50892 0.27747
 O 1.42691 0.08443 0.03683
 F -2.48555 -1.55794 -0.94361
 H -0.53912 0.12763 -0.50249
 H -0.20019 0.05850 1.19274
 H 0.13146 1.60019 0.36290
 H 1.22786 -0.82173 -0.42383
7
SN2_IRC_Cartesians_MW_output/new_data/SN2_traj1_Cartesians point 483
C 0.43936 0.50928 0.27754
 O 1.42689 0.08431 0.03686
 F -2.48637 -1.55909 -0.94384
 H -0.53911 0.12807 -0.50238
 H -0.20009 0.05894 1.19279
 H 0.13195 1.60060 0.36299
 H 1.22737 -0.82211 -0.42395
7
SN2_IRC_Cartesians_MW_output/new_data/SN2_traj1_Cartesians point 484
C 0.44080 0.51001 0.27766
 O 1.42685 0.08407 0.03692
 F -2.48799 -1.56136 -0.94430
 H -0.53910 0.12895 -0.50216
 H -0.19990 0.05980 1.19289
 H 0.13292 1.60141 0.36316
 H 1.22641 -0.82287 -0.42418
7
SN2_IRC_Cartesians_MW_output/new_data/SN2_traj1_Cartesians point 485
C 0.44295 0.51109 0.27786
 O 1.42680 0.08371 0.03700
 F -2.49041 -1.56476 -0.94498
 H -0.53909 0.13026 -0.50183
 H -0.19961 0.06109 1.19305
 H 0.13437 1.60262 0.36343
 H 1.22498 -0.82400 -0.42452
7
SN2_IRC_Cartesians_MW_output/new_data/SN2_traj1_Cartesians point 486
C 0.44565 0.51244 0.27810
 O 1.42674 0.08326 0.03712
 F -2.49344 -1.56902 -0.94584
 H -0.53906 0.13190 -0.50142
 H -0.19924 0.06271 1.19324
 H 0.13619 1.60413 0.36376
 H 1.22318 -0.82542 -0.42496
7
SN2_IRC_Cartesians_MW_output/new_data/SN2_traj1_Cartesians point 487
C 0.44867 0.51396 0.27837
 O 1.42666 0.08275 0.03724
 F -2.49685 -1.57379 -0.94680
 H -0.53904 0.13374 -0.50096
 H -0.19884 0.06452 1.19345
 H 0.13824 1.60583 0.36413
 H 1.22116 -0.82701 -0.42544
7
SN2_IRC_Cartesians_MW_output/new_data/SN2_traj1_Cartesians point 488
C 0.45185 0.51556 0.27866
 O 1.42659 0.08222 0.03737
 F -2.50043 -1.57882 -0.94781
 H -0.53902 0.13568 -0.50047
 H -0.19841 0.06643 1.19368
 H 0.14039 1.60762 0.36452
 H 1.21904 -0.82869 -0.42595
7
SN2_IRC_Cartesians_MW_output/new_data/SN2_traj1_Cartesians point 489
C 0.45507 0.51718 0.27895
 O 1.42651 0.08168 0.03751
 F -2.50407 -1.58392 -0.94883
 H -0.53899 0.13765 -0.49998
 H -0.19798 0.06837 1.19391
 H 0.14257 1.60943 0.36491
 H 1.21688 -0.83039 -0.42647
7
SN2_IRC_Cartesians_MW_output/new_data/SN2_traj1_Cartesians point 490
C 0.45827 0.51879 0.27924
 O 1.42643 0.08115 0.03764
 F -2.50767 -1.58898 -0.94985
 H -0.53897 0.13960 -0.49949
 H -0.19755 0.07029 1.19414
 H 0.14473 1.61123 0.36530
 H 1.21475 -0.83208 -0.42698
7
SN2_IRC_Cartesians_MW_output/new_data/SN2_traj1_Cartesians point 491
C 0.46138 0.52035 0.27952
 O 1.42636 0.08062 0.03777
 F -2.51118 -1.59390 -0.95084
 H -0.53894 0.14150 -0.49901
 H -0.19713 0.07216 1.19436
 H 0.14684 1.61299 0.36569
 H 1.21266 -0.83372 -0.42748
7
SN2_IRC_Cartesians_MW_output/new_data/SN2_traj1_Cartesians point 492
C 0.46438 0.52186 0.27979
 O 1.42629 0.08012 0.03789
 F -2.51455 -1.59864 -0.95179
 H -0.53892 0.14332 -0.49855
 H -0.19672 0.07396 1.19457
 H 0.14886 1.61467 0.36605
 H 1.21066 -0.83530 -0.42797
7
SN2_IRC_Cartesians_MW_output/new_data/SN2_traj1_Cartesians point 493
C 0.46723 0.52329 0.28005
 O 1.42622 0.07965 0.03801
 F -2.51776 -1.60314 -0.95270
 H -0.53890 0.14506 -0.49812
 H -0.19634 0.07567 1.19478
 H 0.15079 1.61627 0.36640
 H 1.20876 -0.83680 -0.42842
7
SN2_IRC_Cartesians_MW_output/new_data/SN2_traj1_Cartesians point 494
C 0.46990 0.52464 0.28029
 O 1.42616 0.07920 0.03812
 F -2.52077 -1.60737 -0.95355
 H -0.53888 0.14669 -0.49771
 H -0.19598 0.07727 1.19497
 H 0.15259 1.61778 0.36673
 H 1.20698 -0.83821 -0.42885
7
SN2_IRC_Cartesians_MW_output/new_data/SN2_traj1_Cartesians point 495
C 0.47237 0.52588 0.28051
 O 1.42610 0.07878 0.03823
 F -2.52356 -1.61128 -0.95433
 H -0.53886 0.14820 -0.49733
 H -0.19565 0.07876 1.19514
 H 0.15427 1.61917 0.36703
 H 1.20532 -0.83951 -0.42925
7
SN2_IRC_Cartesians_MW_output/new_data/SN2_traj1_Cartesians point 496
C 0.47464 0.52702 0.28071
 O 1.42604 0.07840 0.03832
 F -2.52612 -1.61486 -0.95505
 H -0.53884 0.14958 -0.49698
 H -0.19534 0.08012 1.19531
 H 0.15580 1.62044 0.36731
 H 1.20381 -0.84071 -0.42961
7
SN2_IRC_Cartesians_MW_output/new_data/SN2_traj1_Cartesians point 497
C 0.47670 0.52805 0.28090
 O 1.42599 0.07806 0.03841
 F -2.52843 -1.61811 -0.95571
 H -0.53882 0.15083 -0.49667
 H -0.19506 0.08136 1.19545
 H 0.15719 1.62160 0.36756
 H 1.20244 -0.84179 -0.42994
7
SN2_IRC_Cartesians_MW_output/new_data/SN2_traj1_Cartesians point 498
C 0.47855 0.52898 0.28107
 O 1.42595 0.07775 0.03848
 F -2.53052 -1.62104 -0.95630
 H -0.53881 0.15196 -0.49638
 H -0.19482 0.08247 1.19558
 H 0.15844 1.62264 0.36779
 H 1.20120 -0.84276 -0.43024
7
SN2_IRC_Cartesians_MW_output/new_data/SN2_traj1_Cartesians point 499
C 0.48022 0.52983 0.28122
 O 1.42591 0.07747 0.03855
 F -2.53241 -1.62369 -0.95683
 H -0.53879 0.15298 -0.49613
 H -0.19459 0.08347 1.19570
 H 0.15958 1.62358 0.36799
 H 1.20008 -0.84365 -0.43051
7
SN2_IRC_Cartesians_MW_output/new_data/SN2_traj1_Cartesians point 500
C 0.48176 0.53060 0.28136
 O 1.42587 0.07721 0.03862
 F -2.53414 -1.62613 -0.95732
 H -0.53878 0.15392 -0.49589
 H -0.19438 0.08440 1.19581
 H 0.16062 1.62445 0.36818
 H 1.19905 -0.84446 -0.43076
