# Supplementary material for: Low dimensional representations along intrinsic reaction coordinates and molecular dynamics trajectories using interatomic distance matrices
Source: Chem Sci. 2019 Sep 18;10(43):9954–68. doi: 10.1039/c9sc02742d (PMC6991188; doi:10.1039/c9sc02742d)
Supplement: Supplementary file 1 [file SC-010-C9SC02742D-s001.zip › C9SC02742D-SI/ESI_xyz_files/SN2_IRC_Cartesians_MW_output/new_data/SN2_traj_Cartesians_MW_PC1.xyz]

7
SN2_IRC_Cartesians_MW_output/new_data/SN2_traj1_Cartesians point 1
C -0.15003 0.17438 0.01109
 O 1.58577 0.28655 0.00547
 F -2.46745 -0.44900 -0.03983
 H -0.33858 -0.33059 -0.88158
 H -0.32245 -0.33156 0.90979
 H -0.30079 1.21445 0.01531
 H 1.99353 -0.56422 -0.02025
7
SN2_IRC_Cartesians_MW_output/new_data/SN2_traj1_Cartesians point 2
C -0.14984 0.17471 0.01242
 O 1.58488 0.28588 0.00552
 F -2.46370 -0.45040 -0.04430
 H -0.33984 -0.32986 -0.87978
 H -0.32216 -0.33123 0.91129
 H -0.30045 1.21489 0.01703
 H 1.99111 -0.56400 -0.02218
7
SN2_IRC_Cartesians_MW_output/new_data/SN2_traj1_Cartesians point 3
C -0.14973 0.17491 0.01322
 O 1.58434 0.28548 0.00555
 F -2.46144 -0.45124 -0.04699
 H -0.34060 -0.32942 -0.87869
 H -0.32199 -0.33102 0.91219
 H -0.30025 1.21515 0.01806
 H 1.98966 -0.56386 -0.02335
7
SN2_IRC_Cartesians_MW_output/new_data/SN2_traj1_Cartesians point 4
C -0.14969 0.17498 0.01347
 O 1.58417 0.28535 0.00556
 F -2.46074 -0.45149 -0.04782
 H -0.34083 -0.32929 -0.87836
 H -0.32193 -0.33096 0.91246
 H -0.30018 1.21524 0.01838
 H 1.98921 -0.56382 -0.02370
7
SN2_IRC_Cartesians_MW_output/new_data/SN2_traj1_Cartesians point 5
C -0.14971 0.17495 0.01337
 O 1.58424 0.28540 0.00556
 F -2.46102 -0.45139 -0.04748
 H -0.34074 -0.32934 -0.87849
 H -0.32195 -0.33098 0.91235
 H -0.30021 1.21520 0.01825
 H 1.98939 -0.56384 -0.02356
7
SN2_IRC_Cartesians_MW_output/new_data/SN2_traj1_Cartesians point 6
C -0.14975 0.17488 0.01309
 O 1.58443 0.28555 0.00555
 F -2.46182 -0.45109 -0.04653
 H -0.34047 -0.32950 -0.87888
 H -0.32202 -0.33106 0.91203
 H -0.30028 1.21511 0.01789
 H 1.98991 -0.56389 -0.02315
7
SN2_IRC_Cartesians_MW_output/new_data/SN2_traj1_Cartesians point 7
C -0.14980 0.17479 0.01270
 O 1.58469 0.28574 0.00553
 F -2.46290 -0.45069 -0.04525
 H -0.34011 -0.32971 -0.87940
 H -0.32210 -0.33115 0.91160
 H -0.30038 1.21498 0.01739
 H 1.99060 -0.56395 -0.02259
7
SN2_IRC_Cartesians_MW_output/new_data/SN2_traj1_Cartesians point 8
C -0.14986 0.17468 0.01228
 O 1.58498 0.28595 0.00552
 F -2.46411 -0.45024 -0.04381
 H -0.33970 -0.32994 -0.87998
 H -0.32219 -0.33126 0.91112
 H -0.30049 1.21484 0.01684
 H 1.99138 -0.56402 -0.02197
7
SN2_IRC_Cartesians_MW_output/new_data/SN2_traj1_Cartesians point 9
C -0.14993 0.17457 0.01184
 O 1.58527 0.28617 0.00550
 F -2.46534 -0.44978 -0.04234
 H -0.33929 -0.33018 -0.88057
 H -0.32229 -0.33137 0.91063
 H -0.30060 1.21469 0.01628
 H 1.99217 -0.56410 -0.02134
7
SN2_IRC_Cartesians_MW_output/new_data/SN2_traj1_Cartesians point 10
C -0.14998 0.17447 0.01143
 O 1.58555 0.28638 0.00548
 F -2.46649 -0.44936 -0.04097
 H -0.33890 -0.33040 -0.88112
 H -0.32238 -0.33148 0.91017
 H -0.30070 1.21456 0.01575
 H 1.99291 -0.56417 -0.02075
7
SN2_IRC_Cartesians_MW_output/new_data/SN2_traj1_Cartesians point 11
C -0.15003 0.17438 0.01110
 O 1.58577 0.28654 0.00547
 F -2.46743 -0.44901 -0.03986
 H -0.33859 -0.33058 -0.88157
 H -0.32245 -0.33156 0.90980
 H -0.30079 1.21445 0.01532
 H 1.99351 -0.56422 -0.02027
7
SN2_IRC_Cartesians_MW_output/new_data/SN2_traj1_Cartesians point 12
C -0.15006 0.17434 0.01092
 O 1.58589 0.28664 0.00547
 F -2.46795 -0.44882 -0.03924
 H -0.33841 -0.33068 -0.88182
 H -0.32249 -0.33161 0.90959
 H -0.30083 1.21439 0.01508
 H 1.99385 -0.56425 -0.02000
7
SN2_IRC_Cartesians_MW_output/new_data/SN2_traj1_Cartesians point 13
C -0.15005 0.17435 0.01096
 O 1.58586 0.28661 0.00547
 F -2.46783 -0.44886 -0.03939
 H -0.33845 -0.33066 -0.88176
 H -0.32248 -0.33160 0.90964
 H -0.30082 1.21440 0.01514
 H 1.99377 -0.56425 -0.02006
7
SN2_IRC_Cartesians_MW_output/new_data/SN2_traj1_Cartesians point 14
C -0.15001 0.17442 0.01126
 O 1.58566 0.28647 0.00548
 F -2.46699 -0.44917 -0.04038
 H -0.33873 -0.33050 -0.88136
 H -0.32241 -0.33152 0.90998
 H -0.30075 1.21450 0.01552
 H 1.99323 -0.56420 -0.02049
7
SN2_IRC_Cartesians_MW_output/new_data/SN2_traj1_Cartesians point 15
C -0.14994 0.17455 0.01175
 O 1.58533 0.28622 0.00550
 F -2.46559 -0.44969 -0.04204
 H -0.33920 -0.33023 -0.88069
 H -0.32231 -0.33140 0.91053
 H -0.30062 1.21466 0.01616
 H 1.99233 -0.56411 -0.02121
7
SN2_IRC_Cartesians_MW_output/new_data/SN2_traj1_Cartesians point 16
C -0.14985 0.17470 0.01236
 O 1.58492 0.28591 0.00552
 F -2.46386 -0.45033 -0.04410
 H -0.33978 -0.32989 -0.87986
 H -0.32217 -0.33124 0.91122
 H -0.30047 1.21487 0.01695
 H 1.99122 -0.56401 -0.02210
7
SN2_IRC_Cartesians_MW_output/new_data/SN2_traj1_Cartesians point 17
C -0.14975 0.17487 0.01304
 O 1.58446 0.28557 0.00555
 F -2.46195 -0.45105 -0.04638
 H -0.34043 -0.32952 -0.87894
 H -0.32203 -0.33107 0.91198
 H -0.30029 1.21509 0.01783
 H 1.98999 -0.56389 -0.02308
7
SN2_IRC_Cartesians_MW_output/new_data/SN2_traj1_Cartesians point 18
C -0.14965 0.17505 0.01375
 O 1.58398 0.28521 0.00557
 F -2.45994 -0.45179 -0.04877
 H -0.34110 -0.32913 -0.87797
 H -0.32187 -0.33089 0.91278
 H -0.30011 1.21533 0.01875
 H 1.98869 -0.56377 -0.02412
7
SN2_IRC_Cartesians_MW_output/new_data/SN2_traj1_Cartesians point 19
C -0.14955 0.17523 0.01447
 O 1.58350 0.28485 0.00560
 F -2.45792 -0.45255 -0.05118
 H -0.34178 -0.32874 -0.87700
 H -0.32171 -0.33070 0.91359
 H -0.29993 1.21557 0.01967
 H 1.98739 -0.56365 -0.02516
7
SN2_IRC_Cartesians_MW_output/new_data/SN2_traj1_Cartesians point 20
C -0.14945 0.17540 0.01516
 O 1.58303 0.28450 0.00563
 F -2.45596 -0.45327 -0.05351
 H -0.34244 -0.32836 -0.87605
 H -0.32156 -0.33053 0.91437
 H -0.29975 1.21580 0.02057
 H 1.98613 -0.56353 -0.02617
7
SN2_IRC_Cartesians_MW_output/new_data/SN2_traj1_Cartesians point 21
C -0.14936 0.17556 0.01580
 O 1.58260 0.28418 0.00565
 F -2.45415 -0.45394 -0.05566
 H -0.34304 -0.32801 -0.87519
 H -0.32142 -0.33037 0.91509
 H -0.29959 1.21601 0.02140
 H 1.98497 -0.56343 -0.02709
7
SN2_IRC_Cartesians_MW_output/new_data/SN2_traj1_Cartesians point 22
C -0.14928 0.17570 0.01635
 O 1.58224 0.28390 0.00567
 F -2.45261 -0.45452 -0.05750
 H -0.34356 -0.32772 -0.87444
 H -0.32130 -0.33023 0.91571
 H -0.29945 1.21619 0.02210
 H 1.98397 -0.56333 -0.02789
7
SN2_IRC_Cartesians_MW_output/new_data/SN2_traj1_Cartesians point 23
C -0.14922 0.17580 0.01676
 O 1.58196 0.28370 0.00569
 F -2.45144 -0.45495 -0.05889
 H -0.34395 -0.32749 -0.87388
 H -0.32121 -0.33012 0.91617
 H -0.29935 1.21633 0.02264
 H 1.98322 -0.56326 -0.02849
7
SN2_IRC_Cartesians_MW_output/new_data/SN2_traj1_Cartesians point 24
C -0.14919 0.17586 0.01700
 O 1.58180 0.28358 0.00570
 F -2.45077 -0.45520 -0.05969
 H -0.34418 -0.32736 -0.87356
 H -0.32116 -0.33006 0.91644
 H -0.29929 1.21641 0.02294
 H 1.98279 -0.56322 -0.02883
7
SN2_IRC_Cartesians_MW_output/new_data/SN2_traj1_Cartesians point 25
C -0.14919 0.17586 0.01700
 O 1.58180 0.28358 0.00570
 F -2.45077 -0.45520 -0.05968
 H -0.34418 -0.32736 -0.87356
 H -0.32116 -0.33006 0.91644
 H -0.29929 1.21641 0.02294
 H 1.98279 -0.56322 -0.02883
7
SN2_IRC_Cartesians_MW_output/new_data/SN2_traj1_Cartesians point 26
C -0.14924 0.17578 0.01668
 O 1.58201 0.28374 0.00568
 F -2.45168 -0.45486 -0.05860
 H -0.34387 -0.32754 -0.87400
 H -0.32123 -0.33014 0.91608
 H -0.29937 1.21630 0.02253
 H 1.98337 -0.56328 -0.02837
7
SN2_IRC_Cartesians_MW_output/new_data/SN2_traj1_Cartesians point 27
C -0.14933 0.17561 0.01600
 O 1.58247 0.28408 0.00566
 F -2.45359 -0.45415 -0.05633
 H -0.34323 -0.32791 -0.87492
 H -0.32138 -0.33031 0.91531
 H -0.29954 1.21608 0.02165
 H 1.98460 -0.56339 -0.02738
7
SN2_IRC_Cartesians_MW_output/new_data/SN2_traj1_Cartesians point 28
C -0.14947 0.17537 0.01504
 O 1.58311 0.28456 0.00562
 F -2.45629 -0.45315 -0.05311
 H -0.34232 -0.32843 -0.87622
 H -0.32159 -0.33056 0.91424
 H -0.29978 1.21576 0.02042
 H 1.98634 -0.56356 -0.02599
7
SN2_IRC_Cartesians_MW_output/new_data/SN2_traj1_Cartesians point 29
C -0.14963 0.17509 0.01393
 O 1.58386 0.28512 0.00558
 F -2.45944 -0.45198 -0.04937
 H -0.34127 -0.32904 -0.87773
 H -0.32183 -0.33084 0.91299
 H -0.30007 1.21539 0.01898
 H 1.98837 -0.56374 -0.02438
7
SN2_IRC_Cartesians_MW_output/new_data/SN2_traj1_Cartesians point 30
C -0.14980 0.17479 0.01274
 O 1.58467 0.28572 0.00553
 F -2.46280 -0.45073 -0.04536
 H -0.34014 -0.32969 -0.87935
 H -0.32209 -0.33114 0.91164
 H -0.30037 1.21499 0.01744
 H 1.99054 -0.56394 -0.02264
7
SN2_IRC_Cartesians_MW_output/new_data/SN2_traj1_Cartesians point 31
C -0.14997 0.17449 0.01150
 O 1.58550 0.28634 0.00549
 F -2.46629 -0.44943 -0.04122
 H -0.33897 -0.33036 -0.88102
 H -0.32236 -0.33146 0.91026
 H -0.30068 1.21458 0.01584
 H 1.99278 -0.56415 -0.02085
7
SN2_IRC_Cartesians_MW_output/new_data/SN2_traj1_Cartesians point 32
C -0.15015 0.17417 0.01025
 O 1.58634 0.28697 0.00544
 F -2.46984 -0.44811 -0.03699
 H -0.33778 -0.33105 -0.88273
 H -0.32264 -0.33178 0.90884
 H -0.30100 1.21416 0.01422
 H 1.99507 -0.56437 -0.01903
7
SN2_IRC_Cartesians_MW_output/new_data/SN2_traj1_Cartesians point 33
C -0.15033 0.17385 0.00898
 O 1.58720 0.28761 0.00539
 F -2.47342 -0.44678 -0.03274
 H -0.33658 -0.33174 -0.88445
 H -0.32291 -0.33210 0.90742
 H -0.30133 1.21374 0.01258
 H 1.99737 -0.56458 -0.01719
7
SN2_IRC_Cartesians_MW_output/new_data/SN2_traj1_Cartesians point 34
C -0.15051 0.17354 0.00772
 O 1.58804 0.28824 0.00534
 F -2.47697 -0.44546 -0.02850
 H -0.33538 -0.33243 -0.88616
 H -0.32319 -0.33242 0.90600
 H -0.30165 1.21332 0.01096
 H 1.99966 -0.56479 -0.01536
7
SN2_IRC_Cartesians_MW_output/new_data/SN2_traj1_Cartesians point 35
C -0.15069 0.17323 0.00649
 O 1.58887 0.28886 0.00530
 F -2.48045 -0.44417 -0.02436
 H -0.33422 -0.33310 -0.88784
 H -0.32346 -0.33274 0.90461
 H -0.30196 1.21291 0.00936
 H 2.00190 -0.56500 -0.01357
7
SN2_IRC_Cartesians_MW_output/new_data/SN2_traj1_Cartesians point 36
C -0.15086 0.17294 0.00532
 O 1.58966 0.28945 0.00525
 F -2.48377 -0.44293 -0.02041
 H -0.33310 -0.33375 -0.88943
 H -0.32371 -0.33303 0.90329
 H -0.30226 1.21252 0.00784
 H 2.00404 -0.56520 -0.01186
7
SN2_IRC_Cartesians_MW_output/new_data/SN2_traj1_Cartesians point 37
C -0.15101 0.17266 0.00423
 O 1.59040 0.29000 0.00521
 F -2.48685 -0.44179 -0.01676
 H -0.33207 -0.33434 -0.89091
 H -0.32395 -0.33331 0.90207
 H -0.30254 1.21216 0.00644
 H 2.00602 -0.56538 -0.01028
7
SN2_IRC_Cartesians_MW_output/new_data/SN2_traj1_Cartesians point 38
C -0.15115 0.17242 0.00326
 O 1.59105 0.29049 0.00517
 F -2.48960 -0.44077 -0.01348
 H -0.33115 -0.33487 -0.89223
 H -0.32416 -0.33356 0.90097
 H -0.30278 1.21184 0.00518
 H 2.00779 -0.56555 -0.00887
7
SN2_IRC_Cartesians_MW_output/new_data/SN2_traj1_Cartesians point 39
C -0.15127 0.17221 0.00241
 O 1.59162 0.29092 0.00514
 F -2.49199 -0.43988 -0.01063
 H -0.33034 -0.33534 -0.89339
 H -0.32435 -0.33378 0.90002
 H -0.30300 1.21156 0.00408
 H 2.00933 -0.56569 -0.00763
7
SN2_IRC_Cartesians_MW_output/new_data/SN2_traj1_Cartesians point 40
C -0.15138 0.17203 0.00168
 O 1.59212 0.29128 0.00512
 F -2.49406 -0.43911 -0.00817
 H -0.32965 -0.33573 -0.89438
 H -0.32451 -0.33396 0.89920
 H -0.30319 1.21131 0.00314
 H 2.01066 -0.56582 -0.00657
7
SN2_IRC_Cartesians_MW_output/new_data/SN2_traj1_Cartesians point 41
C -0.15147 0.17187 0.00104
 O 1.59254 0.29160 0.00509
 F -2.49585 -0.43845 -0.00605
 H -0.32905 -0.33608 -0.89524
 H -0.32464 -0.33412 0.89848
 H -0.30335 1.21110 0.00232
 H 2.01181 -0.56592 -0.00565
7
SN2_IRC_Cartesians_MW_output/new_data/SN2_traj1_Cartesians point 42
C -0.15154 0.17173 0.00049
 O 1.59291 0.29188 0.00507
 F -2.49741 -0.43787 -0.00418
 H -0.32852 -0.33638 -0.89599
 H -0.32477 -0.33426 0.89786
 H -0.30349 1.21092 0.00161
 H 2.01282 -0.56602 -0.00485
7
SN2_IRC_Cartesians_MW_output/new_data/SN2_traj1_Cartesians point 43
C -0.15162 0.17161 -0.00001
 O 1.59325 0.29213 0.00505
 F -2.49881 -0.43735 -0.00252
 H -0.32806 -0.33665 -0.89666
 H -0.32487 -0.33439 0.89730
 H -0.30361 1.21075 0.00097
 H 2.01372 -0.56610 -0.00413
7
SN2_IRC_Cartesians_MW_output/new_data/SN2_traj1_Cartesians point 44
C -0.15168 0.17149 -0.00045
 O 1.59355 0.29235 0.00503
 F -2.50006 -0.43688 -0.00103
 H -0.32763 -0.33690 -0.89727
 H -0.32497 -0.33450 0.89680
 H -0.30373 1.21061 0.00039
 H 2.01453 -0.56618 -0.00348
7
SN2_IRC_Cartesians_MW_output/new_data/SN2_traj1_Cartesians point 45
C -0.15174 0.17139 -0.00085
 O 1.59382 0.29256 0.00502
 F -2.50119 -0.43646 0.00032
 H -0.32725 -0.33711 -0.89781
 H -0.32506 -0.33460 0.89635
 H -0.30383 1.21047 -0.00012
 H 2.01525 -0.56624 -0.00290
7
SN2_IRC_Cartesians_MW_output/new_data/SN2_traj1_Cartesians point 46
C -0.15179 0.17131 -0.00121
 O 1.59406 0.29273 0.00501
 F -2.50220 -0.43608 0.00152
 H -0.32692 -0.33731 -0.89830
 H -0.32514 -0.33470 0.89595
 H -0.30392 1.21035 -0.00058
 H 2.01590 -0.56630 -0.00238
7
SN2_IRC_Cartesians_MW_output/new_data/SN2_traj1_Cartesians point 47
C -0.15183 0.17123 -0.00152
 O 1.59427 0.29289 0.00499
 F -2.50309 -0.43576 0.00257
 H -0.32662 -0.33748 -0.89872
 H -0.32520 -0.33478 0.89560
 H -0.30400 1.21025 -0.00099
 H 2.01647 -0.56636 -0.00193
7
SN2_IRC_Cartesians_MW_output/new_data/SN2_traj1_Cartesians point 48
C -0.15187 0.17116 -0.00180
 O 1.59445 0.29303 0.00498
 F -2.50387 -0.43547 0.00350
 H -0.32636 -0.33763 -0.89910
 H -0.32526 -0.33485 0.89529
 H -0.30407 1.21016 -0.00135
 H 2.01697 -0.56640 -0.00153
7
SN2_IRC_Cartesians_MW_output/new_data/SN2_traj1_Cartesians point 49
C -0.15191 0.17110 -0.00204
 O 1.59462 0.29315 0.00497
 F -2.50456 -0.43521 0.00432
 H -0.32613 -0.33777 -0.89943
 H -0.32532 -0.33491 0.89501
 H -0.30413 1.21008 -0.00166
 H 2.01742 -0.56644 -0.00117
7
SN2_IRC_Cartesians_MW_output/new_data/SN2_traj1_Cartesians point 50
C -0.15194 0.17104 -0.00226
 O 1.59477 0.29327 0.00497
 F -2.50519 -0.43497 0.00507
 H -0.32591 -0.33789 -0.89973
 H -0.32537 -0.33497 0.89476
 H -0.30419 1.21000 -0.00195
 H 2.01783 -0.56648 -0.00085
7
SN2_IRC_Cartesians_MW_output/new_data/SN2_traj1_Cartesians point 51
C -0.15197 0.17099 -0.00248
 O 1.59491 0.29338 0.00496
 F -2.50580 -0.43475 0.00580
 H -0.32571 -0.33801 -0.90003
 H -0.32541 -0.33502 0.89452
 H -0.30424 1.20993 -0.00223
 H 2.01822 -0.56652 -0.00053
7
SN2_IRC_Cartesians_MW_output/new_data/SN2_traj1_Cartesians point 52
C -0.15200 0.17093 -0.00271
 O 1.59507 0.29349 0.00495
 F -2.50645 -0.43450 0.00657
 H -0.32549 -0.33813 -0.90034
 H -0.32546 -0.33508 0.89426
 H -0.30430 1.20985 -0.00253
 H 2.01864 -0.56656 -0.00020
7
SN2_IRC_Cartesians_MW_output/new_data/SN2_traj1_Cartesians point 53
C -0.15204 0.17086 -0.00298
 O 1.59525 0.29362 0.00494
 F -2.50720 -0.43423 0.00747
 H -0.32524 -0.33828 -0.90070
 H -0.32552 -0.33515 0.89396
 H -0.30437 1.20977 -0.00287
 H 2.01912 -0.56660 0.00019
7
SN2_IRC_Cartesians_MW_output/new_data/SN2_traj1_Cartesians point 54
C -0.15209 0.17078 -0.00331
 O 1.59547 0.29379 0.00493
 F -2.50815 -0.43387 0.00859
 H -0.32492 -0.33846 -0.90116
 H -0.32559 -0.33523 0.89358
 H -0.30445 1.20965 -0.00331
 H 2.01973 -0.56666 0.00067
7
SN2_IRC_Cartesians_MW_output/new_data/SN2_traj1_Cartesians point 55
C -0.15215 0.17067 -0.00375
 O 1.59577 0.29401 0.00491
 F -2.50939 -0.43341 0.01007
 H -0.32450 -0.33870 -0.90176
 H -0.32569 -0.33534 0.89309
 H -0.30457 1.20951 -0.00387
 H 2.02053 -0.56673 0.00131
7
SN2_IRC_Cartesians_MW_output/new_data/SN2_traj1_Cartesians point 56
C -0.15223 0.17053 -0.00432
 O 1.59616 0.29430 0.00489
 F -2.51101 -0.43281 0.01200
 H -0.32396 -0.33901 -0.90253
 H -0.32582 -0.33549 0.89244
 H -0.30471 1.20932 -0.00461
 H 2.02157 -0.56683 0.00215
7
SN2_IRC_Cartesians_MW_output/new_data/SN2_traj1_Cartesians point 57
C -0.15233 0.17035 -0.00502
 O 1.59663 0.29465 0.00486
 F -2.51299 -0.43208 0.01435
 H -0.32330 -0.33940 -0.90348
 H -0.32597 -0.33567 0.89166
 H -0.30489 1.20908 -0.00552
 H 2.02285 -0.56695 0.00316
7
SN2_IRC_Cartesians_MW_output/new_data/SN2_traj1_Cartesians point 58
C -0.15244 0.17015 -0.00581
 O 1.59715 0.29505 0.00483
 F -2.51520 -0.43125 0.01698
 H -0.32255 -0.33982 -0.90455
 H -0.32614 -0.33587 0.89078
 H -0.30509 1.20882 -0.00653
 H 2.02427 -0.56708 0.00430
7
SN2_IRC_Cartesians_MW_output/new_data/SN2_traj1_Cartesians point 59
C -0.15256 0.16995 -0.00662
 O 1.59770 0.29546 0.00480
 F -2.51750 -0.43040 0.01972
 H -0.32178 -0.34027 -0.90566
 H -0.32632 -0.33607 0.88986
 H -0.30530 1.20855 -0.00759
 H 2.02576 -0.56722 0.00549
7
SN2_IRC_Cartesians_MW_output/new_data/SN2_traj1_Cartesians point 60
C -0.15268 0.16975 -0.00744
 O 1.59825 0.29587 0.00477
 F -2.51981 -0.42954 0.02246
 H -0.32101 -0.34072 -0.90677
 H -0.32650 -0.33628 0.88894
 H -0.30551 1.20828 -0.00864
 H 2.02724 -0.56736 0.00667
7
SN2_IRC_Cartesians_MW_output/new_data/SN2_traj1_Cartesians point 61
C -0.15279 0.16955 -0.00823
 O 1.59879 0.29627 0.00474
 F -2.52206 -0.42870 0.02514
 H -0.32025 -0.34115 -0.90785
 H -0.32667 -0.33649 0.88804
 H -0.30571 1.20802 -0.00967
 H 2.02869 -0.56749 0.00783
7
SN2_IRC_Cartesians_MW_output/new_data/SN2_traj1_Cartesians point 62
C -0.15290 0.16935 -0.00900
 O 1.59930 0.29666 0.00471
 F -2.52422 -0.42790 0.02772
 H -0.31953 -0.34157 -0.90889
 H -0.32684 -0.33668 0.88718
 H -0.30590 1.20776 -0.01066
 H 2.03008 -0.56762 0.00894
7
SN2_IRC_Cartesians_MW_output/new_data/SN2_traj1_Cartesians point 63
C -0.15300 0.16917 -0.00974
 O 1.59980 0.29703 0.00468
 F -2.52630 -0.42713 0.03019
 H -0.31883 -0.34197 -0.90989
 H -0.32700 -0.33687 0.88635
 H -0.30609 1.20752 -0.01161
 H 2.03142 -0.56775 0.01001
7
SN2_IRC_Cartesians_MW_output/new_data/SN2_traj1_Cartesians point 64
C -0.15310 0.16900 -0.01044
 O 1.60027 0.29738 0.00466
 F -2.52829 -0.42639 0.03255
 H -0.31816 -0.34236 -0.91084
 H -0.32715 -0.33705 0.88556
 H -0.30627 1.20728 -0.01252
 H 2.03270 -0.56787 0.01103
7
SN2_IRC_Cartesians_MW_output/new_data/SN2_traj1_Cartesians point 65
C -0.15320 0.16883 -0.01111
 O 1.60072 0.29772 0.00463
 F -2.53018 -0.42569 0.03481
 H -0.31753 -0.34272 -0.91175
 H -0.32730 -0.33722 0.88481
 H -0.30644 1.20706 -0.01338
 H 2.03392 -0.56798 0.01200
7
SN2_IRC_Cartesians_MW_output/new_data/SN2_traj1_Cartesians point 66
C -0.15329 0.16867 -0.01175
 O 1.60116 0.29804 0.00461
 F -2.53199 -0.42501 0.03696
 H -0.31692 -0.34307 -0.91263
 H -0.32744 -0.33738 0.88409
 H -0.30660 1.20685 -0.01421
 H 2.03508 -0.56809 0.01293
7
SN2_IRC_Cartesians_MW_output/new_data/SN2_traj1_Cartesians point 67
C -0.15338 0.16851 -0.01237
 O 1.60157 0.29835 0.00458
 F -2.53373 -0.42436 0.03903
 H -0.31633 -0.34341 -0.91346
 H -0.32757 -0.33754 0.88339
 H -0.30676 1.20664 -0.01501
 H 2.03620 -0.56819 0.01383
7
SN2_IRC_Cartesians_MW_output/new_data/SN2_traj1_Cartesians point 68
C -0.15346 0.16836 -0.01297
 O 1.60198 0.29865 0.00456
 F -2.53543 -0.42373 0.04106
 H -0.31576 -0.34374 -0.91428
 H -0.32770 -0.33769 0.88272
 H -0.30691 1.20644 -0.01579
 H 2.03730 -0.56829 0.01470
7
SN2_IRC_Cartesians_MW_output/new_data/SN2_traj1_Cartesians point 69
C -0.15355 0.16821 -0.01357
 O 1.60238 0.29895 0.00454
 F -2.53712 -0.42311 0.04306
 H -0.31520 -0.34406 -0.91509
 H -0.32783 -0.33784 0.88204
 H -0.30706 1.20624 -0.01656
 H 2.03838 -0.56839 0.01557
7
SN2_IRC_Cartesians_MW_output/new_data/SN2_traj1_Cartesians point 70
C -0.15364 0.16806 -0.01418
 O 1.60279 0.29926 0.00451
 F -2.53884 -0.42247 0.04511
 H -0.31462 -0.34440 -0.91592
 H -0.32797 -0.33800 0.88136
 H -0.30722 1.20604 -0.01735
 H 2.03949 -0.56850 0.01646
7
SN2_IRC_Cartesians_MW_output/new_data/SN2_traj1_Cartesians point 71
C -0.15373 0.16790 -0.01482
 O 1.60322 0.29958 0.00449
 F -2.54065 -0.42179 0.04726
 H -0.31401 -0.34475 -0.91679
 H -0.32811 -0.33816 0.88064
 H -0.30738 1.20583 -0.01817
 H 2.04066 -0.56861 0.01739
7
SN2_IRC_Cartesians_MW_output/new_data/SN2_traj1_Cartesians point 72
C -0.15383 0.16773 -0.01551
 O 1.60369 0.29993 0.00446
 F -2.54261 -0.42106 0.04960
 H -0.31335 -0.34513 -0.91774
 H -0.32826 -0.33834 0.87986
 H -0.30756 1.20560 -0.01907
 H 2.04192 -0.56872 0.01840
7
SN2_IRC_Cartesians_MW_output/new_data/SN2_traj1_Cartesians point 73
C -0.15394 0.16753 -0.01628
 O 1.60421 0.30032 0.00443
 F -2.54480 -0.42025 0.05220
 H -0.31262 -0.34555 -0.91878
 H -0.32843 -0.33853 0.87899
 H -0.30776 1.20534 -0.02007
 H 2.04333 -0.56885 0.01952
7
SN2_IRC_Cartesians_MW_output/new_data/SN2_traj1_Cartesians point 74
C -0.15406 0.16732 -0.01715
 O 1.60479 0.30075 0.00440
 F -2.54724 -0.41935 0.05510
 H -0.31180 -0.34602 -0.91996
 H -0.32861 -0.33875 0.87802
 H -0.30798 1.20505 -0.02119
 H 2.04490 -0.56900 0.02077
7
SN2_IRC_Cartesians_MW_output/new_data/SN2_traj1_Cartesians point 75
C -0.15420 0.16708 -0.01810
 O 1.60543 0.30123 0.00437
 F -2.54994 -0.41834 0.05832
 H -0.31090 -0.34654 -0.92126
 H -0.32882 -0.33900 0.87694
 H -0.30822 1.20473 -0.02242
 H 2.04664 -0.56916 0.02216
7
SN2_IRC_Cartesians_MW_output/new_data/SN2_traj1_Cartesians point 76
C -0.15434 0.16682 -0.01914
 O 1.60613 0.30175 0.00433
 F -2.55286 -0.41725 0.06180
 H -0.30991 -0.34711 -0.92266
 H -0.32905 -0.33926 0.87577
 H -0.30848 1.20439 -0.02376
 H 2.04852 -0.56934 0.02367
7
SN2_IRC_Cartesians_MW_output/new_data/SN2_traj1_Cartesians point 77
C -0.15450 0.16655 -0.02023
 O 1.60686 0.30230 0.00428
 F -2.55594 -0.41611 0.06546
 H -0.30888 -0.34771 -0.92415
 H -0.32929 -0.33954 0.87455
 H -0.30876 1.20403 -0.02517
 H 2.05050 -0.56952 0.02525
7
SN2_IRC_Cartesians_MW_output/new_data/SN2_traj1_Cartesians point 78
C -0.15466 0.16627 -0.02135
 O 1.60762 0.30286 0.00424
 F -2.55910 -0.41494 0.06922
 H -0.30782 -0.34832 -0.92567
 H -0.32953 -0.33982 0.87329
 H -0.30904 1.20365 -0.02661
 H 2.05254 -0.56971 0.02688
7
SN2_IRC_Cartesians_MW_output/new_data/SN2_traj1_Cartesians point 79
C -0.15482 0.16599 -0.02247
 O 1.60837 0.30343 0.00420
 F -2.56227 -0.41376 0.07299
 H -0.30676 -0.34893 -0.92719
 H -0.32978 -0.34011 0.87203
 H -0.30933 1.20328 -0.02806
 H 2.05458 -0.56990 0.02850
7
SN2_IRC_Cartesians_MW_output/new_data/SN2_traj1_Cartesians point 80
C -0.15497 0.16571 -0.02356
 O 1.60911 0.30398 0.00416
 F -2.56536 -0.41261 0.07667
 H -0.30572 -0.34953 -0.92868
 H -0.33002 -0.34039 0.87079
 H -0.30961 1.20292 -0.02948
 H 2.05657 -0.57008 0.03010
7
SN2_IRC_Cartesians_MW_output/new_data/SN2_traj1_Cartesians point 81
C -0.15512 0.16545 -0.02462
 O 1.60982 0.30451 0.00412
 F -2.56834 -0.41150 0.08021
 H -0.30472 -0.35010 -0.93011
 H -0.33024 -0.34066 0.86961
 H -0.30988 1.20257 -0.03084
 H 2.05849 -0.57026 0.03163
7
SN2_IRC_Cartesians_MW_output/new_data/SN2_traj1_Cartesians point 82
C -0.15527 0.16520 -0.02561
 O 1.61049 0.30501 0.00408
 F -2.57116 -0.41045 0.08356
 H -0.30377 -0.35065 -0.93146
 H -0.33046 -0.34091 0.86849
 H -0.31013 1.20223 -0.03213
 H 2.06030 -0.57043 0.03308
7
SN2_IRC_Cartesians_MW_output/new_data/SN2_traj1_Cartesians point 83
C -0.15540 0.16496 -0.02655
 O 1.61112 0.30548 0.00405
 F -2.57380 -0.40947 0.08672
 H -0.30289 -0.35116 -0.93274
 H -0.33067 -0.34115 0.86743
 H -0.31037 1.20192 -0.03334
 H 2.06200 -0.57059 0.03444
7
SN2_IRC_Cartesians_MW_output/new_data/SN2_traj1_Cartesians point 84
C -0.15553 0.16474 -0.02743
 O 1.61172 0.30593 0.00401
 F -2.57630 -0.40854 0.08968
 H -0.30205 -0.35164 -0.93394
 H -0.33086 -0.34137 0.86644
 H -0.31059 1.20163 -0.03448
 H 2.06361 -0.57074 0.03572
7
SN2_IRC_Cartesians_MW_output/new_data/SN2_traj1_Cartesians point 85
C -0.15565 0.16453 -0.02827
 O 1.61228 0.30635 0.00398
 F -2.57866 -0.40766 0.09250
 H -0.30125 -0.35210 -0.93507
 H -0.33104 -0.34159 0.86550
 H -0.31081 1.20135 -0.03556
 H 2.06513 -0.57088 0.03694
7
SN2_IRC_Cartesians_MW_output/new_data/SN2_traj1_Cartesians point 86
C -0.15576 0.16433 -0.02908
 O 1.61282 0.30675 0.00395
 F -2.58094 -0.40682 0.09520
 H -0.30049 -0.35254 -0.93617
 H -0.33122 -0.34179 0.86459
 H -0.31101 1.20108 -0.03660
 H 2.06660 -0.57102 0.03810
7
SN2_IRC_Cartesians_MW_output/new_data/SN2_traj1_Cartesians point 87
C -0.15587 0.16414 -0.02986
 O 1.61335 0.30715 0.00392
 F -2.58316 -0.40599 0.09785
 H -0.29974 -0.35297 -0.93724
 H -0.33139 -0.34199 0.86371
 H -0.31121 1.20082 -0.03762
 H 2.06803 -0.57115 0.03925
7
SN2_IRC_Cartesians_MW_output/new_data/SN2_traj1_Cartesians point 88
C -0.15598 0.16394 -0.03065
 O 1.61388 0.30754 0.00389
 F -2.58539 -0.40517 0.10050
 H -0.29900 -0.35340 -0.93831
 H -0.33156 -0.34219 0.86282
 H -0.31141 1.20056 -0.03864
 H 2.06946 -0.57128 0.04039
7
SN2_IRC_Cartesians_MW_output/new_data/SN2_traj1_Cartesians point 89
C -0.15610 0.16374 -0.03146
 O 1.61442 0.30795 0.00386
 F -2.58766 -0.40432 0.10321
 H -0.29823 -0.35384 -0.93940
 H -0.33174 -0.34240 0.86191
 H -0.31162 1.20029 -0.03968
 H 2.07093 -0.57142 0.04156
7
SN2_IRC_Cartesians_MW_output/new_data/SN2_traj1_Cartesians point 90
C -0.15622 0.16353 -0.03230
 O 1.61499 0.30837 0.00383
 F -2.59004 -0.40344 0.10603
 H -0.29744 -0.35430 -0.94055
 H -0.33192 -0.34261 0.86097
 H -0.31183 1.20001 -0.04077
 H 2.07246 -0.57156 0.04279
7
SN2_IRC_Cartesians_MW_output/new_data/SN2_traj1_Cartesians point 91
C -0.15635 0.16331 -0.03319
 O 1.61559 0.30882 0.00379
 F -2.59254 -0.40250 0.10901
 H -0.29660 -0.35479 -0.94175
 H -0.33211 -0.34284 0.85997
 H -0.31206 1.19972 -0.04191
 H 2.07407 -0.57171 0.04407
7
SN2_IRC_Cartesians_MW_output/new_data/SN2_traj1_Cartesians point 92
C -0.15648 0.16307 -0.03412
 O 1.61621 0.30929 0.00376
 F -2.59517 -0.40153 0.11214
 H -0.29571 -0.35529 -0.94302
 H -0.33232 -0.34307 0.85892
 H -0.31229 1.19941 -0.04312
 H 2.07576 -0.57187 0.04543
7
SN2_IRC_Cartesians_MW_output/new_data/SN2_traj1_Cartesians point 93
C -0.15662 0.16283 -0.03508
 O 1.61686 0.30977 0.00372
 F -2.59789 -0.40052 0.11538
 H -0.29480 -0.35582 -0.94433
 H -0.33253 -0.34332 0.85784
 H -0.31254 1.19909 -0.04436
 H 2.07752 -0.57203 0.04683
7
SN2_IRC_Cartesians_MW_output/new_data/SN2_traj1_Cartesians point 94
C -0.15676 0.16258 -0.03607
 O 1.61753 0.31027 0.00368
 F -2.60069 -0.39948 0.11870
 H -0.29386 -0.35636 -0.94567
 H -0.33274 -0.34357 0.85673
 H -0.31279 1.19876 -0.04564
 H 2.07931 -0.57220 0.04826
7
SN2_IRC_Cartesians_MW_output/new_data/SN2_traj1_Cartesians point 95
C -0.15690 0.16233 -0.03708
 O 1.61821 0.31078 0.00365
 F -2.60355 -0.39842 0.12211
 H -0.29290 -0.35691 -0.94704
 H -0.33296 -0.34383 0.85559
 H -0.31305 1.19842 -0.04695
 H 2.08115 -0.57237 0.04973
7
SN2_IRC_Cartesians_MW_output/new_data/SN2_traj1_Cartesians point 96
C -0.15705 0.16207 -0.03812
 O 1.61891 0.31130 0.00361
 F -2.60649 -0.39732 0.12561
 H -0.29191 -0.35748 -0.94846
 H -0.33319 -0.34409 0.85441
 H -0.31331 1.19807 -0.04829
 H 2.08305 -0.57255 0.05125
7
SN2_IRC_Cartesians_MW_output/new_data/SN2_traj1_Cartesians point 97
C -0.15720 0.16180 -0.03920
 O 1.61964 0.31185 0.00357
 F -2.60955 -0.39618 0.12925
 H -0.29089 -0.35808 -0.94993
 H -0.33343 -0.34437 0.85320
 H -0.31359 1.19771 -0.04969
 H 2.08502 -0.57273 0.05282
7
SN2_IRC_Cartesians_MW_output/new_data/SN2_traj1_Cartesians point 98
C -0.15737 0.16152 -0.04033
 O 1.62040 0.31241 0.00352
 F -2.61273 -0.39500 0.13303
 H -0.28982 -0.35869 -0.95146
 H -0.33367 -0.34466 0.85193
 H -0.31388 1.19734 -0.05115
 H 2.08707 -0.57292 0.05446
7
SN2_IRC_Cartesians_MW_output/new_data/SN2_traj1_Cartesians point 99
C -0.15753 0.16122 -0.04151
 O 1.62119 0.31300 0.00348
 F -2.61605 -0.39377 0.13699
 H -0.28871 -0.35933 -0.95306
 H -0.33393 -0.34496 0.85061
 H -0.31418 1.19695 -0.05267
 H 2.08921 -0.57312 0.05616
7
SN2_IRC_Cartesians_MW_output/new_data/SN2_traj1_Cartesians point 100
C -0.15771 0.16092 -0.04273
 O 1.62202 0.31362 0.00343
 F -2.61952 -0.39248 0.14111
 H -0.28754 -0.36000 -0.95473
 H -0.33420 -0.34527 0.84923
 H -0.31449 1.19654 -0.05425
 H 2.09144 -0.57333 0.05795
7
SN2_IRC_Cartesians_MW_output/new_data/SN2_traj1_Cartesians point 101
C -0.15789 0.16060 -0.04401
 O 1.62288 0.31426 0.00338
 F -2.62312 -0.39114 0.14540
 H -0.28633 -0.36070 -0.95646
 H -0.33448 -0.34559 0.84779
 H -0.31481 1.19612 -0.05590
 H 2.09376 -0.57354 0.05980
7
SN2_IRC_Cartesians_MW_output/new_data/SN2_traj1_Cartesians point 102
C -0.15808 0.16027 -0.04533
 O 1.62376 0.31493 0.00333
 F -2.62685 -0.38976 0.14983
 H -0.28508 -0.36142 -0.95825
 H -0.33476 -0.34593 0.84631
 H -0.31515 1.19568 -0.05761
 H 2.09616 -0.57377 0.06171
7
SN2_IRC_Cartesians_MW_output/new_data/SN2_traj1_Cartesians point 103
C -0.15827 0.15993 -0.04668
 O 1.62468 0.31561 0.00328
 F -2.63067 -0.38833 0.15438
 H -0.28380 -0.36216 -0.96009
 H -0.33506 -0.34627 0.84478
 H -0.31549 1.19523 -0.05936
 H 2.09862 -0.57399 0.06368
7
SN2_IRC_Cartesians_MW_output/new_data/SN2_traj1_Cartesians point 104
C -0.15847 0.15958 -0.04807
 O 1.62561 0.31630 0.00323
 F -2.63459 -0.38688 0.15904
 H -0.28249 -0.36292 -0.96197
 H -0.33536 -0.34663 0.84322
 H -0.31584 1.19477 -0.06115
 H 2.10114 -0.57423 0.06569
7
SN2_IRC_Cartesians_MW_output/new_data/SN2_traj1_Cartesians point 105
C -0.15867 0.15923 -0.04947
 O 1.62656 0.31701 0.00318
 F -2.63856 -0.38540 0.16377
 H -0.28115 -0.36369 -0.96388
 H -0.33567 -0.34698 0.84164
 H -0.31620 1.19430 -0.06296
 H 2.10370 -0.57447 0.06774
7
SN2_IRC_Cartesians_MW_output/new_data/SN2_traj1_Cartesians point 106
C -0.15887 0.15887 -0.05090
 O 1.62751 0.31773 0.00312
 F -2.64258 -0.38391 0.16855
 H -0.27980 -0.36446 -0.96582
 H -0.33598 -0.34735 0.84004
 H -0.31656 1.19383 -0.06480
 H 2.10628 -0.57471 0.06980
7
SN2_IRC_Cartesians_MW_output/new_data/SN2_traj1_Cartesians point 107
C -0.15908 0.15852 -0.05233
 O 1.62848 0.31845 0.00307
 F -2.64662 -0.38240 0.17336
 H -0.27845 -0.36525 -0.96776
 H -0.33629 -0.34771 0.83843
 H -0.31693 1.19335 -0.06665
 H 2.10889 -0.57495 0.07188
7
SN2_IRC_Cartesians_MW_output/new_data/SN2_traj1_Cartesians point 108
C -0.15928 0.15816 -0.05377
 O 1.62945 0.31917 0.00301
 F -2.65069 -0.38089 0.17820
 H -0.27708 -0.36603 -0.96972
 H -0.33661 -0.34808 0.83681
 H -0.31729 1.19287 -0.06851
 H 2.11151 -0.57519 0.07397
7
SN2_IRC_Cartesians_MW_output/new_data/SN2_traj1_Cartesians point 109
C -0.15949 0.15780 -0.05520
 O 1.63041 0.31989 0.00296
 F -2.65475 -0.37938 0.18303
 H -0.27572 -0.36682 -0.97167
 H -0.33692 -0.34844 0.83519
 H -0.31766 1.19239 -0.07037
 H 2.11412 -0.57544 0.07606
7
SN2_IRC_Cartesians_MW_output/new_data/SN2_traj1_Cartesians point 110
C -0.15969 0.15744 -0.05663
 O 1.63138 0.32061 0.00290
 F -2.65879 -0.37788 0.18784
 H -0.27436 -0.36760 -0.97361
 H -0.33723 -0.34881 0.83359
 H -0.31802 1.19192 -0.07222
 H 2.11672 -0.57568 0.07814
7
SN2_IRC_Cartesians_MW_output/new_data/SN2_traj1_Cartesians point 111
C -0.15989 0.15709 -0.05805
 O 1.63233 0.32132 0.00285
 F -2.66278 -0.37640 0.19259
 H -0.27302 -0.36837 -0.97553
 H -0.33754 -0.34917 0.83200
 H -0.31838 1.19145 -0.07404
 H 2.11929 -0.57592 0.08019
7
SN2_IRC_Cartesians_MW_output/new_data/SN2_traj1_Cartesians point 112
C -0.16009 0.15674 -0.05943
 O 1.63326 0.32202 0.00280
 F -2.66668 -0.37495 0.19723
 H -0.27171 -0.36913 -0.97741
 H -0.33784 -0.34952 0.83044
 H -0.31874 1.19099 -0.07583
 H 2.12181 -0.57615 0.08220
7
SN2_IRC_Cartesians_MW_output/new_data/SN2_traj1_Cartesians point 113
C -0.16028 0.15641 -0.06076
 O 1.63416 0.32269 0.00275
 F -2.67045 -0.37355 0.20172
 H -0.27045 -0.36986 -0.97923
 H -0.33813 -0.34986 0.82894
 H -0.31908 1.19054 -0.07755
 H 2.12423 -0.57638 0.08414
7
SN2_IRC_Cartesians_MW_output/new_data/SN2_traj1_Cartesians point 114
C -0.16046 0.15609 -0.06202
 O 1.63501 0.32332 0.00270
 F -2.67402 -0.37222 0.20596
 H -0.26925 -0.37055 -0.98094
 H -0.33841 -0.35018 0.82752
 H -0.31940 1.19012 -0.07919
 H 2.12653 -0.57659 0.08597
7
SN2_IRC_Cartesians_MW_output/new_data/SN2_traj1_Cartesians point 115
C -0.16063 0.15580 -0.06319
 O 1.63579 0.32391 0.00266
 F -2.67732 -0.37099 0.20989
 H -0.26814 -0.37119 -0.98253
 H -0.33866 -0.35048 0.82620
 H -0.31969 1.18973 -0.08070
 H 2.12865 -0.57679 0.08767
7
SN2_IRC_Cartesians_MW_output/new_data/SN2_traj1_Cartesians point 116
C -0.16078 0.15553 -0.06425
 O 1.63651 0.32444 0.00262
 F -2.68031 -0.36988 0.21345
 H -0.26714 -0.37176 -0.98397
 H -0.33890 -0.35075 0.82501
 H -0.31996 1.18938 -0.08206
 H 2.13058 -0.57697 0.08921
7
SN2_IRC_Cartesians_MW_output/new_data/SN2_traj1_Cartesians point 117
C -0.16091 0.15530 -0.06519
 O 1.63714 0.32492 0.00258
 F -2.68297 -0.36890 0.21661
 H -0.26625 -0.37228 -0.98524
 H -0.33910 -0.35099 0.82396
 H -0.32020 1.18907 -0.08328
 H 2.13229 -0.57713 0.09057
7
SN2_IRC_Cartesians_MW_output/new_data/SN2_traj1_Cartesians point 118
C -0.16103 0.15509 -0.06602
 O 1.63769 0.32533 0.00255
 F -2.68529 -0.36803 0.21938
 H -0.26547 -0.37273 -0.98636
 H -0.33928 -0.35120 0.82303
 H -0.32041 1.18880 -0.08434
 H 2.13379 -0.57726 0.09177
7
SN2_IRC_Cartesians_MW_output/new_data/SN2_traj1_Cartesians point 119
C -0.16113 0.15491 -0.06674
 O 1.63818 0.32569 0.00252
 F -2.68733 -0.36728 0.22180
 H -0.26478 -0.37312 -0.98734
 H -0.33944 -0.35138 0.82222
 H -0.32060 1.18856 -0.08527
 H 2.13510 -0.57739 0.09282
7
SN2_IRC_Cartesians_MW_output/new_data/SN2_traj1_Cartesians point 120
C -0.16122 0.15475 -0.06737
 O 1.63860 0.32601 0.00250
 F -2.68911 -0.36661 0.22391
 H -0.26419 -0.37347 -0.98820
 H -0.33957 -0.35154 0.82151
 H -0.32076 1.18835 -0.08609
 H 2.13624 -0.57749 0.09373
7
SN2_IRC_Cartesians_MW_output/new_data/SN2_traj1_Cartesians point 121
C -0.16130 0.15461 -0.06792
 O 1.63898 0.32629 0.00248
 F -2.69068 -0.36603 0.22579
 H -0.26366 -0.37377 -0.98896
 H -0.33970 -0.35168 0.82088
 H -0.32090 1.18816 -0.08681
 H 2.13726 -0.57759 0.09454
7
SN2_IRC_Cartesians_MW_output/new_data/SN2_traj1_Cartesians point 122
C -0.16137 0.15449 -0.06843
 O 1.63932 0.32655 0.00246
 F -2.69211 -0.36550 0.22749
 H -0.26318 -0.37405 -0.98964
 H -0.33981 -0.35181 0.82031
 H -0.32103 1.18799 -0.08746
 H 2.13818 -0.57767 0.09528
7
SN2_IRC_Cartesians_MW_output/new_data/SN2_traj1_Cartesians point 123
C -0.16144 0.15437 -0.06890
 O 1.63964 0.32678 0.00244
 F -2.69344 -0.36500 0.22907
 H -0.26273 -0.37430 -0.99028
 H -0.33991 -0.35193 0.81978
 H -0.32115 1.18784 -0.08807
 H 2.13903 -0.57775 0.09596
7
SN2_IRC_Cartesians_MW_output/new_data/SN2_traj1_Cartesians point 124
C -0.16150 0.15426 -0.06936
 O 1.63994 0.32701 0.00242
 F -2.69473 -0.36452 0.23061
 H -0.26230 -0.37455 -0.99090
 H -0.34001 -0.35205 0.81927
 H -0.32126 1.18768 -0.08866
 H 2.13987 -0.57783 0.09662
7
SN2_IRC_Cartesians_MW_output/new_data/SN2_traj1_Cartesians point 125
C -0.16157 0.15414 -0.06983
 O 1.64026 0.32725 0.00240
 F -2.69607 -0.36403 0.23219
 H -0.26185 -0.37481 -0.99155
 H -0.34011 -0.35217 0.81874
 H -0.32138 1.18753 -0.08927
 H 2.14072 -0.57791 0.09731
7
SN2_IRC_Cartesians_MW_output/new_data/SN2_traj1_Cartesians point 126
C -0.16165 0.15401 -0.07035
 O 1.64061 0.32751 0.00239
 F -2.69753 -0.36348 0.23393
 H -0.26136 -0.37509 -0.99225
 H -0.34023 -0.35230 0.81815
 H -0.32151 1.18735 -0.08994
 H 2.14167 -0.57800 0.09806
7
SN2_IRC_Cartesians_MW_output/new_data/SN2_traj1_Cartesians point 127
C -0.16173 0.15386 -0.07096
 O 1.64102 0.32782 0.00236
 F -2.69926 -0.36284 0.23599
 H -0.26078 -0.37543 -0.99308
 H -0.34036 -0.35246 0.81747
 H -0.32167 1.18715 -0.09073
 H 2.14278 -0.57810 0.09895
7
SN2_IRC_Cartesians_MW_output/new_data/SN2_traj1_Cartesians point 128
C -0.16184 0.15366 -0.07174
 O 1.64155 0.32821 0.00233
 F -2.70146 -0.36202 0.23861
 H -0.26004 -0.37585 -0.99414
 H -0.34053 -0.35265 0.81659
 H -0.32187 1.18689 -0.09174
 H 2.14419 -0.57823 0.10008
7
SN2_IRC_Cartesians_MW_output/new_data/SN2_traj1_Cartesians point 129
C -0.16199 0.15340 -0.07278
 O 1.64225 0.32874 0.00229
 F -2.70441 -0.36093 0.24212
 H -0.25905 -0.37643 -0.99556
 H -0.34076 -0.35292 0.81541
 H -0.32213 1.18654 -0.09309
 H 2.14610 -0.57841 0.10160
7
SN2_IRC_Cartesians_MW_output/new_data/SN2_traj1_Cartesians point 130
C -0.16219 0.15305 -0.07419
 O 1.64319 0.32944 0.00224
 F -2.70837 -0.35945 0.24684
 H -0.25772 -0.37719 -0.99746
 H -0.34106 -0.35328 0.81384
 H -0.32249 1.18608 -0.09490
 H 2.14865 -0.57865 0.10364
7
SN2_IRC_Cartesians_MW_output/new_data/SN2_traj1_Cartesians point 131
C -0.16244 0.15262 -0.07589
 O 1.64434 0.33030 0.00218
 F -2.71319 -0.35766 0.25257
 H -0.25611 -0.37812 -0.99978
 H -0.34144 -0.35371 0.81192
 H -0.32293 1.18551 -0.09710
 H 2.15175 -0.57893 0.10611
7
SN2_IRC_Cartesians_MW_output/new_data/SN2_traj1_Cartesians point 132
C -0.16270 0.15217 -0.07771
 O 1.64557 0.33122 0.00211
 F -2.71834 -0.35575 0.25870
 H -0.25438 -0.37912 -1.00226
 H -0.34183 -0.35418 0.80987
 H -0.32339 1.18490 -0.09946
 H 2.15507 -0.57924 0.10876
7
SN2_IRC_Cartesians_MW_output/new_data/SN2_traj1_Cartesians point 133
C -0.16296 0.15171 -0.07954
 O 1.64680 0.33213 0.00204
 F -2.72350 -0.35383 0.26483
 H -0.25265 -0.38012 -1.00474
 H -0.34223 -0.35464 0.80781
 H -0.32385 1.18430 -0.10182
 H 2.15838 -0.57955 0.11142
7
SN2_IRC_Cartesians_MW_output/new_data/SN2_traj1_Cartesians point 134
C -0.16321 0.15126 -0.08132
 O 1.64800 0.33303 0.00197
 F -2.72854 -0.35196 0.27084
 H -0.25095 -0.38109 -1.00717
 H -0.34262 -0.35509 0.80580
 H -0.32431 1.18370 -0.10413
 H 2.16163 -0.57985 0.11401
7
SN2_IRC_Cartesians_MW_output/new_data/SN2_traj1_Cartesians point 135
C -0.16346 0.15083 -0.08306
 O 1.64917 0.33391 0.00190
 F -2.73345 -0.35013 0.27668
 H -0.24930 -0.38204 -1.00953
 H -0.34300 -0.35554 0.80385
 H -0.32475 1.18312 -0.10638
 H 2.16480 -0.58015 0.11654
7
SN2_IRC_Cartesians_MW_output/new_data/SN2_traj1_Cartesians point 136
C -0.16370 0.15040 -0.08476
 O 1.65031 0.33476 0.00184
 F -2.73824 -0.34835 0.28238
 H -0.24770 -0.38297 -1.01183
 H -0.34337 -0.35597 0.80194
 H -0.32518 1.18256 -0.10857
 H 2.16788 -0.58043 0.11900
7
SN2_IRC_Cartesians_MW_output/new_data/SN2_traj1_Cartesians point 137
C -0.16394 0.14999 -0.08641
 O 1.65143 0.33559 0.00178
 F -2.74292 -0.34661 0.28795
 H -0.24613 -0.38387 -1.01408
 H -0.34373 -0.35639 0.80008
 H -0.32560 1.18201 -0.11071
 H 2.17089 -0.58071 0.12140
7
SN2_IRC_Cartesians_MW_output/new_data/SN2_traj1_Cartesians point 138
C -0.16417 0.14958 -0.08803
 O 1.65252 0.33641 0.00171
 F -2.74749 -0.34491 0.29338
 H -0.24459 -0.38476 -1.01628
 H -0.34409 -0.35680 0.79826
 H -0.32602 1.18147 -0.11280
 H 2.17383 -0.58099 0.12375
7
SN2_IRC_Cartesians_MW_output/new_data/SN2_traj1_Cartesians point 139
C -0.16439 0.14919 -0.08961
 O 1.65358 0.33720 0.00165
 F -2.75196 -0.34325 0.29870
 H -0.24309 -0.38562 -1.01843
 H -0.34443 -0.35721 0.79647
 H -0.32642 1.18095 -0.11484
 H 2.17671 -0.58126 0.12605
7
SN2_IRC_Cartesians_MW_output/new_data/SN2_traj1_Cartesians point 140
C -0.16461 0.14880 -0.09116
 O 1.65463 0.33798 0.00160
 F -2.75633 -0.34163 0.30391
 H -0.24162 -0.38647 -1.02053
 H -0.34477 -0.35760 0.79473
 H -0.32681 1.18043 -0.11684
 H 2.17953 -0.58152 0.12830
7
SN2_IRC_Cartesians_MW_output/new_data/SN2_traj1_Cartesians point 141
C -0.16483 0.14842 -0.09267
 O 1.65564 0.33874 0.00154
 F -2.76060 -0.34004 0.30898
 H -0.24019 -0.38730 -1.02259
 H -0.34510 -0.35798 0.79303
 H -0.32720 1.17993 -0.11879
 H 2.18227 -0.58177 0.13050
7
SN2_IRC_Cartesians_MW_output/new_data/SN2_traj1_Cartesians point 142
C -0.16504 0.14806 -0.09414
 O 1.65663 0.33948 0.00148
 F -2.76473 -0.33850 0.31390
 H -0.23881 -0.38809 -1.02457
 H -0.34542 -0.35836 0.79139
 H -0.32757 1.17944 -0.12068
 H 2.18494 -0.58202 0.13262
7
SN2_IRC_Cartesians_MW_output/new_data/SN2_traj1_Cartesians point 143
C -0.16524 0.14771 -0.09553
 O 1.65757 0.34018 0.00143
 F -2.76868 -0.33704 0.31859
 H -0.23748 -0.38886 -1.02647
 H -0.34572 -0.35871 0.78982
 H -0.32792 1.17898 -0.12249
 H 2.18747 -0.58226 0.13465
7
SN2_IRC_Cartesians_MW_output/new_data/SN2_traj1_Cartesians point 144
C -0.16542 0.14739 -0.09682
 O 1.65843 0.34082 0.00138
 F -2.77231 -0.33569 0.32292
 H -0.23626 -0.38956 -1.02822
 H -0.34600 -0.35904 0.78837
 H -0.32825 1.17855 -0.12415
 H 2.18981 -0.58247 0.13652
7
SN2_IRC_Cartesians_MW_output/new_data/SN2_traj1_Cartesians point 145
C -0.16558 0.14711 -0.09793
 O 1.65919 0.34139 0.00134
 F -2.77547 -0.33451 0.32667
 H -0.23520 -0.39017 -1.02974
 H -0.34625 -0.35932 0.78711
 H -0.32854 1.17818 -0.12559
 H 2.19185 -0.58266 0.13814
7
SN2_IRC_Cartesians_MW_output/new_data/SN2_traj1_Cartesians point 146
C -0.16570 0.14689 -0.09882
 O 1.65978 0.34183 0.00131
 F -2.77796 -0.33359 0.32964
 H -0.23437 -0.39065 -1.03094
 H -0.34644 -0.35955 0.78612
 H -0.32876 1.17788 -0.12674
 H 2.19345 -0.58281 0.13943
7
SN2_IRC_Cartesians_MW_output/new_data/SN2_traj1_Cartesians point 147
C -0.16579 0.14673 -0.09945
 O 1.66020 0.34215 0.00128
 F -2.77974 -0.33292 0.33176
 H -0.23377 -0.39100 -1.03179
 H -0.34658 -0.35971 0.78541
 H -0.32892 1.17767 -0.12755
 H 2.19460 -0.58292 0.14034
7
SN2_IRC_Cartesians_MW_output/new_data/SN2_traj1_Cartesians point 148
C -0.16585 0.14663 -0.09985
 O 1.66047 0.34235 0.00127
 F -2.78087 -0.33251 0.33310
 H -0.23339 -0.39122 -1.03234
 H -0.34666 -0.35981 0.78496
 H -0.32902 1.17754 -0.12807
 H 2.19533 -0.58299 0.14092
7
SN2_IRC_Cartesians_MW_output/new_data/SN2_traj1_Cartesians point 149
C -0.16588 0.14657 -0.10006
 O 1.66062 0.34246 0.00126
 F -2.78148 -0.33228 0.33383
 H -0.23319 -0.39133 -1.03263
 H -0.34671 -0.35987 0.78472
 H -0.32908 1.17747 -0.12834
 H 2.19572 -0.58302 0.14123
7
SN2_IRC_Cartesians_MW_output/new_data/SN2_traj1_Cartesians point 150
C -0.16589 0.14656 -0.10013
 O 1.66067 0.34249 0.00126
 F -2.78168 -0.33221 0.33406
 H -0.23312 -0.39137 -1.03272
 H -0.34673 -0.35988 0.78464
 H -0.32909 1.17745 -0.12844
 H 2.19585 -0.58303 0.14134
7
SN2_IRC_Cartesians_MW_output/new_data/SN2_traj1_Cartesians point 151
C -0.16589 0.14657 -0.10009
 O 1.66064 0.34247 0.00126
 F -2.78157 -0.33225 0.33393
 H -0.23316 -0.39135 -1.03267
 H -0.34672 -0.35987 0.78468
 H -0.32908 1.17746 -0.12839
 H 2.19577 -0.58303 0.14128
7
SN2_IRC_Cartesians_MW_output/new_data/SN2_traj1_Cartesians point 152
C -0.16587 0.14660 -0.09997
 O 1.66056 0.34241 0.00126
 F -2.78121 -0.33238 0.33351
 H -0.23327 -0.39128 -1.03250
 H -0.34669 -0.35984 0.78482
 H -0.32905 1.17750 -0.12822
 H 2.19555 -0.58301 0.14110
7
SN2_IRC_Cartesians_MW_output/new_data/SN2_traj1_Cartesians point 153
C -0.16584 0.14665 -0.09978
 O 1.66043 0.34231 0.00127
 F -2.78067 -0.33258 0.33287
 H -0.23346 -0.39118 -1.03224
 H -0.34665 -0.35979 0.78504
 H -0.32900 1.17756 -0.12797
 H 2.19520 -0.58297 0.14082
7
SN2_IRC_Cartesians_MW_output/new_data/SN2_traj1_Cartesians point 154
C -0.16581 0.14671 -0.09953
 O 1.66026 0.34219 0.00128
 F -2.77998 -0.33284 0.33205
 H -0.23369 -0.39104 -1.03191
 H -0.34660 -0.35973 0.78531
 H -0.32894 1.17765 -0.12766
 H 2.19475 -0.58293 0.14046
7
SN2_IRC_Cartesians_MW_output/new_data/SN2_traj1_Cartesians point 155
C -0.16577 0.14678 -0.09925
 O 1.66007 0.34205 0.00129
 F -2.77919 -0.33313 0.33111
 H -0.23395 -0.39089 -1.03153
 H -0.34653 -0.35966 0.78563
 H -0.32887 1.17774 -0.12730
 H 2.19425 -0.58289 0.14006
7
SN2_IRC_Cartesians_MW_output/new_data/SN2_traj1_Cartesians point 156
C -0.16572 0.14685 -0.09895
 O 1.65987 0.34190 0.00130
 F -2.77835 -0.33344 0.33010
 H -0.23424 -0.39073 -1.03112
 H -0.34647 -0.35958 0.78597
 H -0.32879 1.17784 -0.12691
 H 2.19370 -0.58284 0.13962
7
SN2_IRC_Cartesians_MW_output/new_data/SN2_traj1_Cartesians point 157
C -0.16568 0.14693 -0.09866
 O 1.65967 0.34175 0.00131
 F -2.77750 -0.33376 0.32909
 H -0.23452 -0.39056 -1.03072
 H -0.34640 -0.35951 0.78630
 H -0.32872 1.17794 -0.12653
 H 2.19316 -0.58278 0.13919
7
SN2_IRC_Cartesians_MW_output/new_data/SN2_traj1_Cartesians point 158
C -0.16564 0.14700 -0.09838
 O 1.65949 0.34161 0.00132
 F -2.77673 -0.33404 0.32818
 H -0.23478 -0.39042 -1.03034
 H -0.34634 -0.35944 0.78661
 H -0.32865 1.17803 -0.12617
 H 2.19266 -0.58274 0.13879
7
SN2_IRC_Cartesians_MW_output/new_data/SN2_traj1_Cartesians point 159
C -0.16561 0.14705 -0.09817
 O 1.65934 0.34150 0.00133
 F -2.77613 -0.33427 0.32746
 H -0.23498 -0.39030 -1.03006
 H -0.34630 -0.35938 0.78685
 H -0.32860 1.17810 -0.12590
 H 2.19227 -0.58270 0.13848
7
SN2_IRC_Cartesians_MW_output/new_data/SN2_traj1_Cartesians point 160
C -0.16560 0.14707 -0.09807
 O 1.65927 0.34145 0.00133
 F -2.77584 -0.33438 0.32711
 H -0.23508 -0.39024 -1.02992
 H -0.34628 -0.35936 0.78696
 H -0.32857 1.17813 -0.12576
 H 2.19208 -0.58268 0.13833
7
SN2_IRC_Cartesians_MW_output/new_data/SN2_traj1_Cartesians point 161
C -0.16561 0.14706 -0.09813
 O 1.65931 0.34148 0.00133
 F -2.77601 -0.33431 0.32731
 H -0.23502 -0.39028 -1.03000
 H -0.34629 -0.35937 0.78690
 H -0.32858 1.17811 -0.12584
 H 2.19219 -0.58269 0.13842
7
SN2_IRC_Cartesians_MW_output/new_data/SN2_traj1_Cartesians point 162
C -0.16564 0.14700 -0.09838
 O 1.65949 0.34161 0.00132
 F -2.77673 -0.33404 0.32818
 H -0.23478 -0.39042 -1.03035
 H -0.34634 -0.35944 0.78661
 H -0.32865 1.17803 -0.12617
 H 2.19266 -0.58274 0.13879
7
SN2_IRC_Cartesians_MW_output/new_data/SN2_traj1_Cartesians point 163
C -0.16570 0.14689 -0.09882
 O 1.65978 0.34183 0.00131
 F -2.77796 -0.33359 0.32964
 H -0.23437 -0.39065 -1.03094
 H -0.34644 -0.35955 0.78612
 H -0.32876 1.17788 -0.12674
 H 2.19345 -0.58281 0.13942
7
SN2_IRC_Cartesians_MW_output/new_data/SN2_traj1_Cartesians point 164
C -0.16578 0.14675 -0.09938
 O 1.66016 0.34211 0.00128
 F -2.77954 -0.33300 0.33152
 H -0.23383 -0.39096 -1.03170
 H -0.34656 -0.35969 0.78549
 H -0.32890 1.17770 -0.12746
 H 2.19447 -0.58291 0.14024
7
SN2_IRC_Cartesians_MW_output/new_data/SN2_traj1_Cartesians point 165
C -0.16587 0.14659 -0.10001
 O 1.66058 0.34243 0.00126
 F -2.78133 -0.33233 0.33365
 H -0.23324 -0.39131 -1.03256
 H -0.34670 -0.35985 0.78478
 H -0.32906 1.17749 -0.12828
 H 2.19562 -0.58301 0.14116
7
SN2_IRC_Cartesians_MW_output/new_data/SN2_traj1_Cartesians point 166
C -0.16597 0.14642 -0.10068
 O 1.66104 0.34277 0.00124
 F -2.78323 -0.33163 0.33592
 H -0.23260 -0.39167 -1.03347
 H -0.34685 -0.36002 0.78402
 H -0.32924 1.17726 -0.12915
 H 2.19685 -0.58313 0.14214
7
SN2_IRC_Cartesians_MW_output/new_data/SN2_traj1_Cartesians point 167
C -0.16607 0.14625 -0.10138
 O 1.66151 0.34312 0.00121
 F -2.78520 -0.33090 0.33825
 H -0.23194 -0.39205 -1.03442
 H -0.34700 -0.36020 0.78324
 H -0.32941 1.17703 -0.13005
 H 2.19811 -0.58325 0.14315
7
SN2_IRC_Cartesians_MW_output/new_data/SN2_traj1_Cartesians point 168
C -0.16617 0.14607 -0.10209
 O 1.66198 0.34348 0.00118
 F -2.78720 -0.33015 0.34063
 H -0.23127 -0.39244 -1.03538
 H -0.34715 -0.36038 0.78244
 H -0.32959 1.17680 -0.13096
 H 2.19940 -0.58337 0.14417
7
SN2_IRC_Cartesians_MW_output/new_data/SN2_traj1_Cartesians point 169
C -0.16627 0.14589 -0.10280
 O 1.66246 0.34383 0.00115
 F -2.78922 -0.32940 0.34303
 H -0.23059 -0.39283 -1.03635
 H -0.34731 -0.36056 0.78164
 H -0.32977 1.17656 -0.13188
 H 2.20070 -0.58349 0.14521
7
SN2_IRC_Cartesians_MW_output/new_data/SN2_traj1_Cartesians point 170
C -0.16637 0.14571 -0.10352
 O 1.66294 0.34419 0.00113
 F -2.79124 -0.32865 0.34544
 H -0.22991 -0.39322 -1.03732
 H -0.34747 -0.36075 0.78083
 H -0.32996 1.17632 -0.13281
 H 2.20200 -0.58361 0.14625
7
SN2_IRC_Cartesians_MW_output/new_data/SN2_traj1_Cartesians point 171
C -0.16648 0.14553 -0.10423
 O 1.66343 0.34456 0.00110
 F -2.79326 -0.32790 0.34785
 H -0.22923 -0.39361 -1.03830
 H -0.34762 -0.36093 0.78002
 H -0.33014 1.17608 -0.13374
 H 2.20330 -0.58373 0.14729
7
SN2_IRC_Cartesians_MW_output/new_data/SN2_traj1_Cartesians point 172
C -0.16658 0.14535 -0.10495
 O 1.66391 0.34491 0.00107
 F -2.79528 -0.32715 0.35025
 H -0.22855 -0.39400 -1.03927
 H -0.34778 -0.36111 0.77922
 H -0.33032 1.17584 -0.13466
 H 2.20460 -0.58385 0.14833
7
SN2_IRC_Cartesians_MW_output/new_data/SN2_traj1_Cartesians point 173
C -0.16668 0.14517 -0.10566
 O 1.66439 0.34527 0.00105
 F -2.79729 -0.32640 0.35264
 H -0.22788 -0.39439 -1.04023
 H -0.34793 -0.36129 0.77842
 H -0.33050 1.17561 -0.13558
 H 2.20590 -0.58397 0.14936
7
SN2_IRC_Cartesians_MW_output/new_data/SN2_traj1_Cartesians point 174
C -0.16678 0.14500 -0.10636
 O 1.66486 0.34563 0.00102
 F -2.79928 -0.32566 0.35501
 H -0.22721 -0.39478 -1.04119
 H -0.34809 -0.36147 0.77763
 H -0.33068 1.17537 -0.13649
 H 2.20718 -0.58409 0.15039
7
SN2_IRC_Cartesians_MW_output/new_data/SN2_traj1_Cartesians point 175
C -0.16688 0.14482 -0.10706
 O 1.66533 0.34598 0.00099
 F -2.80124 -0.32493 0.35735
 H -0.22655 -0.39516 -1.04214
 H -0.34824 -0.36165 0.77685
 H -0.33086 1.17514 -0.13739
 H 2.20844 -0.58421 0.15140
7
SN2_IRC_Cartesians_MW_output/new_data/SN2_traj1_Cartesians point 176
C -0.16698 0.14465 -0.10774
 O 1.66579 0.34632 0.00097
 F -2.80318 -0.32421 0.35965
 H -0.22590 -0.39553 -1.04307
 H -0.34839 -0.36182 0.77607
 H -0.33103 1.17491 -0.13827
 H 2.20969 -0.58432 0.15239
7
SN2_IRC_Cartesians_MW_output/new_data/SN2_traj1_Cartesians point 177
C -0.16707 0.14448 -0.10842
 O 1.66624 0.34666 0.00094
 F -2.80508 -0.32351 0.36191
 H -0.22526 -0.39590 -1.04398
 H -0.34853 -0.36199 0.77532
 H -0.33120 1.17469 -0.13914
 H 2.21091 -0.58444 0.15337
7
SN2_IRC_Cartesians_MW_output/new_data/SN2_traj1_Cartesians point 178
C -0.16717 0.14432 -0.10908
 O 1.66669 0.34699 0.00092
 F -2.80695 -0.32281 0.36413
 H -0.22464 -0.39626 -1.04488
 H -0.34868 -0.36216 0.77457
 H -0.33137 1.17447 -0.13999
 H 2.21211 -0.58455 0.15433
7
SN2_IRC_Cartesians_MW_output/new_data/SN2_traj1_Cartesians point 179
C -0.16726 0.14416 -0.10972
 O 1.66712 0.34732 0.00089
 F -2.80877 -0.32214 0.36630
 H -0.22403 -0.39661 -1.04575
 H -0.34882 -0.36232 0.77385
 H -0.33154 1.17426 -0.14083
 H 2.21329 -0.58466 0.15527
7
SN2_IRC_Cartesians_MW_output/new_data/SN2_traj1_Cartesians point 180
C -0.16735 0.14400 -0.11035
 O 1.66755 0.34763 0.00087
 F -2.81055 -0.32147 0.36842
 H -0.22343 -0.39696 -1.04661
 H -0.34896 -0.36249 0.77314
 H -0.33170 1.17405 -0.14164
 H 2.21444 -0.58476 0.15618
7
SN2_IRC_Cartesians_MW_output/new_data/SN2_traj1_Cartesians point 181
C -0.16744 0.14385 -0.11097
 O 1.66796 0.34794 0.00085
 F -2.81230 -0.32082 0.37050
 H -0.22284 -0.39730 -1.04745
 H -0.34909 -0.36264 0.77244
 H -0.33185 1.17384 -0.14244
 H 2.21556 -0.58487 0.15708
7
SN2_IRC_Cartesians_MW_output/new_data/SN2_traj1_Cartesians point 182
C -0.16752 0.14369 -0.11158
 O 1.66837 0.34825 0.00082
 F -2.81401 -0.32019 0.37254
 H -0.22227 -0.39763 -1.04828
 H -0.34922 -0.36280 0.77176
 H -0.33201 1.17364 -0.14323
 H 2.21666 -0.58497 0.15796
7
SN2_IRC_Cartesians_MW_output/new_data/SN2_traj1_Cartesians point 183
C -0.16761 0.14355 -0.11217
 O 1.66877 0.34855 0.00080
 F -2.81569 -0.31956 0.37453
 H -0.22170 -0.39795 -1.04908
 H -0.34935 -0.36295 0.77109
 H -0.33216 1.17344 -0.14399
 H 2.21774 -0.58507 0.15883
7
SN2_IRC_Cartesians_MW_output/new_data/SN2_traj1_Cartesians point 184
C -0.16769 0.14340 -0.11275
 O 1.66916 0.34884 0.00078
 F -2.81733 -0.31895 0.37649
 H -0.22115 -0.39827 -1.04987
 H -0.34948 -0.36310 0.77044
 H -0.33231 1.17325 -0.14475
 H 2.21880 -0.58517 0.15967
7
SN2_IRC_Cartesians_MW_output/new_data/SN2_traj1_Cartesians point 185
C -0.16777 0.14326 -0.11332
 O 1.66955 0.34913 0.00076
 F -2.81894 -0.31836 0.37840
 H -0.22061 -0.39858 -1.05064
 H -0.34960 -0.36324 0.76980
 H -0.33245 1.17306 -0.14548
 H 2.21983 -0.58526 0.16049
7
SN2_IRC_Cartesians_MW_output/new_data/SN2_traj1_Cartesians point 186
C -0.16785 0.14312 -0.11387
 O 1.66992 0.34940 0.00074
 F -2.82049 -0.31778 0.38024
 H -0.22009 -0.39888 -1.05139
 H -0.34972 -0.36338 0.76918
 H -0.33259 1.17288 -0.14619
 H 2.22083 -0.58536 0.16129
7
SN2_IRC_Cartesians_MW_output/new_data/SN2_traj1_Cartesians point 187
C -0.16793 0.14299 -0.11440
 O 1.67027 0.34967 0.00072
 F -2.82198 -0.31723 0.38202
 H -0.21959 -0.39917 -1.05211
 H -0.34984 -0.36352 0.76859
 H -0.33273 1.17270 -0.14687
 H 2.22179 -0.58545 0.16206
7
SN2_IRC_Cartesians_MW_output/new_data/SN2_traj1_Cartesians point 188
C -0.16800 0.14286 -0.11490
 O 1.67061 0.34992 0.00070
 F -2.82341 -0.31670 0.38372
 H -0.21911 -0.39944 -1.05280
 H -0.34995 -0.36364 0.76802
 H -0.33285 1.17253 -0.14752
 H 2.22271 -0.58553 0.16279
7
SN2_IRC_Cartesians_MW_output/new_data/SN2_traj1_Cartesians point 189
C -0.16807 0.14274 -0.11539
 O 1.67094 0.35016 0.00068
 F -2.82477 -0.31619 0.38534
 H -0.21866 -0.39971 -1.05345
 H -0.35006 -0.36377 0.76748
 H -0.33298 1.17237 -0.14815
 H 2.22359 -0.58561 0.16349
7
SN2_IRC_Cartesians_MW_output/new_data/SN2_traj1_Cartesians point 190
C -0.16813 0.14263 -0.11585
 O 1.67125 0.35040 0.00066
 F -2.82608 -0.31570 0.38689
 H -0.21822 -0.39996 -1.05408
 H -0.35016 -0.36388 0.76695
 H -0.33309 1.17222 -0.14875
 H 2.22443 -0.58569 0.16417
7
SN2_IRC_Cartesians_MW_output/new_data/SN2_traj1_Cartesians point 191
C -0.16820 0.14251 -0.11630
 O 1.67155 0.35062 0.00064
 F -2.82735 -0.31523 0.38841
 H -0.21779 -0.40021 -1.05469
 H -0.35025 -0.36400 0.76645
 H -0.33321 1.17207 -0.14933
 H 2.22525 -0.58577 0.16482
7
SN2_IRC_Cartesians_MW_output/new_data/SN2_traj1_Cartesians point 192
C -0.16826 0.14240 -0.11674
 O 1.67185 0.35085 0.00063
 F -2.82860 -0.31476 0.38990
 H -0.21737 -0.40045 -1.05529
 H -0.35035 -0.36411 0.76595
 H -0.33332 1.17192 -0.14990
 H 2.22606 -0.58584 0.16546
7
SN2_IRC_Cartesians_MW_output/new_data/SN2_traj1_Cartesians point 193
C -0.16832 0.14229 -0.11719
 O 1.67215 0.35107 0.00061
 F -2.82987 -0.31429 0.39140
 H -0.21695 -0.40069 -1.05590
 H -0.35045 -0.36423 0.76544
 H -0.33344 1.17177 -0.15048
 H 2.22687 -0.58592 0.16612
7
SN2_IRC_Cartesians_MW_output/new_data/SN2_traj1_Cartesians point 194
C -0.16839 0.14217 -0.11766
 O 1.67246 0.35131 0.00059
 F -2.83118 -0.31381 0.39297
 H -0.21650 -0.40095 -1.05654
 H -0.35055 -0.36434 0.76492
 H -0.33355 1.17162 -0.15108
 H 2.22772 -0.58600 0.16679
7
SN2_IRC_Cartesians_MW_output/new_data/SN2_traj1_Cartesians point 195
C -0.16846 0.14205 -0.11815
 O 1.67280 0.35156 0.00057
 F -2.83259 -0.31328 0.39464
 H -0.21603 -0.40122 -1.05721
 H -0.35066 -0.36447 0.76436
 H -0.33368 1.17145 -0.15172
 H 2.22862 -0.58608 0.16751
7
SN2_IRC_Cartesians_MW_output/new_data/SN2_traj1_Cartesians point 196
C -0.16854 0.14191 -0.11870
 O 1.67317 0.35183 0.00055
 F -2.83414 -0.31271 0.39649
 H -0.21551 -0.40152 -1.05796
 H -0.35078 -0.36461 0.76374
 H -0.33382 1.17127 -0.15243
 H 2.22962 -0.58618 0.16831
7
SN2_IRC_Cartesians_MW_output/new_data/SN2_traj1_Cartesians point 197
C -0.16863 0.14175 -0.11933
 O 1.67359 0.35215 0.00053
 F -2.83592 -0.31205 0.39860
 H -0.21492 -0.40186 -1.05881
 H -0.35092 -0.36477 0.76304
 H -0.33398 1.17106 -0.15325
 H 2.23077 -0.58628 0.16923
7
SN2_IRC_Cartesians_MW_output/new_data/SN2_traj1_Cartesians point 198
C -0.16874 0.14157 -0.12008
 O 1.67410 0.35253 0.00050
 F -2.83804 -0.31126 0.40113
 H -0.21420 -0.40228 -1.05984
 H -0.35108 -0.36496 0.76219
 H -0.33417 1.17081 -0.15422
 H 2.23214 -0.58641 0.17032
7
SN2_IRC_Cartesians_MW_output/new_data/SN2_traj1_Cartesians point 199
C -0.16887 0.14133 -0.12102
 O 1.67473 0.35300 0.00046
 F -2.84069 -0.31027 0.40429
 H -0.21331 -0.40279 -1.06111
 H -0.35129 -0.36520 0.76113
 H -0.33441 1.17050 -0.15543
 H 2.23384 -0.58657 0.17168
7
SN2_IRC_Cartesians_MW_output/new_data/SN2_traj1_Cartesians point 200
C -0.16904 0.14103 -0.12223
 O 1.67554 0.35361 0.00042
 F -2.84410 -0.30900 0.40834
 H -0.21217 -0.40345 -1.06275
 H -0.35155 -0.36551 0.75978
 H -0.33472 1.17010 -0.15699
 H 2.23604 -0.58677 0.17344
7
SN2_IRC_Cartesians_MW_output/new_data/SN2_traj1_Cartesians point 201
C -0.16926 0.14065 -0.12375
 O 1.67657 0.35437 0.00036
 F -2.84841 -0.30740 0.41346
 H -0.21072 -0.40428 -1.06482
 H -0.35188 -0.36590 0.75806
 H -0.33511 1.16959 -0.15896
 H 2.23881 -0.58703 0.17565
7
SN2_IRC_Cartesians_MW_output/new_data/SN2_traj1_Cartesians point 202
C -0.16951 0.14021 -0.12550
 O 1.67775 0.35525 0.00029
 F -2.85334 -0.30557 0.41934
 H -0.20907 -0.40524 -1.06720
 H -0.35226 -0.36634 0.75609
 H -0.33555 1.16901 -0.16122
 H 2.24199 -0.58732 0.17819
7
SN2_IRC_Cartesians_MW_output/new_data/SN2_traj1_Cartesians point 203
C -0.16977 0.13976 -0.12731
 O 1.67897 0.35616 0.00023
 F -2.85847 -0.30366 0.42544
 H -0.20735 -0.40623 -1.06966
 H -0.35266 -0.36680 0.75405
 H -0.33601 1.16840 -0.16356
 H 2.24529 -0.58763 0.18082
7
SN2_IRC_Cartesians_MW_output/new_data/SN2_traj1_Cartesians point 204
C -0.17002 0.13931 -0.12912
 O 1.68018 0.35707 0.00016
 F -2.86355 -0.30177 0.43149
 H -0.20564 -0.40721 -1.07211
 H -0.35305 -0.36726 0.75203
 H -0.33647 1.16781 -0.16589
 H 2.24856 -0.58794 0.18344
7
SN2_IRC_Cartesians_MW_output/new_data/SN2_traj1_Cartesians point 205
C -0.17028 0.13886 -0.13088
 O 1.68137 0.35796 0.00009
 F -2.86855 -0.29992 0.43743
 H -0.20396 -0.40818 -1.07451
 H -0.35344 -0.36771 0.75004
 H -0.33692 1.16722 -0.16818
 H 2.25178 -0.58824 0.18601
7
SN2_IRC_Cartesians_MW_output/new_data/SN2_traj1_Cartesians point 206
C -0.17052 0.13843 -0.13262
 O 1.68254 0.35883 0.00002
 F -2.87347 -0.29809 0.44328
 H -0.20231 -0.40913 -1.07687
 H -0.35382 -0.36816 0.74808
 H -0.33736 1.16664 -0.17042
 H 2.25494 -0.58853 0.18854
7
SN2_IRC_Cartesians_MW_output/new_data/SN2_traj1_Cartesians point 207
C -0.17077 0.13800 -0.13434
 O 1.68369 0.35970 -0.00004
 F -2.87830 -0.29629 0.44904
 H -0.20069 -0.41006 -1.07920
 H -0.35419 -0.36859 0.74615
 H -0.33780 1.16607 -0.17264
 H 2.25806 -0.58882 0.19102
7
SN2_IRC_Cartesians_MW_output/new_data/SN2_traj1_Cartesians point 208
C -0.17101 0.13758 -0.13602
 O 1.68483 0.36054 -0.00010
 F -2.88306 -0.29452 0.45470
 H -0.19909 -0.41098 -1.08149
 H -0.35456 -0.36902 0.74426
 H -0.33823 1.16551 -0.17482
 H 2.26112 -0.58910 0.19347
7
SN2_IRC_Cartesians_MW_output/new_data/SN2_traj1_Cartesians point 209
C -0.17125 0.13717 -0.13768
 O 1.68594 0.36138 -0.00017
 F -2.88774 -0.29278 0.46026
 H -0.19752 -0.41189 -1.08374
 H -0.35492 -0.36944 0.74240
 H -0.33865 1.16496 -0.17695
 H 2.26413 -0.58938 0.19588
7
SN2_IRC_Cartesians_MW_output/new_data/SN2_traj1_Cartesians point 210
C -0.17148 0.13676 -0.13929
 O 1.68703 0.36219 -0.00023
 F -2.89231 -0.29109 0.46570
 H -0.19599 -0.41277 -1.08594
 H -0.35527 -0.36985 0.74058
 H -0.33906 1.16442 -0.17905
 H 2.26707 -0.58966 0.19823
7
SN2_IRC_Cartesians_MW_output/new_data/SN2_traj1_Cartesians point 211
C -0.17170 0.13637 -0.14086
 O 1.68809 0.36298 -0.00029
 F -2.89674 -0.28944 0.47098
 H -0.19450 -0.41363 -1.08807
 H -0.35562 -0.37025 0.73881
 H -0.33946 1.16390 -0.18107
 H 2.26993 -0.58992 0.20051
7
SN2_IRC_Cartesians_MW_output/new_data/SN2_traj1_Cartesians point 212
C -0.17191 0.13599 -0.14237
 O 1.68911 0.36374 -0.00034
 F -2.90100 -0.28785 0.47605
 H -0.19307 -0.41446 -1.09012
 H -0.35595 -0.37064 0.73711
 H -0.33984 1.16340 -0.18302
 H 2.27267 -0.59018 0.20270
7
SN2_IRC_Cartesians_MW_output/new_data/SN2_traj1_Cartesians point 213
C -0.17212 0.13563 -0.14380
 O 1.69006 0.36445 -0.00040
 F -2.90503 -0.28636 0.48084
 H -0.19172 -0.41523 -1.09206
 H -0.35626 -0.37100 0.73551
 H -0.34021 1.16292 -0.18487
 H 2.27527 -0.59042 0.20477
7
SN2_IRC_Cartesians_MW_output/new_data/SN2_traj1_Cartesians point 214
C -0.17231 0.13530 -0.14511
 O 1.69095 0.36512 -0.00045
 F -2.90875 -0.28497 0.48527
 H -0.19047 -0.41595 -1.09385
 H -0.35654 -0.37134 0.73403
 H -0.34054 1.16248 -0.18657
 H 2.27766 -0.59064 0.20668
7
SN2_IRC_Cartesians_MW_output/new_data/SN2_traj1_Cartesians point 215
C -0.17248 0.13501 -0.14630
 O 1.69175 0.36571 -0.00049
 F -2.91211 -0.28372 0.48926
 H -0.18934 -0.41660 -1.09546
 H -0.35680 -0.37164 0.73269
 H -0.34084 1.16209 -0.18810
 H 2.27982 -0.59084 0.20841
7
SN2_IRC_Cartesians_MW_output/new_data/SN2_traj1_Cartesians point 216
C -0.17262 0.13475 -0.14735
 O 1.69246 0.36624 -0.00053
 F -2.91506 -0.28263 0.49278
 H -0.18835 -0.41717 -1.09688
 H -0.35703 -0.37190 0.73151
 H -0.34111 1.16174 -0.18946
 H 2.28173 -0.59102 0.20993
7
SN2_IRC_Cartesians_MW_output/new_data/SN2_traj1_Cartesians point 217
C -0.17275 0.13452 -0.14825
 O 1.69307 0.36670 -0.00057
 F -2.91762 -0.28168 0.49582
 H -0.18749 -0.41767 -1.09811
 H -0.35723 -0.37214 0.73049
 H -0.34134 1.16144 -0.19063
 H 2.28337 -0.59117 0.21124
7
SN2_IRC_Cartesians_MW_output/new_data/SN2_traj1_Cartesians point 218
C -0.17286 0.13432 -0.14903
 O 1.69359 0.36709 -0.00060
 F -2.91983 -0.28086 0.49845
 H -0.18675 -0.41810 -1.09917
 H -0.35740 -0.37233 0.72961
 H -0.34154 1.16118 -0.19163
 H 2.28479 -0.59130 0.21238
7
SN2_IRC_Cartesians_MW_output/new_data/SN2_traj1_Cartesians point 219
C -0.17296 0.13415 -0.14971
 O 1.69405 0.36743 -0.00062
 F -2.92174 -0.28015 0.50072
 H -0.18611 -0.41847 -1.10009
 H -0.35755 -0.37251 0.72885
 H -0.34171 1.16095 -0.19251
 H 2.28602 -0.59142 0.21336
7
SN2_IRC_Cartesians_MW_output/new_data/SN2_traj1_Cartesians point 220
C -0.17305 0.13401 -0.15030
 O 1.69445 0.36773 -0.00065
 F -2.92341 -0.27952 0.50271
 H -0.18555 -0.41879 -1.10090
 H -0.35768 -0.37266 0.72819
 H -0.34186 1.16076 -0.19327
 H 2.28710 -0.59152 0.21422
7
SN2_IRC_Cartesians_MW_output/new_data/SN2_traj1_Cartesians point 221
C -0.17312 0.13388 -0.15083
 O 1.69480 0.36799 -0.00067
 F -2.92489 -0.27897 0.50447
 H -0.18505 -0.41908 -1.10161
 H -0.35779 -0.37279 0.72760
 H -0.34200 1.16058 -0.19395
 H 2.28805 -0.59161 0.21498
7
SN2_IRC_Cartesians_MW_output/new_data/SN2_traj1_Cartesians point 222
C -0.17319 0.13376 -0.15130
 O 1.69512 0.36823 -0.00068
 F -2.92622 -0.27848 0.50605
 H -0.18461 -0.41933 -1.10225
 H -0.35789 -0.37291 0.72707
 H -0.34212 1.16043 -0.19456
 H 2.28891 -0.59169 0.21566
7
SN2_IRC_Cartesians_MW_output/new_data/SN2_traj1_Cartesians point 223
C -0.17325 0.13365 -0.15172
 O 1.69540 0.36844 -0.00070
 F -2.92743 -0.27803 0.50749
 H -0.18420 -0.41957 -1.10283
 H -0.35799 -0.37302 0.72659
 H -0.34222 1.16028 -0.19511
 H 2.28969 -0.59176 0.21628
7
SN2_IRC_Cartesians_MW_output/new_data/SN2_traj1_Cartesians point 224
C -0.17330 0.13355 -0.15212
 O 1.69567 0.36864 -0.00071
 F -2.92853 -0.27762 0.50881
 H -0.18383 -0.41978 -1.10336
 H -0.35807 -0.37312 0.72615
 H -0.34232 1.16015 -0.19562
 H 2.29040 -0.59183 0.21685
7
SN2_IRC_Cartesians_MW_output/new_data/SN2_traj1_Cartesians point 225
C -0.17336 0.13346 -0.15248
 O 1.69591 0.36882 -0.00073
 F -2.92956 -0.27724 0.51003
 H -0.18349 -0.41998 -1.10386
 H -0.35815 -0.37321 0.72574
 H -0.34242 1.16003 -0.19609
 H 2.29106 -0.59189 0.21738
7
SN2_IRC_Cartesians_MW_output/new_data/SN2_traj1_Cartesians point 226
C -0.17341 0.13338 -0.15282
 O 1.69614 0.36899 -0.00074
 F -2.93053 -0.27688 0.51119
 H -0.18316 -0.42017 -1.10432
 H -0.35823 -0.37330 0.72535
 H -0.34250 1.15992 -0.19653
 H 2.29169 -0.59195 0.21788
7
SN2_IRC_Cartesians_MW_output/new_data/SN2_traj1_Cartesians point 227
C -0.17345 0.13329 -0.15315
 O 1.69637 0.36916 -0.00075
 F -2.93146 -0.27653 0.51229
 H -0.18285 -0.42035 -1.10477
 H -0.35830 -0.37338 0.72498
 H -0.34259 1.15981 -0.19696
 H 2.29229 -0.59200 0.21836
7
SN2_IRC_Cartesians_MW_output/new_data/SN2_traj1_Cartesians point 228
C -0.17350 0.13321 -0.15347
 O 1.69658 0.36932 -0.00077
 F -2.93237 -0.27619 0.51338
 H -0.18254 -0.42052 -1.10521
 H -0.35837 -0.37346 0.72462
 H -0.34267 1.15970 -0.19737
 H 2.29287 -0.59206 0.21883
7
SN2_IRC_Cartesians_MW_output/new_data/SN2_traj1_Cartesians point 229
C -0.17354 0.13313 -0.15380
 O 1.69680 0.36948 -0.00078
 F -2.93329 -0.27585 0.51446
 H -0.18224 -0.42070 -1.10565
 H -0.35844 -0.37355 0.72425
 H -0.34275 1.15959 -0.19779
 H 2.29346 -0.59211 0.21930
7
SN2_IRC_Cartesians_MW_output/new_data/SN2_traj1_Cartesians point 230
C -0.17359 0.13305 -0.15413
 O 1.69702 0.36965 -0.00079
 F -2.93423 -0.27550 0.51559
 H -0.18192 -0.42088 -1.10610
 H -0.35851 -0.37363 0.72388
 H -0.34284 1.15948 -0.19822
 H 2.29407 -0.59217 0.21978
7
SN2_IRC_Cartesians_MW_output/new_data/SN2_traj1_Cartesians point 231
C -0.17364 0.13296 -0.15449
 O 1.69727 0.36983 -0.00080
 F -2.93524 -0.27513 0.51679
 H -0.18158 -0.42108 -1.10659
 H -0.35859 -0.37372 0.72348
 H -0.34293 1.15936 -0.19869
 H 2.29472 -0.59223 0.22030
7
SN2_IRC_Cartesians_MW_output/new_data/SN2_traj1_Cartesians point 232
C -0.17370 0.13286 -0.15489
 O 1.69753 0.37003 -0.00082
 F -2.93637 -0.27471 0.51813
 H -0.18120 -0.42130 -1.10713
 H -0.35868 -0.37382 0.72303
 H -0.34303 1.15923 -0.19920
 H 2.29544 -0.59230 0.22088
7
SN2_IRC_Cartesians_MW_output/new_data/SN2_traj1_Cartesians point 233
C -0.17376 0.13274 -0.15535
 O 1.69784 0.37026 -0.00084
 F -2.93766 -0.27423 0.51967
 H -0.18077 -0.42155 -1.10775
 H -0.35878 -0.37394 0.72251
 H -0.34315 1.15908 -0.19979
 H 2.29627 -0.59237 0.22155
7
SN2_IRC_Cartesians_MW_output/new_data/SN2_traj1_Cartesians point 234
C -0.17384 0.13261 -0.15589
 O 1.69821 0.37054 -0.00086
 F -2.93920 -0.27366 0.52149
 H -0.18025 -0.42184 -1.10849
 H -0.35890 -0.37408 0.72190
 H -0.34328 1.15890 -0.20049
 H 2.29726 -0.59246 0.22234
7
SN2_IRC_Cartesians_MW_output/new_data/SN2_traj1_Cartesians point 235
C -0.17394 0.13244 -0.15655
 O 1.69865 0.37087 -0.00088
 F -2.94105 -0.27297 0.52370
 H -0.17963 -0.42220 -1.10938
 H -0.35904 -0.37425 0.72116
 H -0.34345 1.15868 -0.20134
 H 2.29846 -0.59258 0.22329
7
SN2_IRC_Cartesians_MW_output/new_data/SN2_traj1_Cartesians point 236
C -0.17405 0.13224 -0.15735
 O 1.69919 0.37127 -0.00091
 F -2.94332 -0.27213 0.52640
 H -0.17887 -0.42264 -1.11047
 H -0.35921 -0.37445 0.72026
 H -0.34366 1.15841 -0.20238
 H 2.29992 -0.59271 0.22446
7
SN2_IRC_Cartesians_MW_output/new_data/SN2_traj1_Cartesians point 237
C -0.17419 0.13200 -0.15831
 O 1.69983 0.37175 -0.00095
 F -2.94602 -0.27112 0.52962
 H -0.17796 -0.42316 -1.11177
 H -0.35942 -0.37469 0.71918
 H -0.34390 1.15810 -0.20362
 H 2.30166 -0.59287 0.22585
7
SN2_IRC_Cartesians_MW_output/new_data/SN2_traj1_Cartesians point 238
C -0.17434 0.13173 -0.15941
 O 1.70058 0.37231 -0.00099
 F -2.94914 -0.26996 0.53333
 H -0.17692 -0.42377 -1.11327
 H -0.35966 -0.37498 0.71794
 H -0.34418 1.15773 -0.20504
 H 2.30367 -0.59306 0.22745
7
SN2_IRC_Cartesians_MW_output/new_data/SN2_traj1_Cartesians point 239
C -0.17452 0.13142 -0.16063
 O 1.70140 0.37292 -0.00104
 F -2.95257 -0.26869 0.53741
 H -0.17576 -0.42443 -1.11492
 H -0.35993 -0.37529 0.71657
 H -0.34449 1.15732 -0.20661
 H 2.30588 -0.59327 0.22922
7
SN2_IRC_Cartesians_MW_output/new_data/SN2_traj1_Cartesians point 240
C -0.17470 0.13110 -0.16191
 O 1.70226 0.37357 -0.00109
 F -2.95621 -0.26733 0.54174
 H -0.17454 -0.42514 -1.11668
 H -0.36021 -0.37561 0.71512
 H -0.34482 1.15690 -0.20828
 H 2.30822 -0.59348 0.23109
7
SN2_IRC_Cartesians_MW_output/new_data/SN2_traj1_Cartesians point 241
C -0.17489 0.13077 -0.16324
 O 1.70316 0.37424 -0.00114
 F -2.95997 -0.26594 0.54621
 H -0.17328 -0.42586 -1.11848
 H -0.36050 -0.37595 0.71363
 H -0.34516 1.15645 -0.21000
 H 2.31064 -0.59371 0.23302
7
SN2_IRC_Cartesians_MW_output/new_data/SN2_traj1_Cartesians point 242
C -0.17508 0.13043 -0.16459
 O 1.70407 0.37491 -0.00119
 F -2.96378 -0.26452 0.55075
 H -0.17200 -0.42660 -1.12032
 H -0.36080 -0.37630 0.71211
 H -0.34550 1.15600 -0.21174
 H 2.31309 -0.59394 0.23498
7
SN2_IRC_Cartesians_MW_output/new_data/SN2_traj1_Cartesians point 243
C -0.17528 0.13009 -0.16595
 O 1.70498 0.37559 -0.00124
 F -2.96761 -0.26310 0.55530
 H -0.17072 -0.42734 -1.12215
 H -0.36109 -0.37664 0.71059
 H -0.34584 1.15555 -0.21349
 H 2.31556 -0.59417 0.23695
7
SN2_IRC_Cartesians_MW_output/new_data/SN2_traj1_Cartesians point 244
C -0.17547 0.12976 -0.16729
 O 1.70588 0.37627 -0.00129
 F -2.97140 -0.26169 0.55981
 H -0.16945 -0.42807 -1.12398
 H -0.36138 -0.37698 0.70908
 H -0.34618 1.15511 -0.21522
 H 2.31800 -0.59439 0.23890
7
SN2_IRC_Cartesians_MW_output/new_data/SN2_traj1_Cartesians point 245
C -0.17565 0.12943 -0.16860
 O 1.70677 0.37693 -0.00134
 F -2.97511 -0.26031 0.56422
 H -0.16820 -0.42879 -1.12576
 H -0.36167 -0.37732 0.70760
 H -0.34652 1.15467 -0.21692
 H 2.32039 -0.59461 0.24080
7
SN2_IRC_Cartesians_MW_output/new_data/SN2_traj1_Cartesians point 246
C -0.17584 0.12911 -0.16987
 O 1.70762 0.37757 -0.00139
 F -2.97869 -0.25898 0.56849
 H -0.16700 -0.42948 -1.12749
 H -0.36195 -0.37764 0.70617
 H -0.34684 1.15425 -0.21856
 H 2.32270 -0.59483 0.24265
7
SN2_IRC_Cartesians_MW_output/new_data/SN2_traj1_Cartesians point 247
C -0.17601 0.12881 -0.17108
 O 1.70844 0.37818 -0.00143
 F -2.98211 -0.25771 0.57256
 H -0.16585 -0.43014 -1.12913
 H -0.36221 -0.37795 0.70481
 H -0.34715 1.15385 -0.22013
 H 2.32490 -0.59503 0.24441
7
SN2_IRC_Cartesians_MW_output/new_data/SN2_traj1_Cartesians point 248
C -0.17617 0.12852 -0.17222
 O 1.70920 0.37875 -0.00148
 F -2.98533 -0.25651 0.57638
 H -0.16477 -0.43077 -1.13068
 H -0.36246 -0.37824 0.70353
 H -0.34744 1.15347 -0.22160
 H 2.32697 -0.59523 0.24606
7
SN2_IRC_Cartesians_MW_output/new_data/SN2_traj1_Cartesians point 249
C -0.17632 0.12826 -0.17328
 O 1.70992 0.37928 -0.00152
 F -2.98833 -0.25539 0.57996
 H -0.16376 -0.43135 -1.13212
 H -0.36269 -0.37851 0.70233
 H -0.34771 1.15311 -0.22297
 H 2.32890 -0.59541 0.24760
7
SN2_IRC_Cartesians_MW_output/new_data/SN2_traj1_Cartesians point 250
C -0.17646 0.12801 -0.17428
 O 1.71059 0.37978 -0.00155
 F -2.99114 -0.25435 0.58330
 H -0.16282 -0.43189 -1.13347
 H -0.36291 -0.37876 0.70121
 H -0.34796 1.15278 -0.22426
 H 2.33071 -0.59557 0.24905
7
SN2_IRC_Cartesians_MW_output/new_data/SN2_traj1_Cartesians point 251
C -0.17660 0.12778 -0.17521
 O 1.71122 0.38025 -0.00159
 F -2.99378 -0.25337 0.58644
 H -0.16193 -0.43240 -1.13474
 H -0.36311 -0.37900 0.70016
 H -0.34820 1.15247 -0.22546
 H 2.33241 -0.59573 0.25041
7
SN2_IRC_Cartesians_MW_output/new_data/SN2_traj1_Cartesians point 252
C -0.17672 0.12755 -0.17610
 O 1.71182 0.38070 -0.00162
 F -2.99629 -0.25243 0.58943
 H -0.16109 -0.43289 -1.13595
 H -0.36331 -0.37923 0.69916
 H -0.34843 1.15218 -0.22661
 H 2.33403 -0.59588 0.25170
7
SN2_IRC_Cartesians_MW_output/new_data/SN2_traj1_Cartesians point 253
C -0.17685 0.12734 -0.17696
 O 1.71239 0.38113 -0.00166
 F -2.99872 -0.25153 0.59232
 H -0.16028 -0.43336 -1.13712
 H -0.36349 -0.37944 0.69819
 H -0.34865 1.15189 -0.22772
 H 2.33559 -0.59603 0.25295
7
SN2_IRC_Cartesians_MW_output/new_data/SN2_traj1_Cartesians point 254
C -0.17697 0.12713 -0.17780
 O 1.71296 0.38156 -0.00169
 F -3.00108 -0.25065 0.59513
 H -0.15948 -0.43381 -1.13826
 H -0.36368 -0.37966 0.69725
 H -0.34886 1.15161 -0.22881
 H 2.33711 -0.59617 0.25416
7
SN2_IRC_Cartesians_MW_output/new_data/SN2_traj1_Cartesians point 255
C -0.17708 0.12692 -0.17861
 O 1.71351 0.38197 -0.00172
 F -3.00339 -0.24980 0.59787
 H -0.15871 -0.43426 -1.13936
 H -0.36385 -0.37986 0.69633
 H -0.34907 1.15134 -0.22986
 H 2.33859 -0.59631 0.25535
7
SN2_IRC_Cartesians_MW_output/new_data/SN2_traj1_Cartesians point 256
C -0.17719 0.12673 -0.17940
 O 1.71404 0.38236 -0.00175
 F -3.00561 -0.24897 0.60051
 H -0.15796 -0.43469 -1.14043
 H -0.36403 -0.38006 0.69545
 H -0.34927 1.15108 -0.23087
 H 2.34002 -0.59644 0.25649
7
SN2_IRC_Cartesians_MW_output/new_data/SN2_traj1_Cartesians point 257
C -0.17730 0.12654 -0.18014
 O 1.71454 0.38273 -0.00178
 F -3.00770 -0.24819 0.60301
 H -0.15726 -0.43509 -1.14144
 H -0.36419 -0.38025 0.69462
 H -0.34946 1.15083 -0.23183
 H 2.34137 -0.59657 0.25757
7
SN2_IRC_Cartesians_MW_output/new_data/SN2_traj1_Cartesians point 258
C -0.17740 0.12637 -0.18083
 O 1.71500 0.38308 -0.00180
 F -3.00965 -0.24747 0.60532
 H -0.15661 -0.43547 -1.14238
 H -0.36434 -0.38043 0.69384
 H -0.34963 1.15060 -0.23272
 H 2.34262 -0.59668 0.25857
7
SN2_IRC_Cartesians_MW_output/new_data/SN2_traj1_Cartesians point 259
C -0.17749 0.12621 -0.18147
 O 1.71543 0.38340 -0.00183
 F -3.01145 -0.24680 0.60747
 H -0.15600 -0.43582 -1.14324
 H -0.36448 -0.38059 0.69312
 H -0.34979 1.15039 -0.23355
 H 2.34379 -0.59679 0.25949
7
SN2_IRC_Cartesians_MW_output/new_data/SN2_traj1_Cartesians point 260
C -0.17757 0.12606 -0.18207
 O 1.71583 0.38370 -0.00185
 F -3.01315 -0.24617 0.60949
 H -0.15543 -0.43615 -1.14406
 H -0.36461 -0.38074 0.69245
 H -0.34995 1.15019 -0.23432
 H 2.34488 -0.59689 0.26037
7
SN2_IRC_Cartesians_MW_output/new_data/SN2_traj1_Cartesians point 261
C -0.17766 0.12592 -0.18264
 O 1.71622 0.38399 -0.00187
 F -3.01478 -0.24556 0.61143
 H -0.15489 -0.43646 -1.14485
 H -0.36474 -0.38089 0.69180
 H -0.35009 1.15000 -0.23507
 H 2.34593 -0.59699 0.26121
7
SN2_IRC_Cartesians_MW_output/new_data/SN2_traj1_Cartesians point 262
C -0.17774 0.12577 -0.18322
 O 1.71661 0.38428 -0.00189
 F -3.01642 -0.24496 0.61338
 H -0.15434 -0.43678 -1.14563
 H -0.36486 -0.38104 0.69114
 H -0.35024 1.14981 -0.23582
 H 2.34698 -0.59709 0.26205
7
SN2_IRC_Cartesians_MW_output/new_data/SN2_traj1_Cartesians point 263
C -0.17783 0.12562 -0.18382
 O 1.71702 0.38459 -0.00192
 F -3.01811 -0.24433 0.61540
 H -0.15377 -0.43711 -1.14645
 H -0.36499 -0.38119 0.69047
 H -0.35039 1.14961 -0.23660
 H 2.34807 -0.59719 0.26292
7
SN2_IRC_Cartesians_MW_output/new_data/SN2_traj1_Cartesians point 264
C -0.17792 0.12546 -0.18448
 O 1.71746 0.38491 -0.00194
 F -3.01995 -0.24364 0.61759
 H -0.15315 -0.43747 -1.14733
 H -0.36513 -0.38136 0.68973
 H -0.35056 1.14939 -0.23744
 H 2.34926 -0.59730 0.26387
7
SN2_IRC_Cartesians_MW_output/new_data/SN2_traj1_Cartesians point 265
C -0.17802 0.12527 -0.18522
 O 1.71795 0.38529 -0.00197
 F -3.02205 -0.24286 0.62008
 H -0.15245 -0.43787 -1.14834
 H -0.36530 -0.38155 0.68890
 H -0.35075 1.14914 -0.23840
 H 2.35061 -0.59742 0.26494
7
SN2_IRC_Cartesians_MW_output/new_data/SN2_traj1_Cartesians point 266
C -0.17815 0.12505 -0.18610
 O 1.71855 0.38573 -0.00200
 F -3.02453 -0.24194 0.62303
 H -0.15161 -0.43835 -1.14954
 H -0.36549 -0.38177 0.68791
 H -0.35097 1.14885 -0.23953
 H 2.35221 -0.59757 0.26622
7
SN2_IRC_Cartesians_MW_output/new_data/SN2_traj1_Cartesians point 267
C -0.17830 0.12478 -0.18718
 O 1.71928 0.38628 -0.00204
 F -3.02760 -0.24080 0.62669
 H -0.15058 -0.43894 -1.15101
 H -0.36573 -0.38205 0.68669
 H -0.35125 1.14849 -0.24094
 H 2.35419 -0.59776 0.26780
7
SN2_IRC_Cartesians_MW_output/new_data/SN2_traj1_Cartesians point 268
C -0.17850 0.12444 -0.18855
 O 1.72020 0.38696 -0.00210
 F -3.03147 -0.23936 0.63129
 H -0.14928 -0.43969 -1.15287
 H -0.36602 -0.38240 0.68515
 H -0.35160 1.14803 -0.24271
 H 2.35667 -0.59799 0.26979
7
SN2_IRC_Cartesians_MW_output/new_data/SN2_traj1_Cartesians point 269
C -0.17873 0.12403 -0.19019
 O 1.72131 0.38779 -0.00216
 F -3.03611 -0.23764 0.63681
 H -0.14773 -0.44059 -1.15510
 H -0.36638 -0.38281 0.68330
 H -0.35201 1.14749 -0.24483
 H 2.35966 -0.59827 0.27217
7
SN2_IRC_Cartesians_MW_output/new_data/SN2_traj1_Cartesians point 270
C -0.17899 0.12358 -0.19196
 O 1.72250 0.38868 -0.00222
 F -3.04110 -0.23578 0.64275
 H -0.14605 -0.44156 -1.15751
 H -0.36677 -0.38326 0.68131
 H -0.35246 1.14690 -0.24711
 H 2.36288 -0.59857 0.27474
7
SN2_IRC_Cartesians_MW_output/new_data/SN2_traj1_Cartesians point 271
C -0.17923 0.12315 -0.19368
 O 1.72365 0.38955 -0.00229
 F -3.04596 -0.23397 0.64854
 H -0.14442 -0.44250 -1.15984
 H -0.36714 -0.38370 0.67938
 H -0.35290 1.14633 -0.24934
 H 2.36601 -0.59886 0.27724
7
SN2_IRC_Cartesians_MW_output/new_data/SN2_traj1_Cartesians point 272
C -0.17946 0.12275 -0.19528
 O 1.72473 0.39035 -0.00235
 F -3.05049 -0.23229 0.65392
 H -0.14290 -0.44337 -1.16202
 H -0.36749 -0.38411 0.67757
 H -0.35331 1.14579 -0.25141
 H 2.36892 -0.59913 0.27957
7
SN2_IRC_Cartesians_MW_output/new_data/SN2_traj1_Cartesians point 273
C -0.17967 0.12238 -0.19676
 O 1.72573 0.39109 -0.00241
 F -3.05466 -0.23074 0.65888
 H -0.14150 -0.44418 -1.16403
 H -0.36782 -0.38449 0.67591
 H -0.35369 1.14530 -0.25331
 H 2.37160 -0.59938 0.28171
7
SN2_IRC_Cartesians_MW_output/new_data/SN2_traj1_Cartesians point 274
C -0.17986 0.12204 -0.19812
 O 1.72664 0.39178 -0.00246
 F -3.05850 -0.22931 0.66345
 H -0.14021 -0.44492 -1.16587
 H -0.36811 -0.38483 0.67438
 H -0.35403 1.14485 -0.25507
 H 2.37408 -0.59961 0.28369
7
SN2_IRC_Cartesians_MW_output/new_data/SN2_traj1_Cartesians point 275
C -0.18004 0.12173 -0.19939
 O 1.72749 0.39241 -0.00251
 F -3.06207 -0.22798 0.66771
 H -0.13901 -0.44561 -1.16759
 H -0.36839 -0.38515 0.67296
 H -0.35435 1.14443 -0.25671
 H 2.37638 -0.59982 0.28553
7
SN2_IRC_Cartesians_MW_output/new_data/SN2_traj1_Cartesians point 276
C -0.18021 0.12143 -0.20057
 O 1.72829 0.39301 -0.00255
 F -3.06543 -0.22674 0.67169
 H -0.13789 -0.44626 -1.16921
 H -0.36865 -0.38546 0.67162
 H -0.35466 1.14404 -0.25824
 H 2.37854 -0.60002 0.28725
7
SN2_IRC_Cartesians_MW_output/new_data/SN2_traj1_Cartesians point 277
C -0.18037 0.12115 -0.20170
 O 1.72905 0.39358 -0.00259
 F -3.06860 -0.22556 0.67548
 H -0.13682 -0.44688 -1.17073
 H -0.36889 -0.38574 0.67036
 H -0.35494 1.14366 -0.25969
 H 2.38058 -0.60021 0.28888
7
SN2_IRC_Cartesians_MW_output/new_data/SN2_traj1_Cartesians point 278
C -0.18053 0.12088 -0.20278
 O 1.72978 0.39412 -0.00263
 F -3.07165 -0.22442 0.67910
 H -0.13580 -0.44747 -1.17220
 H -0.36913 -0.38602 0.66914
 H -0.35522 1.14330 -0.26109
 H 2.38255 -0.60039 0.29045
7
SN2_IRC_Cartesians_MW_output/new_data/SN2_traj1_Cartesians point 279
C -0.18068 0.12062 -0.20382
 O 1.73048 0.39464 -0.00267
 F -3.07460 -0.22333 0.68262
 H -0.13481 -0.44804 -1.17362
 H -0.36936 -0.38628 0.66797
 H -0.35548 1.14295 -0.26244
 H 2.38445 -0.60057 0.29197
7
SN2_IRC_Cartesians_MW_output/new_data/SN2_traj1_Cartesians point 280
C -0.18082 0.12036 -0.20484
 O 1.73117 0.39516 -0.00271
 F -3.07749 -0.22225 0.68605
 H -0.13384 -0.44859 -1.17501
 H -0.36958 -0.38654 0.66682
 H -0.35574 1.14262 -0.26376
 H 2.38630 -0.60074 0.29345
7
SN2_IRC_Cartesians_MW_output/new_data/SN2_traj1_Cartesians point 281
C -0.18097 0.12011 -0.20584
 O 1.73184 0.39566 -0.00275
 F -3.08032 -0.22120 0.68942
 H -0.13289 -0.44914 -1.17637
 H -0.36980 -0.38680 0.66569
 H -0.35600 1.14228 -0.26506
 H 2.38813 -0.60091 0.29491
7
SN2_IRC_Cartesians_MW_output/new_data/SN2_traj1_Cartesians point 282
C -0.18111 0.11987 -0.20683
 O 1.73251 0.39616 -0.00279
 F -3.08311 -0.22017 0.69273
 H -0.13195 -0.44968 -1.17771
 H -0.37001 -0.38705 0.66458
 H -0.35625 1.14195 -0.26633
 H 2.38992 -0.60108 0.29634
7
SN2_IRC_Cartesians_MW_output/new_data/SN2_traj1_Cartesians point 283
C -0.18124 0.11962 -0.20779
 O 1.73316 0.39664 -0.00282
 F -3.08583 -0.21915 0.69597
 H -0.13104 -0.45021 -1.17902
 H -0.37022 -0.38729 0.66350
 H -0.35649 1.14163 -0.26757
 H 2.39168 -0.60124 0.29774
7
SN2_IRC_Cartesians_MW_output/new_data/SN2_traj1_Cartesians point 284
C -0.18138 0.11939 -0.20873
 O 1.73378 0.39711 -0.00286
 F -3.08847 -0.21817 0.69911
 H -0.13015 -0.45072 -1.18029
 H -0.37043 -0.38753 0.66245
 H -0.35673 1.14132 -0.26878
 H 2.39337 -0.60140 0.29910
7
SN2_IRC_Cartesians_MW_output/new_data/SN2_traj1_Cartesians point 285
C -0.18150 0.11917 -0.20962
 O 1.73439 0.39756 -0.00289
 F -3.09099 -0.21724 0.70211
 H -0.12931 -0.45121 -1.18150
 H -0.37062 -0.38776 0.66144
 H -0.35696 1.14103 -0.26994
 H 2.39500 -0.60155 0.30040
7
SN2_IRC_Cartesians_MW_output/new_data/SN2_traj1_Cartesians point 286
C -0.18162 0.11896 -0.21047
 O 1.73496 0.39799 -0.00293
 F -3.09339 -0.21635 0.70496
 H -0.12850 -0.45167 -1.18265
 H -0.37081 -0.38798 0.66049
 H -0.35717 1.14074 -0.27103
 H 2.39654 -0.60170 0.30163
7
SN2_IRC_Cartesians_MW_output/new_data/SN2_traj1_Cartesians point 287
C -0.18174 0.11876 -0.21127
 O 1.73549 0.39839 -0.00296
 F -3.09564 -0.21551 0.70764
 H -0.12775 -0.45211 -1.18374
 H -0.37098 -0.38818 0.65959
 H -0.35738 1.14048 -0.27206
 H 2.39799 -0.60183 0.30279
7
SN2_IRC_Cartesians_MW_output/new_data/SN2_traj1_Cartesians point 288
C -0.18185 0.11857 -0.21202
 O 1.73600 0.39877 -0.00298
 F -3.09776 -0.21472 0.71016
 H -0.12704 -0.45252 -1.18476
 H -0.37115 -0.38837 0.65875
 H -0.35757 1.14023 -0.27303
 H 2.39935 -0.60196 0.30388
7
SN2_IRC_Cartesians_MW_output/new_data/SN2_traj1_Cartesians point 289
C -0.18195 0.11839 -0.21272
 O 1.73647 0.39912 -0.00301
 F -3.09975 -0.21398 0.71254
 H -0.12637 -0.45290 -1.18571
 H -0.37130 -0.38855 0.65795
 H -0.35775 1.13999 -0.27394
 H 2.40064 -0.60208 0.30490
7
SN2_IRC_Cartesians_MW_output/new_data/SN2_traj1_Cartesians point 290
C -0.18204 0.11822 -0.21339
 O 1.73692 0.39946 -0.00304
 F -3.10164 -0.21328 0.71478
 H -0.12574 -0.45327 -1.18662
 H -0.37145 -0.38872 0.65720
 H -0.35792 1.13977 -0.27480
 H 2.40185 -0.60219 0.30587
7
SN2_IRC_Cartesians_MW_output/new_data/SN2_traj1_Cartesians point 291
C -0.18213 0.11807 -0.21402
 O 1.73735 0.39978 -0.00306
 F -3.10343 -0.21261 0.71692
 H -0.12513 -0.45361 -1.18749
 H -0.37158 -0.38888 0.65649
 H -0.35808 1.13956 -0.27563
 H 2.40301 -0.60230 0.30679
7
SN2_IRC_Cartesians_MW_output/new_data/SN2_traj1_Cartesians point 292
C -0.18222 0.11791 -0.21464
 O 1.73776 0.40009 -0.00308
 F -3.10516 -0.21197 0.71898
 H -0.12455 -0.45395 -1.18832
 H -0.37172 -0.38904 0.65580
 H -0.35823 1.13936 -0.27642
 H 2.40412 -0.60240 0.30768
7
SN2_IRC_Cartesians_MW_output/new_data/SN2_traj1_Cartesians point 293
C -0.18230 0.11776 -0.21523
 O 1.73817 0.40039 -0.00311
 F -3.10685 -0.21134 0.72098
 H -0.12399 -0.45427 -1.18913
 H -0.37185 -0.38919 0.65513
 H -0.35839 1.13916 -0.27719
 H 2.40521 -0.60250 0.30855
7
SN2_IRC_Cartesians_MW_output/new_data/SN2_traj1_Cartesians point 294
C -0.18239 0.11761 -0.21583
 O 1.73856 0.40068 -0.00313
 F -3.10852 -0.21072 0.72297
 H -0.12342 -0.45460 -1.18993
 H -0.37198 -0.38934 0.65446
 H -0.35854 1.13896 -0.27795
 H 2.40628 -0.60260 0.30941
7
SN2_IRC_Cartesians_MW_output/new_data/SN2_traj1_Cartesians point 295
C -0.18247 0.11747 -0.21642
 O 1.73897 0.40098 -0.00315
 F -3.11020 -0.21010 0.72497
 H -0.12286 -0.45492 -1.19074
 H -0.37211 -0.38949 0.65379
 H -0.35869 1.13876 -0.27872
 H 2.40737 -0.60270 0.31028
7
SN2_IRC_Cartesians_MW_output/new_data/SN2_traj1_Cartesians point 296
C -0.18256 0.11731 -0.21703
 O 1.73938 0.40129 -0.00317
 F -3.11193 -0.20945 0.72703
 H -0.12228 -0.45526 -1.19157
 H -0.37224 -0.38965 0.65310
 H -0.35884 1.13856 -0.27951
 H 2.40848 -0.60281 0.31116
7
SN2_IRC_Cartesians_MW_output/new_data/SN2_traj1_Cartesians point 297
C -0.18265 0.11715 -0.21767
 O 1.73981 0.40161 -0.00320
 F -3.11373 -0.20878 0.72917
 H -0.12168 -0.45561 -1.19244
 H -0.37238 -0.38981 0.65238
 H -0.35901 1.13835 -0.28034
 H 2.40964 -0.60291 0.31209
7
SN2_IRC_Cartesians_MW_output/new_data/SN2_traj1_Cartesians point 298
C -0.18275 0.11698 -0.21835
 O 1.74027 0.40195 -0.00322
 F -3.11566 -0.20807 0.73146
 H -0.12103 -0.45598 -1.19337
 H -0.37253 -0.38998 0.65162
 H -0.35918 1.13812 -0.28122
 H 2.41088 -0.60303 0.31308
7
SN2_IRC_Cartesians_MW_output/new_data/SN2_traj1_Cartesians point 299
C -0.18285 0.11680 -0.21909
 O 1.74076 0.40233 -0.00325
 F -3.11775 -0.20729 0.73395
 H -0.12033 -0.45638 -1.19437
 H -0.37269 -0.39017 0.65079
 H -0.35937 1.13787 -0.28217
 H 2.41222 -0.60315 0.31416
7
SN2_IRC_Cartesians_MW_output/new_data/SN2_traj1_Cartesians point 300
C -0.18297 0.11659 -0.21990
 O 1.74131 0.40273 -0.00328
 F -3.12004 -0.20644 0.73668
 H -0.11956 -0.45683 -1.19548
 H -0.37287 -0.39038 0.64987
 H -0.35958 1.13760 -0.28323
 H 2.41370 -0.60329 0.31534
7
SN2_IRC_Cartesians_MW_output/new_data/SN2_traj1_Cartesians point 301
C -0.18310 0.11637 -0.22080
 O 1.74192 0.40319 -0.00332
 F -3.12258 -0.20549 0.73970
 H -0.11871 -0.45732 -1.19670
 H -0.37306 -0.39061 0.64886
 H -0.35980 1.13731 -0.28439
 H 2.41534 -0.60344 0.31664
7
SN2_IRC_Cartesians_MW_output/new_data/SN2_traj1_Cartesians point 302
C -0.18324 0.11612 -0.22180
 O 1.74258 0.40369 -0.00336
 F -3.12539 -0.20445 0.74304
 H -0.11776 -0.45786 -1.19805
 H -0.37328 -0.39086 0.64774
 H -0.36006 1.13698 -0.28567
 H 2.41714 -0.60361 0.31808
7
SN2_IRC_Cartesians_MW_output/new_data/SN2_traj1_Cartesians point 303
C -0.18339 0.11585 -0.22288
 O 1.74331 0.40423 -0.00340
 F -3.12845 -0.20331 0.74669
 H -0.11674 -0.45845 -1.19952
 H -0.37352 -0.39114 0.64652
 H -0.36033 1.13661 -0.28707
 H 2.41912 -0.60379 0.31966
7
SN2_IRC_Cartesians_MW_output/new_data/SN2_traj1_Cartesians point 304
C -0.18356 0.11556 -0.22404
 O 1.74410 0.40482 -0.00344
 F -3.13174 -0.20209 0.75060
 H -0.11563 -0.45909 -1.20110
 H -0.37377 -0.39143 0.64521
 H -0.36063 1.13623 -0.28858
 H 2.42123 -0.60399 0.32135
7
SN2_IRC_Cartesians_MW_output/new_data/SN2_traj1_Cartesians point 305
C -0.18374 0.11525 -0.22527
 O 1.74492 0.40543 -0.00349
 F -3.13520 -0.20080 0.75472
 H -0.11447 -0.45976 -1.20277
 H -0.37404 -0.39174 0.64383
 H -0.36094 1.13582 -0.29016
 H 2.42346 -0.60420 0.32313
7
SN2_IRC_Cartesians_MW_output/new_data/SN2_traj1_Cartesians point 306
C -0.18392 0.11493 -0.22654
 O 1.74578 0.40607 -0.00354
 F -3.13879 -0.19947 0.75899
 H -0.11327 -0.46045 -1.20449
 H -0.37432 -0.39207 0.64240
 H -0.36126 1.13540 -0.29180
 H 2.42577 -0.60441 0.32498
7
SN2_IRC_Cartesians_MW_output/new_data/SN2_traj1_Cartesians point 307
C -0.18410 0.11461 -0.22784
 O 1.74665 0.40673 -0.00358
 F -3.14246 -0.19811 0.76335
 H -0.11203 -0.46116 -1.20626
 H -0.37460 -0.39240 0.64094
 H -0.36159 1.13497 -0.29348
 H 2.42814 -0.60463 0.32686
7
SN2_IRC_Cartesians_MW_output/new_data/SN2_traj1_Cartesians point 308
C -0.18429 0.11428 -0.22916
 O 1.74754 0.40739 -0.00363
 F -3.14618 -0.19672 0.76778
 H -0.11079 -0.46188 -1.20805
 H -0.37489 -0.39273 0.63946
 H -0.36193 1.13453 -0.29518
 H 2.43053 -0.60486 0.32878
7
SN2_IRC_Cartesians_MW_output/new_data/SN2_traj1_Cartesians point 309
C -0.18448 0.11395 -0.23049
 O 1.74844 0.40806 -0.00368
 F -3.14994 -0.19533 0.77226
 H -0.10952 -0.46261 -1.20986
 H -0.37518 -0.39307 0.63796
 H -0.36227 1.13408 -0.29690
 H 2.43295 -0.60508 0.33071
7
SN2_IRC_Cartesians_MW_output/new_data/SN2_traj1_Cartesians point 310
C -0.18467 0.11361 -0.23183
 O 1.74934 0.40873 -0.00374
 F -3.15374 -0.19392 0.77677
 H -0.10825 -0.46334 -1.21168
 H -0.37547 -0.39341 0.63645
 H -0.36261 1.13364 -0.29864
 H 2.43540 -0.60531 0.33266
7
SN2_IRC_Cartesians_MW_output/new_data/SN2_traj1_Cartesians point 311
C -0.18486 0.11327 -0.23319
 O 1.75025 0.40942 -0.00379
 F -3.15757 -0.19249 0.78133
 H -0.10696 -0.46409 -1.21353
 H -0.37577 -0.39376 0.63492
 H -0.36296 1.13319 -0.30039
 H 2.43786 -0.60554 0.33463
7
SN2_IRC_Cartesians_MW_output/new_data/SN2_traj1_Cartesians point 312
C -0.18506 0.11293 -0.23456
 O 1.75118 0.41011 -0.00384
 F -3.16145 -0.19105 0.78595
 H -0.10566 -0.46484 -1.21539
 H -0.37607 -0.39411 0.63338
 H -0.36330 1.13273 -0.30217
 H 2.44036 -0.60577 0.33663
7
SN2_IRC_Cartesians_MW_output/new_data/SN2_traj1_Cartesians point 313
C -0.18526 0.11258 -0.23595
 O 1.75212 0.41081 -0.00389
 F -3.16538 -0.18959 0.79063
 H -0.10434 -0.46560 -1.21728
 H -0.37637 -0.39446 0.63181
 H -0.36366 1.13227 -0.30397
 H 2.44289 -0.60601 0.33865
7
SN2_IRC_Cartesians_MW_output/new_data/SN2_traj1_Cartesians point 314
C -0.18546 0.11223 -0.23737
 O 1.75307 0.41152 -0.00395
 F -3.16937 -0.18810 0.79538
 H -0.10300 -0.46637 -1.21920
 H -0.37668 -0.39482 0.63022
 H -0.36402 1.13180 -0.30579
 H 2.44546 -0.60624 0.34070
7
SN2_IRC_Cartesians_MW_output/new_data/SN2_traj1_Cartesians point 315
C -0.18566 0.11187 -0.23880
 O 1.75403 0.41224 -0.00400
 F -3.17343 -0.18660 0.80020
 H -0.10164 -0.46715 -1.22115
 H -0.37699 -0.39519 0.62861
 H -0.36438 1.13132 -0.30765
 H 2.44807 -0.60649 0.34279
7
SN2_IRC_Cartesians_MW_output/new_data/SN2_traj1_Cartesians point 316
C -0.18587 0.11151 -0.24025
 O 1.75501 0.41297 -0.00405
 F -3.17751 -0.18508 0.80507
 H -0.10027 -0.46794 -1.22312
 H -0.37731 -0.39556 0.62698
 H -0.36475 1.13084 -0.30952
 H 2.45071 -0.60673 0.34489
7
SN2_IRC_Cartesians_MW_output/new_data/SN2_traj1_Cartesians point 317
C -0.18608 0.11114 -0.24169
 O 1.75598 0.41369 -0.00411
 F -3.18159 -0.18356 0.80991
 H -0.09890 -0.46873 -1.22508
 H -0.37762 -0.39592 0.62536
 H -0.36512 1.13036 -0.31138
 H 2.45333 -0.60698 0.34699
7
SN2_IRC_Cartesians_MW_output/new_data/SN2_traj1_Cartesians point 318
C -0.18628 0.11079 -0.24310
 O 1.75693 0.41440 -0.00416
 F -3.18557 -0.18208 0.81466
 H -0.09756 -0.46950 -1.22700
 H -0.37793 -0.39628 0.62377
 H -0.36548 1.12989 -0.31320
 H 2.45590 -0.60721 0.34904
7
SN2_IRC_Cartesians_MW_output/new_data/SN2_traj1_Cartesians point 319
C -0.18647 0.11045 -0.24446
 O 1.75784 0.41509 -0.00421
 F -3.18941 -0.18065 0.81923
 H -0.09628 -0.47025 -1.22884
 H -0.37823 -0.39663 0.62224
 H -0.36582 1.12944 -0.31496
 H 2.45837 -0.60744 0.35101
7
SN2_IRC_Cartesians_MW_output/new_data/SN2_traj1_Cartesians point 320
C -0.18666 0.11013 -0.24576
 O 1.75872 0.41574 -0.00426
 F -3.19309 -0.17929 0.82360
 H -0.09504 -0.47096 -1.23061
 H -0.37851 -0.39696 0.62078
 H -0.36616 1.12900 -0.31664
 H 2.46074 -0.60766 0.35290
7
SN2_IRC_Cartesians_MW_output/new_data/SN2_traj1_Cartesians point 321
C -0.18684 0.10981 -0.24701
 O 1.75956 0.41637 -0.00431
 F -3.19663 -0.17797 0.82781
 H -0.09385 -0.47164 -1.23231
 H -0.37878 -0.39728 0.61937
 H -0.36647 1.12859 -0.31826
 H 2.46301 -0.60788 0.35472
7
SN2_IRC_Cartesians_MW_output/new_data/SN2_traj1_Cartesians point 322
C -0.18701 0.10951 -0.24822
 O 1.76038 0.41698 -0.00436
 F -3.20005 -0.17670 0.83188
 H -0.09270 -0.47230 -1.23396
 H -0.37905 -0.39759 0.61800
 H -0.36678 1.12818 -0.31983
 H 2.46522 -0.60808 0.35648
7
SN2_IRC_Cartesians_MW_output/new_data/SN2_traj1_Cartesians point 323
C -0.18718 0.10922 -0.24940
 O 1.76117 0.41757 -0.00440
 F -3.20336 -0.17547 0.83582
 H -0.09159 -0.47294 -1.23555
 H -0.37930 -0.39789 0.61669
 H -0.36708 1.12779 -0.32134
 H 2.46735 -0.60828 0.35818
7
SN2_IRC_Cartesians_MW_output/new_data/SN2_traj1_Cartesians point 324
C -0.18734 0.10893 -0.25052
 O 1.76193 0.41814 -0.00444
 F -3.20655 -0.17429 0.83961
 H -0.09052 -0.47356 -1.23708
 H -0.37955 -0.39817 0.61542
 H -0.36737 1.12742 -0.32280
 H 2.46940 -0.60847 0.35982
7
SN2_IRC_Cartesians_MW_output/new_data/SN2_traj1_Cartesians point 325
C -0.18749 0.10866 -0.25160
 O 1.76266 0.41868 -0.00449
 F -3.20960 -0.17315 0.84325
 H -0.08950 -0.47415 -1.23855
 H -0.37979 -0.39845 0.61420
 H -0.36764 1.12706 -0.32419
 H 2.47136 -0.60865 0.36139
7
SN2_IRC_Cartesians_MW_output/new_data/SN2_traj1_Cartesians point 326
C -0.18764 0.10841 -0.25264
 O 1.76335 0.41920 -0.00452
 F -3.21252 -0.17207 0.84672
 H -0.08852 -0.47472 -1.23996
 H -0.38001 -0.39871 0.61304
 H -0.36791 1.12672 -0.32553
 H 2.47324 -0.60883 0.36289
7
SN2_IRC_Cartesians_MW_output/new_data/SN2_traj1_Cartesians point 327
C -0.18778 0.10816 -0.25363
 O 1.76402 0.41970 -0.00456
 F -3.21532 -0.17103 0.85005
 H -0.08758 -0.47526 -1.24130
 H -0.38023 -0.39896 0.61192
 H -0.36816 1.12639 -0.32681
 H 2.47505 -0.60899 0.36433
7
SN2_IRC_Cartesians_MW_output/new_data/SN2_traj1_Cartesians point 328
C -0.18791 0.10792 -0.25458
 O 1.76466 0.42018 -0.00460
 F -3.21801 -0.17002 0.85325
 H -0.08668 -0.47578 -1.24260
 H -0.38044 -0.39921 0.61085
 H -0.36840 1.12607 -0.32804
 H 2.47678 -0.60916 0.36572
7
SN2_IRC_Cartesians_MW_output/new_data/SN2_traj1_Cartesians point 329
C -0.18805 0.10769 -0.25550
 O 1.76528 0.42064 -0.00463
 F -3.22062 -0.16906 0.85636
 H -0.08580 -0.47628 -1.24385
 H -0.38064 -0.39944 0.60981
 H -0.36864 1.12576 -0.32924
 H 2.47846 -0.60931 0.36706
7
SN2_IRC_Cartesians_MW_output/new_data/SN2_traj1_Cartesians point 330
C -0.18817 0.10746 -0.25640
 O 1.76589 0.42109 -0.00467
 F -3.22316 -0.16811 0.85938
 H -0.08495 -0.47677 -1.24507
 H -0.38083 -0.39967 0.60880
 H -0.36886 1.12546 -0.33040
 H 2.48009 -0.60946 0.36836
7
SN2_IRC_Cartesians_MW_output/new_data/SN2_traj1_Cartesians point 331
C -0.18830 0.10724 -0.25729
 O 1.76648 0.42154 -0.00470
 F -3.22566 -0.16718 0.86235
 H -0.08411 -0.47726 -1.24628
 H -0.38103 -0.39990 0.60781
 H -0.36909 1.12517 -0.33154
 H 2.48170 -0.60961 0.36965
7
SN2_IRC_Cartesians_MW_output/new_data/SN2_traj1_Cartesians point 332
C -0.18843 0.10702 -0.25816
 O 1.76707 0.42198 -0.00473
 F -3.22813 -0.16626 0.86530
 H -0.08328 -0.47774 -1.24747
 H -0.38122 -0.40012 0.60682
 H -0.36931 1.12488 -0.33267
 H 2.48330 -0.60976 0.37092
7
SN2_IRC_Cartesians_MW_output/new_data/SN2_traj1_Cartesians point 333
C -0.18855 0.10680 -0.25904
 O 1.76766 0.42242 -0.00477
 F -3.23062 -0.16534 0.86826
 H -0.08245 -0.47822 -1.24866
 H -0.38141 -0.40034 0.60583
 H -0.36954 1.12458 -0.33381
 H 2.48490 -0.60991 0.37220
7
SN2_IRC_Cartesians_MW_output/new_data/SN2_traj1_Cartesians point 334
C -0.18868 0.10658 -0.25994
 O 1.76827 0.42287 -0.00480
 F -3.23314 -0.16440 0.87126
 H -0.08160 -0.47871 -1.24988
 H -0.38161 -0.40057 0.60482
 H -0.36976 1.12429 -0.33497
 H 2.48652 -0.61006 0.37350
7
SN2_IRC_Cartesians_MW_output/new_data/SN2_traj1_Cartesians point 335
C -0.18881 0.10635 -0.26086
 O 1.76889 0.42334 -0.00484
 F -3.23575 -0.16343 0.87436
 H -0.08072 -0.47921 -1.25113
 H -0.38181 -0.40081 0.60379
 H -0.37000 1.12398 -0.33616
 H 2.48820 -0.61022 0.37484
7
SN2_IRC_Cartesians_MW_output/new_data/SN2_traj1_Cartesians point 336
C -0.18895 0.10611 -0.26183
 O 1.76954 0.42382 -0.00487
 F -3.23848 -0.16242 0.87761
 H -0.07981 -0.47974 -1.25244
 H -0.38202 -0.40105 0.60270
 H -0.37024 1.12366 -0.33740
 H 2.48996 -0.61038 0.37624
7
SN2_IRC_Cartesians_MW_output/new_data/SN2_traj1_Cartesians point 337
C -0.18909 0.10585 -0.26285
 O 1.77022 0.42433 -0.00491
 F -3.24136 -0.16135 0.88104
 H -0.07884 -0.48029 -1.25383
 H -0.38224 -0.40131 0.60155
 H -0.37050 1.12332 -0.33872
 H 2.49181 -0.61055 0.37772
7
SN2_IRC_Cartesians_MW_output/new_data/SN2_traj1_Cartesians point 338
C -0.18925 0.10558 -0.26393
 O 1.77095 0.42488 -0.00495
 F -3.24442 -0.16021 0.88468
 H -0.07781 -0.48089 -1.25530
 H -0.38248 -0.40159 0.60033
 H -0.37078 1.12296 -0.34012
 H 2.49378 -0.61074 0.37930
7
SN2_IRC_Cartesians_MW_output/new_data/SN2_traj1_Cartesians point 339
C -0.18941 0.10530 -0.26507
 O 1.77172 0.42545 -0.00500
 F -3.24763 -0.15902 0.88849
 H -0.07674 -0.48151 -1.25684
 H -0.38272 -0.40188 0.59905
 H -0.37107 1.12258 -0.34159
 H 2.49585 -0.61093 0.38095
7
SN2_IRC_Cartesians_MW_output/new_data/SN2_traj1_Cartesians point 340
C -0.18958 0.10501 -0.26623
 O 1.77250 0.42603 -0.00504
 F -3.25091 -0.15780 0.89240
 H -0.07564 -0.48214 -1.25842
 H -0.38298 -0.40217 0.59775
 H -0.37136 1.12220 -0.34309
 H 2.49796 -0.61113 0.38263
7
SN2_IRC_Cartesians_MW_output/new_data/SN2_traj1_Cartesians point 341
C -0.18974 0.10472 -0.26738
 O 1.77328 0.42661 -0.00508
 F -3.25417 -0.15659 0.89628
 H -0.07454 -0.48277 -1.25999
 H -0.38323 -0.40247 0.59645
 H -0.37166 1.12181 -0.34458
 H 2.50006 -0.61132 0.38431
7
SN2_IRC_Cartesians_MW_output/new_data/SN2_traj1_Cartesians point 342
C -0.18990 0.10444 -0.26849
 O 1.77403 0.42717 -0.00513
 F -3.25732 -0.15542 0.90002
 H -0.07349 -0.48338 -1.26150
 H -0.38347 -0.40275 0.59520
 H -0.37194 1.12144 -0.34602
 H 2.50209 -0.61151 0.38593
7
SN2_IRC_Cartesians_MW_output/new_data/SN2_traj1_Cartesians point 343
C -0.19005 0.10418 -0.26955
 O 1.77474 0.42770 -0.00517
 F -3.26029 -0.15431 0.90357
 H -0.07249 -0.48396 -1.26294
 H -0.38370 -0.40302 0.59401
 H -0.37221 1.12109 -0.34739
 H 2.50400 -0.61169 0.38746
7
SN2_IRC_Cartesians_MW_output/new_data/SN2_traj1_Cartesians point 344
C -0.19019 0.10393 -0.27053
 O 1.77540 0.42820 -0.00520
 F -3.26307 -0.15328 0.90687
 H -0.07155 -0.48449 -1.26427
 H -0.38392 -0.40327 0.59290
 H -0.37246 1.12076 -0.34866
 H 2.50579 -0.61185 0.38889
7
SN2_IRC_Cartesians_MW_output/new_data/SN2_traj1_Cartesians point 345
C -0.19032 0.10370 -0.27144
 O 1.77601 0.42866 -0.00524
 F -3.26563 -0.15232 0.90992
 H -0.07070 -0.48499 -1.26550
 H -0.38411 -0.40350 0.59188
 H -0.37269 1.12046 -0.34983
 H 2.50744 -0.61201 0.39020
7
SN2_IRC_Cartesians_MW_output/new_data/SN2_traj1_Cartesians point 346
C -0.19044 0.10350 -0.27227
 O 1.77657 0.42907 -0.00527
 F -3.26797 -0.15145 0.91270
 H -0.06991 -0.48544 -1.26663
 H -0.38430 -0.40371 0.59095
 H -0.37290 1.12019 -0.35090
 H 2.50895 -0.61215 0.39141
7
SN2_IRC_Cartesians_MW_output/new_data/SN2_traj1_Cartesians point 347
C -0.19054 0.10331 -0.27302
 O 1.77707 0.42945 -0.00530
 F -3.27010 -0.15066 0.91523
 H -0.06920 -0.48585 -1.26765
 H -0.38446 -0.40390 0.59010
 H -0.37309 1.11994 -0.35187
 H 2.51032 -0.61227 0.39250
7
SN2_IRC_Cartesians_MW_output/new_data/SN2_traj1_Cartesians point 348
C -0.19064 0.10314 -0.27370
 O 1.77753 0.42979 -0.00532
 F -3.27202 -0.14995 0.91752
 H -0.06855 -0.48623 -1.26858
 H -0.38461 -0.40407 0.58934
 H -0.37327 1.11971 -0.35275
 H 2.51155 -0.61239 0.39349
7
SN2_IRC_Cartesians_MW_output/new_data/SN2_traj1_Cartesians point 349
C -0.19073 0.10298 -0.27431
 O 1.77794 0.43010 -0.00535
 F -3.27375 -0.14931 0.91957
 H -0.06797 -0.48656 -1.26941
 H -0.38474 -0.40423 0.58865
 H -0.37342 1.11951 -0.35354
 H 2.51267 -0.61249 0.39438
7
SN2_IRC_Cartesians_MW_output/new_data/SN2_traj1_Cartesians point 350
C -0.19081 0.10285 -0.27486
 O 1.77831 0.43038 -0.00537
 F -3.27530 -0.14873 0.92142
 H -0.06745 -0.48686 -1.27015
 H -0.38486 -0.40437 0.58803
 H -0.37356 1.11932 -0.35425
 H 2.51366 -0.61259 0.39517
7
SN2_IRC_Cartesians_MW_output/new_data/SN2_traj1_Cartesians point 351
C -0.19088 0.10272 -0.27535
 O 1.77864 0.43062 -0.00539
 F -3.27669 -0.14821 0.92307
 H -0.06698 -0.48713 -1.27082
 H -0.38497 -0.40450 0.58748
 H -0.37369 1.11916 -0.35489
 H 2.51456 -0.61267 0.39589
7
SN2_IRC_Cartesians_MW_output/new_data/SN2_traj1_Cartesians point 352
C -0.19094 0.10261 -0.27580
 O 1.77894 0.43085 -0.00540
 F -3.27794 -0.14775 0.92457
 H -0.06656 -0.48737 -1.27143
 H -0.38507 -0.40461 0.58698
 H -0.37380 1.11901 -0.35546
 H 2.51537 -0.61274 0.39654
7
SN2_IRC_Cartesians_MW_output/new_data/SN2_traj1_Cartesians point 353
C -0.19100 0.10251 -0.27620
 O 1.77922 0.43105 -0.00542
 F -3.27909 -0.14732 0.92593
 H -0.06618 -0.48759 -1.27198
 H -0.38515 -0.40471 0.58652
 H -0.37390 1.11888 -0.35598
 H 2.51610 -0.61281 0.39712
7
SN2_IRC_Cartesians_MW_output/new_data/SN2_traj1_Cartesians point 354
C -0.19105 0.10242 -0.27657
 O 1.77947 0.43124 -0.00543
 F -3.28014 -0.14693 0.92718
 H -0.06583 -0.48780 -1.27248
 H -0.38524 -0.40481 0.58611
 H -0.37400 1.11875 -0.35646
 H 2.51678 -0.61288 0.39766
7
SN2_IRC_Cartesians_MW_output/new_data/SN2_traj1_Cartesians point 355
C -0.19110 0.10233 -0.27692
 O 1.77970 0.43141 -0.00544
 F -3.28111 -0.14657 0.92833
 H -0.06550 -0.48798 -1.27295
 H -0.38531 -0.40489 0.58572
 H -0.37408 1.11864 -0.35691
 H 2.51741 -0.61293 0.39816
7
SN2_IRC_Cartesians_MW_output/new_data/SN2_traj1_Cartesians point 356
C -0.19114 0.10225 -0.27723
 O 1.77991 0.43157 -0.00546
 F -3.28201 -0.14624 0.92940
 H -0.06520 -0.48816 -1.27338
 H -0.38538 -0.40497 0.58536
 H -0.37417 1.11853 -0.35732
 H 2.51798 -0.61299 0.39862
7
SN2_IRC_Cartesians_MW_output/new_data/SN2_traj1_Cartesians point 357
C -0.19119 0.10218 -0.27753
 O 1.78011 0.43172 -0.00547
 F -3.28283 -0.14593 0.93038
 H -0.06492 -0.48832 -1.27378
 H -0.38544 -0.40505 0.58503
 H -0.37424 1.11844 -0.35769
 H 2.51851 -0.61304 0.39905
7
SN2_IRC_Cartesians_MW_output/new_data/SN2_traj1_Cartesians point 358
C -0.19122 0.10211 -0.27779
 O 1.78029 0.43185 -0.00548
 F -3.28357 -0.14566 0.93127
 H -0.06467 -0.48846 -1.27413
 H -0.38550 -0.40512 0.58474
 H -0.37431 1.11835 -0.35803
 H 2.51899 -0.61308 0.39943
7
SN2_IRC_Cartesians_MW_output/new_data/SN2_traj1_Cartesians point 359
C -0.19126 0.10206 -0.27802
 O 1.78044 0.43197 -0.00549
 F -3.28424 -0.14541 0.93206
 H -0.06445 -0.48859 -1.27445
 H -0.38555 -0.40518 0.58447
 H -0.37437 1.11827 -0.35834
 H 2.51942 -0.61312 0.39977
7
SN2_IRC_Cartesians_MW_output/new_data/SN2_traj1_Cartesians point 360
C -0.19129 0.10200 -0.27823
 O 1.78058 0.43207 -0.00549
 F -3.28483 -0.14519 0.93276
 H -0.06425 -0.48870 -1.27474
 H -0.38560 -0.40523 0.58424
 H -0.37442 1.11820 -0.35861
 H 2.51980 -0.61316 0.40008
7
SN2_IRC_Cartesians_MW_output/new_data/SN2_traj1_Cartesians point 361
C -0.19131 0.10196 -0.27842
 O 1.78071 0.43217 -0.00550
 F -3.28536 -0.14499 0.93339
 H -0.06408 -0.48880 -1.27499
 H -0.38564 -0.40528 0.58403
 H -0.37447 1.11814 -0.35885
 H 2.52014 -0.61319 0.40035
7
SN2_IRC_Cartesians_MW_output/new_data/SN2_traj1_Cartesians point 362
C -0.19134 0.10191 -0.27859
 O 1.78082 0.43225 -0.00551
 F -3.28583 -0.14482 0.93395
 H -0.06392 -0.48890 -1.27522
 H -0.38568 -0.40532 0.58384
 H -0.37451 1.11808 -0.35907
 H 2.52044 -0.61322 0.40059
7
SN2_IRC_Cartesians_MW_output/new_data/SN2_traj1_Cartesians point 363
C -0.19136 0.10188 -0.27874
 O 1.78093 0.43233 -0.00551
 F -3.28626 -0.14466 0.93447
 H -0.06377 -0.48898 -1.27543
 H -0.38571 -0.40536 0.58367
 H -0.37455 1.11803 -0.35927
 H 2.52073 -0.61324 0.40081
7
SN2_IRC_Cartesians_MW_output/new_data/SN2_traj1_Cartesians point 364
C -0.19138 0.10184 -0.27889
 O 1.78103 0.43240 -0.00552
 F -3.28668 -0.14450 0.93497
 H -0.06363 -0.48906 -1.27563
 H -0.38574 -0.40540 0.58350
 H -0.37459 1.11798 -0.35946
 H 2.52100 -0.61327 0.40103
7
SN2_IRC_Cartesians_MW_output/new_data/SN2_traj1_Cartesians point 365
C -0.19140 0.10180 -0.27904
 O 1.78113 0.43248 -0.00553
 F -3.28711 -0.14434 0.93548
 H -0.06349 -0.48914 -1.27583
 H -0.38577 -0.40543 0.58333
 H -0.37462 1.11793 -0.35965
 H 2.52127 -0.61329 0.40125
7
SN2_IRC_Cartesians_MW_output/new_data/SN2_traj1_Cartesians point 366
C -0.19143 0.10176 -0.27921
 O 1.78124 0.43256 -0.00553
 F -3.28758 -0.14417 0.93603
 H -0.06333 -0.48923 -1.27606
 H -0.38581 -0.40548 0.58314
 H -0.37467 1.11788 -0.35987
 H 2.52157 -0.61332 0.40149
7
SN2_IRC_Cartesians_MW_output/new_data/SN2_traj1_Cartesians point 367
C -0.19145 0.10171 -0.27940
 O 1.78137 0.43266 -0.00554
 F -3.28812 -0.14397 0.93667
 H -0.06315 -0.48934 -1.27632
 H -0.38585 -0.40553 0.58293
 H -0.37472 1.11781 -0.36011
 H 2.52192 -0.61335 0.40177
7
SN2_IRC_Cartesians_MW_output/new_data/SN2_traj1_Cartesians point 368
C -0.19149 0.10165 -0.27963
 O 1.78153 0.43278 -0.00555
 F -3.28878 -0.14372 0.93746
 H -0.06293 -0.48947 -1.27664
 H -0.38590 -0.40559 0.58266
 H -0.37478 1.11774 -0.36042
 H 2.52234 -0.61339 0.40211
7
SN2_IRC_Cartesians_MW_output/new_data/SN2_traj1_Cartesians point 369
C -0.19153 0.10158 -0.27993
 O 1.78173 0.43293 -0.00556
 F -3.28963 -0.14341 0.93847
 H -0.06264 -0.48963 -1.27704
 H -0.38597 -0.40566 0.58233
 H -0.37485 1.11764 -0.36080
 H 2.52289 -0.61344 0.40254
7
SN2_IRC_Cartesians_MW_output/new_data/SN2_traj1_Cartesians point 370
C -0.19158 0.10148 -0.28031
 O 1.78199 0.43312 -0.00557
 F -3.29071 -0.14300 0.93976
 H -0.06228 -0.48984 -1.27756
 H -0.38605 -0.40576 0.58190
 H -0.37495 1.11751 -0.36130
 H 2.52359 -0.61351 0.40310
7
SN2_IRC_Cartesians_MW_output/new_data/SN2_traj1_Cartesians point 371
C -0.19165 0.10137 -0.28078
 O 1.78230 0.43335 -0.00559
 F -3.29202 -0.14252 0.94132
 H -0.06184 -0.49009 -1.27820
 H -0.38615 -0.40588 0.58137
 H -0.37507 1.11735 -0.36190
 H 2.52443 -0.61359 0.40378
7
SN2_IRC_Cartesians_MW_output/new_data/SN2_traj1_Cartesians point 372
C -0.19172 0.10124 -0.28129
 O 1.78265 0.43361 -0.00561
 F -3.29348 -0.14197 0.94305
 H -0.06135 -0.49038 -1.27890
 H -0.38627 -0.40601 0.58079
 H -0.37520 1.11718 -0.36257
 H 2.52537 -0.61367 0.40452
7
SN2_IRC_Cartesians_MW_output/new_data/SN2_traj1_Cartesians point 373
C -0.19180 0.10110 -0.28183
 O 1.78301 0.43388 -0.00563
 F -3.29500 -0.14141 0.94486
 H -0.06084 -0.49067 -1.27963
 H -0.38638 -0.40615 0.58019
 H -0.37534 1.11700 -0.36326
 H 2.52635 -0.61376 0.40531
7
SN2_IRC_Cartesians_MW_output/new_data/SN2_traj1_Cartesians point 374
C -0.19188 0.10096 -0.28241
 O 1.78339 0.43417 -0.00565
 F -3.29662 -0.14081 0.94678
 H -0.06030 -0.49098 -1.28041
 H -0.38651 -0.40629 0.57954
 H -0.37548 1.11681 -0.36400
 H 2.52739 -0.61386 0.40614
7
SN2_IRC_Cartesians_MW_output/new_data/SN2_traj1_Cartesians point 375
C -0.19197 0.10080 -0.28303
 O 1.78382 0.43449 -0.00568
 F -3.29839 -0.14015 0.94890
 H -0.05970 -0.49133 -1.28126
 H -0.38665 -0.40645 0.57884
 H -0.37564 1.11660 -0.36481
 H 2.52853 -0.61397 0.40705
7
SN2_IRC_Cartesians_MW_output/new_data/SN2_traj1_Cartesians point 376
C -0.19208 0.10062 -0.28376
 O 1.78430 0.43485 -0.00570
 F -3.30044 -0.13939 0.95133
 H -0.05901 -0.49172 -1.28224
 H -0.38680 -0.40664 0.57802
 H -0.37583 1.11636 -0.36575
 H 2.52985 -0.61409 0.40810
7
SN2_IRC_Cartesians_MW_output/new_data/SN2_traj1_Cartesians point 377
C -0.19220 0.10041 -0.28462
 O 1.78488 0.43528 -0.00574
 F -3.30287 -0.13848 0.95422
 H -0.05820 -0.49219 -1.28341
 H -0.38699 -0.40685 0.57705
 H -0.37604 1.11608 -0.36686
 H 2.53142 -0.61424 0.40935
7
SN2_IRC_Cartesians_MW_output/new_data/SN2_traj1_Cartesians point 378
C -0.19235 0.10015 -0.28565
 O 1.78558 0.43581 -0.00578
 F -3.30580 -0.13740 0.95771
 H -0.05722 -0.49276 -1.28482
 H -0.38722 -0.40712 0.57589
 H -0.37631 1.11573 -0.36820
 H 2.53330 -0.61441 0.41086
7
SN2_IRC_Cartesians_MW_output/new_data/SN2_traj1_Cartesians point 379
C -0.19252 0.09984 -0.28688
 O 1.78641 0.43642 -0.00582
 F -3.30927 -0.13611 0.96184
 H -0.05605 -0.49343 -1.28649
 H -0.38749 -0.40743 0.57450
 H -0.37662 1.11532 -0.36979
 H 2.53553 -0.61462 0.41264
7
SN2_IRC_Cartesians_MW_output/new_data/SN2_traj1_Cartesians point 380
C -0.19272 0.09949 -0.28828
 O 1.78735 0.43713 -0.00588
 F -3.31322 -0.13464 0.96654
 H -0.05472 -0.49419 -1.28839
 H -0.38779 -0.40779 0.57293
 H -0.37698 1.11486 -0.37160
 H 2.53808 -0.61486 0.41468
7
SN2_IRC_Cartesians_MW_output/new_data/SN2_traj1_Cartesians point 381
C -0.19294 0.09911 -0.28981
 O 1.78838 0.43789 -0.00593
 F -3.31752 -0.13304 0.97166
 H -0.05328 -0.49503 -1.29046
 H -0.38812 -0.40818 0.57122
 H -0.37736 1.11435 -0.37357
 H 2.54085 -0.61511 0.41689
7
SN2_IRC_Cartesians_MW_output/new_data/SN2_traj1_Cartesians point 382
C -0.19317 0.09871 -0.29141
 O 1.78946 0.43870 -0.00599
 F -3.32206 -0.13135 0.97706
 H -0.05176 -0.49590 -1.29264
 H -0.38847 -0.40858 0.56941
 H -0.37777 1.11382 -0.37564
 H 2.54377 -0.61538 0.41922
7
SN2_IRC_Cartesians_MW_output/new_data/SN2_traj1_Cartesians point 383
C -0.19340 0.09829 -0.29306
 O 1.79057 0.43953 -0.00606
 F -3.32672 -0.12962 0.98261
 H -0.05019 -0.49681 -1.29489
 H -0.38883 -0.40900 0.56755
 H -0.37819 1.11327 -0.37777
 H 2.54677 -0.61566 0.42162
7
SN2_IRC_Cartesians_MW_output/new_data/SN2_traj1_Cartesians point 384
C -0.19364 0.09787 -0.29474
 O 1.79170 0.44037 -0.00612
 F -3.33145 -0.12786 0.98824
 H -0.04860 -0.49772 -1.29716
 H -0.38920 -0.40943 0.56567
 H -0.37862 1.11271 -0.37994
 H 2.54982 -0.61595 0.42405
7
SN2_IRC_Cartesians_MW_output/new_data/SN2_traj1_Cartesians point 385
C -0.19388 0.09745 -0.29641
 O 1.79283 0.44122 -0.00618
 F -3.33619 -0.12610 0.99387
 H -0.04701 -0.49864 -1.29944
 H -0.38957 -0.40986 0.56378
 H -0.37905 1.11215 -0.38210
 H 2.55287 -0.61623 0.42649
7
SN2_IRC_Cartesians_MW_output/new_data/SN2_traj1_Cartesians point 386
C -0.19412 0.09704 -0.29807
 O 1.79394 0.44205 -0.00625
 F -3.34087 -0.12436 0.99945
 H -0.04544 -0.49954 -1.30169
 H -0.38993 -0.41028 0.56192
 H -0.37947 1.11160 -0.38425
 H 2.55588 -0.61651 0.42890
7
SN2_IRC_Cartesians_MW_output/new_data/SN2_traj1_Cartesians point 387
C -0.19435 0.09663 -0.29969
 O 1.79503 0.44287 -0.00631
 F -3.34545 -0.12266 1.00490
 H -0.04391 -0.50043 -1.30390
 H -0.39028 -0.41069 0.56009
 H -0.37988 1.11106 -0.38634
 H 2.55883 -0.61679 0.43125
7
SN2_IRC_Cartesians_MW_output/new_data/SN2_traj1_Cartesians point 388
C -0.19457 0.09624 -0.30127
 O 1.79609 0.44366 -0.00637
 F -3.34990 -0.12100 1.01018
 H -0.04241 -0.50129 -1.30603
 H -0.39062 -0.41109 0.55832
 H -0.38028 1.11054 -0.38838
 H 2.56170 -0.61705 0.43354
7
SN2_IRC_Cartesians_MW_output/new_data/SN2_traj1_Cartesians point 389
C -0.19479 0.09586 -0.30278
 O 1.79711 0.44442 -0.00643
 F -3.35419 -0.11941 1.01529
 H -0.04097 -0.50212 -1.30810
 H -0.39096 -0.41148 0.55661
 H -0.38067 1.11003 -0.39034
 H 2.56446 -0.61731 0.43574
7
SN2_IRC_Cartesians_MW_output/new_data/SN2_traj1_Cartesians point 390
C -0.19500 0.09550 -0.30424
 O 1.79810 0.44516 -0.00648
 F -3.35831 -0.11788 1.02020
 H -0.03959 -0.50292 -1.31008
 H -0.39127 -0.41185 0.55497
 H -0.38104 1.10955 -0.39223
 H 2.56711 -0.61756 0.43786
7
SN2_IRC_Cartesians_MW_output/new_data/SN2_traj1_Cartesians point 391
C -0.19520 0.09514 -0.30565
 O 1.79905 0.44586 -0.00653
 F -3.36228 -0.11640 1.02492
 H -0.03826 -0.50369 -1.31199
 H -0.39158 -0.41221 0.55339
 H -0.38140 1.10908 -0.39404
 H 2.56967 -0.61779 0.43991
7
SN2_IRC_Cartesians_MW_output/new_data/SN2_traj1_Cartesians point 392
C -0.19539 0.09480 -0.30701
 O 1.79996 0.44655 -0.00659
 F -3.36611 -0.11498 1.02948
 H -0.03697 -0.50443 -1.31383
 H -0.39188 -0.41255 0.55186
 H -0.38174 1.10863 -0.39579
 H 2.57214 -0.61802 0.44188
7
SN2_IRC_Cartesians_MW_output/new_data/SN2_traj1_Cartesians point 393
C -0.19558 0.09448 -0.30832
 O 1.80084 0.44721 -0.00663
 F -3.36982 -0.11360 1.03389
 H -0.03573 -0.50514 -1.31562
 H -0.39216 -0.41289 0.55039
 H -0.38208 1.10819 -0.39749
 H 2.57452 -0.61824 0.44378
7
SN2_IRC_Cartesians_MW_output/new_data/SN2_traj1_Cartesians point 394
C -0.19576 0.09416 -0.30959
 O 1.80170 0.44785 -0.00668
 F -3.37343 -0.11226 1.03818
 H -0.03452 -0.50584 -1.31735
 H -0.39244 -0.41321 0.54895
 H -0.38240 1.10777 -0.39914
 H 2.57685 -0.61846 0.44564
7
SN2_IRC_Cartesians_MW_output/new_data/SN2_traj1_Cartesians point 395
C -0.19594 0.09385 -0.31084
 O 1.80254 0.44847 -0.00673
 F -3.37695 -0.11095 1.04238
 H -0.03333 -0.50652 -1.31905
 H -0.39272 -0.41353 0.54755
 H -0.38272 1.10735 -0.40075
 H 2.57912 -0.61867 0.44745
7
SN2_IRC_Cartesians_MW_output/new_data/SN2_traj1_Cartesians point 396
C -0.19611 0.09354 -0.31207
 O 1.80337 0.44909 -0.00678
 F -3.38042 -0.10966 1.04651
 H -0.03217 -0.50719 -1.32072
 H -0.39298 -0.41384 0.54616
 H -0.38303 1.10695 -0.40234
 H 2.58135 -0.61888 0.44923
7
SN2_IRC_Cartesians_MW_output/new_data/SN2_traj1_Cartesians point 397
C -0.19629 0.09323 -0.31329
 O 1.80419 0.44970 -0.00682
 F -3.38386 -0.10838 1.05060
 H -0.03101 -0.50786 -1.32237
 H -0.39325 -0.41415 0.54479
 H -0.38334 1.10654 -0.40391
 H 2.58356 -0.61908 0.45100
7
SN2_IRC_Cartesians_MW_output/new_data/SN2_traj1_Cartesians point 398
C -0.19646 0.09293 -0.31450
 O 1.80501 0.45032 -0.00687
 F -3.38730 -0.10710 1.05469
 H -0.02986 -0.50853 -1.32402
 H -0.39351 -0.41446 0.54342
 H -0.38365 1.10614 -0.40549
 H 2.58578 -0.61929 0.45277
7
SN2_IRC_Cartesians_MW_output/new_data/SN2_traj1_Cartesians point 399
C -0.19663 0.09262 -0.31573
 O 1.80583 0.45093 -0.00692
 F -3.39076 -0.10581 1.05881
 H -0.02870 -0.50920 -1.32569
 H -0.39378 -0.41478 0.54205
 H -0.38396 1.10573 -0.40707
 H 2.58801 -0.61950 0.45455
7
SN2_IRC_Cartesians_MW_output/new_data/SN2_traj1_Cartesians point 400
C -0.19681 0.09231 -0.31698
 O 1.80667 0.45156 -0.00696
 F -3.39428 -0.10451 1.06300
 H -0.02752 -0.50988 -1.32738
 H -0.39405 -0.41509 0.54064
 H -0.38428 1.10531 -0.40868
 H 2.59027 -0.61971 0.45636
7
SN2_IRC_Cartesians_MW_output/new_data/SN2_traj1_Cartesians point 401
C -0.19699 0.09199 -0.31825
 O 1.80753 0.45220 -0.00701
 F -3.39789 -0.10317 1.06729
 H -0.02631 -0.51057 -1.32912
 H -0.39433 -0.41542 0.53921
 H -0.38460 1.10489 -0.41033
 H 2.59259 -0.61992 0.45822
7
SN2_IRC_Cartesians_MW_output/new_data/SN2_traj1_Cartesians point 402
C -0.19718 0.09166 -0.31957
 O 1.80842 0.45286 -0.00706
 F -3.40161 -0.10178 1.07172
 H -0.02506 -0.51129 -1.33091
 H -0.39462 -0.41575 0.53772
 H -0.38494 1.10445 -0.41203
 H 2.59499 -0.62015 0.46013
7
SN2_IRC_Cartesians_MW_output/new_data/SN2_traj1_Cartesians point 403
C -0.19738 0.09132 -0.32094
 O 1.80934 0.45355 -0.00711
 F -3.40547 -0.10035 1.07631
 H -0.02376 -0.51204 -1.33277
 H -0.39492 -0.41610 0.53619
 H -0.38529 1.10400 -0.41380
 H 2.59748 -0.62038 0.46212
7
SN2_IRC_Cartesians_MW_output/new_data/SN2_traj1_Cartesians point 404
C -0.19758 0.09096 -0.32236
 O 1.81030 0.45427 -0.00717
 F -3.40949 -0.09885 1.08109
 H -0.02241 -0.51282 -1.33470
 H -0.39523 -0.41646 0.53459
 H -0.38565 1.10352 -0.41564
 H 2.60006 -0.62062 0.46418
7
SN2_IRC_Cartesians_MW_output/new_data/SN2_traj1_Cartesians point 405
C -0.19779 0.09059 -0.32384
 O 1.81129 0.45501 -0.00722
 F -3.41366 -0.09730 1.08605
 H -0.02101 -0.51362 -1.33670
 H -0.39555 -0.41684 0.53293
 H -0.38602 1.10303 -0.41754
 H 2.60275 -0.62087 0.46633
7
SN2_IRC_Cartesians_MW_output/new_data/SN2_traj1_Cartesians point 406
C -0.19801 0.09021 -0.32536
 O 1.81232 0.45578 -0.00728
 F -3.41797 -0.09570 1.09118
 H -0.01957 -0.51446 -1.33878
 H -0.39588 -0.41723 0.53121
 H -0.38641 1.10252 -0.41952
 H 2.60552 -0.62113 0.46854
7
SN2_IRC_Cartesians_MW_output/new_data/SN2_traj1_Cartesians point 407
C -0.19823 0.08982 -0.32692
 O 1.81337 0.45656 -0.00734
 F -3.42239 -0.09406 1.09644
 H -0.01809 -0.51531 -1.34090
 H -0.39623 -0.41763 0.52945
 H -0.38681 1.10200 -0.42154
 H 2.60837 -0.62139 0.47081
7
SN2_IRC_Cartesians_MW_output/new_data/SN2_traj1_Cartesians point 408
C -0.19846 0.08942 -0.32851
 O 1.81444 0.45736 -0.00740
 F -3.42687 -0.09239 1.10177
 H -0.01658 -0.51618 -1.34306
 H -0.39657 -0.41803 0.52766
 H -0.38721 1.10148 -0.42359
 H 2.61125 -0.62166 0.47312
7
SN2_IRC_Cartesians_MW_output/new_data/SN2_traj1_Cartesians point 409
C -0.19868 0.08903 -0.33010
 O 1.81551 0.45816 -0.00746
 F -3.43137 -0.09072 1.10712
 H -0.01507 -0.51705 -1.34522
 H -0.39692 -0.41844 0.52587
 H -0.38762 1.10095 -0.42564
 H 2.61415 -0.62193 0.47543
7
SN2_IRC_Cartesians_MW_output/new_data/SN2_traj1_Cartesians point 410
C -0.19891 0.08863 -0.33168
 O 1.81657 0.45896 -0.00752
 F -3.43583 -0.08906 1.11244
 H -0.01357 -0.51791 -1.34737
 H -0.39726 -0.41884 0.52409
 H -0.38802 1.10042 -0.42769
 H 2.61703 -0.62220 0.47773
7
SN2_IRC_Cartesians_MW_output/new_data/SN2_traj1_Cartesians point 411
C -0.19913 0.08824 -0.33324
 O 1.81763 0.45974 -0.00758
 F -3.44024 -0.08742 1.11768
 H -0.01209 -0.51877 -1.34949
 H -0.39760 -0.41924 0.52234
 H -0.38842 1.09990 -0.42970
 H 2.61986 -0.62246 0.48000
7
SN2_IRC_Cartesians_MW_output/new_data/SN2_traj1_Cartesians point 412
C -0.19935 0.08786 -0.33477
 O 1.81865 0.46051 -0.00764
 F -3.44455 -0.08582 1.12281
 H -0.01065 -0.51960 -1.35156
 H -0.39794 -0.41962 0.52062
 H -0.38881 1.09939 -0.43168
 H 2.62264 -0.62272 0.48221
7
SN2_IRC_Cartesians_MW_output/new_data/SN2_traj1_Cartesians point 413
C -0.19956 0.08749 -0.33625
 O 1.81965 0.46126 -0.00769
 F -3.44874 -0.08426 1.12780
 H -0.00924 -0.52041 -1.35358
 H -0.39826 -0.42000 0.51895
 H -0.38919 1.09890 -0.43359
 H 2.62534 -0.62297 0.48437
7
SN2_IRC_Cartesians_MW_output/new_data/SN2_traj1_Cartesians point 414
C -0.19976 0.08713 -0.33769
 O 1.82062 0.46198 -0.00775
 F -3.45279 -0.08276 1.13261
 H -0.00788 -0.52119 -1.35552
 H -0.39857 -0.42037 0.51734
 H -0.38955 1.09842 -0.43544
 H 2.62794 -0.62321 0.48645
7
SN2_IRC_Cartesians_MW_output/new_data/SN2_traj1_Cartesians point 415
C -0.19996 0.08679 -0.33905
 O 1.82154 0.46266 -0.00780
 F -3.45665 -0.08133 1.13721
 H -0.00659 -0.52194 -1.35738
 H -0.39887 -0.42071 0.51580
 H -0.38990 1.09797 -0.43721
 H 2.63043 -0.62344 0.48843
7
SN2_IRC_Cartesians_MW_output/new_data/SN2_traj1_Cartesians point 416
C -0.20014 0.08647 -0.34034
 O 1.82240 0.46331 -0.00785
 F -3.46028 -0.07997 1.14153
 H -0.00537 -0.52264 -1.35913
 H -0.39915 -0.42104 0.51436
 H -0.39022 1.09754 -0.43887
 H 2.63277 -0.62366 0.49030
7
SN2_IRC_Cartesians_MW_output/new_data/SN2_traj1_Cartesians point 417
C -0.20031 0.08617 -0.34153
 O 1.82320 0.46391 -0.00789
 F -3.46364 -0.07873 1.14552
 H -0.00424 -0.52329 -1.36074
 H -0.39941 -0.42134 0.51302
 H -0.39053 1.09715 -0.44041
 H 2.63493 -0.62386 0.49203
7
SN2_IRC_Cartesians_MW_output/new_data/SN2_traj1_Cartesians point 418
C -0.20046 0.08590 -0.34259
 O 1.82392 0.46444 -0.00793
 F -3.46663 -0.07761 1.14909
 H -0.00324 -0.52387 -1.36218
 H -0.39964 -0.42161 0.51183
 H -0.39080 1.09679 -0.44178
 H 2.63686 -0.62404 0.49357
7
SN2_IRC_Cartesians_MW_output/new_data/SN2_traj1_Cartesians point 419
C -0.20059 0.08568 -0.34349
 O 1.82452 0.46490 -0.00797
 F -3.46919 -0.07667 1.15213
 H -0.00238 -0.52437 -1.36341
 H -0.39984 -0.42184 0.51081
 H -0.39103 1.09649 -0.44295
 H 2.63850 -0.62419 0.49488
7
SN2_IRC_Cartesians_MW_output/new_data/SN2_traj1_Cartesians point 420
C -0.20069 0.08550 -0.34420
 O 1.82500 0.46525 -0.00800
 F -3.47120 -0.07592 1.15452
 H -0.00170 -0.52476 -1.36438
 H -0.40000 -0.42203 0.51001
 H -0.39121 1.09626 -0.44387
 H 2.63980 -0.62431 0.49592
7
SN2_IRC_Cartesians_MW_output/new_data/SN2_traj1_Cartesians point 421
C -0.20076 0.08537 -0.34470
 O 1.82534 0.46551 -0.00801
 F -3.47261 -0.07539 1.15620
 H -0.00123 -0.52503 -1.36506
 H -0.40011 -0.42215 0.50945
 H -0.39133 1.09609 -0.44451
 H 2.64070 -0.62440 0.49664
7
SN2_IRC_Cartesians_MW_output/new_data/SN2_traj1_Cartesians point 422
C -0.20080 0.08530 -0.34498
 O 1.82553 0.46565 -0.00802
 F -3.47340 -0.07510 1.15714
 H -0.00097 -0.52518 -1.36544
 H -0.40017 -0.42222 0.50913
 H -0.39141 1.09600 -0.44487
 H 2.64121 -0.62444 0.49705
7
SN2_IRC_Cartesians_MW_output/new_data/SN2_traj1_Cartesians point 423
C -0.20082 0.08529 -0.34506
 O 1.82558 0.46568 -0.00803
 F -3.47361 -0.07502 1.15739
 H -0.00089 -0.52522 -1.36554
 H -0.40018 -0.42224 0.50905
 H -0.39143 1.09597 -0.44497
 H 2.64135 -0.62446 0.49716
7
SN2_IRC_Cartesians_MW_output/new_data/SN2_traj1_Cartesians point 424
C -0.20080 0.08531 -0.34496
 O 1.82551 0.46564 -0.00802
 F -3.47334 -0.07512 1.15707
 H -0.00098 -0.52517 -1.36541
 H -0.40016 -0.42222 0.50916
 H -0.39140 1.09600 -0.44485
 H 2.64117 -0.62444 0.49702
7
SN2_IRC_Cartesians_MW_output/new_data/SN2_traj1_Cartesians point 425
C -0.20077 0.08537 -0.34473
 O 1.82536 0.46552 -0.00802
 F -3.47269 -0.07536 1.15629
 H -0.00120 -0.52504 -1.36510
 H -0.40011 -0.42216 0.50942
 H -0.39134 1.09608 -0.44455
 H 2.64075 -0.62440 0.49668
7
SN2_IRC_Cartesians_MW_output/new_data/SN2_traj1_Cartesians point 426
C -0.20072 0.08545 -0.34440
 O 1.82514 0.46535 -0.00800
 F -3.47175 -0.07571 1.15518
 H -0.00152 -0.52486 -1.36465
 H -0.40004 -0.42208 0.50979
 H -0.39126 1.09619 -0.44412
 H 2.64015 -0.62435 0.49620
7
SN2_IRC_Cartesians_MW_output/new_data/SN2_traj1_Cartesians point 427
C -0.20066 0.08555 -0.34400
 O 1.82487 0.46515 -0.00799
 F -3.47062 -0.07613 1.15383
 H -0.00190 -0.52464 -1.36410
 H -0.39995 -0.42197 0.51024
 H -0.39116 1.09632 -0.44360
 H 2.63942 -0.62428 0.49562
7
SN2_IRC_Cartesians_MW_output/new_data/SN2_traj1_Cartesians point 428
C -0.20060 0.08566 -0.34356
 O 1.82457 0.46493 -0.00797
 F -3.46938 -0.07659 1.15236
 H -0.00231 -0.52440 -1.36351
 H -0.39986 -0.42186 0.51073
 H -0.39104 1.09647 -0.44304
 H 2.63863 -0.62420 0.49498
7
SN2_IRC_Cartesians_MW_output/new_data/SN2_traj1_Cartesians point 429
C -0.20054 0.08577 -0.34311
 O 1.82427 0.46471 -0.00795
 F -3.46811 -0.07706 1.15085
 H -0.00274 -0.52416 -1.36290
 H -0.39976 -0.42175 0.51124
 H -0.39093 1.09662 -0.44246
 H 2.63781 -0.62413 0.49433
7
SN2_IRC_Cartesians_MW_output/new_data/SN2_traj1_Cartesians point 430
C -0.20048 0.08588 -0.34268
 O 1.82398 0.46449 -0.00794
 F -3.46689 -0.07752 1.14939
 H -0.00315 -0.52392 -1.36231
 H -0.39966 -0.42164 0.51172
 H -0.39082 1.09676 -0.44190
 H 2.63702 -0.62406 0.49370
7
SN2_IRC_Cartesians_MW_output/new_data/SN2_traj1_Cartesians point 431
C -0.20042 0.08598 -0.34229
 O 1.82371 0.46429 -0.00792
 F -3.46579 -0.07793 1.14808
 H -0.00352 -0.52371 -1.36178
 H -0.39958 -0.42154 0.51216
 H -0.39072 1.09689 -0.44139
 H 2.63631 -0.62399 0.49313
7
SN2_IRC_Cartesians_MW_output/new_data/SN2_traj1_Cartesians point 432
C -0.20037 0.08606 -0.34196
 O 1.82349 0.46413 -0.00791
 F -3.46486 -0.07827 1.14698
 H -0.00383 -0.52353 -1.36133
 H -0.39951 -0.42145 0.51253
 H -0.39064 1.09700 -0.44097
 H 2.63572 -0.62393 0.49266
7
SN2_IRC_Cartesians_MW_output/new_data/SN2_traj1_Cartesians point 433
C -0.20034 0.08612 -0.34170
 O 1.82332 0.46400 -0.00790
 F -3.46414 -0.07854 1.14612
 H -0.00407 -0.52339 -1.36099
 H -0.39945 -0.42139 0.51282
 H -0.39057 1.09709 -0.44064
 H 2.63525 -0.62389 0.49229
7
SN2_IRC_Cartesians_MW_output/new_data/SN2_traj1_Cartesians point 434
C -0.20031 0.08617 -0.34152
 O 1.82320 0.46391 -0.00789
 F -3.46363 -0.07873 1.14551
 H -0.00424 -0.52329 -1.36074
 H -0.39941 -0.42134 0.51302
 H -0.39053 1.09715 -0.44040
 H 2.63492 -0.62386 0.49202
7
SN2_IRC_Cartesians_MW_output/new_data/SN2_traj1_Cartesians point 435
C -0.20029 0.08620 -0.34140
 O 1.82311 0.46384 -0.00789
 F -3.46327 -0.07886 1.14509
 H -0.00436 -0.52322 -1.36057
 H -0.39938 -0.42131 0.51316
 H -0.39049 1.09719 -0.44024
 H 2.63469 -0.62384 0.49184
7
SN2_IRC_Cartesians_MW_output/new_data/SN2_traj1_Cartesians point 436
C -0.20028 0.08622 -0.34131
 O 1.82306 0.46380 -0.00789
 F -3.46304 -0.07895 1.14481
 H -0.00444 -0.52318 -1.36046
 H -0.39937 -0.42129 0.51326
 H -0.39047 1.09722 -0.44013
 H 2.63454 -0.62382 0.49172
7
SN2_IRC_Cartesians_MW_output/new_data/SN2_traj1_Cartesians point 437
C -0.20027 0.08624 -0.34126
 O 1.82302 0.46377 -0.00788
 F -3.46287 -0.07901 1.14461
 H -0.00450 -0.52314 -1.36038
 H -0.39935 -0.42128 0.51332
 H -0.39046 1.09724 -0.44006
 H 2.63444 -0.62381 0.49163
7
SN2_IRC_Cartesians_MW_output/new_data/SN2_traj1_Cartesians point 438
C -0.20027 0.08625 -0.34121
 O 1.82299 0.46375 -0.00788
 F -3.46274 -0.07906 1.14445
 H -0.00454 -0.52312 -1.36031
 H -0.39934 -0.42126 0.51338
 H -0.39045 1.09725 -0.43999
 H 2.63435 -0.62381 0.49156
7
SN2_IRC_Cartesians_MW_output/new_data/SN2_traj1_Cartesians point 439
C -0.20026 0.08626 -0.34116
 O 1.82295 0.46372 -0.00788
 F -3.46259 -0.07912 1.14428
 H -0.00459 -0.52309 -1.36024
 H -0.39933 -0.42125 0.51344
 H -0.39043 1.09727 -0.43993
 H 2.63425 -0.62380 0.49149
7
SN2_IRC_Cartesians_MW_output/new_data/SN2_traj1_Cartesians point 440
C -0.20025 0.08628 -0.34109
 O 1.82291 0.46369 -0.00788
 F -3.46242 -0.07918 1.14407
 H -0.00465 -0.52306 -1.36016
 H -0.39932 -0.42123 0.51351
 H -0.39042 1.09729 -0.43985
 H 2.63414 -0.62379 0.49140
7
SN2_IRC_Cartesians_MW_output/new_data/SN2_traj1_Cartesians point 441
C -0.20024 0.08630 -0.34102
 O 1.82286 0.46365 -0.00787
 F -3.46220 -0.07926 1.14381
 H -0.00472 -0.52301 -1.36005
 H -0.39930 -0.42121 0.51359
 H -0.39040 1.09732 -0.43975
 H 2.63400 -0.62377 0.49129
7
SN2_IRC_Cartesians_MW_output/new_data/SN2_traj1_Cartesians point 442
C -0.20023 0.08632 -0.34092
 O 1.82279 0.46360 -0.00787
 F -3.46192 -0.07937 1.14348
 H -0.00482 -0.52296 -1.35992
 H -0.39928 -0.42119 0.51370
 H -0.39037 1.09735 -0.43962
 H 2.63382 -0.62376 0.49114
7
SN2_IRC_Cartesians_MW_output/new_data/SN2_traj1_Cartesians point 443
C -0.20021 0.08635 -0.34080
 O 1.82271 0.46354 -0.00787
 F -3.46159 -0.07949 1.14308
 H -0.00493 -0.52290 -1.35976
 H -0.39925 -0.42116 0.51384
 H -0.39034 1.09739 -0.43947
 H 2.63361 -0.62374 0.49097
7
SN2_IRC_Cartesians_MW_output/new_data/SN2_traj1_Cartesians point 444
C -0.20019 0.08639 -0.34066
 O 1.82262 0.46347 -0.00786
 F -3.46119 -0.07964 1.14262
 H -0.00506 -0.52282 -1.35957
 H -0.39922 -0.42112 0.51399
 H -0.39031 1.09743 -0.43929
 H 2.63335 -0.62371 0.49077
7
SN2_IRC_Cartesians_MW_output/new_data/SN2_traj1_Cartesians point 445
C -0.20017 0.08642 -0.34050
 O 1.82251 0.46339 -0.00785
 F -3.46075 -0.07980 1.14209
 H -0.00521 -0.52273 -1.35935
 H -0.39919 -0.42108 0.51417
 H -0.39027 1.09749 -0.43909
 H 2.63307 -0.62369 0.49054
7
SN2_IRC_Cartesians_MW_output/new_data/SN2_traj1_Cartesians point 446
C -0.20014 0.08647 -0.34033
 O 1.82240 0.46331 -0.00785
 F -3.46026 -0.07998 1.14151
 H -0.00537 -0.52264 -1.35912
 H -0.39915 -0.42104 0.51436
 H -0.39022 1.09754 -0.43886
 H 2.63276 -0.62366 0.49029
7
SN2_IRC_Cartesians_MW_output/new_data/SN2_traj1_Cartesians point 447
C -0.20012 0.08651 -0.34015
 O 1.82228 0.46322 -0.00784
 F -3.45975 -0.08017 1.14090
 H -0.00554 -0.52254 -1.35887
 H -0.39911 -0.42099 0.51457
 H -0.39018 1.09760 -0.43863
 H 2.63243 -0.62363 0.49003
7
SN2_IRC_Cartesians_MW_output/new_data/SN2_traj1_Cartesians point 448
C -0.20009 0.08656 -0.33997
 O 1.82215 0.46312 -0.00783
 F -3.45924 -0.08036 1.14029
 H -0.00572 -0.52244 -1.35863
 H -0.39907 -0.42095 0.51477
 H -0.39013 1.09767 -0.43839
 H 2.63209 -0.62360 0.48976
7
SN2_IRC_Cartesians_MW_output/new_data/SN2_traj1_Cartesians point 449
C -0.20006 0.08660 -0.33979
 O 1.82203 0.46303 -0.00783
 F -3.45873 -0.08055 1.13969
 H -0.00589 -0.52234 -1.35838
 H -0.39903 -0.42090 0.51497
 H -0.39008 1.09772 -0.43816
 H 2.63177 -0.62357 0.48950
7
SN2_IRC_Cartesians_MW_output/new_data/SN2_traj1_Cartesians point 450
C -0.20004 0.08664 -0.33963
 O 1.82192 0.46295 -0.00782
 F -3.45827 -0.08072 1.13913
 H -0.00604 -0.52225 -1.35816
 H -0.39900 -0.42086 0.51516
 H -0.39004 1.09778 -0.43795
 H 2.63147 -0.62354 0.48927
7
SN2_IRC_Cartesians_MW_output/new_data/SN2_traj1_Cartesians point 451
C -0.20002 0.08668 -0.33948
 O 1.82183 0.46288 -0.00782
 F -3.45787 -0.08087 1.13866
 H -0.00618 -0.52218 -1.35797
 H -0.39897 -0.42082 0.51532
 H -0.39001 1.09783 -0.43777
 H 2.63121 -0.62351 0.48906
7
SN2_IRC_Cartesians_MW_output/new_data/SN2_traj1_Cartesians point 452
C -0.20000 0.08671 -0.33937
 O 1.82175 0.46282 -0.00781
 F -3.45755 -0.08099 1.13828
 H -0.00628 -0.52211 -1.35782
 H -0.39894 -0.42080 0.51544
 H -0.38998 1.09786 -0.43762
 H 2.63101 -0.62350 0.48890
7
SN2_IRC_Cartesians_MW_output/new_data/SN2_traj1_Cartesians point 453
C -0.19999 0.08673 -0.33930
 O 1.82170 0.46279 -0.00781
 F -3.45735 -0.08106 1.13804
 H -0.00635 -0.52208 -1.35772
 H -0.39893 -0.42078 0.51552
 H -0.38996 1.09789 -0.43753
 H 2.63088 -0.62348 0.48879
7
SN2_IRC_Cartesians_MW_output/new_data/SN2_traj1_Cartesians point 454
C -0.19999 0.08673 -0.33928
 O 1.82169 0.46278 -0.00781
 F -3.45728 -0.08109 1.13796
 H -0.00637 -0.52206 -1.35769
 H -0.39892 -0.42077 0.51555
 H -0.38995 1.09790 -0.43750
 H 2.63084 -0.62348 0.48876
7
SN2_IRC_Cartesians_MW_output/new_data/SN2_traj1_Cartesians point 455
C -0.20000 0.08672 -0.33931
 O 1.82171 0.46279 -0.00781
 F -3.45737 -0.08106 1.13807
 H -0.00634 -0.52208 -1.35773
 H -0.39893 -0.42078 0.51551
 H -0.38996 1.09788 -0.43754
 H 2.63089 -0.62349 0.48881
7
SN2_IRC_Cartesians_MW_output/new_data/SN2_traj1_Cartesians point 456
C -0.20001 0.08670 -0.33941
 O 1.82177 0.46284 -0.00781
 F -3.45765 -0.08095 1.13840
 H -0.00625 -0.52213 -1.35786
 H -0.39895 -0.42080 0.51541
 H -0.38999 1.09785 -0.43767
 H 2.63107 -0.62350 0.48895
7
SN2_IRC_Cartesians_MW_output/new_data/SN2_traj1_Cartesians point 457
C -0.20003 0.08666 -0.33958
 O 1.82189 0.46293 -0.00782
 F -3.45813 -0.08077 1.13897
 H -0.00609 -0.52223 -1.35809
 H -0.39899 -0.42085 0.51521
 H -0.39003 1.09780 -0.43789
 H 2.63138 -0.62353 0.48920
7
SN2_IRC_Cartesians_MW_output/new_data/SN2_traj1_Cartesians point 458
C -0.20007 0.08659 -0.33983
 O 1.82206 0.46306 -0.00783
 F -3.45885 -0.08051 1.13983
 H -0.00585 -0.52237 -1.35844
 H -0.39904 -0.42091 0.51493
 H -0.39010 1.09771 -0.43822
 H 2.63184 -0.62357 0.48956
7
SN2_IRC_Cartesians_MW_output/new_data/SN2_traj1_Cartesians point 459
C -0.20012 0.08651 -0.34018
 O 1.82229 0.46323 -0.00784
 F -3.45983 -0.08014 1.14099
 H -0.00552 -0.52256 -1.35891
 H -0.39912 -0.42100 0.51454
 H -0.39018 1.09760 -0.43866
 H 2.63247 -0.62363 0.49007
7
SN2_IRC_Cartesians_MW_output/new_data/SN2_traj1_Cartesians point 460
C -0.20018 0.08639 -0.34062
 O 1.82259 0.46345 -0.00786
 F -3.46109 -0.07968 1.14249
 H -0.00510 -0.52280 -1.35952
 H -0.39921 -0.42111 0.51404
 H -0.39030 1.09745 -0.43924
 H 2.63328 -0.62371 0.49071
7
SN2_IRC_Cartesians_MW_output/new_data/SN2_traj1_Cartesians point 461
C -0.20026 0.08626 -0.34117
 O 1.82296 0.46373 -0.00788
 F -3.46264 -0.07910 1.14433
 H -0.00458 -0.52310 -1.36026
 H -0.39933 -0.42125 0.51342
 H -0.39044 1.09727 -0.43995
 H 2.63428 -0.62380 0.49151
7
SN2_IRC_Cartesians_MW_output/new_data/SN2_traj1_Cartesians point 462
C -0.20035 0.08610 -0.34182
 O 1.82340 0.46406 -0.00790
 F -3.46447 -0.07842 1.14652
 H -0.00396 -0.52345 -1.36114
 H -0.39948 -0.42142 0.51269
 H -0.39060 1.09705 -0.44079
 H 2.63547 -0.62391 0.49246
7
SN2_IRC_Cartesians_MW_output/new_data/SN2_traj1_Cartesians point 463
C -0.20046 0.08591 -0.34257
 O 1.82390 0.46443 -0.00793
 F -3.46658 -0.07763 1.14902
 H -0.00325 -0.52386 -1.36216
 H -0.39964 -0.42161 0.51185
 H -0.39079 1.09680 -0.44175
 H 2.63682 -0.62404 0.49354
7
SN2_IRC_Cartesians_MW_output/new_data/SN2_traj1_Cartesians point 464
C -0.20058 0.08570 -0.34340
 O 1.82446 0.46485 -0.00796
 F -3.46893 -0.07676 1.15182
 H -0.00247 -0.52432 -1.36329
 H -0.39982 -0.42182 0.51091
 H -0.39100 1.09652 -0.44283
 H 2.63833 -0.62418 0.49475
7
SN2_IRC_Cartesians_MW_output/new_data/SN2_traj1_Cartesians point 465
C -0.20071 0.08547 -0.34431
 O 1.82508 0.46531 -0.00800
 F -3.47150 -0.07580 1.15488
 H -0.00160 -0.52481 -1.36453
 H -0.40002 -0.42205 0.50989
 H -0.39124 1.09622 -0.44401
 H 2.63999 -0.62433 0.49607
7
SN2_IRC_Cartesians_MW_output/new_data/SN2_traj1_Cartesians point 466
C -0.20085 0.08523 -0.34530
 O 1.82574 0.46581 -0.00804
 F -3.47430 -0.07477 1.15821
 H -0.00066 -0.52535 -1.36587
 H -0.40024 -0.42230 0.50877
 H -0.39149 1.09589 -0.44528
 H 2.64179 -0.62450 0.49751
7
SN2_IRC_Cartesians_MW_output/new_data/SN2_traj1_Cartesians point 467
C -0.20100 0.08496 -0.34637
 O 1.82646 0.46634 -0.00808
 F -3.47731 -0.07365 1.16179
 H 0.00035 -0.52594 -1.36732
 H -0.40047 -0.42258 0.50757
 H -0.39176 1.09554 -0.44666
 H 2.64373 -0.62468 0.49906
7
SN2_IRC_Cartesians_MW_output/new_data/SN2_traj1_Cartesians point 468
C -0.20117 0.08467 -0.34752
 O 1.82724 0.46692 -0.00812
 F -3.48057 -0.07243 1.16567
 H 0.00144 -0.52657 -1.36889
 H -0.40072 -0.42287 0.50628
 H -0.39205 1.09515 -0.44815
 H 2.64583 -0.62487 0.50073
7
SN2_IRC_Cartesians_MW_output/new_data/SN2_traj1_Cartesians point 469
C -0.20134 0.08436 -0.34877
 O 1.82808 0.46755 -0.00817
 F -3.48410 -0.07112 1.16987
 H 0.00263 -0.52725 -1.37059
 H -0.40099 -0.42319 0.50487
 H -0.39237 1.09474 -0.44977
 H 2.64810 -0.62509 0.50255
7
SN2_IRC_Cartesians_MW_output/new_data/SN2_traj1_Cartesians point 470
C -0.20154 0.08402 -0.35013
 O 1.82900 0.46824 -0.00822
 F -3.48795 -0.06969 1.17445
 H 0.00392 -0.52800 -1.37244
 H -0.40129 -0.42354 0.50334
 H -0.39272 1.09428 -0.45153
 H 2.65058 -0.62532 0.50453
7
SN2_IRC_Cartesians_MW_output/new_data/SN2_traj1_Cartesians point 471
C -0.20175 0.08364 -0.35162
 O 1.83000 0.46898 -0.00828
 F -3.49215 -0.06813 1.17945
 H 0.00533 -0.52881 -1.37446
 H -0.40162 -0.42391 0.50166
 H -0.39310 1.09379 -0.45345
 H 2.65329 -0.62557 0.50669
7
SN2_IRC_Cartesians_MW_output/new_data/SN2_traj1_Cartesians point 472
C -0.20198 0.08324 -0.35324
 O 1.83109 0.46980 -0.00834
 F -3.49674 -0.06643 1.18491
 H 0.00687 -0.52969 -1.37666
 H -0.40197 -0.42433 0.49984
 H -0.39351 1.09325 -0.45555
 H 2.65624 -0.62584 0.50905
7
SN2_IRC_Cartesians_MW_output/new_data/SN2_traj1_Cartesians point 473
C -0.20223 0.08280 -0.35499
 O 1.83227 0.47068 -0.00840
 F -3.50167 -0.06459 1.19078
 H 0.00852 -0.53065 -1.37904
 H -0.40235 -0.42477 0.49787
 H -0.39395 1.09267 -0.45781
 H 2.65941 -0.62614 0.51158
7
SN2_IRC_Cartesians_MW_output/new_data/SN2_traj1_Cartesians point 474
C -0.20249 0.08234 -0.35683
 O 1.83350 0.47160 -0.00847
 F -3.50686 -0.06266 1.19695
 H 0.01027 -0.53165 -1.38153
 H -0.40275 -0.42524 0.49580
 H -0.39442 1.09206 -0.46018
 H 2.66276 -0.62645 0.51425
7
SN2_IRC_Cartesians_MW_output/new_data/SN2_traj1_Cartesians point 475
C -0.20276 0.08187 -0.35870
 O 1.83476 0.47254 -0.00854
 F -3.51215 -0.06070 1.20324
 H 0.01204 -0.53268 -1.38408
 H -0.40316 -0.42572 0.49370
 H -0.39490 1.09144 -0.46260
 H 2.66616 -0.62676 0.51697
7
SN2_IRC_Cartesians_MW_output/new_data/SN2_traj1_Cartesians point 476
C -0.20302 0.08141 -0.36055
 O 1.83601 0.47347 -0.00861
 F -3.51737 -0.05876 1.20946
 H 0.01379 -0.53369 -1.38659
 H -0.40356 -0.42619 0.49162
 H -0.39537 1.09082 -0.46499
 H 2.66952 -0.62708 0.51966
7
SN2_IRC_Cartesians_MW_output/new_data/SN2_traj1_Cartesians point 477
C -0.20328 0.08096 -0.36233
 O 1.83721 0.47437 -0.00868
 F -3.52241 -0.05688 1.21546
 H 0.01548 -0.53466 -1.38901
 H -0.40395 -0.42664 0.48961
 H -0.39582 1.09023 -0.46729
 H 2.67277 -0.62738 0.52225
7
SN2_IRC_Cartesians_MW_output/new_data/SN2_traj1_Cartesians point 478
C -0.20352 0.08054 -0.36403
 O 1.83836 0.47523 -0.00875
 F -3.52722 -0.05509 1.22118
 H 0.01710 -0.53559 -1.39133
 H -0.40432 -0.42707 0.48770
 H -0.39625 1.08966 -0.46949
 H 2.67587 -0.62767 0.52472
7
SN2_IRC_Cartesians_MW_output/new_data/SN2_traj1_Cartesians point 479
C -0.20375 0.08013 -0.36565
 O 1.83945 0.47604 -0.00881
 F -3.53180 -0.05339 1.22663
 H 0.01864 -0.53648 -1.39353
 H -0.40468 -0.42749 0.48587
 H -0.39667 1.08912 -0.47159
 H 2.67881 -0.62794 0.52708
7
SN2_IRC_Cartesians_MW_output/new_data/SN2_traj1_Cartesians point 480
C -0.20397 0.07975 -0.36720
 O 1.84049 0.47682 -0.00887
 F -3.53617 -0.05177 1.23183
 H 0.02010 -0.53732 -1.39563
 H -0.40502 -0.42788 0.48413
 H -0.39706 1.08861 -0.47359
 H 2.68163 -0.62820 0.52932
7
SN2_IRC_Cartesians_MW_output/new_data/SN2_traj1_Cartesians point 481
C -0.20418 0.07937 -0.36868
 O 1.84149 0.47757 -0.00892
 F -3.54036 -0.05021 1.23682
 H 0.02151 -0.53813 -1.39765
 H -0.40534 -0.42826 0.48246
 H -0.39744 1.08811 -0.47551
 H 2.68433 -0.62845 0.53148
7
SN2_IRC_Cartesians_MW_output/new_data/SN2_traj1_Cartesians point 482
C -0.20439 0.07902 -0.37012
 O 1.84245 0.47829 -0.00898
 F -3.54440 -0.04871 1.24163
 H 0.02287 -0.53892 -1.39959
 H -0.40565 -0.42862 0.48085
 H -0.39780 1.08764 -0.47736
 H 2.68693 -0.62870 0.53356
7
SN2_IRC_Cartesians_MW_output/new_data/SN2_traj1_Cartesians point 483
C -0.20458 0.07867 -0.37149
 O 1.84338 0.47898 -0.00903
 F -3.54828 -0.04727 1.24624
 H 0.02417 -0.53967 -1.40146
 H -0.40595 -0.42897 0.47931
 H -0.39815 1.08718 -0.47913
 H 2.68943 -0.62893 0.53555
7
SN2_IRC_Cartesians_MW_output/new_data/SN2_traj1_Cartesians point 484
C -0.20477 0.07835 -0.37278
 O 1.84424 0.47963 -0.00908
 F -3.55193 -0.04591 1.25058
 H 0.02539 -0.54037 -1.40321
 H -0.40623 -0.42930 0.47785
 H -0.39848 1.08675 -0.48080
 H 2.69177 -0.62915 0.53743
7
SN2_IRC_Cartesians_MW_output/new_data/SN2_traj1_Cartesians point 485
C -0.20494 0.07806 -0.37396
 O 1.84504 0.48022 -0.00912
 F -3.55526 -0.04467 1.25454
 H 0.02651 -0.54102 -1.40481
 H -0.40649 -0.42960 0.47653
 H -0.39878 1.08636 -0.48232
 H 2.69392 -0.62935 0.53914
7
SN2_IRC_Cartesians_MW_output/new_data/SN2_traj1_Cartesians point 486
C -0.20509 0.07779 -0.37502
 O 1.84575 0.48075 -0.00916
 F -3.55826 -0.04356 1.25811
 H 0.02751 -0.54160 -1.40625
 H -0.40672 -0.42987 0.47533
 H -0.39905 1.08601 -0.48369
 H 2.69585 -0.62952 0.54068
7
SN2_IRC_Cartesians_MW_output/new_data/SN2_traj1_Cartesians point 487
C -0.20522 0.07755 -0.37597
 O 1.84640 0.48123 -0.00920
 F -3.56096 -0.04255 1.26132
 H 0.02842 -0.54212 -1.40755
 H -0.40693 -0.43012 0.47426
 H -0.39929 1.08569 -0.48493
 H 2.69759 -0.62969 0.54207
7
SN2_IRC_Cartesians_MW_output/new_data/SN2_traj1_Cartesians point 488
C -0.20535 0.07733 -0.37685
 O 1.84699 0.48168 -0.00923
 F -3.56344 -0.04163 1.26428
 H 0.02925 -0.54260 -1.40875
 H -0.40712 -0.43034 0.47327
 H -0.39952 1.08540 -0.48606
 H 2.69919 -0.62984 0.54335
7
SN2_IRC_Cartesians_MW_output/new_data/SN2_traj1_Cartesians point 489
C -0.20547 0.07713 -0.37768
 O 1.84754 0.48209 -0.00926
 F -3.56577 -0.04077 1.26705
 H 0.03004 -0.54305 -1.40987
 H -0.40730 -0.43055 0.47234
 H -0.39973 1.08512 -0.48713
 H 2.70068 -0.62997 0.54455
7
SN2_IRC_Cartesians_MW_output/new_data/SN2_traj1_Cartesians point 490
C -0.20558 0.07693 -0.37847
 O 1.84807 0.48249 -0.00929
 F -3.56800 -0.03994 1.26970
 H 0.03078 -0.54348 -1.41094
 H -0.40747 -0.43075 0.47145
 H -0.39993 1.08486 -0.48815
 H 2.70212 -0.63011 0.54569
7
SN2_IRC_Cartesians_MW_output/new_data/SN2_traj1_Cartesians point 491
C -0.20569 0.07674 -0.37924
 O 1.84859 0.48288 -0.00932
 F -3.57017 -0.03913 1.27229
 H 0.03151 -0.54390 -1.41198
 H -0.40764 -0.43095 0.47059
 H -0.40012 1.08460 -0.48914
 H 2.70352 -0.63024 0.54681
7
SN2_IRC_Cartesians_MW_output/new_data/SN2_traj1_Cartesians point 492
C -0.20580 0.07654 -0.38000
 O 1.84910 0.48326 -0.00935
 F -3.57232 -0.03833 1.27485
 H 0.03224 -0.54432 -1.41302
 H -0.40781 -0.43114 0.46973
 H -0.40032 1.08435 -0.49013
 H 2.70490 -0.63037 0.54792
7
SN2_IRC_Cartesians_MW_output/new_data/SN2_traj1_Cartesians point 493
C -0.20591 0.07635 -0.38076
 O 1.84962 0.48364 -0.00938
 F -3.57447 -0.03753 1.27740
 H 0.03296 -0.54473 -1.41405
 H -0.40797 -0.43133 0.46888
 H -0.40051 1.08410 -0.49111
 H 2.70629 -0.63050 0.54902
7
SN2_IRC_Cartesians_MW_output/new_data/SN2_traj1_Cartesians point 494
C -0.20601 0.07616 -0.38152
 O 1.85013 0.48402 -0.00941
 F -3.57663 -0.03673 1.27997
 H 0.03368 -0.54515 -1.41509
 H -0.40814 -0.43153 0.46802
 H -0.40070 1.08384 -0.49210
 H 2.70768 -0.63062 0.55013
7
SN2_IRC_Cartesians_MW_output/new_data/SN2_traj1_Cartesians point 495
C -0.20612 0.07597 -0.38229
 O 1.85065 0.48441 -0.00944
 F -3.57880 -0.03592 1.28255
 H 0.03441 -0.54557 -1.41613
 H -0.40831 -0.43172 0.46715
 H -0.40090 1.08359 -0.49309
 H 2.70907 -0.63075 0.55125
7
SN2_IRC_Cartesians_MW_output/new_data/SN2_traj1_Cartesians point 496
C -0.20623 0.07578 -0.38306
 O 1.85117 0.48480 -0.00947
 F -3.58098 -0.03511 1.28515
 H 0.03514 -0.54599 -1.41718
 H -0.40848 -0.43192 0.46628
 H -0.40110 1.08333 -0.49409
 H 2.71048 -0.63088 0.55237
7
SN2_IRC_Cartesians_MW_output/new_data/SN2_traj1_Cartesians point 497
C -0.20634 0.07559 -0.38383
 O 1.85168 0.48518 -0.00950
 F -3.58314 -0.03431 1.28772
 H 0.03587 -0.54641 -1.41822
 H -0.40864 -0.43211 0.46542
 H -0.40129 1.08308 -0.49508
 H 2.71187 -0.63101 0.55348
7
SN2_IRC_Cartesians_MW_output/new_data/SN2_traj1_Cartesians point 498
C -0.20645 0.07540 -0.38458
 O 1.85219 0.48556 -0.00953
 F -3.58526 -0.03352 1.29025
 H 0.03658 -0.54682 -1.41924
 H -0.40881 -0.43231 0.46458
 H -0.40148 1.08283 -0.49605
 H 2.71324 -0.63114 0.55457
7
SN2_IRC_Cartesians_MW_output/new_data/SN2_traj1_Cartesians point 499
C -0.20655 0.07522 -0.38530
 O 1.85268 0.48593 -0.00955
 F -3.58731 -0.03276 1.29268
 H 0.03727 -0.54722 -1.42023
 H -0.40897 -0.43249 0.46376
 H -0.40167 1.08258 -0.49698
 H 2.71456 -0.63126 0.55563
7
SN2_IRC_Cartesians_MW_output/new_data/SN2_traj1_Cartesians point 500
C -0.20665 0.07505 -0.38599
 O 1.85314 0.48627 -0.00958
 F -3.58925 -0.03204 1.29499
 H 0.03792 -0.54759 -1.42116
 H -0.40912 -0.43266 0.46299
 H -0.40184 1.08236 -0.49787
 H 2.71580 -0.63138 0.55662
