# Supplementary material for: Low dimensional representations along intrinsic reaction coordinates and molecular dynamics trajectories using interatomic distance matrices
Source: Chem Sci. 2019 Sep 18;10(43):9954–68. doi: 10.1039/c9sc02742d (PMC6991188; doi:10.1039/c9sc02742d)
Supplement: Supplementary file 1 [file SC-010-C9SC02742D-s001.zip › C9SC02742D-SI/ESI_xyz_files/SN2_IRC_Cartesians_MW_output/SN2_IRC_Cartesians_MW_PC2.xyz]

7
SN2_IRC_Cartesians_MW_output/SN2_IRC_Cartesians_MW point 1
C -0.46498 0.05460 0.19602
 O 1.44856 0.23576 -0.00069
 F -1.46736 -0.12923 -0.65633
 H -0.54617 -0.42330 -0.64090
 H -0.32183 -0.48420 1.12828
 H -0.47962 1.09180 0.25225
 H 1.83140 -0.34542 -0.27864
7
SN2_IRC_Cartesians_MW_output/SN2_IRC_Cartesians_MW point 2
C -0.45128 0.06149 0.19726
 O 1.44823 0.23347 -0.00012
 F -1.48280 -0.15090 -0.66068
 H -0.54606 -0.41495 -0.63880
 H -0.31999 -0.47597 1.12926
 H -0.47035 1.09951 0.25393
 H 1.82225 -0.35265 -0.28084
7
SN2_IRC_Cartesians_MW_output/SN2_IRC_Cartesians_MW point 3
C -0.44151 0.06640 0.19814
 O 1.44799 0.23183 0.00028
 F -1.49381 -0.16635 -0.66379
 H -0.54598 -0.40899 -0.63730
 H -0.31867 -0.47011 1.12996
 H -0.46374 1.10501 0.25512
 H 1.81572 -0.35780 -0.28241
7
SN2_IRC_Cartesians_MW_output/SN2_IRC_Cartesians_MW point 4
C -0.43395 0.07020 0.19882
 O 1.44781 0.23056 0.00060
 F -1.50233 -0.17830 -0.66619
 H -0.54593 -0.40438 -0.63615
 H -0.31766 -0.46557 1.13050
 H -0.45863 1.10926 0.25605
 H 1.81068 -0.36178 -0.28362
7
SN2_IRC_Cartesians_MW_output/SN2_IRC_Cartesians_MW point 5
C -0.42751 0.07344 0.19940
 O 1.44766 0.22948 0.00086
 F -1.50959 -0.18848 -0.66824
 H -0.54588 -0.40045 -0.63516
 H -0.31679 -0.46170 1.13096
 H -0.45427 1.11288 0.25684
 H 1.80638 -0.36517 -0.28466
7
SN2_IRC_Cartesians_MW_output/SN2_IRC_Cartesians_MW point 6
C -0.42159 0.07642 0.19994
 O 1.44752 0.22849 0.00111
 F -1.51626 -0.19784 -0.67012
 H -0.54583 -0.39684 -0.63425
 H -0.31599 -0.45814 1.13138
 H -0.45027 1.11621 0.25756
 H 1.80242 -0.36830 -0.28561
7
SN2_IRC_Cartesians_MW_output/SN2_IRC_Cartesians_MW point 7
C -0.41647 0.07899 0.20040
 O 1.44739 0.22764 0.00132
 F -1.52203 -0.20594 -0.67175
 H -0.54579 -0.39372 -0.63347
 H -0.31530 -0.45507 1.13174
 H -0.44681 1.11909 0.25819
 H 1.79900 -0.37099 -0.28643
7
SN2_IRC_Cartesians_MW_output/SN2_IRC_Cartesians_MW point 8
C -0.41175 0.08136 0.20082
 O 1.44728 0.22685 0.00152
 F -1.52734 -0.21339 -0.67325
 H -0.54575 -0.39085 -0.63275
 H -0.31467 -0.45224 1.13208
 H -0.44362 1.12175 0.25877
 H 1.79585 -0.37348 -0.28719
7
SN2_IRC_Cartesians_MW_output/SN2_IRC_Cartesians_MW point 9
C -0.40700 0.08375 0.20125
 O 1.44717 0.22605 0.00171
 F -1.53270 -0.22091 -0.67476
 H -0.54572 -0.38795 -0.63202
 H -0.31403 -0.44938 1.13242
 H -0.44040 1.12442 0.25935
 H 1.79268 -0.37598 -0.28795
7
SN2_IRC_Cartesians_MW_output/SN2_IRC_Cartesians_MW point 10
C -0.40120 0.08667 0.20177
 O 1.44703 0.22508 0.00195
 F -1.53923 -0.23008 -0.67660
 H -0.54567 -0.38441 -0.63113
 H -0.31325 -0.44590 1.13283
 H -0.43648 1.12768 0.26006
 H 1.78880 -0.37904 -0.28888
7
SN2_IRC_Cartesians_MW_output/SN2_IRC_Cartesians_MW point 11
C -0.39370 0.09044 0.20245
 O 1.44685 0.22382 0.00227
 F -1.54768 -0.24194 -0.67899
 H -0.54561 -0.37984 -0.62998
 H -0.31224 -0.44139 1.13337
 H -0.43141 1.13190 0.26098
 H 1.78379 -0.38299 -0.29009
7
SN2_IRC_Cartesians_MW_output/SN2_IRC_Cartesians_MW point 12
C -0.38515 0.09474 0.20322
 O 1.44664 0.22239 0.00262
 F -1.55731 -0.25545 -0.68171
 H -0.54555 -0.37463 -0.62867
 H -0.31109 -0.43626 1.13398
 H -0.42563 1.13671 0.26202
 H 1.77809 -0.38750 -0.29146
7
SN2_IRC_Cartesians_MW_output/SN2_IRC_Cartesians_MW point 13
C -0.37625 0.09921 0.20402
 O 1.44643 0.22090 0.00299
 F -1.56735 -0.26953 -0.68454
 H -0.54548 -0.36920 -0.62731
 H -0.30989 -0.43091 1.13461
 H -0.41961 1.14172 0.26312
 H 1.77214 -0.39219 -0.29289
7
SN2_IRC_Cartesians_MW_output/SN2_IRC_Cartesians_MW point 14
C -0.36728 0.10372 0.20483
 O 1.44622 0.21940 0.00336
 F -1.57745 -0.28371 -0.68739
 H -0.54541 -0.36373 -0.62594
 H -0.30868 -0.42553 1.13525
 H -0.41355 1.14677 0.26421
 H 1.76615 -0.39692 -0.29433
7
SN2_IRC_Cartesians_MW_output/SN2_IRC_Cartesians_MW point 15
C -0.35836 0.10821 0.20563
 O 1.44600 0.21790 0.00373
 F -1.58751 -0.29782 -0.69022
 H -0.54534 -0.35829 -0.62457
 H -0.30748 -0.42017 1.13589
 H -0.40751 1.15179 0.26531
 H 1.76019 -0.40162 -0.29577
7
SN2_IRC_Cartesians_MW_output/SN2_IRC_Cartesians_MW point 16
C -0.34953 0.11265 0.20643
 O 1.44579 0.21643 0.00410
 F -1.59745 -0.31177 -0.69303
 H -0.54527 -0.35291 -0.62322
 H -0.30629 -0.41487 1.13652
 H -0.40154 1.15675 0.26639
 H 1.75429 -0.40627 -0.29719
7
SN2_IRC_Cartesians_MW_output/SN2_IRC_Cartesians_MW point 17
C -0.34069 0.11709 0.20723
 O 1.44558 0.21494 0.00447
 F -1.60742 -0.32575 -0.69584
 H -0.54520 -0.34752 -0.62186
 H -0.30510 -0.40955 1.13715
 H -0.39556 1.16173 0.26747
 H 1.74838 -0.41094 -0.29861
7
SN2_IRC_Cartesians_MW_output/SN2_IRC_Cartesians_MW point 18
C -0.33191 0.12151 0.20802
 O 1.44537 0.21347 0.00483
 F -1.61731 -0.33964 -0.69863
 H -0.54513 -0.34217 -0.62052
 H -0.30392 -0.40428 1.13778
 H -0.38962 1.16667 0.26855
 H 1.74252 -0.41557 -0.30002
7
SN2_IRC_Cartesians_MW_output/SN2_IRC_Cartesians_MW point 19
C -0.32311 0.12593 0.20881
 O 1.44516 0.21200 0.00520
 F -1.62722 -0.35354 -0.70143
 H -0.54506 -0.33680 -0.61917
 H -0.30273 -0.39900 1.13840
 H -0.38368 1.17162 0.26962
 H 1.73665 -0.42020 -0.30143
7
SN2_IRC_Cartesians_MW_output/SN2_IRC_Cartesians_MW point 20
C -0.31425 0.13038 0.20961
 O 1.44494 0.21052 0.00556
 F -1.63720 -0.36755 -0.70425
 H -0.54499 -0.33140 -0.61781
 H -0.30154 -0.39368 1.13903
 H -0.37768 1.17660 0.27071
 H 1.73073 -0.42487 -0.30286
7
SN2_IRC_Cartesians_MW_output/SN2_IRC_Cartesians_MW point 21
C -0.30529 0.13489 0.21042
 O 1.44473 0.20902 0.00594
 F -1.64730 -0.38173 -0.70710
 H -0.54492 -0.32594 -0.61644
 H -0.30033 -0.38829 1.13967
 H -0.37162 1.18165 0.27180
 H 1.72474 -0.42960 -0.30430
7
SN2_IRC_Cartesians_MW_output/SN2_IRC_Cartesians_MW point 22
C -0.29616 0.13948 0.21124
 O 1.44451 0.20749 0.00632
 F -1.65759 -0.39615 -0.71000
 H -0.54485 -0.32037 -0.61504
 H -0.29911 -0.38281 1.14032
 H -0.36545 1.18678 0.27292
 H 1.71865 -0.43441 -0.30576
7
SN2_IRC_Cartesians_MW_output/SN2_IRC_Cartesians_MW point 23
C -0.28680 0.14419 0.21208
 O 1.44429 0.20592 0.00670
 F -1.66814 -0.41096 -0.71298
 H -0.54478 -0.31466 -0.61361
 H -0.29785 -0.37719 1.14099
 H -0.35912 1.19205 0.27407
 H 1.71239 -0.43935 -0.30727
7
SN2_IRC_Cartesians_MW_output/SN2_IRC_Cartesians_MW point 24
C -0.27705 0.14909 0.21296
 O 1.44405 0.20429 0.00711
 F -1.67912 -0.42637 -0.71607
 H -0.54470 -0.30872 -0.61212
 H -0.29653 -0.37134 1.14169
 H -0.35253 1.19753 0.27526
 H 1.70588 -0.44448 -0.30883
7
SN2_IRC_Cartesians_MW_output/SN2_IRC_Cartesians_MW point 25
C -0.26667 0.15431 0.21390
 O 1.44380 0.20255 0.00754
 F -1.69082 -0.44279 -0.71938
 H -0.54462 -0.30239 -0.61052
 H -0.29514 -0.36510 1.14243
 H -0.34551 1.20337 0.27653
 H 1.69895 -0.44996 -0.31050
7
SN2_IRC_Cartesians_MW_output/SN2_IRC_Cartesians_MW point 26
C -0.25519 0.16008 0.21493
 O 1.44353 0.20063 0.00802
 F -1.70375 -0.46093 -0.72302
 H -0.54453 -0.29539 -0.60877
 H -0.29359 -0.35821 1.14325
 H -0.33775 1.20983 0.27794
 H 1.69128 -0.45600 -0.31235
7
SN2_IRC_Cartesians_MW_output/SN2_IRC_Cartesians_MW point 27
C -0.24252 0.16645 0.21607
 O 1.44323 0.19851 0.00854
 F -1.71803 -0.48096 -0.72705
 H -0.54443 -0.28767 -0.60683
 H -0.29189 -0.35060 1.14415
 H -0.32918 1.21696 0.27949
 H 1.68282 -0.46268 -0.31438
7
SN2_IRC_Cartesians_MW_output/SN2_IRC_Cartesians_MW point 28
C -0.23012 0.17268 0.21719
 O 1.44293 0.19643 0.00906
 F -1.73200 -0.50057 -0.73099
 H -0.54434 -0.28011 -0.60493
 H -0.29022 -0.34315 1.14504
 H -0.32079 1.22394 0.28101
 H 1.67453 -0.46922 -0.31637
7
SN2_IRC_Cartesians_MW_output/SN2_IRC_Cartesians_MW point 29
C -0.21798 0.17879 0.21829
 O 1.44264 0.19440 0.00956
 F -1.74568 -0.51976 -0.73485
 H -0.54424 -0.27271 -0.60307
 H -0.28858 -0.33586 1.14590
 H -0.31258 1.23076 0.28250
 H 1.66643 -0.47562 -0.31832
7
SN2_IRC_Cartesians_MW_output/SN2_IRC_Cartesians_MW point 30
C -0.20560 0.18501 0.21940
 O 1.44234 0.19232 0.01008
 F -1.75963 -0.53934 -0.73879
 H -0.54414 -0.26516 -0.60117
 H -0.28692 -0.32842 1.14678
 H -0.30421 1.23773 0.28401
 H 1.65816 -0.48214 -0.32031
7
SN2_IRC_Cartesians_MW_output/SN2_IRC_Cartesians_MW point 31
C -0.19277 0.19146 0.22056
 O 1.44203 0.19017 0.01061
 F -1.77408 -0.55962 -0.74287
 H -0.54404 -0.25734 -0.59921
 H -0.28519 -0.32072 1.14770
 H -0.29554 1.24495 0.28558
 H 1.64959 -0.48890 -0.32237
7
SN2_IRC_Cartesians_MW_output/SN2_IRC_Cartesians_MW point 32
C -0.17936 0.19820 0.22177
 O 1.44171 0.18793 0.01117
 F -1.78919 -0.58082 -0.74713
 H -0.54394 -0.24916 -0.59715
 H -0.28338 -0.31267 1.14866
 H -0.28647 1.25249 0.28722
 H 1.64063 -0.49597 -0.32453
7
SN2_IRC_Cartesians_MW_output/SN2_IRC_Cartesians_MW point 33
C -0.16518 0.20533 0.22305
 O 1.44137 0.18555 0.01175
 F -1.80517 -0.60324 -0.75164
 H -0.54383 -0.24052 -0.59498
 H -0.28147 -0.30415 1.14967
 H -0.27688 1.26047 0.28896
 H 1.63116 -0.50345 -0.32681
7
SN2_IRC_Cartesians_MW_output/SN2_IRC_Cartesians_MW point 34
C -0.14999 0.21297 0.22441
 O 1.44101 0.18301 0.01239
 F -1.82229 -0.62726 -0.75647
 H -0.54371 -0.23126 -0.59265
 H -0.27943 -0.29503 1.15075
 H -0.26661 1.26902 0.29082
 H 1.62102 -0.51145 -0.32925
7
SN2_IRC_Cartesians_MW_output/SN2_IRC_Cartesians_MW point 35
C -0.13348 0.22127 0.22590
 O 1.44061 0.18024 0.01307
 F -1.84090 -0.65337 -0.76172
 H -0.54358 -0.22118 -0.59012
 H -0.27721 -0.28511 1.15193
 H -0.25544 1.27831 0.29284
 H 1.60998 -0.52016 -0.33190
7
SN2_IRC_Cartesians_MW_output/SN2_IRC_Cartesians_MW point 36
C -0.11530 0.23041 0.22754
 O 1.44018 0.17720 0.01383
 F -1.86138 -0.68211 -0.76750
 H -0.54344 -0.21010 -0.58734
 H -0.27476 -0.27419 1.15323
 H -0.24314 1.28853 0.29507
 H 1.59784 -0.52974 -0.33482
7
SN2_IRC_Cartesians_MW_output/SN2_IRC_Cartesians_MW point 37
C -0.09535 0.24044 0.22934
 O 1.43970 0.17386 0.01465
 F -1.88386 -0.71365 -0.77384
 H -0.54328 -0.19794 -0.58429
 H -0.27207 -0.26221 1.15465
 H -0.22965 1.29976 0.29751
 H 1.58452 -0.54026 -0.33803
7
SN2_IRC_Cartesians_MW_output/SN2_IRC_Cartesians_MW point 38
C -0.07410 0.25113 0.23126
 O 1.43919 0.17030 0.01554
 F -1.90780 -0.74725 -0.78060
 H -0.54312 -0.18498 -0.58103
 H -0.26921 -0.24945 1.15616
 H -0.21528 1.31171 0.30011
 H 1.57033 -0.55146 -0.34144
7
SN2_IRC_Cartesians_MW_output/SN2_IRC_Cartesians_MW point 39
C -0.05251 0.26198 0.23320
 O 1.43867 0.16668 0.01643
 F -1.93213 -0.78139 -0.78746
 H -0.54295 -0.17182 -0.57772
 H -0.26631 -0.23648 1.15770
 H -0.20068 1.32386 0.30276
 H 1.55590 -0.56284 -0.34491
7
SN2_IRC_Cartesians_MW_output/SN2_IRC_Cartesians_MW point 40
C -0.03133 0.27263 0.23511
 O 1.43817 0.16314 0.01731
 F -1.95600 -0.81488 -0.79419
 H -0.54279 -0.15891 -0.57448
 H -0.26345 -0.22376 1.15922
 H -0.18636 1.33578 0.30535
 H 1.54176 -0.57401 -0.34832
7
SN2_IRC_Cartesians_MW_output/SN2_IRC_Cartesians_MW point 41
C -0.01081 0.28295 0.23696
 O 1.43767 0.15970 0.01816
 F -1.97912 -0.84732 -0.80072
 H -0.54263 -0.14639 -0.57134
 H -0.26069 -0.21143 1.16068
 H -0.17248 1.34732 0.30786
 H 1.52805 -0.58482 -0.35161
7
SN2_IRC_Cartesians_MW_output/SN2_IRC_Cartesians_MW point 42
C 0.00907 0.29294 0.23875
 O 1.43720 0.15637 0.01899
 F -2.00152 -0.87875 -0.80704
 H -0.54247 -0.13428 -0.56829
 H -0.25802 -0.19950 1.16210
 H -0.15904 1.35851 0.31030
 H 1.51478 -0.59530 -0.35481
7
SN2_IRC_Cartesians_MW_output/SN2_IRC_Cartesians_MW point 43
C 0.02837 0.30264 0.24049
 O 1.43674 0.15314 0.01979
 F -2.02326 -0.90926 -0.81317
 H -0.54232 -0.12251 -0.56534
 H -0.25542 -0.18790 1.16347
 H -0.14599 1.36936 0.31266
 H 1.50189 -0.60547 -0.35791
7
SN2_IRC_Cartesians_MW_output/SN2_IRC_Cartesians_MW point 44
C 0.04711 0.31207 0.24218
 O 1.43629 0.15000 0.02057
 F -2.04438 -0.93890 -0.81913
 H -0.54217 -0.11108 -0.56246
 H -0.25290 -0.17665 1.16481
 H -0.13331 1.37991 0.31496
 H 1.48937 -0.61535 -0.36092
7
SN2_IRC_Cartesians_MW_output/SN2_IRC_Cartesians_MW point 45
C 0.06529 0.32121 0.24382
 O 1.43585 0.14696 0.02132
 F -2.06486 -0.96764 -0.82491
 H -0.54203 -0.10000 -0.55968
 H -0.25045 -0.16573 1.16611
 H -0.12102 1.39014 0.31718
 H 1.47723 -0.62493 -0.36384
7
SN2_IRC_Cartesians_MW_output/SN2_IRC_Cartesians_MW point 46
C 0.08286 0.33004 0.24540
 O 1.43543 0.14401 0.02205
 F -2.08466 -0.99542 -0.83050
 H -0.54189 -0.08929 -0.55699
 H -0.24808 -0.15518 1.16736
 H -0.10914 1.40002 0.31933
 H 1.46549 -0.63419 -0.36666
7
SN2_IRC_Cartesians_MW_output/SN2_IRC_Cartesians_MW point 47
C 0.09977 0.33854 0.24693
 O 1.43502 0.14118 0.02276
 F -2.10371 -1.02215 -0.83587
 H -0.54176 -0.07898 -0.55440
 H -0.24581 -0.14502 1.16857
 H -0.09771 1.40954 0.32140
 H 1.45420 -0.64311 -0.36938
7
SN2_IRC_Cartesians_MW_output/SN2_IRC_Cartesians_MW point 48
C 0.11598 0.34669 0.24839
 O 1.43464 0.13847 0.02343
 F -2.12198 -1.04778 -0.84103
 H -0.54164 -0.06910 -0.55192
 H -0.24362 -0.13529 1.16972
 H -0.08675 1.41865 0.32339
 H 1.44337 -0.65165 -0.37198
7
SN2_IRC_Cartesians_MW_output/SN2_IRC_Cartesians_MW point 49
C 0.13144 0.35447 0.24978
 O 1.43427 0.13588 0.02407
 F -2.13940 -1.07223 -0.84594
 H -0.54152 -0.05967 -0.54955
 H -0.24154 -0.12600 1.17083
 H -0.07629 1.42736 0.32528
 H 1.43304 -0.65980 -0.37447
7
SN2_IRC_Cartesians_MW_output/SN2_IRC_Cartesians_MW point 50
C 0.14615 0.36186 0.25111
 O 1.43391 0.13341 0.02468
 F -2.15598 -1.09549 -0.85062
 H -0.54140 -0.05070 -0.54729
 H -0.23956 -0.11716 1.17187
 H -0.06634 1.43563 0.32708
 H 1.42321 -0.66756 -0.37683
7
SN2_IRC_Cartesians_MW_output/SN2_IRC_Cartesians_MW point 51
C 0.16013 0.36889 0.25237
 O 1.43358 0.13107 0.02526
 F -2.17173 -1.11759 -0.85506
 H -0.54129 -0.04218 -0.54515
 H -0.23768 -0.10877 1.17287
 H -0.05689 1.44349 0.32880
 H 1.41388 -0.67492 -0.37908
7
SN2_IRC_Cartesians_MW_output/SN2_IRC_Cartesians_MW point 52
C 0.17346 0.37559 0.25357
 O 1.43326 0.12884 0.02581
 F -2.18675 -1.13866 -0.85930
 H -0.54119 -0.03405 -0.54311
 H -0.23589 -0.10077 1.17382
 H -0.04787 1.45099 0.33043
 H 1.40498 -0.68195 -0.38122
7
SN2_IRC_Cartesians_MW_output/SN2_IRC_Cartesians_MW point 53
C 0.18634 0.38207 0.25473
 O 1.43295 0.12668 0.02635
 F -2.20127 -1.15904 -0.86340
 H -0.54109 -0.02619 -0.54114
 H -0.23415 -0.09303 1.17474
 H -0.03916 1.45824 0.33201
 H 1.39637 -0.68874 -0.38329
7
SN2_IRC_Cartesians_MW_output/SN2_IRC_Cartesians_MW point 54
C 0.19908 0.38848 0.25588
 O 1.43265 0.12455 0.02688
 F -2.21562 -1.17918 -0.86745
 H -0.54099 -0.01843 -0.53919
 H -0.23244 -0.08538 1.17565
 H -0.03054 1.46541 0.33357
 H 1.38786 -0.69546 -0.38534
7
SN2_IRC_Cartesians_MW_output/SN2_IRC_Cartesians_MW point 55
C 0.21155 0.39474 0.25700
 O 1.43235 0.12246 0.02740
 F -2.22967 -1.19889 -0.87141
 H -0.54089 -0.01083 -0.53728
 H -0.23076 -0.07789 1.17654
 H -0.02211 1.47242 0.33509
 H 1.37954 -0.70203 -0.38734
7
SN2_IRC_Cartesians_MW_output/SN2_IRC_Cartesians_MW point 56
C 0.22234 0.40017 0.25797
 O 1.43209 0.12066 0.02784
 F -2.24183 -1.21595 -0.87484
 H -0.54081 -0.00425 -0.53562
 H -0.22931 -0.07141 1.17731
 H -0.01482 1.47850 0.33641
 H 1.37233 -0.70772 -0.38908
7
SN2_IRC_Cartesians_MW_output/SN2_IRC_Cartesians_MW point 57
C 0.22970 0.40387 0.25864
 O 1.43191 0.11942 0.02815
 F -2.25012 -1.22759 -0.87718
 H -0.54075 0.00024 -0.53450
 H -0.22832 -0.06699 1.17783
 H -0.00984 1.48264 0.33731
 H 1.36741 -0.71159 -0.39026
7
SN2_IRC_Cartesians_MW_output/SN2_IRC_Cartesians_MW point 58
C 0.23259 0.40533 0.25890
 O 1.43184 0.11894 0.02827
 F -2.25338 -1.23217 -0.87810
 H -0.54073 0.00201 -0.53405
 H -0.22793 -0.06525 1.17804
 H -0.00788 1.48427 0.33767
 H 1.36548 -0.71312 -0.39072
7
SN2_IRC_Cartesians_MW_output/SN2_IRC_Cartesians_MW point 59
C 0.23149 0.40477 0.25880
 O 1.43187 0.11912 0.02822
 F -2.25214 -1.23042 -0.87775
 H -0.54074 0.00133 -0.53422
 H -0.22807 -0.06591 1.17796
 H -0.00863 1.48364 0.33753
 H 1.36622 -0.71254 -0.39055
7
SN2_IRC_Cartesians_MW_output/SN2_IRC_Cartesians_MW point 60
C 0.22581 0.40191 0.25829
 O 1.43200 0.12008 0.02799
 F -2.24574 -1.22144 -0.87594
 H -0.54078 -0.00213 -0.53509
 H -0.22884 -0.06932 1.17756
 H -0.01247 1.48045 0.33684
 H 1.37001 -0.70954 -0.38963
7
SN2_IRC_Cartesians_MW_output/SN2_IRC_Cartesians_MW point 61
C 0.21593 0.39695 0.25740
 O 1.43224 0.12173 0.02758
 F -2.23460 -1.20581 -0.87280
 H -0.54086 -0.00816 -0.53661
 H -0.23017 -0.07526 1.17685
 H -0.01915 1.47489 0.33563
 H 1.37661 -0.70434 -0.38804
7
SN2_IRC_Cartesians_MW_output/SN2_IRC_Cartesians_MW point 62
C 0.20215 0.39002 0.25615
 O 1.43257 0.12404 0.02701
 F -2.21907 -1.18403 -0.86842
 H -0.54096 -0.01656 -0.53872
 H -0.23202 -0.08353 1.17587
 H -0.02847 1.46713 0.33394
 H 1.38581 -0.69707 -0.38583
7
SN2_IRC_Cartesians_MW_output/SN2_IRC_Cartesians_MW point 63
C 0.18494 0.38136 0.25460
 O 1.43298 0.12692 0.02629
 F -2.19968 -1.15682 -0.86295
 H -0.54110 -0.02705 -0.54135
 H -0.23434 -0.09387 1.17464
 H -0.04011 1.45745 0.33183
 H 1.39731 -0.68800 -0.38307
7
SN2_IRC_Cartesians_MW_output/SN2_IRC_Cartesians_MW point 64
C 0.16504 0.37136 0.25281
 O 1.43346 0.13025 0.02547
 F -2.17726 -1.12536 -0.85662
 H -0.54125 -0.03918 -0.54440
 H -0.23702 -0.10582 1.17322
 H -0.05356 1.44626 0.32940
 H 1.41060 -0.67751 -0.37987
7
SN2_IRC_Cartesians_MW_output/SN2_IRC_Cartesians_MW point 65
C 0.14361 0.36059 0.25088
 O 1.43397 0.13384 0.02458
 F -2.15311 -1.09147 -0.84981
 H -0.54142 -0.05225 -0.54768
 H -0.23990 -0.11869 1.17169
 H -0.06806 1.43420 0.32677
 H 1.42491 -0.66622 -0.37642
7
SN2_IRC_Cartesians_MW_output/SN2_IRC_Cartesians_MW point 66
C 0.12221 0.34983 0.24895
 O 1.43449 0.13742 0.02369
 F -2.12900 -1.05764 -0.84301
 H -0.54159 -0.06530 -0.55096
 H -0.24279 -0.13154 1.17017
 H -0.08253 1.42216 0.32415
 H 1.43921 -0.65494 -0.37299
7
SN2_IRC_Cartesians_MW_output/SN2_IRC_Cartesians_MW point 67
C 0.10239 0.33986 0.24716
 O 1.43496 0.14074 0.02286
 F -2.10667 -1.02630 -0.83671
 H -0.54174 -0.07738 -0.55400
 H -0.24545 -0.14345 1.16875
 H -0.09593 1.41101 0.32173
 H 1.45244 -0.64449 -0.36980
7
SN2_IRC_Cartesians_MW_output/SN2_IRC_Cartesians_MW point 68
C 0.08497 0.33110 0.24559
 O 1.43538 0.14366 0.02214
 F -2.08704 -0.99876 -0.83117
 H -0.54188 -0.08800 -0.55667
 H -0.24780 -0.15391 1.16751
 H -0.10771 1.40121 0.31959
 H 1.46408 -0.63531 -0.36700
7
SN2_IRC_Cartesians_MW_output/SN2_IRC_Cartesians_MW point 69
C 0.06984 0.32350 0.24423
 O 1.43574 0.14619 0.02151
 F -2.06999 -0.97484 -0.82636
 H -0.54200 -0.09722 -0.55898
 H -0.24984 -0.16300 1.16643
 H -0.11794 1.39270 0.31774
 H 1.47418 -0.62733 -0.36457
7
SN2_IRC_Cartesians_MW_output/SN2_IRC_Cartesians_MW point 70
C 0.05645 0.31676 0.24302
 O 1.43606 0.14844 0.02096
 F -2.05490 -0.95366 -0.82210
 H -0.54210 -0.10539 -0.56103
 H -0.25164 -0.17104 1.16548
 H -0.12700 1.38516 0.31610
 H 1.48313 -0.62027 -0.36242
7
SN2_IRC_Cartesians_MW_output/SN2_IRC_Cartesians_MW point 71
C 0.04430 0.31066 0.24193
 O 1.43635 0.15047 0.02045
 F -2.04122 -0.93446 -0.81824
 H -0.54220 -0.11280 -0.56289
 H -0.25327 -0.17833 1.16461
 H -0.13521 1.37833 0.31461
 H 1.49124 -0.61387 -0.36047
7
SN2_IRC_Cartesians_MW_output/SN2_IRC_Cartesians_MW point 72
C 0.03311 0.30503 0.24092
 O 1.43662 0.15235 0.01999
 F -2.02861 -0.91677 -0.81468
 H -0.54228 -0.11962 -0.56461
 H -0.25478 -0.18505 1.16381
 H -0.14278 1.37203 0.31324
 H 1.49872 -0.60797 -0.35867
7
SN2_IRC_Cartesians_MW_output/SN2_IRC_Cartesians_MW point 73
C 0.02272 0.29981 0.23998
 O 1.43687 0.15409 0.01956
 F -2.01690 -0.90034 -0.81138
 H -0.54236 -0.12595 -0.56620
 H -0.25618 -0.19129 1.16307
 H -0.14981 1.36619 0.31197
 H 1.50566 -0.60250 -0.35700
7
SN2_IRC_Cartesians_MW_output/SN2_IRC_Cartesians_MW point 74
C 0.01300 0.29492 0.23911
 O 1.43710 0.15571 0.01915
 F -2.00594 -0.88496 -0.80829
 H -0.54244 -0.13188 -0.56769
 H -0.25749 -0.19714 1.16238
 H -0.15638 1.36072 0.31078
 H 1.51215 -0.59737 -0.35544
7
SN2_IRC_Cartesians_MW_output/SN2_IRC_Cartesians_MW point 75
C 0.00377 0.29028 0.23827
 O 1.43732 0.15726 0.01877
 F -1.99555 -0.87038 -0.80535
 H -0.54251 -0.13751 -0.56910
 H -0.25873 -0.20268 1.16172
 H -0.16262 1.35553 0.30965
 H 1.51831 -0.59251 -0.35396
7
SN2_IRC_Cartesians_MW_output/SN2_IRC_Cartesians_MW point 76
C -0.00513 0.28580 0.23747
 O 1.43754 0.15875 0.01840
 F -1.98552 -0.85630 -0.80252
 H -0.54258 -0.14293 -0.57047
 H -0.25993 -0.20802 1.16108
 H -0.16864 1.35052 0.30856
 H 1.52426 -0.58781 -0.35253
7
SN2_IRC_Cartesians_MW_output/SN2_IRC_Cartesians_MW point 77
C -0.01388 0.28140 0.23668
 O 1.43775 0.16022 0.01804
 F -1.97566 -0.84246 -0.79974
 H -0.54265 -0.14827 -0.57181
 H -0.26111 -0.21328 1.16046
 H -0.17456 1.34559 0.30749
 H 1.53010 -0.58320 -0.35112
7
SN2_IRC_Cartesians_MW_output/SN2_IRC_Cartesians_MW point 78
C -0.02263 0.27701 0.23589
 O 1.43796 0.16168 0.01767
 F -1.96580 -0.82864 -0.79696
 H -0.54272 -0.15360 -0.57315
 H -0.26228 -0.21853 1.15984
 H -0.18047 1.34067 0.30642
 H 1.53595 -0.57859 -0.34971
7
SN2_IRC_Cartesians_MW_output/SN2_IRC_Cartesians_MW point 79
C -0.03148 0.27256 0.23510
 O 1.43817 0.16316 0.01731
 F -1.95583 -0.81464 -0.79415
 H -0.54279 -0.15900 -0.57450
 H -0.26347 -0.22385 1.15920
 H -0.18646 1.33569 0.30533
 H 1.54186 -0.57393 -0.34829
7
SN2_IRC_Cartesians_MW_output/SN2_IRC_Cartesians_MW point 80
C -0.04053 0.26801 0.23428
 O 1.43839 0.16468 0.01693
 F -1.94563 -0.80034 -0.79127
 H -0.54286 -0.16451 -0.57589
 H -0.26469 -0.22928 1.15856
 H -0.19258 1.33060 0.30423
 H 1.54790 -0.56916 -0.34684
7
SN2_IRC_Cartesians_MW_output/SN2_IRC_Cartesians_MW point 81
C -0.04983 0.26333 0.23344
 O 1.43861 0.16624 0.01654
 F -1.93514 -0.78562 -0.78831
 H -0.54293 -0.17019 -0.57731
 H -0.26595 -0.23487 1.15790
 H -0.19887 1.32537 0.30309
 H 1.55412 -0.56425 -0.34534
7
SN2_IRC_Cartesians_MW_output/SN2_IRC_Cartesians_MW point 82
C -0.05945 0.25849 0.23258
 O 1.43884 0.16785 0.01614
 F -1.92430 -0.77041 -0.78525
 H -0.54300 -0.17605 -0.57879
 H -0.26724 -0.24065 1.15721
 H -0.20538 1.31995 0.30191
 H 1.56054 -0.55918 -0.34380
7
SN2_IRC_Cartesians_MW_output/SN2_IRC_Cartesians_MW point 83
C -0.06943 0.25348 0.23168
 O 1.43908 0.16952 0.01573
 F -1.91307 -0.75464 -0.78208
 H -0.54308 -0.18214 -0.58031
 H -0.26858 -0.24664 1.15650
 H -0.21212 1.31434 0.30069
 H 1.56721 -0.55392 -0.34219
7
SN2_IRC_Cartesians_MW_output/SN2_IRC_Cartesians_MW point 84
C -0.07980 0.24826 0.23074
 O 1.43933 0.17125 0.01530
 F -1.90138 -0.73825 -0.77879
 H -0.54316 -0.18846 -0.58190
 H -0.26998 -0.25287 1.15576
 H -0.21914 1.30851 0.29942
 H 1.57413 -0.54846 -0.34053
7
SN2_IRC_Cartesians_MW_output/SN2_IRC_Cartesians_MW point 85
C -0.09059 0.24284 0.22977
 O 1.43959 0.17306 0.01485
 F -1.88922 -0.72118 -0.77535
 H -0.54325 -0.19504 -0.58356
 H -0.27143 -0.25935 1.15499
 H -0.22643 1.30244 0.29809
 H 1.58134 -0.54277 -0.33879
7
SN2_IRC_Cartesians_MW_output/SN2_IRC_Cartesians_MW point 86
C -0.10185 0.23718 0.22875
 O 1.43986 0.17495 0.01438
 F -1.87654 -0.70338 -0.77177
 H -0.54334 -0.20190 -0.58528
 H -0.27295 -0.26611 1.15418
 H -0.23405 1.29610 0.29672
 H 1.58886 -0.53683 -0.33698
7
SN2_IRC_Cartesians_MW_output/SN2_IRC_Cartesians_MW point 87
C -0.11361 0.23126 0.22769
 O 1.44014 0.17692 0.01390
 F -1.86329 -0.68479 -0.76804
 H -0.54343 -0.20907 -0.58708
 H -0.27453 -0.27317 1.15335
 H -0.24200 1.28949 0.29528
 H 1.59671 -0.53064 -0.33510
7
SN2_IRC_Cartesians_MW_output/SN2_IRC_Cartesians_MW point 88
C -0.12590 0.22508 0.22659
 O 1.44043 0.17898 0.01339
 F -1.84943 -0.66535 -0.76413
 H -0.54352 -0.21657 -0.58896
 H -0.27619 -0.28056 1.15247
 H -0.25031 1.28257 0.29377
 H 1.60493 -0.52415 -0.33312
7
SN2_IRC_Cartesians_MW_output/SN2_IRC_Cartesians_MW point 89
C -0.13878 0.21861 0.22543
 O 1.44074 0.18113 0.01285
 F -1.83492 -0.64499 -0.76003
 H -0.54362 -0.22442 -0.59094
 H -0.27792 -0.28829 1.15155
 H -0.25902 1.27533 0.29219
 H 1.61353 -0.51737 -0.33105
7
SN2_IRC_Cartesians_MW_output/SN2_IRC_Cartesians_MW point 90
C -0.15228 0.21182 0.22421
 O 1.44106 0.18339 0.01229
 F -1.81971 -0.62364 -0.75574
 H -0.54373 -0.23265 -0.59301
 H -0.27974 -0.29640 1.15059
 H -0.26815 1.26773 0.29054
 H 1.62255 -0.51025 -0.32888
7
SN2_IRC_Cartesians_MW_output/SN2_IRC_Cartesians_MW point 91
C -0.16646 0.20469 0.22293
 O 1.44140 0.18577 0.01170
 F -1.80373 -0.60122 -0.75123
 H -0.54384 -0.24130 -0.59518
 H -0.28165 -0.30492 1.14958
 H -0.27774 1.25975 0.28880
 H 1.63202 -0.50277 -0.32660
7
SN2_IRC_Cartesians_MW_output/SN2_IRC_Cartesians_MW point 92
C -0.18137 0.19719 0.22159
 O 1.44176 0.18827 0.01108
 F -1.78693 -0.57764 -0.74649
 H -0.54396 -0.25039 -0.59746
 H -0.28365 -0.31387 1.14851
 H -0.28783 1.25136 0.28698
 H 1.64198 -0.49491 -0.32421
7
SN2_IRC_Cartesians_MW_output/SN2_IRC_Cartesians_MW point 93
C -0.19708 0.18930 0.22017
 O 1.44214 0.19089 0.01043
 F -1.76923 -0.55281 -0.74150
 H -0.54408 -0.25996 -0.59987
 H -0.28577 -0.32330 1.14739
 H -0.29845 1.24253 0.28506
 H 1.65247 -0.48664 -0.32168
7
SN2_IRC_Cartesians_MW_output/SN2_IRC_Cartesians_MW point 94
C -0.21364 0.18097 0.21868
 O 1.44253 0.19367 0.00974
 F -1.75058 -0.52663 -0.73623
 H -0.54421 -0.27006 -0.60240
 H -0.28800 -0.33325 1.14621
 H -0.30964 1.23321 0.28303
 H 1.66353 -0.47791 -0.31902
7
SN2_IRC_Cartesians_MW_output/SN2_IRC_Cartesians_MW point 95
C -0.23112 0.17218 0.21710
 O 1.44295 0.19660 0.00902
 F -1.73088 -0.49900 -0.73068
 H -0.54434 -0.28072 -0.60508
 H -0.29035 -0.34375 1.14496
 H -0.32146 1.22337 0.28089
 H 1.67520 -0.46869 -0.31621
7
SN2_IRC_Cartesians_MW_output/SN2_IRC_Cartesians_MW point 96
C -0.24959 0.16290 0.21544
 O 1.44340 0.19969 0.00825
 F -1.71006 -0.46979 -0.72480
 H -0.54449 -0.29198 -0.60791
 H -0.29284 -0.35484 1.14365
 H -0.33396 1.21298 0.27863
 H 1.68754 -0.45896 -0.31325
7
SN2_IRC_Cartesians_MW_output/SN2_IRC_Cartesians_MW point 97
C -0.26912 0.15308 0.21368
 O 1.44386 0.20296 0.00744
 F -1.68806 -0.43892 -0.71860
 H -0.54464 -0.30388 -0.61090
 H -0.29547 -0.36657 1.14225
 H -0.34716 1.20200 0.27623
 H 1.70058 -0.44866 -0.31011
7
SN2_IRC_Cartesians_MW_output/SN2_IRC_Cartesians_MW point 98
C -0.28974 0.14271 0.21182
 O 1.44436 0.20641 0.00658
 F -1.66482 -0.40631 -0.71204
 H -0.54480 -0.31646 -0.61406
 H -0.29824 -0.37896 1.14078
 H -0.36111 1.19039 0.27371
 H 1.71436 -0.43779 -0.30679
7
SN2_IRC_Cartesians_MW_output/SN2_IRC_Cartesians_MW point 99
C -0.31144 0.13180 0.20986
 O 1.44488 0.21005 0.00568
 F -1.64037 -0.37199 -0.70514
 H -0.54497 -0.32969 -0.61738
 H -0.30116 -0.39199 1.13923
 H -0.37579 1.17818 0.27105
 H 1.72885 -0.42635 -0.30331
7
SN2_IRC_Cartesians_MW_output/SN2_IRC_Cartesians_MW point 100
C -0.33403 0.12044 0.20783
 O 1.44542 0.21383 0.00474
 F -1.61491 -0.33628 -0.69796
 H -0.54515 -0.34346 -0.62084
 H -0.30420 -0.40556 1.13762
 H -0.39106 1.16547 0.26828
 H 1.74394 -0.41445 -0.29968
7
SN2_IRC_Cartesians_MW_output/SN2_IRC_Cartesians_MW point 101
C -0.35668 0.10905 0.20578
 O 1.44596 0.21762 0.00380
 F -1.58939 -0.30046 -0.69076
 H -0.54532 -0.35727 -0.62431
 H -0.30725 -0.41916 1.13601
 H -0.40638 1.15273 0.26551
 H 1.75907 -0.40251 -0.29604
7
SN2_IRC_Cartesians_MW_output/SN2_IRC_Cartesians_MW point 102
C -0.37657 0.09905 0.20399
 O 1.44644 0.22095 0.00298
 F -1.56698 -0.26902 -0.68443
 H -0.54548 -0.36940 -0.62736
 H -0.30993 -0.43111 1.13459
 H -0.41983 1.14154 0.26308
 H 1.77235 -0.39202 -0.29284
7
SN2_IRC_Cartesians_MW_output/SN2_IRC_Cartesians_MW point 103
C -0.38976 0.09242 0.20280
 O 1.44675 0.22316 0.00243
 F -1.55212 -0.24816 -0.68024
 H -0.54558 -0.37744 -0.62938
 H -0.31171 -0.43903 1.13365
 H -0.42875 1.13412 0.26146
 H 1.78116 -0.38507 -0.29072
7
SN2_IRC_Cartesians_MW_output/SN2_IRC_Cartesians_MW point 104
C -0.39905 0.08775 0.20197
 O 1.44698 0.22472 0.00204
 F -1.54166 -0.23348 -0.67729
 H -0.54565 -0.38310 -0.63080
 H -0.31296 -0.44460 1.13299
 H -0.43503 1.12890 0.26032
 H 1.78736 -0.38018 -0.28923
