# Supplementary material for: Low dimensional representations along intrinsic reaction coordinates and molecular dynamics trajectories using interatomic distance matrices
Source: Chem Sci. 2019 Sep 18;10(43):9954–68. doi: 10.1039/c9sc02742d (PMC6991188; doi:10.1039/c9sc02742d)
Supplement: Supplementary file 1 [file SC-010-C9SC02742D-s001.zip › C9SC02742D-SI/ESI_xyz_files/SN2_IRC_Cartesians_MW_output/SN2_IRC_Cartesians_MW_PC3.xyz]

7
SN2_IRC_Cartesians_MW_output/SN2_IRC_Cartesians_MW point 1
C -0.12977 0.19647 0.26845
 O 1.47139 0.16520 0.02674
 F -1.98307 -0.57038 -0.90029
 H -0.54203 -0.24705 -0.54360
 H -0.22853 -0.31703 1.20373
 H -0.24343 1.24972 0.34562
 H 1.65544 -0.47694 -0.40065
7
SN2_IRC_Cartesians_MW_output/SN2_IRC_Cartesians_MW point 2
C -0.12866 0.19984 0.26411
 O 1.46812 0.16654 0.02536
 F -1.96981 -0.58148 -0.88619
 H -0.54218 -0.24342 -0.54826
 H -0.23344 -0.31277 1.19839
 H -0.24368 1.25357 0.34025
 H 1.64966 -0.48227 -0.39366
7
SN2_IRC_Cartesians_MW_output/SN2_IRC_Cartesians_MW point 3
C -0.12744 0.20354 0.25933
 O 1.46451 0.16800 0.02385
 F -1.95519 -0.59372 -0.87065
 H -0.54235 -0.23941 -0.55340
 H -0.23887 -0.30807 1.19250
 H -0.24396 1.25781 0.33433
 H 1.64329 -0.48816 -0.38595
7
SN2_IRC_Cartesians_MW_output/SN2_IRC_Cartesians_MW point 4
C -0.12623 0.20720 0.25460
 O 1.46095 0.16945 0.02235
 F -1.94075 -0.60580 -0.85531
 H -0.54252 -0.23545 -0.55848
 H -0.24422 -0.30344 1.18668
 H -0.24423 1.26200 0.32849
 H 1.63699 -0.49396 -0.37834
7
SN2_IRC_Cartesians_MW_output/SN2_IRC_Cartesians_MW point 5
C -0.12504 0.21081 0.24994
 O 1.45743 0.17088 0.02087
 F -1.92651 -0.61772 -0.84017
 H -0.54268 -0.23155 -0.56349
 H -0.24950 -0.29887 1.18095
 H -0.24449 1.26614 0.32273
 H 1.63078 -0.49970 -0.37084
7
SN2_IRC_Cartesians_MW_output/SN2_IRC_Cartesians_MW point 6
C -0.12384 0.21444 0.24527
 O 1.45390 0.17231 0.01939
 F -1.91221 -0.62968 -0.82497
 H -0.54284 -0.22763 -0.56851
 H -0.25480 -0.29428 1.17519
 H -0.24476 1.27029 0.31694
 H 1.62455 -0.50545 -0.36331
7
SN2_IRC_Cartesians_MW_output/SN2_IRC_Cartesians_MW point 7
C -0.12268 0.21796 0.24072
 O 1.45048 0.17371 0.01795
 F -1.89833 -0.64130 -0.81022
 H -0.54300 -0.22383 -0.57339
 H -0.25995 -0.28982 1.16960
 H -0.24502 1.27432 0.31133
 H 1.61850 -0.51103 -0.35599
7
SN2_IRC_Cartesians_MW_output/SN2_IRC_Cartesians_MW point 8
C -0.12155 0.22138 0.23630
 O 1.44714 0.17506 0.01655
 F -1.88481 -0.65261 -0.79585
 H -0.54315 -0.22012 -0.57815
 H -0.26496 -0.28548 1.16416
 H -0.24527 1.27825 0.30586
 H 1.61260 -0.51647 -0.34887
7
SN2_IRC_Cartesians_MW_output/SN2_IRC_Cartesians_MW point 9
C -0.12048 0.22461 0.23214
 O 1.44400 0.17634 0.01523
 F -1.87208 -0.66326 -0.78232
 H -0.54330 -0.21664 -0.58262
 H -0.26968 -0.28140 1.15903
 H -0.24551 1.28194 0.30071
 H 1.60706 -0.52159 -0.34216
7
SN2_IRC_Cartesians_MW_output/SN2_IRC_Cartesians_MW point 10
C -0.11958 0.22735 0.22859
 O 1.44133 0.17743 0.01411
 F -1.86126 -0.67232 -0.77082
 H -0.54342 -0.21367 -0.58643
 H -0.27369 -0.27792 1.15468
 H -0.24571 1.28508 0.29633
 H 1.60234 -0.52595 -0.33646
7
SN2_IRC_Cartesians_MW_output/SN2_IRC_Cartesians_MW point 11
C -0.11894 0.22928 0.22611
 O 1.43946 0.17819 0.01332
 F -1.85367 -0.67867 -0.76275
 H -0.54351 -0.21159 -0.58910
 H -0.27651 -0.27549 1.15162
 H -0.24586 1.28729 0.29326
 H 1.59903 -0.52900 -0.33246
7
SN2_IRC_Cartesians_MW_output/SN2_IRC_Cartesians_MW point 12
C -0.11855 0.23048 0.22456
 O 1.43829 0.17866 0.01283
 F -1.84892 -0.68264 -0.75771
 H -0.54356 -0.21029 -0.59077
 H -0.27827 -0.27396 1.14971
 H -0.24595 1.28866 0.29134
 H 1.59696 -0.53091 -0.32996
7
SN2_IRC_Cartesians_MW_output/SN2_IRC_Cartesians_MW point 13
C -0.11829 0.23127 0.22354
 O 1.43752 0.17897 0.01251
 F -1.84581 -0.68525 -0.75440
 H -0.54360 -0.20944 -0.59186
 H -0.27942 -0.27296 1.14846
 H -0.24600 1.28957 0.29008
 H 1.59560 -0.53216 -0.32832
7
SN2_IRC_Cartesians_MW_output/SN2_IRC_Cartesians_MW point 14
C -0.11810 0.23184 0.22280
 O 1.43696 0.17920 0.01227
 F -1.84355 -0.68713 -0.75200
 H -0.54362 -0.20882 -0.59266
 H -0.28026 -0.27224 1.14755
 H -0.24605 1.29022 0.28916
 H 1.59462 -0.53307 -0.32713
7
SN2_IRC_Cartesians_MW_output/SN2_IRC_Cartesians_MW point 15
C -0.11795 0.23230 0.22221
 O 1.43652 0.17938 0.01209
 F -1.84175 -0.68865 -0.75008
 H -0.54364 -0.20832 -0.59329
 H -0.28093 -0.27166 1.14682
 H -0.24608 1.29075 0.28843
 H 1.59383 -0.53380 -0.32618
7
SN2_IRC_Cartesians_MW_output/SN2_IRC_Cartesians_MW point 16
C -0.11783 0.23264 0.22177
 O 1.43618 0.17952 0.01195
 F -1.84039 -0.68978 -0.74864
 H -0.54366 -0.20795 -0.59377
 H -0.28143 -0.27123 1.14627
 H -0.24611 1.29114 0.28788
 H 1.59324 -0.53434 -0.32546
7
SN2_IRC_Cartesians_MW_output/SN2_IRC_Cartesians_MW point 17
C -0.11772 0.23299 0.22131
 O 1.43584 0.17966 0.01180
 F -1.83901 -0.69094 -0.74717
 H -0.54368 -0.20757 -0.59425
 H -0.28194 -0.27078 1.14572
 H -0.24613 1.29154 0.28732
 H 1.59263 -0.53490 -0.32473
7
SN2_IRC_Cartesians_MW_output/SN2_IRC_Cartesians_MW point 18
C -0.11764 0.23324 0.22100
 O 1.43560 0.17976 0.01170
 F -1.83803 -0.69175 -0.74613
 H -0.54369 -0.20731 -0.59460
 H -0.28230 -0.27047 1.14532
 H -0.24615 1.29182 0.28693
 H 1.59221 -0.53529 -0.32422
7
SN2_IRC_Cartesians_MW_output/SN2_IRC_Cartesians_MW point 19
C -0.11757 0.23343 0.22074
 O 1.43541 0.17983 0.01162
 F -1.83727 -0.69239 -0.74532
 H -0.54370 -0.20710 -0.59487
 H -0.28259 -0.27022 1.14502
 H -0.24616 1.29205 0.28662
 H 1.59188 -0.53560 -0.32382
7
SN2_IRC_Cartesians_MW_output/SN2_IRC_Cartesians_MW point 20
C -0.11753 0.23355 0.22059
 O 1.43530 0.17988 0.01157
 F -1.83680 -0.69278 -0.74483
 H -0.54370 -0.20697 -0.59503
 H -0.28276 -0.27007 1.14483
 H -0.24617 1.29218 0.28643
 H 1.59167 -0.53579 -0.32357
7
SN2_IRC_Cartesians_MW_output/SN2_IRC_Cartesians_MW point 21
C -0.11752 0.23358 0.22056
 O 1.43527 0.17989 0.01156
 F -1.83670 -0.69287 -0.74471
 H -0.54370 -0.20694 -0.59507
 H -0.28280 -0.27004 1.14479
 H -0.24617 1.29221 0.28639
 H 1.59163 -0.53583 -0.32351
7
SN2_IRC_Cartesians_MW_output/SN2_IRC_Cartesians_MW point 22
C -0.11755 0.23350 0.22066
 O 1.43535 0.17986 0.01159
 F -1.83701 -0.69261 -0.74505
 H -0.54370 -0.20703 -0.59496
 H -0.28268 -0.27014 1.14491
 H -0.24617 1.29212 0.28652
 H 1.59177 -0.53570 -0.32368
7
SN2_IRC_Cartesians_MW_output/SN2_IRC_Cartesians_MW point 23
C -0.11762 0.23328 0.22094
 O 1.43556 0.17977 0.01168
 F -1.83786 -0.69190 -0.74595
 H -0.54369 -0.20726 -0.59466
 H -0.28237 -0.27041 1.14525
 H -0.24615 1.29187 0.28686
 H 1.59214 -0.53536 -0.32413
7
SN2_IRC_Cartesians_MW_output/SN2_IRC_Cartesians_MW point 24
C -0.11775 0.23288 0.22145
 O 1.43595 0.17961 0.01185
 F -1.83943 -0.69058 -0.74762
 H -0.54367 -0.20769 -0.59410
 H -0.28179 -0.27092 1.14589
 H -0.24612 1.29142 0.28750
 H 1.59282 -0.53473 -0.32496
7
SN2_IRC_Cartesians_MW_output/SN2_IRC_Cartesians_MW point 25
C -0.11798 0.23221 0.22233
 O 1.43661 0.17935 0.01212
 F -1.84211 -0.68834 -0.75047
 H -0.54364 -0.20842 -0.59316
 H -0.28079 -0.27178 1.14697
 H -0.24607 1.29064 0.28858
 H 1.59399 -0.53365 -0.32637
7
SN2_IRC_Cartesians_MW_output/SN2_IRC_Cartesians_MW point 26
C -0.11836 0.23104 0.22384
 O 1.43775 0.17888 0.01260
 F -1.84673 -0.68448 -0.75538
 H -0.54359 -0.20969 -0.59154
 H -0.27908 -0.27326 1.14883
 H -0.24599 1.28930 0.29045
 H 1.59600 -0.53179 -0.32880
7
SN2_IRC_Cartesians_MW_output/SN2_IRC_Cartesians_MW point 27
C -0.11901 0.22907 0.22637
 O 1.43966 0.17811 0.01340
 F -1.85447 -0.67800 -0.76360
 H -0.54350 -0.21181 -0.58882
 H -0.27621 -0.27574 1.15194
 H -0.24584 1.28705 0.29358
 H 1.59938 -0.52868 -0.33288
7
SN2_IRC_Cartesians_MW_output/SN2_IRC_Cartesians_MW point 28
C -0.11983 0.22661 0.22956
 O 1.44206 0.17713 0.01441
 F -1.86420 -0.66985 -0.77395
 H -0.54339 -0.21448 -0.58539
 H -0.27260 -0.27887 1.15586
 H -0.24566 1.28423 0.29752
 H 1.60362 -0.52476 -0.33801
7
SN2_IRC_Cartesians_MW_output/SN2_IRC_Cartesians_MW point 29
C -0.12065 0.22409 0.23280
 O 1.44450 0.17614 0.01544
 F -1.87411 -0.66156 -0.78448
 H -0.54328 -0.21719 -0.58191
 H -0.26893 -0.28205 1.15985
 H -0.24547 1.28135 0.30153
 H 1.60794 -0.52077 -0.34323
7
SN2_IRC_Cartesians_MW_output/SN2_IRC_Cartesians_MW point 30
C -0.12146 0.22165 0.23596
 O 1.44689 0.17517 0.01644
 F -1.88377 -0.65348 -0.79474
 H -0.54317 -0.21984 -0.57852
 H -0.26535 -0.28515 1.16374
 H -0.24529 1.27855 0.30544
 H 1.61215 -0.51689 -0.34832
7
SN2_IRC_Cartesians_MW_output/SN2_IRC_Cartesians_MW point 31
C -0.12223 0.21932 0.23897
 O 1.44916 0.17424 0.01739
 F -1.89296 -0.64579 -0.80452
 H -0.54306 -0.22236 -0.57528
 H -0.26194 -0.28810 1.16744
 H -0.24512 1.27588 0.30916
 H 1.61616 -0.51319 -0.35316
7
SN2_IRC_Cartesians_MW_output/SN2_IRC_Cartesians_MW point 32
C -0.12295 0.21715 0.24176
 O 1.45126 0.17339 0.01828
 F -1.90151 -0.63864 -0.81359
 H -0.54296 -0.22470 -0.57228
 H -0.25877 -0.29084 1.17088
 H -0.24496 1.27340 0.31261
 H 1.61988 -0.50975 -0.35766
7
SN2_IRC_Cartesians_MW_output/SN2_IRC_Cartesians_MW point 33
C -0.12358 0.21522 0.24425
 O 1.45314 0.17262 0.01907
 F -1.90911 -0.63228 -0.82168
 H -0.54288 -0.22678 -0.56960
 H -0.25595 -0.29328 1.17394
 H -0.24482 1.27119 0.31569
 H 1.62320 -0.50669 -0.36167
7
SN2_IRC_Cartesians_MW_output/SN2_IRC_Cartesians_MW point 34
C -0.12410 0.21364 0.24630
 O 1.45468 0.17200 0.01972
 F -1.91536 -0.62705 -0.82832
 H -0.54280 -0.22849 -0.56741
 H -0.25363 -0.29529 1.17646
 H -0.24470 1.26938 0.31822
 H 1.62592 -0.50418 -0.36496
7
SN2_IRC_Cartesians_MW_output/SN2_IRC_Cartesians_MW point 35
C -0.12446 0.21257 0.24768
 O 1.45573 0.17157 0.02015
 F -1.91959 -0.62351 -0.83281
 H -0.54276 -0.22965 -0.56592
 H -0.25207 -0.29665 1.17816
 H -0.24462 1.26815 0.31993
 H 1.62777 -0.50248 -0.36719
7
SN2_IRC_Cartesians_MW_output/SN2_IRC_Cartesians_MW point 36
C -0.12456 0.21225 0.24809
 O 1.45603 0.17145 0.02028
 F -1.92084 -0.62246 -0.83414
 H -0.54274 -0.23000 -0.56548
 H -0.25160 -0.29705 1.17867
 H -0.24460 1.26778 0.32044
 H 1.62831 -0.50198 -0.36785
7
SN2_IRC_Cartesians_MW_output/SN2_IRC_Cartesians_MW point 37
C -0.12432 0.21299 0.24713
 O 1.45531 0.17174 0.01998
 F -1.91791 -0.62491 -0.83103
 H -0.54278 -0.22919 -0.56651
 H -0.25269 -0.29611 1.17749
 H -0.24465 1.26863 0.31925
 H 1.62704 -0.50315 -0.36631
7
SN2_IRC_Cartesians_MW_output/SN2_IRC_Cartesians_MW point 38
C -0.12366 0.21500 0.24454
 O 1.45336 0.17253 0.01916
 F -1.91001 -0.63153 -0.82263
 H -0.54287 -0.22703 -0.56929
 H -0.25562 -0.29357 1.17431
 H -0.24480 1.27093 0.31605
 H 1.62359 -0.50633 -0.36215
7
SN2_IRC_Cartesians_MW_output/SN2_IRC_Cartesians_MW point 39
C -0.12261 0.21817 0.24045
 O 1.45027 0.17379 0.01786
 F -1.89750 -0.64199 -0.80933
 H -0.54301 -0.22360 -0.57369
 H -0.26026 -0.28956 1.16927
 H -0.24504 1.27456 0.31099
 H 1.61813 -0.51137 -0.35555
7
SN2_IRC_Cartesians_MW_output/SN2_IRC_Cartesians_MW point 40
C -0.12129 0.22218 0.23527
 O 1.44637 0.17538 0.01622
 F -1.88166 -0.65524 -0.79251
 H -0.54319 -0.21926 -0.57925
 H -0.26613 -0.28447 1.16289
 H -0.24533 1.27916 0.30458
 H 1.61123 -0.51774 -0.34721
7
SN2_IRC_Cartesians_MW_output/SN2_IRC_Cartesians_MW point 41
C -0.11979 0.22672 0.22941
 O 1.44195 0.17718 0.01437
 F -1.86375 -0.67024 -0.77346
 H -0.54339 -0.21435 -0.58556
 H -0.27277 -0.27872 1.15568
 H -0.24567 1.28436 0.29733
 H 1.60342 -0.52495 -0.33777
7
SN2_IRC_Cartesians_MW_output/SN2_IRC_Cartesians_MW point 42
C -0.11818 0.23159 0.22312
 O 1.43720 0.17910 0.01237
 F -1.84453 -0.68632 -0.75303
 H -0.54361 -0.20909 -0.59231
 H -0.27990 -0.27255 1.14794
 H -0.24603 1.28994 0.28956
 H 1.59504 -0.53268 -0.32764
7
SN2_IRC_Cartesians_MW_output/SN2_IRC_Cartesians_MW point 43
C -0.11650 0.23669 0.21654
 O 1.43224 0.18112 0.01029
 F -1.82441 -0.70315 -0.73165
 H -0.54384 -0.20357 -0.59939
 H -0.28736 -0.26609 1.13984
 H -0.24640 1.29578 0.28142
 H 1.58627 -0.54077 -0.31704
7
SN2_IRC_Cartesians_MW_output/SN2_IRC_Cartesians_MW point 44
C -0.11475 0.24197 0.20972
 O 1.42710 0.18321 0.00813
 F -1.80358 -0.72059 -0.70951
 H -0.54408 -0.19786 -0.60671
 H -0.29508 -0.25941 1.13145
 H -0.24679 1.30183 0.27299
 H 1.57719 -0.54916 -0.30606
7
SN2_IRC_Cartesians_MW_output/SN2_IRC_Cartesians_MW point 45
C -0.11296 0.24742 0.20269
 O 1.42180 0.18537 0.00590
 F -1.78210 -0.73856 -0.68668
 H -0.54432 -0.19198 -0.61426
 H -0.30305 -0.25251 1.12280
 H -0.24720 1.30806 0.26430
 H 1.56782 -0.55780 -0.29474
7
SN2_IRC_Cartesians_MW_output/SN2_IRC_Cartesians_MW point 46
C -0.11111 0.25302 0.19547
 O 1.41635 0.18758 0.00361
 F -1.76001 -0.75704 -0.66321
 H -0.54458 -0.18593 -0.62203
 H -0.31124 -0.24542 1.11391
 H -0.24761 1.31448 0.25536
 H 1.55819 -0.56668 -0.28311
7
SN2_IRC_Cartesians_MW_output/SN2_IRC_Cartesians_MW point 47
C -0.10921 0.25876 0.18805
 O 1.41075 0.18986 0.00126
 F -1.73734 -0.77601 -0.63911
 H -0.54483 -0.17972 -0.63000
 H -0.31964 -0.23815 1.10478
 H -0.24803 1.32106 0.24619
 H 1.54831 -0.57580 -0.27116
7
SN2_IRC_Cartesians_MW_output/SN2_IRC_Cartesians_MW point 48
C -0.10727 0.26465 0.18045
 O 1.40503 0.19218 -0.00114
 F -1.71413 -0.79543 -0.61445
 H -0.54510 -0.17336 -0.63816
 H -0.32825 -0.23070 1.09543
 H -0.24847 1.32780 0.23680
 H 1.53819 -0.58514 -0.25893
7
SN2_IRC_Cartesians_MW_output/SN2_IRC_Cartesians_MW point 49
C -0.10529 0.27064 0.17271
 O 1.39919 0.19456 -0.00360
 F -1.69047 -0.81523 -0.58929
 H -0.54537 -0.16687 -0.64648
 H -0.33702 -0.22310 1.08591
 H -0.24891 1.33467 0.22722
 H 1.52788 -0.59466 -0.24646
7
SN2_IRC_Cartesians_MW_output/SN2_IRC_Cartesians_MW point 50
C -0.10329 0.27672 0.16487
 O 1.39327 0.19696 -0.00608
 F -1.66650 -0.83529 -0.56382
 H -0.54564 -0.16030 -0.65491
 H -0.34591 -0.21541 1.07625
 H -0.24936 1.34163 0.21752
 H 1.51742 -0.60431 -0.23383
7
SN2_IRC_Cartesians_MW_output/SN2_IRC_Cartesians_MW point 51
C -0.10128 0.28280 0.15703
 O 1.38736 0.19937 -0.00857
 F -1.64253 -0.85535 -0.53834
 H -0.54592 -0.15374 -0.66334
 H -0.35480 -0.20771 1.06660
 H -0.24981 1.34858 0.20782
 H 1.50697 -0.61395 -0.22120
7
SN2_IRC_Cartesians_MW_output/SN2_IRC_Cartesians_MW point 52
C -0.09934 0.28869 0.14941
 O 1.38162 0.20170 -0.01098
 F -1.61926 -0.87482 -0.51361
 H -0.54618 -0.14736 -0.67152
 H -0.36342 -0.20024 1.05723
 H -0.25024 1.35534 0.19841
 H 1.49683 -0.62331 -0.20894
7
SN2_IRC_Cartesians_MW_output/SN2_IRC_Cartesians_MW point 53
C -0.09758 0.29401 0.14256
 O 1.37644 0.20380 -0.01315
 F -1.59830 -0.89236 -0.49134
 H -0.54642 -0.14162 -0.67889
 H -0.37119 -0.19352 1.04879
 H -0.25064 1.36142 0.18993
 H 1.48769 -0.63174 -0.19790
7
SN2_IRC_Cartesians_MW_output/SN2_IRC_Cartesians_MW point 54
C -0.09632 0.29783 0.13762
 O 1.37272 0.20532 -0.01471
 F -1.58323 -0.90497 -0.47531
 H -0.54659 -0.13749 -0.68419
 H -0.37679 -0.18868 1.04272
 H -0.25092 1.36580 0.18382
 H 1.48112 -0.63781 -0.18995
7
SN2_IRC_Cartesians_MW_output/SN2_IRC_Cartesians_MW point 55
C -0.09607 0.29859 0.13664
 O 1.37198 0.20562 -0.01502
 F -1.58023 -0.90748 -0.47213
 H -0.54663 -0.13667 -0.68525
 H -0.37790 -0.18772 1.04152
 H -0.25097 1.36667 0.18261
 H 1.47982 -0.63902 -0.18837
7
SN2_IRC_Cartesians_MW_output/SN2_IRC_Cartesians_MW point 56
C -0.09723 0.29509 0.14116
 O 1.37539 0.20423 -0.01359
 F -1.59404 -0.89592 -0.48681
 H -0.54647 -0.14045 -0.68039
 H -0.37277 -0.19215 1.04708
 H -0.25072 1.36266 0.18820
 H 1.48584 -0.63346 -0.19565
7
SN2_IRC_Cartesians_MW_output/SN2_IRC_Cartesians_MW point 57
C -0.09961 0.28788 0.15047
 O 1.38241 0.20138 -0.01064
 F -1.62248 -0.87213 -0.51703
 H -0.54614 -0.14824 -0.67039
 H -0.36223 -0.20128 1.05853
 H -0.25018 1.35440 0.19971
 H 1.49823 -0.62202 -0.21063
7
SN2_IRC_Cartesians_MW_output/SN2_IRC_Cartesians_MW point 58
C -0.10293 0.27780 0.16348
 O 1.39222 0.19739 -0.00652
 F -1.66225 -0.83885 -0.55930
 H -0.54569 -0.15914 -0.65641
 H -0.34748 -0.21404 1.07454
 H -0.24944 1.34286 0.21580
 H 1.51557 -0.60602 -0.23159
7
SN2_IRC_Cartesians_MW_output/SN2_IRC_Cartesians_MW point 59
C -0.10652 0.26693 0.17751
 O 1.40281 0.19309 -0.00208
 F -1.70514 -0.80296 -0.60489
 H -0.54520 -0.17089 -0.64133
 H -0.33158 -0.22781 1.09181
 H -0.24864 1.33041 0.23316
 H 1.53427 -0.58876 -0.25419
7
SN2_IRC_Cartesians_MW_output/SN2_IRC_Cartesians_MW point 60
C -0.11058 0.25464 0.19338
 O 1.41477 0.18822 0.00295
 F -1.75362 -0.76239 -0.65642
 H -0.54465 -0.18418 -0.62428
 H -0.31360 -0.24337 1.11133
 H -0.24773 1.31633 0.25277
 H 1.55541 -0.56925 -0.27974
7
SN2_IRC_Cartesians_MW_output/SN2_IRC_Cartesians_MW point 61
C -0.11483 0.24175 0.21001
 O 1.42732 0.18312 0.00822
 F -1.80448 -0.71983 -0.71047
 H -0.54407 -0.19811 -0.60640
 H -0.29475 -0.25970 1.13181
 H -0.24678 1.30157 0.27335
 H 1.57758 -0.54879 -0.30654
7
SN2_IRC_Cartesians_MW_output/SN2_IRC_Cartesians_MW point 62
C -0.11916 0.22863 0.22694
 O 1.44009 0.17793 0.01358
 F -1.85621 -0.67655 -0.76545
 H -0.54348 -0.21229 -0.58821
 H -0.27557 -0.27630 1.15264
 H -0.24581 1.28655 0.29428
 H 1.60013 -0.52798 -0.33380
7
SN2_IRC_Cartesians_MW_output/SN2_IRC_Cartesians_MW point 63
C -0.12343 0.21569 0.24365
 O 1.45269 0.17281 0.01888
 F -1.90728 -0.63381 -0.81974
 H -0.54290 -0.22628 -0.57025
 H -0.25663 -0.29270 1.17321
 H -0.24485 1.27172 0.31495
 H 1.62240 -0.50743 -0.36071
7
SN2_IRC_Cartesians_MW_output/SN2_IRC_Cartesians_MW point 64
C -0.12750 0.20337 0.25956
 O 1.46468 0.16793 0.02392
 F -1.95589 -0.59313 -0.87140
 H -0.54234 -0.23960 -0.55316
 H -0.23860 -0.30830 1.19278
 H -0.24394 1.25761 0.33462
 H 1.64359 -0.48787 -0.38632
7
SN2_IRC_Cartesians_MW_output/SN2_IRC_Cartesians_MW point 65
C -0.13117 0.19224 0.27391
 O 1.47551 0.16353 0.02847
 F -1.99976 -0.55642 -0.91803
 H -0.54184 -0.25162 -0.53773
 H -0.22234 -0.32238 1.21045
 H -0.24312 1.24487 0.35237
 H 1.66272 -0.47022 -0.40944
7
SN2_IRC_Cartesians_MW_output/SN2_IRC_Cartesians_MW point 66
C -0.13423 0.18294 0.28592
 O 1.48457 0.15985 0.03227
 F -2.03646 -0.52571 -0.95703
 H -0.54142 -0.26168 -0.52483
 H -0.20873 -0.33416 1.22522
 H -0.24244 1.23422 0.36722
 H 1.67872 -0.45546 -0.42878
7
SN2_IRC_Cartesians_MW_output/SN2_IRC_Cartesians_MW point 67
C -0.13657 0.17587 0.29505
 O 1.49145 0.15705 0.03516
 F -2.06435 -0.50237 -0.98668
 H -0.54111 -0.26932 -0.51502
 H -0.19839 -0.34312 1.23645
 H -0.24191 1.22612 0.37851
 H 1.69088 -0.44423 -0.44348
7
SN2_IRC_Cartesians_MW_output/SN2_IRC_Cartesians_MW point 68
C -0.13818 0.17100 0.30134
 O 1.49620 0.15512 0.03716
 F -2.08359 -0.48627 -1.00713
 H -0.54089 -0.27459 -0.50825
 H -0.19125 -0.34929 1.24420
 H -0.24155 1.22053 0.38629
 H 1.69927 -0.43649 -0.45361
7
SN2_IRC_Cartesians_MW_output/SN2_IRC_Cartesians_MW point 69
C -0.13919 0.16791 0.30532
 O 1.49920 0.15390 0.03842
 F -2.09575 -0.47610 -1.02005
 H -0.54075 -0.27792 -0.50398
 H -0.18675 -0.35319 1.24910
 H -0.24133 1.21700 0.39121
 H 1.70457 -0.43160 -0.46002
7
SN2_IRC_Cartesians_MW_output/SN2_IRC_Cartesians_MW point 70
C -0.13977 0.16617 0.30757
 O 1.50090 0.15321 0.03913
 F -2.10264 -0.47033 -1.02737
 H -0.54067 -0.27981 -0.50155
 H -0.18419 -0.35541 1.25187
 H -0.24120 1.21500 0.39400
 H 1.70757 -0.42883 -0.46365
7
SN2_IRC_Cartesians_MW_output/SN2_IRC_Cartesians_MW point 71
C -0.14001 0.16543 0.30852
 O 1.50161 0.15292 0.03943
 F -2.10553 -0.46791 -1.03044
 H -0.54064 -0.28060 -0.50054
 H -0.18312 -0.35633 1.25304
 H -0.24114 1.21416 0.39517
 H 1.70883 -0.42767 -0.46518
7
SN2_IRC_Cartesians_MW_output/SN2_IRC_Cartesians_MW point 72
C -0.13998 0.16553 0.30839
 O 1.50151 0.15296 0.03939
 F -2.10515 -0.46824 -1.03003
 H -0.54064 -0.28050 -0.50067
 H -0.18326 -0.35621 1.25288
 H -0.24115 1.21428 0.39501
 H 1.70866 -0.42782 -0.46497
7
SN2_IRC_Cartesians_MW_output/SN2_IRC_Cartesians_MW point 73
C -0.13971 0.16635 0.30734
 O 1.50072 0.15328 0.03906
 F -2.10192 -0.47093 -1.02661
 H -0.54068 -0.27962 -0.50181
 H -0.18446 -0.35517 1.25158
 H -0.24121 1.21521 0.39371
 H 1.70726 -0.42912 -0.46327
7
SN2_IRC_Cartesians_MW_output/SN2_IRC_Cartesians_MW point 74
C -0.13924 0.16779 0.30549
 O 1.49932 0.15385 0.03847
 F -2.09626 -0.47568 -1.02058
 H -0.54074 -0.27806 -0.50380
 H -0.18656 -0.35336 1.24930
 H -0.24132 1.21686 0.39142
 H 1.70479 -0.43140 -0.46029
7
SN2_IRC_Cartesians_MW_output/SN2_IRC_Cartesians_MW point 75
C -0.13859 0.16974 0.30297
 O 1.49742 0.15462 0.03767
 F -2.08856 -0.48211 -1.01241
 H -0.54083 -0.27595 -0.50650
 H -0.18941 -0.35089 1.24620
 H -0.24146 1.21909 0.38830
 H 1.70143 -0.43449 -0.45623
7
SN2_IRC_Cartesians_MW_output/SN2_IRC_Cartesians_MW point 76
C -0.13781 0.17210 0.29992
 O 1.49512 0.15556 0.03671
 F -2.07925 -0.48991 -1.00251
 H -0.54094 -0.27340 -0.50978
 H -0.19286 -0.34790 1.24245
 H -0.24163 1.22179 0.38453
 H 1.69737 -0.43824 -0.45133
7
SN2_IRC_Cartesians_MW_output/SN2_IRC_Cartesians_MW point 77
C -0.13693 0.17478 0.29645
 O 1.49251 0.15662 0.03561
 F -2.06865 -0.49877 -0.99125
 H -0.54106 -0.27050 -0.51351
 H -0.19679 -0.34450 1.23819
 H -0.24183 1.22487 0.38025
 H 1.69275 -0.44250 -0.44574
7
SN2_IRC_Cartesians_MW_output/SN2_IRC_Cartesians_MW point 78
C -0.13596 0.17772 0.29266
 O 1.48965 0.15778 0.03440
 F -2.05705 -0.50849 -0.97891
 H -0.54119 -0.26732 -0.51759
 H -0.20110 -0.34077 1.23351
 H -0.24205 1.22824 0.37555
 H 1.68769 -0.44717 -0.43963
7
SN2_IRC_Cartesians_MW_output/SN2_IRC_Cartesians_MW point 79
C -0.13492 0.18087 0.28859
 O 1.48658 0.15903 0.03312
 F -2.04462 -0.51889 -0.96570
 H -0.54133 -0.26391 -0.52196
 H -0.20571 -0.33678 1.22851
 H -0.24228 1.23185 0.37052
 H 1.68228 -0.45217 -0.43308
7
SN2_IRC_Cartesians_MW_output/SN2_IRC_Cartesians_MW point 80
C -0.13382 0.18420 0.28430
 O 1.48334 0.16035 0.03176
 F -2.03150 -0.52986 -0.95176
 H -0.54148 -0.26032 -0.52657
 H -0.21057 -0.33257 1.22323
 H -0.24253 1.23566 0.36521
 H 1.67656 -0.45745 -0.42617
7
SN2_IRC_Cartesians_MW_output/SN2_IRC_Cartesians_MW point 81
C -0.13267 0.18768 0.27981
 O 1.47996 0.16172 0.03033
 F -2.01778 -0.54134 -0.93718
 H -0.54164 -0.25656 -0.53139
 H -0.21566 -0.32817 1.21770
 H -0.24279 1.23964 0.35966
 H 1.67058 -0.46297 -0.41894
7
SN2_IRC_Cartesians_MW_output/SN2_IRC_Cartesians_MW point 82
C -0.13148 0.19130 0.27514
 O 1.47643 0.16316 0.02885
 F -2.00350 -0.55329 -0.92200
 H -0.54180 -0.25265 -0.53641
 H -0.22095 -0.32358 1.21195
 H -0.24305 1.24379 0.35388
 H 1.66435 -0.46872 -0.41141
7
SN2_IRC_Cartesians_MW_output/SN2_IRC_Cartesians_MW point 83
C -0.13024 0.19505 0.27029
 O 1.47278 0.16464 0.02732
 F -1.98869 -0.56569 -0.90626
 H -0.54197 -0.24859 -0.54162
 H -0.22644 -0.31883 1.20599
 H -0.24333 1.24809 0.34789
 H 1.65789 -0.47468 -0.40361
7
SN2_IRC_Cartesians_MW_output/SN2_IRC_Cartesians_MW point 84
C -0.12896 0.19894 0.26527
 O 1.46899 0.16618 0.02573
 F -1.97335 -0.57852 -0.88996
 H -0.54214 -0.24439 -0.54702
 H -0.23213 -0.31390 1.19981
 H -0.24362 1.25254 0.34168
 H 1.65121 -0.48085 -0.39552
7
SN2_IRC_Cartesians_MW_output/SN2_IRC_Cartesians_MW point 85
C -0.12763 0.20296 0.26008
 O 1.46508 0.16777 0.02408
 F -1.95748 -0.59180 -0.87308
 H -0.54232 -0.24004 -0.55260
 H -0.23802 -0.30881 1.19342
 H -0.24391 1.25715 0.33526
 H 1.64428 -0.48723 -0.38716
7
SN2_IRC_Cartesians_MW_output/SN2_IRC_Cartesians_MW point 86
C -0.12625 0.20713 0.25470
 O 1.46102 0.16942 0.02238
 F -1.94105 -0.60555 -0.85562
 H -0.54251 -0.23553 -0.55837
 H -0.24411 -0.30354 1.18680
 H -0.24422 1.26192 0.32861
 H 1.63712 -0.49384 -0.37850
7
SN2_IRC_Cartesians_MW_output/SN2_IRC_Cartesians_MW point 87
C -0.12483 0.21144 0.24914
 O 1.45682 0.17113 0.02062
 F -1.92404 -0.61978 -0.83755
 H -0.54271 -0.23087 -0.56435
 H -0.25041 -0.29808 1.17996
 H -0.24454 1.26686 0.32173
 H 1.62971 -0.50069 -0.36954
7
SN2_IRC_Cartesians_MW_output/SN2_IRC_Cartesians_MW point 88
C -0.12336 0.21591 0.24337
 O 1.45248 0.17289 0.01879
 F -1.90642 -0.63453 -0.81881
 H -0.54291 -0.22604 -0.57055
 H -0.25695 -0.29242 1.17286
 H -0.24487 1.27197 0.31460
 H 1.62202 -0.50778 -0.36025
7
SN2_IRC_Cartesians_MW_output/SN2_IRC_Cartesians_MW point 89
C -0.12183 0.22054 0.23739
 O 1.44796 0.17473 0.01689
 F -1.88813 -0.64983 -0.79938
 H -0.54312 -0.22103 -0.57698
 H -0.26373 -0.28655 1.16550
 H -0.24521 1.27728 0.30720
 H 1.61405 -0.51514 -0.35062
7
SN2_IRC_Cartesians_MW_output/SN2_IRC_Cartesians_MW point 90
C -0.12024 0.22535 0.23117
 O 1.44328 0.17663 0.01493
 F -1.86914 -0.66572 -0.77919
 H -0.54333 -0.21583 -0.58366
 H -0.27077 -0.28045 1.15785
 H -0.24557 1.28279 0.29952
 H 1.60577 -0.52278 -0.34061
7
SN2_IRC_Cartesians_MW_output/SN2_IRC_Cartesians_MW point 91
C -0.11859 0.23036 0.22471
 O 1.43840 0.17862 0.01288
 F -1.84938 -0.68226 -0.75819
 H -0.54356 -0.21042 -0.59061
 H -0.27810 -0.27411 1.14989
 H -0.24594 1.28853 0.29152
 H 1.59716 -0.53073 -0.33020
7
SN2_IRC_Cartesians_MW_output/SN2_IRC_Cartesians_MW point 92
C -0.11686 0.23558 0.21797
 O 1.43332 0.18068 0.01074
 F -1.82879 -0.69949 -0.73631
 H -0.54379 -0.20477 -0.59785
 H -0.28573 -0.26750 1.14160
 H -0.24632 1.29451 0.28319
 H 1.58818 -0.53901 -0.31935
7
SN2_IRC_Cartesians_MW_output/SN2_IRC_Cartesians_MW point 93
C -0.11507 0.24103 0.21094
 O 1.42802 0.18284 0.00851
 F -1.80730 -0.71747 -0.71347
 H -0.54404 -0.19888 -0.60540
 H -0.29370 -0.26060 1.13295
 H -0.24672 1.30075 0.27449
 H 1.57881 -0.54766 -0.30802
7
SN2_IRC_Cartesians_MW_output/SN2_IRC_Cartesians_MW point 94
C -0.11319 0.24673 0.20359
 O 1.42247 0.18509 0.00618
 F -1.78483 -0.73628 -0.68958
 H -0.54429 -0.19273 -0.61331
 H -0.30203 -0.25339 1.12390
 H -0.24715 1.30727 0.26540
 H 1.56901 -0.55670 -0.29618
7
SN2_IRC_Cartesians_MW_output/SN2_IRC_Cartesians_MW point 95
C -0.11122 0.25269 0.19589
 O 1.41666 0.18745 0.00375
 F -1.76129 -0.75597 -0.66457
 H -0.54456 -0.18628 -0.62158
 H -0.31076 -0.24584 1.11442
 H -0.24759 1.31410 0.25588
 H 1.55875 -0.56617 -0.28378
7
SN2_IRC_Cartesians_MW_output/SN2_IRC_Cartesians_MW point 96
C -0.10915 0.25895 0.18781
 O 1.41058 0.18993 0.00119
 F -1.73662 -0.77662 -0.63834
 H -0.54484 -0.17952 -0.63026
 H -0.31991 -0.23791 1.10449
 H -0.24805 1.32127 0.24589
 H 1.54800 -0.57610 -0.27078
7
SN2_IRC_Cartesians_MW_output/SN2_IRC_Cartesians_MW point 97
C -0.10699 0.26551 0.17934
 O 1.40419 0.19253 -0.00150
 F -1.71073 -0.79828 -0.61083
 H -0.54514 -0.17242 -0.63936
 H -0.32951 -0.22960 1.09406
 H -0.24853 1.32879 0.23542
 H 1.53671 -0.58651 -0.25713
7
SN2_IRC_Cartesians_MW_output/SN2_IRC_Cartesians_MW point 98
C -0.10472 0.27239 0.17046
 O 1.39749 0.19525 -0.00431
 F -1.68357 -0.82100 -0.58197
 H -0.54545 -0.16498 -0.64891
 H -0.33958 -0.22089 1.08313
 H -0.24904 1.33667 0.22443
 H 1.52487 -0.59744 -0.24283
7
SN2_IRC_Cartesians_MW_output/SN2_IRC_Cartesians_MW point 99
C -0.10234 0.27959 0.16117
 O 1.39048 0.19810 -0.00725
 F -1.65520 -0.84475 -0.55181
 H -0.54577 -0.15721 -0.65889
 H -0.35010 -0.21178 1.07170
 H -0.24957 1.34491 0.21295
 H 1.51250 -0.60885 -0.22787
7
SN2_IRC_Cartesians_MW_output/SN2_IRC_Cartesians_MW point 100
C -0.09989 0.28702 0.15158
 O 1.38325 0.20104 -0.01029
 F -1.62588 -0.86928 -0.52064
 H -0.54611 -0.14917 -0.66920
 H -0.36097 -0.20237 1.05990
 H -0.25012 1.35342 0.20108
 H 1.49972 -0.62065 -0.21242
7
SN2_IRC_Cartesians_MW_output/SN2_IRC_Cartesians_MW point 101
C -0.09745 0.29441 0.14203
 O 1.37605 0.20397 -0.01332
 F -1.59671 -0.89369 -0.48964
 H -0.54644 -0.14118 -0.67945
 H -0.37179 -0.19300 1.04815
 H -0.25067 1.36189 0.18928
 H 1.48700 -0.63239 -0.19705
7
SN2_IRC_Cartesians_MW_output/SN2_IRC_Cartesians_MW point 102
C -0.09533 0.30083 0.13374
 O 1.36980 0.20651 -0.01594
 F -1.57138 -0.91489 -0.46272
 H -0.54673 -0.13424 -0.68836
 H -0.38118 -0.18487 1.03795
 H -0.25114 1.36924 0.17903
 H 1.47595 -0.64258 -0.18371
7
SN2_IRC_Cartesians_MW_output/SN2_IRC_Cartesians_MW point 103
C -0.09395 0.30501 0.12835
 O 1.36573 0.20816 -0.01765
 F -1.55488 -0.92869 -0.44519
 H -0.54692 -0.12972 -0.69416
 H -0.38730 -0.17958 1.03131
 H -0.25145 1.37403 0.17236
 H 1.46876 -0.64922 -0.17501
7
SN2_IRC_Cartesians_MW_output/SN2_IRC_Cartesians_MW point 104
C -0.09296 0.30801 0.12448
 O 1.36281 0.20935 -0.01888
 F -1.54306 -0.93859 -0.43262
 H -0.54705 -0.12648 -0.69832
 H -0.39168 -0.17578 1.02655
 H -0.25167 1.37746 0.16757
 H 1.46361 -0.65397 -0.16878
