# Supplementary material for: Low dimensional representations along intrinsic reaction coordinates and molecular dynamics trajectories using interatomic distance matrices
Source: Chem Sci. 2019 Sep 18;10(43):9954–68. doi: 10.1039/c9sc02742d (PMC6991188; doi:10.1039/c9sc02742d)
Supplement: Supplementary file 1 [file SC-010-C9SC02742D-s001.zip › C9SC02742D-SI/ESI_xyz_files/SN2_IRC_Cartesians_MW_output/SN2_IRC_Cartesians_MW_all_PCs.xyz]

7
SN2_IRC_Cartesians_MW_output/SN2_IRC_Cartesians_MW point 1
C -0.50922 -0.03647 0.00103
 O 1.63876 0.34194 0.00342
 F -2.26093 0.22438 0.00384
 H -0.32072 -0.58697 -0.91760
 H -0.32664 -0.58484 0.91322
 H -0.53738 0.97660 -0.00206
 H 2.31613 -0.33464 -0.00186
7
SN2_IRC_Cartesians_MW_output/SN2_IRC_Cartesians_MW point 2
C -0.49401 -0.02552 0.00070
 O 1.63329 0.33958 0.00272
 F -2.25528 0.18871 0.00426
 H -0.32339 -0.57347 -0.91640
 H -0.32910 -0.57165 0.91198
 H -0.52766 0.98908 -0.00216
 H 2.29615 -0.34673 -0.00110
7
SN2_IRC_Cartesians_MW_output/SN2_IRC_Cartesians_MW point 3
C -0.48254 -0.01606 0.00015
 O 1.62718 0.33772 0.00174
 F -2.24217 0.15749 0.00541
 H -0.32667 -0.56167 -0.91548
 H -0.33248 -0.56023 0.91056
 H -0.52047 0.99994 -0.00254
 H 2.27714 -0.35720 0.00016
7
SN2_IRC_Cartesians_MW_output/SN2_IRC_Cartesians_MW point 4
C -0.47328 -0.00775 -0.00047
 O 1.62114 0.33619 0.00069
 F -2.22660 0.12987 0.00686
 H -0.33001 -0.55124 -0.91475
 H -0.33607 -0.55018 0.90914
 H -0.51476 1.00952 -0.00304
 H 2.25958 -0.36641 0.00159
7
SN2_IRC_Cartesians_MW_output/SN2_IRC_Cartesians_MW point 5
C -0.46516 -0.00004 -0.00109
 O 1.61514 0.33480 -0.00039
 F -2.20982 0.10414 0.00830
 H -0.33341 -0.54151 -0.91407
 H -0.33973 -0.54086 0.90776
 H -0.50979 1.01843 -0.00354
 H 2.24277 -0.37495 0.00303
7
SN2_IRC_Cartesians_MW_output/SN2_IRC_Cartesians_MW point 6
C -0.45754 0.00744 -0.00175
 O 1.60912 0.33349 -0.00149
 F -2.19235 0.07915 0.00990
 H -0.33683 -0.53208 -0.91345
 H -0.34347 -0.53183 0.90635
 H -0.50516 1.02707 -0.00410
 H 2.22624 -0.38323 0.00454
7
SN2_IRC_Cartesians_MW_output/SN2_IRC_Cartesians_MW point 7
C -0.45075 0.01443 -0.00224
 O 1.60316 0.33222 -0.00258
 F -2.17410 0.05568 0.01096
 H -0.34035 -0.52320 -0.91267
 H -0.34714 -0.52339 0.90516
 H -0.50105 1.03517 -0.00445
 H 2.21024 -0.39091 0.00582
7
SN2_IRC_Cartesians_MW_output/SN2_IRC_Cartesians_MW point 8
C -0.44439 0.02113 -0.00265
 O 1.59729 0.33098 -0.00365
 F -2.15574 0.03313 0.01175
 H -0.34388 -0.51465 -0.91182
 H -0.35074 -0.51530 0.90410
 H -0.49720 1.04295 -0.00470
 H 2.19466 -0.39823 0.00697
7
SN2_IRC_Cartesians_MW_output/SN2_IRC_Cartesians_MW point 9
C -0.43809 0.02760 -0.00294
 O 1.59172 0.32973 -0.00465
 F -2.13866 0.01136 0.01220
 H -0.34725 -0.50639 -0.91089
 H -0.35407 -0.50748 0.90318
 H -0.49335 1.05046 -0.00482
 H 2.17968 -0.40527 0.00791
7
SN2_IRC_Cartesians_MW_output/SN2_IRC_Cartesians_MW point 10
C -0.43097 0.03398 -0.00308
 O 1.58697 0.32839 -0.00542
 F -2.12623 -0.00989 0.01218
 H -0.35005 -0.49831 -0.90990
 H -0.35667 -0.49979 0.90248
 H -0.48889 1.05782 -0.00477
 H 2.16585 -0.41220 0.00850
7
SN2_IRC_Cartesians_MW_output/SN2_IRC_Cartesians_MW point 11
C -0.42257 0.04014 -0.00304
 O 1.58367 0.32697 -0.00582
 F -2.12187 -0.03005 0.01165
 H -0.35184 -0.49065 -0.90890
 H -0.35807 -0.49238 0.90204
 H -0.48349 1.06486 -0.00453
 H 2.15417 -0.41889 0.00861
7
SN2_IRC_Cartesians_MW_output/SN2_IRC_Cartesians_MW point 12
C -0.41349 0.04588 -0.00286
 O 1.58165 0.32553 -0.00592
 F -2.12403 -0.04854 0.01075
 H -0.35274 -0.48361 -0.90796
 H -0.35847 -0.48548 0.90182
 H -0.47756 1.07137 -0.00416
 H 2.14464 -0.42514 0.00834
7
SN2_IRC_Cartesians_MW_output/SN2_IRC_Cartesians_MW point 13
C -0.40426 0.05126 -0.00261
 O 1.58035 0.32411 -0.00586
 F -2.12964 -0.06572 0.00965
 H -0.35315 -0.47707 -0.90705
 H -0.35832 -0.47901 0.90173
 H -0.47147 1.07744 -0.00372
 H 2.13649 -0.43101 0.00787
7
SN2_IRC_Cartesians_MW_output/SN2_IRC_Cartesians_MW point 14
C -0.39507 0.05640 -0.00231
 O 1.57942 0.32272 -0.00571
 F -2.13683 -0.08203 0.00842
 H -0.35332 -0.47086 -0.90616
 H -0.35790 -0.47284 0.90172
 H -0.46539 1.08322 -0.00324
 H 2.12909 -0.43661 0.00728
7
SN2_IRC_Cartesians_MW_output/SN2_IRC_Cartesians_MW point 15
C -0.38598 0.06138 -0.00197
 O 1.57868 0.32135 -0.00552
 F -2.14474 -0.09777 0.00710
 H -0.35338 -0.46486 -0.90526
 H -0.35735 -0.46687 0.90176
 H -0.45936 1.08880 -0.00273
 H 2.12213 -0.44202 0.00663
7
SN2_IRC_Cartesians_MW_output/SN2_IRC_Cartesians_MW point 16
C -0.37704 0.06616 -0.00160
 O 1.57813 0.32000 -0.00530
 F -2.15328 -0.11287 0.00568
 H -0.35335 -0.45910 -0.90437
 H -0.35666 -0.46114 0.90186
 H -0.45342 1.09416 -0.00217
 H 2.11561 -0.44721 0.00590
7
SN2_IRC_Cartesians_MW_output/SN2_IRC_Cartesians_MW point 17
C -0.36807 0.07096 -0.00124
 O 1.57756 0.31864 -0.00507
 F -2.16180 -0.12805 0.00426
 H -0.35332 -0.45331 -0.90347
 H -0.35597 -0.45537 0.90196
 H -0.44745 1.09955 -0.00162
 H 2.10906 -0.45243 0.00517
7
SN2_IRC_Cartesians_MW_output/SN2_IRC_Cartesians_MW point 18
C -0.35922 0.07561 -0.00084
 O 1.57715 0.31731 -0.00481
 F -2.17092 -0.14267 0.00275
 H -0.35319 -0.44773 -0.90256
 H -0.35517 -0.44980 0.90212
 H -0.44155 1.10475 -0.00103
 H 2.10290 -0.45746 0.00438
7
SN2_IRC_Cartesians_MW_output/SN2_IRC_Cartesians_MW point 19
C -0.35038 0.08019 -0.00042
 O 1.57684 0.31597 -0.00453
 F -2.18042 -0.15708 0.00119
 H -0.35301 -0.44223 -0.90165
 H -0.35430 -0.44431 0.90229
 H -0.43565 1.10988 -0.00043
 H 2.09692 -0.46242 0.00355
7
SN2_IRC_Cartesians_MW_output/SN2_IRC_Cartesians_MW point 20
C -0.34151 0.08471 0.00001
 O 1.57666 0.31465 -0.00422
 F -2.19054 -0.17126 -0.00042
 H -0.35275 -0.43682 -0.90075
 H -0.35332 -0.43889 0.90250
 H -0.42972 1.11493 0.00020
 H 2.09119 -0.46732 0.00268
7
SN2_IRC_Cartesians_MW_output/SN2_IRC_Cartesians_MW point 21
C -0.33258 0.08916 0.00046
 O 1.57663 0.31332 -0.00387
 F -2.20145 -0.18518 -0.00207
 H -0.35237 -0.43150 -0.89985
 H -0.35223 -0.43356 0.90273
 H -0.42375 1.11989 0.00083
 H 2.08574 -0.47214 0.00177
7
SN2_IRC_Cartesians_MW_output/SN2_IRC_Cartesians_MW point 22
C -0.32355 0.09356 0.00093
 O 1.57680 0.31199 -0.00348
 F -2.21335 -0.19886 -0.00375
 H -0.35186 -0.42627 -0.89897
 H -0.35098 -0.42830 0.90299
 H -0.41769 1.12478 0.00148
 H 2.08063 -0.47690 0.00081
7
SN2_IRC_Cartesians_MW_output/SN2_IRC_Cartesians_MW point 23
C -0.31435 0.09789 0.00140
 O 1.57722 0.31066 -0.00302
 F -2.22658 -0.21228 -0.00546
 H -0.35116 -0.42115 -0.89812
 H -0.34955 -0.42311 0.90327
 H -0.41150 1.12959 0.00214
 H 2.07592 -0.48160 -0.00021
7
SN2_IRC_Cartesians_MW_output/SN2_IRC_Cartesians_MW point 24
C -0.30486 0.10216 0.00188
 O 1.57799 0.30933 -0.00249
 F -2.24171 -0.22542 -0.00717
 H -0.35020 -0.41614 -0.89731
 H -0.34785 -0.41799 0.90358
 H -0.40511 1.13431 0.00279
 H 2.07175 -0.48626 -0.00128
7
SN2_IRC_Cartesians_MW_output/SN2_IRC_Cartesians_MW point 25
C -0.29489 0.10637 0.00236
 O 1.57930 0.30799 -0.00183
 F -2.25986 -0.23819 -0.00883
 H -0.34883 -0.41127 -0.89659
 H -0.34575 -0.41295 0.90389
 H -0.39838 1.13893 0.00342
 H 2.06841 -0.49088 -0.00242
7
SN2_IRC_Cartesians_MW_output/SN2_IRC_Cartesians_MW point 26
C -0.28411 0.11044 0.00280
 O 1.58158 0.30667 -0.00096
 F -2.28336 -0.25025 -0.01030
 H -0.34669 -0.40669 -0.89607
 H -0.34295 -0.40808 0.90420
 H -0.39107 1.14335 0.00397
 H 2.06659 -0.49543 -0.00363
7
SN2_IRC_Cartesians_MW_output/SN2_IRC_Cartesians_MW point 27
C -0.27257 0.11400 0.00310
 O 1.58546 0.30547 0.00024
 F -2.31491 -0.26027 -0.01121
 H -0.34330 -0.40293 -0.89600
 H -0.33912 -0.40382 0.90442
 H -0.38322 1.14711 0.00429
 H 2.06764 -0.49957 -0.00484
7
SN2_IRC_Cartesians_MW_output/SN2_IRC_Cartesians_MW point 28
C -0.26158 0.11672 0.00320
 O 1.59040 0.30453 0.00161
 F -2.35050 -0.26731 -0.01136
 H -0.33910 -0.40034 -0.89639
 H -0.33475 -0.40056 0.90449
 H -0.37572 1.14986 0.00431
 H 2.07125 -0.50290 -0.00586
7
SN2_IRC_Cartesians_MW_output/SN2_IRC_Cartesians_MW point 29
C -0.25089 0.11923 0.00321
 O 1.59547 0.30368 0.00298
 F -2.38630 -0.27367 -0.01122
 H -0.33480 -0.39801 -0.89692
 H -0.33039 -0.39756 0.90449
 H -0.36842 1.15237 0.00422
 H 2.07533 -0.50604 -0.00675
7
SN2_IRC_Cartesians_MW_output/SN2_IRC_Cartesians_MW point 30
C -0.23992 0.12194 0.00320
 O 1.60044 0.30279 0.00433
 F -2.42200 -0.28068 -0.01102
 H -0.33053 -0.39545 -0.89745
 H -0.32608 -0.39431 0.90444
 H -0.36096 1.15511 0.00411
 H 2.07906 -0.50941 -0.00760
7
SN2_IRC_Cartesians_MW_output/SN2_IRC_Cartesians_MW point 31
C -0.22846 0.12501 0.00318
 O 1.60522 0.30183 0.00565
 F -2.45748 -0.28886 -0.01079
 H -0.32635 -0.39244 -0.89794
 H -0.32186 -0.39062 0.90434
 H -0.35318 1.15826 0.00399
 H 2.08212 -0.51318 -0.00842
7
SN2_IRC_Cartesians_MW_output/SN2_IRC_Cartesians_MW point 32
C -0.21634 0.12857 0.00314
 O 1.60973 0.30076 0.00694
 F -2.49256 -0.29867 -0.01054
 H -0.32232 -0.38881 -0.89838
 H -0.31776 -0.38634 0.90419
 H -0.34498 1.16199 0.00386
 H 2.08424 -0.51749 -0.00921
7
SN2_IRC_Cartesians_MW_output/SN2_IRC_Cartesians_MW point 33
C -0.20334 0.13282 0.00308
 O 1.61384 0.29954 0.00818
 F -2.52696 -0.31070 -0.01027
 H -0.31849 -0.38434 -0.89874
 H -0.31387 -0.38124 0.90395
 H -0.33622 1.16648 0.00373
 H 2.08505 -0.52255 -0.00993
7
SN2_IRC_Cartesians_MW_output/SN2_IRC_Cartesians_MW point 34
C -0.18918 0.13799 0.00298
 O 1.61738 0.29814 0.00932
 F -2.56023 -0.32581 -0.00995
 H -0.31498 -0.37871 -0.89898
 H -0.31028 -0.37501 0.90361
 H -0.32673 1.17205 0.00358
 H 2.08400 -0.52864 -0.01057
7
SN2_IRC_Cartesians_MW_output/SN2_IRC_Cartesians_MW point 35
C -0.17344 0.14447 0.00284
 O 1.62006 0.29646 0.01033
 F -2.59158 -0.34523 -0.00957
 H -0.31194 -0.37144 -0.89905
 H -0.30714 -0.36722 0.90310
 H -0.31624 1.17911 0.00342
 H 2.08029 -0.53616 -0.01108
7
SN2_IRC_Cartesians_MW_output/SN2_IRC_Cartesians_MW point 36
C -0.15569 0.15273 0.00264
 O 1.62144 0.29442 0.01113
 F -2.61966 -0.37055 -0.00912
 H -0.30966 -0.36193 -0.89888
 H -0.30472 -0.35728 0.90237
 H -0.30450 1.18822 0.00325
 H 2.07279 -0.54561 -0.01139
7
SN2_IRC_Cartesians_MW_output/SN2_IRC_Cartesians_MW point 37
C -0.13566 0.16322 0.00236
 O 1.62100 0.29194 0.01161
 F -2.64238 -0.40336 -0.00858
 H -0.30847 -0.34958 -0.89838
 H -0.30336 -0.34464 0.90135
 H -0.29135 1.19992 0.00306
 H 2.06023 -0.55749 -0.01143
7
SN2_IRC_Cartesians_MW_output/SN2_IRC_Cartesians_MW point 38
C -0.11370 0.17599 0.00200
 O 1.61833 0.28902 0.01169
 F -2.65755 -0.44391 -0.00797
 H -0.30869 -0.33429 -0.89749
 H -0.30337 -0.32926 0.90003
 H -0.27705 1.21428 0.00286
 H 2.04203 -0.57183 -0.01112
7
SN2_IRC_Cartesians_MW_output/SN2_IRC_Cartesians_MW point 39
C -0.09082 0.19044 0.00157
 O 1.61357 0.28579 0.01135
 F -2.66452 -0.49032 -0.00732
 H -0.31029 -0.31676 -0.89624
 H -0.30472 -0.31184 0.89847
 H -0.26224 1.23063 0.00267
 H 2.01902 -0.58795 -0.01050
7
SN2_IRC_Cartesians_MW_output/SN2_IRC_Cartesians_MW point 40
C -0.06791 0.20581 0.00111
 O 1.60726 0.28242 0.01070
 F -2.66461 -0.54001 -0.00667
 H -0.31297 -0.29797 -0.89475
 H -0.30713 -0.29332 0.89677
 H -0.24750 1.24808 0.00248
 H 1.99286 -0.60501 -0.00964
7
SN2_IRC_Cartesians_MW_output/SN2_IRC_Cartesians_MW point 41
C -0.04539 0.22155 0.00064
 O 1.59996 0.27900 0.00983
 F -2.65981 -0.59116 -0.00605
 H -0.31637 -0.27862 -0.89309
 H -0.31024 -0.27435 0.89500
 H -0.23306 1.26600 0.00232
 H 1.96491 -0.62244 -0.00864
7
SN2_IRC_Cartesians_MW_output/SN2_IRC_Cartesians_MW point 42
C -0.02333 0.23743 0.00016
 O 1.59204 0.27558 0.00881
 F -2.65162 -0.64290 -0.00547
 H -0.32025 -0.25903 -0.89134
 H -0.31381 -0.25521 0.89321
 H -0.21896 1.28410 0.00218
 H 1.93593 -0.63996 -0.00755
7
SN2_IRC_Cartesians_MW_output/SN2_IRC_Cartesians_MW point 43
C -0.00173 0.25332 -0.00031
 O 1.58366 0.27216 0.00769
 F -2.64089 -0.69484 -0.00493
 H -0.32448 -0.23936 -0.88952
 H -0.31772 -0.23605 0.89140
 H -0.20517 1.30226 0.00205
 H 1.90632 -0.65749 -0.00640
7
SN2_IRC_Cartesians_MW_output/SN2_IRC_Cartesians_MW point 44
C 0.01943 0.26919 -0.00077
 O 1.57493 0.26877 0.00649
 F -2.62800 -0.74681 -0.00442
 H -0.32899 -0.21968 -0.88763
 H -0.32190 -0.21692 0.88960
 H -0.19170 1.32040 0.00195
 H 1.87623 -0.67497 -0.00521
7
SN2_IRC_Cartesians_MW_output/SN2_IRC_Cartesians_MW point 45
C 0.04010 0.28501 -0.00122
 O 1.56588 0.26540 0.00520
 F -2.61306 -0.79870 -0.00397
 H -0.33377 -0.20001 -0.88569
 H -0.32634 -0.19785 0.88780
 H -0.17855 1.33851 0.00186
 H 1.84575 -0.69235 -0.00399
7
SN2_IRC_Cartesians_MW_output/SN2_IRC_Cartesians_MW point 46
C 0.06026 0.30075 -0.00166
 O 1.55650 0.26205 0.00384
 F -2.59607 -0.85042 -0.00357
 H -0.33882 -0.18040 -0.88370
 H -0.33103 -0.17889 0.88602
 H -0.16576 1.35653 0.00180
 H 1.81492 -0.70962 -0.00273
7
SN2_IRC_Cartesians_MW_output/SN2_IRC_Cartesians_MW point 47
C 0.07985 0.31636 -0.00208
 O 1.54682 0.25874 0.00240
 F -2.57699 -0.90188 -0.00325
 H -0.34414 -0.16089 -0.88164
 H -0.33597 -0.16006 0.88425
 H -0.15335 1.37445 0.00177
 H 1.78378 -0.72673 -0.00145
7
SN2_IRC_Cartesians_MW_output/SN2_IRC_Cartesians_MW point 48
C 0.09882 0.33183 -0.00247
 O 1.53683 0.25547 0.00088
 F -2.55582 -0.95295 -0.00305
 H -0.34972 -0.14151 -0.87951
 H -0.34114 -0.14141 0.88253
 H -0.14137 1.39222 0.00179
 H 1.75239 -0.74364 -0.00017
7
SN2_IRC_Cartesians_MW_output/SN2_IRC_Cartesians_MW point 49
C 0.11712 0.34711 -0.00279
 O 1.52656 0.25222 -0.00070
 F -2.53254 -1.00354 -0.00308
 H -0.35559 -0.12230 -0.87727
 H -0.34651 -0.12299 0.88089
 H -0.12981 1.40980 0.00190
 H 1.72078 -0.76029 0.00105
7
SN2_IRC_Cartesians_MW_output/SN2_IRC_Cartesians_MW point 50
C 0.13474 0.36218 -0.00296
 O 1.51602 0.24897 -0.00233
 F -2.50721 -1.05353 -0.00362
 H -0.36177 -0.10329 -0.87482
 H -0.35203 -0.10485 0.87943
 H -0.11870 1.42715 0.00221
 H 1.68895 -0.77662 0.00209
7
SN2_IRC_Cartesians_MW_output/SN2_IRC_Cartesians_MW point 51
C 0.15169 0.37697 -0.00277
 O 1.50521 0.24562 -0.00398
 F -2.47986 -1.10279 -0.00535
 H -0.36835 -0.08451 -0.87191
 H -0.35756 -0.08703 0.87839
 H -0.10797 1.44422 0.00297
 H 1.65685 -0.79248 0.00264
7
SN2_IRC_Cartesians_MW_output/SN2_IRC_Cartesians_MW point 52
C 0.16803 0.39143 -0.00174
 O 1.49414 0.24198 -0.00556
 F -2.45058 -1.15115 -0.00989
 H -0.37557 -0.06593 -0.86793
 H -0.36277 -0.06966 0.87835
 H -0.09750 1.46095 0.00481
 H 1.62426 -0.80761 0.00194
7
SN2_IRC_Cartesians_MW_output/SN2_IRC_Cartesians_MW point 53
C 0.18391 0.40541 0.00129
 O 1.48278 0.23754 -0.00686
 F -2.41950 -1.19823 -0.02103
 H -0.38398 -0.04757 -0.86147
 H -0.36690 -0.05298 0.88065
 H -0.08696 1.47719 0.00918
 H 1.59065 -0.82136 -0.00176
7
SN2_IRC_Cartesians_MW_output/SN2_IRC_Cartesians_MW point 54
C 0.19951 0.41844 0.00870
 O 1.47122 0.23129 -0.00747
 F -2.38714 -1.24274 -0.04670
 H -0.39467 -0.02955 -0.84961
 H -0.36833 -0.03764 0.88809
 H -0.07578 1.49245 0.01911
 H 1.55520 -0.83225 -0.01213
7
SN2_IRC_Cartesians_MW_output/SN2_IRC_Cartesians_MW point 55
C 0.21439 0.42927 0.02406
 O 1.45994 0.22185 -0.00669
 F -2.35521 -1.28093 -0.09863
 H -0.40904 -0.01282 -0.82807
 H -0.36445 -0.02531 0.90489
 H -0.06353 1.50540 0.03909
 H 1.51789 -0.83745 -0.03465
7
SN2_IRC_Cartesians_MW_output/SN2_IRC_Cartesians_MW point 56
C 0.22679 0.43603 0.04887
 O 1.45008 0.20894 -0.00408
 F -2.32661 -1.30672 -0.18167
 H -0.42711 0.00054 -0.79532
 H -0.35366 -0.01835 0.93295
 H -0.05106 1.51389 0.07097
 H 1.48157 -0.83431 -0.07173
7
SN2_IRC_Cartesians_MW_output/SN2_IRC_Cartesians_MW point 57
C 0.23484 0.43791 0.08040
 O 1.44240 0.19401 -0.00001
 F -2.30242 -1.31720 -0.28672
 H -0.44717 0.00902 -0.75489
 H -0.33741 -0.01757 0.96919
 H -0.04006 1.51694 0.11124
 H 1.44983 -0.82310 -0.11922
7
SN2_IRC_Cartesians_MW_output/SN2_IRC_Cartesians_MW point 58
C 0.23758 0.43486 0.11595
 O 1.43715 0.17833 0.00508
 F -2.28252 -1.31190 -0.40479
 H -0.46782 0.01206 -0.71019
 H -0.31742 -0.02292 1.01048
 H -0.03169 1.51444 0.15648
 H 1.42471 -0.80486 -0.17301
7
SN2_IRC_Cartesians_MW_output/SN2_IRC_Cartesians_MW point 59
C 0.23602 0.42892 0.15183
 O 1.43298 0.16317 0.01031
 F -2.26217 -1.29730 -0.52379
 H -0.48814 0.01162 -0.66546
 H -0.29687 -0.03176 1.05236
 H -0.02605 1.50866 0.20205
 H 1.40424 -0.78331 -0.22731
7
SN2_IRC_Cartesians_MW_output/SN2_IRC_Cartesians_MW point 60
C 0.22935 0.41915 0.18867
 O 1.43061 0.14845 0.01592
 F -2.24355 -1.27031 -0.64574
 H -0.50801 0.00662 -0.62009
 H -0.27497 -0.04527 1.09565
 H -0.02352 1.49854 0.24875
 H 1.39009 -0.75718 -0.28316
7
SN2_IRC_Cartesians_MW_output/SN2_IRC_Cartesians_MW point 61
C 0.21817 0.40649 0.22518
 O 1.42942 0.13456 0.02157
 F -2.22460 -1.23394 -0.76646
 H -0.52720 -0.00199 -0.57550
 H -0.25291 -0.06224 1.13880
 H -0.02396 1.48512 0.29495
 H 1.38108 -0.72800 -0.33854
7
SN2_IRC_Cartesians_MW_output/SN2_IRC_Cartesians_MW point 62
C 0.20291 0.39144 0.26083
 O 1.42907 0.12164 0.02711
 F -2.20442 -1.18982 -0.88416
 H -0.54564 -0.01366 -0.53230
 H -0.23123 -0.08204 1.18110
 H -0.02723 1.46899 0.33999
 H 1.37653 -0.69654 -0.39258
7
SN2_IRC_Cartesians_MW_output/SN2_IRC_Cartesians_MW point 63
C 0.18416 0.37462 0.29512
 O 1.42921 0.10978 0.03242
 F -2.18207 -1.13996 -0.99727
 H -0.56332 -0.02770 -0.49098
 H -0.21043 -0.10390 1.22196
 H -0.03305 1.45084 0.38327
 H 1.37551 -0.66369 -0.44452
7
SN2_IRC_Cartesians_MW_output/SN2_IRC_Cartesians_MW point 64
C 0.16281 0.35688 0.32755
 O 1.42934 0.09902 0.03733
 F -2.15649 -1.08707 -1.10420
 H -0.58030 -0.04313 -0.45204
 H -0.19109 -0.12679 1.26073
 H -0.04093 1.43163 0.42419
 H 1.37666 -0.63054 -0.49355
7
SN2_IRC_Cartesians_MW_output/SN2_IRC_Cartesians_MW point 65
C 0.14021 0.33938 0.35754
 O 1.42885 0.08937 0.04165
 F -2.12658 -1.03492 -1.20308
 H -0.59663 -0.05862 -0.41602
 H -0.17387 -0.14927 1.29664
 H -0.05013 1.41268 0.46202
 H 1.37814 -0.59862 -0.53875
7
SN2_IRC_Cartesians_MW_output/SN2_IRC_Cartesians_MW point 66
C 0.11814 0.32353 0.38444
 O 1.42709 0.08081 0.04520
 F -2.09164 -0.98804 -1.29183
 H -0.61232 -0.07253 -0.38354
 H -0.15948 -0.16962 1.32882
 H -0.05963 1.39558 0.49599
 H 1.37784 -0.56973 -0.57909
7
SN2_IRC_Cartesians_MW_output/SN2_IRC_Cartesians_MW point 67
C 0.09827 0.31050 0.40779
 O 1.42367 0.07328 0.04788
 F -2.05197 -0.95018 -1.36899
 H -0.62734 -0.08351 -0.35501
 H -0.14831 -0.18640 1.35665
 H -0.06844 1.38166 0.52554
 H 1.37411 -0.54536 -0.61386
7
SN2_IRC_Cartesians_MW_output/SN2_IRC_Cartesians_MW point 68
C 0.08140 0.30066 0.42767
 O 1.41864 0.06664 0.04973
 F -2.00878 -0.92244 -1.43483
 H -0.64162 -0.09112 -0.33033
 H -0.14021 -0.19918 1.38020
 H -0.07600 1.37131 0.55077
 H 1.36658 -0.52587 -0.64321
7
SN2_IRC_Cartesians_MW_output/SN2_IRC_Cartesians_MW point 69
C 0.06730 0.29356 0.44463
 O 1.41234 0.06074 0.05090
 F -1.96335 -0.90342 -1.49119
 H -0.65521 -0.09583 -0.30887
 H -0.13461 -0.20851 1.40017
 H -0.08236 1.36405 0.57239
 H 1.35588 -0.51058 -0.66804
7
SN2_IRC_Cartesians_MW_output/SN2_IRC_Cartesians_MW point 70
C 0.05528 0.28850 0.45937
 O 1.40514 0.05541 0.05158
 F -1.91648 -0.89085 -1.54026
 H -0.66821 -0.09841 -0.28990
 H -0.13087 -0.21528 1.41738
 H -0.08780 1.35906 0.59122
 H 1.34293 -0.49843 -0.68940
7
SN2_IRC_Cartesians_MW_output/SN2_IRC_Cartesians_MW point 71
C 0.04477 0.28495 0.47237
 O 1.39729 0.05053 0.05187
 F -1.86852 -0.88304 -1.58369
 H -0.68075 -0.09942 -0.27286
 H -0.12856 -0.22016 1.43249
 H -0.09261 1.35577 0.60791
 H 1.32838 -0.48864 -0.70808
7
SN2_IRC_Cartesians_MW_output/SN2_IRC_Cartesians_MW point 72
C 0.03543 0.28261 0.48397
 O 1.38889 0.04604 0.05185
 F -1.81956 -0.87904 -1.62252
 H -0.69291 -0.09917 -0.25742
 H -0.12743 -0.22351 1.44586
 H -0.09695 1.35382 0.62283
 H 1.31253 -0.48075 -0.72458
7
SN2_IRC_Cartesians_MW_output/SN2_IRC_Cartesians_MW point 73
C 0.02708 0.28130 0.49436
 O 1.38001 0.04188 0.05155
 F -1.76965 -0.87831 -1.65741
 H -0.70477 -0.09786 -0.24332
 H -0.12732 -0.22557 1.45775
 H -0.10088 1.35303 0.63626
 H 1.29554 -0.47447 -0.73920
7
SN2_IRC_Cartesians_MW_output/SN2_IRC_Cartesians_MW point 74
C 0.01955 0.28087 0.50372
 O 1.37070 0.03799 0.05102
 F -1.71886 -0.88037 -1.68895
 H -0.71637 -0.09563 -0.23037
 H -0.12809 -0.22651 1.46838
 H -0.10449 1.35322 0.64840
 H 1.27757 -0.46958 -0.75222
7
SN2_IRC_Cartesians_MW_output/SN2_IRC_Cartesians_MW point 75
C 0.01266 0.28115 0.51223
 O 1.36104 0.03434 0.05029
 F -1.66727 -0.88468 -1.71771
 H -0.72778 -0.09266 -0.21837
 H -0.12960 -0.22656 1.47797
 H -0.10785 1.35421 0.65949
 H 1.25880 -0.46581 -0.76391
7
SN2_IRC_Cartesians_MW_output/SN2_IRC_Cartesians_MW point 76
C 0.00620 0.28196 0.52006
 O 1.35109 0.03090 0.04940
 F -1.61493 -0.89066 -1.74424
 H -0.73903 -0.08916 -0.20714
 H -0.13170 -0.22594 1.48673
 H -0.11107 1.35579 0.66972
 H 1.23945 -0.46289 -0.77454
7
SN2_IRC_Cartesians_MW_output/SN2_IRC_Cartesians_MW point 77
C -0.00002 0.28313 0.52735
 O 1.34091 0.02762 0.04837
 F -1.56187 -0.89781 -1.76899
 H -0.75016 -0.08528 -0.19652
 H -0.13429 -0.22486 1.49482
 H -0.11425 1.35778 0.67928
 H 1.21968 -0.46058 -0.78431
7
SN2_IRC_Cartesians_MW_output/SN2_IRC_Cartesians_MW point 78
C -0.00616 0.28454 0.53420
 O 1.33056 0.02450 0.04724
 F -1.50811 -0.90570 -1.79231
 H -0.76120 -0.08118 -0.18640
 H -0.13728 -0.22348 1.50239
 H -0.11748 1.36004 0.68829
 H 1.19966 -0.45871 -0.79340
7
SN2_IRC_Cartesians_MW_output/SN2_IRC_Cartesians_MW point 79
C -0.01236 0.28608 0.54069
 O 1.32006 0.02151 0.04601
 F -1.45363 -0.91403 -1.81445
 H -0.77218 -0.07697 -0.17670
 H -0.14060 -0.22191 1.50953
 H -0.12080 1.36244 0.69685
 H 1.17950 -0.45712 -0.80193
7
SN2_IRC_Cartesians_MW_output/SN2_IRC_Cartesians_MW point 80
C -0.01870 0.28768 0.54687
 O 1.30943 0.01867 0.04471
 F -1.39841 -0.92256 -1.83560
 H -0.78310 -0.07272 -0.16735
 H -0.14421 -0.22026 1.51631
 H -0.12429 1.36492 0.70503
 H 1.15929 -0.45572 -0.80997
7
SN2_IRC_Cartesians_MW_output/SN2_IRC_Cartesians_MW point 81
C -0.02525 0.28929 0.55279
 O 1.29870 0.01594 0.04333
 F -1.34243 -0.93113 -1.85586
 H -0.79400 -0.06849 -0.15832
 H -0.14810 -0.21858 1.52278
 H -0.12798 1.36740 0.71287
 H 1.13907 -0.45444 -0.81758
7
SN2_IRC_Cartesians_MW_output/SN2_IRC_Cartesians_MW point 82
C -0.03208 0.29087 0.55846
 O 1.28786 0.01335 0.04187
 F -1.28565 -0.93964 -1.87530
 H -0.80486 -0.06432 -0.14959
 H -0.15224 -0.21692 1.52895
 H -0.13190 1.36987 0.72040
 H 1.11888 -0.45321 -0.82479
7
SN2_IRC_Cartesians_MW_output/SN2_IRC_Cartesians_MW point 83
C -0.03922 0.29241 0.56389
 O 1.27692 0.01089 0.04034
 F -1.22803 -0.94799 -1.89395
 H -0.81570 -0.06023 -0.14114
 H -0.15664 -0.21531 1.53485
 H -0.13608 1.37227 0.72763
 H 1.09876 -0.45203 -0.83162
7
SN2_IRC_Cartesians_MW_output/SN2_IRC_Cartesians_MW point 84
C -0.04672 0.29387 0.56908
 O 1.26588 0.00856 0.03875
 F -1.16952 -0.95614 -1.91182
 H -0.82652 -0.05626 -0.13297
 H -0.16129 -0.21378 1.54047
 H -0.14055 1.37460 0.73456
 H 1.07872 -0.45085 -0.83806
7
SN2_IRC_Cartesians_MW_output/SN2_IRC_Cartesians_MW point 85
C -0.05460 0.29525 0.57403
 O 1.25473 0.00636 0.03707
 F -1.11007 -0.96403 -1.92889
 H -0.83733 -0.05242 -0.12510
 H -0.16620 -0.21234 1.54582
 H -0.14531 1.37683 0.74118
 H 1.05879 -0.44966 -0.84412
7
SN2_IRC_Cartesians_MW_output/SN2_IRC_Cartesians_MW point 86
C -0.06290 0.29653 0.57874
 O 1.24348 0.00431 0.03532
 F -1.04961 -0.97163 -1.94516
 H -0.84813 -0.04871 -0.11752
 H -0.17139 -0.21100 1.55089
 H -0.15041 1.37896 0.74750
 H 1.03896 -0.44846 -0.84977
7
SN2_IRC_Cartesians_MW_output/SN2_IRC_Cartesians_MW point 87
C -0.07166 0.29770 0.58319
 O 1.23211 0.00242 0.03349
 F -0.98807 -0.97890 -1.96056
 H -0.85891 -0.04517 -0.11026
 H -0.17686 -0.20978 1.55567
 H -0.15586 1.38097 0.75349
 H 1.01926 -0.44724 -0.85501
7
SN2_IRC_Cartesians_MW_output/SN2_IRC_Cartesians_MW point 88
C -0.08090 0.29875 0.58736
 O 1.22061 0.00069 0.03157
 F -0.92537 -0.98581 -1.97507
 H -0.86969 -0.04180 -0.10332
 H -0.18264 -0.20870 1.56013
 H -0.16169 1.38284 0.75913
 H 0.99969 -0.44598 -0.85980
7
SN2_IRC_Cartesians_MW_output/SN2_IRC_Cartesians_MW point 89
C -0.09068 0.29967 0.59125
 O 1.20898 -0.00087 0.02956
 F -0.86143 -0.99233 -1.98861
 H -0.88045 -0.03861 -0.09674
 H -0.18875 -0.20775 1.56425
 H -0.16794 1.38457 0.76441
 H 0.98026 -0.44468 -0.86412
7
SN2_IRC_Cartesians_MW_output/SN2_IRC_Cartesians_MW point 90
C -0.10102 0.30045 0.59482
 O 1.19721 -0.00223 0.02745
 F -0.79613 -0.99843 -2.00113
 H -0.89121 -0.03563 -0.09053
 H -0.19520 -0.20696 1.56803
 H -0.17462 1.38615 0.76929
 H 0.96098 -0.44334 -0.86793
7
SN2_IRC_Cartesians_MW_output/SN2_IRC_Cartesians_MW point 91
C -0.11199 0.30108 0.59806
 O 1.18528 -0.00340 0.02523
 F -0.72935 -1.00408 -2.01255
 H -0.90196 -0.03286 -0.08472
 H -0.20204 -0.20634 1.57142
 H -0.18179 1.38756 0.77376
 H 0.94185 -0.44196 -0.87120
7
SN2_IRC_Cartesians_MW_output/SN2_IRC_Cartesians_MW point 92
C -0.12361 0.30154 0.60095
 O 1.17317 -0.00436 0.02289
 F -0.66097 -1.00925 -2.02279
 H -0.91271 -0.03031 -0.07934
 H -0.20929 -0.20589 1.57441
 H -0.18946 1.38880 0.77777
 H 0.92288 -0.44053 -0.87389
7
SN2_IRC_Cartesians_MW_output/SN2_IRC_Cartesians_MW point 93
C -0.13595 0.30184 0.60346
 O 1.16086 -0.00508 0.02043
 F -0.59084 -1.01391 -2.03179
 H -0.92347 -0.02801 -0.07442
 H -0.21698 -0.20564 1.57696
 H -0.19770 1.38985 0.78131
 H 0.90408 -0.43905 -0.87595
7
SN2_IRC_Cartesians_MW_output/SN2_IRC_Cartesians_MW point 94
C -0.14907 0.30195 0.60556
 O 1.14834 -0.00556 0.01782
 F -0.51878 -1.01803 -2.03944
 H -0.93423 -0.02596 -0.06998
 H -0.22515 -0.20558 1.57905
 H -0.20653 1.39070 0.78434
 H 0.88542 -0.43751 -0.87736
7
SN2_IRC_Cartesians_MW_output/SN2_IRC_Cartesians_MW point 95
C -0.16302 0.30186 0.60724
 O 1.13558 -0.00578 0.01507
 F -0.44461 -1.02158 -2.04569
 H -0.94502 -0.02419 -0.06605
 H -0.23384 -0.20574 1.58065
 H -0.21600 1.39134 0.78683
 H 0.86692 -0.43591 -0.87806
7
SN2_IRC_Cartesians_MW_output/SN2_IRC_Cartesians_MW point 96
C -0.17787 0.30157 0.60847
 O 1.12255 -0.00573 0.01216
 F -0.36813 -1.02455 -2.05047
 H -0.95585 -0.02269 -0.06265
 H -0.24308 -0.20612 1.58174
 H -0.22617 1.39176 0.78876
 H 0.84854 -0.43425 -0.87803
7
SN2_IRC_Cartesians_MW_output/SN2_IRC_Cartesians_MW point 97
C -0.19366 0.30107 0.60925
 O 1.10921 -0.00540 0.00909
 F -0.28912 -1.02691 -2.05376
 H -0.96674 -0.02149 -0.05977
 H -0.25291 -0.20673 1.58231
 H -0.23705 1.39196 0.79013
 H 0.83026 -0.43251 -0.87725
7
SN2_IRC_Cartesians_MW_output/SN2_IRC_Cartesians_MW point 98
C -0.21043 0.30037 0.60961
 O 1.09553 -0.00481 0.00584
 F -0.20736 -1.02868 -2.05567
 H -0.97774 -0.02055 -0.05739
 H -0.26333 -0.20757 1.58240
 H -0.24868 1.39193 0.79097
 H 0.81201 -0.43068 -0.87575
7
SN2_IRC_Cartesians_MW_output/SN2_IRC_Cartesians_MW point 99
C -0.22815 0.29947 0.60964
 O 1.08146 -0.00400 0.00242
 F -0.12270 -1.02994 -2.05649
 H -0.98891 -0.01985 -0.05538
 H -0.27431 -0.20863 1.58211
 H -0.26102 1.39170 0.79139
 H 0.79364 -0.42875 -0.87368
7
SN2_IRC_Cartesians_MW_output/SN2_IRC_Cartesians_MW point 100
C -0.24663 0.29844 0.60959
 O 1.06697 -0.00309 -0.00112
 F -0.03521 -1.03092 -2.05707
 H -1.00040 -0.01926 -0.05342
 H -0.28570 -0.20984 1.58172
 H -0.27390 1.39136 0.79172
 H 0.77488 -0.42669 -0.87143
7
SN2_IRC_Cartesians_MW_output/SN2_IRC_Cartesians_MW point 101
C -0.26512 0.29747 0.61012
 O 1.05216 -0.00247 -0.00462
 F 0.05371 -1.03223 -2.05959
 H -1.01240 -0.01846 -0.05068
 H -0.29692 -0.21099 1.58199
 H -0.28668 1.39111 0.79281
 H 0.75525 -0.42443 -0.87002
7
SN2_IRC_Cartesians_MW_output/SN2_IRC_Cartesians_MW point 102
C -0.28108 0.29706 0.61269
 O 1.03786 -0.00296 -0.00759
 F 0.13721 -1.03528 -2.06890
 H -1.02485 -0.01673 -0.04543
 H -0.30623 -0.21158 1.58462
 H -0.29738 1.39149 0.79648
 H 0.73447 -0.42200 -0.87186
7
SN2_IRC_Cartesians_MW_output/SN2_IRC_Cartesians_MW point 103
C -0.29115 0.29766 0.61829
 O 1.02590 -0.00523 -0.00939
 F 0.20299 -1.04102 -2.08813
 H -1.03669 -0.01359 -0.03670
 H -0.31146 -0.21111 1.59074
 H -0.30351 1.39291 0.80394
 H 0.71392 -0.41962 -0.87875
7
SN2_IRC_Cartesians_MW_output/SN2_IRC_Cartesians_MW point 104
C -0.29781 0.29886 0.62506
 O 1.01548 -0.00826 -0.01057
 F 0.25769 -1.04828 -2.11117
 H -1.04777 -0.00974 -0.02669
 H -0.31459 -0.20997 1.59823
 H -0.30709 1.39494 0.81284
 H 0.69410 -0.41755 -0.88770
