# Supplementary material for: Low dimensional representations along intrinsic reaction coordinates and molecular dynamics trajectories using interatomic distance matrices
Source: Chem Sci. 2019 Sep 18;10(43):9954–68. doi: 10.1039/c9sc02742d (PMC6991188; doi:10.1039/c9sc02742d)
Supplement: Supplementary file 1 [file SC-010-C9SC02742D-s001.zip › C9SC02742D-SI/ESI_xyz_files/bifur_IRC_Cartesians_noMW_output/bifur_IRC_Cartesians_noMW_all_PCs.xyz]

13
bifur_IRC_Cartesians_noMW_output/bifur_IRC_Cartesians_noMW point 1
C 0.05003 0.69901 0.74247
 C 0.05043 0.69835 -0.74229
 C -1.14864 1.31387 -0.00019
 C -0.08580 -0.51573 1.59224
 C -0.08572 -0.51615 -1.59268
 F 0.97123 1.57229 1.29656
 F 0.97108 1.57125 -1.29468
 H -0.85032 -1.17576 1.21498
 H -0.85068 -1.17608 -1.21502
 H 0.86118 -1.07129 1.68123
 H 0.86084 -1.07157 -1.68218
 H -0.37167 -0.16395 2.58367
 H -0.37196 -0.16424 -2.58411
13
bifur_IRC_Cartesians_noMW_output/bifur_IRC_Cartesians_noMW point 2
C 0.05006 0.69998 0.74270
 C 0.05045 0.69932 -0.74252
 C -1.14755 1.31610 -0.00019
 C -0.08585 -0.51611 1.59061
 C -0.08577 -0.51652 -1.59104
 F 0.97088 1.57286 1.29849
 F 0.97073 1.57182 -1.29663
 H -0.85054 -1.17571 1.21242
 H -0.85089 -1.17603 -1.21246
 H 0.86126 -1.07140 1.67841
 H 0.86092 -1.07167 -1.67935
 H -0.37171 -0.16617 2.58263
 H -0.37199 -0.16646 -2.58306
13
bifur_IRC_Cartesians_noMW_output/bifur_IRC_Cartesians_noMW point 3
C 0.05013 0.70198 0.74352
 C 0.05053 0.70133 -0.74335
 C -1.14435 1.32050 -0.00019
 C -0.08592 -0.51685 1.58751
 C -0.08584 -0.51725 -1.58794
 F 0.96956 1.57392 1.30295
 F 0.96940 1.57291 -1.30113
 H -0.85105 -1.17541 1.20754
 H -0.85140 -1.17573 -1.20757
 H 0.86131 -1.07165 1.67263
 H 0.86097 -1.07191 -1.67356
 H -0.37153 -0.17078 2.58073
 H -0.37181 -0.17106 -2.58116
13
bifur_IRC_Cartesians_noMW_output/bifur_IRC_Cartesians_noMW point 4
C 0.05026 0.70537 0.74501
 C 0.05065 0.70474 -0.74484
 C -1.13869 1.32788 -0.00018
 C -0.08604 -0.51808 1.58234
 C -0.08595 -0.51848 -1.58275
 F 0.96717 1.57569 1.31063
 F 0.96698 1.57472 -1.30888
 H -0.85193 -1.17486 1.19939
 H -0.85227 -1.17516 -1.19942
 H 0.86137 -1.07207 1.66287
 H 0.86104 -1.07233 -1.66377
 H -0.37117 -0.17858 2.57760
 H -0.37142 -0.17885 -2.57801
13
bifur_IRC_Cartesians_noMW_output/bifur_IRC_Cartesians_noMW point 5
C 0.05044 0.71020 0.74695
 C 0.05082 0.70961 -0.74678
 C -1.13111 1.33852 -0.00017
 C -0.08622 -0.51987 1.57482
 C -0.08612 -0.52025 -1.57521
 F 0.96406 1.57827 1.32135
 F 0.96385 1.57735 -1.31969
 H -0.85316 -1.17417 1.18756
 H -0.85349 -1.17445 -1.18758
 H 0.86151 -1.07266 1.64892
 H 0.86120 -1.07290 -1.64977
 H -0.37078 -0.18969 2.57299
 H -0.37100 -0.18996 -2.57338
13
bifur_IRC_Cartesians_noMW_output/bifur_IRC_Cartesians_noMW point 6
C 0.05064 0.71625 0.74898
 C 0.05101 0.71570 -0.74883
 C -1.12266 1.35211 -0.00016
 C -0.08648 -0.52218 1.56508
 C -0.08637 -0.52253 -1.56544
 F 0.96083 1.58163 1.33426
 F 0.96059 1.58078 -1.33271
 H -0.85461 -1.17352 1.17226
 H -0.85493 -1.17379 -1.17227
 H 0.86180 -1.07338 1.63136
 H 0.86151 -1.07360 -1.63216
 H -0.37058 -0.20362 2.56692
 H -0.37077 -0.20386 -2.56729
13
bifur_IRC_Cartesians_noMW_output/bifur_IRC_Cartesians_noMW point 7
C 0.05084 0.72303 0.75085
 C 0.05120 0.72251 -0.75071
 C -1.11431 1.36756 -0.00015
 C -0.08679 -0.52482 1.55386
 C -0.08667 -0.52514 -1.55419
 F 0.95791 1.58552 1.34816
 F 0.95764 1.58473 -1.34674
 H -0.85615 -1.17302 1.15467
 H -0.85646 -1.17327 -1.15467
 H 0.86226 -1.07416 1.61163
 H 0.86199 -1.07435 -1.61238
 H -0.37066 -0.21918 2.55984
 H -0.37082 -0.21941 -2.56018
13
bifur_IRC_Cartesians_noMW_output/bifur_IRC_Cartesians_noMW point 8
C 0.05104 0.72982 0.75247
 C 0.05138 0.72935 -0.75234
 C -1.10663 1.38322 -0.00013
 C -0.08712 -0.52751 1.54240
 C -0.08699 -0.52780 -1.54271
 F 0.95541 1.58949 1.36177
 F 0.95511 1.58877 -1.36046
 H -0.85764 -1.17266 1.13672
 H -0.85793 -1.17289 -1.13671
 H 0.86280 -1.07492 1.59180
 H 0.86255 -1.07509 -1.59249
 H -0.37093 -0.23479 2.55255
 H -0.37106 -0.23500 -2.55287
13
bifur_IRC_Cartesians_noMW_output/bifur_IRC_Cartesians_noMW point 9
C 0.05121 0.73585 0.75398
 C 0.05155 0.73541 -0.75386
 C -1.09961 1.39708 -0.00012
 C -0.08741 -0.52988 1.53229
 C -0.08727 -0.53016 -1.53257
 F 0.95306 1.59300 1.37395
 F 0.95274 1.59234 -1.37275
 H -0.85897 -1.17230 1.12088
 H -0.85926 -1.17251 -1.12086
 H 0.86326 -1.07560 1.57420
 H 0.86302 -1.07575 -1.57485
 H -0.37112 -0.24864 2.54613
 H -0.37121 -0.24884 -2.54643
13
bifur_IRC_Cartesians_noMW_output/bifur_IRC_Cartesians_noMW point 10
C 0.05135 0.74034 0.75544
 C 0.05169 0.73993 -0.75533
 C -1.09347 1.40717 -0.00012
 C -0.08760 -0.53159 1.52504
 C -0.08745 -0.53185 -1.52530
 F 0.95075 1.59550 1.38346
 F 0.95041 1.59489 -1.38234
 H -0.86004 -1.17185 1.10949
 H -0.86032 -1.17205 -1.10947
 H 0.86350 -1.07612 1.56118
 H 0.86327 -1.07626 -1.56179
 H -0.37100 -0.25896 2.54160
 H -0.37108 -0.25914 -2.54188
13
bifur_IRC_Cartesians_noMW_output/bifur_IRC_Cartesians_noMW point 11
C 0.05144 0.74275 0.75628
 C 0.05177 0.74236 -0.75617
 C -1.09004 1.41258 -0.00011
 C -0.08770 -0.53251 1.52117
 C -0.08755 -0.53276 -1.52142
 F 0.94942 1.59683 1.38864
 F 0.94907 1.59625 -1.38756
 H -0.86062 -1.17158 1.10341
 H -0.86090 -1.17177 -1.10339
 H 0.86361 -1.07641 1.55418
 H 0.86339 -1.07654 -1.55477
 H -0.37091 -0.26451 2.53920
 H -0.37097 -0.26469 -2.53947
13
bifur_IRC_Cartesians_noMW_output/bifur_IRC_Cartesians_noMW point 12
C 0.05143 0.74317 0.75599
 C 0.05176 0.74277 -0.75588
 C -1.09062 1.41377 -0.00011
 C -0.08775 -0.53273 1.52017
 C -0.08759 -0.53298 -1.52041
 F 0.94992 1.59720 1.38896
 F 0.94957 1.59661 -1.38788
 H -0.86063 -1.17177 1.10187
 H -0.86091 -1.17196 -1.10184
 H 0.86376 -1.07643 1.55290
 H 0.86354 -1.07656 -1.55348
 H -0.37121 -0.26545 2.53847
 H -0.37127 -0.26563 -2.53874
13
bifur_IRC_Cartesians_noMW_output/bifur_IRC_Cartesians_noMW point 13
C 0.05137 0.74235 0.75512
 C 0.05170 0.74195 -0.75501
 C -1.09336 1.41233 -0.00011
 C -0.08775 -0.53252 1.52100
 C -0.08760 -0.53277 -1.52125
 F 0.95137 1.59693 1.38644
 F 0.95101 1.59633 -1.38534
 H -0.86031 -1.17219 1.10322
 H -0.86059 -1.17238 -1.10319
 H 0.86391 -1.07629 1.55514
 H 0.86369 -1.07643 -1.55573
 H -0.37168 -0.26357 2.53885
 H -0.37175 -0.26375 -2.53913
13
bifur_IRC_Cartesians_noMW_output/bifur_IRC_Cartesians_noMW point 14
C 0.05131 0.74110 0.75425
 C 0.05164 0.74068 -0.75413
 C -1.09633 1.40979 -0.00012
 C -0.08773 -0.53211 1.52265
 C -0.08758 -0.53237 -1.52291
 F 0.95281 1.59638 1.38317
 F 0.95245 1.59576 -1.38204
 H -0.85992 -1.17257 1.10586
 H -0.86020 -1.17277 -1.10584
 H 0.86399 -1.07612 1.55870
 H 0.86376 -1.07626 -1.55930
 H -0.37206 -0.26066 2.53978
 H -0.37213 -0.26085 -2.54006
13
bifur_IRC_Cartesians_noMW_output/bifur_IRC_Cartesians_noMW point 15
C 0.05125 0.73972 0.75350
 C 0.05158 0.73929 -0.75338
 C -1.09903 1.40687 -0.00012
 C -0.08769 -0.53163 1.52465
 C -0.08754 -0.53189 -1.52492
 F 0.95403 1.59570 1.37985
 F 0.95367 1.59506 -1.37869
 H -0.85953 -1.17287 1.10901
 H -0.85981 -1.17308 -1.10900
 H 0.86401 -1.07593 1.56265
 H 0.86378 -1.07608 -1.56326
 H -0.37232 -0.25748 2.54095
 H -0.37239 -0.25767 -2.54124
13
bifur_IRC_Cartesians_noMW_output/bifur_IRC_Cartesians_noMW point 16
C 0.05120 0.73831 0.75289
 C 0.05153 0.73788 -0.75277
 C -1.10135 1.40381 -0.00012
 C -0.08764 -0.53111 1.52680
 C -0.08749 -0.53139 -1.52707
 F 0.95502 1.59496 1.37668
 F 0.95465 1.59431 -1.37550
 H -0.85916 -1.17310 1.11239
 H -0.85945 -1.17331 -1.11238
 H 0.86398 -1.07576 1.56669
 H 0.86375 -1.07591 -1.56732
 H -0.37247 -0.25425 2.54226
 H -0.37255 -0.25445 -2.54255
13
bifur_IRC_Cartesians_noMW_output/bifur_IRC_Cartesians_noMW point 17
C 0.05115 0.73693 0.75243
 C 0.05148 0.73649 -0.75231
 C -1.10328 1.40070 -0.00012
 C -0.08759 -0.53059 1.52902
 C -0.08744 -0.53086 -1.52930
 F 0.95576 1.59419 1.37373
 F 0.95539 1.59353 -1.37252
 H -0.85883 -1.17325 1.11589
 H -0.85912 -1.17346 -1.11589
 H 0.86391 -1.07559 1.57071
 H 0.86368 -1.07575 -1.57134
 H -0.37251 -0.25107 2.54365
 H -0.37260 -0.25126 -2.54395
13
bifur_IRC_Cartesians_noMW_output/bifur_IRC_Cartesians_noMW point 18
C 0.05112 0.73559 0.75212
 C 0.05145 0.73514 -0.75199
 C -1.10477 1.39760 -0.00013
 C -0.08752 -0.53006 1.53129
 C -0.08737 -0.53034 -1.53158
 F 0.95623 1.59341 1.37106
 F 0.95587 1.59273 -1.36982
 H -0.85854 -1.17331 1.11944
 H -0.85883 -1.17353 -1.11944
 H 0.86380 -1.07544 1.57463
 H 0.86357 -1.07561 -1.57527
 H -0.37245 -0.24799 2.54509
 H -0.37254 -0.24819 -2.54540
13
bifur_IRC_Cartesians_noMW_output/bifur_IRC_Cartesians_noMW point 19
C 0.05109 0.73431 0.75198
 C 0.05142 0.73386 -0.75185
 C -1.10578 1.39456 -0.00013
 C -0.08745 -0.52953 1.53357
 C -0.08730 -0.52981 -1.53386
 F 0.95643 1.59261 1.36871
 F 0.95607 1.59192 -1.36746
 H -0.85829 -1.17329 1.12300
 H -0.85859 -1.17351 -1.12300
 H 0.86365 -1.07531 1.57838
 H 0.86341 -1.07548 -1.57903
 H -0.37228 -0.24506 2.54658
 H -0.37238 -0.24527 -2.54689
13
bifur_IRC_Cartesians_noMW_output/bifur_IRC_Cartesians_noMW point 20
C 0.05107 0.73312 0.75200
 C 0.05140 0.73266 -0.75188
 C -1.10628 1.39163 -0.00013
 C -0.08737 -0.52901 1.53583
 C -0.08723 -0.52930 -1.53612
 F 0.95634 1.59182 1.36674
 F 0.95599 1.59112 -1.36547
 H -0.85810 -1.17318 1.12651
 H -0.85839 -1.17341 -1.12651
 H 0.86346 -1.07520 1.58191
 H 0.86321 -1.07537 -1.58257
 H -0.37200 -0.24234 2.54808
 H -0.37210 -0.24255 -2.54839
13
bifur_IRC_Cartesians_noMW_output/bifur_IRC_Cartesians_noMW point 21
C 0.05106 0.73204 0.75220
 C 0.05140 0.73157 -0.75207
 C -1.10628 1.38884 -0.00013
 C -0.08729 -0.52851 1.53802
 C -0.08714 -0.52880 -1.53832
 F 0.95597 1.59104 1.36517
 F 0.95562 1.59034 -1.36388
 H -0.85796 -1.17299 1.12991
 H -0.85825 -1.17321 -1.12991
 H 0.86323 -1.07511 1.58517
 H 0.86298 -1.07528 -1.58584
 H -0.37162 -0.23986 2.54958
 H -0.37173 -0.24007 -2.54989
13
bifur_IRC_Cartesians_noMW_output/bifur_IRC_Cartesians_noMW point 22
C 0.05106 0.73107 0.75254
 C 0.05140 0.73060 -0.75241
 C -1.10582 1.38624 -0.00013
 C -0.08720 -0.52803 1.54012
 C -0.08706 -0.52833 -1.54042
 F 0.95535 1.59029 1.36398
 F 0.95501 1.58958 -1.36269
 H -0.85786 -1.17272 1.13316
 H -0.85816 -1.17295 -1.13316
 H 0.86297 -1.07504 1.58812
 H 0.86272 -1.07521 -1.58879
 H -0.37115 -0.23764 2.55104
 H -0.37126 -0.23785 -2.55136
13
bifur_IRC_Cartesians_noMW_output/bifur_IRC_Cartesians_noMW point 23
C 0.05107 0.73022 0.75301
 C 0.05141 0.72975 -0.75288
 C -1.10497 1.38385 -0.00013
 C -0.08711 -0.52759 1.54210
 C -0.08697 -0.52789 -1.54240
 F 0.95452 1.58958 1.36316
 F 0.95419 1.58887 -1.36186
 H -0.85782 -1.17239 1.13620
 H -0.85811 -1.17262 -1.13620
 H 0.86269 -1.07499 1.59073
 H 0.86244 -1.07516 -1.59141
 H -0.37062 -0.23571 2.55245
 H -0.37073 -0.23592 -2.55277
13
bifur_IRC_Cartesians_noMW_output/bifur_IRC_Cartesians_noMW point 24
C 0.05109 0.72949 0.75358
 C 0.05143 0.72902 -0.75345
 C -1.10378 1.38171 -0.00013
 C -0.08703 -0.52719 1.54392
 C -0.08689 -0.52749 -1.54422
 F 0.95352 1.58893 1.36268
 F 0.95320 1.58821 -1.36138
 H -0.85781 -1.17202 1.13900
 H -0.85811 -1.17225 -1.13900
 H 0.86240 -1.07496 1.59300
 H 0.86215 -1.07513 -1.59368
 H -0.37003 -0.23406 2.55378
 H -0.37015 -0.23427 -2.55409
13
bifur_IRC_Cartesians_noMW_output/bifur_IRC_Cartesians_noMW point 25
C 0.05111 0.72889 0.75423
 C 0.05146 0.72842 -0.75410
 C -1.10232 1.37983 -0.00013
 C -0.08694 -0.52683 1.54556
 C -0.08681 -0.52713 -1.54586
 F 0.95240 1.58833 1.36252
 F 0.95209 1.58762 -1.36122
 H -0.85785 -1.17161 1.14151
 H -0.85814 -1.17184 -1.14151
 H 0.86211 -1.07495 1.59490
 H 0.86185 -1.07512 -1.59558
 H -0.36942 -0.23270 2.55500
 H -0.36954 -0.23291 -2.55531
13
bifur_IRC_Cartesians_noMW_output/bifur_IRC_Cartesians_noMW point 26
C 0.05114 0.72842 0.75492
 C 0.05149 0.72795 -0.75479
 C -1.10068 1.37823 -0.00013
 C -0.08687 -0.52652 1.54701
 C -0.08673 -0.52681 -1.54731
 F 0.95120 1.58780 1.36263
 F 0.95091 1.58709 -1.36133
 H -0.85791 -1.17119 1.14372
 H -0.85821 -1.17142 -1.14371
 H 0.86182 -1.07495 1.59644
 H 0.86156 -1.07512 -1.59713
 H -0.36880 -0.23163 2.55610
 H -0.36892 -0.23184 -2.55641
13
bifur_IRC_Cartesians_noMW_output/bifur_IRC_Cartesians_noMW point 27
C 0.05117 0.72807 0.75565
 C 0.05152 0.72761 -0.75552
 C -1.09887 1.37693 -0.00013
 C -0.08679 -0.52626 1.54823
 C -0.08666 -0.52655 -1.54853
 F 0.94994 1.58735 1.36302
 F 0.94966 1.58664 -1.36173
 H -0.85801 -1.17076 1.14558
 H -0.85830 -1.17098 -1.14557
 H 0.86154 -1.07496 1.59760
 H 0.86128 -1.07514 -1.59829
 H -0.36818 -0.23087 2.55706
 H -0.36830 -0.23108 -2.55737
13
bifur_IRC_Cartesians_noMW_output/bifur_IRC_Cartesians_noMW point 28
C 0.05120 0.72786 0.75641
 C 0.05156 0.72739 -0.75628
 C -1.09692 1.37593 -0.00013
 C -0.08673 -0.52604 1.54925
 C -0.08660 -0.52634 -1.54955
 F 0.94864 1.58697 1.36365
 F 0.94837 1.58626 -1.36237
 H -0.85813 -1.17032 1.14711
 H -0.85842 -1.17054 -1.14710
 H 0.86127 -1.07499 1.59839
 H 0.86101 -1.07516 -1.59907
 H -0.36756 -0.23040 2.55789
 H -0.36769 -0.23060 -2.55820
13
bifur_IRC_Cartesians_noMW_output/bifur_IRC_Cartesians_noMW point 29
C 0.05125 0.72795 0.75725
 C 0.05160 0.72749 -0.75713
 C -1.09459 1.37562 -0.00013
 C -0.08668 -0.52595 1.54975
 C -0.08654 -0.52624 -1.55005
 F 0.94721 1.58676 1.36492
 F 0.94695 1.58606 -1.36365
 H -0.85833 -1.16986 1.14784
 H -0.85861 -1.17008 -1.14782
 H 0.86102 -1.07506 1.59828
 H 0.86076 -1.07523 -1.59896
 H -0.36695 -0.23063 2.55839
 H -0.36708 -0.23084 -2.55870
13
bifur_IRC_Cartesians_noMW_output/bifur_IRC_Cartesians_noMW point 30
C 0.05129 0.72804 0.75809
 C 0.05165 0.72758 -0.75796
 C -1.09230 1.37533 -0.00013
 C -0.08663 -0.52586 1.55025
 C -0.08649 -0.52615 -1.55054
 F 0.94579 1.58657 1.36617
 F 0.94555 1.58587 -1.36491
 H -0.85852 -1.16940 1.14855
 H -0.85880 -1.16962 -1.14853
 H 0.86077 -1.07512 1.59816
 H 0.86051 -1.07529 -1.59885
 H -0.36635 -0.23087 2.55889
 H -0.36648 -0.23107 -2.55919
13
bifur_IRC_Cartesians_noMW_output/bifur_IRC_Cartesians_noMW point 31
C 0.05134 0.72855 0.75903
 C 0.05170 0.72809 -0.75890
 C -1.08951 1.37597 -0.00013
 C -0.08660 -0.52594 1.55005
 C -0.08646 -0.52622 -1.55034
 F 0.94421 1.58660 1.36826
 F 0.94398 1.58592 -1.36702
 H -0.85880 -1.16892 1.14819
 H -0.85908 -1.16914 -1.14817
 H 0.86055 -1.07524 1.59685
 H 0.86030 -1.07540 -1.59753
 H -0.36576 -0.23204 2.55895
 H -0.36589 -0.23224 -2.55925
13
bifur_IRC_Cartesians_noMW_output/bifur_IRC_Cartesians_noMW point 32
C 0.05140 0.72921 0.76000
 C 0.05176 0.72877 -0.75988
 C -1.08656 1.37700 -0.00013
 C -0.08657 -0.52607 1.54958
 C -0.08644 -0.52635 -1.54986
 F 0.94258 1.58674 1.37067
 F 0.94237 1.58607 -1.36945
 H -0.85911 -1.16844 1.14739
 H -0.85940 -1.16865 -1.14735
 H 0.86035 -1.07536 1.59506
 H 0.86010 -1.07552 -1.59573
 H -0.36517 -0.23360 2.55883
 H -0.36531 -0.23379 -2.55912
13
bifur_IRC_Cartesians_noMW_output/bifur_IRC_Cartesians_noMW point 33
C 0.05146 0.73004 0.76100
 C 0.05183 0.72960 -0.76088
 C -1.08344 1.37840 -0.00012
 C -0.08656 -0.52628 1.54883
 C -0.08642 -0.52655 -1.54911
 F 0.94090 1.58697 1.37339
 F 0.94070 1.58631 -1.37219
 H -0.85947 -1.16795 1.14616
 H -0.85974 -1.16815 -1.14612
 H 0.86017 -1.07551 1.59280
 H 0.85992 -1.07567 -1.59347
 H -0.36460 -0.23552 2.55854
 H -0.36473 -0.23571 -2.55882
13
bifur_IRC_Cartesians_noMW_output/bifur_IRC_Cartesians_noMW point 34
C 0.05153 0.73110 0.76204
 C 0.05190 0.73068 -0.76193
 C -1.08011 1.38035 -0.00012
 C -0.08656 -0.52657 1.54767
 C -0.08642 -0.52684 -1.54794
 F 0.93916 1.58735 1.37655
 F 0.93898 1.58671 -1.37539
 H -0.85986 -1.16746 1.14429
 H -0.86014 -1.16766 -1.14424
 H 0.86001 -1.07568 1.58985
 H 0.85976 -1.07583 -1.59051
 H -0.36406 -0.23798 2.55797
 H -0.36419 -0.23817 -2.55825
13
bifur_IRC_Cartesians_noMW_output/bifur_IRC_Cartesians_noMW point 35
C 0.05161 0.73221 0.76326
 C 0.05198 0.73179 -0.76314
 C -1.07629 1.38230 -0.00012
 C -0.08655 -0.52686 1.54657
 C -0.08641 -0.52712 -1.54684
 F 0.93713 1.58770 1.38001
 F 0.93696 1.58707 -1.37888
 H -0.86030 -1.16687 1.14250
 H -0.86058 -1.16706 -1.14244
 H 0.85980 -1.07587 1.58682
 H 0.85955 -1.07602 -1.58747
 H -0.36339 -0.24054 2.55749
 H -0.36352 -0.24072 -2.55776
13
bifur_IRC_Cartesians_noMW_output/bifur_IRC_Cartesians_noMW point 36
C 0.05167 0.73306 0.76424
 C 0.05204 0.73265 -0.76413
 C -1.07322 1.38378 -0.00011
 C -0.08653 -0.52708 1.54576
 C -0.08639 -0.52733 -1.54601
 F 0.93549 1.58796 1.38275
 F 0.93533 1.58734 -1.38164
 H -0.86065 -1.16639 1.14116
 H -0.86092 -1.16658 -1.14110
 H 0.85962 -1.07602 1.58447
 H 0.85938 -1.07616 -1.58511
 H -0.36284 -0.24252 2.55714
 H -0.36297 -0.24270 -2.55740
13
bifur_IRC_Cartesians_noMW_output/bifur_IRC_Cartesians_noMW point 37
C 0.05173 0.73397 0.76516
 C 0.05211 0.73357 -0.76505
 C -1.07029 1.38544 -0.00011
 C -0.08653 -0.52733 1.54478
 C -0.08639 -0.52758 -1.54503
 F 0.93396 1.58827 1.38551
 F 0.93381 1.58767 -1.38442
 H -0.86100 -1.16596 1.13958
 H -0.86127 -1.16614 -1.13952
 H 0.85947 -1.07617 1.58194
 H 0.85923 -1.07630 -1.58258
 H -0.36235 -0.24464 2.55668
 H -0.36247 -0.24481 -2.55694
13
bifur_IRC_Cartesians_noMW_output/bifur_IRC_Cartesians_noMW point 38
C 0.05178 0.73498 0.76602
 C 0.05217 0.73458 -0.76592
 C -1.06746 1.38736 -0.00011
 C -0.08654 -0.52763 1.54359
 C -0.08640 -0.52787 -1.54384
 F 0.93252 1.58866 1.38834
 F 0.93238 1.58808 -1.38728
 H -0.86135 -1.16556 1.13767
 H -0.86162 -1.16574 -1.13760
 H 0.85936 -1.07632 1.57913
 H 0.85912 -1.07645 -1.57976
 H -0.36192 -0.24696 2.55606
 H -0.36204 -0.24713 -2.55631
13
bifur_IRC_Cartesians_noMW_output/bifur_IRC_Cartesians_noMW point 39
C 0.05184 0.73610 0.76688
 C 0.05223 0.73571 -0.76678
 C -1.06461 1.38957 -0.00011
 C -0.08655 -0.52798 1.54217
 C -0.08641 -0.52822 -1.54241
 F 0.93110 1.58914 1.39136
 F 0.93098 1.58856 -1.39033
 H -0.86172 -1.16517 1.13541
 H -0.86198 -1.16535 -1.13533
 H 0.85926 -1.07649 1.57598
 H 0.85903 -1.07661 -1.57660
 H -0.36152 -0.24955 2.55529
 H -0.36165 -0.24971 -2.55553
13
bifur_IRC_Cartesians_noMW_output/bifur_IRC_Cartesians_noMW point 40
C 0.05191 0.73737 0.76775
 C 0.05229 0.73699 -0.76765
 C -1.06164 1.39214 -0.00010
 C -0.08657 -0.52840 1.54049
 C -0.08643 -0.52863 -1.54072
 F 0.92966 1.58970 1.39464
 F 0.92956 1.58914 -1.39364
 H -0.86212 -1.16479 1.13273
 H -0.86238 -1.16496 -1.13265
 H 0.85919 -1.07667 1.57238
 H 0.85895 -1.07679 -1.57299
 H -0.36115 -0.25248 2.55435
 H -0.36127 -0.25263 -2.55458
13
bifur_IRC_Cartesians_noMW_output/bifur_IRC_Cartesians_noMW point 41
C 0.05197 0.73885 0.76867
 C 0.05237 0.73849 -0.76858
 C -1.05842 1.39520 -0.00010
 C -0.08661 -0.52890 1.53844
 C -0.08646 -0.52912 -1.53867
 F 0.92814 1.59039 1.39837
 F 0.92804 1.58985 -1.39740
 H -0.86256 -1.16440 1.12949
 H -0.86282 -1.16456 -1.12939
 H 0.85913 -1.07687 1.56816
 H 0.85890 -1.07699 -1.56876
 H -0.36078 -0.25590 2.55317
 H -0.36090 -0.25605 -2.55340
13
bifur_IRC_Cartesians_noMW_output/bifur_IRC_Cartesians_noMW point 42
C 0.05205 0.74056 0.76968
 C 0.05244 0.74021 -0.76959
 C -1.05485 1.39876 -0.00010
 C -0.08665 -0.52948 1.53604
 C -0.08650 -0.52969 -1.53626
 F 0.92648 1.59121 1.40259
 F 0.92639 1.59069 -1.40166
 H -0.86307 -1.16397 1.12568
 H -0.86332 -1.16413 -1.12558
 H 0.85908 -1.07710 1.56328
 H 0.85885 -1.07721 -1.56387
 H -0.36040 -0.25985 2.55178
 H -0.36051 -0.25999 -2.55200
13
bifur_IRC_Cartesians_noMW_output/bifur_IRC_Cartesians_noMW point 43
C 0.05214 0.74248 0.77081
 C 0.05253 0.74214 -0.77072
 C -1.05087 1.40277 -0.00009
 C -0.08670 -0.53014 1.53334
 C -0.08655 -0.53034 -1.53354
 F 0.92463 1.59212 1.40732
 F 0.92455 1.59162 -1.40643
 H -0.86363 -1.16350 1.12140
 H -0.86388 -1.16365 -1.12129
 H 0.85902 -1.07736 1.55780
 H 0.85880 -1.07747 -1.55837
 H -0.35997 -0.26428 2.55021
 H -0.36008 -0.26441 -2.55042
13
bifur_IRC_Cartesians_noMW_output/bifur_IRC_Cartesians_noMW point 44
C 0.05223 0.74458 0.77206
 C 0.05263 0.74425 -0.77198
 C -1.04647 1.40713 -0.00009
 C -0.08675 -0.53085 1.53041
 C -0.08659 -0.53104 -1.53060
 F 0.92257 1.59312 1.41251
 F 0.92251 1.59264 -1.41167
 H -0.86424 -1.16297 1.11675
 H -0.86449 -1.16311 -1.11664
 H 0.85895 -1.07765 1.55183
 H 0.85874 -1.07774 -1.55238
 H -0.35949 -0.26911 2.54851
 H -0.35959 -0.26924 -2.54871
13
bifur_IRC_Cartesians_noMW_output/bifur_IRC_Cartesians_noMW point 45
C 0.05234 0.74684 0.77346
 C 0.05273 0.74653 -0.77338
 C -1.04159 1.41181 -0.00008
 C -0.08680 -0.53161 1.52727
 C -0.08664 -0.53180 -1.52746
 F 0.92028 1.59417 1.41817
 F 0.92022 1.59373 -1.41738
 H -0.86492 -1.16238 1.11178
 H -0.86516 -1.16251 -1.11166
 H 0.85886 -1.07796 1.54538
 H 0.85866 -1.07804 -1.54592
 H -0.35894 -0.27433 2.54671
 H -0.35904 -0.27446 -2.54690
13
bifur_IRC_Cartesians_noMW_output/bifur_IRC_Cartesians_noMW point 46
C 0.05245 0.74930 0.77503
 C 0.05285 0.74901 -0.77495
 C -1.03615 1.41685 -0.00008
 C -0.08685 -0.53243 1.52392
 C -0.08669 -0.53260 -1.52409
 F 0.91770 1.59530 1.42440
 F 0.91764 1.59489 -1.42366
 H -0.86566 -1.16170 1.10646
 H -0.86590 -1.16182 -1.10633
 H 0.85875 -1.07830 1.53840
 H 0.85855 -1.07838 -1.53892
 H -0.35830 -0.28000 2.54479
 H -0.35839 -0.28012 -2.54497
13
bifur_IRC_Cartesians_noMW_output/bifur_IRC_Cartesians_noMW point 47
C 0.05259 0.75202 0.77682
 C 0.05298 0.75175 -0.77675
 C -1.02998 1.42241 -0.00007
 C -0.08691 -0.53333 1.52024
 C -0.08674 -0.53349 -1.52040
 F 0.91475 1.59654 1.43136
 F 0.91469 1.59616 -1.43068
 H -0.86650 -1.16092 1.10062
 H -0.86673 -1.16103 -1.10048
 H 0.85861 -1.07868 1.53067
 H 0.85842 -1.07875 -1.53117
 H -0.35756 -0.28629 2.54271
 H -0.35763 -0.28639 -2.54287
13
bifur_IRC_Cartesians_noMW_output/bifur_IRC_Cartesians_noMW point 48
C 0.05274 0.75503 0.77888
 C 0.05313 0.75479 -0.77882
 C -1.02292 1.42851 -0.00006
 C -0.08696 -0.53431 1.51624
 C -0.08679 -0.53446 -1.51638
 F 0.91136 1.59788 1.43917
 F 0.91129 1.59754 -1.43856
 H -0.86745 -1.16002 1.09425
 H -0.86767 -1.16012 -1.09410
 H 0.85843 -1.07911 1.52213
 H 0.85824 -1.07916 -1.52260
 H -0.35667 -0.29325 2.54047
 H -0.35673 -0.29334 -2.54061
13
bifur_IRC_Cartesians_noMW_output/bifur_IRC_Cartesians_noMW point 49
C 0.05291 0.75830 0.78125
 C 0.05330 0.75808 -0.78119
 C -1.01495 1.43504 -0.00006
 C -0.08702 -0.53536 1.51201
 C -0.08684 -0.53549 -1.51213
 F 0.90746 1.59930 1.44780
 F 0.90740 1.59900 -1.44727
 H -0.86849 -1.15897 1.08750
 H -0.86870 -1.15905 -1.08734
 H 0.85819 -1.07958 1.51291
 H 0.85802 -1.07962 -1.51334
 H -0.35562 -0.30079 2.53812
 H -0.35566 -0.30087 -2.53825
13
bifur_IRC_Cartesians_noMW_output/bifur_IRC_Cartesians_noMW point 50
C 0.05311 0.76190 0.78398
 C 0.05349 0.76171 -0.78393
 C -1.00581 1.44217 -0.00005
 C -0.08706 -0.53649 1.50743
 C -0.08688 -0.53660 -1.50753
 F 0.90296 1.60082 1.45748
 F 0.90288 1.60058 -1.45704
 H -0.86968 -1.15774 1.08019
 H -0.86988 -1.15781 -1.08002
 H 0.85789 -1.08011 1.50275
 H 0.85773 -1.08013 -1.50315
 H -0.35437 -0.30912 2.53563
 H -0.35439 -0.30918 -2.53574
13
bifur_IRC_Cartesians_noMW_output/bifur_IRC_Cartesians_noMW point 51
C 0.05333 0.76591 0.78714
 C 0.05371 0.76575 -0.78711
 C -0.99530 1.45002 -0.00004
 C -0.08711 -0.53774 1.50244
 C -0.08692 -0.53782 -1.50252
 F 0.89773 1.60248 1.46842
 F 0.89765 1.60229 -1.46808
 H -0.87102 -1.15630 1.07221
 H -0.87121 -1.15635 -1.07203
 H 0.85752 -1.08071 1.49149
 H 0.85737 -1.08071 -1.49184
 H -0.35288 -0.31838 2.53295
 H -0.35287 -0.31843 -2.53304
13
bifur_IRC_Cartesians_noMW_output/bifur_IRC_Cartesians_noMW point 52
C 0.05359 0.77042 0.79084
 C 0.05396 0.77031 -0.79082
 C -0.98310 1.45878 -0.00003
 C -0.08715 -0.53911 1.49693
 C -0.08695 -0.53918 -1.49698
 F 0.89162 1.60430 1.48092
 F 0.89152 1.60418 -1.48070
 H -0.87256 -1.15461 1.06338
 H -0.87274 -1.15464 -1.06319
 H 0.85706 -1.08139 1.47881
 H 0.85692 -1.08137 -1.47912
 H -0.35111 -0.32882 2.53003
 H -0.35107 -0.32886 -2.53009
13
bifur_IRC_Cartesians_noMW_output/bifur_IRC_Cartesians_noMW point 53
C 0.05389 0.77538 0.79510
 C 0.05425 0.77531 -0.79509
 C -0.96917 1.46828 -0.00001
 C -0.08719 -0.54060 1.49103
 C -0.08697 -0.54064 -1.49105
 F 0.88458 1.60624 1.49491
 F 0.88446 1.60619 -1.49481
 H -0.87430 -1.15264 1.05391
 H -0.87445 -1.15265 -1.05371
 H 0.85649 -1.08215 1.46493
 H 0.85637 -1.08211 -1.46518
 H -0.34901 -0.34029 2.52696
 H -0.34895 -0.34031 -2.52699
13
bifur_IRC_Cartesians_noMW_output/bifur_IRC_Cartesians_noMW point 54
C 0.05421 0.78054 0.79984
 C 0.05457 0.78052 -0.79984
 C -0.95385 1.47797 -0.00000
 C -0.08720 -0.54210 1.48514
 C -0.08698 -0.54211 -1.48513
 F 0.87672 1.60816 1.50988
 F 0.87659 1.60819 -1.50991
 H -0.87617 -1.15042 1.04442
 H -0.87631 -1.15041 -1.04420
 H 0.85580 -1.08296 1.45055
 H 0.85570 -1.08290 -1.45074
 H -0.34660 -0.35224 2.52400
 H -0.34650 -0.35224 -2.52400
13
bifur_IRC_Cartesians_noMW_output/bifur_IRC_Cartesians_noMW point 55
C 0.05456 0.78562 0.80498
 C 0.05490 0.78564 -0.80500
 C -0.93747 1.48721 0.00001
 C -0.08718 -0.54350 1.47972
 C -0.08695 -0.54348 -1.47968
 F 0.86818 1.60991 1.52523
 F 0.86804 1.61002 -1.52541
 H -0.87811 -1.14797 1.03564
 H -0.87823 -1.14794 -1.03541
 H 0.85498 -1.08380 1.43648
 H 0.85489 -1.08371 -1.43662
 H -0.34387 -0.36402 2.52143
 H -0.34374 -0.36400 -2.52139
13
bifur_IRC_Cartesians_noMW_output/bifur_IRC_Cartesians_noMW point 56
C 0.05490 0.79009 0.81047
 C 0.05525 0.79015 -0.81050
 C -0.92047 1.49472 0.00003
 C -0.08710 -0.54457 1.47574
 C -0.08686 -0.54453 -1.47566
 F 0.85903 1.61114 1.54000
 F 0.85889 1.61133 -1.54031
 H -0.88001 -1.14529 1.02907
 H -0.88012 -1.14523 -1.02883
 H 0.85395 -1.08459 1.42432
 H 0.85388 -1.08448 -1.42440
 H -0.34075 -0.37438 2.51989
 H -0.34060 -0.37434 -2.51982
13
bifur_IRC_Cartesians_noMW_output/bifur_IRC_Cartesians_noMW point 57
C 0.05527 0.79481 0.81615
 C 0.05560 0.79493 -0.81620
 C -0.90278 1.50275 0.00004
 C -0.08703 -0.54574 1.47142
 C -0.08677 -0.54566 -1.47131
 F 0.84955 1.61248 1.55548
 F 0.84940 1.61275 -1.55593
 H -0.88201 -1.14251 1.02197
 H -0.88209 -1.14242 -1.02170
 H 0.85289 -1.08543 1.41140
 H 0.85284 -1.08529 -1.41142
 H -0.33754 -0.38537 2.51816
 H -0.33735 -0.38531 -2.51805
13
bifur_IRC_Cartesians_noMW_output/bifur_IRC_Cartesians_noMW point 58
C 0.05564 0.79948 0.82200
 C 0.05597 0.79964 -0.82206
 C -0.88470 1.51053 0.00005
 C -0.08693 -0.54685 1.46734
 C -0.08666 -0.54674 -1.46720
 F 0.83980 1.61373 1.57107
 F 0.83964 1.61409 -1.57166
 H -0.88403 -1.13963 1.01523
 H -0.88409 -1.13953 -1.01495
 H 0.85178 -1.08627 1.39870
 H 0.85175 -1.08611 -1.39866
 H -0.33420 -0.39621 2.51663
 H -0.33397 -0.39613 -2.51648
13
bifur_IRC_Cartesians_noMW_output/bifur_IRC_Cartesians_noMW point 59
C 0.05602 0.80414 0.82803
 C 0.05634 0.80435 -0.82810
 C -0.86613 1.51819 0.00007
 C -0.08683 -0.54793 1.46342
 C -0.08655 -0.54779 -1.46324
 F 0.82975 1.61492 1.58688
 F 0.82957 1.61536 -1.58763
 H -0.88608 -1.13666 1.00871
 H -0.88613 -1.13653 -1.00842
 H 0.85061 -1.08712 1.38604
 H 0.85060 -1.08694 -1.38594
 H -0.33072 -0.40705 2.51523
 H -0.33046 -0.40695 -2.51505
13
bifur_IRC_Cartesians_noMW_output/bifur_IRC_Cartesians_noMW point 60
C 0.05642 0.80876 0.83428
 C 0.05672 0.80902 -0.83436
 C -0.84699 1.52560 0.00008
 C -0.08671 -0.54896 1.45976
 C -0.08641 -0.54878 -1.45955
 F 0.81932 1.61601 1.60292
 F 0.81912 1.61654 -1.60381
 H -0.88818 -1.13356 1.00259
 H -0.88820 -1.13341 -1.00229
 H 0.84937 -1.08799 1.37357
 H 0.84937 -1.08777 -1.37341
 H -0.32706 -0.41779 2.51405
 H -0.32677 -0.41767 -2.51384
13
bifur_IRC_Cartesians_noMW_output/bifur_IRC_Cartesians_noMW point 61
C 0.05682 0.81328 0.84076
 C 0.05712 0.81359 -0.84087
 C -0.82725 1.53261 0.00010
 C -0.08656 -0.54990 1.45648
 C -0.08626 -0.54970 -1.45623
 F 0.80848 1.61696 1.61909
 F 0.80827 1.61759 -1.62014
 H -0.89031 -1.13032 0.99705
 H -0.89030 -1.13014 -0.99673
 H 0.84803 -1.08886 1.36144
 H 0.84805 -1.08862 -1.36121
 H -0.32321 -0.42831 2.51318
 H -0.32288 -0.42817 -2.51292
13
bifur_IRC_Cartesians_noMW_output/bifur_IRC_Cartesians_noMW point 62
C 0.05723 0.81763 0.84748
 C 0.05752 0.81800 -0.84760
 C -0.80696 1.53908 0.00011
 C -0.08639 -0.55074 1.45368
 C -0.08607 -0.55051 -1.45340
 F 0.79724 1.61774 1.63530
 F 0.79702 1.61845 -1.63649
 H -0.89246 -1.12694 0.99224
 H -0.89243 -1.12674 -0.99191
 H 0.84660 -1.08973 1.34983
 H 0.84664 -1.08946 -1.34954
 H -0.31915 -0.43847 2.51267
 H -0.31879 -0.43831 -2.51237
13
bifur_IRC_Cartesians_noMW_output/bifur_IRC_Cartesians_noMW point 63
C 0.05765 0.82178 0.85439
 C 0.05793 0.82219 -0.85452
 C -0.78626 1.54491 0.00013
 C -0.08620 -0.55146 1.45144
 C -0.08586 -0.55120 -1.45112
 F 0.78567 1.61831 1.65141
 F 0.78544 1.61911 -1.65275
 H -0.89461 -1.12344 0.98828
 H -0.89456 -1.12321 -0.98793
 H 0.84508 -1.09059 1.33888
 H 0.84513 -1.09029 -1.33853
 H -0.31490 -0.44815 2.51256
 H -0.31450 -0.44796 -2.51223
13
bifur_IRC_Cartesians_noMW_output/bifur_IRC_Cartesians_noMW point 64
C 0.05807 0.82568 0.86144
 C 0.05834 0.82615 -0.86160
 C -0.76528 1.55006 0.00014
 C -0.08597 -0.55206 1.44976
 C -0.08563 -0.55176 -1.44941
 F 0.77384 1.61868 1.66730
 F 0.77360 1.61957 -1.66879
 H -0.89675 -1.11983 0.98520
 H -0.89668 -1.11958 -0.98483
 H 0.84347 -1.09144 1.32868
 H 0.84354 -1.09112 -1.32826
 H -0.31049 -0.45728 2.51287
 H -0.31006 -0.45707 -2.51250
13
bifur_IRC_Cartesians_noMW_output/bifur_IRC_Cartesians_noMW point 65
C 0.05849 0.82935 0.86860
 C 0.05876 0.82986 -0.86877
 C -0.74413 1.55456 0.00016
 C -0.08573 -0.55253 1.44862
 C -0.08537 -0.55220 -1.44824
 F 0.76182 1.61886 1.68292
 F 0.76159 1.61984 -1.68456
 H -0.89888 -1.11616 0.98294
 H -0.89878 -1.11587 -0.98256
 H 0.84179 -1.09227 1.31921
 H 0.84188 -1.09192 -1.31873
 H -0.30595 -0.46587 2.51355
 H -0.30549 -0.46564 -2.51314
13
bifur_IRC_Cartesians_noMW_output/bifur_IRC_Cartesians_noMW point 66
C 0.05892 0.83279 0.87583
 C 0.05918 0.83335 -0.87601
 C -0.72292 1.55847 0.00017
 C -0.08546 -0.55290 1.44795
 C -0.08510 -0.55254 -1.44753
 F 0.74968 1.61888 1.69826
 F 0.74945 1.61994 -1.70005
 H -0.90098 -1.11242 0.98140
 H -0.90086 -1.11211 -0.98100
 H 0.84006 -1.09309 1.31040
 H 0.84016 -1.09271 -1.30986
 H -0.30131 -0.47395 2.51455
 H -0.30082 -0.47370 -2.51410
13
bifur_IRC_Cartesians_noMW_output/bifur_IRC_Cartesians_noMW point 67
C 0.05934 0.83604 0.88310
 C 0.05959 0.83665 -0.88330
 C -0.70166 1.56189 0.00018
 C -0.08518 -0.55318 1.44767
 C -0.08481 -0.55279 -1.44722
 F 0.73745 1.61875 1.71334
 F 0.73723 1.61989 -1.71527
 H -0.90306 -1.10864 0.98048
 H -0.90292 -1.10831 -0.98007
 H 0.83828 -1.09389 1.30217
 H 0.83840 -1.09349 -1.30158
 H -0.29659 -0.48160 2.51583
 H -0.29607 -0.48132 -2.51534
13
bifur_IRC_Cartesians_noMW_output/bifur_IRC_Cartesians_noMW point 68
C 0.05976 0.83913 0.89042
 C 0.06001 0.83979 -0.89063
 C -0.68037 1.56487 0.00020
 C -0.08489 -0.55338 1.44774
 C -0.08451 -0.55296 -1.44725
 F 0.72515 1.61850 1.72820
 F 0.72494 1.61973 -1.73027
 H -0.90512 -1.10483 0.98009
 H -0.90496 -1.10448 -0.97965
 H 0.83647 -1.09468 1.29443
 H 0.83660 -1.09425 -1.29379
 H -0.29181 -0.48887 2.51734
 H -0.29126 -0.48857 -2.51682
13
bifur_IRC_Cartesians_noMW_output/bifur_IRC_Cartesians_noMW point 69
C 0.06018 0.84208 0.89777
 C 0.06043 0.84279 -0.89800
 C -0.65906 1.56750 0.00021
 C -0.08459 -0.55351 1.44808
 C -0.08419 -0.55307 -1.44757
 F 0.71277 1.61815 1.74287
 F 0.71258 1.61946 -1.74508
 H -0.90716 -1.10099 0.98014
 H -0.90698 -1.10061 -0.97968
 H 0.83462 -1.09546 1.28710
 H 0.83476 -1.09501 -1.28641
 H -0.28696 -0.49583 2.51905
 H -0.28640 -0.49552 -2.51849
13
bifur_IRC_Cartesians_noMW_output/bifur_IRC_Cartesians_noMW point 70
C 0.06059 0.84492 0.90515
 C 0.06084 0.84568 -0.90540
 C -0.63770 1.56983 0.00022
 C -0.08427 -0.55359 1.44868
 C -0.08387 -0.55312 -1.44813
 F 0.70034 1.61772 1.75740
 F 0.70016 1.61910 -1.75974
 H -0.90920 -1.09712 0.98056
 H -0.90899 -1.09671 -0.98009
 H 0.83275 -1.09623 1.28013
 H 0.83290 -1.09575 -1.27938
 H -0.28207 -0.50253 2.52093
 H -0.28148 -0.50219 -2.52033
13
bifur_IRC_Cartesians_noMW_output/bifur_IRC_Cartesians_noMW point 71
C 0.06101 0.84766 0.91258
 C 0.06126 0.84846 -0.91284
 C -0.61628 1.57189 0.00024
 C -0.08395 -0.55363 1.44948
 C -0.08354 -0.55312 -1.44890
 F 0.68782 1.61720 1.77181
 F 0.68767 1.61867 -1.77430
 H -0.91122 -1.09322 0.98132
 H -0.91099 -1.09279 -0.98082
 H 0.83085 -1.09699 1.27344
 H 0.83101 -1.09649 -1.27264
 H -0.27713 -0.50901 2.52296
 H -0.27652 -0.50865 -2.52232
13
bifur_IRC_Cartesians_noMW_output/bifur_IRC_Cartesians_noMW point 72
C 0.06143 0.85032 0.92005
 C 0.06168 0.85117 -0.92032
 C -0.59479 1.57372 0.00025
 C -0.08362 -0.55362 1.45048
 C -0.08320 -0.55308 -1.44986
 F 0.67524 1.61662 1.78614
 F 0.67510 1.61817 -1.78877
 H -0.91324 -1.08929 0.98236
 H -0.91299 -1.08883 -0.98185
 H 0.82892 -1.09775 1.26701
 H 0.82910 -1.09723 -1.26616
 H -0.27213 -0.51530 2.52512
 H -0.27150 -0.51492 -2.52444
13
bifur_IRC_Cartesians_noMW_output/bifur_IRC_Cartesians_noMW point 73
C 0.06185 0.85292 0.92756
 C 0.06210 0.85380 -0.92785
 C -0.57320 1.57536 0.00026
 C -0.08328 -0.55357 1.45164
 C -0.08285 -0.55301 -1.45099
 F 0.66257 1.61598 1.80042
 F 0.66245 1.61761 -1.80318
 H -0.91526 -1.08532 0.98366
 H -0.91499 -1.08485 -0.98313
 H 0.82696 -1.09850 1.26079
 H 0.82715 -1.09796 -1.25989
 H -0.26709 -0.52143 2.52740
 H -0.26644 -0.52104 -2.52669
13
bifur_IRC_Cartesians_noMW_output/bifur_IRC_Cartesians_noMW point 74
C 0.06227 0.85545 0.93513
 C 0.06253 0.85638 -0.93544
 C -0.55150 1.57682 0.00028
 C -0.08293 -0.55349 1.45295
 C -0.08249 -0.55290 -1.45227
 F 0.64980 1.61529 1.81467
 F 0.64972 1.61700 -1.81757
 H -0.91728 -1.08133 0.98520
 H -0.91698 -1.08082 -0.98464
 H 0.82499 -1.09926 1.25475
 H 0.82519 -1.09868 -1.25380
 H -0.26199 -0.52744 2.52980
 H -0.26132 -0.52702 -2.52904
13
bifur_IRC_Cartesians_noMW_output/bifur_IRC_Cartesians_noMW point 75
C 0.06270 0.85793 0.94275
 C 0.06295 0.85891 -0.94307
 C -0.52968 1.57813 0.00029
 C -0.08258 -0.55338 1.45439
 C -0.08213 -0.55276 -1.45369
 F 0.63695 1.61455 1.82891
 F 0.63689 1.61633 -1.83194
 H -0.91930 -1.07730 0.98694
 H -0.91898 -1.07677 -0.98636
 H 0.82298 -1.10001 1.24886
 H 0.82319 -1.09941 -1.24787
 H -0.25684 -0.53333 2.53229
 H -0.25615 -0.53289 -2.53150
13
bifur_IRC_Cartesians_noMW_output/bifur_IRC_Cartesians_noMW point 76
C 0.06312 0.86038 0.95043
 C 0.06338 0.86140 -0.95077
 C -0.50772 1.57930 0.00030
 C -0.08222 -0.55325 1.45596
 C -0.08176 -0.55260 -1.45523
 F 0.62400 1.61376 1.84315
 F 0.62397 1.61563 -1.84632
 H -0.92133 -1.07323 0.98886
 H -0.92099 -1.07268 -0.98826
 H 0.82096 -1.10076 1.24311
 H 0.82118 -1.10014 -1.24207
 H -0.25165 -0.53913 2.53487
 H -0.25094 -0.53867 -2.53405
13
bifur_IRC_Cartesians_noMW_output/bifur_IRC_Cartesians_noMW point 77
C 0.06355 0.86278 0.95816
 C 0.06381 0.86386 -0.95852
 C -0.48563 1.58035 0.00032
 C -0.08185 -0.55309 1.45764
 C -0.08139 -0.55241 -1.45687
 F 0.61095 1.61293 1.85741
 F 0.61095 1.61488 -1.86072
 H -0.92336 -1.06913 0.99096
 H -0.92300 -1.06856 -0.99033
 H 0.81891 -1.10151 1.23748
 H 0.81914 -1.10087 -1.23638
 H -0.24640 -0.54486 2.53754
 H -0.24567 -0.54438 -2.53668
13
bifur_IRC_Cartesians_noMW_output/bifur_IRC_Cartesians_noMW point 78
C 0.06398 0.86516 0.96595
 C 0.06424 0.86628 -0.96632
 C -0.46340 1.58129 0.00033
 C -0.08148 -0.55291 1.45942
 C -0.08101 -0.55220 -1.45862
 F 0.59780 1.61207 1.87170
 F 0.59783 1.61409 -1.87514
 H -0.92540 -1.06500 0.99320
 H -0.92502 -1.06440 -0.99256
 H 0.81683 -1.10226 1.23193
 H 0.81708 -1.10159 -1.23079
 H -0.24110 -0.55052 2.54029
 H -0.24035 -0.55002 -2.53939
13
bifur_IRC_Cartesians_noMW_output/bifur_IRC_Cartesians_noMW point 79
C 0.06442 0.86752 0.97381
 C 0.06468 0.86868 -0.97419
 C -0.44101 1.58214 0.00034
 C -0.08110 -0.55271 1.46129
 C -0.08062 -0.55197 -1.46046
 F 0.58454 1.61117 1.88603
 F 0.58461 1.61327 -1.88961
 H -0.92745 -1.06083 0.99559
 H -0.92704 -1.06021 -0.99492
 H 0.81474 -1.10302 1.22647
 H 0.81499 -1.10233 -1.22528
 H -0.23575 -0.55613 2.54311
 H -0.23499 -0.55561 -2.54217
13
bifur_IRC_Cartesians_noMW_output/bifur_IRC_Cartesians_noMW point 80
C 0.06485 0.86986 0.98172
 C 0.06512 0.87107 -0.98212
 C -0.41847 1.58291 0.00035
 C -0.08072 -0.55249 1.46324
 C -0.08023 -0.55172 -1.46238
 F 0.57118 1.61024 1.90041
 F 0.57128 1.61242 -1.90413
 H -0.92951 -1.05663 0.99809
 H -0.92908 -1.05598 -0.99740
 H 0.81262 -1.10377 1.22107
 H 0.81289 -1.10306 -1.21984
 H -0.23036 -0.56170 2.54600
 H -0.22957 -0.56115 -2.54502
13
bifur_IRC_Cartesians_noMW_output/bifur_IRC_Cartesians_noMW point 81
C 0.06529 0.87219 0.98970
 C 0.06556 0.87344 -0.99011
 C -0.39577 1.58361 0.00037
 C -0.08033 -0.55226 1.46527
 C -0.07984 -0.55146 -1.46437
 F 0.55772 1.60928 1.91484
 F 0.55785 1.61155 -1.91871
 H -0.93158 -1.05239 1.00071
 H -0.93113 -1.05172 -1.00000
 H 0.81048 -1.10454 1.21573
 H 0.81076 -1.10379 -1.21444
 H -0.22491 -0.56724 2.54895
 H -0.22411 -0.56668 -2.54793
13
bifur_IRC_Cartesians_noMW_output/bifur_IRC_Cartesians_noMW point 82
C 0.06573 0.87451 0.99773
 C 0.06600 0.87581 -0.99817
 C -0.37290 1.58424 0.00038
 C -0.07994 -0.55201 1.46736
 C -0.07944 -0.55118 -1.46643
 F 0.54414 1.60830 1.92935
 F 0.54431 1.61064 -1.93335
 H -0.93366 -1.04812 1.00344
 H -0.93319 -1.04742 -1.00270
 H 0.80832 -1.10530 1.21042
 H 0.80861 -1.10453 -1.20909
 H -0.21941 -0.57276 2.55196
 H -0.21859 -0.57218 -2.55090
13
bifur_IRC_Cartesians_noMW_output/bifur_IRC_Cartesians_noMW point 83
C 0.06618 0.87682 1.00584
 C 0.06645 0.87816 -1.00628
 C -0.34986 1.58482 0.00039
 C -0.07954 -0.55175 1.46952
 C -0.07903 -0.55090 -1.46856
 F 0.53046 1.60729 1.94393
 F 0.53067 1.60972 -1.94807
 H -0.93575 -1.04381 1.00625
 H -0.93526 -1.04308 -1.00549
 H 0.80614 -1.10607 1.20514
 H 0.80644 -1.10528 -1.20376
 H -0.21387 -0.57827 2.55502
 H -0.21303 -0.57766 -2.55393
13
bifur_IRC_Cartesians_noMW_output/bifur_IRC_Cartesians_noMW point 84
C 0.06662 0.87912 1.01400
 C 0.06690 0.88052 -1.01447
 C -0.32666 1.58536 0.00041
 C -0.07914 -0.55148 1.47173
 C -0.07862 -0.55060 -1.47074
 F 0.51668 1.60627 1.95858
 F 0.51692 1.60877 -1.96287
 H -0.93786 -1.03946 1.00915
 H -0.93734 -1.03871 -1.00836
 H 0.80394 -1.10684 1.19989
 H 0.80425 -1.10602 -1.19846
 H -0.20828 -0.58378 2.55813
 H -0.20742 -0.58315 -2.55700
13
bifur_IRC_Cartesians_noMW_output/bifur_IRC_Cartesians_noMW point 85
C 0.06707 0.88143 1.02223
 C 0.06736 0.88288 -1.02271
 C -0.30328 1.58586 0.00042
 C -0.07873 -0.55120 1.47399
 C -0.07821 -0.55029 -1.47296
 F 0.50278 1.60522 1.97332
 F 0.50307 1.60781 -1.97775
 H -0.93998 -1.03508 1.01211
 H -0.93944 -1.03430 -1.01130
 H 0.80172 -1.10761 1.19464
 H 0.80204 -1.10677 -1.19316
 H -0.20264 -0.58929 2.56129
 H -0.20177 -0.58864 -2.56011
13
bifur_IRC_Cartesians_noMW_output/bifur_IRC_Cartesians_noMW point 86
C 0.06753 0.88375 1.03051
 C 0.06781 0.88524 -1.03101
 C -0.27974 1.58633 0.00044
 C -0.07832 -0.55092 1.47629
 C -0.07779 -0.54997 -1.47523
 F 0.48879 1.60416 1.98815
 F 0.48911 1.60682 -1.99272
 H -0.94211 -1.03067 1.01513
 H -0.94155 -1.02987 -1.01430
 H 0.79949 -1.10839 1.18939
 H 0.79982 -1.10753 -1.18786
 H -0.19696 -0.59481 2.56448
 H -0.19607 -0.59414 -2.56327
13
bifur_IRC_Cartesians_noMW_output/bifur_IRC_Cartesians_noMW point 87
C 0.06798 0.88607 1.03886
 C 0.06828 0.88760 -1.03937
 C -0.25605 1.58678 0.00045
 C -0.07791 -0.55063 1.47862
 C -0.07737 -0.54965 -1.47753
 F 0.47470 1.60308 2.00306
 F 0.47506 1.60583 -2.00777
 H -0.94426 -1.02623 1.01821
 H -0.94367 -1.02540 -1.01735
 H 0.79723 -1.10918 1.18413
 H 0.79757 -1.10829 -1.18256
 H -0.19123 -0.60035 2.56771
 H -0.19033 -0.59965 -2.56645
13
bifur_IRC_Cartesians_noMW_output/bifur_IRC_Cartesians_noMW point 88
C 0.06844 0.88840 1.04725
 C 0.06874 0.88998 -1.04778
 C -0.23221 1.58722 0.00046
 C -0.07749 -0.55033 1.48098
 C -0.07695 -0.54932 -1.47985
 F 0.46052 1.60199 2.01806
 F 0.46092 1.60483 -2.02292
 H -0.94642 -1.02175 1.02131
 H -0.94580 -1.02090 -1.02043
 H 0.79496 -1.10997 1.17886
 H 0.79531 -1.10905 -1.17723
 H -0.18547 -0.60591 2.57096
 H -0.18455 -0.60519 -2.56967
13
bifur_IRC_Cartesians_noMW_output/bifur_IRC_Cartesians_noMW point 89
C 0.06891 0.89074 1.05570
 C 0.06921 0.89237 -1.05624
 C -0.20823 1.58766 0.00048
 C -0.07707 -0.55003 1.48335
 C -0.07652 -0.54899 -1.48219
 F 0.44625 1.60090 2.03314
 F 0.44670 1.60382 -2.03815
 H -0.94859 -1.01726 1.02444
 H -0.94795 -1.01637 -1.02353
 H 0.79268 -1.11076 1.17355
 H 0.79304 -1.10982 -1.17188
 H -0.17968 -0.61150 2.57424
 H -0.17874 -0.61076 -2.57290
13
bifur_IRC_Cartesians_noMW_output/bifur_IRC_Cartesians_noMW point 90
C 0.06937 0.89310 1.06419
 C 0.06968 0.89478 -1.06475
 C -0.18411 1.58811 0.00049
 C -0.07665 -0.54973 1.48573
 C -0.07609 -0.54866 -1.48454
 F 0.43190 1.59980 2.04832
 F 0.43239 1.60280 -2.05347
 H -0.95077 -1.01273 1.02758
 H -0.95011 -1.01182 -1.02664
 H 0.79038 -1.11156 1.16821
 H 0.79076 -1.11059 -1.16649
 H -0.17385 -0.61713 2.57753
 H -0.17290 -0.61637 -2.57615
13
bifur_IRC_Cartesians_noMW_output/bifur_IRC_Cartesians_noMW point 91
C 0.06984 0.89548 1.07273
 C 0.07015 0.89721 -1.07331
 C -0.15985 1.58858 0.00051
 C -0.07623 -0.54944 1.48812
 C -0.07566 -0.54833 -1.48689
 F 0.41748 1.59870 2.06358
 F 0.41801 1.60179 -2.06888
 H -0.95297 -1.00818 1.03072
 H -0.95228 -1.00725 -1.02976
 H 0.78808 -1.11236 1.16282
 H 0.78846 -1.11137 -1.16106
 H -0.16800 -0.62281 2.58083
 H -0.16702 -0.62202 -2.57941
13
bifur_IRC_Cartesians_noMW_output/bifur_IRC_Cartesians_noMW point 92
C 0.07031 0.89787 1.08131
 C 0.07062 0.89965 -1.08191
 C -0.13547 1.58906 0.00052
 C -0.07580 -0.54914 1.49050
 C -0.07523 -0.54800 -1.48924
 F 0.40298 1.59760 2.07894
 F 0.40356 1.60077 -2.08438
 H -0.95518 -1.00361 1.03386
 H -0.95447 -1.00265 -1.03286
 H 0.78576 -1.11317 1.15739
 H 0.78616 -1.11215 -1.15557
 H -0.16211 -0.62852 2.58414
 H -0.16112 -0.62771 -2.58268
13
bifur_IRC_Cartesians_noMW_output/bifur_IRC_Cartesians_noMW point 93
C 0.07078 0.90028 1.08992
 C 0.07110 0.90211 -1.09054
 C -0.11101 1.58956 0.00053
 C -0.07538 -0.54884 1.49288
 C -0.07480 -0.54768 -1.49159
 F 0.38844 1.59650 2.09435
 F 0.38906 1.59975 -2.09994
 H -0.95740 -0.99903 1.03699
 H -0.95666 -0.99804 -1.03597
 H 0.78343 -1.11398 1.15193
 H 0.78384 -1.11293 -1.15006
 H -0.15621 -0.63427 2.58745
 H -0.15520 -0.63343 -2.58595
13
bifur_IRC_Cartesians_noMW_output/bifur_IRC_Cartesians_noMW point 94
C 0.07125 0.90269 1.09855
 C 0.07157 0.90456 -1.09918
 C -0.08652 1.59005 0.00055
 C -0.07495 -0.54855 1.49527
 C -0.07436 -0.54735 -1.49395
 F 0.37387 1.59540 2.10978
 F 0.37454 1.59873 -2.11552
 H -0.95961 -0.99444 1.04013
 H -0.95886 -0.99342 -1.03909
 H 0.78111 -1.11479 1.14646
 H 0.78153 -1.11372 -1.14454
 H -0.15029 -0.64002 2.59078
 H -0.14927 -0.63916 -2.58923
13
bifur_IRC_Cartesians_noMW_output/bifur_IRC_Cartesians_noMW point 95
C 0.07172 0.90509 1.10715
 C 0.07205 0.90701 -1.10780
 C -0.06207 1.59052 0.00056
 C -0.07453 -0.54825 1.49767
 C -0.07393 -0.54702 -1.49632
 F 0.35934 1.59429 2.12516
 F 0.36005 1.59771 -2.13106
 H -0.96183 -0.98985 1.04330
 H -0.96105 -0.98881 -1.04222
 H 0.77878 -1.11560 1.14103
 H 0.77921 -1.11450 -1.13906
 H -0.14439 -0.64573 2.59410
 H -0.14335 -0.64485 -2.59252
13
bifur_IRC_Cartesians_noMW_output/bifur_IRC_Cartesians_noMW point 96
C 0.07219 0.90745 1.11571
 C 0.07252 0.90942 -1.11637
 C -0.03779 1.59095 0.00058
 C -0.07410 -0.54794 1.50009
 C -0.07350 -0.54668 -1.49870
 F 0.34489 1.59318 2.14043
 F 0.34564 1.59668 -2.14647
 H -0.96403 -0.98530 1.04649
 H -0.96322 -0.98423 -1.04539
 H 0.77647 -1.11640 1.13568
 H 0.77691 -1.11528 -1.13366
 H -0.13852 -0.65138 2.59743
 H -0.13746 -0.65047 -2.59580
13
bifur_IRC_Cartesians_noMW_output/bifur_IRC_Cartesians_noMW point 97
C 0.07265 0.90977 1.12416
 C 0.07299 0.91179 -1.12484
 C -0.01379 1.59133 0.00059
 C -0.07368 -0.54763 1.50252
 C -0.07307 -0.54634 -1.50109
 F 0.33060 1.59206 2.15549
 F 0.33140 1.59565 -2.16168
 H -0.96620 -0.98079 1.04970
 H -0.96537 -0.97970 -1.04857
 H 0.77418 -1.11719 1.13044
 H 0.77463 -1.11604 -1.12838
 H -0.13271 -0.65692 2.60074
 H -0.13164 -0.65599 -2.59907
13
bifur_IRC_Cartesians_noMW_output/bifur_IRC_Cartesians_noMW point 98
C 0.07310 0.91205 1.13250
 C 0.07345 0.91412 -1.13320
 C 0.00988 1.59168 0.00060
 C -0.07326 -0.54732 1.50492
 C -0.07265 -0.54600 -1.50346
 F 0.31651 1.59096 2.17033
 F 0.31736 1.59463 -2.17666
 H -0.96833 -0.97635 1.05288
 H -0.96748 -0.97523 -1.05173
 H 0.77192 -1.11797 1.12530
 H 0.77238 -1.11680 -1.12319
 H -0.12698 -0.66237 2.60401
 H -0.12589 -0.66142 -2.60231
13
bifur_IRC_Cartesians_noMW_output/bifur_IRC_Cartesians_noMW point 99
C 0.07355 0.91431 1.14072
 C 0.07391 0.91642 -1.14143
 C 0.03319 1.59206 0.00062
 C -0.07286 -0.54702 1.50727
 C -0.07223 -0.54567 -1.50578
 F 0.30263 1.58989 2.18496
 F 0.30353 1.59364 -2.19143
 H -0.97044 -0.97197 1.05599
 H -0.96957 -0.97082 -1.05481
 H 0.76970 -1.11874 1.12021
 H 0.77017 -1.11754 -1.11806
 H -0.12134 -0.66775 2.60723
 H -0.12024 -0.66678 -2.60548
13
bifur_IRC_Cartesians_noMW_output/bifur_IRC_Cartesians_noMW point 100
C 0.07399 0.91651 1.14877
 C 0.07435 0.91867 -1.14950
 C 0.05605 1.59241 0.00063
 C -0.07245 -0.54673 1.50959
 C -0.07182 -0.54534 -1.50807
 F 0.28902 1.58882 2.19930
 F 0.28996 1.59265 -2.20591
 H -0.97251 -0.96768 1.05906
 H -0.97161 -0.96651 -1.05786
 H 0.76751 -1.11950 1.11524
 H 0.76800 -1.11827 -1.11304
 H -0.11581 -0.67302 2.61039
 H -0.11469 -0.67203 -2.60860
13
bifur_IRC_Cartesians_noMW_output/bifur_IRC_Cartesians_noMW point 101
C 0.07442 0.91863 1.15662
 C 0.07478 0.92083 -1.15737
 C 0.07832 1.59266 0.00064
 C -0.07206 -0.54642 1.51191
 C -0.07142 -0.54501 -1.51036
 F 0.27576 1.58777 2.21322
 F 0.27673 1.59167 -2.21996
 H -0.97452 -0.96349 1.06215
 H -0.97360 -0.96229 -1.06093
 H 0.76538 -1.12023 1.11050
 H 0.76587 -1.11898 -1.10825
 H -0.11041 -0.67807 2.61351
 H -0.10927 -0.67706 -2.61169
13
bifur_IRC_Cartesians_noMW_output/bifur_IRC_Cartesians_noMW point 102
C 0.07484 0.92061 1.16422
 C 0.07519 0.92286 -1.16498
 C 0.09984 1.59276 0.00066
 C -0.07168 -0.54610 1.51427
 C -0.07103 -0.54466 -1.51269
 F 0.26296 1.58670 2.22659
 F 0.26390 1.59069 -2.23346
 H -0.97645 -0.95943 1.06531
 H -0.97551 -0.95822 -1.06407
 H 0.76331 -1.12093 1.10609
 H 0.76381 -1.11966 -1.10378
 H -0.10518 -0.68283 2.61661
 H -0.10401 -0.68180 -2.61475
13
bifur_IRC_Cartesians_noMW_output/bifur_IRC_Cartesians_noMW point 103
C 0.07528 0.92241 1.17146
 C 0.07555 0.92471 -1.17224
 C 0.12029 1.59263 0.00067
 C -0.07132 -0.54575 1.51670
 C -0.07064 -0.54429 -1.51509
 F 0.25087 1.58561 2.23916
 F 0.25155 1.58970 -2.24616
 H -0.97828 -0.95555 1.06857
 H -0.97730 -0.95433 -1.06739
 H 0.76131 -1.12159 1.10220
 H 0.76184 -1.12030 -1.09978
 H -0.10021 -0.68713 2.61968
 H -0.09893 -0.68610 -2.61779
13
bifur_IRC_Cartesians_noMW_output/bifur_IRC_Cartesians_noMW point 104
C 0.07591 0.92391 1.17812
 C 0.07563 0.92630 -1.17891
 C 0.13904 1.59219 0.00067
 C -0.07103 -0.54536 1.51918
 C -0.07021 -0.54391 -1.51754
 F 0.24060 1.58442 2.25050
 F 0.23935 1.58880 -2.25763
 H -0.98000 -0.95194 1.07174
 H -0.97889 -0.95078 -1.07101
 H 0.75940 -1.12220 1.09922
 H 0.76006 -1.12086 -1.09627
 H -0.09588 -0.69076 2.62266
 H -0.09397 -0.68980 -2.62074
13
bifur_IRC_Cartesians_noMW_output/bifur_IRC_Cartesians_noMW point 105
C 0.07894 0.92480 1.18358
 C 0.07319 0.92777 -1.18443
 C 0.15442 1.59160 0.00065
 C -0.07141 -0.54485 1.52141
 C -0.06924 -0.54371 -1.51971
 F 0.24102 1.58241 2.25965
 F 0.22043 1.58897 -2.26697
 H -0.98188 -0.94854 1.07249
 H -0.97969 -0.94827 -1.07639
 H 0.75726 -1.12284 1.09923
 H 0.75913 -1.12116 -1.09144
 H -0.09506 -0.69310 2.62523
 H -0.08708 -0.69309 -2.62328
13
bifur_IRC_Cartesians_noMW_output/bifur_IRC_Cartesians_noMW point 106
C 0.08783 0.92427 1.18580
 C 0.06449 0.92901 -1.18682
 C 0.16073 1.59103 0.00054
 C -0.07345 -0.54411 1.52265
 C -0.06694 -0.54402 -1.52084
 F 0.26829 1.57847 2.26310
 F 0.18546 1.59194 -2.27082
 H -0.98414 -0.94586 1.06673
 H -0.97852 -0.94846 -1.08557
 H 0.75465 -1.12352 1.10636
 H 0.76040 -1.12083 -1.08308
 H -0.10315 -0.69242 2.62649
 H -0.07566 -0.69549 -2.62452
13
bifur_IRC_Cartesians_noMW_output/bifur_IRC_Cartesians_noMW point 107
C 0.09802 0.92306 1.18679
 C 0.05435 0.92984 -1.18801
 C 0.16346 1.58987 0.00041
 C -0.07588 -0.54325 1.52395
 C -0.06435 -0.54437 -1.52201
 F 0.30248 1.57402 2.26399
 F 0.14769 1.59544 -2.27213
 H -0.98631 -0.94359 1.05996
 H -0.97673 -0.94951 -1.09609
 H 0.75204 -1.12415 1.11608
 H 0.76227 -1.12029 -1.07492
 H -0.11355 -0.69021 2.62753
 H -0.06351 -0.69685 -2.62555
13
bifur_IRC_Cartesians_noMW_output/bifur_IRC_Cartesians_noMW point 108
C 0.10869 0.92140 1.18757
 C 0.04369 0.93031 -1.18899
 C 0.16545 1.58786 0.00027
 C -0.07841 -0.54221 1.52584
 C -0.06163 -0.54462 -1.52378
 F 0.33878 1.56917 2.26392
 F 0.10849 1.59894 -2.27250
 H -0.98848 -0.94131 1.05371
 H -0.97473 -0.95073 -1.10796
 H 0.74932 -1.12476 1.12739
 H 0.76425 -1.11967 -1.06746
 H -0.12456 -0.68699 2.62893
 H -0.05086 -0.69738 -2.62694
13
bifur_IRC_Cartesians_noMW_output/bifur_IRC_Cartesians_noMW point 109
C 0.11953 0.91941 1.18822
 C 0.03284 0.93048 -1.18985
 C 0.16693 1.58516 0.00014
 C -0.08098 -0.54105 1.52823
 C -0.05885 -0.54476 -1.52603
 F 0.37592 1.56408 2.26316
 F 0.06885 1.60234 -2.27218
 H -0.99060 -0.93906 1.04806
 H -0.97263 -0.95203 -1.12075
 H 0.74656 -1.12533 1.13976
 H 0.76626 -1.11901 -1.06076
 H -0.13580 -0.68302 2.63062
 H -0.03805 -0.69722 -2.62862
13
bifur_IRC_Cartesians_noMW_output/bifur_IRC_Cartesians_noMW point 110
C 0.13052 0.91714 1.18880
 C 0.02183 0.93041 -1.19064
 C 0.16810 1.58186 -0.00001
 C -0.08357 -0.53978 1.53105
 C -0.05602 -0.54480 -1.52871
 F 0.41370 1.55879 2.26185
 F 0.02880 1.60564 -2.27131
 H -0.99269 -0.93679 1.04297
 H -0.97043 -0.95337 -1.13436
 H 0.74374 -1.12589 1.15303
 H 0.76829 -1.11830 -1.05469
 H -0.14720 -0.67842 2.63259
 H -0.02506 -0.69648 -2.63058
13
bifur_IRC_Cartesians_noMW_output/bifur_IRC_Cartesians_noMW point 111
C 0.14166 0.91457 1.18935
 C 0.01065 0.93007 -1.19141
 C 0.16908 1.57789 -0.00015
 C -0.08619 -0.53838 1.53437
 C -0.05313 -0.54474 -1.53191
 F 0.45208 1.55325 2.26005
 F -0.01181 1.60882 -2.26995
 H -0.99476 -0.93449 1.03854
 H -0.96815 -0.95472 -1.14889
 H 0.74084 -1.12642 1.16727
 H 0.77031 -1.11756 -1.04930
 H -0.15874 -0.67316 2.63490
 H -0.01185 -0.69514 -2.63288
13
bifur_IRC_Cartesians_noMW_output/bifur_IRC_Cartesians_noMW point 112
C 0.15289 0.91173 1.18990
 C -0.00062 0.92947 -1.19216
 C 0.16988 1.57328 -0.00029
 C -0.08881 -0.53686 1.53819
 C -0.05021 -0.54458 -1.53559
 F 0.49080 1.54750 2.25777
 F -0.05272 1.61187 -2.26812
 H -0.99680 -0.93216 1.03479
 H -0.96580 -0.95608 -1.16426
 H 0.73790 -1.12694 1.18237
 H 0.77231 -1.11678 -1.04461
 H -0.17033 -0.66727 2.63752
 H 0.00150 -0.69320 -2.63549
13
bifur_IRC_Cartesians_noMW_output/bifur_IRC_Cartesians_noMW point 113
C 0.16418 0.90860 1.19043
 C -0.01197 0.92859 -1.19291
 C 0.17052 1.56796 -0.00044
 C -0.09143 -0.53521 1.54254
 C -0.04725 -0.54429 -1.53981
 F 0.52978 1.54154 2.25499
 F -0.09388 1.61476 -2.26578
 H -0.99880 -0.92980 1.03181
 H -0.96340 -0.95743 -1.18053
 H 0.73489 -1.12743 1.19839
 H 0.77429 -1.11598 -1.04072
 H -0.18194 -0.66070 2.64050
 H 0.01500 -0.69061 -2.63846
13
bifur_IRC_Cartesians_noMW_output/bifur_IRC_Cartesians_noMW point 114
C 0.17553 0.90515 1.19091
 C -0.02339 0.92742 -1.19361
 C 0.17089 1.56193 -0.00059
 C -0.09405 -0.53343 1.54742
 C -0.04426 -0.54389 -1.54456
 F 0.56906 1.53537 2.25165
 F -0.13521 1.61748 -2.26288
 H -1.00075 -0.92743 1.02960
 H -0.96091 -0.95880 -1.19769
 H 0.73184 -1.12789 1.21535
 H 0.77625 -1.11514 -1.03767
 H -0.19359 -0.65343 2.64383
 H 0.02860 -0.68734 -2.64178
13
bifur_IRC_Cartesians_noMW_output/bifur_IRC_Cartesians_noMW point 115
C 0.18694 0.90142 1.19141
 C -0.03488 0.92597 -1.19432
 C 0.17114 1.55521 -0.00074
 C -0.09667 -0.53154 1.55283
 C -0.04124 -0.54337 -1.54984
 F 0.60852 1.52899 2.24784
 F -0.17676 1.62004 -2.25951
 H -1.00267 -0.92503 1.02817
 H -0.95837 -0.96015 -1.21571
 H 0.72873 -1.12833 1.23319
 H 0.77818 -1.11427 -1.03538
 H -0.20524 -0.64551 2.64750
 H 0.04232 -0.68345 -2.64545
13
bifur_IRC_Cartesians_noMW_output/bifur_IRC_Cartesians_noMW point 116
C 0.19835 0.89742 1.19184
 C -0.04638 0.92424 -1.19497
 C 0.17111 1.54785 -0.00089
 C -0.09928 -0.52952 1.55872
 C -0.03819 -0.54273 -1.55559
 F 0.64813 1.52244 2.24349
 F -0.21828 1.62244 -2.25559
 H -1.00454 -0.92263 1.02746
 H -0.95577 -0.96151 -1.23449
 H 0.72559 -1.12874 1.25186
 H 0.78008 -1.11337 -1.03390
 H -0.21689 -0.63695 2.65148
 H 0.05608 -0.67892 -2.64942
13
bifur_IRC_Cartesians_noMW_output/bifur_IRC_Cartesians_noMW point 117
C 0.20973 0.89316 1.19226
 C -0.05787 0.92226 -1.19560
 C 0.17090 1.53989 -0.00104
 C -0.10186 -0.52741 1.56506
 C -0.03515 -0.54200 -1.56180
 F 0.68767 1.51574 2.23868
 F -0.25968 1.62466 -2.25122
 H -1.00635 -0.92023 1.02749
 H -0.95313 -0.96286 -1.25396
 H 0.72243 -1.12912 1.27124
 H 0.78195 -1.11245 -1.03318
 H -0.22848 -0.62783 2.65576
 H 0.06985 -0.67381 -2.65369
13
bifur_IRC_Cartesians_noMW_output/bifur_IRC_Cartesians_noMW point 118
C 0.22109 0.88860 1.19265
 C -0.06934 0.91997 -1.19621
 C 0.17047 1.53119 -0.00119
 C -0.10442 -0.52517 1.57195
 C -0.03208 -0.54113 -1.56856
 F 0.72716 1.50885 2.23334
 F -0.30098 1.62668 -2.24629
 H -1.00811 -0.91782 1.02839
 H -0.95044 -0.96420 -1.27427
 H 0.71923 -1.12947 1.29150
 H 0.78377 -1.11150 -1.03338
 H -0.23999 -0.61801 2.66039
 H 0.08364 -0.66801 -2.65833
13
bifur_IRC_Cartesians_noMW_output/bifur_IRC_Cartesians_noMW point 119
C 0.23239 0.88375 1.19297
 C -0.08077 0.91738 -1.19674
 C 0.16970 1.52181 -0.00134
 C -0.10696 -0.52281 1.57934
 C -0.02902 -0.54015 -1.57582
 F 0.76660 1.50181 2.22739
 F -0.34198 1.62851 -2.24076
 H -1.00978 -0.91544 1.03012
 H -0.94769 -0.96555 -1.29532
 H 0.71601 -1.12978 1.31259
 H 0.78555 -1.11052 -1.03450
 H -0.25144 -0.60751 2.66535
 H 0.09739 -0.66151 -2.66328
13
bifur_IRC_Cartesians_noMW_output/bifur_IRC_Cartesians_noMW point 120
C 0.24361 0.87861 1.19325
 C -0.09214 0.91448 -1.19723
 C 0.16868 1.51173 -0.00148
 C -0.10946 -0.52033 1.58725
 C -0.02596 -0.53904 -1.58361
 F 0.80586 1.49462 2.22089
 F -0.38269 1.63012 -2.23467
 H -1.01139 -0.91307 1.03272
 H -0.94489 -0.96688 -1.31713
 H 0.71278 -1.13006 1.33449
 H 0.78729 -1.10951 -1.03654
 H -0.26278 -0.59635 2.67065
 H 0.11109 -0.65432 -2.66857
13
bifur_IRC_Cartesians_noMW_output/bifur_IRC_Cartesians_noMW point 121
C 0.25473 0.87320 1.19351
 C -0.10341 0.91129 -1.19770
 C 0.16748 1.50097 -0.00163
 C -0.11193 -0.51775 1.59568
 C -0.02290 -0.53781 -1.59192
 F 0.84477 1.48728 2.21389
 F -0.42303 1.63152 -2.22808
 H -1.01292 -0.91070 1.03622
 H -0.94207 -0.96819 -1.33967
 H 0.70954 -1.13031 1.35713
 H 0.78897 -1.10848 -1.03951
 H -0.27395 -0.58455 2.67628
 H 0.12473 -0.64647 -2.67421
13
bifur_IRC_Cartesians_noMW_output/bifur_IRC_Cartesians_noMW point 122
C 0.26574 0.86747 1.19374
 C -0.11459 0.90775 -1.19814
 C 0.16603 1.48940 -0.00178
 C -0.11434 -0.51502 1.60472
 C -0.01986 -0.53643 -1.60083
 F 0.88336 1.47977 2.20629
 F -0.46296 1.63265 -2.22087
 H -1.01437 -0.90833 1.04074
 H -0.93920 -0.96947 -1.36306
 H 0.70627 -1.13051 1.38067
 H 0.79058 -1.10742 -1.04356
 H -0.28497 -0.57201 2.68231
 H 0.13831 -0.63783 -2.68024
13
bifur_IRC_Cartesians_noMW_output/bifur_IRC_Cartesians_noMW point 123
C 0.27661 0.86143 1.19395
 C -0.12564 0.90388 -1.19854
 C 0.16434 1.47707 -0.00193
 C -0.11671 -0.51218 1.61432
 C -0.01682 -0.53491 -1.61032
 F 0.92152 1.47212 2.19812
 F -0.50237 1.63354 -2.21307
 H -1.01574 -0.90599 1.04627
 H -0.93629 -0.97072 -1.38722
 H 0.70300 -1.13068 1.40503
 H 0.79212 -1.10634 -1.04867
 H -0.29579 -0.55876 2.68872
 H 0.15178 -0.62844 -2.68665
13
bifur_IRC_Cartesians_noMW_output/bifur_IRC_Cartesians_noMW point 124
C 0.28731 0.85510 1.19409
 C -0.13653 0.89968 -1.19889
 C 0.16233 1.46403 -0.00207
 C -0.11902 -0.50922 1.62444
 C -0.01382 -0.53327 -1.62033
 F 0.95919 1.46434 2.18934
 F -0.54111 1.63417 -2.20467
 H -1.01701 -0.90368 1.05275
 H -0.93336 -0.97196 -1.41207
 H 0.69973 -1.13080 1.43014
 H 0.79360 -1.10524 -1.05482
 H -0.30641 -0.54484 2.69546
 H 0.16508 -0.61832 -2.69339
13
bifur_IRC_Cartesians_noMW_output/bifur_IRC_Cartesians_noMW point 125
C 0.29781 0.84851 1.19424
 C -0.14723 0.89519 -1.19923
 C 0.16021 1.45030 -0.00222
 C -0.12126 -0.50615 1.63510
 C -0.01084 -0.53148 -1.63087
 F 0.99615 1.45646 2.18011
 F -0.57918 1.63454 -2.19579
 H -1.01819 -0.90137 1.06023
 H -0.93042 -0.97314 -1.43757
 H 0.69646 -1.13089 1.45591
 H 0.79499 -1.10412 -1.06197
 H -0.31675 -0.53031 2.70255
 H 0.17824 -0.60753 -2.70049
13
bifur_IRC_Cartesians_noMW_output/bifur_IRC_Cartesians_noMW point 126
C 0.30810 0.84157 1.19437
 C -0.15773 0.89030 -1.19955
 C 0.15785 1.43568 -0.00236
 C -0.12343 -0.50294 1.64643
 C -0.00789 -0.52953 -1.64209
 F 1.03243 1.44842 2.17023
 F -0.61652 1.63459 -2.18626
 H -1.01927 -0.89908 1.06893
 H -0.92744 -0.97427 -1.46396
 H 0.69319 -1.13093 1.48260
 H 0.79628 -1.10298 -1.07039
 H -0.32680 -0.51498 2.71009
 H 0.19123 -0.59586 -2.70803
13
bifur_IRC_Cartesians_noMW_output/bifur_IRC_Cartesians_noMW point 127
C 0.31814 0.83431 1.19447
 C -0.16800 0.88505 -1.19985
 C 0.15527 1.42024 -0.00249
 C -0.12552 -0.49959 1.65838
 C -0.00498 -0.52743 -1.65394
 F 1.06788 1.44025 2.15975
 F -0.65297 1.63433 -2.17610
 H -1.02024 -0.89682 1.07880
 H -0.92446 -0.97535 -1.49111
 H 0.68992 -1.13092 1.51007
 H 0.79748 -1.10182 -1.08003
 H -0.33653 -0.49890 2.71804
 H 0.20401 -0.58336 -2.71598
13
bifur_IRC_Cartesians_noMW_output/bifur_IRC_Cartesians_noMW point 128
C 0.32793 0.82673 1.19463
 C -0.17802 0.87941 -1.20018
 C 0.15263 1.40390 -0.00263
 C -0.12752 -0.49611 1.67103
 C -0.00210 -0.52515 -1.66649
 F 1.10232 1.43194 2.14873
 F -0.68859 1.63372 -2.16540
 H -1.02111 -0.89454 1.08998
 H -0.92147 -0.97633 -1.51913
 H 0.68664 -1.13086 1.53839
 H 0.79854 -1.10065 -1.09097
 H -0.34587 -0.48206 2.72646
 H 0.21662 -0.57001 -2.72441
13
bifur_IRC_Cartesians_noMW_output/bifur_IRC_Cartesians_noMW point 129
C 0.33744 0.81885 1.19483
 C -0.18777 0.87343 -1.20056
 C 0.14996 1.38674 -0.00276
 C -0.12943 -0.49249 1.68431
 C 0.00073 -0.52271 -1.67968
 F 1.13573 1.42351 2.13723
 F -0.72336 1.63277 -2.15420
 H -1.02188 -0.89226 1.10238
 H -0.91849 -0.97722 -1.54791
 H 0.68336 -1.13076 1.56743
 H 0.79949 -1.09946 -1.10310
 H -0.35480 -0.46453 2.73531
 H 0.22902 -0.55588 -2.73327
13
bifur_IRC_Cartesians_noMW_output/bifur_IRC_Cartesians_noMW point 130
C 0.34667 0.81071 1.19501
 C -0.19724 0.86713 -1.20091
 C 0.14709 1.36890 -0.00289
 C -0.13125 -0.48877 1.69811
 C 0.00350 -0.52013 -1.69338
 F 1.16818 1.41501 2.12523
 F -0.75711 1.63153 -2.14248
 H -1.02254 -0.89001 1.11581
 H -0.91552 -0.97806 -1.57726
 H 0.68010 -1.13062 1.59705
 H 0.80033 -1.09826 -1.11632
 H -0.36339 -0.44640 2.74450
 H 0.24116 -0.54105 -2.74247
13
bifur_IRC_Cartesians_noMW_output/bifur_IRC_Cartesians_noMW point 131
C 0.35561 0.80231 1.19523
 C -0.20643 0.86050 -1.20129
 C 0.14417 1.35030 -0.00302
 C -0.13299 -0.48493 1.71250
 C 0.00623 -0.51740 -1.70769
 F 1.19955 1.40641 2.11277
 F -0.78992 1.62997 -2.13029
 H -1.02310 -0.88777 1.13041
 H -0.91255 -0.97880 -1.60728
 H 0.67685 -1.13043 1.62734
 H 0.80106 -1.09705 -1.13069
 H -0.37156 -0.42763 2.75409
 H 0.25307 -0.52547 -2.75207
13
bifur_IRC_Cartesians_noMW_output/bifur_IRC_Cartesians_noMW point 132
C 0.36424 0.79362 1.19551
 C -0.21531 0.85353 -1.20173
 C 0.14126 1.33090 -0.00314
 C -0.13462 -0.48097 1.72751
 C 0.00891 -0.51451 -1.72262
 F 1.22969 1.39771 2.09987
 F -0.82172 1.62806 -2.11764
 H -1.02357 -0.88552 1.14625
 H -0.90961 -0.97944 -1.63802
 H 0.67360 -1.13020 1.65827
 H 0.80165 -1.09584 -1.14627
 H -0.37928 -0.40820 2.76412
 H 0.26475 -0.50914 -2.76210
13
bifur_IRC_Cartesians_noMW_output/bifur_IRC_Cartesians_noMW point 133
C 0.37251 0.78466 1.19582
 C -0.22383 0.84622 -1.20219
 C 0.13829 1.31073 -0.00326
 C -0.13614 -0.47689 1.74312
 C 0.01152 -0.51146 -1.73815
 F 1.25852 1.38894 2.08650
 F -0.85235 1.62581 -2.10451
 H -1.02391 -0.88329 1.16331
 H -0.90668 -0.97998 -1.66937
 H 0.67037 -1.12992 1.68981
 H 0.80210 -1.09462 -1.16307
 H -0.38651 -0.38815 2.77454
 H 0.27611 -0.49205 -2.77254
13
bifur_IRC_Cartesians_noMW_output/bifur_IRC_Cartesians_noMW point 134
C 0.38041 0.77546 1.19621
 C -0.23199 0.83858 -1.20273
 C 0.13538 1.28981 -0.00337
 C -0.13755 -0.47270 1.75933
 C 0.01406 -0.50826 -1.75429
 F 1.28591 1.38010 2.07275
 F -0.88180 1.62319 -2.09097
 H -1.02416 -0.88106 1.18162
 H -0.90380 -0.98039 -1.70135
 H 0.66716 -1.12960 1.72189
 H 0.80241 -1.09339 -1.18107
 H -0.39323 -0.36749 2.78538
 H 0.28719 -0.47423 -2.78339
13
bifur_IRC_Cartesians_noMW_output/bifur_IRC_Cartesians_noMW point 135
C 0.38796 0.76603 1.19666
 C -0.23979 0.83065 -1.20332
 C 0.13253 1.26822 -0.00348
 C -0.13885 -0.46841 1.77607
 C 0.01653 -0.50491 -1.77096
 F 1.31192 1.37121 2.05866
 F -0.91011 1.62024 -2.07708
 H -1.02430 -0.87882 1.20106
 H -0.90096 -0.98069 -1.73385
 H 0.66397 -1.12924 1.75443
 H 0.80257 -1.09217 -1.20016
 H -0.39944 -0.34632 2.79658
 H 0.29797 -0.45577 -2.79461
13
bifur_IRC_Cartesians_noMW_output/bifur_IRC_Cartesians_noMW point 136
C 0.39516 0.75638 1.19717
 C -0.24724 0.82243 -1.20396
 C 0.12967 1.24597 -0.00359
 C -0.14004 -0.46402 1.79332
 C 0.01894 -0.50143 -1.78815
 F 1.33661 1.36227 2.04420
 F -0.93728 1.61698 -2.06280
 H -1.02434 -0.87660 1.22158
 H -0.89815 -0.98089 -1.76684
 H 0.66079 -1.12884 1.78743
 H 0.80261 -1.09095 -1.22031
 H -0.40518 -0.32462 2.80813
 H 0.30845 -0.43667 -2.80617
13
bifur_IRC_Cartesians_noMW_output/bifur_IRC_Cartesians_noMW point 137
C 0.40200 0.74655 1.19773
 C -0.25434 0.81395 -1.20464
 C 0.12686 1.22315 -0.00369
 C -0.14113 -0.45955 1.81103
 C 0.02128 -0.49782 -1.80580
 F 1.35994 1.35331 2.02945
 F -0.96329 1.61341 -2.04822
 H -1.02429 -0.87439 1.24312
 H -0.89539 -0.98099 -1.80025
 H 0.65765 -1.12840 1.82079
 H 0.80252 -1.08973 -1.24146
 H -0.41044 -0.30248 2.82001
 H 0.31863 -0.41700 -2.81806
13
bifur_IRC_Cartesians_noMW_output/bifur_IRC_Cartesians_noMW point 138
C 0.40849 0.73655 1.19835
 C -0.26108 0.80524 -1.20538
 C 0.12411 1.19981 -0.00379
 C -0.14211 -0.45501 1.82914
 C 0.02355 -0.49410 -1.82387
 F 1.38189 1.34435 2.01445
 F -0.98814 1.60955 -2.03337
 H -1.02415 -0.87219 1.26560
 H -0.89267 -0.98097 -1.83399
 H 0.65454 -1.12793 1.85442
 H 0.80229 -1.08852 -1.26350
 H -0.41522 -0.27996 2.83216
 H 0.32849 -0.39682 -2.83023
13
bifur_IRC_Cartesians_noMW_output/bifur_IRC_Cartesians_noMW point 139
C 0.41463 0.72640 1.19904
 C -0.26747 0.79630 -1.20619
 C 0.12145 1.17596 -0.00388
 C -0.14299 -0.45039 1.84767
 C 0.02575 -0.49026 -1.84235
 F 1.40251 1.33537 1.99922
 F -1.01189 1.60541 -2.01827
 H -1.02392 -0.86999 1.28901
 H -0.89000 -0.98085 -1.86807
 H 0.65145 -1.12742 1.88833
 H 0.80195 -1.08732 -1.28643
 H -0.41952 -0.25706 2.84461
 H 0.33806 -0.37614 -2.84269
13
bifur_IRC_Cartesians_noMW_output/bifur_IRC_Cartesians_noMW point 140
C 0.42043 0.71612 1.19981
 C -0.27352 0.78715 -1.20705
 C 0.11890 1.15165 -0.00397
 C -0.14377 -0.44571 1.86657
 C 0.02788 -0.48632 -1.86121
 F 1.42179 1.32639 1.98380
 F -1.03455 1.60101 -2.00297
 H -1.02361 -0.86780 1.31329
 H -0.88739 -0.98062 -1.90244
 H 0.64839 -1.12688 1.92246
 H 0.80147 -1.08612 -1.31019
 H -0.42336 -0.23383 2.85731
 H 0.34734 -0.35501 -2.85541
13
bifur_IRC_Cartesians_noMW_output/bifur_IRC_Cartesians_noMW point 141
C 0.42590 0.70571 1.20064
 C -0.27922 0.77782 -1.20799
 C 0.11645 1.12691 -0.00405
 C -0.14446 -0.44098 1.88581
 C 0.02993 -0.48229 -1.88041
 F 1.43974 1.31743 1.96822
 F -1.05612 1.59634 -1.98749
 H -1.02322 -0.86561 1.33839
 H -0.88482 -0.98029 -1.93705
 H 0.64536 -1.12632 1.95675
 H 0.80088 -1.08494 -1.33471
 H -0.42674 -0.21032 2.87026
 H 0.35632 -0.33348 -2.86838
13
bifur_IRC_Cartesians_noMW_output/bifur_IRC_Cartesians_noMW point 142
C 0.43103 0.69520 1.20154
 C -0.28460 0.76832 -1.20897
 C 0.11411 1.10180 -0.00413
 C -0.14505 -0.43619 1.90536
 C 0.03193 -0.47816 -1.89993
 F 1.45643 1.30848 1.95249
 F -1.07665 1.59144 -1.97184
 H -1.02276 -0.86344 1.36424
 H -0.88232 -0.97986 -1.97185
 H 0.64236 -1.12572 1.99119
 H 0.80018 -1.08376 -1.35995
 H -0.42968 -0.18654 2.88343
 H 0.36501 -0.31157 -2.88156
13
bifur_IRC_Cartesians_noMW_output/bifur_IRC_Cartesians_noMW point 143
C 0.43586 0.68459 1.20249
 C -0.28966 0.75866 -1.21001
 C 0.11183 1.07636 -0.00421
 C -0.14555 -0.43137 1.92517
 C 0.03385 -0.47395 -1.91971
 F 1.47192 1.29956 1.93661
 F -1.09615 1.58632 -1.95604
 H -1.02222 -0.86128 1.39077
 H -0.87986 -0.97934 -2.00680
 H 0.63940 -1.12510 2.02572
 H 0.79937 -1.08259 -1.38583
 H -0.43221 -0.16254 2.89678
 H 0.37342 -0.28933 -2.89493
13
bifur_IRC_Cartesians_noMW_output/bifur_IRC_Cartesians_noMW point 144
C 0.44037 0.67392 1.20348
 C -0.29440 0.74887 -1.21107
 C 0.10961 1.05064 -0.00428
 C -0.14596 -0.42651 1.94521
 C 0.03571 -0.46968 -1.93972
 F 1.48620 1.29068 1.92063
 F -1.11459 1.58099 -1.94011
 H -1.02161 -0.85914 1.41791
 H -0.87745 -0.97874 -2.04183
 H 0.63648 -1.12445 2.06028
 H 0.79846 -1.08144 -1.41231
 H -0.43434 -0.13836 2.91029
 H 0.38152 -0.26679 -2.90846
13
bifur_IRC_Cartesians_noMW_output/bifur_IRC_Cartesians_noMW point 145
C 0.44455 0.66319 1.20451
 C -0.29881 0.73896 -1.21218
 C 0.10748 1.02469 -0.00435
 C -0.14628 -0.42163 1.96543
 C 0.03749 -0.46534 -1.95993
 F 1.49925 1.28187 1.90456
 F -1.13195 1.57547 -1.92410
 H -1.02094 -0.85702 1.44563
 H -0.87511 -0.97805 -2.07687
 H 0.63360 -1.12378 2.09481
 H 0.79746 -1.08030 -1.43934
 H -0.43605 -0.11405 2.92393
 H 0.38930 -0.24401 -2.92212
13
bifur_IRC_Cartesians_noMW_output/bifur_IRC_Cartesians_noMW point 146
C 0.44840 0.65244 1.20560
 C -0.30289 0.72895 -1.21334
 C 0.10544 0.99855 -0.00442
 C -0.14651 -0.41673 1.98582
 C 0.03920 -0.46095 -1.98030
 F 1.51103 1.27312 1.88846
 F -1.14821 1.56976 -1.90802
 H -1.02020 -0.85492 1.47389
 H -0.87282 -0.97728 -2.11188
 H 0.63078 -1.12309 2.12926
 H 0.79636 -1.07917 -1.46686
 H -0.43735 -0.08965 2.93769
 H 0.39677 -0.22102 -2.93590
13
bifur_IRC_Cartesians_noMW_output/bifur_IRC_Cartesians_noMW point 147
C 0.45192 0.64166 1.20674
 C -0.30664 0.71885 -1.21453
 C 0.10351 0.97224 -0.00448
 C -0.14666 -0.41183 2.00634
 C 0.04084 -0.45651 -2.00080
 F 1.52158 1.26446 1.87233
 F -1.16341 1.56387 -1.89191
 H -1.01939 -0.85285 1.50263
 H -0.87060 -0.97642 -2.14683
 H 0.62800 -1.12238 2.16358
 H 0.79516 -1.07807 -1.49484
 H -0.43824 -0.06518 2.95156
 H 0.40392 -0.19785 -2.94978
13
bifur_IRC_Cartesians_noMW_output/bifur_IRC_Cartesians_noMW point 148
C 0.45515 0.63087 1.20792
 C -0.31008 0.70869 -1.21577
 C 0.10167 0.94581 -0.00453
 C -0.14673 -0.40691 2.02697
 C 0.04240 -0.45202 -2.02142
 F 1.53098 1.25587 1.85619
 F -1.17760 1.55783 -1.87578
 H -1.01853 -0.85081 1.53179
 H -0.86845 -0.97549 -2.18167
 H 0.62527 -1.12164 2.19777
 H 0.79387 -1.07697 -1.52321
 H -0.43875 -0.04067 2.96550
 H 0.41077 -0.17454 -2.96374
13
bifur_IRC_Cartesians_noMW_output/bifur_IRC_Cartesians_noMW point 149
C 0.45809 0.62008 1.20912
 C -0.31324 0.69846 -1.21702
 C 0.09988 0.91929 -0.00459
 C -0.14672 -0.40200 2.04767
 C 0.04390 -0.44750 -2.04212
 F 1.53935 1.24736 1.84004
 F -1.19083 1.55164 -1.85962
 H -1.01761 -0.84879 1.56131
 H -0.86634 -0.97450 -2.21640
 H 0.62259 -1.12090 2.23180
 H 0.79252 -1.07590 -1.55193
 H -0.43893 -0.01615 2.97950
 H 0.41734 -0.15111 -2.97776
13
bifur_IRC_Cartesians_noMW_output/bifur_IRC_Cartesians_noMW point 150
C 0.46077 0.60930 1.21034
 C -0.31613 0.68819 -1.21828
 C 0.09811 0.89273 -0.00464
 C -0.14664 -0.39709 2.06841
 C 0.04534 -0.44296 -2.06285
 F 1.54675 1.23895 1.82387
 F -1.20314 1.54534 -1.84344
 H -1.01664 -0.84681 1.59111
 H -0.86429 -0.97346 -2.25096
 H 0.61997 -1.12013 2.26565
 H 0.79109 -1.07484 -1.58093
 H -0.43880 0.00837 2.99352
 H 0.42361 -0.12759 -2.99180
13
bifur_IRC_Cartesians_noMW_output/bifur_IRC_Cartesians_noMW point 151
C 0.46319 0.59854 1.21155
 C -0.31875 0.67790 -1.21953
 C 0.09632 0.86618 -0.00468
 C -0.14650 -0.39221 2.08913
 C 0.04671 -0.43841 -2.08358
 F 1.55323 1.23065 1.80771
 F -1.21450 1.53894 -1.82725
 H -1.01562 -0.84488 1.62111
 H -0.86229 -0.97238 -2.28527
 H 0.61740 -1.11935 2.29926
 H 0.78962 -1.07379 -1.61016
 H -0.43839 0.03283 3.00753
 H 0.42959 -0.10404 -3.00583
13
bifur_IRC_Cartesians_noMW_output/bifur_IRC_Cartesians_noMW point 152
C 0.46534 0.58784 1.21275
 C -0.32111 0.66761 -1.22076
 C 0.09451 0.83968 -0.00472
 C -0.14630 -0.38735 2.10980
 C 0.04801 -0.43384 -2.10425
 F 1.55879 1.22247 1.79157
 F -1.22490 1.53246 -1.81107
 H -1.01455 -0.84300 1.65127
 H -0.86034 -0.97126 -2.31927
 H 0.61491 -1.11856 2.33257
 H 0.78809 -1.07276 -1.63955
 H -0.43770 0.05719 3.02151
 H 0.43525 -0.08048 -3.01983
13
bifur_IRC_Cartesians_noMW_output/bifur_IRC_Cartesians_noMW point 153
C 0.46722 0.57720 1.21394
 C -0.32320 0.65732 -1.22199
 C 0.09270 0.81329 -0.00476
 C -0.14604 -0.38252 2.13039
 C 0.04925 -0.42929 -2.12485
 F 1.56342 1.21442 1.77549
 F -1.23434 1.52590 -1.79494
 H -1.01343 -0.84117 1.68153
 H -0.85844 -0.97010 -2.35293
 H 0.61248 -1.11775 2.36553
 H 0.78651 -1.07175 -1.66906
 H -0.43673 0.08143 3.03544
 H 0.44061 -0.05697 -3.03377
13
bifur_IRC_Cartesians_noMW_output/bifur_IRC_Cartesians_noMW point 154
C 0.46885 0.56664 1.21513
 C -0.32504 0.64706 -1.22320
 C 0.09088 0.78703 -0.00480
 C -0.14571 -0.37774 2.15088
 C 0.05041 -0.42474 -2.14535
 F 1.56716 1.20650 1.75949
 F -1.24286 1.51927 -1.77888
 H -1.01226 -0.83939 1.71185
 H -0.85661 -0.96892 -2.38622
 H 0.61011 -1.11694 2.39811
 H 0.78489 -1.07076 -1.69865
 H -0.43549 0.10550 3.04929
 H 0.44566 -0.03353 -3.04765
13
bifur_IRC_Cartesians_noMW_output/bifur_IRC_Cartesians_noMW point 155
C 0.47024 0.55616 1.21630
 C -0.32663 0.63684 -1.22439
 C 0.08905 0.76092 -0.00483
 C -0.14533 -0.37299 2.17124
 C 0.05152 -0.42020 -2.16572
 F 1.57008 1.19873 1.74356
 F -1.25049 1.51260 -1.76289
 H -1.01106 -0.83767 1.74218
 H -0.85482 -0.96771 -2.41910
 H 0.60782 -1.11611 2.43030
 H 0.78323 -1.06979 -1.72827
 H -0.43401 0.12940 3.06306
 H 0.45042 -0.01018 -3.06144
13
bifur_IRC_Cartesians_noMW_output/bifur_IRC_Cartesians_noMW point 156
C 0.47140 0.54577 1.21744
 C -0.32800 0.62666 -1.22554
 C 0.08716 0.73502 -0.00486
 C -0.14490 -0.36830 2.19143
 C 0.05255 -0.41568 -2.18593
 F 1.57225 1.19111 1.72772
 F -1.25724 1.50590 -1.74697
 H -1.00981 -0.83601 1.77244
 H -0.85309 -0.96649 -2.45153
 H 0.60560 -1.11528 2.46207
 H 0.78154 -1.06883 -1.75786
 H -0.43232 0.15308 3.07670
 H 0.45487 0.01305 -3.07510
13
bifur_IRC_Cartesians_noMW_output/bifur_IRC_Cartesians_noMW point 157
C 0.47232 0.53550 1.21852
 C -0.32913 0.61656 -1.22663
 C 0.08515 0.70937 -0.00489
 C -0.14443 -0.36367 2.21140
 C 0.05353 -0.41121 -2.20592
 F 1.57370 1.18365 1.71196
 F -1.26307 1.49918 -1.73112
 H -1.00852 -0.83443 1.80256
 H -0.85140 -0.96527 -2.48342
 H 0.60346 -1.11444 2.49335
 H 0.77983 -1.06789 -1.78738
 H -0.43044 0.17652 3.09019
 H 0.45901 0.03610 -3.08861
13
bifur_IRC_Cartesians_noMW_output/bifur_IRC_Cartesians_noMW point 158
C 0.47301 0.52537 1.21952
 C -0.33003 0.60654 -1.22764
 C 0.08301 0.68405 -0.00491
 C -0.14391 -0.35911 2.23110
 C 0.05443 -0.40677 -2.22564
 F 1.57444 1.17639 1.69629
 F -1.26794 1.49247 -1.71536
 H -1.00719 -0.83294 1.83248
 H -0.84977 -0.96405 -2.51470
 H 0.60141 -1.11359 2.52408
 H 0.77811 -1.06697 -1.81677
 H -0.42838 0.19967 3.10349
 H 0.46281 0.05895 -3.10193
13
bifur_IRC_Cartesians_noMW_output/bifur_IRC_Cartesians_noMW point 159
C 0.47345 0.51540 1.22046
 C -0.33068 0.59664 -1.22858
 C 0.08073 0.65911 -0.00493
 C -0.14334 -0.35464 2.25048
 C 0.05526 -0.40240 -2.24504
 F 1.57445 1.16933 1.68077
 F -1.27182 1.48578 -1.69974
 H -1.00582 -0.83154 1.86210
 H -0.84818 -0.96286 -2.54528
 H 0.59946 -1.11273 2.55416
 H 0.77638 -1.06608 -1.84594
 H -0.42613 0.22246 3.11656
 H 0.46625 0.08152 -3.11502
13
bifur_IRC_Cartesians_noMW_output/bifur_IRC_Cartesians_noMW point 160
C 0.47366 0.50563 1.22132
 C -0.33111 0.58689 -1.22944
 C 0.07832 0.63466 -0.00495
 C -0.14273 -0.35027 2.26946
 C 0.05601 -0.39809 -2.26405
 F 1.57378 1.16251 1.66544
 F -1.27473 1.47914 -1.68430
 H -1.00442 -0.83023 1.89131
 H -0.84666 -0.96168 -2.57505
 H 0.59762 -1.11188 2.58350
 H 0.77466 -1.06521 -1.87477
 H -0.42373 0.24480 3.12935
 H 0.46933 0.10373 -3.12783
13
bifur_IRC_Cartesians_noMW_output/bifur_IRC_Cartesians_noMW point 161
C 0.47365 0.49611 1.22208
 C -0.33131 0.57735 -1.23019
 C 0.07575 0.61085 -0.00497
 C -0.14209 -0.34604 2.28792
 C 0.05669 -0.39390 -2.28254
 F 1.57250 1.15596 1.65039
 F -1.27668 1.47261 -1.66912
 H -1.00299 -0.82904 1.91991
 H -0.84520 -0.96054 -2.60383
 H 0.59589 -1.11102 2.61194
 H 0.77295 -1.06436 -1.90308
 H -0.42120 0.26657 3.14177
 H 0.47204 0.12545 -3.14028
13
bifur_IRC_Cartesians_noMW_output/bifur_IRC_Cartesians_noMW point 162
C 0.47341 0.48697 1.22273
 C -0.33129 0.56814 -1.23083
 C 0.07308 0.58796 -0.00498
 C -0.14142 -0.34198 2.30564
 C 0.05728 -0.38985 -2.30029
 F 1.57062 1.14977 1.63578
 F -1.27765 1.46625 -1.65439
 H -1.00156 -0.82797 1.94755
 H -0.84382 -0.95945 -2.63127
 H 0.59430 -1.11018 2.63912
 H 0.77128 -1.06356 -1.93054
 H -0.41858 0.28750 3.15368
 H 0.47435 0.14641 -3.15221
13
bifur_IRC_Cartesians_noMW_output/bifur_IRC_Cartesians_noMW point 163
C 0.47296 0.47844 1.22327
 C -0.33104 0.55951 -1.23135
 C 0.07036 0.56660 -0.00498
 C -0.14074 -0.33822 2.32213
 C 0.05777 -0.38607 -2.31682
 F 1.56817 1.14409 1.62203
 F -1.27761 1.46023 -1.64051
 H -1.00016 -0.82705 1.97350
 H -0.84256 -0.95843 -2.65663
 H 0.59289 -1.10938 2.66431
 H 0.76970 -1.06282 -1.95639
 H -0.41594 0.30703 3.16476
 H 0.47619 0.16604 -3.16330
13
bifur_IRC_Cartesians_noMW_output/bifur_IRC_Cartesians_noMW point 164
C 0.47235 0.47110 1.22366
 C -0.33061 0.55202 -1.23173
 C 0.06782 0.54819 -0.00499
 C -0.14011 -0.33498 2.33634
 C 0.05814 -0.38279 -2.33105
 F 1.56541 1.13929 1.61005
 F -1.27669 1.45497 -1.62841
 H -0.99889 -0.82633 1.99602
 H -0.84149 -0.95756 -2.67829
 H 0.59174 -1.10867 2.68588
 H 0.76830 -1.06218 -1.97892
 H -0.41347 0.32388 3.17428
 H 0.47749 0.18306 -3.17284
13
bifur_IRC_Cartesians_noMW_output/bifur_IRC_Cartesians_noMW point 165
C 0.47175 0.46591 1.22389
 C -0.33015 0.54671 -1.23195
 C 0.06589 0.53519 -0.00499
 C -0.13963 -0.33271 2.34635
 C 0.05836 -0.38048 -2.34109
 F 1.56297 1.13597 1.60151
 F -1.27538 1.45120 -1.61978
 H -0.99794 -0.82587 2.01205
 H -0.84076 -0.95694 -2.69343
 H 0.59098 -1.10815 2.70101
 H 0.76729 -1.06174 -1.99500
 H -0.41157 0.33578 3.18099
 H 0.47819 0.19514 -3.17956
13
bifur_IRC_Cartesians_noMW_output/bifur_IRC_Cartesians_noMW point 166
C 0.47132 0.46308 1.22399
 C -0.32980 0.54378 -1.23204
 C 0.06476 0.52807 -0.00499
 C -0.13934 -0.33148 2.35183
 C 0.05845 -0.37920 -2.34658
 F 1.56134 1.13419 1.59679
 F -1.27427 1.44910 -1.61500
 H -0.99740 -0.82565 2.02089
 H -0.84037 -0.95660 -2.70162
 H 0.59059 -1.10786 2.70921
 H 0.76672 -1.06150 -2.00390
 H -0.41045 0.34230 3.18464
 H 0.47845 0.20178 -3.18323
13
bifur_IRC_Cartesians_noMW_output/bifur_IRC_Cartesians_noMW point 167
C 0.47107 0.46171 1.22403
 C -0.32958 0.54236 -1.23207
 C 0.06418 0.52464 -0.00499
 C -0.13919 -0.33089 2.35446
 C 0.05848 -0.37859 -2.34922
 F 1.56039 1.13336 1.59449
 F -1.27353 1.44807 -1.61268
 H -0.99713 -0.82556 2.02519
 H -0.84019 -0.95644 -2.70551
 H 0.59042 -1.10772 2.71313
 H 0.76644 -1.06139 -2.00824
 H -0.40986 0.34543 3.18640
 H 0.47851 0.20500 -3.18499
13
bifur_IRC_Cartesians_noMW_output/bifur_IRC_Cartesians_noMW point 168
C 0.47092 0.46105 1.22405
 C -0.32945 0.54167 -1.23209
 C 0.06391 0.52297 -0.00499
 C -0.13911 -0.33060 2.35574
 C 0.05849 -0.37829 -2.35050
 F 1.55985 1.13296 1.59338
 F -1.27311 1.44756 -1.61156
 H -0.99699 -0.82552 2.02730
 H -0.84011 -0.95635 -2.70739
 H 0.59034 -1.10765 2.71501
 H 0.76630 -1.06133 -2.01037
 H -0.40955 0.34695 3.18726
 H 0.47852 0.20656 -3.18584
13
bifur_IRC_Cartesians_noMW_output/bifur_IRC_Cartesians_noMW point 169
C 0.47087 0.46073 1.22408
 C -0.32941 0.54134 -1.23212
 C 0.06383 0.52214 -0.00499
 C -0.13908 -0.33046 2.35638
 C 0.05851 -0.37814 -2.35115
 F 1.55963 1.13275 1.59287
 F -1.27302 1.44732 -1.61103
 H -0.99694 -0.82548 2.02834
 H -0.84007 -0.95630 -2.70836
 H 0.59028 -1.10762 2.71596
 H 0.76623 -1.06131 -2.01140
 H -0.40940 0.34770 3.18769
 H 0.47856 0.20732 -3.18628
13
bifur_IRC_Cartesians_noMW_output/bifur_IRC_Cartesians_noMW point 170
C 0.47081 0.46051 1.22409
 C -0.32936 0.54111 -1.23212
 C 0.06374 0.52159 -0.00499
 C -0.13905 -0.33036 2.35681
 C 0.05850 -0.37804 -2.35158
 F 1.55939 1.13262 1.59250
 F -1.27282 1.44714 -1.61066
 H -0.99689 -0.82547 2.02905
 H -0.84004 -0.95627 -2.70897
 H 0.59026 -1.10759 2.71657
 H 0.76618 -1.06129 -2.01212
 H -0.40928 0.34820 3.18798
 H 0.47855 0.20785 -3.18656
13
bifur_IRC_Cartesians_noMW_output/bifur_IRC_Cartesians_noMW point 171
C 0.47074 0.46034 1.22408
 C -0.32929 0.54093 -1.23211
 C 0.06363 0.52118 -0.00499
 C -0.13902 -0.33029 2.35712
 C 0.05850 -0.37796 -2.35189
 F 1.55917 1.13254 1.59220
 F -1.27257 1.44700 -1.61035
 H -0.99684 -0.82547 2.02959
 H -0.84003 -0.95625 -2.70940
 H 0.59025 -1.10757 2.71701
 H 0.76614 -1.06128 -2.01268
 H -0.40918 0.34858 3.18818
 H 0.47850 0.20825 -3.18677
13
bifur_IRC_Cartesians_noMW_output/bifur_IRC_Cartesians_noMW point 172
C 0.47068 0.46019 1.22407
 C -0.32924 0.54076 -1.23210
 C 0.06352 0.52079 -0.00498
 C -0.13900 -0.33023 2.35741
 C 0.05849 -0.37789 -2.35218
 F 1.55899 1.13246 1.59191
 F -1.27236 1.44688 -1.61006
 H -0.99680 -0.82547 2.03009
 H -0.84001 -0.95624 -2.70981
 H 0.59024 -1.10755 2.71744
 H 0.76611 -1.06126 -2.01321
 H -0.40909 0.34894 3.18837
 H 0.47847 0.20863 -3.18696
13
bifur_IRC_Cartesians_noMW_output/bifur_IRC_Cartesians_noMW point 173
C 0.47068 0.46011 1.22406
 C -0.32924 0.54068 -1.23209
 C 0.06347 0.52059 -0.00498
 C -0.13899 -0.33019 2.35756
 C 0.05850 -0.37786 -2.35233
 F 1.55900 1.13241 1.59177
 F -1.27236 1.44683 -1.60992
 H -0.99679 -0.82547 2.03033
 H -0.83999 -0.95624 -2.71004
 H 0.59023 -1.10754 2.71768
 H 0.76610 -1.06126 -2.01345
 H -0.40908 0.34913 3.18847
 H 0.47848 0.20881 -3.18706
13
bifur_IRC_Cartesians_noMW_output/bifur_IRC_Cartesians_noMW point 174
C 0.47063 0.45995 1.22405
 C -0.32920 0.54051 -1.23207
 C 0.06334 0.52021 -0.00498
 C -0.13897 -0.33013 2.35785
 C 0.05850 -0.37779 -2.35262
 F 1.55885 1.13233 1.59147
 F -1.27216 1.44671 -1.60962
 H -0.99675 -0.82548 2.03082
 H -0.83997 -0.95623 -2.71045
 H 0.59022 -1.10752 2.71812
 H 0.76607 -1.06124 -2.01397
 H -0.40900 0.34949 3.18866
 H 0.47845 0.20919 -3.18725
13
bifur_IRC_Cartesians_noMW_output/bifur_IRC_Cartesians_noMW point 175
C 0.47052 0.45975 1.22402
 C -0.32909 0.54029 -1.23205
 C 0.06317 0.51970 -0.00498
 C -0.13893 -0.33005 2.35823
 C 0.05848 -0.37769 -2.35300
 F 1.55850 1.13223 1.59108
 F -1.27175 1.44653 -1.60922
 H -0.99669 -0.82549 2.03150
 H -0.83995 -0.95621 -2.71095
 H 0.59022 -1.10749 2.71865
 H 0.76602 -1.06123 -2.01469
 H -0.40886 0.34996 3.18891
 H 0.47835 0.20970 -3.18750
13
bifur_IRC_Cartesians_noMW_output/bifur_IRC_Cartesians_noMW point 176
C 0.47045 0.45962 1.22402
 C -0.32903 0.54015 -1.23204
 C 0.06310 0.51937 -0.00498
 C -0.13891 -0.32999 2.35848
 C 0.05847 -0.37763 -2.35325
 F 1.55829 1.13217 1.59085
 F -1.27154 1.44642 -1.60899
 H -0.99665 -0.82549 2.03194
 H -0.83994 -0.95619 -2.71129
 H 0.59022 -1.10748 2.71899
 H 0.76598 -1.06122 -2.01514
 H -0.40876 0.35026 3.18907
 H 0.47832 0.21002 -3.18766
13
bifur_IRC_Cartesians_noMW_output/bifur_IRC_Cartesians_noMW point 177
C 0.47043 0.45956 1.22402
 C -0.32901 0.54008 -1.23205
 C 0.06307 0.51922 -0.00498
 C -0.13890 -0.32997 2.35860
 C 0.05847 -0.37760 -2.35337
 F 1.55820 1.13214 1.59075
 F -1.27146 1.44637 -1.60888
 H -0.99664 -0.82549 2.03215
 H -0.83993 -0.95618 -2.71146
 H 0.59021 -1.10747 2.71916
 H 0.76597 -1.06121 -2.01535
 H -0.40872 0.35040 3.18915
 H 0.47831 0.21017 -3.18775
13
bifur_IRC_Cartesians_noMW_output/bifur_IRC_Cartesians_noMW point 178
C 0.47038 0.45947 1.22402
 C -0.32897 0.53998 -1.23204
 C 0.06301 0.51900 -0.00498
 C -0.13888 -0.32993 2.35876
 C 0.05847 -0.37756 -2.35354
 F 1.55805 1.13210 1.59059
 F -1.27129 1.44629 -1.60872
 H -0.99661 -0.82549 2.03245
 H -0.83993 -0.95617 -2.71167
 H 0.59021 -1.10746 2.71939
 H 0.76595 -1.06121 -2.01566
 H -0.40866 0.35060 3.18926
 H 0.47827 0.21038 -3.18785
13
bifur_IRC_Cartesians_noMW_output/bifur_IRC_Cartesians_noMW point 179
C 0.47031 0.45928 1.22402
 C -0.32890 0.53978 -1.23204
 C 0.06292 0.51851 -0.00498
 C -0.13885 -0.32985 2.35914
 C 0.05846 -0.37747 -2.35392
 F 1.55779 1.13199 1.59026
 F -1.27105 1.44613 -1.60838
 H -0.99656 -0.82549 2.03309
 H -0.83991 -0.95614 -2.71220
 H 0.59019 -1.10744 2.71992
 H 0.76590 -1.06119 -2.01631
 H -0.40853 0.35104 3.18951
 H 0.47823 0.21085 -3.18810
13
bifur_IRC_Cartesians_noMW_output/bifur_IRC_Cartesians_noMW point 180
C 0.47015 0.45887 1.22402
 C -0.32876 0.53933 -1.23204
 C 0.06272 0.51745 -0.00498
 C -0.13879 -0.32967 2.35995
 C 0.05845 -0.37728 -2.35473
 F 1.55723 1.13177 1.58954
 F -1.27054 1.44578 -1.60765
 H -0.99646 -0.82548 2.03448
 H -0.83986 -0.95608 -2.71333
 H 0.59016 -1.10739 2.72106
 H 0.76580 -1.06116 -2.01772
 H -0.40827 0.35200 3.19005
 H 0.47816 0.21186 -3.18864
13
bifur_IRC_Cartesians_noMW_output/bifur_IRC_Cartesians_noMW point 181
C 0.46999 0.45836 1.22403
 C -0.32861 0.53879 -1.23205
 C 0.06249 0.51617 -0.00498
 C -0.13871 -0.32946 2.36093
 C 0.05845 -0.37704 -2.35571
 F 1.55665 1.13148 1.58867
 F -1.27003 1.44537 -1.60677
 H -0.99635 -0.82546 2.03614
 H -0.83981 -0.95601 -2.71473
 H 0.59011 -1.10733 2.72247
 H 0.76568 -1.06112 -2.01941
 H -0.40798 0.35316 3.19071
 H 0.47811 0.21308 -3.18930
13
bifur_IRC_Cartesians_noMW_output/bifur_IRC_Cartesians_noMW point 182
C 0.46984 0.45773 1.22406
 C -0.32848 0.53813 -1.23207
 C 0.06226 0.51457 -0.00498
 C -0.13864 -0.32918 2.36216
 C 0.05846 -0.37675 -2.35695
 F 1.55608 1.13110 1.58762
 F -1.26959 1.44488 -1.60570
 H -0.99622 -0.82541 2.03817
 H -0.83973 -0.95592 -2.71653
 H 0.59003 -1.10726 2.72426
 H 0.76554 -1.06107 -2.02145
 H -0.40767 0.35461 3.19153
 H 0.47811 0.21457 -3.19013
13
bifur_IRC_Cartesians_noMW_output/bifur_IRC_Cartesians_noMW point 183
C 0.46977 0.45714 1.22408
 C -0.32841 0.53753 -1.23209
 C 0.06203 0.51310 -0.00498
 C -0.13858 -0.32892 2.36329
 C 0.05848 -0.37649 -2.35808
 F 1.55578 1.13073 1.58665
 F -1.26941 1.44445 -1.60472
 H -0.99611 -0.82536 2.03999
 H -0.83965 -0.95585 -2.71823
 H 0.58995 -1.10720 2.72597
 H 0.76542 -1.06102 -2.02328
 H -0.40744 0.35596 3.19229
 H 0.47817 0.21594 -3.19089
13
bifur_IRC_Cartesians_noMW_output/bifur_IRC_Cartesians_noMW point 184
C 0.46975 0.45667 1.22409
 C -0.32842 0.53705 -1.23209
 C 0.06180 0.51194 -0.00498
 C -0.13855 -0.32872 2.36418
 C 0.05851 -0.37629 -2.35897
 F 1.55575 1.13042 1.58586
 F -1.26941 1.44413 -1.60392
 H -0.99603 -0.82533 2.04138
 H -0.83957 -0.95581 -2.71961
 H 0.58988 -1.10716 2.72736
 H 0.76535 -1.06098 -2.02469
 H -0.40734 0.35704 3.19288
 H 0.47827 0.21702 -3.19148
13
bifur_IRC_Cartesians_noMW_output/bifur_IRC_Cartesians_noMW point 185
C 0.07738 0.92873 1.21402
 C 0.07795 0.93121 -1.21487
 C 0.23847 1.58135 0.00073
 C -0.06882 -0.54188 1.53899
 C -0.06818 -0.54026 -1.53723
 F 0.17832 1.57652 2.30588
 F 0.18017 1.58089 -2.31353
 H -0.98827 -0.93247 1.10052
 H -0.98723 -0.93108 -1.09899
 H 0.74898 -1.12506 1.09168
 H 0.74950 -1.12366 -1.08928
 H -0.06967 -0.70274 2.64304
 H -0.06862 -0.70155 -2.64096
13
bifur_IRC_Cartesians_noMW_output/bifur_IRC_Cartesians_noMW point 186
C 0.07679 0.92839 1.20790
 C 0.07791 0.93079 -1.20873
 C 0.22173 1.58429 0.00073
 C -0.06914 -0.54269 1.53477
 C -0.06864 -0.54106 -1.53303
 F 0.18772 1.57830 2.29720
 F 0.19151 1.58240 -2.30475
 H -0.98687 -0.93589 1.09460
 H -0.98595 -0.93442 -1.09261
 H 0.75091 -1.12459 1.09133
 H 0.75130 -1.12324 -1.08945
 H -0.07385 -0.70178 2.63901
 H -0.07343 -0.70051 -2.63695
13
bifur_IRC_Cartesians_noMW_output/bifur_IRC_Cartesians_noMW point 187
C 0.07378 0.92824 1.20269
 C 0.08039 0.93007 -1.20346
 C 0.20739 1.58655 0.00075
 C -0.06879 -0.54348 1.53134
 C -0.06964 -0.54154 -1.52966
 F 0.18687 1.58073 2.28965
 F 0.21006 1.58264 -2.29701
 H -0.98516 -0.93920 1.09198
 H -0.98532 -0.93685 -1.08534
 H 0.75309 -1.12404 1.08915
 H 0.75226 -1.12302 -1.09212
 H -0.07463 -0.70116 2.63569
 H -0.08030 -0.69893 -2.63366
13
bifur_IRC_Cartesians_noMW_output/bifur_IRC_Cartesians_noMW point 188
C 0.06488 0.92880 1.20054
 C 0.08911 0.92885 -1.20114
 C 0.20128 1.58715 0.00086
 C -0.06674 -0.54422 1.53010
 C -0.07195 -0.54122 -1.52853
 F 0.15941 1.58467 2.28634
 F 0.24498 1.57967 -2.29331
 H -0.98292 -0.94185 1.09775
 H -0.98652 -0.93662 -1.07613
 H 0.75568 -1.12337 1.08193
 H 0.75097 -1.12336 -1.10041
 H -0.06648 -0.70191 2.63445
 H -0.09170 -0.69659 -2.63244
13
bifur_IRC_Cartesians_noMW_output/bifur_IRC_Cartesians_noMW point 189
C 0.05468 0.92934 1.19987
 C 0.09927 0.92735 -1.20028
 C 0.19909 1.58646 0.00099
 C -0.06425 -0.54474 1.53031
 C -0.07447 -0.54053 -1.52887
 F 0.12460 1.58859 2.28474
 F 0.28223 1.57561 -2.29128
 H -0.98069 -0.94389 1.10686
 H -0.98827 -0.93533 -1.06794
 H 0.75809 -1.12269 1.07424
 H 0.74889 -1.12386 -1.11064
 H -0.05568 -0.70259 2.63447
 H -0.10349 -0.69371 -2.63248
13
bifur_IRC_Cartesians_noMW_output/bifur_IRC_Cartesians_noMW point 190
C 0.04400 0.92962 1.19962
 C 0.10995 0.92550 -1.19982
 C 0.19786 1.58475 0.00112
 C -0.06159 -0.54510 1.53143
 C -0.07708 -0.53961 -1.53013
 F 0.08732 1.59237 2.28316
 F 0.32055 1.57102 -2.28925
 H -0.97840 -0.94577 1.11779
 H -0.99014 -0.93371 -1.06072
 H 0.76043 -1.12199 1.06712
 H 0.74653 -1.12439 -1.12232
 H -0.04396 -0.70266 2.63519
 H -0.11545 -0.69003 -2.63320
13
bifur_IRC_Cartesians_noMW_output/bifur_IRC_Cartesians_noMW point 191
C 0.03314 0.92966 1.19962
 C 0.12081 0.92336 -1.19961
 C 0.19719 1.58225 0.00126
 C -0.05885 -0.54532 1.53324
 C -0.07969 -0.53853 -1.53207
 F 0.04896 1.59597 2.28149
 F 0.35905 1.56612 -2.28712
 H -0.97609 -0.94751 1.12992
 H -0.99206 -0.93190 -1.05439
 H 0.76270 -1.12127 1.06066
 H 0.74401 -1.12492 -1.13496
 H -0.03180 -0.70218 2.63641
 H -0.12738 -0.68574 -2.63444
13
bifur_IRC_Cartesians_noMW_output/bifur_IRC_Cartesians_noMW point 192
C 0.02215 0.92949 1.19976
 C 0.13183 0.92098 -1.19955
 C 0.19679 1.57909 0.00140
 C -0.05604 -0.54542 1.53559
 C -0.08232 -0.53732 -1.53456
 F 0.00982 1.59943 2.27962
 F 0.39784 1.56096 -2.28478
 H -0.97374 -0.94918 1.14301
 H -0.99399 -0.92997 -1.04878
 H 0.76491 -1.12053 1.05477
 H 0.74137 -1.12544 -1.14845
 H -0.01931 -0.70120 2.63802
 H -0.13931 -0.68089 -2.63606
13
bifur_IRC_Cartesians_noMW_output/bifur_IRC_Cartesians_noMW point 193
C 0.01099 0.92907 1.19998
 C 0.14301 0.91832 -1.19955
 C 0.19645 1.57524 0.00154
 C -0.05318 -0.54541 1.53850
 C -0.08497 -0.53597 -1.53760
 F -0.03000 1.60276 2.27739
 F 0.43707 1.55555 -2.28208
 H -0.97132 -0.95082 1.15710
 H -0.99593 -0.92795 -1.04389
 H 0.76710 -1.11976 1.04955
 H 0.73864 -1.12595 -1.16288
 H -0.00654 -0.69964 2.64001
 H -0.15131 -0.67542 -2.63807
13
bifur_IRC_Cartesians_noMW_output/bifur_IRC_Cartesians_noMW point 194
C -0.00026 0.92839 1.20022
 C 0.15428 0.91539 -1.19957
 C 0.19606 1.57073 0.00168
 C -0.05028 -0.54529 1.54191
 C -0.08762 -0.53450 -1.54116
 F -0.07021 1.60594 2.27476
 F 0.47655 1.54991 -2.27897
 H -0.96885 -0.95243 1.17206
 H -0.99785 -0.92588 -1.03972
 H 0.76926 -1.11896 1.04502
 H 0.73583 -1.12645 -1.17816
 H 0.00640 -0.69750 2.64235
 H -0.16334 -0.66933 -2.64042
13
bifur_IRC_Cartesians_noMW_output/bifur_IRC_Cartesians_noMW point 195
C -0.01158 0.92744 1.20048
 C 0.16561 0.91216 -1.19961
 C 0.19557 1.56551 0.00182
 C -0.04734 -0.54504 1.54587
 C -0.09026 -0.53291 -1.54527
 F -0.11068 1.60896 2.27167
 F 0.51626 1.54405 -2.27539
 H -0.96632 -0.95403 1.18793
 H -0.99974 -0.92377 -1.03633
 H 0.77139 -1.11814 1.04128
 H 0.73297 -1.12693 -1.19436
 H 0.01950 -0.69472 2.64505
 H -0.17537 -0.66258 -2.64314
13
bifur_IRC_Cartesians_noMW_output/bifur_IRC_Cartesians_noMW point 196
C -0.02297 0.92620 1.20076
 C 0.17701 0.90863 -1.19968
 C 0.19501 1.55956 0.00196
 C -0.04436 -0.54467 1.55040
 C -0.09291 -0.53118 -1.54994
 F -0.15146 1.61180 2.26812
 F 0.55614 1.53797 -2.27135
 H -0.96374 -0.95560 1.20474
 H -1.00159 -0.92162 -1.03378
 H 0.77348 -1.11728 1.03836
 H 0.73003 -1.12738 -1.21149
 H 0.03275 -0.69129 2.64814
 H -0.18739 -0.65515 -2.64625
13
bifur_IRC_Cartesians_noMW_output/bifur_IRC_Cartesians_noMW point 197
C -0.03442 0.92469 1.20100
 C 0.18845 0.90482 -1.19970
 C 0.19419 1.55294 0.00211
 C -0.04135 -0.54419 1.55543
 C -0.09555 -0.52933 -1.55512
 F -0.19236 1.61449 2.26403
 F 0.59628 1.53168 -2.26676
 H -0.96109 -0.95718 1.22237
 H -1.00340 -0.91945 -1.03196
 H 0.77555 -1.11639 1.03622
 H 0.72705 -1.12781 -1.22951
 H 0.04609 -0.68721 2.65156
 H -0.19945 -0.64706 -2.64967
13
bifur_IRC_Cartesians_noMW_output/bifur_IRC_Cartesians_noMW point 198
C -0.04589 0.92290 1.20125
 C 0.19991 0.90073 -1.19972
 C 0.19325 1.54565 0.00225
 C -0.03832 -0.54359 1.56096
 C -0.09818 -0.52736 -1.56080
 F -0.23333 1.61701 2.25950
 F 0.63646 1.52521 -2.26172
 H -0.95838 -0.95874 1.24081
 H -1.00517 -0.91726 -1.03092
 H 0.77758 -1.11547 1.03487
 H 0.72403 -1.12821 -1.24834
 H 0.05951 -0.68252 2.65531
 H -0.21147 -0.63835 -2.65344
13
bifur_IRC_Cartesians_noMW_output/bifur_IRC_Cartesians_noMW point 199
C -0.05734 0.92086 1.20144
 C 0.21133 0.89638 -1.19969
 C 0.19204 1.53777 0.00239
 C -0.03529 -0.54289 1.56694
 C -0.10079 -0.52530 -1.56693
 F -0.27412 1.61936 2.25446
 F 0.67663 1.51860 -2.25617
 H -0.95563 -0.96030 1.25990
 H -1.00687 -0.91509 -1.03058
 H 0.77959 -1.11452 1.03429
 H 0.72098 -1.12859 -1.26789
 H 0.07292 -0.67724 2.65933
 H -0.22344 -0.62906 -2.65749
13
bifur_IRC_Cartesians_noMW_output/bifur_IRC_Cartesians_noMW point 200
C -0.06878 0.91851 1.20159
 C 0.22272 0.89174 -1.19963
 C 0.19059 1.52917 0.00253
 C -0.03224 -0.54205 1.57345
 C -0.10337 -0.52311 -1.57359
 F -0.31478 1.62152 2.24886
 F 0.71676 1.51180 -2.25005
 H -0.95283 -0.96186 1.27983
 H -1.00852 -0.91292 -1.03111
 H 0.78155 -1.11355 1.03462
 H 0.71791 -1.12893 -1.28833
 H 0.08634 -0.67125 2.66372
 H -0.23534 -0.61907 -2.66189
13
bifur_IRC_Cartesians_noMW_output/bifur_IRC_Cartesians_noMW point 201
C -0.08017 0.91587 1.20175
 C 0.23406 0.88680 -1.19956
 C 0.18900 1.51985 0.00267
 C -0.02919 -0.54110 1.58051
 C -0.10593 -0.52080 -1.58081
 F -0.35528 1.62347 2.24277
 F 0.75670 1.50483 -2.24345
 H -0.94999 -0.96338 1.30056
 H -1.01011 -0.91073 -1.03253
 H 0.78345 -1.11255 1.03586
 H 0.71480 -1.12924 -1.30958
 H 0.09977 -0.66460 2.66846
 H -0.24713 -0.60844 -2.66666
13
bifur_IRC_Cartesians_noMW_output/bifur_IRC_Cartesians_noMW point 202
C -0.09150 0.91292 1.20187
 C 0.24533 0.88158 -1.19947
 C 0.18719 1.50984 0.00281
 C -0.02614 -0.54001 1.58810
 C -0.10845 -0.51837 -1.58854
 F -0.39550 1.62520 2.23615
 F 0.79645 1.49770 -2.23631
 H -0.94710 -0.96488 1.32205
 H -1.01162 -0.90854 -1.03483
 H 0.78531 -1.11152 1.03802
 H 0.71167 -1.12952 -1.33163
 H 0.11316 -0.65726 2.67355
 H -0.25880 -0.59714 -2.67177
13
bifur_IRC_Cartesians_noMW_output/bifur_IRC_Cartesians_noMW point 203
C -0.10273 0.90968 1.20194
 C 0.25648 0.87608 -1.19931
 C 0.18506 1.49915 0.00294
 C -0.02310 -0.53880 1.59618
 C -0.11093 -0.51583 -1.59678
 F -0.43526 1.62672 2.22895
 F 0.83593 1.49043 -2.22860
 H -0.94417 -0.96638 1.34423
 H -1.01306 -0.90639 -1.03799
 H 0.78712 -1.11047 1.04112
 H 0.70853 -1.12976 -1.35444
 H 0.12646 -0.64924 2.67896
 H -0.27034 -0.58520 -2.67719
13
bifur_IRC_Cartesians_noMW_output/bifur_IRC_Cartesians_noMW point 204
C -0.11387 0.90609 1.20198
 C 0.26753 0.87026 -1.19914
 C 0.18273 1.48766 0.00308
 C -0.02006 -0.53745 1.60487
 C -0.11337 -0.51316 -1.60562
 F -0.47463 1.62799 2.22117
 F 0.87507 1.48299 -2.22030
 H -0.94120 -0.96785 1.36728
 H -1.01442 -0.90424 -1.04220
 H 0.78886 -1.10939 1.04529
 H 0.70537 -1.12997 -1.37815
 H 0.13970 -0.64043 2.68476
 H -0.28171 -0.57251 -2.68302
13
bifur_IRC_Cartesians_noMW_output/bifur_IRC_Cartesians_noMW point 205
C -0.12488 0.90218 1.20200
 C 0.27843 0.86413 -1.19895
 C 0.18019 1.47541 0.00321
 C -0.01704 -0.53595 1.61415
 C -0.11576 -0.51036 -1.61504
 F -0.51350 1.62901 2.21282
 F 0.91375 1.47540 -2.21143
 H -0.93821 -0.96928 1.39111
 H -1.01569 -0.90209 -1.04741
 H 0.79052 -1.10829 1.05051
 H 0.70220 -1.13013 -1.40267
 H 0.15285 -0.63088 2.69095
 H -0.29287 -0.55912 -2.68923
13
bifur_IRC_Cartesians_noMW_output/bifur_IRC_Cartesians_noMW point 206
C -0.13572 0.89796 1.20204
 C 0.28916 0.85772 -1.19878
 C 0.17754 1.46242 0.00334
 C -0.01404 -0.53432 1.62398
 C -0.11808 -0.50745 -1.62503
 F -0.55182 1.62976 2.20400
 F 0.95180 1.46767 -2.20210
 H -0.93519 -0.97065 1.41567
 H -1.01688 -0.89994 -1.05365
 H 0.79210 -1.10717 1.05675
 H 0.69902 -1.13026 -1.42792
 H 0.16589 -0.62063 2.69751
 H -0.30378 -0.54510 -2.69582
13
bifur_IRC_Cartesians_noMW_output/bifur_IRC_Cartesians_noMW point 207
C -0.14638 0.89342 1.20202
 C 0.29970 0.85104 -1.19855
 C 0.17462 1.44876 0.00346
 C -0.01107 -0.53255 1.63432
 C -0.12035 -0.50443 -1.63552
 F -0.58938 1.63025 2.19462
 F 0.98925 1.45983 -2.19220
 H -0.93216 -0.97200 1.44086
 H -1.01798 -0.89783 -1.06084
 H 0.79361 -1.10603 1.06401
 H 0.69584 -1.13035 -1.45385
 H 0.17874 -0.60968 2.70440
 H -0.31444 -0.53044 -2.70273
13
bifur_IRC_Cartesians_noMW_output/bifur_IRC_Cartesians_noMW point 208
C -0.15684 0.88851 1.20203
 C 0.31002 0.84402 -1.19835
 C 0.17159 1.43420 0.00359
 C -0.00813 -0.53061 1.64536
 C -0.12254 -0.50127 -1.64670
 F -0.62627 1.63043 2.18465
 F 1.02593 1.45183 -2.18173
 H -0.92911 -0.97327 1.46695
 H -1.01898 -0.89571 -1.06928
 H 0.79501 -1.10486 1.07252
 H 0.69265 -1.13039 -1.48068
 H 0.19146 -0.59787 2.71176
 H -0.32479 -0.51499 -2.71012
13
bifur_IRC_Cartesians_noMW_output/bifur_IRC_Cartesians_noMW point 209
C -0.16706 0.88324 1.20206
 C 0.32010 0.83669 -1.19819
 C 0.16847 1.41880 0.00371
 C -0.00522 -0.52851 1.65704
 C -0.12464 -0.49797 -1.65853
 F -0.66236 1.63028 2.17416
 F 1.06168 1.44370 -2.17074
 H -0.92605 -0.97446 1.49385
 H -1.01989 -0.89359 -1.07893
 H 0.79630 -1.10368 1.08224
 H 0.68945 -1.13040 -1.50829
 H 0.20401 -0.58526 2.71955
 H -0.33477 -0.49883 -2.71793
13
bifur_IRC_Cartesians_noMW_output/bifur_IRC_Cartesians_noMW point 210
C -0.17704 0.87758 1.20209
 C 0.32991 0.82902 -1.19802
 C 0.16515 1.40252 0.00382
 C -0.00235 -0.52624 1.66941
 C -0.12666 -0.49453 -1.67104
 F -0.69754 1.62979 2.16304
 F 1.09653 1.43542 -2.15912
 H -0.92299 -0.97558 1.52158
 H -1.02068 -0.89149 -1.08986
 H 0.79747 -1.10249 1.09326
 H 0.68625 -1.13035 -1.53675
 H 0.21634 -0.57177 2.72780
 H -0.34440 -0.48188 -2.72620
13
bifur_IRC_Cartesians_noMW_output/bifur_IRC_Cartesians_noMW point 211
C -0.18675 0.87156 1.20210
 C 0.33945 0.82105 -1.19784
 C 0.16165 1.38543 0.00394
 C 0.00047 -0.52381 1.68238
 C -0.12859 -0.49097 -1.68416
 F -0.73177 1.62898 2.15135
 F 1.13042 1.42703 -2.14694
 H -0.91992 -0.97663 1.55003
 H -1.02136 -0.88941 -1.10198
 H 0.79854 -1.10127 1.10549
 H 0.68306 -1.13025 -1.56595
 H 0.22845 -0.55748 2.73644
 H -0.35365 -0.46423 -2.73488
13
bifur_IRC_Cartesians_noMW_output/bifur_IRC_Cartesians_noMW point 212
C -0.19618 0.86525 1.20218
 C 0.34871 0.81284 -1.19773
 C 0.15819 1.36764 0.00404
 C 0.00324 -0.52124 1.69592
 C -0.13044 -0.48730 -1.69783
 F -0.76511 1.62787 2.13928
 F 1.16322 1.41855 -2.13439
 H -0.91687 -0.97758 1.57911
 H -1.02196 -0.88732 -1.11519
 H 0.79948 -1.10005 1.11878
 H 0.67987 -1.13012 -1.59571
 H 0.24035 -0.54252 2.74547
 H -0.36250 -0.44601 -2.74393
13
bifur_IRC_Cartesians_noMW_output/bifur_IRC_Cartesians_noMW point 213
C -0.20533 0.85860 1.20227
 C 0.35767 0.80435 -1.19765
 C 0.15465 1.34909 0.00415
 C 0.00597 -0.51852 1.71005
 C -0.13219 -0.48351 -1.71210
 F -0.79750 1.62643 2.12673
 F 1.19494 1.40998 -2.12136
 H -0.91383 -0.97845 1.60887
 H -1.02246 -0.88524 -1.12956
 H 0.80031 -1.09881 1.13323
 H 0.67669 -1.12994 -1.62613
 H 0.25202 -0.52682 2.75490
 H -0.37094 -0.42714 -2.75339
13
bifur_IRC_Cartesians_noMW_output/bifur_IRC_Cartesians_noMW point 214
C -0.21416 0.85161 1.20240
 C 0.36632 0.79557 -1.19760
 C 0.15104 1.32976 0.00425
 C 0.00863 -0.51563 1.72479
 C -0.13384 -0.47960 -1.72697
 F -0.82884 1.62465 2.11369
 F 1.22549 1.40130 -2.10785
 H -0.91081 -0.97922 1.63931
 H -1.02284 -0.88317 -1.14516
 H 0.80101 -1.09757 1.14888
 H 0.67352 -1.12972 -1.65721
 H 0.26343 -0.51035 2.76474
 H -0.37894 -0.40762 -2.76326
13
bifur_IRC_Cartesians_noMW_output/bifur_IRC_Cartesians_noMW point 215
C -0.22265 0.84429 1.20261
 C 0.37461 0.78654 -1.19764
 C 0.14751 1.30964 0.00434
 C 0.01124 -0.51259 1.74016
 C -0.13538 -0.47558 -1.74247
 F -0.85908 1.62251 2.10024
 F 1.25463 1.39254 -2.09395
 H -0.90782 -0.97987 1.67041
 H -1.02313 -0.88109 -1.16203
 H 0.80156 -1.09633 1.16575
 H 0.67035 -1.12946 -1.68888
 H 0.27458 -0.49314 2.77502
 H -0.38642 -0.38748 -2.77356
13
bifur_IRC_Cartesians_noMW_output/bifur_IRC_Cartesians_noMW point 216
C -0.23077 0.83664 1.20288
 C 0.38253 0.77725 -1.19775
 C 0.14400 1.28877 0.00443
 C 0.01378 -0.50938 1.75613
 C -0.13681 -0.47144 -1.75857
 F -0.88813 1.62002 2.08638
 F 1.28236 1.38372 -2.07965
 H -0.90487 -0.98040 1.70213
 H -1.02331 -0.87901 -1.18013
 H 0.80196 -1.09508 1.18381
 H 0.66720 -1.12915 -1.72109
 H 0.28543 -0.47520 2.78570
 H -0.39338 -0.36674 -2.78427
13
bifur_IRC_Cartesians_noMW_output/bifur_IRC_Cartesians_noMW point 217
C -0.23853 0.82870 1.20320
 C 0.39010 0.76773 -1.19792
 C 0.14053 1.26723 0.00452
 C 0.01625 -0.50604 1.77263
 C -0.13813 -0.46720 -1.77519
 F -0.91602 1.61720 2.07217
 F 1.30871 1.37484 -2.06500
 H -0.90196 -0.98081 1.73437
 H -1.02339 -0.87694 -1.19936
 H 0.80222 -1.09383 1.20295
 H 0.66407 -1.12880 -1.75377
 H 0.29598 -0.45661 2.79675
 H -0.39984 -0.34549 -2.79535
13
bifur_IRC_Cartesians_noMW_output/bifur_IRC_Cartesians_noMW point 218
C -0.24595 0.82049 1.20362
 C 0.39731 0.75801 -1.19819
 C 0.13720 1.24503 0.00460
 C 0.01866 -0.50255 1.78967
 C -0.13934 -0.46286 -1.79235
 F -0.94285 1.61405 2.05765
 F 1.33366 1.36591 -2.05007
 H -0.89909 -0.98110 1.76713
 H -1.02338 -0.87485 -1.21971
 H 0.80235 -1.09258 1.22315
 H 0.66095 -1.12841 -1.78688
 H 0.30628 -0.43740 2.80817
 H -0.40579 -0.32373 -2.80680
13
bifur_IRC_Cartesians_noMW_output/bifur_IRC_Cartesians_noMW point 219
C -0.25301 0.81201 1.20412
 C 0.40417 0.74811 -1.19855
 C 0.13398 1.22224 0.00467
 C 0.02100 -0.49893 1.80719
 C -0.14044 -0.45843 -1.80999
 F -0.96857 1.61059 2.04287
 F 1.35720 1.35694 -2.03489
 H -0.89628 -0.98126 1.80034
 H -1.02328 -0.87276 -1.24111
 H 0.80233 -1.09134 1.24433
 H 0.65784 -1.12799 -1.82035
 H 0.31629 -0.41763 2.81993
 H -0.41124 -0.30154 -2.81859
13
bifur_IRC_Cartesians_noMW_output/bifur_IRC_Cartesians_noMW point 220
C -0.25971 0.80331 1.20470
 C 0.41067 0.73804 -1.19899
 C 0.13090 1.19894 0.00474
 C 0.02326 -0.49520 1.82514
 C -0.14144 -0.45394 -1.82804
 F -0.99317 1.60684 2.02788
 F 1.37933 1.34796 -2.01950
 H -0.89352 -0.98130 1.83390
 H -1.02310 -0.87066 -1.26346
 H 0.80218 -1.09011 1.26640
 H 0.65476 -1.12754 -1.85408
 H 0.32601 -0.39737 2.83199
 H -0.41619 -0.27897 -2.83068
13
bifur_IRC_Cartesians_noMW_output/bifur_IRC_Cartesians_noMW point 221
C -0.26606 0.79439 1.20535
 C 0.41683 0.72783 -1.19952
 C 0.12794 1.17512 0.00481
 C 0.02546 -0.49135 1.84351
 C -0.14233 -0.44936 -1.84652
 F -1.01668 1.60280 2.01266
 F 1.40010 1.33896 -2.00390
 H -0.89081 -0.98123 1.86781
 H -1.02283 -0.86856 -1.28676
 H 0.80189 -1.08888 1.28935
 H 0.65170 -1.12705 -1.88808
 H 0.33545 -0.37661 2.84434
 H -0.42065 -0.25604 -2.84306
13
bifur_IRC_Cartesians_noMW_output/bifur_IRC_Cartesians_noMW point 222
C -0.27208 0.78526 1.20608
 C 0.42264 0.71747 -1.20012
 C 0.12507 1.15083 0.00487
 C 0.02760 -0.48740 1.86225
 C -0.14313 -0.44473 -1.86537
 F -1.03911 1.59850 1.99724
 F 1.41953 1.32997 -1.98811
 H -0.88816 -0.98105 1.90201
 H -1.02248 -0.86647 -1.31093
 H 0.80149 -1.08766 1.31312
 H 0.64867 -1.12653 -1.92230
 H 0.34460 -0.35540 2.85696
 H -0.42464 -0.23278 -2.85570
13
bifur_IRC_Cartesians_noMW_output/bifur_IRC_Cartesians_noMW point 223
C -0.27775 0.77594 1.20686
 C 0.42811 0.70700 -1.20079
 C 0.12230 1.12613 0.00493
 C 0.02966 -0.48335 1.88134
 C -0.14382 -0.44004 -1.88456
 F -1.06043 1.59394 1.98163
 F 1.43765 1.32098 -1.97215
 H -0.88556 -0.98077 1.93645
 H -1.02206 -0.86439 -1.33592
 H 0.80096 -1.08645 1.33766
 H 0.64567 -1.12598 -1.95670
 H 0.35345 -0.33379 2.86982
 H -0.42817 -0.20923 -2.86858
13
bifur_IRC_Cartesians_noMW_output/bifur_IRC_Cartesians_noMW point 224
C -0.28309 0.76645 1.20770
 C 0.43326 0.69642 -1.20152
 C 0.11964 1.10105 0.00498
 C 0.03165 -0.47921 1.90074
 C -0.14443 -0.43530 -1.90405
 F -1.08072 1.58914 1.96587
 F 1.45450 1.31201 -1.95604
 H -0.88301 -0.98039 1.97109
 H -1.02156 -0.86231 -1.36166
 H 0.80032 -1.08525 1.36291
 H 0.64269 -1.12540 -1.99122
 H 0.36202 -0.31180 2.88289
 H -0.43127 -0.18542 -2.88169
13
bifur_IRC_Cartesians_noMW_output/bifur_IRC_Cartesians_noMW point 225
C -0.28812 0.75682 1.20861
 C 0.43809 0.68576 -1.20233
 C 0.11710 1.07563 0.00503
 C 0.03358 -0.47498 1.92043
 C -0.14494 -0.43051 -1.92383
 F -1.10002 1.58411 1.95000
 F 1.47011 1.30306 -1.93984
 H -0.88052 -0.97990 2.00589
 H -1.02099 -0.86024 -1.38810
 H 0.79957 -1.08406 1.38880
 H 0.63975 -1.12480 -2.02584
 H 0.37032 -0.28948 2.89617
 H -0.43393 -0.16140 -2.89499
13
bifur_IRC_Cartesians_noMW_output/bifur_IRC_Cartesians_noMW point 226
C -0.29283 0.74705 1.20959
 C 0.44260 0.67502 -1.20321
 C 0.11471 1.04993 0.00508
 C 0.03545 -0.47069 1.94035
 C -0.14536 -0.42570 -1.94384
 F -1.11831 1.57888 1.93405
 F 1.48446 1.29415 -1.92357
 H -0.87809 -0.97932 2.04079
 H -1.02036 -0.85817 -1.41519
 H 0.79872 -1.08288 1.41528
 H 0.63684 -1.12418 -2.06048
 H 0.37834 -0.26689 2.90962
 H -0.43616 -0.13721 -2.90847
13
bifur_IRC_Cartesians_noMW_output/bifur_IRC_Cartesians_noMW point 227
C -0.29721 0.73717 1.21064
 C 0.44679 0.66425 -1.20417
 C 0.11247 1.02399 0.00512
 C 0.03724 -0.46633 1.96049
 C -0.14570 -0.42085 -1.96406
 F -1.13555 1.57344 1.91805
 F 1.49753 1.28530 -1.90727
 H -0.87573 -0.97864 2.07573
 H -1.01967 -0.85611 -1.44287
 H 0.79775 -1.08172 1.44229
 H 0.63396 -1.12353 -2.09508
 H 0.38606 -0.24407 2.92322
 H -0.43796 -0.11290 -2.92209
13
bifur_IRC_Cartesians_noMW_output/bifur_IRC_Cartesians_noMW point 228
C -0.30126 0.72720 1.21175
 C 0.45065 0.65344 -1.20519
 C 0.11036 0.99786 0.00515
 C 0.03895 -0.46192 1.98079
 C -0.14594 -0.41599 -1.98445
 F -1.15173 1.56781 1.90202
 F 1.50933 1.27651 -1.89095
 H -0.87343 -0.97786 2.11065
 H -1.01891 -0.85406 -1.47109
 H 0.79669 -1.08058 1.46980
 H 0.63114 -1.12286 -2.12959
 H 0.39348 -0.22103 2.93695
 H -0.43933 -0.08850 -2.93585
13
bifur_IRC_Cartesians_noMW_output/bifur_IRC_Cartesians_noMW point 229
C -0.30498 0.71713 1.21289
 C 0.45418 0.64261 -1.20626
 C 0.10834 0.97157 0.00519
 C 0.04060 -0.45745 2.00123
 C -0.14610 -0.41112 -2.00496
 F -1.16683 1.56200 1.88595
 F 1.51989 1.26780 -1.87460
 H -0.87120 -0.97701 2.14550
 H -1.01810 -0.85204 -1.49980
 H 0.79553 -1.07945 1.49776
 H 0.62836 -1.12218 -2.16397
 H 0.40059 -0.19782 2.95077
 H -0.44029 -0.06404 -2.94970
13
bifur_IRC_Cartesians_noMW_output/bifur_IRC_Cartesians_noMW point 230
C -0.30839 0.70700 1.21407
 C 0.45741 0.63176 -1.20736
 C 0.10638 0.94515 0.00521
 C 0.04217 -0.45294 2.02178
 C -0.14617 -0.40624 -2.02559
 F -1.18090 1.55604 1.86984
 F 1.52933 1.25917 -1.85822
 H -0.86902 -0.97608 2.18025
 H -1.01722 -0.85005 -1.52892
 H 0.79429 -1.07834 1.52611
 H 0.62563 -1.12147 -2.19823
 H 0.40739 -0.17446 2.96467
 H -0.44089 -0.03953 -2.96363
13
bifur_IRC_Cartesians_noMW_output/bifur_IRC_Cartesians_noMW point 231
C -0.31153 0.69681 1.21526
 C 0.46035 0.62092 -1.20849
 C 0.10446 0.91864 0.00524
 C 0.04368 -0.44840 2.04241
 C -0.14618 -0.40137 -2.04628
 F -1.19401 1.54994 1.85370
 F 1.53774 1.25062 -1.84183
 H -0.86690 -0.97509 2.21488
 H -1.01628 -0.84809 -1.55841
 H 0.79297 -1.07724 1.55482
 H 0.62295 -1.12074 -2.23233
 H 0.41390 -0.15098 2.97863
 H -0.44115 -0.01501 -2.97761
13
bifur_IRC_Cartesians_noMW_output/bifur_IRC_Cartesians_noMW point 232
C -0.31439 0.68657 1.21647
 C 0.46303 0.61009 -1.20964
 C 0.10259 0.89209 0.00526
 C 0.04512 -0.44384 2.06308
 C -0.14611 -0.39650 -2.06702
 F -1.20622 1.54372 1.83757
 F 1.54517 1.24216 -1.82545
 H -0.86483 -0.97405 2.24935
 H -1.01530 -0.84617 -1.58818
 H 0.79159 -1.07616 1.58380
 H 0.62032 -1.12000 -2.26624
 H 0.42013 -0.12742 2.99262
 H -0.44109 0.00950 -2.99162
13
bifur_IRC_Cartesians_noMW_output/bifur_IRC_Cartesians_noMW point 233
C -0.31700 0.67632 1.21771
 C 0.46545 0.59929 -1.21082
 C 0.10079 0.86554 0.00528
 C 0.04650 -0.43925 2.08376
 C -0.14598 -0.39164 -2.08776
 F -1.21754 1.53739 1.82147
 F 1.55162 1.23381 -1.80912
 H -0.86282 -0.97295 2.28360
 H -1.01427 -0.84427 -1.61819
 H 0.79014 -1.07509 1.61299
 H 0.61774 -1.11924 -2.29990
 H 0.42609 -0.10384 3.00662
 H -0.44072 0.03395 -3.00564
13
bifur_IRC_Cartesians_noMW_output/bifur_IRC_Cartesians_noMW point 234
C -0.31933 0.66607 1.21896
 C 0.46760 0.58855 -1.21202
 C 0.09905 0.83905 0.00529
 C 0.04781 -0.43467 2.10440
 C -0.14579 -0.38681 -2.10846
 F -1.22793 1.53097 1.80544
 F 1.55711 1.22557 -1.79287
 H -0.86088 -0.97180 2.31757
 H -1.01320 -0.84241 -1.64836
 H 0.78863 -1.07405 1.64234
 H 0.61522 -1.11848 -2.33324
 H 0.43177 -0.08027 3.02059
 H -0.44005 0.05828 -3.01964
13
bifur_IRC_Cartesians_noMW_output/bifur_IRC_Cartesians_noMW point 235
C -0.32140 0.65583 1.22020
 C 0.46948 0.57787 -1.21321
 C 0.09731 0.81266 0.00530
 C 0.04906 -0.43008 2.12497
 C -0.14553 -0.38202 -2.12908
 F -1.23738 1.52447 1.78946
 F 1.56166 1.21746 -1.77668
 H -0.85899 -0.97061 2.35119
 H -1.01208 -0.84060 -1.67865
 H 0.78707 -1.07302 1.67181
 H 0.61277 -1.11770 -2.36624
 H 0.43713 -0.05674 3.03452
 H -0.43910 0.08248 -3.03359
13
bifur_IRC_Cartesians_noMW_output/bifur_IRC_Cartesians_noMW point 236
C -0.32322 0.64561 1.22141
 C 0.47111 0.56726 -1.21438
 C 0.09551 0.78639 0.00531
 C 0.05023 -0.42550 2.14543
 C -0.14521 -0.37726 -2.14960
 F -1.24586 1.51792 1.77351
 F 1.56536 1.20948 -1.76053
 H -0.85715 -0.96940 2.38443
 H -1.01091 -0.83885 -1.70898
 H 0.78547 -1.07201 1.70136
 H 0.61038 -1.11691 -2.39887
 H 0.44219 -0.03327 3.04837
 H -0.43789 0.10653 -3.04746
13
bifur_IRC_Cartesians_noMW_output/bifur_IRC_Cartesians_noMW point 237
C -0.32480 0.63542 1.22258
 C 0.47249 0.55673 -1.21551
 C 0.09360 0.76029 0.00532
 C 0.05134 -0.42094 2.16575
 C -0.14484 -0.37255 -2.16997
 F -1.25342 1.51132 1.75759
 F 1.56829 1.20166 -1.74442
 H -0.85535 -0.96818 2.41725
 H -1.00970 -0.83717 -1.73930
 H 0.78384 -1.07101 1.73095
 H 0.60808 -1.11610 -2.43112
 H 0.44692 -0.00989 3.06211
 H -0.43646 0.13042 -3.06123
13
bifur_IRC_Cartesians_noMW_output/bifur_IRC_Cartesians_noMW point 238
C -0.32615 0.62528 1.22368
 C 0.47365 0.54630 -1.21658
 C 0.09159 0.73440 0.00532
 C 0.05239 -0.41640 2.18589
 C -0.14443 -0.36789 -2.19016
 F -1.26006 1.50469 1.74172
 F 1.57050 1.19399 -1.72837
 H -0.85360 -0.96696 2.44960
 H -1.00844 -0.83556 -1.76954
 H 0.78219 -1.07003 1.76052
 H 0.60585 -1.11529 -2.46294
 H 0.45135 0.01337 3.07573
 H -0.43484 0.15410 -3.07487
13
bifur_IRC_Cartesians_noMW_output/bifur_IRC_Cartesians_noMW point 239
C -0.32727 0.61521 1.22474
 C 0.47457 0.53598 -1.21761
 C 0.08949 0.70877 0.00532
 C 0.05337 -0.41190 2.20583
 C -0.14396 -0.36329 -2.21014
 F -1.26581 1.49805 1.72594
 F 1.57198 1.18648 -1.71242
 H -0.85191 -0.96574 2.48143
 H -1.00715 -0.83402 -1.79966
 H 0.78051 -1.06907 1.79001
 H 0.60371 -1.11447 -2.49427
 H 0.45547 0.03647 3.08919
 H -0.43301 0.17753 -3.08836
13
bifur_IRC_Cartesians_noMW_output/bifur_IRC_Cartesians_noMW point 240
C -0.32815 0.60523 1.22575
 C 0.47525 0.52580 -1.21860
 C 0.08733 0.68345 0.00531
 C 0.05428 -0.40744 2.22552
 C -0.14345 -0.35876 -2.22987
 F -1.27063 1.49140 1.71028
 F 1.57270 1.17916 -1.69660
 H -0.85027 -0.96450 2.51267
 H -1.00581 -0.83256 -1.82959
 H 0.77882 -1.06813 1.81935
 H 0.60164 -1.11364 -2.52505
 H 0.45927 0.05934 3.10249
 H -0.43097 0.20066 -3.10167
13
bifur_IRC_Cartesians_noMW_output/bifur_IRC_Cartesians_noMW point 241
C -0.32880 0.59537 1.22670
 C 0.47569 0.51579 -1.21953
 C 0.08508 0.65851 0.00531
 C 0.05512 -0.40303 2.24489
 C -0.14289 -0.35432 -2.24928
 F -1.27450 1.48477 1.69479
 F 1.57267 1.17204 -1.68097
 H -0.84869 -0.96328 2.54323
 H -1.00445 -0.83118 -1.85924
 H 0.77711 -1.06722 1.84848
 H 0.59967 -1.11281 -2.55517
 H 0.46273 0.08193 3.11556
 H -0.42874 0.22342 -3.11476
13
bifur_IRC_Cartesians_noMW_output/bifur_IRC_Cartesians_noMW point 242
C -0.32921 0.58567 1.22758
 C 0.47589 0.50599 -1.22039
 C 0.08271 0.63406 0.00530
 C 0.05588 -0.39870 2.26387
 C -0.14229 -0.34998 -2.26829
 F -1.27741 1.47820 1.67950
 F 1.57194 1.16516 -1.66554
 H -0.84716 -0.96207 2.57297
 H -1.00305 -0.82989 -1.88849
 H 0.77540 -1.06633 1.87726
 H 0.59781 -1.11198 -2.58455
 H 0.46584 0.10416 3.12835
 H -0.42634 0.24573 -3.12758
13
bifur_IRC_Cartesians_noMW_output/bifur_IRC_Cartesians_noMW point 243
C -0.32940 0.57617 1.22836
 C 0.47587 0.49643 -1.22116
 C 0.08020 0.61024 0.00529
 C 0.05657 -0.39447 2.28234
 C -0.14166 -0.34577 -2.28679
 F -1.27937 1.47171 1.66448
 F 1.57061 1.15855 -1.65039
 H -0.84571 -0.96089 2.60173
 H -1.00163 -0.82871 -1.91712
 H 0.77371 -1.06547 1.90553
 H 0.59605 -1.11115 -2.61302
 H 0.46857 0.12589 3.14078
 H -0.42382 0.26747 -3.14003
13
bifur_IRC_Cartesians_noMW_output/bifur_IRC_Cartesians_noMW point 244
C -0.32937 0.56700 1.22902
 C 0.47563 0.48725 -1.22182
 C 0.07755 0.58735 0.00527
 C 0.05717 -0.39040 2.30006
 C -0.14100 -0.34174 -2.30454
 F -1.28033 1.46541 1.64989
 F 1.56868 1.15229 -1.63568
 H -0.84433 -0.95977 2.62915
 H -1.00020 -0.82766 -1.94479
 H 0.77206 -1.06464 1.93294
 H 0.59444 -1.11033 -2.64023
 H 0.47091 0.14686 3.15270
 H -0.42121 0.28837 -3.15197
13
bifur_IRC_Cartesians_noMW_output/bifur_IRC_Cartesians_noMW point 245
C -0.32912 0.55841 1.22956
 C 0.47516 0.47870 -1.22236
 C 0.07485 0.56600 0.00525
 C 0.05767 -0.38659 2.31657
 C -0.14033 -0.33800 -2.32107
 F -1.28028 1.45945 1.63614
 F 1.56620 1.14655 -1.62184
 H -0.84306 -0.95873 2.65450
 H -0.99880 -0.82676 -1.97076
 H 0.77048 -1.06388 1.95875
 H 0.59301 -1.10954 -2.66545
 H 0.47278 0.16651 3.16378
 H -0.41857 0.30788 -3.16307
13
bifur_IRC_Cartesians_noMW_output/bifur_IRC_Cartesians_noMW point 246
C -0.32869 0.55096 1.22996
 C 0.47454 0.47132 -1.22276
 C 0.07235 0.54759 0.00524
 C 0.05805 -0.38330 2.33078
 C -0.13970 -0.33479 -2.33530
 F -1.27935 1.45424 1.62416
 F 1.56340 1.14170 -1.60979
 H -0.84200 -0.95783 2.67615
 H -0.99754 -0.82605 -1.99332
 H 0.76910 -1.06323 1.98123
 H 0.59184 -1.10885 -2.68705
 H 0.47410 0.18354 3.17331
 H -0.41610 0.32470 -3.17261
13
bifur_IRC_Cartesians_noMW_output/bifur_IRC_Cartesians_noMW point 247
C -0.32822 0.54567 1.23020
 C 0.47394 0.46611 -1.22300
 C 0.07044 0.53458 0.00522
 C 0.05827 -0.38096 2.34081
 C -0.13922 -0.33254 -2.34534
 F -1.27804 1.45050 1.61562
 F 1.56093 1.13834 -1.60120
 H -0.84127 -0.95720 2.69128
 H -0.99660 -0.82560 -2.00937
 H 0.76810 -1.06277 1.99728
 H 0.59106 -1.10834 -2.70219
 H 0.47482 0.19562 3.18002
 H -0.41420 0.33659 -3.17934
13
bifur_IRC_Cartesians_noMW_output/bifur_IRC_Cartesians_noMW point 248
C -0.32787 0.54276 1.23031
 C 0.47351 0.46327 -1.22311
 C 0.06936 0.52746 0.00521
 C 0.05837 -0.37968 2.34630
 C -0.13894 -0.33131 -2.35083
 F -1.27696 1.44842 1.61092
 F 1.55926 1.13654 -1.59647
 H -0.84089 -0.95684 2.69948
 H -0.99607 -0.82538 -2.01823
 H 0.76753 -1.06253 2.00616
 H 0.59066 -1.10806 -2.71040
 H 0.47510 0.20226 3.18369
 H -0.41307 0.34308 -3.18301
13
bifur_IRC_Cartesians_noMW_output/bifur_IRC_Cartesians_noMW point 249
C -0.32765 0.54136 1.23036
 C 0.47325 0.46190 -1.22317
 C 0.06883 0.52403 0.00521
 C 0.05840 -0.37906 2.34894
 C -0.13879 -0.33072 -2.35348
 F -1.27625 1.44739 1.60865
 F 1.55828 1.13569 -1.59419
 H -0.84071 -0.95666 2.70338
 H -0.99580 -0.82528 -2.02255
 H 0.76725 -1.06241 2.01049
 H 0.59048 -1.10792 -2.71432
 H 0.47518 0.20547 3.18545
 H -0.41247 0.34621 -3.18478
13
bifur_IRC_Cartesians_noMW_output/bifur_IRC_Cartesians_noMW point 250
C -0.32753 0.54067 1.23038
 C 0.47311 0.46124 -1.22319
 C 0.06856 0.52236 0.00521
 C 0.05841 -0.37875 2.35023
 C -0.13871 -0.33043 -2.35476
 F -1.27583 1.44689 1.60753
 F 1.55774 1.13529 -1.59307
 H -0.84063 -0.95657 2.70526
 H -0.99566 -0.82524 -2.02466
 H 0.76711 -1.06236 2.01262
 H 0.59040 -1.10785 -2.71620
 H 0.47519 0.20704 3.18631
 H -0.41215 0.34773 -3.18564
13
bifur_IRC_Cartesians_noMW_output/bifur_IRC_Cartesians_noMW point 251
C -0.32749 0.54033 1.23038
 C 0.47306 0.46091 -1.22319
 C 0.06838 0.52154 0.00521
 C 0.05842 -0.37861 2.35085
 C -0.13868 -0.33029 -2.35539
 F -1.27568 1.44665 1.60696
 F 1.55758 1.13508 -1.59249
 H -0.84058 -0.95654 2.70620
 H -0.99560 -0.82522 -2.02568
 H 0.76705 -1.06233 2.01365
 H 0.59035 -1.10782 -2.71716
 H 0.47521 0.20781 3.18673
 H -0.41204 0.34849 -3.18606
13
bifur_IRC_Cartesians_noMW_output/bifur_IRC_Cartesians_noMW point 252
C -0.32743 0.54010 1.23037
 C 0.47299 0.46069 -1.22318
 C 0.06826 0.52099 0.00520
 C 0.05842 -0.37851 2.35127
 C -0.13865 -0.33020 -2.35581
 F -1.27545 1.44648 1.60657
 F 1.55736 1.13496 -1.59210
 H -0.84055 -0.95652 2.70680
 H -0.99554 -0.82522 -2.02638
 H 0.76700 -1.06231 2.01437
 H 0.59033 -1.10779 -2.71777
 H 0.47519 0.20834 3.18700
 H -0.41192 0.34899 -3.18634
13
bifur_IRC_Cartesians_noMW_output/bifur_IRC_Cartesians_noMW point 253
C -0.32736 0.53992 1.23037
 C 0.47292 0.46052 -1.22319
 C 0.06819 0.52058 0.00520
 C 0.05842 -0.37843 2.35159
 C -0.13862 -0.33013 -2.35613
 F -1.27523 1.44634 1.60629
 F 1.55710 1.13487 -1.59183
 H -0.84054 -0.95649 2.70724
 H -0.99550 -0.82521 -2.02694
 H 0.76696 -1.06230 2.01493
 H 0.59032 -1.10777 -2.71821
 H 0.47515 0.20874 3.18722
 H -0.41181 0.34936 -3.18655
13
bifur_IRC_Cartesians_noMW_output/bifur_IRC_Cartesians_noMW point 254
C -0.32731 0.53976 1.23039
 C 0.47286 0.46037 -1.22320
 C 0.06815 0.52019 0.00520
 C 0.05841 -0.37836 2.35189
 C -0.13860 -0.33006 -2.35643
 F -1.27506 1.44621 1.60605
 F 1.55688 1.13479 -1.59158
 H -0.84053 -0.95646 2.70766
 H -0.99547 -0.82520 -2.02745
 H 0.76692 -1.06229 2.01544
 H 0.59030 -1.10776 -2.71863
 H 0.47514 0.20910 3.18742
 H -0.41170 0.34971 -3.18675
13
bifur_IRC_Cartesians_noMW_output/bifur_IRC_Cartesians_noMW point 255
C -0.32731 0.53968 1.23040
 C 0.47286 0.46029 -1.22321
 C 0.06814 0.51999 0.00520
 C 0.05842 -0.37832 2.35205
 C -0.13859 -0.33003 -2.35659
 F -1.27509 1.44616 1.60593
 F 1.55686 1.13473 -1.59146
 H -0.84052 -0.95645 2.70791
 H -0.99546 -0.82519 -2.02770
 H 0.76690 -1.06228 2.01568
 H 0.59029 -1.10775 -2.71887
 H 0.47516 0.20928 3.18753
 H -0.41168 0.34989 -3.18686
13
bifur_IRC_Cartesians_noMW_output/bifur_IRC_Cartesians_noMW point 256
C -0.32727 0.53952 1.23041
 C 0.47281 0.46014 -1.22322
 C 0.06809 0.51959 0.00520
 C 0.05842 -0.37825 2.35235
 C -0.13857 -0.32996 -2.35689
 F -1.27493 1.44603 1.60567
 F 1.55666 1.13464 -1.59121
 H -0.84050 -0.95642 2.70834
 H -0.99543 -0.82518 -2.02821
 H 0.76687 -1.06227 2.01619
 H 0.59027 -1.10773 -2.71929
 H 0.47515 0.20965 3.18773
 H -0.41158 0.35024 -3.18706
13
bifur_IRC_Cartesians_noMW_output/bifur_IRC_Cartesians_noMW point 257
C -0.32716 0.53930 1.23041
 C 0.47270 0.45994 -1.22323
 C 0.06800 0.51908 0.00520
 C 0.05840 -0.37815 2.35275
 C -0.13853 -0.32988 -2.35729
 F -1.27457 1.44585 1.60533
 F 1.55627 1.13454 -1.59086
 H -0.84049 -0.95639 2.70886
 H -0.99537 -0.82518 -2.02891
 H 0.76681 -1.06225 2.01690
 H 0.59026 -1.10771 -2.71982
 H 0.47508 0.21015 3.18799
 H -0.41142 0.35070 -3.18733
13
bifur_IRC_Cartesians_noMW_output/bifur_IRC_Cartesians_noMW point 258
C -0.32710 0.53916 1.23040
 C 0.47264 0.45981 -1.22322
 C 0.06791 0.51876 0.00520
 C 0.05840 -0.37809 2.35299
 C -0.13851 -0.32983 -2.35753
 F -1.27434 1.44574 1.60508
 F 1.55607 1.13448 -1.59062
 H -0.84047 -0.95637 2.70919
 H -0.99533 -0.82519 -2.02935
 H 0.76678 -1.06224 2.01735
 H 0.59026 -1.10769 -2.72016
 H 0.47503 0.21046 3.18815
 H -0.41133 0.35099 -3.18749
13
bifur_IRC_Cartesians_noMW_output/bifur_IRC_Cartesians_noMW point 259
C -0.32708 0.53909 1.23039
 C 0.47261 0.45975 -1.22321
 C 0.06784 0.51860 0.00520
 C 0.05840 -0.37806 2.35311
 C -0.13850 -0.32980 -2.35764
 F -1.27424 1.44569 1.60495
 F 1.55601 1.13445 -1.59049
 H -0.84046 -0.95637 2.70935
 H -0.99532 -0.82519 -2.02954
 H 0.76677 -1.06224 2.01756
 H 0.59026 -1.10768 -2.72034
 H 0.47501 0.21062 3.18823
 H -0.41130 0.35114 -3.18756
13
bifur_IRC_Cartesians_noMW_output/bifur_IRC_Cartesians_noMW point 260
C -0.32704 0.53900 1.23038
 C 0.47257 0.45966 -1.22320
 C 0.06777 0.51839 0.00520
 C 0.05839 -0.37802 2.35327
 C -0.13848 -0.32977 -2.35781
 F -1.27406 1.44562 1.60479
 F 1.55586 1.13441 -1.59033
 H -0.84046 -0.95636 2.70956
 H -0.99529 -0.82520 -2.02984
 H 0.76674 -1.06223 2.01787
 H 0.59025 -1.10767 -2.72056
 H 0.47498 0.21084 3.18833
 H -0.41123 0.35134 -3.18767
13
bifur_IRC_Cartesians_noMW_output/bifur_IRC_Cartesians_noMW point 261
C -0.32697 0.53879 1.23037
 C 0.47249 0.45947 -1.22319
 C 0.06765 0.51790 0.00520
 C 0.05838 -0.37793 2.35364
 C -0.13845 -0.32969 -2.35818
 F -1.27380 1.44546 1.60443
 F 1.55562 1.13430 -1.58997
 H -0.84043 -0.95634 2.71008
 H -0.99524 -0.82520 -2.03047
 H 0.76670 -1.06222 2.01853
 H 0.59024 -1.10765 -2.72110
 H 0.47494 0.21131 3.18858
 H -0.41112 0.35179 -3.18791
13
bifur_IRC_Cartesians_noMW_output/bifur_IRC_Cartesians_noMW point 262
C -0.32683 0.53834 1.23035
 C 0.47233 0.45905 -1.22318
 C 0.06740 0.51685 0.00519
 C 0.05837 -0.37774 2.35444
 C -0.13839 -0.32951 -2.35898
 F -1.27326 1.44512 1.60369
 F 1.55509 1.13408 -1.58922
 H -0.84039 -0.95629 2.71120
 H -0.99514 -0.82520 -2.03185
 H 0.76661 -1.06218 2.01994
 H 0.59021 -1.10760 -2.72224
 H 0.47485 0.21232 3.18911
 H -0.41087 0.35275 -3.18844
13
bifur_IRC_Cartesians_noMW_output/bifur_IRC_Cartesians_noMW point 263
C -0.32668 0.53781 1.23035
 C 0.47217 0.45854 -1.22317
 C 0.06713 0.51557 0.00519
 C 0.05837 -0.37750 2.35542
 C -0.13832 -0.32930 -2.35995
 F -1.27272 1.44472 1.60279
 F 1.55454 1.13379 -1.58833
 H -0.84033 -0.95622 2.71258
 H -0.99502 -0.82518 -2.03350
 H 0.76649 -1.06214 2.02162
 H 0.59016 -1.10754 -2.72366
 H 0.47479 0.21355 3.18975
 H -0.41059 0.35392 -3.18909
13
bifur_IRC_Cartesians_noMW_output/bifur_IRC_Cartesians_noMW point 264
C -0.32655 0.53714 1.23035
 C 0.47202 0.45791 -1.22317
 C 0.06682 0.51398 0.00519
 C 0.05838 -0.37722 2.35663
 C -0.13824 -0.32903 -2.36117
 F -1.27223 1.44423 1.60170
 F 1.55401 1.13342 -1.58723
 H -0.84025 -0.95615 2.71435
 H -0.99488 -0.82516 -2.03552
 H 0.76636 -1.06209 2.02367
 H 0.59010 -1.10747 -2.72545
 H 0.47477 0.21506 3.19056
 H -0.41029 0.35537 -3.18990
13
bifur_IRC_Cartesians_noMW_output/bifur_IRC_Cartesians_noMW point 265
C -0.32649 0.53654 1.23035
 C 0.47194 0.45731 -1.22318
 C 0.06655 0.51252 0.00519
 C 0.05840 -0.37695 2.35776
 C -0.13819 -0.32878 -2.36230
 F -1.27202 1.44381 1.60070
 F 1.55373 1.13304 -1.58623
 H -0.84016 -0.95608 2.71604
 H -0.99477 -0.82512 -2.03733
 H 0.76625 -1.06203 2.02549
 H 0.59001 -1.10741 -2.72716
 H 0.47483 0.21643 3.19131
 H -0.41008 0.35672 -3.19065
13
bifur_IRC_Cartesians_noMW_output/bifur_IRC_Cartesians_noMW point 266
C -0.32649 0.53607 1.23037
 C 0.47193 0.45684 -1.22320
 C 0.06636 0.51136 0.00519
 C 0.05843 -0.37675 2.35865
 C -0.13815 -0.32857 -2.36319
 F -1.27205 1.44349 1.59993
 F 1.55367 1.13273 -1.58545
 H -0.84009 -0.95604 2.71743
 H -0.99469 -0.82508 -2.03872
 H 0.76617 -1.06199 2.02689
 H 0.58994 -1.10737 -2.72856
 H 0.47494 0.21750 3.19191
 H -0.40996 0.35779 -3.19125
