# Supplementary material for: Low dimensional representations along intrinsic reaction coordinates and molecular dynamics trajectories using interatomic distance matrices
Source: Chem Sci. 2019 Sep 18;10(43):9954–68. doi: 10.1039/c9sc02742d (PMC6991188; doi:10.1039/c9sc02742d)
Supplement: Supplementary file 1 [file SC-010-C9SC02742D-s001.zip › C9SC02742D-SI/ESI_xyz_files/bifur_IRC_Cartesians_noMW_output/new_data/bifur_traj_B_Cartesians_noMW_PC1.xyz]

13
bifur_IRC_Cartesians_noMW_output/new_data/bifur_traj3_Cartesians point 1
C 0.04420 0.74380 1.07690
 C 0.09158 0.74012 -1.07688
 C -0.22379 1.20792 0.00058
 C -0.06021 -0.48358 1.78037
 C -0.07143 -0.48012 -1.77995
 F 0.32206 1.50503 1.80904
 F 0.48919 1.48860 -1.81128
 H -0.92319 -0.99756 1.50549
 H -0.93175 -0.98931 -1.46484
 H 0.76824 -1.09655 1.59992
 H 0.75790 -1.09862 -1.64037
 H -0.10557 -0.27421 2.77598
 H -0.15722 -0.26551 -2.77497
13
bifur_IRC_Cartesians_noMW_output/new_data/bifur_traj3_Cartesians point 2
C 0.04333 0.74388 1.07691
 C 0.09245 0.74003 -1.07687
 C -0.22378 1.20791 0.00059
 C -0.05999 -0.48364 1.78037
 C -0.07164 -0.48007 -1.77996
 F 0.31899 1.50537 1.80906
 F 0.49224 1.48827 -1.81126
 H -0.92302 -0.99770 1.50622
 H -0.93192 -0.98916 -1.46411
 H 0.76843 -1.09650 1.59916
 H 0.75771 -1.09867 -1.64114
 H -0.10461 -0.27436 2.77599
 H -0.15818 -0.26535 -2.77497
13
bifur_IRC_Cartesians_noMW_output/new_data/bifur_traj3_Cartesians point 3
C 0.04264 0.74395 1.07692
 C 0.09315 0.73996 -1.07687
 C -0.22376 1.20791 0.00060
 C -0.05982 -0.48368 1.78037
 C -0.07181 -0.48002 -1.77997
 F 0.31650 1.50564 1.80907
 F 0.49472 1.48799 -1.81125
 H -0.92289 -0.99781 1.50682
 H -0.93206 -0.98905 -1.46352
 H 0.76858 -1.09646 1.59855
 H 0.75755 -1.09872 -1.64176
 H -0.10384 -0.27448 2.77599
 H -0.15896 -0.26523 -2.77497
13
bifur_IRC_Cartesians_noMW_output/new_data/bifur_traj3_Cartesians point 4
C 0.04250 0.74396 1.07692
 C 0.09329 0.73994 -1.07687
 C -0.22376 1.20791 0.00060
 C -0.05979 -0.48368 1.78037
 C -0.07185 -0.48001 -1.77997
 F 0.31602 1.50569 1.80908
 F 0.49520 1.48794 -1.81125
 H -0.92286 -0.99784 1.50694
 H -0.93208 -0.98902 -1.46340
 H 0.76861 -1.09646 1.59843
 H 0.75752 -1.09872 -1.64188
 H -0.10368 -0.27451 2.77599
 H -0.15911 -0.26520 -2.77497
13
bifur_IRC_Cartesians_noMW_output/new_data/bifur_traj3_Cartesians point 5
C 0.04314 0.74390 1.07692
 C 0.09264 0.74001 -1.07687
 C -0.22377 1.20791 0.00060
 C -0.05994 -0.48365 1.78037
 C -0.07169 -0.48005 -1.77996
 F 0.31829 1.50544 1.80906
 F 0.49294 1.48819 -1.81126
 H -0.92298 -0.99773 1.50639
 H -0.93196 -0.98913 -1.46395
 H 0.76847 -1.09649 1.59899
 H 0.75766 -1.09869 -1.64131
 H -0.10439 -0.27440 2.77599
 H -0.15840 -0.26532 -2.77497
13
bifur_IRC_Cartesians_noMW_output/new_data/bifur_traj3_Cartesians point 6
C 0.04440 0.74378 1.07690
 C 0.09138 0.74014 -1.07688
 C -0.22379 1.20792 0.00058
 C -0.06026 -0.48357 1.78037
 C -0.07138 -0.48013 -1.77995
 F 0.32278 1.50495 1.80904
 F 0.48847 1.48868 -1.81129
 H -0.92323 -0.99753 1.50531
 H -0.93171 -0.98934 -1.46501
 H 0.76819 -1.09656 1.60010
 H 0.75794 -1.09861 -1.64019
 H -0.10580 -0.27418 2.77598
 H -0.15699 -0.26554 -2.77497
13
bifur_IRC_Cartesians_noMW_output/new_data/bifur_traj3_Cartesians point 7
C 0.04605 0.74361 1.07688
 C 0.08971 0.74031 -1.07689
 C -0.22382 1.20793 0.00056
 C -0.06067 -0.48347 1.78038
 C -0.07097 -0.48023 -1.77993
 F 0.32866 1.50430 1.80900
 F 0.48262 1.48933 -1.81132
 H -0.92355 -0.99726 1.50390
 H -0.93139 -0.98961 -1.46641
 H 0.76783 -1.09666 1.60154
 H 0.75831 -1.09852 -1.63872
 H -0.10763 -0.27389 2.77598
 H -0.15516 -0.26584 -2.77496
13
bifur_IRC_Cartesians_noMW_output/new_data/bifur_traj3_Cartesians point 8
C 0.04794 0.74343 1.07686
 C 0.08781 0.74050 -1.07691
 C -0.22384 1.20794 0.00053
 C -0.06113 -0.48336 1.78038
 C -0.07051 -0.48035 -1.77991
 F 0.33538 1.50356 1.80897
 F 0.47593 1.49008 -1.81136
 H -0.92392 -0.99695 1.50228
 H -0.93102 -0.98993 -1.46801
 H 0.76741 -1.09676 1.60320
 H 0.75873 -1.09841 -1.63704
 H -0.10973 -0.27357 2.77597
 H -0.15305 -0.26618 -2.77495
13
bifur_IRC_Cartesians_noMW_output/new_data/bifur_traj3_Cartesians point 9
C 0.04998 0.74323 1.07684
 C 0.08577 0.74071 -1.07692
 C -0.22388 1.20795 0.00051
 C -0.06164 -0.48324 1.78038
 C -0.07000 -0.48047 -1.77989
 F 0.34262 1.50277 1.80892
 F 0.46873 1.49088 -1.81140
 H -0.92432 -0.99662 1.50053
 H -0.93062 -0.99027 -1.46974
 H 0.76696 -1.09688 1.60498
 H 0.75918 -1.09829 -1.63523
 H -0.11199 -0.27322 2.77597
 H -0.15079 -0.26655 -2.77494
13
bifur_IRC_Cartesians_noMW_output/new_data/bifur_traj3_Cartesians point 10
C 0.05203 0.74302 1.07681
 C 0.08371 0.74092 -1.07694
 C -0.22391 1.20797 0.00048
 C -0.06215 -0.48312 1.78039
 C -0.06950 -0.48060 -1.77987
 F 0.34992 1.50197 1.80888
 F 0.46147 1.49168 -1.81144
 H -0.92472 -0.99629 1.49877
 H -0.93022 -0.99061 -1.47148
 H 0.76651 -1.09700 1.60677
 H 0.75963 -1.09817 -1.63341
 H -0.11427 -0.27286 2.77596
 H -0.14851 -0.26691 -2.77494
13
bifur_IRC_Cartesians_noMW_output/new_data/bifur_traj3_Cartesians point 11
C 0.05373 0.74286 1.07679
 C 0.08199 0.74109 -1.07695
 C -0.22393 1.20798 0.00046
 C -0.06257 -0.48302 1.78039
 C -0.06908 -0.48070 -1.77985
 F 0.35598 1.50130 1.80885
 F 0.45544 1.49235 -1.81148
 H -0.92505 -0.99602 1.49731
 H -0.92989 -0.99089 -1.47292
 H 0.76614 -1.09709 1.60826
 H 0.76001 -1.09807 -1.63190
 H -0.11617 -0.27257 2.77595
 H -0.14661 -0.26722 -2.77493
13
bifur_IRC_Cartesians_noMW_output/new_data/bifur_traj3_Cartesians point 12
C 0.05373 0.74286 1.07679
 C 0.08199 0.74109 -1.07695
 C -0.22393 1.20798 0.00046
 C -0.06257 -0.48302 1.78039
 C -0.06908 -0.48070 -1.77985
 F 0.35598 1.50130 1.80885
 F 0.45545 1.49235 -1.81148
 H -0.92505 -0.99602 1.49731
 H -0.92989 -0.99089 -1.47292
 H 0.76614 -1.09709 1.60826
 H 0.76001 -1.09807 -1.63190
 H -0.11616 -0.27257 2.77595
 H -0.14661 -0.26722 -2.77493
13
bifur_IRC_Cartesians_noMW_output/new_data/bifur_traj3_Cartesians point 13
C 0.05520 0.74271 1.07678
 C 0.08052 0.74124 -1.07696
 C -0.22395 1.20799 0.00044
 C -0.06293 -0.48293 1.78039
 C -0.06871 -0.48079 -1.77983
 F 0.36121 1.50072 1.80882
 F 0.45024 1.49293 -1.81151
 H -0.92534 -0.99578 1.49605
 H -0.92960 -0.99114 -1.47416
 H 0.76581 -1.09718 1.60955
 H 0.76034 -1.09798 -1.63059
 H -0.11780 -0.27232 2.77595
 H -0.14498 -0.26748 -2.77492
13
bifur_IRC_Cartesians_noMW_output/new_data/bifur_traj3_Cartesians point 14
C 0.05544 0.74269 1.07677
 C 0.08028 0.74126 -1.07696
 C -0.22396 1.20799 0.00044
 C -0.06299 -0.48292 1.78039
 C -0.06866 -0.48080 -1.77983
 F 0.36206 1.50063 1.80881
 F 0.44940 1.49302 -1.81151
 H -0.92539 -0.99574 1.49585
 H -0.92956 -0.99118 -1.47437
 H 0.76576 -1.09719 1.60976
 H 0.76039 -1.09797 -1.63038
 H -0.11806 -0.27227 2.77595
 H -0.14471 -0.26753 -2.77492
13
bifur_IRC_Cartesians_noMW_output/new_data/bifur_traj3_Cartesians point 15
C 0.05561 0.74267 1.07677
 C 0.08011 0.74128 -1.07696
 C -0.22396 1.20799 0.00044
 C -0.06303 -0.48291 1.78039
 C -0.06861 -0.48081 -1.77983
 F 0.36266 1.50056 1.80881
 F 0.44880 1.49309 -1.81151
 H -0.92542 -0.99571 1.49570
 H -0.92952 -0.99120 -1.47451
 H 0.76572 -1.09720 1.60991
 H 0.76043 -1.09796 -1.63023
 H -0.11825 -0.27224 2.77595
 H -0.14452 -0.26756 -2.77492
13
bifur_IRC_Cartesians_noMW_output/new_data/bifur_traj3_Cartesians point 16
C 0.05585 0.74265 1.07677
 C 0.07987 0.74131 -1.07697
 C -0.22396 1.20799 0.00043
 C -0.06309 -0.48289 1.78039
 C -0.06855 -0.48083 -1.77983
 F 0.36351 1.50047 1.80880
 F 0.44795 1.49318 -1.81152
 H -0.92547 -0.99567 1.49550
 H -0.92948 -0.99124 -1.47471
 H 0.76567 -1.09721 1.61012
 H 0.76048 -1.09794 -1.63002
 H -0.11852 -0.27220 2.77595
 H -0.14426 -0.26760 -2.77492
13
bifur_IRC_Cartesians_noMW_output/new_data/bifur_traj3_Cartesians point 17
C 0.05633 0.74260 1.07676
 C 0.07938 0.74136 -1.07697
 C -0.22397 1.20799 0.00043
 C -0.06321 -0.48287 1.78039
 C -0.06844 -0.48086 -1.77982
 F 0.36522 1.50028 1.80879
 F 0.44625 1.49337 -1.81153
 H -0.92556 -0.99560 1.49509
 H -0.92938 -0.99132 -1.47512
 H 0.76557 -1.09724 1.61054
 H 0.76059 -1.09792 -1.62959
 H -0.11905 -0.27212 2.77595
 H -0.14372 -0.26769 -2.77492
13
bifur_IRC_Cartesians_noMW_output/new_data/bifur_traj3_Cartesians point 18
C 0.05732 0.74250 1.07675
 C 0.07839 0.74146 -1.07698
 C -0.22399 1.20800 0.00041
 C -0.06346 -0.48281 1.78040
 C -0.06819 -0.48092 -1.77981
 F 0.36874 1.49990 1.80877
 F 0.44275 1.49376 -1.81155
 H -0.92575 -0.99544 1.49424
 H -0.92919 -0.99149 -1.47596
 H 0.76535 -1.09730 1.61140
 H 0.76081 -1.09786 -1.62871
 H -0.12015 -0.27195 2.77594
 H -0.14262 -0.26786 -2.77491
13
bifur_IRC_Cartesians_noMW_output/new_data/bifur_traj3_Cartesians point 19
C 0.05906 0.74233 1.07673
 C 0.07663 0.74163 -1.07699
 C -0.22401 1.20801 0.00039
 C -0.06389 -0.48270 1.78040
 C -0.06776 -0.48103 -1.77979
 F 0.37496 1.49921 1.80874
 F 0.43656 1.49445 -1.81159
 H -0.92610 -0.99515 1.49274
 H -0.92885 -0.99178 -1.47744
 H 0.76496 -1.09739 1.61293
 H 0.76119 -1.09776 -1.62716
 H -0.12209 -0.27165 2.77594
 H -0.14068 -0.26818 -2.77491
13
bifur_IRC_Cartesians_noMW_output/new_data/bifur_traj3_Cartesians point 20
C 0.06143 0.74210 1.07670
 C 0.07425 0.74188 -1.07701
 C -0.22405 1.20803 0.00036
 C -0.06448 -0.48256 1.78040
 C -0.06718 -0.48117 -1.77977
 F 0.38339 1.49829 1.80869
 F 0.42818 1.49538 -1.81163
 H -0.92656 -0.99477 1.49071
 H -0.92838 -0.99217 -1.47944
 H 0.76444 -1.09753 1.61501
 H 0.76172 -1.09762 -1.62505
 H -0.12472 -0.27124 2.77593
 H -0.13804 -0.26860 -2.77490
13
bifur_IRC_Cartesians_noMW_output/new_data/bifur_traj3_Cartesians point 21
C 0.06408 0.74184 1.07667
 C 0.07159 0.74215 -1.07703
 C -0.22409 1.20804 0.00033
 C -0.06513 -0.48241 1.78041
 C -0.06653 -0.48133 -1.77974
 F 0.39279 1.49725 1.80864
 F 0.41882 1.49642 -1.81169
 H -0.92707 -0.99434 1.48844
 H -0.92787 -0.99261 -1.48168
 H 0.76386 -1.09768 1.61732
 H 0.76230 -1.09746 -1.62271
 H -0.12766 -0.27078 2.77592
 H -0.13510 -0.26908 -2.77489
13
bifur_IRC_Cartesians_noMW_output/new_data/bifur_traj3_Cartesians point 22
C 0.06679 0.74157 1.07664
 C 0.06886 0.74242 -1.07705
 C -0.22413 1.20806 0.00029
 C -0.06580 -0.48225 1.78041
 C -0.06585 -0.48150 -1.77971
 F 0.40246 1.49619 1.80858
 F 0.40921 1.49749 -1.81174
 H -0.92760 -0.99390 1.48612
 H -0.92734 -0.99306 -1.48398
 H 0.76326 -1.09783 1.61970
 H 0.76291 -1.09731 -1.62029
 H -0.13068 -0.27032 2.77591
 H -0.13208 -0.26957 -2.77488
13
bifur_IRC_Cartesians_noMW_output/new_data/bifur_traj3_Cartesians point 23
C 0.06679 0.74157 1.07664
 C 0.06886 0.74242 -1.07705
 C -0.22413 1.20806 0.00029
 C -0.06580 -0.48225 1.78041
 C -0.06586 -0.48150 -1.77971
 F 0.40245 1.49619 1.80858
 F 0.40921 1.49749 -1.81174
 H -0.92760 -0.99390 1.48612
 H -0.92734 -0.99306 -1.48398
 H 0.76326 -1.09783 1.61970
 H 0.76291 -1.09731 -1.62029
 H -0.13068 -0.27032 2.77591
 H -0.13208 -0.26957 -2.77488
13
bifur_IRC_Cartesians_noMW_output/new_data/bifur_traj3_Cartesians point 24
C 0.07208 0.74105 1.07658
 C 0.06354 0.74296 -1.07709
 C -0.22421 1.20809 0.00023
 C -0.06711 -0.48193 1.78042
 C -0.06455 -0.48182 -1.77965
 F 0.42127 1.49412 1.80847
 F 0.39049 1.49957 -1.81185
 H -0.92864 -0.99304 1.48158
 H -0.92630 -0.99394 -1.48846
 H 0.76210 -1.09813 1.62433
 H 0.76408 -1.09700 -1.61559
 H -0.13656 -0.26940 2.77590
 H -0.12620 -0.27052 -2.77486
13
bifur_IRC_Cartesians_noMW_output/new_data/bifur_traj3_Cartesians point 25
C 0.07438 0.74082 1.07655
 C 0.06123 0.74320 -1.07711
 C -0.22424 1.20810 0.00020
 C -0.06768 -0.48180 1.78042
 C -0.06398 -0.48196 -1.77963
 F 0.42945 1.49322 1.80843
 F 0.38235 1.50047 -1.81190
 H -0.92909 -0.99267 1.47961
 H -0.92585 -0.99433 -1.49041
 H 0.76159 -1.09826 1.62634
 H 0.76459 -1.09686 -1.61355
 H -0.13911 -0.26901 2.77589
 H -0.12364 -0.27093 -2.77485
13
bifur_IRC_Cartesians_noMW_output/new_data/bifur_traj3_Cartesians point 26
C 0.07607 0.74066 1.07653
 C 0.05954 0.74337 -1.07712
 C -0.22427 1.20812 0.00017
 C -0.06810 -0.48170 1.78043
 C -0.06357 -0.48206 -1.77961
 F 0.43546 1.49256 1.80839
 F 0.37638 1.50113 -1.81193
 H -0.92942 -0.99240 1.47817
 H -0.92553 -0.99461 -1.49184
 H 0.76122 -1.09836 1.62782
 H 0.76496 -1.09676 -1.61205
 H -0.14099 -0.26872 2.77589
 H -0.12176 -0.27123 -2.77484
13
bifur_IRC_Cartesians_noMW_output/new_data/bifur_traj3_Cartesians point 27
C 0.07717 0.74055 1.07652
 C 0.05843 0.74348 -1.07713
 C -0.22428 1.20812 0.00016
 C -0.06837 -0.48163 1.78043
 C -0.06330 -0.48213 -1.77960
 F 0.43937 1.49213 1.80837
 F 0.37249 1.50157 -1.81196
 H -0.92963 -0.99222 1.47722
 H -0.92531 -0.99479 -1.49277
 H 0.76098 -1.09842 1.62878
 H 0.76521 -1.09670 -1.61107
 H -0.14221 -0.26853 2.77588
 H -0.12054 -0.27143 -2.77484
13
bifur_IRC_Cartesians_noMW_output/new_data/bifur_traj3_Cartesians point 28
C 0.07789 0.74048 1.07651
 C 0.05770 0.74356 -1.07713
 C -0.22430 1.20813 0.00015
 C -0.06855 -0.48159 1.78043
 C -0.06312 -0.48218 -1.77959
 F 0.44195 1.49185 1.80835
 F 0.36992 1.50185 -1.81197
 H -0.92977 -0.99210 1.47660
 H -0.92517 -0.99491 -1.49339
 H 0.76082 -1.09846 1.62941
 H 0.76537 -1.09666 -1.61043
 H -0.14301 -0.26840 2.77588
 H -0.11973 -0.27156 -2.77483
13
bifur_IRC_Cartesians_noMW_output/new_data/bifur_traj3_Cartesians point 29
C 0.07837 0.74043 1.07651
 C 0.05722 0.74360 -1.07714
 C -0.22430 1.20813 0.00015
 C -0.06867 -0.48156 1.78043
 C -0.06300 -0.48220 -1.77959
 F 0.44364 1.49166 1.80835
 F 0.36824 1.50204 -1.81198
 H -0.92987 -0.99202 1.47619
 H -0.92508 -0.99499 -1.49379
 H 0.76072 -1.09849 1.62983
 H 0.76547 -1.09663 -1.61001
 H -0.14354 -0.26832 2.77588
 H -0.11920 -0.27165 -2.77483
13
bifur_IRC_Cartesians_noMW_output/new_data/bifur_traj3_Cartesians point 30
C 0.07867 0.74040 1.07650
 C 0.05692 0.74363 -1.07714
 C -0.22431 1.20813 0.00014
 C -0.06875 -0.48154 1.78043
 C -0.06293 -0.48222 -1.77958
 F 0.44471 1.49154 1.80834
 F 0.36717 1.50216 -1.81199
 H -0.92992 -0.99198 1.47594
 H -0.92502 -0.99504 -1.49405
 H 0.76065 -1.09850 1.63009
 H 0.76554 -1.09661 -1.60974
 H -0.14388 -0.26827 2.77588
 H -0.11887 -0.27170 -2.77483
13
bifur_IRC_Cartesians_noMW_output/new_data/bifur_traj3_Cartesians point 31
C 0.07889 0.74038 1.07650
 C 0.05670 0.74366 -1.07714
 C -0.22431 1.20813 0.00014
 C -0.06880 -0.48153 1.78043
 C -0.06287 -0.48224 -1.77958
 F 0.44549 1.49146 1.80833
 F 0.36640 1.50224 -1.81199
 H -0.92997 -0.99194 1.47575
 H -0.92497 -0.99508 -1.49423
 H 0.76060 -1.09852 1.63028
 H 0.76559 -1.09660 -1.60954
 H -0.14412 -0.26823 2.77588
 H -0.11862 -0.27174 -2.77483
13
bifur_IRC_Cartesians_noMW_output/new_data/bifur_traj3_Cartesians point 32
C 0.07921 0.74035 1.07650
 C 0.05638 0.74369 -1.07714
 C -0.22432 1.20813 0.00013
 C -0.06888 -0.48151 1.78043
 C -0.06279 -0.48226 -1.77958
 F 0.44663 1.49133 1.80833
 F 0.36526 1.50237 -1.81200
 H -0.93003 -0.99189 1.47547
 H -0.92491 -0.99513 -1.49450
 H 0.76053 -1.09853 1.63057
 H 0.76566 -1.09658 -1.60926
 H -0.14448 -0.26818 2.77588
 H -0.11826 -0.27180 -2.77483
13
bifur_IRC_Cartesians_noMW_output/new_data/bifur_traj3_Cartesians point 33
C 0.07990 0.74028 1.07649
 C 0.05568 0.74376 -1.07715
 C -0.22433 1.20814 0.00013
 C -0.06905 -0.48147 1.78043
 C -0.06262 -0.48230 -1.77957
 F 0.44912 1.49106 1.80831
 F 0.36279 1.50264 -1.81201
 H -0.93017 -0.99178 1.47488
 H -0.92478 -0.99525 -1.49509
 H 0.76038 -1.09857 1.63118
 H 0.76581 -1.09654 -1.60864
 H -0.14525 -0.26805 2.77587
 H -0.11749 -0.27192 -2.77482
13
bifur_IRC_Cartesians_noMW_output/new_data/bifur_traj3_Cartesians point 34
C 0.07991 0.74028 1.07649
 C 0.05568 0.74376 -1.07715
 C -0.22433 1.20814 0.00013
 C -0.06905 -0.48147 1.78043
 C -0.06262 -0.48230 -1.77957
 F 0.44912 1.49106 1.80831
 F 0.36279 1.50264 -1.81201
 H -0.93017 -0.99178 1.47487
 H -0.92477 -0.99525 -1.49509
 H 0.76038 -1.09857 1.63118
 H 0.76581 -1.09654 -1.60864
 H -0.14525 -0.26805 2.77587
 H -0.11749 -0.27192 -2.77482
13
bifur_IRC_Cartesians_noMW_output/new_data/bifur_traj3_Cartesians point 35
C 0.08251 0.74002 1.07646
 C 0.05306 0.74403 -1.07717
 C -0.22437 1.20816 0.00009
 C -0.06970 -0.48132 1.78044
 C -0.06198 -0.48246 -1.77954
 F 0.45838 1.49004 1.80826
 F 0.35357 1.50367 -1.81206
 H -0.93067 -0.99135 1.47264
 H -0.92427 -0.99568 -1.49730
 H 0.75980 -1.09872 1.63346
 H 0.76639 -1.09639 -1.60633
 H -0.14815 -0.26761 2.77587
 H -0.11459 -0.27239 -2.77481
13
bifur_IRC_Cartesians_noMW_output/new_data/bifur_traj3_Cartesians point 36
C 0.08397 0.73988 1.07644
 C 0.05159 0.74417 -1.07718
 C -0.22439 1.20816 0.00007
 C -0.07006 -0.48123 1.78044
 C -0.06162 -0.48255 -1.77953
 F 0.46357 1.48947 1.80823
 F 0.34841 1.50424 -1.81209
 H -0.93096 -0.99112 1.47139
 H -0.92398 -0.99592 -1.49854
 H 0.75948 -1.09880 1.63473
 H 0.76671 -1.09630 -1.60503
 H -0.14976 -0.26735 2.77586
 H -0.11297 -0.27265 -2.77481
13
bifur_IRC_Cartesians_noMW_output/new_data/bifur_traj3_Cartesians point 37
C 0.08536 0.73974 1.07643
 C 0.05019 0.74432 -1.07719
 C -0.22441 1.20817 0.00006
 C -0.07040 -0.48115 1.78044
 C -0.06127 -0.48263 -1.77951
 F 0.46854 1.48892 1.80820
 F 0.34347 1.50479 -1.81212
 H -0.93123 -0.99089 1.47020
 H -0.92371 -0.99615 -1.49972
 H 0.75918 -1.09888 1.63595
 H 0.76702 -1.09622 -1.60379
 H -0.15132 -0.26711 2.77586
 H -0.11141 -0.27290 -2.77480
13
bifur_IRC_Cartesians_noMW_output/new_data/bifur_traj3_Cartesians point 38
C 0.08665 0.73961 1.07641
 C 0.04889 0.74445 -1.07720
 C -0.22443 1.20818 0.00004
 C -0.07072 -0.48107 1.78044
 C -0.06096 -0.48271 -1.77950
 F 0.47312 1.48842 1.80818
 F 0.33891 1.50529 -1.81215
 H -0.93148 -0.99068 1.46909
 H -0.92346 -0.99637 -1.50081
 H 0.75889 -1.09896 1.63708
 H 0.76731 -1.09615 -1.60265
 H -0.15275 -0.26689 2.77585
 H -0.10998 -0.27313 -2.77480
13
bifur_IRC_Cartesians_noMW_output/new_data/bifur_traj3_Cartesians point 39
C 0.08777 0.73951 1.07640
 C 0.04777 0.74456 -1.07721
 C -0.22444 1.20819 0.00003
 C -0.07100 -0.48100 1.78044
 C -0.06068 -0.48278 -1.77949
 F 0.47709 1.48798 1.80815
 F 0.33497 1.50573 -1.81217
 H -0.93170 -0.99050 1.46814
 H -0.92324 -0.99655 -1.50175
 H 0.75865 -1.09902 1.63806
 H 0.76756 -1.09608 -1.60165
 H -0.15399 -0.26670 2.77585
 H -0.10874 -0.27333 -2.77479
13
bifur_IRC_Cartesians_noMW_output/new_data/bifur_traj3_Cartesians point 40
C 0.08854 0.73943 1.07639
 C 0.04699 0.74464 -1.07721
 C -0.22446 1.20819 0.00002
 C -0.07119 -0.48096 1.78045
 C -0.06049 -0.48283 -1.77948
 F 0.47984 1.48768 1.80814
 F 0.33223 1.50604 -1.81219
 H -0.93185 -0.99038 1.46747
 H -0.92309 -0.99668 -1.50241
 H 0.75848 -1.09906 1.63873
 H 0.76773 -1.09604 -1.60097
 H -0.15485 -0.26657 2.77585
 H -0.10788 -0.27347 -2.77479
13
bifur_IRC_Cartesians_noMW_output/new_data/bifur_traj3_Cartesians point 41
C 0.08870 0.73941 1.07639
 C 0.04683 0.74466 -1.07721
 C -0.22446 1.20819 0.00001
 C -0.07123 -0.48095 1.78045
 C -0.06045 -0.48284 -1.77948
 F 0.48042 1.48762 1.80813
 F 0.33165 1.50610 -1.81219
 H -0.93188 -0.99035 1.46733
 H -0.92306 -0.99671 -1.50255
 H 0.75844 -1.09907 1.63888
 H 0.76776 -1.09603 -1.60082
 H -0.15503 -0.26654 2.77585
 H -0.10770 -0.27350 -2.77479
13
bifur_IRC_Cartesians_noMW_output/new_data/bifur_traj3_Cartesians point 42
C 0.08831 0.73945 1.07639
 C 0.04722 0.74462 -1.07721
 C -0.22445 1.20819 0.00002
 C -0.07114 -0.48097 1.78045
 C -0.06055 -0.48281 -1.77948
 F 0.47903 1.48777 1.80814
 F 0.33303 1.50595 -1.81218
 H -0.93181 -0.99041 1.46767
 H -0.92313 -0.99664 -1.50222
 H 0.75853 -1.09905 1.63854
 H 0.76768 -1.09605 -1.60117
 H -0.15459 -0.26660 2.77585
 H -0.10813 -0.27343 -2.77479
13
bifur_IRC_Cartesians_noMW_output/new_data/bifur_traj3_Cartesians point 43
C 0.08764 0.73952 1.07640
 C 0.04790 0.74455 -1.07720
 C -0.22444 1.20819 0.00003
 C -0.07097 -0.48101 1.78044
 C -0.06071 -0.48277 -1.77949
 F 0.47665 1.48803 1.80816
 F 0.33540 1.50568 -1.81217
 H -0.93168 -0.99052 1.46824
 H -0.92326 -0.99653 -1.50165
 H 0.75867 -1.09901 1.63795
 H 0.76753 -1.09609 -1.60176
 H -0.15385 -0.26672 2.77585
 H -0.10888 -0.27331 -2.77479
13
bifur_IRC_Cartesians_noMW_output/new_data/bifur_traj3_Cartesians point 44
C 0.08690 0.73959 1.07641
 C 0.04864 0.74447 -1.07720
 C -0.22443 1.20818 0.00004
 C -0.07079 -0.48106 1.78044
 C -0.06089 -0.48273 -1.77950
 F 0.47401 1.48832 1.80817
 F 0.33803 1.50539 -1.81215
 H -0.93153 -0.99064 1.46888
 H -0.92341 -0.99641 -1.50102
 H 0.75884 -1.09897 1.63730
 H 0.76736 -1.09613 -1.60242
 H -0.15303 -0.26685 2.77585
 H -0.10970 -0.27318 -2.77480
13
bifur_IRC_Cartesians_noMW_output/new_data/bifur_traj3_Cartesians point 45
C 0.08690 0.73959 1.07641
 C 0.04864 0.74447 -1.07720
 C -0.22443 1.20818 0.00004
 C -0.07079 -0.48106 1.78044
 C -0.06089 -0.48273 -1.77950
 F 0.47401 1.48832 1.80817
 F 0.33803 1.50539 -1.81215
 H -0.93153 -0.99064 1.46888
 H -0.92341 -0.99641 -1.50102
 H 0.75884 -1.09897 1.63730
 H 0.76736 -1.09613 -1.60242
 H -0.15303 -0.26685 2.77585
 H -0.10970 -0.27318 -2.77480
13
bifur_IRC_Cartesians_noMW_output/new_data/bifur_traj3_Cartesians point 46
C 0.08600 0.73968 1.07642
 C 0.04954 0.74438 -1.07719
 C -0.22442 1.20818 0.00005
 C -0.07056 -0.48111 1.78044
 C -0.06112 -0.48267 -1.77951
 F 0.47082 1.48867 1.80819
 F 0.34120 1.50504 -1.81214
 H -0.93136 -0.99079 1.46965
 H -0.92358 -0.99626 -1.50026
 H 0.75903 -1.09892 1.63652
 H 0.76717 -1.09618 -1.60322
 H -0.15203 -0.26700 2.77586
 H -0.11070 -0.27302 -2.77480
13
bifur_IRC_Cartesians_noMW_output/new_data/bifur_traj3_Cartesians point 47
C 0.08652 0.73963 1.07641
 C 0.04902 0.74444 -1.07720
 C -0.22443 1.20818 0.00004
 C -0.07069 -0.48108 1.78044
 C -0.06099 -0.48270 -1.77950
 F 0.47266 1.48847 1.80818
 F 0.33937 1.50524 -1.81215
 H -0.93146 -0.99070 1.46920
 H -0.92348 -0.99635 -1.50070
 H 0.75892 -1.09895 1.63697
 H 0.76728 -1.09615 -1.60276
 H -0.15260 -0.26691 2.77585
 H -0.11013 -0.27311 -2.77480
13
bifur_IRC_Cartesians_noMW_output/new_data/bifur_traj3_Cartesians point 48
C 0.08835 0.73945 1.07639
 C 0.04719 0.74462 -1.07721
 C -0.22445 1.20819 0.00002
 C -0.07114 -0.48097 1.78045
 C -0.06054 -0.48281 -1.77948
 F 0.47916 1.48775 1.80814
 F 0.33290 1.50596 -1.81218
 H -0.93181 -0.99041 1.46764
 H -0.92313 -0.99665 -1.50225
 H 0.75852 -1.09905 1.63857
 H 0.76769 -1.09605 -1.60114
 H -0.15464 -0.26660 2.77585
 H -0.10809 -0.27344 -2.77479
13
bifur_IRC_Cartesians_noMW_output/new_data/bifur_traj3_Cartesians point 49
C 0.09092 0.73919 1.07636
 C 0.04460 0.74488 -1.07723
 C -0.22449 1.20821 -0.00001
 C -0.07178 -0.48082 1.78045
 C -0.05990 -0.48297 -1.77945
 F 0.48832 1.48675 1.80809
 F 0.32379 1.50697 -1.81224
 H -0.93232 -0.98999 1.46543
 H -0.92262 -0.99708 -1.50443
 H 0.75795 -1.09920 1.64082
 H 0.76826 -1.09590 -1.59885
 H -0.15749 -0.26615 2.77584
 H -0.10523 -0.27390 -2.77478
13
bifur_IRC_Cartesians_noMW_output/new_data/bifur_traj3_Cartesians point 50
C 0.09359 0.73893 1.07633
 C 0.04192 0.74516 -1.07725
 C -0.22453 1.20822 -0.00005
 C -0.07244 -0.48066 1.78045
 C -0.05924 -0.48313 -1.77942
 F 0.49780 1.48570 1.80803
 F 0.31436 1.50802 -1.81229
 H -0.93284 -0.98956 1.46315
 H -0.92210 -0.99752 -1.50669
 H 0.75737 -1.09935 1.64315
 H 0.76885 -1.09574 -1.59648
 H -0.16046 -0.26570 2.77583
 H -0.10226 -0.27438 -2.77477
13
bifur_IRC_Cartesians_noMW_output/new_data/bifur_traj3_Cartesians point 51
C 0.09617 0.73868 1.07630
 C 0.03933 0.74542 -1.07727
 C -0.22457 1.20824 -0.00008
 C -0.07308 -0.48051 1.78046
 C -0.05861 -0.48329 -1.77940
 F 0.50698 1.48470 1.80798
 F 0.30523 1.50903 -1.81234
 H -0.93334 -0.98914 1.46094
 H -0.92160 -0.99795 -1.50887
 H 0.75680 -1.09949 1.64541
 H 0.76942 -1.09559 -1.59419
 H -0.16332 -0.26525 2.77582
 H -0.09940 -0.27484 -2.77476
13
bifur_IRC_Cartesians_noMW_output/new_data/bifur_traj3_Cartesians point 52
C 0.09858 0.73844 1.07627
 C 0.03690 0.74567 -1.07729
 C -0.22461 1.20825 -0.00011
 C -0.07368 -0.48036 1.78046
 C -0.05801 -0.48344 -1.77937
 F 0.51555 1.48375 1.80793
 F 0.29670 1.50998 -1.81239
 H -0.93381 -0.98875 1.45887
 H -0.92113 -0.99835 -1.51091
 H 0.75627 -1.09963 1.64752
 H 0.76995 -1.09545 -1.59205
 H -0.16600 -0.26483 2.77582
 H -0.09671 -0.27528 -2.77475
13
bifur_IRC_Cartesians_noMW_output/new_data/bifur_traj3_Cartesians point 53
C 0.10073 0.73823 1.07625
 C 0.03473 0.74589 -1.07730
 C -0.22464 1.20827 -0.00014
 C -0.07421 -0.48024 1.78047
 C -0.05748 -0.48357 -1.77935
 F 0.52323 1.48291 1.80789
 F 0.28906 1.51083 -1.81244
 H -0.93423 -0.98840 1.45702
 H -0.92071 -0.99871 -1.51274
 H 0.75579 -1.09975 1.64941
 H 0.77043 -1.09532 -1.59013
 H -0.16840 -0.26446 2.77581
 H -0.09431 -0.27566 -2.77474
13
bifur_IRC_Cartesians_noMW_output/new_data/bifur_traj3_Cartesians point 54
C 0.10248 0.73806 1.07623
 C 0.03298 0.74606 -1.07732
 C -0.22467 1.20828 -0.00016
 C -0.07464 -0.48013 1.78047
 C -0.05705 -0.48368 -1.77933
 F 0.52944 1.48223 1.80785
 F 0.28289 1.51152 -1.81247
 H -0.93457 -0.98812 1.45552
 H -0.92036 -0.99900 -1.51422
 H 0.75541 -1.09985 1.65094
 H 0.77082 -1.09522 -1.58858
 H -0.17034 -0.26416 2.77581
 H -0.09237 -0.27598 -2.77473
13
bifur_IRC_Cartesians_noMW_output/new_data/bifur_traj3_Cartesians point 55
C 0.10358 0.73795 1.07622
 C 0.03187 0.74618 -1.07732
 C -0.22468 1.20829 -0.00018
 C -0.07492 -0.48007 1.78047
 C -0.05678 -0.48374 -1.77932
 F 0.53336 1.48179 1.80783
 F 0.27898 1.51195 -1.81250
 H -0.93479 -0.98794 1.45458
 H -0.92015 -0.99918 -1.51515
 H 0.75517 -1.09991 1.65190
 H 0.77106 -1.09516 -1.58760
 H -0.17156 -0.26397 2.77580
 H -0.09114 -0.27617 -2.77473
13
bifur_IRC_Cartesians_noMW_output/new_data/bifur_traj3_Cartesians point 56
C 0.10358 0.73795 1.07622
 C 0.03187 0.74618 -1.07732
 C -0.22468 1.20829 -0.00018
 C -0.07492 -0.48007 1.78047
 C -0.05678 -0.48374 -1.77932
 F 0.53336 1.48179 1.80783
 F 0.27898 1.51195 -1.81250
 H -0.93479 -0.98794 1.45458
 H -0.92015 -0.99919 -1.51515
 H 0.75517 -1.09991 1.65190
 H 0.77106 -1.09516 -1.58760
 H -0.17156 -0.26397 2.77580
 H -0.09114 -0.27617 -2.77473
13
bifur_IRC_Cartesians_noMW_output/new_data/bifur_traj3_Cartesians point 57
C 0.10434 0.73787 1.07621
 C 0.03111 0.74625 -1.07733
 C -0.22469 1.20829 -0.00019
 C -0.07511 -0.48002 1.78047
 C -0.05659 -0.48379 -1.77931
 F 0.53607 1.48150 1.80782
 F 0.27629 1.51225 -1.81251
 H -0.93494 -0.98782 1.45393
 H -0.92000 -0.99931 -1.51580
 H 0.75500 -1.09996 1.65257
 H 0.77123 -1.09511 -1.58693
 H -0.17241 -0.26384 2.77580
 H -0.09030 -0.27631 -2.77473
13
bifur_IRC_Cartesians_noMW_output/new_data/bifur_traj3_Cartesians point 58
C 0.10441 0.73787 1.07621
 C 0.03104 0.74626 -1.07733
 C -0.22470 1.20829 -0.00019
 C -0.07512 -0.48002 1.78047
 C -0.05658 -0.48379 -1.77931
 F 0.53630 1.48147 1.80781
 F 0.27606 1.51227 -1.81251
 H -0.93495 -0.98780 1.45387
 H -0.91999 -0.99932 -1.51585
 H 0.75498 -1.09996 1.65262
 H 0.77125 -1.09511 -1.58687
 H -0.17248 -0.26383 2.77580
 H -0.09023 -0.27632 -2.77473
13
bifur_IRC_Cartesians_noMW_output/new_data/bifur_traj3_Cartesians point 59
C 0.10439 0.73787 1.07621
 C 0.03106 0.74626 -1.07733
 C -0.22469 1.20829 -0.00019
 C -0.07512 -0.48002 1.78047
 C -0.05658 -0.48379 -1.77931
 F 0.53623 1.48148 1.80781
 F 0.27613 1.51227 -1.81251
 H -0.93495 -0.98781 1.45389
 H -0.91999 -0.99932 -1.51584
 H 0.75499 -1.09996 1.65261
 H 0.77124 -1.09511 -1.58689
 H -0.17246 -0.26383 2.77580
 H -0.09025 -0.27632 -2.77473
13
bifur_IRC_Cartesians_noMW_output/new_data/bifur_traj3_Cartesians point 60
C 0.10437 0.73787 1.07621
 C 0.03108 0.74626 -1.07733
 C -0.22469 1.20829 -0.00019
 C -0.07511 -0.48002 1.78047
 C -0.05658 -0.48379 -1.77931
 F 0.53617 1.48149 1.80781
 F 0.27619 1.51226 -1.81251
 H -0.93494 -0.98781 1.45390
 H -0.91999 -0.99932 -1.51582
 H 0.75499 -1.09996 1.65259
 H 0.77124 -1.09511 -1.58690
 H -0.17244 -0.26384 2.77580
 H -0.09027 -0.27632 -2.77473
13
bifur_IRC_Cartesians_noMW_output/new_data/bifur_traj3_Cartesians point 61
C 0.10454 0.73785 1.07620
 C 0.03090 0.74627 -1.07733
 C -0.22470 1.20829 -0.00019
 C -0.07516 -0.48001 1.78047
 C -0.05654 -0.48380 -1.77931
 F 0.53679 1.48142 1.80781
 F 0.27558 1.51233 -1.81252
 H -0.93498 -0.98778 1.45375
 H -0.91996 -0.99935 -1.51597
 H 0.75495 -1.09997 1.65274
 H 0.77128 -1.09510 -1.58675
 H -0.17263 -0.26381 2.77580
 H -0.09007 -0.27635 -2.77473
13
bifur_IRC_Cartesians_noMW_output/new_data/bifur_traj3_Cartesians point 62
C 0.10531 0.73778 1.07620
 C 0.03014 0.74635 -1.07734
 C -0.22471 1.20830 -0.00020
 C -0.07535 -0.47997 1.78047
 C -0.05635 -0.48385 -1.77930
 F 0.53950 1.48112 1.80780
 F 0.27288 1.51263 -1.81253
 H -0.93513 -0.98766 1.45310
 H -0.91981 -0.99947 -1.51661
 H 0.75479 -1.10001 1.65341
 H 0.77144 -1.09506 -1.58607
 H -0.17348 -0.26367 2.77580
 H -0.08923 -0.27648 -2.77472
13
bifur_IRC_Cartesians_noMW_output/new_data/bifur_traj3_Cartesians point 63
C 0.10655 0.73766 1.07618
 C 0.02888 0.74648 -1.07735
 C -0.22473 1.20830 -0.00021
 C -0.07565 -0.47989 1.78047
 C -0.05605 -0.48393 -1.77929
 F 0.54394 1.48063 1.80777
 F 0.26846 1.51312 -1.81256
 H -0.93537 -0.98746 1.45203
 H -0.91957 -0.99968 -1.51767
 H 0.75451 -1.10008 1.65450
 H 0.77172 -1.09498 -1.58496
 H -0.17486 -0.26346 2.77579
 H -0.08784 -0.27671 -2.77472
13
bifur_IRC_Cartesians_noMW_output/new_data/bifur_traj3_Cartesians point 64
C 0.10775 0.73754 1.07617
 C 0.02768 0.74660 -1.07736
 C -0.22475 1.20831 -0.00023
 C -0.07595 -0.47982 1.78048
 C -0.05575 -0.48400 -1.77927
 F 0.54819 1.48016 1.80775
 F 0.26423 1.51359 -1.81258
 H -0.93560 -0.98726 1.45101
 H -0.91933 -0.99988 -1.51868
 H 0.75425 -1.10015 1.65555
 H 0.77199 -1.09491 -1.58390
 H -0.17619 -0.26325 2.77579
 H -0.08651 -0.27692 -2.77471
13
bifur_IRC_Cartesians_noMW_output/new_data/bifur_traj3_Cartesians point 65
C 0.10870 0.73744 1.07616
 C 0.02672 0.74670 -1.07736
 C -0.22476 1.20832 -0.00024
 C -0.07619 -0.47977 1.78048
 C -0.05552 -0.48406 -1.77926
 F 0.55158 1.47979 1.80773
 F 0.26086 1.51396 -1.81260
 H -0.93579 -0.98711 1.45019
 H -0.91915 -1.00004 -1.51949
 H 0.75404 -1.10020 1.65638
 H 0.77220 -1.09486 -1.58305
 H -0.17725 -0.26309 2.77579
 H -0.08545 -0.27709 -2.77471
13
bifur_IRC_Cartesians_noMW_output/new_data/bifur_traj3_Cartesians point 66
C 0.10935 0.73738 1.07615
 C 0.02607 0.74676 -1.07737
 C -0.22477 1.20832 -0.00025
 C -0.07635 -0.47973 1.78048
 C -0.05536 -0.48410 -1.77926
 F 0.55389 1.47954 1.80771
 F 0.25856 1.51422 -1.81261
 H -0.93592 -0.98700 1.44963
 H -0.91902 -1.00014 -1.52004
 H 0.75390 -1.10024 1.65695
 H 0.77234 -1.09482 -1.58248
 H -0.17797 -0.26298 2.77578
 H -0.08473 -0.27721 -2.77471
13
bifur_IRC_Cartesians_noMW_output/new_data/bifur_traj3_Cartesians point 67
C 0.10935 0.73738 1.07615
 C 0.02607 0.74676 -1.07737
 C -0.22477 1.20832 -0.00025
 C -0.07635 -0.47973 1.78048
 C -0.05536 -0.48410 -1.77926
 F 0.55389 1.47954 1.80771
 F 0.25857 1.51422 -1.81261
 H -0.93592 -0.98700 1.44963
 H -0.91902 -1.00014 -1.52004
 H 0.75390 -1.10024 1.65695
 H 0.77234 -1.09482 -1.58248
 H -0.17797 -0.26298 2.77578
 H -0.08473 -0.27721 -2.77471
13
bifur_IRC_Cartesians_noMW_output/new_data/bifur_traj3_Cartesians point 68
C 0.10962 0.73735 1.07615
 C 0.02580 0.74679 -1.07737
 C -0.22477 1.20832 -0.00025
 C -0.07641 -0.47971 1.78048
 C -0.05529 -0.48411 -1.77925
 F 0.55486 1.47943 1.80771
 F 0.25760 1.51432 -1.81262
 H -0.93597 -0.98696 1.44940
 H -0.91897 -1.00019 -1.52027
 H 0.75384 -1.10026 1.65719
 H 0.77240 -1.09480 -1.58223
 H -0.17827 -0.26293 2.77578
 H -0.08442 -0.27726 -2.77471
13
bifur_IRC_Cartesians_noMW_output/new_data/bifur_traj3_Cartesians point 69
C 0.10919 0.73740 1.07615
 C 0.02623 0.74675 -1.07737
 C -0.22477 1.20832 -0.00025
 C -0.07631 -0.47974 1.78048
 C -0.05539 -0.48409 -1.77926
 F 0.55333 1.47960 1.80772
 F 0.25912 1.51416 -1.81261
 H -0.93589 -0.98703 1.44977
 H -0.91905 -1.00012 -1.51991
 H 0.75393 -1.10023 1.65681
 H 0.77231 -1.09483 -1.58261
 H -0.17780 -0.26300 2.77578
 H -0.08490 -0.27718 -2.77471
13
bifur_IRC_Cartesians_noMW_output/new_data/bifur_traj3_Cartesians point 70
C 0.10852 0.73746 1.07616
 C 0.02690 0.74668 -1.07736
 C -0.22476 1.20832 -0.00024
 C -0.07614 -0.47978 1.78048
 C -0.05556 -0.48405 -1.77927
 F 0.55095 1.47986 1.80773
 F 0.26148 1.51389 -1.81260
 H -0.93576 -0.98714 1.45034
 H -0.91918 -1.00001 -1.51934
 H 0.75408 -1.10019 1.65623
 H 0.77216 -1.09487 -1.58321
 H -0.17706 -0.26312 2.77579
 H -0.08564 -0.27706 -2.77471
13
bifur_IRC_Cartesians_noMW_output/new_data/bifur_traj3_Cartesians point 71
C 0.10779 0.73753 1.07617
 C 0.02764 0.74660 -1.07736
 C -0.22475 1.20831 -0.00023
 C -0.07596 -0.47982 1.78048
 C -0.05574 -0.48400 -1.77927
 F 0.54833 1.48015 1.80775
 F 0.26409 1.51360 -1.81258
 H -0.93561 -0.98726 1.45097
 H -0.91933 -0.99988 -1.51872
 H 0.75424 -1.10015 1.65558
 H 0.77199 -1.09491 -1.58386
 H -0.17624 -0.26325 2.77579
 H -0.08646 -0.27693 -2.77471
13
bifur_IRC_Cartesians_noMW_output/new_data/bifur_traj3_Cartesians point 72
C 0.10707 0.73760 1.07618
 C 0.02836 0.74653 -1.07735
 C -0.22474 1.20831 -0.00022
 C -0.07578 -0.47986 1.78048
 C -0.05592 -0.48396 -1.77928
 F 0.54579 1.48043 1.80776
 F 0.26662 1.51332 -1.81257
 H -0.93547 -0.98737 1.45159
 H -0.91947 -0.99977 -1.51811
 H 0.75440 -1.10011 1.65496
 H 0.77184 -1.09495 -1.58450
 H -0.17544 -0.26337 2.77579
 H -0.08726 -0.27680 -2.77472
13
bifur_IRC_Cartesians_noMW_output/new_data/bifur_traj3_Cartesians point 73
C 0.10648 0.73766 1.07618
 C 0.02896 0.74647 -1.07735
 C -0.22473 1.20830 -0.00021
 C -0.07564 -0.47990 1.78047
 C -0.05607 -0.48392 -1.77929
 F 0.54366 1.48066 1.80777
 F 0.26874 1.51309 -1.81256
 H -0.93536 -0.98747 1.45210
 H -0.91958 -0.99967 -1.51761
 H 0.75453 -1.10008 1.65444
 H 0.77170 -1.09499 -1.58503
 H -0.17478 -0.26347 2.77579
 H -0.08792 -0.27669 -2.77472
13
bifur_IRC_Cartesians_noMW_output/new_data/bifur_traj3_Cartesians point 74
C 0.10614 0.73770 1.07619
 C 0.02929 0.74644 -1.07734
 C -0.22472 1.20830 -0.00021
 C -0.07555 -0.47992 1.78047
 C -0.05615 -0.48390 -1.77929
 F 0.54248 1.48079 1.80778
 F 0.26991 1.51296 -1.81255
 H -0.93529 -0.98752 1.45238
 H -0.91965 -0.99961 -1.51732
 H 0.75460 -1.10006 1.65414
 H 0.77163 -1.09501 -1.58532
 H -0.17441 -0.26353 2.77579
 H -0.08829 -0.27663 -2.77472
13
bifur_IRC_Cartesians_noMW_output/new_data/bifur_traj3_Cartesians point 75
C 0.10635 0.73768 1.07618
 C 0.02909 0.74646 -1.07734
 C -0.22472 1.20830 -0.00021
 C -0.07560 -0.47990 1.78047
 C -0.05610 -0.48391 -1.77929
 F 0.54321 1.48071 1.80777
 F 0.26918 1.51304 -1.81255
 H -0.93533 -0.98749 1.45221
 H -0.91961 -0.99965 -1.51750
 H 0.75456 -1.10007 1.65432
 H 0.77168 -1.09500 -1.58514
 H -0.17464 -0.26349 2.77579
 H -0.08806 -0.27667 -2.77472
13
bifur_IRC_Cartesians_noMW_output/new_data/bifur_traj3_Cartesians point 76
C 0.10750 0.73756 1.07617
 C 0.02792 0.74658 -1.07735
 C -0.22474 1.20831 -0.00023
 C -0.07589 -0.47984 1.78048
 C -0.05581 -0.48398 -1.77928
 F 0.54732 1.48026 1.80775
 F 0.26509 1.51349 -1.81258
 H -0.93556 -0.98730 1.45122
 H -0.91938 -0.99984 -1.51848
 H 0.75430 -1.10014 1.65534
 H 0.77193 -1.09493 -1.58411
 H -0.17592 -0.26330 2.77579
 H -0.08678 -0.27688 -2.77471
13
bifur_IRC_Cartesians_noMW_output/new_data/bifur_traj3_Cartesians point 77
C 0.10955 0.73736 1.07615
 C 0.02586 0.74679 -1.07737
 C -0.22477 1.20832 -0.00025
 C -0.07640 -0.47971 1.78048
 C -0.05531 -0.48411 -1.77925
 F 0.55462 1.47946 1.80771
 F 0.25784 1.51430 -1.81262
 H -0.93596 -0.98697 1.44946
 H -0.91898 -1.00018 -1.52021
 H 0.75385 -1.10025 1.65713
 H 0.77239 -1.09481 -1.58229
 H -0.17820 -0.26294 2.77578
 H -0.08450 -0.27725 -2.77471
13
bifur_IRC_Cartesians_noMW_output/new_data/bifur_traj3_Cartesians point 78
C 0.10955 0.73736 1.07615
 C 0.02586 0.74679 -1.07737
 C -0.22477 1.20832 -0.00025
 C -0.07640 -0.47971 1.78048
 C -0.05531 -0.48411 -1.77925
 F 0.55461 1.47946 1.80771
 F 0.25784 1.51430 -1.81262
 H -0.93596 -0.98697 1.44946
 H -0.91898 -1.00018 -1.52021
 H 0.75385 -1.10025 1.65713
 H 0.77239 -1.09481 -1.58229
 H -0.17820 -0.26294 2.77578
 H -0.08450 -0.27725 -2.77471
13
bifur_IRC_Cartesians_noMW_output/new_data/bifur_traj3_Cartesians point 79
C 0.11434 0.73689 1.07609
 C 0.02105 0.74727 -1.07740
 C -0.22484 1.20835 -0.00031
 C -0.07758 -0.47943 1.78049
 C -0.05413 -0.48440 -1.77920
 F 0.57164 1.47759 1.80761
 F 0.24090 1.51618 -1.81272
 H -0.93689 -0.98620 1.44536
 H -0.91805 -1.00097 -1.52427
 H 0.75280 -1.10052 1.66132
 H 0.77345 -1.09453 -1.57804
 H -0.18352 -0.26212 2.77577
 H -0.07918 -0.27811 -2.77469
13
bifur_IRC_Cartesians_noMW_output/new_data/bifur_traj3_Cartesians point 80
C 0.11659 0.73667 1.07607
 C 0.01879 0.74750 -1.07742
 C -0.22488 1.20837 -0.00034
 C -0.07814 -0.47930 1.78049
 C -0.05357 -0.48454 -1.77918
 F 0.57966 1.47670 1.80757
 F 0.23292 1.51706 -1.81276
 H -0.93733 -0.98583 1.44342
 H -0.91761 -1.00135 -1.52618
 H 0.75230 -1.10065 1.66329
 H 0.77395 -1.09440 -1.57604
 H -0.18602 -0.26173 2.77576
 H -0.07667 -0.27851 -2.77468
13
bifur_IRC_Cartesians_noMW_output/new_data/bifur_traj3_Cartesians point 81
C 0.11858 0.73647 1.07604
 C 0.01679 0.74771 -1.07744
 C -0.22491 1.20838 -0.00037
 C -0.07863 -0.47918 1.78049
 C -0.05308 -0.48466 -1.77916
 F 0.58673 1.47593 1.80753
 F 0.22589 1.51785 -1.81280
 H -0.93772 -0.98551 1.44172
 H -0.91722 -1.00168 -1.52786
 H 0.75187 -1.10076 1.66503
 H 0.77439 -1.09428 -1.57427
 H -0.18823 -0.26138 2.77576
 H -0.07446 -0.27887 -2.77467
13
bifur_IRC_Cartesians_noMW_output/new_data/bifur_traj3_Cartesians point 82
C 0.12019 0.73631 1.07602
 C 0.01517 0.74787 -1.07745
 C -0.22493 1.20839 -0.00039
 C -0.07903 -0.47908 1.78050
 C -0.05268 -0.48476 -1.77914
 F 0.59246 1.47530 1.80749
 F 0.22019 1.51848 -1.81284
 H -0.93803 -0.98525 1.44034
 H -0.91690 -1.00195 -1.52922
 H 0.75151 -1.10085 1.66644
 H 0.77474 -1.09419 -1.57284
 H -0.19002 -0.26111 2.77575
 H -0.07266 -0.27916 -2.77466
13
bifur_IRC_Cartesians_noMW_output/new_data/bifur_traj3_Cartesians point 83
C 0.12125 0.73621 1.07601
 C 0.01411 0.74798 -1.07746
 C -0.22495 1.20839 -0.00040
 C -0.07929 -0.47902 1.78050
 C -0.05242 -0.48482 -1.77913
 F 0.59622 1.47488 1.80747
 F 0.21645 1.51889 -1.81286
 H -0.93824 -0.98508 1.43944
 H -0.91670 -1.00212 -1.53012
 H 0.75128 -1.10091 1.66736
 H 0.77498 -1.09413 -1.57190
 H -0.19119 -0.26093 2.77575
 H -0.07149 -0.27935 -2.77466
13
bifur_IRC_Cartesians_noMW_output/new_data/bifur_traj3_Cartesians point 84
C 0.12131 0.73620 1.07601
 C 0.01404 0.74798 -1.07746
 C -0.22495 1.20839 -0.00040
 C -0.07931 -0.47902 1.78050
 C -0.05241 -0.48483 -1.77913
 F 0.59645 1.47486 1.80747
 F 0.21623 1.51892 -1.81286
 H -0.93825 -0.98507 1.43938
 H -0.91668 -1.00213 -1.53017
 H 0.75126 -1.10092 1.66742
 H 0.77499 -1.09412 -1.57185
 H -0.19126 -0.26091 2.77575
 H -0.07142 -0.27936 -2.77466
13
bifur_IRC_Cartesians_noMW_output/new_data/bifur_traj3_Cartesians point 85
C 0.12050 0.73628 1.07602
 C 0.01486 0.74790 -1.07745
 C -0.22494 1.20839 -0.00039
 C -0.07911 -0.47907 1.78050
 C -0.05261 -0.48478 -1.77914
 F 0.59357 1.47517 1.80749
 F 0.21909 1.51860 -1.81284
 H -0.93809 -0.98520 1.44007
 H -0.91684 -1.00200 -1.52949
 H 0.75144 -1.10087 1.66671
 H 0.77481 -1.09417 -1.57257
 H -0.19036 -0.26105 2.77575
 H -0.07232 -0.27921 -2.77466
13
bifur_IRC_Cartesians_noMW_output/new_data/bifur_traj3_Cartesians point 86
C 0.11946 0.73638 1.07603
 C 0.01590 0.74780 -1.07744
 C -0.22492 1.20838 -0.00038
 C -0.07885 -0.47913 1.78050
 C -0.05286 -0.48471 -1.77915
 F 0.58987 1.47558 1.80751
 F 0.22277 1.51819 -1.81282
 H -0.93789 -0.98537 1.44097
 H -0.91705 -1.00183 -1.52861
 H 0.75167 -1.10081 1.66580
 H 0.77458 -1.09423 -1.57349
 H -0.18921 -0.26123 2.77575
 H -0.07348 -0.27903 -2.77467
13
bifur_IRC_Cartesians_noMW_output/new_data/bifur_traj3_Cartesians point 87
C 0.11846 0.73648 1.07604
 C 0.01691 0.74769 -1.07744
 C -0.22491 1.20838 -0.00037
 C -0.07860 -0.47919 1.78049
 C -0.05311 -0.48465 -1.77916
 F 0.58631 1.47597 1.80753
 F 0.22631 1.51780 -1.81280
 H -0.93770 -0.98553 1.44182
 H -0.91724 -1.00166 -1.52776
 H 0.75189 -1.10076 1.66493
 H 0.77436 -1.09429 -1.57438
 H -0.18810 -0.26141 2.77576
 H -0.07459 -0.27885 -2.77467
13
bifur_IRC_Cartesians_noMW_output/new_data/bifur_traj3_Cartesians point 88
C 0.11765 0.73656 1.07605
 C 0.01772 0.74761 -1.07743
 C -0.22489 1.20837 -0.00036
 C -0.07840 -0.47924 1.78049
 C -0.05331 -0.48460 -1.77917
 F 0.58343 1.47629 1.80754
 F 0.22918 1.51748 -1.81278
 H -0.93754 -0.98566 1.44252
 H -0.91740 -1.00153 -1.52707
 H 0.75207 -1.10071 1.66422
 H 0.77418 -1.09434 -1.57510
 H -0.18720 -0.26155 2.77576
 H -0.07549 -0.27870 -2.77467
13
bifur_IRC_Cartesians_noMW_output/new_data/bifur_traj3_Cartesians point 89
C 0.11765 0.73656 1.07605
 C 0.01772 0.74761 -1.07743
 C -0.22489 1.20837 -0.00036
 C -0.07840 -0.47924 1.78049
 C -0.05331 -0.48460 -1.77917
 F 0.58343 1.47629 1.80754
 F 0.22918 1.51748 -1.81278
 H -0.93754 -0.98566 1.44252
 H -0.91740 -1.00153 -1.52707
 H 0.75207 -1.10071 1.66422
 H 0.77418 -1.09434 -1.57510
 H -0.18720 -0.26155 2.77576
 H -0.07549 -0.27870 -2.77467
13
bifur_IRC_Cartesians_noMW_output/new_data/bifur_traj3_Cartesians point 90
C 0.11760 0.73657 1.07605
 C 0.01777 0.74761 -1.07743
 C -0.22489 1.20837 -0.00036
 C -0.07839 -0.47924 1.78049
 C -0.05332 -0.48460 -1.77917
 F 0.58326 1.47631 1.80755
 F 0.22934 1.51746 -1.81278
 H -0.93753 -0.98567 1.44256
 H -0.91741 -1.00152 -1.52703
 H 0.75208 -1.10071 1.66418
 H 0.77417 -1.09434 -1.57514
 H -0.18715 -0.26155 2.77576
 H -0.07554 -0.27869 -2.77467
13
bifur_IRC_Cartesians_noMW_output/new_data/bifur_traj3_Cartesians point 91
C 0.11888 0.73644 1.07604
 C 0.01648 0.74774 -1.07744
 C -0.22491 1.20838 -0.00037
 C -0.07871 -0.47916 1.78049
 C -0.05300 -0.48468 -1.77916
 F 0.58782 1.47581 1.80752
 F 0.22481 1.51797 -1.81281
 H -0.93778 -0.98546 1.44146
 H -0.91716 -1.00173 -1.52812
 H 0.75180 -1.10078 1.66530
 H 0.77445 -1.09426 -1.57400
 H -0.18857 -0.26133 2.77575
 H -0.07412 -0.27892 -2.77467
13
bifur_IRC_Cartesians_noMW_output/new_data/bifur_traj3_Cartesians point 92
C 0.12062 0.73627 1.07602
 C 0.01473 0.74791 -1.07745
 C -0.22494 1.20839 -0.00039
 C -0.07914 -0.47906 1.78050
 C -0.05257 -0.48478 -1.77914
 F 0.59400 1.47513 1.80748
 F 0.21866 1.51865 -1.81284
 H -0.93812 -0.98518 1.43997
 H -0.91682 -1.00202 -1.52959
 H 0.75142 -1.10088 1.66682
 H 0.77484 -1.09416 -1.57246
 H -0.19050 -0.26103 2.77575
 H -0.07218 -0.27924 -2.77466
13
bifur_IRC_Cartesians_noMW_output/new_data/bifur_traj3_Cartesians point 93
C 0.12242 0.73609 1.07600
 C 0.01293 0.74810 -1.07747
 C -0.22497 1.20840 -0.00042
 C -0.07959 -0.47895 1.78050
 C -0.05213 -0.48489 -1.77912
 F 0.60040 1.47442 1.80745
 F 0.21230 1.51936 -1.81288
 H -0.93847 -0.98489 1.43843
 H -0.91647 -1.00232 -1.53111
 H 0.75102 -1.10098 1.66839
 H 0.77524 -1.09406 -1.57086
 H -0.19250 -0.26072 2.77574
 H -0.07018 -0.27956 -2.77465
13
bifur_IRC_Cartesians_noMW_output/new_data/bifur_traj3_Cartesians point 94
C 0.12408 0.73593 1.07598
 C 0.01126 0.74827 -1.07748
 C -0.22499 1.20841 -0.00044
 C -0.08000 -0.47885 1.78050
 C -0.05172 -0.48500 -1.77910
 F 0.60631 1.47377 1.80741
 F 0.20642 1.52001 -1.81292
 H -0.93879 -0.98462 1.43701
 H -0.91614 -1.00260 -1.53252
 H 0.75065 -1.10107 1.66985
 H 0.77561 -1.09396 -1.56939
 H -0.19434 -0.26044 2.77574
 H -0.06834 -0.27986 -2.77465
13
bifur_IRC_Cartesians_noMW_output/new_data/bifur_traj3_Cartesians point 95
C 0.12547 0.73579 1.07596
 C 0.00986 0.74841 -1.07749
 C -0.22501 1.20842 -0.00046
 C -0.08034 -0.47877 1.78050
 C -0.05138 -0.48508 -1.77909
 F 0.61125 1.47323 1.80738
 F 0.20150 1.52055 -1.81294
 H -0.93906 -0.98439 1.43582
 H -0.91587 -1.00283 -1.53370
 H 0.75035 -1.10115 1.67106
 H 0.77591 -1.09388 -1.56815
 H -0.19588 -0.26020 2.77573
 H -0.06679 -0.28011 -2.77464
13
bifur_IRC_Cartesians_noMW_output/new_data/bifur_traj3_Cartesians point 96
C 0.12646 0.73569 1.07595
 C 0.00886 0.74851 -1.07750
 C -0.22503 1.20843 -0.00047
 C -0.08059 -0.47871 1.78051
 C -0.05113 -0.48514 -1.77907
 F 0.61479 1.47284 1.80736
 F 0.19798 1.52095 -1.81296
 H -0.93926 -0.98423 1.43496
 H -0.91568 -1.00299 -1.53454
 H 0.75013 -1.10121 1.67193
 H 0.77613 -1.09382 -1.56727
 H -0.19699 -0.26003 2.77573
 H -0.06568 -0.28029 -2.77464
13
bifur_IRC_Cartesians_noMW_output/new_data/bifur_traj3_Cartesians point 97
C 0.12698 0.73564 1.07595
 C 0.00835 0.74856 -1.07750
 C -0.22504 1.20843 -0.00048
 C -0.08071 -0.47868 1.78051
 C -0.05101 -0.48517 -1.77907
 F 0.61661 1.47264 1.80735
 F 0.19616 1.52115 -1.81298
 H -0.93936 -0.98415 1.43452
 H -0.91558 -1.00308 -1.53497
 H 0.75002 -1.10124 1.67238
 H 0.77625 -1.09379 -1.56681
 H -0.19756 -0.25994 2.77573
 H -0.06511 -0.28038 -2.77464
13
bifur_IRC_Cartesians_noMW_output/new_data/bifur_traj3_Cartesians point 98
C 0.12693 0.73565 1.07595
 C 0.00839 0.74856 -1.07750
 C -0.22503 1.20843 -0.00047
 C -0.08070 -0.47869 1.78051
 C -0.05102 -0.48517 -1.77907
 F 0.61644 1.47266 1.80736
 F 0.19634 1.52113 -1.81297
 H -0.93935 -0.98416 1.43456
 H -0.91559 -1.00307 -1.53493
 H 0.75003 -1.10124 1.67234
 H 0.77624 -1.09379 -1.56685
 H -0.19751 -0.25995 2.77573
 H -0.06517 -0.28037 -2.77464
13
bifur_IRC_Cartesians_noMW_output/new_data/bifur_traj3_Cartesians point 99
C 0.12620 0.73572 1.07595
 C 0.00913 0.74848 -1.07749
 C -0.22502 1.20842 -0.00047
 C -0.08052 -0.47873 1.78051
 C -0.05120 -0.48513 -1.77908
 F 0.61384 1.47295 1.80737
 F 0.19892 1.52084 -1.81296
 H -0.93921 -0.98427 1.43519
 H -0.91573 -1.00295 -1.53432
 H 0.75019 -1.10119 1.67170
 H 0.77608 -1.09384 -1.56750
 H -0.19670 -0.26007 2.77573
 H -0.06598 -0.28024 -2.77464
13
bifur_IRC_Cartesians_noMW_output/new_data/bifur_traj3_Cartesians point 100
C 0.12620 0.73572 1.07595
 C 0.00913 0.74848 -1.07749
 C -0.22502 1.20842 -0.00047
 C -0.08052 -0.47873 1.78051
 C -0.05120 -0.48513 -1.77908
 F 0.61384 1.47295 1.80737
 F 0.19892 1.52084 -1.81296
 H -0.93921 -0.98427 1.43519
 H -0.91573 -1.00295 -1.53431
 H 0.75019 -1.10119 1.67170
 H 0.77608 -1.09384 -1.56750
 H -0.19669 -0.26007 2.77573
 H -0.06598 -0.28024 -2.77464
13
bifur_IRC_Cartesians_noMW_output/new_data/bifur_traj3_Cartesians point 101
C 0.12375 0.73596 1.07598
 C 0.01159 0.74823 -1.07748
 C -0.22499 1.20841 -0.00043
 C -0.07992 -0.47887 1.78050
 C -0.05180 -0.48498 -1.77910
 F 0.60513 1.47390 1.80742
 F 0.20759 1.51988 -1.81291
 H -0.93873 -0.98467 1.43729
 H -0.91621 -1.00254 -1.53224
 H 0.75073 -1.10106 1.66956
 H 0.77553 -1.09398 -1.56968
 H -0.19397 -0.26049 2.77574
 H -0.06870 -0.27980 -2.77465
13
bifur_IRC_Cartesians_noMW_output/new_data/bifur_traj3_Cartesians point 102
C 0.12268 0.73607 1.07599
 C 0.01267 0.74812 -1.07747
 C -0.22497 1.20840 -0.00042
 C -0.07965 -0.47894 1.78050
 C -0.05207 -0.48491 -1.77912
 F 0.60131 1.47432 1.80744
 F 0.21139 1.51946 -1.81289
 H -0.93852 -0.98484 1.43821
 H -0.91642 -1.00236 -1.53133
 H 0.75096 -1.10099 1.66862
 H 0.77530 -1.09404 -1.57063
 H -0.19278 -0.26068 2.77574
 H -0.06990 -0.27960 -2.77465
13
bifur_IRC_Cartesians_noMW_output/new_data/bifur_traj3_Cartesians point 103
C 0.12198 0.73614 1.07600
 C 0.01337 0.74805 -1.07746
 C -0.22496 1.20840 -0.00041
 C -0.07948 -0.47898 1.78050
 C -0.05224 -0.48487 -1.77912
 F 0.59884 1.47460 1.80746
 F 0.21385 1.51918 -1.81287
 H -0.93838 -0.98496 1.43881
 H -0.91655 -1.00225 -1.53074
 H 0.75112 -1.10096 1.66801
 H 0.77514 -1.09408 -1.57125
 H -0.19201 -0.26080 2.77575
 H -0.07067 -0.27948 -2.77466
13
bifur_IRC_Cartesians_noMW_output/new_data/bifur_traj3_Cartesians point 104
C 0.12203 0.73613 1.07600
 C 0.01332 0.74806 -1.07746
 C -0.22496 1.20840 -0.00041
 C -0.07949 -0.47898 1.78050
 C -0.05223 -0.48487 -1.77912
 F 0.59900 1.47458 1.80746
 F 0.21369 1.51920 -1.81287
 H -0.93839 -0.98495 1.43877
 H -0.91654 -1.00225 -1.53078
 H 0.75111 -1.10096 1.66805
 H 0.77515 -1.09408 -1.57121
 H -0.19206 -0.26079 2.77575
 H -0.07062 -0.27949 -2.77466
13
bifur_IRC_Cartesians_noMW_output/new_data/bifur_traj3_Cartesians point 105
C 0.12310 0.73603 1.07599
 C 0.01224 0.74817 -1.07747
 C -0.22498 1.20841 -0.00043
 C -0.07976 -0.47891 1.78050
 C -0.05196 -0.48494 -1.77911
 F 0.60283 1.47416 1.80743
 F 0.20987 1.51962 -1.81290
 H -0.93860 -0.98477 1.43784
 H -0.91633 -1.00243 -1.53169
 H 0.75087 -1.10102 1.66899
 H 0.77539 -1.09402 -1.57025
 H -0.19326 -0.26060 2.77574
 H -0.06942 -0.27968 -2.77465
13
bifur_IRC_Cartesians_noMW_output/new_data/bifur_traj3_Cartesians point 106
C 0.12476 0.73586 1.07597
 C 0.01058 0.74834 -1.07748
 C -0.22500 1.20842 -0.00045
 C -0.08017 -0.47881 1.78050
 C -0.05155 -0.48504 -1.77909
 F 0.60872 1.47351 1.80740
 F 0.20402 1.52028 -1.81293
 H -0.93893 -0.98451 1.43642
 H -0.91601 -1.00271 -1.53310
 H 0.75050 -1.10111 1.67044
 H 0.77576 -1.09392 -1.56878
 H -0.19510 -0.26032 2.77574
 H -0.06758 -0.27998 -2.77465
13
bifur_IRC_Cartesians_noMW_output/new_data/bifur_traj3_Cartesians point 107
C 0.12650 0.73569 1.07595
 C 0.00882 0.74851 -1.07750
 C -0.22503 1.20843 -0.00047
 C -0.08060 -0.47871 1.78051
 C -0.05113 -0.48514 -1.77907
 F 0.61492 1.47283 1.80736
 F 0.19785 1.52096 -1.81297
 H -0.93927 -0.98422 1.43493
 H -0.91567 -1.00300 -1.53457
 H 0.75012 -1.10121 1.67196
 H 0.77614 -1.09382 -1.56723
 H -0.19703 -0.26002 2.77573
 H -0.06564 -0.28029 -2.77464
13
bifur_IRC_Cartesians_noMW_output/new_data/bifur_traj3_Cartesians point 108
C 0.12808 0.73554 1.07593
 C 0.00724 0.74868 -1.07751
 C -0.22505 1.20844 -0.00049
 C -0.08099 -0.47862 1.78051
 C -0.05074 -0.48524 -1.77906
 F 0.62054 1.47221 1.80733
 F 0.19226 1.52158 -1.81300
 H -0.93958 -0.98397 1.43358
 H -0.91536 -1.00326 -1.53591
 H 0.74977 -1.10130 1.67335
 H 0.77649 -1.09373 -1.56583
 H -0.19879 -0.25975 2.77573
 H -0.06388 -0.28058 -2.77463
13
bifur_IRC_Cartesians_noMW_output/new_data/bifur_traj3_Cartesians point 109
C 0.12930 0.73542 1.07592
 C 0.00601 0.74880 -1.07752
 C -0.22507 1.20844 -0.00051
 C -0.08129 -0.47855 1.78051
 C -0.05043 -0.48531 -1.77904
 F 0.62487 1.47173 1.80731
 F 0.18795 1.52206 -1.81302
 H -0.93981 -0.98377 1.43253
 H -0.91512 -1.00346 -1.53694
 H 0.74951 -1.10137 1.67441
 H 0.77676 -1.09366 -1.56475
 H -0.20014 -0.25954 2.77572
 H -0.06253 -0.28079 -2.77463
13
bifur_IRC_Cartesians_noMW_output/new_data/bifur_traj3_Cartesians point 110
C 0.12998 0.73535 1.07591
 C 0.00533 0.74887 -1.07752
 C -0.22508 1.20845 -0.00051
 C -0.08146 -0.47851 1.78051
 C -0.05027 -0.48536 -1.77904
 F 0.62729 1.47147 1.80729
 F 0.18555 1.52233 -1.81304
 H -0.93995 -0.98366 1.43195
 H -0.91499 -1.00358 -1.53752
 H 0.74936 -1.10141 1.67501
 H 0.77691 -1.09362 -1.56415
 H -0.20089 -0.25942 2.77572
 H -0.06177 -0.28092 -2.77462
13
bifur_IRC_Cartesians_noMW_output/new_data/bifur_traj3_Cartesians point 111
C 0.12998 0.73535 1.07591
 C 0.00533 0.74887 -1.07752
 C -0.22508 1.20845 -0.00051
 C -0.08146 -0.47851 1.78051
 C -0.05027 -0.48536 -1.77904
 F 0.62729 1.47147 1.80729
 F 0.18554 1.52233 -1.81304
 H -0.93995 -0.98366 1.43195
 H -0.91499 -1.00358 -1.53752
 H 0.74936 -1.10141 1.67501
 H 0.77691 -1.09362 -1.56414
 H -0.20089 -0.25942 2.77572
 H -0.06177 -0.28092 -2.77462
13
bifur_IRC_Cartesians_noMW_output/new_data/bifur_traj3_Cartesians point 112
C 0.12921 0.73542 1.07592
 C 0.00610 0.74879 -1.07752
 C -0.22507 1.20844 -0.00050
 C -0.08127 -0.47855 1.78051
 C -0.05046 -0.48531 -1.77905
 F 0.62457 1.47177 1.80731
 F 0.18825 1.52203 -1.81302
 H -0.93980 -0.98379 1.43261
 H -0.91514 -1.00345 -1.53687
 H 0.74952 -1.10136 1.67434
 H 0.77674 -1.09366 -1.56482
 H -0.20004 -0.25955 2.77572
 H -0.06262 -0.28078 -2.77463
13
bifur_IRC_Cartesians_noMW_output/new_data/bifur_traj3_Cartesians point 113
C 0.12721 0.73562 1.07594
 C 0.00811 0.74859 -1.07750
 C -0.22504 1.20843 -0.00048
 C -0.08077 -0.47867 1.78051
 C -0.05095 -0.48519 -1.77907
 F 0.61744 1.47255 1.80735
 F 0.19534 1.52124 -1.81298
 H -0.93941 -0.98411 1.43432
 H -0.91553 -1.00312 -1.53517
 H 0.74997 -1.10125 1.67259
 H 0.77630 -1.09378 -1.56660
 H -0.19782 -0.25990 2.77573
 H -0.06485 -0.28042 -2.77464
13
bifur_IRC_Cartesians_noMW_output/new_data/bifur_traj3_Cartesians point 114
C 0.12427 0.73591 1.07598
 C 0.01107 0.74829 -1.07748
 C -0.22499 1.20841 -0.00044
 C -0.08004 -0.47884 1.78050
 C -0.05167 -0.48501 -1.77910
 F 0.60699 1.47370 1.80741
 F 0.20574 1.52008 -1.81292
 H -0.93883 -0.98459 1.43684
 H -0.91611 -1.00263 -1.53268
 H 0.75061 -1.10109 1.67001
 H 0.77565 -1.09395 -1.56921
 H -0.19455 -0.26040 2.77574
 H -0.06812 -0.27989 -2.77465
13
bifur_IRC_Cartesians_noMW_output/new_data/bifur_traj3_Cartesians point 115
C 0.12109 0.73622 1.07601
 C 0.01426 0.74796 -1.07746
 C -0.22495 1.20839 -0.00040
 C -0.07926 -0.47903 1.78050
 C -0.05246 -0.48481 -1.77913
 F 0.59568 1.47494 1.80747
 F 0.21699 1.51883 -1.81285
 H -0.93821 -0.98510 1.43957
 H -0.91673 -1.00210 -1.52999
 H 0.75131 -1.10091 1.66723
 H 0.77494 -1.09413 -1.57204
 H -0.19102 -0.26095 2.77575
 H -0.07166 -0.27932 -2.77466
13
bifur_IRC_Cartesians_noMW_output/new_data/bifur_traj3_Cartesians point 116
C 0.11794 0.73653 1.07605
 C 0.01743 0.74764 -1.07743
 C -0.22490 1.20837 -0.00036
 C -0.07848 -0.47922 1.78049
 C -0.05324 -0.48462 -1.77917
 F 0.58446 1.47618 1.80754
 F 0.22815 1.51759 -1.81279
 H -0.93759 -0.98561 1.44227
 H -0.91734 -1.00157 -1.52732
 H 0.75201 -1.10073 1.66447
 H 0.77425 -1.09432 -1.57484
 H -0.18752 -0.26150 2.77576
 H -0.07517 -0.27875 -2.77467
13
bifur_IRC_Cartesians_noMW_output/new_data/bifur_traj3_Cartesians point 117
C 0.11494 0.73683 1.07608
 C 0.02045 0.74733 -1.07741
 C -0.22485 1.20836 -0.00032
 C -0.07773 -0.47940 1.78049
 C -0.05398 -0.48444 -1.77920
 F 0.57376 1.47735 1.80760
 F 0.23879 1.51641 -1.81273
 H -0.93701 -0.98610 1.44485
 H -0.91793 -1.00107 -1.52477
 H 0.75267 -1.10056 1.66184
 H 0.77358 -1.09449 -1.57751
 H -0.18418 -0.26201 2.77577
 H -0.07851 -0.27821 -2.77468
13
bifur_IRC_Cartesians_noMW_output/new_data/bifur_traj3_Cartesians point 118
C 0.11239 0.73708 1.07611
 C 0.02302 0.74707 -1.07739
 C -0.22482 1.20834 -0.00029
 C -0.07710 -0.47955 1.78048
 C -0.05461 -0.48428 -1.77922
 F 0.56469 1.47835 1.80765
 F 0.24781 1.51541 -1.81268
 H -0.93651 -0.98651 1.44703
 H -0.91843 -1.00065 -1.52261
 H 0.75323 -1.10041 1.65961
 H 0.77301 -1.09464 -1.57978
 H -0.18135 -0.26245 2.77577
 H -0.08135 -0.27776 -2.77469
13
bifur_IRC_Cartesians_noMW_output/new_data/bifur_traj3_Cartesians point 119
C 0.11094 0.73722 1.07613
 C 0.02447 0.74693 -1.07738
 C -0.22479 1.20833 -0.00027
 C -0.07674 -0.47963 1.78048
 C -0.05496 -0.48419 -1.77924
 F 0.55954 1.47892 1.80768
 F 0.25294 1.51484 -1.81265
 H -0.93623 -0.98675 1.44827
 H -0.91871 -1.00041 -1.52138
 H 0.75355 -1.10033 1.65834
 H 0.77269 -1.09473 -1.58106
 H -0.17974 -0.26270 2.77578
 H -0.08296 -0.27750 -2.77470
13
bifur_IRC_Cartesians_noMW_output/new_data/bifur_traj3_Cartesians point 120
C 0.11065 0.73725 1.07613
 C 0.02477 0.74690 -1.07738
 C -0.22479 1.20833 -0.00027
 C -0.07667 -0.47965 1.78048
 C -0.05504 -0.48418 -1.77924
 F 0.55850 1.47903 1.80769
 F 0.25397 1.51473 -1.81264
 H -0.93617 -0.98679 1.44852
 H -0.91877 -1.00036 -1.52114
 H 0.75361 -1.10031 1.65809
 H 0.77263 -1.09474 -1.58132
 H -0.17941 -0.26275 2.77578
 H -0.08328 -0.27744 -2.77470
13
bifur_IRC_Cartesians_noMW_output/new_data/bifur_traj3_Cartesians point 121
C 0.11093 0.73722 1.07613
 C 0.02448 0.74693 -1.07738
 C -0.22479 1.20833 -0.00027
 C -0.07674 -0.47963 1.78048
 C -0.05497 -0.48419 -1.77924
 F 0.55951 1.47892 1.80768
 F 0.25297 1.51484 -1.81265
 H -0.93623 -0.98675 1.44828
 H -0.91871 -1.00041 -1.52138
 H 0.75355 -1.10033 1.65833
 H 0.77269 -1.09473 -1.58107
 H -0.17973 -0.26270 2.77578
 H -0.08297 -0.27749 -2.77470
13
bifur_IRC_Cartesians_noMW_output/new_data/bifur_traj3_Cartesians point 122
C 0.11093 0.73722 1.07613
 C 0.02448 0.74693 -1.07738
 C -0.22479 1.20833 -0.00027
 C -0.07674 -0.47963 1.78048
 C -0.05497 -0.48419 -1.77924
 F 0.55951 1.47892 1.80768
 F 0.25297 1.51484 -1.81265
 H -0.93623 -0.98675 1.44828
 H -0.91871 -1.00041 -1.52138
 H 0.75355 -1.10033 1.65833
 H 0.77269 -1.09473 -1.58107
 H -0.17973 -0.26270 2.77578
 H -0.08297 -0.27749 -2.77470
13
bifur_IRC_Cartesians_noMW_output/new_data/bifur_traj3_Cartesians point 123
C 0.11165 0.73715 1.07612
 C 0.02376 0.74700 -1.07738
 C -0.22480 1.20833 -0.00028
 C -0.07692 -0.47959 1.78048
 C -0.05479 -0.48424 -1.77923
 F 0.56207 1.47864 1.80767
 F 0.25043 1.51512 -1.81266
 H -0.93637 -0.98663 1.44766
 H -0.91857 -1.00053 -1.52199
 H 0.75339 -1.10037 1.65896
 H 0.77285 -1.09469 -1.58043
 H -0.18053 -0.26258 2.77578
 H -0.08217 -0.27762 -2.77470
13
bifur_IRC_Cartesians_noMW_output/new_data/bifur_traj3_Cartesians point 124
C 0.11159 0.73716 1.07612
 C 0.02382 0.74699 -1.07738
 C -0.22480 1.20833 -0.00028
 C -0.07690 -0.47959 1.78048
 C -0.05480 -0.48423 -1.77923
 F 0.56186 1.47866 1.80767
 F 0.25063 1.51510 -1.81266
 H -0.93635 -0.98664 1.44771
 H -0.91858 -1.00052 -1.52194
 H 0.75340 -1.10037 1.65891
 H 0.77284 -1.09469 -1.58048
 H -0.18046 -0.26259 2.77578
 H -0.08223 -0.27761 -2.77470
13
bifur_IRC_Cartesians_noMW_output/new_data/bifur_traj3_Cartesians point 125
C 0.11102 0.73722 1.07613
 C 0.02439 0.74693 -1.07738
 C -0.22479 1.20833 -0.00027
 C -0.07676 -0.47963 1.78048
 C -0.05494 -0.48420 -1.77924
 F 0.55983 1.47888 1.80768
 F 0.25265 1.51487 -1.81265
 H -0.93624 -0.98673 1.44820
 H -0.91870 -1.00042 -1.52145
 H 0.75353 -1.10034 1.65841
 H 0.77271 -1.09472 -1.58099
 H -0.17983 -0.26269 2.77578
 H -0.08287 -0.27751 -2.77470
13
bifur_IRC_Cartesians_noMW_output/new_data/bifur_traj3_Cartesians point 126
C 0.10984 0.73733 1.07614
 C 0.02558 0.74681 -1.07737
 C -0.22478 1.20832 -0.00026
 C -0.07647 -0.47970 1.78048
 C -0.05524 -0.48413 -1.77925
 F 0.55562 1.47935 1.80770
 F 0.25684 1.51441 -1.81262
 H -0.93601 -0.98692 1.44922
 H -0.91893 -1.00023 -1.52045
 H 0.75379 -1.10027 1.65738
 H 0.77245 -1.09479 -1.58204
 H -0.17851 -0.26289 2.77578
 H -0.08418 -0.27730 -2.77470
13
bifur_IRC_Cartesians_noMW_output/new_data/bifur_traj3_Cartesians point 127
C 0.10789 0.73752 1.07617
 C 0.02753 0.74662 -1.07736
 C -0.22475 1.20831 -0.00023
 C -0.07599 -0.47981 1.78048
 C -0.05572 -0.48401 -1.77927
 F 0.54871 1.48011 1.80774
 F 0.26372 1.51364 -1.81258
 H -0.93563 -0.98724 1.45088
 H -0.91931 -0.99990 -1.51881
 H 0.75422 -1.10016 1.65568
 H 0.77202 -1.09491 -1.58377
 H -0.17635 -0.26323 2.77579
 H -0.08635 -0.27695 -2.77471
13
bifur_IRC_Cartesians_noMW_output/new_data/bifur_traj3_Cartesians point 128
C 0.10508 0.73780 1.07620
 C 0.03037 0.74633 -1.07734
 C -0.22471 1.20829 -0.00020
 C -0.07529 -0.47998 1.78047
 C -0.05641 -0.48384 -1.77930
 F 0.53869 1.48121 1.80780
 F 0.27369 1.51254 -1.81253
 H -0.93508 -0.98770 1.45330
 H -0.91986 -0.99943 -1.51642
 H 0.75484 -1.10000 1.65321
 H 0.77139 -1.09507 -1.58627
 H -0.17322 -0.26371 2.77580
 H -0.08948 -0.27644 -2.77472
13
bifur_IRC_Cartesians_noMW_output/new_data/bifur_traj3_Cartesians point 129
C 0.10170 0.73813 1.07624
 C 0.03376 0.74598 -1.07731
 C -0.22465 1.20827 -0.00015
 C -0.07445 -0.48018 1.78047
 C -0.05724 -0.48363 -1.77934
 F 0.52666 1.48253 1.80787
 F 0.28565 1.51121 -1.81246
 H -0.93442 -0.98824 1.45619
 H -0.92052 -0.99887 -1.51356
 H 0.75558 -1.09981 1.65025
 H 0.77064 -1.09527 -1.58927
 H -0.16947 -0.26430 2.77581
 H -0.09324 -0.27584 -2.77474
13
bifur_IRC_Cartesians_noMW_output/new_data/bifur_traj3_Cartesians point 130
C 0.09821 0.73848 1.07628
 C 0.03727 0.74563 -1.07728
 C -0.22460 1.20825 -0.00011
 C -0.07359 -0.48039 1.78046
 C -0.05810 -0.48342 -1.77938
 F 0.51425 1.48390 1.80794
 F 0.29800 1.50984 -1.81239
 H -0.93374 -0.98881 1.45918
 H -0.92120 -0.99829 -1.51060
 H 0.75635 -1.09961 1.64720
 H 0.76987 -1.09547 -1.59237
 H -0.16559 -0.26490 2.77582
 H -0.09712 -0.27521 -2.77475
13
bifur_IRC_Cartesians_noMW_output/new_data/bifur_traj3_Cartesians point 131
C 0.09484 0.73881 1.07632
 C 0.04065 0.74528 -1.07726
 C -0.22455 1.20823 -0.00007
 C -0.07275 -0.48059 1.78046
 C -0.05893 -0.48321 -1.77941
 F 0.50228 1.48521 1.80801
 F 0.30991 1.50852 -1.81232
 H -0.93308 -0.98935 1.46207
 H -0.92186 -0.99773 -1.50775
 H 0.75709 -1.09942 1.64425
 H 0.76913 -1.09567 -1.59536
 H -0.16185 -0.26548 2.77583
 H -0.10087 -0.27461 -2.77476
13
bifur_IRC_Cartesians_noMW_output/new_data/bifur_traj3_Cartesians point 132
C 0.09182 0.73911 1.07635
 C 0.04370 0.74498 -1.07724
 C -0.22451 1.20821 -0.00003
 C -0.07200 -0.48076 1.78045
 C -0.05968 -0.48303 -1.77944
 F 0.49150 1.48640 1.80807
 F 0.32062 1.50733 -1.81226
 H -0.93249 -0.98984 1.46466
 H -0.92245 -0.99723 -1.50519
 H 0.75776 -1.09925 1.64160
 H 0.76845 -1.09584 -1.59805
 H -0.15849 -0.26600 2.77584
 H -0.10423 -0.27406 -2.77478
13
bifur_IRC_Cartesians_noMW_output/new_data/bifur_traj3_Cartesians point 133
C 0.09182 0.73911 1.07635
 C 0.04370 0.74498 -1.07724
 C -0.22451 1.20821 -0.00003
 C -0.07200 -0.48076 1.78045
 C -0.05968 -0.48303 -1.77944
 F 0.49150 1.48640 1.80807
 F 0.32062 1.50733 -1.81226
 H -0.93249 -0.98984 1.46466
 H -0.92245 -0.99723 -1.50519
 H 0.75776 -1.09925 1.64160
 H 0.76845 -1.09584 -1.59805
 H -0.15849 -0.26600 2.77584
 H -0.10423 -0.27406 -2.77478
13
bifur_IRC_Cartesians_noMW_output/new_data/bifur_traj3_Cartesians point 134
C 0.08864 0.73942 1.07639
 C 0.04690 0.74465 -1.07721
 C -0.22446 1.20819 0.00001
 C -0.07122 -0.48095 1.78045
 C -0.06047 -0.48283 -1.77948
 F 0.48018 1.48764 1.80814
 F 0.33188 1.50607 -1.81219
 H -0.93187 -0.99036 1.46739
 H -0.92307 -0.99670 -1.50249
 H 0.75846 -1.09907 1.63882
 H 0.76775 -1.09603 -1.60088
 H -0.15495 -0.26655 2.77585
 H -0.10777 -0.27349 -2.77479
13
bifur_IRC_Cartesians_noMW_output/new_data/bifur_traj3_Cartesians point 135
C 0.08875 0.73941 1.07639
 C 0.04678 0.74466 -1.07721
 C -0.22446 1.20819 0.00001
 C -0.07124 -0.48095 1.78045
 C -0.06044 -0.48284 -1.77948
 F 0.48059 1.48760 1.80813
 F 0.33148 1.50612 -1.81219
 H -0.93189 -0.99034 1.46729
 H -0.92305 -0.99672 -1.50259
 H 0.75843 -1.09907 1.63892
 H 0.76777 -1.09602 -1.60078
 H -0.15508 -0.26653 2.77585
 H -0.10765 -0.27351 -2.77479
13
bifur_IRC_Cartesians_noMW_output/new_data/bifur_traj3_Cartesians point 136
C 0.08951 0.73933 1.07638
 C 0.04602 0.74474 -1.07722
 C -0.22447 1.20820 0.00000
 C -0.07143 -0.48090 1.78045
 C -0.06025 -0.48288 -1.77947
 F 0.48329 1.48730 1.80812
 F 0.32879 1.50642 -1.81221
 H -0.93204 -0.99022 1.46664
 H -0.92290 -0.99684 -1.50323
 H 0.75826 -1.09912 1.63958
 H 0.76794 -1.09598 -1.60010
 H -0.15592 -0.26640 2.77584
 H -0.10680 -0.27365 -2.77479
13
bifur_IRC_Cartesians_noMW_output/new_data/bifur_traj3_Cartesians point 137
C 0.09067 0.73922 1.07637
 C 0.04485 0.74486 -1.07723
 C -0.22449 1.20821 -0.00001
 C -0.07172 -0.48083 1.78045
 C -0.05996 -0.48296 -1.77946
 F 0.48743 1.48685 1.80809
 F 0.32467 1.50688 -1.81223
 H -0.93227 -0.99003 1.46564
 H -0.92267 -0.99704 -1.50422
 H 0.75801 -1.09918 1.64060
 H 0.76820 -1.09591 -1.59907
 H -0.15722 -0.26620 2.77584
 H -0.10551 -0.27386 -2.77478
13
bifur_IRC_Cartesians_noMW_output/new_data/bifur_traj3_Cartesians point 138
C 0.09210 0.73908 1.07635
 C 0.04341 0.74500 -1.07724
 C -0.22451 1.20821 -0.00003
 C -0.07207 -0.48075 1.78045
 C -0.05961 -0.48304 -1.77944
 F 0.49252 1.48629 1.80807
 F 0.31961 1.50744 -1.81226
 H -0.93255 -0.98980 1.46442
 H -0.92239 -0.99728 -1.50543
 H 0.75769 -1.09926 1.64185
 H 0.76852 -1.09583 -1.59780
 H -0.15881 -0.26595 2.77584
 H -0.10392 -0.27411 -2.77478
13
bifur_IRC_Cartesians_noMW_output/new_data/bifur_traj3_Cartesians point 139
C 0.09363 0.73893 1.07633
 C 0.04188 0.74516 -1.07725
 C -0.22453 1.20822 -0.00005
 C -0.07245 -0.48066 1.78045
 C -0.05923 -0.48314 -1.77942
 F 0.49795 1.48569 1.80803
 F 0.31421 1.50804 -1.81229
 H -0.93285 -0.98955 1.46311
 H -0.92209 -0.99753 -1.50672
 H 0.75736 -1.09935 1.64319
 H 0.76886 -1.09574 -1.59644
 H -0.16050 -0.26569 2.77583
 H -0.10222 -0.27439 -2.77477
13
bifur_IRC_Cartesians_noMW_output/new_data/bifur_traj3_Cartesians point 140
C 0.09502 0.73879 1.07631
 C 0.04048 0.74530 -1.07726
 C -0.22455 1.20823 -0.00007
 C -0.07280 -0.48058 1.78046
 C -0.05889 -0.48322 -1.77941
 F 0.50288 1.48515 1.80801
 F 0.30930 1.50858 -1.81232
 H -0.93312 -0.98933 1.46192
 H -0.92182 -0.99776 -1.50790
 H 0.75705 -1.09943 1.64440
 H 0.76916 -1.09566 -1.59521
 H -0.16204 -0.26545 2.77583
 H -0.10068 -0.27464 -2.77476
13
bifur_IRC_Cartesians_noMW_output/new_data/bifur_traj3_Cartesians point 141
C 0.09606 0.73869 1.07630
 C 0.03943 0.74541 -1.07727
 C -0.22457 1.20824 -0.00008
 C -0.07306 -0.48051 1.78046
 C -0.05863 -0.48329 -1.77940
 F 0.50661 1.48474 1.80798
 F 0.30560 1.50899 -1.81234
 H -0.93332 -0.98916 1.46102
 H -0.92162 -0.99793 -1.50878
 H 0.75682 -1.09949 1.64532
 H 0.76940 -1.09560 -1.59428
 H -0.16321 -0.26527 2.77582
 H -0.09951 -0.27482 -2.77476
13
bifur_IRC_Cartesians_noMW_output/new_data/bifur_traj3_Cartesians point 142
C 0.09658 0.73864 1.07630
 C 0.03891 0.74546 -1.07727
 C -0.22458 1.20824 -0.00009
 C -0.07318 -0.48048 1.78046
 C -0.05851 -0.48332 -1.77939
 F 0.50844 1.48454 1.80797
 F 0.30378 1.50920 -1.81235
 H -0.93342 -0.98907 1.46058
 H -0.92152 -0.99802 -1.50922
 H 0.75671 -1.09952 1.64577
 H 0.76951 -1.09557 -1.59382
 H -0.16378 -0.26518 2.77582
 H -0.09894 -0.27492 -2.77476
13
bifur_IRC_Cartesians_noMW_output/new_data/bifur_traj3_Cartesians point 143
C 0.09624 0.73867 1.07630
 C 0.03925 0.74543 -1.07727
 C -0.22457 1.20824 -0.00008
 C -0.07310 -0.48050 1.78046
 C -0.05859 -0.48330 -1.77940
 F 0.50725 1.48467 1.80798
 F 0.30495 1.50907 -1.81235
 H -0.93336 -0.98913 1.46087
 H -0.92158 -0.99796 -1.50894
 H 0.75678 -1.09950 1.64548
 H 0.76944 -1.09559 -1.59412
 H -0.16341 -0.26524 2.77582
 H -0.09931 -0.27486 -2.77476
13
bifur_IRC_Cartesians_noMW_output/new_data/bifur_traj3_Cartesians point 144
C 0.09624 0.73867 1.07630
 C 0.03925 0.74543 -1.07727
 C -0.22457 1.20824 -0.00008
 C -0.07310 -0.48050 1.78046
 C -0.05859 -0.48330 -1.77940
 F 0.50725 1.48467 1.80798
 F 0.30496 1.50906 -1.81235
 H -0.93336 -0.98913 1.46087
 H -0.92158 -0.99796 -1.50894
 H 0.75678 -1.09950 1.64548
 H 0.76944 -1.09559 -1.59412
 H -0.16341 -0.26524 2.77582
 H -0.09931 -0.27486 -2.77476
13
bifur_IRC_Cartesians_noMW_output/new_data/bifur_traj3_Cartesians point 145
C 0.09310 0.73898 1.07634
 C 0.04241 0.74511 -1.07725
 C -0.22452 1.20822 -0.00004
 C -0.07232 -0.48069 1.78045
 C -0.05937 -0.48310 -1.77943
 F 0.49605 1.48590 1.80804
 F 0.31610 1.50783 -1.81228
 H -0.93274 -0.98964 1.46357
 H -0.92220 -0.99744 -1.50627
 H 0.75747 -1.09932 1.64272
 H 0.76874 -1.09577 -1.59692
 H -0.15991 -0.26578 2.77583
 H -0.10281 -0.27429 -2.77477
13
bifur_IRC_Cartesians_noMW_output/new_data/bifur_traj3_Cartesians point 146
C 0.09117 0.73917 1.07636
 C 0.04434 0.74491 -1.07723
 C -0.22450 1.20821 -0.00002
 C -0.07184 -0.48080 1.78045
 C -0.05984 -0.48299 -1.77945
 F 0.48922 1.48665 1.80808
 F 0.32290 1.50707 -1.81224
 H -0.93237 -0.98995 1.46521
 H -0.92257 -0.99712 -1.50464
 H 0.75790 -1.09921 1.64104
 H 0.76831 -1.09588 -1.59863
 H -0.15777 -0.26611 2.77584
 H -0.10495 -0.27395 -2.77478
13
bifur_IRC_Cartesians_noMW_output/new_data/bifur_traj3_Cartesians point 147
C 0.08945 0.73934 1.07638
 C 0.04608 0.74473 -1.07722
 C -0.22447 1.20820 0.00000
 C -0.07142 -0.48090 1.78045
 C -0.06027 -0.48288 -1.77947
 F 0.48308 1.48732 1.80812
 F 0.32900 1.50639 -1.81221
 H -0.93203 -0.99023 1.46669
 H -0.92291 -0.99683 -1.50318
 H 0.75828 -1.09911 1.63953
 H 0.76793 -1.09598 -1.60016
 H -0.15586 -0.26641 2.77585
 H -0.10687 -0.27364 -2.77479
13
bifur_IRC_Cartesians_noMW_output/new_data/bifur_traj3_Cartesians point 148
C 0.08827 0.73946 1.07639
 C 0.04726 0.74461 -1.07721
 C -0.22445 1.20819 0.00002
 C -0.07113 -0.48097 1.78045
 C -0.06056 -0.48281 -1.77948
 F 0.47889 1.48778 1.80814
 F 0.33317 1.50593 -1.81218
 H -0.93180 -0.99042 1.46770
 H -0.92314 -0.99664 -1.50218
 H 0.75854 -1.09905 1.63850
 H 0.76767 -1.09605 -1.60120
 H -0.15455 -0.26661 2.77585
 H -0.10818 -0.27342 -2.77479
13
bifur_IRC_Cartesians_noMW_output/new_data/bifur_traj3_Cartesians point 149
C 0.08796 0.73949 1.07640
 C 0.04758 0.74458 -1.07721
 C -0.22445 1.20819 0.00002
 C -0.07105 -0.48099 1.78044
 C -0.06063 -0.48279 -1.77948
 F 0.47778 1.48791 1.80815
 F 0.33428 1.50581 -1.81218
 H -0.93174 -0.99047 1.46797
 H -0.92320 -0.99659 -1.50192
 H 0.75860 -1.09903 1.63823
 H 0.76760 -1.09607 -1.60148
 H -0.15420 -0.26667 2.77585
 H -0.10853 -0.27337 -2.77479
13
bifur_IRC_Cartesians_noMW_output/new_data/bifur_traj3_Cartesians point 150
C 0.08836 0.73945 1.07639
 C 0.04718 0.74462 -1.07721
 C -0.22445 1.20819 0.00002
 C -0.07115 -0.48097 1.78045
 C -0.06054 -0.48281 -1.77948
 F 0.47919 1.48775 1.80814
 F 0.33288 1.50596 -1.81218
 H -0.93182 -0.99041 1.46763
 H -0.92312 -0.99665 -1.50225
 H 0.75852 -1.09905 1.63857
 H 0.76769 -1.09605 -1.60113
 H -0.15464 -0.26660 2.77585
 H -0.10809 -0.27344 -2.77479
13
bifur_IRC_Cartesians_noMW_output/new_data/bifur_traj3_Cartesians point 151
C 0.08912 0.73937 1.07638
 C 0.04641 0.74470 -1.07722
 C -0.22446 1.20820 0.00001
 C -0.07134 -0.48092 1.78045
 C -0.06035 -0.48286 -1.77947
 F 0.48190 1.48745 1.80813
 F 0.33018 1.50626 -1.81220
 H -0.93197 -0.99028 1.46698
 H -0.92297 -0.99678 -1.50290
 H 0.75835 -1.09910 1.63924
 H 0.76786 -1.09600 -1.60045
 H -0.15549 -0.26647 2.77585
 H -0.10724 -0.27358 -2.77479
13
bifur_IRC_Cartesians_noMW_output/new_data/bifur_traj3_Cartesians point 152
C 0.09002 0.73928 1.07637
 C 0.04551 0.74479 -1.07722
 C -0.22448 1.20820 -0.00000
 C -0.07156 -0.48087 1.78045
 C -0.06013 -0.48292 -1.77946
 F 0.48510 1.48710 1.80811
 F 0.32700 1.50662 -1.81222
 H -0.93214 -0.99014 1.46621
 H -0.92280 -0.99693 -1.50366
 H 0.75815 -1.09915 1.64003
 H 0.76806 -1.09595 -1.59965
 H -0.15649 -0.26631 2.77584
 H -0.10624 -0.27374 -2.77478
13
bifur_IRC_Cartesians_noMW_output/new_data/bifur_traj3_Cartesians point 153
C 0.09090 0.73920 1.07636
 C 0.04462 0.74488 -1.07723
 C -0.22449 1.20821 -0.00001
 C -0.07178 -0.48082 1.78045
 C -0.05991 -0.48297 -1.77945
 F 0.48824 1.48676 1.80809
 F 0.32387 1.50696 -1.81224
 H -0.93231 -0.98999 1.46545
 H -0.92263 -0.99708 -1.50441
 H 0.75796 -1.09920 1.64080
 H 0.76825 -1.09590 -1.59887
 H -0.15747 -0.26616 2.77584
 H -0.10526 -0.27390 -2.77478
13
bifur_IRC_Cartesians_noMW_output/new_data/bifur_traj3_Cartesians point 154
C 0.09163 0.73912 1.07635
 C 0.04388 0.74496 -1.07723
 C -0.22450 1.20821 -0.00002
 C -0.07196 -0.48078 1.78045
 C -0.05973 -0.48301 -1.77945
 F 0.49085 1.48647 1.80807
 F 0.32127 1.50725 -1.81225
 H -0.93246 -0.98987 1.46482
 H -0.92248 -0.99720 -1.50503
 H 0.75780 -1.09924 1.64144
 H 0.76841 -1.09585 -1.59822
 H -0.15828 -0.26603 2.77584
 H -0.10444 -0.27403 -2.77478
13
bifur_IRC_Cartesians_noMW_output/new_data/bifur_traj3_Cartesians point 155
C 0.09163 0.73912 1.07635
 C 0.04388 0.74496 -1.07723
 C -0.22450 1.20821 -0.00002
 C -0.07196 -0.48078 1.78045
 C -0.05973 -0.48301 -1.77945
 F 0.49085 1.48647 1.80807
 F 0.32127 1.50725 -1.81225
 H -0.93246 -0.98987 1.46482
 H -0.92248 -0.99720 -1.50503
 H 0.75780 -1.09924 1.64144
 H 0.76841 -1.09585 -1.59822
 H -0.15828 -0.26603 2.77584
 H -0.10444 -0.27403 -2.77478
13
bifur_IRC_Cartesians_noMW_output/new_data/bifur_traj3_Cartesians point 156
C 0.09222 0.73907 1.07635
 C 0.04329 0.74502 -1.07724
 C -0.22451 1.20821 -0.00003
 C -0.07210 -0.48074 1.78045
 C -0.05958 -0.48305 -1.77944
 F 0.49295 1.48624 1.80806
 F 0.31918 1.50748 -1.81226
 H -0.93257 -0.98978 1.46431
 H -0.92237 -0.99730 -1.50553
 H 0.75767 -1.09927 1.64196
 H 0.76854 -1.09582 -1.59769
 H -0.15894 -0.26593 2.77584
 H -0.10378 -0.27413 -2.77478
13
bifur_IRC_Cartesians_noMW_output/new_data/bifur_traj3_Cartesians point 157
C 0.09199 0.73909 1.07635
 C 0.04352 0.74499 -1.07724
 C -0.22451 1.20821 -0.00003
 C -0.07205 -0.48075 1.78045
 C -0.05964 -0.48304 -1.77944
 F 0.49212 1.48633 1.80807
 F 0.32001 1.50739 -1.81226
 H -0.93253 -0.98982 1.46451
 H -0.92241 -0.99726 -1.50533
 H 0.75772 -1.09926 1.64176
 H 0.76849 -1.09583 -1.59790
 H -0.15868 -0.26597 2.77584
 H -0.10404 -0.27409 -2.77478
13
bifur_IRC_Cartesians_noMW_output/new_data/bifur_traj3_Cartesians point 158
C 0.09136 0.73915 1.07636
 C 0.04416 0.74493 -1.07723
 C -0.22450 1.20821 -0.00002
 C -0.07189 -0.48079 1.78045
 C -0.05979 -0.48300 -1.77945
 F 0.48987 1.48658 1.80808
 F 0.32225 1.50714 -1.81225
 H -0.93240 -0.98992 1.46506
 H -0.92254 -0.99715 -1.50480
 H 0.75786 -1.09922 1.64120
 H 0.76835 -1.09587 -1.59846
 H -0.15798 -0.26608 2.77584
 H -0.10474 -0.27398 -2.77478
13
bifur_IRC_Cartesians_noMW_output/new_data/bifur_traj3_Cartesians point 159
C 0.09023 0.73926 1.07637
 C 0.04529 0.74481 -1.07722
 C -0.22448 1.20820 -0.00001
 C -0.07161 -0.48086 1.78045
 C -0.06007 -0.48293 -1.77946
 F 0.48587 1.48702 1.80810
 F 0.32623 1.50670 -1.81222
 H -0.93218 -0.99010 1.46602
 H -0.92276 -0.99696 -1.50384
 H 0.75810 -1.09916 1.64022
 H 0.76810 -1.09594 -1.59946
 H -0.15673 -0.26627 2.77584
 H -0.10600 -0.27378 -2.77478
13
bifur_IRC_Cartesians_noMW_output/new_data/bifur_traj3_Cartesians point 160
C 0.08855 0.73943 1.07639
 C 0.04698 0.74464 -1.07721
 C -0.22446 1.20819 0.00002
 C -0.07120 -0.48096 1.78045
 C -0.06049 -0.48283 -1.77948
 F 0.47990 1.48767 1.80814
 F 0.33217 1.50604 -1.81219
 H -0.93186 -0.99037 1.46746
 H -0.92308 -0.99669 -1.50242
 H 0.75847 -1.09906 1.63875
 H 0.76773 -1.09603 -1.60095
 H -0.15486 -0.26656 2.77585
 H -0.10786 -0.27348 -2.77479
13
bifur_IRC_Cartesians_noMW_output/new_data/bifur_traj3_Cartesians point 161
C 0.08648 0.73963 1.07641
 C 0.04906 0.74443 -1.07720
 C -0.22443 1.20818 0.00004
 C -0.07068 -0.48108 1.78044
 C -0.06100 -0.48270 -1.77950
 F 0.47253 1.48848 1.80818
 F 0.33950 1.50523 -1.81215
 H -0.93145 -0.99071 1.46924
 H -0.92349 -0.99634 -1.50067
 H 0.75893 -1.09895 1.63693
 H 0.76727 -1.09616 -1.60279
 H -0.15256 -0.26692 2.77585
 H -0.11017 -0.27310 -2.77480
13
bifur_IRC_Cartesians_noMW_output/new_data/bifur_traj3_Cartesians point 162
C 0.08429 0.73985 1.07644
 C 0.05126 0.74421 -1.07718
 C -0.22439 1.20817 0.00007
 C -0.07014 -0.48121 1.78044
 C -0.06154 -0.48257 -1.77952
 F 0.46473 1.48934 1.80822
 F 0.34726 1.50437 -1.81210
 H -0.93102 -0.99106 1.47111
 H -0.92392 -0.99598 -1.49881
 H 0.75941 -1.09882 1.63502
 H 0.76679 -1.09628 -1.60474
 H -0.15013 -0.26730 2.77586
 H -0.11261 -0.27271 -2.77481
13
bifur_IRC_Cartesians_noMW_output/new_data/bifur_traj3_Cartesians point 163
C 0.08221 0.74005 1.07646
 C 0.05335 0.74400 -1.07716
 C -0.22436 1.20815 0.00010
 C -0.06962 -0.48133 1.78044
 C -0.06205 -0.48244 -1.77955
 F 0.45733 1.49016 1.80827
 F 0.35462 1.50355 -1.81206
 H -0.93062 -0.99140 1.47290
 H -0.92432 -0.99563 -1.49705
 H 0.75987 -1.09870 1.63320
 H 0.76633 -1.09640 -1.60659
 H -0.14782 -0.26766 2.77587
 H -0.11492 -0.27234 -2.77481
13
bifur_IRC_Cartesians_noMW_output/new_data/bifur_traj3_Cartesians point 164
C 0.08053 0.74022 1.07648
 C 0.05505 0.74382 -1.07715
 C -0.22434 1.20814 0.00012
 C -0.06921 -0.48143 1.78043
 C -0.06247 -0.48234 -1.77956
 F 0.45134 1.49081 1.80830
 F 0.36058 1.50289 -1.81202
 H -0.93029 -0.99167 1.47434
 H -0.92465 -0.99535 -1.49562
 H 0.76024 -1.09861 1.63172
 H 0.76595 -1.09650 -1.60808
 H -0.14595 -0.26795 2.77587
 H -0.11679 -0.27203 -2.77482
13
bifur_IRC_Cartesians_noMW_output/new_data/bifur_traj3_Cartesians point 165
C 0.07956 0.74031 1.07649
 C 0.05602 0.74373 -1.07714
 C -0.22432 1.20814 0.00013
 C -0.06897 -0.48149 1.78043
 C -0.06270 -0.48228 -1.77957
 F 0.44790 1.49119 1.80832
 F 0.36401 1.50251 -1.81200
 H -0.93010 -0.99183 1.47517
 H -0.92484 -0.99519 -1.49480
 H 0.76045 -1.09855 1.63088
 H 0.76574 -1.09656 -1.60894
 H -0.14487 -0.26811 2.77588
 H -0.11787 -0.27186 -2.77483
13
bifur_IRC_Cartesians_noMW_output/new_data/bifur_traj3_Cartesians point 166
C 0.07956 0.74031 1.07649
 C 0.05602 0.74373 -1.07714
 C -0.22432 1.20814 0.00013
 C -0.06897 -0.48149 1.78043
 C -0.06270 -0.48228 -1.77957
 F 0.44790 1.49119 1.80832
 F 0.36400 1.50251 -1.81200
 H -0.93010 -0.99183 1.47517
 H -0.92484 -0.99519 -1.49480
 H 0.76045 -1.09855 1.63088
 H 0.76574 -1.09656 -1.60894
 H -0.14487 -0.26811 2.77588
 H -0.11787 -0.27186 -2.77483
13
bifur_IRC_Cartesians_noMW_output/new_data/bifur_traj3_Cartesians point 167
C 0.07941 0.74033 1.07650
 C 0.05617 0.74371 -1.07714
 C -0.22432 1.20814 0.00013
 C -0.06893 -0.48150 1.78043
 C -0.06274 -0.48227 -1.77958
 F 0.44736 1.49125 1.80832
 F 0.36454 1.50245 -1.81200
 H -0.93007 -0.99186 1.47530
 H -0.92487 -0.99516 -1.49468
 H 0.76049 -1.09855 1.63074
 H 0.76570 -1.09657 -1.60908
 H -0.14470 -0.26814 2.77588
 H -0.11804 -0.27183 -2.77483
13
bifur_IRC_Cartesians_noMW_output/new_data/bifur_traj3_Cartesians point 168
C 0.07965 0.74030 1.07649
 C 0.05593 0.74373 -1.07714
 C -0.22432 1.20814 0.00013
 C -0.06899 -0.48149 1.78043
 C -0.06268 -0.48228 -1.77957
 F 0.44820 1.49116 1.80832
 F 0.36370 1.50254 -1.81201
 H -0.93012 -0.99182 1.47509
 H -0.92483 -0.99520 -1.49488
 H 0.76043 -1.09856 1.63095
 H 0.76576 -1.09655 -1.60887
 H -0.14497 -0.26810 2.77588
 H -0.11777 -0.27188 -2.77483
13
bifur_IRC_Cartesians_noMW_output/new_data/bifur_traj3_Cartesians point 169
C 0.07984 0.74029 1.07649
 C 0.05575 0.74375 -1.07715
 C -0.22432 1.20814 0.00013
 C -0.06904 -0.48147 1.78043
 C -0.06264 -0.48229 -1.77957
 F 0.44887 1.49109 1.80832
 F 0.36304 1.50261 -1.81201
 H -0.93015 -0.99179 1.47493
 H -0.92479 -0.99523 -1.49504
 H 0.76039 -1.09857 1.63112
 H 0.76580 -1.09654 -1.60870
 H -0.14517 -0.26807 2.77587
 H -0.11757 -0.27191 -2.77482
13
bifur_IRC_Cartesians_noMW_output/new_data/bifur_traj3_Cartesians point 170
C 0.07986 0.74028 1.07649
 C 0.05572 0.74376 -1.07715
 C -0.22433 1.20814 0.00013
 C -0.06904 -0.48147 1.78043
 C -0.06263 -0.48230 -1.77957
 F 0.44896 1.49108 1.80831
 F 0.36294 1.50262 -1.81201
 H -0.93016 -0.99178 1.47491
 H -0.92478 -0.99524 -1.49506
 H 0.76039 -1.09857 1.63114
 H 0.76580 -1.09654 -1.60868
 H -0.14520 -0.26806 2.77587
 H -0.11754 -0.27191 -2.77482
13
bifur_IRC_Cartesians_noMW_output/new_data/bifur_traj3_Cartesians point 171
C 0.07965 0.74030 1.07649
 C 0.05593 0.74373 -1.07714
 C -0.22432 1.20814 0.00013
 C -0.06899 -0.48149 1.78043
 C -0.06268 -0.48228 -1.77957
 F 0.44820 1.49116 1.80832
 F 0.36370 1.50254 -1.81201
 H -0.93012 -0.99182 1.47510
 H -0.92483 -0.99520 -1.49488
 H 0.76043 -1.09856 1.63095
 H 0.76576 -1.09655 -1.60887
 H -0.14497 -0.26810 2.77588
 H -0.11777 -0.27188 -2.77483
13
bifur_IRC_Cartesians_noMW_output/new_data/bifur_traj3_Cartesians point 172
C 0.07916 0.74035 1.07650
 C 0.05642 0.74368 -1.07714
 C -0.22431 1.20813 0.00014
 C -0.06887 -0.48151 1.78043
 C -0.06280 -0.48225 -1.77958
 F 0.44647 1.49135 1.80833
 F 0.36543 1.50235 -1.81200
 H -0.93002 -0.99190 1.47551
 H -0.92492 -0.99512 -1.49446
 H 0.76054 -1.09853 1.63052
 H 0.76565 -1.09658 -1.60930
 H -0.14442 -0.26818 2.77588
 H -0.11832 -0.27179 -2.77483
13
bifur_IRC_Cartesians_noMW_output/new_data/bifur_traj3_Cartesians point 173
C 0.07841 0.74043 1.07651
 C 0.05718 0.74361 -1.07714
 C -0.22430 1.20813 0.00014
 C -0.06868 -0.48156 1.78043
 C -0.06299 -0.48221 -1.77959
 F 0.44379 1.49164 1.80834
 F 0.36809 1.50205 -1.81198
 H -0.92987 -0.99202 1.47616
 H -0.92507 -0.99500 -1.49383
 H 0.76071 -1.09849 1.62986
 H 0.76548 -1.09663 -1.60997
 H -0.14359 -0.26831 2.77588
 H -0.11916 -0.27165 -2.77483
13
bifur_IRC_Cartesians_noMW_output/new_data/bifur_traj3_Cartesians point 174
C 0.07739 0.74053 1.07652
 C 0.05821 0.74350 -1.07713
 C -0.22429 1.20812 0.00016
 C -0.06843 -0.48162 1.78043
 C -0.06324 -0.48214 -1.77960
 F 0.44016 1.49204 1.80836
 F 0.37170 1.50165 -1.81196
 H -0.92967 -0.99218 1.47703
 H -0.92527 -0.99483 -1.49296
 H 0.76093 -1.09843 1.62897
 H 0.76526 -1.09669 -1.61088
 H -0.14245 -0.26849 2.77588
 H -0.12029 -0.27147 -2.77483
13
bifur_IRC_Cartesians_noMW_output/new_data/bifur_traj3_Cartesians point 175
C 0.07605 0.74066 1.07653
 C 0.05955 0.74337 -1.07712
 C -0.22427 1.20812 0.00017
 C -0.06810 -0.48170 1.78043
 C -0.06357 -0.48206 -1.77961
 F 0.43539 1.49257 1.80839
 F 0.37645 1.50113 -1.81193
 H -0.92941 -0.99240 1.47818
 H -0.92553 -0.99460 -1.49183
 H 0.76123 -1.09836 1.62780
 H 0.76496 -1.09676 -1.61207
 H -0.14096 -0.26872 2.77589
 H -0.12178 -0.27123 -2.77484
13
bifur_IRC_Cartesians_noMW_output/new_data/bifur_traj3_Cartesians point 176
C 0.07425 0.74084 1.07656
 C 0.06137 0.74318 -1.07710
 C -0.22424 1.20810 0.00020
 C -0.06765 -0.48181 1.78042
 C -0.06402 -0.48195 -1.77963
 F 0.42898 1.49327 1.80843
 F 0.38283 1.50042 -1.81190
 H -0.92906 -0.99269 1.47973
 H -0.92588 -0.99430 -1.49030
 H 0.76162 -1.09825 1.62622
 H 0.76456 -1.09687 -1.61367
 H -0.13896 -0.26903 2.77589
 H -0.12379 -0.27090 -2.77485
13
bifur_IRC_Cartesians_noMW_output/new_data/bifur_traj3_Cartesians point 177
C 0.07425 0.74084 1.07656
 C 0.06137 0.74318 -1.07710
 C -0.22424 1.20810 0.00020
 C -0.06765 -0.48181 1.78042
 C -0.06402 -0.48195 -1.77963
 F 0.42898 1.49327 1.80843
 F 0.38282 1.50042 -1.81190
 H -0.92906 -0.99269 1.47973
 H -0.92588 -0.99430 -1.49030
 H 0.76162 -1.09825 1.62622
 H 0.76456 -1.09687 -1.61367
 H -0.13896 -0.26903 2.77589
 H -0.12379 -0.27090 -2.77485
13
bifur_IRC_Cartesians_noMW_output/new_data/bifur_traj3_Cartesians point 178
C 0.06875 0.74138 1.07662
 C 0.06690 0.74262 -1.07706
 C -0.22416 1.20807 0.00027
 C -0.06629 -0.48213 1.78041
 C -0.06537 -0.48162 -1.77969
 F 0.40941 1.49542 1.80854
 F 0.40229 1.49826 -1.81178
 H -0.92799 -0.99358 1.48444
 H -0.92696 -0.99339 -1.48564
 H 0.76283 -1.09794 1.62141
 H 0.76334 -1.09719 -1.61856
 H -0.13285 -0.26998 2.77591
 H -0.12990 -0.26992 -2.77487
13
bifur_IRC_Cartesians_noMW_output/new_data/bifur_traj3_Cartesians point 179
C 0.06528 0.74172 1.07666
 C 0.07038 0.74227 -1.07704
 C -0.22411 1.20805 0.00031
 C -0.06543 -0.48234 1.78041
 C -0.06623 -0.48141 -1.77973
 F 0.39708 1.49678 1.80861
 F 0.41456 1.49689 -1.81171
 H -0.92731 -0.99414 1.48741
 H -0.92763 -0.99281 -1.48270
 H 0.76360 -1.09775 1.61837
 H 0.76257 -1.09739 -1.62163
 H -0.12900 -0.27058 2.77592
 H -0.13376 -0.26929 -2.77488
13
bifur_IRC_Cartesians_noMW_output/new_data/bifur_traj3_Cartesians point 180
C 0.06168 0.74207 1.07670
 C 0.07400 0.74190 -1.07701
 C -0.22405 1.20803 0.00036
 C -0.06454 -0.48255 1.78040
 C -0.06712 -0.48119 -1.77976
 F 0.38427 1.49819 1.80869
 F 0.42730 1.49548 -1.81164
 H -0.92661 -0.99473 1.49050
 H -0.92834 -0.99221 -1.47965
 H 0.76439 -1.09754 1.61522
 H 0.76177 -1.09760 -1.62483
 H -0.12500 -0.27120 2.77593
 H -0.13777 -0.26865 -2.77490
13
bifur_IRC_Cartesians_noMW_output/new_data/bifur_traj3_Cartesians point 181
C 0.05817 0.74242 1.07674
 C 0.07753 0.74154 -1.07698
 C -0.22400 1.20800 0.00040
 C -0.06367 -0.48276 1.78040
 C -0.06798 -0.48097 -1.77980
 F 0.37178 1.49956 1.80876
 F 0.43973 1.49410 -1.81157
 H -0.92592 -0.99530 1.49351
 H -0.92902 -0.99163 -1.47668
 H 0.76516 -1.09734 1.61215
 H 0.76100 -1.09781 -1.62795
 H -0.12110 -0.27180 2.77594
 H -0.14167 -0.26802 -2.77491
13
bifur_IRC_Cartesians_noMW_output/new_data/bifur_traj3_Cartesians point 182
C 0.05506 0.74273 1.07678
 C 0.08066 0.74123 -1.07696
 C -0.22395 1.20799 0.00044
 C -0.06290 -0.48294 1.78039
 C -0.06875 -0.48078 -1.77983
 F 0.36070 1.50078 1.80882
 F 0.45075 1.49287 -1.81150
 H -0.92531 -0.99580 1.49618
 H -0.92963 -0.99111 -1.47404
 H 0.76585 -1.09717 1.60942
 H 0.76031 -1.09799 -1.63072
 H -0.11764 -0.27234 2.77595
 H -0.14514 -0.26746 -2.77492
13
bifur_IRC_Cartesians_noMW_output/new_data/bifur_traj3_Cartesians point 183
C 0.05271 0.74296 1.07680
 C 0.08302 0.74099 -1.07694
 C -0.22392 1.20797 0.00047
 C -0.06232 -0.48308 1.78039
 C -0.06933 -0.48064 -1.77986
 F 0.35237 1.50170 1.80887
 F 0.45904 1.49195 -1.81146
 H -0.92485 -0.99618 1.49818
 H -0.93009 -0.99072 -1.47206
 H 0.76636 -1.09703 1.60737
 H 0.75979 -1.09813 -1.63280
 H -0.11504 -0.27274 2.77596
 H -0.14774 -0.26704 -2.77493
13
bifur_IRC_Cartesians_noMW_output/new_data/bifur_traj3_Cartesians point 184
C 0.05124 0.74310 1.07682
 C 0.08450 0.74084 -1.07693
 C -0.22389 1.20796 0.00049
 C -0.06195 -0.48317 1.78039
 C -0.06969 -0.48055 -1.77987
 F 0.34712 1.50227 1.80890
 F 0.46426 1.49137 -1.81143
 H -0.92457 -0.99642 1.49945
 H -0.93038 -0.99048 -1.47081
 H 0.76669 -1.09695 1.60608
 H 0.75946 -1.09821 -1.63411
 H -0.11340 -0.27300 2.77596
 H -0.14938 -0.26677 -2.77494
13
bifur_IRC_Cartesians_noMW_output/new_data/bifur_traj3_Cartesians point 185
C 0.05037 0.74319 1.07683
 C 0.08537 0.74075 -1.07693
 C -0.22388 1.20796 0.00050
 C -0.06174 -0.48322 1.78038
 C -0.06991 -0.48050 -1.77988
 F 0.34403 1.50261 1.80892
 F 0.46733 1.49103 -1.81141
 H -0.92440 -0.99656 1.50019
 H -0.93055 -0.99033 -1.47007
 H 0.76688 -1.09690 1.60532
 H 0.75927 -1.09826 -1.63488
 H -0.11243 -0.27315 2.77597
 H -0.15035 -0.26662 -2.77494
13
bifur_IRC_Cartesians_noMW_output/new_data/bifur_traj3_Cartesians point 186
C 0.04982 0.74324 1.07684
 C 0.08592 0.74069 -1.07692
 C -0.22387 1.20795 0.00051
 C -0.06160 -0.48325 1.78038
 C -0.07004 -0.48046 -1.77989
 F 0.34207 1.50283 1.80893
 F 0.46928 1.49082 -1.81140
 H -0.92429 -0.99665 1.50066
 H -0.93065 -0.99024 -1.46961
 H 0.76700 -1.09687 1.60484
 H 0.75914 -1.09830 -1.63537
 H -0.11182 -0.27324 2.77597
 H -0.15096 -0.26652 -2.77494
13
bifur_IRC_Cartesians_noMW_output/new_data/bifur_traj3_Cartesians point 187
C 0.04938 0.74328 1.07684
 C 0.08637 0.74065 -1.07692
 C -0.22387 1.20795 0.00052
 C -0.06149 -0.48328 1.78038
 C -0.07015 -0.48043 -1.77989
 F 0.34051 1.50300 1.80894
 F 0.47084 1.49064 -1.81139
 H -0.92420 -0.99672 1.50104
 H -0.93074 -0.99017 -1.46924
 H 0.76710 -1.09685 1.60446
 H 0.75905 -1.09832 -1.63576
 H -0.11133 -0.27332 2.77597
 H -0.15145 -0.26644 -2.77495
13
bifur_IRC_Cartesians_noMW_output/new_data/bifur_traj3_Cartesians point 188
C 0.04938 0.74328 1.07684
 C 0.08637 0.74065 -1.07692
 C -0.22387 1.20795 0.00052
 C -0.06149 -0.48328 1.78038
 C -0.07015 -0.48043 -1.77989
 F 0.34051 1.50300 1.80894
 F 0.47084 1.49064 -1.81139
 H -0.92420 -0.99672 1.50104
 H -0.93074 -0.99017 -1.46923
 H 0.76710 -1.09685 1.60446
 H 0.75905 -1.09832 -1.63576
 H -0.11133 -0.27332 2.77597
 H -0.15145 -0.26644 -2.77495
13
bifur_IRC_Cartesians_noMW_output/new_data/bifur_traj3_Cartesians point 189
C 0.04835 0.74339 1.07685
 C 0.08740 0.74054 -1.07691
 C -0.22385 1.20794 0.00053
 C -0.06124 -0.48334 1.78038
 C -0.07040 -0.48037 -1.77991
 F 0.33684 1.50340 1.80896
 F 0.47448 1.49024 -1.81137
 H -0.92400 -0.99689 1.50192
 H -0.93094 -0.99000 -1.46836
 H 0.76732 -1.09679 1.60356
 H 0.75882 -1.09838 -1.63668
 H -0.11019 -0.27350 2.77597
 H -0.15260 -0.26625 -2.77495
13
bifur_IRC_Cartesians_noMW_output/new_data/bifur_traj3_Cartesians point 190
C 0.04763 0.74346 1.07686
 C 0.08813 0.74047 -1.07691
 C -0.22384 1.20794 0.00054
 C -0.06106 -0.48338 1.78038
 C -0.07058 -0.48033 -1.77991
 F 0.33426 1.50369 1.80897
 F 0.47705 1.48995 -1.81135
 H -0.92386 -0.99701 1.50254
 H -0.93108 -0.98988 -1.46775
 H 0.76748 -1.09675 1.60292
 H 0.75866 -1.09842 -1.63732
 H -0.10938 -0.27362 2.77597
 H -0.15340 -0.26612 -2.77495
13
bifur_IRC_Cartesians_noMW_output/new_data/bifur_traj3_Cartesians point 191
C 0.04670 0.74355 1.07687
 C 0.08906 0.74037 -1.07690
 C -0.22383 1.20793 0.00055
 C -0.06083 -0.48344 1.78038
 C -0.07081 -0.48027 -1.77992
 F 0.33097 1.50405 1.80899
 F 0.48032 1.48959 -1.81133
 H -0.92368 -0.99716 1.50334
 H -0.93126 -0.98972 -1.46697
 H 0.76768 -1.09669 1.60211
 H 0.75845 -1.09848 -1.63814
 H -0.10836 -0.27378 2.77598
 H -0.15443 -0.26596 -2.77496
13
bifur_IRC_Cartesians_noMW_output/new_data/bifur_traj3_Cartesians point 192
C 0.04550 0.74367 1.07689
 C 0.09027 0.74025 -1.07689
 C -0.22381 1.20793 0.00057
 C -0.06053 -0.48351 1.78038
 C -0.07111 -0.48020 -1.77994
 F 0.32670 1.50452 1.80901
 F 0.48458 1.48912 -1.81131
 H -0.92345 -0.99735 1.50437
 H -0.93150 -0.98952 -1.46595
 H 0.76795 -1.09663 1.60106
 H 0.75819 -1.09855 -1.63921
 H -0.10702 -0.27399 2.77598
 H -0.15577 -0.26574 -2.77496
13
bifur_IRC_Cartesians_noMW_output/new_data/bifur_traj3_Cartesians point 193
C 0.04387 0.74383 1.07691
 C 0.09191 0.74008 -1.07688
 C -0.22378 1.20792 0.00059
 C -0.06012 -0.48360 1.78037
 C -0.07151 -0.48010 -1.77995
 F 0.32089 1.50516 1.80905
 F 0.49036 1.48847 -1.81127
 H -0.92313 -0.99761 1.50577
 H -0.93182 -0.98925 -1.46456
 H 0.76831 -1.09653 1.59963
 H 0.75782 -1.09864 -1.64066
 H -0.10520 -0.27427 2.77598
 H -0.15759 -0.26545 -2.77497
13
bifur_IRC_Cartesians_noMW_output/new_data/bifur_traj3_Cartesians point 194
C 0.04160 0.74405 1.07693
 C 0.09419 0.73985 -1.07686
 C -0.22375 1.20790 0.00061
 C -0.05956 -0.48374 1.78037
 C -0.07207 -0.47996 -1.77998
 F 0.31283 1.50604 1.80909
 F 0.49837 1.48759 -1.81123
 H -0.92268 -0.99798 1.50771
 H -0.93226 -0.98887 -1.46265
 H 0.76881 -1.09641 1.59765
 H 0.75732 -1.09878 -1.64267
 H -0.10269 -0.27466 2.77599
 H -0.16010 -0.26504 -2.77498
13
bifur_IRC_Cartesians_noMW_output/new_data/bifur_traj3_Cartesians point 195
C 0.03866 0.74434 1.07697
 C 0.09714 0.73955 -1.07684
 C -0.22370 1.20788 0.00065
 C -0.05883 -0.48391 1.78037
 C -0.07279 -0.47978 -1.78001
 F 0.30236 1.50720 1.80915
 F 0.50878 1.48643 -1.81117
 H -0.92211 -0.99846 1.51023
 H -0.93283 -0.98838 -1.46015
 H 0.76945 -1.09624 1.59507
 H 0.75667 -1.09895 -1.64529
 H -0.09942 -0.27517 2.77600
 H -0.16338 -0.26451 -2.77499
13
bifur_IRC_Cartesians_noMW_output/new_data/bifur_traj3_Cartesians point 196
C 0.03527 0.74467 1.07701
 C 0.10055 0.73921 -1.07681
 C -0.22365 1.20786 0.00070
 C -0.05799 -0.48411 1.78036
 C -0.07363 -0.47957 -1.78004
 F 0.29030 1.50852 1.80922
 F 0.52079 1.48510 -1.81110
 H -0.92145 -0.99901 1.51314
 H -0.93350 -0.98782 -1.45728
 H 0.77020 -1.09605 1.59210
 H 0.75592 -1.09915 -1.64830
 H -0.09565 -0.27575 2.77601
 H -0.16715 -0.26390 -2.77500
13
bifur_IRC_Cartesians_noMW_output/new_data/bifur_traj3_Cartesians point 197
C 0.03171 0.74502 1.07705
 C 0.10414 0.73884 -1.07679
 C -0.22360 1.20784 0.00074
 C -0.05711 -0.48432 1.78035
 C -0.07451 -0.47936 -1.78008
 F 0.27762 1.50992 1.80930
 F 0.53340 1.48370 -1.81103
 H -0.92075 -0.99959 1.51619
 H -0.93419 -0.98723 -1.45426
 H 0.77099 -1.09585 1.58899
 H 0.75513 -1.09935 -1.65147
 H -0.09169 -0.27637 2.77602
 H -0.17112 -0.26326 -2.77502
13
bifur_IRC_Cartesians_noMW_output/new_data/bifur_traj3_Cartesians point 198
C 0.02819 0.74537 1.07709
 C 0.10768 0.73848 -1.07676
 C -0.22355 1.20782 0.00079
 C -0.05624 -0.48453 1.78035
 C -0.07538 -0.47914 -1.78012
 F 0.26509 1.51129 1.80937
 F 0.54586 1.48231 -1.81095
 H -0.92006 -1.00016 1.51921
 H -0.93488 -0.98664 -1.45128
 H 0.77176 -1.09565 1.58590
 H 0.75435 -1.09956 -1.65460
 H -0.08778 -0.27697 2.77603
 H -0.17504 -0.26263 -2.77503
13
bifur_IRC_Cartesians_noMW_output/new_data/bifur_traj3_Cartesians point 199
C 0.02819 0.74537 1.07709
 C 0.10768 0.73848 -1.07676
 C -0.22355 1.20782 0.00079
 C -0.05624 -0.48453 1.78035
 C -0.07538 -0.47914 -1.78012
 F 0.26509 1.51129 1.80937
 F 0.54586 1.48231 -1.81095
 H -0.92006 -1.00016 1.51921
 H -0.93488 -0.98664 -1.45128
 H 0.77176 -1.09565 1.58590
 H 0.75435 -1.09956 -1.65460
 H -0.08778 -0.27697 2.77603
 H -0.17504 -0.26263 -2.77503
13
bifur_IRC_Cartesians_noMW_output/new_data/bifur_traj3_Cartesians point 200
C 0.02233 0.74595 1.07716
 C 0.11357 0.73789 -1.07672
 C -0.22346 1.20778 0.00086
 C -0.05479 -0.48488 1.78034
 C -0.07682 -0.47878 -1.78018
 F 0.24425 1.51359 1.80949
 F 0.56660 1.48001 -1.81083
 H -0.91892 -1.00111 1.52423
 H -0.93602 -0.98567 -1.44632
 H 0.77305 -1.09531 1.58078
 H 0.75305 -1.09990 -1.65980
 H -0.08127 -0.27798 2.77605
 H -0.18155 -0.26158 -2.77505
13
bifur_IRC_Cartesians_noMW_output/new_data/bifur_traj3_Cartesians point 201
C 0.02066 0.74611 1.07718
 C 0.11525 0.73772 -1.07670
 C -0.22343 1.20777 0.00088
 C -0.05437 -0.48498 1.78034
 C -0.07724 -0.47868 -1.78020
 F 0.23829 1.51424 1.80952
 F 0.57252 1.47935 -1.81080
 H -0.91859 -1.00138 1.52567
 H -0.93635 -0.98539 -1.44490
 H 0.77342 -1.09522 1.57931
 H 0.75268 -1.10000 -1.66129
 H -0.07941 -0.27827 2.77606
 H -0.18341 -0.26128 -2.77506
13
bifur_IRC_Cartesians_noMW_output/new_data/bifur_traj3_Cartesians point 202
C 0.01983 0.74619 1.07718
 C 0.11608 0.73763 -1.07670
 C -0.22342 1.20777 0.00089
 C -0.05417 -0.48503 1.78034
 C -0.07744 -0.47863 -1.78021
 F 0.23537 1.51456 1.80954
 F 0.57543 1.47903 -1.81078
 H -0.91843 -1.00151 1.52637
 H -0.93651 -0.98525 -1.44420
 H 0.77360 -1.09517 1.57859
 H 0.75250 -1.10005 -1.66202
 H -0.07850 -0.27841 2.77606
 H -0.18433 -0.26113 -2.77506
13
bifur_IRC_Cartesians_noMW_output/new_data/bifur_traj3_Cartesians point 203
C 0.01951 0.74623 1.07719
 C 0.11640 0.73760 -1.07669
 C -0.22342 1.20777 0.00090
 C -0.05409 -0.48505 1.78033
 C -0.07752 -0.47861 -1.78021
 F 0.23421 1.51469 1.80954
 F 0.57658 1.47890 -1.81078
 H -0.91837 -1.00156 1.52665
 H -0.93658 -0.98520 -1.44393
 H 0.77367 -1.09515 1.57831
 H 0.75243 -1.10007 -1.66231
 H -0.07814 -0.27847 2.77606
 H -0.18469 -0.26107 -2.77507
13
bifur_IRC_Cartesians_noMW_output/new_data/bifur_traj3_Cartesians point 204
C 0.01940 0.74624 1.07719
 C 0.11651 0.73759 -1.07669
 C -0.22341 1.20777 0.00090
 C -0.05406 -0.48505 1.78033
 C -0.07755 -0.47860 -1.78021
 F 0.23383 1.51473 1.80955
 F 0.57696 1.47886 -1.81077
 H -0.91835 -1.00158 1.52674
 H -0.93660 -0.98518 -1.44383
 H 0.77369 -1.09515 1.57821
 H 0.75240 -1.10007 -1.66240
 H -0.07802 -0.27849 2.77606
 H -0.18481 -0.26105 -2.77507
13
bifur_IRC_Cartesians_noMW_output/new_data/bifur_traj3_Cartesians point 205
C 0.01935 0.74624 1.07719
 C 0.11657 0.73758 -1.07669
 C -0.22341 1.20777 0.00090
 C -0.05405 -0.48506 1.78033
 C -0.07756 -0.47860 -1.78021
 F 0.23363 1.51475 1.80955
 F 0.57716 1.47883 -1.81077
 H -0.91834 -1.00159 1.52679
 H -0.93661 -0.98517 -1.44379
 H 0.77371 -1.09515 1.57816
 H 0.75239 -1.10008 -1.66245
 H -0.07795 -0.27850 2.77606
 H -0.18487 -0.26104 -2.77507
13
bifur_IRC_Cartesians_noMW_output/new_data/bifur_traj3_Cartesians point 206
C 0.01926 0.74625 1.07719
 C 0.11666 0.73757 -1.07669
 C -0.22341 1.20776 0.00090
 C -0.05403 -0.48506 1.78033
 C -0.07758 -0.47860 -1.78021
 F 0.23332 1.51479 1.80955
 F 0.57747 1.47880 -1.81077
 H -0.91832 -1.00160 1.52686
 H -0.93663 -0.98516 -1.44371
 H 0.77373 -1.09514 1.57809
 H 0.75237 -1.10008 -1.66253
 H -0.07786 -0.27851 2.77606
 H -0.18497 -0.26103 -2.77507
13
bifur_IRC_Cartesians_noMW_output/new_data/bifur_traj3_Cartesians point 207
C 0.01910 0.74627 1.07719
 C 0.11682 0.73756 -1.07669
 C -0.22341 1.20776 0.00090
 C -0.05399 -0.48507 1.78033
 C -0.07762 -0.47859 -1.78022
 F 0.23274 1.51485 1.80955
 F 0.57804 1.47874 -1.81077
 H -0.91829 -1.00163 1.52700
 H -0.93666 -0.98513 -1.44358
 H 0.77376 -1.09513 1.57795
 H 0.75233 -1.10009 -1.66268
 H -0.07768 -0.27854 2.77606
 H -0.18515 -0.26100 -2.77507
13
bifur_IRC_Cartesians_noMW_output/new_data/bifur_traj3_Cartesians point 208
C 0.01883 0.74629 1.07720
 C 0.11709 0.73753 -1.07669
 C -0.22341 1.20776 0.00091
 C -0.05392 -0.48509 1.78033
 C -0.07769 -0.47857 -1.78022
 F 0.23179 1.51496 1.80956
 F 0.57899 1.47863 -1.81076
 H -0.91824 -1.00167 1.52723
 H -0.93671 -0.98508 -1.44335
 H 0.77382 -1.09512 1.57771
 H 0.75227 -1.10011 -1.66291
 H -0.07738 -0.27859 2.77606
 H -0.18545 -0.26095 -2.77507
13
bifur_IRC_Cartesians_noMW_output/new_data/bifur_traj3_Cartesians point 209
C 0.01840 0.74633 1.07720
 C 0.11751 0.73749 -1.07669
 C -0.22340 1.20776 0.00091
 C -0.05382 -0.48511 1.78033
 C -0.07779 -0.47854 -1.78022
 F 0.23028 1.51512 1.80957
 F 0.58049 1.47846 -1.81075
 H -0.91815 -1.00174 1.52760
 H -0.93679 -0.98501 -1.44299
 H 0.77391 -1.09509 1.57734
 H 0.75218 -1.10013 -1.66329
 H -0.07691 -0.27866 2.77606
 H -0.18592 -0.26087 -2.77507
13
bifur_IRC_Cartesians_noMW_output/new_data/bifur_traj3_Cartesians point 210
C 0.01840 0.74633 1.07720
 C 0.11751 0.73749 -1.07669
 C -0.22340 1.20776 0.00091
 C -0.05382 -0.48511 1.78033
 C -0.07779 -0.47854 -1.78022
 F 0.23028 1.51512 1.80957
 F 0.58049 1.47846 -1.81075
 H -0.91815 -1.00174 1.52760
 H -0.93679 -0.98501 -1.44299
 H 0.77391 -1.09509 1.57734
 H 0.75218 -1.10013 -1.66329
 H -0.07691 -0.27866 2.77606
 H -0.18592 -0.26087 -2.77507
13
bifur_IRC_Cartesians_noMW_output/new_data/bifur_traj3_Cartesians point 211
C 0.01659 0.74651 1.07722
 C 0.11934 0.73730 -1.07667
 C -0.22337 1.20775 0.00093
 C -0.05337 -0.48522 1.78033
 C -0.07824 -0.47843 -1.78024
 F 0.22382 1.51583 1.80960
 F 0.58692 1.47775 -1.81072
 H -0.91780 -1.00204 1.52915
 H -0.93715 -0.98471 -1.44145
 H 0.77431 -1.09499 1.57575
 H 0.75178 -1.10024 -1.66490
 H -0.07489 -0.27897 2.77607
 H -0.18794 -0.26055 -2.77508
13
bifur_IRC_Cartesians_noMW_output/new_data/bifur_traj3_Cartesians point 212
C 0.01475 0.74669 1.07724
 C 0.12119 0.73711 -1.07666
 C -0.22334 1.20774 0.00096
 C -0.05291 -0.48533 1.78033
 C -0.07869 -0.47832 -1.78026
 F 0.21728 1.51655 1.80964
 F 0.59342 1.47703 -1.81068
 H -0.91744 -1.00233 1.53073
 H -0.93751 -0.98441 -1.43989
 H 0.77472 -1.09489 1.57414
 H 0.75137 -1.10034 -1.66654
 H -0.07285 -0.27929 2.77607
 H -0.18999 -0.26022 -2.77508
13
bifur_IRC_Cartesians_noMW_output/new_data/bifur_traj3_Cartesians point 213
C 0.01211 0.74695 1.07727
 C 0.12385 0.73684 -1.07664
 C -0.22330 1.20772 0.00099
 C -0.05226 -0.48548 1.78032
 C -0.07935 -0.47816 -1.78029
 F 0.20787 1.51759 1.80970
 F 0.60278 1.47599 -1.81062
 H -0.91692 -1.00276 1.53300
 H -0.93802 -0.98397 -1.43765
 H 0.77530 -1.09474 1.57183
 H 0.75078 -1.10050 -1.66889
 H -0.06991 -0.27975 2.77608
 H -0.19293 -0.25974 -2.77509
13
bifur_IRC_Cartesians_noMW_output/new_data/bifur_traj3_Cartesians point 214
C 0.00888 0.74727 1.07731
 C 0.12709 0.73652 -1.07661
 C -0.22326 1.20770 0.00103
 C -0.05146 -0.48567 1.78032
 C -0.08014 -0.47796 -1.78032
 F 0.19639 1.51885 1.80976
 F 0.61420 1.47472 -1.81056
 H -0.91629 -1.00328 1.53576
 H -0.93865 -0.98343 -1.43492
 H 0.77601 -1.09455 1.56900
 H 0.75007 -1.10069 -1.67175
 H -0.06633 -0.28030 2.77609
 H -0.19652 -0.25916 -2.77511
13
bifur_IRC_Cartesians_noMW_output/new_data/bifur_traj3_Cartesians point 215
C 0.00540 0.74762 1.07735
 C 0.13059 0.73616 -1.07659
 C -0.22320 1.20768 0.00108
 C -0.05059 -0.48588 1.78031
 C -0.08100 -0.47775 -1.78036
 F 0.18399 1.52021 1.80983
 F 0.62654 1.47335 -1.81049
 H -0.91561 -1.00385 1.53875
 H -0.93933 -0.98285 -1.43197
 H 0.77678 -1.09436 1.56595
 H 0.74930 -1.10089 -1.67485
 H -0.06245 -0.28090 2.77610
 H -0.20039 -0.25854 -2.77512
13
bifur_IRC_Cartesians_noMW_output/new_data/bifur_traj3_Cartesians point 216
C 0.00188 0.74796 1.07739
 C 0.13413 0.73580 -1.07656
 C -0.22315 1.20766 0.00112
 C -0.04972 -0.48609 1.78031
 C -0.08187 -0.47753 -1.78040
 F 0.17148 1.52159 1.80990
 F 0.63899 1.47197 -1.81041
 H -0.91493 -1.00442 1.54176
 H -0.94002 -0.98227 -1.42899
 H 0.77755 -1.09416 1.56287
 H 0.74852 -1.10110 -1.67797
 H -0.05855 -0.28151 2.77611
 H -0.20431 -0.25791 -2.77514
13
bifur_IRC_Cartesians_noMW_output/new_data/bifur_traj3_Cartesians point 217
C -0.00151 0.74830 1.07743
 C 0.13754 0.73546 -1.07654
 C -0.22310 1.20764 0.00117
 C -0.04888 -0.48629 1.78030
 C -0.08270 -0.47733 -1.78044
 F 0.15942 1.52291 1.80997
 F 0.65098 1.47064 -1.81035
 H -0.91426 -1.00497 1.54467
 H -0.94068 -0.98170 -1.42612
 H 0.77830 -1.09397 1.55991
 H 0.74777 -1.10129 -1.68098
 H -0.05478 -0.28210 2.77612
 H -0.20808 -0.25730 -2.77515
13
bifur_IRC_Cartesians_noMW_output/new_data/bifur_traj3_Cartesians point 218
C -0.00465 0.74860 1.07747
 C 0.14069 0.73514 -1.07651
 C -0.22305 1.20762 0.00121
 C -0.04810 -0.48648 1.78030
 C -0.08348 -0.47714 -1.78047
 F 0.14825 1.52414 1.81004
 F 0.66210 1.46940 -1.81028
 H -0.91365 -1.00548 1.54736
 H -0.94130 -0.98118 -1.42346
 H 0.77899 -1.09379 1.55716
 H 0.74707 -1.10148 -1.68378
 H -0.05129 -0.28264 2.77613
 H -0.21157 -0.25673 -2.77516
13
bifur_IRC_Cartesians_noMW_output/new_data/bifur_traj3_Cartesians point 219
C -0.00740 0.74888 1.07750
 C 0.14346 0.73485 -1.07649
 C -0.22301 1.20760 0.00124
 C -0.04742 -0.48664 1.78029
 C -0.08416 -0.47697 -1.78050
 F 0.13847 1.52522 1.81009
 F 0.67183 1.46832 -1.81023
 H -0.91311 -1.00592 1.54972
 H -0.94183 -0.98072 -1.42113
 H 0.77959 -1.09363 1.55475
 H 0.74646 -1.10164 -1.68622
 H -0.04824 -0.28311 2.77614
 H -0.21463 -0.25624 -2.77517
13
bifur_IRC_Cartesians_noMW_output/new_data/bifur_traj3_Cartesians point 220
C -0.00953 0.74908 1.07752
 C 0.14560 0.73464 -1.07648
 C -0.22298 1.20759 0.00127
 C -0.04690 -0.48676 1.78029
 C -0.08468 -0.47684 -1.78052
 F 0.13090 1.52605 1.81014
 F 0.67936 1.46748 -1.81018
 H -0.91270 -1.00627 1.55154
 H -0.94225 -0.98037 -1.41933
 H 0.78006 -1.09351 1.55289
 H 0.74599 -1.10176 -1.68811
 H -0.04587 -0.28348 2.77615
 H -0.21700 -0.25586 -2.77518
13
bifur_IRC_Cartesians_noMW_output/new_data/bifur_traj3_Cartesians point 221
C -0.00952 0.74908 1.07752
 C 0.14560 0.73464 -1.07648
 C -0.22298 1.20759 0.00127
 C -0.04690 -0.48676 1.78029
 C -0.08468 -0.47684 -1.78052
 F 0.13090 1.52605 1.81014
 F 0.67935 1.46749 -1.81018
 H -0.91270 -1.00627 1.55154
 H -0.94225 -0.98037 -1.41933
 H 0.78006 -1.09351 1.55289
 H 0.74599 -1.10176 -1.68811
 H -0.04587 -0.28348 2.77615
 H -0.21700 -0.25586 -2.77518
13
bifur_IRC_Cartesians_noMW_output/new_data/bifur_traj3_Cartesians point 222
C -0.01144 0.74927 1.07755
 C 0.14752 0.73444 -1.07646
 C -0.22295 1.20758 0.00129
 C -0.04642 -0.48688 1.78028
 C -0.08515 -0.47672 -1.78054
 F 0.12409 1.52680 1.81018
 F 0.68613 1.46673 -1.81014
 H -0.91232 -1.00658 1.55318
 H -0.94262 -0.98005 -1.41771
 H 0.78048 -1.09340 1.55122
 H 0.74556 -1.10187 -1.68981
 H -0.04375 -0.28381 2.77615
 H -0.21913 -0.25551 -2.77519
13
bifur_IRC_Cartesians_noMW_output/new_data/bifur_traj3_Cartesians point 223
C -0.01161 0.74929 1.07755
 C 0.14769 0.73443 -1.07646
 C -0.22295 1.20757 0.00129
 C -0.04638 -0.48689 1.78028
 C -0.08520 -0.47671 -1.78054
 F 0.12349 1.52686 1.81018
 F 0.68672 1.46667 -1.81014
 H -0.91229 -1.00660 1.55332
 H -0.94266 -0.98002 -1.41757
 H 0.78052 -1.09339 1.55107
 H 0.74553 -1.10188 -1.68996
 H -0.04356 -0.28384 2.77616
 H -0.21931 -0.25548 -2.77519
13
bifur_IRC_Cartesians_noMW_output/new_data/bifur_traj3_Cartesians point 224
C -0.01155 0.74928 1.07755
 C 0.14763 0.73443 -1.07646
 C -0.22295 1.20757 0.00129
 C -0.04640 -0.48688 1.78028
 C -0.08518 -0.47671 -1.78054
 F 0.12370 1.52684 1.81018
 F 0.68651 1.46669 -1.81014
 H -0.91230 -1.00659 1.55327
 H -0.94264 -0.98003 -1.41762
 H 0.78051 -1.09340 1.55112
 H 0.74554 -1.10188 -1.68990
 H -0.04363 -0.28383 2.77616
 H -0.21925 -0.25549 -2.77519
13
bifur_IRC_Cartesians_noMW_output/new_data/bifur_traj3_Cartesians point 225
C -0.01138 0.74927 1.07755
 C 0.14746 0.73445 -1.07646
 C -0.22295 1.20758 0.00129
 C -0.04644 -0.48687 1.78028
 C -0.08514 -0.47672 -1.78054
 F 0.12428 1.52678 1.81017
 F 0.68593 1.46675 -1.81014
 H -0.91234 -1.00657 1.55313
 H -0.94261 -0.98006 -1.41775
 H 0.78047 -1.09341 1.55126
 H 0.74558 -1.10187 -1.68976
 H -0.04381 -0.28380 2.77615
 H -0.21906 -0.25552 -2.77519
13
bifur_IRC_Cartesians_noMW_output/new_data/bifur_traj3_Cartesians point 226
C -0.01119 0.74925 1.07754
 C 0.14727 0.73447 -1.07646
 C -0.22295 1.20758 0.00129
 C -0.04648 -0.48686 1.78029
 C -0.08509 -0.47674 -1.78054
 F 0.12497 1.52670 1.81017
 F 0.68525 1.46683 -1.81015
 H -0.91237 -1.00654 1.55297
 H -0.94257 -0.98009 -1.41792
 H 0.78043 -1.09342 1.55143
 H 0.74562 -1.10186 -1.68959
 H -0.04402 -0.28377 2.77615
 H -0.21885 -0.25556 -2.77519
13
bifur_IRC_Cartesians_noMW_output/new_data/bifur_traj3_Cartesians point 227
C -0.01103 0.74923 1.07754
 C 0.14711 0.73448 -1.07647
 C -0.22296 1.20758 0.00129
 C -0.04652 -0.48685 1.78029
 C -0.08505 -0.47675 -1.78054
 F 0.12555 1.52664 1.81017
 F 0.68468 1.46689 -1.81015
 H -0.91240 -1.00651 1.55283
 H -0.94254 -0.98012 -1.41805
 H 0.78039 -1.09343 1.55157
 H 0.74566 -1.10185 -1.68944
 H -0.04420 -0.28374 2.77615
 H -0.21867 -0.25559 -2.77519
13
bifur_IRC_Cartesians_noMW_output/new_data/bifur_traj3_Cartesians point 228
C -0.01096 0.74923 1.07754
 C 0.14704 0.73449 -1.07647
 C -0.22296 1.20758 0.00129
 C -0.04654 -0.48685 1.78029
 C -0.08504 -0.47675 -1.78054
 F 0.12578 1.52661 1.81017
 F 0.68445 1.46692 -1.81015
 H -0.91242 -1.00650 1.55277
 H -0.94253 -0.98013 -1.41811
 H 0.78038 -1.09343 1.55163
 H 0.74567 -1.10185 -1.68939
 H -0.04427 -0.28373 2.77615
 H -0.21860 -0.25560 -2.77519
13
bifur_IRC_Cartesians_noMW_output/new_data/bifur_traj3_Cartesians point 229
C -0.01109 0.74924 1.07754
 C 0.14717 0.73448 -1.07647
 C -0.22296 1.20758 0.00129
 C -0.04651 -0.48686 1.78029
 C -0.08507 -0.47674 -1.78054
 F 0.12531 1.52666 1.81017
 F 0.68491 1.46687 -1.81015
 H -0.91239 -1.00652 1.55288
 H -0.94256 -0.98011 -1.41800
 H 0.78041 -1.09342 1.55152
 H 0.74564 -1.10185 -1.68950
 H -0.04413 -0.28375 2.77615
 H -0.21874 -0.25557 -2.77519
13
bifur_IRC_Cartesians_noMW_output/new_data/bifur_traj3_Cartesians point 230
C -0.01156 0.74929 1.07755
 C 0.14765 0.73443 -1.07646
 C -0.22295 1.20757 0.00129
 C -0.04639 -0.48689 1.78028
 C -0.08519 -0.47671 -1.78054
 F 0.12364 1.52685 1.81018
 F 0.68657 1.46668 -1.81014
 H -0.91230 -1.00660 1.55329
 H -0.94265 -0.98003 -1.41760
 H 0.78051 -1.09340 1.55111
 H 0.74554 -1.10188 -1.68992
 H -0.04361 -0.28383 2.77616
 H -0.21927 -0.25549 -2.77519
13
bifur_IRC_Cartesians_noMW_output/new_data/bifur_traj3_Cartesians point 231
C -0.01255 0.74938 1.07756
 C 0.14863 0.73433 -1.07645
 C -0.22293 1.20757 0.00131
 C -0.04615 -0.48694 1.78028
 C -0.08543 -0.47665 -1.78055
 F 0.12015 1.52723 1.81020
 F 0.69005 1.46630 -1.81012
 H -0.91211 -1.00676 1.55413
 H -0.94284 -0.97987 -1.41677
 H 0.78073 -1.09334 1.55025
 H 0.74532 -1.10194 -1.69079
 H -0.04251 -0.28400 2.77616
 H -0.22036 -0.25531 -2.77519
13
bifur_IRC_Cartesians_noMW_output/new_data/bifur_traj3_Cartesians point 232
C -0.01255 0.74938 1.07756
 C 0.14863 0.73433 -1.07645
 C -0.22293 1.20757 0.00131
 C -0.04615 -0.48694 1.78028
 C -0.08543 -0.47665 -1.78055
 F 0.12015 1.52723 1.81020
 F 0.69005 1.46630 -1.81012
 H -0.91211 -1.00676 1.55413
 H -0.94284 -0.97986 -1.41677
 H 0.78073 -1.09334 1.55025
 H 0.74532 -1.10194 -1.69079
 H -0.04251 -0.28400 2.77616
 H -0.22036 -0.25531 -2.77519
13
bifur_IRC_Cartesians_noMW_output/new_data/bifur_traj3_Cartesians point 233
C -0.01630 0.74975 1.07760
 C 0.15241 0.73395 -1.07643
 C -0.22288 1.20755 0.00135
 C -0.04522 -0.48717 1.78028
 C -0.08635 -0.47642 -1.78059
 F 0.10679 1.52870 1.81027
 F 0.70334 1.46482 -1.81004
 H -0.91137 -1.00736 1.55735
 H -0.94357 -0.97924 -1.41359
 H 0.78155 -1.09313 1.54696
 H 0.74449 -1.10216 -1.69413
 H -0.03834 -0.28465 2.77617
 H -0.22454 -0.25464 -2.77521
13
bifur_IRC_Cartesians_noMW_output/new_data/bifur_traj3_Cartesians point 234
C -0.01880 0.75000 1.07763
 C 0.15492 0.73369 -1.07641
 C -0.22284 1.20753 0.00139
 C -0.04460 -0.48731 1.78027
 C -0.08697 -0.47627 -1.78062
 F 0.09789 1.52968 1.81033
 F 0.71219 1.46384 -1.80999
 H -0.91089 -1.00777 1.55949
 H -0.94406 -0.97882 -1.41147
 H 0.78210 -1.09299 1.54477
 H 0.74393 -1.10230 -1.69635
 H -0.03556 -0.28508 2.77618
 H -0.22732 -0.25419 -2.77522
13
bifur_IRC_Cartesians_noMW_output/new_data/bifur_traj3_Cartesians point 235
C -0.02146 0.75026 1.07766
 C 0.15760 0.73342 -1.07639
 C -0.22280 1.20751 0.00142
 C -0.04394 -0.48747 1.78027
 C -0.08763 -0.47611 -1.78065
 F 0.08842 1.53072 1.81038
 F 0.72161 1.46279 -1.80994
 H -0.91037 -1.00820 1.56177
 H -0.94458 -0.97838 -1.40921
 H 0.78269 -1.09284 1.54244
 H 0.74334 -1.10246 -1.69872
 H -0.03261 -0.28554 2.77619
 H -0.23028 -0.25371 -2.77523
13
bifur_IRC_Cartesians_noMW_output/new_data/bifur_traj3_Cartesians point 236
C -0.02414 0.75052 1.07769
 C 0.16029 0.73315 -1.07637
 C -0.22276 1.20750 0.00145
 C -0.04328 -0.48763 1.78026
 C -0.08829 -0.47595 -1.78068
 F 0.07891 1.53177 1.81043
 F 0.73108 1.46174 -1.80988
 H -0.90984 -1.00863 1.56406
 H -0.94510 -0.97794 -1.40695
 H 0.78328 -1.09268 1.54010
 H 0.74275 -1.10261 -1.70109
 H -0.02964 -0.28600 2.77619
 H -0.23325 -0.25323 -2.77524
13
bifur_IRC_Cartesians_noMW_output/new_data/bifur_traj3_Cartesians point 237
C -0.02671 0.75078 1.07772
 C 0.16287 0.73288 -1.07635
 C -0.22272 1.20748 0.00149
 C -0.04264 -0.48778 1.78026
 C -0.08892 -0.47579 -1.78070
 F 0.06976 1.53277 1.81049
 F 0.74018 1.46073 -1.80983
 H -0.90934 -1.00905 1.56627
 H -0.94561 -0.97751 -1.40477
 H 0.78384 -1.09254 1.53785
 H 0.74218 -1.10276 -1.70338
 H -0.02678 -0.28644 2.77620
 H -0.23611 -0.25277 -2.77525
13
bifur_IRC_Cartesians_noMW_output/new_data/bifur_traj3_Cartesians point 238
C -0.02909 0.75101 1.07775
 C 0.16527 0.73264 -1.07633
 C -0.22268 1.20747 0.00152
 C -0.04205 -0.48792 1.78026
 C -0.08951 -0.47564 -1.78073
 F 0.06129 1.53370 1.81054
 F 0.74861 1.45979 -1.80978
 H -0.90888 -1.00944 1.56831
 H -0.94607 -0.97711 -1.40275
 H 0.78437 -1.09240 1.53577
 H 0.74165 -1.10290 -1.70549
 H -0.02413 -0.28685 2.77621
 H -0.23876 -0.25234 -2.77526
13
bifur_IRC_Cartesians_noMW_output/new_data/bifur_traj3_Cartesians point 239
C -0.03121 0.75122 1.07778
 C 0.16740 0.73243 -1.07631
 C -0.22265 1.20745 0.00154
 C -0.04152 -0.48805 1.78025
 C -0.09003 -0.47551 -1.78075
 F 0.05374 1.53453 1.81058
 F 0.75611 1.45896 -1.80974
 H -0.90846 -1.00978 1.57013
 H -0.94649 -0.97676 -1.40096
 H 0.78483 -1.09228 1.53391
 H 0.74118 -1.10303 -1.70738
 H -0.02178 -0.28722 2.77622
 H -0.24113 -0.25196 -2.77527
13
bifur_IRC_Cartesians_noMW_output/new_data/bifur_traj3_Cartesians point 240
C -0.03297 0.75139 1.07780
 C 0.16917 0.73225 -1.07630
 C -0.22263 1.20744 0.00157
 C -0.04109 -0.48815 1.78025
 C -0.09047 -0.47541 -1.78077
 F 0.04748 1.53522 1.81061
 F 0.76234 1.45827 -1.80970
 H -0.90812 -1.01007 1.57164
 H -0.94683 -0.97647 -1.39947
 H 0.78522 -1.09218 1.53237
 H 0.74079 -1.10313 -1.70894
 H -0.01982 -0.28752 2.77622
 H -0.24308 -0.25164 -2.77527
13
bifur_IRC_Cartesians_noMW_output/new_data/bifur_traj3_Cartesians point 241
C -0.03420 0.75151 1.07781
 C 0.17041 0.73212 -1.07629
 C -0.22261 1.20744 0.00158
 C -0.04078 -0.48823 1.78025
 C -0.09077 -0.47533 -1.78078
 F 0.04309 1.53570 1.81064
 F 0.76671 1.45778 -1.80968
 H -0.90788 -1.01027 1.57269
 H -0.94707 -0.97626 -1.39842
 H 0.78549 -1.09211 1.53129
 H 0.74052 -1.10320 -1.71004
 H -0.01845 -0.28773 2.77622
 H -0.24445 -0.25142 -2.77528
13
bifur_IRC_Cartesians_noMW_output/new_data/bifur_traj3_Cartesians point 242
C -0.03477 0.75157 1.07782
 C 0.17097 0.73206 -1.07629
 C -0.22260 1.20743 0.00159
 C -0.04064 -0.48826 1.78025
 C -0.09091 -0.47530 -1.78079
 F 0.04109 1.53592 1.81065
 F 0.76870 1.45756 -1.80966
 H -0.90777 -1.01036 1.57318
 H -0.94718 -0.97617 -1.39794
 H 0.78562 -1.09208 1.53080
 H 0.74039 -1.10324 -1.71054
 H -0.01782 -0.28783 2.77623
 H -0.24508 -0.25132 -2.77528
13
bifur_IRC_Cartesians_noMW_output/new_data/bifur_traj3_Cartesians point 243
C -0.03477 0.75157 1.07782
 C 0.17097 0.73206 -1.07629
 C -0.22260 1.20743 0.00159
 C -0.04064 -0.48826 1.78025
 C -0.09091 -0.47530 -1.78079
 F 0.04109 1.53592 1.81065
 F 0.76870 1.45756 -1.80966
 H -0.90777 -1.01036 1.57318
 H -0.94718 -0.97617 -1.39794
 H 0.78562 -1.09208 1.53080
 H 0.74039 -1.10324 -1.71054
 H -0.01782 -0.28783 2.77623
 H -0.24508 -0.25132 -2.77528
13
bifur_IRC_Cartesians_noMW_output/new_data/bifur_traj3_Cartesians point 244
C -0.03429 0.75152 1.07781
 C 0.17050 0.73211 -1.07629
 C -0.22261 1.20743 0.00158
 C -0.04076 -0.48823 1.78025
 C -0.09079 -0.47533 -1.78078
 F 0.04277 1.53574 1.81064
 F 0.76702 1.45775 -1.80967
 H -0.90786 -1.01028 1.57277
 H -0.94709 -0.97625 -1.39835
 H 0.78551 -1.09211 1.53121
 H 0.74050 -1.10321 -1.71012
 H -0.01835 -0.28775 2.77622
 H -0.24455 -0.25141 -2.77528
13
bifur_IRC_Cartesians_noMW_output/new_data/bifur_traj3_Cartesians point 245
C -0.03366 0.75146 1.07780
 C 0.16986 0.73218 -1.07630
 C -0.22262 1.20744 0.00158
 C -0.04092 -0.48819 1.78025
 C -0.09064 -0.47536 -1.78078
 F 0.04503 1.53549 1.81063
 F 0.76478 1.45800 -1.80969
 H -0.90798 -1.01018 1.57223
 H -0.94696 -0.97635 -1.39888
 H 0.78537 -1.09215 1.53177
 H 0.74064 -1.10317 -1.70955
 H -0.01906 -0.28764 2.77622
 H -0.24385 -0.25152 -2.77528
13
bifur_IRC_Cartesians_noMW_output/new_data/bifur_traj3_Cartesians point 246
C -0.03295 0.75139 1.07780
 C 0.16915 0.73225 -1.07630
 C -0.22263 1.20744 0.00157
 C -0.04109 -0.48815 1.78025
 C -0.09046 -0.47541 -1.78077
 F 0.04754 1.53521 1.81061
 F 0.76228 1.45828 -1.80970
 H -0.90812 -1.01006 1.57162
 H -0.94683 -0.97647 -1.39948
 H 0.78522 -1.09219 1.53238
 H 0.74080 -1.10313 -1.70892
 H -0.01984 -0.28752 2.77622
 H -0.24306 -0.25165 -2.77527
13
bifur_IRC_Cartesians_noMW_output/new_data/bifur_traj3_Cartesians point 247
C -0.03226 0.75132 1.07779
 C 0.16846 0.73232 -1.07631
 C -0.22264 1.20745 0.00156
 C -0.04126 -0.48811 1.78025
 C -0.09029 -0.47545 -1.78076
 F 0.04998 1.53495 1.81060
 F 0.75985 1.45855 -1.80972
 H -0.90826 -1.00995 1.57103
 H -0.94669 -0.97658 -1.40006
 H 0.78507 -1.09222 1.53299
 H 0.74095 -1.10309 -1.70831
 H -0.02060 -0.28740 2.77622
 H -0.24230 -0.25177 -2.77527
13
bifur_IRC_Cartesians_noMW_output/new_data/bifur_traj3_Cartesians point 248
C -0.03168 0.75127 1.07778
 C 0.16787 0.73238 -1.07631
 C -0.22265 1.20745 0.00155
 C -0.04141 -0.48808 1.78025
 C -0.09015 -0.47548 -1.78076
 F 0.05206 1.53472 1.81059
 F 0.75778 1.45878 -1.80973
 H -0.90837 -1.00986 1.57053
 H -0.94658 -0.97668 -1.40056
 H 0.78494 -1.09226 1.53350
 H 0.74108 -1.10306 -1.70780
 H -0.02125 -0.28730 2.77622
 H -0.24165 -0.25188 -2.77527
13
bifur_IRC_Cartesians_noMW_output/new_data/bifur_traj3_Cartesians point 249
C -0.03130 0.75123 1.07778
 C 0.16749 0.73242 -1.07631
 C -0.22265 1.20745 0.00155
 C -0.04150 -0.48805 1.78025
 C -0.09005 -0.47551 -1.78075
 F 0.05342 1.53457 1.81058
 F 0.75643 1.45892 -1.80974
 H -0.90845 -1.00980 1.57021
 H -0.94650 -0.97675 -1.40088
 H 0.78485 -1.09228 1.53383
 H 0.74116 -1.10303 -1.70746
 H -0.02168 -0.28723 2.77622
 H -0.24123 -0.25194 -2.77527
13
bifur_IRC_Cartesians_noMW_output/new_data/bifur_traj3_Cartesians point 250
C -0.03126 0.75123 1.07778
 C 0.16745 0.73242 -1.07631
 C -0.22265 1.20745 0.00155
 C -0.04151 -0.48805 1.78025
 C -0.09004 -0.47551 -1.78075
 F 0.05354 1.53455 1.81058
 F 0.75631 1.45894 -1.80974
 H -0.90845 -1.00979 1.57017
 H -0.94650 -0.97675 -1.40091
 H 0.78485 -1.09228 1.53386
 H 0.74117 -1.10303 -1.70743
 H -0.02171 -0.28723 2.77622
 H -0.24119 -0.25195 -2.77527
13
bifur_IRC_Cartesians_noMW_output/new_data/bifur_traj3_Cartesians point 251
C -0.03178 0.75128 1.07778
 C 0.16798 0.73237 -1.07631
 C -0.22264 1.20745 0.00155
 C -0.04138 -0.48808 1.78025
 C -0.09017 -0.47548 -1.78076
 F 0.05170 1.53476 1.81059
 F 0.75815 1.45873 -1.80973
 H -0.90835 -1.00987 1.57062
 H -0.94660 -0.97666 -1.40047
 H 0.78496 -1.09225 1.53341
 H 0.74105 -1.10306 -1.70789
 H -0.02114 -0.28732 2.77622
 H -0.24176 -0.25186 -2.77527
13
bifur_IRC_Cartesians_noMW_output/new_data/bifur_traj3_Cartesians point 252
C -0.03313 0.75141 1.07780
 C 0.16933 0.73223 -1.07630
 C -0.22262 1.20744 0.00157
 C -0.04105 -0.48816 1.78025
 C -0.09050 -0.47540 -1.78077
 F 0.04692 1.53528 1.81062
 F 0.76290 1.45821 -1.80970
 H -0.90809 -1.01009 1.57177
 H -0.94686 -0.97644 -1.39933
 H 0.78525 -1.09218 1.53223
 H 0.74076 -1.10314 -1.70908
 H -0.01965 -0.28755 2.77622
 H -0.24326 -0.25162 -2.77528
13
bifur_IRC_Cartesians_noMW_output/new_data/bifur_traj3_Cartesians point 253
C -0.03549 0.75164 1.07783
 C 0.17170 0.73199 -1.07628
 C -0.22259 1.20743 0.00160
 C -0.04046 -0.48830 1.78025
 C -0.09109 -0.47525 -1.78080
 F 0.03852 1.53621 1.81067
 F 0.77126 1.45728 -1.80965
 H -0.90763 -1.01047 1.57379
 H -0.94732 -0.97605 -1.39733
 H 0.78577 -1.09204 1.53016
 H 0.74023 -1.10328 -1.71118
 H -0.01702 -0.28796 2.77623
 H -0.24588 -0.25119 -2.77528
13
bifur_IRC_Cartesians_noMW_output/new_data/bifur_traj3_Cartesians point 254
C -0.03549 0.75164 1.07783
 C 0.17170 0.73199 -1.07628
 C -0.22259 1.20743 0.00160
 C -0.04046 -0.48830 1.78025
 C -0.09109 -0.47525 -1.78080
 F 0.03851 1.53621 1.81067
 F 0.77126 1.45728 -1.80965
 H -0.90763 -1.01047 1.57380
 H -0.94732 -0.97605 -1.39733
 H 0.78577 -1.09204 1.53016
 H 0.74023 -1.10328 -1.71118
 H -0.01702 -0.28796 2.77623
 H -0.24589 -0.25119 -2.77528
13
bifur_IRC_Cartesians_noMW_output/new_data/bifur_traj3_Cartesians point 255
C -0.04277 0.75236 1.07791
 C 0.17902 0.73125 -1.07623
 C -0.22248 1.20738 0.00169
 C -0.03866 -0.48873 1.78023
 C -0.09288 -0.47481 -1.78087
 F 0.01260 1.53906 1.81081
 F 0.79703 1.45442 -1.80950
 H -0.90621 -1.01165 1.58004
 H -0.94874 -0.97484 -1.39116
 H 0.78738 -1.09163 1.52379
 H 0.73862 -1.10370 -1.71765
 H -0.00893 -0.28921 2.77625
 H -0.25399 -0.24988 -2.77531
13
bifur_IRC_Cartesians_noMW_output/new_data/bifur_traj3_Cartesians point 256
C -0.04712 0.75279 1.07796
 C 0.18340 0.73080 -1.07620
 C -0.22241 1.20736 0.00175
 C -0.03758 -0.48899 1.78023
 C -0.09396 -0.47454 -1.78092
 F -0.00289 1.54076 1.81090
 F 0.81245 1.45270 -1.80941
 H -0.90535 -1.01236 1.58377
 H -0.94960 -0.97411 -1.38747
 H 0.78834 -1.09138 1.51998
 H 0.73765 -1.10396 -1.72152
 H -0.00409 -0.28996 2.77626
 H -0.25883 -0.24910 -2.77533
13
bifur_IRC_Cartesians_noMW_output/new_data/bifur_traj3_Cartesians point 257
C -0.05164 0.75323 1.07801
 C 0.18794 0.73034 -1.07616
 C -0.22234 1.20733 0.00181
 C -0.03646 -0.48926 1.78022
 C -0.09507 -0.47427 -1.78097
 F -0.01895 1.54253 1.81099
 F 0.82842 1.45093 -1.80932
 H -0.90447 -1.01309 1.58764
 H -0.95048 -0.97336 -1.38365
 H 0.78933 -1.09113 1.51603
 H 0.73665 -1.10422 -1.72553
 H 0.00092 -0.29074 2.77628
 H -0.26385 -0.24829 -2.77535
13
bifur_IRC_Cartesians_noMW_output/new_data/bifur_traj3_Cartesians point 258
C -0.05612 0.75367 1.07806
 C 0.19245 0.72988 -1.07613
 C -0.22228 1.20730 0.00186
 C -0.03535 -0.48952 1.78021
 C -0.09618 -0.47399 -1.78102
 F -0.03491 1.54428 1.81109
 F 0.84430 1.44917 -1.80923
 H -0.90360 -1.01382 1.59148
 H -0.95135 -0.97262 -1.37985
 H 0.79032 -1.09087 1.51210
 H 0.73566 -1.10448 -1.72952
 H 0.00591 -0.29151 2.77629
 H -0.26885 -0.24749 -2.77537
13
bifur_IRC_Cartesians_noMW_output/new_data/bifur_traj3_Cartesians point 259
C -0.06045 0.75410 1.07811
 C 0.19680 0.72944 -1.07610
 C -0.22221 1.20727 0.00192
 C -0.03428 -0.48978 1.78021
 C -0.09725 -0.47373 -1.78106
 F -0.05032 1.54598 1.81117
 F 0.85963 1.44746 -1.80914
 H -0.90275 -1.01452 1.59520
 H -0.95220 -0.97189 -1.37618
 H 0.79127 -1.09063 1.50831
 H 0.73470 -1.10474 -1.73336
 H 0.01072 -0.29226 2.77631
 H -0.27366 -0.24671 -2.77538
13
bifur_IRC_Cartesians_noMW_output/new_data/bifur_traj3_Cartesians point 260
C -0.06455 0.75450 1.07816
 C 0.20093 0.72902 -1.07606
 C -0.22215 1.20725 0.00197
 C -0.03326 -0.49002 1.78020
 C -0.09826 -0.47348 -1.78111
 F -0.06490 1.54758 1.81126
 F 0.87414 1.44585 -1.80906
 H -0.90195 -1.01518 1.59871
 H -0.95300 -0.97121 -1.37271
 H 0.79217 -1.09040 1.50472
 H 0.73379 -1.10497 -1.73701
 H 0.01528 -0.29297 2.77632
 H -0.27822 -0.24597 -2.77540
13
bifur_IRC_Cartesians_noMW_output/new_data/bifur_traj3_Cartesians point 261
C -0.06837 0.75488 1.07821
 C 0.20476 0.72864 -1.07604
 C -0.22209 1.20722 0.00202
 C -0.03232 -0.49025 1.78019
 C -0.09920 -0.47324 -1.78115
 F -0.07848 1.54907 1.81134
 F 0.88765 1.44435 -1.80898
 H -0.90121 -1.01580 1.60198
 H -0.95375 -0.97058 -1.36948
 H 0.79301 -1.09018 1.50138
 H 0.73294 -1.10520 -1.74040
 H 0.01952 -0.29363 2.77633
 H -0.28247 -0.24529 -2.77542
13
bifur_IRC_Cartesians_noMW_output/new_data/bifur_traj3_Cartesians point 262
C -0.07179 0.75522 1.07825
 C 0.20820 0.72829 -1.07601
 C -0.22204 1.20720 0.00206
 C -0.03147 -0.49045 1.78019
 C -0.10004 -0.47304 -1.78118
 F -0.09066 1.55041 1.81141
 F 0.89976 1.44301 -1.80891
 H -0.90054 -1.01636 1.60491
 H -0.95442 -0.97001 -1.36658
 H 0.79376 -1.08999 1.49839
 H 0.73219 -1.10540 -1.74344
 H 0.02332 -0.29422 2.77634
 H -0.28628 -0.24467 -2.77543
13
bifur_IRC_Cartesians_noMW_output/new_data/bifur_traj3_Cartesians point 263
C -0.07459 0.75549 1.07828
 C 0.21102 0.72800 -1.07599
 C -0.22200 1.20719 0.00210
 C -0.03078 -0.49062 1.78018
 C -0.10073 -0.47286 -1.78121
 F -0.10063 1.55151 1.81146
 F 0.90968 1.44191 -1.80885
 H -0.89999 -1.01681 1.60732
 H -0.95496 -0.96954 -1.36420
 H 0.79438 -1.08983 1.49593
 H 0.73156 -1.10556 -1.74593
 H 0.02643 -0.29470 2.77635
 H -0.28940 -0.24417 -2.77544
13
bifur_IRC_Cartesians_noMW_output/new_data/bifur_traj3_Cartesians point 264
C -0.07660 0.75569 1.07830
 C 0.21304 0.72780 -1.07597
 C -0.22197 1.20717 0.00212
 C -0.03028 -0.49074 1.78018
 C -0.10123 -0.47274 -1.78123
 F -0.10776 1.55229 1.81150
 F 0.91678 1.44112 -1.80881
 H -0.89960 -1.01714 1.60904
 H -0.95535 -0.96921 -1.36250
 H 0.79482 -1.08971 1.49418
 H 0.73112 -1.10568 -1.74771
 H 0.02866 -0.29505 2.77635
 H -0.29163 -0.24381 -2.77545
13
bifur_IRC_Cartesians_noMW_output/new_data/bifur_traj3_Cartesians point 265
C -0.07660 0.75569 1.07830
 C 0.21304 0.72780 -1.07597
 C -0.22197 1.20717 0.00212
 C -0.03028 -0.49074 1.78018
 C -0.10123 -0.47274 -1.78123
 F -0.10776 1.55229 1.81150
 F 0.91678 1.44112 -1.80881
 H -0.89960 -1.01714 1.60904
 H -0.95535 -0.96921 -1.36250
 H 0.79482 -1.08971 1.49418
 H 0.73112 -1.10568 -1.74771
 H 0.02866 -0.29505 2.77635
 H -0.29163 -0.24381 -2.77545
13
bifur_IRC_Cartesians_noMW_output/new_data/bifur_traj3_Cartesians point 266
C -0.07873 0.75590 1.07833
 C 0.21518 0.72758 -1.07596
 C -0.22194 1.20716 0.00215
 C -0.02975 -0.49086 1.78018
 C -0.10175 -0.47261 -1.78126
 F -0.11534 1.55312 1.81155
 F 0.92431 1.44028 -1.80877
 H -0.89918 -1.01748 1.61086
 H -0.95577 -0.96885 -1.36070
 H 0.79529 -1.08959 1.49231
 H 0.73065 -1.10580 -1.74960
 H 0.03103 -0.29541 2.77636
 H -0.29400 -0.24343 -2.77546
13
bifur_IRC_Cartesians_noMW_output/new_data/bifur_traj3_Cartesians point 267
C -0.07930 0.75596 1.07833
 C 0.21575 0.72752 -1.07595
 C -0.22193 1.20716 0.00216
 C -0.02961 -0.49090 1.78018
 C -0.10189 -0.47258 -1.78126
 F -0.11738 1.55335 1.81156
 F 0.92634 1.44006 -1.80875
 H -0.89907 -1.01757 1.61135
 H -0.95588 -0.96876 -1.36022
 H 0.79542 -1.08956 1.49181
 H 0.73052 -1.10584 -1.75011
 H 0.03166 -0.29551 2.77636
 H -0.29463 -0.24332 -2.77546
13
bifur_IRC_Cartesians_noMW_output/new_data/bifur_traj3_Cartesians point 268
C -0.07976 0.75600 1.07834
 C 0.21622 0.72747 -1.07595
 C -0.22192 1.20715 0.00216
 C -0.02950 -0.49092 1.78018
 C -0.10201 -0.47255 -1.78127
 F -0.11902 1.55353 1.81157
 F 0.92797 1.43987 -1.80874
 H -0.89898 -1.01765 1.61175
 H -0.95597 -0.96868 -1.35982
 H 0.79552 -1.08954 1.49141
 H 0.73042 -1.10586 -1.75052
 H 0.03218 -0.29559 2.77636
 H -0.29515 -0.24324 -2.77546
13
bifur_IRC_Cartesians_noMW_output/new_data/bifur_traj3_Cartesians point 269
C -0.08022 0.75605 1.07834
 C 0.21668 0.72743 -1.07595
 C -0.22191 1.20715 0.00217
 C -0.02938 -0.49095 1.78017
 C -0.10212 -0.47252 -1.78127
 F -0.12067 1.55371 1.81158
 F 0.92961 1.43969 -1.80873
 H -0.89889 -1.01772 1.61214
 H -0.95606 -0.96861 -1.35943
 H 0.79562 -1.08951 1.49100
 H 0.73032 -1.10589 -1.75093
 H 0.03269 -0.29567 2.77637
 H -0.29566 -0.24316 -2.77546
13
bifur_IRC_Cartesians_noMW_output/new_data/bifur_traj3_Cartesians point 270
C -0.08080 0.75610 1.07835
 C 0.21726 0.72737 -1.07594
 C -0.22191 1.20715 0.00218
 C -0.02924 -0.49098 1.78017
 C -0.10227 -0.47249 -1.78128
 F -0.12273 1.55394 1.81159
 F 0.93166 1.43946 -1.80872
 H -0.89878 -1.01782 1.61264
 H -0.95618 -0.96851 -1.35894
 H 0.79575 -1.08948 1.49050
 H 0.73019 -1.10592 -1.75145
 H 0.03333 -0.29577 2.77637
 H -0.29631 -0.24305 -2.77547
13
bifur_IRC_Cartesians_noMW_output/new_data/bifur_traj3_Cartesians point 271
C -0.08163 0.75618 1.07836
 C 0.21810 0.72728 -1.07594
 C -0.22189 1.20714 0.00219
 C -0.02903 -0.49103 1.78017
 C -0.10247 -0.47243 -1.78129
 F -0.12568 1.55426 1.81161
 F 0.93460 1.43914 -1.80871
 H -0.89861 -1.01795 1.61335
 H -0.95634 -0.96837 -1.35824
 H 0.79593 -1.08943 1.48977
 H 0.73000 -1.10597 -1.75218
 H 0.03426 -0.29591 2.77637
 H -0.29723 -0.24290 -2.77547
13
bifur_IRC_Cartesians_noMW_output/new_data/bifur_traj3_Cartesians point 272
C -0.08288 0.75631 1.07837
 C 0.21935 0.72715 -1.07593
 C -0.22187 1.20714 0.00220
 C -0.02872 -0.49111 1.78017
 C -0.10278 -0.47236 -1.78130
 F -0.13012 1.55475 1.81163
 F 0.93901 1.43865 -1.80868
 H -0.89837 -1.01815 1.61442
 H -0.95658 -0.96816 -1.35718
 H 0.79621 -1.08936 1.48868
 H 0.72973 -1.10604 -1.75329
 H 0.03564 -0.29613 2.77637
 H -0.29862 -0.24268 -2.77547
13
bifur_IRC_Cartesians_noMW_output/new_data/bifur_traj3_Cartesians point 273
C -0.08473 0.75649 1.07839
 C 0.22122 0.72697 -1.07591
 C -0.22185 1.20712 0.00223
 C -0.02826 -0.49122 1.78017
 C -0.10324 -0.47225 -1.78132
 F -0.13672 1.55548 1.81167
 F 0.94558 1.43792 -1.80864
 H -0.89801 -1.01845 1.61601
 H -0.95694 -0.96786 -1.35561
 H 0.79661 -1.08925 1.48706
 H 0.72932 -1.10615 -1.75494
 H 0.03770 -0.29645 2.77638
 H -0.30068 -0.24235 -2.77548
13
bifur_IRC_Cartesians_noMW_output/new_data/bifur_traj3_Cartesians point 274
C -0.08732 0.75674 1.07842
 C 0.22382 0.72670 -1.07589
 C -0.22181 1.20711 0.00226
 C -0.02762 -0.49137 1.78016
 C -0.10387 -0.47209 -1.78135
 F -0.14592 1.55649 1.81172
 F 0.95474 1.43690 -1.80859
 H -0.89750 -1.01887 1.61823
 H -0.95745 -0.96742 -1.35342
 H 0.79718 -1.08911 1.48479
 H 0.72874 -1.10630 -1.75724
 H 0.04058 -0.29689 2.77639
 H -0.30356 -0.24188 -2.77549
13
bifur_IRC_Cartesians_noMW_output/new_data/bifur_traj3_Cartesians point 275
C -0.09061 0.75707 1.07846
 C 0.22713 0.72637 -1.07587
 C -0.22176 1.20709 0.00230
 C -0.02681 -0.49157 1.78016
 C -0.10469 -0.47189 -1.78138
 F -0.15763 1.55777 1.81179
 F 0.96638 1.43561 -1.80852
 H -0.89686 -1.01941 1.62105
 H -0.95809 -0.96688 -1.35063
 H 0.79791 -1.08892 1.48191
 H 0.72801 -1.10650 -1.76016
 H 0.04423 -0.29746 2.77640
 H -0.30722 -0.24129 -2.77550
13
bifur_IRC_Cartesians_noMW_output/new_data/bifur_traj3_Cartesians point 276
C -0.09061 0.75707 1.07846
 C 0.22713 0.72637 -1.07587
 C -0.22176 1.20709 0.00230
 C -0.02681 -0.49157 1.78016
 C -0.10469 -0.47189 -1.78138
 F -0.15763 1.55777 1.81179
 F 0.96638 1.43561 -1.80852
 H -0.89686 -1.01941 1.62105
 H -0.95809 -0.96688 -1.35063
 H 0.79791 -1.08892 1.48191
 H 0.72801 -1.10650 -1.76016
 H 0.04423 -0.29746 2.77640
 H -0.30722 -0.24129 -2.77550
13
bifur_IRC_Cartesians_noMW_output/new_data/bifur_traj3_Cartesians point 277
C -0.09871 0.75787 1.07856
 C 0.23527 0.72554 -1.07581
 C -0.22164 1.20704 0.00241
 C -0.02480 -0.49204 1.78014
 C -0.10668 -0.47139 -1.78147
 F -0.18643 1.56094 1.81195
 F 0.99504 1.43243 -1.80836
 H -0.89528 -1.02072 1.62799
 H -0.95967 -0.96553 -1.34377
 H 0.79969 -1.08846 1.47483
 H 0.72622 -1.10697 -1.76735
 H 0.05323 -0.29886 2.77642
 H -0.31623 -0.23984 -2.77554
13
bifur_IRC_Cartesians_noMW_output/new_data/bifur_traj3_Cartesians point 278
C -0.10320 0.75831 1.07861
 C 0.23979 0.72508 -1.07578
 C -0.22157 1.20701 0.00246
 C -0.02369 -0.49231 1.78014
 C -0.10779 -0.47112 -1.78152
 F -0.20243 1.56270 1.81205
 F 1.01095 1.43066 -1.80826
 H -0.89440 -1.02145 1.63184
 H -0.96055 -0.96478 -1.33996
 H 0.80068 -1.08821 1.47089
 H 0.72522 -1.10723 -1.77135
 H 0.05823 -0.29963 2.77644
 H -0.32123 -0.23903 -2.77555
13
bifur_IRC_Cartesians_noMW_output/new_data/bifur_traj3_Cartesians point 279
C -0.10779 0.75876 1.07866
 C 0.24440 0.72461 -1.07574
 C -0.22150 1.20698 0.00252
 C -0.02255 -0.49258 1.78013
 C -0.10892 -0.47084 -1.78156
 F -0.21875 1.56450 1.81214
 F 1.02718 1.42886 -1.80817
 H -0.89351 -1.02219 1.63577
 H -0.96145 -0.96402 -1.33608
 H 0.80169 -1.08795 1.46687
 H 0.72421 -1.10750 -1.77542
 H 0.06332 -0.30042 2.77645
 H -0.32633 -0.23820 -2.77557
13
bifur_IRC_Cartesians_noMW_output/new_data/bifur_traj3_Cartesians point 280
C -0.11232 0.75921 1.07871
 C 0.24895 0.72415 -1.07571
 C -0.22143 1.20695 0.00258
 C -0.02143 -0.49285 1.78012
 C -0.11004 -0.47056 -1.78161
 F -0.23487 1.56627 1.81223
 F 1.04322 1.42707 -1.80808
 H -0.89262 -1.02292 1.63966
 H -0.96233 -0.96327 -1.33224
 H 0.80268 -1.08769 1.46291
 H 0.72320 -1.10776 -1.77945
 H 0.06836 -0.30121 2.77646
 H -0.33137 -0.23739 -2.77559
13
bifur_IRC_Cartesians_noMW_output/new_data/bifur_traj3_Cartesians point 281
C -0.11673 0.75964 1.07877
 C 0.25339 0.72370 -1.07567
 C -0.22136 1.20693 0.00264
 C -0.02034 -0.49311 1.78012
 C -0.11113 -0.47029 -1.78166
 F -0.25057 1.56799 1.81232
 F 1.05884 1.42534 -1.80799
 H -0.89176 -1.02364 1.64344
 H -0.96320 -0.96253 -1.32850
 H 0.80366 -1.08744 1.45905
 H 0.72222 -1.10802 -1.78337
 H 0.07326 -0.30197 2.77648
 H -0.33628 -0.23660 -2.77561
13
bifur_IRC_Cartesians_noMW_output/new_data/bifur_traj3_Cartesians point 282
C -0.12104 0.76006 1.07882
 C 0.25772 0.72326 -1.07564
 C -0.22130 1.20690 0.00269
 C -0.01927 -0.49337 1.78011
 C -0.11219 -0.47003 -1.78171
 F -0.26589 1.56968 1.81241
 F 1.07408 1.42365 -1.80790
 H -0.89092 -1.02434 1.64713
 H -0.96404 -0.96182 -1.32486
 H 0.80460 -1.08720 1.45528
 H 0.72127 -1.10827 -1.78720
 H 0.07804 -0.30271 2.77649
 H -0.34107 -0.23582 -2.77563
13
bifur_IRC_Cartesians_noMW_output/new_data/bifur_traj3_Cartesians point 283
C -0.12526 0.76048 1.07886
 C 0.26196 0.72283 -1.07561
 C -0.22124 1.20687 0.00275
 C -0.01822 -0.49362 1.78010
 C -0.11323 -0.46977 -1.78175
 F -0.28090 1.57133 1.81250
 F 1.08902 1.42199 -1.80781
 H -0.89009 -1.02502 1.65075
 H -0.96486 -0.96111 -1.32128
 H 0.80553 -1.08696 1.45158
 H 0.72033 -1.10852 -1.79095
 H 0.08273 -0.30344 2.77650
 H -0.34577 -0.23507 -2.77564
13
bifur_IRC_Cartesians_noMW_output/new_data/bifur_traj3_Cartesians point 284
C -0.12932 0.76088 1.07891
 C 0.26605 0.72242 -1.07558
 C -0.22117 1.20685 0.00280
 C -0.01722 -0.49386 1.78010
 C -0.11423 -0.46952 -1.78179
 F -0.29537 1.57292 1.81258
 F 1.10340 1.42039 -1.80773
 H -0.88930 -1.02568 1.65423
 H -0.96566 -0.96044 -1.31784
 H 0.80643 -1.08673 1.44803
 H 0.71943 -1.10876 -1.79456
 H 0.08725 -0.30414 2.77652
 H -0.35029 -0.23434 -2.77566
13
bifur_IRC_Cartesians_noMW_output/new_data/bifur_traj3_Cartesians point 285
C -0.13302 0.76124 1.07895
 C 0.26977 0.72204 -1.07555
 C -0.22112 1.20683 0.00284
 C -0.01630 -0.49408 1.78009
 C -0.11515 -0.46930 -1.78183
 F -0.30854 1.57437 1.81265
 F 1.11651 1.41894 -1.80765
 H -0.88858 -1.02628 1.65741
 H -0.96638 -0.95982 -1.31470
 H 0.80724 -1.08652 1.44478
 H 0.71861 -1.10897 -1.79785
 H 0.09136 -0.30478 2.77653
 H -0.35441 -0.23367 -2.77567
13
bifur_IRC_Cartesians_noMW_output/new_data/bifur_traj3_Cartesians point 286
C -0.13628 0.76157 1.07899
 C 0.27305 0.72171 -1.07553
 C -0.22107 1.20681 0.00289
 C -0.01549 -0.49427 1.78008
 C -0.11595 -0.46910 -1.78187
 F -0.32013 1.57564 1.81272
 F 1.12804 1.41766 -1.80759
 H -0.88794 -1.02681 1.66020
 H -0.96702 -0.95928 -1.31194
 H 0.80796 -1.08634 1.44193
 H 0.71789 -1.10916 -1.80074
 H 0.09498 -0.30534 2.77654
 H -0.35804 -0.23309 -2.77569
13
bifur_IRC_Cartesians_noMW_output/new_data/bifur_traj3_Cartesians point 287
C -0.13628 0.76157 1.07899
 C 0.27305 0.72171 -1.07553
 C -0.22107 1.20681 0.00289
 C -0.01549 -0.49427 1.78008
 C -0.11595 -0.46910 -1.78187
 F -0.32013 1.57564 1.81272
 F 1.12804 1.41765 -1.80759
 H -0.88794 -1.02681 1.66020
 H -0.96702 -0.95928 -1.31194
 H 0.80796 -1.08634 1.44193
 H 0.71789 -1.10916 -1.80074
 H 0.09498 -0.30534 2.77654
 H -0.35804 -0.23309 -2.77569
13
bifur_IRC_Cartesians_noMW_output/new_data/bifur_traj3_Cartesians point 288
C -0.14210 0.76214 1.07906
 C 0.27890 0.72111 -1.07548
 C -0.22098 1.20677 0.00296
 C -0.01405 -0.49461 1.78007
 C -0.11739 -0.46874 -1.78193
 F -0.34086 1.57792 1.81284
 F 1.14866 1.41537 -1.80747
 H -0.88680 -1.02775 1.66519
 H -0.96815 -0.95831 -1.30701
 H 0.80924 -1.08601 1.43684
 H 0.71660 -1.10950 -1.80592
 H 0.10146 -0.30634 2.77656
 H -0.36452 -0.23204 -2.77571
13
bifur_IRC_Cartesians_noMW_output/new_data/bifur_traj3_Cartesians point 289
C -0.14504 0.76243 1.07909
 C 0.28185 0.72081 -1.07546
 C -0.22094 1.20675 0.00300
 C -0.01332 -0.49479 1.78007
 C -0.11811 -0.46856 -1.78196
 F -0.35130 1.57907 1.81290
 F 1.15905 1.41421 -1.80741
 H -0.88623 -1.02823 1.66771
 H -0.96873 -0.95782 -1.30452
 H 0.80989 -1.08584 1.43427
 H 0.71595 -1.10967 -1.80853
 H 0.10472 -0.30685 2.77656
 H -0.36778 -0.23151 -2.77572
13
bifur_IRC_Cartesians_noMW_output/new_data/bifur_traj3_Cartesians point 290
C -0.14820 0.76274 1.07913
 C 0.28503 0.72049 -1.07544
 C -0.22089 1.20673 0.00304
 C -0.01254 -0.49497 1.78007
 C -0.11889 -0.46837 -1.78199
 F -0.36255 1.58031 1.81296
 F 1.17024 1.41297 -1.80734
 H -0.88561 -1.02874 1.67042
 H -0.96935 -0.95730 -1.30184
 H 0.81058 -1.08566 1.43150
 H 0.71525 -1.10986 -1.81134
 H 0.10823 -0.30739 2.77657
 H -0.37130 -0.23095 -2.77573
13
bifur_IRC_Cartesians_noMW_output/new_data/bifur_traj3_Cartesians point 291
C -0.15175 0.76309 1.07917
 C 0.28860 0.72013 -1.07541
 C -0.22084 1.20671 0.00308
 C -0.01166 -0.49519 1.78006
 C -0.11977 -0.46815 -1.78203
 F -0.37518 1.58170 1.81304
 F 1.18280 1.41157 -1.80727
 H -0.88492 -1.02931 1.67346
 H -0.97004 -0.95671 -1.29883
 H 0.81136 -1.08546 1.42839
 H 0.71446 -1.11007 -1.81449
 H 0.11218 -0.30801 2.77659
 H -0.37525 -0.23031 -2.77575
13
bifur_IRC_Cartesians_noMW_output/new_data/bifur_traj3_Cartesians point 292
C -0.15586 0.76349 1.07922
 C 0.29273 0.71971 -1.07538
 C -0.22077 1.20668 0.00314
 C -0.01064 -0.49543 1.78005
 C -0.12078 -0.46790 -1.78208
 F -0.38980 1.58330 1.81312
 F 1.19735 1.40996 -1.80719
 H -0.88412 -1.02998 1.67698
 H -0.97084 -0.95602 -1.29535
 H 0.81227 -1.08523 1.42479
 H 0.71355 -1.11031 -1.81814
 H 0.11674 -0.30871 2.77660
 H -0.37982 -0.22957 -2.77576
13
bifur_IRC_Cartesians_noMW_output/new_data/bifur_traj3_Cartesians point 293
C -0.16063 0.76396 1.07927
 C 0.29753 0.71922 -1.07534
 C -0.22070 1.20666 0.00320
 C -0.00946 -0.49571 1.78005
 C -0.12196 -0.46761 -1.78213
 F -0.40678 1.58517 1.81322
 F 1.21424 1.40808 -1.80709
 H -0.88319 -1.03075 1.68107
 H -0.97177 -0.95523 -1.29131
 H 0.81332 -1.08496 1.42062
 H 0.71249 -1.11058 -1.82238
 H 0.12204 -0.30954 2.77661
 H -0.38513 -0.22871 -2.77578
13
bifur_IRC_Cartesians_noMW_output/new_data/bifur_traj3_Cartesians point 294
C -0.16601 0.76449 1.07934
 C 0.30294 0.71867 -1.07530
 C -0.22062 1.20662 0.00327
 C -0.00813 -0.49603 1.78004
 C -0.12329 -0.46728 -1.78218
 F -0.42593 1.58728 1.81333
 F 1.23329 1.40597 -1.80698
 H -0.88213 -1.03162 1.68569
 H -0.97283 -0.95433 -1.28675
 H 0.81450 -1.08465 1.41591
 H 0.71130 -1.11090 -1.82716
 H 0.12802 -0.31047 2.77663
 H -0.39112 -0.22775 -2.77581
13
bifur_IRC_Cartesians_noMW_output/new_data/bifur_traj3_Cartesians point 295
C -0.17184 0.76507 1.07940
 C 0.30880 0.71808 -1.07526
 C -0.22053 1.20659 0.00334
 C -0.00668 -0.49637 1.78003
 C -0.12473 -0.46693 -1.78225
 F -0.44668 1.58956 1.81345
 F 1.25393 1.40367 -1.80686
 H -0.88099 -1.03257 1.69069
 H -0.97396 -0.95336 -1.28181
 H 0.81579 -1.08432 1.41080
 H 0.71001 -1.11124 -1.83235
 H 0.13450 -0.31147 2.77665
 H -0.39761 -0.22670 -2.77583
13
bifur_IRC_Cartesians_noMW_output/new_data/bifur_traj3_Cartesians point 296
C -0.17796 0.76567 1.07947
 C 0.31495 0.71746 -1.07522
 C -0.22044 1.20655 0.00342
 C -0.00517 -0.49674 1.78002
 C -0.12623 -0.46655 -1.78231
 F -0.46844 1.59195 1.81357
 F 1.27558 1.40127 -1.80673
 H -0.87980 -1.03356 1.69593
 H -0.97516 -0.95235 -1.27663
 H 0.81713 -1.08398 1.40545
 H 0.70865 -1.11160 -1.83778
 H 0.14130 -0.31253 2.77667
 H -0.40441 -0.22560 -2.77585
13
bifur_IRC_Cartesians_noMW_output/new_data/bifur_traj3_Cartesians point 297
C -0.18422 0.76629 1.07955
 C 0.32125 0.71682 -1.07517
 C -0.22035 1.20651 0.00350
 C -0.00361 -0.49711 1.78001
 C -0.12778 -0.46617 -1.78238
 F -0.49074 1.59440 1.81370
 F 1.29776 1.39881 -1.80661
 H -0.87858 -1.03458 1.70130
 H -0.97638 -0.95130 -1.27132
 H 0.81851 -1.08362 1.39996
 H 0.70726 -1.11196 -1.84335
 H 0.14826 -0.31361 2.77669
 H -0.41138 -0.22447 -2.77588
13
bifur_IRC_Cartesians_noMW_output/new_data/bifur_traj3_Cartesians point 298
C -0.18422 0.76629 1.07955
 C 0.32125 0.71682 -1.07517
 C -0.22035 1.20651 0.00350
 C -0.00361 -0.49711 1.78001
 C -0.12778 -0.46617 -1.78238
 F -0.49074 1.59440 1.81370
 F 1.29776 1.39881 -1.80661
 H -0.87858 -1.03458 1.70130
 H -0.97638 -0.95130 -1.27132
 H 0.81851 -1.08362 1.39996
 H 0.70726 -1.11196 -1.84335
 H 0.14826 -0.31361 2.77669
 H -0.41138 -0.22447 -2.77588
13
bifur_IRC_Cartesians_noMW_output/new_data/bifur_traj3_Cartesians point 299
C -0.19655 0.76750 1.07969
 C 0.33365 0.71556 -1.07508
 C -0.22016 1.20643 0.00366
 C -0.00056 -0.49784 1.77999
 C -0.13082 -0.46542 -1.78251
 F -0.53459 1.59922 1.81395
 F 1.34138 1.39396 -1.80635
 H -0.87617 -1.03657 1.71187
 H -0.97879 -0.94925 -1.26088
 H 0.82122 -1.08292 1.38917
 H 0.70453 -1.11268 -1.85430
 H 0.16196 -0.31573 2.77672
 H -0.42510 -0.22226 -2.77593
13
bifur_IRC_Cartesians_noMW_output/new_data/bifur_traj3_Cartesians point 300
C -0.20217 0.76805 1.07975
 C 0.33930 0.71499 -1.07503
 C -0.22008 1.20640 0.00373
 C 0.00083 -0.49817 1.77998
 C -0.13221 -0.46507 -1.78257
 F -0.55458 1.60142 1.81406
 F 1.36128 1.39175 -1.80624
 H -0.87507 -1.03748 1.71668
 H -0.97989 -0.94832 -1.25612
 H 0.82246 -1.08261 1.38426
 H 0.70328 -1.11301 -1.85929
 H 0.16820 -0.31670 2.77674
 H -0.43135 -0.22125 -2.77595
13
bifur_IRC_Cartesians_noMW_output/new_data/bifur_traj3_Cartesians point 301
C -0.20721 0.76855 1.07981
 C 0.34436 0.71447 -1.07500
 C -0.22000 1.20637 0.00379
 C 0.00208 -0.49847 1.77997
 C -0.13345 -0.46477 -1.78262
 F -0.57252 1.60340 1.81417
 F 1.37912 1.38977 -1.80614
 H -0.87409 -1.03830 1.72100
 H -0.98088 -0.94748 -1.25185
 H 0.82357 -1.08232 1.37984
 H 0.70217 -1.11330 -1.86377
 H 0.17380 -0.31757 2.77676
 H -0.43696 -0.22034 -2.77597
13
bifur_IRC_Cartesians_noMW_output/new_data/bifur_traj3_Cartesians point 302
C -0.21168 0.76899 1.07986
 C 0.34886 0.71402 -1.07496
 C -0.21993 1.20634 0.00385
 C 0.00319 -0.49873 1.77996
 C -0.13455 -0.46449 -1.78267
 F -0.58842 1.60514 1.81426
 F 1.39494 1.38801 -1.80604
 H -0.87321 -1.03902 1.72483
 H -0.98175 -0.94674 -1.24806
 H 0.82455 -1.08207 1.37593
 H 0.70117 -1.11357 -1.86774
 H 0.17877 -0.31834 2.77677
 H -0.44193 -0.21954 -2.77599
13
bifur_IRC_Cartesians_noMW_output/new_data/bifur_traj3_Cartesians point 303
C -0.21565 0.76938 1.07991
 C 0.35285 0.71361 -1.07493
 C -0.21987 1.20632 0.00390
 C 0.00417 -0.49897 1.77996
 C -0.13553 -0.46425 -1.78271
 F -0.60255 1.60670 1.81434
 F 1.40900 1.38645 -1.80596
 H -0.87244 -1.03967 1.72824
 H -0.98252 -0.94608 -1.24470
 H 0.82543 -1.08184 1.37245
 H 0.70029 -1.11380 -1.87127
 H 0.18318 -0.31903 2.77678
 H -0.44635 -0.21883 -2.77600
13
bifur_IRC_Cartesians_noMW_output/new_data/bifur_traj3_Cartesians point 304
C -0.21918 0.76973 1.07995
 C 0.35640 0.71325 -1.07491
 C -0.21982 1.20629 0.00395
 C 0.00505 -0.49918 1.77995
 C -0.13640 -0.46404 -1.78275
 F -0.61510 1.60808 1.81441
 F 1.42148 1.38507 -1.80589
 H -0.87175 -1.04024 1.73126
 H -0.98321 -0.94549 -1.24171
 H 0.82620 -1.08164 1.36937
 H 0.69951 -1.11400 -1.87441
 H 0.18710 -0.31963 2.77679
 H -0.45027 -0.21820 -2.77602
13
bifur_IRC_Cartesians_noMW_output/new_data/bifur_traj3_Cartesians point 305
C -0.22223 0.77003 1.07999
 C 0.35947 0.71294 -1.07488
 C -0.21977 1.20628 0.00398
 C 0.00580 -0.49936 1.77995
 C -0.13716 -0.46385 -1.78278
 F -0.62597 1.60927 1.81447
 F 1.43229 1.38387 -1.80583
 H -0.87115 -1.04073 1.73388
 H -0.98381 -0.94498 -1.23912
 H 0.82688 -1.08147 1.36670
 H 0.69884 -1.11418 -1.87712
 H 0.19049 -0.32016 2.77680
 H -0.45367 -0.21765 -2.77603
13
bifur_IRC_Cartesians_noMW_output/new_data/bifur_traj3_Cartesians point 306
C -0.22469 0.77027 1.08001
 C 0.36194 0.71269 -1.07487
 C -0.21974 1.20626 0.00402
 C 0.00641 -0.49950 1.77994
 C -0.13776 -0.46370 -1.78281
 F -0.63471 1.61023 1.81452
 F 1.44098 1.38290 -1.80578
 H -0.87067 -1.04113 1.73598
 H -0.98429 -0.94457 -1.23704
 H 0.82742 -1.08133 1.36454
 H 0.69829 -1.11432 -1.87930
 H 0.19322 -0.32058 2.77681
 H -0.45640 -0.21721 -2.77604
13
bifur_IRC_Cartesians_noMW_output/new_data/bifur_traj3_Cartesians point 307
C -0.22648 0.77045 1.08004
 C 0.36374 0.71251 -1.07485
 C -0.21971 1.20625 0.00404
 C 0.00686 -0.49961 1.77994
 C -0.13820 -0.46359 -1.78283
 F -0.64111 1.61094 1.81456
 F 1.44735 1.38219 -1.80574
 H -0.87032 -1.04142 1.73753
 H -0.98464 -0.94427 -1.23552
 H 0.82781 -1.08123 1.36297
 H 0.69789 -1.11443 -1.88090
 H 0.19522 -0.32089 2.77681
 H -0.45841 -0.21688 -2.77605
13
bifur_IRC_Cartesians_noMW_output/new_data/bifur_traj3_Cartesians point 308
C -0.22776 0.77057 1.08005
 C 0.36502 0.71238 -1.07484
 C -0.21969 1.20624 0.00405
 C 0.00717 -0.49969 1.77994
 C -0.13852 -0.46351 -1.78284
 F -0.64563 1.61143 1.81458
 F 1.45185 1.38169 -1.80572
 H -0.87007 -1.04163 1.73862
 H -0.98489 -0.94406 -1.23444
 H 0.82809 -1.08116 1.36186
 H 0.69761 -1.11450 -1.88203
 H 0.19664 -0.32111 2.77682
 H -0.45982 -0.21665 -2.77605
13
bifur_IRC_Cartesians_noMW_output/new_data/bifur_traj3_Cartesians point 309
C -0.22776 0.77057 1.08005
 C 0.36502 0.71238 -1.07484
 C -0.21969 1.20624 0.00405
 C 0.00717 -0.49969 1.77994
 C -0.13852 -0.46351 -1.78284
 F -0.64563 1.61143 1.81458
 F 1.45185 1.38169 -1.80572
 H -0.87007 -1.04163 1.73862
 H -0.98489 -0.94406 -1.23444
 H 0.82809 -1.08116 1.36186
 H 0.69761 -1.11450 -1.88203
 H 0.19664 -0.32111 2.77682
 H -0.45982 -0.21665 -2.77605
13
bifur_IRC_Cartesians_noMW_output/new_data/bifur_traj3_Cartesians point 310
C -0.22961 0.77075 1.08007
 C 0.36688 0.71219 -1.07483
 C -0.21966 1.20623 0.00408
 C 0.00763 -0.49979 1.77993
 C -0.13898 -0.46340 -1.78286
 F -0.65222 1.61216 1.81462
 F 1.45840 1.38097 -1.80568
 H -0.86971 -1.04193 1.74020
 H -0.98525 -0.94375 -1.23287
 H 0.82850 -1.08105 1.36024
 H 0.69720 -1.11461 -1.88367
 H 0.19869 -0.32143 2.77682
 H -0.46188 -0.21632 -2.77606
13
bifur_IRC_Cartesians_noMW_output/new_data/bifur_traj3_Cartesians point 311
C -0.23060 0.77085 1.08008
 C 0.36788 0.71209 -1.07482
 C -0.21965 1.20622 0.00409
 C 0.00787 -0.49985 1.77993
 C -0.13922 -0.46334 -1.78287
 F -0.65574 1.61255 1.81464
 F 1.46190 1.38058 -1.80566
 H -0.86952 -1.04209 1.74105
 H -0.98544 -0.94359 -1.23203
 H 0.82872 -1.08100 1.35937
 H 0.69698 -1.11467 -1.88455
 H 0.19979 -0.32160 2.77683
 H -0.46298 -0.21614 -2.77606
13
bifur_IRC_Cartesians_noMW_output/new_data/bifur_traj3_Cartesians point 312
C -0.23189 0.77098 1.08010
 C 0.36918 0.71195 -1.07481
 C -0.21963 1.20622 0.00411
 C 0.00820 -0.49993 1.77993
 C -0.13954 -0.46326 -1.78288
 F -0.66036 1.61305 1.81467
 F 1.46650 1.38007 -1.80563
 H -0.86927 -1.04230 1.74216
 H -0.98570 -0.94337 -1.23093
 H 0.82900 -1.08092 1.35823
 H 0.69669 -1.11475 -1.88571
 H 0.20124 -0.32183 2.77683
 H -0.46443 -0.21591 -2.77607
13
bifur_IRC_Cartesians_noMW_output/new_data/bifur_traj3_Cartesians point 313
C -0.23369 0.77116 1.08012
 C 0.37099 0.71177 -1.07480
 C -0.21960 1.20620 0.00413
 C 0.00864 -0.50004 1.77993
 C -0.13998 -0.46315 -1.78290
 F -0.66675 1.61376 1.81471
 F 1.47285 1.37936 -1.80559
 H -0.86892 -1.04259 1.74370
 H -0.98605 -0.94307 -1.22941
 H 0.82940 -1.08082 1.35666
 H 0.69629 -1.11485 -1.88730
 H 0.20323 -0.32214 2.77684
 H -0.46642 -0.21559 -2.77608
13
bifur_IRC_Cartesians_noMW_output/new_data/bifur_traj3_Cartesians point 314
C -0.23609 0.77139 1.08015
 C 0.37340 0.71153 -1.07478
 C -0.21957 1.20619 0.00416
 C 0.00923 -0.50018 1.77992
 C -0.14057 -0.46300 -1.78293
 F -0.67528 1.61469 1.81475
 F 1.48134 1.37842 -1.80554
 H -0.86845 -1.04298 1.74576
 H -0.98652 -0.94267 -1.22738
 H 0.82993 -1.08069 1.35456
 H 0.69576 -1.11499 -1.88943
 H 0.20590 -0.32255 2.77684
 H -0.46909 -0.21516 -2.77608
13
bifur_IRC_Cartesians_noMW_output/new_data/bifur_traj3_Cartesians point 315
C -0.23905 0.77168 1.08018
 C 0.37638 0.71122 -1.07476
 C -0.21952 1.20617 0.00420
 C 0.00997 -0.50035 1.77992
 C -0.14130 -0.46282 -1.78296
 F -0.68582 1.61585 1.81481
 F 1.49183 1.37725 -1.80548
 H -0.86787 -1.04346 1.74830
 H -0.98710 -0.94218 -1.22487
 H 0.83058 -1.08052 1.35197
 H 0.69511 -1.11516 -1.89207
 H 0.20919 -0.32306 2.77685
 H -0.47239 -0.21462 -2.77610
13
bifur_IRC_Cartesians_noMW_output/new_data/bifur_traj3_Cartesians point 316
C -0.24244 0.77202 1.08022
 C 0.37979 0.71088 -1.07473
 C -0.21947 1.20615 0.00424
 C 0.01081 -0.50055 1.77991
 C -0.14214 -0.46261 -1.78300
 F -0.69789 1.61718 1.81488
 F 1.50383 1.37592 -1.80541
 H -0.86721 -1.04401 1.75121
 H -0.98776 -0.94162 -1.22200
 H 0.83132 -1.08033 1.34900
 H 0.69435 -1.11536 -1.89508
 H 0.21296 -0.32365 2.77686
 H -0.47616 -0.21402 -2.77611
13
bifur_IRC_Cartesians_noMW_output/new_data/bifur_traj3_Cartesians point 317
C -0.24612 0.77238 1.08026
 C 0.38349 0.71050 -1.07470
 C -0.21941 1.20613 0.00429
 C 0.01172 -0.50077 1.77991
 C -0.14305 -0.46239 -1.78304
 F -0.71097 1.61862 1.81496
 F 1.51684 1.37448 -1.80534
 H -0.86649 -1.04461 1.75436
 H -0.98848 -0.94101 -1.21888
 H 0.83213 -1.08012 1.34578
 H 0.69354 -1.11558 -1.89835
 H 0.21704 -0.32428 2.77688
 H -0.48025 -0.21336 -2.77612
13
bifur_IRC_Cartesians_noMW_output/new_data/bifur_traj3_Cartesians point 318
C -0.24997 0.77276 1.08031
 C 0.38736 0.71011 -1.07468
 C -0.21936 1.20610 0.00434
 C 0.01267 -0.50100 1.77990
 C -0.14400 -0.46216 -1.78308
 F -0.72466 1.62012 1.81504
 F 1.53047 1.37296 -1.80526
 H -0.86574 -1.04523 1.75766
 H -0.98923 -0.94037 -1.21562
 H 0.83298 -1.07990 1.34241
 H 0.69269 -1.11580 -1.90177
 H 0.22132 -0.32494 2.77689
 H -0.48453 -0.21266 -2.77614
13
bifur_IRC_Cartesians_noMW_output/new_data/bifur_traj3_Cartesians point 319
C -0.25389 0.77315 1.08035
 C 0.39130 0.70971 -1.07465
 C -0.21930 1.20608 0.00439
 C 0.01365 -0.50123 1.77990
 C -0.14497 -0.46192 -1.78312
 F -0.73863 1.62166 1.81512
 F 1.54436 1.37142 -1.80518
 H -0.86497 -1.04587 1.76102
 H -0.99000 -0.93971 -1.21230
 H 0.83384 -1.07968 1.33898
 H 0.69182 -1.11603 -1.90525
 H 0.22568 -0.32562 2.77690
 H -0.48890 -0.21196 -2.77616
13
bifur_IRC_Cartesians_noMW_output/new_data/bifur_traj3_Cartesians point 320
C -0.25389 0.77315 1.08035
 C 0.39130 0.70971 -1.07465
 C -0.21930 1.20608 0.00439
 C 0.01365 -0.50123 1.77990
 C -0.14497 -0.46192 -1.78312
 F -0.73863 1.62166 1.81512
 F 1.54436 1.37142 -1.80518
 H -0.86497 -1.04587 1.76102
 H -0.99000 -0.93971 -1.21230
 H 0.83384 -1.07968 1.33898
 H 0.69182 -1.11603 -1.90525
 H 0.22568 -0.32562 2.77690
 H -0.48890 -0.21196 -2.77616
13
bifur_IRC_Cartesians_noMW_output/new_data/bifur_traj3_Cartesians point 321
C -0.26153 0.77390 1.08044
 C 0.39899 0.70893 -1.07459
 C -0.21918 1.20603 0.00449
 C 0.01554 -0.50168 1.77988
 C -0.14685 -0.46145 -1.78320
 F -0.76582 1.62465 1.81527
 F 1.57141 1.36841 -1.80502
 H -0.86348 -1.04710 1.76757
 H -0.99149 -0.93844 -1.20582
 H 0.83553 -1.07925 1.33229
 H 0.69012 -1.11648 -1.91204
 H 0.23417 -0.32694 2.77692
 H -0.49740 -0.21059 -2.77619
13
bifur_IRC_Cartesians_noMW_output/new_data/bifur_traj3_Cartesians point 322
C -0.26502 0.77424 1.08048
 C 0.40249 0.70857 -1.07456
 C -0.21913 1.20601 0.00453
 C 0.01640 -0.50189 1.77988
 C -0.14771 -0.46124 -1.78324
 F -0.77823 1.62601 1.81534
 F 1.58376 1.36704 -1.80495
 H -0.86280 -1.04767 1.77056
 H -0.99217 -0.93786 -1.20287
 H 0.83629 -1.07905 1.32924
 H 0.68935 -1.11668 -1.91514
 H 0.23805 -0.32754 2.77693
 H -0.50128 -0.20996 -2.77620
13
bifur_IRC_Cartesians_noMW_output/new_data/bifur_traj3_Cartesians point 323
C -0.26819 0.77455 1.08052
 C 0.40567 0.70825 -1.07454
 C -0.21908 1.20599 0.00457
 C 0.01719 -0.50208 1.77987
 C -0.14849 -0.46104 -1.78327
 F -0.78949 1.62725 1.81541
 F 1.59496 1.36580 -1.80489
 H -0.86218 -1.04818 1.77327
 H -0.99279 -0.93733 -1.20019
 H 0.83699 -1.07887 1.32647
 H 0.68865 -1.11686 -1.91796
 H 0.24156 -0.32809 2.77694
 H -0.50481 -0.20939 -2.77621
13
bifur_IRC_Cartesians_noMW_output/new_data/bifur_traj3_Cartesians point 324
C -0.27102 0.77483 1.08055
 C 0.40852 0.70796 -1.07452
 C -0.21904 1.20597 0.00461
 C 0.01789 -0.50225 1.77987
 C -0.14919 -0.46087 -1.78330
 F -0.79958 1.62836 1.81547
 F 1.60500 1.36469 -1.80483
 H -0.86162 -1.04864 1.77570
 H -0.99334 -0.93686 -1.19779
 H 0.83761 -1.07871 1.32398
 H 0.68802 -1.11703 -1.92047
 H 0.24471 -0.32858 2.77695
 H -0.50796 -0.20888 -2.77622
13
bifur_IRC_Cartesians_noMW_output/new_data/bifur_traj3_Cartesians point 325
C -0.27355 0.77508 1.08058
 C 0.41107 0.70770 -1.07450
 C -0.21900 1.20596 0.00464
 C 0.01852 -0.50240 1.77986
 C -0.14982 -0.46072 -1.78333
 F -0.80858 1.62935 1.81552
 F 1.61395 1.36369 -1.80478
 H -0.86113 -1.04905 1.77787
 H -0.99384 -0.93644 -1.19564
 H 0.83817 -1.07857 1.32177
 H 0.68746 -1.11718 -1.92272
 H 0.24752 -0.32901 2.77696
 H -0.51077 -0.20843 -2.77623
13
bifur_IRC_Cartesians_noMW_output/new_data/bifur_traj3_Cartesians point 326
C -0.27579 0.77530 1.08061
 C 0.41333 0.70747 -1.07448
 C -0.21897 1.20595 0.00467
 C 0.01907 -0.50253 1.77986
 C -0.15037 -0.46058 -1.78335
 F -0.81657 1.63023 1.81556
 F 1.62190 1.36281 -1.80473
 H -0.86069 -1.04941 1.77980
 H -0.99428 -0.93607 -1.19374
 H 0.83867 -1.07844 1.31981
 H 0.68696 -1.11731 -1.92472
 H 0.25002 -0.32940 2.77697
 H -0.51327 -0.20802 -2.77624
13
bifur_IRC_Cartesians_noMW_output/new_data/bifur_traj3_Cartesians point 327
C -0.27776 0.77550 1.08063
 C 0.41531 0.70727 -1.07447
 C -0.21894 1.20593 0.00469
 C 0.01956 -0.50265 1.77986
 C -0.15086 -0.46046 -1.78337
 F -0.82358 1.63100 1.81560
 F 1.62887 1.36203 -1.80469
 H -0.86031 -1.04973 1.78149
 H -0.99466 -0.93574 -1.19207
 H 0.83910 -1.07833 1.31808
 H 0.68652 -1.11742 -1.92647
 H 0.25221 -0.32974 2.77697
 H -0.51546 -0.20767 -2.77625
13
bifur_IRC_Cartesians_noMW_output/new_data/bifur_traj3_Cartesians point 328
C -0.27945 0.77566 1.08065
 C 0.41700 0.70710 -1.07445
 C -0.21891 1.20592 0.00471
 C 0.01998 -0.50275 1.77985
 C -0.15127 -0.46036 -1.78339
 F -0.82957 1.63166 1.81564
 F 1.63483 1.36137 -1.80466
 H -0.85998 -1.05001 1.78293
 H -0.99499 -0.93546 -1.19065
 H 0.83947 -1.07823 1.31661
 H 0.68615 -1.11752 -1.92796
 H 0.25408 -0.33003 2.77698
 H -0.51734 -0.20737 -2.77626
13
bifur_IRC_Cartesians_noMW_output/new_data/bifur_traj3_Cartesians point 329
C -0.28085 0.77580 1.08066
 C 0.41841 0.70696 -1.07444
 C -0.21889 1.20591 0.00473
 C 0.02032 -0.50283 1.77985
 C -0.15162 -0.46027 -1.78340
 F -0.83455 1.63221 1.81567
 F 1.63978 1.36082 -1.80463
 H -0.85970 -1.05023 1.78413
 H -0.99526 -0.93523 -1.18946
 H 0.83978 -1.07815 1.31538
 H 0.68584 -1.11760 -1.92921
 H 0.25564 -0.33027 2.77698
 H -0.51890 -0.20712 -2.77626
13
bifur_IRC_Cartesians_noMW_output/new_data/bifur_traj3_Cartesians point 330
C -0.28201 0.77592 1.08068
 C 0.41958 0.70684 -1.07444
 C -0.21887 1.20591 0.00475
 C 0.02061 -0.50290 1.77985
 C -0.15190 -0.46020 -1.78342
 F -0.83869 1.63266 1.81569
 F 1.64391 1.36036 -1.80460
 H -0.85948 -1.05042 1.78513
 H -0.99549 -0.93503 -1.18847
 H 0.84003 -1.07809 1.31436
 H 0.68558 -1.11767 -1.93024
 H 0.25693 -0.33047 2.77699
 H -0.52019 -0.20691 -2.77627
13
bifur_IRC_Cartesians_noMW_output/new_data/bifur_traj3_Cartesians point 331
C -0.28201 0.77592 1.08068
 C 0.41958 0.70684 -1.07444
 C -0.21887 1.20591 0.00475
 C 0.02061 -0.50290 1.77985
 C -0.15190 -0.46020 -1.78342
 F -0.83869 1.63266 1.81569
 F 1.64391 1.36036 -1.80460
 H -0.85948 -1.05042 1.78513
 H -0.99549 -0.93503 -1.18847
 H 0.84003 -1.07809 1.31436
 H 0.68558 -1.11767 -1.93024
 H 0.25693 -0.33047 2.77699
 H -0.52019 -0.20691 -2.77627
13
bifur_IRC_Cartesians_noMW_output/new_data/bifur_traj3_Cartesians point 332
C -0.28397 0.77611 1.08070
 C 0.42154 0.70664 -1.07442
 C -0.21884 1.20589 0.00477
 C 0.02110 -0.50301 1.77985
 C -0.15239 -0.46008 -1.78344
 F -0.84564 1.63343 1.81573
 F 1.65082 1.35960 -1.80456
 H -0.85910 -1.05074 1.78680
 H -0.99587 -0.93471 -1.18682
 H 0.84046 -1.07798 1.31265
 H 0.68515 -1.11779 -1.93198
 H 0.25910 -0.33081 2.77699
 H -0.52236 -0.20656 -2.77628
13
bifur_IRC_Cartesians_noMW_output/new_data/bifur_traj3_Cartesians point 333
C -0.28493 0.77620 1.08071
 C 0.42251 0.70654 -1.07441
 C -0.21883 1.20589 0.00478
 C 0.02134 -0.50307 1.77985
 C -0.15262 -0.46002 -1.78345
 F -0.84908 1.63381 1.81575
 F 1.65424 1.35922 -1.80455
 H -0.85891 -1.05090 1.78763
 H -0.99606 -0.93455 -1.18600
 H 0.84068 -1.07792 1.31181
 H 0.68494 -1.11784 -1.93284
 H 0.26017 -0.33097 2.77699
 H -0.52344 -0.20638 -2.77628
13
bifur_IRC_Cartesians_noMW_output/new_data/bifur_traj3_Cartesians point 334
C -0.28602 0.77631 1.08072
 C 0.42361 0.70643 -1.07441
 C -0.21881 1.20588 0.00480
 C 0.02161 -0.50313 1.77984
 C -0.15289 -0.45995 -1.78346
 F -0.85295 1.63423 1.81577
 F 1.65809 1.35879 -1.80452
 H -0.85869 -1.05107 1.78856
 H -0.99627 -0.93437 -1.18508
 H 0.84092 -1.07786 1.31085
 H 0.68469 -1.11791 -1.93380
 H 0.26138 -0.33116 2.77700
 H -0.52465 -0.20619 -2.77628
13
bifur_IRC_Cartesians_noMW_output/new_data/bifur_traj3_Cartesians point 335
C -0.28734 0.77644 1.08074
 C 0.42493 0.70630 -1.07440
 C -0.21879 1.20587 0.00482
 C 0.02193 -0.50321 1.77984
 C -0.15322 -0.45987 -1.78347
 F -0.85764 1.63475 1.81580
 F 1.66275 1.35827 -1.80450
 H -0.85844 -1.05128 1.78969
 H -0.99653 -0.93415 -1.18396
 H 0.84121 -1.07779 1.30970
 H 0.68440 -1.11798 -1.93497
 H 0.26284 -0.33139 2.77700
 H -0.52611 -0.20595 -2.77629
13
bifur_IRC_Cartesians_noMW_output/new_data/bifur_traj3_Cartesians point 336
C -0.28898 0.77660 1.08076
 C 0.42658 0.70613 -1.07438
 C -0.21877 1.20586 0.00484
 C 0.02234 -0.50331 1.77984
 C -0.15362 -0.45977 -1.78349
 F -0.86349 1.63539 1.81583
 F 1.66857 1.35762 -1.80446
 H -0.85812 -1.05155 1.79110
 H -0.99685 -0.93388 -1.18257
 H 0.84157 -1.07769 1.30826
 H 0.68404 -1.11808 -1.93643
 H 0.26467 -0.33167 2.77701
 H -0.52794 -0.20566 -2.77630
13
bifur_IRC_Cartesians_noMW_output/new_data/bifur_traj3_Cartesians point 337
C -0.29099 0.77680 1.08078
 C 0.42861 0.70592 -1.07437
 C -0.21874 1.20585 0.00486
 C 0.02284 -0.50343 1.77984
 C -0.15412 -0.45965 -1.78351
 F -0.87064 1.63618 1.81587
 F 1.67569 1.35683 -1.80442
 H -0.85772 -1.05188 1.79283
 H -0.99725 -0.93354 -1.18087
 H 0.84201 -1.07758 1.30650
 H 0.68359 -1.11820 -1.93822
 H 0.26691 -0.33202 2.77701
 H -0.53018 -0.20529 -2.77630
13
bifur_IRC_Cartesians_noMW_output/new_data/bifur_traj3_Cartesians point 338
C -0.29330 0.77703 1.08081
 C 0.43093 0.70569 -1.07435
 C -0.21870 1.20584 0.00489
 C 0.02341 -0.50357 1.77983
 C -0.15469 -0.45951 -1.78354
 F -0.87887 1.63708 1.81592
 F 1.68388 1.35593 -1.80437
 H -0.85727 -1.05225 1.79481
 H -0.99770 -0.93316 -1.17891
 H 0.84252 -1.07745 1.30448
 H 0.68308 -1.11833 -1.94028
 H 0.26948 -0.33242 2.77702
 H -0.53275 -0.20488 -2.77631
13
bifur_IRC_Cartesians_noMW_output/new_data/bifur_traj3_Cartesians point 339
C -0.29580 0.77727 1.08084
 C 0.43344 0.70543 -1.07433
 C -0.21867 1.20582 0.00492
 C 0.02403 -0.50371 1.77983
 C -0.15531 -0.45936 -1.78356
 F -0.88777 1.63806 1.81597
 F 1.69273 1.35494 -1.80432
 H -0.85678 -1.05266 1.79695
 H -0.99819 -0.93274 -1.17679
 H 0.84307 -1.07731 1.30229
 H 0.68253 -1.11848 -1.94250
 H 0.27225 -0.33285 2.77703
 H -0.53554 -0.20443 -2.77632
13
bifur_IRC_Cartesians_noMW_output/new_data/bifur_traj3_Cartesians point 340
C -0.29839 0.77753 1.08087
 C 0.43605 0.70517 -1.07431
 C -0.21863 1.20581 0.00496
 C 0.02467 -0.50387 1.77982
 C -0.15594 -0.45920 -1.78359
 F -0.89698 1.63907 1.81602
 F 1.70189 1.35392 -1.80427
 H -0.85628 -1.05308 1.79917
 H -0.99869 -0.93231 -1.17460
 H 0.84364 -1.07716 1.30002
 H 0.68195 -1.11863 -1.94480
 H 0.27513 -0.33330 2.77704
 H -0.53842 -0.20396 -2.77633
13
bifur_IRC_Cartesians_noMW_output/new_data/bifur_traj3_Cartesians point 341
C -0.30100 0.77779 1.08090
 C 0.43867 0.70490 -1.07429
 C -0.21859 1.20579 0.00499
 C 0.02532 -0.50402 1.77982
 C -0.15659 -0.45904 -1.78362
 F -0.90627 1.64009 1.81608
 F 1.71113 1.35290 -1.80422
 H -0.85577 -1.05350 1.80141
 H -0.99920 -0.93187 -1.17238
 H 0.84421 -1.07701 1.29774
 H 0.68137 -1.11878 -1.94712
 H 0.27803 -0.33375 2.77704
 H -0.54132 -0.20350 -2.77634
13
bifur_IRC_Cartesians_noMW_output/new_data/bifur_traj3_Cartesians point 342
C -0.30100 0.77779 1.08090
 C 0.43867 0.70490 -1.07429
 C -0.21859 1.20579 0.00499
 C 0.02532 -0.50402 1.77982
 C -0.15659 -0.45904 -1.78362
 F -0.90627 1.64009 1.81608
 F 1.71113 1.35290 -1.80422
 H -0.85577 -1.05350 1.80141
 H -0.99920 -0.93187 -1.17238
 H 0.84421 -1.07701 1.29774
 H 0.68137 -1.11878 -1.94712
 H 0.27803 -0.33375 2.77704
 H -0.54132 -0.20350 -2.77634
13
bifur_IRC_Cartesians_noMW_output/new_data/bifur_traj3_Cartesians point 343
C -0.30602 0.77828 1.08096
 C 0.44372 0.70439 -1.07426
 C -0.21851 1.20576 0.00505
 C 0.02656 -0.50432 1.77981
 C -0.15783 -0.45873 -1.78367
 F -0.92413 1.64206 1.81618
 F 1.72890 1.35092 -1.80411
 H -0.85479 -1.05431 1.80571
 H -1.00018 -0.93104 -1.16813
 H 0.84532 -1.07673 1.29334
 H 0.68026 -1.11907 -1.95158
 H 0.28361 -0.33461 2.77706
 H -0.54691 -0.20259 -2.77636
13
bifur_IRC_Cartesians_noMW_output/new_data/bifur_traj3_Cartesians point 344
C -0.30824 0.77850 1.08098
 C 0.44595 0.70416 -1.07424
 C -0.21848 1.20575 0.00508
 C 0.02711 -0.50445 1.77981
 C -0.15837 -0.45860 -1.78370
 F -0.93204 1.64293 1.81623
 F 1.73676 1.35005 -1.80407
 H -0.85435 -1.05467 1.80762
 H -1.00062 -0.93067 -1.16625
 H 0.84581 -1.07660 1.29140
 H 0.67977 -1.11920 -1.95355
 H 0.28608 -0.33499 2.77707
 H -0.54938 -0.20220 -2.77637
13
bifur_IRC_Cartesians_noMW_output/new_data/bifur_traj3_Cartesians point 345
C -0.31013 0.77868 1.08100
 C 0.44785 0.70397 -1.07422
 C -0.21845 1.20573 0.00511
 C 0.02758 -0.50456 1.77980
 C -0.15884 -0.45848 -1.78372
 F -0.93876 1.64367 1.81626
 F 1.74345 1.34931 -1.80403
 H -0.85398 -1.05498 1.80924
 H -1.00099 -0.93036 -1.16465
 H 0.84622 -1.07649 1.28975
 H 0.67935 -1.11931 -1.95523
 H 0.28818 -0.33532 2.77707
 H -0.55148 -0.20186 -2.77638
13
bifur_IRC_Cartesians_noMW_output/new_data/bifur_traj3_Cartesians point 346
C -0.31167 0.77884 1.08102
 C 0.44940 0.70382 -1.07421
 C -0.21843 1.20572 0.00513
 C 0.02796 -0.50465 1.77980
 C -0.15922 -0.45839 -1.78373
 F -0.94422 1.64427 1.81630
 F 1.74888 1.34871 -1.80400
 H -0.85369 -1.05523 1.81055
 H -1.00129 -0.93010 -1.16335
 H 0.84656 -1.07641 1.28840
 H 0.67901 -1.11940 -1.95659
 H 0.28988 -0.33559 2.77708
 H -0.55319 -0.20158 -2.77639
13
bifur_IRC_Cartesians_noMW_output/new_data/bifur_traj3_Cartesians point 347
C -0.31289 0.77896 1.08104
 C 0.45062 0.70369 -1.07420
 C -0.21841 1.20572 0.00514
 C 0.02826 -0.50473 1.77980
 C -0.15952 -0.45831 -1.78374
 F -0.94856 1.64474 1.81632
 F 1.75320 1.34823 -1.80397
 H -0.85345 -1.05543 1.81160
 H -1.00152 -0.92990 -1.16232
 H 0.84683 -1.07634 1.28733
 H 0.67874 -1.11948 -1.95768
 H 0.29124 -0.33580 2.77708
 H -0.55455 -0.20136 -2.77639
13
bifur_IRC_Cartesians_noMW_output/new_data/bifur_traj3_Cartesians point 348
C -0.31385 0.77905 1.08105
 C 0.45159 0.70359 -1.07420
 C -0.21839 1.20571 0.00515
 C 0.02850 -0.50478 1.77980
 C -0.15976 -0.45825 -1.78376
 F -0.95199 1.64512 1.81634
 F 1.75661 1.34785 -1.80395
 H -0.85326 -1.05558 1.81242
 H -1.00171 -0.92974 -1.16150
 H 0.84704 -1.07628 1.28649
 H 0.67852 -1.11953 -1.95854
 H 0.29231 -0.33596 2.77708
 H -0.55562 -0.20119 -2.77640
13
bifur_IRC_Cartesians_noMW_output/new_data/bifur_traj3_Cartesians point 349
C -0.31460 0.77912 1.08105
 C 0.45235 0.70352 -1.07419
 C -0.21838 1.20571 0.00516
 C 0.02869 -0.50483 1.77980
 C -0.15994 -0.45821 -1.78376
 F -0.95466 1.64541 1.81635
 F 1.75927 1.34755 -1.80394
 H -0.85311 -1.05570 1.81307
 H -1.00186 -0.92961 -1.16086
 H 0.84721 -1.07624 1.28583
 H 0.67836 -1.11958 -1.95920
 H 0.29314 -0.33609 2.77709
 H -0.55645 -0.20105 -2.77640
13
bifur_IRC_Cartesians_noMW_output/new_data/bifur_traj3_Cartesians point 350
C -0.31516 0.77918 1.08106
 C 0.45291 0.70346 -1.07419
 C -0.21837 1.20570 0.00517
 C 0.02883 -0.50486 1.77980
 C -0.16008 -0.45817 -1.78377
 F -0.95665 1.64563 1.81637
 F 1.76125 1.34733 -1.80393
 H -0.85300 -1.05579 1.81355
 H -1.00197 -0.92952 -1.16039
 H 0.84733 -1.07621 1.28534
 H 0.67823 -1.11961 -1.95970
 H 0.29377 -0.33619 2.77709
 H -0.55708 -0.20095 -2.77640
13
bifur_IRC_Cartesians_noMW_output/new_data/bifur_traj3_Cartesians point 351
C -0.31554 0.77922 1.08107
 C 0.45329 0.70342 -1.07418
 C -0.21837 1.20570 0.00518
 C 0.02892 -0.50488 1.77980
 C -0.16017 -0.45815 -1.78377
 F -0.95799 1.64578 1.81637
 F 1.76258 1.34718 -1.80392
 H -0.85293 -1.05585 1.81387
 H -1.00204 -0.92946 -1.16007
 H 0.84741 -1.07619 1.28501
 H 0.67815 -1.11963 -1.96003
 H 0.29419 -0.33625 2.77709
 H -0.55750 -0.20088 -2.77640
13
bifur_IRC_Cartesians_noMW_output/new_data/bifur_traj3_Cartesians point 352
C -0.31576 0.77924 1.08107
 C 0.45351 0.70340 -1.07418
 C -0.21837 1.20570 0.00518
 C 0.02897 -0.50490 1.77980
 C -0.16023 -0.45814 -1.78378
 F -0.95877 1.64587 1.81638
 F 1.76336 1.34710 -1.80391
 H -0.85289 -1.05589 1.81406
 H -1.00208 -0.92942 -1.15988
 H 0.84746 -1.07618 1.28482
 H 0.67810 -1.11964 -1.96023
 H 0.29443 -0.33629 2.77709
 H -0.55774 -0.20085 -2.77640
13
bifur_IRC_Cartesians_noMW_output/new_data/bifur_traj3_Cartesians point 353
C -0.31576 0.77924 1.08107
 C 0.45351 0.70340 -1.07418
 C -0.21837 1.20570 0.00518
 C 0.02897 -0.50490 1.77980
 C -0.16023 -0.45814 -1.78378
 F -0.95877 1.64587 1.81638
 F 1.76336 1.34710 -1.80391
 H -0.85289 -1.05589 1.81406
 H -1.00208 -0.92942 -1.15988
 H 0.84746 -1.07618 1.28482
 H 0.67810 -1.11964 -1.96023
 H 0.29443 -0.33629 2.77709
 H -0.55774 -0.20085 -2.77640
13
bifur_IRC_Cartesians_noMW_output/new_data/bifur_traj3_Cartesians point 354
C -0.31593 0.77926 1.08107
 C 0.45369 0.70338 -1.07418
 C -0.21836 1.20570 0.00518
 C 0.02902 -0.50491 1.77980
 C -0.16027 -0.45813 -1.78378
 F -0.95940 1.64594 1.81638
 F 1.76398 1.34703 -1.80391
 H -0.85285 -1.05592 1.81421
 H -1.00212 -0.92939 -1.15973
 H 0.84750 -1.07617 1.28467
 H 0.67806 -1.11965 -1.96039
 H 0.29462 -0.33632 2.77709
 H -0.55794 -0.20081 -2.77640
13
bifur_IRC_Cartesians_noMW_output/new_data/bifur_traj3_Cartesians point 355
C -0.31602 0.77926 1.08107
 C 0.45377 0.70337 -1.07418
 C -0.21836 1.20570 0.00518
 C 0.02904 -0.50491 1.77980
 C -0.16029 -0.45812 -1.78378
 F -0.95971 1.64597 1.81638
 F 1.76430 1.34699 -1.80391
 H -0.85283 -1.05593 1.81428
 H -1.00214 -0.92938 -1.15966
 H 0.84752 -1.07616 1.28459
 H 0.67804 -1.11966 -1.96046
 H 0.29472 -0.33634 2.77709
 H -0.55803 -0.20080 -2.77640
13
bifur_IRC_Cartesians_noMW_output/new_data/bifur_traj3_Cartesians point 356
C -0.31620 0.77928 1.08107
 C 0.45395 0.70335 -1.07418
 C -0.21836 1.20570 0.00518
 C 0.02908 -0.50492 1.77980
 C -0.16034 -0.45811 -1.78378
 F -0.96035 1.64604 1.81639
 F 1.76493 1.34692 -1.80391
 H -0.85280 -1.05596 1.81444
 H -1.00217 -0.92935 -1.15951
 H 0.84756 -1.07615 1.28443
 H 0.67800 -1.11967 -1.96062
 H 0.29492 -0.33637 2.77709
 H -0.55823 -0.20077 -2.77640
13
bifur_IRC_Cartesians_noMW_output/new_data/bifur_traj3_Cartesians point 357
C -0.31653 0.77931 1.08108
 C 0.45428 0.70332 -1.07418
 C -0.21835 1.20569 0.00519
 C 0.02916 -0.50494 1.77979
 C -0.16042 -0.45809 -1.78378
 F -0.96150 1.64617 1.81639
 F 1.76608 1.34680 -1.80390
 H -0.85274 -1.05601 1.81471
 H -1.00223 -0.92929 -1.15923
 H 0.84763 -1.07613 1.28415
 H 0.67793 -1.11969 -1.96091
 H 0.29528 -0.33642 2.77709
 H -0.55859 -0.20071 -2.77641
13
bifur_IRC_Cartesians_noMW_output/new_data/bifur_traj3_Cartesians point 358
C -0.31701 0.77936 1.08108
 C 0.45477 0.70327 -1.07417
 C -0.21835 1.20569 0.00519
 C 0.02928 -0.50497 1.77979
 C -0.16054 -0.45806 -1.78379
 F -0.96323 1.64636 1.81640
 F 1.76780 1.34661 -1.80389
 H -0.85264 -1.05609 1.81513
 H -1.00233 -0.92921 -1.15882
 H 0.84774 -1.07611 1.28373
 H 0.67782 -1.11972 -1.96134
 H 0.29582 -0.33651 2.77709
 H -0.55913 -0.20062 -2.77641
13
bifur_IRC_Cartesians_noMW_output/new_data/bifur_traj3_Cartesians point 359
C -0.31762 0.77942 1.08109
 C 0.45538 0.70321 -1.07417
 C -0.21834 1.20569 0.00520
 C 0.02943 -0.50501 1.77979
 C -0.16069 -0.45802 -1.78380
 F -0.96539 1.64659 1.81642
 F 1.76995 1.34637 -1.80388
 H -0.85252 -1.05619 1.81565
 H -1.00245 -0.92911 -1.15831
 H 0.84787 -1.07607 1.28319
 H 0.67769 -1.11975 -1.96188
 H 0.29650 -0.33661 2.77709
 H -0.55981 -0.20051 -2.77641
13
bifur_IRC_Cartesians_noMW_output/new_data/bifur_traj3_Cartesians point 360
C -0.31829 0.77949 1.08110
 C 0.45605 0.70314 -1.07416
 C -0.21833 1.20568 0.00521
 C 0.02960 -0.50505 1.77979
 C -0.16085 -0.45798 -1.78380
 F -0.96778 1.64686 1.81643
 F 1.77232 1.34610 -1.80386
 H -0.85239 -1.05630 1.81623
 H -1.00258 -0.92900 -1.15774
 H 0.84802 -1.07603 1.28261
 H 0.67754 -1.11979 -1.96248
 H 0.29724 -0.33673 2.77710
 H -0.56056 -0.20039 -2.77641
13
bifur_IRC_Cartesians_noMW_output/new_data/bifur_traj3_Cartesians point 361
C -0.31896 0.77955 1.08111
 C 0.45673 0.70307 -1.07416
 C -0.21832 1.20568 0.00522
 C 0.02977 -0.50508 1.77979
 C -0.16102 -0.45794 -1.78381
 F -0.97017 1.64712 1.81644
 F 1.77470 1.34584 -1.80385
 H -0.85226 -1.05641 1.81680
 H -1.00271 -0.92889 -1.15717
 H 0.84817 -1.07599 1.28202
 H 0.67739 -1.11983 -1.96308
 H 0.29799 -0.33684 2.77710
 H -0.56131 -0.20027 -2.77642
13
bifur_IRC_Cartesians_noMW_output/new_data/bifur_traj3_Cartesians point 362
C -0.31959 0.77962 1.08111
 C 0.45736 0.70301 -1.07415
 C -0.21831 1.20568 0.00523
 C 0.02992 -0.50512 1.77979
 C -0.16117 -0.45790 -1.78382
 F -0.97242 1.64737 1.81646
 F 1.77693 1.34559 -1.80384
 H -0.85214 -1.05651 1.81734
 H -1.00283 -0.92878 -1.15664
 H 0.84831 -1.07596 1.28147
 H 0.67725 -1.11987 -1.96364
 H 0.29869 -0.33695 2.77710
 H -0.56201 -0.20016 -2.77642
13
bifur_IRC_Cartesians_noMW_output/new_data/bifur_traj3_Cartesians point 363
C -0.32013 0.77967 1.08112
 C 0.45791 0.70295 -1.07415
 C -0.21830 1.20567 0.00523
 C 0.03006 -0.50515 1.77979
 C -0.16131 -0.45787 -1.78382
 F -0.97434 1.64758 1.81647
 F 1.77885 1.34538 -1.80382
 H -0.85203 -1.05660 1.81781
 H -1.00294 -0.92869 -1.15618
 H 0.84842 -1.07593 1.28099
 H 0.67713 -1.11990 -1.96412
 H 0.29929 -0.33705 2.77710
 H -0.56261 -0.20006 -2.77642
13
bifur_IRC_Cartesians_noMW_output/new_data/bifur_traj3_Cartesians point 364
C -0.32013 0.77967 1.08112
 C 0.45791 0.70295 -1.07415
 C -0.21830 1.20567 0.00523
 C 0.03006 -0.50515 1.77979
 C -0.16131 -0.45787 -1.78382
 F -0.97434 1.64758 1.81647
 F 1.77885 1.34538 -1.80382
 H -0.85203 -1.05660 1.81781
 H -1.00294 -0.92869 -1.15618
 H 0.84842 -1.07593 1.28099
 H 0.67713 -1.11990 -1.96412
 H 0.29929 -0.33705 2.77710
 H -0.56261 -0.20006 -2.77642
13
bifur_IRC_Cartesians_noMW_output/new_data/bifur_traj3_Cartesians point 365
C -0.32075 0.77973 1.08113
 C 0.45853 0.70289 -1.07415
 C -0.21829 1.20567 0.00524
 C 0.03021 -0.50519 1.77979
 C -0.16146 -0.45783 -1.78383
 F -0.97653 1.64782 1.81648
 F 1.78103 1.34514 -1.80381
 H -0.85191 -1.05670 1.81834
 H -1.00306 -0.92859 -1.15565
 H 0.84856 -1.07589 1.28045
 H 0.67700 -1.11993 -1.96467
 H 0.29998 -0.33715 2.77710
 H -0.56329 -0.19995 -2.77642
13
bifur_IRC_Cartesians_noMW_output/new_data/bifur_traj3_Cartesians point 366
C -0.32076 0.77973 1.08113
 C 0.45853 0.70289 -1.07415
 C -0.21829 1.20567 0.00524
 C 0.03021 -0.50519 1.77979
 C -0.16146 -0.45783 -1.78383
 F -0.97656 1.64782 1.81648
 F 1.78105 1.34513 -1.80381
 H -0.85191 -1.05670 1.81834
 H -1.00306 -0.92859 -1.15565
 H 0.84856 -1.07589 1.28045
 H 0.67699 -1.11993 -1.96467
 H 0.29998 -0.33715 2.77710
 H -0.56330 -0.19995 -2.77642
13
bifur_IRC_Cartesians_noMW_output/new_data/bifur_traj3_Cartesians point 367
C -0.32057 0.77971 1.08112
 C 0.45834 0.70291 -1.07415
 C -0.21829 1.20567 0.00524
 C 0.03016 -0.50518 1.77979
 C -0.16141 -0.45784 -1.78383
 F -0.97587 1.64775 1.81648
 F 1.78038 1.34521 -1.80382
 H -0.85195 -1.05667 1.81818
 H -1.00302 -0.92862 -1.15581
 H 0.84852 -1.07590 1.28061
 H 0.67704 -1.11992 -1.96450
 H 0.29977 -0.33712 2.77710
 H -0.56309 -0.19998 -2.77642
13
bifur_IRC_Cartesians_noMW_output/new_data/bifur_traj3_Cartesians point 368
C -0.32020 0.77968 1.08112
 C 0.45797 0.70295 -1.07415
 C -0.21830 1.20567 0.00524
 C 0.03007 -0.50516 1.77979
 C -0.16132 -0.45787 -1.78382
 F -0.97458 1.64760 1.81647
 F 1.77908 1.34535 -1.80382
 H -0.85202 -1.05661 1.81786
 H -1.00295 -0.92868 -1.15612
 H 0.84844 -1.07592 1.28093
 H 0.67712 -1.11990 -1.96418
 H 0.29936 -0.33706 2.77710
 H -0.56268 -0.20005 -2.77642
13
bifur_IRC_Cartesians_noMW_output/new_data/bifur_traj3_Cartesians point 369
C -0.31968 0.77962 1.08111
 C 0.45745 0.70300 -1.07415
 C -0.21831 1.20567 0.00523
 C 0.02994 -0.50513 1.77979
 C -0.16120 -0.45790 -1.78382
 F -0.97271 1.64740 1.81646
 F 1.77723 1.34556 -1.80383
 H -0.85212 -1.05653 1.81742
 H -1.00285 -0.92877 -1.15656
 H 0.84832 -1.07595 1.28139
 H 0.67723 -1.11987 -1.96371
 H 0.29878 -0.33697 2.77710
 H -0.56210 -0.20014 -2.77642
13
bifur_IRC_Cartesians_noMW_output/new_data/bifur_traj3_Cartesians point 370
C -0.31899 0.77956 1.08111
 C 0.45676 0.70307 -1.07416
 C -0.21832 1.20568 0.00522
 C 0.02977 -0.50509 1.77979
 C -0.16103 -0.45794 -1.78381
 F -0.97028 1.64713 1.81644
 F 1.77481 1.34583 -1.80385
 H -0.85225 -1.05641 1.81683
 H -1.00272 -0.92888 -1.15714
 H 0.84817 -1.07599 1.28199
 H 0.67738 -1.11983 -1.96310
 H 0.29802 -0.33685 2.77710
 H -0.56134 -0.20026 -2.77642
13
bifur_IRC_Cartesians_noMW_output/new_data/bifur_traj3_Cartesians point 371
C -0.31814 0.77947 1.08110
 C 0.45590 0.70316 -1.07416
 C -0.21833 1.20568 0.00521
 C 0.02956 -0.50504 1.77979
 C -0.16082 -0.45799 -1.78380
 F -0.96725 1.64680 1.81643
 F 1.77179 1.34616 -1.80387
 H -0.85242 -1.05628 1.81610
 H -1.00255 -0.92902 -1.15787
 H 0.84799 -1.07604 1.28274
 H 0.67757 -1.11978 -1.96235
 H 0.29708 -0.33670 2.77710
 H -0.56039 -0.20042 -2.77641
13
bifur_IRC_Cartesians_noMW_output/new_data/bifur_traj3_Cartesians point 372
C -0.31712 0.77937 1.08108
 C 0.45488 0.70326 -1.07417
 C -0.21835 1.20569 0.00520
 C 0.02931 -0.50498 1.77979
 C -0.16057 -0.45805 -1.78379
 F -0.96363 1.64640 1.81641
 F 1.76819 1.34656 -1.80389
 H -0.85262 -1.05611 1.81523
 H -1.00235 -0.92919 -1.15873
 H 0.84776 -1.07610 1.28363
 H 0.67780 -1.11972 -1.96144
 H 0.29595 -0.33653 2.77709
 H -0.55926 -0.20060 -2.77641
13
bifur_IRC_Cartesians_noMW_output/new_data/bifur_traj3_Cartesians point 373
C -0.31597 0.77926 1.08107
 C 0.45373 0.70338 -1.07418
 C -0.21836 1.20570 0.00518
 C 0.02903 -0.50491 1.77980
 C -0.16028 -0.45812 -1.78378
 F -0.95954 1.64595 1.81638
 F 1.76413 1.34701 -1.80391
 H -0.85284 -1.05593 1.81424
 H -1.00213 -0.92938 -1.15970
 H 0.84751 -1.07616 1.28463
 H 0.67805 -1.11966 -1.96042
 H 0.29467 -0.33633 2.77709
 H -0.55798 -0.20081 -2.77640
13
bifur_IRC_Cartesians_noMW_output/new_data/bifur_traj3_Cartesians point 374
C -0.31475 0.77914 1.08106
 C 0.45250 0.70350 -1.07419
 C -0.21838 1.20570 0.00517
 C 0.02872 -0.50484 1.77980
 C -0.15998 -0.45820 -1.78376
 F -0.95519 1.64547 1.81636
 F 1.75980 1.34749 -1.80393
 H -0.85308 -1.05573 1.81319
 H -1.00189 -0.92959 -1.16074
 H 0.84724 -1.07623 1.28570
 H 0.67832 -1.11958 -1.95934
 H 0.29331 -0.33612 2.77709
 H -0.55662 -0.20103 -2.77640
13
bifur_IRC_Cartesians_noMW_output/new_data/bifur_traj3_Cartesians point 375
C -0.31475 0.77914 1.08106
 C 0.45250 0.70350 -1.07419
 C -0.21838 1.20570 0.00517
 C 0.02872 -0.50484 1.77980
 C -0.15998 -0.45820 -1.78376
 F -0.95519 1.64547 1.81636
 F 1.75980 1.34749 -1.80393
 H -0.85308 -1.05573 1.81319
 H -1.00189 -0.92959 -1.16074
 H 0.84724 -1.07623 1.28570
 H 0.67832 -1.11958 -1.95934
 H 0.29331 -0.33612 2.77709
 H -0.55662 -0.20103 -2.77640
13
bifur_IRC_Cartesians_noMW_output/new_data/bifur_traj3_Cartesians point 376
C -0.31225 0.77889 1.08103
 C 0.44998 0.70376 -1.07421
 C -0.21842 1.20572 0.00513
 C 0.02810 -0.50469 1.77980
 C -0.15936 -0.45835 -1.78374
 F -0.94629 1.64449 1.81631
 F 1.75094 1.34848 -1.80399
 H -0.85357 -1.05532 1.81105
 H -1.00140 -0.93000 -1.16286
 H 0.84669 -1.07637 1.28789
 H 0.67888 -1.11944 -1.95711
 H 0.29053 -0.33569 2.77708
 H -0.55384 -0.20148 -2.77639
13
bifur_IRC_Cartesians_noMW_output/new_data/bifur_traj3_Cartesians point 377
C -0.31104 0.77877 1.08101
 C 0.44876 0.70388 -1.07422
 C -0.21844 1.20573 0.00512
 C 0.02780 -0.50462 1.77980
 C -0.15906 -0.45843 -1.78373
 F -0.94198 1.64402 1.81628
 F 1.74666 1.34895 -1.80401
 H -0.85381 -1.05513 1.81001
 H -1.00116 -0.93021 -1.16388
 H 0.84642 -1.07644 1.28895
 H 0.67915 -1.11937 -1.95604
 H 0.28919 -0.33548 2.77707
 H -0.55249 -0.20169 -2.77638
13
bifur_IRC_Cartesians_noMW_output/new_data/bifur_traj3_Cartesians point 378
C -0.30992 0.77866 1.08100
 C 0.44764 0.70399 -1.07423
 C -0.21845 1.20573 0.00510
 C 0.02753 -0.50455 1.77981
 C -0.15879 -0.45849 -1.78371
 F -0.93801 1.64358 1.81626
 F 1.74270 1.34939 -1.80403
 H -0.85403 -1.05494 1.80905
 H -1.00094 -0.93039 -1.16483
 H 0.84618 -1.07651 1.28993
 H 0.67940 -1.11930 -1.95504
 H 0.28794 -0.33528 2.77707
 H -0.55125 -0.20189 -2.77638
13
bifur_IRC_Cartesians_noMW_output/new_data/bifur_traj3_Cartesians point 379
C -0.30894 0.77857 1.08099
 C 0.44665 0.70409 -1.07423
 C -0.21847 1.20574 0.00509
 C 0.02728 -0.50449 1.77981
 C -0.15855 -0.45855 -1.78370
 F -0.93449 1.64320 1.81624
 F 1.73921 1.34978 -1.80405
 H -0.85422 -1.05478 1.80821
 H -1.00075 -0.93056 -1.16566
 H 0.84596 -1.07656 1.29079
 H 0.67961 -1.11924 -1.95417
 H 0.28685 -0.33511 2.77707
 H -0.55015 -0.20207 -2.77638
13
bifur_IRC_Cartesians_noMW_output/new_data/bifur_traj3_Cartesians point 380
C -0.30805 0.77848 1.08098
 C 0.44575 0.70418 -1.07424
 C -0.21848 1.20575 0.00508
 C 0.02706 -0.50444 1.77981
 C -0.15833 -0.45861 -1.78369
 F -0.93133 1.64285 1.81622
 F 1.73606 1.35013 -1.80407
 H -0.85439 -1.05464 1.80745
 H -1.00058 -0.93070 -1.16642
 H 0.84576 -1.07661 1.29157
 H 0.67981 -1.11919 -1.95338
 H 0.28586 -0.33496 2.77707
 H -0.54916 -0.20223 -2.77637
13
bifur_IRC_Cartesians_noMW_output/new_data/bifur_traj3_Cartesians point 381
C -0.30718 0.77839 1.08097
 C 0.44488 0.70427 -1.07425
 C -0.21849 1.20575 0.00507
 C 0.02685 -0.50439 1.77981
 C -0.15811 -0.45866 -1.78368
 F -0.92824 1.64251 1.81620
 F 1.73299 1.35047 -1.80409
 H -0.85456 -1.05450 1.80670
 H -1.00041 -0.93085 -1.16715
 H 0.84557 -1.07666 1.29233
 H 0.68000 -1.11914 -1.95260
 H 0.28489 -0.33481 2.77706
 H -0.54819 -0.20239 -2.77637
13
bifur_IRC_Cartesians_noMW_output/new_data/bifur_traj3_Cartesians point 382
C -0.30624 0.77830 1.08096
 C 0.44394 0.70437 -1.07425
 C -0.21851 1.20576 0.00506
 C 0.02662 -0.50433 1.77981
 C -0.15788 -0.45872 -1.78367
 F -0.92491 1.64214 1.81618
 F 1.72968 1.35084 -1.80411
 H -0.85474 -1.05435 1.80590
 H -1.00023 -0.93100 -1.16795
 H 0.84537 -1.07671 1.29315
 H 0.68021 -1.11909 -1.95177
 H 0.28386 -0.33465 2.77706
 H -0.54715 -0.20255 -2.77636
13
bifur_IRC_Cartesians_noMW_output/new_data/bifur_traj3_Cartesians point 383
C -0.30517 0.77820 1.08095
 C 0.44286 0.70448 -1.07426
 C -0.21853 1.20576 0.00504
 C 0.02635 -0.50427 1.77981
 C -0.15762 -0.45878 -1.78366
 F -0.92110 1.64172 1.81616
 F 1.72588 1.35126 -1.80413
 H -0.85495 -1.05417 1.80498
 H -1.00002 -0.93118 -1.16885
 H 0.84513 -1.07678 1.29409
 H 0.68045 -1.11902 -1.95082
 H 0.28266 -0.33446 2.77706
 H -0.54596 -0.20275 -2.77636
13
bifur_IRC_Cartesians_noMW_output/new_data/bifur_traj3_Cartesians point 384
C -0.30390 0.77807 1.08093
 C 0.44159 0.70461 -1.07427
 C -0.21854 1.20577 0.00503
 C 0.02604 -0.50419 1.77981
 C -0.15730 -0.45886 -1.78365
 F -0.91658 1.64123 1.81614
 F 1.72139 1.35176 -1.80416
 H -0.85520 -1.05397 1.80389
 H -0.99977 -0.93139 -1.16993
 H 0.84485 -1.07685 1.29520
 H 0.68073 -1.11895 -1.94969
 H 0.28125 -0.33425 2.77705
 H -0.54455 -0.20298 -2.77636
13
bifur_IRC_Cartesians_noMW_output/new_data/bifur_traj3_Cartesians point 385
C -0.30240 0.77792 1.08091
 C 0.44007 0.70476 -1.07428
 C -0.21857 1.20578 0.00501
 C 0.02566 -0.50410 1.77982
 C -0.15693 -0.45895 -1.78363
 F -0.91123 1.64064 1.81611
 F 1.71606 1.35235 -1.80419
 H -0.85550 -1.05373 1.80260
 H -0.99947 -0.93164 -1.17120
 H 0.84452 -1.07693 1.29652
 H 0.68106 -1.11886 -1.94836
 H 0.27958 -0.33399 2.77705
 H -0.54287 -0.20325 -2.77635
13
bifur_IRC_Cartesians_noMW_output/new_data/bifur_traj3_Cartesians point 386
C -0.30240 0.77792 1.08091
 C 0.44007 0.70476 -1.07428
 C -0.21857 1.20578 0.00501
 C 0.02566 -0.50410 1.77982
 C -0.15693 -0.45895 -1.78363
 F -0.91123 1.64064 1.81611
 F 1.71606 1.35235 -1.80419
 H -0.85550 -1.05373 1.80260
 H -0.99947 -0.93164 -1.17120
 H 0.84452 -1.07693 1.29652
 H 0.68106 -1.11886 -1.94836
 H 0.27958 -0.33399 2.77705
 H -0.54287 -0.20325 -2.77635
13
bifur_IRC_Cartesians_noMW_output/new_data/bifur_traj3_Cartesians point 387
C -0.29876 0.77756 1.08087
 C 0.43641 0.70513 -1.07431
 C -0.21862 1.20580 0.00496
 C 0.02476 -0.50389 1.77982
 C -0.15603 -0.45918 -1.78359
 F -0.89827 1.63921 1.81603
 F 1.70317 1.35378 -1.80426
 H -0.85621 -1.05314 1.79948
 H -0.99876 -0.93225 -1.17429
 H 0.84372 -1.07714 1.29971
 H 0.68187 -1.11865 -1.94512
 H 0.27553 -0.33336 2.77704
 H -0.53882 -0.20390 -2.77633
13
bifur_IRC_Cartesians_noMW_output/new_data/bifur_traj3_Cartesians point 388
C -0.29675 0.77737 1.08085
 C 0.43439 0.70534 -1.07433
 C -0.21865 1.20582 0.00494
 C 0.02426 -0.50377 1.77983
 C -0.15554 -0.45930 -1.78357
 F -0.89112 1.63843 1.81599
 F 1.69606 1.35457 -1.80430
 H -0.85660 -1.05281 1.79776
 H -0.99837 -0.93258 -1.17599
 H 0.84328 -1.07725 1.30147
 H 0.68232 -1.11853 -1.94333
 H 0.27330 -0.33301 2.77703
 H -0.53658 -0.20426 -2.77633
13
bifur_IRC_Cartesians_noMW_output/new_data/bifur_traj3_Cartesians point 389
C -0.29466 0.77716 1.08082
 C 0.43230 0.70555 -1.07434
 C -0.21868 1.20583 0.00491
 C 0.02375 -0.50365 1.77983
 C -0.15502 -0.45943 -1.78355
 F -0.88371 1.63761 1.81595
 F 1.68869 1.35539 -1.80435
 H -0.85701 -1.05247 1.79597
 H -0.99796 -0.93293 -1.17775
 H 0.84282 -1.07737 1.30329
 H 0.68278 -1.11841 -1.94149
 H 0.27099 -0.33265 2.77702
 H -0.53427 -0.20463 -2.77632
13
bifur_IRC_Cartesians_noMW_output/new_data/bifur_traj3_Cartesians point 390
C -0.29250 0.77695 1.08080
 C 0.43012 0.70577 -1.07436
 C -0.21872 1.20584 0.00488
 C 0.02321 -0.50352 1.77983
 C -0.15449 -0.45956 -1.78353
 F -0.87601 1.63677 1.81590
 F 1.68103 1.35624 -1.80439
 H -0.85743 -1.05212 1.79412
 H -0.99754 -0.93329 -1.17959
 H 0.84234 -1.07749 1.30518
 H 0.68326 -1.11828 -1.93956
 H 0.26858 -0.33228 2.77702
 H -0.53186 -0.20502 -2.77631
13
bifur_IRC_Cartesians_noMW_output/new_data/bifur_traj3_Cartesians point 391
C -0.29021 0.77672 1.08077
 C 0.42782 0.70600 -1.07437
 C -0.21875 1.20586 0.00485
 C 0.02264 -0.50338 1.77984
 C -0.15393 -0.45970 -1.78350
 F -0.86787 1.63587 1.81586
 F 1.67294 1.35714 -1.80444
 H -0.85788 -1.05175 1.79216
 H -0.99709 -0.93367 -1.18153
 H 0.84184 -1.07762 1.30718
 H 0.68376 -1.11815 -1.93753
 H 0.26604 -0.33189 2.77701
 H -0.52932 -0.20543 -2.77630
13
bifur_IRC_Cartesians_noMW_output/new_data/bifur_traj3_Cartesians point 392
C -0.28777 0.77648 1.08074
 C 0.42536 0.70625 -1.07439
 C -0.21879 1.20587 0.00482
 C 0.02204 -0.50324 1.77984
 C -0.15332 -0.45985 -1.78348
 F -0.85916 1.63491 1.81581
 F 1.66427 1.35810 -1.80449
 H -0.85835 -1.05135 1.79006
 H -0.99662 -0.93408 -1.18360
 H 0.84130 -1.07776 1.30933
 H 0.68431 -1.11801 -1.93535
 H 0.26332 -0.33146 2.77700
 H -0.52659 -0.20587 -2.77629
13
bifur_IRC_Cartesians_noMW_output/new_data/bifur_traj3_Cartesians point 393
C -0.28513 0.77622 1.08071
 C 0.42271 0.70652 -1.07441
 C -0.21883 1.20589 0.00479
 C 0.02138 -0.50308 1.77985
 C -0.15267 -0.46001 -1.78345
 F -0.84978 1.63388 1.81575
 F 1.65494 1.35914 -1.80454
 H -0.85887 -1.05093 1.78780
 H -0.99610 -0.93452 -1.18583
 H 0.84072 -1.07791 1.31163
 H 0.68489 -1.11785 -1.93301
 H 0.26039 -0.33101 2.77700
 H -0.52366 -0.20635 -2.77628
13
bifur_IRC_Cartesians_noMW_output/new_data/bifur_traj3_Cartesians point 394
C -0.28231 0.77594 1.08068
 C 0.41988 0.70681 -1.07443
 C -0.21887 1.20591 0.00475
 C 0.02069 -0.50291 1.77985
 C -0.15198 -0.46018 -1.78342
 F -0.83975 1.63278 1.81570
 F 1.64495 1.36025 -1.80460
 H -0.85942 -1.05047 1.78538
 H -0.99555 -0.93499 -1.18822
 H 0.84010 -1.07807 1.31410
 H 0.68552 -1.11769 -1.93051
 H 0.25726 -0.33052 2.77699
 H -0.52052 -0.20685 -2.77627
13
bifur_IRC_Cartesians_noMW_output/new_data/bifur_traj3_Cartesians point 395
C -0.27935 0.77565 1.08065
 C 0.41690 0.70711 -1.07446
 C -0.21891 1.20592 0.00471
 C 0.01995 -0.50274 1.77985
 C -0.15125 -0.46036 -1.78339
 F -0.82923 1.63162 1.81564
 F 1.63449 1.36141 -1.80466
 H -0.86000 -1.04999 1.78285
 H -0.99497 -0.93548 -1.19073
 H 0.83945 -1.07824 1.31669
 H 0.68617 -1.11752 -1.92788
 H 0.25397 -0.33001 2.77698
 H -0.51723 -0.20739 -2.77626
13
bifur_IRC_Cartesians_noMW_output/new_data/bifur_traj3_Cartesians point 396
C -0.27630 0.77535 1.08061
 C 0.41384 0.70742 -1.07448
 C -0.21896 1.20594 0.00467
 C 0.01920 -0.50256 1.77986
 C -0.15049 -0.46055 -1.78336
 F -0.81837 1.63043 1.81557
 F 1.62369 1.36261 -1.80472
 H -0.86059 -1.04950 1.78023
 H -0.99438 -0.93598 -1.19331
 H 0.83878 -1.07841 1.31936
 H 0.68685 -1.11734 -1.92517
 H 0.25058 -0.32949 2.77697
 H -0.51384 -0.20793 -2.77625
13
bifur_IRC_Cartesians_noMW_output/new_data/bifur_traj3_Cartesians point 397
C -0.27630 0.77535 1.08061
 C 0.41384 0.70742 -1.07448
 C -0.21896 1.20594 0.00467
 C 0.01920 -0.50256 1.77986
 C -0.15049 -0.46055 -1.78336
 F -0.81837 1.63043 1.81557
 F 1.62369 1.36261 -1.80472
 H -0.86059 -1.04950 1.78023
 H -0.99438 -0.93598 -1.19331
 H 0.83878 -1.07841 1.31936
 H 0.68685 -1.11734 -1.92517
 H 0.25058 -0.32949 2.77697
 H -0.51384 -0.20793 -2.77625
13
bifur_IRC_Cartesians_noMW_output/new_data/bifur_traj3_Cartesians point 398
C -0.26987 0.77472 1.08054
 C 0.40737 0.70808 -1.07453
 C -0.21906 1.20598 0.00459
 C 0.01761 -0.50218 1.77987
 C -0.14891 -0.46094 -1.78329
 F -0.79550 1.62791 1.81544
 F 1.60094 1.36514 -1.80485
 H -0.86185 -1.04846 1.77472
 H -0.99312 -0.93705 -1.19876
 H 0.83736 -1.07877 1.32499
 H 0.68827 -1.11696 -1.91946
 H 0.24344 -0.32838 2.77695
 H -0.50669 -0.20909 -2.77622
13
bifur_IRC_Cartesians_noMW_output/new_data/bifur_traj3_Cartesians point 399
C -0.26638 0.77438 1.08050
 C 0.40386 0.70843 -1.07455
 C -0.21911 1.20600 0.00455
 C 0.01674 -0.50197 1.77988
 C -0.14805 -0.46115 -1.78325
 F -0.78308 1.62655 1.81537
 F 1.58859 1.36651 -1.80492
 H -0.86253 -1.04789 1.77173
 H -0.99244 -0.93763 -1.20171
 H 0.83659 -1.07897 1.32804
 H 0.68905 -1.11676 -1.91636
 H 0.23956 -0.32778 2.77694
 H -0.50280 -0.20971 -2.77621
13
bifur_IRC_Cartesians_noMW_output/new_data/bifur_traj3_Cartesians point 400
C -0.26264 0.77401 1.08045
 C 0.40009 0.70882 -1.07458
 C -0.21917 1.20603 0.00450
 C 0.01581 -0.50175 1.77988
 C -0.14712 -0.46138 -1.78321
 F -0.76974 1.62508 1.81530
 F 1.57532 1.36798 -1.80500
 H -0.86326 -1.04728 1.76852
 H -0.99171 -0.93826 -1.20489
 H 0.83577 -1.07918 1.33132
 H 0.68988 -1.11654 -1.91302
 H 0.23540 -0.32713 2.77693
 H -0.49863 -0.21039 -2.77619
13
bifur_IRC_Cartesians_noMW_output/new_data/bifur_traj3_Cartesians point 401
C -0.25862 0.77361 1.08041
 C 0.39606 0.70923 -1.07461
 C -0.21923 1.20605 0.00445
 C 0.01482 -0.50151 1.77989
 C -0.14613 -0.46163 -1.78317
 F -0.75545 1.62351 1.81521
 F 1.56110 1.36956 -1.80508
 H -0.86405 -1.04663 1.76507
 H -0.99092 -0.93893 -1.20829
 H 0.83488 -1.07941 1.33484
 H 0.69077 -1.11631 -1.90945
 H 0.23093 -0.32644 2.77691
 H -0.49416 -0.21111 -2.77617
13
bifur_IRC_Cartesians_noMW_output/new_data/bifur_traj3_Cartesians point 402
C -0.25436 0.77319 1.08036
 C 0.39178 0.70966 -1.07464
 C -0.21929 1.20608 0.00439
 C 0.01376 -0.50126 1.77989
 C -0.14508 -0.46189 -1.78312
 F -0.74031 1.62184 1.81513
 F 1.54603 1.37123 -1.80517
 H -0.86488 -1.04594 1.76143
 H -0.99009 -0.93963 -1.21190
 H 0.83395 -1.07965 1.33857
 H 0.69171 -1.11606 -1.90567
 H 0.22620 -0.32570 2.77690
 H -0.48943 -0.21187 -2.77616
13
bifur_IRC_Cartesians_noMW_output/new_data/bifur_traj3_Cartesians point 403
C -0.24991 0.77275 1.08031
 C 0.38730 0.71012 -1.07468
 C -0.21936 1.20610 0.00434
 C 0.01266 -0.50100 1.77990
 C -0.14398 -0.46216 -1.78308
 F -0.72447 1.62010 1.81504
 F 1.53028 1.37298 -1.80526
 H -0.86575 -1.04522 1.75761
 H -0.98922 -0.94037 -1.21567
 H 0.83297 -1.07990 1.34246
 H 0.69270 -1.11580 -1.90172
 H 0.22126 -0.32493 2.77689
 H -0.48447 -0.21267 -2.77614
13
bifur_IRC_Cartesians_noMW_output/new_data/bifur_traj3_Cartesians point 404
C -0.24530 0.77230 1.08025
 C 0.38266 0.71059 -1.07471
 C -0.21943 1.20613 0.00428
 C 0.01152 -0.50072 1.77991
 C -0.14285 -0.46244 -1.78303
 F -0.70806 1.61830 1.81494
 F 1.51395 1.37480 -1.80536
 H -0.86665 -1.04447 1.75366
 H -0.98832 -0.94114 -1.21958
 H 0.83195 -1.08016 1.34650
 H 0.69372 -1.11553 -1.89762
 H 0.21613 -0.32414 2.77687
 H -0.47934 -0.21350 -2.77612
13
bifur_IRC_Cartesians_noMW_output/new_data/bifur_traj3_Cartesians point 405
C -0.24055 0.77183 1.08020
 C 0.37789 0.71107 -1.07475
 C -0.21950 1.20616 0.00422
 C 0.01034 -0.50044 1.77992
 C -0.14167 -0.46273 -1.78298
 F -0.69115 1.61644 1.81485
 F 1.49713 1.37666 -1.80545
 H -0.86758 -1.04370 1.74958
 H -0.98739 -0.94193 -1.22360
 H 0.83091 -1.08043 1.35066
 H 0.69477 -1.11525 -1.89340
 H 0.21085 -0.32332 2.77686
 H -0.47405 -0.21436 -2.77610
13
bifur_IRC_Cartesians_noMW_output/new_data/bifur_traj3_Cartesians point 406
C -0.23568 0.77135 1.08014
 C 0.37299 0.71157 -1.07478
 C -0.21957 1.20619 0.00416
 C 0.00913 -0.50015 1.77992
 C -0.14047 -0.46303 -1.78292
 F -0.67384 1.61454 1.81475
 F 1.47991 1.37858 -1.80555
 H -0.86853 -1.04291 1.74541
 H -0.98644 -0.94274 -1.22773
 H 0.82984 -1.08071 1.35492
 H 0.69585 -1.11497 -1.88907
 H 0.20544 -0.32248 2.77684
 H -0.46864 -0.21523 -2.77608
13
bifur_IRC_Cartesians_noMW_output/new_data/bifur_traj3_Cartesians point 407
C -0.23075 0.77087 1.08008
 C 0.36803 0.71207 -1.07482
 C -0.21965 1.20622 0.00409
 C 0.00791 -0.49986 1.77993
 C -0.13926 -0.46333 -1.78287
 F -0.65627 1.61260 1.81465
 F 1.46243 1.38052 -1.80565
 H -0.86949 -1.04211 1.74118
 H -0.98547 -0.94356 -1.23191
 H 0.82875 -1.08099 1.35924
 H 0.69695 -1.11468 -1.88469
 H 0.19996 -0.32163 2.77683
 H -0.46315 -0.21612 -2.77606
13
bifur_IRC_Cartesians_noMW_output/new_data/bifur_traj3_Cartesians point 408
C -0.23075 0.77087 1.08008
 C 0.36803 0.71207 -1.07482
 C -0.21965 1.20622 0.00409
 C 0.00791 -0.49986 1.77993
 C -0.13926 -0.46333 -1.78287
 F -0.65627 1.61260 1.81465
 F 1.46243 1.38052 -1.80565
 H -0.86949 -1.04211 1.74118
 H -0.98547 -0.94356 -1.23191
 H 0.82875 -1.08099 1.35924
 H 0.69695 -1.11468 -1.88469
 H 0.19996 -0.32163 2.77683
 H -0.46315 -0.21612 -2.77606
13
bifur_IRC_Cartesians_noMW_output/new_data/bifur_traj3_Cartesians point 409
C -0.22105 0.76991 1.07997
 C 0.35828 0.71306 -1.07489
 C -0.21979 1.20628 0.00397
 C 0.00551 -0.49929 1.77995
 C -0.13686 -0.46392 -1.78277
 F -0.62177 1.60881 1.81445
 F 1.42811 1.38433 -1.80585
 H -0.87138 -1.04054 1.73287
 H -0.98358 -0.94518 -1.24012
 H 0.82662 -1.08154 1.36773
 H 0.69910 -1.11411 -1.87607
 H 0.18918 -0.31996 2.77680
 H -0.45236 -0.21786 -2.77602
13
bifur_IRC_Cartesians_noMW_output/new_data/bifur_traj3_Cartesians point 410
C -0.21658 0.76947 1.07992
 C 0.35379 0.71352 -1.07493
 C -0.21986 1.20631 0.00391
 C 0.00440 -0.49902 1.77996
 C -0.13576 -0.46419 -1.78272
 F -0.60587 1.60706 1.81436
 F 1.41229 1.38609 -1.80594
 H -0.87226 -1.03982 1.72904
 H -0.98271 -0.94592 -1.24391
 H 0.82563 -1.08179 1.37164
 H 0.70009 -1.11385 -1.87210
 H 0.18422 -0.31919 2.77678
 H -0.44739 -0.21866 -2.77601
13
bifur_IRC_Cartesians_noMW_output/new_data/bifur_traj3_Cartesians point 411
C -0.21250 0.76907 1.07987
 C 0.34969 0.71393 -1.07496
 C -0.21992 1.20634 0.00386
 C 0.00339 -0.49878 1.77996
 C -0.13476 -0.46444 -1.78268
 F -0.59136 1.60547 1.81427
 F 1.39786 1.38769 -1.80603
 H -0.87305 -1.03916 1.72554
 H -0.98191 -0.94660 -1.24736
 H 0.82474 -1.08202 1.37521
 H 0.70099 -1.11361 -1.86848
 H 0.17969 -0.31848 2.77677
 H -0.44285 -0.21939 -2.77599
13
bifur_IRC_Cartesians_noMW_output/new_data/bifur_traj3_Cartesians point 412
C -0.20881 0.76871 1.07983
 C 0.34597 0.71431 -1.07498
 C -0.21998 1.20636 0.00381
 C 0.00248 -0.49856 1.77997
 C -0.13384 -0.46467 -1.78264
 F -0.57821 1.60402 1.81420
 F 1.38477 1.38914 -1.80610
 H -0.87378 -1.03856 1.72237
 H -0.98119 -0.94721 -1.25049
 H 0.82392 -1.08223 1.37844
 H 0.70181 -1.11340 -1.86519
 H 0.17558 -0.31785 2.77676
 H -0.43874 -0.22006 -2.77598
13
bifur_IRC_Cartesians_noMW_output/new_data/bifur_traj3_Cartesians point 413
C -0.20544 0.76838 1.07979
 C 0.34259 0.71465 -1.07501
 C -0.22003 1.20638 0.00377
 C 0.00164 -0.49836 1.77997
 C -0.13301 -0.46487 -1.78260
 F -0.56623 1.60270 1.81413
 F 1.37286 1.39047 -1.80617
 H -0.87443 -1.03801 1.71949
 H -0.98053 -0.94777 -1.25335
 H 0.82318 -1.08242 1.38139
 H 0.70256 -1.11320 -1.86220
 H 0.17184 -0.31727 2.77675
 H -0.43499 -0.22066 -2.77596
13
bifur_IRC_Cartesians_noMW_output/new_data/bifur_traj3_Cartesians point 414
C -0.20236 0.76807 1.07976
 C 0.33949 0.71497 -1.07503
 C -0.22007 1.20640 0.00373
 C 0.00088 -0.49818 1.77998
 C -0.13225 -0.46506 -1.78257
 F -0.55526 1.60150 1.81407
 F 1.36194 1.39168 -1.80624
 H -0.87504 -1.03751 1.71684
 H -0.97993 -0.94829 -1.25596
 H 0.82250 -1.08260 1.38409
 H 0.70324 -1.11302 -1.85946
 H 0.16841 -0.31673 2.77674
 H -0.43156 -0.22122 -2.77595
13
bifur_IRC_Cartesians_noMW_output/new_data/bifur_traj3_Cartesians point 415
C -0.19953 0.76779 1.07972
 C 0.33664 0.71525 -1.07505
 C -0.22012 1.20642 0.00369
 C 0.00018 -0.49801 1.77998
 C -0.13156 -0.46524 -1.78254
 F -0.54520 1.60039 1.81401
 F 1.35194 1.39279 -1.80629
 H -0.87559 -1.03706 1.71442
 H -0.97937 -0.94876 -1.25835
 H 0.82188 -1.08276 1.38657
 H 0.70387 -1.11286 -1.85695
 H 0.16527 -0.31625 2.77673
 H -0.42841 -0.22172 -2.77594
13
bifur_IRC_Cartesians_noMW_output/new_data/bifur_traj3_Cartesians point 416
C -0.19696 0.76754 1.07969
 C 0.33406 0.71552 -1.07507
 C -0.22016 1.20643 0.00366
 C -0.00046 -0.49786 1.77999
 C -0.13092 -0.46539 -1.78251
 F -0.53605 1.59939 1.81396
 F 1.34284 1.39380 -1.80635
 H -0.87609 -1.03664 1.71222
 H -0.97887 -0.94918 -1.26053
 H 0.82131 -1.08290 1.38881
 H 0.70444 -1.11271 -1.85466
 H 0.16242 -0.31580 2.77672
 H -0.42555 -0.22219 -2.77593
13
bifur_IRC_Cartesians_noMW_output/new_data/bifur_traj3_Cartesians point 417
C -0.19467 0.76731 1.07967
 C 0.33175 0.71575 -1.07509
 C -0.22019 1.20645 0.00363
 C -0.00103 -0.49773 1.77999
 C -0.13036 -0.46553 -1.78249
 F -0.52788 1.59849 1.81391
 F 1.33471 1.39470 -1.80639
 H -0.87654 -1.03627 1.71025
 H -0.97842 -0.94957 -1.26248
 H 0.82081 -1.08303 1.39082
 H 0.70495 -1.11257 -1.85262
 H 0.15986 -0.31541 2.77672
 H -0.42300 -0.22260 -2.77592
13
bifur_IRC_Cartesians_noMW_output/new_data/bifur_traj3_Cartesians point 418
C -0.19265 0.76712 1.07964
 C 0.32972 0.71596 -1.07511
 C -0.22022 1.20646 0.00361
 C -0.00153 -0.49761 1.77999
 C -0.12986 -0.46566 -1.78247
 F -0.52071 1.59770 1.81387
 F 1.32758 1.39549 -1.80643
 H -0.87693 -1.03594 1.70852
 H -0.97803 -0.94990 -1.26418
 H 0.82037 -1.08315 1.39259
 H 0.70539 -1.11245 -1.85083
 H 0.15762 -0.31506 2.77671
 H -0.42076 -0.22296 -2.77591
13
bifur_IRC_Cartesians_noMW_output/new_data/bifur_traj3_Cartesians point 419
C -0.19265 0.76712 1.07964
 C 0.32973 0.71596 -1.07511
 C -0.22022 1.20646 0.00361
 C -0.00153 -0.49761 1.77999
 C -0.12986 -0.46566 -1.78247
 F -0.52071 1.59770 1.81387
 F 1.32758 1.39549 -1.80643
 H -0.87693 -1.03594 1.70852
 H -0.97803 -0.94990 -1.26418
 H 0.82037 -1.08315 1.39259
 H 0.70539 -1.11245 -1.85083
 H 0.15763 -0.31506 2.77671
 H -0.42076 -0.22296 -2.77591
13
bifur_IRC_Cartesians_noMW_output/new_data/bifur_traj3_Cartesians point 420
C -0.18926 0.76678 1.07960
 C 0.32631 0.71630 -1.07513
 C -0.22027 1.20648 0.00356
 C -0.00237 -0.49741 1.78000
 C -0.12902 -0.46586 -1.78243
 F -0.50864 1.59637 1.81380
 F 1.31557 1.39683 -1.80650
 H -0.87759 -1.03539 1.70561
 H -0.97737 -0.95047 -1.26706
 H 0.81962 -1.08334 1.39556
 H 0.70614 -1.11226 -1.84782
 H 0.15386 -0.31447 2.77670
 H -0.41698 -0.22357 -2.77590
13
bifur_IRC_Cartesians_noMW_output/new_data/bifur_traj3_Cartesians point 421
C -0.18766 0.76662 1.07959
 C 0.32470 0.71647 -1.07514
 C -0.22030 1.20649 0.00354
 C -0.00276 -0.49731 1.78000
 C -0.12863 -0.46596 -1.78241
 F -0.50295 1.59575 1.81377
 F 1.30991 1.39746 -1.80654
 H -0.87791 -1.03513 1.70424
 H -0.97705 -0.95073 -1.26841
 H 0.81927 -1.08343 1.39696
 H 0.70650 -1.11216 -1.84640
 H 0.15208 -0.31420 2.77670
 H -0.41520 -0.22386 -2.77589
13
bifur_IRC_Cartesians_noMW_output/new_data/bifur_traj3_Cartesians point 422
C -0.18593 0.76645 1.07957
 C 0.32297 0.71664 -1.07516
 C -0.22032 1.20650 0.00352
 C -0.00319 -0.49721 1.78000
 C -0.12820 -0.46607 -1.78240
 F -0.49680 1.59507 1.81373
 F 1.30379 1.39814 -1.80657
 H -0.87824 -1.03485 1.70276
 H -0.97672 -0.95102 -1.26988
 H 0.81889 -1.08353 1.39847
 H 0.70688 -1.11206 -1.84486
 H 0.15016 -0.31390 2.77669
 H -0.41328 -0.22417 -2.77588
13
bifur_IRC_Cartesians_noMW_output/new_data/bifur_traj3_Cartesians point 423
C -0.18394 0.76626 1.07954
 C 0.32097 0.71684 -1.07517
 C -0.22035 1.20651 0.00350
 C -0.00368 -0.49709 1.78001
 C -0.12771 -0.46619 -1.78237
 F -0.48974 1.59429 1.81369
 F 1.29677 1.39892 -1.80661
 H -0.87863 -1.03453 1.70106
 H -0.97633 -0.95135 -1.27156
 H 0.81845 -1.08364 1.40021
 H 0.70732 -1.11195 -1.84310
 H 0.14795 -0.31356 2.77668
 H -0.41107 -0.22452 -2.77588
13
bifur_IRC_Cartesians_noMW_output/new_data/bifur_traj3_Cartesians point 424
C -0.18165 0.76603 1.07952
 C 0.31866 0.71708 -1.07519
 C -0.22039 1.20653 0.00347
 C -0.00425 -0.49696 1.78001
 C -0.12714 -0.46633 -1.78235
 F -0.48156 1.59339 1.81364
 F 1.28863 1.39982 -1.80666
 H -0.87908 -1.03416 1.69909
 H -0.97588 -0.95173 -1.27351
 H 0.81794 -1.08377 1.40222
 H 0.70783 -1.11181 -1.84106
 H 0.14540 -0.31316 2.77668
 H -0.40851 -0.22494 -2.77587
13
bifur_IRC_Cartesians_noMW_output/new_data/bifur_traj3_Cartesians point 425
C -0.17904 0.76578 1.07949
 C 0.31604 0.71734 -1.07521
 C -0.22043 1.20654 0.00343
 C -0.00490 -0.49680 1.78002
 C -0.12650 -0.46649 -1.78232
 F -0.47230 1.59238 1.81359
 F 1.27942 1.40084 -1.80671
 H -0.87959 -1.03374 1.69686
 H -0.97537 -0.95217 -1.27571
 H 0.81737 -1.08392 1.40450
 H 0.70841 -1.11166 -1.83874
 H 0.14251 -0.31271 2.77667
 H -0.40562 -0.22540 -2.77586
13
bifur_IRC_Cartesians_noMW_output/new_data/bifur_traj3_Cartesians point 426
C -0.17617 0.76549 1.07945
 C 0.31316 0.71764 -1.07523
 C -0.22047 1.20656 0.00340
 C -0.00561 -0.49663 1.78002
 C -0.12579 -0.46666 -1.78229
 F -0.46209 1.59125 1.81353
 F 1.26926 1.40197 -1.80677
 H -0.88015 -1.03327 1.69440
 H -0.97481 -0.95264 -1.27814
 H 0.81674 -1.08408 1.40701
 H 0.70905 -1.11149 -1.83619
 H 0.13932 -0.31222 2.77666
 H -0.40242 -0.22592 -2.77585
13
bifur_IRC_Cartesians_noMW_output/new_data/bifur_traj3_Cartesians point 427
C -0.17305 0.76519 1.07942
 C 0.31002 0.71796 -1.07525
 C -0.22052 1.20658 0.00336
 C -0.00638 -0.49645 1.78003
 C -0.12502 -0.46685 -1.78226
 F -0.45097 1.59003 1.81347
 F 1.25820 1.40320 -1.80683
 H -0.88076 -1.03277 1.69172
 H -0.97420 -0.95316 -1.28079
 H 0.81605 -1.08425 1.40975
 H 0.70974 -1.11131 -1.83342
 H 0.13584 -0.31168 2.77665
 H -0.39895 -0.22648 -2.77583
13
bifur_IRC_Cartesians_noMW_output/new_data/bifur_traj3_Cartesians point 428
C -0.16966 0.76485 1.07938
 C 0.30661 0.71830 -1.07528
 C -0.22057 1.20660 0.00331
 C -0.00722 -0.49625 1.78003
 C -0.12419 -0.46706 -1.78222
 F -0.43892 1.58871 1.81340
 F 1.24621 1.40453 -1.80690
 H -0.88142 -1.03222 1.68882
 H -0.97354 -0.95373 -1.28366
 H 0.81531 -1.08445 1.41271
 H 0.71049 -1.11111 -1.83041
 H 0.13208 -0.31110 2.77664
 H -0.39518 -0.22709 -2.77582
13
bifur_IRC_Cartesians_noMW_output/new_data/bifur_traj3_Cartesians point 429
C -0.16600 0.76449 1.07934
 C 0.30293 0.71867 -1.07530
 C -0.22062 1.20662 0.00327
 C -0.00813 -0.49603 1.78004
 C -0.12328 -0.46728 -1.78218
 F -0.42590 1.58727 1.81333
 F 1.23326 1.40597 -1.80698
 H -0.88214 -1.03162 1.68568
 H -0.97282 -0.95433 -1.28676
 H 0.81450 -1.08465 1.41591
 H 0.71130 -1.11090 -1.82716
 H 0.12802 -0.31046 2.77663
 H -0.39111 -0.22775 -2.77581
13
bifur_IRC_Cartesians_noMW_output/new_data/bifur_traj3_Cartesians point 430
C -0.16600 0.76449 1.07934
 C 0.30293 0.71867 -1.07530
 C -0.22062 1.20662 0.00327
 C -0.00813 -0.49603 1.78004
 C -0.12328 -0.46728 -1.78218
 F -0.42590 1.58727 1.81333
 F 1.23326 1.40597 -1.80698
 H -0.88214 -1.03162 1.68568
 H -0.97282 -0.95433 -1.28676
 H 0.81450 -1.08465 1.41591
 H 0.71130 -1.11090 -1.82716
 H 0.12802 -0.31046 2.77663
 H -0.39111 -0.22775 -2.77581
13
bifur_IRC_Cartesians_noMW_output/new_data/bifur_traj3_Cartesians point 431
C -0.15791 0.76370 1.07924
 C 0.29479 0.71950 -1.07537
 C -0.22074 1.20667 0.00316
 C -0.01013 -0.49555 1.78005
 C -0.12129 -0.46778 -1.78210
 F -0.39710 1.58411 1.81316
 F 1.20461 1.40915 -1.80714
 H -0.88372 -1.03031 1.67874
 H -0.97124 -0.95568 -1.29361
 H 0.81272 -1.08511 1.42300
 H 0.71309 -1.11043 -1.81996
 H 0.11902 -0.30907 2.77660
 H -0.38210 -0.22920 -2.77577
13
bifur_IRC_Cartesians_noMW_output/new_data/bifur_traj3_Cartesians point 432
C -0.15367 0.76328 1.07919
 C 0.29053 0.71993 -1.07540
 C -0.22081 1.20670 0.00311
 C -0.01118 -0.49530 1.78006
 C -0.12024 -0.46804 -1.78205
 F -0.38202 1.58245 1.81307
 F 1.18961 1.41082 -1.80723
 H -0.88454 -1.02963 1.67511
 H -0.97041 -0.95639 -1.29721
 H 0.81179 -1.08535 1.42671
 H 0.71403 -1.11018 -1.81620
 H 0.11431 -0.30834 2.77659
 H -0.37739 -0.22996 -2.77576
13
bifur_IRC_Cartesians_noMW_output/new_data/bifur_traj3_Cartesians point 433
C -0.14959 0.76288 1.07915
 C 0.28643 0.72035 -1.07543
 C -0.22087 1.20672 0.00306
 C -0.01220 -0.49506 1.78006
 C -0.11924 -0.46828 -1.78201
 F -0.36749 1.58085 1.81299
 F 1.17515 1.41242 -1.80732
 H -0.88534 -1.02896 1.67161
 H -0.96962 -0.95707 -1.30066
 H 0.81089 -1.08558 1.43028
 H 0.71494 -1.10994 -1.81257
 H 0.10977 -0.30763 2.77658
 H -0.37284 -0.23070 -2.77574
13
bifur_IRC_Cartesians_noMW_output/new_data/bifur_traj3_Cartesians point 434
C -0.14585 0.76251 1.07910
 C 0.28267 0.72073 -1.07546
 C -0.22093 1.20675 0.00301
 C -0.01312 -0.49484 1.78007
 C -0.11831 -0.46851 -1.78197
 F -0.35418 1.57939 1.81292
 F 1.16191 1.41389 -1.80739
 H -0.88607 -1.02836 1.66840
 H -0.96889 -0.95769 -1.30383
 H 0.81006 -1.08579 1.43356
 H 0.71577 -1.10972 -1.80924
 H 0.10562 -0.30699 2.77657
 H -0.36868 -0.23137 -2.77572
13
bifur_IRC_Cartesians_noMW_output/new_data/bifur_traj3_Cartesians point 435
C -0.14247 0.76218 1.07906
 C 0.27927 0.72108 -1.07548
 C -0.22098 1.20677 0.00297
 C -0.01396 -0.49464 1.78007
 C -0.11748 -0.46872 -1.78193
 F -0.34217 1.57807 1.81285
 F 1.14997 1.41522 -1.80746
 H -0.88673 -1.02781 1.66551
 H -0.96823 -0.95825 -1.30669
 H 0.80932 -1.08599 1.43651
 H 0.71652 -1.10952 -1.80625
 H 0.10187 -0.30641 2.77656
 H -0.36493 -0.23197 -2.77571
13
bifur_IRC_Cartesians_noMW_output/new_data/bifur_traj3_Cartesians point 436
C -0.13939 0.76187 1.07903
 C 0.27618 0.72139 -1.07550
 C -0.22102 1.20679 0.00293
 C -0.01472 -0.49445 1.78008
 C -0.11672 -0.46891 -1.78190
 F -0.33122 1.57686 1.81278
 F 1.13907 1.41643 -1.80752
 H -0.88733 -1.02731 1.66287
 H -0.96762 -0.95876 -1.30930
 H 0.80864 -1.08616 1.43921
 H 0.71720 -1.10934 -1.80351
 H 0.09845 -0.30588 2.77655
 H -0.36150 -0.23253 -2.77570
13
bifur_IRC_Cartesians_noMW_output/new_data/bifur_traj3_Cartesians point 437
C -0.13652 0.76159 1.07899
 C 0.27329 0.72168 -1.07553
 C -0.22107 1.20680 0.00289
 C -0.01543 -0.49428 1.78008
 C -0.11601 -0.46908 -1.78187
 F -0.32099 1.57574 1.81273
 F 1.12890 1.41756 -1.80758
 H -0.88789 -1.02685 1.66041
 H -0.96706 -0.95924 -1.31173
 H 0.80801 -1.08632 1.44172
 H 0.71784 -1.10918 -1.80096
 H 0.09525 -0.30538 2.77654
 H -0.35831 -0.23304 -2.77569
13
bifur_IRC_Cartesians_noMW_output/new_data/bifur_traj3_Cartesians point 438
C -0.13381 0.76132 1.07896
 C 0.27056 0.72196 -1.07555
 C -0.22111 1.20682 0.00285
 C -0.01611 -0.49412 1.78009
 C -0.11534 -0.46925 -1.78184
 F -0.31133 1.57468 1.81267
 F 1.11929 1.41863 -1.80764
 H -0.88842 -1.02641 1.65808
 H -0.96653 -0.95969 -1.31404
 H 0.80741 -1.08648 1.44410
 H 0.71844 -1.10902 -1.79855
 H 0.09224 -0.30491 2.77653
 H -0.35528 -0.23353 -2.77568
13
bifur_IRC_Cartesians_noMW_output/new_data/bifur_traj3_Cartesians point 439
C -0.13125 0.76107 1.07893
 C 0.26799 0.72222 -1.07557
 C -0.22115 1.20684 0.00282
 C -0.01674 -0.49397 1.78009
 C -0.11471 -0.46940 -1.78181
 F -0.30223 1.57367 1.81262
 F 1.11023 1.41963 -1.80769
 H -0.88892 -1.02599 1.65589
 H -0.96603 -0.96012 -1.31620
 H 0.80685 -1.08662 1.44634
 H 0.71900 -1.10887 -1.79627
 H 0.08939 -0.30447 2.77652
 H -0.35244 -0.23399 -2.77567
13
bifur_IRC_Cartesians_noMW_output/new_data/bifur_traj3_Cartesians point 440
C -0.12886 0.76084 1.07891
 C 0.26559 0.72246 -1.07558
 C -0.22118 1.20685 0.00279
 C -0.01733 -0.49383 1.78010
 C -0.11412 -0.46955 -1.78179
 F -0.29374 1.57274 1.81257
 F 1.10179 1.42057 -1.80774
 H -0.88939 -1.02560 1.65384
 H -0.96557 -0.96051 -1.31822
 H 0.80633 -1.08676 1.44843
 H 0.71953 -1.10873 -1.79415
 H 0.08674 -0.30406 2.77652
 H -0.34978 -0.23442 -2.77566
13
bifur_IRC_Cartesians_noMW_output/new_data/bifur_traj3_Cartesians point 441
C -0.12886 0.76084 1.07891
 C 0.26559 0.72246 -1.07558
 C -0.22118 1.20685 0.00279
 C -0.01733 -0.49383 1.78010
 C -0.11412 -0.46955 -1.78179
 F -0.29374 1.57274 1.81257
 F 1.10179 1.42057 -1.80774
 H -0.88939 -1.02561 1.65384
 H -0.96557 -0.96051 -1.31822
 H 0.80633 -1.08676 1.44843
 H 0.71953 -1.10873 -1.79415
 H 0.08674 -0.30406 2.77652
 H -0.34978 -0.23442 -2.77566
13
bifur_IRC_Cartesians_noMW_output/new_data/bifur_traj3_Cartesians point 442
C -0.12432 0.76039 1.07885
 C 0.26102 0.72293 -1.07562
 C -0.22125 1.20688 0.00273
 C -0.01846 -0.49356 1.78010
 C -0.11300 -0.46983 -1.78174
 F -0.27758 1.57096 1.81248
 F 1.08571 1.42236 -1.80783
 H -0.89028 -1.02487 1.64995
 H -0.96468 -0.96127 -1.32207
 H 0.80533 -1.08701 1.45240
 H 0.72054 -1.10846 -1.79012
 H 0.08169 -0.30328 2.77650
 H -0.34473 -0.23523 -2.77564
13
bifur_IRC_Cartesians_noMW_output/new_data/bifur_traj3_Cartesians point 443
C -0.12173 0.76013 1.07882
 C 0.25842 0.72319 -1.07564
 C -0.22129 1.20690 0.00270
 C -0.01910 -0.49341 1.78011
 C -0.11236 -0.46999 -1.78171
 F -0.26838 1.56995 1.81242
 F 1.07656 1.42337 -1.80789
 H -0.89078 -1.02445 1.64773
 H -0.96417 -0.96170 -1.32426
 H 0.80476 -1.08716 1.45467
 H 0.72111 -1.10831 -1.78782
 H 0.07882 -0.30283 2.77649
 H -0.34185 -0.23570 -2.77563
13
bifur_IRC_Cartesians_noMW_output/new_data/bifur_traj3_Cartesians point 444
C -0.11850 0.75982 1.07879
 C 0.25517 0.72352 -1.07566
 C -0.22134 1.20692 0.00266
 C -0.01990 -0.49322 1.78011
 C -0.11157 -0.47018 -1.78168
 F -0.25688 1.56869 1.81236
 F 1.06512 1.42464 -1.80795
 H -0.89141 -1.02393 1.64496
 H -0.96354 -0.96224 -1.32700
 H 0.80405 -1.08734 1.45749
 H 0.72183 -1.10812 -1.78495
 H 0.07523 -0.30227 2.77648
 H -0.33826 -0.23628 -2.77562
13
bifur_IRC_Cartesians_noMW_output/new_data/bifur_traj3_Cartesians point 445
C -0.11438 0.75941 1.07874
 C 0.25103 0.72394 -1.07569
 C -0.22140 1.20694 0.00261
 C -0.02092 -0.49297 1.78012
 C -0.11055 -0.47043 -1.78163
 F -0.24221 1.56707 1.81227
 F 1.05052 1.42626 -1.80804
 H -0.89222 -1.02326 1.64143
 H -0.96274 -0.96292 -1.33049
 H 0.80314 -1.08758 1.46110
 H 0.72274 -1.10788 -1.78128
 H 0.07065 -0.30156 2.77647
 H -0.33367 -0.23702 -2.77560
13
bifur_IRC_Cartesians_noMW_output/new_data/bifur_traj3_Cartesians point 446
C -0.10947 0.75893 1.07868
 C 0.24609 0.72444 -1.07573
 C -0.22147 1.20697 0.00254
 C -0.02214 -0.49268 1.78013
 C -0.10934 -0.47073 -1.78158
 F -0.22473 1.56515 1.81217
 F 1.03313 1.42820 -1.80814
 H -0.89318 -1.02246 1.63722
 H -0.96178 -0.96374 -1.33466
 H 0.80206 -1.08785 1.46540
 H 0.72383 -1.10760 -1.77692
 H 0.06519 -0.30071 2.77646
 H -0.32820 -0.23790 -2.77558
13
bifur_IRC_Cartesians_noMW_output/new_data/bifur_traj3_Cartesians point 447
C -0.10408 0.75840 1.07862
 C 0.24067 0.72499 -1.07577
 C -0.22155 1.20700 0.00248
 C -0.02347 -0.49236 1.78014
 C -0.10801 -0.47106 -1.78153
 F -0.20556 1.56304 1.81206
 F 1.01406 1.43031 -1.80825
 H -0.89423 -1.02159 1.63260
 H -0.96072 -0.96464 -1.33922
 H 0.80087 -1.08816 1.47012
 H 0.72503 -1.10728 -1.77213
 H 0.05920 -0.29978 2.77644
 H -0.32221 -0.23887 -2.77556
13
bifur_IRC_Cartesians_noMW_output/new_data/bifur_traj3_Cartesians point 448
C -0.09846 0.75784 1.07855
 C 0.23502 0.72557 -1.07581
 C -0.22164 1.20704 0.00240
 C -0.02486 -0.49203 1.78015
 C -0.10662 -0.47141 -1.78147
 F -0.18556 1.56085 1.81195
 F 0.99417 1.43252 -1.80836
 H -0.89533 -1.02068 1.62778
 H -0.95963 -0.96557 -1.34398
 H 0.79963 -1.08848 1.47504
 H 0.72627 -1.10695 -1.76714
 H 0.05296 -0.29882 2.77642
 H -0.31595 -0.23988 -2.77554
13
bifur_IRC_Cartesians_noMW_output/new_data/bifur_traj3_Cartesians point 449
C -0.09277 0.75728 1.07849
 C 0.22930 0.72615 -1.07585
 C -0.22172 1.20707 0.00233
 C -0.02627 -0.49169 1.78015
 C -0.10522 -0.47175 -1.78141
 F -0.16533 1.55862 1.81183
 F 0.97404 1.43476 -1.80848
 H -0.89644 -1.01976 1.62290
 H -0.95852 -0.96652 -1.34880
 H 0.79838 -1.08880 1.48002
 H 0.72753 -1.10662 -1.76208
 H 0.04664 -0.29784 2.77640
 H -0.30963 -0.24090 -2.77551
13
bifur_IRC_Cartesians_noMW_output/new_data/bifur_traj3_Cartesians point 450
C -0.08720 0.75673 1.07842
 C 0.22370 0.72671 -1.07590
 C -0.22181 1.20711 0.00226
 C -0.02765 -0.49136 1.78016
 C -0.10384 -0.47209 -1.78135
 F -0.14549 1.55644 1.81172
 F 0.95431 1.43695 -1.80859
 H -0.89753 -1.01885 1.61813
 H -0.95743 -0.96745 -1.35352
 H 0.79716 -1.08911 1.48490
 H 0.72877 -1.10630 -1.75713
 H 0.04044 -0.29687 2.77639
 H -0.30343 -0.24190 -2.77549
13
bifur_IRC_Cartesians_noMW_output/new_data/bifur_traj3_Cartesians point 451
C -0.08203 0.75622 1.07836
 C 0.21850 0.72724 -1.07593
 C -0.22189 1.20714 0.00219
 C -0.02893 -0.49106 1.78017
 C -0.10257 -0.47241 -1.78129
 F -0.12710 1.55442 1.81161
 F 0.93601 1.43898 -1.80870
 H -0.89854 -1.01802 1.61370
 H -0.95642 -0.96830 -1.35790
 H 0.79602 -1.08941 1.48942
 H 0.72991 -1.10600 -1.75254
 H 0.03470 -0.29598 2.77637
 H -0.29767 -0.24283 -2.77547
13
bifur_IRC_Cartesians_noMW_output/new_data/bifur_traj3_Cartesians point 452
C -0.08203 0.75622 1.07836
 C 0.21850 0.72724 -1.07593
 C -0.22189 1.20714 0.00219
 C -0.02893 -0.49106 1.78017
 C -0.10257 -0.47241 -1.78129
 F -0.12710 1.55442 1.81161
 F 0.93602 1.43898 -1.80870
 H -0.89854 -1.01802 1.61370
 H -0.95642 -0.96830 -1.35790
 H 0.79602 -1.08941 1.48942
 H 0.72991 -1.10600 -1.75254
 H 0.03470 -0.29598 2.77637
 H -0.29767 -0.24283 -2.77547
13
bifur_IRC_Cartesians_noMW_output/new_data/bifur_traj3_Cartesians point 453
C -0.07501 0.75553 1.07828
 C 0.21144 0.72796 -1.07599
 C -0.22199 1.20718 0.00210
 C -0.03067 -0.49064 1.78018
 C -0.10084 -0.47284 -1.78122
 F -0.10211 1.55167 1.81147
 F 0.91115 1.44174 -1.80884
 H -0.89991 -1.01688 1.60767
 H -0.95504 -0.96947 -1.36385
 H 0.79447 -1.08980 1.49557
 H 0.73147 -1.10559 -1.74630
 H 0.02689 -0.29477 2.77635
 H -0.28986 -0.24409 -2.77544
13
bifur_IRC_Cartesians_noMW_output/new_data/bifur_traj3_Cartesians point 454
C -0.07388 0.75542 1.07827
 C 0.21030 0.72807 -1.07599
 C -0.22201 1.20719 0.00209
 C -0.03095 -0.49057 1.78018
 C -0.10056 -0.47291 -1.78120
 F -0.09809 1.55123 1.81145
 F 0.90716 1.44219 -1.80886
 H -0.90013 -1.01670 1.60671
 H -0.95482 -0.96966 -1.36481
 H 0.79422 -1.08987 1.49656
 H 0.73172 -1.10552 -1.74529
 H 0.02564 -0.29458 2.77635
 H -0.28860 -0.24430 -2.77544
13
bifur_IRC_Cartesians_noMW_output/new_data/bifur_traj3_Cartesians point 455
C -0.07429 0.75546 1.07827
 C 0.21072 0.72803 -1.07599
 C -0.22200 1.20719 0.00209
 C -0.03085 -0.49060 1.78018
 C -0.10066 -0.47288 -1.78121
 F -0.09957 1.55139 1.81146
 F 0.90862 1.44202 -1.80886
 H -0.90005 -1.01676 1.60706
 H -0.95490 -0.96959 -1.36446
 H 0.79432 -1.08985 1.49619
 H 0.73163 -1.10554 -1.74566
 H 0.02610 -0.29465 2.77635
 H -0.28906 -0.24422 -2.77544
13
bifur_IRC_Cartesians_noMW_output/new_data/bifur_traj3_Cartesians point 456
C -0.07624 0.75565 1.07830
 C 0.21267 0.72783 -1.07598
 C -0.22197 1.20718 0.00212
 C -0.03037 -0.49071 1.78018
 C -0.10114 -0.47276 -1.78123
 F -0.10648 1.55215 1.81150
 F 0.91550 1.44126 -1.80882
 H -0.89967 -1.01708 1.60873
 H -0.95528 -0.96927 -1.36281
 H 0.79474 -1.08974 1.49449
 H 0.73120 -1.10566 -1.74739
 H 0.02826 -0.29498 2.77635
 H -0.29123 -0.24387 -2.77545
13
bifur_IRC_Cartesians_noMW_output/new_data/bifur_traj3_Cartesians point 457
C -0.07983 0.75601 1.07834
 C 0.21629 0.72747 -1.07595
 C -0.22192 1.20715 0.00217
 C -0.02948 -0.49093 1.78017
 C -0.10203 -0.47254 -1.78127
 F -0.11928 1.55356 1.81157
 F 0.92823 1.43985 -1.80874
 H -0.89897 -1.01766 1.61181
 H -0.95599 -0.96867 -1.35976
 H 0.79554 -1.08953 1.49134
 H 0.73040 -1.10587 -1.75058
 H 0.03226 -0.29560 2.77636
 H -0.29523 -0.24323 -2.77546
13
bifur_IRC_Cartesians_noMW_output/new_data/bifur_traj3_Cartesians point 458
C -0.08510 0.75653 1.07840
 C 0.22158 0.72693 -1.07591
 C -0.22184 1.20712 0.00223
 C -0.02817 -0.49124 1.78017
 C -0.10333 -0.47222 -1.78132
 F -0.13801 1.55562 1.81168
 F 0.94686 1.43778 -1.80863
 H -0.89794 -1.01851 1.61632
 H -0.95702 -0.96780 -1.35530
 H 0.79669 -1.08923 1.48674
 H 0.72924 -1.10617 -1.75526
 H 0.03811 -0.29651 2.77638
 H -0.30108 -0.24228 -2.77548
13
bifur_IRC_Cartesians_noMW_output/new_data/bifur_traj3_Cartesians point 459
C -0.09174 0.75718 1.07848
 C 0.22827 0.72625 -1.07586
 C -0.22174 1.20708 0.00232
 C -0.02653 -0.49163 1.78016
 C -0.10497 -0.47182 -1.78139
 F -0.16166 1.55822 1.81181
 F 0.97040 1.43516 -1.80850
 H -0.89664 -1.01959 1.62202
 H -0.95831 -0.96669 -1.34967
 H 0.79816 -1.08886 1.48092
 H 0.72776 -1.10656 -1.76117
 H 0.04549 -0.29766 2.77640
 H -0.30848 -0.24109 -2.77551
13
bifur_IRC_Cartesians_noMW_output/new_data/bifur_traj3_Cartesians point 460
C -0.09938 0.75793 1.07856
 C 0.23594 0.72547 -1.07580
 C -0.22163 1.20703 0.00242
 C -0.02463 -0.49208 1.78014
 C -0.10685 -0.47135 -1.78148
 F -0.18883 1.56121 1.81197
 F 0.99742 1.43216 -1.80834
 H -0.89515 -1.02083 1.62857
 H -0.95981 -0.96542 -1.34320
 H 0.79984 -1.08843 1.47424
 H 0.72607 -1.10701 -1.76795
 H 0.05398 -0.29897 2.77642
 H -0.31698 -0.23972 -2.77554
13
bifur_IRC_Cartesians_noMW_output/new_data/bifur_traj3_Cartesians point 461
C -0.10767 0.75875 1.07866
 C 0.24428 0.72463 -1.07574
 C -0.22150 1.20698 0.00252
 C -0.02258 -0.49258 1.78013
 C -0.10889 -0.47084 -1.78156
 F -0.21834 1.56445 1.81214
 F 1.02678 1.42890 -1.80817
 H -0.89353 -1.02217 1.63568
 H -0.96143 -0.96404 -1.33618
 H 0.80166 -1.08796 1.46697
 H 0.72423 -1.10749 -1.77532
 H 0.06319 -0.30040 2.77645
 H -0.32621 -0.23823 -2.77557
13
bifur_IRC_Cartesians_noMW_output/new_data/bifur_traj3_Cartesians point 462
C -0.11631 0.75960 1.07876
 C 0.25296 0.72374 -1.07568
 C -0.22137 1.20693 0.00263
 C -0.02044 -0.49309 1.78012
 C -0.11102 -0.47032 -1.78166
 F -0.24906 1.56783 1.81231
 F 1.05734 1.42551 -1.80800
 H -0.89184 -1.02357 1.64308
 H -0.96311 -0.96260 -1.32886
 H 0.80356 -1.08747 1.45942
 H 0.72232 -1.10800 -1.78299
 H 0.07279 -0.30189 2.77648
 H -0.33581 -0.23667 -2.77561
13
bifur_IRC_Cartesians_noMW_output/new_data/bifur_traj3_Cartesians point 463
C -0.11631 0.75960 1.07876
 C 0.25296 0.72374 -1.07568
 C -0.22137 1.20693 0.00263
 C -0.02044 -0.49309 1.78012
 C -0.11102 -0.47032 -1.78166
 F -0.24906 1.56783 1.81231
 F 1.05734 1.42551 -1.80800
 H -0.89184 -1.02357 1.64308
 H -0.96311 -0.96260 -1.32886
 H 0.80356 -1.08747 1.45942
 H 0.72232 -1.10800 -1.78300
 H 0.07279 -0.30189 2.77648
 H -0.33581 -0.23667 -2.77561
13
bifur_IRC_Cartesians_noMW_output/new_data/bifur_traj3_Cartesians point 464
C -0.13048 0.76099 1.07892
 C 0.26722 0.72230 -1.07557
 C -0.22116 1.20684 0.00281
 C -0.01693 -0.49393 1.78009
 C -0.11452 -0.46945 -1.78181
 F -0.29950 1.57337 1.81260
 F 1.10752 1.41993 -1.80771
 H -0.88907 -1.02587 1.65523
 H -0.96588 -0.96024 -1.31685
 H 0.80668 -1.08666 1.44701
 H 0.71917 -1.10882 -1.79559
 H 0.08854 -0.30434 2.77652
 H -0.35158 -0.23413 -2.77566
13
bifur_IRC_Cartesians_noMW_output/new_data/bifur_traj3_Cartesians point 465
C -0.13385 0.76133 1.07896
 C 0.27060 0.72196 -1.07555
 C -0.22111 1.20682 0.00286
 C -0.01610 -0.49413 1.78009
 C -0.11535 -0.46925 -1.78184
 F -0.31148 1.57469 1.81267
 F 1.11943 1.41861 -1.80764
 H -0.88842 -1.02641 1.65811
 H -0.96654 -0.95968 -1.31400
 H 0.80742 -1.08647 1.44406
 H 0.71843 -1.10902 -1.79858
 H 0.09228 -0.30492 2.77653
 H -0.35533 -0.23352 -2.77568
13
bifur_IRC_Cartesians_noMW_output/new_data/bifur_traj3_Cartesians point 466
C -0.13569 0.76151 1.07898
 C 0.27245 0.72177 -1.07553
 C -0.22108 1.20681 0.00288
 C -0.01564 -0.49423 1.78009
 C -0.11581 -0.46913 -1.78186
 F -0.31802 1.57541 1.81271
 F 1.12594 1.41789 -1.80760
 H -0.88806 -1.02671 1.65969
 H -0.96690 -0.95938 -1.31244
 H 0.80783 -1.08637 1.44245
 H 0.71802 -1.10913 -1.80022
 H 0.09433 -0.30524 2.77654
 H -0.35738 -0.23319 -2.77568
13
bifur_IRC_Cartesians_noMW_output/new_data/bifur_traj3_Cartesians point 467
C -0.13690 0.76163 1.07900
 C 0.27367 0.72164 -1.07552
 C -0.22106 1.20680 0.00289
 C -0.01534 -0.49431 1.78008
 C -0.11610 -0.46906 -1.78187
 F -0.32234 1.57589 1.81273
 F 1.13024 1.41741 -1.80757
 H -0.88782 -1.02691 1.66073
 H -0.96714 -0.95918 -1.31141
 H 0.80810 -1.08630 1.44139
 H 0.71775 -1.10920 -1.80129
 H 0.09567 -0.30544 2.77654
 H -0.35873 -0.23298 -2.77569
13
bifur_IRC_Cartesians_noMW_output/new_data/bifur_traj3_Cartesians point 468
C -0.13809 0.76174 1.07901
 C 0.27487 0.72152 -1.07551
 C -0.22104 1.20679 0.00291
 C -0.01504 -0.49438 1.78008
 C -0.11640 -0.46899 -1.78189
 F -0.32657 1.57635 1.81276
 F 1.13445 1.41694 -1.80755
 H -0.88759 -1.02710 1.66175
 H -0.96737 -0.95898 -1.31041
 H 0.80836 -1.08623 1.44035
 H 0.71749 -1.10927 -1.80235
 H 0.09699 -0.30565 2.77654
 H -0.36005 -0.23276 -2.77569
13
bifur_IRC_Cartesians_noMW_output/new_data/bifur_traj3_Cartesians point 469
C -0.13981 0.76191 1.07903
 C 0.27659 0.72135 -1.07550
 C -0.22102 1.20678 0.00293
 C -0.01462 -0.49448 1.78008
 C -0.11682 -0.46888 -1.78191
 F -0.33268 1.57702 1.81279
 F 1.14052 1.41627 -1.80752
 H -0.88725 -1.02738 1.66322
 H -0.96771 -0.95869 -1.30895
 H 0.80873 -1.08614 1.43885
 H 0.71711 -1.10937 -1.80388
 H 0.09890 -0.30595 2.77655
 H -0.36196 -0.23245 -2.77570
13
bifur_IRC_Cartesians_noMW_output/new_data/bifur_traj3_Cartesians point 470
C -0.14253 0.76218 1.07906
 C 0.27933 0.72107 -1.07548
 C -0.22098 1.20677 0.00297
 C -0.01394 -0.49464 1.78007
 C -0.11749 -0.46872 -1.78193
 F -0.34239 1.57809 1.81285
 F 1.15018 1.41520 -1.80746
 H -0.88672 -1.02782 1.66556
 H -0.96824 -0.95824 -1.30664
 H 0.80934 -1.08598 1.43646
 H 0.71650 -1.10953 -1.80630
 H 0.10193 -0.30642 2.77656
 H -0.36500 -0.23196 -2.77571
13
bifur_IRC_Cartesians_noMW_output/new_data/bifur_traj3_Cartesians point 471
C -0.14646 0.76257 1.07911
 C 0.28328 0.72067 -1.07545
 C -0.22092 1.20674 0.00302
 C -0.01297 -0.49487 1.78007
 C -0.11846 -0.46848 -1.78198
 F -0.35635 1.57963 1.81293
 F 1.16408 1.41365 -1.80738
 H -0.88595 -1.02846 1.66893
 H -0.96901 -0.95759 -1.30332
 H 0.81020 -1.08576 1.43302
 H 0.71563 -1.10976 -1.80979
 H 0.10630 -0.30709 2.77657
 H -0.36936 -0.23126 -2.77573
13
bifur_IRC_Cartesians_noMW_output/new_data/bifur_traj3_Cartesians point 472
C -0.15152 0.76307 1.07917
 C 0.28837 0.72015 -1.07541
 C -0.22084 1.20671 0.00308
 C -0.01172 -0.49517 1.78006
 C -0.11971 -0.46817 -1.78203
 F -0.37435 1.58160 1.81303
 F 1.18198 1.41167 -1.80728
 H -0.88497 -1.02928 1.67326
 H -0.96999 -0.95674 -1.29903
 H 0.81131 -1.08547 1.42860
 H 0.71451 -1.11005 -1.81428
 H 0.11192 -0.30797 2.77658
 H -0.37499 -0.23035 -2.77575
13
bifur_IRC_Cartesians_noMW_output/new_data/bifur_traj3_Cartesians point 473
C -0.15764 0.76367 1.07924
 C 0.29453 0.71953 -1.07537
 C -0.22075 1.20667 0.00316
 C -0.01020 -0.49553 1.78005
 C -0.12122 -0.46779 -1.78209
 F -0.39615 1.58400 1.81316
 F 1.20366 1.40926 -1.80715
 H -0.88377 -1.03027 1.67851
 H -0.97119 -0.95573 -1.29384
 H 0.81266 -1.08513 1.42323
 H 0.71315 -1.11041 -1.81973
 H 0.11872 -0.30902 2.77660
 H -0.38181 -0.22925 -2.77577
13
bifur_IRC_Cartesians_noMW_output/new_data/bifur_traj3_Cartesians point 474
C -0.15764 0.76367 1.07924
 C 0.29453 0.71953 -1.07537
 C -0.22075 1.20667 0.00316
 C -0.01020 -0.49553 1.78005
 C -0.12122 -0.46779 -1.78209
 F -0.39615 1.58400 1.81316
 F 1.20366 1.40926 -1.80715
 H -0.88377 -1.03027 1.67851
 H -0.97119 -0.95573 -1.29384
 H 0.81266 -1.08513 1.42323
 H 0.71315 -1.11041 -1.81973
 H 0.11872 -0.30902 2.77660
 H -0.38181 -0.22925 -2.77577
13
bifur_IRC_Cartesians_noMW_output/new_data/bifur_traj3_Cartesians point 475
C -0.17285 0.76517 1.07941
 C 0.30981 0.71798 -1.07525
 C -0.22052 1.20658 0.00335
 C -0.00643 -0.49643 1.78003
 C -0.12497 -0.46686 -1.78226
 F -0.45024 1.58995 1.81347
 F 1.25748 1.40328 -1.80684
 H -0.88080 -1.03273 1.69154
 H -0.97416 -0.95320 -1.28096
 H 0.81601 -1.08427 1.40992
 H 0.70978 -1.11130 -1.83324
 H 0.13562 -0.31164 2.77665
 H -0.39872 -0.22652 -2.77583
13
bifur_IRC_Cartesians_noMW_output/new_data/bifur_traj3_Cartesians point 476
C -0.18141 0.76601 1.07951
 C 0.31843 0.71710 -1.07519
 C -0.22039 1.20653 0.00346
 C -0.00431 -0.49694 1.78001
 C -0.12709 -0.46634 -1.78235
 F -0.48073 1.59330 1.81364
 F 1.28781 1.39991 -1.80666
 H -0.87913 -1.03412 1.69889
 H -0.97584 -0.95177 -1.27370
 H 0.81789 -1.08378 1.40242
 H 0.70788 -1.11180 -1.84085
 H 0.14514 -0.31312 2.77668
 H -0.40826 -0.22498 -2.77587
13
bifur_IRC_Cartesians_noMW_output/new_data/bifur_traj3_Cartesians point 477
C -0.19012 0.76687 1.07961
 C 0.32719 0.71621 -1.07512
 C -0.22026 1.20647 0.00357
 C -0.00215 -0.49746 1.78000
 C -0.12924 -0.46581 -1.78244
 F -0.51173 1.59671 1.81382
 F 1.31864 1.39649 -1.80649
 H -0.87742 -1.03553 1.70636
 H -0.97754 -0.95032 -1.26632
 H 0.81981 -1.08329 1.39480
 H 0.70595 -1.11231 -1.84859
 H 0.15482 -0.31462 2.77670
 H -0.41795 -0.22341 -2.77590
13
bifur_IRC_Cartesians_noMW_output/new_data/bifur_traj3_Cartesians point 478
C -0.19873 0.76771 1.07971
 C 0.33583 0.71534 -1.07506
 C -0.22013 1.20642 0.00368
 C -0.00002 -0.49797 1.77998
 C -0.13136 -0.46528 -1.78253
 F -0.54233 1.60008 1.81399
 F 1.34909 1.39311 -1.80631
 H -0.87574 -1.03693 1.71373
 H -0.97922 -0.94889 -1.25904
 H 0.82170 -1.08280 1.38727
 H 0.70405 -1.11281 -1.85623
 H 0.16438 -0.31611 2.77673
 H -0.42752 -0.22187 -2.77594
13
bifur_IRC_Cartesians_noMW_output/new_data/bifur_traj3_Cartesians point 479
C -0.20708 0.76854 1.07981
 C 0.34424 0.71448 -1.07500
 C -0.22000 1.20637 0.00379
 C 0.00205 -0.49846 1.77997
 C -0.13342 -0.46477 -1.78262
 F -0.57208 1.60335 1.81416
 F 1.37868 1.38982 -1.80614
 H -0.87411 -1.03828 1.72090
 H -0.98085 -0.94750 -1.25195
 H 0.82354 -1.08233 1.37995
 H 0.70219 -1.11330 -1.86366
 H 0.17367 -0.31755 2.77676
 H -0.43682 -0.22037 -2.77597
13
bifur_IRC_Cartesians_noMW_output/new_data/bifur_traj3_Cartesians point 480
C -0.21507 0.76932 1.07990
 C 0.35227 0.71367 -1.07494
 C -0.21988 1.20632 0.00389
 C 0.00403 -0.49893 1.77996
 C -0.13539 -0.46429 -1.78271
 F -0.60049 1.60647 1.81433
 F 1.40694 1.38668 -1.80597
 H -0.87255 -1.03957 1.72774
 H -0.98241 -0.94617 -1.24519
 H 0.82530 -1.08188 1.37296
 H 0.70042 -1.11376 -1.87076
 H 0.18254 -0.31893 2.77678
 H -0.44570 -0.21893 -2.77600
13
bifur_IRC_Cartesians_noMW_output/new_data/bifur_traj3_Cartesians point 481
C -0.22239 0.77004 1.07999
 C 0.35963 0.71292 -1.07488
 C -0.21977 1.20627 0.00399
 C 0.00584 -0.49937 1.77995
 C -0.13719 -0.46384 -1.78278
 F -0.62653 1.60933 1.81448
 F 1.43284 1.38380 -1.80583
 H -0.87112 -1.04076 1.73401
 H -0.98384 -0.94495 -1.23899
 H 0.82691 -1.08146 1.36656
 H 0.69880 -1.11419 -1.87726
 H 0.19067 -0.32019 2.77680
 H -0.45385 -0.21762 -2.77603
13
bifur_IRC_Cartesians_noMW_output/new_data/bifur_traj3_Cartesians point 482
C -0.22848 0.77064 1.08006
 C 0.36575 0.71230 -1.07484
 C -0.21968 1.20624 0.00406
 C 0.00735 -0.49973 1.77994
 C -0.13870 -0.46347 -1.78285
 F -0.64820 1.61172 1.81460
 F 1.45440 1.38141 -1.80570
 H -0.86993 -1.04175 1.73923
 H -0.98503 -0.94394 -1.23383
 H 0.82825 -1.08112 1.36123
 H 0.69745 -1.11455 -1.88267
 H 0.19744 -0.32124 2.77682
 H -0.46062 -0.21652 -2.77605
13
bifur_IRC_Cartesians_noMW_output/new_data/bifur_traj3_Cartesians point 483
C -0.23295 0.77108 1.08011
 C 0.37024 0.71185 -1.07480
 C -0.21961 1.20621 0.00412
 C 0.00846 -0.49999 1.77993
 C -0.13980 -0.46319 -1.78290
 F -0.66410 1.61347 1.81469
 F 1.47022 1.37965 -1.80561
 H -0.86906 -1.04247 1.74307
 H -0.98590 -0.94320 -1.23004
 H 0.82923 -1.08086 1.35731
 H 0.69646 -1.11481 -1.88664
 H 0.20241 -0.32201 2.77683
 H -0.46560 -0.21572 -2.77607
13
bifur_IRC_Cartesians_noMW_output/new_data/bifur_traj3_Cartesians point 484
C -0.23611 0.77140 1.08015
 C 0.37342 0.71152 -1.07478
 C -0.21957 1.20619 0.00416
 C 0.00924 -0.50018 1.77992
 C -0.14058 -0.46300 -1.78293
 F -0.67535 1.61470 1.81475
 F 1.48141 1.37841 -1.80554
 H -0.86844 -1.04298 1.74578
 H -0.98652 -0.94267 -1.22737
 H 0.82993 -1.08069 1.35455
 H 0.69576 -1.11499 -1.88945
 H 0.20592 -0.32255 2.77684
 H -0.46911 -0.21515 -2.77609
13
bifur_IRC_Cartesians_noMW_output/new_data/bifur_traj3_Cartesians point 485
C -0.23611 0.77140 1.08015
 C 0.37342 0.71152 -1.07478
 C -0.21957 1.20619 0.00416
 C 0.00924 -0.50018 1.77992
 C -0.14058 -0.46300 -1.78293
 F -0.67535 1.61470 1.81475
 F 1.48141 1.37841 -1.80554
 H -0.86844 -1.04298 1.74578
 H -0.98652 -0.94267 -1.22737
 H 0.82993 -1.08069 1.35455
 H 0.69576 -1.11499 -1.88945
 H 0.20592 -0.32255 2.77684
 H -0.46911 -0.21515 -2.77609
13
bifur_IRC_Cartesians_noMW_output/new_data/bifur_traj3_Cartesians point 486
C -0.24074 0.77185 1.08020
 C 0.37808 0.71105 -1.07474
 C -0.21950 1.20616 0.00422
 C 0.01039 -0.50045 1.77992
 C -0.14172 -0.46272 -1.78298
 F -0.69184 1.61651 1.81485
 F 1.49781 1.37659 -1.80545
 H -0.86754 -1.04373 1.74975
 H -0.98743 -0.94190 -1.22344
 H 0.83095 -1.08042 1.35049
 H 0.69473 -1.11526 -1.89357
 H 0.21107 -0.32335 2.77686
 H -0.47427 -0.21432 -2.77610
13
bifur_IRC_Cartesians_noMW_output/new_data/bifur_traj3_Cartesians point 487
C -0.24305 0.77208 1.08023
 C 0.38040 0.71082 -1.07473
 C -0.21946 1.20615 0.00425
 C 0.01096 -0.50059 1.77991
 C -0.14229 -0.46258 -1.78300
 F -0.70005 1.61742 1.81490
 F 1.50599 1.37568 -1.80540
 H -0.86709 -1.04411 1.75173
 H -0.98788 -0.94152 -1.22148
 H 0.83146 -1.08029 1.34847
 H 0.69422 -1.11540 -1.89562
 H 0.21363 -0.32375 2.77687
 H -0.47684 -0.21391 -2.77611
13
bifur_IRC_Cartesians_noMW_output/new_data/bifur_traj3_Cartesians point 488
C -0.24573 0.77234 1.08026
 C 0.38310 0.71054 -1.07471
 C -0.21942 1.20613 0.00428
 C 0.01162 -0.50075 1.77991
 C -0.14295 -0.46241 -1.78303
 F -0.70960 1.61847 1.81495
 F 1.51548 1.37463 -1.80535
 H -0.86656 -1.04454 1.75403
 H -0.98840 -0.94107 -1.21921
 H 0.83205 -1.08014 1.34612
 H 0.69363 -1.11555 -1.89800
 H 0.21661 -0.32421 2.77687
 H -0.47982 -0.21342 -2.77612
13
bifur_IRC_Cartesians_noMW_output/new_data/bifur_traj3_Cartesians point 489
C -0.24893 0.77266 1.08029
 C 0.38632 0.71022 -1.07468
 C -0.21937 1.20611 0.00433
 C 0.01242 -0.50094 1.77990
 C -0.14374 -0.46222 -1.78307
 F -0.72098 1.61972 1.81502
 F 1.52681 1.37337 -1.80528
 H -0.86594 -1.04506 1.75677
 H -0.98903 -0.94054 -1.21650
 H 0.83275 -1.07996 1.34332
 H 0.69292 -1.11574 -1.90085
 H 0.22017 -0.32477 2.77688
 H -0.48338 -0.21285 -2.77614
13
bifur_IRC_Cartesians_noMW_output/new_data/bifur_traj3_Cartesians point 490
C -0.25266 0.77302 1.08034
 C 0.39006 0.70984 -1.07466
 C -0.21932 1.20609 0.00437
 C 0.01334 -0.50116 1.77990
 C -0.14466 -0.46199 -1.78310
 F -0.73424 1.62118 1.81509
 F 1.54000 1.37190 -1.80521
 H -0.86521 -1.04567 1.75996
 H -0.98976 -0.93992 -1.21334
 H 0.83357 -1.07975 1.34006
 H 0.69209 -1.11596 -1.90416
 H 0.22431 -0.32541 2.77690
 H -0.48753 -0.21218 -2.77615
13
bifur_IRC_Cartesians_noMW_output/new_data/bifur_traj3_Cartesians point 491
C -0.25687 0.77344 1.08039
 C 0.39430 0.70941 -1.07462
 C -0.21925 1.20606 0.00443
 C 0.01438 -0.50141 1.77989
 C -0.14570 -0.46173 -1.78315
 F -0.74922 1.62283 1.81518
 F 1.55490 1.37025 -1.80512
 H -0.86439 -1.04635 1.76357
 H -0.99058 -0.93922 -1.20978
 H 0.83450 -1.07951 1.33637
 H 0.69116 -1.11620 -1.90790
 H 0.22899 -0.32613 2.77691
 H -0.49221 -0.21142 -2.77617
13
bifur_IRC_Cartesians_noMW_output/new_data/bifur_traj3_Cartesians point 492
C -0.26155 0.77390 1.08044
 C 0.39901 0.70893 -1.07459
 C -0.21918 1.20603 0.00449
 C 0.01554 -0.50169 1.77988
 C -0.14686 -0.46145 -1.78320
 F -0.76589 1.62466 1.81527
 F 1.57149 1.36841 -1.80502
 H -0.86347 -1.04711 1.76759
 H -0.99149 -0.93844 -1.20581
 H 0.83553 -1.07924 1.33227
 H 0.69012 -1.11648 -1.91206
 H 0.23419 -0.32694 2.77692
 H -0.49743 -0.21058 -2.77619
13
bifur_IRC_Cartesians_noMW_output/new_data/bifur_traj3_Cartesians point 493
C -0.26672 0.77441 1.08050
 C 0.40420 0.70840 -1.07455
 C -0.21910 1.20600 0.00455
 C 0.01682 -0.50199 1.77987
 C -0.14813 -0.46113 -1.78325
 F -0.78428 1.62668 1.81538
 F 1.58977 1.36638 -1.80492
 H -0.86246 -1.04794 1.77202
 H -0.99250 -0.93758 -1.20143
 H 0.83667 -1.07895 1.32775
 H 0.68897 -1.11678 -1.91665
 H 0.23993 -0.32783 2.77694
 H -0.50317 -0.20965 -2.77621
13
bifur_IRC_Cartesians_noMW_output/new_data/bifur_traj3_Cartesians point 494
C -0.27234 0.77496 1.08057
 C 0.40986 0.70783 -1.07451
 C -0.21902 1.20597 0.00462
 C 0.01822 -0.50232 1.77987
 C -0.14952 -0.46079 -1.78331
 F -0.80429 1.62888 1.81549
 F 1.60968 1.36417 -1.80480
 H -0.86137 -1.04886 1.77684
 H -0.99360 -0.93664 -1.19667
 H 0.83791 -1.07863 1.32283
 H 0.68773 -1.11711 -1.92165
 H 0.24618 -0.32880 2.77696
 H -0.50943 -0.20864 -2.77623
13
bifur_IRC_Cartesians_noMW_output/new_data/bifur_traj3_Cartesians point 495
C -0.27834 0.77555 1.08064
 C 0.41588 0.70722 -1.07446
 C -0.21893 1.20593 0.00470
 C 0.01970 -0.50268 1.77986
 C -0.15100 -0.46042 -1.78338
 F -0.82561 1.63122 1.81562
 F 1.63089 1.36181 -1.80468
 H -0.86020 -1.04983 1.78198
 H -0.99477 -0.93565 -1.19159
 H 0.83922 -1.07829 1.31758
 H 0.68640 -1.11746 -1.92697
 H 0.25284 -0.32984 2.77697
 H -0.51610 -0.20757 -2.77625
13
bifur_IRC_Cartesians_noMW_output/new_data/bifur_traj3_Cartesians point 496
C -0.27834 0.77555 1.08064
 C 0.41588 0.70722 -1.07446
 C -0.21893 1.20593 0.00470
 C 0.01970 -0.50268 1.77986
 C -0.15100 -0.46042 -1.78338
 F -0.82561 1.63122 1.81562
 F 1.63089 1.36181 -1.80468
 H -0.86020 -1.04983 1.78198
 H -0.99477 -0.93565 -1.19159
 H 0.83922 -1.07829 1.31758
 H 0.68640 -1.11746 -1.92697
 H 0.25284 -0.32984 2.77697
 H -0.51610 -0.20757 -2.77625
13
bifur_IRC_Cartesians_noMW_output/new_data/bifur_traj3_Cartesians point 497
C -0.29087 0.77679 1.08078
 C 0.42849 0.70594 -1.07437
 C -0.21874 1.20585 0.00486
 C 0.02281 -0.50342 1.77984
 C -0.15409 -0.45966 -1.78351
 F -0.87022 1.63613 1.81587
 F 1.67527 1.35688 -1.80442
 H -0.85775 -1.05186 1.79272
 H -0.99722 -0.93356 -1.18097
 H 0.84198 -1.07758 1.30661
 H 0.68362 -1.11819 -1.93812
 H 0.26678 -0.33200 2.77701
 H -0.53005 -0.20532 -2.77630
13
bifur_IRC_Cartesians_noMW_output/new_data/bifur_traj3_Cartesians point 498
C -0.29718 0.77741 1.08085
 C 0.43483 0.70529 -1.07432
 C -0.21865 1.20581 0.00494
 C 0.02437 -0.50380 1.77983
 C -0.15565 -0.45927 -1.78358
 F -0.89268 1.63860 1.81600
 F 1.69761 1.35440 -1.80429
 H -0.85651 -1.05288 1.79813
 H -0.99846 -0.93251 -1.17562
 H 0.84337 -1.07723 1.30108
 H 0.68222 -1.11856 -1.94372
 H 0.27379 -0.33309 2.77703
 H -0.53707 -0.20418 -2.77633
13
bifur_IRC_Cartesians_noMW_output/new_data/bifur_traj3_Cartesians point 499
C -0.30340 0.77802 1.08093
 C 0.44108 0.70466 -1.07428
 C -0.21855 1.20577 0.00502
 C 0.02591 -0.50416 1.77982
 C -0.15718 -0.45889 -1.78364
 F -0.91480 1.64103 1.81613
 F 1.71961 1.35196 -1.80417
 H -0.85530 -1.05389 1.80346
 H -0.99967 -0.93148 -1.17035
 H 0.84474 -1.07688 1.29564
 H 0.68084 -1.11892 -1.94925
 H 0.28070 -0.33416 2.77705
 H -0.54399 -0.20307 -2.77635
13
bifur_IRC_Cartesians_noMW_output/new_data/bifur_traj3_Cartesians point 500
C -0.30943 0.77862 1.08100
 C 0.44715 0.70404 -1.07423
 C -0.21846 1.20574 0.00510
 C 0.02741 -0.50452 1.77981
 C -0.15867 -0.45852 -1.78371
 F -0.93627 1.64339 1.81625
 F 1.74098 1.34958 -1.80404
 H -0.85412 -1.05487 1.80864
 H -1.00085 -0.93047 -1.16524
 H 0.84607 -1.07653 1.29036
 H 0.67950 -1.11927 -1.95461
 H 0.28740 -0.33520 2.77707
 H -0.55070 -0.20198 -2.77638
