# Supplementary material for: Low dimensional representations along intrinsic reaction coordinates and molecular dynamics trajectories using interatomic distance matrices
Source: Chem Sci. 2019 Sep 18;10(43):9954–68. doi: 10.1039/c9sc02742d (PMC6991188; doi:10.1039/c9sc02742d)
Supplement: Supplementary file 1 [file SC-010-C9SC02742D-s001.zip › C9SC02742D-SI/ESI_xyz_files/bifur_IRC_Cartesians_noMW_output/new_data/bifur_traj_B_Cartesians_noMW_PC3.xyz]

13
bifur_IRC_Cartesians_noMW_output/new_data/bifur_traj3_Cartesians point 1
C 0.05575 0.65894 0.87349
 C 0.05677 0.65861 -0.87348
 C -0.81376 1.13306 -0.00009
 C -0.07430 -0.47804 1.77259
 C -0.07433 -0.47818 -1.77277
 F 0.74635 1.50499 1.40142
 F 0.74878 1.50446 -1.40073
 H -0.87104 -1.09994 1.48712
 H -0.87117 -1.09996 -1.48646
 H 0.81402 -1.07626 1.82550
 H 0.81355 -1.07636 -1.82659
 H -0.26489 -0.07565 2.72988
 H -0.26573 -0.07567 -2.72989
13
bifur_IRC_Cartesians_noMW_output/new_data/bifur_traj3_Cartesians point 2
C 0.05574 0.65889 0.87336
 C 0.05676 0.65856 -0.87335
 C -0.81412 1.13301 -0.00009
 C -0.07430 -0.47804 1.77258
 C -0.07434 -0.47818 -1.77277
 F 0.74656 1.50500 1.40117
 F 0.74899 1.50446 -1.40048
 H -0.87100 -1.10000 1.48712
 H -0.87114 -1.10002 -1.48646
 H 0.81405 -1.07625 1.82562
 H 0.81358 -1.07635 -1.82672
 H -0.26497 -0.07553 2.72985
 H -0.26581 -0.07555 -2.72986
13
bifur_IRC_Cartesians_noMW_output/new_data/bifur_traj3_Cartesians point 3
C 0.05572 0.65879 0.87311
 C 0.05675 0.65846 -0.87310
 C -0.81485 1.13292 -0.00009
 C -0.07431 -0.47804 1.77257
 C -0.07435 -0.47817 -1.77276
 F 0.74698 1.50501 1.40067
 F 0.74942 1.50447 -1.39997
 H -0.87093 -1.10013 1.48713
 H -0.87107 -1.10016 -1.48646
 H 0.81412 -1.07622 1.82588
 H 0.81364 -1.07632 -1.82697
 H -0.26513 -0.07529 2.72980
 H -0.26598 -0.07531 -2.72980
13
bifur_IRC_Cartesians_noMW_output/new_data/bifur_traj3_Cartesians point 4
C 0.05570 0.65863 0.87272
 C 0.05672 0.65830 -0.87271
 C -0.81598 1.13277 -0.00009
 C -0.07433 -0.47803 1.77256
 C -0.07437 -0.47817 -1.77274
 F 0.74764 1.50503 1.39988
 F 0.75008 1.50449 -1.39917
 H -0.87082 -1.10034 1.48713
 H -0.87096 -1.10036 -1.48647
 H 0.81422 -1.07618 1.82627
 H 0.81374 -1.07628 -1.82737
 H -0.26539 -0.07491 2.72971
 H -0.26624 -0.07494 -2.72972
13
bifur_IRC_Cartesians_noMW_output/new_data/bifur_traj3_Cartesians point 5
C 0.05567 0.65844 0.87225
 C 0.05670 0.65810 -0.87224
 C -0.81734 1.13260 -0.00009
 C -0.07435 -0.47802 1.77254
 C -0.07439 -0.47816 -1.77273
 F 0.74842 1.50505 1.39895
 F 0.75087 1.50450 -1.39823
 H -0.87069 -1.10058 1.48713
 H -0.87083 -1.10061 -1.48647
 H 0.81433 -1.07613 1.82675
 H 0.81386 -1.07624 -1.82785
 H -0.26570 -0.07447 2.72960
 H -0.26655 -0.07449 -2.72961
13
bifur_IRC_Cartesians_noMW_output/new_data/bifur_traj3_Cartesians point 6
C 0.05565 0.65826 0.87181
 C 0.05667 0.65792 -0.87179
 C -0.81863 1.13244 -0.00009
 C -0.07437 -0.47801 1.77252
 C -0.07440 -0.47815 -1.77271
 F 0.74917 1.50507 1.39806
 F 0.75162 1.50451 -1.39733
 H -0.87057 -1.10081 1.48714
 H -0.87071 -1.10084 -1.48648
 H 0.81444 -1.07609 1.82719
 H 0.81397 -1.07619 -1.82830
 H -0.26599 -0.07404 2.72950
 H -0.26684 -0.07407 -2.72951
13
bifur_IRC_Cartesians_noMW_output/new_data/bifur_traj3_Cartesians point 7
C 0.05563 0.65812 0.87145
 C 0.05665 0.65777 -0.87144
 C -0.81966 1.13230 -0.00009
 C -0.07438 -0.47800 1.77251
 C -0.07442 -0.47814 -1.77270
 F 0.74976 1.50508 1.39734
 F 0.75222 1.50453 -1.39661
 H -0.87047 -1.10100 1.48714
 H -0.87061 -1.10103 -1.48648
 H 0.81453 -1.07605 1.82755
 H 0.81405 -1.07615 -1.82866
 H -0.26622 -0.07370 2.72942
 H -0.26708 -0.07373 -2.72944
13
bifur_IRC_Cartesians_noMW_output/new_data/bifur_traj3_Cartesians point 8
C 0.05561 0.65802 0.87121
 C 0.05664 0.65767 -0.87120
 C -0.82035 1.13222 -0.00009
 C -0.07439 -0.47800 1.77250
 C -0.07443 -0.47814 -1.77269
 F 0.75016 1.50509 1.39687
 F 0.75262 1.50453 -1.39613
 H -0.87040 -1.10112 1.48714
 H -0.87055 -1.10115 -1.48648
 H 0.81459 -1.07602 1.82779
 H 0.81411 -1.07613 -1.82890
 H -0.26638 -0.07347 2.72937
 H -0.26724 -0.07350 -2.72938
13
bifur_IRC_Cartesians_noMW_output/new_data/bifur_traj3_Cartesians point 9
C 0.05561 0.65798 0.87112
 C 0.05664 0.65763 -0.87111
 C -0.82063 1.13218 -0.00009
 C -0.07440 -0.47799 1.77249
 C -0.07443 -0.47814 -1.77269
 F 0.75032 1.50510 1.39668
 F 0.75278 1.50454 -1.39594
 H -0.87038 -1.10117 1.48714
 H -0.87052 -1.10120 -1.48648
 H 0.81462 -1.07601 1.82789
 H 0.81414 -1.07612 -1.82900
 H -0.26644 -0.07338 2.72934
 H -0.26730 -0.07341 -2.72936
13
bifur_IRC_Cartesians_noMW_output/new_data/bifur_traj3_Cartesians point 10
C 0.05561 0.65802 0.87121
 C 0.05664 0.65767 -0.87119
 C -0.82037 1.13221 -0.00009
 C -0.07439 -0.47800 1.77250
 C -0.07443 -0.47814 -1.77269
 F 0.75017 1.50509 1.39685
 F 0.75263 1.50453 -1.39612
 H -0.87040 -1.10113 1.48714
 H -0.87055 -1.10116 -1.48648
 H 0.81459 -1.07602 1.82780
 H 0.81411 -1.07613 -1.82891
 H -0.26638 -0.07347 2.72936
 H -0.26724 -0.07349 -2.72938
13
bifur_IRC_Cartesians_noMW_output/new_data/bifur_traj3_Cartesians point 11
C 0.05563 0.65814 0.87152
 C 0.05666 0.65780 -0.87150
 C -0.81948 1.13233 -0.00009
 C -0.07438 -0.47800 1.77251
 C -0.07442 -0.47815 -1.77270
 F 0.74966 1.50508 1.39747
 F 0.75211 1.50452 -1.39674
 H -0.87049 -1.10097 1.48714
 H -0.87063 -1.10099 -1.48648
 H 0.81452 -1.07606 1.82749
 H 0.81404 -1.07616 -1.82860
 H -0.26618 -0.07376 2.72943
 H -0.26704 -0.07379 -2.72945
13
bifur_IRC_Cartesians_noMW_output/new_data/bifur_traj3_Cartesians point 12
C 0.05563 0.65814 0.87152
 C 0.05666 0.65780 -0.87150
 C -0.81948 1.13233 -0.00009
 C -0.07438 -0.47800 1.77251
 C -0.07442 -0.47815 -1.77270
 F 0.74966 1.50508 1.39747
 F 0.75211 1.50452 -1.39674
 H -0.87049 -1.10097 1.48714
 H -0.87063 -1.10099 -1.48648
 H 0.81452 -1.07606 1.82749
 H 0.81404 -1.07616 -1.82860
 H -0.26618 -0.07376 2.72943
 H -0.26704 -0.07379 -2.72945
13
bifur_IRC_Cartesians_noMW_output/new_data/bifur_traj3_Cartesians point 13
C 0.05569 0.65853 0.87247
 C 0.05671 0.65819 -0.87245
 C -0.81672 1.13268 -0.00009
 C -0.07434 -0.47802 1.77255
 C -0.07438 -0.47816 -1.77273
 F 0.74806 1.50504 1.39938
 F 0.75051 1.50449 -1.39866
 H -0.87075 -1.10047 1.48713
 H -0.87089 -1.10049 -1.48647
 H 0.81428 -1.07616 1.82653
 H 0.81380 -1.07626 -1.82763
 H -0.26556 -0.07467 2.72965
 H -0.26641 -0.07469 -2.72966
13
bifur_IRC_Cartesians_noMW_output/new_data/bifur_traj3_Cartesians point 14
C 0.05572 0.65875 0.87300
 C 0.05674 0.65841 -0.87299
 C -0.81517 1.13288 -0.00009
 C -0.07432 -0.47803 1.77257
 C -0.07435 -0.47817 -1.77275
 F 0.74717 1.50501 1.40045
 F 0.74961 1.50448 -1.39974
 H -0.87090 -1.10019 1.48713
 H -0.87104 -1.10021 -1.48647
 H 0.81414 -1.07621 1.82599
 H 0.81367 -1.07631 -1.82709
 H -0.26521 -0.07518 2.72977
 H -0.26605 -0.07520 -2.72978
13
bifur_IRC_Cartesians_noMW_output/new_data/bifur_traj3_Cartesians point 15
C 0.05575 0.65898 0.87357
 C 0.05677 0.65865 -0.87356
 C -0.81351 1.13309 -0.00009
 C -0.07430 -0.47804 1.77259
 C -0.07433 -0.47818 -1.77277
 F 0.74621 1.50499 1.40159
 F 0.74864 1.50446 -1.40090
 H -0.87106 -1.09989 1.48712
 H -0.87120 -1.09991 -1.48646
 H 0.81400 -1.07627 1.82542
 H 0.81353 -1.07637 -1.82650
 H -0.26483 -0.07573 2.72990
 H -0.26568 -0.07575 -2.72990
13
bifur_IRC_Cartesians_noMW_output/new_data/bifur_traj3_Cartesians point 16
C 0.05579 0.65923 0.87418
 C 0.05681 0.65890 -0.87418
 C -0.81174 1.13331 -0.00008
 C -0.07427 -0.47806 1.77261
 C -0.07430 -0.47819 -1.77279
 F 0.74518 1.50496 1.40282
 F 0.74761 1.50444 -1.40214
 H -0.87123 -1.09957 1.48712
 H -0.87137 -1.09959 -1.48646
 H 0.81385 -1.07634 1.82480
 H 0.81338 -1.07644 -1.82588
 H -0.26443 -0.07632 2.73004
 H -0.26527 -0.07634 -2.73004
13
bifur_IRC_Cartesians_noMW_output/new_data/bifur_traj3_Cartesians point 17
C 0.05583 0.65950 0.87485
 C 0.05684 0.65918 -0.87485
 C -0.80979 1.13356 -0.00008
 C -0.07424 -0.47807 1.77264
 C -0.07427 -0.47820 -1.77282
 F 0.74406 1.50493 1.40416
 F 0.74648 1.50442 -1.40349
 H -0.87142 -1.09922 1.48711
 H -0.87155 -1.09924 -1.48645
 H 0.81368 -1.07641 1.82412
 H 0.81321 -1.07650 -1.82520
 H -0.26399 -0.07696 2.73019
 H -0.26483 -0.07697 -2.73019
13
bifur_IRC_Cartesians_noMW_output/new_data/bifur_traj3_Cartesians point 18
C 0.05587 0.65981 0.87561
 C 0.05688 0.65949 -0.87560
 C -0.80760 1.13384 -0.00008
 C -0.07421 -0.47809 1.77267
 C -0.07424 -0.47821 -1.77284
 F 0.74279 1.50490 1.40567
 F 0.74521 1.50439 -1.40502
 H -0.87163 -1.09883 1.48710
 H -0.87176 -1.09884 -1.48644
 H 0.81349 -1.07649 1.82336
 H 0.81302 -1.07658 -1.82443
 H -0.26350 -0.07768 2.73036
 H -0.26433 -0.07770 -2.73036
13
bifur_IRC_Cartesians_noMW_output/new_data/bifur_traj3_Cartesians point 19
C 0.05592 0.66015 0.87646
 C 0.05693 0.65984 -0.87645
 C -0.80514 1.13415 -0.00008
 C -0.07418 -0.47810 1.77270
 C -0.07421 -0.47823 -1.77287
 F 0.74137 1.50486 1.40737
 F 0.74377 1.50436 -1.40674
 H -0.87187 -1.09838 1.48710
 H -0.87199 -1.09840 -1.48644
 H 0.81328 -1.07658 1.82250
 H 0.81281 -1.07667 -1.82356
 H -0.26294 -0.07849 2.73055
 H -0.26376 -0.07851 -2.73054
13
bifur_IRC_Cartesians_noMW_output/new_data/bifur_traj3_Cartesians point 20
C 0.05597 0.66052 0.87735
 C 0.05698 0.66021 -0.87735
 C -0.80254 1.13448 -0.00008
 C -0.07414 -0.47812 1.77273
 C -0.07417 -0.47824 -1.77290
 F 0.73986 1.50482 1.40917
 F 0.74226 1.50433 -1.40855
 H -0.87212 -1.09792 1.48709
 H -0.87224 -1.09793 -1.48643
 H 0.81305 -1.07668 1.82160
 H 0.81259 -1.07676 -1.82265
 H -0.26235 -0.07935 2.73076
 H -0.26317 -0.07936 -2.73074
13
bifur_IRC_Cartesians_noMW_output/new_data/bifur_traj3_Cartesians point 21
C 0.05603 0.66089 0.87827
 C 0.05703 0.66059 -0.87827
 C -0.79989 1.13482 -0.00008
 C -0.07410 -0.47814 1.77277
 C -0.07413 -0.47826 -1.77293
 F 0.73833 1.50478 1.41100
 F 0.74072 1.50430 -1.41040
 H -0.87237 -1.09744 1.48708
 H -0.87249 -1.09745 -1.48642
 H 0.81282 -1.07677 1.82068
 H 0.81236 -1.07685 -1.82172
 H -0.26175 -0.08022 2.73096
 H -0.26256 -0.08023 -2.73094
13
bifur_IRC_Cartesians_noMW_output/new_data/bifur_traj3_Cartesians point 22
C 0.05608 0.66127 0.87921
 C 0.05708 0.66098 -0.87921
 C -0.79715 1.13517 -0.00008
 C -0.07407 -0.47816 1.77281
 C -0.07409 -0.47827 -1.77296
 F 0.73675 1.50473 1.41289
 F 0.73913 1.50427 -1.41230
 H -0.87264 -1.09695 1.48707
 H -0.87275 -1.09695 -1.48641
 H 0.81259 -1.07687 1.81972
 H 0.81213 -1.07695 -1.82076
 H -0.26113 -0.08113 2.73118
 H -0.26194 -0.08114 -2.73115
13
bifur_IRC_Cartesians_noMW_output/new_data/bifur_traj3_Cartesians point 23
C 0.05608 0.66127 0.87921
 C 0.05708 0.66098 -0.87921
 C -0.79715 1.13517 -0.00008
 C -0.07407 -0.47816 1.77281
 C -0.07409 -0.47827 -1.77296
 F 0.73675 1.50473 1.41289
 F 0.73913 1.50427 -1.41230
 H -0.87264 -1.09695 1.48707
 H -0.87275 -1.09695 -1.48641
 H 0.81259 -1.07687 1.81972
 H 0.81213 -1.07695 -1.82076
 H -0.26113 -0.08113 2.73118
 H -0.26194 -0.08114 -2.73115
13
bifur_IRC_Cartesians_noMW_output/new_data/bifur_traj3_Cartesians point 24
C 0.05621 0.66213 0.88132
 C 0.05720 0.66185 -0.88133
 C -0.79102 1.13595 -0.00007
 C -0.07398 -0.47820 1.77289
 C -0.07400 -0.47831 -1.77304
 F 0.73321 1.50464 1.41712
 F 0.73557 1.50420 -1.41658
 H -0.87323 -1.09584 1.48705
 H -0.87333 -1.09584 -1.48639
 H 0.81206 -1.07710 1.81759
 H 0.81160 -1.07717 -1.81860
 H -0.25975 -0.08315 2.73166
 H -0.26054 -0.08315 -2.73162
13
bifur_IRC_Cartesians_noMW_output/new_data/bifur_traj3_Cartesians point 25
C 0.05628 0.66262 0.88253
 C 0.05727 0.66235 -0.88254
 C -0.78750 1.13640 -0.00007
 C -0.07393 -0.47823 1.77293
 C -0.07395 -0.47833 -1.77308
 F 0.73117 1.50458 1.41955
 F 0.73352 1.50416 -1.41903
 H -0.87357 -1.09521 1.48704
 H -0.87367 -1.09520 -1.48638
 H 0.81175 -1.07723 1.81637
 H 0.81130 -1.07729 -1.81737
 H -0.25895 -0.08431 2.73193
 H -0.25974 -0.08431 -2.73189
13
bifur_IRC_Cartesians_noMW_output/new_data/bifur_traj3_Cartesians point 26
C 0.05635 0.66311 0.88375
 C 0.05733 0.66285 -0.88376
 C -0.78398 1.13684 -0.00007
 C -0.07388 -0.47825 1.77298
 C -0.07389 -0.47835 -1.77312
 F 0.72914 1.50453 1.42198
 F 0.73148 1.50413 -1.42148
 H -0.87390 -1.09457 1.48703
 H -0.87400 -1.09457 -1.48637
 H 0.81145 -1.07736 1.81514
 H 0.81100 -1.07742 -1.81613
 H -0.25816 -0.08547 2.73221
 H -0.25893 -0.08547 -2.73216
13
bifur_IRC_Cartesians_noMW_output/new_data/bifur_traj3_Cartesians point 27
C 0.05641 0.66357 0.88487
 C 0.05740 0.66331 -0.88489
 C -0.78071 1.13726 -0.00007
 C -0.07383 -0.47828 1.77302
 C -0.07385 -0.47837 -1.77316
 F 0.72725 1.50448 1.42424
 F 0.72958 1.50409 -1.42376
 H -0.87422 -1.09399 1.48702
 H -0.87431 -1.09398 -1.48636
 H 0.81117 -1.07748 1.81401
 H 0.81072 -1.07753 -1.81498
 H -0.25742 -0.08655 2.73246
 H -0.25819 -0.08654 -2.73241
13
bifur_IRC_Cartesians_noMW_output/new_data/bifur_traj3_Cartesians point 28
C 0.05648 0.66401 0.88594
 C 0.05746 0.66376 -0.88596
 C -0.77760 1.13766 -0.00006
 C -0.07379 -0.47830 1.77307
 C -0.07380 -0.47839 -1.77319
 F 0.72545 1.50443 1.42639
 F 0.72777 1.50405 -1.42593
 H -0.87452 -1.09343 1.48701
 H -0.87461 -1.09341 -1.48635
 H 0.81090 -1.07759 1.81293
 H 0.81045 -1.07764 -1.81389
 H -0.25671 -0.08758 2.73270
 H -0.25748 -0.08757 -2.73264
13
bifur_IRC_Cartesians_noMW_output/new_data/bifur_traj3_Cartesians point 29
C 0.05654 0.66444 0.88700
 C 0.05751 0.66419 -0.88702
 C -0.77452 1.13805 -0.00006
 C -0.07375 -0.47832 1.77311
 C -0.07375 -0.47840 -1.77323
 F 0.72367 1.50438 1.42851
 F 0.72598 1.50402 -1.42808
 H -0.87481 -1.09287 1.48701
 H -0.87490 -1.09285 -1.48635
 H 0.81063 -1.07770 1.81186
 H 0.81019 -1.07775 -1.81281
 H -0.25602 -0.08859 2.73294
 H -0.25677 -0.08858 -2.73288
13
bifur_IRC_Cartesians_noMW_output/new_data/bifur_traj3_Cartesians point 30
C 0.05660 0.66487 0.88806
 C 0.05757 0.66463 -0.88808
 C -0.77145 1.13844 -0.00006
 C -0.07370 -0.47834 1.77315
 C -0.07371 -0.47842 -1.77327
 F 0.72190 1.50434 1.43063
 F 0.72420 1.50398 -1.43022
 H -0.87511 -1.09232 1.48700
 H -0.87519 -1.09230 -1.48634
 H 0.81037 -1.07782 1.81079
 H 0.80993 -1.07786 -1.81173
 H -0.25533 -0.08961 2.73318
 H -0.25607 -0.08959 -2.73311
13
bifur_IRC_Cartesians_noMW_output/new_data/bifur_traj3_Cartesians point 31
C 0.05666 0.66529 0.88911
 C 0.05763 0.66506 -0.88913
 C -0.76842 1.13882 -0.00006
 C -0.07366 -0.47836 1.77319
 C -0.07366 -0.47844 -1.77330
 F 0.72015 1.50429 1.43273
 F 0.72244 1.50395 -1.43233
 H -0.87540 -1.09177 1.48699
 H -0.87548 -1.09175 -1.48633
 H 0.81011 -1.07793 1.80973
 H 0.80967 -1.07797 -1.81067
 H -0.25464 -0.09061 2.73342
 H -0.25538 -0.09059 -2.73334
13
bifur_IRC_Cartesians_noMW_output/new_data/bifur_traj3_Cartesians point 32
C 0.05672 0.66570 0.89012
 C 0.05769 0.66548 -0.89015
 C -0.76547 1.13920 -0.00006
 C -0.07362 -0.47838 1.77323
 C -0.07362 -0.47845 -1.77334
 F 0.71844 1.50424 1.43476
 F 0.72073 1.50392 -1.43439
 H -0.87568 -1.09124 1.48698
 H -0.87576 -1.09122 -1.48632
 H 0.80985 -1.07803 1.80871
 H 0.80942 -1.07807 -1.80963
 H -0.25397 -0.09158 2.73365
 H -0.25471 -0.09156 -2.73357
13
bifur_IRC_Cartesians_noMW_output/new_data/bifur_traj3_Cartesians point 33
C 0.05678 0.66609 0.89108
 C 0.05774 0.66588 -0.89110
 C -0.76270 1.13955 -0.00005
 C -0.07358 -0.47840 1.77326
 C -0.07358 -0.47847 -1.77337
 F 0.71684 1.50420 1.43668
 F 0.71911 1.50389 -1.43632
 H -0.87595 -1.09074 1.48697
 H -0.87602 -1.09071 -1.48631
 H 0.80961 -1.07814 1.80774
 H 0.80918 -1.07817 -1.80866
 H -0.25335 -0.09249 2.73387
 H -0.25407 -0.09247 -2.73378
13
bifur_IRC_Cartesians_noMW_output/new_data/bifur_traj3_Cartesians point 34
C 0.05678 0.66609 0.89108
 C 0.05774 0.66588 -0.89110
 C -0.76270 1.13955 -0.00005
 C -0.07358 -0.47840 1.77326
 C -0.07358 -0.47847 -1.77337
 F 0.71684 1.50420 1.43668
 F 0.71911 1.50389 -1.43632
 H -0.87595 -1.09074 1.48697
 H -0.87602 -1.09071 -1.48631
 H 0.80961 -1.07814 1.80774
 H 0.80918 -1.07817 -1.80866
 H -0.25335 -0.09249 2.73387
 H -0.25407 -0.09247 -2.73378
13
bifur_IRC_Cartesians_noMW_output/new_data/bifur_traj3_Cartesians point 35
C 0.05687 0.66671 0.89259
 C 0.05782 0.66650 -0.89262
 C -0.75831 1.14011 -0.00005
 C -0.07352 -0.47843 1.77332
 C -0.07352 -0.47850 -1.77342
 F 0.71430 1.50413 1.43971
 F 0.71656 1.50384 -1.43938
 H -0.87637 -1.08995 1.48696
 H -0.87644 -1.08992 -1.48630
 H 0.80923 -1.07830 1.80622
 H 0.80880 -1.07833 -1.80712
 H -0.25236 -0.09394 2.73421
 H -0.25307 -0.09392 -2.73412
13
bifur_IRC_Cartesians_noMW_output/new_data/bifur_traj3_Cartesians point 36
C 0.05690 0.66696 0.89320
 C 0.05786 0.66675 -0.89323
 C -0.75653 1.14033 -0.00005
 C -0.07350 -0.47845 1.77335
 C -0.07349 -0.47851 -1.77344
 F 0.71327 1.50410 1.44094
 F 0.71553 1.50382 -1.44062
 H -0.87655 -1.08963 1.48695
 H -0.87661 -1.08960 -1.48629
 H 0.80908 -1.07836 1.80560
 H 0.80865 -1.07839 -1.80649
 H -0.25195 -0.09453 2.73435
 H -0.25267 -0.09450 -2.73425
13
bifur_IRC_Cartesians_noMW_output/new_data/bifur_traj3_Cartesians point 37
C 0.05694 0.66719 0.89378
 C 0.05789 0.66699 -0.89381
 C -0.75486 1.14055 -0.00005
 C -0.07347 -0.47846 1.77337
 C -0.07346 -0.47852 -1.77346
 F 0.71231 1.50408 1.44209
 F 0.71456 1.50380 -1.44178
 H -0.87671 -1.08933 1.48695
 H -0.87677 -1.08929 -1.48629
 H 0.80893 -1.07842 1.80502
 H 0.80851 -1.07845 -1.80591
 H -0.25158 -0.09508 2.73448
 H -0.25228 -0.09505 -2.73438
13
bifur_IRC_Cartesians_noMW_output/new_data/bifur_traj3_Cartesians point 38
C 0.05697 0.66742 0.89434
 C 0.05792 0.66723 -0.89438
 C -0.75322 1.14076 -0.00005
 C -0.07345 -0.47847 1.77339
 C -0.07344 -0.47852 -1.77348
 F 0.71136 1.50405 1.44322
 F 0.71361 1.50378 -1.44293
 H -0.87686 -1.08904 1.48694
 H -0.87692 -1.08900 -1.48628
 H 0.80879 -1.07848 1.80445
 H 0.80837 -1.07851 -1.80533
 H -0.25121 -0.09562 2.73461
 H -0.25191 -0.09559 -2.73450
13
bifur_IRC_Cartesians_noMW_output/new_data/bifur_traj3_Cartesians point 39
C 0.05700 0.66765 0.89492
 C 0.05795 0.66746 -0.89496
 C -0.75155 1.14097 -0.00005
 C -0.07343 -0.47848 1.77341
 C -0.07342 -0.47853 -1.77350
 F 0.71039 1.50403 1.44438
 F 0.71263 1.50376 -1.44409
 H -0.87702 -1.08873 1.48694
 H -0.87708 -1.08869 -1.48628
 H 0.80865 -1.07855 1.80387
 H 0.80823 -1.07857 -1.80474
 H -0.25083 -0.09617 2.73474
 H -0.25153 -0.09614 -2.73463
13
bifur_IRC_Cartesians_noMW_output/new_data/bifur_traj3_Cartesians point 40
C 0.05704 0.66790 0.89553
 C 0.05798 0.66772 -0.89557
 C -0.74977 1.14119 -0.00005
 C -0.07340 -0.47849 1.77343
 C -0.07339 -0.47854 -1.77352
 F 0.70937 1.50400 1.44560
 F 0.71160 1.50374 -1.44533
 H -0.87720 -1.08841 1.48693
 H -0.87725 -1.08837 -1.48627
 H 0.80849 -1.07861 1.80325
 H 0.80807 -1.07863 -1.80412
 H -0.25043 -0.09676 2.73488
 H -0.25112 -0.09673 -2.73477
13
bifur_IRC_Cartesians_noMW_output/new_data/bifur_traj3_Cartesians point 41
C 0.05707 0.66814 0.89612
 C 0.05802 0.66796 -0.89616
 C -0.74805 1.14141 -0.00004
 C -0.07338 -0.47851 1.77346
 C -0.07336 -0.47855 -1.77354
 F 0.70837 1.50397 1.44679
 F 0.71060 1.50372 -1.44653
 H -0.87736 -1.08810 1.48693
 H -0.87741 -1.08806 -1.48627
 H 0.80835 -1.07867 1.80265
 H 0.80793 -1.07869 -1.80351
 H -0.25004 -0.09733 2.73501
 H -0.25073 -0.09729 -2.73490
13
bifur_IRC_Cartesians_noMW_output/new_data/bifur_traj3_Cartesians point 42
C 0.05710 0.66834 0.89661
 C 0.05804 0.66816 -0.89665
 C -0.74664 1.14159 -0.00004
 C -0.07336 -0.47852 1.77348
 C -0.07334 -0.47856 -1.77356
 F 0.70756 1.50395 1.44777
 F 0.70978 1.50371 -1.44752
 H -0.87750 -1.08785 1.48692
 H -0.87755 -1.08781 -1.48626
 H 0.80822 -1.07873 1.80216
 H 0.80781 -1.07874 -1.80302
 H -0.24972 -0.09779 2.73512
 H -0.25041 -0.09776 -2.73501
13
bifur_IRC_Cartesians_noMW_output/new_data/bifur_traj3_Cartesians point 43
C 0.05712 0.66849 0.89698
 C 0.05806 0.66831 -0.89702
 C -0.74558 1.14173 -0.00004
 C -0.07334 -0.47852 1.77349
 C -0.07333 -0.47857 -1.77357
 F 0.70695 1.50393 1.44850
 F 0.70917 1.50369 -1.44825
 H -0.87760 -1.08766 1.48692
 H -0.87765 -1.08762 -1.48626
 H 0.80813 -1.07876 1.80179
 H 0.80772 -1.07878 -1.80265
 H -0.24948 -0.09814 2.73520
 H -0.25017 -0.09811 -2.73509
13
bifur_IRC_Cartesians_noMW_output/new_data/bifur_traj3_Cartesians point 44
C 0.05714 0.66859 0.89721
 C 0.05808 0.66841 -0.89725
 C -0.74489 1.14182 -0.00004
 C -0.07333 -0.47853 1.77350
 C -0.07332 -0.47857 -1.77358
 F 0.70654 1.50392 1.44898
 F 0.70876 1.50369 -1.44874
 H -0.87767 -1.08754 1.48692
 H -0.87771 -1.08749 -1.48626
 H 0.80807 -1.07879 1.80155
 H 0.80766 -1.07880 -1.80240
 H -0.24932 -0.09837 2.73526
 H -0.25001 -0.09834 -2.73514
13
bifur_IRC_Cartesians_noMW_output/new_data/bifur_traj3_Cartesians point 45
C 0.05714 0.66858 0.89721
 C 0.05808 0.66841 -0.89725
 C -0.74489 1.14182 -0.00004
 C -0.07333 -0.47853 1.77350
 C -0.07332 -0.47857 -1.77358
 F 0.70654 1.50392 1.44897
 F 0.70876 1.50369 -1.44874
 H -0.87767 -1.08754 1.48692
 H -0.87771 -1.08749 -1.48626
 H 0.80807 -1.07879 1.80155
 H 0.80766 -1.07880 -1.80240
 H -0.24932 -0.09837 2.73526
 H -0.25001 -0.09833 -2.73514
13
bifur_IRC_Cartesians_noMW_output/new_data/bifur_traj3_Cartesians point 46
C 0.05714 0.66862 0.89731
 C 0.05808 0.66845 -0.89735
 C -0.74461 1.14185 -0.00004
 C -0.07333 -0.47853 1.77350
 C -0.07331 -0.47857 -1.77358
 F 0.70638 1.50392 1.44917
 F 0.70860 1.50368 -1.44893
 H -0.87769 -1.08748 1.48692
 H -0.87774 -1.08744 -1.48626
 H 0.80805 -1.07880 1.80145
 H 0.80763 -1.07881 -1.80230
 H -0.24926 -0.09846 2.73528
 H -0.24994 -0.09843 -2.73516
13
bifur_IRC_Cartesians_noMW_output/new_data/bifur_traj3_Cartesians point 47
C 0.05714 0.66858 0.89721
 C 0.05808 0.66841 -0.89725
 C -0.74491 1.14181 -0.00004
 C -0.07333 -0.47853 1.77350
 C -0.07332 -0.47857 -1.77358
 F 0.70655 1.50392 1.44896
 F 0.70877 1.50369 -1.44872
 H -0.87766 -1.08754 1.48692
 H -0.87771 -1.08749 -1.48626
 H 0.80807 -1.07879 1.80156
 H 0.80766 -1.07880 -1.80241
 H -0.24933 -0.09836 2.73526
 H -0.25001 -0.09833 -2.73514
13
bifur_IRC_Cartesians_noMW_output/new_data/bifur_traj3_Cartesians point 48
C 0.05713 0.66854 0.89710
 C 0.05807 0.66836 -0.89714
 C -0.74523 1.14177 -0.00004
 C -0.07334 -0.47853 1.77350
 C -0.07332 -0.47857 -1.77358
 F 0.70674 1.50393 1.44874
 F 0.70896 1.50369 -1.44850
 H -0.87763 -1.08760 1.48692
 H -0.87768 -1.08755 -1.48626
 H 0.80810 -1.07878 1.80167
 H 0.80769 -1.07879 -1.80252
 H -0.24940 -0.09826 2.73523
 H -0.25008 -0.09822 -2.73511
13
bifur_IRC_Cartesians_noMW_output/new_data/bifur_traj3_Cartesians point 49
C 0.05713 0.66852 0.89705
 C 0.05807 0.66835 -0.89709
 C -0.74535 1.14176 -0.00004
 C -0.07334 -0.47852 1.77349
 C -0.07332 -0.47857 -1.77357
 F 0.70681 1.50393 1.44866
 F 0.70903 1.50369 -1.44841
 H -0.87762 -1.08762 1.48692
 H -0.87767 -1.08757 -1.48626
 H 0.80811 -1.07877 1.80171
 H 0.80770 -1.07879 -1.80257
 H -0.24943 -0.09822 2.73522
 H -0.25011 -0.09818 -2.73511
13
bifur_IRC_Cartesians_noMW_output/new_data/bifur_traj3_Cartesians point 50
C 0.05713 0.66852 0.89706
 C 0.05807 0.66835 -0.89710
 C -0.74533 1.14176 -0.00004
 C -0.07334 -0.47852 1.77349
 C -0.07332 -0.47857 -1.77357
 F 0.70680 1.50393 1.44867
 F 0.70902 1.50369 -1.44843
 H -0.87762 -1.08761 1.48692
 H -0.87767 -1.08757 -1.48626
 H 0.80811 -1.07877 1.80170
 H 0.80769 -1.07879 -1.80256
 H -0.24942 -0.09823 2.73522
 H -0.25011 -0.09819 -2.73511
13
bifur_IRC_Cartesians_noMW_output/new_data/bifur_traj3_Cartesians point 51
C 0.05713 0.66854 0.89711
 C 0.05807 0.66837 -0.89715
 C -0.74520 1.14178 -0.00004
 C -0.07334 -0.47853 1.77350
 C -0.07332 -0.47857 -1.77358
 F 0.70672 1.50393 1.44876
 F 0.70894 1.50369 -1.44852
 H -0.87764 -1.08759 1.48692
 H -0.87768 -1.08755 -1.48626
 H 0.80810 -1.07878 1.80166
 H 0.80768 -1.07879 -1.80251
 H -0.24939 -0.09827 2.73523
 H -0.25008 -0.09823 -2.73512
13
bifur_IRC_Cartesians_noMW_output/new_data/bifur_traj3_Cartesians point 52
C 0.05714 0.66857 0.89718
 C 0.05808 0.66840 -0.89722
 C -0.74499 1.14180 -0.00004
 C -0.07333 -0.47853 1.77350
 C -0.07332 -0.47857 -1.77358
 F 0.70660 1.50393 1.44890
 F 0.70882 1.50369 -1.44866
 H -0.87766 -1.08755 1.48692
 H -0.87770 -1.08751 -1.48626
 H 0.80808 -1.07879 1.80159
 H 0.80767 -1.07880 -1.80244
 H -0.24935 -0.09833 2.73525
 H -0.25003 -0.09830 -2.73513
13
bifur_IRC_Cartesians_noMW_output/new_data/bifur_traj3_Cartesians point 53
C 0.05714 0.66861 0.89727
 C 0.05808 0.66844 -0.89731
 C -0.74472 1.14184 -0.00004
 C -0.07333 -0.47853 1.77350
 C -0.07331 -0.47857 -1.77358
 F 0.70645 1.50392 1.44909
 F 0.70866 1.50368 -1.44885
 H -0.87768 -1.08751 1.48692
 H -0.87773 -1.08746 -1.48626
 H 0.80806 -1.07880 1.80149
 H 0.80764 -1.07881 -1.80234
 H -0.24929 -0.09842 2.73527
 H -0.24997 -0.09839 -2.73515
13
bifur_IRC_Cartesians_noMW_output/new_data/bifur_traj3_Cartesians point 54
C 0.05715 0.66865 0.89739
 C 0.05809 0.66848 -0.89743
 C -0.74439 1.14188 -0.00004
 C -0.07332 -0.47853 1.77351
 C -0.07331 -0.47858 -1.77358
 F 0.70626 1.50392 1.44932
 F 0.70847 1.50368 -1.44908
 H -0.87771 -1.08745 1.48692
 H -0.87776 -1.08740 -1.48626
 H 0.80803 -1.07881 1.80138
 H 0.80761 -1.07882 -1.80223
 H -0.24921 -0.09853 2.73530
 H -0.24989 -0.09850 -2.73518
13
bifur_IRC_Cartesians_noMW_output/new_data/bifur_traj3_Cartesians point 55
C 0.05715 0.66870 0.89750
 C 0.05809 0.66853 -0.89754
 C -0.74407 1.14192 -0.00004
 C -0.07332 -0.47853 1.77351
 C -0.07331 -0.47858 -1.77359
 F 0.70607 1.50391 1.44954
 F 0.70829 1.50368 -1.44931
 H -0.87774 -1.08739 1.48692
 H -0.87779 -1.08734 -1.48626
 H 0.80800 -1.07882 1.80127
 H 0.80759 -1.07883 -1.80212
 H -0.24914 -0.09864 2.73532
 H -0.24982 -0.09860 -2.73520
13
bifur_IRC_Cartesians_noMW_output/new_data/bifur_traj3_Cartesians point 56
C 0.05715 0.66870 0.89750
 C 0.05809 0.66853 -0.89754
 C -0.74407 1.14192 -0.00004
 C -0.07332 -0.47853 1.77351
 C -0.07331 -0.47858 -1.77359
 F 0.70607 1.50391 1.44954
 F 0.70829 1.50368 -1.44931
 H -0.87774 -1.08739 1.48692
 H -0.87779 -1.08734 -1.48626
 H 0.80800 -1.07882 1.80127
 H 0.80759 -1.07883 -1.80212
 H -0.24914 -0.09864 2.73532
 H -0.24982 -0.09860 -2.73520
13
bifur_IRC_Cartesians_noMW_output/new_data/bifur_traj3_Cartesians point 57
C 0.05716 0.66876 0.89765
 C 0.05810 0.66859 -0.89769
 C -0.74364 1.14198 -0.00004
 C -0.07331 -0.47854 1.77352
 C -0.07330 -0.47858 -1.77359
 F 0.70582 1.50390 1.44984
 F 0.70804 1.50367 -1.44961
 H -0.87779 -1.08731 1.48691
 H -0.87783 -1.08726 -1.48625
 H 0.80796 -1.07884 1.80112
 H 0.80755 -1.07885 -1.80196
 H -0.24904 -0.09878 2.73536
 H -0.24972 -0.09875 -2.73524
13
bifur_IRC_Cartesians_noMW_output/new_data/bifur_traj3_Cartesians point 58
C 0.05716 0.66877 0.89767
 C 0.05810 0.66860 -0.89772
 C -0.74356 1.14199 -0.00004
 C -0.07331 -0.47854 1.77352
 C -0.07330 -0.47858 -1.77359
 F 0.70577 1.50390 1.44990
 F 0.70799 1.50367 -1.44967
 H -0.87779 -1.08729 1.48691
 H -0.87784 -1.08725 -1.48625
 H 0.80796 -1.07884 1.80109
 H 0.80754 -1.07885 -1.80193
 H -0.24902 -0.09881 2.73536
 H -0.24970 -0.09877 -2.73524
13
bifur_IRC_Cartesians_noMW_output/new_data/bifur_traj3_Cartesians point 59
C 0.05716 0.66876 0.89765
 C 0.05810 0.66859 -0.89769
 C -0.74363 1.14198 -0.00004
 C -0.07331 -0.47854 1.77352
 C -0.07330 -0.47858 -1.77359
 F 0.70582 1.50390 1.44984
 F 0.70803 1.50367 -1.44961
 H -0.87779 -1.08731 1.48691
 H -0.87783 -1.08726 -1.48625
 H 0.80796 -1.07884 1.80111
 H 0.80755 -1.07885 -1.80196
 H -0.24904 -0.09878 2.73536
 H -0.24972 -0.09875 -2.73524
13
bifur_IRC_Cartesians_noMW_output/new_data/bifur_traj3_Cartesians point 60
C 0.05716 0.66871 0.89752
 C 0.05809 0.66854 -0.89756
 C -0.74399 1.14193 -0.00004
 C -0.07332 -0.47853 1.77351
 C -0.07330 -0.47858 -1.77359
 F 0.70603 1.50391 1.44959
 F 0.70824 1.50368 -1.44936
 H -0.87775 -1.08737 1.48692
 H -0.87780 -1.08733 -1.48626
 H 0.80799 -1.07882 1.80124
 H 0.80758 -1.07884 -1.80209
 H -0.24912 -0.09866 2.73533
 H -0.24980 -0.09863 -2.73521
13
bifur_IRC_Cartesians_noMW_output/new_data/bifur_traj3_Cartesians point 61
C 0.05714 0.66859 0.89723
 C 0.05808 0.66842 -0.89727
 C -0.74484 1.14182 -0.00004
 C -0.07333 -0.47853 1.77350
 C -0.07332 -0.47857 -1.77358
 F 0.70652 1.50392 1.44901
 F 0.70873 1.50368 -1.44877
 H -0.87767 -1.08753 1.48692
 H -0.87772 -1.08748 -1.48626
 H 0.80807 -1.07879 1.80153
 H 0.80765 -1.07881 -1.80239
 H -0.24931 -0.09839 2.73526
 H -0.25000 -0.09835 -2.73514
13
bifur_IRC_Cartesians_noMW_output/new_data/bifur_traj3_Cartesians point 62
C 0.05711 0.66837 0.89669
 C 0.05805 0.66819 -0.89672
 C -0.74643 1.14162 -0.00004
 C -0.07335 -0.47852 1.77348
 C -0.07334 -0.47856 -1.77356
 F 0.70743 1.50395 1.44791
 F 0.70966 1.50370 -1.44767
 H -0.87752 -1.08781 1.48692
 H -0.87757 -1.08777 -1.48626
 H 0.80820 -1.07873 1.80208
 H 0.80779 -1.07875 -1.80294
 H -0.24967 -0.09786 2.73514
 H -0.25036 -0.09783 -2.73502
13
bifur_IRC_Cartesians_noMW_output/new_data/bifur_traj3_Cartesians point 63
C 0.05707 0.66811 0.89605
 C 0.05801 0.66793 -0.89609
 C -0.74828 1.14139 -0.00004
 C -0.07338 -0.47850 1.77345
 C -0.07337 -0.47855 -1.77354
 F 0.70850 1.50398 1.44664
 F 0.71073 1.50372 -1.44638
 H -0.87734 -1.08815 1.48693
 H -0.87739 -1.08810 -1.48627
 H 0.80836 -1.07867 1.80273
 H 0.80795 -1.07868 -1.80359
 H -0.25009 -0.09725 2.73499
 H -0.25078 -0.09722 -2.73488
13
bifur_IRC_Cartesians_noMW_output/new_data/bifur_traj3_Cartesians point 64
C 0.05704 0.66788 0.89547
 C 0.05798 0.66769 -0.89551
 C -0.74996 1.14117 -0.00005
 C -0.07340 -0.47849 1.77343
 C -0.07339 -0.47854 -1.77352
 F 0.70947 1.50400 1.44548
 F 0.71171 1.50374 -1.44520
 H -0.87718 -1.08845 1.48693
 H -0.87723 -1.08841 -1.48627
 H 0.80851 -1.07860 1.80331
 H 0.80809 -1.07862 -1.80418
 H -0.25047 -0.09670 2.73486
 H -0.25116 -0.09667 -2.73475
13
bifur_IRC_Cartesians_noMW_output/new_data/bifur_traj3_Cartesians point 65
C 0.05700 0.66766 0.89494
 C 0.05795 0.66747 -0.89498
 C -0.75148 1.14098 -0.00005
 C -0.07342 -0.47848 1.77341
 C -0.07341 -0.47853 -1.77350
 F 0.71035 1.50403 1.44443
 F 0.71259 1.50376 -1.44414
 H -0.87703 -1.08872 1.48694
 H -0.87709 -1.08868 -1.48628
 H 0.80864 -1.07855 1.80384
 H 0.80822 -1.07857 -1.80472
 H -0.25081 -0.09620 2.73474
 H -0.25151 -0.09617 -2.73464
13
bifur_IRC_Cartesians_noMW_output/new_data/bifur_traj3_Cartesians point 66
C 0.05698 0.66747 0.89446
 C 0.05793 0.66727 -0.89450
 C -0.75288 1.14080 -0.00005
 C -0.07344 -0.47847 1.77339
 C -0.07344 -0.47853 -1.77349
 F 0.71116 1.50405 1.44346
 F 0.71341 1.50378 -1.44316
 H -0.87690 -1.08897 1.48694
 H -0.87696 -1.08894 -1.48628
 H 0.80876 -1.07850 1.80433
 H 0.80834 -1.07852 -1.80521
 H -0.25113 -0.09573 2.73463
 H -0.25183 -0.09570 -2.73453
13
bifur_IRC_Cartesians_noMW_output/new_data/bifur_traj3_Cartesians point 67
C 0.05698 0.66747 0.89446
 C 0.05793 0.66727 -0.89450
 C -0.75288 1.14080 -0.00005
 C -0.07344 -0.47847 1.77339
 C -0.07344 -0.47853 -1.77349
 F 0.71116 1.50405 1.44346
 F 0.71341 1.50378 -1.44317
 H -0.87690 -1.08897 1.48694
 H -0.87696 -1.08894 -1.48628
 H 0.80876 -1.07850 1.80433
 H 0.80834 -1.07852 -1.80521
 H -0.25113 -0.09573 2.73463
 H -0.25183 -0.09571 -2.73453
13
bifur_IRC_Cartesians_noMW_output/new_data/bifur_traj3_Cartesians point 68
C 0.05692 0.66707 0.89349
 C 0.05787 0.66687 -0.89352
 C -0.75570 1.14044 -0.00005
 C -0.07348 -0.47845 1.77336
 C -0.07348 -0.47851 -1.77345
 F 0.71279 1.50409 1.44151
 F 0.71505 1.50381 -1.44120
 H -0.87663 -1.08948 1.48695
 H -0.87669 -1.08945 -1.48629
 H 0.80901 -1.07839 1.80531
 H 0.80858 -1.07842 -1.80620
 H -0.25177 -0.09480 2.73441
 H -0.25248 -0.09478 -2.73432
13
bifur_IRC_Cartesians_noMW_output/new_data/bifur_traj3_Cartesians point 69
C 0.05688 0.66683 0.89289
 C 0.05784 0.66663 -0.89292
 C -0.75744 1.14022 -0.00005
 C -0.07351 -0.47844 1.77333
 C -0.07350 -0.47850 -1.77343
 F 0.71380 1.50412 1.44031
 F 0.71606 1.50383 -1.43999
 H -0.87646 -1.08980 1.48696
 H -0.87652 -1.08976 -1.48630
 H 0.80916 -1.07833 1.80591
 H 0.80873 -1.07836 -1.80681
 H -0.25216 -0.09423 2.73428
 H -0.25287 -0.09421 -2.73418
13
bifur_IRC_Cartesians_noMW_output/new_data/bifur_traj3_Cartesians point 70
C 0.05685 0.66658 0.89228
 C 0.05781 0.66637 -0.89231
 C -0.75921 1.13999 -0.00005
 C -0.07353 -0.47843 1.77331
 C -0.07353 -0.47849 -1.77341
 F 0.71482 1.50415 1.43909
 F 0.71708 1.50385 -1.43875
 H -0.87629 -1.09011 1.48696
 H -0.87635 -1.09008 -1.48630
 H 0.80931 -1.07826 1.80653
 H 0.80888 -1.07830 -1.80743
 H -0.25256 -0.09365 2.73414
 H -0.25328 -0.09362 -2.73405
13
bifur_IRC_Cartesians_noMW_output/new_data/bifur_traj3_Cartesians point 71
C 0.05681 0.66634 0.89169
 C 0.05777 0.66613 -0.89171
 C -0.76094 1.13977 -0.00005
 C -0.07356 -0.47841 1.77329
 C -0.07355 -0.47848 -1.77339
 F 0.71582 1.50417 1.43790
 F 0.71809 1.50387 -1.43755
 H -0.87612 -1.09042 1.48697
 H -0.87619 -1.09039 -1.48631
 H 0.80946 -1.07820 1.80713
 H 0.80903 -1.07823 -1.80804
 H -0.25295 -0.09308 2.73400
 H -0.25367 -0.09305 -2.73392
13
bifur_IRC_Cartesians_noMW_output/new_data/bifur_traj3_Cartesians point 72
C 0.05678 0.66609 0.89108
 C 0.05774 0.66588 -0.89111
 C -0.76269 1.13955 -0.00005
 C -0.07358 -0.47840 1.77326
 C -0.07358 -0.47847 -1.77337
 F 0.71683 1.50420 1.43669
 F 0.71911 1.50389 -1.43633
 H -0.87595 -1.09074 1.48697
 H -0.87602 -1.09071 -1.48631
 H 0.80961 -1.07814 1.80774
 H 0.80918 -1.07817 -1.80865
 H -0.25335 -0.09250 2.73387
 H -0.25407 -0.09248 -2.73378
13
bifur_IRC_Cartesians_noMW_output/new_data/bifur_traj3_Cartesians point 73
C 0.05674 0.66583 0.89044
 C 0.05770 0.66561 -0.89047
 C -0.76455 1.13932 -0.00006
 C -0.07361 -0.47839 1.77324
 C -0.07361 -0.47846 -1.77335
 F 0.71791 1.50423 1.43540
 F 0.72019 1.50391 -1.43503
 H -0.87577 -1.09107 1.48698
 H -0.87585 -1.09105 -1.48632
 H 0.80977 -1.07807 1.80839
 H 0.80934 -1.07811 -1.80931
 H -0.25376 -0.09188 2.73372
 H -0.25449 -0.09187 -2.73364
13
bifur_IRC_Cartesians_noMW_output/new_data/bifur_traj3_Cartesians point 74
C 0.05670 0.66555 0.88974
 C 0.05766 0.66532 -0.88977
 C -0.76658 1.13906 -0.00006
 C -0.07364 -0.47837 1.77321
 C -0.07364 -0.47845 -1.77332
 F 0.71908 1.50426 1.43400
 F 0.72137 1.50393 -1.43361
 H -0.87558 -1.09144 1.48698
 H -0.87565 -1.09142 -1.48632
 H 0.80995 -1.07799 1.80909
 H 0.80951 -1.07803 -1.81002
 H -0.25423 -0.09121 2.73356
 H -0.25496 -0.09120 -2.73349
13
bifur_IRC_Cartesians_noMW_output/new_data/bifur_traj3_Cartesians point 75
C 0.05665 0.66523 0.88895
 C 0.05762 0.66500 -0.88897
 C -0.76888 1.13876 -0.00006
 C -0.07367 -0.47836 1.77318
 C -0.07367 -0.47843 -1.77330
 F 0.72041 1.50430 1.43241
 F 0.72271 1.50396 -1.43201
 H -0.87536 -1.09186 1.48699
 H -0.87544 -1.09183 -1.48633
 H 0.81014 -1.07791 1.80989
 H 0.80971 -1.07795 -1.81083
 H -0.25474 -0.09045 2.73338
 H -0.25548 -0.09044 -2.73331
13
bifur_IRC_Cartesians_noMW_output/new_data/bifur_traj3_Cartesians point 76
C 0.05660 0.66487 0.88808
 C 0.05757 0.66464 -0.88810
 C -0.77140 1.13844 -0.00006
 C -0.07370 -0.47834 1.77315
 C -0.07371 -0.47842 -1.77327
 F 0.72187 1.50434 1.43067
 F 0.72417 1.50398 -1.43026
 H -0.87511 -1.09231 1.48700
 H -0.87520 -1.09229 -1.48634
 H 0.81036 -1.07782 1.81077
 H 0.80992 -1.07786 -1.81171
 H -0.25531 -0.08962 2.73319
 H -0.25606 -0.08961 -2.73312
13
bifur_IRC_Cartesians_noMW_output/new_data/bifur_traj3_Cartesians point 77
C 0.05655 0.66455 0.88728
 C 0.05753 0.66431 -0.88730
 C -0.77372 1.13815 -0.00006
 C -0.07374 -0.47832 1.77312
 C -0.07374 -0.47841 -1.77324
 F 0.72321 1.50437 1.42907
 F 0.72552 1.50401 -1.42864
 H -0.87489 -1.09273 1.48700
 H -0.87498 -1.09271 -1.48634
 H 0.81056 -1.07773 1.81158
 H 0.81012 -1.07778 -1.81253
 H -0.25584 -0.08886 2.73301
 H -0.25659 -0.08885 -2.73294
13
bifur_IRC_Cartesians_noMW_output/new_data/bifur_traj3_Cartesians point 78
C 0.05655 0.66455 0.88728
 C 0.05753 0.66431 -0.88730
 C -0.77372 1.13815 -0.00006
 C -0.07374 -0.47832 1.77312
 C -0.07374 -0.47841 -1.77324
 F 0.72321 1.50437 1.42906
 F 0.72552 1.50401 -1.42864
 H -0.87489 -1.09273 1.48700
 H -0.87498 -1.09271 -1.48634
 H 0.81056 -1.07773 1.81158
 H 0.81012 -1.07778 -1.81253
 H -0.25584 -0.08886 2.73301
 H -0.25659 -0.08885 -2.73294
13
bifur_IRC_Cartesians_noMW_output/new_data/bifur_traj3_Cartesians point 79
C 0.05649 0.66408 0.88612
 C 0.05746 0.66383 -0.88613
 C -0.77710 1.13772 -0.00006
 C -0.07378 -0.47830 1.77307
 C -0.07379 -0.47839 -1.77320
 F 0.72516 1.50442 1.42673
 F 0.72748 1.50405 -1.42628
 H -0.87457 -1.09334 1.48701
 H -0.87466 -1.09332 -1.48635
 H 0.81086 -1.07761 1.81275
 H 0.81041 -1.07766 -1.81372
 H -0.25660 -0.08774 2.73274
 H -0.25736 -0.08773 -2.73268
13
bifur_IRC_Cartesians_noMW_output/new_data/bifur_traj3_Cartesians point 80
C 0.05646 0.66392 0.88574
 C 0.05744 0.66367 -0.88576
 C -0.77819 1.13758 -0.00006
 C -0.07380 -0.47829 1.77306
 C -0.07381 -0.47838 -1.77319
 F 0.72579 1.50444 1.42598
 F 0.72811 1.50406 -1.42552
 H -0.87446 -1.09353 1.48702
 H -0.87455 -1.09352 -1.48636
 H 0.81095 -1.07757 1.81313
 H 0.81051 -1.07762 -1.81410
 H -0.25685 -0.08738 2.73266
 H -0.25761 -0.08738 -2.73260
13
bifur_IRC_Cartesians_noMW_output/new_data/bifur_traj3_Cartesians point 81
C 0.05645 0.66382 0.88550
 C 0.05743 0.66357 -0.88551
 C -0.77889 1.13749 -0.00006
 C -0.07381 -0.47829 1.77305
 C -0.07382 -0.47838 -1.77318
 F 0.72620 1.50445 1.42550
 F 0.72852 1.50407 -1.42503
 H -0.87439 -1.09366 1.48702
 H -0.87449 -1.09365 -1.48636
 H 0.81101 -1.07754 1.81338
 H 0.81057 -1.07760 -1.81435
 H -0.25701 -0.08715 2.73260
 H -0.25777 -0.08714 -2.73255
13
bifur_IRC_Cartesians_noMW_output/new_data/bifur_traj3_Cartesians point 82
C 0.05644 0.66377 0.88537
 C 0.05742 0.66352 -0.88539
 C -0.77925 1.13744 -0.00006
 C -0.07381 -0.47829 1.77304
 C -0.07382 -0.47838 -1.77318
 F 0.72641 1.50446 1.42525
 F 0.72873 1.50407 -1.42478
 H -0.87436 -1.09372 1.48702
 H -0.87445 -1.09371 -1.48636
 H 0.81104 -1.07753 1.81350
 H 0.81060 -1.07759 -1.81447
 H -0.25709 -0.08703 2.73257
 H -0.25785 -0.08703 -2.73252
13
bifur_IRC_Cartesians_noMW_output/new_data/bifur_traj3_Cartesians point 83
C 0.05644 0.66376 0.88535
 C 0.05742 0.66351 -0.88536
 C -0.77933 1.13743 -0.00006
 C -0.07382 -0.47829 1.77304
 C -0.07383 -0.47838 -1.77317
 F 0.72645 1.50446 1.42519
 F 0.72878 1.50407 -1.42472
 H -0.87435 -1.09374 1.48702
 H -0.87444 -1.09373 -1.48636
 H 0.81105 -1.07753 1.81353
 H 0.81060 -1.07758 -1.81450
 H -0.25711 -0.08701 2.73257
 H -0.25787 -0.08700 -2.73251
13
bifur_IRC_Cartesians_noMW_output/new_data/bifur_traj3_Cartesians point 84
C 0.05644 0.66378 0.88540
 C 0.05742 0.66353 -0.88541
 C -0.77919 1.13745 -0.00006
 C -0.07381 -0.47829 1.77304
 C -0.07382 -0.47838 -1.77318
 F 0.72637 1.50446 1.42529
 F 0.72869 1.50407 -1.42483
 H -0.87437 -1.09371 1.48702
 H -0.87446 -1.09370 -1.48636
 H 0.81104 -1.07753 1.81348
 H 0.81059 -1.07759 -1.81445
 H -0.25707 -0.08705 2.73258
 H -0.25784 -0.08705 -2.73252
13
bifur_IRC_Cartesians_noMW_output/new_data/bifur_traj3_Cartesians point 85
C 0.05645 0.66381 0.88547
 C 0.05743 0.66356 -0.88549
 C -0.77897 1.13748 -0.00006
 C -0.07381 -0.47829 1.77305
 C -0.07382 -0.47838 -1.77318
 F 0.72624 1.50445 1.42544
 F 0.72857 1.50407 -1.42498
 H -0.87439 -1.09367 1.48702
 H -0.87448 -1.09366 -1.48636
 H 0.81102 -1.07754 1.81340
 H 0.81057 -1.07760 -1.81437
 H -0.25702 -0.08713 2.73260
 H -0.25779 -0.08712 -2.73254
13
bifur_IRC_Cartesians_noMW_output/new_data/bifur_traj3_Cartesians point 86
C 0.05645 0.66384 0.88552
 C 0.05743 0.66358 -0.88554
 C -0.77882 1.13750 -0.00006
 C -0.07381 -0.47829 1.77305
 C -0.07382 -0.47838 -1.77318
 F 0.72616 1.50445 1.42555
 F 0.72848 1.50407 -1.42508
 H -0.87440 -1.09365 1.48702
 H -0.87449 -1.09363 -1.48636
 H 0.81100 -1.07755 1.81335
 H 0.81056 -1.07760 -1.81432
 H -0.25699 -0.08718 2.73261
 H -0.25775 -0.08717 -2.73255
13
bifur_IRC_Cartesians_noMW_output/new_data/bifur_traj3_Cartesians point 87
C 0.05645 0.66383 0.88552
 C 0.05743 0.66358 -0.88554
 C -0.77882 1.13750 -0.00006
 C -0.07381 -0.47829 1.77305
 C -0.07382 -0.47838 -1.77318
 F 0.72616 1.50445 1.42554
 F 0.72848 1.50407 -1.42508
 H -0.87440 -1.09365 1.48702
 H -0.87449 -1.09363 -1.48636
 H 0.81100 -1.07755 1.81335
 H 0.81056 -1.07760 -1.81432
 H -0.25699 -0.08717 2.73261
 H -0.25775 -0.08717 -2.73255
13
bifur_IRC_Cartesians_noMW_output/new_data/bifur_traj3_Cartesians point 88
C 0.05645 0.66380 0.88544
 C 0.05743 0.66355 -0.88546
 C -0.77905 1.13747 -0.00006
 C -0.07381 -0.47829 1.77305
 C -0.07382 -0.47838 -1.77318
 F 0.72629 1.50445 1.42538
 F 0.72862 1.50407 -1.42492
 H -0.87438 -1.09369 1.48702
 H -0.87447 -1.09367 -1.48636
 H 0.81102 -1.07754 1.81343
 H 0.81058 -1.07759 -1.81440
 H -0.25704 -0.08710 2.73259
 H -0.25781 -0.08709 -2.73253
13
bifur_IRC_Cartesians_noMW_output/new_data/bifur_traj3_Cartesians point 89
C 0.05645 0.66380 0.88544
 C 0.05743 0.66355 -0.88546
 C -0.77905 1.13747 -0.00006
 C -0.07381 -0.47829 1.77305
 C -0.07382 -0.47838 -1.77318
 F 0.72629 1.50445 1.42538
 F 0.72862 1.50407 -1.42492
 H -0.87438 -1.09369 1.48702
 H -0.87447 -1.09367 -1.48636
 H 0.81102 -1.07754 1.81343
 H 0.81058 -1.07759 -1.81440
 H -0.25704 -0.08710 2.73259
 H -0.25781 -0.08709 -2.73253
13
bifur_IRC_Cartesians_noMW_output/new_data/bifur_traj3_Cartesians point 90
C 0.05641 0.66355 0.88482
 C 0.05739 0.66329 -0.88484
 C -0.78085 1.13724 -0.00007
 C -0.07384 -0.47827 1.77302
 C -0.07385 -0.47837 -1.77316
 F 0.72733 1.50448 1.42414
 F 0.72966 1.50409 -1.42367
 H -0.87421 -1.09401 1.48702
 H -0.87430 -1.09400 -1.48636
 H 0.81118 -1.07747 1.81406
 H 0.81073 -1.07753 -1.81503
 H -0.25745 -0.08650 2.73245
 H -0.25822 -0.08650 -2.73240
13
bifur_IRC_Cartesians_noMW_output/new_data/bifur_traj3_Cartesians point 91
C 0.05637 0.66328 0.88416
 C 0.05736 0.66302 -0.88418
 C -0.78277 1.13700 -0.00007
 C -0.07386 -0.47826 1.77300
 C -0.07388 -0.47836 -1.77313
 F 0.72844 1.50451 1.42282
 F 0.73078 1.50411 -1.42233
 H -0.87402 -1.09436 1.48703
 H -0.87412 -1.09435 -1.48637
 H 0.81135 -1.07740 1.81472
 H 0.81090 -1.07746 -1.81571
 H -0.25788 -0.08587 2.73230
 H -0.25866 -0.08587 -2.73225
13
bifur_IRC_Cartesians_noMW_output/new_data/bifur_traj3_Cartesians point 92
C 0.05632 0.66295 0.88335
 C 0.05731 0.66268 -0.88336
 C -0.78514 1.13670 -0.00007
 C -0.07390 -0.47824 1.77297
 C -0.07391 -0.47834 -1.77311
 F 0.72981 1.50455 1.42118
 F 0.73215 1.50414 -1.42068
 H -0.87379 -1.09478 1.48704
 H -0.87389 -1.09478 -1.48638
 H 0.81155 -1.07731 1.81555
 H 0.81110 -1.07738 -1.81654
 H -0.25842 -0.08509 2.73212
 H -0.25920 -0.08509 -2.73207
13
bifur_IRC_Cartesians_noMW_output/new_data/bifur_traj3_Cartesians point 93
C 0.05627 0.66258 0.88245
 C 0.05726 0.66231 -0.88245
 C -0.78776 1.13636 -0.00007
 C -0.07393 -0.47823 1.77293
 C -0.07395 -0.47833 -1.77308
 F 0.73132 1.50459 1.41938
 F 0.73367 1.50417 -1.41885
 H -0.87354 -1.09525 1.48705
 H -0.87364 -1.09525 -1.48638
 H 0.81178 -1.07722 1.81646
 H 0.81132 -1.07728 -1.81746
 H -0.25901 -0.08423 2.73191
 H -0.25979 -0.08423 -2.73187
13
bifur_IRC_Cartesians_noMW_output/new_data/bifur_traj3_Cartesians point 94
C 0.05622 0.66220 0.88151
 C 0.05721 0.66192 -0.88151
 C -0.79048 1.13602 -0.00007
 C -0.07397 -0.47821 1.77289
 C -0.07399 -0.47831 -1.77304
 F 0.73290 1.50463 1.41749
 F 0.73526 1.50420 -1.41695
 H -0.87328 -1.09575 1.48705
 H -0.87338 -1.09574 -1.48639
 H 0.81201 -1.07712 1.81741
 H 0.81156 -1.07719 -1.81842
 H -0.25963 -0.08333 2.73170
 H -0.26042 -0.08333 -2.73166
13
bifur_IRC_Cartesians_noMW_output/new_data/bifur_traj3_Cartesians point 95
C 0.05616 0.66183 0.88058
 C 0.05716 0.66154 -0.88058
 C -0.79317 1.13567 -0.00007
 C -0.07401 -0.47819 1.77286
 C -0.07403 -0.47830 -1.77301
 F 0.73445 1.50467 1.41563
 F 0.73682 1.50423 -1.41508
 H -0.87302 -1.09623 1.48706
 H -0.87313 -1.09623 -1.48640
 H 0.81224 -1.07702 1.81834
 H 0.81179 -1.07709 -1.81936
 H -0.26023 -0.08244 2.73149
 H -0.26103 -0.08244 -2.73146
13
bifur_IRC_Cartesians_noMW_output/new_data/bifur_traj3_Cartesians point 96
C 0.05611 0.66148 0.87973
 C 0.05711 0.66119 -0.87973
 C -0.79564 1.13536 -0.00007
 C -0.07404 -0.47817 1.77283
 C -0.07407 -0.47828 -1.77298
 F 0.73588 1.50471 1.41393
 F 0.73826 1.50426 -1.41336
 H -0.87278 -1.09667 1.48707
 H -0.87289 -1.09668 -1.48641
 H 0.81246 -1.07693 1.81920
 H 0.81200 -1.07701 -1.82023
 H -0.26079 -0.08163 2.73130
 H -0.26159 -0.08163 -2.73127
13
bifur_IRC_Cartesians_noMW_output/new_data/bifur_traj3_Cartesians point 97
C 0.05607 0.66118 0.87900
 C 0.05707 0.66089 -0.87900
 C -0.79776 1.13509 -0.00008
 C -0.07407 -0.47816 1.77280
 C -0.07410 -0.47827 -1.77296
 F 0.73711 1.50474 1.41247
 F 0.73949 1.50428 -1.41188
 H -0.87258 -1.09706 1.48707
 H -0.87269 -1.09706 -1.48641
 H 0.81264 -1.07685 1.81994
 H 0.81218 -1.07693 -1.82097
 H -0.26127 -0.08093 2.73113
 H -0.26208 -0.08093 -2.73111
13
bifur_IRC_Cartesians_noMW_output/new_data/bifur_traj3_Cartesians point 98
C 0.05603 0.66093 0.87838
 C 0.05704 0.66063 -0.87838
 C -0.79956 1.13486 -0.00008
 C -0.07410 -0.47814 1.77277
 C -0.07412 -0.47826 -1.77294
 F 0.73814 1.50477 1.41123
 F 0.74053 1.50430 -1.41063
 H -0.87241 -1.09738 1.48708
 H -0.87252 -1.09739 -1.48642
 H 0.81280 -1.07679 1.82056
 H 0.81233 -1.07687 -1.82160
 H -0.26168 -0.08033 2.73099
 H -0.26249 -0.08034 -2.73097
13
bifur_IRC_Cartesians_noMW_output/new_data/bifur_traj3_Cartesians point 99
C 0.05600 0.66071 0.87783
 C 0.05701 0.66040 -0.87783
 C -0.80116 1.13466 -0.00008
 C -0.07412 -0.47813 1.77275
 C -0.07415 -0.47825 -1.77292
 F 0.73907 1.50480 1.41012
 F 0.74146 1.50432 -1.40951
 H -0.87225 -1.09767 1.48708
 H -0.87237 -1.09768 -1.48642
 H 0.81293 -1.07673 1.82112
 H 0.81247 -1.07681 -1.82216
 H -0.26204 -0.07981 2.73086
 H -0.26285 -0.07982 -2.73085
13
bifur_IRC_Cartesians_noMW_output/new_data/bifur_traj3_Cartesians point 100
C 0.05600 0.66071 0.87783
 C 0.05701 0.66040 -0.87783
 C -0.80116 1.13466 -0.00008
 C -0.07412 -0.47813 1.77275
 C -0.07415 -0.47825 -1.77292
 F 0.73907 1.50480 1.41012
 F 0.74146 1.50432 -1.40951
 H -0.87225 -1.09767 1.48708
 H -0.87237 -1.09768 -1.48642
 H 0.81293 -1.07673 1.82112
 H 0.81247 -1.07681 -1.82216
 H -0.26204 -0.07981 2.73086
 H -0.26285 -0.07982 -2.73085
13
bifur_IRC_Cartesians_noMW_output/new_data/bifur_traj3_Cartesians point 101
C 0.05594 0.66031 0.87684
 C 0.05695 0.66000 -0.87684
 C -0.80402 1.13429 -0.00008
 C -0.07416 -0.47811 1.77271
 C -0.07419 -0.47823 -1.77288
 F 0.74072 1.50484 1.40814
 F 0.74313 1.50435 -1.40751
 H -0.87198 -1.09818 1.48709
 H -0.87210 -1.09819 -1.48643
 H 0.81318 -1.07662 1.82211
 H 0.81272 -1.07671 -1.82317
 H -0.26269 -0.07886 2.73064
 H -0.26351 -0.07887 -2.73063
13
bifur_IRC_Cartesians_noMW_output/new_data/bifur_traj3_Cartesians point 102
C 0.05591 0.66011 0.87636
 C 0.05693 0.65980 -0.87635
 C -0.80542 1.13412 -0.00008
 C -0.07418 -0.47810 1.77270
 C -0.07421 -0.47823 -1.77287
 F 0.74153 1.50486 1.40718
 F 0.74394 1.50437 -1.40654
 H -0.87184 -1.09844 1.48710
 H -0.87197 -1.09845 -1.48644
 H 0.81330 -1.07657 1.82260
 H 0.81284 -1.07666 -1.82366
 H -0.26300 -0.07840 2.73053
 H -0.26383 -0.07841 -2.73052
13
bifur_IRC_Cartesians_noMW_output/new_data/bifur_traj3_Cartesians point 103
C 0.05588 0.65989 0.87583
 C 0.05690 0.65958 -0.87582
 C -0.80697 1.13392 -0.00008
 C -0.07420 -0.47809 1.77268
 C -0.07423 -0.47822 -1.77285
 F 0.74243 1.50489 1.40611
 F 0.74484 1.50438 -1.40546
 H -0.87169 -1.09871 1.48710
 H -0.87182 -1.09873 -1.48644
 H 0.81344 -1.07651 1.82314
 H 0.81297 -1.07660 -1.82420
 H -0.26335 -0.07789 2.73041
 H -0.26418 -0.07790 -2.73040
13
bifur_IRC_Cartesians_noMW_output/new_data/bifur_traj3_Cartesians point 104
C 0.05584 0.65962 0.87515
 C 0.05686 0.65930 -0.87515
 C -0.80892 1.13367 -0.00008
 C -0.07423 -0.47808 1.77265
 C -0.07426 -0.47821 -1.77283
 F 0.74355 1.50492 1.40476
 F 0.74597 1.50441 -1.40410
 H -0.87150 -1.09907 1.48711
 H -0.87163 -1.09908 -1.48645
 H 0.81360 -1.07644 1.82382
 H 0.81313 -1.07653 -1.82489
 H -0.26379 -0.07725 2.73026
 H -0.26463 -0.07726 -2.73026
13
bifur_IRC_Cartesians_noMW_output/new_data/bifur_traj3_Cartesians point 105
C 0.05579 0.65928 0.87431
 C 0.05681 0.65895 -0.87430
 C -0.81138 1.13336 -0.00008
 C -0.07427 -0.47806 1.77262
 C -0.07430 -0.47819 -1.77280
 F 0.74498 1.50496 1.40306
 F 0.74740 1.50443 -1.40238
 H -0.87127 -1.09951 1.48712
 H -0.87140 -1.09953 -1.48645
 H 0.81382 -1.07635 1.82467
 H 0.81335 -1.07645 -1.82575
 H -0.26435 -0.07643 2.73007
 H -0.26519 -0.07645 -2.73007
13
bifur_IRC_Cartesians_noMW_output/new_data/bifur_traj3_Cartesians point 106
C 0.05575 0.65894 0.87348
 C 0.05677 0.65861 -0.87347
 C -0.81379 1.13305 -0.00009
 C -0.07430 -0.47804 1.77259
 C -0.07433 -0.47818 -1.77277
 F 0.74637 1.50499 1.40140
 F 0.74880 1.50446 -1.40071
 H -0.87104 -1.09994 1.48712
 H -0.87117 -1.09996 -1.48646
 H 0.81403 -1.07626 1.82551
 H 0.81355 -1.07636 -1.82660
 H -0.26489 -0.07564 2.72988
 H -0.26574 -0.07566 -2.72988
13
bifur_IRC_Cartesians_noMW_output/new_data/bifur_traj3_Cartesians point 107
C 0.05571 0.65869 0.87286
 C 0.05673 0.65835 -0.87285
 C -0.81558 1.13282 -0.00009
 C -0.07432 -0.47803 1.77256
 C -0.07436 -0.47817 -1.77275
 F 0.74741 1.50502 1.40016
 F 0.74985 1.50448 -1.39945
 H -0.87086 -1.10027 1.48713
 H -0.87100 -1.10029 -1.48647
 H 0.81418 -1.07620 1.82613
 H 0.81370 -1.07630 -1.82723
 H -0.26530 -0.07505 2.72974
 H -0.26615 -0.07507 -2.72975
13
bifur_IRC_Cartesians_noMW_output/new_data/bifur_traj3_Cartesians point 108
C 0.05569 0.65859 0.87261
 C 0.05672 0.65825 -0.87260
 C -0.81630 1.13273 -0.00009
 C -0.07433 -0.47802 1.77255
 C -0.07437 -0.47816 -1.77274
 F 0.74782 1.50503 1.39967
 F 0.75026 1.50449 -1.39896
 H -0.87079 -1.10039 1.48713
 H -0.87093 -1.10042 -1.48647
 H 0.81424 -1.07617 1.82638
 H 0.81377 -1.07627 -1.82748
 H -0.26546 -0.07481 2.72968
 H -0.26631 -0.07483 -2.72969
13
bifur_IRC_Cartesians_noMW_output/new_data/bifur_traj3_Cartesians point 109
C 0.05571 0.65871 0.87291
 C 0.05673 0.65837 -0.87289
 C -0.81544 1.13284 -0.00009
 C -0.07432 -0.47803 1.77256
 C -0.07436 -0.47817 -1.77275
 F 0.74733 1.50502 1.40026
 F 0.74976 1.50448 -1.39955
 H -0.87088 -1.10024 1.48713
 H -0.87101 -1.10026 -1.48647
 H 0.81417 -1.07620 1.82609
 H 0.81369 -1.07630 -1.82718
 H -0.26527 -0.07509 2.72975
 H -0.26612 -0.07511 -2.72976
13
bifur_IRC_Cartesians_noMW_output/new_data/bifur_traj3_Cartesians point 110
C 0.05577 0.65908 0.87382
 C 0.05679 0.65875 -0.87381
 C -0.81280 1.13318 -0.00009
 C -0.07429 -0.47805 1.77260
 C -0.07432 -0.47818 -1.77278
 F 0.74579 1.50498 1.40209
 F 0.74823 1.50445 -1.40140
 H -0.87113 -1.09976 1.48712
 H -0.87127 -1.09978 -1.48646
 H 0.81394 -1.07630 1.82516
 H 0.81347 -1.07640 -1.82625
 H -0.26467 -0.07597 2.72996
 H -0.26551 -0.07599 -2.72996
13
bifur_IRC_Cartesians_noMW_output/new_data/bifur_traj3_Cartesians point 111
C 0.05577 0.65908 0.87382
 C 0.05679 0.65875 -0.87381
 C -0.81280 1.13318 -0.00009
 C -0.07429 -0.47805 1.77260
 C -0.07432 -0.47818 -1.77278
 F 0.74579 1.50498 1.40209
 F 0.74823 1.50445 -1.40140
 H -0.87113 -1.09976 1.48712
 H -0.87127 -1.09978 -1.48646
 H 0.81394 -1.07630 1.82516
 H 0.81347 -1.07640 -1.82625
 H -0.26467 -0.07597 2.72996
 H -0.26551 -0.07599 -2.72996
13
bifur_IRC_Cartesians_noMW_output/new_data/bifur_traj3_Cartesians point 112
C 0.05597 0.66049 0.87728
 C 0.05698 0.66018 -0.87728
 C -0.80275 1.13446 -0.00008
 C -0.07414 -0.47812 1.77273
 C -0.07417 -0.47824 -1.77290
 F 0.73999 1.50482 1.40902
 F 0.74239 1.50434 -1.40840
 H -0.87210 -1.09795 1.48709
 H -0.87222 -1.09796 -1.48643
 H 0.81307 -1.07667 1.82167
 H 0.81261 -1.07675 -1.82272
 H -0.26240 -0.07928 2.73074
 H -0.26322 -0.07929 -2.73073
13
bifur_IRC_Cartesians_noMW_output/new_data/bifur_traj3_Cartesians point 113
C 0.05611 0.66147 0.87971
 C 0.05711 0.66118 -0.87971
 C -0.79569 1.13535 -0.00007
 C -0.07405 -0.47817 1.77283
 C -0.07407 -0.47828 -1.77298
 F 0.73591 1.50471 1.41390
 F 0.73829 1.50426 -1.41332
 H -0.87278 -1.09668 1.48707
 H -0.87289 -1.09669 -1.48641
 H 0.81246 -1.07693 1.81922
 H 0.81200 -1.07700 -1.82024
 H -0.26080 -0.08161 2.73129
 H -0.26161 -0.08162 -2.73126
13
bifur_IRC_Cartesians_noMW_output/new_data/bifur_traj3_Cartesians point 114
C 0.05625 0.66246 0.88215
 C 0.05725 0.66219 -0.88215
 C -0.78863 1.13625 -0.00007
 C -0.07395 -0.47822 1.77292
 C -0.07396 -0.47832 -1.77307
 F 0.73182 1.50460 1.41877
 F 0.73418 1.50418 -1.41825
 H -0.87346 -1.09541 1.48705
 H -0.87356 -1.09541 -1.48639
 H 0.81185 -1.07719 1.81676
 H 0.81140 -1.07725 -1.81776
 H -0.25921 -0.08394 2.73184
 H -0.25999 -0.08394 -2.73180
13
bifur_IRC_Cartesians_noMW_output/new_data/bifur_traj3_Cartesians point 115
C 0.05638 0.66337 0.88438
 C 0.05737 0.66311 -0.88439
 C -0.78215 1.13708 -0.00007
 C -0.07386 -0.47827 1.77301
 C -0.07387 -0.47836 -1.77314
 F 0.72808 1.50450 1.42325
 F 0.73042 1.50410 -1.42276
 H -0.87408 -1.09425 1.48703
 H -0.87418 -1.09424 -1.48637
 H 0.81129 -1.07742 1.81451
 H 0.81084 -1.07748 -1.81549
 H -0.25774 -0.08608 2.73235
 H -0.25851 -0.08607 -2.73230
13
bifur_IRC_Cartesians_noMW_output/new_data/bifur_traj3_Cartesians point 116
C 0.05651 0.66424 0.88653
 C 0.05749 0.66400 -0.88655
 C -0.77590 1.13787 -0.00006
 C -0.07377 -0.47831 1.77309
 C -0.07377 -0.47839 -1.77321
 F 0.72447 1.50440 1.42756
 F 0.72678 1.50403 -1.42712
 H -0.87468 -1.09312 1.48701
 H -0.87477 -1.09310 -1.48635
 H 0.81075 -1.07765 1.81233
 H 0.81031 -1.07770 -1.81329
 H -0.25633 -0.08814 2.73284
 H -0.25709 -0.08813 -2.73277
13
bifur_IRC_Cartesians_noMW_output/new_data/bifur_traj3_Cartesians point 117
C 0.05664 0.66514 0.88874
 C 0.05761 0.66491 -0.88876
 C -0.76949 1.13869 -0.00006
 C -0.07368 -0.47835 1.77317
 C -0.07368 -0.47843 -1.77329
 F 0.72076 1.50431 1.43199
 F 0.72306 1.50396 -1.43159
 H -0.87530 -1.09196 1.48699
 H -0.87538 -1.09194 -1.48633
 H 0.81020 -1.07789 1.81010
 H 0.80976 -1.07793 -1.81104
 H -0.25488 -0.09026 2.73334
 H -0.25562 -0.09024 -2.73326
13
bifur_IRC_Cartesians_noMW_output/new_data/bifur_traj3_Cartesians point 118
C 0.05678 0.66609 0.89107
 C 0.05774 0.66587 -0.89110
 C -0.76272 1.13955 -0.00005
 C -0.07358 -0.47840 1.77326
 C -0.07358 -0.47847 -1.77337
 F 0.71685 1.50420 1.43666
 F 0.71912 1.50389 -1.43631
 H -0.87595 -1.09075 1.48697
 H -0.87602 -1.09072 -1.48631
 H 0.80961 -1.07814 1.80775
 H 0.80918 -1.07817 -1.80867
 H -0.25335 -0.09249 2.73387
 H -0.25408 -0.09247 -2.73378
13
bifur_IRC_Cartesians_noMW_output/new_data/bifur_traj3_Cartesians point 119
C 0.05691 0.66700 0.89332
 C 0.05786 0.66680 -0.89335
 C -0.75619 1.14038 -0.00005
 C -0.07349 -0.47845 1.77335
 C -0.07348 -0.47851 -1.77345
 F 0.71308 1.50410 1.44117
 F 0.71533 1.50381 -1.44086
 H -0.87658 -1.08957 1.48695
 H -0.87664 -1.08954 -1.48629
 H 0.80905 -1.07838 1.80548
 H 0.80862 -1.07840 -1.80637
 H -0.25188 -0.09464 2.73438
 H -0.25259 -0.09462 -2.73428
13
bifur_IRC_Cartesians_noMW_output/new_data/bifur_traj3_Cartesians point 120
C 0.05702 0.66779 0.89525
 C 0.05797 0.66760 -0.89529
 C -0.75058 1.14109 -0.00005
 C -0.07341 -0.47849 1.77342
 C -0.07340 -0.47854 -1.77351
 F 0.70983 1.50401 1.44505
 F 0.71207 1.50375 -1.44477
 H -0.87712 -1.08856 1.48693
 H -0.87717 -1.08852 -1.48628
 H 0.80856 -1.07858 1.80353
 H 0.80814 -1.07860 -1.80440
 H -0.25061 -0.09649 2.73481
 H -0.25131 -0.09646 -2.73471
13
bifur_IRC_Cartesians_noMW_output/new_data/bifur_traj3_Cartesians point 121
C 0.05713 0.66851 0.89702
 C 0.05807 0.66833 -0.89706
 C -0.74544 1.14175 -0.00004
 C -0.07334 -0.47852 1.77349
 C -0.07333 -0.47857 -1.77357
 F 0.70686 1.50393 1.44859
 F 0.70908 1.50369 -1.44835
 H -0.87761 -1.08763 1.48692
 H -0.87766 -1.08759 -1.48626
 H 0.80812 -1.07877 1.80174
 H 0.80770 -1.07878 -1.80260
 H -0.24945 -0.09819 2.73521
 H -0.25013 -0.09815 -2.73510
13
bifur_IRC_Cartesians_noMW_output/new_data/bifur_traj3_Cartesians point 122
C 0.05713 0.66851 0.89702
 C 0.05807 0.66833 -0.89706
 C -0.74544 1.14175 -0.00004
 C -0.07334 -0.47852 1.77349
 C -0.07333 -0.47857 -1.77357
 F 0.70686 1.50393 1.44860
 F 0.70908 1.50369 -1.44835
 H -0.87761 -1.08763 1.48692
 H -0.87766 -1.08759 -1.48626
 H 0.80812 -1.07877 1.80174
 H 0.80770 -1.07878 -1.80260
 H -0.24945 -0.09819 2.73521
 H -0.25013 -0.09815 -2.73510
13
bifur_IRC_Cartesians_noMW_output/new_data/bifur_traj3_Cartesians point 123
C 0.05736 0.67010 0.90093
 C 0.05828 0.66995 -0.90098
 C -0.73410 1.14319 -0.00004
 C -0.07318 -0.47860 1.77364
 C -0.07316 -0.47863 -1.77371
 F 0.70031 1.50376 1.45643
 F 0.70249 1.50356 -1.45626
 H -0.87870 -1.08559 1.48689
 H -0.87874 -1.08554 -1.48623
 H 0.80714 -1.07919 1.79780
 H 0.80673 -1.07919 -1.79861
 H -0.24689 -0.10193 2.73610
 H -0.24754 -0.10189 -2.73596
13
bifur_IRC_Cartesians_noMW_output/new_data/bifur_traj3_Cartesians point 124
C 0.05749 0.67105 0.90328
 C 0.05841 0.67092 -0.90333
 C -0.72728 1.14406 -0.00003
 C -0.07308 -0.47865 1.77373
 C -0.07306 -0.47867 -1.77379
 F 0.69637 1.50365 1.46113
 F 0.69853 1.50349 -1.46101
 H -0.87936 -1.08436 1.48687
 H -0.87939 -1.08430 -1.48621
 H 0.80655 -1.07944 1.79543
 H 0.80615 -1.07943 -1.79622
 H -0.24534 -0.10418 2.73663
 H -0.24599 -0.10413 -2.73648
13
bifur_IRC_Cartesians_noMW_output/new_data/bifur_traj3_Cartesians point 125
C 0.05764 0.67209 0.90583
 C 0.05855 0.67197 -0.90589
 C -0.71989 1.14500 -0.00003
 C -0.07298 -0.47870 1.77383
 C -0.07295 -0.47872 -1.77387
 F 0.69209 1.50354 1.46624
 F 0.69423 1.50340 -1.46617
 H -0.88007 -1.08303 1.48684
 H -0.88009 -1.08296 -1.48618
 H 0.80591 -1.07971 1.79286
 H 0.80552 -1.07969 -1.79362
 H -0.24367 -0.10662 2.73721
 H -0.24430 -0.10656 -2.73705
13
bifur_IRC_Cartesians_noMW_output/new_data/bifur_traj3_Cartesians point 126
C 0.05780 0.67316 0.90848
 C 0.05870 0.67307 -0.90855
 C -0.71218 1.14598 -0.00002
 C -0.07287 -0.47876 1.77393
 C -0.07284 -0.47876 -1.77396
 F 0.68764 1.50342 1.47156
 F 0.68975 1.50332 -1.47154
 H -0.88081 -1.08164 1.48682
 H -0.88082 -1.08157 -1.48616
 H 0.80525 -1.07999 1.79018
 H 0.80486 -1.07996 -1.79092
 H -0.24193 -0.10916 2.73781
 H -0.24254 -0.10910 -2.73764
13
bifur_IRC_Cartesians_noMW_output/new_data/bifur_traj3_Cartesians point 127
C 0.05796 0.67428 0.91124
 C 0.05885 0.67420 -0.91131
 C -0.70420 1.14699 -0.00002
 C -0.07276 -0.47881 1.77404
 C -0.07272 -0.47880 -1.77406
 F 0.68302 1.50329 1.47708
 F 0.68511 1.50323 -1.47711
 H -0.88158 -1.08021 1.48680
 H -0.88158 -1.08012 -1.48614
 H 0.80456 -1.08028 1.78740
 H 0.80417 -1.08025 -1.78811
 H -0.24013 -0.11179 2.73843
 H -0.24072 -0.11173 -2.73825
13
bifur_IRC_Cartesians_noMW_output/new_data/bifur_traj3_Cartesians point 128
C 0.05812 0.67541 0.91402
 C 0.05901 0.67535 -0.91410
 C -0.69610 1.14802 -0.00001
 C -0.07265 -0.47887 1.77415
 C -0.07260 -0.47885 -1.77415
 F 0.67834 1.50317 1.48266
 F 0.68041 1.50314 -1.48275
 H -0.88236 -1.07875 1.48677
 H -0.88235 -1.07866 -1.48611
 H 0.80386 -1.08058 1.78458
 H 0.80348 -1.08053 -1.78527
 H -0.23830 -0.11446 2.73907
 H -0.23887 -0.11439 -2.73886
13
bifur_IRC_Cartesians_noMW_output/new_data/bifur_traj3_Cartesians point 129
C 0.05828 0.67647 0.91662
 C 0.05915 0.67643 -0.91670
 C -0.68856 1.14898 -0.00001
 C -0.07254 -0.47892 1.77425
 C -0.07249 -0.47889 -1.77424
 F 0.67398 1.50305 1.48787
 F 0.67603 1.50305 -1.48801
 H -0.88309 -1.07739 1.48675
 H -0.88306 -1.07729 -1.48609
 H 0.80320 -1.08085 1.78196
 H 0.80284 -1.08080 -1.78262
 H -0.23659 -0.11695 2.73966
 H -0.23715 -0.11687 -2.73944
13
bifur_IRC_Cartesians_noMW_output/new_data/bifur_traj3_Cartesians point 130
C 0.05841 0.67742 0.91897
 C 0.05928 0.67739 -0.91905
 C -0.68176 1.14985 -0.00000
 C -0.07245 -0.47897 1.77434
 C -0.07239 -0.47893 -1.77432
 F 0.67005 1.50295 1.49257
 F 0.67207 1.50298 -1.49275
 H -0.88374 -1.07617 1.48673
 H -0.88371 -1.07606 -1.48607
 H 0.80262 -1.08110 1.77960
 H 0.80225 -1.08104 -1.78023
 H -0.23506 -0.11920 2.74019
 H -0.23559 -0.11911 -2.73996
13
bifur_IRC_Cartesians_noMW_output/new_data/bifur_traj3_Cartesians point 131
C 0.05854 0.67832 0.92117
 C 0.05940 0.67830 -0.92126
 C -0.67537 1.15066 0.00000
 C -0.07236 -0.47902 1.77442
 C -0.07229 -0.47897 -1.77440
 F 0.66636 1.50285 1.49698
 F 0.66836 1.50290 -1.49720
 H -0.88436 -1.07502 1.48671
 H -0.88432 -1.07490 -1.48605
 H 0.80206 -1.08134 1.77737
 H 0.80171 -1.08127 -1.77799
 H -0.23361 -0.12130 2.74068
 H -0.23413 -0.12122 -2.74044
13
bifur_IRC_Cartesians_noMW_output/new_data/bifur_traj3_Cartesians point 132
C 0.05867 0.67920 0.92334
 C 0.05952 0.67920 -0.92343
 C -0.66907 1.15146 0.00000
 C -0.07227 -0.47906 1.77451
 C -0.07220 -0.47901 -1.77447
 F 0.66272 1.50275 1.50133
 F 0.66470 1.50283 -1.50159
 H -0.88496 -1.07388 1.48669
 H -0.88491 -1.07376 -1.48603
 H 0.80152 -1.08157 1.77518
 H 0.80117 -1.08149 -1.77578
 H -0.23219 -0.12338 2.74118
 H -0.23270 -0.12329 -2.74093
13
bifur_IRC_Cartesians_noMW_output/new_data/bifur_traj3_Cartesians point 133
C 0.05867 0.67920 0.92334
 C 0.05952 0.67920 -0.92343
 C -0.66907 1.15146 0.00000
 C -0.07227 -0.47906 1.77451
 C -0.07220 -0.47901 -1.77447
 F 0.66272 1.50275 1.50133
 F 0.66470 1.50283 -1.50159
 H -0.88496 -1.07388 1.48669
 H -0.88491 -1.07376 -1.48603
 H 0.80152 -1.08157 1.77518
 H 0.80117 -1.08149 -1.77578
 H -0.23219 -0.12338 2.74118
 H -0.23270 -0.12329 -2.74093
13
bifur_IRC_Cartesians_noMW_output/new_data/bifur_traj3_Cartesians point 134
C 0.05890 0.68080 0.92729
 C 0.05974 0.68083 -0.92739
 C -0.65760 1.15292 0.00001
 C -0.07211 -0.47914 1.77466
 C -0.07203 -0.47907 -1.77461
 F 0.65609 1.50257 1.50925
 F 0.65804 1.50270 -1.50958
 H -0.88606 -1.07182 1.48666
 H -0.88600 -1.07169 -1.48600
 H 0.80053 -1.08199 1.77120
 H 0.80019 -1.08190 -1.77175
 H -0.22960 -0.12717 2.74207
 H -0.23008 -0.12706 -2.74180
13
bifur_IRC_Cartesians_noMW_output/new_data/bifur_traj3_Cartesians point 135
C 0.05899 0.68143 0.92882
 C 0.05982 0.68146 -0.92893
 C -0.65316 1.15349 0.00001
 C -0.07204 -0.47917 1.77472
 C -0.07197 -0.47910 -1.77466
 F 0.65352 1.50250 1.51232
 F 0.65546 1.50265 -1.51268
 H -0.88649 -1.07102 1.48665
 H -0.88643 -1.07088 -1.48599
 H 0.80015 -1.08215 1.76965
 H 0.79981 -1.08205 -1.77019
 H -0.22859 -0.12863 2.74242
 H -0.22906 -0.12852 -2.74214
13
bifur_IRC_Cartesians_noMW_output/new_data/bifur_traj3_Cartesians point 136
C 0.05907 0.68200 0.93023
 C 0.05990 0.68205 -0.93034
 C -0.64906 1.15401 0.00002
 C -0.07199 -0.47920 1.77477
 C -0.07190 -0.47912 -1.77471
 F 0.65115 1.50244 1.51515
 F 0.65307 1.50261 -1.51554
 H -0.88689 -1.07028 1.48663
 H -0.88682 -1.07014 -1.48598
 H 0.79979 -1.08230 1.76822
 H 0.79946 -1.08220 -1.76875
 H -0.22767 -0.12998 2.74274
 H -0.22813 -0.12988 -2.74245
13
bifur_IRC_Cartesians_noMW_output/new_data/bifur_traj3_Cartesians point 137
C 0.05916 0.68261 0.93174
 C 0.05998 0.68267 -0.93185
 C -0.64468 1.15456 0.00002
 C -0.07192 -0.47923 1.77483
 C -0.07184 -0.47915 -1.77476
 F 0.64862 1.50237 1.51817
 F 0.65053 1.50256 -1.51859
 H -0.88731 -1.06949 1.48662
 H -0.88723 -1.06935 -1.48596
 H 0.79941 -1.08246 1.76670
 H 0.79908 -1.08235 -1.76721
 H -0.22668 -0.13143 2.74308
 H -0.22713 -0.13131 -2.74279
13
bifur_IRC_Cartesians_noMW_output/new_data/bifur_traj3_Cartesians point 138
C 0.05927 0.68333 0.93351
 C 0.06008 0.68340 -0.93363
 C -0.63954 1.15522 0.00002
 C -0.07185 -0.47927 1.77490
 C -0.07176 -0.47917 -1.77482
 F 0.64565 1.50229 1.52172
 F 0.64754 1.50250 -1.52218
 H -0.88780 -1.06856 1.48661
 H -0.88772 -1.06842 -1.48595
 H 0.79897 -1.08265 1.76491
 H 0.79864 -1.08254 -1.76540
 H -0.22552 -0.13312 2.74348
 H -0.22595 -0.13301 -2.74318
13
bifur_IRC_Cartesians_noMW_output/new_data/bifur_traj3_Cartesians point 139
C 0.05939 0.68419 0.93562
 C 0.06020 0.68427 -0.93575
 C -0.63341 1.15600 0.00003
 C -0.07177 -0.47931 1.77498
 C -0.07167 -0.47921 -1.77489
 F 0.64211 1.50220 1.52595
 F 0.64398 1.50243 -1.52645
 H -0.88839 -1.06746 1.48659
 H -0.88830 -1.06731 -1.48593
 H 0.79844 -1.08288 1.76278
 H 0.79812 -1.08275 -1.76325
 H -0.22413 -0.13515 2.74396
 H -0.22456 -0.13502 -2.74365
13
bifur_IRC_Cartesians_noMW_output/new_data/bifur_traj3_Cartesians point 140
C 0.05953 0.68515 0.93797
 C 0.06033 0.68524 -0.93810
 C -0.62659 1.15687 0.00003
 C -0.07167 -0.47936 1.77507
 C -0.07157 -0.47925 -1.77497
 F 0.63817 1.50209 1.53066
 F 0.64002 1.50235 -1.53120
 H -0.88905 -1.06623 1.48657
 H -0.88895 -1.06607 -1.48591
 H 0.79785 -1.08313 1.76041
 H 0.79753 -1.08299 -1.76086
 H -0.22259 -0.13740 2.74449
 H -0.22300 -0.13727 -2.74417
13
bifur_IRC_Cartesians_noMW_output/new_data/bifur_traj3_Cartesians point 141
C 0.05967 0.68615 0.94044
 C 0.06047 0.68626 -0.94057
 C -0.61943 1.15778 0.00004
 C -0.07157 -0.47941 1.77517
 C -0.07147 -0.47929 -1.77505
 F 0.63403 1.50198 1.53561
 F 0.63585 1.50227 -1.53620
 H -0.88974 -1.06494 1.48655
 H -0.88963 -1.06478 -1.48589
 H 0.79723 -1.08339 1.75792
 H 0.79692 -1.08325 -1.75834
 H -0.22097 -0.13976 2.74505
 H -0.22136 -0.13963 -2.74471
13
bifur_IRC_Cartesians_noMW_output/new_data/bifur_traj3_Cartesians point 142
C 0.05982 0.68720 0.94304
 C 0.06061 0.68734 -0.94317
 C -0.61190 1.15873 0.00004
 C -0.07146 -0.47946 1.77527
 C -0.07136 -0.47933 -1.77514
 F 0.62967 1.50186 1.54081
 F 0.63147 1.50219 -1.54145
 H -0.89046 -1.06359 1.48652
 H -0.89034 -1.06341 -1.48587
 H 0.79658 -1.08367 1.75530
 H 0.79628 -1.08352 -1.75570
 H -0.21927 -0.14224 2.74564
 H -0.21964 -0.14211 -2.74529
13
bifur_IRC_Cartesians_noMW_output/new_data/bifur_traj3_Cartesians point 143
C 0.05999 0.68832 0.94578
 C 0.06076 0.68847 -0.94593
 C -0.60392 1.15975 0.00005
 C -0.07135 -0.47952 1.77537
 C -0.07124 -0.47938 -1.77524
 F 0.62506 1.50174 1.54632
 F 0.62684 1.50210 -1.54701
 H -0.89123 -1.06215 1.48650
 H -0.89110 -1.06197 -1.48584
 H 0.79589 -1.08396 1.75253
 H 0.79559 -1.08380 -1.75290
 H -0.21747 -0.14488 2.74626
 H -0.21782 -0.14473 -2.74590
13
bifur_IRC_Cartesians_noMW_output/new_data/bifur_traj3_Cartesians point 144
C 0.05999 0.68832 0.94578
 C 0.06076 0.68847 -0.94593
 C -0.60392 1.15975 0.00005
 C -0.07135 -0.47952 1.77537
 C -0.07124 -0.47938 -1.77524
 F 0.62506 1.50174 1.54632
 F 0.62684 1.50210 -1.54701
 H -0.89123 -1.06215 1.48650
 H -0.89110 -1.06197 -1.48584
 H 0.79589 -1.08396 1.75253
 H 0.79559 -1.08380 -1.75290
 H -0.21747 -0.14488 2.74626
 H -0.21782 -0.14473 -2.74590
13
bifur_IRC_Cartesians_noMW_output/new_data/bifur_traj3_Cartesians point 145
C 0.06028 0.69038 0.95085
 C 0.06104 0.69056 -0.95100
 C -0.58923 1.16162 0.00005
 C -0.07115 -0.47962 1.77557
 C -0.07102 -0.47946 -1.77541
 F 0.61657 1.50151 1.55646
 F 0.61830 1.50193 -1.55725
 H -0.89264 -1.05950 1.48646
 H -0.89250 -1.05931 -1.48580
 H 0.79462 -1.08450 1.74742
 H 0.79434 -1.08432 -1.74774
 H -0.21415 -0.14972 2.74741
 H -0.21447 -0.14957 -2.74702
13
bifur_IRC_Cartesians_noMW_output/new_data/bifur_traj3_Cartesians point 146
C 0.06041 0.69128 0.95306
 C 0.06116 0.69148 -0.95322
 C -0.58280 1.16244 0.00006
 C -0.07106 -0.47967 1.77565
 C -0.07093 -0.47950 -1.77548
 F 0.61286 1.50141 1.56090
 F 0.61457 1.50186 -1.56173
 H -0.89326 -1.05835 1.48644
 H -0.89311 -1.05814 -1.48578
 H 0.79407 -1.08473 1.74518
 H 0.79379 -1.08455 -1.74548
 H -0.21269 -0.15184 2.74791
 H -0.21300 -0.15168 -2.74751
13
bifur_IRC_Cartesians_noMW_output/new_data/bifur_traj3_Cartesians point 147
C 0.06054 0.69216 0.95524
 C 0.06128 0.69238 -0.95541
 C -0.57646 1.16324 0.00006
 C -0.07097 -0.47971 1.77574
 C -0.07083 -0.47954 -1.77556
 F 0.60919 1.50131 1.56528
 F 0.61088 1.50179 -1.56615
 H -0.89387 -1.05721 1.48642
 H -0.89371 -1.05700 -1.48576
 H 0.79352 -1.08496 1.74298
 H 0.79324 -1.08477 -1.74325
 H -0.21126 -0.15393 2.74841
 H -0.21155 -0.15377 -2.74799
13
bifur_IRC_Cartesians_noMW_output/new_data/bifur_traj3_Cartesians point 148
C 0.06067 0.69306 0.95745
 C 0.06140 0.69329 -0.95762
 C -0.57004 1.16406 0.00007
 C -0.07088 -0.47976 1.77582
 C -0.07074 -0.47957 -1.77563
 F 0.60548 1.50121 1.56971
 F 0.60715 1.50172 -1.57062
 H -0.89449 -1.05605 1.48640
 H -0.89432 -1.05583 -1.48574
 H 0.79296 -1.08520 1.74075
 H 0.79270 -1.08500 -1.74100
 H -0.20981 -0.15605 2.74891
 H -0.21009 -0.15588 -2.74848
13
bifur_IRC_Cartesians_noMW_output/new_data/bifur_traj3_Cartesians point 149
C 0.06080 0.69392 0.95958
 C 0.06152 0.69417 -0.95975
 C -0.56389 1.16484 0.00007
 C -0.07079 -0.47980 1.77590
 C -0.07065 -0.47961 -1.77571
 F 0.60192 1.50112 1.57396
 F 0.60357 1.50165 -1.57492
 H -0.89508 -1.05494 1.48638
 H -0.89490 -1.05472 -1.48572
 H 0.79243 -1.08543 1.73861
 H 0.79217 -1.08522 -1.73884
 H -0.20842 -0.15808 2.74939
 H -0.20868 -0.15791 -2.74895
13
bifur_IRC_Cartesians_noMW_output/new_data/bifur_traj3_Cartesians point 150
C 0.06091 0.69472 0.96155
 C 0.06163 0.69498 -0.96172
 C -0.55817 1.16557 0.00007
 C -0.07071 -0.47984 1.77598
 C -0.07056 -0.47964 -1.77577
 F 0.59862 1.50103 1.57791
 F 0.60025 1.50159 -1.57890
 H -0.89563 -1.05391 1.48636
 H -0.89545 -1.05368 -1.48571
 H 0.79194 -1.08563 1.73662
 H 0.79168 -1.08542 -1.73683
 H -0.20713 -0.15997 2.74983
 H -0.20738 -0.15979 -2.74939
13
bifur_IRC_Cartesians_noMW_output/new_data/bifur_traj3_Cartesians point 151
C 0.06102 0.69551 0.96348
 C 0.06174 0.69578 -0.96366
 C -0.55257 1.16628 0.00008
 C -0.07063 -0.47988 1.77605
 C -0.07048 -0.47967 -1.77584
 F 0.59538 1.50094 1.58178
 F 0.59699 1.50152 -1.58281
 H -0.89617 -1.05290 1.48635
 H -0.89598 -1.05267 -1.48569
 H 0.79145 -1.08584 1.73467
 H 0.79120 -1.08562 -1.73486
 H -0.20586 -0.16182 2.75027
 H -0.20610 -0.16163 -2.74981
13
bifur_IRC_Cartesians_noMW_output/new_data/bifur_traj3_Cartesians point 152
C 0.06114 0.69634 0.96553
 C 0.06185 0.69663 -0.96572
 C -0.54660 1.16704 0.00008
 C -0.07055 -0.47992 1.77613
 C -0.07039 -0.47971 -1.77591
 F 0.59193 1.50085 1.58590
 F 0.59353 1.50146 -1.58697
 H -0.89675 -1.05183 1.48633
 H -0.89655 -1.05159 -1.48567
 H 0.79094 -1.08606 1.73259
 H 0.79069 -1.08583 -1.73277
 H -0.20451 -0.16379 2.75074
 H -0.20473 -0.16360 -2.75027
13
bifur_IRC_Cartesians_noMW_output/new_data/bifur_traj3_Cartesians point 153
C 0.06128 0.69729 0.96785
 C 0.06198 0.69758 -0.96804
 C -0.53987 1.16790 0.00009
 C -0.07045 -0.47997 1.77622
 C -0.07029 -0.47974 -1.77599
 F 0.58804 1.50075 1.59054
 F 0.58962 1.50138 -1.59166
 H -0.89739 -1.05062 1.48631
 H -0.89718 -1.05037 -1.48565
 H 0.79036 -1.08631 1.73025
 H 0.79011 -1.08607 -1.73040
 H -0.20299 -0.16601 2.75126
 H -0.20320 -0.16581 -2.75078
13
bifur_IRC_Cartesians_noMW_output/new_data/bifur_traj3_Cartesians point 154
C 0.06144 0.69836 0.97051
 C 0.06213 0.69868 -0.97070
 C -0.53216 1.16888 0.00009
 C -0.07034 -0.48003 1.77632
 C -0.07018 -0.47979 -1.77608
 F 0.58359 1.50063 1.59587
 F 0.58514 1.50129 -1.59703
 H -0.89814 -1.04923 1.48629
 H -0.89792 -1.04898 -1.48563
 H 0.78969 -1.08659 1.72757
 H 0.78945 -1.08634 -1.72769
 H -0.20125 -0.16855 2.75186
 H -0.20144 -0.16835 -2.75137
13
bifur_IRC_Cartesians_noMW_output/new_data/bifur_traj3_Cartesians point 155
C 0.06144 0.69836 0.97051
 C 0.06213 0.69868 -0.97070
 C -0.53216 1.16888 0.00009
 C -0.07034 -0.48003 1.77632
 C -0.07018 -0.47979 -1.77608
 F 0.58359 1.50063 1.59587
 F 0.58514 1.50129 -1.59703
 H -0.89813 -1.04923 1.48629
 H -0.89792 -1.04898 -1.48563
 H 0.78969 -1.08659 1.72757
 H 0.78945 -1.08634 -1.72770
 H -0.20125 -0.16855 2.75186
 H -0.20144 -0.16835 -2.75137
13
bifur_IRC_Cartesians_noMW_output/new_data/bifur_traj3_Cartesians point 156
C 0.06179 0.70080 0.97651
 C 0.06246 0.70116 -0.97672
 C -0.51474 1.17109 0.00010
 C -0.07010 -0.48015 1.77655
 C -0.06992 -0.47989 -1.77628
 F 0.57352 1.50036 1.60790
 F 0.57501 1.50110 -1.60918
 H -0.89981 -1.04609 1.48623
 H -0.89957 -1.04582 -1.48558
 H 0.78818 -1.08723 1.72152
 H 0.78796 -1.08696 -1.72158
 H -0.19731 -0.17430 2.75323
 H -0.19746 -0.17408 -2.75270
13
bifur_IRC_Cartesians_noMW_output/new_data/bifur_traj3_Cartesians point 157
C 0.06197 0.70205 0.97959
 C 0.06263 0.70243 -0.97981
 C -0.50580 1.17223 0.00011
 C -0.06997 -0.48021 1.77667
 C -0.06979 -0.47994 -1.77639
 F 0.56835 1.50022 1.61407
 F 0.56982 1.50100 -1.61541
 H -0.90067 -1.04448 1.48621
 H -0.90042 -1.04420 -1.48555
 H 0.78741 -1.08755 1.71841
 H 0.78720 -1.08727 -1.71844
 H -0.19529 -0.17725 2.75392
 H -0.19542 -0.17702 -2.75338
13
bifur_IRC_Cartesians_noMW_output/new_data/bifur_traj3_Cartesians point 158
C 0.06215 0.70331 0.98268
 C 0.06280 0.70371 -0.98290
 C -0.49684 1.17337 0.00011
 C -0.06985 -0.48027 1.77679
 C -0.06966 -0.47999 -1.77649
 F 0.56317 1.50008 1.62026
 F 0.56461 1.50090 -1.62166
 H -0.90153 -1.04287 1.48618
 H -0.90127 -1.04258 -1.48553
 H 0.78664 -1.08788 1.71529
 H 0.78643 -1.08759 -1.71529
 H -0.19327 -0.18020 2.75462
 H -0.19337 -0.17997 -2.75407
13
bifur_IRC_Cartesians_noMW_output/new_data/bifur_traj3_Cartesians point 159
C 0.06233 0.70458 0.98580
 C 0.06297 0.70500 -0.98603
 C -0.48777 1.17453 0.00012
 C -0.06972 -0.48034 1.77691
 C -0.06953 -0.48004 -1.77660
 F 0.55793 1.49994 1.62652
 F 0.55934 1.50079 -1.62798
 H -0.90241 -1.04123 1.48615
 H -0.90213 -1.04094 -1.48550
 H 0.78585 -1.08822 1.71214
 H 0.78566 -1.08791 -1.71210
 H -0.19122 -0.18319 2.75533
 H -0.19130 -0.18296 -2.75476
13
bifur_IRC_Cartesians_noMW_output/new_data/bifur_traj3_Cartesians point 160
C 0.06251 0.70584 0.98889
 C 0.06314 0.70627 -0.98913
 C -0.47880 1.17567 0.00012
 C -0.06960 -0.48040 1.77703
 C -0.06939 -0.48009 -1.77671
 F 0.55274 1.49980 1.63272
 F 0.55413 1.50069 -1.63423
 H -0.90327 -1.03962 1.48613
 H -0.90298 -1.03931 -1.48547
 H 0.78508 -1.08854 1.70902
 H 0.78489 -1.08823 -1.70895
 H -0.18919 -0.18615 2.75603
 H -0.18926 -0.18591 -2.75544
13
bifur_IRC_Cartesians_noMW_output/new_data/bifur_traj3_Cartesians point 161
C 0.06268 0.70701 0.99180
 C 0.06330 0.70747 -0.99204
 C -0.47037 1.17674 0.00013
 C -0.06948 -0.48046 1.77714
 C -0.06927 -0.48014 -1.77681
 F 0.54787 1.49967 1.63853
 F 0.54923 1.50060 -1.64011
 H -0.90408 -1.03810 1.48610
 H -0.90378 -1.03779 -1.48545
 H 0.78435 -1.08885 1.70609
 H 0.78417 -1.08853 -1.70600
 H -0.18729 -0.18893 2.75669
 H -0.18733 -0.18868 -2.75609
13
bifur_IRC_Cartesians_noMW_output/new_data/bifur_traj3_Cartesians point 162
C 0.06284 0.70812 0.99452
 C 0.06345 0.70860 -0.99477
 C -0.46245 1.17775 0.00013
 C -0.06937 -0.48052 1.77725
 C -0.06915 -0.48019 -1.77690
 F 0.54329 1.49954 1.64400
 F 0.54463 1.50051 -1.64563
 H -0.90484 -1.03667 1.48608
 H -0.90454 -1.03635 -1.48542
 H 0.78367 -1.08914 1.70333
 H 0.78349 -1.08881 -1.70321
 H -0.18550 -0.19155 2.75731
 H -0.18552 -0.19129 -2.75669
13
bifur_IRC_Cartesians_noMW_output/new_data/bifur_traj3_Cartesians point 163
C 0.06301 0.70924 0.99726
 C 0.06360 0.70973 -0.99752
 C -0.45450 1.17876 0.00014
 C -0.06925 -0.48057 1.77735
 C -0.06904 -0.48023 -1.77699
 F 0.53870 1.49942 1.64949
 F 0.54001 1.50042 -1.65117
 H -0.90561 -1.03524 1.48606
 H -0.90529 -1.03492 -1.48540
 H 0.78298 -1.08944 1.70057
 H 0.78281 -1.08909 -1.70042
 H -0.18370 -0.19417 2.75793
 H -0.18371 -0.19391 -2.75730
13
bifur_IRC_Cartesians_noMW_output/new_data/bifur_traj3_Cartesians point 164
C 0.06318 0.71043 1.00021
 C 0.06377 0.71095 -1.00047
 C -0.44595 1.17985 0.00014
 C -0.06913 -0.48063 1.77747
 C -0.06891 -0.48028 -1.77709
 F 0.53376 1.49929 1.65540
 F 0.53504 1.50032 -1.65713
 H -0.90643 -1.03370 1.48603
 H -0.90610 -1.03337 -1.48538
 H 0.78224 -1.08975 1.69759
 H 0.78208 -1.08940 -1.69742
 H -0.18177 -0.19699 2.75860
 H -0.18176 -0.19672 -2.75795
13
bifur_IRC_Cartesians_noMW_output/new_data/bifur_traj3_Cartesians point 165
C 0.06336 0.71172 1.00337
 C 0.06394 0.71225 -1.00363
 C -0.43679 1.18101 0.00015
 C -0.06901 -0.48070 1.77759
 C -0.06878 -0.48033 -1.77720
 F 0.52846 1.49915 1.66172
 F 0.52971 1.50022 -1.66352
 H -0.90731 -1.03205 1.48600
 H -0.90697 -1.03171 -1.48535
 H 0.78145 -1.09008 1.69441
 H 0.78129 -1.08972 -1.69420
 H -0.17970 -0.20001 2.75931
 H -0.17966 -0.19974 -2.75865
13
bifur_IRC_Cartesians_noMW_output/new_data/bifur_traj3_Cartesians point 166
C 0.06336 0.71172 1.00337
 C 0.06394 0.71225 -1.00363
 C -0.43679 1.18101 0.00015
 C -0.06901 -0.48070 1.77759
 C -0.06878 -0.48033 -1.77720
 F 0.52846 1.49915 1.66173
 F 0.52971 1.50022 -1.66352
 H -0.90731 -1.03205 1.48600
 H -0.90697 -1.03171 -1.48535
 H 0.78145 -1.09008 1.69441
 H 0.78129 -1.08972 -1.69420
 H -0.17970 -0.20001 2.75931
 H -0.17966 -0.19974 -2.75865
13
bifur_IRC_Cartesians_noMW_output/new_data/bifur_traj3_Cartesians point 167
C 0.06374 0.71434 1.00983
 C 0.06430 0.71492 -1.01011
 C -0.41802 1.18340 0.00016
 C -0.06874 -0.48083 1.77784
 C -0.06850 -0.48044 -1.77742
 F 0.51761 1.49886 1.67469
 F 0.51880 1.50001 -1.67660
 H -0.90912 -1.02867 1.48595
 H -0.90876 -1.02831 -1.48529
 H 0.77983 -1.09077 1.68788
 H 0.77969 -1.09039 -1.68761
 H -0.17546 -0.20621 2.76078
 H -0.17538 -0.20591 -2.76008
13
bifur_IRC_Cartesians_noMW_output/new_data/bifur_traj3_Cartesians point 168
C 0.06394 0.71573 1.01324
 C 0.06449 0.71633 -1.01353
 C -0.40813 1.18466 0.00017
 C -0.06860 -0.48090 1.77797
 C -0.06835 -0.48050 -1.77754
 F 0.51189 1.49870 1.68152
 F 0.51306 1.49990 -1.68350
 H -0.91007 -1.02689 1.48592
 H -0.90970 -1.02652 -1.48526
 H 0.77897 -1.09114 1.68444
 H 0.77884 -1.09074 -1.68414
 H -0.17322 -0.20947 2.76155
 H -0.17312 -0.20917 -2.76083
13
bifur_IRC_Cartesians_noMW_output/new_data/bifur_traj3_Cartesians point 169
C 0.06416 0.71723 1.01693
 C 0.06469 0.71785 -1.01722
 C -0.39743 1.18602 0.00017
 C -0.06845 -0.48097 1.77811
 C -0.06820 -0.48056 -1.77766
 F 0.50571 1.49854 1.68891
 F 0.50684 1.49978 -1.69096
 H -0.91110 -1.02496 1.48589
 H -0.91071 -1.02458 -1.48523
 H 0.77805 -1.09153 1.68072
 H 0.77793 -1.09111 -1.68038
 H -0.17080 -0.21300 2.76238
 H -0.17068 -0.21269 -2.76165
13
bifur_IRC_Cartesians_noMW_output/new_data/bifur_traj3_Cartesians point 170
C 0.06440 0.71888 1.02099
 C 0.06491 0.71953 -1.02130
 C -0.38564 1.18752 0.00018
 C -0.06829 -0.48106 1.77827
 C -0.06802 -0.48063 -1.77780
 F 0.49889 1.49835 1.69705
 F 0.49998 1.49964 -1.69918
 H -0.91223 -1.02284 1.48585
 H -0.91183 -1.02245 -1.48520
 H 0.77703 -1.09196 1.67662
 H 0.77692 -1.09153 -1.67624
 H -0.16814 -0.21689 2.76330
 H -0.16798 -0.21657 -2.76255
13
bifur_IRC_Cartesians_noMW_output/new_data/bifur_traj3_Cartesians point 171
C 0.06466 0.72068 1.02543
 C 0.06516 0.72137 -1.02575
 C -0.37274 1.18916 0.00019
 C -0.06811 -0.48115 1.77844
 C -0.06783 -0.48070 -1.77795
 F 0.49144 1.49815 1.70595
 F 0.49249 1.49950 -1.70817
 H -0.91348 -1.02052 1.48581
 H -0.91306 -1.02011 -1.48516
 H 0.77591 -1.09243 1.67213
 H 0.77581 -1.09199 -1.67171
 H -0.16522 -0.22114 2.76431
 H -0.16504 -0.22082 -2.76354
13
bifur_IRC_Cartesians_noMW_output/new_data/bifur_traj3_Cartesians point 172
C 0.06493 0.72259 1.03012
 C 0.06542 0.72330 -1.03044
 C -0.35914 1.19089 0.00020
 C -0.06791 -0.48124 1.77862
 C -0.06763 -0.48078 -1.77811
 F 0.48358 1.49794 1.71534
 F 0.48459 1.49935 -1.71765
 H -0.91478 -1.01807 1.48577
 H -0.91435 -1.01765 -1.48512
 H 0.77474 -1.09293 1.66740
 H 0.77465 -1.09247 -1.66693
 H -0.16215 -0.22563 2.76537
 H -0.16193 -0.22529 -2.76457
13
bifur_IRC_Cartesians_noMW_output/new_data/bifur_traj3_Cartesians point 173
C 0.06521 0.72450 1.03483
 C 0.06568 0.72525 -1.03516
 C -0.34548 1.19263 0.00021
 C -0.06772 -0.48134 1.77880
 C -0.06743 -0.48086 -1.77827
 F 0.47568 1.49773 1.72478
 F 0.47665 1.49919 -1.72718
 H -0.91610 -1.01561 1.48573
 H -0.91564 -1.01518 -1.48508
 H 0.77356 -1.09343 1.66265
 H 0.77348 -1.09296 -1.66213
 H -0.15906 -0.23014 2.76644
 H -0.15882 -0.22979 -2.76562
13
bifur_IRC_Cartesians_noMW_output/new_data/bifur_traj3_Cartesians point 174
C 0.06548 0.72636 1.03941
 C 0.06593 0.72714 -1.03976
 C -0.33217 1.19432 0.00021
 C -0.06754 -0.48143 1.77898
 C -0.06723 -0.48093 -1.77843
 F 0.46799 1.49752 1.73397
 F 0.46891 1.49904 -1.73645
 H -0.91738 -1.01321 1.48569
 H -0.91691 -1.01277 -1.48504
 H 0.77241 -1.09392 1.65802
 H 0.77234 -1.09343 -1.65746
 H -0.15606 -0.23453 2.76748
 H -0.15578 -0.23417 -2.76663
13
bifur_IRC_Cartesians_noMW_output/new_data/bifur_traj3_Cartesians point 175
C 0.06574 0.72817 1.04386
 C 0.06618 0.72898 -1.04421
 C -0.31926 1.19596 0.00022
 C -0.06735 -0.48153 1.77915
 C -0.06704 -0.48101 -1.77858
 F 0.46053 1.49732 1.74288
 F 0.46141 1.49890 -1.74545
 H -0.91862 -1.01089 1.48565
 H -0.91813 -1.01043 -1.48500
 H 0.77129 -1.09439 1.65354
 H 0.77124 -1.09388 -1.65293
 H -0.15314 -0.23879 2.76849
 H -0.15283 -0.23842 -2.76762
13
bifur_IRC_Cartesians_noMW_output/new_data/bifur_traj3_Cartesians point 176
C 0.06599 0.72994 1.04821
 C 0.06642 0.73077 -1.04857
 C -0.30664 1.19757 0.00023
 C -0.06718 -0.48161 1.77932
 C -0.06686 -0.48108 -1.77873
 F 0.45323 1.49713 1.75159
 F 0.45408 1.49876 -1.75425
 H -0.91984 -1.00862 1.48562
 H -0.91933 -1.00815 -1.48496
 H 0.77020 -1.09486 1.64915
 H 0.77016 -1.09433 -1.64849
 H -0.15029 -0.24295 2.76947
 H -0.14995 -0.24257 -2.76858
13
bifur_IRC_Cartesians_noMW_output/new_data/bifur_traj3_Cartesians point 177
C 0.06599 0.72994 1.04821
 C 0.06642 0.73077 -1.04857
 C -0.30664 1.19757 0.00023
 C -0.06718 -0.48161 1.77932
 C -0.06686 -0.48108 -1.77873
 F 0.45323 1.49713 1.75159
 F 0.45408 1.49876 -1.75425
 H -0.91984 -1.00862 1.48562
 H -0.91933 -1.00815 -1.48496
 H 0.77020 -1.09486 1.64915
 H 0.77016 -1.09433 -1.64849
 H -0.15029 -0.24295 2.76947
 H -0.14995 -0.24257 -2.76858
13
bifur_IRC_Cartesians_noMW_output/new_data/bifur_traj3_Cartesians point 178
C 0.06648 0.73329 1.05647
 C 0.06687 0.73418 -1.05685
 C -0.28267 1.20062 0.00025
 C -0.06684 -0.48178 1.77964
 C -0.06650 -0.48122 -1.77901
 F 0.43938 1.49676 1.76815
 F 0.44015 1.49849 -1.77096
 H -0.92214 -1.00430 1.48555
 H -0.92161 -1.00380 -1.48489
 H 0.76813 -1.09574 1.64081
 H 0.76811 -1.09518 -1.64007
 H -0.14487 -0.25086 2.77134
 H -0.14448 -0.25046 -2.77041
13
bifur_IRC_Cartesians_noMW_output/new_data/bifur_traj3_Cartesians point 179
C 0.06669 0.73480 1.06017
 C 0.06708 0.73571 -1.06056
 C -0.27191 1.20199 0.00025
 C -0.06669 -0.48186 1.77978
 C -0.06634 -0.48128 -1.77914
 F 0.43316 1.49659 1.77557
 F 0.43390 1.49837 -1.77846
 H -0.92318 -1.00236 1.48551
 H -0.92263 -1.00186 -1.48486
 H 0.76720 -1.09613 1.63707
 H 0.76719 -1.09556 -1.63630
 H -0.14244 -0.25441 2.77218
 H -0.14202 -0.25400 -2.77123
13
bifur_IRC_Cartesians_noMW_output/new_data/bifur_traj3_Cartesians point 180
C 0.06690 0.73622 1.06368
 C 0.06727 0.73716 -1.06408
 C -0.26173 1.20328 0.00026
 C -0.06655 -0.48193 1.77991
 C -0.06619 -0.48134 -1.77926
 F 0.42727 1.49643 1.78261
 F 0.42798 1.49825 -1.78556
 H -0.92416 -1.00053 1.48548
 H -0.92360 -1.00001 -1.48483
 H 0.76632 -1.09650 1.63353
 H 0.76632 -1.09592 -1.63272
 H -0.14014 -0.25777 2.77298
 H -0.13970 -0.25735 -2.77200
13
bifur_IRC_Cartesians_noMW_output/new_data/bifur_traj3_Cartesians point 181
C 0.06711 0.73765 1.06720
 C 0.06747 0.73861 -1.06760
 C -0.25153 1.20458 0.00026
 C -0.06640 -0.48200 1.78005
 C -0.06604 -0.48139 -1.77938
 F 0.42138 1.49627 1.78965
 F 0.42205 1.49814 -1.79267
 H -0.92514 -0.99869 1.48545
 H -0.92457 -0.99817 -1.48480
 H 0.76544 -1.09688 1.62998
 H 0.76544 -1.09628 -1.62914
 H -0.13783 -0.26113 2.77377
 H -0.13737 -0.26071 -2.77278
13
bifur_IRC_Cartesians_noMW_output/new_data/bifur_traj3_Cartesians point 182
C 0.06732 0.73915 1.07089
 C 0.06767 0.74014 -1.07130
 C -0.24082 1.20594 0.00027
 C -0.06625 -0.48208 1.78019
 C -0.06589 -0.48146 -1.77950
 F 0.41519 1.49611 1.79705
 F 0.41583 1.49802 -1.80014
 H -0.92617 -0.99676 1.48542
 H -0.92558 -0.99623 -1.48477
 H 0.76451 -1.09727 1.62626
 H 0.76453 -1.09666 -1.62538
 H -0.13541 -0.26466 2.77461
 H -0.13492 -0.26423 -2.77360
13
bifur_IRC_Cartesians_noMW_output/new_data/bifur_traj3_Cartesians point 183
C 0.06755 0.74072 1.07474
 C 0.06788 0.74173 -1.07516
 C -0.22963 1.20737 0.00028
 C -0.06610 -0.48216 1.78034
 C -0.06572 -0.48152 -1.77964
 F 0.40872 1.49593 1.80477
 F 0.40932 1.49789 -1.80793
 H -0.92725 -0.99475 1.48539
 H -0.92665 -0.99420 -1.48474
 H 0.76355 -1.09768 1.62237
 H 0.76357 -1.09706 -1.62145
 H -0.13289 -0.26836 2.77548
 H -0.13237 -0.26792 -2.77445
13
bifur_IRC_Cartesians_noMW_output/new_data/bifur_traj3_Cartesians point 184
C 0.06778 0.74229 1.07861
 C 0.06810 0.74333 -1.07903
 C -0.21841 1.20879 0.00029
 C -0.06594 -0.48224 1.78049
 C -0.06556 -0.48158 -1.77977
 F 0.40223 1.49576 1.81252
 F 0.40280 1.49776 -1.81576
 H -0.92833 -0.99273 1.48535
 H -0.92771 -0.99217 -1.48470
 H 0.76258 -1.09809 1.61846
 H 0.76261 -1.09746 -1.61751
 H -0.13035 -0.27206 2.77636
 H -0.12980 -0.27161 -2.77531
13
bifur_IRC_Cartesians_noMW_output/new_data/bifur_traj3_Cartesians point 185
C 0.06800 0.74384 1.08243
 C 0.06831 0.74491 -1.08287
 C -0.20730 1.21021 0.00029
 C -0.06578 -0.48231 1.78064
 C -0.06539 -0.48165 -1.77990
 F 0.39581 1.49559 1.82019
 F 0.39635 1.49764 -1.82350
 H -0.92939 -0.99073 1.48532
 H -0.92877 -0.99016 -1.48467
 H 0.76162 -1.09850 1.61460
 H 0.76166 -1.09785 -1.61361
 H -0.12784 -0.27572 2.77723
 H -0.12727 -0.27526 -2.77616
13
bifur_IRC_Cartesians_noMW_output/new_data/bifur_traj3_Cartesians point 186
C 0.06823 0.74540 1.08627
 C 0.06852 0.74649 -1.08671
 C -0.19617 1.21162 0.00030
 C -0.06563 -0.48239 1.78078
 C -0.06523 -0.48171 -1.78003
 F 0.38938 1.49542 1.82788
 F 0.38988 1.49751 -1.83126
 H -0.93047 -0.98872 1.48529
 H -0.92982 -0.98814 -1.48464
 H 0.76066 -1.09891 1.61073
 H 0.76071 -1.09825 -1.60970
 H -0.12532 -0.27939 2.77810
 H -0.12473 -0.27893 -2.77701
13
bifur_IRC_Cartesians_noMW_output/new_data/bifur_traj3_Cartesians point 187
C 0.06845 0.74699 1.09017
 C 0.06874 0.74810 -1.09063
 C -0.18484 1.21306 0.00031
 C -0.06547 -0.48247 1.78093
 C -0.06506 -0.48178 -1.78016
 F 0.38283 1.49524 1.83570
 F 0.38329 1.49739 -1.83916
 H -0.93156 -0.98668 1.48525
 H -0.93090 -0.98609 -1.48460
 H 0.75968 -1.09932 1.60679
 H 0.75974 -1.09865 -1.60572
 H -0.12276 -0.28313 2.77898
 H -0.12214 -0.28266 -2.77787
13
bifur_IRC_Cartesians_noMW_output/new_data/bifur_traj3_Cartesians point 188
C 0.06845 0.74699 1.09017
 C 0.06874 0.74810 -1.09063
 C -0.18484 1.21306 0.00031
 C -0.06547 -0.48247 1.78093
 C -0.06506 -0.48178 -1.78016
 F 0.38283 1.49524 1.83570
 F 0.38329 1.49739 -1.83916
 H -0.93156 -0.98668 1.48525
 H -0.93090 -0.98609 -1.48460
 H 0.75968 -1.09932 1.60679
 H 0.75974 -1.09865 -1.60572
 H -0.12276 -0.28313 2.77898
 H -0.12214 -0.28266 -2.77787
13
bifur_IRC_Cartesians_noMW_output/new_data/bifur_traj3_Cartesians point 189
C 0.06892 0.75024 1.09818
 C 0.06918 0.75141 -1.09865
 C -0.16159 1.21602 0.00032
 C -0.06514 -0.48264 1.78124
 C -0.06472 -0.48191 -1.78044
 F 0.36939 1.49488 1.85175
 F 0.36979 1.49712 -1.85536
 H -0.93379 -0.98250 1.48519
 H -0.93311 -0.98188 -1.48454
 H 0.75767 -1.10017 1.59871
 H 0.75775 -1.09947 -1.59755
 H -0.11751 -0.29080 2.78079
 H -0.11683 -0.29031 -2.77965
13
bifur_IRC_Cartesians_noMW_output/new_data/bifur_traj3_Cartesians point 190
C 0.06915 0.75182 1.10207
 C 0.06939 0.75302 -1.10255
 C -0.15030 1.21746 0.00033
 C -0.06498 -0.48271 1.78139
 C -0.06455 -0.48197 -1.78057
 F 0.36287 1.49470 1.85955
 F 0.36322 1.49700 -1.86324
 H -0.93488 -0.98046 1.48515
 H -0.93418 -0.97984 -1.48450
 H 0.75669 -1.10059 1.59478
 H 0.75678 -1.09987 -1.59359
 H -0.11496 -0.29453 2.78168
 H -0.11425 -0.29402 -2.78051
13
bifur_IRC_Cartesians_noMW_output/new_data/bifur_traj3_Cartesians point 191
C 0.06936 0.75329 1.10568
 C 0.06959 0.75451 -1.10617
 C -0.13983 1.21879 0.00033
 C -0.06483 -0.48279 1.78153
 C -0.06440 -0.48203 -1.78069
 F 0.35681 1.49454 1.86678
 F 0.35713 1.49688 -1.87054
 H -0.93589 -0.97858 1.48512
 H -0.93517 -0.97794 -1.48447
 H 0.75579 -1.10097 1.59114
 H 0.75588 -1.10024 -1.58991
 H -0.11259 -0.29798 2.78249
 H -0.11186 -0.29747 -2.78131
13
bifur_IRC_Cartesians_noMW_output/new_data/bifur_traj3_Cartesians point 192
C 0.06956 0.75462 1.10896
 C 0.06977 0.75586 -1.10945
 C -0.13031 1.22000 0.00034
 C -0.06470 -0.48286 1.78166
 C -0.06426 -0.48209 -1.78080
 F 0.35131 1.49439 1.87335
 F 0.35161 1.49677 -1.87717
 H -0.93680 -0.97686 1.48509
 H -0.93608 -0.97622 -1.48444
 H 0.75496 -1.10132 1.58783
 H 0.75507 -1.10058 -1.58657
 H -0.11044 -0.30112 2.78324
 H -0.10969 -0.30060 -2.78203
13
bifur_IRC_Cartesians_noMW_output/new_data/bifur_traj3_Cartesians point 193
C 0.06973 0.75583 1.11194
 C 0.06994 0.75709 -1.11244
 C -0.12167 1.22110 0.00035
 C -0.06458 -0.48292 1.78177
 C -0.06413 -0.48214 -1.78090
 F 0.34632 1.49426 1.87932
 F 0.34658 1.49668 -1.88320
 H -0.93763 -0.97531 1.48507
 H -0.93690 -0.97466 -1.48442
 H 0.75422 -1.10164 1.58482
 H 0.75433 -1.10089 -1.58353
 H -0.10849 -0.30397 2.78391
 H -0.10772 -0.30345 -2.78269
13
bifur_IRC_Cartesians_noMW_output/new_data/bifur_traj3_Cartesians point 194
C 0.06989 0.75693 1.11464
 C 0.07009 0.75821 -1.11514
 C -0.11383 1.22210 0.00035
 C -0.06447 -0.48297 1.78188
 C -0.06401 -0.48218 -1.78100
 F 0.34178 1.49414 1.88474
 F 0.34203 1.49659 -1.88866
 H -0.93839 -0.97389 1.48504
 H -0.93764 -0.97324 -1.48439
 H 0.75354 -1.10192 1.58209
 H 0.75366 -1.10116 -1.58078
 H -0.10672 -0.30656 2.78452
 H -0.10593 -0.30603 -2.78329
13
bifur_IRC_Cartesians_noMW_output/new_data/bifur_traj3_Cartesians point 195
C 0.07003 0.75789 1.11701
 C 0.07022 0.75919 -1.11752
 C -0.10695 1.22297 0.00036
 C -0.06437 -0.48302 1.78197
 C -0.06391 -0.48222 -1.78108
 F 0.33781 1.49403 1.88948
 F 0.33803 1.49651 -1.89346
 H -0.93905 -0.97266 1.48502
 H -0.93830 -0.97199 -1.48437
 H 0.75295 -1.10218 1.57970
 H 0.75307 -1.10141 -1.57836
 H -0.10516 -0.30883 2.78506
 H -0.10436 -0.30829 -2.78381
13
bifur_IRC_Cartesians_noMW_output/new_data/bifur_traj3_Cartesians point 196
C 0.07015 0.75871 1.11902
 C 0.07033 0.76002 -1.11954
 C -0.10110 1.22372 0.00036
 C -0.06429 -0.48306 1.78205
 C -0.06383 -0.48225 -1.78115
 F 0.33443 1.49394 1.89353
 F 0.33463 1.49644 -1.89754
 H -0.93961 -0.97160 1.48501
 H -0.93885 -0.97093 -1.48436
 H 0.75244 -1.10239 1.57767
 H 0.75257 -1.10161 -1.57631
 H -0.10384 -0.31076 2.78552
 H -0.10302 -0.31022 -2.78426
13
bifur_IRC_Cartesians_noMW_output/new_data/bifur_traj3_Cartesians point 197
C 0.07025 0.75944 1.12082
 C 0.07043 0.76076 -1.12133
 C -0.09590 1.22438 0.00036
 C -0.06422 -0.48310 1.78211
 C -0.06375 -0.48228 -1.78121
 F 0.33142 1.49386 1.89712
 F 0.33161 1.49639 -1.90116
 H -0.94011 -0.97067 1.48499
 H -0.93935 -0.96999 -1.48434
 H 0.75199 -1.10258 1.57586
 H 0.75213 -1.10180 -1.57448
 H -0.10266 -0.31247 2.78592
 H -0.10183 -0.31193 -2.78466
13
bifur_IRC_Cartesians_noMW_output/new_data/bifur_traj3_Cartesians point 198
C 0.07035 0.76015 1.12256
 C 0.07052 0.76148 -1.12309
 C -0.09083 1.22502 0.00037
 C -0.06415 -0.48313 1.78218
 C -0.06368 -0.48231 -1.78127
 F 0.32849 1.49378 1.90062
 F 0.32866 1.49633 -1.90470
 H -0.94060 -0.96975 1.48498
 H -0.93983 -0.96907 -1.48433
 H 0.75155 -1.10277 1.57410
 H 0.75169 -1.10198 -1.57270
 H -0.10152 -0.31415 2.78632
 H -0.10067 -0.31360 -2.78504
13
bifur_IRC_Cartesians_noMW_output/new_data/bifur_traj3_Cartesians point 199
C 0.07035 0.76015 1.12256
 C 0.07052 0.76148 -1.12309
 C -0.09083 1.22502 0.00037
 C -0.06415 -0.48313 1.78218
 C -0.06368 -0.48231 -1.78127
 F 0.32849 1.49378 1.90062
 F 0.32866 1.49633 -1.90470
 H -0.94060 -0.96975 1.48498
 H -0.93983 -0.96907 -1.48433
 H 0.75155 -1.10277 1.57410
 H 0.75169 -1.10198 -1.57270
 H -0.10152 -0.31415 2.78632
 H -0.10068 -0.31360 -2.78504
13
bifur_IRC_Cartesians_noMW_output/new_data/bifur_traj3_Cartesians point 200
C 0.07060 0.76186 1.12678
 C 0.07076 0.76322 -1.12731
 C -0.07860 1.22658 0.00037
 C -0.06398 -0.48322 1.78234
 C -0.06350 -0.48238 -1.78141
 F 0.32142 1.49359 1.90906
 F 0.32155 1.49619 -1.91322
 H -0.94178 -0.96755 1.48494
 H -0.94099 -0.96686 -1.48429
 H 0.75050 -1.10322 1.56984
 H 0.75065 -1.10241 -1.56841
 H -0.09875 -0.31818 2.78727
 H -0.09788 -0.31762 -2.78598
13
bifur_IRC_Cartesians_noMW_output/new_data/bifur_traj3_Cartesians point 201
C 0.07076 0.76298 1.12953
 C 0.07091 0.76436 -1.13007
 C -0.07061 1.22760 0.00038
 C -0.06386 -0.48328 1.78245
 C -0.06338 -0.48243 -1.78150
 F 0.31680 1.49347 1.91458
 F 0.31691 1.49610 -1.91879
 H -0.94255 -0.96611 1.48492
 H -0.94175 -0.96541 -1.48427
 H 0.74981 -1.10351 1.56707
 H 0.74996 -1.10269 -1.56560
 H -0.09695 -0.32082 2.78790
 H -0.09606 -0.32025 -2.78659
13
bifur_IRC_Cartesians_noMW_output/new_data/bifur_traj3_Cartesians point 202
C 0.07094 0.76423 1.13261
 C 0.07108 0.76563 -1.13316
 C -0.06166 1.22873 0.00038
 C -0.06374 -0.48334 1.78257
 C -0.06325 -0.48248 -1.78161
 F 0.31163 1.49333 1.92076
 F 0.31171 1.49600 -1.92503
 H -0.94341 -0.96450 1.48489
 H -0.94260 -0.96379 -1.48424
 H 0.74903 -1.10384 1.56395
 H 0.74920 -1.10301 -1.56246
 H -0.09493 -0.32377 2.78860
 H -0.09402 -0.32320 -2.78727
13
bifur_IRC_Cartesians_noMW_output/new_data/bifur_traj3_Cartesians point 203
C 0.07114 0.76558 1.13593
 C 0.07126 0.76700 -1.13649
 C -0.05202 1.22996 0.00039
 C -0.06360 -0.48341 1.78270
 C -0.06310 -0.48254 -1.78172
 F 0.30606 1.49318 1.92742
 F 0.30611 1.49589 -1.93175
 H -0.94434 -0.96276 1.48486
 H -0.94351 -0.96205 -1.48421
 H 0.74820 -1.10419 1.56060
 H 0.74837 -1.10335 -1.55907
 H -0.09275 -0.32695 2.78935
 H -0.09181 -0.32637 -2.78801
13
bifur_IRC_Cartesians_noMW_output/new_data/bifur_traj3_Cartesians point 204
C 0.07135 0.76702 1.13949
 C 0.07146 0.76847 -1.14005
 C -0.04170 1.23127 0.00040
 C -0.06346 -0.48348 1.78283
 C -0.06295 -0.48259 -1.78184
 F 0.30009 1.49302 1.93454
 F 0.30011 1.49578 -1.93894
 H -0.94533 -0.96091 1.48483
 H -0.94449 -0.96018 -1.48418
 H 0.74731 -1.10457 1.55701
 H 0.74749 -1.10372 -1.55545
 H -0.09042 -0.33035 2.79015
 H -0.08946 -0.32977 -2.78879
13
bifur_IRC_Cartesians_noMW_output/new_data/bifur_traj3_Cartesians point 205
C 0.07157 0.76857 1.14329
 C 0.07167 0.77004 -1.14386
 C -0.03066 1.23268 0.00040
 C -0.06330 -0.48356 1.78298
 C -0.06279 -0.48266 -1.78197
 F 0.29371 1.49285 1.94217
 F 0.29369 1.49565 -1.94664
 H -0.94639 -0.95892 1.48480
 H -0.94554 -0.95818 -1.48415
 H 0.74635 -1.10497 1.55317
 H 0.74654 -1.10411 -1.55157
 H -0.08792 -0.33400 2.79102
 H -0.08694 -0.33340 -2.78964
13
bifur_IRC_Cartesians_noMW_output/new_data/bifur_traj3_Cartesians point 206
C 0.07181 0.77021 1.14734
 C 0.07189 0.77171 -1.14792
 C -0.01891 1.23417 0.00041
 C -0.06314 -0.48364 1.78314
 C -0.06262 -0.48272 -1.78211
 F 0.28692 1.49267 1.95028
 F 0.28687 1.49552 -1.95483
 H -0.94752 -0.95680 1.48476
 H -0.94666 -0.95605 -1.48411
 H 0.74534 -1.10540 1.54909
 H 0.74554 -1.10453 -1.54745
 H -0.08527 -0.33787 2.79193
 H -0.08426 -0.33727 -2.79053
13
bifur_IRC_Cartesians_noMW_output/new_data/bifur_traj3_Cartesians point 207
C 0.07206 0.77193 1.15156
 C 0.07213 0.77346 -1.15215
 C -0.00666 1.23573 0.00042
 C -0.06296 -0.48373 1.78330
 C -0.06243 -0.48279 -1.78226
 F 0.27984 1.49248 1.95874
 F 0.27974 1.49538 -1.96337
 H -0.94870 -0.95459 1.48473
 H -0.94782 -0.95383 -1.48408
 H 0.74428 -1.10585 1.54483
 H 0.74449 -1.10496 -1.54314
 H -0.08250 -0.34192 2.79289
 H -0.08146 -0.34130 -2.79147
13
bifur_IRC_Cartesians_noMW_output/new_data/bifur_traj3_Cartesians point 208
C 0.07231 0.77367 1.15585
 C 0.07236 0.77523 -1.15645
 C 0.00580 1.23732 0.00043
 C -0.06279 -0.48381 1.78346
 C -0.06225 -0.48287 -1.78240
 F 0.27264 1.49228 1.96734
 F 0.27251 1.49524 -1.97206
 H -0.94990 -0.95235 1.48469
 H -0.94900 -0.95158 -1.48404
 H 0.74320 -1.10631 1.54050
 H 0.74342 -1.10540 -1.53877
 H -0.07968 -0.34602 2.79386
 H -0.07861 -0.34540 -2.79242
13
bifur_IRC_Cartesians_noMW_output/new_data/bifur_traj3_Cartesians point 209
C 0.07256 0.77541 1.16012
 C 0.07260 0.77699 -1.16072
 C 0.01817 1.23889 0.00043
 C -0.06262 -0.48390 1.78363
 C -0.06207 -0.48294 -1.78255
 F 0.26549 1.49209 1.97588
 F 0.26532 1.49510 -1.98068
 H -0.95109 -0.95012 1.48465
 H -0.95018 -0.94934 -1.48400
 H 0.74213 -1.10676 1.53619
 H 0.74237 -1.10584 -1.53442
 H -0.07689 -0.35011 2.79483
 H -0.07579 -0.34947 -2.79336
13
bifur_IRC_Cartesians_noMW_output/new_data/bifur_traj3_Cartesians point 210
C 0.07256 0.77541 1.16012
 C 0.07260 0.77699 -1.16072
 C 0.01817 1.23889 0.00043
 C -0.06262 -0.48390 1.78363
 C -0.06207 -0.48294 -1.78255
 F 0.26549 1.49209 1.97588
 F 0.26532 1.49510 -1.98068
 H -0.95109 -0.95012 1.48465
 H -0.95018 -0.94934 -1.48400
 H 0.74213 -1.10676 1.53619
 H 0.74237 -1.10584 -1.53442
 H -0.07689 -0.35010 2.79483
 H -0.07579 -0.34947 -2.79336
13
bifur_IRC_Cartesians_noMW_output/new_data/bifur_traj3_Cartesians point 211
C 0.07304 0.77879 1.16844
 C 0.07306 0.78043 -1.16906
 C 0.04232 1.24196 0.00045
 C -0.06228 -0.48407 1.78395
 C -0.06171 -0.48307 -1.78283
 F 0.25153 1.49172 1.99256
 F 0.25128 1.49483 -1.99752
 H -0.95341 -0.94577 1.48458
 H -0.95247 -0.94497 -1.48393
 H 0.74005 -1.10765 1.52779
 H 0.74030 -1.10670 -1.52594
 H -0.07143 -0.35808 2.79671
 H -0.07027 -0.35742 -2.79520
13
bifur_IRC_Cartesians_noMW_output/new_data/bifur_traj3_Cartesians point 212
C 0.07328 0.78043 1.17247
 C 0.07328 0.78210 -1.17310
 C 0.05404 1.24345 0.00046
 C -0.06211 -0.48415 1.78410
 C -0.06154 -0.48314 -1.78297
 F 0.24476 1.49154 2.00065
 F 0.24447 1.49470 -2.00569
 H -0.95454 -0.94366 1.48455
 H -0.95359 -0.94284 -1.48390
 H 0.73903 -1.10808 1.52372
 H 0.73930 -1.10711 -1.52183
 H -0.06878 -0.36194 2.79763
 H -0.06760 -0.36128 -2.79610
13
bifur_IRC_Cartesians_noMW_output/new_data/bifur_traj3_Cartesians point 213
C 0.07350 0.78197 1.17626
 C 0.07349 0.78366 -1.17690
 C 0.06503 1.24485 0.00046
 C -0.06196 -0.48423 1.78425
 C -0.06138 -0.48320 -1.78310
 F 0.23840 1.49137 2.00824
 F 0.23808 1.49458 -2.01335
 H -0.95560 -0.94169 1.48451
 H -0.95463 -0.94085 -1.48387
 H 0.73808 -1.10848 1.51990
 H 0.73836 -1.10750 -1.51796
 H -0.06630 -0.36557 2.79849
 H -0.06509 -0.36489 -2.79694
13
bifur_IRC_Cartesians_noMW_output/new_data/bifur_traj3_Cartesians point 214
C 0.07370 0.78336 1.17968
 C 0.07368 0.78507 -1.18033
 C 0.07496 1.24611 0.00047
 C -0.06182 -0.48430 1.78438
 C -0.06123 -0.48326 -1.78322
 F 0.23266 1.49121 2.01510
 F 0.23231 1.49446 -2.02027
 H -0.95655 -0.93990 1.48448
 H -0.95557 -0.93906 -1.48384
 H 0.73723 -1.10885 1.51644
 H 0.73751 -1.10785 -1.51448
 H -0.06405 -0.36884 2.79926
 H -0.06282 -0.36816 -2.79769
13
bifur_IRC_Cartesians_noMW_output/new_data/bifur_traj3_Cartesians point 215
C 0.07389 0.78463 1.18281
 C 0.07385 0.78636 -1.18346
 C 0.08404 1.24727 0.00047
 C -0.06169 -0.48437 1.78450
 C -0.06110 -0.48331 -1.78332
 F 0.22742 1.49107 2.02137
 F 0.22704 1.49436 -2.02660
 H -0.95743 -0.93826 1.48446
 H -0.95643 -0.93741 -1.48381
 H 0.73644 -1.10918 1.51329
 H 0.73673 -1.10817 -1.51129
 H -0.06200 -0.37184 2.79997
 H -0.06075 -0.37115 -2.79839
13
bifur_IRC_Cartesians_noMW_output/new_data/bifur_traj3_Cartesians point 216
C 0.07406 0.78584 1.18579
 C 0.07402 0.78760 -1.18645
 C 0.09270 1.24837 0.00048
 C -0.06157 -0.48443 1.78462
 C -0.06097 -0.48336 -1.78342
 F 0.22241 1.49094 2.02735
 F 0.22201 1.49426 -2.03264
 H -0.95826 -0.93670 1.48443
 H -0.95726 -0.93585 -1.48378
 H 0.73569 -1.10950 1.51028
 H 0.73599 -1.10848 -1.50825
 H -0.06005 -0.37469 2.80065
 H -0.05877 -0.37400 -2.79905
13
bifur_IRC_Cartesians_noMW_output/new_data/bifur_traj3_Cartesians point 217
C 0.07424 0.78705 1.18877
 C 0.07418 0.78883 -1.18944
 C 0.10134 1.24947 0.00049
 C -0.06145 -0.48449 1.78473
 C -0.06084 -0.48341 -1.78353
 F 0.21741 1.49080 2.03332
 F 0.21698 1.49417 -2.03866
 H -0.95909 -0.93515 1.48441
 H -0.95808 -0.93428 -1.48376
 H 0.73495 -1.10981 1.50727
 H 0.73525 -1.10879 -1.50521
 H -0.05809 -0.37755 2.80132
 H -0.05680 -0.37684 -2.79971
13
bifur_IRC_Cartesians_noMW_output/new_data/bifur_traj3_Cartesians point 218
C 0.07442 0.78832 1.19190
 C 0.07435 0.79012 -1.19257
 C 0.11041 1.25062 0.00049
 C -0.06132 -0.48455 1.78485
 C -0.06071 -0.48346 -1.78363
 F 0.21218 1.49066 2.03958
 F 0.21171 1.49407 -2.04498
 H -0.95997 -0.93351 1.48438
 H -0.95894 -0.93264 -1.48373
 H 0.73416 -1.11015 1.50412
 H 0.73447 -1.10911 -1.50203
 H -0.05604 -0.38054 2.80203
 H -0.05473 -0.37983 -2.80040
13
bifur_IRC_Cartesians_noMW_output/new_data/bifur_traj3_Cartesians point 219
C 0.07462 0.78971 1.19533
 C 0.07454 0.79153 -1.19601
 C 0.12037 1.25189 0.00050
 C -0.06118 -0.48462 1.78498
 C -0.06056 -0.48352 -1.78375
 F 0.20642 1.49051 2.04646
 F 0.20592 1.49395 -2.05193
 H -0.96092 -0.93172 1.48435
 H -0.95988 -0.93084 -1.48370
 H 0.73330 -1.11051 1.50065
 H 0.73362 -1.10946 -1.49853
 H -0.05379 -0.38382 2.80281
 H -0.05246 -0.38311 -2.80116
13
bifur_IRC_Cartesians_noMW_output/new_data/bifur_traj3_Cartesians point 220
C 0.07485 0.79128 1.19918
 C 0.07476 0.79312 -1.19986
 C 0.13154 1.25331 0.00050
 C -0.06102 -0.48470 1.78513
 C -0.06040 -0.48359 -1.78388
 F 0.19996 1.49033 2.05417
 F 0.19943 1.49383 -2.05972
 H -0.96200 -0.92971 1.48432
 H -0.96095 -0.92881 -1.48367
 H 0.73234 -1.11092 1.49677
 H 0.73267 -1.10986 -1.49461
 H -0.05127 -0.38751 2.80368
 H -0.04991 -0.38678 -2.80201
13
bifur_IRC_Cartesians_noMW_output/new_data/bifur_traj3_Cartesians point 221
C 0.07485 0.79128 1.19918
 C 0.07476 0.79312 -1.19986
 C 0.13154 1.25331 0.00050
 C -0.06102 -0.48470 1.78513
 C -0.06040 -0.48359 -1.78388
 F 0.19996 1.49033 2.05417
 F 0.19943 1.49383 -2.05972
 H -0.96200 -0.92971 1.48432
 H -0.96095 -0.92881 -1.48367
 H 0.73234 -1.11092 1.49677
 H 0.73267 -1.10986 -1.49461
 H -0.05127 -0.38751 2.80368
 H -0.04991 -0.38678 -2.80201
13
bifur_IRC_Cartesians_noMW_output/new_data/bifur_traj3_Cartesians point 222
C 0.07534 0.79466 1.20751
 C 0.07522 0.79656 -1.20821
 C 0.15572 1.25639 0.00052
 C -0.06068 -0.48487 1.78545
 C -0.06004 -0.48372 -1.78416
 F 0.18598 1.48996 2.07087
 F 0.18538 1.49356 -2.07657
 H -0.96433 -0.92535 1.48424
 H -0.96324 -0.92444 -1.48360
 H 0.73025 -1.11181 1.48836
 H 0.73060 -1.11071 -1.48612
 H -0.04580 -0.39548 2.80557
 H -0.04438 -0.39474 -2.80386
13
bifur_IRC_Cartesians_noMW_output/new_data/bifur_traj3_Cartesians point 223
C 0.07558 0.79635 1.21166
 C 0.07545 0.79828 -1.21237
 C 0.16778 1.25792 0.00053
 C -0.06052 -0.48495 1.78561
 C -0.05986 -0.48379 -1.78431
 F 0.17901 1.48977 2.07919
 F 0.17837 1.49342 -2.08498
 H -0.96549 -0.92318 1.48421
 H -0.96439 -0.92225 -1.48356
 H 0.72921 -1.11225 1.48417
 H 0.72957 -1.11114 -1.48188
 H -0.04308 -0.39946 2.80651
 H -0.04163 -0.39871 -2.80478
13
bifur_IRC_Cartesians_noMW_output/new_data/bifur_traj3_Cartesians point 224
C 0.07582 0.79802 1.21577
 C 0.07567 0.79998 -1.21649
 C 0.17970 1.25944 0.00053
 C -0.06035 -0.48504 1.78577
 C -0.05969 -0.48386 -1.78445
 F 0.17212 1.48959 2.08742
 F 0.17145 1.49329 -2.09329
 H -0.96663 -0.92104 1.48417
 H -0.96552 -0.92009 -1.48353
 H 0.72818 -1.11269 1.48002
 H 0.72855 -1.11156 -1.47770
 H -0.04039 -0.40339 2.80744
 H -0.03891 -0.40263 -2.80569
13
bifur_IRC_Cartesians_noMW_output/new_data/bifur_traj3_Cartesians point 225
C 0.07606 0.79967 1.21983
 C 0.07590 0.80165 -1.22055
 C 0.19147 1.26094 0.00054
 C -0.06018 -0.48512 1.78593
 C -0.05951 -0.48393 -1.78459
 F 0.16532 1.48940 2.09555
 F 0.16460 1.49315 -2.10149
 H -0.96777 -0.91892 1.48414
 H -0.96664 -0.91796 -1.48349
 H 0.72716 -1.11312 1.47593
 H 0.72754 -1.11198 -1.47356
 H -0.03772 -0.40728 2.80836
 H -0.03622 -0.40651 -2.80658
13
bifur_IRC_Cartesians_noMW_output/new_data/bifur_traj3_Cartesians point 226
C 0.07629 0.80128 1.22381
 C 0.07612 0.80330 -1.22455
 C 0.20303 1.26241 0.00055
 C -0.06002 -0.48520 1.78608
 C -0.05934 -0.48399 -1.78472
 F 0.15864 1.48923 2.10353
 F 0.15789 1.49302 -2.10955
 H -0.96888 -0.91683 1.48410
 H -0.96773 -0.91587 -1.48346
 H 0.72616 -1.11354 1.47191
 H 0.72655 -1.11239 -1.46950
 H -0.03511 -0.41109 2.80926
 H -0.03358 -0.41031 -2.80747
13
bifur_IRC_Cartesians_noMW_output/new_data/bifur_traj3_Cartesians point 227
C 0.07652 0.80286 1.22768
 C 0.07633 0.80490 -1.22843
 C 0.21427 1.26384 0.00056
 C -0.05986 -0.48528 1.78623
 C -0.05918 -0.48406 -1.78485
 F 0.15214 1.48905 2.11130
 F 0.15136 1.49290 -2.11739
 H -0.96996 -0.91481 1.48407
 H -0.96880 -0.91384 -1.48343
 H 0.72519 -1.11395 1.46800
 H 0.72559 -1.11279 -1.46555
 H -0.03257 -0.41480 2.81014
 H -0.03102 -0.41401 -2.80832
13
bifur_IRC_Cartesians_noMW_output/new_data/bifur_traj3_Cartesians point 228
C 0.07674 0.80437 1.23141
 C 0.07654 0.80644 -1.23217
 C 0.22510 1.26521 0.00056
 C -0.05971 -0.48536 1.78638
 C -0.05902 -0.48412 -1.78498
 F 0.14588 1.48888 2.11878
 F 0.14506 1.49278 -2.12494
 H -0.97100 -0.91286 1.48404
 H -0.96983 -0.91187 -1.48339
 H 0.72425 -1.11435 1.46423
 H 0.72466 -1.11317 -1.46175
 H -0.03012 -0.41837 2.81098
 H -0.02854 -0.41758 -2.80915
13
bifur_IRC_Cartesians_noMW_output/new_data/bifur_traj3_Cartesians point 229
C 0.07695 0.80583 1.23500
 C 0.07673 0.80792 -1.23576
 C 0.23551 1.26654 0.00057
 C -0.05956 -0.48543 1.78651
 C -0.05886 -0.48418 -1.78510
 F 0.13986 1.48872 2.12596
 F 0.13901 1.49266 -2.13220
 H -0.97200 -0.91099 1.48401
 H -0.97082 -0.90999 -1.48336
 H 0.72335 -1.11473 1.46061
 H 0.72377 -1.11354 -1.45809
 H -0.02777 -0.42181 2.81180
 H -0.02617 -0.42100 -2.80994
13
bifur_IRC_Cartesians_noMW_output/new_data/bifur_traj3_Cartesians point 230
C 0.07715 0.80723 1.23844
 C 0.07693 0.80934 -1.23921
 C 0.24551 1.26781 0.00058
 C -0.05942 -0.48550 1.78665
 C -0.05872 -0.48424 -1.78522
 F 0.13408 1.48857 2.13287
 F 0.13320 1.49255 -2.13917
 H -0.97297 -0.90918 1.48398
 H -0.97177 -0.90818 -1.48333
 H 0.72249 -1.11510 1.45713
 H 0.72291 -1.11390 -1.45458
 H -0.02551 -0.42511 2.81258
 H -0.02388 -0.42429 -2.81071
13
bifur_IRC_Cartesians_noMW_output/new_data/bifur_traj3_Cartesians point 231
C 0.07734 0.80857 1.24174
 C 0.07711 0.81070 -1.24252
 C 0.25508 1.26903 0.00058
 C -0.05929 -0.48557 1.78677
 C -0.05858 -0.48429 -1.78533
 F 0.12855 1.48842 2.13948
 F 0.12764 1.49244 -2.14584
 H -0.97389 -0.90746 1.48395
 H -0.97268 -0.90645 -1.48331
 H 0.72166 -1.11545 1.45381
 H 0.72210 -1.11423 -1.45122
 H -0.02335 -0.42826 2.81332
 H -0.02170 -0.42744 -2.81144
13
bifur_IRC_Cartesians_noMW_output/new_data/bifur_traj3_Cartesians point 232
C 0.07734 0.80857 1.24174
 C 0.07711 0.81070 -1.24252
 C 0.25508 1.26903 0.00058
 C -0.05929 -0.48557 1.78677
 C -0.05858 -0.48429 -1.78533
 F 0.12855 1.48842 2.13948
 F 0.12764 1.49244 -2.14584
 H -0.97389 -0.90746 1.48395
 H -0.97268 -0.90645 -1.48331
 H 0.72166 -1.11545 1.45381
 H 0.72210 -1.11423 -1.45122
 H -0.02335 -0.42826 2.81332
 H -0.02170 -0.42744 -2.81144
13
bifur_IRC_Cartesians_noMW_output/new_data/bifur_traj3_Cartesians point 233
C 0.07769 0.81099 1.24770
 C 0.07744 0.81316 -1.24849
 C 0.27237 1.27123 0.00059
 C -0.05905 -0.48569 1.78700
 C -0.05832 -0.48439 -1.78554
 F 0.11856 1.48815 2.15142
 F 0.11759 1.49224 -2.15789
 H -0.97555 -0.90435 1.48390
 H -0.97432 -0.90332 -1.48325
 H 0.72017 -1.11608 1.44779
 H 0.72062 -1.11485 -1.44515
 H -0.01944 -0.43397 2.81467
 H -0.01775 -0.43313 -2.81276
13
bifur_IRC_Cartesians_noMW_output/new_data/bifur_traj3_Cartesians point 234
C 0.07785 0.81207 1.25036
 C 0.07758 0.81426 -1.25116
 C 0.28010 1.27221 0.00060
 C -0.05894 -0.48575 1.78711
 C -0.05821 -0.48444 -1.78563
 F 0.11409 1.48803 2.15675
 F 0.11310 1.49216 -2.16328
 H -0.97629 -0.90296 1.48387
 H -0.97505 -0.90192 -1.48323
 H 0.71950 -1.11637 1.44511
 H 0.71995 -1.11512 -1.44243
 H -0.01770 -0.43652 2.81528
 H -0.01599 -0.43568 -2.81335
13
bifur_IRC_Cartesians_noMW_output/new_data/bifur_traj3_Cartesians point 235
C 0.07800 0.81311 1.25292
 C 0.07772 0.81532 -1.25372
 C 0.28752 1.27316 0.00060
 C -0.05883 -0.48580 1.78720
 C -0.05810 -0.48448 -1.78571
 F 0.10980 1.48792 2.16188
 F 0.10878 1.49207 -2.16845
 H -0.97701 -0.90162 1.48385
 H -0.97576 -0.90057 -1.48321
 H 0.71886 -1.11664 1.44252
 H 0.71932 -1.11538 -1.43983
 H -0.01602 -0.43897 2.81586
 H -0.01429 -0.43812 -2.81391
13
bifur_IRC_Cartesians_noMW_output/new_data/bifur_traj3_Cartesians point 236
C 0.07815 0.81415 1.25546
 C 0.07787 0.81637 -1.25627
 C 0.29490 1.27409 0.00061
 C -0.05873 -0.48585 1.78730
 C -0.05799 -0.48452 -1.78580
 F 0.10553 1.48780 2.16698
 F 0.10449 1.49199 -2.17360
 H -0.97772 -0.90029 1.48383
 H -0.97646 -0.89924 -1.48319
 H 0.71822 -1.11691 1.43996
 H 0.71869 -1.11565 -1.43724
 H -0.01435 -0.44140 2.81643
 H -0.01261 -0.44055 -2.81448
13
bifur_IRC_Cartesians_noMW_output/new_data/bifur_traj3_Cartesians point 237
C 0.07830 0.81520 1.25806
 C 0.07801 0.81744 -1.25887
 C 0.30244 1.27505 0.00061
 C -0.05862 -0.48590 1.78740
 C -0.05788 -0.48456 -1.78589
 F 0.10118 1.48768 2.17218
 F 0.10012 1.49191 -2.17885
 H -0.97844 -0.89893 1.48381
 H -0.97717 -0.89787 -1.48317
 H 0.71757 -1.11719 1.43734
 H 0.71804 -1.11591 -1.43459
 H -0.01265 -0.44389 2.81702
 H -0.01089 -0.44303 -2.81505
13
bifur_IRC_Cartesians_noMW_output/new_data/bifur_traj3_Cartesians point 238
C 0.07846 0.81630 1.26076
 C 0.07816 0.81856 -1.26158
 C 0.31029 1.27605 0.00062
 C -0.05851 -0.48596 1.78751
 C -0.05776 -0.48461 -1.78598
 F 0.09664 1.48756 2.17760
 F 0.09556 1.49182 -2.18432
 H -0.97920 -0.89752 1.48378
 H -0.97792 -0.89645 -1.48314
 H 0.71689 -1.11747 1.43461
 H 0.71737 -1.11619 -1.43183
 H -0.01087 -0.44648 2.81763
 H -0.00910 -0.44561 -2.81565
13
bifur_IRC_Cartesians_noMW_output/new_data/bifur_traj3_Cartesians point 239
C 0.07863 0.81747 1.26365
 C 0.07832 0.81975 -1.26447
 C 0.31866 1.27712 0.00062
 C -0.05840 -0.48602 1.78762
 C -0.05764 -0.48466 -1.78608
 F 0.09180 1.48743 2.18338
 F 0.09069 1.49172 -2.19016
 H -0.98000 -0.89601 1.48376
 H -0.97872 -0.89494 -1.48312
 H 0.71617 -1.11778 1.43170
 H 0.71666 -1.11649 -1.42889
 H -0.00898 -0.44924 2.81829
 H -0.00718 -0.44837 -2.81629
13
bifur_IRC_Cartesians_noMW_output/new_data/bifur_traj3_Cartesians point 240
C 0.07881 0.81875 1.26680
 C 0.07849 0.82105 -1.26763
 C 0.32782 1.27828 0.00063
 C -0.05827 -0.48608 1.78774
 C -0.05750 -0.48471 -1.78619
 F 0.08651 1.48729 2.18970
 F 0.08537 1.49162 -2.19654
 H -0.98089 -0.89436 1.48373
 H -0.97958 -0.89328 -1.48309
 H 0.71538 -1.11812 1.42851
 H 0.71587 -1.11681 -1.42568
 H -0.00691 -0.45226 2.81900
 H -0.00509 -0.45138 -2.81699
13
bifur_IRC_Cartesians_noMW_output/new_data/bifur_traj3_Cartesians point 241
C 0.07902 0.82017 1.27028
 C 0.07868 0.82249 -1.27112
 C 0.33791 1.27957 0.00063
 C -0.05813 -0.48615 1.78787
 C -0.05736 -0.48477 -1.78631
 F 0.08068 1.48713 2.19667
 F 0.07950 1.49151 -2.20358
 H -0.98186 -0.89255 1.48370
 H -0.98054 -0.89145 -1.48306
 H 0.71450 -1.11849 1.42500
 H 0.71501 -1.11717 -1.42213
 H -0.00463 -0.45559 2.81979
 H -0.00279 -0.45470 -2.81776
13
bifur_IRC_Cartesians_noMW_output/new_data/bifur_traj3_Cartesians point 242
C 0.07923 0.82167 1.27398
 C 0.07889 0.82402 -1.27483
 C 0.34866 1.28093 0.00064
 C -0.05797 -0.48623 1.78802
 C -0.05720 -0.48483 -1.78643
 F 0.07446 1.48697 2.20409
 F 0.07326 1.49139 -2.21107
 H -0.98289 -0.89061 1.48367
 H -0.98156 -0.88950 -1.48303
 H 0.71357 -1.11888 1.42126
 H 0.71409 -1.11755 -1.41836
 H -0.00220 -0.45914 2.82063
 H -0.00033 -0.45824 -2.81858
13
bifur_IRC_Cartesians_noMW_output/new_data/bifur_traj3_Cartesians point 243
C 0.07923 0.82167 1.27398
 C 0.07889 0.82402 -1.27483
 C 0.34866 1.28093 0.00064
 C -0.05797 -0.48623 1.78802
 C -0.05720 -0.48483 -1.78643
 F 0.07446 1.48697 2.20409
 F 0.07326 1.49139 -2.21107
 H -0.98289 -0.89061 1.48367
 H -0.98156 -0.88950 -1.48303
 H 0.71357 -1.11888 1.42126
 H 0.71409 -1.11755 -1.41836
 H -0.00220 -0.45914 2.82063
 H -0.00033 -0.45824 -2.81858
13
bifur_IRC_Cartesians_noMW_output/new_data/bifur_traj3_Cartesians point 244
C 0.07966 0.82464 1.28129
 C 0.07929 0.82704 -1.28215
 C 0.36988 1.28363 0.00065
 C -0.05768 -0.48638 1.78830
 C -0.05688 -0.48495 -1.78668
 F 0.06220 1.48664 2.21875
 F 0.06092 1.49115 -2.22586
 H -0.98493 -0.88679 1.48361
 H -0.98358 -0.88566 -1.48297
 H 0.71174 -1.11966 1.41388
 H 0.71227 -1.11830 -1.41090
 H 0.00259 -0.46614 2.82229
 H 0.00451 -0.46522 -2.82020
13
bifur_IRC_Cartesians_noMW_output/new_data/bifur_traj3_Cartesians point 245
C 0.07987 0.82604 1.28473
 C 0.07948 0.82846 -1.28559
 C 0.37984 1.28490 0.00066
 C -0.05754 -0.48645 1.78843
 C -0.05674 -0.48501 -1.78680
 F 0.05644 1.48648 2.22563
 F 0.05513 1.49104 -2.23281
 H -0.98589 -0.88499 1.48358
 H -0.98453 -0.88386 -1.48294
 H 0.71088 -1.12002 1.41042
 H 0.71142 -1.11865 -1.40741
 H 0.00484 -0.46942 2.82306
 H 0.00679 -0.46850 -2.82096
13
bifur_IRC_Cartesians_noMW_output/new_data/bifur_traj3_Cartesians point 246
C 0.08006 0.82736 1.28798
 C 0.07966 0.82980 -1.28885
 C 0.38928 1.28610 0.00066
 C -0.05740 -0.48651 1.78855
 C -0.05660 -0.48506 -1.78691
 F 0.05098 1.48634 2.23215
 F 0.04965 1.49093 -2.23939
 H -0.98680 -0.88329 1.48355
 H -0.98542 -0.88215 -1.48291
 H 0.71006 -1.12037 1.40714
 H 0.71061 -1.11899 -1.40409
 H 0.00698 -0.47254 2.82380
 H 0.00894 -0.47161 -2.82168
13
bifur_IRC_Cartesians_noMW_output/new_data/bifur_traj3_Cartesians point 247
C 0.08023 0.82860 1.29103
 C 0.07983 0.83106 -1.29191
 C 0.39814 1.28723 0.00067
 C -0.05728 -0.48658 1.78867
 C -0.05647 -0.48511 -1.78701
 F 0.04586 1.48620 2.23826
 F 0.04450 1.49083 -2.24556
 H -0.98765 -0.88170 1.48352
 H -0.98626 -0.88055 -1.48288
 H 0.70930 -1.12069 1.40406
 H 0.70986 -1.11930 -1.40098
 H 0.00898 -0.47546 2.82449
 H 0.01096 -0.47452 -2.82235
13
bifur_IRC_Cartesians_noMW_output/new_data/bifur_traj3_Cartesians point 248
C 0.08040 0.82974 1.29385
 C 0.07999 0.83222 -1.29473
 C 0.40632 1.28827 0.00068
 C -0.05717 -0.48663 1.78878
 C -0.05635 -0.48516 -1.78711
 F 0.04114 1.48607 2.24391
 F 0.03975 1.49074 -2.25127
 H -0.98844 -0.88023 1.48350
 H -0.98704 -0.87907 -1.48286
 H 0.70859 -1.12099 1.40121
 H 0.70916 -1.11959 -1.39811
 H 0.01083 -0.47816 2.82513
 H 0.01283 -0.47722 -2.82298
13
bifur_IRC_Cartesians_noMW_output/new_data/bifur_traj3_Cartesians point 249
C 0.08055 0.83079 1.29642
 C 0.08013 0.83328 -1.29731
 C 0.41377 1.28922 0.00068
 C -0.05706 -0.48669 1.78888
 C -0.05624 -0.48520 -1.78720
 F 0.03683 1.48596 2.24905
 F 0.03542 1.49065 -2.25646
 H -0.98916 -0.87889 1.48348
 H -0.98775 -0.87772 -1.48284
 H 0.70795 -1.12127 1.39862
 H 0.70852 -1.11986 -1.39549
 H 0.01251 -0.48062 2.82571
 H 0.01453 -0.47967 -2.82354
13
bifur_IRC_Cartesians_noMW_output/new_data/bifur_traj3_Cartesians point 250
C 0.08069 0.83173 1.29873
 C 0.08025 0.83424 -1.29962
 C 0.42048 1.29007 0.00068
 C -0.05697 -0.48673 1.78897
 C -0.05614 -0.48524 -1.78728
 F 0.03295 1.48585 2.25369
 F 0.03152 1.49058 -2.26114
 H -0.98980 -0.87768 1.48346
 H -0.98838 -0.87650 -1.48282
 H 0.70737 -1.12151 1.39629
 H 0.70794 -1.12009 -1.39313
 H 0.01403 -0.48283 2.82624
 H 0.01606 -0.48188 -2.82406
13
bifur_IRC_Cartesians_noMW_output/new_data/bifur_traj3_Cartesians point 251
C 0.08081 0.83256 1.30079
 C 0.08037 0.83509 -1.30169
 C 0.42646 1.29083 0.00069
 C -0.05688 -0.48678 1.78905
 C -0.05605 -0.48527 -1.78735
 F 0.02949 1.48576 2.25782
 F 0.02804 1.49051 -2.26531
 H -0.99038 -0.87660 1.48344
 H -0.98895 -0.87542 -1.48280
 H 0.70685 -1.12173 1.39421
 H 0.70743 -1.12031 -1.39103
 H 0.01538 -0.48480 2.82670
 H 0.01743 -0.48385 -2.82451
13
bifur_IRC_Cartesians_noMW_output/new_data/bifur_traj3_Cartesians point 252
C 0.08091 0.83330 1.30261
 C 0.08047 0.83584 -1.30351
 C 0.43174 1.29150 0.00069
 C -0.05681 -0.48681 1.78912
 C -0.05597 -0.48530 -1.78741
 F 0.02644 1.48568 2.26146
 F 0.02497 1.49045 -2.26899
 H -0.99089 -0.87565 1.48342
 H -0.98945 -0.87446 -1.48278
 H 0.70640 -1.12193 1.39237
 H 0.70698 -1.12049 -1.38918
 H 0.01657 -0.48655 2.82712
 H 0.01863 -0.48558 -2.82492
13
bifur_IRC_Cartesians_noMW_output/new_data/bifur_traj3_Cartesians point 253
C 0.08101 0.83394 1.30418
 C 0.08056 0.83649 -1.30508
 C 0.43629 1.29208 0.00069
 C -0.05674 -0.48685 1.78918
 C -0.05590 -0.48533 -1.78746
 F 0.02381 1.48561 2.26461
 F 0.02233 1.49040 -2.27216
 H -0.99132 -0.87483 1.48341
 H -0.98989 -0.87364 -1.48277
 H 0.70600 -1.12209 1.39079
 H 0.70659 -1.12065 -1.38758
 H 0.01760 -0.48805 2.82747
 H 0.01967 -0.48708 -2.82526
13
bifur_IRC_Cartesians_noMW_output/new_data/bifur_traj3_Cartesians point 254
C 0.08101 0.83394 1.30418
 C 0.08056 0.83649 -1.30508
 C 0.43629 1.29208 0.00069
 C -0.05674 -0.48685 1.78918
 C -0.05590 -0.48533 -1.78746
 F 0.02381 1.48561 2.26461
 F 0.02233 1.49040 -2.27216
 H -0.99132 -0.87483 1.48341
 H -0.98989 -0.87364 -1.48277
 H 0.70600 -1.12209 1.39079
 H 0.70659 -1.12065 -1.38758
 H 0.01760 -0.48805 2.82747
 H 0.01967 -0.48708 -2.82526
13
bifur_IRC_Cartesians_noMW_output/new_data/bifur_traj3_Cartesians point 255
C 0.08115 0.83496 1.30668
 C 0.08069 0.83752 -1.30759
 C 0.44356 1.29301 0.00070
 C -0.05664 -0.48690 1.78927
 C -0.05580 -0.48537 -1.78755
 F 0.01961 1.48550 2.26962
 F 0.01811 1.49032 -2.27723
 H -0.99202 -0.87352 1.48339
 H -0.99058 -0.87232 -1.48275
 H 0.70537 -1.12236 1.38826
 H 0.70597 -1.12091 -1.38503
 H 0.01924 -0.49044 2.82804
 H 0.02133 -0.48947 -2.82582
13
bifur_IRC_Cartesians_noMW_output/new_data/bifur_traj3_Cartesians point 256
C 0.08122 0.83540 1.30777
 C 0.08075 0.83797 -1.30869
 C 0.44672 1.29341 0.00070
 C -0.05660 -0.48692 1.78932
 C -0.05575 -0.48539 -1.78759
 F 0.01778 1.48545 2.27181
 F 0.01627 1.49028 -2.27943
 H -0.99233 -0.87295 1.48338
 H -0.99088 -0.87175 -1.48274
 H 0.70510 -1.12247 1.38716
 H 0.70570 -1.12102 -1.38392
 H 0.01996 -0.49149 2.82829
 H 0.02205 -0.49051 -2.82606
13
bifur_IRC_Cartesians_noMW_output/new_data/bifur_traj3_Cartesians point 257
C 0.08128 0.83584 1.30885
 C 0.08081 0.83842 -1.30977
 C 0.44987 1.29381 0.00070
 C -0.05655 -0.48694 1.78936
 C -0.05570 -0.48541 -1.78762
 F 0.01596 1.48540 2.27398
 F 0.01444 1.49025 -2.28163
 H -0.99263 -0.87238 1.48337
 H -0.99118 -0.87118 -1.48273
 H 0.70483 -1.12259 1.38607
 H 0.70543 -1.12114 -1.38281
 H 0.02067 -0.49253 2.82853
 H 0.02277 -0.49155 -2.82630
13
bifur_IRC_Cartesians_noMW_output/new_data/bifur_traj3_Cartesians point 258
C 0.08135 0.83630 1.30999
 C 0.08088 0.83889 -1.31091
 C 0.45316 1.29423 0.00070
 C -0.05651 -0.48696 1.78940
 C -0.05566 -0.48542 -1.78766
 F 0.01406 1.48535 2.27626
 F 0.01252 1.49021 -2.28393
 H -0.99295 -0.87179 1.48336
 H -0.99149 -0.87058 -1.48272
 H 0.70454 -1.12271 1.38492
 H 0.70515 -1.12125 -1.38166
 H 0.02141 -0.49361 2.82879
 H 0.02353 -0.49263 -2.82655
13
bifur_IRC_Cartesians_noMW_output/new_data/bifur_traj3_Cartesians point 259
C 0.08142 0.83679 1.31120
 C 0.08094 0.83939 -1.31212
 C 0.45667 1.29467 0.00071
 C -0.05646 -0.48699 1.78945
 C -0.05560 -0.48544 -1.78770
 F 0.01203 1.48529 2.27868
 F 0.01049 1.49017 -2.28637
 H -0.99328 -0.87116 1.48335
 H -0.99182 -0.86995 -1.48271
 H 0.70424 -1.12284 1.38370
 H 0.70485 -1.12138 -1.38042
 H 0.02220 -0.49477 2.82906
 H 0.02433 -0.49379 -2.82682
13
bifur_IRC_Cartesians_noMW_output/new_data/bifur_traj3_Cartesians point 260
C 0.08149 0.83732 1.31250
 C 0.08102 0.83993 -1.31342
 C 0.46045 1.29515 0.00071
 C -0.05641 -0.48702 1.78950
 C -0.05555 -0.48547 -1.78775
 F 0.00985 1.48523 2.28128
 F 0.00829 1.49013 -2.28900
 H -0.99365 -0.87048 1.48334
 H -0.99218 -0.86927 -1.48270
 H 0.70391 -1.12298 1.38239
 H 0.70452 -1.12151 -1.37910
 H 0.02306 -0.49601 2.82936
 H 0.02519 -0.49503 -2.82711
13
bifur_IRC_Cartesians_noMW_output/new_data/bifur_traj3_Cartesians point 261
C 0.08158 0.83790 1.31393
 C 0.08109 0.84052 -1.31486
 C 0.46459 1.29568 0.00071
 C -0.05635 -0.48705 1.78955
 C -0.05549 -0.48549 -1.78780
 F 0.00745 1.48517 2.28415
 F 0.00588 1.49008 -2.29189
 H -0.99405 -0.86973 1.48333
 H -0.99257 -0.86851 -1.48269
 H 0.70356 -1.12313 1.38095
 H 0.70417 -1.12166 -1.37764
 H 0.02400 -0.49738 2.82968
 H 0.02614 -0.49640 -2.82742
13
bifur_IRC_Cartesians_noMW_output/new_data/bifur_traj3_Cartesians point 262
C 0.08167 0.83856 1.31554
 C 0.08118 0.84118 -1.31647
 C 0.46927 1.29628 0.00071
 C -0.05628 -0.48708 1.78962
 C -0.05542 -0.48552 -1.78785
 F 0.00475 1.48510 2.28738
 F 0.00316 1.49003 -2.29515
 H -0.99450 -0.86889 1.48331
 H -0.99302 -0.86767 -1.48267
 H 0.70315 -1.12330 1.37932
 H 0.70377 -1.12182 -1.37600
 H 0.02505 -0.49893 2.83005
 H 0.02720 -0.49794 -2.82778
13
bifur_IRC_Cartesians_noMW_output/new_data/bifur_traj3_Cartesians point 263
C 0.08178 0.83929 1.31735
 C 0.08128 0.84193 -1.31829
 C 0.47454 1.29695 0.00072
 C -0.05621 -0.48712 1.78969
 C -0.05534 -0.48555 -1.78791
 F 0.00170 1.48502 2.29102
 F 0.00010 1.48997 -2.29883
 H -0.99500 -0.86794 1.48330
 H -0.99352 -0.86671 -1.48266
 H 0.70270 -1.12349 1.37749
 H 0.70332 -1.12201 -1.37415
 H 0.02624 -0.50067 2.83046
 H 0.02841 -0.49967 -2.82818
13
bifur_IRC_Cartesians_noMW_output/new_data/bifur_traj3_Cartesians point 264
C 0.08189 0.84008 1.31929
 C 0.08139 0.84273 -1.32023
 C 0.48016 1.29766 0.00072
 C -0.05613 -0.48715 1.78976
 C -0.05526 -0.48558 -1.78798
 F -0.00155 1.48493 2.29490
 F -0.00317 1.48991 -2.30275
 H -0.99555 -0.86693 1.48328
 H -0.99405 -0.86570 -1.48264
 H 0.70221 -1.12370 1.37553
 H 0.70284 -1.12221 -1.37217
 H 0.02751 -0.50252 2.83090
 H 0.02969 -0.50152 -2.82861
13
bifur_IRC_Cartesians_noMW_output/new_data/bifur_traj3_Cartesians point 265
C 0.08189 0.84008 1.31929
 C 0.08139 0.84273 -1.32023
 C 0.48016 1.29766 0.00072
 C -0.05613 -0.48715 1.78976
 C -0.05526 -0.48558 -1.78798
 F -0.00155 1.48493 2.29490
 F -0.00317 1.48991 -2.30275
 H -0.99555 -0.86693 1.48328
 H -0.99405 -0.86570 -1.48264
 H 0.70221 -1.12370 1.37553
 H 0.70284 -1.12221 -1.37217
 H 0.02751 -0.50252 2.83090
 H 0.02969 -0.50152 -2.82861
13
bifur_IRC_Cartesians_noMW_output/new_data/bifur_traj3_Cartesians point 266
C 0.08211 0.84162 1.32308
 C 0.08160 0.84429 -1.32403
 C 0.49115 1.29906 0.00073
 C -0.05597 -0.48723 1.78991
 C -0.05510 -0.48564 -1.78811
 F -0.00790 1.48476 2.30249
 F -0.00955 1.48978 -2.31041
 H -0.99660 -0.86495 1.48325
 H -0.99510 -0.86371 -1.48261
 H 0.70126 -1.12410 1.37171
 H 0.70190 -1.12260 -1.36831
 H 0.03000 -0.50615 2.83175
 H 0.03220 -0.50514 -2.82945
13
bifur_IRC_Cartesians_noMW_output/new_data/bifur_traj3_Cartesians point 267
C 0.08222 0.84233 1.32483
 C 0.08170 0.84502 -1.32578
 C 0.49623 1.29971 0.00073
 C -0.05590 -0.48727 1.78997
 C -0.05502 -0.48567 -1.78817
 F -0.01084 1.48468 2.30600
 F -0.01250 1.48973 -2.31395
 H -0.99709 -0.86404 1.48323
 H -0.99558 -0.86279 -1.48259
 H 0.70082 -1.12429 1.36994
 H 0.70146 -1.12278 -1.36653
 H 0.03115 -0.50782 2.83215
 H 0.03336 -0.50681 -2.82984
13
bifur_IRC_Cartesians_noMW_output/new_data/bifur_traj3_Cartesians point 268
C 0.08231 0.84299 1.32646
 C 0.08179 0.84569 -1.32741
 C 0.50096 1.30031 0.00073
 C -0.05584 -0.48730 1.79004
 C -0.05495 -0.48570 -1.78822
 F -0.01357 1.48461 2.30926
 F -0.01525 1.48967 -2.31725
 H -0.99755 -0.86318 1.48322
 H -0.99603 -0.86193 -1.48258
 H 0.70041 -1.12446 1.36830
 H 0.70106 -1.12295 -1.36487
 H 0.03221 -0.50938 2.83252
 H 0.03444 -0.50837 -2.83020
13
bifur_IRC_Cartesians_noMW_output/new_data/bifur_traj3_Cartesians point 269
C 0.08240 0.84360 1.32796
 C 0.08187 0.84631 -1.32892
 C 0.50531 1.30086 0.00074
 C -0.05578 -0.48733 1.79009
 C -0.05489 -0.48572 -1.78827
 F -0.01609 1.48454 2.31227
 F -0.01778 1.48962 -2.32028
 H -0.99796 -0.86240 1.48321
 H -0.99644 -0.86114 -1.48257
 H 0.70004 -1.12462 1.36679
 H 0.70068 -1.12310 -1.36334
 H 0.03320 -0.51082 2.83286
 H 0.03543 -0.50980 -2.83053
13
bifur_IRC_Cartesians_noMW_output/new_data/bifur_traj3_Cartesians point 270
C 0.08248 0.84415 1.32931
 C 0.08194 0.84687 -1.33028
 C 0.50925 1.30136 0.00074
 C -0.05572 -0.48736 1.79015
 C -0.05483 -0.48575 -1.78832
 F -0.01836 1.48448 2.31499
 F -0.02007 1.48958 -2.32303
 H -0.99834 -0.86169 1.48319
 H -0.99681 -0.86043 -1.48255
 H 0.69970 -1.12477 1.36542
 H 0.70035 -1.12324 -1.36196
 H 0.03409 -0.51212 2.83317
 H 0.03633 -0.51109 -2.83083
13
bifur_IRC_Cartesians_noMW_output/new_data/bifur_traj3_Cartesians point 271
C 0.08255 0.84464 1.33052
 C 0.08201 0.84737 -1.33149
 C 0.51276 1.30181 0.00074
 C -0.05567 -0.48738 1.79019
 C -0.05478 -0.48577 -1.78836
 F -0.02039 1.48442 2.31741
 F -0.02211 1.48954 -2.32547
 H -0.99868 -0.86106 1.48318
 H -0.99715 -0.85979 -1.48254
 H 0.69939 -1.12490 1.36420
 H 0.70005 -1.12336 -1.36073
 H 0.03488 -0.51327 2.83344
 H 0.03713 -0.51225 -2.83110
13
bifur_IRC_Cartesians_noMW_output/new_data/bifur_traj3_Cartesians point 272
C 0.08261 0.84507 1.33157
 C 0.08207 0.84780 -1.33253
 C 0.51579 1.30219 0.00074
 C -0.05563 -0.48741 1.79023
 C -0.05473 -0.48578 -1.78840
 F -0.02214 1.48438 2.31950
 F -0.02387 1.48951 -2.32758
 H -0.99897 -0.86051 1.48317
 H -0.99744 -0.85925 -1.48254
 H 0.69913 -1.12501 1.36314
 H 0.69979 -1.12347 -1.35966
 H 0.03556 -0.51427 2.83368
 H 0.03782 -0.51325 -2.83133
13
bifur_IRC_Cartesians_noMW_output/new_data/bifur_traj3_Cartesians point 273
C 0.08266 0.84542 1.33243
 C 0.08212 0.84816 -1.33340
 C 0.51830 1.30251 0.00075
 C -0.05559 -0.48742 1.79027
 C -0.05470 -0.48580 -1.78843
 F -0.02359 1.48434 2.32123
 F -0.02533 1.48948 -2.32933
 H -0.99921 -0.86006 1.48317
 H -0.99767 -0.85879 -1.48253
 H 0.69892 -1.12510 1.36227
 H 0.69957 -1.12356 -1.35878
 H 0.03613 -0.51510 2.83387
 H 0.03840 -0.51407 -2.83152
13
bifur_IRC_Cartesians_noMW_output/new_data/bifur_traj3_Cartesians point 274
C 0.08270 0.84569 1.33310
 C 0.08215 0.84844 -1.33407
 C 0.52025 1.30276 0.00075
 C -0.05557 -0.48744 1.79029
 C -0.05467 -0.48581 -1.78845
 F -0.02472 1.48431 2.32258
 F -0.02646 1.48946 -2.33069
 H -0.99940 -0.85971 1.48316
 H -0.99786 -0.85844 -1.48252
 H 0.69875 -1.12517 1.36159
 H 0.69941 -1.12363 -1.35810
 H 0.03657 -0.51574 2.83403
 H 0.03884 -0.51471 -2.83167
13
bifur_IRC_Cartesians_noMW_output/new_data/bifur_traj3_Cartesians point 275
C 0.08273 0.84589 1.33360
 C 0.08218 0.84864 -1.33457
 C 0.52169 1.30295 0.00075
 C -0.05554 -0.48745 1.79031
 C -0.05465 -0.48582 -1.78847
 F -0.02555 1.48428 2.32358
 F -0.02730 1.48944 -2.33170
 H -0.99954 -0.85945 1.48316
 H -0.99800 -0.85818 -1.48252
 H 0.69862 -1.12522 1.36109
 H 0.69928 -1.12368 -1.35759
 H 0.03690 -0.51622 2.83414
 H 0.03917 -0.51519 -2.83178
13
bifur_IRC_Cartesians_noMW_output/new_data/bifur_traj3_Cartesians point 276
C 0.08273 0.84589 1.33360
 C 0.08218 0.84864 -1.33457
 C 0.52169 1.30295 0.00075
 C -0.05554 -0.48745 1.79031
 C -0.05465 -0.48582 -1.78847
 F -0.02555 1.48428 2.32358
 F -0.02730 1.48944 -2.33170
 H -0.99954 -0.85945 1.48316
 H -0.99800 -0.85818 -1.48252
 H 0.69862 -1.12522 1.36109
 H 0.69928 -1.12368 -1.35759
 H 0.03690 -0.51622 2.83414
 H 0.03917 -0.51519 -2.83178
13
bifur_IRC_Cartesians_noMW_output/new_data/bifur_traj3_Cartesians point 277
C 0.08278 0.84620 1.33435
 C 0.08222 0.84895 -1.33533
 C 0.52388 1.30322 0.00075
 C -0.05551 -0.48746 1.79034
 C -0.05461 -0.48583 -1.78849
 F -0.02682 1.48425 2.32509
 F -0.02857 1.48942 -2.33322
 H -0.99975 -0.85906 1.48315
 H -0.99820 -0.85778 -1.48251
 H 0.69843 -1.12530 1.36033
 H 0.69910 -1.12376 -1.35682
 H 0.03739 -0.51694 2.83431
 H 0.03967 -0.51591 -2.83195
13
bifur_IRC_Cartesians_noMW_output/new_data/bifur_traj3_Cartesians point 278
C 0.08280 0.84638 1.33479
 C 0.08225 0.84913 -1.33577
 C 0.52515 1.30339 0.00075
 C -0.05550 -0.48747 1.79036
 C -0.05459 -0.48584 -1.78851
 F -0.02755 1.48423 2.32597
 F -0.02931 1.48940 -2.33411
 H -0.99987 -0.85883 1.48315
 H -0.99832 -0.85755 -1.48251
 H 0.69832 -1.12535 1.35989
 H 0.69899 -1.12380 -1.35637
 H 0.03768 -0.51736 2.83441
 H 0.03996 -0.51633 -2.83204
13
bifur_IRC_Cartesians_noMW_output/new_data/bifur_traj3_Cartesians point 279
C 0.08283 0.84661 1.33536
 C 0.08228 0.84937 -1.33634
 C 0.52681 1.30360 0.00075
 C -0.05547 -0.48748 1.79038
 C -0.05457 -0.48585 -1.78853
 F -0.02851 1.48420 2.32711
 F -0.03028 1.48938 -2.33527
 H -1.00003 -0.85853 1.48314
 H -0.99848 -0.85725 -1.48250
 H 0.69818 -1.12541 1.35931
 H 0.69885 -1.12386 -1.35579
 H 0.03806 -0.51791 2.83454
 H 0.04034 -0.51687 -2.83217
13
bifur_IRC_Cartesians_noMW_output/new_data/bifur_traj3_Cartesians point 280
C 0.08288 0.84690 1.33609
 C 0.08232 0.84967 -1.33706
 C 0.52891 1.30386 0.00075
 C -0.05544 -0.48750 1.79041
 C -0.05454 -0.48586 -1.78855
 F -0.02972 1.48417 2.32856
 F -0.03149 1.48936 -2.33673
 H -1.00024 -0.85815 1.48314
 H -0.99868 -0.85687 -1.48250
 H 0.69800 -1.12549 1.35858
 H 0.69867 -1.12394 -1.35505
 H 0.03853 -0.51860 2.83470
 H 0.04082 -0.51756 -2.83233
13
bifur_IRC_Cartesians_noMW_output/new_data/bifur_traj3_Cartesians point 281
C 0.08293 0.84725 1.33694
 C 0.08237 0.85002 -1.33792
 C 0.53138 1.30418 0.00075
 C -0.05541 -0.48752 1.79044
 C -0.05450 -0.48587 -1.78858
 F -0.03115 1.48413 2.33027
 F -0.03293 1.48933 -2.33845
 H -1.00047 -0.85771 1.48313
 H -0.99892 -0.85642 -1.48249
 H 0.69779 -1.12558 1.35772
 H 0.69845 -1.12402 -1.35419
 H 0.03909 -0.51942 2.83489
 H 0.04138 -0.51838 -2.83252
13
bifur_IRC_Cartesians_noMW_output/new_data/bifur_traj3_Cartesians point 282
C 0.08298 0.84764 1.33789
 C 0.08242 0.85041 -1.33887
 C 0.53414 1.30453 0.00076
 C -0.05537 -0.48753 1.79048
 C -0.05446 -0.48589 -1.78861
 F -0.03275 1.48409 2.33217
 F -0.03453 1.48930 -2.34038
 H -1.00074 -0.85721 1.48312
 H -0.99918 -0.85592 -1.48248
 H 0.69755 -1.12568 1.35676
 H 0.69822 -1.12412 -1.35322
 H 0.03971 -0.52033 2.83511
 H 0.04201 -0.51928 -2.83273
13
bifur_IRC_Cartesians_noMW_output/new_data/bifur_traj3_Cartesians point 283
C 0.08304 0.84805 1.33892
 C 0.08247 0.85084 -1.33990
 C 0.53713 1.30491 0.00076
 C -0.05533 -0.48756 1.79052
 C -0.05442 -0.48591 -1.78865
 F -0.03447 1.48404 2.33424
 F -0.03627 1.48927 -2.34246
 H -1.00103 -0.85667 1.48311
 H -0.99946 -0.85538 -1.48247
 H 0.69729 -1.12579 1.35572
 H 0.69796 -1.12423 -1.35217
 H 0.04039 -0.52131 2.83534
 H 0.04270 -0.52027 -2.83296
13
bifur_IRC_Cartesians_noMW_output/new_data/bifur_traj3_Cartesians point 284
C 0.08311 0.84848 1.33997
 C 0.08253 0.85127 -1.34096
 C 0.54020 1.30530 0.00076
 C -0.05529 -0.48758 1.79056
 C -0.05437 -0.48592 -1.78868
 F -0.03625 1.48400 2.33635
 F -0.03805 1.48923 -2.34460
 H -1.00132 -0.85612 1.48310
 H -0.99975 -0.85483 -1.48246
 H 0.69702 -1.12590 1.35466
 H 0.69770 -1.12434 -1.35109
 H 0.04108 -0.52232 2.83558
 H 0.04340 -0.52128 -2.83319
13
bifur_IRC_Cartesians_noMW_output/new_data/bifur_traj3_Cartesians point 285
C 0.08316 0.84887 1.34093
 C 0.08259 0.85167 -1.34192
 C 0.54298 1.30565 0.00076
 C -0.05525 -0.48760 1.79059
 C -0.05433 -0.48594 -1.78872
 F -0.03786 1.48395 2.33828
 F -0.03967 1.48920 -2.34654
 H -1.00159 -0.85562 1.48309
 H -1.00002 -0.85432 -1.48246
 H 0.69678 -1.12600 1.35369
 H 0.69746 -1.12443 -1.35011
 H 0.04171 -0.52324 2.83580
 H 0.04403 -0.52219 -2.83340
13
bifur_IRC_Cartesians_noMW_output/new_data/bifur_traj3_Cartesians point 286
C 0.08320 0.84917 1.34166
 C 0.08263 0.85197 -1.34265
 C 0.54508 1.30592 0.00076
 C -0.05522 -0.48761 1.79062
 C -0.05430 -0.48595 -1.78874
 F -0.03907 1.48392 2.33973
 F -0.04089 1.48918 -2.34800
 H -1.00179 -0.85524 1.48309
 H -1.00022 -0.85394 -1.48245
 H 0.69660 -1.12608 1.35296
 H 0.69728 -1.12451 -1.34938
 H 0.04218 -0.52394 2.83596
 H 0.04451 -0.52288 -2.83356
13
bifur_IRC_Cartesians_noMW_output/new_data/bifur_traj3_Cartesians point 287
C 0.08320 0.84917 1.34166
 C 0.08263 0.85197 -1.34265
 C 0.54508 1.30592 0.00076
 C -0.05522 -0.48761 1.79062
 C -0.05430 -0.48595 -1.78874
 F -0.03907 1.48392 2.33972
 F -0.04089 1.48918 -2.34800
 H -1.00179 -0.85524 1.48309
 H -1.00022 -0.85394 -1.48245
 H 0.69660 -1.12608 1.35296
 H 0.69728 -1.12451 -1.34938
 H 0.04218 -0.52394 2.83596
 H 0.04451 -0.52288 -2.83356
13
bifur_IRC_Cartesians_noMW_output/new_data/bifur_traj3_Cartesians point 288
C 0.08324 0.84938 1.34219
 C 0.08266 0.85219 -1.34318
 C 0.54662 1.30612 0.00076
 C -0.05519 -0.48762 1.79064
 C -0.05428 -0.48596 -1.78876
 F -0.03996 1.48390 2.34079
 F -0.04179 1.48916 -2.34908
 H -1.00194 -0.85496 1.48308
 H -1.00036 -0.85366 -1.48244
 H 0.69647 -1.12614 1.35242
 H 0.69715 -1.12456 -1.34883
 H 0.04253 -0.52445 2.83609
 H 0.04486 -0.52339 -2.83368
13
bifur_IRC_Cartesians_noMW_output/new_data/bifur_traj3_Cartesians point 289
C 0.08322 0.84929 1.34195
 C 0.08264 0.85209 -1.34294
 C 0.54593 1.30603 0.00076
 C -0.05520 -0.48762 1.79063
 C -0.05429 -0.48596 -1.78875
 F -0.03956 1.48391 2.34031
 F -0.04138 1.48917 -2.34859
 H -1.00187 -0.85509 1.48309
 H -1.00030 -0.85379 -1.48245
 H 0.69653 -1.12611 1.35266
 H 0.69721 -1.12454 -1.34908
 H 0.04238 -0.52422 2.83603
 H 0.04470 -0.52316 -2.83363
13
bifur_IRC_Cartesians_noMW_output/new_data/bifur_traj3_Cartesians point 290
C 0.08318 0.84903 1.34131
 C 0.08261 0.85183 -1.34230
 C 0.54409 1.30579 0.00076
 C -0.05523 -0.48760 1.79061
 C -0.05432 -0.48595 -1.78873
 F -0.03850 1.48394 2.33904
 F -0.04031 1.48919 -2.34731
 H -1.00170 -0.85542 1.48309
 H -1.00012 -0.85412 -1.48245
 H 0.69669 -1.12604 1.35330
 H 0.69737 -1.12447 -1.34972
 H 0.04196 -0.52361 2.83589
 H 0.04428 -0.52256 -2.83349
13
bifur_IRC_Cartesians_noMW_output/new_data/bifur_traj3_Cartesians point 291
C 0.08312 0.84859 1.34022
 C 0.08255 0.85138 -1.34121
 C 0.54092 1.30539 0.00076
 C -0.05527 -0.48758 1.79057
 C -0.05436 -0.48593 -1.78869
 F -0.03667 1.48399 2.33685
 F -0.03847 1.48922 -2.34510
 H -1.00139 -0.85599 1.48310
 H -0.99982 -0.85470 -1.48246
 H 0.69696 -1.12593 1.35440
 H 0.69764 -1.12436 -1.35084
 H 0.04124 -0.52256 2.83564
 H 0.04356 -0.52152 -2.83325
13
bifur_IRC_Cartesians_noMW_output/new_data/bifur_traj3_Cartesians point 292
C 0.08303 0.84793 1.33861
 C 0.08246 0.85071 -1.33959
 C 0.53623 1.30479 0.00076
 C -0.05534 -0.48755 1.79050
 C -0.05443 -0.48590 -1.78864
 F -0.03396 1.48406 2.33362
 F -0.03575 1.48928 -2.34183
 H -1.00094 -0.85683 1.48311
 H -0.99938 -0.85554 -1.48247
 H 0.69737 -1.12576 1.35603
 H 0.69804 -1.12420 -1.35248
 H 0.04018 -0.52102 2.83527
 H 0.04249 -0.51997 -2.83289
13
bifur_IRC_Cartesians_noMW_output/new_data/bifur_traj3_Cartesians point 293
C 0.08290 0.84705 1.33644
 C 0.08234 0.84982 -1.33742
 C 0.52995 1.30400 0.00075
 C -0.05543 -0.48751 1.79042
 C -0.05452 -0.48586 -1.78856
 F -0.03032 1.48416 2.32928
 F -0.03210 1.48935 -2.33745
 H -1.00034 -0.85796 1.48313
 H -0.99878 -0.85668 -1.48249
 H 0.69791 -1.12553 1.35822
 H 0.69858 -1.12397 -1.35469
 H 0.03876 -0.51894 2.83478
 H 0.04106 -0.51790 -2.83241
13
bifur_IRC_Cartesians_noMW_output/new_data/bifur_traj3_Cartesians point 294
C 0.08274 0.84597 1.33379
 C 0.08219 0.84872 -1.33476
 C 0.52225 1.30302 0.00075
 C -0.05554 -0.48745 1.79032
 C -0.05464 -0.48582 -1.78847
 F -0.02587 1.48428 2.32396
 F -0.02762 1.48943 -2.33208
 H -0.99959 -0.85935 1.48316
 H -0.99805 -0.85808 -1.48252
 H 0.69857 -1.12524 1.36090
 H 0.69924 -1.12370 -1.35739
 H 0.03702 -0.51640 2.83418
 H 0.03930 -0.51537 -2.83182
13
bifur_IRC_Cartesians_noMW_output/new_data/bifur_traj3_Cartesians point 295
C 0.08257 0.84474 1.33076
 C 0.08202 0.84747 -1.33173
 C 0.51346 1.30190 0.00074
 C -0.05566 -0.48739 1.79020
 C -0.05477 -0.48577 -1.78837
 F -0.02079 1.48441 2.31789
 F -0.02251 1.48953 -2.32596
 H -0.99875 -0.86093 1.48318
 H -0.99721 -0.85967 -1.48254
 H 0.69933 -1.12492 1.36395
 H 0.69999 -1.12339 -1.36048
 H 0.03504 -0.51350 2.83350
 H 0.03729 -0.51248 -2.83115
13
bifur_IRC_Cartesians_noMW_output/new_data/bifur_traj3_Cartesians point 296
C 0.08237 0.84340 1.32745
 C 0.08184 0.84610 -1.32841
 C 0.50386 1.30068 0.00074
 C -0.05580 -0.48732 1.79008
 C -0.05491 -0.48571 -1.78826
 F -0.01524 1.48456 2.31126
 F -0.01694 1.48964 -2.31927
 H -0.99782 -0.86266 1.48321
 H -0.99630 -0.86141 -1.48257
 H 0.70016 -1.12457 1.36729
 H 0.70081 -1.12305 -1.36385
 H 0.03287 -0.51034 2.83275
 H 0.03510 -0.50932 -2.83042
13
bifur_IRC_Cartesians_noMW_output/new_data/bifur_traj3_Cartesians point 297
C 0.08216 0.84196 1.32393
 C 0.08165 0.84465 -1.32488
 C 0.49362 1.29937 0.00073
 C -0.05594 -0.48725 1.78994
 C -0.05506 -0.48566 -1.78814
 F -0.00932 1.48472 2.30419
 F -0.01098 1.48976 -2.31212
 H -0.99684 -0.86451 1.48324
 H -0.99533 -0.86326 -1.48260
 H 0.70105 -1.12419 1.37085
 H 0.70169 -1.12269 -1.36745
 H 0.03055 -0.50696 2.83195
 H 0.03276 -0.50595 -2.82964
13
bifur_IRC_Cartesians_noMW_output/new_data/bifur_traj3_Cartesians point 298
C 0.08216 0.84196 1.32393
 C 0.08165 0.84465 -1.32488
 C 0.49361 1.29937 0.00073
 C -0.05594 -0.48725 1.78994
 C -0.05506 -0.48566 -1.78814
 F -0.00932 1.48472 2.30419
 F -0.01098 1.48976 -2.31212
 H -0.99684 -0.86451 1.48324
 H -0.99533 -0.86326 -1.48260
 H 0.70105 -1.12419 1.37085
 H 0.70169 -1.12269 -1.36745
 H 0.03055 -0.50696 2.83195
 H 0.03276 -0.50595 -2.82964
13
bifur_IRC_Cartesians_noMW_output/new_data/bifur_traj3_Cartesians point 299
C 0.08172 0.83891 1.31641
 C 0.08123 0.84154 -1.31735
 C 0.47181 1.29660 0.00072
 C -0.05625 -0.48710 1.78965
 C -0.05538 -0.48553 -1.78788
 F 0.00328 1.48506 2.28914
 F 0.00169 1.49000 -2.29693
 H -0.99474 -0.86843 1.48331
 H -0.99326 -0.86721 -1.48267
 H 0.70293 -1.12339 1.37844
 H 0.70355 -1.12191 -1.37511
 H 0.02563 -0.49977 2.83024
 H 0.02778 -0.49877 -2.82797
13
bifur_IRC_Cartesians_noMW_output/new_data/bifur_traj3_Cartesians point 300
C 0.08150 0.83736 1.31260
 C 0.08102 0.83997 -1.31353
 C 0.46074 1.29519 0.00071
 C -0.05640 -0.48702 1.78950
 C -0.05554 -0.48547 -1.78775
 F 0.00968 1.48523 2.28149
 F 0.00812 1.49013 -2.28920
 H -0.99368 -0.87043 1.48334
 H -0.99221 -0.86921 -1.48270
 H 0.70389 -1.12299 1.38229
 H 0.70450 -1.12152 -1.37900
 H 0.02312 -0.49611 2.82938
 H 0.02525 -0.49513 -2.82713
13
bifur_IRC_Cartesians_noMW_output/new_data/bifur_traj3_Cartesians point 301
C 0.08128 0.83583 1.30883
 C 0.08081 0.83841 -1.30975
 C 0.44980 1.29380 0.00070
 C -0.05655 -0.48694 1.78936
 C -0.05571 -0.48541 -1.78762
 F 0.01600 1.48540 2.27393
 F 0.01448 1.49025 -2.28158
 H -0.99262 -0.87240 1.48337
 H -0.99117 -0.87119 -1.48273
 H 0.70483 -1.12259 1.38609
 H 0.70543 -1.12113 -1.38284
 H 0.02065 -0.49250 2.82853
 H 0.02276 -0.49153 -2.82629
13
bifur_IRC_Cartesians_noMW_output/new_data/bifur_traj3_Cartesians point 302
C 0.08106 0.83431 1.30509
 C 0.08061 0.83687 -1.30600
 C 0.43894 1.29242 0.00070
 C -0.05671 -0.48686 1.78921
 C -0.05587 -0.48534 -1.78749
 F 0.02228 1.48557 2.26643
 F 0.02079 1.49037 -2.27401
 H -0.99158 -0.87435 1.48340
 H -0.99014 -0.87316 -1.48276
 H 0.70577 -1.12219 1.38987
 H 0.70636 -1.12075 -1.38665
 H 0.01820 -0.48892 2.82768
 H 0.02028 -0.48795 -2.82547
13
bifur_IRC_Cartesians_noMW_output/new_data/bifur_traj3_Cartesians point 303
C 0.08084 0.83277 1.30130
 C 0.08040 0.83530 -1.30221
 C 0.42795 1.29102 0.00069
 C -0.05686 -0.48679 1.78907
 C -0.05603 -0.48528 -1.78736
 F 0.02863 1.48574 2.25885
 F 0.02717 1.49049 -2.26635
 H -0.99052 -0.87633 1.48344
 H -0.98909 -0.87515 -1.48279
 H 0.70672 -1.12179 1.39369
 H 0.70730 -1.12036 -1.39051
 H 0.01572 -0.48530 2.82682
 H 0.01777 -0.48434 -2.82463
13
bifur_IRC_Cartesians_noMW_output/new_data/bifur_traj3_Cartesians point 304
C 0.08061 0.83119 1.29740
 C 0.08018 0.83369 -1.29830
 C 0.41663 1.28958 0.00068
 C -0.05702 -0.48671 1.78892
 C -0.05619 -0.48522 -1.78723
 F 0.03518 1.48591 2.25103
 F 0.03376 1.49062 -2.25845
 H -0.98943 -0.87837 1.48347
 H -0.98802 -0.87720 -1.48283
 H 0.70770 -1.12137 1.39763
 H 0.70827 -1.11996 -1.39449
 H 0.01316 -0.48156 2.82594
 H 0.01518 -0.48061 -2.82376
13
bifur_IRC_Cartesians_noMW_output/new_data/bifur_traj3_Cartesians point 305
C 0.08037 0.82955 1.29337
 C 0.07996 0.83202 -1.29425
 C 0.40492 1.28809 0.00067
 C -0.05718 -0.48662 1.78876
 C -0.05637 -0.48515 -1.78709
 F 0.04194 1.48609 2.24295
 F 0.04056 1.49075 -2.25030
 H -0.98831 -0.88048 1.48350
 H -0.98691 -0.87932 -1.48286
 H 0.70871 -1.12094 1.40170
 H 0.70927 -1.11954 -1.39860
 H 0.01051 -0.47770 2.82502
 H 0.01251 -0.47676 -2.82287
13
bifur_IRC_Cartesians_noMW_output/new_data/bifur_traj3_Cartesians point 306
C 0.08014 0.82791 1.28933
 C 0.07974 0.83036 -1.29021
 C 0.39322 1.28660 0.00067
 C -0.05735 -0.48654 1.78861
 C -0.05654 -0.48508 -1.78696
 F 0.04871 1.48628 2.23486
 F 0.04736 1.49088 -2.24214
 H -0.98718 -0.88259 1.48354
 H -0.98580 -0.88144 -1.48290
 H 0.70972 -1.12051 1.40577
 H 0.71028 -1.11913 -1.40271
 H 0.00787 -0.47384 2.82411
 H 0.00984 -0.47290 -2.82198
13
bifur_IRC_Cartesians_noMW_output/new_data/bifur_traj3_Cartesians point 307
C 0.07991 0.82635 1.28549
 C 0.07952 0.82877 -1.28636
 C 0.38207 1.28518 0.00066
 C -0.05751 -0.48646 1.78846
 C -0.05670 -0.48502 -1.78683
 F 0.05515 1.48645 2.22717
 F 0.05384 1.49101 -2.23437
 H -0.98611 -0.88459 1.48357
 H -0.98474 -0.88345 -1.48293
 H 0.71069 -1.12010 1.40964
 H 0.71123 -1.11873 -1.40662
 H 0.00535 -0.47016 2.82324
 H 0.00729 -0.46924 -2.82113
13
bifur_IRC_Cartesians_noMW_output/new_data/bifur_traj3_Cartesians point 308
C 0.07970 0.82488 1.28189
 C 0.07932 0.82728 -1.28275
 C 0.37161 1.28385 0.00065
 C -0.05765 -0.48639 1.78832
 C -0.05686 -0.48496 -1.78670
 F 0.06120 1.48661 2.21994
 F 0.05992 1.49113 -2.22707
 H -0.98510 -0.88648 1.48360
 H -0.98374 -0.88535 -1.48296
 H 0.71159 -1.11972 1.41328
 H 0.71212 -1.11836 -1.41030
 H 0.00298 -0.46671 2.82242
 H 0.00491 -0.46579 -2.82033
13
bifur_IRC_Cartesians_noMW_output/new_data/bifur_traj3_Cartesians point 309
C 0.07970 0.82488 1.28189
 C 0.07932 0.82728 -1.28275
 C 0.37161 1.28385 0.00065
 C -0.05765 -0.48639 1.78832
 C -0.05686 -0.48496 -1.78670
 F 0.06120 1.48661 2.21994
 F 0.05992 1.49113 -2.22707
 H -0.98510 -0.88648 1.48360
 H -0.98374 -0.88535 -1.48296
 H 0.71159 -1.11972 1.41328
 H 0.71212 -1.11836 -1.41030
 H 0.00298 -0.46671 2.82242
 H 0.00491 -0.46579 -2.82033
13
bifur_IRC_Cartesians_noMW_output/new_data/bifur_traj3_Cartesians point 310
C 0.07929 0.82204 1.27488
 C 0.07894 0.82439 -1.27573
 C 0.35127 1.28126 0.00064
 C -0.05794 -0.48625 1.78805
 C -0.05716 -0.48484 -1.78646
 F 0.07295 1.48693 2.20590
 F 0.07174 1.49136 -2.21289
 H -0.98314 -0.89014 1.48366
 H -0.98181 -0.88903 -1.48302
 H 0.71335 -1.11898 1.42036
 H 0.71387 -1.11764 -1.41744
 H -0.00161 -0.46000 2.82083
 H 0.00026 -0.45910 -2.81878
13
bifur_IRC_Cartesians_noMW_output/new_data/bifur_traj3_Cartesians point 311
C 0.07907 0.82053 1.27117
 C 0.07873 0.82286 -1.27201
 C 0.34049 1.27989 0.00063
 C -0.05809 -0.48617 1.78791
 C -0.05732 -0.48478 -1.78634
 F 0.07919 1.48709 2.19845
 F 0.07801 1.49148 -2.20538
 H -0.98210 -0.89208 1.48370
 H -0.98079 -0.89098 -1.48305
 H 0.71428 -1.11858 1.42411
 H 0.71479 -1.11726 -1.42123
 H -0.00405 -0.45644 2.81999
 H -0.00220 -0.45555 -2.81795
13
bifur_IRC_Cartesians_noMW_output/new_data/bifur_traj3_Cartesians point 312
C 0.07883 0.81889 1.26713
 C 0.07851 0.82119 -1.26796
 C 0.32878 1.27840 0.00063
 C -0.05825 -0.48609 1.78775
 C -0.05749 -0.48471 -1.78620
 F 0.08595 1.48728 2.19037
 F 0.08481 1.49161 -2.19721
 H -0.98098 -0.89419 1.48373
 H -0.97968 -0.89310 -1.48309
 H 0.71529 -1.11815 1.42818
 H 0.71579 -1.11685 -1.42534
 H -0.00670 -0.45258 2.81908
 H -0.00487 -0.45170 -2.81706
13
bifur_IRC_Cartesians_noMW_output/new_data/bifur_traj3_Cartesians point 313
C 0.07857 0.81709 1.26270
 C 0.07826 0.81936 -1.26352
 C 0.31591 1.27677 0.00062
 C -0.05843 -0.48600 1.78758
 C -0.05768 -0.48464 -1.78605
 F 0.09339 1.48748 2.18148
 F 0.09229 1.49175 -2.18824
 H -0.97974 -0.89651 1.48377
 H -0.97845 -0.89543 -1.48313
 H 0.71640 -1.11768 1.43265
 H 0.71689 -1.11639 -1.42986
 H -0.00960 -0.44833 2.81807
 H -0.00781 -0.44746 -2.81608
13
bifur_IRC_Cartesians_noMW_output/new_data/bifur_traj3_Cartesians point 314
C 0.07829 0.81513 1.25787
 C 0.07800 0.81736 -1.25868
 C 0.30190 1.27498 0.00061
 C -0.05863 -0.48590 1.78739
 C -0.05789 -0.48456 -1.78588
 F 0.10149 1.48769 2.17180
 F 0.10043 1.49191 -2.17847
 H -0.97839 -0.89903 1.48381
 H -0.97712 -0.89797 -1.48317
 H 0.71762 -1.11717 1.43753
 H 0.71809 -1.11589 -1.43478
 H -0.01277 -0.44371 2.81698
 H -0.01101 -0.44285 -2.81501
13
bifur_IRC_Cartesians_noMW_output/new_data/bifur_traj3_Cartesians point 315
C 0.07799 0.81304 1.25274
 C 0.07772 0.81525 -1.25354
 C 0.28702 1.27309 0.00060
 C -0.05884 -0.48579 1.78720
 C -0.05811 -0.48447 -1.78571
 F 0.11009 1.48792 2.16153
 F 0.10908 1.49208 -2.16810
 H -0.97696 -0.90171 1.48385
 H -0.97571 -0.90066 -1.48321
 H 0.71890 -1.11662 1.44270
 H 0.71936 -1.11537 -1.44001
 H -0.01613 -0.43880 2.81582
 H -0.01441 -0.43795 -2.81387
13
bifur_IRC_Cartesians_noMW_output/new_data/bifur_traj3_Cartesians point 316
C 0.07768 0.81087 1.24741
 C 0.07742 0.81304 -1.24819
 C 0.27152 1.27112 0.00059
 C -0.05906 -0.48569 1.78699
 C -0.05833 -0.48439 -1.78553
 F 0.11905 1.48816 2.15083
 F 0.11808 1.49225 -2.15730
 H -0.97547 -0.90450 1.48390
 H -0.97424 -0.90347 -1.48326
 H 0.72024 -1.11605 1.44809
 H 0.72069 -1.11482 -1.44545
 H -0.01963 -0.43369 2.81461
 H -0.01795 -0.43285 -2.81269
13
bifur_IRC_Cartesians_noMW_output/new_data/bifur_traj3_Cartesians point 317
C 0.07735 0.80863 1.24189
 C 0.07712 0.81076 -1.24267
 C 0.25551 1.26908 0.00058
 C -0.05928 -0.48557 1.78678
 C -0.05857 -0.48429 -1.78534
 F 0.12830 1.48841 2.13978
 F 0.12739 1.49243 -2.14614
 H -0.97393 -0.90738 1.48395
 H -0.97272 -0.90637 -1.48330
 H 0.72162 -1.11547 1.45365
 H 0.72206 -1.11425 -1.45107
 H -0.02325 -0.42841 2.81336
 H -0.02160 -0.42758 -2.81147
13
bifur_IRC_Cartesians_noMW_output/new_data/bifur_traj3_Cartesians point 318
C 0.07702 0.80632 1.23620
 C 0.07680 0.80841 -1.23696
 C 0.23898 1.26698 0.00057
 C -0.05952 -0.48546 1.78656
 C -0.05881 -0.48420 -1.78514
 F 0.13786 1.48867 2.12836
 F 0.13699 1.49262 -2.13462
 H -0.97234 -0.91036 1.48400
 H -0.97115 -0.90936 -1.48335
 H 0.72305 -1.11486 1.45940
 H 0.72347 -1.11366 -1.45687
 H -0.02699 -0.42295 2.81207
 H -0.02537 -0.42214 -2.81021
13
bifur_IRC_Cartesians_noMW_output/new_data/bifur_traj3_Cartesians point 319
C 0.07667 0.80393 1.23032
 C 0.07648 0.80598 -1.23107
 C 0.22192 1.26481 0.00056
 C -0.05975 -0.48534 1.78633
 C -0.05907 -0.48410 -1.78494
 F 0.14772 1.48893 2.11658
 F 0.14691 1.49281 -2.12272
 H -0.97070 -0.91343 1.48405
 H -0.96953 -0.91245 -1.48340
 H 0.72453 -1.11423 1.46534
 H 0.72493 -1.11306 -1.46287
 H -0.03084 -0.41732 2.81074
 H -0.02927 -0.41653 -2.80891
13
bifur_IRC_Cartesians_noMW_output/new_data/bifur_traj3_Cartesians point 320
C 0.07667 0.80393 1.23032
 C 0.07648 0.80598 -1.23107
 C 0.22192 1.26481 0.00056
 C -0.05975 -0.48534 1.78633
 C -0.05907 -0.48410 -1.78494
 F 0.14772 1.48893 2.11658
 F 0.14691 1.49281 -2.12272
 H -0.97070 -0.91343 1.48405
 H -0.96953 -0.91245 -1.48340
 H 0.72453 -1.11423 1.46534
 H 0.72493 -1.11306 -1.46287
 H -0.03084 -0.41732 2.81074
 H -0.02927 -0.41653 -2.80891
13
bifur_IRC_Cartesians_noMW_output/new_data/bifur_traj3_Cartesians point 321
C 0.07596 0.79898 1.21814
 C 0.07580 0.80095 -1.21886
 C 0.18657 1.26031 0.00054
 C -0.06025 -0.48509 1.78586
 C -0.05959 -0.48390 -1.78453
 F 0.16815 1.48948 2.09217
 F 0.16746 1.49321 -2.09807
 H -0.96729 -0.91980 1.48415
 H -0.96617 -0.91885 -1.48351
 H 0.72758 -1.11294 1.47763
 H 0.72796 -1.11181 -1.47528
 H -0.03883 -0.40566 2.80798
 H -0.03734 -0.40489 -2.80621
13
bifur_IRC_Cartesians_noMW_output/new_data/bifur_traj3_Cartesians point 322
C 0.07560 0.79649 1.21201
 C 0.07547 0.79842 -1.21273
 C 0.16880 1.25805 0.00053
 C -0.06050 -0.48496 1.78563
 C -0.05985 -0.48380 -1.78432
 F 0.17843 1.48976 2.07990
 F 0.17778 1.49341 -2.08569
 H -0.96558 -0.92300 1.48421
 H -0.96448 -0.92207 -1.48356
 H 0.72912 -1.11229 1.48381
 H 0.72948 -1.11118 -1.48152
 H -0.04285 -0.39980 2.80659
 H -0.04140 -0.39904 -2.80485
13
bifur_IRC_Cartesians_noMW_output/new_data/bifur_traj3_Cartesians point 323
C 0.07525 0.79405 1.20599
 C 0.07513 0.79594 -1.20669
 C 0.15132 1.25583 0.00052
 C -0.06075 -0.48484 1.78540
 C -0.06011 -0.48370 -1.78411
 F 0.18852 1.49003 2.06783
 F 0.18794 1.49361 -2.07351
 H -0.96390 -0.92615 1.48426
 H -0.96282 -0.92523 -1.48361
 H 0.73063 -1.11165 1.48989
 H 0.73097 -1.11056 -1.48766
 H -0.04680 -0.39403 2.80522
 H -0.04539 -0.39329 -2.80352
13
bifur_IRC_Cartesians_noMW_output/new_data/bifur_traj3_Cartesians point 324
C 0.07490 0.79166 1.20011
 C 0.07481 0.79351 -1.20080
 C 0.13424 1.25366 0.00051
 C -0.06099 -0.48472 1.78517
 C -0.06036 -0.48360 -1.78391
 F 0.19840 1.49029 2.05604
 F 0.19786 1.49380 -2.06160
 H -0.96226 -0.92922 1.48431
 H -0.96120 -0.92832 -1.48366
 H 0.73210 -1.11102 1.49583
 H 0.73243 -1.10995 -1.49366
 H -0.05066 -0.38840 2.80389
 H -0.04929 -0.38767 -2.80222
13
bifur_IRC_Cartesians_noMW_output/new_data/bifur_traj3_Cartesians point 325
C 0.07456 0.78931 1.19435
 C 0.07449 0.79113 -1.19502
 C 0.11752 1.25153 0.00050
 C -0.06122 -0.48460 1.78495
 C -0.06060 -0.48351 -1.78372
 F 0.20807 1.49055 2.04449
 F 0.20758 1.49399 -2.04994
 H -0.96065 -0.93223 1.48436
 H -0.95961 -0.93135 -1.48371
 H 0.73355 -1.11041 1.50164
 H 0.73387 -1.10936 -1.49953
 H -0.05444 -0.38288 2.80258
 H -0.05311 -0.38217 -2.80094
13
bifur_IRC_Cartesians_noMW_output/new_data/bifur_traj3_Cartesians point 326
C 0.07423 0.78701 1.18868
 C 0.07418 0.78879 -1.18935
 C 0.10108 1.24944 0.00049
 C -0.06145 -0.48449 1.78473
 C -0.06085 -0.48341 -1.78352
 F 0.21757 1.49081 2.03314
 F 0.21713 1.49417 -2.03848
 H -0.95907 -0.93519 1.48441
 H -0.95805 -0.93433 -1.48376
 H 0.73497 -1.10980 1.50736
 H 0.73527 -1.10878 -1.50530
 H -0.05815 -0.37746 2.80130
 H -0.05686 -0.37676 -2.79969
13
bifur_IRC_Cartesians_noMW_output/new_data/bifur_traj3_Cartesians point 327
C 0.07391 0.78475 1.18313
 C 0.07387 0.78649 -1.18378
 C 0.08495 1.24739 0.00047
 C -0.06168 -0.48437 1.78451
 C -0.06108 -0.48332 -1.78333
 F 0.22689 1.49106 2.02200
 F 0.22651 1.49435 -2.02724
 H -0.95752 -0.93810 1.48445
 H -0.95652 -0.93725 -1.48381
 H 0.73636 -1.10921 1.51297
 H 0.73665 -1.10821 -1.51097
 H -0.06180 -0.37214 2.80004
 H -0.06054 -0.37145 -2.79846
13
bifur_IRC_Cartesians_noMW_output/new_data/bifur_traj3_Cartesians point 328
C 0.07359 0.78257 1.17774
 C 0.07357 0.78427 -1.17838
 C 0.06933 1.24540 0.00047
 C -0.06190 -0.48426 1.78431
 C -0.06131 -0.48323 -1.78315
 F 0.23592 1.49130 2.01121
 F 0.23558 1.49453 -2.01635
 H -0.95601 -0.94091 1.48450
 H -0.95504 -0.94008 -1.48385
 H 0.73771 -1.10864 1.51840
 H 0.73799 -1.10765 -1.51645
 H -0.06533 -0.36699 2.79882
 H -0.06411 -0.36631 -2.79726
13
bifur_IRC_Cartesians_noMW_output/new_data/bifur_traj3_Cartesians point 329
C 0.07329 0.78050 1.17265
 C 0.07329 0.78217 -1.17328
 C 0.05454 1.24352 0.00046
 C -0.06211 -0.48416 1.78411
 C -0.06153 -0.48314 -1.78298
 F 0.24447 1.49153 2.00100
 F 0.24418 1.49469 -2.00604
 H -0.95459 -0.94357 1.48454
 H -0.95363 -0.94275 -1.48390
 H 0.73899 -1.10810 1.52354
 H 0.73925 -1.10713 -1.52165
 H -0.06867 -0.36211 2.79767
 H -0.06749 -0.36144 -2.79614
13
bifur_IRC_Cartesians_noMW_output/new_data/bifur_traj3_Cartesians point 330
C 0.07301 0.77856 1.16789
 C 0.07303 0.78020 -1.16851
 C 0.04073 1.24176 0.00045
 C -0.06230 -0.48406 1.78393
 C -0.06174 -0.48307 -1.78281
 F 0.25245 1.49174 1.99147
 F 0.25220 1.49485 -1.99641
 H -0.95326 -0.94606 1.48459
 H -0.95232 -0.94525 -1.48394
 H 0.74018 -1.10759 1.52835
 H 0.74044 -1.10664 -1.52650
 H -0.07179 -0.35755 2.79659
 H -0.07064 -0.35690 -2.79508
13
bifur_IRC_Cartesians_noMW_output/new_data/bifur_traj3_Cartesians point 331
C 0.07301 0.77856 1.16789
 C 0.07303 0.78020 -1.16851
 C 0.04073 1.24176 0.00045
 C -0.06230 -0.48406 1.78393
 C -0.06174 -0.48307 -1.78281
 F 0.25245 1.49174 1.99147
 F 0.25220 1.49485 -1.99641
 H -0.95326 -0.94606 1.48459
 H -0.95232 -0.94525 -1.48394
 H 0.74018 -1.10759 1.52835
 H 0.74044 -1.10664 -1.52650
 H -0.07179 -0.35755 2.79659
 H -0.07064 -0.35690 -2.79508
13
bifur_IRC_Cartesians_noMW_output/new_data/bifur_traj3_Cartesians point 332
C 0.07250 0.77502 1.15916
 C 0.07255 0.77660 -1.15976
 C 0.01540 1.23854 0.00043
 C -0.06265 -0.48388 1.78359
 C -0.06211 -0.48292 -1.78252
 F 0.26709 1.49213 1.97397
 F 0.26693 1.49513 -1.97875
 H -0.95082 -0.95062 1.48466
 H -0.94992 -0.94984 -1.48401
 H 0.74237 -1.10666 1.53716
 H 0.74260 -1.10574 -1.53539
 H -0.07751 -0.34919 2.79461
 H -0.07642 -0.34856 -2.79315
13
bifur_IRC_Cartesians_noMW_output/new_data/bifur_traj3_Cartesians point 333
C 0.07226 0.77332 1.15498
 C 0.07232 0.77487 -1.15557
 C 0.00326 1.23699 0.00042
 C -0.06283 -0.48380 1.78343
 C -0.06229 -0.48285 -1.78237
 F 0.27411 1.49232 1.96559
 F 0.27398 1.49527 -1.97029
 H -0.94966 -0.95281 1.48470
 H -0.94876 -0.95204 -1.48405
 H 0.74342 -1.10622 1.54138
 H 0.74364 -1.10531 -1.53966
 H -0.08026 -0.34519 2.79366
 H -0.07919 -0.34456 -2.79222
13
bifur_IRC_Cartesians_noMW_output/new_data/bifur_traj3_Cartesians point 334
C 0.07201 0.77161 1.15077
 C 0.07208 0.77313 -1.15135
 C -0.00896 1.23544 0.00042
 C -0.06300 -0.48371 1.78327
 C -0.06247 -0.48278 -1.78223
 F 0.28117 1.49251 1.95715
 F 0.28108 1.49541 -1.96177
 H -0.94848 -0.95501 1.48473
 H -0.94760 -0.95425 -1.48409
 H 0.74448 -1.10577 1.54563
 H 0.74469 -1.10488 -1.54395
 H -0.08302 -0.34116 2.79271
 H -0.08198 -0.34054 -2.79129
13
bifur_IRC_Cartesians_noMW_output/new_data/bifur_traj3_Cartesians point 335
C 0.07175 0.76985 1.14644
 C 0.07184 0.77134 -1.14701
 C -0.02153 1.23384 0.00041
 C -0.06317 -0.48362 1.78310
 C -0.06265 -0.48271 -1.78208
 F 0.28843 1.49271 1.94847
 F 0.28839 1.49555 -1.95301
 H -0.94727 -0.95727 1.48477
 H -0.94641 -0.95653 -1.48412
 H 0.74556 -1.10531 1.55000
 H 0.74576 -1.10443 -1.54836
 H -0.08586 -0.33701 2.79173
 H -0.08485 -0.33641 -2.79033
13
bifur_IRC_Cartesians_noMW_output/new_data/bifur_traj3_Cartesians point 336
C 0.07149 0.76802 1.14193
 C 0.07159 0.76948 -1.14250
 C -0.03461 1.23218 0.00040
 C -0.06336 -0.48353 1.78293
 C -0.06285 -0.48263 -1.78193
 F 0.29599 1.49291 1.93944
 F 0.29599 1.49570 -1.94389
 H -0.94601 -0.95963 1.48481
 H -0.94517 -0.95889 -1.48416
 H 0.74669 -1.10483 1.55455
 H 0.74688 -1.10397 -1.55296
 H -0.08881 -0.33270 2.79071
 H -0.08784 -0.33210 -2.78933
13
bifur_IRC_Cartesians_noMW_output/new_data/bifur_traj3_Cartesians point 337
C 0.07122 0.76613 1.13729
 C 0.07134 0.76756 -1.13784
 C -0.04809 1.23046 0.00039
 C -0.06355 -0.48343 1.78275
 C -0.06305 -0.48256 -1.78177
 F 0.30378 1.49312 1.93013
 F 0.30382 1.49585 -1.93449
 H -0.94471 -0.96206 1.48485
 H -0.94389 -0.96133 -1.48420
 H 0.74786 -1.10433 1.55923
 H 0.74804 -1.10349 -1.55769
 H -0.09186 -0.32825 2.78966
 H -0.09092 -0.32766 -2.78831
13
bifur_IRC_Cartesians_noMW_output/new_data/bifur_traj3_Cartesians point 338
C 0.07094 0.76423 1.13261
 C 0.07108 0.76563 -1.13315
 C -0.06167 1.22873 0.00038
 C -0.06374 -0.48334 1.78257
 C -0.06325 -0.48248 -1.78161
 F 0.31164 1.49333 1.92075
 F 0.31172 1.49600 -1.92502
 H -0.94341 -0.96450 1.48489
 H -0.94260 -0.96379 -1.48424
 H 0.74903 -1.10384 1.56396
 H 0.74920 -1.10301 -1.56246
 H -0.09493 -0.32377 2.78860
 H -0.09402 -0.32319 -2.78727
13
bifur_IRC_Cartesians_noMW_output/new_data/bifur_traj3_Cartesians point 339
C 0.07067 0.76234 1.12797
 C 0.07082 0.76371 -1.12850
 C -0.07515 1.22702 0.00038
 C -0.06393 -0.48324 1.78239
 C -0.06344 -0.48240 -1.78145
 F 0.31943 1.49354 1.91145
 F 0.31955 1.49615 -1.91563
 H -0.94211 -0.96693 1.48493
 H -0.94132 -0.96623 -1.48428
 H 0.75020 -1.10334 1.56864
 H 0.75035 -1.10253 -1.56719
 H -0.09797 -0.31932 2.78754
 H -0.09710 -0.31876 -2.78624
13
bifur_IRC_Cartesians_noMW_output/new_data/bifur_traj3_Cartesians point 340
C 0.07040 0.76047 1.12337
 C 0.07057 0.76181 -1.12389
 C -0.08849 1.22532 0.00037
 C -0.06411 -0.48315 1.78221
 C -0.06364 -0.48233 -1.78129
 F 0.32714 1.49375 1.90223
 F 0.32730 1.49630 -1.90633
 H -0.94083 -0.96933 1.48497
 H -0.94005 -0.96865 -1.48432
 H 0.75135 -1.10285 1.57328
 H 0.75149 -1.10206 -1.57188
 H -0.10099 -0.31492 2.78650
 H -0.10014 -0.31437 -2.78522
13
bifur_IRC_Cartesians_noMW_output/new_data/bifur_traj3_Cartesians point 341
C 0.07013 0.75861 1.11878
 C 0.07032 0.75992 -1.11929
 C -0.10180 1.22363 0.00036
 C -0.06430 -0.48306 1.78204
 C -0.06384 -0.48225 -1.78114
 F 0.33483 1.49395 1.89304
 F 0.33504 1.49645 -1.89705
 H -0.93955 -0.97173 1.48501
 H -0.93879 -0.97106 -1.48436
 H 0.75250 -1.10237 1.57791
 H 0.75263 -1.10159 -1.57656
 H -0.10400 -0.31053 2.78546
 H -0.10318 -0.30999 -2.78421
13
bifur_IRC_Cartesians_noMW_output/new_data/bifur_traj3_Cartesians point 342
C 0.07013 0.75861 1.11878
 C 0.07032 0.75992 -1.11930
 C -0.10180 1.22363 0.00036
 C -0.06430 -0.48306 1.78204
 C -0.06384 -0.48225 -1.78114
 F 0.33483 1.49395 1.89304
 F 0.33504 1.49645 -1.89705
 H -0.93955 -0.97173 1.48501
 H -0.93879 -0.97106 -1.48436
 H 0.75250 -1.10237 1.57791
 H 0.75263 -1.10159 -1.57656
 H -0.10400 -0.31053 2.78546
 H -0.10318 -0.30999 -2.78421
13
bifur_IRC_Cartesians_noMW_output/new_data/bifur_traj3_Cartesians point 343
C 0.06959 0.75485 1.10953
 C 0.06980 0.75610 -1.11002
 C -0.12866 1.22021 0.00034
 C -0.06468 -0.48287 1.78168
 C -0.06423 -0.48210 -1.78082
 F 0.35036 1.49437 1.87449
 F 0.35065 1.49675 -1.87832
 H -0.93696 -0.97657 1.48509
 H -0.93623 -0.97592 -1.48444
 H 0.75482 -1.10138 1.58725
 H 0.75493 -1.10064 -1.58599
 H -0.11007 -0.30167 2.78337
 H -0.10931 -0.30115 -2.78216
13
bifur_IRC_Cartesians_noMW_output/new_data/bifur_traj3_Cartesians point 344
C 0.06932 0.75299 1.10494
 C 0.06955 0.75420 -1.10543
 C -0.14197 1.21852 0.00033
 C -0.06486 -0.48277 1.78150
 C -0.06443 -0.48202 -1.78067
 F 0.35805 1.49458 1.86530
 F 0.35838 1.49690 -1.86904
 H -0.93568 -0.97896 1.48513
 H -0.93497 -0.97833 -1.48448
 H 0.75597 -1.10089 1.59188
 H 0.75607 -1.10017 -1.59066
 H -0.11308 -0.29728 2.78233
 H -0.11235 -0.29677 -2.78114
13
bifur_IRC_Cartesians_noMW_output/new_data/bifur_traj3_Cartesians point 345
C 0.06906 0.75121 1.10056
 C 0.06931 0.75240 -1.10104
 C -0.15468 1.21690 0.00033
 C -0.06504 -0.48268 1.78133
 C -0.06462 -0.48195 -1.78052
 F 0.36540 1.49477 1.85653
 F 0.36577 1.49705 -1.86019
 H -0.93446 -0.98125 1.48517
 H -0.93376 -0.98063 -1.48452
 H 0.75707 -1.10043 1.59630
 H 0.75716 -1.09972 -1.59513
 H -0.11595 -0.29308 2.78133
 H -0.11525 -0.29258 -2.78017
13
bifur_IRC_Cartesians_noMW_output/new_data/bifur_traj3_Cartesians point 346
C 0.06882 0.74955 1.09649
 C 0.06908 0.75071 -1.09695
 C -0.16652 1.21539 0.00032
 C -0.06521 -0.48260 1.78118
 C -0.06479 -0.48188 -1.78038
 F 0.37224 1.49496 1.84835
 F 0.37265 1.49718 -1.85193
 H -0.93332 -0.98338 1.48520
 H -0.93264 -0.98278 -1.48455
 H 0.75809 -1.09999 1.60042
 H 0.75817 -1.09930 -1.59928
 H -0.11862 -0.28918 2.78041
 H -0.11796 -0.28869 -2.77927
13
bifur_IRC_Cartesians_noMW_output/new_data/bifur_traj3_Cartesians point 347
C 0.06860 0.74802 1.09270
 C 0.06888 0.74915 -1.09316
 C -0.17749 1.21400 0.00031
 C -0.06536 -0.48252 1.78103
 C -0.06495 -0.48182 -1.78025
 F 0.37858 1.49513 1.84077
 F 0.37903 1.49730 -1.84428
 H -0.93226 -0.98536 1.48523
 H -0.93160 -0.98476 -1.48458
 H 0.75904 -1.09959 1.60424
 H 0.75911 -1.09891 -1.60314
 H -0.12110 -0.28556 2.77955
 H -0.12046 -0.28507 -2.77843
13
bifur_IRC_Cartesians_noMW_output/new_data/bifur_traj3_Cartesians point 348
C 0.06840 0.74658 1.08917
 C 0.06868 0.74769 -1.08962
 C -0.18776 1.21269 0.00030
 C -0.06551 -0.48245 1.78089
 C -0.06510 -0.48176 -1.78013
 F 0.38452 1.49529 1.83369
 F 0.38499 1.49742 -1.83713
 H -0.93128 -0.98721 1.48526
 H -0.93062 -0.98662 -1.48461
 H 0.75993 -1.09921 1.60780
 H 0.75999 -1.09854 -1.60674
 H -0.12342 -0.28217 2.77875
 H -0.12281 -0.28170 -2.77765
13
bifur_IRC_Cartesians_noMW_output/new_data/bifur_traj3_Cartesians point 349
C 0.06820 0.74523 1.08584
 C 0.06850 0.74631 -1.08628
 C -0.19742 1.21146 0.00030
 C -0.06564 -0.48238 1.78077
 C -0.06525 -0.48170 -1.78001
 F 0.39010 1.49543 1.82701
 F 0.39061 1.49753 -1.83039
 H -0.93035 -0.98895 1.48529
 H -0.92970 -0.98837 -1.48464
 H 0.76076 -1.09886 1.61117
 H 0.76081 -1.09820 -1.61014
 H -0.12561 -0.27898 2.77800
 H -0.12501 -0.27852 -2.77691
13
bifur_IRC_Cartesians_noMW_output/new_data/bifur_traj3_Cartesians point 350
C 0.06802 0.74396 1.08273
 C 0.06832 0.74503 -1.08316
 C -0.20645 1.21031 0.00029
 C -0.06577 -0.48232 1.78065
 C -0.06538 -0.48165 -1.77991
 F 0.39532 1.49557 1.82078
 F 0.39585 1.49763 -1.82409
 H -0.92948 -0.99057 1.48532
 H -0.92885 -0.99001 -1.48467
 H 0.76154 -1.09853 1.61431
 H 0.76159 -1.09788 -1.61331
 H -0.12765 -0.27600 2.77729
 H -0.12707 -0.27554 -2.77622
13
bifur_IRC_Cartesians_noMW_output/new_data/bifur_traj3_Cartesians point 351
C 0.06785 0.74283 1.07993
 C 0.06817 0.74388 -1.08037
 C -0.21456 1.20928 0.00029
 C -0.06588 -0.48226 1.78054
 C -0.06550 -0.48161 -1.77981
 F 0.40001 1.49570 1.81518
 F 0.40056 1.49772 -1.81844
 H -0.92870 -0.99203 1.48534
 H -0.92808 -0.99147 -1.48469
 H 0.76224 -1.09823 1.61712
 H 0.76228 -1.09759 -1.61615
 H -0.12948 -0.27333 2.77666
 H -0.12892 -0.27288 -2.77560
13
bifur_IRC_Cartesians_noMW_output/new_data/bifur_traj3_Cartesians point 352
C 0.06771 0.74186 1.07756
 C 0.06804 0.74289 -1.07798
 C -0.22145 1.20841 0.00028
 C -0.06598 -0.48221 1.78045
 C -0.06560 -0.48157 -1.77973
 F 0.40399 1.49581 1.81042
 F 0.40457 1.49780 -1.81364
 H -0.92803 -0.99328 1.48536
 H -0.92742 -0.99272 -1.48471
 H 0.76284 -1.09798 1.61952
 H 0.76287 -1.09735 -1.61858
 H -0.13104 -0.27105 2.77612
 H -0.13050 -0.27061 -2.77508
13
bifur_IRC_Cartesians_noMW_output/new_data/bifur_traj3_Cartesians point 353
C 0.06771 0.74186 1.07756
 C 0.06804 0.74289 -1.07798
 C -0.22145 1.20841 0.00028
 C -0.06598 -0.48221 1.78045
 C -0.06560 -0.48157 -1.77973
 F 0.40399 1.49581 1.81042
 F 0.40457 1.49780 -1.81364
 H -0.92803 -0.99328 1.48536
 H -0.92742 -0.99272 -1.48471
 H 0.76284 -1.09798 1.61952
 H 0.76287 -1.09735 -1.61858
 H -0.13104 -0.27105 2.77612
 H -0.13050 -0.27061 -2.77508
13
bifur_IRC_Cartesians_noMW_output/new_data/bifur_traj3_Cartesians point 354
C 0.06750 0.74037 1.07390
 C 0.06784 0.74138 -1.07431
 C -0.23208 1.20705 0.00028
 C -0.06613 -0.48214 1.78031
 C -0.06576 -0.48151 -1.77961
 F 0.41014 1.49597 1.80308
 F 0.41075 1.49792 -1.80622
 H -0.92701 -0.99519 1.48540
 H -0.92641 -0.99465 -1.48474
 H 0.76376 -1.09759 1.62322
 H 0.76378 -1.09697 -1.62231
 H -0.13344 -0.26755 2.77529
 H -0.13293 -0.26711 -2.77427
13
bifur_IRC_Cartesians_noMW_output/new_data/bifur_traj3_Cartesians point 355
C 0.06741 0.73976 1.07239
 C 0.06775 0.74076 -1.07280
 C -0.23647 1.20650 0.00027
 C -0.06619 -0.48211 1.78025
 C -0.06582 -0.48148 -1.77956
 F 0.41267 1.49604 1.80005
 F 0.41330 1.49797 -1.80317
 H -0.92659 -0.99598 1.48541
 H -0.92600 -0.99544 -1.48476
 H 0.76414 -1.09743 1.62474
 H 0.76415 -1.09682 -1.62385
 H -0.13443 -0.26610 2.77495
 H -0.13393 -0.26567 -2.77393
13
bifur_IRC_Cartesians_noMW_output/new_data/bifur_traj3_Cartesians point 356
C 0.06733 0.73918 1.07095
 C 0.06767 0.74016 -1.07136
 C -0.24063 1.20597 0.00027
 C -0.06625 -0.48208 1.78019
 C -0.06588 -0.48146 -1.77951
 F 0.41508 1.49611 1.79717
 F 0.41572 1.49801 -1.80026
 H -0.92619 -0.99673 1.48542
 H -0.92560 -0.99619 -1.48477
 H 0.76450 -1.09728 1.62619
 H 0.76451 -1.09667 -1.62531
 H -0.13537 -0.26473 2.77462
 H -0.13488 -0.26429 -2.77361
13
bifur_IRC_Cartesians_noMW_output/new_data/bifur_traj3_Cartesians point 357
C 0.06724 0.73859 1.06951
 C 0.06759 0.73957 -1.06992
 C -0.24480 1.20544 0.00027
 C -0.06631 -0.48205 1.78014
 C -0.06595 -0.48143 -1.77946
 F 0.41749 1.49617 1.79430
 F 0.41814 1.49806 -1.79736
 H -0.92579 -0.99748 1.48543
 H -0.92521 -0.99695 -1.48478
 H 0.76486 -1.09712 1.62764
 H 0.76487 -1.09652 -1.62677
 H -0.13631 -0.26335 2.77430
 H -0.13583 -0.26292 -2.77330
13
bifur_IRC_Cartesians_noMW_output/new_data/bifur_traj3_Cartesians point 358
C 0.06716 0.73800 1.06805
 C 0.06751 0.73897 -1.06846
 C -0.24905 1.20490 0.00027
 C -0.06637 -0.48202 1.78008
 C -0.06601 -0.48141 -1.77941
 F 0.41994 1.49624 1.79137
 F 0.42061 1.49811 -1.79440
 H -0.92538 -0.99824 1.48545
 H -0.92480 -0.99772 -1.48479
 H 0.76522 -1.09697 1.62912
 H 0.76523 -1.09637 -1.62827
 H -0.13727 -0.26195 2.77397
 H -0.13680 -0.26152 -2.77297
13
bifur_IRC_Cartesians_noMW_output/new_data/bifur_traj3_Cartesians point 359
C 0.06707 0.73739 1.06656
 C 0.06743 0.73835 -1.06696
 C -0.25339 1.20434 0.00026
 C -0.06643 -0.48199 1.78002
 C -0.06607 -0.48138 -1.77936
 F 0.42245 1.49630 1.78837
 F 0.42313 1.49816 -1.79137
 H -0.92496 -0.99903 1.48546
 H -0.92439 -0.99850 -1.48481
 H 0.76560 -1.09681 1.63063
 H 0.76560 -1.09622 -1.62979
 H -0.13825 -0.26052 2.77363
 H -0.13779 -0.26010 -2.77264
13
bifur_IRC_Cartesians_noMW_output/new_data/bifur_traj3_Cartesians point 360
C 0.06698 0.73677 1.06503
 C 0.06735 0.73772 -1.06543
 C -0.25782 1.20378 0.00026
 C -0.06649 -0.48196 1.77997
 C -0.06614 -0.48136 -1.77930
 F 0.42501 1.49637 1.78531
 F 0.42570 1.49821 -1.78829
 H -0.92453 -0.99982 1.48547
 H -0.92397 -0.99931 -1.48482
 H 0.76598 -1.09665 1.63217
 H 0.76598 -1.09606 -1.63135
 H -0.13925 -0.25906 2.77328
 H -0.13880 -0.25864 -2.77230
13
bifur_IRC_Cartesians_noMW_output/new_data/bifur_traj3_Cartesians point 361
C 0.06689 0.73613 1.06345
 C 0.06726 0.73707 -1.06385
 C -0.26239 1.20320 0.00026
 C -0.06656 -0.48193 1.77990
 C -0.06620 -0.48133 -1.77925
 F 0.42765 1.49644 1.78215
 F 0.42836 1.49826 -1.78510
 H -0.92409 -1.00065 1.48549
 H -0.92354 -1.00013 -1.48483
 H 0.76638 -1.09648 1.63376
 H 0.76637 -1.09590 -1.63295
 H -0.14029 -0.25755 2.77293
 H -0.13984 -0.25714 -2.77196
13
bifur_IRC_Cartesians_noMW_output/new_data/bifur_traj3_Cartesians point 362
C 0.06679 0.73546 1.06181
 C 0.06717 0.73639 -1.06220
 C -0.26716 1.20259 0.00026
 C -0.06662 -0.48189 1.77984
 C -0.06627 -0.48130 -1.77919
 F 0.43041 1.49652 1.77886
 F 0.43113 1.49831 -1.78177
 H -0.92363 -1.00151 1.48550
 H -0.92308 -1.00100 -1.48485
 H 0.76679 -1.09630 1.63542
 H 0.76678 -1.09573 -1.63463
 H -0.14137 -0.25597 2.77255
 H -0.14093 -0.25556 -2.77159
13
bifur_IRC_Cartesians_noMW_output/new_data/bifur_traj3_Cartesians point 363
C 0.06669 0.73476 1.06007
 C 0.06707 0.73567 -1.06046
 C -0.27221 1.20195 0.00025
 C -0.06669 -0.48186 1.77977
 C -0.06635 -0.48128 -1.77913
 F 0.43333 1.49659 1.77537
 F 0.43407 1.49837 -1.77825
 H -0.92315 -1.00242 1.48551
 H -0.92260 -1.00191 -1.48486
 H 0.76723 -1.09612 1.63717
 H 0.76721 -1.09555 -1.63640
 H -0.14251 -0.25431 2.77216
 H -0.14209 -0.25390 -2.77121
13
bifur_IRC_Cartesians_noMW_output/new_data/bifur_traj3_Cartesians point 364
C 0.06669 0.73476 1.06007
 C 0.06707 0.73567 -1.06046
 C -0.27221 1.20195 0.00025
 C -0.06669 -0.48186 1.77977
 C -0.06635 -0.48128 -1.77913
 F 0.43333 1.49659 1.77537
 F 0.43407 1.49837 -1.77825
 H -0.92315 -1.00242 1.48551
 H -0.92260 -1.00191 -1.48486
 H 0.76723 -1.09612 1.63717
 H 0.76721 -1.09555 -1.63640
 H -0.14251 -0.25431 2.77216
 H -0.14209 -0.25390 -2.77121
13
bifur_IRC_Cartesians_noMW_output/new_data/bifur_traj3_Cartesians point 365
C 0.06647 0.73323 1.05631
 C 0.06687 0.73412 -1.05669
 C -0.28312 1.20056 0.00025
 C -0.06685 -0.48178 1.77963
 C -0.06651 -0.48121 -1.77901
 F 0.43964 1.49676 1.76784
 F 0.44041 1.49849 -1.77064
 H -0.92210 -1.00438 1.48555
 H -0.92157 -1.00389 -1.48489
 H 0.76817 -1.09572 1.64097
 H 0.76815 -1.09516 -1.64023
 H -0.14497 -0.25071 2.77131
 H -0.14458 -0.25031 -2.77037
13
bifur_IRC_Cartesians_noMW_output/new_data/bifur_traj3_Cartesians point 366
C 0.06636 0.73245 1.05440
 C 0.06676 0.73333 -1.05477
 C -0.28868 1.19985 0.00024
 C -0.06693 -0.48174 1.77956
 C -0.06659 -0.48118 -1.77894
 F 0.44285 1.49685 1.76400
 F 0.44364 1.49855 -1.76677
 H -0.92156 -1.00538 1.48556
 H -0.92104 -1.00489 -1.48491
 H 0.76865 -1.09551 1.64290
 H 0.76862 -1.09497 -1.64219
 H -0.14623 -0.24887 2.77087
 H -0.14585 -0.24848 -2.76995
13
bifur_IRC_Cartesians_noMW_output/new_data/bifur_traj3_Cartesians point 367
C 0.06625 0.73170 1.05255
 C 0.06666 0.73257 -1.05292
 C -0.29404 1.19917 0.00024
 C -0.06700 -0.48170 1.77948
 C -0.06667 -0.48115 -1.77888
 F 0.44595 1.49693 1.76030
 F 0.44676 1.49861 -1.76303
 H -0.92105 -1.00635 1.48558
 H -0.92053 -1.00586 -1.48493
 H 0.76911 -1.09532 1.64477
 H 0.76908 -1.09478 -1.64407
 H -0.14744 -0.24711 2.77045
 H -0.14707 -0.24672 -2.76954
13
bifur_IRC_Cartesians_noMW_output/new_data/bifur_traj3_Cartesians point 368
C 0.06615 0.73099 1.05080
 C 0.06656 0.73184 -1.05117
 C -0.29910 1.19853 0.00024
 C -0.06707 -0.48167 1.77942
 C -0.06675 -0.48112 -1.77882
 F 0.44888 1.49701 1.75680
 F 0.44970 1.49867 -1.75950
 H -0.92056 -1.00726 1.48559
 H -0.92005 -1.00678 -1.48494
 H 0.76955 -1.09513 1.64653
 H 0.76951 -1.09460 -1.64585
 H -0.14858 -0.24544 2.77006
 H -0.14823 -0.24505 -2.76915
13
bifur_IRC_Cartesians_noMW_output/new_data/bifur_traj3_Cartesians point 369
C 0.06605 0.73033 1.04918
 C 0.06647 0.73117 -1.04954
 C -0.30383 1.19793 0.00023
 C -0.06714 -0.48163 1.77935
 C -0.06682 -0.48109 -1.77876
 F 0.45161 1.49708 1.75354
 F 0.45245 1.49872 -1.75621
 H -0.92011 -1.00811 1.48561
 H -0.91960 -1.00764 -1.48496
 H 0.76996 -1.09496 1.64817
 H 0.76992 -1.09443 -1.64751
 H -0.14965 -0.24388 2.76969
 H -0.14931 -0.24349 -2.76879
13
bifur_IRC_Cartesians_noMW_output/new_data/bifur_traj3_Cartesians point 370
C 0.06596 0.72972 1.04767
 C 0.06639 0.73055 -1.04804
 C -0.30819 1.19737 0.00023
 C -0.06720 -0.48160 1.77930
 C -0.06688 -0.48107 -1.77871
 F 0.45413 1.49715 1.75053
 F 0.45498 1.49877 -1.75317
 H -0.91969 -1.00889 1.48562
 H -0.91919 -1.00843 -1.48497
 H 0.77033 -1.09480 1.64969
 H 0.77029 -1.09428 -1.64904
 H -0.15064 -0.24244 2.76935
 H -0.15030 -0.24206 -2.76846
13
bifur_IRC_Cartesians_noMW_output/new_data/bifur_traj3_Cartesians point 371
C 0.06588 0.72917 1.04632
 C 0.06631 0.72999 -1.04668
 C -0.31211 1.19687 0.00023
 C -0.06725 -0.48158 1.77924
 C -0.06694 -0.48105 -1.77867
 F 0.45639 1.49721 1.74782
 F 0.45726 1.49882 -1.75044
 H -0.91931 -1.00960 1.48563
 H -0.91881 -1.00914 -1.48498
 H 0.77067 -1.09466 1.65105
 H 0.77063 -1.09414 -1.65041
 H -0.15152 -0.24115 2.76904
 H -0.15120 -0.24077 -2.76816
13
bifur_IRC_Cartesians_noMW_output/new_data/bifur_traj3_Cartesians point 372
C 0.06581 0.72870 1.04516
 C 0.06625 0.72951 -1.04551
 C -0.31550 1.19644 0.00023
 C -0.06730 -0.48155 1.77920
 C -0.06699 -0.48103 -1.77863
 F 0.45835 1.49727 1.74548
 F 0.45923 1.49886 -1.74807
 H -0.91898 -1.01021 1.48564
 H -0.91849 -1.00975 -1.48499
 H 0.77097 -1.09453 1.65223
 H 0.77092 -1.09402 -1.65160
 H -0.15229 -0.24003 2.76878
 H -0.15197 -0.23965 -2.76790
13
bifur_IRC_Cartesians_noMW_output/new_data/bifur_traj3_Cartesians point 373
C 0.06576 0.72830 1.04419
 C 0.06620 0.72911 -1.04454
 C -0.31831 1.19608 0.00022
 C -0.06734 -0.48153 1.77916
 C -0.06703 -0.48101 -1.77859
 F 0.45998 1.49731 1.74354
 F 0.46086 1.49889 -1.74611
 H -0.91871 -1.01072 1.48565
 H -0.91822 -1.01026 -1.48500
 H 0.77121 -1.09443 1.65321
 H 0.77116 -1.09392 -1.65259
 H -0.15292 -0.23910 2.76856
 H -0.15261 -0.23873 -2.76769
13
bifur_IRC_Cartesians_noMW_output/new_data/bifur_traj3_Cartesians point 374
C 0.06571 0.72798 1.04339
 C 0.06615 0.72878 -1.04375
 C -0.32061 1.19579 0.00022
 C -0.06737 -0.48152 1.77913
 C -0.06706 -0.48100 -1.77857
 F 0.46131 1.49735 1.74195
 F 0.46220 1.49891 -1.74451
 H -0.91849 -1.01113 1.48566
 H -0.91801 -1.01067 -1.48501
 H 0.77141 -1.09434 1.65401
 H 0.77135 -1.09384 -1.65340
 H -0.15345 -0.23834 2.76838
 H -0.15314 -0.23797 -2.76751
13
bifur_IRC_Cartesians_noMW_output/new_data/bifur_traj3_Cartesians point 375
C 0.06571 0.72798 1.04339
 C 0.06615 0.72878 -1.04375
 C -0.32061 1.19579 0.00022
 C -0.06737 -0.48152 1.77913
 C -0.06706 -0.48100 -1.77857
 F 0.46131 1.49735 1.74195
 F 0.46220 1.49891 -1.74451
 H -0.91849 -1.01113 1.48566
 H -0.91801 -1.01067 -1.48501
 H 0.77141 -1.09434 1.65401
 H 0.77135 -1.09384 -1.65340
 H -0.15345 -0.23834 2.76838
 H -0.15314 -0.23797 -2.76751
13
bifur_IRC_Cartesians_noMW_output/new_data/bifur_traj3_Cartesians point 376
C 0.06563 0.72745 1.04209
 C 0.06608 0.72825 -1.04244
 C -0.32439 1.19531 0.00022
 C -0.06743 -0.48149 1.77908
 C -0.06712 -0.48098 -1.77852
 F 0.46349 1.49740 1.73934
 F 0.46439 1.49896 -1.74187
 H -0.91813 -1.01181 1.48567
 H -0.91765 -1.01136 -1.48502
 H 0.77174 -1.09421 1.65532
 H 0.77168 -1.09370 -1.65473
 H -0.15430 -0.23709 2.76809
 H -0.15400 -0.23673 -2.76722
13
bifur_IRC_Cartesians_noMW_output/new_data/bifur_traj3_Cartesians point 377
C 0.06560 0.72719 1.04145
 C 0.06604 0.72798 -1.04180
 C -0.32625 1.19507 0.00022
 C -0.06745 -0.48148 1.77906
 C -0.06715 -0.48097 -1.77850
 F 0.46456 1.49743 1.73806
 F 0.46547 1.49898 -1.74058
 H -0.91795 -1.01215 1.48567
 H -0.91747 -1.01169 -1.48502
 H 0.77190 -1.09414 1.65596
 H 0.77184 -1.09364 -1.65538
 H -0.15472 -0.23648 2.76794
 H -0.15442 -0.23612 -2.76708
13
bifur_IRC_Cartesians_noMW_output/new_data/bifur_traj3_Cartesians point 378
C 0.06556 0.72691 1.04076
 C 0.06601 0.72769 -1.04110
 C -0.32827 1.19482 0.00022
 C -0.06748 -0.48146 1.77903
 C -0.06718 -0.48096 -1.77848
 F 0.46573 1.49746 1.73666
 F 0.46665 1.49900 -1.73917
 H -0.91775 -1.01251 1.48568
 H -0.91728 -1.01206 -1.48503
 H 0.77207 -1.09406 1.65667
 H 0.77201 -1.09357 -1.65609
 H -0.15518 -0.23581 2.76778
 H -0.15489 -0.23545 -2.76693
13
bifur_IRC_Cartesians_noMW_output/new_data/bifur_traj3_Cartesians point 379
C 0.06551 0.72660 1.03999
 C 0.06596 0.72738 -1.04033
 C -0.33050 1.19453 0.00022
 C -0.06751 -0.48145 1.77900
 C -0.06721 -0.48094 -1.77845
 F 0.46702 1.49750 1.73512
 F 0.46794 1.49902 -1.73762
 H -0.91754 -1.01291 1.48569
 H -0.91707 -1.01246 -1.48503
 H 0.77226 -1.09398 1.65744
 H 0.77220 -1.09349 -1.65687
 H -0.15568 -0.23508 2.76761
 H -0.15540 -0.23472 -2.76676
13
bifur_IRC_Cartesians_noMW_output/new_data/bifur_traj3_Cartesians point 380
C 0.06546 0.72627 1.03917
 C 0.06592 0.72704 -1.03952
 C -0.33286 1.19423 0.00021
 C -0.06755 -0.48143 1.77897
 C -0.06724 -0.48093 -1.77842
 F 0.46839 1.49754 1.73349
 F 0.46931 1.49905 -1.73597
 H -0.91731 -1.01334 1.48569
 H -0.91684 -1.01289 -1.48504
 H 0.77247 -1.09390 1.65826
 H 0.77240 -1.09340 -1.65770
 H -0.15621 -0.23430 2.76742
 H -0.15593 -0.23394 -2.76658
13
bifur_IRC_Cartesians_noMW_output/new_data/bifur_traj3_Cartesians point 381
C 0.06541 0.72593 1.03834
 C 0.06587 0.72670 -1.03869
 C -0.33527 1.19393 0.00021
 C -0.06758 -0.48141 1.77894
 C -0.06728 -0.48092 -1.77839
 F 0.46978 1.49757 1.73183
 F 0.47072 1.49908 -1.73429
 H -0.91708 -1.01377 1.48570
 H -0.91661 -1.01333 -1.48505
 H 0.77268 -1.09381 1.65910
 H 0.77261 -1.09332 -1.65855
 H -0.15676 -0.23350 2.76724
 H -0.15649 -0.23315 -2.76639
13
bifur_IRC_Cartesians_noMW_output/new_data/bifur_traj3_Cartesians point 382
C 0.06537 0.72559 1.03751
 C 0.06583 0.72636 -1.03785
 C -0.33768 1.19362 0.00021
 C -0.06761 -0.48140 1.77890
 C -0.06731 -0.48090 -1.77837
 F 0.47117 1.49761 1.73016
 F 0.47212 1.49911 -1.73261
 H -0.91685 -1.01421 1.48571
 H -0.91639 -1.01376 -1.48506
 H 0.77288 -1.09372 1.65994
 H 0.77281 -1.09323 -1.65939
 H -0.15730 -0.23271 2.76705
 H -0.15704 -0.23235 -2.76621
13
bifur_IRC_Cartesians_noMW_output/new_data/bifur_traj3_Cartesians point 383
C 0.06532 0.72526 1.03669
 C 0.06578 0.72602 -1.03703
 C -0.34006 1.19332 0.00021
 C -0.06765 -0.48138 1.77887
 C -0.06735 -0.48089 -1.77834
 F 0.47255 1.49765 1.72852
 F 0.47350 1.49913 -1.73095
 H -0.91662 -1.01463 1.48572
 H -0.91616 -1.01420 -1.48506
 H 0.77309 -1.09363 1.66077
 H 0.77302 -1.09315 -1.66023
 H -0.15784 -0.23192 2.76686
 H -0.15758 -0.23157 -2.76603
13
bifur_IRC_Cartesians_noMW_output/new_data/bifur_traj3_Cartesians point 384
C 0.06527 0.72493 1.03588
 C 0.06574 0.72568 -1.03621
 C -0.34243 1.19301 0.00021
 C -0.06768 -0.48136 1.77884
 C -0.06738 -0.48087 -1.77831
 F 0.47392 1.49768 1.72688
 F 0.47488 1.49916 -1.72930
 H -0.91639 -1.01506 1.48572
 H -0.91593 -1.01463 -1.48507
 H 0.77329 -1.09354 1.66159
 H 0.77322 -1.09306 -1.66106
 H -0.15838 -0.23114 2.76668
 H -0.15812 -0.23079 -2.76585
13
bifur_IRC_Cartesians_noMW_output/new_data/bifur_traj3_Cartesians point 385
C 0.06522 0.72459 1.03505
 C 0.06569 0.72534 -1.03539
 C -0.34482 1.19271 0.00021
 C -0.06771 -0.48135 1.77881
 C -0.06742 -0.48086 -1.77828
 F 0.47530 1.49772 1.72523
 F 0.47626 1.49919 -1.72764
 H -0.91616 -1.01549 1.48573
 H -0.91571 -1.01506 -1.48508
 H 0.77350 -1.09346 1.66242
 H 0.77342 -1.09298 -1.66190
 H -0.15891 -0.23036 2.76649
 H -0.15866 -0.23001 -2.76567
13
bifur_IRC_Cartesians_noMW_output/new_data/bifur_traj3_Cartesians point 386
C 0.06522 0.72459 1.03505
 C 0.06569 0.72534 -1.03539
 C -0.34482 1.19271 0.00021
 C -0.06771 -0.48135 1.77881
 C -0.06742 -0.48086 -1.77828
 F 0.47530 1.49772 1.72523
 F 0.47626 1.49919 -1.72764
 H -0.91616 -1.01549 1.48573
 H -0.91571 -1.01506 -1.48508
 H 0.77350 -1.09346 1.66242
 H 0.77342 -1.09298 -1.66190
 H -0.15891 -0.23036 2.76649
 H -0.15866 -0.23001 -2.76567
13
bifur_IRC_Cartesians_noMW_output/new_data/bifur_traj3_Cartesians point 387
C 0.06512 0.72392 1.03339
 C 0.06560 0.72465 -1.03372
 C -0.34965 1.19210 0.00020
 C -0.06778 -0.48131 1.77875
 C -0.06749 -0.48083 -1.77822
 F 0.47809 1.49780 1.72190
 F 0.47907 1.49924 -1.72427
 H -0.91570 -1.01636 1.48574
 H -0.91525 -1.01593 -1.48509
 H 0.77392 -1.09328 1.66410
 H 0.77384 -1.09281 -1.66360
 H -0.16001 -0.22876 2.76611
 H -0.15977 -0.22842 -2.76530
13
bifur_IRC_Cartesians_noMW_output/new_data/bifur_traj3_Cartesians point 388
C 0.06508 0.72359 1.03259
 C 0.06555 0.72432 -1.03292
 C -0.35197 1.19180 0.00020
 C -0.06781 -0.48129 1.77872
 C -0.06753 -0.48082 -1.77820
 F 0.47943 1.49783 1.72029
 F 0.48042 1.49927 -1.72265
 H -0.91547 -1.01678 1.48575
 H -0.91503 -1.01635 -1.48510
 H 0.77412 -1.09319 1.66491
 H 0.77404 -1.09273 -1.66441
 H -0.16053 -0.22799 2.76593
 H -0.16030 -0.22765 -2.76512
13
bifur_IRC_Cartesians_noMW_output/new_data/bifur_traj3_Cartesians point 389
C 0.06503 0.72329 1.03185
 C 0.06551 0.72402 -1.03218
 C -0.35410 1.19153 0.00020
 C -0.06784 -0.48128 1.77869
 C -0.06756 -0.48081 -1.77817
 F 0.48067 1.49786 1.71882
 F 0.48166 1.49929 -1.72116
 H -0.91527 -1.01716 1.48576
 H -0.91483 -1.01674 -1.48510
 H 0.77430 -1.09312 1.66565
 H 0.77422 -1.09265 -1.66516
 H -0.16101 -0.22729 2.76577
 H -0.16079 -0.22695 -2.76496
13
bifur_IRC_Cartesians_noMW_output/new_data/bifur_traj3_Cartesians point 390
C 0.06500 0.72303 1.03121
 C 0.06548 0.72375 -1.03154
 C -0.35597 1.19129 0.00020
 C -0.06787 -0.48127 1.77866
 C -0.06758 -0.48080 -1.77815
 F 0.48175 1.49789 1.71753
 F 0.48275 1.49931 -1.71986
 H -0.91509 -1.01750 1.48576
 H -0.91465 -1.01708 -1.48511
 H 0.77446 -1.09305 1.66630
 H 0.77438 -1.09258 -1.66582
 H -0.16144 -0.22667 2.76562
 H -0.16121 -0.22633 -2.76481
13
bifur_IRC_Cartesians_noMW_output/new_data/bifur_traj3_Cartesians point 391
C 0.06496 0.72281 1.03067
 C 0.06545 0.72353 -1.03100
 C -0.35753 1.19109 0.00020
 C -0.06789 -0.48126 1.77864
 C -0.06761 -0.48079 -1.77813
 F 0.48265 1.49792 1.71645
 F 0.48365 1.49933 -1.71877
 H -0.91494 -1.01778 1.48577
 H -0.91450 -1.01736 -1.48511
 H 0.77460 -1.09299 1.66684
 H 0.77451 -1.09253 -1.66637
 H -0.16179 -0.22616 2.76550
 H -0.16157 -0.22582 -2.76470
13
bifur_IRC_Cartesians_noMW_output/new_data/bifur_traj3_Cartesians point 392
C 0.06494 0.72264 1.03025
 C 0.06543 0.72336 -1.03058
 C -0.35875 1.19094 0.00020
 C -0.06791 -0.48125 1.77863
 C -0.06762 -0.48078 -1.77812
 F 0.48335 1.49794 1.71561
 F 0.48436 1.49934 -1.71792
 H -0.91482 -1.01800 1.48577
 H -0.91438 -1.01758 -1.48512
 H 0.77470 -1.09295 1.66727
 H 0.77462 -1.09249 -1.66679
 H -0.16206 -0.22576 2.76540
 H -0.16185 -0.22542 -2.76460
13
bifur_IRC_Cartesians_noMW_output/new_data/bifur_traj3_Cartesians point 393
C 0.06492 0.72252 1.02996
 C 0.06541 0.72323 -1.03028
 C -0.35962 1.19083 0.00020
 C -0.06792 -0.48124 1.77861
 C -0.06764 -0.48078 -1.77811
 F 0.48385 1.49795 1.71502
 F 0.48486 1.49935 -1.71732
 H -0.91474 -1.01816 1.48577
 H -0.91430 -1.01774 -1.48512
 H 0.77478 -1.09291 1.66757
 H 0.77469 -1.09245 -1.66710
 H -0.16226 -0.22547 2.76534
 H -0.16204 -0.22514 -2.76454
13
bifur_IRC_Cartesians_noMW_output/new_data/bifur_traj3_Cartesians point 394
C 0.06491 0.72245 1.02978
 C 0.06540 0.72316 -1.03011
 C -0.36012 1.19077 0.00020
 C -0.06793 -0.48124 1.77861
 C -0.06765 -0.48077 -1.77810
 F 0.48414 1.49796 1.71467
 F 0.48515 1.49936 -1.71697
 H -0.91469 -1.01825 1.48578
 H -0.91425 -1.01783 -1.48512
 H 0.77482 -1.09290 1.66774
 H 0.77473 -1.09244 -1.66727
 H -0.16237 -0.22531 2.76530
 H -0.16216 -0.22497 -2.76450
13
bifur_IRC_Cartesians_noMW_output/new_data/bifur_traj3_Cartesians point 395
C 0.06491 0.72243 1.02973
 C 0.06540 0.72314 -1.03005
 C -0.36027 1.19075 0.00020
 C -0.06793 -0.48124 1.77861
 C -0.06765 -0.48077 -1.77810
 F 0.48423 1.49796 1.71456
 F 0.48524 1.49936 -1.71686
 H -0.91468 -1.01827 1.48578
 H -0.91424 -1.01785 -1.48512
 H 0.77484 -1.09289 1.66780
 H 0.77475 -1.09243 -1.66733
 H -0.16241 -0.22526 2.76528
 H -0.16219 -0.22492 -2.76449
13
bifur_IRC_Cartesians_noMW_output/new_data/bifur_traj3_Cartesians point 396
C 0.06491 0.72245 1.02979
 C 0.06540 0.72316 -1.03011
 C -0.36011 1.19077 0.00020
 C -0.06793 -0.48124 1.77861
 C -0.06764 -0.48077 -1.77810
 F 0.48414 1.49796 1.71468
 F 0.48515 1.49936 -1.71698
 H -0.91469 -1.01824 1.48578
 H -0.91426 -1.01783 -1.48512
 H 0.77482 -1.09290 1.66774
 H 0.77473 -1.09244 -1.66727
 H -0.16237 -0.22531 2.76530
 H -0.16216 -0.22497 -2.76450
13
bifur_IRC_Cartesians_noMW_output/new_data/bifur_traj3_Cartesians point 397
C 0.06491 0.72245 1.02979
 C 0.06540 0.72316 -1.03011
 C -0.36011 1.19077 0.00020
 C -0.06793 -0.48124 1.77861
 C -0.06764 -0.48077 -1.77810
 F 0.48414 1.49796 1.71468
 F 0.48515 1.49936 -1.71698
 H -0.91469 -1.01824 1.48578
 H -0.91426 -1.01783 -1.48512
 H 0.77482 -1.09290 1.66774
 H 0.77473 -1.09244 -1.66727
 H -0.16237 -0.22531 2.76530
 H -0.16216 -0.22497 -2.76450
13
bifur_IRC_Cartesians_noMW_output/new_data/bifur_traj3_Cartesians point 398
C 0.06493 0.72260 1.03016
 C 0.06542 0.72332 -1.03048
 C -0.35902 1.19090 0.00020
 C -0.06791 -0.48125 1.77862
 C -0.06763 -0.48078 -1.77811
 F 0.48351 1.49794 1.71542
 F 0.48452 1.49935 -1.71773
 H -0.91480 -1.01805 1.48577
 H -0.91436 -1.01763 -1.48512
 H 0.77473 -1.09294 1.66736
 H 0.77464 -1.09248 -1.66689
 H -0.16213 -0.22567 2.76538
 H -0.16191 -0.22533 -2.76458
13
bifur_IRC_Cartesians_noMW_output/new_data/bifur_traj3_Cartesians point 399
C 0.06495 0.72272 1.03045
 C 0.06544 0.72344 -1.03077
 C -0.35819 1.19101 0.00020
 C -0.06790 -0.48125 1.77863
 C -0.06762 -0.48078 -1.77812
 F 0.48303 1.49793 1.71600
 F 0.48404 1.49934 -1.71831
 H -0.91488 -1.01790 1.48577
 H -0.91444 -1.01748 -1.48512
 H 0.77466 -1.09297 1.66707
 H 0.77457 -1.09250 -1.66660
 H -0.16194 -0.22594 2.76545
 H -0.16172 -0.22560 -2.76465
13
bifur_IRC_Cartesians_noMW_output/new_data/bifur_traj3_Cartesians point 400
C 0.06497 0.72285 1.03078
 C 0.06545 0.72357 -1.03110
 C -0.35724 1.19113 0.00020
 C -0.06789 -0.48126 1.77865
 C -0.06760 -0.48079 -1.77814
 F 0.48248 1.49791 1.71666
 F 0.48348 1.49933 -1.71898
 H -0.91497 -1.01773 1.48577
 H -0.91453 -1.01731 -1.48511
 H 0.77457 -1.09300 1.66674
 H 0.77449 -1.09254 -1.66626
 H -0.16172 -0.22626 2.76552
 H -0.16150 -0.22592 -2.76472
13
bifur_IRC_Cartesians_noMW_output/new_data/bifur_traj3_Cartesians point 401
C 0.06499 0.72299 1.03113
 C 0.06547 0.72372 -1.03145
 C -0.35622 1.19126 0.00020
 C -0.06787 -0.48126 1.77866
 C -0.06759 -0.48080 -1.77815
 F 0.48189 1.49790 1.71736
 F 0.48289 1.49931 -1.71969
 H -0.91506 -1.01754 1.48576
 H -0.91462 -1.01712 -1.48511
 H 0.77449 -1.09304 1.66639
 H 0.77440 -1.09257 -1.66591
 H -0.16149 -0.22659 2.76560
 H -0.16127 -0.22625 -2.76480
13
bifur_IRC_Cartesians_noMW_output/new_data/bifur_traj3_Cartesians point 402
C 0.06501 0.72314 1.03147
 C 0.06549 0.72386 -1.03180
 C -0.35521 1.19139 0.00020
 C -0.06786 -0.48127 1.77867
 C -0.06757 -0.48080 -1.77816
 F 0.48130 1.49788 1.71806
 F 0.48230 1.49930 -1.72039
 H -0.91516 -1.01736 1.48576
 H -0.91472 -1.01694 -1.48511
 H 0.77440 -1.09308 1.66604
 H 0.77431 -1.09261 -1.66555
 H -0.16126 -0.22693 2.76568
 H -0.16104 -0.22659 -2.76487
13
bifur_IRC_Cartesians_noMW_output/new_data/bifur_traj3_Cartesians point 403
C 0.06503 0.72327 1.03181
 C 0.06551 0.72400 -1.03214
 C -0.35424 1.19151 0.00020
 C -0.06785 -0.48128 1.77869
 C -0.06756 -0.48081 -1.77817
 F 0.48075 1.49787 1.71873
 F 0.48174 1.49929 -1.72107
 H -0.91526 -1.01719 1.48576
 H -0.91481 -1.01676 -1.48510
 H 0.77431 -1.09311 1.66570
 H 0.77423 -1.09264 -1.66521
 H -0.16104 -0.22725 2.76576
 H -0.16082 -0.22690 -2.76495
13
bifur_IRC_Cartesians_noMW_output/new_data/bifur_traj3_Cartesians point 404
C 0.06505 0.72339 1.03211
 C 0.06553 0.72412 -1.03243
 C -0.35338 1.19162 0.00020
 C -0.06783 -0.48128 1.77870
 C -0.06755 -0.48081 -1.77818
 F 0.48025 1.49785 1.71932
 F 0.48124 1.49928 -1.72167
 H -0.91534 -1.01703 1.48576
 H -0.91489 -1.01661 -1.48510
 H 0.77424 -1.09314 1.66540
 H 0.77416 -1.09268 -1.66491
 H -0.16085 -0.22753 2.76582
 H -0.16062 -0.22719 -2.76501
13
bifur_IRC_Cartesians_noMW_output/new_data/bifur_traj3_Cartesians point 405
C 0.06506 0.72349 1.03235
 C 0.06554 0.72422 -1.03267
 C -0.35268 1.19171 0.00020
 C -0.06782 -0.48129 1.77871
 C -0.06754 -0.48082 -1.77819
 F 0.47984 1.49784 1.71981
 F 0.48083 1.49927 -1.72216
 H -0.91541 -1.01691 1.48575
 H -0.91496 -1.01648 -1.48510
 H 0.77418 -1.09317 1.66516
 H 0.77410 -1.09270 -1.66466
 H -0.16069 -0.22776 2.76588
 H -0.16046 -0.22742 -2.76507
13
bifur_IRC_Cartesians_noMW_output/new_data/bifur_traj3_Cartesians point 406
C 0.06507 0.72355 1.03249
 C 0.06555 0.72428 -1.03282
 C -0.35225 1.19177 0.00020
 C -0.06782 -0.48129 1.77871
 C -0.06753 -0.48082 -1.77819
 F 0.47959 1.49784 1.72010
 F 0.48058 1.49927 -1.72246
 H -0.91545 -1.01683 1.48575
 H -0.91500 -1.01640 -1.48510
 H 0.77414 -1.09318 1.66501
 H 0.77406 -1.09272 -1.66451
 H -0.16059 -0.22790 2.76591
 H -0.16036 -0.22756 -2.76510
13
bifur_IRC_Cartesians_noMW_output/new_data/bifur_traj3_Cartesians point 407
C 0.06507 0.72355 1.03250
 C 0.06555 0.72429 -1.03283
 C -0.35222 1.19177 0.00020
 C -0.06782 -0.48129 1.77871
 C -0.06753 -0.48082 -1.77819
 F 0.47958 1.49784 1.72012
 F 0.48057 1.49927 -1.72247
 H -0.91545 -1.01682 1.48575
 H -0.91500 -1.01640 -1.48510
 H 0.77414 -1.09319 1.66500
 H 0.77406 -1.09272 -1.66450
 H -0.16059 -0.22791 2.76591
 H -0.16036 -0.22757 -2.76510
13
bifur_IRC_Cartesians_noMW_output/new_data/bifur_traj3_Cartesians point 408
C 0.06507 0.72355 1.03250
 C 0.06555 0.72429 -1.03283
 C -0.35222 1.19177 0.00020
 C -0.06782 -0.48129 1.77871
 C -0.06753 -0.48082 -1.77819
 F 0.47958 1.49784 1.72012
 F 0.48057 1.49927 -1.72247
 H -0.91545 -1.01682 1.48575
 H -0.91500 -1.01640 -1.48510
 H 0.77414 -1.09319 1.66500
 H 0.77406 -1.09272 -1.66450
 H -0.16059 -0.22791 2.76591
 H -0.16036 -0.22757 -2.76510
13
bifur_IRC_Cartesians_noMW_output/new_data/bifur_traj3_Cartesians point 409
C 0.06504 0.72330 1.03188
 C 0.06552 0.72403 -1.03221
 C -0.35403 1.19154 0.00020
 C -0.06784 -0.48128 1.77869
 C -0.06756 -0.48081 -1.77817
 F 0.48062 1.49786 1.71887
 F 0.48162 1.49929 -1.72121
 H -0.91528 -1.01715 1.48576
 H -0.91483 -1.01673 -1.48510
 H 0.77430 -1.09312 1.66563
 H 0.77421 -1.09265 -1.66514
 H -0.16100 -0.22731 2.76577
 H -0.16077 -0.22697 -2.76496
13
bifur_IRC_Cartesians_noMW_output/new_data/bifur_traj3_Cartesians point 410
C 0.06499 0.72302 1.03119
 C 0.06548 0.72374 -1.03151
 C -0.35604 1.19128 0.00020
 C -0.06787 -0.48127 1.77866
 C -0.06759 -0.48080 -1.77815
 F 0.48179 1.49789 1.71748
 F 0.48279 1.49931 -1.71981
 H -0.91508 -1.01751 1.48576
 H -0.91464 -1.01709 -1.48511
 H 0.77447 -1.09305 1.66633
 H 0.77439 -1.09258 -1.66584
 H -0.16145 -0.22665 2.76561
 H -0.16123 -0.22631 -2.76481
13
bifur_IRC_Cartesians_noMW_output/new_data/bifur_traj3_Cartesians point 411
C 0.06494 0.72265 1.03027
 C 0.06543 0.72336 -1.03059
 C -0.35871 1.19094 0.00020
 C -0.06791 -0.48125 1.77863
 C -0.06762 -0.48078 -1.77812
 F 0.48333 1.49794 1.71564
 F 0.48433 1.49934 -1.71795
 H -0.91483 -1.01799 1.48577
 H -0.91439 -1.01757 -1.48512
 H 0.77470 -1.09295 1.66725
 H 0.77461 -1.09249 -1.66678
 H -0.16205 -0.22577 2.76541
 H -0.16184 -0.22543 -2.76461
13
bifur_IRC_Cartesians_noMW_output/new_data/bifur_traj3_Cartesians point 412
C 0.06488 0.72220 1.02918
 C 0.06537 0.72291 -1.02950
 C -0.36187 1.19054 0.00020
 C -0.06795 -0.48122 1.77858
 C -0.06767 -0.48076 -1.77808
 F 0.48516 1.49798 1.71346
 F 0.48618 1.49938 -1.71575
 H -0.91452 -1.01856 1.48578
 H -0.91409 -1.01814 -1.48513
 H 0.77497 -1.09283 1.66835
 H 0.77488 -1.09237 -1.66789
 H -0.16277 -0.22473 2.76516
 H -0.16256 -0.22439 -2.76436
13
bifur_IRC_Cartesians_noMW_output/new_data/bifur_traj3_Cartesians point 413
C 0.06481 0.72170 1.02795
 C 0.06530 0.72241 -1.02827
 C -0.36544 1.19009 0.00019
 C -0.06800 -0.48120 1.77854
 C -0.06772 -0.48074 -1.77804
 F 0.48722 1.49804 1.71099
 F 0.48825 1.49942 -1.71326
 H -0.91418 -1.01920 1.48579
 H -0.91375 -1.01879 -1.48514
 H 0.77528 -1.09270 1.66959
 H 0.77519 -1.09225 -1.66914
 H -0.16357 -0.22355 2.76488
 H -0.16337 -0.22322 -2.76409
13
bifur_IRC_Cartesians_noMW_output/new_data/bifur_traj3_Cartesians point 414
C 0.06473 0.72116 1.02660
 C 0.06522 0.72185 -1.02691
 C -0.36936 1.18959 0.00019
 C -0.06806 -0.48117 1.77848
 C -0.06778 -0.48072 -1.77799
 F 0.48949 1.49810 1.70829
 F 0.49053 1.49946 -1.71052
 H -0.91380 -1.01991 1.48580
 H -0.91338 -1.01950 -1.48515
 H 0.77562 -1.09256 1.67096
 H 0.77552 -1.09211 -1.67052
 H -0.16446 -0.22226 2.76457
 H -0.16427 -0.22193 -2.76379
13
bifur_IRC_Cartesians_noMW_output/new_data/bifur_traj3_Cartesians point 415
C 0.06464 0.72055 1.02511
 C 0.06514 0.72123 -1.02543
 C -0.37367 1.18904 0.00019
 C -0.06812 -0.48114 1.77843
 C -0.06784 -0.48070 -1.77794
 F 0.49198 1.49817 1.70531
 F 0.49303 1.49951 -1.70752
 H -0.91339 -1.02069 1.48582
 H -0.91297 -1.02028 -1.48516
 H 0.77599 -1.09240 1.67246
 H 0.77589 -1.09196 -1.67203
 H -0.16543 -0.22084 2.76424
 H -0.16525 -0.22051 -2.76346
13
bifur_IRC_Cartesians_noMW_output/new_data/bifur_traj3_Cartesians point 416
C 0.06454 0.71989 1.02347
 C 0.06505 0.72056 -1.02378
 C -0.37844 1.18843 0.00019
 C -0.06819 -0.48111 1.77836
 C -0.06792 -0.48067 -1.77789
 F 0.49473 1.49824 1.70202
 F 0.49580 1.49956 -1.70420
 H -0.91293 -1.02154 1.48583
 H -0.91251 -1.02114 -1.48518
 H 0.77641 -1.09222 1.67411
 H 0.77630 -1.09179 -1.67371
 H -0.16651 -0.21926 2.76387
 H -0.16634 -0.21894 -2.76310
13
bifur_IRC_Cartesians_noMW_output/new_data/bifur_traj3_Cartesians point 417
C 0.06444 0.71914 1.02164
 C 0.06495 0.71980 -1.02195
 C -0.38374 1.18776 0.00018
 C -0.06826 -0.48107 1.77829
 C -0.06799 -0.48064 -1.77782
 F 0.49780 1.49832 1.69836
 F 0.49888 1.49962 -1.70050
 H -0.91242 -1.02250 1.48585
 H -0.91201 -1.02210 -1.48519
 H 0.77686 -1.09203 1.67596
 H 0.77675 -1.09160 -1.67557
 H -0.16771 -0.21751 2.76345
 H -0.16755 -0.21720 -2.76270
13
bifur_IRC_Cartesians_noMW_output/new_data/bifur_traj3_Cartesians point 418
C 0.06432 0.71832 1.01962
 C 0.06484 0.71897 -1.01992
 C -0.38961 1.18701 0.00018
 C -0.06834 -0.48103 1.77822
 C -0.06808 -0.48060 -1.77776
 F 0.50119 1.49842 1.69430
 F 0.50229 1.49969 -1.69641
 H -0.91185 -1.02356 1.48586
 H -0.91145 -1.02317 -1.48521
 H 0.77737 -1.09181 1.67800
 H 0.77726 -1.09139 -1.67763
 H -0.16904 -0.21558 2.76299
 H -0.16889 -0.21526 -2.76225
13
bifur_IRC_Cartesians_noMW_output/new_data/bifur_traj3_Cartesians point 419
C 0.06432 0.71832 1.01962
 C 0.06484 0.71897 -1.01992
 C -0.38961 1.18701 0.00018
 C -0.06834 -0.48103 1.77822
 C -0.06808 -0.48060 -1.77776
 F 0.50119 1.49842 1.69430
 F 0.50229 1.49969 -1.69641
 H -0.91185 -1.02356 1.48586
 H -0.91145 -1.02317 -1.48521
 H 0.77737 -1.09181 1.67800
 H 0.77726 -1.09139 -1.67763
 H -0.16904 -0.21558 2.76299
 H -0.16889 -0.21526 -2.76225
13
bifur_IRC_Cartesians_noMW_output/new_data/bifur_traj3_Cartesians point 420
C 0.06405 0.71646 1.01503
 C 0.06459 0.71707 -1.01532
 C -0.40293 1.18532 0.00017
 C -0.06853 -0.48094 1.77804
 C -0.06828 -0.48053 -1.77760
 F 0.50889 1.49862 1.68511
 F 0.51004 1.49984 -1.68712
 H -0.91057 -1.02596 1.48590
 H -0.91019 -1.02558 -1.48525
 H 0.77852 -1.09133 1.68263
 H 0.77840 -1.09092 -1.68231
 H -0.17205 -0.21118 2.76195
 H -0.17193 -0.21088 -2.76123
13
bifur_IRC_Cartesians_noMW_output/new_data/bifur_traj3_Cartesians point 421
C 0.06390 0.71542 1.01249
 C 0.06444 0.71602 -1.01278
 C -0.41031 1.18438 0.00017
 C -0.06863 -0.48088 1.77794
 C -0.06839 -0.48049 -1.77751
 F 0.51315 1.49874 1.68001
 F 0.51432 1.49992 -1.68198
 H -0.90986 -1.02728 1.48592
 H -0.90949 -1.02691 -1.48527
 H 0.77916 -1.09106 1.68520
 H 0.77903 -1.09066 -1.68490
 H -0.17371 -0.20875 2.76138
 H -0.17362 -0.20845 -2.76067
13
bifur_IRC_Cartesians_noMW_output/new_data/bifur_traj3_Cartesians point 422
C 0.06374 0.71432 1.00979
 C 0.06430 0.71490 -1.01007
 C -0.41816 1.18338 0.00016
 C -0.06874 -0.48083 1.77784
 C -0.06850 -0.48044 -1.77742
 F 0.51769 1.49886 1.67459
 F 0.51888 1.50001 -1.67651
 H -0.90911 -1.02870 1.48595
 H -0.90874 -1.02833 -1.48529
 H 0.77984 -1.09077 1.68793
 H 0.77970 -1.09038 -1.68766
 H -0.17549 -0.20616 2.76077
 H -0.17541 -0.20587 -2.76007
13
bifur_IRC_Cartesians_noMW_output/new_data/bifur_traj3_Cartesians point 423
C 0.06357 0.71317 1.00694
 C 0.06414 0.71373 -1.00721
 C -0.42642 1.18233 0.00016
 C -0.06886 -0.48077 1.77773
 C -0.06862 -0.48039 -1.77732
 F 0.52246 1.49899 1.66889
 F 0.52369 1.50010 -1.67075
 H -0.90831 -1.03019 1.48597
 H -0.90796 -1.02983 -1.48532
 H 0.78055 -1.09047 1.69080
 H 0.78041 -1.09009 -1.69056
 H -0.17735 -0.20343 2.76012
 H -0.17730 -0.20315 -2.75944
13
bifur_IRC_Cartesians_noMW_output/new_data/bifur_traj3_Cartesians point 424
C 0.06340 0.71198 1.00401
 C 0.06398 0.71252 -1.00427
 C -0.43493 1.18125 0.00015
 C -0.06898 -0.48071 1.77761
 C -0.06875 -0.48035 -1.77722
 F 0.52739 1.49912 1.66301
 F 0.52863 1.50020 -1.66481
 H -0.90749 -1.03172 1.48600
 H -0.90715 -1.03137 -1.48534
 H 0.78129 -1.09015 1.69376
 H 0.78114 -1.08979 -1.69355
 H -0.17928 -0.20063 2.75946
 H -0.17924 -0.20035 -2.75879
13
bifur_IRC_Cartesians_noMW_output/new_data/bifur_traj3_Cartesians point 425
C 0.06323 0.71078 1.00105
 C 0.06381 0.71130 -1.00132
 C -0.44350 1.18016 0.00015
 C -0.06910 -0.48065 1.77750
 C -0.06887 -0.48030 -1.77712
 F 0.53234 1.49925 1.65709
 F 0.53361 1.50030 -1.65884
 H -0.90667 -1.03326 1.48602
 H -0.90634 -1.03292 -1.48537
 H 0.78203 -1.08984 1.69674
 H 0.78187 -1.08948 -1.69656
 H -0.18121 -0.19780 2.75879
 H -0.18120 -0.19753 -2.75814
13
bifur_IRC_Cartesians_noMW_output/new_data/bifur_traj3_Cartesians point 426
C 0.06306 0.70959 0.99812
 C 0.06365 0.71009 -0.99838
 C -0.45200 1.17908 0.00014
 C -0.06922 -0.48059 1.77739
 C -0.06900 -0.48025 -1.77702
 F 0.53725 1.49938 1.65122
 F 0.53855 1.50039 -1.65291
 H -0.90585 -1.03479 1.48605
 H -0.90553 -1.03446 -1.48539
 H 0.78276 -1.08953 1.69970
 H 0.78260 -1.08918 -1.69954
 H -0.18314 -0.19499 2.75812
 H -0.18314 -0.19473 -2.75749
13
bifur_IRC_Cartesians_noMW_output/new_data/bifur_traj3_Cartesians point 427
C 0.06289 0.70841 0.99522
 C 0.06349 0.70889 -0.99547
 C -0.46043 1.17800 0.00013
 C -0.06934 -0.48053 1.77728
 C -0.06912 -0.48020 -1.77692
 F 0.54212 1.49951 1.64540
 F 0.54345 1.50049 -1.64704
 H -0.90504 -1.03631 1.48607
 H -0.90473 -1.03599 -1.48542
 H 0.78349 -1.08922 1.70263
 H 0.78332 -1.08888 -1.70250
 H -0.18504 -0.19221 2.75747
 H -0.18506 -0.19196 -2.75684
13
bifur_IRC_Cartesians_noMW_output/new_data/bifur_traj3_Cartesians point 428
C 0.06272 0.70723 0.99233
 C 0.06333 0.70769 -0.99257
 C -0.46882 1.17694 0.00013
 C -0.06946 -0.48047 1.77716
 C -0.06925 -0.48015 -1.77682
 F 0.54697 1.49964 1.63961
 F 0.54833 1.50058 -1.64119
 H -0.90423 -1.03782 1.48610
 H -0.90393 -1.03751 -1.48544
 H 0.78422 -1.08891 1.70555
 H 0.78403 -1.08859 -1.70545
 H -0.18694 -0.18945 2.75681
 H -0.18698 -0.18919 -2.75620
13
bifur_IRC_Cartesians_noMW_output/new_data/bifur_traj3_Cartesians point 429
C 0.06255 0.70605 0.98942
 C 0.06317 0.70649 -0.98965
 C -0.47728 1.17586 0.00012
 C -0.06957 -0.48041 1.77705
 C -0.06937 -0.48010 -1.77672
 F 0.55186 1.49977 1.63377
 F 0.55324 1.50068 -1.63529
 H -0.90342 -1.03934 1.48612
 H -0.90313 -1.03904 -1.48547
 H 0.78495 -1.08860 1.70849
 H 0.78476 -1.08829 -1.70842
 H -0.18885 -0.18665 2.75615
 H -0.18891 -0.18641 -2.75556
13
bifur_IRC_Cartesians_noMW_output/new_data/bifur_traj3_Cartesians point 430
C 0.06255 0.70605 0.98942
 C 0.06317 0.70649 -0.98965
 C -0.47728 1.17586 0.00012
 C -0.06957 -0.48041 1.77705
 C -0.06937 -0.48010 -1.77672
 F 0.55186 1.49977 1.63377
 F 0.55324 1.50068 -1.63529
 H -0.90342 -1.03934 1.48612
 H -0.90313 -1.03904 -1.48547
 H 0.78495 -1.08860 1.70849
 H 0.78476 -1.08829 -1.70842
 H -0.18885 -0.18665 2.75615
 H -0.18891 -0.18641 -2.75556
13
bifur_IRC_Cartesians_noMW_output/new_data/bifur_traj3_Cartesians point 431
C 0.06219 0.70359 0.98336
 C 0.06284 0.70399 -0.98359
 C -0.49485 1.17363 0.00011
 C -0.06982 -0.48029 1.77682
 C -0.06963 -0.48000 -1.77652
 F 0.56202 1.50005 1.62163
 F 0.56345 1.50087 -1.62304
 H -0.90173 -1.04251 1.48618
 H -0.90146 -1.04222 -1.48552
 H 0.78647 -1.08796 1.71460
 H 0.78626 -1.08766 -1.71459
 H -0.19282 -0.18086 2.75478
 H -0.19292 -0.18063 -2.75422
13
bifur_IRC_Cartesians_noMW_output/new_data/bifur_traj3_Cartesians point 432
C 0.06200 0.70230 0.98019
 C 0.06266 0.70268 -0.98041
 C -0.50406 1.17245 0.00011
 C -0.06995 -0.48022 1.77670
 C -0.06977 -0.47995 -1.77641
 F 0.56734 1.50019 1.61527
 F 0.56881 1.50098 -1.61662
 H -0.90084 -1.04417 1.48620
 H -0.90058 -1.04389 -1.48555
 H 0.78726 -1.08762 1.71780
 H 0.78705 -1.08734 -1.71783
 H -0.19490 -0.17782 2.75406
 H -0.19502 -0.17760 -2.75352
13
bifur_IRC_Cartesians_noMW_output/new_data/bifur_traj3_Cartesians point 433
C 0.06182 0.70101 0.97701
 C 0.06248 0.70137 -0.97722
 C -0.51330 1.17128 0.00010
 C -0.07008 -0.48016 1.77657
 C -0.06990 -0.47990 -1.77630
 F 0.57268 1.50033 1.60890
 F 0.57417 1.50108 -1.61019
 H -0.89995 -1.04583 1.48623
 H -0.89971 -1.04556 -1.48557
 H 0.78806 -1.08728 1.72101
 H 0.78784 -1.08701 -1.72107
 H -0.19699 -0.17477 2.75334
 H -0.19713 -0.17456 -2.75281
13
bifur_IRC_Cartesians_noMW_output/new_data/bifur_traj3_Cartesians point 434
C 0.06164 0.69977 0.97396
 C 0.06232 0.70011 -0.97417
 C -0.52213 1.17015 0.00010
 C -0.07020 -0.48010 1.77646
 C -0.07003 -0.47985 -1.77620
 F 0.57779 1.50047 1.60279
 F 0.57931 1.50118 -1.60403
 H -0.89910 -1.04742 1.48626
 H -0.89887 -1.04716 -1.48560
 H 0.78882 -1.08696 1.72409
 H 0.78860 -1.08670 -1.72417
 H -0.19898 -0.17186 2.75265
 H -0.19915 -0.17165 -2.75214
13
bifur_IRC_Cartesians_noMW_output/new_data/bifur_traj3_Cartesians point 435
C 0.06147 0.69863 0.97116
 C 0.06216 0.69895 -0.97136
 C -0.53026 1.16912 0.00009
 C -0.07032 -0.48004 1.77635
 C -0.07015 -0.47980 -1.77610
 F 0.58248 1.50060 1.59718
 F 0.58403 1.50127 -1.59836
 H -0.89832 -1.04888 1.48628
 H -0.89810 -1.04863 -1.48562
 H 0.78952 -1.08666 1.72691
 H 0.78929 -1.08641 -1.72703
 H -0.20082 -0.16918 2.75201
 H -0.20100 -0.16897 -2.75152
13
bifur_IRC_Cartesians_noMW_output/new_data/bifur_traj3_Cartesians point 436
C 0.06133 0.69761 0.96865
 C 0.06202 0.69791 -0.96884
 C -0.53756 1.16819 0.00009
 C -0.07042 -0.47999 1.77625
 C -0.07026 -0.47976 -1.77602
 F 0.58670 1.50071 1.59214
 F 0.58827 1.50135 -1.59327
 H -0.89762 -1.05020 1.48630
 H -0.89740 -1.04995 -1.48565
 H 0.79016 -1.08639 1.72945
 H 0.78992 -1.08615 -1.72959
 H -0.20247 -0.16677 2.75144
 H -0.20267 -0.16657 -2.75096
13
bifur_IRC_Cartesians_noMW_output/new_data/bifur_traj3_Cartesians point 437
C 0.06120 0.69670 0.96641
 C 0.06190 0.69699 -0.96659
 C -0.54407 1.16736 0.00008
 C -0.07051 -0.47994 1.77617
 C -0.07036 -0.47972 -1.77594
 F 0.59047 1.50081 1.58765
 F 0.59206 1.50143 -1.58873
 H -0.89699 -1.05137 1.48632
 H -0.89679 -1.05113 -1.48567
 H 0.79072 -1.08615 1.73171
 H 0.79047 -1.08592 -1.73188
 H -0.20394 -0.16462 2.75094
 H -0.20416 -0.16443 -2.75046
13
bifur_IRC_Cartesians_noMW_output/new_data/bifur_traj3_Cartesians point 438
C 0.06108 0.69589 0.96440
 C 0.06179 0.69616 -0.96459
 C -0.54988 1.16662 0.00008
 C -0.07059 -0.47990 1.77609
 C -0.07044 -0.47969 -1.77587
 F 0.59382 1.50090 1.58364
 F 0.59543 1.50149 -1.58468
 H -0.89643 -1.05242 1.48634
 H -0.89623 -1.05218 -1.48568
 H 0.79122 -1.08594 1.73373
 H 0.79097 -1.08571 -1.73392
 H -0.20525 -0.16271 2.75048
 H -0.20548 -0.16252 -2.75002
13
bifur_IRC_Cartesians_noMW_output/new_data/bifur_traj3_Cartesians point 439
C 0.06097 0.69516 0.96262
 C 0.06169 0.69542 -0.96280
 C -0.55506 1.16597 0.00008
 C -0.07067 -0.47986 1.77602
 C -0.07052 -0.47966 -1.77581
 F 0.59682 1.50098 1.58006
 F 0.59844 1.50155 -1.58107
 H -0.89593 -1.05335 1.48635
 H -0.89574 -1.05312 -1.48570
 H 0.79167 -1.08575 1.73553
 H 0.79141 -1.08553 -1.73574
 H -0.20642 -0.16100 2.75008
 H -0.20667 -0.16081 -2.74962
13
bifur_IRC_Cartesians_noMW_output/new_data/bifur_traj3_Cartesians point 440
C 0.06088 0.69453 0.96106
 C 0.06160 0.69478 -0.96124
 C -0.55958 1.16539 0.00007
 C -0.07073 -0.47983 1.77596
 C -0.07059 -0.47963 -1.77576
 F 0.59943 1.50105 1.57694
 F 0.60107 1.50160 -1.57792
 H -0.89550 -1.05416 1.48637
 H -0.89531 -1.05394 -1.48571
 H 0.79206 -1.08558 1.73711
 H 0.79180 -1.08537 -1.73732
 H -0.20745 -0.15950 2.74972
 H -0.20770 -0.15932 -2.74928
13
bifur_IRC_Cartesians_noMW_output/new_data/bifur_traj3_Cartesians point 441
C 0.06088 0.69453 0.96106
 C 0.06160 0.69478 -0.96124
 C -0.55958 1.16539 0.00007
 C -0.07073 -0.47983 1.77596
 C -0.07059 -0.47963 -1.77576
 F 0.59943 1.50105 1.57694
 F 0.60107 1.50160 -1.57792
 H -0.89550 -1.05416 1.48637
 H -0.89531 -1.05394 -1.48571
 H 0.79206 -1.08558 1.73711
 H 0.79180 -1.08537 -1.73732
 H -0.20745 -0.15950 2.74972
 H -0.20770 -0.15932 -2.74928
13
bifur_IRC_Cartesians_noMW_output/new_data/bifur_traj3_Cartesians point 442
C 0.06075 0.69360 0.95877
 C 0.06148 0.69384 -0.95895
 C -0.56622 1.16455 0.00007
 C -0.07082 -0.47979 1.77587
 C -0.07068 -0.47959 -1.77568
 F 0.60327 1.50115 1.57235
 F 0.60493 1.50168 -1.57329
 H -0.89486 -1.05536 1.48639
 H -0.89468 -1.05514 -1.48573
 H 0.79263 -1.08534 1.73942
 H 0.79237 -1.08513 -1.73965
 H -0.20895 -0.15731 2.74921
 H -0.20921 -0.15714 -2.74877
13
bifur_IRC_Cartesians_noMW_output/new_data/bifur_traj3_Cartesians point 443
C 0.06071 0.69332 0.95809
 C 0.06144 0.69355 -0.95826
 C -0.56820 1.16429 0.00007
 C -0.07085 -0.47977 1.77585
 C -0.07071 -0.47958 -1.77566
 F 0.60441 1.50118 1.57099
 F 0.60608 1.50170 -1.57191
 H -0.89467 -1.05572 1.48639
 H -0.89449 -1.05550 -1.48574
 H 0.79280 -1.08527 1.74010
 H 0.79254 -1.08506 -1.74035
 H -0.20939 -0.15666 2.74905
 H -0.20967 -0.15649 -2.74862
13
bifur_IRC_Cartesians_noMW_output/new_data/bifur_traj3_Cartesians point 444
C 0.06069 0.69317 0.95773
 C 0.06142 0.69340 -0.95790
 C -0.56926 1.16416 0.00007
 C -0.07087 -0.47976 1.77583
 C -0.07073 -0.47958 -1.77564
 F 0.60503 1.50120 1.57025
 F 0.60670 1.50171 -1.57117
 H -0.89457 -1.05591 1.48640
 H -0.89439 -1.05569 -1.48574
 H 0.79290 -1.08523 1.74047
 H 0.79263 -1.08503 -1.74072
 H -0.20963 -0.15631 2.74897
 H -0.20991 -0.15614 -2.74854
13
bifur_IRC_Cartesians_noMW_output/new_data/bifur_traj3_Cartesians point 445
C 0.06068 0.69314 0.95765
 C 0.06142 0.69337 -0.95782
 C -0.56947 1.16413 0.00007
 C -0.07087 -0.47976 1.77583
 C -0.07073 -0.47958 -1.77564
 F 0.60515 1.50120 1.57010
 F 0.60682 1.50171 -1.57102
 H -0.89454 -1.05595 1.48640
 H -0.89437 -1.05573 -1.48574
 H 0.79291 -1.08522 1.74055
 H 0.79265 -1.08502 -1.74080
 H -0.20968 -0.15624 2.74895
 H -0.20996 -0.15607 -2.74852
13
bifur_IRC_Cartesians_noMW_output/new_data/bifur_traj3_Cartesians point 446
C 0.06069 0.69320 0.95781
 C 0.06142 0.69344 -0.95798
 C -0.56902 1.16419 0.00007
 C -0.07086 -0.47977 1.77583
 C -0.07072 -0.47958 -1.77565
 F 0.60489 1.50120 1.57042
 F 0.60656 1.50171 -1.57134
 H -0.89459 -1.05587 1.48640
 H -0.89442 -1.05565 -1.48574
 H 0.79287 -1.08524 1.74039
 H 0.79261 -1.08503 -1.74064
 H -0.20958 -0.15639 2.74899
 H -0.20985 -0.15622 -2.74856
13
bifur_IRC_Cartesians_noMW_output/new_data/bifur_traj3_Cartesians point 447
C 0.06071 0.69333 0.95812
 C 0.06144 0.69357 -0.95829
 C -0.56812 1.16430 0.00007
 C -0.07085 -0.47977 1.77585
 C -0.07071 -0.47958 -1.77566
 F 0.60437 1.50118 1.57104
 F 0.60603 1.50170 -1.57197
 H -0.89468 -1.05570 1.48639
 H -0.89450 -1.05548 -1.48574
 H 0.79280 -1.08527 1.74008
 H 0.79253 -1.08507 -1.74032
 H -0.20938 -0.15669 2.74906
 H -0.20965 -0.15651 -2.74863
13
bifur_IRC_Cartesians_noMW_output/new_data/bifur_traj3_Cartesians point 448
C 0.06073 0.69350 0.95855
 C 0.06147 0.69374 -0.95872
 C -0.56688 1.16446 0.00007
 C -0.07083 -0.47978 1.77586
 C -0.07069 -0.47959 -1.77567
 F 0.60365 1.50116 1.57190
 F 0.60531 1.50168 -1.57283
 H -0.89479 -1.05548 1.48639
 H -0.89462 -1.05526 -1.48573
 H 0.79269 -1.08532 1.73965
 H 0.79242 -1.08511 -1.73989
 H -0.20910 -0.15710 2.74915
 H -0.20936 -0.15692 -2.74872
13
bifur_IRC_Cartesians_noMW_output/new_data/bifur_traj3_Cartesians point 449
C 0.06076 0.69372 0.95906
 C 0.06149 0.69396 -0.95924
 C -0.56537 1.16465 0.00007
 C -0.07081 -0.47979 1.77588
 C -0.07067 -0.47960 -1.77569
 F 0.60278 1.50114 1.57294
 F 0.60444 1.50167 -1.57388
 H -0.89494 -1.05521 1.48638
 H -0.89476 -1.05499 -1.48573
 H 0.79256 -1.08537 1.73912
 H 0.79230 -1.08516 -1.73936
 H -0.20876 -0.15759 2.74927
 H -0.20902 -0.15742 -2.74884
13
bifur_IRC_Cartesians_noMW_output/new_data/bifur_traj3_Cartesians point 450
C 0.06080 0.69395 0.95965
 C 0.06153 0.69420 -0.95983
 C -0.56367 1.16487 0.00007
 C -0.07079 -0.47980 1.77591
 C -0.07065 -0.47961 -1.77571
 F 0.60180 1.50111 1.57411
 F 0.60345 1.50165 -1.57507
 H -0.89510 -1.05490 1.48638
 H -0.89492 -1.05468 -1.48572
 H 0.79241 -1.08543 1.73853
 H 0.79215 -1.08522 -1.73876
 H -0.20837 -0.15816 2.74941
 H -0.20863 -0.15798 -2.74897
13
bifur_IRC_Cartesians_noMW_output/new_data/bifur_traj3_Cartesians point 451
C 0.06084 0.69420 0.96027
 C 0.06156 0.69445 -0.96044
 C -0.56188 1.16510 0.00007
 C -0.07076 -0.47982 1.77593
 C -0.07062 -0.47962 -1.77573
 F 0.60076 1.50109 1.57534
 F 0.60241 1.50163 -1.57631
 H -0.89528 -1.05458 1.48637
 H -0.89509 -1.05436 -1.48572
 H 0.79226 -1.08550 1.73791
 H 0.79200 -1.08529 -1.73813
 H -0.20797 -0.15874 2.74954
 H -0.20822 -0.15857 -2.74910
13
bifur_IRC_Cartesians_noMW_output/new_data/bifur_traj3_Cartesians point 452
C 0.06084 0.69420 0.96027
 C 0.06156 0.69445 -0.96044
 C -0.56188 1.16510 0.00007
 C -0.07076 -0.47982 1.77593
 C -0.07062 -0.47962 -1.77573
 F 0.60077 1.50109 1.57534
 F 0.60241 1.50163 -1.57631
 H -0.89527 -1.05458 1.48637
 H -0.89509 -1.05436 -1.48572
 H 0.79226 -1.08550 1.73791
 H 0.79200 -1.08529 -1.73813
 H -0.20797 -0.15874 2.74954
 H -0.20822 -0.15857 -2.74910
13
bifur_IRC_Cartesians_noMW_output/new_data/bifur_traj3_Cartesians point 453
C 0.06090 0.69462 0.96130
 C 0.06162 0.69488 -0.96148
 C -0.55888 1.16548 0.00007
 C -0.07072 -0.47984 1.77597
 C -0.07058 -0.47964 -1.77577
 F 0.59903 1.50104 1.57742
 F 0.60066 1.50159 -1.57841
 H -0.89556 -1.05404 1.48637
 H -0.89538 -1.05381 -1.48571
 H 0.79200 -1.08561 1.73686
 H 0.79174 -1.08539 -1.73708
 H -0.20729 -0.15974 2.74978
 H -0.20754 -0.15955 -2.74933
13
bifur_IRC_Cartesians_noMW_output/new_data/bifur_traj3_Cartesians point 454
C 0.06092 0.69477 0.96165
 C 0.06164 0.69503 -0.96183
 C -0.55786 1.16561 0.00007
 C -0.07071 -0.47984 1.77598
 C -0.07056 -0.47964 -1.77578
 F 0.59844 1.50102 1.57813
 F 0.60007 1.50158 -1.57912
 H -0.89566 -1.05385 1.48636
 H -0.89548 -1.05363 -1.48571
 H 0.79191 -1.08565 1.73651
 H 0.79165 -1.08543 -1.73672
 H -0.20706 -0.16007 2.74986
 H -0.20730 -0.15989 -2.74941
13
bifur_IRC_Cartesians_noMW_output/new_data/bifur_traj3_Cartesians point 455
C 0.06093 0.69487 0.96191
 C 0.06165 0.69513 -0.96209
 C -0.55711 1.16570 0.00007
 C -0.07069 -0.47985 1.77599
 C -0.07055 -0.47965 -1.77579
 F 0.59801 1.50101 1.57864
 F 0.59964 1.50157 -1.57964
 H -0.89573 -1.05372 1.48636
 H -0.89555 -1.05349 -1.48570
 H 0.79185 -1.08567 1.73625
 H 0.79159 -1.08546 -1.73646
 H -0.20689 -0.16032 2.74992
 H -0.20713 -0.16014 -2.74947
13
bifur_IRC_Cartesians_noMW_output/new_data/bifur_traj3_Cartesians point 456
C 0.06094 0.69493 0.96204
 C 0.06166 0.69519 -0.96222
 C -0.55672 1.16575 0.00007
 C -0.07069 -0.47985 1.77600
 C -0.07054 -0.47965 -1.77579
 F 0.59778 1.50101 1.57891
 F 0.59941 1.50157 -1.57991
 H -0.89577 -1.05365 1.48636
 H -0.89558 -1.05342 -1.48570
 H 0.79181 -1.08569 1.73611
 H 0.79156 -1.08547 -1.73632
 H -0.20680 -0.16045 2.74995
 H -0.20705 -0.16026 -2.74950
13
bifur_IRC_Cartesians_noMW_output/new_data/bifur_traj3_Cartesians point 457
C 0.06094 0.69489 0.96196
 C 0.06165 0.69515 -0.96214
 C -0.55696 1.16572 0.00007
 C -0.07069 -0.47985 1.77599
 C -0.07055 -0.47965 -1.77579
 F 0.59792 1.50101 1.57875
 F 0.59955 1.50157 -1.57975
 H -0.89575 -1.05369 1.48636
 H -0.89556 -1.05346 -1.48570
 H 0.79183 -1.08568 1.73620
 H 0.79158 -1.08546 -1.73640
 H -0.20685 -0.16037 2.74993
 H -0.20710 -0.16019 -2.74948
13
bifur_IRC_Cartesians_noMW_output/new_data/bifur_traj3_Cartesians point 458
C 0.06091 0.69474 0.96158
 C 0.06163 0.69500 -0.96176
 C -0.55806 1.16558 0.00007
 C -0.07071 -0.47984 1.77598
 C -0.07056 -0.47964 -1.77578
 F 0.59855 1.50103 1.57799
 F 0.60019 1.50158 -1.57898
 H -0.89564 -1.05389 1.48636
 H -0.89546 -1.05366 -1.48571
 H 0.79193 -1.08564 1.73658
 H 0.79167 -1.08542 -1.73679
 H -0.20710 -0.16001 2.74984
 H -0.20735 -0.15982 -2.74940
13
bifur_IRC_Cartesians_noMW_output/new_data/bifur_traj3_Cartesians point 459
C 0.06087 0.69446 0.96089
 C 0.06159 0.69471 -0.96107
 C -0.56006 1.16533 0.00007
 C -0.07074 -0.47983 1.77595
 C -0.07059 -0.47963 -1.77575
 F 0.59971 1.50106 1.57660
 F 0.60135 1.50161 -1.57758
 H -0.89545 -1.05425 1.48637
 H -0.89527 -1.05403 -1.48571
 H 0.79210 -1.08557 1.73728
 H 0.79184 -1.08535 -1.73749
 H -0.20756 -0.15934 2.74969
 H -0.20781 -0.15916 -2.74924
13
bifur_IRC_Cartesians_noMW_output/new_data/bifur_traj3_Cartesians point 460
C 0.06082 0.69407 0.95994
 C 0.06154 0.69432 -0.96011
 C -0.56284 1.16498 0.00007
 C -0.07078 -0.47981 1.77592
 C -0.07063 -0.47961 -1.77572
 F 0.60132 1.50110 1.57468
 F 0.60297 1.50164 -1.57565
 H -0.89518 -1.05475 1.48638
 H -0.89500 -1.05453 -1.48572
 H 0.79234 -1.08546 1.73824
 H 0.79208 -1.08525 -1.73847
 H -0.20818 -0.15843 2.74947
 H -0.20844 -0.15825 -2.74903
13
bifur_IRC_Cartesians_noMW_output/new_data/bifur_traj3_Cartesians point 461
C 0.06075 0.69358 0.95874
 C 0.06148 0.69382 -0.95891
 C -0.56632 1.16453 0.00007
 C -0.07082 -0.47979 1.77587
 C -0.07068 -0.47959 -1.77568
 F 0.60333 1.50116 1.57228
 F 0.60499 1.50168 -1.57322
 H -0.89485 -1.05538 1.48639
 H -0.89467 -1.05516 -1.48573
 H 0.79264 -1.08534 1.73945
 H 0.79238 -1.08513 -1.73969
 H -0.20897 -0.15728 2.74920
 H -0.20924 -0.15710 -2.74876
13
bifur_IRC_Cartesians_noMW_output/new_data/bifur_traj3_Cartesians point 462
C 0.06066 0.69298 0.95726
 C 0.06139 0.69321 -0.95743
 C -0.57061 1.16399 0.00007
 C -0.07088 -0.47976 1.77581
 C -0.07075 -0.47957 -1.77563
 F 0.60581 1.50122 1.56932
 F 0.60748 1.50173 -1.57023
 H -0.89444 -1.05615 1.48640
 H -0.89426 -1.05594 -1.48574
 H 0.79301 -1.08518 1.74095
 H 0.79274 -1.08498 -1.74120
 H -0.20994 -0.15586 2.74886
 H -0.21022 -0.15569 -2.74844
13
bifur_IRC_Cartesians_noMW_output/new_data/bifur_traj3_Cartesians point 463
C 0.06066 0.69298 0.95726
 C 0.06139 0.69321 -0.95743
 C -0.57061 1.16399 0.00007
 C -0.07088 -0.47976 1.77581
 C -0.07075 -0.47957 -1.77563
 F 0.60581 1.50122 1.56932
 F 0.60748 1.50173 -1.57023
 H -0.89444 -1.05615 1.48640
 H -0.89426 -1.05594 -1.48574
 H 0.79301 -1.08518 1.74095
 H 0.79274 -1.08498 -1.74120
 H -0.20994 -0.15586 2.74886
 H -0.21022 -0.15569 -2.74844
13
bifur_IRC_Cartesians_noMW_output/new_data/bifur_traj3_Cartesians point 464
C 0.06044 0.69143 0.95345
 C 0.06118 0.69164 -0.95361
 C -0.58168 1.16258 0.00006
 C -0.07104 -0.47968 1.77567
 C -0.07091 -0.47951 -1.77550
 F 0.61221 1.50139 1.56168
 F 0.61391 1.50185 -1.56252
 H -0.89337 -1.05814 1.48643
 H -0.89321 -1.05794 -1.48578
 H 0.79397 -1.08477 1.74479
 H 0.79369 -1.08459 -1.74508
 H -0.21244 -0.15221 2.74800
 H -0.21274 -0.15205 -2.74759
13
bifur_IRC_Cartesians_noMW_output/new_data/bifur_traj3_Cartesians point 465
C 0.06032 0.69064 0.95151
 C 0.06108 0.69083 -0.95166
 C -0.58731 1.16186 0.00006
 C -0.07112 -0.47964 1.77559
 C -0.07099 -0.47947 -1.77543
 F 0.61546 1.50148 1.55778
 F 0.61719 1.50191 -1.55859
 H -0.89283 -1.05916 1.48645
 H -0.89268 -1.05896 -1.48579
 H 0.79446 -1.08457 1.74675
 H 0.79417 -1.08439 -1.74706
 H -0.21371 -0.15035 2.74756
 H -0.21403 -0.15020 -2.74716
13
bifur_IRC_Cartesians_noMW_output/new_data/bifur_traj3_Cartesians point 466
C 0.06021 0.68986 0.94958
 C 0.06097 0.69004 -0.94973
 C -0.59291 1.16115 0.00005
 C -0.07120 -0.47960 1.77552
 C -0.07108 -0.47944 -1.77537
 F 0.61870 1.50157 1.55392
 F 0.62044 1.50198 -1.55468
 H -0.89229 -1.06017 1.48647
 H -0.89215 -1.05997 -1.48581
 H 0.79494 -1.08436 1.74870
 H 0.79465 -1.08419 -1.74903
 H -0.21498 -0.14851 2.74712
 H -0.21531 -0.14835 -2.74674
13
bifur_IRC_Cartesians_noMW_output/new_data/bifur_traj3_Cartesians point 467
C 0.06009 0.68902 0.94751
 C 0.06086 0.68918 -0.94766
 C -0.59892 1.16039 0.00005
 C -0.07128 -0.47956 1.77544
 C -0.07117 -0.47941 -1.77529
 F 0.62217 1.50166 1.54977
 F 0.62393 1.50204 -1.55050
 H -0.89171 -1.06125 1.48648
 H -0.89158 -1.06106 -1.48583
 H 0.79546 -1.08414 1.75079
 H 0.79517 -1.08398 -1.75114
 H -0.21634 -0.14653 2.74665
 H -0.21668 -0.14638 -2.74628
13
bifur_IRC_Cartesians_noMW_output/new_data/bifur_traj3_Cartesians point 468
C 0.05995 0.68805 0.94513
 C 0.06072 0.68820 -0.94527
 C -0.60582 1.15951 0.00004
 C -0.07138 -0.47951 1.77535
 C -0.07127 -0.47937 -1.77521
 F 0.62616 1.50177 1.54500
 F 0.62795 1.50212 -1.54568
 H -0.89105 -1.06249 1.48650
 H -0.89092 -1.06231 -1.48585
 H 0.79605 -1.08389 1.75319
 H 0.79576 -1.08373 -1.75356
 H -0.21790 -0.14425 2.74611
 H -0.21826 -0.14410 -2.74575
13
bifur_IRC_Cartesians_noMW_output/new_data/bifur_traj3_Cartesians point 469
C 0.05978 0.68689 0.94227
 C 0.06057 0.68702 -0.94241
 C -0.61411 1.15845 0.00004
 C -0.07150 -0.47945 1.77524
 C -0.07139 -0.47932 -1.77512
 F 0.63095 1.50190 1.53928
 F 0.63276 1.50221 -1.53991
 H -0.89025 -1.06398 1.48653
 H -0.89013 -1.06381 -1.48587
 H 0.79677 -1.08358 1.75607
 H 0.79647 -1.08344 -1.75647
 H -0.21977 -0.14152 2.74547
 H -0.22015 -0.14138 -2.74512
13
bifur_IRC_Cartesians_noMW_output/new_data/bifur_traj3_Cartesians point 470
C 0.05958 0.68553 0.93891
 C 0.06038 0.68563 -0.93904
 C -0.62387 1.15721 0.00003
 C -0.07163 -0.47938 1.77511
 C -0.07153 -0.47926 -1.77500
 F 0.63659 1.50205 1.53254
 F 0.63843 1.50232 -1.53310
 H -0.88931 -1.06574 1.48656
 H -0.88921 -1.06558 -1.48590
 H 0.79761 -1.08323 1.75947
 H 0.79730 -1.08309 -1.75990
 H -0.22198 -0.13829 2.74471
 H -0.22238 -0.13816 -2.74437
13
bifur_IRC_Cartesians_noMW_output/new_data/bifur_traj3_Cartesians point 471
C 0.05937 0.68402 0.93520
 C 0.06018 0.68410 -0.93532
 C -0.63465 1.15584 0.00003
 C -0.07178 -0.47930 1.77496
 C -0.07169 -0.47920 -1.77487
 F 0.64282 1.50221 1.52510
 F 0.64470 1.50245 -1.52559
 H -0.88827 -1.06768 1.48659
 H -0.88818 -1.06753 -1.48593
 H 0.79855 -1.08283 1.76321
 H 0.79822 -1.08271 -1.76369
 H -0.22441 -0.13474 2.74386
 H -0.22484 -0.13462 -2.74355
13
bifur_IRC_Cartesians_noMW_output/new_data/bifur_traj3_Cartesians point 472
C 0.05914 0.68244 0.93131
 C 0.05996 0.68249 -0.93143
 C -0.64592 1.15441 0.00002
 C -0.07194 -0.47922 1.77481
 C -0.07186 -0.47914 -1.77474
 F 0.64934 1.50239 1.51732
 F 0.65125 1.50257 -1.51773
 H -0.88719 -1.06971 1.48662
 H -0.88711 -1.06957 -1.48597
 H 0.79952 -1.08242 1.76713
 H 0.79919 -1.08231 -1.76765
 H -0.22696 -0.13102 2.74298
 H -0.22741 -0.13091 -2.74269
13
bifur_IRC_Cartesians_noMW_output/new_data/bifur_traj3_Cartesians point 473
C 0.05890 0.68083 0.92734
 C 0.05974 0.68085 -0.92745
 C -0.65745 1.15294 0.00001
 C -0.07210 -0.47914 1.77466
 C -0.07203 -0.47907 -1.77461
 F 0.65600 1.50257 1.50935
 F 0.65795 1.50270 -1.50969
 H -0.88608 -1.07179 1.48666
 H -0.88602 -1.07166 -1.48600
 H 0.80052 -1.08200 1.77114
 H 0.80017 -1.08190 -1.77170
 H -0.22956 -0.12722 2.74208
 H -0.23004 -0.12711 -2.74181
13
bifur_IRC_Cartesians_noMW_output/new_data/bifur_traj3_Cartesians point 474
C 0.05890 0.68083 0.92734
 C 0.05974 0.68085 -0.92745
 C -0.65745 1.15294 0.00001
 C -0.07210 -0.47914 1.77466
 C -0.07203 -0.47907 -1.77461
 F 0.65600 1.50257 1.50935
 F 0.65795 1.50270 -1.50969
 H -0.88608 -1.07179 1.48666
 H -0.88602 -1.07166 -1.48600
 H 0.80052 -1.08200 1.77114
 H 0.80017 -1.08190 -1.77170
 H -0.22956 -0.12722 2.74208
 H -0.23004 -0.12711 -2.74181
13
bifur_IRC_Cartesians_noMW_output/new_data/bifur_traj3_Cartesians point 475
C 0.05844 0.67758 0.91936
 C 0.05930 0.67756 -0.91945
 C -0.68061 1.14999 -0.00000
 C -0.07243 -0.47898 1.77435
 C -0.07237 -0.47894 -1.77433
 F 0.66939 1.50293 1.49337
 F 0.67140 1.50296 -1.49355
 H -0.88385 -1.07596 1.48673
 H -0.88382 -1.07585 -1.48607
 H 0.80252 -1.08115 1.77920
 H 0.80216 -1.08108 -1.77983
 H -0.23480 -0.11958 2.74028
 H -0.23533 -0.11949 -2.74005
13
bifur_IRC_Cartesians_noMW_output/new_data/bifur_traj3_Cartesians point 476
C 0.05822 0.67606 0.91562
 C 0.05909 0.67601 -0.91570
 C -0.69148 1.14861 -0.00001
 C -0.07258 -0.47890 1.77421
 C -0.07253 -0.47888 -1.77421
 F 0.67567 1.50310 1.48586
 F 0.67772 1.50308 -1.48597
 H -0.88280 -1.07792 1.48676
 H -0.88279 -1.07782 -1.48610
 H 0.80346 -1.08075 1.78298
 H 0.80309 -1.08070 -1.78365
 H -0.23725 -0.11599 2.73943
 H -0.23781 -0.11591 -2.73922
13
bifur_IRC_Cartesians_noMW_output/new_data/bifur_traj3_Cartesians point 477
C 0.05802 0.67468 0.91222
 C 0.05891 0.67461 -0.91229
 C -0.70134 1.14736 -0.00002
 C -0.07272 -0.47883 1.77408
 C -0.07268 -0.47882 -1.77409
 F 0.68137 1.50325 1.47905
 F 0.68345 1.50320 -1.47910
 H -0.88186 -1.07969 1.48679
 H -0.88185 -1.07960 -1.48613
 H 0.80431 -1.08039 1.78640
 H 0.80393 -1.08035 -1.78711
 H -0.23948 -0.11274 2.73866
 H -0.24006 -0.11267 -2.73846
13
bifur_IRC_Cartesians_noMW_output/new_data/bifur_traj3_Cartesians point 478
C 0.05784 0.67347 0.90923
 C 0.05874 0.67337 -0.90929
 C -0.71002 1.14625 -0.00002
 C -0.07284 -0.47877 1.77396
 C -0.07280 -0.47877 -1.77399
 F 0.68639 1.50338 1.47305
 F 0.68850 1.50329 -1.47304
 H -0.88102 -1.08126 1.48681
 H -0.88103 -1.08118 -1.48616
 H 0.80506 -1.08007 1.78942
 H 0.80467 -1.08004 -1.79016
 H -0.24144 -0.10987 2.73798
 H -0.24205 -0.10981 -2.73780
13
bifur_IRC_Cartesians_noMW_output/new_data/bifur_traj3_Cartesians point 479
C 0.05769 0.67241 0.90662
 C 0.05860 0.67230 -0.90668
 C -0.71758 1.14529 -0.00003
 C -0.07295 -0.47872 1.77386
 C -0.07291 -0.47873 -1.77390
 F 0.69076 1.50350 1.46783
 F 0.69289 1.50338 -1.46778
 H -0.88029 -1.08262 1.48684
 H -0.88031 -1.08254 -1.48618
 H 0.80571 -1.07979 1.79205
 H 0.80532 -1.07977 -1.79281
 H -0.24315 -0.10738 2.73739
 H -0.24377 -0.10732 -2.73722
13
bifur_IRC_Cartesians_noMW_output/new_data/bifur_traj3_Cartesians point 480
C 0.05756 0.67149 0.90437
 C 0.05847 0.67137 -0.90443
 C -0.72411 1.14446 -0.00003
 C -0.07304 -0.47867 1.77378
 C -0.07301 -0.47869 -1.77382
 F 0.69453 1.50360 1.46332
 F 0.69669 1.50345 -1.46322
 H -0.87966 -1.08379 1.48686
 H -0.87969 -1.08373 -1.48620
 H 0.80628 -1.07955 1.79433
 H 0.80588 -1.07954 -1.79511
 H -0.24463 -0.10522 2.73688
 H -0.24526 -0.10517 -2.73673
13
bifur_IRC_Cartesians_noMW_output/new_data/bifur_traj3_Cartesians point 481
C 0.05744 0.67071 0.90246
 C 0.05837 0.67058 -0.90251
 C -0.72968 1.14375 -0.00003
 C -0.07312 -0.47863 1.77370
 C -0.07309 -0.47866 -1.77376
 F 0.69775 1.50369 1.45948
 F 0.69992 1.50351 -1.45934
 H -0.87913 -1.08480 1.48687
 H -0.87916 -1.08474 -1.48621
 H 0.80676 -1.07935 1.79626
 H 0.80635 -1.07934 -1.79706
 H -0.24589 -0.10339 2.73644
 H -0.24653 -0.10334 -2.73630
13
bifur_IRC_Cartesians_noMW_output/new_data/bifur_traj3_Cartesians point 482
C 0.05735 0.67009 0.90091
 C 0.05828 0.66994 -0.90096
 C -0.73416 1.14318 -0.00004
 C -0.07318 -0.47860 1.77364
 C -0.07316 -0.47863 -1.77371
 F 0.70034 1.50376 1.45638
 F 0.70253 1.50356 -1.45622
 H -0.87870 -1.08560 1.48689
 H -0.87873 -1.08555 -1.48623
 H 0.80714 -1.07918 1.79782
 H 0.80674 -1.07918 -1.79864
 H -0.24690 -0.10191 2.73610
 H -0.24756 -0.10187 -2.73596
13
bifur_IRC_Cartesians_noMW_output/new_data/bifur_traj3_Cartesians point 483
C 0.05729 0.66963 0.89978
 C 0.05822 0.66947 -0.89983
 C -0.73743 1.14276 -0.00004
 C -0.07323 -0.47858 1.77360
 C -0.07321 -0.47861 -1.77367
 F 0.70223 1.50381 1.45412
 F 0.70443 1.50360 -1.45393
 H -0.87838 -1.08619 1.48690
 H -0.87842 -1.08614 -1.48624
 H 0.80743 -1.07906 1.79896
 H 0.80702 -1.07907 -1.79978
 H -0.24764 -0.10083 2.73584
 H -0.24830 -0.10079 -2.73571
13
bifur_IRC_Cartesians_noMW_output/new_data/bifur_traj3_Cartesians point 484
C 0.05724 0.66932 0.89902
 C 0.05818 0.66916 -0.89906
 C -0.73966 1.14248 -0.00004
 C -0.07326 -0.47856 1.77357
 C -0.07324 -0.47860 -1.77364
 F 0.70352 1.50384 1.45259
 F 0.70572 1.50363 -1.45238
 H -0.87817 -1.08659 1.48690
 H -0.87821 -1.08654 -1.48624
 H 0.80762 -1.07898 1.79973
 H 0.80721 -1.07899 -1.80057
 H -0.24814 -0.10010 2.73567
 H -0.24881 -0.10006 -2.73554
13
bifur_IRC_Cartesians_noMW_output/new_data/bifur_traj3_Cartesians point 485
C 0.05724 0.66932 0.89902
 C 0.05818 0.66916 -0.89906
 C -0.73966 1.14248 -0.00004
 C -0.07326 -0.47856 1.77357
 C -0.07324 -0.47860 -1.77364
 F 0.70352 1.50384 1.45259
 F 0.70572 1.50363 -1.45238
 H -0.87817 -1.08659 1.48690
 H -0.87821 -1.08654 -1.48624
 H 0.80762 -1.07898 1.79973
 H 0.80721 -1.07899 -1.80057
 H -0.24814 -0.10010 2.73567
 H -0.24881 -0.10006 -2.73554
13
bifur_IRC_Cartesians_noMW_output/new_data/bifur_traj3_Cartesians point 486
C 0.05719 0.66898 0.89819
 C 0.05813 0.66882 -0.89824
 C -0.74205 1.14218 -0.00004
 C -0.07329 -0.47855 1.77354
 C -0.07328 -0.47859 -1.77361
 F 0.70490 1.50388 1.45094
 F 0.70711 1.50365 -1.45072
 H -0.87794 -1.08702 1.48691
 H -0.87798 -1.08697 -1.48625
 H 0.80783 -1.07889 1.80056
 H 0.80741 -1.07890 -1.80140
 H -0.24868 -0.09931 2.73548
 H -0.24936 -0.09927 -2.73536
13
bifur_IRC_Cartesians_noMW_output/new_data/bifur_traj3_Cartesians point 487
C 0.05718 0.66891 0.89800
 C 0.05812 0.66874 -0.89804
 C -0.74260 1.14211 -0.00004
 C -0.07330 -0.47854 1.77353
 C -0.07328 -0.47859 -1.77361
 F 0.70522 1.50389 1.45055
 F 0.70743 1.50366 -1.45033
 H -0.87789 -1.08712 1.48691
 H -0.87793 -1.08708 -1.48625
 H 0.80787 -1.07887 1.80076
 H 0.80746 -1.07888 -1.80160
 H -0.24881 -0.09912 2.73544
 H -0.24949 -0.09909 -2.73531
13
bifur_IRC_Cartesians_noMW_output/new_data/bifur_traj3_Cartesians point 488
C 0.05718 0.66886 0.89789
 C 0.05811 0.66869 -0.89793
 C -0.74293 1.14207 -0.00004
 C -0.07330 -0.47854 1.77353
 C -0.07329 -0.47858 -1.77360
 F 0.70541 1.50389 1.45033
 F 0.70762 1.50366 -1.45011
 H -0.87785 -1.08718 1.48691
 H -0.87790 -1.08713 -1.48625
 H 0.80790 -1.07886 1.80087
 H 0.80749 -1.07887 -1.80171
 H -0.24888 -0.09902 2.73541
 H -0.24956 -0.09898 -2.73529
13
bifur_IRC_Cartesians_noMW_output/new_data/bifur_traj3_Cartesians point 489
C 0.05717 0.66884 0.89783
 C 0.05811 0.66867 -0.89787
 C -0.74310 1.14204 -0.00004
 C -0.07331 -0.47854 1.77352
 C -0.07329 -0.47858 -1.77360
 F 0.70551 1.50390 1.45021
 F 0.70772 1.50367 -1.44998
 H -0.87784 -1.08721 1.48691
 H -0.87788 -1.08717 -1.48625
 H 0.80792 -1.07886 1.80093
 H 0.80750 -1.07887 -1.80177
 H -0.24892 -0.09896 2.73540
 H -0.24960 -0.09892 -2.73528
13
bifur_IRC_Cartesians_noMW_output/new_data/bifur_traj3_Cartesians point 490
C 0.05717 0.66882 0.89780
 C 0.05811 0.66866 -0.89785
 C -0.74318 1.14203 -0.00004
 C -0.07331 -0.47854 1.77352
 C -0.07329 -0.47858 -1.77360
 F 0.70555 1.50390 1.45016
 F 0.70777 1.50367 -1.44993
 H -0.87783 -1.08723 1.48691
 H -0.87788 -1.08718 -1.48625
 H 0.80792 -1.07885 1.80095
 H 0.80751 -1.07886 -1.80180
 H -0.24894 -0.09893 2.73539
 H -0.24962 -0.09890 -2.73527
13
bifur_IRC_Cartesians_noMW_output/new_data/bifur_traj3_Cartesians point 491
C 0.05717 0.66882 0.89780
 C 0.05811 0.66865 -0.89785
 C -0.74318 1.14203 -0.00004
 C -0.07331 -0.47854 1.77352
 C -0.07329 -0.47858 -1.77360
 F 0.70556 1.50390 1.45016
 F 0.70777 1.50367 -1.44993
 H -0.87783 -1.08723 1.48691
 H -0.87788 -1.08718 -1.48625
 H 0.80792 -1.07885 1.80096
 H 0.80751 -1.07886 -1.80180
 H -0.24894 -0.09893 2.73539
 H -0.24962 -0.09890 -2.73527
13
bifur_IRC_Cartesians_noMW_output/new_data/bifur_traj3_Cartesians point 492
C 0.05717 0.66883 0.89782
 C 0.05811 0.66866 -0.89786
 C -0.74314 1.14204 -0.00004
 C -0.07331 -0.47854 1.77352
 C -0.07329 -0.47858 -1.77360
 F 0.70553 1.50390 1.45018
 F 0.70775 1.50367 -1.44995
 H -0.87783 -1.08722 1.48691
 H -0.87788 -1.08717 -1.48625
 H 0.80792 -1.07885 1.80094
 H 0.80751 -1.07887 -1.80179
 H -0.24893 -0.09895 2.73539
 H -0.24961 -0.09891 -2.73527
13
bifur_IRC_Cartesians_noMW_output/new_data/bifur_traj3_Cartesians point 493
C 0.05717 0.66883 0.89782
 C 0.05811 0.66866 -0.89787
 C -0.74312 1.14204 -0.00004
 C -0.07331 -0.47854 1.77352
 C -0.07329 -0.47858 -1.77360
 F 0.70552 1.50390 1.45020
 F 0.70774 1.50367 -1.44997
 H -0.87784 -1.08722 1.48691
 H -0.87788 -1.08717 -1.48625
 H 0.80792 -1.07885 1.80094
 H 0.80750 -1.07887 -1.80178
 H -0.24892 -0.09895 2.73540
 H -0.24960 -0.09892 -2.73528
13
bifur_IRC_Cartesians_noMW_output/new_data/bifur_traj3_Cartesians point 494
C 0.05717 0.66882 0.89780
 C 0.05811 0.66866 -0.89785
 C -0.74318 1.14203 -0.00004
 C -0.07331 -0.47854 1.77352
 C -0.07329 -0.47858 -1.77360
 F 0.70555 1.50390 1.45016
 F 0.70777 1.50367 -1.44993
 H -0.87783 -1.08723 1.48691
 H -0.87788 -1.08718 -1.48625
 H 0.80792 -1.07885 1.80096
 H 0.80751 -1.07886 -1.80180
 H -0.24894 -0.09893 2.73539
 H -0.24962 -0.09890 -2.73527
13
bifur_IRC_Cartesians_noMW_output/new_data/bifur_traj3_Cartesians point 495
C 0.05717 0.66880 0.89775
 C 0.05811 0.66863 -0.89779
 C -0.74334 1.14201 -0.00004
 C -0.07331 -0.47854 1.77352
 C -0.07329 -0.47858 -1.77360
 F 0.70565 1.50390 1.45004
 F 0.70786 1.50367 -1.44982
 H -0.87781 -1.08726 1.48691
 H -0.87786 -1.08721 -1.48625
 H 0.80794 -1.07885 1.80101
 H 0.80752 -1.07886 -1.80186
 H -0.24897 -0.09888 2.73538
 H -0.24965 -0.09884 -2.73526
13
bifur_IRC_Cartesians_noMW_output/new_data/bifur_traj3_Cartesians point 496
C 0.05717 0.66880 0.89775
 C 0.05811 0.66863 -0.89779
 C -0.74334 1.14201 -0.00004
 C -0.07331 -0.47854 1.77352
 C -0.07329 -0.47858 -1.77360
 F 0.70565 1.50390 1.45004
 F 0.70786 1.50367 -1.44982
 H -0.87781 -1.08726 1.48691
 H -0.87786 -1.08721 -1.48625
 H 0.80794 -1.07885 1.80101
 H 0.80752 -1.07886 -1.80186
 H -0.24897 -0.09888 2.73538
 H -0.24965 -0.09884 -2.73526
13
bifur_IRC_Cartesians_noMW_output/new_data/bifur_traj3_Cartesians point 497
C 0.05716 0.66873 0.89757
 C 0.05810 0.66856 -0.89761
 C -0.74386 1.14195 -0.00004
 C -0.07332 -0.47853 1.77351
 C -0.07330 -0.47858 -1.77359
 F 0.70595 1.50391 1.44969
 F 0.70816 1.50367 -1.44945
 H -0.87776 -1.08735 1.48691
 H -0.87781 -1.08730 -1.48626
 H 0.80798 -1.07883 1.80119
 H 0.80757 -1.07884 -1.80204
 H -0.24909 -0.09871 2.73534
 H -0.24977 -0.09867 -2.73522
13
bifur_IRC_Cartesians_noMW_output/new_data/bifur_traj3_Cartesians point 498
C 0.05715 0.66870 0.89749
 C 0.05809 0.66852 -0.89753
 C -0.74410 1.14192 -0.00004
 C -0.07332 -0.47853 1.77351
 C -0.07331 -0.47858 -1.77359
 F 0.70609 1.50391 1.44952
 F 0.70830 1.50368 -1.44929
 H -0.87774 -1.08739 1.48692
 H -0.87779 -1.08735 -1.48626
 H 0.80800 -1.07882 1.80127
 H 0.80759 -1.07883 -1.80212
 H -0.24914 -0.09863 2.73532
 H -0.24983 -0.09860 -2.73520
13
bifur_IRC_Cartesians_noMW_output/new_data/bifur_traj3_Cartesians point 499
C 0.05715 0.66867 0.89743
 C 0.05809 0.66850 -0.89747
 C -0.74427 1.14189 -0.00004
 C -0.07332 -0.47853 1.77351
 C -0.07331 -0.47858 -1.77359
 F 0.70619 1.50391 1.44940
 F 0.70840 1.50368 -1.44917
 H -0.87773 -1.08742 1.48692
 H -0.87777 -1.08738 -1.48626
 H 0.80802 -1.07881 1.80133
 H 0.80760 -1.07883 -1.80219
 H -0.24918 -0.09857 2.73531
 H -0.24987 -0.09854 -2.73519
13
bifur_IRC_Cartesians_noMW_output/new_data/bifur_traj3_Cartesians point 500
C 0.05715 0.66866 0.89739
 C 0.05809 0.66848 -0.89743
 C -0.74437 1.14188 -0.00004
 C -0.07332 -0.47853 1.77351
 C -0.07331 -0.47858 -1.77359
 F 0.70625 1.50392 1.44933
 F 0.70846 1.50368 -1.44910
 H -0.87772 -1.08744 1.48692
 H -0.87776 -1.08740 -1.48626
 H 0.80803 -1.07881 1.80137
 H 0.80761 -1.07882 -1.80222
 H -0.24921 -0.09854 2.73530
 H -0.24989 -0.09851 -2.73518
