# Supplementary material for: Low dimensional representations along intrinsic reaction coordinates and molecular dynamics trajectories using interatomic distance matrices
Source: Chem Sci. 2019 Sep 18;10(43):9954–68. doi: 10.1039/c9sc02742d (PMC6991188; doi:10.1039/c9sc02742d)
Supplement: Supplementary file 1 [file SC-010-C9SC02742D-s001.zip › C9SC02742D-SI/ESI_xyz_files/bifur_IRC_Cartesians_noMW_output/new_data/bifur_traj_C_Cartesians_noMW_all_PCs.xyz]

13
bifur_IRC_Cartesians_noMW_output/new_data/bifur_traj4_Cartesians point 1
C 0.08542 0.69810 0.71898
 C 0.01258 0.70466 -0.71946
 C -1.21029 1.33517 -0.00068
 C -0.09658 -0.51831 1.56877
 C -0.07846 -0.52317 -1.56883
 F 1.14043 1.56699 1.26994
 F 0.88101 1.59441 -1.26928
 H -0.85306 -1.18285 1.14861
 H -0.83921 -1.19522 -1.21093
 H 0.86078 -1.07206 1.70075
 H 0.87656 -1.06819 -1.63738
 H -0.43004 -0.16317 2.56328
 H -0.34915 -0.17636 -2.56377
13
bifur_IRC_Cartesians_noMW_output/new_data/bifur_traj4_Cartesians point 2
C 0.08686 0.70229 0.71731
 C 0.01110 0.70916 -0.71782
 C -1.21266 1.34688 -0.00070
 C -0.09733 -0.52036 1.55930
 C -0.07848 -0.52539 -1.55933
 F 1.14857 1.56980 1.27507
 F 0.87879 1.59839 -1.27451
 H -0.85373 -1.18388 1.13272
 H -0.83931 -1.19671 -1.19752
 H 0.86165 -1.07245 1.68883
 H 0.87808 -1.06840 -1.62287
 H -0.43384 -0.17282 2.55665
 H -0.34969 -0.18652 -2.55713
13
bifur_IRC_Cartesians_noMW_output/new_data/bifur_traj4_Cartesians point 3
C 0.08798 0.70738 0.71681
 C 0.01008 0.71448 -0.71734
 C -1.21150 1.35994 -0.00070
 C -0.09796 -0.52262 1.54916
 C -0.07858 -0.52776 -1.54916
 F 1.15339 1.57296 1.28316
 F 0.87603 1.60242 -1.28271
 H -0.85471 -1.18439 1.11605
 H -0.83987 -1.19757 -1.18266
 H 0.86237 -1.07297 1.67427
 H 0.87928 -1.06879 -1.60640
 H -0.43652 -0.18451 2.54980
 H -0.34999 -0.19857 -2.55028
13
bifur_IRC_Cartesians_noMW_output/new_data/bifur_traj4_Cartesians point 4
C 0.08840 0.71262 0.71818
 C 0.00996 0.71981 -0.71872
 C -1.20523 1.37200 -0.00070
 C -0.09828 -0.52467 1.54037
 C -0.07876 -0.52982 -1.54034
 F 1.15218 1.57590 1.29386
 F 0.87294 1.60562 -1.29352
 H -0.85594 -1.18401 1.10206
 H -0.84099 -1.19725 -1.16910
 H 0.86270 -1.07358 1.65914
 H 0.87974 -1.06935 -1.59077
 H -0.43694 -0.19656 2.54423
 H -0.34980 -0.21070 -2.54469
13
bifur_IRC_Cartesians_noMW_output/new_data/bifur_traj4_Cartesians point 5
C 0.08793 0.71667 0.72131
 C 0.01088 0.72376 -0.72186
 C -1.19481 1.37982 -0.00068
 C -0.09815 -0.52595 1.53540
 C -0.07897 -0.53100 -1.53535
 F 1.14456 1.57782 1.30474
 F 0.87021 1.60706 -1.30446
 H -0.85714 -1.18270 1.09469
 H -0.84245 -1.19570 -1.16055
 H 0.86248 -1.07414 1.64732
 H 0.87923 -1.06997 -1.58013
 H -0.43470 -0.20590 2.54156
 H -0.34907 -0.21978 -2.54199
13
bifur_IRC_Cartesians_noMW_output/new_data/bifur_traj4_Cartesians point 6
C 0.08693 0.71933 0.72524
 C 0.01236 0.72619 -0.72577
 C -1.18297 1.38357 -0.00065
 C -0.09774 -0.52651 1.53378
 C -0.07916 -0.53139 -1.53373
 F 1.13360 1.57875 1.31420
 F 0.86804 1.60707 -1.31396
 H -0.85815 -1.18093 1.09297
 H -0.84393 -1.19351 -1.15671
 H 0.86192 -1.07457 1.63949
 H 0.87813 -1.07053 -1.57444
 H -0.43096 -0.21202 2.54127
 H -0.34806 -0.22545 -2.54168
13
bifur_IRC_Cartesians_noMW_output/new_data/bifur_traj4_Cartesians point 7
C 0.08574 0.72118 0.72940
 C 0.01403 0.72778 -0.72991
 C -1.17091 1.38515 -0.00063
 C -0.09722 -0.52669 1.53389
 C -0.07934 -0.53139 -1.53384
 F 1.12153 1.57915 1.32258
 F 0.86614 1.60639 -1.32236
 H -0.85903 -1.17900 1.09409
 H -0.84535 -1.19109 -1.15539
 H 0.86120 -1.07493 1.63397
 H 0.87679 -1.07104 -1.57142
 H -0.42665 -0.21629 2.54219
 H -0.34692 -0.22921 -2.54258
13
bifur_IRC_Cartesians_noMW_output/new_data/bifur_traj4_Cartesians point 8
C 0.08455 0.72272 0.73361
 C 0.01569 0.72906 -0.73411
 C -1.15887 1.38594 -0.00060
 C -0.09668 -0.52673 1.53462
 C -0.07950 -0.53124 -1.53457
 F 1.10942 1.57931 1.33050
 F 0.86410 1.60549 -1.33030
 H -0.85987 -1.17701 1.09617
 H -0.84674 -1.18863 -1.15503
 H 0.86042 -1.07527 1.62940
 H 0.87539 -1.07153 -1.56932
 H -0.42225 -0.21985 2.54352
 H -0.34566 -0.23226 -2.54389
13
bifur_IRC_Cartesians_noMW_output/new_data/bifur_traj4_Cartesians point 9
C 0.08370 0.72441 0.73773
 C 0.01702 0.73056 -0.73821
 C -1.14698 1.38724 -0.00058
 C -0.09623 -0.52684 1.53494
 C -0.07959 -0.53120 -1.53488
 F 1.09862 1.57950 1.33860
 F 0.86106 1.60486 -1.33843
 H -0.86079 -1.17504 1.09733
 H -0.84807 -1.18628 -1.15432
 H 0.85961 -1.07564 1.62455
 H 0.87411 -1.07201 -1.56637
 H -0.41832 -0.22378 2.54456
 H -0.34415 -0.23579 -2.54491
13
bifur_IRC_Cartesians_noMW_output/new_data/bifur_traj4_Cartesians point 10
C 0.08415 0.72690 0.74065
 C 0.01694 0.73313 -0.74114
 C -1.13786 1.39159 -0.00058
 C -0.09626 -0.52746 1.53255
 C -0.07948 -0.53184 -1.53247
 F 1.09470 1.58015 1.34669
 F 0.85526 1.60576 -1.34661
 H -0.86188 -1.17358 1.09319
 H -0.84905 -1.18490 -1.15062
 H 0.85903 -1.07609 1.61788
 H 0.87365 -1.07242 -1.55920
 H -0.41698 -0.22958 2.54356
 H -0.34221 -0.24167 -2.54389
13
bifur_IRC_Cartesians_noMW_output/new_data/bifur_traj4_Cartesians point 11
C 0.08602 0.72970 0.74078
 C 0.01517 0.73630 -0.74131
 C -1.13603 1.39881 -0.00060
 C -0.09690 -0.52861 1.52709
 C -0.07921 -0.53320 -1.52698
 F 1.10100 1.58135 1.35188
 F 0.84867 1.60841 -1.35192
 H -0.86277 -1.17343 1.08311
 H -0.84922 -1.18534 -1.14364
 H 0.85904 -1.07649 1.61067
 H 0.87447 -1.07260 -1.54877
 H -0.41953 -0.23608 2.53995
 H -0.34071 -0.24881 -2.54028
13
bifur_IRC_Cartesians_noMW_output/new_data/bifur_traj4_Cartesians point 12
C 0.08602 0.72970 0.74078
 C 0.01517 0.73631 -0.74131
 C -1.13603 1.39881 -0.00060
 C -0.09690 -0.52862 1.52708
 C -0.07921 -0.53320 -1.52698
 F 1.10100 1.58135 1.35189
 F 0.84867 1.60841 -1.35193
 H -0.86277 -1.17343 1.08311
 H -0.84923 -1.18534 -1.14363
 H 0.85904 -1.07649 1.61067
 H 0.87447 -1.07260 -1.54877
 H -0.41953 -0.23609 2.53995
 H -0.34071 -0.24881 -2.54027
13
bifur_IRC_Cartesians_noMW_output/new_data/bifur_traj4_Cartesians point 13
C 0.09034 0.73525 0.73815
 C 0.01075 0.74275 -0.73877
 C -1.14017 1.41514 -0.00065
 C -0.09854 -0.53135 1.51379
 C -0.07869 -0.53645 -1.51362
 F 1.12109 1.58440 1.35850
 F 0.83783 1.61490 -1.35877
 H -0.86409 -1.17463 1.05885
 H -0.84885 -1.18796 -1.12679
 H 0.85982 -1.07713 1.59624
 H 0.87718 -1.07273 -1.52663
 H -0.42759 -0.24897 2.53058
 H -0.33907 -0.26322 -2.53089
13
bifur_IRC_Cartesians_noMW_output/new_data/bifur_traj4_Cartesians point 14
C 0.09242 0.73810 0.73651
 C 0.00858 0.74603 -0.73717
 C -1.14308 1.42368 -0.00067
 C -0.09937 -0.53280 1.50676
 C -0.07847 -0.53815 -1.50655
 F 1.13146 1.58610 1.36150
 F 0.83318 1.61827 -1.36187
 H -0.86468 -1.17543 1.04619
 H -0.84861 -1.18945 -1.11774
 H 0.86033 -1.07744 1.58870
 H 0.87864 -1.07279 -1.51535
 H -0.43181 -0.25557 2.52557
 H -0.33858 -0.27056 -2.52588
13
bifur_IRC_Cartesians_noMW_output/new_data/bifur_traj4_Cartesians point 15
C 0.09430 0.74093 0.73502
 C 0.00663 0.74925 -0.73571
 C -1.14562 1.43202 -0.00069
 C -0.10013 -0.53421 1.49992
 C -0.07829 -0.53979 -1.49969
 F 1.14088 1.58780 1.36462
 F 0.82900 1.62148 -1.36509
 H -0.86525 -1.17618 1.03401
 H -0.84844 -1.19082 -1.10881
 H 0.86083 -1.07773 1.58114
 H 0.87999 -1.07287 -1.50441
 H -0.43569 -0.26210 2.52072
 H -0.33820 -0.27776 -2.52103
13
bifur_IRC_Cartesians_noMW_output/new_data/bifur_traj4_Cartesians point 16
C 0.09574 0.74346 0.73407
 C 0.00517 0.75208 -0.73479
 C -1.14686 1.43920 -0.00071
 C -0.10073 -0.53543 1.49414
 C -0.07817 -0.54118 -1.49388
 F 1.14770 1.58929 1.36789
 F 0.82554 1.62412 -1.36845
 H -0.86579 -1.17667 1.02383
 H -0.84842 -1.19179 -1.10110
 H 0.86122 -1.07801 1.57427
 H 0.88102 -1.07297 -1.49498
 H -0.43858 -0.26797 2.51669
 H -0.33786 -0.28414 -2.51699
13
bifur_IRC_Cartesians_noMW_output/new_data/bifur_traj4_Cartesians point 17
C 0.09626 0.74513 0.73428
 C 0.00472 0.75386 -0.73502
 C -1.14544 1.44328 -0.00071
 C -0.10094 -0.53612 1.49109
 C -0.07814 -0.54191 -1.49082
 F 1.14910 1.59017 1.37107
 F 0.82353 1.62539 -1.37167
 H -0.86622 -1.17661 1.01865
 H -0.84866 -1.19188 -1.09673
 H 0.86131 -1.07822 1.56964
 H 0.88133 -1.07312 -1.48948
 H -0.43932 -0.27183 2.51470
 H -0.33753 -0.28816 -2.51500
13
bifur_IRC_Cartesians_noMW_output/new_data/bifur_traj4_Cartesians point 18
C 0.09551 0.74540 0.73597
 C 0.00566 0.75397 -0.73669
 C -1.14081 1.44267 -0.00070
 C -0.10063 -0.53598 1.49209
 C -0.07825 -0.54167 -1.49182
 F 1.14327 1.59010 1.37360
 F 0.82368 1.62467 -1.37420
 H -0.86644 -1.17583 1.02082
 H -0.84920 -1.19082 -1.09746
 H 0.86100 -1.07830 1.56869
 H 0.88065 -1.07329 -1.49001
 H -0.43718 -0.27244 2.51570
 H -0.33725 -0.28847 -2.51600
13
bifur_IRC_Cartesians_noMW_output/new_data/bifur_traj4_Cartesians point 19
C 0.09386 0.74458 0.73858
 C 0.00755 0.75280 -0.73927
 C -1.13426 1.43859 -0.00067
 C -0.09996 -0.53526 1.49603
 C -0.07845 -0.54073 -1.49578
 F 1.13254 1.58933 1.37537
 F 0.82552 1.62253 -1.37591
 H -0.86647 -1.17460 1.02829
 H -0.84991 -1.18901 -1.10192
 H 0.86043 -1.07828 1.57059
 H 0.87929 -1.07347 -1.49502
 H -0.43307 -0.27054 2.51885
 H -0.33707 -0.28594 -2.51913
13
bifur_IRC_Cartesians_noMW_output/new_data/bifur_traj4_Cartesians point 20
C 0.09178 0.74327 0.74156
 C 0.00989 0.75105 -0.74221
 C -1.12697 1.43297 -0.00064
 C -0.09911 -0.53427 1.50126
 C -0.07869 -0.53947 -1.50104
 F 1.11964 1.58825 1.37673
 F 0.82824 1.61974 -1.37720
 H -0.86641 -1.17320 1.03814
 H -0.85070 -1.18687 -1.10801
 H 0.85975 -1.07821 1.57377
 H 0.87764 -1.07365 -1.50208
 H -0.42808 -0.26749 2.52293
 H -0.33698 -0.28212 -2.52321
13
bifur_IRC_Cartesians_noMW_output/new_data/bifur_traj4_Cartesians point 21
C 0.08953 0.74180 0.74467
 C 0.01242 0.74911 -0.74528
 C -1.11943 1.42683 -0.00061
 C -0.09821 -0.53319 1.50694
 C -0.07896 -0.53811 -1.50673
 F 1.10588 1.58710 1.37796
 F 0.83139 1.61673 -1.37835
 H -0.86630 -1.17174 1.04881
 H -0.85152 -1.18463 -1.11462
 H 0.85904 -1.07812 1.57735
 H 0.87588 -1.07383 -1.50986
 H -0.42277 -0.26408 2.52733
 H -0.33696 -0.27787 -2.52761
13
bifur_IRC_Cartesians_noMW_output/new_data/bifur_traj4_Cartesians point 22
C 0.08724 0.74033 0.74775
 C 0.01497 0.74716 -0.74832
 C -1.11197 1.42070 -0.00058
 C -0.09729 -0.53212 1.51259
 C -0.07924 -0.53674 -1.51241
 F 1.09204 1.58596 1.37915
 F 0.83471 1.61371 -1.37945
 H -0.86618 -1.17030 1.05947
 H -0.85234 -1.18240 -1.12116
 H 0.85835 -1.07802 1.58090
 H 0.87413 -1.07401 -1.51766
 H -0.41743 -0.26066 2.53171
 H -0.33700 -0.27360 -2.53198
13
bifur_IRC_Cartesians_noMW_output/new_data/bifur_traj4_Cartesians point 23
C 0.08724 0.74033 0.74775
 C 0.01497 0.74716 -0.74832
 C -1.11197 1.42070 -0.00058
 C -0.09729 -0.53212 1.51259
 C -0.07924 -0.53674 -1.51241
 F 1.09204 1.58596 1.37915
 F 0.83471 1.61371 -1.37945
 H -0.86618 -1.17030 1.05947
 H -0.85234 -1.18240 -1.12116
 H 0.85835 -1.07802 1.58090
 H 0.87413 -1.07401 -1.51766
 H -0.41743 -0.26067 2.53171
 H -0.33700 -0.27360 -2.53198
13
bifur_IRC_Cartesians_noMW_output/new_data/bifur_traj4_Cartesians point 24
C 0.08423 0.73811 0.75179
 C 0.01833 0.74431 -0.75230
 C -1.10231 1.41194 -0.00054
 C -0.09607 -0.53059 1.52055
 C -0.07959 -0.53482 -1.52041
 F 1.07384 1.58428 1.38021
 F 0.83908 1.60955 -1.38041
 H -0.86598 -1.16839 1.07433
 H -0.85336 -1.17944 -1.13061
 H 0.85741 -1.07787 1.58642
 H 0.87177 -1.07422 -1.52878
 H -0.41036 -0.25552 2.53783
 H -0.33699 -0.26733 -2.53809
13
bifur_IRC_Cartesians_noMW_output/new_data/bifur_traj4_Cartesians point 25
C 0.08476 0.73791 0.75109
 C 0.01773 0.74422 -0.75161
 C -1.10426 1.41204 -0.00055
 C -0.09625 -0.53060 1.52026
 C -0.07949 -0.53491 -1.52011
 F 1.07703 1.58418 1.37905
 F 0.83825 1.60989 -1.37926
 H -0.86592 -1.16867 1.07343
 H -0.85308 -1.17991 -1.13067
 H 0.85748 -1.07784 1.58719
 H 0.87209 -1.07413 -1.52855
 H -0.41148 -0.25508 2.53749
 H -0.33685 -0.26710 -2.53775
13
bifur_IRC_Cartesians_noMW_output/new_data/bifur_traj4_Cartesians point 26
C 0.08576 0.73802 0.74963
 C 0.01658 0.74454 -0.75016
 C -1.10811 1.41348 -0.00056
 C -0.09662 -0.53086 1.51870
 C -0.07934 -0.53530 -1.51855
 F 1.08331 1.58436 1.37746
 F 0.83694 1.61089 -1.37770
 H -0.86585 -1.16932 1.07019
 H -0.85261 -1.18091 -1.12925
 H 0.85773 -1.07782 1.58722
 H 0.87282 -1.07399 -1.52671
 H -0.41380 -0.25534 2.53616
 H -0.33680 -0.26773 -2.53642
13
bifur_IRC_Cartesians_noMW_output/new_data/bifur_traj4_Cartesians point 27
C 0.08679 0.73821 0.74794
 C 0.01539 0.74495 -0.74850
 C -1.11251 1.41529 -0.00058
 C -0.09703 -0.53118 1.51678
 C -0.07920 -0.53576 -1.51662
 F 1.09011 1.58465 1.37575
 F 0.83586 1.61204 -1.37602
 H -0.86577 -1.17010 1.06636
 H -0.85210 -1.18206 -1.12732
 H 0.85806 -1.07780 1.58696
 H 0.87364 -1.07385 -1.52449
 H -0.41635 -0.25580 2.53454
 H -0.33688 -0.26859 -2.53481
13
bifur_IRC_Cartesians_noMW_output/new_data/bifur_traj4_Cartesians point 28
C 0.08766 0.73839 0.74629
 C 0.01435 0.74531 -0.74686
 C -1.11682 1.41698 -0.00059
 C -0.09740 -0.53150 1.51497
 C -0.07909 -0.53619 -1.51480
 F 1.09629 1.58496 1.37403
 F 0.83526 1.61310 -1.37432
 H -0.86566 -1.17087 1.06283
 H -0.85162 -1.18315 -1.12541
 H 0.85840 -1.07777 1.58667
 H 0.87440 -1.07371 -1.52253
 H -0.41869 -0.25621 2.53300
 H -0.33710 -0.26934 -2.53328
13
bifur_IRC_Cartesians_noMW_output/new_data/bifur_traj4_Cartesians point 29
C 0.08820 0.73840 0.74497
 C 0.01368 0.74544 -0.74555
 C -1.12036 1.41799 -0.00060
 C -0.09764 -0.53170 1.51378
 C -0.07904 -0.53647 -1.51360
 F 1.10067 1.58519 1.37241
 F 0.83537 1.61378 -1.37270
 H -0.86551 -1.17151 1.06055
 H -0.85124 -1.18399 -1.12416
 H 0.85869 -1.07773 1.58673
 H 0.87496 -1.07359 -1.52154
 H -0.42035 -0.25624 2.53194
 H -0.33743 -0.26958 -2.53223
13
bifur_IRC_Cartesians_noMW_output/new_data/bifur_traj4_Cartesians point 30
C 0.08813 0.73802 0.74445
 C 0.01368 0.74504 -0.74503
 C -1.12196 1.41737 -0.00060
 C -0.09764 -0.53161 1.51408
 C -0.07906 -0.53638 -1.51391
 F 1.10140 1.58511 1.37107
 F 0.83638 1.61367 -1.37134
 H -0.86533 -1.17178 1.06109
 H -0.85107 -1.18424 -1.12464
 H 0.85881 -1.07765 1.58774
 H 0.87505 -1.07353 -1.52262
 H -0.42061 -0.25535 2.53204
 H -0.33778 -0.26868 -2.53233
13
bifur_IRC_Cartesians_noMW_output/new_data/bifur_traj4_Cartesians point 31
C 0.08715 0.73695 0.74540
 C 0.01472 0.74378 -0.74596
 C -1.11996 1.41392 -0.00059
 C -0.09725 -0.53102 1.51702
 C -0.07917 -0.53567 -1.51687
 F 1.09620 1.58444 1.37036
 F 0.83830 1.61221 -1.37059
 H -0.86513 -1.17132 1.06646
 H -0.85127 -1.18346 -1.12830
 H 0.85855 -1.07755 1.59050
 H 0.87435 -1.07354 -1.52715
 H -0.41855 -0.25288 2.53419
 H -0.33795 -0.26585 -2.53447
13
bifur_IRC_Cartesians_noMW_output/new_data/bifur_traj4_Cartesians point 32
C 0.08536 0.73525 0.74796
 C 0.01672 0.74169 -0.74848
 C -1.11399 1.40767 -0.00057
 C -0.09649 -0.52992 1.52260
 C -0.07934 -0.53434 -1.52247
 F 1.08510 1.58314 1.37055
 F 0.84063 1.60943 -1.37071
 H -0.86498 -1.17007 1.07661
 H -0.85184 -1.18159 -1.13522
 H 0.85788 -1.07743 1.59495
 H 0.87284 -1.07364 -1.53493
 H -0.41414 -0.24894 2.53842
 H -0.33775 -0.26125 -2.53870
13
bifur_IRC_Cartesians_noMW_output/new_data/bifur_traj4_Cartesians point 33
C 0.08316 0.73334 0.75145
 C 0.01922 0.73932 -0.75194
 C -1.10562 1.40022 -0.00053
 C -0.09554 -0.52860 1.52940
 C -0.07955 -0.53273 -1.52929
 F 1.07080 1.58156 1.37154
 F 0.84297 1.60603 -1.37163
 H -0.86489 -1.16836 1.08896
 H -0.85266 -1.17910 -1.14358
 H 0.85698 -1.07733 1.59993
 H 0.87091 -1.07380 -1.54404
 H -0.40849 -0.24453 2.54364
 H -0.33730 -0.25602 -2.54392
13
bifur_IRC_Cartesians_noMW_output/new_data/bifur_traj4_Cartesians point 34
C 0.08316 0.73334 0.75145
 C 0.01922 0.73932 -0.75194
 C -1.10562 1.40022 -0.00053
 C -0.09554 -0.52860 1.52940
 C -0.07955 -0.53273 -1.52929
 F 1.07080 1.58156 1.37154
 F 0.84297 1.60603 -1.37163
 H -0.86489 -1.16836 1.08896
 H -0.85266 -1.17910 -1.14358
 H 0.85698 -1.07733 1.59993
 H 0.87091 -1.07380 -1.54404
 H -0.40849 -0.24453 2.54364
 H -0.33730 -0.25602 -2.54392
13
bifur_IRC_Cartesians_noMW_output/new_data/bifur_traj4_Cartesians point 35
C 0.07823 0.73001 0.75940
 C 0.02486 0.73495 -0.75979
 C -1.08608 1.38578 -0.00046
 C -0.09345 -0.52602 1.54294
 C -0.08007 -0.52951 -1.54288
 F 1.03854 1.57862 1.37554
 F 0.84812 1.59899 -1.37546
 H -0.86487 -1.16453 1.11404
 H -0.85468 -1.17353 -1.15967
 H 0.85508 -1.07719 1.60827
 H 0.86667 -1.07426 -1.56165
 H -0.39591 -0.23684 2.55425
 H -0.33644 -0.24646 -2.55450
13
bifur_IRC_Cartesians_noMW_output/new_data/bifur_traj4_Cartesians point 36
C 0.07558 0.72894 0.76346
 C 0.02789 0.73332 -0.76381
 C -1.07578 1.37991 -0.00042
 C -0.09239 -0.52498 1.54871
 C -0.08040 -0.52812 -1.54868
 F 1.02155 1.57757 1.37863
 F 0.85128 1.59574 -1.37847
 H -0.86493 -1.16264 1.12518
 H -0.85584 -1.17071 -1.16598
 H 0.85423 -1.07717 1.61059
 H 0.86457 -1.07456 -1.56896
 H -0.38946 -0.23434 2.55891
 H -0.33629 -0.24296 -2.55915
13
bifur_IRC_Cartesians_noMW_output/new_data/bifur_traj4_Cartesians point 37
C 0.07292 0.72858 0.76732
 C 0.03094 0.73241 -0.76762
 C -1.06570 1.37591 -0.00038
 C -0.09139 -0.52427 1.55297
 C -0.08081 -0.52706 -1.55297
 F 1.00490 1.57707 1.38265
 F 0.85486 1.59303 -1.38241
 H -0.86507 -1.16093 1.13401
 H -0.85708 -1.16806 -1.16995
 H 0.85356 -1.07721 1.61074
 H 0.86264 -1.07492 -1.57413
 H -0.38330 -0.23346 2.56252
 H -0.33646 -0.24107 -2.56276
13
bifur_IRC_Cartesians_noMW_output/new_data/bifur_traj4_Cartesians point 38
C 0.07084 0.72923 0.77023
 C 0.03334 0.73263 -0.77049
 C -1.05766 1.37515 -0.00035
 C -0.09067 -0.52414 1.55446
 C -0.08119 -0.52666 -1.55448
 F 0.99209 1.57733 1.38722
 F 0.85788 1.59156 -1.38694
 H -0.86532 -1.15973 1.13806
 H -0.85819 -1.16611 -1.17018
 H 0.85321 -1.07732 1.60806
 H 0.86132 -1.07528 -1.57536
 H -0.37877 -0.23492 2.56410
 H -0.33688 -0.24174 -2.56433
13
bifur_IRC_Cartesians_noMW_output/new_data/bifur_traj4_Cartesians point 39
C 0.07004 0.73046 0.77154
 C 0.03431 0.73369 -0.77179
 C -1.05357 1.37714 -0.00034
 C -0.09043 -0.52449 1.55336
 C -0.08139 -0.52689 -1.55337
 F 0.98676 1.57802 1.39089
 F 0.85885 1.59158 -1.39061
 H -0.86561 -1.15924 1.13701
 H -0.85883 -1.16533 -1.16762
 H 0.85318 -1.07746 1.60414
 H 0.86089 -1.07552 -1.57300
 H -0.37706 -0.23773 2.56363
 H -0.33714 -0.24423 -2.56385
13
bifur_IRC_Cartesians_noMW_output/new_data/bifur_traj4_Cartesians point 40
C 0.07003 0.73179 0.77197
 C 0.03440 0.73502 -0.77222
 C -1.05178 1.38011 -0.00033
 C -0.09048 -0.52500 1.55122
 C -0.08146 -0.52739 -1.55123
 F 0.98591 1.57878 1.39368
 F 0.85835 1.59231 -1.39342
 H -0.86591 -1.15912 1.13369
 H -0.85915 -1.16519 -1.16422
 H 0.85326 -1.07762 1.60026
 H 0.86095 -1.07567 -1.56920
 H -0.37697 -0.24078 2.56229
 H -0.33716 -0.24726 -2.56251
13
bifur_IRC_Cartesians_noMW_output/new_data/bifur_traj4_Cartesians point 41
C 0.07035 0.73321 0.77209
 C 0.03414 0.73650 -0.77234
 C -1.05075 1.38359 -0.00033
 C -0.09063 -0.52559 1.54860
 C -0.08147 -0.52801 -1.54861
 F 0.98678 1.57958 1.39628
 F 0.85717 1.59335 -1.39605
 H -0.86624 -1.15912 1.12937
 H -0.85936 -1.16528 -1.16038
 H 0.85338 -1.07778 1.59625
 H 0.86121 -1.07580 -1.56467
 H -0.37752 -0.24404 2.56058
 H -0.33706 -0.25062 -2.56079
13
bifur_IRC_Cartesians_noMW_output/new_data/bifur_traj4_Cartesians point 42
C 0.07075 0.73482 0.77220
 C 0.03380 0.73819 -0.77247
 C -1.04964 1.38756 -0.00034
 C -0.09083 -0.52626 1.54561
 C -0.08147 -0.52872 -1.54560
 F 0.98797 1.58048 1.39921
 F 0.85570 1.59456 -1.39902
 H -0.86662 -1.15912 1.12438
 H -0.85959 -1.16540 -1.15602
 H 0.85352 -1.07797 1.59172
 H 0.86151 -1.07594 -1.55947
 H -0.37820 -0.24775 2.55861
 H -0.33690 -0.25445 -2.55881
13
bifur_IRC_Cartesians_noMW_output/new_data/bifur_traj4_Cartesians point 43
C 0.07106 0.73669 0.77262
 C 0.03359 0.74013 -0.77289
 C -1.04757 1.39195 -0.00034
 C -0.09098 -0.52700 1.54239
 C -0.08150 -0.52948 -1.54237
 F 0.98824 1.58150 1.40297
 F 0.85412 1.59580 -1.40282
 H -0.86708 -1.15900 1.11911
 H -0.85995 -1.16535 -1.15119
 H 0.85362 -1.07819 1.58640
 H 0.86173 -1.07613 -1.55368
 H -0.37859 -0.25206 2.55655
 H -0.33670 -0.25885 -2.55675
13
bifur_IRC_Cartesians_noMW_output/new_data/bifur_traj4_Cartesians point 44
C 0.07103 0.73873 0.77386
 C 0.03380 0.74216 -0.77413
 C -1.04325 1.39615 -0.00033
 C -0.09100 -0.52769 1.53957
 C -0.08157 -0.53015 -1.53954
 F 0.98578 1.58250 1.40802
 F 0.85254 1.59673 -1.40791
 H -0.86766 -1.15850 1.11474
 H -0.86057 -1.16480 -1.14661
 H 0.85357 -1.07846 1.58052
 H 0.86164 -1.07640 -1.54799
 H -0.37797 -0.25676 2.55493
 H -0.33635 -0.26350 -2.55511
13
bifur_IRC_Cartesians_noMW_output/new_data/bifur_traj4_Cartesians point 45
C 0.07103 0.73873 0.77386
 C 0.03380 0.74216 -0.77413
 C -1.04325 1.39615 -0.00033
 C -0.09100 -0.52769 1.53957
 C -0.08157 -0.53015 -1.53954
 F 0.98578 1.58250 1.40802
 F 0.85254 1.59673 -1.40792
 H -0.86766 -1.15850 1.11474
 H -0.86057 -1.16480 -1.14661
 H 0.85357 -1.07846 1.58052
 H 0.86164 -1.07640 -1.54799
 H -0.37797 -0.25676 2.55493
 H -0.33635 -0.26350 -2.55511
13
bifur_IRC_Cartesians_noMW_output/new_data/bifur_traj4_Cartesians point 46
C 0.06951 0.74165 0.77954
 C 0.03600 0.74475 -0.77979
 C -1.02657 1.39932 -0.00030
 C -0.09034 -0.52811 1.53895
 C -0.08182 -0.53032 -1.53892
 F 0.96966 1.58327 1.42015
 F 0.84960 1.59611 -1.42009
 H -0.86895 -1.15587 1.11500
 H -0.86257 -1.16155 -1.14369
 H 0.85263 -1.07900 1.57186
 H 0.85989 -1.07714 -1.54256
 H -0.37228 -0.26352 2.55566
 H -0.33477 -0.26959 -2.55582
13
bifur_IRC_Cartesians_noMW_output/new_data/bifur_traj4_Cartesians point 47
C 0.06849 0.74259 0.78295
 C 0.03739 0.74547 -0.78318
 C -1.01697 1.39919 -0.00028
 C -0.08986 -0.52801 1.54013
 C -0.08194 -0.53006 -1.54010
 F 0.95964 1.58322 1.42604
 F 0.84815 1.59515 -1.42598
 H -0.86956 -1.15425 1.11764
 H -0.86364 -1.15952 -1.14427
 H 0.85196 -1.07924 1.56903
 H 0.85869 -1.07750 -1.54184
 H -0.36859 -0.26570 2.55713
 H -0.33375 -0.27134 -2.55728
13
bifur_IRC_Cartesians_noMW_output/new_data/bifur_traj4_Cartesians point 48
C 0.06754 0.74364 0.78636
 C 0.03872 0.74630 -0.78658
 C -1.00731 1.39934 -0.00026
 C -0.08941 -0.52795 1.54109
 C -0.08205 -0.52986 -1.54107
 F 0.94986 1.58322 1.43211
 F 0.84645 1.59429 -1.43207
 H -0.87021 -1.15263 1.11989
 H -0.86473 -1.15751 -1.14458
 H 0.85129 -1.07949 1.56592
 H 0.85752 -1.07788 -1.54072
 H -0.36499 -0.26812 2.55846
 H -0.33267 -0.27335 -2.55859
13
bifur_IRC_Cartesians_noMW_output/new_data/bifur_traj4_Cartesians point 49
C 0.06677 0.74505 0.78969
 C 0.03988 0.74755 -0.78990
 C -0.99767 1.40049 -0.00024
 C -0.08904 -0.52806 1.54128
 C -0.08214 -0.52984 -1.54125
 F 0.94084 1.58343 1.43874
 F 0.84426 1.59378 -1.43872
 H -0.87095 -1.15104 1.12079
 H -0.86583 -1.15560 -1.14382
 H 0.85067 -1.07979 1.56182
 H 0.85648 -1.07827 -1.53829
 H -0.36173 -0.27140 2.55926
 H -0.33154 -0.27628 -2.55937
13
bifur_IRC_Cartesians_noMW_output/new_data/bifur_traj4_Cartesians point 50
C 0.06634 0.74708 0.79286
 C 0.04069 0.74947 -0.79307
 C -0.98815 1.40332 -0.00022
 C -0.08880 -0.52846 1.54013
 C -0.08220 -0.53015 -1.54009
 F 0.93334 1.58398 1.44624
 F 0.84116 1.59389 -1.44626
 H -0.87182 -1.14955 1.11931
 H -0.86694 -1.15389 -1.14128
 H 0.85011 -1.08016 1.55606
 H 0.85566 -1.07870 -1.53359
 H -0.35911 -0.27609 2.55913
 H -0.33028 -0.28075 -2.55922
13
bifur_IRC_Cartesians_noMW_output/new_data/bifur_traj4_Cartesians point 51
C 0.06661 0.74987 0.79560
 C 0.04078 0.75230 -0.79581
 C -0.97939 1.40847 -0.00022
 C -0.08881 -0.52924 1.53707
 C -0.08217 -0.53092 -1.53701
 F 0.92911 1.58494 1.45457
 F 0.83631 1.59496 -1.45467
 H -0.87289 -1.14824 1.11429
 H -0.86796 -1.15260 -1.13640
 H 0.84967 -1.08061 1.54838
 H 0.85527 -1.07913 -1.52572
 H -0.35778 -0.28256 2.55764
 H -0.32874 -0.28723 -2.55772
13
bifur_IRC_Cartesians_noMW_output/new_data/bifur_traj4_Cartesians point 52
C 0.06788 0.75283 0.79736
 C 0.03978 0.75552 -0.79760
 C -0.97311 1.41491 -0.00022
 C -0.08917 -0.53023 1.53271
 C -0.08197 -0.53203 -1.53262
 F 0.93022 1.58597 1.46208
 F 0.82941 1.59691 -1.46230
 H -0.87400 -1.14731 1.10642
 H -0.86862 -1.15203 -1.13044
 H 0.84934 -1.08109 1.54058
 H 0.85544 -1.07947 -1.51591
 H -0.35838 -0.28946 2.55510
 H -0.32682 -0.29452 -2.55516
13
bifur_IRC_Cartesians_noMW_output/new_data/bifur_traj4_Cartesians point 53
C 0.06972 0.75520 0.79820
 C 0.03809 0.75825 -0.79847
 C -0.96959 1.42061 -0.00024
 C -0.08972 -0.53109 1.52864
 C -0.08163 -0.53309 -1.52852
 F 0.93514 1.58669 1.46746
 F 0.82179 1.59904 -1.46779
 H -0.87496 -1.14675 1.09851
 H -0.86888 -1.15205 -1.12553
 H 0.84908 -1.08149 1.53477
 H 0.85596 -1.07966 -1.50697
 H -0.36025 -0.29499 2.55256
 H -0.32475 -0.30066 -2.55261
13
bifur_IRC_Cartesians_noMW_output/new_data/bifur_traj4_Cartesians point 54
C 0.07173 0.75702 0.79858
 C 0.03618 0.76047 -0.79890
 C -0.96754 1.42531 -0.00026
 C -0.09030 -0.53178 1.52519
 C -0.08125 -0.53401 -1.52503
 F 0.94147 1.58712 1.47136
 F 0.81425 1.60103 -1.47180
 H -0.87576 -1.14637 1.09143
 H -0.86892 -1.15230 -1.12178
 H 0.84883 -1.08182 1.53058
 H 0.85659 -1.07976 -1.49932
 H -0.36256 -0.29928 2.55034
 H -0.32270 -0.30563 -2.55038
13
bifur_IRC_Cartesians_noMW_output/new_data/bifur_traj4_Cartesians point 55
C 0.07373 0.75847 0.79879
 C 0.03425 0.76233 -0.79915
 C -0.96614 1.42923 -0.00029
 C -0.09088 -0.53234 1.52228
 C -0.08086 -0.53481 -1.52210
 F 0.94810 1.58737 1.47441
 F 0.80698 1.60283 -1.47496
 H -0.87647 -1.14606 1.08521
 H -0.86887 -1.15262 -1.11889
 H 0.84858 -1.08211 1.52745
 H 0.85721 -1.07981 -1.49272
 H -0.36492 -0.30272 2.54845
 H -0.32070 -0.30976 -2.54848
13
bifur_IRC_Cartesians_noMW_output/new_data/bifur_traj4_Cartesians point 56
C 0.07373 0.75847 0.79879
 C 0.03425 0.76233 -0.79915
 C -0.96614 1.42923 -0.00029
 C -0.09088 -0.53234 1.52228
 C -0.08086 -0.53481 -1.52210
 F 0.94810 1.58737 1.47441
 F 0.80698 1.60283 -1.47496
 H -0.87647 -1.14606 1.08520
 H -0.86887 -1.15262 -1.11889
 H 0.84858 -1.08211 1.52745
 H 0.85721 -1.07981 -1.49272
 H -0.36492 -0.30272 2.54845
 H -0.32071 -0.30976 -2.54848
13
bifur_IRC_Cartesians_noMW_output/new_data/bifur_traj4_Cartesians point 57
C 0.07717 0.76016 0.79964
 C 0.03093 0.76471 -0.80006
 C -0.96281 1.43365 -0.00032
 C -0.09179 -0.53288 1.51920
 C -0.08009 -0.53574 -1.51897
 F 0.95866 1.58711 1.47892
 F 0.79362 1.60523 -1.47965
 H -0.87766 -1.14518 1.07746
 H -0.86873 -1.15284 -1.11688
 H 0.84787 -1.08255 1.52458
 H 0.85799 -1.07986 -1.48389
 H -0.36844 -0.30679 2.54656
 H -0.31673 -0.31501 -2.54658
13
bifur_IRC_Cartesians_noMW_output/new_data/bifur_traj4_Cartesians point 58
C 0.07828 0.75998 0.80099
 C 0.02995 0.76474 -0.80143
 C -0.95918 1.43261 -0.00034
 C -0.09195 -0.53257 1.52044
 C -0.07974 -0.53555 -1.52019
 F 0.96005 1.58623 1.48056
 F 0.78763 1.60517 -1.48135
 H -0.87814 -1.14425 1.07840
 H -0.86880 -1.15225 -1.11959
 H 0.84721 -1.08269 1.52599
 H 0.85779 -1.07988 -1.48346
 H -0.36856 -0.30647 2.54766
 H -0.31453 -0.31506 -2.54767
13
bifur_IRC_Cartesians_noMW_output/new_data/bifur_traj4_Cartesians point 59
C 0.07883 0.75907 0.80319
 C 0.02960 0.76392 -0.80365
 C -0.95364 1.42909 -0.00034
 C -0.09185 -0.53183 1.52385
 C -0.07942 -0.53486 -1.52359
 F 0.95787 1.58479 1.48199
 F 0.78226 1.60410 -1.48282
 H -0.87854 -1.14288 1.08317
 H -0.86902 -1.15103 -1.12512
 H 0.84628 -1.08279 1.52939
 H 0.85706 -1.07992 -1.48607
 H -0.36723 -0.30446 2.55036
 H -0.31219 -0.31320 -2.55037
13
bifur_IRC_Cartesians_noMW_output/new_data/bifur_traj4_Cartesians point 60
C 0.07895 0.75781 0.80588
 C 0.02972 0.76267 -0.80635
 C -0.94696 1.42431 -0.00034
 C -0.09159 -0.53087 1.52837
 C -0.07916 -0.53389 -1.52810
 F 0.95325 1.58312 1.48342
 F 0.77765 1.60244 -1.48427
 H -0.87890 -1.14129 1.09002
 H -0.86937 -1.14943 -1.13197
 H 0.84524 -1.08285 1.53365
 H 0.85602 -1.07998 -1.49031
 H -0.36495 -0.30165 2.55391
 H -0.30991 -0.31039 -2.55391
13
bifur_IRC_Cartesians_noMW_output/new_data/bifur_traj4_Cartesians point 61
C 0.07878 0.75655 0.80872
 C 0.03013 0.76136 -0.80918
 C -0.93992 1.41935 -0.00033
 C -0.09124 -0.52988 1.53307
 C -0.07896 -0.53287 -1.53280
 F 0.94736 1.58149 1.48498
 F 0.77383 1.60060 -1.48583
 H -0.87922 -1.13966 1.09739
 H -0.86980 -1.14771 -1.13885
 H 0.84422 -1.08290 1.53778
 H 0.85487 -1.08006 -1.49495
 H -0.36223 -0.29882 2.55760
 H -0.30784 -0.30745 -2.55759
13
bifur_IRC_Cartesians_noMW_output/new_data/bifur_traj4_Cartesians point 62
C 0.07840 0.75547 0.81150
 C 0.03076 0.76019 -0.81195
 C -0.93296 1.41483 -0.00033
 C -0.09086 -0.52899 1.53741
 C -0.07882 -0.53192 -1.53715
 F 0.94085 1.58007 1.48673
 F 0.77086 1.59880 -1.48759
 H -0.87951 -1.13811 1.10439
 H -0.87028 -1.14599 -1.14500
 H 0.84329 -1.08295 1.54124
 H 0.85372 -1.08016 -1.49928
 H -0.35936 -0.29639 2.56105
 H -0.30607 -0.30485 -2.56103
13
bifur_IRC_Cartesians_noMW_output/new_data/bifur_traj4_Cartesians point 63
C 0.07787 0.75471 0.81404
 C 0.03153 0.75931 -0.81449
 C -0.92649 1.41122 -0.00032
 C -0.09047 -0.52828 1.54099
 C -0.07875 -0.53112 -1.54073
 F 0.93419 1.57899 1.48870
 F 0.76884 1.59723 -1.48955
 H -0.87978 -1.13675 1.11035
 H -0.87080 -1.14441 -1.14984
 H 0.84251 -1.08300 1.54360
 H 0.85265 -1.08029 -1.50278
 H -0.35656 -0.29469 2.56394
 H -0.30473 -0.30291 -2.56391
13
bifur_IRC_Cartesians_noMW_output/new_data/bifur_traj4_Cartesians point 64
C 0.07724 0.75440 0.81612
 C 0.03236 0.75885 -0.81655
 C -0.92107 1.40897 -0.00030
 C -0.09013 -0.52784 1.54337
 C -0.07877 -0.53059 -1.54311
 F 0.92807 1.57838 1.49079
 F 0.76790 1.59605 -1.49163
 H -0.88001 -1.13569 1.11454
 H -0.87130 -1.14310 -1.15279
 H 0.84196 -1.08306 1.54451
 H 0.85178 -1.08043 -1.50497
 H -0.35413 -0.29399 2.56594
 H -0.30391 -0.30195 -2.56591
13
bifur_IRC_Cartesians_noMW_output/new_data/bifur_traj4_Cartesians point 65
C 0.07670 0.75450 0.81739
 C 0.03304 0.75885 -0.81781
 C -0.91763 1.40829 -0.00029
 C -0.08990 -0.52770 1.54429
 C -0.07884 -0.53037 -1.54403
 F 0.92378 1.57825 1.49254
 F 0.76791 1.59546 -1.49338
 H -0.88016 -1.13509 1.11641
 H -0.87169 -1.14231 -1.15362
 H 0.84171 -1.08312 1.54408
 H 0.85126 -1.08055 -1.50560
 H -0.35252 -0.29424 2.56681
 H -0.30365 -0.30198 -2.56677
13
bifur_IRC_Cartesians_noMW_output/new_data/bifur_traj4_Cartesians point 66
C 0.07643 0.75470 0.81770
 C 0.03334 0.75899 -0.81812
 C -0.91670 1.40851 -0.00029
 C -0.08982 -0.52774 1.54422
 C -0.07889 -0.53038 -1.54397
 F 0.92226 1.57838 1.49324
 F 0.76839 1.59537 -1.49407
 H -0.88020 -1.13498 1.11652
 H -0.87184 -1.14210 -1.15325
 H 0.84170 -1.08314 1.54339
 H 0.85113 -1.08060 -1.50541
 H -0.35202 -0.29468 2.56682
 H -0.30377 -0.30233 -2.56679
13
bifur_IRC_Cartesians_noMW_output/new_data/bifur_traj4_Cartesians point 67
C 0.07643 0.75470 0.81770
 C 0.03334 0.75899 -0.81812
 C -0.91670 1.40850 -0.00029
 C -0.08982 -0.52774 1.54422
 C -0.07889 -0.53038 -1.54397
 F 0.92226 1.57837 1.49324
 F 0.76838 1.59537 -1.49407
 H -0.88020 -1.13497 1.11653
 H -0.87184 -1.14210 -1.15326
 H 0.84170 -1.08314 1.54340
 H 0.85113 -1.08060 -1.50541
 H -0.35202 -0.29468 2.56683
 H -0.30377 -0.30233 -2.56679
13
bifur_IRC_Cartesians_noMW_output/new_data/bifur_traj4_Cartesians point 68
C 0.07635 0.75427 0.81656
 C 0.03329 0.75854 -0.81697
 C -0.92001 1.40816 -0.00029
 C -0.08986 -0.52773 1.54412
 C -0.07895 -0.53037 -1.54387
 F 0.92411 1.57845 1.49100
 F 0.77039 1.59542 -1.49181
 H -0.87988 -1.13558 1.11646
 H -0.87153 -1.14270 -1.15316
 H 0.84199 -1.08302 1.54444
 H 0.85141 -1.08049 -1.50651
 H -0.35275 -0.29365 2.56653
 H -0.30455 -0.30130 -2.56650
13
bifur_IRC_Cartesians_noMW_output/new_data/bifur_traj4_Cartesians point 69
C 0.07610 0.75360 0.81555
 C 0.03342 0.75783 -0.81596
 C -0.92307 1.40710 -0.00029
 C -0.08984 -0.52760 1.54460
 C -0.07902 -0.53022 -1.54436
 F 0.92514 1.57839 1.48851
 F 0.77274 1.59520 -1.48929
 H -0.87952 -1.13612 1.11744
 H -0.87124 -1.14318 -1.15382
 H 0.84225 -1.08288 1.54612
 H 0.85158 -1.08037 -1.50852
 H -0.35315 -0.29208 2.56665
 H -0.30537 -0.29967 -2.56662
13
bifur_IRC_Cartesians_noMW_output/new_data/bifur_traj4_Cartesians point 70
C 0.07544 0.75266 0.81445
 C 0.03394 0.75676 -0.81485
 C -0.92654 1.40535 -0.00029
 C -0.08970 -0.52738 1.54558
 C -0.07918 -0.52993 -1.54536
 F 0.92489 1.57831 1.48538
 F 0.77666 1.59464 -1.48611
 H -0.87900 -1.13674 1.11955
 H -0.87096 -1.14362 -1.15493
 H 0.84257 -1.08267 1.54835
 H 0.85164 -1.08024 -1.51180
 H -0.35311 -0.28987 2.56708
 H -0.30664 -0.29725 -2.56706
13
bifur_IRC_Cartesians_noMW_output/new_data/bifur_traj4_Cartesians point 71
C 0.07417 0.75145 0.81346
 C 0.03507 0.75530 -0.81384
 C -0.92987 1.40271 -0.00028
 C -0.08939 -0.52703 1.54727
 C -0.07946 -0.52945 -1.54707
 F 0.92227 1.57821 1.48185
 F 0.78255 1.59358 -1.48249
 H -0.87833 -1.13739 1.12327
 H -0.87076 -1.14387 -1.15662
 H 0.84294 -1.08241 1.55104
 H 0.85148 -1.08012 -1.51661
 H -0.35223 -0.28702 2.56800
 H -0.30843 -0.29398 -2.56799
13
bifur_IRC_Cartesians_noMW_output/new_data/bifur_traj4_Cartesians point 72
C 0.07217 0.75001 0.81288
 C 0.03697 0.75346 -0.81321
 C -0.93228 1.39908 -0.00025
 C -0.08884 -0.52653 1.54984
 C -0.07988 -0.52873 -1.54967
 F 0.91632 1.57809 1.47833
 F 0.79042 1.59192 -1.47886
 H -0.87755 -1.13791 1.12899
 H -0.87074 -1.14376 -1.15902
 H 0.84331 -1.08210 1.55406
 H 0.85098 -1.08004 -1.52308
 H -0.35017 -0.28360 2.56960
 H -0.31071 -0.28988 -2.56960
13
bifur_IRC_Cartesians_noMW_output/new_data/bifur_traj4_Cartesians point 73
C 0.06956 0.74854 0.81289
 C 0.03954 0.75146 -0.81317
 C -0.93312 1.39483 -0.00022
 C -0.08809 -0.52594 1.55307
 C -0.08040 -0.52783 -1.55294
 F 0.90712 1.57796 1.47544
 F 0.79950 1.58975 -1.47585
 H -0.87675 -1.13820 1.13623
 H -0.87095 -1.14321 -1.16188
 H 0.84361 -1.08179 1.55693
 H 0.85014 -1.08003 -1.53050
 H -0.34694 -0.28008 2.57176
 H -0.31321 -0.28546 -2.57176
13
bifur_IRC_Cartesians_noMW_output/new_data/bifur_traj4_Cartesians point 74
C 0.06670 0.74732 0.81345
 C 0.04243 0.74967 -0.81367
 C -0.93240 1.39081 -0.00019
 C -0.08725 -0.52538 1.55630
 C -0.08098 -0.52693 -1.55620
 F 0.89597 1.57793 1.47366
 F 0.80873 1.58747 -1.47393
 H -0.87605 -1.13826 1.14369
 H -0.87137 -1.14233 -1.16444
 H 0.84385 -1.08152 1.55896
 H 0.84911 -1.08009 -1.53761
 H -0.34304 -0.27716 2.57402
 H -0.31570 -0.28153 -2.57403
13
bifur_IRC_Cartesians_noMW_output/new_data/bifur_traj4_Cartesians point 75
C 0.06381 0.74659 0.81434
 C 0.04538 0.74836 -0.81450
 C -0.93054 1.38776 -0.00015
 C -0.08640 -0.52498 1.55888
 C -0.08158 -0.52618 -1.55882
 F 0.88412 1.57814 1.47313
 F 0.81756 1.58538 -1.47328
 H -0.87549 -1.13817 1.15016
 H -0.87195 -1.14129 -1.16595
 H 0.84407 -1.08132 1.55959
 H 0.84804 -1.08022 -1.54337
 H -0.33894 -0.27536 2.57592
 H -0.31808 -0.27871 -2.57593
13
bifur_IRC_Cartesians_noMW_output/new_data/bifur_traj4_Cartesians point 76
C 0.06104 0.74651 0.81539
 C 0.04827 0.74771 -0.81551
 C -0.92790 1.38621 -0.00011
 C -0.08561 -0.52483 1.56038
 C -0.08218 -0.52569 -1.56035
 F 0.87233 1.57868 1.47392
 F 0.82580 1.58372 -1.47397
 H -0.87509 -1.13803 1.15484
 H -0.87265 -1.14022 -1.16582
 H 0.84431 -1.08119 1.55839
 H 0.84703 -1.08042 -1.54715
 H -0.33496 -0.27504 2.57713
 H -0.32038 -0.27740 -2.57714
13
bifur_IRC_Cartesians_noMW_output/new_data/bifur_traj4_Cartesians point 77
C 0.05845 0.74719 0.81650
 C 0.05099 0.74787 -0.81657
 C -0.92474 1.38656 -0.00008
 C -0.08491 -0.52500 1.56044
 C -0.08279 -0.52554 -1.56045
 F 0.86109 1.57966 1.47611
 F 0.83336 1.58263 -1.47607
 H -0.87487 -1.13790 1.15715
 H -0.87346 -1.13921 -1.16361
 H 0.84462 -1.08115 1.55503
 H 0.84618 -1.08069 -1.54845
 H -0.33131 -0.27650 2.57740
 H -0.32261 -0.27792 -2.57741
13
bifur_IRC_Cartesians_noMW_output/new_data/bifur_traj4_Cartesians point 78
C 0.05845 0.74719 0.81650
 C 0.05099 0.74787 -0.81657
 C -0.92474 1.38656 -0.00008
 C -0.08491 -0.52500 1.56044
 C -0.08279 -0.52554 -1.56044
 F 0.86109 1.57966 1.47611
 F 0.83336 1.58264 -1.47607
 H -0.87487 -1.13790 1.15715
 H -0.87346 -1.13921 -1.16361
 H 0.84462 -1.08115 1.55503
 H 0.84618 -1.08069 -1.54845
 H -0.33131 -0.27650 2.57740
 H -0.32261 -0.27792 -2.57741
13
bifur_IRC_Cartesians_noMW_output/new_data/bifur_traj4_Cartesians point 79
C 0.05427 0.75093 0.81851
 C 0.05549 0.75076 -0.81850
 C -0.91778 1.39342 -0.00002
 C -0.08392 -0.52639 1.55580
 C -0.08393 -0.52638 -1.55583
 F 0.84250 1.58292 1.48436
 F 0.84547 1.58255 -1.48421
 H -0.87499 -1.13778 1.15350
 H -0.87527 -1.13766 -1.15258
 H 0.84547 -1.08136 1.54181
 H 0.84512 -1.08137 -1.54284
 H -0.32576 -0.28487 2.57472
 H -0.32667 -0.28475 -2.57472
13
bifur_IRC_Cartesians_noMW_output/new_data/bifur_traj4_Cartesians point 80
C 0.05287 0.75347 0.81935
 C 0.05706 0.75302 -0.81932
 C -0.91434 1.39877 0.00001
 C -0.08365 -0.52738 1.55196
 C -0.08439 -0.52719 -1.55200
 F 0.83591 1.58482 1.48954
 F 0.84938 1.58331 -1.48937
 H -0.87529 -1.13775 1.14874
 H -0.87613 -1.13713 -1.14530
 H 0.84591 -1.08156 1.53357
 H 0.84491 -1.08174 -1.53718
 H -0.32402 -0.29064 2.57234
 H -0.32821 -0.29000 -2.57233
13
bifur_IRC_Cartesians_noMW_output/new_data/bifur_traj4_Cartesians point 81
C 0.05186 0.75608 0.82021
 C 0.05824 0.75543 -0.82016
 C -0.91083 1.40438 0.00003
 C -0.08349 -0.52840 1.54793
 C -0.08476 -0.52807 -1.54798
 F 0.83066 1.58664 1.49490
 F 0.85192 1.58430 -1.49474
 H -0.87567 -1.13766 1.14336
 H -0.87694 -1.13668 -1.13804
 H 0.84627 -1.08179 1.52534
 H 0.84480 -1.08209 -1.53088
 H -0.32272 -0.29659 2.56984
 H -0.32933 -0.29555 -2.56982
13
bifur_IRC_Cartesians_noMW_output/new_data/bifur_traj4_Cartesians point 82
C 0.05105 0.75873 0.82117
 C 0.05922 0.75791 -0.82111
 C -0.90700 1.41007 0.00004
 C -0.08337 -0.52941 1.54388
 C -0.08508 -0.52896 -1.54393
 F 0.82596 1.58838 1.50050
 F 0.85355 1.58536 -1.50035
 H -0.87613 -1.13748 1.13776
 H -0.87775 -1.13619 -1.13091
 H 0.84656 -1.08205 1.51715
 H 0.84471 -1.08244 -1.52423
 H -0.32157 -0.30264 2.56734
 H -0.33016 -0.30128 -2.56731
13
bifur_IRC_Cartesians_noMW_output/new_data/bifur_traj4_Cartesians point 83
C 0.05029 0.76152 0.82232
 C 0.06019 0.76054 -0.82225
 C -0.90258 1.41598 0.00006
 C -0.08325 -0.53046 1.53972
 C -0.08539 -0.52989 -1.53977
 F 0.82104 1.59015 1.50659
 F 0.85477 1.58648 -1.50645
 H -0.87666 -1.13720 1.13196
 H -0.87861 -1.13562 -1.12363
 H 0.84681 -1.08234 1.50860
 H 0.84458 -1.08282 -1.51719
 H -0.32034 -0.30900 2.56481
 H -0.33085 -0.30733 -2.56477
13
bifur_IRC_Cartesians_noMW_output/new_data/bifur_traj4_Cartesians point 84
C 0.04945 0.76452 0.82376
 C 0.06127 0.76337 -0.82368
 C -0.89730 1.42221 0.00008
 C -0.08311 -0.53155 1.53541
 C -0.08571 -0.53086 -1.53545
 F 0.81530 1.59199 1.51339
 F 0.85585 1.58761 -1.51328
 H -0.87726 -1.13679 1.12597
 H -0.87958 -1.13489 -1.11600
 H 0.84703 -1.08266 1.49942
 H 0.84438 -1.08324 -1.50968
 H -0.31885 -0.31586 2.56224
 H -0.33147 -0.31384 -2.56218
13
bifur_IRC_Cartesians_noMW_output/new_data/bifur_traj4_Cartesians point 85
C 0.04852 0.76767 0.82558
 C 0.06249 0.76634 -0.82548
 C -0.89091 1.42855 0.00010
 C -0.08292 -0.53265 1.53113
 C -0.08604 -0.53181 -1.53117
 F 0.80854 1.59386 1.52095
 F 0.85666 1.58867 -1.52086
 H -0.87795 -1.13621 1.12011
 H -0.88068 -1.13394 -1.10830
 H 0.84717 -1.08301 1.48979
 H 0.84406 -1.08370 -1.50191
 H -0.31697 -0.32308 2.55976
 H -0.33196 -0.32067 -2.55969
13
bifur_IRC_Cartesians_noMW_output/new_data/bifur_traj4_Cartesians point 86
C 0.04764 0.77073 0.82773
 C 0.06367 0.76922 -0.82762
 C -0.88367 1.43447 0.00012
 C -0.08271 -0.53366 1.52728
 C -0.08634 -0.53269 -1.52732
 F 0.80136 1.59555 1.52879
 F 0.85678 1.58959 -1.52873
 H -0.87870 -1.13542 1.11486
 H -0.88182 -1.13281 -1.10129
 H 0.84718 -1.08338 1.48052
 H 0.84362 -1.08418 -1.49442
 H -0.31488 -0.33010 2.55763
 H -0.33214 -0.32732 -2.55755
13
bifur_IRC_Cartesians_noMW_output/new_data/bifur_traj4_Cartesians point 87
C 0.04698 0.77350 0.82993
 C 0.06464 0.77184 -0.82981
 C -0.87643 1.43969 0.00013
 C -0.08253 -0.53453 1.52399
 C -0.08656 -0.53344 -1.52402
 F 0.79483 1.59696 1.53623
 F 0.85605 1.59040 -1.53620
 H -0.87945 -1.13456 1.11029
 H -0.88289 -1.13166 -1.09532
 H 0.84709 -1.08374 1.47226
 H 0.84318 -1.08462 -1.48758
 H -0.31293 -0.33645 2.55589
 H -0.33199 -0.33338 -2.55579
13
bifur_IRC_Cartesians_noMW_output/new_data/bifur_traj4_Cartesians point 88
C 0.04657 0.77604 0.83191
 C 0.06534 0.77429 -0.83178
 C -0.86988 1.44455 0.00015
 C -0.08242 -0.53533 1.52090
 C -0.08672 -0.53417 -1.52092
 F 0.78960 1.59820 1.54304
 F 0.85474 1.59124 -1.54306
 H -0.88018 -1.13375 1.10583
 H -0.88382 -1.13066 -1.08991
 H 0.84698 -1.08408 1.46479
 H 0.84283 -1.08501 -1.48106
 H -0.31138 -0.34230 2.55424
 H -0.33166 -0.33902 -2.55412
13
bifur_IRC_Cartesians_noMW_output/new_data/bifur_traj4_Cartesians point 89
C 0.04657 0.77604 0.83191
 C 0.06534 0.77429 -0.83178
 C -0.86988 1.44454 0.00015
 C -0.08242 -0.53533 1.52090
 C -0.08672 -0.53417 -1.52093
 F 0.78960 1.59820 1.54304
 F 0.85474 1.59124 -1.54305
 H -0.88018 -1.13375 1.10583
 H -0.88382 -1.13066 -1.08991
 H 0.84698 -1.08408 1.46479
 H 0.84283 -1.08501 -1.48106
 H -0.31138 -0.34230 2.55424
 H -0.33166 -0.33901 -2.55413
13
bifur_IRC_Cartesians_noMW_output/new_data/bifur_traj4_Cartesians point 90
C 0.04633 0.78128 0.83464
 C 0.06602 0.77948 -0.83451
 C -0.85998 1.45559 0.00016
 C -0.08246 -0.53719 1.51333
 C -0.08698 -0.53594 -1.51333
 F 0.78353 1.60095 1.55542
 F 0.85193 1.59370 -1.55552
 H -0.88154 -1.13273 1.09425
 H -0.88535 -1.12947 -1.07754
 H 0.84703 -1.08474 1.44950
 H 0.84269 -1.08570 -1.46654
 H -0.30997 -0.35435 2.54975
 H -0.33124 -0.35089 -2.54961
13
bifur_IRC_Cartesians_noMW_output/new_data/bifur_traj4_Cartesians point 91
C 0.04642 0.78443 0.83510
 C 0.06607 0.78264 -0.83498
 C -0.85720 1.46302 0.00017
 C -0.08264 -0.53848 1.50779
 C -0.08714 -0.53722 -1.50778
 F 0.78291 1.60288 1.56134
 F 0.85119 1.59566 -1.56149
 H -0.88217 -1.13272 1.08559
 H -0.88597 -1.12946 -1.06890
 H 0.84736 -1.08507 1.44028
 H 0.84305 -1.08602 -1.45726
 H -0.31032 -0.36156 2.54617
 H -0.33155 -0.35810 -2.54602
13
bifur_IRC_Cartesians_noMW_output/new_data/bifur_traj4_Cartesians point 92
C 0.04655 0.78807 0.83479
 C 0.06601 0.78632 -0.83468
 C -0.85626 1.47217 0.00017
 C -0.08292 -0.54010 1.50069
 C -0.08737 -0.53884 -1.50067
 F 0.78390 1.60535 1.56710
 F 0.85150 1.59823 -1.56730
 H -0.88274 -1.13316 1.07448
 H -0.88651 -1.12992 -1.05794
 H 0.84800 -1.08540 1.42947
 H 0.84374 -1.08634 -1.44627
 H -0.31145 -0.36990 2.54138
 H -0.33246 -0.36646 -2.54123
13
bifur_IRC_Cartesians_noMW_output/new_data/bifur_traj4_Cartesians point 93
C 0.04664 0.79197 0.83384
 C 0.06595 0.79024 -0.83373
 C -0.85694 1.48236 0.00018
 C -0.08325 -0.54193 1.49259
 C -0.08766 -0.54068 -1.49256
 F 0.78593 1.60819 1.57244
 F 0.85298 1.60116 -1.57269
 H -0.88322 -1.13399 1.06187
 H -0.88695 -1.13077 -1.04546
 H 0.84889 -1.08572 1.41776
 H 0.84466 -1.08664 -1.43441
 H -0.31310 -0.37881 2.53581
 H -0.33392 -0.37539 -2.53565
13
bifur_IRC_Cartesians_noMW_output/new_data/bifur_traj4_Cartesians point 94
C 0.04659 0.79575 0.83260
 C 0.06599 0.79403 -0.83249
 C -0.85846 1.49241 0.00018
 C -0.08357 -0.54376 1.48451
 C -0.08800 -0.54249 -1.48446
 F 0.78799 1.61109 1.57719
 F 0.85539 1.60404 -1.57747
 H -0.88359 -1.13499 1.04941
 H -0.88734 -1.13174 -1.03291
 H 0.84987 -1.08599 1.40627
 H 0.84563 -1.08691 -1.42299
 H -0.31479 -0.38744 2.53018
 H -0.33572 -0.38399 -2.53002
13
bifur_IRC_Cartesians_noMW_output/new_data/bifur_traj4_Cartesians point 95
C 0.04629 0.79918 0.83137
 C 0.06627 0.79741 -0.83125
 C -0.86014 1.50154 0.00019
 C -0.08380 -0.54544 1.47713
 C -0.08837 -0.54413 -1.47708
 F 0.78918 1.61384 1.58132
 F 0.85860 1.60657 -1.58162
 H -0.88385 -1.13599 1.03826
 H -0.88771 -1.13264 -1.02126
 H 0.85085 -1.08622 1.39568
 H 0.84649 -1.08717 -1.41289
 H -0.31613 -0.39525 2.52503
 H -0.33768 -0.39170 -2.52486
13
bifur_IRC_Cartesians_noMW_output/new_data/bifur_traj4_Cartesians point 96
C 0.04563 0.80220 0.83030
 C 0.06692 0.80031 -0.83018
 C -0.86160 1.50947 0.00020
 C -0.08390 -0.54693 1.47071
 C -0.08879 -0.54553 -1.47067
 F 0.78876 1.61638 1.58491
 F 0.86285 1.60861 -1.58521
 H -0.88399 -1.13693 1.02891
 H -0.88812 -1.13336 -1.01079
 H 0.85178 -1.08639 1.38613
 H 0.84714 -1.08741 -1.40449
 H -0.31684 -0.40210 2.52055
 H -0.33985 -0.39832 -2.52038
13
bifur_IRC_Cartesians_noMW_output/new_data/bifur_traj4_Cartesians point 97
C 0.04446 0.80476 0.82950
 C 0.06809 0.80264 -0.82935
 C -0.86260 1.51597 0.00022
 C -0.08383 -0.54818 1.46547
 C -0.08929 -0.54664 -1.46544
 F 0.78609 1.61870 1.58798
 F 0.86844 1.61003 -1.58826
 H -0.88400 -1.13776 1.02181
 H -0.88858 -1.13381 -1.00170
 H 0.85267 -1.08650 1.37771
 H 0.84752 -1.08765 -1.39811
 H -0.31669 -0.40788 2.51691
 H -0.34228 -0.40368 -2.51674
13
bifur_IRC_Cartesians_noMW_output/new_data/bifur_traj4_Cartesians point 98
C 0.04273 0.80665 0.82910
 C 0.06984 0.80419 -0.82892
 C -0.86286 1.52046 0.00024
 C -0.08354 -0.54909 1.46190
 C -0.08985 -0.54734 -1.46188
 F 0.78069 1.62065 1.59039
 F 0.87534 1.61063 -1.59061
 H -0.88387 -1.13841 1.01777
 H -0.88913 -1.13389 -0.99470
 H 0.85345 -1.08654 1.37099
 H 0.84754 -1.08789 -1.39445
 H -0.31544 -0.41211 2.51446
 H -0.34489 -0.40730 -2.51428
13
bifur_IRC_Cartesians_noMW_output/new_data/bifur_traj4_Cartesians point 99
C 0.04059 0.80763 0.82923
 C 0.07202 0.80474 -0.82901
 C -0.86218 1.52225 0.00027
 C -0.08304 -0.54953 1.46054
 C -0.09043 -0.54752 -1.46055
 F 0.77288 1.62196 1.59185
 F 0.88282 1.61026 -1.59200
 H -0.88360 -1.13876 1.01750
 H -0.88970 -1.13353 -0.99076
 H 0.85401 -1.08650 1.36686
 H 0.84715 -1.08809 -1.39411
 H -0.31314 -0.41424 2.51359
 H -0.34738 -0.40867 -2.51341
13
bifur_IRC_Cartesians_noMW_output/new_data/bifur_traj4_Cartesians point 100
C 0.04059 0.80763 0.82923
 C 0.07202 0.80474 -0.82901
 C -0.86218 1.52225 0.00027
 C -0.08304 -0.54953 1.46054
 C -0.09043 -0.54752 -1.46055
 F 0.77287 1.62196 1.59185
 F 0.88282 1.61026 -1.59200
 H -0.88360 -1.13876 1.01751
 H -0.88970 -1.13353 -0.99077
 H 0.85401 -1.08650 1.36686
 H 0.84715 -1.08809 -1.39411
 H -0.31314 -0.41423 2.51359
 H -0.34738 -0.40866 -2.51341
13
bifur_IRC_Cartesians_noMW_output/new_data/bifur_traj4_Cartesians point 101
C 0.03633 0.80731 0.83050
 C 0.07641 0.80356 -0.83020
 C -0.85918 1.51964 0.00033
 C -0.08185 -0.54928 1.46290
 C -0.09136 -0.54675 -1.46296
 F 0.75544 1.62278 1.59229
 F 0.89599 1.60770 -1.59227
 H -0.88289 -1.13873 1.02480
 H -0.89067 -1.13208 -0.99072
 H 0.85446 -1.08627 1.36553
 H 0.84569 -1.08835 -1.40038
 H -0.30728 -0.41331 2.51542
 H -0.35110 -0.40622 -2.51525
13
bifur_IRC_Cartesians_noMW_output/new_data/bifur_traj4_Cartesians point 102
C 0.03459 0.80678 0.83118
 C 0.07821 0.80268 -0.83085
 C -0.85770 1.51750 0.00035
 C -0.08132 -0.54898 1.46475
 C -0.09171 -0.54623 -1.46482
 F 0.74800 1.62280 1.59202
 F 0.90110 1.60634 -1.59193
 H -0.88256 -1.13859 1.02914
 H -0.89103 -1.13136 -0.99204
 H 0.85454 -1.08615 1.36618
 H 0.84498 -1.08843 -1.40415
 H -0.30467 -0.41204 2.51678
 H -0.35242 -0.40432 -2.51661
13
bifur_IRC_Cartesians_noMW_output/new_data/bifur_traj4_Cartesians point 103
C 0.03317 0.80643 0.83169
 C 0.07966 0.80205 -0.83133
 C -0.85658 1.51597 0.00037
 C -0.08090 -0.54877 1.46606
 C -0.09200 -0.54586 -1.46616
 F 0.74205 1.62288 1.59187
 F 0.90532 1.60529 -1.59172
 H -0.88230 -1.13851 1.03239
 H -0.89133 -1.13081 -0.99285
 H 0.85462 -1.08605 1.36648
 H 0.84444 -1.08850 -1.40698
 H -0.30260 -0.41117 2.51777
 H -0.35354 -0.40295 -2.51759
13
bifur_IRC_Cartesians_noMW_output/new_data/bifur_traj4_Cartesians point 104
C 0.03208 0.80645 0.83193
 C 0.08078 0.80184 -0.83155
 C -0.85599 1.51560 0.00038
 C -0.08060 -0.54876 1.46641
 C -0.09225 -0.54571 -1.46652
 F 0.73774 1.62318 1.59204
 F 0.90882 1.60473 -1.59185
 H -0.88212 -1.13855 1.03387
 H -0.89158 -1.13049 -0.99245
 H 0.85478 -1.08600 1.36583
 H 0.84411 -1.08857 -1.40827
 H -0.30119 -0.41116 2.51805
 H -0.35458 -0.40256 -2.51788
13
bifur_IRC_Cartesians_noMW_output/new_data/bifur_traj4_Cartesians point 105
C 0.03127 0.80691 0.83188
 C 0.08160 0.80214 -0.83148
 C -0.85597 1.51656 0.00039
 C -0.08043 -0.54899 1.46565
 C -0.09248 -0.54584 -1.46577
 F 0.73496 1.62377 1.59261
 F 0.91183 1.60468 -1.59239
 H -0.88201 -1.13875 1.03339
 H -0.89179 -1.13042 -0.99058
 H 0.85504 -1.08598 1.36398
 H 0.84400 -1.08865 -1.40786
 H -0.30041 -0.41216 2.51753
 H -0.35561 -0.40327 -2.51736
13
bifur_IRC_Cartesians_noMW_output/new_data/bifur_traj4_Cartesians point 106
C 0.03064 0.80769 0.83161
 C 0.08223 0.80280 -0.83120
 C -0.85636 1.51850 0.00040
 C -0.08034 -0.54938 1.46407
 C -0.09269 -0.54615 -1.46420
 F 0.73324 1.62458 1.59348
 F 0.91453 1.60500 -1.59324
 H -0.88196 -1.13906 1.03149
 H -0.89198 -1.13053 -0.98762
 H 0.85537 -1.08600 1.36125
 H 0.84407 -1.08874 -1.40622
 H -0.30008 -0.41391 2.51643
 H -0.35667 -0.40480 -2.51626
13
bifur_IRC_Cartesians_noMW_output/new_data/bifur_traj4_Cartesians point 107
C 0.03011 0.80854 0.83132
 C 0.08275 0.80354 -0.83090
 C -0.85676 1.52064 0.00041
 C -0.08028 -0.54980 1.46234
 C -0.09290 -0.54651 -1.46247
 F 0.73189 1.62540 1.59445
 F 0.91692 1.60542 -1.59419
 H -0.88192 -1.13938 1.02927
 H -0.89215 -1.13066 -0.98449
 H 0.85570 -1.08602 1.35836
 H 0.84417 -1.08882 -1.40426
 H -0.29989 -0.41582 2.51522
 H -0.35765 -0.40652 -2.51505
13
bifur_IRC_Cartesians_noMW_output/new_data/bifur_traj4_Cartesians point 108
C 0.02961 0.80923 0.83122
 C 0.08327 0.80413 -0.83079
 C -0.85673 1.52227 0.00042
 C -0.08021 -0.55012 1.46105
 C -0.09307 -0.54677 -1.46119
 F 0.73028 1.62606 1.59540
 F 0.91893 1.60568 -1.59512
 H -0.88191 -1.13957 1.02771
 H -0.89234 -1.13069 -0.98206
 H 0.85595 -1.08605 1.35600
 H 0.84419 -1.08891 -1.40279
 H -0.29954 -0.41737 2.51435
 H -0.35843 -0.40789 -2.51417
13
bifur_IRC_Cartesians_noMW_output/new_data/bifur_traj4_Cartesians point 109
C 0.02906 0.80967 0.83144
 C 0.08385 0.80446 -0.83101
 C -0.85595 1.52307 0.00042
 C -0.08008 -0.55029 1.46051
 C -0.09322 -0.54686 -1.46065
 F 0.72793 1.62646 1.59634
 F 0.92056 1.60564 -1.59605
 H -0.88191 -1.13957 1.02733
 H -0.89256 -1.13050 -0.98073
 H 0.85606 -1.08607 1.35442
 H 0.84405 -1.08899 -1.40220
 H -0.29884 -0.41835 2.51403
 H -0.35897 -0.40867 -2.51386
13
bifur_IRC_Cartesians_noMW_output/new_data/bifur_traj4_Cartesians point 110
C 0.02841 0.80985 0.83207
 C 0.08457 0.80452 -0.83162
 C -0.85421 1.52297 0.00043
 C -0.07987 -0.55028 1.46078
 C -0.09335 -0.54678 -1.46092
 F 0.72445 1.62661 1.59737
 F 0.92193 1.60527 -1.59707
 H -0.88193 -1.13935 1.02829
 H -0.89284 -1.13005 -0.98053
 H 0.85604 -1.08608 1.35358
 H 0.84373 -1.08908 -1.40257
 H -0.29764 -0.41876 2.51434
 H -0.35930 -0.40884 -2.51416
13
bifur_IRC_Cartesians_noMW_output/new_data/bifur_traj4_Cartesians point 111
C 0.02841 0.80986 0.83207
 C 0.08457 0.80452 -0.83162
 C -0.85421 1.52297 0.00043
 C -0.07987 -0.55028 1.46078
 C -0.09335 -0.54678 -1.46092
 F 0.72445 1.62661 1.59737
 F 0.92193 1.60527 -1.59707
 H -0.88193 -1.13935 1.02829
 H -0.89284 -1.13005 -0.98053
 H 0.85604 -1.08608 1.35358
 H 0.84373 -1.08908 -1.40257
 H -0.29764 -0.41876 2.51434
 H -0.35930 -0.40884 -2.51416
13
bifur_IRC_Cartesians_noMW_output/new_data/bifur_traj4_Cartesians point 112
C 0.02659 0.80958 0.83477
 C 0.08667 0.80386 -0.83429
 C -0.84716 1.52013 0.00046
 C -0.07918 -0.54978 1.46380
 C -0.09362 -0.54603 -1.46396
 F 0.71293 1.62623 1.60015
 F 0.92430 1.60337 -1.59980
 H -0.88203 -1.13814 1.03449
 H -0.89370 -1.12820 -0.98339
 H 0.85556 -1.08611 1.35378
 H 0.84239 -1.08933 -1.40620
 H -0.29337 -0.41810 2.51689
 H -0.35937 -0.40749 -2.51671
13
bifur_IRC_Cartesians_noMW_output/new_data/bifur_traj4_Cartesians point 113
C 0.02542 0.80915 0.83695
 C 0.08804 0.80318 -0.83645
 C -0.84156 1.51740 0.00048
 C -0.07868 -0.54928 1.46657
 C -0.09375 -0.54538 -1.46675
 F 0.70474 1.62569 1.60209
 F 0.92509 1.60185 -1.60170
 H -0.88214 -1.13710 1.03976
 H -0.89430 -1.12674 -0.98650
 H 0.85507 -1.08613 1.35474
 H 0.84134 -1.08949 -1.40939
 H -0.29023 -0.41710 2.51918
 H -0.35904 -0.40604 -2.51898
13
bifur_IRC_Cartesians_noMW_output/new_data/bifur_traj4_Cartesians point 114
C 0.02422 0.80863 0.83964
 C 0.08950 0.80240 -0.83912
 C -0.83461 1.51410 0.00050
 C -0.07813 -0.54866 1.46995
 C -0.09385 -0.54459 -1.47013
 F 0.69545 1.62494 1.60455
 F 0.92522 1.60007 -1.60413
 H -0.88234 -1.13578 1.04596
 H -0.89501 -1.12498 -0.99044
 H 0.85442 -1.08617 1.35604
 H 0.84011 -1.08968 -1.41301
 H -0.28662 -0.41591 2.52196
 H -0.35837 -0.40438 -2.52176
13
bifur_IRC_Cartesians_noMW_output/new_data/bifur_traj4_Cartesians point 115
C 0.02314 0.80821 0.84267
 C 0.09088 0.80175 -0.84213
 C -0.82671 1.51089 0.00052
 C -0.07759 -0.54803 1.47337
 C -0.09392 -0.54381 -1.47355
 F 0.68594 1.62412 1.60763
 F 0.92446 1.59831 -1.60720
 H -0.88264 -1.13426 1.05214
 H -0.89578 -1.12306 -0.99451
 H 0.85367 -1.08625 1.35714
 H 0.83881 -1.08990 -1.41628
 H -0.28289 -0.41497 2.52485
 H -0.35738 -0.40300 -2.52464
13
bifur_IRC_Cartesians_noMW_output/new_data/bifur_traj4_Cartesians point 116
C 0.02226 0.80813 0.84575
 C 0.09207 0.80147 -0.84519
 C -0.81848 1.50849 0.00053
 C -0.07711 -0.54754 1.47617
 C -0.09395 -0.54318 -1.47637
 F 0.67705 1.62344 1.61138
 F 0.92291 1.59685 -1.61095
 H -0.88305 -1.13271 1.05719
 H -0.89659 -1.12116 -0.99780
 H 0.85291 -1.08638 1.35739
 H 0.83759 -1.09014 -1.41833
 H -0.27941 -0.41481 2.52733
 H -0.35619 -0.40247 -2.52711
13
bifur_IRC_Cartesians_noMW_output/new_data/bifur_traj4_Cartesians point 117
C 0.02160 0.80856 0.84865
 C 0.09304 0.80176 -0.84808
 C -0.81049 1.50754 0.00055
 C -0.07674 -0.54729 1.47782
 C -0.09398 -0.54283 -1.47802
 F 0.66929 1.62309 1.61580
 F 0.92089 1.59589 -1.61538
 H -0.88356 -1.13127 1.06026
 H -0.89740 -1.11944 -0.99949
 H 0.85223 -1.08657 1.35619
 H 0.83657 -1.09041 -1.41855
 H -0.27643 -0.41583 2.52901
 H -0.35500 -0.40320 -2.52878
13
bifur_IRC_Cartesians_noMW_output/new_data/bifur_traj4_Cartesians point 118
C 0.02112 0.80968 0.85115
 C 0.09381 0.80277 -0.85058
 C -0.80320 1.50856 0.00056
 C -0.07649 -0.54740 1.47785
 C -0.09403 -0.54285 -1.47804
 F 0.66285 1.62325 1.62089
 F 0.91890 1.59558 -1.62049
 H -0.88415 -1.13007 1.06067
 H -0.89822 -1.11803 -0.99882
 H 0.85175 -1.08680 1.35300
 H 0.83581 -1.09070 -1.41644
 H -0.27410 -0.41843 2.52953
 H -0.35405 -0.40557 -2.52929
13
bifur_IRC_Cartesians_noMW_output/new_data/bifur_traj4_Cartesians point 119
C 0.02073 0.81165 0.85307
 C 0.09446 0.80465 -0.85249
 C -0.79709 1.51207 0.00057
 C -0.07635 -0.54796 1.47577
 C -0.09415 -0.54334 -1.47596
 F 0.65783 1.62412 1.62666
 F 0.91756 1.59608 -1.62630
 H -0.88477 -1.12925 1.05776
 H -0.89904 -1.11702 -0.99502
 H 0.85156 -1.08708 1.34722
 H 0.83540 -1.09104 -1.41156
 H -0.27252 -0.42297 2.52854
 H -0.35361 -0.40992 -2.52828
13
bifur_IRC_Cartesians_noMW_output/new_data/bifur_traj4_Cartesians point 120
C 0.02031 0.81458 0.85421
 C 0.09507 0.80750 -0.85363
 C -0.79260 1.51842 0.00058
 C -0.07634 -0.54906 1.47128
 C -0.09438 -0.54436 -1.47145
 F 0.65417 1.62587 1.63304
 F 0.91755 1.59745 -1.63270
 H -0.88540 -1.12893 1.05112
 H -0.89987 -1.11653 -0.98750
 H 0.85176 -1.08741 1.33845
 H 0.83538 -1.09141 -1.40367
 H -0.27172 -0.42968 2.52578
 H -0.35395 -0.41644 -2.52551
13
bifur_IRC_Cartesians_noMW_output/new_data/bifur_traj4_Cartesians point 121
C 0.01979 0.81839 0.85456
 C 0.09575 0.81120 -0.85397
 C -0.78987 1.52741 0.00060
 C -0.07641 -0.55066 1.46451
 C -0.09474 -0.54588 -1.46468
 F 0.65160 1.62847 1.63982
 F 0.91923 1.59962 -1.63952
 H -0.88598 -1.12914 1.04108
 H -0.90068 -1.11653 -0.97642
 H 0.85237 -1.08776 1.32688
 H 0.83574 -1.09182 -1.39313
 H -0.27162 -0.43838 2.52135
 H -0.35517 -0.42492 -2.52107
13
bifur_IRC_Cartesians_noMW_output/new_data/bifur_traj4_Cartesians point 122
C 0.01979 0.81839 0.85455
 C 0.09575 0.81120 -0.85396
 C -0.78987 1.52741 0.00060
 C -0.07641 -0.55067 1.46450
 C -0.09474 -0.54588 -1.46468
 F 0.65160 1.62847 1.63982
 F 0.91923 1.59962 -1.63952
 H -0.88598 -1.12914 1.04108
 H -0.90068 -1.11653 -0.97642
 H 0.85237 -1.08776 1.32688
 H 0.83574 -1.09182 -1.39313
 H -0.27162 -0.43838 2.52135
 H -0.35517 -0.42492 -2.52107
13
bifur_IRC_Cartesians_noMW_output/new_data/bifur_traj4_Cartesians point 123
C 0.01828 0.82771 0.85377
 C 0.09747 0.82024 -0.85316
 C -0.78757 1.55041 0.00063
 C -0.07665 -0.55485 1.44664
 C -0.09577 -0.54985 -1.44681
 F 0.64756 1.63540 1.65428
 F 0.92661 1.60535 -1.65403
 H -0.88705 -1.13057 1.01472
 H -0.90237 -1.11742 -0.94730
 H 0.85439 -1.08849 1.29812
 H 0.83707 -1.09271 -1.36716
 H -0.27243 -0.45963 2.50932
 H -0.35953 -0.44559 -2.50903
13
bifur_IRC_Cartesians_noMW_output/new_data/bifur_traj4_Cartesians point 124
C 0.01727 0.83279 0.85330
 C 0.09859 0.82513 -0.85268
 C -0.78643 1.56292 0.00065
 C -0.07674 -0.55714 1.43691
 C -0.09639 -0.55200 -1.43707
 F 0.64474 1.63926 1.66208
 F 0.93137 1.60840 -1.66185
 H -0.88758 -1.13141 1.00052
 H -0.90332 -1.11789 -0.93128
 H 0.85555 -1.08887 1.28232
 H 0.83776 -1.09321 -1.35322
 H -0.27268 -0.47120 2.50276
 H -0.36214 -0.45677 -2.50246
13
bifur_IRC_Cartesians_noMW_output/new_data/bifur_traj4_Cartesians point 125
C 0.01604 0.83783 0.85319
 C 0.09997 0.82993 -0.85254
 C -0.78437 1.57503 0.00068
 C -0.07675 -0.55936 1.42760
 C -0.09702 -0.55405 -1.42776
 F 0.64051 1.64304 1.67023
 F 0.93634 1.61120 -1.67001
 H -0.88813 -1.13208 0.98715
 H -0.90437 -1.11812 -0.91568
 H 0.85663 -1.08926 1.26661
 H 0.83828 -1.09373 -1.33977
 H -0.27240 -0.48266 2.49655
 H -0.36473 -0.46776 -2.49623
13
bifur_IRC_Cartesians_noMW_output/new_data/bifur_traj4_Cartesians point 126
C 0.01457 0.84262 0.85359
 C 0.10162 0.83443 -0.85292
 C -0.78105 1.58617 0.00070
 C -0.07663 -0.56140 1.41919
 C -0.09768 -0.55589 -1.41936
 F 0.63447 1.64659 1.67860
 F 0.94137 1.61356 -1.67839
 H -0.88869 -1.13249 0.97539
 H -0.90554 -1.11801 -0.90125
 H 0.85757 -1.08964 1.25156
 H 0.83854 -1.09428 -1.32744
 H -0.27138 -0.49356 2.49105
 H -0.36717 -0.47810 -2.49072
13
bifur_IRC_Cartesians_noMW_output/new_data/bifur_traj4_Cartesians point 127
C 0.01285 0.84713 0.85457
 C 0.10358 0.83860 -0.85387
 C -0.77633 1.59619 0.00073
 C -0.07640 -0.56324 1.41183
 C -0.09834 -0.55748 -1.41199
 F 0.62647 1.64987 1.68721
 F 0.94639 1.61544 -1.68700
 H -0.88926 -1.13260 0.96543
 H -0.90682 -1.11750 -0.88816
 H 0.85834 -1.09002 1.23729
 H 0.83852 -1.09486 -1.31639
 H -0.26957 -0.50382 2.48635
 H -0.36942 -0.48771 -2.48601
13
bifur_IRC_Cartesians_noMW_output/new_data/bifur_traj4_Cartesians point 128
C 0.01091 0.85138 0.85614
 C 0.10581 0.84245 -0.85541
 C -0.77014 1.60512 0.00077
 C -0.07604 -0.56487 1.40548
 C -0.09900 -0.55885 -1.40565
 F 0.61658 1.65286 1.69612
 F 0.95126 1.61685 -1.69590
 H -0.88986 -1.13240 0.95723
 H -0.90823 -1.11661 -0.87641
 H 0.85894 -1.09039 1.22378
 H 0.83821 -1.09546 -1.30651
 H -0.26698 -0.51348 2.48245
 H -0.37144 -0.49662 -2.48209
13
bifur_IRC_Cartesians_noMW_output/new_data/bifur_traj4_Cartesians point 129
C 0.00885 0.85535 0.85830
 C 0.10822 0.84601 -0.85753
 C -0.76252 1.61299 0.00080
 C -0.07558 -0.56629 1.40013
 C -0.09964 -0.55999 -1.40031
 F 0.60516 1.65555 1.70532
 F 0.95566 1.61783 -1.70509
 H -0.89051 -1.13188 0.95068
 H -0.90974 -1.11534 -0.86605
 H 0.85934 -1.09077 1.21110
 H 0.83763 -1.09607 -1.29773
 H -0.26373 -0.52253 2.47933
 H -0.37313 -0.50487 -2.47896
13
bifur_IRC_Cartesians_noMW_output/new_data/bifur_traj4_Cartesians point 130
C 0.00684 0.85905 0.86092
 C 0.11061 0.84929 -0.86012
 C -0.75377 1.61989 0.00084
 C -0.07509 -0.56753 1.39567
 C -0.10023 -0.56094 -1.39586
 F 0.59306 1.65789 1.71467
 F 0.95916 1.61850 -1.71443
 H -0.89122 -1.13107 0.94546
 H -0.91130 -1.11379 -0.85707
 H 0.85955 -1.09115 1.19936
 H 0.83688 -1.09670 -1.28984
 H -0.26011 -0.53095 2.47690
 H -0.37438 -0.51250 -2.47651
13
bifur_IRC_Cartesians_noMW_output/new_data/bifur_traj4_Cartesians point 131
C 0.00508 0.86255 0.86377
 C 0.11277 0.85244 -0.86294
 C -0.74449 1.62623 0.00087
 C -0.07463 -0.56864 1.39171
 C -0.10073 -0.56180 -1.39190
 F 0.58144 1.65996 1.72403
 F 0.96138 1.61908 -1.72379
 H -0.89199 -1.13008 0.94078
 H -0.91282 -1.11215 -0.84906
 H 0.85960 -1.09155 1.18838
 H 0.83609 -1.09730 -1.28226
 H -0.25656 -0.53895 2.47485
 H -0.37515 -0.51980 -2.47443
13
bifur_IRC_Cartesians_noMW_output/new_data/bifur_traj4_Cartesians point 132
C 0.00378 0.86609 0.86655
 C 0.11446 0.85570 -0.86570
 C -0.73536 1.63280 0.00090
 C -0.07429 -0.56976 1.38756
 C -0.10112 -0.56272 -1.38775
 F 0.57156 1.66192 1.73341
 F 0.96211 1.61991 -1.73320
 H -0.89285 -1.12906 0.93543
 H -0.91426 -1.11063 -0.84114
 H 0.85959 -1.09197 1.17756
 H 0.83542 -1.09789 -1.27405
 H -0.25357 -0.54704 2.47265
 H -0.37547 -0.52735 -2.47222
13
bifur_IRC_Cartesians_noMW_output/new_data/bifur_traj4_Cartesians point 133
C 0.00378 0.86609 0.86655
 C 0.11446 0.85570 -0.86570
 C -0.73536 1.63280 0.00090
 C -0.07429 -0.56976 1.38757
 C -0.10112 -0.56272 -1.38776
 F 0.57156 1.66192 1.73341
 F 0.96211 1.61991 -1.73320
 H -0.89285 -1.12906 0.93543
 H -0.91426 -1.11063 -0.84115
 H 0.85959 -1.09197 1.17757
 H 0.83542 -1.09789 -1.27405
 H -0.25357 -0.54703 2.47265
 H -0.37547 -0.52735 -2.47222
13
bifur_IRC_Cartesians_noMW_output/new_data/bifur_traj4_Cartesians point 134
C 0.00301 0.87417 0.87068
 C 0.11590 0.86362 -0.86982
 C -0.72033 1.64980 0.00093
 C -0.07426 -0.57264 1.37588
 C -0.10162 -0.56543 -1.37605
 F 0.56092 1.66633 1.75234
 F 0.95931 1.62355 -1.75226
 H -0.89485 -1.12759 0.91792
 H -0.91667 -1.10876 -0.82173
 H 0.85978 -1.09295 1.15373
 H 0.83514 -1.09896 -1.25209
 H -0.25101 -0.56561 2.46571
 H -0.37533 -0.54552 -2.46525
13
bifur_IRC_Cartesians_noMW_output/new_data/bifur_traj4_Cartesians point 135
C 0.00341 0.87874 0.87172
 C 0.11575 0.86827 -0.87088
 C -0.71526 1.66041 0.00094
 C -0.07455 -0.57445 1.36810
 C -0.10177 -0.56726 -1.36824
 F 0.56028 1.66892 1.76148
 F 0.95671 1.62641 -1.76148
 H -0.89590 -1.12733 0.90550
 H -0.91761 -1.10858 -0.80976
 H 0.86010 -1.09348 1.14055
 H 0.83560 -1.09944 -1.23840
 H -0.25153 -0.57611 2.46075
 H -0.37522 -0.55610 -2.46027
13
bifur_IRC_Cartesians_noMW_output/new_data/bifur_traj4_Cartesians point 136
C 0.00405 0.88338 0.87230
 C 0.11531 0.87304 -0.87147
 C -0.71141 1.67157 0.00094
 C -0.07495 -0.57636 1.35975
 C -0.10190 -0.56921 -1.35987
 F 0.56134 1.67163 1.77016
 F 0.95400 1.62957 -1.77026
 H -0.89692 -1.12730 0.89201
 H -0.91841 -1.10870 -0.79718
 H 0.86052 -1.09400 1.12720
 H 0.83627 -1.09989 -1.22409
 H -0.25271 -0.58679 2.45532
 H -0.37520 -0.56695 -2.45482
13
bifur_IRC_Cartesians_noMW_output/new_data/bifur_traj4_Cartesians point 137
C 0.00474 0.88792 0.87277
 C 0.11481 0.87772 -0.87195
 C -0.70791 1.68257 0.00094
 C -0.07536 -0.57824 1.35150
 C -0.10201 -0.57115 -1.35159
 F 0.56283 1.67428 1.77854
 F 0.95124 1.63273 -1.77874
 H -0.89791 -1.12730 0.87862
 H -0.91917 -1.10890 -0.78479
 H 0.86095 -1.09450 1.11418
 H 0.83697 -1.10031 -1.20998
 H -0.25402 -0.59723 2.44992
 H -0.37517 -0.57759 -2.44941
13
bifur_IRC_Cartesians_noMW_output/new_data/bifur_traj4_Cartesians point 138
C 0.00537 0.89222 0.87353
 C 0.11439 0.88215 -0.87273
 C -0.70372 1.69278 0.00094
 C -0.07572 -0.57997 1.34394
 C -0.10210 -0.57293 -1.34401
 F 0.56354 1.67671 1.78690
 F 0.94824 1.63561 -1.78718
 H -0.89891 -1.12714 0.86635
 H -0.91996 -1.10889 -0.77340
 H 0.86127 -1.09500 1.10187
 H 0.83753 -1.10074 -1.19671
 H -0.25497 -0.60714 2.44505
 H -0.37494 -0.58767 -2.44452
13
bifur_IRC_Cartesians_noMW_output/new_data/bifur_traj4_Cartesians point 139
C 0.00578 0.89612 0.87502
 C 0.11425 0.88613 -0.87423
 C -0.69779 1.70147 0.00094
 C -0.07594 -0.58142 1.33777
 C -0.10218 -0.57440 -1.33782
 F 0.56212 1.67873 1.79548
 F 0.94487 1.63788 -1.79585
 H -0.89994 -1.12658 0.85642
 H -0.92088 -1.10841 -0.76393
 H 0.86135 -1.09549 1.09077
 H 0.83774 -1.10118 -1.18510
 H -0.25502 -0.61611 2.44125
 H -0.37436 -0.59673 -2.44071
13
bifur_IRC_Cartesians_noMW_output/new_data/bifur_traj4_Cartesians point 140
C 0.00576 0.89939 0.87755
 C 0.11462 0.88939 -0.87677
 C -0.68937 1.70788 0.00095
 C -0.07593 -0.58245 1.33368
 C -0.10227 -0.57539 -1.33371
 F 0.55726 1.68016 1.80432
 F 0.94138 1.63921 -1.80476
 H -0.90098 -1.12547 0.85005
 H -0.92199 -1.10722 -0.75722
 H 0.86110 -1.09596 1.08143
 H 0.83742 -1.10166 -1.17607
 H -0.25362 -0.62367 2.43904
 H -0.37338 -0.60421 -2.43848
13
bifur_IRC_Cartesians_noMW_output/new_data/bifur_traj4_Cartesians point 141
C 0.00518 0.90194 0.88114
 C 0.11564 0.89180 -0.88035
 C -0.67846 1.71167 0.00097
 C -0.07565 -0.58301 1.33192
 C -0.10237 -0.57583 -1.33195
 F 0.54841 1.68098 1.81322
 F 0.93822 1.63945 -1.81372
 H -0.90200 -1.12381 0.84776
 H -0.92330 -1.10528 -0.75355
 H 0.86053 -1.09640 1.07411
 H 0.83651 -1.10217 -1.17013
 H -0.25060 -0.62955 2.43859
 H -0.37212 -0.60980 -2.43801
13
bifur_IRC_Cartesians_noMW_output/new_data/bifur_traj4_Cartesians point 142
C 0.00407 0.90373 0.88565
 C 0.11727 0.89335 -0.88484
 C -0.66548 1.71292 0.00100
 C -0.07512 -0.58311 1.33240
 C -0.10251 -0.57575 -1.33242
 F 0.53596 1.68121 1.82198
 F 0.93552 1.63865 -1.82250
 H -0.90296 -1.12167 0.84938
 H -0.92478 -1.10268 -0.75283
 H 0.85969 -1.09678 1.06885
 H 0.83506 -1.10270 -1.16727
 H -0.24608 -0.63372 2.43982
 H -0.37064 -0.61347 -2.43922
13
bifur_IRC_Cartesians_noMW_output/new_data/bifur_traj4_Cartesians point 143
C 0.00257 0.90478 0.89092
 C 0.11934 0.89407 -0.89010
 C -0.65082 1.71173 0.00103
 C -0.07438 -0.58277 1.33499
 C -0.10265 -0.57518 -1.33501
 F 0.52075 1.68083 1.83040
 F 0.93294 1.63693 -1.83093
 H -0.90386 -1.11911 0.85458
 H -0.92637 -1.09952 -0.75498
 H 0.85857 -1.09712 1.06575
 H 0.83316 -1.10323 -1.16727
 H -0.24037 -0.63615 2.44260
 H -0.36888 -0.61526 -2.44198
13
bifur_IRC_Cartesians_noMW_output/new_data/bifur_traj4_Cartesians point 144
C 0.00257 0.90478 0.89092
 C 0.11934 0.89407 -0.89010
 C -0.65082 1.71173 0.00103
 C -0.07438 -0.58277 1.33499
 C -0.10265 -0.57518 -1.33501
 F 0.52075 1.68083 1.83040
 F 0.93294 1.63693 -1.83093
 H -0.90386 -1.11911 0.85458
 H -0.92637 -1.09952 -0.75498
 H 0.85857 -1.09712 1.06575
 H 0.83316 -1.10323 -1.16727
 H -0.24037 -0.63615 2.44260
 H -0.36888 -0.61526 -2.44198
13
bifur_IRC_Cartesians_noMW_output/new_data/bifur_traj4_Cartesians point 145
C -0.00079 0.90459 0.90326
 C 0.12395 0.89314 -0.90238
 C -0.61779 1.70257 0.00109
 C -0.07253 -0.58085 1.34591
 C -0.10275 -0.57275 -1.34595
 F 0.48573 1.67817 1.84571
 F 0.92614 1.63124 -1.84623
 H -0.90557 -1.11289 0.87417
 H -0.92960 -1.09197 -0.76778
 H 0.85550 -1.09766 1.06638
 H 0.82835 -1.10420 -1.17485
 H -0.22667 -0.63585 2.45235
 H -0.36398 -0.61354 -2.45168
13
bifur_IRC_Cartesians_noMW_output/new_data/bifur_traj4_Cartesians point 146
C -0.00230 0.90349 0.91001
 C 0.12612 0.89169 -0.90910
 C -0.60019 1.69517 0.00112
 C -0.07154 -0.57936 1.35372
 C -0.10267 -0.57102 -1.35376
 F 0.46773 1.67593 1.85243
 F 0.92120 1.62761 -1.85296
 H -0.90641 -1.10935 0.88745
 H -0.93113 -1.08782 -0.77792
 H 0.85360 -1.09789 1.06990
 H 0.82564 -1.10463 -1.18158
 H -0.21933 -0.63340 2.45890
 H -0.36072 -0.61043 -2.45821
13
bifur_IRC_Cartesians_noMW_output/new_data/bifur_traj4_Cartesians point 147
C -0.00356 0.90188 0.91689
 C 0.12802 0.88979 -0.91596
 C -0.58247 1.68652 0.00115
 C -0.07057 -0.57762 1.36253
 C -0.10248 -0.56908 -1.36258
 F 0.45041 1.67324 1.85852
 F 0.91510 1.62372 -1.85905
 H -0.90725 -1.10566 0.90205
 H -0.93257 -1.08360 -0.78982
 H 0.85153 -1.09810 1.07509
 H 0.82287 -1.10500 -1.18953
 H -0.21207 -0.62981 2.46614
 H -0.35697 -0.60628 -2.46543
13
bifur_IRC_Cartesians_noMW_output/new_data/bifur_traj4_Cartesians point 148
C -0.00453 0.89997 0.92368
 C 0.12962 0.88764 -0.92274
 C -0.56511 1.67725 0.00117
 C -0.06966 -0.57576 1.37178
 C -0.10220 -0.56706 -1.37184
 F 0.43428 1.67028 1.86404
 F 0.90807 1.61980 -1.86458
 H -0.90808 -1.10195 0.91710
 H -0.93388 -1.07945 -0.80269
 H 0.84937 -1.09828 1.08134
 H 0.82015 -1.10533 -1.19801
 H -0.20515 -0.62555 2.47366
 H -0.35288 -0.60156 -2.47293
13
bifur_IRC_Cartesians_noMW_output/new_data/bifur_traj4_Cartesians point 149
C -0.00522 0.89801 0.93011
 C 0.13091 0.88550 -0.92916
 C -0.54873 1.66816 0.00119
 C -0.06885 -0.57393 1.38079
 C -0.10188 -0.56510 -1.38084
 F 0.41979 1.66730 1.86904
 F 0.90063 1.61608 -1.86959
 H -0.90889 -1.09838 0.93154
 H -0.93506 -1.07555 -0.81543
 H 0.84726 -1.09846 1.08782
 H 0.81761 -1.10561 -1.20623
 H -0.19882 -0.62118 2.48095
 H -0.34874 -0.59683 -2.48019
13
bifur_IRC_Cartesians_noMW_output/new_data/bifur_traj4_Cartesians point 150
C -0.00574 0.89633 0.93577
 C 0.13195 0.88369 -0.93480
 C -0.53430 1.66030 0.00120
 C -0.06817 -0.57234 1.38861
 C -0.10157 -0.56340 -1.38866
 F 0.40738 1.66468 1.87353
 F 0.89375 1.61288 -1.87411
 H -0.90963 -1.09524 0.94401
 H -0.93609 -1.07214 -0.82656
 H 0.84539 -1.09863 1.09345
 H 0.81539 -1.10586 -1.21321
 H -0.19336 -0.61745 2.48728
 H -0.34501 -0.59282 -2.48651
13
bifur_IRC_Cartesians_noMW_output/new_data/bifur_traj4_Cartesians point 151
C -0.00619 0.89522 0.94027
 C 0.13283 0.88245 -0.93931
 C -0.52269 1.65457 0.00121
 C -0.06762 -0.57117 1.39444
 C -0.10136 -0.56215 -1.39449
 F 0.39734 1.66276 1.87748
 F 0.88843 1.61046 -1.87807
 H -0.91024 -1.09275 0.95334
 H -0.93695 -1.06943 -0.83476
 H 0.84394 -1.09879 1.09725
 H 0.81366 -1.10608 -1.21816
 H -0.18901 -0.61498 2.49206
 H -0.34213 -0.59011 -2.49127
13
bifur_IRC_Cartesians_noMW_output/new_data/bifur_traj4_Cartesians point 152
C -0.00666 0.89470 0.94364
 C 0.13362 0.88182 -0.94267
 C -0.51387 1.65103 0.00123
 C -0.06720 -0.57044 1.39822
 C -0.10125 -0.56133 -1.39827
 F 0.38937 1.66157 1.88095
 F 0.88494 1.60881 -1.88155
 H -0.91073 -1.09094 0.95954
 H -0.93768 -1.06741 -0.83988
 H 0.84294 -1.09892 1.09907
 H 0.81237 -1.10628 -1.22108
 H -0.18568 -0.61385 2.49525
 H -0.34019 -0.58876 -2.49445
13
bifur_IRC_Cartesians_noMW_output/new_data/bifur_traj4_Cartesians point 153
C -0.00718 0.89463 0.94622
 C 0.13440 0.88163 -0.94523
 C -0.50698 1.64909 0.00124
 C -0.06686 -0.57002 1.40052
 C -0.10122 -0.56082 -1.40057
 F 0.38273 1.66093 1.88412
 F 0.88286 1.60768 -1.88472
 H -0.91112 -1.08961 0.96351
 H -0.93831 -1.06586 -0.84275
 H 0.84226 -1.09905 1.09940
 H 0.81141 -1.10647 -1.22254
 H -0.18302 -0.61372 2.49730
 H -0.33896 -0.58840 -2.49649
13
bifur_IRC_Cartesians_noMW_output/new_data/bifur_traj4_Cartesians point 154
C -0.00776 0.89484 0.94840
 C 0.13521 0.88171 -0.94741
 C -0.50101 1.64805 0.00125
 C -0.06655 -0.56978 1.40201
 C -0.10125 -0.56050 -1.40206
 F 0.37655 1.66061 1.88724
 F 0.88164 1.60684 -1.88784
 H -0.91147 -1.08853 0.96627
 H -0.93893 -1.06454 -0.84432
 H 0.84175 -1.09917 1.09881
 H 0.81060 -1.10667 -1.22316
 H -0.18065 -0.61422 2.49873
 H -0.33813 -0.58865 -2.49791
13
bifur_IRC_Cartesians_noMW_output/new_data/bifur_traj4_Cartesians point 155
C -0.00776 0.89484 0.94840
 C 0.13521 0.88171 -0.94741
 C -0.50101 1.64805 0.00125
 C -0.06655 -0.56978 1.40201
 C -0.10125 -0.56050 -1.40206
 F 0.37656 1.66061 1.88723
 F 0.88164 1.60684 -1.88784
 H -0.91147 -1.08853 0.96627
 H -0.93893 -1.06454 -0.84432
 H 0.84175 -1.09917 1.09881
 H 0.81060 -1.10667 -1.22316
 H -0.18065 -0.61422 2.49873
 H -0.33813 -0.58865 -2.49791
13
bifur_IRC_Cartesians_noMW_output/new_data/bifur_traj4_Cartesians point 156
C -0.00946 0.89564 0.95320
 C 0.13742 0.88215 -0.95217
 C -0.48779 1.64654 0.00128
 C -0.06579 -0.56942 1.40469
 C -0.10145 -0.55989 -1.40474
 F 0.36154 1.66029 1.89459
 F 0.88049 1.60503 -1.89519
 H -0.91219 -1.08625 0.97179
 H -0.94040 -1.06161 -0.84651
 H 0.84078 -1.09944 1.09622
 H 0.80877 -1.10715 -1.22399
 H -0.17506 -0.61608 2.50148
 H -0.33687 -0.58981 -2.50064
13
bifur_IRC_Cartesians_noMW_output/new_data/bifur_traj4_Cartesians point 157
C -0.01087 0.89608 0.95656
 C 0.13919 0.88228 -0.95551
 C -0.47859 1.64512 0.00130
 C -0.06519 -0.56912 1.40683
 C -0.10163 -0.55938 -1.40690
 F 0.35023 1.66005 1.89950
 F 0.88045 1.60357 -1.90008
 H -0.91263 -1.08467 0.97628
 H -0.94145 -1.05951 -0.84828
 H 0.84013 -1.09960 1.09465
 H 0.80742 -1.10749 -1.22520
 H -0.17086 -0.61709 2.50358
 H -0.33619 -0.59025 -2.50273
13
bifur_IRC_Cartesians_noMW_output/new_data/bifur_traj4_Cartesians point 158
C -0.01273 0.89642 0.96070
 C 0.14148 0.88223 -0.95962
 C -0.46734 1.64287 0.00134
 C -0.06440 -0.56866 1.40986
 C -0.10187 -0.55866 -1.40994
 F 0.33588 1.65967 1.90521
 F 0.88079 1.60160 -1.90577
 H -0.91312 -1.08273 0.98249
 H -0.94273 -1.05688 -0.85096
 H 0.83931 -1.09977 1.09322
 H 0.80569 -1.10789 -1.22739
 H -0.16552 -0.61788 2.50644
 H -0.33544 -0.59031 -2.50557
13
bifur_IRC_Cartesians_noMW_output/new_data/bifur_traj4_Cartesians point 159
C -0.01483 0.89661 0.96535
 C 0.14407 0.88197 -0.96423
 C -0.45482 1.63984 0.00137
 C -0.06351 -0.56806 1.41365
 C -0.10213 -0.55777 -1.41374
 F 0.31971 1.65911 1.91127
 F 0.88123 1.59924 -1.91180
 H -0.91363 -1.08055 0.99009
 H -0.94414 -1.05391 -0.85456
 H 0.83837 -1.09995 1.09221
 H 0.80373 -1.10832 -1.23049
 H -0.15947 -0.61831 2.50989
 H -0.33458 -0.58990 -2.50901
13
bifur_IRC_Cartesians_noMW_output/new_data/bifur_traj4_Cartesians point 160
C -0.01697 0.89659 0.97026
 C 0.14670 0.88150 -0.96911
 C -0.44170 1.63614 0.00141
 C -0.06258 -0.56734 1.41804
 C -0.10237 -0.55675 -1.41814
 F 0.30296 1.65834 1.91733
 F 0.88135 1.59665 -1.91782
 H -0.91415 -1.07820 0.99862
 H -0.94558 -1.05077 -0.85904
 H 0.83733 -1.10012 1.09183
 H 0.80163 -1.10875 -1.23427
 H -0.15313 -0.61827 2.51380
 H -0.33351 -0.58902 -2.51290
13
bifur_IRC_Cartesians_noMW_output/new_data/bifur_traj4_Cartesians point 161
C -0.01897 0.89636 0.97533
 C 0.14921 0.88083 -0.97414
 C -0.42825 1.63183 0.00144
 C -0.06165 -0.56649 1.42293
 C -0.10255 -0.55561 -1.42306
 F 0.28636 1.65735 1.92325
 F 0.88077 1.59393 -1.92370
 H -0.91469 -1.07573 1.00785
 H -0.94699 -1.04756 -0.86442
 H 0.83617 -1.10029 1.09220
 H 0.79949 -1.10917 -1.23860
 H -0.14676 -0.61775 2.51808
 H -0.33215 -0.58769 -2.51716
13
bifur_IRC_Cartesians_noMW_output/new_data/bifur_traj4_Cartesians point 162
C -0.02074 0.89590 0.98048
 C 0.15150 0.87999 -0.97927
 C -0.41466 1.62698 0.00147
 C -0.06076 -0.56553 1.42828
 C -0.10266 -0.55440 -1.42841
 F 0.27044 1.65610 1.92894
 F 0.87921 1.59113 -1.92938
 H -0.91526 -1.07316 1.01755
 H -0.94834 -1.04431 -0.87067
 H 0.83491 -1.10045 1.09337
 H 0.79733 -1.10956 -1.24332
 H -0.14055 -0.61673 2.52267
 H -0.33043 -0.58596 -2.52173
13
bifur_IRC_Cartesians_noMW_output/new_data/bifur_traj4_Cartesians point 163
C -0.02220 0.89525 0.98566
 C 0.15346 0.87902 -0.98442
 C -0.40107 1.62173 0.00150
 C -0.05994 -0.56447 1.43393
 C -0.10267 -0.55313 -1.43408
 F 0.25560 1.65462 1.93440
 F 0.87647 1.58835 -1.93482
 H -0.91588 -1.07051 1.02748
 H -0.94960 -1.04109 -0.87768
 H 0.83354 -1.10063 1.09530
 H 0.79522 -1.10992 -1.24823
 H -0.13463 -0.61530 2.52747
 H -0.32829 -0.58392 -2.52652
13
bifur_IRC_Cartesians_noMW_output/new_data/bifur_traj4_Cartesians point 164
C -0.02325 0.89449 0.99077
 C 0.15501 0.87801 -0.98951
 C -0.38770 1.61633 0.00152
 C -0.05921 -0.56337 1.43970
 C -0.10259 -0.55186 -1.43984
 F 0.24228 1.65295 1.93963
 F 0.87240 1.58569 -1.94006
 H -0.91655 -1.06782 1.03722
 H -0.95076 -1.03797 -0.88520
 H 0.83210 -1.10081 1.09781
 H 0.79319 -1.11024 -1.25301
 H -0.12919 -0.61362 2.53233
 H -0.32573 -0.58177 -2.53136
13
bifur_IRC_Cartesians_noMW_output/new_data/bifur_traj4_Cartesians point 165
C -0.02383 0.89373 0.99570
 C 0.15606 0.87711 -0.99443
 C -0.37481 1.61117 0.00154
 C -0.05863 -0.56229 1.44521
 C -0.10240 -0.55067 -1.44536
 F 0.23102 1.65117 1.94470
 F 0.86693 1.58331 -1.94515
 H -0.91728 -1.06516 1.04618
 H -0.95180 -1.03503 -0.89276
 H 0.83061 -1.10102 1.10055
 H 0.79135 -1.11053 -1.25717
 H -0.12444 -0.61196 2.53699
 H -0.32278 -0.57982 -2.53600
13
bifur_IRC_Cartesians_noMW_output/new_data/bifur_traj4_Cartesians point 166
C -0.02383 0.89373 0.99570
 C 0.15606 0.87711 -0.99443
 C -0.37481 1.61117 0.00154
 C -0.05863 -0.56229 1.44521
 C -0.10240 -0.55067 -1.44536
 F 0.23102 1.65117 1.94470
 F 0.86693 1.58331 -1.94515
 H -0.91728 -1.06516 1.04618
 H -0.95180 -1.03503 -0.89276
 H 0.83061 -1.10102 1.10055
 H 0.79135 -1.11053 -1.25717
 H -0.12444 -0.61196 2.53699
 H -0.32278 -0.57982 -2.53600
13
bifur_IRC_Cartesians_noMW_output/new_data/bifur_traj4_Cartesians point 167
C -0.02320 0.89302 1.00399
 C 0.15625 0.87648 -1.00274
 C -0.35269 1.60426 0.00154
 C -0.05808 -0.56069 1.45316
 C -0.10174 -0.54908 -1.45328
 F 0.21768 1.64804 1.95447
 F 0.85207 1.58041 -1.95503
 H -0.91895 -1.06047 1.05780
 H -0.95336 -1.03039 -0.90474
 H 0.82785 -1.10152 1.10440
 H 0.78869 -1.11100 -1.26060
 H -0.11834 -0.61057 2.54394
 H -0.31618 -0.57849 -2.54292
13
bifur_IRC_Cartesians_noMW_output/new_data/bifur_traj4_Cartesians point 168
C -0.02200 0.89336 1.00681
 C 0.15535 0.87704 -1.00558
 C -0.34485 1.60359 0.00153
 C -0.05818 -0.56039 1.45459
 C -0.10132 -0.54889 -1.45469
 F 0.21665 1.64704 1.95893
 F 0.84356 1.58026 -1.95957
 H -0.91983 -1.05876 1.05893
 H -0.95382 -1.02902 -0.90766
 H 0.82680 -1.10182 1.10455
 H 0.78812 -1.11116 -1.25887
 H -0.11750 -0.61149 2.54545
 H -0.31299 -0.57977 -2.54442
13
bifur_IRC_Cartesians_noMW_output/new_data/bifur_traj4_Cartesians point 169
C -0.02039 0.89403 1.00880
 C 0.15396 0.87803 -1.00761
 C -0.33904 1.60434 0.00152
 C -0.05846 -0.56034 1.45467
 C -0.10086 -0.54901 -1.45474
 F 0.21856 1.64637 1.96292
 F 0.83492 1.58078 -1.96367
 H -0.92068 -1.05747 1.05764
 H -0.95408 -1.02822 -0.90890
 H 0.82597 -1.10211 1.10382
 H 0.78795 -1.11128 -1.25550
 H -0.11783 -0.61316 2.54590
 H -0.31001 -0.58196 -2.54486
13
bifur_IRC_Cartesians_noMW_output/new_data/bifur_traj4_Cartesians point 170
C -0.01853 0.89482 1.01033
 C 0.15227 0.87918 -1.00918
 C -0.33440 1.60573 0.00150
 C -0.05886 -0.56041 1.45412
 C -0.10038 -0.54928 -1.45416
 F 0.22227 1.64582 1.96655
 F 0.82603 1.58164 -1.96741
 H -0.92151 -1.05640 1.05515
 H -0.95422 -1.02772 -0.90944
 H 0.82524 -1.10241 1.10283
 H 0.78800 -1.11137 -1.25137
 H -0.11885 -0.61509 2.54584
 H -0.30708 -0.58451 -2.54479
13
bifur_IRC_Cartesians_noMW_output/new_data/bifur_traj4_Cartesians point 171
C -0.01647 0.89554 1.01179
 C 0.15039 0.88031 -1.01067
 C -0.32999 1.60707 0.00148
 C -0.05930 -0.56046 1.45357
 C -0.09985 -0.54957 -1.45358
 F 0.22678 1.64520 1.97001
 F 0.81662 1.58258 -1.97098
 H -0.92236 -1.05534 1.05252
 H -0.95430 -1.02729 -0.91014
 H 0.82449 -1.10271 1.10211
 H 0.78812 -1.11143 -1.24717
 H -0.12013 -0.61690 2.54577
 H -0.30399 -0.58701 -2.54470
13
bifur_IRC_Cartesians_noMW_output/new_data/bifur_traj4_Cartesians point 172
C -0.01432 0.89610 1.01352
 C 0.14842 0.88129 -1.01245
 C -0.32489 1.60784 0.00145
 C -0.05974 -0.56039 1.45357
 C -0.09927 -0.54974 -1.45354
 F 0.23114 1.64434 1.97357
 F 0.80638 1.58336 -1.97465
 H -0.92326 -1.05409 1.05062
 H -0.95439 -1.02672 -0.91175
 H 0.82360 -1.10302 1.10201
 H 0.78815 -1.11150 -1.24343
 H -0.12127 -0.61832 2.54611
 H -0.30055 -0.58915 -2.54503
13
bifur_IRC_Cartesians_noMW_output/new_data/bifur_traj4_Cartesians point 173
C -0.01219 0.89638 1.01597
 C 0.14655 0.88198 -1.01494
 C -0.31799 1.60746 0.00143
 C -0.06010 -0.56010 1.45466
 C -0.09864 -0.54967 -1.45460
 F 0.23405 1.64310 1.97759
 F 0.79514 1.58371 -1.97880
 H -0.92425 -1.05243 1.05044
 H -0.95459 -1.02570 -0.91496
 H 0.82246 -1.10334 1.10282
 H 0.78789 -1.11159 -1.24071
 H -0.12174 -0.61914 2.54733
 H -0.29658 -0.59066 -2.54624
13
bifur_IRC_Cartesians_noMW_output/new_data/bifur_traj4_Cartesians point 174
C -0.01038 0.89633 1.01966
 C 0.14511 0.88227 -1.01867
 C -0.30795 1.60541 0.00142
 C -0.06026 -0.55947 1.45743
 C -0.09800 -0.54923 -1.45734
 F 0.23352 1.64138 1.98263
 F 0.78315 1.58329 -1.98395
 H -0.92536 -1.05012 1.05311
 H -0.95507 -1.02392 -0.92037
 H 0.82097 -1.10369 1.10463
 H 0.78711 -1.11174 -1.23966
 H -0.12080 -0.61921 2.54990
 H -0.29203 -0.59129 -2.54880
13
bifur_IRC_Cartesians_noMW_output/new_data/bifur_traj4_Cartesians point 175
C -0.00935 0.89600 1.02491
 C 0.14460 0.88212 -1.02394
 C -0.29386 1.60150 0.00141
 C -0.06008 -0.55850 1.46211
 C -0.09744 -0.54834 -1.46200
 F 0.22734 1.63927 1.98912
 F 0.77148 1.58183 -1.99054
 H -0.92658 -1.04706 1.05938
 H -0.95596 -1.02110 -0.92796
 H 0.81911 -1.10407 1.10708
 H 0.78560 -1.11202 -1.24071
 H -0.11768 -0.61864 2.55407
 H -0.28718 -0.59099 -2.55294
13
bifur_IRC_Cartesians_noMW_output/new_data/bifur_traj4_Cartesians point 176
C -0.00935 0.89556 1.03147
 C 0.14526 0.88165 -1.03051
 C -0.27635 1.59622 0.00142
 C -0.05953 -0.55730 1.46826
 C -0.09704 -0.54708 -1.46813
 F 0.21501 1.63704 1.99697
 F 0.76154 1.57938 -1.99845
 H -0.92781 -1.04344 1.06879
 H -0.95731 -1.01735 -0.93679
 H 0.81706 -1.10445 1.10946
 H 0.78340 -1.11242 -1.24366
 H -0.11232 -0.61779 2.55947
 H -0.28255 -0.59001 -2.55832
13
bifur_IRC_Cartesians_noMW_output/new_data/bifur_traj4_Cartesians point 177
C -0.00935 0.89556 1.03147
 C 0.14526 0.88165 -1.03050
 C -0.27635 1.59622 0.00142
 C -0.05953 -0.55730 1.46826
 C -0.09704 -0.54708 -1.46813
 F 0.21500 1.63704 1.99697
 F 0.76154 1.57938 -1.99845
 H -0.92781 -1.04344 1.06879
 H -0.95731 -1.01735 -0.93678
 H 0.81706 -1.10445 1.10946
 H 0.78340 -1.11242 -1.24365
 H -0.11232 -0.61780 2.55947
 H -0.28255 -0.59002 -2.55832
13
bifur_IRC_Cartesians_noMW_output/new_data/bifur_traj4_Cartesians point 178
C -0.01163 0.89452 1.04641
 C 0.14902 0.88005 -1.04541
 C -0.23663 1.58353 0.00148
 C -0.05769 -0.55458 1.48273
 C -0.09668 -0.54396 -1.48260
 F 0.17894 1.63267 2.01440
 F 0.74688 1.57276 -2.01594
 H -0.93013 -1.03555 1.09290
 H -0.96077 -1.00844 -0.95574
 H 0.81284 -1.10515 1.11373
 H 0.77787 -1.11344 -1.25316
 H -0.09756 -0.61563 2.57210
 H -0.27446 -0.58677 -2.57089
13
bifur_IRC_Cartesians_noMW_output/new_data/bifur_traj4_Cartesians point 179
C -0.01321 0.89374 1.05426
 C 0.15137 0.87892 -1.05323
 C -0.21591 1.57622 0.00151
 C -0.05661 -0.55306 1.49081
 C -0.09657 -0.54219 -1.49068
 F 0.15865 1.63036 2.02311
 F 0.74054 1.56896 -2.02467
 H -0.93123 -1.03145 1.10664
 H -0.96261 -1.00369 -0.96612
 H 0.81067 -1.10548 1.11640
 H 0.77484 -1.11397 -1.25927
 H -0.08933 -0.61397 2.57906
 H -0.27059 -0.58440 -2.57782
13
bifur_IRC_Cartesians_noMW_output/new_data/bifur_traj4_Cartesians point 180
C -0.01477 0.89271 1.06223
 C 0.15371 0.87752 -1.06118
 C -0.19497 1.56819 0.00155
 C -0.05552 -0.55141 1.49949
 C -0.09643 -0.54029 -1.49937
 F 0.13819 1.62782 2.03155
 F 0.73390 1.56496 -2.03312
 H -0.93232 -1.02726 1.12129
 H -0.96443 -0.99884 -0.97745
 H 0.80842 -1.10578 1.11990
 H 0.77173 -1.11449 -1.26616
 H -0.08097 -0.61170 2.58643
 H -0.26654 -0.58143 -2.58517
13
bifur_IRC_Cartesians_noMW_output/new_data/bifur_traj4_Cartesians point 181
C -0.01618 0.89138 1.07028
 C 0.15590 0.87587 -1.06921
 C -0.17396 1.55945 0.00158
 C -0.05443 -0.54962 1.50874
 C -0.09623 -0.53826 -1.50862
 F 0.11812 1.62502 2.03963
 F 0.72660 1.56080 -2.04121
 H -0.93340 -1.02297 1.13669
 H -0.96620 -0.99395 -0.98978
 H 0.80607 -1.10608 1.12435
 H 0.76859 -1.11497 -1.27375
 H -0.07266 -0.60879 2.59420
 H -0.26221 -0.57788 -2.59291
13
bifur_IRC_Cartesians_noMW_output/new_data/bifur_traj4_Cartesians point 182
C -0.01737 0.88980 1.07832
 C 0.15786 0.87400 -1.07723
 C -0.15307 1.55013 0.00160
 C -0.05339 -0.54771 1.51844
 C -0.09596 -0.53615 -1.51832
 F 0.09886 1.62198 2.04730
 F 0.71849 1.55658 -2.04890
 H -0.93449 -1.01864 1.15259
 H -0.96788 -0.98909 -1.00299
 H 0.80363 -1.10637 1.12969
 H 0.76546 -1.11543 -1.28183
 H -0.06456 -0.60529 2.60227
 H -0.25758 -0.57382 -2.60095
13
bifur_IRC_Cartesians_noMW_output/new_data/bifur_traj4_Cartesians point 183
C -0.01831 0.88804 1.08620
 C 0.15954 0.87201 -1.08510
 C -0.13269 1.54056 0.00163
 C -0.05241 -0.54576 1.52828
 C -0.09563 -0.53402 -1.52816
 F 0.08079 1.61879 2.05451
 F 0.70973 1.55242 -2.05613
 H -0.93557 -1.01434 1.16850
 H -0.96945 -0.98434 -1.01666
 H 0.80117 -1.10664 1.13567
 H 0.76242 -1.11584 -1.29009
 H -0.05683 -0.60141 2.61040
 H -0.25275 -0.56947 -2.60905
13
bifur_IRC_Cartesians_noMW_output/new_data/bifur_traj4_Cartesians point 184
C -0.01901 0.88629 1.09359
 C 0.16094 0.87006 -1.09247
 C -0.11365 1.53135 0.00165
 C -0.05154 -0.54387 1.53768
 C -0.09527 -0.53199 -1.53756
 F 0.06450 1.61567 2.06109
 F 0.70087 1.54852 -2.06275
 H -0.93660 -1.01027 1.18354
 H -0.97087 -0.97992 -1.02991
 H 0.79880 -1.10690 1.14172
 H 0.75959 -1.11620 -1.29795
 H -0.04976 -0.59753 2.61813
 H -0.24800 -0.56520 -2.61676
13
bifur_IRC_Cartesians_noMW_output/new_data/bifur_traj4_Cartesians point 185
C -0.01950 0.88475 1.09994
 C 0.16203 0.86839 -1.09882
 C -0.09726 1.52340 0.00166
 C -0.05081 -0.54223 1.54579
 C -0.09493 -0.53025 -1.54566
 F 0.05086 1.61293 2.06675
 F 0.69287 1.54520 -2.06843
 H -0.93751 -1.00675 1.19642
 H -0.97207 -0.97613 -1.04142
 H 0.79674 -1.10713 1.14704
 H 0.75718 -1.11651 -1.30465
 H -0.04380 -0.59414 2.62480
 H -0.24380 -0.56153 -2.62341
13
bifur_IRC_Cartesians_noMW_output/new_data/bifur_traj4_Cartesians point 186
C -0.01983 0.88357 1.10496
 C 0.16283 0.86711 -1.10384
 C -0.08429 1.51719 0.00167
 C -0.05025 -0.54095 1.55215
 C -0.09465 -0.52889 -1.55201
 F 0.04029 1.61076 2.07126
 F 0.68633 1.54262 -2.07297
 H -0.93824 -1.00396 1.20646
 H -0.97301 -0.97315 -1.05049
 H 0.79510 -1.10732 1.15121
 H 0.75529 -1.11676 -1.30981
 H -0.03916 -0.59153 2.63003
 H -0.24041 -0.55871 -2.62863
13
bifur_IRC_Cartesians_noMW_output/new_data/bifur_traj4_Cartesians point 187
C -0.02002 0.88265 1.10886
 C 0.16339 0.86613 -1.10774
 C -0.07420 1.51239 0.00168
 C -0.04983 -0.53995 1.55707
 C -0.09441 -0.52784 -1.55693
 F 0.03231 1.60906 2.07480
 F 0.68101 1.54065 -2.07653
 H -0.93883 -1.00178 1.21417
 H -0.97373 -0.97084 -1.05756
 H 0.79382 -1.10747 1.15448
 H 0.75384 -1.11694 -1.31372
 H -0.03563 -0.58951 2.63409
 H -0.23770 -0.55655 -2.63267
13
bifur_IRC_Cartesians_noMW_output/new_data/bifur_traj4_Cartesians point 188
C -0.02002 0.88265 1.10886
 C 0.16339 0.86613 -1.10774
 C -0.07420 1.51239 0.00168
 C -0.04983 -0.53995 1.55707
 C -0.09441 -0.52784 -1.55693
 F 0.03231 1.60906 2.07479
 F 0.68101 1.54065 -2.07653
 H -0.93883 -1.00178 1.21417
 H -0.97373 -0.97084 -1.05756
 H 0.79382 -1.10747 1.15448
 H 0.75384 -1.11694 -1.31372
 H -0.03563 -0.58951 2.63409
 H -0.23770 -0.55655 -2.63267
13
bifur_IRC_Cartesians_noMW_output/new_data/bifur_traj4_Cartesians point 189
C -0.02008 0.88111 1.11493
 C 0.16402 0.86454 -1.11380
 C -0.05857 1.50472 0.00169
 C -0.04924 -0.53835 1.56488
 C -0.09399 -0.52618 -1.56473
 F 0.02076 1.60626 2.08013
 F 0.67188 1.53762 -2.08191
 H -0.93977 -0.99835 1.22621
 H -0.97479 -0.96729 -1.06902
 H 0.79175 -1.10771 1.16003
 H 0.75163 -1.11721 -1.31985
 H -0.03039 -0.58613 2.64050
 H -0.23321 -0.55304 -2.63906
13
bifur_IRC_Cartesians_noMW_output/new_data/bifur_traj4_Cartesians point 190
C -0.02004 0.88031 1.11779
 C 0.16424 0.86373 -1.11667
 C -0.05121 1.50093 0.00169
 C -0.04897 -0.53756 1.56869
 C -0.09376 -0.52537 -1.56854
 F 0.01554 1.60487 2.08254
 F 0.66733 1.53617 -2.08434
 H -0.94022 -0.99671 1.23204
 H -0.97526 -0.96561 -1.07468
 H 0.79075 -1.10782 1.16291
 H 0.75058 -1.11733 -1.32288
 H -0.02798 -0.58437 2.64361
 H -0.23100 -0.55125 -2.64216
13
bifur_IRC_Cartesians_noMW_output/new_data/bifur_traj4_Cartesians point 191
C -0.02008 0.87943 1.12100
 C 0.16458 0.86282 -1.11988
 C -0.04299 1.49671 0.00170
 C -0.04865 -0.53668 1.57295
 C -0.09353 -0.52447 -1.57279
 F 0.00939 1.60335 2.08524
 F 0.66255 1.53452 -2.08707
 H -0.94070 -0.99490 1.23861
 H -0.97582 -0.96373 -1.08092
 H 0.78965 -1.10793 1.16603
 H 0.74940 -1.11746 -1.32633
 H -0.02518 -0.58243 2.64709
 H -0.22863 -0.54924 -2.64562
13
bifur_IRC_Cartesians_noMW_output/new_data/bifur_traj4_Cartesians point 192
C -0.02037 0.87847 1.12491
 C 0.16524 0.86178 -1.12378
 C -0.03291 1.49178 0.00171
 C -0.04820 -0.53567 1.57797
 C -0.09332 -0.52339 -1.57781
 F 0.00103 1.60165 2.08869
 F 0.65759 1.53247 -2.09053
 H -0.94126 -0.99273 1.24658
 H -0.97655 -0.96139 -1.08807
 H 0.78837 -1.10807 1.16937
 H 0.74792 -1.11765 -1.33050
 H -0.02152 -0.58030 2.65121
 H -0.22602 -0.54694 -2.64974
13
bifur_IRC_Cartesians_noMW_output/new_data/bifur_traj4_Cartesians point 193
C -0.02113 0.87747 1.12985
 C 0.16648 0.86060 -1.12871
 C -0.02010 1.48599 0.00173
 C -0.04756 -0.53449 1.58397
 C -0.09316 -0.52208 -1.58381
 F -0.01090 1.59978 2.09336
 F 0.65271 1.52985 -2.09521
 H -0.94192 -0.99007 1.25644
 H -0.97758 -0.95840 -1.09623
 H 0.78688 -1.10825 1.17270
 H 0.74599 -1.11793 -1.33556
 H -0.01650 -0.57810 2.65619
 H -0.22321 -0.54438 -2.65470
13
bifur_IRC_Cartesians_noMW_output/new_data/bifur_traj4_Cartesians point 194
C -0.02251 0.87656 1.13586
 C 0.16843 0.85937 -1.13470
 C -0.00439 1.47956 0.00175
 C -0.04667 -0.53319 1.59080
 C -0.09310 -0.52057 -1.59065
 F -0.02702 1.59784 2.09946
 F 0.64840 1.52665 -2.10131
 H -0.94267 -0.98693 1.26809
 H -0.97897 -0.95470 -1.10505
 H 0.78520 -1.10845 1.17563
 H 0.74358 -1.11831 -1.34139
 H -0.00995 -0.57607 2.66195
 H -0.22034 -0.54176 -2.66044
13
bifur_IRC_Cartesians_noMW_output/new_data/bifur_traj4_Cartesians point 195
C -0.02442 0.87580 1.14258
 C 0.17101 0.85819 -1.14139
 C 0.01329 1.47294 0.00179
 C -0.04560 -0.53186 1.59800
 C -0.09313 -0.51895 -1.59786
 F -0.04638 1.59597 2.10669
 F 0.64492 1.52308 -2.10852
 H -0.94348 -0.98349 1.28077
 H -0.98063 -0.95052 -1.11391
 H 0.78344 -1.10868 1.17787
 H 0.74083 -1.11879 -1.34755
 H -0.00226 -0.57440 2.66809
 H -0.21761 -0.53929 -2.66656
13
bifur_IRC_Cartesians_noMW_output/new_data/bifur_traj4_Cartesians point 196
C -0.02663 0.87520 1.14958
 C 0.17391 0.85711 -1.14835
 C 0.03175 1.46646 0.00183
 C -0.04445 -0.53056 1.60518
 C -0.09323 -0.51733 -1.60505
 F -0.06730 1.59423 2.11447
 F 0.64212 1.51939 -2.11629
 H -0.94430 -0.97998 1.29367
 H -0.98243 -0.94615 -1.12245
 H 0.78169 -1.10893 1.17953
 H 0.73796 -1.11931 -1.35367
 H 0.00595 -0.57308 2.67427
 H -0.21505 -0.53706 -2.67271
13
bifur_IRC_Cartesians_noMW_output/new_data/bifur_traj4_Cartesians point 197
C -0.02892 0.87469 1.15657
 C 0.17690 0.85610 -1.15530
 C 0.05024 1.46017 0.00187
 C -0.04327 -0.52930 1.61221
 C -0.09336 -0.51574 -1.61209
 F -0.08851 1.59258 2.12239
 F 0.63962 1.51572 -2.12418
 H -0.94512 -0.97648 1.30640
 H -0.98426 -0.94178 -1.13068
 H 0.77997 -1.10917 1.18087
 H 0.73508 -1.11984 -1.35963
 H 0.01424 -0.57195 2.68035
 H -0.21261 -0.53499 -2.67877
13
bifur_IRC_Cartesians_noMW_output/new_data/bifur_traj4_Cartesians point 198
C -0.03117 0.87420 1.16344
 C 0.17983 0.85512 -1.16214
 C 0.06844 1.45403 0.00191
 C -0.04212 -0.52807 1.61909
 C -0.09348 -0.51418 -1.61899
 F -0.10936 1.59096 2.13021
 F 0.63714 1.51213 -2.13198
 H -0.94593 -0.97304 1.31887
 H -0.98606 -0.93748 -1.13873
 H 0.77828 -1.10942 1.18214
 H 0.73225 -1.12037 -1.36544
 H 0.02238 -0.57088 2.68631
 H -0.21021 -0.53300 -2.68471
13
bifur_IRC_Cartesians_noMW_output/new_data/bifur_traj4_Cartesians point 199
C -0.03117 0.87420 1.16344
 C 0.17983 0.85512 -1.16214
 C 0.06844 1.45403 0.00191
 C -0.04212 -0.52807 1.61909
 C -0.09348 -0.51418 -1.61899
 F -0.10936 1.59096 2.13021
 F 0.63714 1.51213 -2.13198
 H -0.94593 -0.97304 1.31887
 H -0.98606 -0.93748 -1.13873
 H 0.77828 -1.10942 1.18215
 H 0.73225 -1.12037 -1.36544
 H 0.02238 -0.57088 2.68631
 H -0.21021 -0.53300 -2.68471
13
bifur_IRC_Cartesians_noMW_output/new_data/bifur_traj4_Cartesians point 200
C -0.03532 0.87322 1.17668
 C 0.18530 0.85322 -1.17530
 C 0.10346 1.44214 0.00199
 C -0.03995 -0.52568 1.63238
 C -0.09367 -0.51117 -1.63231
 F -0.14887 1.58776 2.14522
 F 0.63174 1.50525 -2.14694
 H -0.94752 -0.96639 1.34280
 H -0.98949 -0.92922 -1.15446
 H 0.77499 -1.10989 1.18483
 H 0.72684 -1.12137 -1.37654
 H 0.03787 -0.56872 2.69782
 H -0.20538 -0.52913 -2.69617
13
bifur_IRC_Cartesians_noMW_output/new_data/bifur_traj4_Cartesians point 201
C -0.03720 0.87277 1.18293
 C 0.18780 0.85237 -1.18152
 C 0.12000 1.43659 0.00202
 C -0.03895 -0.52455 1.63861
 C -0.09375 -0.50977 -1.63854
 F -0.16721 1.58623 2.15234
 F 0.62889 1.50206 -2.15405
 H -0.94829 -0.96324 1.35395
 H -0.99109 -0.92535 -1.16188
 H 0.77342 -1.11013 1.18610
 H 0.72431 -1.12184 -1.38162
 H 0.04507 -0.56775 2.70322
 H -0.20301 -0.52738 -2.70154
13
bifur_IRC_Cartesians_noMW_output/new_data/bifur_traj4_Cartesians point 202
C -0.03892 0.87245 1.18876
 C 0.19011 0.85167 -1.18732
 C 0.13548 1.43166 0.00205
 C -0.03803 -0.52355 1.64423
 C -0.09381 -0.50851 -1.64417
 F -0.18424 1.58486 2.15916
 F 0.62616 1.49916 -2.16086
 H -0.94903 -0.96030 1.36403
 H -0.99261 -0.92174 -1.16852
 H 0.77196 -1.11036 1.18700
 H 0.72197 -1.12229 -1.38605
 H 0.05175 -0.56707 2.70813
 H -0.20080 -0.52598 -2.70643
13
bifur_IRC_Cartesians_noMW_output/new_data/bifur_traj4_Cartesians point 203
C -0.04046 0.87237 1.19392
 C 0.19218 0.85125 -1.19246
 C 0.14930 1.42777 0.00208
 C -0.03722 -0.52274 1.64884
 C -0.09389 -0.50747 -1.64879
 F -0.19938 1.58378 2.16554
 F 0.62379 1.49671 -2.16723
 H -0.94971 -0.95772 1.37242
 H -0.99398 -0.91855 -1.17383
 H 0.77070 -1.11058 1.18721
 H 0.71992 -1.12270 -1.38941
 H 0.05764 -0.56692 2.71224
 H -0.19889 -0.52519 -2.71052
13
bifur_IRC_Cartesians_noMW_output/new_data/bifur_traj4_Cartesians point 204
C -0.04175 0.87258 1.19818
 C 0.19390 0.85117 -1.19670
 C 0.16083 1.42525 0.00211
 C -0.03656 -0.52220 1.65213
 C -0.09397 -0.50674 -1.65208
 F -0.21192 1.58308 2.17126
 F 0.62191 1.49487 -2.17294
 H -0.95032 -0.95561 1.37853
 H -0.99516 -0.91594 -1.17739
 H 0.76971 -1.11078 1.18654
 H 0.71827 -1.12307 -1.39137
 H 0.06246 -0.56743 2.71528
 H -0.19740 -0.52516 -2.71355
13
bifur_IRC_Cartesians_noMW_output/new_data/bifur_traj4_Cartesians point 205
C -0.04272 0.87303 1.20150
 C 0.19522 0.85141 -1.20000
 C 0.16995 1.42400 0.00212
 C -0.03608 -0.52190 1.65413
 C -0.09405 -0.50629 -1.65409
 F -0.22159 1.58272 2.17621
 F 0.62038 1.49364 -2.17790
 H -0.95085 -0.95399 1.38242
 H -0.99613 -0.91394 -1.17931
 H 0.76898 -1.11097 1.18517
 H 0.71704 -1.12339 -1.39200
 H 0.06613 -0.56850 2.71728
 H -0.19628 -0.52582 -2.71554
13
bifur_IRC_Cartesians_noMW_output/new_data/bifur_traj4_Cartesians point 206
C -0.04338 0.87363 1.20408
 C 0.19617 0.85187 -1.20256
 C 0.17716 1.42366 0.00214
 C -0.03574 -0.52177 1.65521
 C -0.09411 -0.50606 -1.65517
 F -0.22878 1.58258 2.18049
 F 0.61888 1.49289 -2.18219
 H -0.95132 -0.95274 1.38461
 H -0.99691 -0.91241 -1.18013
 H 0.76844 -1.11115 1.18342
 H 0.71614 -1.12365 -1.39165
 H 0.06882 -0.56990 2.71851
 H -0.19536 -0.52694 -2.71676
13
bifur_IRC_Cartesians_noMW_output/new_data/bifur_traj4_Cartesians point 207
C -0.04378 0.87428 1.20616
 C 0.19680 0.85243 -1.20464
 C 0.18308 1.42383 0.00215
 C -0.03551 -0.52174 1.65575
 C -0.09413 -0.50596 -1.65571
 F -0.23411 1.58252 2.18425
 F 0.61719 1.49246 -2.18597
 H -0.95176 -0.95172 1.38575
 H -0.99754 -0.91122 -1.18040
 H 0.76799 -1.11132 1.18160
 H 0.71548 -1.12387 -1.39071
 H 0.07081 -0.57142 2.71929
 H -0.19451 -0.52827 -2.71753
13
bifur_IRC_Cartesians_noMW_output/new_data/bifur_traj4_Cartesians point 208
C -0.04398 0.87491 1.20799
 C 0.19720 0.85300 -1.20647
 C 0.18831 1.42414 0.00216
 C -0.03535 -0.52173 1.65609
 C -0.09412 -0.50591 -1.65605
 F -0.23825 1.58246 2.18767
 F 0.61517 1.49218 -2.18941
 H -0.95219 -0.95080 1.38642
 H -0.99808 -0.91020 -1.18056
 H 0.76758 -1.11148 1.17993
 H 0.71493 -1.12406 -1.38956
 H 0.07237 -0.57289 2.71989
 H -0.19360 -0.52962 -2.71812
13
bifur_IRC_Cartesians_noMW_output/new_data/bifur_traj4_Cartesians point 209
C -0.04405 0.87544 1.20977
 C 0.19747 0.85351 -1.20825
 C 0.19339 1.42429 0.00216
 C -0.03523 -0.52169 1.65655
 C -0.09407 -0.50584 -1.65650
 F -0.24187 1.58232 2.19090
 F 0.61278 1.49192 -2.19266
 H -0.95262 -0.94988 1.38716
 H -0.99857 -0.90922 -1.18099
 H 0.76714 -1.11164 1.17859
 H 0.71442 -1.12423 -1.38851
 H 0.07378 -0.57415 2.72055
 H -0.19257 -0.53082 -2.71877
13
bifur_IRC_Cartesians_noMW_output/new_data/bifur_traj4_Cartesians point 210
C -0.04405 0.87544 1.20977
 C 0.19747 0.85351 -1.20825
 C 0.19338 1.42429 0.00216
 C -0.03523 -0.52169 1.65655
 C -0.09407 -0.50584 -1.65650
 F -0.24187 1.58232 2.19090
 F 0.61278 1.49192 -2.19266
 H -0.95262 -0.94988 1.38716
 H -0.99857 -0.90922 -1.18099
 H 0.76714 -1.11164 1.17859
 H 0.71442 -1.12423 -1.38851
 H 0.07378 -0.57415 2.72055
 H -0.19257 -0.53082 -2.71877
13
bifur_IRC_Cartesians_noMW_output/new_data/bifur_traj4_Cartesians point 211
C -0.04428 0.87601 1.21404
 C 0.19815 0.85401 -1.21252
 C 0.20517 1.42289 0.00217
 C -0.03486 -0.52128 1.65898
 C -0.09393 -0.50536 -1.65892
 F -0.25071 1.58151 2.19741
 F 0.60720 1.49079 -2.19921
 H -0.95351 -0.94763 1.39105
 H -0.99963 -0.90681 -1.18410
 H 0.76598 -1.11195 1.17747
 H 0.71307 -1.12459 -1.38817
 H 0.07735 -0.57554 2.72303
 H -0.19000 -0.53204 -2.72123
13
bifur_IRC_Cartesians_noMW_output/new_data/bifur_traj4_Cartesians point 212
C -0.04477 0.87594 1.21699
 C 0.19894 0.85383 -1.21546
 C 0.21308 1.42072 0.00218
 C -0.03450 -0.52080 1.66158
 C -0.09388 -0.50480 -1.66152
 F -0.25796 1.58075 2.20107
 F 0.60445 1.48956 -2.20289
 H -0.95399 -0.94610 1.39545
 H -1.00034 -0.90505 -1.18741
 H 0.76518 -1.11210 1.17788
 H 0.71199 -1.12480 -1.38968
 H 0.08028 -0.57543 2.72535
 H -0.18848 -0.53170 -2.72354
13
bifur_IRC_Cartesians_noMW_output/new_data/bifur_traj4_Cartesians point 213
C -0.04578 0.87564 1.22075
 C 0.20032 0.85330 -1.21920
 C 0.22302 1.41731 0.00220
 C -0.03392 -0.52011 1.66538
 C -0.09389 -0.50395 -1.66533
 F -0.26858 1.57977 2.20532
 F 0.60231 1.48766 -2.20713
 H -0.95447 -0.94418 1.40214
 H -1.00128 -0.90273 -1.19205
 H 0.76421 -1.11225 1.17882
 H 0.71049 -1.12508 -1.39272
 H 0.08449 -0.57476 2.72864
 H -0.18692 -0.53061 -2.72681
13
bifur_IRC_Cartesians_noMW_output/new_data/bifur_traj4_Cartesians point 214
C -0.04750 0.87519 1.22535
 C 0.20250 0.85248 -1.22377
 C 0.23512 1.41287 0.00223
 C -0.03309 -0.51924 1.67024
 C -0.09402 -0.50284 -1.67019
 F -0.28330 1.57868 2.21032
 F 0.60143 1.48508 -2.21210
 H -0.95494 -0.94190 1.41106
 H -1.00251 -0.89981 -1.19765
 H 0.76310 -1.11239 1.17989
 H 0.70853 -1.12543 -1.39720
 H 0.09021 -0.57377 2.73279
 H -0.18552 -0.52892 -2.73095
13
bifur_IRC_Cartesians_noMW_output/new_data/bifur_traj4_Cartesians point 215
C -0.04999 0.87478 1.23060
 C 0.20551 0.85154 -1.22898
 C 0.24894 1.40788 0.00227
 C -0.03201 -0.51829 1.67571
 C -0.09429 -0.50155 -1.67569
 F -0.30195 1.57767 2.21608
 F 0.60227 1.48195 -2.21782
 H -0.95539 -0.93940 1.42158
 H -1.00401 -0.89639 -1.20349
 H 0.76197 -1.11252 1.18054
 H 0.70618 -1.12586 -1.40268
 H 0.09730 -0.57281 2.73749
 H -0.18453 -0.52699 -2.73563
13
bifur_IRC_Cartesians_noMW_output/new_data/bifur_traj4_Cartesians point 216
C -0.05313 0.87449 1.23621
 C 0.20921 0.85058 -1.23453
 C 0.26376 1.40283 0.00232
 C -0.03075 -0.51736 1.68135
 C -0.09472 -0.50019 -1.68135
 F -0.32356 1.57685 2.22244
 F 0.60487 1.47850 -2.22410
 H -0.95579 -0.93681 1.43291
 H -1.00573 -0.89268 -1.20900
 H 0.76088 -1.11264 1.18050
 H 0.70358 -1.12637 -1.40862
 H 0.10538 -0.57211 2.74237
 H -0.18402 -0.52508 -2.74050
13
bifur_IRC_Cartesians_noMW_output/new_data/bifur_traj4_Cartesians point 217
C -0.05671 0.87433 1.24195
 C 0.21338 0.84967 -1.24021
 C 0.27896 1.39789 0.00238
 C -0.02937 -0.51647 1.68692
 C -0.09525 -0.49882 -1.68696
 F -0.34700 1.57622 2.22911
 F 0.60889 1.47488 -2.23068
 H -0.95614 -0.93423 1.44453
 H -1.00757 -0.88882 -1.21402
 H 0.75986 -1.11275 1.17984
 H 0.70086 -1.12691 -1.41475
 H 0.11404 -0.57169 2.74724
 H -0.18394 -0.52329 -2.74535
13
bifur_IRC_Cartesians_noMW_output/new_data/bifur_traj4_Cartesians point 218
C -0.06057 0.87423 1.24770
 C 0.21782 0.84877 -1.24589
 C 0.29421 1.39305 0.00244
 C -0.02793 -0.51561 1.69243
 C -0.09585 -0.49745 -1.69250
 F -0.37143 1.57573 2.23586
 F 0.61385 1.47118 -2.23733
 H -0.95645 -0.93170 1.45628
 H -1.00948 -0.88491 -1.21870
 H 0.75891 -1.11285 1.17881
 H 0.69809 -1.12748 -1.42101
 H 0.12300 -0.57141 2.75206
 H -0.18418 -0.52154 -2.75015
13
bifur_IRC_Cartesians_noMW_output/new_data/bifur_traj4_Cartesians point 219
C -0.06458 0.87414 1.25342
 C 0.22241 0.84784 -1.25153
 C 0.30935 1.38819 0.00250
 C -0.02645 -0.51476 1.69793
 C -0.09649 -0.49607 -1.69804
 F -0.39632 1.57529 2.24254
 F 0.61941 1.46743 -2.24390
 H -0.95671 -0.92921 1.46815
 H -1.01141 -0.88100 -1.22326
 H 0.75799 -1.11294 1.17770
 H 0.69528 -1.12805 -1.42743
 H 0.13211 -0.57112 2.75688
 H -0.18460 -0.51973 -2.75495
13
bifur_IRC_Cartesians_noMW_output/new_data/bifur_traj4_Cartesians point 220
C -0.06867 0.87400 1.25908
 C 0.22707 0.84685 -1.25712
 C 0.32431 1.38324 0.00256
 C -0.02496 -0.51390 1.70349
 C -0.09715 -0.49468 -1.70364
 F -0.42138 1.57487 2.24906
 F 0.62532 1.46363 -2.25031
 H -0.95695 -0.92676 1.48018
 H -1.01333 -0.87711 -1.22784
 H 0.75711 -1.11302 1.17666
 H 0.69248 -1.12862 -1.43406
 H 0.14126 -0.57072 2.76172
 H -0.18513 -0.51778 -2.75977
13
bifur_IRC_Cartesians_noMW_output/new_data/bifur_traj4_Cartesians point 221
C -0.06867 0.87400 1.25908
 C 0.22707 0.84685 -1.25712
 C 0.32431 1.38324 0.00256
 C -0.02496 -0.51390 1.70350
 C -0.09715 -0.49468 -1.70364
 F -0.42138 1.57487 2.24906
 F 0.62532 1.46363 -2.25031
 H -0.95695 -0.92676 1.48018
 H -1.01333 -0.87711 -1.22784
 H 0.75711 -1.11302 1.17666
 H 0.69248 -1.12862 -1.43406
 H 0.14126 -0.57072 2.76172
 H -0.18513 -0.51778 -2.75977
13
bifur_IRC_Cartesians_noMW_output/new_data/bifur_traj4_Cartesians point 222
C -0.07691 0.87354 1.27011
 C 0.23643 0.84467 -1.26800
 C 0.35337 1.37306 0.00268
 C -0.02196 -0.51215 1.71474
 C -0.09848 -0.49184 -1.71496
 F -0.47121 1.57401 2.26140
 F 0.63781 1.45596 -2.26242
 H -0.95731 -0.92201 1.50449
 H -1.01709 -0.86946 -1.23718
 H 0.75541 -1.11313 1.17505
 H 0.68691 -1.12972 -1.44789
 H 0.15946 -0.56948 2.77143
 H -0.18644 -0.51344 -2.76945
13
bifur_IRC_Cartesians_noMW_output/new_data/bifur_traj4_Cartesians point 223
C -0.08098 0.87327 1.27531
 C 0.24103 0.84356 -1.27312
 C 0.36701 1.36810 0.00274
 C -0.02050 -0.51131 1.72016
 C -0.09915 -0.49047 -1.72042
 F -0.49536 1.57364 2.26710
 F 0.64438 1.45223 -2.26800
 H -0.95743 -0.91980 1.51630
 H -1.01888 -0.86582 -1.24160
 H 0.75465 -1.11317 1.17432
 H 0.68423 -1.13024 -1.45477
 H 0.16825 -0.56878 2.77608
 H -0.18726 -0.51121 -2.77409
13
bifur_IRC_Cartesians_noMW_output/new_data/bifur_traj4_Cartesians point 224
C -0.08490 0.87304 1.28005
 C 0.24543 0.84252 -1.27779
 C 0.37946 1.36357 0.00280
 C -0.01911 -0.51055 1.72510
 C -0.09982 -0.48920 -1.72540
 F -0.51811 1.57337 2.27229
 F 0.65110 1.44875 -2.27308
 H -0.95750 -0.91782 1.52724
 H -1.02056 -0.86246 -1.24547
 H 0.75399 -1.11319 1.17349
 H 0.68175 -1.13073 -1.46123
 H 0.17650 -0.56817 2.78033
 H -0.18823 -0.50913 -2.77832
13
bifur_IRC_Cartesians_noMW_output/new_data/bifur_traj4_Cartesians point 225
C -0.08853 0.87288 1.28415
 C 0.24947 0.84161 -1.28183
 C 0.39023 1.35967 0.00286
 C -0.01786 -0.50991 1.72936
 C -0.10045 -0.48809 -1.72970
 F -0.53862 1.57325 2.27681
 F 0.65773 1.44565 -2.27749
 H -0.95751 -0.91615 1.53688
 H -1.02206 -0.85953 -1.24859
 H 0.75348 -1.11320 1.17253
 H 0.67955 -1.13116 -1.46700
 H 0.18389 -0.56771 2.78399
 H -0.18933 -0.50731 -2.78197
13
bifur_IRC_Cartesians_noMW_output/new_data/bifur_traj4_Cartesians point 226
C -0.09177 0.87275 1.28758
 C 0.25307 0.84080 -1.28520
 C 0.39924 1.35637 0.00290
 C -0.01675 -0.50939 1.73295
 C -0.10103 -0.48715 -1.73332
 F -0.55653 1.57321 2.28056
 F 0.66404 1.44296 -2.28114
 H -0.95748 -0.91478 1.54517
 H -1.02335 -0.85703 -1.25106
 H 0.75309 -1.11319 1.17159
 H 0.67766 -1.13154 -1.47206
 H 0.19032 -0.56732 2.78707
 H -0.19049 -0.50572 -2.78504
13
bifur_IRC_Cartesians_noMW_output/new_data/bifur_traj4_Cartesians point 227
C -0.09465 0.87259 1.29044
 C 0.25623 0.84005 -1.28801
 C 0.40671 1.35346 0.00294
 C -0.01579 -0.50893 1.73607
 C -0.10155 -0.48632 -1.73647
 F -0.57207 1.57321 2.28358
 F 0.66989 1.44061 -2.28407
 H -0.95741 -0.91366 1.55243
 H -1.02445 -0.85492 -1.25317
 H 0.75280 -1.11316 1.17085
 H 0.67603 -1.13186 -1.47663
 H 0.19587 -0.56687 2.78973
 H -0.19163 -0.50420 -2.78769
13
bifur_IRC_Cartesians_noMW_output/new_data/bifur_traj4_Cartesians point 228
C -0.09721 0.87235 1.29288
 C 0.25904 0.83928 -1.29040
 C 0.41302 1.35068 0.00298
 C -0.01493 -0.50849 1.73895
 C -0.10202 -0.48556 -1.73938
 F -0.58571 1.57317 2.28595
 F 0.67528 1.43849 -2.28635
 H -0.95731 -0.91272 1.55905
 H -1.02539 -0.85309 -1.25523
 H 0.75256 -1.11312 1.17049
 H 0.67461 -1.13212 -1.48098
 H 0.20076 -0.56623 2.79214
 H -0.19270 -0.50262 -2.79009
13
bifur_IRC_Cartesians_noMW_output/new_data/bifur_traj4_Cartesians point 229
C -0.09955 0.87198 1.29505
 C 0.26159 0.83842 -1.29252
 C 0.41853 1.34782 0.00301
 C -0.01414 -0.50804 1.74180
 C -0.10243 -0.48481 -1.74226
 F -0.59801 1.57305 2.28777
 F 0.68025 1.43647 -2.28810
 H -0.95718 -0.91188 1.56545
 H -1.02620 -0.85145 -1.25747
 H 0.75233 -1.11307 1.17059
 H 0.67331 -1.13235 -1.48537
 H 0.20518 -0.56531 2.79447
 H -0.19368 -0.50083 -2.79242
13
bifur_IRC_Cartesians_noMW_output/new_data/bifur_traj4_Cartesians point 230
C -0.10175 0.87145 1.29707
 C 0.26398 0.83744 -1.29450
 C 0.42359 1.34470 0.00304
 C -0.01339 -0.50754 1.74482
 C -0.10281 -0.48403 -1.74530
 F -0.60956 1.57282 2.28917
 F 0.68495 1.43446 -2.28942
 H -0.95702 -0.91109 1.57197
 H -1.02694 -0.84990 -1.26009
 H 0.75209 -1.11300 1.17121
 H 0.67206 -1.13254 -1.49002
 H 0.20938 -0.56403 2.79688
 H -0.19457 -0.49875 -2.79483
13
bifur_IRC_Cartesians_noMW_output/new_data/bifur_traj4_Cartesians point 231
C -0.10393 0.87075 1.29910
 C 0.26635 0.83629 -1.29649
 C 0.42860 1.34117 0.00307
 C -0.01263 -0.50696 1.74815
 C -0.10318 -0.48318 -1.74865
 F -0.62109 1.57248 2.29031
 F 0.68957 1.43235 -2.29048
 H -0.95684 -0.91027 1.57897
 H -1.02764 -0.84834 -1.26322
 H 0.75182 -1.11292 1.17234
 H 0.67078 -1.13272 -1.49516
 H 0.21360 -0.56236 2.79951
 H -0.19540 -0.49628 -2.79746
13
bifur_IRC_Cartesians_noMW_output/new_data/bifur_traj4_Cartesians point 232
C -0.10393 0.87075 1.29910
 C 0.26635 0.83629 -1.29649
 C 0.42860 1.34117 0.00307
 C -0.01263 -0.50696 1.74815
 C -0.10318 -0.48318 -1.74865
 F -0.62108 1.57248 2.29031
 F 0.68957 1.43235 -2.29047
 H -0.95684 -0.91027 1.57897
 H -1.02764 -0.84834 -1.26322
 H 0.75182 -1.11292 1.17234
 H 0.67078 -1.13272 -1.49516
 H 0.21360 -0.56236 2.79951
 H -0.19540 -0.49628 -2.79746
13
bifur_IRC_Cartesians_noMW_output/new_data/bifur_traj4_Cartesians point 233
C -0.10900 0.86894 1.30396
 C 0.27186 0.83344 -1.30125
 C 0.44052 1.33240 0.00314
 C -0.01085 -0.50552 1.75636
 C -0.10401 -0.48110 -1.75692
 F -0.64806 1.57150 2.29280
 F 0.70001 1.42726 -2.29278
 H -0.95643 -0.90828 1.59596
 H -1.02928 -0.84461 -1.27122
 H 0.75112 -1.11273 1.17558
 H 0.66775 -1.13312 -1.50768
 H 0.22354 -0.55806 2.80596
 H -0.19718 -0.49012 -2.80389
13
bifur_IRC_Cartesians_noMW_output/new_data/bifur_traj4_Cartesians point 234
C -0.11238 0.86800 1.30721
 C 0.27555 0.83180 -1.30444
 C 0.44863 1.32720 0.00319
 C -0.00968 -0.50468 1.76134
 C -0.10458 -0.47982 -1.76194
 F -0.66611 1.57103 2.29493
 F 0.70702 1.42403 -2.29479
 H -0.95620 -0.90697 1.60654
 H -1.03041 -0.84214 -1.27578
 H 0.75069 -1.11262 1.17693
 H 0.66576 -1.13341 -1.51525
 H 0.23014 -0.55581 2.80993
 H -0.19843 -0.48662 -2.80786
13
bifur_IRC_Cartesians_noMW_output/new_data/bifur_traj4_Cartesians point 235
C -0.11656 0.86725 1.31109
 C 0.28010 0.83019 -1.30824
 C 0.45849 1.32187 0.00325
 C -0.00827 -0.50383 1.76663
 C -0.10531 -0.47844 -1.76727
 F -0.68815 1.57076 2.29807
 F 0.71590 1.42037 -2.29779
 H -0.95595 -0.90545 1.61825
 H -1.03186 -0.83919 -1.28006
 H 0.75027 -1.11252 1.17737
 H 0.66342 -1.13381 -1.52336
 H 0.23809 -0.55396 2.81423
 H -0.20016 -0.48323 -2.81215
13
bifur_IRC_Cartesians_noMW_output/new_data/bifur_traj4_Cartesians point 236
C -0.12135 0.86677 1.31532
 C 0.28531 0.82872 -1.31238
 C 0.46937 1.31682 0.00332
 C -0.00669 -0.50305 1.77179
 C -0.10620 -0.47706 -1.77249
 F -0.71301 1.57076 2.30202
 F 0.72646 1.41649 -2.30158
 H -0.95569 -0.90387 1.63029
 H -1.03354 -0.83596 -1.28360
 H 0.74991 -1.11242 1.17671
 H 0.66085 -1.13428 -1.53148
 H 0.24696 -0.55270 2.81852
 H -0.20238 -0.48021 -2.81643
13
bifur_IRC_Cartesians_noMW_output/new_data/bifur_traj4_Cartesians point 237
C -0.12643 0.86647 1.31955
 C 0.29081 0.82738 -1.31652
 C 0.48033 1.31216 0.00339
 C -0.00505 -0.50237 1.77666
 C -0.10716 -0.47573 -1.77741
 F -0.73888 1.57098 2.30624
 F 0.73802 1.41260 -2.30563
 H -0.95540 -0.90235 1.64212
 H -1.03529 -0.83269 -1.28644
 H 0.74964 -1.11233 1.17533
 H 0.65826 -1.13478 -1.53939
 H 0.25610 -0.55185 2.82262
 H -0.20495 -0.47750 -2.82052
13
bifur_IRC_Cartesians_noMW_output/new_data/bifur_traj4_Cartesians point 238
C -0.13155 0.86621 1.32358
 C 0.29635 0.82607 -1.32046
 C 0.49078 1.30772 0.00346
 C -0.00341 -0.50173 1.78130
 C -0.10816 -0.47444 -1.78211
 F -0.76457 1.57131 2.31027
 F 0.75008 1.40878 -2.30948
 H -0.95507 -0.90094 1.65364
 H -1.03703 -0.82954 -1.28889
 H 0.74945 -1.11222 1.17376
 H 0.65571 -1.13528 -1.54718
 H 0.26514 -0.55109 2.82652
 H -0.20773 -0.47486 -2.82441
13
bifur_IRC_Cartesians_noMW_output/new_data/bifur_traj4_Cartesians point 239
C -0.13663 0.86588 1.32733
 C 0.30180 0.82470 -1.32411
 C 0.50041 1.30329 0.00353
 C -0.00181 -0.50110 1.78584
 C -0.10915 -0.47317 -1.78670
 F -0.78953 1.57165 2.31379
 F 0.76239 1.40503 -2.31283
 H -0.95467 -0.89968 1.66497
 H -1.03867 -0.82655 -1.29127
 H 0.74932 -1.11209 1.17240
 H 0.65327 -1.13574 -1.55507
 H 0.27391 -0.55015 2.83030
 H -0.21063 -0.47207 -2.82818
13
bifur_IRC_Cartesians_noMW_output/new_data/bifur_traj4_Cartesians point 240
C -0.14161 0.86540 1.33073
 C 0.30712 0.82320 -1.32742
 C 0.50905 1.29873 0.00360
 C -0.00025 -0.50045 1.79037
 C -0.11012 -0.47190 -1.79129
 F -0.81351 1.57196 2.31663
 F 0.77487 1.40133 -2.31549
 H -0.95421 -0.89858 1.67621
 H -1.04020 -0.82375 -1.29375
 H 0.74925 -1.11193 1.17150
 H 0.65093 -1.13617 -1.56321
 H 0.28232 -0.54886 2.83400
 H -0.21364 -0.46896 -2.83188
13
bifur_IRC_Cartesians_noMW_output/new_data/bifur_traj4_Cartesians point 241
C -0.14648 0.86472 1.33373
 C 0.31228 0.82153 -1.33033
 C 0.51652 1.29398 0.00366
 C 0.00127 -0.49979 1.79491
 C -0.11108 -0.47063 -1.79589
 F -0.83635 1.57222 2.31864
 F 0.78755 1.39769 -2.31732
 H -0.95365 -0.89766 1.68739
 H -1.04160 -0.82119 -1.29640
 H 0.74924 -1.11173 1.17116
 H 0.64872 -1.13654 -1.57169
 H 0.29033 -0.54713 2.83764
 H -0.21675 -0.46547 -2.83551
13
bifur_IRC_Cartesians_noMW_output/new_data/bifur_traj4_Cartesians point 242
C -0.15122 0.86385 1.33627
 C 0.31726 0.81969 -1.33278
 C 0.52265 1.28908 0.00373
 C 0.00272 -0.49911 1.79942
 C -0.11202 -0.46936 -1.80046
 F -0.85786 1.57246 2.31973
 F 0.80046 1.39413 -2.31823
 H -0.95300 -0.89697 1.69842
 H -1.04283 -0.81890 -1.29916
 H 0.74933 -1.11150 1.17139
 H 0.64665 -1.13686 -1.58047
 H 0.29786 -0.54494 2.84116
 H -0.22000 -0.46157 -2.83903
13
bifur_IRC_Cartesians_noMW_output/new_data/bifur_traj4_Cartesians point 243
C -0.15122 0.86385 1.33627
 C 0.31726 0.81969 -1.33278
 C 0.52265 1.28908 0.00373
 C 0.00272 -0.49911 1.79943
 C -0.11202 -0.46936 -1.80046
 F -0.85786 1.57246 2.31973
 F 0.80046 1.39413 -2.31823
 H -0.95300 -0.89697 1.69842
 H -1.04283 -0.81890 -1.29916
 H 0.74933 -1.11150 1.17139
 H 0.64665 -1.13686 -1.58047
 H 0.29786 -0.54494 2.84116
 H -0.22000 -0.46157 -2.83903
13
bifur_IRC_Cartesians_noMW_output/new_data/bifur_traj4_Cartesians point 244
C -0.15998 0.86167 1.33956
 C 0.32629 0.81572 -1.33590
 C 0.52992 1.27951 0.00384
 C 0.00533 -0.49781 1.80771
 C -0.11380 -0.46700 -1.80886
 F -0.89495 1.57291 2.31894
 F 0.82636 1.38763 -2.31708
 H -0.95142 -0.89639 1.71873
 H -1.04471 -0.81541 -1.30435
 H 0.74981 -1.11092 1.17333
 H 0.64321 -1.13730 -1.59806
 H 0.31077 -0.53955 2.84734
 H -0.22683 -0.45306 -2.84522
13
bifur_IRC_Cartesians_noMW_output/new_data/bifur_traj4_Cartesians point 245
C -0.16367 0.86046 1.34020
 C 0.33002 0.81377 -1.33647
 C 0.53084 1.27525 0.00388
 C 0.00639 -0.49726 1.81114
 C -0.11457 -0.46601 -1.81233
 F -0.90918 1.57313 2.31716
 F 0.83838 1.38494 -2.31512
 H -0.95056 -0.89653 1.72721
 H -1.04530 -0.81434 -1.30652
 H 0.75019 -1.11060 1.17487
 H 0.64196 -1.13741 -1.60613
 H 0.31567 -0.53660 2.84976
 H -0.23016 -0.44881 -2.84764
13
bifur_IRC_Cartesians_noMW_output/new_data/bifur_traj4_Cartesians point 246
C -0.16677 0.85920 1.34026
 C 0.33308 0.81189 -1.33647
 C 0.53018 1.27139 0.00392
 C 0.00725 -0.49676 1.81408
 C -0.11523 -0.46515 -1.81531
 F -0.92019 1.57330 2.31461
 F 0.84916 1.38269 -2.31243
 H -0.94970 -0.89689 1.73442
 H -1.04564 -0.81370 -1.30850
 H 0.75062 -1.11028 1.17681
 H 0.64103 -1.13744 -1.61350
 H 0.31943 -0.53356 2.85173
 H -0.23323 -0.44469 -2.84961
13
bifur_IRC_Cartesians_noMW_output/new_data/bifur_traj4_Cartesians point 247
C -0.16929 0.85787 1.33984
 C 0.33553 0.81005 -1.33600
 C 0.52825 1.26778 0.00395
 C 0.00794 -0.49629 1.81669
 C -0.11577 -0.46439 -1.81796
 F -0.92830 1.57336 2.31141
 F 0.85862 1.38079 -2.30910
 H -0.94885 -0.89742 1.74063
 H -1.04576 -0.81341 -1.31050
 H 0.75106 -1.10995 1.17925
 H 0.64037 -1.13741 -1.62031
 H 0.32220 -0.53036 2.85338
 H -0.23598 -0.44062 -2.85127
13
bifur_IRC_Cartesians_noMW_output/new_data/bifur_traj4_Cartesians point 248
C -0.17132 0.85641 1.33908
 C 0.33744 0.80818 -1.33520
 C 0.52536 1.26419 0.00397
 C 0.00848 -0.49582 1.81916
 C -0.11621 -0.46368 -1.82047
 F -0.93404 1.57329 2.30762
 F 0.86686 1.37915 -2.30520
 H -0.94802 -0.89804 1.74623
 H -1.04571 -0.81339 -1.31275
 H 0.75148 -1.10963 1.18228
 H 0.63992 -1.13732 -1.62683
 H 0.32416 -0.52688 2.85488
 H -0.23840 -0.43646 -2.85278
13
bifur_IRC_Cartesians_noMW_output/new_data/bifur_traj4_Cartesians point 249
C -0.17297 0.85477 1.33808
 C 0.33894 0.80622 -1.33416
 C 0.52174 1.26044 0.00399
 C 0.00892 -0.49529 1.82170
 C -0.11655 -0.46298 -1.82303
 F -0.93795 1.57304 2.30328
 F 0.87409 1.37765 -2.30075
 H -0.94720 -0.89872 1.75159
 H -1.04550 -0.81356 -1.31545
 H 0.75187 -1.10930 1.18601
 H 0.63961 -1.13718 -1.63335
 H 0.32553 -0.52303 2.85637
 H -0.24053 -0.43206 -2.85428
13
bifur_IRC_Cartesians_noMW_output/new_data/bifur_traj4_Cartesians point 250
C -0.17436 0.85291 1.33692
 C 0.34015 0.80408 -1.33297
 C 0.51762 1.25628 0.00400
 C 0.00929 -0.49469 1.82449
 C -0.11682 -0.46223 -1.82585
 F -0.94062 1.57260 2.29840
 F 0.88059 1.37618 -2.29578
 H -0.94636 -0.89942 1.75713
 H -1.04517 -0.81385 -1.31878
 H 0.75222 -1.10896 1.19055
 H 0.63938 -1.13699 -1.64018
 H 0.32652 -0.51866 2.85799
 H -0.24242 -0.42725 -2.85591
13
bifur_IRC_Cartesians_noMW_output/new_data/bifur_traj4_Cartesians point 251
C -0.17562 0.85077 1.33570
 C 0.34122 0.80169 -1.33173
 C 0.51322 1.25150 0.00401
 C 0.00964 -0.49397 1.82774
 C -0.11705 -0.46138 -1.82913
 F -0.94276 1.57195 2.29299
 F 0.88671 1.37459 -2.29027
 H -0.94550 -0.90011 1.76328
 H -1.04477 -0.81417 -1.32295
 H 0.75251 -1.10859 1.19600
 H 0.63915 -1.13677 -1.64770
 H 0.32739 -0.51366 2.85991
 H -0.24415 -0.42184 -2.85785
13
bifur_IRC_Cartesians_noMW_output/new_data/bifur_traj4_Cartesians point 252
C -0.17694 0.84828 1.33455
 C 0.34235 0.79895 -1.33055
 C 0.50880 1.24584 0.00402
 C 0.01003 -0.49310 1.83169
 C -0.11727 -0.46037 -1.83310
 F -0.94520 1.57108 2.28707
 F 0.89293 1.37273 -2.28425
 H -0.94457 -0.90075 1.77055
 H -1.04432 -0.81441 -1.32815
 H 0.75274 -1.10820 1.20242
 H 0.63884 -1.13652 -1.65630
 H 0.32844 -0.50788 2.86231
 H -0.24583 -0.41563 -2.86025
13
bifur_IRC_Cartesians_noMW_output/new_data/bifur_traj4_Cartesians point 253
C -0.17857 0.84541 1.33358
 C 0.34380 0.79575 -1.32955
 C 0.50470 1.23903 0.00403
 C 0.01054 -0.49204 1.83658
 C -0.11752 -0.45914 -1.83802
 F -0.94910 1.56999 2.28070
 F 0.89993 1.37040 -2.27776
 H -0.94356 -0.90130 1.77954
 H -1.04391 -0.81447 -1.33454
 H 0.75292 -1.10775 1.20986
 H 0.63833 -1.13627 -1.66646
 H 0.33007 -0.50119 2.86536
 H -0.24762 -0.40841 -2.86332
13
bifur_IRC_Cartesians_noMW_output/new_data/bifur_traj4_Cartesians point 254
C -0.17857 0.84541 1.33358
 C 0.34380 0.79575 -1.32955
 C 0.50470 1.23903 0.00403
 C 0.01054 -0.49204 1.83658
 C -0.11752 -0.45914 -1.83802
 F -0.94910 1.56999 2.28070
 F 0.89993 1.37040 -2.27776
 H -0.94356 -0.90130 1.77954
 H -1.04391 -0.81447 -1.33454
 H 0.75292 -1.10775 1.20986
 H 0.63833 -1.13627 -1.66646
 H 0.33007 -0.50119 2.86536
 H -0.24762 -0.40841 -2.86332
13
bifur_IRC_Cartesians_noMW_output/new_data/bifur_traj4_Cartesians point 255
C -0.18400 0.83866 1.33281
 C 0.34895 0.78791 -1.32867
 C 0.49900 1.22168 0.00409
 C 0.01226 -0.48933 1.84955
 C -0.11842 -0.45582 -1.85108
 F -0.96671 1.56752 2.26744
 F 0.91976 1.36373 -2.26417
 H -0.94112 -0.90204 1.80431
 H -1.04354 -0.81350 -1.35034
 H 0.75322 -1.10670 1.22663
 H 0.63628 -1.13584 -1.69258
 H 0.33688 -0.48543 2.87384
 H -0.25256 -0.39082 -2.87182
13
bifur_IRC_Cartesians_noMW_output/new_data/bifur_traj4_Cartesians point 256
C -0.18811 0.83522 1.33308
 C 0.35299 0.78363 -1.32886
 C 0.49780 1.21207 0.00414
 C 0.01353 -0.48788 1.85694
 C -0.11916 -0.45389 -1.85854
 F -0.98168 1.56650 2.26132
 F 0.93362 1.35950 -2.25784
 H -0.93973 -0.90227 1.81931
 H -1.04374 -0.81240 -1.35841
 H 0.75345 -1.10612 1.23453
 H 0.63470 -1.13574 -1.70767
 H 0.34240 -0.47733 2.87882
 H -0.25608 -0.38130 -2.87682
13
bifur_IRC_Cartesians_noMW_output/new_data/bifur_traj4_Cartesians point 257
C -0.19287 0.83203 1.33360
 C 0.35771 0.77948 -1.32928
 C 0.49734 1.20278 0.00419
 C 0.01497 -0.48650 1.86416
 C -0.12006 -0.45196 -1.86583
 F -0.99942 1.56579 2.25585
 F 0.94946 1.35506 -2.25213
 H -0.93828 -0.90249 1.83458
 H -1.04414 -0.81108 -1.36563
 H 0.75378 -1.10554 1.24132
 H 0.63294 -1.13570 -1.72282
 H 0.34879 -0.46979 2.88373
 H -0.26022 -0.37210 -2.88174
13
bifur_IRC_Cartesians_noMW_output/new_data/bifur_traj4_Cartesians point 258
C -0.19794 0.82910 1.33414
 C 0.36275 0.77553 -1.32972
 C 0.49705 1.19405 0.00425
 C 0.01647 -0.48525 1.87097
 C -0.12106 -0.45010 -1.87271
 F -1.01829 1.56536 2.25081
 F 0.96637 1.35065 -2.24684
 H -0.93682 -0.90277 1.84947
 H -1.04465 -0.80971 -1.37194
 H 0.75421 -1.10495 1.24715
 H 0.63114 -1.13571 -1.73756
 H 0.35550 -0.46283 2.88837
 H -0.26473 -0.36337 -2.88639
13
bifur_IRC_Cartesians_noMW_output/new_data/bifur_traj4_Cartesians point 259
C -0.20308 0.82632 1.33456
 C 0.36786 0.77171 -1.33004
 C 0.49651 1.18573 0.00431
 C 0.01797 -0.48407 1.87742
 C -0.12209 -0.44832 -1.87923
 F -1.03721 1.56507 2.24584
 F 0.98374 1.34634 -2.24162
 H -0.93535 -0.90313 1.86388
 H -1.04517 -0.80840 -1.37764
 H 0.75472 -1.10438 1.25249
 H 0.62937 -1.13572 -1.75194
 H 0.36216 -0.45620 2.89275
 H -0.26945 -0.35495 -2.89078
13
bifur_IRC_Cartesians_noMW_output/new_data/bifur_traj4_Cartesians point 260
C -0.20818 0.82357 1.33477
 C 0.37290 0.76793 -1.33016
 C 0.49543 1.17761 0.00437
 C 0.01945 -0.48294 1.88364
 C -0.12312 -0.44659 -1.88552
 F -1.05556 1.56486 2.24065
 F 1.00125 1.34214 -2.23618
 H -0.93384 -0.90361 1.87790
 H -1.04564 -0.80722 -1.38305
 H 0.75528 -1.10379 1.25775
 H 0.62770 -1.13573 -1.76612
 H 0.36860 -0.44963 2.89694
 H -0.27426 -0.34660 -2.89499
13
bifur_IRC_Cartesians_noMW_output/new_data/bifur_traj4_Cartesians point 261
C -0.21316 0.82075 1.33471
 C 0.37779 0.76411 -1.33000
 C 0.49358 1.16955 0.00443
 C 0.02087 -0.48182 1.88974
 C -0.12413 -0.44489 -1.89169
 F -1.07299 1.56464 2.23502
 F 1.01876 1.33803 -2.23030
 H -0.93230 -0.90421 1.89163
 H -1.04602 -0.80622 -1.38840
 H 0.75589 -1.10319 1.26321
 H 0.62612 -1.13570 -1.78029
 H 0.37470 -0.44291 2.90099
 H -0.27912 -0.33816 -2.89905
13
bifur_IRC_Cartesians_noMW_output/new_data/bifur_traj4_Cartesians point 262
C -0.21798 0.81783 1.33432
 C 0.38249 0.76021 -1.32951
 C 0.49079 1.16147 0.00449
 C 0.02224 -0.48070 1.89574
 C -0.12512 -0.44321 -1.89777
 F -1.08925 1.56440 2.22880
 F 1.03622 1.33404 -2.22383
 H -0.93070 -0.90495 1.90509
 H -1.04629 -0.80541 -1.39377
 H 0.75655 -1.10256 1.26903
 H 0.62468 -1.13563 -1.79451
 H 0.38038 -0.43594 2.90491
 H -0.28401 -0.32953 -2.90299
13
bifur_IRC_Cartesians_noMW_output/new_data/bifur_traj4_Cartesians point 263
C -0.22261 0.81480 1.33355
 C 0.38695 0.75625 -1.32865
 C 0.48694 1.15342 0.00454
 C 0.02353 -0.47959 1.90161
 C -0.12607 -0.44157 -1.90370
 F -1.10410 1.56413 2.22193
 F 1.05354 1.33019 -2.21672
 H -0.92906 -0.90587 1.91816
 H -1.04642 -0.80485 -1.39913
 H 0.75727 -1.10192 1.27522
 H 0.62339 -1.13552 -1.80872
 H 0.38556 -0.42874 2.90866
 H -0.28892 -0.32074 -2.90675
13
bifur_IRC_Cartesians_noMW_output/new_data/bifur_traj4_Cartesians point 264
C -0.22697 0.81171 1.33237
 C 0.39111 0.75229 -1.32738
 C 0.48198 1.14557 0.00459
 C 0.02472 -0.47852 1.90719
 C -0.12698 -0.44000 -1.90936
 F -1.11725 1.56387 2.21447
 F 1.07054 1.32655 -2.20903
 H -0.92738 -0.90696 1.93059
 H -1.04640 -0.80456 -1.40433
 H 0.75805 -1.10126 1.28166
 H 0.62228 -1.13536 -1.82267
 H 0.39012 -0.42141 2.91215
 H -0.29382 -0.31192 -2.91026
13
bifur_IRC_Cartesians_noMW_output/new_data/bifur_traj4_Cartesians point 265
C -0.22697 0.81171 1.33237
 C 0.39111 0.75229 -1.32738
 C 0.48198 1.14557 0.00459
 C 0.02472 -0.47852 1.90719
 C -0.12698 -0.44000 -1.90936
 F -1.11725 1.56387 2.21447
 F 1.07054 1.32655 -2.20903
 H -0.92738 -0.90696 1.93059
 H -1.04640 -0.80456 -1.40433
 H 0.75805 -1.10126 1.28166
 H 0.62228 -1.13536 -1.82267
 H 0.39012 -0.42141 2.91215
 H -0.29382 -0.31192 -2.91026
13
bifur_IRC_Cartesians_noMW_output/new_data/bifur_traj4_Cartesians point 266
C -0.23450 0.80574 1.32893
 C 0.39811 0.74482 -1.32379
 C 0.46931 1.13133 0.00466
 C 0.02671 -0.47660 1.91691
 C -0.12858 -0.43724 -1.91919
 F -1.13728 1.56339 2.19869
 F 1.10192 1.32032 -2.19281
 H -0.92409 -0.90955 1.95218
 H -1.04596 -0.80480 -1.41359
 H 0.75971 -1.09997 1.29446
 H 0.62073 -1.13493 -1.84830
 H 0.39699 -0.40726 2.91793
 H -0.30308 -0.29524 -2.91607
13
bifur_IRC_Cartesians_noMW_output/new_data/bifur_traj4_Cartesians point 267
C -0.23754 0.80294 1.32685
 C 0.40086 0.74142 -1.32165
 C 0.46214 1.12507 0.00469
 C 0.02749 -0.47577 1.92100
 C -0.12924 -0.43608 -1.92334
 F -1.14407 1.56315 2.19075
 F 1.11562 1.31777 -2.18468
 H -0.92256 -0.91095 1.96117
 H -1.04557 -0.80526 -1.41767
 H 0.76053 -1.09937 1.30067
 H 0.62026 -1.13467 -1.85964
 H 0.39930 -0.40063 2.92023
 H -0.30721 -0.28761 -2.91840
13
bifur_IRC_Cartesians_noMW_output/new_data/bifur_traj4_Cartesians point 268
C -0.24013 0.80021 1.32464
 C 0.40314 0.73818 -1.31939
 C 0.45468 1.11917 0.00472
 C 0.02813 -0.47498 1.92478
 C -0.12981 -0.43501 -1.92716
 F -1.14901 1.56284 2.18284
 F 1.12790 1.31551 -2.17660
 H -0.92112 -0.91235 1.96928
 H -1.04508 -0.80587 -1.42165
 H 0.76131 -1.09880 1.30692
 H 0.61996 -1.13439 -1.87019
 H 0.40097 -0.39419 2.92230
 H -0.31095 -0.28033 -2.92049
13
bifur_IRC_Cartesians_noMW_output/new_data/bifur_traj4_Cartesians point 269
C -0.24232 0.79748 1.32236
 C 0.40502 0.73502 -1.31706
 C 0.44705 1.11341 0.00474
 C 0.02866 -0.47419 1.92843
 C -0.13028 -0.43399 -1.93086
 F -1.15241 1.56242 2.17489
 F 1.13889 1.31346 -2.16849
 H -0.91974 -0.91372 1.97687
 H -1.04450 -0.80659 -1.42580
 H 0.76203 -1.09825 1.31340
 H 0.61977 -1.13409 -1.88027
 H 0.40214 -0.38776 2.92428
 H -0.31430 -0.27319 -2.92248
13
bifur_IRC_Cartesians_noMW_output/new_data/bifur_traj4_Cartesians point 270
C -0.24418 0.79465 1.32004
 C 0.40656 0.73183 -1.31471
 C 0.43931 1.10752 0.00475
 C 0.02912 -0.47335 1.93217
 C -0.13067 -0.43297 -1.93464
 F -1.15457 1.56183 2.16680
 F 1.14873 1.31151 -2.16025
 H -0.91841 -0.91505 1.98431
 H -1.04385 -0.80738 -1.43036
 H 0.76267 -1.09771 1.32033
 H 0.61965 -1.13375 -1.89022
 H 0.40293 -0.38114 2.92630
 H -0.31729 -0.26599 -2.92453
13
bifur_IRC_Cartesians_noMW_output/new_data/bifur_traj4_Cartesians point 271
C -0.24577 0.79167 1.31774
 C 0.40783 0.72853 -1.31237
 C 0.43154 1.10130 0.00476
 C 0.02952 -0.47245 1.93618
 C -0.13098 -0.43191 -1.93868
 F -1.15582 1.56105 2.15849
 F 1.15761 1.30957 -2.15181
 H -0.91712 -0.91632 1.99193
 H -1.04312 -0.80820 -1.43556
 H 0.76323 -1.09717 1.32790
 H 0.61957 -1.13340 -1.90034
 H 0.40346 -0.37416 2.92851
 H -0.31994 -0.25852 -2.92675
13
bifur_IRC_Cartesians_noMW_output/new_data/bifur_traj4_Cartesians point 272
C -0.24717 0.78845 1.31549
 C 0.40890 0.72504 -1.31009
 C 0.42382 1.09451 0.00477
 C 0.02989 -0.47143 1.94064
 C -0.13123 -0.43075 -1.94317
 F -1.15650 1.56004 2.14990
 F 1.16569 1.30754 -2.14310
 H -0.91584 -0.91751 2.00008
 H -1.04233 -0.80899 -1.44161
 H 0.76369 -1.09663 1.33629
 H 0.61948 -1.13301 -1.91093
 H 0.40387 -0.36667 2.93102
 H -0.32229 -0.25060 -2.92928
13
bifur_IRC_Cartesians_noMW_output/new_data/bifur_traj4_Cartesians point 273
C -0.24846 0.78494 1.31336
 C 0.40987 0.72128 -1.30793
 C 0.41628 1.08698 0.00478
 C 0.03026 -0.47026 1.94571
 C -0.13142 -0.42947 -1.94827
 F -1.15698 1.55876 2.14098
 F 1.17319 1.30534 -2.13406
 H -0.91456 -0.91859 2.00908
 H -1.04149 -0.80972 -1.44871
 H 0.76405 -1.09607 1.34561
 H 0.61934 -1.13260 -1.92227
 H 0.40431 -0.35852 2.93396
 H -0.32437 -0.24207 -2.93224
13
bifur_IRC_Cartesians_noMW_output/new_data/bifur_traj4_Cartesians point 274
C -0.24974 0.78111 1.31140
 C 0.41083 0.71720 -1.30595
 C 0.40905 1.07852 0.00478
 C 0.03065 -0.46893 1.95154
 C -0.13158 -0.42802 -1.95413
 F -1.15774 1.55721 2.13174
 F 1.18034 1.30287 -2.12469
 H -0.91326 -0.91955 2.01924
 H -1.04064 -0.81033 -1.45698
 H 0.76430 -1.09550 1.35596
 H 0.61908 -1.13217 -1.93461
 H 0.40494 -0.34962 2.93745
 H -0.32624 -0.23279 -2.93575
13
bifur_IRC_Cartesians_noMW_output/new_data/bifur_traj4_Cartesians point 275
C -0.25110 0.77694 1.30969
 C 0.41190 0.71276 -1.30420
 C 0.40231 1.06908 0.00479
 C 0.03112 -0.46741 1.95820
 C -0.13173 -0.42638 -1.96083
 F -1.15928 1.55540 2.12225
 F 1.18742 1.30006 -2.11507
 H -0.91193 -0.92037 2.03077
 H -1.03980 -0.81076 -1.46645
 H 0.76445 -1.09491 1.36727
 H 0.61868 -1.13173 -1.94810
 H 0.40593 -0.33997 2.94153
 H -0.32797 -0.22273 -2.93985
13
bifur_IRC_Cartesians_noMW_output/new_data/bifur_traj4_Cartesians point 276
C -0.25110 0.77694 1.30969
 C 0.41190 0.71276 -1.30420
 C 0.40231 1.06908 0.00479
 C 0.03112 -0.46741 1.95820
 C -0.13173 -0.42638 -1.96083
 F -1.15929 1.55540 2.12225
 F 1.18742 1.30006 -2.11507
 H -0.91193 -0.92037 2.03077
 H -1.03980 -0.81076 -1.46645
 H 0.76445 -1.09491 1.36727
 H 0.61868 -1.13173 -1.94811
 H 0.40593 -0.33997 2.94153
 H -0.32797 -0.22273 -2.93985
13
bifur_IRC_Cartesians_noMW_output/new_data/bifur_traj4_Cartesians point 277
C -0.25441 0.76797 1.30718
 C 0.41468 0.70313 -1.30162
 C 0.39097 1.04790 0.00481
 C 0.03229 -0.46397 1.97356
 C -0.13206 -0.42261 -1.97627
 F -1.16609 1.55126 2.10330
 F 1.20216 1.29345 -2.09583
 H -0.90924 -0.92153 2.05746
 H -1.03830 -0.81095 -1.48799
 H 0.76448 -1.09367 1.39162
 H 0.61735 -1.13087 -1.97787
 H 0.40942 -0.31919 2.95125
 H -0.33126 -0.20090 -2.94960
13
bifur_IRC_Cartesians_noMW_output/new_data/bifur_traj4_Cartesians point 278
C -0.25632 0.76346 1.30634
 C 0.41636 0.69823 -1.30074
 C 0.38640 1.03693 0.00483
 C 0.03298 -0.46219 1.98166
 C -0.13226 -0.42062 -1.98441
 F -1.17115 1.54914 2.09429
 F 1.20978 1.28989 -2.08667
 H -0.90792 -0.92193 2.07166
 H -1.03768 -0.81078 -1.49916
 H 0.76442 -1.09307 1.40379
 H 0.61649 -1.13048 -1.99322
 H 0.41178 -0.30875 2.95647
 H -0.33289 -0.18984 -2.95484
13
bifur_IRC_Cartesians_noMW_output/new_data/bifur_traj4_Cartesians point 279
C -0.25827 0.75907 1.30566
 C 0.41811 0.69345 -1.30002
 C 0.38230 1.02613 0.00484
 C 0.03369 -0.46043 1.98969
 C -0.13248 -0.41866 -1.99248
 F -1.17667 1.54706 2.08567
 F 1.21735 1.28632 -2.07790
 H -0.90664 -0.92225 2.08578
 H -1.03713 -0.81051 -1.51015
 H 0.76434 -1.09248 1.41561
 H 0.61558 -1.13012 -2.00832
 H 0.41430 -0.29856 2.96167
 H -0.33449 -0.17903 -2.96006
13
bifur_IRC_Cartesians_noMW_output/new_data/bifur_traj4_Cartesians point 280
C -0.26018 0.75479 1.30504
 C 0.41983 0.68878 -1.29936
 C 0.37841 1.01558 0.00486
 C 0.03438 -0.45870 1.99754
 C -0.13268 -0.41673 -2.00037
 F -1.18217 1.54503 2.07733
 F 1.22469 1.28283 -2.06941
 H -0.90539 -0.92255 2.09960
 H -1.03660 -0.81022 -1.52090
 H 0.76425 -1.09190 1.42713
 H 0.61468 -1.12977 -2.02306
 H 0.41679 -0.28865 2.96676
 H -0.33603 -0.16848 -2.96517
13
bifur_IRC_Cartesians_noMW_output/new_data/bifur_traj4_Cartesians point 281
C -0.26199 0.75058 1.30438
 C 0.42145 0.68421 -1.29866
 C 0.37449 1.00525 0.00487
 C 0.03504 -0.45702 2.00521
 C -0.13288 -0.41485 -2.00808
 F -1.18728 1.54302 2.06908
 F 1.23176 1.27944 -2.06103
 H -0.90418 -0.92285 2.11307
 H -1.03605 -0.80998 -1.53144
 H 0.76417 -1.09134 1.43848
 H 0.61383 -1.12942 -2.03746
 H 0.41915 -0.27890 2.97174
 H -0.33750 -0.15814 -2.97016
13
bifur_IRC_Cartesians_noMW_output/new_data/bifur_traj4_Cartesians point 282
C -0.26369 0.74640 1.30363
 C 0.42295 0.67968 -1.29788
 C 0.37033 0.99508 0.00488
 C 0.03566 -0.45535 2.01273
 C -0.13305 -0.41302 -2.01564
 F -1.19178 1.54103 2.06078
 F 1.23855 1.27616 -2.05258
 H -0.90297 -0.92319 2.12619
 H -1.03548 -0.80981 -1.54187
 H 0.76409 -1.09079 1.44979
 H 0.61304 -1.12905 -2.05161
 H 0.42128 -0.26923 2.97659
 H -0.33892 -0.14792 -2.97502
13
bifur_IRC_Cartesians_noMW_output/new_data/bifur_traj4_Cartesians point 283
C -0.26526 0.74222 1.30272
 C 0.42429 0.67518 -1.29693
 C 0.36574 0.98503 0.00490
 C 0.03624 -0.45371 2.02012
 C -0.13319 -0.41121 -2.02305
 F -1.19553 1.53903 2.05227
 F 1.24511 1.27298 -2.04395
 H -0.90176 -0.92359 2.13899
 H -1.03484 -0.80975 -1.55221
 H 0.76403 -1.09023 1.46119
 H 0.61233 -1.12867 -2.06559
 H 0.42315 -0.25954 2.98132
 H -0.34030 -0.13773 -2.97977
13
bifur_IRC_Cartesians_noMW_output/new_data/bifur_traj4_Cartesians point 284
C -0.26669 0.73801 1.30160
 C 0.42549 0.67068 -1.29577
 C 0.36056 0.97508 0.00490
 C 0.03677 -0.45209 2.02735
 C -0.13332 -0.40945 -2.03032
 F -1.19840 1.53703 2.04346
 F 1.25153 1.26992 -2.03501
 H -0.90053 -0.92410 2.15145
 H -1.03413 -0.80983 -1.56244
 H 0.76401 -1.08966 1.47269
 H 0.61171 -1.12827 -2.07944
 H 0.42469 -0.24979 2.98590
 H -0.34168 -0.12753 -2.98437
13
bifur_IRC_Cartesians_noMW_output/new_data/bifur_traj4_Cartesians point 285
C -0.26800 0.73377 1.30019
 C 0.42652 0.66619 -1.29434
 C 0.35463 0.96529 0.00491
 C 0.03724 -0.45050 2.03438
 C -0.13343 -0.40773 -2.03738
 F -1.20029 1.53506 2.03427
 F 1.25791 1.26699 -2.02569
 H -0.89927 -0.92472 2.16348
 H -1.03333 -0.81009 -1.57250
 H 0.76404 -1.08908 1.48430
 H 0.61121 -1.12784 -2.09313
 H 0.42587 -0.23999 2.99029
 H -0.34311 -0.11734 -2.98878
13
bifur_IRC_Cartesians_noMW_output/new_data/bifur_traj4_Cartesians point 286
C -0.26917 0.72956 1.29845
 C 0.42739 0.66174 -1.29257
 C 0.34780 0.95579 0.00492
 C 0.03765 -0.44896 2.04107
 C -0.13352 -0.40610 -2.04411
 F -1.20107 1.53316 2.02469
 F 1.26433 1.26424 -2.01598
 H -0.89798 -0.92552 2.17490
 H -1.03244 -0.81057 -1.58220
 H 0.76414 -1.08849 1.49587
 H 0.61086 -1.12738 -2.10653
 H 0.42663 -0.23023 2.99439
 H -0.34463 -0.10724 -2.99290
13
bifur_IRC_Cartesians_noMW_output/new_data/bifur_traj4_Cartesians point 287
C -0.26917 0.72956 1.29845
 C 0.42739 0.66174 -1.29257
 C 0.34780 0.95579 0.00492
 C 0.03765 -0.44896 2.04107
 C -0.13352 -0.40610 -2.04411
 F -1.20108 1.53316 2.02469
 F 1.26433 1.26424 -2.01598
 H -0.89798 -0.92552 2.17490
 H -1.03244 -0.81057 -1.58220
 H 0.76414 -1.08849 1.49587
 H 0.61086 -1.12738 -2.10653
 H 0.42663 -0.23023 2.99439
 H -0.34463 -0.10724 -2.99290
13
bifur_IRC_Cartesians_noMW_output/new_data/bifur_traj4_Cartesians point 288
C -0.27101 0.72153 1.29387
 C 0.42852 0.65336 -1.28794
 C 0.33141 0.93860 0.00492
 C 0.03824 -0.44623 2.05274
 C -0.13369 -0.40322 -2.05583
 F -1.19883 1.52978 2.00485
 F 1.27710 1.25960 -1.99590
 H -0.89534 -0.92766 2.19463
 H -1.03039 -0.81225 -1.59943
 H 0.76465 -1.08732 1.51793
 H 0.61069 -1.12641 -2.13128
 H 0.42662 -0.21164 3.00123
 H -0.34797 -0.08815 -2.99978
13
bifur_IRC_Cartesians_noMW_output/new_data/bifur_traj4_Cartesians point 289
C -0.27161 0.71789 1.29111
 C 0.42873 0.64961 -1.28517
 C 0.32215 0.93131 0.00491
 C 0.03839 -0.44509 2.05742
 C -0.13374 -0.40205 -2.06055
 F -1.19571 1.52838 1.99500
 F 1.28310 1.25783 -1.98595
 H -0.89406 -0.92897 2.20246
 H -1.02928 -0.81344 -1.60658
 H 0.76503 -1.08676 1.52794
 H 0.61088 -1.12591 -2.14204
 H 0.42581 -0.20321 3.00379
 H -0.34970 -0.07959 -3.00236
13
bifur_IRC_Cartesians_noMW_output/new_data/bifur_traj4_Cartesians point 290
C -0.27198 0.71453 1.28815
 C 0.42870 0.64619 -1.28219
 C 0.31250 0.92488 0.00491
 C 0.03845 -0.44410 2.06139
 C -0.13377 -0.40106 -2.06453
 F -1.19139 1.52714 1.98540
 F 1.28859 1.25642 -1.97625
 H -0.89283 -0.93037 2.20897
 H -1.02813 -0.81480 -1.61282
 H 0.76548 -1.08622 1.53724
 H 0.61124 -1.12541 -2.15166
 H 0.42452 -0.19543 3.00583
 H -0.35138 -0.07176 -3.00442
13
bifur_IRC_Cartesians_noMW_output/new_data/bifur_traj4_Cartesians point 291
C -0.27213 0.71139 1.28506
 C 0.42843 0.64303 -1.27910
 C 0.30263 0.91913 0.00490
 C 0.03843 -0.44322 2.06480
 C -0.13377 -0.40020 -2.06796
 F -1.18605 1.52601 1.97604
 F 1.29350 1.25529 -1.96681
 H -0.89167 -0.93182 2.21444
 H -1.02695 -0.81629 -1.61840
 H 0.76595 -1.08572 1.54598
 H 0.61173 -1.12492 -2.16033
 H 0.42283 -0.18816 3.00748
 H -0.35295 -0.06453 -3.00609
13
bifur_IRC_Cartesians_noMW_output/new_data/bifur_traj4_Cartesians point 292
C -0.27208 0.70839 1.28192
 C 0.42797 0.64005 -1.27595
 C 0.29268 0.91379 0.00489
 C 0.03835 -0.44240 2.06787
 C -0.13373 -0.39944 -2.07105
 F -1.17991 1.52493 1.96686
 F 1.29783 1.25436 -1.95756
 H -0.89055 -0.93329 2.21922
 H -1.02575 -0.81785 -1.62362
 H 0.76641 -1.08524 1.55443
 H 0.61230 -1.12442 -2.16836
 H 0.42085 -0.18121 3.00889
 H -0.35438 -0.05768 -3.00752
13
bifur_IRC_Cartesians_noMW_output/new_data/bifur_traj4_Cartesians point 293
C -0.27187 0.70542 1.27875
 C 0.42736 0.63714 -1.27279
 C 0.28271 0.90860 0.00487
 C 0.03822 -0.44160 2.07083
 C -0.13366 -0.39871 -2.07403
 F -1.17319 1.52383 1.95776
 F 1.30162 1.25353 -1.94839
 H -0.88947 -0.93474 2.22368
 H -1.02452 -0.81946 -1.62880
 H 0.76686 -1.08477 1.56285
 H 0.61292 -1.12392 -2.17608
 H 0.41868 -0.17436 3.01022
 H -0.35565 -0.05098 -3.00887
13
bifur_IRC_Cartesians_noMW_output/new_data/bifur_traj4_Cartesians point 294
C -0.27155 0.70240 1.27561
 C 0.42663 0.63420 -1.26965
 C 0.27278 0.90329 0.00486
 C 0.03807 -0.44077 2.07389
 C -0.13355 -0.39796 -2.07710
 F -1.16611 1.52264 1.94860
 F 1.30498 1.25271 -1.93917
 H -0.88841 -0.93616 2.22821
 H -1.02327 -0.82106 -1.63423
 H 0.76727 -1.08430 1.57150
 H 0.61355 -1.12341 -2.18385
 H 0.41640 -0.16738 3.01162
 H -0.35678 -0.04420 -3.01029
13
bifur_IRC_Cartesians_noMW_output/new_data/bifur_traj4_Cartesians point 295
C -0.27117 0.69922 1.27252
 C 0.42583 0.63111 -1.26656
 C 0.26291 0.89757 0.00484
 C 0.03792 -0.43987 2.07728
 C -0.13342 -0.39714 -2.08050
 F -1.15890 1.52132 1.93925
 F 1.30803 1.25179 -1.92976
 H -0.88735 -0.93752 2.23319
 H -1.02199 -0.82264 -1.64022
 H 0.76763 -1.08383 1.58067
 H 0.61415 -1.12288 -2.19202
 H 0.41413 -0.16005 3.01325
 H -0.35777 -0.03709 -3.01194
13
bifur_IRC_Cartesians_noMW_output/new_data/bifur_traj4_Cartesians point 296
C -0.27079 0.69578 1.26951
 C 0.42504 0.62775 -1.26355
 C 0.25313 0.89115 0.00483
 C 0.03779 -0.43884 2.08123
 C -0.13327 -0.39620 -2.08446
 F -1.15182 1.51979 1.92956
 F 1.31093 1.25068 -1.92001
 H -0.88626 -0.93883 2.23902
 H -1.02068 -0.82415 -1.64707
 H 0.76791 -1.08333 1.59064
 H 0.61469 -1.12233 -2.20098
 H 0.41197 -0.15211 3.01527
 H -0.35863 -0.02938 -3.01398
13
bifur_IRC_Cartesians_noMW_output/new_data/bifur_traj4_Cartesians point 297
C -0.27047 0.69198 1.26660
 C 0.42430 0.62402 -1.26065
 C 0.24346 0.88376 0.00481
 C 0.03771 -0.43763 2.08596
 C -0.13310 -0.39507 -2.08921
 F -1.14516 1.51801 1.91939
 F 1.31385 1.24927 -1.90976
 H -0.88512 -0.94005 2.24612
 H -1.01934 -0.82556 -1.65508
 H 0.76813 -1.08281 1.60168
 H 0.61513 -1.12177 -2.21113
 H 0.41003 -0.14334 3.01783
 H -0.35941 -0.02081 -3.01656
13
bifur_IRC_Cartesians_noMW_output/new_data/bifur_traj4_Cartesians point 298
C -0.27047 0.69197 1.26660
 C 0.42430 0.62402 -1.26065
 C 0.24346 0.88376 0.00481
 C 0.03771 -0.43763 2.08596
 C -0.13310 -0.39507 -2.08921
 F -1.14516 1.51801 1.91939
 F 1.31384 1.24927 -1.90976
 H -0.88512 -0.94005 2.24612
 H -1.01934 -0.82556 -1.65508
 H 0.76813 -1.08281 1.60168
 H 0.61513 -1.12177 -2.21113
 H 0.41003 -0.14334 3.01783
 H -0.35941 -0.02081 -3.01656
13
bifur_IRC_Cartesians_noMW_output/new_data/bifur_traj4_Cartesians point 299
C -0.27032 0.68297 1.26122
 C 0.42334 0.61506 -1.25526
 C 0.22456 0.86517 0.00478
 C 0.03779 -0.43456 2.09845
 C -0.13276 -0.39211 -2.10174
 F -1.13437 1.51357 1.89717
 F 1.32069 1.24515 -1.88738
 H -0.88259 -0.94223 2.26545
 H -1.01661 -0.82796 -1.67538
 H 0.76831 -1.08162 1.62766
 H 0.61553 -1.12055 -2.23621
 H 0.40735 -0.12261 3.02505
 H -0.36090 -0.00030 -3.02383
13
bifur_IRC_Cartesians_noMW_output/new_data/bifur_traj4_Cartesians point 300
C -0.27065 0.67781 1.25880
 C 0.42326 0.60984 -1.25283
 C 0.21549 0.85400 0.00477
 C 0.03799 -0.43270 2.10622
 C -0.13263 -0.39027 -2.10954
 F -1.13088 1.51097 1.88524
 F 1.32507 1.24239 -1.87534
 H -0.88118 -0.94318 2.27782
 H -1.01526 -0.82889 -1.68755
 H 0.76829 -1.08096 1.64243
 H 0.61544 -1.11992 -2.25124
 H 0.40681 -0.11071 3.02973
 H -0.36174 0.01163 -3.02853
13
bifur_IRC_Cartesians_noMW_output/new_data/bifur_traj4_Cartesians point 301
C -0.27130 0.67240 1.25659
 C 0.42351 0.60430 -1.25059
 C 0.20684 0.84199 0.00477
 C 0.03830 -0.43071 2.11469
 C -0.13254 -0.38824 -2.11804
 F -1.12890 1.50823 1.87311
 F 1.33022 1.23924 -1.86308
 H -0.87970 -0.94405 2.29153
 H -1.01397 -0.82963 -1.70052
 H 0.76824 -1.08026 1.65780
 H 0.61518 -1.11929 -2.26744
 H 0.40683 -0.09823 3.03492
 H -0.36273 0.02425 -3.03374
13
bifur_IRC_Cartesians_noMW_output/new_data/bifur_traj4_Cartesians point 302
C -0.27223 0.66692 1.25458
 C 0.42408 0.59865 -1.24856
 C 0.19870 0.82963 0.00477
 C 0.03871 -0.42867 2.12349
 C -0.13251 -0.38613 -2.12687
 F -1.12831 1.50549 1.86109
 F 1.33609 1.23586 -1.85093
 H -0.87820 -0.94485 2.30600
 H -1.01276 -0.83020 -1.71374
 H 0.76818 -1.07955 1.67321
 H 0.61478 -1.11868 -2.28420
 H 0.40736 -0.08559 3.04036
 H -0.36388 0.03713 -3.03921
13
bifur_IRC_Cartesians_noMW_output/new_data/bifur_traj4_Cartesians point 303
C -0.27339 0.66152 1.25275
 C 0.42488 0.59301 -1.24671
 C 0.19107 0.81728 0.00477
 C 0.03918 -0.42664 2.13234
 C -0.13253 -0.38400 -2.13576
 F -1.12886 1.50282 1.84940
 F 1.34248 1.23237 -1.83909
 H -0.87669 -0.94559 2.32074
 H -1.01165 -0.83064 -1.72682
 H 0.76813 -1.07884 1.68831
 H 0.61427 -1.11811 -2.30107
 H 0.40827 -0.07312 3.04588
 H -0.36517 0.04994 -3.04475
13
bifur_IRC_Cartesians_noMW_output/new_data/bifur_traj4_Cartesians point 304
C -0.27470 0.65623 1.25107
 C 0.42587 0.58746 -1.24499
 C 0.18388 0.80508 0.00477
 C 0.03970 -0.42463 2.14112
 C -0.13259 -0.38188 -2.14458
 F -1.13025 1.50023 1.83807
 F 1.34923 1.22883 -1.82761
 H -0.87520 -0.94629 2.33551
 H -1.01061 -0.83098 -1.73965
 H 0.76807 -1.07815 1.70300
 H 0.61370 -1.11756 -2.31782
 H 0.40946 -0.06090 3.05138
 H -0.36655 0.06254 -3.05027
13
bifur_IRC_Cartesians_noMW_output/new_data/bifur_traj4_Cartesians point 305
C -0.27613 0.65104 1.24949
 C 0.42698 0.58199 -1.24338
 C 0.17701 0.79303 0.00478
 C 0.04025 -0.42265 2.14982
 C -0.13267 -0.37977 -2.15331
 F -1.13223 1.49772 1.82702
 F 1.35622 1.22527 -1.81642
 H -0.87372 -0.94695 2.35024
 H -1.00963 -0.83124 -1.75224
 H 0.76803 -1.07746 1.71734
 H 0.61309 -1.11704 -2.33443
 H 0.41083 -0.04891 3.05685
 H -0.36801 0.07497 -3.05576
13
bifur_IRC_Cartesians_noMW_output/new_data/bifur_traj4_Cartesians point 306
C -0.27764 0.64593 1.24798
 C 0.42817 0.57658 -1.24184
 C 0.17035 0.78111 0.00479
 C 0.04082 -0.42070 2.15844
 C -0.13278 -0.37768 -2.16197
 F -1.13462 1.49526 1.81618
 F 1.36340 1.22171 -1.80543
 H -0.87225 -0.94760 2.36492
 H -1.00870 -0.83146 -1.76463
 H 0.76800 -1.07678 1.73142
 H 0.61244 -1.11653 -2.35092
 H 0.41232 -0.03708 3.06228
 H -0.36953 0.08725 -3.06121
13
bifur_IRC_Cartesians_noMW_output/new_data/bifur_traj4_Cartesians point 307
C -0.27921 0.64088 1.24649
 C 0.42944 0.57121 -1.24032
 C 0.16379 0.76930 0.00480
 C 0.04141 -0.41877 2.16698
 C -0.13290 -0.37560 -2.17055
 F -1.13728 1.49286 1.80546
 F 1.37077 1.21814 -1.79456
 H -0.87078 -0.94825 2.37952
 H -1.00779 -0.83167 -1.77684
 H 0.76798 -1.07610 1.74528
 H 0.61178 -1.11603 -2.36731
 H 0.41390 -0.02540 3.06765
 H -0.37111 0.09941 -3.06661
13
bifur_IRC_Cartesians_noMW_output/new_data/bifur_traj4_Cartesians point 308
C -0.28083 0.63593 1.24498
 C 0.43076 0.56593 -1.23877
 C 0.15720 0.75773 0.00481
 C 0.04200 -0.41689 2.17533
 C -0.13304 -0.37356 -2.17894
 F -1.14008 1.49055 1.79486
 F 1.37838 1.21463 -1.78381
 H -0.86931 -0.94893 2.39388
 H -1.00690 -0.83188 -1.78871
 H 0.76799 -1.07543 1.75884
 H 0.61114 -1.11554 -2.38349
 H 0.41550 -0.01393 3.07291
 H -0.37280 0.11139 -3.07188
13
bifur_IRC_Cartesians_noMW_output/new_data/bifur_traj4_Cartesians point 309
C -0.28083 0.63593 1.24498
 C 0.43076 0.56593 -1.23877
 C 0.15720 0.75773 0.00481
 C 0.04200 -0.41689 2.17533
 C -0.13304 -0.37356 -2.17894
 F -1.14008 1.49055 1.79486
 F 1.37838 1.21463 -1.78381
 H -0.86931 -0.94893 2.39388
 H -1.00690 -0.83188 -1.78872
 H 0.76799 -1.07543 1.75884
 H 0.61114 -1.11554 -2.38349
 H 0.41550 -0.01393 3.07291
 H -0.37280 0.11139 -3.07188
13
bifur_IRC_Cartesians_noMW_output/new_data/bifur_traj4_Cartesians point 310
C -0.28414 0.62672 1.24173
 C 0.43346 0.55606 -1.23544
 C 0.14372 0.73646 0.00483
 C 0.04313 -0.41347 2.19053
 C -0.13340 -0.36982 -2.19422
 F -1.14548 1.48648 1.77453
 F 1.39424 1.20811 -1.76318
 H -0.86643 -0.95048 2.42033
 H -1.00520 -0.83248 -1.81008
 H 0.76821 -1.07413 1.78376
 H 0.61001 -1.11461 -2.41377
 H 0.41844 0.00741 3.08236
 H -0.37656 0.13375 -3.08137
13
bifur_IRC_Cartesians_noMW_output/new_data/bifur_traj4_Cartesians point 311
C -0.28574 0.62274 1.23997
 C 0.43476 0.55176 -1.23365
 C 0.13694 0.72743 0.00484
 C 0.04363 -0.41204 2.19685
 C -0.13362 -0.36824 -2.20058
 F -1.14775 1.48487 1.76525
 F 1.40222 1.20533 -1.75376
 H -0.86508 -0.95137 2.43153
 H -1.00442 -0.83291 -1.81883
 H 0.76845 -1.07353 1.79439
 H 0.60960 -1.11420 -2.42698
 H 0.41961 0.01666 3.08621
 H -0.37861 0.14349 -3.08525
13
bifur_IRC_Cartesians_noMW_output/new_data/bifur_traj4_Cartesians point 312
C -0.28724 0.61920 1.23818
 C 0.43598 0.54793 -1.23182
 C 0.13028 0.71955 0.00485
 C 0.04409 -0.41082 2.20229
 C -0.13384 -0.36686 -2.20605
 F -1.14963 1.48355 1.75670
 F 1.40996 1.20290 -1.74508
 H -0.86381 -0.95230 2.44128
 H -1.00369 -0.83341 -1.82628
 H 0.76875 -1.07298 1.80374
 H 0.60929 -1.11382 -2.43874
 H 0.42057 0.02487 3.08947
 H -0.38068 0.15218 -3.08852
13
bifur_IRC_Cartesians_noMW_output/new_data/bifur_traj4_Cartesians point 313
C -0.28864 0.61602 1.23639
 C 0.43709 0.54447 -1.23001
 C 0.12384 0.71255 0.00485
 C 0.04449 -0.40974 2.20706
 C -0.13407 -0.36565 -2.21085
 F -1.15115 1.48242 1.74877
 F 1.41732 1.20075 -1.73702
 H -0.86263 -0.95324 2.44991
 H -1.00301 -0.83395 -1.83278
 H 0.76908 -1.07247 1.81211
 H 0.60905 -1.11346 -2.44935
 H 0.42134 0.03229 3.09228
 H -0.38271 0.16002 -3.09135
13
bifur_IRC_Cartesians_noMW_output/new_data/bifur_traj4_Cartesians point 314
C -0.28991 0.61304 1.23466
 C 0.43811 0.54125 -1.22826
 C 0.11764 0.70606 0.00486
 C 0.04485 -0.40874 2.21146
 C -0.13427 -0.36453 -2.21528
 F -1.15237 1.48137 1.74128
 F 1.42421 1.19877 -1.72942
 H -0.86152 -0.95415 2.45785
 H -1.00235 -0.83449 -1.83879
 H 0.76940 -1.07199 1.81993
 H 0.60886 -1.11313 -2.45921
 H 0.42198 0.03921 3.09486
 H -0.38462 0.16733 -3.09395
13
bifur_IRC_Cartesians_noMW_output/new_data/bifur_traj4_Cartesians point 315
C -0.29108 0.61014 1.23302
 C 0.43901 0.53812 -1.22659
 C 0.11172 0.69972 0.00487
 C 0.04519 -0.40776 2.21577
 C -0.13445 -0.36344 -2.21962
 F -1.15333 1.48031 1.73405
 F 1.43056 1.19686 -1.72208
 H -0.86046 -0.95499 2.46556
 H -1.00170 -0.83501 -1.84475
 H 0.76968 -1.07154 1.82761
 H 0.60868 -1.11280 -2.46874
 H 0.42254 0.04595 3.09740
 H -0.38636 0.17443 -3.09650
13
bifur_IRC_Cartesians_noMW_output/new_data/bifur_traj4_Cartesians point 316
C -0.29212 0.60717 1.23150
 C 0.43981 0.53494 -1.22504
 C 0.10610 0.69317 0.00487
 C 0.04551 -0.40673 2.22028
 C -0.13458 -0.36231 -2.22415
 F -1.15410 1.47913 1.72688
 F 1.43630 1.19493 -1.71481
 H -0.85944 -0.95575 2.47347
 H -1.00105 -0.83548 -1.85111
 H 0.76989 -1.07109 1.83558
 H 0.60847 -1.11247 -2.47835
 H 0.42308 0.05284 3.10009
 H -0.38788 0.18163 -3.09921
13
bifur_IRC_Cartesians_noMW_output/new_data/bifur_traj4_Cartesians point 317
C -0.29304 0.60401 1.23012
 C 0.44049 0.53160 -1.22364
 C 0.10078 0.68608 0.00488
 C 0.04583 -0.40559 2.22526
 C -0.13467 -0.36109 -2.22916
 F -1.15469 1.47774 1.71959
 F 1.44137 1.19287 -1.70743
 H -0.85845 -0.95639 2.48199
 H -1.00037 -0.83587 -1.85828
 H 0.77000 -1.07064 1.84424
 H 0.60822 -1.11212 -2.48844
 H 0.42364 0.06017 3.10313
 H -0.38911 0.18923 -3.10226
13
bifur_IRC_Cartesians_noMW_output/new_data/bifur_traj4_Cartesians point 318
C -0.29382 0.60051 1.22891
 C 0.44105 0.52795 -1.22241
 C 0.09577 0.67810 0.00488
 C 0.04614 -0.40428 2.23096
 C -0.13469 -0.35971 -2.23489
 F -1.15514 1.47603 1.71199
 F 1.44568 1.19060 -1.69973
 H -0.85746 -0.95689 2.49153
 H -0.99965 -0.83616 -1.86669
 H 0.76997 -1.07018 1.85397
 H 0.60789 -1.11175 -2.49938
 H 0.42425 0.06824 3.10668
 H -0.39000 0.19752 -3.10582
13
bifur_IRC_Cartesians_noMW_output/new_data/bifur_traj4_Cartesians point 319
C -0.29446 0.59657 1.22789
 C 0.44147 0.52388 -1.22138
 C 0.09107 0.66894 0.00488
 C 0.04646 -0.40274 2.23763
 C -0.13464 -0.35812 -2.24158
 F -1.15541 1.47392 1.70390
 F 1.44915 1.18805 -1.69156
 H -0.85647 -0.95722 2.50244
 H -0.99887 -0.83634 -1.87671
 H 0.76980 -1.06970 1.86515
 H 0.60747 -1.11134 -2.51152
 H 0.42494 0.07732 3.11091
 H -0.39050 0.20678 -3.11007
13
bifur_IRC_Cartesians_noMW_output/new_data/bifur_traj4_Cartesians point 320
C -0.29446 0.59657 1.22789
 C 0.44147 0.52388 -1.22138
 C 0.09107 0.66894 0.00488
 C 0.04646 -0.40274 2.23763
 C -0.13464 -0.35812 -2.24158
 F -1.15541 1.47392 1.70390
 F 1.44915 1.18805 -1.69156
 H -0.85647 -0.95722 2.50244
 H -0.99887 -0.83634 -1.87671
 H 0.76980 -1.06970 1.86515
 H 0.60747 -1.11134 -2.51152
 H 0.42494 0.07732 3.11091
 H -0.39050 0.20678 -3.11007
13
bifur_IRC_Cartesians_noMW_output/new_data/bifur_traj4_Cartesians point 321
C -0.29523 0.58707 1.22641
 C 0.44179 0.51421 -1.21988
 C 0.08241 0.64641 0.00487
 C 0.04711 -0.39887 2.25439
 C -0.13427 -0.35422 -2.25838
 F -1.15513 1.46829 1.68581
 F 1.45325 1.18191 -1.67329
 H -0.85443 -0.95738 2.52908
 H -0.99705 -0.83634 -1.90245
 H 0.76890 -1.06865 1.89275
 H 0.60632 -1.11039 -2.54013
 H 0.42650 0.09916 3.12175
 H -0.39016 0.22879 -3.12094
13
bifur_IRC_Cartesians_noMW_output/new_data/bifur_traj4_Cartesians point 322
C -0.29529 0.58158 1.22590
 C 0.44163 0.50870 -1.21936
 C 0.07836 0.63325 0.00486
 C 0.04742 -0.39657 2.26429
 C -0.13394 -0.35194 -2.26830
 F -1.15429 1.46481 1.67586
 F 1.45377 1.17842 -1.66326
 H -0.85341 -0.95722 2.54448
 H -0.99602 -0.83621 -1.91794
 H 0.76821 -1.06809 1.90897
 H 0.60563 -1.10984 -2.55630
 H 0.42726 0.11175 3.12823
 H -0.38932 0.24135 -3.12743
13
bifur_IRC_Cartesians_noMW_output/new_data/bifur_traj4_Cartesians point 323
C -0.29511 0.57580 1.22549
 C 0.44123 0.50296 -1.21894
 C 0.07445 0.61940 0.00485
 C 0.04769 -0.39413 2.27475
 C -0.13354 -0.34956 -2.27878
 F -1.15276 1.46103 1.66560
 F 1.45324 1.17482 -1.65293
 H -0.85241 -0.95694 2.56054
 H -0.99491 -0.83604 -1.93451
 H 0.76738 -1.06753 1.92620
 H 0.60492 -1.10926 -2.57305
 H 0.42788 0.12498 3.13510
 H -0.38807 0.25446 -3.13432
13
bifur_IRC_Cartesians_noMW_output/new_data/bifur_traj4_Cartesians point 324
C -0.29466 0.56994 1.22514
 C 0.44057 0.49717 -1.21860
 C 0.07068 0.60536 0.00483
 C 0.04791 -0.39163 2.28538
 C -0.13306 -0.34715 -2.28943
 F -1.15041 1.45709 1.65532
 F 1.45167 1.17127 -1.64258
 H -0.85146 -0.95658 2.57664
 H -0.99375 -0.83588 -1.95156
 H 0.76647 -1.06698 1.94385
 H 0.60424 -1.10866 -2.58976
 H 0.42827 0.13839 3.14210
 H -0.38647 0.26767 -3.14133
13
bifur_IRC_Cartesians_noMW_output/new_data/bifur_traj4_Cartesians point 325
C -0.29395 0.56413 1.22483
 C 0.43964 0.49150 -1.21830
 C 0.06708 0.59150 0.00481
 C 0.04805 -0.38915 2.29590
 C -0.13251 -0.34479 -2.29995
 F -1.14719 1.45308 1.64524
 F 1.44908 1.16786 -1.63245
 H -0.85059 -0.95615 2.59232
 H -0.99256 -0.83574 -1.96865
 H 0.76550 -1.06646 1.96149
 H 0.60362 -1.10806 -2.60599
 H 0.42838 0.15166 3.14902
 H -0.38456 0.28063 -3.14827
13
bifur_IRC_Cartesians_noMW_output/new_data/bifur_traj4_Cartesians point 326
C -0.29296 0.55847 1.22455
 C 0.43846 0.48603 -1.21803
 C 0.06365 0.57803 0.00479
 C 0.04813 -0.38673 2.30612
 C -0.13191 -0.34251 -2.31018
 F -1.14307 1.44907 1.63548
 F 1.44550 1.16466 -1.62265
 H -0.84981 -0.95568 2.60731
 H -0.99136 -0.83564 -1.98550
 H 0.76449 -1.06597 1.97887
 H 0.60307 -1.10746 -2.62149
 H 0.42818 0.16458 3.15576
 H -0.38236 0.29315 -3.15502
13
bifur_IRC_Cartesians_noMW_output/new_data/bifur_traj4_Cartesians point 327
C -0.29170 0.55301 1.22428
 C 0.43700 0.48082 -1.21779
 C 0.06036 0.56512 0.00476
 C 0.04812 -0.38438 2.31592
 C -0.13126 -0.34034 -2.31998
 F -1.13801 1.44511 1.62613
 F 1.44095 1.16171 -1.61328
 H -0.84912 -0.95518 2.62142
 H -0.99015 -0.83559 -2.00193
 H 0.76345 -1.06552 1.99581
 H 0.60261 -1.10687 -2.63607
 H 0.42765 0.17702 3.16222
 H -0.37990 0.30510 -3.16150
13
bifur_IRC_Cartesians_noMW_output/new_data/bifur_traj4_Cartesians point 328
C -0.29016 0.54782 1.22399
 C 0.43527 0.47594 -1.21752
 C 0.05717 0.55297 0.00474
 C 0.04802 -0.38215 2.32514
 C -0.13055 -0.33833 -2.32920
 F -1.13192 1.44124 1.61725
 F 1.43546 1.15908 -1.60440
 H -0.84853 -0.95466 2.63438
 H -0.98893 -0.83563 -2.01769
 H 0.76240 -1.06512 2.01209
 H 0.60227 -1.10629 -2.64950
 H 0.42673 0.18881 3.16828
 H -0.37721 0.31631 -3.16758
13
bifur_IRC_Cartesians_noMW_output/new_data/bifur_traj4_Cartesians point 329
C -0.28834 0.54305 1.22363
 C 0.43326 0.47152 -1.21719
 C 0.05397 0.54193 0.00470
 C 0.04782 -0.38011 2.33349
 C -0.12981 -0.33652 -2.33754
 F -1.12469 1.43757 1.60901
 F 1.42912 1.15688 -1.59616
 H -0.84806 -0.95418 2.64575
 H -0.98771 -0.83578 -2.03232
 H 0.76137 -1.06476 2.02732
 H 0.60208 -1.10573 -2.66138
 H 0.42534 0.19967 3.17376
 H -0.37435 0.32648 -3.17306
13
bifur_IRC_Cartesians_noMW_output/new_data/bifur_traj4_Cartesians point 330
C -0.28625 0.53888 1.22311
 C 0.43098 0.46777 -1.21670
 C 0.05068 0.53255 0.00467
 C 0.04750 -0.37834 2.34052
 C -0.12906 -0.33504 -2.34456
 F -1.11624 1.43426 1.60163
 F 1.42212 1.15524 -1.58881
 H -0.84771 -0.95379 2.65486
 H -0.98651 -0.83612 -2.04515
 H 0.76044 -1.06447 2.04085
 H 0.60210 -1.10520 -2.67110
 H 0.42341 0.20911 3.17832
 H -0.37146 0.33515 -3.17764
13
bifur_IRC_Cartesians_noMW_output/new_data/bifur_traj4_Cartesians point 331
C -0.28625 0.53888 1.22311
 C 0.43098 0.46777 -1.21670
 C 0.05068 0.53255 0.00467
 C 0.04750 -0.37834 2.34052
 C -0.12906 -0.33504 -2.34456
 F -1.11624 1.43426 1.60163
 F 1.42212 1.15524 -1.58881
 H -0.84771 -0.95379 2.65486
 H -0.98651 -0.83612 -2.04515
 H 0.76044 -1.06447 2.04085
 H 0.60210 -1.10520 -2.67111
 H 0.42341 0.20911 3.17832
 H -0.37146 0.33515 -3.17764
13
bifur_IRC_Cartesians_noMW_output/new_data/bifur_traj4_Cartesians point 332
C -0.28149 0.53313 1.22148
 C 0.42587 0.46298 -1.21516
 C 0.04380 0.52065 0.00460
 C 0.04652 -0.37602 2.34914
 C -0.12762 -0.33333 -2.35315
 F -1.09624 1.42935 1.59057
 F 1.40718 1.15415 -1.57786
 H -0.84746 -0.95344 2.66416
 H -0.98434 -0.83741 -2.06285
 H 0.75904 -1.06414 2.06046
 H 0.60286 -1.10432 -2.68207
 H 0.41791 0.22205 3.18372
 H -0.36603 0.34634 -3.18305
13
bifur_IRC_Cartesians_noMW_output/new_data/bifur_traj4_Cartesians point 333
C -0.27893 0.53160 1.22046
 C 0.42317 0.46196 -1.21419
 C 0.04047 0.51816 0.00456
 C 0.04588 -0.37547 2.35075
 C -0.12696 -0.33309 -2.35473
 F -1.08527 1.42779 1.58707
 F 1.39951 1.15463 -1.57443
 H -0.84755 -0.95346 2.66447
 H -0.98341 -0.83829 -2.06764
 H 0.75857 -1.06410 2.06635
 H 0.60355 -1.10398 -2.68334
 H 0.41454 0.22545 3.18458
 H -0.36357 0.34881 -3.18391
13
bifur_IRC_Cartesians_noMW_output/new_data/bifur_traj4_Cartesians point 334
C -0.27630 0.53079 1.21943
 C 0.42040 0.46168 -1.21321
 C 0.03746 0.51746 0.00452
 C 0.04518 -0.37523 2.35098
 C -0.12633 -0.33318 -2.35493
 F -1.07400 1.42669 1.58477
 F 1.39165 1.15563 -1.57222
 H -0.84777 -0.95354 2.66258
 H -0.98258 -0.83926 -2.07035
 H 0.75821 -1.06414 2.07014
 H 0.60437 -1.10371 -2.68238
 H 0.41091 0.22720 3.18452
 H -0.36120 0.34961 -3.18386
13
bifur_IRC_Cartesians_noMW_output/new_data/bifur_traj4_Cartesians point 335
C -0.27358 0.53052 1.21847
 C 0.41757 0.46197 -1.21230
 C 0.03491 0.51808 0.00449
 C 0.04443 -0.37521 2.35022
 C -0.12571 -0.33350 -2.35414
 F -1.06259 1.42591 1.58350
 F 1.38344 1.15700 -1.57105
 H -0.84811 -0.95361 2.65908
 H -0.98185 -0.84024 -2.07156
 H 0.75789 -1.06423 2.07235
 H 0.60527 -1.10349 -2.67972
 H 0.40715 0.22768 3.18382
 H -0.35883 0.34911 -3.18316
13
bifur_IRC_Cartesians_noMW_output/new_data/bifur_traj4_Cartesians point 336
C -0.27077 0.53065 1.21764
 C 0.41467 0.46267 -1.21152
 C 0.03291 0.51961 0.00445
 C 0.04365 -0.37534 2.34882
 C -0.12509 -0.33398 -2.35270
 F -1.05109 1.42531 1.58309
 F 1.37474 1.15864 -1.57075
 H -0.84857 -0.95362 2.65450
 H -0.98120 -0.84119 -2.07183
 H 0.75758 -1.06438 2.07347
 H 0.60622 -1.10331 -2.67582
 H 0.40330 0.22725 3.18271
 H -0.35634 0.34768 -3.18205
13
bifur_IRC_Cartesians_noMW_output/new_data/bifur_traj4_Cartesians point 337
C -0.26784 0.53103 1.21698
 C 0.41169 0.46363 -1.21092
 C 0.03150 0.52165 0.00441
 C 0.04283 -0.37555 2.34708
 C -0.12444 -0.33454 -2.35093
 F -1.03952 1.42479 1.58332
 F 1.36538 1.16043 -1.57111
 H -0.84913 -0.95354 2.64930
 H -0.98060 -0.84207 -2.07166
 H 0.75723 -1.06457 2.07396
 H 0.60717 -1.10316 -2.67111
 H 0.39941 0.22626 3.18142
 H -0.35367 0.34565 -3.18075
13
bifur_IRC_Cartesians_noMW_output/new_data/bifur_traj4_Cartesians point 338
C -0.26477 0.53149 1.21651
 C 0.40858 0.46471 -1.21051
 C 0.03066 0.52382 0.00438
 C 0.04199 -0.37577 2.34530
 C -0.12376 -0.33513 -2.34911
 F -1.02781 1.42423 1.58399
 F 1.35524 1.16228 -1.57190
 H -0.84977 -0.95334 2.64391
 H -0.98004 -0.84289 -2.07152
 H 0.75680 -1.06478 2.07430
 H 0.60811 -1.10302 -2.66601
 H 0.39551 0.22504 3.18013
 H -0.35073 0.34335 -3.17947
13
bifur_IRC_Cartesians_noMW_output/new_data/bifur_traj4_Cartesians point 339
C -0.26154 0.53189 1.21624
 C 0.40533 0.46577 -1.21030
 C 0.03031 0.52576 0.00433
 C 0.04113 -0.37593 2.34375
 C -0.12303 -0.33567 -2.34752
 F -1.01585 1.42351 1.58483
 F 1.34421 1.16411 -1.57288
 H -0.85047 -0.95301 2.63874
 H -0.97948 -0.84361 -2.07186
 H 0.75628 -1.06502 2.07494
 H 0.60901 -1.10288 -2.66094
 H 0.39157 0.22395 3.17904
 H -0.34746 0.34112 -3.17838
13
bifur_IRC_Cartesians_noMW_output/new_data/bifur_traj4_Cartesians point 340
C -0.25811 0.53209 1.21612
 C 0.40189 0.46665 -1.21025
 C 0.03032 0.52713 0.00429
 C 0.04024 -0.37597 2.34271
 C -0.12222 -0.33612 -2.34643
 F -1.00352 1.42255 1.58556
 F 1.33222 1.16583 -1.57376
 H -0.85122 -0.95254 2.63417
 H -0.97889 -0.84427 -2.07313
 H 0.75563 -1.06526 2.07635
 H 0.60988 -1.10273 -2.65631
 H 0.38760 0.22333 3.17832
 H -0.34382 0.33930 -3.17765
13
bifur_IRC_Cartesians_noMW_output/new_data/bifur_traj4_Cartesians point 341
C -0.25448 0.53194 1.21614
 C 0.39825 0.46723 -1.21033
 C 0.03052 0.52762 0.00425
 C 0.03933 -0.37583 2.34237
 C -0.12134 -0.33642 -2.34605
 F -0.99072 1.42125 1.58590
 F 1.31931 1.16738 -1.57426
 H -0.85197 -0.95193 2.63053
 H -0.97822 -0.84485 -2.07567
 H 0.75484 -1.06549 2.07893
 H 0.61070 -1.10254 -2.65249
 H 0.38357 0.22348 3.17809
 H -0.33979 0.33817 -3.17742
13
bifur_IRC_Cartesians_noMW_output/new_data/bifur_traj4_Cartesians point 342
C -0.25448 0.53194 1.21614
 C 0.39825 0.46722 -1.21033
 C 0.03052 0.52762 0.00425
 C 0.03933 -0.37583 2.34237
 C -0.12134 -0.33642 -2.34605
 F -0.99072 1.42125 1.58590
 F 1.31931 1.16738 -1.57425
 H -0.85197 -0.95193 2.63053
 H -0.97822 -0.84485 -2.07567
 H 0.75484 -1.06549 2.07893
 H 0.61070 -1.10254 -2.65249
 H 0.38357 0.22348 3.17809
 H -0.33979 0.33818 -3.17742
13
bifur_IRC_Cartesians_noMW_output/new_data/bifur_traj4_Cartesians point 343
C -0.24675 0.53034 1.21638
 C 0.39048 0.46718 -1.21072
 C 0.03089 0.52542 0.00415
 C 0.03749 -0.37496 2.34421
 C -0.11935 -0.33648 -2.34780
 F -0.96381 1.41757 1.58477
 F 1.29137 1.16976 -1.57343
 H -0.85341 -0.95043 2.62673
 H -0.97664 -0.84589 -2.08504
 H 0.75291 -1.06587 2.08823
 H 0.61218 -1.10203 -2.64816
 H 0.37541 0.22672 3.17935
 H -0.33077 0.33869 -3.17867
13
bifur_IRC_Cartesians_noMW_output/new_data/bifur_traj4_Cartesians point 344
C -0.24279 0.52895 1.21656
 C 0.38650 0.46658 -1.21098
 C 0.03097 0.52285 0.00409
 C 0.03659 -0.37426 2.34627
 C -0.11830 -0.33626 -2.34982
 F -0.95015 1.41529 1.58331
 F 1.27693 1.17058 -1.57212
 H -0.85406 -0.94958 2.62652
 H -0.97575 -0.84634 -2.09158
 H 0.75181 -1.06601 2.09470
 H 0.61283 -1.10172 -2.64765
 H 0.37140 0.22968 3.18075
 H -0.32598 0.34025 -3.18007
13
bifur_IRC_Cartesians_noMW_output/new_data/bifur_traj4_Cartesians point 345
C -0.23887 0.52730 1.21680
 C 0.38255 0.46571 -1.21129
 C 0.03105 0.51958 0.00404
 C 0.03572 -0.37344 2.34889
 C -0.11723 -0.33591 -2.35239
 F -0.93670 1.41283 1.58146
 F 1.26251 1.17119 -1.57041
 H -0.85467 -0.94869 2.62720
 H -0.97483 -0.84674 -2.09895
 H 0.75066 -1.06613 2.10195
 H 0.61341 -1.10139 -2.64799
 H 0.36752 0.23325 3.18253
 H -0.32113 0.34244 -3.18184
13
bifur_IRC_Cartesians_noMW_output/new_data/bifur_traj4_Cartesians point 346
C -0.23502 0.52547 1.21711
 C 0.37866 0.46465 -1.21168
 C 0.03126 0.51584 0.00399
 C 0.03488 -0.37253 2.35190
 C -0.11616 -0.33547 -2.35535
 F -0.92363 1.41025 1.57941
 F 1.24820 1.17163 -1.56851
 H -0.85526 -0.94775 2.62853
 H -0.97390 -0.84707 -2.10686
 H 0.74948 -1.06624 2.10968
 H 0.61393 -1.10106 -2.64892
 H 0.36381 0.23722 3.18459
 H -0.31626 0.34504 -3.18390
13
bifur_IRC_Cartesians_noMW_output/new_data/bifur_traj4_Cartesians point 347
C -0.23123 0.52356 1.21753
 C 0.37485 0.46349 -1.21217
 C 0.03171 0.51178 0.00394
 C 0.03407 -0.37156 2.35517
 C -0.11510 -0.33496 -2.35858
 F -0.91099 1.40761 1.57734
 F 1.23395 1.17195 -1.56657
 H -0.85583 -0.94676 2.63034
 H -0.97300 -0.84733 -2.11513
 H 0.74826 -1.06634 2.11767
 H 0.61438 -1.10072 -2.65023
 H 0.36028 0.24139 3.18684
 H -0.31136 0.34789 -3.18615
13
bifur_IRC_Cartesians_noMW_output/new_data/bifur_traj4_Cartesians point 348
C -0.22749 0.52160 1.21807
 C 0.37110 0.46228 -1.21277
 C 0.03245 0.50754 0.00389
 C 0.03329 -0.37056 2.35862
 C -0.11404 -0.33442 -2.36199
 F -0.89873 1.40492 1.57534
 F 1.21968 1.17219 -1.56472
 H -0.85642 -0.94570 2.63247
 H -0.97212 -0.84750 -2.12363
 H 0.74701 -1.06643 2.12577
 H 0.61478 -1.10039 -2.65174
 H 0.35691 0.24566 3.18924
 H -0.30643 0.35083 -3.18854
13
bifur_IRC_Cartesians_noMW_output/new_data/bifur_traj4_Cartesians point 349
C -0.22376 0.51965 1.21872
 C 0.36738 0.46107 -1.21350
 C 0.03351 0.50323 0.00384
 C 0.03252 -0.36955 2.36216
 C -0.11297 -0.33385 -2.36549
 F -0.88676 1.40220 1.57351
 F 1.20531 1.17238 -1.56302
 H -0.85702 -0.94459 2.63474
 H -0.97128 -0.84761 -2.13223
 H 0.74573 -1.06654 2.13385
 H 0.61514 -1.10007 -2.65329
 H 0.35365 0.24991 3.19171
 H -0.30144 0.35378 -3.19102
13
bifur_IRC_Cartesians_noMW_output/new_data/bifur_traj4_Cartesians point 350
C -0.22006 0.51775 1.21946
 C 0.36368 0.45991 -1.21430
 C 0.03481 0.49900 0.00380
 C 0.03176 -0.36855 2.36568
 C -0.11191 -0.33330 -2.36896
 F -0.87500 1.39950 1.57186
 F 1.19087 1.17256 -1.56152
 H -0.85765 -0.94344 2.63698
 H -0.97046 -0.84767 -2.14076
 H 0.74444 -1.06665 2.14179
 H 0.61547 -1.09976 -2.65472
 H 0.35046 0.25404 3.19419
 H -0.29642 0.35661 -3.19349
13
bifur_IRC_Cartesians_noMW_output/new_data/bifur_traj4_Cartesians point 351
C -0.21639 0.51596 1.22021
 C 0.36003 0.45884 -1.21513
 C 0.03621 0.49499 0.00375
 C 0.03100 -0.36758 2.36902
 C -0.11087 -0.33278 -2.37226
 F -0.86341 1.39687 1.57041
 F 1.17654 1.17280 -1.56021
 H -0.85829 -0.94229 2.63899
 H -0.96967 -0.84773 -2.14900
 H 0.74316 -1.06678 2.14940
 H 0.61580 -1.09947 -2.65589
 H 0.34731 0.25794 3.19656
 H -0.29145 0.35922 -3.19586
13
bifur_IRC_Cartesians_noMW_output/new_data/bifur_traj4_Cartesians point 352
C -0.21283 0.51432 1.22089
 C 0.35649 0.45790 -1.21588
 C 0.03748 0.49139 0.00370
 C 0.03025 -0.36670 2.37203
 C -0.10986 -0.33232 -2.37523
 F -0.85208 1.39441 1.56911
 F 1.16275 1.17311 -1.55904
 H -0.85891 -0.94121 2.64058
 H -0.96891 -0.84781 -2.15663
 H 0.74196 -1.06690 2.15648
 H 0.61616 -1.09919 -2.65673
 H 0.34419 0.26149 3.19869
 H -0.28670 0.36152 -3.19799
13
bifur_IRC_Cartesians_noMW_output/new_data/bifur_traj4_Cartesians point 353
C -0.21283 0.51432 1.22089
 C 0.35649 0.45790 -1.21588
 C 0.03748 0.49139 0.00370
 C 0.03025 -0.36670 2.37203
 C -0.10986 -0.33232 -2.37523
 F -0.85208 1.39441 1.56911
 F 1.16275 1.17311 -1.55904
 H -0.85891 -0.94121 2.64058
 H -0.96891 -0.84781 -2.15663
 H 0.74196 -1.06690 2.15648
 H 0.61616 -1.09919 -2.65673
 H 0.34419 0.26149 3.19869
 H -0.28670 0.36152 -3.19799
13
bifur_IRC_Cartesians_noMW_output/new_data/bifur_traj4_Cartesians point 354
C -0.20648 0.51154 1.22174
 C 0.35014 0.45639 -1.21684
 C 0.03882 0.48556 0.00362
 C 0.02889 -0.36525 2.37682
 C -0.10810 -0.33164 -2.37995
 F -0.83118 1.39022 1.56654
 F 1.13871 1.17388 -1.55672
 H -0.85998 -0.93951 2.64253
 H -0.96750 -0.84819 -2.16937
 H 0.73995 -1.06712 2.16860
 H 0.61694 -1.09868 -2.65768
 H 0.33831 0.26750 3.20203
 H -0.27851 0.36529 -3.20133
13
bifur_IRC_Cartesians_noMW_output/new_data/bifur_traj4_Cartesians point 355
C -0.20382 0.51029 1.22188
 C 0.34745 0.45567 -1.21704
 C 0.03878 0.48305 0.00358
 C 0.02830 -0.36464 2.37882
 C -0.10737 -0.33135 -2.38191
 F -0.82203 1.38848 1.56506
 F 1.12894 1.17422 -1.55533
 H -0.86037 -0.93890 2.64333
 H -0.96685 -0.84846 -2.17472
 H 0.73915 -1.06718 2.17388
 H 0.61732 -1.09844 -2.65827
 H 0.33569 0.27021 3.20338
 H -0.27520 0.36706 -3.20268
13
bifur_IRC_Cartesians_noMW_output/new_data/bifur_traj4_Cartesians point 356
C -0.20150 0.50901 1.22191
 C 0.34508 0.45486 -1.21711
 C 0.03838 0.48045 0.00355
 C 0.02779 -0.36404 2.38084
 C -0.10672 -0.33103 -2.38391
 F -0.81383 1.38685 1.56331
 F 1.12052 1.17442 -1.55366
 H -0.86066 -0.93840 2.64446
 H -0.96623 -0.84874 -2.17984
 H 0.73846 -1.06722 2.17906
 H 0.61766 -1.09821 -2.65932
 H 0.33336 0.27302 3.20473
 H -0.27232 0.36904 -3.20402
13
bifur_IRC_Cartesians_noMW_output/new_data/bifur_traj4_Cartesians point 357
C -0.19944 0.50758 1.22188
 C 0.34298 0.45384 -1.21712
 C 0.03775 0.47746 0.00352
 C 0.02736 -0.36339 2.38314
 C -0.10613 -0.33063 -2.38619
 F -0.80648 1.38523 1.56119
 F 1.11314 1.17442 -1.55161
 H -0.86086 -0.93797 2.64626
 H -0.96561 -0.84899 -2.18518
 H 0.73781 -1.06722 2.18451
 H 0.61793 -1.09797 -2.66112
 H 0.33132 0.27618 3.20625
 H -0.26976 0.37147 -3.20554
13
bifur_IRC_Cartesians_noMW_output/new_data/bifur_traj4_Cartesians point 358
C -0.19758 0.50589 1.22185
 C 0.34106 0.45252 -1.21712
 C 0.03696 0.47379 0.00350
 C 0.02699 -0.36263 2.38595
 C -0.10557 -0.33011 -2.38899
 F -0.79980 1.38350 1.55860
 F 1.10643 1.17416 -1.54908
 H -0.86097 -0.93755 2.64902
 H -0.96499 -0.84919 -2.19115
 H 0.73717 -1.06718 2.19061
 H 0.61811 -1.09772 -2.66391
 H 0.32954 0.27995 3.20811
 H -0.26735 0.37457 -3.20740
13
bifur_IRC_Cartesians_noMW_output/new_data/bifur_traj4_Cartesians point 359
C -0.19583 0.50384 1.22185
 C 0.33924 0.45081 -1.21715
 C 0.03607 0.46917 0.00347
 C 0.02667 -0.36171 2.38950
 C -0.10501 -0.32940 -2.39252
 F -0.79357 1.38156 1.55542
 F 1.10003 1.17360 -1.54594
 H -0.86100 -0.93710 2.65302
 H -0.96433 -0.84933 -2.19819
 H 0.73648 -1.06710 2.19776
 H 0.61821 -1.09745 -2.66792
 H 0.32798 0.28456 3.21047
 H -0.26495 0.37856 -3.20977
13
bifur_IRC_Cartesians_noMW_output/new_data/bifur_traj4_Cartesians point 360
C -0.19409 0.50130 1.22190
 C 0.33743 0.44862 -1.21723
 C 0.03510 0.46334 0.00345
 C 0.02639 -0.36057 2.39400
 C -0.10442 -0.32849 -2.39700
 F -0.78749 1.37929 1.55149
 F 1.09357 1.17270 -1.54205
 H -0.86096 -0.93659 2.65848
 H -0.96360 -0.84940 -2.20667
 H 0.73570 -1.06698 2.20632
 H 0.61821 -1.09713 -2.67337
 H 0.32659 0.29027 3.21346
 H -0.26242 0.38364 -3.21276
13
bifur_IRC_Cartesians_noMW_output/new_data/bifur_traj4_Cartesians point 361
C -0.19228 0.49819 1.22202
 C 0.33553 0.44587 -1.21738
 C 0.03401 0.45608 0.00342
 C 0.02613 -0.35917 2.39961
 C -0.10377 -0.32732 -2.40260
 F -0.78123 1.37659 1.54668
 F 1.08670 1.17143 -1.53728
 H -0.86086 -0.93598 2.66561
 H -0.96278 -0.84941 -2.21696
 H 0.73480 -1.06682 2.21665
 H 0.61812 -1.09675 -2.68046
 H 0.32527 0.29729 3.21721
 H -0.25963 0.39000 -3.21652
13
bifur_IRC_Cartesians_noMW_output/new_data/bifur_traj4_Cartesians point 362
C -0.19030 0.49442 1.22218
 C 0.33345 0.44249 -1.21758
 C 0.03274 0.44720 0.00339
 C 0.02587 -0.35748 2.40647
 C -0.10303 -0.32588 -2.40945
 F -0.77447 1.37338 1.54085
 F 1.07910 1.16978 -1.53148
 H -0.86069 -0.93527 2.67454
 H -0.96182 -0.84937 -2.22934
 H 0.73375 -1.06660 2.22906
 H 0.61795 -1.09632 -2.68932
 H 0.32393 0.30582 3.22180
 H -0.25648 0.39781 -3.22111
13
bifur_IRC_Cartesians_noMW_output/new_data/bifur_traj4_Cartesians point 363
C -0.18808 0.48994 1.22236
 C 0.33111 0.43845 -1.21780
 C 0.03122 0.43664 0.00335
 C 0.02560 -0.35547 2.41463
 C -0.10219 -0.32416 -2.41759
 F -0.76689 1.36962 1.53390
 F 1.07055 1.16777 -1.52457
 H -0.86046 -0.93444 2.68527
 H -0.96070 -0.84930 -2.24395
 H 0.73252 -1.06634 2.24371
 H 0.61772 -1.09580 -2.69998
 H 0.32249 0.31595 3.22726
 H -0.25288 0.40713 -3.22658
13
bifur_IRC_Cartesians_noMW_output/new_data/bifur_traj4_Cartesians point 364
C -0.18808 0.48994 1.22236
 C 0.33111 0.43845 -1.21780
 C 0.03122 0.43664 0.00335
 C 0.02560 -0.35547 2.41463
 C -0.10219 -0.32416 -2.41759
 F -0.76689 1.36962 1.53390
 F 1.07055 1.16777 -1.52457
 H -0.86046 -0.93444 2.68527
 H -0.96070 -0.84930 -2.24395
 H 0.73252 -1.06634 2.24371
 H 0.61772 -1.09580 -2.69998
 H 0.32249 0.31595 3.22726
 H -0.25288 0.40713 -3.22658
13
bifur_IRC_Cartesians_noMW_output/new_data/bifur_traj4_Cartesians point 365
C -0.18281 0.47910 1.22271
 C 0.32553 0.42864 -1.21824
 C 0.02723 0.41111 0.00327
 C 0.02495 -0.35062 2.43432
 C -0.10017 -0.31999 -2.43726
 F -0.74867 1.36057 1.51691
 F 1.05033 1.16290 -1.50766
 H -0.85986 -0.93252 2.71124
 H -0.95799 -0.84918 -2.27918
 H 0.72961 -1.06568 2.27912
 H 0.61717 -1.09455 -2.72589
 H 0.31901 0.34049 3.24041
 H -0.24434 0.42974 -3.23975
13
bifur_IRC_Cartesians_noMW_output/new_data/bifur_traj4_Cartesians point 366
C -0.17978 0.47305 1.22284
 C 0.32232 0.42319 -1.21843
 C 0.02484 0.39691 0.00322
 C 0.02456 -0.34793 2.44526
 C -0.09903 -0.31769 -2.44817
 F -0.73808 1.35551 1.50736
 F 1.03884 1.16024 -1.49816
 H -0.85953 -0.93146 2.72557
 H -0.95645 -0.84916 -2.29882
 H 0.72799 -1.06532 2.29892
 H 0.61691 -1.09384 -2.74024
 H 0.31693 0.35419 3.24770
 H -0.23952 0.44233 -3.24705
13
bifur_IRC_Cartesians_noMW_output/new_data/bifur_traj4_Cartesians point 367
C -0.17652 0.46684 1.22296
 C 0.31888 0.41762 -1.21860
 C 0.02235 0.38239 0.00317
 C 0.02412 -0.34516 2.45643
 C -0.09782 -0.31534 -2.45932
 F -0.72666 1.35027 1.49755
 F 1.02655 1.15758 -1.48841
 H -0.85922 -0.93037 2.74008
 H -0.95484 -0.84918 -2.31903
 H 0.72630 -1.06496 2.31933
 H 0.61668 -1.09311 -2.75479
 H 0.31461 0.36823 3.25514
 H -0.23443 0.45518 -3.25450
13
bifur_IRC_Cartesians_noMW_output/new_data/bifur_traj4_Cartesians point 368
C -0.17304 0.46063 1.22307
 C 0.31521 0.41210 -1.21878
 C 0.01987 0.36794 0.00311
 C 0.02363 -0.34239 2.46756
 C -0.09656 -0.31302 -2.47043
 F -0.71444 1.34496 1.48779
 F 1.01346 1.15502 -1.47872
 H -0.85896 -0.92924 2.75432
 H -0.95319 -0.84923 -2.33937
 H 0.72456 -1.06461 2.33986
 H 0.61650 -1.09236 -2.76905
 H 0.31204 0.38226 3.26255
 H -0.22909 0.46794 -3.26193
13
bifur_IRC_Cartesians_noMW_output/new_data/bifur_traj4_Cartesians point 369
C -0.16930 0.45454 1.22320
 C 0.31130 0.40675 -1.21897
 C 0.01750 0.35383 0.00306
 C 0.02306 -0.33966 2.47843
 C -0.09524 -0.31077 -2.48127
 F -0.70134 1.33964 1.47829
 F 0.99946 1.15266 -1.46929
 H -0.85878 -0.92807 2.76795
 H -0.95152 -0.84933 -2.35952
 H 0.72278 -1.06429 2.36019
 H 0.61640 -1.09162 -2.78268
 H 0.30916 0.39600 3.26980
 H -0.22349 0.48033 -3.26919
13
bifur_IRC_Cartesians_noMW_output/new_data/bifur_traj4_Cartesians point 370
C -0.16526 0.44865 1.22333
 C 0.30708 0.40166 -1.21918
 C 0.01527 0.34028 0.00300
 C 0.02241 -0.33702 2.48888
 C -0.09387 -0.30863 -2.49168
 F -0.68719 1.33436 1.46918
 F 0.98440 1.15056 -1.46028
 H -0.85870 -0.92686 2.78065
 H -0.94983 -0.84949 -2.37925
 H 0.72097 -1.06401 2.38009
 H 0.61640 -1.09088 -2.79535
 H 0.30591 0.40926 3.27676
 H -0.21760 0.49213 -3.27616
13
bifur_IRC_Cartesians_noMW_output/new_data/bifur_traj4_Cartesians point 371
C -0.16086 0.44305 1.22344
 C 0.30252 0.39693 -1.21937
 C 0.01313 0.32753 0.00293
 C 0.02165 -0.33450 2.49871
 C -0.09243 -0.30666 -2.50148
 F -0.67176 1.32915 1.46058
 F 0.96814 1.14882 -1.45179
 H -0.85873 -0.92564 2.79211
 H -0.94812 -0.84975 -2.39832
 H 0.71914 -1.06378 2.39935
 H 0.61653 -1.09015 -2.80676
 H 0.30220 0.42186 3.28332
 H -0.21140 0.50314 -3.28272
13
bifur_IRC_Cartesians_noMW_output/new_data/bifur_traj4_Cartesians point 372
C -0.15608 0.43782 1.22348
 C 0.29758 0.39266 -1.21949
 C 0.01099 0.31584 0.00286
 C 0.02076 -0.33214 2.50771
 C -0.09093 -0.30490 -2.51044
 F -0.65482 1.32409 1.45258
 F 0.95066 1.14753 -1.44392
 H -0.85889 -0.92442 2.80194
 H -0.94639 -0.85014 -2.41643
 H 0.71731 -1.06361 2.41770
 H 0.61683 -1.08943 -2.81659
 H 0.29791 0.43357 3.28930
 H -0.20492 0.51313 -3.28871
13
bifur_IRC_Cartesians_noMW_output/new_data/bifur_traj4_Cartesians point 373
C -0.15092 0.43310 1.22335
 C 0.29225 0.38896 -1.21946
 C 0.00869 0.30558 0.00279
 C 0.01973 -0.33002 2.51557
 C -0.08937 -0.30342 -2.51825
 F -0.63623 1.31928 1.44527
 F 0.93210 1.14680 -1.43677
 H -0.85919 -0.92328 2.80968
 H -0.94465 -0.85072 -2.43310
 H 0.71553 -1.06350 2.43476
 H 0.61735 -1.08872 -2.82444
 H 0.29296 0.44412 3.29449
 H -0.19824 0.52183 -3.29390
13
bifur_IRC_Cartesians_noMW_output/new_data/bifur_traj4_Cartesians point 374
C -0.14544 0.42901 1.22298
 C 0.28660 0.38597 -1.21918
 C 0.00605 0.29712 0.00271
 C 0.01856 -0.32821 2.52198
 C -0.08780 -0.30229 -2.52460
 F -0.61609 1.31487 1.43877
 F 0.91287 1.14671 -1.43044
 H -0.85961 -0.92227 2.81491
 H -0.94290 -0.85154 -2.44779
 H 0.71386 -1.06345 2.45006
 H 0.61812 -1.08805 -2.82997
 H 0.28733 0.45319 3.29866
 H -0.19155 0.52894 -3.29808
13
bifur_IRC_Cartesians_noMW_output/new_data/bifur_traj4_Cartesians point 375
C -0.14544 0.42901 1.22298
 C 0.28660 0.38597 -1.21918
 C 0.00604 0.29712 0.00271
 C 0.01856 -0.32821 2.52198
 C -0.08780 -0.30229 -2.52460
 F -0.61609 1.31487 1.43877
 F 0.91287 1.14671 -1.43043
 H -0.85961 -0.92227 2.81491
 H -0.94290 -0.85154 -2.44779
 H 0.71386 -1.06345 2.45006
 H 0.61812 -1.08805 -2.82997
 H 0.28733 0.45319 3.29866
 H -0.19155 0.52894 -3.29808
13
bifur_IRC_Cartesians_noMW_output/new_data/bifur_traj4_Cartesians point 376
C -0.13411 0.42303 1.22131
 C 0.27490 0.38226 -1.21773
 C -0.00062 0.28625 0.00256
 C 0.01593 -0.32567 2.52987
 C -0.08476 -0.30115 -2.53237
 F -0.57280 1.30766 1.42833
 F 0.87465 1.14846 -1.42038
 H -0.86071 -0.92087 2.81742
 H -0.93952 -0.85393 -2.46988
 H 0.71106 -1.06353 2.47419
 H 0.62038 -1.08683 -2.83388
 H 0.27448 0.46631 3.30355
 H -0.17888 0.53801 -3.30298
13
bifur_IRC_Cartesians_noMW_output/new_data/bifur_traj4_Cartesians point 377
C -0.12849 0.42104 1.22008
 C 0.26909 0.38140 -1.21660
 C -0.00456 0.28351 0.00248
 C 0.01453 -0.32489 2.53163
 C -0.08335 -0.30107 -2.53407
 F -0.55058 1.30485 1.42426
 F 0.85640 1.15010 -1.41650
 H -0.86134 -0.92048 2.81534
 H -0.93793 -0.85542 -2.47752
 H 0.70995 -1.06364 2.48320
 H 0.62179 -1.08629 -2.83285
 H 0.26758 0.47061 3.30446
 H -0.17310 0.54029 -3.30390
13
bifur_IRC_Cartesians_noMW_output/new_data/bifur_traj4_Cartesians point 378
C -0.12296 0.41955 1.21867
 C 0.26336 0.38102 -1.21529
 C -0.00875 0.28208 0.00241
 C 0.01311 -0.32436 2.53232
 C -0.08199 -0.30122 -2.53470
 F -0.52834 1.30246 1.42078
 F 0.83878 1.15209 -1.41322
 H -0.86199 -0.92024 2.81167
 H -0.93639 -0.85704 -2.48344
 H 0.70899 -1.06378 2.49064
 H 0.62331 -1.08578 -2.83039
 H 0.26054 0.47376 3.30463
 H -0.16766 0.54146 -3.30406
13
bifur_IRC_Cartesians_noMW_output/new_data/bifur_traj4_Cartesians point 379
C -0.11745 0.41844 1.21712
 C 0.25766 0.38102 -1.21385
 C -0.01311 0.28167 0.00233
 C 0.01166 -0.32402 2.53220
 C -0.08068 -0.30156 -2.53451
 F -0.50597 1.30036 1.41777
 F 0.82149 1.15436 -1.41041
 H -0.86268 -0.92012 2.80677
 H -0.93490 -0.85875 -2.48807
 H 0.70814 -1.06394 2.49690
 H 0.62492 -1.08531 -2.82681
 H 0.25335 0.47605 3.30422
 H -0.16243 0.54178 -3.30366
13
bifur_IRC_Cartesians_noMW_output/new_data/bifur_traj4_Cartesians point 380
C -0.11186 0.41761 1.21547
 C 0.25187 0.38133 -1.21230
 C -0.01763 0.28205 0.00226
 C 0.01016 -0.32381 2.53144
 C -0.07937 -0.30204 -2.53369
 F -0.48309 1.29846 1.41511
 F 0.80409 1.15690 -1.40796
 H -0.86341 -0.92006 2.80082
 H -0.93342 -0.86056 -2.49178
 H 0.70735 -1.06413 2.50235
 H 0.62663 -1.08485 -2.82226
 H 0.24592 0.47768 3.30338
 H -0.15725 0.54141 -3.30282
13
bifur_IRC_Cartesians_noMW_output/new_data/bifur_traj4_Cartesians point 381
C -0.10603 0.41699 1.21369
 C 0.24583 0.38189 -1.21063
 C -0.02236 0.28307 0.00218
 C 0.00858 -0.32371 2.53014
 C -0.07803 -0.30266 -2.53233
 F -0.45911 1.29666 1.41267
 F 0.78602 1.15972 -1.40574
 H -0.86420 -0.92004 2.79383
 H -0.93190 -0.86249 -2.49489
 H 0.70658 -1.06434 2.50731
 H 0.62847 -1.08439 -2.81678
 H 0.23807 0.47883 3.30215
 H -0.15193 0.54047 -3.30159
13
bifur_IRC_Cartesians_noMW_output/new_data/bifur_traj4_Cartesians point 382
C -0.09980 0.41651 1.21174
 C 0.23937 0.38267 -1.20881
 C -0.02745 0.28464 0.00210
 C 0.00688 -0.32369 2.52839
 C -0.07660 -0.30340 -2.53050
 F -0.43342 1.29486 1.41032
 F 0.76680 1.16288 -1.40362
 H -0.86507 -0.92007 2.78578
 H -0.93030 -0.86460 -2.49763
 H 0.70579 -1.06459 2.51206
 H 0.63048 -1.08391 -2.81038
 H 0.22961 0.47965 3.30058
 H -0.14632 0.53906 -3.30002
13
bifur_IRC_Cartesians_noMW_output/new_data/bifur_traj4_Cartesians point 383
C -0.09305 0.41610 1.20958
 C 0.23239 0.38362 -1.20677
 C -0.03305 0.28663 0.00201
 C 0.00503 -0.32372 2.52624
 C -0.07507 -0.30426 -2.52827
 F -0.40551 1.29300 1.40788
 F 0.74610 1.16638 -1.40144
 H -0.86601 -0.92013 2.77669
 H -0.92857 -0.86692 -2.50021
 H 0.70498 -1.06486 2.51688
 H 0.63269 -1.08340 -2.80313
 H 0.22039 0.48029 3.29870
 H -0.14031 0.53728 -3.29815
13
bifur_IRC_Cartesians_noMW_output/new_data/bifur_traj4_Cartesians point 384
C -0.08577 0.41568 1.20717
 C 0.22484 0.38467 -1.20450
 C -0.03931 0.28889 0.00191
 C 0.00302 -0.32378 2.52380
 C -0.07342 -0.30521 -2.52575
 F -0.37524 1.29104 1.40518
 F 0.72388 1.17020 -1.39901
 H -0.86702 -0.92025 2.76670
 H -0.92669 -0.86947 -2.50283
 H 0.70413 -1.06515 2.52198
 H 0.63511 -1.08284 -2.79520
 H 0.21037 0.48092 3.29659
 H -0.13389 0.53530 -3.29603
13
bifur_IRC_Cartesians_noMW_output/new_data/bifur_traj4_Cartesians point 385
C -0.07806 0.41517 1.20450
 C 0.21683 0.38572 -1.20197
 C -0.04629 0.29121 0.00181
 C 0.00089 -0.32383 2.52125
 C -0.07168 -0.30621 -2.52312
 F -0.34296 1.28895 1.40206
 F 0.70052 1.17424 -1.39618
 H -0.86805 -0.92043 2.75617
 H -0.92467 -0.87223 -2.50566
 H 0.70325 -1.06545 2.52756
 H 0.63769 -1.08224 -2.78696
 H 0.19968 0.48174 3.29434
 H -0.12716 0.53336 -3.29379
13
bifur_IRC_Cartesians_noMW_output/new_data/bifur_traj4_Cartesians point 386
C -0.07806 0.41517 1.20449
 C 0.21683 0.38572 -1.20197
 C -0.04629 0.29121 0.00181
 C 0.00089 -0.32383 2.52125
 C -0.07168 -0.30621 -2.52312
 F -0.34295 1.28895 1.40206
 F 0.70052 1.17424 -1.39618
 H -0.86805 -0.92043 2.75617
 H -0.92467 -0.87223 -2.50566
 H 0.70325 -1.06545 2.52756
 H 0.63769 -1.08224 -2.78696
 H 0.19968 0.48174 3.29434
 H -0.12716 0.53336 -3.29379
13
bifur_IRC_Cartesians_noMW_output/new_data/bifur_traj4_Cartesians point 387
C -0.06248 0.41360 1.19863
 C 0.20059 0.38732 -1.19640
 C -0.06190 0.29488 0.00160
 C -0.00343 -0.32377 2.51672
 C -0.06816 -0.30808 -2.51841
 F -0.27684 1.28452 1.39425
 F 0.65398 1.18221 -1.38894
 H -0.86995 -0.92102 2.73585
 H -0.92039 -0.87803 -2.51241
 H 0.70154 -1.06596 2.54035
 H 0.64299 -1.08095 -2.77178
 H 0.17780 0.48463 3.29012
 H -0.11375 0.53065 -3.28958
13
bifur_IRC_Cartesians_noMW_output/new_data/bifur_traj4_Cartesians point 388
C -0.05529 0.41254 1.19570
 C 0.19307 0.38771 -1.19360
 C -0.06986 0.29587 0.00150
 C -0.00541 -0.32363 2.51510
 C -0.06652 -0.30883 -2.51670
 F -0.24594 1.28232 1.38978
 F 0.63283 1.18573 -1.38473
 H -0.87073 -0.92138 2.72721
 H -0.91831 -0.88081 -2.51627
 H 0.70076 -1.06615 2.54722
 H 0.64545 -1.08030 -2.76574
 H 0.16761 0.48676 3.28844
 H -0.10764 0.53019 -3.28790
13
bifur_IRC_Cartesians_noMW_output/new_data/bifur_traj4_Cartesians point 389
C -0.04878 0.41138 1.19294
 C 0.18622 0.38787 -1.19097
 C -0.07746 0.29636 0.00141
 C -0.00721 -0.32344 2.51391
 C -0.06503 -0.30944 -2.51544
 F -0.21770 1.28021 1.38526
 F 0.61377 1.18883 -1.38044
 H -0.87138 -0.92174 2.71981
 H -0.91637 -0.88337 -2.52023
 H 0.70006 -1.06630 2.55403
 H 0.64768 -1.07969 -2.76081
 H 0.15832 0.48913 3.28708
 H -0.10213 0.53021 -3.28655
13
bifur_IRC_Cartesians_noMW_output/new_data/bifur_traj4_Cartesians point 390
C -0.04293 0.41022 1.19041
 C 0.18008 0.38789 -1.18855
 C -0.08449 0.29653 0.00133
 C -0.00882 -0.32322 2.51303
 C -0.06368 -0.30995 -2.51450
 F -0.19228 1.27827 1.38092
 F 0.59678 1.19154 -1.37630
 H -0.87193 -0.92210 2.71347
 H -0.91459 -0.88569 -2.52408
 H 0.69942 -1.06642 2.56049
 H 0.64968 -1.07913 -2.75675
 H 0.14997 0.49155 3.28598
 H -0.09720 0.53052 -3.28545
13
bifur_IRC_Cartesians_noMW_output/new_data/bifur_traj4_Cartesians point 391
C -0.03778 0.40912 1.18813
 C 0.17465 0.38784 -1.18636
 C -0.09087 0.29655 0.00126
 C -0.01024 -0.32300 2.51233
 C -0.06250 -0.31038 -2.51374
 F -0.16973 1.27652 1.37691
 F 0.58184 1.19391 -1.37247
 H -0.87240 -0.92243 2.70799
 H -0.91300 -0.88777 -2.52761
 H 0.69887 -1.06651 2.56639
 H 0.65146 -1.07862 -2.75334
 H 0.14256 0.49384 3.28504
 H -0.09286 0.53094 -3.28453
13
bifur_IRC_Cartesians_noMW_output/new_data/bifur_traj4_Cartesians point 392
C -0.03339 0.40814 1.18608
 C 0.17003 0.38774 -1.18439
 C -0.09660 0.29650 0.00120
 C -0.01146 -0.32281 2.51175
 C -0.06149 -0.31073 -2.51312
 F -0.15038 1.27503 1.37327
 F 0.56930 1.19592 -1.36898
 H -0.87277 -0.92277 2.70337
 H -0.91162 -0.88959 -2.53064
 H 0.69842 -1.06658 2.57153
 H 0.65300 -1.07818 -2.75058
 H 0.13620 0.49590 3.28424
 H -0.08924 0.53142 -3.28373
13
bifur_IRC_Cartesians_noMW_output/new_data/bifur_traj4_Cartesians point 393
C -0.02999 0.40727 1.18426
 C 0.16640 0.38757 -1.18264
 C -0.10171 0.29635 0.00115
 C -0.01241 -0.32265 2.51132
 C -0.06071 -0.31100 -2.51265
 F -0.13491 1.27386 1.36997
 F 0.55988 1.19749 -1.36580
 H -0.87299 -0.92314 2.69980
 H -0.91048 -0.89112 -2.53306
 H 0.69813 -1.06661 2.57581
 H 0.65424 -1.07781 -2.74868
 H 0.13109 0.49776 3.28358
 H -0.08656 0.53204 -3.28308
13
bifur_IRC_Cartesians_noMW_output/new_data/bifur_traj4_Cartesians point 394
C -0.02774 0.40645 1.18268
 C 0.16397 0.38721 -1.18110
 C -0.10622 0.29590 0.00112
 C -0.01306 -0.32250 2.51118
 C -0.06020 -0.31114 -2.51249
 F -0.12399 1.27305 1.36689
 F 0.55423 1.19849 -1.36278
 H -0.87302 -0.92358 2.69768
 H -0.90960 -0.89233 -2.53493
 H 0.69801 -1.06658 2.57930
 H 0.65515 -1.07752 -2.74806
 H 0.12747 0.49955 3.28317
 H -0.08499 0.53300 -3.28267
13
bifur_IRC_Cartesians_noMW_output/new_data/bifur_traj4_Cartesians point 395
C -0.02666 0.40557 1.18134
 C 0.16272 0.38655 -1.17977
 C -0.11022 0.29486 0.00110
 C -0.01338 -0.32231 2.51156
 C -0.05996 -0.31109 -2.51286
 F -0.11763 1.27250 1.36381
 F 0.55235 1.19884 -1.35972
 H -0.87284 -0.92407 2.69735
 H -0.90897 -0.89320 -2.53658
 H 0.69805 -1.06648 2.58232
 H 0.65571 -1.07729 -2.74905
 H 0.12535 0.50154 3.28314
 H -0.08454 0.53458 -3.28265
13
bifur_IRC_Cartesians_noMW_output/new_data/bifur_traj4_Cartesians point 396
C -0.02654 0.40450 1.18020
 C 0.16246 0.38551 -1.17863
 C -0.11381 0.29301 0.00110
 C -0.01344 -0.32202 2.51261
 C -0.05992 -0.31083 -2.51391
 F -0.11504 1.27209 1.36054
 F 0.55357 1.19857 -1.35643
 H -0.87246 -0.92458 2.69890
 H -0.90852 -0.89379 -2.53846
 H 0.69820 -1.06632 2.58537
 H 0.65594 -1.07711 -2.75177
 H 0.12452 0.50400 3.28361
 H -0.08495 0.53697 -3.28312
13
bifur_IRC_Cartesians_noMW_output/new_data/bifur_traj4_Cartesians point 397
C -0.02654 0.40450 1.18020
 C 0.16246 0.38551 -1.17863
 C -0.11381 0.29301 0.00110
 C -0.01344 -0.32202 2.51261
 C -0.05993 -0.31083 -2.51391
 F -0.11504 1.27209 1.36054
 F 0.55357 1.19856 -1.35643
 H -0.87246 -0.92458 2.69890
 H -0.90852 -0.89379 -2.53846
 H 0.69820 -1.06632 2.58538
 H 0.65594 -1.07711 -2.75178
 H 0.12452 0.50400 3.28361
 H -0.08495 0.53697 -3.28313
13
bifur_IRC_Cartesians_noMW_output/new_data/bifur_traj4_Cartesians point 398
C -0.02773 0.40157 1.17824
 C 0.16335 0.38235 -1.17665
 C -0.12059 0.28678 0.00110
 C -0.01312 -0.32107 2.51673
 C -0.06012 -0.30978 -2.51807
 F -0.11551 1.27111 1.35284
 F 0.56047 1.19673 -1.34862
 H -0.87133 -0.92560 2.70635
 H -0.90780 -0.89448 -2.54414
 H 0.69858 -1.06584 2.59309
 H 0.65585 -1.07676 -2.76135
 H 0.12486 0.51083 3.28596
 H -0.08693 0.54415 -3.28549
13
bifur_IRC_Cartesians_noMW_output/new_data/bifur_traj4_Cartesians point 399
C -0.02821 0.39971 1.17723
 C 0.16368 0.38039 -1.17562
 C -0.12427 0.28276 0.00110
 C -0.01297 -0.32043 2.51948
 C -0.06017 -0.30910 -2.52083
 F -0.11527 1.27033 1.34829
 F 0.56356 1.19561 -1.34401
 H -0.87071 -0.92608 2.71104
 H -0.90735 -0.89483 -2.54816
 H 0.69869 -1.06556 2.59818
 H 0.65578 -1.07654 -2.76716
 H 0.12496 0.51514 3.28759
 H -0.08773 0.54860 -3.28713
13
bifur_IRC_Cartesians_noMW_output/new_data/bifur_traj4_Cartesians point 400
C -0.02816 0.39760 1.17605
 C 0.16344 0.37830 -1.17445
 C -0.12846 0.27836 0.00110
 C -0.01294 -0.31970 2.52247
 C -0.06008 -0.30839 -2.52383
 F -0.11285 1.26926 1.34322
 F 0.56497 1.19463 -1.33890
 H -0.87014 -0.92654 2.71564
 H -0.90673 -0.89535 -2.55301
 H 0.69871 -1.06529 2.60428
 H 0.65585 -1.07626 -2.77303
 H 0.12438 0.51998 3.28934
 H -0.08800 0.55339 -3.28889
13
bifur_IRC_Cartesians_noMW_output/new_data/bifur_traj4_Cartesians point 401
C -0.02737 0.39523 1.17467
 C 0.16244 0.37609 -1.17308
 C -0.13330 0.27362 0.00108
 C -0.01311 -0.31887 2.52566
 C -0.05981 -0.30768 -2.52702
 F -0.10740 1.26783 1.33752
 F 0.56405 1.19388 -1.33319
 H -0.86964 -0.92698 2.71993
 H -0.90588 -0.89609 -2.55884
 H 0.69859 -1.06503 2.61158
 H 0.65612 -1.07590 -2.77876
 H 0.12286 0.52541 3.29118
 H -0.08754 0.55849 -3.29074
13
bifur_IRC_Cartesians_noMW_output/new_data/bifur_traj4_Cartesians point 402
C -0.02576 0.39248 1.17303
 C 0.16058 0.37366 -1.17147
 C -0.13895 0.26831 0.00105
 C -0.01348 -0.31790 2.52922
 C -0.05933 -0.30693 -2.53057
 F -0.09860 1.26596 1.33100
 F 0.56059 1.19332 -1.32668
 H -0.86920 -0.92739 2.72409
 H -0.90477 -0.89708 -2.56594
 H 0.69831 -1.06477 2.62043
 H 0.65661 -1.07546 -2.78460
 H 0.12029 0.53167 3.29321
 H -0.08627 0.56413 -3.29278
13
bifur_IRC_Cartesians_noMW_output/new_data/bifur_traj4_Cartesians point 403
C -0.02344 0.38918 1.17113
 C 0.15796 0.37084 -1.16961
 C -0.14553 0.26200 0.00102
 C -0.01402 -0.31673 2.53345
 C -0.05866 -0.30607 -2.53479
 F -0.08678 1.26357 1.32333
 F 0.55494 1.19282 -1.31904
 H -0.86877 -0.92778 2.72870
 H -0.90339 -0.89829 -2.57475
 H 0.69789 -1.06449 2.63128
 H 0.65726 -1.07491 -2.79113
 H 0.11683 0.53913 3.29564
 H -0.08428 0.57072 -3.29523
13
bifur_IRC_Cartesians_noMW_output/new_data/bifur_traj4_Cartesians point 404
C -0.02070 0.38520 1.16901
 C 0.15488 0.36741 -1.16753
 C -0.15303 0.25425 0.00097
 C -0.01464 -0.31528 2.53873
 C -0.05785 -0.30499 -2.54005
 F -0.07301 1.26064 1.31426
 F 0.54806 1.19213 -1.31001
 H -0.86828 -0.92818 2.73455
 H -0.90176 -0.89965 -2.58557
 H 0.69733 -1.06416 2.64439
 H 0.65797 -1.07426 -2.79914
 H 0.11284 0.54817 3.29872
 H -0.08181 0.57872 -3.29832
13
bifur_IRC_Cartesians_noMW_output/new_data/bifur_traj4_Cartesians point 405
C -0.01795 0.38051 1.16677
 C 0.15175 0.36328 -1.16534
 C -0.16117 0.24486 0.00092
 C -0.01523 -0.31354 2.54523
 C -0.05700 -0.30362 -2.54653
 F -0.05899 1.25728 1.30387
 F 0.54128 1.19102 -1.29964
 H -0.86764 -0.92858 2.74229
 H -0.89999 -0.90103 -2.59832
 H 0.69670 -1.06376 2.65958
 H 0.65862 -1.07353 -2.80920
 H 0.10889 0.55881 3.30258
 H -0.07926 0.58831 -3.30220
13
bifur_IRC_Cartesians_noMW_output/new_data/bifur_traj4_Cartesians point 406
C -0.01556 0.37528 1.16457
 C 0.14898 0.35853 -1.16319
 C -0.16949 0.23402 0.00088
 C -0.01569 -0.31158 2.55284
 C -0.05620 -0.30198 -2.55414
 F -0.04633 1.25367 1.29255
 F 0.53568 1.18937 -1.28834
 H -0.86685 -0.92897 2.75207
 H -0.89820 -0.90228 -2.61250
 H 0.69604 -1.06328 2.67617
 H 0.65909 -1.07278 -2.82129
 H 0.10550 0.57071 3.30719
 H -0.07695 0.59929 -3.30683
13
bifur_IRC_Cartesians_noMW_output/new_data/bifur_traj4_Cartesians point 407
C -0.01377 0.36971 1.16255
 C 0.14681 0.35333 -1.16119
 C -0.17755 0.22210 0.00085
 C -0.01597 -0.30944 2.56132
 C -0.05550 -0.30011 -2.56262
 F -0.03609 1.24997 1.28079
 F 0.53190 1.18717 -1.27656
 H -0.86591 -0.92933 2.76371
 H -0.89650 -0.90331 -2.62753
 H 0.69540 -1.06274 2.69345
 H 0.65931 -1.07203 -2.83512
 H 0.10298 0.58341 3.31242
 H -0.07510 0.61128 -3.31208
13
bifur_IRC_Cartesians_noMW_output/new_data/bifur_traj4_Cartesians point 408
C -0.01377 0.36971 1.16255
 C 0.14681 0.35333 -1.16119
 C -0.17755 0.22210 0.00085
 C -0.01597 -0.30944 2.56132
 C -0.05550 -0.30011 -2.56262
 F -0.03609 1.24997 1.28079
 F 0.53189 1.18717 -1.27656
 H -0.86591 -0.92933 2.76371
 H -0.89650 -0.90331 -2.62753
 H 0.69540 -1.06274 2.69345
 H 0.65931 -1.07203 -2.83512
 H 0.10298 0.58341 3.31242
 H -0.07510 0.61128 -3.31208
13
bifur_IRC_Cartesians_noMW_output/new_data/bifur_traj4_Cartesians point 409
C -0.01287 0.35812 1.15930
 C 0.14522 0.34192 -1.15795
 C -0.19189 0.19598 0.00081
 C -0.01576 -0.30491 2.58027
 C -0.05469 -0.29577 -2.58160
 F -0.02659 1.24293 1.25713
 F 0.53260 1.18099 -1.25274
 H -0.86353 -0.93001 2.79235
 H -0.89365 -0.90444 -2.65831
 H 0.69437 -1.06150 2.72793
 H 0.65880 -1.07068 -2.86750
 H 0.10168 0.60998 3.32436
 H -0.07369 0.63739 -3.32406
13
bifur_IRC_Cartesians_noMW_output/new_data/bifur_traj4_Cartesians point 410
C -0.01448 0.35232 1.15819
 C 0.14654 0.33579 -1.15680
 C -0.19780 0.18209 0.00082
 C -0.01509 -0.30260 2.59052
 C -0.05475 -0.29331 -2.59190
 F -0.03007 1.23993 1.24564
 F 0.53946 1.17679 -1.24109
 H -0.86201 -0.93040 2.80964
 H -0.89270 -0.90436 -2.67312
 H 0.69413 -1.06077 2.74407
 H 0.65789 -1.07014 -2.88624
 H 0.10375 0.62337 3.33096
 H -0.07488 0.65127 -3.33068
13
bifur_IRC_Cartesians_noMW_output/new_data/bifur_traj4_Cartesians point 411
C -0.01786 0.34677 1.15752
 C 0.14969 0.32956 -1.15606
 C -0.20253 0.16810 0.00085
 C -0.01395 -0.30036 2.60098
 C -0.05523 -0.29070 -2.60241
 F -0.04065 1.23755 1.23485
 F 0.55199 1.17181 -1.23008
 H -0.86023 -0.93085 2.82876
 H -0.89220 -0.90377 -2.68671
 H 0.69416 -1.05998 2.75851
 H 0.65647 -1.06973 -2.90646
 H 0.10811 0.63629 3.33778
 H -0.07777 0.66532 -3.33752
13
bifur_IRC_Cartesians_noMW_output/new_data/bifur_traj4_Cartesians point 412
C -0.02290 0.34169 1.15734
 C 0.15456 0.32346 -1.15578
 C -0.20580 0.15455 0.00090
 C -0.01238 -0.29828 2.61123
 C -0.05611 -0.28804 -2.61275
 F -0.05802 1.23588 1.22523
 F 0.56969 1.16623 -1.22018
 H -0.85827 -0.93134 2.84898
 H -0.89218 -0.90265 -2.69852
 H 0.69446 -1.05915 2.77065
 H 0.65458 -1.06948 -2.92735
 H 0.11464 0.64819 3.34457
 H -0.08226 0.67895 -3.34433
13
bifur_IRC_Cartesians_noMW_output/new_data/bifur_traj4_Cartesians point 413
C -0.02916 0.33724 1.15768
 C 0.16072 0.31775 -1.15600
 C -0.20743 0.14192 0.00098
 C -0.01050 -0.29642 2.62094
 C -0.05730 -0.28545 -2.62255
 F -0.08069 1.23488 1.21717
 F 0.59097 1.16033 -1.21180
 H -0.85627 -0.93179 2.86940
 H -0.89260 -0.90107 -2.70839
 H 0.69496 -1.05833 2.78029
 H 0.65233 -1.06939 -2.94794
 H 0.12282 0.65870 3.35110
 H -0.08786 0.69163 -3.35088
13
bifur_IRC_Cartesians_noMW_output/new_data/bifur_traj4_Cartesians point 414
C -0.03610 0.33349 1.15853
 C 0.16765 0.31259 -1.15672
 C -0.20739 0.13052 0.00106
 C -0.00845 -0.29479 2.62987
 C -0.05868 -0.28300 -2.63157
 F -0.10677 1.23442 1.21084
 F 0.61401 1.15442 -1.20514
 H -0.85433 -0.93213 2.88918
 H -0.89336 -0.89915 -2.71639
 H 0.69556 -1.05757 2.78752
 H 0.64986 -1.06943 -2.96740
 H 0.13204 0.66764 3.35722
 H -0.09403 0.70299 -3.35701
13
bifur_IRC_Cartesians_noMW_output/new_data/bifur_traj4_Cartesians point 415
C -0.04326 0.33049 1.15982
 C 0.17485 0.30814 -1.15786
 C -0.20583 0.12061 0.00115
 C -0.00636 -0.29342 2.63778
 C -0.06012 -0.28078 -2.63959
 F -0.13441 1.23440 1.20631
 F 0.63717 1.14877 -1.20028
 H -0.85256 -0.93233 2.90758
 H -0.89439 -0.89700 -2.72259
 H 0.69618 -1.05689 2.79250
 H 0.64732 -1.06958 -2.98501
 H 0.14170 0.67486 3.36275
 H -0.10030 0.71273 -3.36256
13
bifur_IRC_Cartesians_noMW_output/new_data/bifur_traj4_Cartesians point 416
C -0.05013 0.32827 1.16141
 C 0.18182 0.30454 -1.15932
 C -0.20305 0.11252 0.00123
 C -0.00436 -0.29234 2.64442
 C -0.06154 -0.27888 -2.64631
 F -0.16162 1.23472 1.20355
 F 0.65894 1.14366 -1.19721
 H -0.85104 -0.93238 2.92373
 H -0.89556 -0.89479 -2.72699
 H 0.69678 -1.05632 2.79534
 H 0.64486 -1.06981 -3.00004
 H 0.15112 0.68026 3.36749
 H -0.10623 0.72056 -3.36731
13
bifur_IRC_Cartesians_noMW_output/new_data/bifur_traj4_Cartesians point 417
C -0.05622 0.32688 1.16312
 C 0.18805 0.30192 -1.16091
 C -0.19950 0.10655 0.00131
 C -0.00260 -0.29159 2.64946
 C -0.06282 -0.27738 -2.65143
 F -0.18634 1.23529 1.20246
 F 0.67786 1.13942 -1.19587
 H -0.84984 -0.93231 2.93676
 H -0.89677 -0.89271 -2.72955
 H 0.69731 -1.05589 2.79620
 H 0.64267 -1.07009 -3.01173
 H 0.15960 0.68373 3.37120
 H -0.11141 0.72618 -3.37102
13
bifur_IRC_Cartesians_noMW_output/new_data/bifur_traj4_Cartesians point 418
C -0.06112 0.32632 1.16475
 C 0.19310 0.30036 -1.16245
 C -0.19568 0.10294 0.00137
 C -0.00119 -0.29118 2.65270
 C -0.06387 -0.27638 -2.65473
 F -0.20670 1.23605 1.20286
 F 0.69271 1.13628 -1.19607
 H -0.84903 -0.93215 2.94596
 H -0.89789 -0.89092 -2.73029
 H 0.69775 -1.05562 2.79529
 H 0.64092 -1.07039 -3.01958
 H 0.16652 0.68525 3.37369
 H -0.11553 0.72945 -3.37351
13
bifur_IRC_Cartesians_noMW_output/new_data/bifur_traj4_Cartesians point 419
C -0.06112 0.32632 1.16475
 C 0.19310 0.30036 -1.16245
 C -0.19568 0.10294 0.00137
 C -0.00119 -0.29118 2.65270
 C -0.06387 -0.27638 -2.65473
 F -0.20670 1.23605 1.20286
 F 0.69271 1.13628 -1.19607
 H -0.84903 -0.93215 2.94596
 H -0.89789 -0.89092 -2.73029
 H 0.69775 -1.05562 2.79529
 H 0.64092 -1.07039 -3.01958
 H 0.16652 0.68525 3.37369
 H -0.11553 0.72945 -3.37351
13
bifur_IRC_Cartesians_noMW_output/new_data/bifur_traj4_Cartesians point 420
C -0.06652 0.32728 1.16723
 C 0.19880 0.30022 -1.16484
 C -0.18885 0.10241 0.00145
 C 0.00031 -0.29132 2.65385
 C -0.06509 -0.27584 -2.65594
 F -0.23048 1.23773 1.20686
 F 0.70820 1.13365 -1.19988
 H -0.84853 -0.93174 2.95234
 H -0.89954 -0.88868 -2.72724
 H 0.69827 -1.05551 2.78969
 H 0.63900 -1.07091 -3.02372
 H 0.17439 0.68328 3.37497
 H -0.11996 0.72943 -3.37478
13
bifur_IRC_Cartesians_noMW_output/new_data/bifur_traj4_Cartesians point 421
C -0.06723 0.32841 1.16788
 C 0.19961 0.30121 -1.16547
 C -0.18660 0.10461 0.00146
 C 0.00048 -0.29172 2.65236
 C -0.06531 -0.27615 -2.65446
 F -0.23422 1.23853 1.20951
 F 0.70984 1.13387 -1.20252
 H -0.84869 -0.93159 2.95063
 H -0.90000 -0.88829 -2.72424
 H 0.69840 -1.05561 2.78599
 H 0.63880 -1.07109 -3.02135
 H 0.17547 0.68069 3.37411
 H -0.12056 0.72712 -3.37391
13
bifur_IRC_Cartesians_noMW_output/new_data/bifur_traj4_Cartesians point 422
C -0.06725 0.32960 1.16803
 C 0.19968 0.30240 -1.16562
 C -0.18561 0.10742 0.00146
 C 0.00042 -0.29221 2.65026
 C -0.06538 -0.27663 -2.65235
 F -0.23462 1.23928 1.21171
 F 0.70981 1.13459 -1.20474
 H -0.84891 -0.93161 2.94740
 H -0.90024 -0.88828 -2.72091
 H 0.69855 -1.05573 2.78246
 H 0.63893 -1.07121 -3.01791
 H 0.17538 0.67797 3.37274
 H -0.12076 0.72441 -3.37254
13
bifur_IRC_Cartesians_noMW_output/new_data/bifur_traj4_Cartesians point 423
C -0.06745 0.33054 1.16772
 C 0.19987 0.30330 -1.16530
 C -0.18602 0.10987 0.00146
 C 0.00039 -0.29267 2.64829
 C -0.06551 -0.27706 -2.65038
 F -0.23473 1.24006 1.21285
 F 0.71106 1.13522 -1.20588
 H -0.84897 -0.93189 2.94451
 H -0.90036 -0.88850 -2.71770
 H 0.69883 -1.05579 2.77952
 H 0.63913 -1.07129 -3.01530
 H 0.17516 0.67585 3.37137
 H -0.12140 0.72236 -3.37117
13
bifur_IRC_Cartesians_noMW_output/new_data/bifur_traj4_Cartesians point 424
C -0.06860 0.33105 1.16708
 C 0.20098 0.30359 -1.16465
 C -0.18756 0.11126 0.00148
 C 0.00060 -0.29301 2.64701
 C -0.06586 -0.27727 -2.64911
 F -0.23763 1.24097 1.21270
 F 0.71615 1.13525 -1.20568
 H -0.84868 -0.93246 2.94354
 H -0.90052 -0.88870 -2.71480
 H 0.69934 -1.05572 2.77721
 H 0.63914 -1.07135 -3.01498
 H 0.17584 0.67474 3.37039
 H -0.12323 0.72166 -3.37020
13
bifur_IRC_Cartesians_noMW_output/new_data/bifur_traj4_Cartesians point 425
C -0.07118 0.33115 1.16634
 C 0.20349 0.30317 -1.16386
 C -0.18968 0.11136 0.00151
 C 0.00119 -0.29322 2.64667
 C -0.06653 -0.27717 -2.64880
 F -0.24536 1.24211 1.21148
 F 0.72645 1.13438 -1.20435
 H -0.84799 -0.93329 2.94524
 H -0.90083 -0.88870 -2.71217
 H 0.70012 -1.05551 2.77528
 H 0.63880 -1.07144 -3.01753
 H 0.17812 0.67467 3.37002
 H -0.12660 0.72247 -3.36983
13
bifur_IRC_Cartesians_noMW_output/new_data/bifur_traj4_Cartesians point 426
C -0.07544 0.33090 1.16570
 C 0.20769 0.30207 -1.16314
 C -0.19179 0.11014 0.00156
 C 0.00223 -0.29329 2.64736
 C -0.06757 -0.27674 -2.64955
 F -0.25923 1.24353 1.20954
 F 0.74252 1.13249 -1.20221
 H -0.84691 -0.93430 2.94999
 H -0.90140 -0.88833 -2.70974
 H 0.70116 -1.05516 2.77343
 H 0.63797 -1.07158 -3.02312
 H 0.18244 0.67548 3.37036
 H -0.13166 0.72477 -3.37018
13
bifur_IRC_Cartesians_noMW_output/new_data/bifur_traj4_Cartesians point 427
C -0.08157 0.33034 1.16537
 C 0.21377 0.30028 -1.16268
 C -0.19336 0.10750 0.00164
 C 0.00378 -0.29321 2.64921
 C -0.06903 -0.27593 -2.65148
 F -0.28024 1.24527 1.20716
 F 0.76471 1.12944 -1.19957
 H -0.84544 -0.93542 2.95812
 H -0.90231 -0.88745 -2.70750
 H 0.70245 -1.05468 2.77147
 H 0.63657 -1.07180 -3.03191
 H 0.18916 0.67711 3.37153
 H -0.13849 0.72854 -3.37136
13
bifur_IRC_Cartesians_noMW_output/new_data/bifur_traj4_Cartesians point 428
C -0.08961 0.32949 1.16552
 C 0.22181 0.29782 -1.16268
 C -0.19388 0.10340 0.00174
 C 0.00588 -0.29296 2.65231
 C -0.07090 -0.27473 -2.65469
 F -0.30892 1.24731 1.20464
 F 0.79294 1.12518 -1.19670
 H -0.84361 -0.93656 2.96984
 H -0.90361 -0.88596 -2.70556
 H 0.70394 -1.05407 2.76931
 H 0.63451 -1.07212 -3.04391
 H 0.19846 0.67947 3.37364
 H -0.14702 0.73372 -3.37348
13
bifur_IRC_Cartesians_noMW_output/new_data/bifur_traj4_Cartesians point 429
C -0.09940 0.32844 1.16626
 C 0.23165 0.29480 -1.16323
 C -0.19301 0.09799 0.00186
 C 0.00848 -0.29257 2.65659
 C -0.07314 -0.27316 -2.65909
 F -0.34489 1.24962 1.20227
 F 0.82645 1.11980 -1.19390
 H -0.84149 -0.93764 2.98487
 H -0.90532 -0.88383 -2.70390
 H 0.70559 -1.05336 2.76684
 H 0.63183 -1.07254 -3.05872
 H 0.21025 0.68238 3.37665
 H -0.15701 0.74007 -3.37650
13
bifur_IRC_Cartesians_noMW_output/new_data/bifur_traj4_Cartesians point 430
C -0.09940 0.32844 1.16626
 C 0.23165 0.29480 -1.16323
 C -0.19301 0.09799 0.00186
 C 0.00848 -0.29257 2.65659
 C -0.07314 -0.27316 -2.65909
 F -0.34488 1.24961 1.20227
 F 0.82645 1.11980 -1.19390
 H -0.84149 -0.93764 2.98487
 H -0.90532 -0.88383 -2.70390
 H 0.70559 -1.05336 2.76685
 H 0.63183 -1.07254 -3.05871
 H 0.21025 0.68238 3.37665
 H -0.15700 0.74007 -3.37650
13
bifur_IRC_Cartesians_noMW_output/new_data/bifur_traj4_Cartesians point 431
C -0.12373 0.32614 1.16931
 C 0.25626 0.28760 -1.16582
 C -0.18745 0.08455 0.00217
 C 0.01501 -0.29155 2.66760
 C -0.07868 -0.26921 -2.67041
 F -0.43657 1.25519 1.19846
 F 0.90797 1.10622 -1.18907
 H -0.83651 -0.93968 3.02281
 H -0.90987 -0.87786 -2.70025
 H 0.70937 -1.05172 2.75999
 H 0.62482 -1.07371 -3.09491
 H 0.24045 0.68888 3.38463
 H -0.18108 0.75515 -3.38450
13
bifur_IRC_Cartesians_noMW_output/new_data/bifur_traj4_Cartesians point 432
C -0.13839 0.32505 1.17118
 C 0.27109 0.28356 -1.16741
 C -0.18386 0.07717 0.00235
 C 0.01893 -0.29106 2.67370
 C -0.08203 -0.26696 -2.67669
 F -0.49188 1.25874 1.19672
 F 0.95707 1.09823 -1.18671
 H -0.83357 -0.94092 3.04482
 H -0.91267 -0.87427 -2.69720
 H 0.71168 -1.05076 2.75496
 H 0.62063 -1.07444 -3.11583
 H 0.25861 0.69210 3.38908
 H -0.19563 0.76355 -3.38897
13
bifur_IRC_Cartesians_noMW_output/new_data/bifur_traj4_Cartesians point 433
C -0.15439 0.32413 1.17277
 C 0.28724 0.27942 -1.16869
 C -0.18103 0.07006 0.00256
 C 0.02316 -0.29071 2.67949
 C -0.08573 -0.26468 -2.68268
 F -0.55139 1.26293 1.19468
 F 1.01134 1.08984 -1.18400
 H -0.83031 -0.94254 3.06753
 H -0.91567 -0.87063 -2.69259
 H 0.71438 -1.04971 2.74862
 H 0.61625 -1.07523 -3.13777
 H 0.27802 0.69502 3.39328
 H -0.21188 0.77211 -3.39319
13
bifur_IRC_Cartesians_noMW_output/new_data/bifur_traj4_Cartesians point 434
C -0.17095 0.32347 1.17367
 C 0.30390 0.27542 -1.16928
 C -0.17998 0.06386 0.00277
 C 0.02746 -0.29059 2.68435
 C -0.08962 -0.26257 -2.68775
 F -0.61162 1.26767 1.19206
 F 1.06870 1.08157 -1.18069
 H -0.82684 -0.94464 3.08929
 H -0.91867 -0.86730 -2.68612
 H 0.71745 -1.04860 2.74107
 H 0.61199 -1.07603 -3.15946
 H 0.29745 0.69741 3.39672
 H -0.22929 0.78033 -3.39665
13
bifur_IRC_Cartesians_noMW_output/new_data/bifur_traj4_Cartesians point 435
C -0.18738 0.32305 1.17360
 C 0.32033 0.27171 -1.16888
 C -0.18144 0.05895 0.00297
 C 0.03163 -0.29072 2.68792
 C -0.09355 -0.26074 -2.69153
 F -0.66952 1.27282 1.18862
 F 1.12707 1.07386 -1.17654
 H -0.82324 -0.94729 3.10894
 H -0.92147 -0.86457 -2.67786
 H 0.72083 -1.04746 2.73270
 H 0.60813 -1.07678 -3.18000
 H 0.31590 0.69924 3.39911
 H -0.24728 0.78792 -3.39905
13
bifur_IRC_Cartesians_noMW_output/new_data/bifur_traj4_Cartesians point 436
C -0.20351 0.32275 1.17240
 C 0.33634 0.26818 -1.16738
 C -0.18584 0.05510 0.00317
 C 0.03563 -0.29107 2.69032
 C -0.09748 -0.25917 -2.69413
 F -0.72429 1.27828 1.18396
 F 1.18608 1.06672 -1.17118
 H -0.81950 -0.95050 3.12655
 H -0.92400 -0.86252 -2.66815
 H 0.72450 -1.04628 2.72398
 H 0.60471 -1.07745 -3.19956
 H 0.33309 0.70082 3.40049
 H -0.26574 0.79514 -3.40046
13
bifur_IRC_Cartesians_noMW_output/new_data/bifur_traj4_Cartesians point 437
C -0.21989 0.32229 1.16999
 C 0.35249 0.26445 -1.16465
 C -0.19363 0.05159 0.00337
 C 0.03961 -0.29155 2.69207
 C -0.10153 -0.25771 -2.69610
 F -0.77765 1.28408 1.17738
 F 1.24782 1.05977 -1.16388
 H -0.81544 -0.95441 3.14339
 H -0.92628 -0.86112 -2.65736
 H 0.72856 -1.04499 2.71538
 H 0.60160 -1.07804 -3.21960
 H 0.34962 0.70280 3.40120
 H -0.28529 0.80282 -3.40120
13
bifur_IRC_Cartesians_noMW_output/new_data/bifur_traj4_Cartesians point 438
C -0.23759 0.32126 1.16616
 C 0.36979 0.25989 -1.16048
 C -0.20560 0.04727 0.00359
 C 0.04384 -0.29202 2.69397
 C -0.10593 -0.25610 -2.69823
 F -0.83302 1.29036 1.16779
 F 1.31635 1.05230 -1.15349
 H -0.81072 -0.95925 3.16162
 H -0.92839 -0.86025 -2.64585
 H 0.73324 -1.04346 2.70745
 H 0.59856 -1.07854 -3.24250
 H 0.36661 0.70619 3.40173
 H -0.30714 0.81234 -3.40176
13
bifur_IRC_Cartesians_noMW_output/new_data/bifur_traj4_Cartesians point 439
C -0.25766 0.31919 1.16072
 C 0.38927 0.25383 -1.15465
 C -0.22259 0.04087 0.00383
 C 0.04860 -0.29233 2.69692
 C -0.11093 -0.25407 -2.70145
 F -0.89368 1.29720 1.15395
 F 1.39562 1.04360 -1.13870
 H -0.80500 -0.96527 3.18354
 H -0.93039 -0.85982 -2.63418
 H 0.73874 -1.04158 2.70098
 H 0.59534 -1.07895 -3.27086
 H 0.38516 0.71212 3.40263
 H -0.33246 0.82520 -3.40272
13
bifur_IRC_Cartesians_noMW_output/new_data/bifur_traj4_Cartesians point 440
C -0.28016 0.31581 1.15373
 C 0.41099 0.24596 -1.14722
 C -0.24457 0.03164 0.00409
 C 0.05394 -0.29236 2.70151
 C -0.11651 -0.25148 -2.70635
 F -0.96004 1.30443 1.13545
 F 1.48578 1.03343 -1.11913
 H -0.79823 -0.97243 3.21014
 H -0.93226 -0.85976 -2.62322
 H 0.74501 -1.03931 2.69676
 H 0.59184 -1.07925 -3.30560
 H 0.40546 0.72125 3.40432
 H -0.36123 0.84206 -3.40447
13
bifur_IRC_Cartesians_noMW_output/new_data/bifur_traj4_Cartesians point 441
C -0.28017 0.31581 1.15372
 C 0.41099 0.24596 -1.14722
 C -0.24457 0.03164 0.00409
 C 0.05394 -0.29236 2.70151
 C -0.11651 -0.25148 -2.70636
 F -0.96005 1.30443 1.13545
 F 1.48579 1.03343 -1.11913
 H -0.79823 -0.97243 3.21015
 H -0.93226 -0.85976 -2.62322
 H 0.74501 -1.03931 2.69676
 H 0.59184 -1.07925 -3.30561
 H 0.40547 0.72125 3.40432
 H -0.36123 0.84207 -3.40447
13
bifur_IRC_Cartesians_noMW_output/new_data/bifur_traj4_Cartesians point 442
C -0.32658 0.30615 1.13722
 C 0.45549 0.22707 -1.12980
 C -0.29682 0.00741 0.00463
 C 0.06493 -0.29158 2.71429
 C -0.12796 -0.24534 -2.71979
 F -1.09293 1.31817 1.09008
 F 1.67463 1.01137 -1.07149
 H -0.78341 -0.98810 3.27016
 H -0.93521 -0.86062 -2.60603
 H 0.75814 -1.03425 2.69564
 H 0.58490 -1.07947 -3.38461
 H 0.44620 0.74623 3.40958
 H -0.42139 0.88294 -3.40988
13
bifur_IRC_Cartesians_noMW_output/new_data/bifur_traj4_Cartesians point 443
C -0.34629 0.30117 1.12922
 C 0.47427 0.21818 -1.12142
 C -0.32211 -0.00441 0.00485
 C 0.06957 -0.29102 2.72058
 C -0.13282 -0.24252 -2.72636
 F -1.14750 1.32372 1.06803
 F 1.75627 1.00174 -1.04845
 H -0.77677 -0.99522 3.29699
 H -0.93610 -0.86147 -2.60017
 H 0.76388 -1.03195 2.69763
 H 0.58213 -1.07941 -3.42053
 H 0.46289 0.75888 3.41218
 H -0.44742 0.90232 -3.41255
13
bifur_IRC_Cartesians_noMW_output/new_data/bifur_traj4_Cartesians point 444
C -0.36136 0.29706 1.12253
 C 0.48855 0.21108 -1.11443
 C -0.34314 -0.01381 0.00502
 C 0.07310 -0.29055 2.72547
 C -0.13655 -0.24033 -2.73147
 F -1.18811 1.32792 1.04992
 F 1.81949 0.99438 -1.02957
 H -0.77153 -1.00095 3.31764
 H -0.93660 -0.86243 -2.59592
 H 0.76839 -1.03013 2.69994
 H 0.58017 -1.07930 -3.44871
 H 0.47523 0.76925 3.41412
 H -0.46764 0.91781 -3.41454
13
bifur_IRC_Cartesians_noMW_output/new_data/bifur_traj4_Cartesians point 445
C -0.37161 0.29425 1.11765
 C 0.49823 0.20624 -1.10936
 C -0.35832 -0.02004 0.00514
 C 0.07547 -0.29027 2.72857
 C -0.13910 -0.23888 -2.73472
 F -1.21513 1.33087 1.03715
 F 1.86299 0.98946 -1.01627
 H -0.76790 -1.00503 3.33135
 H -0.93687 -0.86327 -2.59270
 H 0.77155 -1.02887 2.70151
 H 0.57893 -1.07921 -3.46786
 H 0.48338 0.77635 3.41522
 H -0.48162 0.92839 -3.41568
13
bifur_IRC_Cartesians_noMW_output/new_data/bifur_traj4_Cartesians point 446
C -0.37821 0.29269 1.11447
 C 0.50446 0.20337 -1.10604
 C -0.36811 -0.02340 0.00521
 C 0.07697 -0.29021 2.73005
 C -0.14076 -0.23807 -2.73630
 F -1.23244 1.33295 1.02929
 F 1.89110 0.98648 -1.00807
 H -0.76559 -1.00770 3.33937
 H -0.93707 -0.86385 -2.58983
 H 0.77364 -1.02807 2.70176
 H 0.57818 -1.07916 -3.47943
 H 0.48853 0.78034 3.41557
 H -0.49071 0.93463 -3.41606
13
bifur_IRC_Cartesians_noMW_output/new_data/bifur_traj4_Cartesians point 447
C -0.38247 0.29213 1.11248
 C 0.50851 0.20196 -1.10397
 C -0.37403 -0.02454 0.00526
 C 0.07792 -0.29035 2.73025
 C -0.14186 -0.23772 -2.73655
 F -1.24376 1.33456 1.02504
 F 1.90918 0.98482 -1.00362
 H -0.76419 -1.00943 3.34337
 H -0.93729 -0.86422 -2.58677
 H 0.77504 -1.02761 2.70063
 H 0.57775 -1.07918 -3.48562
 H 0.49183 0.78192 3.41531
 H -0.49663 0.93765 -3.41581
13
bifur_IRC_Cartesians_noMW_output/new_data/bifur_traj4_Cartesians point 448
C -0.38524 0.29226 1.11120
 C 0.51117 0.20155 -1.10263
 C -0.37759 -0.02404 0.00529
 C 0.07852 -0.29066 2.72943
 C -0.14261 -0.23770 -2.73577
 F -1.25118 1.33595 1.02316
 F 1.92098 0.98407 -1.00160
 H -0.76337 -1.01058 3.34452
 H -0.93753 -0.86449 -2.58331
 H 0.77603 -1.02736 2.69838
 H 0.57754 -1.07924 -3.48816
 H 0.49389 0.78178 3.41451
 H -0.50060 0.93846 -3.41503
13
bifur_IRC_Cartesians_noMW_output/new_data/bifur_traj4_Cartesians point 449
C -0.38700 0.29283 1.11020
 C 0.51284 0.20177 -1.10160
 C -0.38013 -0.02244 0.00532
 C 0.07884 -0.29109 2.72786
 C -0.14312 -0.23793 -2.73423
 F -1.25551 1.33720 1.02252
 F 1.92877 0.98398 -1.00089
 H -0.76289 -1.01145 3.34362
 H -0.93772 -0.86480 -2.57950
 H 0.77679 -1.02723 2.69551
 H 0.57754 -1.07932 -3.48829
 H 0.49494 0.78060 3.41327
 H -0.50334 0.93789 -3.41379
13
bifur_IRC_Cartesians_noMW_output/new_data/bifur_traj4_Cartesians point 450
C -0.38801 0.29353 1.10912
 C 0.51376 0.20227 -1.10050
 C -0.38278 -0.02028 0.00533
 C 0.07897 -0.29158 2.72585
 C -0.14348 -0.23830 -2.73223
 F -1.25708 1.33832 1.02212
 F 1.93407 0.98433 -1.00044
 H -0.76257 -1.01227 3.34140
 H -0.93778 -0.86530 -2.57563
 H 0.77743 -1.02716 2.69266
 H 0.57776 -1.07936 -3.48716
 H 0.49507 0.77908 3.41172
 H -0.50537 0.93671 -3.41224
13
bifur_IRC_Cartesians_noMW_output/new_data/bifur_traj4_Cartesians point 451
C -0.38853 0.29409 1.10769
 C 0.51416 0.20274 -1.09906
 C -0.38639 -0.01810 0.00533
 C 0.07895 -0.29205 2.72373
 C -0.14372 -0.23873 -2.73011
 F -1.25626 1.33929 1.02112
 F 1.93813 0.98493 -0.99941
 H -0.76227 -1.01318 3.33858
 H -0.93766 -0.86606 -2.57203
 H 0.77806 -1.02708 2.69043
 H 0.57819 -1.07934 -3.48574
 H 0.49440 0.77785 3.41002
 H -0.50706 0.93564 -3.41055
13
bifur_IRC_Cartesians_noMW_output/new_data/bifur_traj4_Cartesians point 452
C -0.38853 0.29409 1.10769
 C 0.51416 0.20274 -1.09906
 C -0.38639 -0.01810 0.00533
 C 0.07895 -0.29205 2.72373
 C -0.14372 -0.23872 -2.73011
 F -1.25626 1.33929 1.02112
 F 1.93814 0.98493 -0.99941
 H -0.76227 -1.01318 3.33858
 H -0.93766 -0.86606 -2.57203
 H 0.77806 -1.02708 2.69044
 H 0.57819 -1.07934 -3.48575
 H 0.49440 0.77785 3.41003
 H -0.50706 0.93564 -3.41055
13
bifur_IRC_Cartesians_noMW_output/new_data/bifur_traj4_Cartesians point 453
C -0.38878 0.29439 1.10345
 C 0.51398 0.20301 -1.09481
 C -0.39773 -0.01471 0.00533
 C 0.07866 -0.29284 2.71977
 C -0.14404 -0.23952 -2.72617
 F -1.24916 1.34082 1.01602
 F 1.94545 0.98641 -0.99426
 H -0.76142 -1.01556 3.33273
 H -0.93684 -0.86844 -2.56614
 H 0.77945 -1.02683 2.68871
 H 0.57955 -1.07909 -3.48409
 H 0.49120 0.77728 3.40654
 H -0.51033 0.93507 -3.40709
13
bifur_IRC_Cartesians_noMW_output/new_data/bifur_traj4_Cartesians point 454
C -0.38853 0.29418 1.10065
 C 0.51344 0.20286 -1.09201
 C -0.40538 -0.01339 0.00532
 C 0.07838 -0.29318 2.71786
 C -0.14412 -0.23991 -2.72427
 F -1.24302 1.34142 1.01204
 F 1.94879 0.98730 -0.99025
 H -0.76088 -1.01703 3.32961
 H -0.93615 -0.87005 -2.56370
 H 0.78021 -1.02664 2.68903
 H 0.58049 -1.07887 -3.48374
 H 0.48872 0.77783 3.40471
 H -0.51195 0.93548 -3.40527
13
bifur_IRC_Cartesians_noMW_output/new_data/bifur_traj4_Cartesians point 455
C -0.38792 0.29381 1.09747
 C 0.51250 0.20264 -1.08884
 C -0.41411 -0.01209 0.00530
 C 0.07800 -0.29350 2.71586
 C -0.14412 -0.24034 -2.72227
 F -1.23489 1.34192 1.00736
 F 1.95140 0.98838 -0.98556
 H -0.76031 -1.01864 3.32605
 H -0.93529 -0.87192 -2.56146
 H 0.78098 -1.02644 2.68994
 H 0.58160 -1.07859 -3.48330
 H 0.48555 0.77871 3.40274
 H -0.51339 0.93607 -3.40331
13
bifur_IRC_Cartesians_noMW_output/new_data/bifur_traj4_Cartesians point 456
C -0.38688 0.29337 1.09404
 C 0.51110 0.20243 -1.08543
 C -0.42352 -0.01073 0.00528
 C 0.07749 -0.29382 2.71373
 C -0.14404 -0.24081 -2.72013
 F -1.22478 1.34230 1.00229
 F 1.95288 0.98968 -0.98048
 H -0.75978 -1.02031 3.32191
 H -0.93429 -0.87400 -2.55940
 H 0.78174 -1.02625 2.69129
 H 0.58289 -1.07827 -3.48252
 H 0.48172 0.77975 3.40063
 H -0.51453 0.93668 -3.40121
13
bifur_IRC_Cartesians_noMW_output/new_data/bifur_traj4_Cartesians point 457
C -0.38547 0.29293 1.09059
 C 0.50933 0.20229 -1.08201
 C -0.43296 -0.00925 0.00526
 C 0.07688 -0.29414 2.71151
 C -0.14386 -0.24133 -2.71790
 F -1.21333 1.34257 0.99726
 F 1.95308 0.99116 -0.97547
 H -0.75932 -1.02194 3.31732
 H -0.93322 -0.87616 -2.55752
 H 0.78242 -1.02608 2.69284
 H 0.58427 -1.07793 -3.48130
 H 0.47747 0.78075 3.39846
 H -0.51527 0.93712 -3.39905
13
bifur_IRC_Cartesians_noMW_output/new_data/bifur_traj4_Cartesians point 458
C -0.38388 0.29259 1.08741
 C 0.50739 0.20228 -1.07885
 C -0.44162 -0.00767 0.00523
 C 0.07624 -0.29445 2.70930
 C -0.14363 -0.24186 -2.71568
 F -1.20171 1.34276 0.99278
 F 1.95220 0.99270 -0.97102
 H -0.75897 -1.02339 3.31258
 H -0.93220 -0.87820 -2.55578
 H 0.78300 -1.02595 2.69427
 H 0.58562 -1.07760 -3.47964
 H 0.47319 0.78153 3.39635
 H -0.51564 0.93727 -3.39695
13
bifur_IRC_Cartesians_noMW_output/new_data/bifur_traj4_Cartesians point 459
C -0.38232 0.29241 1.08480
 C 0.50556 0.20243 -1.07627
 C -0.44867 -0.00607 0.00521
 C 0.07565 -0.29474 2.70725
 C -0.14339 -0.24237 -2.71362
 F -1.19130 1.34290 0.98930
 F 1.95061 0.99414 -0.96757
 H -0.75875 -1.02456 3.30811
 H -0.93133 -0.87992 -2.55420
 H 0.78343 -1.02587 2.69529
 H 0.58680 -1.07734 -3.47769
 H 0.46938 0.78193 3.39446
 H -0.51570 0.93707 -3.39507
13
bifur_IRC_Cartesians_noMW_output/new_data/bifur_traj4_Cartesians point 460
C -0.38102 0.29243 1.08305
 C 0.50409 0.20272 -1.07454
 C -0.45330 -0.00457 0.00519
 C 0.07518 -0.29500 2.70556
 C -0.14318 -0.24280 -2.71191
 F -1.18343 1.34300 0.98726
 F 1.94867 0.99532 -0.96556
 H -0.75868 -1.02531 3.30441
 H -0.93072 -0.88113 -2.55285
 H 0.78370 -1.02585 2.69568
 H 0.58768 -1.07716 -3.47565
 H 0.46652 0.78184 3.39298
 H -0.51549 0.93649 -3.39360
13
bifur_IRC_Cartesians_noMW_output/new_data/bifur_traj4_Cartesians point 461
C -0.38012 0.29269 1.08241
 C 0.50313 0.20316 -1.07392
 C -0.45485 -0.00333 0.00518
 C 0.07489 -0.29519 2.70441
 C -0.14301 -0.24310 -2.71075
 F -1.17905 1.34306 0.98699
 F 1.94647 0.99611 -0.96533
 H -0.75879 -1.02553 3.30187
 H -0.93047 -0.88166 -2.55189
 H 0.78374 -1.02589 2.69535
 H 0.58813 -1.07709 -3.47369
 H 0.46494 0.78123 3.39208
 H -0.51500 0.93555 -3.39271
13
bifur_IRC_Cartesians_noMW_output/new_data/bifur_traj4_Cartesians point 462
C -0.37958 0.29318 1.08294
 C 0.50266 0.20376 -1.07447
 C -0.45313 -0.00234 0.00517
 C 0.07476 -0.29531 2.70383
 C -0.14289 -0.24328 -2.71017
 F -1.17816 1.34305 0.98861
 F 1.94378 0.99650 -0.96698
 H -0.75909 -1.02519 3.30050
 H -0.93057 -0.88148 -2.55138
 H 0.78355 -1.02601 2.69430
 H 0.58816 -1.07715 -3.47174
 H 0.46467 0.78007 3.39181
 H -0.51415 0.93422 -3.39242
13
bifur_IRC_Cartesians_noMW_output/new_data/bifur_traj4_Cartesians point 463
C -0.37959 0.29318 1.08294
 C 0.50266 0.20376 -1.07447
 C -0.45313 -0.00234 0.00517
 C 0.07476 -0.29531 2.70383
 C -0.14289 -0.24328 -2.71017
 F -1.17817 1.34305 0.98861
 F 1.94379 0.99650 -0.96698
 H -0.75909 -1.02519 3.30050
 H -0.93057 -0.88148 -2.55138
 H 0.78355 -1.02601 2.69430
 H 0.58816 -1.07715 -3.47174
 H 0.46467 0.78007 3.39181
 H -0.51415 0.93422 -3.39243
13
bifur_IRC_Cartesians_noMW_output/new_data/bifur_traj4_Cartesians point 464
C -0.37871 0.29485 1.08663
 C 0.50221 0.20558 -1.07817
 C -0.44230 -0.00040 0.00517
 C 0.07473 -0.29545 2.70354
 C -0.14258 -0.24348 -2.70985
 F -1.18202 1.34278 0.99639
 F 1.93524 0.99679 -0.97487
 H -0.76029 -1.02318 3.29923
 H -0.93150 -0.87967 -2.55122
 H 0.78251 -1.02646 2.69045
 H 0.58742 -1.07751 -3.46670
 H 0.46631 0.77611 3.39235
 H -0.51102 0.93004 -3.39295
13
bifur_IRC_Cartesians_noMW_output/new_data/bifur_traj4_Cartesians point 465
C -0.37792 0.29598 1.08913
 C 0.50171 0.20686 -1.08069
 C -0.43496 0.00097 0.00517
 C 0.07467 -0.29554 2.70330
 C -0.14233 -0.24364 -2.70959
 F -1.18395 1.34254 1.00170
 F 1.92877 0.99708 -0.98025
 H -0.76115 -1.02178 3.29813
 H -0.93210 -0.87847 -2.55121
 H 0.78177 -1.02678 2.68795
 H 0.58697 -1.07775 -3.46304
 H 0.46721 0.77341 3.39269
 H -0.50870 0.92712 -3.39327
13
bifur_IRC_Cartesians_noMW_output/new_data/bifur_traj4_Cartesians point 466
C -0.37672 0.29724 1.09162
 C 0.50080 0.20835 -1.08321
 C -0.42754 0.00275 0.00516
 C 0.07449 -0.29568 2.70274
 C -0.14199 -0.24389 -2.70901
 F -1.18442 1.34225 1.00728
 F 1.92086 0.99764 -0.98593
 H -0.76211 -1.02033 3.29620
 H -0.93264 -0.87736 -2.55106
 H 0.78097 -1.02714 2.68530
 H 0.58663 -1.07798 -3.45853
 H 0.46762 0.77040 3.39282
 H -0.50595 0.92374 -3.39339
13
bifur_IRC_Cartesians_noMW_output/new_data/bifur_traj4_Cartesians point 467
C -0.37507 0.29855 1.09378
 C 0.49940 0.20998 -1.08541
 C -0.42095 0.00496 0.00514
 C 0.07416 -0.29588 2.70176
 C -0.14155 -0.24427 -2.70800
 F -1.18266 1.34193 1.01259
 F 1.91182 0.99855 -0.99135
 H -0.76311 -1.01899 3.29322
 H -0.93304 -0.87651 -2.55067
 H 0.78017 -1.02751 2.68275
 H 0.58652 -1.07817 -3.45327
 H 0.46724 0.76727 3.39260
 H -0.50293 0.92009 -3.39316
13
bifur_IRC_Cartesians_noMW_output/new_data/bifur_traj4_Cartesians point 468
C -0.37296 0.29981 1.09532
 C 0.49749 0.21166 -1.08699
 C -0.41605 0.00757 0.00512
 C 0.07368 -0.29615 2.70028
 C -0.14105 -0.24477 -2.70648
 F -1.17812 1.34162 1.01707
 F 1.90212 0.99983 -0.99595
 H -0.76408 -1.01791 3.28909
 H -0.93322 -0.87608 -2.54995
 H 0.77947 -1.02787 2.68048
 H 0.58670 -1.07829 -3.44745
 H 0.46586 0.76423 3.39193
 H -0.49985 0.91635 -3.39247
13
bifur_IRC_Cartesians_noMW_output/new_data/bifur_traj4_Cartesians point 469
C -0.37044 0.30094 1.09599
 C 0.49507 0.21329 -1.08771
 C -0.41352 0.01052 0.00509
 C 0.07303 -0.29649 2.69827
 C -0.14048 -0.24540 -2.70443
 F -1.17049 1.34134 1.02026
 F 1.89225 1.00151 -0.99927
 H -0.76494 -1.01723 3.28378
 H -0.93312 -0.87621 -2.54884
 H 0.77892 -1.02819 2.67870
 H 0.58725 -1.07832 -3.44131
 H 0.46334 0.76149 3.39072
 H -0.49687 0.91275 -3.39125
13
bifur_IRC_Cartesians_noMW_output/new_data/bifur_traj4_Cartesians point 470
C -0.36753 0.30189 1.09567
 C 0.49215 0.21483 -1.08744
 C -0.41374 0.01375 0.00506
 C 0.07221 -0.29690 2.69572
 C -0.13986 -0.24615 -2.70184
 F -1.15963 1.34111 1.02191
 F 1.88251 1.00356 -1.00106
 H -0.76565 -1.01702 3.27734
 H -0.93270 -0.87695 -2.54735
 H 0.77856 -1.02845 2.67752
 H 0.58817 -1.07825 -3.43500
 H 0.45963 0.75917 3.38895
 H -0.49412 0.90940 -3.38948
13
bifur_IRC_Cartesians_noMW_output/new_data/bifur_traj4_Cartesians point 471
C -0.36424 0.30266 1.09439
 C 0.48875 0.21627 -1.08622
 C -0.41662 0.01726 0.00502
 C 0.07123 -0.29737 2.69266
 C -0.13919 -0.24703 -2.69875
 F -1.14560 1.34092 1.02206
 F 1.87283 1.00599 -1.00135
 H -0.76623 -1.01726 3.26980
 H -0.93197 -0.87828 -2.54549
 H 0.77839 -1.02866 2.67693
 H 0.58947 -1.07807 -3.42853
 H 0.45476 0.75726 3.38666
 H -0.49157 0.90632 -3.38718
13
bifur_IRC_Cartesians_noMW_output/new_data/bifur_traj4_Cartesians point 472
C -0.36053 0.30331 1.09230
 C 0.48484 0.21767 -1.08420
 C -0.42173 0.02107 0.00497
 C 0.07008 -0.29790 2.68911
 C -0.13846 -0.24802 -2.69515
 F -1.12856 1.34075 1.02101
 F 1.86289 1.00879 -1.00043
 H -0.76671 -1.01786 3.26114
 H -0.93098 -0.88013 -2.54331
 H 0.77835 -1.02884 2.67684
 H 0.59112 -1.07781 -3.42173
 H 0.44878 0.75563 3.38387
 H -0.48910 0.90335 -3.38440
13
bifur_IRC_Cartesians_noMW_output/new_data/bifur_traj4_Cartesians point 473
C -0.35637 0.30391 1.08960
 C 0.48042 0.21913 -1.08158
 C -0.42844 0.02528 0.00491
 C 0.06878 -0.29851 2.68507
 C -0.13765 -0.24914 -2.69106
 F -1.10883 1.34058 1.01917
 F 1.85228 1.01196 -0.99875
 H -0.76717 -1.01871 3.25135
 H -0.92977 -0.88240 -2.54082
 H 0.77839 -1.02900 2.67702
 H 0.59305 -1.07749 -3.41438
 H 0.44184 0.75409 3.38063
 H -0.48654 0.90030 -3.38117
13
bifur_IRC_Cartesians_noMW_output/new_data/bifur_traj4_Cartesians point 474
C -0.35637 0.30391 1.08960
 C 0.48042 0.21913 -1.08158
 C -0.42844 0.02528 0.00491
 C 0.06878 -0.29851 2.68507
 C -0.13765 -0.24914 -2.69106
 F -1.10883 1.34058 1.01917
 F 1.85228 1.01196 -0.99875
 H -0.76717 -1.01871 3.25135
 H -0.92977 -0.88240 -2.54082
 H 0.77839 -1.02900 2.67702
 H 0.59305 -1.07749 -3.41438
 H 0.44184 0.75409 3.38063
 H -0.48654 0.90030 -3.38117
13
bifur_IRC_Cartesians_noMW_output/new_data/bifur_traj4_Cartesians point 475
C -0.34716 0.30533 1.08349
 C 0.47063 0.22243 -1.07564
 C -0.44369 0.03489 0.00479
 C 0.06587 -0.29990 2.67586
 C -0.13587 -0.25168 -2.68174
 F -1.06484 1.34030 1.01504
 F 1.82900 1.01908 -0.99495
 H -0.76815 -1.02070 3.22927
 H -0.92706 -0.88750 -2.53489
 H 0.77855 -1.02936 2.67716
 H 0.59740 -1.07676 -3.39783
 H 0.42632 0.75050 3.37326
 H -0.48099 0.89337 -3.37381
13
bifur_IRC_Cartesians_noMW_output/new_data/bifur_traj4_Cartesians point 476
C -0.34259 0.30624 1.08066
 C 0.46579 0.22427 -1.07290
 C -0.45059 0.04002 0.00472
 C 0.06444 -0.30064 2.67107
 C -0.13499 -0.25299 -2.67690
 F -1.04340 1.34024 1.01360
 F 1.81714 1.02268 -0.99369
 H -0.76871 -1.02159 3.21797
 H -0.92580 -0.88993 -2.53159
 H 0.77860 -1.02957 2.67666
 H 0.59952 -1.07644 -3.38906
 H 0.41874 0.74824 3.36950
 H -0.47814 0.88946 -3.37005
13
bifur_IRC_Cartesians_noMW_output/new_data/bifur_traj4_Cartesians point 477
C -0.33837 0.30729 1.07833
 C 0.46136 0.22618 -1.07065
 C -0.45611 0.04510 0.00467
 C 0.06312 -0.30138 2.66648
 C -0.13417 -0.25425 -2.67226
 F -1.02412 1.34024 1.01300
 F 1.80579 1.02606 -0.99326
 H -0.76933 -1.02227 3.20727
 H -0.92473 -0.89203 -2.52824
 H 0.77859 -1.02980 2.67562
 H 0.60142 -1.07617 -3.38041
 H 0.41192 0.74567 3.36597
 H -0.47536 0.88537 -3.36652
13
bifur_IRC_Cartesians_noMW_output/new_data/bifur_traj4_Cartesians point 478
C -0.33472 0.30845 1.07670
 C 0.45758 0.22809 -1.06909
 C -0.45971 0.04988 0.00462
 C 0.06199 -0.30207 2.66234
 C -0.13346 -0.25538 -2.66807
 F -1.00817 1.34029 1.01342
 F 1.79539 1.02902 -0.99383
 H -0.76998 -1.02267 3.19774
 H -0.92394 -0.89365 -2.52504
 H 0.77851 -1.03005 2.67402
 H 0.60298 -1.07600 -3.37226
 H 0.40628 0.74285 3.36289
 H -0.47275 0.88124 -3.36344
13
bifur_IRC_Cartesians_noMW_output/new_data/bifur_traj4_Cartesians point 479
C -0.33188 0.30968 1.07599
 C 0.45470 0.22990 -1.06843
 C -0.46086 0.05403 0.00459
 C 0.06114 -0.30266 2.65896
 C -0.13290 -0.25632 -2.66466
 F -0.99682 1.34039 1.01502
 F 1.78650 1.03136 -0.99556
 H -0.77065 -1.02270 3.19008
 H -0.92349 -0.89462 -2.52223
 H 0.77833 -1.03031 2.67190
 H 0.60406 -1.07593 -3.36510
 H 0.40228 0.73990 3.36049
 H -0.47041 0.87728 -3.36104
13
bifur_IRC_Cartesians_noMW_output/new_data/bifur_traj4_Cartesians point 480
C -0.33008 0.31091 1.07637
 C 0.45297 0.23148 -1.06885
 C -0.45911 0.05722 0.00457
 C 0.06064 -0.30310 2.65666
 C -0.13253 -0.25696 -2.66233
 F -0.99122 1.34050 1.01788
 F 1.77965 1.03286 -0.99852
 H -0.77131 -1.02231 3.18497
 H -0.92347 -0.89479 -2.52011
 H 0.77803 -1.03057 2.66936
 H 0.60454 -1.07598 -3.35947
 H 0.40033 0.73698 3.35904
 H -0.46845 0.87376 -3.35958
13
bifur_IRC_Cartesians_noMW_output/new_data/bifur_traj4_Cartesians point 481
C -0.32933 0.31206 1.07785
 C 0.45241 0.23278 -1.07035
 C -0.45451 0.05928 0.00456
 C 0.06050 -0.30335 2.65557
 C -0.13234 -0.25729 -2.66122
 F -0.99136 1.34058 1.02188
 F 1.77485 1.03347 -1.00258
 H -0.77196 -1.02147 3.18260
 H -0.92386 -0.89417 -2.51886
 H 0.77761 -1.03082 2.66662
 H 0.60441 -1.07615 -3.35555
 H 0.40044 0.73427 3.35861
 H -0.46687 0.87082 -3.35914
13
bifur_IRC_Cartesians_noMW_output/new_data/bifur_traj4_Cartesians point 482
C -0.32926 0.31312 1.08013
 C 0.45260 0.23384 -1.07263
 C -0.44784 0.06042 0.00457
 C 0.06060 -0.30346 2.65543
 C -0.13227 -0.25737 -2.66107
 F -0.99542 1.34058 1.02666
 F 1.77125 1.03345 -1.00740
 H -0.77260 -1.02030 3.18228
 H -0.92452 -0.89297 -2.51842
 H 0.77707 -1.03107 2.66390
 H 0.60385 -1.07640 -3.35292
 H 0.40199 0.73180 3.35897
 H -0.46546 0.86837 -3.35949
13
bifur_IRC_Cartesians_noMW_output/new_data/bifur_traj4_Cartesians point 483
C -0.32934 0.31409 1.08280
 C 0.45299 0.23478 -1.07530
 C -0.44017 0.06109 0.00457
 C 0.06078 -0.30347 2.65577
 C -0.13220 -0.25735 -2.66141
 F -1.00073 1.34047 1.03178
 F 1.76759 1.03319 -1.01256
 H -0.77328 -1.01894 3.18284
 H -0.92528 -0.89152 -2.51858
 H 0.77644 -1.03133 2.66139
 H 0.60312 -1.07668 -3.35080
 H 0.40402 0.72950 3.35974
 H -0.46393 0.86617 -3.36024
13
bifur_IRC_Cartesians_noMW_output/new_data/bifur_traj4_Cartesians point 484
C -0.32914 0.31499 1.08544
 C 0.45307 0.23571 -1.07795
 C -0.43257 0.06165 0.00458
 C 0.06089 -0.30345 2.65619
 C -0.13207 -0.25732 -2.66181
 F -1.00498 1.34022 1.03680
 F 1.76292 1.03301 -1.01763
 H -0.77400 -1.01753 3.18326
 H -0.92597 -0.89013 -2.51910
 H 0.77573 -1.03160 2.65927
 H 0.60244 -1.07693 -3.34856
 H 0.40573 0.72736 3.36055
 H -0.46208 0.86402 -3.36104
13
bifur_IRC_Cartesians_noMW_output/new_data/bifur_traj4_Cartesians point 485
C -0.32914 0.31499 1.08544
 C 0.45307 0.23571 -1.07795
 C -0.43257 0.06165 0.00458
 C 0.06089 -0.30345 2.65619
 C -0.13207 -0.25732 -2.66181
 F -1.00498 1.34022 1.03680
 F 1.76292 1.03301 -1.01763
 H -0.77400 -1.01753 3.18326
 H -0.92597 -0.89013 -2.51910
 H 0.77573 -1.03160 2.65927
 H 0.60244 -1.07693 -3.34856
 H 0.40573 0.72736 3.36055
 H -0.46208 0.86402 -3.36104
13
bifur_IRC_Cartesians_noMW_output/new_data/bifur_traj4_Cartesians point 486
C -0.32701 0.31635 1.08926
 C 0.45137 0.23748 -1.08181
 C -0.42147 0.06305 0.00456
 C 0.06057 -0.30341 2.65636
 C -0.13143 -0.25750 -2.66195
 F -1.00465 1.33929 1.04442
 F 1.74972 1.03362 -1.02541
 H -0.77544 -1.01522 3.18164
 H -0.92665 -0.88843 -2.52071
 H 0.77435 -1.03211 2.65709
 H 0.60191 -1.07721 -3.34299
 H 0.40614 0.72405 3.36143
 H -0.45742 0.86004 -3.36190
13
bifur_IRC_Cartesians_noMW_output/new_data/bifur_traj4_Cartesians point 487
C -0.32520 0.31659 1.08983
 C 0.44962 0.23807 -1.08242
 C -0.41968 0.06369 0.00454
 C 0.06015 -0.30339 2.65608
 C -0.13098 -0.25769 -2.66164
 F -0.99933 1.33868 1.04587
 F 1.74244 1.03441 -1.02694
 H -0.77598 -1.01463 3.17962
 H -0.92650 -0.88842 -2.52172
 H 0.77384 -1.03229 2.65755
 H 0.60218 -1.07719 -3.34031
 H 0.40452 0.72340 3.36135
 H -0.45508 0.85877 -3.36181
13
bifur_IRC_Cartesians_noMW_output/new_data/bifur_traj4_Cartesians point 488
C -0.32321 0.31638 1.08933
 C 0.44757 0.23827 -1.08195
 C -0.42103 0.06398 0.00451
 C 0.05961 -0.30334 2.65571
 C -0.13052 -0.25788 -2.66124
 F -0.99134 1.33804 1.04517
 F 1.73613 1.03535 -1.02632
 H -0.77627 -1.01457 3.17735
 H -0.92600 -0.88903 -2.52288
 H 0.77354 -1.03237 2.65924
 H 0.60278 -1.07704 -3.33846
 H 0.40193 0.72378 3.36100
 H -0.45320 0.85844 -3.36146
13
bifur_IRC_Cartesians_noMW_output/new_data/bifur_traj4_Cartesians point 489
C -0.32132 0.31569 1.08779
 C 0.44551 0.23796 -1.08045
 C -0.42540 0.06373 0.00449
 C 0.05906 -0.30324 2.65543
 C -0.13010 -0.25803 -2.66095
 F -0.98176 1.33741 1.04229
 F 1.73170 1.03625 -1.02349
 H -0.77625 -1.01506 3.17532
 H -0.92522 -0.89016 -2.52422
 H 0.77351 -1.03234 2.66215
 H 0.60361 -1.07678 -3.33790
 H 0.39871 0.72530 3.36050
 H -0.45204 0.85926 -3.36097
13
bifur_IRC_Cartesians_noMW_output/new_data/bifur_traj4_Cartesians point 490
C -0.31972 0.31455 1.08541
 C 0.44363 0.23716 -1.07809
 C -0.43228 0.06284 0.00446
 C 0.05853 -0.30309 2.65536
 C -0.12977 -0.25809 -2.66087
 F -0.97161 1.33683 1.03751
 F 1.72952 1.03701 -1.01874
 H -0.77593 -1.01601 3.17388
 H -0.92422 -0.89169 -2.52575
 H 0.77371 -1.03218 2.66609
 H 0.60458 -1.07643 -3.33878
 H 0.39523 0.72788 3.35997
 H -0.45166 0.86123 -3.36045
13
bifur_IRC_Cartesians_noMW_output/new_data/bifur_traj4_Cartesians point 491
C -0.31848 0.31304 1.08244
 C 0.44204 0.23592 -1.07515
 C -0.44093 0.06135 0.00444
 C 0.05807 -0.30287 2.65556
 C -0.12954 -0.25806 -2.66107
 F -0.96166 1.33630 1.03130
 F 1.72949 1.03755 -1.01252
 H -0.77536 -1.01730 3.17318
 H -0.92311 -0.89346 -2.52745
 H 0.77412 -1.03193 2.67079
 H 0.60560 -1.07603 -3.34103
 H 0.39177 0.73133 3.35951
 H -0.45201 0.86417 -3.36000
13
bifur_IRC_Cartesians_noMW_output/new_data/bifur_traj4_Cartesians point 492
C -0.31763 0.31128 1.07917
 C 0.44080 0.23434 -1.07189
 C -0.45058 0.05933 0.00442
 C 0.05770 -0.30260 2.65607
 C -0.12940 -0.25792 -2.66158
 F -0.95246 1.33581 1.02417
 F 1.73126 1.03784 -1.00537
 H -0.77459 -1.01881 3.17330
 H -0.92195 -0.89532 -2.52936
 H 0.77465 -1.03161 2.67600
 H 0.60659 -1.07560 -3.34442
 H 0.38853 0.73540 3.35919
 H -0.45293 0.86787 -3.35970
13
bifur_IRC_Cartesians_noMW_output/new_data/bifur_traj4_Cartesians point 493
C -0.31713 0.30935 1.07587
 C 0.43990 0.23252 -1.06859
 C -0.46041 0.05684 0.00440
 C 0.05742 -0.30226 2.65692
 C -0.12933 -0.25769 -2.66244
 F -0.94445 1.33534 1.01667
 F 1.73432 1.03788 -0.99782
 H -0.77372 -1.02038 3.17424
 H -0.92081 -0.89713 -2.53150
 H 0.77524 -1.03125 2.68149
 H 0.60748 -1.07517 -3.34870
 H 0.38570 0.73988 3.35909
 H -0.45422 0.87208 -3.35962
13
bifur_IRC_Cartesians_noMW_output/new_data/bifur_traj4_Cartesians point 494
C -0.31693 0.30735 1.07279
 C 0.43933 0.23058 -1.06552
 C -0.46966 0.05396 0.00439
 C 0.05725 -0.30187 2.65814
 C -0.12932 -0.25736 -2.66367
 F -0.93794 1.33486 1.00931
 F 1.73809 1.03766 -0.99042
 H -0.77282 -1.02186 3.17601
 H -0.91977 -0.89875 -2.53394
 H 0.77582 -1.03088 2.68703
 H 0.60822 -1.07477 -3.35360
 H 0.38341 0.74451 3.35928
 H -0.45567 0.87657 -3.35983
13
bifur_IRC_Cartesians_noMW_output/new_data/bifur_traj4_Cartesians point 495
C -0.31697 0.30537 1.07019
 C 0.43904 0.22860 -1.06291
 C -0.47768 0.05077 0.00438
 C 0.05717 -0.30141 2.65975
 C -0.12934 -0.25693 -2.66529
 F -0.93314 1.33433 1.00255
 F 1.74199 1.03719 -0.98359
 H -0.77196 -1.02313 3.17858
 H -0.91888 -0.90007 -2.53673
 H 0.77630 -1.03052 2.69248
 H 0.60875 -1.07441 -3.35884
 H 0.38176 0.74911 3.35982
 H -0.45705 0.88112 -3.36039
13
bifur_IRC_Cartesians_noMW_output/new_data/bifur_traj4_Cartesians point 496
C -0.31697 0.30537 1.07019
 C 0.43904 0.22860 -1.06291
 C -0.47768 0.05077 0.00438
 C 0.05717 -0.30141 2.65975
 C -0.12934 -0.25693 -2.66529
 F -0.93313 1.33433 1.00255
 F 1.74199 1.03719 -0.98359
 H -0.77196 -1.02313 3.17858
 H -0.91888 -0.90007 -2.53673
 H 0.77630 -1.03052 2.69248
 H 0.60875 -1.07441 -3.35884
 H 0.38176 0.74911 3.35982
 H -0.45705 0.88112 -3.36039
13
bifur_IRC_Cartesians_noMW_output/new_data/bifur_traj4_Cartesians point 497
C -0.31760 0.30161 1.06706
 C 0.43925 0.22473 -1.05977
 C -0.48798 0.04340 0.00438
 C 0.05731 -0.30028 2.66438
 C -0.12942 -0.25576 -2.66994
 F -0.92945 1.33296 0.99201
 F 1.74864 1.03544 -0.97295
 H -0.77058 -1.02463 3.18636
 H -0.91767 -0.90145 -2.54381
 H 0.77679 -1.02992 2.70278
 H 0.60904 -1.07388 -3.36992
 H 0.38071 0.75783 3.36228
 H -0.45904 0.88997 -3.36286
13
bifur_IRC_Cartesians_noMW_output/new_data/bifur_traj4_Cartesians point 498
C -0.31824 0.29985 1.06693
 C 0.43982 0.22284 -1.05962
 C -0.48923 0.03901 0.00438
 C 0.05757 -0.29955 2.66769
 C -0.12946 -0.25497 -2.67327
 F -0.93143 1.33204 0.98877
 F 1.75096 1.03402 -0.96965
 H -0.77013 -1.02466 3.19204
 H -0.91745 -0.90129 -2.54846
 H 0.77668 -1.02971 2.70763
 H 0.60867 -1.07373 -3.37585
 H 0.38168 0.76190 3.36445
 H -0.45943 0.89425 -3.36504
13
bifur_IRC_Cartesians_noMW_output/new_data/bifur_traj4_Cartesians point 499
C -0.31913 0.29819 1.06802
 C 0.44077 0.22099 -1.06070
 C -0.48714 0.03403 0.00439
 C 0.05798 -0.29868 2.67183
 C -0.12950 -0.25399 -2.67743
 F -0.93656 1.33090 0.98726
 F 1.75229 1.03217 -0.96809
 H -0.76988 -1.02407 3.19920
 H -0.91756 -0.90040 -2.55407
 H 0.77627 -1.02956 2.71223
 H 0.60785 -1.07369 -3.38205
 H 0.38388 0.76572 3.36743
 H -0.45926 0.89838 -3.36802
13
bifur_IRC_Cartesians_noMW_output/new_data/bifur_traj4_Cartesians point 500
C -0.32012 0.29672 1.07035
 C 0.44196 0.21930 -1.06300
 C -0.48163 0.02869 0.00441
 C 0.05851 -0.29770 2.67666
 C -0.12952 -0.25288 -2.68226
 F -0.94443 1.32956 0.98766
 F 1.75218 1.02998 -0.96845
 H -0.76989 -1.02284 3.20749
 H -0.91799 -0.89881 -2.56050
 H 0.77555 -1.02950 2.71641
 H 0.60664 -1.07376 -3.38817
 H 0.38716 0.76909 3.37110
 H -0.45841 0.90214 -3.37169
