# Supplementary material for: Low dimensional representations along intrinsic reaction coordinates and molecular dynamics trajectories using interatomic distance matrices
Source: Chem Sci. 2019 Sep 18;10(43):9954–68. doi: 10.1039/c9sc02742d (PMC6991188; doi:10.1039/c9sc02742d)
Supplement: Supplementary file 1 [file SC-010-C9SC02742D-s001.zip › C9SC02742D-SI/ESI_xyz_files/bifur_IRC_Cartesians_noMW_output/new_data/bifur_traj_B_Cartesians_noMW_PC2.xyz]

13
bifur_IRC_Cartesians_noMW_output/new_data/bifur_traj3_Cartesians point 1
C 0.06393 0.84909 0.98496
 C 0.06573 0.85006 -0.98533
 C -0.41985 1.52968 0.00034
 C -0.07896 -0.54301 1.50499
 C -0.07888 -0.54220 -1.50420
 F 0.56224 1.59577 1.86945
 F 0.56781 1.59722 -1.87290
 H -0.92652 -1.05330 1.06351
 H -0.92639 -1.05244 -1.06155
 H 0.80856 -1.10195 1.28290
 H 0.80844 -1.10137 -1.28312
 H -0.22256 -0.51415 2.57441
 H -0.22354 -0.51338 -2.57347
13
bifur_IRC_Cartesians_noMW_output/new_data/bifur_traj3_Cartesians point 2
C 0.06397 0.84775 0.98610
 C 0.06576 0.84872 -0.98647
 C -0.41742 1.52569 0.00034
 C -0.07880 -0.54226 1.50840
 C -0.07872 -0.54145 -1.50761
 F 0.56030 1.59453 1.86870
 F 0.56580 1.59599 -1.87214
 H -0.92653 -1.05256 1.06874
 H -0.92640 -1.05171 -1.06680
 H 0.80799 -1.10190 1.28708
 H 0.80787 -1.10132 -1.28729
 H -0.22143 -0.51113 2.57690
 H -0.22239 -0.51036 -2.57597
13
bifur_IRC_Cartesians_noMW_output/new_data/bifur_traj3_Cartesians point 3
C 0.06404 0.84593 0.98765
 C 0.06580 0.84691 -0.98802
 C -0.41411 1.52026 0.00034
 C -0.07858 -0.54123 1.51306
 C -0.07849 -0.54043 -1.51227
 F 0.55765 1.59284 1.86767
 F 0.56307 1.59431 -1.87111
 H -0.92655 -1.05155 1.07587
 H -0.92641 -1.05071 -1.07394
 H 0.80722 -1.10183 1.29278
 H 0.80711 -1.10125 -1.29297
 H -0.21990 -0.50701 2.58031
 H -0.22083 -0.50624 -2.57937
13
bifur_IRC_Cartesians_noMW_output/new_data/bifur_traj3_Cartesians point 4
C 0.06410 0.84404 0.98926
 C 0.06584 0.84501 -0.98963
 C -0.41067 1.51460 0.00034
 C -0.07836 -0.54016 1.51790
 C -0.07826 -0.53936 -1.51711
 F 0.55489 1.59108 1.86660
 F 0.56023 1.59256 -1.87003
 H -0.92658 -1.05051 1.08329
 H -0.92643 -1.04967 -1.08139
 H 0.80642 -1.10176 1.29872
 H 0.80631 -1.10118 -1.29889
 H -0.21830 -0.50271 2.58385
 H -0.21921 -0.50196 -2.58291
13
bifur_IRC_Cartesians_noMW_output/new_data/bifur_traj3_Cartesians point 5
C 0.06415 0.84254 0.99054
 C 0.06587 0.84351 -0.99092
 C -0.40794 1.51011 0.00033
 C -0.07817 -0.53931 1.52175
 C -0.07808 -0.53851 -1.52096
 F 0.55270 1.58969 1.86575
 F 0.55797 1.59117 -1.86918
 H -0.92659 -1.04968 1.08919
 H -0.92644 -1.04884 -1.08730
 H 0.80579 -1.10171 1.30344
 H 0.80568 -1.10112 -1.30359
 H -0.21703 -0.49930 2.58667
 H -0.21792 -0.49855 -2.58573
13
bifur_IRC_Cartesians_noMW_output/new_data/bifur_traj3_Cartesians point 6
C 0.06419 0.84155 0.99139
 C 0.06589 0.84252 -0.99176
 C -0.40613 1.50715 0.00033
 C -0.07806 -0.53875 1.52429
 C -0.07795 -0.53795 -1.52350
 F 0.55126 1.58877 1.86519
 F 0.55648 1.59026 -1.86861
 H -0.92660 -1.04913 1.09307
 H -0.92645 -1.04829 -1.09120
 H 0.80537 -1.10167 1.30655
 H 0.80526 -1.10108 -1.30669
 H -0.21619 -0.49706 2.58852
 H -0.21706 -0.49631 -2.58758
13
bifur_IRC_Cartesians_noMW_output/new_data/bifur_traj3_Cartesians point 7
C 0.06421 0.84094 0.99190
 C 0.06590 0.84192 -0.99228
 C -0.40503 1.50534 0.00033
 C -0.07798 -0.53841 1.52583
 C -0.07788 -0.53761 -1.52505
 F 0.55038 1.58821 1.86485
 F 0.55557 1.58970 -1.86827
 H -0.92661 -1.04879 1.09544
 H -0.92645 -1.04796 -1.09358
 H 0.80511 -1.10164 1.30845
 H 0.80501 -1.10106 -1.30858
 H -0.21568 -0.49569 2.58966
 H -0.21654 -0.49494 -2.58871
13
bifur_IRC_Cartesians_noMW_output/new_data/bifur_traj3_Cartesians point 8
C 0.06422 0.84059 0.99220
 C 0.06591 0.84157 -0.99257
 C -0.40440 1.50430 0.00033
 C -0.07794 -0.53821 1.52672
 C -0.07784 -0.53742 -1.52594
 F 0.54987 1.58788 1.86465
 F 0.55505 1.58938 -1.86807
 H -0.92662 -1.04860 1.09680
 H -0.92645 -1.04777 -1.09494
 H 0.80497 -1.10163 1.30953
 H 0.80486 -1.10104 -1.30966
 H -0.21539 -0.49490 2.59031
 H -0.21625 -0.49415 -2.58936
13
bifur_IRC_Cartesians_noMW_output/new_data/bifur_traj3_Cartesians point 9
C 0.06423 0.84046 0.99231
 C 0.06591 0.84144 -0.99268
 C -0.40417 1.50391 0.00033
 C -0.07793 -0.53814 1.52705
 C -0.07782 -0.53735 -1.52627
 F 0.54969 1.58776 1.86458
 F 0.55486 1.58926 -1.86800
 H -0.92662 -1.04853 1.09731
 H -0.92645 -1.04770 -1.09545
 H 0.80491 -1.10163 1.30994
 H 0.80480 -1.10104 -1.31007
 H -0.21528 -0.49461 2.59055
 H -0.21614 -0.49386 -2.58960
13
bifur_IRC_Cartesians_noMW_output/new_data/bifur_traj3_Cartesians point 10
C 0.06422 0.84065 0.99215
 C 0.06591 0.84162 -0.99253
 C -0.40449 1.50445 0.00033
 C -0.07795 -0.53824 1.52659
 C -0.07784 -0.53745 -1.52581
 F 0.54995 1.58793 1.86468
 F 0.55513 1.58942 -1.86810
 H -0.92662 -1.04863 1.09660
 H -0.92645 -1.04780 -1.09474
 H 0.80499 -1.10163 1.30938
 H 0.80488 -1.10105 -1.30950
 H -0.21543 -0.49502 2.59021
 H -0.21629 -0.49427 -2.58927
13
bifur_IRC_Cartesians_noMW_output/new_data/bifur_traj3_Cartesians point 11
C 0.06420 0.84133 0.99157
 C 0.06590 0.84231 -0.99194
 C -0.40574 1.50651 0.00033
 C -0.07803 -0.53863 1.52483
 C -0.07793 -0.53783 -1.52405
 F 0.55095 1.58857 1.86507
 F 0.55616 1.59006 -1.86849
 H -0.92661 -1.04901 1.09391
 H -0.92645 -1.04818 -1.09204
 H 0.80528 -1.10166 1.30722
 H 0.80517 -1.10107 -1.30735
 H -0.21601 -0.49657 2.58892
 H -0.21688 -0.49582 -2.58798
13
bifur_IRC_Cartesians_noMW_output/new_data/bifur_traj3_Cartesians point 12
C 0.06420 0.84133 0.99157
 C 0.06590 0.84231 -0.99194
 C -0.40575 1.50651 0.00033
 C -0.07803 -0.53863 1.52483
 C -0.07793 -0.53783 -1.52404
 F 0.55095 1.58857 1.86507
 F 0.55616 1.59006 -1.86849
 H -0.92661 -1.04901 1.09390
 H -0.92645 -1.04818 -1.09203
 H 0.80528 -1.10166 1.30722
 H 0.80517 -1.10107 -1.30735
 H -0.21601 -0.49658 2.58892
 H -0.21688 -0.49583 -2.58798
13
bifur_IRC_Cartesians_noMW_output/new_data/bifur_traj3_Cartesians point 13
C 0.06412 0.84344 0.98977
 C 0.06585 0.84441 -0.99015
 C -0.40958 1.51280 0.00033
 C -0.07828 -0.53982 1.51944
 C -0.07819 -0.53902 -1.51865
 F 0.55402 1.59052 1.86626
 F 0.55932 1.59200 -1.86969
 H -0.92658 -1.05017 1.08565
 H -0.92643 -1.04933 -1.08376
 H 0.80617 -1.10174 1.30061
 H 0.80606 -1.10115 -1.30077
 H -0.21779 -0.50135 2.58498
 H -0.21869 -0.50059 -2.58404
13
bifur_IRC_Cartesians_noMW_output/new_data/bifur_traj3_Cartesians point 14
C 0.06410 0.84414 0.98917
 C 0.06584 0.84512 -0.98955
 C -0.41085 1.51491 0.00034
 C -0.07837 -0.54022 1.51764
 C -0.07827 -0.53942 -1.51685
 F 0.55504 1.59118 1.86666
 F 0.56038 1.59265 -1.87009
 H -0.92657 -1.05056 1.08289
 H -0.92643 -1.04972 -1.08099
 H 0.80647 -1.10177 1.29840
 H 0.80635 -1.10118 -1.29857
 H -0.21838 -0.50295 2.58366
 H -0.21929 -0.50219 -2.58272
13
bifur_IRC_Cartesians_noMW_output/new_data/bifur_traj3_Cartesians point 15
C 0.06409 0.84426 0.98907
 C 0.06583 0.84524 -0.98944
 C -0.41108 1.51527 0.00034
 C -0.07838 -0.54028 1.51733
 C -0.07829 -0.53949 -1.51654
 F 0.55522 1.59129 1.86673
 F 0.56056 1.59277 -1.87016
 H -0.92657 -1.05063 1.08241
 H -0.92643 -1.04979 -1.08051
 H 0.80652 -1.10177 1.29802
 H 0.80641 -1.10118 -1.29819
 H -0.21849 -0.50322 2.58343
 H -0.21940 -0.50246 -2.58249
13
bifur_IRC_Cartesians_noMW_output/new_data/bifur_traj3_Cartesians point 16
C 0.06412 0.84357 0.98966
 C 0.06585 0.84454 -0.99003
 C -0.40981 1.51320 0.00033
 C -0.07830 -0.53989 1.51910
 C -0.07820 -0.53910 -1.51832
 F 0.55421 1.59065 1.86633
 F 0.55952 1.59213 -1.86976
 H -0.92658 -1.05025 1.08514
 H -0.92643 -1.04941 -1.08324
 H 0.80623 -1.10174 1.30020
 H 0.80611 -1.10116 -1.30036
 H -0.21790 -0.50165 2.58473
 H -0.21880 -0.50089 -2.58379
13
bifur_IRC_Cartesians_noMW_output/new_data/bifur_traj3_Cartesians point 17
C 0.06418 0.84190 0.99108
 C 0.06588 0.84288 -0.99145
 C -0.40678 1.50822 0.00033
 C -0.07810 -0.53895 1.52337
 C -0.07800 -0.53816 -1.52258
 F 0.55178 1.58910 1.86539
 F 0.55702 1.59059 -1.86882
 H -0.92660 -1.04933 1.09167
 H -0.92644 -1.04849 -1.08979
 H 0.80552 -1.10168 1.30543
 H 0.80541 -1.10109 -1.30557
 H -0.21649 -0.49787 2.58785
 H -0.21737 -0.49712 -2.58691
13
bifur_IRC_Cartesians_noMW_output/new_data/bifur_traj3_Cartesians point 18
C 0.06426 0.83932 0.99328
 C 0.06594 0.84030 -0.99365
 C -0.40209 1.50050 0.00033
 C -0.07779 -0.53749 1.52998
 C -0.07768 -0.53670 -1.52919
 F 0.54802 1.58670 1.86393
 F 0.55314 1.58820 -1.86735
 H -0.92663 -1.04790 1.10179
 H -0.92646 -1.04707 -1.09994
 H 0.80443 -1.10158 1.31352
 H 0.80432 -1.10100 -1.31364
 H -0.21431 -0.49202 2.59269
 H -0.21515 -0.49127 -2.59174
13
bifur_IRC_Cartesians_noMW_output/new_data/bifur_traj3_Cartesians point 19
C 0.06437 0.83628 0.99587
 C 0.06600 0.83726 -0.99625
 C -0.39656 1.49142 0.00033
 C -0.07742 -0.53577 1.53776
 C -0.07731 -0.53499 -1.53698
 F 0.54360 1.58388 1.86221
 F 0.54857 1.58539 -1.86562
 H -0.92667 -1.04621 1.11370
 H -0.92648 -1.04540 -1.11190
 H 0.80314 -1.10147 1.32306
 H 0.80304 -1.10088 -1.32314
 H -0.21174 -0.48512 2.59838
 H -0.21254 -0.48439 -2.59743
13
bifur_IRC_Cartesians_noMW_output/new_data/bifur_traj3_Cartesians point 20
C 0.06447 0.83343 0.99830
 C 0.06606 0.83441 -0.99868
 C -0.39137 1.48288 0.00033
 C -0.07708 -0.53416 1.54507
 C -0.07696 -0.53338 -1.54429
 F 0.53944 1.58123 1.86059
 F 0.54428 1.58276 -1.86400
 H -0.92670 -1.04463 1.12490
 H -0.92650 -1.04382 -1.12313
 H 0.80194 -1.10136 1.33202
 H 0.80184 -1.10077 -1.33207
 H -0.20933 -0.47865 2.60373
 H -0.21009 -0.47792 -2.60278
13
bifur_IRC_Cartesians_noMW_output/new_data/bifur_traj3_Cartesians point 21
C 0.06456 0.83093 1.00043
 C 0.06611 0.83191 -1.00081
 C -0.38682 1.47541 0.00033
 C -0.07678 -0.53275 1.55146
 C -0.07665 -0.53197 -1.55069
 F 0.53580 1.57891 1.85918
 F 0.54053 1.58045 -1.86258
 H -0.92673 -1.04325 1.13470
 H -0.92652 -1.04245 -1.13296
 H 0.80088 -1.10127 1.33986
 H 0.80079 -1.10067 -1.33988
 H -0.20722 -0.47298 2.60841
 H -0.20794 -0.47226 -2.60745
13
bifur_IRC_Cartesians_noMW_output/new_data/bifur_traj3_Cartesians point 22
C 0.06463 0.82867 1.00235
 C 0.06616 0.82966 -1.00273
 C -0.38272 1.46867 0.00033
 C -0.07651 -0.53147 1.55724
 C -0.07637 -0.53070 -1.55646
 F 0.53251 1.57681 1.85790
 F 0.53714 1.57837 -1.86130
 H -0.92676 -1.04200 1.14354
 H -0.92654 -1.04121 -1.14182
 H 0.79993 -1.10118 1.34693
 H 0.79984 -1.10059 -1.34693
 H -0.20531 -0.46787 2.61263
 H -0.20601 -0.46716 -2.61167
13
bifur_IRC_Cartesians_noMW_output/new_data/bifur_traj3_Cartesians point 23
C 0.06463 0.82867 1.00235
 C 0.06616 0.82965 -1.00273
 C -0.38272 1.46867 0.00033
 C -0.07651 -0.53147 1.55724
 C -0.07637 -0.53070 -1.55646
 F 0.53251 1.57681 1.85790
 F 0.53714 1.57836 -1.86130
 H -0.92676 -1.04200 1.14354
 H -0.92654 -1.04121 -1.14183
 H 0.79993 -1.10118 1.34693
 H 0.79984 -1.10059 -1.34693
 H -0.20531 -0.46787 2.61263
 H -0.20601 -0.46716 -2.61168
13
bifur_IRC_Cartesians_noMW_output/new_data/bifur_traj3_Cartesians point 24
C 0.06477 0.82463 1.00580
 C 0.06625 0.82562 -1.00618
 C -0.37537 1.45659 0.00033
 C -0.07602 -0.52919 1.56758
 C -0.07587 -0.52842 -1.56680
 F 0.52663 1.57306 1.85562
 F 0.53107 1.57463 -1.85900
 H -0.92680 -1.03977 1.15938
 H -0.92657 -1.03898 -1.15771
 H 0.79822 -1.10103 1.35961
 H 0.79813 -1.10043 -1.35956
 H -0.20190 -0.45871 2.62020
 H -0.20254 -0.45801 -2.61924
13
bifur_IRC_Cartesians_noMW_output/new_data/bifur_traj3_Cartesians point 25
C 0.06483 0.82298 1.00720
 C 0.06628 0.82396 -1.00759
 C -0.37236 1.45165 0.00032
 C -0.07582 -0.52825 1.57181
 C -0.07567 -0.52749 -1.57104
 F 0.52422 1.57153 1.85468
 F 0.52858 1.57311 -1.85806
 H -0.92682 -1.03885 1.16586
 H -0.92658 -1.03807 -1.16422
 H 0.79752 -1.10097 1.36480
 H 0.79744 -1.10037 -1.36473
 H -0.20050 -0.45496 2.62329
 H -0.20112 -0.45426 -2.62233
13
bifur_IRC_Cartesians_noMW_output/new_data/bifur_traj3_Cartesians point 26
C 0.06487 0.82175 1.00825
 C 0.06631 0.82273 -1.00864
 C -0.37012 1.44797 0.00032
 C -0.07567 -0.52756 1.57497
 C -0.07552 -0.52679 -1.57419
 F 0.52243 1.57038 1.85398
 F 0.52673 1.57197 -1.85736
 H -0.92684 -1.03817 1.17069
 H -0.92659 -1.03739 -1.16906
 H 0.79700 -1.10092 1.36866
 H 0.79692 -1.10032 -1.36859
 H -0.19946 -0.45216 2.62560
 H -0.20006 -0.45147 -2.62464
13
bifur_IRC_Cartesians_noMW_output/new_data/bifur_traj3_Cartesians point 27
C 0.06491 0.82076 1.00909
 C 0.06633 0.82175 -1.00948
 C -0.36833 1.44502 0.00032
 C -0.07556 -0.52700 1.57749
 C -0.07540 -0.52624 -1.57672
 F 0.52099 1.56947 1.85343
 F 0.52525 1.57106 -1.85680
 H -0.92685 -1.03763 1.17456
 H -0.92660 -1.03685 -1.17294
 H 0.79658 -1.10088 1.37175
 H 0.79650 -1.10029 -1.37167
 H -0.19863 -0.44993 2.62745
 H -0.19921 -0.44924 -2.62648
13
bifur_IRC_Cartesians_noMW_output/new_data/bifur_traj3_Cartesians point 28
C 0.06494 0.81975 1.00995
 C 0.06635 0.82074 -1.01034
 C -0.36649 1.44201 0.00032
 C -0.07543 -0.52643 1.58007
 C -0.07527 -0.52567 -1.57930
 F 0.51952 1.56853 1.85285
 F 0.52373 1.57012 -1.85623
 H -0.92686 -1.03707 1.17851
 H -0.92660 -1.03630 -1.17691
 H 0.79616 -1.10084 1.37492
 H 0.79608 -1.10025 -1.37482
 H -0.19778 -0.44764 2.62934
 H -0.19834 -0.44696 -2.62837
13
bifur_IRC_Cartesians_noMW_output/new_data/bifur_traj3_Cartesians point 29
C 0.06499 0.81856 1.01097
 C 0.06637 0.81955 -1.01136
 C -0.36432 1.43844 0.00032
 C -0.07529 -0.52576 1.58313
 C -0.07513 -0.52500 -1.58236
 F 0.51778 1.56742 1.85218
 F 0.52194 1.56902 -1.85555
 H -0.92687 -1.03641 1.18320
 H -0.92661 -1.03564 -1.18161
 H 0.79565 -1.10080 1.37867
 H 0.79557 -1.10020 -1.37856
 H -0.19677 -0.44493 2.63157
 H -0.19732 -0.44425 -2.63061
13
bifur_IRC_Cartesians_noMW_output/new_data/bifur_traj3_Cartesians point 30
C 0.06504 0.81713 1.01219
 C 0.06640 0.81811 -1.01258
 C -0.36172 1.43415 0.00032
 C -0.07512 -0.52495 1.58679
 C -0.07495 -0.52419 -1.58603
 F 0.51570 1.56609 1.85137
 F 0.51979 1.56770 -1.85474
 H -0.92689 -1.03561 1.18881
 H -0.92662 -1.03485 -1.18724
 H 0.79505 -1.10074 1.38316
 H 0.79497 -1.10015 -1.38304
 H -0.19556 -0.44168 2.63426
 H -0.19609 -0.44101 -2.63329
13
bifur_IRC_Cartesians_noMW_output/new_data/bifur_traj3_Cartesians point 31
C 0.06509 0.81553 1.01355
 C 0.06644 0.81652 -1.01394
 C -0.35881 1.42938 0.00032
 C -0.07493 -0.52404 1.59089
 C -0.07475 -0.52329 -1.59012
 F 0.51337 1.56461 1.85046
 F 0.51738 1.56622 -1.85383
 H -0.92691 -1.03473 1.19508
 H -0.92663 -1.03397 -1.19353
 H 0.79437 -1.10068 1.38818
 H 0.79430 -1.10009 -1.38803
 H -0.19421 -0.43806 2.63725
 H -0.19471 -0.43739 -2.63628
13
bifur_IRC_Cartesians_noMW_output/new_data/bifur_traj3_Cartesians point 32
C 0.06514 0.81401 1.01484
 C 0.06647 0.81500 -1.01523
 C -0.35605 1.42485 0.00032
 C -0.07474 -0.52319 1.59477
 C -0.07457 -0.52243 -1.59400
 F 0.51116 1.56320 1.84961
 F 0.51511 1.56482 -1.85297
 H -0.92693 -1.03389 1.20102
 H -0.92664 -1.03313 -1.19949
 H 0.79373 -1.10063 1.39293
 H 0.79366 -1.10003 -1.39277
 H -0.19293 -0.43462 2.64009
 H -0.19341 -0.43396 -2.63912
13
bifur_IRC_Cartesians_noMW_output/new_data/bifur_traj3_Cartesians point 33
C 0.06518 0.81308 1.01564
 C 0.06649 0.81407 -1.01602
 C -0.35436 1.42207 0.00032
 C -0.07463 -0.52266 1.59715
 C -0.07445 -0.52191 -1.59638
 F 0.50981 1.56233 1.84908
 F 0.51371 1.56396 -1.85244
 H -0.92694 -1.03338 1.20467
 H -0.92665 -1.03262 -1.20314
 H 0.79334 -1.10059 1.39585
 H 0.79327 -1.09999 -1.39568
 H -0.19214 -0.43251 2.64183
 H -0.19261 -0.43185 -2.64086
13
bifur_IRC_Cartesians_noMW_output/new_data/bifur_traj3_Cartesians point 34
C 0.06518 0.81308 1.01564
 C 0.06649 0.81407 -1.01602
 C -0.35436 1.42207 0.00032
 C -0.07463 -0.52266 1.59714
 C -0.07445 -0.52191 -1.59638
 F 0.50981 1.56234 1.84908
 F 0.51371 1.56396 -1.85244
 H -0.92694 -1.03338 1.20467
 H -0.92665 -1.03262 -1.20314
 H 0.79334 -1.10059 1.39584
 H 0.79327 -1.09999 -1.39568
 H -0.19214 -0.43252 2.64183
 H -0.19261 -0.43185 -2.64086
13
bifur_IRC_Cartesians_noMW_output/new_data/bifur_traj3_Cartesians point 35
C 0.06513 0.81426 1.01463
 C 0.06646 0.81525 -1.01502
 C -0.35651 1.42560 0.00032
 C -0.07477 -0.52333 1.59412
 C -0.07460 -0.52258 -1.59335
 F 0.51153 1.56343 1.84975
 F 0.51549 1.56506 -1.85311
 H -0.92692 -1.03403 1.20003
 H -0.92664 -1.03327 -1.19849
 H 0.79384 -1.10064 1.39214
 H 0.79376 -1.10004 -1.39198
 H -0.19314 -0.43520 2.63962
 H -0.19363 -0.43453 -2.63865
13
bifur_IRC_Cartesians_noMW_output/new_data/bifur_traj3_Cartesians point 36
C 0.06508 0.81584 1.01329
 C 0.06643 0.81683 -1.01367
 C -0.35938 1.43031 0.00032
 C -0.07496 -0.52422 1.59009
 C -0.07479 -0.52346 -1.58932
 F 0.51382 1.56490 1.85064
 F 0.51785 1.56651 -1.85401
 H -0.92691 -1.03490 1.19386
 H -0.92663 -1.03414 -1.19230
 H 0.79450 -1.10069 1.38719
 H 0.79443 -1.10010 -1.38706
 H -0.19447 -0.43877 2.63667
 H -0.19498 -0.43810 -2.63570
13
bifur_IRC_Cartesians_noMW_output/new_data/bifur_traj3_Cartesians point 37
C 0.06501 0.81772 1.01168
 C 0.06639 0.81871 -1.01207
 C -0.36280 1.43594 0.00032
 C -0.07519 -0.52528 1.58527
 C -0.07502 -0.52453 -1.58450
 F 0.51657 1.56664 1.85171
 F 0.52068 1.56825 -1.85508
 H -0.92688 -1.03594 1.18648
 H -0.92662 -1.03518 -1.18489
 H 0.79530 -1.10077 1.38129
 H 0.79522 -1.10017 -1.38117
 H -0.19606 -0.44304 2.63314
 H -0.19660 -0.44236 -2.63217
13
bifur_IRC_Cartesians_noMW_output/new_data/bifur_traj3_Cartesians point 38
C 0.06494 0.81980 1.00991
 C 0.06635 0.82078 -1.01030
 C -0.36658 1.44214 0.00032
 C -0.07544 -0.52646 1.57995
 C -0.07528 -0.52570 -1.57918
 F 0.51959 1.56857 1.85288
 F 0.52380 1.57017 -1.85626
 H -0.92686 -1.03709 1.17834
 H -0.92660 -1.03632 -1.17673
 H 0.79618 -1.10084 1.37478
 H 0.79610 -1.10025 -1.37468
 H -0.19781 -0.44774 2.62925
 H -0.19838 -0.44706 -2.62829
13
bifur_IRC_Cartesians_noMW_output/new_data/bifur_traj3_Cartesians point 39
C 0.06487 0.82201 1.00803
 C 0.06630 0.82300 -1.00841
 C -0.37061 1.44876 0.00032
 C -0.07571 -0.52771 1.57429
 C -0.07555 -0.52694 -1.57351
 F 0.52281 1.57063 1.85413
 F 0.52713 1.57221 -1.85751
 H -0.92683 -1.03832 1.16965
 H -0.92659 -1.03754 -1.16802
 H 0.79711 -1.10093 1.36783
 H 0.79703 -1.10033 -1.36776
 H -0.19969 -0.45277 2.62511
 H -0.20029 -0.45207 -2.62414
13
bifur_IRC_Cartesians_noMW_output/new_data/bifur_traj3_Cartesians point 40
C 0.06479 0.82430 1.00608
 C 0.06625 0.82528 -1.00646
 C -0.37476 1.45559 0.00032
 C -0.07598 -0.52900 1.56844
 C -0.07583 -0.52823 -1.56767
 F 0.52614 1.57275 1.85543
 F 0.53056 1.57432 -1.85881
 H -0.92681 -1.03958 1.16070
 H -0.92657 -1.03880 -1.15904
 H 0.79808 -1.10101 1.36067
 H 0.79799 -1.10042 -1.36062
 H -0.20162 -0.45794 2.62083
 H -0.20225 -0.45725 -2.61987
13
bifur_IRC_Cartesians_noMW_output/new_data/bifur_traj3_Cartesians point 41
C 0.06472 0.82633 1.00435
 C 0.06621 0.82732 -1.00473
 C -0.37846 1.46167 0.00033
 C -0.07623 -0.53015 1.56323
 C -0.07608 -0.52938 -1.56245
 F 0.52910 1.57464 1.85658
 F 0.53362 1.57620 -1.85997
 H -0.92678 -1.04071 1.15272
 H -0.92656 -1.03992 -1.15103
 H 0.79894 -1.10109 1.35428
 H 0.79885 -1.10050 -1.35425
 H -0.20334 -0.46256 2.61702
 H -0.20400 -0.46186 -2.61606
13
bifur_IRC_Cartesians_noMW_output/new_data/bifur_traj3_Cartesians point 42
C 0.06466 0.82780 1.00310
 C 0.06618 0.82878 -1.00348
 C -0.38113 1.46606 0.00033
 C -0.07640 -0.53098 1.55948
 C -0.07626 -0.53021 -1.55870
 F 0.53124 1.57600 1.85741
 F 0.53582 1.57756 -1.86080
 H -0.92677 -1.04152 1.14697
 H -0.92654 -1.04072 -1.14526
 H 0.79956 -1.10115 1.34968
 H 0.79947 -1.10055 -1.34967
 H -0.20457 -0.46589 2.61427
 H -0.20526 -0.46518 -2.61331
13
bifur_IRC_Cartesians_noMW_output/new_data/bifur_traj3_Cartesians point 43
C 0.06464 0.82863 1.00239
 C 0.06616 0.82961 -1.00277
 C -0.38263 1.46853 0.00033
 C -0.07650 -0.53145 1.55736
 C -0.07636 -0.53067 -1.55658
 F 0.53245 1.57677 1.85788
 F 0.53707 1.57832 -1.86127
 H -0.92676 -1.04198 1.14372
 H -0.92654 -1.04118 -1.14201
 H 0.79991 -1.10118 1.34708
 H 0.79982 -1.10059 -1.34708
 H -0.20527 -0.46776 2.61272
 H -0.20597 -0.46705 -2.61176
13
bifur_IRC_Cartesians_noMW_output/new_data/bifur_traj3_Cartesians point 44
C 0.06463 0.82876 1.00228
 C 0.06616 0.82974 -1.00266
 C -0.38287 1.46892 0.00033
 C -0.07652 -0.53152 1.55702
 C -0.07638 -0.53075 -1.55625
 F 0.53263 1.57689 1.85795
 F 0.53726 1.57844 -1.86135
 H -0.92675 -1.04205 1.14321
 H -0.92654 -1.04125 -1.14150
 H 0.79996 -1.10118 1.34667
 H 0.79987 -1.10059 -1.34667
 H -0.20538 -0.46806 2.61248
 H -0.20608 -0.46735 -2.61152
13
bifur_IRC_Cartesians_noMW_output/new_data/bifur_traj3_Cartesians point 45
C 0.06463 0.82876 1.00228
 C 0.06616 0.82974 -1.00266
 C -0.38287 1.46892 0.00033
 C -0.07652 -0.53152 1.55703
 C -0.07638 -0.53074 -1.55625
 F 0.53263 1.57689 1.85795
 F 0.53726 1.57844 -1.86135
 H -0.92675 -1.04205 1.14322
 H -0.92654 -1.04125 -1.14150
 H 0.79996 -1.10118 1.34668
 H 0.79987 -1.10059 -1.34668
 H -0.20538 -0.46806 2.61248
 H -0.20608 -0.46734 -2.61152
13
bifur_IRC_Cartesians_noMW_output/new_data/bifur_traj3_Cartesians point 46
C 0.06470 0.82668 1.00405
 C 0.06620 0.82767 -1.00443
 C -0.37910 1.46272 0.00033
 C -0.07627 -0.53035 1.56233
 C -0.07613 -0.52958 -1.56156
 F 0.52962 1.57497 1.85678
 F 0.53415 1.57653 -1.86017
 H -0.92678 -1.04090 1.15134
 H -0.92655 -1.04011 -1.14965
 H 0.79909 -1.10111 1.35318
 H 0.79900 -1.10051 -1.35315
 H -0.20363 -0.46336 2.61636
 H -0.20430 -0.46265 -2.61540
13
bifur_IRC_Cartesians_noMW_output/new_data/bifur_traj3_Cartesians point 47
C 0.06477 0.82466 1.00577
 C 0.06625 0.82564 -1.00615
 C -0.37542 1.45667 0.00033
 C -0.07602 -0.52920 1.56751
 C -0.07588 -0.52844 -1.56674
 F 0.52667 1.57309 1.85563
 F 0.53111 1.57466 -1.85902
 H -0.92680 -1.03978 1.15928
 H -0.92657 -1.03900 -1.15761
 H 0.79823 -1.10103 1.35952
 H 0.79815 -1.10043 -1.35948
 H -0.20192 -0.45877 2.62015
 H -0.20256 -0.45807 -2.61919
13
bifur_IRC_Cartesians_noMW_output/new_data/bifur_traj3_Cartesians point 48
C 0.06484 0.82277 1.00739
 C 0.06629 0.82375 -1.00777
 C -0.37197 1.45101 0.00032
 C -0.07580 -0.52813 1.57236
 C -0.07564 -0.52737 -1.57159
 F 0.52391 1.57133 1.85456
 F 0.52826 1.57291 -1.85794
 H -0.92682 -1.03874 1.16670
 H -0.92658 -1.03795 -1.16506
 H 0.79743 -1.10096 1.36547
 H 0.79735 -1.10036 -1.36540
 H -0.20032 -0.45447 2.62370
 H -0.20093 -0.45378 -2.62273
13
bifur_IRC_Cartesians_noMW_output/new_data/bifur_traj3_Cartesians point 49
C 0.06488 0.82164 1.00834
 C 0.06631 0.82263 -1.00873
 C -0.36993 1.44765 0.00032
 C -0.07566 -0.52750 1.57524
 C -0.07551 -0.52673 -1.57447
 F 0.52227 1.57028 1.85392
 F 0.52657 1.57187 -1.85730
 H -0.92684 -1.03811 1.17111
 H -0.92659 -1.03733 -1.16948
 H 0.79696 -1.10091 1.36899
 H 0.79687 -1.10032 -1.36892
 H -0.19937 -0.45192 2.62580
 H -0.19997 -0.45123 -2.62484
13
bifur_IRC_Cartesians_noMW_output/new_data/bifur_traj3_Cartesians point 50
C 0.06490 0.82089 1.00899
 C 0.06632 0.82187 -1.00937
 C -0.36856 1.44539 0.00032
 C -0.07557 -0.52707 1.57717
 C -0.07541 -0.52631 -1.57640
 F 0.52117 1.56958 1.85350
 F 0.52544 1.57117 -1.85687
 H -0.92685 -1.03770 1.17407
 H -0.92659 -1.03692 -1.17245
 H 0.79664 -1.10089 1.37136
 H 0.79656 -1.10029 -1.37128
 H -0.19873 -0.45021 2.62722
 H -0.19932 -0.44952 -2.62625
13
bifur_IRC_Cartesians_noMW_output/new_data/bifur_traj3_Cartesians point 51
C 0.06493 0.82015 1.00961
 C 0.06634 0.82114 -1.01000
 C -0.36722 1.44320 0.00032
 C -0.07548 -0.52666 1.57905
 C -0.07532 -0.52590 -1.57828
 F 0.52011 1.56890 1.85308
 F 0.52433 1.57049 -1.85646
 H -0.92685 -1.03729 1.17695
 H -0.92660 -1.03652 -1.17534
 H 0.79633 -1.10086 1.37366
 H 0.79625 -1.10026 -1.37357
 H -0.19811 -0.44855 2.62859
 H -0.19869 -0.44786 -2.62762
13
bifur_IRC_Cartesians_noMW_output/new_data/bifur_traj3_Cartesians point 52
C 0.06496 0.81929 1.01034
 C 0.06636 0.82028 -1.01073
 C -0.36566 1.44063 0.00032
 C -0.07538 -0.52617 1.58125
 C -0.07522 -0.52541 -1.58048
 F 0.51885 1.56810 1.85259
 F 0.52304 1.56970 -1.85597
 H -0.92686 -1.03681 1.18031
 H -0.92661 -1.03604 -1.17871
 H 0.79596 -1.10083 1.37636
 H 0.79588 -1.10023 -1.37626
 H -0.19739 -0.44660 2.63020
 H -0.19795 -0.44592 -2.62923
13
bifur_IRC_Cartesians_noMW_output/new_data/bifur_traj3_Cartesians point 53
C 0.06500 0.81826 1.01123
 C 0.06638 0.81925 -1.01161
 C -0.36378 1.43754 0.00032
 C -0.07525 -0.52559 1.58390
 C -0.07509 -0.52483 -1.58313
 F 0.51735 1.56714 1.85201
 F 0.52149 1.56874 -1.85538
 H -0.92688 -1.03624 1.18437
 H -0.92661 -1.03547 -1.18279
 H 0.79553 -1.10079 1.37961
 H 0.79545 -1.10019 -1.37949
 H -0.19651 -0.44425 2.63214
 H -0.19706 -0.44357 -2.63117
13
bifur_IRC_Cartesians_noMW_output/new_data/bifur_traj3_Cartesians point 54
C 0.06504 0.81703 1.01227
 C 0.06641 0.81802 -1.01266
 C -0.36155 1.43388 0.00032
 C -0.07511 -0.52489 1.58703
 C -0.07494 -0.52414 -1.58626
 F 0.51556 1.56600 1.85132
 F 0.51965 1.56761 -1.85469
 H -0.92689 -1.03556 1.18918
 H -0.92662 -1.03480 -1.18760
 H 0.79501 -1.10074 1.38345
 H 0.79493 -1.10014 -1.38332
 H -0.19548 -0.44148 2.63443
 H -0.19601 -0.44080 -2.63346
13
bifur_IRC_Cartesians_noMW_output/new_data/bifur_traj3_Cartesians point 55
C 0.06509 0.81564 1.01346
 C 0.06643 0.81662 -1.01385
 C -0.35901 1.42970 0.00032
 C -0.07494 -0.52410 1.59061
 C -0.07477 -0.52335 -1.58984
 F 0.51353 1.56471 1.85053
 F 0.51755 1.56632 -1.85389
 H -0.92691 -1.03479 1.19465
 H -0.92663 -1.03403 -1.19310
 H 0.79442 -1.10069 1.38783
 H 0.79434 -1.10009 -1.38769
 H -0.19430 -0.43831 2.63705
 H -0.19481 -0.43763 -2.63608
13
bifur_IRC_Cartesians_noMW_output/new_data/bifur_traj3_Cartesians point 56
C 0.06509 0.81564 1.01346
 C 0.06643 0.81663 -1.01385
 C -0.35901 1.42970 0.00032
 C -0.07494 -0.52410 1.59061
 C -0.07477 -0.52335 -1.58984
 F 0.51353 1.56471 1.85053
 F 0.51755 1.56632 -1.85389
 H -0.92691 -1.03479 1.19465
 H -0.92663 -1.03403 -1.19310
 H 0.79442 -1.10069 1.38783
 H 0.79434 -1.10009 -1.38769
 H -0.19430 -0.43831 2.63705
 H -0.19481 -0.43764 -2.63608
13
bifur_IRC_Cartesians_noMW_output/new_data/bifur_traj3_Cartesians point 57
C 0.06521 0.81213 1.01645
 C 0.06651 0.81312 -1.01684
 C -0.35262 1.41921 0.00032
 C -0.07452 -0.52212 1.59959
 C -0.07433 -0.52137 -1.59883
 F 0.50842 1.56145 1.84854
 F 0.51228 1.56308 -1.85190
 H -0.92695 -1.03285 1.20841
 H -0.92666 -1.03210 -1.20690
 H 0.79293 -1.10055 1.39884
 H 0.79286 -1.09996 -1.39867
 H -0.19133 -0.43035 2.64362
 H -0.19179 -0.42969 -2.64265
13
bifur_IRC_Cartesians_noMW_output/new_data/bifur_traj3_Cartesians point 58
C 0.06529 0.80985 1.01839
 C 0.06656 0.81084 -1.01878
 C -0.34848 1.41240 0.00032
 C -0.07424 -0.52083 1.60543
 C -0.07405 -0.52009 -1.60466
 F 0.50510 1.55933 1.84725
 F 0.50885 1.56097 -1.85060
 H -0.92698 -1.03159 1.21735
 H -0.92667 -1.03084 -1.21587
 H 0.79197 -1.10047 1.40600
 H 0.79190 -1.09987 -1.40579
 H -0.18941 -0.42518 2.64789
 H -0.18983 -0.42452 -2.64691
13
bifur_IRC_Cartesians_noMW_output/new_data/bifur_traj3_Cartesians point 59
C 0.06538 0.80722 1.02063
 C 0.06661 0.80821 -1.02102
 C -0.34370 1.40455 0.00032
 C -0.07393 -0.51935 1.61215
 C -0.07373 -0.51861 -1.61139
 F 0.50127 1.55689 1.84576
 F 0.50490 1.55855 -1.84911
 H -0.92701 -1.03013 1.22765
 H -0.92669 -1.02940 -1.22620
 H 0.79086 -1.10037 1.41424
 H 0.79080 -1.09977 -1.41400
 H -0.18719 -0.41922 2.65281
 H -0.18758 -0.41858 -2.65183
13
bifur_IRC_Cartesians_noMW_output/new_data/bifur_traj3_Cartesians point 60
C 0.06548 0.80437 1.02306
 C 0.06667 0.80536 -1.02345
 C -0.33852 1.39603 0.00031
 C -0.07358 -0.51774 1.61945
 C -0.07338 -0.51700 -1.61869
 F 0.49712 1.55425 1.84415
 F 0.50062 1.55592 -1.84749
 H -0.92704 -1.02856 1.23882
 H -0.92671 -1.02783 -1.23741
 H 0.78965 -1.10026 1.42318
 H 0.78960 -1.09966 -1.42292
 H -0.18478 -0.41276 2.65815
 H -0.18513 -0.41212 -2.65717
13
bifur_IRC_Cartesians_noMW_output/new_data/bifur_traj3_Cartesians point 61
C 0.06557 0.80161 1.02541
 C 0.06673 0.80261 -1.02580
 C -0.33350 1.38778 0.00031
 C -0.07325 -0.51618 1.62651
 C -0.07304 -0.51544 -1.62575
 F 0.49311 1.55168 1.84259
 F 0.49648 1.55337 -1.84592
 H -0.92707 -1.02703 1.24964
 H -0.92673 -1.02631 -1.24825
 H 0.78849 -1.10016 1.43183
 H 0.78843 -1.09955 -1.43154
 H -0.18245 -0.40651 2.66331
 H -0.18276 -0.40588 -2.66233
13
bifur_IRC_Cartesians_noMW_output/new_data/bifur_traj3_Cartesians point 62
C 0.06563 0.79999 1.02679
 C 0.06676 0.80099 -1.02718
 C -0.33055 1.38293 0.00031
 C -0.07306 -0.51526 1.63066
 C -0.07284 -0.51453 -1.62990
 F 0.49074 1.55018 1.84167
 F 0.49404 1.55187 -1.84500
 H -0.92709 -1.02613 1.25600
 H -0.92675 -1.02542 -1.25464
 H 0.78780 -1.10009 1.43692
 H 0.78775 -1.09949 -1.43661
 H -0.18108 -0.40283 2.66635
 H -0.18137 -0.40220 -2.66537
13
bifur_IRC_Cartesians_noMW_output/new_data/bifur_traj3_Cartesians point 63
C 0.06561 0.80062 1.02625
 C 0.06675 0.80162 -1.02664
 C -0.33170 1.38483 0.00031
 C -0.07313 -0.51562 1.62903
 C -0.07292 -0.51489 -1.62828
 F 0.49167 1.55077 1.84203
 F 0.49499 1.55246 -1.84536
 H -0.92708 -1.02648 1.25351
 H -0.92674 -1.02576 -1.25214
 H 0.78807 -1.10012 1.43493
 H 0.78802 -1.09952 -1.43463
 H -0.18161 -0.40427 2.66516
 H -0.18191 -0.40364 -2.66418
13
bifur_IRC_Cartesians_noMW_output/new_data/bifur_traj3_Cartesians point 64
C 0.06554 0.80264 1.02453
 C 0.06671 0.80364 -1.02492
 C -0.33538 1.39087 0.00031
 C -0.07338 -0.51676 1.62386
 C -0.07317 -0.51603 -1.62311
 F 0.49461 1.55264 1.84317
 F 0.49803 1.55432 -1.84651
 H -0.92706 -1.02760 1.24559
 H -0.92673 -1.02688 -1.24419
 H 0.78893 -1.10020 1.42859
 H 0.78887 -1.09959 -1.42831
 H -0.18332 -0.40885 2.66138
 H -0.18365 -0.40821 -2.66040
13
bifur_IRC_Cartesians_noMW_output/new_data/bifur_traj3_Cartesians point 65
C 0.06544 0.80538 1.02220
 C 0.06665 0.80637 -1.02259
 C -0.34035 1.39904 0.00032
 C -0.07370 -0.51831 1.61687
 C -0.07350 -0.51757 -1.61611
 F 0.49859 1.55518 1.84472
 F 0.50214 1.55685 -1.84806
 H -0.92703 -1.02911 1.23487
 H -0.92671 -1.02838 -1.23344
 H 0.79008 -1.10030 1.42002
 H 0.79002 -1.09970 -1.41976
 H -0.18563 -0.41505 2.65626
 H -0.18600 -0.41441 -2.65528
13
bifur_IRC_Cartesians_noMW_output/new_data/bifur_traj3_Cartesians point 66
C 0.06533 0.80855 1.01949
 C 0.06658 0.80954 -1.01989
 C -0.34612 1.40853 0.00032
 C -0.07409 -0.52010 1.60874
 C -0.07389 -0.51936 -1.60798
 F 0.50321 1.55813 1.84652
 F 0.50690 1.55978 -1.84987
 H -0.92699 -1.03087 1.22243
 H -0.92668 -1.03013 -1.22096
 H 0.79142 -1.10042 1.41006
 H 0.79136 -1.09982 -1.40984
 H -0.18831 -0.42224 2.65031
 H -0.18872 -0.42159 -2.64934
13
bifur_IRC_Cartesians_noMW_output/new_data/bifur_traj3_Cartesians point 67
C 0.06533 0.80855 1.01950
 C 0.06658 0.80954 -1.01989
 C -0.34612 1.40853 0.00032
 C -0.07409 -0.52010 1.60874
 C -0.07389 -0.51936 -1.60798
 F 0.50321 1.55813 1.84652
 F 0.50690 1.55978 -1.84987
 H -0.92699 -1.03087 1.22243
 H -0.92668 -1.03013 -1.22096
 H 0.79142 -1.10042 1.41006
 H 0.79136 -1.09982 -1.40984
 H -0.18831 -0.42224 2.65031
 H -0.18872 -0.42159 -2.64934
13
bifur_IRC_Cartesians_noMW_output/new_data/bifur_traj3_Cartesians point 68
C 0.06509 0.81557 1.01351
 C 0.06644 0.81656 -1.01390
 C -0.35889 1.42951 0.00032
 C -0.07493 -0.52407 1.59077
 C -0.07476 -0.52331 -1.59000
 F 0.51344 1.56465 1.85049
 F 0.51745 1.56626 -1.85386
 H -0.92691 -1.03476 1.19490
 H -0.92663 -1.03399 -1.19335
 H 0.79439 -1.10068 1.38803
 H 0.79432 -1.10009 -1.38789
 H -0.19424 -0.43816 2.63717
 H -0.19475 -0.43749 -2.63620
13
bifur_IRC_Cartesians_noMW_output/new_data/bifur_traj3_Cartesians point 69
C 0.06498 0.81878 1.01078
 C 0.06637 0.81976 -1.01117
 C -0.36472 1.43909 0.00032
 C -0.07532 -0.52588 1.58257
 C -0.07515 -0.52512 -1.58180
 F 0.51810 1.56762 1.85230
 F 0.52227 1.56922 -1.85568
 H -0.92687 -1.03653 1.18234
 H -0.92661 -1.03576 -1.18074
 H 0.79574 -1.10081 1.37798
 H 0.79567 -1.10021 -1.37787
 H -0.19695 -0.44543 2.63116
 H -0.19751 -0.44475 -2.63020
13
bifur_IRC_Cartesians_noMW_output/new_data/bifur_traj3_Cartesians point 70
C 0.06490 0.82095 1.00893
 C 0.06632 0.82194 -1.00932
 C -0.36867 1.44559 0.00032
 C -0.07558 -0.52711 1.57700
 C -0.07542 -0.52635 -1.57623
 F 0.52127 1.56964 1.85353
 F 0.52553 1.57123 -1.85691
 H -0.92685 -1.03773 1.17382
 H -0.92659 -1.03696 -1.17220
 H 0.79666 -1.10089 1.37116
 H 0.79658 -1.10029 -1.37108
 H -0.19879 -0.45036 2.62709
 H -0.19937 -0.44967 -2.62613
13
bifur_IRC_Cartesians_noMW_output/new_data/bifur_traj3_Cartesians point 71
C 0.06485 0.82235 1.00774
 C 0.06629 0.82334 -1.00812
 C -0.37123 1.44978 0.00032
 C -0.07575 -0.52790 1.57341
 C -0.07559 -0.52714 -1.57264
 F 0.52331 1.57095 1.85433
 F 0.52764 1.57253 -1.85771
 H -0.92683 -1.03851 1.16832
 H -0.92658 -1.03773 -1.16668
 H 0.79726 -1.10094 1.36676
 H 0.79717 -1.10035 -1.36669
 H -0.19997 -0.45354 2.62447
 H -0.20058 -0.45285 -2.62350
13
bifur_IRC_Cartesians_noMW_output/new_data/bifur_traj3_Cartesians point 72
C 0.06482 0.82328 1.00695
 C 0.06627 0.82427 -1.00733
 C -0.37291 1.45255 0.00032
 C -0.07586 -0.52843 1.57104
 C -0.07571 -0.52766 -1.57027
 F 0.52466 1.57181 1.85485
 F 0.52904 1.57338 -1.85824
 H -0.92682 -1.03902 1.16468
 H -0.92658 -1.03824 -1.16303
 H 0.79765 -1.10098 1.36385
 H 0.79756 -1.10038 -1.36379
 H -0.20076 -0.45564 2.62273
 H -0.20138 -0.45495 -2.62177
13
bifur_IRC_Cartesians_noMW_output/new_data/bifur_traj3_Cartesians point 73
C 0.06480 0.82391 1.00641
 C 0.06626 0.82489 -1.00680
 C -0.37405 1.45442 0.00032
 C -0.07593 -0.52878 1.56944
 C -0.07578 -0.52801 -1.56866
 F 0.52557 1.57239 1.85521
 F 0.52998 1.57396 -1.85859
 H -0.92681 -1.03937 1.16223
 H -0.92657 -1.03858 -1.16057
 H 0.79791 -1.10100 1.36189
 H 0.79783 -1.10041 -1.36184
 H -0.20129 -0.45706 2.62156
 H -0.20191 -0.45636 -2.62060
13
bifur_IRC_Cartesians_noMW_output/new_data/bifur_traj3_Cartesians point 74
C 0.06478 0.82441 1.00598
 C 0.06625 0.82539 -1.00637
 C -0.37497 1.45593 0.00033
 C -0.07599 -0.52906 1.56815
 C -0.07585 -0.52830 -1.56737
 F 0.52631 1.57286 1.85549
 F 0.53073 1.57443 -1.85888
 H -0.92680 -1.03965 1.16025
 H -0.92657 -1.03886 -1.15859
 H 0.79813 -1.10102 1.36030
 H 0.79804 -1.10042 -1.36026
 H -0.20171 -0.45820 2.62061
 H -0.20235 -0.45751 -2.61965
13
bifur_IRC_Cartesians_noMW_output/new_data/bifur_traj3_Cartesians point 75
C 0.06476 0.82511 1.00538
 C 0.06624 0.82610 -1.00577
 C -0.37625 1.45803 0.00033
 C -0.07608 -0.52946 1.56635
 C -0.07593 -0.52869 -1.56557
 F 0.52733 1.57351 1.85589
 F 0.53179 1.57508 -1.85928
 H -0.92680 -1.04004 1.15749
 H -0.92656 -1.03925 -1.15582
 H 0.79842 -1.10105 1.35810
 H 0.79834 -1.10045 -1.35806
 H -0.20231 -0.45980 2.61930
 H -0.20295 -0.45910 -2.61834
13
bifur_IRC_Cartesians_noMW_output/new_data/bifur_traj3_Cartesians point 76
C 0.06471 0.82654 1.00417
 C 0.06621 0.82752 -1.00455
 C -0.37884 1.46229 0.00033
 C -0.07625 -0.53027 1.56270
 C -0.07611 -0.52950 -1.56192
 F 0.52941 1.57483 1.85670
 F 0.53393 1.57639 -1.86009
 H -0.92678 -1.04082 1.15191
 H -0.92655 -1.04003 -1.15022
 H 0.79903 -1.10110 1.35363
 H 0.79894 -1.10051 -1.35360
 H -0.20351 -0.46303 2.61663
 H -0.20417 -0.46232 -2.61567
13
bifur_IRC_Cartesians_noMW_output/new_data/bifur_traj3_Cartesians point 77
C 0.06463 0.82879 1.00225
 C 0.06616 0.82977 -1.00263
 C -0.38293 1.46902 0.00033
 C -0.07652 -0.53154 1.55694
 C -0.07638 -0.53076 -1.55616
 F 0.53268 1.57692 1.85797
 F 0.53731 1.57847 -1.86136
 H -0.92675 -1.04207 1.14309
 H -0.92654 -1.04127 -1.14137
 H 0.79998 -1.10119 1.34657
 H 0.79989 -1.10059 -1.34657
 H -0.20541 -0.46813 2.61241
 H -0.20611 -0.46742 -2.61146
13
bifur_IRC_Cartesians_noMW_output/new_data/bifur_traj3_Cartesians point 78
C 0.06463 0.82879 1.00225
 C 0.06616 0.82977 -1.00263
 C -0.38293 1.46902 0.00033
 C -0.07652 -0.53154 1.55694
 C -0.07638 -0.53076 -1.55616
 F 0.53268 1.57692 1.85797
 F 0.53731 1.57847 -1.86137
 H -0.92675 -1.04207 1.14308
 H -0.92654 -1.04127 -1.14137
 H 0.79998 -1.10119 1.34657
 H 0.79989 -1.10059 -1.34657
 H -0.20541 -0.46813 2.61241
 H -0.20611 -0.46742 -2.61146
13
bifur_IRC_Cartesians_noMW_output/new_data/bifur_traj3_Cartesians point 79
C 0.06445 0.83386 0.99793
 C 0.06605 0.83484 -0.99831
 C -0.39216 1.48418 0.00033
 C -0.07713 -0.53441 1.54395
 C -0.07701 -0.53362 -1.54317
 F 0.54007 1.58163 1.86084
 F 0.54494 1.58316 -1.86425
 H -0.92669 -1.04488 1.12319
 H -0.92650 -1.04406 -1.12141
 H 0.80212 -1.10138 1.33065
 H 0.80202 -1.10079 -1.33071
 H -0.20970 -0.47964 2.60291
 H -0.21046 -0.47891 -2.60196
13
bifur_IRC_Cartesians_noMW_output/new_data/bifur_traj3_Cartesians point 80
C 0.06438 0.83606 0.99606
 C 0.06601 0.83704 -0.99644
 C -0.39616 1.49075 0.00033
 C -0.07740 -0.53565 1.53833
 C -0.07728 -0.53486 -1.53755
 F 0.54327 1.58367 1.86208
 F 0.54824 1.58519 -1.86550
 H -0.92667 -1.04609 1.11458
 H -0.92649 -1.04527 -1.11277
 H 0.80305 -1.10146 1.32376
 H 0.80295 -1.10087 -1.32384
 H -0.21156 -0.48462 2.59880
 H -0.21235 -0.48389 -2.59785
13
bifur_IRC_Cartesians_noMW_output/new_data/bifur_traj3_Cartesians point 81
C 0.06432 0.83776 0.99461
 C 0.06597 0.83874 -0.99499
 C -0.39925 1.49584 0.00033
 C -0.07760 -0.53661 1.53397
 C -0.07749 -0.53582 -1.53319
 F 0.54575 1.58525 1.86305
 F 0.55079 1.58676 -1.86646
 H -0.92665 -1.04703 1.10791
 H -0.92647 -1.04621 -1.10608
 H 0.80377 -1.10152 1.31842
 H 0.80367 -1.10094 -1.31852
 H -0.21299 -0.48848 2.59561
 H -0.21381 -0.48774 -2.59466
13
bifur_IRC_Cartesians_noMW_output/new_data/bifur_traj3_Cartesians point 82
C 0.06428 0.83888 0.99366
 C 0.06595 0.83985 -0.99403
 C -0.40128 1.49917 0.00033
 C -0.07773 -0.53724 1.53112
 C -0.07763 -0.53645 -1.53033
 F 0.54737 1.58629 1.86368
 F 0.55247 1.58779 -1.86710
 H -0.92664 -1.04765 1.10353
 H -0.92646 -1.04682 -1.10169
 H 0.80424 -1.10157 1.31492
 H 0.80414 -1.10098 -1.31503
 H -0.21394 -0.49101 2.59352
 H -0.21477 -0.49026 -2.59258
13
bifur_IRC_Cartesians_noMW_output/new_data/bifur_traj3_Cartesians point 83
C 0.06426 0.83940 0.99321
 C 0.06594 0.84038 -0.99359
 C -0.40224 1.50074 0.00033
 C -0.07780 -0.53754 1.52977
 C -0.07769 -0.53675 -1.52899
 F 0.54814 1.58678 1.86397
 F 0.55326 1.58828 -1.86740
 H -0.92663 -1.04794 1.10147
 H -0.92646 -1.04711 -1.09963
 H 0.80446 -1.10159 1.31327
 H 0.80436 -1.10100 -1.31339
 H -0.21438 -0.49220 2.59254
 H -0.21522 -0.49145 -2.59159
13
bifur_IRC_Cartesians_noMW_output/new_data/bifur_traj3_Cartesians point 84
C 0.06426 0.83933 0.99327
 C 0.06594 0.84031 -0.99365
 C -0.40210 1.50052 0.00033
 C -0.07779 -0.53750 1.52996
 C -0.07768 -0.53671 -1.52917
 F 0.54803 1.58671 1.86393
 F 0.55315 1.58821 -1.86735
 H -0.92663 -1.04790 1.10176
 H -0.92646 -1.04707 -1.09992
 H 0.80443 -1.10158 1.31350
 H 0.80433 -1.10100 -1.31362
 H -0.21432 -0.49203 2.59268
 H -0.21516 -0.49129 -2.59173
13
bifur_IRC_Cartesians_noMW_output/new_data/bifur_traj3_Cartesians point 85
C 0.06428 0.83876 0.99376
 C 0.06595 0.83974 -0.99413
 C -0.40107 1.49882 0.00033
 C -0.07772 -0.53717 1.53141
 C -0.07761 -0.53638 -1.53063
 F 0.54720 1.58618 1.86361
 F 0.55230 1.58768 -1.86703
 H -0.92664 -1.04759 1.10399
 H -0.92647 -1.04676 -1.10215
 H 0.80419 -1.10156 1.31529
 H 0.80409 -1.10097 -1.31539
 H -0.21384 -0.49074 2.59374
 H -0.21467 -0.49000 -2.59279
13
bifur_IRC_Cartesians_noMW_output/new_data/bifur_traj3_Cartesians point 86
C 0.06432 0.83787 0.99452
 C 0.06597 0.83884 -0.99490
 C -0.39944 1.49615 0.00033
 C -0.07761 -0.53667 1.53370
 C -0.07750 -0.53588 -1.53292
 F 0.54590 1.58535 1.86311
 F 0.55095 1.58686 -1.86652
 H -0.92665 -1.04709 1.10750
 H -0.92647 -1.04627 -1.10567
 H 0.80381 -1.10153 1.31809
 H 0.80371 -1.10094 -1.31819
 H -0.21308 -0.48872 2.59541
 H -0.21390 -0.48798 -2.59447
13
bifur_IRC_Cartesians_noMW_output/new_data/bifur_traj3_Cartesians point 87
C 0.06435 0.83675 0.99547
 C 0.06599 0.83773 -0.99585
 C -0.39741 1.49282 0.00033
 C -0.07748 -0.53604 1.53656
 C -0.07736 -0.53525 -1.53578
 F 0.54428 1.58431 1.86247
 F 0.54928 1.58583 -1.86589
 H -0.92666 -1.04647 1.11187
 H -0.92648 -1.04565 -1.11006
 H 0.80334 -1.10149 1.32159
 H 0.80324 -1.10090 -1.32168
 H -0.21214 -0.48619 2.59750
 H -0.21295 -0.48545 -2.59655
13
bifur_IRC_Cartesians_noMW_output/new_data/bifur_traj3_Cartesians point 88
C 0.06440 0.83557 0.99648
 C 0.06602 0.83654 -0.99686
 C -0.39526 1.48927 0.00033
 C -0.07734 -0.53537 1.53959
 C -0.07722 -0.53458 -1.53881
 F 0.54255 1.58321 1.86180
 F 0.54749 1.58473 -1.86522
 H -0.92667 -1.04582 1.11652
 H -0.92649 -1.04500 -1.11472
 H 0.80284 -1.10144 1.32531
 H 0.80274 -1.10085 -1.32538
 H -0.21114 -0.48350 2.59972
 H -0.21193 -0.48277 -2.59877
13
bifur_IRC_Cartesians_noMW_output/new_data/bifur_traj3_Cartesians point 89
C 0.06440 0.83557 0.99648
 C 0.06602 0.83654 -0.99686
 C -0.39526 1.48927 0.00033
 C -0.07734 -0.53537 1.53960
 C -0.07722 -0.53458 -1.53881
 F 0.54255 1.58321 1.86180
 F 0.54749 1.58473 -1.86521
 H -0.92667 -1.04582 1.11652
 H -0.92649 -1.04500 -1.11472
 H 0.80284 -1.10144 1.32531
 H 0.80274 -1.10085 -1.32539
 H -0.21114 -0.48350 2.59972
 H -0.21193 -0.48276 -2.59877
13
bifur_IRC_Cartesians_noMW_output/new_data/bifur_traj3_Cartesians point 90
C 0.06443 0.83447 0.99741
 C 0.06604 0.83545 -0.99779
 C -0.39327 1.48600 0.00033
 C -0.07720 -0.53475 1.54239
 C -0.07708 -0.53397 -1.54161
 F 0.54096 1.58220 1.86118
 F 0.54585 1.58372 -1.86459
 H -0.92669 -1.04521 1.12081
 H -0.92650 -1.04440 -1.11902
 H 0.80238 -1.10140 1.32874
 H 0.80228 -1.10081 -1.32880
 H -0.21021 -0.48102 2.60177
 H -0.21099 -0.48029 -2.60082
13
bifur_IRC_Cartesians_noMW_output/new_data/bifur_traj3_Cartesians point 91
C 0.06439 0.83570 0.99637
 C 0.06601 0.83668 -0.99675
 C -0.39549 1.48966 0.00033
 C -0.07735 -0.53544 1.53926
 C -0.07723 -0.53466 -1.53848
 F 0.54274 1.58334 1.86188
 F 0.54769 1.58485 -1.86529
 H -0.92667 -1.04589 1.11600
 H -0.92649 -1.04507 -1.11420
 H 0.80290 -1.10145 1.32490
 H 0.80280 -1.10086 -1.32497
 H -0.21125 -0.48380 2.59948
 H -0.21204 -0.48306 -2.59853
13
bifur_IRC_Cartesians_noMW_output/new_data/bifur_traj3_Cartesians point 92
C 0.06431 0.83794 0.99446
 C 0.06597 0.83892 -0.99483
 C -0.39958 1.49637 0.00033
 C -0.07762 -0.53671 1.53351
 C -0.07751 -0.53592 -1.53273
 F 0.54601 1.58542 1.86315
 F 0.55106 1.58693 -1.86656
 H -0.92665 -1.04713 1.10721
 H -0.92647 -1.04631 -1.10538
 H 0.80385 -1.10153 1.31786
 H 0.80374 -1.10094 -1.31796
 H -0.21314 -0.48888 2.59528
 H -0.21397 -0.48814 -2.59433
13
bifur_IRC_Cartesians_noMW_output/new_data/bifur_traj3_Cartesians point 93
C 0.06422 0.84070 0.99211
 C 0.06591 0.84168 -0.99248
 C -0.40460 1.50462 0.00033
 C -0.07795 -0.53827 1.52645
 C -0.07785 -0.53748 -1.52566
 F 0.55003 1.58798 1.86471
 F 0.55521 1.58947 -1.86813
 H -0.92661 -1.04866 1.09639
 H -0.92645 -1.04783 -1.09452
 H 0.80501 -1.10164 1.30920
 H 0.80490 -1.10105 -1.30933
 H -0.21548 -0.49514 2.59011
 H -0.21634 -0.49439 -2.58916
13
bifur_IRC_Cartesians_noMW_output/new_data/bifur_traj3_Cartesians point 94
C 0.06411 0.84372 0.98954
 C 0.06585 0.84469 -0.98991
 C -0.41008 1.51363 0.00034
 C -0.07832 -0.53998 1.51873
 C -0.07822 -0.53918 -1.51794
 F 0.55442 1.59078 1.86642
 F 0.55974 1.59226 -1.86985
 H -0.92658 -1.05033 1.08456
 H -0.92643 -1.04949 -1.08266
 H 0.80629 -1.10175 1.29974
 H 0.80617 -1.10116 -1.29990
 H -0.21802 -0.50198 2.58446
 H -0.21893 -0.50122 -2.58352
13
bifur_IRC_Cartesians_noMW_output/new_data/bifur_traj3_Cartesians point 95
C 0.06401 0.84680 0.98691
 C 0.06578 0.84777 -0.98729
 C -0.41568 1.52284 0.00034
 C -0.07869 -0.54172 1.51085
 C -0.07860 -0.54091 -1.51006
 F 0.55890 1.59364 1.86816
 F 0.56437 1.59510 -1.87160
 H -0.92654 -1.05203 1.07249
 H -0.92641 -1.05118 -1.07055
 H 0.80759 -1.10187 1.29008
 H 0.80747 -1.10128 -1.29028
 H -0.22063 -0.50896 2.57869
 H -0.22157 -0.50819 -2.57775
13
bifur_IRC_Cartesians_noMW_output/new_data/bifur_traj3_Cartesians point 96
C 0.06390 0.84972 0.98442
 C 0.06572 0.85069 -0.98479
 C -0.42100 1.53158 0.00034
 C -0.07904 -0.54337 1.50336
 C -0.07896 -0.54256 -1.50257
 F 0.56317 1.59636 1.86981
 F 0.56876 1.59781 -1.87326
 H -0.92651 -1.05365 1.06102
 H -0.92639 -1.05279 -1.05904
 H 0.80883 -1.10198 1.28090
 H 0.80871 -1.10139 -1.28113
 H -0.22310 -0.51560 2.57321
 H -0.22409 -0.51482 -2.57228
13
bifur_IRC_Cartesians_noMW_output/new_data/bifur_traj3_Cartesians point 97
C 0.06381 0.85231 0.98222
 C 0.06567 0.85328 -0.98259
 C -0.42571 1.53931 0.00034
 C -0.07935 -0.54483 1.49674
 C -0.07928 -0.54402 -1.49595
 F 0.56693 1.59876 1.87128
 F 0.57265 1.60020 -1.87473
 H -0.92648 -1.05508 1.05088
 H -0.92637 -1.05422 -1.04888
 H 0.80992 -1.10208 1.27279
 H 0.80979 -1.10149 -1.27304
 H -0.22528 -0.52146 2.56837
 H -0.22631 -0.52068 -2.56744
13
bifur_IRC_Cartesians_noMW_output/new_data/bifur_traj3_Cartesians point 98
C 0.06374 0.85447 0.98038
 C 0.06562 0.85543 -0.98075
 C -0.42963 1.54576 0.00034
 C -0.07961 -0.54605 1.49121
 C -0.07954 -0.54524 -1.49042
 F 0.57007 1.60077 1.87250
 F 0.57589 1.60219 -1.87595
 H -0.92645 -1.05628 1.04242
 H -0.92635 -1.05541 -1.04039
 H 0.81083 -1.10216 1.26602
 H 0.81070 -1.10157 -1.26629
 H -0.22711 -0.52635 2.56433
 H -0.22816 -0.52556 -2.56340
13
bifur_IRC_Cartesians_noMW_output/new_data/bifur_traj3_Cartesians point 99
C 0.06368 0.85614 0.97895
 C 0.06559 0.85711 -0.97932
 C -0.43268 1.55078 0.00034
 C -0.07981 -0.54700 1.48692
 C -0.07975 -0.54618 -1.48612
 F 0.57252 1.60232 1.87345
 F 0.57841 1.60374 -1.87691
 H -0.92643 -1.05720 1.03584
 H -0.92634 -1.05633 -1.03379
 H 0.81154 -1.10222 1.26075
 H 0.81141 -1.10164 -1.26105
 H -0.22852 -0.53016 2.56119
 H -0.22960 -0.52936 -2.56026
13
bifur_IRC_Cartesians_noMW_output/new_data/bifur_traj3_Cartesians point 100
C 0.06368 0.85614 0.97895
 C 0.06559 0.85711 -0.97932
 C -0.43268 1.55078 0.00034
 C -0.07981 -0.54700 1.48692
 C -0.07975 -0.54618 -1.48612
 F 0.57252 1.60232 1.87345
 F 0.57841 1.60374 -1.87691
 H -0.92643 -1.05721 1.03584
 H -0.92634 -1.05633 -1.03379
 H 0.81154 -1.10222 1.26075
 H 0.81141 -1.10164 -1.26105
 H -0.22853 -0.53016 2.56119
 H -0.22960 -0.52937 -2.56025
13
bifur_IRC_Cartesians_noMW_output/new_data/bifur_traj3_Cartesians point 101
C 0.06361 0.85810 0.97728
 C 0.06554 0.85907 -0.97764
 C -0.43625 1.55664 0.00034
 C -0.08005 -0.54811 1.48190
 C -0.07999 -0.54729 -1.48110
 F 0.57537 1.60414 1.87456
 F 0.58136 1.60555 -1.87802
 H -0.92641 -1.05829 1.02815
 H -0.92633 -1.05741 -1.02608
 H 0.81237 -1.10229 1.25460
 H 0.81224 -1.10171 -1.25492
 H -0.23018 -0.53461 2.55751
 H -0.23129 -0.53380 -2.55659
13
bifur_IRC_Cartesians_noMW_output/new_data/bifur_traj3_Cartesians point 102
C 0.06359 0.85890 0.97660
 C 0.06553 0.85987 -0.97697
 C -0.43770 1.55902 0.00034
 C -0.08014 -0.54856 1.47986
 C -0.08009 -0.54774 -1.47906
 F 0.57653 1.60488 1.87501
 F 0.58256 1.60629 -1.87847
 H -0.92640 -1.05873 1.02502
 H -0.92632 -1.05785 -1.02294
 H 0.81271 -1.10232 1.25210
 H 0.81257 -1.10174 -1.25242
 H -0.23086 -0.53641 2.55602
 H -0.23197 -0.53561 -2.55509
13
bifur_IRC_Cartesians_noMW_output/new_data/bifur_traj3_Cartesians point 103
C 0.06355 0.86000 0.97567
 C 0.06551 0.86096 -0.97603
 C -0.43969 1.56230 0.00034
 C -0.08028 -0.54918 1.47705
 C -0.08023 -0.54836 -1.47625
 F 0.57813 1.60590 1.87563
 F 0.58421 1.60730 -1.87910
 H -0.92639 -1.05934 1.02072
 H -0.92631 -1.05845 -1.01863
 H 0.81317 -1.10237 1.24866
 H 0.81304 -1.10179 -1.24900
 H -0.23178 -0.53890 2.55397
 H -0.23291 -0.53809 -2.55304
13
bifur_IRC_Cartesians_noMW_output/new_data/bifur_traj3_Cartesians point 104
C 0.06348 0.86195 0.97401
 C 0.06546 0.86291 -0.97437
 C -0.44324 1.56813 0.00034
 C -0.08051 -0.55028 1.47207
 C -0.08047 -0.54945 -1.47126
 F 0.58097 1.60771 1.87673
 F 0.58713 1.60910 -1.88020
 H -0.92637 -1.06042 1.01309
 H -0.92630 -1.05952 -1.01097
 H 0.81399 -1.10244 1.24255
 H 0.81386 -1.10186 -1.24290
 H -0.23343 -0.54332 2.55032
 H -0.23459 -0.54251 -2.54939
13
bifur_IRC_Cartesians_noMW_output/new_data/bifur_traj3_Cartesians point 105
C 0.06337 0.86511 0.97131
 C 0.06540 0.86608 -0.97167
 C -0.44900 1.57759 0.00035
 C -0.08089 -0.55207 1.46396
 C -0.08086 -0.55124 -1.46315
 F 0.58558 1.61065 1.87852
 F 0.59189 1.61203 -1.88200
 H -0.92633 -1.06217 1.00067
 H -0.92628 -1.06127 -0.99851
 H 0.81533 -1.10256 1.23261
 H 0.81519 -1.10198 -1.23300
 H -0.23610 -0.55050 2.54439
 H -0.23731 -0.54968 -2.54347
13
bifur_IRC_Cartesians_noMW_output/new_data/bifur_traj3_Cartesians point 106
C 0.06324 0.86886 0.96811
 C 0.06532 0.86982 -0.96847
 C -0.45582 1.58879 0.00035
 C -0.08134 -0.55419 1.45437
 C -0.08132 -0.55335 -1.45356
 F 0.59104 1.61413 1.88065
 F 0.59752 1.61549 -1.88413
 H -0.92629 -1.06424 0.98597
 H -0.92625 -1.06333 -0.98377
 H 0.81692 -1.10270 1.22085
 H 0.81677 -1.10212 -1.22129
 H -0.23927 -0.55900 2.53737
 H -0.24053 -0.55816 -2.53645
13
bifur_IRC_Cartesians_noMW_output/new_data/bifur_traj3_Cartesians point 107
C 0.06311 0.87260 0.96493
 C 0.06524 0.87356 -0.96529
 C -0.46262 1.59998 0.00035
 C -0.08179 -0.55630 1.44479
 C -0.08178 -0.55546 -1.44398
 F 0.59649 1.61761 1.88276
 F 0.60315 1.61894 -1.88626
 H -0.92624 -1.06631 0.97130
 H -0.92622 -1.06539 -0.96905
 H 0.81850 -1.10284 1.20911
 H 0.81835 -1.10227 -1.20959
 H -0.24243 -0.56748 2.53036
 H -0.24374 -0.56664 -2.52945
13
bifur_IRC_Cartesians_noMW_output/new_data/bifur_traj3_Cartesians point 108
C 0.06299 0.87601 0.96203
 C 0.06517 0.87696 -0.96239
 C -0.46881 1.61015 0.00035
 C -0.08220 -0.55822 1.43608
 C -0.08220 -0.55738 -1.43527
 F 0.60144 1.62077 1.88469
 F 0.60826 1.62209 -1.88819
 H -0.92620 -1.06819 0.95797
 H -0.92620 -1.06726 -0.95568
 H 0.81994 -1.10297 1.19844
 H 0.81978 -1.10240 -1.19895
 H -0.24531 -0.57520 2.52399
 H -0.24666 -0.57434 -2.52308
13
bifur_IRC_Cartesians_noMW_output/new_data/bifur_traj3_Cartesians point 109
C 0.06290 0.87867 0.95976
 C 0.06511 0.87962 -0.96012
 C -0.47365 1.61810 0.00035
 C -0.08252 -0.55973 1.42927
 C -0.08252 -0.55888 -1.42845
 F 0.60532 1.62324 1.88619
 F 0.61226 1.62455 -1.88970
 H -0.92617 -1.06967 0.94753
 H -0.92618 -1.06873 -0.94521
 H 0.82106 -1.10307 1.19009
 H 0.82090 -1.10250 -1.19063
 H -0.24756 -0.58123 2.51901
 H -0.24895 -0.58037 -2.51810
13
bifur_IRC_Cartesians_noMW_output/new_data/bifur_traj3_Cartesians point 110
C 0.06285 0.88021 0.95844
 C 0.06508 0.88117 -0.95880
 C -0.47646 1.62273 0.00035
 C -0.08271 -0.56060 1.42531
 C -0.08271 -0.55975 -1.42449
 F 0.60757 1.62468 1.88707
 F 0.61458 1.62597 -1.89058
 H -0.92615 -1.07052 0.94147
 H -0.92617 -1.06958 -0.93912
 H 0.82172 -1.10313 1.18524
 H 0.82155 -1.10256 -1.18579
 H -0.24886 -0.58474 2.51611
 H -0.25028 -0.58387 -2.51520
13
bifur_IRC_Cartesians_noMW_output/new_data/bifur_traj3_Cartesians point 111
C 0.06285 0.88021 0.95845
 C 0.06508 0.88117 -0.95880
 C -0.47646 1.62272 0.00035
 C -0.08271 -0.56060 1.42531
 C -0.08271 -0.55975 -1.42450
 F 0.60757 1.62467 1.88707
 F 0.61458 1.62597 -1.89058
 H -0.92615 -1.07052 0.94148
 H -0.92617 -1.06958 -0.93913
 H 0.82171 -1.10313 1.18525
 H 0.82155 -1.10256 -1.18580
 H -0.24886 -0.58474 2.51611
 H -0.25028 -0.58387 -2.51520
13
bifur_IRC_Cartesians_noMW_output/new_data/bifur_traj3_Cartesians point 112
C 0.06285 0.88002 0.95861
 C 0.06509 0.88097 -0.95896
 C -0.47611 1.62214 0.00035
 C -0.08268 -0.56049 1.42581
 C -0.08269 -0.55964 -1.42499
 F 0.60729 1.62449 1.88696
 F 0.61429 1.62579 -1.89047
 H -0.92616 -1.07042 0.94223
 H -0.92617 -1.06947 -0.93989
 H 0.82163 -1.10312 1.18585
 H 0.82147 -1.10255 -1.18640
 H -0.24870 -0.58430 2.51647
 H -0.25011 -0.58343 -2.51557
13
bifur_IRC_Cartesians_noMW_output/new_data/bifur_traj3_Cartesians point 113
C 0.06289 0.87893 0.95954
 C 0.06511 0.87988 -0.95990
 C -0.47412 1.61888 0.00035
 C -0.08255 -0.55988 1.42860
 C -0.08256 -0.55903 -1.42779
 F 0.60569 1.62348 1.88634
 F 0.61265 1.62478 -1.88985
 H -0.92617 -1.06981 0.94652
 H -0.92618 -1.06887 -0.94419
 H 0.82117 -1.10308 1.18928
 H 0.82101 -1.10251 -1.18982
 H -0.24778 -0.58182 2.51852
 H -0.24917 -0.58096 -2.51761
13
bifur_IRC_Cartesians_noMW_output/new_data/bifur_traj3_Cartesians point 114
C 0.06293 0.87786 0.96045
 C 0.06513 0.87881 -0.96081
 C -0.47218 1.61568 0.00035
 C -0.08242 -0.55927 1.43134
 C -0.08242 -0.55842 -1.43053
 F 0.60414 1.62249 1.88574
 F 0.61104 1.62380 -1.88924
 H -0.92618 -1.06922 0.95071
 H -0.92618 -1.06828 -0.94839
 H 0.82072 -1.10304 1.19263
 H 0.82056 -1.10247 -1.19316
 H -0.24687 -0.57940 2.52052
 H -0.24826 -0.57853 -2.51961
13
bifur_IRC_Cartesians_noMW_output/new_data/bifur_traj3_Cartesians point 115
C 0.06296 0.87696 0.96122
 C 0.06515 0.87792 -0.96157
 C -0.47054 1.61300 0.00035
 C -0.08232 -0.55876 1.43364
 C -0.08231 -0.55792 -1.43283
 F 0.60283 1.62165 1.88523
 F 0.60969 1.62297 -1.88873
 H -0.92619 -1.06872 0.95423
 H -0.92619 -1.06779 -0.95193
 H 0.82034 -1.10301 1.19545
 H 0.82018 -1.10243 -1.19597
 H -0.24611 -0.57736 2.52221
 H -0.24748 -0.57650 -2.52129
13
bifur_IRC_Cartesians_noMW_output/new_data/bifur_traj3_Cartesians point 116
C 0.06299 0.87619 0.96187
 C 0.06517 0.87714 -0.96223
 C -0.46914 1.61069 0.00035
 C -0.08222 -0.55833 1.43562
 C -0.08222 -0.55748 -1.43480
 F 0.60171 1.62094 1.88479
 F 0.60853 1.62225 -1.88829
 H -0.92620 -1.06830 0.95726
 H -0.92620 -1.06736 -0.95496
 H 0.82001 -1.10298 1.19787
 H 0.81986 -1.10240 -1.19838
 H -0.24546 -0.57561 2.52365
 H -0.24682 -0.57475 -2.52274
13
bifur_IRC_Cartesians_noMW_output/new_data/bifur_traj3_Cartesians point 117
C 0.06300 0.87566 0.96232
 C 0.06518 0.87662 -0.96268
 C -0.46818 1.60911 0.00035
 C -0.08216 -0.55803 1.43696
 C -0.08215 -0.55718 -1.43615
 F 0.60094 1.62045 1.88449
 F 0.60774 1.62177 -1.88800
 H -0.92621 -1.06800 0.95932
 H -0.92620 -1.06707 -0.95704
 H 0.81979 -1.10296 1.19953
 H 0.81963 -1.10238 -1.20003
 H -0.24501 -0.57441 2.52464
 H -0.24637 -0.57356 -2.52373
13
bifur_IRC_Cartesians_noMW_output/new_data/bifur_traj3_Cartesians point 118
C 0.06300 0.87581 0.96220
 C 0.06517 0.87677 -0.96255
 C -0.46845 1.60956 0.00035
 C -0.08218 -0.55811 1.43658
 C -0.08217 -0.55727 -1.43577
 F 0.60116 1.62059 1.88458
 F 0.60796 1.62191 -1.88808
 H -0.92620 -1.06809 0.95873
 H -0.92620 -1.06716 -0.95644
 H 0.81985 -1.10296 1.19906
 H 0.81970 -1.10239 -1.19956
 H -0.24514 -0.57475 2.52436
 H -0.24650 -0.57390 -2.52344
13
bifur_IRC_Cartesians_noMW_output/new_data/bifur_traj3_Cartesians point 119
C 0.06295 0.87723 0.96099
 C 0.06514 0.87818 -0.96135
 C -0.47103 1.61379 0.00035
 C -0.08235 -0.55891 1.43296
 C -0.08235 -0.55807 -1.43215
 F 0.60322 1.62190 1.88538
 F 0.61009 1.62321 -1.88888
 H -0.92619 -1.06887 0.95319
 H -0.92619 -1.06793 -0.95088
 H 0.82045 -1.10302 1.19462
 H 0.82029 -1.10244 -1.19514
 H -0.24634 -0.57796 2.52171
 H -0.24771 -0.57710 -2.52080
13
bifur_IRC_Cartesians_noMW_output/new_data/bifur_traj3_Cartesians point 120
C 0.06287 0.87965 0.95892
 C 0.06509 0.88061 -0.95928
 C -0.47544 1.62104 0.00035
 C -0.08264 -0.56029 1.42675
 C -0.08264 -0.55943 -1.42593
 F 0.60675 1.62415 1.88675
 F 0.61373 1.62545 -1.89026
 H -0.92616 -1.07021 0.94367
 H -0.92617 -1.06927 -0.94134
 H 0.82148 -1.10311 1.18701
 H 0.82132 -1.10254 -1.18755
 H -0.24839 -0.58346 2.51716
 H -0.24980 -0.58260 -2.51625
13
bifur_IRC_Cartesians_noMW_output/new_data/bifur_traj3_Cartesians point 121
C 0.06277 0.88245 0.95654
 C 0.06503 0.88341 -0.95689
 C -0.48053 1.62942 0.00036
 C -0.08298 -0.56187 1.41958
 C -0.08299 -0.56101 -1.41876
 F 0.61083 1.62675 1.88834
 F 0.61794 1.62804 -1.89186
 H -0.92613 -1.07176 0.93269
 H -0.92615 -1.07081 -0.93032
 H 0.82266 -1.10322 1.17822
 H 0.82250 -1.10264 -1.17879
 H -0.25075 -0.58982 2.51192
 H -0.25220 -0.58894 -2.51101
13
bifur_IRC_Cartesians_noMW_output/new_data/bifur_traj3_Cartesians point 122
C 0.06277 0.88245 0.95654
 C 0.06503 0.88341 -0.95689
 C -0.48053 1.62942 0.00036
 C -0.08298 -0.56187 1.41958
 C -0.08299 -0.56101 -1.41876
 F 0.61083 1.62675 1.88834
 F 0.61794 1.62804 -1.89185
 H -0.92613 -1.07176 0.93269
 H -0.92615 -1.07081 -0.93032
 H 0.82266 -1.10322 1.17822
 H 0.82250 -1.10264 -1.17880
 H -0.25075 -0.58982 2.51192
 H -0.25220 -0.58894 -2.51101
13
bifur_IRC_Cartesians_noMW_output/new_data/bifur_traj3_Cartesians point 123
C 0.06259 0.88768 0.95208
 C 0.06493 0.88863 -0.95244
 C -0.49004 1.64504 0.00036
 C -0.08360 -0.56482 1.40620
 C -0.08363 -0.56396 -1.40538
 F 0.61844 1.63161 1.89129
 F 0.62580 1.63287 -1.89482
 H -0.92607 -1.07465 0.91220
 H -0.92611 -1.07369 -0.90977
 H 0.82487 -1.10341 1.16182
 H 0.82470 -1.10284 -1.16246
 H -0.25517 -0.60166 2.50213
 H -0.25669 -0.60077 -2.50123
13
bifur_IRC_Cartesians_noMW_output/new_data/bifur_traj3_Cartesians point 124
C 0.06253 0.88940 0.95062
 C 0.06489 0.89035 -0.95097
 C -0.49317 1.65019 0.00036
 C -0.08381 -0.56580 1.40179
 C -0.08384 -0.56493 -1.40097
 F 0.62095 1.63321 1.89227
 F 0.62839 1.63446 -1.89580
 H -0.92605 -1.07561 0.90545
 H -0.92610 -1.07464 -0.90299
 H 0.82560 -1.10348 1.15642
 H 0.82542 -1.10291 -1.15707
 H -0.25663 -0.60557 2.49890
 H -0.25817 -0.60468 -2.49800
13
bifur_IRC_Cartesians_noMW_output/new_data/bifur_traj3_Cartesians point 125
C 0.06250 0.89015 0.94998
 C 0.06487 0.89110 -0.95033
 C -0.49454 1.65243 0.00036
 C -0.08390 -0.56622 1.39987
 C -0.08394 -0.56535 -1.39905
 F 0.62204 1.63390 1.89269
 F 0.62951 1.63515 -1.89623
 H -0.92604 -1.07602 0.90251
 H -0.92610 -1.07505 -0.90004
 H 0.82592 -1.10351 1.15407
 H 0.82574 -1.10294 -1.15473
 H -0.25726 -0.60727 2.49750
 H -0.25882 -0.60637 -2.49660
13
bifur_IRC_Cartesians_noMW_output/new_data/bifur_traj3_Cartesians point 126
C 0.06251 0.88996 0.95014
 C 0.06488 0.89091 -0.95049
 C -0.49419 1.65186 0.00036
 C -0.08388 -0.56611 1.40036
 C -0.08391 -0.56525 -1.39954
 F 0.62176 1.63373 1.89258
 F 0.62922 1.63498 -1.89612
 H -0.92604 -1.07592 0.90326
 H -0.92610 -1.07494 -0.90080
 H 0.82583 -1.10350 1.15467
 H 0.82566 -1.10293 -1.15533
 H -0.25710 -0.60684 2.49786
 H -0.25865 -0.60594 -2.49696
13
bifur_IRC_Cartesians_noMW_output/new_data/bifur_traj3_Cartesians point 127
C 0.06254 0.88905 0.95092
 C 0.06490 0.89000 -0.95127
 C -0.49252 1.64912 0.00036
 C -0.08377 -0.56559 1.40270
 C -0.08380 -0.56473 -1.40188
 F 0.62043 1.63288 1.89207
 F 0.62785 1.63413 -1.89560
 H -0.92605 -1.07541 0.90684
 H -0.92610 -1.07444 -0.90439
 H 0.82545 -1.10347 1.15754
 H 0.82527 -1.10290 -1.15818
 H -0.25632 -0.60476 2.49957
 H -0.25787 -0.60387 -2.49867
13
bifur_IRC_Cartesians_noMW_output/new_data/bifur_traj3_Cartesians point 128
C 0.06258 0.88774 0.95203
 C 0.06492 0.88870 -0.95238
 C -0.49016 1.64523 0.00036
 C -0.08361 -0.56486 1.40603
 C -0.08364 -0.56400 -1.40521
 F 0.61854 1.63167 1.89133
 F 0.62589 1.63293 -1.89486
 H -0.92606 -1.07469 0.91195
 H -0.92611 -1.07372 -0.90951
 H 0.82490 -1.10342 1.16162
 H 0.82473 -1.10285 -1.16225
 H -0.25523 -0.60181 2.50201
 H -0.25675 -0.60092 -2.50111
13
bifur_IRC_Cartesians_noMW_output/new_data/bifur_traj3_Cartesians point 129
C 0.06263 0.88647 0.95311
 C 0.06495 0.88742 -0.95346
 C -0.48784 1.64143 0.00036
 C -0.08346 -0.56414 1.40929
 C -0.08348 -0.56328 -1.40847
 F 0.61668 1.63049 1.89061
 F 0.62398 1.63175 -1.89414
 H -0.92608 -1.07399 0.91693
 H -0.92612 -1.07302 -0.91451
 H 0.82436 -1.10337 1.16561
 H 0.82419 -1.10280 -1.16623
 H -0.25415 -0.59893 2.50439
 H -0.25565 -0.59804 -2.50349
13
bifur_IRC_Cartesians_noMW_output/new_data/bifur_traj3_Cartesians point 130
C 0.06267 0.88540 0.95403
 C 0.06497 0.88635 -0.95438
 C -0.48589 1.63822 0.00036
 C -0.08333 -0.56353 1.41204
 C -0.08335 -0.56267 -1.41122
 F 0.61512 1.62949 1.89000
 F 0.62237 1.63076 -1.89353
 H -0.92609 -1.07339 0.92115
 H -0.92613 -1.07243 -0.91874
 H 0.82391 -1.10333 1.16898
 H 0.82374 -1.10276 -1.16959
 H -0.25324 -0.59649 2.50640
 H -0.25473 -0.59561 -2.50550
13
bifur_IRC_Cartesians_noMW_output/new_data/bifur_traj3_Cartesians point 131
C 0.06270 0.88452 0.95477
 C 0.06499 0.88548 -0.95513
 C -0.48430 1.63561 0.00036
 C -0.08323 -0.56304 1.41428
 C -0.08324 -0.56218 -1.41346
 F 0.61384 1.62868 1.88951
 F 0.62105 1.62995 -1.89303
 H -0.92610 -1.07291 0.92457
 H -0.92614 -1.07195 -0.92218
 H 0.82354 -1.10329 1.17172
 H 0.82337 -1.10272 -1.17232
 H -0.25250 -0.59451 2.50804
 H -0.25398 -0.59363 -2.50714
13
bifur_IRC_Cartesians_noMW_output/new_data/bifur_traj3_Cartesians point 132
C 0.06272 0.88393 0.95528
 C 0.06500 0.88488 -0.95563
 C -0.48322 1.63384 0.00036
 C -0.08315 -0.56270 1.41579
 C -0.08317 -0.56185 -1.41497
 F 0.61298 1.62813 1.88917
 F 0.62017 1.62941 -1.89270
 H -0.92611 -1.07258 0.92689
 H -0.92614 -1.07163 -0.92450
 H 0.82329 -1.10327 1.17358
 H 0.82312 -1.10270 -1.17417
 H -0.25200 -0.59317 2.50915
 H -0.25347 -0.59229 -2.50824
13
bifur_IRC_Cartesians_noMW_output/new_data/bifur_traj3_Cartesians point 133
C 0.06272 0.88393 0.95528
 C 0.06500 0.88488 -0.95563
 C -0.48322 1.63384 0.00036
 C -0.08315 -0.56270 1.41579
 C -0.08317 -0.56185 -1.41498
 F 0.61298 1.62813 1.88917
 F 0.62016 1.62941 -1.89269
 H -0.92611 -1.07258 0.92690
 H -0.92614 -1.07163 -0.92451
 H 0.82329 -1.10327 1.17358
 H 0.82312 -1.10270 -1.17417
 H -0.25200 -0.59317 2.50915
 H -0.25347 -0.59229 -2.50824
13
bifur_IRC_Cartesians_noMW_output/new_data/bifur_traj3_Cartesians point 134
C 0.06270 0.88446 0.95482
 C 0.06499 0.88542 -0.95518
 C -0.48419 1.63543 0.00036
 C -0.08322 -0.56300 1.41443
 C -0.08324 -0.56215 -1.41361
 F 0.61376 1.62862 1.88947
 F 0.62096 1.62990 -1.89300
 H -0.92610 -1.07287 0.92481
 H -0.92614 -1.07192 -0.92241
 H 0.82351 -1.10329 1.17191
 H 0.82334 -1.10272 -1.17251
 H -0.25245 -0.59437 2.50815
 H -0.25393 -0.59349 -2.50725
13
bifur_IRC_Cartesians_noMW_output/new_data/bifur_traj3_Cartesians point 135
C 0.06267 0.88535 0.95407
 C 0.06497 0.88631 -0.95442
 C -0.48581 1.63808 0.00036
 C -0.08333 -0.56351 1.41215
 C -0.08335 -0.56265 -1.41134
 F 0.61505 1.62945 1.88998
 F 0.62230 1.63072 -1.89350
 H -0.92609 -1.07337 0.92132
 H -0.92613 -1.07241 -0.91892
 H 0.82389 -1.10333 1.16912
 H 0.82372 -1.10275 -1.16973
 H -0.25320 -0.59639 2.50649
 H -0.25469 -0.59551 -2.50558
13
bifur_IRC_Cartesians_noMW_output/new_data/bifur_traj3_Cartesians point 136
C 0.06264 0.88611 0.95342
 C 0.06496 0.88706 -0.95378
 C -0.48718 1.64034 0.00036
 C -0.08342 -0.56393 1.41023
 C -0.08344 -0.56307 -1.40941
 F 0.61615 1.63015 1.89040
 F 0.62343 1.63142 -1.89393
 H -0.92608 -1.07378 0.91837
 H -0.92612 -1.07282 -0.91595
 H 0.82421 -1.10335 1.16676
 H 0.82404 -1.10278 -1.16737
 H -0.25384 -0.59810 2.50508
 H -0.25534 -0.59721 -2.50417
13
bifur_IRC_Cartesians_noMW_output/new_data/bifur_traj3_Cartesians point 137
C 0.06263 0.88634 0.95322
 C 0.06495 0.88729 -0.95357
 C -0.48761 1.64104 0.00036
 C -0.08344 -0.56407 1.40962
 C -0.08347 -0.56321 -1.40880
 F 0.61649 1.63037 1.89054
 F 0.62379 1.63164 -1.89407
 H -0.92608 -1.07392 0.91744
 H -0.92612 -1.07295 -0.91502
 H 0.82431 -1.10336 1.16601
 H 0.82414 -1.10279 -1.16663
 H -0.25404 -0.59864 2.50463
 H -0.25554 -0.59775 -2.50373
13
bifur_IRC_Cartesians_noMW_output/new_data/bifur_traj3_Cartesians point 138
C 0.06266 0.88565 0.95382
 C 0.06497 0.88660 -0.95417
 C -0.48634 1.63896 0.00036
 C -0.08336 -0.56367 1.41141
 C -0.08338 -0.56281 -1.41059
 F 0.61548 1.62972 1.89014
 F 0.62274 1.63099 -1.89367
 H -0.92609 -1.07353 0.92017
 H -0.92613 -1.07257 -0.91776
 H 0.82401 -1.10334 1.16820
 H 0.82384 -1.10277 -1.16881
 H -0.25345 -0.59705 2.50594
 H -0.25495 -0.59617 -2.50504
13
bifur_IRC_Cartesians_noMW_output/new_data/bifur_traj3_Cartesians point 139
C 0.06273 0.88366 0.95551
 C 0.06501 0.88461 -0.95586
 C -0.48273 1.63303 0.00036
 C -0.08312 -0.56255 1.41649
 C -0.08314 -0.56169 -1.41567
 F 0.61259 1.62788 1.88902
 F 0.61976 1.62916 -1.89254
 H -0.92611 -1.07243 0.92796
 H -0.92614 -1.07148 -0.92557
 H 0.82317 -1.10326 1.17443
 H 0.82301 -1.10269 -1.17502
 H -0.25177 -0.59255 2.50966
 H -0.25324 -0.59167 -2.50875
13
bifur_IRC_Cartesians_noMW_output/new_data/bifur_traj3_Cartesians point 140
C 0.06284 0.88045 0.95825
 C 0.06508 0.88140 -0.95860
 C -0.47688 1.62342 0.00035
 C -0.08273 -0.56073 1.42471
 C -0.08274 -0.55988 -1.42390
 F 0.60791 1.62489 1.88720
 F 0.61493 1.62619 -1.89071
 H -0.92615 -1.07065 0.94056
 H -0.92617 -1.06971 -0.93821
 H 0.82181 -1.10314 1.18451
 H 0.82165 -1.10257 -1.18507
 H -0.24906 -0.58527 2.51568
 H -0.25048 -0.58440 -2.51477
13
bifur_IRC_Cartesians_noMW_output/new_data/bifur_traj3_Cartesians point 141
C 0.06298 0.87640 0.96169
 C 0.06516 0.87736 -0.96205
 C -0.46953 1.61134 0.00035
 C -0.08225 -0.55845 1.43506
 C -0.08224 -0.55760 -1.43425
 F 0.60202 1.62114 1.88491
 F 0.60885 1.62245 -1.88842
 H -0.92620 -1.06842 0.95641
 H -0.92619 -1.06748 -0.95411
 H 0.82010 -1.10299 1.19719
 H 0.81995 -1.10241 -1.19771
 H -0.24564 -0.57610 2.52325
 H -0.24701 -0.57524 -2.52233
13
bifur_IRC_Cartesians_noMW_output/new_data/bifur_traj3_Cartesians point 142
C 0.06313 0.87190 0.96553
 C 0.06526 0.87286 -0.96589
 C -0.46134 1.59787 0.00035
 C -0.08171 -0.55590 1.44659
 C -0.08169 -0.55506 -1.44578
 F 0.59546 1.61695 1.88236
 F 0.60209 1.61829 -1.88586
 H -0.92625 -1.06592 0.97407
 H -0.92623 -1.06500 -0.97183
 H 0.81820 -1.10282 1.21133
 H 0.81805 -1.10224 -1.21179
 H -0.24184 -0.56589 2.53168
 H -0.24314 -0.56504 -2.53077
13
bifur_IRC_Cartesians_noMW_output/new_data/bifur_traj3_Cartesians point 143
C 0.06329 0.86735 0.96940
 C 0.06535 0.86831 -0.96977
 C -0.45306 1.58427 0.00035
 C -0.08116 -0.55333 1.45824
 C -0.08113 -0.55250 -1.45744
 F 0.58883 1.61273 1.87979
 F 0.59525 1.61409 -1.88327
 H -0.92630 -1.06340 0.99191
 H -0.92626 -1.06250 -0.98972
 H 0.81628 -1.10264 1.22560
 H 0.81613 -1.10207 -1.22602
 H -0.23799 -0.55557 2.54020
 H -0.23923 -0.55474 -2.53928
13
bifur_IRC_Cartesians_noMW_output/new_data/bifur_traj3_Cartesians point 144
C 0.06329 0.86735 0.96940
 C 0.06535 0.86831 -0.96977
 C -0.45306 1.58427 0.00035
 C -0.08116 -0.55333 1.45824
 C -0.08113 -0.55250 -1.45743
 F 0.58883 1.61273 1.87979
 F 0.59525 1.61409 -1.88327
 H -0.92630 -1.06340 0.99191
 H -0.92626 -1.06250 -0.98972
 H 0.81628 -1.10264 1.22560
 H 0.81613 -1.10207 -1.22602
 H -0.23799 -0.55557 2.54020
 H -0.23923 -0.55474 -2.53928
13
bifur_IRC_Cartesians_noMW_output/new_data/bifur_traj3_Cartesians point 145
C 0.06353 0.86058 0.97517
 C 0.06549 0.86154 -0.97554
 C -0.44075 1.56404 0.00034
 C -0.08035 -0.54951 1.47557
 C -0.08030 -0.54868 -1.47477
 F 0.57898 1.60644 1.87596
 F 0.58508 1.60784 -1.87943
 H -0.92638 -1.05966 1.01845
 H -0.92631 -1.05877 -1.01634
 H 0.81342 -1.10239 1.24684
 H 0.81328 -1.10181 -1.24718
 H -0.23227 -0.54022 2.55288
 H -0.23341 -0.53941 -2.55195
13
bifur_IRC_Cartesians_noMW_output/new_data/bifur_traj3_Cartesians point 146
C 0.06361 0.85828 0.97713
 C 0.06554 0.85925 -0.97750
 C -0.43657 1.55716 0.00034
 C -0.08007 -0.54821 1.48145
 C -0.08001 -0.54739 -1.48066
 F 0.57563 1.60431 1.87466
 F 0.58162 1.60571 -1.87812
 H -0.92641 -1.05839 1.02747
 H -0.92633 -1.05750 -1.02539
 H 0.81244 -1.10230 1.25405
 H 0.81231 -1.10172 -1.25437
 H -0.23033 -0.53500 2.55719
 H -0.23144 -0.53420 -2.55626
13
bifur_IRC_Cartesians_noMW_output/new_data/bifur_traj3_Cartesians point 147
C 0.06367 0.85640 0.97873
 C 0.06558 0.85737 -0.97910
 C -0.43315 1.55155 0.00034
 C -0.07984 -0.54715 1.48626
 C -0.07978 -0.54633 -1.48546
 F 0.57289 1.60256 1.87359
 F 0.57880 1.60398 -1.87705
 H -0.92643 -1.05735 1.03482
 H -0.92634 -1.05647 -1.03277
 H 0.81165 -1.10223 1.25994
 H 0.81152 -1.10165 -1.26024
 H -0.22874 -0.53075 2.56070
 H -0.22983 -0.52995 -2.55977
13
bifur_IRC_Cartesians_noMW_output/new_data/bifur_traj3_Cartesians point 148
C 0.06372 0.85504 0.97989
 C 0.06561 0.85600 -0.98026
 C -0.43067 1.54747 0.00034
 C -0.07968 -0.54637 1.48975
 C -0.07961 -0.54556 -1.48896
 F 0.57090 1.60129 1.87282
 F 0.57675 1.60272 -1.87628
 H -0.92645 -1.05659 1.04018
 H -0.92635 -1.05572 -1.03814
 H 0.81107 -1.10218 1.26423
 H 0.81094 -1.10160 -1.26451
 H -0.22759 -0.52765 2.56326
 H -0.22865 -0.52686 -2.56233
13
bifur_IRC_Cartesians_noMW_output/new_data/bifur_traj3_Cartesians point 149
C 0.06374 0.85437 0.98046
 C 0.06562 0.85534 -0.98083
 C -0.42945 1.54547 0.00034
 C -0.07960 -0.54599 1.49147
 C -0.07953 -0.54518 -1.49067
 F 0.56993 1.60067 1.87244
 F 0.57574 1.60210 -1.87590
 H -0.92645 -1.05622 1.04280
 H -0.92635 -1.05535 -1.04078
 H 0.81079 -1.10215 1.26633
 H 0.81066 -1.10157 -1.26660
 H -0.22702 -0.52613 2.56451
 H -0.22808 -0.52534 -2.56358
13
bifur_IRC_Cartesians_noMW_output/new_data/bifur_traj3_Cartesians point 150
C 0.06375 0.85425 0.98056
 C 0.06563 0.85522 -0.98093
 C -0.42924 1.54512 0.00034
 C -0.07958 -0.54593 1.49176
 C -0.07952 -0.54512 -1.49097
 F 0.56976 1.60057 1.87238
 F 0.57557 1.60199 -1.87583
 H -0.92646 -1.05616 1.04326
 H -0.92635 -1.05529 -1.04123
 H 0.81074 -1.10215 1.26669
 H 0.81061 -1.10157 -1.26696
 H -0.22693 -0.52587 2.56473
 H -0.22798 -0.52508 -2.56380
13
bifur_IRC_Cartesians_noMW_output/new_data/bifur_traj3_Cartesians point 151
C 0.06374 0.85438 0.98045
 C 0.06562 0.85535 -0.98082
 C -0.42947 1.54551 0.00034
 C -0.07960 -0.54600 1.49144
 C -0.07953 -0.54519 -1.49064
 F 0.56995 1.60068 1.87245
 F 0.57576 1.60211 -1.87590
 H -0.92645 -1.05623 1.04276
 H -0.92635 -1.05536 -1.04073
 H 0.81079 -1.10215 1.26629
 H 0.81067 -1.10157 -1.26656
 H -0.22703 -0.52616 2.56449
 H -0.22809 -0.52537 -2.56356
13
bifur_IRC_Cartesians_noMW_output/new_data/bifur_traj3_Cartesians point 152
C 0.06374 0.85451 0.98034
 C 0.06562 0.85548 -0.98071
 C -0.42971 1.54589 0.00034
 C -0.07961 -0.54608 1.49110
 C -0.07955 -0.54526 -1.49031
 F 0.57014 1.60081 1.87252
 F 0.57596 1.60223 -1.87598
 H -0.92645 -1.05630 1.04225
 H -0.92635 -1.05543 -1.04022
 H 0.81085 -1.10216 1.26588
 H 0.81072 -1.10158 -1.26616
 H -0.22714 -0.52645 2.56425
 H -0.22820 -0.52566 -2.56332
13
bifur_IRC_Cartesians_noMW_output/new_data/bifur_traj3_Cartesians point 153
C 0.06374 0.85445 0.98039
 C 0.06562 0.85542 -0.98076
 C -0.42961 1.54572 0.00034
 C -0.07961 -0.54604 1.49125
 C -0.07954 -0.54523 -1.49046
 F 0.57005 1.60075 1.87249
 F 0.57587 1.60218 -1.87595
 H -0.92645 -1.05627 1.04247
 H -0.92635 -1.05540 -1.04044
 H 0.81082 -1.10216 1.26606
 H 0.81070 -1.10157 -1.26634
 H -0.22710 -0.52632 2.56436
 H -0.22815 -0.52553 -2.56342
13
bifur_IRC_Cartesians_noMW_output/new_data/bifur_traj3_Cartesians point 154
C 0.06375 0.85403 0.98075
 C 0.06563 0.85500 -0.98112
 C -0.42884 1.54446 0.00034
 C -0.07956 -0.54580 1.49233
 C -0.07949 -0.54499 -1.49153
 F 0.56944 1.60036 1.87225
 F 0.57524 1.60179 -1.87571
 H -0.92646 -1.05604 1.04413
 H -0.92636 -1.05517 -1.04210
 H 0.81065 -1.10214 1.26738
 H 0.81052 -1.10156 -1.26766
 H -0.22674 -0.52537 2.56515
 H -0.22779 -0.52458 -2.56421
13
bifur_IRC_Cartesians_noMW_output/new_data/bifur_traj3_Cartesians point 155
C 0.06375 0.85403 0.98075
 C 0.06563 0.85500 -0.98112
 C -0.42884 1.54447 0.00034
 C -0.07956 -0.54581 1.49233
 C -0.07949 -0.54499 -1.49153
 F 0.56944 1.60036 1.87225
 F 0.57524 1.60179 -1.87571
 H -0.92646 -1.05604 1.04412
 H -0.92636 -1.05517 -1.04210
 H 0.81065 -1.10214 1.26738
 H 0.81052 -1.10156 -1.26765
 H -0.22674 -0.52537 2.56514
 H -0.22779 -0.52458 -2.56421
13
bifur_IRC_Cartesians_noMW_output/new_data/bifur_traj3_Cartesians point 156
C 0.06383 0.85179 0.98266
 C 0.06568 0.85276 -0.98303
 C -0.42476 1.53776 0.00034
 C -0.07929 -0.54454 1.49807
 C -0.07922 -0.54373 -1.49728
 F 0.56617 1.59828 1.87098
 F 0.57187 1.59972 -1.87443
 H -0.92648 -1.05479 1.05292
 H -0.92637 -1.05393 -1.05092
 H 0.80970 -1.10206 1.27442
 H 0.80958 -1.10147 -1.27467
 H -0.22484 -0.52028 2.56935
 H -0.22586 -0.51950 -2.56841
13
bifur_IRC_Cartesians_noMW_output/new_data/bifur_traj3_Cartesians point 157
C 0.06389 0.85010 0.98410
 C 0.06571 0.85107 -0.98447
 C -0.42169 1.53271 0.00034
 C -0.07908 -0.54358 1.50239
 C -0.07901 -0.54278 -1.50160
 F 0.56372 1.59671 1.87003
 F 0.56933 1.59816 -1.87347
 H -0.92650 -1.05386 1.05953
 H -0.92638 -1.05300 -1.05756
 H 0.80899 -1.10199 1.27971
 H 0.80886 -1.10141 -1.27994
 H -0.22342 -0.51645 2.57251
 H -0.22441 -0.51568 -2.57157
13
bifur_IRC_Cartesians_noMW_output/new_data/bifur_traj3_Cartesians point 158
C 0.06396 0.84820 0.98572
 C 0.06575 0.84917 -0.98609
 C -0.41823 1.52703 0.00034
 C -0.07886 -0.54251 1.50726
 C -0.07877 -0.54170 -1.50647
 F 0.56095 1.59495 1.86895
 F 0.56648 1.59640 -1.87239
 H -0.92653 -1.05281 1.06699
 H -0.92640 -1.05196 -1.06503
 H 0.80818 -1.10192 1.28568
 H 0.80806 -1.10133 -1.28589
 H -0.22181 -0.51214 2.57607
 H -0.22278 -0.51137 -2.57513
13
bifur_IRC_Cartesians_noMW_output/new_data/bifur_traj3_Cartesians point 159
C 0.06403 0.84622 0.98741
 C 0.06579 0.84719 -0.98778
 C -0.41463 1.52111 0.00034
 C -0.07862 -0.54139 1.51233
 C -0.07853 -0.54059 -1.51154
 F 0.55806 1.59311 1.86783
 F 0.56350 1.59457 -1.87127
 H -0.92655 -1.05171 1.07476
 H -0.92641 -1.05086 -1.07283
 H 0.80734 -1.10184 1.29189
 H 0.80723 -1.10126 -1.29208
 H -0.22014 -0.50765 2.57978
 H -0.22108 -0.50689 -2.57884
13
bifur_IRC_Cartesians_noMW_output/new_data/bifur_traj3_Cartesians point 160
C 0.06409 0.84437 0.98898
 C 0.06583 0.84534 -0.98936
 C -0.41126 1.51557 0.00034
 C -0.07839 -0.54034 1.51707
 C -0.07830 -0.53954 -1.51628
 F 0.55536 1.59139 1.86678
 F 0.56072 1.59286 -1.87021
 H -0.92657 -1.05069 1.08202
 H -0.92643 -1.04984 -1.08011
 H 0.80656 -1.10177 1.29770
 H 0.80645 -1.10119 -1.29787
 H -0.21857 -0.50345 2.58325
 H -0.21949 -0.50269 -2.58230
13
bifur_IRC_Cartesians_noMW_output/new_data/bifur_traj3_Cartesians point 161
C 0.06414 0.84287 0.99026
 C 0.06586 0.84385 -0.99063
 C -0.40855 1.51111 0.00033
 C -0.07822 -0.53950 1.52089
 C -0.07812 -0.53870 -1.52010
 F 0.55319 1.59000 1.86594
 F 0.55847 1.59148 -1.86937
 H -0.92659 -1.04986 1.08787
 H -0.92644 -1.04902 -1.08598
 H 0.80593 -1.10172 1.30239
 H 0.80582 -1.10113 -1.30254
 H -0.21731 -0.50007 2.58604
 H -0.21820 -0.49931 -2.58510
13
bifur_IRC_Cartesians_noMW_output/new_data/bifur_traj3_Cartesians point 162
C 0.06418 0.84182 0.99116
 C 0.06589 0.84279 -0.99153
 C -0.40663 1.50796 0.00033
 C -0.07809 -0.53890 1.52359
 C -0.07799 -0.53811 -1.52281
 F 0.55165 1.58902 1.86534
 F 0.55689 1.59051 -1.86877
 H -0.92660 -1.04928 1.09201
 H -0.92644 -1.04844 -1.09013
 H 0.80548 -1.10168 1.30570
 H 0.80537 -1.10109 -1.30584
 H -0.21642 -0.49767 2.58802
 H -0.21730 -0.49692 -2.58707
13
bifur_IRC_Cartesians_noMW_output/new_data/bifur_traj3_Cartesians point 163
C 0.06420 0.84123 0.99165
 C 0.06590 0.84221 -0.99203
 C -0.40556 1.50621 0.00033
 C -0.07802 -0.53857 1.52509
 C -0.07792 -0.53778 -1.52430
 F 0.55080 1.58848 1.86501
 F 0.55601 1.58997 -1.86843
 H -0.92661 -1.04895 1.09430
 H -0.92645 -1.04812 -1.09243
 H 0.80524 -1.10166 1.30753
 H 0.80513 -1.10107 -1.30767
 H -0.21593 -0.49635 2.58911
 H -0.21679 -0.49560 -2.58817
13
bifur_IRC_Cartesians_noMW_output/new_data/bifur_traj3_Cartesians point 164
C 0.06420 0.84126 0.99163
 C 0.06590 0.84223 -0.99201
 C -0.40561 1.50628 0.00033
 C -0.07802 -0.53858 1.52503
 C -0.07792 -0.53779 -1.52424
 F 0.55084 1.58850 1.86502
 F 0.55604 1.58999 -1.86845
 H -0.92661 -1.04897 1.09421
 H -0.92645 -1.04813 -1.09234
 H 0.80525 -1.10166 1.30746
 H 0.80514 -1.10107 -1.30759
 H -0.21595 -0.49640 2.58907
 H -0.21682 -0.49565 -2.58812
13
bifur_IRC_Cartesians_noMW_output/new_data/bifur_traj3_Cartesians point 165
C 0.06417 0.84201 0.99099
 C 0.06588 0.84298 -0.99137
 C -0.40697 1.50853 0.00033
 C -0.07811 -0.53901 1.52310
 C -0.07801 -0.53821 -1.52232
 F 0.55193 1.58920 1.86545
 F 0.55717 1.59068 -1.86888
 H -0.92660 -1.04938 1.09126
 H -0.92644 -1.04855 -1.08938
 H 0.80556 -1.10169 1.30510
 H 0.80545 -1.10110 -1.30524
 H -0.21658 -0.49810 2.58766
 H -0.21746 -0.49735 -2.58672
13
bifur_IRC_Cartesians_noMW_output/new_data/bifur_traj3_Cartesians point 166
C 0.06417 0.84201 0.99099
 C 0.06588 0.84298 -0.99137
 C -0.40697 1.50853 0.00033
 C -0.07811 -0.53901 1.52310
 C -0.07801 -0.53821 -1.52232
 F 0.55193 1.58920 1.86545
 F 0.55717 1.59068 -1.86888
 H -0.92660 -1.04938 1.09126
 H -0.92644 -1.04855 -1.08938
 H 0.80556 -1.10169 1.30510
 H 0.80545 -1.10110 -1.30524
 H -0.21658 -0.49810 2.58766
 H -0.21746 -0.49735 -2.58672
13
bifur_IRC_Cartesians_noMW_output/new_data/bifur_traj3_Cartesians point 167
C 0.06407 0.84480 0.98861
 C 0.06582 0.84578 -0.98898
 C -0.41206 1.51688 0.00034
 C -0.07845 -0.54059 1.51595
 C -0.07836 -0.53979 -1.51516
 F 0.55600 1.59179 1.86703
 F 0.56137 1.59326 -1.87046
 H -0.92657 -1.05093 1.08030
 H -0.92642 -1.05009 -1.07839
 H 0.80675 -1.10179 1.29633
 H 0.80663 -1.10120 -1.29650
 H -0.21894 -0.50444 2.58242
 H -0.21986 -0.50368 -2.58148
13
bifur_IRC_Cartesians_noMW_output/new_data/bifur_traj3_Cartesians point 168
C 0.06402 0.84632 0.98732
 C 0.06579 0.84729 -0.98769
 C -0.41481 1.52140 0.00034
 C -0.07863 -0.54144 1.51208
 C -0.07854 -0.54064 -1.51129
 F 0.55820 1.59320 1.86789
 F 0.56365 1.59466 -1.87132
 H -0.92655 -1.05177 1.07437
 H -0.92641 -1.05092 -1.07244
 H 0.80739 -1.10185 1.29159
 H 0.80727 -1.10126 -1.29178
 H -0.22022 -0.50787 2.57959
 H -0.22116 -0.50711 -2.57865
13
bifur_IRC_Cartesians_noMW_output/new_data/bifur_traj3_Cartesians point 169
C 0.06398 0.84767 0.98617
 C 0.06576 0.84864 -0.98654
 C -0.41726 1.52544 0.00034
 C -0.07879 -0.54221 1.50862
 C -0.07871 -0.54140 -1.50783
 F 0.56017 1.59445 1.86865
 F 0.56567 1.59591 -1.87209
 H -0.92653 -1.05251 1.06908
 H -0.92640 -1.05166 -1.06713
 H 0.80796 -1.10190 1.28735
 H 0.80784 -1.10131 -1.28755
 H -0.22136 -0.51093 2.57706
 H -0.22232 -0.51017 -2.57613
13
bifur_IRC_Cartesians_noMW_output/new_data/bifur_traj3_Cartesians point 170
C 0.06394 0.84868 0.98531
 C 0.06574 0.84965 -0.98568
 C -0.41911 1.52846 0.00034
 C -0.07891 -0.54278 1.50603
 C -0.07883 -0.54198 -1.50524
 F 0.56165 1.59539 1.86922
 F 0.56720 1.59684 -1.87267
 H -0.92652 -1.05307 1.06511
 H -0.92639 -1.05222 -1.06315
 H 0.80838 -1.10194 1.28417
 H 0.80827 -1.10135 -1.28439
 H -0.22222 -0.51323 2.57517
 H -0.22319 -0.51246 -2.57423
13
bifur_IRC_Cartesians_noMW_output/new_data/bifur_traj3_Cartesians point 171
C 0.06392 0.84915 0.98491
 C 0.06573 0.85012 -0.98528
 C -0.41996 1.52987 0.00034
 C -0.07897 -0.54305 1.50482
 C -0.07889 -0.54224 -1.50403
 F 0.56233 1.59583 1.86949
 F 0.56790 1.59728 -1.87293
 H -0.92652 -1.05333 1.06326
 H -0.92639 -1.05248 -1.06129
 H 0.80858 -1.10196 1.28269
 H 0.80846 -1.10137 -1.28291
 H -0.22262 -0.51430 2.57428
 H -0.22360 -0.51353 -2.57335
13
bifur_IRC_Cartesians_noMW_output/new_data/bifur_traj3_Cartesians point 172
C 0.06393 0.84892 0.98510
 C 0.06574 0.84989 -0.98547
 C -0.41955 1.52919 0.00034
 C -0.07894 -0.54292 1.50541
 C -0.07886 -0.54211 -1.50462
 F 0.56200 1.59562 1.86936
 F 0.56756 1.59707 -1.87280
 H -0.92652 -1.05321 1.06416
 H -0.92639 -1.05235 -1.06220
 H 0.80849 -1.10195 1.28342
 H 0.80837 -1.10136 -1.28363
 H -0.22242 -0.51378 2.57471
 H -0.22340 -0.51301 -2.57378
13
bifur_IRC_Cartesians_noMW_output/new_data/bifur_traj3_Cartesians point 173
C 0.06396 0.84798 0.98590
 C 0.06576 0.84895 -0.98627
 C -0.41784 1.52638 0.00034
 C -0.07883 -0.54239 1.50781
 C -0.07875 -0.54158 -1.50702
 F 0.56063 1.59474 1.86883
 F 0.56615 1.59620 -1.87227
 H -0.92653 -1.05269 1.06784
 H -0.92640 -1.05184 -1.06589
 H 0.80809 -1.10191 1.28636
 H 0.80797 -1.10133 -1.28657
 H -0.22163 -0.51165 2.57647
 H -0.22259 -0.51088 -2.57553
13
bifur_IRC_Cartesians_noMW_output/new_data/bifur_traj3_Cartesians point 174
C 0.06402 0.84647 0.98719
 C 0.06579 0.84744 -0.98756
 C -0.41509 1.52187 0.00034
 C -0.07865 -0.54153 1.51168
 C -0.07856 -0.54073 -1.51089
 F 0.55843 1.59334 1.86797
 F 0.56388 1.59481 -1.87141
 H -0.92655 -1.05185 1.07376
 H -0.92641 -1.05100 -1.07183
 H 0.80745 -1.10185 1.29110
 H 0.80734 -1.10127 -1.29129
 H -0.22035 -0.50823 2.57930
 H -0.22130 -0.50746 -2.57836
13
bifur_IRC_Cartesians_noMW_output/new_data/bifur_traj3_Cartesians point 175
C 0.06408 0.84458 0.98880
 C 0.06583 0.84555 -0.98918
 C -0.41165 1.51620 0.00034
 C -0.07842 -0.54046 1.51653
 C -0.07833 -0.53966 -1.51574
 F 0.55567 1.59158 1.86690
 F 0.56103 1.59306 -1.87033
 H -0.92657 -1.05080 1.08119
 H -0.92642 -1.04996 -1.07928
 H 0.80665 -1.10178 1.29704
 H 0.80654 -1.10120 -1.29721
 H -0.21875 -0.50393 2.58285
 H -0.21967 -0.50317 -2.58191
13
bifur_IRC_Cartesians_noMW_output/new_data/bifur_traj3_Cartesians point 176
C 0.06415 0.84250 0.99058
 C 0.06587 0.84347 -0.99095
 C -0.40786 1.50998 0.00033
 C -0.07817 -0.53929 1.52186
 C -0.07807 -0.53849 -1.52107
 F 0.55264 1.58965 1.86572
 F 0.55791 1.59113 -1.86915
 H -0.92659 -1.04965 1.08935
 H -0.92644 -1.04882 -1.08747
 H 0.80577 -1.10170 1.30357
 H 0.80566 -1.10112 -1.30372
 H -0.21699 -0.49921 2.58675
 H -0.21788 -0.49846 -2.58580
13
bifur_IRC_Cartesians_noMW_output/new_data/bifur_traj3_Cartesians point 177
C 0.06415 0.84249 0.99058
 C 0.06587 0.84347 -0.99095
 C -0.40786 1.50998 0.00033
 C -0.07817 -0.53928 1.52186
 C -0.07807 -0.53849 -1.52107
 F 0.55264 1.58965 1.86572
 F 0.55791 1.59113 -1.86915
 H -0.92659 -1.04965 1.08935
 H -0.92644 -1.04882 -1.08747
 H 0.80577 -1.10170 1.30357
 H 0.80566 -1.10112 -1.30372
 H -0.21699 -0.49921 2.58675
 H -0.21788 -0.49846 -2.58580
13
bifur_IRC_Cartesians_noMW_output/new_data/bifur_traj3_Cartesians point 178
C 0.06428 0.83880 0.99372
 C 0.06595 0.83978 -0.99410
 C -0.40114 1.49895 0.00033
 C -0.07773 -0.53720 1.53131
 C -0.07762 -0.53641 -1.53052
 F 0.54727 1.58622 1.86364
 F 0.55236 1.58772 -1.86705
 H -0.92664 -1.04761 1.10382
 H -0.92647 -1.04678 -1.10199
 H 0.80421 -1.10156 1.31515
 H 0.80410 -1.10098 -1.31526
 H -0.21387 -0.49084 2.59366
 H -0.21471 -0.49010 -2.59271
13
bifur_IRC_Cartesians_noMW_output/new_data/bifur_traj3_Cartesians point 179
C 0.06432 0.83762 0.99473
 C 0.06597 0.83860 -0.99511
 C -0.39899 1.49541 0.00033
 C -0.07758 -0.53653 1.53433
 C -0.07747 -0.53574 -1.53355
 F 0.54554 1.58512 1.86297
 F 0.55058 1.58663 -1.86638
 H -0.92665 -1.04696 1.10846
 H -0.92647 -1.04613 -1.10663
 H 0.80371 -1.10152 1.31886
 H 0.80361 -1.10093 -1.31896
 H -0.21287 -0.48816 2.59587
 H -0.21369 -0.48742 -2.59493
13
bifur_IRC_Cartesians_noMW_output/new_data/bifur_traj3_Cartesians point 180
C 0.06435 0.83691 0.99534
 C 0.06599 0.83789 -0.99571
 C -0.39770 1.49328 0.00033
 C -0.07750 -0.53613 1.53616
 C -0.07738 -0.53534 -1.53538
 F 0.54451 1.58446 1.86256
 F 0.54951 1.58597 -1.86598
 H -0.92666 -1.04656 1.11126
 H -0.92648 -1.04574 -1.10944
 H 0.80341 -1.10149 1.32110
 H 0.80331 -1.10090 -1.32119
 H -0.21227 -0.48654 2.59721
 H -0.21308 -0.48580 -2.59626
13
bifur_IRC_Cartesians_noMW_output/new_data/bifur_traj3_Cartesians point 181
C 0.06436 0.83666 0.99555
 C 0.06599 0.83764 -0.99592
 C -0.39725 1.49254 0.00033
 C -0.07747 -0.53599 1.53679
 C -0.07735 -0.53520 -1.53601
 F 0.54415 1.58423 1.86242
 F 0.54914 1.58574 -1.86584
 H -0.92666 -1.04642 1.11222
 H -0.92648 -1.04560 -1.11041
 H 0.80330 -1.10148 1.32187
 H 0.80320 -1.10089 -1.32196
 H -0.21206 -0.48598 2.59767
 H -0.21287 -0.48525 -2.59672
13
bifur_IRC_Cartesians_noMW_output/new_data/bifur_traj3_Cartesians point 182
C 0.06435 0.83697 0.99529
 C 0.06599 0.83794 -0.99566
 C -0.39780 1.49346 0.00033
 C -0.07750 -0.53616 1.53601
 C -0.07739 -0.53537 -1.53522
 F 0.54459 1.58452 1.86260
 F 0.54960 1.58603 -1.86601
 H -0.92666 -1.04659 1.11102
 H -0.92648 -1.04577 -1.10921
 H 0.80343 -1.10149 1.32091
 H 0.80333 -1.10090 -1.32100
 H -0.21232 -0.48667 2.59710
 H -0.21313 -0.48594 -2.59615
13
bifur_IRC_Cartesians_noMW_output/new_data/bifur_traj3_Cartesians point 183
C 0.06432 0.83787 0.99451
 C 0.06597 0.83885 -0.99489
 C -0.39945 1.49617 0.00033
 C -0.07761 -0.53667 1.53369
 C -0.07750 -0.53588 -1.53290
 F 0.54591 1.58536 1.86311
 F 0.55096 1.58686 -1.86653
 H -0.92665 -1.04710 1.10747
 H -0.92647 -1.04627 -1.10564
 H 0.80382 -1.10153 1.31807
 H 0.80371 -1.10094 -1.31817
 H -0.21309 -0.48873 2.59540
 H -0.21391 -0.48799 -2.59445
13
bifur_IRC_Cartesians_noMW_output/new_data/bifur_traj3_Cartesians point 184
C 0.06427 0.83922 0.99337
 C 0.06594 0.84020 -0.99374
 C -0.40190 1.50019 0.00033
 C -0.07778 -0.53743 1.53024
 C -0.07767 -0.53664 -1.52946
 F 0.54787 1.58661 1.86387
 F 0.55298 1.58811 -1.86729
 H -0.92663 -1.04784 1.10219
 H -0.92646 -1.04701 -1.10035
 H 0.80439 -1.10158 1.31385
 H 0.80428 -1.10099 -1.31396
 H -0.21422 -0.49178 2.59288
 H -0.21507 -0.49104 -2.59193
13
bifur_IRC_Cartesians_noMW_output/new_data/bifur_traj3_Cartesians point 185
C 0.06422 0.84075 0.99206
 C 0.06591 0.84173 -0.99243
 C -0.40469 1.50478 0.00033
 C -0.07796 -0.53830 1.52631
 C -0.07786 -0.53751 -1.52553
 F 0.55011 1.58803 1.86474
 F 0.55529 1.58952 -1.86816
 H -0.92661 -1.04869 1.09617
 H -0.92645 -1.04786 -1.09431
 H 0.80504 -1.10164 1.30903
 H 0.80493 -1.10105 -1.30916
 H -0.21552 -0.49526 2.59001
 H -0.21638 -0.49452 -2.58906
13
bifur_IRC_Cartesians_noMW_output/new_data/bifur_traj3_Cartesians point 186
C 0.06416 0.84229 0.99075
 C 0.06588 0.84327 -0.99112
 C -0.40749 1.50938 0.00033
 C -0.07815 -0.53917 1.52238
 C -0.07805 -0.53837 -1.52159
 F 0.55235 1.58946 1.86561
 F 0.55760 1.59094 -1.86904
 H -0.92660 -1.04954 1.09015
 H -0.92644 -1.04870 -1.08827
 H 0.80568 -1.10170 1.30421
 H 0.80557 -1.10111 -1.30436
 H -0.21682 -0.49875 2.58713
 H -0.21770 -0.49800 -2.58618
13
bifur_IRC_Cartesians_noMW_output/new_data/bifur_traj3_Cartesians point 187
C 0.06411 0.84369 0.98956
 C 0.06585 0.84466 -0.98994
 C -0.41003 1.51355 0.00033
 C -0.07831 -0.53996 1.51881
 C -0.07822 -0.53916 -1.51802
 F 0.55438 1.59076 1.86640
 F 0.55970 1.59223 -1.86983
 H -0.92658 -1.05031 1.08468
 H -0.92643 -1.04947 -1.08278
 H 0.80627 -1.10175 1.29983
 H 0.80616 -1.10116 -1.29999
 H -0.21800 -0.50191 2.58452
 H -0.21890 -0.50116 -2.58357
13
bifur_IRC_Cartesians_noMW_output/new_data/bifur_traj3_Cartesians point 188
C 0.06411 0.84369 0.98956
 C 0.06585 0.84466 -0.98994
 C -0.41003 1.51355 0.00033
 C -0.07831 -0.53996 1.51881
 C -0.07822 -0.53916 -1.51802
 F 0.55438 1.59076 1.86640
 F 0.55970 1.59223 -1.86983
 H -0.92658 -1.05031 1.08468
 H -0.92643 -1.04947 -1.08278
 H 0.80627 -1.10175 1.29983
 H 0.80616 -1.10116 -1.29999
 H -0.21800 -0.50191 2.58452
 H -0.21890 -0.50116 -2.58357
13
bifur_IRC_Cartesians_noMW_output/new_data/bifur_traj3_Cartesians point 189
C 0.06405 0.84545 0.98806
 C 0.06581 0.84643 -0.98843
 C -0.41324 1.51883 0.00034
 C -0.07853 -0.54096 1.51428
 C -0.07844 -0.54016 -1.51349
 F 0.55695 1.59240 1.86740
 F 0.56235 1.59387 -1.87083
 H -0.92656 -1.05129 1.07775
 H -0.92642 -1.05044 -1.07583
 H 0.80702 -1.10182 1.29429
 H 0.80691 -1.10123 -1.29447
 H -0.21949 -0.50592 2.58121
 H -0.22042 -0.50516 -2.58026
13
bifur_IRC_Cartesians_noMW_output/new_data/bifur_traj3_Cartesians point 190
C 0.06405 0.84556 0.98797
 C 0.06581 0.84653 -0.98834
 C -0.41343 1.51915 0.00034
 C -0.07854 -0.54102 1.51401
 C -0.07845 -0.54022 -1.51322
 F 0.55711 1.59250 1.86746
 F 0.56251 1.59396 -1.87089
 H -0.92656 -1.05135 1.07733
 H -0.92642 -1.05050 -1.07541
 H 0.80707 -1.10182 1.29396
 H 0.80695 -1.10123 -1.29414
 H -0.21958 -0.50616 2.58101
 H -0.22051 -0.50540 -2.58007
13
bifur_IRC_Cartesians_noMW_output/new_data/bifur_traj3_Cartesians point 191
C 0.06406 0.84513 0.98833
 C 0.06582 0.84610 -0.98870
 C -0.41265 1.51786 0.00034
 C -0.07849 -0.54077 1.51511
 C -0.07840 -0.53998 -1.51432
 F 0.55648 1.59210 1.86722
 F 0.56187 1.59357 -1.87065
 H -0.92656 -1.05111 1.07902
 H -0.92642 -1.05027 -1.07710
 H 0.80688 -1.10180 1.29530
 H 0.80677 -1.10122 -1.29548
 H -0.21922 -0.50519 2.58181
 H -0.22014 -0.50442 -2.58087
13
bifur_IRC_Cartesians_noMW_output/new_data/bifur_traj3_Cartesians point 192
C 0.06409 0.84431 0.98903
 C 0.06583 0.84528 -0.98940
 C -0.41116 1.51541 0.00034
 C -0.07839 -0.54031 1.51721
 C -0.07829 -0.53951 -1.51642
 F 0.55528 1.59133 1.86675
 F 0.56063 1.59281 -1.87018
 H -0.92657 -1.05066 1.08224
 H -0.92643 -1.04981 -1.08033
 H 0.80654 -1.10177 1.29788
 H 0.80642 -1.10119 -1.29805
 H -0.21853 -0.50332 2.58335
 H -0.21944 -0.50257 -2.58241
13
bifur_IRC_Cartesians_noMW_output/new_data/bifur_traj3_Cartesians point 193
C 0.06413 0.84330 0.98989
 C 0.06585 0.84427 -0.99027
 C -0.40932 1.51238 0.00033
 C -0.07827 -0.53974 1.51980
 C -0.07817 -0.53894 -1.51902
 F 0.55381 1.59039 1.86618
 F 0.55911 1.59187 -1.86961
 H -0.92658 -1.05010 1.08621
 H -0.92643 -1.04926 -1.08431
 H 0.80611 -1.10173 1.30106
 H 0.80600 -1.10115 -1.30121
 H -0.21767 -0.50103 2.58525
 H -0.21857 -0.50027 -2.58430
13
bifur_IRC_Cartesians_noMW_output/new_data/bifur_traj3_Cartesians point 194
C 0.06416 0.84233 0.99072
 C 0.06588 0.84330 -0.99109
 C -0.40756 1.50949 0.00033
 C -0.07815 -0.53919 1.52228
 C -0.07805 -0.53840 -1.52149
 F 0.55240 1.58949 1.86563
 F 0.55766 1.59098 -1.86906
 H -0.92660 -1.04956 1.09000
 H -0.92644 -1.04872 -1.08812
 H 0.80570 -1.10170 1.30409
 H 0.80559 -1.10111 -1.30424
 H -0.21685 -0.49883 2.58706
 H -0.21774 -0.49808 -2.58611
13
bifur_IRC_Cartesians_noMW_output/new_data/bifur_traj3_Cartesians point 195
C 0.06418 0.84165 0.99130
 C 0.06589 0.84262 -0.99167
 C -0.40632 1.50745 0.00033
 C -0.07807 -0.53881 1.52403
 C -0.07797 -0.53801 -1.52324
 F 0.55141 1.58886 1.86525
 F 0.55663 1.59035 -1.86867
 H -0.92660 -1.04918 1.09267
 H -0.92645 -1.04835 -1.09080
 H 0.80541 -1.10167 1.30623
 H 0.80530 -1.10108 -1.30637
 H -0.21628 -0.49729 2.58833
 H -0.21715 -0.49654 -2.58739
13
bifur_IRC_Cartesians_noMW_output/new_data/bifur_traj3_Cartesians point 196
C 0.06419 0.84135 0.99155
 C 0.06590 0.84233 -0.99192
 C -0.40579 1.50658 0.00033
 C -0.07803 -0.53864 1.52477
 C -0.07793 -0.53785 -1.52399
 F 0.55098 1.58859 1.86508
 F 0.55619 1.59008 -1.86850
 H -0.92661 -1.04902 1.09382
 H -0.92645 -1.04819 -1.09195
 H 0.80529 -1.10166 1.30715
 H 0.80518 -1.10107 -1.30728
 H -0.21603 -0.49663 2.58888
 H -0.21690 -0.49588 -2.58794
13
bifur_IRC_Cartesians_noMW_output/new_data/bifur_traj3_Cartesians point 197
C 0.06419 0.84142 0.99149
 C 0.06589 0.84240 -0.99186
 C -0.40591 1.50678 0.00033
 C -0.07804 -0.53868 1.52460
 C -0.07794 -0.53789 -1.52381
 F 0.55108 1.58865 1.86512
 F 0.55629 1.59014 -1.86854
 H -0.92661 -1.04906 1.09355
 H -0.92645 -1.04823 -1.09168
 H 0.80532 -1.10166 1.30693
 H 0.80521 -1.10108 -1.30707
 H -0.21609 -0.49678 2.58875
 H -0.21696 -0.49603 -2.58781
13
bifur_IRC_Cartesians_noMW_output/new_data/bifur_traj3_Cartesians point 198
C 0.06418 0.84185 0.99113
 C 0.06589 0.84283 -0.99150
 C -0.40669 1.50806 0.00033
 C -0.07809 -0.53892 1.52351
 C -0.07799 -0.53813 -1.52272
 F 0.55170 1.58905 1.86536
 F 0.55694 1.59054 -1.86879
 H -0.92660 -1.04930 1.09187
 H -0.92644 -1.04846 -1.09000
 H 0.80550 -1.10168 1.30559
 H 0.80539 -1.10109 -1.30573
 H -0.21645 -0.49775 2.58795
 H -0.21733 -0.49700 -2.58701
13
bifur_IRC_Cartesians_noMW_output/new_data/bifur_traj3_Cartesians point 199
C 0.06418 0.84185 0.99113
 C 0.06589 0.84283 -0.99150
 C -0.40669 1.50806 0.00033
 C -0.07809 -0.53892 1.52351
 C -0.07799 -0.53813 -1.52272
 F 0.55170 1.58905 1.86536
 F 0.55694 1.59054 -1.86879
 H -0.92660 -1.04930 1.09188
 H -0.92644 -1.04846 -1.09000
 H 0.80550 -1.10168 1.30559
 H 0.80539 -1.10109 -1.30574
 H -0.21645 -0.49775 2.58795
 H -0.21733 -0.49700 -2.58701
13
bifur_IRC_Cartesians_noMW_output/new_data/bifur_traj3_Cartesians point 200
C 0.06410 0.84419 0.98913
 C 0.06584 0.84517 -0.98950
 C -0.41095 1.51505 0.00034
 C -0.07837 -0.54024 1.51751
 C -0.07828 -0.53945 -1.51673
 F 0.55511 1.59122 1.86668
 F 0.56046 1.59270 -1.87012
 H -0.92657 -1.05059 1.08270
 H -0.92643 -1.04975 -1.08079
 H 0.80649 -1.10177 1.29825
 H 0.80638 -1.10118 -1.29842
 H -0.21843 -0.50306 2.58357
 H -0.21934 -0.50230 -2.58263
13
bifur_IRC_Cartesians_noMW_output/new_data/bifur_traj3_Cartesians point 201
C 0.06403 0.84619 0.98743
 C 0.06579 0.84716 -0.98781
 C -0.41457 1.52101 0.00034
 C -0.07861 -0.54137 1.51241
 C -0.07853 -0.54057 -1.51162
 F 0.55802 1.59308 1.86781
 F 0.56345 1.59454 -1.87125
 H -0.92655 -1.05169 1.07488
 H -0.92641 -1.05085 -1.07295
 H 0.80733 -1.10184 1.29199
 H 0.80722 -1.10126 -1.29218
 H -0.22011 -0.50758 2.57984
 H -0.22105 -0.50681 -2.57890
13
bifur_IRC_Cartesians_noMW_output/new_data/bifur_traj3_Cartesians point 202
C 0.06395 0.84840 0.98555
 C 0.06575 0.84937 -0.98592
 C -0.41859 1.52762 0.00034
 C -0.07888 -0.54262 1.50675
 C -0.07880 -0.54182 -1.50596
 F 0.56124 1.59513 1.86906
 F 0.56677 1.59658 -1.87251
 H -0.92652 -1.05292 1.06621
 H -0.92640 -1.05206 -1.06426
 H 0.80827 -1.10193 1.28506
 H 0.80815 -1.10134 -1.28527
 H -0.22198 -0.51259 2.57569
 H -0.22295 -0.51182 -2.57476
13
bifur_IRC_Cartesians_noMW_output/new_data/bifur_traj3_Cartesians point 203
C 0.06388 0.85054 0.98373
 C 0.06570 0.85151 -0.98410
 C -0.42248 1.53401 0.00034
 C -0.07914 -0.54383 1.50128
 C -0.07906 -0.54302 -1.50048
 F 0.56435 1.59711 1.87027
 F 0.56999 1.59856 -1.87372
 H -0.92650 -1.05410 1.05783
 H -0.92638 -1.05324 -1.05585
 H 0.80917 -1.10201 1.27835
 H 0.80905 -1.10142 -1.27858
 H -0.22379 -0.51744 2.57169
 H -0.22479 -0.51666 -2.57075
13
bifur_IRC_Cartesians_noMW_output/new_data/bifur_traj3_Cartesians point 204
C 0.06381 0.85242 0.98213
 C 0.06566 0.85339 -0.98249
 C -0.42590 1.53964 0.00034
 C -0.07936 -0.54489 1.49646
 C -0.07929 -0.54408 -1.49567
 F 0.56709 1.59886 1.87134
 F 0.57281 1.60030 -1.87479
 H -0.92648 -1.05514 1.05045
 H -0.92637 -1.05428 -1.04845
 H 0.80996 -1.10208 1.27245
 H 0.80984 -1.10150 -1.27270
 H -0.22538 -0.52171 2.56817
 H -0.22640 -0.52092 -2.56723
13
bifur_IRC_Cartesians_noMW_output/new_data/bifur_traj3_Cartesians point 205
C 0.06376 0.85390 0.98086
 C 0.06563 0.85487 -0.98123
 C -0.42860 1.54407 0.00034
 C -0.07954 -0.54573 1.49266
 C -0.07948 -0.54492 -1.49187
 F 0.56925 1.60024 1.87218
 F 0.57504 1.60167 -1.87563
 H -0.92646 -1.05596 1.04464
 H -0.92636 -1.05509 -1.04261
 H 0.81059 -1.10214 1.26779
 H 0.81047 -1.10155 -1.26806
 H -0.22663 -0.52507 2.56539
 H -0.22768 -0.52428 -2.56446
13
bifur_IRC_Cartesians_noMW_output/new_data/bifur_traj3_Cartesians point 206
C 0.06373 0.85485 0.98005
 C 0.06561 0.85582 -0.98042
 C -0.43034 1.54693 0.00034
 C -0.07966 -0.54627 1.49022
 C -0.07959 -0.54546 -1.48942
 F 0.57064 1.60113 1.87272
 F 0.57648 1.60255 -1.87617
 H -0.92645 -1.05649 1.04089
 H -0.92635 -1.05562 -1.03886
 H 0.81100 -1.10217 1.26480
 H 0.81087 -1.10159 -1.26508
 H -0.22744 -0.52724 2.56360
 H -0.22850 -0.52645 -2.56267
13
bifur_IRC_Cartesians_noMW_output/new_data/bifur_traj3_Cartesians point 207
C 0.06371 0.85518 0.97977
 C 0.06561 0.85615 -0.98013
 C -0.43094 1.54791 0.00034
 C -0.07970 -0.54646 1.48938
 C -0.07963 -0.54564 -1.48858
 F 0.57112 1.60143 1.87291
 F 0.57697 1.60285 -1.87636
 H -0.92645 -1.05667 1.03960
 H -0.92635 -1.05580 -1.03756
 H 0.81113 -1.10218 1.26376
 H 0.81101 -1.10160 -1.26405
 H -0.22771 -0.52798 2.56298
 H -0.22878 -0.52719 -2.56205
13
bifur_IRC_Cartesians_noMW_output/new_data/bifur_traj3_Cartesians point 208
C 0.06373 0.85487 0.98003
 C 0.06561 0.85584 -0.98040
 C -0.43037 1.54698 0.00034
 C -0.07966 -0.54628 1.49017
 C -0.07959 -0.54547 -1.48938
 F 0.57067 1.60114 1.87273
 F 0.57650 1.60257 -1.87619
 H -0.92645 -1.05650 1.04082
 H -0.92635 -1.05563 -1.03878
 H 0.81100 -1.10217 1.26474
 H 0.81088 -1.10159 -1.26502
 H -0.22745 -0.52728 2.56357
 H -0.22851 -0.52649 -2.56263
13
bifur_IRC_Cartesians_noMW_output/new_data/bifur_traj3_Cartesians point 209
C 0.06376 0.85401 0.98077
 C 0.06563 0.85498 -0.98114
 C -0.42880 1.54439 0.00034
 C -0.07955 -0.54579 1.49239
 C -0.07949 -0.54498 -1.49159
 F 0.56941 1.60034 1.87224
 F 0.57520 1.60177 -1.87569
 H -0.92646 -1.05602 1.04422
 H -0.92636 -1.05515 -1.04219
 H 0.81064 -1.10214 1.26746
 H 0.81051 -1.10156 -1.26773
 H -0.22672 -0.52531 2.56519
 H -0.22777 -0.52453 -2.56426
13
bifur_IRC_Cartesians_noMW_output/new_data/bifur_traj3_Cartesians point 210
C 0.06376 0.85401 0.98077
 C 0.06563 0.85498 -0.98114
 C -0.42880 1.54439 0.00034
 C -0.07955 -0.54579 1.49239
 C -0.07949 -0.54498 -1.49160
 F 0.56941 1.60034 1.87224
 F 0.57520 1.60177 -1.87569
 H -0.92646 -1.05602 1.04422
 H -0.92636 -1.05515 -1.04219
 H 0.81064 -1.10214 1.26746
 H 0.81051 -1.10156 -1.26773
 H -0.22672 -0.52531 2.56519
 H -0.22777 -0.52452 -2.56426
13
bifur_IRC_Cartesians_noMW_output/new_data/bifur_traj3_Cartesians point 211
C 0.06385 0.85130 0.98308
 C 0.06569 0.85227 -0.98345
 C -0.42387 1.53630 0.00034
 C -0.07923 -0.54426 1.49932
 C -0.07916 -0.54345 -1.49852
 F 0.56546 1.59783 1.87071
 F 0.57114 1.59927 -1.87416
 H -0.92649 -1.05452 1.05483
 H -0.92638 -1.05366 -1.05284
 H 0.80949 -1.10204 1.27595
 H 0.80937 -1.10145 -1.27619
 H -0.22443 -0.51918 2.57026
 H -0.22544 -0.51840 -2.56932
13
bifur_IRC_Cartesians_noMW_output/new_data/bifur_traj3_Cartesians point 212
C 0.06390 0.84997 0.98421
 C 0.06572 0.85094 -0.98458
 C -0.42145 1.53232 0.00034
 C -0.07907 -0.54351 1.50273
 C -0.07899 -0.54270 -1.50194
 F 0.56352 1.59659 1.86995
 F 0.56913 1.59803 -1.87340
 H -0.92651 -1.05379 1.06006
 H -0.92639 -1.05293 -1.05808
 H 0.80893 -1.10199 1.28013
 H 0.80881 -1.10140 -1.28036
 H -0.22331 -0.51615 2.57275
 H -0.22430 -0.51538 -2.57182
13
bifur_IRC_Cartesians_noMW_output/new_data/bifur_traj3_Cartesians point 213
C 0.06393 0.84904 0.98500
 C 0.06573 0.85001 -0.98537
 C -0.41976 1.52954 0.00034
 C -0.07896 -0.54298 1.50511
 C -0.07888 -0.54218 -1.50432
 F 0.56217 1.59572 1.86943
 F 0.56773 1.59717 -1.87287
 H -0.92652 -1.05327 1.06370
 H -0.92639 -1.05242 -1.06174
 H 0.80854 -1.10195 1.28305
 H 0.80842 -1.10137 -1.28327
 H -0.22252 -0.51404 2.57450
 H -0.22350 -0.51327 -2.57356
13
bifur_IRC_Cartesians_noMW_output/new_data/bifur_traj3_Cartesians point 214
C 0.06394 0.84860 0.98538
 C 0.06574 0.84957 -0.98575
 C -0.41896 1.52822 0.00034
 C -0.07890 -0.54273 1.50624
 C -0.07882 -0.54193 -1.50544
 F 0.56153 1.59532 1.86918
 F 0.56708 1.59677 -1.87262
 H -0.92652 -1.05303 1.06542
 H -0.92639 -1.05217 -1.06347
 H 0.80835 -1.10193 1.28443
 H 0.80823 -1.10135 -1.28464
 H -0.22215 -0.51305 2.57532
 H -0.22312 -0.51228 -2.57438
13
bifur_IRC_Cartesians_noMW_output/new_data/bifur_traj3_Cartesians point 215
C 0.06395 0.84853 0.98543
 C 0.06575 0.84950 -0.98580
 C -0.41884 1.52803 0.00034
 C -0.07890 -0.54270 1.50640
 C -0.07881 -0.54189 -1.50561
 F 0.56143 1.59526 1.86914
 F 0.56698 1.59671 -1.87258
 H -0.92652 -1.05299 1.06568
 H -0.92640 -1.05214 -1.06372
 H 0.80832 -1.10193 1.28463
 H 0.80820 -1.10135 -1.28484
 H -0.22209 -0.51290 2.57544
 H -0.22307 -0.51213 -2.57450
13
bifur_IRC_Cartesians_noMW_output/new_data/bifur_traj3_Cartesians point 216
C 0.06394 0.84871 0.98528
 C 0.06574 0.84969 -0.98565
 C -0.41917 1.52857 0.00034
 C -0.07892 -0.54280 1.50594
 C -0.07884 -0.54200 -1.50514
 F 0.56170 1.59542 1.86924
 F 0.56725 1.59688 -1.87269
 H -0.92652 -1.05309 1.06496
 H -0.92639 -1.05224 -1.06300
 H 0.80840 -1.10194 1.28406
 H 0.80828 -1.10135 -1.28427
 H -0.22225 -0.51331 2.57510
 H -0.22322 -0.51254 -2.57416
13
bifur_IRC_Cartesians_noMW_output/new_data/bifur_traj3_Cartesians point 217
C 0.06393 0.84907 0.98498
 C 0.06573 0.85004 -0.98535
 C -0.41982 1.52964 0.00034
 C -0.07896 -0.54300 1.50502
 C -0.07888 -0.54220 -1.50423
 F 0.56222 1.59576 1.86945
 F 0.56779 1.59721 -1.87289
 H -0.92652 -1.05329 1.06357
 H -0.92639 -1.05244 -1.06161
 H 0.80855 -1.10195 1.28294
 H 0.80843 -1.10137 -1.28316
 H -0.22255 -0.51412 2.57443
 H -0.22353 -0.51335 -2.57350
13
bifur_IRC_Cartesians_noMW_output/new_data/bifur_traj3_Cartesians point 218
C 0.06391 0.84958 0.98454
 C 0.06572 0.85055 -0.98491
 C -0.42075 1.53117 0.00034
 C -0.07902 -0.54329 1.50372
 C -0.07894 -0.54248 -1.50292
 F 0.56296 1.59623 1.86974
 F 0.56855 1.59768 -1.87318
 H -0.92651 -1.05357 1.06157
 H -0.92639 -1.05272 -1.05960
 H 0.80877 -1.10197 1.28134
 H 0.80865 -1.10139 -1.28156
 H -0.22298 -0.51528 2.57348
 H -0.22397 -0.51450 -2.57254
13
bifur_IRC_Cartesians_noMW_output/new_data/bifur_traj3_Cartesians point 219
C 0.06388 0.85027 0.98395
 C 0.06571 0.85124 -0.98432
 C -0.42201 1.53323 0.00034
 C -0.07911 -0.54368 1.50195
 C -0.07903 -0.54287 -1.50116
 F 0.56397 1.59687 1.87013
 F 0.56959 1.59832 -1.87357
 H -0.92650 -1.05396 1.05886
 H -0.92638 -1.05310 -1.05688
 H 0.80906 -1.10200 1.27917
 H 0.80894 -1.10141 -1.27940
 H -0.22356 -0.51685 2.57218
 H -0.22456 -0.51607 -2.57125
13
bifur_IRC_Cartesians_noMW_output/new_data/bifur_traj3_Cartesians point 220
C 0.06385 0.85117 0.98319
 C 0.06569 0.85214 -0.98355
 C -0.42364 1.53592 0.00034
 C -0.07921 -0.54419 1.49964
 C -0.07914 -0.54338 -1.49885
 F 0.56528 1.59771 1.87064
 F 0.57094 1.59915 -1.87408
 H -0.92649 -1.05445 1.05533
 H -0.92638 -1.05359 -1.05334
 H 0.80944 -1.10203 1.27635
 H 0.80932 -1.10145 -1.27659
 H -0.22432 -0.51889 2.57050
 H -0.22533 -0.51811 -2.56956
13
bifur_IRC_Cartesians_noMW_output/new_data/bifur_traj3_Cartesians point 221
C 0.06385 0.85117 0.98318
 C 0.06569 0.85214 -0.98355
 C -0.42364 1.53592 0.00034
 C -0.07921 -0.54419 1.49964
 C -0.07914 -0.54338 -1.49885
 F 0.56528 1.59771 1.87064
 F 0.57094 1.59915 -1.87408
 H -0.92649 -1.05445 1.05533
 H -0.92638 -1.05359 -1.05334
 H 0.80944 -1.10203 1.27635
 H 0.80932 -1.10145 -1.27659
 H -0.22432 -0.51889 2.57050
 H -0.22533 -0.51811 -2.56956
13
bifur_IRC_Cartesians_noMW_output/new_data/bifur_traj3_Cartesians point 222
C 0.06378 0.85324 0.98142
 C 0.06565 0.85421 -0.98179
 C -0.42740 1.54210 0.00034
 C -0.07946 -0.54536 1.49435
 C -0.07939 -0.54455 -1.49356
 F 0.56829 1.59963 1.87181
 F 0.57405 1.60106 -1.87526
 H -0.92647 -1.05560 1.04722
 H -0.92636 -1.05473 -1.04521
 H 0.81031 -1.10211 1.26986
 H 0.81019 -1.10153 -1.27013
 H -0.22607 -0.52357 2.56662
 H -0.22711 -0.52279 -2.56569
13
bifur_IRC_Cartesians_noMW_output/new_data/bifur_traj3_Cartesians point 223
C 0.06375 0.85411 0.98068
 C 0.06563 0.85508 -0.98105
 C -0.42899 1.54470 0.00034
 C -0.07957 -0.54585 1.49212
 C -0.07950 -0.54504 -1.49133
 F 0.56956 1.60044 1.87230
 F 0.57536 1.60186 -1.87575
 H -0.92646 -1.05608 1.04381
 H -0.92636 -1.05521 -1.04178
 H 0.81068 -1.10214 1.26713
 H 0.81055 -1.10156 -1.26740
 H -0.22681 -0.52555 2.56499
 H -0.22786 -0.52476 -2.56406
13
bifur_IRC_Cartesians_noMW_output/new_data/bifur_traj3_Cartesians point 224
C 0.06373 0.85475 0.98014
 C 0.06562 0.85572 -0.98051
 C -0.43015 1.54661 0.00034
 C -0.07964 -0.54621 1.49049
 C -0.07958 -0.54540 -1.48969
 F 0.57049 1.60103 1.87266
 F 0.57632 1.60245 -1.87611
 H -0.92645 -1.05643 1.04131
 H -0.92635 -1.05556 -1.03927
 H 0.81095 -1.10217 1.26513
 H 0.81082 -1.10158 -1.26541
 H -0.22735 -0.52700 2.56380
 H -0.22841 -0.52621 -2.56287
13
bifur_IRC_Cartesians_noMW_output/new_data/bifur_traj3_Cartesians point 225
C 0.06372 0.85511 0.97983
 C 0.06561 0.85608 -0.98020
 C -0.43080 1.54769 0.00034
 C -0.07969 -0.54641 1.48957
 C -0.07962 -0.54560 -1.48877
 F 0.57101 1.60136 1.87286
 F 0.57686 1.60278 -1.87632
 H -0.92645 -1.05663 1.03989
 H -0.92635 -1.05576 -1.03785
 H 0.81110 -1.10218 1.26400
 H 0.81098 -1.10160 -1.26428
 H -0.22765 -0.52781 2.56312
 H -0.22872 -0.52702 -2.56219
13
bifur_IRC_Cartesians_noMW_output/new_data/bifur_traj3_Cartesians point 226
C 0.06371 0.85517 0.97978
 C 0.06561 0.85614 -0.98014
 C -0.43092 1.54788 0.00034
 C -0.07969 -0.54645 1.48940
 C -0.07963 -0.54564 -1.48860
 F 0.57111 1.60142 1.87290
 F 0.57696 1.60284 -1.87636
 H -0.92645 -1.05667 1.03964
 H -0.92635 -1.05580 -1.03760
 H 0.81113 -1.10218 1.26379
 H 0.81100 -1.10160 -1.26408
 H -0.22771 -0.52796 2.56300
 H -0.22877 -0.52717 -2.56207
13
bifur_IRC_Cartesians_noMW_output/new_data/bifur_traj3_Cartesians point 227
C 0.06372 0.85496 0.97996
 C 0.06561 0.85593 -0.98033
 C -0.43053 1.54724 0.00034
 C -0.07967 -0.54633 1.48995
 C -0.07961 -0.54552 -1.48916
 F 0.57079 1.60122 1.87278
 F 0.57663 1.60264 -1.87623
 H -0.92645 -1.05655 1.04049
 H -0.92635 -1.05568 -1.03845
 H 0.81104 -1.10218 1.26447
 H 0.81091 -1.10159 -1.26475
 H -0.22752 -0.52747 2.56341
 H -0.22859 -0.52668 -2.56247
13
bifur_IRC_Cartesians_noMW_output/new_data/bifur_traj3_Cartesians point 228
C 0.06374 0.85451 0.98034
 C 0.06562 0.85548 -0.98071
 C -0.42971 1.54590 0.00034
 C -0.07961 -0.54608 1.49110
 C -0.07955 -0.54526 -1.49031
 F 0.57014 1.60081 1.87252
 F 0.57596 1.60223 -1.87598
 H -0.92645 -1.05630 1.04224
 H -0.92635 -1.05543 -1.04021
 H 0.81085 -1.10216 1.26588
 H 0.81072 -1.10158 -1.26615
 H -0.22714 -0.52646 2.56425
 H -0.22820 -0.52567 -2.56331
13
bifur_IRC_Cartesians_noMW_output/new_data/bifur_traj3_Cartesians point 229
C 0.06376 0.85392 0.98085
 C 0.06563 0.85489 -0.98121
 C -0.42864 1.54413 0.00034
 C -0.07954 -0.54574 1.49262
 C -0.07948 -0.54493 -1.49182
 F 0.56928 1.60026 1.87219
 F 0.57507 1.60168 -1.87564
 H -0.92646 -1.05597 1.04456
 H -0.92636 -1.05510 -1.04254
 H 0.81060 -1.10214 1.26773
 H 0.81047 -1.10155 -1.26800
 H -0.22664 -0.52511 2.56535
 H -0.22769 -0.52433 -2.56442
13
bifur_IRC_Cartesians_noMW_output/new_data/bifur_traj3_Cartesians point 230
C 0.06378 0.85331 0.98136
 C 0.06565 0.85428 -0.98173
 C -0.42753 1.54231 0.00034
 C -0.07947 -0.54540 1.49417
 C -0.07940 -0.54459 -1.49338
 F 0.56839 1.59969 1.87184
 F 0.57416 1.60112 -1.87530
 H -0.92647 -1.05564 1.04695
 H -0.92636 -1.05477 -1.04493
 H 0.81034 -1.10211 1.26964
 H 0.81022 -1.10153 -1.26991
 H -0.22613 -0.52373 2.56649
 H -0.22717 -0.52295 -2.56556
13
bifur_IRC_Cartesians_noMW_output/new_data/bifur_traj3_Cartesians point 231
C 0.06380 0.85284 0.98176
 C 0.06566 0.85381 -0.98213
 C -0.42668 1.54092 0.00034
 C -0.07941 -0.54513 1.49537
 C -0.07935 -0.54432 -1.49457
 F 0.56771 1.59926 1.87158
 F 0.57346 1.60069 -1.87503
 H -0.92647 -1.05538 1.04877
 H -0.92636 -1.05451 -1.04676
 H 0.81015 -1.10210 1.27110
 H 0.81002 -1.10151 -1.27136
 H -0.22574 -0.52268 2.56737
 H -0.22677 -0.52189 -2.56643
13
bifur_IRC_Cartesians_noMW_output/new_data/bifur_traj3_Cartesians point 232
C 0.06380 0.85284 0.98176
 C 0.06565 0.85381 -0.98213
 C -0.42668 1.54092 0.00034
 C -0.07941 -0.54513 1.49537
 C -0.07935 -0.54432 -1.49457
 F 0.56771 1.59926 1.87158
 F 0.57346 1.60069 -1.87503
 H -0.92647 -1.05538 1.04877
 H -0.92636 -1.05451 -1.04676
 H 0.81015 -1.10210 1.27110
 H 0.81002 -1.10151 -1.27136
 H -0.22574 -0.52268 2.56737
 H -0.22677 -0.52189 -2.56643
13
bifur_IRC_Cartesians_noMW_output/new_data/bifur_traj3_Cartesians point 233
C 0.06380 0.85283 0.98177
 C 0.06566 0.85380 -0.98214
 C -0.42666 1.54088 0.00034
 C -0.07941 -0.54513 1.49540
 C -0.07934 -0.54432 -1.49461
 F 0.56769 1.59925 1.87157
 F 0.57343 1.60068 -1.87502
 H -0.92647 -1.05537 1.04883
 H -0.92636 -1.05450 -1.04682
 H 0.81014 -1.10209 1.27115
 H 0.81002 -1.10151 -1.27141
 H -0.22573 -0.52265 2.56739
 H -0.22676 -0.52186 -2.56646
13
bifur_IRC_Cartesians_noMW_output/new_data/bifur_traj3_Cartesians point 234
C 0.06378 0.85326 0.98141
 C 0.06565 0.85422 -0.98178
 C -0.42743 1.54214 0.00034
 C -0.07946 -0.54537 1.49431
 C -0.07940 -0.54455 -1.49352
 F 0.56831 1.59964 1.87181
 F 0.57407 1.60107 -1.87527
 H -0.92647 -1.05561 1.04716
 H -0.92636 -1.05474 -1.04515
 H 0.81032 -1.10211 1.26982
 H 0.81019 -1.10153 -1.27008
 H -0.22608 -0.52361 2.56660
 H -0.22712 -0.52282 -2.56566
13
bifur_IRC_Cartesians_noMW_output/new_data/bifur_traj3_Cartesians point 235
C 0.06376 0.85386 0.98090
 C 0.06563 0.85482 -0.98127
 C -0.42852 1.54394 0.00034
 C -0.07954 -0.54571 1.49278
 C -0.07947 -0.54489 -1.49198
 F 0.56919 1.60020 1.87215
 F 0.57498 1.60163 -1.87561
 H -0.92646 -1.05594 1.04481
 H -0.92636 -1.05507 -1.04279
 H 0.81057 -1.10213 1.26793
 H 0.81045 -1.10155 -1.26820
 H -0.22659 -0.52497 2.56547
 H -0.22764 -0.52418 -2.56454
13
bifur_IRC_Cartesians_noMW_output/new_data/bifur_traj3_Cartesians point 236
C 0.06374 0.85457 0.98029
 C 0.06562 0.85554 -0.98066
 C -0.42982 1.54607 0.00034
 C -0.07962 -0.54611 1.49095
 C -0.07956 -0.54529 -1.49016
 F 0.57022 1.60086 1.87256
 F 0.57604 1.60228 -1.87601
 H -0.92645 -1.05633 1.04202
 H -0.92635 -1.05546 -1.03999
 H 0.81087 -1.10216 1.26570
 H 0.81075 -1.10158 -1.26598
 H -0.22719 -0.52658 2.56414
 H -0.22825 -0.52579 -2.56321
13
bifur_IRC_Cartesians_noMW_output/new_data/bifur_traj3_Cartesians point 237
C 0.06371 0.85535 0.97963
 C 0.06560 0.85632 -0.97999
 C -0.43124 1.54841 0.00034
 C -0.07972 -0.54655 1.48895
 C -0.07965 -0.54574 -1.48816
 F 0.57136 1.60159 1.87300
 F 0.57722 1.60301 -1.87646
 H -0.92644 -1.05677 1.03895
 H -0.92635 -1.05589 -1.03691
 H 0.81120 -1.10219 1.26324
 H 0.81108 -1.10161 -1.26353
 H -0.22785 -0.52836 2.56267
 H -0.22892 -0.52757 -2.56174
13
bifur_IRC_Cartesians_noMW_output/new_data/bifur_traj3_Cartesians point 238
C 0.06368 0.85618 0.97892
 C 0.06559 0.85715 -0.97929
 C -0.43275 1.55089 0.00034
 C -0.07982 -0.54702 1.48683
 C -0.07976 -0.54620 -1.48603
 F 0.57257 1.60236 1.87347
 F 0.57847 1.60377 -1.87693
 H -0.92643 -1.05722 1.03570
 H -0.92634 -1.05635 -1.03364
 H 0.81156 -1.10222 1.26064
 H 0.81143 -1.10164 -1.26093
 H -0.22856 -0.53024 2.56112
 H -0.22964 -0.52945 -2.56019
13
bifur_IRC_Cartesians_noMW_output/new_data/bifur_traj3_Cartesians point 239
C 0.06365 0.85705 0.97817
 C 0.06557 0.85802 -0.97854
 C -0.43434 1.55350 0.00034
 C -0.07992 -0.54751 1.48459
 C -0.07986 -0.54670 -1.48379
 F 0.57384 1.60317 1.87396
 F 0.57978 1.60458 -1.87742
 H -0.92642 -1.05771 1.03227
 H -0.92633 -1.05683 -1.03021
 H 0.81192 -1.10225 1.25790
 H 0.81179 -1.10167 -1.25820
 H -0.22929 -0.53222 2.55948
 H -0.23039 -0.53142 -2.55855
13
bifur_IRC_Cartesians_noMW_output/new_data/bifur_traj3_Cartesians point 240
C 0.06362 0.85798 0.97739
 C 0.06555 0.85894 -0.97775
 C -0.43602 1.55626 0.00034
 C -0.08003 -0.54803 1.48223
 C -0.07998 -0.54722 -1.48143
 F 0.57519 1.60403 1.87449
 F 0.58117 1.60543 -1.87795
 H -0.92641 -1.05822 1.02865
 H -0.92633 -1.05734 -1.02658
 H 0.81232 -1.10229 1.25500
 H 0.81218 -1.10171 -1.25532
 H -0.23007 -0.53432 2.55775
 H -0.23118 -0.53351 -2.55683
13
bifur_IRC_Cartesians_noMW_output/new_data/bifur_traj3_Cartesians point 241
C 0.06358 0.85894 0.97657
 C 0.06553 0.85990 -0.97694
 C -0.43776 1.55912 0.00034
 C -0.08015 -0.54858 1.47977
 C -0.08009 -0.54776 -1.47897
 F 0.57658 1.60492 1.87503
 F 0.58261 1.60632 -1.87849
 H -0.92640 -1.05875 1.02489
 H -0.92632 -1.05787 -1.02281
 H 0.81272 -1.10233 1.25199
 H 0.81259 -1.10174 -1.25232
 H -0.23088 -0.53649 2.55596
 H -0.23200 -0.53569 -2.55503
13
bifur_IRC_Cartesians_noMW_output/new_data/bifur_traj3_Cartesians point 242
C 0.06355 0.85984 0.97580
 C 0.06551 0.86081 -0.97617
 C -0.43941 1.56183 0.00034
 C -0.08026 -0.54909 1.47746
 C -0.08021 -0.54827 -1.47666
 F 0.57790 1.60576 1.87554
 F 0.58397 1.60715 -1.87901
 H -0.92639 -1.05925 1.02134
 H -0.92631 -1.05836 -1.01925
 H 0.81310 -1.10236 1.24916
 H 0.81297 -1.10178 -1.24949
 H -0.23165 -0.53854 2.55426
 H -0.23278 -0.53774 -2.55334
13
bifur_IRC_Cartesians_noMW_output/new_data/bifur_traj3_Cartesians point 243
C 0.06355 0.85984 0.97580
 C 0.06551 0.86081 -0.97616
 C -0.43941 1.56183 0.00034
 C -0.08026 -0.54909 1.47746
 C -0.08021 -0.54827 -1.47666
 F 0.57790 1.60576 1.87554
 F 0.58397 1.60716 -1.87901
 H -0.92639 -1.05925 1.02134
 H -0.92631 -1.05836 -1.01925
 H 0.81310 -1.10236 1.24915
 H 0.81297 -1.10178 -1.24949
 H -0.23165 -0.53854 2.55426
 H -0.23278 -0.53774 -2.55334
13
bifur_IRC_Cartesians_noMW_output/new_data/bifur_traj3_Cartesians point 244
C 0.06352 0.86089 0.97490
 C 0.06549 0.86186 -0.97527
 C -0.44132 1.56498 0.00034
 C -0.08038 -0.54968 1.47476
 C -0.08034 -0.54886 -1.47396
 F 0.57944 1.60673 1.87614
 F 0.58555 1.60813 -1.87961
 H -0.92638 -1.05983 1.01721
 H -0.92631 -1.05894 -1.01511
 H 0.81355 -1.10240 1.24585
 H 0.81341 -1.10182 -1.24620
 H -0.23254 -0.54093 2.55229
 H -0.23368 -0.54012 -2.55136
13
bifur_IRC_Cartesians_noMW_output/new_data/bifur_traj3_Cartesians point 245
C 0.06352 0.86082 0.97496
 C 0.06549 0.86179 -0.97533
 C -0.44120 1.56477 0.00034
 C -0.08037 -0.54964 1.47494
 C -0.08033 -0.54882 -1.47414
 F 0.57933 1.60667 1.87610
 F 0.58545 1.60806 -1.87957
 H -0.92638 -1.05979 1.01749
 H -0.92631 -1.05891 -1.01538
 H 0.81352 -1.10240 1.24607
 H 0.81338 -1.10182 -1.24641
 H -0.23248 -0.54077 2.55242
 H -0.23362 -0.53996 -2.55149
13
bifur_IRC_Cartesians_noMW_output/new_data/bifur_traj3_Cartesians point 246
C 0.06354 0.86027 0.97543
 C 0.06550 0.86124 -0.97580
 C -0.44020 1.56313 0.00034
 C -0.08031 -0.54933 1.47635
 C -0.08026 -0.54851 -1.47555
 F 0.57853 1.60616 1.87579
 F 0.58462 1.60756 -1.87925
 H -0.92639 -1.05949 1.01964
 H -0.92631 -1.05860 -1.01754
 H 0.81329 -1.10238 1.24779
 H 0.81315 -1.10180 -1.24813
 H -0.23201 -0.53953 2.55345
 H -0.23315 -0.53872 -2.55252
13
bifur_IRC_Cartesians_noMW_output/new_data/bifur_traj3_Cartesians point 247
C 0.06357 0.85922 0.97633
 C 0.06552 0.86018 -0.97670
 C -0.43828 1.55997 0.00034
 C -0.08018 -0.54874 1.47905
 C -0.08013 -0.54792 -1.47825
 F 0.57700 1.60518 1.87519
 F 0.58303 1.60658 -1.87865
 H -0.92640 -1.05891 1.02378
 H -0.92632 -1.05802 -1.02169
 H 0.81284 -1.10234 1.25111
 H 0.81271 -1.10176 -1.25143
 H -0.23112 -0.53713 2.55543
 H -0.23225 -0.53633 -2.55450
13
bifur_IRC_Cartesians_noMW_output/new_data/bifur_traj3_Cartesians point 248
C 0.06363 0.85767 0.97765
 C 0.06555 0.85864 -0.97801
 C -0.43547 1.55535 0.00034
 C -0.08000 -0.54786 1.48300
 C -0.07994 -0.54705 -1.48221
 F 0.57475 1.60374 1.87431
 F 0.58071 1.60515 -1.87778
 H -0.92642 -1.05805 1.02984
 H -0.92633 -1.05717 -1.02777
 H 0.81219 -1.10228 1.25595
 H 0.81206 -1.10170 -1.25626
 H -0.22982 -0.53363 2.55832
 H -0.23092 -0.53283 -2.55739
13
bifur_IRC_Cartesians_noMW_output/new_data/bifur_traj3_Cartesians point 249
C 0.06370 0.85570 0.97933
 C 0.06560 0.85667 -0.97969
 C -0.43188 1.54946 0.00034
 C -0.07976 -0.54675 1.48805
 C -0.07970 -0.54593 -1.48726
 F 0.57187 1.60191 1.87320
 F 0.57775 1.60333 -1.87666
 H -0.92644 -1.05696 1.03757
 H -0.92634 -1.05609 -1.03553
 H 0.81135 -1.10220 1.26214
 H 0.81122 -1.10162 -1.26243
 H -0.22815 -0.52915 2.56202
 H -0.22922 -0.52836 -2.56108
13
bifur_IRC_Cartesians_noMW_output/new_data/bifur_traj3_Cartesians point 250
C 0.06378 0.85341 0.98128
 C 0.06564 0.85438 -0.98165
 C -0.42771 1.54261 0.00034
 C -0.07948 -0.54545 1.49392
 C -0.07941 -0.54464 -1.49312
 F 0.56854 1.59978 1.87190
 F 0.57431 1.60121 -1.87535
 H -0.92647 -1.05569 1.04656
 H -0.92636 -1.05482 -1.04454
 H 0.81038 -1.10212 1.26933
 H 0.81026 -1.10153 -1.26960
 H -0.22621 -0.52396 2.56631
 H -0.22726 -0.52317 -2.56537
13
bifur_IRC_Cartesians_noMW_output/new_data/bifur_traj3_Cartesians point 251
C 0.06386 0.85096 0.98336
 C 0.06569 0.85193 -0.98373
 C -0.42326 1.53530 0.00034
 C -0.07919 -0.54407 1.50018
 C -0.07911 -0.54326 -1.49939
 F 0.56497 1.59751 1.87052
 F 0.57063 1.59896 -1.87396
 H -0.92649 -1.05434 1.05615
 H -0.92638 -1.05348 -1.05416
 H 0.80935 -1.10202 1.27700
 H 0.80923 -1.10144 -1.27724
 H -0.22415 -0.51841 2.57089
 H -0.22515 -0.51763 -2.56995
13
bifur_IRC_Cartesians_noMW_output/new_data/bifur_traj3_Cartesians point 252
C 0.06394 0.84859 0.98538
 C 0.06574 0.84956 -0.98575
 C -0.41895 1.52821 0.00034
 C -0.07890 -0.54273 1.50625
 C -0.07882 -0.54193 -1.50546
 F 0.56152 1.59531 1.86918
 F 0.56707 1.59676 -1.87262
 H -0.92652 -1.05303 1.06544
 H -0.92639 -1.05217 -1.06349
 H 0.80835 -1.10193 1.28444
 H 0.80823 -1.10135 -1.28466
 H -0.22214 -0.51304 2.57533
 H -0.22312 -0.51226 -2.57439
13
bifur_IRC_Cartesians_noMW_output/new_data/bifur_traj3_Cartesians point 253
C 0.06401 0.84656 0.98712
 C 0.06579 0.84753 -0.98749
 C -0.41525 1.52213 0.00034
 C -0.07866 -0.54158 1.51146
 C -0.07857 -0.54078 -1.51067
 F 0.55856 1.59342 1.86802
 F 0.56401 1.59488 -1.87146
 H -0.92655 -1.05190 1.07342
 H -0.92641 -1.05105 -1.07149
 H 0.80749 -1.10186 1.29083
 H 0.80737 -1.10127 -1.29102
 H -0.22042 -0.50842 2.57914
 H -0.22137 -0.50766 -2.57820
13
bifur_IRC_Cartesians_noMW_output/new_data/bifur_traj3_Cartesians point 254
C 0.06401 0.84656 0.98712
 C 0.06579 0.84753 -0.98749
 C -0.41525 1.52213 0.00034
 C -0.07866 -0.54158 1.51146
 C -0.07857 -0.54078 -1.51067
 F 0.55856 1.59342 1.86802
 F 0.56401 1.59489 -1.87146
 H -0.92655 -1.05190 1.07342
 H -0.92641 -1.05105 -1.07149
 H 0.80749 -1.10186 1.29083
 H 0.80737 -1.10127 -1.29102
 H -0.22043 -0.50842 2.57914
 H -0.22137 -0.50766 -2.57820
13
bifur_IRC_Cartesians_noMW_output/new_data/bifur_traj3_Cartesians point 255
C 0.06411 0.84384 0.98943
 C 0.06584 0.84482 -0.98980
 C -0.41031 1.51401 0.00034
 C -0.07833 -0.54005 1.51841
 C -0.07824 -0.53925 -1.51762
 F 0.55460 1.59090 1.86649
 F 0.55993 1.59238 -1.86992
 H -0.92658 -1.05040 1.08407
 H -0.92643 -1.04956 -1.08217
 H 0.80634 -1.10175 1.29935
 H 0.80623 -1.10117 -1.29951
 H -0.21813 -0.50226 2.58422
 H -0.21904 -0.50151 -2.58328
13
bifur_IRC_Cartesians_noMW_output/new_data/bifur_traj3_Cartesians point 256
C 0.06414 0.84293 0.99021
 C 0.06586 0.84390 -0.99058
 C -0.40865 1.51128 0.00033
 C -0.07822 -0.53953 1.52075
 C -0.07812 -0.53873 -1.51996
 F 0.55327 1.59005 1.86597
 F 0.55856 1.59153 -1.86940
 H -0.92659 -1.04989 1.08765
 H -0.92644 -1.04905 -1.08576
 H 0.80595 -1.10172 1.30221
 H 0.80584 -1.10113 -1.30237
 H -0.21736 -0.50019 2.58594
 H -0.21825 -0.49944 -2.58499
13
bifur_IRC_Cartesians_noMW_output/new_data/bifur_traj3_Cartesians point 257
C 0.06417 0.84211 0.99090
 C 0.06588 0.84309 -0.99128
 C -0.40717 1.50884 0.00033
 C -0.07812 -0.53907 1.52283
 C -0.07802 -0.53827 -1.52205
 F 0.55209 1.58929 1.86551
 F 0.55733 1.59078 -1.86894
 H -0.92660 -1.04944 1.09084
 H -0.92644 -1.04861 -1.08896
 H 0.80561 -1.10169 1.30477
 H 0.80550 -1.10110 -1.30491
 H -0.21667 -0.49835 2.58746
 H -0.21755 -0.49759 -2.58652
13
bifur_IRC_Cartesians_noMW_output/new_data/bifur_traj3_Cartesians point 258
C 0.06420 0.84130 0.99159
 C 0.06590 0.84228 -0.99197
 C -0.40569 1.50642 0.00033
 C -0.07803 -0.53861 1.52491
 C -0.07792 -0.53782 -1.52412
 F 0.55091 1.58854 1.86505
 F 0.55611 1.59003 -1.86847
 H -0.92661 -1.04899 1.09402
 H -0.92645 -1.04816 -1.09216
 H 0.80527 -1.10166 1.30731
 H 0.80516 -1.10107 -1.30745
 H -0.21599 -0.49651 2.58898
 H -0.21686 -0.49576 -2.58804
13
bifur_IRC_Cartesians_noMW_output/new_data/bifur_traj3_Cartesians point 259
C 0.06423 0.84043 0.99234
 C 0.06592 0.84140 -0.99271
 C -0.40410 1.50381 0.00033
 C -0.07792 -0.53812 1.52715
 C -0.07782 -0.53732 -1.52636
 F 0.54963 1.58773 1.86456
 F 0.55480 1.58922 -1.86798
 H -0.92662 -1.04851 1.09745
 H -0.92645 -1.04768 -1.09559
 H 0.80490 -1.10163 1.31005
 H 0.80479 -1.10104 -1.31018
 H -0.21525 -0.49453 2.59062
 H -0.21610 -0.49378 -2.58967
13
bifur_IRC_Cartesians_noMW_output/new_data/bifur_traj3_Cartesians point 260
C 0.06426 0.83945 0.99317
 C 0.06594 0.84042 -0.99355
 C -0.40232 1.50087 0.00033
 C -0.07780 -0.53756 1.52966
 C -0.07770 -0.53677 -1.52887
 F 0.54820 1.58682 1.86400
 F 0.55333 1.58832 -1.86742
 H -0.92663 -1.04797 1.10130
 H -0.92646 -1.04714 -1.09945
 H 0.80448 -1.10159 1.31313
 H 0.80438 -1.10100 -1.31325
 H -0.21442 -0.49230 2.59246
 H -0.21526 -0.49155 -2.59151
13
bifur_IRC_Cartesians_noMW_output/new_data/bifur_traj3_Cartesians point 261
C 0.06430 0.83833 0.99413
 C 0.06596 0.83930 -0.99450
 C -0.40028 1.49752 0.00033
 C -0.07767 -0.53693 1.53253
 C -0.07756 -0.53614 -1.53174
 F 0.54657 1.58578 1.86337
 F 0.55164 1.58728 -1.86678
 H -0.92664 -1.04735 1.10569
 H -0.92647 -1.04652 -1.10386
 H 0.80401 -1.10155 1.31665
 H 0.80390 -1.10096 -1.31675
 H -0.21347 -0.48976 2.59455
 H -0.21430 -0.48902 -2.59361
13
bifur_IRC_Cartesians_noMW_output/new_data/bifur_traj3_Cartesians point 262
C 0.06434 0.83706 0.99521
 C 0.06599 0.83803 -0.99559
 C -0.39797 1.49373 0.00033
 C -0.07752 -0.53621 1.53578
 C -0.07740 -0.53542 -1.53499
 F 0.54472 1.58460 1.86265
 F 0.54974 1.58611 -1.86606
 H -0.92666 -1.04664 1.11067
 H -0.92648 -1.04582 -1.10885
 H 0.80347 -1.10150 1.32063
 H 0.80337 -1.10091 -1.32072
 H -0.21240 -0.48688 2.59693
 H -0.21321 -0.48614 -2.59598
13
bifur_IRC_Cartesians_noMW_output/new_data/bifur_traj3_Cartesians point 263
C 0.06439 0.83567 0.99639
 C 0.06601 0.83665 -0.99677
 C -0.39544 1.48958 0.00033
 C -0.07735 -0.53543 1.53933
 C -0.07723 -0.53464 -1.53855
 F 0.54270 1.58331 1.86186
 F 0.54765 1.58483 -1.86527
 H -0.92667 -1.04587 1.11611
 H -0.92649 -1.04506 -1.11431
 H 0.80289 -1.10145 1.32499
 H 0.80278 -1.10086 -1.32506
 H -0.21122 -0.48373 2.59953
 H -0.21202 -0.48300 -2.59858
13
bifur_IRC_Cartesians_noMW_output/new_data/bifur_traj3_Cartesians point 264
C 0.06444 0.83422 0.99763
 C 0.06605 0.83520 -0.99801
 C -0.39280 1.48524 0.00033
 C -0.07717 -0.53461 1.54305
 C -0.07705 -0.53382 -1.54227
 F 0.54059 1.58196 1.86104
 F 0.54547 1.58349 -1.86445
 H -0.92669 -1.04507 1.12181
 H -0.92650 -1.04426 -1.12003
 H 0.80227 -1.10139 1.32954
 H 0.80217 -1.10080 -1.32960
 H -0.21000 -0.48044 2.60225
 H -0.21077 -0.47971 -2.60130
13
bifur_IRC_Cartesians_noMW_output/new_data/bifur_traj3_Cartesians point 265
C 0.06444 0.83422 0.99763
 C 0.06605 0.83520 -0.99801
 C -0.39280 1.48524 0.00033
 C -0.07717 -0.53461 1.54305
 C -0.07705 -0.53382 -1.54227
 F 0.54059 1.58196 1.86104
 F 0.54547 1.58349 -1.86445
 H -0.92669 -1.04507 1.12181
 H -0.92650 -1.04426 -1.12002
 H 0.80227 -1.10139 1.32954
 H 0.80217 -1.10080 -1.32960
 H -0.21000 -0.48044 2.60225
 H -0.21077 -0.47971 -2.60130
13
bifur_IRC_Cartesians_noMW_output/new_data/bifur_traj3_Cartesians point 266
C 0.06455 0.83109 1.00030
 C 0.06611 0.83207 -1.00068
 C -0.38711 1.47589 0.00033
 C -0.07680 -0.53284 1.55106
 C -0.07667 -0.53206 -1.55028
 F 0.53603 1.57906 1.85927
 F 0.54077 1.58060 -1.86267
 H -0.92673 -1.04334 1.13407
 H -0.92652 -1.04254 -1.13233
 H 0.80095 -1.10127 1.33936
 H 0.80085 -1.10068 -1.33938
 H -0.20735 -0.47334 2.60811
 H -0.20808 -0.47262 -2.60716
13
bifur_IRC_Cartesians_noMW_output/new_data/bifur_traj3_Cartesians point 267
C 0.06461 0.82931 1.00181
 C 0.06615 0.83029 -1.00219
 C -0.38387 1.47057 0.00033
 C -0.07658 -0.53183 1.55561
 C -0.07645 -0.53106 -1.55484
 F 0.53344 1.57740 1.85826
 F 0.53809 1.57895 -1.86166
 H -0.92675 -1.04236 1.14105
 H -0.92653 -1.04156 -1.13933
 H 0.80020 -1.10120 1.34494
 H 0.80010 -1.10061 -1.34495
 H -0.20585 -0.46931 2.61144
 H -0.20655 -0.46859 -2.61049
13
bifur_IRC_Cartesians_noMW_output/new_data/bifur_traj3_Cartesians point 268
C 0.06468 0.82734 1.00349
 C 0.06619 0.82832 -1.00387
 C -0.38029 1.46468 0.00033
 C -0.07635 -0.53072 1.56065
 C -0.07621 -0.52995 -1.55987
 F 0.53057 1.57558 1.85715
 F 0.53513 1.57713 -1.86054
 H -0.92677 -1.04127 1.14877
 H -0.92655 -1.04047 -1.14707
 H 0.79936 -1.10113 1.35112
 H 0.79927 -1.10054 -1.35110
 H -0.20419 -0.46484 2.61513
 H -0.20486 -0.46414 -2.61417
13
bifur_IRC_Cartesians_noMW_output/new_data/bifur_traj3_Cartesians point 269
C 0.06476 0.82519 1.00532
 C 0.06623 0.82617 -1.00570
 C -0.37639 1.45826 0.00033
 C -0.07609 -0.52950 1.56615
 C -0.07594 -0.52874 -1.56538
 F 0.52744 1.57358 1.85593
 F 0.53190 1.57515 -1.85932
 H -0.92680 -1.04008 1.15719
 H -0.92656 -1.03929 -1.15552
 H 0.79846 -1.10105 1.35786
 H 0.79837 -1.10045 -1.35782
 H -0.20237 -0.45997 2.61915
 H -0.20302 -0.45927 -2.61819
13
bifur_IRC_Cartesians_noMW_output/new_data/bifur_traj3_Cartesians point 270
C 0.06483 0.82290 1.00727
 C 0.06628 0.82388 -1.00766
 C -0.37221 1.45140 0.00032
 C -0.07581 -0.52821 1.57202
 C -0.07566 -0.52744 -1.57125
 F 0.52410 1.57145 1.85463
 F 0.52846 1.57303 -1.85802
 H -0.92682 -1.03881 1.16619
 H -0.92658 -1.03803 -1.16454
 H 0.79749 -1.10096 1.36505
 H 0.79740 -1.10037 -1.36499
 H -0.20043 -0.45477 2.62345
 H -0.20104 -0.45408 -2.62249
13
bifur_IRC_Cartesians_noMW_output/new_data/bifur_traj3_Cartesians point 271
C 0.06492 0.82053 1.00929
 C 0.06633 0.82151 -1.00968
 C -0.36790 1.44431 0.00032
 C -0.07553 -0.52687 1.57809
 C -0.07537 -0.52611 -1.57732
 F 0.52065 1.56925 1.85329
 F 0.52489 1.57084 -1.85667
 H -0.92685 -1.03750 1.17549
 H -0.92660 -1.03672 -1.17387
 H 0.79648 -1.10087 1.37249
 H 0.79640 -1.10028 -1.37241
 H -0.19843 -0.44939 2.62789
 H -0.19901 -0.44871 -2.62693
13
bifur_IRC_Cartesians_noMW_output/new_data/bifur_traj3_Cartesians point 272
C 0.06500 0.81817 1.01130
 C 0.06638 0.81916 -1.01168
 C -0.36362 1.43729 0.00032
 C -0.07524 -0.52554 1.58411
 C -0.07508 -0.52478 -1.58334
 F 0.51722 1.56706 1.85196
 F 0.52136 1.56867 -1.85533
 H -0.92688 -1.03619 1.18471
 H -0.92661 -1.03543 -1.18312
 H 0.79549 -1.10078 1.37987
 H 0.79541 -1.10019 -1.37976
 H -0.19644 -0.44406 2.63230
 H -0.19699 -0.44338 -2.63133
13
bifur_IRC_Cartesians_noMW_output/new_data/bifur_traj3_Cartesians point 273
C 0.06508 0.81597 1.01317
 C 0.06643 0.81696 -1.01356
 C -0.35962 1.43071 0.00032
 C -0.07498 -0.52429 1.58975
 C -0.07481 -0.52354 -1.58898
 F 0.51402 1.56502 1.85072
 F 0.51805 1.56663 -1.85408
 H -0.92690 -1.03498 1.19334
 H -0.92663 -1.03421 -1.19178
 H 0.79456 -1.10070 1.38678
 H 0.79448 -1.10010 -1.38664
 H -0.19458 -0.43907 2.63642
 H -0.19510 -0.43840 -2.63545
13
bifur_IRC_Cartesians_noMW_output/new_data/bifur_traj3_Cartesians point 274
C 0.06514 0.81406 1.01480
 C 0.06647 0.81505 -1.01519
 C -0.35615 1.42500 0.00032
 C -0.07475 -0.52322 1.59464
 C -0.07457 -0.52246 -1.59387
 F 0.51124 1.56325 1.84963
 F 0.51518 1.56487 -1.85300
 H -0.92693 -1.03392 1.20082
 H -0.92664 -1.03316 -1.19929
 H 0.79375 -1.10063 1.39277
 H 0.79368 -1.10003 -1.39261
 H -0.19297 -0.43474 2.63999
 H -0.19346 -0.43407 -2.63902
13
bifur_IRC_Cartesians_noMW_output/new_data/bifur_traj3_Cartesians point 275
C 0.06519 0.81252 1.01611
 C 0.06650 0.81351 -1.01650
 C -0.35335 1.42040 0.00032
 C -0.07456 -0.52235 1.59858
 C -0.07438 -0.52159 -1.59781
 F 0.50900 1.56182 1.84876
 F 0.51287 1.56345 -1.85212
 H -0.92694 -1.03307 1.20686
 H -0.92666 -1.03232 -1.20534
 H 0.79310 -1.10057 1.39760
 H 0.79303 -1.09997 -1.39742
 H -0.19167 -0.43125 2.64288
 H -0.19213 -0.43059 -2.64190
13
bifur_IRC_Cartesians_noMW_output/new_data/bifur_traj3_Cartesians point 276
C 0.06519 0.81252 1.01611
 C 0.06650 0.81351 -1.01650
 C -0.35335 1.42040 0.00032
 C -0.07456 -0.52235 1.59858
 C -0.07438 -0.52159 -1.59781
 F 0.50900 1.56182 1.84876
 F 0.51287 1.56345 -1.85212
 H -0.92694 -1.03307 1.20686
 H -0.92666 -1.03232 -1.20534
 H 0.79310 -1.10057 1.39760
 H 0.79303 -1.09997 -1.39742
 H -0.19167 -0.43125 2.64288
 H -0.19213 -0.43059 -2.64190
13
bifur_IRC_Cartesians_noMW_output/new_data/bifur_traj3_Cartesians point 277
C 0.06527 0.81045 1.01788
 C 0.06654 0.81144 -1.01827
 C -0.34957 1.41419 0.00032
 C -0.07431 -0.52117 1.60389
 C -0.07413 -0.52042 -1.60313
 F 0.50597 1.55989 1.84759
 F 0.50975 1.56153 -1.85094
 H -0.92697 -1.03192 1.21500
 H -0.92667 -1.03117 -1.21351
 H 0.79222 -1.10049 1.40411
 H 0.79216 -1.09989 -1.40392
 H -0.18991 -0.42654 2.64677
 H -0.19035 -0.42588 -2.64579
13
bifur_IRC_Cartesians_noMW_output/new_data/bifur_traj3_Cartesians point 278
C 0.06529 0.80981 1.01842
 C 0.06656 0.81080 -1.01881
 C -0.34841 1.41229 0.00032
 C -0.07424 -0.52081 1.60552
 C -0.07405 -0.52007 -1.60475
 F 0.50505 1.55930 1.84723
 F 0.50880 1.56094 -1.85058
 H -0.92698 -1.03157 1.21749
 H -0.92667 -1.03082 -1.21600
 H 0.79196 -1.10047 1.40610
 H 0.79189 -1.09987 -1.40590
 H -0.18938 -0.42510 2.64795
 H -0.18980 -0.42445 -2.64698
13
bifur_IRC_Cartesians_noMW_output/new_data/bifur_traj3_Cartesians point 279
C 0.06530 0.80941 1.01876
 C 0.06656 0.81040 -1.01915
 C -0.34769 1.41110 0.00032
 C -0.07419 -0.52059 1.60654
 C -0.07400 -0.51984 -1.60578
 F 0.50446 1.55893 1.84700
 F 0.50820 1.56057 -1.85036
 H -0.92698 -1.03135 1.21906
 H -0.92668 -1.03060 -1.21758
 H 0.79179 -1.10045 1.40736
 H 0.79172 -1.09985 -1.40715
 H -0.18904 -0.42419 2.64870
 H -0.18946 -0.42354 -2.64773
13
bifur_IRC_Cartesians_noMW_output/new_data/bifur_traj3_Cartesians point 280
C 0.06531 0.80922 1.01893
 C 0.06657 0.81021 -1.01932
 C -0.34734 1.41052 0.00032
 C -0.07417 -0.52048 1.60704
 C -0.07398 -0.51973 -1.60627
 F 0.50418 1.55875 1.84689
 F 0.50791 1.56039 -1.85025
 H -0.92698 -1.03124 1.21982
 H -0.92668 -1.03050 -1.21834
 H 0.79170 -1.10044 1.40797
 H 0.79164 -1.09984 -1.40776
 H -0.18888 -0.42375 2.64907
 H -0.18930 -0.42310 -2.64809
13
bifur_IRC_Cartesians_noMW_output/new_data/bifur_traj3_Cartesians point 281
C 0.06531 0.80918 1.01896
 C 0.06657 0.81017 -1.01935
 C -0.34727 1.41041 0.00032
 C -0.07416 -0.52046 1.60713
 C -0.07397 -0.51971 -1.60637
 F 0.50413 1.55871 1.84687
 F 0.50785 1.56036 -1.85022
 H -0.92698 -1.03122 1.21996
 H -0.92668 -1.03048 -1.21848
 H 0.79169 -1.10044 1.40808
 H 0.79162 -1.09984 -1.40787
 H -0.18884 -0.42367 2.64913
 H -0.18926 -0.42302 -2.64816
13
bifur_IRC_Cartesians_noMW_output/new_data/bifur_traj3_Cartesians point 282
C 0.06531 0.80924 1.01891
 C 0.06657 0.81023 -1.01930
 C -0.34738 1.41059 0.00032
 C -0.07417 -0.52049 1.60697
 C -0.07398 -0.51975 -1.60621
 F 0.50422 1.55877 1.84691
 F 0.50794 1.56042 -1.85026
 H -0.92698 -1.03125 1.21972
 H -0.92668 -1.03051 -1.21824
 H 0.79171 -1.10045 1.40789
 H 0.79165 -1.09984 -1.40768
 H -0.18890 -0.42381 2.64902
 H -0.18932 -0.42316 -2.64805
13
bifur_IRC_Cartesians_noMW_output/new_data/bifur_traj3_Cartesians point 283
C 0.06531 0.80934 1.01882
 C 0.06657 0.81034 -1.01921
 C -0.34756 1.41089 0.00032
 C -0.07418 -0.52055 1.60671
 C -0.07399 -0.51980 -1.60595
 F 0.50437 1.55886 1.84696
 F 0.50809 1.56051 -1.85032
 H -0.92698 -1.03131 1.21932
 H -0.92668 -1.03057 -1.21784
 H 0.79176 -1.10045 1.40757
 H 0.79169 -1.09985 -1.40736
 H -0.18898 -0.42404 2.64883
 H -0.18940 -0.42339 -2.64786
13
bifur_IRC_Cartesians_noMW_output/new_data/bifur_traj3_Cartesians point 284
C 0.06530 0.80942 1.01875
 C 0.06656 0.81041 -1.01914
 C -0.34771 1.41113 0.00032
 C -0.07419 -0.52059 1.60651
 C -0.07400 -0.51985 -1.60575
 F 0.50448 1.55894 1.84701
 F 0.50821 1.56058 -1.85036
 H -0.92698 -1.03135 1.21901
 H -0.92668 -1.03061 -1.21753
 H 0.79179 -1.10045 1.40733
 H 0.79172 -1.09985 -1.40712
 H -0.18905 -0.42422 2.64868
 H -0.18947 -0.42356 -2.64771
13
bifur_IRC_Cartesians_noMW_output/new_data/bifur_traj3_Cartesians point 285
C 0.06530 0.80940 1.01878
 C 0.06657 0.81039 -1.01917
 C -0.34766 1.41105 0.00032
 C -0.07419 -0.52058 1.60658
 C -0.07400 -0.51983 -1.60582
 F 0.50444 1.55891 1.84699
 F 0.50817 1.56056 -1.85035
 H -0.92698 -1.03134 1.21912
 H -0.92668 -1.03059 -1.21764
 H 0.79178 -1.10045 1.40741
 H 0.79171 -1.09985 -1.40720
 H -0.18903 -0.42416 2.64873
 H -0.18945 -0.42351 -2.64776
13
bifur_IRC_Cartesians_noMW_output/new_data/bifur_traj3_Cartesians point 286
C 0.06531 0.80920 1.01894
 C 0.06657 0.81019 -1.01933
 C -0.34730 1.41046 0.00032
 C -0.07416 -0.52047 1.60709
 C -0.07397 -0.51972 -1.60633
 F 0.50415 1.55873 1.84688
 F 0.50788 1.56038 -1.85023
 H -0.92698 -1.03123 1.21990
 H -0.92668 -1.03048 -1.21842
 H 0.79170 -1.10044 1.40803
 H 0.79163 -1.09984 -1.40782
 H -0.18886 -0.42371 2.64910
 H -0.18928 -0.42306 -2.64813
13
bifur_IRC_Cartesians_noMW_output/new_data/bifur_traj3_Cartesians point 287
C 0.06531 0.80920 1.01894
 C 0.06657 0.81019 -1.01933
 C -0.34730 1.41046 0.00032
 C -0.07416 -0.52047 1.60709
 C -0.07397 -0.51972 -1.60633
 F 0.50415 1.55873 1.84688
 F 0.50788 1.56038 -1.85023
 H -0.92698 -1.03123 1.21990
 H -0.92668 -1.03048 -1.21842
 H 0.79170 -1.10044 1.40803
 H 0.79163 -1.09984 -1.40782
 H -0.18886 -0.42371 2.64910
 H -0.18928 -0.42306 -2.64813
13
bifur_IRC_Cartesians_noMW_output/new_data/bifur_traj3_Cartesians point 288
C 0.06534 0.80820 1.01979
 C 0.06659 0.80920 -1.02018
 C -0.34549 1.40749 0.00032
 C -0.07404 -0.51990 1.60963
 C -0.07385 -0.51916 -1.60887
 F 0.50271 1.55781 1.84632
 F 0.50638 1.55946 -1.84967
 H -0.92699 -1.03068 1.22379
 H -0.92669 -1.02994 -1.22232
 H 0.79128 -1.10041 1.41115
 H 0.79121 -1.09981 -1.41093
 H -0.18802 -0.42146 2.65096
 H -0.18842 -0.42081 -2.64999
13
bifur_IRC_Cartesians_noMW_output/new_data/bifur_traj3_Cartesians point 289
C 0.06537 0.80743 1.02045
 C 0.06661 0.80842 -1.02084
 C -0.34408 1.40517 0.00032
 C -0.07395 -0.51947 1.61162
 C -0.07376 -0.51872 -1.61085
 F 0.50158 1.55709 1.84588
 F 0.50522 1.55874 -1.84923
 H -0.92700 -1.03025 1.22683
 H -0.92669 -1.02951 -1.22537
 H 0.79095 -1.10038 1.41358
 H 0.79088 -1.09978 -1.41335
 H -0.18736 -0.41970 2.65242
 H -0.18776 -0.41905 -2.65144
13
bifur_IRC_Cartesians_noMW_output/new_data/bifur_traj3_Cartesians point 290
C 0.06540 0.80651 1.02123
 C 0.06663 0.80750 -1.02163
 C -0.34241 1.40242 0.00032
 C -0.07384 -0.51895 1.61397
 C -0.07364 -0.51820 -1.61321
 F 0.50024 1.55623 1.84536
 F 0.50384 1.55789 -1.84871
 H -0.92701 -1.02974 1.23043
 H -0.92670 -1.02901 -1.22899
 H 0.79056 -1.10034 1.41646
 H 0.79050 -1.09974 -1.41623
 H -0.18659 -0.41761 2.65414
 H -0.18697 -0.41697 -2.65316
13
bifur_IRC_Cartesians_noMW_output/new_data/bifur_traj3_Cartesians point 291
C 0.06544 0.80551 1.02209
 C 0.06665 0.80651 -1.02248
 C -0.34059 1.39944 0.00032
 C -0.07372 -0.51838 1.61652
 C -0.07352 -0.51764 -1.61576
 F 0.49879 1.55531 1.84480
 F 0.50234 1.55697 -1.84814
 H -0.92703 -1.02919 1.23435
 H -0.92671 -1.02846 -1.23291
 H 0.79014 -1.10030 1.41959
 H 0.79008 -1.09970 -1.41935
 H -0.18574 -0.41535 2.65601
 H -0.18611 -0.41471 -2.65503
13
bifur_IRC_Cartesians_noMW_output/new_data/bifur_traj3_Cartesians point 292
C 0.06547 0.80453 1.02292
 C 0.06667 0.80553 -1.02331
 C -0.33882 1.39652 0.00031
 C -0.07360 -0.51783 1.61902
 C -0.07340 -0.51709 -1.61827
 F 0.49736 1.55440 1.84424
 F 0.50087 1.55607 -1.84758
 H -0.92704 -1.02865 1.23818
 H -0.92671 -1.02792 -1.23676
 H 0.78972 -1.10027 1.42266
 H 0.78967 -1.09966 -1.42240
 H -0.18492 -0.41313 2.65784
 H -0.18527 -0.41250 -2.65686
13
bifur_IRC_Cartesians_noMW_output/new_data/bifur_traj3_Cartesians point 293
C 0.06550 0.80370 1.02363
 C 0.06668 0.80469 -1.02402
 C -0.33729 1.39401 0.00031
 C -0.07350 -0.51736 1.62117
 C -0.07330 -0.51662 -1.62041
 F 0.49614 1.55362 1.84377
 F 0.49961 1.55529 -1.84711
 H -0.92705 -1.02818 1.24147
 H -0.92672 -1.02746 -1.24006
 H 0.78937 -1.10024 1.42529
 H 0.78931 -1.09963 -1.42502
 H -0.18421 -0.41123 2.65941
 H -0.18455 -0.41060 -2.65843
13
bifur_IRC_Cartesians_noMW_output/new_data/bifur_traj3_Cartesians point 294
C 0.06552 0.80307 1.02416
 C 0.06670 0.80407 -1.02456
 C -0.33616 1.39215 0.00031
 C -0.07343 -0.51700 1.62277
 C -0.07322 -0.51627 -1.62201
 F 0.49523 1.55304 1.84341
 F 0.49867 1.55472 -1.84675
 H -0.92705 -1.02784 1.24392
 H -0.92672 -1.02711 -1.24251
 H 0.78911 -1.10021 1.42725
 H 0.78905 -1.09961 -1.42698
 H -0.18368 -0.40982 2.66058
 H -0.18401 -0.40918 -2.65960
13
bifur_IRC_Cartesians_noMW_output/new_data/bifur_traj3_Cartesians point 295
C 0.06554 0.80264 1.02453
 C 0.06671 0.80364 -1.02492
 C -0.33538 1.39087 0.00031
 C -0.07338 -0.51676 1.62386
 C -0.07317 -0.51603 -1.62311
 F 0.49461 1.55264 1.84317
 F 0.49803 1.55432 -1.84651
 H -0.92706 -1.02760 1.24559
 H -0.92673 -1.02688 -1.24420
 H 0.78892 -1.10020 1.42859
 H 0.78887 -1.09959 -1.42831
 H -0.18332 -0.40885 2.66138
 H -0.18365 -0.40821 -2.66040
13
bifur_IRC_Cartesians_noMW_output/new_data/bifur_traj3_Cartesians point 296
C 0.06555 0.80233 1.02479
 C 0.06671 0.80333 -1.02519
 C -0.33481 1.38994 0.00031
 C -0.07334 -0.51659 1.62466
 C -0.07313 -0.51585 -1.62390
 F 0.49416 1.55235 1.84300
 F 0.49756 1.55403 -1.84633
 H -0.92706 -1.02743 1.24681
 H -0.92673 -1.02671 -1.24542
 H 0.78879 -1.10018 1.42957
 H 0.78874 -1.09958 -1.42928
 H -0.18306 -0.40814 2.66196
 H -0.18338 -0.40751 -2.66098
13
bifur_IRC_Cartesians_noMW_output/new_data/bifur_traj3_Cartesians point 297
C 0.06556 0.80206 1.02503
 C 0.06672 0.80305 -1.02542
 C -0.33431 1.38911 0.00031
 C -0.07331 -0.51643 1.62537
 C -0.07309 -0.51569 -1.62461
 F 0.49375 1.55210 1.84284
 F 0.49715 1.55378 -1.84618
 H -0.92707 -1.02728 1.24789
 H -0.92673 -1.02655 -1.24650
 H 0.78868 -1.10017 1.43043
 H 0.78862 -1.09957 -1.43015
 H -0.18282 -0.40752 2.66248
 H -0.18314 -0.40689 -2.66150
13
bifur_IRC_Cartesians_noMW_output/new_data/bifur_traj3_Cartesians point 298
C 0.06556 0.80206 1.02503
 C 0.06672 0.80305 -1.02542
 C -0.33431 1.38911 0.00031
 C -0.07331 -0.51643 1.62537
 C -0.07309 -0.51569 -1.62461
 F 0.49375 1.55210 1.84284
 F 0.49715 1.55378 -1.84618
 H -0.92707 -1.02728 1.24789
 H -0.92673 -1.02655 -1.24650
 H 0.78868 -1.10017 1.43043
 H 0.78862 -1.09957 -1.43015
 H -0.18282 -0.40751 2.66248
 H -0.18314 -0.40688 -2.66150
13
bifur_IRC_Cartesians_noMW_output/new_data/bifur_traj3_Cartesians point 299
C 0.06558 0.80138 1.02561
 C 0.06673 0.80237 -1.02600
 C -0.33307 1.38708 0.00031
 C -0.07322 -0.51604 1.62711
 C -0.07301 -0.51531 -1.62635
 F 0.49276 1.55146 1.84246
 F 0.49612 1.55315 -1.84579
 H -0.92707 -1.02690 1.25056
 H -0.92674 -1.02618 -1.24918
 H 0.78839 -1.10015 1.43257
 H 0.78833 -1.09954 -1.43228
 H -0.18225 -0.40597 2.66375
 H -0.18256 -0.40534 -2.66277
13
bifur_IRC_Cartesians_noMW_output/new_data/bifur_traj3_Cartesians point 300
C 0.06560 0.80089 1.02602
 C 0.06674 0.80188 -1.02642
 C -0.33218 1.38562 0.00031
 C -0.07316 -0.51577 1.62836
 C -0.07295 -0.51504 -1.62760
 F 0.49205 1.55101 1.84218
 F 0.49539 1.55270 -1.84551
 H -0.92708 -1.02663 1.25248
 H -0.92674 -1.02591 -1.25110
 H 0.78818 -1.10013 1.43410
 H 0.78813 -1.09953 -1.43380
 H -0.18184 -0.40486 2.66467
 H -0.18214 -0.40424 -2.66368
13
bifur_IRC_Cartesians_noMW_output/new_data/bifur_traj3_Cartesians point 301
C 0.06562 0.80024 1.02658
 C 0.06676 0.80123 -1.02697
 C -0.33100 1.38368 0.00031
 C -0.07309 -0.51540 1.63002
 C -0.07287 -0.51467 -1.62927
 F 0.49111 1.55041 1.84181
 F 0.49441 1.55210 -1.84514
 H -0.92709 -1.02627 1.25502
 H -0.92674 -1.02555 -1.25366
 H 0.78791 -1.10010 1.43614
 H 0.78786 -1.09950 -1.43583
 H -0.18129 -0.40339 2.66588
 H -0.18158 -0.40277 -2.66490
13
bifur_IRC_Cartesians_noMW_output/new_data/bifur_traj3_Cartesians point 302
C 0.06565 0.79937 1.02732
 C 0.06678 0.80037 -1.02771
 C -0.32943 1.38109 0.00031
 C -0.07298 -0.51491 1.63224
 C -0.07276 -0.51418 -1.63148
 F 0.48984 1.54960 1.84132
 F 0.49311 1.55130 -1.84465
 H -0.92710 -1.02579 1.25842
 H -0.92675 -1.02508 -1.25706
 H 0.78754 -1.10007 1.43885
 H 0.78749 -1.09947 -1.43854
 H -0.18056 -0.40143 2.66750
 H -0.18084 -0.40081 -2.66652
13
bifur_IRC_Cartesians_noMW_output/new_data/bifur_traj3_Cartesians point 303
C 0.06569 0.79824 1.02828
 C 0.06680 0.79923 -1.02868
 C -0.32736 1.37770 0.00031
 C -0.07285 -0.51427 1.63514
 C -0.07262 -0.51354 -1.63439
 F 0.48819 1.54855 1.84068
 F 0.49141 1.55025 -1.84401
 H -0.92711 -1.02516 1.26287
 H -0.92676 -1.02445 -1.26152
 H 0.78706 -1.10003 1.44242
 H 0.78701 -1.09942 -1.44209
 H -0.17960 -0.39885 2.66963
 H -0.17986 -0.39824 -2.66864
13
bifur_IRC_Cartesians_noMW_output/new_data/bifur_traj3_Cartesians point 304
C 0.06574 0.79679 1.02952
 C 0.06683 0.79779 -1.02991
 C -0.32473 1.37337 0.00031
 C -0.07267 -0.51345 1.63885
 C -0.07245 -0.51273 -1.63810
 F 0.48608 1.54721 1.83986
 F 0.48923 1.54891 -1.84318
 H -0.92713 -1.02436 1.26854
 H -0.92677 -1.02365 -1.26722
 H 0.78645 -1.09997 1.44696
 H 0.78640 -1.09937 -1.44661
 H -0.17837 -0.39557 2.67234
 H -0.17862 -0.39496 -2.67135
13
bifur_IRC_Cartesians_noMW_output/new_data/bifur_traj3_Cartesians point 305
C 0.06580 0.79502 1.03103
 C 0.06687 0.79602 -1.03142
 C -0.32151 1.36807 0.00031
 C -0.07246 -0.51245 1.64339
 C -0.07223 -0.51173 -1.64263
 F 0.48350 1.54556 1.83886
 F 0.48657 1.54728 -1.84218
 H -0.92715 -1.02338 1.27549
 H -0.92678 -1.02268 -1.27419
 H 0.78570 -1.09991 1.45252
 H 0.78566 -1.09930 -1.45216
 H -0.17688 -0.39155 2.67566
 H -0.17710 -0.39094 -2.67467
13
bifur_IRC_Cartesians_noMW_output/new_data/bifur_traj3_Cartesians point 306
C 0.06587 0.79298 1.03276
 C 0.06691 0.79398 -1.03316
 C -0.31781 1.36199 0.00031
 C -0.07221 -0.51130 1.64859
 C -0.07198 -0.51058 -1.64784
 F 0.48054 1.54367 1.83771
 F 0.48351 1.54540 -1.84102
 H -0.92717 -1.02226 1.28347
 H -0.92680 -1.02156 -1.28219
 H 0.78484 -1.09983 1.45890
 H 0.78480 -1.09922 -1.45851
 H -0.17516 -0.38694 2.67947
 H -0.17535 -0.38634 -2.67848
13
bifur_IRC_Cartesians_noMW_output/new_data/bifur_traj3_Cartesians point 307
C 0.06595 0.79083 1.03460
 C 0.06695 0.79183 -1.03499
 C -0.31389 1.35555 0.00031
 C -0.07195 -0.51008 1.65411
 C -0.07171 -0.50936 -1.65336
 F 0.47740 1.54167 1.83649
 F 0.48027 1.54341 -1.83980
 H -0.92720 -1.02106 1.29192
 H -0.92681 -1.02037 -1.29067
 H 0.78393 -1.09975 1.46566
 H 0.78389 -1.09914 -1.46526
 H -0.17334 -0.38205 2.68351
 H -0.17350 -0.38146 -2.68252
13
bifur_IRC_Cartesians_noMW_output/new_data/bifur_traj3_Cartesians point 308
C 0.06602 0.78864 1.03646
 C 0.06700 0.78964 -1.03686
 C -0.30990 1.34900 0.00031
 C -0.07169 -0.50884 1.65972
 C -0.07144 -0.50813 -1.65897
 F 0.47421 1.53964 1.83525
 F 0.47698 1.54138 -1.83855
 H -0.92722 -1.01985 1.30051
 H -0.92683 -1.01917 -1.29928
 H 0.78300 -1.09967 1.47253
 H 0.78297 -1.09906 -1.47210
 H -0.17149 -0.37709 2.68761
 H -0.17162 -0.37650 -2.68661
13
bifur_IRC_Cartesians_noMW_output/new_data/bifur_traj3_Cartesians point 309
C 0.06602 0.78864 1.03646
 C 0.06700 0.78964 -1.03686
 C -0.30990 1.34900 0.00031
 C -0.07169 -0.50884 1.65972
 C -0.07144 -0.50813 -1.65897
 F 0.47421 1.53964 1.83525
 F 0.47698 1.54138 -1.83855
 H -0.92722 -1.01985 1.30051
 H -0.92683 -1.01917 -1.29928
 H 0.78300 -1.09967 1.47253
 H 0.78297 -1.09906 -1.47210
 H -0.17149 -0.37708 2.68761
 H -0.17162 -0.37650 -2.68661
13
bifur_IRC_Cartesians_noMW_output/new_data/bifur_traj3_Cartesians point 310
C 0.06618 0.78419 1.04025
 C 0.06709 0.78520 -1.04065
 C -0.30182 1.33572 0.00030
 C -0.07116 -0.50633 1.67109
 C -0.07090 -0.50562 -1.67035
 F 0.46774 1.53551 1.83273
 F 0.47030 1.53728 -1.83603
 H -0.92727 -1.01739 1.31793
 H -0.92686 -1.01672 -1.31676
 H 0.78113 -1.09950 1.48648
 H 0.78109 -1.09889 -1.48600
 H -0.16773 -0.36701 2.69593
 H -0.16780 -0.36643 -2.69493
13
bifur_IRC_Cartesians_noMW_output/new_data/bifur_traj3_Cartesians point 311
C 0.06626 0.78196 1.04215
 C 0.06714 0.78297 -1.04255
 C -0.29776 1.32905 0.00030
 C -0.07089 -0.50507 1.67681
 C -0.07062 -0.50437 -1.67606
 F 0.46449 1.53344 1.83147
 F 0.46695 1.53522 -1.83476
 H -0.92730 -1.01616 1.32668
 H -0.92688 -1.01549 -1.32554
 H 0.78018 -1.09941 1.49348
 H 0.78015 -1.09880 -1.49297
 H -0.16584 -0.36195 2.70011
 H -0.16588 -0.36138 -2.69911
13
bifur_IRC_Cartesians_noMW_output/new_data/bifur_traj3_Cartesians point 312
C 0.06633 0.77980 1.04399
 C 0.06719 0.78081 -1.04439
 C -0.29383 1.32259 0.00030
 C -0.07063 -0.50385 1.68234
 C -0.07036 -0.50315 -1.68160
 F 0.46134 1.53143 1.83025
 F 0.46370 1.53322 -1.83353
 H -0.92733 -1.01496 1.33515
 H -0.92689 -1.01430 -1.33403
 H 0.77927 -1.09933 1.50026
 H 0.77924 -1.09872 -1.49973
 H -0.16402 -0.35705 2.70416
 H -0.16403 -0.35649 -2.70316
13
bifur_IRC_Cartesians_noMW_output/new_data/bifur_traj3_Cartesians point 313
C 0.06640 0.77782 1.04568
 C 0.06723 0.77883 -1.04608
 C -0.29022 1.31666 0.00030
 C -0.07039 -0.50273 1.68741
 C -0.07011 -0.50203 -1.68667
 F 0.45846 1.52959 1.82912
 F 0.46073 1.53139 -1.83240
 H -0.92735 -1.01386 1.34293
 H -0.92691 -1.01321 -1.34183
 H 0.77843 -1.09926 1.50648
 H 0.77841 -1.09864 -1.50593
 H -0.16234 -0.35255 2.70787
 H -0.16232 -0.35200 -2.70687
13
bifur_IRC_Cartesians_noMW_output/new_data/bifur_traj3_Cartesians point 314
C 0.06646 0.77612 1.04713
 C 0.06726 0.77713 -1.04753
 C -0.28713 1.31158 0.00030
 C -0.07018 -0.50177 1.69176
 C -0.06990 -0.50107 -1.69103
 F 0.45598 1.52801 1.82816
 F 0.45817 1.52982 -1.83144
 H -0.92737 -1.01292 1.34959
 H -0.92692 -1.01227 -1.34852
 H 0.77771 -1.09919 1.51181
 H 0.77769 -1.09858 -1.51124
 H -0.16091 -0.34870 2.71105
 H -0.16086 -0.34815 -2.71005
13
bifur_IRC_Cartesians_noMW_output/new_data/bifur_traj3_Cartesians point 315
C 0.06651 0.77472 1.04832
 C 0.06729 0.77572 -1.04873
 C -0.28458 1.30739 0.00030
 C -0.07002 -0.50098 1.69535
 C -0.06973 -0.50028 -1.69462
 F 0.45394 1.52671 1.82737
 F 0.45606 1.52852 -1.83064
 H -0.92739 -1.01215 1.35509
 H -0.92693 -1.01150 -1.35403
 H 0.77712 -1.09914 1.51621
 H 0.77710 -1.09852 -1.51563
 H -0.15972 -0.34552 2.71368
 H -0.15966 -0.34497 -2.71267
13
bifur_IRC_Cartesians_noMW_output/new_data/bifur_traj3_Cartesians point 316
C 0.06655 0.77352 1.04934
 C 0.06732 0.77453 -1.04975
 C -0.28241 1.30382 0.00030
 C -0.06987 -0.50030 1.69841
 C -0.06958 -0.49961 -1.69768
 F 0.45220 1.52560 1.82669
 F 0.45427 1.52742 -1.82996
 H -0.92740 -1.01149 1.35978
 H -0.92694 -1.01084 -1.35873
 H 0.77661 -1.09909 1.51996
 H 0.77660 -1.09848 -1.51937
 H -0.15871 -0.34281 2.71592
 H -0.15863 -0.34226 -2.71491
13
bifur_IRC_Cartesians_noMW_output/new_data/bifur_traj3_Cartesians point 317
C 0.06659 0.77240 1.05030
 C 0.06734 0.77341 -1.05071
 C -0.28036 1.30046 0.00030
 C -0.06974 -0.49967 1.70129
 C -0.06944 -0.49898 -1.70055
 F 0.45056 1.52455 1.82606
 F 0.45258 1.52638 -1.82932
 H -0.92741 -1.01086 1.36418
 H -0.92694 -1.01023 -1.36315
 H 0.77614 -1.09905 1.52348
 H 0.77612 -1.09844 -1.52288
 H -0.15776 -0.34026 2.71802
 H -0.15767 -0.33972 -2.71701
13
bifur_IRC_Cartesians_noMW_output/new_data/bifur_traj3_Cartesians point 318
C 0.06663 0.77122 1.05130
 C 0.06736 0.77224 -1.05170
 C -0.27823 1.29695 0.00030
 C -0.06960 -0.49900 1.70429
 C -0.06930 -0.49831 -1.70355
 F 0.44885 1.52347 1.82539
 F 0.45082 1.52530 -1.82866
 H -0.92743 -1.01022 1.36878
 H -0.92695 -1.00958 -1.36776
 H 0.77564 -1.09901 1.52716
 H 0.77563 -1.09839 -1.52654
 H -0.15677 -0.33760 2.72022
 H -0.15666 -0.33707 -2.71921
13
bifur_IRC_Cartesians_noMW_output/new_data/bifur_traj3_Cartesians point 319
C 0.06667 0.76992 1.05241
 C 0.06739 0.77093 -1.05282
 C -0.27585 1.29305 0.00030
 C -0.06944 -0.49826 1.70763
 C -0.06914 -0.49758 -1.70690
 F 0.44695 1.52225 1.82465
 F 0.44886 1.52409 -1.82792
 H -0.92744 -1.00949 1.37390
 H -0.92696 -1.00886 -1.37290
 H 0.77509 -1.09896 1.53126
 H 0.77508 -1.09834 -1.53063
 H -0.15567 -0.33464 2.72267
 H -0.15554 -0.33411 -2.72165
13
bifur_IRC_Cartesians_noMW_output/new_data/bifur_traj3_Cartesians point 320
C 0.06667 0.76992 1.05241
 C 0.06739 0.77093 -1.05282
 C -0.27585 1.29305 0.00030
 C -0.06944 -0.49826 1.70763
 C -0.06914 -0.49758 -1.70690
 F 0.44695 1.52225 1.82465
 F 0.44886 1.52409 -1.82792
 H -0.92744 -1.00949 1.37390
 H -0.92696 -1.00886 -1.37290
 H 0.77509 -1.09896 1.53126
 H 0.77508 -1.09834 -1.53063
 H -0.15567 -0.33464 2.72267
 H -0.15554 -0.33411 -2.72165
13
bifur_IRC_Cartesians_noMW_output/new_data/bifur_traj3_Cartesians point 321
C 0.06678 0.76673 1.05513
 C 0.06746 0.76774 -1.05554
 C -0.27005 1.28351 0.00030
 C -0.06906 -0.49646 1.71580
 C -0.06875 -0.49578 -1.71507
 F 0.44230 1.51929 1.82285
 F 0.44406 1.52114 -1.82610
 H -0.92748 -1.00773 1.38641
 H -0.92699 -1.00710 -1.38545
 H 0.77374 -1.09884 1.54127
 H 0.77373 -1.09822 -1.54060
 H -0.15297 -0.32740 2.72864
 H -0.15280 -0.32688 -2.72763
13
bifur_IRC_Cartesians_noMW_output/new_data/bifur_traj3_Cartesians point 322
C 0.06685 0.76483 1.05674
 C 0.06750 0.76584 -1.05716
 C -0.26660 1.27784 0.00029
 C -0.06883 -0.49539 1.72066
 C -0.06851 -0.49471 -1.71993
 F 0.43954 1.51753 1.82177
 F 0.44121 1.51939 -1.82502
 H -0.92750 -1.00668 1.39385
 H -0.92700 -1.00606 -1.39291
 H 0.77294 -1.09876 1.54722
 H 0.77294 -1.09815 -1.54654
 H -0.15137 -0.32310 2.73220
 H -0.15117 -0.32258 -2.73118
13
bifur_IRC_Cartesians_noMW_output/new_data/bifur_traj3_Cartesians point 323
C 0.06692 0.76275 1.05852
 C 0.06754 0.76376 -1.05893
 C -0.26281 1.27161 0.00029
 C -0.06858 -0.49421 1.72599
 C -0.06826 -0.49354 -1.72526
 F 0.43651 1.51559 1.82059
 F 0.43808 1.51747 -1.82384
 H -0.92753 -1.00552 1.40202
 H -0.92701 -1.00491 -1.40111
 H 0.77206 -1.09869 1.55376
 H 0.77206 -1.09807 -1.55305
 H -0.14961 -0.31837 2.73610
 H -0.14938 -0.31787 -2.73508
13
bifur_IRC_Cartesians_noMW_output/new_data/bifur_traj3_Cartesians point 324
C 0.06700 0.76048 1.06045
 C 0.06759 0.76150 -1.06086
 C -0.25869 1.26484 0.00029
 C -0.06830 -0.49293 1.73179
 C -0.06798 -0.49226 -1.73106
 F 0.43321 1.51349 1.81931
 F 0.43467 1.51537 -1.82255
 H -0.92755 -1.00427 1.41090
 H -0.92703 -1.00367 -1.41002
 H 0.77110 -1.09860 1.56087
 H 0.77110 -1.09798 -1.56013
 H -0.14769 -0.31324 2.74034
 H -0.14743 -0.31274 -2.73932
13
bifur_IRC_Cartesians_noMW_output/new_data/bifur_traj3_Cartesians point 325
C 0.06709 0.75803 1.06254
 C 0.06764 0.75904 -1.06295
 C -0.25423 1.25751 0.00029
 C -0.06801 -0.49154 1.73807
 C -0.06768 -0.49088 -1.73735
 F 0.42964 1.51121 1.81792
 F 0.43099 1.51311 -1.82116
 H -0.92758 -1.00291 1.42052
 H -0.92705 -1.00232 -1.41966
 H 0.77006 -1.09851 1.56856
 H 0.77007 -1.09789 -1.56780
 H -0.14562 -0.30768 2.74493
 H -0.14532 -0.30718 -2.74391
13
bifur_IRC_Cartesians_noMW_output/new_data/bifur_traj3_Cartesians point 326
C 0.06718 0.75538 1.06480
 C 0.06770 0.75640 -1.06521
 C -0.24941 1.24959 0.00029
 C -0.06769 -0.49005 1.74485
 C -0.06735 -0.48938 -1.74413
 F 0.42578 1.50875 1.81642
 F 0.42701 1.51066 -1.81965
 H -0.92761 -1.00145 1.43091
 H -0.92707 -1.00086 -1.43009
 H 0.76894 -1.09841 1.57688
 H 0.76895 -1.09779 -1.57609
 H -0.14338 -0.30167 2.74990
 H -0.14305 -0.30118 -2.74887
13
bifur_IRC_Cartesians_noMW_output/new_data/bifur_traj3_Cartesians point 327
C 0.06728 0.75254 1.06722
 C 0.06776 0.75356 -1.06764
 C -0.24424 1.24109 0.00029
 C -0.06735 -0.48844 1.75213
 C -0.06700 -0.48778 -1.75141
 F 0.42164 1.50611 1.81482
 F 0.42274 1.50804 -1.81804
 H -0.92764 -0.99987 1.44205
 H -0.92709 -0.99929 -1.44126
 H 0.76774 -1.09830 1.58579
 H 0.76776 -1.09768 -1.58497
 H -0.14098 -0.29522 2.75522
 H -0.14061 -0.29475 -2.75419
13
bifur_IRC_Cartesians_noMW_output/new_data/bifur_traj3_Cartesians point 328
C 0.06738 0.74954 1.06977
 C 0.06782 0.75057 -1.07019
 C -0.23880 1.23215 0.00029
 C -0.06699 -0.48675 1.75978
 C -0.06663 -0.48609 -1.75907
 F 0.41728 1.50333 1.81312
 F 0.41824 1.50527 -1.81634
 H -0.92768 -0.99822 1.45378
 H -0.92711 -0.99765 -1.45303
 H 0.76648 -1.09819 1.59518
 H 0.76649 -1.09756 -1.59433
 H -0.13845 -0.28844 2.76082
 H -0.13804 -0.28797 -2.75979
13
bifur_IRC_Cartesians_noMW_output/new_data/bifur_traj3_Cartesians point 329
C 0.06749 0.74648 1.07238
 C 0.06788 0.74750 -1.07280
 C -0.23323 1.22300 0.00028
 C -0.06662 -0.48502 1.76762
 C -0.06626 -0.48437 -1.76691
 F 0.41282 1.50049 1.81139
 F 0.41364 1.50244 -1.81460
 H -0.92772 -0.99652 1.46578
 H -0.92713 -0.99596 -1.46507
 H 0.76518 -1.09807 1.60478
 H 0.76520 -1.09745 -1.60390
 H -0.13587 -0.28149 2.76656
 H -0.13540 -0.28103 -2.76552
13
bifur_IRC_Cartesians_noMW_output/new_data/bifur_traj3_Cartesians point 330
C 0.06759 0.74342 1.07498
 C 0.06795 0.74445 -1.07541
 C -0.22766 1.21385 0.00028
 C -0.06625 -0.48329 1.77546
 C -0.06588 -0.48264 -1.77474
 F 0.40836 1.49765 1.80966
 F 0.40904 1.49962 -1.81286
 H -0.92775 -0.99483 1.47778
 H -0.92715 -0.99427 -1.47711
 H 0.76389 -1.09795 1.61439
 H 0.76391 -1.09733 -1.61347
 H -0.13328 -0.27455 2.77229
 H -0.13278 -0.27410 -2.77125
13
bifur_IRC_Cartesians_noMW_output/new_data/bifur_traj3_Cartesians point 331
C 0.06759 0.74342 1.07498
 C 0.06795 0.74445 -1.07541
 C -0.22766 1.21385 0.00028
 C -0.06625 -0.48329 1.77546
 C -0.06588 -0.48264 -1.77474
 F 0.40836 1.49765 1.80966
 F 0.40904 1.49962 -1.81286
 H -0.92775 -0.99483 1.47778
 H -0.92715 -0.99427 -1.47711
 H 0.76389 -1.09795 1.61439
 H 0.76391 -1.09733 -1.61347
 H -0.13328 -0.27455 2.77229
 H -0.13278 -0.27410 -2.77125
13
bifur_IRC_Cartesians_noMW_output/new_data/bifur_traj3_Cartesians point 332
C 0.06780 0.73741 1.08011
 C 0.06807 0.73843 -1.08053
 C -0.21672 1.19587 0.00028
 C -0.06553 -0.47989 1.79085
 C -0.06514 -0.47925 -1.79015
 F 0.39961 1.49206 1.80625
 F 0.40000 1.49406 -1.80944
 H -0.92782 -0.99150 1.50137
 H -0.92720 -0.99096 -1.50076
 H 0.76135 -1.09773 1.63326
 H 0.76138 -1.09710 -1.63227
 H -0.12820 -0.26092 2.78355
 H -0.12761 -0.26048 -2.78251
13
bifur_IRC_Cartesians_noMW_output/new_data/bifur_traj3_Cartesians point 333
C 0.06790 0.73447 1.08261
 C 0.06813 0.73550 -1.08304
 C -0.21138 1.18709 0.00028
 C -0.06517 -0.47823 1.79837
 C -0.06478 -0.47760 -1.79767
 F 0.39533 1.48933 1.80459
 F 0.39559 1.49135 -1.80777
 H -0.92786 -0.98988 1.51288
 H -0.92722 -0.98935 -1.51232
 H 0.76011 -1.09762 1.64247
 H 0.76014 -1.09699 -1.64146
 H -0.12572 -0.25426 2.78905
 H -0.12509 -0.25383 -2.78801
13
bifur_IRC_Cartesians_noMW_output/new_data/bifur_traj3_Cartesians point 334
C 0.06800 0.73162 1.08504
 C 0.06819 0.73265 -1.08547
 C -0.20620 1.17857 0.00028
 C -0.06483 -0.47662 1.80567
 C -0.06443 -0.47599 -1.80496
 F 0.39118 1.48669 1.80298
 F 0.39131 1.48871 -1.80616
 H -0.92789 -0.98830 1.52405
 H -0.92724 -0.98778 -1.52352
 H 0.75890 -1.09751 1.65141
 H 0.75894 -1.09688 -1.65037
 H -0.12331 -0.24779 2.79439
 H -0.12264 -0.24738 -2.79334
13
bifur_IRC_Cartesians_noMW_output/new_data/bifur_traj3_Cartesians point 335
C 0.06810 0.72893 1.08733
 C 0.06825 0.72997 -1.08776
 C -0.20131 1.17054 0.00028
 C -0.06451 -0.47510 1.81254
 C -0.06410 -0.47448 -1.81184
 F 0.38727 1.48419 1.80146
 F 0.38727 1.48623 -1.80463
 H -0.92792 -0.98681 1.53459
 H -0.92726 -0.98630 -1.53409
 H 0.75777 -1.09741 1.65984
 H 0.75781 -1.09677 -1.65876
 H -0.12104 -0.24170 2.79942
 H -0.12033 -0.24130 -2.79837
13
bifur_IRC_Cartesians_noMW_output/new_data/bifur_traj3_Cartesians point 336
C 0.06818 0.72653 1.08937
 C 0.06830 0.72756 -1.08980
 C -0.19694 1.16336 0.00027
 C -0.06422 -0.47374 1.81869
 C -0.06380 -0.47312 -1.81799
 F 0.38377 1.48196 1.80010
 F 0.38366 1.48401 -1.80326
 H -0.92795 -0.98548 1.54401
 H -0.92728 -0.98498 -1.54354
 H 0.75675 -1.09731 1.66738
 H 0.75680 -1.09668 -1.66628
 H -0.11901 -0.23625 2.80392
 H -0.11827 -0.23586 -2.80287
13
bifur_IRC_Cartesians_noMW_output/new_data/bifur_traj3_Cartesians point 337
C 0.06825 0.72452 1.09108
 C 0.06834 0.72556 -1.09152
 C -0.19329 1.15736 0.00027
 C -0.06398 -0.47261 1.82383
 C -0.06355 -0.47199 -1.82313
 F 0.38084 1.48010 1.79896
 F 0.38065 1.48216 -1.80212
 H -0.92797 -0.98437 1.55188
 H -0.92729 -0.98387 -1.55143
 H 0.75590 -1.09724 1.67367
 H 0.75595 -1.09661 -1.67255
 H -0.11731 -0.23170 2.80768
 H -0.11654 -0.23131 -2.80662
13
bifur_IRC_Cartesians_noMW_output/new_data/bifur_traj3_Cartesians point 338
C 0.06830 0.72292 1.09244
 C 0.06838 0.72396 -1.09288
 C -0.19038 1.15258 0.00027
 C -0.06379 -0.47170 1.82792
 C -0.06336 -0.47109 -1.82723
 F 0.37852 1.47861 1.79806
 F 0.37825 1.48068 -1.80122
 H -0.92799 -0.98349 1.55814
 H -0.92730 -0.98299 -1.55772
 H 0.75523 -1.09718 1.67869
 H 0.75528 -1.09654 -1.67755
 H -0.11596 -0.22808 2.81067
 H -0.11517 -0.22769 -2.80962
13
bifur_IRC_Cartesians_noMW_output/new_data/bifur_traj3_Cartesians point 339
C 0.06835 0.72163 1.09355
 C 0.06840 0.72266 -1.09398
 C -0.18802 1.14870 0.00027
 C -0.06363 -0.47097 1.83125
 C -0.06320 -0.47036 -1.83055
 F 0.37663 1.47741 1.79732
 F 0.37629 1.47948 -1.80048
 H -0.92801 -0.98277 1.56323
 H -0.92731 -0.98228 -1.56282
 H 0.75468 -1.09713 1.68276
 H 0.75473 -1.09650 -1.68161
 H -0.11486 -0.22513 2.81310
 H -0.11405 -0.22475 -2.81205
13
bifur_IRC_Cartesians_noMW_output/new_data/bifur_traj3_Cartesians point 340
C 0.06839 0.72047 1.09454
 C 0.06843 0.72151 -1.09497
 C -0.18592 1.14524 0.00027
 C -0.06349 -0.47032 1.83421
 C -0.06305 -0.46970 -1.83351
 F 0.37494 1.47633 1.79667
 F 0.37456 1.47841 -1.79982
 H -0.92802 -0.98213 1.56777
 H -0.92732 -0.98164 -1.56738
 H 0.75419 -1.09709 1.68639
 H 0.75424 -1.09645 -1.68523
 H -0.11389 -0.22251 2.81527
 H -0.11306 -0.22213 -2.81421
13
bifur_IRC_Cartesians_noMW_output/new_data/bifur_traj3_Cartesians point 341
C 0.06843 0.71930 1.09553
 C 0.06845 0.72034 -1.09596
 C -0.18380 1.14177 0.00027
 C -0.06335 -0.46966 1.83719
 C -0.06291 -0.46905 -1.83649
 F 0.37325 1.47525 1.79601
 F 0.37281 1.47734 -1.79916
 H -0.92803 -0.98149 1.57233
 H -0.92733 -0.98100 -1.57195
 H 0.75370 -1.09704 1.69004
 H 0.75375 -1.09641 -1.68887
 H -0.11290 -0.21987 2.81745
 H -0.11206 -0.21949 -2.81639
13
bifur_IRC_Cartesians_noMW_output/new_data/bifur_traj3_Cartesians point 342
C 0.06843 0.71930 1.09553
 C 0.06845 0.72034 -1.09596
 C -0.18380 1.14176 0.00027
 C -0.06335 -0.46966 1.83719
 C -0.06291 -0.46905 -1.83649
 F 0.37325 1.47525 1.79601
 F 0.37281 1.47734 -1.79916
 H -0.92803 -0.98149 1.57233
 H -0.92733 -0.98100 -1.57195
 H 0.75370 -1.09704 1.69004
 H 0.75375 -1.09641 -1.68887
 H -0.11290 -0.21987 2.81745
 H -0.11206 -0.21949 -2.81639
13
bifur_IRC_Cartesians_noMW_output/new_data/bifur_traj3_Cartesians point 343
C 0.06853 0.71653 1.09789
 C 0.06851 0.71757 -1.09833
 C -0.17875 1.13347 0.00027
 C -0.06302 -0.46809 1.84429
 C -0.06257 -0.46748 -1.84360
 F 0.36921 1.47268 1.79444
 F 0.36864 1.47478 -1.79758
 H -0.92807 -0.97995 1.58321
 H -0.92735 -0.97947 -1.58286
 H 0.75252 -1.09694 1.69875
 H 0.75258 -1.09630 -1.69754
 H -0.11056 -0.21358 2.82265
 H -0.10968 -0.21321 -2.82158
13
bifur_IRC_Cartesians_noMW_output/new_data/bifur_traj3_Cartesians point 344
C 0.06859 0.71481 1.09936
 C 0.06855 0.71585 -1.09979
 C -0.17563 1.12833 0.00027
 C -0.06281 -0.46712 1.84869
 C -0.06236 -0.46651 -1.84800
 F 0.36670 1.47108 1.79347
 F 0.36605 1.47319 -1.79661
 H -0.92809 -0.97900 1.58995
 H -0.92736 -0.97852 -1.58963
 H 0.75180 -1.09687 1.70414
 H 0.75186 -1.09623 -1.70292
 H -0.10911 -0.20968 2.82587
 H -0.10820 -0.20932 -2.82480
13
bifur_IRC_Cartesians_noMW_output/new_data/bifur_traj3_Cartesians point 345
C 0.06865 0.71287 1.10101
 C 0.06859 0.71392 -1.10144
 C -0.17210 1.12255 0.00027
 C -0.06258 -0.46602 1.85365
 C -0.06212 -0.46542 -1.85296
 F 0.36388 1.46928 1.79237
 F 0.36315 1.47140 -1.79551
 H -0.92811 -0.97793 1.59754
 H -0.92737 -0.97746 -1.59724
 H 0.75098 -1.09680 1.71021
 H 0.75104 -1.09616 -1.70897
 H -0.10747 -0.20529 2.82949
 H -0.10654 -0.20493 -2.82843
13
bifur_IRC_Cartesians_noMW_output/new_data/bifur_traj3_Cartesians point 346
C 0.06873 0.71074 1.10282
 C 0.06863 0.71178 -1.10326
 C -0.16823 1.11617 0.00027
 C -0.06232 -0.46482 1.85910
 C -0.06186 -0.46422 -1.85841
 F 0.36078 1.46730 1.79117
 F 0.35994 1.46943 -1.79429
 H -0.92813 -0.97675 1.60590
 H -0.92739 -0.97628 -1.60563
 H 0.75008 -1.09672 1.71690
 H 0.75015 -1.09608 -1.71563
 H -0.10567 -0.20046 2.83348
 H -0.10471 -0.20011 -2.83242
13
bifur_IRC_Cartesians_noMW_output/new_data/bifur_traj3_Cartesians point 347
C 0.06881 0.70841 1.10481
 C 0.06868 0.70945 -1.10525
 C -0.16398 1.10919 0.00026
 C -0.06204 -0.46350 1.86508
 C -0.06157 -0.46291 -1.86439
 F 0.35738 1.46513 1.78984
 F 0.35643 1.46727 -1.79297
 H -0.92816 -0.97546 1.61506
 H -0.92741 -0.97500 -1.61481
 H 0.74909 -1.09663 1.72423
 H 0.74916 -1.09599 -1.72294
 H -0.10370 -0.19516 2.83786
 H -0.10270 -0.19482 -2.83679
13
bifur_IRC_Cartesians_noMW_output/new_data/bifur_traj3_Cartesians point 348
C 0.06890 0.70584 1.10700
 C 0.06873 0.70688 -1.10744
 C -0.15931 1.10152 0.00026
 C -0.06173 -0.46205 1.87166
 C -0.06125 -0.46146 -1.87097
 F 0.35364 1.46275 1.78839
 F 0.35257 1.46490 -1.79151
 H -0.92819 -0.97403 1.62513
 H -0.92742 -0.97359 -1.62491
 H 0.74800 -1.09653 1.73229
 H 0.74808 -1.09589 -1.73097
 H -0.10153 -0.18934 2.84267
 H -0.10049 -0.18900 -2.84160
13
bifur_IRC_Cartesians_noMW_output/new_data/bifur_traj3_Cartesians point 349
C 0.06900 0.70300 1.10941
 C 0.06879 0.70405 -1.10986
 C -0.15415 1.09304 0.00026
 C -0.06139 -0.46045 1.87891
 C -0.06090 -0.45986 -1.87823
 F 0.34951 1.46012 1.78679
 F 0.34832 1.46228 -1.78990
 H -0.92822 -0.97247 1.63624
 H -0.92745 -0.97203 -1.63606
 H 0.74681 -1.09642 1.74118
 H 0.74689 -1.09578 -1.73983
 H -0.09913 -0.18291 2.84798
 H -0.09806 -0.18258 -2.84690
13
bifur_IRC_Cartesians_noMW_output/new_data/bifur_traj3_Cartesians point 350
C 0.06910 0.69991 1.11205
 C 0.06886 0.70096 -1.11249
 C -0.14853 1.08380 0.00026
 C -0.06102 -0.45870 1.88683
 C -0.06052 -0.45812 -1.88614
 F 0.34501 1.45724 1.78504
 F 0.34367 1.45943 -1.78814
 H -0.92826 -0.97076 1.64836
 H -0.92747 -0.97032 -1.64822
 H 0.74550 -1.09631 1.75088
 H 0.74558 -1.09567 -1.74949
 H -0.09652 -0.17590 2.85377
 H -0.09540 -0.17558 -2.85269
13
bifur_IRC_Cartesians_noMW_output/new_data/bifur_traj3_Cartesians point 351
C 0.06922 0.69667 1.11481
 C 0.06893 0.69772 -1.11526
 C -0.14263 1.07411 0.00026
 C -0.06063 -0.45687 1.89513
 C -0.06013 -0.45629 -1.89445
 F 0.34028 1.45423 1.78320
 F 0.33880 1.45643 -1.78630
 H -0.92830 -0.96896 1.66108
 H -0.92749 -0.96854 -1.66097
 H 0.74413 -1.09618 1.76105
 H 0.74422 -1.09554 -1.75963
 H -0.09378 -0.16855 2.85984
 H -0.09262 -0.16824 -2.85876
13
bifur_IRC_Cartesians_noMW_output/new_data/bifur_traj3_Cartesians point 352
C 0.06933 0.69346 1.11755
 C 0.06899 0.69451 -1.11800
 C -0.13679 1.06451 0.00026
 C -0.06024 -0.45505 1.90335
 C -0.05973 -0.45448 -1.90267
 F 0.33561 1.45125 1.78138
 F 0.33397 1.45346 -1.78447
 H -0.92834 -0.96718 1.67367
 H -0.92751 -0.96677 -1.67361
 H 0.74277 -1.09606 1.77113
 H 0.74286 -1.09542 -1.76968
 H -0.09106 -0.16126 2.86586
 H -0.08986 -0.16096 -2.86477
13
bifur_IRC_Cartesians_noMW_output/new_data/bifur_traj3_Cartesians point 353
C 0.06933 0.69346 1.11755
 C 0.06899 0.69451 -1.11800
 C -0.13679 1.06451 0.00026
 C -0.06024 -0.45505 1.90335
 C -0.05973 -0.45448 -1.90267
 F 0.33561 1.45125 1.78138
 F 0.33397 1.45346 -1.78447
 H -0.92834 -0.96718 1.67367
 H -0.92751 -0.96677 -1.67361
 H 0.74277 -1.09606 1.77113
 H 0.74286 -1.09542 -1.76968
 H -0.09106 -0.16126 2.86586
 H -0.08986 -0.16096 -2.86477
13
bifur_IRC_Cartesians_noMW_output/new_data/bifur_traj3_Cartesians point 354
C 0.06953 0.68749 1.12263
 C 0.06912 0.68854 -1.12308
 C -0.12593 1.04667 0.00025
 C -0.05952 -0.45168 1.91862
 C -0.05900 -0.45111 -1.91795
 F 0.32692 1.44571 1.77801
 F 0.32500 1.44795 -1.78108
 H -0.92840 -0.96388 1.69707
 H -0.92756 -0.96348 -1.69707
 H 0.74025 -1.09584 1.78985
 H 0.74035 -1.09519 -1.78833
 H -0.08602 -0.14773 2.87703
 H -0.08473 -0.14745 -2.87594
13
bifur_IRC_Cartesians_noMW_output/new_data/bifur_traj3_Cartesians point 355
C 0.06963 0.68477 1.12495
 C 0.06918 0.68582 -1.12540
 C -0.12099 1.03854 0.00025
 C -0.05920 -0.45014 1.92559
 C -0.05866 -0.44958 -1.92492
 F 0.32295 1.44318 1.77647
 F 0.32092 1.44544 -1.77954
 H -0.92844 -0.96238 1.70773
 H -0.92758 -0.96199 -1.70777
 H 0.73910 -1.09573 1.79839
 H 0.73920 -1.09509 -1.79684
 H -0.08372 -0.14156 2.88213
 H -0.08239 -0.14129 -2.88103
13
bifur_IRC_Cartesians_noMW_output/new_data/bifur_traj3_Cartesians point 356
C 0.06972 0.68227 1.12708
 C 0.06923 0.68332 -1.12753
 C -0.11643 1.03106 0.00025
 C -0.05890 -0.44873 1.93199
 C -0.05835 -0.44817 -1.93132
 F 0.31931 1.44086 1.77505
 F 0.31716 1.44313 -1.77811
 H -0.92847 -0.96099 1.71754
 H -0.92759 -0.96061 -1.71762
 H 0.73804 -1.09564 1.80624
 H 0.73815 -1.09499 -1.80466
 H -0.08161 -0.13589 2.88681
 H -0.08025 -0.13562 -2.88572
13
bifur_IRC_Cartesians_noMW_output/new_data/bifur_traj3_Cartesians point 357
C 0.06979 0.68006 1.12896
 C 0.06927 0.68112 -1.12942
 C -0.11242 1.02446 0.00025
 C -0.05863 -0.44748 1.93765
 C -0.05808 -0.44692 -1.93698
 F 0.31609 1.43881 1.77380
 F 0.31384 1.44109 -1.77686
 H -0.92849 -0.95977 1.72620
 H -0.92761 -0.95939 -1.72630
 H 0.73711 -1.09556 1.81316
 H 0.73722 -1.09491 -1.81157
 H -0.07974 -0.13088 2.89095
 H -0.07835 -0.13062 -2.88985
13
bifur_IRC_Cartesians_noMW_output/new_data/bifur_traj3_Cartesians point 358
C 0.06986 0.67819 1.13055
 C 0.06931 0.67925 -1.13101
 C -0.10903 1.01888 0.00025
 C -0.05841 -0.44642 1.94242
 C -0.05785 -0.44587 -1.94175
 F 0.31338 1.43708 1.77275
 F 0.31104 1.43937 -1.77580
 H -0.92851 -0.95874 1.73351
 H -0.92762 -0.95837 -1.73364
 H 0.73632 -1.09549 1.81901
 H 0.73643 -1.09483 -1.81740
 H -0.07817 -0.12665 2.89444
 H -0.07675 -0.12640 -2.89334
13
bifur_IRC_Cartesians_noMW_output/new_data/bifur_traj3_Cartesians point 359
C 0.06991 0.67662 1.13190
 C 0.06935 0.67768 -1.13235
 C -0.10616 1.01417 0.00025
 C -0.05822 -0.44553 1.94646
 C -0.05766 -0.44498 -1.94579
 F 0.31108 1.43561 1.77185
 F 0.30867 1.43791 -1.77490
 H -0.92853 -0.95786 1.73970
 H -0.92764 -0.95750 -1.73984
 H 0.73565 -1.09543 1.82396
 H 0.73577 -1.09477 -1.82233
 H -0.07683 -0.12307 2.89739
 H -0.07539 -0.12283 -2.89629
13
bifur_IRC_Cartesians_noMW_output/new_data/bifur_traj3_Cartesians point 360
C 0.06996 0.67518 1.13312
 C 0.06938 0.67624 -1.13357
 C -0.10355 1.00988 0.00025
 C -0.05804 -0.44472 1.95013
 C -0.05748 -0.44418 -1.94947
 F 0.30899 1.43428 1.77104
 F 0.30651 1.43658 -1.77409
 H -0.92855 -0.95707 1.74532
 H -0.92765 -0.95671 -1.74548
 H 0.73504 -1.09537 1.82846
 H 0.73516 -1.09472 -1.82681
 H -0.07562 -0.11982 2.90008
 H -0.07416 -0.11958 -2.89898
13
bifur_IRC_Cartesians_noMW_output/new_data/bifur_traj3_Cartesians point 361
C 0.07001 0.67372 1.13436
 C 0.06941 0.67479 -1.13482
 C -0.10090 1.00553 0.00025
 C -0.05787 -0.44390 1.95386
 C -0.05730 -0.44335 -1.95320
 F 0.30687 1.43293 1.77022
 F 0.30432 1.43524 -1.77326
 H -0.92857 -0.95626 1.75103
 H -0.92766 -0.95591 -1.75121
 H 0.73443 -1.09532 1.83303
 H 0.73455 -1.09466 -1.83137
 H -0.07439 -0.11652 2.90281
 H -0.07291 -0.11628 -2.90171
13
bifur_IRC_Cartesians_noMW_output/new_data/bifur_traj3_Cartesians point 362
C 0.07007 0.67211 1.13574
 C 0.06944 0.67317 -1.13620
 C -0.09795 1.00069 0.00025
 C -0.05767 -0.44298 1.95800
 C -0.05710 -0.44244 -1.95734
 F 0.30451 1.43142 1.76930
 F 0.30189 1.43374 -1.77234
 H -0.92858 -0.95537 1.75738
 H -0.92767 -0.95502 -1.75758
 H 0.73374 -1.09525 1.83811
 H 0.73387 -1.09460 -1.83643
 H -0.07302 -0.11285 2.90584
 H -0.07152 -0.11261 -2.90474
13
bifur_IRC_Cartesians_noMW_output/new_data/bifur_traj3_Cartesians point 363
C 0.07013 0.67021 1.13735
 C 0.06948 0.67128 -1.13781
 C -0.09451 0.99503 0.00025
 C -0.05745 -0.44191 1.96284
 C -0.05687 -0.44138 -1.96219
 F 0.30176 1.42967 1.76823
 F 0.29905 1.43199 -1.77127
 H -0.92861 -0.95432 1.76480
 H -0.92768 -0.95397 -1.76502
 H 0.73294 -1.09518 1.84405
 H 0.73307 -1.09453 -1.84234
 H -0.07142 -0.10856 2.90938
 H -0.06989 -0.10833 -2.90828
13
bifur_IRC_Cartesians_noMW_output/new_data/bifur_traj3_Cartesians point 364
C 0.07013 0.67021 1.13735
 C 0.06948 0.67128 -1.13781
 C -0.09451 0.99503 0.00025
 C -0.05745 -0.44191 1.96284
 C -0.05687 -0.44138 -1.96219
 F 0.30176 1.42967 1.76823
 F 0.29905 1.43199 -1.77127
 H -0.92861 -0.95432 1.76480
 H -0.92768 -0.95397 -1.76502
 H 0.73294 -1.09518 1.84405
 H 0.73307 -1.09453 -1.84234
 H -0.07142 -0.10856 2.90938
 H -0.06989 -0.10833 -2.90828
13
bifur_IRC_Cartesians_noMW_output/new_data/bifur_traj3_Cartesians point 365
C 0.07030 0.66538 1.14146
 C 0.06958 0.66645 -1.14193
 C -0.08573 0.98060 0.00024
 C -0.05686 -0.43918 1.97521
 C -0.05628 -0.43865 -1.97455
 F 0.29472 1.42518 1.76550
 F 0.29179 1.42753 -1.76852
 H -0.92866 -0.95165 1.78374
 H -0.92772 -0.95131 -1.78401
 H 0.73090 -1.09500 1.85920
 H 0.73103 -1.09435 -1.85745
 H -0.06734 -0.09760 2.91843
 H -0.06574 -0.09739 -2.91732
13
bifur_IRC_Cartesians_noMW_output/new_data/bifur_traj3_Cartesians point 366
C 0.07040 0.66247 1.14395
 C 0.06964 0.66354 -1.14441
 C -0.08043 0.97189 0.00024
 C -0.05651 -0.43754 1.98266
 C -0.05592 -0.43701 -1.98201
 F 0.29048 1.42248 1.76385
 F 0.28741 1.42484 -1.76687
 H -0.92870 -0.95004 1.79516
 H -0.92774 -0.94971 -1.79547
 H 0.72967 -1.09489 1.86834
 H 0.72981 -1.09423 -1.86655
 H -0.06488 -0.09100 2.92388
 H -0.06324 -0.09080 -2.92277
13
bifur_IRC_Cartesians_noMW_output/new_data/bifur_traj3_Cartesians point 367
C 0.07051 0.65928 1.14666
 C 0.06971 0.66035 -1.14713
 C -0.07463 0.96235 0.00024
 C -0.05613 -0.43573 1.99083
 C -0.05552 -0.43521 -1.99018
 F 0.28584 1.41951 1.76204
 F 0.28262 1.42189 -1.76505
 H -0.92873 -0.94827 1.80767
 H -0.92776 -0.94795 -1.80802
 H 0.72832 -1.09477 1.87835
 H 0.72846 -1.09411 -1.87653
 H -0.06219 -0.08376 2.92986
 H -0.06050 -0.08357 -2.92874
13
bifur_IRC_Cartesians_noMW_output/new_data/bifur_traj3_Cartesians point 368
C 0.07063 0.65581 1.14962
 C 0.06978 0.65688 -1.15009
 C -0.06831 0.95197 0.00024
 C -0.05571 -0.43377 1.99972
 C -0.05510 -0.43325 -1.99907
 F 0.28078 1.41629 1.76008
 F 0.27740 1.41869 -1.76308
 H -0.92878 -0.94635 1.82128
 H -0.92779 -0.94604 -1.82167
 H 0.72686 -1.09464 1.88924
 H 0.72700 -1.09398 -1.88738
 H -0.05925 -0.07589 2.93636
 H -0.05752 -0.07571 -2.93524
13
bifur_IRC_Cartesians_noMW_output/new_data/bifur_traj3_Cartesians point 369
C 0.07077 0.65202 1.15285
 C 0.06986 0.65309 -1.15332
 C -0.06141 0.94064 0.00024
 C -0.05526 -0.43163 2.00943
 C -0.05463 -0.43112 -2.00878
 F 0.27526 1.41277 1.75793
 F 0.27170 1.41519 -1.76093
 H -0.92882 -0.94425 1.83615
 H -0.92781 -0.94396 -1.83659
 H 0.72525 -1.09449 1.90114
 H 0.72540 -1.09383 -1.89924
 H -0.05605 -0.06729 2.94346
 H -0.05426 -0.06712 -2.94234
13
bifur_IRC_Cartesians_noMW_output/new_data/bifur_traj3_Cartesians point 370
C 0.07091 0.64785 1.15640
 C 0.06995 0.64893 -1.15687
 C -0.05384 0.92820 0.00023
 C -0.05476 -0.42928 2.02008
 C -0.05412 -0.42877 -2.01944
 F 0.26920 1.40890 1.75558
 F 0.26545 1.41134 -1.75856
 H -0.92887 -0.94195 1.85246
 H -0.92784 -0.94166 -1.85296
 H 0.72349 -1.09434 1.91420
 H 0.72365 -1.09367 -1.91225
 H -0.05253 -0.05785 2.95126
 H -0.05068 -0.05770 -2.95013
13
bifur_IRC_Cartesians_noMW_output/new_data/bifur_traj3_Cartesians point 371
C 0.07107 0.64329 1.16029
 C 0.07004 0.64437 -1.16076
 C -0.04554 0.91456 0.00023
 C -0.05421 -0.42670 2.03176
 C -0.05356 -0.42620 -2.03112
 F 0.26255 1.40466 1.75299
 F 0.25859 1.40712 -1.75597
 H -0.92892 -0.93942 1.87036
 H -0.92788 -0.93915 -1.87091
 H 0.72156 -1.09416 1.92851
 H 0.72172 -1.09350 -1.92652
 H -0.04867 -0.04750 2.95981
 H -0.04676 -0.04736 -2.95867
13
bifur_IRC_Cartesians_noMW_output/new_data/bifur_traj3_Cartesians point 372
C 0.07124 0.63837 1.16448
 C 0.07015 0.63945 -1.16495
 C -0.03660 0.89986 0.00023
 C -0.05362 -0.42392 2.04435
 C -0.05295 -0.42343 -2.04371
 F 0.25539 1.40010 1.75021
 F 0.25121 1.40258 -1.75318
 H -0.92898 -0.93670 1.88963
 H -0.92791 -0.93645 -1.89024
 H 0.71949 -1.09398 1.94394
 H 0.71965 -1.09331 -1.94189
 H -0.04452 -0.03636 2.96901
 H -0.04254 -0.03623 -2.96788
13
bifur_IRC_Cartesians_noMW_output/new_data/bifur_traj3_Cartesians point 373
C 0.07142 0.63326 1.16883
 C 0.07025 0.63434 -1.16931
 C -0.02730 0.88457 0.00023
 C -0.05300 -0.42103 2.05744
 C -0.05232 -0.42054 -2.05681
 F 0.24794 1.39535 1.74732
 F 0.24352 1.39786 -1.75027
 H -0.92904 -0.93387 1.90969
 H -0.92795 -0.93363 -1.91036
 H 0.71732 -1.09378 1.95998
 H 0.71750 -1.09312 -1.95788
 H -0.04020 -0.02476 2.97859
 H -0.03815 -0.02464 -2.97745
13
bifur_IRC_Cartesians_noMW_output/new_data/bifur_traj3_Cartesians point 374
C 0.07160 0.62809 1.17323
 C 0.07036 0.62918 -1.17371
 C -0.01790 0.86913 0.00022
 C -0.05238 -0.41811 2.07066
 C -0.05169 -0.41763 -2.07003
 F 0.24042 1.39055 1.74439
 F 0.23576 1.39309 -1.74733
 H -0.92910 -0.93101 1.92994
 H -0.92799 -0.93079 -1.93067
 H 0.71514 -1.09359 1.97619
 H 0.71532 -1.09292 -1.97403
 H -0.03583 -0.01305 2.98827
 H -0.03371 -0.01295 -2.98712
13
bifur_IRC_Cartesians_noMW_output/new_data/bifur_traj3_Cartesians point 375
C 0.07160 0.62809 1.17323
 C 0.07036 0.62918 -1.17371
 C -0.01790 0.86913 0.00022
 C -0.05238 -0.41811 2.07066
 C -0.05169 -0.41763 -2.07003
 F 0.24042 1.39055 1.74439
 F 0.23576 1.39309 -1.74733
 H -0.92910 -0.93101 1.92994
 H -0.92799 -0.93079 -1.93067
 H 0.71514 -1.09359 1.97619
 H 0.71532 -1.09292 -1.97403
 H -0.03583 -0.01305 2.98827
 H -0.03371 -0.01295 -2.98712
13
bifur_IRC_Cartesians_noMW_output/new_data/bifur_traj3_Cartesians point 376
C 0.07195 0.61784 1.18197
 C 0.07058 0.61893 -1.18245
 C 0.00074 0.83849 0.00022
 C -0.05115 -0.41231 2.09690
 C -0.05042 -0.41185 -2.09628
 F 0.22549 1.38103 1.73859
 F 0.22036 1.38362 -1.74151
 H -0.92922 -0.92534 1.97013
 H -0.92806 -0.92514 -1.97099
 H 0.71081 -1.09320 2.00835
 H 0.71100 -1.09253 -2.00608
 H -0.02717 0.01020 3.00746
 H -0.02490 0.01026 -3.00631
13
bifur_IRC_Cartesians_noMW_output/new_data/bifur_traj3_Cartesians point 377
C 0.07212 0.61287 1.18620
 C 0.07068 0.61396 -1.18669
 C 0.00979 0.82363 0.00022
 C -0.05055 -0.40950 2.10963
 C -0.04981 -0.40905 -2.10902
 F 0.21825 1.37641 1.73578
 F 0.21288 1.37902 -1.73868
 H -0.92928 -0.92259 1.98963
 H -0.92810 -0.92240 -1.99055
 H 0.70870 -1.09301 2.02395
 H 0.70891 -1.09234 -2.02163
 H -0.02297 0.02148 3.01678
 H -0.02063 0.02153 -3.01562
13
bifur_IRC_Cartesians_noMW_output/new_data/bifur_traj3_Cartesians point 378
C 0.07229 0.60820 1.19018
 C 0.07078 0.60929 -1.19067
 C 0.01828 0.80967 0.00021
 C -0.04999 -0.40686 2.12159
 C -0.04924 -0.40642 -2.12097
 F 0.21145 1.37208 1.73314
 F 0.20586 1.37471 -1.73603
 H -0.92933 -0.92001 2.00794
 H -0.92813 -0.91983 -2.00891
 H 0.70673 -1.09284 2.03860
 H 0.70694 -1.09216 -2.03623
 H -0.01902 0.03207 3.02552
 H -0.01662 0.03210 -3.02436
13
bifur_IRC_Cartesians_noMW_output/new_data/bifur_traj3_Cartesians point 379
C 0.07243 0.60400 1.19376
 C 0.07087 0.60510 -1.19425
 C 0.02591 0.79713 0.00021
 C -0.04948 -0.40449 2.13233
 C -0.04872 -0.40405 -2.13172
 F 0.20534 1.36818 1.73076
 F 0.19956 1.37083 -1.73365
 H -0.92938 -0.91768 2.02439
 H -0.92816 -0.91752 -2.02542
 H 0.70496 -1.09268 2.05177
 H 0.70517 -1.09200 -2.04935
 H -0.01548 0.04158 3.03338
 H -0.01302 0.04161 -3.03221
13
bifur_IRC_Cartesians_noMW_output/new_data/bifur_traj3_Cartesians point 380
C 0.07256 0.60025 1.19696
 C 0.07095 0.60135 -1.19745
 C 0.03274 0.78590 0.00021
 C -0.04903 -0.40237 2.14194
 C -0.04826 -0.40194 -2.14133
 F 0.19987 1.36469 1.72864
 F 0.19392 1.36737 -1.73151
 H -0.92942 -0.91561 2.03911
 H -0.92819 -0.91546 -2.04018
 H 0.70337 -1.09253 2.06355
 H 0.70359 -1.09185 -2.06109
 H -0.01231 0.05010 3.04041
 H -0.00979 0.05011 -3.03924
13
bifur_IRC_Cartesians_noMW_output/new_data/bifur_traj3_Cartesians point 381
C 0.07268 0.59673 1.19995
 C 0.07102 0.59783 -1.20045
 C 0.03914 0.77539 0.00021
 C -0.04861 -0.40038 2.15094
 C -0.04783 -0.39995 -2.15033
 F 0.19475 1.36143 1.72665
 F 0.18864 1.36412 -1.72952
 H -0.92947 -0.91366 2.05290
 H -0.92821 -0.91352 -2.05401
 H 0.70188 -1.09240 2.07458
 H 0.70211 -1.09172 -2.07208
 H -0.00934 0.05807 3.04700
 H -0.00677 0.05807 -3.04582
13
bifur_IRC_Cartesians_noMW_output/new_data/bifur_traj3_Cartesians point 382
C 0.07281 0.59323 1.20294
 C 0.07109 0.59433 -1.20343
 C 0.04551 0.76492 0.00021
 C -0.04818 -0.39840 2.15990
 C -0.04740 -0.39798 -2.15930
 F 0.18965 1.35818 1.72467
 F 0.18337 1.36088 -1.72753
 H -0.92951 -0.91172 2.06663
 H -0.92824 -0.91159 -2.06779
 H 0.70040 -1.09227 2.08556
 H 0.70063 -1.09159 -2.08303
 H -0.00638 0.06601 3.05356
 H -0.00376 0.06600 -3.05238
13
bifur_IRC_Cartesians_noMW_output/new_data/bifur_traj3_Cartesians point 383
C 0.07293 0.58956 1.20606
 C 0.07117 0.59066 -1.20656
 C 0.05218 0.75395 0.00020
 C -0.04774 -0.39633 2.16930
 C -0.04694 -0.39591 -2.16870
 F 0.18430 1.35477 1.72259
 F 0.17786 1.35749 -1.72544
 H -0.92955 -0.90969 2.08102
 H -0.92826 -0.90957 -2.08222
 H 0.69885 -1.09213 2.09708
 H 0.69908 -1.09145 -2.09451
 H -0.00328 0.07433 3.06043
 H -0.00061 0.07431 -3.05925
13
bifur_IRC_Cartesians_noMW_output/new_data/bifur_traj3_Cartesians point 384
C 0.07307 0.58558 1.20945
 C 0.07125 0.58669 -1.20995
 C 0.05942 0.74207 0.00020
 C -0.04726 -0.39408 2.17948
 C -0.04645 -0.39367 -2.17888
 F 0.17851 1.35108 1.72034
 F 0.17188 1.35382 -1.72318
 H -0.92960 -0.90749 2.09661
 H -0.92829 -0.90738 -2.09786
 H 0.69717 -1.09198 2.10955
 H 0.69741 -1.09129 -2.10694
 H 0.00008 0.08335 3.06788
 H 0.00281 0.08332 -3.06669
13
bifur_IRC_Cartesians_noMW_output/new_data/bifur_traj3_Cartesians point 385
C 0.07322 0.58121 1.21317
 C 0.07134 0.58232 -1.21368
 C 0.06737 0.72900 0.00020
 C -0.04674 -0.39161 2.19067
 C -0.04592 -0.39121 -2.19007
 F 0.17215 1.34702 1.71786
 F 0.16532 1.34978 -1.72070
 H -0.92965 -0.90507 2.11374
 H -0.92832 -0.90498 -2.11505
 H 0.69532 -1.09181 2.12326
 H 0.69557 -1.09113 -2.12060
 H 0.00378 0.09326 3.07606
 H 0.00656 0.09321 -3.07487
13
bifur_IRC_Cartesians_noMW_output/new_data/bifur_traj3_Cartesians point 386
C 0.07322 0.58121 1.21317
 C 0.07134 0.58232 -1.21368
 C 0.06737 0.72900 0.00020
 C -0.04674 -0.39161 2.19066
 C -0.04592 -0.39121 -2.19007
 F 0.17215 1.34702 1.71786
 F 0.16532 1.34978 -1.72070
 H -0.92965 -0.90507 2.11374
 H -0.92832 -0.90498 -2.11505
 H 0.69532 -1.09181 2.12326
 H 0.69557 -1.09113 -2.12060
 H 0.00378 0.09326 3.07606
 H 0.00656 0.09321 -3.07487
13
bifur_IRC_Cartesians_noMW_output/new_data/bifur_traj3_Cartesians point 387
C 0.07356 0.57138 1.22155
 C 0.07155 0.57249 -1.22206
 C 0.08525 0.69961 0.00019
 C -0.04556 -0.38605 2.21584
 C -0.04471 -0.38566 -2.21525
 F 0.15783 1.33788 1.71230
 F 0.15054 1.34070 -1.71511
 H -0.92976 -0.89963 2.15230
 H -0.92839 -0.89956 -2.15372
 H 0.69116 -1.09144 2.15412
 H 0.69142 -1.09075 -2.15135
 H 0.01209 0.11556 3.09448
 H 0.01501 0.11548 -3.09328
13
bifur_IRC_Cartesians_noMW_output/new_data/bifur_traj3_Cartesians point 388
C 0.07374 0.56617 1.22599
 C 0.07166 0.56729 -1.22650
 C 0.09472 0.68405 0.00019
 C -0.04493 -0.38311 2.22916
 C -0.04407 -0.38273 -2.22858
 F 0.15025 1.33305 1.70935
 F 0.14272 1.33589 -1.71215
 H -0.92982 -0.89675 2.17271
 H -0.92843 -0.89670 -2.17420
 H 0.68896 -1.09125 2.17045
 H 0.68923 -1.09055 -2.16763
 H 0.01649 0.12736 3.10423
 H 0.01948 0.12727 -3.10302
13
bifur_IRC_Cartesians_noMW_output/new_data/bifur_traj3_Cartesians point 389
C 0.07393 0.56091 1.23047
 C 0.07177 0.56203 -1.23098
 C 0.10428 0.66833 0.00019
 C -0.04430 -0.38014 2.24262
 C -0.04342 -0.37976 -2.24204
 F 0.14259 1.32817 1.70638
 F 0.13482 1.33103 -1.70917
 H -0.92988 -0.89384 2.19333
 H -0.92847 -0.89380 -2.19488
 H 0.68674 -1.09105 2.18694
 H 0.68701 -1.09035 -2.18407
 H 0.02093 0.13929 3.11408
 H 0.02400 0.13918 -3.11287
13
bifur_IRC_Cartesians_noMW_output/new_data/bifur_traj3_Cartesians point 390
C 0.07411 0.55562 1.23498
 C 0.07188 0.55674 -1.23549
 C 0.11392 0.65250 0.00019
 C -0.04366 -0.37714 2.25618
 C -0.04277 -0.37678 -2.25560
 F 0.13488 1.32325 1.70338
 F 0.12686 1.32614 -1.70616
 H -0.92995 -0.89091 2.21409
 H -0.92851 -0.89089 -2.21571
 H 0.68450 -1.09085 2.20356
 H 0.68478 -1.09015 -2.20062
 H 0.02540 0.15130 3.12399
 H 0.02855 0.15117 -3.12278
13
bifur_IRC_Cartesians_noMW_output/new_data/bifur_traj3_Cartesians point 391
C 0.07430 0.55026 1.23954
 C 0.07199 0.55138 -1.24006
 C 0.12366 0.63649 0.00018
 C -0.04302 -0.37412 2.26989
 C -0.04211 -0.37376 -2.26932
 F 0.12708 1.31827 1.70035
 F 0.11881 1.32119 -1.70311
 H -0.93001 -0.88795 2.23509
 H -0.92855 -0.88794 -2.23677
 H 0.68224 -1.09064 2.22036
 H 0.68253 -1.08994 -2.21737
 H 0.02993 0.16344 3.13402
 H 0.03315 0.16330 -3.13281
13
bifur_IRC_Cartesians_noMW_output/new_data/bifur_traj3_Cartesians point 392
C 0.07449 0.54482 1.24418
 C 0.07211 0.54594 -1.24470
 C 0.13356 0.62022 0.00018
 C -0.04236 -0.37104 2.28382
 C -0.04144 -0.37069 -2.28326
 F 0.11915 1.31322 1.69727
 F 0.11063 1.31616 -1.70002
 H -0.93007 -0.88493 2.25643
 H -0.92859 -0.88494 -2.25818
 H 0.67994 -1.09044 2.23744
 H 0.68023 -1.08974 -2.23439
 H 0.03453 0.17579 3.14422
 H 0.03782 0.17563 -3.14299
13
bifur_IRC_Cartesians_noMW_output/new_data/bifur_traj3_Cartesians point 393
C 0.07468 0.53930 1.24888
 C 0.07222 0.54043 -1.24941
 C 0.14360 0.60372 0.00018
 C -0.04170 -0.36792 2.29795
 C -0.04076 -0.36758 -2.29739
 F 0.11111 1.30809 1.69415
 F 0.10234 1.31107 -1.69688
 H -0.93014 -0.88188 2.27807
 H -0.92863 -0.88190 -2.27989
 H 0.67760 -1.09023 2.25476
 H 0.67791 -1.08952 -2.25164
 H 0.03919 0.18830 3.15456
 H 0.04256 0.18813 -3.15333
13
bifur_IRC_Cartesians_noMW_output/new_data/bifur_traj3_Cartesians point 394
C 0.07487 0.53378 1.25358
 C 0.07234 0.53492 -1.25411
 C 0.15363 0.58724 0.00017
 C -0.04103 -0.36480 2.31207
 C -0.04008 -0.36447 -2.31151
 F 0.10308 1.30297 1.69102
 F 0.09405 1.30597 -1.69375
 H -0.93020 -0.87883 2.29970
 H -0.92867 -0.87887 -2.30158
 H 0.67527 -1.09002 2.27206
 H 0.67558 -1.08931 -2.26889
 H 0.04385 0.20081 3.16488
 H 0.04730 0.20062 -3.16365
13
bifur_IRC_Cartesians_noMW_output/new_data/bifur_traj3_Cartesians point 395
C 0.07505 0.52841 1.25816
 C 0.07245 0.52955 -1.25869
 C 0.16340 0.57118 0.00017
 C -0.04039 -0.36177 2.32582
 C -0.03942 -0.36144 -2.32527
 F 0.09526 1.29798 1.68798
 F 0.08598 1.30101 -1.69070
 H -0.93026 -0.87586 2.32076
 H -0.92870 -0.87591 -2.32271
 H 0.67300 -1.08982 2.28891
 H 0.67332 -1.08911 -2.28568
 H 0.04839 0.21299 3.17494
 H 0.05192 0.21278 -3.17370
13
bifur_IRC_Cartesians_noMW_output/new_data/bifur_traj3_Cartesians point 396
C 0.07523 0.52330 1.26251
 C 0.07256 0.52444 -1.26304
 C 0.17269 0.55591 0.00017
 C -0.03977 -0.35888 2.33889
 C -0.03879 -0.35856 -2.33834
 F 0.08782 1.29324 1.68509
 F 0.07831 1.29629 -1.68780
 H -0.93032 -0.87303 2.34078
 H -0.92874 -0.87310 -2.34279
 H 0.67084 -1.08962 2.30493
 H 0.67117 -1.08891 -2.30165
 H 0.05271 0.22457 3.18451
 H 0.05630 0.22435 -3.18326
13
bifur_IRC_Cartesians_noMW_output/new_data/bifur_traj3_Cartesians point 397
C 0.07523 0.52330 1.26251
 C 0.07256 0.52444 -1.26304
 C 0.17269 0.55591 0.00017
 C -0.03977 -0.35888 2.33889
 C -0.03879 -0.35856 -2.33834
 F 0.08782 1.29324 1.68509
 F 0.07831 1.29629 -1.68780
 H -0.93032 -0.87303 2.34078
 H -0.92874 -0.87310 -2.34279
 H 0.67084 -1.08962 2.30493
 H 0.67117 -1.08891 -2.30165
 H 0.05271 0.22457 3.18451
 H 0.05630 0.22435 -3.18326
13
bifur_IRC_Cartesians_noMW_output/new_data/bifur_traj3_Cartesians point 398
C 0.07555 0.51404 1.27040
 C 0.07275 0.51518 -1.27094
 C 0.18954 0.52823 0.00016
 C -0.03866 -0.35364 2.36260
 C -0.03765 -0.35334 -2.36206
 F 0.07433 1.28464 1.67985
 F 0.06439 1.28773 -1.68253
 H -0.93043 -0.86790 2.37710
 H -0.92881 -0.86800 -2.37922
 H 0.66693 -1.08927 2.33399
 H 0.66726 -1.08856 -2.33061
 H 0.06053 0.24557 3.20186
 H 0.06426 0.24532 -3.20060
13
bifur_IRC_Cartesians_noMW_output/new_data/bifur_traj3_Cartesians point 399
C 0.07570 0.50989 1.27393
 C 0.07284 0.51104 -1.27447
 C 0.19708 0.51584 0.00016
 C -0.03816 -0.35130 2.37321
 C -0.03714 -0.35100 -2.37267
 F 0.06829 1.28079 1.67751
 F 0.05816 1.28391 -1.68018
 H -0.93048 -0.86561 2.39335
 H -0.92884 -0.86572 -2.39552
 H 0.66518 -1.08912 2.34700
 H 0.66552 -1.08840 -2.34357
 H 0.06404 0.25497 3.20962
 H 0.06782 0.25471 -3.20836
13
bifur_IRC_Cartesians_noMW_output/new_data/bifur_traj3_Cartesians point 400
C 0.07583 0.50609 1.27717
 C 0.07292 0.50724 -1.27771
 C 0.20399 0.50448 0.00016
 C -0.03770 -0.34915 2.38294
 C -0.03667 -0.34886 -2.38240
 F 0.06276 1.27726 1.67536
 F 0.05245 1.28040 -1.67802
 H -0.93052 -0.86351 2.40824
 H -0.92887 -0.86363 -2.41047
 H 0.66357 -1.08897 2.35892
 H 0.66392 -1.08826 -2.35545
 H 0.06725 0.26359 3.21673
 H 0.07108 0.26331 -3.21547
13
bifur_IRC_Cartesians_noMW_output/new_data/bifur_traj3_Cartesians point 401
C 0.07595 0.50265 1.28010
 C 0.07299 0.50380 -1.28064
 C 0.21024 0.49420 0.00016
 C -0.03729 -0.34721 2.39174
 C -0.03625 -0.34692 -2.39121
 F 0.05775 1.27407 1.67341
 F 0.04728 1.27722 -1.67606
 H -0.93057 -0.86161 2.42173
 H -0.92889 -0.86173 -2.42399
 H 0.66212 -1.08884 2.36971
 H 0.66247 -1.08812 -2.36620
 H 0.07015 0.27139 3.22318
 H 0.07404 0.27110 -3.22191
13
bifur_IRC_Cartesians_noMW_output/new_data/bifur_traj3_Cartesians point 402
C 0.07606 0.49954 1.28275
 C 0.07306 0.50070 -1.28329
 C 0.21590 0.48490 0.00016
 C -0.03692 -0.34545 2.39971
 C -0.03587 -0.34517 -2.39917
 F 0.05322 1.27118 1.67165
 F 0.04261 1.27435 -1.67430
 H -0.93060 -0.85988 2.43393
 H -0.92891 -0.86002 -2.43623
 H 0.66080 -1.08872 2.37947
 H 0.66116 -1.08800 -2.37593
 H 0.07278 0.27844 3.22900
 H 0.07671 0.27815 -3.22773
13
bifur_IRC_Cartesians_noMW_output/new_data/bifur_traj3_Cartesians point 403
C 0.07616 0.49669 1.28518
 C 0.07312 0.49784 -1.28573
 C 0.22110 0.47636 0.00016
 C -0.03657 -0.34384 2.40702
 C -0.03551 -0.34356 -2.40649
 F 0.04906 1.26853 1.67003
 F 0.03832 1.27171 -1.67267
 H -0.93063 -0.85830 2.44513
 H -0.92893 -0.85845 -2.44746
 H 0.65959 -1.08862 2.38843
 H 0.65995 -1.08790 -2.38486
 H 0.07520 0.28492 3.23435
 H 0.07917 0.28462 -3.23308
13
bifur_IRC_Cartesians_noMW_output/new_data/bifur_traj3_Cartesians point 404
C 0.07625 0.49399 1.28748
 C 0.07317 0.49514 -1.28803
 C 0.22600 0.46830 0.00015
 C -0.03625 -0.34231 2.41392
 C -0.03518 -0.34204 -2.41340
 F 0.04513 1.26602 1.66851
 F 0.03426 1.26921 -1.67114
 H -0.93067 -0.85681 2.45570
 H -0.92895 -0.85696 -2.45807
 H 0.65845 -1.08851 2.39689
 H 0.65882 -1.08779 -2.39329
 H 0.07747 0.29104 3.23940
 H 0.08148 0.29072 -3.23813
13
bifur_IRC_Cartesians_noMW_output/new_data/bifur_traj3_Cartesians point 405
C 0.07634 0.49137 1.28971
 C 0.07323 0.49252 -1.29026
 C 0.23077 0.46046 0.00015
 C -0.03593 -0.34083 2.42064
 C -0.03486 -0.34056 -2.42011
 F 0.04132 1.26359 1.66702
 F 0.03032 1.26679 -1.66965
 H -0.93070 -0.85536 2.46599
 H -0.92897 -0.85552 -2.46839
 H 0.65734 -1.08841 2.40512
 H 0.65771 -1.08769 -2.40149
 H 0.07969 0.29698 3.24432
 H 0.08374 0.29666 -3.24304
13
bifur_IRC_Cartesians_noMW_output/new_data/bifur_traj3_Cartesians point 406
C 0.07643 0.48875 1.29194
 C 0.07328 0.48991 -1.29249
 C 0.23553 0.45265 0.00015
 C -0.03562 -0.33935 2.42733
 C -0.03454 -0.33909 -2.42681
 F 0.03751 1.26116 1.66554
 F 0.02639 1.26438 -1.66817
 H -0.93073 -0.85391 2.47624
 H -0.92899 -0.85408 -2.47867
 H 0.65624 -1.08831 2.41332
 H 0.65661 -1.08759 -2.40967
 H 0.08190 0.30291 3.24921
 H 0.08598 0.30258 -3.24793
13
bifur_IRC_Cartesians_noMW_output/new_data/bifur_traj3_Cartesians point 407
C 0.07652 0.48610 1.29420
 C 0.07334 0.48726 -1.29475
 C 0.24035 0.44472 0.00015
 C -0.03530 -0.33785 2.43412
 C -0.03421 -0.33759 -2.43360
 F 0.03365 1.25870 1.66404
 F 0.02241 1.26193 -1.66666
 H -0.93076 -0.85245 2.48663
 H -0.92901 -0.85262 -2.48910
 H 0.65512 -1.08821 2.42164
 H 0.65549 -1.08749 -2.41796
 H 0.08414 0.30893 3.25418
 H 0.08826 0.30859 -3.25290
13
bifur_IRC_Cartesians_noMW_output/new_data/bifur_traj3_Cartesians point 408
C 0.07652 0.48610 1.29420
 C 0.07334 0.48726 -1.29475
 C 0.24035 0.44472 0.00015
 C -0.03530 -0.33785 2.43412
 C -0.03421 -0.33759 -2.43360
 F 0.03365 1.25870 1.66404
 F 0.02241 1.26193 -1.66666
 H -0.93076 -0.85244 2.48663
 H -0.92901 -0.85262 -2.48910
 H 0.65512 -1.08821 2.42164
 H 0.65549 -1.08749 -2.41796
 H 0.08414 0.30893 3.25418
 H 0.08826 0.30859 -3.25290
13
bifur_IRC_Cartesians_noMW_output/new_data/bifur_traj3_Cartesians point 409
C 0.07671 0.48064 1.29885
 C 0.07345 0.48181 -1.29940
 C 0.25028 0.42841 0.00015
 C -0.03464 -0.33477 2.44808
 C -0.03354 -0.33452 -2.44757
 F 0.02570 1.25363 1.66095
 F 0.01421 1.25689 -1.66356
 H -0.93082 -0.84943 2.50803
 H -0.92905 -0.84962 -2.51056
 H 0.65281 -1.08801 2.43876
 H 0.65319 -1.08728 -2.43502
 H 0.08875 0.32130 3.26440
 H 0.09295 0.32094 -3.26311
13
bifur_IRC_Cartesians_noMW_output/new_data/bifur_traj3_Cartesians point 410
C 0.07681 0.47791 1.30118
 C 0.07351 0.47908 -1.30173
 C 0.25524 0.42025 0.00015
 C -0.03431 -0.33323 2.45507
 C -0.03320 -0.33298 -2.45456
 F 0.02172 1.25109 1.65941
 F 0.01011 1.25437 -1.66201
 H -0.93085 -0.84792 2.51873
 H -0.92907 -0.84811 -2.52130
 H 0.65166 -1.08790 2.44732
 H 0.65204 -1.08718 -2.44355
 H 0.09106 0.32749 3.26951
 H 0.09529 0.32713 -3.26822
13
bifur_IRC_Cartesians_noMW_output/new_data/bifur_traj3_Cartesians point 411
C 0.07690 0.47525 1.30344
 C 0.07356 0.47642 -1.30400
 C 0.26008 0.41229 0.00014
 C -0.03399 -0.33172 2.46189
 C -0.03288 -0.33148 -2.46137
 F 0.01785 1.24862 1.65790
 F 0.00611 1.25191 -1.66050
 H -0.93089 -0.84644 2.52917
 H -0.92909 -0.84665 -2.53177
 H 0.65053 -1.08780 2.45568
 H 0.65092 -1.08708 -2.45188
 H 0.09331 0.33353 3.27450
 H 0.09758 0.33316 -3.27321
13
bifur_IRC_Cartesians_noMW_output/new_data/bifur_traj3_Cartesians point 412
C 0.07699 0.47267 1.30564
 C 0.07362 0.47384 -1.30620
 C 0.26477 0.40459 0.00014
 C -0.03368 -0.33027 2.46849
 C -0.03256 -0.33002 -2.46797
 F 0.01409 1.24623 1.65644
 F 0.00224 1.24953 -1.65903
 H -0.93092 -0.84502 2.53928
 H -0.92911 -0.84523 -2.54190
 H 0.64944 -1.08771 2.46376
 H 0.64983 -1.08698 -2.45994
 H 0.09549 0.33937 3.27932
 H 0.09979 0.33899 -3.27803
13
bifur_IRC_Cartesians_noMW_output/new_data/bifur_traj3_Cartesians point 413
C 0.07708 0.47017 1.30778
 C 0.07367 0.47133 -1.30833
 C 0.26933 0.39709 0.00014
 C -0.03338 -0.32885 2.47490
 C -0.03225 -0.32861 -2.47439
 F 0.01044 1.24390 1.65503
 F -0.00153 1.24721 -1.65761
 H -0.93094 -0.84363 2.54910
 H -0.92912 -0.84385 -2.55176
 H 0.64838 -1.08761 2.47163
 H 0.64878 -1.08688 -2.46777
 H 0.09760 0.34505 3.28402
 H 0.10195 0.34467 -3.28272
13
bifur_IRC_Cartesians_noMW_output/new_data/bifur_traj3_Cartesians point 414
C 0.07716 0.46770 1.30988
 C 0.07372 0.46887 -1.31044
 C 0.27382 0.38972 0.00014
 C -0.03308 -0.32745 2.48122
 C -0.03195 -0.32722 -2.48071
 F 0.00685 1.24161 1.65363
 F -0.00524 1.24493 -1.65620
 H -0.93097 -0.84226 2.55878
 H -0.92914 -0.84249 -2.56147
 H 0.64734 -1.08752 2.47937
 H 0.64774 -1.08679 -2.47549
 H 0.09969 0.35065 3.28864
 H 0.10407 0.35026 -3.28734
13
bifur_IRC_Cartesians_noMW_output/new_data/bifur_traj3_Cartesians point 415
C 0.07725 0.46523 1.31198
 C 0.07377 0.46640 -1.31254
 C 0.27830 0.38235 0.00014
 C -0.03279 -0.32606 2.48753
 C -0.03164 -0.32583 -2.48702
 F 0.00326 1.23932 1.65223
 F -0.00894 1.24265 -1.65480
 H -0.93100 -0.84090 2.56844
 H -0.92916 -0.84113 -2.57116
 H 0.64630 -1.08742 2.48710
 H 0.64670 -1.08669 -2.48320
 H 0.10177 0.35624 3.29326
 H 0.10618 0.35584 -3.29196
13
bifur_IRC_Cartesians_noMW_output/new_data/bifur_traj3_Cartesians point 416
C 0.07733 0.46273 1.31411
 C 0.07383 0.46390 -1.31467
 C 0.28285 0.37488 0.00014
 C -0.03249 -0.32465 2.49393
 C -0.03134 -0.32442 -2.49342
 F -0.00038 1.23700 1.65082
 F -0.01270 1.24034 -1.65338
 H -0.93103 -0.83952 2.57825
 H -0.92918 -0.83976 -2.58100
 H 0.64524 -1.08733 2.49495
 H 0.64565 -1.08660 -2.49101
 H 0.10388 0.36191 3.29794
 H 0.10833 0.36150 -3.29663
13
bifur_IRC_Cartesians_noMW_output/new_data/bifur_traj3_Cartesians point 417
C 0.07742 0.46018 1.31628
 C 0.07388 0.46135 -1.31685
 C 0.28750 0.36724 0.00014
 C -0.03218 -0.32320 2.50047
 C -0.03102 -0.32298 -2.49997
 F -0.00410 1.23463 1.64937
 F -0.01654 1.23798 -1.65193
 H -0.93106 -0.83810 2.58826
 H -0.92920 -0.83835 -2.59104
 H 0.64416 -1.08723 2.50296
 H 0.64457 -1.08650 -2.49900
 H 0.10604 0.36770 3.30272
 H 0.11053 0.36729 -3.30142
13
bifur_IRC_Cartesians_noMW_output/new_data/bifur_traj3_Cartesians point 418
C 0.07751 0.45757 1.31851
 C 0.07393 0.45874 -1.31907
 C 0.29224 0.35944 0.00014
 C -0.03187 -0.32173 2.50714
 C -0.03070 -0.32151 -2.50664
 F -0.00790 1.23220 1.64790
 F -0.02046 1.23557 -1.65045
 H -0.93109 -0.83666 2.59849
 H -0.92922 -0.83691 -2.60130
 H 0.64306 -1.08713 2.51114
 H 0.64347 -1.08640 -2.50715
 H 0.10825 0.37362 3.30761
 H 0.11277 0.37319 -3.30630
13
bifur_IRC_Cartesians_noMW_output/new_data/bifur_traj3_Cartesians point 419
C 0.07751 0.45757 1.31851
 C 0.07393 0.45874 -1.31907
 C 0.29224 0.35944 0.00014
 C -0.03187 -0.32173 2.50714
 C -0.03070 -0.32151 -2.50664
 F -0.00790 1.23220 1.64790
 F -0.02046 1.23557 -1.65045
 H -0.93109 -0.83666 2.59849
 H -0.92922 -0.83691 -2.60130
 H 0.64306 -1.08713 2.51114
 H 0.64347 -1.08640 -2.50715
 H 0.10825 0.37362 3.30761
 H 0.11277 0.37319 -3.30630
13
bifur_IRC_Cartesians_noMW_output/new_data/bifur_traj3_Cartesians point 420
C 0.07770 0.45228 1.32301
 C 0.07405 0.45346 -1.32358
 C 0.30187 0.34363 0.00013
 C -0.03123 -0.31874 2.52069
 C -0.03005 -0.31853 -2.52019
 F -0.01560 1.22729 1.64490
 F -0.02841 1.23069 -1.64744
 H -0.93115 -0.83373 2.61923
 H -0.92925 -0.83400 -2.62211
 H 0.64082 -1.08693 2.52774
 H 0.64124 -1.08620 -2.52370
 H 0.11272 0.38561 3.31751
 H 0.11731 0.38517 -3.31620
13
bifur_IRC_Cartesians_noMW_output/new_data/bifur_traj3_Cartesians point 421
C 0.07779 0.44965 1.32525
 C 0.07410 0.45083 -1.32582
 C 0.30665 0.33577 0.00013
 C -0.03091 -0.31725 2.52742
 C -0.02973 -0.31705 -2.52692
 F -0.01943 1.22485 1.64341
 F -0.03236 1.22826 -1.64595
 H -0.93118 -0.83228 2.62954
 H -0.92927 -0.83255 -2.63245
 H 0.63971 -1.08683 2.53599
 H 0.64013 -1.08610 -2.53192
 H 0.11494 0.39158 3.32244
 H 0.11957 0.39113 -3.32112
13
bifur_IRC_Cartesians_noMW_output/new_data/bifur_traj3_Cartesians point 422
C 0.07788 0.44708 1.32745
 C 0.07415 0.44826 -1.32802
 C 0.31133 0.32808 0.00013
 C -0.03060 -0.31580 2.53401
 C -0.02941 -0.31559 -2.53351
 F -0.02318 1.22246 1.64196
 F -0.03622 1.22588 -1.64449
 H -0.93121 -0.83085 2.63963
 H -0.92929 -0.83114 -2.64257
 H 0.63862 -1.08674 2.54406
 H 0.63905 -1.08600 -2.53996
 H 0.11711 0.39741 3.32726
 H 0.12178 0.39696 -3.32594
13
bifur_IRC_Cartesians_noMW_output/new_data/bifur_traj3_Cartesians point 423
C 0.07796 0.44461 1.32955
 C 0.07421 0.44579 -1.33012
 C 0.31581 0.32071 0.00013
 C -0.03031 -0.31441 2.54031
 C -0.02911 -0.31421 -2.53982
 F -0.02677 1.22017 1.64056
 F -0.03993 1.22360 -1.64309
 H -0.93124 -0.82949 2.64929
 H -0.92931 -0.82978 -2.65226
 H 0.63758 -1.08664 2.55180
 H 0.63801 -1.08590 -2.54767
 H 0.11920 0.40300 3.33187
 H 0.12390 0.40254 -3.33055
13
bifur_IRC_Cartesians_noMW_output/new_data/bifur_traj3_Cartesians point 424
C 0.07804 0.44230 1.33151
 C 0.07425 0.44349 -1.33209
 C 0.32001 0.31381 0.00013
 C -0.03003 -0.31310 2.54622
 C -0.02882 -0.31290 -2.54573
 F -0.03013 1.21803 1.63926
 F -0.04339 1.22147 -1.64178
 H -0.93127 -0.82821 2.65834
 H -0.92933 -0.82851 -2.66134
 H 0.63660 -1.08656 2.55904
 H 0.63704 -1.08582 -2.55488
 H 0.12115 0.40823 3.33620
 H 0.12588 0.40776 -3.33487
13
bifur_IRC_Cartesians_noMW_output/new_data/bifur_traj3_Cartesians point 425
C 0.07812 0.44014 1.33335
 C 0.07430 0.44133 -1.33393
 C 0.32394 0.30735 0.00013
 C -0.02977 -0.31188 2.55176
 C -0.02856 -0.31169 -2.55127
 F -0.03328 1.21602 1.63803
 F -0.04664 1.21948 -1.64055
 H -0.93130 -0.82701 2.66682
 H -0.92934 -0.82732 -2.66984
 H 0.63569 -1.08648 2.56582
 H 0.63613 -1.08573 -2.56164
 H 0.12297 0.41314 3.34024
 H 0.12774 0.41266 -3.33892
13
bifur_IRC_Cartesians_noMW_output/new_data/bifur_traj3_Cartesians point 426
C 0.07819 0.43805 1.33514
 C 0.07434 0.43923 -1.33571
 C 0.32775 0.30110 0.00012
 C -0.02952 -0.31070 2.55711
 C -0.02830 -0.31051 -2.55662
 F -0.03633 1.21408 1.63685
 F -0.04979 1.21754 -1.63936
 H -0.93132 -0.82586 2.67502
 H -0.92936 -0.82617 -2.67807
 H 0.63481 -1.08640 2.57238
 H 0.63525 -1.08565 -2.56818
 H 0.12474 0.41788 3.34416
 H 0.12953 0.41740 -3.34284
13
bifur_IRC_Cartesians_noMW_output/new_data/bifur_traj3_Cartesians point 427
C 0.07826 0.43593 1.33695
 C 0.07439 0.43711 -1.33752
 C 0.33161 0.29475 0.00012
 C -0.02926 -0.30950 2.56255
 C -0.02804 -0.30931 -2.56206
 F -0.03942 1.21210 1.63565
 F -0.05298 1.21558 -1.63815
 H -0.93134 -0.82468 2.68335
 H -0.92937 -0.82500 -2.68642
 H 0.63391 -1.08632 2.57905
 H 0.63435 -1.08557 -2.57482
 H 0.12654 0.42270 3.34814
 H 0.13136 0.42221 -3.34681
13
bifur_IRC_Cartesians_noMW_output/new_data/bifur_traj3_Cartesians point 428
C 0.07834 0.43367 1.33886
 C 0.07443 0.43486 -1.33944
 C 0.33570 0.28802 0.00012
 C -0.02899 -0.30822 2.56831
 C -0.02776 -0.30804 -2.56783
 F -0.04270 1.21001 1.63437
 F -0.05636 1.21350 -1.63687
 H -0.93137 -0.82344 2.69218
 H -0.92939 -0.82376 -2.69528
 H 0.63296 -1.08623 2.58611
 H 0.63340 -1.08549 -2.58186
 H 0.12844 0.42780 3.35236
 H 0.13329 0.42731 -3.35103
13
bifur_IRC_Cartesians_noMW_output/new_data/bifur_traj3_Cartesians point 429
C 0.07843 0.43121 1.34096
 C 0.07449 0.43240 -1.34154
 C 0.34018 0.28066 0.00012
 C -0.02870 -0.30683 2.57461
 C -0.02746 -0.30665 -2.57413
 F -0.04628 1.20773 1.63298
 F -0.06006 1.21123 -1.63547
 H -0.93140 -0.82207 2.70182
 H -0.92941 -0.82240 -2.70496
 H 0.63192 -1.08614 2.59383
 H 0.63237 -1.08539 -2.58956
 H 0.13052 0.43338 3.35696
 H 0.13541 0.43288 -3.35563
13
bifur_IRC_Cartesians_noMW_output/new_data/bifur_traj3_Cartesians point 430
C 0.07843 0.43121 1.34096
 C 0.07449 0.43240 -1.34154
 C 0.34018 0.28066 0.00012
 C -0.02870 -0.30683 2.57461
 C -0.02746 -0.30665 -2.57413
 F -0.04628 1.20773 1.63298
 F -0.06006 1.21123 -1.63547
 H -0.93140 -0.82207 2.70182
 H -0.92941 -0.82240 -2.70496
 H 0.63192 -1.08614 2.59383
 H 0.63237 -1.08539 -2.58956
 H 0.13052 0.43338 3.35696
 H 0.13541 0.43288 -3.35563
13
bifur_IRC_Cartesians_noMW_output/new_data/bifur_traj3_Cartesians point 431
C 0.07863 0.42539 1.34593
 C 0.07461 0.42658 -1.34651
 C 0.35078 0.26325 0.00012
 C -0.02799 -0.30354 2.58953
 C -0.02674 -0.30337 -2.58905
 F -0.05477 1.20232 1.62968
 F -0.06881 1.20585 -1.63216
 H -0.93147 -0.81885 2.72467
 H -0.92945 -0.81920 -2.72787
 H 0.62945 -1.08592 2.61211
 H 0.62991 -1.08517 -2.60778
 H 0.13544 0.44660 3.36788
 H 0.14041 0.44607 -3.36654
13
bifur_IRC_Cartesians_noMW_output/new_data/bifur_traj3_Cartesians point 432
C 0.07875 0.42192 1.34888
 C 0.07468 0.42311 -1.34946
 C 0.35708 0.25289 0.00012
 C -0.02758 -0.30158 2.59839
 C -0.02631 -0.30142 -2.59792
 F -0.05981 1.19910 1.62772
 F -0.07402 1.20265 -1.63020
 H -0.93151 -0.81693 2.73825
 H -0.92947 -0.81729 -2.74150
 H 0.62799 -1.08579 2.62298
 H 0.62845 -1.08504 -2.61861
 H 0.13837 0.45445 3.37437
 H 0.14339 0.45392 -3.37303
13
bifur_IRC_Cartesians_noMW_output/new_data/bifur_traj3_Cartesians point 433
C 0.07888 0.41813 1.35211
 C 0.07476 0.41932 -1.35269
 C 0.36398 0.24155 0.00011
 C -0.02712 -0.29944 2.60810
 C -0.02585 -0.29928 -2.60763
 F -0.06534 1.19558 1.62558
 F -0.07972 1.19914 -1.62804
 H -0.93155 -0.81483 2.75312
 H -0.92950 -0.81520 -2.75642
 H 0.62639 -1.08564 2.63488
 H 0.62685 -1.08489 -2.63047
 H 0.14157 0.46305 3.38147
 H 0.14665 0.46251 -3.38013
13
bifur_IRC_Cartesians_noMW_output/new_data/bifur_traj3_Cartesians point 434
C 0.07902 0.41412 1.35553
 C 0.07484 0.41531 -1.35611
 C 0.37128 0.22956 0.00011
 C -0.02664 -0.29717 2.61837
 C -0.02535 -0.29702 -2.61791
 F -0.07118 1.19185 1.62331
 F -0.08575 1.19544 -1.62576
 H -0.93160 -0.81261 2.76886
 H -0.92953 -0.81299 -2.77220
 H 0.62469 -1.08549 2.64747
 H 0.62516 -1.08474 -2.64301
 H 0.14496 0.47215 3.38898
 H 0.15009 0.47159 -3.38764
13
bifur_IRC_Cartesians_noMW_output/new_data/bifur_traj3_Cartesians point 435
C 0.07917 0.40996 1.35906
 C 0.07493 0.41116 -1.35965
 C 0.37883 0.21715 0.00011
 C -0.02614 -0.29482 2.62900
 C -0.02484 -0.29467 -2.62854
 F -0.07723 1.18799 1.62096
 F -0.09199 1.19160 -1.62340
 H -0.93165 -0.81032 2.78514
 H -0.92956 -0.81071 -2.78853
 H 0.62293 -1.08533 2.66049
 H 0.62341 -1.08458 -2.65599
 H 0.14847 0.48157 3.39676
 H 0.15366 0.48100 -3.39541
13
bifur_IRC_Cartesians_noMW_output/new_data/bifur_traj3_Cartesians point 436
C 0.07931 0.40568 1.36271
 C 0.07502 0.40688 -1.36331
 C 0.38662 0.20434 0.00011
 C -0.02562 -0.29240 2.63997
 C -0.02431 -0.29226 -2.63951
 F -0.08347 1.18402 1.61853
 F -0.09843 1.18764 -1.62097
 H -0.93170 -0.80794 2.80193
 H -0.92959 -0.80835 -2.80538
 H 0.62112 -1.08517 2.67394
 H 0.62161 -1.08442 -2.66939
 H 0.15209 0.49128 3.40478
 H 0.15734 0.49070 -3.40343
13
bifur_IRC_Cartesians_noMW_output/new_data/bifur_traj3_Cartesians point 437
C 0.07947 0.40122 1.36652
 C 0.07511 0.40242 -1.36711
 C 0.39474 0.19100 0.00011
 C -0.02509 -0.28988 2.65140
 C -0.02376 -0.28974 -2.65094
 F -0.08997 1.17987 1.61601
 F -0.10513 1.18352 -1.61843
 H -0.93175 -0.80547 2.81943
 H -0.92962 -0.80589 -2.82294
 H 0.61924 -1.08500 2.68794
 H 0.61973 -1.08425 -2.68334
 H 0.15586 0.50140 3.41314
 H 0.16117 0.50081 -3.41178
13
bifur_IRC_Cartesians_noMW_output/new_data/bifur_traj3_Cartesians point 438
C 0.07963 0.39651 1.37053
 C 0.07521 0.39771 -1.37112
 C 0.40330 0.17693 0.00010
 C -0.02452 -0.28722 2.66344
 C -0.02319 -0.28709 -2.66299
 F -0.09682 1.17550 1.61334
 F -0.11220 1.17917 -1.61576
 H -0.93181 -0.80287 2.83789
 H -0.92966 -0.80330 -2.84144
 H 0.61725 -1.08482 2.70270
 H 0.61774 -1.08407 -2.69806
 H 0.15984 0.51208 3.42196
 H 0.16522 0.51147 -3.42059
13
bifur_IRC_Cartesians_noMW_output/new_data/bifur_traj3_Cartesians point 439
C 0.07980 0.39155 1.37475
 C 0.07532 0.39275 -1.37535
 C 0.41233 0.16210 0.00010
 C -0.02392 -0.28441 2.67615
 C -0.02258 -0.28429 -2.67570
 F -0.10405 1.17089 1.61053
 F -0.11966 1.17459 -1.61294
 H -0.93186 -0.80012 2.85734
 H -0.92969 -0.80057 -2.86096
 H 0.61515 -1.08464 2.71827
 H 0.61565 -1.08388 -2.71357
 H 0.16403 0.52333 3.43125
 H 0.16948 0.52270 -3.42988
13
bifur_IRC_Cartesians_noMW_output/new_data/bifur_traj3_Cartesians point 440
C 0.07998 0.38643 1.37911
 C 0.07542 0.38764 -1.37971
 C 0.42163 0.14682 0.00010
 C -0.02331 -0.28152 2.68923
 C -0.02195 -0.28141 -2.68878
 F -0.11149 1.16614 1.60764
 F -0.12734 1.16987 -1.61003
 H -0.93192 -0.79730 2.87739
 H -0.92973 -0.79775 -2.88107
 H 0.61299 -1.08444 2.73431
 H 0.61350 -1.08368 -2.72956
 H 0.16835 0.53492 3.44083
 H 0.17387 0.53428 -3.43945
13
bifur_IRC_Cartesians_noMW_output/new_data/bifur_traj3_Cartesians point 441
C 0.07998 0.38643 1.37911
 C 0.07542 0.38764 -1.37971
 C 0.42163 0.14682 0.00010
 C -0.02331 -0.28152 2.68923
 C -0.02195 -0.28141 -2.68879
 F -0.11149 1.16614 1.60764
 F -0.12734 1.16986 -1.61003
 H -0.93192 -0.79730 2.87739
 H -0.92973 -0.79775 -2.88107
 H 0.61299 -1.08444 2.73431
 H 0.61350 -1.08368 -2.72956
 H 0.16835 0.53492 3.44083
 H 0.17387 0.53428 -3.43945
13
bifur_IRC_Cartesians_noMW_output/new_data/bifur_traj3_Cartesians point 442
C 0.08033 0.37645 1.38762
 C 0.07563 0.37766 -1.38822
 C 0.43979 0.11697 0.00009
 C -0.02211 -0.27588 2.71479
 C -0.02072 -0.27578 -2.71435
 F -0.12603 1.15687 1.60199
 F -0.14235 1.16064 -1.60436
 H -0.93204 -0.79177 2.91654
 H -0.92980 -0.79226 -2.92034
 H 0.60877 -1.08406 2.76564
 H 0.60929 -1.08330 -2.76078
 H 0.17679 0.55756 3.45953
 H 0.18245 0.55689 -3.45814
13
bifur_IRC_Cartesians_noMW_output/new_data/bifur_traj3_Cartesians point 443
C 0.08049 0.37181 1.39157
 C 0.07573 0.37303 -1.39218
 C 0.44822 0.10310 0.00009
 C -0.02155 -0.27326 2.72667
 C -0.02015 -0.27317 -2.72623
 F -0.13279 1.15256 1.59937
 F -0.14932 1.15636 -1.60172
 H -0.93209 -0.78920 2.93472
 H -0.92983 -0.78970 -2.93858
 H 0.60681 -1.08389 2.78019
 H 0.60734 -1.08312 -2.77528
 H 0.18071 0.56808 3.46821
 H 0.18643 0.56740 -3.46683
13
bifur_IRC_Cartesians_noMW_output/new_data/bifur_traj3_Cartesians point 444
C 0.08064 0.36757 1.39519
 C 0.07582 0.36878 -1.39580
 C 0.45594 0.09042 0.00009
 C -0.02104 -0.27086 2.73753
 C -0.01962 -0.27077 -2.73710
 F -0.13897 1.14862 1.59696
 F -0.15569 1.15244 -1.59931
 H -0.93214 -0.78685 2.95137
 H -0.92986 -0.78737 -2.95528
 H 0.60501 -1.08373 2.79351
 H 0.60555 -1.08296 -2.78855
 H 0.18430 0.57771 3.47616
 H 0.19008 0.57701 -3.47477
13
bifur_IRC_Cartesians_noMW_output/new_data/bifur_traj3_Cartesians point 445
C 0.08076 0.36393 1.39828
 C 0.07590 0.36516 -1.39889
 C 0.46255 0.07956 0.00009
 C -0.02060 -0.26881 2.74683
 C -0.01918 -0.26873 -2.74640
 F -0.14426 1.14525 1.59491
 F -0.16115 1.14908 -1.59725
 H -0.93219 -0.78485 2.96560
 H -0.92989 -0.78537 -2.96956
 H 0.60348 -1.08359 2.80490
 H 0.60402 -1.08282 -2.79990
 H 0.18736 0.58594 3.48296
 H 0.19320 0.58523 -3.48157
13
bifur_IRC_Cartesians_noMW_output/new_data/bifur_traj3_Cartesians point 446
C 0.08086 0.36103 1.40075
 C 0.07596 0.36225 -1.40136
 C 0.46783 0.07089 0.00009
 C -0.02025 -0.26717 2.75426
 C -0.01882 -0.26709 -2.75383
 F -0.14848 1.14256 1.59327
 F -0.16551 1.14640 -1.59560
 H -0.93222 -0.78324 2.97698
 H -0.92991 -0.78377 -2.98097
 H 0.60225 -1.08348 2.81400
 H 0.60279 -1.08271 -2.80898
 H 0.18982 0.59252 3.48840
 H 0.19569 0.59180 -3.48700
13
bifur_IRC_Cartesians_noMW_output/new_data/bifur_traj3_Cartesians point 447
C 0.08094 0.35871 1.40273
 C 0.07601 0.35993 -1.40335
 C 0.47206 0.06393 0.00008
 C -0.01997 -0.26585 2.76021
 C -0.01853 -0.26578 -2.75978
 F -0.15187 1.14039 1.59195
 F -0.16901 1.14425 -1.59428
 H -0.93225 -0.78195 2.98610
 H -0.92993 -0.78249 -2.99012
 H 0.60127 -1.08339 2.82130
 H 0.60181 -1.08262 -2.81625
 H 0.19178 0.59780 3.49275
 H 0.19769 0.59707 -3.49136
13
bifur_IRC_Cartesians_noMW_output/new_data/bifur_traj3_Cartesians point 448
C 0.08101 0.35671 1.40443
 C 0.07605 0.35794 -1.40505
 C 0.47568 0.05798 0.00008
 C -0.01973 -0.26473 2.76531
 C -0.01829 -0.26466 -2.76489
 F -0.15477 1.13854 1.59082
 F -0.17200 1.14241 -1.59314
 H -0.93227 -0.78085 2.99391
 H -0.92994 -0.78139 -2.99796
 H 0.60042 -1.08332 2.82755
 H 0.60097 -1.08254 -2.82248
 H 0.19347 0.60232 3.49649
 H 0.19940 0.60158 -3.49508
13
bifur_IRC_Cartesians_noMW_output/new_data/bifur_traj3_Cartesians point 449
C 0.08108 0.35485 1.40602
 C 0.07609 0.35608 -1.40663
 C 0.47907 0.05242 0.00008
 C -0.01951 -0.26367 2.77007
 C -0.01806 -0.26361 -2.76965
 F -0.15748 1.13682 1.58977
 F -0.17480 1.14069 -1.59209
 H -0.93229 -0.77982 3.00121
 H -0.92996 -0.78037 -3.00527
 H 0.59964 -1.08325 2.83339
 H 0.60019 -1.08247 -2.82830
 H 0.19504 0.60654 3.49997
 H 0.20100 0.60580 -3.49857
13
bifur_IRC_Cartesians_noMW_output/new_data/bifur_traj3_Cartesians point 450
C 0.08114 0.35295 1.40764
 C 0.07613 0.35417 -1.40826
 C 0.48253 0.04672 0.00008
 C -0.01928 -0.26260 2.77495
 C -0.01782 -0.26253 -2.77453
 F -0.16026 1.13505 1.58869
 F -0.17766 1.13893 -1.59101
 H -0.93231 -0.77877 3.00868
 H -0.92997 -0.77932 -3.01277
 H 0.59883 -1.08317 2.83937
 H 0.59939 -1.08240 -2.83425
 H 0.19665 0.61086 3.50354
 H 0.20264 0.61011 -3.50213
13
bifur_IRC_Cartesians_noMW_output/new_data/bifur_traj3_Cartesians point 451
C 0.08122 0.35080 1.40946
 C 0.07617 0.35203 -1.41008
 C 0.48643 0.04032 0.00008
 C -0.01902 -0.26139 2.78044
 C -0.01756 -0.26133 -2.78001
 F -0.16338 1.13306 1.58748
 F -0.18088 1.13695 -1.58979
 H -0.93234 -0.77758 3.01708
 H -0.92999 -0.77814 -3.02120
 H 0.59793 -1.08309 2.84609
 H 0.59848 -1.08232 -2.84095
 H 0.19846 0.61572 3.50755
 H 0.20448 0.61496 -3.50614
13
bifur_IRC_Cartesians_noMW_output/new_data/bifur_traj3_Cartesians point 452
C 0.08122 0.35080 1.40947
 C 0.07617 0.35203 -1.41008
 C 0.48643 0.04032 0.00008
 C -0.01902 -0.26139 2.78044
 C -0.01756 -0.26133 -2.78002
 F -0.16338 1.13306 1.58748
 F -0.18088 1.13695 -1.58979
 H -0.93234 -0.77758 3.01708
 H -0.92999 -0.77814 -3.02120
 H 0.59793 -1.08309 2.84609
 H 0.59848 -1.08232 -2.84095
 H 0.19846 0.61572 3.50755
 H 0.20448 0.61497 -3.50615
13
bifur_IRC_Cartesians_noMW_output/new_data/bifur_traj3_Cartesians point 453
C 0.08141 0.34524 1.41421
 C 0.07629 0.34647 -1.41483
 C 0.49655 0.02368 0.00008
 C -0.01835 -0.25824 2.79468
 C -0.01688 -0.25819 -2.79426
 F -0.17148 1.12789 1.58433
 F -0.18924 1.13181 -1.58663
 H -0.93240 -0.77450 3.03890
 H -0.93003 -0.77507 -3.04308
 H 0.59557 -1.08288 2.86355
 H 0.59614 -1.08211 -2.85835
 H 0.20316 0.62834 3.51797
 H 0.20926 0.62757 -3.51656
13
bifur_IRC_Cartesians_noMW_output/new_data/bifur_traj3_Cartesians point 454
C 0.08153 0.34192 1.41703
 C 0.07636 0.34315 -1.41766
 C 0.50259 0.01377 0.00008
 C -0.01795 -0.25637 2.80317
 C -0.01647 -0.25632 -2.80276
 F -0.17631 1.12481 1.58245
 F -0.19423 1.12875 -1.58474
 H -0.93244 -0.77266 3.05191
 H -0.93005 -0.77325 -3.05613
 H 0.59417 -1.08276 2.87396
 H 0.59474 -1.08198 -2.86873
 H 0.20596 0.63586 3.52419
 H 0.21211 0.63508 -3.52277
13
bifur_IRC_Cartesians_noMW_output/new_data/bifur_traj3_Cartesians point 455
C 0.08165 0.33839 1.42004
 C 0.07643 0.33963 -1.42066
 C 0.50900 0.00322 0.00007
 C -0.01753 -0.25437 2.81220
 C -0.01603 -0.25433 -2.81179
 F -0.18145 1.12153 1.58045
 F -0.19953 1.12549 -1.58274
 H -0.93248 -0.77071 3.06574
 H -0.93008 -0.77131 -3.07001
 H 0.59268 -1.08262 2.88502
 H 0.59325 -1.08184 -2.87976
 H 0.20895 0.64386 3.53079
 H 0.21514 0.64307 -3.52937
13
bifur_IRC_Cartesians_noMW_output/new_data/bifur_traj3_Cartesians point 456
C 0.08178 0.33466 1.42322
 C 0.07651 0.33589 -1.42385
 C 0.51580 -0.00795 0.00007
 C -0.01708 -0.25226 2.82177
 C -0.01557 -0.25222 -2.82136
 F -0.18689 1.11806 1.57834
 F -0.20514 1.12204 -1.58061
 H -0.93253 -0.76865 3.08039
 H -0.93010 -0.76925 -3.08470
 H 0.59110 -1.08248 2.89675
 H 0.59168 -1.08170 -2.89144
 H 0.21210 0.65233 3.53779
 H 0.21835 0.65153 -3.53637
13
bifur_IRC_Cartesians_noMW_output/new_data/bifur_traj3_Cartesians point 457
C 0.08192 0.33070 1.42659
 C 0.07659 0.33194 -1.42722
 C 0.52299 -0.01977 0.00007
 C -0.01660 -0.25002 2.83189
 C -0.01509 -0.25000 -2.83148
 F -0.19265 1.11439 1.57610
 F -0.21108 1.11838 -1.57837
 H -0.93257 -0.76646 3.09589
 H -0.93013 -0.76707 -3.10025
 H 0.58943 -1.08233 2.90915
 H 0.59001 -1.08155 -2.90380
 H 0.21544 0.66130 3.54520
 H 0.22175 0.66049 -3.54377
13
bifur_IRC_Cartesians_noMW_output/new_data/bifur_traj3_Cartesians point 458
C 0.08206 0.32661 1.43008
 C 0.07668 0.32785 -1.43071
 C 0.53043 -0.03199 0.00007
 C -0.01611 -0.24771 2.84236
 C -0.01458 -0.24769 -2.84196
 F -0.19861 1.11059 1.57379
 F -0.21723 1.11461 -1.57604
 H -0.93262 -0.76419 3.11193
 H -0.93016 -0.76482 -3.11634
 H 0.58770 -1.08218 2.92199
 H 0.58829 -1.08139 -2.91659
 H 0.21890 0.67057 3.55286
 H 0.22526 0.66975 -3.55143
13
bifur_IRC_Cartesians_noMW_output/new_data/bifur_traj3_Cartesians point 459
C 0.08220 0.32255 1.43353
 C 0.07676 0.32380 -1.43417
 C 0.53781 -0.04413 0.00007
 C -0.01562 -0.24542 2.85275
 C -0.01408 -0.24540 -2.85235
 F -0.20452 1.10682 1.57149
 F -0.22333 1.11086 -1.57374
 H -0.93267 -0.76195 3.12784
 H -0.93019 -0.76259 -3.13230
 H 0.58598 -1.08202 2.93472
 H 0.58658 -1.08124 -2.92928
 H 0.22233 0.67978 3.56046
 H 0.22875 0.67894 -3.55902
13
bifur_IRC_Cartesians_noMW_output/new_data/bifur_traj3_Cartesians point 460
C 0.08233 0.31866 1.43685
 C 0.07684 0.31990 -1.43749
 C 0.54490 -0.05577 0.00006
 C -0.01516 -0.24322 2.86272
 C -0.01360 -0.24320 -2.86233
 F -0.21019 1.10320 1.56929
 F -0.22918 1.10726 -1.57152
 H -0.93272 -0.75979 3.14312
 H -0.93022 -0.76044 -3.14763
 H 0.58434 -1.08188 2.94694
 H 0.58494 -1.08109 -2.94146
 H 0.22562 0.68861 3.56776
 H 0.23209 0.68776 -3.56632
13
bifur_IRC_Cartesians_noMW_output/new_data/bifur_traj3_Cartesians point 461
C 0.08246 0.31497 1.43999
 C 0.07692 0.31622 -1.44063
 C 0.55160 -0.06679 0.00006
 C -0.01471 -0.24113 2.87216
 C -0.01315 -0.24113 -2.87176
 F -0.21556 1.09978 1.56720
 F -0.23472 1.10385 -1.56943
 H -0.93276 -0.75775 3.15757
 H -0.93024 -0.75841 -3.16212
 H 0.58278 -1.08174 2.95850
 H 0.58339 -1.08095 -2.95298
 H 0.22874 0.69697 3.57466
 H 0.23526 0.69611 -3.57322
13
bifur_IRC_Cartesians_noMW_output/new_data/bifur_traj3_Cartesians point 462
C 0.08258 0.31152 1.44294
 C 0.07699 0.31276 -1.44357
 C 0.55789 -0.07712 0.00006
 C -0.01430 -0.23918 2.88100
 C -0.01273 -0.23918 -2.88061
 F -0.22059 1.09657 1.56524
 F -0.23991 1.10066 -1.56747
 H -0.93280 -0.75584 3.17112
 H -0.93027 -0.75651 -3.17571
 H 0.58132 -1.08161 2.96934
 H 0.58193 -1.08082 -2.96379
 H 0.23166 0.70480 3.58113
 H 0.23823 0.70393 -3.57968
13
bifur_IRC_Cartesians_noMW_output/new_data/bifur_traj3_Cartesians point 463
C 0.08258 0.31152 1.44294
 C 0.07699 0.31276 -1.44357
 C 0.55789 -0.07712 0.00006
 C -0.01430 -0.23918 2.88100
 C -0.01273 -0.23918 -2.88061
 F -0.22059 1.09657 1.56524
 F -0.23991 1.10066 -1.56747
 H -0.93280 -0.75584 3.17111
 H -0.93027 -0.75651 -3.17571
 H 0.58132 -1.08161 2.96934
 H 0.58193 -1.08082 -2.96379
 H 0.23166 0.70480 3.58113
 H 0.23823 0.70393 -3.57968
13
bifur_IRC_Cartesians_noMW_output/new_data/bifur_traj3_Cartesians point 464
C 0.08277 0.30606 1.44759
 C 0.07711 0.30731 -1.44823
 C 0.56782 -0.09344 0.00006
 C -0.01364 -0.23609 2.89498
 C -0.01205 -0.23610 -2.89459
 F -0.22854 1.09150 1.56215
 F -0.24812 1.09562 -1.56436
 H -0.93286 -0.75282 3.19252
 H -0.93031 -0.75350 -3.19718
 H 0.57901 -1.08140 2.98647
 H 0.57963 -1.08061 -2.98086
 H 0.23627 0.71718 3.59135
 H 0.24292 0.71630 -3.58990
13
bifur_IRC_Cartesians_noMW_output/new_data/bifur_traj3_Cartesians point 465
C 0.08282 0.30454 1.44888
 C 0.07714 0.30579 -1.44952
 C 0.57057 -0.09796 0.00006
 C -0.01346 -0.23524 2.89885
 C -0.01187 -0.23525 -2.89847
 F -0.23075 1.09010 1.56130
 F -0.25039 1.09422 -1.56350
 H -0.93288 -0.75198 3.19846
 H -0.93032 -0.75267 -3.20314
 H 0.57837 -1.08134 2.99122
 H 0.57899 -1.08055 -2.98559
 H 0.23755 0.72062 3.59419
 H 0.24422 0.71972 -3.59274
13
bifur_IRC_Cartesians_noMW_output/new_data/bifur_traj3_Cartesians point 466
C 0.08286 0.30356 1.44971
 C 0.07716 0.30481 -1.45035
 C 0.57236 -0.10089 0.00006
 C -0.01334 -0.23468 2.90136
 C -0.01175 -0.23470 -2.90098
 F -0.23217 1.08919 1.56074
 F -0.25186 1.09331 -1.56295
 H -0.93289 -0.75144 3.20230
 H -0.93033 -0.75213 -3.20699
 H 0.57796 -1.08131 2.99430
 H 0.57858 -1.08051 -2.98865
 H 0.23838 0.72284 3.59602
 H 0.24506 0.72194 -3.59457
13
bifur_IRC_Cartesians_noMW_output/new_data/bifur_traj3_Cartesians point 467
C 0.08288 0.30287 1.45030
 C 0.07717 0.30412 -1.45094
 C 0.57361 -0.10296 0.00005
 C -0.01326 -0.23429 2.90313
 C -0.01166 -0.23431 -2.90275
 F -0.23318 1.08855 1.56035
 F -0.25290 1.09268 -1.56255
 H -0.93290 -0.75106 3.20501
 H -0.93033 -0.75175 -3.20971
 H 0.57766 -1.08128 2.99647
 H 0.57829 -1.08049 -2.99081
 H 0.23896 0.72441 3.59732
 H 0.24565 0.72351 -3.59587
13
bifur_IRC_Cartesians_noMW_output/new_data/bifur_traj3_Cartesians point 468
C 0.08290 0.30231 1.45078
 C 0.07719 0.30356 -1.45142
 C 0.57463 -0.10463 0.00005
 C -0.01319 -0.23398 2.90457
 C -0.01159 -0.23399 -2.90418
 F -0.23400 1.08803 1.56004
 F -0.25374 1.09216 -1.56223
 H -0.93291 -0.75075 3.20721
 H -0.93034 -0.75144 -3.21191
 H 0.57743 -1.08126 2.99822
 H 0.57805 -1.08046 -2.99257
 H 0.23943 0.72568 3.59837
 H 0.24613 0.72478 -3.59691
13
bifur_IRC_Cartesians_noMW_output/new_data/bifur_traj3_Cartesians point 469
C 0.08292 0.30175 1.45126
 C 0.07720 0.30300 -1.45190
 C 0.57565 -0.10631 0.00005
 C -0.01312 -0.23366 2.90600
 C -0.01152 -0.23367 -2.90562
 F -0.23481 1.08750 1.55972
 F -0.25458 1.09164 -1.56192
 H -0.93291 -0.75044 3.20940
 H -0.93034 -0.75113 -3.21412
 H 0.57719 -1.08124 2.99998
 H 0.57781 -1.08044 -2.99432
 H 0.23991 0.72695 3.59942
 H 0.24662 0.72605 -3.59796
13
bifur_IRC_Cartesians_noMW_output/new_data/bifur_traj3_Cartesians point 470
C 0.08294 0.30111 1.45180
 C 0.07721 0.30236 -1.45245
 C 0.57682 -0.10822 0.00005
 C -0.01305 -0.23330 2.90764
 C -0.01145 -0.23331 -2.90726
 F -0.23575 1.08691 1.55936
 F -0.25555 1.09105 -1.56155
 H -0.93292 -0.75008 3.21192
 H -0.93034 -0.75078 -3.21664
 H 0.57692 -1.08121 3.00199
 H 0.57754 -1.08042 -2.99632
 H 0.24045 0.72840 3.60062
 H 0.24717 0.72750 -3.59916
13
bifur_IRC_Cartesians_noMW_output/new_data/bifur_traj3_Cartesians point 471
C 0.08297 0.30042 1.45239
 C 0.07723 0.30167 -1.45303
 C 0.57807 -0.11028 0.00005
 C -0.01296 -0.23291 2.90940
 C -0.01136 -0.23293 -2.90902
 F -0.23675 1.08627 1.55897
 F -0.25658 1.09041 -1.56116
 H -0.93293 -0.74970 3.21461
 H -0.93035 -0.75040 -3.21934
 H 0.57663 -1.08119 3.00415
 H 0.57726 -1.08039 -2.99847
 H 0.24103 0.72996 3.60191
 H 0.24776 0.72906 -3.60045
13
bifur_IRC_Cartesians_noMW_output/new_data/bifur_traj3_Cartesians point 472
C 0.08299 0.29979 1.45293
 C 0.07724 0.30104 -1.45357
 C 0.57922 -0.11216 0.00005
 C -0.01289 -0.23255 2.91102
 C -0.01128 -0.23257 -2.91063
 F -0.23767 1.08569 1.55861
 F -0.25753 1.08983 -1.56080
 H -0.93294 -0.74935 3.21709
 H -0.93035 -0.75005 -3.22183
 H 0.57636 -1.08116 3.00613
 H 0.57699 -1.08037 -3.00045
 H 0.24156 0.73139 3.60309
 H 0.24830 0.73048 -3.60163
13
bifur_IRC_Cartesians_noMW_output/new_data/bifur_traj3_Cartesians point 473
C 0.08301 0.29931 1.45334
 C 0.07725 0.30056 -1.45398
 C 0.58009 -0.11361 0.00005
 C -0.01283 -0.23228 2.91225
 C -0.01122 -0.23230 -2.91187
 F -0.23837 1.08524 1.55834
 F -0.25826 1.08938 -1.56053
 H -0.93294 -0.74908 3.21898
 H -0.93036 -0.74979 -3.22373
 H 0.57616 -1.08114 3.00765
 H 0.57679 -1.08035 -3.00196
 H 0.24197 0.73249 3.60399
 H 0.24871 0.73158 -3.60254
13
bifur_IRC_Cartesians_noMW_output/new_data/bifur_traj3_Cartesians point 474
C 0.08301 0.29931 1.45334
 C 0.07725 0.30056 -1.45398
 C 0.58009 -0.11361 0.00005
 C -0.01283 -0.23228 2.91225
 C -0.01122 -0.23230 -2.91187
 F -0.23837 1.08524 1.55834
 F -0.25825 1.08938 -1.56053
 H -0.93294 -0.74908 3.21898
 H -0.93036 -0.74979 -3.22372
 H 0.57616 -1.08114 3.00764
 H 0.57679 -1.08035 -3.00196
 H 0.24197 0.73249 3.60399
 H 0.24871 0.73158 -3.60254
13
bifur_IRC_Cartesians_noMW_output/new_data/bifur_traj3_Cartesians point 475
C 0.08302 0.29903 1.45358
 C 0.07726 0.30028 -1.45422
 C 0.58060 -0.11444 0.00005
 C -0.01279 -0.23212 2.91297
 C -0.01119 -0.23214 -2.91259
 F -0.23878 1.08498 1.55818
 F -0.25868 1.08913 -1.56037
 H -0.93294 -0.74893 3.22008
 H -0.93036 -0.74963 -3.22483
 H 0.57604 -1.08113 3.00852
 H 0.57667 -1.08034 -3.00283
 H 0.24221 0.73312 3.60452
 H 0.24895 0.73221 -3.60306
13
bifur_IRC_Cartesians_noMW_output/new_data/bifur_traj3_Cartesians point 476
C 0.08301 0.29932 1.45333
 C 0.07725 0.30057 -1.45397
 C 0.58007 -0.11357 0.00005
 C -0.01283 -0.23229 2.91222
 C -0.01123 -0.23231 -2.91184
 F -0.23835 1.08525 1.55834
 F -0.25824 1.08940 -1.56054
 H -0.93294 -0.74909 3.21893
 H -0.93036 -0.74980 -3.22367
 H 0.57616 -1.08115 3.00760
 H 0.57679 -1.08035 -3.00192
 H 0.24196 0.73246 3.60397
 H 0.24870 0.73155 -3.60251
13
bifur_IRC_Cartesians_noMW_output/new_data/bifur_traj3_Cartesians point 477
C 0.08298 0.29994 1.45280
 C 0.07724 0.30120 -1.45344
 C 0.57894 -0.11171 0.00005
 C -0.01290 -0.23264 2.91063
 C -0.01130 -0.23266 -2.91024
 F -0.23745 1.08583 1.55870
 F -0.25730 1.08997 -1.56089
 H -0.93293 -0.74944 3.21649
 H -0.93035 -0.75014 -3.22123
 H 0.57643 -1.08117 3.00565
 H 0.57705 -1.08037 -2.99997
 H 0.24143 0.73105 3.60280
 H 0.24817 0.73014 -3.60135
13
bifur_IRC_Cartesians_noMW_output/new_data/bifur_traj3_Cartesians point 478
C 0.08295 0.30091 1.45197
 C 0.07722 0.30217 -1.45261
 C 0.57717 -0.10880 0.00005
 C -0.01302 -0.23319 2.90814
 C -0.01142 -0.23320 -2.90775
 F -0.23603 1.08673 1.55925
 F -0.25584 1.09087 -1.56144
 H -0.93292 -0.74997 3.21268
 H -0.93035 -0.75067 -3.21740
 H 0.57684 -1.08121 3.00260
 H 0.57746 -1.08041 -2.99693
 H 0.24061 0.72884 3.60098
 H 0.24733 0.72794 -3.59953
13
bifur_IRC_Cartesians_noMW_output/new_data/bifur_traj3_Cartesians point 479
C 0.08290 0.30227 1.45081
 C 0.07719 0.30353 -1.45145
 C 0.57470 -0.10474 0.00005
 C -0.01319 -0.23396 2.90466
 C -0.01159 -0.23397 -2.90427
 F -0.23405 1.08799 1.56001
 F -0.25380 1.09212 -1.56221
 H -0.93291 -0.75073 3.20735
 H -0.93034 -0.75142 -3.21206
 H 0.57741 -1.08126 2.99834
 H 0.57804 -1.08046 -2.99268
 H 0.23946 0.72576 3.59844
 H 0.24617 0.72486 -3.59698
13
bifur_IRC_Cartesians_noMW_output/new_data/bifur_traj3_Cartesians point 480
C 0.08284 0.30409 1.44927
 C 0.07715 0.30534 -1.44991
 C 0.57140 -0.09933 0.00006
 C -0.01340 -0.23498 2.90002
 C -0.01181 -0.23499 -2.89963
 F -0.23141 1.08967 1.56104
 F -0.25108 1.09380 -1.56324
 H -0.93289 -0.75173 3.20025
 H -0.93032 -0.75242 -3.20493
 H 0.57818 -1.08133 2.99265
 H 0.57880 -1.08053 -2.98702
 H 0.23793 0.72165 3.59504
 H 0.24461 0.72076 -3.59359
13
bifur_IRC_Cartesians_noMW_output/new_data/bifur_traj3_Cartesians point 481
C 0.08276 0.30645 1.44725
 C 0.07710 0.30770 -1.44789
 C 0.56710 -0.09225 0.00006
 C -0.01369 -0.23632 2.89397
 C -0.01210 -0.23632 -2.89358
 F -0.22797 1.09187 1.56238
 F -0.24752 1.09598 -1.56459
 H -0.93286 -0.75304 3.19097
 H -0.93031 -0.75372 -3.19563
 H 0.57918 -1.08141 2.98523
 H 0.57980 -1.08062 -2.97962
 H 0.23593 0.71629 3.59061
 H 0.24258 0.71540 -3.58916
13
bifur_IRC_Cartesians_noMW_output/new_data/bifur_traj3_Cartesians point 482
C 0.08266 0.30939 1.44475
 C 0.07704 0.31064 -1.44539
 C 0.56176 -0.08348 0.00006
 C -0.01404 -0.23798 2.88645
 C -0.01246 -0.23798 -2.88606
 F -0.22369 1.09460 1.56404
 F -0.24311 1.09870 -1.56626
 H -0.93282 -0.75466 3.17946
 H -0.93028 -0.75534 -3.18408
 H 0.58042 -1.08153 2.97602
 H 0.58103 -1.08073 -2.97044
 H 0.23345 0.70963 3.58511
 H 0.24005 0.70875 -3.58367
13
bifur_IRC_Cartesians_noMW_output/new_data/bifur_traj3_Cartesians point 483
C 0.08254 0.31268 1.44195
 C 0.07697 0.31392 -1.44258
 C 0.55578 -0.07365 0.00006
 C -0.01444 -0.23984 2.87803
 C -0.01287 -0.23983 -2.87764
 F -0.21890 1.09765 1.56590
 F -0.23817 1.10173 -1.56812
 H -0.93279 -0.75648 3.16657
 H -0.93026 -0.75715 -3.17115
 H 0.58181 -1.08165 2.96570
 H 0.58242 -1.08086 -2.96016
 H 0.23067 0.70217 3.57895
 H 0.23723 0.70130 -3.57751
13
bifur_IRC_Cartesians_noMW_output/new_data/bifur_traj3_Cartesians point 484
C 0.08242 0.31605 1.43907
 C 0.07690 0.31730 -1.43970
 C 0.54963 -0.06355 0.00006
 C -0.01484 -0.24175 2.86938
 C -0.01328 -0.24174 -2.86899
 F -0.21398 1.10079 1.56781
 F -0.23309 1.10485 -1.57004
 H -0.93275 -0.75835 3.15332
 H -0.93024 -0.75901 -3.15786
 H 0.58324 -1.08178 2.95510
 H 0.58384 -1.08099 -2.94959
 H 0.22782 0.69451 3.57263
 H 0.23433 0.69365 -3.57119
13
bifur_IRC_Cartesians_noMW_output/new_data/bifur_traj3_Cartesians point 485
C 0.08242 0.31605 1.43907
 C 0.07690 0.31730 -1.43970
 C 0.54963 -0.06355 0.00006
 C -0.01484 -0.24175 2.86938
 C -0.01328 -0.24174 -2.86899
 F -0.21398 1.10079 1.56781
 F -0.23309 1.10485 -1.57004
 H -0.93275 -0.75835 3.15332
 H -0.93024 -0.75901 -3.15786
 H 0.58324 -1.08178 2.95510
 H 0.58384 -1.08099 -2.94959
 H 0.22782 0.69451 3.57263
 H 0.23433 0.69365 -3.57119
13
bifur_IRC_Cartesians_noMW_output/new_data/bifur_traj3_Cartesians point 486
C 0.08219 0.32267 1.43343
 C 0.07676 0.32392 -1.43406
 C 0.53759 -0.04376 0.00007
 C -0.01564 -0.24549 2.85244
 C -0.01410 -0.24547 -2.85204
 F -0.20434 1.10694 1.57156
 F -0.22314 1.11097 -1.57381
 H -0.93267 -0.76201 3.12737
 H -0.93019 -0.76265 -3.13182
 H 0.58603 -1.08203 2.93434
 H 0.58663 -1.08124 -2.92890
 H 0.22223 0.67950 3.56023
 H 0.22864 0.67866 -3.55880
13
bifur_IRC_Cartesians_noMW_output/new_data/bifur_traj3_Cartesians point 487
C 0.08208 0.32584 1.43074
 C 0.07669 0.32708 -1.43137
 C 0.53184 -0.03431 0.00007
 C -0.01602 -0.24727 2.84435
 C -0.01449 -0.24725 -2.84394
 F -0.19974 1.10987 1.57335
 F -0.21839 1.11389 -1.57560
 H -0.93263 -0.76376 3.11497
 H -0.93017 -0.76439 -3.11939
 H 0.58737 -1.08215 2.92442
 H 0.58796 -1.08136 -2.91902
 H 0.21956 0.67233 3.55431
 H 0.22593 0.67150 -3.55288
13
bifur_IRC_Cartesians_noMW_output/new_data/bifur_traj3_Cartesians point 488
C 0.08198 0.32881 1.42820
 C 0.07663 0.33005 -1.42883
 C 0.52643 -0.02541 0.00007
 C -0.01638 -0.24896 2.83673
 C -0.01485 -0.24893 -2.83632
 F -0.19540 1.11264 1.57503
 F -0.21392 1.11664 -1.57729
 H -0.93260 -0.76541 3.10330
 H -0.93014 -0.76603 -3.10768
 H 0.58863 -1.08226 2.91508
 H 0.58922 -1.08148 -2.90971
 H 0.21704 0.66558 3.54873
 H 0.22337 0.66476 -3.54731
13
bifur_IRC_Cartesians_noMW_output/new_data/bifur_traj3_Cartesians point 489
C 0.08189 0.33151 1.42590
 C 0.07657 0.33275 -1.42653
 C 0.52153 -0.01736 0.00007
 C -0.01670 -0.25048 2.82983
 C -0.01519 -0.25045 -2.82942
 F -0.19148 1.11514 1.57656
 F -0.20987 1.11913 -1.57882
 H -0.93257 -0.76690 3.09274
 H -0.93012 -0.76752 -3.09709
 H 0.58977 -1.08236 2.90663
 H 0.59035 -1.08158 -2.90128
 H 0.21476 0.65947 3.54369
 H 0.22105 0.65866 -3.54226
13
bifur_IRC_Cartesians_noMW_output/new_data/bifur_traj3_Cartesians point 490
C 0.08181 0.33385 1.42391
 C 0.07653 0.33509 -1.42454
 C 0.51727 -0.01036 0.00007
 C -0.01698 -0.25180 2.82383
 C -0.01547 -0.25177 -2.82342
 F -0.18807 1.11731 1.57788
 F -0.20635 1.12129 -1.58015
 H -0.93254 -0.76820 3.08355
 H -0.93011 -0.76880 -3.08787
 H 0.59076 -1.08245 2.89928
 H 0.59134 -1.08167 -2.89396
 H 0.21278 0.65416 3.53930
 H 0.21904 0.65336 -3.53788
13
bifur_IRC_Cartesians_noMW_output/new_data/bifur_traj3_Cartesians point 491
C 0.08174 0.33585 1.42220
 C 0.07648 0.33709 -1.42283
 C 0.51362 -0.00437 0.00007
 C -0.01722 -0.25294 2.81871
 C -0.01572 -0.25290 -2.81829
 F -0.18515 1.11917 1.57902
 F -0.20334 1.12314 -1.58129
 H -0.93251 -0.76931 3.07570
 H -0.93009 -0.76991 -3.07999
 H 0.59161 -1.08253 2.89299
 H 0.59218 -1.08175 -2.88770
 H 0.21109 0.64962 3.53555
 H 0.21732 0.64882 -3.53413
13
bifur_IRC_Cartesians_noMW_output/new_data/bifur_traj3_Cartesians point 492
C 0.08168 0.33758 1.42073
 C 0.07645 0.33882 -1.42136
 C 0.51048 0.00079 0.00007
 C -0.01743 -0.25391 2.81428
 C -0.01593 -0.25387 -2.81387
 F -0.18264 1.12078 1.57999
 F -0.20075 1.12474 -1.58227
 H -0.93249 -0.77026 3.06893
 H -0.93008 -0.77086 -3.07320
 H 0.59234 -1.08259 2.88757
 H 0.59291 -1.08181 -2.88230
 H 0.20963 0.64570 3.53232
 H 0.21584 0.64491 -3.53090
13
bifur_IRC_Cartesians_noMW_output/new_data/bifur_traj3_Cartesians point 493
C 0.08162 0.33909 1.41944
 C 0.07642 0.34033 -1.42006
 C 0.50773 0.00532 0.00007
 C -0.01761 -0.25477 2.81041
 C -0.01612 -0.25473 -2.80999
 F -0.18043 1.12218 1.58085
 F -0.19847 1.12614 -1.58314
 H -0.93248 -0.77110 3.06299
 H -0.93007 -0.77169 -3.06725
 H 0.59298 -1.08265 2.88282
 H 0.59355 -1.08187 -2.87756
 H 0.20835 0.64227 3.52948
 H 0.21454 0.64148 -3.52806
13
bifur_IRC_Cartesians_noMW_output/new_data/bifur_traj3_Cartesians point 494
C 0.08158 0.34044 1.41829
 C 0.07639 0.34168 -1.41891
 C 0.50527 0.00935 0.00007
 C -0.01778 -0.25553 2.80696
 C -0.01629 -0.25549 -2.80654
 F -0.17847 1.12344 1.58161
 F -0.19645 1.12738 -1.58390
 H -0.93246 -0.77185 3.05770
 H -0.93006 -0.77243 -3.06194
 H 0.59355 -1.08270 2.87859
 H 0.59412 -1.08192 -2.87334
 H 0.20721 0.63921 3.52695
 H 0.21338 0.63842 -3.52554
13
bifur_IRC_Cartesians_noMW_output/new_data/bifur_traj3_Cartesians point 495
C 0.08154 0.34166 1.41725
 C 0.07636 0.34290 -1.41787
 C 0.50305 0.01300 0.00008
 C -0.01792 -0.25622 2.80383
 C -0.01644 -0.25617 -2.80342
 F -0.17669 1.12457 1.58231
 F -0.19461 1.12851 -1.58459
 H -0.93245 -0.77252 3.05291
 H -0.93005 -0.77311 -3.05714
 H 0.59406 -1.08275 2.87476
 H 0.59463 -1.08197 -2.86953
 H 0.20618 0.63644 3.52467
 H 0.21233 0.63566 -3.52325
13
bifur_IRC_Cartesians_noMW_output/new_data/bifur_traj3_Cartesians point 496
C 0.08154 0.34166 1.41725
 C 0.07636 0.34290 -1.41787
 C 0.50305 0.01300 0.00008
 C -0.01792 -0.25622 2.80383
 C -0.01644 -0.25617 -2.80342
 F -0.17669 1.12457 1.58231
 F -0.19461 1.12851 -1.58459
 H -0.93245 -0.77252 3.05292
 H -0.93005 -0.77311 -3.05714
 H 0.59406 -1.08275 2.87476
 H 0.59463 -1.08197 -2.86953
 H 0.20618 0.63644 3.52467
 H 0.21233 0.63566 -3.52325
13
bifur_IRC_Cartesians_noMW_output/new_data/bifur_traj3_Cartesians point 497
C 0.08146 0.34391 1.41534
 C 0.07632 0.34514 -1.41596
 C 0.49897 0.01970 0.00008
 C -0.01819 -0.25749 2.79809
 C -0.01671 -0.25744 -2.79767
 F -0.17342 1.12665 1.58357
 F -0.19124 1.13058 -1.58587
 H -0.93242 -0.77376 3.04412
 H -0.93004 -0.77434 -3.04832
 H 0.59501 -1.08283 2.86773
 H 0.59558 -1.08205 -2.86252
 H 0.20429 0.63135 3.52047
 H 0.21040 0.63058 -3.51905
13
bifur_IRC_Cartesians_noMW_output/new_data/bifur_traj3_Cartesians point 498
C 0.08142 0.34504 1.41437
 C 0.07629 0.34628 -1.41499
 C 0.49691 0.02310 0.00008
 C -0.01833 -0.25813 2.79518
 C -0.01685 -0.25808 -2.79476
 F -0.17176 1.12771 1.58422
 F -0.18953 1.13163 -1.58652
 H -0.93241 -0.77439 3.03966
 H -0.93003 -0.77497 -3.04385
 H 0.59549 -1.08288 2.86416
 H 0.59606 -1.08210 -2.85896
 H 0.20332 0.62877 3.51834
 H 0.20942 0.62801 -3.51692
13
bifur_IRC_Cartesians_noMW_output/new_data/bifur_traj3_Cartesians point 499
C 0.08138 0.34627 1.41333
 C 0.07627 0.34750 -1.41395
 C 0.49468 0.02676 0.00008
 C -0.01848 -0.25882 2.79205
 C -0.01700 -0.25877 -2.79163
 F -0.16998 1.12885 1.58491
 F -0.18769 1.13276 -1.58721
 H -0.93239 -0.77507 3.03486
 H -0.93002 -0.77564 -3.03904
 H 0.59601 -1.08292 2.86032
 H 0.59657 -1.08214 -2.85514
 H 0.20229 0.62600 3.51605
 H 0.20837 0.62524 -3.51464
13
bifur_IRC_Cartesians_noMW_output/new_data/bifur_traj3_Cartesians point 500
C 0.08133 0.34763 1.41217
 C 0.07624 0.34886 -1.41279
 C 0.49220 0.03083 0.00008
 C -0.01864 -0.25959 2.78856
 C -0.01717 -0.25954 -2.78814
 F -0.16800 1.13011 1.58568
 F -0.18565 1.13402 -1.58798
 H -0.93238 -0.77582 3.02953
 H -0.93001 -0.77639 -3.03368
 H 0.59658 -1.08297 2.85605
 H 0.59715 -1.08220 -2.85088
 H 0.20114 0.62291 3.51350
 H 0.20720 0.62215 -3.51209
