# Supplementary material for: Low dimensional representations along intrinsic reaction coordinates and molecular dynamics trajectories using interatomic distance matrices
Source: Chem Sci. 2019 Sep 18;10(43):9954–68. doi: 10.1039/c9sc02742d (PMC6991188; doi:10.1039/c9sc02742d)
Supplement: Supplementary file 1 [file SC-010-C9SC02742D-s001.zip › C9SC02742D-SI/ESI_xyz_files/bifur_IRC_Cartesians_noMW_output/new_data/bifur_traj_A_Cartesians_noMW_PC3.xyz]

13
bifur_IRC_Cartesians_noMW_output/new_data/bifur_traj2_Cartesians point 1
C 0.05209 0.63358 0.81107
 C 0.05332 0.63283 -0.81093
 C -0.99491 1.11001 -0.00020
 C -0.07684 -0.47677 1.77018
 C -0.07700 -0.47714 -1.77064
 F 0.85106 1.50780 1.27633
 F 0.85406 1.50650 -1.27444
 H -0.85361 -1.13256 1.48766
 H -0.85397 -1.13276 -1.48700
 H 0.82968 -1.06962 1.88850
 H 0.82905 -1.06994 -1.89021
 H -0.30582 -0.01589 2.71574
 H -0.30709 -0.01605 -2.71606
13
bifur_IRC_Cartesians_noMW_output/new_data/bifur_traj2_Cartesians point 2
C 0.05204 0.63324 0.81024
 C 0.05327 0.63249 -0.81009
 C -0.99734 1.10970 -0.00020
 C -0.07688 -0.47675 1.77015
 C -0.07704 -0.47713 -1.77061
 F 0.85246 1.50784 1.27465
 F 0.85547 1.50652 -1.27275
 H -0.85337 -1.13300 1.48767
 H -0.85374 -1.13319 -1.48700
 H 0.82989 -1.06953 1.88934
 H 0.82926 -1.06986 -1.89106
 H -0.30637 -0.01509 2.71555
 H -0.30765 -0.01525 -2.71588
13
bifur_IRC_Cartesians_noMW_output/new_data/bifur_traj2_Cartesians point 3
C 0.05200 0.63301 0.80967
 C 0.05324 0.63225 -0.80952
 C -0.99899 1.10949 -0.00020
 C -0.07690 -0.47674 1.77013
 C -0.07706 -0.47712 -1.77059
 F 0.85342 1.50786 1.27351
 F 0.85643 1.50654 -1.27160
 H -0.85321 -1.13329 1.48767
 H -0.85358 -1.13349 -1.48701
 H 0.83003 -1.06947 1.88992
 H 0.82940 -1.06980 -1.89164
 H -0.30675 -0.01454 2.71542
 H -0.30802 -0.01471 -2.71575
13
bifur_IRC_Cartesians_noMW_output/new_data/bifur_traj2_Cartesians point 4
C 0.05200 0.63302 0.80968
 C 0.05324 0.63226 -0.80954
 C -0.99895 1.10950 -0.00020
 C -0.07690 -0.47674 1.77013
 C -0.07706 -0.47712 -1.77059
 F 0.85339 1.50786 1.27354
 F 0.85641 1.50654 -1.27163
 H -0.85322 -1.13329 1.48767
 H -0.85359 -1.13349 -1.48701
 H 0.83003 -1.06948 1.88990
 H 0.82939 -1.06980 -1.89163
 H -0.30673 -0.01455 2.71542
 H -0.30801 -0.01472 -2.71576
13
bifur_IRC_Cartesians_noMW_output/new_data/bifur_traj2_Cartesians point 5
C 0.05204 0.63325 0.81025
 C 0.05327 0.63250 -0.81011
 C -0.99729 1.10971 -0.00020
 C -0.07688 -0.47675 1.77015
 C -0.07704 -0.47713 -1.77061
 F 0.85243 1.50784 1.27469
 F 0.85544 1.50652 -1.27278
 H -0.85338 -1.13299 1.48767
 H -0.85374 -1.13319 -1.48700
 H 0.82988 -1.06954 1.88932
 H 0.82925 -1.06986 -1.89104
 H -0.30636 -0.01510 2.71555
 H -0.30763 -0.01527 -2.71588
13
bifur_IRC_Cartesians_noMW_output/new_data/bifur_traj2_Cartesians point 6
C 0.05209 0.63365 0.81123
 C 0.05333 0.63290 -0.81109
 C -0.99445 1.11007 -0.00020
 C -0.07684 -0.47677 1.77019
 C -0.07700 -0.47714 -1.77065
 F 0.85079 1.50779 1.27665
 F 0.85379 1.50649 -1.27477
 H -0.85365 -1.13248 1.48766
 H -0.85402 -1.13267 -1.48700
 H 0.82964 -1.06964 1.88833
 H 0.82901 -1.06996 -1.89005
 H -0.30572 -0.01604 2.71577
 H -0.30698 -0.01620 -2.71610
13
bifur_IRC_Cartesians_noMW_output/new_data/bifur_traj2_Cartesians point 7
C 0.05217 0.63416 0.81250
 C 0.05340 0.63342 -0.81236
 C -0.99077 1.11054 -0.00020
 C -0.07678 -0.47680 1.77024
 C -0.07694 -0.47717 -1.77069
 F 0.84866 1.50774 1.27919
 F 0.85165 1.50645 -1.27733
 H -0.85401 -1.13181 1.48765
 H -0.85436 -1.13201 -1.48698
 H 0.82932 -1.06978 1.88706
 H 0.82869 -1.07009 -1.88875
 H -0.30489 -0.01725 2.71606
 H -0.30614 -0.01741 -2.71638
13
bifur_IRC_Cartesians_noMW_output/new_data/bifur_traj2_Cartesians point 8
C 0.05225 0.63475 0.81394
 C 0.05348 0.63402 -0.81380
 C -0.98659 1.11107 -0.00019
 C -0.07673 -0.47683 1.77029
 C -0.07688 -0.47719 -1.77074
 F 0.84625 1.50767 1.28208
 F 0.84922 1.50640 -1.28025
 H -0.85441 -1.13106 1.48764
 H -0.85476 -1.13125 -1.48697
 H 0.82896 -1.06993 1.88560
 H 0.82834 -1.07024 -1.88728
 H -0.30394 -0.01863 2.71639
 H -0.30519 -0.01879 -2.71670
13
bifur_IRC_Cartesians_noMW_output/new_data/bifur_traj2_Cartesians point 9
C 0.05234 0.63535 0.81541
 C 0.05356 0.63463 -0.81527
 C -0.98233 1.11161 -0.00019
 C -0.07667 -0.47686 1.77035
 C -0.07682 -0.47721 -1.77079
 F 0.84378 1.50761 1.28502
 F 0.84675 1.50636 -1.28321
 H -0.85482 -1.13029 1.48762
 H -0.85517 -1.13048 -1.48696
 H 0.82859 -1.07009 1.88412
 H 0.82797 -1.07039 -1.88579
 H -0.30298 -0.02004 2.71672
 H -0.30422 -0.02019 -2.71702
13
bifur_IRC_Cartesians_noMW_output/new_data/bifur_traj2_Cartesians point 10
C 0.05241 0.63583 0.81659
 C 0.05362 0.63511 -0.81646
 C -0.97889 1.11205 -0.00019
 C -0.07662 -0.47688 1.77039
 C -0.07677 -0.47723 -1.77083
 F 0.84180 1.50755 1.28739
 F 0.84475 1.50632 -1.28561
 H -0.85515 -1.12967 1.48761
 H -0.85549 -1.12985 -1.48695
 H 0.82829 -1.07021 1.88292
 H 0.82768 -1.07051 -1.88458
 H -0.30220 -0.02117 2.71699
 H -0.30343 -0.02132 -2.71729
13
bifur_IRC_Cartesians_noMW_output/new_data/bifur_traj2_Cartesians point 11
C 0.05244 0.63604 0.81711
 C 0.05365 0.63533 -0.81698
 C -0.97739 1.11224 -0.00019
 C -0.07660 -0.47689 1.77041
 C -0.07674 -0.47724 -1.77085
 F 0.84093 1.50753 1.28843
 F 0.84388 1.50630 -1.28666
 H -0.85529 -1.12940 1.48761
 H -0.85563 -1.12958 -1.48695
 H 0.82816 -1.07027 1.88240
 H 0.82755 -1.07057 -1.88406
 H -0.30186 -0.02167 2.71711
 H -0.30309 -0.02182 -2.71740
13
bifur_IRC_Cartesians_noMW_output/new_data/bifur_traj2_Cartesians point 12
C 0.05244 0.63604 0.81711
 C 0.05365 0.63533 -0.81698
 C -0.97739 1.11224 -0.00019
 C -0.07660 -0.47689 1.77041
 C -0.07674 -0.47724 -1.77085
 F 0.84093 1.50753 1.28843
 F 0.84388 1.50630 -1.28666
 H -0.85529 -1.12940 1.48761
 H -0.85563 -1.12958 -1.48695
 H 0.82816 -1.07027 1.88240
 H 0.82755 -1.07057 -1.88406
 H -0.30186 -0.02167 2.71711
 H -0.30309 -0.02182 -2.71740
13
bifur_IRC_Cartesians_noMW_output/new_data/bifur_traj2_Cartesians point 13
C 0.05241 0.63581 0.81654
 C 0.05362 0.63509 -0.81641
 C -0.97904 1.11203 -0.00019
 C -0.07662 -0.47688 1.77039
 C -0.07677 -0.47723 -1.77083
 F 0.84189 1.50755 1.28729
 F 0.84484 1.50632 -1.28550
 H -0.85513 -1.12970 1.48761
 H -0.85548 -1.12988 -1.48695
 H 0.82831 -1.07021 1.88298
 H 0.82769 -1.07051 -1.88464
 H -0.30224 -0.02112 2.71698
 H -0.30347 -0.02127 -2.71727
13
bifur_IRC_Cartesians_noMW_output/new_data/bifur_traj2_Cartesians point 14
C 0.05236 0.63550 0.81577
 C 0.05358 0.63478 -0.81564
 C -0.98126 1.11175 -0.00019
 C -0.07665 -0.47686 1.77036
 C -0.07680 -0.47722 -1.77080
 F 0.84317 1.50759 1.28575
 F 0.84613 1.50634 -1.28395
 H -0.85492 -1.13010 1.48762
 H -0.85527 -1.13028 -1.48696
 H 0.82850 -1.07012 1.88375
 H 0.82788 -1.07043 -1.88542
 H -0.30274 -0.02039 2.71680
 H -0.30397 -0.02054 -2.71711
13
bifur_IRC_Cartesians_noMW_output/new_data/bifur_traj2_Cartesians point 15
C 0.05230 0.63510 0.81480
 C 0.05353 0.63437 -0.81466
 C -0.98411 1.11138 -0.00019
 C -0.07669 -0.47684 1.77032
 C -0.07684 -0.47720 -1.77077
 F 0.84481 1.50763 1.28379
 F 0.84778 1.50638 -1.28197
 H -0.85465 -1.13061 1.48763
 H -0.85500 -1.13080 -1.48696
 H 0.82874 -1.07002 1.88474
 H 0.82812 -1.07033 -1.88641
 H -0.30338 -0.01945 2.71658
 H -0.30462 -0.01961 -2.71689
13
bifur_IRC_Cartesians_noMW_output/new_data/bifur_traj2_Cartesians point 16
C 0.05224 0.63466 0.81373
 C 0.05347 0.63393 -0.81359
 C -0.98719 1.11099 -0.00019
 C -0.07673 -0.47682 1.77028
 C -0.07689 -0.47719 -1.77073
 F 0.84660 1.50768 1.28166
 F 0.84958 1.50641 -1.27982
 H -0.85435 -1.13117 1.48764
 H -0.85470 -1.13136 -1.48697
 H 0.82901 -1.06991 1.88581
 H 0.82839 -1.07022 -1.88750
 H -0.30408 -0.01843 2.71634
 H -0.30533 -0.01859 -2.71665
13
bifur_IRC_Cartesians_noMW_output/new_data/bifur_traj2_Cartesians point 17
C 0.05220 0.63438 0.81304
 C 0.05343 0.63365 -0.81290
 C -0.98920 1.11074 -0.00020
 C -0.07676 -0.47681 1.77026
 C -0.07692 -0.47717 -1.77071
 F 0.84776 1.50771 1.28028
 F 0.85074 1.50643 -1.27842
 H -0.85416 -1.13153 1.48764
 H -0.85451 -1.13172 -1.48698
 H 0.82918 -1.06983 1.88651
 H 0.82856 -1.07015 -1.88820
 H -0.30453 -0.01777 2.71618
 H -0.30579 -0.01793 -2.71650
13
bifur_IRC_Cartesians_noMW_output/new_data/bifur_traj2_Cartesians point 18
C 0.05221 0.63443 0.81316
 C 0.05343 0.63370 -0.81302
 C -0.98886 1.11078 -0.00020
 C -0.07676 -0.47681 1.77026
 C -0.07691 -0.47718 -1.77071
 F 0.84756 1.50771 1.28051
 F 0.85054 1.50643 -1.27866
 H -0.85419 -1.13147 1.48764
 H -0.85455 -1.13166 -1.48698
 H 0.82915 -1.06985 1.88639
 H 0.82853 -1.07016 -1.88808
 H -0.30446 -0.01788 2.71621
 H -0.30571 -0.01804 -2.71653
13
bifur_IRC_Cartesians_noMW_output/new_data/bifur_traj2_Cartesians point 19
C 0.05225 0.63474 0.81392
 C 0.05348 0.63401 -0.81378
 C -0.98666 1.11106 -0.00019
 C -0.07673 -0.47683 1.77029
 C -0.07688 -0.47719 -1.77074
 F 0.84629 1.50767 1.28203
 F 0.84926 1.50640 -1.28020
 H -0.85440 -1.13107 1.48764
 H -0.85475 -1.13126 -1.48697
 H 0.82896 -1.06993 1.88563
 H 0.82834 -1.07024 -1.88731
 H -0.30396 -0.01861 2.71638
 H -0.30521 -0.01877 -2.71669
13
bifur_IRC_Cartesians_noMW_output/new_data/bifur_traj2_Cartesians point 20
C 0.05232 0.63522 0.81510
 C 0.05354 0.63450 -0.81497
 C -0.98322 1.11150 -0.00019
 C -0.07668 -0.47685 1.77034
 C -0.07683 -0.47721 -1.77078
 F 0.84430 1.50762 1.28440
 F 0.84727 1.50637 -1.28259
 H -0.85473 -1.13045 1.48763
 H -0.85508 -1.13064 -1.48696
 H 0.82867 -1.07005 1.88443
 H 0.82805 -1.07036 -1.88610
 H -0.30318 -0.01974 2.71665
 H -0.30442 -0.01990 -2.71696
13
bifur_IRC_Cartesians_noMW_output/new_data/bifur_traj2_Cartesians point 21
C 0.05241 0.63582 0.81657
 C 0.05362 0.63511 -0.81644
 C -0.97895 1.11204 -0.00019
 C -0.07662 -0.47688 1.77039
 C -0.07677 -0.47723 -1.77083
 F 0.84184 1.50755 1.28735
 F 0.84479 1.50632 -1.28557
 H -0.85514 -1.12969 1.48761
 H -0.85549 -1.12987 -1.48695
 H 0.82830 -1.07021 1.88295
 H 0.82768 -1.07051 -1.88460
 H -0.30222 -0.02115 2.71698
 H -0.30345 -0.02130 -2.71728
13
bifur_IRC_Cartesians_noMW_output/new_data/bifur_traj2_Cartesians point 22
C 0.05251 0.63650 0.81825
 C 0.05372 0.63580 -0.81812
 C -0.97407 1.11266 -0.00019
 C -0.07655 -0.47691 1.77046
 C -0.07670 -0.47726 -1.77089
 F 0.83901 1.50748 1.29072
 F 0.84195 1.50626 -1.28897
 H -0.85561 -1.12881 1.48760
 H -0.85595 -1.12898 -1.48694
 H 0.82788 -1.07039 1.88125
 H 0.82727 -1.07068 -1.88289
 H -0.30111 -0.02276 2.71737
 H -0.30233 -0.02291 -2.71765
13
bifur_IRC_Cartesians_noMW_output/new_data/bifur_traj2_Cartesians point 23
C 0.05251 0.63650 0.81825
 C 0.05372 0.63580 -0.81812
 C -0.97407 1.11266 -0.00019
 C -0.07655 -0.47691 1.77046
 C -0.07670 -0.47726 -1.77089
 F 0.83901 1.50748 1.29072
 F 0.84195 1.50626 -1.28897
 H -0.85561 -1.12881 1.48760
 H -0.85595 -1.12898 -1.48694
 H 0.82788 -1.07039 1.88125
 H 0.82727 -1.07068 -1.88289
 H -0.30111 -0.02276 2.71737
 H -0.30233 -0.02291 -2.71765
13
bifur_IRC_Cartesians_noMW_output/new_data/bifur_traj2_Cartesians point 24
C 0.05271 0.63792 0.82175
 C 0.05391 0.63724 -0.82162
 C -0.96393 1.11395 -0.00018
 C -0.07641 -0.47699 1.77059
 C -0.07655 -0.47732 -1.77100
 F 0.83315 1.50732 1.29772
 F 0.83606 1.50615 -1.29604
 H -0.85659 -1.12698 1.48757
 H -0.85691 -1.12715 -1.48691
 H 0.82700 -1.07076 1.87772
 H 0.82640 -1.07104 -1.87933
 H -0.29882 -0.02611 2.71816
 H -0.30002 -0.02624 -2.71843
13
bifur_IRC_Cartesians_noMW_output/new_data/bifur_traj2_Cartesians point 25
C 0.05278 0.63841 0.82295
 C 0.05398 0.63774 -0.82283
 C -0.96045 1.11439 -0.00018
 C -0.07636 -0.47701 1.77064
 C -0.07649 -0.47734 -1.77105
 F 0.83114 1.50727 1.30013
 F 0.83403 1.50611 -1.29847
 H -0.85692 -1.12635 1.48756
 H -0.85724 -1.12652 -1.48689
 H 0.82670 -1.07089 1.87651
 H 0.82610 -1.07117 -1.87810
 H -0.29803 -0.02726 2.71843
 H -0.29922 -0.02739 -2.71869
13
bifur_IRC_Cartesians_noMW_output/new_data/bifur_traj2_Cartesians point 26
C 0.05283 0.63875 0.82380
 C 0.05402 0.63809 -0.82368
 C -0.95798 1.11471 -0.00018
 C -0.07632 -0.47703 1.77067
 C -0.07646 -0.47735 -1.77107
 F 0.82971 1.50723 1.30183
 F 0.83260 1.50608 -1.30018
 H -0.85716 -1.12591 1.48755
 H -0.85748 -1.12607 -1.48689
 H 0.82649 -1.07098 1.87566
 H 0.82589 -1.07125 -1.87724
 H -0.29748 -0.02807 2.71862
 H -0.29866 -0.02820 -2.71888
13
bifur_IRC_Cartesians_noMW_output/new_data/bifur_traj2_Cartesians point 27
C 0.05288 0.63907 0.82457
 C 0.05406 0.63841 -0.82445
 C -0.95574 1.11499 -0.00017
 C -0.07629 -0.47704 1.77070
 C -0.07643 -0.47737 -1.77110
 F 0.82842 1.50719 1.30338
 F 0.83130 1.50606 -1.30175
 H -0.85738 -1.12550 1.48754
 H -0.85769 -1.12566 -1.48688
 H 0.82629 -1.07106 1.87487
 H 0.82570 -1.07133 -1.87645
 H -0.29697 -0.02881 2.71880
 H -0.29815 -0.02894 -2.71905
13
bifur_IRC_Cartesians_noMW_output/new_data/bifur_traj2_Cartesians point 28
C 0.05293 0.63944 0.82549
 C 0.05412 0.63879 -0.82538
 C -0.95307 1.11533 -0.00017
 C -0.07626 -0.47706 1.77074
 C -0.07639 -0.47738 -1.77113
 F 0.82687 1.50715 1.30522
 F 0.82974 1.50603 -1.30361
 H -0.85763 -1.12502 1.48754
 H -0.85794 -1.12518 -1.48687
 H 0.82606 -1.07116 1.87395
 H 0.82547 -1.07143 -1.87551
 H -0.29637 -0.02969 2.71900
 H -0.29754 -0.02982 -2.71926
13
bifur_IRC_Cartesians_noMW_output/new_data/bifur_traj2_Cartesians point 29
C 0.05301 0.63997 0.82678
 C 0.05419 0.63932 -0.82667
 C -0.94933 1.11581 -0.00017
 C -0.07620 -0.47709 1.77079
 C -0.07633 -0.47740 -1.77118
 F 0.82471 1.50709 1.30781
 F 0.82757 1.50598 -1.30622
 H -0.85799 -1.12435 1.48752
 H -0.85830 -1.12450 -1.48686
 H 0.82574 -1.07129 1.87264
 H 0.82515 -1.07156 -1.87420
 H -0.29552 -0.03093 2.71930
 H -0.29668 -0.03105 -2.71954
13
bifur_IRC_Cartesians_noMW_output/new_data/bifur_traj2_Cartesians point 30
C 0.05312 0.64076 0.82872
 C 0.05429 0.64012 -0.82862
 C -0.94369 1.11653 -0.00017
 C -0.07612 -0.47713 1.77086
 C -0.07625 -0.47744 -1.77124
 F 0.82145 1.50701 1.31170
 F 0.82429 1.50592 -1.31015
 H -0.85854 -1.12333 1.48751
 H -0.85884 -1.12348 -1.48685
 H 0.82525 -1.07150 1.87068
 H 0.82467 -1.07176 -1.87222
 H -0.29425 -0.03279 2.71974
 H -0.29540 -0.03291 -2.71997
13
bifur_IRC_Cartesians_noMW_output/new_data/bifur_traj2_Cartesians point 31
C 0.05327 0.64182 0.83133
 C 0.05444 0.64120 -0.83123
 C -0.93611 1.11749 -0.00016
 C -0.07602 -0.47718 1.77096
 C -0.07614 -0.47748 -1.77133
 F 0.81707 1.50689 1.31693
 F 0.81989 1.50584 -1.31543
 H -0.85927 -1.12197 1.48749
 H -0.85955 -1.12211 -1.48682
 H 0.82460 -1.07178 1.86805
 H 0.82402 -1.07203 -1.86956
 H -0.29254 -0.03528 2.72033
 H -0.29367 -0.03540 -2.72055
13
bifur_IRC_Cartesians_noMW_output/new_data/bifur_traj2_Cartesians point 32
C 0.05344 0.64300 0.83426
 C 0.05460 0.64241 -0.83416
 C -0.92763 1.11857 -0.00016
 C -0.07590 -0.47724 1.77107
 C -0.07601 -0.47753 -1.77143
 F 0.81217 1.50676 1.32279
 F 0.81496 1.50574 -1.32135
 H -0.86008 -1.12044 1.48746
 H -0.86036 -1.12057 -1.48680
 H 0.82386 -1.07209 1.86510
 H 0.82329 -1.07233 -1.86658
 H -0.29062 -0.03808 2.72099
 H -0.29173 -0.03819 -2.72120
13
bifur_IRC_Cartesians_noMW_output/new_data/bifur_traj2_Cartesians point 33
C 0.05362 0.64424 0.83730
 C 0.05477 0.64367 -0.83722
 C -0.91877 1.11970 -0.00015
 C -0.07577 -0.47730 1.77119
 C -0.07588 -0.47758 -1.77154
 F 0.80705 1.50662 1.32890
 F 0.80981 1.50564 -1.32752
 H -0.86093 -1.11885 1.48743
 H -0.86120 -1.11897 -1.48677
 H 0.82310 -1.07241 1.86202
 H 0.82253 -1.07264 -1.86347
 H -0.28862 -0.04100 2.72168
 H -0.28971 -0.04111 -2.72187
13
bifur_IRC_Cartesians_noMW_output/new_data/bifur_traj2_Cartesians point 34
C 0.05362 0.64424 0.83730
 C 0.05477 0.64367 -0.83722
 C -0.91877 1.11970 -0.00015
 C -0.07577 -0.47730 1.77119
 C -0.07588 -0.47758 -1.77154
 F 0.80705 1.50662 1.32890
 F 0.80981 1.50564 -1.32752
 H -0.86093 -1.11885 1.48743
 H -0.86120 -1.11897 -1.48677
 H 0.82310 -1.07241 1.86202
 H 0.82253 -1.07264 -1.86347
 H -0.28862 -0.04100 2.72168
 H -0.28971 -0.04111 -2.72187
13
bifur_IRC_Cartesians_noMW_output/new_data/bifur_traj2_Cartesians point 35
C 0.05400 0.64682 0.84365
 C 0.05512 0.64629 -0.84358
 C -0.90035 1.12204 -0.00014
 C -0.07552 -0.47743 1.77144
 C -0.07561 -0.47768 -1.77175
 F 0.79640 1.50633 1.34163
 F 0.79911 1.50543 -1.34036
 H -0.86271 -1.11553 1.48738
 H -0.86295 -1.11563 -1.48672
 H 0.82151 -1.07309 1.85561
 H 0.82096 -1.07330 -1.85700
 H -0.28445 -0.04708 2.72312
 H -0.28550 -0.04717 -2.72328
13
bifur_IRC_Cartesians_noMW_output/new_data/bifur_traj2_Cartesians point 36
C 0.05419 0.64816 0.84695
 C 0.05530 0.64765 -0.84689
 C -0.89077 1.12326 -0.00013
 C -0.07538 -0.47750 1.77156
 C -0.07547 -0.47774 -1.77186
 F 0.79086 1.50619 1.34824
 F 0.79354 1.50533 -1.34704
 H -0.86363 -1.11380 1.48735
 H -0.86386 -1.11390 -1.48669
 H 0.82068 -1.07344 1.85228
 H 0.82014 -1.07363 -1.85363
 H -0.28229 -0.05024 2.72387
 H -0.28331 -0.05032 -2.72401
13
bifur_IRC_Cartesians_noMW_output/new_data/bifur_traj2_Cartesians point 37
C 0.05438 0.64950 0.85025
 C 0.05548 0.64902 -0.85019
 C -0.88119 1.12448 -0.00013
 C -0.07525 -0.47757 1.77169
 C -0.07533 -0.47779 -1.77198
 F 0.78533 1.50604 1.35486
 F 0.78797 1.50522 -1.35372
 H -0.86455 -1.11208 1.48732
 H -0.86477 -1.11217 -1.48666
 H 0.81985 -1.07379 1.84895
 H 0.81932 -1.07397 -1.85027
 H -0.28012 -0.05340 2.72462
 H -0.28113 -0.05348 -2.72474
13
bifur_IRC_Cartesians_noMW_output/new_data/bifur_traj2_Cartesians point 38
C 0.05456 0.65073 0.85327
 C 0.05565 0.65026 -0.85321
 C -0.87245 1.12559 -0.00012
 C -0.07512 -0.47763 1.77181
 C -0.07520 -0.47784 -1.77208
 F 0.78027 1.50590 1.36090
 F 0.78289 1.50512 -1.35981
 H -0.86539 -1.11051 1.48730
 H -0.86560 -1.11058 -1.48664
 H 0.81909 -1.07411 1.84591
 H 0.81857 -1.07428 -1.84720
 H -0.27815 -0.05629 2.72530
 H -0.27913 -0.05635 -2.72541
13
bifur_IRC_Cartesians_noMW_output/new_data/bifur_traj2_Cartesians point 39
C 0.05471 0.65179 0.85589
 C 0.05579 0.65134 -0.85584
 C -0.86483 1.12656 -0.00012
 C -0.07502 -0.47768 1.77191
 C -0.07509 -0.47789 -1.77217
 F 0.77587 1.50578 1.36615
 F 0.77847 1.50503 -1.36512
 H -0.86612 -1.10913 1.48727
 H -0.86632 -1.10920 -1.48661
 H 0.81844 -1.07439 1.84326
 H 0.81792 -1.07455 -1.84453
 H -0.27643 -0.05880 2.72589
 H -0.27739 -0.05886 -2.72599
13
bifur_IRC_Cartesians_noMW_output/new_data/bifur_traj2_Cartesians point 40
C 0.05485 0.65276 0.85826
 C 0.05593 0.65232 -0.85822
 C -0.85795 1.12743 -0.00011
 C -0.07492 -0.47773 1.77200
 C -0.07498 -0.47793 -1.77225
 F 0.77190 1.50568 1.37090
 F 0.77447 1.50496 -1.36992
 H -0.86679 -1.10790 1.48725
 H -0.86698 -1.10796 -1.48659
 H 0.81784 -1.07464 1.84087
 H 0.81733 -1.07480 -1.84211
 H -0.27487 -0.06107 2.72643
 H -0.27582 -0.06112 -2.72651
13
bifur_IRC_Cartesians_noMW_output/new_data/bifur_traj2_Cartesians point 41
C 0.05498 0.65366 0.86047
 C 0.05605 0.65324 -0.86043
 C -0.85154 1.12825 -0.00011
 C -0.07483 -0.47778 1.77208
 C -0.07489 -0.47796 -1.77233
 F 0.76819 1.50558 1.37533
 F 0.77074 1.50488 -1.37439
 H -0.86740 -1.10674 1.48723
 H -0.86759 -1.10680 -1.48657
 H 0.81729 -1.07488 1.83864
 H 0.81678 -1.07502 -1.83986
 H -0.27342 -0.06319 2.72693
 H -0.27436 -0.06324 -2.72700
13
bifur_IRC_Cartesians_noMW_output/new_data/bifur_traj2_Cartesians point 42
C 0.05510 0.65449 0.86252
 C 0.05616 0.65408 -0.86249
 C -0.84558 1.12901 -0.00011
 C -0.07475 -0.47782 1.77216
 C -0.07480 -0.47800 -1.77240
 F 0.76474 1.50549 1.37945
 F 0.76728 1.50482 -1.37854
 H -0.86798 -1.10567 1.48722
 H -0.86815 -1.10572 -1.48656
 H 0.81677 -1.07510 1.83657
 H 0.81627 -1.07524 -1.83777
 H -0.27208 -0.06515 2.72740
 H -0.27300 -0.06520 -2.72746
13
bifur_IRC_Cartesians_noMW_output/new_data/bifur_traj2_Cartesians point 43
C 0.05521 0.65523 0.86434
 C 0.05626 0.65483 -0.86431
 C -0.84031 1.12968 -0.00010
 C -0.07467 -0.47786 1.77223
 C -0.07472 -0.47803 -1.77246
 F 0.76170 1.50540 1.38309
 F 0.76422 1.50476 -1.38222
 H -0.86848 -1.10472 1.48720
 H -0.86865 -1.10477 -1.48654
 H 0.81632 -1.07529 1.83473
 H 0.81582 -1.07542 -1.83591
 H -0.27089 -0.06689 2.72781
 H -0.27179 -0.06693 -2.72786
13
bifur_IRC_Cartesians_noMW_output/new_data/bifur_traj2_Cartesians point 44
C 0.05529 0.65576 0.86565
 C 0.05633 0.65537 -0.86562
 C -0.83651 1.13016 -0.00010
 C -0.07462 -0.47788 1.77228
 C -0.07467 -0.47805 -1.77250
 F 0.75950 1.50534 1.38571
 F 0.76200 1.50472 -1.38487
 H -0.86885 -1.10403 1.48719
 H -0.86901 -1.10408 -1.48653
 H 0.81599 -1.07543 1.83341
 H 0.81549 -1.07556 -1.83458
 H -0.27003 -0.06814 2.72811
 H -0.27092 -0.06818 -2.72815
13
bifur_IRC_Cartesians_noMW_output/new_data/bifur_traj2_Cartesians point 45
C 0.05529 0.65576 0.86565
 C 0.05633 0.65537 -0.86562
 C -0.83651 1.13016 -0.00010
 C -0.07462 -0.47788 1.77228
 C -0.07467 -0.47805 -1.77250
 F 0.75950 1.50534 1.38571
 F 0.76200 1.50472 -1.38487
 H -0.86885 -1.10403 1.48719
 H -0.86901 -1.10408 -1.48653
 H 0.81599 -1.07543 1.83341
 H 0.81550 -1.07556 -1.83458
 H -0.27003 -0.06814 2.72811
 H -0.27092 -0.06818 -2.72815
13
bifur_IRC_Cartesians_noMW_output/new_data/bifur_traj2_Cartesians point 46
C 0.05530 0.65583 0.86582
 C 0.05634 0.65544 -0.86579
 C -0.83602 1.13022 -0.00010
 C -0.07461 -0.47789 1.77229
 C -0.07466 -0.47805 -1.77251
 F 0.75922 1.50534 1.38605
 F 0.76172 1.50471 -1.38520
 H -0.86890 -1.10395 1.48719
 H -0.86906 -1.10399 -1.48653
 H 0.81595 -1.07545 1.83324
 H 0.81545 -1.07557 -1.83441
 H -0.26992 -0.06830 2.72814
 H -0.27081 -0.06834 -2.72819
13
bifur_IRC_Cartesians_noMW_output/new_data/bifur_traj2_Cartesians point 47
C 0.05525 0.65554 0.86512
 C 0.05630 0.65515 -0.86509
 C -0.83806 1.12996 -0.00010
 C -0.07464 -0.47787 1.77226
 C -0.07469 -0.47804 -1.77248
 F 0.76039 1.50537 1.38464
 F 0.76290 1.50473 -1.38379
 H -0.86870 -1.10431 1.48719
 H -0.86887 -1.10436 -1.48653
 H 0.81612 -1.07537 1.83395
 H 0.81563 -1.07550 -1.83512
 H -0.27038 -0.06763 2.72798
 H -0.27128 -0.06767 -2.72803
13
bifur_IRC_Cartesians_noMW_output/new_data/bifur_traj2_Cartesians point 48
C 0.05520 0.65514 0.86413
 C 0.05625 0.65475 -0.86410
 C -0.84090 1.12960 -0.00010
 C -0.07468 -0.47785 1.77223
 C -0.07473 -0.47802 -1.77245
 F 0.76204 1.50541 1.38268
 F 0.76456 1.50477 -1.38180
 H -0.86843 -1.10483 1.48720
 H -0.86860 -1.10487 -1.48654
 H 0.81637 -1.07527 1.83494
 H 0.81587 -1.07540 -1.83612
 H -0.27102 -0.06669 2.72776
 H -0.27193 -0.06674 -2.72781
13
bifur_IRC_Cartesians_noMW_output/new_data/bifur_traj2_Cartesians point 49
C 0.05513 0.65465 0.86292
 C 0.05618 0.65425 -0.86288
 C -0.84444 1.12915 -0.00010
 C -0.07473 -0.47783 1.77218
 C -0.07478 -0.47800 -1.77241
 F 0.76408 1.50547 1.38024
 F 0.76661 1.50481 -1.37934
 H -0.86809 -1.10546 1.48721
 H -0.86826 -1.10551 -1.48655
 H 0.81667 -1.07514 1.83617
 H 0.81617 -1.07528 -1.83736
 H -0.27182 -0.06553 2.72749
 H -0.27274 -0.06557 -2.72755
13
bifur_IRC_Cartesians_noMW_output/new_data/bifur_traj2_Cartesians point 50
C 0.05504 0.65407 0.86148
 C 0.05610 0.65365 -0.86145
 C -0.84860 1.12862 -0.00011
 C -0.07479 -0.47780 1.77212
 C -0.07485 -0.47798 -1.77236
 F 0.76649 1.50553 1.37736
 F 0.76903 1.50485 -1.37644
 H -0.86769 -1.10621 1.48723
 H -0.86787 -1.10627 -1.48656
 H 0.81703 -1.07499 1.83762
 H 0.81653 -1.07513 -1.83883
 H -0.27276 -0.06415 2.72716
 H -0.27369 -0.06420 -2.72723
13
bifur_IRC_Cartesians_noMW_output/new_data/bifur_traj2_Cartesians point 51
C 0.05495 0.65345 0.85996
 C 0.05602 0.65303 -0.85992
 C -0.85301 1.12806 -0.00011
 C -0.07485 -0.47777 1.77206
 C -0.07491 -0.47795 -1.77231
 F 0.76904 1.50560 1.37432
 F 0.77160 1.50490 -1.37336
 H -0.86726 -1.10701 1.48724
 H -0.86745 -1.10706 -1.48658
 H 0.81741 -1.07483 1.83915
 H 0.81691 -1.07497 -1.84037
 H -0.27376 -0.06270 2.72682
 H -0.27469 -0.06275 -2.72689
13
bifur_IRC_Cartesians_noMW_output/new_data/bifur_traj2_Cartesians point 52
C 0.05487 0.65290 0.85861
 C 0.05594 0.65247 -0.85856
 C -0.85695 1.12756 -0.00011
 C -0.07491 -0.47774 1.77201
 C -0.07497 -0.47793 -1.77226
 F 0.77132 1.50566 1.37160
 F 0.77389 1.50495 -1.37062
 H -0.86688 -1.10771 1.48725
 H -0.86707 -1.10778 -1.48659
 H 0.81776 -1.07468 1.84052
 H 0.81724 -1.07483 -1.84176
 H -0.27465 -0.06140 2.72651
 H -0.27559 -0.06145 -2.72659
13
bifur_IRC_Cartesians_noMW_output/new_data/bifur_traj2_Cartesians point 53
C 0.05481 0.65244 0.85748
 C 0.05588 0.65200 -0.85744
 C -0.86021 1.12715 -0.00011
 C -0.07495 -0.47772 1.77197
 C -0.07502 -0.47791 -1.77222
 F 0.77320 1.50571 1.36935
 F 0.77578 1.50498 -1.36835
 H -0.86657 -1.10830 1.48726
 H -0.86676 -1.10837 -1.48660
 H 0.81804 -1.07456 1.84165
 H 0.81752 -1.07472 -1.84290
 H -0.27538 -0.06033 2.72625
 H -0.27634 -0.06038 -2.72634
13
bifur_IRC_Cartesians_noMW_output/new_data/bifur_traj2_Cartesians point 54
C 0.05475 0.65207 0.85658
 C 0.05583 0.65163 -0.85653
 C -0.86283 1.12681 -0.00012
 C -0.07499 -0.47770 1.77193
 C -0.07506 -0.47790 -1.77219
 F 0.77472 1.50575 1.36753
 F 0.77730 1.50501 -1.36651
 H -0.86632 -1.10877 1.48727
 H -0.86651 -1.10884 -1.48661
 H 0.81826 -1.07447 1.84257
 H 0.81775 -1.07462 -1.84382
 H -0.27598 -0.05946 2.72605
 H -0.27694 -0.05952 -2.72614
13
bifur_IRC_Cartesians_noMW_output/new_data/bifur_traj2_Cartesians point 55
C 0.05471 0.65179 0.85587
 C 0.05579 0.65134 -0.85582
 C -0.86489 1.12655 -0.00012
 C -0.07502 -0.47768 1.77191
 C -0.07509 -0.47789 -1.77217
 F 0.77590 1.50578 1.36611
 F 0.77850 1.50504 -1.36508
 H -0.86612 -1.10914 1.48727
 H -0.86632 -1.10922 -1.48661
 H 0.81844 -1.07439 1.84328
 H 0.81792 -1.07455 -1.84455
 H -0.27644 -0.05878 2.72589
 H -0.27740 -0.05884 -2.72598
13
bifur_IRC_Cartesians_noMW_output/new_data/bifur_traj2_Cartesians point 56
C 0.05471 0.65179 0.85587
 C 0.05579 0.65134 -0.85582
 C -0.86489 1.12655 -0.00012
 C -0.07502 -0.47768 1.77191
 C -0.07509 -0.47789 -1.77217
 F 0.77590 1.50578 1.36611
 F 0.77850 1.50504 -1.36508
 H -0.86612 -1.10914 1.48727
 H -0.86632 -1.10921 -1.48661
 H 0.81844 -1.07439 1.84328
 H 0.81792 -1.07455 -1.84455
 H -0.27644 -0.05878 2.72589
 H -0.27740 -0.05884 -2.72598
13
bifur_IRC_Cartesians_noMW_output/new_data/bifur_traj2_Cartesians point 57
C 0.05465 0.65137 0.85485
 C 0.05574 0.65091 -0.85480
 C -0.86785 1.12617 -0.00012
 C -0.07506 -0.47766 1.77187
 C -0.07513 -0.47787 -1.77213
 F 0.77762 1.50583 1.36407
 F 0.78022 1.50507 -1.36302
 H -0.86583 -1.10968 1.48728
 H -0.86604 -1.10975 -1.48662
 H 0.81870 -1.07428 1.84431
 H 0.81818 -1.07445 -1.84559
 H -0.27711 -0.05780 2.72566
 H -0.27808 -0.05787 -2.72576
13
bifur_IRC_Cartesians_noMW_output/new_data/bifur_traj2_Cartesians point 58
C 0.05463 0.65118 0.85439
 C 0.05571 0.65072 -0.85434
 C -0.86919 1.12600 -0.00012
 C -0.07508 -0.47765 1.77185
 C -0.07515 -0.47786 -1.77212
 F 0.77839 1.50585 1.36314
 F 0.78100 1.50508 -1.36208
 H -0.86570 -1.10992 1.48729
 H -0.86591 -1.10999 -1.48663
 H 0.81881 -1.07423 1.84478
 H 0.81829 -1.07440 -1.84606
 H -0.27741 -0.05736 2.72555
 H -0.27839 -0.05743 -2.72566
13
bifur_IRC_Cartesians_noMW_output/new_data/bifur_traj2_Cartesians point 59
C 0.05460 0.65102 0.85399
 C 0.05569 0.65056 -0.85393
 C -0.87036 1.12585 -0.00012
 C -0.07509 -0.47764 1.77183
 C -0.07517 -0.47785 -1.77210
 F 0.77906 1.50587 1.36234
 F 0.78168 1.50510 -1.36127
 H -0.86559 -1.11013 1.48729
 H -0.86580 -1.11020 -1.48663
 H 0.81891 -1.07419 1.84518
 H 0.81839 -1.07436 -1.84647
 H -0.27768 -0.05698 2.72546
 H -0.27865 -0.05704 -2.72557
13
bifur_IRC_Cartesians_noMW_output/new_data/bifur_traj2_Cartesians point 60
C 0.05459 0.65092 0.85374
 C 0.05568 0.65046 -0.85369
 C -0.87106 1.12576 -0.00012
 C -0.07510 -0.47764 1.77182
 C -0.07518 -0.47785 -1.77210
 F 0.77947 1.50588 1.36185
 F 0.78209 1.50510 -1.36078
 H -0.86552 -1.11026 1.48729
 H -0.86573 -1.11033 -1.48663
 H 0.81897 -1.07416 1.84543
 H 0.81845 -1.07433 -1.84671
 H -0.27784 -0.05674 2.72541
 H -0.27881 -0.05681 -2.72551
13
bifur_IRC_Cartesians_noMW_output/new_data/bifur_traj2_Cartesians point 61
C 0.05458 0.65090 0.85369
 C 0.05567 0.65043 -0.85364
 C -0.87122 1.12574 -0.00012
 C -0.07511 -0.47764 1.77182
 C -0.07518 -0.47785 -1.77209
 F 0.77957 1.50588 1.36174
 F 0.78218 1.50511 -1.36067
 H -0.86551 -1.11029 1.48729
 H -0.86572 -1.11036 -1.48663
 H 0.81899 -1.07416 1.84548
 H 0.81847 -1.07433 -1.84677
 H -0.27787 -0.05669 2.72539
 H -0.27885 -0.05676 -2.72550
13
bifur_IRC_Cartesians_noMW_output/new_data/bifur_traj2_Cartesians point 62
C 0.05459 0.65095 0.85380
 C 0.05568 0.65048 -0.85375
 C -0.87090 1.12579 -0.00012
 C -0.07510 -0.47764 1.77183
 C -0.07517 -0.47785 -1.77210
 F 0.77938 1.50588 1.36196
 F 0.78199 1.50510 -1.36089
 H -0.86554 -1.11023 1.48729
 H -0.86575 -1.11030 -1.48663
 H 0.81896 -1.07417 1.84537
 H 0.81844 -1.07434 -1.84666
 H -0.27780 -0.05680 2.72542
 H -0.27878 -0.05686 -2.72553
13
bifur_IRC_Cartesians_noMW_output/new_data/bifur_traj2_Cartesians point 63
C 0.05461 0.65105 0.85405
 C 0.05569 0.65058 -0.85400
 C -0.87017 1.12588 -0.00012
 C -0.07509 -0.47765 1.77184
 C -0.07516 -0.47786 -1.77211
 F 0.77896 1.50587 1.36247
 F 0.78157 1.50509 -1.36140
 H -0.86561 -1.11010 1.48729
 H -0.86582 -1.11017 -1.48663
 H 0.81890 -1.07420 1.84512
 H 0.81838 -1.07436 -1.84640
 H -0.27763 -0.05704 2.72548
 H -0.27861 -0.05710 -2.72558
13
bifur_IRC_Cartesians_noMW_output/new_data/bifur_traj2_Cartesians point 64
C 0.05463 0.65121 0.85446
 C 0.05572 0.65075 -0.85441
 C -0.86898 1.12603 -0.00012
 C -0.07507 -0.47765 1.77185
 C -0.07515 -0.47786 -1.77212
 F 0.77827 1.50585 1.36329
 F 0.78088 1.50508 -1.36223
 H -0.86573 -1.10988 1.48729
 H -0.86593 -1.10996 -1.48662
 H 0.81879 -1.07424 1.84470
 H 0.81827 -1.07441 -1.84598
 H -0.27736 -0.05743 2.72557
 H -0.27834 -0.05750 -2.72567
13
bifur_IRC_Cartesians_noMW_output/new_data/bifur_traj2_Cartesians point 65
C 0.05467 0.65149 0.85513
 C 0.05575 0.65103 -0.85508
 C -0.86704 1.12628 -0.00012
 C -0.07505 -0.47767 1.77188
 C -0.07512 -0.47787 -1.77214
 F 0.77715 1.50582 1.36463
 F 0.77975 1.50506 -1.36358
 H -0.86591 -1.10953 1.48728
 H -0.86611 -1.10960 -1.48662
 H 0.81863 -1.07431 1.84403
 H 0.81811 -1.07448 -1.84530
 H -0.27693 -0.05807 2.72572
 H -0.27790 -0.05813 -2.72582
13
bifur_IRC_Cartesians_noMW_output/new_data/bifur_traj2_Cartesians point 66
C 0.05473 0.65191 0.85619
 C 0.05581 0.65147 -0.85614
 C -0.86397 1.12667 -0.00012
 C -0.07500 -0.47769 1.77192
 C -0.07507 -0.47789 -1.77218
 F 0.77537 1.50577 1.36675
 F 0.77797 1.50502 -1.36572
 H -0.86621 -1.10898 1.48727
 H -0.86641 -1.10905 -1.48661
 H 0.81836 -1.07442 1.84296
 H 0.81785 -1.07458 -1.84422
 H -0.27623 -0.05908 2.72596
 H -0.27720 -0.05914 -2.72605
13
bifur_IRC_Cartesians_noMW_output/new_data/bifur_traj2_Cartesians point 67
C 0.05473 0.65192 0.85619
 C 0.05581 0.65147 -0.85614
 C -0.86397 1.12667 -0.00012
 C -0.07500 -0.47769 1.77192
 C -0.07507 -0.47789 -1.77218
 F 0.77537 1.50577 1.36675
 F 0.77796 1.50502 -1.36572
 H -0.86621 -1.10898 1.48727
 H -0.86641 -1.10905 -1.48661
 H 0.81836 -1.07442 1.84296
 H 0.81784 -1.07458 -1.84422
 H -0.27623 -0.05908 2.72596
 H -0.27719 -0.05914 -2.72605
13
bifur_IRC_Cartesians_noMW_output/new_data/bifur_traj2_Cartesians point 68
C 0.05494 0.65336 0.85974
 C 0.05601 0.65293 -0.85970
 C -0.85366 1.12798 -0.00011
 C -0.07486 -0.47776 1.77206
 C -0.07492 -0.47795 -1.77230
 F 0.76942 1.50561 1.37387
 F 0.77197 1.50491 -1.37291
 H -0.86720 -1.10712 1.48724
 H -0.86738 -1.10718 -1.48658
 H 0.81747 -1.07480 1.83938
 H 0.81696 -1.07495 -1.84060
 H -0.27390 -0.06248 2.72677
 H -0.27484 -0.06254 -2.72684
13
bifur_IRC_Cartesians_noMW_output/new_data/bifur_traj2_Cartesians point 69
C 0.05508 0.65433 0.86212
 C 0.05614 0.65392 -0.86209
 C -0.84674 1.12886 -0.00011
 C -0.07476 -0.47781 1.77215
 C -0.07482 -0.47799 -1.77238
 F 0.76541 1.50550 1.37865
 F 0.76795 1.50483 -1.37774
 H -0.86787 -1.10588 1.48722
 H -0.86804 -1.10593 -1.48656
 H 0.81687 -1.07506 1.83697
 H 0.81637 -1.07519 -1.83817
 H -0.27234 -0.06477 2.72731
 H -0.27326 -0.06482 -2.72737
13
bifur_IRC_Cartesians_noMW_output/new_data/bifur_traj2_Cartesians point 70
C 0.05524 0.65542 0.86481
 C 0.05629 0.65503 -0.86478
 C -0.83894 1.12985 -0.00010
 C -0.07465 -0.47787 1.77225
 C -0.07470 -0.47803 -1.77247
 F 0.76091 1.50538 1.38403
 F 0.76342 1.50474 -1.38317
 H -0.86862 -1.10447 1.48720
 H -0.86878 -1.10452 -1.48654
 H 0.81620 -1.07534 1.83426
 H 0.81570 -1.07547 -1.83543
 H -0.27058 -0.06734 2.72791
 H -0.27148 -0.06738 -2.72796
13
bifur_IRC_Cartesians_noMW_output/new_data/bifur_traj2_Cartesians point 71
C 0.05541 0.65658 0.86768
 C 0.05645 0.65621 -0.86766
 C -0.83061 1.13091 -0.00010
 C -0.07454 -0.47792 1.77236
 C -0.07458 -0.47808 -1.77257
 F 0.75609 1.50525 1.38978
 F 0.75858 1.50465 -1.38898
 H -0.86942 -1.10297 1.48717
 H -0.86957 -1.10301 -1.48651
 H 0.81548 -1.07565 1.83136
 H 0.81499 -1.07577 -1.83251
 H -0.26870 -0.07009 2.72857
 H -0.26958 -0.07012 -2.72860
13
bifur_IRC_Cartesians_noMW_output/new_data/bifur_traj2_Cartesians point 72
C 0.05557 0.65771 0.87045
 C 0.05660 0.65736 -0.87043
 C -0.82258 1.13193 -0.00009
 C -0.07442 -0.47798 1.77247
 C -0.07446 -0.47813 -1.77267
 F 0.75145 1.50513 1.39533
 F 0.75391 1.50456 -1.39457
 H -0.87019 -1.10153 1.48715
 H -0.87034 -1.10156 -1.48649
 H 0.81479 -1.07594 1.82857
 H 0.81430 -1.07605 -1.82969
 H -0.26688 -0.07274 2.72919
 H -0.26775 -0.07276 -2.72921
13
bifur_IRC_Cartesians_noMW_output/new_data/bifur_traj2_Cartesians point 73
C 0.05571 0.65869 0.87286
 C 0.05673 0.65835 -0.87285
 C -0.81556 1.13283 -0.00009
 C -0.07432 -0.47803 1.77256
 C -0.07436 -0.47817 -1.77275
 F 0.74739 1.50502 1.40017
 F 0.74983 1.50448 -1.39947
 H -0.87087 -1.10026 1.48713
 H -0.87100 -1.10028 -1.48647
 H 0.81418 -1.07620 1.82613
 H 0.81370 -1.07630 -1.82722
 H -0.26529 -0.07505 2.72974
 H -0.26614 -0.07508 -2.72975
13
bifur_IRC_Cartesians_noMW_output/new_data/bifur_traj2_Cartesians point 74
C 0.05583 0.65952 0.87490
 C 0.05685 0.65920 -0.87489
 C -0.80965 1.13358 -0.00008
 C -0.07424 -0.47807 1.77264
 C -0.07427 -0.47820 -1.77282
 F 0.74398 1.50493 1.40426
 F 0.74640 1.50441 -1.40359
 H -0.87143 -1.09920 1.48711
 H -0.87156 -1.09921 -1.48645
 H 0.81367 -1.07642 1.82407
 H 0.81320 -1.07651 -1.82515
 H -0.26396 -0.07700 2.73020
 H -0.26479 -0.07702 -2.73020
13
bifur_IRC_Cartesians_noMW_output/new_data/bifur_traj2_Cartesians point 75
C 0.05593 0.66022 0.87663
 C 0.05694 0.65991 -0.87663
 C -0.80462 1.13422 -0.00008
 C -0.07417 -0.47811 1.77271
 C -0.07420 -0.47823 -1.77288
 F 0.74107 1.50485 1.40773
 F 0.74347 1.50436 -1.40710
 H -0.87192 -1.09829 1.48710
 H -0.87204 -1.09830 -1.48643
 H 0.81323 -1.07660 1.82232
 H 0.81277 -1.07669 -1.82338
 H -0.26282 -0.07866 2.73059
 H -0.26364 -0.07868 -2.73058
13
bifur_IRC_Cartesians_noMW_output/new_data/bifur_traj2_Cartesians point 76
C 0.05602 0.66085 0.87819
 C 0.05703 0.66055 -0.87819
 C -0.80012 1.13479 -0.00008
 C -0.07411 -0.47814 1.77277
 C -0.07413 -0.47826 -1.77293
 F 0.73846 1.50478 1.41084
 F 0.74086 1.50431 -1.41024
 H -0.87235 -1.09748 1.48708
 H -0.87247 -1.09749 -1.48642
 H 0.81284 -1.07676 1.82076
 H 0.81238 -1.07685 -1.82180
 H -0.26180 -0.08015 2.73095
 H -0.26262 -0.08016 -2.73093
13
bifur_IRC_Cartesians_noMW_output/new_data/bifur_traj2_Cartesians point 77
C 0.05611 0.66148 0.87973
 C 0.05711 0.66119 -0.87973
 C -0.79565 1.13536 -0.00007
 C -0.07404 -0.47817 1.77283
 C -0.07407 -0.47828 -1.77298
 F 0.73588 1.50471 1.41393
 F 0.73826 1.50426 -1.41335
 H -0.87278 -1.09668 1.48707
 H -0.87289 -1.09668 -1.48641
 H 0.81246 -1.07693 1.81920
 H 0.81200 -1.07701 -1.82023
 H -0.26079 -0.08162 2.73130
 H -0.26160 -0.08163 -2.73127
13
bifur_IRC_Cartesians_noMW_output/new_data/bifur_traj2_Cartesians point 78
C 0.05611 0.66148 0.87973
 C 0.05711 0.66119 -0.87973
 C -0.79565 1.13536 -0.00007
 C -0.07404 -0.47817 1.77283
 C -0.07407 -0.47828 -1.77298
 F 0.73588 1.50471 1.41393
 F 0.73826 1.50426 -1.41335
 H -0.87278 -1.09668 1.48707
 H -0.87289 -1.09668 -1.48641
 H 0.81246 -1.07693 1.81920
 H 0.81200 -1.07701 -1.82023
 H -0.26079 -0.08162 2.73129
 H -0.26160 -0.08163 -2.73127
13
bifur_IRC_Cartesians_noMW_output/new_data/bifur_traj2_Cartesians point 79
C 0.05635 0.66314 0.88381
 C 0.05734 0.66287 -0.88382
 C -0.78380 1.13687 -0.00007
 C -0.07388 -0.47825 1.77298
 C -0.07389 -0.47835 -1.77312
 F 0.72904 1.50453 1.42210
 F 0.73138 1.50412 -1.42161
 H -0.87392 -1.09454 1.48703
 H -0.87402 -1.09453 -1.48637
 H 0.81143 -1.07736 1.81508
 H 0.81099 -1.07742 -1.81607
 H -0.25812 -0.08553 2.73222
 H -0.25889 -0.08553 -2.73217
13
bifur_IRC_Cartesians_noMW_output/new_data/bifur_traj2_Cartesians point 80
C 0.05653 0.66435 0.88680
 C 0.05750 0.66411 -0.88681
 C -0.77513 1.13797 -0.00006
 C -0.07376 -0.47831 1.77310
 C -0.07376 -0.47840 -1.77322
 F 0.72402 1.50439 1.42810
 F 0.72633 1.50403 -1.42766
 H -0.87476 -1.09298 1.48701
 H -0.87484 -1.09296 -1.48635
 H 0.81068 -1.07768 1.81207
 H 0.81024 -1.07773 -1.81302
 H -0.25616 -0.08839 2.73290
 H -0.25691 -0.08838 -2.73283
13
bifur_IRC_Cartesians_noMW_output/new_data/bifur_traj2_Cartesians point 81
C 0.05673 0.66579 0.89034
 C 0.05770 0.66557 -0.89037
 C -0.76483 1.13928 -0.00006
 C -0.07361 -0.47839 1.77324
 C -0.07361 -0.47846 -1.77334
 F 0.71807 1.50423 1.43520
 F 0.72035 1.50391 -1.43483
 H -0.87575 -1.09113 1.48698
 H -0.87582 -1.09110 -1.48632
 H 0.80980 -1.07806 1.80849
 H 0.80936 -1.07810 -1.80941
 H -0.25383 -0.09179 2.73370
 H -0.25456 -0.09177 -2.73362
13
bifur_IRC_Cartesians_noMW_output/new_data/bifur_traj2_Cartesians point 82
C 0.05696 0.66736 0.89421
 C 0.05791 0.66717 -0.89425
 C -0.75361 1.14071 -0.00005
 C -0.07345 -0.47847 1.77338
 C -0.07345 -0.47852 -1.77348
 F 0.71158 1.50406 1.44296
 F 0.71383 1.50378 -1.44266
 H -0.87683 -1.08910 1.48694
 H -0.87689 -1.08907 -1.48628
 H 0.80882 -1.07847 1.80458
 H 0.80840 -1.07849 -1.80546
 H -0.25129 -0.09549 2.73458
 H -0.25200 -0.09547 -2.73448
13
bifur_IRC_Cartesians_noMW_output/new_data/bifur_traj2_Cartesians point 83
C 0.05719 0.66898 0.89819
 C 0.05813 0.66881 -0.89823
 C -0.74206 1.14218 -0.00004
 C -0.07329 -0.47855 1.77354
 C -0.07328 -0.47859 -1.77361
 F 0.70491 1.50388 1.45093
 F 0.70712 1.50365 -1.45071
 H -0.87794 -1.08703 1.48691
 H -0.87798 -1.08698 -1.48625
 H 0.80783 -1.07889 1.80057
 H 0.80741 -1.07890 -1.80141
 H -0.24868 -0.09930 2.73548
 H -0.24936 -0.09927 -2.73536
13
bifur_IRC_Cartesians_noMW_output/new_data/bifur_traj2_Cartesians point 84
C 0.05742 0.67055 0.90206
 C 0.05835 0.67041 -0.90211
 C -0.73083 1.14360 -0.00003
 C -0.07313 -0.47863 1.77369
 C -0.07311 -0.47865 -1.77374
 F 0.69842 1.50371 1.45868
 F 0.70059 1.50353 -1.45854
 H -0.87902 -1.08500 1.48688
 H -0.87905 -1.08494 -1.48622
 H 0.80686 -1.07930 1.79666
 H 0.80645 -1.07930 -1.79747
 H -0.24615 -0.10301 2.73635
 H -0.24680 -0.10296 -2.73621
13
bifur_IRC_Cartesians_noMW_output/new_data/bifur_traj2_Cartesians point 85
C 0.05762 0.67194 0.90546
 C 0.05853 0.67182 -0.90552
 C -0.72095 1.14486 -0.00003
 C -0.07300 -0.47870 1.77382
 C -0.07296 -0.47871 -1.77386
 F 0.69270 1.50355 1.46551
 F 0.69485 1.50342 -1.46543
 H -0.87997 -1.08322 1.48685
 H -0.87999 -1.08315 -1.48619
 H 0.80600 -1.07967 1.79322
 H 0.80561 -1.07965 -1.79399
 H -0.24391 -0.10627 2.73713
 H -0.24454 -0.10622 -2.73697
13
bifur_IRC_Cartesians_noMW_output/new_data/bifur_traj2_Cartesians point 86
C 0.05777 0.67295 0.90796
 C 0.05867 0.67285 -0.90803
 C -0.71369 1.14579 -0.00002
 C -0.07289 -0.47875 1.77391
 C -0.07286 -0.47875 -1.77395
 F 0.68851 1.50344 1.47052
 F 0.69063 1.50333 -1.47049
 H -0.88067 -1.08192 1.48683
 H -0.88068 -1.08184 -1.48617
 H 0.80538 -1.07993 1.79070
 H 0.80499 -1.07991 -1.79145
 H -0.24227 -0.10866 2.73769
 H -0.24288 -0.10860 -2.73752
13
bifur_IRC_Cartesians_noMW_output/new_data/bifur_traj2_Cartesians point 87
C 0.05784 0.67347 0.90925
 C 0.05874 0.67338 -0.90931
 C -0.70997 1.14626 -0.00002
 C -0.07284 -0.47877 1.77396
 C -0.07280 -0.47877 -1.77399
 F 0.68636 1.50338 1.47309
 F 0.68847 1.50329 -1.47308
 H -0.88103 -1.08125 1.48681
 H -0.88103 -1.08117 -1.48616
 H 0.80505 -1.08007 1.78941
 H 0.80467 -1.08004 -1.79014
 H -0.24143 -0.10989 2.73798
 H -0.24203 -0.10983 -2.73780
13
bifur_IRC_Cartesians_noMW_output/new_data/bifur_traj2_Cartesians point 88
C 0.05785 0.67350 0.90932
 C 0.05875 0.67341 -0.90939
 C -0.70975 1.14629 -0.00002
 C -0.07284 -0.47878 1.77397
 C -0.07280 -0.47877 -1.77399
 F 0.68623 1.50338 1.47324
 F 0.68834 1.50329 -1.47323
 H -0.88105 -1.08121 1.48681
 H -0.88105 -1.08113 -1.48615
 H 0.80504 -1.08008 1.78933
 H 0.80465 -1.08005 -1.79006
 H -0.24138 -0.10996 2.73800
 H -0.24198 -0.10990 -2.73782
13
bifur_IRC_Cartesians_noMW_output/new_data/bifur_traj2_Cartesians point 89
C 0.05785 0.67350 0.90932
 C 0.05875 0.67341 -0.90939
 C -0.70975 1.14629 -0.00002
 C -0.07284 -0.47878 1.77397
 C -0.07280 -0.47877 -1.77399
 F 0.68623 1.50338 1.47324
 F 0.68834 1.50329 -1.47323
 H -0.88105 -1.08121 1.48681
 H -0.88105 -1.08113 -1.48615
 H 0.80504 -1.08008 1.78933
 H 0.80465 -1.08005 -1.79006
 H -0.24138 -0.10996 2.73800
 H -0.24199 -0.10990 -2.73782
13
bifur_IRC_Cartesians_noMW_output/new_data/bifur_traj2_Cartesians point 90
C 0.05772 0.67261 0.90712
 C 0.05862 0.67250 -0.90718
 C -0.71613 1.14547 -0.00002
 C -0.07293 -0.47873 1.77388
 C -0.07289 -0.47874 -1.77392
 F 0.68992 1.50348 1.46883
 F 0.69205 1.50336 -1.46878
 H -0.88043 -1.08236 1.48683
 H -0.88045 -1.08228 -1.48617
 H 0.80559 -1.07984 1.79155
 H 0.80520 -1.07982 -1.79230
 H -0.24282 -0.10786 2.73750
 H -0.24344 -0.10780 -2.73733
13
bifur_IRC_Cartesians_noMW_output/new_data/bifur_traj2_Cartesians point 91
C 0.05763 0.67197 0.90555
 C 0.05854 0.67185 -0.90561
 C -0.72069 1.14489 -0.00003
 C -0.07299 -0.47870 1.77382
 C -0.07296 -0.47871 -1.77386
 F 0.69256 1.50355 1.46568
 F 0.69470 1.50341 -1.46560
 H -0.87999 -1.08318 1.48685
 H -0.88001 -1.08311 -1.48619
 H 0.80598 -1.07968 1.79314
 H 0.80559 -1.07966 -1.79391
 H -0.24386 -0.10635 2.73715
 H -0.24448 -0.10630 -2.73699
13
bifur_IRC_Cartesians_noMW_output/new_data/bifur_traj2_Cartesians point 92
C 0.05754 0.67138 0.90409
 C 0.05846 0.67125 -0.90414
 C -0.72494 1.14435 -0.00003
 C -0.07305 -0.47867 1.77376
 C -0.07302 -0.47869 -1.77381
 F 0.69501 1.50361 1.46275
 F 0.69717 1.50346 -1.46264
 H -0.87958 -1.08394 1.48686
 H -0.87961 -1.08388 -1.48620
 H 0.80635 -1.07952 1.79461
 H 0.80595 -1.07951 -1.79540
 H -0.24482 -0.10495 2.73681
 H -0.24545 -0.10490 -2.73666
13
bifur_IRC_Cartesians_noMW_output/new_data/bifur_traj2_Cartesians point 93
C 0.05748 0.67097 0.90309
 C 0.05840 0.67084 -0.90314
 C -0.72785 1.14398 -0.00003
 C -0.07309 -0.47865 1.77373
 C -0.07307 -0.47867 -1.77378
 F 0.69669 1.50366 1.46074
 F 0.69886 1.50349 -1.46062
 H -0.87931 -1.08447 1.48687
 H -0.87933 -1.08440 -1.48621
 H 0.80660 -1.07941 1.79562
 H 0.80620 -1.07941 -1.79642
 H -0.24547 -0.10399 2.73659
 H -0.24612 -0.10394 -2.73644
13
bifur_IRC_Cartesians_noMW_output/new_data/bifur_traj2_Cartesians point 94
C 0.05747 0.67088 0.90286
 C 0.05839 0.67074 -0.90292
 C -0.72849 1.14390 -0.00003
 C -0.07310 -0.47864 1.77372
 C -0.07308 -0.47867 -1.77377
 F 0.69707 1.50367 1.46030
 F 0.69923 1.50350 -1.46017
 H -0.87924 -1.08458 1.48687
 H -0.87927 -1.08452 -1.48621
 H 0.80665 -1.07939 1.79585
 H 0.80625 -1.07938 -1.79664
 H -0.24562 -0.10378 2.73654
 H -0.24626 -0.10373 -2.73639
13
bifur_IRC_Cartesians_noMW_output/new_data/bifur_traj2_Cartesians point 95
C 0.05750 0.67112 0.90346
 C 0.05842 0.67099 -0.90351
 C -0.72677 1.14412 -0.00003
 C -0.07308 -0.47866 1.77374
 C -0.07305 -0.47868 -1.77379
 F 0.69607 1.50364 1.46149
 F 0.69823 1.50348 -1.46137
 H -0.87941 -1.08427 1.48686
 H -0.87944 -1.08421 -1.48620
 H 0.80651 -1.07945 1.79525
 H 0.80611 -1.07945 -1.79604
 H -0.24523 -0.10435 2.73667
 H -0.24587 -0.10430 -2.73652
13
bifur_IRC_Cartesians_noMW_output/new_data/bifur_traj2_Cartesians point 96
C 0.05757 0.67155 0.90452
 C 0.05848 0.67143 -0.90458
 C -0.72368 1.14451 -0.00003
 C -0.07303 -0.47868 1.77378
 C -0.07300 -0.47869 -1.77383
 F 0.69429 1.50360 1.46362
 F 0.69644 1.50345 -1.46352
 H -0.87971 -1.08372 1.48685
 H -0.87973 -1.08365 -1.48620
 H 0.80624 -1.07957 1.79418
 H 0.80584 -1.07955 -1.79496
 H -0.24453 -0.10537 2.73691
 H -0.24517 -0.10531 -2.73676
13
bifur_IRC_Cartesians_noMW_output/new_data/bifur_traj2_Cartesians point 97
C 0.05763 0.67201 0.90564
 C 0.05854 0.67189 -0.90569
 C -0.72045 1.14493 -0.00003
 C -0.07299 -0.47870 1.77382
 C -0.07296 -0.47871 -1.77387
 F 0.69242 1.50355 1.46585
 F 0.69456 1.50341 -1.46578
 H -0.88002 -1.08313 1.48685
 H -0.88004 -1.08306 -1.48619
 H 0.80596 -1.07969 1.79305
 H 0.80556 -1.07967 -1.79382
 H -0.24380 -0.10643 2.73717
 H -0.24443 -0.10638 -2.73701
13
bifur_IRC_Cartesians_noMW_output/new_data/bifur_traj2_Cartesians point 98
C 0.05768 0.67237 0.90653
 C 0.05859 0.67226 -0.90659
 C -0.71785 1.14526 -0.00003
 C -0.07295 -0.47872 1.77386
 C -0.07292 -0.47873 -1.77390
 F 0.69091 1.50350 1.46765
 F 0.69305 1.50338 -1.46759
 H -0.88027 -1.08267 1.48684
 H -0.88028 -1.08259 -1.48618
 H 0.80573 -1.07978 1.79215
 H 0.80534 -1.07976 -1.79291
 H -0.24321 -0.10729 2.73737
 H -0.24383 -0.10724 -2.73720
13
bifur_IRC_Cartesians_noMW_output/new_data/bifur_traj2_Cartesians point 99
C 0.05771 0.67257 0.90703
 C 0.05862 0.67247 -0.90709
 C -0.71640 1.14544 -0.00003
 C -0.07293 -0.47873 1.77388
 C -0.07290 -0.47874 -1.77391
 F 0.69008 1.50348 1.46865
 F 0.69221 1.50336 -1.46860
 H -0.88041 -1.08240 1.48683
 H -0.88042 -1.08233 -1.48617
 H 0.80561 -1.07983 1.79164
 H 0.80522 -1.07981 -1.79240
 H -0.24288 -0.10777 2.73748
 H -0.24350 -0.10771 -2.73731
13
bifur_IRC_Cartesians_noMW_output/new_data/bifur_traj2_Cartesians point 100
C 0.05771 0.67257 0.90703
 C 0.05862 0.67247 -0.90709
 C -0.71640 1.14544 -0.00003
 C -0.07293 -0.47873 1.77388
 C -0.07290 -0.47874 -1.77391
 F 0.69008 1.50348 1.46865
 F 0.69221 1.50336 -1.46860
 H -0.88041 -1.08240 1.48683
 H -0.88042 -1.08233 -1.48617
 H 0.80561 -1.07983 1.79164
 H 0.80522 -1.07981 -1.79240
 H -0.24288 -0.10777 2.73748
 H -0.24350 -0.10771 -2.73731
13
bifur_IRC_Cartesians_noMW_output/new_data/bifur_traj2_Cartesians point 101
C 0.05768 0.67231 0.90639
 C 0.05858 0.67220 -0.90645
 C -0.71826 1.14520 -0.00003
 C -0.07296 -0.47872 1.77385
 C -0.07292 -0.47872 -1.77389
 F 0.69115 1.50351 1.46736
 F 0.69329 1.50339 -1.46730
 H -0.88023 -1.08274 1.48684
 H -0.88024 -1.08267 -1.48618
 H 0.80577 -1.07977 1.79229
 H 0.80538 -1.07975 -1.79305
 H -0.24331 -0.10715 2.73734
 H -0.24393 -0.10710 -2.73717
13
bifur_IRC_Cartesians_noMW_output/new_data/bifur_traj2_Cartesians point 102
C 0.05761 0.67186 0.90528
 C 0.05852 0.67174 -0.90534
 C -0.72148 1.14479 -0.00003
 C -0.07300 -0.47869 1.77381
 C -0.07297 -0.47871 -1.77385
 F 0.69301 1.50356 1.46514
 F 0.69516 1.50342 -1.46506
 H -0.87992 -1.08332 1.48685
 H -0.87994 -1.08325 -1.48619
 H 0.80605 -1.07965 1.79341
 H 0.80565 -1.07963 -1.79418
 H -0.24403 -0.10609 2.73709
 H -0.24466 -0.10604 -2.73693
13
bifur_IRC_Cartesians_noMW_output/new_data/bifur_traj2_Cartesians point 103
C 0.05753 0.67132 0.90394
 C 0.05845 0.67119 -0.90399
 C -0.72537 1.14430 -0.00003
 C -0.07306 -0.47867 1.77376
 C -0.07303 -0.47868 -1.77381
 F 0.69526 1.50362 1.46245
 F 0.69742 1.50347 -1.46234
 H -0.87954 -1.08402 1.48686
 H -0.87957 -1.08396 -1.48620
 H 0.80639 -1.07951 1.79476
 H 0.80599 -1.07950 -1.79555
 H -0.24491 -0.10481 2.73678
 H -0.24555 -0.10476 -2.73663
13
bifur_IRC_Cartesians_noMW_output/new_data/bifur_traj2_Cartesians point 104
C 0.05745 0.67077 0.90259
 C 0.05837 0.67063 -0.90264
 C -0.72928 1.14380 -0.00003
 C -0.07311 -0.47864 1.77371
 C -0.07309 -0.47866 -1.77376
 F 0.69752 1.50368 1.45975
 F 0.69969 1.50351 -1.45962
 H -0.87917 -1.08472 1.48687
 H -0.87920 -1.08466 -1.48621
 H 0.80672 -1.07936 1.79612
 H 0.80632 -1.07936 -1.79692
 H -0.24580 -0.10352 2.73648
 H -0.24644 -0.10347 -2.73633
13
bifur_IRC_Cartesians_noMW_output/new_data/bifur_traj2_Cartesians point 105
C 0.05738 0.67027 0.90137
 C 0.05831 0.67013 -0.90142
 C -0.73282 1.14335 -0.00004
 C -0.07316 -0.47861 1.77366
 C -0.07314 -0.47864 -1.77372
 F 0.69957 1.50374 1.45731
 F 0.70175 1.50355 -1.45715
 H -0.87883 -1.08536 1.48688
 H -0.87886 -1.08530 -1.48622
 H 0.80703 -1.07923 1.79735
 H 0.80662 -1.07923 -1.79817
 H -0.24660 -0.10235 2.73620
 H -0.24725 -0.10231 -2.73606
13
bifur_IRC_Cartesians_noMW_output/new_data/bifur_traj2_Cartesians point 106
C 0.05732 0.66986 0.90036
 C 0.05825 0.66971 -0.90040
 C -0.73577 1.14298 -0.00004
 C -0.07320 -0.47859 1.77362
 C -0.07318 -0.47862 -1.77369
 F 0.70127 1.50378 1.45527
 F 0.70346 1.50358 -1.45509
 H -0.87854 -1.08589 1.48689
 H -0.87858 -1.08584 -1.48623
 H 0.80728 -1.07912 1.79838
 H 0.80688 -1.07913 -1.79920
 H -0.24726 -0.10138 2.73597
 H -0.24793 -0.10134 -2.73584
13
bifur_IRC_Cartesians_noMW_output/new_data/bifur_traj2_Cartesians point 107
C 0.05728 0.66955 0.89959
 C 0.05821 0.66939 -0.89964
 C -0.73798 1.14269 -0.00004
 C -0.07323 -0.47858 1.77359
 C -0.07322 -0.47861 -1.77366
 F 0.70255 1.50382 1.45375
 F 0.70475 1.50361 -1.45355
 H -0.87833 -1.08629 1.48690
 H -0.87837 -1.08624 -1.48624
 H 0.80747 -1.07904 1.79915
 H 0.80706 -1.07905 -1.79998
 H -0.24776 -0.10065 2.73580
 H -0.24843 -0.10061 -2.73567
13
bifur_IRC_Cartesians_noMW_output/new_data/bifur_traj2_Cartesians point 108
C 0.05725 0.66936 0.89912
 C 0.05818 0.66920 -0.89917
 C -0.73935 1.14252 -0.00004
 C -0.07325 -0.47857 1.77357
 C -0.07324 -0.47860 -1.77364
 F 0.70334 1.50384 1.45280
 F 0.70554 1.50362 -1.45260
 H -0.87820 -1.08654 1.48690
 H -0.87824 -1.08649 -1.48624
 H 0.80759 -1.07899 1.79962
 H 0.80718 -1.07900 -1.80046
 H -0.24807 -0.10020 2.73569
 H -0.24874 -0.10016 -2.73556
13
bifur_IRC_Cartesians_noMW_output/new_data/bifur_traj2_Cartesians point 109
C 0.05724 0.66930 0.89897
 C 0.05817 0.66914 -0.89902
 C -0.73979 1.14247 -0.00004
 C -0.07326 -0.47856 1.77357
 C -0.07324 -0.47860 -1.77364
 F 0.70359 1.50384 1.45250
 F 0.70580 1.50363 -1.45229
 H -0.87816 -1.08662 1.48690
 H -0.87820 -1.08657 -1.48624
 H 0.80763 -1.07898 1.79978
 H 0.80722 -1.07898 -1.80061
 H -0.24817 -0.10005 2.73566
 H -0.24884 -0.10001 -2.73553
13
bifur_IRC_Cartesians_noMW_output/new_data/bifur_traj2_Cartesians point 110
C 0.05725 0.66934 0.89907
 C 0.05818 0.66918 -0.89912
 C -0.73949 1.14250 -0.00004
 C -0.07326 -0.47857 1.77357
 C -0.07324 -0.47860 -1.77364
 F 0.70343 1.50384 1.45270
 F 0.70563 1.50362 -1.45250
 H -0.87818 -1.08656 1.48690
 H -0.87823 -1.08651 -1.48624
 H 0.80761 -1.07899 1.79967
 H 0.80719 -1.07899 -1.80051
 H -0.24810 -0.10015 2.73568
 H -0.24878 -0.10011 -2.73555
13
bifur_IRC_Cartesians_noMW_output/new_data/bifur_traj2_Cartesians point 111
C 0.05725 0.66934 0.89907
 C 0.05818 0.66918 -0.89912
 C -0.73950 1.14250 -0.00004
 C -0.07326 -0.47857 1.77357
 C -0.07324 -0.47860 -1.77364
 F 0.70343 1.50384 1.45270
 F 0.70563 1.50362 -1.45250
 H -0.87818 -1.08656 1.48690
 H -0.87823 -1.08651 -1.48624
 H 0.80761 -1.07899 1.79967
 H 0.80719 -1.07899 -1.80051
 H -0.24810 -0.10015 2.73568
 H -0.24878 -0.10011 -2.73555
13
bifur_IRC_Cartesians_noMW_output/new_data/bifur_traj2_Cartesians point 112
C 0.05726 0.66945 0.89934
 C 0.05819 0.66929 -0.89938
 C -0.73873 1.14260 -0.00004
 C -0.07325 -0.47857 1.77358
 C -0.07323 -0.47861 -1.77365
 F 0.70298 1.50383 1.45323
 F 0.70518 1.50362 -1.45303
 H -0.87826 -1.08643 1.48690
 H -0.87830 -1.08637 -1.48624
 H 0.80754 -1.07902 1.79941
 H 0.80713 -1.07902 -1.80024
 H -0.24793 -0.10040 2.73574
 H -0.24860 -0.10036 -2.73561
13
bifur_IRC_Cartesians_noMW_output/new_data/bifur_traj2_Cartesians point 113
C 0.05726 0.66947 0.89939
 C 0.05820 0.66931 -0.89943
 C -0.73858 1.14262 -0.00004
 C -0.07324 -0.47857 1.77358
 C -0.07322 -0.47861 -1.77365
 F 0.70290 1.50383 1.45333
 F 0.70509 1.50361 -1.45314
 H -0.87827 -1.08640 1.48690
 H -0.87831 -1.08635 -1.48624
 H 0.80753 -1.07902 1.79936
 H 0.80712 -1.07903 -1.80019
 H -0.24790 -0.10045 2.73575
 H -0.24857 -0.10041 -2.73562
13
bifur_IRC_Cartesians_noMW_output/new_data/bifur_traj2_Cartesians point 114
C 0.05727 0.66948 0.89941
 C 0.05820 0.66932 -0.89946
 C -0.73851 1.14263 -0.00004
 C -0.07324 -0.47857 1.77358
 C -0.07322 -0.47861 -1.77365
 F 0.70286 1.50383 1.45338
 F 0.70505 1.50361 -1.45319
 H -0.87828 -1.08639 1.48690
 H -0.87832 -1.08633 -1.48624
 H 0.80752 -1.07902 1.79933
 H 0.80711 -1.07903 -1.80016
 H -0.24788 -0.10047 2.73576
 H -0.24855 -0.10044 -2.73563
13
bifur_IRC_Cartesians_noMW_output/new_data/bifur_traj2_Cartesians point 115
C 0.05727 0.66950 0.89946
 C 0.05820 0.66934 -0.89951
 C -0.73837 1.14265 -0.00004
 C -0.07324 -0.47857 1.77359
 C -0.07322 -0.47861 -1.77366
 F 0.70277 1.50382 1.45348
 F 0.70497 1.50361 -1.45328
 H -0.87829 -1.08636 1.48690
 H -0.87833 -1.08631 -1.48624
 H 0.80751 -1.07903 1.79928
 H 0.80710 -1.07903 -1.80011
 H -0.24785 -0.10052 2.73577
 H -0.24852 -0.10048 -2.73564
13
bifur_IRC_Cartesians_noMW_output/new_data/bifur_traj2_Cartesians point 116
C 0.05727 0.66954 0.89956
 C 0.05821 0.66938 -0.89960
 C -0.73809 1.14268 -0.00004
 C -0.07324 -0.47858 1.77359
 C -0.07322 -0.47861 -1.77366
 F 0.70262 1.50382 1.45367
 F 0.70481 1.50361 -1.45347
 H -0.87832 -1.08631 1.48690
 H -0.87836 -1.08626 -1.48624
 H 0.80748 -1.07904 1.79919
 H 0.80707 -1.07904 -1.80002
 H -0.24779 -0.10061 2.73579
 H -0.24846 -0.10057 -2.73566
13
bifur_IRC_Cartesians_noMW_output/new_data/bifur_traj2_Cartesians point 117
C 0.05728 0.66959 0.89969
 C 0.05821 0.66943 -0.89974
 C -0.73770 1.14273 -0.00004
 C -0.07323 -0.47858 1.77360
 C -0.07321 -0.47861 -1.77366
 F 0.70239 1.50381 1.45394
 F 0.70458 1.50360 -1.45375
 H -0.87836 -1.08624 1.48690
 H -0.87840 -1.08619 -1.48624
 H 0.80745 -1.07905 1.79905
 H 0.80704 -1.07906 -1.79988
 H -0.24770 -0.10074 2.73582
 H -0.24837 -0.10070 -2.73569
13
bifur_IRC_Cartesians_noMW_output/new_data/bifur_traj2_Cartesians point 118
C 0.05729 0.66967 0.89989
 C 0.05823 0.66951 -0.89993
 C -0.73713 1.14280 -0.00004
 C -0.07322 -0.47858 1.77360
 C -0.07320 -0.47862 -1.77367
 F 0.70206 1.50380 1.45433
 F 0.70426 1.50360 -1.45414
 H -0.87841 -1.08614 1.48689
 H -0.87845 -1.08609 -1.48624
 H 0.80740 -1.07907 1.79885
 H 0.80699 -1.07908 -1.79968
 H -0.24757 -0.10093 2.73586
 H -0.24824 -0.10089 -2.73573
13
bifur_IRC_Cartesians_noMW_output/new_data/bifur_traj2_Cartesians point 119
C 0.05731 0.66978 0.90017
 C 0.05824 0.66963 -0.90021
 C -0.73632 1.14291 -0.00004
 C -0.07321 -0.47859 1.77361
 C -0.07319 -0.47862 -1.77368
 F 0.70159 1.50379 1.45489
 F 0.70378 1.50359 -1.45471
 H -0.87849 -1.08599 1.48689
 H -0.87853 -1.08594 -1.48623
 H 0.80733 -1.07910 1.79857
 H 0.80692 -1.07911 -1.79939
 H -0.24739 -0.10120 2.73593
 H -0.24805 -0.10116 -2.73579
13
bifur_IRC_Cartesians_noMW_output/new_data/bifur_traj2_Cartesians point 120
C 0.05733 0.66994 0.90056
 C 0.05826 0.66979 -0.90061
 C -0.73518 1.14305 -0.00004
 C -0.07320 -0.47860 1.77363
 C -0.07317 -0.47863 -1.77369
 F 0.70093 1.50377 1.45568
 F 0.70312 1.50358 -1.45551
 H -0.87860 -1.08579 1.48689
 H -0.87864 -1.08573 -1.48623
 H 0.80723 -1.07915 1.79817
 H 0.80682 -1.07915 -1.79899
 H -0.24713 -0.10157 2.73602
 H -0.24779 -0.10153 -2.73588
13
bifur_IRC_Cartesians_noMW_output/new_data/bifur_traj2_Cartesians point 121
C 0.05737 0.67017 0.90113
 C 0.05829 0.67003 -0.90117
 C -0.73354 1.14326 -0.00004
 C -0.07317 -0.47861 1.77365
 C -0.07315 -0.47864 -1.77371
 F 0.69998 1.50375 1.45681
 F 0.70217 1.50356 -1.45665
 H -0.87876 -1.08549 1.48688
 H -0.87879 -1.08543 -1.48622
 H 0.80709 -1.07921 1.79760
 H 0.80668 -1.07921 -1.79842
 H -0.24676 -0.10211 2.73614
 H -0.24742 -0.10207 -2.73601
13
bifur_IRC_Cartesians_noMW_output/new_data/bifur_traj2_Cartesians point 122
C 0.05737 0.67017 0.90112
 C 0.05829 0.67003 -0.90117
 C -0.73354 1.14326 -0.00004
 C -0.07317 -0.47861 1.77365
 C -0.07315 -0.47864 -1.77371
 F 0.69998 1.50375 1.45681
 F 0.70217 1.50356 -1.45665
 H -0.87876 -1.08549 1.48688
 H -0.87879 -1.08543 -1.48622
 H 0.80709 -1.07921 1.79760
 H 0.80668 -1.07921 -1.79842
 H -0.24676 -0.10211 2.73614
 H -0.24742 -0.10207 -2.73601
13
bifur_IRC_Cartesians_noMW_output/new_data/bifur_traj2_Cartesians point 123
C 0.05751 0.67113 0.90348
 C 0.05842 0.67100 -0.90354
 C -0.72669 1.14413 -0.00003
 C -0.07308 -0.47866 1.77374
 C -0.07305 -0.47868 -1.77379
 F 0.69603 1.50364 1.46154
 F 0.69819 1.50348 -1.46142
 H -0.87942 -1.08426 1.48686
 H -0.87944 -1.08419 -1.48620
 H 0.80650 -1.07946 1.79522
 H 0.80610 -1.07945 -1.79601
 H -0.24521 -0.10437 2.73668
 H -0.24585 -0.10432 -2.73653
13
bifur_IRC_Cartesians_noMW_output/new_data/bifur_traj2_Cartesians point 124
C 0.05762 0.67192 0.90543
 C 0.05853 0.67180 -0.90549
 C -0.72105 1.14485 -0.00003
 C -0.07300 -0.47870 1.77382
 C -0.07297 -0.47871 -1.77386
 F 0.69276 1.50355 1.46544
 F 0.69491 1.50342 -1.46536
 H -0.87996 -1.08324 1.48685
 H -0.87998 -1.08317 -1.48619
 H 0.80601 -1.07966 1.79326
 H 0.80562 -1.07965 -1.79403
 H -0.24394 -0.10623 2.73712
 H -0.24456 -0.10618 -2.73696
13
bifur_IRC_Cartesians_noMW_output/new_data/bifur_traj2_Cartesians point 125
C 0.05774 0.67274 0.90743
 C 0.05864 0.67263 -0.90750
 C -0.71523 1.14559 -0.00002
 C -0.07292 -0.47874 1.77389
 C -0.07288 -0.47874 -1.77393
 F 0.68940 1.50346 1.46945
 F 0.69153 1.50335 -1.46941
 H -0.88052 -1.08219 1.48683
 H -0.88053 -1.08212 -1.48617
 H 0.80551 -1.07988 1.79124
 H 0.80512 -1.07985 -1.79199
 H -0.24262 -0.10815 2.73757
 H -0.24324 -0.10810 -2.73740
13
bifur_IRC_Cartesians_noMW_output/new_data/bifur_traj2_Cartesians point 126
C 0.05785 0.67350 0.90931
 C 0.05875 0.67341 -0.90938
 C -0.70977 1.14628 -0.00002
 C -0.07284 -0.47878 1.77397
 C -0.07280 -0.47877 -1.77399
 F 0.68625 1.50338 1.47322
 F 0.68835 1.50329 -1.47322
 H -0.88104 -1.08121 1.48681
 H -0.88105 -1.08113 -1.48615
 H 0.80504 -1.08008 1.78934
 H 0.80465 -1.08005 -1.79007
 H -0.24139 -0.10995 2.73800
 H -0.24199 -0.10989 -2.73782
13
bifur_IRC_Cartesians_noMW_output/new_data/bifur_traj2_Cartesians point 127
C 0.05795 0.67418 0.91099
 C 0.05884 0.67410 -0.91106
 C -0.70492 1.14690 -0.00002
 C -0.07277 -0.47881 1.77403
 C -0.07273 -0.47880 -1.77405
 F 0.68344 1.50330 1.47658
 F 0.68553 1.50324 -1.47660
 H -0.88151 -1.08034 1.48680
 H -0.88151 -1.08025 -1.48614
 H 0.80462 -1.08026 1.78765
 H 0.80424 -1.08022 -1.78836
 H -0.24029 -0.11156 2.73838
 H -0.24088 -0.11149 -2.73819
13
bifur_IRC_Cartesians_noMW_output/new_data/bifur_traj2_Cartesians point 128
C 0.05802 0.67473 0.91234
 C 0.05891 0.67466 -0.91241
 C -0.70099 1.14740 -0.00002
 C -0.07272 -0.47884 1.77408
 C -0.07267 -0.47882 -1.77410
 F 0.68117 1.50324 1.47929
 F 0.68325 1.50319 -1.47934
 H -0.88189 -1.07963 1.48679
 H -0.88188 -1.07954 -1.48613
 H 0.80428 -1.08040 1.78629
 H 0.80390 -1.08036 -1.78699
 H -0.23940 -0.11285 2.73868
 H -0.23999 -0.11278 -2.73849
13
bifur_IRC_Cartesians_noMW_output/new_data/bifur_traj2_Cartesians point 129
C 0.05807 0.67505 0.91313
 C 0.05896 0.67498 -0.91320
 C -0.69870 1.14769 -0.00001
 C -0.07268 -0.47885 1.77411
 C -0.07264 -0.47884 -1.77412
 F 0.67984 1.50321 1.48087
 F 0.68192 1.50317 -1.48094
 H -0.88211 -1.07922 1.48678
 H -0.88210 -1.07913 -1.48612
 H 0.80408 -1.08048 1.78549
 H 0.80370 -1.08044 -1.78618
 H -0.23888 -0.11361 2.73886
 H -0.23946 -0.11354 -2.73867
13
bifur_IRC_Cartesians_noMW_output/new_data/bifur_traj2_Cartesians point 130
C 0.05807 0.67502 0.91304
 C 0.05895 0.67495 -0.91312
 C -0.69895 1.14766 -0.00001
 C -0.07269 -0.47885 1.77411
 C -0.07264 -0.47883 -1.77412
 F 0.67999 1.50321 1.48070
 F 0.68206 1.50317 -1.48076
 H -0.88209 -1.07926 1.48678
 H -0.88208 -1.07917 -1.48612
 H 0.80410 -1.08047 1.78557
 H 0.80373 -1.08043 -1.78627
 H -0.23894 -0.11353 2.73884
 H -0.23952 -0.11345 -2.73865
13
bifur_IRC_Cartesians_noMW_output/new_data/bifur_traj2_Cartesians point 131
C 0.05801 0.67465 0.91213
 C 0.05890 0.67457 -0.91220
 C -0.70160 1.14732 -0.00002
 C -0.07272 -0.47883 1.77407
 C -0.07268 -0.47882 -1.77409
 F 0.68152 1.50325 1.47887
 F 0.68360 1.50320 -1.47892
 H -0.88183 -1.07974 1.48679
 H -0.88183 -1.07965 -1.48613
 H 0.80433 -1.08038 1.78650
 H 0.80395 -1.08034 -1.78720
 H -0.23954 -0.11265 2.73864
 H -0.24012 -0.11258 -2.73844
13
bifur_IRC_Cartesians_noMW_output/new_data/bifur_traj2_Cartesians point 132
C 0.05793 0.67408 0.91074
 C 0.05882 0.67400 -0.91081
 C -0.70564 1.14681 -0.00002
 C -0.07278 -0.47880 1.77402
 C -0.07274 -0.47880 -1.77404
 F 0.68386 1.50332 1.47608
 F 0.68595 1.50324 -1.47610
 H -0.88144 -1.08047 1.48680
 H -0.88144 -1.08038 -1.48614
 H 0.80468 -1.08023 1.78790
 H 0.80430 -1.08019 -1.78862
 H -0.24045 -0.11132 2.73832
 H -0.24105 -0.11125 -2.73814
13
bifur_IRC_Cartesians_noMW_output/new_data/bifur_traj2_Cartesians point 133
C 0.05793 0.67408 0.91074
 C 0.05882 0.67400 -0.91081
 C -0.70564 1.14681 -0.00002
 C -0.07278 -0.47880 1.77402
 C -0.07274 -0.47880 -1.77404
 F 0.68386 1.50332 1.47608
 F 0.68595 1.50324 -1.47610
 H -0.88144 -1.08047 1.48680
 H -0.88144 -1.08038 -1.48614
 H 0.80468 -1.08023 1.78790
 H 0.80430 -1.08019 -1.78862
 H -0.24045 -0.11132 2.73832
 H -0.24105 -0.11125 -2.73814
13
bifur_IRC_Cartesians_noMW_output/new_data/bifur_traj2_Cartesians point 134
C 0.05773 0.67269 0.90732
 C 0.05864 0.67259 -0.90738
 C -0.71556 1.14555 -0.00002
 C -0.07292 -0.47873 1.77389
 C -0.07288 -0.47874 -1.77392
 F 0.68959 1.50347 1.46923
 F 0.69172 1.50336 -1.46919
 H -0.88049 -1.08225 1.48683
 H -0.88050 -1.08218 -1.48617
 H 0.80554 -1.07987 1.79135
 H 0.80515 -1.07984 -1.79210
 H -0.24269 -0.10805 2.73755
 H -0.24331 -0.10799 -2.73738
13
bifur_IRC_Cartesians_noMW_output/new_data/bifur_traj2_Cartesians point 135
C 0.05762 0.67193 0.90545
 C 0.05853 0.67181 -0.90551
 C -0.72099 1.14486 -0.00003
 C -0.07300 -0.47870 1.77382
 C -0.07296 -0.47871 -1.77386
 F 0.69273 1.50355 1.46548
 F 0.69487 1.50342 -1.46540
 H -0.87997 -1.08323 1.48685
 H -0.87998 -1.08316 -1.48619
 H 0.80601 -1.07967 1.79324
 H 0.80561 -1.07965 -1.79401
 H -0.24392 -0.10625 2.73712
 H -0.24455 -0.10620 -2.73696
13
bifur_IRC_Cartesians_noMW_output/new_data/bifur_traj2_Cartesians point 136
C 0.05750 0.67110 0.90340
 C 0.05842 0.67097 -0.90345
 C -0.72694 1.14410 -0.00003
 C -0.07308 -0.47865 1.77374
 C -0.07305 -0.47867 -1.77379
 F 0.69617 1.50365 1.46137
 F 0.69833 1.50348 -1.46125
 H -0.87939 -1.08430 1.48686
 H -0.87942 -1.08424 -1.48621
 H 0.80652 -1.07945 1.79531
 H 0.80612 -1.07944 -1.79610
 H -0.24527 -0.10429 2.73666
 H -0.24591 -0.10424 -2.73651
13
bifur_IRC_Cartesians_noMW_output/new_data/bifur_traj2_Cartesians point 137
C 0.05737 0.67017 0.90112
 C 0.05829 0.67003 -0.90117
 C -0.73354 1.14326 -0.00004
 C -0.07317 -0.47861 1.77365
 C -0.07315 -0.47864 -1.77371
 F 0.69999 1.50375 1.45681
 F 0.70217 1.50356 -1.45665
 H -0.87876 -1.08549 1.48688
 H -0.87879 -1.08544 -1.48622
 H 0.80709 -1.07921 1.79760
 H 0.80669 -1.07921 -1.79842
 H -0.24676 -0.10211 2.73614
 H -0.24742 -0.10207 -2.73601
13
bifur_IRC_Cartesians_noMW_output/new_data/bifur_traj2_Cartesians point 138
C 0.05724 0.66927 0.89889
 C 0.05817 0.66910 -0.89893
 C -0.74003 1.14243 -0.00004
 C -0.07326 -0.47856 1.77356
 C -0.07325 -0.47860 -1.77364
 F 0.70374 1.50385 1.45233
 F 0.70594 1.50363 -1.45212
 H -0.87813 -1.08666 1.48690
 H -0.87818 -1.08661 -1.48624
 H 0.80765 -1.07897 1.79986
 H 0.80724 -1.07898 -1.80070
 H -0.24823 -0.09997 2.73564
 H -0.24890 -0.09993 -2.73551
13
bifur_IRC_Cartesians_noMW_output/new_data/bifur_traj2_Cartesians point 139
C 0.05710 0.66836 0.89666
 C 0.05805 0.66818 -0.89670
 C -0.74650 1.14161 -0.00004
 C -0.07335 -0.47852 1.77348
 C -0.07334 -0.47856 -1.77356
 F 0.70747 1.50395 1.44786
 F 0.70970 1.50370 -1.44761
 H -0.87751 -1.08783 1.48692
 H -0.87756 -1.08778 -1.48626
 H 0.80821 -1.07873 1.80211
 H 0.80779 -1.07875 -1.80297
 H -0.24969 -0.09784 2.73513
 H -0.25037 -0.09781 -2.73502
13
bifur_IRC_Cartesians_noMW_output/new_data/bifur_traj2_Cartesians point 140
C 0.05696 0.66738 0.89425
 C 0.05791 0.66719 -0.89429
 C -0.75349 1.14072 -0.00005
 C -0.07345 -0.47847 1.77339
 C -0.07344 -0.47852 -1.77348
 F 0.71152 1.50406 1.44304
 F 0.71376 1.50378 -1.44274
 H -0.87684 -1.08908 1.48694
 H -0.87690 -1.08905 -1.48628
 H 0.80882 -1.07847 1.80454
 H 0.80839 -1.07850 -1.80542
 H -0.25127 -0.09553 2.73459
 H -0.25197 -0.09550 -2.73448
13
bifur_IRC_Cartesians_noMW_output/new_data/bifur_traj2_Cartesians point 141
C 0.05680 0.66627 0.89152
 C 0.05776 0.66606 -0.89155
 C -0.76142 1.13971 -0.00005
 C -0.07356 -0.47841 1.77328
 C -0.07356 -0.47848 -1.77338
 F 0.71610 1.50418 1.43756
 F 0.71837 1.50387 -1.43721
 H -0.87608 -1.09051 1.48697
 H -0.87614 -1.09048 -1.48631
 H 0.80950 -1.07818 1.80730
 H 0.80907 -1.07822 -1.80821
 H -0.25306 -0.09292 2.73397
 H -0.25378 -0.09290 -2.73388
13
bifur_IRC_Cartesians_noMW_output/new_data/bifur_traj2_Cartesians point 142
C 0.05662 0.66498 0.88835
 C 0.05759 0.66475 -0.88837
 C -0.77062 1.13854 -0.00006
 C -0.07369 -0.47835 1.77316
 C -0.07370 -0.47842 -1.77328
 F 0.72142 1.50432 1.43121
 F 0.72372 1.50397 -1.43080
 H -0.87519 -1.09217 1.48699
 H -0.87527 -1.09215 -1.48633
 H 0.81030 -1.07785 1.81050
 H 0.80986 -1.07789 -1.81144
 H -0.25514 -0.08988 2.73325
 H -0.25588 -0.08987 -2.73318
13
bifur_IRC_Cartesians_noMW_output/new_data/bifur_traj2_Cartesians point 143
C 0.05640 0.66350 0.88469
 C 0.05739 0.66324 -0.88471
 C -0.78124 1.13719 -0.00007
 C -0.07384 -0.47827 1.77302
 C -0.07385 -0.47836 -1.77315
 F 0.72755 1.50449 1.42388
 F 0.72989 1.50409 -1.42340
 H -0.87417 -1.09408 1.48703
 H -0.87426 -1.09407 -1.48637
 H 0.81121 -1.07746 1.81419
 H 0.81077 -1.07752 -1.81517
 H -0.25754 -0.08638 2.73242
 H -0.25831 -0.08637 -2.73237
13
bifur_IRC_Cartesians_noMW_output/new_data/bifur_traj2_Cartesians point 144
C 0.05640 0.66350 0.88469
 C 0.05739 0.66324 -0.88471
 C -0.78124 1.13719 -0.00007
 C -0.07384 -0.47827 1.77302
 C -0.07385 -0.47836 -1.77315
 F 0.72755 1.50449 1.42388
 F 0.72989 1.50409 -1.42340
 H -0.87417 -1.09408 1.48703
 H -0.87426 -1.09407 -1.48637
 H 0.81121 -1.07746 1.81419
 H 0.81077 -1.07752 -1.81517
 H -0.25754 -0.08638 2.73242
 H -0.25831 -0.08637 -2.73237
13
bifur_IRC_Cartesians_noMW_output/new_data/bifur_traj2_Cartesians point 145
C 0.05596 0.66040 0.87707
 C 0.05696 0.66009 -0.87706
 C -0.80337 1.13438 -0.00008
 C -0.07415 -0.47812 1.77272
 C -0.07418 -0.47824 -1.77289
 F 0.74034 1.50483 1.40860
 F 0.74275 1.50434 -1.40797
 H -0.87204 -1.09807 1.48709
 H -0.87216 -1.09808 -1.48643
 H 0.81313 -1.07665 1.82189
 H 0.81266 -1.07673 -1.82294
 H -0.26254 -0.07908 2.73069
 H -0.26336 -0.07909 -2.73068
13
bifur_IRC_Cartesians_noMW_output/new_data/bifur_traj2_Cartesians point 146
C 0.05576 0.65901 0.87366
 C 0.05678 0.65868 -0.87365
 C -0.81327 1.13312 -0.00009
 C -0.07429 -0.47805 1.77259
 C -0.07433 -0.47818 -1.77278
 F 0.74607 1.50498 1.40176
 F 0.74850 1.50445 -1.40107
 H -0.87109 -1.09985 1.48712
 H -0.87122 -1.09987 -1.48646
 H 0.81398 -1.07628 1.82533
 H 0.81351 -1.07638 -1.82642
 H -0.26477 -0.07581 2.72992
 H -0.26562 -0.07583 -2.72992
13
bifur_IRC_Cartesians_noMW_output/new_data/bifur_traj2_Cartesians point 147
C 0.05557 0.65775 0.87055
 C 0.05660 0.65740 -0.87053
 C -0.82229 1.13197 -0.00009
 C -0.07442 -0.47798 1.77247
 C -0.07446 -0.47813 -1.77267
 F 0.75128 1.50512 1.39553
 F 0.75375 1.50456 -1.39478
 H -0.87022 -1.10147 1.48715
 H -0.87036 -1.10150 -1.48649
 H 0.81476 -1.07595 1.82847
 H 0.81428 -1.07606 -1.82959
 H -0.26681 -0.07283 2.72921
 H -0.26768 -0.07286 -2.72923
13
bifur_IRC_Cartesians_noMW_output/new_data/bifur_traj2_Cartesians point 148
C 0.05540 0.65658 0.86767
 C 0.05645 0.65621 -0.86765
 C -0.83064 1.13091 -0.00010
 C -0.07454 -0.47792 1.77236
 C -0.07458 -0.47808 -1.77257
 F 0.75611 1.50525 1.38976
 F 0.75860 1.50465 -1.38896
 H -0.86941 -1.10298 1.48717
 H -0.86957 -1.10301 -1.48651
 H 0.81548 -1.07565 1.83137
 H 0.81499 -1.07577 -1.83252
 H -0.26870 -0.07008 2.72856
 H -0.26959 -0.07011 -2.72860
13
bifur_IRC_Cartesians_noMW_output/new_data/bifur_traj2_Cartesians point 149
C 0.05524 0.65547 0.86493
 C 0.05629 0.65508 -0.86491
 C -0.83858 1.12990 -0.00010
 C -0.07465 -0.47787 1.77226
 C -0.07470 -0.47804 -1.77248
 F 0.76070 1.50538 1.38428
 F 0.76321 1.50474 -1.38342
 H -0.86865 -1.10441 1.48720
 H -0.86882 -1.10445 -1.48654
 H 0.81617 -1.07535 1.83413
 H 0.81567 -1.07548 -1.83531
 H -0.27050 -0.06746 2.72794
 H -0.27140 -0.06750 -2.72799
13
bifur_IRC_Cartesians_noMW_output/new_data/bifur_traj2_Cartesians point 150
C 0.05508 0.65437 0.86222
 C 0.05614 0.65396 -0.86218
 C -0.84647 1.12889 -0.00011
 C -0.07476 -0.47781 1.77215
 C -0.07481 -0.47799 -1.77239
 F 0.76526 1.50550 1.37883
 F 0.76779 1.50483 -1.37793
 H -0.86789 -1.10583 1.48722
 H -0.86807 -1.10588 -1.48656
 H 0.81685 -1.07507 1.83687
 H 0.81635 -1.07520 -1.83808
 H -0.27228 -0.06486 2.72733
 H -0.27320 -0.06490 -2.72739
13
bifur_IRC_Cartesians_noMW_output/new_data/bifur_traj2_Cartesians point 151
C 0.05493 0.65326 0.85950
 C 0.05599 0.65284 -0.85946
 C -0.85434 1.12789 -0.00011
 C -0.07487 -0.47776 1.77205
 C -0.07493 -0.47795 -1.77229
 F 0.76981 1.50562 1.37340
 F 0.77237 1.50492 -1.37244
 H -0.86713 -1.10724 1.48724
 H -0.86732 -1.10731 -1.48658
 H 0.81753 -1.07478 1.83961
 H 0.81702 -1.07493 -1.84084
 H -0.27406 -0.06226 2.72671
 H -0.27500 -0.06231 -2.72679
13
bifur_IRC_Cartesians_noMW_output/new_data/bifur_traj2_Cartesians point 152
C 0.05482 0.65253 0.85770
 C 0.05590 0.65209 -0.85766
 C -0.85957 1.12723 -0.00011
 C -0.07494 -0.47772 1.77198
 C -0.07501 -0.47792 -1.77223
 F 0.77283 1.50570 1.36978
 F 0.77541 1.50498 -1.36879
 H -0.86663 -1.10819 1.48726
 H -0.86682 -1.10825 -1.48660
 H 0.81798 -1.07459 1.84143
 H 0.81747 -1.07474 -1.84268
 H -0.27524 -0.06053 2.72630
 H -0.27619 -0.06059 -2.72639
13
bifur_IRC_Cartesians_noMW_output/new_data/bifur_traj2_Cartesians point 153
C 0.05476 0.65215 0.85676
 C 0.05584 0.65170 -0.85672
 C -0.86230 1.12688 -0.00012
 C -0.07498 -0.47770 1.77194
 C -0.07505 -0.47790 -1.77220
 F 0.77441 1.50574 1.36790
 F 0.77700 1.50501 -1.36688
 H -0.86637 -1.10868 1.48727
 H -0.86656 -1.10875 -1.48661
 H 0.81822 -1.07449 1.84238
 H 0.81770 -1.07464 -1.84364
 H -0.27586 -0.05963 2.72609
 H -0.27681 -0.05969 -2.72618
13
bifur_IRC_Cartesians_noMW_output/new_data/bifur_traj2_Cartesians point 154
C 0.05473 0.65193 0.85623
 C 0.05581 0.65148 -0.85618
 C -0.86385 1.12668 -0.00012
 C -0.07500 -0.47769 1.77192
 C -0.07507 -0.47789 -1.77218
 F 0.77531 1.50577 1.36683
 F 0.77790 1.50502 -1.36581
 H -0.86622 -1.10896 1.48727
 H -0.86642 -1.10903 -1.48661
 H 0.81835 -1.07443 1.84292
 H 0.81783 -1.07459 -1.84418
 H -0.27621 -0.05912 2.72597
 H -0.27717 -0.05918 -2.72606
13
bifur_IRC_Cartesians_noMW_output/new_data/bifur_traj2_Cartesians point 155
C 0.05473 0.65193 0.85623
 C 0.05581 0.65148 -0.85618
 C -0.86385 1.12668 -0.00012
 C -0.07500 -0.47769 1.77192
 C -0.07507 -0.47789 -1.77218
 F 0.77531 1.50577 1.36683
 F 0.77790 1.50502 -1.36580
 H -0.86622 -1.10896 1.48727
 H -0.86642 -1.10903 -1.48661
 H 0.81835 -1.07443 1.84292
 H 0.81783 -1.07459 -1.84418
 H -0.27621 -0.05912 2.72597
 H -0.27717 -0.05918 -2.72606
13
bifur_IRC_Cartesians_noMW_output/new_data/bifur_traj2_Cartesians point 156
C 0.05471 0.65179 0.85587
 C 0.05579 0.65134 -0.85582
 C -0.86489 1.12655 -0.00012
 C -0.07502 -0.47768 1.77191
 C -0.07509 -0.47789 -1.77217
 F 0.77591 1.50578 1.36611
 F 0.77850 1.50504 -1.36508
 H -0.86612 -1.10915 1.48727
 H -0.86632 -1.10922 -1.48661
 H 0.81844 -1.07439 1.84328
 H 0.81792 -1.07455 -1.84455
 H -0.27644 -0.05878 2.72589
 H -0.27741 -0.05884 -2.72598
13
bifur_IRC_Cartesians_noMW_output/new_data/bifur_traj2_Cartesians point 157
C 0.05472 0.65183 0.85597
 C 0.05580 0.65138 -0.85592
 C -0.86459 1.12659 -0.00012
 C -0.07501 -0.47768 1.77191
 C -0.07508 -0.47789 -1.77217
 F 0.77573 1.50578 1.36632
 F 0.77833 1.50503 -1.36529
 H -0.86615 -1.10909 1.48727
 H -0.86635 -1.10916 -1.48661
 H 0.81842 -1.07440 1.84318
 H 0.81790 -1.07456 -1.84444
 H -0.27637 -0.05888 2.72591
 H -0.27734 -0.05894 -2.72601
13
bifur_IRC_Cartesians_noMW_output/new_data/bifur_traj2_Cartesians point 158
C 0.05473 0.65193 0.85622
 C 0.05581 0.65148 -0.85617
 C -0.86388 1.12668 -0.00012
 C -0.07500 -0.47769 1.77192
 C -0.07507 -0.47789 -1.77218
 F 0.77532 1.50577 1.36681
 F 0.77791 1.50502 -1.36579
 H -0.86622 -1.10896 1.48727
 H -0.86641 -1.10903 -1.48661
 H 0.81835 -1.07443 1.84293
 H 0.81784 -1.07459 -1.84419
 H -0.27621 -0.05911 2.72597
 H -0.27717 -0.05917 -2.72606
13
bifur_IRC_Cartesians_noMW_output/new_data/bifur_traj2_Cartesians point 159
C 0.05475 0.65207 0.85658
 C 0.05583 0.65163 -0.85653
 C -0.86284 1.12681 -0.00012
 C -0.07499 -0.47770 1.77193
 C -0.07506 -0.47790 -1.77219
 F 0.77472 1.50575 1.36753
 F 0.77731 1.50501 -1.36651
 H -0.86632 -1.10878 1.48727
 H -0.86651 -1.10884 -1.48661
 H 0.81826 -1.07447 1.84257
 H 0.81775 -1.07462 -1.84383
 H -0.27598 -0.05946 2.72605
 H -0.27694 -0.05951 -2.72614
13
bifur_IRC_Cartesians_noMW_output/new_data/bifur_traj2_Cartesians point 160
C 0.05478 0.65225 0.85702
 C 0.05586 0.65181 -0.85697
 C -0.86156 1.12697 -0.00012
 C -0.07497 -0.47771 1.77195
 C -0.07504 -0.47790 -1.77221
 F 0.77398 1.50573 1.36841
 F 0.77656 1.50500 -1.36740
 H -0.86644 -1.10855 1.48726
 H -0.86663 -1.10861 -1.48660
 H 0.81815 -1.07451 1.84212
 H 0.81764 -1.07467 -1.84338
 H -0.27569 -0.05988 2.72615
 H -0.27664 -0.05994 -2.72624
13
bifur_IRC_Cartesians_noMW_output/new_data/bifur_traj2_Cartesians point 161
C 0.05481 0.65245 0.85751
 C 0.05588 0.65201 -0.85746
 C -0.86013 1.12716 -0.00011
 C -0.07495 -0.47772 1.77197
 C -0.07502 -0.47791 -1.77222
 F 0.77316 1.50571 1.36940
 F 0.77574 1.50498 -1.36840
 H -0.86658 -1.10829 1.48726
 H -0.86677 -1.10835 -1.48660
 H 0.81803 -1.07456 1.84163
 H 0.81752 -1.07472 -1.84288
 H -0.27537 -0.06035 2.72626
 H -0.27632 -0.06041 -2.72635
13
bifur_IRC_Cartesians_noMW_output/new_data/bifur_traj2_Cartesians point 162
C 0.05484 0.65265 0.85801
 C 0.05591 0.65222 -0.85796
 C -0.85869 1.12734 -0.00011
 C -0.07493 -0.47773 1.77199
 C -0.07499 -0.47792 -1.77224
 F 0.77232 1.50569 1.37039
 F 0.77490 1.50497 -1.36940
 H -0.86672 -1.10803 1.48726
 H -0.86691 -1.10809 -1.48659
 H 0.81791 -1.07462 1.84113
 H 0.81739 -1.07477 -1.84237
 H -0.27504 -0.06083 2.72637
 H -0.27599 -0.06088 -2.72646
13
bifur_IRC_Cartesians_noMW_output/new_data/bifur_traj2_Cartesians point 163
C 0.05487 0.65284 0.85847
 C 0.05594 0.65241 -0.85843
 C -0.85733 1.12751 -0.00011
 C -0.07491 -0.47774 1.77201
 C -0.07497 -0.47793 -1.77226
 F 0.77154 1.50567 1.37133
 F 0.77411 1.50495 -1.37035
 H -0.86685 -1.10778 1.48725
 H -0.86704 -1.10785 -1.48659
 H 0.81779 -1.07467 1.84065
 H 0.81728 -1.07482 -1.84189
 H -0.27473 -0.06127 2.72648
 H -0.27568 -0.06133 -2.72656
13
bifur_IRC_Cartesians_noMW_output/new_data/bifur_traj2_Cartesians point 164
C 0.05489 0.65302 0.85890
 C 0.05596 0.65259 -0.85886
 C -0.85610 1.12767 -0.00011
 C -0.07489 -0.47774 1.77202
 C -0.07496 -0.47794 -1.77227
 F 0.77082 1.50565 1.37219
 F 0.77339 1.50494 -1.37121
 H -0.86696 -1.10756 1.48725
 H -0.86715 -1.10762 -1.48659
 H 0.81768 -1.07471 1.84022
 H 0.81717 -1.07486 -1.84146
 H -0.27445 -0.06168 2.72658
 H -0.27540 -0.06174 -2.72666
13
bifur_IRC_Cartesians_noMW_output/new_data/bifur_traj2_Cartesians point 165
C 0.05491 0.65318 0.85931
 C 0.05598 0.65276 -0.85927
 C -0.85490 1.12782 -0.00011
 C -0.07488 -0.47775 1.77204
 C -0.07494 -0.47794 -1.77229
 F 0.77013 1.50563 1.37301
 F 0.77270 1.50492 -1.37204
 H -0.86708 -1.10735 1.48724
 H -0.86727 -1.10741 -1.48658
 H 0.81758 -1.07476 1.83981
 H 0.81707 -1.07491 -1.84104
 H -0.27418 -0.06208 2.72667
 H -0.27512 -0.06213 -2.72675
13
bifur_IRC_Cartesians_noMW_output/new_data/bifur_traj2_Cartesians point 166
C 0.05491 0.65318 0.85931
 C 0.05598 0.65276 -0.85927
 C -0.85490 1.12782 -0.00011
 C -0.07488 -0.47775 1.77204
 C -0.07494 -0.47794 -1.77229
 F 0.77013 1.50563 1.37301
 F 0.77270 1.50492 -1.37204
 H -0.86708 -1.10735 1.48724
 H -0.86727 -1.10741 -1.48658
 H 0.81758 -1.07476 1.83981
 H 0.81707 -1.07491 -1.84104
 H -0.27418 -0.06208 2.72667
 H -0.27513 -0.06213 -2.72675
13
bifur_IRC_Cartesians_noMW_output/new_data/bifur_traj2_Cartesians point 167
C 0.05496 0.65351 0.86011
 C 0.05603 0.65309 -0.86008
 C -0.85257 1.12812 -0.00011
 C -0.07484 -0.47777 1.77207
 C -0.07490 -0.47796 -1.77231
 F 0.76879 1.50559 1.37462
 F 0.77134 1.50490 -1.37367
 H -0.86730 -1.10693 1.48724
 H -0.86749 -1.10699 -1.48658
 H 0.81738 -1.07484 1.83900
 H 0.81687 -1.07499 -1.84022
 H -0.27366 -0.06284 2.72685
 H -0.27459 -0.06290 -2.72692
13
bifur_IRC_Cartesians_noMW_output/new_data/bifur_traj2_Cartesians point 168
C 0.05498 0.65367 0.86050
 C 0.05605 0.65325 -0.86047
 C -0.85144 1.12826 -0.00011
 C -0.07483 -0.47778 1.77209
 C -0.07489 -0.47796 -1.77233
 F 0.76813 1.50558 1.37540
 F 0.77068 1.50488 -1.37446
 H -0.86741 -1.10672 1.48723
 H -0.86760 -1.10678 -1.48657
 H 0.81728 -1.07488 1.83860
 H 0.81677 -1.07503 -1.83982
 H -0.27340 -0.06322 2.72694
 H -0.27433 -0.06327 -2.72701
13
bifur_IRC_Cartesians_noMW_output/new_data/bifur_traj2_Cartesians point 169
C 0.05501 0.65382 0.86088
 C 0.05607 0.65340 -0.86084
 C -0.85036 1.12840 -0.00011
 C -0.07481 -0.47778 1.77210
 C -0.07487 -0.47797 -1.77234
 F 0.76751 1.50556 1.37614
 F 0.77006 1.50487 -1.37521
 H -0.86752 -1.10653 1.48723
 H -0.86770 -1.10658 -1.48657
 H 0.81719 -1.07492 1.83823
 H 0.81668 -1.07507 -1.83944
 H -0.27316 -0.06357 2.72702
 H -0.27409 -0.06362 -2.72709
13
bifur_IRC_Cartesians_noMW_output/new_data/bifur_traj2_Cartesians point 170
C 0.05502 0.65395 0.86119
 C 0.05609 0.65353 -0.86116
 C -0.84944 1.12852 -0.00011
 C -0.07480 -0.47779 1.77211
 C -0.07486 -0.47797 -1.77235
 F 0.76698 1.50555 1.37678
 F 0.76952 1.50486 -1.37585
 H -0.86761 -1.10636 1.48723
 H -0.86779 -1.10642 -1.48657
 H 0.81711 -1.07496 1.83791
 H 0.81660 -1.07510 -1.83912
 H -0.27295 -0.06388 2.72710
 H -0.27388 -0.06393 -2.72716
13
bifur_IRC_Cartesians_noMW_output/new_data/bifur_traj2_Cartesians point 171
C 0.05504 0.65403 0.86139
 C 0.05610 0.65361 -0.86135
 C -0.84887 1.12859 -0.00011
 C -0.07479 -0.47780 1.77212
 C -0.07485 -0.47798 -1.77236
 F 0.76665 1.50554 1.37717
 F 0.76919 1.50485 -1.37625
 H -0.86766 -1.10626 1.48723
 H -0.86784 -1.10632 -1.48657
 H 0.81706 -1.07498 1.83771
 H 0.81655 -1.07512 -1.83892
 H -0.27282 -0.06406 2.72714
 H -0.27375 -0.06411 -2.72721
13
bifur_IRC_Cartesians_noMW_output/new_data/bifur_traj2_Cartesians point 172
C 0.05504 0.65404 0.86142
 C 0.05610 0.65363 -0.86139
 C -0.84877 1.12860 -0.00011
 C -0.07479 -0.47780 1.77212
 C -0.07485 -0.47798 -1.77236
 F 0.76659 1.50553 1.37725
 F 0.76913 1.50485 -1.37632
 H -0.86767 -1.10624 1.48723
 H -0.86785 -1.10630 -1.48657
 H 0.81705 -1.07498 1.83767
 H 0.81654 -1.07512 -1.83888
 H -0.27280 -0.06410 2.72715
 H -0.27372 -0.06415 -2.72721
13
bifur_IRC_Cartesians_noMW_output/new_data/bifur_traj2_Cartesians point 173
C 0.05503 0.65401 0.86133
 C 0.05610 0.65359 -0.86130
 C -0.84903 1.12857 -0.00011
 C -0.07479 -0.47779 1.77212
 C -0.07485 -0.47798 -1.77236
 F 0.76674 1.50554 1.37706
 F 0.76928 1.50486 -1.37614
 H -0.86764 -1.10629 1.48723
 H -0.86782 -1.10634 -1.48657
 H 0.81707 -1.07497 1.83777
 H 0.81657 -1.07511 -1.83898
 H -0.27286 -0.06401 2.72713
 H -0.27378 -0.06406 -2.72719
13
bifur_IRC_Cartesians_noMW_output/new_data/bifur_traj2_Cartesians point 174
C 0.05502 0.65390 0.86108
 C 0.05608 0.65349 -0.86104
 C -0.84978 1.12847 -0.00011
 C -0.07480 -0.47779 1.77211
 C -0.07486 -0.47797 -1.77235
 F 0.76717 1.50555 1.37655
 F 0.76972 1.50487 -1.37562
 H -0.86757 -1.10642 1.48723
 H -0.86775 -1.10648 -1.48657
 H 0.81714 -1.07494 1.83803
 H 0.81663 -1.07509 -1.83924
 H -0.27303 -0.06377 2.72707
 H -0.27395 -0.06382 -2.72714
13
bifur_IRC_Cartesians_noMW_output/new_data/bifur_traj2_Cartesians point 175
C 0.05499 0.65368 0.86054
 C 0.05605 0.65326 -0.86050
 C -0.85135 1.12827 -0.00011
 C -0.07483 -0.47778 1.77209
 C -0.07489 -0.47796 -1.77233
 F 0.76808 1.50557 1.37546
 F 0.77063 1.50488 -1.37452
 H -0.86742 -1.10671 1.48723
 H -0.86760 -1.10676 -1.48657
 H 0.81727 -1.07489 1.83857
 H 0.81677 -1.07503 -1.83979
 H -0.27338 -0.06325 2.72695
 H -0.27431 -0.06330 -2.72702
13
bifur_IRC_Cartesians_noMW_output/new_data/bifur_traj2_Cartesians point 176
C 0.05493 0.65332 0.85964
 C 0.05600 0.65289 -0.85960
 C -0.85395 1.12794 -0.00011
 C -0.07486 -0.47776 1.77205
 C -0.07492 -0.47795 -1.77230
 F 0.76958 1.50562 1.37367
 F 0.77214 1.50491 -1.37271
 H -0.86717 -1.10717 1.48724
 H -0.86736 -1.10723 -1.48658
 H 0.81750 -1.07479 1.83948
 H 0.81699 -1.07494 -1.84070
 H -0.27397 -0.06239 2.72674
 H -0.27491 -0.06244 -2.72682
13
bifur_IRC_Cartesians_noMW_output/new_data/bifur_traj2_Cartesians point 177
C 0.05493 0.65332 0.85964
 C 0.05600 0.65289 -0.85960
 C -0.85395 1.12794 -0.00011
 C -0.07486 -0.47776 1.77205
 C -0.07492 -0.47795 -1.77230
 F 0.76958 1.50562 1.37367
 F 0.77214 1.50491 -1.37271
 H -0.86717 -1.10717 1.48724
 H -0.86736 -1.10723 -1.48658
 H 0.81750 -1.07479 1.83948
 H 0.81699 -1.07494 -1.84070
 H -0.27397 -0.06239 2.72674
 H -0.27491 -0.06244 -2.72682
13
bifur_IRC_Cartesians_noMW_output/new_data/bifur_traj2_Cartesians point 178
C 0.05478 0.65223 0.85695
 C 0.05585 0.65178 -0.85691
 C -0.86175 1.12695 -0.00012
 C -0.07497 -0.47770 1.77195
 C -0.07504 -0.47790 -1.77221
 F 0.77409 1.50574 1.36828
 F 0.77667 1.50500 -1.36727
 H -0.86642 -1.10858 1.48726
 H -0.86662 -1.10865 -1.48660
 H 0.81817 -1.07451 1.84219
 H 0.81765 -1.07466 -1.84344
 H -0.27573 -0.05982 2.72613
 H -0.27669 -0.05988 -2.72622
13
bifur_IRC_Cartesians_noMW_output/new_data/bifur_traj2_Cartesians point 179
C 0.05468 0.65157 0.85533
 C 0.05576 0.65111 -0.85528
 C -0.86647 1.12635 -0.00012
 C -0.07504 -0.47767 1.77189
 C -0.07511 -0.47788 -1.77215
 F 0.77682 1.50581 1.36502
 F 0.77942 1.50505 -1.36398
 H -0.86597 -1.10943 1.48728
 H -0.86617 -1.10950 -1.48662
 H 0.81858 -1.07433 1.84383
 H 0.81806 -1.07450 -1.84510
 H -0.27680 -0.05826 2.72577
 H -0.27777 -0.05832 -2.72586
13
bifur_IRC_Cartesians_noMW_output/new_data/bifur_traj2_Cartesians point 180
C 0.05460 0.65099 0.85390
 C 0.05568 0.65052 -0.85385
 C -0.87061 1.12582 -0.00012
 C -0.07510 -0.47764 1.77183
 C -0.07517 -0.47785 -1.77210
 F 0.77921 1.50587 1.36216
 F 0.78183 1.50510 -1.36109
 H -0.86557 -1.11018 1.48729
 H -0.86577 -1.11025 -1.48663
 H 0.81894 -1.07418 1.84527
 H 0.81841 -1.07435 -1.84656
 H -0.27773 -0.05689 2.72544
 H -0.27871 -0.05696 -2.72555
13
bifur_IRC_Cartesians_noMW_output/new_data/bifur_traj2_Cartesians point 181
C 0.05455 0.65067 0.85313
 C 0.05564 0.65020 -0.85307
 C -0.87285 1.12554 -0.00012
 C -0.07513 -0.47763 1.77180
 C -0.07520 -0.47784 -1.77208
 F 0.78051 1.50591 1.36062
 F 0.78313 1.50512 -1.35953
 H -0.86535 -1.11058 1.48730
 H -0.86556 -1.11066 -1.48664
 H 0.81913 -1.07410 1.84605
 H 0.81860 -1.07427 -1.84734
 H -0.27824 -0.05615 2.72527
 H -0.27922 -0.05622 -2.72538
13
bifur_IRC_Cartesians_noMW_output/new_data/bifur_traj2_Cartesians point 182
C 0.05452 0.65047 0.85264
 C 0.05562 0.65000 -0.85258
 C -0.87427 1.12536 -0.00012
 C -0.07515 -0.47762 1.77178
 C -0.07522 -0.47783 -1.77206
 F 0.78133 1.50593 1.35964
 F 0.78395 1.50514 -1.35854
 H -0.86522 -1.11083 1.48730
 H -0.86543 -1.11091 -1.48664
 H 0.81925 -1.07405 1.84654
 H 0.81873 -1.07422 -1.84784
 H -0.27856 -0.05569 2.72516
 H -0.27955 -0.05575 -2.72527
13
bifur_IRC_Cartesians_noMW_output/new_data/bifur_traj2_Cartesians point 183
C 0.05449 0.65024 0.85207
 C 0.05558 0.64977 -0.85201
 C -0.87592 1.12515 -0.00012
 C -0.07517 -0.47760 1.77176
 C -0.07525 -0.47782 -1.77204
 F 0.78228 1.50596 1.35849
 F 0.78491 1.50516 -1.35739
 H -0.86506 -1.11113 1.48731
 H -0.86527 -1.11121 -1.48665
 H 0.81939 -1.07399 1.84712
 H 0.81887 -1.07416 -1.84842
 H -0.27893 -0.05514 2.72503
 H -0.27992 -0.05521 -2.72514
13
bifur_IRC_Cartesians_noMW_output/new_data/bifur_traj2_Cartesians point 184
C 0.05444 0.64989 0.85119
 C 0.05554 0.64940 -0.85114
 C -0.87846 1.12482 -0.00013
 C -0.07521 -0.47759 1.77173
 C -0.07529 -0.47781 -1.77201
 F 0.78375 1.50600 1.35674
 F 0.78639 1.50519 -1.35562
 H -0.86481 -1.11159 1.48731
 H -0.86503 -1.11167 -1.48665
 H 0.81961 -1.07389 1.84800
 H 0.81908 -1.07407 -1.84931
 H -0.27951 -0.05430 2.72483
 H -0.28050 -0.05437 -2.72495
13
bifur_IRC_Cartesians_noMW_output/new_data/bifur_traj2_Cartesians point 185
C 0.05436 0.64934 0.84985
 C 0.05546 0.64885 -0.84979
 C -0.88236 1.12433 -0.00013
 C -0.07526 -0.47756 1.77168
 C -0.07534 -0.47779 -1.77196
 F 0.78600 1.50606 1.35405
 F 0.78865 1.50523 -1.35290
 H -0.86444 -1.11229 1.48733
 H -0.86466 -1.11238 -1.48666
 H 0.81995 -1.07375 1.84936
 H 0.81942 -1.07393 -1.85068
 H -0.28039 -0.05302 2.72453
 H -0.28139 -0.05309 -2.72465
13
bifur_IRC_Cartesians_noMW_output/new_data/bifur_traj2_Cartesians point 186
C 0.05425 0.64859 0.84800
 C 0.05536 0.64809 -0.84794
 C -0.88772 1.12365 -0.00013
 C -0.07534 -0.47752 1.77160
 C -0.07542 -0.47776 -1.77190
 F 0.78910 1.50614 1.35035
 F 0.79177 1.50529 -1.34916
 H -0.86392 -1.11326 1.48734
 H -0.86415 -1.11335 -1.48668
 H 0.82041 -1.07355 1.85122
 H 0.81988 -1.07374 -1.85257
 H -0.28160 -0.05125 2.72411
 H -0.28262 -0.05133 -2.72424
13
bifur_IRC_Cartesians_noMW_output/new_data/bifur_traj2_Cartesians point 187
C 0.05412 0.64768 0.84577
 C 0.05524 0.64716 -0.84570
 C -0.89421 1.12282 -0.00014
 C -0.07543 -0.47748 1.77152
 C -0.07552 -0.47772 -1.77182
 F 0.79285 1.50624 1.34587
 F 0.79554 1.50536 -1.34464
 H -0.86330 -1.11442 1.48736
 H -0.86353 -1.11452 -1.48670
 H 0.82097 -1.07332 1.85348
 H 0.82043 -1.07351 -1.85484
 H -0.28307 -0.04911 2.72360
 H -0.28410 -0.04919 -2.72375
13
bifur_IRC_Cartesians_noMW_output/new_data/bifur_traj2_Cartesians point 188
C 0.05412 0.64768 0.84577
 C 0.05524 0.64716 -0.84570
 C -0.89421 1.12282 -0.00014
 C -0.07543 -0.47748 1.77152
 C -0.07552 -0.47772 -1.77182
 F 0.79285 1.50624 1.34587
 F 0.79554 1.50536 -1.34464
 H -0.86330 -1.11442 1.48736
 H -0.86353 -1.11452 -1.48670
 H 0.82097 -1.07332 1.85348
 H 0.82043 -1.07351 -1.85484
 H -0.28307 -0.04911 2.72360
 H -0.28410 -0.04919 -2.72375
13
bifur_IRC_Cartesians_noMW_output/new_data/bifur_traj2_Cartesians point 189
C 0.05381 0.64555 0.84053
 C 0.05495 0.64500 -0.84045
 C -0.90941 1.12089 -0.00015
 C -0.07564 -0.47737 1.77132
 C -0.07574 -0.47763 -1.77165
 F 0.80164 1.50648 1.33537
 F 0.80437 1.50554 -1.33404
 H -0.86183 -1.11716 1.48741
 H -0.86209 -1.11728 -1.48674
 H 0.82229 -1.07276 1.85876
 H 0.82173 -1.07297 -1.86018
 H -0.28650 -0.04409 2.72241
 H -0.28757 -0.04419 -2.72259
13
bifur_IRC_Cartesians_noMW_output/new_data/bifur_traj2_Cartesians point 190
C 0.05365 0.64441 0.83771
 C 0.05479 0.64384 -0.83762
 C -0.91760 1.11984 -0.00015
 C -0.07576 -0.47731 1.77121
 C -0.07586 -0.47758 -1.77155
 F 0.80637 1.50660 1.32971
 F 0.80913 1.50563 -1.32834
 H -0.86105 -1.11864 1.48743
 H -0.86131 -1.11876 -1.48677
 H 0.82300 -1.07246 1.86161
 H 0.82243 -1.07268 -1.86306
 H -0.28835 -0.04139 2.72177
 H -0.28944 -0.04149 -2.72196
13
bifur_IRC_Cartesians_noMW_output/new_data/bifur_traj2_Cartesians point 191
C 0.05348 0.64325 0.83485
 C 0.05463 0.64265 -0.83476
 C -0.92590 1.11879 -0.00016
 C -0.07587 -0.47725 1.77110
 C -0.07599 -0.47754 -1.77145
 F 0.81117 1.50673 1.32398
 F 0.81396 1.50572 -1.32255
 H -0.86025 -1.12013 1.48746
 H -0.86052 -1.12026 -1.48679
 H 0.82371 -1.07215 1.86450
 H 0.82314 -1.07239 -1.86597
 H -0.29023 -0.03865 2.72113
 H -0.29133 -0.03876 -2.72133
13
bifur_IRC_Cartesians_noMW_output/new_data/bifur_traj2_Cartesians point 192
C 0.05331 0.64206 0.83193
 C 0.05447 0.64145 -0.83183
 C -0.93438 1.11771 -0.00016
 C -0.07599 -0.47719 1.77098
 C -0.07611 -0.47749 -1.77135
 F 0.81607 1.50686 1.31813
 F 0.81888 1.50582 -1.31664
 H -0.85943 -1.12166 1.48748
 H -0.85972 -1.12180 -1.48682
 H 0.82445 -1.07184 1.86745
 H 0.82387 -1.07209 -1.86895
 H -0.29214 -0.03585 2.72046
 H -0.29327 -0.03597 -2.72068
13
bifur_IRC_Cartesians_noMW_output/new_data/bifur_traj2_Cartesians point 193
C 0.05313 0.64080 0.82884
 C 0.05430 0.64017 -0.82873
 C -0.94335 1.11657 -0.00017
 C -0.07612 -0.47713 1.77087
 C -0.07624 -0.47744 -1.77125
 F 0.82126 1.50700 1.31193
 F 0.82410 1.50592 -1.31038
 H -0.85857 -1.12327 1.48751
 H -0.85887 -1.12342 -1.48684
 H 0.82522 -1.07151 1.87057
 H 0.82464 -1.07177 -1.87210
 H -0.29417 -0.03290 2.71976
 H -0.29532 -0.03302 -2.72000
13
bifur_IRC_Cartesians_noMW_output/new_data/bifur_traj2_Cartesians point 194
C 0.05293 0.63944 0.82547
 C 0.05411 0.63878 -0.82536
 C -0.95311 1.11533 -0.00017
 C -0.07626 -0.47706 1.77074
 C -0.07639 -0.47738 -1.77113
 F 0.82690 1.50715 1.30519
 F 0.82977 1.50603 -1.30358
 H -0.85763 -1.12503 1.48754
 H -0.85794 -1.12519 -1.48687
 H 0.82607 -1.07116 1.87396
 H 0.82547 -1.07143 -1.87553
 H -0.29638 -0.02968 2.71900
 H -0.29755 -0.02981 -2.71925
13
bifur_IRC_Cartesians_noMW_output/new_data/bifur_traj2_Cartesians point 195
C 0.05275 0.63817 0.82236
 C 0.05394 0.63750 -0.82224
 C -0.96215 1.11418 -0.00018
 C -0.07638 -0.47700 1.77062
 C -0.07652 -0.47733 -1.77103
 F 0.83212 1.50729 1.29895
 F 0.83502 1.50613 -1.29728
 H -0.85676 -1.12666 1.48756
 H -0.85708 -1.12682 -1.48690
 H 0.82685 -1.07082 1.87710
 H 0.82625 -1.07111 -1.87870
 H -0.29842 -0.02669 2.71830
 H -0.29961 -0.02683 -2.71856
13
bifur_IRC_Cartesians_noMW_output/new_data/bifur_traj2_Cartesians point 196
C 0.05260 0.63718 0.81992
 C 0.05381 0.63649 -0.81979
 C -0.96924 1.11328 -0.00018
 C -0.07648 -0.47695 1.77052
 C -0.07662 -0.47729 -1.77094
 F 0.83622 1.50740 1.29406
 F 0.83914 1.50621 -1.29234
 H -0.85608 -1.12794 1.48758
 H -0.85641 -1.12811 -1.48692
 H 0.82746 -1.07056 1.87957
 H 0.82685 -1.07085 -1.88119
 H -0.30002 -0.02436 2.71774
 H -0.30123 -0.02450 -2.71802
13
bifur_IRC_Cartesians_noMW_output/new_data/bifur_traj2_Cartesians point 197
C 0.05249 0.63642 0.81805
 C 0.05370 0.63572 -0.81792
 C -0.97466 1.11259 -0.00019
 C -0.07656 -0.47691 1.77045
 C -0.07670 -0.47726 -1.77088
 F 0.83935 1.50749 1.29031
 F 0.84229 1.50627 -1.28856
 H -0.85556 -1.12891 1.48760
 H -0.85589 -1.12909 -1.48694
 H 0.82793 -1.07037 1.88145
 H 0.82732 -1.07066 -1.88310
 H -0.30125 -0.02257 2.71732
 H -0.30247 -0.02271 -2.71761
13
bifur_IRC_Cartesians_noMW_output/new_data/bifur_traj2_Cartesians point 198
C 0.05242 0.63590 0.81677
 C 0.05363 0.63519 -0.81664
 C -0.97838 1.11211 -0.00019
 C -0.07661 -0.47688 1.77040
 C -0.07676 -0.47724 -1.77083
 F 0.84150 1.50754 1.28775
 F 0.84445 1.50631 -1.28597
 H -0.85520 -1.12958 1.48761
 H -0.85554 -1.12976 -1.48695
 H 0.82825 -1.07023 1.88275
 H 0.82763 -1.07053 -1.88440
 H -0.30209 -0.02134 2.71703
 H -0.30332 -0.02149 -2.71733
13
bifur_IRC_Cartesians_noMW_output/new_data/bifur_traj2_Cartesians point 199
C 0.05242 0.63590 0.81677
 C 0.05363 0.63519 -0.81664
 C -0.97838 1.11211 -0.00019
 C -0.07661 -0.47688 1.77040
 C -0.07676 -0.47724 -1.77083
 F 0.84150 1.50754 1.28775
 F 0.84445 1.50631 -1.28597
 H -0.85520 -1.12958 1.48761
 H -0.85554 -1.12976 -1.48695
 H 0.82825 -1.07023 1.88275
 H 0.82763 -1.07053 -1.88440
 H -0.30209 -0.02134 2.71703
 H -0.30332 -0.02149 -2.71733
13
bifur_IRC_Cartesians_noMW_output/new_data/bifur_traj2_Cartesians point 200
C 0.05242 0.63589 0.81674
 C 0.05363 0.63518 -0.81661
 C -0.97846 1.11210 -0.00019
 C -0.07661 -0.47688 1.77040
 C -0.07676 -0.47724 -1.77083
 F 0.84155 1.50755 1.28769
 F 0.84450 1.50631 -1.28591
 H -0.85519 -1.12960 1.48761
 H -0.85553 -1.12978 -1.48695
 H 0.82826 -1.07023 1.88278
 H 0.82764 -1.07053 -1.88443
 H -0.30211 -0.02131 2.71702
 H -0.30334 -0.02146 -2.71732
13
bifur_IRC_Cartesians_noMW_output/new_data/bifur_traj2_Cartesians point 201
C 0.05250 0.63647 0.81819
 C 0.05371 0.63577 -0.81806
 C -0.97426 1.11264 -0.00019
 C -0.07655 -0.47691 1.77046
 C -0.07670 -0.47726 -1.77088
 F 0.83912 1.50748 1.29059
 F 0.84206 1.50627 -1.28883
 H -0.85559 -1.12884 1.48760
 H -0.85593 -1.12902 -1.48694
 H 0.82789 -1.07038 1.88132
 H 0.82728 -1.07068 -1.88296
 H -0.30116 -0.02270 2.71735
 H -0.30238 -0.02284 -2.71764
13
bifur_IRC_Cartesians_noMW_output/new_data/bifur_traj2_Cartesians point 202
C 0.05262 0.63728 0.82017
 C 0.05382 0.63659 -0.82005
 C -0.96849 1.11337 -0.00018
 C -0.07647 -0.47695 1.77053
 C -0.07661 -0.47729 -1.77095
 F 0.83579 1.50739 1.29457
 F 0.83871 1.50620 -1.29286
 H -0.85615 -1.12780 1.48758
 H -0.85648 -1.12797 -1.48692
 H 0.82739 -1.07059 1.87931
 H 0.82679 -1.07088 -1.88093
 H -0.29985 -0.02460 2.71780
 H -0.30106 -0.02474 -2.71808
13
bifur_IRC_Cartesians_noMW_output/new_data/bifur_traj2_Cartesians point 203
C 0.05273 0.63803 0.82201
 C 0.05392 0.63735 -0.82189
 C -0.96316 1.11405 -0.00018
 C -0.07640 -0.47699 1.77060
 C -0.07653 -0.47732 -1.77101
 F 0.83270 1.50731 1.29826
 F 0.83561 1.50614 -1.29658
 H -0.85666 -1.12684 1.48757
 H -0.85699 -1.12701 -1.48690
 H 0.82693 -1.07079 1.87745
 H 0.82633 -1.07107 -1.87906
 H -0.29865 -0.02636 2.71822
 H -0.29984 -0.02650 -2.71849
13
bifur_IRC_Cartesians_noMW_output/new_data/bifur_traj2_Cartesians point 204
C 0.05282 0.63864 0.82352
 C 0.05401 0.63798 -0.82341
 C -0.95878 1.11461 -0.00018
 C -0.07634 -0.47702 1.77066
 C -0.07647 -0.47735 -1.77107
 F 0.83017 1.50724 1.30128
 F 0.83306 1.50609 -1.29963
 H -0.85708 -1.12605 1.48755
 H -0.85740 -1.12621 -1.48689
 H 0.82655 -1.07095 1.87593
 H 0.82596 -1.07123 -1.87752
 H -0.29766 -0.02781 2.71856
 H -0.29884 -0.02794 -2.71882
13
bifur_IRC_Cartesians_noMW_output/new_data/bifur_traj2_Cartesians point 205
C 0.05289 0.63917 0.82481
 C 0.05408 0.63851 -0.82470
 C -0.95503 1.11508 -0.00017
 C -0.07628 -0.47705 1.77071
 C -0.07641 -0.47737 -1.77111
 F 0.82801 1.50718 1.30387
 F 0.83088 1.50605 -1.30224
 H -0.85745 -1.12538 1.48754
 H -0.85776 -1.12553 -1.48688
 H 0.82623 -1.07109 1.87463
 H 0.82564 -1.07136 -1.87620
 H -0.29681 -0.02904 2.71885
 H -0.29798 -0.02918 -2.71911
13
bifur_IRC_Cartesians_noMW_output/new_data/bifur_traj2_Cartesians point 206
C 0.05296 0.63967 0.82604
 C 0.05415 0.63902 -0.82593
 C -0.95148 1.11554 -0.00017
 C -0.07623 -0.47707 1.77076
 C -0.07636 -0.47739 -1.77115
 F 0.82595 1.50713 1.30632
 F 0.82882 1.50601 -1.30472
 H -0.85779 -1.12474 1.48753
 H -0.85810 -1.12489 -1.48687
 H 0.82592 -1.07122 1.87339
 H 0.82533 -1.07148 -1.87495
 H -0.29601 -0.03022 2.71913
 H -0.29717 -0.03034 -2.71938
13
bifur_IRC_Cartesians_noMW_output/new_data/bifur_traj2_Cartesians point 207
C 0.05304 0.64022 0.82739
 C 0.05422 0.63957 -0.82728
 C -0.94755 1.11603 -0.00017
 C -0.07618 -0.47710 1.77081
 C -0.07630 -0.47741 -1.77120
 F 0.82368 1.50707 1.30904
 F 0.82654 1.50596 -1.30746
 H -0.85817 -1.12403 1.48752
 H -0.85847 -1.12418 -1.48686
 H 0.82558 -1.07136 1.87203
 H 0.82500 -1.07162 -1.87358
 H -0.29512 -0.03151 2.71944
 H -0.29628 -0.03164 -2.71968
13
bifur_IRC_Cartesians_noMW_output/new_data/bifur_traj2_Cartesians point 208
C 0.05315 0.64094 0.82919
 C 0.05432 0.64032 -0.82908
 C -0.94233 1.11670 -0.00017
 C -0.07610 -0.47714 1.77088
 C -0.07623 -0.47744 -1.77126
 F 0.82067 1.50699 1.31264
 F 0.82351 1.50591 -1.31109
 H -0.85867 -1.12309 1.48750
 H -0.85896 -1.12324 -1.48684
 H 0.82513 -1.07155 1.87021
 H 0.82455 -1.07181 -1.87174
 H -0.29394 -0.03323 2.71984
 H -0.29509 -0.03335 -2.72008
13
bifur_IRC_Cartesians_noMW_output/new_data/bifur_traj2_Cartesians point 209
C 0.05329 0.64194 0.83163
 C 0.05446 0.64133 -0.83153
 C -0.93524 1.11760 -0.00016
 C -0.07601 -0.47719 1.77097
 C -0.07612 -0.47748 -1.77134
 F 0.81657 1.50688 1.31753
 F 0.81938 1.50583 -1.31604
 H -0.85935 -1.12181 1.48748
 H -0.85964 -1.12195 -1.48682
 H 0.82452 -1.07181 1.86775
 H 0.82394 -1.07206 -1.86925
 H -0.29234 -0.03557 2.72040
 H -0.29347 -0.03569 -2.72062
13
bifur_IRC_Cartesians_noMW_output/new_data/bifur_traj2_Cartesians point 210
C 0.05329 0.64194 0.83163
 C 0.05446 0.64133 -0.83153
 C -0.93524 1.11760 -0.00016
 C -0.07601 -0.47719 1.77097
 C -0.07612 -0.47748 -1.77134
 F 0.81657 1.50688 1.31753
 F 0.81938 1.50583 -1.31604
 H -0.85935 -1.12181 1.48748
 H -0.85964 -1.12195 -1.48682
 H 0.82452 -1.07181 1.86775
 H 0.82394 -1.07206 -1.86925
 H -0.29234 -0.03557 2.72040
 H -0.29347 -0.03569 -2.72062
13
bifur_IRC_Cartesians_noMW_output/new_data/bifur_traj2_Cartesians point 211
C 0.05365 0.64439 0.83768
 C 0.05479 0.64382 -0.83759
 C -0.91769 1.11983 -0.00015
 C -0.07576 -0.47731 1.77121
 C -0.07586 -0.47758 -1.77155
 F 0.80642 1.50660 1.32965
 F 0.80918 1.50563 -1.32827
 H -0.86104 -1.11865 1.48743
 H -0.86130 -1.11877 -1.48677
 H 0.82300 -1.07245 1.86164
 H 0.82244 -1.07268 -1.86309
 H -0.28837 -0.04136 2.72177
 H -0.28946 -0.04146 -2.72196
13
bifur_IRC_Cartesians_noMW_output/new_data/bifur_traj2_Cartesians point 212
C 0.05384 0.64575 0.84101
 C 0.05497 0.64520 -0.84093
 C -0.90801 1.12106 -0.00014
 C -0.07562 -0.47738 1.77133
 C -0.07572 -0.47764 -1.77166
 F 0.80083 1.50645 1.33633
 F 0.80356 1.50552 -1.33502
 H -0.86197 -1.11691 1.48740
 H -0.86222 -1.11702 -1.48674
 H 0.82217 -1.07281 1.85828
 H 0.82161 -1.07302 -1.85969
 H -0.28619 -0.04455 2.72252
 H -0.28725 -0.04465 -2.72269
13
bifur_IRC_Cartesians_noMW_output/new_data/bifur_traj2_Cartesians point 213
C 0.05404 0.64715 0.84445
 C 0.05516 0.64662 -0.84438
 C -0.89804 1.12233 -0.00014
 C -0.07548 -0.47745 1.77147
 C -0.07557 -0.47770 -1.77178
 F 0.79507 1.50630 1.34322
 F 0.79776 1.50541 -1.34197
 H -0.86293 -1.11511 1.48737
 H -0.86317 -1.11522 -1.48671
 H 0.82131 -1.07317 1.85481
 H 0.82076 -1.07338 -1.85619
 H -0.28393 -0.04784 2.72330
 H -0.28497 -0.04793 -2.72346
13
bifur_IRC_Cartesians_noMW_output/new_data/bifur_traj2_Cartesians point 214
C 0.05424 0.64851 0.84780
 C 0.05535 0.64800 -0.84774
 C -0.88831 1.12357 -0.00013
 C -0.07535 -0.47752 1.77160
 C -0.07543 -0.47775 -1.77189
 F 0.78944 1.50615 1.34994
 F 0.79211 1.50530 -1.34875
 H -0.86386 -1.11336 1.48734
 H -0.86409 -1.11346 -1.48668
 H 0.82047 -1.07353 1.85143
 H 0.81993 -1.07372 -1.85277
 H -0.28173 -0.05105 2.72406
 H -0.28275 -0.05113 -2.72420
13
bifur_IRC_Cartesians_noMW_output/new_data/bifur_traj2_Cartesians point 215
C 0.05441 0.64968 0.85068
 C 0.05551 0.64919 -0.85062
 C -0.87994 1.12464 -0.00013
 C -0.07523 -0.47758 1.77171
 C -0.07531 -0.47780 -1.77199
 F 0.78461 1.50602 1.35572
 F 0.78725 1.50520 -1.35459
 H -0.86467 -1.11186 1.48732
 H -0.86489 -1.11194 -1.48666
 H 0.81974 -1.07384 1.84852
 H 0.81921 -1.07402 -1.84983
 H -0.27984 -0.05381 2.72471
 H -0.28084 -0.05389 -2.72484
13
bifur_IRC_Cartesians_noMW_output/new_data/bifur_traj2_Cartesians point 216
C 0.05450 0.65035 0.85233
 C 0.05560 0.64987 -0.85227
 C -0.87518 1.12524 -0.00012
 C -0.07516 -0.47761 1.77177
 C -0.07524 -0.47783 -1.77205
 F 0.78185 1.50594 1.35901
 F 0.78448 1.50515 -1.35791
 H -0.86513 -1.11100 1.48730
 H -0.86534 -1.11108 -1.48664
 H 0.81933 -1.07401 1.84686
 H 0.81880 -1.07419 -1.84816
 H -0.27876 -0.05539 2.72509
 H -0.27975 -0.05546 -2.72520
13
bifur_IRC_Cartesians_noMW_output/new_data/bifur_traj2_Cartesians point 217
C 0.05449 0.65023 0.85204
 C 0.05558 0.64976 -0.85199
 C -0.87599 1.12514 -0.00012
 C -0.07517 -0.47760 1.77176
 C -0.07525 -0.47782 -1.77204
 F 0.78232 1.50596 1.35845
 F 0.78495 1.50516 -1.35734
 H -0.86505 -1.11114 1.48731
 H -0.86526 -1.11123 -1.48665
 H 0.81940 -1.07398 1.84714
 H 0.81887 -1.07416 -1.84845
 H -0.27895 -0.05512 2.72502
 H -0.27994 -0.05519 -2.72514
13
bifur_IRC_Cartesians_noMW_output/new_data/bifur_traj2_Cartesians point 218
C 0.05438 0.64947 0.85017
 C 0.05548 0.64898 -0.85011
 C -0.88142 1.12445 -0.00013
 C -0.07525 -0.47757 1.77169
 C -0.07533 -0.47779 -1.77197
 F 0.78546 1.50604 1.35470
 F 0.78811 1.50522 -1.35356
 H -0.86453 -1.11212 1.48732
 H -0.86475 -1.11221 -1.48666
 H 0.81987 -1.07378 1.84903
 H 0.81934 -1.07397 -1.85035
 H -0.28018 -0.05333 2.72460
 H -0.28118 -0.05340 -2.72472
13
bifur_IRC_Cartesians_noMW_output/new_data/bifur_traj2_Cartesians point 219
C 0.05421 0.64830 0.84730
 C 0.05532 0.64780 -0.84723
 C -0.88976 1.12339 -0.00013
 C -0.07537 -0.47751 1.77158
 C -0.07545 -0.47774 -1.77188
 F 0.79028 1.50617 1.34894
 F 0.79295 1.50531 -1.34774
 H -0.86373 -1.11362 1.48735
 H -0.86396 -1.11372 -1.48669
 H 0.82059 -1.07348 1.85193
 H 0.82005 -1.07367 -1.85328
 H -0.28206 -0.05058 2.72395
 H -0.28308 -0.05066 -2.72409
13
bifur_IRC_Cartesians_noMW_output/new_data/bifur_traj2_Cartesians point 220
C 0.05400 0.64687 0.84378
 C 0.05513 0.64634 -0.84371
 C -0.89998 1.12209 -0.00014
 C -0.07551 -0.47744 1.77144
 C -0.07560 -0.47769 -1.77176
 F 0.79619 1.50633 1.34188
 F 0.79889 1.50543 -1.34062
 H -0.86274 -1.11546 1.48738
 H -0.86299 -1.11557 -1.48672
 H 0.82147 -1.07310 1.85548
 H 0.82093 -1.07331 -1.85687
 H -0.28437 -0.04721 2.72315
 H -0.28542 -0.04729 -2.72331
13
bifur_IRC_Cartesians_noMW_output/new_data/bifur_traj2_Cartesians point 221
C 0.05400 0.64687 0.84378
 C 0.05513 0.64634 -0.84371
 C -0.89998 1.12209 -0.00014
 C -0.07551 -0.47744 1.77144
 C -0.07560 -0.47769 -1.77176
 F 0.79619 1.50633 1.34189
 F 0.79889 1.50543 -1.34062
 H -0.86274 -1.11546 1.48738
 H -0.86299 -1.11557 -1.48672
 H 0.82147 -1.07310 1.85548
 H 0.82093 -1.07331 -1.85687
 H -0.28437 -0.04721 2.72315
 H -0.28542 -0.04729 -2.72331
13
bifur_IRC_Cartesians_noMW_output/new_data/bifur_traj2_Cartesians point 222
C 0.05354 0.64366 0.83587
 C 0.05469 0.64308 -0.83578
 C -0.92293 1.11917 -0.00015
 C -0.07583 -0.47727 1.77114
 C -0.07594 -0.47755 -1.77149
 F 0.80945 1.50668 1.32603
 F 0.81223 1.50569 -1.32462
 H -0.86053 -1.11960 1.48745
 H -0.86081 -1.11972 -1.48678
 H 0.82346 -1.07226 1.86347
 H 0.82289 -1.07250 -1.86493
 H -0.28956 -0.03963 2.72136
 H -0.29066 -0.03974 -2.72156
13
bifur_IRC_Cartesians_noMW_output/new_data/bifur_traj2_Cartesians point 223
C 0.05335 0.64235 0.83265
 C 0.05451 0.64175 -0.83255
 C -0.93228 1.11798 -0.00016
 C -0.07596 -0.47721 1.77101
 C -0.07608 -0.47750 -1.77138
 F 0.81486 1.50683 1.31958
 F 0.81766 1.50579 -1.31810
 H -0.85963 -1.12128 1.48747
 H -0.85992 -1.12142 -1.48681
 H 0.82426 -1.07192 1.86672
 H 0.82369 -1.07216 -1.86821
 H -0.29167 -0.03655 2.72063
 H -0.29279 -0.03666 -2.72084
13
bifur_IRC_Cartesians_noMW_output/new_data/bifur_traj2_Cartesians point 224
C 0.05321 0.64135 0.83018
 C 0.05438 0.64073 -0.83008
 C -0.93944 1.11707 -0.00016
 C -0.07606 -0.47716 1.77092
 C -0.07619 -0.47746 -1.77129
 F 0.81900 1.50694 1.31463
 F 0.82182 1.50587 -1.31311
 H -0.85895 -1.12257 1.48750
 H -0.85924 -1.12271 -1.48683
 H 0.82488 -1.07166 1.86921
 H 0.82430 -1.07191 -1.87073
 H -0.29329 -0.03419 2.72007
 H -0.29443 -0.03431 -2.72030
13
bifur_IRC_Cartesians_noMW_output/new_data/bifur_traj2_Cartesians point 225
C 0.05309 0.64057 0.82826
 C 0.05427 0.63993 -0.82816
 C -0.94502 1.11636 -0.00017
 C -0.07614 -0.47712 1.77084
 C -0.07627 -0.47743 -1.77123
 F 0.82222 1.50703 1.31078
 F 0.82507 1.50594 -1.30922
 H -0.85841 -1.12357 1.48751
 H -0.85871 -1.12372 -1.48685
 H 0.82537 -1.07145 1.87115
 H 0.82478 -1.07171 -1.87269
 H -0.29455 -0.03235 2.71963
 H -0.29570 -0.03247 -2.71987
13
bifur_IRC_Cartesians_noMW_output/new_data/bifur_traj2_Cartesians point 226
C 0.05301 0.63998 0.82682
 C 0.05419 0.63934 -0.82671
 C -0.94919 1.11583 -0.00017
 C -0.07620 -0.47709 1.77079
 C -0.07633 -0.47740 -1.77118
 F 0.82463 1.50709 1.30790
 F 0.82749 1.50598 -1.30631
 H -0.85801 -1.12433 1.48752
 H -0.85831 -1.12448 -1.48686
 H 0.82573 -1.07130 1.87260
 H 0.82514 -1.07156 -1.87415
 H -0.29549 -0.03097 2.71931
 H -0.29665 -0.03110 -2.71955
13
bifur_IRC_Cartesians_noMW_output/new_data/bifur_traj2_Cartesians point 227
C 0.05295 0.63958 0.82582
 C 0.05413 0.63893 -0.82571
 C -0.95211 1.11545 -0.00017
 C -0.07624 -0.47707 1.77075
 C -0.07637 -0.47739 -1.77114
 F 0.82632 1.50714 1.30589
 F 0.82919 1.50602 -1.30428
 H -0.85773 -1.12485 1.48753
 H -0.85804 -1.12501 -1.48687
 H 0.82598 -1.07119 1.87361
 H 0.82539 -1.07146 -1.87518
 H -0.29615 -0.03001 2.71908
 H -0.29732 -0.03014 -2.71933
13
bifur_IRC_Cartesians_noMW_output/new_data/bifur_traj2_Cartesians point 228
C 0.05291 0.63927 0.82506
 C 0.05409 0.63861 -0.82494
 C -0.95432 1.11517 -0.00017
 C -0.07627 -0.47705 1.77072
 C -0.07640 -0.47737 -1.77112
 F 0.82760 1.50717 1.30436
 F 0.83047 1.50604 -1.30274
 H -0.85751 -1.12525 1.48754
 H -0.85783 -1.12541 -1.48688
 H 0.82617 -1.07111 1.87438
 H 0.82558 -1.07138 -1.87595
 H -0.29665 -0.02928 2.71891
 H -0.29782 -0.02941 -2.71916
13
bifur_IRC_Cartesians_noMW_output/new_data/bifur_traj2_Cartesians point 229
C 0.05285 0.63889 0.82413
 C 0.05404 0.63823 -0.82402
 C -0.95700 1.11483 -0.00018
 C -0.07631 -0.47703 1.77068
 C -0.07644 -0.47736 -1.77109
 F 0.82915 1.50721 1.30251
 F 0.83203 1.50607 -1.30087
 H -0.85726 -1.12573 1.48755
 H -0.85757 -1.12589 -1.48688
 H 0.82640 -1.07101 1.87531
 H 0.82581 -1.07129 -1.87690
 H -0.29726 -0.02839 2.71870
 H -0.29844 -0.02852 -2.71896
13
bifur_IRC_Cartesians_noMW_output/new_data/bifur_traj2_Cartesians point 230
C 0.05277 0.63830 0.82267
 C 0.05396 0.63762 -0.82255
 C -0.96125 1.11429 -0.00018
 C -0.07637 -0.47700 1.77063
 C -0.07651 -0.47733 -1.77104
 F 0.83160 1.50728 1.29958
 F 0.83450 1.50612 -1.29791
 H -0.85685 -1.12650 1.48756
 H -0.85717 -1.12666 -1.48690
 H 0.82677 -1.07086 1.87679
 H 0.82617 -1.07114 -1.87839
 H -0.29822 -0.02699 2.71837
 H -0.29940 -0.02713 -2.71863
13
bifur_IRC_Cartesians_noMW_output/new_data/bifur_traj2_Cartesians point 231
C 0.05266 0.63754 0.82080
 C 0.05386 0.63685 -0.82067
 C -0.96669 1.11360 -0.00018
 C -0.07645 -0.47697 1.77056
 C -0.07659 -0.47730 -1.77097
 F 0.83475 1.50736 1.29582
 F 0.83766 1.50618 -1.29412
 H -0.85632 -1.12748 1.48758
 H -0.85665 -1.12765 -1.48691
 H 0.82724 -1.07066 1.87868
 H 0.82663 -1.07094 -1.88030
 H -0.29945 -0.02520 2.71794
 H -0.30065 -0.02534 -2.71822
13
bifur_IRC_Cartesians_noMW_output/new_data/bifur_traj2_Cartesians point 232
C 0.05266 0.63754 0.82080
 C 0.05386 0.63685 -0.82067
 C -0.96669 1.11360 -0.00018
 C -0.07645 -0.47697 1.77056
 C -0.07659 -0.47730 -1.77097
 F 0.83474 1.50736 1.29582
 F 0.83766 1.50618 -1.29412
 H -0.85632 -1.12748 1.48758
 H -0.85665 -1.12765 -1.48691
 H 0.82724 -1.07066 1.87868
 H 0.82663 -1.07094 -1.88030
 H -0.29944 -0.02520 2.71794
 H -0.30065 -0.02534 -2.71822
13
bifur_IRC_Cartesians_noMW_output/new_data/bifur_traj2_Cartesians point 233
C 0.05241 0.63585 0.81665
 C 0.05363 0.63514 -0.81652
 C -0.97871 1.11207 -0.00019
 C -0.07662 -0.47688 1.77040
 C -0.07676 -0.47723 -1.77083
 F 0.84170 1.50755 1.28752
 F 0.84465 1.50632 -1.28573
 H -0.85517 -1.12964 1.48761
 H -0.85551 -1.12982 -1.48695
 H 0.82828 -1.07022 1.88286
 H 0.82766 -1.07052 -1.88452
 H -0.30216 -0.02123 2.71700
 H -0.30339 -0.02138 -2.71730
13
bifur_IRC_Cartesians_noMW_output/new_data/bifur_traj2_Cartesians point 234
C 0.05229 0.63500 0.81457
 C 0.05351 0.63428 -0.81443
 C -0.98477 1.11130 -0.00019
 C -0.07670 -0.47684 1.77032
 C -0.07685 -0.47720 -1.77076
 F 0.84520 1.50764 1.28333
 F 0.84817 1.50638 -1.28151
 H -0.85458 -1.13073 1.48763
 H -0.85493 -1.13092 -1.48697
 H 0.82880 -1.07000 1.88497
 H 0.82818 -1.07030 -1.88665
 H -0.30353 -0.01923 2.71653
 H -0.30478 -0.01939 -2.71684
13
bifur_IRC_Cartesians_noMW_output/new_data/bifur_traj2_Cartesians point 235
C 0.05217 0.63419 0.81257
 C 0.05340 0.63345 -0.81243
 C -0.99055 1.11056 -0.00020
 C -0.07678 -0.47680 1.77024
 C -0.07694 -0.47717 -1.77069
 F 0.84854 1.50773 1.27934
 F 0.85153 1.50645 -1.27748
 H -0.85403 -1.13177 1.48765
 H -0.85438 -1.13197 -1.48698
 H 0.82930 -1.06978 1.88698
 H 0.82868 -1.07010 -1.88868
 H -0.30484 -0.01732 2.71608
 H -0.30610 -0.01748 -2.71640
13
bifur_IRC_Cartesians_noMW_output/new_data/bifur_traj2_Cartesians point 236
C 0.05208 0.63357 0.81104
 C 0.05332 0.63282 -0.81090
 C -0.99499 1.11000 -0.00020
 C -0.07684 -0.47677 1.77018
 C -0.07700 -0.47714 -1.77064
 F 0.85111 1.50780 1.27627
 F 0.85411 1.50650 -1.27438
 H -0.85360 -1.13257 1.48766
 H -0.85396 -1.13277 -1.48700
 H 0.82968 -1.06962 1.88852
 H 0.82906 -1.06994 -1.89024
 H -0.30584 -0.01586 2.71573
 H -0.30711 -0.01602 -2.71606
13
bifur_IRC_Cartesians_noMW_output/new_data/bifur_traj2_Cartesians point 237
C 0.05206 0.63341 0.81063
 C 0.05330 0.63265 -0.81049
 C -0.99618 1.10985 -0.00020
 C -0.07686 -0.47676 1.77016
 C -0.07702 -0.47713 -1.77063
 F 0.85179 1.50782 1.27545
 F 0.85480 1.50651 -1.27355
 H -0.85348 -1.13279 1.48766
 H -0.85385 -1.13299 -1.48700
 H 0.82979 -1.06958 1.88894
 H 0.82916 -1.06990 -1.89066
 H -0.30611 -0.01547 2.71564
 H -0.30738 -0.01563 -2.71597
13
bifur_IRC_Cartesians_noMW_output/new_data/bifur_traj2_Cartesians point 238
C 0.05209 0.63365 0.81124
 C 0.05333 0.63290 -0.81110
 C -0.99443 1.11007 -0.00020
 C -0.07684 -0.47677 1.77019
 C -0.07700 -0.47714 -1.77065
 F 0.85078 1.50779 1.27666
 F 0.85378 1.50649 -1.27478
 H -0.85365 -1.13247 1.48766
 H -0.85402 -1.13267 -1.48700
 H 0.82964 -1.06964 1.88833
 H 0.82901 -1.06996 -1.89004
 H -0.30571 -0.01604 2.71578
 H -0.30698 -0.01621 -2.71610
13
bifur_IRC_Cartesians_noMW_output/new_data/bifur_traj2_Cartesians point 239
C 0.05217 0.63419 0.81256
 C 0.05340 0.63345 -0.81242
 C -0.99059 1.11056 -0.00020
 C -0.07678 -0.47680 1.77024
 C -0.07694 -0.47717 -1.77069
 F 0.84856 1.50773 1.27931
 F 0.85155 1.50645 -1.27745
 H -0.85402 -1.13178 1.48765
 H -0.85438 -1.13197 -1.48698
 H 0.82930 -1.06978 1.88699
 H 0.82868 -1.07010 -1.88869
 H -0.30485 -0.01731 2.71608
 H -0.30610 -0.01747 -2.71639
13
bifur_IRC_Cartesians_noMW_output/new_data/bifur_traj2_Cartesians point 240
C 0.05229 0.63498 0.81451
 C 0.05351 0.63425 -0.81437
 C -0.98495 1.11128 -0.00019
 C -0.07670 -0.47684 1.77031
 C -0.07686 -0.47720 -1.77076
 F 0.84530 1.50765 1.28321
 F 0.84827 1.50639 -1.28139
 H -0.85457 -1.13076 1.48763
 H -0.85492 -1.13095 -1.48697
 H 0.82882 -1.06999 1.88503
 H 0.82820 -1.07030 -1.88671
 H -0.30357 -0.01917 2.71652
 H -0.30482 -0.01933 -2.71682
13
bifur_IRC_Cartesians_noMW_output/new_data/bifur_traj2_Cartesians point 241
C 0.05244 0.63601 0.81705
 C 0.05365 0.63530 -0.81692
 C -0.97757 1.11222 -0.00019
 C -0.07660 -0.47689 1.77041
 C -0.07675 -0.47724 -1.77084
 F 0.84103 1.50753 1.28831
 F 0.84398 1.50630 -1.28653
 H -0.85528 -1.12944 1.48761
 H -0.85562 -1.12962 -1.48695
 H 0.82818 -1.07026 1.88246
 H 0.82756 -1.07056 -1.88412
 H -0.30190 -0.02161 2.71709
 H -0.30313 -0.02176 -2.71739
13
bifur_IRC_Cartesians_noMW_output/new_data/bifur_traj2_Cartesians point 242
C 0.05261 0.63723 0.82006
 C 0.05382 0.63654 -0.81993
 C -0.96884 1.11333 -0.00018
 C -0.07648 -0.47695 1.77053
 C -0.07662 -0.47729 -1.77095
 F 0.83599 1.50740 1.29434
 F 0.83891 1.50620 -1.29262
 H -0.85612 -1.12786 1.48758
 H -0.85645 -1.12803 -1.48692
 H 0.82742 -1.07058 1.87943
 H 0.82682 -1.07087 -1.88105
 H -0.29993 -0.02449 2.71777
 H -0.30114 -0.02463 -2.71805
13
bifur_IRC_Cartesians_noMW_output/new_data/bifur_traj2_Cartesians point 243
C 0.05261 0.63724 0.82006
 C 0.05382 0.63655 -0.81993
 C -0.96883 1.11333 -0.00018
 C -0.07648 -0.47695 1.77053
 C -0.07662 -0.47729 -1.77095
 F 0.83599 1.50740 1.29434
 F 0.83891 1.50620 -1.29262
 H -0.85612 -1.12786 1.48758
 H -0.85645 -1.12803 -1.48692
 H 0.82742 -1.07058 1.87943
 H 0.82682 -1.07087 -1.88105
 H -0.29993 -0.02449 2.71777
 H -0.30114 -0.02463 -2.71805
13
bifur_IRC_Cartesians_noMW_output/new_data/bifur_traj2_Cartesians point 244
C 0.05287 0.63899 0.82438
 C 0.05405 0.63833 -0.82426
 C -0.95630 1.11492 -0.00017
 C -0.07630 -0.47704 1.77069
 C -0.07643 -0.47736 -1.77109
 F 0.82874 1.50720 1.30300
 F 0.83162 1.50606 -1.30136
 H -0.85732 -1.12561 1.48755
 H -0.85764 -1.12576 -1.48688
 H 0.82634 -1.07104 1.87507
 H 0.82574 -1.07131 -1.87665
 H -0.29710 -0.02863 2.71875
 H -0.29827 -0.02876 -2.71901
13
bifur_IRC_Cartesians_noMW_output/new_data/bifur_traj2_Cartesians point 245
C 0.05289 0.63919 0.82487
 C 0.05408 0.63853 -0.82476
 C -0.95486 1.11510 -0.00017
 C -0.07628 -0.47705 1.77071
 C -0.07641 -0.47737 -1.77111
 F 0.82791 1.50718 1.30399
 F 0.83078 1.50605 -1.30236
 H -0.85746 -1.12535 1.48754
 H -0.85777 -1.12550 -1.48688
 H 0.82622 -1.07109 1.87457
 H 0.82562 -1.07136 -1.87614
 H -0.29677 -0.02910 2.71887
 H -0.29795 -0.02923 -2.71912
13
bifur_IRC_Cartesians_noMW_output/new_data/bifur_traj2_Cartesians point 246
C 0.05289 0.63914 0.82474
 C 0.05407 0.63848 -0.82462
 C -0.95525 1.11506 -0.00017
 C -0.07629 -0.47705 1.77071
 C -0.07642 -0.47737 -1.77111
 F 0.82813 1.50719 1.30372
 F 0.83101 1.50605 -1.30209
 H -0.85742 -1.12542 1.48754
 H -0.85774 -1.12557 -1.48688
 H 0.82625 -1.07108 1.87470
 H 0.82566 -1.07135 -1.87628
 H -0.29686 -0.02897 2.71883
 H -0.29804 -0.02910 -2.71909
13
bifur_IRC_Cartesians_noMW_output/new_data/bifur_traj2_Cartesians point 247
C 0.05286 0.63896 0.82431
 C 0.05405 0.63830 -0.82419
 C -0.95649 1.11490 -0.00017
 C -0.07630 -0.47704 1.77069
 C -0.07644 -0.47736 -1.77109
 F 0.82885 1.50721 1.30286
 F 0.83173 1.50607 -1.30122
 H -0.85730 -1.12564 1.48755
 H -0.85762 -1.12580 -1.48688
 H 0.82636 -1.07103 1.87514
 H 0.82576 -1.07131 -1.87672
 H -0.29714 -0.02856 2.71874
 H -0.29832 -0.02869 -2.71900
13
bifur_IRC_Cartesians_noMW_output/new_data/bifur_traj2_Cartesians point 248
C 0.05284 0.63879 0.82388
 C 0.05403 0.63812 -0.82376
 C -0.95775 1.11474 -0.00018
 C -0.07632 -0.47703 1.77067
 C -0.07646 -0.47735 -1.77108
 F 0.82958 1.50722 1.30199
 F 0.83246 1.50608 -1.30035
 H -0.85718 -1.12587 1.48755
 H -0.85750 -1.12603 -1.48689
 H 0.82647 -1.07099 1.87557
 H 0.82587 -1.07126 -1.87716
 H -0.29742 -0.02815 2.71864
 H -0.29861 -0.02828 -2.71890
13
bifur_IRC_Cartesians_noMW_output/new_data/bifur_traj2_Cartesians point 249
C 0.05283 0.63877 0.82383
 C 0.05402 0.63810 -0.82371
 C -0.95788 1.11472 -0.00018
 C -0.07632 -0.47703 1.77067
 C -0.07646 -0.47735 -1.77108
 F 0.82965 1.50723 1.30190
 F 0.83254 1.50608 -1.30026
 H -0.85717 -1.12589 1.48755
 H -0.85749 -1.12605 -1.48689
 H 0.82648 -1.07098 1.87562
 H 0.82588 -1.07126 -1.87720
 H -0.29745 -0.02810 2.71863
 H -0.29864 -0.02824 -2.71889
13
bifur_IRC_Cartesians_noMW_output/new_data/bifur_traj2_Cartesians point 250
C 0.05287 0.63902 0.82446
 C 0.05406 0.63836 -0.82434
 C -0.95606 1.11495 -0.00017
 C -0.07630 -0.47704 1.77070
 C -0.07643 -0.47736 -1.77110
 F 0.82860 1.50720 1.30316
 F 0.83148 1.50606 -1.30153
 H -0.85735 -1.12556 1.48754
 H -0.85766 -1.12572 -1.48688
 H 0.82632 -1.07105 1.87498
 H 0.82572 -1.07132 -1.87656
 H -0.29704 -0.02870 2.71877
 H -0.29822 -0.02884 -2.71903
13
bifur_IRC_Cartesians_noMW_output/new_data/bifur_traj2_Cartesians point 251
C 0.05294 0.63950 0.82563
 C 0.05412 0.63885 -0.82552
 C -0.95265 1.11539 -0.00017
 C -0.07625 -0.47706 1.77074
 C -0.07638 -0.47738 -1.77114
 F 0.82663 1.50715 1.30551
 F 0.82950 1.50602 -1.30390
 H -0.85767 -1.12495 1.48753
 H -0.85798 -1.12510 -1.48687
 H 0.82603 -1.07117 1.87380
 H 0.82543 -1.07144 -1.87537
 H -0.29627 -0.02983 2.71904
 H -0.29744 -0.02996 -2.71929
13
bifur_IRC_Cartesians_noMW_output/new_data/bifur_traj2_Cartesians point 252
C 0.05303 0.64016 0.82726
 C 0.05421 0.63952 -0.82715
 C -0.94794 1.11599 -0.00017
 C -0.07618 -0.47710 1.77080
 C -0.07631 -0.47741 -1.77119
 F 0.82391 1.50707 1.30877
 F 0.82676 1.50597 -1.30719
 H -0.85813 -1.12410 1.48752
 H -0.85843 -1.12425 -1.48686
 H 0.82562 -1.07135 1.87216
 H 0.82503 -1.07161 -1.87371
 H -0.29521 -0.03138 2.71941
 H -0.29637 -0.03151 -2.71965
13
bifur_IRC_Cartesians_noMW_output/new_data/bifur_traj2_Cartesians point 253
C 0.05316 0.64101 0.82935
 C 0.05433 0.64038 -0.82924
 C -0.94187 1.11676 -0.00017
 C -0.07610 -0.47714 1.77089
 C -0.07622 -0.47745 -1.77126
 F 0.82040 1.50698 1.31296
 F 0.82324 1.50590 -1.31142
 H -0.85871 -1.12301 1.48750
 H -0.85901 -1.12315 -1.48684
 H 0.82509 -1.07157 1.87005
 H 0.82451 -1.07182 -1.87158
 H -0.29384 -0.03338 2.71988
 H -0.29498 -0.03351 -2.72011
13
bifur_IRC_Cartesians_noMW_output/new_data/bifur_traj2_Cartesians point 254
C 0.05316 0.64101 0.82935
 C 0.05433 0.64038 -0.82924
 C -0.94187 1.11676 -0.00017
 C -0.07610 -0.47714 1.77089
 C -0.07622 -0.47745 -1.77126
 F 0.82040 1.50698 1.31296
 F 0.82323 1.50590 -1.31142
 H -0.85871 -1.12301 1.48750
 H -0.85901 -1.12315 -1.48684
 H 0.82509 -1.07157 1.87005
 H 0.82451 -1.07182 -1.87158
 H -0.29384 -0.03339 2.71988
 H -0.29498 -0.03351 -2.72011
13
bifur_IRC_Cartesians_noMW_output/new_data/bifur_traj2_Cartesians point 255
C 0.05348 0.64327 0.83492
 C 0.05464 0.64268 -0.83482
 C -0.92571 1.11881 -0.00016
 C -0.07587 -0.47725 1.77110
 C -0.07598 -0.47754 -1.77145
 F 0.81106 1.50673 1.32412
 F 0.81384 1.50572 -1.32268
 H -0.86027 -1.12010 1.48745
 H -0.86054 -1.12023 -1.48679
 H 0.82370 -1.07216 1.86443
 H 0.82313 -1.07240 -1.86590
 H -0.29018 -0.03872 2.72114
 H -0.29129 -0.03883 -2.72134
13
bifur_IRC_Cartesians_noMW_output/new_data/bifur_traj2_Cartesians point 256
C 0.05366 0.64452 0.83800
 C 0.05481 0.64395 -0.83791
 C -0.91677 1.11995 -0.00015
 C -0.07575 -0.47732 1.77122
 C -0.07585 -0.47759 -1.77156
 F 0.80589 1.50659 1.33029
 F 0.80865 1.50562 -1.32891
 H -0.86113 -1.11849 1.48743
 H -0.86139 -1.11861 -1.48677
 H 0.82292 -1.07249 1.86132
 H 0.82236 -1.07271 -1.86277
 H -0.28816 -0.04167 2.72184
 H -0.28925 -0.04177 -2.72203
13
bifur_IRC_Cartesians_noMW_output/new_data/bifur_traj2_Cartesians point 257
C 0.05382 0.64558 0.84059
 C 0.05495 0.64502 -0.84051
 C -0.90924 1.12091 -0.00015
 C -0.07564 -0.47737 1.77132
 C -0.07574 -0.47763 -1.77165
 F 0.80154 1.50647 1.33549
 F 0.80427 1.50553 -1.33416
 H -0.86185 -1.11713 1.48741
 H -0.86211 -1.11725 -1.48674
 H 0.82227 -1.07276 1.85870
 H 0.82172 -1.07298 -1.86012
 H -0.28646 -0.04415 2.72243
 H -0.28753 -0.04424 -2.72260
13
bifur_IRC_Cartesians_noMW_output/new_data/bifur_traj2_Cartesians point 258
C 0.05392 0.64630 0.84236
 C 0.05505 0.64576 -0.84229
 C -0.90409 1.12156 -0.00014
 C -0.07557 -0.47741 1.77139
 C -0.07566 -0.47766 -1.77171
 F 0.79857 1.50639 1.33904
 F 0.80128 1.50548 -1.33775
 H -0.86235 -1.11620 1.48739
 H -0.86260 -1.11631 -1.48673
 H 0.82183 -1.07295 1.85691
 H 0.82128 -1.07316 -1.85831
 H -0.28530 -0.04585 2.72283
 H -0.28636 -0.04594 -2.72299
13
bifur_IRC_Cartesians_noMW_output/new_data/bifur_traj2_Cartesians point 259
C 0.05398 0.64672 0.84341
 C 0.05511 0.64619 -0.84333
 C -0.90106 1.12195 -0.00014
 C -0.07553 -0.47743 1.77143
 C -0.07562 -0.47768 -1.77174
 F 0.79681 1.50635 1.34114
 F 0.79952 1.50544 -1.33987
 H -0.86264 -1.11566 1.48738
 H -0.86288 -1.11576 -1.48672
 H 0.82157 -1.07306 1.85586
 H 0.82102 -1.07327 -1.85725
 H -0.28461 -0.04685 2.72307
 H -0.28566 -0.04694 -2.72322
13
bifur_IRC_Cartesians_noMW_output/new_data/bifur_traj2_Cartesians point 260
C 0.05401 0.64693 0.84393
 C 0.05513 0.64640 -0.84385
 C -0.89955 1.12214 -0.00014
 C -0.07550 -0.47744 1.77145
 C -0.07560 -0.47769 -1.77176
 F 0.79594 1.50632 1.34218
 F 0.79864 1.50542 -1.34092
 H -0.86278 -1.11539 1.48738
 H -0.86303 -1.11549 -1.48672
 H 0.82144 -1.07312 1.85533
 H 0.82089 -1.07332 -1.85672
 H -0.28427 -0.04735 2.72318
 H -0.28532 -0.04743 -2.72334
13
bifur_IRC_Cartesians_noMW_output/new_data/bifur_traj2_Cartesians point 261
C 0.05402 0.64700 0.84409
 C 0.05514 0.64647 -0.84401
 C -0.89909 1.12220 -0.00014
 C -0.07550 -0.47744 1.77145
 C -0.07559 -0.47769 -1.77177
 F 0.79567 1.50632 1.34250
 F 0.79838 1.50542 -1.34124
 H -0.86283 -1.11530 1.48738
 H -0.86307 -1.11541 -1.48671
 H 0.82140 -1.07314 1.85517
 H 0.82085 -1.07334 -1.85656
 H -0.28417 -0.04750 2.72322
 H -0.28521 -0.04758 -2.72337
13
bifur_IRC_Cartesians_noMW_output/new_data/bifur_traj2_Cartesians point 262
C 0.05402 0.64697 0.84401
 C 0.05514 0.64644 -0.84394
 C -0.89931 1.12217 -0.00014
 C -0.07550 -0.47744 1.77145
 C -0.07559 -0.47769 -1.77176
 F 0.79580 1.50632 1.34234
 F 0.79850 1.50542 -1.34108
 H -0.86281 -1.11534 1.48738
 H -0.86305 -1.11545 -1.48671
 H 0.82142 -1.07313 1.85525
 H 0.82087 -1.07333 -1.85664
 H -0.28422 -0.04742 2.72320
 H -0.28526 -0.04751 -2.72336
13
bifur_IRC_Cartesians_noMW_output/new_data/bifur_traj2_Cartesians point 263
C 0.05401 0.64692 0.84388
 C 0.05513 0.64638 -0.84381
 C -0.89968 1.12212 -0.00014
 C -0.07551 -0.47744 1.77145
 C -0.07560 -0.47769 -1.77176
 F 0.79602 1.50632 1.34209
 F 0.79872 1.50543 -1.34083
 H -0.86277 -1.11541 1.48738
 H -0.86301 -1.11551 -1.48672
 H 0.82145 -1.07311 1.85538
 H 0.82090 -1.07332 -1.85677
 H -0.28430 -0.04730 2.72317
 H -0.28535 -0.04739 -2.72333
13
bifur_IRC_Cartesians_noMW_output/new_data/bifur_traj2_Cartesians point 264
C 0.05402 0.64696 0.84400
 C 0.05514 0.64643 -0.84393
 C -0.89934 1.12217 -0.00014
 C -0.07550 -0.47744 1.77145
 C -0.07559 -0.47769 -1.77176
 F 0.79582 1.50632 1.34233
 F 0.79852 1.50542 -1.34107
 H -0.86280 -1.11535 1.48738
 H -0.86305 -1.11545 -1.48671
 H 0.82142 -1.07313 1.85526
 H 0.82087 -1.07333 -1.85664
 H -0.28423 -0.04742 2.72320
 H -0.28527 -0.04750 -2.72336
13
bifur_IRC_Cartesians_noMW_output/new_data/bifur_traj2_Cartesians point 265
C 0.05402 0.64696 0.84400
 C 0.05514 0.64643 -0.84393
 C -0.89933 1.12217 -0.00014
 C -0.07550 -0.47744 1.77145
 C -0.07559 -0.47769 -1.77176
 F 0.79581 1.50632 1.34233
 F 0.79852 1.50542 -1.34107
 H -0.86280 -1.11535 1.48738
 H -0.86305 -1.11545 -1.48671
 H 0.82142 -1.07313 1.85526
 H 0.82087 -1.07333 -1.85664
 H -0.28422 -0.04742 2.72320
 H -0.28527 -0.04750 -2.72336
13
bifur_IRC_Cartesians_noMW_output/new_data/bifur_traj2_Cartesians point 266
C 0.05409 0.64744 0.84517
 C 0.05520 0.64692 -0.84510
 C -0.89594 1.12260 -0.00014
 C -0.07545 -0.47746 1.77149
 C -0.07554 -0.47771 -1.77180
 F 0.79385 1.50627 1.34467
 F 0.79654 1.50538 -1.34344
 H -0.86313 -1.11474 1.48737
 H -0.86337 -1.11484 -1.48670
 H 0.82112 -1.07325 1.85408
 H 0.82058 -1.07345 -1.85545
 H -0.28346 -0.04854 2.72347
 H -0.28449 -0.04862 -2.72362
13
bifur_IRC_Cartesians_noMW_output/new_data/bifur_traj2_Cartesians point 267
C 0.05413 0.64773 0.84588
 C 0.05524 0.64721 -0.84581
 C -0.89389 1.12286 -0.00014
 C -0.07542 -0.47748 1.77152
 C -0.07551 -0.47772 -1.77183
 F 0.79267 1.50623 1.34609
 F 0.79535 1.50536 -1.34487
 H -0.86333 -1.11437 1.48736
 H -0.86356 -1.11447 -1.48670
 H 0.82095 -1.07333 1.85337
 H 0.82040 -1.07352 -1.85473
 H -0.28299 -0.04921 2.72363
 H -0.28403 -0.04930 -2.72377
13
bifur_IRC_Cartesians_noMW_output/new_data/bifur_traj2_Cartesians point 268
C 0.05416 0.64795 0.84644
 C 0.05527 0.64744 -0.84637
 C -0.89227 1.12307 -0.00013
 C -0.07540 -0.47749 1.77154
 C -0.07549 -0.47773 -1.77185
 F 0.79173 1.50621 1.34721
 F 0.79441 1.50534 -1.34599
 H -0.86348 -1.11408 1.48736
 H -0.86372 -1.11417 -1.48669
 H 0.82081 -1.07339 1.85280
 H 0.82027 -1.07358 -1.85416
 H -0.28263 -0.04975 2.72375
 H -0.28366 -0.04983 -2.72390
13
bifur_IRC_Cartesians_noMW_output/new_data/bifur_traj2_Cartesians point 269
C 0.05417 0.64801 0.84658
 C 0.05528 0.64750 -0.84651
 C -0.89185 1.12312 -0.00013
 C -0.07540 -0.47749 1.77155
 C -0.07548 -0.47773 -1.77185
 F 0.79149 1.50620 1.34750
 F 0.79417 1.50534 -1.34629
 H -0.86352 -1.11400 1.48735
 H -0.86376 -1.11410 -1.48669
 H 0.82077 -1.07340 1.85266
 H 0.82023 -1.07360 -1.85401
 H -0.28253 -0.04989 2.72378
 H -0.28356 -0.04997 -2.72393
13
bifur_IRC_Cartesians_noMW_output/new_data/bifur_traj2_Cartesians point 270
C 0.05413 0.64774 0.84591
 C 0.05524 0.64722 -0.84584
 C -0.89379 1.12287 -0.00014
 C -0.07542 -0.47748 1.77152
 C -0.07551 -0.47772 -1.77183
 F 0.79261 1.50623 1.34616
 F 0.79529 1.50536 -1.34494
 H -0.86334 -1.11435 1.48736
 H -0.86357 -1.11445 -1.48670
 H 0.82094 -1.07333 1.85333
 H 0.82040 -1.07353 -1.85470
 H -0.28297 -0.04925 2.72363
 H -0.28400 -0.04933 -2.72378
13
bifur_IRC_Cartesians_noMW_output/new_data/bifur_traj2_Cartesians point 271
C 0.05403 0.64707 0.84426
 C 0.05515 0.64654 -0.84419
 C -0.89858 1.12226 -0.00014
 C -0.07549 -0.47745 1.77146
 C -0.07558 -0.47769 -1.77177
 F 0.79538 1.50631 1.34285
 F 0.79808 1.50541 -1.34160
 H -0.86288 -1.11521 1.48737
 H -0.86312 -1.11531 -1.48671
 H 0.82135 -1.07316 1.85500
 H 0.82081 -1.07336 -1.85638
 H -0.28405 -0.04767 2.72326
 H -0.28510 -0.04775 -2.72341
13
bifur_IRC_Cartesians_noMW_output/new_data/bifur_traj2_Cartesians point 272
C 0.05389 0.64612 0.84193
 C 0.05502 0.64558 -0.84185
 C -0.90536 1.12140 -0.00014
 C -0.07559 -0.47740 1.77137
 C -0.07568 -0.47765 -1.77169
 F 0.79930 1.50641 1.33817
 F 0.80202 1.50549 -1.33687
 H -0.86222 -1.11643 1.48739
 H -0.86248 -1.11654 -1.48673
 H 0.82194 -1.07291 1.85735
 H 0.82139 -1.07312 -1.85876
 H -0.28559 -0.04543 2.72273
 H -0.28664 -0.04552 -2.72290
13
bifur_IRC_Cartesians_noMW_output/new_data/bifur_traj2_Cartesians point 273
C 0.05374 0.64504 0.83927
 C 0.05488 0.64448 -0.83919
 C -0.91307 1.12042 -0.00015
 C -0.07569 -0.47734 1.77127
 C -0.07580 -0.47761 -1.77160
 F 0.80375 1.50653 1.33284
 F 0.80650 1.50558 -1.33149
 H -0.86148 -1.11782 1.48742
 H -0.86174 -1.11794 -1.48676
 H 0.82260 -1.07262 1.86004
 H 0.82205 -1.07284 -1.86147
 H -0.28733 -0.04289 2.72213
 H -0.28841 -0.04298 -2.72231
13
bifur_IRC_Cartesians_noMW_output/new_data/bifur_traj2_Cartesians point 274
C 0.05358 0.64392 0.83650
 C 0.05472 0.64334 -0.83641
 C -0.92111 1.11940 -0.00015
 C -0.07581 -0.47729 1.77116
 C -0.07592 -0.47756 -1.77151
 F 0.80840 1.50666 1.32729
 F 0.81117 1.50567 -1.32589
 H -0.86071 -1.11927 1.48744
 H -0.86098 -1.11939 -1.48678
 H 0.82330 -1.07233 1.86283
 H 0.82273 -1.07256 -1.86429
 H -0.28915 -0.04023 2.72150
 H -0.29024 -0.04034 -2.72169
13
bifur_IRC_Cartesians_noMW_output/new_data/bifur_traj2_Cartesians point 275
C 0.05341 0.64278 0.83370
 C 0.05457 0.64218 -0.83361
 C -0.92922 1.11837 -0.00016
 C -0.07592 -0.47723 1.77105
 C -0.07603 -0.47752 -1.77141
 F 0.81309 1.50678 1.32169
 F 0.81589 1.50576 -1.32023
 H -0.85993 -1.12073 1.48747
 H -0.86021 -1.12086 -1.48680
 H 0.82400 -1.07203 1.86565
 H 0.82343 -1.07227 -1.86714
 H -0.29098 -0.03756 2.72087
 H -0.29209 -0.03767 -2.72108
13
bifur_IRC_Cartesians_noMW_output/new_data/bifur_traj2_Cartesians point 276
C 0.05341 0.64278 0.83370
 C 0.05457 0.64218 -0.83361
 C -0.92922 1.11837 -0.00016
 C -0.07592 -0.47723 1.77105
 C -0.07603 -0.47752 -1.77141
 F 0.81309 1.50678 1.32169
 F 0.81589 1.50576 -1.32023
 H -0.85993 -1.12073 1.48747
 H -0.86021 -1.12086 -1.48680
 H 0.82400 -1.07203 1.86565
 H 0.82343 -1.07227 -1.86714
 H -0.29098 -0.03756 2.72087
 H -0.29209 -0.03767 -2.72108
13
bifur_IRC_Cartesians_noMW_output/new_data/bifur_traj2_Cartesians point 277
C 0.05309 0.64052 0.82814
 C 0.05426 0.63988 -0.82804
 C -0.94537 1.11631 -0.00017
 C -0.07615 -0.47712 1.77084
 C -0.07627 -0.47743 -1.77122
 F 0.82242 1.50703 1.31054
 F 0.82527 1.50594 -1.30898
 H -0.85837 -1.12364 1.48751
 H -0.85868 -1.12379 -1.48685
 H 0.82540 -1.07144 1.87127
 H 0.82481 -1.07170 -1.87281
 H -0.29463 -0.03223 2.71961
 H -0.29578 -0.03236 -2.71984
13
bifur_IRC_Cartesians_noMW_output/new_data/bifur_traj2_Cartesians point 278
C 0.05293 0.63944 0.82549
 C 0.05412 0.63879 -0.82538
 C -0.95306 1.11533 -0.00017
 C -0.07626 -0.47706 1.77074
 C -0.07639 -0.47738 -1.77113
 F 0.82687 1.50715 1.30523
 F 0.82974 1.50603 -1.30361
 H -0.85763 -1.12502 1.48754
 H -0.85794 -1.12518 -1.48687
 H 0.82606 -1.07116 1.87394
 H 0.82547 -1.07143 -1.87551
 H -0.29637 -0.02969 2.71901
 H -0.29754 -0.02982 -2.71926
13
bifur_IRC_Cartesians_noMW_output/new_data/bifur_traj2_Cartesians point 279
C 0.05279 0.63846 0.82308
 C 0.05398 0.63779 -0.82296
 C -0.96006 1.11444 -0.00018
 C -0.07635 -0.47701 1.77064
 C -0.07649 -0.47734 -1.77105
 F 0.83091 1.50726 1.30040
 F 0.83380 1.50611 -1.29874
 H -0.85696 -1.12628 1.48756
 H -0.85728 -1.12644 -1.48689
 H 0.82666 -1.07090 1.87638
 H 0.82607 -1.07118 -1.87797
 H -0.29795 -0.02739 2.71846
 H -0.29913 -0.02752 -2.71872
13
bifur_IRC_Cartesians_noMW_output/new_data/bifur_traj2_Cartesians point 280
C 0.05266 0.63760 0.82095
 C 0.05386 0.63691 -0.82083
 C -0.96625 1.11366 -0.00018
 C -0.07644 -0.47697 1.77056
 C -0.07658 -0.47731 -1.77098
 F 0.83449 1.50736 1.29612
 F 0.83740 1.50618 -1.29442
 H -0.85637 -1.12740 1.48758
 H -0.85669 -1.12757 -1.48691
 H 0.82720 -1.07067 1.87853
 H 0.82660 -1.07096 -1.88014
 H -0.29935 -0.02534 2.71798
 H -0.30055 -0.02548 -2.71825
13
bifur_IRC_Cartesians_noMW_output/new_data/bifur_traj2_Cartesians point 281
C 0.05255 0.63684 0.81908
 C 0.05376 0.63614 -0.81895
 C -0.97167 1.11297 -0.00018
 C -0.07652 -0.47693 1.77049
 C -0.07666 -0.47727 -1.77091
 F 0.83763 1.50744 1.29238
 F 0.84056 1.50624 -1.29064
 H -0.85584 -1.12837 1.48759
 H -0.85618 -1.12855 -1.48693
 H 0.82767 -1.07048 1.88042
 H 0.82706 -1.07077 -1.88205
 H -0.30057 -0.02355 2.71755
 H -0.30179 -0.02370 -2.71784
13
bifur_IRC_Cartesians_noMW_output/new_data/bifur_traj2_Cartesians point 282
C 0.05246 0.63619 0.81749
 C 0.05367 0.63549 -0.81736
 C -0.97628 1.11238 -0.00019
 C -0.07658 -0.47690 1.77043
 C -0.07673 -0.47725 -1.77086
 F 0.84029 1.50751 1.28920
 F 0.84323 1.50629 -1.28743
 H -0.85540 -1.12920 1.48760
 H -0.85574 -1.12938 -1.48694
 H 0.82807 -1.07031 1.88202
 H 0.82745 -1.07061 -1.88366
 H -0.30161 -0.02203 2.71719
 H -0.30284 -0.02218 -2.71749
13
bifur_IRC_Cartesians_noMW_output/new_data/bifur_traj2_Cartesians point 283
C 0.05239 0.63570 0.81627
 C 0.05361 0.63498 -0.81614
 C -0.97982 1.11193 -0.00019
 C -0.07663 -0.47687 1.77038
 C -0.07678 -0.47723 -1.77082
 F 0.84234 1.50757 1.28675
 F 0.84529 1.50633 -1.28496
 H -0.85506 -1.12984 1.48762
 H -0.85540 -1.13002 -1.48695
 H 0.82837 -1.07018 1.88325
 H 0.82776 -1.07048 -1.88491
 H -0.30241 -0.02086 2.71692
 H -0.30365 -0.02102 -2.71722
13
bifur_IRC_Cartesians_noMW_output/new_data/bifur_traj2_Cartesians point 284
C 0.05235 0.63543 0.81561
 C 0.05357 0.63471 -0.81548
 C -0.98173 1.11169 -0.00019
 C -0.07666 -0.47686 1.77036
 C -0.07681 -0.47722 -1.77080
 F 0.84344 1.50760 1.28543
 F 0.84640 1.50635 -1.28363
 H -0.85488 -1.13019 1.48762
 H -0.85522 -1.13037 -1.48696
 H 0.82854 -1.07011 1.88391
 H 0.82792 -1.07041 -1.88558
 H -0.30284 -0.02023 2.71677
 H -0.30408 -0.02039 -2.71707
13
bifur_IRC_Cartesians_noMW_output/new_data/bifur_traj2_Cartesians point 285
C 0.05236 0.63550 0.81578
 C 0.05358 0.63478 -0.81565
 C -0.98124 1.11175 -0.00019
 C -0.07665 -0.47686 1.77036
 C -0.07680 -0.47722 -1.77080
 F 0.84316 1.50759 1.28577
 F 0.84612 1.50634 -1.28397
 H -0.85492 -1.13010 1.48762
 H -0.85527 -1.13028 -1.48696
 H 0.82850 -1.07012 1.88374
 H 0.82788 -1.07043 -1.88541
 H -0.30273 -0.02040 2.71681
 H -0.30397 -0.02055 -2.71711
13
bifur_IRC_Cartesians_noMW_output/new_data/bifur_traj2_Cartesians point 286
C 0.05243 0.63596 0.81691
 C 0.05364 0.63525 -0.81678
 C -0.97796 1.11217 -0.00019
 C -0.07660 -0.47689 1.77041
 C -0.07675 -0.47724 -1.77084
 F 0.84126 1.50754 1.28804
 F 0.84421 1.50631 -1.28626
 H -0.85524 -1.12951 1.48761
 H -0.85558 -1.12969 -1.48695
 H 0.82821 -1.07025 1.88260
 H 0.82760 -1.07055 -1.88425
 H -0.30199 -0.02148 2.71706
 H -0.30322 -0.02163 -2.71736
13
bifur_IRC_Cartesians_noMW_output/new_data/bifur_traj2_Cartesians point 287
C 0.05243 0.63596 0.81692
 C 0.05364 0.63525 -0.81678
 C -0.97795 1.11217 -0.00019
 C -0.07660 -0.47689 1.77041
 C -0.07675 -0.47724 -1.77084
 F 0.84126 1.50754 1.28804
 F 0.84421 1.50631 -1.28626
 H -0.85524 -1.12951 1.48761
 H -0.85558 -1.12969 -1.48695
 H 0.82821 -1.07025 1.88260
 H 0.82760 -1.07055 -1.88425
 H -0.30199 -0.02148 2.71706
 H -0.30322 -0.02163 -2.71736
13
bifur_IRC_Cartesians_noMW_output/new_data/bifur_traj2_Cartesians point 288
C 0.05269 0.63776 0.82135
 C 0.05389 0.63708 -0.82123
 C -0.96509 1.11380 -0.00018
 C -0.07642 -0.47698 1.77058
 C -0.07656 -0.47731 -1.77099
 F 0.83382 1.50734 1.29692
 F 0.83673 1.50616 -1.29523
 H -0.85648 -1.12719 1.48757
 H -0.85680 -1.12736 -1.48691
 H 0.82710 -1.07072 1.87813
 H 0.82650 -1.07100 -1.87974
 H -0.29908 -0.02572 2.71807
 H -0.30028 -0.02586 -2.71834
13
bifur_IRC_Cartesians_noMW_output/new_data/bifur_traj2_Cartesians point 289
C 0.05285 0.63885 0.82404
 C 0.05404 0.63819 -0.82392
 C -0.95728 1.11480 -0.00018
 C -0.07631 -0.47703 1.77068
 C -0.07645 -0.47736 -1.77108
 F 0.82931 1.50722 1.30232
 F 0.83219 1.50607 -1.30067
 H -0.85723 -1.12578 1.48755
 H -0.85754 -1.12594 -1.48689
 H 0.82643 -1.07100 1.87541
 H 0.82583 -1.07128 -1.87699
 H -0.29732 -0.02830 2.71868
 H -0.29850 -0.02843 -2.71894
13
bifur_IRC_Cartesians_noMW_output/new_data/bifur_traj2_Cartesians point 290
C 0.05300 0.63995 0.82673
 C 0.05418 0.63930 -0.82662
 C -0.94946 1.11579 -0.00017
 C -0.07620 -0.47709 1.77078
 C -0.07633 -0.47740 -1.77117
 F 0.82479 1.50710 1.30772
 F 0.82765 1.50599 -1.30613
 H -0.85798 -1.12437 1.48753
 H -0.85829 -1.12453 -1.48686
 H 0.82575 -1.07129 1.87269
 H 0.82516 -1.07156 -1.87425
 H -0.29555 -0.03088 2.71929
 H -0.29671 -0.03101 -2.71953
13
bifur_IRC_Cartesians_noMW_output/new_data/bifur_traj2_Cartesians point 291
C 0.05315 0.64098 0.82927
 C 0.05432 0.64035 -0.82916
 C -0.94211 1.11673 -0.00017
 C -0.07610 -0.47714 1.77088
 C -0.07622 -0.47744 -1.77126
 F 0.82054 1.50698 1.31279
 F 0.82337 1.50590 -1.31125
 H -0.85869 -1.12305 1.48750
 H -0.85899 -1.12320 -1.48684
 H 0.82511 -1.07156 1.87013
 H 0.82453 -1.07182 -1.87166
 H -0.29389 -0.03331 2.71986
 H -0.29504 -0.03343 -2.72009
13
bifur_IRC_Cartesians_noMW_output/new_data/bifur_traj2_Cartesians point 292
C 0.05329 0.64190 0.83154
 C 0.05445 0.64129 -0.83144
 C -0.93551 1.11757 -0.00016
 C -0.07601 -0.47719 1.77097
 C -0.07613 -0.47748 -1.77134
 F 0.81672 1.50688 1.31735
 F 0.81954 1.50583 -1.31585
 H -0.85932 -1.12186 1.48748
 H -0.85961 -1.12200 -1.48682
 H 0.82454 -1.07180 1.86784
 H 0.82397 -1.07205 -1.86935
 H -0.29240 -0.03548 2.72038
 H -0.29353 -0.03560 -2.72060
13
bifur_IRC_Cartesians_noMW_output/new_data/bifur_traj2_Cartesians point 293
C 0.05341 0.64274 0.83361
 C 0.05456 0.64214 -0.83352
 C -0.92949 1.11833 -0.00016
 C -0.07592 -0.47723 1.77105
 C -0.07604 -0.47752 -1.77141
 F 0.81325 1.50679 1.32150
 F 0.81604 1.50576 -1.32005
 H -0.85990 -1.12078 1.48747
 H -0.86018 -1.12091 -1.48680
 H 0.82402 -1.07202 1.86575
 H 0.82345 -1.07226 -1.86723
 H -0.29104 -0.03747 2.72085
 H -0.29215 -0.03758 -2.72106
13
bifur_IRC_Cartesians_noMW_output/new_data/bifur_traj2_Cartesians point 294
C 0.05353 0.64356 0.83563
 C 0.05468 0.64298 -0.83554
 C -0.92364 1.11908 -0.00015
 C -0.07584 -0.47727 1.77113
 C -0.07595 -0.47755 -1.77148
 F 0.80986 1.50670 1.32554
 F 0.81264 1.50570 -1.32413
 H -0.86047 -1.11972 1.48745
 H -0.86074 -1.11985 -1.48679
 H 0.82352 -1.07224 1.86371
 H 0.82295 -1.07247 -1.86518
 H -0.28972 -0.03940 2.72130
 H -0.29082 -0.03951 -2.72150
13
bifur_IRC_Cartesians_noMW_output/new_data/bifur_traj2_Cartesians point 295
C 0.05365 0.64441 0.83772
 C 0.05479 0.64384 -0.83763
 C -0.91758 1.11985 -0.00015
 C -0.07576 -0.47731 1.77121
 C -0.07586 -0.47758 -1.77155
 F 0.80636 1.50660 1.32973
 F 0.80912 1.50563 -1.32835
 H -0.86105 -1.11863 1.48743
 H -0.86131 -1.11875 -1.48677
 H 0.82299 -1.07246 1.86160
 H 0.82243 -1.07268 -1.86305
 H -0.28835 -0.04140 2.72178
 H -0.28944 -0.04150 -2.72196
13
bifur_IRC_Cartesians_noMW_output/new_data/bifur_traj2_Cartesians point 296
C 0.05378 0.64532 0.83996
 C 0.05491 0.64476 -0.83988
 C -0.91108 1.12067 -0.00015
 C -0.07567 -0.47736 1.77129
 C -0.07577 -0.47762 -1.77163
 F 0.80260 1.50650 1.33422
 F 0.80534 1.50555 -1.33288
 H -0.86167 -1.11746 1.48741
 H -0.86193 -1.11758 -1.48675
 H 0.82243 -1.07270 1.85934
 H 0.82188 -1.07292 -1.86077
 H -0.28688 -0.04354 2.72228
 H -0.28795 -0.04364 -2.72246
13
bifur_IRC_Cartesians_noMW_output/new_data/bifur_traj2_Cartesians point 297
C 0.05392 0.64629 0.84234
 C 0.05505 0.64575 -0.84226
 C -0.90417 1.12155 -0.00014
 C -0.07557 -0.47741 1.77139
 C -0.07567 -0.47766 -1.77171
 F 0.79861 1.50639 1.33899
 F 0.80133 1.50548 -1.33770
 H -0.86234 -1.11622 1.48739
 H -0.86259 -1.11633 -1.48673
 H 0.82184 -1.07295 1.85694
 H 0.82128 -1.07316 -1.85834
 H -0.28532 -0.04582 2.72282
 H -0.28637 -0.04591 -2.72299
13
bifur_IRC_Cartesians_noMW_output/new_data/bifur_traj2_Cartesians point 298
C 0.05392 0.64629 0.84234
 C 0.05505 0.64575 -0.84226
 C -0.90417 1.12155 -0.00014
 C -0.07557 -0.47741 1.77139
 C -0.07567 -0.47766 -1.77171
 F 0.79861 1.50639 1.33899
 F 0.80133 1.50548 -1.33770
 H -0.86234 -1.11622 1.48739
 H -0.86259 -1.11633 -1.48673
 H 0.82184 -1.07295 1.85694
 H 0.82128 -1.07316 -1.85834
 H -0.28532 -0.04582 2.72282
 H -0.28637 -0.04591 -2.72299
13
bifur_IRC_Cartesians_noMW_output/new_data/bifur_traj2_Cartesians point 299
C 0.05420 0.64823 0.84713
 C 0.05531 0.64772 -0.84706
 C -0.89027 1.12332 -0.00013
 C -0.07537 -0.47750 1.77157
 C -0.07546 -0.47774 -1.77187
 F 0.79057 1.50618 1.34859
 F 0.79325 1.50532 -1.34739
 H -0.86368 -1.11371 1.48735
 H -0.86391 -1.11381 -1.48669
 H 0.82063 -1.07346 1.85211
 H 0.82010 -1.07365 -1.85346
 H -0.28218 -0.05041 2.72391
 H -0.28320 -0.05049 -2.72405
13
bifur_IRC_Cartesians_noMW_output/new_data/bifur_traj2_Cartesians point 300
C 0.05433 0.64916 0.84941
 C 0.05544 0.64867 -0.84935
 C -0.88363 1.12417 -0.00013
 C -0.07528 -0.47755 1.77166
 C -0.07536 -0.47778 -1.77195
 F 0.78674 1.50608 1.35317
 F 0.78939 1.50525 -1.35202
 H -0.86432 -1.11252 1.48733
 H -0.86454 -1.11261 -1.48667
 H 0.82006 -1.07370 1.84980
 H 0.81953 -1.07389 -1.85113
 H -0.28068 -0.05260 2.72443
 H -0.28168 -0.05267 -2.72455
13
bifur_IRC_Cartesians_noMW_output/new_data/bifur_traj2_Cartesians point 301
C 0.05446 0.65004 0.85157
 C 0.05556 0.64956 -0.85152
 C -0.87736 1.12496 -0.00013
 C -0.07519 -0.47759 1.77174
 C -0.07527 -0.47781 -1.77202
 F 0.78311 1.50598 1.35750
 F 0.78575 1.50518 -1.35639
 H -0.86492 -1.11139 1.48731
 H -0.86513 -1.11147 -1.48665
 H 0.81952 -1.07393 1.84762
 H 0.81899 -1.07411 -1.84893
 H -0.27926 -0.05467 2.72492
 H -0.28025 -0.05474 -2.72503
13
bifur_IRC_Cartesians_noMW_output/new_data/bifur_traj2_Cartesians point 302
C 0.05458 0.65085 0.85358
 C 0.05567 0.65039 -0.85352
 C -0.87155 1.12570 -0.00012
 C -0.07511 -0.47764 1.77182
 C -0.07518 -0.47785 -1.77209
 F 0.77975 1.50589 1.36152
 F 0.78237 1.50511 -1.36044
 H -0.86548 -1.11034 1.48729
 H -0.86569 -1.11042 -1.48663
 H 0.81902 -1.07415 1.84560
 H 0.81849 -1.07432 -1.84688
 H -0.27795 -0.05658 2.72537
 H -0.27893 -0.05665 -2.72548
13
bifur_IRC_Cartesians_noMW_output/new_data/bifur_traj2_Cartesians point 303
C 0.05469 0.65160 0.85540
 C 0.05577 0.65114 -0.85535
 C -0.86625 1.12638 -0.00012
 C -0.07504 -0.47767 1.77189
 C -0.07511 -0.47788 -1.77215
 F 0.77669 1.50581 1.36517
 F 0.77929 1.50505 -1.36413
 H -0.86599 -1.10939 1.48728
 H -0.86619 -1.10946 -1.48662
 H 0.81856 -1.07434 1.84375
 H 0.81804 -1.07450 -1.84502
 H -0.27675 -0.05833 2.72578
 H -0.27772 -0.05839 -2.72588
13
bifur_IRC_Cartesians_noMW_output/new_data/bifur_traj2_Cartesians point 304
C 0.05478 0.65226 0.85702
 C 0.05586 0.65181 -0.85698
 C -0.86154 1.12698 -0.00012
 C -0.07497 -0.47771 1.77195
 C -0.07504 -0.47790 -1.77221
 F 0.77397 1.50573 1.36843
 F 0.77655 1.50500 -1.36742
 H -0.86644 -1.10854 1.48726
 H -0.86664 -1.10861 -1.48660
 H 0.81815 -1.07451 1.84212
 H 0.81764 -1.07467 -1.84337
 H -0.27568 -0.05989 2.72615
 H -0.27664 -0.05994 -2.72624
13
bifur_IRC_Cartesians_noMW_output/new_data/bifur_traj2_Cartesians point 305
C 0.05486 0.65280 0.85836
 C 0.05593 0.65237 -0.85832
 C -0.85765 1.12747 -0.00011
 C -0.07492 -0.47773 1.77200
 C -0.07498 -0.47793 -1.77225
 F 0.77172 1.50567 1.37111
 F 0.77429 1.50495 -1.37013
 H -0.86682 -1.10784 1.48725
 H -0.86701 -1.10790 -1.48659
 H 0.81782 -1.07466 1.84076
 H 0.81730 -1.07481 -1.84200
 H -0.27480 -0.06117 2.72645
 H -0.27575 -0.06122 -2.72654
13
bifur_IRC_Cartesians_noMW_output/new_data/bifur_traj2_Cartesians point 306
C 0.05492 0.65319 0.85934
 C 0.05599 0.65277 -0.85930
 C -0.85483 1.12783 -0.00011
 C -0.07488 -0.47775 1.77204
 C -0.07494 -0.47794 -1.77229
 F 0.77009 1.50563 1.37306
 F 0.77265 1.50492 -1.37209
 H -0.86709 -1.10733 1.48724
 H -0.86727 -1.10739 -1.48658
 H 0.81757 -1.07476 1.83978
 H 0.81706 -1.07491 -1.84101
 H -0.27417 -0.06210 2.72667
 H -0.27511 -0.06215 -2.72675
13
bifur_IRC_Cartesians_noMW_output/new_data/bifur_traj2_Cartesians point 307
C 0.05495 0.65346 0.85999
 C 0.05602 0.65304 -0.85995
 C -0.85294 1.12807 -0.00011
 C -0.07485 -0.47777 1.77207
 C -0.07491 -0.47795 -1.77231
 F 0.76900 1.50560 1.37436
 F 0.77156 1.50490 -1.37341
 H -0.86727 -1.10699 1.48724
 H -0.86745 -1.10705 -1.48658
 H 0.81741 -1.07483 1.83913
 H 0.81690 -1.07498 -1.84035
 H -0.27374 -0.06272 2.72682
 H -0.27468 -0.06277 -2.72690
13
bifur_IRC_Cartesians_noMW_output/new_data/bifur_traj2_Cartesians point 308
C 0.05498 0.65362 0.86039
 C 0.05604 0.65320 -0.86035
 C -0.85178 1.12822 -0.00011
 C -0.07483 -0.47778 1.77208
 C -0.07489 -0.47796 -1.77232
 F 0.76833 1.50558 1.37517
 F 0.77088 1.50489 -1.37422
 H -0.86738 -1.10678 1.48724
 H -0.86756 -1.10684 -1.48657
 H 0.81731 -1.07487 1.83872
 H 0.81680 -1.07502 -1.83994
 H -0.27348 -0.06311 2.72691
 H -0.27441 -0.06316 -2.72699
13
bifur_IRC_Cartesians_noMW_output/new_data/bifur_traj2_Cartesians point 309
C 0.05498 0.65362 0.86039
 C 0.05604 0.65320 -0.86035
 C -0.85178 1.12822 -0.00011
 C -0.07483 -0.47778 1.77208
 C -0.07489 -0.47796 -1.77232
 F 0.76833 1.50558 1.37517
 F 0.77088 1.50489 -1.37422
 H -0.86738 -1.10678 1.48724
 H -0.86756 -1.10684 -1.48657
 H 0.81731 -1.07487 1.83872
 H 0.81680 -1.07502 -1.83994
 H -0.27348 -0.06311 2.72691
 H -0.27441 -0.06316 -2.72699
13
bifur_IRC_Cartesians_noMW_output/new_data/bifur_traj2_Cartesians point 310
C 0.05498 0.65367 0.86050
 C 0.05605 0.65325 -0.86047
 C -0.85144 1.12826 -0.00011
 C -0.07483 -0.47778 1.77209
 C -0.07489 -0.47796 -1.77233
 F 0.76813 1.50558 1.37540
 F 0.77069 1.50488 -1.37446
 H -0.86741 -1.10672 1.48723
 H -0.86760 -1.10678 -1.48657
 H 0.81728 -1.07488 1.83860
 H 0.81677 -1.07503 -1.83982
 H -0.27340 -0.06322 2.72694
 H -0.27433 -0.06327 -2.72701
13
bifur_IRC_Cartesians_noMW_output/new_data/bifur_traj2_Cartesians point 311
C 0.05497 0.65357 0.86025
 C 0.05604 0.65314 -0.86021
 C -0.85218 1.12817 -0.00011
 C -0.07484 -0.47777 1.77208
 C -0.07490 -0.47796 -1.77232
 F 0.76856 1.50559 1.37489
 F 0.77111 1.50489 -1.37394
 H -0.86734 -1.10686 1.48724
 H -0.86753 -1.10691 -1.48658
 H 0.81734 -1.07486 1.83886
 H 0.81684 -1.07500 -1.84008
 H -0.27357 -0.06297 2.72688
 H -0.27450 -0.06302 -2.72695
13
bifur_IRC_Cartesians_noMW_output/new_data/bifur_traj2_Cartesians point 312
C 0.05495 0.65343 0.85992
 C 0.05602 0.65301 -0.85989
 C -0.85312 1.12805 -0.00011
 C -0.07485 -0.47777 1.77206
 C -0.07491 -0.47795 -1.77231
 F 0.76910 1.50560 1.37424
 F 0.77166 1.50490 -1.37329
 H -0.86725 -1.10703 1.48724
 H -0.86744 -1.10708 -1.48658
 H 0.81742 -1.07482 1.83919
 H 0.81692 -1.07497 -1.84041
 H -0.27378 -0.06266 2.72681
 H -0.27472 -0.06271 -2.72688
13
bifur_IRC_Cartesians_noMW_output/new_data/bifur_traj2_Cartesians point 313
C 0.05494 0.65334 0.85970
 C 0.05601 0.65292 -0.85967
 C -0.85376 1.12797 -0.00011
 C -0.07486 -0.47776 1.77205
 C -0.07492 -0.47795 -1.77230
 F 0.76947 1.50561 1.37380
 F 0.77203 1.50491 -1.37284
 H -0.86719 -1.10714 1.48724
 H -0.86738 -1.10720 -1.48658
 H 0.81748 -1.07480 1.83941
 H 0.81697 -1.07495 -1.84064
 H -0.27393 -0.06245 2.72676
 H -0.27486 -0.06250 -2.72683
13
bifur_IRC_Cartesians_noMW_output/new_data/bifur_traj2_Cartesians point 314
C 0.05494 0.65337 0.85976
 C 0.05601 0.65294 -0.85973
 C -0.85358 1.12799 -0.00011
 C -0.07486 -0.47776 1.77206
 C -0.07492 -0.47795 -1.77230
 F 0.76937 1.50561 1.37392
 F 0.77193 1.50491 -1.37296
 H -0.86721 -1.10711 1.48724
 H -0.86739 -1.10717 -1.48658
 H 0.81746 -1.07480 1.83935
 H 0.81696 -1.07495 -1.84058
 H -0.27389 -0.06251 2.72677
 H -0.27482 -0.06256 -2.72685
13
bifur_IRC_Cartesians_noMW_output/new_data/bifur_traj2_Cartesians point 315
C 0.05497 0.65354 0.86019
 C 0.05603 0.65312 -0.86015
 C -0.85236 1.12814 -0.00011
 C -0.07484 -0.47777 1.77207
 C -0.07490 -0.47796 -1.77232
 F 0.76866 1.50559 1.37476
 F 0.77122 1.50489 -1.37382
 H -0.86732 -1.10689 1.48724
 H -0.86751 -1.10695 -1.48658
 H 0.81736 -1.07485 1.83892
 H 0.81685 -1.07500 -1.84015
 H -0.27361 -0.06291 2.72687
 H -0.27454 -0.06296 -2.72694
13
bifur_IRC_Cartesians_noMW_output/new_data/bifur_traj2_Cartesians point 316
C 0.05501 0.65382 0.86089
 C 0.05607 0.65341 -0.86085
 C -0.85033 1.12840 -0.00011
 C -0.07481 -0.47779 1.77210
 C -0.07487 -0.47797 -1.77234
 F 0.76749 1.50556 1.37617
 F 0.77004 1.50487 -1.37523
 H -0.86752 -1.10652 1.48723
 H -0.86770 -1.10658 -1.48657
 H 0.81718 -1.07492 1.83822
 H 0.81668 -1.07507 -1.83943
 H -0.27315 -0.06358 2.72703
 H -0.27408 -0.06363 -2.72710
13
bifur_IRC_Cartesians_noMW_output/new_data/bifur_traj2_Cartesians point 317
C 0.05505 0.65414 0.86167
 C 0.05611 0.65373 -0.86164
 C -0.84805 1.12869 -0.00011
 C -0.07478 -0.47780 1.77213
 C -0.07484 -0.47798 -1.77237
 F 0.76617 1.50552 1.37774
 F 0.76871 1.50485 -1.37682
 H -0.86774 -1.10611 1.48722
 H -0.86792 -1.10617 -1.48656
 H 0.81699 -1.07501 1.83743
 H 0.81648 -1.07515 -1.83863
 H -0.27264 -0.06434 2.72720
 H -0.27356 -0.06438 -2.72727
13
bifur_IRC_Cartesians_noMW_output/new_data/bifur_traj2_Cartesians point 318
C 0.05509 0.65442 0.86236
 C 0.05615 0.65402 -0.86233
 C -0.84605 1.12895 -0.00011
 C -0.07475 -0.47782 1.77216
 C -0.07481 -0.47799 -1.77239
 F 0.76502 1.50549 1.37912
 F 0.76755 1.50482 -1.37821
 H -0.86793 -1.10575 1.48722
 H -0.86811 -1.10580 -1.48656
 H 0.81681 -1.07508 1.83673
 H 0.81631 -1.07522 -1.83793
 H -0.27218 -0.06499 2.72736
 H -0.27310 -0.06504 -2.72742
13
bifur_IRC_Cartesians_noMW_output/new_data/bifur_traj2_Cartesians point 319
C 0.05512 0.65463 0.86286
 C 0.05618 0.65422 -0.86283
 C -0.84460 1.12913 -0.00011
 C -0.07473 -0.47783 1.77218
 C -0.07479 -0.47800 -1.77241
 F 0.76418 1.50547 1.38012
 F 0.76671 1.50481 -1.37922
 H -0.86807 -1.10549 1.48721
 H -0.86824 -1.10554 -1.48655
 H 0.81669 -1.07513 1.83623
 H 0.81619 -1.07527 -1.83742
 H -0.27186 -0.06547 2.72747
 H -0.27277 -0.06552 -2.72753
13
bifur_IRC_Cartesians_noMW_output/new_data/bifur_traj2_Cartesians point 320
C 0.05512 0.65463 0.86286
 C 0.05618 0.65422 -0.86283
 C -0.84460 1.12913 -0.00011
 C -0.07473 -0.47783 1.77218
 C -0.07479 -0.47800 -1.77241
 F 0.76418 1.50547 1.38012
 F 0.76671 1.50481 -1.37922
 H -0.86807 -1.10549 1.48721
 H -0.86824 -1.10554 -1.48655
 H 0.81669 -1.07513 1.83623
 H 0.81619 -1.07527 -1.83742
 H -0.27186 -0.06547 2.72747
 H -0.27277 -0.06552 -2.72753
13
bifur_IRC_Cartesians_noMW_output/new_data/bifur_traj2_Cartesians point 321
C 0.05515 0.65482 0.86333
 C 0.05621 0.65442 -0.86330
 C -0.84324 1.12930 -0.00010
 C -0.07471 -0.47784 1.77219
 C -0.07477 -0.47801 -1.77242
 F 0.76339 1.50545 1.38106
 F 0.76592 1.50479 -1.38017
 H -0.86820 -1.10525 1.48721
 H -0.86837 -1.10530 -1.48655
 H 0.81657 -1.07518 1.83575
 H 0.81607 -1.07532 -1.83694
 H -0.27155 -0.06592 2.72758
 H -0.27246 -0.06597 -2.72764
13
bifur_IRC_Cartesians_noMW_output/new_data/bifur_traj2_Cartesians point 322
C 0.05516 0.65488 0.86349
 C 0.05621 0.65448 -0.86346
 C -0.84277 1.12936 -0.00010
 C -0.07471 -0.47784 1.77220
 C -0.07476 -0.47801 -1.77243
 F 0.76312 1.50544 1.38139
 F 0.76564 1.50479 -1.38050
 H -0.86825 -1.10516 1.48721
 H -0.86842 -1.10521 -1.48655
 H 0.81653 -1.07520 1.83559
 H 0.81603 -1.07534 -1.83678
 H -0.27144 -0.06608 2.72762
 H -0.27235 -0.06612 -2.72767
13
bifur_IRC_Cartesians_noMW_output/new_data/bifur_traj2_Cartesians point 323
C 0.05518 0.65499 0.86376
 C 0.05623 0.65460 -0.86373
 C -0.84199 1.12946 -0.00010
 C -0.07470 -0.47784 1.77221
 C -0.07475 -0.47802 -1.77244
 F 0.76267 1.50543 1.38193
 F 0.76519 1.50478 -1.38105
 H -0.86832 -1.10502 1.48721
 H -0.86849 -1.10507 -1.48655
 H 0.81646 -1.07523 1.83532
 H 0.81596 -1.07536 -1.83650
 H -0.27126 -0.06634 2.72768
 H -0.27218 -0.06638 -2.72773
13
bifur_IRC_Cartesians_noMW_output/new_data/bifur_traj2_Cartesians point 324
C 0.05520 0.65519 0.86426
 C 0.05626 0.65480 -0.86423
 C -0.84055 1.12965 -0.00010
 C -0.07468 -0.47785 1.77223
 C -0.07473 -0.47802 -1.77245
 F 0.76184 1.50541 1.38292
 F 0.76436 1.50476 -1.38205
 H -0.86846 -1.10476 1.48720
 H -0.86863 -1.10481 -1.48654
 H 0.81634 -1.07528 1.83482
 H 0.81584 -1.07541 -1.83600
 H -0.27094 -0.06681 2.72779
 H -0.27185 -0.06685 -2.72784
13
bifur_IRC_Cartesians_noMW_output/new_data/bifur_traj2_Cartesians point 325
C 0.05525 0.65554 0.86510
 C 0.05630 0.65515 -0.86507
 C -0.83810 1.12996 -0.00010
 C -0.07464 -0.47787 1.77226
 C -0.07469 -0.47804 -1.77248
 F 0.76042 1.50537 1.38461
 F 0.76293 1.50473 -1.38376
 H -0.86870 -1.10432 1.48719
 H -0.86886 -1.10437 -1.48653
 H 0.81613 -1.07537 1.83397
 H 0.81563 -1.07550 -1.83514
 H -0.27039 -0.06762 2.72798
 H -0.27129 -0.06766 -2.72803
13
bifur_IRC_Cartesians_noMW_output/new_data/bifur_traj2_Cartesians point 326
C 0.05533 0.65609 0.86645
 C 0.05638 0.65571 -0.86643
 C -0.83418 1.13046 -0.00010
 C -0.07459 -0.47790 1.77231
 C -0.07463 -0.47806 -1.77253
 F 0.75815 1.50531 1.38732
 F 0.76065 1.50469 -1.38649
 H -0.86907 -1.10361 1.48718
 H -0.86924 -1.10365 -1.48652
 H 0.81579 -1.07552 1.83260
 H 0.81530 -1.07564 -1.83376
 H -0.26950 -0.06891 2.72829
 H -0.27039 -0.06895 -2.72833
13
bifur_IRC_Cartesians_noMW_output/new_data/bifur_traj2_Cartesians point 327
C 0.05545 0.65692 0.86850
 C 0.05649 0.65655 -0.86848
 C -0.82823 1.13121 -0.00009
 C -0.07450 -0.47794 1.77239
 C -0.07455 -0.47810 -1.77260
 F 0.75471 1.50522 1.39143
 F 0.75719 1.50462 -1.39064
 H -0.86965 -1.10254 1.48717
 H -0.86980 -1.10258 -1.48650
 H 0.81527 -1.07573 1.83053
 H 0.81479 -1.07585 -1.83167
 H -0.26816 -0.07088 2.72875
 H -0.26903 -0.07091 -2.72878
13
bifur_IRC_Cartesians_noMW_output/new_data/bifur_traj2_Cartesians point 328
C 0.05562 0.65808 0.87136
 C 0.05665 0.65774 -0.87135
 C -0.81992 1.13227 -0.00009
 C -0.07439 -0.47800 1.77250
 C -0.07442 -0.47814 -1.77270
 F 0.74991 1.50509 1.39717
 F 0.75237 1.50453 -1.39643
 H -0.87045 -1.10105 1.48714
 H -0.87059 -1.10107 -1.48648
 H 0.81456 -1.07604 1.82764
 H 0.81408 -1.07615 -1.82875
 H -0.26628 -0.07362 2.72940
 H -0.26714 -0.07364 -2.72942
13
bifur_IRC_Cartesians_noMW_output/new_data/bifur_traj2_Cartesians point 329
C 0.05583 0.65953 0.87493
 C 0.05685 0.65921 -0.87492
 C -0.80958 1.13359 -0.00008
 C -0.07424 -0.47807 1.77264
 C -0.07427 -0.47820 -1.77282
 F 0.74393 1.50493 1.40431
 F 0.74636 1.50441 -1.40364
 H -0.87144 -1.09918 1.48711
 H -0.87157 -1.09920 -1.48645
 H 0.81366 -1.07642 1.82405
 H 0.81319 -1.07651 -1.82512
 H -0.26394 -0.07703 2.73021
 H -0.26478 -0.07705 -2.73020
13
bifur_IRC_Cartesians_noMW_output/new_data/bifur_traj2_Cartesians point 330
C 0.05606 0.66115 0.87892
 C 0.05707 0.66086 -0.87893
 C -0.79797 1.13506 -0.00008
 C -0.07408 -0.47815 1.77280
 C -0.07410 -0.47827 -1.77296
 F 0.73723 1.50475 1.41232
 F 0.73961 1.50428 -1.41173
 H -0.87256 -1.09709 1.48708
 H -0.87267 -1.09710 -1.48642
 H 0.81266 -1.07684 1.82001
 H 0.81220 -1.07692 -1.82105
 H -0.26132 -0.08086 2.73111
 H -0.26213 -0.08086 -2.73109
13
bifur_IRC_Cartesians_noMW_output/new_data/bifur_traj2_Cartesians point 331
C 0.05606 0.66115 0.87892
 C 0.05707 0.66086 -0.87893
 C -0.79798 1.13506 -0.00008
 C -0.07408 -0.47815 1.77280
 C -0.07410 -0.47827 -1.77296
 F 0.73723 1.50475 1.41232
 F 0.73961 1.50428 -1.41173
 H -0.87256 -1.09710 1.48708
 H -0.87267 -1.09710 -1.48642
 H 0.81266 -1.07684 1.82001
 H 0.81220 -1.07692 -1.82105
 H -0.26132 -0.08086 2.73111
 H -0.26213 -0.08086 -2.73109
13
bifur_IRC_Cartesians_noMW_output/new_data/bifur_traj2_Cartesians point 332
C 0.05656 0.66461 0.88743
 C 0.05754 0.66437 -0.88745
 C -0.77329 1.13820 -0.00006
 C -0.07373 -0.47833 1.77312
 C -0.07374 -0.47841 -1.77325
 F 0.72296 1.50436 1.42936
 F 0.72527 1.50400 -1.42894
 H -0.87493 -1.09265 1.48700
 H -0.87502 -1.09263 -1.48634
 H 0.81053 -1.07775 1.81143
 H 0.81009 -1.07780 -1.81238
 H -0.25574 -0.08900 2.73304
 H -0.25649 -0.08899 -2.73297
13
bifur_IRC_Cartesians_noMW_output/new_data/bifur_traj2_Cartesians point 333
C 0.05681 0.66634 0.89170
 C 0.05777 0.66613 -0.89173
 C -0.76090 1.13978 -0.00005
 C -0.07356 -0.47842 1.77329
 C -0.07355 -0.47848 -1.77339
 F 0.71580 1.50417 1.43792
 F 0.71807 1.50387 -1.43758
 H -0.87613 -1.09042 1.48697
 H -0.87619 -1.09039 -1.48631
 H 0.80946 -1.07820 1.80712
 H 0.80903 -1.07824 -1.80803
 H -0.25294 -0.09309 2.73401
 H -0.25366 -0.09307 -2.73392
13
bifur_IRC_Cartesians_noMW_output/new_data/bifur_traj2_Cartesians point 334
C 0.05705 0.66797 0.89571
 C 0.05799 0.66779 -0.89575
 C -0.74926 1.14126 -0.00005
 C -0.07339 -0.47850 1.77344
 C -0.07338 -0.47855 -1.77353
 F 0.70907 1.50399 1.44596
 F 0.71130 1.50373 -1.44569
 H -0.87725 -1.08832 1.48693
 H -0.87730 -1.08828 -1.48627
 H 0.80845 -1.07863 1.80307
 H 0.80803 -1.07865 -1.80394
 H -0.25031 -0.09693 2.73492
 H -0.25100 -0.09690 -2.73481
13
bifur_IRC_Cartesians_noMW_output/new_data/bifur_traj2_Cartesians point 335
C 0.05726 0.66942 0.89926
 C 0.05819 0.66926 -0.89931
 C -0.73894 1.14257 -0.00004
 C -0.07325 -0.47857 1.77358
 C -0.07323 -0.47861 -1.77365
 F 0.70310 1.50383 1.45308
 F 0.70530 1.50362 -1.45288
 H -0.87824 -1.08646 1.48690
 H -0.87828 -1.08641 -1.48624
 H 0.80756 -1.07901 1.79948
 H 0.80715 -1.07901 -1.80031
 H -0.24798 -0.10033 2.73572
 H -0.24865 -0.10029 -2.73559
13
bifur_IRC_Cartesians_noMW_output/new_data/bifur_traj2_Cartesians point 336
C 0.05744 0.67069 0.90240
 C 0.05836 0.67055 -0.90245
 C -0.72983 1.14373 -0.00003
 C -0.07312 -0.47863 1.77370
 C -0.07310 -0.47866 -1.77376
 F 0.69784 1.50369 1.45937
 F 0.70001 1.50352 -1.45923
 H -0.87911 -1.08482 1.48687
 H -0.87914 -1.08476 -1.48621
 H 0.80677 -1.07934 1.79631
 H 0.80637 -1.07934 -1.79711
 H -0.24592 -0.10334 2.73643
 H -0.24657 -0.10329 -2.73629
13
bifur_IRC_Cartesians_noMW_output/new_data/bifur_traj2_Cartesians point 337
C 0.05761 0.67184 0.90522
 C 0.05852 0.67172 -0.90528
 C -0.72165 1.14477 -0.00003
 C -0.07301 -0.47869 1.77381
 C -0.07297 -0.47871 -1.77385
 F 0.69311 1.50356 1.46502
 F 0.69526 1.50342 -1.46494
 H -0.87990 -1.08335 1.48685
 H -0.87992 -1.08328 -1.48619
 H 0.80606 -1.07964 1.79347
 H 0.80567 -1.07963 -1.79424
 H -0.24407 -0.10604 2.73707
 H -0.24470 -0.10598 -2.73691
13
bifur_IRC_Cartesians_noMW_output/new_data/bifur_traj2_Cartesians point 338
C 0.05776 0.67291 0.90785
 C 0.05867 0.67280 -0.90792
 C -0.71402 1.14574 -0.00002
 C -0.07290 -0.47875 1.77391
 C -0.07286 -0.47875 -1.77394
 F 0.68870 1.50345 1.47029
 F 0.69082 1.50334 -1.47026
 H -0.88064 -1.08198 1.48683
 H -0.88065 -1.08190 -1.48617
 H 0.80540 -1.07992 1.79081
 H 0.80501 -1.07990 -1.79156
 H -0.24235 -0.10855 2.73767
 H -0.24296 -0.10850 -2.73750
13
bifur_IRC_Cartesians_noMW_output/new_data/bifur_traj2_Cartesians point 339
C 0.05792 0.67398 0.91050
 C 0.05881 0.67390 -0.91057
 C -0.70634 1.14672 -0.00002
 C -0.07279 -0.47880 1.77401
 C -0.07275 -0.47879 -1.77403
 F 0.68426 1.50333 1.47560
 F 0.68636 1.50325 -1.47561
 H -0.88138 -1.08059 1.48680
 H -0.88138 -1.08051 -1.48614
 H 0.80474 -1.08020 1.78814
 H 0.80436 -1.08017 -1.78886
 H -0.24061 -0.11109 2.73827
 H -0.24121 -0.11102 -2.73808
13
bifur_IRC_Cartesians_noMW_output/new_data/bifur_traj2_Cartesians point 340
C 0.05809 0.67515 0.91338
 C 0.05897 0.67509 -0.91346
 C -0.69797 1.14779 -0.00001
 C -0.07267 -0.47886 1.77412
 C -0.07263 -0.47884 -1.77413
 F 0.67942 1.50320 1.48138
 F 0.68149 1.50316 -1.48145
 H -0.88218 -1.07909 1.48678
 H -0.88217 -1.07899 -1.48612
 H 0.80402 -1.08051 1.78523
 H 0.80364 -1.08047 -1.78592
 H -0.23872 -0.11385 2.73892
 H -0.23929 -0.11378 -2.73872
13
bifur_IRC_Cartesians_noMW_output/new_data/bifur_traj2_Cartesians point 341
C 0.05828 0.67650 0.91670
 C 0.05915 0.67646 -0.91678
 C -0.68833 1.14901 -0.00001
 C -0.07254 -0.47893 1.77425
 C -0.07248 -0.47890 -1.77424
 F 0.67385 1.50305 1.48803
 F 0.67589 1.50305 -1.48817
 H -0.88311 -1.07735 1.48675
 H -0.88309 -1.07725 -1.48609
 H 0.80318 -1.08086 1.78188
 H 0.80282 -1.08081 -1.78254
 H -0.23654 -0.11703 2.73967
 H -0.23709 -0.11695 -2.73946
13
bifur_IRC_Cartesians_noMW_output/new_data/bifur_traj2_Cartesians point 342
C 0.05828 0.67650 0.91670
 C 0.05915 0.67646 -0.91678
 C -0.68833 1.14901 -0.00001
 C -0.07254 -0.47893 1.77425
 C -0.07248 -0.47890 -1.77424
 F 0.67385 1.50305 1.48803
 F 0.67589 1.50305 -1.48816
 H -0.88311 -1.07735 1.48675
 H -0.88309 -1.07725 -1.48609
 H 0.80318 -1.08086 1.78188
 H 0.80282 -1.08081 -1.78254
 H -0.23654 -0.11703 2.73967
 H -0.23709 -0.11695 -2.73946
13
bifur_IRC_Cartesians_noMW_output/new_data/bifur_traj2_Cartesians point 343
C 0.05875 0.67973 0.92465
 C 0.05959 0.67974 -0.92475
 C -0.66526 1.15195 0.00001
 C -0.07221 -0.47909 1.77456
 C -0.07214 -0.47903 -1.77452
 F 0.66052 1.50269 1.50396
 F 0.66249 1.50279 -1.50425
 H -0.88533 -1.07320 1.48668
 H -0.88528 -1.07307 -1.48602
 H 0.80119 -1.08171 1.77386
 H 0.80084 -1.08162 -1.77444
 H -0.23133 -0.12464 2.74147
 H -0.23183 -0.12454 -2.74122
13
bifur_IRC_Cartesians_noMW_output/new_data/bifur_traj2_Cartesians point 344
C 0.05899 0.68141 0.92878
 C 0.05982 0.68145 -0.92888
 C -0.65329 1.15347 0.00001
 C -0.07205 -0.47917 1.77472
 C -0.07197 -0.47910 -1.77466
 F 0.65360 1.50250 1.51223
 F 0.65553 1.50266 -1.51260
 H -0.88648 -1.07104 1.48665
 H -0.88641 -1.07090 -1.48599
 H 0.80016 -1.08215 1.76969
 H 0.79982 -1.08205 -1.77023
 H -0.22862 -0.12859 2.74241
 H -0.22909 -0.12848 -2.74213
13
bifur_IRC_Cartesians_noMW_output/new_data/bifur_traj2_Cartesians point 345
C 0.05922 0.68300 0.93268
 C 0.06004 0.68306 -0.93280
 C -0.64194 1.15491 0.00002
 C -0.07189 -0.47925 1.77487
 C -0.07180 -0.47916 -1.77479
 F 0.64704 1.50233 1.52006
 F 0.64894 1.50253 -1.52050
 H -0.88757 -1.06900 1.48661
 H -0.88749 -1.06885 -1.48595
 H 0.79918 -1.08256 1.76575
 H 0.79885 -1.08245 -1.76625
 H -0.22606 -0.13233 2.74329
 H -0.22650 -0.13222 -2.74300
13
bifur_IRC_Cartesians_noMW_output/new_data/bifur_traj2_Cartesians point 346
C 0.05943 0.68448 0.93633
 C 0.06024 0.68457 -0.93645
 C -0.63137 1.15626 0.00003
 C -0.07174 -0.47933 1.77501
 C -0.07164 -0.47922 -1.77491
 F 0.64093 1.50216 1.52737
 F 0.64279 1.50241 -1.52788
 H -0.88859 -1.06709 1.48658
 H -0.88850 -1.06694 -1.48592
 H 0.79826 -1.08295 1.76207
 H 0.79794 -1.08283 -1.76253
 H -0.22367 -0.13582 2.74412
 H -0.22409 -0.13570 -2.74380
13
bifur_IRC_Cartesians_noMW_output/new_data/bifur_traj2_Cartesians point 347
C 0.05963 0.68588 0.93977
 C 0.06043 0.68599 -0.93990
 C -0.62138 1.15753 0.00003
 C -0.07160 -0.47940 1.77514
 C -0.07150 -0.47928 -1.77503
 F 0.63516 1.50201 1.53426
 F 0.63699 1.50230 -1.53484
 H -0.88955 -1.06529 1.48655
 H -0.88944 -1.06513 -1.48589
 H 0.79740 -1.08332 1.75860
 H 0.79709 -1.08318 -1.75903
 H -0.22141 -0.13912 2.74490
 H -0.22181 -0.13898 -2.74456
13
bifur_IRC_Cartesians_noMW_output/new_data/bifur_traj2_Cartesians point 348
C 0.05983 0.68722 0.94308
 C 0.06061 0.68735 -0.94322
 C -0.61177 1.15875 0.00004
 C -0.07146 -0.47947 1.77527
 C -0.07135 -0.47933 -1.77514
 F 0.62960 1.50186 1.54090
 F 0.63140 1.50219 -1.54154
 H -0.89047 -1.06356 1.48652
 H -0.89036 -1.06339 -1.48587
 H 0.79657 -1.08367 1.75526
 H 0.79627 -1.08352 -1.75565
 H -0.21924 -0.14229 2.74565
 H -0.21961 -0.14215 -2.74530
13
bifur_IRC_Cartesians_noMW_output/new_data/bifur_traj2_Cartesians point 349
C 0.06002 0.68852 0.94629
 C 0.06079 0.68868 -0.94643
 C -0.60246 1.15993 0.00005
 C -0.07133 -0.47953 1.77539
 C -0.07122 -0.47939 -1.77525
 F 0.62422 1.50172 1.54732
 F 0.62599 1.50208 -1.54802
 H -0.89137 -1.06189 1.48649
 H -0.89124 -1.06170 -1.48584
 H 0.79576 -1.08401 1.75202
 H 0.79547 -1.08385 -1.75238
 H -0.21714 -0.14536 2.74638
 H -0.21749 -0.14521 -2.74601
13
bifur_IRC_Cartesians_noMW_output/new_data/bifur_traj2_Cartesians point 350
C 0.06019 0.68975 0.94932
 C 0.06096 0.68993 -0.94947
 C -0.59367 1.16105 0.00005
 C -0.07121 -0.47959 1.77551
 C -0.07109 -0.47944 -1.77536
 F 0.61914 1.50158 1.55340
 F 0.62088 1.50198 -1.55416
 H -0.89222 -1.06030 1.48647
 H -0.89208 -1.06011 -1.48581
 H 0.79500 -1.08433 1.74896
 H 0.79472 -1.08416 -1.74930
 H -0.21515 -0.14826 2.74706
 H -0.21548 -0.14810 -2.74668
13
bifur_IRC_Cartesians_noMW_output/new_data/bifur_traj2_Cartesians point 351
C 0.06035 0.69087 0.95205
 C 0.06111 0.69106 -0.95221
 C -0.58573 1.16206 0.00006
 C -0.07110 -0.47965 1.77561
 C -0.07097 -0.47948 -1.77545
 F 0.61455 1.50146 1.55888
 F 0.61627 1.50190 -1.55969
 H -0.89298 -1.05887 1.48645
 H -0.89283 -1.05867 -1.48579
 H 0.79432 -1.08462 1.74620
 H 0.79404 -1.08444 -1.74651
 H -0.21336 -0.15088 2.74768
 H -0.21367 -0.15072 -2.74728
13
bifur_IRC_Cartesians_noMW_output/new_data/bifur_traj2_Cartesians point 352
C 0.06050 0.69185 0.95447
 C 0.06124 0.69206 -0.95464
 C -0.57870 1.16296 0.00006
 C -0.07100 -0.47970 1.77571
 C -0.07087 -0.47952 -1.77553
 F 0.61049 1.50135 1.56373
 F 0.61218 1.50182 -1.56459
 H -0.89366 -1.05761 1.48642
 H -0.89350 -1.05740 -1.48577
 H 0.79371 -1.08488 1.74376
 H 0.79344 -1.08469 -1.74404
 H -0.21177 -0.15320 2.74823
 H -0.21206 -0.15303 -2.74782
13
bifur_IRC_Cartesians_noMW_output/new_data/bifur_traj2_Cartesians point 353
C 0.06050 0.69185 0.95447
 C 0.06124 0.69206 -0.95464
 C -0.57870 1.16296 0.00006
 C -0.07100 -0.47970 1.77571
 C -0.07087 -0.47952 -1.77553
 F 0.61049 1.50135 1.56373
 F 0.61218 1.50182 -1.56459
 H -0.89366 -1.05761 1.48642
 H -0.89350 -1.05740 -1.48577
 H 0.79371 -1.08488 1.74376
 H 0.79344 -1.08469 -1.74404
 H -0.21177 -0.15320 2.74823
 H -0.21206 -0.15303 -2.74782
13
bifur_IRC_Cartesians_noMW_output/new_data/bifur_traj2_Cartesians point 354
C 0.06075 0.69361 0.95881
 C 0.06148 0.69385 -0.95898
 C -0.56611 1.16456 0.00007
 C -0.07082 -0.47979 1.77587
 C -0.07068 -0.47959 -1.77568
 F 0.60321 1.50115 1.57243
 F 0.60487 1.50167 -1.57337
 H -0.89487 -1.05534 1.48639
 H -0.89469 -1.05512 -1.48573
 H 0.79262 -1.08534 1.73938
 H 0.79236 -1.08514 -1.73962
 H -0.20892 -0.15735 2.74921
 H -0.20919 -0.15717 -2.74878
13
bifur_IRC_Cartesians_noMW_output/new_data/bifur_traj2_Cartesians point 355
C 0.06088 0.69448 0.96095
 C 0.06160 0.69473 -0.96112
 C -0.55991 1.16535 0.00007
 C -0.07073 -0.47983 1.77596
 C -0.07059 -0.47963 -1.77575
 F 0.59962 1.50106 1.57671
 F 0.60126 1.50160 -1.57769
 H -0.89546 -1.05422 1.48637
 H -0.89528 -1.05400 -1.48571
 H 0.79209 -1.08557 1.73722
 H 0.79183 -1.08536 -1.73744
 H -0.20752 -0.15939 2.74970
 H -0.20777 -0.15921 -2.74925
13
bifur_IRC_Cartesians_noMW_output/new_data/bifur_traj2_Cartesians point 356
C 0.06100 0.69537 0.96313
 C 0.06172 0.69564 -0.96331
 C -0.55357 1.16615 0.00008
 C -0.07065 -0.47988 1.77604
 C -0.07050 -0.47967 -1.77583
 F 0.59596 1.50096 1.58109
 F 0.59758 1.50153 -1.58211
 H -0.89608 -1.05308 1.48635
 H -0.89588 -1.05285 -1.48569
 H 0.79154 -1.08580 1.73502
 H 0.79129 -1.08558 -1.73521
 H -0.20609 -0.16149 2.75019
 H -0.20633 -0.16130 -2.74974
13
bifur_IRC_Cartesians_noMW_output/new_data/bifur_traj2_Cartesians point 357
C 0.06113 0.69626 0.96533
 C 0.06184 0.69654 -0.96552
 C -0.54718 1.16697 0.00008
 C -0.07056 -0.47992 1.77612
 C -0.07040 -0.47970 -1.77590
 F 0.59227 1.50086 1.58550
 F 0.59387 1.50146 -1.58656
 H -0.89669 -1.05193 1.48633
 H -0.89649 -1.05169 -1.48567
 H 0.79099 -1.08604 1.73280
 H 0.79074 -1.08581 -1.73297
 H -0.20464 -0.16359 2.75069
 H -0.20487 -0.16340 -2.75023
13
bifur_IRC_Cartesians_noMW_output/new_data/bifur_traj2_Cartesians point 358
C 0.06126 0.69713 0.96747
 C 0.06196 0.69743 -0.96766
 C -0.54098 1.16776 0.00008
 C -0.07047 -0.47996 1.77621
 C -0.07031 -0.47974 -1.77598
 F 0.58868 1.50076 1.58978
 F 0.59026 1.50139 -1.59089
 H -0.89729 -1.05081 1.48631
 H -0.89708 -1.05057 -1.48566
 H 0.79045 -1.08627 1.73064
 H 0.79021 -1.08603 -1.73079
 H -0.20324 -0.16564 2.75118
 H -0.20345 -0.16545 -2.75070
13
bifur_IRC_Cartesians_noMW_output/new_data/bifur_traj2_Cartesians point 359
C 0.06138 0.69795 0.96950
 C 0.06207 0.69826 -0.96969
 C -0.53510 1.16850 0.00009
 C -0.07039 -0.48001 1.77628
 C -0.07022 -0.47977 -1.77605
 F 0.58528 1.50067 1.59384
 F 0.58684 1.50133 -1.59499
 H -0.89785 -1.04976 1.48629
 H -0.89764 -1.04951 -1.48564
 H 0.78994 -1.08648 1.72859
 H 0.78971 -1.08624 -1.72873
 H -0.20191 -0.16758 2.75164
 H -0.20211 -0.16738 -2.75115
13
bifur_IRC_Cartesians_noMW_output/new_data/bifur_traj2_Cartesians point 360
C 0.06149 0.69874 0.97144
 C 0.06218 0.69907 -0.97163
 C -0.52947 1.16922 0.00009
 C -0.07031 -0.48004 1.77636
 C -0.07014 -0.47980 -1.77611
 F 0.58203 1.50058 1.59773
 F 0.58357 1.50126 -1.59891
 H -0.89839 -1.04874 1.48628
 H -0.89817 -1.04849 -1.48562
 H 0.78946 -1.08669 1.72664
 H 0.78922 -1.08644 -1.72675
 H -0.20064 -0.16944 2.75208
 H -0.20082 -0.16923 -2.75158
13
bifur_IRC_Cartesians_noMW_output/new_data/bifur_traj2_Cartesians point 361
C 0.06160 0.69953 0.97337
 C 0.06228 0.69986 -0.97357
 C -0.52386 1.16993 0.00010
 C -0.07023 -0.48008 1.77643
 C -0.07006 -0.47984 -1.77618
 F 0.57879 1.50050 1.60160
 F 0.58032 1.50120 -1.60282
 H -0.89893 -1.04773 1.48626
 H -0.89870 -1.04747 -1.48561
 H 0.78897 -1.08689 1.72469
 H 0.78874 -1.08663 -1.72478
 H -0.19938 -0.17129 2.75251
 H -0.19954 -0.17108 -2.75200
13
bifur_IRC_Cartesians_noMW_output/new_data/bifur_traj2_Cartesians point 362
C 0.06172 0.70034 0.97538
 C 0.06239 0.70069 -0.97558
 C -0.51803 1.17068 0.00010
 C -0.07015 -0.48013 1.77651
 C -0.06997 -0.47987 -1.77625
 F 0.57542 1.50041 1.60563
 F 0.57692 1.50113 -1.60689
 H -0.89950 -1.04668 1.48624
 H -0.89926 -1.04642 -1.48559
 H 0.78847 -1.08711 1.72266
 H 0.78825 -1.08684 -1.72273
 H -0.19806 -0.17321 2.75297
 H -0.19821 -0.17300 -2.75245
13
bifur_IRC_Cartesians_noMW_output/new_data/bifur_traj2_Cartesians point 363
C 0.06185 0.70122 0.97754
 C 0.06251 0.70159 -0.97776
 C -0.51174 1.17148 0.00010
 C -0.07006 -0.48017 1.77659
 C -0.06988 -0.47991 -1.77632
 F 0.57178 1.50031 1.60997
 F 0.57327 1.50106 -1.61127
 H -0.90010 -1.04555 1.48623
 H -0.89986 -1.04528 -1.48557
 H 0.78792 -1.08734 1.72047
 H 0.78771 -1.08706 -1.72052
 H -0.19664 -0.17529 2.75346
 H -0.19678 -0.17507 -2.75293
13
bifur_IRC_Cartesians_noMW_output/new_data/bifur_traj2_Cartesians point 364
C 0.06185 0.70122 0.97754
 C 0.06251 0.70159 -0.97776
 C -0.51174 1.17148 0.00010
 C -0.07006 -0.48017 1.77659
 C -0.06988 -0.47991 -1.77632
 F 0.57178 1.50031 1.60997
 F 0.57327 1.50106 -1.61127
 H -0.90010 -1.04555 1.48623
 H -0.89986 -1.04528 -1.48557
 H 0.78792 -1.08734 1.72047
 H 0.78771 -1.08706 -1.72052
 H -0.19664 -0.17529 2.75346
 H -0.19678 -0.17507 -2.75293
13
bifur_IRC_Cartesians_noMW_output/new_data/bifur_traj2_Cartesians point 365
C 0.06213 0.70316 0.98231
 C 0.06278 0.70356 -0.98253
 C -0.49790 1.17324 0.00011
 C -0.06986 -0.48027 1.77678
 C -0.06968 -0.47998 -1.77648
 F 0.56378 1.50009 1.61953
 F 0.56523 1.50091 -1.62092
 H -0.90143 -1.04306 1.48618
 H -0.90117 -1.04277 -1.48553
 H 0.78673 -1.08784 1.71566
 H 0.78652 -1.08755 -1.71566
 H -0.19351 -0.17985 2.75454
 H -0.19362 -0.17962 -2.75399
13
bifur_IRC_Cartesians_noMW_output/new_data/bifur_traj2_Cartesians point 366
C 0.06227 0.70412 0.98467
 C 0.06291 0.70453 -0.98490
 C -0.49105 1.17411 0.00012
 C -0.06977 -0.48032 1.77687
 C -0.06958 -0.48002 -1.77656
 F 0.55982 1.49999 1.62426
 F 0.56125 1.50083 -1.62569
 H -0.90209 -1.04182 1.48616
 H -0.90182 -1.04153 -1.48551
 H 0.78614 -1.08810 1.71328
 H 0.78594 -1.08780 -1.71326
 H -0.19196 -0.18211 2.75507
 H -0.19205 -0.18188 -2.75451
13
bifur_IRC_Cartesians_noMW_output/new_data/bifur_traj2_Cartesians point 367
C 0.06240 0.70502 0.98688
 C 0.06303 0.70544 -0.98711
 C -0.48464 1.17492 0.00012
 C -0.06968 -0.48036 1.77695
 C -0.06948 -0.48006 -1.77664
 F 0.55612 1.49989 1.62868
 F 0.55752 1.50076 -1.63016
 H -0.90271 -1.04067 1.48615
 H -0.90243 -1.04037 -1.48549
 H 0.78558 -1.08833 1.71105
 H 0.78539 -1.08802 -1.71101
 H -0.19051 -0.18423 2.75558
 H -0.19059 -0.18399 -2.75500
13
bifur_IRC_Cartesians_noMW_output/new_data/bifur_traj2_Cartesians point 368
C 0.06252 0.70589 0.98903
 C 0.06315 0.70633 -0.98926
 C -0.47841 1.17572 0.00012
 C -0.06959 -0.48040 1.77704
 C -0.06939 -0.48010 -1.77671
 F 0.55252 1.49979 1.63299
 F 0.55390 1.50069 -1.63450
 H -0.90331 -1.03955 1.48613
 H -0.90302 -1.03924 -1.48547
 H 0.78504 -1.08856 1.70888
 H 0.78486 -1.08825 -1.70882
 H -0.18910 -0.18628 2.75606
 H -0.18917 -0.18604 -2.75547
13
bifur_IRC_Cartesians_noMW_output/new_data/bifur_traj2_Cartesians point 369
C 0.06265 0.70680 0.99126
 C 0.06327 0.70725 -0.99150
 C -0.47192 1.17654 0.00013
 C -0.06950 -0.48045 1.77712
 C -0.06929 -0.48013 -1.77679
 F 0.54877 1.49969 1.63747
 F 0.55013 1.50062 -1.63903
 H -0.90393 -1.03838 1.48611
 H -0.90364 -1.03807 -1.48545
 H 0.78448 -1.08880 1.70662
 H 0.78430 -1.08848 -1.70654
 H -0.18764 -0.18842 2.75657
 H -0.18768 -0.18817 -2.75597
13
bifur_IRC_Cartesians_noMW_output/new_data/bifur_traj2_Cartesians point 370
C 0.06280 0.70781 0.99375
 C 0.06341 0.70828 -0.99400
 C -0.46470 1.17746 0.00013
 C -0.06940 -0.48050 1.77722
 C -0.06919 -0.48017 -1.77687
 F 0.54459 1.49958 1.64245
 F 0.54593 1.50053 -1.64406
 H -0.90463 -1.03708 1.48609
 H -0.90432 -1.03676 -1.48543
 H 0.78386 -1.08906 1.70411
 H 0.78368 -1.08873 -1.70400
 H -0.18601 -0.19081 2.75713
 H -0.18604 -0.19055 -2.75652
13
bifur_IRC_Cartesians_noMW_output/new_data/bifur_traj2_Cartesians point 371
C 0.06297 0.70899 0.99665
 C 0.06357 0.70948 -0.99690
 C -0.45629 1.17853 0.00014
 C -0.06928 -0.48056 1.77733
 C -0.06906 -0.48022 -1.77697
 F 0.53973 1.49945 1.64826
 F 0.54105 1.50044 -1.64992
 H -0.90544 -1.03557 1.48606
 H -0.90512 -1.03524 -1.48541
 H 0.78313 -1.08937 1.70119
 H 0.78296 -1.08903 -1.70105
 H -0.18411 -0.19358 2.75779
 H -0.18412 -0.19332 -2.75716
13
bifur_IRC_Cartesians_noMW_output/new_data/bifur_traj2_Cartesians point 372
C 0.06317 0.71037 1.00006
 C 0.06376 0.71089 -1.00032
 C -0.44639 1.17979 0.00014
 C -0.06914 -0.48063 1.77746
 C -0.06892 -0.48028 -1.77709
 F 0.53401 1.49930 1.65510
 F 0.53529 1.50033 -1.65683
 H -0.90639 -1.03378 1.48603
 H -0.90606 -1.03345 -1.48538
 H 0.78228 -1.08973 1.69774
 H 0.78212 -1.08938 -1.69757
 H -0.18187 -0.19685 2.75856
 H -0.18185 -0.19658 -2.75792
13
bifur_IRC_Cartesians_noMW_output/new_data/bifur_traj2_Cartesians point 373
C 0.06340 0.71196 1.00396
 C 0.06397 0.71250 -1.00423
 C -0.43506 1.18123 0.00015
 C -0.06898 -0.48071 1.77761
 C -0.06875 -0.48034 -1.77722
 F 0.52746 1.49912 1.66292
 F 0.52871 1.50020 -1.66472
 H -0.90748 -1.03174 1.48600
 H -0.90714 -1.03140 -1.48534
 H 0.78130 -1.09015 1.69381
 H 0.78115 -1.08978 -1.69359
 H -0.17931 -0.20058 2.75945
 H -0.17927 -0.20031 -2.75878
13
bifur_IRC_Cartesians_noMW_output/new_data/bifur_traj2_Cartesians point 374
C 0.06364 0.71367 1.00816
 C 0.06421 0.71423 -1.00844
 C -0.42286 1.18278 0.00016
 C -0.06881 -0.48080 1.77777
 C -0.06857 -0.48041 -1.77736
 F 0.52041 1.49893 1.67134
 F 0.52162 1.50006 -1.67323
 H -0.90865 -1.02954 1.48596
 H -0.90830 -1.02919 -1.48531
 H 0.78024 -1.09060 1.68956
 H 0.78010 -1.09021 -1.68931
 H -0.17655 -0.20461 2.76040
 H -0.17648 -0.20432 -2.75971
13
bifur_IRC_Cartesians_noMW_output/new_data/bifur_traj2_Cartesians point 375
C 0.06364 0.71367 1.00816
 C 0.06421 0.71423 -1.00844
 C -0.42286 1.18278 0.00016
 C -0.06881 -0.48080 1.77777
 C -0.06857 -0.48041 -1.77736
 F 0.52041 1.49893 1.67134
 F 0.52162 1.50006 -1.67323
 H -0.90865 -1.02954 1.48596
 H -0.90830 -1.02919 -1.48531
 H 0.78024 -1.09060 1.68956
 H 0.78010 -1.09021 -1.68931
 H -0.17655 -0.20461 2.76040
 H -0.17648 -0.20432 -2.75971
13
bifur_IRC_Cartesians_noMW_output/new_data/bifur_traj2_Cartesians point 376
C 0.06415 0.71718 1.01682
 C 0.06468 0.71781 -1.01712
 C -0.39773 1.18598 0.00017
 C -0.06846 -0.48097 1.77811
 C -0.06820 -0.48056 -1.77766
 F 0.50588 1.49854 1.68870
 F 0.50701 1.49978 -1.69075
 H -0.91107 -1.02502 1.48589
 H -0.91068 -1.02464 -1.48523
 H 0.77807 -1.09152 1.68082
 H 0.77795 -1.09110 -1.68048
 H -0.17087 -0.21290 2.76236
 H -0.17075 -0.21259 -2.76163
13
bifur_IRC_Cartesians_noMW_output/new_data/bifur_traj2_Cartesians point 377
C 0.06441 0.71898 1.02125
 C 0.06493 0.71964 -1.02155
 C -0.38489 1.18761 0.00018
 C -0.06828 -0.48106 1.77828
 C -0.06801 -0.48063 -1.77781
 F 0.49846 1.49834 1.69756
 F 0.49955 1.49964 -1.69970
 H -0.91231 -1.02271 1.48585
 H -0.91190 -1.02231 -1.48520
 H 0.77696 -1.09199 1.67636
 H 0.77685 -1.09156 -1.67598
 H -0.16797 -0.21713 2.76336
 H -0.16781 -0.21682 -2.76261
13
bifur_IRC_Cartesians_noMW_output/new_data/bifur_traj2_Cartesians point 378
C 0.06468 0.72085 1.02583
 C 0.06518 0.72153 -1.02615
 C -0.37158 1.18931 0.00019
 C -0.06809 -0.48116 1.77845
 C -0.06781 -0.48071 -1.77797
 F 0.49077 1.49814 1.70675
 F 0.49182 1.49949 -1.70898
 H -0.91359 -1.02031 1.48581
 H -0.91317 -1.01990 -1.48516
 H 0.77581 -1.09248 1.67173
 H 0.77571 -1.09203 -1.67130
 H -0.16496 -0.22153 2.76440
 H -0.16477 -0.22120 -2.76362
13
bifur_IRC_Cartesians_noMW_output/new_data/bifur_traj2_Cartesians point 379
C 0.06497 0.72282 1.03068
 C 0.06545 0.72354 -1.03101
 C -0.35750 1.19110 0.00020
 C -0.06789 -0.48126 1.77864
 C -0.06761 -0.48079 -1.77813
 F 0.48263 1.49792 1.71648
 F 0.48363 1.49933 -1.71879
 H -0.91494 -1.01777 1.48577
 H -0.91450 -1.01735 -1.48511
 H 0.77460 -1.09299 1.66683
 H 0.77451 -1.09253 -1.66635
 H -0.16178 -0.22617 2.76550
 H -0.16156 -0.22583 -2.76470
13
bifur_IRC_Cartesians_noMW_output/new_data/bifur_traj2_Cartesians point 380
C 0.06527 0.72492 1.03585
 C 0.06574 0.72567 -1.03619
 C -0.34250 1.19301 0.00021
 C -0.06768 -0.48136 1.77884
 C -0.06739 -0.48087 -1.77831
 F 0.47396 1.49768 1.72684
 F 0.47492 1.49916 -1.72925
 H -0.91639 -1.01507 1.48572
 H -0.91593 -1.01464 -1.48507
 H 0.77330 -1.09354 1.66162
 H 0.77323 -1.09306 -1.66109
 H -0.15839 -0.23112 2.76667
 H -0.15814 -0.23077 -2.76584
13
bifur_IRC_Cartesians_noMW_output/new_data/bifur_traj2_Cartesians point 381
C 0.06558 0.72707 1.04115
 C 0.06603 0.72786 -1.04150
 C -0.32712 1.19496 0.00022
 C -0.06747 -0.48147 1.77905
 C -0.06716 -0.48096 -1.77849
 F 0.46507 1.49745 1.73745
 F 0.46598 1.49899 -1.73997
 H -0.91786 -1.01230 1.48568
 H -0.91739 -1.01185 -1.48502
 H 0.77197 -1.09411 1.65627
 H 0.77191 -1.09361 -1.65569
 H -0.15492 -0.23619 2.76787
 H -0.15463 -0.23583 -2.76702
13
bifur_IRC_Cartesians_noMW_output/new_data/bifur_traj2_Cartesians point 382
C 0.06587 0.72911 1.04617
 C 0.06630 0.72993 -1.04652
 C -0.31257 1.19681 0.00023
 C -0.06726 -0.48157 1.77924
 C -0.06694 -0.48105 -1.77866
 F 0.45666 1.49722 1.74750
 F 0.45752 1.49882 -1.75012
 H -0.91927 -1.00968 1.48563
 H -0.91877 -1.00922 -1.48498
 H 0.77071 -1.09464 1.65121
 H 0.77067 -1.09412 -1.65057
 H -0.15163 -0.24099 2.76901
 H -0.15130 -0.24062 -2.76813
13
bifur_IRC_Cartesians_noMW_output/new_data/bifur_traj2_Cartesians point 383
C 0.06615 0.73099 1.05081
 C 0.06656 0.73185 -1.05118
 C -0.29910 1.19853 0.00024
 C -0.06707 -0.48167 1.77942
 C -0.06675 -0.48112 -1.77882
 F 0.44887 1.49701 1.75681
 F 0.44969 1.49867 -1.75951
 H -0.92056 -1.00726 1.48559
 H -0.92005 -1.00678 -1.48494
 H 0.76955 -1.09513 1.64652
 H 0.76951 -1.09460 -1.64584
 H -0.14858 -0.24544 2.77006
 H -0.14823 -0.24505 -2.76915
13
bifur_IRC_Cartesians_noMW_output/new_data/bifur_traj2_Cartesians point 384
C 0.06640 0.73277 1.05519
 C 0.06680 0.73365 -1.05556
 C -0.28638 1.20015 0.00024
 C -0.06689 -0.48176 1.77959
 C -0.06656 -0.48119 -1.77897
 F 0.44152 1.49681 1.76558
 F 0.44231 1.49853 -1.76837
 H -0.92178 -1.00497 1.48556
 H -0.92126 -1.00448 -1.48490
 H 0.76845 -1.09560 1.64210
 H 0.76842 -1.09505 -1.64138
 H -0.14571 -0.24963 2.77105
 H -0.14532 -0.24924 -2.77012
13
bifur_IRC_Cartesians_noMW_output/new_data/bifur_traj2_Cartesians point 385
C 0.06665 0.73448 1.05938
 C 0.06703 0.73539 -1.05977
 C -0.27420 1.20169 0.00025
 C -0.06672 -0.48184 1.77975
 C -0.06638 -0.48126 -1.77911
 F 0.43448 1.49663 1.77399
 F 0.43523 1.49839 -1.77686
 H -0.92296 -1.00277 1.48552
 H -0.92241 -1.00227 -1.48487
 H 0.76740 -1.09605 1.63787
 H 0.76738 -1.09548 -1.63710
 H -0.14296 -0.25365 2.77200
 H -0.14254 -0.25325 -2.77105
13
bifur_IRC_Cartesians_noMW_output/new_data/bifur_traj2_Cartesians point 386
C 0.06665 0.73448 1.05938
 C 0.06703 0.73539 -1.05977
 C -0.27420 1.20169 0.00025
 C -0.06672 -0.48184 1.77975
 C -0.06638 -0.48126 -1.77911
 F 0.43448 1.49663 1.77400
 F 0.43523 1.49839 -1.77686
 H -0.92296 -1.00277 1.48552
 H -0.92241 -1.00227 -1.48487
 H 0.76740 -1.09605 1.63787
 H 0.76738 -1.09548 -1.63710
 H -0.14296 -0.25365 2.77200
 H -0.14254 -0.25325 -2.77105
13
bifur_IRC_Cartesians_noMW_output/new_data/bifur_traj2_Cartesians point 387
C 0.06710 0.73759 1.06704
 C 0.06746 0.73855 -1.06744
 C -0.25199 1.20452 0.00026
 C -0.06641 -0.48200 1.78004
 C -0.06605 -0.48139 -1.77937
 F 0.42165 1.49628 1.78933
 F 0.42232 1.49814 -1.79234
 H -0.92509 -0.99878 1.48545
 H -0.92452 -0.99825 -1.48480
 H 0.76548 -1.09686 1.63014
 H 0.76548 -1.09627 -1.62930
 H -0.13794 -0.26098 2.77374
 H -0.13747 -0.26055 -2.77275
13
bifur_IRC_Cartesians_noMW_output/new_data/bifur_traj2_Cartesians point 388
C 0.06728 0.73888 1.07021
 C 0.06763 0.73986 -1.07062
 C -0.24277 1.20569 0.00027
 C -0.06628 -0.48206 1.78016
 C -0.06592 -0.48144 -1.77948
 F 0.41632 1.49614 1.79570
 F 0.41696 1.49804 -1.79877
 H -0.92598 -0.99711 1.48543
 H -0.92540 -0.99658 -1.48478
 H 0.76468 -1.09720 1.62694
 H 0.76469 -1.09659 -1.62606
 H -0.13585 -0.26402 2.77446
 H -0.13537 -0.26359 -2.77345
13
bifur_IRC_Cartesians_noMW_output/new_data/bifur_traj2_Cartesians point 389
C 0.06744 0.73995 1.07286
 C 0.06778 0.74095 -1.07328
 C -0.23508 1.20667 0.00028
 C -0.06617 -0.48212 1.78027
 C -0.06580 -0.48149 -1.77957
 F 0.41187 1.49602 1.80101
 F 0.41249 1.49795 -1.80413
 H -0.92672 -0.99573 1.48540
 H -0.92613 -0.99519 -1.48475
 H 0.76402 -1.09748 1.62426
 H 0.76404 -1.09687 -1.62336
 H -0.13412 -0.26656 2.77506
 H -0.13361 -0.26612 -2.77404
13
bifur_IRC_Cartesians_noMW_output/new_data/bifur_traj2_Cartesians point 390
C 0.06757 0.74086 1.07509
 C 0.06790 0.74188 -1.07551
 C -0.22861 1.20749 0.00028
 C -0.06608 -0.48216 1.78035
 C -0.06571 -0.48153 -1.77965
 F 0.40813 1.49592 1.80548
 F 0.40873 1.49788 -1.80865
 H -0.92734 -0.99456 1.48538
 H -0.92674 -0.99402 -1.48473
 H 0.76346 -1.09772 1.62201
 H 0.76348 -1.09710 -1.62109
 H -0.13265 -0.26869 2.77556
 H -0.13213 -0.26825 -2.77453
13
bifur_IRC_Cartesians_noMW_output/new_data/bifur_traj2_Cartesians point 391
C 0.06769 0.74166 1.07707
 C 0.06801 0.74269 -1.07749
 C -0.22287 1.20822 0.00028
 C -0.06600 -0.48220 1.78043
 C -0.06562 -0.48156 -1.77971
 F 0.40481 1.49583 1.80944
 F 0.40540 1.49781 -1.81265
 H -0.92790 -0.99353 1.48537
 H -0.92729 -0.99298 -1.48472
 H 0.76296 -1.09793 1.62002
 H 0.76299 -1.09730 -1.61907
 H -0.13136 -0.27059 2.77601
 H -0.13082 -0.27014 -2.77497
13
bifur_IRC_Cartesians_noMW_output/new_data/bifur_traj2_Cartesians point 392
C 0.06780 0.74243 1.07895
 C 0.06812 0.74347 -1.07938
 C -0.21741 1.20892 0.00029
 C -0.06592 -0.48224 1.78050
 C -0.06554 -0.48159 -1.77978
 F 0.40165 1.49574 1.81321
 F 0.40222 1.49775 -1.81646
 H -0.92842 -0.99255 1.48535
 H -0.92781 -0.99199 -1.48470
 H 0.76249 -1.09813 1.61812
 H 0.76252 -1.09749 -1.61716
 H -0.13012 -0.27239 2.77644
 H -0.12958 -0.27194 -2.77539
13
bifur_IRC_Cartesians_noMW_output/new_data/bifur_traj2_Cartesians point 393
C 0.06791 0.74321 1.08087
 C 0.06822 0.74426 -1.08131
 C -0.21183 1.20963 0.00029
 C -0.06585 -0.48228 1.78058
 C -0.06546 -0.48162 -1.77984
 F 0.39843 1.49566 1.81706
 F 0.39898 1.49769 -1.82034
 H -0.92896 -0.99154 1.48534
 H -0.92834 -0.99098 -1.48468
 H 0.76201 -1.09833 1.61618
 H 0.76205 -1.09769 -1.61520
 H -0.12886 -0.27423 2.77687
 H -0.12830 -0.27377 -2.77581
13
bifur_IRC_Cartesians_noMW_output/new_data/bifur_traj2_Cartesians point 394
C 0.06803 0.74404 1.08293
 C 0.06834 0.74511 -1.08337
 C -0.20586 1.21039 0.00029
 C -0.06576 -0.48232 1.78065
 C -0.06537 -0.48166 -1.77991
 F 0.39498 1.49557 1.82119
 F 0.39551 1.49762 -1.82450
 H -0.92953 -0.99047 1.48532
 H -0.92890 -0.98990 -1.48467
 H 0.76149 -1.09855 1.61410
 H 0.76154 -1.09790 -1.61310
 H -0.12751 -0.27620 2.77734
 H -0.12694 -0.27574 -2.77627
13
bifur_IRC_Cartesians_noMW_output/new_data/bifur_traj2_Cartesians point 395
C 0.06816 0.74495 1.08517
 C 0.06846 0.74604 -1.08561
 C -0.19937 1.21122 0.00030
 C -0.06567 -0.48237 1.78074
 C -0.06528 -0.48169 -1.77999
 F 0.39123 1.49547 1.82567
 F 0.39174 1.49755 -1.82903
 H -0.93016 -0.98930 1.48530
 H -0.92952 -0.98872 -1.48465
 H 0.76093 -1.09879 1.61184
 H 0.76098 -1.09813 -1.61082
 H -0.12605 -0.27834 2.77785
 H -0.12546 -0.27788 -2.77676
13
bifur_IRC_Cartesians_noMW_output/new_data/bifur_traj2_Cartesians point 396
C 0.06830 0.74592 1.08755
 C 0.06859 0.74702 -1.08800
 C -0.19245 1.21210 0.00030
 C -0.06557 -0.48242 1.78083
 C -0.06517 -0.48173 -1.78007
 F 0.38723 1.49536 1.83045
 F 0.38772 1.49747 -1.83386
 H -0.93082 -0.98805 1.48528
 H -0.93018 -0.98747 -1.48463
 H 0.76033 -1.09904 1.60944
 H 0.76039 -1.09838 -1.60839
 H -0.12448 -0.28062 2.77839
 H -0.12388 -0.28015 -2.77729
13
bifur_IRC_Cartesians_noMW_output/new_data/bifur_traj2_Cartesians point 397
C 0.06830 0.74592 1.08755
 C 0.06859 0.74702 -1.08800
 C -0.19245 1.21210 0.00030
 C -0.06557 -0.48242 1.78083
 C -0.06517 -0.48173 -1.78007
 F 0.38723 1.49536 1.83045
 F 0.38772 1.49747 -1.83386
 H -0.93082 -0.98805 1.48528
 H -0.93018 -0.98747 -1.48463
 H 0.76033 -1.09904 1.60944
 H 0.76039 -1.09838 -1.60839
 H -0.12448 -0.28062 2.77839
 H -0.12388 -0.28015 -2.77729
13
bifur_IRC_Cartesians_noMW_output/new_data/bifur_traj2_Cartesians point 398
C 0.06856 0.74771 1.09195
 C 0.06883 0.74884 -1.09241
 C -0.17968 1.21372 0.00031
 C -0.06539 -0.48251 1.78100
 C -0.06499 -0.48181 -1.78022
 F 0.37985 1.49516 1.83926
 F 0.38030 1.49733 -1.84276
 H -0.93205 -0.98575 1.48524
 H -0.93139 -0.98516 -1.48459
 H 0.75923 -1.09951 1.60500
 H 0.75929 -1.09883 -1.60391
 H -0.12160 -0.28483 2.77938
 H -0.12096 -0.28435 -2.77827
13
bifur_IRC_Cartesians_noMW_output/new_data/bifur_traj2_Cartesians point 399
C 0.06866 0.74840 1.09364
 C 0.06893 0.74954 -1.09410
 C -0.17477 1.21434 0.00031
 C -0.06533 -0.48254 1.78107
 C -0.06491 -0.48183 -1.78028
 F 0.37701 1.49508 1.84265
 F 0.37744 1.49727 -1.84618
 H -0.93252 -0.98487 1.48523
 H -0.93186 -0.98427 -1.48457
 H 0.75881 -1.09969 1.60329
 H 0.75888 -1.09900 -1.60218
 H -0.12049 -0.28645 2.77977
 H -0.11984 -0.28597 -2.77864
13
bifur_IRC_Cartesians_noMW_output/new_data/bifur_traj2_Cartesians point 400
C 0.06874 0.74895 1.09500
 C 0.06900 0.75010 -1.09547
 C -0.17082 1.21485 0.00032
 C -0.06527 -0.48257 1.78112
 C -0.06485 -0.48186 -1.78033
 F 0.37473 1.49502 1.84538
 F 0.37515 1.49723 -1.84893
 H -0.93290 -0.98416 1.48521
 H -0.93223 -0.98355 -1.48456
 H 0.75846 -1.09984 1.60191
 H 0.75854 -1.09914 -1.60079
 H -0.11959 -0.28776 2.78007
 H -0.11894 -0.28727 -2.77894
13
bifur_IRC_Cartesians_noMW_output/new_data/bifur_traj2_Cartesians point 401
C 0.06880 0.74938 1.09606
 C 0.06906 0.75054 -1.09653
 C -0.16774 1.21524 0.00032
 C -0.06523 -0.48259 1.78116
 C -0.06481 -0.48187 -1.78036
 F 0.37295 1.49497 1.84751
 F 0.37336 1.49719 -1.85108
 H -0.93320 -0.98360 1.48520
 H -0.93252 -0.98300 -1.48455
 H 0.75820 -1.09995 1.60084
 H 0.75827 -1.09925 -1.59971
 H -0.11890 -0.28877 2.78031
 H -0.11824 -0.28828 -2.77918
13
bifur_IRC_Cartesians_noMW_output/new_data/bifur_traj2_Cartesians point 402
C 0.06884 0.74969 1.09683
 C 0.06910 0.75085 -1.09729
 C -0.16552 1.21552 0.00032
 C -0.06520 -0.48261 1.78119
 C -0.06478 -0.48189 -1.78039
 F 0.37167 1.49494 1.84904
 F 0.37207 1.49717 -1.85262
 H -0.93341 -0.98320 1.48520
 H -0.93273 -0.98260 -1.48455
 H 0.75801 -1.10003 1.60007
 H 0.75808 -1.09933 -1.59893
 H -0.11840 -0.28950 2.78049
 H -0.11773 -0.28901 -2.77935
13
bifur_IRC_Cartesians_noMW_output/new_data/bifur_traj2_Cartesians point 403
C 0.06887 0.74989 1.09731
 C 0.06913 0.75105 -1.09778
 C -0.16412 1.21570 0.00032
 C -0.06518 -0.48262 1.78121
 C -0.06476 -0.48189 -1.78041
 F 0.37085 1.49492 1.85001
 F 0.37125 1.49715 -1.85360
 H -0.93355 -0.98295 1.48519
 H -0.93287 -0.98234 -1.48454
 H 0.75789 -1.10008 1.59958
 H 0.75796 -1.09938 -1.59844
 H -0.11808 -0.28997 2.78060
 H -0.11741 -0.28948 -2.77945
13
bifur_IRC_Cartesians_noMW_output/new_data/bifur_traj2_Cartesians point 404
C 0.06889 0.74999 1.09756
 C 0.06914 0.75115 -1.09803
 C -0.16340 1.21579 0.00032
 C -0.06517 -0.48262 1.78122
 C -0.06475 -0.48190 -1.78041
 F 0.37044 1.49491 1.85050
 F 0.37084 1.49715 -1.85410
 H -0.93362 -0.98282 1.48519
 H -0.93294 -0.98221 -1.48454
 H 0.75782 -1.10011 1.59934
 H 0.75790 -1.09941 -1.59819
 H -0.11792 -0.29020 2.78065
 H -0.11725 -0.28971 -2.77951
13
bifur_IRC_Cartesians_noMW_output/new_data/bifur_traj2_Cartesians point 405
C 0.06889 0.75002 1.09764
 C 0.06915 0.75119 -1.09811
 C -0.16317 1.21582 0.00032
 C -0.06516 -0.48262 1.78122
 C -0.06474 -0.48190 -1.78042
 F 0.37030 1.49490 1.85067
 F 0.37070 1.49714 -1.85427
 H -0.93364 -0.98278 1.48519
 H -0.93296 -0.98217 -1.48454
 H 0.75780 -1.10012 1.59925
 H 0.75788 -1.09941 -1.59811
 H -0.11787 -0.29028 2.78067
 H -0.11719 -0.28979 -2.77953
13
bifur_IRC_Cartesians_noMW_output/new_data/bifur_traj2_Cartesians point 406
C 0.06889 0.75002 1.09763
 C 0.06915 0.75118 -1.09810
 C -0.16320 1.21582 0.00032
 C -0.06516 -0.48262 1.78122
 C -0.06474 -0.48190 -1.78042
 F 0.37032 1.49490 1.85064
 F 0.37072 1.49714 -1.85424
 H -0.93364 -0.98279 1.48519
 H -0.93295 -0.98218 -1.48454
 H 0.75781 -1.10011 1.59926
 H 0.75788 -1.09941 -1.59812
 H -0.11787 -0.29027 2.78067
 H -0.11720 -0.28978 -2.77952
13
bifur_IRC_Cartesians_noMW_output/new_data/bifur_traj2_Cartesians point 407
C 0.06889 0.75000 1.09758
 C 0.06914 0.75116 -1.09805
 C -0.16333 1.21580 0.00032
 C -0.06516 -0.48262 1.78122
 C -0.06474 -0.48190 -1.78041
 F 0.37040 1.49491 1.85055
 F 0.37080 1.49714 -1.85415
 H -0.93363 -0.98281 1.48519
 H -0.93294 -0.98220 -1.48454
 H 0.75782 -1.10011 1.59931
 H 0.75790 -1.09941 -1.59816
 H -0.11790 -0.29023 2.78066
 H -0.11723 -0.28973 -2.77951
13
bifur_IRC_Cartesians_noMW_output/new_data/bifur_traj2_Cartesians point 408
C 0.06889 0.75000 1.09758
 C 0.06914 0.75116 -1.09805
 C -0.16333 1.21580 0.00032
 C -0.06516 -0.48262 1.78122
 C -0.06474 -0.48190 -1.78041
 F 0.37040 1.49491 1.85055
 F 0.37080 1.49714 -1.85415
 H -0.93363 -0.98281 1.48519
 H -0.93294 -0.98220 -1.48454
 H 0.75782 -1.10011 1.59931
 H 0.75790 -1.09941 -1.59816
 H -0.11790 -0.29023 2.78066
 H -0.11723 -0.28973 -2.77951
13
bifur_IRC_Cartesians_noMW_output/new_data/bifur_traj2_Cartesians point 409
C 0.06889 0.74999 1.09757
 C 0.06914 0.75116 -1.09804
 C -0.16336 1.21580 0.00032
 C -0.06517 -0.48262 1.78122
 C -0.06474 -0.48190 -1.78041
 F 0.37041 1.49491 1.85053
 F 0.37081 1.49714 -1.85413
 H -0.93362 -0.98281 1.48519
 H -0.93294 -0.98220 -1.48454
 H 0.75782 -1.10011 1.59932
 H 0.75790 -1.09941 -1.59817
 H -0.11791 -0.29022 2.78066
 H -0.11724 -0.28973 -2.77951
13
bifur_IRC_Cartesians_noMW_output/new_data/bifur_traj2_Cartesians point 410
C 0.06890 0.75005 1.09771
 C 0.06915 0.75122 -1.09818
 C -0.16297 1.21585 0.00032
 C -0.06516 -0.48263 1.78122
 C -0.06474 -0.48190 -1.78042
 F 0.37019 1.49490 1.85080
 F 0.37059 1.49714 -1.85440
 H -0.93366 -0.98274 1.48519
 H -0.93298 -0.98213 -1.48454
 H 0.75779 -1.10012 1.59919
 H 0.75787 -1.09942 -1.59804
 H -0.11782 -0.29035 2.78069
 H -0.11715 -0.28985 -2.77954
13
bifur_IRC_Cartesians_noMW_output/new_data/bifur_traj2_Cartesians point 411
C 0.06891 0.75017 1.09800
 C 0.06917 0.75134 -1.09847
 C -0.16211 1.21595 0.00032
 C -0.06515 -0.48263 1.78124
 C -0.06473 -0.48191 -1.78043
 F 0.36969 1.49489 1.85140
 F 0.37009 1.49713 -1.85500
 H -0.93374 -0.98259 1.48519
 H -0.93306 -0.98198 -1.48454
 H 0.75771 -1.10015 1.59889
 H 0.75779 -1.09945 -1.59774
 H -0.11763 -0.29063 2.78075
 H -0.11695 -0.29014 -2.77961
13
bifur_IRC_Cartesians_noMW_output/new_data/bifur_traj2_Cartesians point 412
C 0.06894 0.75038 1.09852
 C 0.06920 0.75155 -1.09899
 C -0.16060 1.21615 0.00032
 C -0.06513 -0.48264 1.78126
 C -0.06470 -0.48191 -1.78045
 F 0.36882 1.49486 1.85244
 F 0.36921 1.49711 -1.85605
 H -0.93389 -0.98232 1.48518
 H -0.93320 -0.98171 -1.48453
 H 0.75758 -1.10021 1.59836
 H 0.75766 -1.09951 -1.59721
 H -0.11729 -0.29113 2.78087
 H -0.11661 -0.29063 -2.77972
13
bifur_IRC_Cartesians_noMW_output/new_data/bifur_traj2_Cartesians point 413
C 0.06899 0.75070 1.09932
 C 0.06924 0.75188 -1.09979
 C -0.15830 1.21644 0.00032
 C -0.06509 -0.48266 1.78129
 C -0.06467 -0.48193 -1.78047
 F 0.36749 1.49483 1.85403
 F 0.36787 1.49709 -1.85766
 H -0.93411 -0.98190 1.48518
 H -0.93342 -0.98129 -1.48453
 H 0.75738 -1.10029 1.59756
 H 0.75747 -1.09959 -1.59640
 H -0.11677 -0.29189 2.78105
 H -0.11608 -0.29139 -2.77990
13
bifur_IRC_Cartesians_noMW_output/new_data/bifur_traj2_Cartesians point 414
C 0.06905 0.75115 1.10041
 C 0.06930 0.75233 -1.10089
 C -0.15512 1.21684 0.00033
 C -0.06505 -0.48268 1.78133
 C -0.06462 -0.48195 -1.78051
 F 0.36565 1.49478 1.85622
 F 0.36602 1.49705 -1.85988
 H -0.93442 -0.98133 1.48517
 H -0.93372 -0.98071 -1.48452
 H 0.75711 -1.10041 1.59646
 H 0.75719 -1.09970 -1.59528
 H -0.11605 -0.29294 2.78130
 H -0.11536 -0.29244 -2.78014
13
bifur_IRC_Cartesians_noMW_output/new_data/bifur_traj2_Cartesians point 415
C 0.06914 0.75171 1.10179
 C 0.06938 0.75290 -1.10226
 C -0.15113 1.21735 0.00033
 C -0.06499 -0.48271 1.78138
 C -0.06456 -0.48197 -1.78056
 F 0.36335 1.49472 1.85898
 F 0.36371 1.49701 -1.86266
 H -0.93480 -0.98061 1.48515
 H -0.93410 -0.97999 -1.48450
 H 0.75676 -1.10056 1.59507
 H 0.75685 -1.09984 -1.59388
 H -0.11515 -0.29425 2.78161
 H -0.11444 -0.29375 -2.78044
13
bifur_IRC_Cartesians_noMW_output/new_data/bifur_traj2_Cartesians point 416
C 0.06923 0.75236 1.10341
 C 0.06947 0.75357 -1.10389
 C -0.14643 1.21795 0.00033
 C -0.06493 -0.48274 1.78144
 C -0.06450 -0.48200 -1.78061
 F 0.36063 1.49464 1.86222
 F 0.36097 1.49695 -1.86593
 H -0.93525 -0.97977 1.48514
 H -0.93455 -0.97914 -1.48449
 H 0.75636 -1.10073 1.59343
 H 0.75645 -1.10001 -1.59223
 H -0.11408 -0.29580 2.78198
 H -0.11337 -0.29530 -2.78080
13
bifur_IRC_Cartesians_noMW_output/new_data/bifur_traj2_Cartesians point 417
C 0.06934 0.75312 1.10526
 C 0.06957 0.75433 -1.10574
 C -0.14106 1.21863 0.00033
 C -0.06485 -0.48278 1.78151
 C -0.06442 -0.48203 -1.78068
 F 0.35752 1.49456 1.86593
 F 0.35785 1.49689 -1.86968
 H -0.93577 -0.97880 1.48513
 H -0.93506 -0.97817 -1.48448
 H 0.75589 -1.10093 1.59157
 H 0.75599 -1.10020 -1.59034
 H -0.11287 -0.29758 2.78240
 H -0.11214 -0.29707 -2.78121
13
bifur_IRC_Cartesians_noMW_output/new_data/bifur_traj2_Cartesians point 418
C 0.06946 0.75397 1.10736
 C 0.06968 0.75520 -1.10785
 C -0.13495 1.21941 0.00034
 C -0.06477 -0.48282 1.78160
 C -0.06433 -0.48206 -1.78075
 F 0.35399 1.49447 1.87015
 F 0.35430 1.49683 -1.87394
 H -0.93636 -0.97770 1.48511
 H -0.93564 -0.97706 -1.48446
 H 0.75537 -1.10115 1.58944
 H 0.75547 -1.10041 -1.58820
 H -0.11149 -0.29959 2.78287
 H -0.11075 -0.29908 -2.78168
13
bifur_IRC_Cartesians_noMW_output/new_data/bifur_traj2_Cartesians point 419
C 0.06946 0.75397 1.10736
 C 0.06968 0.75520 -1.10785
 C -0.13495 1.21941 0.00034
 C -0.06477 -0.48282 1.78160
 C -0.06433 -0.48206 -1.78075
 F 0.35399 1.49447 1.87015
 F 0.35430 1.49683 -1.87394
 H -0.93636 -0.97770 1.48511
 H -0.93564 -0.97706 -1.48446
 H 0.75537 -1.10115 1.58944
 H 0.75547 -1.10041 -1.58820
 H -0.11149 -0.29959 2.78287
 H -0.11075 -0.29908 -2.78168
13
bifur_IRC_Cartesians_noMW_output/new_data/bifur_traj2_Cartesians point 420
C 0.06976 0.75605 1.11247
 C 0.06997 0.75731 -1.11297
 C -0.12012 1.22130 0.00035
 C -0.06456 -0.48293 1.78179
 C -0.06411 -0.48215 -1.78092
 F 0.34542 1.49424 1.88039
 F 0.34568 1.49666 -1.88428
 H -0.93778 -0.97503 1.48506
 H -0.93705 -0.97438 -1.48441
 H 0.75408 -1.10169 1.58428
 H 0.75420 -1.10094 -1.58299
 H -0.10814 -0.30448 2.78403
 H -0.10736 -0.30396 -2.78281
13
bifur_IRC_Cartesians_noMW_output/new_data/bifur_traj2_Cartesians point 421
C 0.06994 0.75727 1.11549
 C 0.07013 0.75856 -1.11599
 C -0.11137 1.22241 0.00035
 C -0.06444 -0.48299 1.78191
 C -0.06398 -0.48220 -1.78103
 F 0.34036 1.49410 1.88644
 F 0.34060 1.49656 -1.89038
 H -0.93863 -0.97345 1.48504
 H -0.93788 -0.97279 -1.48439
 H 0.75333 -1.10202 1.58124
 H 0.75345 -1.10125 -1.57991
 H -0.10616 -0.30737 2.78472
 H -0.10537 -0.30684 -2.78348
13
bifur_IRC_Cartesians_noMW_output/new_data/bifur_traj2_Cartesians point 422
C 0.07013 0.75858 1.11871
 C 0.07031 0.75989 -1.11923
 C -0.10200 1.22360 0.00036
 C -0.06430 -0.48306 1.78203
 C -0.06384 -0.48225 -1.78114
 F 0.33495 1.49396 1.89290
 F 0.33515 1.49645 -1.89691
 H -0.93953 -0.97176 1.48501
 H -0.93877 -0.97110 -1.48436
 H 0.75252 -1.10236 1.57798
 H 0.75265 -1.10158 -1.57663
 H -0.10404 -0.31046 2.78545
 H -0.10323 -0.30992 -2.78419
13
bifur_IRC_Cartesians_noMW_output/new_data/bifur_traj2_Cartesians point 423
C 0.07032 0.75994 1.12205
 C 0.07050 0.76127 -1.12257
 C -0.09232 1.22483 0.00036
 C -0.06417 -0.48312 1.78216
 C -0.06370 -0.48230 -1.78125
 F 0.32935 1.49381 1.89959
 F 0.32953 1.49635 -1.90365
 H -0.94046 -0.97002 1.48498
 H -0.93969 -0.96934 -1.48433
 H 0.75168 -1.10271 1.57462
 H 0.75182 -1.10193 -1.57323
 H -0.10186 -0.31365 2.78620
 H -0.10102 -0.31311 -2.78493
13
bifur_IRC_Cartesians_noMW_output/new_data/bifur_traj2_Cartesians point 424
C 0.07052 0.76131 1.12543
 C 0.07068 0.76267 -1.12596
 C -0.08251 1.22608 0.00037
 C -0.06403 -0.48319 1.78229
 C -0.06355 -0.48236 -1.78136
 F 0.32368 1.49365 1.90636
 F 0.32383 1.49624 -1.91050
 H -0.94140 -0.96825 1.48495
 H -0.94062 -0.96757 -1.48430
 H 0.75083 -1.10307 1.57120
 H 0.75098 -1.10227 -1.56978
 H -0.09964 -0.31689 2.78697
 H -0.09878 -0.31634 -2.78568
13
bifur_IRC_Cartesians_noMW_output/new_data/bifur_traj2_Cartesians point 425
C 0.07072 0.76270 1.12885
 C 0.07087 0.76408 -1.12939
 C -0.07258 1.22734 0.00038
 C -0.06389 -0.48326 1.78242
 C -0.06341 -0.48242 -1.78148
 F 0.31794 1.49350 1.91322
 F 0.31805 1.49612 -1.91742
 H -0.94236 -0.96647 1.48492
 H -0.94156 -0.96577 -1.48427
 H 0.74998 -1.10344 1.56775
 H 0.75013 -1.10262 -1.56629
 H -0.09739 -0.32017 2.78774
 H -0.09651 -0.31960 -2.78644
13
bifur_IRC_Cartesians_noMW_output/new_data/bifur_traj2_Cartesians point 426
C 0.07093 0.76412 1.13233
 C 0.07106 0.76552 -1.13287
 C -0.06248 1.22863 0.00038
 C -0.06375 -0.48333 1.78256
 C -0.06326 -0.48248 -1.78160
 F 0.31210 1.49334 1.92020
 F 0.31218 1.49601 -1.92446
 H -0.94333 -0.96465 1.48489
 H -0.94252 -0.96394 -1.48424
 H 0.74910 -1.10381 1.56424
 H 0.74927 -1.10298 -1.56274
 H -0.09511 -0.32350 2.78853
 H -0.09420 -0.32293 -2.78721
13
bifur_IRC_Cartesians_noMW_output/new_data/bifur_traj2_Cartesians point 427
C 0.07114 0.76556 1.13589
 C 0.07126 0.76698 -1.13644
 C -0.05215 1.22994 0.00039
 C -0.06360 -0.48341 1.78269
 C -0.06311 -0.48253 -1.78172
 F 0.30614 1.49318 1.92732
 F 0.30619 1.49589 -1.93166
 H -0.94432 -0.96279 1.48486
 H -0.94350 -0.96207 -1.48421
 H 0.74821 -1.10419 1.56065
 H 0.74838 -1.10335 -1.55912
 H -0.09278 -0.32691 2.78934
 H -0.09185 -0.32633 -2.78800
13
bifur_IRC_Cartesians_noMW_output/new_data/bifur_traj2_Cartesians point 428
C 0.07135 0.76704 1.13952
 C 0.07146 0.76849 -1.14008
 C -0.04161 1.23128 0.00040
 C -0.06346 -0.48348 1.78283
 C -0.06295 -0.48259 -1.78185
 F 0.30004 1.49302 1.93461
 F 0.30006 1.49578 -1.93901
 H -0.94534 -0.96089 1.48483
 H -0.94450 -0.96016 -1.48418
 H 0.74730 -1.10457 1.55698
 H 0.74748 -1.10372 -1.55542
 H -0.09040 -0.33039 2.79016
 H -0.08944 -0.32980 -2.78880
13
bifur_IRC_Cartesians_noMW_output/new_data/bifur_traj2_Cartesians point 429
C 0.07157 0.76854 1.14321
 C 0.07167 0.77001 -1.14378
 C -0.03089 1.23265 0.00040
 C -0.06331 -0.48356 1.78298
 C -0.06279 -0.48266 -1.78197
 F 0.29384 1.49285 1.94201
 F 0.29383 1.49565 -1.94648
 H -0.94637 -0.95896 1.48480
 H -0.94552 -0.95822 -1.48415
 H 0.74637 -1.10497 1.55325
 H 0.74656 -1.10410 -1.55165
 H -0.08797 -0.33392 2.79100
 H -0.08699 -0.33332 -2.78962
13
bifur_IRC_Cartesians_noMW_output/new_data/bifur_traj2_Cartesians point 430
C 0.07157 0.76854 1.14321
 C 0.07167 0.77001 -1.14378
 C -0.03089 1.23265 0.00040
 C -0.06331 -0.48356 1.78298
 C -0.06279 -0.48266 -1.78197
 F 0.29384 1.49285 1.94201
 F 0.29383 1.49565 -1.94648
 H -0.94637 -0.95896 1.48480
 H -0.94552 -0.95822 -1.48415
 H 0.74637 -1.10497 1.55325
 H 0.74656 -1.10410 -1.55165
 H -0.08797 -0.33392 2.79100
 H -0.08699 -0.33332 -2.78962
13
bifur_IRC_Cartesians_noMW_output/new_data/bifur_traj2_Cartesians point 431
C 0.07200 0.77155 1.15062
 C 0.07207 0.77307 -1.15120
 C -0.00941 1.23538 0.00042
 C -0.06300 -0.48371 1.78326
 C -0.06248 -0.48278 -1.78222
 F 0.28143 1.49252 1.95684
 F 0.28134 1.49541 -1.96146
 H -0.94844 -0.95509 1.48473
 H -0.94756 -0.95433 -1.48409
 H 0.74452 -1.10575 1.54578
 H 0.74473 -1.10486 -1.54411
 H -0.08312 -0.34101 2.79268
 H -0.08209 -0.34040 -2.79126
13
bifur_IRC_Cartesians_noMW_output/new_data/bifur_traj2_Cartesians point 432
C 0.07221 0.77301 1.15423
 C 0.07227 0.77456 -1.15481
 C 0.00107 1.23671 0.00042
 C -0.06286 -0.48378 1.78340
 C -0.06232 -0.48284 -1.78235
 F 0.27537 1.49236 1.96408
 F 0.27525 1.49530 -1.96876
 H -0.94944 -0.95320 1.48470
 H -0.94855 -0.95243 -1.48406
 H 0.74361 -1.10614 1.54214
 H 0.74383 -1.10523 -1.54043
 H -0.08075 -0.34447 2.79349
 H -0.07969 -0.34384 -2.79206
13
bifur_IRC_Cartesians_noMW_output/new_data/bifur_traj2_Cartesians point 433
C 0.07242 0.77444 1.15773
 C 0.07247 0.77601 -1.15833
 C 0.01125 1.23801 0.00043
 C -0.06271 -0.48385 1.78354
 C -0.06217 -0.48290 -1.78247
 F 0.26949 1.49220 1.97110
 F 0.26934 1.49518 -1.97586
 H -0.95042 -0.95137 1.48467
 H -0.94952 -0.95059 -1.48403
 H 0.74273 -1.10651 1.53860
 H 0.74296 -1.10559 -1.53685
 H -0.07845 -0.34782 2.79429
 H -0.07737 -0.34719 -2.79283
13
bifur_IRC_Cartesians_noMW_output/new_data/bifur_traj2_Cartesians point 434
C 0.07262 0.77583 1.16116
 C 0.07266 0.77742 -1.16176
 C 0.02118 1.23927 0.00044
 C -0.06257 -0.48392 1.78367
 C -0.06202 -0.48295 -1.78258
 F 0.26375 1.49205 1.97797
 F 0.26356 1.49507 -1.98278
 H -0.95138 -0.94958 1.48464
 H -0.95047 -0.94879 -1.48400
 H 0.74187 -1.10687 1.53514
 H 0.74211 -1.10595 -1.53336
 H -0.07621 -0.35110 2.79506
 H -0.07510 -0.35046 -2.79359
13
bifur_IRC_Cartesians_noMW_output/new_data/bifur_traj2_Cartesians point 435
C 0.07282 0.77721 1.16455
 C 0.07284 0.77882 -1.16516
 C 0.03104 1.24053 0.00044
 C -0.06244 -0.48399 1.78380
 C -0.06188 -0.48301 -1.78270
 F 0.25805 1.49189 1.98477
 F 0.25784 1.49496 -1.98965
 H -0.95233 -0.94781 1.48461
 H -0.95140 -0.94701 -1.48397
 H 0.74102 -1.10724 1.53172
 H 0.74127 -1.10630 -1.52990
 H -0.07398 -0.35435 2.79583
 H -0.07285 -0.35371 -2.79434
13
bifur_IRC_Cartesians_noMW_output/new_data/bifur_traj2_Cartesians point 436
C 0.07302 0.77860 1.16798
 C 0.07303 0.78024 -1.16860
 C 0.04099 1.24179 0.00045
 C -0.06230 -0.48406 1.78393
 C -0.06173 -0.48307 -1.78282
 F 0.25230 1.49174 1.99164
 F 0.25206 1.49485 -1.99659
 H -0.95329 -0.94602 1.48458
 H -0.95235 -0.94521 -1.48394
 H 0.74016 -1.10760 1.52826
 H 0.74041 -1.10665 -1.52641
 H -0.07173 -0.35763 2.79661
 H -0.07058 -0.35698 -2.79510
13
bifur_IRC_Cartesians_noMW_output/new_data/bifur_traj2_Cartesians point 437
C 0.07322 0.78002 1.17148
 C 0.07323 0.78168 -1.17211
 C 0.05115 1.24309 0.00045
 C -0.06215 -0.48413 1.78407
 C -0.06158 -0.48313 -1.78294
 F 0.24642 1.49158 1.99866
 F 0.24615 1.49473 -2.00367
 H -0.95426 -0.94418 1.48455
 H -0.95331 -0.94337 -1.48391
 H 0.73928 -1.10797 1.52472
 H 0.73954 -1.10701 -1.52284
 H -0.06943 -0.36099 2.79740
 H -0.06826 -0.36033 -2.79588
13
bifur_IRC_Cartesians_noMW_output/new_data/bifur_traj2_Cartesians point 438
C 0.07343 0.78148 1.17507
 C 0.07342 0.78317 -1.17570
 C 0.06157 1.24441 0.00046
 C -0.06201 -0.48421 1.78420
 C -0.06143 -0.48319 -1.78306
 F 0.24040 1.49142 2.00585
 F 0.24009 1.49461 -2.01094
 H -0.95527 -0.94231 1.48452
 H -0.95430 -0.94148 -1.48388
 H 0.73838 -1.10836 1.52110
 H 0.73865 -1.10738 -1.51918
 H -0.06708 -0.36442 2.79822
 H -0.06588 -0.36375 -2.79667
13
bifur_IRC_Cartesians_noMW_output/new_data/bifur_traj2_Cartesians point 439
C 0.07365 0.78296 1.17871
 C 0.07363 0.78467 -1.17935
 C 0.07213 1.24575 0.00047
 C -0.06186 -0.48428 1.78434
 C -0.06127 -0.48325 -1.78318
 F 0.23430 1.49126 2.01314
 F 0.23396 1.49450 -2.01830
 H -0.95628 -0.94041 1.48449
 H -0.95530 -0.93957 -1.48385
 H 0.73747 -1.10874 1.51743
 H 0.73775 -1.10775 -1.51547
 H -0.06469 -0.36791 2.79904
 H -0.06347 -0.36723 -2.79748
13
bifur_IRC_Cartesians_noMW_output/new_data/bifur_traj2_Cartesians point 440
C 0.07386 0.78442 1.18230
 C 0.07382 0.78615 -1.18295
 C 0.08256 1.24708 0.00047
 C -0.06171 -0.48435 1.78448
 C -0.06112 -0.48331 -1.78330
 F 0.22827 1.49109 2.02035
 F 0.22789 1.49438 -2.02557
 H -0.95729 -0.93853 1.48446
 H -0.95629 -0.93768 -1.48381
 H 0.73657 -1.10912 1.51380
 H 0.73686 -1.10812 -1.51181
 H -0.06234 -0.37135 2.79986
 H -0.06109 -0.37066 -2.79827
13
bifur_IRC_Cartesians_noMW_output/new_data/bifur_traj2_Cartesians point 441
C 0.07386 0.78442 1.18230
 C 0.07382 0.78615 -1.18295
 C 0.08256 1.24708 0.00047
 C -0.06171 -0.48435 1.78448
 C -0.06112 -0.48331 -1.78330
 F 0.22827 1.49109 2.02035
 F 0.22789 1.49438 -2.02557
 H -0.95729 -0.93853 1.48446
 H -0.95629 -0.93768 -1.48381
 H 0.73657 -1.10912 1.51380
 H 0.73686 -1.10812 -1.51181
 H -0.06234 -0.37135 2.79986
 H -0.06109 -0.37066 -2.79827
13
bifur_IRC_Cartesians_noMW_output/new_data/bifur_traj2_Cartesians point 442
C 0.07425 0.78714 1.18899
 C 0.07419 0.78891 -1.18965
 C 0.10196 1.24955 0.00049
 C -0.06144 -0.48449 1.78474
 C -0.06083 -0.48342 -1.78353
 F 0.21706 1.49079 2.03374
 F 0.21662 1.49416 -2.03909
 H -0.95915 -0.93504 1.48440
 H -0.95814 -0.93417 -1.48376
 H 0.73489 -1.10984 1.50705
 H 0.73520 -1.10881 -1.50500
 H -0.05795 -0.37775 2.80137
 H -0.05666 -0.37705 -2.79975
13
bifur_IRC_Cartesians_noMW_output/new_data/bifur_traj2_Cartesians point 443
C 0.07443 0.78835 1.19198
 C 0.07436 0.79015 -1.19265
 C 0.11064 1.25065 0.00049
 C -0.06132 -0.48455 1.78486
 C -0.06071 -0.48347 -1.78364
 F 0.21204 1.49066 2.03974
 F 0.21158 1.49406 -2.04515
 H -0.95999 -0.93347 1.48438
 H -0.95896 -0.93260 -1.48373
 H 0.73414 -1.11015 1.50403
 H 0.73445 -1.10912 -1.50195
 H -0.05599 -0.38061 2.80205
 H -0.05468 -0.37990 -2.80042
13
bifur_IRC_Cartesians_noMW_output/new_data/bifur_traj2_Cartesians point 444
C 0.07459 0.78947 1.19473
 C 0.07451 0.79129 -1.19541
 C 0.11864 1.25167 0.00050
 C -0.06121 -0.48461 1.78496
 C -0.06059 -0.48351 -1.78373
 F 0.20742 1.49053 2.04526
 F 0.20693 1.49397 -2.05072
 H -0.96076 -0.93203 1.48435
 H -0.95972 -0.93115 -1.48371
 H 0.73345 -1.11045 1.50125
 H 0.73377 -1.10940 -1.49914
 H -0.05418 -0.38325 2.80267
 H -0.05285 -0.38254 -2.80103
13
bifur_IRC_Cartesians_noMW_output/new_data/bifur_traj2_Cartesians point 445
C 0.07474 0.79050 1.19727
 C 0.07465 0.79234 -1.19796
 C 0.12602 1.25261 0.00050
 C -0.06110 -0.48466 1.78506
 C -0.06048 -0.48355 -1.78382
 F 0.20315 1.49042 2.05036
 F 0.20264 1.49389 -2.05586
 H -0.96147 -0.93070 1.48433
 H -0.96042 -0.92981 -1.48369
 H 0.73281 -1.11072 1.49869
 H 0.73314 -1.10966 -1.49655
 H -0.05252 -0.38569 2.80325
 H -0.05117 -0.38496 -2.80159
13
bifur_IRC_Cartesians_noMW_output/new_data/bifur_traj2_Cartesians point 446
C 0.07487 0.79146 1.19963
 C 0.07478 0.79331 -1.20032
 C 0.13286 1.25348 0.00050
 C -0.06101 -0.48471 1.78515
 C -0.06038 -0.48359 -1.78390
 F 0.19920 1.49031 2.05508
 F 0.19867 1.49381 -2.06063
 H -0.96213 -0.92947 1.48431
 H -0.96107 -0.92858 -1.48367
 H 0.73222 -1.11097 1.49631
 H 0.73255 -1.10990 -1.49415
 H -0.05097 -0.38794 2.80378
 H -0.04961 -0.38722 -2.80211
13
bifur_IRC_Cartesians_noMW_output/new_data/bifur_traj2_Cartesians point 447
C 0.07500 0.79236 1.20183
 C 0.07490 0.79422 -1.20252
 C 0.13924 1.25429 0.00051
 C -0.06092 -0.48475 1.78524
 C -0.06028 -0.48363 -1.78397
 F 0.19551 1.49021 2.05949
 F 0.19496 1.49374 -2.06509
 H -0.96274 -0.92832 1.48429
 H -0.96168 -0.92742 -1.48365
 H 0.73167 -1.11120 1.49409
 H 0.73201 -1.11013 -1.49190
 H -0.04953 -0.39005 2.80428
 H -0.04815 -0.38932 -2.80260
13
bifur_IRC_Cartesians_noMW_output/new_data/bifur_traj2_Cartesians point 448
C 0.07513 0.79320 1.20391
 C 0.07502 0.79508 -1.20461
 C 0.14528 1.25506 0.00051
 C -0.06083 -0.48480 1.78532
 C -0.06019 -0.48366 -1.78404
 F 0.19202 1.49012 2.06365
 F 0.19145 1.49367 -2.06929
 H -0.96332 -0.92723 1.48427
 H -0.96225 -0.92633 -1.48363
 H 0.73115 -1.11142 1.49199
 H 0.73149 -1.11034 -1.48978
 H -0.04816 -0.39204 2.80475
 H -0.04677 -0.39130 -2.80306
13
bifur_IRC_Cartesians_noMW_output/new_data/bifur_traj2_Cartesians point 449
C 0.07524 0.79400 1.20589
 C 0.07513 0.79590 -1.20659
 C 0.15103 1.25579 0.00052
 C -0.06075 -0.48484 1.78539
 C -0.06011 -0.48370 -1.78411
 F 0.18870 1.49003 2.06763
 F 0.18811 1.49361 -2.07330
 H -0.96387 -0.92620 1.48426
 H -0.96280 -0.92529 -1.48361
 H 0.73065 -1.11163 1.48999
 H 0.73100 -1.11055 -1.48776
 H -0.04686 -0.39394 2.80520
 H -0.04546 -0.39320 -2.80350
13
bifur_IRC_Cartesians_noMW_output/new_data/bifur_traj2_Cartesians point 450
C 0.07535 0.79477 1.20778
 C 0.07523 0.79668 -1.20848
 C 0.15651 1.25649 0.00052
 C -0.06067 -0.48488 1.78546
 C -0.06003 -0.48373 -1.78417
 F 0.18552 1.48995 2.07141
 F 0.18492 1.49355 -2.07712
 H -0.96440 -0.92521 1.48424
 H -0.96332 -0.92429 -1.48360
 H 0.73018 -1.11184 1.48808
 H 0.73053 -1.11074 -1.48584
 H -0.04562 -0.39575 2.80563
 H -0.04420 -0.39500 -2.80392
13
bifur_IRC_Cartesians_noMW_output/new_data/bifur_traj2_Cartesians point 451
C 0.07546 0.79550 1.20957
 C 0.07533 0.79742 -1.21028
 C 0.16170 1.25715 0.00052
 C -0.06060 -0.48491 1.78553
 C -0.05995 -0.48376 -1.78424
 F 0.18253 1.48987 2.07500
 F 0.18190 1.49349 -2.08074
 H -0.96490 -0.92428 1.48423
 H -0.96381 -0.92335 -1.48358
 H 0.72973 -1.11203 1.48628
 H 0.73009 -1.11093 -1.48401
 H -0.04445 -0.39746 2.80603
 H -0.04302 -0.39671 -2.80431
13
bifur_IRC_Cartesians_noMW_output/new_data/bifur_traj2_Cartesians point 452
C 0.07546 0.79550 1.20957
 C 0.07533 0.79742 -1.21028
 C 0.16170 1.25715 0.00052
 C -0.06060 -0.48491 1.78553
 C -0.05995 -0.48376 -1.78424
 F 0.18253 1.48987 2.07500
 F 0.18190 1.49349 -2.08074
 H -0.96490 -0.92428 1.48423
 H -0.96381 -0.92335 -1.48358
 H 0.72973 -1.11203 1.48628
 H 0.73009 -1.11093 -1.48401
 H -0.04445 -0.39746 2.80603
 H -0.04302 -0.39671 -2.80431
13
bifur_IRC_Cartesians_noMW_output/new_data/bifur_traj2_Cartesians point 453
C 0.07565 0.79684 1.21287
 C 0.07551 0.79878 -1.21358
 C 0.17127 1.25837 0.00053
 C -0.06047 -0.48498 1.78566
 C -0.05981 -0.48381 -1.78435
 F 0.17699 1.48972 2.08160
 F 0.17634 1.49338 -2.08741
 H -0.96582 -0.92255 1.48420
 H -0.96472 -0.92162 -1.48355
 H 0.72890 -1.11238 1.48295
 H 0.72927 -1.11126 -1.48065
 H -0.04229 -0.40061 2.80678
 H -0.04083 -0.39986 -2.80504
13
bifur_IRC_Cartesians_noMW_output/new_data/bifur_traj2_Cartesians point 454
C 0.07574 0.79748 1.21445
 C 0.07560 0.79943 -1.21516
 C 0.17586 1.25895 0.00053
 C -0.06040 -0.48501 1.78572
 C -0.05974 -0.48384 -1.78440
 F 0.17434 1.48965 2.08477
 F 0.17368 1.49333 -2.09061
 H -0.96626 -0.92173 1.48418
 H -0.96515 -0.92079 -1.48354
 H 0.72851 -1.11254 1.48136
 H 0.72887 -1.11143 -1.47904
 H -0.04125 -0.40213 2.80714
 H -0.03979 -0.40137 -2.80539
13
bifur_IRC_Cartesians_noMW_output/new_data/bifur_traj2_Cartesians point 455
C 0.07584 0.79813 1.21604
 C 0.07569 0.80009 -1.21676
 C 0.18048 1.25954 0.00053
 C -0.06034 -0.48504 1.78578
 C -0.05968 -0.48387 -1.78446
 F 0.17167 1.48958 2.08796
 F 0.17099 1.49328 -2.09383
 H -0.96671 -0.92090 1.48417
 H -0.96559 -0.91995 -1.48353
 H 0.72811 -1.11271 1.47975
 H 0.72848 -1.11159 -1.47742
 H -0.04021 -0.40365 2.80750
 H -0.03873 -0.40289 -2.80575
13
bifur_IRC_Cartesians_noMW_output/new_data/bifur_traj2_Cartesians point 456
C 0.07593 0.79880 1.21769
 C 0.07578 0.80077 -1.21841
 C 0.18527 1.26015 0.00054
 C -0.06027 -0.48508 1.78585
 C -0.05961 -0.48389 -1.78451
 F 0.16890 1.48950 2.09127
 F 0.16821 1.49322 -2.09717
 H -0.96717 -0.92003 1.48416
 H -0.96605 -0.91909 -1.48351
 H 0.72769 -1.11289 1.47808
 H 0.72807 -1.11176 -1.47574
 H -0.03913 -0.40523 2.80787
 H -0.03764 -0.40447 -2.80611
13
bifur_IRC_Cartesians_noMW_output/new_data/bifur_traj2_Cartesians point 457
C 0.07604 0.79951 1.21943
 C 0.07588 0.80149 -1.22016
 C 0.19033 1.26079 0.00054
 C -0.06020 -0.48511 1.78591
 C -0.05953 -0.48392 -1.78457
 F 0.16598 1.48942 2.09476
 F 0.16527 1.49317 -2.10070
 H -0.96766 -0.91912 1.48414
 H -0.96653 -0.91817 -1.48350
 H 0.72726 -1.11308 1.47632
 H 0.72764 -1.11194 -1.47396
 H -0.03798 -0.40690 2.80827
 H -0.03648 -0.40613 -2.80650
13
bifur_IRC_Cartesians_noMW_output/new_data/bifur_traj2_Cartesians point 458
C 0.07614 0.80026 1.22129
 C 0.07598 0.80226 -1.22202
 C 0.19572 1.26148 0.00054
 C -0.06012 -0.48515 1.78599
 C -0.05945 -0.48395 -1.78463
 F 0.16286 1.48934 2.09849
 F 0.16214 1.49311 -2.10445
 H -0.96817 -0.91815 1.48413
 H -0.96704 -0.91719 -1.48348
 H 0.72679 -1.11327 1.47445
 H 0.72717 -1.11213 -1.47207
 H -0.03676 -0.40868 2.80869
 H -0.03525 -0.40790 -2.80691
13
bifur_IRC_Cartesians_noMW_output/new_data/bifur_traj2_Cartesians point 459
C 0.07626 0.80106 1.22326
 C 0.07609 0.80307 -1.22400
 C 0.20145 1.26221 0.00055
 C -0.06004 -0.48519 1.78606
 C -0.05937 -0.48399 -1.78470
 F 0.15955 1.48925 2.10244
 F 0.15881 1.49304 -2.10845
 H -0.96873 -0.91712 1.48411
 H -0.96758 -0.91616 -1.48346
 H 0.72630 -1.11348 1.47246
 H 0.72668 -1.11233 -1.47006
 H -0.03547 -0.41057 2.80914
 H -0.03395 -0.40979 -2.80735
13
bifur_IRC_Cartesians_noMW_output/new_data/bifur_traj2_Cartesians point 460
C 0.07638 0.80190 1.22533
 C 0.07620 0.80392 -1.22607
 C 0.20745 1.26297 0.00055
 C -0.05996 -0.48523 1.78614
 C -0.05928 -0.48402 -1.78477
 F 0.15608 1.48916 2.10659
 F 0.15532 1.49297 -2.11263
 H -0.96930 -0.91604 1.48409
 H -0.96815 -0.91507 -1.48345
 H 0.72578 -1.11370 1.47037
 H 0.72617 -1.11255 -1.46795
 H -0.03411 -0.41255 2.80961
 H -0.03257 -0.41177 -2.80780
13
bifur_IRC_Cartesians_noMW_output/new_data/bifur_traj2_Cartesians point 461
C 0.07651 0.80277 1.22746
 C 0.07632 0.80481 -1.22821
 C 0.21364 1.26376 0.00056
 C -0.05987 -0.48528 1.78622
 C -0.05919 -0.48405 -1.78485
 F 0.15250 1.48906 2.11086
 F 0.15172 1.49290 -2.11695
 H -0.96990 -0.91492 1.48407
 H -0.96874 -0.91395 -1.48343
 H 0.72524 -1.11393 1.46822
 H 0.72564 -1.11277 -1.46577
 H -0.03271 -0.41459 2.81009
 H -0.03116 -0.41380 -2.80828
13
bifur_IRC_Cartesians_noMW_output/new_data/bifur_traj2_Cartesians point 462
C 0.07663 0.80365 1.22964
 C 0.07644 0.80570 -1.23039
 C 0.21995 1.26456 0.00056
 C -0.05978 -0.48532 1.78631
 C -0.05909 -0.48409 -1.78492
 F 0.14886 1.48896 2.11522
 F 0.14805 1.49283 -2.12135
 H -0.97051 -0.91379 1.48405
 H -0.96934 -0.91281 -1.48341
 H 0.72470 -1.11416 1.46602
 H 0.72510 -1.11299 -1.46356
 H -0.03129 -0.41668 2.81058
 H -0.02972 -0.41588 -2.80876
13
bifur_IRC_Cartesians_noMW_output/new_data/bifur_traj2_Cartesians point 463
C 0.07663 0.80365 1.22964
 C 0.07644 0.80570 -1.23039
 C 0.21995 1.26456 0.00056
 C -0.05978 -0.48532 1.78631
 C -0.05909 -0.48409 -1.78492
 F 0.14886 1.48896 2.11522
 F 0.14805 1.49283 -2.12135
 H -0.97051 -0.91379 1.48405
 H -0.96934 -0.91281 -1.48341
 H 0.72470 -1.11416 1.46602
 H 0.72510 -1.11299 -1.46356
 H -0.03129 -0.41668 2.81058
 H -0.02972 -0.41588 -2.80876
13
bifur_IRC_Cartesians_noMW_output/new_data/bifur_traj2_Cartesians point 464
C 0.07689 0.80544 1.23405
 C 0.07668 0.80752 -1.23481
 C 0.23275 1.26619 0.00057
 C -0.05960 -0.48541 1.78648
 C -0.05891 -0.48416 -1.78507
 F 0.14146 1.48876 2.12405
 F 0.14062 1.49269 -2.13027
 H -0.97174 -0.91148 1.48402
 H -0.97056 -0.91049 -1.48337
 H 0.72359 -1.11463 1.46157
 H 0.72401 -1.11344 -1.45906
 H -0.02840 -0.42090 2.81158
 H -0.02680 -0.42009 -2.80973
13
bifur_IRC_Cartesians_noMW_output/new_data/bifur_traj2_Cartesians point 465
C 0.07702 0.80634 1.23625
 C 0.07680 0.80843 -1.23701
 C 0.23914 1.26700 0.00057
 C -0.05951 -0.48546 1.78656
 C -0.05881 -0.48420 -1.78515
 F 0.13776 1.48867 2.12847
 F 0.13690 1.49262 -2.13473
 H -0.97235 -0.91033 1.48400
 H -0.97116 -0.90933 -1.48335
 H 0.72304 -1.11486 1.45935
 H 0.72346 -1.11367 -1.45682
 H -0.02695 -0.42301 2.81208
 H -0.02534 -0.42220 -2.81022
13
bifur_IRC_Cartesians_noMW_output/new_data/bifur_traj2_Cartesians point 466
C 0.07715 0.80723 1.23843
 C 0.07692 0.80934 -1.23920
 C 0.24547 1.26781 0.00058
 C -0.05942 -0.48550 1.78665
 C -0.05872 -0.48424 -1.78522
 F 0.13411 1.48857 2.13284
 F 0.13322 1.49255 -2.13914
 H -0.97296 -0.90919 1.48398
 H -0.97176 -0.90819 -1.48333
 H 0.72249 -1.11510 1.45715
 H 0.72292 -1.11389 -1.45460
 H -0.02552 -0.42509 2.81257
 H -0.02389 -0.42428 -2.81070
13
bifur_IRC_Cartesians_noMW_output/new_data/bifur_traj2_Cartesians point 467
C 0.07728 0.80809 1.24057
 C 0.07704 0.81022 -1.24134
 C 0.25167 1.26859 0.00058
 C -0.05934 -0.48555 1.78673
 C -0.05863 -0.48427 -1.78529
 F 0.13052 1.48847 2.13712
 F 0.12962 1.49248 -2.14346
 H -0.97356 -0.90808 1.48396
 H -0.97235 -0.90706 -1.48332
 H 0.72196 -1.11532 1.45499
 H 0.72239 -1.11411 -1.45242
 H -0.02412 -0.42714 2.81306
 H -0.02248 -0.42632 -2.81118
13
bifur_IRC_Cartesians_noMW_output/new_data/bifur_traj2_Cartesians point 468
C 0.07740 0.80893 1.24262
 C 0.07716 0.81107 -1.24340
 C 0.25764 1.26935 0.00058
 C -0.05925 -0.48559 1.78681
 C -0.05854 -0.48431 -1.78536
 F 0.12707 1.48838 2.14124
 F 0.12615 1.49241 -2.14762
 H -0.97413 -0.90700 1.48394
 H -0.97292 -0.90598 -1.48330
 H 0.72144 -1.11554 1.45292
 H 0.72188 -1.11432 -1.45032
 H -0.02277 -0.42911 2.81352
 H -0.02112 -0.42828 -2.81163
13
bifur_IRC_Cartesians_noMW_output/new_data/bifur_traj2_Cartesians point 469
C 0.07751 0.80971 1.24455
 C 0.07726 0.81186 -1.24533
 C 0.26322 1.27006 0.00059
 C -0.05917 -0.48563 1.78688
 C -0.05846 -0.48434 -1.78543
 F 0.12384 1.48829 2.14510
 F 0.12291 1.49235 -2.15151
 H -0.97467 -0.90599 1.48392
 H -0.97345 -0.90497 -1.48328
 H 0.72096 -1.11575 1.45097
 H 0.72140 -1.11452 -1.44836
 H -0.02151 -0.43095 2.81396
 H -0.01984 -0.43012 -2.81206
13
bifur_IRC_Cartesians_noMW_output/new_data/bifur_traj2_Cartesians point 470
C 0.07761 0.81041 1.24626
 C 0.07736 0.81257 -1.24705
 C 0.26820 1.27070 0.00059
 C -0.05910 -0.48566 1.78695
 C -0.05838 -0.48437 -1.78549
 F 0.12097 1.48821 2.14853
 F 0.12001 1.49229 -2.15498
 H -0.97515 -0.90510 1.48391
 H -0.97392 -0.90407 -1.48327
 H 0.72053 -1.11593 1.44924
 H 0.72097 -1.11470 -1.44661
 H -0.02039 -0.43259 2.81435
 H -0.01870 -0.43176 -2.81244
13
bifur_IRC_Cartesians_noMW_output/new_data/bifur_traj2_Cartesians point 471
C 0.07769 0.81099 1.24769
 C 0.07744 0.81316 -1.24848
 C 0.27235 1.27123 0.00059
 C -0.05905 -0.48569 1.78700
 C -0.05832 -0.48439 -1.78554
 F 0.11857 1.48815 2.15140
 F 0.11760 1.49224 -2.15788
 H -0.97555 -0.90435 1.48390
 H -0.97432 -0.90332 -1.48325
 H 0.72017 -1.11608 1.44780
 H 0.72062 -1.11485 -1.44516
 H -0.01945 -0.43396 2.81467
 H -0.01776 -0.43313 -2.81275
13
bifur_IRC_Cartesians_noMW_output/new_data/bifur_traj2_Cartesians point 472
C 0.07776 0.81145 1.24884
 C 0.07750 0.81363 -1.24963
 C 0.27567 1.27165 0.00059
 C -0.05900 -0.48571 1.78705
 C -0.05827 -0.48441 -1.78557
 F 0.11665 1.48810 2.15369
 F 0.11567 1.49221 -2.16019
 H -0.97587 -0.90375 1.48389
 H -0.97463 -0.90272 -1.48324
 H 0.71988 -1.11620 1.44665
 H 0.72033 -1.11496 -1.44399
 H -0.01870 -0.43506 2.81493
 H -0.01700 -0.43422 -2.81301
13
bifur_IRC_Cartesians_noMW_output/new_data/bifur_traj2_Cartesians point 473
C 0.07781 0.81183 1.24977
 C 0.07755 0.81402 -1.25056
 C 0.27837 1.27199 0.00060
 C -0.05896 -0.48573 1.78708
 C -0.05823 -0.48443 -1.78561
 F 0.11509 1.48806 2.15556
 F 0.11410 1.49218 -2.16207
 H -0.97613 -0.90327 1.48388
 H -0.97489 -0.90223 -1.48324
 H 0.71965 -1.11630 1.44571
 H 0.72010 -1.11506 -1.44304
 H -0.01809 -0.43595 2.81514
 H -0.01638 -0.43511 -2.81321
13
bifur_IRC_Cartesians_noMW_output/new_data/bifur_traj2_Cartesians point 474
C 0.07781 0.81183 1.24977
 C 0.07755 0.81402 -1.25056
 C 0.27837 1.27199 0.00060
 C -0.05896 -0.48573 1.78708
 C -0.05823 -0.48443 -1.78561
 F 0.11509 1.48806 2.15556
 F 0.11410 1.49218 -2.16207
 H -0.97613 -0.90327 1.48388
 H -0.97489 -0.90223 -1.48324
 H 0.71965 -1.11630 1.44571
 H 0.72010 -1.11506 -1.44304
 H -0.01809 -0.43595 2.81514
 H -0.01638 -0.43511 -2.81321
13
bifur_IRC_Cartesians_noMW_output/new_data/bifur_traj2_Cartesians point 475
C 0.07791 0.81250 1.25141
 C 0.07764 0.81470 -1.25221
 C 0.28315 1.27260 0.00060
 C -0.05889 -0.48577 1.78715
 C -0.05816 -0.48445 -1.78566
 F 0.11233 1.48798 2.15886
 F 0.11133 1.49212 -2.16540
 H -0.97659 -0.90241 1.48387
 H -0.97534 -0.90137 -1.48322
 H 0.71924 -1.11648 1.44405
 H 0.71969 -1.11523 -1.44136
 H -0.01701 -0.43752 2.81552
 H -0.01529 -0.43668 -2.81358
13
bifur_IRC_Cartesians_noMW_output/new_data/bifur_traj2_Cartesians point 476
C 0.07797 0.81287 1.25233
 C 0.07769 0.81508 -1.25313
 C 0.28582 1.27294 0.00060
 C -0.05886 -0.48579 1.78718
 C -0.05812 -0.48447 -1.78569
 F 0.11078 1.48794 2.16070
 F 0.10977 1.49209 -2.16727
 H -0.97684 -0.90193 1.48386
 H -0.97560 -0.90088 -1.48321
 H 0.71900 -1.11658 1.44311
 H 0.71946 -1.11532 -1.44042
 H -0.01640 -0.43841 2.81572
 H -0.01468 -0.43756 -2.81378
13
bifur_IRC_Cartesians_noMW_output/new_data/bifur_traj2_Cartesians point 477
C 0.07803 0.81332 1.25343
 C 0.07775 0.81553 -1.25423
 C 0.28901 1.27334 0.00060
 C -0.05881 -0.48581 1.78722
 C -0.05808 -0.48449 -1.78573
 F 0.10894 1.48789 2.16291
 F 0.10792 1.49206 -2.16949
 H -0.97715 -0.90135 1.48385
 H -0.97590 -0.90030 -1.48321
 H 0.71873 -1.11669 1.44201
 H 0.71919 -1.11544 -1.43930
 H -0.01568 -0.43946 2.81597
 H -0.01395 -0.43861 -2.81403
13
bifur_IRC_Cartesians_noMW_output/new_data/bifur_traj2_Cartesians point 478
C 0.07811 0.81385 1.25474
 C 0.07783 0.81607 -1.25554
 C 0.29280 1.27383 0.00060
 C -0.05876 -0.48584 1.78727
 C -0.05802 -0.48451 -1.78578
 F 0.10675 1.48783 2.16553
 F 0.10572 1.49201 -2.17214
 H -0.97752 -0.90067 1.48384
 H -0.97626 -0.89962 -1.48319
 H 0.71840 -1.11683 1.44069
 H 0.71887 -1.11557 -1.43797
 H -0.01483 -0.44071 2.81627
 H -0.01309 -0.43986 -2.81432
13
bifur_IRC_Cartesians_noMW_output/new_data/bifur_traj2_Cartesians point 479
C 0.07819 0.81445 1.25622
 C 0.07791 0.81668 -1.25703
 C 0.29711 1.27437 0.00061
 C -0.05870 -0.48587 1.78733
 C -0.05796 -0.48453 -1.78583
 F 0.10426 1.48777 2.16850
 F 0.10321 1.49197 -2.17514
 H -0.97793 -0.89989 1.48382
 H -0.97667 -0.89884 -1.48318
 H 0.71803 -1.11699 1.43919
 H 0.71850 -1.11572 -1.43646
 H -0.01385 -0.44213 2.81661
 H -0.01210 -0.44127 -2.81464
13
bifur_IRC_Cartesians_noMW_output/new_data/bifur_traj2_Cartesians point 480
C 0.07829 0.81509 1.25779
 C 0.07799 0.81733 -1.25860
 C 0.30166 1.27495 0.00061
 C -0.05864 -0.48590 1.78739
 C -0.05789 -0.48456 -1.78588
 F 0.10163 1.48770 2.17164
 F 0.10057 1.49191 -2.17831
 H -0.97837 -0.89907 1.48381
 H -0.97710 -0.89801 -1.48317
 H 0.71764 -1.11716 1.43761
 H 0.71811 -1.11588 -1.43486
 H -0.01283 -0.44363 2.81696
 H -0.01107 -0.44277 -2.81499
13
bifur_IRC_Cartesians_noMW_output/new_data/bifur_traj2_Cartesians point 481
C 0.07838 0.81572 1.25933
 C 0.07808 0.81797 -1.26014
 C 0.30613 1.27552 0.00061
 C -0.05857 -0.48593 1.78745
 C -0.05782 -0.48458 -1.78593
 F 0.09905 1.48763 2.17472
 F 0.09797 1.49186 -2.18142
 H -0.97880 -0.89827 1.48380
 H -0.97752 -0.89720 -1.48315
 H 0.71725 -1.11732 1.43605
 H 0.71773 -1.11604 -1.43329
 H -0.01181 -0.44510 2.81731
 H -0.01005 -0.44424 -2.81533
13
bifur_IRC_Cartesians_noMW_output/new_data/bifur_traj2_Cartesians point 482
C 0.07846 0.81630 1.26076
 C 0.07816 0.81856 -1.26158
 C 0.31028 1.27605 0.00062
 C -0.05851 -0.48596 1.78751
 C -0.05776 -0.48461 -1.78598
 F 0.09664 1.48756 2.17759
 F 0.09556 1.49182 -2.18432
 H -0.97920 -0.89752 1.48378
 H -0.97792 -0.89645 -1.48314
 H 0.71689 -1.11747 1.43461
 H 0.71737 -1.11619 -1.43183
 H -0.01088 -0.44648 2.81763
 H -0.00910 -0.44561 -2.81565
13
bifur_IRC_Cartesians_noMW_output/new_data/bifur_traj2_Cartesians point 483
C 0.07853 0.81682 1.26203
 C 0.07823 0.81908 -1.26285
 C 0.31398 1.27652 0.00062
 C -0.05846 -0.48598 1.78755
 C -0.05771 -0.48463 -1.78603
 F 0.09451 1.48751 2.18015
 F 0.09341 1.49178 -2.18690
 H -0.97955 -0.89685 1.48377
 H -0.97827 -0.89578 -1.48313
 H 0.71657 -1.11761 1.43332
 H 0.71706 -1.11632 -1.43054
 H -0.01004 -0.44770 2.81792
 H -0.00825 -0.44683 -2.81593
13
bifur_IRC_Cartesians_noMW_output/new_data/bifur_traj2_Cartesians point 484
C 0.07860 0.81725 1.26310
 C 0.07829 0.81953 -1.26392
 C 0.31708 1.27692 0.00062
 C -0.05842 -0.48601 1.78760
 C -0.05766 -0.48465 -1.78606
 F 0.09271 1.48746 2.18229
 F 0.09161 1.49174 -2.18906
 H -0.97985 -0.89630 1.48376
 H -0.97857 -0.89522 -1.48312
 H 0.71630 -1.11772 1.43224
 H 0.71679 -1.11643 -1.42945
 H -0.00934 -0.44872 2.81816
 H -0.00754 -0.44785 -2.81617
13
bifur_IRC_Cartesians_noMW_output/new_data/bifur_traj2_Cartesians point 485
C 0.07860 0.81725 1.26310
 C 0.07829 0.81953 -1.26392
 C 0.31708 1.27692 0.00062
 C -0.05842 -0.48601 1.78760
 C -0.05766 -0.48465 -1.78606
 F 0.09272 1.48746 2.18229
 F 0.09161 1.49174 -2.18906
 H -0.97985 -0.89630 1.48376
 H -0.97857 -0.89522 -1.48312
 H 0.71630 -1.11772 1.43224
 H 0.71679 -1.11643 -1.42945
 H -0.00934 -0.44872 2.81816
 H -0.00754 -0.44785 -2.81617
13
bifur_IRC_Cartesians_noMW_output/new_data/bifur_traj2_Cartesians point 486
C 0.07867 0.81775 1.26434
 C 0.07836 0.82004 -1.26516
 C 0.32067 1.27737 0.00062
 C -0.05837 -0.48603 1.78764
 C -0.05761 -0.48467 -1.78610
 F 0.09064 1.48740 2.18476
 F 0.08952 1.49170 -2.19156
 H -0.98020 -0.89565 1.48375
 H -0.97891 -0.89457 -1.48311
 H 0.71599 -1.11785 1.43100
 H 0.71648 -1.11656 -1.42819
 H -0.00853 -0.44990 2.81844
 H -0.00673 -0.44903 -2.81644
13
bifur_IRC_Cartesians_noMW_output/new_data/bifur_traj2_Cartesians point 487
C 0.07867 0.81778 1.26440
 C 0.07836 0.82006 -1.26523
 C 0.32086 1.27740 0.00062
 C -0.05837 -0.48603 1.78765
 C -0.05761 -0.48467 -1.78611
 F 0.09053 1.48740 2.18490
 F 0.08941 1.49170 -2.19169
 H -0.98022 -0.89562 1.48375
 H -0.97892 -0.89454 -1.48311
 H 0.71598 -1.11786 1.43093
 H 0.71647 -1.11656 -1.42812
 H -0.00849 -0.44996 2.81846
 H -0.00668 -0.44909 -2.81646
13
bifur_IRC_Cartesians_noMW_output/new_data/bifur_traj2_Cartesians point 488
C 0.07866 0.81768 1.26415
 C 0.07835 0.81996 -1.26497
 C 0.32012 1.27730 0.00062
 C -0.05838 -0.48603 1.78764
 C -0.05762 -0.48466 -1.78610
 F 0.09096 1.48741 2.18439
 F 0.08984 1.49171 -2.19118
 H -0.98015 -0.89575 1.48376
 H -0.97885 -0.89467 -1.48311
 H 0.71604 -1.11783 1.43119
 H 0.71653 -1.11654 -1.42838
 H -0.00865 -0.44972 2.81840
 H -0.00685 -0.44885 -2.81640
13
bifur_IRC_Cartesians_noMW_output/new_data/bifur_traj2_Cartesians point 489
C 0.07863 0.81747 1.26365
 C 0.07832 0.81975 -1.26447
 C 0.31866 1.27712 0.00062
 C -0.05840 -0.48602 1.78762
 C -0.05764 -0.48466 -1.78608
 F 0.09180 1.48743 2.18338
 F 0.09069 1.49172 -2.19016
 H -0.98000 -0.89601 1.48376
 H -0.97872 -0.89494 -1.48312
 H 0.71617 -1.11778 1.43169
 H 0.71666 -1.11649 -1.42889
 H -0.00898 -0.44924 2.81829
 H -0.00718 -0.44837 -2.81629
13
bifur_IRC_Cartesians_noMW_output/new_data/bifur_traj2_Cartesians point 490
C 0.07859 0.81718 1.26294
 C 0.07828 0.81946 -1.26376
 C 0.31660 1.27685 0.00062
 C -0.05843 -0.48600 1.78759
 C -0.05767 -0.48464 -1.78606
 F 0.09299 1.48746 2.18196
 F 0.09189 1.49175 -2.18872
 H -0.97981 -0.89638 1.48377
 H -0.97852 -0.89531 -1.48312
 H 0.71635 -1.11770 1.43241
 H 0.71683 -1.11641 -1.42962
 H -0.00945 -0.44856 2.81813
 H -0.00765 -0.44769 -2.81613
13
bifur_IRC_Cartesians_noMW_output/new_data/bifur_traj2_Cartesians point 491
C 0.07853 0.81682 1.26203
 C 0.07823 0.81908 -1.26285
 C 0.31397 1.27652 0.00062
 C -0.05846 -0.48598 1.78755
 C -0.05771 -0.48463 -1.78602
 F 0.09451 1.48751 2.18014
 F 0.09341 1.49178 -2.18689
 H -0.97955 -0.89686 1.48377
 H -0.97827 -0.89578 -1.48313
 H 0.71657 -1.11761 1.43332
 H 0.71706 -1.11632 -1.43054
 H -0.01004 -0.44769 2.81792
 H -0.00825 -0.44682 -2.81593
13
bifur_IRC_Cartesians_noMW_output/new_data/bifur_traj2_Cartesians point 492
C 0.07847 0.81637 1.26094
 C 0.07817 0.81863 -1.26176
 C 0.31081 1.27612 0.00062
 C -0.05851 -0.48596 1.78751
 C -0.05775 -0.48461 -1.78599
 F 0.09634 1.48755 2.17796
 F 0.09525 1.49181 -2.18469
 H -0.97925 -0.89743 1.48378
 H -0.97797 -0.89636 -1.48314
 H 0.71685 -1.11749 1.43442
 H 0.71733 -1.11621 -1.43165
 H -0.01076 -0.44665 2.81768
 H -0.00898 -0.44578 -2.81569
13
bifur_IRC_Cartesians_noMW_output/new_data/bifur_traj2_Cartesians point 493
C 0.07840 0.81587 1.25970
 C 0.07810 0.81812 -1.26051
 C 0.30719 1.27566 0.00061
 C -0.05856 -0.48594 1.78746
 C -0.05781 -0.48459 -1.78595
 F 0.09843 1.48761 2.17546
 F 0.09735 1.49185 -2.18217
 H -0.97890 -0.89808 1.48379
 H -0.97763 -0.89701 -1.48315
 H 0.71716 -1.11736 1.43568
 H 0.71764 -1.11608 -1.43292
 H -0.01157 -0.44546 2.81739
 H -0.00980 -0.44459 -2.81541
13
bifur_IRC_Cartesians_noMW_output/new_data/bifur_traj2_Cartesians point 494
C 0.07832 0.81532 1.25834
 C 0.07802 0.81756 -1.25915
 C 0.30326 1.27516 0.00061
 C -0.05861 -0.48591 1.78741
 C -0.05787 -0.48457 -1.78590
 F 0.10071 1.48767 2.17274
 F 0.09964 1.49190 -2.17942
 H -0.97852 -0.89879 1.48381
 H -0.97725 -0.89772 -1.48316
 H 0.71750 -1.11722 1.43705
 H 0.71797 -1.11594 -1.43430
 H -0.01246 -0.44416 2.81709
 H -0.01070 -0.44330 -2.81511
13
bifur_IRC_Cartesians_noMW_output/new_data/bifur_traj2_Cartesians point 495
C 0.07823 0.81474 1.25692
 C 0.07795 0.81697 -1.25773
 C 0.29914 1.27463 0.00061
 C -0.05867 -0.48588 1.78736
 C -0.05793 -0.48454 -1.78585
 F 0.10309 1.48774 2.16990
 F 0.10203 1.49194 -2.17655
 H -0.97813 -0.89953 1.48382
 H -0.97686 -0.89847 -1.48318
 H 0.71785 -1.11706 1.43848
 H 0.71833 -1.11580 -1.43575
 H -0.01339 -0.44280 2.81676
 H -0.01164 -0.44194 -2.81480
13
bifur_IRC_Cartesians_noMW_output/new_data/bifur_traj2_Cartesians point 496
C 0.07823 0.81474 1.25692
 C 0.07795 0.81697 -1.25773
 C 0.29914 1.27463 0.00061
 C -0.05867 -0.48588 1.78736
 C -0.05793 -0.48454 -1.78585
 F 0.10309 1.48774 2.16990
 F 0.10203 1.49194 -2.17655
 H -0.97813 -0.89953 1.48382
 H -0.97686 -0.89847 -1.48318
 H 0.71785 -1.11706 1.43848
 H 0.71833 -1.11580 -1.43575
 H -0.01339 -0.44280 2.81676
 H -0.01164 -0.44194 -2.81480
13
bifur_IRC_Cartesians_noMW_output/new_data/bifur_traj2_Cartesians point 497
C 0.07806 0.81352 1.25393
 C 0.07778 0.81574 -1.25473
 C 0.29045 1.27353 0.00060
 C -0.05879 -0.48582 1.78724
 C -0.05805 -0.48449 -1.78575
 F 0.10811 1.48787 2.16390
 F 0.10709 1.49204 -2.17049
 H -0.97729 -0.90109 1.48384
 H -0.97604 -0.90004 -1.48320
 H 0.71861 -1.11675 1.44151
 H 0.71907 -1.11549 -1.43880
 H -0.01536 -0.43993 2.81609
 H -0.01363 -0.43908 -2.81414
13
bifur_IRC_Cartesians_noMW_output/new_data/bifur_traj2_Cartesians point 498
C 0.07796 0.81286 1.25231
 C 0.07769 0.81507 -1.25311
 C 0.28575 1.27293 0.00060
 C -0.05886 -0.48579 1.78718
 C -0.05812 -0.48447 -1.78569
 F 0.11082 1.48794 2.16065
 F 0.10982 1.49209 -2.16722
 H -0.97684 -0.90194 1.48386
 H -0.97559 -0.90089 -1.48321
 H 0.71901 -1.11657 1.44314
 H 0.71947 -1.11532 -1.44045
 H -0.01642 -0.43838 2.81572
 H -0.01470 -0.43754 -2.81378
13
bifur_IRC_Cartesians_noMW_output/new_data/bifur_traj2_Cartesians point 499
C 0.07786 0.81216 1.25056
 C 0.07759 0.81435 -1.25136
 C 0.28068 1.27228 0.00060
 C -0.05893 -0.48575 1.78711
 C -0.05820 -0.48444 -1.78563
 F 0.11375 1.48802 2.15715
 F 0.11276 1.49215 -2.16368
 H -0.97635 -0.90285 1.48387
 H -0.97511 -0.90181 -1.48323
 H 0.71945 -1.11639 1.44490
 H 0.71990 -1.11514 -1.44223
 H -0.01756 -0.43671 2.81532
 H -0.01585 -0.43587 -2.81339
13
bifur_IRC_Cartesians_noMW_output/new_data/bifur_traj2_Cartesians point 500
C 0.07775 0.81137 1.24863
 C 0.07749 0.81355 -1.24943
 C 0.27509 1.27157 0.00059
 C -0.05901 -0.48571 1.78704
 C -0.05828 -0.48441 -1.78557
 F 0.11699 1.48811 2.15329
 F 0.11601 1.49221 -2.15978
 H -0.97581 -0.90386 1.48389
 H -0.97458 -0.90282 -1.48325
 H 0.71993 -1.11618 1.44685
 H 0.72038 -1.11494 -1.44419
 H -0.01883 -0.43486 2.81489
 H -0.01713 -0.43403 -2.81296
