# Supplementary material for: Low dimensional representations along intrinsic reaction coordinates and molecular dynamics trajectories using interatomic distance matrices
Source: Chem Sci. 2019 Sep 18;10(43):9954–68. doi: 10.1039/c9sc02742d (PMC6991188; doi:10.1039/c9sc02742d)
Supplement: Supplementary file 1 [file SC-010-C9SC02742D-s001.zip › C9SC02742D-SI/ESI_xyz_files/bifur_IRC_Cartesians_noMW_output/new_data/bifur_traj_A_Cartesians_noMW_PC2.xyz]

13
bifur_IRC_Cartesians_noMW_output/new_data/bifur_traj2_Cartesians point 1
C 0.06431 0.83795 0.99445
 C 0.06597 0.83893 -0.99482
 C -0.39960 1.49640 0.00033
 C -0.07762 -0.53672 1.53349
 C -0.07751 -0.53593 -1.53270
 F 0.54603 1.58543 1.86315
 F 0.55108 1.58694 -1.86657
 H -0.92665 -1.04714 1.10716
 H -0.92647 -1.04631 -1.10534
 H 0.80385 -1.10153 1.31783
 H 0.80375 -1.10094 -1.31792
 H -0.21315 -0.48891 2.59526
 H -0.21398 -0.48817 -2.59431
13
bifur_IRC_Cartesians_noMW_output/new_data/bifur_traj2_Cartesians point 2
C 0.06427 0.83904 0.99352
 C 0.06594 0.84002 -0.99390
 C -0.40158 1.49966 0.00033
 C -0.07775 -0.53733 1.53070
 C -0.07765 -0.53654 -1.52991
 F 0.54761 1.58644 1.86377
 F 0.55272 1.58794 -1.86719
 H -0.92663 -1.04774 1.10289
 H -0.92646 -1.04691 -1.10105
 H 0.80431 -1.10157 1.31441
 H 0.80420 -1.10098 -1.31452
 H -0.21407 -0.49138 2.59322
 H -0.21491 -0.49064 -2.59227
13
bifur_IRC_Cartesians_noMW_output/new_data/bifur_traj2_Cartesians point 3
C 0.06421 0.84083 0.99200
 C 0.06591 0.84180 -0.99237
 C -0.40482 1.50499 0.00033
 C -0.07797 -0.53834 1.52613
 C -0.07787 -0.53755 -1.52534
 F 0.55021 1.58810 1.86478
 F 0.55540 1.58959 -1.86820
 H -0.92661 -1.04873 1.09589
 H -0.92645 -1.04790 -1.09403
 H 0.80507 -1.10164 1.30881
 H 0.80496 -1.10105 -1.30894
 H -0.21558 -0.49543 2.58987
 H -0.21645 -0.49468 -2.58893
13
bifur_IRC_Cartesians_noMW_output/new_data/bifur_traj2_Cartesians point 4
C 0.06414 0.84295 0.99019
 C 0.06586 0.84392 -0.99056
 C -0.40868 1.51134 0.00033
 C -0.07822 -0.53954 1.52070
 C -0.07813 -0.53874 -1.51991
 F 0.55330 1.59007 1.86598
 F 0.55859 1.59155 -1.86941
 H -0.92659 -1.04990 1.08757
 H -0.92644 -1.04906 -1.08568
 H 0.80596 -1.10172 1.30215
 H 0.80585 -1.10113 -1.30230
 H -0.21738 -0.50024 2.58590
 H -0.21827 -0.49948 -2.58496
13
bifur_IRC_Cartesians_noMW_output/new_data/bifur_traj2_Cartesians point 5
C 0.06408 0.84477 0.98864
 C 0.06582 0.84575 -0.98901
 C -0.41200 1.51679 0.00034
 C -0.07844 -0.54057 1.51602
 C -0.07835 -0.53977 -1.51524
 F 0.55596 1.59176 1.86701
 F 0.56133 1.59324 -1.87045
 H -0.92657 -1.05091 1.08042
 H -0.92642 -1.05007 -1.07850
 H 0.80673 -1.10179 1.29642
 H 0.80662 -1.10120 -1.29660
 H -0.21892 -0.50438 2.58248
 H -0.21984 -0.50362 -2.58154
13
bifur_IRC_Cartesians_noMW_output/new_data/bifur_traj2_Cartesians point 6
C 0.06403 0.84610 0.98751
 C 0.06580 0.84707 -0.98788
 C -0.41441 1.52075 0.00034
 C -0.07860 -0.54132 1.51264
 C -0.07851 -0.54052 -1.51185
 F 0.55789 1.59299 1.86776
 F 0.56332 1.59446 -1.87120
 H -0.92655 -1.05164 1.07523
 H -0.92641 -1.05080 -1.07330
 H 0.80729 -1.10184 1.29227
 H 0.80718 -1.10125 -1.29246
 H -0.22004 -0.50738 2.58000
 H -0.22097 -0.50661 -2.57906
13
bifur_IRC_Cartesians_noMW_output/new_data/bifur_traj2_Cartesians point 7
C 0.06400 0.84688 0.98685
 C 0.06578 0.84785 -0.98722
 C -0.41583 1.52308 0.00034
 C -0.07870 -0.54176 1.51064
 C -0.07861 -0.54096 -1.50985
 F 0.55902 1.59372 1.86820
 F 0.56449 1.59518 -1.87164
 H -0.92654 -1.05208 1.07217
 H -0.92641 -1.05123 -1.07024
 H 0.80762 -1.10187 1.28983
 H 0.80751 -1.10128 -1.29002
 H -0.22069 -0.50915 2.57854
 H -0.22164 -0.50838 -2.57760
13
bifur_IRC_Cartesians_noMW_output/new_data/bifur_traj2_Cartesians point 8
C 0.06400 0.84706 0.98669
 C 0.06578 0.84803 -0.98706
 C -0.41617 1.52363 0.00034
 C -0.07872 -0.54187 1.51017
 C -0.07863 -0.54106 -1.50938
 F 0.55929 1.59389 1.86831
 F 0.56477 1.59535 -1.87175
 H -0.92654 -1.05218 1.07145
 H -0.92641 -1.05133 -1.06951
 H 0.80770 -1.10188 1.28925
 H 0.80758 -1.10129 -1.28944
 H -0.22085 -0.50957 2.57820
 H -0.22180 -0.50880 -2.57726
13
bifur_IRC_Cartesians_noMW_output/new_data/bifur_traj2_Cartesians point 9
C 0.06402 0.84647 0.98719
 C 0.06579 0.84745 -0.98756
 C -0.41510 1.52188 0.00034
 C -0.07865 -0.54153 1.51167
 C -0.07856 -0.54073 -1.51088
 F 0.55844 1.59334 1.86798
 F 0.56388 1.59481 -1.87141
 H -0.92655 -1.05185 1.07375
 H -0.92641 -1.05101 -1.07182
 H 0.80745 -1.10185 1.29109
 H 0.80734 -1.10127 -1.29128
 H -0.22035 -0.50823 2.57930
 H -0.22130 -0.50747 -2.57836
13
bifur_IRC_Cartesians_noMW_output/new_data/bifur_traj2_Cartesians point 10
C 0.06407 0.84480 0.98862
 C 0.06582 0.84577 -0.98899
 C -0.41204 1.51686 0.00034
 C -0.07845 -0.54059 1.51597
 C -0.07835 -0.53979 -1.51518
 F 0.55599 1.59179 1.86703
 F 0.56136 1.59326 -1.87046
 H -0.92657 -1.05093 1.08033
 H -0.92642 -1.05008 -1.07842
 H 0.80674 -1.10179 1.29635
 H 0.80663 -1.10120 -1.29653
 H -0.21894 -0.50443 2.58244
 H -0.21986 -0.50367 -2.58150
13
bifur_IRC_Cartesians_noMW_output/new_data/bifur_traj2_Cartesians point 11
C 0.06417 0.84214 0.99088
 C 0.06588 0.84311 -0.99125
 C -0.40721 1.50892 0.00033
 C -0.07813 -0.53908 1.52277
 C -0.07803 -0.53829 -1.52198
 F 0.55212 1.58932 1.86552
 F 0.55737 1.59080 -1.86895
 H -0.92660 -1.04946 1.09075
 H -0.92644 -1.04862 -1.08887
 H 0.80562 -1.10169 1.30469
 H 0.80551 -1.10110 -1.30483
 H -0.21669 -0.49840 2.58741
 H -0.21757 -0.49765 -2.58647
13
bifur_IRC_Cartesians_noMW_output/new_data/bifur_traj2_Cartesians point 12
C 0.06417 0.84214 0.99088
 C 0.06588 0.84311 -0.99125
 C -0.40721 1.50892 0.00033
 C -0.07813 -0.53908 1.52277
 C -0.07803 -0.53829 -1.52198
 F 0.55212 1.58932 1.86552
 F 0.55737 1.59080 -1.86895
 H -0.92660 -1.04946 1.09074
 H -0.92644 -1.04862 -1.08886
 H 0.80562 -1.10169 1.30469
 H 0.80551 -1.10110 -1.30483
 H -0.21669 -0.49840 2.58741
 H -0.21757 -0.49765 -2.58647
13
bifur_IRC_Cartesians_noMW_output/new_data/bifur_traj2_Cartesians point 13
C 0.06439 0.83582 0.99626
 C 0.06601 0.83680 -0.99664
 C -0.39573 1.49005 0.00033
 C -0.07737 -0.53551 1.53893
 C -0.07725 -0.53473 -1.53815
 F 0.54293 1.58345 1.86195
 F 0.54788 1.58497 -1.86536
 H -0.92667 -1.04596 1.11550
 H -0.92649 -1.04514 -1.11370
 H 0.80295 -1.10145 1.32450
 H 0.80285 -1.10086 -1.32457
 H -0.21136 -0.48409 2.59924
 H -0.21215 -0.48335 -2.59829
13
bifur_IRC_Cartesians_noMW_output/new_data/bifur_traj2_Cartesians point 14
C 0.06450 0.83248 0.99911
 C 0.06608 0.83346 -0.99949
 C -0.38964 1.48005 0.00033
 C -0.07696 -0.53362 1.54749
 C -0.07684 -0.53284 -1.54671
 F 0.53806 1.58035 1.86006
 F 0.54286 1.58188 -1.86346
 H -0.92671 -1.04411 1.12861
 H -0.92651 -1.04330 -1.12685
 H 0.80154 -1.10132 1.33499
 H 0.80144 -1.10073 -1.33503
 H -0.20853 -0.47650 2.60550
 H -0.20928 -0.47578 -2.60455
13
bifur_IRC_Cartesians_noMW_output/new_data/bifur_traj2_Cartesians point 15
C 0.06462 0.82912 1.00197
 C 0.06615 0.83010 -1.00235
 C -0.38354 1.47001 0.00033
 C -0.07656 -0.53173 1.55609
 C -0.07643 -0.53095 -1.55531
 F 0.53317 1.57723 1.85816
 F 0.53781 1.57878 -1.86155
 H -0.92675 -1.04225 1.14178
 H -0.92654 -1.04145 -1.14006
 H 0.80012 -1.10120 1.34552
 H 0.80003 -1.10061 -1.34553
 H -0.20569 -0.46889 2.61179
 H -0.20639 -0.46817 -2.61083
13
bifur_IRC_Cartesians_noMW_output/new_data/bifur_traj2_Cartesians point 16
C 0.06473 0.82605 1.00459
 C 0.06622 0.82703 -1.00497
 C -0.37794 1.46082 0.00033
 C -0.07619 -0.52999 1.56396
 C -0.07605 -0.52922 -1.56319
 F 0.52869 1.57437 1.85642
 F 0.53319 1.57594 -1.85981
 H -0.92679 -1.04055 1.15384
 H -0.92656 -1.03976 -1.15216
 H 0.79882 -1.10108 1.35517
 H 0.79873 -1.10049 -1.35515
 H -0.20309 -0.46191 2.61755
 H -0.20375 -0.46121 -2.61659
13
bifur_IRC_Cartesians_noMW_output/new_data/bifur_traj2_Cartesians point 17
C 0.06479 0.82415 1.00620
 C 0.06626 0.82514 -1.00659
 C -0.37450 1.45516 0.00032
 C -0.07596 -0.52892 1.56881
 C -0.07581 -0.52815 -1.56803
 F 0.52593 1.57262 1.85535
 F 0.53035 1.57419 -1.85873
 H -0.92681 -1.03950 1.16126
 H -0.92657 -1.03872 -1.15960
 H 0.79802 -1.10101 1.36111
 H 0.79793 -1.10042 -1.36106
 H -0.20150 -0.45762 2.62110
 H -0.20212 -0.45692 -2.62013
13
bifur_IRC_Cartesians_noMW_output/new_data/bifur_traj2_Cartesians point 18
C 0.06480 0.82383 1.00648
 C 0.06626 0.82481 -1.00686
 C -0.37391 1.45419 0.00032
 C -0.07592 -0.52873 1.56964
 C -0.07577 -0.52797 -1.56887
 F 0.52546 1.57231 1.85516
 F 0.52986 1.57389 -1.85855
 H -0.92681 -1.03932 1.16254
 H -0.92657 -1.03854 -1.16088
 H 0.79788 -1.10100 1.36214
 H 0.79779 -1.10040 -1.36208
 H -0.20122 -0.45688 2.62171
 H -0.20184 -0.45618 -2.62075
13
bifur_IRC_Cartesians_noMW_output/new_data/bifur_traj2_Cartesians point 19
C 0.06478 0.82434 1.00604
 C 0.06625 0.82532 -1.00643
 C -0.37484 1.45572 0.00032
 C -0.07599 -0.52902 1.56833
 C -0.07584 -0.52826 -1.56755
 F 0.52620 1.57279 1.85545
 F 0.53063 1.57436 -1.85884
 H -0.92681 -1.03961 1.16053
 H -0.92657 -1.03882 -1.15887
 H 0.79810 -1.10102 1.36053
 H 0.79801 -1.10042 -1.36048
 H -0.20165 -0.45804 2.62075
 H -0.20228 -0.45735 -2.61979
13
bifur_IRC_Cartesians_noMW_output/new_data/bifur_traj2_Cartesians point 20
C 0.06476 0.82518 1.00533
 C 0.06623 0.82616 -1.00571
 C -0.37637 1.45823 0.00033
 C -0.07609 -0.52950 1.56618
 C -0.07594 -0.52873 -1.56540
 F 0.52743 1.57357 1.85593
 F 0.53189 1.57514 -1.85931
 H -0.92680 -1.04007 1.15723
 H -0.92656 -1.03928 -1.15556
 H 0.79845 -1.10105 1.35789
 H 0.79836 -1.10045 -1.35785
 H -0.20236 -0.45995 2.61917
 H -0.20301 -0.45925 -2.61821
13
bifur_IRC_Cartesians_noMW_output/new_data/bifur_traj2_Cartesians point 21
C 0.06472 0.82610 1.00454
 C 0.06622 0.82709 -1.00492
 C -0.37805 1.46099 0.00033
 C -0.07620 -0.53002 1.56381
 C -0.07605 -0.52925 -1.56304
 F 0.52877 1.57443 1.85645
 F 0.53328 1.57599 -1.85984
 H -0.92679 -1.04058 1.15361
 H -0.92656 -1.03979 -1.15193
 H 0.79884 -1.10108 1.35499
 H 0.79875 -1.10049 -1.35496
 H -0.20314 -0.46204 2.61744
 H -0.20380 -0.46134 -2.61648
13
bifur_IRC_Cartesians_noMW_output/new_data/bifur_traj2_Cartesians point 22
C 0.06469 0.82693 1.00384
 C 0.06620 0.82791 -1.00422
 C -0.37955 1.46346 0.00033
 C -0.07630 -0.53049 1.56170
 C -0.07616 -0.52972 -1.56092
 F 0.52998 1.57520 1.85692
 F 0.53452 1.57676 -1.86031
 H -0.92678 -1.04104 1.15037
 H -0.92655 -1.04025 -1.14868
 H 0.79919 -1.10111 1.35240
 H 0.79910 -1.10052 -1.35238
 H -0.20384 -0.46392 2.61590
 H -0.20451 -0.46321 -2.61494
13
bifur_IRC_Cartesians_noMW_output/new_data/bifur_traj2_Cartesians point 23
C 0.06469 0.82693 1.00384
 C 0.06620 0.82791 -1.00422
 C -0.37955 1.46346 0.00033
 C -0.07630 -0.53049 1.56169
 C -0.07616 -0.52972 -1.56092
 F 0.52998 1.57520 1.85692
 F 0.53452 1.57676 -1.86031
 H -0.92678 -1.04104 1.15037
 H -0.92655 -1.04025 -1.14867
 H 0.79919 -1.10111 1.35240
 H 0.79910 -1.10052 -1.35238
 H -0.20384 -0.46392 2.61589
 H -0.20451 -0.46321 -2.61493
13
bifur_IRC_Cartesians_noMW_output/new_data/bifur_traj2_Cartesians point 24
C 0.06469 0.82701 1.00377
 C 0.06620 0.82800 -1.00415
 C -0.37970 1.46371 0.00033
 C -0.07631 -0.53054 1.56148
 C -0.07617 -0.52976 -1.56071
 F 0.53010 1.57527 1.85696
 F 0.53465 1.57683 -1.86036
 H -0.92677 -1.04109 1.15004
 H -0.92655 -1.04029 -1.14835
 H 0.79923 -1.10112 1.35214
 H 0.79914 -1.10052 -1.35212
 H -0.20391 -0.46411 2.61574
 H -0.20458 -0.46340 -2.61478
13
bifur_IRC_Cartesians_noMW_output/new_data/bifur_traj2_Cartesians point 25
C 0.06474 0.82567 1.00491
 C 0.06622 0.82665 -1.00530
 C -0.37725 1.45968 0.00033
 C -0.07615 -0.52977 1.56493
 C -0.07600 -0.52900 -1.56416
 F 0.52814 1.57402 1.85620
 F 0.53262 1.57559 -1.85959
 H -0.92679 -1.04034 1.15533
 H -0.92656 -1.03955 -1.15365
 H 0.79866 -1.10107 1.35636
 H 0.79857 -1.10047 -1.35633
 H -0.20277 -0.46105 2.61826
 H -0.20342 -0.46035 -2.61730
13
bifur_IRC_Cartesians_noMW_output/new_data/bifur_traj2_Cartesians point 26
C 0.06480 0.82380 1.00650
 C 0.06626 0.82479 -1.00688
 C -0.37386 1.45411 0.00032
 C -0.07592 -0.52872 1.56970
 C -0.07577 -0.52795 -1.56893
 F 0.52542 1.57229 1.85515
 F 0.52982 1.57387 -1.85853
 H -0.92681 -1.03931 1.16263
 H -0.92657 -1.03853 -1.16098
 H 0.79787 -1.10100 1.36221
 H 0.79778 -1.10040 -1.36216
 H -0.20120 -0.45683 2.62175
 H -0.20182 -0.45613 -2.62079
13
bifur_IRC_Cartesians_noMW_output/new_data/bifur_traj2_Cartesians point 27
C 0.06487 0.82179 1.00822
 C 0.06631 0.82277 -1.00860
 C -0.37020 1.44809 0.00032
 C -0.07568 -0.52758 1.57486
 C -0.07552 -0.52682 -1.57408
 F 0.52249 1.57042 1.85401
 F 0.52679 1.57201 -1.85739
 H -0.92684 -1.03820 1.17053
 H -0.92659 -1.03742 -1.16890
 H 0.79702 -1.10092 1.36853
 H 0.79694 -1.10032 -1.36845
 H -0.19950 -0.45226 2.62552
 H -0.20009 -0.45157 -2.62456
13
bifur_IRC_Cartesians_noMW_output/new_data/bifur_traj2_Cartesians point 28
C 0.06494 0.81990 1.00983
 C 0.06635 0.82088 -1.01021
 C -0.36676 1.44244 0.00032
 C -0.07545 -0.52651 1.57970
 C -0.07529 -0.52575 -1.57893
 F 0.51973 1.56866 1.85294
 F 0.52395 1.57026 -1.85631
 H -0.92686 -1.03715 1.17795
 H -0.92660 -1.03638 -1.17634
 H 0.79622 -1.10085 1.37446
 H 0.79614 -1.10025 -1.37437
 H -0.19790 -0.44797 2.62907
 H -0.19847 -0.44728 -2.62810
13
bifur_IRC_Cartesians_noMW_output/new_data/bifur_traj2_Cartesians point 29
C 0.06499 0.81849 1.01103
 C 0.06637 0.81948 -1.01142
 C -0.36420 1.43823 0.00032
 C -0.07528 -0.52572 1.58331
 C -0.07512 -0.52496 -1.58254
 F 0.51768 1.56736 1.85214
 F 0.52183 1.56896 -1.85551
 H -0.92687 -1.03637 1.18347
 H -0.92661 -1.03560 -1.18188
 H 0.79562 -1.10080 1.37888
 H 0.79554 -1.10020 -1.37877
 H -0.19671 -0.44477 2.63171
 H -0.19726 -0.44409 -2.63074
13
bifur_IRC_Cartesians_noMW_output/new_data/bifur_traj2_Cartesians point 30
C 0.06500 0.81823 1.01125
 C 0.06638 0.81922 -1.01163
 C -0.36373 1.43746 0.00032
 C -0.07525 -0.52557 1.58397
 C -0.07509 -0.52481 -1.58320
 F 0.51731 1.56712 1.85199
 F 0.52145 1.56872 -1.85537
 H -0.92688 -1.03623 1.18448
 H -0.92661 -1.03546 -1.18289
 H 0.79551 -1.10079 1.37969
 H 0.79544 -1.10019 -1.37958
 H -0.19649 -0.44419 2.63219
 H -0.19704 -0.44351 -2.63122
13
bifur_IRC_Cartesians_noMW_output/new_data/bifur_traj2_Cartesians point 31
C 0.06495 0.81966 1.01003
 C 0.06635 0.82065 -1.01042
 C -0.36633 1.44173 0.00032
 C -0.07542 -0.52638 1.58031
 C -0.07526 -0.52562 -1.57954
 F 0.51939 1.56844 1.85280
 F 0.52359 1.57004 -1.85618
 H -0.92686 -1.03702 1.17888
 H -0.92660 -1.03624 -1.17728
 H 0.79612 -1.10084 1.37521
 H 0.79604 -1.10024 -1.37511
 H -0.19770 -0.44743 2.62951
 H -0.19826 -0.44675 -2.62855
13
bifur_IRC_Cartesians_noMW_output/new_data/bifur_traj2_Cartesians point 32
C 0.06487 0.82199 1.00805
 C 0.06630 0.82297 -1.00843
 C -0.37056 1.44869 0.00032
 C -0.07570 -0.52770 1.57434
 C -0.07555 -0.52693 -1.57357
 F 0.52278 1.57061 1.85412
 F 0.52710 1.57219 -1.85750
 H -0.92683 -1.03831 1.16974
 H -0.92659 -1.03753 -1.16811
 H 0.79710 -1.10093 1.36790
 H 0.79702 -1.10033 -1.36783
 H -0.19967 -0.45271 2.62515
 H -0.20027 -0.45202 -2.62419
13
bifur_IRC_Cartesians_noMW_output/new_data/bifur_traj2_Cartesians point 33
C 0.06478 0.82435 1.00604
 C 0.06625 0.82533 -1.00642
 C -0.37485 1.45574 0.00032
 C -0.07599 -0.52903 1.56831
 C -0.07584 -0.52826 -1.56754
 F 0.52621 1.57280 1.85545
 F 0.53064 1.57437 -1.85884
 H -0.92681 -1.03961 1.16050
 H -0.92657 -1.03882 -1.15884
 H 0.79810 -1.10102 1.36051
 H 0.79801 -1.10042 -1.36046
 H -0.20166 -0.45806 2.62073
 H -0.20229 -0.45736 -2.61977
13
bifur_IRC_Cartesians_noMW_output/new_data/bifur_traj2_Cartesians point 34
C 0.06478 0.82435 1.00604
 C 0.06625 0.82533 -1.00642
 C -0.37485 1.45574 0.00032
 C -0.07599 -0.52903 1.56831
 C -0.07584 -0.52826 -1.56754
 F 0.52621 1.57280 1.85545
 F 0.53064 1.57437 -1.85884
 H -0.92681 -1.03961 1.16050
 H -0.92657 -1.03882 -1.15884
 H 0.79810 -1.10102 1.36051
 H 0.79801 -1.10042 -1.36046
 H -0.20166 -0.45806 2.62073
 H -0.20229 -0.45736 -2.61977
13
bifur_IRC_Cartesians_noMW_output/new_data/bifur_traj2_Cartesians point 35
C 0.06466 0.82803 1.00290
 C 0.06617 0.82901 -1.00329
 C -0.38154 1.46673 0.00033
 C -0.07643 -0.53111 1.55889
 C -0.07629 -0.53033 -1.55812
 F 0.53157 1.57621 1.85754
 F 0.53616 1.57777 -1.86093
 H -0.92676 -1.04165 1.14608
 H -0.92654 -1.04085 -1.14437
 H 0.79965 -1.10116 1.34896
 H 0.79956 -1.10056 -1.34896
 H -0.20477 -0.46640 2.61384
 H -0.20545 -0.46569 -2.61289
13
bifur_IRC_Cartesians_noMW_output/new_data/bifur_traj2_Cartesians point 36
C 0.06462 0.82906 1.00202
 C 0.06615 0.83005 -1.00240
 C -0.38343 1.46984 0.00033
 C -0.07655 -0.53169 1.55624
 C -0.07642 -0.53092 -1.55546
 F 0.53308 1.57718 1.85812
 F 0.53772 1.57873 -1.86152
 H -0.92675 -1.04222 1.14201
 H -0.92654 -1.04142 -1.14029
 H 0.80009 -1.10120 1.34571
 H 0.80000 -1.10060 -1.34571
 H -0.20564 -0.46875 2.61190
 H -0.20634 -0.46804 -2.61094
13
bifur_IRC_Cartesians_noMW_output/new_data/bifur_traj2_Cartesians point 37
C 0.06461 0.82925 1.00186
 C 0.06615 0.83024 -1.00224
 C -0.38378 1.47041 0.00033
 C -0.07658 -0.53180 1.55575
 C -0.07644 -0.53103 -1.55497
 F 0.53336 1.57735 1.85823
 F 0.53801 1.57890 -1.86163
 H -0.92675 -1.04233 1.14126
 H -0.92653 -1.04153 -1.13954
 H 0.80017 -1.10120 1.34511
 H 0.80008 -1.10061 -1.34511
 H -0.20581 -0.46919 2.61154
 H -0.20651 -0.46847 -2.61059
13
bifur_IRC_Cartesians_noMW_output/new_data/bifur_traj2_Cartesians point 38
C 0.06464 0.82849 1.00251
 C 0.06617 0.82948 -1.00289
 C -0.38239 1.46813 0.00033
 C -0.07649 -0.53137 1.55770
 C -0.07635 -0.53060 -1.55692
 F 0.53225 1.57665 1.85780
 F 0.53687 1.57820 -1.86120
 H -0.92676 -1.04190 1.14424
 H -0.92654 -1.04111 -1.14253
 H 0.79985 -1.10117 1.34750
 H 0.79976 -1.10058 -1.34749
 H -0.20516 -0.46746 2.61297
 H -0.20585 -0.46675 -2.61201
13
bifur_IRC_Cartesians_noMW_output/new_data/bifur_traj2_Cartesians point 39
C 0.06469 0.82712 1.00368
 C 0.06619 0.82810 -1.00406
 C -0.37990 1.46403 0.00033
 C -0.07632 -0.53060 1.56121
 C -0.07618 -0.52982 -1.56043
 F 0.53025 1.57537 1.85702
 F 0.53481 1.57693 -1.86042
 H -0.92677 -1.04115 1.14963
 H -0.92655 -1.04035 -1.14793
 H 0.79927 -1.10112 1.35180
 H 0.79918 -1.10053 -1.35179
 H -0.20400 -0.46435 2.61554
 H -0.20467 -0.46364 -2.61458
13
bifur_IRC_Cartesians_noMW_output/new_data/bifur_traj2_Cartesians point 40
C 0.06474 0.82551 1.00505
 C 0.06623 0.82649 -1.00543
 C -0.37697 1.45922 0.00033
 C -0.07613 -0.52969 1.56533
 C -0.07598 -0.52892 -1.56455
 F 0.52791 1.57388 1.85611
 F 0.53239 1.57544 -1.85950
 H -0.92679 -1.04025 1.15594
 H -0.92656 -1.03947 -1.15426
 H 0.79859 -1.10106 1.35685
 H 0.79850 -1.10047 -1.35682
 H -0.20264 -0.46070 2.61855
 H -0.20329 -0.46000 -2.61759
13
bifur_IRC_Cartesians_noMW_output/new_data/bifur_traj2_Cartesians point 41
C 0.06480 0.82391 1.00641
 C 0.06626 0.82489 -1.00680
 C -0.37405 1.45442 0.00032
 C -0.07593 -0.52878 1.56944
 C -0.07578 -0.52801 -1.56867
 F 0.52557 1.57239 1.85521
 F 0.52998 1.57396 -1.85859
 H -0.92681 -1.03937 1.16223
 H -0.92657 -1.03858 -1.16057
 H 0.79791 -1.10100 1.36189
 H 0.79783 -1.10041 -1.36184
 H -0.20129 -0.45706 2.62156
 H -0.20191 -0.45636 -2.62060
13
bifur_IRC_Cartesians_noMW_output/new_data/bifur_traj2_Cartesians point 42
C 0.06485 0.82248 1.00763
 C 0.06629 0.82346 -1.00801
 C -0.37145 1.45016 0.00032
 C -0.07576 -0.52797 1.57309
 C -0.07561 -0.52721 -1.57232
 F 0.52349 1.57106 1.85440
 F 0.52783 1.57264 -1.85778
 H -0.92683 -1.03858 1.16782
 H -0.92658 -1.03780 -1.16618
 H 0.79731 -1.10095 1.36636
 H 0.79723 -1.10035 -1.36630
 H -0.20008 -0.45382 2.62423
 H -0.20069 -0.45313 -2.62327
13
bifur_IRC_Cartesians_noMW_output/new_data/bifur_traj2_Cartesians point 43
C 0.06489 0.82143 1.00852
 C 0.06631 0.82242 -1.00891
 C -0.36955 1.44702 0.00032
 C -0.07564 -0.52738 1.57577
 C -0.07548 -0.52662 -1.57500
 F 0.52197 1.57009 1.85380
 F 0.52626 1.57168 -1.85718
 H -0.92684 -1.03800 1.17193
 H -0.92659 -1.03722 -1.17031
 H 0.79687 -1.10091 1.36965
 H 0.79678 -1.10031 -1.36957
 H -0.19919 -0.45145 2.62619
 H -0.19979 -0.45076 -2.62523
13
bifur_IRC_Cartesians_noMW_output/new_data/bifur_traj2_Cartesians point 44
C 0.06490 0.82112 1.00879
 C 0.06632 0.82211 -1.00917
 C -0.36899 1.44610 0.00032
 C -0.07560 -0.52721 1.57656
 C -0.07544 -0.52644 -1.57579
 F 0.52152 1.56980 1.85363
 F 0.52579 1.57139 -1.85701
 H -0.92684 -1.03783 1.17314
 H -0.92659 -1.03705 -1.17152
 H 0.79674 -1.10089 1.37062
 H 0.79665 -1.10030 -1.37054
 H -0.19893 -0.45075 2.62677
 H -0.19952 -0.45006 -2.62581
13
bifur_IRC_Cartesians_noMW_output/new_data/bifur_traj2_Cartesians point 45
C 0.06490 0.82112 1.00879
 C 0.06632 0.82211 -1.00917
 C -0.36899 1.44610 0.00032
 C -0.07560 -0.52721 1.57656
 C -0.07544 -0.52644 -1.57579
 F 0.52152 1.56980 1.85363
 F 0.52579 1.57139 -1.85701
 H -0.92684 -1.03783 1.17314
 H -0.92659 -1.03705 -1.17152
 H 0.79674 -1.10089 1.37062
 H 0.79666 -1.10030 -1.37054
 H -0.19893 -0.45075 2.62677
 H -0.19952 -0.45006 -2.62581
13
bifur_IRC_Cartesians_noMW_output/new_data/bifur_traj2_Cartesians point 46
C 0.06484 0.82264 1.00749
 C 0.06629 0.82362 -1.00788
 C -0.37174 1.45063 0.00032
 C -0.07578 -0.52806 1.57268
 C -0.07563 -0.52730 -1.57191
 F 0.52373 1.57121 1.85449
 F 0.52807 1.57279 -1.85787
 H -0.92683 -1.03866 1.16720
 H -0.92658 -1.03788 -1.16556
 H 0.79738 -1.10095 1.36586
 H 0.79729 -1.10036 -1.36580
 H -0.20021 -0.45419 2.62393
 H -0.20082 -0.45349 -2.62297
13
bifur_IRC_Cartesians_noMW_output/new_data/bifur_traj2_Cartesians point 47
C 0.06481 0.82351 1.00675
 C 0.06627 0.82450 -1.00713
 C -0.37333 1.45325 0.00032
 C -0.07589 -0.52856 1.57044
 C -0.07574 -0.52779 -1.56967
 F 0.52500 1.57202 1.85498
 F 0.52938 1.57360 -1.85837
 H -0.92682 -1.03915 1.16377
 H -0.92658 -1.03837 -1.16212
 H 0.79775 -1.10099 1.36312
 H 0.79766 -1.10039 -1.36307
 H -0.20095 -0.45617 2.62230
 H -0.20157 -0.45547 -2.62133
13
bifur_IRC_Cartesians_noMW_output/new_data/bifur_traj2_Cartesians point 48
C 0.06479 0.82412 1.00623
 C 0.06626 0.82511 -1.00661
 C -0.37444 1.45507 0.00032
 C -0.07596 -0.52890 1.56889
 C -0.07581 -0.52813 -1.56811
 F 0.52589 1.57259 1.85533
 F 0.53030 1.57416 -1.85871
 H -0.92681 -1.03949 1.16138
 H -0.92657 -1.03870 -1.15972
 H 0.79800 -1.10101 1.36121
 H 0.79792 -1.10041 -1.36116
 H -0.20147 -0.45755 2.62115
 H -0.20210 -0.45685 -2.62019
13
bifur_IRC_Cartesians_noMW_output/new_data/bifur_traj2_Cartesians point 49
C 0.06479 0.82430 1.00608
 C 0.06625 0.82529 -1.00646
 C -0.37477 1.45560 0.00032
 C -0.07598 -0.52900 1.56843
 C -0.07583 -0.52823 -1.56765
 F 0.52615 1.57275 1.85543
 F 0.53057 1.57433 -1.85881
 H -0.92681 -1.03958 1.16068
 H -0.92657 -1.03880 -1.15902
 H 0.79808 -1.10102 1.36065
 H 0.79799 -1.10042 -1.36060
 H -0.20162 -0.45796 2.62082
 H -0.20225 -0.45726 -2.61986
13
bifur_IRC_Cartesians_noMW_output/new_data/bifur_traj2_Cartesians point 50
C 0.06480 0.82378 1.00652
 C 0.06626 0.82477 -1.00690
 C -0.37382 1.45405 0.00032
 C -0.07592 -0.52871 1.56976
 C -0.07577 -0.52794 -1.56898
 F 0.52539 1.57227 1.85513
 F 0.52979 1.57385 -1.85852
 H -0.92681 -1.03930 1.16272
 H -0.92657 -1.03851 -1.16106
 H 0.79786 -1.10100 1.36228
 H 0.79778 -1.10040 -1.36222
 H -0.20118 -0.45678 2.62179
 H -0.20181 -0.45608 -2.62083
13
bifur_IRC_Cartesians_noMW_output/new_data/bifur_traj2_Cartesians point 51
C 0.06486 0.82228 1.00780
 C 0.06630 0.82327 -1.00818
 C -0.37110 1.44957 0.00032
 C -0.07574 -0.52786 1.57359
 C -0.07558 -0.52710 -1.57282
 F 0.52321 1.57088 1.85429
 F 0.52754 1.57246 -1.85767
 H -0.92683 -1.03847 1.16860
 H -0.92658 -1.03769 -1.16696
 H 0.79723 -1.10094 1.36698
 H 0.79714 -1.10034 -1.36691
 H -0.19991 -0.45338 2.62460
 H -0.20052 -0.45269 -2.62364
13
bifur_IRC_Cartesians_noMW_output/new_data/bifur_traj2_Cartesians point 52
C 0.06493 0.82003 1.00972
 C 0.06634 0.82101 -1.01010
 C -0.36700 1.44283 0.00032
 C -0.07547 -0.52659 1.57936
 C -0.07531 -0.52583 -1.57859
 F 0.51992 1.56879 1.85301
 F 0.52415 1.57038 -1.85639
 H -0.92686 -1.03722 1.17743
 H -0.92660 -1.03645 -1.17582
 H 0.79627 -1.10085 1.37405
 H 0.79619 -1.10026 -1.37396
 H -0.19801 -0.44827 2.62882
 H -0.19858 -0.44758 -2.62786
13
bifur_IRC_Cartesians_noMW_output/new_data/bifur_traj2_Cartesians point 53
C 0.06502 0.81752 1.01186
 C 0.06639 0.81851 -1.01224
 C -0.36243 1.43533 0.00032
 C -0.07517 -0.52517 1.58579
 C -0.07500 -0.52441 -1.58502
 F 0.51627 1.56646 1.85159
 F 0.52038 1.56806 -1.85496
 H -0.92689 -1.03583 1.18727
 H -0.92662 -1.03507 -1.18569
 H 0.79521 -1.10076 1.38193
 H 0.79514 -1.10016 -1.38181
 H -0.19589 -0.44258 2.63352
 H -0.19643 -0.44190 -2.63255
13
bifur_IRC_Cartesians_noMW_output/new_data/bifur_traj2_Cartesians point 54
C 0.06511 0.81510 1.01392
 C 0.06645 0.81609 -1.01430
 C -0.35804 1.42810 0.00032
 C -0.07487 -0.52380 1.59198
 C -0.07470 -0.52305 -1.59121
 F 0.51275 1.56421 1.85022
 F 0.51675 1.56583 -1.85359
 H -0.92691 -1.03449 1.19675
 H -0.92664 -1.03373 -1.19520
 H 0.79419 -1.10067 1.38951
 H 0.79412 -1.10007 -1.38936
 H -0.19385 -0.43709 2.63805
 H -0.19435 -0.43642 -2.63708
13
bifur_IRC_Cartesians_noMW_output/new_data/bifur_traj2_Cartesians point 55
C 0.06518 0.81304 1.01567
 C 0.06649 0.81403 -1.01606
 C -0.35429 1.42195 0.00032
 C -0.07463 -0.52264 1.59724
 C -0.07445 -0.52189 -1.59648
 F 0.50975 1.56230 1.84906
 F 0.51365 1.56393 -1.85242
 H -0.92694 -1.03336 1.20482
 H -0.92665 -1.03260 -1.20329
 H 0.79332 -1.10059 1.39597
 H 0.79325 -1.09999 -1.39580
 H -0.19211 -0.43243 2.64190
 H -0.19258 -0.43176 -2.64093
13
bifur_IRC_Cartesians_noMW_output/new_data/bifur_traj2_Cartesians point 56
C 0.06518 0.81304 1.01567
 C 0.06649 0.81403 -1.01606
 C -0.35429 1.42195 0.00032
 C -0.07463 -0.52264 1.59724
 C -0.07445 -0.52189 -1.59648
 F 0.50975 1.56230 1.84906
 F 0.51365 1.56393 -1.85242
 H -0.92694 -1.03336 1.20482
 H -0.92665 -1.03260 -1.20329
 H 0.79332 -1.10059 1.39597
 H 0.79325 -1.09999 -1.39580
 H -0.19211 -0.43243 2.64190
 H -0.19258 -0.43176 -2.64093
13
bifur_IRC_Cartesians_noMW_output/new_data/bifur_traj2_Cartesians point 57
C 0.06524 0.81123 1.01721
 C 0.06653 0.81223 -1.01760
 C -0.35100 1.41655 0.00032
 C -0.07441 -0.52162 1.60187
 C -0.07422 -0.52087 -1.60111
 F 0.50712 1.56062 1.84803
 F 0.51094 1.56226 -1.85139
 H -0.92696 -1.03235 1.21191
 H -0.92666 -1.03161 -1.21041
 H 0.79256 -1.10052 1.40164
 H 0.79249 -1.09992 -1.40145
 H -0.19058 -0.42833 2.64529
 H -0.19103 -0.42767 -2.64432
13
bifur_IRC_Cartesians_noMW_output/new_data/bifur_traj2_Cartesians point 58
C 0.06521 0.81221 1.01638
 C 0.06651 0.81320 -1.01677
 C -0.35277 1.41945 0.00032
 C -0.07453 -0.52217 1.59939
 C -0.07434 -0.52142 -1.59862
 F 0.50853 1.56152 1.84858
 F 0.51239 1.56315 -1.85194
 H -0.92695 -1.03289 1.20810
 H -0.92666 -1.03214 -1.20659
 H 0.79297 -1.10056 1.39860
 H 0.79290 -1.09996 -1.39842
 H -0.19140 -0.43053 2.64347
 H -0.19186 -0.42987 -2.64250
13
bifur_IRC_Cartesians_noMW_output/new_data/bifur_traj2_Cartesians point 59
C 0.06514 0.81424 1.01465
 C 0.06646 0.81523 -1.01504
 C -0.35647 1.42552 0.00032
 C -0.07477 -0.52331 1.59419
 C -0.07459 -0.52256 -1.59342
 F 0.51149 1.56341 1.84973
 F 0.51545 1.56503 -1.85310
 H -0.92692 -1.03402 1.20014
 H -0.92664 -1.03326 -1.19860
 H 0.79383 -1.10063 1.39222
 H 0.79375 -1.10004 -1.39206
 H -0.19312 -0.43514 2.63967
 H -0.19361 -0.43447 -2.63869
13
bifur_IRC_Cartesians_noMW_output/new_data/bifur_traj2_Cartesians point 60
C 0.06505 0.81658 1.01265
 C 0.06641 0.81757 -1.01304
 C -0.36073 1.43254 0.00032
 C -0.07505 -0.52464 1.58818
 C -0.07488 -0.52388 -1.58741
 F 0.51491 1.56559 1.85106
 F 0.51897 1.56720 -1.85443
 H -0.92690 -1.03531 1.19094
 H -0.92663 -1.03455 -1.18937
 H 0.79482 -1.10072 1.38486
 H 0.79474 -1.10013 -1.38473
 H -0.19510 -0.44046 2.63527
 H -0.19562 -0.43978 -2.63430
13
bifur_IRC_Cartesians_noMW_output/new_data/bifur_traj2_Cartesians point 61
C 0.06498 0.81872 1.01083
 C 0.06637 0.81971 -1.01121
 C -0.36463 1.43893 0.00032
 C -0.07531 -0.52585 1.58270
 C -0.07515 -0.52509 -1.58193
 F 0.51803 1.56757 1.85227
 F 0.52219 1.56918 -1.85565
 H -0.92687 -1.03650 1.18255
 H -0.92661 -1.03573 -1.18095
 H 0.79572 -1.10080 1.37814
 H 0.79564 -1.10021 -1.37804
 H -0.19691 -0.44531 2.63126
 H -0.19746 -0.44463 -2.63030
13
bifur_IRC_Cartesians_noMW_output/new_data/bifur_traj2_Cartesians point 62
C 0.06492 0.82037 1.00943
 C 0.06634 0.82136 -1.00981
 C -0.36762 1.44386 0.00032
 C -0.07551 -0.52678 1.57849
 C -0.07535 -0.52602 -1.57772
 F 0.52042 1.56910 1.85321
 F 0.52466 1.57070 -1.85658
 H -0.92685 -1.03741 1.17609
 H -0.92660 -1.03664 -1.17447
 H 0.79642 -1.10087 1.37298
 H 0.79634 -1.10027 -1.37289
 H -0.19830 -0.44904 2.62818
 H -0.19888 -0.44836 -2.62721
13
bifur_IRC_Cartesians_noMW_output/new_data/bifur_traj2_Cartesians point 63
C 0.06489 0.82125 1.00868
 C 0.06632 0.82223 -1.00906
 C -0.36922 1.44648 0.00032
 C -0.07561 -0.52728 1.57624
 C -0.07546 -0.52651 -1.57547
 F 0.52170 1.56992 1.85370
 F 0.52598 1.57151 -1.85708
 H -0.92684 -1.03790 1.17265
 H -0.92659 -1.03712 -1.17102
 H 0.79679 -1.10090 1.37022
 H 0.79671 -1.10030 -1.37014
 H -0.19904 -0.45103 2.62654
 H -0.19963 -0.45034 -2.62557
13
bifur_IRC_Cartesians_noMW_output/new_data/bifur_traj2_Cartesians point 64
C 0.06490 0.82088 1.00899
 C 0.06632 0.82187 -1.00938
 C -0.36855 1.44538 0.00032
 C -0.07557 -0.52707 1.57718
 C -0.07541 -0.52631 -1.57641
 F 0.52117 1.56958 1.85349
 F 0.52543 1.57117 -1.85687
 H -0.92685 -1.03769 1.17409
 H -0.92659 -1.03692 -1.17247
 H 0.79663 -1.10089 1.37138
 H 0.79655 -1.10029 -1.37130
 H -0.19873 -0.45020 2.62723
 H -0.19931 -0.44951 -2.62626
13
bifur_IRC_Cartesians_noMW_output/new_data/bifur_traj2_Cartesians point 65
C 0.06497 0.81887 1.01071
 C 0.06637 0.81986 -1.01109
 C -0.36489 1.43937 0.00032
 C -0.07533 -0.52593 1.58233
 C -0.07516 -0.52517 -1.58156
 F 0.51824 1.56771 1.85235
 F 0.52241 1.56931 -1.85573
 H -0.92687 -1.03658 1.18198
 H -0.92661 -1.03581 -1.18038
 H 0.79578 -1.10081 1.37769
 H 0.79571 -1.10021 -1.37758
 H -0.19703 -0.44564 2.63099
 H -0.19759 -0.44496 -2.63003
13
bifur_IRC_Cartesians_noMW_output/new_data/bifur_traj2_Cartesians point 66
C 0.06508 0.81584 1.01328
 C 0.06643 0.81683 -1.01367
 C -0.35939 1.43032 0.00032
 C -0.07496 -0.52422 1.59007
 C -0.07479 -0.52347 -1.58931
 F 0.51383 1.56490 1.85064
 F 0.51786 1.56651 -1.85401
 H -0.92690 -1.03491 1.19384
 H -0.92663 -1.03414 -1.19228
 H 0.79451 -1.10070 1.38718
 H 0.79443 -1.10010 -1.38704
 H -0.19447 -0.43878 2.63666
 H -0.19499 -0.43811 -2.63569
13
bifur_IRC_Cartesians_noMW_output/new_data/bifur_traj2_Cartesians point 67
C 0.06508 0.81584 1.01328
 C 0.06643 0.81683 -1.01367
 C -0.35939 1.43033 0.00032
 C -0.07496 -0.52422 1.59007
 C -0.07479 -0.52347 -1.58931
 F 0.51383 1.56490 1.85064
 F 0.51786 1.56652 -1.85401
 H -0.92690 -1.03491 1.19383
 H -0.92663 -1.03414 -1.19228
 H 0.79451 -1.10070 1.38718
 H 0.79443 -1.10010 -1.38704
 H -0.19447 -0.43878 2.63666
 H -0.19499 -0.43811 -2.63569
13
bifur_IRC_Cartesians_noMW_output/new_data/bifur_traj2_Cartesians point 68
C 0.06528 0.81004 1.01823
 C 0.06655 0.81103 -1.01862
 C -0.34882 1.41296 0.00032
 C -0.07426 -0.52094 1.60494
 C -0.07408 -0.52019 -1.60418
 F 0.50537 1.55951 1.84736
 F 0.50913 1.56115 -1.85071
 H -0.92697 -1.03169 1.21661
 H -0.92667 -1.03095 -1.21512
 H 0.79205 -1.10048 1.40540
 H 0.79198 -1.09988 -1.40520
 H -0.18957 -0.42561 2.64754
 H -0.19000 -0.42495 -2.64656
13
bifur_IRC_Cartesians_noMW_output/new_data/bifur_traj2_Cartesians point 69
C 0.06535 0.80809 1.01989
 C 0.06659 0.80908 -1.02028
 C -0.34528 1.40713 0.00032
 C -0.07403 -0.51984 1.60993
 C -0.07384 -0.51909 -1.60917
 F 0.50253 1.55770 1.84625
 F 0.50620 1.55935 -1.84960
 H -0.92700 -1.03061 1.22426
 H -0.92669 -1.02987 -1.22279
 H 0.79123 -1.10040 1.41152
 H 0.79116 -1.09980 -1.41130
 H -0.18792 -0.42119 2.65119
 H -0.18832 -0.42054 -2.65021
13
bifur_IRC_Cartesians_noMW_output/new_data/bifur_traj2_Cartesians point 70
C 0.06538 0.80709 1.02074
 C 0.06661 0.80808 -1.02113
 C -0.34347 1.40416 0.00032
 C -0.07391 -0.51928 1.61248
 C -0.07371 -0.51853 -1.61172
 F 0.50109 1.55677 1.84569
 F 0.50471 1.55843 -1.84904
 H -0.92701 -1.03006 1.22815
 H -0.92669 -1.02933 -1.22670
 H 0.79081 -1.10036 1.41464
 H 0.79074 -1.09976 -1.41441
 H -0.18708 -0.41893 2.65305
 H -0.18747 -0.41829 -2.65207
13
bifur_IRC_Cartesians_noMW_output/new_data/bifur_traj2_Cartesians point 71
C 0.06537 0.80739 1.02049
 C 0.06661 0.80838 -1.02088
 C -0.34400 1.40504 0.00032
 C -0.07395 -0.51944 1.61172
 C -0.07375 -0.51870 -1.61096
 F 0.50152 1.55705 1.84586
 F 0.50515 1.55870 -1.84920
 H -0.92700 -1.03023 1.22700
 H -0.92669 -1.02949 -1.22554
 H 0.79093 -1.10037 1.41371
 H 0.79087 -1.09977 -1.41348
 H -0.18733 -0.41960 2.65250
 H -0.18772 -0.41895 -2.65152
13
bifur_IRC_Cartesians_noMW_output/new_data/bifur_traj2_Cartesians point 72
C 0.06531 0.80910 1.01903
 C 0.06657 0.81009 -1.01942
 C -0.34712 1.41017 0.00032
 C -0.07415 -0.52041 1.60733
 C -0.07396 -0.51967 -1.60657
 F 0.50401 1.55864 1.84683
 F 0.50773 1.56029 -1.85018
 H -0.92698 -1.03117 1.22027
 H -0.92668 -1.03043 -1.21880
 H 0.79165 -1.10044 1.40833
 H 0.79159 -1.09984 -1.40812
 H -0.18878 -0.42349 2.64928
 H -0.18919 -0.42284 -2.64831
13
bifur_IRC_Cartesians_noMW_output/new_data/bifur_traj2_Cartesians point 73
C 0.06522 0.81179 1.01673
 C 0.06651 0.81278 -1.01712
 C -0.35202 1.41821 0.00032
 C -0.07448 -0.52193 1.60045
 C -0.07429 -0.52118 -1.59968
 F 0.50793 1.56114 1.84835
 F 0.51177 1.56277 -1.85171
 H -0.92695 -1.03266 1.20972
 H -0.92666 -1.03191 -1.20822
 H 0.79279 -1.10054 1.39989
 H 0.79272 -1.09994 -1.39971
 H -0.19105 -0.42959 2.64425
 H -0.19151 -0.42893 -2.64327
13
bifur_IRC_Cartesians_noMW_output/new_data/bifur_traj2_Cartesians point 74
C 0.06511 0.81488 1.01411
 C 0.06645 0.81587 -1.01449
 C -0.35763 1.42743 0.00032
 C -0.07485 -0.52368 1.59255
 C -0.07467 -0.52292 -1.59178
 F 0.51242 1.56400 1.85010
 F 0.51641 1.56562 -1.85346
 H -0.92692 -1.03437 1.19763
 H -0.92664 -1.03361 -1.19608
 H 0.79410 -1.10066 1.39021
 H 0.79402 -1.10006 -1.39006
 H -0.19366 -0.43659 2.63847
 H -0.19416 -0.43592 -2.63750
13
bifur_IRC_Cartesians_noMW_output/new_data/bifur_traj2_Cartesians point 75
C 0.06501 0.81799 1.01145
 C 0.06639 0.81898 -1.01184
 C -0.36329 1.43674 0.00032
 C -0.07522 -0.52544 1.58458
 C -0.07506 -0.52468 -1.58381
 F 0.51696 1.56689 1.85186
 F 0.52109 1.56850 -1.85523
 H -0.92688 -1.03609 1.18542
 H -0.92662 -1.03533 -1.18383
 H 0.79541 -1.10078 1.38044
 H 0.79534 -1.10018 -1.38033
 H -0.19629 -0.44365 2.63264
 H -0.19683 -0.44297 -2.63167
13
bifur_IRC_Cartesians_noMW_output/new_data/bifur_traj2_Cartesians point 76
C 0.06490 0.82094 1.00894
 C 0.06632 0.82193 -1.00932
 C -0.36866 1.44556 0.00032
 C -0.07558 -0.52710 1.57703
 C -0.07542 -0.52634 -1.57626
 F 0.52125 1.56963 1.85353
 F 0.52552 1.57122 -1.85691
 H -0.92685 -1.03773 1.17386
 H -0.92659 -1.03695 -1.17224
 H 0.79666 -1.10089 1.37119
 H 0.79658 -1.10029 -1.37111
 H -0.19878 -0.45033 2.62711
 H -0.19936 -0.44965 -2.62615
13
bifur_IRC_Cartesians_noMW_output/new_data/bifur_traj2_Cartesians point 77
C 0.06481 0.82360 1.00668
 C 0.06627 0.82458 -1.00706
 C -0.37349 1.45350 0.00032
 C -0.07590 -0.52860 1.57023
 C -0.07575 -0.52784 -1.56946
 F 0.52512 1.57210 1.85503
 F 0.52951 1.57368 -1.85841
 H -0.92681 -1.03920 1.16344
 H -0.92658 -1.03841 -1.16179
 H 0.79778 -1.10099 1.36286
 H 0.79770 -1.10039 -1.36280
 H -0.20102 -0.45636 2.62214
 H -0.20165 -0.45566 -2.62118
13
bifur_IRC_Cartesians_noMW_output/new_data/bifur_traj2_Cartesians point 78
C 0.06481 0.82360 1.00668
 C 0.06627 0.82458 -1.00706
 C -0.37349 1.45350 0.00032
 C -0.07590 -0.52860 1.57023
 C -0.07575 -0.52784 -1.56946
 F 0.52512 1.57210 1.85503
 F 0.52951 1.57368 -1.85841
 H -0.92681 -1.03920 1.16344
 H -0.92658 -1.03841 -1.16179
 H 0.79778 -1.10099 1.36286
 H 0.79770 -1.10039 -1.36280
 H -0.20102 -0.45636 2.62214
 H -0.20165 -0.45566 -2.62118
13
bifur_IRC_Cartesians_noMW_output/new_data/bifur_traj2_Cartesians point 79
C 0.06467 0.82756 1.00330
 C 0.06618 0.82854 -1.00368
 C -0.38069 1.46534 0.00033
 C -0.07637 -0.53084 1.56009
 C -0.07623 -0.53007 -1.55931
 F 0.53089 1.57578 1.85727
 F 0.53546 1.57734 -1.86067
 H -0.92677 -1.04139 1.14791
 H -0.92655 -1.04059 -1.14621
 H 0.79946 -1.10114 1.35043
 H 0.79937 -1.10055 -1.35042
 H -0.20437 -0.46534 2.61472
 H -0.20505 -0.46463 -2.61376
13
bifur_IRC_Cartesians_noMW_output/new_data/bifur_traj2_Cartesians point 80
C 0.06463 0.82883 1.00222
 C 0.06616 0.82982 -1.00260
 C -0.38301 1.46915 0.00033
 C -0.07653 -0.53156 1.55682
 C -0.07639 -0.53079 -1.55605
 F 0.53275 1.57696 1.85799
 F 0.53738 1.57851 -1.86139
 H -0.92675 -1.04209 1.14291
 H -0.92654 -1.04130 -1.14119
 H 0.80000 -1.10119 1.34643
 H 0.79990 -1.10059 -1.34643
 H -0.20545 -0.46823 2.61233
 H -0.20615 -0.46752 -2.61137
13
bifur_IRC_Cartesians_noMW_output/new_data/bifur_traj2_Cartesians point 81
C 0.06459 0.83005 1.00118
 C 0.06613 0.83103 -1.00156
 C -0.38523 1.47279 0.00033
 C -0.07667 -0.53225 1.55371
 C -0.07654 -0.53148 -1.55293
 F 0.53452 1.57809 1.85868
 F 0.53921 1.57964 -1.86208
 H -0.92674 -1.04277 1.13813
 H -0.92653 -1.04197 -1.13640
 H 0.80051 -1.10123 1.34261
 H 0.80042 -1.10064 -1.34262
 H -0.20648 -0.47100 2.61005
 H -0.20719 -0.47028 -2.60909
13
bifur_IRC_Cartesians_noMW_output/new_data/bifur_traj2_Cartesians point 82
C 0.06453 0.83164 0.99983
 C 0.06610 0.83262 -1.00021
 C -0.38811 1.47752 0.00033
 C -0.07686 -0.53315 1.54966
 C -0.07674 -0.53237 -1.54888
 F 0.53683 1.57956 1.85958
 F 0.54159 1.58110 -1.86298
 H -0.92672 -1.04364 1.13193
 H -0.92652 -1.04284 -1.13018
 H 0.80118 -1.10129 1.33764
 H 0.80108 -1.10070 -1.33767
 H -0.20782 -0.47458 2.60709
 H -0.20855 -0.47386 -2.60613
13
bifur_IRC_Cartesians_noMW_output/new_data/bifur_traj2_Cartesians point 83
C 0.06445 0.83389 0.99791
 C 0.06605 0.83487 -0.99829
 C -0.39221 1.48426 0.00033
 C -0.07713 -0.53442 1.54388
 C -0.07701 -0.53364 -1.54310
 F 0.54011 1.58166 1.86086
 F 0.54498 1.58318 -1.86426
 H -0.92669 -1.04489 1.12309
 H -0.92650 -1.04408 -1.12131
 H 0.80213 -1.10138 1.33057
 H 0.80203 -1.10079 -1.33062
 H -0.20972 -0.47970 2.60286
 H -0.21049 -0.47897 -2.60191
13
bifur_IRC_Cartesians_noMW_output/new_data/bifur_traj2_Cartesians point 84
C 0.06434 0.83705 0.99522
 C 0.06599 0.83803 -0.99559
 C -0.39795 1.49370 0.00033
 C -0.07751 -0.53621 1.53580
 C -0.07740 -0.53542 -1.53502
 F 0.54471 1.58459 1.86264
 F 0.54972 1.58610 -1.86606
 H -0.92666 -1.04664 1.11070
 H -0.92648 -1.04582 -1.10889
 H 0.80347 -1.10150 1.32066
 H 0.80337 -1.10091 -1.32075
 H -0.21239 -0.48686 2.59695
 H -0.21320 -0.48612 -2.59600
13
bifur_IRC_Cartesians_noMW_output/new_data/bifur_traj2_Cartesians point 85
C 0.06420 0.84116 0.99171
 C 0.06590 0.84214 -0.99209
 C -0.40544 1.50600 0.00033
 C -0.07801 -0.53853 1.52526
 C -0.07791 -0.53774 -1.52448
 F 0.55070 1.58841 1.86497
 F 0.55591 1.58990 -1.86840
 H -0.92661 -1.04892 1.09457
 H -0.92645 -1.04808 -1.09270
 H 0.80521 -1.10165 1.30775
 H 0.80510 -1.10107 -1.30788
 H -0.21587 -0.49619 2.58924
 H -0.21674 -0.49544 -2.58830
13
bifur_IRC_Cartesians_noMW_output/new_data/bifur_traj2_Cartesians point 86
C 0.06404 0.84585 0.98772
 C 0.06580 0.84682 -0.98809
 C -0.41396 1.52001 0.00034
 C -0.07857 -0.54118 1.51327
 C -0.07848 -0.54038 -1.51248
 F 0.55753 1.59276 1.86762
 F 0.56294 1.59423 -1.87106
 H -0.92655 -1.05151 1.07620
 H -0.92641 -1.05066 -1.07428
 H 0.80719 -1.10183 1.29305
 H 0.80707 -1.10124 -1.29324
 H -0.21983 -0.50681 2.58047
 H -0.22076 -0.50605 -2.57953
13
bifur_IRC_Cartesians_noMW_output/new_data/bifur_traj2_Cartesians point 87
C 0.06389 0.85027 0.98396
 C 0.06571 0.85124 -0.98433
 C -0.42200 1.53321 0.00034
 C -0.07910 -0.54368 1.50196
 C -0.07903 -0.54287 -1.50117
 F 0.56396 1.59687 1.87012
 F 0.56958 1.59831 -1.87357
 H -0.92650 -1.05395 1.05888
 H -0.92638 -1.05309 -1.05690
 H 0.80906 -1.10200 1.27919
 H 0.80894 -1.10141 -1.27942
 H -0.22356 -0.51683 2.57219
 H -0.22456 -0.51606 -2.57126
13
bifur_IRC_Cartesians_noMW_output/new_data/bifur_traj2_Cartesians point 88
C 0.06377 0.85361 0.98111
 C 0.06564 0.85458 -0.98148
 C -0.42807 1.54320 0.00034
 C -0.07951 -0.54557 1.49341
 C -0.07944 -0.54475 -1.49261
 F 0.56883 1.59997 1.87201
 F 0.57461 1.60140 -1.87547
 H -0.92646 -1.05580 1.04578
 H -0.92636 -1.05493 -1.04376
 H 0.81047 -1.10212 1.26870
 H 0.81034 -1.10154 -1.26897
 H -0.22638 -0.52441 2.56593
 H -0.22743 -0.52362 -2.56500
13
bifur_IRC_Cartesians_noMW_output/new_data/bifur_traj2_Cartesians point 89
C 0.06377 0.85361 0.98111
 C 0.06564 0.85458 -0.98148
 C -0.42807 1.54320 0.00034
 C -0.07951 -0.54557 1.49341
 C -0.07944 -0.54475 -1.49261
 F 0.56883 1.59997 1.87201
 F 0.57460 1.60140 -1.87547
 H -0.92646 -1.05580 1.04578
 H -0.92636 -1.05493 -1.04376
 H 0.81047 -1.10212 1.26871
 H 0.81034 -1.10154 -1.26897
 H -0.22638 -0.52441 2.56593
 H -0.22743 -0.52362 -2.56500
13
bifur_IRC_Cartesians_noMW_output/new_data/bifur_traj2_Cartesians point 90
C 0.06368 0.85627 0.97884
 C 0.06558 0.85724 -0.97921
 C -0.43291 1.55115 0.00034
 C -0.07983 -0.54707 1.48660
 C -0.07977 -0.54625 -1.48581
 F 0.57270 1.60244 1.87352
 F 0.57860 1.60385 -1.87698
 H -0.92643 -1.05727 1.03535
 H -0.92634 -1.05640 -1.03330
 H 0.81159 -1.10223 1.26036
 H 0.81146 -1.10164 -1.26066
 H -0.22863 -0.53044 2.56095
 H -0.22971 -0.52964 -2.56002
13
bifur_IRC_Cartesians_noMW_output/new_data/bifur_traj2_Cartesians point 91
C 0.06369 0.85584 0.97920
 C 0.06559 0.85681 -0.97957
 C -0.43214 1.54988 0.00034
 C -0.07978 -0.54683 1.48769
 C -0.07971 -0.54601 -1.48689
 F 0.57208 1.60205 1.87328
 F 0.57796 1.60346 -1.87674
 H -0.92644 -1.05704 1.03701
 H -0.92634 -1.05616 -1.03497
 H 0.81141 -1.10221 1.26169
 H 0.81129 -1.10163 -1.26198
 H -0.22827 -0.52948 2.56175
 H -0.22935 -0.52869 -2.56082
13
bifur_IRC_Cartesians_noMW_output/new_data/bifur_traj2_Cartesians point 92
C 0.06374 0.85442 0.98042
 C 0.06562 0.85539 -0.98079
 C -0.42955 1.54563 0.00034
 C -0.07960 -0.54602 1.49133
 C -0.07954 -0.54521 -1.49054
 F 0.57001 1.60072 1.87247
 F 0.57582 1.60215 -1.87593
 H -0.92645 -1.05625 1.04260
 H -0.92635 -1.05538 -1.04057
 H 0.81081 -1.10216 1.26616
 H 0.81068 -1.10157 -1.26644
 H -0.22707 -0.52625 2.56442
 H -0.22812 -0.52546 -2.56348
13
bifur_IRC_Cartesians_noMW_output/new_data/bifur_traj2_Cartesians point 93
C 0.06382 0.85218 0.98232
 C 0.06567 0.85315 -0.98269
 C -0.42548 1.53894 0.00034
 C -0.07934 -0.54476 1.49706
 C -0.07926 -0.54395 -1.49626
 F 0.56675 1.59865 1.87121
 F 0.57246 1.60008 -1.87466
 H -0.92648 -1.05501 1.05136
 H -0.92637 -1.05415 -1.04936
 H 0.80987 -1.10207 1.27317
 H 0.80974 -1.10149 -1.27343
 H -0.22518 -0.52118 2.56860
 H -0.22620 -0.52040 -2.56767
13
bifur_IRC_Cartesians_noMW_output/new_data/bifur_traj2_Cartesians point 94
C 0.06391 0.84960 0.98453
 C 0.06572 0.85057 -0.98490
 C -0.42078 1.53122 0.00034
 C -0.07902 -0.54330 1.50367
 C -0.07895 -0.54249 -1.50288
 F 0.56299 1.59625 1.86974
 F 0.56858 1.59769 -1.87319
 H -0.92651 -1.05358 1.06150
 H -0.92639 -1.05273 -1.05953
 H 0.80877 -1.10197 1.28129
 H 0.80865 -1.10139 -1.28151
 H -0.22299 -0.51532 2.57344
 H -0.22398 -0.51454 -2.57251
13
bifur_IRC_Cartesians_noMW_output/new_data/bifur_traj2_Cartesians point 95
C 0.06399 0.84730 0.98648
 C 0.06577 0.84827 -0.98685
 C -0.41660 1.52435 0.00034
 C -0.07875 -0.54200 1.50955
 C -0.07866 -0.54120 -1.50876
 F 0.55964 1.59411 1.86844
 F 0.56513 1.59557 -1.87188
 H -0.92654 -1.05231 1.07051
 H -0.92640 -1.05146 -1.06856
 H 0.80780 -1.10189 1.28849
 H 0.80769 -1.10130 -1.28869
 H -0.22105 -0.51011 2.57775
 H -0.22201 -0.50934 -2.57681
13
bifur_IRC_Cartesians_noMW_output/new_data/bifur_traj2_Cartesians point 96
C 0.06404 0.84567 0.98788
 C 0.06581 0.84664 -0.98825
 C -0.41363 1.51946 0.00034
 C -0.07855 -0.54108 1.51374
 C -0.07846 -0.54028 -1.51295
 F 0.55726 1.59259 1.86752
 F 0.56267 1.59406 -1.87095
 H -0.92656 -1.05141 1.07692
 H -0.92642 -1.05056 -1.07500
 H 0.80711 -1.10182 1.29362
 H 0.80700 -1.10124 -1.29381
 H -0.21967 -0.50640 2.58081
 H -0.22060 -0.50564 -2.57987
13
bifur_IRC_Cartesians_noMW_output/new_data/bifur_traj2_Cartesians point 97
C 0.06408 0.84467 0.98872
 C 0.06583 0.84564 -0.98910
 C -0.41182 1.51649 0.00034
 C -0.07843 -0.54051 1.51629
 C -0.07834 -0.53972 -1.51550
 F 0.55581 1.59167 1.86696
 F 0.56117 1.59314 -1.87039
 H -0.92657 -1.05086 1.08082
 H -0.92642 -1.05001 -1.07891
 H 0.80669 -1.10179 1.29675
 H 0.80658 -1.10120 -1.29692
 H -0.21883 -0.50414 2.58267
 H -0.21975 -0.50338 -2.58173
13
bifur_IRC_Cartesians_noMW_output/new_data/bifur_traj2_Cartesians point 98
C 0.06410 0.84420 0.98912
 C 0.06584 0.84518 -0.98949
 C -0.41097 1.51509 0.00034
 C -0.07838 -0.54025 1.51748
 C -0.07828 -0.53945 -1.51669
 F 0.55513 1.59124 1.86669
 F 0.56047 1.59271 -1.87012
 H -0.92657 -1.05060 1.08265
 H -0.92643 -1.04976 -1.08074
 H 0.80649 -1.10177 1.29821
 H 0.80638 -1.10118 -1.29838
 H -0.21844 -0.50309 2.58355
 H -0.21935 -0.50233 -2.58260
13
bifur_IRC_Cartesians_noMW_output/new_data/bifur_traj2_Cartesians point 99
C 0.06410 0.84419 0.98913
 C 0.06584 0.84517 -0.98950
 C -0.41095 1.51506 0.00034
 C -0.07837 -0.54024 1.51751
 C -0.07828 -0.53945 -1.51672
 F 0.55511 1.59122 1.86669
 F 0.56046 1.59270 -1.87012
 H -0.92657 -1.05059 1.08270
 H -0.92643 -1.04975 -1.08079
 H 0.80649 -1.10177 1.29825
 H 0.80638 -1.10118 -1.29841
 H -0.21843 -0.50306 2.58357
 H -0.21934 -0.50230 -2.58263
13
bifur_IRC_Cartesians_noMW_output/new_data/bifur_traj2_Cartesians point 100
C 0.06410 0.84419 0.98913
 C 0.06584 0.84517 -0.98950
 C -0.41094 1.51505 0.00034
 C -0.07837 -0.54024 1.51751
 C -0.07828 -0.53945 -1.51673
 F 0.55511 1.59122 1.86668
 F 0.56045 1.59270 -1.87012
 H -0.92657 -1.05059 1.08270
 H -0.92643 -1.04975 -1.08079
 H 0.80649 -1.10177 1.29825
 H 0.80638 -1.10118 -1.29842
 H -0.21843 -0.50306 2.58357
 H -0.21934 -0.50230 -2.58263
13
bifur_IRC_Cartesians_noMW_output/new_data/bifur_traj2_Cartesians point 101
C 0.06406 0.84520 0.98827
 C 0.06582 0.84617 -0.98864
 C -0.41278 1.51807 0.00034
 C -0.07850 -0.54081 1.51493
 C -0.07840 -0.54002 -1.51414
 F 0.55658 1.59216 1.86726
 F 0.56197 1.59363 -1.87069
 H -0.92656 -1.05115 1.07874
 H -0.92642 -1.05031 -1.07682
 H 0.80691 -1.10181 1.29508
 H 0.80680 -1.10122 -1.29526
 H -0.21928 -0.50535 2.58168
 H -0.22020 -0.50459 -2.58074
13
bifur_IRC_Cartesians_noMW_output/new_data/bifur_traj2_Cartesians point 102
C 0.06404 0.84588 0.98769
 C 0.06580 0.84685 -0.98807
 C -0.41402 1.52010 0.00034
 C -0.07858 -0.54120 1.51319
 C -0.07849 -0.54040 -1.51240
 F 0.55757 1.59279 1.86764
 F 0.56299 1.59426 -1.87108
 H -0.92655 -1.05153 1.07608
 H -0.92641 -1.05068 -1.07416
 H 0.80720 -1.10183 1.29295
 H 0.80709 -1.10125 -1.29314
 H -0.21985 -0.50689 2.58041
 H -0.22079 -0.50612 -2.57947
13
bifur_IRC_Cartesians_noMW_output/new_data/bifur_traj2_Cartesians point 103
C 0.06402 0.84636 0.98729
 C 0.06579 0.84733 -0.98766
 C -0.41489 1.52153 0.00034
 C -0.07863 -0.54147 1.51197
 C -0.07855 -0.54067 -1.51118
 F 0.55827 1.59324 1.86791
 F 0.56371 1.59470 -1.87135
 H -0.92655 -1.05179 1.07420
 H -0.92641 -1.05094 -1.07227
 H 0.80740 -1.10185 1.29145
 H 0.80729 -1.10126 -1.29164
 H -0.22026 -0.50797 2.57951
 H -0.22120 -0.50720 -2.57857
13
bifur_IRC_Cartesians_noMW_output/new_data/bifur_traj2_Cartesians point 104
C 0.06402 0.84649 0.98718
 C 0.06579 0.84746 -0.98755
 C -0.41512 1.52191 0.00034
 C -0.07865 -0.54154 1.51164
 C -0.07856 -0.54074 -1.51085
 F 0.55845 1.59335 1.86798
 F 0.56390 1.59482 -1.87142
 H -0.92655 -1.05186 1.07370
 H -0.92641 -1.05101 -1.07177
 H 0.80746 -1.10185 1.29105
 H 0.80734 -1.10127 -1.29124
 H -0.22036 -0.50826 2.57927
 H -0.22131 -0.50749 -2.57833
13
bifur_IRC_Cartesians_noMW_output/new_data/bifur_traj2_Cartesians point 105
C 0.06403 0.84617 0.98744
 C 0.06579 0.84715 -0.98782
 C -0.41455 1.52098 0.00034
 C -0.07861 -0.54136 1.51244
 C -0.07852 -0.54056 -1.51165
 F 0.55800 1.59306 1.86781
 F 0.56343 1.59453 -1.87124
 H -0.92655 -1.05169 1.07493
 H -0.92641 -1.05084 -1.07300
 H 0.80733 -1.10184 1.29203
 H 0.80721 -1.10126 -1.29222
 H -0.22010 -0.50755 2.57986
 H -0.22104 -0.50679 -2.57892
13
bifur_IRC_Cartesians_noMW_output/new_data/bifur_traj2_Cartesians point 106
C 0.06406 0.84535 0.98814
 C 0.06581 0.84633 -0.98852
 C -0.41306 1.51852 0.00034
 C -0.07851 -0.54090 1.51454
 C -0.07842 -0.54010 -1.51375
 F 0.55680 1.59230 1.86734
 F 0.56220 1.59377 -1.87078
 H -0.92656 -1.05123 1.07815
 H -0.92642 -1.05039 -1.07623
 H 0.80698 -1.10181 1.29461
 H 0.80686 -1.10123 -1.29479
 H -0.21941 -0.50569 2.58140
 H -0.22033 -0.50493 -2.58046
13
bifur_IRC_Cartesians_noMW_output/new_data/bifur_traj2_Cartesians point 107
C 0.06410 0.84402 0.98928
 C 0.06584 0.84499 -0.98965
 C -0.41063 1.51454 0.00034
 C -0.07835 -0.54015 1.51796
 C -0.07826 -0.53935 -1.51717
 F 0.55486 1.59106 1.86659
 F 0.56019 1.59254 -1.87002
 H -0.92658 -1.05050 1.08338
 H -0.92643 -1.04965 -1.08148
 H 0.80641 -1.10176 1.29879
 H 0.80630 -1.10117 -1.29896
 H -0.21828 -0.50266 2.58389
 H -0.21919 -0.50191 -2.58295
13
bifur_IRC_Cartesians_noMW_output/new_data/bifur_traj2_Cartesians point 108
C 0.06416 0.84232 0.99073
 C 0.06588 0.84329 -0.99110
 C -0.40753 1.50945 0.00033
 C -0.07815 -0.53918 1.52231
 C -0.07805 -0.53839 -1.52153
 F 0.55238 1.58948 1.86562
 F 0.55764 1.59097 -1.86905
 H -0.92660 -1.04955 1.09005
 H -0.92644 -1.04872 -1.08817
 H 0.80570 -1.10170 1.30413
 H 0.80558 -1.10111 -1.30428
 H -0.21684 -0.49880 2.58708
 H -0.21773 -0.49805 -2.58614
13
bifur_IRC_Cartesians_noMW_output/new_data/bifur_traj2_Cartesians point 109
C 0.06422 0.84071 0.99210
 C 0.06591 0.84168 -0.99248
 C -0.40461 1.50464 0.00033
 C -0.07795 -0.53827 1.52644
 C -0.07785 -0.53748 -1.52565
 F 0.55004 1.58799 1.86471
 F 0.55522 1.58948 -1.86814
 H -0.92661 -1.04866 1.09636
 H -0.92645 -1.04783 -1.09450
 H 0.80501 -1.10164 1.30918
 H 0.80491 -1.10105 -1.30931
 H -0.21548 -0.49515 2.59010
 H -0.21634 -0.49441 -2.58915
13
bifur_IRC_Cartesians_noMW_output/new_data/bifur_traj2_Cartesians point 110
C 0.06424 0.84006 0.99265
 C 0.06592 0.84104 -0.99303
 C -0.40343 1.50270 0.00033
 C -0.07788 -0.53791 1.52809
 C -0.07777 -0.53712 -1.52731
 F 0.54909 1.58739 1.86435
 F 0.55425 1.58888 -1.86777
 H -0.92662 -1.04830 1.09890
 H -0.92646 -1.04747 -1.09704
 H 0.80474 -1.10161 1.31121
 H 0.80463 -1.10102 -1.31133
 H -0.21493 -0.49369 2.59131
 H -0.21579 -0.49294 -2.59036
13
bifur_IRC_Cartesians_noMW_output/new_data/bifur_traj2_Cartesians point 111
C 0.06424 0.84006 0.99265
 C 0.06592 0.84104 -0.99303
 C -0.40343 1.50270 0.00033
 C -0.07788 -0.53791 1.52809
 C -0.07777 -0.53712 -1.52731
 F 0.54910 1.58739 1.86435
 F 0.55425 1.58888 -1.86777
 H -0.92662 -1.04830 1.09890
 H -0.92646 -1.04747 -1.09704
 H 0.80474 -1.10161 1.31121
 H 0.80463 -1.10102 -1.31133
 H -0.21493 -0.49369 2.59131
 H -0.21579 -0.49294 -2.59036
13
bifur_IRC_Cartesians_noMW_output/new_data/bifur_traj2_Cartesians point 112
C 0.06416 0.84239 0.99067
 C 0.06587 0.84336 -0.99104
 C -0.40767 1.50967 0.00033
 C -0.07816 -0.53923 1.52213
 C -0.07806 -0.53843 -1.52134
 F 0.55249 1.58955 1.86566
 F 0.55775 1.59103 -1.86909
 H -0.92659 -1.04959 1.08976
 H -0.92644 -1.04876 -1.08788
 H 0.80573 -1.10170 1.30390
 H 0.80562 -1.10111 -1.30405
 H -0.21690 -0.49897 2.58694
 H -0.21779 -0.49822 -2.58600
13
bifur_IRC_Cartesians_noMW_output/new_data/bifur_traj2_Cartesians point 113
C 0.06407 0.84503 0.98842
 C 0.06582 0.84601 -0.98879
 C -0.41248 1.51757 0.00034
 C -0.07847 -0.54072 1.51536
 C -0.07838 -0.53992 -1.51457
 F 0.55634 1.59201 1.86716
 F 0.56172 1.59348 -1.87059
 H -0.92656 -1.05106 1.07940
 H -0.92642 -1.05021 -1.07748
 H 0.80684 -1.10180 1.29561
 H 0.80673 -1.10121 -1.29578
 H -0.21914 -0.50497 2.58199
 H -0.22006 -0.50421 -2.58105
13
bifur_IRC_Cartesians_noMW_output/new_data/bifur_traj2_Cartesians point 114
C 0.06395 0.84845 0.98550
 C 0.06575 0.84942 -0.98587
 C -0.41869 1.52779 0.00034
 C -0.07889 -0.54265 1.50661
 C -0.07880 -0.54185 -1.50582
 F 0.56131 1.59518 1.86910
 F 0.56685 1.59663 -1.87254
 H -0.92652 -1.05295 1.06600
 H -0.92640 -1.05209 -1.06404
 H 0.80829 -1.10193 1.28489
 H 0.80817 -1.10134 -1.28510
 H -0.22202 -0.51272 2.57559
 H -0.22300 -0.51194 -2.57466
13
bifur_IRC_Cartesians_noMW_output/new_data/bifur_traj2_Cartesians point 115
C 0.06382 0.85224 0.98228
 C 0.06567 0.85321 -0.98265
 C -0.42558 1.53910 0.00034
 C -0.07934 -0.54479 1.49692
 C -0.07927 -0.54398 -1.49613
 F 0.56683 1.59869 1.87124
 F 0.57254 1.60013 -1.87469
 H -0.92648 -1.05504 1.05116
 H -0.92637 -1.05418 -1.04916
 H 0.80989 -1.10207 1.27301
 H 0.80976 -1.10149 -1.27327
 H -0.22522 -0.52130 2.56851
 H -0.22625 -0.52051 -2.56757
13
bifur_IRC_Cartesians_noMW_output/new_data/bifur_traj2_Cartesians point 116
C 0.06370 0.85554 0.97946
 C 0.06560 0.85651 -0.97983
 C -0.43159 1.54898 0.00034
 C -0.07974 -0.54666 1.48846
 C -0.07968 -0.54584 -1.48767
 F 0.57164 1.60176 1.87311
 F 0.57751 1.60318 -1.87656
 H -0.92644 -1.05687 1.03820
 H -0.92634 -1.05600 -1.03616
 H 0.81129 -1.10220 1.26265
 H 0.81116 -1.10162 -1.26293
 H -0.22801 -0.52879 2.56232
 H -0.22909 -0.52800 -2.56139
13
bifur_IRC_Cartesians_noMW_output/new_data/bifur_traj2_Cartesians point 117
C 0.06363 0.85776 0.97757
 C 0.06555 0.85873 -0.97794
 C -0.43562 1.55561 0.00034
 C -0.08001 -0.54791 1.48279
 C -0.07995 -0.54709 -1.48199
 F 0.57487 1.60382 1.87436
 F 0.58084 1.60523 -1.87782
 H -0.92642 -1.05810 1.02951
 H -0.92633 -1.05722 -1.02744
 H 0.81222 -1.10228 1.25569
 H 0.81209 -1.10170 -1.25600
 H -0.22989 -0.53382 2.55816
 H -0.23099 -0.53302 -2.55723
13
bifur_IRC_Cartesians_noMW_output/new_data/bifur_traj2_Cartesians point 118
C 0.06358 0.85899 0.97652
 C 0.06553 0.85996 -0.97689
 C -0.43787 1.55930 0.00034
 C -0.08015 -0.54861 1.47962
 C -0.08010 -0.54779 -1.47883
 F 0.57667 1.60497 1.87506
 F 0.58270 1.60637 -1.87853
 H -0.92640 -1.05878 1.02466
 H -0.92632 -1.05790 -1.02258
 H 0.81275 -1.10233 1.25181
 H 0.81261 -1.10175 -1.25214
 H -0.23093 -0.53662 2.55585
 H -0.23205 -0.53582 -2.55492
13
bifur_IRC_Cartesians_noMW_output/new_data/bifur_traj2_Cartesians point 119
C 0.06357 0.85949 0.97610
 C 0.06552 0.86045 -0.97647
 C -0.43877 1.56078 0.00034
 C -0.08021 -0.54889 1.47836
 C -0.08016 -0.54807 -1.47756
 F 0.57739 1.60543 1.87534
 F 0.58344 1.60683 -1.87881
 H -0.92639 -1.05906 1.02273
 H -0.92632 -1.05817 -1.02063
 H 0.81295 -1.10235 1.25026
 H 0.81282 -1.10177 -1.25059
 H -0.23135 -0.53774 2.55492
 H -0.23248 -0.53694 -2.55400
13
bifur_IRC_Cartesians_noMW_output/new_data/bifur_traj2_Cartesians point 120
C 0.06357 0.85945 0.97613
 C 0.06552 0.86042 -0.97650
 C -0.43870 1.56066 0.00034
 C -0.08021 -0.54887 1.47846
 C -0.08016 -0.54805 -1.47766
 F 0.57733 1.60539 1.87532
 F 0.58338 1.60679 -1.87879
 H -0.92640 -1.05903 1.02287
 H -0.92632 -1.05815 -1.02078
 H 0.81294 -1.10235 1.25038
 H 0.81280 -1.10176 -1.25071
 H -0.23132 -0.53766 2.55499
 H -0.23244 -0.53685 -2.55407
13
bifur_IRC_Cartesians_noMW_output/new_data/bifur_traj2_Cartesians point 121
C 0.06358 0.85913 0.97640
 C 0.06552 0.86010 -0.97677
 C -0.43812 1.55971 0.00034
 C -0.08017 -0.54869 1.47927
 C -0.08012 -0.54787 -1.47847
 F 0.57687 1.60510 1.87514
 F 0.58290 1.60650 -1.87861
 H -0.92640 -1.05886 1.02412
 H -0.92632 -1.05797 -1.02203
 H 0.81280 -1.10233 1.25138
 H 0.81267 -1.10175 -1.25170
 H -0.23105 -0.53694 2.55559
 H -0.23217 -0.53613 -2.55466
13
bifur_IRC_Cartesians_noMW_output/new_data/bifur_traj2_Cartesians point 122
C 0.06358 0.85913 0.97640
 C 0.06552 0.86010 -0.97677
 C -0.43812 1.55971 0.00034
 C -0.08017 -0.54869 1.47927
 C -0.08012 -0.54787 -1.47847
 F 0.57687 1.60510 1.87514
 F 0.58290 1.60650 -1.87860
 H -0.92640 -1.05886 1.02412
 H -0.92632 -1.05797 -1.02204
 H 0.81280 -1.10233 1.25138
 H 0.81267 -1.10175 -1.25171
 H -0.23105 -0.53693 2.55559
 H -0.23217 -0.53613 -2.55466
13
bifur_IRC_Cartesians_noMW_output/new_data/bifur_traj2_Cartesians point 123
C 0.06357 0.85938 0.97620
 C 0.06552 0.86034 -0.97656
 C -0.43856 1.56044 0.00034
 C -0.08020 -0.54883 1.47865
 C -0.08015 -0.54800 -1.47785
 F 0.57722 1.60532 1.87528
 F 0.58327 1.60672 -1.87874
 H -0.92640 -1.05899 1.02317
 H -0.92632 -1.05811 -1.02108
 H 0.81291 -1.10234 1.25062
 H 0.81277 -1.10176 -1.25095
 H -0.23126 -0.53749 2.55514
 H -0.23238 -0.53668 -2.55421
13
bifur_IRC_Cartesians_noMW_output/new_data/bifur_traj2_Cartesians point 124
C 0.06352 0.86082 0.97496
 C 0.06549 0.86179 -0.97533
 C -0.44120 1.56477 0.00034
 C -0.08037 -0.54964 1.47494
 C -0.08033 -0.54882 -1.47414
 F 0.57933 1.60667 1.87610
 F 0.58545 1.60806 -1.87957
 H -0.92638 -1.05979 1.01749
 H -0.92631 -1.05891 -1.01538
 H 0.81352 -1.10240 1.24607
 H 0.81338 -1.10182 -1.24641
 H -0.23248 -0.54077 2.55242
 H -0.23362 -0.53996 -2.55149
13
bifur_IRC_Cartesians_noMW_output/new_data/bifur_traj2_Cartesians point 125
C 0.06345 0.86282 0.97326
 C 0.06545 0.86379 -0.97362
 C -0.44483 1.57074 0.00034
 C -0.08061 -0.55077 1.46983
 C -0.08057 -0.54995 -1.46902
 F 0.58224 1.60852 1.87723
 F 0.58845 1.60991 -1.88070
 H -0.92636 -1.06090 1.00966
 H -0.92629 -1.06001 -1.00752
 H 0.81436 -1.10247 1.23980
 H 0.81423 -1.10189 -1.24017
 H -0.23417 -0.54530 2.54868
 H -0.23534 -0.54449 -2.54776
13
bifur_IRC_Cartesians_noMW_output/new_data/bifur_traj2_Cartesians point 126
C 0.06337 0.86499 0.97141
 C 0.06540 0.86595 -0.97177
 C -0.44878 1.57722 0.00035
 C -0.08088 -0.55200 1.46427
 C -0.08084 -0.55117 -1.46347
 F 0.58540 1.61054 1.87846
 F 0.59171 1.61191 -1.88193
 H -0.92633 -1.06210 1.00115
 H -0.92628 -1.06120 -0.99899
 H 0.81528 -1.10256 1.23300
 H 0.81514 -1.10198 -1.23339
 H -0.23600 -0.55022 2.54462
 H -0.23720 -0.54940 -2.54370
13
bifur_IRC_Cartesians_noMW_output/new_data/bifur_traj2_Cartesians point 127
C 0.06330 0.86712 0.96960
 C 0.06536 0.86808 -0.96996
 C -0.45264 1.58358 0.00035
 C -0.08113 -0.55320 1.45883
 C -0.08110 -0.55237 -1.45803
 F 0.58850 1.61251 1.87966
 F 0.59490 1.61388 -1.88314
 H -0.92631 -1.06328 0.99282
 H -0.92626 -1.06237 -0.99063
 H 0.81618 -1.10264 1.22633
 H 0.81603 -1.10206 -1.22674
 H -0.23780 -0.55504 2.54064
 H -0.23903 -0.55421 -2.53972
13
bifur_IRC_Cartesians_noMW_output/new_data/bifur_traj2_Cartesians point 128
C 0.06324 0.86898 0.96802
 C 0.06532 0.86994 -0.96838
 C -0.45602 1.58914 0.00035
 C -0.08136 -0.55425 1.45407
 C -0.08133 -0.55342 -1.45327
 F 0.59120 1.61424 1.88071
 F 0.59769 1.61559 -1.88420
 H -0.92628 -1.06431 0.98553
 H -0.92625 -1.06339 -0.98332
 H 0.81696 -1.10271 1.22050
 H 0.81682 -1.10213 -1.22093
 H -0.23937 -0.55926 2.53716
 H -0.24063 -0.55842 -2.53624
13
bifur_IRC_Cartesians_noMW_output/new_data/bifur_traj2_Cartesians point 129
C 0.06319 0.87018 0.96699
 C 0.06529 0.87114 -0.96735
 C -0.45822 1.59274 0.00035
 C -0.08150 -0.55493 1.45099
 C -0.08148 -0.55410 -1.45018
 F 0.59296 1.61536 1.88139
 F 0.59951 1.61671 -1.88488
 H -0.92627 -1.06497 0.98080
 H -0.92624 -1.06406 -0.97858
 H 0.81747 -1.10275 1.21671
 H 0.81733 -1.10217 -1.21716
 H -0.24039 -0.56199 2.53490
 H -0.24166 -0.56115 -2.53398
13
bifur_IRC_Cartesians_noMW_output/new_data/bifur_traj2_Cartesians point 130
C 0.06319 0.87019 0.96698
 C 0.06529 0.87115 -0.96734
 C -0.45823 1.59276 0.00035
 C -0.08150 -0.55494 1.45097
 C -0.08148 -0.55410 -1.45016
 F 0.59297 1.61537 1.88140
 F 0.59952 1.61671 -1.88489
 H -0.92627 -1.06498 0.98077
 H -0.92624 -1.06406 -0.97855
 H 0.81748 -1.10275 1.21669
 H 0.81733 -1.10218 -1.21714
 H -0.24039 -0.56201 2.53488
 H -0.24167 -0.56117 -2.53397
13
bifur_IRC_Cartesians_noMW_output/new_data/bifur_traj2_Cartesians point 131
C 0.06324 0.86895 0.96804
 C 0.06532 0.86991 -0.96840
 C -0.45597 1.58904 0.00035
 C -0.08135 -0.55423 1.45415
 C -0.08133 -0.55340 -1.45335
 F 0.59116 1.61421 1.88069
 F 0.59765 1.61556 -1.88418
 H -0.92628 -1.06429 0.98565
 H -0.92625 -1.06338 -0.98344
 H 0.81695 -1.10270 1.22059
 H 0.81681 -1.10213 -1.22103
 H -0.23934 -0.55919 2.53721
 H -0.24060 -0.55835 -2.53629
13
bifur_IRC_Cartesians_noMW_output/new_data/bifur_traj2_Cartesians point 132
C 0.06331 0.86688 0.96980
 C 0.06536 0.86784 -0.97016
 C -0.45221 1.58288 0.00035
 C -0.08110 -0.55307 1.45943
 C -0.08107 -0.55224 -1.45863
 F 0.58816 1.61229 1.87953
 F 0.59455 1.61366 -1.88301
 H -0.92631 -1.06315 0.99374
 H -0.92626 -1.06224 -0.99156
 H 0.81608 -1.10263 1.22706
 H 0.81594 -1.10205 -1.22748
 H -0.23760 -0.55451 2.54108
 H -0.23883 -0.55368 -2.54016
13
bifur_IRC_Cartesians_noMW_output/new_data/bifur_traj2_Cartesians point 133
C 0.06331 0.86688 0.96980
 C 0.06536 0.86784 -0.97016
 C -0.45221 1.58288 0.00035
 C -0.08110 -0.55307 1.45943
 C -0.08107 -0.55224 -1.45863
 F 0.58815 1.61229 1.87953
 F 0.59455 1.61366 -1.88301
 H -0.92631 -1.06315 0.99374
 H -0.92626 -1.06224 -0.99156
 H 0.81608 -1.10263 1.22707
 H 0.81594 -1.10205 -1.22748
 H -0.23760 -0.55451 2.54108
 H -0.23883 -0.55368 -2.54016
13
bifur_IRC_Cartesians_noMW_output/new_data/bifur_traj2_Cartesians point 134
C 0.06349 0.86159 0.97431
 C 0.06547 0.86255 -0.97468
 C -0.44259 1.56705 0.00034
 C -0.08047 -0.55008 1.47298
 C -0.08042 -0.54925 -1.47218
 F 0.58045 1.60738 1.87653
 F 0.58659 1.60877 -1.88000
 H -0.92637 -1.06022 1.01449
 H -0.92630 -1.05933 -1.01238
 H 0.81384 -1.10243 1.24367
 H 0.81371 -1.10185 -1.24403
 H -0.23312 -0.54250 2.55099
 H -0.23428 -0.54169 -2.55007
13
bifur_IRC_Cartesians_noMW_output/new_data/bifur_traj2_Cartesians point 135
C 0.06359 0.85886 0.97663
 C 0.06553 0.85983 -0.97700
 C -0.43763 1.55891 0.00034
 C -0.08014 -0.54854 1.47996
 C -0.08009 -0.54772 -1.47916
 F 0.57648 1.60485 1.87499
 F 0.58250 1.60625 -1.87845
 H -0.92640 -1.05871 1.02517
 H -0.92632 -1.05783 -1.02309
 H 0.81269 -1.10232 1.25222
 H 0.81256 -1.10174 -1.25254
 H -0.23082 -0.53633 2.55609
 H -0.23194 -0.53552 -2.55516
13
bifur_IRC_Cartesians_noMW_output/new_data/bifur_traj2_Cartesians point 136
C 0.06367 0.85641 0.97872
 C 0.06558 0.85738 -0.97909
 C -0.43317 1.55158 0.00034
 C -0.07984 -0.54715 1.48623
 C -0.07978 -0.54633 -1.48543
 F 0.57291 1.60257 1.87360
 F 0.57882 1.60399 -1.87706
 H -0.92643 -1.05735 1.03479
 H -0.92634 -1.05648 -1.03273
 H 0.81165 -1.10223 1.25991
 H 0.81152 -1.10165 -1.26021
 H -0.22875 -0.53077 2.56068
 H -0.22983 -0.52997 -2.55975
13
bifur_IRC_Cartesians_noMW_output/new_data/bifur_traj2_Cartesians point 137
C 0.06373 0.85475 0.98014
 C 0.06562 0.85572 -0.98051
 C -0.43014 1.54661 0.00034
 C -0.07964 -0.54621 1.49049
 C -0.07958 -0.54540 -1.48970
 F 0.57048 1.60103 1.87266
 F 0.57632 1.60245 -1.87611
 H -0.92645 -1.05643 1.04131
 H -0.92635 -1.05556 -1.03928
 H 0.81095 -1.10217 1.26513
 H 0.81082 -1.10158 -1.26541
 H -0.22734 -0.52699 2.56380
 H -0.22840 -0.52620 -2.56287
13
bifur_IRC_Cartesians_noMW_output/new_data/bifur_traj2_Cartesians point 138
C 0.06375 0.85426 0.98056
 C 0.06563 0.85522 -0.98093
 C -0.42925 1.54514 0.00034
 C -0.07958 -0.54593 1.49175
 C -0.07952 -0.54512 -1.49096
 F 0.56977 1.60057 1.87238
 F 0.57558 1.60200 -1.87583
 H -0.92646 -1.05616 1.04324
 H -0.92635 -1.05529 -1.04121
 H 0.81074 -1.10215 1.26668
 H 0.81062 -1.10157 -1.26695
 H -0.22693 -0.52588 2.56472
 H -0.22798 -0.52509 -2.56379
13
bifur_IRC_Cartesians_noMW_output/new_data/bifur_traj2_Cartesians point 139
C 0.06374 0.85438 0.98045
 C 0.06562 0.85535 -0.98082
 C -0.42948 1.54551 0.00034
 C -0.07960 -0.54600 1.49143
 C -0.07953 -0.54519 -1.49063
 F 0.56995 1.60069 1.87245
 F 0.57577 1.60211 -1.87591
 H -0.92645 -1.05623 1.04275
 H -0.92635 -1.05536 -1.04072
 H 0.81080 -1.10215 1.26628
 H 0.81067 -1.10157 -1.26656
 H -0.22704 -0.52616 2.56449
 H -0.22809 -0.52537 -2.56355
13
bifur_IRC_Cartesians_noMW_output/new_data/bifur_traj2_Cartesians point 140
C 0.06373 0.85465 0.98022
 C 0.06562 0.85562 -0.98059
 C -0.42997 1.54632 0.00034
 C -0.07963 -0.54616 1.49074
 C -0.07957 -0.54534 -1.48994
 F 0.57035 1.60094 1.87260
 F 0.57617 1.60236 -1.87606
 H -0.92645 -1.05638 1.04168
 H -0.92635 -1.05551 -1.03965
 H 0.81091 -1.10216 1.26543
 H 0.81078 -1.10158 -1.26571
 H -0.22727 -0.52678 2.56398
 H -0.22832 -0.52599 -2.56305
13
bifur_IRC_Cartesians_noMW_output/new_data/bifur_traj2_Cartesians point 141
C 0.06373 0.85479 0.98010
 C 0.06561 0.85576 -0.98047
 C -0.43023 1.54674 0.00034
 C -0.07965 -0.54624 1.49038
 C -0.07959 -0.54542 -1.48958
 F 0.57055 1.60107 1.87268
 F 0.57639 1.60249 -1.87614
 H -0.92645 -1.05646 1.04113
 H -0.92635 -1.05559 -1.03910
 H 0.81097 -1.10217 1.26499
 H 0.81084 -1.10159 -1.26527
 H -0.22738 -0.52710 2.56371
 H -0.22844 -0.52631 -2.56278
13
bifur_IRC_Cartesians_noMW_output/new_data/bifur_traj2_Cartesians point 142
C 0.06374 0.85452 0.98033
 C 0.06562 0.85549 -0.98070
 C -0.42974 1.54594 0.00034
 C -0.07962 -0.54608 1.49106
 C -0.07955 -0.54527 -1.49027
 F 0.57016 1.60082 1.87253
 F 0.57598 1.60224 -1.87599
 H -0.92645 -1.05631 1.04219
 H -0.92635 -1.05544 -1.04016
 H 0.81086 -1.10216 1.26583
 H 0.81073 -1.10158 -1.26611
 H -0.22716 -0.52649 2.56422
 H -0.22821 -0.52570 -2.56329
13
bifur_IRC_Cartesians_noMW_output/new_data/bifur_traj2_Cartesians point 143
C 0.06377 0.85349 0.98121
 C 0.06564 0.85446 -0.98158
 C -0.42785 1.54284 0.00034
 C -0.07949 -0.54550 1.49372
 C -0.07942 -0.54469 -1.49293
 F 0.56865 1.59986 1.87194
 F 0.57442 1.60129 -1.87540
 H -0.92647 -1.05573 1.04626
 H -0.92636 -1.05487 -1.04424
 H 0.81042 -1.10212 1.26909
 H 0.81029 -1.10154 -1.26935
 H -0.22628 -0.52413 2.56616
 H -0.22732 -0.52335 -2.56523
13
bifur_IRC_Cartesians_noMW_output/new_data/bifur_traj2_Cartesians point 144
C 0.06377 0.85349 0.98121
 C 0.06564 0.85446 -0.98158
 C -0.42785 1.54284 0.00034
 C -0.07949 -0.54550 1.49372
 C -0.07942 -0.54469 -1.49293
 F 0.56865 1.59986 1.87195
 F 0.57442 1.60129 -1.87540
 H -0.92647 -1.05573 1.04625
 H -0.92636 -1.05487 -1.04424
 H 0.81042 -1.10212 1.26909
 H 0.81029 -1.10154 -1.26935
 H -0.22628 -0.52413 2.56616
 H -0.22732 -0.52335 -2.56523
13
bifur_IRC_Cartesians_noMW_output/new_data/bifur_traj2_Cartesians point 145
C 0.06394 0.84867 0.98532
 C 0.06574 0.84964 -0.98569
 C -0.41909 1.52844 0.00034
 C -0.07891 -0.54277 1.50606
 C -0.07883 -0.54197 -1.50526
 F 0.56163 1.59538 1.86922
 F 0.56718 1.59683 -1.87266
 H -0.92652 -1.05307 1.06515
 H -0.92639 -1.05221 -1.06319
 H 0.80838 -1.10194 1.28420
 H 0.80826 -1.10135 -1.28442
 H -0.22221 -0.51321 2.57519
 H -0.22318 -0.51244 -2.57425
13
bifur_IRC_Cartesians_noMW_output/new_data/bifur_traj2_Cartesians point 146
C 0.06405 0.84540 0.98810
 C 0.06581 0.84638 -0.98847
 C -0.41315 1.51867 0.00034
 C -0.07852 -0.54093 1.51442
 C -0.07843 -0.54013 -1.51363
 F 0.55688 1.59235 1.86737
 F 0.56227 1.59382 -1.87080
 H -0.92656 -1.05126 1.07795
 H -0.92642 -1.05042 -1.07603
 H 0.80700 -1.10181 1.29445
 H 0.80689 -1.10123 -1.29463
 H -0.21945 -0.50580 2.58130
 H -0.22038 -0.50504 -2.58036
13
bifur_IRC_Cartesians_noMW_output/new_data/bifur_traj2_Cartesians point 147
C 0.06418 0.84189 0.99109
 C 0.06588 0.84286 -0.99147
 C -0.40676 1.50817 0.00033
 C -0.07810 -0.53894 1.52341
 C -0.07800 -0.53815 -1.52262
 F 0.55176 1.58909 1.86538
 F 0.55699 1.59057 -1.86881
 H -0.92660 -1.04932 1.09173
 H -0.92644 -1.04848 -1.08985
 H 0.80551 -1.10168 1.30547
 H 0.80540 -1.10109 -1.30562
 H -0.21648 -0.49784 2.58788
 H -0.21736 -0.49708 -2.58694
13
bifur_IRC_Cartesians_noMW_output/new_data/bifur_traj2_Cartesians point 148
C 0.06430 0.83833 0.99413
 C 0.06596 0.83930 -0.99450
 C -0.40028 1.49752 0.00033
 C -0.07767 -0.53693 1.53253
 C -0.07756 -0.53614 -1.53174
 F 0.54657 1.58578 1.86337
 F 0.55164 1.58728 -1.86678
 H -0.92664 -1.04735 1.10569
 H -0.92647 -1.04652 -1.10386
 H 0.80401 -1.10155 1.31665
 H 0.80390 -1.10096 -1.31675
 H -0.21347 -0.48976 2.59455
 H -0.21430 -0.48902 -2.59361
13
bifur_IRC_Cartesians_noMW_output/new_data/bifur_traj2_Cartesians point 149
C 0.06442 0.83489 0.99706
 C 0.06603 0.83587 -0.99744
 C -0.39402 1.48724 0.00033
 C -0.07725 -0.53498 1.54133
 C -0.07714 -0.53420 -1.54055
 F 0.54156 1.58258 1.86142
 F 0.54647 1.58410 -1.86483
 H -0.92668 -1.04544 1.11918
 H -0.92649 -1.04463 -1.11739
 H 0.80255 -1.10142 1.32744
 H 0.80245 -1.10083 -1.32751
 H -0.21056 -0.48196 2.60099
 H -0.21134 -0.48123 -2.60004
13
bifur_IRC_Cartesians_noMW_output/new_data/bifur_traj2_Cartesians point 150
C 0.06453 0.83168 0.99979
 C 0.06610 0.83267 -1.00017
 C -0.38820 1.47767 0.00033
 C -0.07687 -0.53318 1.54953
 C -0.07674 -0.53240 -1.54875
 F 0.53690 1.57961 1.85961
 F 0.54166 1.58115 -1.86301
 H -0.92672 -1.04367 1.13173
 H -0.92652 -1.04286 -1.12998
 H 0.80120 -1.10129 1.33748
 H 0.80111 -1.10070 -1.33752
 H -0.20786 -0.47470 2.60699
 H -0.20859 -0.47398 -2.60604
13
bifur_IRC_Cartesians_noMW_output/new_data/bifur_traj2_Cartesians point 151
C 0.06462 0.82904 1.00204
 C 0.06615 0.83002 -1.00242
 C -0.38338 1.46976 0.00033
 C -0.07655 -0.53168 1.55630
 C -0.07642 -0.53090 -1.55552
 F 0.53305 1.57715 1.85811
 F 0.53769 1.57870 -1.86151
 H -0.92675 -1.04221 1.14211
 H -0.92654 -1.04141 -1.14039
 H 0.80008 -1.10119 1.34579
 H 0.79999 -1.10060 -1.34579
 H -0.20562 -0.46870 2.61195
 H -0.20632 -0.46798 -2.61099
13
bifur_IRC_Cartesians_noMW_output/new_data/bifur_traj2_Cartesians point 152
C 0.06466 0.82794 1.00297
 C 0.06618 0.82893 -1.00335
 C -0.38139 1.46649 0.00033
 C -0.07642 -0.53106 1.55910
 C -0.07628 -0.53029 -1.55833
 F 0.53145 1.57614 1.85749
 F 0.53604 1.57769 -1.86088
 H -0.92676 -1.04160 1.14640
 H -0.92654 -1.04081 -1.14469
 H 0.79962 -1.10115 1.34922
 H 0.79953 -1.10056 -1.34921
 H -0.20470 -0.46622 2.61400
 H -0.20538 -0.46551 -2.61304
13
bifur_IRC_Cartesians_noMW_output/new_data/bifur_traj2_Cartesians point 153
C 0.06466 0.82780 1.00310
 C 0.06618 0.82878 -1.00348
 C -0.38113 1.46605 0.00033
 C -0.07640 -0.53098 1.55948
 C -0.07626 -0.53021 -1.55870
 F 0.53124 1.57600 1.85741
 F 0.53582 1.57756 -1.86080
 H -0.92677 -1.04152 1.14697
 H -0.92654 -1.04072 -1.14527
 H 0.79956 -1.10115 1.34968
 H 0.79947 -1.10055 -1.34967
 H -0.20457 -0.46589 2.61427
 H -0.20526 -0.46518 -2.61331
13
bifur_IRC_Cartesians_noMW_output/new_data/bifur_traj2_Cartesians point 154
C 0.06466 0.82789 1.00302
 C 0.06618 0.82888 -1.00340
 C -0.38130 1.46634 0.00033
 C -0.07641 -0.53103 1.55923
 C -0.07627 -0.53026 -1.55846
 F 0.53138 1.57609 1.85746
 F 0.53597 1.57764 -1.86086
 H -0.92676 -1.04157 1.14660
 H -0.92654 -1.04078 -1.14489
 H 0.79960 -1.10115 1.34938
 H 0.79951 -1.10056 -1.34937
 H -0.20465 -0.46610 2.61409
 H -0.20534 -0.46539 -2.61313
13
bifur_IRC_Cartesians_noMW_output/new_data/bifur_traj2_Cartesians point 155
C 0.06466 0.82789 1.00302
 C 0.06618 0.82887 -1.00340
 C -0.38130 1.46634 0.00033
 C -0.07641 -0.53103 1.55923
 C -0.07627 -0.53026 -1.55846
 F 0.53138 1.57609 1.85746
 F 0.53597 1.57764 -1.86086
 H -0.92676 -1.04157 1.14660
 H -0.92654 -1.04078 -1.14489
 H 0.79960 -1.10115 1.34938
 H 0.79951 -1.10056 -1.34937
 H -0.20465 -0.46610 2.61409
 H -0.20534 -0.46539 -2.61314
13
bifur_IRC_Cartesians_noMW_output/new_data/bifur_traj2_Cartesians point 156
C 0.06467 0.82757 1.00330
 C 0.06618 0.82855 -1.00368
 C -0.38071 1.46536 0.00033
 C -0.07637 -0.53085 1.56007
 C -0.07623 -0.53007 -1.55929
 F 0.53090 1.57579 1.85728
 F 0.53548 1.57734 -1.86067
 H -0.92677 -1.04139 1.14788
 H -0.92655 -1.04060 -1.14618
 H 0.79946 -1.10114 1.35040
 H 0.79937 -1.10055 -1.35039
 H -0.20438 -0.46536 2.61470
 H -0.20506 -0.46465 -2.61375
13
bifur_IRC_Cartesians_noMW_output/new_data/bifur_traj2_Cartesians point 157
C 0.06471 0.82660 1.00412
 C 0.06620 0.82758 -1.00450
 C -0.37895 1.46247 0.00033
 C -0.07626 -0.53030 1.56255
 C -0.07612 -0.52953 -1.56177
 F 0.52949 1.57489 1.85673
 F 0.53402 1.57645 -1.86012
 H -0.92678 -1.04086 1.15167
 H -0.92655 -1.04006 -1.14998
 H 0.79905 -1.10110 1.35344
 H 0.79896 -1.10051 -1.35342
 H -0.20356 -0.46316 2.61652
 H -0.20422 -0.46246 -2.61556
13
bifur_IRC_Cartesians_noMW_output/new_data/bifur_traj2_Cartesians point 158
C 0.06476 0.82510 1.00540
 C 0.06624 0.82609 -1.00578
 C -0.37623 1.45800 0.00033
 C -0.07608 -0.52945 1.56638
 C -0.07593 -0.52869 -1.56560
 F 0.52731 1.57350 1.85588
 F 0.53177 1.57507 -1.85927
 H -0.92680 -1.04003 1.15754
 H -0.92656 -1.03924 -1.15587
 H 0.79842 -1.10105 1.35813
 H 0.79833 -1.10045 -1.35810
 H -0.20230 -0.45977 2.61932
 H -0.20294 -0.45907 -2.61836
13
bifur_IRC_Cartesians_noMW_output/new_data/bifur_traj2_Cartesians point 159
C 0.06482 0.82339 1.00686
 C 0.06627 0.82437 -1.00724
 C -0.37311 1.45287 0.00032
 C -0.07587 -0.52849 1.57077
 C -0.07572 -0.52772 -1.56999
 F 0.52482 1.57190 1.85491
 F 0.52920 1.57348 -1.85830
 H -0.92682 -1.03908 1.16426
 H -0.92658 -1.03830 -1.16261
 H 0.79769 -1.10098 1.36352
 H 0.79761 -1.10039 -1.36346
 H -0.20085 -0.45588 2.62253
 H -0.20147 -0.45519 -2.62157
13
bifur_IRC_Cartesians_noMW_output/new_data/bifur_traj2_Cartesians point 160
C 0.06488 0.82170 1.00830
 C 0.06631 0.82268 -1.00868
 C -0.37003 1.44782 0.00032
 C -0.07567 -0.52753 1.57509
 C -0.07551 -0.52677 -1.57432
 F 0.52235 1.57033 1.85395
 F 0.52666 1.57192 -1.85734
 H -0.92684 -1.03814 1.17089
 H -0.92659 -1.03737 -1.16926
 H 0.79698 -1.10092 1.36882
 H 0.79690 -1.10032 -1.36874
 H -0.19942 -0.45205 2.62570
 H -0.20001 -0.45136 -2.62473
13
bifur_IRC_Cartesians_noMW_output/new_data/bifur_traj2_Cartesians point 161
C 0.06493 0.82021 1.00957
 C 0.06634 0.82119 -1.00995
 C -0.36732 1.44336 0.00032
 C -0.07549 -0.52669 1.57891
 C -0.07533 -0.52593 -1.57814
 F 0.52018 1.56895 1.85311
 F 0.52442 1.57054 -1.85649
 H -0.92685 -1.03732 1.17673
 H -0.92660 -1.03655 -1.17512
 H 0.79635 -1.10086 1.37349
 H 0.79627 -1.10026 -1.37340
 H -0.19816 -0.44867 2.62849
 H -0.19873 -0.44799 -2.62752
13
bifur_IRC_Cartesians_noMW_output/new_data/bifur_traj2_Cartesians point 162
C 0.06497 0.81905 1.01055
 C 0.06636 0.82004 -1.01094
 C -0.36521 1.43990 0.00032
 C -0.07535 -0.52603 1.58187
 C -0.07519 -0.52527 -1.58110
 F 0.51850 1.56788 1.85246
 F 0.52268 1.56947 -1.85583
 H -0.92687 -1.03668 1.18127
 H -0.92661 -1.03591 -1.17968
 H 0.79586 -1.10082 1.37713
 H 0.79578 -1.10022 -1.37702
 H -0.19718 -0.44604 2.63066
 H -0.19774 -0.44536 -2.62969
13
bifur_IRC_Cartesians_noMW_output/new_data/bifur_traj2_Cartesians point 163
C 0.06499 0.81832 1.01117
 C 0.06638 0.81931 -1.01156
 C -0.36389 1.43773 0.00032
 C -0.07526 -0.52562 1.58374
 C -0.07510 -0.52486 -1.58297
 F 0.51744 1.56720 1.85204
 F 0.52158 1.56880 -1.85542
 H -0.92688 -1.03628 1.18413
 H -0.92661 -1.03551 -1.18254
 H 0.79555 -1.10079 1.37941
 H 0.79547 -1.10019 -1.37930
 H -0.19657 -0.44439 2.63202
 H -0.19711 -0.44372 -2.63105
13
bifur_IRC_Cartesians_noMW_output/new_data/bifur_traj2_Cartesians point 164
C 0.06500 0.81815 1.01132
 C 0.06638 0.81914 -1.01170
 C -0.36358 1.43722 0.00032
 C -0.07524 -0.52553 1.58417
 C -0.07508 -0.52477 -1.58340
 F 0.51719 1.56704 1.85195
 F 0.52133 1.56865 -1.85532
 H -0.92688 -1.03618 1.18480
 H -0.92661 -1.03541 -1.18321
 H 0.79548 -1.10078 1.37994
 H 0.79540 -1.10019 -1.37983
 H -0.19642 -0.44401 2.63234
 H -0.19697 -0.44333 -2.63137
13
bifur_IRC_Cartesians_noMW_output/new_data/bifur_traj2_Cartesians point 165
C 0.06498 0.81880 1.01076
 C 0.06637 0.81979 -1.01115
 C -0.36477 1.43917 0.00032
 C -0.07532 -0.52589 1.58250
 C -0.07516 -0.52513 -1.58173
 F 0.51814 1.56765 1.85232
 F 0.52231 1.56925 -1.85569
 H -0.92687 -1.03654 1.18224
 H -0.92661 -1.03577 -1.18065
 H 0.79576 -1.10081 1.37790
 H 0.79568 -1.10021 -1.37779
 H -0.19697 -0.44549 2.63112
 H -0.19753 -0.44481 -2.63015
13
bifur_IRC_Cartesians_noMW_output/new_data/bifur_traj2_Cartesians point 166
C 0.06498 0.81880 1.01076
 C 0.06637 0.81979 -1.01115
 C -0.36477 1.43917 0.00032
 C -0.07532 -0.52589 1.58250
 C -0.07516 -0.52513 -1.58173
 F 0.51814 1.56765 1.85232
 F 0.52231 1.56925 -1.85569
 H -0.92687 -1.03654 1.18224
 H -0.92661 -1.03577 -1.18064
 H 0.79576 -1.10081 1.37790
 H 0.79568 -1.10021 -1.37779
 H -0.19697 -0.44549 2.63112
 H -0.19753 -0.44481 -2.63015
13
bifur_IRC_Cartesians_noMW_output/new_data/bifur_traj2_Cartesians point 167
C 0.06487 0.82197 1.00806
 C 0.06630 0.82296 -1.00844
 C -0.37054 1.44865 0.00032
 C -0.07570 -0.52769 1.57438
 C -0.07555 -0.52692 -1.57361
 F 0.52276 1.57059 1.85411
 F 0.52707 1.57218 -1.85749
 H -0.92683 -1.03830 1.16980
 H -0.92659 -1.03752 -1.16817
 H 0.79710 -1.10093 1.36795
 H 0.79701 -1.10033 -1.36788
 H -0.19965 -0.45268 2.62518
 H -0.20025 -0.45199 -2.62421
13
bifur_IRC_Cartesians_noMW_output/new_data/bifur_traj2_Cartesians point 168
C 0.06481 0.82361 1.00667
 C 0.06627 0.82459 -1.00705
 C -0.37351 1.45353 0.00032
 C -0.07590 -0.52861 1.57020
 C -0.07575 -0.52784 -1.56943
 F 0.52514 1.57211 1.85504
 F 0.52953 1.57369 -1.85842
 H -0.92681 -1.03920 1.16340
 H -0.92658 -1.03842 -1.16174
 H 0.79779 -1.10099 1.36282
 H 0.79770 -1.10039 -1.36277
 H -0.20103 -0.45638 2.62212
 H -0.20166 -0.45569 -2.62116
13
bifur_IRC_Cartesians_noMW_output/new_data/bifur_traj2_Cartesians point 169
C 0.06476 0.82500 1.00549
 C 0.06624 0.82598 -1.00587
 C -0.37603 1.45768 0.00033
 C -0.07606 -0.52939 1.56665
 C -0.07592 -0.52863 -1.56587
 F 0.52716 1.57340 1.85582
 F 0.53161 1.57497 -1.85921
 H -0.92680 -1.03997 1.15796
 H -0.92657 -1.03918 -1.15629
 H 0.79837 -1.10104 1.35847
 H 0.79829 -1.10045 -1.35843
 H -0.20221 -0.45953 2.61952
 H -0.20285 -0.45883 -2.61856
13
bifur_IRC_Cartesians_noMW_output/new_data/bifur_traj2_Cartesians point 170
C 0.06473 0.82587 1.00474
 C 0.06622 0.82686 -1.00512
 C -0.37763 1.46030 0.00033
 C -0.07617 -0.52989 1.56440
 C -0.07603 -0.52912 -1.56363
 F 0.52844 1.57421 1.85632
 F 0.53293 1.57578 -1.85971
 H -0.92679 -1.04046 1.15451
 H -0.92656 -1.03967 -1.15283
 H 0.79875 -1.10107 1.35571
 H 0.79866 -1.10048 -1.35568
 H -0.20295 -0.46152 2.61787
 H -0.20360 -0.46082 -2.61691
13
bifur_IRC_Cartesians_noMW_output/new_data/bifur_traj2_Cartesians point 171
C 0.06473 0.82580 1.00480
 C 0.06622 0.82678 -1.00518
 C -0.37749 1.46008 0.00033
 C -0.07616 -0.52985 1.56459
 C -0.07602 -0.52908 -1.56382
 F 0.52833 1.57415 1.85628
 F 0.53282 1.57571 -1.85967
 H -0.92679 -1.04041 1.15481
 H -0.92656 -1.03962 -1.15313
 H 0.79871 -1.10107 1.35595
 H 0.79863 -1.10048 -1.35592
 H -0.20289 -0.46135 2.61801
 H -0.20354 -0.46065 -2.61705
13
bifur_IRC_Cartesians_noMW_output/new_data/bifur_traj2_Cartesians point 172
C 0.06478 0.82441 1.00599
 C 0.06625 0.82539 -1.00637
 C -0.37496 1.45592 0.00033
 C -0.07599 -0.52906 1.56815
 C -0.07585 -0.52829 -1.56738
 F 0.52630 1.57285 1.85549
 F 0.53073 1.57443 -1.85888
 H -0.92680 -1.03964 1.16026
 H -0.92657 -1.03886 -1.15860
 H 0.79813 -1.10102 1.36031
 H 0.79804 -1.10042 -1.36027
 H -0.20171 -0.45820 2.62062
 H -0.20234 -0.45750 -2.61966
13
bifur_IRC_Cartesians_noMW_output/new_data/bifur_traj2_Cartesians point 173
C 0.06487 0.82192 1.00811
 C 0.06630 0.82291 -1.00849
 C -0.37044 1.44849 0.00032
 C -0.07569 -0.52766 1.57452
 C -0.07554 -0.52689 -1.57375
 F 0.52268 1.57054 1.85408
 F 0.52699 1.57213 -1.85746
 H -0.92683 -1.03827 1.17002
 H -0.92659 -1.03749 -1.16838
 H 0.79707 -1.10093 1.36812
 H 0.79699 -1.10033 -1.36804
 H -0.19961 -0.45256 2.62528
 H -0.20021 -0.45187 -2.62431
13
bifur_IRC_Cartesians_noMW_output/new_data/bifur_traj2_Cartesians point 174
C 0.06497 0.81895 1.01064
 C 0.06637 0.81993 -1.01103
 C -0.36503 1.43959 0.00032
 C -0.07534 -0.52598 1.58214
 C -0.07517 -0.52522 -1.58137
 F 0.51835 1.56778 1.85240
 F 0.52252 1.56938 -1.85577
 H -0.92687 -1.03662 1.18168
 H -0.92661 -1.03585 -1.18008
 H 0.79582 -1.10081 1.37745
 H 0.79574 -1.10022 -1.37734
 H -0.19709 -0.44581 2.63085
 H -0.19765 -0.44513 -2.62988
13
bifur_IRC_Cartesians_noMW_output/new_data/bifur_traj2_Cartesians point 175
C 0.06507 0.81602 1.01314
 C 0.06643 0.81701 -1.01352
 C -0.35970 1.43084 0.00032
 C -0.07498 -0.52432 1.58963
 C -0.07481 -0.52356 -1.58887
 F 0.51408 1.56506 1.85074
 F 0.51812 1.56667 -1.85411
 H -0.92690 -1.03500 1.19316
 H -0.92663 -1.03424 -1.19160
 H 0.79458 -1.10070 1.38664
 H 0.79450 -1.10010 -1.38650
 H -0.19462 -0.43917 2.63633
 H -0.19514 -0.43850 -2.63536
13
bifur_IRC_Cartesians_noMW_output/new_data/bifur_traj2_Cartesians point 176
C 0.06516 0.81343 1.01534
 C 0.06648 0.81442 -1.01573
 C -0.35499 1.42310 0.00032
 C -0.07467 -0.52286 1.59627
 C -0.07449 -0.52210 -1.59550
 F 0.51031 1.56265 1.84927
 F 0.51423 1.56428 -1.85264
 H -0.92693 -1.03357 1.20332
 H -0.92665 -1.03281 -1.20179
 H 0.79348 -1.10060 1.39477
 H 0.79341 -1.10000 -1.39460
 H -0.19243 -0.43329 2.64119
 H -0.19291 -0.43263 -2.64021
13
bifur_IRC_Cartesians_noMW_output/new_data/bifur_traj2_Cartesians point 177
C 0.06516 0.81343 1.01534
 C 0.06648 0.81442 -1.01573
 C -0.35499 1.42310 0.00032
 C -0.07467 -0.52286 1.59626
 C -0.07449 -0.52210 -1.59550
 F 0.51031 1.56265 1.84927
 F 0.51423 1.56428 -1.85264
 H -0.92693 -1.03357 1.20332
 H -0.92665 -1.03281 -1.20179
 H 0.79348 -1.10060 1.39477
 H 0.79341 -1.10000 -1.39460
 H -0.19243 -0.43330 2.64119
 H -0.19291 -0.43263 -2.64021
13
bifur_IRC_Cartesians_noMW_output/new_data/bifur_traj2_Cartesians point 178
C 0.06531 0.80931 1.01885
 C 0.06657 0.81030 -1.01924
 C -0.34751 1.41080 0.00032
 C -0.07418 -0.52053 1.60679
 C -0.07399 -0.51978 -1.60603
 F 0.50432 1.55883 1.84695
 F 0.50805 1.56048 -1.85030
 H -0.92698 -1.03129 1.21945
 H -0.92668 -1.03055 -1.21797
 H 0.79174 -1.10045 1.40767
 H 0.79168 -1.09985 -1.40746
 H -0.18895 -0.42397 2.64889
 H -0.18938 -0.42332 -2.64791
13
bifur_IRC_Cartesians_noMW_output/new_data/bifur_traj2_Cartesians point 179
C 0.06536 0.80778 1.02016
 C 0.06660 0.80877 -1.02055
 C -0.34471 1.40621 0.00032
 C -0.07399 -0.51966 1.61073
 C -0.07380 -0.51892 -1.60997
 F 0.50208 1.55741 1.84608
 F 0.50574 1.55906 -1.84943
 H -0.92700 -1.03044 1.22547
 H -0.92669 -1.02970 -1.22401
 H 0.79109 -1.10039 1.41249
 H 0.79103 -1.09979 -1.41227
 H -0.18766 -0.42048 2.65177
 H -0.18806 -0.41983 -2.65079
13
bifur_IRC_Cartesians_noMW_output/new_data/bifur_traj2_Cartesians point 180
C 0.06539 0.80701 1.02081
 C 0.06661 0.80801 -1.02120
 C -0.34333 1.40393 0.00032
 C -0.07390 -0.51923 1.61268
 C -0.07371 -0.51849 -1.61192
 F 0.50097 1.55670 1.84565
 F 0.50459 1.55836 -1.84899
 H -0.92701 -1.03002 1.22846
 H -0.92669 -1.02928 -1.22701
 H 0.79077 -1.10036 1.41488
 H 0.79071 -1.09976 -1.41465
 H -0.18701 -0.41875 2.65319
 H -0.18740 -0.41811 -2.65222
13
bifur_IRC_Cartesians_noMW_output/new_data/bifur_traj2_Cartesians point 181
C 0.06538 0.80717 1.02068
 C 0.06661 0.80816 -1.02107
 C -0.34360 1.40439 0.00032
 C -0.07392 -0.51932 1.61229
 C -0.07372 -0.51858 -1.61153
 F 0.50120 1.55684 1.84573
 F 0.50482 1.55850 -1.84908
 H -0.92701 -1.03010 1.22786
 H -0.92669 -1.02937 -1.22641
 H 0.79084 -1.10037 1.41440
 H 0.79077 -1.09977 -1.41417
 H -0.18714 -0.41910 2.65291
 H -0.18753 -0.41846 -2.65193
13
bifur_IRC_Cartesians_noMW_output/new_data/bifur_traj2_Cartesians point 182
C 0.06537 0.80753 1.02036
 C 0.06660 0.80853 -1.02075
 C -0.34427 1.40548 0.00032
 C -0.07396 -0.51953 1.61135
 C -0.07377 -0.51878 -1.61059
 F 0.50173 1.55718 1.84594
 F 0.50537 1.55884 -1.84929
 H -0.92700 -1.03031 1.22642
 H -0.92669 -1.02957 -1.22496
 H 0.79099 -1.10038 1.41325
 H 0.79093 -1.09978 -1.41302
 H -0.18745 -0.41993 2.65222
 H -0.18785 -0.41929 -2.65124
13
bifur_IRC_Cartesians_noMW_output/new_data/bifur_traj2_Cartesians point 183
C 0.06536 0.80763 1.02028
 C 0.06660 0.80863 -1.02067
 C -0.34445 1.40578 0.00032
 C -0.07398 -0.51958 1.61109
 C -0.07378 -0.51884 -1.61033
 F 0.50187 1.55727 1.84600
 F 0.50552 1.55893 -1.84934
 H -0.92700 -1.03036 1.22603
 H -0.92669 -1.02962 -1.22457
 H 0.79103 -1.10038 1.41294
 H 0.79097 -1.09978 -1.41271
 H -0.18754 -0.42016 2.65204
 H -0.18793 -0.41951 -2.65106
13
bifur_IRC_Cartesians_noMW_output/new_data/bifur_traj2_Cartesians point 184
C 0.06538 0.80709 1.02074
 C 0.06661 0.80808 -1.02113
 C -0.34347 1.40416 0.00032
 C -0.07391 -0.51928 1.61248
 C -0.07371 -0.51853 -1.61172
 F 0.50109 1.55677 1.84569
 F 0.50471 1.55843 -1.84904
 H -0.92701 -1.03006 1.22815
 H -0.92669 -1.02933 -1.22670
 H 0.79081 -1.10036 1.41464
 H 0.79074 -1.09976 -1.41441
 H -0.18708 -0.41893 2.65305
 H -0.18747 -0.41829 -2.65207
13
bifur_IRC_Cartesians_noMW_output/new_data/bifur_traj2_Cartesians point 185
C 0.06544 0.80553 1.02207
 C 0.06665 0.80652 -1.02246
 C -0.34062 1.39949 0.00032
 C -0.07372 -0.51839 1.61648
 C -0.07352 -0.51765 -1.61572
 F 0.49881 1.55532 1.84481
 F 0.50236 1.55699 -1.84815
 H -0.92703 -1.02920 1.23428
 H -0.92671 -1.02847 -1.23285
 H 0.79014 -1.10030 1.41954
 H 0.79008 -1.09970 -1.41929
 H -0.18576 -0.41539 2.65598
 H -0.18613 -0.41475 -2.65500
13
bifur_IRC_Cartesians_noMW_output/new_data/bifur_traj2_Cartesians point 186
C 0.06553 0.80283 1.02437
 C 0.06670 0.80382 -1.02476
 C -0.33571 1.39142 0.00031
 C -0.07340 -0.51687 1.62339
 C -0.07319 -0.51613 -1.62263
 F 0.49488 1.55281 1.84328
 F 0.49830 1.55449 -1.84661
 H -0.92706 -1.02770 1.24487
 H -0.92673 -1.02698 -1.24347
 H 0.78900 -1.10020 1.42801
 H 0.78895 -1.09960 -1.42774
 H -0.18348 -0.40926 2.66103
 H -0.18381 -0.40863 -2.66005
13
bifur_IRC_Cartesians_noMW_output/new_data/bifur_traj2_Cartesians point 187
C 0.06565 0.79947 1.02724
 C 0.06677 0.80046 -1.02763
 C -0.32960 1.38137 0.00031
 C -0.07299 -0.51497 1.63200
 C -0.07278 -0.51423 -1.63124
 F 0.48998 1.54969 1.84137
 F 0.49325 1.55139 -1.84470
 H -0.92710 -1.02584 1.25805
 H -0.92675 -1.02513 -1.25669
 H 0.78758 -1.10008 1.43856
 H 0.78753 -1.09947 -1.43825
 H -0.18064 -0.40164 2.66733
 H -0.18092 -0.40102 -2.66634
13
bifur_IRC_Cartesians_noMW_output/new_data/bifur_traj2_Cartesians point 188
C 0.06565 0.79947 1.02724
 C 0.06677 0.80046 -1.02763
 C -0.32960 1.38137 0.00031
 C -0.07299 -0.51497 1.63200
 C -0.07278 -0.51423 -1.63124
 F 0.48998 1.54969 1.84137
 F 0.49325 1.55139 -1.84470
 H -0.92710 -1.02584 1.25805
 H -0.92675 -1.02513 -1.25669
 H 0.78758 -1.10008 1.43856
 H 0.78753 -1.09947 -1.43825
 H -0.18064 -0.40164 2.66733
 H -0.18092 -0.40102 -2.66634
13
bifur_IRC_Cartesians_noMW_output/new_data/bifur_traj2_Cartesians point 189
C 0.06585 0.79353 1.03230
 C 0.06690 0.79453 -1.03269
 C -0.31879 1.36361 0.00031
 C -0.07228 -0.51161 1.64720
 C -0.07205 -0.51089 -1.64645
 F 0.48133 1.54418 1.83801
 F 0.48433 1.54590 -1.84133
 H -0.92717 -1.02256 1.28134
 H -0.92679 -1.02186 -1.28005
 H 0.78507 -1.09985 1.45720
 H 0.78503 -1.09924 -1.45682
 H -0.17562 -0.38817 2.67845
 H -0.17582 -0.38757 -2.67746
13
bifur_IRC_Cartesians_noMW_output/new_data/bifur_traj2_Cartesians point 190
C 0.06592 0.79176 1.03380
 C 0.06693 0.79276 -1.03420
 C -0.31558 1.35833 0.00031
 C -0.07207 -0.51061 1.65172
 C -0.07183 -0.50989 -1.65097
 F 0.47876 1.54253 1.83701
 F 0.48167 1.54427 -1.84033
 H -0.92719 -1.02158 1.28826
 H -0.92680 -1.02089 -1.28700
 H 0.78432 -1.09978 1.46274
 H 0.78428 -1.09918 -1.46234
 H -0.17412 -0.38417 2.68176
 H -0.17430 -0.38357 -2.68077
13
bifur_IRC_Cartesians_noMW_output/new_data/bifur_traj2_Cartesians point 191
C 0.06595 0.79076 1.03465
 C 0.06696 0.79177 -1.03505
 C -0.31377 1.35536 0.00031
 C -0.07195 -0.51005 1.65427
 C -0.07171 -0.50933 -1.65352
 F 0.47731 1.54161 1.83645
 F 0.48018 1.54335 -1.83976
 H -0.92720 -1.02103 1.29217
 H -0.92681 -1.02034 -1.29092
 H 0.78390 -1.09975 1.46586
 H 0.78386 -1.09914 -1.46545
 H -0.17328 -0.38191 2.68363
 H -0.17344 -0.38131 -2.68263
13
bifur_IRC_Cartesians_noMW_output/new_data/bifur_traj2_Cartesians point 192
C 0.06596 0.79037 1.03499
 C 0.06696 0.79137 -1.03539
 C -0.31305 1.35418 0.00031
 C -0.07190 -0.50982 1.65529
 C -0.07166 -0.50911 -1.65454
 F 0.47673 1.54124 1.83623
 F 0.47958 1.54298 -1.83954
 H -0.92720 -1.02081 1.29372
 H -0.92681 -1.02012 -1.29247
 H 0.78374 -1.09973 1.46710
 H 0.78370 -1.09912 -1.46669
 H -0.17295 -0.38101 2.68437
 H -0.17310 -0.38042 -2.68337
13
bifur_IRC_Cartesians_noMW_output/new_data/bifur_traj2_Cartesians point 193
C 0.06596 0.79051 1.03487
 C 0.06696 0.79151 -1.03527
 C -0.31330 1.35459 0.00031
 C -0.07192 -0.50990 1.65493
 C -0.07167 -0.50918 -1.65418
 F 0.47693 1.54137 1.83630
 F 0.47979 1.54311 -1.83961
 H -0.92720 -1.02088 1.29318
 H -0.92681 -1.02020 -1.29193
 H 0.78379 -1.09974 1.46667
 H 0.78375 -1.09913 -1.46626
 H -0.17306 -0.38132 2.68411
 H -0.17322 -0.38073 -2.68312
13
bifur_IRC_Cartesians_noMW_output/new_data/bifur_traj2_Cartesians point 194
C 0.06593 0.79124 1.03424
 C 0.06695 0.79224 -1.03464
 C -0.31464 1.35679 0.00031
 C -0.07200 -0.51032 1.65305
 C -0.07176 -0.50960 -1.65230
 F 0.47801 1.54206 1.83672
 F 0.48090 1.54379 -1.84003
 H -0.92719 -1.02129 1.29029
 H -0.92681 -1.02060 -1.28903
 H 0.78411 -1.09976 1.46436
 H 0.78407 -1.09916 -1.46395
 H -0.17369 -0.38300 2.68273
 H -0.17385 -0.38240 -2.68174
13
bifur_IRC_Cartesians_noMW_output/new_data/bifur_traj2_Cartesians point 195
C 0.06589 0.79238 1.03327
 C 0.06692 0.79338 -1.03367
 C -0.31672 1.36020 0.00031
 C -0.07214 -0.51096 1.65013
 C -0.07190 -0.51024 -1.64938
 F 0.47967 1.54311 1.83737
 F 0.48261 1.54484 -1.84068
 H -0.92718 -1.02192 1.28582
 H -0.92680 -1.02123 -1.28455
 H 0.78459 -1.09981 1.46078
 H 0.78455 -1.09920 -1.46039
 H -0.17465 -0.38558 2.68059
 H -0.17483 -0.38498 -2.67960
13
bifur_IRC_Cartesians_noMW_output/new_data/bifur_traj2_Cartesians point 196
C 0.06586 0.79343 1.03238
 C 0.06690 0.79443 -1.03278
 C -0.31861 1.36332 0.00031
 C -0.07227 -0.51155 1.64745
 C -0.07203 -0.51083 -1.64670
 F 0.48119 1.54408 1.83796
 F 0.48418 1.54581 -1.84127
 H -0.92717 -1.02250 1.28172
 H -0.92679 -1.02180 -1.28044
 H 0.78503 -1.09985 1.45750
 H 0.78499 -1.09924 -1.45713
 H -0.17553 -0.38795 2.67864
 H -0.17573 -0.38734 -2.67765
13
bifur_IRC_Cartesians_noMW_output/new_data/bifur_traj2_Cartesians point 197
C 0.06583 0.79413 1.03178
 C 0.06688 0.79513 -1.03217
 C -0.31990 1.36543 0.00031
 C -0.07235 -0.51195 1.64564
 C -0.07212 -0.51123 -1.64489
 F 0.48222 1.54474 1.83836
 F 0.48524 1.54646 -1.84168
 H -0.92716 -1.02289 1.27895
 H -0.92679 -1.02219 -1.27766
 H 0.78533 -1.09987 1.45529
 H 0.78528 -1.09927 -1.45491
 H -0.17613 -0.38955 2.67731
 H -0.17634 -0.38895 -2.67632
13
bifur_IRC_Cartesians_noMW_output/new_data/bifur_traj2_Cartesians point 198
C 0.06583 0.79434 1.03160
 C 0.06688 0.79534 -1.03200
 C -0.32027 1.36604 0.00031
 C -0.07238 -0.51207 1.64512
 C -0.07215 -0.51134 -1.64437
 F 0.48251 1.54493 1.83847
 F 0.48555 1.54665 -1.84179
 H -0.92716 -1.02301 1.27815
 H -0.92679 -1.02230 -1.27686
 H 0.78541 -1.09988 1.45465
 H 0.78537 -1.09928 -1.45428
 H -0.17630 -0.39001 2.67693
 H -0.17651 -0.38941 -2.67594
13
bifur_IRC_Cartesians_noMW_output/new_data/bifur_traj2_Cartesians point 199
C 0.06583 0.79434 1.03160
 C 0.06688 0.79534 -1.03200
 C -0.32027 1.36604 0.00031
 C -0.07238 -0.51207 1.64512
 C -0.07215 -0.51134 -1.64437
 F 0.48251 1.54493 1.83847
 F 0.48555 1.54665 -1.84179
 H -0.92716 -1.02301 1.27815
 H -0.92679 -1.02230 -1.27686
 H 0.78541 -1.09988 1.45465
 H 0.78537 -1.09928 -1.45428
 H -0.17630 -0.39001 2.67693
 H -0.17651 -0.38941 -2.67594
13
bifur_IRC_Cartesians_noMW_output/new_data/bifur_traj2_Cartesians point 200
C 0.06587 0.79304 1.03271
 C 0.06691 0.79404 -1.03311
 C -0.31790 1.36215 0.00031
 C -0.07222 -0.51133 1.64846
 C -0.07198 -0.51061 -1.64771
 F 0.48062 1.54372 1.83774
 F 0.48359 1.54545 -1.84105
 H -0.92717 -1.02228 1.28326
 H -0.92680 -1.02159 -1.28198
 H 0.78486 -1.09983 1.45873
 H 0.78482 -1.09923 -1.45835
 H -0.17520 -0.38706 2.67937
 H -0.17539 -0.38646 -2.67838
13
bifur_IRC_Cartesians_noMW_output/new_data/bifur_traj2_Cartesians point 201
C 0.06590 0.79233 1.03332
 C 0.06692 0.79333 -1.03371
 C -0.31662 1.36004 0.00031
 C -0.07213 -0.51093 1.65027
 C -0.07190 -0.51021 -1.64952
 F 0.47959 1.54306 1.83734
 F 0.48253 1.54479 -1.84065
 H -0.92718 -1.02189 1.28603
 H -0.92680 -1.02120 -1.28476
 H 0.78456 -1.09981 1.46095
 H 0.78452 -1.09920 -1.46056
 H -0.17460 -0.38546 2.68070
 H -0.17479 -0.38486 -2.67970
13
bifur_IRC_Cartesians_noMW_output/new_data/bifur_traj2_Cartesians point 202
C 0.06588 0.79268 1.03302
 C 0.06692 0.79368 -1.03341
 C -0.31726 1.36109 0.00031
 C -0.07218 -0.51113 1.64936
 C -0.07194 -0.51041 -1.64861
 F 0.48010 1.54339 1.83754
 F 0.48306 1.54512 -1.84085
 H -0.92718 -1.02209 1.28465
 H -0.92680 -1.02139 -1.28337
 H 0.78471 -1.09982 1.45984
 H 0.78467 -1.09921 -1.45946
 H -0.17490 -0.38626 2.68003
 H -0.17509 -0.38566 -2.67904
13
bifur_IRC_Cartesians_noMW_output/new_data/bifur_traj2_Cartesians point 203
C 0.06583 0.79413 1.03178
 C 0.06688 0.79513 -1.03218
 C -0.31989 1.36541 0.00031
 C -0.07235 -0.51195 1.64566
 C -0.07212 -0.51123 -1.64491
 F 0.48221 1.54473 1.83835
 F 0.48523 1.54646 -1.84167
 H -0.92716 -1.02289 1.27898
 H -0.92679 -1.02219 -1.27768
 H 0.78533 -1.09987 1.45531
 H 0.78528 -1.09927 -1.45493
 H -0.17613 -0.38954 2.67733
 H -0.17633 -0.38893 -2.67634
13
bifur_IRC_Cartesians_noMW_output/new_data/bifur_traj2_Cartesians point 204
C 0.06577 0.79604 1.03016
 C 0.06684 0.79704 -1.03055
 C -0.32336 1.37112 0.00031
 C -0.07258 -0.51303 1.64077
 C -0.07235 -0.51230 -1.64002
 F 0.48499 1.54651 1.83943
 F 0.48810 1.54822 -1.84276
 H -0.92714 -1.02395 1.27149
 H -0.92677 -1.02324 -1.27017
 H 0.78613 -1.09995 1.44931
 H 0.78609 -1.09934 -1.44896
 H -0.17774 -0.39387 2.67375
 H -0.17797 -0.39326 -2.67276
13
bifur_IRC_Cartesians_noMW_output/new_data/bifur_traj2_Cartesians point 205
C 0.06570 0.79807 1.02843
 C 0.06680 0.79906 -1.02882
 C -0.32705 1.37719 0.00031
 C -0.07283 -0.51417 1.63558
 C -0.07260 -0.51345 -1.63482
 F 0.48794 1.54839 1.84058
 F 0.49115 1.55009 -1.84391
 H -0.92711 -1.02507 1.26353
 H -0.92676 -1.02436 -1.26219
 H 0.78699 -1.10002 1.44295
 H 0.78694 -1.09942 -1.44262
 H -0.17945 -0.39847 2.66995
 H -0.17972 -0.39785 -2.66896
13
bifur_IRC_Cartesians_noMW_output/new_data/bifur_traj2_Cartesians point 206
C 0.06562 0.80015 1.02665
 C 0.06676 0.80115 -1.02705
 C -0.33084 1.38341 0.00031
 C -0.07308 -0.51535 1.63025
 C -0.07286 -0.51462 -1.62949
 F 0.49098 1.55033 1.84176
 F 0.49428 1.55202 -1.84509
 H -0.92709 -1.02622 1.25537
 H -0.92674 -1.02550 -1.25401
 H 0.78787 -1.10010 1.43642
 H 0.78782 -1.09950 -1.43611
 H -0.18121 -0.40319 2.66605
 H -0.18150 -0.40256 -2.66507
13
bifur_IRC_Cartesians_noMW_output/new_data/bifur_traj2_Cartesians point 207
C 0.06555 0.80239 1.02475
 C 0.06671 0.80338 -1.02514
 C -0.33491 1.39010 0.00031
 C -0.07334 -0.51662 1.62452
 C -0.07314 -0.51588 -1.62376
 F 0.49423 1.55240 1.84303
 F 0.49764 1.55408 -1.84636
 H -0.92706 -1.02746 1.24660
 H -0.92673 -1.02674 -1.24520
 H 0.78882 -1.10019 1.42940
 H 0.78876 -1.09958 -1.42911
 H -0.18310 -0.40826 2.66186
 H -0.18343 -0.40763 -2.66088
13
bifur_IRC_Cartesians_noMW_output/new_data/bifur_traj2_Cartesians point 208
C 0.06546 0.80499 1.02253
 C 0.06666 0.80599 -1.02292
 C -0.33965 1.39789 0.00031
 C -0.07366 -0.51809 1.61785
 C -0.07346 -0.51735 -1.61709
 F 0.49803 1.55482 1.84450
 F 0.50156 1.55649 -1.84784
 H -0.92703 -1.02890 1.23638
 H -0.92671 -1.02817 -1.23496
 H 0.78992 -1.10028 1.42122
 H 0.78986 -1.09968 -1.42097
 H -0.18531 -0.41417 2.65698
 H -0.18567 -0.41353 -2.65600
13
bifur_IRC_Cartesians_noMW_output/new_data/bifur_traj2_Cartesians point 209
C 0.06535 0.80793 1.02002
 C 0.06660 0.80893 -1.02041
 C -0.34500 1.40668 0.00032
 C -0.07401 -0.51975 1.61032
 C -0.07382 -0.51901 -1.60956
 F 0.50231 1.55755 1.84617
 F 0.50598 1.55921 -1.84952
 H -0.92700 -1.03053 1.22485
 H -0.92669 -1.02979 -1.22339
 H 0.79116 -1.10040 1.41200
 H 0.79110 -1.09979 -1.41177
 H -0.18779 -0.42084 2.65147
 H -0.18819 -0.42019 -2.65049
13
bifur_IRC_Cartesians_noMW_output/new_data/bifur_traj2_Cartesians point 210
C 0.06535 0.80793 1.02002
 C 0.06660 0.80893 -1.02041
 C -0.34500 1.40668 0.00032
 C -0.07401 -0.51975 1.61032
 C -0.07382 -0.51901 -1.60956
 F 0.50231 1.55756 1.84617
 F 0.50598 1.55921 -1.84952
 H -0.92700 -1.03053 1.22485
 H -0.92669 -1.02979 -1.22339
 H 0.79116 -1.10040 1.41199
 H 0.79110 -1.09979 -1.41177
 H -0.18779 -0.42084 2.65147
 H -0.18819 -0.42020 -2.65049
13
bifur_IRC_Cartesians_noMW_output/new_data/bifur_traj2_Cartesians point 211
C 0.06517 0.81333 1.01542
 C 0.06648 0.81432 -1.01581
 C -0.35481 1.42281 0.00032
 C -0.07466 -0.52280 1.59651
 C -0.07448 -0.52205 -1.59574
 F 0.51017 1.56257 1.84922
 F 0.51408 1.56419 -1.85258
 H -0.92693 -1.03351 1.20369
 H -0.92665 -1.03276 -1.20217
 H 0.79344 -1.10060 1.39507
 H 0.79337 -1.10000 -1.39490
 H -0.19235 -0.43308 2.64136
 H -0.19283 -0.43241 -2.64039
13
bifur_IRC_Cartesians_noMW_output/new_data/bifur_traj2_Cartesians point 212
C 0.06510 0.81530 1.01375
 C 0.06644 0.81628 -1.01414
 C -0.35839 1.42869 0.00032
 C -0.07490 -0.52391 1.59148
 C -0.07472 -0.52316 -1.59071
 F 0.51303 1.56439 1.85033
 F 0.51704 1.56601 -1.85370
 H -0.92691 -1.03460 1.19599
 H -0.92664 -1.03384 -1.19443
 H 0.79427 -1.10067 1.38890
 H 0.79420 -1.10008 -1.38875
 H -0.19401 -0.43754 2.63768
 H -0.19452 -0.43687 -2.63671
13
bifur_IRC_Cartesians_noMW_output/new_data/bifur_traj2_Cartesians point 213
C 0.06506 0.81653 1.01270
 C 0.06642 0.81752 -1.01309
 C -0.36063 1.43237 0.00032
 C -0.07505 -0.52461 1.58832
 C -0.07488 -0.52385 -1.58756
 F 0.51483 1.56554 1.85103
 F 0.51889 1.56715 -1.85440
 H -0.92690 -1.03528 1.19116
 H -0.92663 -1.03452 -1.18959
 H 0.79479 -1.10072 1.38503
 H 0.79472 -1.10012 -1.38490
 H -0.19505 -0.44033 2.63538
 H -0.19557 -0.43966 -2.63441
13
bifur_IRC_Cartesians_noMW_output/new_data/bifur_traj2_Cartesians point 214
C 0.06504 0.81697 1.01232
 C 0.06641 0.81796 -1.01271
 C -0.36144 1.43369 0.00032
 C -0.07510 -0.52486 1.58719
 C -0.07493 -0.52410 -1.58642
 F 0.51547 1.56595 1.85128
 F 0.51956 1.56756 -1.85465
 H -0.92689 -1.03553 1.18942
 H -0.92662 -1.03476 -1.18784
 H 0.79498 -1.10074 1.38364
 H 0.79491 -1.10014 -1.38352
 H -0.19543 -0.44134 2.63455
 H -0.19596 -0.44066 -2.63358
13
bifur_IRC_Cartesians_noMW_output/new_data/bifur_traj2_Cartesians point 215
C 0.06505 0.81683 1.01244
 C 0.06641 0.81782 -1.01283
 C -0.36119 1.43328 0.00032
 C -0.07508 -0.52478 1.58754
 C -0.07491 -0.52402 -1.58677
 F 0.51527 1.56582 1.85120
 F 0.51935 1.56743 -1.85457
 H -0.92689 -1.03545 1.18996
 H -0.92662 -1.03469 -1.18839
 H 0.79492 -1.10073 1.38407
 H 0.79485 -1.10014 -1.38395
 H -0.19531 -0.44102 2.63480
 H -0.19584 -0.44035 -2.63384
13
bifur_IRC_Cartesians_noMW_output/new_data/bifur_traj2_Cartesians point 216
C 0.06506 0.81655 1.01268
 C 0.06642 0.81754 -1.01307
 C -0.36067 1.43244 0.00032
 C -0.07505 -0.52462 1.58826
 C -0.07488 -0.52387 -1.58750
 F 0.51486 1.56556 1.85104
 F 0.51893 1.56717 -1.85441
 H -0.92690 -1.03530 1.19106
 H -0.92663 -1.03453 -1.18950
 H 0.79480 -1.10072 1.38496
 H 0.79473 -1.10012 -1.38483
 H -0.19507 -0.44038 2.63533
 H -0.19559 -0.43971 -2.63436
13
bifur_IRC_Cartesians_noMW_output/new_data/bifur_traj2_Cartesians point 217
C 0.06506 0.81641 1.01280
 C 0.06642 0.81740 -1.01319
 C -0.36041 1.43201 0.00032
 C -0.07503 -0.52454 1.58863
 C -0.07486 -0.52379 -1.58786
 F 0.51465 1.56543 1.85096
 F 0.51871 1.56704 -1.85433
 H -0.92690 -1.03522 1.19162
 H -0.92663 -1.03445 -1.19006
 H 0.79474 -1.10072 1.38541
 H 0.79467 -1.10012 -1.38527
 H -0.19495 -0.44006 2.63560
 H -0.19547 -0.43939 -2.63463
13
bifur_IRC_Cartesians_noMW_output/new_data/bifur_traj2_Cartesians point 218
C 0.06506 0.81628 1.01291
 C 0.06642 0.81727 -1.01329
 C -0.36018 1.43164 0.00032
 C -0.07502 -0.52447 1.58895
 C -0.07485 -0.52371 -1.58818
 F 0.51447 1.56531 1.85089
 F 0.51852 1.56692 -1.85426
 H -0.92690 -1.03515 1.19212
 H -0.92663 -1.03439 -1.19055
 H 0.79469 -1.10071 1.38580
 H 0.79462 -1.10011 -1.38567
 H -0.19484 -0.43977 2.63584
 H -0.19536 -0.43910 -2.63487
13
bifur_IRC_Cartesians_noMW_output/new_data/bifur_traj2_Cartesians point 219
C 0.06507 0.81605 1.01310
 C 0.06643 0.81704 -1.01349
 C -0.35977 1.43095 0.00032
 C -0.07499 -0.52434 1.58954
 C -0.07482 -0.52359 -1.58877
 F 0.51414 1.56510 1.85076
 F 0.51818 1.56671 -1.85413
 H -0.92690 -1.03502 1.19301
 H -0.92663 -1.03426 -1.19145
 H 0.79459 -1.10070 1.38652
 H 0.79452 -1.10011 -1.38638
 H -0.19465 -0.43926 2.63626
 H -0.19517 -0.43858 -2.63529
13
bifur_IRC_Cartesians_noMW_output/new_data/bifur_traj2_Cartesians point 220
C 0.06508 0.81576 1.01336
 C 0.06643 0.81674 -1.01374
 C -0.35923 1.43006 0.00032
 C -0.07495 -0.52417 1.59030
 C -0.07478 -0.52342 -1.58953
 F 0.51370 1.56482 1.85059
 F 0.51773 1.56643 -1.85396
 H -0.92691 -1.03486 1.19419
 H -0.92663 -1.03410 -1.19263
 H 0.79447 -1.10069 1.38746
 H 0.79439 -1.10009 -1.38732
 H -0.19440 -0.43858 2.63682
 H -0.19491 -0.43791 -2.63585
13
bifur_IRC_Cartesians_noMW_output/new_data/bifur_traj2_Cartesians point 221
C 0.06508 0.81575 1.01336
 C 0.06643 0.81674 -1.01375
 C -0.35922 1.43006 0.00032
 C -0.07495 -0.52417 1.59030
 C -0.07478 -0.52342 -1.58954
 F 0.51370 1.56482 1.85059
 F 0.51773 1.56643 -1.85396
 H -0.92691 -1.03486 1.19419
 H -0.92663 -1.03409 -1.19263
 H 0.79447 -1.10069 1.38746
 H 0.79439 -1.10009 -1.38732
 H -0.19440 -0.43858 2.63682
 H -0.19491 -0.43790 -2.63586
13
bifur_IRC_Cartesians_noMW_output/new_data/bifur_traj2_Cartesians point 222
C 0.06509 0.81556 1.01352
 C 0.06644 0.81655 -1.01391
 C -0.35887 1.42948 0.00032
 C -0.07493 -0.52406 1.59080
 C -0.07476 -0.52331 -1.59003
 F 0.51342 1.56464 1.85048
 F 0.51744 1.56625 -1.85385
 H -0.92691 -1.03475 1.19494
 H -0.92663 -1.03399 -1.19339
 H 0.79439 -1.10068 1.38806
 H 0.79431 -1.10009 -1.38792
 H -0.19424 -0.43814 2.63718
 H -0.19475 -0.43747 -2.63621
13
bifur_IRC_Cartesians_noMW_output/new_data/bifur_traj2_Cartesians point 223
C 0.06508 0.81574 1.01337
 C 0.06643 0.81673 -1.01376
 C -0.35919 1.43000 0.00032
 C -0.07495 -0.52416 1.59035
 C -0.07478 -0.52341 -1.58958
 F 0.51368 1.56480 1.85058
 F 0.51770 1.56642 -1.85395
 H -0.92691 -1.03485 1.19426
 H -0.92663 -1.03408 -1.19270
 H 0.79446 -1.10069 1.38752
 H 0.79439 -1.10009 -1.38738
 H -0.19438 -0.43854 2.63686
 H -0.19489 -0.43786 -2.63589
13
bifur_IRC_Cartesians_noMW_output/new_data/bifur_traj2_Cartesians point 224
C 0.06509 0.81566 1.01344
 C 0.06643 0.81665 -1.01382
 C -0.35906 1.42978 0.00032
 C -0.07494 -0.52412 1.59054
 C -0.07477 -0.52336 -1.58977
 F 0.51357 1.56473 1.85054
 F 0.51759 1.56635 -1.85391
 H -0.92691 -1.03481 1.19455
 H -0.92663 -1.03404 -1.19299
 H 0.79443 -1.10069 1.38775
 H 0.79435 -1.10009 -1.38761
 H -0.19432 -0.43837 2.63700
 H -0.19483 -0.43770 -2.63603
13
bifur_IRC_Cartesians_noMW_output/new_data/bifur_traj2_Cartesians point 225
C 0.06511 0.81510 1.01392
 C 0.06645 0.81609 -1.01430
 C -0.35803 1.42809 0.00032
 C -0.07487 -0.52380 1.59198
 C -0.07470 -0.52305 -1.59122
 F 0.51275 1.56421 1.85022
 F 0.51674 1.56583 -1.85359
 H -0.92691 -1.03449 1.19676
 H -0.92664 -1.03373 -1.19521
 H 0.79419 -1.10067 1.38952
 H 0.79412 -1.10007 -1.38937
 H -0.19384 -0.43709 2.63805
 H -0.19435 -0.43642 -2.63708
13
bifur_IRC_Cartesians_noMW_output/new_data/bifur_traj2_Cartesians point 226
C 0.06514 0.81398 1.01487
 C 0.06647 0.81497 -1.01526
 C -0.35599 1.42474 0.00032
 C -0.07474 -0.52317 1.59486
 C -0.07456 -0.52241 -1.59409
 F 0.51111 1.56317 1.84959
 F 0.51506 1.56479 -1.85295
 H -0.92693 -1.03387 1.20116
 H -0.92664 -1.03312 -1.19962
 H 0.79372 -1.10062 1.39304
 H 0.79364 -1.10003 -1.39288
 H -0.19290 -0.43454 2.64015
 H -0.19338 -0.43388 -2.63918
13
bifur_IRC_Cartesians_noMW_output/new_data/bifur_traj2_Cartesians point 227
C 0.06520 0.81241 1.01621
 C 0.06650 0.81340 -1.01660
 C -0.35313 1.42005 0.00032
 C -0.07455 -0.52228 1.59887
 C -0.07437 -0.52153 -1.59811
 F 0.50883 1.56171 1.84870
 F 0.51270 1.56334 -1.85206
 H -0.92695 -1.03300 1.20731
 H -0.92666 -1.03225 -1.20580
 H 0.79305 -1.10056 1.39796
 H 0.79298 -1.09997 -1.39779
 H -0.19157 -0.43098 2.64309
 H -0.19203 -0.43032 -2.64212
13
bifur_IRC_Cartesians_noMW_output/new_data/bifur_traj2_Cartesians point 228
C 0.06526 0.81068 1.01768
 C 0.06654 0.81167 -1.01807
 C -0.34999 1.41488 0.00032
 C -0.07434 -0.52130 1.60330
 C -0.07416 -0.52056 -1.60253
 F 0.50631 1.56010 1.84772
 F 0.51010 1.56174 -1.85108
 H -0.92697 -1.03205 1.21409
 H -0.92667 -1.03130 -1.21259
 H 0.79232 -1.10050 1.40338
 H 0.79225 -1.09990 -1.40319
 H -0.19011 -0.42707 2.64633
 H -0.19055 -0.42641 -2.64536
13
bifur_IRC_Cartesians_noMW_output/new_data/bifur_traj2_Cartesians point 229
C 0.06531 0.80935 1.01882
 C 0.06657 0.81034 -1.01921
 C -0.34757 1.41090 0.00032
 C -0.07418 -0.52055 1.60671
 C -0.07399 -0.51980 -1.60594
 F 0.50437 1.55887 1.84697
 F 0.50810 1.56051 -1.85032
 H -0.92698 -1.03131 1.21931
 H -0.92668 -1.03057 -1.21783
 H 0.79176 -1.10045 1.40756
 H 0.79169 -1.09985 -1.40736
 H -0.18898 -0.42405 2.64883
 H -0.18941 -0.42339 -2.64785
13
bifur_IRC_Cartesians_noMW_output/new_data/bifur_traj2_Cartesians point 230
C 0.06532 0.80896 1.01915
 C 0.06657 0.80995 -1.01954
 C -0.34686 1.40974 0.00032
 C -0.07414 -0.52033 1.60771
 C -0.07394 -0.51958 -1.60694
 F 0.50380 1.55850 1.84675
 F 0.50751 1.56015 -1.85010
 H -0.92699 -1.03109 1.22084
 H -0.92668 -1.03035 -1.21937
 H 0.79159 -1.10043 1.40879
 H 0.79153 -1.09983 -1.40858
 H -0.18865 -0.42316 2.64956
 H -0.18907 -0.42251 -2.64858
13
bifur_IRC_Cartesians_noMW_output/new_data/bifur_traj2_Cartesians point 231
C 0.06531 0.80920 1.01894
 C 0.06657 0.81019 -1.01933
 C -0.34730 1.41047 0.00032
 C -0.07416 -0.52047 1.60708
 C -0.07397 -0.51972 -1.60632
 F 0.50416 1.55873 1.84688
 F 0.50788 1.56038 -1.85024
 H -0.92698 -1.03123 1.21988
 H -0.92668 -1.03049 -1.21841
 H 0.79170 -1.10044 1.40802
 H 0.79163 -1.09984 -1.40781
 H -0.18886 -0.42371 2.64910
 H -0.18928 -0.42306 -2.64812
13
bifur_IRC_Cartesians_noMW_output/new_data/bifur_traj2_Cartesians point 232
C 0.06531 0.80920 1.01894
 C 0.06657 0.81019 -1.01933
 C -0.34730 1.41046 0.00032
 C -0.07416 -0.52047 1.60708
 C -0.07397 -0.51972 -1.60632
 F 0.50416 1.55873 1.84688
 F 0.50788 1.56038 -1.85023
 H -0.92698 -1.03123 1.21989
 H -0.92668 -1.03049 -1.21841
 H 0.79170 -1.10044 1.40802
 H 0.79163 -1.09984 -1.40781
 H -0.18886 -0.42371 2.64910
 H -0.18928 -0.42306 -2.64812
13
bifur_IRC_Cartesians_noMW_output/new_data/bifur_traj2_Cartesians point 233
C 0.06528 0.80995 1.01831
 C 0.06655 0.81094 -1.01869
 C -0.34866 1.41270 0.00032
 C -0.07425 -0.52089 1.60517
 C -0.07407 -0.52014 -1.60440
 F 0.50525 1.55943 1.84731
 F 0.50900 1.56107 -1.85066
 H -0.92697 -1.03164 1.21695
 H -0.92667 -1.03090 -1.21547
 H 0.79201 -1.10047 1.40568
 H 0.79195 -1.09987 -1.40547
 H -0.18949 -0.42541 2.64770
 H -0.18992 -0.42476 -2.64672
13
bifur_IRC_Cartesians_noMW_output/new_data/bifur_traj2_Cartesians point 234
C 0.06527 0.81028 1.01803
 C 0.06655 0.81127 -1.01842
 C -0.34926 1.41368 0.00032
 C -0.07429 -0.52107 1.60433
 C -0.07411 -0.52033 -1.60357
 F 0.50572 1.55973 1.84749
 F 0.50949 1.56137 -1.85085
 H -0.92697 -1.03182 1.21567
 H -0.92667 -1.03108 -1.21418
 H 0.79215 -1.10048 1.40465
 H 0.79208 -1.09988 -1.40445
 H -0.18977 -0.42615 2.64709
 H -0.19020 -0.42550 -2.64611
13
bifur_IRC_Cartesians_noMW_output/new_data/bifur_traj2_Cartesians point 235
C 0.06526 0.81071 1.01766
 C 0.06654 0.81170 -1.01805
 C -0.35005 1.41498 0.00032
 C -0.07435 -0.52132 1.60322
 C -0.07416 -0.52057 -1.60246
 F 0.50635 1.56013 1.84774
 F 0.51015 1.56177 -1.85109
 H -0.92696 -1.03206 1.21397
 H -0.92667 -1.03132 -1.21247
 H 0.79233 -1.10050 1.40329
 H 0.79227 -1.09990 -1.40310
 H -0.19014 -0.42714 2.64627
 H -0.19058 -0.42648 -2.64530
13
bifur_IRC_Cartesians_noMW_output/new_data/bifur_traj2_Cartesians point 236
C 0.06523 0.81155 1.01694
 C 0.06652 0.81254 -1.01733
 C -0.35157 1.41748 0.00032
 C -0.07445 -0.52179 1.60108
 C -0.07426 -0.52104 -1.60031
 F 0.50757 1.56091 1.84821
 F 0.51140 1.56254 -1.85157
 H -0.92696 -1.03253 1.21069
 H -0.92666 -1.03178 -1.20918
 H 0.79269 -1.10053 1.40066
 H 0.79262 -1.09993 -1.40048
 H -0.19084 -0.42903 2.64471
 H -0.19129 -0.42837 -2.64373
13
bifur_IRC_Cartesians_noMW_output/new_data/bifur_traj2_Cartesians point 237
C 0.06518 0.81281 1.01587
 C 0.06649 0.81380 -1.01625
 C -0.35387 1.42126 0.00032
 C -0.07460 -0.52251 1.59784
 C -0.07442 -0.52176 -1.59707
 F 0.50941 1.56208 1.84893
 F 0.51330 1.56371 -1.85229
 H -0.92694 -1.03323 1.20573
 H -0.92665 -1.03247 -1.20421
 H 0.79322 -1.10058 1.39670
 H 0.79315 -1.09998 -1.39653
 H -0.19191 -0.43190 2.64234
 H -0.19238 -0.43124 -2.64137
13
bifur_IRC_Cartesians_noMW_output/new_data/bifur_traj2_Cartesians point 238
C 0.06514 0.81405 1.01481
 C 0.06647 0.81504 -1.01519
 C -0.35613 1.42497 0.00032
 C -0.07475 -0.52321 1.59466
 C -0.07457 -0.52246 -1.59389
 F 0.51123 1.56324 1.84963
 F 0.51517 1.56486 -1.85299
 H -0.92693 -1.03391 1.20086
 H -0.92664 -1.03316 -1.19932
 H 0.79375 -1.10063 1.39280
 H 0.79368 -1.10003 -1.39264
 H -0.19296 -0.43472 2.64001
 H -0.19345 -0.43405 -2.63904
13
bifur_IRC_Cartesians_noMW_output/new_data/bifur_traj2_Cartesians point 239
C 0.06511 0.81495 1.01404
 C 0.06645 0.81594 -1.01443
 C -0.35776 1.42765 0.00032
 C -0.07486 -0.52372 1.59236
 C -0.07468 -0.52296 -1.59160
 F 0.51253 1.56407 1.85014
 F 0.51652 1.56569 -1.85350
 H -0.92692 -1.03441 1.19735
 H -0.92664 -1.03365 -1.19580
 H 0.79413 -1.10066 1.38999
 H 0.79405 -1.10006 -1.38984
 H -0.19372 -0.43675 2.63833
 H -0.19422 -0.43608 -2.63736
13
bifur_IRC_Cartesians_noMW_output/new_data/bifur_traj2_Cartesians point 240
C 0.06510 0.81531 1.01374
 C 0.06644 0.81630 -1.01413
 C -0.35841 1.42872 0.00032
 C -0.07490 -0.52392 1.59145
 C -0.07473 -0.52316 -1.59068
 F 0.51305 1.56440 1.85034
 F 0.51705 1.56602 -1.85370
 H -0.92691 -1.03461 1.19594
 H -0.92664 -1.03385 -1.19439
 H 0.79428 -1.10067 1.38887
 H 0.79420 -1.10008 -1.38872
 H -0.19402 -0.43756 2.63766
 H -0.19453 -0.43689 -2.63669
13
bifur_IRC_Cartesians_noMW_output/new_data/bifur_traj2_Cartesians point 241
C 0.06511 0.81505 1.01396
 C 0.06645 0.81604 -1.01434
 C -0.35795 1.42796 0.00032
 C -0.07487 -0.52378 1.59210
 C -0.07469 -0.52302 -1.59133
 F 0.51268 1.56417 1.85020
 F 0.51667 1.56578 -1.85356
 H -0.92691 -1.03447 1.19694
 H -0.92664 -1.03371 -1.19539
 H 0.79417 -1.10067 1.38966
 H 0.79410 -1.10007 -1.38951
 H -0.19381 -0.43699 2.63814
 H -0.19431 -0.43632 -2.63717
13
bifur_IRC_Cartesians_noMW_output/new_data/bifur_traj2_Cartesians point 242
C 0.06513 0.81435 1.01455
 C 0.06646 0.81534 -1.01494
 C -0.35667 1.42586 0.00032
 C -0.07478 -0.52338 1.59389
 C -0.07461 -0.52263 -1.59313
 F 0.51166 1.56351 1.84980
 F 0.51562 1.56514 -1.85316
 H -0.92692 -1.03408 1.19969
 H -0.92664 -1.03332 -1.19815
 H 0.79387 -1.10064 1.39186
 H 0.79380 -1.10004 -1.39171
 H -0.19321 -0.43540 2.63945
 H -0.19371 -0.43473 -2.63848
13
bifur_IRC_Cartesians_noMW_output/new_data/bifur_traj2_Cartesians point 243
C 0.06513 0.81435 1.01455
 C 0.06646 0.81534 -1.01494
 C -0.35668 1.42587 0.00032
 C -0.07478 -0.52338 1.59389
 C -0.07461 -0.52263 -1.59312
 F 0.51166 1.56352 1.84980
 F 0.51562 1.56514 -1.85316
 H -0.92692 -1.03408 1.19968
 H -0.92664 -1.03332 -1.19814
 H 0.79387 -1.10064 1.39186
 H 0.79380 -1.10004 -1.39170
 H -0.19321 -0.43540 2.63945
 H -0.19371 -0.43473 -2.63848
13
bifur_IRC_Cartesians_noMW_output/new_data/bifur_traj2_Cartesians point 244
C 0.06516 0.81341 1.01535
 C 0.06648 0.81440 -1.01574
 C -0.35496 1.42306 0.00032
 C -0.07467 -0.52285 1.59630
 C -0.07449 -0.52210 -1.59553
 F 0.51029 1.56264 1.84927
 F 0.51421 1.56427 -1.85263
 H -0.92693 -1.03356 1.20337
 H -0.92665 -1.03281 -1.20184
 H 0.79348 -1.10060 1.39481
 H 0.79341 -1.10000 -1.39464
 H -0.19242 -0.43327 2.64121
 H -0.19290 -0.43260 -2.64024
13
bifur_IRC_Cartesians_noMW_output/new_data/bifur_traj2_Cartesians point 245
C 0.06517 0.81319 1.01554
 C 0.06649 0.81418 -1.01593
 C -0.35457 1.42240 0.00032
 C -0.07464 -0.52272 1.59686
 C -0.07447 -0.52197 -1.59609
 F 0.50997 1.56244 1.84914
 F 0.51388 1.56407 -1.85250
 H -0.92694 -1.03344 1.20423
 H -0.92665 -1.03269 -1.20270
 H 0.79338 -1.10059 1.39549
 H 0.79331 -1.10000 -1.39533
 H -0.19223 -0.43277 2.64162
 H -0.19271 -0.43211 -2.64065
13
bifur_IRC_Cartesians_noMW_output/new_data/bifur_traj2_Cartesians point 246
C 0.06518 0.81293 1.01577
 C 0.06649 0.81392 -1.01615
 C -0.35408 1.42161 0.00032
 C -0.07461 -0.52257 1.59754
 C -0.07443 -0.52182 -1.59677
 F 0.50959 1.56219 1.84899
 F 0.51348 1.56382 -1.85235
 H -0.92694 -1.03329 1.20527
 H -0.92665 -1.03254 -1.20374
 H 0.79327 -1.10058 1.39632
 H 0.79320 -1.09999 -1.39616
 H -0.19201 -0.43217 2.64212
 H -0.19248 -0.43151 -2.64114
13
bifur_IRC_Cartesians_noMW_output/new_data/bifur_traj2_Cartesians point 247
C 0.06519 0.81266 1.01599
 C 0.06650 0.81365 -1.01638
 C -0.35360 1.42081 0.00032
 C -0.07458 -0.52242 1.59822
 C -0.07440 -0.52167 -1.59745
 F 0.50920 1.56195 1.84884
 F 0.51308 1.56358 -1.85220
 H -0.92694 -1.03315 1.20631
 H -0.92665 -1.03239 -1.20479
 H 0.79316 -1.10057 1.39716
 H 0.79309 -1.09998 -1.39699
 H -0.19179 -0.43156 2.64261
 H -0.19225 -0.43090 -2.64164
13
bifur_IRC_Cartesians_noMW_output/new_data/bifur_traj2_Cartesians point 248
C 0.06519 0.81255 1.01609
 C 0.06650 0.81354 -1.01648
 C -0.35340 1.42048 0.00032
 C -0.07457 -0.52236 1.59850
 C -0.07439 -0.52161 -1.59774
 F 0.50904 1.56184 1.84878
 F 0.51291 1.56347 -1.85214
 H -0.92694 -1.03308 1.20675
 H -0.92665 -1.03233 -1.20523
 H 0.79311 -1.10057 1.39751
 H 0.79304 -1.09997 -1.39734
 H -0.19169 -0.43131 2.64282
 H -0.19216 -0.43065 -2.64185
13
bifur_IRC_Cartesians_noMW_output/new_data/bifur_traj2_Cartesians point 249
C 0.06518 0.81283 1.01585
 C 0.06649 0.81382 -1.01624
 C -0.35390 1.42131 0.00032
 C -0.07460 -0.52252 1.59780
 C -0.07442 -0.52177 -1.59703
 F 0.50944 1.56210 1.84894
 F 0.51333 1.56373 -1.85230
 H -0.92694 -1.03324 1.20567
 H -0.92665 -1.03248 -1.20414
 H 0.79323 -1.10058 1.39664
 H 0.79316 -1.09998 -1.39647
 H -0.19192 -0.43194 2.64231
 H -0.19240 -0.43127 -2.64134
13
bifur_IRC_Cartesians_noMW_output/new_data/bifur_traj2_Cartesians point 250
C 0.06516 0.81343 1.01534
 C 0.06648 0.81442 -1.01573
 C -0.35499 1.42311 0.00032
 C -0.07467 -0.52286 1.59626
 C -0.07449 -0.52211 -1.59549
 F 0.51032 1.56266 1.84928
 F 0.51423 1.56428 -1.85264
 H -0.92693 -1.03357 1.20331
 H -0.92665 -1.03281 -1.20178
 H 0.79348 -1.10060 1.39476
 H 0.79341 -1.10001 -1.39459
 H -0.19243 -0.43330 2.64118
 H -0.19291 -0.43264 -2.64021
13
bifur_IRC_Cartesians_noMW_output/new_data/bifur_traj2_Cartesians point 251
C 0.06515 0.81396 1.01489
 C 0.06647 0.81495 -1.01527
 C -0.35596 1.42470 0.00032
 C -0.07474 -0.52316 1.59489
 C -0.07456 -0.52241 -1.59413
 F 0.51109 1.56315 1.84958
 F 0.51503 1.56478 -1.85294
 H -0.92693 -1.03386 1.20122
 H -0.92664 -1.03311 -1.19968
 H 0.79371 -1.10062 1.39309
 H 0.79364 -1.10003 -1.39293
 H -0.19288 -0.43451 2.64018
 H -0.19337 -0.43384 -2.63921
13
bifur_IRC_Cartesians_noMW_output/new_data/bifur_traj2_Cartesians point 252
C 0.06514 0.81423 1.01466
 C 0.06646 0.81522 -1.01504
 C -0.35645 1.42550 0.00032
 C -0.07477 -0.52331 1.59420
 C -0.07459 -0.52256 -1.59344
 F 0.51148 1.56340 1.84973
 F 0.51544 1.56502 -1.85309
 H -0.92692 -1.03401 1.20016
 H -0.92664 -1.03326 -1.19862
 H 0.79382 -1.10063 1.39224
 H 0.79375 -1.10004 -1.39208
 H -0.19311 -0.43512 2.63968
 H -0.19360 -0.43445 -2.63871
13
bifur_IRC_Cartesians_noMW_output/new_data/bifur_traj2_Cartesians point 253
C 0.06513 0.81427 1.01463
 C 0.06646 0.81526 -1.01501
 C -0.35652 1.42561 0.00032
 C -0.07477 -0.52333 1.59411
 C -0.07460 -0.52258 -1.59334
 F 0.51154 1.56344 1.84975
 F 0.51549 1.56506 -1.85311
 H -0.92692 -1.03403 1.20002
 H -0.92664 -1.03328 -1.19848
 H 0.79384 -1.10064 1.39212
 H 0.79377 -1.10004 -1.39197
 H -0.19314 -0.43520 2.63961
 H -0.19363 -0.43454 -2.63864
13
bifur_IRC_Cartesians_noMW_output/new_data/bifur_traj2_Cartesians point 254
C 0.06513 0.81427 1.01463
 C 0.06646 0.81526 -1.01501
 C -0.35652 1.42561 0.00032
 C -0.07477 -0.52333 1.59411
 C -0.07460 -0.52258 -1.59334
 F 0.51154 1.56344 1.84975
 F 0.51549 1.56506 -1.85311
 H -0.92692 -1.03403 1.20002
 H -0.92664 -1.03328 -1.19848
 H 0.79384 -1.10064 1.39213
 H 0.79377 -1.10004 -1.39197
 H -0.19314 -0.43520 2.63961
 H -0.19363 -0.43454 -2.63864
13
bifur_IRC_Cartesians_noMW_output/new_data/bifur_traj2_Cartesians point 255
C 0.06513 0.81454 1.01440
 C 0.06646 0.81552 -1.01478
 C -0.35701 1.42641 0.00032
 C -0.07481 -0.52348 1.59343
 C -0.07463 -0.52273 -1.59266
 F 0.51193 1.56368 1.84990
 F 0.51590 1.56531 -1.85327
 H -0.92692 -1.03418 1.19897
 H -0.92664 -1.03342 -1.19743
 H 0.79395 -1.10065 1.39129
 H 0.79388 -1.10005 -1.39113
 H -0.19337 -0.43581 2.63911
 H -0.19386 -0.43514 -2.63814
13
bifur_IRC_Cartesians_noMW_output/new_data/bifur_traj2_Cartesians point 256
C 0.06509 0.81548 1.01359
 C 0.06644 0.81647 -1.01398
 C -0.35872 1.42923 0.00032
 C -0.07492 -0.52402 1.59101
 C -0.07475 -0.52326 -1.59024
 F 0.51330 1.56456 1.85044
 F 0.51731 1.56618 -1.85380
 H -0.92691 -1.03470 1.19527
 H -0.92663 -1.03394 -1.19371
 H 0.79435 -1.10068 1.38832
 H 0.79428 -1.10008 -1.38818
 H -0.19417 -0.43795 2.63734
 H -0.19467 -0.43728 -2.63637
13
bifur_IRC_Cartesians_noMW_output/new_data/bifur_traj2_Cartesians point 257
C 0.06503 0.81714 1.01218
 C 0.06640 0.81813 -1.01256
 C -0.36175 1.43421 0.00032
 C -0.07512 -0.52496 1.58675
 C -0.07495 -0.52420 -1.58598
 F 0.51572 1.56611 1.85138
 F 0.51981 1.56771 -1.85475
 H -0.92689 -1.03562 1.18874
 H -0.92662 -1.03486 -1.18717
 H 0.79505 -1.10074 1.38310
 H 0.79498 -1.10015 -1.38298
 H -0.19557 -0.44172 2.63422
 H -0.19610 -0.44105 -2.63326
13
bifur_IRC_Cartesians_noMW_output/new_data/bifur_traj2_Cartesians point 258
C 0.06497 0.81909 1.01052
 C 0.06636 0.82008 -1.01090
 C -0.36529 1.44002 0.00032
 C -0.07535 -0.52606 1.58177
 C -0.07519 -0.52530 -1.58100
 F 0.51856 1.56791 1.85248
 F 0.52274 1.56951 -1.85585
 H -0.92687 -1.03670 1.18112
 H -0.92661 -1.03593 -1.17952
 H 0.79588 -1.10082 1.37700
 H 0.79580 -1.10022 -1.37690
 H -0.19722 -0.44614 2.63058
 H -0.19777 -0.44545 -2.62962
13
bifur_IRC_Cartesians_noMW_output/new_data/bifur_traj2_Cartesians point 259
C 0.06490 0.82088 1.00899
 C 0.06632 0.82187 -1.00938
 C -0.36855 1.44537 0.00032
 C -0.07557 -0.52707 1.57719
 C -0.07541 -0.52631 -1.57641
 F 0.52116 1.56958 1.85349
 F 0.52543 1.57117 -1.85687
 H -0.92685 -1.03769 1.17410
 H -0.92659 -1.03692 -1.17248
 H 0.79663 -1.10089 1.37138
 H 0.79655 -1.10029 -1.37130
 H -0.19873 -0.45020 2.62723
 H -0.19931 -0.44951 -2.62626
13
bifur_IRC_Cartesians_noMW_output/new_data/bifur_traj2_Cartesians point 260
C 0.06485 0.82233 1.00776
 C 0.06629 0.82331 -1.00814
 C -0.37118 1.44971 0.00032
 C -0.07574 -0.52789 1.57347
 C -0.07559 -0.52712 -1.57270
 F 0.52328 1.57092 1.85431
 F 0.52761 1.57251 -1.85769
 H -0.92683 -1.03849 1.16841
 H -0.92658 -1.03771 -1.16677
 H 0.79725 -1.10094 1.36683
 H 0.79716 -1.10035 -1.36677
 H -0.19995 -0.45348 2.62451
 H -0.20056 -0.45279 -2.62355
13
bifur_IRC_Cartesians_noMW_output/new_data/bifur_traj2_Cartesians point 261
C 0.06482 0.82341 1.00684
 C 0.06627 0.82439 -1.00722
 C -0.37314 1.45293 0.00032
 C -0.07587 -0.52850 1.57071
 C -0.07572 -0.52773 -1.56994
 F 0.52485 1.57192 1.85492
 F 0.52923 1.57350 -1.85831
 H -0.92682 -1.03909 1.16418
 H -0.92658 -1.03831 -1.16253
 H 0.79770 -1.10098 1.36345
 H 0.79762 -1.10039 -1.36339
 H -0.20086 -0.45593 2.62249
 H -0.20148 -0.45523 -2.62153
13
bifur_IRC_Cartesians_noMW_output/new_data/bifur_traj2_Cartesians point 262
C 0.06479 0.82415 1.00621
 C 0.06626 0.82513 -1.00659
 C -0.37449 1.45515 0.00032
 C -0.07596 -0.52892 1.56882
 C -0.07581 -0.52815 -1.56804
 F 0.52593 1.57261 1.85534
 F 0.53034 1.57419 -1.85873
 H -0.92681 -1.03950 1.16128
 H -0.92657 -1.03872 -1.15962
 H 0.79802 -1.10101 1.36113
 H 0.79793 -1.10041 -1.36108
 H -0.20149 -0.45761 2.62110
 H -0.20212 -0.45691 -2.62014
13
bifur_IRC_Cartesians_noMW_output/new_data/bifur_traj2_Cartesians point 263
C 0.06478 0.82462 1.00580
 C 0.06625 0.82561 -1.00619
 C -0.37535 1.45656 0.00033
 C -0.07602 -0.52918 1.56760
 C -0.07587 -0.52841 -1.56683
 F 0.52662 1.57305 1.85561
 F 0.53105 1.57462 -1.85900
 H -0.92680 -1.03976 1.15942
 H -0.92657 -1.03898 -1.15776
 H 0.79822 -1.10103 1.35964
 H 0.79813 -1.10043 -1.35960
 H -0.20189 -0.45868 2.62022
 H -0.20253 -0.45798 -2.61926
13
bifur_IRC_Cartesians_noMW_output/new_data/bifur_traj2_Cartesians point 264
C 0.06477 0.82489 1.00558
 C 0.06624 0.82587 -1.00596
 C -0.37584 1.45736 0.00033
 C -0.07605 -0.52933 1.56692
 C -0.07590 -0.52856 -1.56615
 F 0.52700 1.57330 1.85576
 F 0.53145 1.57487 -1.85915
 H -0.92680 -1.03991 1.15838
 H -0.92657 -1.03912 -1.15671
 H 0.79833 -1.10104 1.35881
 H 0.79824 -1.10044 -1.35877
 H -0.20212 -0.45929 2.61972
 H -0.20276 -0.45859 -2.61876
13
bifur_IRC_Cartesians_noMW_output/new_data/bifur_traj2_Cartesians point 265
C 0.06477 0.82489 1.00558
 C 0.06624 0.82587 -1.00596
 C -0.37584 1.45736 0.00033
 C -0.07605 -0.52933 1.56692
 C -0.07590 -0.52857 -1.56615
 F 0.52700 1.57330 1.85576
 F 0.53145 1.57487 -1.85915
 H -0.92680 -1.03991 1.15837
 H -0.92657 -1.03912 -1.15670
 H 0.79833 -1.10104 1.35880
 H 0.79824 -1.10044 -1.35876
 H -0.20212 -0.45929 2.61972
 H -0.20276 -0.45859 -2.61876
13
bifur_IRC_Cartesians_noMW_output/new_data/bifur_traj2_Cartesians point 266
C 0.06478 0.82459 1.00583
 C 0.06625 0.82557 -1.00622
 C -0.37529 1.45646 0.00033
 C -0.07602 -0.52916 1.56769
 C -0.07587 -0.52840 -1.56692
 F 0.52656 1.57302 1.85559
 F 0.53100 1.57459 -1.85898
 H -0.92680 -1.03974 1.15956
 H -0.92657 -1.03896 -1.15789
 H 0.79820 -1.10103 1.35975
 H 0.79811 -1.10043 -1.35971
 H -0.20186 -0.45860 2.62028
 H -0.20250 -0.45791 -2.61932
13
bifur_IRC_Cartesians_noMW_output/new_data/bifur_traj2_Cartesians point 267
C 0.06480 0.82385 1.00646
 C 0.06626 0.82483 -1.00685
 C -0.37394 1.45425 0.00032
 C -0.07593 -0.52875 1.56959
 C -0.07578 -0.52798 -1.56881
 F 0.52549 1.57233 1.85517
 F 0.52989 1.57391 -1.85856
 H -0.92681 -1.03933 1.16246
 H -0.92657 -1.03855 -1.16080
 H 0.79789 -1.10100 1.36207
 H 0.79780 -1.10040 -1.36202
 H -0.20124 -0.45693 2.62167
 H -0.20186 -0.45623 -2.62071
13
bifur_IRC_Cartesians_noMW_output/new_data/bifur_traj2_Cartesians point 268
C 0.06484 0.82267 1.00746
 C 0.06629 0.82366 -1.00785
 C -0.37181 1.45074 0.00032
 C -0.07579 -0.52808 1.57259
 C -0.07563 -0.52732 -1.57182
 F 0.52378 1.57124 1.85451
 F 0.52812 1.57282 -1.85789
 H -0.92683 -1.03868 1.16706
 H -0.92658 -1.03790 -1.16542
 H 0.79739 -1.10095 1.36575
 H 0.79731 -1.10036 -1.36569
 H -0.20024 -0.45427 2.62387
 H -0.20085 -0.45357 -2.62290
13
bifur_IRC_Cartesians_noMW_output/new_data/bifur_traj2_Cartesians point 269
C 0.06490 0.82114 1.00877
 C 0.06632 0.82213 -1.00915
 C -0.36902 1.44615 0.00032
 C -0.07560 -0.52722 1.57652
 C -0.07544 -0.52645 -1.57575
 F 0.52154 1.56982 1.85364
 F 0.52582 1.57141 -1.85702
 H -0.92684 -1.03784 1.17308
 H -0.92659 -1.03706 -1.17145
 H 0.79674 -1.10090 1.37057
 H 0.79666 -1.10030 -1.37049
 H -0.19895 -0.45079 2.62674
 H -0.19954 -0.45010 -2.62578
13
bifur_IRC_Cartesians_noMW_output/new_data/bifur_traj2_Cartesians point 270
C 0.06495 0.81947 1.01019
 C 0.06635 0.82046 -1.01058
 C -0.36598 1.44116 0.00032
 C -0.07540 -0.52627 1.58080
 C -0.07524 -0.52551 -1.58003
 F 0.51911 1.56827 1.85269
 F 0.52331 1.56986 -1.85607
 H -0.92686 -1.03691 1.17963
 H -0.92660 -1.03614 -1.17802
 H 0.79604 -1.10083 1.37581
 H 0.79596 -1.10024 -1.37571
 H -0.19754 -0.44700 2.62987
 H -0.19810 -0.44631 -2.62890
13
bifur_IRC_Cartesians_noMW_output/new_data/bifur_traj2_Cartesians point 271
C 0.06501 0.81788 1.01155
 C 0.06639 0.81887 -1.01193
 C -0.36310 1.43642 0.00032
 C -0.07521 -0.52537 1.58485
 C -0.07504 -0.52462 -1.58409
 F 0.51680 1.56679 1.85180
 F 0.52093 1.56840 -1.85517
 H -0.92688 -1.03603 1.18584
 H -0.92662 -1.03527 -1.18426
 H 0.79537 -1.10077 1.38078
 H 0.79529 -1.10018 -1.38067
 H -0.19620 -0.44340 2.63284
 H -0.19674 -0.44272 -2.63187
13
bifur_IRC_Cartesians_noMW_output/new_data/bifur_traj2_Cartesians point 272
C 0.06506 0.81637 1.01283
 C 0.06642 0.81736 -1.01322
 C -0.36035 1.43190 0.00032
 C -0.07503 -0.52452 1.58872
 C -0.07486 -0.52376 -1.58795
 F 0.51460 1.56539 1.85094
 F 0.51866 1.56700 -1.85431
 H -0.92690 -1.03520 1.19176
 H -0.92663 -1.03444 -1.19020
 H 0.79473 -1.10072 1.38552
 H 0.79465 -1.10012 -1.38539
 H -0.19492 -0.43998 2.63567
 H -0.19544 -0.43930 -2.63470
13
bifur_IRC_Cartesians_noMW_output/new_data/bifur_traj2_Cartesians point 273
C 0.06511 0.81484 1.01413
 C 0.06645 0.81583 -1.01452
 C -0.35757 1.42734 0.00032
 C -0.07484 -0.52366 1.59263
 C -0.07467 -0.52290 -1.59187
 F 0.51238 1.56397 1.85008
 F 0.51636 1.56559 -1.85344
 H -0.92692 -1.03435 1.19776
 H -0.92664 -1.03359 -1.19621
 H 0.79408 -1.10066 1.39032
 H 0.79401 -1.10006 -1.39017
 H -0.19363 -0.43651 2.63853
 H -0.19413 -0.43584 -2.63756
13
bifur_IRC_Cartesians_noMW_output/new_data/bifur_traj2_Cartesians point 274
C 0.06517 0.81325 1.01549
 C 0.06648 0.81424 -1.01588
 C -0.35467 1.42258 0.00032
 C -0.07465 -0.52276 1.59671
 C -0.07447 -0.52201 -1.59594
 F 0.51006 1.56249 1.84918
 F 0.51397 1.56412 -1.85254
 H -0.92694 -1.03347 1.20400
 H -0.92665 -1.03272 -1.20247
 H 0.79341 -1.10060 1.39531
 H 0.79334 -1.10000 -1.39514
 H -0.19228 -0.43290 2.64151
 H -0.19276 -0.43224 -2.64054
13
bifur_IRC_Cartesians_noMW_output/new_data/bifur_traj2_Cartesians point 275
C 0.06523 0.81158 1.01691
 C 0.06652 0.81257 -1.01730
 C -0.35163 1.41758 0.00032
 C -0.07445 -0.52181 1.60099
 C -0.07427 -0.52106 -1.60022
 F 0.50762 1.56094 1.84823
 F 0.51146 1.56258 -1.85159
 H -0.92695 -1.03255 1.21055
 H -0.92666 -1.03180 -1.20904
 H 0.79270 -1.10053 1.40055
 H 0.79263 -1.09993 -1.40037
 H -0.19087 -0.42911 2.64464
 H -0.19133 -0.42845 -2.64367
13
bifur_IRC_Cartesians_noMW_output/new_data/bifur_traj2_Cartesians point 276
C 0.06523 0.81158 1.01691
 C 0.06652 0.81257 -1.01730
 C -0.35164 1.41759 0.00032
 C -0.07445 -0.52181 1.60098
 C -0.07427 -0.52106 -1.60022
 F 0.50763 1.56094 1.84823
 F 0.51146 1.56258 -1.85159
 H -0.92695 -1.03255 1.21055
 H -0.92666 -1.03180 -1.20904
 H 0.79270 -1.10053 1.40055
 H 0.79263 -1.09993 -1.40037
 H -0.19087 -0.42911 2.64464
 H -0.19133 -0.42846 -2.64367
13
bifur_IRC_Cartesians_noMW_output/new_data/bifur_traj2_Cartesians point 277
C 0.06535 0.80793 1.02002
 C 0.06660 0.80893 -1.02041
 C -0.34500 1.40668 0.00032
 C -0.07401 -0.51975 1.61032
 C -0.07382 -0.51901 -1.60956
 F 0.50231 1.55756 1.84617
 F 0.50598 1.55921 -1.84952
 H -0.92700 -1.03053 1.22485
 H -0.92669 -1.02979 -1.22339
 H 0.79116 -1.10040 1.41199
 H 0.79110 -1.09979 -1.41177
 H -0.18779 -0.42084 2.65147
 H -0.18819 -0.42020 -2.65049
13
bifur_IRC_Cartesians_noMW_output/new_data/bifur_traj2_Cartesians point 278
C 0.06542 0.80594 1.02172
 C 0.06664 0.80693 -1.02211
 C -0.34137 1.40072 0.00032
 C -0.07377 -0.51862 1.61543
 C -0.07357 -0.51788 -1.61467
 F 0.49941 1.55570 1.84504
 F 0.50298 1.55736 -1.84838
 H -0.92702 -1.02942 1.23267
 H -0.92670 -1.02869 -1.23124
 H 0.79032 -1.10032 1.41826
 H 0.79026 -1.09972 -1.41801
 H -0.18610 -0.41632 2.65521
 H -0.18648 -0.41568 -2.65423
13
bifur_IRC_Cartesians_noMW_output/new_data/bifur_traj2_Cartesians point 279
C 0.06550 0.80387 1.02348
 C 0.06668 0.80486 -1.02388
 C -0.33761 1.39453 0.00031
 C -0.07352 -0.51745 1.62073
 C -0.07332 -0.51672 -1.61997
 F 0.49639 1.55378 1.84387
 F 0.49987 1.55545 -1.84721
 H -0.92704 -1.02828 1.24079
 H -0.92672 -1.02755 -1.23937
 H 0.78944 -1.10024 1.42475
 H 0.78939 -1.09964 -1.42448
 H -0.18436 -0.41163 2.65908
 H -0.18470 -0.41099 -2.65810
13
bifur_IRC_Cartesians_noMW_output/new_data/bifur_traj2_Cartesians point 280
C 0.06557 0.80177 1.02527
 C 0.06672 0.80277 -1.02567
 C -0.33379 1.38826 0.00031
 C -0.07327 -0.51627 1.62610
 C -0.07306 -0.51553 -1.62534
 F 0.49334 1.55183 1.84268
 F 0.49672 1.55352 -1.84601
 H -0.92707 -1.02712 1.24901
 H -0.92673 -1.02640 -1.24762
 H 0.78856 -1.10016 1.43133
 H 0.78850 -1.09956 -1.43104
 H -0.18258 -0.40687 2.66301
 H -0.18290 -0.40624 -2.66203
13
bifur_IRC_Cartesians_noMW_output/new_data/bifur_traj2_Cartesians point 281
C 0.06564 0.79974 1.02700
 C 0.06677 0.80073 -1.02740
 C -0.33009 1.38218 0.00031
 C -0.07303 -0.51512 1.63130
 C -0.07281 -0.51439 -1.63055
 F 0.49038 1.54994 1.84153
 F 0.49366 1.55164 -1.84486
 H -0.92709 -1.02599 1.25698
 H -0.92675 -1.02528 -1.25562
 H 0.78770 -1.10009 1.43771
 H 0.78764 -1.09948 -1.43740
 H -0.18086 -0.40226 2.66682
 H -0.18115 -0.40163 -2.66584
13
bifur_IRC_Cartesians_noMW_output/new_data/bifur_traj2_Cartesians point 282
C 0.06570 0.79798 1.02850
 C 0.06680 0.79898 -1.02889
 C -0.32690 1.37694 0.00031
 C -0.07282 -0.51413 1.63579
 C -0.07259 -0.51340 -1.63504
 F 0.48782 1.54831 1.84054
 F 0.49102 1.55002 -1.84386
 H -0.92711 -1.02502 1.26387
 H -0.92676 -1.02431 -1.26253
 H 0.78695 -1.10002 1.44321
 H 0.78690 -1.09941 -1.44288
 H -0.17938 -0.39828 2.67011
 H -0.17964 -0.39766 -2.66912
13
bifur_IRC_Cartesians_noMW_output/new_data/bifur_traj2_Cartesians point 283
C 0.06574 0.79695 1.02938
 C 0.06683 0.79795 -1.02978
 C -0.32502 1.37385 0.00031
 C -0.07269 -0.51354 1.63844
 C -0.07247 -0.51282 -1.63769
 F 0.48632 1.54735 1.83995
 F 0.48947 1.54906 -1.84327
 H -0.92713 -1.02445 1.26792
 H -0.92677 -1.02374 -1.26659
 H 0.78652 -1.09998 1.44646
 H 0.78647 -1.09937 -1.44611
 H -0.17851 -0.39593 2.67204
 H -0.17876 -0.39532 -2.67106
13
bifur_IRC_Cartesians_noMW_output/new_data/bifur_traj2_Cartesians point 284
C 0.06572 0.79735 1.02904
 C 0.06682 0.79835 -1.02943
 C -0.32575 1.37505 0.00031
 C -0.07274 -0.51377 1.63741
 C -0.07252 -0.51304 -1.63665
 F 0.48690 1.54773 1.84018
 F 0.49008 1.54943 -1.84350
 H -0.92712 -1.02467 1.26633
 H -0.92676 -1.02396 -1.26500
 H 0.78669 -1.10000 1.44519
 H 0.78664 -1.09939 -1.44485
 H -0.17885 -0.39685 2.67129
 H -0.17910 -0.39623 -2.67030
13
bifur_IRC_Cartesians_noMW_output/new_data/bifur_traj2_Cartesians point 285
C 0.06564 0.79965 1.02708
 C 0.06677 0.80065 -1.02747
 C -0.32993 1.38192 0.00031
 C -0.07302 -0.51507 1.63153
 C -0.07280 -0.51434 -1.63077
 F 0.49025 1.54986 1.84148
 F 0.49353 1.55156 -1.84481
 H -0.92709 -1.02594 1.25733
 H -0.92675 -1.02523 -1.25597
 H 0.78766 -1.10008 1.43799
 H 0.78761 -1.09948 -1.43767
 H -0.18079 -0.40206 2.66699
 H -0.18108 -0.40143 -2.66600
13
bifur_IRC_Cartesians_noMW_output/new_data/bifur_traj2_Cartesians point 286
C 0.06551 0.80338 1.02390
 C 0.06669 0.80437 -1.02430
 C -0.33671 1.39306 0.00031
 C -0.07346 -0.51718 1.62199
 C -0.07326 -0.51644 -1.62123
 F 0.49568 1.55332 1.84359
 F 0.49913 1.55500 -1.84693
 H -0.92705 -1.02801 1.24272
 H -0.92672 -1.02728 -1.24131
 H 0.78923 -1.10022 1.42629
 H 0.78918 -1.09962 -1.42602
 H -0.18394 -0.41051 2.66001
 H -0.18428 -0.40987 -2.65902
13
bifur_IRC_Cartesians_noMW_output/new_data/bifur_traj2_Cartesians point 287
C 0.06551 0.80338 1.02390
 C 0.06669 0.80437 -1.02430
 C -0.33671 1.39306 0.00031
 C -0.07346 -0.51718 1.62199
 C -0.07326 -0.51644 -1.62123
 F 0.49568 1.55332 1.84359
 F 0.49913 1.55500 -1.84693
 H -0.92705 -1.02801 1.24272
 H -0.92672 -1.02728 -1.24131
 H 0.78923 -1.10022 1.42629
 H 0.78918 -1.09962 -1.42602
 H -0.18394 -0.41051 2.66001
 H -0.18428 -0.40987 -2.65902
13
bifur_IRC_Cartesians_noMW_output/new_data/bifur_traj2_Cartesians point 288
C 0.06522 0.81189 1.01665
 C 0.06651 0.81288 -1.01704
 C -0.35219 1.41850 0.00032
 C -0.07449 -0.52199 1.60020
 C -0.07430 -0.52124 -1.59944
 F 0.50807 1.56123 1.84840
 F 0.51192 1.56286 -1.85176
 H -0.92695 -1.03272 1.20935
 H -0.92666 -1.03197 -1.20784
 H 0.79283 -1.10055 1.39959
 H 0.79276 -1.09995 -1.39941
 H -0.19113 -0.42981 2.64406
 H -0.19159 -0.42915 -2.64309
13
bifur_IRC_Cartesians_noMW_output/new_data/bifur_traj2_Cartesians point 289
C 0.06508 0.81587 1.01326
 C 0.06643 0.81686 -1.01365
 C -0.35943 1.43040 0.00032
 C -0.07497 -0.52424 1.59001
 C -0.07480 -0.52348 -1.58924
 F 0.51387 1.56493 1.85066
 F 0.51790 1.56654 -1.85402
 H -0.92690 -1.03492 1.19373
 H -0.92663 -1.03416 -1.19217
 H 0.79452 -1.10070 1.38710
 H 0.79444 -1.10010 -1.38696
 H -0.19450 -0.43884 2.63661
 H -0.19501 -0.43817 -2.63564
13
bifur_IRC_Cartesians_noMW_output/new_data/bifur_traj2_Cartesians point 290
C 0.06495 0.81949 1.01018
 C 0.06635 0.82048 -1.01056
 C -0.36602 1.44122 0.00032
 C -0.07540 -0.52628 1.58074
 C -0.07524 -0.52552 -1.57997
 F 0.51914 1.56829 1.85271
 F 0.52334 1.56988 -1.85608
 H -0.92686 -1.03692 1.17955
 H -0.92660 -1.03615 -1.17794
 H 0.79605 -1.10083 1.37574
 H 0.79597 -1.10024 -1.37564
 H -0.19755 -0.44704 2.62983
 H -0.19812 -0.44636 -2.62886
13
bifur_IRC_Cartesians_noMW_output/new_data/bifur_traj2_Cartesians point 291
C 0.06484 0.82263 1.00750
 C 0.06629 0.82362 -1.00788
 C -0.37173 1.45062 0.00032
 C -0.07578 -0.52806 1.57270
 C -0.07563 -0.52729 -1.57193
 F 0.52372 1.57120 1.85448
 F 0.52806 1.57279 -1.85787
 H -0.92683 -1.03866 1.16722
 H -0.92658 -1.03788 -1.16558
 H 0.79737 -1.10095 1.36588
 H 0.79729 -1.10036 -1.36582
 H -0.20021 -0.45417 2.62394
 H -0.20082 -0.45348 -2.62298
13
bifur_IRC_Cartesians_noMW_output/new_data/bifur_traj2_Cartesians point 292
C 0.06475 0.82521 1.00530
 C 0.06623 0.82619 -1.00568
 C -0.37642 1.45832 0.00033
 C -0.07609 -0.52952 1.56610
 C -0.07594 -0.52875 -1.56532
 F 0.52747 1.57360 1.85594
 F 0.53194 1.57517 -1.85933
 H -0.92680 -1.04009 1.15711
 H -0.92656 -1.03930 -1.15544
 H 0.79846 -1.10105 1.35779
 H 0.79838 -1.10046 -1.35776
 H -0.20239 -0.46002 2.61912
 H -0.20303 -0.45932 -2.61816
13
bifur_IRC_Cartesians_noMW_output/new_data/bifur_traj2_Cartesians point 293
C 0.06468 0.82733 1.00350
 C 0.06619 0.82831 -1.00388
 C -0.38028 1.46466 0.00033
 C -0.07635 -0.53071 1.56067
 C -0.07621 -0.52994 -1.55989
 F 0.53056 1.57557 1.85714
 F 0.53512 1.57713 -1.86054
 H -0.92677 -1.04126 1.14880
 H -0.92655 -1.04047 -1.14710
 H 0.79936 -1.10113 1.35114
 H 0.79927 -1.10054 -1.35113
 H -0.20418 -0.46483 2.61514
 H -0.20485 -0.46412 -2.61419
13
bifur_IRC_Cartesians_noMW_output/new_data/bifur_traj2_Cartesians point 294
C 0.06462 0.82923 1.00188
 C 0.06615 0.83021 -1.00226
 C -0.38373 1.47032 0.00033
 C -0.07657 -0.53179 1.55582
 C -0.07644 -0.53101 -1.55504
 F 0.53332 1.57733 1.85822
 F 0.53797 1.57888 -1.86161
 H -0.92675 -1.04231 1.14137
 H -0.92653 -1.04151 -1.13965
 H 0.80016 -1.10120 1.34520
 H 0.80007 -1.10061 -1.34520
 H -0.20578 -0.46912 2.61160
 H -0.20648 -0.46841 -2.61064
13
bifur_IRC_Cartesians_noMW_output/new_data/bifur_traj2_Cartesians point 295
C 0.06455 0.83115 1.00025
 C 0.06611 0.83213 -1.00063
 C -0.38722 1.47606 0.00033
 C -0.07680 -0.53287 1.55091
 C -0.07667 -0.53209 -1.55013
 F 0.53611 1.57911 1.85930
 F 0.54085 1.58065 -1.86270
 H -0.92673 -1.04337 1.13384
 H -0.92652 -1.04257 -1.13210
 H 0.80097 -1.10127 1.33917
 H 0.80088 -1.10068 -1.33920
 H -0.20740 -0.47348 2.60800
 H -0.20813 -0.47276 -2.60705
13
bifur_IRC_Cartesians_noMW_output/new_data/bifur_traj2_Cartesians point 296
C 0.06447 0.83336 0.99836
 C 0.06606 0.83434 -0.99874
 C -0.39125 1.48268 0.00033
 C -0.07707 -0.53412 1.54524
 C -0.07695 -0.53334 -1.54446
 F 0.53934 1.58117 1.86056
 F 0.54418 1.58269 -1.86396
 H -0.92670 -1.04460 1.12516
 H -0.92650 -1.04379 -1.12339
 H 0.80191 -1.10136 1.33223
 H 0.80181 -1.10077 -1.33228
 H -0.20927 -0.47850 2.60385
 H -0.21003 -0.47777 -2.60290
13
bifur_IRC_Cartesians_noMW_output/new_data/bifur_traj2_Cartesians point 297
C 0.06438 0.83605 0.99606
 C 0.06601 0.83703 -0.99644
 C -0.39615 1.49073 0.00033
 C -0.07739 -0.53564 1.53834
 C -0.07728 -0.53486 -1.53756
 F 0.54326 1.58367 1.86208
 F 0.54823 1.58518 -1.86549
 H -0.92667 -1.04609 1.11460
 H -0.92649 -1.04527 -1.11280
 H 0.80305 -1.10146 1.32378
 H 0.80295 -1.10087 -1.32386
 H -0.21155 -0.48461 2.59881
 H -0.21235 -0.48387 -2.59786
13
bifur_IRC_Cartesians_noMW_output/new_data/bifur_traj2_Cartesians point 298
C 0.06438 0.83606 0.99606
 C 0.06601 0.83703 -0.99644
 C -0.39615 1.49073 0.00033
 C -0.07739 -0.53565 1.53834
 C -0.07728 -0.53486 -1.53756
 F 0.54326 1.58367 1.86208
 F 0.54823 1.58518 -1.86549
 H -0.92667 -1.04609 1.11460
 H -0.92649 -1.04527 -1.11279
 H 0.80305 -1.10146 1.32377
 H 0.80295 -1.10087 -1.32385
 H -0.21155 -0.48461 2.59881
 H -0.21235 -0.48387 -2.59786
13
bifur_IRC_Cartesians_noMW_output/new_data/bifur_traj2_Cartesians point 299
C 0.06416 0.84228 0.99076
 C 0.06588 0.84326 -0.99113
 C -0.40747 1.50935 0.00033
 C -0.07814 -0.53916 1.52240
 C -0.07805 -0.53837 -1.52162
 F 0.55233 1.58945 1.86560
 F 0.55759 1.59094 -1.86903
 H -0.92660 -1.04953 1.09019
 H -0.92644 -1.04870 -1.08830
 H 0.80568 -1.10170 1.30424
 H 0.80557 -1.10111 -1.30439
 H -0.21681 -0.49873 2.58715
 H -0.21770 -0.49797 -2.58620
13
bifur_IRC_Cartesians_noMW_output/new_data/bifur_traj2_Cartesians point 300
C 0.06407 0.84499 0.98845
 C 0.06582 0.84596 -0.98882
 C -0.41240 1.51744 0.00034
 C -0.07847 -0.54069 1.51547
 C -0.07838 -0.53990 -1.51468
 F 0.55627 1.59196 1.86714
 F 0.56165 1.59344 -1.87057
 H -0.92656 -1.05103 1.07957
 H -0.92642 -1.05019 -1.07766
 H 0.80683 -1.10180 1.29575
 H 0.80671 -1.10121 -1.29592
 H -0.21910 -0.50487 2.58208
 H -0.22002 -0.50410 -2.58113
13
bifur_IRC_Cartesians_noMW_output/new_data/bifur_traj2_Cartesians point 301
C 0.06400 0.84693 0.98680
 C 0.06578 0.84790 -0.98717
 C -0.41592 1.52324 0.00034
 C -0.07870 -0.54179 1.51051
 C -0.07862 -0.54099 -1.50972
 F 0.55910 1.59377 1.86823
 F 0.56457 1.59523 -1.87167
 H -0.92654 -1.05211 1.07197
 H -0.92641 -1.05126 -1.07003
 H 0.80765 -1.10187 1.28966
 H 0.80753 -1.10129 -1.28986
 H -0.22074 -0.50926 2.57844
 H -0.22169 -0.50850 -2.57750
13
bifur_IRC_Cartesians_noMW_output/new_data/bifur_traj2_Cartesians point 302
C 0.06396 0.84799 0.98590
 C 0.06576 0.84896 -0.98627
 C -0.41785 1.52640 0.00034
 C -0.07883 -0.54239 1.50779
 C -0.07875 -0.54159 -1.50700
 F 0.56064 1.59475 1.86883
 F 0.56616 1.59621 -1.87227
 H -0.92653 -1.05269 1.06781
 H -0.92640 -1.05184 -1.06586
 H 0.80809 -1.10191 1.28634
 H 0.80797 -1.10133 -1.28654
 H -0.22163 -0.51167 2.57646
 H -0.22260 -0.51090 -2.57552
13
bifur_IRC_Cartesians_noMW_output/new_data/bifur_traj2_Cartesians point 303
C 0.06396 0.84819 0.98573
 C 0.06575 0.84916 -0.98610
 C -0.41822 1.52701 0.00034
 C -0.07885 -0.54250 1.50728
 C -0.07877 -0.54170 -1.50649
 F 0.56094 1.59494 1.86895
 F 0.56646 1.59639 -1.87239
 H -0.92653 -1.05280 1.06702
 H -0.92640 -1.05195 -1.06507
 H 0.80818 -1.10192 1.28571
 H 0.80806 -1.10133 -1.28591
 H -0.22180 -0.51212 2.57608
 H -0.22277 -0.51135 -2.57514
13
bifur_IRC_Cartesians_noMW_output/new_data/bifur_traj2_Cartesians point 304
C 0.06398 0.84761 0.98622
 C 0.06576 0.84858 -0.98659
 C -0.41716 1.52526 0.00034
 C -0.07878 -0.54217 1.50877
 C -0.07870 -0.54137 -1.50798
 F 0.56009 1.59440 1.86862
 F 0.56559 1.59585 -1.87206
 H -0.92653 -1.05248 1.06931
 H -0.92640 -1.05163 -1.06736
 H 0.80793 -1.10190 1.28754
 H 0.80781 -1.10131 -1.28774
 H -0.22131 -0.51080 2.57717
 H -0.22227 -0.51003 -2.57624
13
bifur_IRC_Cartesians_noMW_output/new_data/bifur_traj2_Cartesians point 305
C 0.06402 0.84643 0.98723
 C 0.06579 0.84740 -0.98760
 C -0.41501 1.52174 0.00034
 C -0.07864 -0.54151 1.51179
 C -0.07856 -0.54071 -1.51100
 F 0.55837 1.59330 1.86795
 F 0.56381 1.59476 -1.87139
 H -0.92655 -1.05183 1.07393
 H -0.92641 -1.05098 -1.07200
 H 0.80743 -1.10185 1.29123
 H 0.80732 -1.10127 -1.29142
 H -0.22032 -0.50813 2.57938
 H -0.22126 -0.50736 -2.57844
13
bifur_IRC_Cartesians_noMW_output/new_data/bifur_traj2_Cartesians point 306
C 0.06407 0.84500 0.98844
 C 0.06582 0.84598 -0.98881
 C -0.41242 1.51749 0.00034
 C -0.07847 -0.54070 1.51543
 C -0.07838 -0.53990 -1.51464
 F 0.55630 1.59198 1.86715
 F 0.56168 1.59345 -1.87058
 H -0.92656 -1.05104 1.07951
 H -0.92642 -1.05020 -1.07760
 H 0.80683 -1.10180 1.29570
 H 0.80672 -1.10121 -1.29587
 H -0.21911 -0.50490 2.58205
 H -0.22004 -0.50414 -2.58111
13
bifur_IRC_Cartesians_noMW_output/new_data/bifur_traj2_Cartesians point 307
C 0.06412 0.84363 0.98961
 C 0.06585 0.84460 -0.98999
 C -0.40992 1.51337 0.00033
 C -0.07831 -0.53992 1.51896
 C -0.07821 -0.53913 -1.51817
 F 0.55429 1.59070 1.86636
 F 0.55961 1.59218 -1.86979
 H -0.92658 -1.05028 1.08491
 H -0.92643 -1.04944 -1.08302
 H 0.80625 -1.10175 1.30002
 H 0.80614 -1.10116 -1.30018
 H -0.21795 -0.50178 2.58463
 H -0.21885 -0.50102 -2.58369
13
bifur_IRC_Cartesians_noMW_output/new_data/bifur_traj2_Cartesians point 308
C 0.06415 0.84252 0.99055
 C 0.06587 0.84350 -0.99093
 C -0.40791 1.51007 0.00033
 C -0.07817 -0.53930 1.52178
 C -0.07808 -0.53851 -1.52099
 F 0.55268 1.58968 1.86574
 F 0.55795 1.59116 -1.86917
 H -0.92659 -1.04967 1.08923
 H -0.92644 -1.04883 -1.08735
 H 0.80578 -1.10170 1.30348
 H 0.80567 -1.10112 -1.30363
 H -0.21702 -0.49928 2.58669
 H -0.21791 -0.49852 -2.58575
13
bifur_IRC_Cartesians_noMW_output/new_data/bifur_traj2_Cartesians point 309
C 0.06415 0.84252 0.99055
 C 0.06587 0.84350 -0.99093
 C -0.40791 1.51007 0.00033
 C -0.07817 -0.53930 1.52178
 C -0.07808 -0.53851 -1.52099
 F 0.55268 1.58968 1.86574
 F 0.55795 1.59116 -1.86917
 H -0.92659 -1.04967 1.08923
 H -0.92644 -1.04883 -1.08735
 H 0.80578 -1.10170 1.30348
 H 0.80567 -1.10112 -1.30363
 H -0.21702 -0.49928 2.58669
 H -0.21790 -0.49852 -2.58575
13
bifur_IRC_Cartesians_noMW_output/new_data/bifur_traj2_Cartesians point 310
C 0.06416 0.84246 0.99061
 C 0.06587 0.84343 -0.99098
 C -0.40779 1.50988 0.00033
 C -0.07817 -0.53926 1.52195
 C -0.07807 -0.53847 -1.52116
 F 0.55259 1.58962 1.86570
 F 0.55785 1.59110 -1.86913
 H -0.92659 -1.04963 1.08949
 H -0.92644 -1.04880 -1.08761
 H 0.80576 -1.10170 1.30368
 H 0.80565 -1.10111 -1.30383
 H -0.21696 -0.49913 2.58681
 H -0.21785 -0.49838 -2.58587
13
bifur_IRC_Cartesians_noMW_output/new_data/bifur_traj2_Cartesians point 311
C 0.06410 0.84394 0.98935
 C 0.06584 0.84492 -0.98972
 C -0.41049 1.51431 0.00034
 C -0.07834 -0.54010 1.51815
 C -0.07825 -0.53931 -1.51737
 F 0.55475 1.59099 1.86654
 F 0.56008 1.59247 -1.86997
 H -0.92658 -1.05045 1.08368
 H -0.92643 -1.04961 -1.08178
 H 0.80638 -1.10176 1.29903
 H 0.80627 -1.10117 -1.29920
 H -0.21821 -0.50249 2.58404
 H -0.21912 -0.50173 -2.58310
13
bifur_IRC_Cartesians_noMW_output/new_data/bifur_traj2_Cartesians point 312
C 0.06403 0.84622 0.98740
 C 0.06579 0.84720 -0.98777
 C -0.41464 1.52113 0.00034
 C -0.07862 -0.54139 1.51231
 C -0.07853 -0.54059 -1.51152
 F 0.55807 1.59311 1.86783
 F 0.56351 1.59458 -1.87127
 H -0.92655 -1.05172 1.07473
 H -0.92641 -1.05087 -1.07281
 H 0.80735 -1.10184 1.29188
 H 0.80723 -1.10126 -1.29207
 H -0.22014 -0.50766 2.57977
 H -0.22108 -0.50690 -2.57883
13
bifur_IRC_Cartesians_noMW_output/new_data/bifur_traj2_Cartesians point 313
C 0.06393 0.84894 0.98508
 C 0.06574 0.84992 -0.98545
 C -0.41959 1.52926 0.00034
 C -0.07895 -0.54293 1.50535
 C -0.07887 -0.54212 -1.50456
 F 0.56203 1.59564 1.86937
 F 0.56760 1.59709 -1.87282
 H -0.92652 -1.05322 1.06407
 H -0.92639 -1.05237 -1.06210
 H 0.80850 -1.10195 1.28334
 H 0.80838 -1.10136 -1.28356
 H -0.22244 -0.51383 2.57467
 H -0.22342 -0.51306 -2.57373
13
bifur_IRC_Cartesians_noMW_output/new_data/bifur_traj2_Cartesians point 314
C 0.06384 0.85171 0.98273
 C 0.06568 0.85268 -0.98310
 C -0.42462 1.53753 0.00034
 C -0.07928 -0.54449 1.49827
 C -0.07921 -0.54368 -1.49748
 F 0.56606 1.59821 1.87094
 F 0.57175 1.59964 -1.87439
 H -0.92649 -1.05475 1.05322
 H -0.92637 -1.05389 -1.05123
 H 0.80967 -1.10205 1.27466
 H 0.80954 -1.10147 -1.27491
 H -0.22478 -0.52010 2.56949
 H -0.22579 -0.51932 -2.56856
13
bifur_IRC_Cartesians_noMW_output/new_data/bifur_traj2_Cartesians point 315
C 0.06375 0.85410 0.98069
 C 0.06563 0.85507 -0.98106
 C -0.42897 1.54468 0.00034
 C -0.07957 -0.54584 1.49215
 C -0.07950 -0.54503 -1.49135
 F 0.56954 1.60043 1.87229
 F 0.57534 1.60185 -1.87575
 H -0.92646 -1.05607 1.04385
 H -0.92636 -1.05520 -1.04182
 H 0.81068 -1.10214 1.26716
 H 0.81055 -1.10156 -1.26743
 H -0.22680 -0.52553 2.56501
 H -0.22785 -0.52474 -2.56408
13
bifur_IRC_Cartesians_noMW_output/new_data/bifur_traj2_Cartesians point 316
C 0.06369 0.85576 0.97928
 C 0.06559 0.85673 -0.97965
 C -0.43198 1.54963 0.00034
 C -0.07977 -0.54678 1.48791
 C -0.07970 -0.54597 -1.48711
 F 0.57196 1.60196 1.87323
 F 0.57783 1.60338 -1.87669
 H -0.92644 -1.05699 1.03735
 H -0.92634 -1.05612 -1.03531
 H 0.81138 -1.10221 1.26196
 H 0.81125 -1.10162 -1.26226
 H -0.22820 -0.52928 2.56191
 H -0.22927 -0.52849 -2.56098
13
bifur_IRC_Cartesians_noMW_output/new_data/bifur_traj2_Cartesians point 317
C 0.06367 0.85647 0.97867
 C 0.06558 0.85744 -0.97904
 C -0.43328 1.55175 0.00034
 C -0.07985 -0.54718 1.48609
 C -0.07979 -0.54637 -1.48529
 F 0.57299 1.60263 1.87363
 F 0.57890 1.60404 -1.87709
 H -0.92643 -1.05739 1.03456
 H -0.92634 -1.05651 -1.03251
 H 0.81168 -1.10223 1.25973
 H 0.81155 -1.10165 -1.26003
 H -0.22880 -0.53090 2.56058
 H -0.22988 -0.53010 -2.55965
13
bifur_IRC_Cartesians_noMW_output/new_data/bifur_traj2_Cartesians point 318
C 0.06368 0.85625 0.97886
 C 0.06558 0.85722 -0.97922
 C -0.43288 1.55111 0.00034
 C -0.07982 -0.54706 1.48664
 C -0.07976 -0.54625 -1.48584
 F 0.57268 1.60243 1.87351
 F 0.57858 1.60384 -1.87697
 H -0.92643 -1.05727 1.03541
 H -0.92634 -1.05639 -1.03335
 H 0.81159 -1.10222 1.26041
 H 0.81146 -1.10164 -1.26070
 H -0.22862 -0.53041 2.56098
 H -0.22970 -0.52961 -2.56005
13
bifur_IRC_Cartesians_noMW_output/new_data/bifur_traj2_Cartesians point 319
C 0.06371 0.85534 0.97964
 C 0.06560 0.85630 -0.98001
 C -0.43121 1.54836 0.00034
 C -0.07971 -0.54654 1.48899
 C -0.07965 -0.54573 -1.48819
 F 0.57134 1.60157 1.87299
 F 0.57720 1.60299 -1.87645
 H -0.92644 -1.05676 1.03901
 H -0.92635 -1.05588 -1.03697
 H 0.81120 -1.10219 1.26329
 H 0.81107 -1.10161 -1.26357
 H -0.22784 -0.52833 2.56270
 H -0.22891 -0.52753 -2.56177
13
bifur_IRC_Cartesians_noMW_output/new_data/bifur_traj2_Cartesians point 320
C 0.06371 0.85534 0.97964
 C 0.06560 0.85630 -0.98001
 C -0.43121 1.54836 0.00034
 C -0.07971 -0.54654 1.48899
 C -0.07965 -0.54573 -1.48819
 F 0.57134 1.60157 1.87299
 F 0.57720 1.60299 -1.87645
 H -0.92644 -1.05676 1.03901
 H -0.92635 -1.05588 -1.03697
 H 0.81120 -1.10219 1.26329
 H 0.81107 -1.10161 -1.26357
 H -0.22784 -0.52833 2.56270
 H -0.22891 -0.52753 -2.56177
13
bifur_IRC_Cartesians_noMW_output/new_data/bifur_traj2_Cartesians point 321
C 0.06379 0.85306 0.98158
 C 0.06565 0.85403 -0.98195
 C -0.42707 1.54156 0.00034
 C -0.07944 -0.54526 1.49481
 C -0.07937 -0.54444 -1.49402
 F 0.56803 1.59946 1.87170
 F 0.57378 1.60089 -1.87515
 H -0.92647 -1.05550 1.04793
 H -0.92636 -1.05463 -1.04592
 H 0.81024 -1.10210 1.27043
 H 0.81011 -1.10152 -1.27069
 H -0.22592 -0.52317 2.56696
 H -0.22695 -0.52238 -2.56603
13
bifur_IRC_Cartesians_noMW_output/new_data/bifur_traj2_Cartesians point 322
C 0.06381 0.85242 0.98212
 C 0.06566 0.85339 -0.98249
 C -0.42591 1.53965 0.00034
 C -0.07936 -0.54489 1.49645
 C -0.07929 -0.54408 -1.49566
 F 0.56710 1.59887 1.87134
 F 0.57282 1.60030 -1.87479
 H -0.92648 -1.05514 1.05043
 H -0.92637 -1.05428 -1.04843
 H 0.80997 -1.10208 1.27243
 H 0.80984 -1.10150 -1.27269
 H -0.22538 -0.52172 2.56816
 H -0.22641 -0.52093 -2.56722
13
bifur_IRC_Cartesians_noMW_output/new_data/bifur_traj2_Cartesians point 323
C 0.06381 0.85240 0.98214
 C 0.06566 0.85337 -0.98251
 C -0.42587 1.53959 0.00034
 C -0.07936 -0.54488 1.49650
 C -0.07929 -0.54407 -1.49571
 F 0.56707 1.59885 1.87133
 F 0.57279 1.60028 -1.87478
 H -0.92648 -1.05513 1.05052
 H -0.92637 -1.05427 -1.04851
 H 0.80996 -1.10208 1.27250
 H 0.80983 -1.10149 -1.27275
 H -0.22536 -0.52167 2.56820
 H -0.22639 -0.52089 -2.56726
13
bifur_IRC_Cartesians_noMW_output/new_data/bifur_traj2_Cartesians point 324
C 0.06379 0.85305 0.98159
 C 0.06565 0.85402 -0.98196
 C -0.42705 1.54152 0.00034
 C -0.07944 -0.54525 1.49485
 C -0.07937 -0.54444 -1.49405
 F 0.56801 1.59945 1.87170
 F 0.57376 1.60088 -1.87515
 H -0.92647 -1.05549 1.04798
 H -0.92636 -1.05462 -1.04597
 H 0.81023 -1.10210 1.27047
 H 0.81011 -1.10152 -1.27073
 H -0.22591 -0.52314 2.56699
 H -0.22694 -0.52235 -2.56605
13
bifur_IRC_Cartesians_noMW_output/new_data/bifur_traj2_Cartesians point 325
C 0.06375 0.85424 0.98057
 C 0.06563 0.85521 -0.98094
 C -0.42922 1.54509 0.00034
 C -0.07958 -0.54592 1.49179
 C -0.07952 -0.54511 -1.49100
 F 0.56975 1.60056 1.87237
 F 0.57555 1.60198 -1.87583
 H -0.92646 -1.05615 1.04330
 H -0.92635 -1.05528 -1.04128
 H 0.81074 -1.10215 1.26673
 H 0.81061 -1.10157 -1.26700
 H -0.22692 -0.52584 2.56475
 H -0.22797 -0.52505 -2.56382
13
bifur_IRC_Cartesians_noMW_output/new_data/bifur_traj2_Cartesians point 326
C 0.06369 0.85579 0.97925
 C 0.06559 0.85676 -0.97962
 C -0.43204 1.54972 0.00034
 C -0.07977 -0.54680 1.48783
 C -0.07971 -0.54598 -1.48703
 F 0.57200 1.60199 1.87325
 F 0.57788 1.60341 -1.87670
 H -0.92644 -1.05701 1.03723
 H -0.92634 -1.05613 -1.03519
 H 0.81139 -1.10221 1.26187
 H 0.81126 -1.10162 -1.26216
 H -0.22822 -0.52935 2.56185
 H -0.22930 -0.52856 -2.56092
13
bifur_IRC_Cartesians_noMW_output/new_data/bifur_traj2_Cartesians point 327
C 0.06363 0.85748 0.97781
 C 0.06556 0.85845 -0.97817
 C -0.43512 1.55478 0.00034
 C -0.07997 -0.54776 1.48349
 C -0.07992 -0.54694 -1.48269
 F 0.57447 1.60357 1.87421
 F 0.58043 1.60498 -1.87767
 H -0.92642 -1.05795 1.03058
 H -0.92633 -1.05707 -1.02852
 H 0.81211 -1.10227 1.25655
 H 0.81198 -1.10169 -1.25686
 H -0.22966 -0.53320 2.55868
 H -0.23075 -0.53240 -2.55775
13
bifur_IRC_Cartesians_noMW_output/new_data/bifur_traj2_Cartesians point 328
C 0.06358 0.85908 0.97645
 C 0.06552 0.86005 -0.97681
 C -0.43803 1.55956 0.00034
 C -0.08017 -0.54866 1.47940
 C -0.08011 -0.54784 -1.47860
 F 0.57680 1.60505 1.87511
 F 0.58283 1.60645 -1.87858
 H -0.92640 -1.05883 1.02431
 H -0.92632 -1.05795 -1.02223
 H 0.81278 -1.10233 1.25153
 H 0.81265 -1.10175 -1.25186
 H -0.23101 -0.53682 2.55568
 H -0.23213 -0.53602 -2.55475
13
bifur_IRC_Cartesians_noMW_output/new_data/bifur_traj2_Cartesians point 329
C 0.06354 0.86034 0.97538
 C 0.06550 0.86130 -0.97574
 C -0.44031 1.56331 0.00034
 C -0.08032 -0.54937 1.47619
 C -0.08027 -0.54855 -1.47538
 F 0.57862 1.60622 1.87582
 F 0.58471 1.60761 -1.87929
 H -0.92639 -1.05953 1.01940
 H -0.92631 -1.05864 -1.01729
 H 0.81331 -1.10238 1.24760
 H 0.81318 -1.10180 -1.24794
 H -0.23207 -0.53967 2.55333
 H -0.23321 -0.53886 -2.55241
13
bifur_IRC_Cartesians_noMW_output/new_data/bifur_traj2_Cartesians point 330
C 0.06351 0.86110 0.97473
 C 0.06548 0.86206 -0.97509
 C -0.44170 1.56559 0.00034
 C -0.08041 -0.54980 1.47424
 C -0.08036 -0.54898 -1.47344
 F 0.57973 1.60692 1.87625
 F 0.58586 1.60832 -1.87972
 H -0.92638 -1.05995 1.01641
 H -0.92630 -1.05906 -1.01430
 H 0.81363 -1.10241 1.24521
 H 0.81350 -1.10183 -1.24556
 H -0.23271 -0.54140 2.55191
 H -0.23386 -0.54058 -2.55098
13
bifur_IRC_Cartesians_noMW_output/new_data/bifur_traj2_Cartesians point 331
C 0.06351 0.86110 0.97473
 C 0.06548 0.86206 -0.97509
 C -0.44170 1.56559 0.00034
 C -0.08041 -0.54980 1.47424
 C -0.08036 -0.54898 -1.47343
 F 0.57973 1.60692 1.87625
 F 0.58586 1.60832 -1.87972
 H -0.92638 -1.05995 1.01641
 H -0.92630 -1.05906 -1.01430
 H 0.81364 -1.10241 1.24521
 H 0.81350 -1.10183 -1.24556
 H -0.23271 -0.54140 2.55191
 H -0.23386 -0.54059 -2.55098
13
bifur_IRC_Cartesians_noMW_output/new_data/bifur_traj2_Cartesians point 332
C 0.06351 0.86110 0.97473
 C 0.06548 0.86206 -0.97509
 C -0.44169 1.56559 0.00034
 C -0.08041 -0.54980 1.47424
 C -0.08036 -0.54898 -1.47344
 F 0.57973 1.60692 1.87625
 F 0.58586 1.60832 -1.87972
 H -0.92638 -1.05995 1.01641
 H -0.92630 -1.05906 -1.01430
 H 0.81363 -1.10241 1.24521
 H 0.81350 -1.10183 -1.24556
 H -0.23271 -0.54139 2.55191
 H -0.23386 -0.54058 -2.55098
13
bifur_IRC_Cartesians_noMW_output/new_data/bifur_traj2_Cartesians point 333
C 0.06353 0.86053 0.97522
 C 0.06549 0.86149 -0.97558
 C -0.44066 1.56388 0.00034
 C -0.08034 -0.54948 1.47570
 C -0.08029 -0.54865 -1.47490
 F 0.57890 1.60639 1.87593
 F 0.58500 1.60779 -1.87940
 H -0.92638 -1.05963 1.01865
 H -0.92631 -1.05874 -1.01655
 H 0.81339 -1.10239 1.24700
 H 0.81326 -1.10181 -1.24734
 H -0.23223 -0.54010 2.55298
 H -0.23337 -0.53929 -2.55205
13
bifur_IRC_Cartesians_noMW_output/new_data/bifur_traj2_Cartesians point 334
C 0.06355 0.85993 0.97573
 C 0.06551 0.86089 -0.97609
 C -0.43956 1.56208 0.00034
 C -0.08027 -0.54914 1.47724
 C -0.08022 -0.54831 -1.47644
 F 0.57802 1.60583 1.87559
 F 0.58410 1.60723 -1.87906
 H -0.92639 -1.05930 1.02101
 H -0.92631 -1.05841 -1.01892
 H 0.81314 -1.10236 1.24889
 H 0.81300 -1.10178 -1.24923
 H -0.23172 -0.53873 2.55411
 H -0.23285 -0.53793 -2.55318
13
bifur_IRC_Cartesians_noMW_output/new_data/bifur_traj2_Cartesians point 335
C 0.06356 0.85971 0.97591
 C 0.06551 0.86067 -0.97628
 C -0.43917 1.56144 0.00034
 C -0.08024 -0.54901 1.47779
 C -0.08019 -0.54819 -1.47699
 F 0.57771 1.60563 1.87547
 F 0.58377 1.60703 -1.87893
 H -0.92639 -1.05918 1.02186
 H -0.92631 -1.05829 -1.01977
 H 0.81305 -1.10236 1.24957
 H 0.81291 -1.10177 -1.24990
 H -0.23154 -0.53824 2.55451
 H -0.23267 -0.53744 -2.55358
13
bifur_IRC_Cartesians_noMW_output/new_data/bifur_traj2_Cartesians point 336
C 0.06354 0.86023 0.97547
 C 0.06550 0.86120 -0.97583
 C -0.44012 1.56299 0.00034
 C -0.08030 -0.54931 1.47646
 C -0.08025 -0.54849 -1.47566
 F 0.57847 1.60612 1.87576
 F 0.58455 1.60751 -1.87923
 H -0.92639 -1.05947 1.01982
 H -0.92631 -1.05858 -1.01772
 H 0.81327 -1.10238 1.24793
 H 0.81313 -1.10179 -1.24827
 H -0.23198 -0.53943 2.55353
 H -0.23311 -0.53862 -2.55261
13
bifur_IRC_Cartesians_noMW_output/new_data/bifur_traj2_Cartesians point 337
C 0.06349 0.86164 0.97427
 C 0.06547 0.86261 -0.97463
 C -0.44268 1.56721 0.00034
 C -0.08047 -0.55011 1.47285
 C -0.08043 -0.54928 -1.47205
 F 0.58052 1.60743 1.87656
 F 0.58667 1.60882 -1.88003
 H -0.92637 -1.06025 1.01428
 H -0.92630 -1.05936 -1.01217
 H 0.81386 -1.10243 1.24351
 H 0.81373 -1.10185 -1.24386
 H -0.23317 -0.54263 2.55089
 H -0.23433 -0.54181 -2.54997
13
bifur_IRC_Cartesians_noMW_output/new_data/bifur_traj2_Cartesians point 338
C 0.06341 0.86383 0.97241
 C 0.06542 0.86479 -0.97277
 C -0.44666 1.57374 0.00035
 C -0.08074 -0.55134 1.46726
 C -0.08070 -0.55051 -1.46645
 F 0.58370 1.60946 1.87780
 F 0.58996 1.61084 -1.88127
 H -0.92634 -1.06146 1.00572
 H -0.92629 -1.06056 -1.00358
 H 0.81479 -1.10251 1.23665
 H 0.81465 -1.10193 -1.23703
 H -0.23502 -0.54758 2.54680
 H -0.23620 -0.54676 -2.54588
13
bifur_IRC_Cartesians_noMW_output/new_data/bifur_traj2_Cartesians point 339
C 0.06332 0.86656 0.97007
 C 0.06537 0.86753 -0.97043
 C -0.45164 1.58192 0.00035
 C -0.08106 -0.55289 1.46025
 C -0.08103 -0.55206 -1.45944
 F 0.58769 1.61200 1.87935
 F 0.59407 1.61336 -1.88283
 H -0.92631 -1.06297 0.99499
 H -0.92627 -1.06207 -0.99281
 H 0.81594 -1.10261 1.22806
 H 0.81580 -1.10204 -1.22847
 H -0.23733 -0.55379 2.54167
 H -0.23855 -0.55296 -2.54075
13
bifur_IRC_Cartesians_noMW_output/new_data/bifur_traj2_Cartesians point 340
C 0.06321 0.86966 0.96744
 C 0.06530 0.87062 -0.96780
 C -0.45727 1.59118 0.00035
 C -0.08144 -0.55464 1.45232
 C -0.08141 -0.55380 -1.45152
 F 0.59220 1.61487 1.88110
 F 0.59872 1.61622 -1.88459
 H -0.92628 -1.06468 0.98285
 H -0.92624 -1.06377 -0.98063
 H 0.81725 -1.10273 1.21835
 H 0.81711 -1.10215 -1.21879
 H -0.23994 -0.56081 2.53588
 H -0.24121 -0.55997 -2.53496
13
bifur_IRC_Cartesians_noMW_output/new_data/bifur_traj2_Cartesians point 341
C 0.06310 0.87289 0.96468
 C 0.06524 0.87385 -0.96504
 C -0.46315 1.60084 0.00035
 C -0.08183 -0.55647 1.44405
 C -0.08181 -0.55562 -1.44324
 F 0.59691 1.61788 1.88293
 F 0.60358 1.61921 -1.88642
 H -0.92624 -1.06647 0.97017
 H -0.92622 -1.06555 -0.96792
 H 0.81862 -1.10285 1.20821
 H 0.81847 -1.10228 -1.20868
 H -0.24268 -0.56814 2.52982
 H -0.24399 -0.56729 -2.52891
13
bifur_IRC_Cartesians_noMW_output/new_data/bifur_traj2_Cartesians point 342
C 0.06310 0.87289 0.96468
 C 0.06524 0.87385 -0.96504
 C -0.46315 1.60084 0.00035
 C -0.08183 -0.55647 1.44405
 C -0.08181 -0.55562 -1.44324
 F 0.59691 1.61788 1.88293
 F 0.60358 1.61921 -1.88642
 H -0.92624 -1.06647 0.97017
 H -0.92622 -1.06555 -0.96792
 H 0.81862 -1.10285 1.20821
 H 0.81847 -1.10228 -1.20868
 H -0.24268 -0.56814 2.52982
 H -0.24399 -0.56729 -2.52891
13
bifur_IRC_Cartesians_noMW_output/new_data/bifur_traj2_Cartesians point 343
C 0.06292 0.87819 0.96017
 C 0.06512 0.87914 -0.96053
 C -0.47278 1.61667 0.00035
 C -0.08246 -0.55946 1.43050
 C -0.08246 -0.55861 -1.42968
 F 0.60462 1.62279 1.88592
 F 0.61153 1.62410 -1.88943
 H -0.92618 -1.06940 0.94941
 H -0.92618 -1.06846 -0.94710
 H 0.82086 -1.10305 1.19160
 H 0.82070 -1.10248 -1.19213
 H -0.24715 -0.58014 2.51991
 H -0.24854 -0.57928 -2.51900
13
bifur_IRC_Cartesians_noMW_output/new_data/bifur_traj2_Cartesians point 344
C 0.06287 0.87945 0.95910
 C 0.06510 0.88040 -0.95945
 C -0.47507 1.62044 0.00035
 C -0.08261 -0.56017 1.42726
 C -0.08262 -0.55932 -1.42645
 F 0.60646 1.62397 1.88664
 F 0.61343 1.62527 -1.89015
 H -0.92616 -1.07010 0.94447
 H -0.92617 -1.06916 -0.94213
 H 0.82139 -1.10310 1.18764
 H 0.82123 -1.10253 -1.18818
 H -0.24822 -0.58301 2.51754
 H -0.24962 -0.58214 -2.51663
13
bifur_IRC_Cartesians_noMW_output/new_data/bifur_traj2_Cartesians point 345
C 0.06286 0.87968 0.95890
 C 0.06509 0.88064 -0.95925
 C -0.47549 1.62113 0.00035
 C -0.08264 -0.56030 1.42667
 C -0.08265 -0.55945 -1.42586
 F 0.60679 1.62418 1.88677
 F 0.61378 1.62548 -1.89028
 H -0.92616 -1.07023 0.94356
 H -0.92617 -1.06929 -0.94122
 H 0.82149 -1.10311 1.18691
 H 0.82133 -1.10254 -1.18746
 H -0.24841 -0.58353 2.51711
 H -0.24982 -0.58266 -2.51620
13
bifur_IRC_Cartesians_noMW_output/new_data/bifur_traj2_Cartesians point 346
C 0.06289 0.87907 0.95942
 C 0.06511 0.88002 -0.95978
 C -0.47438 1.61930 0.00035
 C -0.08257 -0.55996 1.42824
 C -0.08257 -0.55911 -1.42743
 F 0.60590 1.62361 1.88642
 F 0.61286 1.62491 -1.88993
 H -0.92617 -1.06989 0.94596
 H -0.92618 -1.06895 -0.94363
 H 0.82123 -1.10309 1.18884
 H 0.82107 -1.10251 -1.18938
 H -0.24789 -0.58214 2.51826
 H -0.24929 -0.58127 -2.51735
13
bifur_IRC_Cartesians_noMW_output/new_data/bifur_traj2_Cartesians point 347
C 0.06293 0.87784 0.96046
 C 0.06513 0.87880 -0.96082
 C -0.47215 1.61564 0.00035
 C -0.08242 -0.55926 1.43138
 C -0.08242 -0.55841 -1.43056
 F 0.60412 1.62247 1.88573
 F 0.61102 1.62378 -1.88924
 H -0.92618 -1.06921 0.95076
 H -0.92618 -1.06827 -0.94845
 H 0.82071 -1.10304 1.19268
 H 0.82055 -1.10247 -1.19321
 H -0.24686 -0.57936 2.52055
 H -0.24824 -0.57850 -2.51964
13
bifur_IRC_Cartesians_noMW_output/new_data/bifur_traj2_Cartesians point 348
C 0.06298 0.87627 0.96181
 C 0.06516 0.87722 -0.96216
 C -0.46929 1.61093 0.00035
 C -0.08223 -0.55837 1.43541
 C -0.08223 -0.55753 -1.43460
 F 0.60182 1.62101 1.88484
 F 0.60865 1.62233 -1.88834
 H -0.92620 -1.06834 0.95694
 H -0.92620 -1.06741 -0.95464
 H 0.82005 -1.10298 1.19762
 H 0.81989 -1.10241 -1.19813
 H -0.24553 -0.57579 2.52350
 H -0.24689 -0.57493 -2.52259
13
bifur_IRC_Cartesians_noMW_output/new_data/bifur_traj2_Cartesians point 349
C 0.06304 0.87468 0.96315
 C 0.06520 0.87564 -0.96351
 C -0.46641 1.60620 0.00035
 C -0.08204 -0.55748 1.43946
 C -0.08203 -0.55663 -1.43865
 F 0.59952 1.61954 1.88394
 F 0.60627 1.62087 -1.88744
 H -0.92622 -1.06746 0.96315
 H -0.92621 -1.06654 -0.96087
 H 0.81938 -1.10292 1.20259
 H 0.81922 -1.10235 -1.20308
 H -0.24419 -0.57220 2.52647
 H -0.24553 -0.57135 -2.52555
13
bifur_IRC_Cartesians_noMW_output/new_data/bifur_traj2_Cartesians point 350
C 0.06308 0.87350 0.96416
 C 0.06522 0.87446 -0.96452
 C -0.46426 1.60267 0.00035
 C -0.08190 -0.55681 1.44248
 C -0.08189 -0.55597 -1.44167
 F 0.59780 1.61844 1.88327
 F 0.60450 1.61978 -1.88677
 H -0.92623 -1.06681 0.96777
 H -0.92622 -1.06589 -0.96551
 H 0.81888 -1.10288 1.20629
 H 0.81873 -1.10230 -1.20677
 H -0.24319 -0.56953 2.52867
 H -0.24452 -0.56868 -2.52776
13
bifur_IRC_Cartesians_noMW_output/new_data/bifur_traj2_Cartesians point 351
C 0.06310 0.87300 0.96459
 C 0.06523 0.87396 -0.96495
 C -0.46335 1.60117 0.00035
 C -0.08184 -0.55653 1.44377
 C -0.08183 -0.55569 -1.44296
 F 0.59707 1.61798 1.88299
 F 0.60374 1.61931 -1.88649
 H -0.92624 -1.06653 0.96974
 H -0.92622 -1.06561 -0.96749
 H 0.81867 -1.10286 1.20787
 H 0.81851 -1.10228 -1.20834
 H -0.24277 -0.56839 2.52962
 H -0.24408 -0.56754 -2.52870
13
bifur_IRC_Cartesians_noMW_output/new_data/bifur_traj2_Cartesians point 352
C 0.06309 0.87312 0.96449
 C 0.06523 0.87408 -0.96484
 C -0.46356 1.60153 0.00035
 C -0.08185 -0.55659 1.44346
 C -0.08184 -0.55575 -1.44265
 F 0.59724 1.61809 1.88306
 F 0.60392 1.61942 -1.88655
 H -0.92624 -1.06660 0.96927
 H -0.92622 -1.06568 -0.96702
 H 0.81872 -1.10286 1.20749
 H 0.81857 -1.10229 -1.20797
 H -0.24287 -0.56866 2.52939
 H -0.24419 -0.56781 -2.52848
13
bifur_IRC_Cartesians_noMW_output/new_data/bifur_traj2_Cartesians point 353
C 0.06309 0.87312 0.96449
 C 0.06523 0.87408 -0.96484
 C -0.46356 1.60153 0.00035
 C -0.08185 -0.55659 1.44346
 C -0.08184 -0.55575 -1.44265
 F 0.59724 1.61809 1.88306
 F 0.60392 1.61942 -1.88655
 H -0.92624 -1.06660 0.96927
 H -0.92622 -1.06568 -0.96702
 H 0.81872 -1.10286 1.20749
 H 0.81856 -1.10229 -1.20797
 H -0.24287 -0.56866 2.52939
 H -0.24419 -0.56781 -2.52848
13
bifur_IRC_Cartesians_noMW_output/new_data/bifur_traj2_Cartesians point 354
C 0.06305 0.87435 0.96344
 C 0.06520 0.87531 -0.96380
 C -0.46580 1.60520 0.00035
 C -0.08200 -0.55729 1.44031
 C -0.08199 -0.55645 -1.43950
 F 0.59903 1.61923 1.88375
 F 0.60577 1.62056 -1.88725
 H -0.92622 -1.06728 0.96445
 H -0.92621 -1.06635 -0.96218
 H 0.81924 -1.10291 1.20363
 H 0.81908 -1.10233 -1.20412
 H -0.24391 -0.57145 2.52709
 H -0.24524 -0.57060 -2.52617
13
bifur_IRC_Cartesians_noMW_output/new_data/bifur_traj2_Cartesians point 355
C 0.06302 0.87508 0.96281
 C 0.06519 0.87604 -0.96317
 C -0.46713 1.60739 0.00035
 C -0.08209 -0.55770 1.43844
 C -0.08208 -0.55686 -1.43763
 F 0.60010 1.61991 1.88417
 F 0.60687 1.62123 -1.88767
 H -0.92621 -1.06768 0.96158
 H -0.92620 -1.06676 -0.95930
 H 0.81955 -1.10294 1.20134
 H 0.81939 -1.10236 -1.20184
 H -0.24453 -0.57310 2.52572
 H -0.24587 -0.57225 -2.52481
13
bifur_IRC_Cartesians_noMW_output/new_data/bifur_traj2_Cartesians point 356
C 0.06300 0.87564 0.96234
 C 0.06518 0.87660 -0.96269
 C -0.46815 1.60906 0.00035
 C -0.08216 -0.55802 1.43701
 C -0.08215 -0.55717 -1.43620
 F 0.60091 1.62043 1.88448
 F 0.60771 1.62175 -1.88799
 H -0.92621 -1.06799 0.95939
 H -0.92620 -1.06706 -0.95710
 H 0.81978 -1.10296 1.19958
 H 0.81963 -1.10238 -1.20009
 H -0.24500 -0.57437 2.52467
 H -0.24635 -0.57352 -2.52376
13
bifur_IRC_Cartesians_noMW_output/new_data/bifur_traj2_Cartesians point 357
C 0.06300 0.87582 0.96219
 C 0.06517 0.87677 -0.96255
 C -0.46846 1.60958 0.00035
 C -0.08218 -0.55812 1.43657
 C -0.08217 -0.55727 -1.43575
 F 0.60116 1.62059 1.88458
 F 0.60797 1.62191 -1.88808
 H -0.92620 -1.06809 0.95871
 H -0.92620 -1.06716 -0.95642
 H 0.81986 -1.10296 1.19904
 H 0.81970 -1.10239 -1.19954
 H -0.24515 -0.57477 2.52435
 H -0.24650 -0.57391 -2.52343
13
bifur_IRC_Cartesians_noMW_output/new_data/bifur_traj2_Cartesians point 358
C 0.06301 0.87544 0.96251
 C 0.06518 0.87640 -0.96287
 C -0.46777 1.60845 0.00035
 C -0.08213 -0.55790 1.43753
 C -0.08213 -0.55706 -1.43672
 F 0.60061 1.62024 1.88437
 F 0.60740 1.62156 -1.88787
 H -0.92621 -1.06788 0.96020
 H -0.92620 -1.06695 -0.95791
 H 0.81970 -1.10295 1.20023
 H 0.81954 -1.10238 -1.20073
 H -0.24483 -0.57391 2.52506
 H -0.24618 -0.57305 -2.52414
13
bifur_IRC_Cartesians_noMW_output/new_data/bifur_traj2_Cartesians point 359
C 0.06304 0.87448 0.96333
 C 0.06520 0.87544 -0.96369
 C -0.46603 1.60558 0.00035
 C -0.08202 -0.55736 1.43999
 C -0.08201 -0.55652 -1.43918
 F 0.59922 1.61935 1.88382
 F 0.60596 1.62067 -1.88732
 H -0.92622 -1.06735 0.96396
 H -0.92621 -1.06642 -0.96169
 H 0.81929 -1.10291 1.20324
 H 0.81914 -1.10234 -1.20373
 H -0.24402 -0.57173 2.52685
 H -0.24535 -0.57088 -2.52594
13
bifur_IRC_Cartesians_noMW_output/new_data/bifur_traj2_Cartesians point 360
C 0.06310 0.87302 0.96457
 C 0.06523 0.87398 -0.96493
 C -0.46338 1.60122 0.00035
 C -0.08184 -0.55654 1.44372
 C -0.08183 -0.55570 -1.44291
 F 0.59709 1.61799 1.88300
 F 0.60377 1.61933 -1.88650
 H -0.92624 -1.06654 0.96967
 H -0.92622 -1.06562 -0.96742
 H 0.81867 -1.10286 1.20781
 H 0.81852 -1.10228 -1.20829
 H -0.24278 -0.56843 2.52958
 H -0.24410 -0.56758 -2.52867
13
bifur_IRC_Cartesians_noMW_output/new_data/bifur_traj2_Cartesians point 361
C 0.06316 0.87120 0.96612
 C 0.06527 0.87216 -0.96648
 C -0.46006 1.59578 0.00035
 C -0.08162 -0.55551 1.44839
 C -0.08160 -0.55467 -1.44758
 F 0.59444 1.61630 1.88197
 F 0.60103 1.61765 -1.88546
 H -0.92626 -1.06553 0.97682
 H -0.92623 -1.06462 -0.97458
 H 0.81790 -1.10279 1.21352
 H 0.81775 -1.10221 -1.21398
 H -0.24125 -0.56430 2.53299
 H -0.24254 -0.56345 -2.53208
13
bifur_IRC_Cartesians_noMW_output/new_data/bifur_traj2_Cartesians point 362
C 0.06323 0.86917 0.96785
 C 0.06531 0.87013 -0.96821
 C -0.45638 1.58972 0.00035
 C -0.08138 -0.55436 1.45357
 C -0.08135 -0.55353 -1.45277
 F 0.59149 1.61442 1.88082
 F 0.59799 1.61577 -1.88431
 H -0.92628 -1.06441 0.98476
 H -0.92625 -1.06350 -0.98255
 H 0.81705 -1.10271 1.21988
 H 0.81690 -1.10214 -1.22032
 H -0.23953 -0.55970 2.53679
 H -0.24079 -0.55886 -2.53587
13
bifur_IRC_Cartesians_noMW_output/new_data/bifur_traj2_Cartesians point 363
C 0.06330 0.86716 0.96956
 C 0.06536 0.86812 -0.96993
 C -0.45272 1.58371 0.00035
 C -0.08114 -0.55323 1.45872
 C -0.08111 -0.55239 -1.45791
 F 0.58856 1.61255 1.87968
 F 0.59497 1.61392 -1.88317
 H -0.92631 -1.06330 0.99265
 H -0.92626 -1.06239 -0.99046
 H 0.81620 -1.10264 1.22619
 H 0.81605 -1.10206 -1.22660
 H -0.23783 -0.55514 2.54056
 H -0.23907 -0.55431 -2.53963
13
bifur_IRC_Cartesians_noMW_output/new_data/bifur_traj2_Cartesians point 364
C 0.06330 0.86716 0.96956
 C 0.06536 0.86812 -0.96993
 C -0.45272 1.58371 0.00035
 C -0.08114 -0.55323 1.45872
 C -0.08111 -0.55239 -1.45792
 F 0.58856 1.61255 1.87968
 F 0.59497 1.61392 -1.88317
 H -0.92631 -1.06330 0.99265
 H -0.92626 -1.06239 -0.99046
 H 0.81620 -1.10264 1.22619
 H 0.81605 -1.10206 -1.22661
 H -0.23783 -0.55514 2.54056
 H -0.23907 -0.55431 -2.53963
13
bifur_IRC_Cartesians_noMW_output/new_data/bifur_traj2_Cartesians point 365
C 0.06339 0.86458 0.97176
 C 0.06541 0.86555 -0.97212
 C -0.44803 1.57600 0.00035
 C -0.08083 -0.55177 1.46532
 C -0.08079 -0.55094 -1.46452
 F 0.58481 1.61016 1.87822
 F 0.59109 1.61153 -1.88170
 H -0.92634 -1.06187 1.00275
 H -0.92628 -1.06097 -1.00060
 H 0.81511 -1.10254 1.23428
 H 0.81497 -1.10196 -1.23467
 H -0.23565 -0.54929 2.54538
 H -0.23685 -0.54847 -2.54446
13
bifur_IRC_Cartesians_noMW_output/new_data/bifur_traj2_Cartesians point 366
C 0.06338 0.86468 0.97167
 C 0.06541 0.86565 -0.97204
 C -0.44822 1.57631 0.00035
 C -0.08084 -0.55183 1.46506
 C -0.08080 -0.55100 -1.46426
 F 0.58495 1.61025 1.87828
 F 0.59125 1.61163 -1.88176
 H -0.92633 -1.06193 1.00235
 H -0.92628 -1.06103 -1.00020
 H 0.81515 -1.10254 1.23396
 H 0.81501 -1.10196 -1.23435
 H -0.23574 -0.54952 2.54519
 H -0.23694 -0.54870 -2.54427
13
bifur_IRC_Cartesians_noMW_output/new_data/bifur_traj2_Cartesians point 367
C 0.06335 0.86569 0.97081
 C 0.06539 0.86666 -0.97118
 C -0.45005 1.57933 0.00035
 C -0.08096 -0.55240 1.46247
 C -0.08093 -0.55157 -1.46167
 F 0.58643 1.61119 1.87885
 F 0.59276 1.61256 -1.88233
 H -0.92632 -1.06249 0.99840
 H -0.92627 -1.06159 -0.99623
 H 0.81558 -1.10258 1.23079
 H 0.81544 -1.10200 -1.23119
 H -0.23659 -0.55181 2.54330
 H -0.23781 -0.55099 -2.54238
13
bifur_IRC_Cartesians_noMW_output/new_data/bifur_traj2_Cartesians point 368
C 0.06329 0.86733 0.96942
 C 0.06535 0.86829 -0.96978
 C -0.45303 1.58422 0.00035
 C -0.08116 -0.55332 1.45829
 C -0.08113 -0.55249 -1.45748
 F 0.58881 1.61271 1.87978
 F 0.59522 1.61407 -1.88326
 H -0.92630 -1.06339 0.99198
 H -0.92626 -1.06249 -0.98979
 H 0.81627 -1.10264 1.22566
 H 0.81612 -1.10207 -1.22608
 H -0.23798 -0.55552 2.54024
 H -0.23921 -0.55469 -2.53932
13
bifur_IRC_Cartesians_noMW_output/new_data/bifur_traj2_Cartesians point 369
C 0.06322 0.86939 0.96767
 C 0.06531 0.87035 -0.96803
 C -0.45677 1.59036 0.00035
 C -0.08140 -0.55448 1.45303
 C -0.08138 -0.55365 -1.45222
 F 0.59180 1.61462 1.88094
 F 0.59831 1.61597 -1.88443
 H -0.92628 -1.06453 0.98392
 H -0.92624 -1.06362 -0.98171
 H 0.81714 -1.10272 1.21921
 H 0.81699 -1.10214 -1.21965
 H -0.23971 -0.56018 2.53639
 H -0.24098 -0.55935 -2.53547
13
bifur_IRC_Cartesians_noMW_output/new_data/bifur_traj2_Cartesians point 370
C 0.06314 0.87173 0.96567
 C 0.06526 0.87269 -0.96603
 C -0.46103 1.59737 0.00035
 C -0.08169 -0.55581 1.44702
 C -0.08167 -0.55497 -1.44621
 F 0.59522 1.61680 1.88227
 F 0.60183 1.61814 -1.88576
 H -0.92625 -1.06583 0.97473
 H -0.92623 -1.06491 -0.97249
 H 0.81813 -1.10281 1.21185
 H 0.81798 -1.10223 -1.21232
 H -0.24170 -0.56550 2.53200
 H -0.24299 -0.56466 -2.53108
13
bifur_IRC_Cartesians_noMW_output/new_data/bifur_traj2_Cartesians point 371
C 0.06305 0.87424 0.96354
 C 0.06521 0.87519 -0.96389
 C -0.46559 1.60486 0.00035
 C -0.08199 -0.55722 1.44061
 C -0.08198 -0.55638 -1.43980
 F 0.59886 1.61912 1.88369
 F 0.60560 1.62045 -1.88719
 H -0.92622 -1.06722 0.96491
 H -0.92621 -1.06629 -0.96264
 H 0.81919 -1.10291 1.20400
 H 0.81903 -1.10233 -1.20449
 H -0.24381 -0.57118 2.52731
 H -0.24514 -0.57033 -2.52639
13
bifur_IRC_Cartesians_noMW_output/new_data/bifur_traj2_Cartesians point 372
C 0.06297 0.87667 0.96146
 C 0.06516 0.87763 -0.96182
 C -0.47002 1.61214 0.00035
 C -0.08228 -0.55860 1.43438
 C -0.08228 -0.55775 -1.43356
 F 0.60241 1.62139 1.88506
 F 0.60926 1.62270 -1.88857
 H -0.92619 -1.06856 0.95536
 H -0.92619 -1.06763 -0.95306
 H 0.82022 -1.10300 1.19636
 H 0.82006 -1.10242 -1.19687
 H -0.24587 -0.57671 2.52274
 H -0.24724 -0.57585 -2.52183
13
bifur_IRC_Cartesians_noMW_output/new_data/bifur_traj2_Cartesians point 373
C 0.06290 0.87868 0.95975
 C 0.06511 0.87964 -0.96010
 C -0.47368 1.61815 0.00035
 C -0.08252 -0.55974 1.42922
 C -0.08253 -0.55889 -1.42841
 F 0.60534 1.62325 1.88620
 F 0.61228 1.62456 -1.88971
 H -0.92617 -1.06968 0.94746
 H -0.92618 -1.06874 -0.94514
 H 0.82107 -1.10307 1.19004
 H 0.82091 -1.10250 -1.19058
 H -0.24757 -0.58127 2.51897
 H -0.24897 -0.58041 -2.51806
13
bifur_IRC_Cartesians_noMW_output/new_data/bifur_traj2_Cartesians point 374
C 0.06285 0.87997 0.95865
 C 0.06509 0.88093 -0.95901
 C -0.47602 1.62200 0.00035
 C -0.08268 -0.56047 1.42593
 C -0.08268 -0.55961 -1.42512
 F 0.60722 1.62445 1.88693
 F 0.61421 1.62575 -1.89044
 H -0.92616 -1.07039 0.94242
 H -0.92617 -1.06945 -0.94008
 H 0.82161 -1.10312 1.18600
 H 0.82145 -1.10255 -1.18656
 H -0.24866 -0.58419 2.51657
 H -0.25007 -0.58332 -2.51566
13
bifur_IRC_Cartesians_noMW_output/new_data/bifur_traj2_Cartesians point 375
C 0.06285 0.87997 0.95865
 C 0.06509 0.88093 -0.95901
 C -0.47602 1.62200 0.00035
 C -0.08268 -0.56047 1.42593
 C -0.08268 -0.55961 -1.42511
 F 0.60722 1.62445 1.88693
 F 0.61421 1.62575 -1.89044
 H -0.92616 -1.07039 0.94242
 H -0.92617 -1.06945 -0.94008
 H 0.82161 -1.10312 1.18600
 H 0.82145 -1.10255 -1.18655
 H -0.24866 -0.58419 2.51657
 H -0.25007 -0.58332 -2.51566
13
bifur_IRC_Cartesians_noMW_output/new_data/bifur_traj2_Cartesians point 376
C 0.06284 0.88039 0.95829
 C 0.06508 0.88134 -0.95865
 C -0.47678 1.62325 0.00035
 C -0.08273 -0.56070 1.42486
 C -0.08274 -0.55985 -1.42404
 F 0.60782 1.62484 1.88717
 F 0.61484 1.62614 -1.89068
 H -0.92615 -1.07062 0.94078
 H -0.92617 -1.06968 -0.93844
 H 0.82179 -1.10314 1.18469
 H 0.82163 -1.10257 -1.18525
 H -0.24901 -0.58514 2.51578
 H -0.25043 -0.58427 -2.51487
13
bifur_IRC_Cartesians_noMW_output/new_data/bifur_traj2_Cartesians point 377
C 0.06286 0.87992 0.95869
 C 0.06509 0.88088 -0.95905
 C -0.47593 1.62185 0.00035
 C -0.08267 -0.56044 1.42606
 C -0.08268 -0.55959 -1.42525
 F 0.60714 1.62440 1.88690
 F 0.61414 1.62570 -1.89042
 H -0.92616 -1.07036 0.94262
 H -0.92617 -1.06942 -0.94028
 H 0.82159 -1.10312 1.18616
 H 0.82143 -1.10255 -1.18671
 H -0.24861 -0.58407 2.51666
 H -0.25003 -0.58320 -2.51575
13
bifur_IRC_Cartesians_noMW_output/new_data/bifur_traj2_Cartesians point 378
C 0.06288 0.87933 0.95920
 C 0.06510 0.88028 -0.95955
 C -0.47485 1.62007 0.00035
 C -0.08260 -0.56010 1.42758
 C -0.08260 -0.55925 -1.42676
 F 0.60628 1.62385 1.88657
 F 0.61325 1.62515 -1.89008
 H -0.92616 -1.07003 0.94495
 H -0.92617 -1.06909 -0.94261
 H 0.82134 -1.10310 1.18802
 H 0.82118 -1.10252 -1.18857
 H -0.24811 -0.58273 2.51777
 H -0.24952 -0.58186 -2.51686
13
bifur_IRC_Cartesians_noMW_output/new_data/bifur_traj2_Cartesians point 379
C 0.06289 0.87890 0.95956
 C 0.06511 0.87986 -0.95992
 C -0.47407 1.61880 0.00035
 C -0.08255 -0.55986 1.42867
 C -0.08255 -0.55901 -1.42785
 F 0.60566 1.62346 1.88633
 F 0.61261 1.62476 -1.88984
 H -0.92617 -1.06980 0.94662
 H -0.92618 -1.06886 -0.94429
 H 0.82116 -1.10308 1.18936
 H 0.82100 -1.10251 -1.18990
 H -0.24775 -0.58176 2.51857
 H -0.24915 -0.58090 -2.51766
13
bifur_IRC_Cartesians_noMW_output/new_data/bifur_traj2_Cartesians point 380
C 0.06289 0.87899 0.95949
 C 0.06511 0.87994 -0.95984
 C -0.47423 1.61906 0.00035
 C -0.08256 -0.55991 1.42845
 C -0.08256 -0.55906 -1.42763
 F 0.60578 1.62354 1.88638
 F 0.61274 1.62484 -1.88989
 H -0.92617 -1.06985 0.94628
 H -0.92618 -1.06890 -0.94395
 H 0.82120 -1.10309 1.18909
 H 0.82104 -1.10251 -1.18963
 H -0.24783 -0.58196 2.51841
 H -0.24923 -0.58109 -2.51750
13
bifur_IRC_Cartesians_noMW_output/new_data/bifur_traj2_Cartesians point 381
C 0.06286 0.87987 0.95873
 C 0.06509 0.88083 -0.95909
 C -0.47584 1.62171 0.00035
 C -0.08267 -0.56041 1.42618
 C -0.08267 -0.55956 -1.42537
 F 0.60707 1.62436 1.88688
 F 0.61407 1.62566 -1.89039
 H -0.92616 -1.07034 0.94280
 H -0.92617 -1.06939 -0.94047
 H 0.82157 -1.10312 1.18631
 H 0.82141 -1.10255 -1.18686
 H -0.24857 -0.58397 2.51675
 H -0.24999 -0.58310 -2.51584
13
bifur_IRC_Cartesians_noMW_output/new_data/bifur_traj2_Cartesians point 382
C 0.06280 0.88148 0.95737
 C 0.06506 0.88243 -0.95772
 C -0.47876 1.62651 0.00035
 C -0.08286 -0.56132 1.42207
 C -0.08287 -0.56046 -1.42125
 F 0.60941 1.62585 1.88779
 F 0.61648 1.62714 -1.89130
 H -0.92614 -1.07122 0.93651
 H -0.92616 -1.07028 -0.93415
 H 0.82225 -1.10318 1.18127
 H 0.82209 -1.10261 -1.18184
 H -0.24993 -0.58761 2.51374
 H -0.25137 -0.58674 -2.51283
13
bifur_IRC_Cartesians_noMW_output/new_data/bifur_traj2_Cartesians point 383
C 0.06273 0.88351 0.95564
 C 0.06501 0.88446 -0.95599
 C -0.48246 1.63258 0.00036
 C -0.08310 -0.56247 1.41687
 C -0.08312 -0.56161 -1.41605
 F 0.61237 1.62774 1.88893
 F 0.61953 1.62902 -1.89246
 H -0.92611 -1.07235 0.92855
 H -0.92614 -1.07139 -0.92616
 H 0.82311 -1.10326 1.17490
 H 0.82294 -1.10268 -1.17549
 H -0.25165 -0.59221 2.50994
 H -0.25311 -0.59133 -2.50903
13
bifur_IRC_Cartesians_noMW_output/new_data/bifur_traj2_Cartesians point 384
C 0.06265 0.88574 0.95373
 C 0.06497 0.88670 -0.95408
 C -0.48652 1.63925 0.00036
 C -0.08337 -0.56373 1.41115
 C -0.08339 -0.56287 -1.41033
 F 0.61562 1.62981 1.89020
 F 0.62289 1.63108 -1.89372
 H -0.92609 -1.07358 0.91979
 H -0.92613 -1.07262 -0.91738
 H 0.82405 -1.10334 1.16789
 H 0.82388 -1.10277 -1.16851
 H -0.25353 -0.59728 2.50575
 H -0.25503 -0.59639 -2.50485
13
bifur_IRC_Cartesians_noMW_output/new_data/bifur_traj2_Cartesians point 385
C 0.06258 0.88801 0.95180
 C 0.06492 0.88896 -0.95215
 C -0.49065 1.64603 0.00036
 C -0.08364 -0.56501 1.40535
 C -0.08367 -0.56415 -1.40453
 F 0.61893 1.63192 1.89148
 F 0.62630 1.63318 -1.89501
 H -0.92606 -1.07484 0.91090
 H -0.92611 -1.07387 -0.90846
 H 0.82501 -1.10343 1.16078
 H 0.82484 -1.10286 -1.16141
 H -0.25545 -0.60242 2.50151
 H -0.25698 -0.60153 -2.50061
13
bifur_IRC_Cartesians_noMW_output/new_data/bifur_traj2_Cartesians point 386
C 0.06258 0.88801 0.95180
 C 0.06492 0.88896 -0.95215
 C -0.49065 1.64603 0.00036
 C -0.08364 -0.56501 1.40535
 C -0.08367 -0.56415 -1.40453
 F 0.61892 1.63192 1.89148
 F 0.62630 1.63318 -1.89501
 H -0.92606 -1.07484 0.91090
 H -0.92611 -1.07387 -0.90846
 H 0.82501 -1.10343 1.16078
 H 0.82484 -1.10286 -1.16142
 H -0.25545 -0.60242 2.50151
 H -0.25698 -0.60153 -2.50061
13
bifur_IRC_Cartesians_noMW_output/new_data/bifur_traj2_Cartesians point 387
C 0.06244 0.89177 0.94860
 C 0.06484 0.89272 -0.94895
 C -0.49748 1.65727 0.00036
 C -0.08410 -0.56714 1.39572
 C -0.08414 -0.56627 -1.39490
 F 0.62440 1.63541 1.89361
 F 0.63195 1.63665 -1.89715
 H -0.92602 -1.07692 0.89616
 H -0.92608 -1.07594 -0.89367
 H 0.82660 -1.10357 1.14898
 H 0.82642 -1.10300 -1.14966
 H -0.25863 -0.61095 2.49447
 H -0.26021 -0.61004 -2.49357
13
bifur_IRC_Cartesians_noMW_output/new_data/bifur_traj2_Cartesians point 388
C 0.06241 0.89271 0.94780
 C 0.06482 0.89366 -0.94815
 C -0.49919 1.66008 0.00036
 C -0.08421 -0.56767 1.39332
 C -0.08425 -0.56680 -1.39250
 F 0.62577 1.63628 1.89414
 F 0.63336 1.63752 -1.89768
 H -0.92601 -1.07744 0.89247
 H -0.92608 -1.07646 -0.88998
 H 0.82700 -1.10360 1.14604
 H 0.82682 -1.10304 -1.14672
 H -0.25942 -0.61308 2.49271
 H -0.26101 -0.61217 -2.49181
13
bifur_IRC_Cartesians_noMW_output/new_data/bifur_traj2_Cartesians point 389
C 0.06241 0.89282 0.94770
 C 0.06482 0.89377 -0.94805
 C -0.49940 1.66041 0.00036
 C -0.08422 -0.56773 1.39303
 C -0.08427 -0.56686 -1.39221
 F 0.62593 1.63638 1.89421
 F 0.63353 1.63762 -1.89775
 H -0.92601 -1.07750 0.89203
 H -0.92608 -1.07652 -0.88954
 H 0.82705 -1.10361 1.14568
 H 0.82687 -1.10304 -1.14637
 H -0.25952 -0.61333 2.49250
 H -0.26111 -0.61242 -2.49160
13
bifur_IRC_Cartesians_noMW_output/new_data/bifur_traj2_Cartesians point 390
C 0.06243 0.89221 0.94823
 C 0.06483 0.89316 -0.94858
 C -0.49828 1.65857 0.00036
 C -0.08415 -0.56738 1.39461
 C -0.08419 -0.56651 -1.39379
 F 0.62503 1.63581 1.89386
 F 0.63260 1.63705 -1.89740
 H -0.92601 -1.07716 0.89445
 H -0.92608 -1.07618 -0.89196
 H 0.82678 -1.10359 1.14762
 H 0.82661 -1.10302 -1.14830
 H -0.25900 -0.61193 2.49365
 H -0.26058 -0.61103 -2.49275
13
bifur_IRC_Cartesians_noMW_output/new_data/bifur_traj2_Cartesians point 391
C 0.06247 0.89104 0.94922
 C 0.06485 0.89199 -0.94957
 C -0.49616 1.65509 0.00036
 C -0.08401 -0.56672 1.39759
 C -0.08405 -0.56585 -1.39677
 F 0.62334 1.63473 1.89320
 F 0.63085 1.63598 -1.89673
 H -0.92603 -1.07651 0.89902
 H -0.92609 -1.07554 -0.89654
 H 0.82629 -1.10354 1.15127
 H 0.82612 -1.10297 -1.15194
 H -0.25801 -0.60929 2.49583
 H -0.25958 -0.60839 -2.49493
13
bifur_IRC_Cartesians_noMW_output/new_data/bifur_traj2_Cartesians point 392
C 0.06252 0.88951 0.95053
 C 0.06489 0.89046 -0.95088
 C -0.49336 1.65050 0.00036
 C -0.08382 -0.56585 1.40152
 C -0.08386 -0.56499 -1.40070
 F 0.62110 1.63330 1.89233
 F 0.62854 1.63456 -1.89586
 H -0.92604 -1.07567 0.90504
 H -0.92610 -1.07469 -0.90258
 H 0.82564 -1.10348 1.15609
 H 0.82547 -1.10291 -1.15674
 H -0.25671 -0.60581 2.49871
 H -0.25826 -0.60491 -2.49781
13
bifur_IRC_Cartesians_noMW_output/new_data/bifur_traj2_Cartesians point 393
C 0.06258 0.88778 0.95200
 C 0.06492 0.88873 -0.95235
 C -0.49023 1.64535 0.00036
 C -0.08362 -0.56488 1.40594
 C -0.08364 -0.56402 -1.40512
 F 0.61859 1.63170 1.89135
 F 0.62595 1.63296 -1.89488
 H -0.92606 -1.07471 0.91180
 H -0.92611 -1.07375 -0.90936
 H 0.82491 -1.10342 1.16150
 H 0.82474 -1.10285 -1.16213
 H -0.25526 -0.60190 2.50194
 H -0.25678 -0.60101 -2.50104
13
bifur_IRC_Cartesians_noMW_output/new_data/bifur_traj2_Cartesians point 394
C 0.06264 0.88608 0.95345
 C 0.06496 0.88703 -0.95380
 C -0.48713 1.64025 0.00036
 C -0.08341 -0.56392 1.41030
 C -0.08344 -0.56306 -1.40948
 F 0.61611 1.63012 1.89039
 F 0.62339 1.63139 -1.89391
 H -0.92608 -1.07377 0.91848
 H -0.92612 -1.07281 -0.91606
 H 0.82419 -1.10335 1.16684
 H 0.82402 -1.10278 -1.16746
 H -0.25382 -0.59804 2.50513
 H -0.25532 -0.59715 -2.50423
13
bifur_IRC_Cartesians_noMW_output/new_data/bifur_traj2_Cartesians point 395
C 0.06269 0.88465 0.95467
 C 0.06499 0.88560 -0.95502
 C -0.48453 1.63598 0.00036
 C -0.08324 -0.56311 1.41396
 C -0.08326 -0.56225 -1.41314
 F 0.61403 1.62879 1.88958
 F 0.62124 1.63007 -1.89310
 H -0.92610 -1.07298 0.92408
 H -0.92613 -1.07202 -0.92169
 H 0.82359 -1.10330 1.17133
 H 0.82342 -1.10273 -1.17193
 H -0.25261 -0.59479 2.50781
 H -0.25409 -0.59391 -2.50690
13
bifur_IRC_Cartesians_noMW_output/new_data/bifur_traj2_Cartesians point 396
C 0.06272 0.88381 0.95538
 C 0.06501 0.88476 -0.95573
 C -0.48300 1.63347 0.00036
 C -0.08314 -0.56263 1.41611
 C -0.08316 -0.56178 -1.41529
 F 0.61280 1.62801 1.88910
 F 0.61998 1.62929 -1.89263
 H -0.92611 -1.07251 0.92738
 H -0.92614 -1.07156 -0.92499
 H 0.82323 -1.10327 1.17396
 H 0.82307 -1.10270 -1.17456
 H -0.25190 -0.59289 2.50938
 H -0.25337 -0.59201 -2.50847
13
bifur_IRC_Cartesians_noMW_output/new_data/bifur_traj2_Cartesians point 397
C 0.06272 0.88381 0.95538
 C 0.06501 0.88476 -0.95573
 C -0.48300 1.63347 0.00036
 C -0.08314 -0.56263 1.41611
 C -0.08316 -0.56178 -1.41529
 F 0.61280 1.62801 1.88910
 F 0.61998 1.62929 -1.89263
 H -0.92611 -1.07251 0.92737
 H -0.92614 -1.07156 -0.92499
 H 0.82323 -1.10327 1.17396
 H 0.82307 -1.10270 -1.17456
 H -0.25190 -0.59289 2.50938
 H -0.25337 -0.59201 -2.50847
13
bifur_IRC_Cartesians_noMW_output/new_data/bifur_traj2_Cartesians point 398
C 0.06269 0.88469 0.95463
 C 0.06499 0.88564 -0.95498
 C -0.48460 1.63610 0.00036
 C -0.08325 -0.56313 1.41386
 C -0.08326 -0.56227 -1.41304
 F 0.61408 1.62883 1.88960
 F 0.62130 1.63011 -1.89312
 H -0.92610 -1.07300 0.92393
 H -0.92613 -1.07204 -0.92153
 H 0.82361 -1.10330 1.17121
 H 0.82344 -1.10273 -1.17181
 H -0.25264 -0.59488 2.50773
 H -0.25412 -0.59400 -2.50683
13
bifur_IRC_Cartesians_noMW_output/new_data/bifur_traj2_Cartesians point 399
C 0.06265 0.88590 0.95360
 C 0.06496 0.88685 -0.95395
 C -0.48680 1.63972 0.00036
 C -0.08339 -0.56382 1.41076
 C -0.08341 -0.56296 -1.40994
 F 0.61585 1.62995 1.89029
 F 0.62312 1.63122 -1.89381
 H -0.92609 -1.07367 0.91918
 H -0.92613 -1.07271 -0.91677
 H 0.82412 -1.10335 1.16741
 H 0.82395 -1.10278 -1.16802
 H -0.25367 -0.59763 2.50546
 H -0.25516 -0.59674 -2.50456
13
bifur_IRC_Cartesians_noMW_output/new_data/bifur_traj2_Cartesians point 400
C 0.06261 0.88709 0.95259
 C 0.06494 0.88804 -0.95294
 C -0.48897 1.64328 0.00036
 C -0.08353 -0.56449 1.40770
 C -0.08356 -0.56363 -1.40688
 F 0.61758 1.63106 1.89096
 F 0.62491 1.63233 -1.89449
 H -0.92607 -1.07433 0.91451
 H -0.92612 -1.07337 -0.91208
 H 0.82462 -1.10339 1.16367
 H 0.82445 -1.10282 -1.16429
 H -0.25467 -0.60033 2.50323
 H -0.25619 -0.59944 -2.50233
13
bifur_IRC_Cartesians_noMW_output/new_data/bifur_traj2_Cartesians point 401
C 0.06258 0.88795 0.95185
 C 0.06492 0.88890 -0.95220
 C -0.49054 1.64585 0.00036
 C -0.08364 -0.56498 1.40550
 C -0.08367 -0.56411 -1.40468
 F 0.61884 1.63186 1.89145
 F 0.62621 1.63312 -1.89498
 H -0.92606 -1.07481 0.91113
 H -0.92611 -1.07384 -0.90869
 H 0.82499 -1.10342 1.16096
 H 0.82481 -1.10285 -1.16160
 H -0.25540 -0.60229 2.50162
 H -0.25693 -0.60139 -2.50072
13
bifur_IRC_Cartesians_noMW_output/new_data/bifur_traj2_Cartesians point 402
C 0.06257 0.88820 0.95164
 C 0.06491 0.88915 -0.95199
 C -0.49099 1.64659 0.00036
 C -0.08367 -0.56512 1.40487
 C -0.08370 -0.56425 -1.40405
 F 0.61920 1.63209 1.89159
 F 0.62658 1.63335 -1.89512
 H -0.92606 -1.07494 0.91016
 H -0.92611 -1.07398 -0.90772
 H 0.82509 -1.10343 1.16019
 H 0.82492 -1.10286 -1.16083
 H -0.25561 -0.60285 2.50115
 H -0.25714 -0.60195 -2.50025
13
bifur_IRC_Cartesians_noMW_output/new_data/bifur_traj2_Cartesians point 403
C 0.06259 0.88759 0.95216
 C 0.06493 0.88854 -0.95251
 C -0.48988 1.64477 0.00036
 C -0.08359 -0.56477 1.40643
 C -0.08362 -0.56391 -1.40560
 F 0.61831 1.63153 1.89124
 F 0.62566 1.63279 -1.89477
 H -0.92607 -1.07461 0.91255
 H -0.92611 -1.07364 -0.91011
 H 0.82483 -1.10341 1.16210
 H 0.82466 -1.10284 -1.16273
 H -0.25510 -0.60147 2.50230
 H -0.25662 -0.60057 -2.50139
13
bifur_IRC_Cartesians_noMW_output/new_data/bifur_traj2_Cartesians point 404
C 0.06264 0.88600 0.95351
 C 0.06496 0.88695 -0.95386
 C -0.48699 1.64003 0.00036
 C -0.08340 -0.56387 1.41049
 C -0.08343 -0.56301 -1.40967
 F 0.61600 1.63005 1.89035
 F 0.62328 1.63132 -1.89387
 H -0.92609 -1.07373 0.91877
 H -0.92613 -1.07277 -0.91636
 H 0.82416 -1.10335 1.16708
 H 0.82399 -1.10278 -1.16770
 H -0.25375 -0.59786 2.50527
 H -0.25525 -0.59698 -2.50437
13
bifur_IRC_Cartesians_noMW_output/new_data/bifur_traj2_Cartesians point 405
C 0.06273 0.88349 0.95565
 C 0.06501 0.88444 -0.95601
 C -0.48242 1.63251 0.00036
 C -0.08310 -0.56245 1.41693
 C -0.08312 -0.56160 -1.41611
 F 0.61234 1.62772 1.88892
 F 0.61950 1.62900 -1.89244
 H -0.92611 -1.07234 0.92863
 H -0.92614 -1.07138 -0.92625
 H 0.82310 -1.10326 1.17497
 H 0.82293 -1.10268 -1.17556
 H -0.25163 -0.59216 2.50998
 H -0.25309 -0.59129 -2.50907
13
bifur_IRC_Cartesians_noMW_output/new_data/bifur_traj2_Cartesians point 406
C 0.06285 0.88023 0.95843
 C 0.06508 0.88118 -0.95879
 C -0.47649 1.62276 0.00035
 C -0.08271 -0.56061 1.42528
 C -0.08272 -0.55976 -1.42446
 F 0.60759 1.62469 1.88708
 F 0.61460 1.62599 -1.89059
 H -0.92615 -1.07053 0.94142
 H -0.92617 -1.06959 -0.93908
 H 0.82172 -1.10313 1.18520
 H 0.82156 -1.10256 -1.18576
 H -0.24887 -0.58477 2.51609
 H -0.25029 -0.58390 -2.51518
13
bifur_IRC_Cartesians_noMW_output/new_data/bifur_traj2_Cartesians point 407
C 0.06298 0.87642 0.96167
 C 0.06516 0.87738 -0.96203
 C -0.46957 1.61140 0.00035
 C -0.08225 -0.55846 1.43501
 C -0.08225 -0.55761 -1.43420
 F 0.60205 1.62116 1.88492
 F 0.60888 1.62247 -1.88843
 H -0.92620 -1.06843 0.95633
 H -0.92619 -1.06749 -0.95403
 H 0.82011 -1.10299 1.19713
 H 0.81996 -1.10241 -1.19764
 H -0.24566 -0.57614 2.52321
 H -0.24702 -0.57529 -2.52230
13
bifur_IRC_Cartesians_noMW_output/new_data/bifur_traj2_Cartesians point 408
C 0.06298 0.87642 0.96167
 C 0.06516 0.87738 -0.96203
 C -0.46957 1.61140 0.00035
 C -0.08225 -0.55846 1.43501
 C -0.08225 -0.55761 -1.43420
 F 0.60205 1.62116 1.88492
 F 0.60888 1.62247 -1.88843
 H -0.92620 -1.06843 0.95633
 H -0.92619 -1.06749 -0.95403
 H 0.82011 -1.10299 1.19713
 H 0.81996 -1.10241 -1.19764
 H -0.24566 -0.57614 2.52321
 H -0.24702 -0.57529 -2.52230
13
bifur_IRC_Cartesians_noMW_output/new_data/bifur_traj2_Cartesians point 409
C 0.06327 0.86795 0.96889
 C 0.06534 0.86891 -0.96925
 C -0.45415 1.58607 0.00035
 C -0.08123 -0.55367 1.45670
 C -0.08120 -0.55284 -1.45590
 F 0.58971 1.61329 1.88013
 F 0.59615 1.61464 -1.88361
 H -0.92630 -1.06374 0.98955
 H -0.92626 -1.06283 -0.98736
 H 0.81653 -1.10267 1.22372
 H 0.81639 -1.10209 -1.22414
 H -0.23850 -0.55693 2.53908
 H -0.23974 -0.55610 -2.53816
13
bifur_IRC_Cartesians_noMW_output/new_data/bifur_traj2_Cartesians point 410
C 0.06342 0.86361 0.97259
 C 0.06543 0.86458 -0.97295
 C -0.44627 1.57310 0.00035
 C -0.08071 -0.55122 1.46781
 C -0.08067 -0.55039 -1.46700
 F 0.58339 1.60926 1.87767
 F 0.58963 1.61064 -1.88115
 H -0.92635 -1.06134 1.00656
 H -0.92629 -1.06044 -1.00442
 H 0.81470 -1.10250 1.23733
 H 0.81456 -1.10192 -1.23770
 H -0.23483 -0.54709 2.54720
 H -0.23602 -0.54627 -2.54628
13
bifur_IRC_Cartesians_noMW_output/new_data/bifur_traj2_Cartesians point 411
C 0.06357 0.85941 0.97617
 C 0.06552 0.86037 -0.97653
 C -0.43862 1.56053 0.00034
 C -0.08020 -0.54884 1.47857
 C -0.08015 -0.54802 -1.47777
 F 0.57727 1.60535 1.87530
 F 0.58332 1.60675 -1.87876
 H -0.92640 -1.05901 1.02305
 H -0.92632 -1.05813 -1.02096
 H 0.81292 -1.10234 1.25052
 H 0.81279 -1.10176 -1.25085
 H -0.23128 -0.53756 2.55508
 H -0.23241 -0.53675 -2.55415
13
bifur_IRC_Cartesians_noMW_output/new_data/bifur_traj2_Cartesians point 412
C 0.06370 0.85548 0.97951
 C 0.06560 0.85645 -0.97988
 C -0.43148 1.54881 0.00034
 C -0.07973 -0.54663 1.48861
 C -0.07967 -0.54581 -1.48781
 F 0.57156 1.60171 1.87308
 F 0.57742 1.60313 -1.87653
 H -0.92644 -1.05684 1.03842
 H -0.92635 -1.05597 -1.03638
 H 0.81126 -1.10220 1.26282
 H 0.81113 -1.10161 -1.26311
 H -0.22797 -0.52866 2.56242
 H -0.22904 -0.52787 -2.56149
13
bifur_IRC_Cartesians_noMW_output/new_data/bifur_traj2_Cartesians point 413
C 0.06382 0.85201 0.98247
 C 0.06567 0.85298 -0.98284
 C -0.42516 1.53842 0.00034
 C -0.07931 -0.54466 1.49750
 C -0.07924 -0.54385 -1.49671
 F 0.56650 1.59848 1.87111
 F 0.57220 1.59992 -1.87456
 H -0.92648 -1.05492 1.05205
 H -0.92637 -1.05405 -1.05005
 H 0.80979 -1.10206 1.27372
 H 0.80967 -1.10148 -1.27397
 H -0.22503 -0.52078 2.56893
 H -0.22605 -0.52000 -2.56799
13
bifur_IRC_Cartesians_noMW_output/new_data/bifur_traj2_Cartesians point 414
C 0.06392 0.84915 0.98491
 C 0.06573 0.85012 -0.98528
 C -0.41996 1.52986 0.00034
 C -0.07897 -0.54304 1.50483
 C -0.07889 -0.54224 -1.50404
 F 0.56233 1.59582 1.86949
 F 0.56790 1.59728 -1.87293
 H -0.92652 -1.05333 1.06327
 H -0.92639 -1.05248 -1.06131
 H 0.80858 -1.10196 1.28271
 H 0.80846 -1.10137 -1.28293
 H -0.22261 -0.51429 2.57429
 H -0.22359 -0.51352 -2.57335
13
bifur_IRC_Cartesians_noMW_output/new_data/bifur_traj2_Cartesians point 415
C 0.06400 0.84696 0.98678
 C 0.06578 0.84793 -0.98715
 C -0.41597 1.52332 0.00034
 C -0.07871 -0.54181 1.51044
 C -0.07862 -0.54100 -1.50965
 F 0.55914 1.59379 1.86825
 F 0.56461 1.59525 -1.87169
 H -0.92654 -1.05212 1.07186
 H -0.92641 -1.05127 -1.06992
 H 0.80766 -1.10187 1.28958
 H 0.80754 -1.10129 -1.28977
 H -0.22076 -0.50933 2.57839
 H -0.22171 -0.50856 -2.57745
13
bifur_IRC_Cartesians_noMW_output/new_data/bifur_traj2_Cartesians point 416
C 0.06406 0.84534 0.98815
 C 0.06581 0.84632 -0.98852
 C -0.41304 1.51849 0.00034
 C -0.07851 -0.54089 1.51457
 C -0.07842 -0.54009 -1.51378
 F 0.55679 1.59229 1.86734
 F 0.56218 1.59376 -1.87077
 H -0.92656 -1.05123 1.07819
 H -0.92642 -1.05038 -1.07627
 H 0.80697 -1.10181 1.29464
 H 0.80686 -1.10123 -1.29482
 H -0.21940 -0.50567 2.58141
 H -0.22033 -0.50491 -2.58047
13
bifur_IRC_Cartesians_noMW_output/new_data/bifur_traj2_Cartesians point 417
C 0.06410 0.84413 0.98919
 C 0.06584 0.84510 -0.98956
 C -0.41083 1.51486 0.00034
 C -0.07837 -0.54021 1.51768
 C -0.07827 -0.53941 -1.51689
 F 0.55502 1.59116 1.86665
 F 0.56036 1.59264 -1.87008
 H -0.92657 -1.05056 1.08295
 H -0.92643 -1.04971 -1.08105
 H 0.80646 -1.10177 1.29845
 H 0.80635 -1.10118 -1.29862
 H -0.21837 -0.50291 2.58369
 H -0.21928 -0.50215 -2.58275
13
bifur_IRC_Cartesians_noMW_output/new_data/bifur_traj2_Cartesians point 418
C 0.06413 0.84314 0.99003
 C 0.06586 0.84411 -0.99040
 C -0.40903 1.51191 0.00033
 C -0.07825 -0.53965 1.52021
 C -0.07815 -0.53885 -1.51942
 F 0.55358 1.59025 1.86609
 F 0.55887 1.59173 -1.86952
 H -0.92659 -1.05001 1.08683
 H -0.92643 -1.04917 -1.08494
 H 0.80604 -1.10173 1.30155
 H 0.80593 -1.10114 -1.30171
 H -0.21754 -0.50067 2.58554
 H -0.21843 -0.49991 -2.58460
13
bifur_IRC_Cartesians_noMW_output/new_data/bifur_traj2_Cartesians point 419
C 0.06413 0.84314 0.99003
 C 0.06586 0.84411 -0.99040
 C -0.40903 1.51191 0.00033
 C -0.07825 -0.53965 1.52021
 C -0.07815 -0.53885 -1.51942
 F 0.55358 1.59025 1.86609
 F 0.55887 1.59173 -1.86952
 H -0.92659 -1.05001 1.08683
 H -0.92643 -1.04917 -1.08494
 H 0.80604 -1.10173 1.30155
 H 0.80593 -1.10114 -1.30171
 H -0.21754 -0.50067 2.58554
 H -0.21843 -0.49991 -2.58460
13
bifur_IRC_Cartesians_noMW_output/new_data/bifur_traj2_Cartesians point 420
C 0.06420 0.84131 0.99159
 C 0.06590 0.84228 -0.99196
 C -0.40570 1.50643 0.00033
 C -0.07803 -0.53861 1.52490
 C -0.07793 -0.53782 -1.52412
 F 0.55091 1.58854 1.86505
 F 0.55612 1.59003 -1.86848
 H -0.92661 -1.04899 1.09401
 H -0.92645 -1.04816 -1.09214
 H 0.80527 -1.10166 1.30730
 H 0.80516 -1.10107 -1.30744
 H -0.21599 -0.49651 2.58897
 H -0.21686 -0.49576 -2.58803
13
bifur_IRC_Cartesians_noMW_output/new_data/bifur_traj2_Cartesians point 421
C 0.06423 0.84027 0.99247
 C 0.06592 0.84125 -0.99285
 C -0.40382 1.50334 0.00033
 C -0.07790 -0.53803 1.52755
 C -0.07780 -0.53724 -1.52676
 F 0.54940 1.58758 1.86447
 F 0.55457 1.58908 -1.86789
 H -0.92662 -1.04842 1.09806
 H -0.92645 -1.04759 -1.09621
 H 0.80483 -1.10162 1.31054
 H 0.80472 -1.10103 -1.31067
 H -0.21511 -0.49417 2.59091
 H -0.21597 -0.49342 -2.58996
13
bifur_IRC_Cartesians_noMW_output/new_data/bifur_traj2_Cartesians point 422
C 0.06427 0.83913 0.99345
 C 0.06594 0.84010 -0.99382
 C -0.40173 1.49992 0.00033
 C -0.07776 -0.53738 1.53048
 C -0.07766 -0.53659 -1.52969
 F 0.54774 1.58652 1.86382
 F 0.55284 1.58802 -1.86724
 H -0.92663 -1.04779 1.10256
 H -0.92646 -1.04696 -1.10071
 H 0.80435 -1.10158 1.31414
 H 0.80424 -1.10099 -1.31425
 H -0.21415 -0.49157 2.59305
 H -0.21499 -0.49083 -2.59211
13
bifur_IRC_Cartesians_noMW_output/new_data/bifur_traj2_Cartesians point 423
C 0.06431 0.83792 0.99447
 C 0.06597 0.83890 -0.99485
 C -0.39954 1.49631 0.00033
 C -0.07762 -0.53670 1.53356
 C -0.07751 -0.53591 -1.53278
 F 0.54598 1.58540 1.86314
 F 0.55103 1.58691 -1.86655
 H -0.92665 -1.04712 1.10728
 H -0.92647 -1.04630 -1.10545
 H 0.80384 -1.10153 1.31792
 H 0.80373 -1.10094 -1.31802
 H -0.21313 -0.48884 2.59531
 H -0.21395 -0.48810 -2.59436
13
bifur_IRC_Cartesians_noMW_output/new_data/bifur_traj2_Cartesians point 424
C 0.06435 0.83673 0.99549
 C 0.06599 0.83771 -0.99586
 C -0.39738 1.49276 0.00033
 C -0.07748 -0.53603 1.53661
 C -0.07736 -0.53524 -1.53582
 F 0.54425 1.58430 1.86246
 F 0.54925 1.58581 -1.86588
 H -0.92666 -1.04646 1.11194
 H -0.92648 -1.04564 -1.11013
 H 0.80333 -1.10149 1.32165
 H 0.80323 -1.10090 -1.32174
 H -0.21212 -0.48614 2.59754
 H -0.21293 -0.48541 -2.59659
13
bifur_IRC_Cartesians_noMW_output/new_data/bifur_traj2_Cartesians point 425
C 0.06439 0.83564 0.99642
 C 0.06602 0.83662 -0.99679
 C -0.39539 1.48950 0.00033
 C -0.07735 -0.53541 1.53940
 C -0.07723 -0.53463 -1.53862
 F 0.54266 1.58328 1.86185
 F 0.54761 1.58480 -1.86526
 H -0.92667 -1.04586 1.11622
 H -0.92649 -1.04504 -1.11442
 H 0.80287 -1.10144 1.32507
 H 0.80277 -1.10085 -1.32515
 H -0.21120 -0.48367 2.59958
 H -0.21199 -0.48294 -2.59863
13
bifur_IRC_Cartesians_noMW_output/new_data/bifur_traj2_Cartesians point 426
C 0.06442 0.83473 0.99719
 C 0.06603 0.83571 -0.99757
 C -0.39373 1.48677 0.00033
 C -0.07724 -0.53490 1.54174
 C -0.07712 -0.53411 -1.54096
 F 0.54133 1.58244 1.86133
 F 0.54624 1.58396 -1.86474
 H -0.92668 -1.04535 1.11980
 H -0.92649 -1.04454 -1.11801
 H 0.80249 -1.10141 1.32794
 H 0.80239 -1.10082 -1.32800
 H -0.21043 -0.48160 2.60129
 H -0.21121 -0.48087 -2.60034
13
bifur_IRC_Cartesians_noMW_output/new_data/bifur_traj2_Cartesians point 427
C 0.06445 0.83408 0.99775
 C 0.06605 0.83506 -0.99812
 C -0.39255 1.48483 0.00033
 C -0.07716 -0.53453 1.54340
 C -0.07704 -0.53375 -1.54262
 F 0.54039 1.58183 1.86096
 F 0.54526 1.58336 -1.86437
 H -0.92669 -1.04500 1.12234
 H -0.92650 -1.04418 -1.12056
 H 0.80221 -1.10139 1.32997
 H 0.80211 -1.10079 -1.33003
 H -0.20988 -0.48013 2.60251
 H -0.21065 -0.47940 -2.60156
13
bifur_IRC_Cartesians_noMW_output/new_data/bifur_traj2_Cartesians point 428
C 0.06446 0.83379 0.99800
 C 0.06605 0.83477 -0.99837
 C -0.39202 1.48396 0.00033
 C -0.07712 -0.53436 1.54414
 C -0.07700 -0.53358 -1.54336
 F 0.53996 1.58156 1.86080
 F 0.54482 1.58309 -1.86421
 H -0.92670 -1.04483 1.12349
 H -0.92650 -1.04402 -1.12171
 H 0.80209 -1.10137 1.33089
 H 0.80199 -1.10078 -1.33094
 H -0.20964 -0.47947 2.60305
 H -0.21040 -0.47874 -2.60210
13
bifur_IRC_Cartesians_noMW_output/new_data/bifur_traj2_Cartesians point 429
C 0.06445 0.83395 0.99786
 C 0.06605 0.83493 -0.99824
 C -0.39231 1.48443 0.00033
 C -0.07714 -0.53445 1.54374
 C -0.07702 -0.53367 -1.54296
 F 0.54019 1.58171 1.86089
 F 0.54506 1.58324 -1.86430
 H -0.92669 -1.04492 1.12286
 H -0.92650 -1.04411 -1.12108
 H 0.80216 -1.10138 1.33039
 H 0.80206 -1.10079 -1.33044
 H -0.20977 -0.47983 2.60275
 H -0.21054 -0.47910 -2.60180
13
bifur_IRC_Cartesians_noMW_output/new_data/bifur_traj2_Cartesians point 430
C 0.06445 0.83395 0.99786
 C 0.06605 0.83493 -0.99824
 C -0.39231 1.48443 0.00033
 C -0.07714 -0.53445 1.54374
 C -0.07702 -0.53367 -1.54296
 F 0.54019 1.58171 1.86089
 F 0.54506 1.58324 -1.86430
 H -0.92669 -1.04492 1.12286
 H -0.92650 -1.04411 -1.12108
 H 0.80216 -1.10138 1.33039
 H 0.80206 -1.10079 -1.33044
 H -0.20977 -0.47983 2.60276
 H -0.21054 -0.47910 -2.60180
13
bifur_IRC_Cartesians_noMW_output/new_data/bifur_traj2_Cartesians point 431
C 0.06438 0.83594 0.99616
 C 0.06601 0.83692 -0.99654
 C -0.39594 1.49040 0.00033
 C -0.07738 -0.53558 1.53863
 C -0.07727 -0.53480 -1.53785
 F 0.54310 1.58356 1.86202
 F 0.54806 1.58508 -1.86543
 H -0.92667 -1.04603 1.11504
 H -0.92649 -1.04521 -1.11323
 H 0.80300 -1.10146 1.32413
 H 0.80290 -1.10087 -1.32420
 H -0.21146 -0.48435 2.59902
 H -0.21225 -0.48362 -2.59807
13
bifur_IRC_Cartesians_noMW_output/new_data/bifur_traj2_Cartesians point 432
C 0.06432 0.83783 0.99455
 C 0.06597 0.83881 -0.99492
 C -0.39938 1.49605 0.00033
 C -0.07761 -0.53665 1.53379
 C -0.07750 -0.53586 -1.53301
 F 0.54585 1.58532 1.86309
 F 0.55090 1.58683 -1.86650
 H -0.92665 -1.04707 1.10763
 H -0.92647 -1.04625 -1.10580
 H 0.80380 -1.10153 1.31820
 H 0.80370 -1.10094 -1.31830
 H -0.21305 -0.48864 2.59548
 H -0.21387 -0.48790 -2.59453
13
bifur_IRC_Cartesians_noMW_output/new_data/bifur_traj2_Cartesians point 433
C 0.06423 0.84021 0.99253
 C 0.06592 0.84118 -0.99290
 C -0.40370 1.50314 0.00033
 C -0.07789 -0.53799 1.52771
 C -0.07779 -0.53720 -1.52693
 F 0.54931 1.58752 1.86443
 F 0.55447 1.58902 -1.86785
 H -0.92662 -1.04839 1.09832
 H -0.92646 -1.04756 -1.09646
 H 0.80480 -1.10162 1.31075
 H 0.80470 -1.10103 -1.31087
 H -0.21506 -0.49402 2.59103
 H -0.21591 -0.49328 -2.59009
13
bifur_IRC_Cartesians_noMW_output/new_data/bifur_traj2_Cartesians point 434
C 0.06414 0.84290 0.99024
 C 0.06586 0.84387 -0.99061
 C -0.40859 1.51118 0.00033
 C -0.07822 -0.53951 1.52083
 C -0.07812 -0.53872 -1.52004
 F 0.55323 1.59002 1.86595
 F 0.55851 1.59150 -1.86938
 H -0.92659 -1.04987 1.08778
 H -0.92644 -1.04904 -1.08589
 H 0.80594 -1.10172 1.30231
 H 0.80583 -1.10113 -1.30247
 H -0.21733 -0.50012 2.58600
 H -0.21822 -0.49937 -2.58505
13
bifur_IRC_Cartesians_noMW_output/new_data/bifur_traj2_Cartesians point 435
C 0.06404 0.84572 0.98783
 C 0.06580 0.84670 -0.98820
 C -0.41373 1.51963 0.00034
 C -0.07856 -0.54111 1.51359
 C -0.07847 -0.54031 -1.51281
 F 0.55734 1.59265 1.86755
 F 0.56276 1.59411 -1.87099
 H -0.92656 -1.05144 1.07669
 H -0.92642 -1.05059 -1.07477
 H 0.80714 -1.10183 1.29345
 H 0.80702 -1.10124 -1.29363
 H -0.21972 -0.50653 2.58070
 H -0.22065 -0.50577 -2.57976
13
bifur_IRC_Cartesians_noMW_output/new_data/bifur_traj2_Cartesians point 436
C 0.06395 0.84851 0.98545
 C 0.06575 0.84948 -0.98582
 C -0.41880 1.52797 0.00034
 C -0.07889 -0.54269 1.50645
 C -0.07881 -0.54188 -1.50566
 F 0.56140 1.59524 1.86913
 F 0.56695 1.59669 -1.87257
 H -0.92652 -1.05298 1.06576
 H -0.92640 -1.05213 -1.06380
 H 0.80831 -1.10193 1.28469
 H 0.80820 -1.10135 -1.28491
 H -0.22208 -0.51286 2.57548
 H -0.22305 -0.51208 -2.57454
13
bifur_IRC_Cartesians_noMW_output/new_data/bifur_traj2_Cartesians point 437
C 0.06386 0.85108 0.98326
 C 0.06569 0.85205 -0.98363
 C -0.42348 1.53566 0.00034
 C -0.07920 -0.54414 1.49987
 C -0.07913 -0.54333 -1.49908
 F 0.56515 1.59762 1.87059
 F 0.57081 1.59907 -1.87403
 H -0.92649 -1.05440 1.05568
 H -0.92638 -1.05354 -1.05369
 H 0.80940 -1.10203 1.27663
 H 0.80928 -1.10144 -1.27687
 H -0.22425 -0.51869 2.57066
 H -0.22526 -0.51791 -2.56973
13
bifur_IRC_Cartesians_noMW_output/new_data/bifur_traj2_Cartesians point 438
C 0.06378 0.85323 0.98143
 C 0.06565 0.85420 -0.98180
 C -0.42739 1.54208 0.00034
 C -0.07946 -0.54535 1.49437
 C -0.07939 -0.54454 -1.49357
 F 0.56828 1.59962 1.87180
 F 0.57404 1.60105 -1.87525
 H -0.92647 -1.05560 1.04724
 H -0.92636 -1.05473 -1.04523
 H 0.81031 -1.10211 1.26988
 H 0.81019 -1.10153 -1.27014
 H -0.22607 -0.52356 2.56663
 H -0.22711 -0.52278 -2.56570
13
bifur_IRC_Cartesians_noMW_output/new_data/bifur_traj2_Cartesians point 439
C 0.06373 0.85476 0.98013
 C 0.06561 0.85573 -0.98049
 C -0.43017 1.54666 0.00034
 C -0.07965 -0.54622 1.49045
 C -0.07958 -0.54541 -1.48966
 F 0.57051 1.60104 1.87267
 F 0.57634 1.60247 -1.87612
 H -0.92645 -1.05644 1.04125
 H -0.92635 -1.05557 -1.03921
 H 0.81096 -1.10217 1.26508
 H 0.81083 -1.10159 -1.26536
 H -0.22736 -0.52703 2.56377
 H -0.22842 -0.52624 -2.56284
13
bifur_IRC_Cartesians_noMW_output/new_data/bifur_traj2_Cartesians point 440
C 0.06370 0.85553 0.97947
 C 0.06560 0.85650 -0.97984
 C -0.43156 1.54894 0.00034
 C -0.07974 -0.54665 1.48850
 C -0.07968 -0.54584 -1.48770
 F 0.57162 1.60175 1.87310
 F 0.57749 1.60317 -1.87656
 H -0.92644 -1.05686 1.03825
 H -0.92634 -1.05599 -1.03621
 H 0.81128 -1.10220 1.26268
 H 0.81115 -1.10161 -1.26297
 H -0.22800 -0.52876 2.56234
 H -0.22908 -0.52797 -2.56141
13
bifur_IRC_Cartesians_noMW_output/new_data/bifur_traj2_Cartesians point 441
C 0.06370 0.85553 0.97947
 C 0.06560 0.85650 -0.97984
 C -0.43156 1.54894 0.00034
 C -0.07974 -0.54665 1.48850
 C -0.07968 -0.54584 -1.48770
 F 0.57162 1.60175 1.87310
 F 0.57749 1.60317 -1.87656
 H -0.92644 -1.05686 1.03825
 H -0.92634 -1.05599 -1.03621
 H 0.81128 -1.10220 1.26268
 H 0.81115 -1.10161 -1.26297
 H -0.22800 -0.52876 2.56234
 H -0.22908 -0.52797 -2.56141
13
bifur_IRC_Cartesians_noMW_output/new_data/bifur_traj2_Cartesians point 442
C 0.06373 0.85477 0.98012
 C 0.06561 0.85574 -0.98049
 C -0.43018 1.54666 0.00034
 C -0.07965 -0.54622 1.49044
 C -0.07958 -0.54541 -1.48965
 F 0.57051 1.60104 1.87267
 F 0.57634 1.60247 -1.87612
 H -0.92645 -1.05644 1.04124
 H -0.92635 -1.05557 -1.03920
 H 0.81096 -1.10217 1.26507
 H 0.81083 -1.10159 -1.26535
 H -0.22736 -0.52704 2.56377
 H -0.22842 -0.52625 -2.56283
13
bifur_IRC_Cartesians_noMW_output/new_data/bifur_traj2_Cartesians point 443
C 0.06377 0.85347 0.98123
 C 0.06564 0.85444 -0.98160
 C -0.42782 1.54279 0.00034
 C -0.07949 -0.54549 1.49377
 C -0.07942 -0.54468 -1.49297
 F 0.56862 1.59984 1.87193
 F 0.57439 1.60127 -1.87539
 H -0.92647 -1.05572 1.04632
 H -0.92636 -1.05486 -1.04431
 H 0.81041 -1.10212 1.26914
 H 0.81028 -1.10154 -1.26941
 H -0.22627 -0.52409 2.56620
 H -0.22731 -0.52331 -2.56526
13
bifur_IRC_Cartesians_noMW_output/new_data/bifur_traj2_Cartesians point 444
C 0.06383 0.85176 0.98269
 C 0.06568 0.85273 -0.98305
 C -0.42471 1.53767 0.00034
 C -0.07928 -0.54452 1.49814
 C -0.07921 -0.54371 -1.49735
 F 0.56613 1.59825 1.87097
 F 0.57183 1.59969 -1.87442
 H -0.92649 -1.05478 1.05303
 H -0.92637 -1.05392 -1.05103
 H 0.80969 -1.10205 1.27451
 H 0.80956 -1.10147 -1.27476
 H -0.22482 -0.52022 2.56940
 H -0.22584 -0.51944 -2.56846
13
bifur_IRC_Cartesians_noMW_output/new_data/bifur_traj2_Cartesians point 445
C 0.06390 0.84978 0.98437
 C 0.06572 0.85075 -0.98474
 C -0.42111 1.53176 0.00034
 C -0.07905 -0.54340 1.50321
 C -0.07897 -0.54260 -1.50242
 F 0.56325 1.59641 1.86985
 F 0.56885 1.59786 -1.87329
 H -0.92651 -1.05368 1.06079
 H -0.92639 -1.05283 -1.05882
 H 0.80885 -1.10198 1.28072
 H 0.80873 -1.10139 -1.28095
 H -0.22315 -0.51573 2.57311
 H -0.22414 -0.51495 -2.57217
13
bifur_IRC_Cartesians_noMW_output/new_data/bifur_traj2_Cartesians point 446
C 0.06398 0.84766 0.98618
 C 0.06576 0.84863 -0.98655
 C -0.41726 1.52543 0.00034
 C -0.07879 -0.54220 1.50863
 C -0.07871 -0.54140 -1.50784
 F 0.56016 1.59445 1.86865
 F 0.56567 1.59590 -1.87209
 H -0.92653 -1.05251 1.06910
 H -0.92640 -1.05166 -1.06715
 H 0.80795 -1.10190 1.28736
 H 0.80784 -1.10131 -1.28757
 H -0.22136 -0.51092 2.57707
 H -0.22232 -0.51016 -2.57613
13
bifur_IRC_Cartesians_noMW_output/new_data/bifur_traj2_Cartesians point 447
C 0.06405 0.84554 0.98798
 C 0.06581 0.84652 -0.98835
 C -0.41340 1.51909 0.00034
 C -0.07854 -0.54101 1.51406
 C -0.07845 -0.54021 -1.51327
 F 0.55708 1.59248 1.86745
 F 0.56248 1.59395 -1.87088
 H -0.92656 -1.05134 1.07740
 H -0.92642 -1.05049 -1.07548
 H 0.80706 -1.10182 1.29401
 H 0.80694 -1.10123 -1.29419
 H -0.21957 -0.50612 2.58104
 H -0.22050 -0.50536 -2.58010
13
bifur_IRC_Cartesians_noMW_output/new_data/bifur_traj2_Cartesians point 448
C 0.06412 0.84358 0.98965
 C 0.06585 0.84455 -0.99003
 C -0.40983 1.51322 0.00033
 C -0.07830 -0.53990 1.51908
 C -0.07821 -0.53910 -1.51829
 F 0.55422 1.59066 1.86634
 F 0.55953 1.59213 -1.86977
 H -0.92658 -1.05025 1.08510
 H -0.92643 -1.04941 -1.08320
 H 0.80623 -1.10174 1.30017
 H 0.80612 -1.10116 -1.30033
 H -0.21791 -0.50167 2.58472
 H -0.21881 -0.50091 -2.58377
13
bifur_IRC_Cartesians_noMW_output/new_data/bifur_traj2_Cartesians point 449
C 0.06417 0.84197 0.99103
 C 0.06588 0.84294 -0.99140
 C -0.40690 1.50841 0.00033
 C -0.07811 -0.53899 1.52321
 C -0.07801 -0.53819 -1.52242
 F 0.55187 1.58916 1.86543
 F 0.55711 1.59064 -1.86885
 H -0.92660 -1.04936 1.09142
 H -0.92644 -1.04852 -1.08954
 H 0.80555 -1.10168 1.30523
 H 0.80544 -1.10110 -1.30537
 H -0.21655 -0.49801 2.58774
 H -0.21743 -0.49726 -2.58679
13
bifur_IRC_Cartesians_noMW_output/new_data/bifur_traj2_Cartesians point 450
C 0.06421 0.84090 0.99193
 C 0.06591 0.84188 -0.99231
 C -0.40496 1.50522 0.00033
 C -0.07798 -0.53838 1.52593
 C -0.07788 -0.53759 -1.52515
 F 0.55032 1.58817 1.86482
 F 0.55551 1.58966 -1.86825
 H -0.92661 -1.04877 1.09559
 H -0.92645 -1.04794 -1.09373
 H 0.80510 -1.10164 1.30857
 H 0.80499 -1.10106 -1.30870
 H -0.21565 -0.49560 2.58973
 H -0.21651 -0.49485 -2.58878
13
bifur_IRC_Cartesians_noMW_output/new_data/bifur_traj2_Cartesians point 451
C 0.06423 0.84047 0.99231
 C 0.06591 0.84144 -0.99268
 C -0.40417 1.50392 0.00033
 C -0.07793 -0.53814 1.52705
 C -0.07782 -0.53735 -1.52626
 F 0.54969 1.58777 1.86458
 F 0.55486 1.58926 -1.86800
 H -0.92662 -1.04853 1.09730
 H -0.92645 -1.04770 -1.09544
 H 0.80491 -1.10163 1.30993
 H 0.80481 -1.10104 -1.31006
 H -0.21528 -0.49461 2.59055
 H -0.21614 -0.49386 -2.58960
13
bifur_IRC_Cartesians_noMW_output/new_data/bifur_traj2_Cartesians point 452
C 0.06423 0.84047 0.99231
 C 0.06591 0.84144 -0.99268
 C -0.40417 1.50392 0.00033
 C -0.07793 -0.53814 1.52705
 C -0.07782 -0.53735 -1.52626
 F 0.54969 1.58777 1.86458
 F 0.55486 1.58926 -1.86800
 H -0.92662 -1.04853 1.09730
 H -0.92645 -1.04770 -1.09544
 H 0.80491 -1.10163 1.30993
 H 0.80481 -1.10104 -1.31006
 H -0.21528 -0.49461 2.59055
 H -0.21614 -0.49386 -2.58960
13
bifur_IRC_Cartesians_noMW_output/new_data/bifur_traj2_Cartesians point 453
C 0.06421 0.84088 0.99196
 C 0.06591 0.84185 -0.99233
 C -0.40492 1.50515 0.00033
 C -0.07798 -0.53837 1.52600
 C -0.07787 -0.53758 -1.52521
 F 0.55029 1.58815 1.86481
 F 0.55547 1.58964 -1.86823
 H -0.92661 -1.04876 1.09569
 H -0.92645 -1.04792 -1.09383
 H 0.80509 -1.10164 1.30865
 H 0.80498 -1.10105 -1.30878
 H -0.21563 -0.49554 2.58978
 H -0.21649 -0.49479 -2.58883
13
bifur_IRC_Cartesians_noMW_output/new_data/bifur_traj2_Cartesians point 454
C 0.06420 0.84125 0.99164
 C 0.06590 0.84222 -0.99201
 C -0.40559 1.50625 0.00033
 C -0.07802 -0.53858 1.52505
 C -0.07792 -0.53779 -1.52426
 F 0.55082 1.58849 1.86502
 F 0.55603 1.58998 -1.86844
 H -0.92661 -1.04896 1.09424
 H -0.92645 -1.04813 -1.09237
 H 0.80524 -1.10166 1.30749
 H 0.80513 -1.10107 -1.30762
 H -0.21594 -0.49638 2.58908
 H -0.21681 -0.49563 -2.58814
13
bifur_IRC_Cartesians_noMW_output/new_data/bifur_traj2_Cartesians point 455
C 0.06419 0.84145 0.99147
 C 0.06589 0.84242 -0.99184
 C -0.40596 1.50685 0.00033
 C -0.07804 -0.53869 1.52454
 C -0.07794 -0.53790 -1.52375
 F 0.55112 1.58868 1.86513
 F 0.55633 1.59017 -1.86856
 H -0.92661 -1.04907 1.09345
 H -0.92645 -1.04824 -1.09158
 H 0.80533 -1.10166 1.30686
 H 0.80522 -1.10108 -1.30699
 H -0.21611 -0.49684 2.58871
 H -0.21698 -0.49609 -2.58776
13
bifur_IRC_Cartesians_noMW_output/new_data/bifur_traj2_Cartesians point 456
C 0.06420 0.84130 0.99159
 C 0.06590 0.84228 -0.99197
 C -0.40569 1.50643 0.00033
 C -0.07803 -0.53861 1.52490
 C -0.07793 -0.53782 -1.52412
 F 0.55091 1.58854 1.86505
 F 0.55612 1.59003 -1.86848
 H -0.92661 -1.04899 1.09402
 H -0.92645 -1.04816 -1.09215
 H 0.80527 -1.10166 1.30731
 H 0.80516 -1.10107 -1.30744
 H -0.21599 -0.49651 2.58898
 H -0.21686 -0.49576 -2.58803
13
bifur_IRC_Cartesians_noMW_output/new_data/bifur_traj2_Cartesians point 457
C 0.06422 0.84066 0.99214
 C 0.06591 0.84164 -0.99251
 C -0.40452 1.50450 0.00033
 C -0.07795 -0.53825 1.52655
 C -0.07785 -0.53746 -1.52577
 F 0.54997 1.58795 1.86469
 F 0.55515 1.58944 -1.86811
 H -0.92661 -1.04864 1.09654
 H -0.92645 -1.04781 -1.09468
 H 0.80500 -1.10163 1.30933
 H 0.80489 -1.10105 -1.30946
 H -0.21544 -0.49505 2.59018
 H -0.21630 -0.49430 -2.58924
13
bifur_IRC_Cartesians_noMW_output/new_data/bifur_traj2_Cartesians point 458
C 0.06426 0.83939 0.99322
 C 0.06594 0.84037 -0.99360
 C -0.40222 1.50071 0.00033
 C -0.07780 -0.53753 1.52980
 C -0.07769 -0.53674 -1.52901
 F 0.54812 1.58677 1.86397
 F 0.55324 1.58827 -1.86739
 H -0.92663 -1.04794 1.10152
 H -0.92646 -1.04711 -1.09967
 H 0.80446 -1.10159 1.31331
 H 0.80435 -1.10100 -1.31342
 H -0.21437 -0.49217 2.59256
 H -0.21521 -0.49143 -2.59161
13
bifur_IRC_Cartesians_noMW_output/new_data/bifur_traj2_Cartesians point 459
C 0.06433 0.83746 0.99487
 C 0.06598 0.83843 -0.99525
 C -0.39869 1.49492 0.00033
 C -0.07756 -0.53644 1.53476
 C -0.07745 -0.53565 -1.53397
 F 0.54530 1.58497 1.86287
 F 0.55033 1.58648 -1.86629
 H -0.92665 -1.04686 1.10911
 H -0.92648 -1.04604 -1.10729
 H 0.80364 -1.10151 1.31938
 H 0.80354 -1.10092 -1.31948
 H -0.21273 -0.48778 2.59619
 H -0.21355 -0.48704 -2.59524
13
bifur_IRC_Cartesians_noMW_output/new_data/bifur_traj2_Cartesians point 460
C 0.06442 0.83492 0.99704
 C 0.06603 0.83589 -0.99741
 C -0.39407 1.48733 0.00033
 C -0.07726 -0.53500 1.54126
 C -0.07714 -0.53422 -1.54048
 F 0.54160 1.58261 1.86144
 F 0.54652 1.58413 -1.86485
 H -0.92668 -1.04546 1.11907
 H -0.92649 -1.04464 -1.11728
 H 0.80257 -1.10142 1.32735
 H 0.80247 -1.10083 -1.32742
 H -0.21059 -0.48202 2.60094
 H -0.21137 -0.48129 -2.59999
13
bifur_IRC_Cartesians_noMW_output/new_data/bifur_traj2_Cartesians point 461
C 0.06452 0.83192 0.99958
 C 0.06609 0.83290 -0.99996
 C -0.38863 1.47839 0.00033
 C -0.07690 -0.53331 1.54891
 C -0.07677 -0.53253 -1.54814
 F 0.53725 1.57983 1.85974
 F 0.54202 1.58137 -1.86315
 H -0.92672 -1.04380 1.13079
 H -0.92652 -1.04300 -1.12904
 H 0.80130 -1.10130 1.33673
 H 0.80121 -1.10071 -1.33677
 H -0.20806 -0.47524 2.60654
 H -0.20880 -0.47452 -2.60559
13
bifur_IRC_Cartesians_noMW_output/new_data/bifur_traj2_Cartesians point 462
C 0.06463 0.82866 1.00236
 C 0.06616 0.82965 -1.00274
 C -0.38270 1.46864 0.00033
 C -0.07651 -0.53147 1.55726
 C -0.07637 -0.53069 -1.55648
 F 0.53250 1.57681 1.85790
 F 0.53712 1.57836 -1.86129
 H -0.92676 -1.04200 1.14358
 H -0.92654 -1.04120 -1.14186
 H 0.79992 -1.10118 1.34696
 H 0.79983 -1.10059 -1.34696
 H -0.20531 -0.46785 2.61265
 H -0.20600 -0.46714 -2.61169
13
bifur_IRC_Cartesians_noMW_output/new_data/bifur_traj2_Cartesians point 463
C 0.06463 0.82866 1.00236
 C 0.06616 0.82965 -1.00274
 C -0.38270 1.46864 0.00033
 C -0.07651 -0.53147 1.55726
 C -0.07637 -0.53069 -1.55648
 F 0.53250 1.57681 1.85790
 F 0.53712 1.57836 -1.86129
 H -0.92676 -1.04200 1.14358
 H -0.92654 -1.04120 -1.14186
 H 0.79992 -1.10118 1.34696
 H 0.79983 -1.10059 -1.34696
 H -0.20531 -0.46785 2.61265
 H -0.20600 -0.46714 -2.61169
13
bifur_IRC_Cartesians_noMW_output/new_data/bifur_traj2_Cartesians point 464
C 0.06487 0.82199 1.00805
 C 0.06630 0.82297 -1.00843
 C -0.37056 1.44868 0.00032
 C -0.07570 -0.52769 1.57435
 C -0.07555 -0.52693 -1.57358
 F 0.52278 1.57060 1.85412
 F 0.52709 1.57219 -1.85750
 H -0.92683 -1.03830 1.16975
 H -0.92659 -1.03753 -1.16812
 H 0.79710 -1.10093 1.36791
 H 0.79702 -1.10033 -1.36784
 H -0.19966 -0.45271 2.62515
 H -0.20026 -0.45202 -2.62419
13
bifur_IRC_Cartesians_noMW_output/new_data/bifur_traj2_Cartesians point 465
C 0.06498 0.81883 1.01074
 C 0.06637 0.81981 -1.01113
 C -0.36481 1.43924 0.00032
 C -0.07532 -0.52591 1.58244
 C -0.07516 -0.52515 -1.58167
 F 0.51817 1.56767 1.85233
 F 0.52234 1.56927 -1.85570
 H -0.92687 -1.03656 1.18215
 H -0.92661 -1.03579 -1.18055
 H 0.79577 -1.10081 1.37783
 H 0.79569 -1.10021 -1.37772
 H -0.19699 -0.44554 2.63107
 H -0.19755 -0.44486 -2.63011
13
bifur_IRC_Cartesians_noMW_output/new_data/bifur_traj2_Cartesians point 466
C 0.06508 0.81591 1.01323
 C 0.06643 0.81690 -1.01361
 C -0.35950 1.43052 0.00032
 C -0.07497 -0.52426 1.58991
 C -0.07480 -0.52350 -1.58914
 F 0.51393 1.56496 1.85068
 F 0.51796 1.56657 -1.85405
 H -0.92690 -1.03494 1.19359
 H -0.92663 -1.03418 -1.19203
 H 0.79453 -1.10070 1.38698
 H 0.79446 -1.10010 -1.38684
 H -0.19453 -0.43892 2.63654
 H -0.19504 -0.43825 -2.63557
13
bifur_IRC_Cartesians_noMW_output/new_data/bifur_traj2_Cartesians point 467
C 0.06517 0.81331 1.01544
 C 0.06648 0.81430 -1.01583
 C -0.35478 1.42275 0.00032
 C -0.07466 -0.52279 1.59656
 C -0.07448 -0.52204 -1.59579
 F 0.51014 1.56255 1.84921
 F 0.51406 1.56417 -1.85257
 H -0.92693 -1.03350 1.20377
 H -0.92665 -1.03275 -1.20224
 H 0.79343 -1.10060 1.39513
 H 0.79336 -1.10000 -1.39496
 H -0.19233 -0.43303 2.64140
 H -0.19281 -0.43237 -2.64043
13
bifur_IRC_Cartesians_noMW_output/new_data/bifur_traj2_Cartesians point 468
C 0.06524 0.81113 1.01730
 C 0.06653 0.81212 -1.01769
 C -0.35081 1.41623 0.00032
 C -0.07440 -0.52156 1.60214
 C -0.07421 -0.52081 -1.60138
 F 0.50697 1.56052 1.84797
 F 0.51078 1.56216 -1.85133
 H -0.92696 -1.03230 1.21232
 H -0.92667 -1.03155 -1.21082
 H 0.79251 -1.10052 1.40197
 H 0.79244 -1.09992 -1.40178
 H -0.19049 -0.42809 2.64549
 H -0.19094 -0.42743 -2.64451
13
bifur_IRC_Cartesians_noMW_output/new_data/bifur_traj2_Cartesians point 469
C 0.06530 0.80951 1.01868
 C 0.06656 0.81050 -1.01907
 C -0.34786 1.41138 0.00032
 C -0.07420 -0.52064 1.60630
 C -0.07401 -0.51989 -1.60553
 F 0.50460 1.55902 1.84706
 F 0.50834 1.56066 -1.85041
 H -0.92698 -1.03140 1.21868
 H -0.92668 -1.03066 -1.21720
 H 0.79183 -1.10046 1.40706
 H 0.79176 -1.09986 -1.40685
 H -0.18912 -0.42441 2.64852
 H -0.18954 -0.42376 -2.64755
13
bifur_IRC_Cartesians_noMW_output/new_data/bifur_traj2_Cartesians point 470
C 0.06533 0.80861 1.01945
 C 0.06658 0.80960 -1.01984
 C -0.34623 1.40870 0.00032
 C -0.07409 -0.52013 1.60860
 C -0.07390 -0.51939 -1.60783
 F 0.50329 1.55818 1.84655
 F 0.50699 1.55983 -1.84990
 H -0.92699 -1.03090 1.22221
 H -0.92668 -1.03016 -1.22074
 H 0.79145 -1.10042 1.40988
 H 0.79138 -1.09982 -1.40966
 H -0.18836 -0.42237 2.65021
 H -0.18877 -0.42172 -2.64923
13
bifur_IRC_Cartesians_noMW_output/new_data/bifur_traj2_Cartesians point 471
C 0.06533 0.80849 1.01954
 C 0.06658 0.80949 -1.01993
 C -0.34602 1.40836 0.00032
 C -0.07408 -0.52007 1.60889
 C -0.07389 -0.51932 -1.60813
 F 0.50313 1.55808 1.84648
 F 0.50682 1.55973 -1.84983
 H -0.92699 -1.03084 1.22265
 H -0.92668 -1.03010 -1.22118
 H 0.79140 -1.10042 1.41024
 H 0.79133 -1.09982 -1.41002
 H -0.18826 -0.42211 2.65042
 H -0.18867 -0.42146 -2.64945
13
bifur_IRC_Cartesians_noMW_output/new_data/bifur_traj2_Cartesians point 472
C 0.06532 0.80902 1.01910
 C 0.06657 0.81001 -1.01949
 C -0.34697 1.40992 0.00032
 C -0.07414 -0.52036 1.60755
 C -0.07395 -0.51962 -1.60679
 F 0.50389 1.55856 1.84678
 F 0.50760 1.56021 -1.85013
 H -0.92698 -1.03113 1.22060
 H -0.92668 -1.03039 -1.21913
 H 0.79162 -1.10044 1.40860
 H 0.79155 -1.09984 -1.40838
 H -0.18871 -0.42330 2.64944
 H -0.18912 -0.42265 -2.64847
13
bifur_IRC_Cartesians_noMW_output/new_data/bifur_traj2_Cartesians point 473
C 0.06529 0.80991 1.01834
 C 0.06655 0.81090 -1.01873
 C -0.34858 1.41257 0.00032
 C -0.07425 -0.52087 1.60528
 C -0.07406 -0.52012 -1.60451
 F 0.50518 1.55939 1.84728
 F 0.50894 1.56103 -1.85064
 H -0.92697 -1.03162 1.21712
 H -0.92667 -1.03087 -1.21564
 H 0.79199 -1.10047 1.40581
 H 0.79193 -1.09987 -1.40561
 H -0.18946 -0.42531 2.64778
 H -0.18989 -0.42466 -2.64681
13
bifur_IRC_Cartesians_noMW_output/new_data/bifur_traj2_Cartesians point 474
C 0.06529 0.80990 1.01834
 C 0.06655 0.81090 -1.01873
 C -0.34858 1.41257 0.00032
 C -0.07425 -0.52087 1.60528
 C -0.07406 -0.52012 -1.60452
 F 0.50518 1.55938 1.84728
 F 0.50894 1.56103 -1.85064
 H -0.92697 -1.03162 1.21712
 H -0.92667 -1.03087 -1.21564
 H 0.79199 -1.10047 1.40581
 H 0.79193 -1.09987 -1.40561
 H -0.18946 -0.42531 2.64778
 H -0.18988 -0.42466 -2.64681
13
bifur_IRC_Cartesians_noMW_output/new_data/bifur_traj2_Cartesians point 475
C 0.06522 0.81174 1.01678
 C 0.06652 0.81273 -1.01717
 C -0.35192 1.41805 0.00032
 C -0.07447 -0.52190 1.60059
 C -0.07429 -0.52115 -1.59982
 F 0.50785 1.56109 1.84832
 F 0.51169 1.56272 -1.85168
 H -0.92695 -1.03263 1.20994
 H -0.92666 -1.03188 -1.20843
 H 0.79277 -1.10054 1.40006
 H 0.79270 -1.09994 -1.39988
 H -0.19100 -0.42947 2.64435
 H -0.19146 -0.42881 -2.64337
13
bifur_IRC_Cartesians_noMW_output/new_data/bifur_traj2_Cartesians point 476
C 0.06520 0.81228 1.01632
 C 0.06650 0.81327 -1.01671
 C -0.35291 1.41968 0.00032
 C -0.07454 -0.52221 1.59919
 C -0.07435 -0.52146 -1.59843
 F 0.50864 1.56159 1.84863
 F 0.51251 1.56322 -1.85199
 H -0.92695 -1.03293 1.20780
 H -0.92666 -1.03218 -1.20629
 H 0.79300 -1.10056 1.39835
 H 0.79293 -1.09996 -1.39818
 H -0.19146 -0.43070 2.64333
 H -0.19193 -0.43004 -2.64236
13
bifur_IRC_Cartesians_noMW_output/new_data/bifur_traj2_Cartesians point 477
C 0.06520 0.81238 1.01623
 C 0.06650 0.81337 -1.01662
 C -0.35309 1.41998 0.00032
 C -0.07455 -0.52227 1.59894
 C -0.07437 -0.52152 -1.59817
 F 0.50879 1.56169 1.84868
 F 0.51266 1.56332 -1.85204
 H -0.92695 -1.03299 1.20741
 H -0.92666 -1.03224 -1.20589
 H 0.79304 -1.10056 1.39804
 H 0.79297 -1.09997 -1.39787
 H -0.19155 -0.43093 2.64314
 H -0.19201 -0.43027 -2.64217
13
bifur_IRC_Cartesians_noMW_output/new_data/bifur_traj2_Cartesians point 478
C 0.06521 0.81199 1.01656
 C 0.06651 0.81298 -1.01695
 C -0.35238 1.41882 0.00032
 C -0.07450 -0.52205 1.59993
 C -0.07432 -0.52130 -1.59916
 F 0.50823 1.56133 1.84846
 F 0.51208 1.56296 -1.85182
 H -0.92695 -1.03278 1.20893
 H -0.92666 -1.03202 -1.20742
 H 0.79288 -1.10055 1.39926
 H 0.79281 -1.09995 -1.39908
 H -0.19122 -0.43005 2.64387
 H -0.19168 -0.42939 -2.64289
13
bifur_IRC_Cartesians_noMW_output/new_data/bifur_traj2_Cartesians point 479
C 0.06524 0.81120 1.01724
 C 0.06653 0.81219 -1.01763
 C -0.35095 1.41645 0.00032
 C -0.07441 -0.52160 1.60195
 C -0.07422 -0.52085 -1.60119
 F 0.50707 1.56059 1.84802
 F 0.51089 1.56223 -1.85137
 H -0.92696 -1.03234 1.21203
 H -0.92666 -1.03159 -1.21053
 H 0.79254 -1.10052 1.40174
 H 0.79248 -1.09992 -1.40155
 H -0.19055 -0.42826 2.64535
 H -0.19100 -0.42760 -2.64437
13
bifur_IRC_Cartesians_noMW_output/new_data/bifur_traj2_Cartesians point 480
C 0.06528 0.81020 1.01809
 C 0.06655 0.81119 -1.01848
 C -0.34912 1.41344 0.00032
 C -0.07428 -0.52103 1.60453
 C -0.07410 -0.52028 -1.60377
 F 0.50561 1.55966 1.84745
 F 0.50938 1.56130 -1.85080
 H -0.92697 -1.03178 1.21598
 H -0.92667 -1.03104 -1.21449
 H 0.79212 -1.10048 1.40490
 H 0.79205 -1.09988 -1.40470
 H -0.18970 -0.42597 2.64723
 H -0.19014 -0.42532 -2.64626
13
bifur_IRC_Cartesians_noMW_output/new_data/bifur_traj2_Cartesians point 481
C 0.06531 0.80918 1.01896
 C 0.06657 0.81017 -1.01935
 C -0.34726 1.41040 0.00032
 C -0.07416 -0.52045 1.60714
 C -0.07397 -0.51971 -1.60637
 F 0.50413 1.55871 1.84687
 F 0.50785 1.56036 -1.85022
 H -0.92698 -1.03122 1.21997
 H -0.92668 -1.03047 -1.21849
 H 0.79169 -1.10044 1.40809
 H 0.79162 -1.09984 -1.40788
 H -0.18884 -0.42366 2.64914
 H -0.18926 -0.42301 -2.64816
13
bifur_IRC_Cartesians_noMW_output/new_data/bifur_traj2_Cartesians point 482
C 0.06534 0.80830 1.01971
 C 0.06659 0.80929 -1.02010
 C -0.34566 1.40777 0.00032
 C -0.07406 -0.51996 1.60939
 C -0.07386 -0.51921 -1.60863
 F 0.50284 1.55789 1.84637
 F 0.50652 1.55955 -1.84972
 H -0.92699 -1.03073 1.22342
 H -0.92669 -1.02999 -1.22195
 H 0.79132 -1.10041 1.41085
 H 0.79125 -1.09981 -1.41063
 H -0.18810 -0.42167 2.65079
 H -0.18851 -0.42102 -2.64981
13
bifur_IRC_Cartesians_noMW_output/new_data/bifur_traj2_Cartesians point 483
C 0.06536 0.80768 1.02024
 C 0.06660 0.80867 -1.02063
 C -0.34454 1.40592 0.00032
 C -0.07398 -0.51961 1.61098
 C -0.07379 -0.51886 -1.61021
 F 0.50194 1.55732 1.84602
 F 0.50559 1.55897 -1.84937
 H -0.92700 -1.03039 1.22585
 H -0.92669 -1.02965 -1.22439
 H 0.79105 -1.10039 1.41280
 H 0.79099 -1.09979 -1.41257
 H -0.18757 -0.42026 2.65195
 H -0.18797 -0.41962 -2.65097
13
bifur_IRC_Cartesians_noMW_output/new_data/bifur_traj2_Cartesians point 484
C 0.06537 0.80746 1.02042
 C 0.06661 0.80846 -1.02081
 C -0.34414 1.40527 0.00032
 C -0.07396 -0.51949 1.61153
 C -0.07376 -0.51874 -1.61077
 F 0.50163 1.55712 1.84590
 F 0.50527 1.55877 -1.84925
 H -0.92700 -1.03027 1.22670
 H -0.92669 -1.02953 -1.22524
 H 0.79096 -1.10038 1.41347
 H 0.79090 -1.09978 -1.41324
 H -0.18739 -0.41977 2.65235
 H -0.18779 -0.41913 -2.65138
13
bifur_IRC_Cartesians_noMW_output/new_data/bifur_traj2_Cartesians point 485
C 0.06537 0.80746 1.02042
 C 0.06661 0.80846 -1.02081
 C -0.34414 1.40527 0.00032
 C -0.07396 -0.51949 1.61153
 C -0.07376 -0.51874 -1.61077
 F 0.50163 1.55712 1.84590
 F 0.50527 1.55877 -1.84925
 H -0.92700 -1.03027 1.22670
 H -0.92669 -1.02953 -1.22524
 H 0.79096 -1.10038 1.41347
 H 0.79090 -1.09978 -1.41324
 H -0.18739 -0.41977 2.65235
 H -0.18779 -0.41913 -2.65138
13
bifur_IRC_Cartesians_noMW_output/new_data/bifur_traj2_Cartesians point 486
C 0.06532 0.80895 1.01916
 C 0.06657 0.80994 -1.01955
 C -0.34684 1.40971 0.00032
 C -0.07413 -0.52032 1.60773
 C -0.07394 -0.51958 -1.60696
 F 0.50379 1.55850 1.84674
 F 0.50750 1.56015 -1.85009
 H -0.92699 -1.03109 1.22087
 H -0.92668 -1.03035 -1.21940
 H 0.79159 -1.10043 1.40881
 H 0.79153 -1.09983 -1.40860
 H -0.18865 -0.42314 2.64957
 H -0.18906 -0.42249 -2.64860
13
bifur_IRC_Cartesians_noMW_output/new_data/bifur_traj2_Cartesians point 487
C 0.06526 0.81064 1.01772
 C 0.06654 0.81163 -1.01811
 C -0.34991 1.41476 0.00032
 C -0.07434 -0.52128 1.60340
 C -0.07415 -0.52053 -1.60264
 F 0.50625 1.56006 1.84770
 F 0.51004 1.56170 -1.85105
 H -0.92697 -1.03202 1.21425
 H -0.92667 -1.03128 -1.21276
 H 0.79230 -1.10050 1.40352
 H 0.79224 -1.09990 -1.40332
 H -0.19007 -0.42697 2.64641
 H -0.19051 -0.42631 -2.64544
13
bifur_IRC_Cartesians_noMW_output/new_data/bifur_traj2_Cartesians point 488
C 0.06519 0.81257 1.01607
 C 0.06650 0.81356 -1.01646
 C -0.35344 1.42054 0.00032
 C -0.07457 -0.52237 1.59845
 C -0.07439 -0.52162 -1.59768
 F 0.50907 1.56186 1.84879
 F 0.51295 1.56349 -1.85215
 H -0.92694 -1.03309 1.20666
 H -0.92665 -1.03234 -1.20515
 H 0.79312 -1.10057 1.39744
 H 0.79305 -1.09997 -1.39727
 H -0.19171 -0.43136 2.64278
 H -0.19218 -0.43070 -2.64181
13
bifur_IRC_Cartesians_noMW_output/new_data/bifur_traj2_Cartesians point 489
C 0.06513 0.81442 1.01450
 C 0.06646 0.81541 -1.01488
 C -0.35680 1.42607 0.00032
 C -0.07479 -0.52342 1.59372
 C -0.07462 -0.52266 -1.59295
 F 0.51176 1.56358 1.84984
 F 0.51572 1.56520 -1.85320
 H -0.92692 -1.03412 1.19942
 H -0.92664 -1.03336 -1.19788
 H 0.79390 -1.10064 1.39165
 H 0.79383 -1.10004 -1.39149
 H -0.19327 -0.43555 2.63932
 H -0.19376 -0.43488 -2.63835
13
bifur_IRC_Cartesians_noMW_output/new_data/bifur_traj2_Cartesians point 490
C 0.06508 0.81590 1.01324
 C 0.06643 0.81689 -1.01362
 C -0.35949 1.43049 0.00032
 C -0.07497 -0.52425 1.58994
 C -0.07480 -0.52350 -1.58917
 F 0.51391 1.56495 1.85067
 F 0.51794 1.56657 -1.85404
 H -0.92690 -1.03494 1.19362
 H -0.92663 -1.03417 -1.19207
 H 0.79453 -1.10070 1.38701
 H 0.79445 -1.10010 -1.38687
 H -0.19452 -0.43890 2.63656
 H -0.19503 -0.43823 -2.63559
13
bifur_IRC_Cartesians_noMW_output/new_data/bifur_traj2_Cartesians point 491
C 0.06505 0.81676 1.01250
 C 0.06641 0.81775 -1.01289
 C -0.36106 1.43307 0.00032
 C -0.07507 -0.52474 1.58772
 C -0.07490 -0.52398 -1.58696
 F 0.51517 1.56575 1.85116
 F 0.51924 1.56736 -1.85453
 H -0.92689 -1.03541 1.19024
 H -0.92662 -1.03465 -1.18867
 H 0.79489 -1.10073 1.38430
 H 0.79482 -1.10013 -1.38417
 H -0.19525 -0.44086 2.63494
 H -0.19578 -0.44019 -2.63397
13
bifur_IRC_Cartesians_noMW_output/new_data/bifur_traj2_Cartesians point 492
C 0.06505 0.81681 1.01246
 C 0.06641 0.81779 -1.01285
 C -0.36114 1.43320 0.00032
 C -0.07508 -0.52477 1.58761
 C -0.07491 -0.52401 -1.58684
 F 0.51523 1.56579 1.85119
 F 0.51931 1.56740 -1.85456
 H -0.92689 -1.03544 1.19006
 H -0.92662 -1.03467 -1.18849
 H 0.79491 -1.10073 1.38416
 H 0.79484 -1.10013 -1.38403
 H -0.19529 -0.44096 2.63485
 H -0.19581 -0.44029 -2.63389
13
bifur_IRC_Cartesians_noMW_output/new_data/bifur_traj2_Cartesians point 493
C 0.06508 0.81592 1.01322
 C 0.06643 0.81691 -1.01361
 C -0.35952 1.43054 0.00032
 C -0.07497 -0.52426 1.58989
 C -0.07480 -0.52351 -1.58912
 F 0.51394 1.56497 1.85068
 F 0.51797 1.56658 -1.85405
 H -0.92690 -1.03495 1.19355
 H -0.92663 -1.03418 -1.19199
 H 0.79454 -1.10070 1.38695
 H 0.79446 -1.10010 -1.38681
 H -0.19454 -0.43895 2.63652
 H -0.19505 -0.43827 -2.63555
13
bifur_IRC_Cartesians_noMW_output/new_data/bifur_traj2_Cartesians point 494
C 0.06514 0.81414 1.01474
 C 0.06647 0.81513 -1.01512
 C -0.35628 1.42522 0.00032
 C -0.07476 -0.52326 1.59445
 C -0.07458 -0.52250 -1.59368
 F 0.51135 1.56331 1.84968
 F 0.51530 1.56494 -1.85304
 H -0.92692 -1.03396 1.20053
 H -0.92664 -1.03320 -1.19899
 H 0.79378 -1.10063 1.39254
 H 0.79371 -1.10003 -1.39238
 H -0.19303 -0.43491 2.63985
 H -0.19352 -0.43424 -2.63888
13
bifur_IRC_Cartesians_noMW_output/new_data/bifur_traj2_Cartesians point 495
C 0.06523 0.81165 1.01685
 C 0.06652 0.81264 -1.01724
 C -0.35176 1.41779 0.00032
 C -0.07446 -0.52185 1.60081
 C -0.07428 -0.52110 -1.60004
 F 0.50773 1.56101 1.84827
 F 0.51156 1.56264 -1.85163
 H -0.92695 -1.03259 1.21028
 H -0.92666 -1.03184 -1.20877
 H 0.79273 -1.10054 1.40033
 H 0.79266 -1.09994 -1.40015
 H -0.19093 -0.42927 2.64451
 H -0.19138 -0.42861 -2.64354
13
bifur_IRC_Cartesians_noMW_output/new_data/bifur_traj2_Cartesians point 496
C 0.06523 0.81165 1.01685
 C 0.06652 0.81264 -1.01724
 C -0.35176 1.41779 0.00032
 C -0.07446 -0.52185 1.60081
 C -0.07428 -0.52110 -1.60004
 F 0.50773 1.56101 1.84827
 F 0.51156 1.56264 -1.85163
 H -0.92695 -1.03259 1.21028
 H -0.92666 -1.03184 -1.20877
 H 0.79273 -1.10054 1.40033
 H 0.79266 -1.09994 -1.40015
 H -0.19093 -0.42927 2.64451
 H -0.19138 -0.42861 -2.64354
13
bifur_IRC_Cartesians_noMW_output/new_data/bifur_traj2_Cartesians point 497
C 0.06543 0.80562 1.02199
 C 0.06664 0.80661 -1.02239
 C -0.34079 1.39976 0.00032
 C -0.07373 -0.51844 1.61625
 C -0.07353 -0.51770 -1.61549
 F 0.49894 1.55540 1.84486
 F 0.50250 1.55707 -1.84820
 H -0.92702 -1.02925 1.23393
 H -0.92670 -1.02851 -1.23250
 H 0.79018 -1.10031 1.41926
 H 0.79012 -1.09971 -1.41901
 H -0.18583 -0.41559 2.65581
 H -0.18620 -0.41495 -2.65483
13
bifur_IRC_Cartesians_noMW_output/new_data/bifur_traj2_Cartesians point 498
C 0.06554 0.80256 1.02460
 C 0.06671 0.80356 -1.02499
 C -0.33523 1.39063 0.00031
 C -0.07337 -0.51672 1.62407
 C -0.07316 -0.51598 -1.62331
 F 0.49449 1.55257 1.84313
 F 0.49791 1.55425 -1.84646
 H -0.92706 -1.02756 1.24590
 H -0.92673 -1.02683 -1.24450
 H 0.78889 -1.10019 1.42884
 H 0.78884 -1.09959 -1.42856
 H -0.18325 -0.40867 2.66153
 H -0.18358 -0.40804 -2.66054
13
bifur_IRC_Cartesians_noMW_output/new_data/bifur_traj2_Cartesians point 499
C 0.06564 0.79971 1.02703
 C 0.06677 0.80071 -1.02742
 C -0.33004 1.38210 0.00031
 C -0.07302 -0.51510 1.63137
 C -0.07281 -0.51437 -1.63062
 F 0.49034 1.54992 1.84151
 F 0.49362 1.55161 -1.84484
 H -0.92709 -1.02598 1.25710
 H -0.92675 -1.02526 -1.25573
 H 0.78768 -1.10008 1.43780
 H 0.78763 -1.09948 -1.43749
 H -0.18084 -0.40219 2.66687
 H -0.18113 -0.40157 -2.66589
13
bifur_IRC_Cartesians_noMW_output/new_data/bifur_traj2_Cartesians point 500
C 0.06573 0.79712 1.02923
 C 0.06682 0.79812 -1.02963
 C -0.32534 1.37436 0.00031
 C -0.07271 -0.51364 1.63800
 C -0.07249 -0.51291 -1.63724
 F 0.48657 1.54752 1.84005
 F 0.48973 1.54922 -1.84337
 H -0.92712 -1.02455 1.26724
 H -0.92677 -1.02384 -1.26591
 H 0.78659 -1.09999 1.44591
 H 0.78654 -1.09938 -1.44557
 H -0.17866 -0.39633 2.67172
 H -0.17891 -0.39571 -2.67073
