# Supplementary material for: Low dimensional representations along intrinsic reaction coordinates and molecular dynamics trajectories using interatomic distance matrices
Source: Chem Sci. 2019 Sep 18;10(43):9954–68. doi: 10.1039/c9sc02742d (PMC6991188; doi:10.1039/c9sc02742d)
Supplement: Supplementary file 1 [file SC-010-C9SC02742D-s001.zip › C9SC02742D-SI/ESI_xyz_files/bifur_IRC_Cartesians_noMW_output/new_data/bifur_traj_A_Cartesians_noMW_PC1.xyz]

13
bifur_IRC_Cartesians_noMW_output/new_data/bifur_traj2_Cartesians point 1
C 0.04316 0.74390 1.07692
 C 0.09263 0.74001 -1.07687
 C -0.22377 1.20791 0.00059
 C -0.05995 -0.48365 1.78037
 C -0.07169 -0.48005 -1.77996
 F 0.31835 1.50544 1.80906
 F 0.49287 1.48820 -1.81126
 H -0.92299 -0.99773 1.50638
 H -0.93196 -0.98913 -1.46396
 H 0.76847 -1.09649 1.59901
 H 0.75767 -1.09869 -1.64129
 H -0.10441 -0.27439 2.77599
 H -0.15838 -0.26532 -2.77497
13
bifur_IRC_Cartesians_noMW_output/new_data/bifur_traj2_Cartesians point 2
C 0.04214 0.74400 1.07693
 C 0.09365 0.73991 -1.07686
 C -0.22376 1.20791 0.00061
 C -0.05970 -0.48371 1.78037
 C -0.07194 -0.47999 -1.77997
 F 0.31474 1.50583 1.80908
 F 0.49647 1.48780 -1.81124
 H -0.92279 -0.99789 1.50725
 H -0.93215 -0.98896 -1.46310
 H 0.76869 -1.09644 1.59812
 H 0.75744 -1.09874 -1.64220
 H -0.10329 -0.27457 2.77599
 H -0.15951 -0.26514 -2.77497
13
bifur_IRC_Cartesians_noMW_output/new_data/bifur_traj2_Cartesians point 3
C 0.04255 0.74396 1.07692
 C 0.09323 0.73995 -1.07687
 C -0.22376 1.20791 0.00060
 C -0.05980 -0.48368 1.78037
 C -0.07183 -0.48002 -1.77997
 F 0.31620 1.50567 1.80908
 F 0.49501 1.48796 -1.81125
 H -0.92287 -0.99783 1.50690
 H -0.93207 -0.98903 -1.46345
 H 0.76860 -1.09646 1.59848
 H 0.75753 -1.09872 -1.64183
 H -0.10374 -0.27450 2.77599
 H -0.15905 -0.26521 -2.77497
13
bifur_IRC_Cartesians_noMW_output/new_data/bifur_traj2_Cartesians point 4
C 0.04440 0.74377 1.07690
 C 0.09137 0.74014 -1.07688
 C -0.22379 1.20792 0.00058
 C -0.06026 -0.48357 1.78037
 C -0.07138 -0.48013 -1.77995
 F 0.32279 1.50495 1.80904
 F 0.48846 1.48869 -1.81129
 H -0.92323 -0.99753 1.50531
 H -0.93171 -0.98934 -1.46502
 H 0.76819 -1.09656 1.60010
 H 0.75794 -1.09861 -1.64019
 H -0.10580 -0.27418 2.77598
 H -0.15699 -0.26554 -2.77497
13
bifur_IRC_Cartesians_noMW_output/new_data/bifur_traj2_Cartesians point 5
C 0.04688 0.74353 1.07687
 C 0.08888 0.74039 -1.07690
 C -0.22383 1.20794 0.00055
 C -0.06087 -0.48343 1.78038
 C -0.07077 -0.48028 -1.77992
 F 0.33161 1.50398 1.80899
 F 0.47969 1.48966 -1.81134
 H -0.92372 -0.99713 1.50318
 H -0.93123 -0.98975 -1.46712
 H 0.76765 -1.09670 1.60227
 H 0.75849 -1.09847 -1.63798
 H -0.10855 -0.27375 2.77598
 H -0.15423 -0.26599 -2.77496
13
bifur_IRC_Cartesians_noMW_output/new_data/bifur_traj2_Cartesians point 6
C 0.04952 0.74327 1.07684
 C 0.08623 0.74066 -1.07692
 C -0.22387 1.20795 0.00051
 C -0.06153 -0.48327 1.78038
 C -0.07012 -0.48044 -1.77989
 F 0.34100 1.50295 1.80893
 F 0.47034 1.49070 -1.81139
 H -0.92423 -0.99670 1.50092
 H -0.93071 -0.99019 -1.46935
 H 0.76706 -1.09685 1.60458
 H 0.75908 -1.09831 -1.63564
 H -0.11149 -0.27329 2.77597
 H -0.15130 -0.26646 -2.77495
13
bifur_IRC_Cartesians_noMW_output/new_data/bifur_traj2_Cartesians point 7
C 0.05213 0.74301 1.07681
 C 0.08361 0.74093 -1.07694
 C -0.22391 1.20797 0.00048
 C -0.06217 -0.48311 1.78039
 C -0.06947 -0.48060 -1.77987
 F 0.35028 1.50193 1.80888
 F 0.46112 1.49172 -1.81144
 H -0.92474 -0.99628 1.49869
 H -0.93020 -0.99062 -1.47156
 H 0.76649 -1.09700 1.60686
 H 0.75966 -1.09816 -1.63332
 H -0.11438 -0.27285 2.77596
 H -0.14840 -0.26693 -2.77494
13
bifur_IRC_Cartesians_noMW_output/new_data/bifur_traj2_Cartesians point 8
C 0.05456 0.74277 1.07678
 C 0.08116 0.74118 -1.07696
 C -0.22394 1.20798 0.00045
 C -0.06277 -0.48297 1.78039
 C -0.06887 -0.48075 -1.77984
 F 0.35893 1.50098 1.80883
 F 0.45251 1.49268 -1.81149
 H -0.92522 -0.99588 1.49660
 H -0.92973 -0.99103 -1.47362
 H 0.76596 -1.09714 1.60899
 H 0.76019 -1.09802 -1.63116
 H -0.11709 -0.27243 2.77595
 H -0.14569 -0.26737 -2.77493
13
bifur_IRC_Cartesians_noMW_output/new_data/bifur_traj2_Cartesians point 9
C 0.05661 0.74257 1.07676
 C 0.07910 0.74138 -1.07697
 C -0.22398 1.20800 0.00042
 C -0.06328 -0.48285 1.78039
 C -0.06837 -0.48088 -1.77982
 F 0.36623 1.50017 1.80879
 F 0.44524 1.49348 -1.81153
 H -0.92562 -0.99555 1.49484
 H -0.92933 -0.99137 -1.47536
 H 0.76550 -1.09726 1.61079
 H 0.76065 -1.09790 -1.62934
 H -0.11937 -0.27207 2.77595
 H -0.14341 -0.26774 -2.77492
13
bifur_IRC_Cartesians_noMW_output/new_data/bifur_traj2_Cartesians point 10
C 0.05786 0.74245 1.07674
 C 0.07784 0.74151 -1.07698
 C -0.22399 1.20800 0.00041
 C -0.06359 -0.48278 1.78040
 C -0.06806 -0.48095 -1.77980
 F 0.37067 1.49968 1.80876
 F 0.44083 1.49397 -1.81156
 H -0.92586 -0.99535 1.49377
 H -0.92908 -0.99158 -1.47642
 H 0.76523 -1.09733 1.61188
 H 0.76093 -1.09783 -1.62823
 H -0.12075 -0.27186 2.77594
 H -0.14202 -0.26796 -2.77491
13
bifur_IRC_Cartesians_noMW_output/new_data/bifur_traj2_Cartesians point 11
C 0.05802 0.74243 1.07674
 C 0.07768 0.74153 -1.07698
 C -0.22400 1.20800 0.00041
 C -0.06363 -0.48277 1.78040
 C -0.06802 -0.48096 -1.77980
 F 0.37125 1.49962 1.80876
 F 0.44025 1.49404 -1.81156
 H -0.92589 -0.99532 1.49363
 H -0.92905 -0.99161 -1.47656
 H 0.76519 -1.09734 1.61202
 H 0.76096 -1.09782 -1.62808
 H -0.12093 -0.27183 2.77594
 H -0.14184 -0.26799 -2.77491
13
bifur_IRC_Cartesians_noMW_output/new_data/bifur_traj2_Cartesians point 12
C 0.05802 0.74243 1.07674
 C 0.07768 0.74153 -1.07698
 C -0.22400 1.20800 0.00041
 C -0.06363 -0.48277 1.78040
 C -0.06802 -0.48096 -1.77980
 F 0.37126 1.49962 1.80876
 F 0.44024 1.49404 -1.81156
 H -0.92589 -0.99532 1.49363
 H -0.92905 -0.99161 -1.47656
 H 0.76519 -1.09734 1.61202
 H 0.76096 -1.09782 -1.62808
 H -0.12094 -0.27183 2.77594
 H -0.14183 -0.26799 -2.77491
13
bifur_IRC_Cartesians_noMW_output/new_data/bifur_traj2_Cartesians point 13
C 0.05703 0.74253 1.07675
 C 0.07867 0.74143 -1.07698
 C -0.22398 1.20800 0.00042
 C -0.06339 -0.48282 1.78039
 C -0.06826 -0.48090 -1.77981
 F 0.36773 1.50001 1.80878
 F 0.44375 1.49365 -1.81154
 H -0.92570 -0.99548 1.49448
 H -0.92924 -0.99144 -1.47572
 H 0.76541 -1.09728 1.61116
 H 0.76074 -1.09787 -1.62896
 H -0.11984 -0.27200 2.77594
 H -0.14294 -0.26781 -2.77492
13
bifur_IRC_Cartesians_noMW_output/new_data/bifur_traj2_Cartesians point 14
C 0.05660 0.74257 1.07676
 C 0.07910 0.74138 -1.07697
 C -0.22397 1.20800 0.00042
 C -0.06328 -0.48285 1.78039
 C -0.06837 -0.48088 -1.77982
 F 0.36621 1.50018 1.80879
 F 0.44527 1.49348 -1.81153
 H -0.92561 -0.99555 1.49485
 H -0.92933 -0.99137 -1.47535
 H 0.76551 -1.09725 1.61078
 H 0.76065 -1.09790 -1.62934
 H -0.11936 -0.27207 2.77595
 H -0.14341 -0.26774 -2.77492
13
bifur_IRC_Cartesians_noMW_output/new_data/bifur_traj2_Cartesians point 15
C 0.05647 0.74259 1.07676
 C 0.07924 0.74137 -1.07697
 C -0.22397 1.20799 0.00043
 C -0.06325 -0.48286 1.78039
 C -0.06840 -0.48087 -1.77982
 F 0.36572 1.50023 1.80879
 F 0.44576 1.49343 -1.81153
 H -0.92559 -0.99557 1.49497
 H -0.92935 -0.99135 -1.47524
 H 0.76554 -1.09725 1.61066
 H 0.76062 -1.09791 -1.62947
 H -0.11921 -0.27210 2.77595
 H -0.14357 -0.26771 -2.77492
13
bifur_IRC_Cartesians_noMW_output/new_data/bifur_traj2_Cartesians point 16
C 0.05687 0.74255 1.07676
 C 0.07883 0.74141 -1.07697
 C -0.22398 1.20800 0.00042
 C -0.06335 -0.48283 1.78039
 C -0.06830 -0.48089 -1.77981
 F 0.36716 1.50007 1.80878
 F 0.44432 1.49359 -1.81154
 H -0.92567 -0.99551 1.49462
 H -0.92928 -0.99141 -1.47558
 H 0.76545 -1.09727 1.61101
 H 0.76071 -1.09788 -1.62911
 H -0.11966 -0.27203 2.77595
 H -0.14312 -0.26778 -2.77492
13
bifur_IRC_Cartesians_noMW_output/new_data/bifur_traj2_Cartesians point 17
C 0.05809 0.74243 1.07674
 C 0.07761 0.74153 -1.07698
 C -0.22400 1.20800 0.00040
 C -0.06365 -0.48276 1.78040
 C -0.06800 -0.48097 -1.77980
 F 0.37148 1.49960 1.80876
 F 0.44003 1.49406 -1.81157
 H -0.92590 -0.99531 1.49358
 H -0.92904 -0.99162 -1.47661
 H 0.76518 -1.09734 1.61208
 H 0.76098 -1.09781 -1.62803
 H -0.12100 -0.27182 2.77594
 H -0.14177 -0.26800 -2.77491
13
bifur_IRC_Cartesians_noMW_output/new_data/bifur_traj2_Cartesians point 18
C 0.05969 0.74227 1.07672
 C 0.07600 0.74170 -1.07700
 C -0.22402 1.20801 0.00038
 C -0.06405 -0.48267 1.78040
 C -0.06761 -0.48106 -1.77978
 F 0.37720 1.49897 1.80873
 F 0.43433 1.49470 -1.81160
 H -0.92622 -0.99505 1.49220
 H -0.92872 -0.99188 -1.47797
 H 0.76483 -1.09743 1.61348
 H 0.76133 -1.09772 -1.62660
 H -0.12279 -0.27154 2.77594
 H -0.13998 -0.26829 -2.77490
13
bifur_IRC_Cartesians_noMW_output/new_data/bifur_traj2_Cartesians point 19
C 0.06121 0.74212 1.07671
 C 0.07447 0.74185 -1.07701
 C -0.22404 1.20802 0.00036
 C -0.06442 -0.48258 1.78040
 C -0.06723 -0.48116 -1.77977
 F 0.38260 1.49837 1.80869
 F 0.42896 1.49529 -1.81163
 H -0.92651 -0.99480 1.49090
 H -0.92843 -0.99214 -1.47926
 H 0.76449 -1.09752 1.61481
 H 0.76167 -1.09763 -1.62525
 H -0.12448 -0.27128 2.77593
 H -0.13829 -0.26856 -2.77490
13
bifur_IRC_Cartesians_noMW_output/new_data/bifur_traj2_Cartesians point 20
C 0.06249 0.74199 1.07669
 C 0.07318 0.74198 -1.07702
 C -0.22406 1.20803 0.00035
 C -0.06474 -0.48250 1.78040
 C -0.06692 -0.48124 -1.77975
 F 0.38716 1.49787 1.80867
 F 0.42442 1.49580 -1.81166
 H -0.92676 -0.99460 1.48980
 H -0.92818 -0.99235 -1.48034
 H 0.76421 -1.09759 1.61593
 H 0.76195 -1.09756 -1.62411
 H -0.12590 -0.27106 2.77593
 H -0.13686 -0.26879 -2.77489
13
bifur_IRC_Cartesians_noMW_output/new_data/bifur_traj2_Cartesians point 21
C 0.06350 0.74189 1.07668
 C 0.07217 0.74209 -1.07702
 C -0.22408 1.20804 0.00034
 C -0.06499 -0.48244 1.78041
 C -0.06667 -0.48130 -1.77974
 F 0.39075 1.49748 1.80865
 F 0.42086 1.49619 -1.81168
 H -0.92696 -0.99443 1.48894
 H -0.92798 -0.99252 -1.48120
 H 0.76399 -1.09765 1.61682
 H 0.76218 -1.09750 -1.62322
 H -0.12702 -0.27088 2.77592
 H -0.13574 -0.26897 -2.77489
13
bifur_IRC_Cartesians_noMW_output/new_data/bifur_traj2_Cartesians point 22
C 0.06418 0.74183 1.07667
 C 0.07149 0.74216 -1.07703
 C -0.22409 1.20804 0.00033
 C -0.06516 -0.48240 1.78041
 C -0.06650 -0.48134 -1.77974
 F 0.39315 1.49721 1.80863
 F 0.41846 1.49646 -1.81169
 H -0.92709 -0.99432 1.48836
 H -0.92785 -0.99263 -1.48177
 H 0.76384 -1.09768 1.61741
 H 0.76233 -1.09746 -1.62261
 H -0.12777 -0.27077 2.77592
 H -0.13499 -0.26910 -2.77489
13
bifur_IRC_Cartesians_noMW_output/new_data/bifur_traj2_Cartesians point 23
C 0.06418 0.74183 1.07667
 C 0.07149 0.74216 -1.07703
 C -0.22409 1.20804 0.00033
 C -0.06516 -0.48240 1.78041
 C -0.06650 -0.48134 -1.77974
 F 0.39316 1.49721 1.80863
 F 0.41846 1.49646 -1.81169
 H -0.92709 -0.99432 1.48836
 H -0.92785 -0.99263 -1.48177
 H 0.76384 -1.09768 1.61741
 H 0.76233 -1.09746 -1.62261
 H -0.12777 -0.27077 2.77592
 H -0.13499 -0.26910 -2.77489
13
bifur_IRC_Cartesians_noMW_output/new_data/bifur_traj2_Cartesians point 24
C 0.06379 0.74187 1.07668
 C 0.07188 0.74212 -1.07703
 C -0.22408 1.20804 0.00033
 C -0.06506 -0.48242 1.78041
 C -0.06660 -0.48131 -1.77974
 F 0.39176 1.49737 1.80864
 F 0.41985 1.49631 -1.81168
 H -0.92702 -0.99439 1.48869
 H -0.92792 -0.99256 -1.48144
 H 0.76392 -1.09766 1.61707
 H 0.76224 -1.09748 -1.62296
 H -0.12734 -0.27083 2.77592
 H -0.13542 -0.26903 -2.77489
13
bifur_IRC_Cartesians_noMW_output/new_data/bifur_traj2_Cartesians point 25
C 0.06248 0.74199 1.07669
 C 0.07320 0.74198 -1.07702
 C -0.22406 1.20803 0.00035
 C -0.06474 -0.48250 1.78040
 C -0.06692 -0.48123 -1.77976
 F 0.38711 1.49788 1.80867
 F 0.42447 1.49579 -1.81166
 H -0.92676 -0.99460 1.48981
 H -0.92818 -0.99235 -1.48033
 H 0.76421 -1.09759 1.61592
 H 0.76195 -1.09756 -1.62412
 H -0.12589 -0.27106 2.77593
 H -0.13688 -0.26879 -2.77489
13
bifur_IRC_Cartesians_noMW_output/new_data/bifur_traj2_Cartesians point 26
C 0.06084 0.74216 1.07671
 C 0.07484 0.74182 -1.07700
 C -0.22404 1.20802 0.00037
 C -0.06433 -0.48260 1.78040
 C -0.06732 -0.48113 -1.77977
 F 0.38128 1.49852 1.80870
 F 0.43028 1.49515 -1.81162
 H -0.92644 -0.99486 1.49122
 H -0.92850 -0.99207 -1.47894
 H 0.76457 -1.09749 1.61449
 H 0.76159 -1.09765 -1.62558
 H -0.12407 -0.27134 2.77593
 H -0.13870 -0.26850 -2.77490
13
bifur_IRC_Cartesians_noMW_output/new_data/bifur_traj2_Cartesians point 27
C 0.05911 0.74233 1.07673
 C 0.07658 0.74164 -1.07699
 C -0.22401 1.20801 0.00039
 C -0.06390 -0.48270 1.78040
 C -0.06775 -0.48103 -1.77979
 F 0.37513 1.49919 1.80874
 F 0.43639 1.49447 -1.81159
 H -0.92610 -0.99514 1.49270
 H -0.92884 -0.99179 -1.47748
 H 0.76495 -1.09740 1.61298
 H 0.76120 -1.09775 -1.62711
 H -0.12215 -0.27164 2.77594
 H -0.14062 -0.26819 -2.77491
13
bifur_IRC_Cartesians_noMW_output/new_data/bifur_traj2_Cartesians point 28
C 0.05745 0.74249 1.07675
 C 0.07825 0.74147 -1.07698
 C -0.22399 1.20800 0.00041
 C -0.06349 -0.48280 1.78040
 C -0.06816 -0.48093 -1.77981
 F 0.36923 1.49984 1.80877
 F 0.44226 1.49382 -1.81155
 H -0.92578 -0.99541 1.49412
 H -0.92916 -0.99151 -1.47607
 H 0.76532 -1.09730 1.61152
 H 0.76084 -1.09785 -1.62859
 H -0.12030 -0.27193 2.77594
 H -0.14247 -0.26789 -2.77491
13
bifur_IRC_Cartesians_noMW_output/new_data/bifur_traj2_Cartesians point 29
C 0.05605 0.74263 1.07677
 C 0.07966 0.74133 -1.07697
 C -0.22397 1.20799 0.00043
 C -0.06314 -0.48288 1.78039
 C -0.06850 -0.48084 -1.77982
 F 0.36424 1.50039 1.80880
 F 0.44722 1.49327 -1.81152
 H -0.92551 -0.99564 1.49532
 H -0.92944 -0.99128 -1.47489
 H 0.76563 -1.09722 1.61030
 H 0.76053 -1.09793 -1.62984
 H -0.11875 -0.27217 2.77595
 H -0.14403 -0.26764 -2.77492
13
bifur_IRC_Cartesians_noMW_output/new_data/bifur_traj2_Cartesians point 30
C 0.05527 0.74270 1.07677
 C 0.08045 0.74125 -1.07696
 C -0.22395 1.20799 0.00044
 C -0.06295 -0.48293 1.78039
 C -0.06870 -0.48079 -1.77983
 F 0.36146 1.50070 1.80882
 F 0.44999 1.49296 -1.81151
 H -0.92535 -0.99577 1.49599
 H -0.92959 -0.99115 -1.47422
 H 0.76580 -1.09718 1.60961
 H 0.76035 -1.09798 -1.63053
 H -0.11788 -0.27230 2.77595
 H -0.14490 -0.26750 -2.77492
13
bifur_IRC_Cartesians_noMW_output/new_data/bifur_traj2_Cartesians point 31
C 0.05548 0.74268 1.07677
 C 0.08023 0.74127 -1.07696
 C -0.22396 1.20799 0.00044
 C -0.06300 -0.48292 1.78039
 C -0.06864 -0.48081 -1.77983
 F 0.36222 1.50061 1.80881
 F 0.44924 1.49304 -1.81151
 H -0.92540 -0.99573 1.49581
 H -0.92955 -0.99118 -1.47440
 H 0.76575 -1.09719 1.60980
 H 0.76040 -1.09797 -1.63034
 H -0.11811 -0.27227 2.77595
 H -0.14466 -0.26753 -2.77492
13
bifur_IRC_Cartesians_noMW_output/new_data/bifur_traj2_Cartesians point 32
C 0.05634 0.74260 1.07676
 C 0.07937 0.74136 -1.07697
 C -0.22397 1.20799 0.00043
 C -0.06321 -0.48287 1.78039
 C -0.06843 -0.48086 -1.77982
 F 0.36527 1.50028 1.80879
 F 0.44620 1.49338 -1.81153
 H -0.92556 -0.99559 1.49507
 H -0.92938 -0.99133 -1.47513
 H 0.76556 -1.09724 1.61055
 H 0.76059 -1.09792 -1.62958
 H -0.11907 -0.27212 2.77595
 H -0.14371 -0.26769 -2.77492
13
bifur_IRC_Cartesians_noMW_output/new_data/bifur_traj2_Cartesians point 33
C 0.05735 0.74250 1.07675
 C 0.07836 0.74146 -1.07698
 C -0.22399 1.20800 0.00041
 C -0.06346 -0.48281 1.78040
 C -0.06819 -0.48092 -1.77981
 F 0.36884 1.49989 1.80877
 F 0.44265 1.49377 -1.81155
 H -0.92576 -0.99543 1.49421
 H -0.92918 -0.99149 -1.47598
 H 0.76534 -1.09730 1.61143
 H 0.76081 -1.09786 -1.62869
 H -0.12018 -0.27195 2.77594
 H -0.14259 -0.26787 -2.77491
13
bifur_IRC_Cartesians_noMW_output/new_data/bifur_traj2_Cartesians point 34
C 0.05735 0.74250 1.07675
 C 0.07836 0.74146 -1.07698
 C -0.22399 1.20800 0.00041
 C -0.06346 -0.48281 1.78040
 C -0.06819 -0.48092 -1.77981
 F 0.36884 1.49989 1.80877
 F 0.44265 1.49377 -1.81155
 H -0.92576 -0.99543 1.49421
 H -0.92918 -0.99149 -1.47598
 H 0.76534 -1.09730 1.61143
 H 0.76081 -1.09786 -1.62869
 H -0.12018 -0.27195 2.77594
 H -0.14259 -0.26787 -2.77491
13
bifur_IRC_Cartesians_noMW_output/new_data/bifur_traj2_Cartesians point 35
C 0.05908 0.74233 1.07673
 C 0.07662 0.74164 -1.07699
 C -0.22401 1.20801 0.00039
 C -0.06389 -0.48270 1.78040
 C -0.06776 -0.48103 -1.77979
 F 0.37500 1.49921 1.80874
 F 0.43652 1.49445 -1.81159
 H -0.92610 -0.99515 1.49273
 H -0.92885 -0.99178 -1.47745
 H 0.76496 -1.09739 1.61294
 H 0.76120 -1.09776 -1.62715
 H -0.12210 -0.27165 2.77594
 H -0.14067 -0.26818 -2.77491
13
bifur_IRC_Cartesians_noMW_output/new_data/bifur_traj2_Cartesians point 36
C 0.05963 0.74228 1.07672
 C 0.07607 0.74169 -1.07699
 C -0.22402 1.20801 0.00038
 C -0.06403 -0.48267 1.78040
 C -0.06762 -0.48106 -1.77979
 F 0.37696 1.49899 1.80873
 F 0.43457 1.49467 -1.81160
 H -0.92620 -0.99506 1.49226
 H -0.92874 -0.99187 -1.47791
 H 0.76484 -1.09743 1.61342
 H 0.76132 -1.09772 -1.62666
 H -0.12272 -0.27155 2.77594
 H -0.14005 -0.26828 -2.77491
13
bifur_IRC_Cartesians_noMW_output/new_data/bifur_traj2_Cartesians point 37
C 0.05982 0.74226 1.07672
 C 0.07587 0.74171 -1.07700
 C -0.22402 1.20802 0.00038
 C -0.06408 -0.48266 1.78040
 C -0.06757 -0.48107 -1.77978
 F 0.37766 1.49892 1.80872
 F 0.43388 1.49475 -1.81160
 H -0.92624 -0.99503 1.49209
 H -0.92870 -0.99190 -1.47808
 H 0.76480 -1.09744 1.61360
 H 0.76136 -1.09771 -1.62649
 H -0.12293 -0.27152 2.77594
 H -0.13983 -0.26831 -2.77490
13
bifur_IRC_Cartesians_noMW_output/new_data/bifur_traj2_Cartesians point 38
C 0.05965 0.74227 1.07672
 C 0.07604 0.74169 -1.07700
 C -0.22402 1.20801 0.00038
 C -0.06404 -0.48267 1.78040
 C -0.06762 -0.48106 -1.77979
 F 0.37706 1.49898 1.80873
 F 0.43447 1.49468 -1.81160
 H -0.92621 -0.99506 1.49223
 H -0.92873 -0.99188 -1.47794
 H 0.76483 -1.09743 1.61345
 H 0.76132 -1.09772 -1.62663
 H -0.12275 -0.27155 2.77594
 H -0.14002 -0.26828 -2.77490
13
bifur_IRC_Cartesians_noMW_output/new_data/bifur_traj2_Cartesians point 39
C 0.05934 0.74230 1.07673
 C 0.07635 0.74166 -1.07699
 C -0.22402 1.20801 0.00039
 C -0.06396 -0.48269 1.78040
 C -0.06769 -0.48104 -1.77979
 F 0.37595 1.49910 1.80873
 F 0.43558 1.49456 -1.81159
 H -0.92615 -0.99511 1.49250
 H -0.92879 -0.99183 -1.47767
 H 0.76490 -1.09741 1.61318
 H 0.76126 -1.09774 -1.62691
 H -0.12240 -0.27160 2.77594
 H -0.14037 -0.26823 -2.77491
13
bifur_IRC_Cartesians_noMW_output/new_data/bifur_traj2_Cartesians point 40
C 0.05911 0.74233 1.07673
 C 0.07659 0.74164 -1.07699
 C -0.22401 1.20801 0.00039
 C -0.06390 -0.48270 1.78040
 C -0.06775 -0.48103 -1.77979
 F 0.37511 1.49920 1.80874
 F 0.43641 1.49447 -1.81159
 H -0.92610 -0.99515 1.49270
 H -0.92884 -0.99179 -1.47747
 H 0.76495 -1.09740 1.61297
 H 0.76120 -1.09775 -1.62712
 H -0.12214 -0.27164 2.77594
 H -0.14063 -0.26819 -2.77491
13
bifur_IRC_Cartesians_noMW_output/new_data/bifur_traj2_Cartesians point 41
C 0.05909 0.74233 1.07673
 C 0.07661 0.74164 -1.07699
 C -0.22401 1.20801 0.00039
 C -0.06389 -0.48270 1.78040
 C -0.06776 -0.48103 -1.77979
 F 0.37504 1.49920 1.80874
 F 0.43648 1.49446 -1.81159
 H -0.92610 -0.99515 1.49272
 H -0.92884 -0.99178 -1.47746
 H 0.76496 -1.09740 1.61295
 H 0.76120 -1.09776 -1.62714
 H -0.12212 -0.27165 2.77594
 H -0.14065 -0.26818 -2.77491
13
bifur_IRC_Cartesians_noMW_output/new_data/bifur_traj2_Cartesians point 42
C 0.05937 0.74230 1.07673
 C 0.07632 0.74167 -1.07699
 C -0.22402 1.20801 0.00039
 C -0.06397 -0.48269 1.78040
 C -0.06769 -0.48104 -1.77979
 F 0.37606 1.49909 1.80873
 F 0.43547 1.49457 -1.81159
 H -0.92616 -0.99510 1.49248
 H -0.92879 -0.99183 -1.47770
 H 0.76490 -1.09741 1.61320
 H 0.76126 -1.09774 -1.62688
 H -0.12244 -0.27160 2.77594
 H -0.14033 -0.26823 -2.77491
13
bifur_IRC_Cartesians_noMW_output/new_data/bifur_traj2_Cartesians point 43
C 0.06009 0.74223 1.07672
 C 0.07559 0.74174 -1.07700
 C -0.22403 1.20802 0.00038
 C -0.06414 -0.48264 1.78040
 C -0.06751 -0.48109 -1.77978
 F 0.37862 1.49881 1.80872
 F 0.43292 1.49485 -1.81161
 H -0.92630 -0.99499 1.49186
 H -0.92865 -0.99195 -1.47831
 H 0.76474 -1.09745 1.61383
 H 0.76142 -1.09770 -1.62624
 H -0.12324 -0.27147 2.77594
 H -0.13953 -0.26836 -2.77490
13
bifur_IRC_Cartesians_noMW_output/new_data/bifur_traj2_Cartesians point 44
C 0.06143 0.74210 1.07670
 C 0.07426 0.74188 -1.07701
 C -0.22405 1.20803 0.00036
 C -0.06447 -0.48256 1.78040
 C -0.06718 -0.48117 -1.77977
 F 0.38336 1.49829 1.80869
 F 0.42820 1.49538 -1.81163
 H -0.92656 -0.99477 1.49072
 H -0.92839 -0.99217 -1.47944
 H 0.76444 -1.09753 1.61500
 H 0.76172 -1.09762 -1.62506
 H -0.12472 -0.27124 2.77593
 H -0.13805 -0.26860 -2.77490
13
bifur_IRC_Cartesians_noMW_output/new_data/bifur_traj2_Cartesians point 45
C 0.06143 0.74210 1.07670
 C 0.07426 0.74188 -1.07701
 C -0.22405 1.20803 0.00036
 C -0.06447 -0.48256 1.78040
 C -0.06718 -0.48117 -1.77977
 F 0.38336 1.49829 1.80869
 F 0.42820 1.49538 -1.81163
 H -0.92656 -0.99477 1.49072
 H -0.92839 -0.99217 -1.47944
 H 0.76444 -1.09753 1.61500
 H 0.76172 -1.09762 -1.62506
 H -0.12472 -0.27124 2.77593
 H -0.13805 -0.26860 -2.77490
13
bifur_IRC_Cartesians_noMW_output/new_data/bifur_traj2_Cartesians point 46
C 0.06482 0.74176 1.07666
 C 0.07084 0.74222 -1.07703
 C -0.22410 1.20805 0.00032
 C -0.06531 -0.48236 1.78041
 C -0.06634 -0.48138 -1.77973
 F 0.39543 1.49696 1.80862
 F 0.41619 1.49671 -1.81170
 H -0.92722 -0.99422 1.48781
 H -0.92772 -0.99274 -1.48231
 H 0.76370 -1.09772 1.61797
 H 0.76247 -1.09742 -1.62205
 H -0.12849 -0.27066 2.77592
 H -0.13428 -0.26921 -2.77488
13
bifur_IRC_Cartesians_noMW_output/new_data/bifur_traj2_Cartesians point 47
C 0.06623 0.74163 1.07665
 C 0.06943 0.74237 -1.07704
 C -0.22412 1.20805 0.00030
 C -0.06566 -0.48228 1.78041
 C -0.06599 -0.48146 -1.77972
 F 0.40046 1.49641 1.80859
 F 0.41120 1.49727 -1.81173
 H -0.92749 -0.99399 1.48660
 H -0.92745 -0.99297 -1.48351
 H 0.76339 -1.09780 1.61921
 H 0.76278 -1.09734 -1.62079
 H -0.13006 -0.27041 2.77592
 H -0.13270 -0.26946 -2.77488
13
bifur_IRC_Cartesians_noMW_output/new_data/bifur_traj2_Cartesians point 48
C 0.06740 0.74151 1.07663
 C 0.06825 0.74248 -1.07705
 C -0.22414 1.20806 0.00029
 C -0.06595 -0.48221 1.78041
 C -0.06571 -0.48153 -1.77970
 F 0.40461 1.49595 1.80857
 F 0.40707 1.49772 -1.81176
 H -0.92772 -0.99380 1.48560
 H -0.92722 -0.99317 -1.48450
 H 0.76313 -1.09787 1.62023
 H 0.76304 -1.09727 -1.61975
 H -0.13135 -0.27021 2.77591
 H -0.13141 -0.26967 -2.77487
13
bifur_IRC_Cartesians_noMW_output/new_data/bifur_traj2_Cartesians point 49
C 0.06835 0.74142 1.07662
 C 0.06729 0.74258 -1.07706
 C -0.22415 1.20807 0.00027
 C -0.06619 -0.48215 1.78041
 C -0.06547 -0.48159 -1.77969
 F 0.40800 1.49558 1.80855
 F 0.40369 1.49810 -1.81178
 H -0.92791 -0.99365 1.48478
 H -0.92703 -0.99332 -1.48531
 H 0.76292 -1.09792 1.62106
 H 0.76325 -1.09721 -1.61891
 H -0.13241 -0.27005 2.77591
 H -0.13034 -0.26985 -2.77487
13
bifur_IRC_Cartesians_noMW_output/new_data/bifur_traj2_Cartesians point 50
C 0.06911 0.74134 1.07661
 C 0.06653 0.74266 -1.07707
 C -0.22416 1.20807 0.00026
 C -0.06638 -0.48211 1.78041
 C -0.06528 -0.48164 -1.77968
 F 0.41071 1.49528 1.80853
 F 0.40100 1.49840 -1.81179
 H -0.92806 -0.99352 1.48413
 H -0.92688 -0.99345 -1.48595
 H 0.76275 -1.09796 1.62173
 H 0.76342 -1.09717 -1.61823
 H -0.13326 -0.26992 2.77591
 H -0.12950 -0.26998 -2.77487
13
bifur_IRC_Cartesians_noMW_output/new_data/bifur_traj2_Cartesians point 51
C 0.06967 0.74129 1.07661
 C 0.06597 0.74272 -1.07707
 C -0.22417 1.20808 0.00026
 C -0.06652 -0.48208 1.78042
 C -0.06514 -0.48167 -1.77968
 F 0.41270 1.49506 1.80852
 F 0.39902 1.49862 -1.81180
 H -0.92817 -0.99343 1.48365
 H -0.92677 -0.99354 -1.48642
 H 0.76263 -1.09799 1.62222
 H 0.76354 -1.09714 -1.61773
 H -0.13388 -0.26982 2.77591
 H -0.12888 -0.27008 -2.77487
13
bifur_IRC_Cartesians_noMW_output/new_data/bifur_traj2_Cartesians point 52
C 0.07007 0.74125 1.07660
 C 0.06557 0.74276 -1.07707
 C -0.22418 1.20808 0.00025
 C -0.06662 -0.48205 1.78042
 C -0.06505 -0.48170 -1.77967
 F 0.41411 1.49491 1.80851
 F 0.39762 1.49877 -1.81181
 H -0.92824 -0.99337 1.48331
 H -0.92670 -0.99361 -1.48676
 H 0.76254 -1.09802 1.62256
 H 0.76363 -1.09711 -1.61738
 H -0.13432 -0.26975 2.77590
 H -0.12844 -0.27015 -2.77486
13
bifur_IRC_Cartesians_noMW_output/new_data/bifur_traj2_Cartesians point 53
C 0.07042 0.74121 1.07660
 C 0.06522 0.74279 -1.07708
 C -0.22418 1.20808 0.00025
 C -0.06670 -0.48203 1.78042
 C -0.06496 -0.48172 -1.77967
 F 0.41535 1.49477 1.80851
 F 0.39638 1.49891 -1.81182
 H -0.92831 -0.99331 1.48301
 H -0.92663 -0.99367 -1.48705
 H 0.76247 -1.09804 1.62287
 H 0.76371 -1.09709 -1.61707
 H -0.13471 -0.26969 2.77590
 H -0.12805 -0.27022 -2.77486
13
bifur_IRC_Cartesians_noMW_output/new_data/bifur_traj2_Cartesians point 54
C 0.07082 0.74117 1.07659
 C 0.06481 0.74283 -1.07708
 C -0.22419 1.20808 0.00024
 C -0.06680 -0.48201 1.78042
 C -0.06486 -0.48174 -1.77967
 F 0.41680 1.49461 1.80850
 F 0.39494 1.49907 -1.81183
 H -0.92839 -0.99325 1.48266
 H -0.92655 -0.99374 -1.48740
 H 0.76238 -1.09806 1.62323
 H 0.76380 -1.09707 -1.61671
 H -0.13516 -0.26962 2.77590
 H -0.12759 -0.27029 -2.77486
13
bifur_IRC_Cartesians_noMW_output/new_data/bifur_traj2_Cartesians point 55
C 0.07137 0.74112 1.07659
 C 0.06426 0.74289 -1.07708
 C -0.22420 1.20809 0.00023
 C -0.06694 -0.48198 1.78042
 C -0.06473 -0.48178 -1.77966
 F 0.41875 1.49440 1.80849
 F 0.39300 1.49929 -1.81184
 H -0.92850 -0.99316 1.48219
 H -0.92644 -0.99383 -1.48786
 H 0.76226 -1.09809 1.62370
 H 0.76392 -1.09704 -1.61622
 H -0.13577 -0.26953 2.77590
 H -0.12699 -0.27039 -2.77486
13
bifur_IRC_Cartesians_noMW_output/new_data/bifur_traj2_Cartesians point 56
C 0.07137 0.74112 1.07659
 C 0.06426 0.74289 -1.07708
 C -0.22420 1.20809 0.00023
 C -0.06694 -0.48198 1.78042
 C -0.06473 -0.48178 -1.77966
 F 0.41875 1.49440 1.80849
 F 0.39300 1.49929 -1.81184
 H -0.92850 -0.99316 1.48219
 H -0.92644 -0.99383 -1.48786
 H 0.76226 -1.09809 1.62370
 H 0.76392 -1.09704 -1.61622
 H -0.13577 -0.26953 2.77590
 H -0.12699 -0.27039 -2.77486
13
bifur_IRC_Cartesians_noMW_output/new_data/bifur_traj2_Cartesians point 57
C 0.07307 0.74095 1.07657
 C 0.06255 0.74306 -1.07710
 C -0.22422 1.20810 0.00021
 C -0.06736 -0.48187 1.78042
 C -0.06431 -0.48188 -1.77964
 F 0.42481 1.49373 1.80845
 F 0.38697 1.49996 -1.81187
 H -0.92883 -0.99288 1.48073
 H -0.92611 -0.99411 -1.48931
 H 0.76188 -1.09819 1.62520
 H 0.76430 -1.09694 -1.61471
 H -0.13766 -0.26923 2.77590
 H -0.12509 -0.27069 -2.77485
13
bifur_IRC_Cartesians_noMW_output/new_data/bifur_traj2_Cartesians point 58
C 0.07412 0.74085 1.07656
 C 0.06149 0.74317 -1.07710
 C -0.22424 1.20810 0.00020
 C -0.06762 -0.48181 1.78042
 C -0.06405 -0.48195 -1.77963
 F 0.42853 1.49332 1.80843
 F 0.38327 1.50037 -1.81189
 H -0.92904 -0.99271 1.47983
 H -0.92591 -0.99428 -1.49019
 H 0.76165 -1.09825 1.62611
 H 0.76453 -1.09688 -1.61378
 H -0.13882 -0.26905 2.77589
 H -0.12393 -0.27088 -2.77485
13
bifur_IRC_Cartesians_noMW_output/new_data/bifur_traj2_Cartesians point 59
C 0.07487 0.74078 1.07655
 C 0.06074 0.74325 -1.07711
 C -0.22425 1.20811 0.00019
 C -0.06780 -0.48177 1.78042
 C -0.06386 -0.48199 -1.77962
 F 0.43119 1.49303 1.80842
 F 0.38062 1.50066 -1.81191
 H -0.92918 -0.99259 1.47919
 H -0.92576 -0.99441 -1.49083
 H 0.76149 -1.09829 1.62677
 H 0.76470 -1.09683 -1.61312
 H -0.13965 -0.26892 2.77589
 H -0.12309 -0.27102 -2.77484
13
bifur_IRC_Cartesians_noMW_output/new_data/bifur_traj2_Cartesians point 60
C 0.07505 0.74076 1.07655
 C 0.06056 0.74326 -1.07711
 C -0.22425 1.20811 0.00019
 C -0.06785 -0.48176 1.78042
 C -0.06382 -0.48200 -1.77962
 F 0.43183 1.49296 1.80841
 F 0.37999 1.50073 -1.81191
 H -0.92922 -0.99256 1.47904
 H -0.92572 -0.99444 -1.49098
 H 0.76145 -1.09830 1.62692
 H 0.76474 -1.09682 -1.61296
 H -0.13985 -0.26889 2.77589
 H -0.12290 -0.27105 -2.77484
13
bifur_IRC_Cartesians_noMW_output/new_data/bifur_traj2_Cartesians point 61
C 0.07463 0.74080 1.07655
 C 0.06098 0.74322 -1.07711
 C -0.22425 1.20811 0.00019
 C -0.06775 -0.48178 1.78042
 C -0.06392 -0.48198 -1.77963
 F 0.43034 1.49312 1.80842
 F 0.38147 1.50057 -1.81190
 H -0.92914 -0.99263 1.47940
 H -0.92581 -0.99437 -1.49062
 H 0.76154 -1.09828 1.62656
 H 0.76464 -1.09685 -1.61333
 H -0.13939 -0.26896 2.77589
 H -0.12336 -0.27097 -2.77485
13
bifur_IRC_Cartesians_noMW_output/new_data/bifur_traj2_Cartesians point 62
C 0.07370 0.74089 1.07656
 C 0.06192 0.74313 -1.07710
 C -0.22423 1.20810 0.00020
 C -0.06751 -0.48184 1.78042
 C -0.06415 -0.48192 -1.77964
 F 0.42703 1.49349 1.80844
 F 0.38476 1.50020 -1.81188
 H -0.92895 -0.99278 1.48020
 H -0.92599 -0.99421 -1.48984
 H 0.76174 -1.09822 1.62574
 H 0.76444 -1.09690 -1.61415
 H -0.13835 -0.26913 2.77589
 H -0.12439 -0.27081 -2.77485
13
bifur_IRC_Cartesians_noMW_output/new_data/bifur_traj2_Cartesians point 63
C 0.07233 0.74102 1.07658
 C 0.06329 0.74299 -1.07709
 C -0.22421 1.20809 0.00022
 C -0.06718 -0.48192 1.78042
 C -0.06449 -0.48184 -1.77965
 F 0.42217 1.49402 1.80847
 F 0.38960 1.49966 -1.81186
 H -0.92869 -0.99300 1.48137
 H -0.92625 -0.99399 -1.48868
 H 0.76204 -1.09815 1.62455
 H 0.76413 -1.09698 -1.61537
 H -0.13684 -0.26936 2.77590
 H -0.12591 -0.27056 -2.77485
13
bifur_IRC_Cartesians_noMW_output/new_data/bifur_traj2_Cartesians point 64
C 0.07062 0.74119 1.07660
 C 0.06502 0.74281 -1.07708
 C -0.22419 1.20808 0.00024
 C -0.06675 -0.48202 1.78042
 C -0.06491 -0.48173 -1.77967
 F 0.41606 1.49469 1.80850
 F 0.39567 1.49899 -1.81182
 H -0.92835 -0.99328 1.48284
 H -0.92659 -0.99370 -1.48722
 H 0.76242 -1.09805 1.62304
 H 0.76375 -1.09708 -1.61689
 H -0.13493 -0.26966 2.77590
 H -0.12782 -0.27025 -2.77486
13
bifur_IRC_Cartesians_noMW_output/new_data/bifur_traj2_Cartesians point 65
C 0.06885 0.74137 1.07662
 C 0.06679 0.74263 -1.07706
 C -0.22416 1.20807 0.00027
 C -0.06631 -0.48212 1.78041
 C -0.06535 -0.48162 -1.77969
 F 0.40978 1.49538 1.80854
 F 0.40192 1.49830 -1.81179
 H -0.92801 -0.99357 1.48435
 H -0.92693 -0.99341 -1.48573
 H 0.76281 -1.09795 1.62150
 H 0.76336 -1.09718 -1.61846
 H -0.13297 -0.26996 2.77591
 H -0.12979 -0.26994 -2.77487
13
bifur_IRC_Cartesians_noMW_output/new_data/bifur_traj2_Cartesians point 66
C 0.06742 0.74151 1.07663
 C 0.06823 0.74249 -1.07705
 C -0.22414 1.20806 0.00029
 C -0.06596 -0.48221 1.78041
 C -0.06570 -0.48154 -1.77970
 F 0.40470 1.49594 1.80857
 F 0.40698 1.49773 -1.81176
 H -0.92773 -0.99380 1.48558
 H -0.92721 -0.99317 -1.48452
 H 0.76312 -1.09787 1.62025
 H 0.76305 -1.09727 -1.61973
 H -0.13138 -0.27021 2.77591
 H -0.13138 -0.26968 -2.77487
13
bifur_IRC_Cartesians_noMW_output/new_data/bifur_traj2_Cartesians point 67
C 0.06742 0.74151 1.07663
 C 0.06823 0.74249 -1.07705
 C -0.22414 1.20806 0.00029
 C -0.06596 -0.48221 1.78041
 C -0.06570 -0.48154 -1.77970
 F 0.40470 1.49594 1.80857
 F 0.40698 1.49773 -1.81176
 H -0.92773 -0.99380 1.48558
 H -0.92721 -0.99317 -1.48452
 H 0.76312 -1.09787 1.62025
 H 0.76305 -1.09727 -1.61973
 H -0.13138 -0.27021 2.77591
 H -0.13138 -0.26968 -2.77487
13
bifur_IRC_Cartesians_noMW_output/new_data/bifur_traj2_Cartesians point 68
C 0.06558 0.74169 1.07666
 C 0.07008 0.74230 -1.07704
 C -0.22411 1.20805 0.00031
 C -0.06550 -0.48232 1.78041
 C -0.06615 -0.48142 -1.77972
 F 0.39816 1.49666 1.80861
 F 0.41349 1.49701 -1.81172
 H -0.92737 -0.99410 1.48715
 H -0.92757 -0.99286 -1.48296
 H 0.76353 -1.09776 1.61864
 H 0.76264 -1.09738 -1.62137
 H -0.12934 -0.27052 2.77592
 H -0.13342 -0.26935 -2.77488
13
bifur_IRC_Cartesians_noMW_output/new_data/bifur_traj2_Cartesians point 69
C 0.06490 0.74176 1.07666
 C 0.07076 0.74223 -1.07703
 C -0.22410 1.20805 0.00032
 C -0.06534 -0.48236 1.78041
 C -0.06632 -0.48138 -1.77973
 F 0.39573 1.49693 1.80862
 F 0.41590 1.49674 -1.81170
 H -0.92724 -0.99421 1.48774
 H -0.92771 -0.99275 -1.48238
 H 0.76368 -1.09772 1.61804
 H 0.76249 -1.09742 -1.62197
 H -0.12858 -0.27064 2.77592
 H -0.13418 -0.26923 -2.77488
13
bifur_IRC_Cartesians_noMW_output/new_data/bifur_traj2_Cartesians point 70
C 0.06414 0.74183 1.07667
 C 0.07153 0.74215 -1.07703
 C -0.22409 1.20804 0.00033
 C -0.06515 -0.48240 1.78041
 C -0.06651 -0.48134 -1.77974
 F 0.39301 1.49723 1.80864
 F 0.41861 1.49644 -1.81169
 H -0.92709 -0.99433 1.48839
 H -0.92786 -0.99262 -1.48174
 H 0.76385 -1.09768 1.61737
 H 0.76232 -1.09746 -1.62265
 H -0.12773 -0.27077 2.77592
 H -0.13503 -0.26909 -2.77489
13
bifur_IRC_Cartesians_noMW_output/new_data/bifur_traj2_Cartesians point 71
C 0.06310 0.74193 1.07668
 C 0.07257 0.74205 -1.07702
 C -0.22407 1.20804 0.00034
 C -0.06489 -0.48246 1.78040
 C -0.06676 -0.48127 -1.77975
 F 0.38933 1.49763 1.80866
 F 0.42227 1.49604 -1.81167
 H -0.92688 -0.99450 1.48928
 H -0.92806 -0.99245 -1.48086
 H 0.76408 -1.09762 1.61647
 H 0.76209 -1.09752 -1.62357
 H -0.12658 -0.27095 2.77593
 H -0.13618 -0.26890 -2.77489
13
bifur_IRC_Cartesians_noMW_output/new_data/bifur_traj2_Cartesians point 72
C 0.06168 0.74207 1.07670
 C 0.07400 0.74190 -1.07701
 C -0.22405 1.20803 0.00036
 C -0.06454 -0.48255 1.78040
 C -0.06712 -0.48119 -1.77976
 F 0.38428 1.49819 1.80869
 F 0.42729 1.49548 -1.81164
 H -0.92661 -0.99473 1.49050
 H -0.92834 -0.99221 -1.47966
 H 0.76439 -1.09754 1.61523
 H 0.76177 -1.09760 -1.62483
 H -0.12500 -0.27120 2.77593
 H -0.13776 -0.26865 -2.77490
13
bifur_IRC_Cartesians_noMW_output/new_data/bifur_traj2_Cartesians point 73
C 0.05992 0.74225 1.07672
 C 0.07577 0.74172 -1.07700
 C -0.22402 1.20802 0.00038
 C -0.06410 -0.48265 1.78040
 C -0.06755 -0.48108 -1.77978
 F 0.37800 1.49888 1.80872
 F 0.43354 1.49478 -1.81160
 H -0.92626 -0.99501 1.49201
 H -0.92868 -0.99192 -1.47816
 H 0.76478 -1.09744 1.61368
 H 0.76138 -1.09771 -1.62640
 H -0.12304 -0.27150 2.77594
 H -0.13973 -0.26833 -2.77490
13
bifur_IRC_Cartesians_noMW_output/new_data/bifur_traj2_Cartesians point 74
C 0.05793 0.74244 1.07674
 C 0.07777 0.74152 -1.07698
 C -0.22399 1.20800 0.00041
 C -0.06361 -0.48277 1.78040
 C -0.06804 -0.48096 -1.77980
 F 0.37094 1.49965 1.80876
 F 0.44056 1.49400 -1.81156
 H -0.92587 -0.99534 1.49371
 H -0.92907 -0.99159 -1.47648
 H 0.76521 -1.09733 1.61194
 H 0.76094 -1.09782 -1.62816
 H -0.12084 -0.27184 2.77594
 H -0.14194 -0.26797 -2.77491
13
bifur_IRC_Cartesians_noMW_output/new_data/bifur_traj2_Cartesians point 75
C 0.05583 0.74265 1.07677
 C 0.07988 0.74131 -1.07697
 C -0.22396 1.20799 0.00043
 C -0.06309 -0.48290 1.78039
 C -0.06856 -0.48083 -1.77983
 F 0.36347 1.50048 1.80880
 F 0.44799 1.49318 -1.81152
 H -0.92546 -0.99568 1.49551
 H -0.92948 -0.99124 -1.47470
 H 0.76567 -1.09721 1.61011
 H 0.76048 -1.09795 -1.63003
 H -0.11850 -0.27221 2.77595
 H -0.14427 -0.26760 -2.77492
13
bifur_IRC_Cartesians_noMW_output/new_data/bifur_traj2_Cartesians point 76
C 0.05368 0.74286 1.07679
 C 0.08205 0.74109 -1.07695
 C -0.22393 1.20798 0.00046
 C -0.06255 -0.48302 1.78039
 C -0.06909 -0.48070 -1.77985
 F 0.35579 1.50132 1.80885
 F 0.45563 1.49233 -1.81147
 H -0.92504 -0.99603 1.49736
 H -0.92990 -0.99088 -1.47287
 H 0.76615 -1.09709 1.60822
 H 0.76000 -1.09807 -1.63195
 H -0.11611 -0.27258 2.77595
 H -0.14667 -0.26721 -2.77493
13
bifur_IRC_Cartesians_noMW_output/new_data/bifur_traj2_Cartesians point 77
C 0.05149 0.74308 1.07682
 C 0.08425 0.74086 -1.07693
 C -0.22390 1.20796 0.00049
 C -0.06201 -0.48315 1.78039
 C -0.06963 -0.48056 -1.77987
 F 0.34801 1.50218 1.80889
 F 0.46337 1.49147 -1.81143
 H -0.92462 -0.99638 1.49923
 H -0.93033 -0.99052 -1.47102
 H 0.76663 -1.09697 1.60630
 H 0.75951 -1.09820 -1.63389
 H -0.11368 -0.27296 2.77596
 H -0.14910 -0.26682 -2.77494
13
bifur_IRC_Cartesians_noMW_output/new_data/bifur_traj2_Cartesians point 78
C 0.05149 0.74308 1.07682
 C 0.08425 0.74086 -1.07693
 C -0.22390 1.20796 0.00049
 C -0.06201 -0.48315 1.78039
 C -0.06963 -0.48056 -1.77987
 F 0.34801 1.50218 1.80889
 F 0.46337 1.49147 -1.81143
 H -0.92462 -0.99638 1.49923
 H -0.93033 -0.99052 -1.47102
 H 0.76663 -1.09697 1.60630
 H 0.75951 -1.09820 -1.63389
 H -0.11368 -0.27296 2.77596
 H -0.14910 -0.26682 -2.77494
13
bifur_IRC_Cartesians_noMW_output/new_data/bifur_traj2_Cartesians point 79
C 0.04738 0.74348 1.07687
 C 0.08838 0.74044 -1.07690
 C -0.22384 1.20794 0.00054
 C -0.06099 -0.48340 1.78038
 C -0.07064 -0.48031 -1.77992
 F 0.33338 1.50378 1.80898
 F 0.47792 1.48986 -1.81135
 H -0.92381 -0.99705 1.50276
 H -0.93113 -0.98983 -1.46754
 H 0.76754 -1.09673 1.60270
 H 0.75860 -1.09844 -1.63754
 H -0.10911 -0.27366 2.77597
 H -0.15368 -0.26608 -2.77495
13
bifur_IRC_Cartesians_noMW_output/new_data/bifur_traj2_Cartesians point 80
C 0.04592 0.74363 1.07688
 C 0.08985 0.74029 -1.07689
 C -0.22381 1.20793 0.00056
 C -0.06063 -0.48348 1.78038
 C -0.07100 -0.48022 -1.77993
 F 0.32819 1.50436 1.80901
 F 0.48309 1.48928 -1.81132
 H -0.92353 -0.99728 1.50401
 H -0.93142 -0.98959 -1.46630
 H 0.76786 -1.09665 1.60143
 H 0.75828 -1.09852 -1.63884
 H -0.10749 -0.27392 2.77598
 H -0.15530 -0.26582 -2.77496
13
bifur_IRC_Cartesians_noMW_output/new_data/bifur_traj2_Cartesians point 81
C 0.04509 0.74371 1.07689
 C 0.09068 0.74021 -1.07689
 C -0.22380 1.20792 0.00057
 C -0.06043 -0.48353 1.78038
 C -0.07121 -0.48017 -1.77994
 F 0.32525 1.50468 1.80902
 F 0.48602 1.48896 -1.81130
 H -0.92337 -0.99742 1.50472
 H -0.93158 -0.98945 -1.46560
 H 0.76804 -1.09660 1.60070
 H 0.75810 -1.09857 -1.63957
 H -0.10657 -0.27406 2.77598
 H -0.15622 -0.26567 -2.77496
13
bifur_IRC_Cartesians_noMW_output/new_data/bifur_traj2_Cartesians point 82
C 0.04485 0.74373 1.07690
 C 0.09092 0.74018 -1.07688
 C -0.22380 1.20792 0.00057
 C -0.06037 -0.48355 1.78038
 C -0.07127 -0.48016 -1.77994
 F 0.32438 1.50477 1.80903
 F 0.48688 1.48886 -1.81129
 H -0.92332 -0.99746 1.50493
 H -0.93162 -0.98941 -1.46539
 H 0.76809 -1.09659 1.60049
 H 0.75804 -1.09859 -1.63979
 H -0.10629 -0.27410 2.77598
 H -0.15650 -0.26562 -2.77496
13
bifur_IRC_Cartesians_noMW_output/new_data/bifur_traj2_Cartesians point 83
C 0.04507 0.74371 1.07689
 C 0.09070 0.74021 -1.07689
 C -0.22380 1.20792 0.00057
 C -0.06042 -0.48353 1.78038
 C -0.07121 -0.48017 -1.77994
 F 0.32516 1.50469 1.80902
 F 0.48610 1.48895 -1.81130
 H -0.92336 -0.99742 1.50474
 H -0.93158 -0.98945 -1.46558
 H 0.76804 -1.09660 1.60068
 H 0.75809 -1.09857 -1.63959
 H -0.10654 -0.27406 2.77598
 H -0.15625 -0.26566 -2.77496
13
bifur_IRC_Cartesians_noMW_output/new_data/bifur_traj2_Cartesians point 84
C 0.04564 0.74365 1.07689
 C 0.09012 0.74027 -1.07689
 C -0.22381 1.20793 0.00056
 C -0.06056 -0.48350 1.78038
 C -0.07107 -0.48021 -1.77993
 F 0.32721 1.50446 1.80901
 F 0.48407 1.48917 -1.81131
 H -0.92347 -0.99733 1.50424
 H -0.93147 -0.98955 -1.46607
 H 0.76792 -1.09663 1.60119
 H 0.75822 -1.09854 -1.63908
 H -0.10718 -0.27396 2.77598
 H -0.15561 -0.26577 -2.77496
13
bifur_IRC_Cartesians_noMW_output/new_data/bifur_traj2_Cartesians point 85
C 0.04642 0.74358 1.07688
 C 0.08934 0.74034 -1.07690
 C -0.22382 1.20793 0.00055
 C -0.06076 -0.48345 1.78038
 C -0.07088 -0.48025 -1.77993
 F 0.32997 1.50416 1.80900
 F 0.48132 1.48948 -1.81133
 H -0.92363 -0.99720 1.50358
 H -0.93132 -0.98968 -1.46673
 H 0.76775 -1.09668 1.60187
 H 0.75839 -1.09849 -1.63839
 H -0.10804 -0.27383 2.77598
 H -0.15475 -0.26591 -2.77496
13
bifur_IRC_Cartesians_noMW_output/new_data/bifur_traj2_Cartesians point 86
C 0.04712 0.74351 1.07687
 C 0.08864 0.74042 -1.07690
 C -0.22383 1.20794 0.00054
 C -0.06093 -0.48341 1.78038
 C -0.07071 -0.48030 -1.77992
 F 0.33246 1.50389 1.80898
 F 0.47884 1.48975 -1.81134
 H -0.92376 -0.99709 1.50298
 H -0.93118 -0.98979 -1.46732
 H 0.76759 -1.09672 1.60248
 H 0.75855 -1.09845 -1.63777
 H -0.10882 -0.27371 2.77597
 H -0.15397 -0.26603 -2.77495
13
bifur_IRC_Cartesians_noMW_output/new_data/bifur_traj2_Cartesians point 87
C 0.04742 0.74348 1.07687
 C 0.08834 0.74045 -1.07690
 C -0.22384 1.20794 0.00054
 C -0.06100 -0.48339 1.78038
 C -0.07063 -0.48031 -1.77992
 F 0.33351 1.50377 1.80898
 F 0.47779 1.48987 -1.81135
 H -0.92382 -0.99704 1.50273
 H -0.93112 -0.98984 -1.46757
 H 0.76753 -1.09673 1.60274
 H 0.75861 -1.09844 -1.63751
 H -0.10915 -0.27366 2.77597
 H -0.15364 -0.26609 -2.77495
13
bifur_IRC_Cartesians_noMW_output/new_data/bifur_traj2_Cartesians point 88
C 0.04715 0.74350 1.07687
 C 0.08861 0.74042 -1.07690
 C -0.22383 1.20794 0.00054
 C -0.06094 -0.48341 1.78038
 C -0.07070 -0.48030 -1.77992
 F 0.33256 1.50387 1.80898
 F 0.47874 1.48976 -1.81134
 H -0.92377 -0.99708 1.50296
 H -0.93118 -0.98980 -1.46734
 H 0.76759 -1.09672 1.60250
 H 0.75855 -1.09845 -1.63775
 H -0.10885 -0.27370 2.77597
 H -0.15394 -0.26604 -2.77495
13
bifur_IRC_Cartesians_noMW_output/new_data/bifur_traj2_Cartesians point 89
C 0.04715 0.74350 1.07687
 C 0.08861 0.74042 -1.07690
 C -0.22383 1.20794 0.00054
 C -0.06094 -0.48341 1.78038
 C -0.07070 -0.48030 -1.77992
 F 0.33256 1.50387 1.80898
 F 0.47874 1.48976 -1.81134
 H -0.92377 -0.99708 1.50296
 H -0.93118 -0.98980 -1.46734
 H 0.76759 -1.09672 1.60250
 H 0.75855 -1.09845 -1.63775
 H -0.10885 -0.27370 2.77597
 H -0.15394 -0.26604 -2.77495
13
bifur_IRC_Cartesians_noMW_output/new_data/bifur_traj2_Cartesians point 90
C 0.04527 0.74369 1.07689
 C 0.09050 0.74023 -1.07689
 C -0.22380 1.20793 0.00057
 C -0.06047 -0.48352 1.78038
 C -0.07116 -0.48018 -1.77994
 F 0.32588 1.50461 1.80902
 F 0.48539 1.48903 -1.81130
 H -0.92340 -0.99739 1.50456
 H -0.93154 -0.98948 -1.46575
 H 0.76800 -1.09661 1.60086
 H 0.75814 -1.09856 -1.63942
 H -0.10676 -0.27403 2.77598
 H -0.15602 -0.26570 -2.77496
13
bifur_IRC_Cartesians_noMW_output/new_data/bifur_traj2_Cartesians point 91
C 0.04391 0.74382 1.07691
 C 0.09187 0.74009 -1.07688
 C -0.22378 1.20792 0.00059
 C -0.06013 -0.48360 1.78037
 C -0.07150 -0.48010 -1.77995
 F 0.32103 1.50514 1.80905
 F 0.49021 1.48849 -1.81128
 H -0.92313 -0.99761 1.50573
 H -0.93181 -0.98926 -1.46460
 H 0.76830 -1.09654 1.59967
 H 0.75783 -1.09864 -1.64063
 H -0.10525 -0.27426 2.77598
 H -0.15754 -0.26546 -2.77497
13
bifur_IRC_Cartesians_noMW_output/new_data/bifur_traj2_Cartesians point 92
C 0.04241 0.74397 1.07692
 C 0.09338 0.73994 -1.07687
 C -0.22376 1.20791 0.00060
 C -0.05976 -0.48369 1.78037
 C -0.07187 -0.48001 -1.77997
 F 0.31570 1.50573 1.80908
 F 0.49552 1.48790 -1.81124
 H -0.92284 -0.99785 1.50702
 H -0.93210 -0.98901 -1.46333
 H 0.76863 -1.09645 1.59835
 H 0.75750 -1.09873 -1.64196
 H -0.10358 -0.27452 2.77599
 H -0.15921 -0.26519 -2.77497
13
bifur_IRC_Cartesians_noMW_output/new_data/bifur_traj2_Cartesians point 93
C 0.04097 0.74411 1.07694
 C 0.09482 0.73979 -1.07686
 C -0.22374 1.20790 0.00062
 C -0.05941 -0.48378 1.78037
 C -0.07222 -0.47992 -1.77998
 F 0.31058 1.50629 1.80911
 F 0.50061 1.48734 -1.81121
 H -0.92256 -0.99808 1.50825
 H -0.93238 -0.98877 -1.46211
 H 0.76895 -1.09637 1.59709
 H 0.75718 -1.09881 -1.64324
 H -0.10199 -0.27477 2.77599
 H -0.16081 -0.26493 -2.77498
13
bifur_IRC_Cartesians_noMW_output/new_data/bifur_traj2_Cartesians point 94
C 0.03987 0.74422 1.07695
 C 0.09593 0.73968 -1.07685
 C -0.22372 1.20789 0.00064
 C -0.05913 -0.48384 1.78037
 C -0.07250 -0.47985 -1.78000
 F 0.30667 1.50672 1.80913
 F 0.50449 1.48690 -1.81119
 H -0.92235 -0.99826 1.50919
 H -0.93260 -0.98859 -1.46118
 H 0.76919 -1.09631 1.59613
 H 0.75694 -1.09888 -1.64421
 H -0.10077 -0.27496 2.77600
 H -0.16203 -0.26473 -2.77498
13
bifur_IRC_Cartesians_noMW_output/new_data/bifur_traj2_Cartesians point 95
C 0.03933 0.74427 1.07696
 C 0.09648 0.73962 -1.07684
 C -0.22371 1.20789 0.00064
 C -0.05900 -0.48387 1.78037
 C -0.07263 -0.47982 -1.78000
 F 0.30473 1.50694 1.80914
 F 0.50643 1.48669 -1.81118
 H -0.92224 -0.99835 1.50966
 H -0.93270 -0.98850 -1.46072
 H 0.76931 -1.09628 1.59565
 H 0.75682 -1.09891 -1.64470
 H -0.10016 -0.27505 2.77600
 H -0.16264 -0.26463 -2.77499
13
bifur_IRC_Cartesians_noMW_output/new_data/bifur_traj2_Cartesians point 96
C 0.03925 0.74428 1.07696
 C 0.09655 0.73961 -1.07684
 C -0.22371 1.20789 0.00064
 C -0.05898 -0.48388 1.78037
 C -0.07265 -0.47982 -1.78000
 F 0.30445 1.50697 1.80914
 F 0.50671 1.48666 -1.81118
 H -0.92222 -0.99836 1.50973
 H -0.93272 -0.98848 -1.46065
 H 0.76933 -1.09627 1.59559
 H 0.75680 -1.09891 -1.64477
 H -0.10007 -0.27507 2.77600
 H -0.16273 -0.26462 -2.77499
13
bifur_IRC_Cartesians_noMW_output/new_data/bifur_traj2_Cartesians point 97
C 0.03939 0.74427 1.07696
 C 0.09641 0.73963 -1.07684
 C -0.22372 1.20789 0.00064
 C -0.05902 -0.48387 1.78037
 C -0.07261 -0.47982 -1.78000
 F 0.30497 1.50691 1.80914
 F 0.50619 1.48672 -1.81118
 H -0.92225 -0.99834 1.50960
 H -0.93269 -0.98851 -1.46077
 H 0.76929 -1.09628 1.59571
 H 0.75683 -1.09890 -1.64464
 H -0.10023 -0.27504 2.77600
 H -0.16256 -0.26464 -2.77499
13
bifur_IRC_Cartesians_noMW_output/new_data/bifur_traj2_Cartesians point 98
C 0.03955 0.74425 1.07696
 C 0.09625 0.73964 -1.07684
 C -0.22372 1.20789 0.00064
 C -0.05905 -0.48386 1.78037
 C -0.07258 -0.47983 -1.78000
 F 0.30552 1.50685 1.80914
 F 0.50564 1.48678 -1.81119
 H -0.92228 -0.99831 1.50947
 H -0.93266 -0.98853 -1.46090
 H 0.76926 -1.09629 1.59585
 H 0.75687 -1.09890 -1.64450
 H -0.10041 -0.27501 2.77600
 H -0.16239 -0.26467 -2.77499
13
bifur_IRC_Cartesians_noMW_output/new_data/bifur_traj2_Cartesians point 99
C 0.03953 0.74425 1.07696
 C 0.09627 0.73964 -1.07684
 C -0.22372 1.20789 0.00064
 C -0.05905 -0.48386 1.78037
 C -0.07258 -0.47983 -1.78000
 F 0.30546 1.50685 1.80914
 F 0.50570 1.48677 -1.81119
 H -0.92228 -0.99832 1.50948
 H -0.93266 -0.98853 -1.46089
 H 0.76926 -1.09629 1.59583
 H 0.75686 -1.09890 -1.64451
 H -0.10039 -0.27502 2.77600
 H -0.16241 -0.26467 -2.77499
13
bifur_IRC_Cartesians_noMW_output/new_data/bifur_traj2_Cartesians point 100
C 0.03953 0.74425 1.07696
 C 0.09627 0.73964 -1.07684
 C -0.22372 1.20789 0.00064
 C -0.05905 -0.48386 1.78037
 C -0.07258 -0.47983 -1.78000
 F 0.30546 1.50685 1.80914
 F 0.50570 1.48677 -1.81119
 H -0.92228 -0.99832 1.50948
 H -0.93266 -0.98853 -1.46089
 H 0.76926 -1.09629 1.59583
 H 0.75686 -1.09890 -1.64452
 H -0.10039 -0.27502 2.77600
 H -0.16241 -0.26467 -2.77499
13
bifur_IRC_Cartesians_noMW_output/new_data/bifur_traj2_Cartesians point 101
C 0.03833 0.74437 1.07697
 C 0.09748 0.73952 -1.07684
 C -0.22370 1.20788 0.00066
 C -0.05875 -0.48393 1.78036
 C -0.07288 -0.47976 -1.78001
 F 0.30119 1.50732 1.80916
 F 0.50995 1.48630 -1.81116
 H -0.92205 -0.99851 1.51051
 H -0.93290 -0.98833 -1.45987
 H 0.76953 -1.09622 1.59478
 H 0.75660 -1.09897 -1.64558
 H -0.09905 -0.27522 2.77600
 H -0.16375 -0.26445 -2.77499
13
bifur_IRC_Cartesians_noMW_output/new_data/bifur_traj2_Cartesians point 102
C 0.03703 0.74450 1.07699
 C 0.09879 0.73939 -1.07683
 C -0.22368 1.20787 0.00067
 C -0.05843 -0.48401 1.78036
 C -0.07320 -0.47968 -1.78003
 F 0.29655 1.50783 1.80919
 F 0.51456 1.48579 -1.81113
 H -0.92179 -0.99872 1.51163
 H -0.93315 -0.98811 -1.45877
 H 0.76981 -1.09615 1.59364
 H 0.75631 -1.09904 -1.64674
 H -0.09761 -0.27545 2.77601
 H -0.16520 -0.26422 -2.77500
13
bifur_IRC_Cartesians_noMW_output/new_data/bifur_traj2_Cartesians point 103
C 0.03542 0.74466 1.07700
 C 0.10040 0.73922 -1.07681
 C -0.22366 1.20786 0.00069
 C -0.05803 -0.48410 1.78036
 C -0.07359 -0.47958 -1.78004
 F 0.29084 1.50846 1.80922
 F 0.52025 1.48515 -1.81110
 H -0.92148 -0.99898 1.51301
 H -0.93347 -0.98785 -1.45741
 H 0.77017 -1.09606 1.59224
 H 0.75595 -1.09914 -1.64817
 H -0.09582 -0.27573 2.77601
 H -0.16698 -0.26393 -2.77500
13
bifur_IRC_Cartesians_noMW_output/new_data/bifur_traj2_Cartesians point 104
C 0.03362 0.74484 1.07703
 C 0.10222 0.73904 -1.07680
 C -0.22363 1.20785 0.00072
 C -0.05759 -0.48421 1.78036
 C -0.07404 -0.47947 -1.78006
 F 0.28442 1.50917 1.80926
 F 0.52663 1.48445 -1.81106
 H -0.92113 -0.99928 1.51455
 H -0.93382 -0.98755 -1.45588
 H 0.77056 -1.09595 1.59066
 H 0.75555 -1.09924 -1.64977
 H -0.09382 -0.27604 2.77602
 H -0.16899 -0.26361 -2.77501
13
bifur_IRC_Cartesians_noMW_output/new_data/bifur_traj2_Cartesians point 105
C 0.03163 0.74503 1.07705
 C 0.10422 0.73884 -1.07679
 C -0.22360 1.20784 0.00074
 C -0.05709 -0.48433 1.78035
 C -0.07453 -0.47935 -1.78008
 F 0.27733 1.50995 1.80930
 F 0.53369 1.48366 -1.81102
 H -0.92074 -0.99960 1.51626
 H -0.93421 -0.98721 -1.45419
 H 0.77100 -1.09584 1.58891
 H 0.75511 -1.09936 -1.65154
 H -0.09160 -0.27638 2.77602
 H -0.17121 -0.26325 -2.77502
13
bifur_IRC_Cartesians_noMW_output/new_data/bifur_traj2_Cartesians point 106
C 0.02943 0.74525 1.07707
 C 0.10642 0.73861 -1.07677
 C -0.22357 1.20783 0.00077
 C -0.05655 -0.48446 1.78035
 C -0.07507 -0.47922 -1.78011
 F 0.26952 1.51081 1.80934
 F 0.54145 1.48280 -1.81098
 H -0.92031 -0.99995 1.51814
 H -0.93464 -0.98685 -1.45233
 H 0.77149 -1.09572 1.58699
 H 0.75462 -1.09949 -1.65349
 H -0.08916 -0.27676 2.77603
 H -0.17365 -0.26285 -2.77503
13
bifur_IRC_Cartesians_noMW_output/new_data/bifur_traj2_Cartesians point 107
C 0.02707 0.74548 1.07710
 C 0.10880 0.73837 -1.07675
 C -0.22353 1.20781 0.00080
 C -0.05596 -0.48460 1.78035
 C -0.07565 -0.47907 -1.78013
 F 0.26111 1.51173 1.80939
 F 0.54982 1.48187 -1.81093
 H -0.91985 -1.00034 1.52017
 H -0.93510 -0.98646 -1.45033
 H 0.77201 -1.09558 1.58492
 H 0.75410 -1.09962 -1.65559
 H -0.08654 -0.27717 2.77604
 H -0.17628 -0.26243 -2.77503
13
bifur_IRC_Cartesians_noMW_output/new_data/bifur_traj2_Cartesians point 108
C 0.02457 0.74573 1.07713
 C 0.11132 0.73812 -1.07673
 C -0.22349 1.20780 0.00083
 C -0.05534 -0.48475 1.78034
 C -0.07627 -0.47892 -1.78016
 F 0.25220 1.51271 1.80944
 F 0.55868 1.48089 -1.81088
 H -0.91936 -1.00074 1.52231
 H -0.93559 -0.98604 -1.44821
 H 0.77256 -1.09544 1.58273
 H 0.75355 -1.09977 -1.65781
 H -0.08376 -0.27760 2.77604
 H -0.17906 -0.26198 -2.77504
13
bifur_IRC_Cartesians_noMW_output/new_data/bifur_traj2_Cartesians point 109
C 0.02203 0.74598 1.07716
 C 0.11387 0.73786 -1.07671
 C -0.22345 1.20778 0.00086
 C -0.05471 -0.48490 1.78034
 C -0.07690 -0.47876 -1.78019
 F 0.24317 1.51370 1.80949
 F 0.56767 1.47989 -1.81083
 H -0.91886 -1.00115 1.52449
 H -0.93608 -0.98562 -1.44606
 H 0.77312 -1.09530 1.58051
 H 0.75298 -1.09992 -1.66007
 H -0.08093 -0.27804 2.77605
 H -0.18189 -0.26152 -2.77506
13
bifur_IRC_Cartesians_noMW_output/new_data/bifur_traj2_Cartesians point 110
C 0.01986 0.74619 1.07718
 C 0.11605 0.73763 -1.07670
 C -0.22342 1.20777 0.00089
 C -0.05418 -0.48503 1.78034
 C -0.07743 -0.47863 -1.78021
 F 0.23544 1.51455 1.80954
 F 0.57535 1.47904 -1.81078
 H -0.91844 -1.00151 1.52635
 H -0.93651 -0.98526 -1.44422
 H 0.77359 -1.09517 1.57861
 H 0.75250 -1.10005 -1.66200
 H -0.07852 -0.27841 2.77606
 H -0.18430 -0.26113 -2.77506
13
bifur_IRC_Cartesians_noMW_output/new_data/bifur_traj2_Cartesians point 111
C 0.01985 0.74619 1.07718
 C 0.11606 0.73763 -1.07670
 C -0.22342 1.20777 0.00089
 C -0.05418 -0.48503 1.78034
 C -0.07743 -0.47863 -1.78021
 F 0.23544 1.51455 1.80954
 F 0.57536 1.47903 -1.81078
 H -0.91844 -1.00151 1.52635
 H -0.93651 -0.98526 -1.44422
 H 0.77359 -1.09517 1.57861
 H 0.75250 -1.10005 -1.66200
 H -0.07852 -0.27841 2.77606
 H -0.18431 -0.26113 -2.77506
13
bifur_IRC_Cartesians_noMW_output/new_data/bifur_traj2_Cartesians point 112
C 0.01681 0.74649 1.07722
 C 0.11912 0.73732 -1.07667
 C -0.22338 1.20775 0.00093
 C -0.05342 -0.48521 1.78033
 C -0.07819 -0.47845 -1.78024
 F 0.22459 1.51575 1.80960
 F 0.58615 1.47784 -1.81072
 H -0.91784 -1.00200 1.52897
 H -0.93710 -0.98475 -1.44164
 H 0.77426 -1.09500 1.57594
 H 0.75183 -1.10022 -1.66471
 H -0.07513 -0.27894 2.77607
 H -0.18770 -0.26059 -2.77508
13
bifur_IRC_Cartesians_noMW_output/new_data/bifur_traj2_Cartesians point 113
C 0.01544 0.74663 1.07724
 C 0.12049 0.73718 -1.07666
 C -0.22335 1.20774 0.00095
 C -0.05308 -0.48529 1.78033
 C -0.07852 -0.47836 -1.78025
 F 0.21974 1.51628 1.80963
 F 0.59097 1.47730 -1.81069
 H -0.91758 -1.00222 1.53013
 H -0.93737 -0.98452 -1.44048
 H 0.77456 -1.09492 1.57475
 H 0.75152 -1.10030 -1.66592
 H -0.07362 -0.27917 2.77607
 H -0.18921 -0.26034 -2.77508
13
bifur_IRC_Cartesians_noMW_output/new_data/bifur_traj2_Cartesians point 114
C 0.01389 0.74678 1.07725
 C 0.12206 0.73703 -1.07665
 C -0.22333 1.20773 0.00097
 C -0.05270 -0.48538 1.78033
 C -0.07891 -0.47827 -1.78027
 F 0.21420 1.51689 1.80966
 F 0.59649 1.47669 -1.81066
 H -0.91727 -1.00247 1.53147
 H -0.93767 -0.98426 -1.43916
 H 0.77491 -1.09484 1.57338
 H 0.75118 -1.10039 -1.66730
 H -0.07189 -0.27944 2.77608
 H -0.19095 -0.26006 -2.77509
13
bifur_IRC_Cartesians_noMW_output/new_data/bifur_traj2_Cartesians point 115
C 0.01200 0.74697 1.07728
 C 0.12395 0.73683 -1.07664
 C -0.22330 1.20772 0.00099
 C -0.05223 -0.48549 1.78032
 C -0.07937 -0.47815 -1.78029
 F 0.20750 1.51763 1.80970
 F 0.60315 1.47595 -1.81062
 H -0.91690 -1.00278 1.53308
 H -0.93804 -0.98395 -1.43757
 H 0.77532 -1.09473 1.57174
 H 0.75076 -1.10050 -1.66898
 H -0.06979 -0.27977 2.77608
 H -0.19304 -0.25972 -2.77510
13
bifur_IRC_Cartesians_noMW_output/new_data/bifur_traj2_Cartesians point 116
C 0.00993 0.74717 1.07730
 C 0.12604 0.73662 -1.07662
 C -0.22327 1.20771 0.00102
 C -0.05172 -0.48561 1.78032
 C -0.07988 -0.47803 -1.78031
 F 0.20012 1.51844 1.80974
 F 0.61050 1.47513 -1.81058
 H -0.91650 -1.00311 1.53486
 H -0.93845 -0.98360 -1.43581
 H 0.77578 -1.09461 1.56992
 H 0.75030 -1.10063 -1.67082
 H -0.06749 -0.28012 2.77609
 H -0.19535 -0.25935 -2.77510
13
bifur_IRC_Cartesians_noMW_output/new_data/bifur_traj2_Cartesians point 117
C 0.00790 0.74737 1.07732
 C 0.12807 0.73642 -1.07661
 C -0.22324 1.20769 0.00105
 C -0.05121 -0.48573 1.78032
 C -0.08038 -0.47790 -1.78034
 F 0.19291 1.51923 1.80978
 F 0.61767 1.47434 -1.81054
 H -0.91610 -1.00344 1.53660
 H -0.93884 -0.98327 -1.43409
 H 0.77622 -1.09450 1.56815
 H 0.74985 -1.10074 -1.67262
 H -0.06524 -0.28047 2.77610
 H -0.19761 -0.25899 -2.77511
13
bifur_IRC_Cartesians_noMW_output/new_data/bifur_traj2_Cartesians point 118
C 0.00591 0.74757 1.07735
 C 0.13008 0.73621 -1.07659
 C -0.22321 1.20768 0.00107
 C -0.05072 -0.48585 1.78031
 C -0.08088 -0.47778 -1.78036
 F 0.18581 1.52001 1.80982
 F 0.62473 1.47355 -1.81050
 H -0.91571 -1.00377 1.53831
 H -0.93923 -0.98293 -1.43240
 H 0.77666 -1.09438 1.56640
 H 0.74941 -1.10086 -1.67440
 H -0.06302 -0.28082 2.77610
 H -0.19983 -0.25863 -2.77512
13
bifur_IRC_Cartesians_noMW_output/new_data/bifur_traj2_Cartesians point 119
C 0.00382 0.74777 1.07737
 C 0.13218 0.73600 -1.07658
 C -0.22318 1.20767 0.00110
 C -0.05020 -0.48597 1.78031
 C -0.08139 -0.47765 -1.78038
 F 0.17838 1.52083 1.80986
 F 0.63212 1.47273 -1.81045
 H -0.91530 -1.00410 1.54010
 H -0.93964 -0.98259 -1.43063
 H 0.77712 -1.09427 1.56457
 H 0.74895 -1.10098 -1.67625
 H -0.06070 -0.28118 2.77611
 H -0.20215 -0.25825 -2.77513
13
bifur_IRC_Cartesians_noMW_output/new_data/bifur_traj2_Cartesians point 120
C 0.00158 0.74799 1.07740
 C 0.13443 0.73577 -1.07656
 C -0.22315 1.20766 0.00113
 C -0.04965 -0.48611 1.78031
 C -0.08194 -0.47752 -1.78040
 F 0.17041 1.52170 1.80991
 F 0.64005 1.47185 -1.81041
 H -0.91487 -1.00447 1.54202
 H -0.94008 -0.98222 -1.42874
 H 0.77762 -1.09414 1.56261
 H 0.74845 -1.10111 -1.67824
 H -0.05821 -0.28156 2.77611
 H -0.20464 -0.25785 -2.77514
13
bifur_IRC_Cartesians_noMW_output/new_data/bifur_traj2_Cartesians point 121
C -0.00080 0.74823 1.07742
 C 0.13683 0.73553 -1.07654
 C -0.22311 1.20764 0.00116
 C -0.04906 -0.48625 1.78030
 C -0.08253 -0.47737 -1.78043
 F 0.16193 1.52264 1.80996
 F 0.64848 1.47091 -1.81036
 H -0.91440 -1.00485 1.54406
 H -0.94054 -0.98182 -1.42672
 H 0.77814 -1.09401 1.56053
 H 0.74792 -1.10125 -1.68036
 H -0.05556 -0.28197 2.77612
 H -0.20729 -0.25742 -2.77515
13
bifur_IRC_Cartesians_noMW_output/new_data/bifur_traj2_Cartesians point 122
C -0.00080 0.74823 1.07742
 C 0.13683 0.73553 -1.07654
 C -0.22311 1.20764 0.00116
 C -0.04906 -0.48625 1.78030
 C -0.08253 -0.47737 -1.78043
 F 0.16193 1.52264 1.80996
 F 0.64849 1.47091 -1.81036
 H -0.91440 -1.00485 1.54406
 H -0.94055 -0.98182 -1.42672
 H 0.77814 -1.09401 1.56053
 H 0.74792 -1.10125 -1.68036
 H -0.05556 -0.28197 2.77612
 H -0.20729 -0.25742 -2.77515
13
bifur_IRC_Cartesians_noMW_output/new_data/bifur_traj2_Cartesians point 123
C -0.00542 0.74868 1.07748
 C 0.14146 0.73506 -1.07651
 C -0.22304 1.20761 0.00122
 C -0.04791 -0.48652 1.78029
 C -0.08367 -0.47709 -1.78048
 F 0.14552 1.52444 1.81005
 F 0.66481 1.46910 -1.81027
 H -0.91350 -1.00560 1.54802
 H -0.94145 -0.98105 -1.42281
 H 0.77916 -1.09374 1.55649
 H 0.74690 -1.10152 -1.68446
 H -0.05044 -0.28277 2.77614
 H -0.21242 -0.25659 -2.77516
13
bifur_IRC_Cartesians_noMW_output/new_data/bifur_traj2_Cartesians point 124
C -0.00684 0.74882 1.07749
 C 0.14289 0.73491 -1.07650
 C -0.22302 1.20760 0.00123
 C -0.04756 -0.48661 1.78029
 C -0.08402 -0.47700 -1.78049
 F 0.14046 1.52500 1.81008
 F 0.66984 1.46854 -1.81024
 H -0.91322 -1.00583 1.54923
 H -0.94172 -0.98081 -1.42161
 H 0.77947 -1.09366 1.55524
 H 0.74658 -1.10160 -1.68572
 H -0.04886 -0.28301 2.77614
 H -0.21401 -0.25634 -2.77517
13
bifur_IRC_Cartesians_noMW_output/new_data/bifur_traj2_Cartesians point 125
C -0.00767 0.74890 1.07750
 C 0.14373 0.73483 -1.07649
 C -0.22301 1.20760 0.00124
 C -0.04736 -0.48666 1.78029
 C -0.08423 -0.47695 -1.78050
 F 0.13749 1.52532 1.81010
 F 0.67280 1.46821 -1.81022
 H -0.91306 -1.00597 1.54995
 H -0.94189 -0.98068 -1.42090
 H 0.77965 -1.09362 1.55451
 H 0.74640 -1.10165 -1.68646
 H -0.04793 -0.28316 2.77614
 H -0.21494 -0.25619 -2.77517
13
bifur_IRC_Cartesians_noMW_output/new_data/bifur_traj2_Cartesians point 126
C -0.00831 0.74897 1.07751
 C 0.14437 0.73476 -1.07649
 C -0.22300 1.20759 0.00125
 C -0.04720 -0.48669 1.78029
 C -0.08438 -0.47691 -1.78051
 F 0.13523 1.52557 1.81011
 F 0.67505 1.46796 -1.81021
 H -0.91294 -1.00607 1.55050
 H -0.94201 -0.98057 -1.42036
 H 0.77979 -1.09358 1.55396
 H 0.74626 -1.10169 -1.68703
 H -0.04722 -0.28327 2.77615
 H -0.21564 -0.25608 -2.77518
13
bifur_IRC_Cartesians_noMW_output/new_data/bifur_traj2_Cartesians point 127
C -0.00898 0.74903 1.07752
 C 0.14504 0.73469 -1.07648
 C -0.22299 1.20759 0.00126
 C -0.04703 -0.48673 1.78029
 C -0.08455 -0.47687 -1.78051
 F 0.13285 1.52583 1.81013
 F 0.67741 1.46770 -1.81019
 H -0.91281 -1.00618 1.55107
 H -0.94214 -0.98046 -1.41979
 H 0.77994 -1.09354 1.55337
 H 0.74611 -1.10173 -1.68762
 H -0.04648 -0.28338 2.77615
 H -0.21639 -0.25595 -2.77518
13
bifur_IRC_Cartesians_noMW_output/new_data/bifur_traj2_Cartesians point 128
C -0.00981 0.74911 1.07753
 C 0.14589 0.73461 -1.07647
 C -0.22297 1.20759 0.00127
 C -0.04682 -0.48678 1.78029
 C -0.08475 -0.47682 -1.78052
 F 0.12987 1.52616 1.81014
 F 0.68037 1.46737 -1.81018
 H -0.91264 -1.00631 1.55179
 H -0.94231 -0.98032 -1.41908
 H 0.78012 -1.09350 1.55264
 H 0.74592 -1.10178 -1.68836
 H -0.04555 -0.28353 2.77615
 H -0.21732 -0.25580 -2.77518
13
bifur_IRC_Cartesians_noMW_output/new_data/bifur_traj2_Cartesians point 129
C -0.01088 0.74922 1.07754
 C 0.14696 0.73450 -1.07647
 C -0.22296 1.20758 0.00129
 C -0.04656 -0.48684 1.78029
 C -0.08502 -0.47676 -1.78053
 F 0.12609 1.52658 1.81016
 F 0.68414 1.46695 -1.81015
 H -0.91243 -1.00649 1.55270
 H -0.94251 -0.98014 -1.41818
 H 0.78036 -1.09343 1.55171
 H 0.74569 -1.10184 -1.68931
 H -0.04437 -0.28371 2.77615
 H -0.21850 -0.25561 -2.77519
13
bifur_IRC_Cartesians_noMW_output/new_data/bifur_traj2_Cartesians point 130
C -0.01213 0.74934 1.07755
 C 0.14822 0.73437 -1.07646
 C -0.22294 1.20757 0.00130
 C -0.04625 -0.48692 1.78028
 C -0.08533 -0.47668 -1.78055
 F 0.12162 1.52707 1.81019
 F 0.68859 1.46646 -1.81013
 H -0.91219 -1.00669 1.55377
 H -0.94276 -0.97993 -1.41712
 H 0.78063 -1.09336 1.55061
 H 0.74541 -1.10191 -1.69043
 H -0.04297 -0.28393 2.77616
 H -0.21990 -0.25539 -2.77519
13
bifur_IRC_Cartesians_noMW_output/new_data/bifur_traj2_Cartesians point 131
C -0.01359 0.74948 1.07757
 C 0.14968 0.73422 -1.07645
 C -0.22292 1.20756 0.00132
 C -0.04589 -0.48701 1.78028
 C -0.08568 -0.47659 -1.78056
 F 0.11644 1.52764 1.81022
 F 0.69374 1.46589 -1.81010
 H -0.91190 -1.00693 1.55502
 H -0.94304 -0.97969 -1.41589
 H 0.78095 -1.09328 1.54933
 H 0.74509 -1.10200 -1.69172
 H -0.04136 -0.28418 2.77616
 H -0.22152 -0.25513 -2.77520
13
bifur_IRC_Cartesians_noMW_output/new_data/bifur_traj2_Cartesians point 132
C -0.01543 0.74967 1.07759
 C 0.15154 0.73404 -1.07643
 C -0.22289 1.20755 0.00134
 C -0.04543 -0.48711 1.78028
 C -0.08614 -0.47648 -1.78058
 F 0.10988 1.52836 1.81026
 F 0.70027 1.46516 -1.81006
 H -0.91154 -1.00722 1.55660
 H -0.94340 -0.97938 -1.41432
 H 0.78136 -1.09318 1.54772
 H 0.74468 -1.10211 -1.69336
 H -0.03931 -0.28450 2.77617
 H -0.22357 -0.25480 -2.77520
13
bifur_IRC_Cartesians_noMW_output/new_data/bifur_traj2_Cartesians point 133
C -0.01543 0.74967 1.07759
 C 0.15154 0.73403 -1.07643
 C -0.22289 1.20755 0.00134
 C -0.04543 -0.48711 1.78028
 C -0.08614 -0.47648 -1.78058
 F 0.10987 1.52836 1.81026
 F 0.70027 1.46516 -1.81006
 H -0.91154 -1.00722 1.55660
 H -0.94340 -0.97938 -1.41432
 H 0.78136 -1.09318 1.54772
 H 0.74468 -1.10211 -1.69336
 H -0.03931 -0.28450 2.77617
 H -0.22357 -0.25480 -2.77520
13
bifur_IRC_Cartesians_noMW_output/new_data/bifur_traj2_Cartesians point 134
C -0.02070 0.75018 1.07765
 C 0.15683 0.73350 -1.07639
 C -0.22281 1.20752 0.00141
 C -0.04413 -0.48743 1.78027
 C -0.08744 -0.47616 -1.78064
 F 0.09114 1.53042 1.81036
 F 0.71890 1.46309 -1.80995
 H -0.91052 -1.00808 1.56112
 H -0.94443 -0.97851 -1.40986
 H 0.78252 -1.09288 1.54311
 H 0.74351 -1.10241 -1.69804
 H -0.03346 -0.28540 2.77618
 H -0.22943 -0.25385 -2.77523
13
bifur_IRC_Cartesians_noMW_output/new_data/bifur_traj2_Cartesians point 135
C -0.02396 0.75051 1.07769
 C 0.16011 0.73317 -1.07637
 C -0.22276 1.20750 0.00145
 C -0.04332 -0.48762 1.78026
 C -0.08824 -0.47596 -1.78067
 F 0.07953 1.53170 1.81043
 F 0.73045 1.46181 -1.80989
 H -0.90988 -1.00861 1.56391
 H -0.94507 -0.97797 -1.40710
 H 0.78324 -1.09269 1.54026
 H 0.74279 -1.10260 -1.70093
 H -0.02983 -0.28597 2.77619
 H -0.23306 -0.25326 -2.77524
13
bifur_IRC_Cartesians_noMW_output/new_data/bifur_traj2_Cartesians point 136
C -0.02751 0.75086 1.07773
 C 0.16368 0.73280 -1.07634
 C -0.22271 1.20748 0.00150
 C -0.04244 -0.48783 1.78026
 C -0.08912 -0.47574 -1.78071
 F 0.06689 1.53309 1.81050
 F 0.74303 1.46041 -1.80981
 H -0.90919 -1.00918 1.56696
 H -0.94576 -0.97738 -1.40409
 H 0.78402 -1.09249 1.53715
 H 0.74200 -1.10281 -1.70409
 H -0.02588 -0.28658 2.77620
 H -0.23701 -0.25263 -2.77525
13
bifur_IRC_Cartesians_noMW_output/new_data/bifur_traj2_Cartesians point 137
C -0.03103 0.75120 1.07777
 C 0.16722 0.73244 -1.07632
 C -0.22265 1.20745 0.00154
 C -0.04157 -0.48804 1.78025
 C -0.08999 -0.47552 -1.78075
 F 0.05436 1.53446 1.81057
 F 0.75549 1.45903 -1.80974
 H -0.90850 -1.00975 1.56998
 H -0.94645 -0.97679 -1.40111
 H 0.78479 -1.09229 1.53406
 H 0.74122 -1.10302 -1.70722
 H -0.02197 -0.28719 2.77621
 H -0.24093 -0.25199 -2.77527
13
bifur_IRC_Cartesians_noMW_output/new_data/bifur_traj2_Cartesians point 138
C -0.03376 0.75147 1.07781
 C 0.16996 0.73217 -1.07630
 C -0.22261 1.20744 0.00158
 C -0.04089 -0.48820 1.78025
 C -0.09066 -0.47536 -1.78078
 F 0.04467 1.53553 1.81063
 F 0.76514 1.45796 -1.80969
 H -0.90797 -1.01019 1.57231
 H -0.94698 -0.97634 -1.39880
 H 0.78539 -1.09214 1.53168
 H 0.74062 -1.10318 -1.70964
 H -0.01894 -0.28766 2.77622
 H -0.24396 -0.25150 -2.77528
13
bifur_IRC_Cartesians_noMW_output/new_data/bifur_traj2_Cartesians point 139
C -0.03586 0.75168 1.07783
 C 0.17207 0.73195 -1.07628
 C -0.22258 1.20743 0.00160
 C -0.04037 -0.48832 1.78025
 C -0.09118 -0.47523 -1.78080
 F 0.03720 1.53635 1.81067
 F 0.77256 1.45713 -1.80964
 H -0.90756 -1.01053 1.57411
 H -0.94739 -0.97599 -1.39702
 H 0.78586 -1.09202 1.52984
 H 0.74015 -1.10330 -1.71151
 H -0.01661 -0.28802 2.77623
 H -0.24630 -0.25113 -2.77529
13
bifur_IRC_Cartesians_noMW_output/new_data/bifur_traj2_Cartesians point 140
C -0.03774 0.75186 1.07785
 C 0.17396 0.73176 -1.07627
 C -0.22255 1.20741 0.00163
 C -0.03991 -0.48844 1.78024
 C -0.09164 -0.47511 -1.78082
 F 0.03050 1.53709 1.81071
 F 0.77923 1.45639 -1.80960
 H -0.90719 -1.01084 1.57573
 H -0.94776 -0.97567 -1.39542
 H 0.78627 -1.09191 1.52819
 H 0.73973 -1.10341 -1.71318
 H -0.01452 -0.28834 2.77624
 H -0.24839 -0.25079 -2.77529
13
bifur_IRC_Cartesians_noMW_output/new_data/bifur_traj2_Cartesians point 141
C -0.03962 0.75205 1.07787
 C 0.17585 0.73157 -1.07625
 C -0.22253 1.20740 0.00165
 C -0.03944 -0.48855 1.78024
 C -0.09211 -0.47500 -1.78084
 F 0.02382 1.53782 1.81075
 F 0.78588 1.45565 -1.80957
 H -0.90682 -1.01114 1.57734
 H -0.94813 -0.97536 -1.39383
 H 0.78668 -1.09181 1.52655
 H 0.73932 -1.10352 -1.71485
 H -0.01243 -0.28867 2.77624
 H -0.25048 -0.25045 -2.77530
13
bifur_IRC_Cartesians_noMW_output/new_data/bifur_traj2_Cartesians point 142
C -0.04157 0.75224 1.07790
 C 0.17781 0.73137 -1.07624
 C -0.22250 1.20739 0.00168
 C -0.03896 -0.48866 1.78024
 C -0.09259 -0.47488 -1.78086
 F 0.01689 1.53859 1.81079
 F 0.79277 1.45489 -1.80953
 H -0.90644 -1.01146 1.57901
 H -0.94851 -0.97504 -1.39218
 H 0.78711 -1.09170 1.52484
 H 0.73889 -1.10363 -1.71658
 H -0.01027 -0.28900 2.77625
 H -0.25265 -0.25010 -2.77531
13
bifur_IRC_Cartesians_noMW_output/new_data/bifur_traj2_Cartesians point 143
C -0.04352 0.75243 1.07792
 C 0.17978 0.73117 -1.07622
 C -0.22247 1.20738 0.00170
 C -0.03847 -0.48878 1.78023
 C -0.09307 -0.47476 -1.78088
 F 0.00993 1.53935 1.81083
 F 0.79970 1.45412 -1.80949
 H -0.90606 -1.01178 1.58068
 H -0.94889 -0.97471 -1.39053
 H 0.78754 -1.09159 1.52313
 H 0.73845 -1.10375 -1.71832
 H -0.00809 -0.28934 2.77625
 H -0.25482 -0.24975 -2.77532
13
bifur_IRC_Cartesians_noMW_output/new_data/bifur_traj2_Cartesians point 144
C -0.04352 0.75243 1.07792
 C 0.17978 0.73117 -1.07622
 C -0.22247 1.20738 0.00170
 C -0.03847 -0.48878 1.78023
 C -0.09307 -0.47476 -1.78088
 F 0.00993 1.53935 1.81083
 F 0.79969 1.45412 -1.80949
 H -0.90606 -1.01178 1.58068
 H -0.94889 -0.97471 -1.39053
 H 0.78754 -1.09159 1.52313
 H 0.73845 -1.10375 -1.71832
 H -0.00809 -0.28934 2.77625
 H -0.25482 -0.24975 -2.77532
13
bifur_IRC_Cartesians_noMW_output/new_data/bifur_traj2_Cartesians point 145
C -0.04678 0.75275 1.07796
 C 0.18305 0.73084 -1.07620
 C -0.22242 1.20736 0.00174
 C -0.03767 -0.48897 1.78023
 C -0.09387 -0.47456 -1.78092
 F -0.00165 1.54062 1.81090
 F 0.81121 1.45284 -1.80942
 H -0.90542 -1.01230 1.58347
 H -0.94953 -0.97417 -1.38777
 H 0.78826 -1.09140 1.52028
 H 0.73773 -1.10394 -1.72121
 H -0.00448 -0.28990 2.77626
 H -0.25844 -0.24916 -2.77533
13
bifur_IRC_Cartesians_noMW_output/new_data/bifur_traj2_Cartesians point 146
C -0.04814 0.75289 1.07797
 C 0.18443 0.73070 -1.07619
 C -0.22240 1.20735 0.00176
 C -0.03733 -0.48905 1.78023
 C -0.09421 -0.47448 -1.78093
 F -0.00652 1.54116 1.81092
 F 0.81606 1.45230 -1.80939
 H -0.90516 -1.01252 1.58464
 H -0.94979 -0.97394 -1.38661
 H 0.78856 -1.09133 1.51909
 H 0.73743 -1.10402 -1.72242
 H -0.00296 -0.29014 2.77627
 H -0.25997 -0.24892 -2.77534
13
bifur_IRC_Cartesians_noMW_output/new_data/bifur_traj2_Cartesians point 147
C -0.04953 0.75302 1.07799
 C 0.18582 0.73056 -1.07618
 C -0.22238 1.20734 0.00178
 C -0.03699 -0.48913 1.78022
 C -0.09455 -0.47439 -1.78095
 F -0.01145 1.54170 1.81095
 F 0.82096 1.45176 -1.80936
 H -0.90489 -1.01275 1.58583
 H -0.95007 -0.97371 -1.38544
 H 0.78887 -1.09125 1.51787
 H 0.73712 -1.10410 -1.72366
 H -0.00142 -0.29038 2.77627
 H -0.26151 -0.24867 -2.77534
13
bifur_IRC_Cartesians_noMW_output/new_data/bifur_traj2_Cartesians point 148
C -0.05098 0.75317 1.07800
 C 0.18728 0.73041 -1.07617
 C -0.22235 1.20733 0.00180
 C -0.03662 -0.48922 1.78022
 C -0.09491 -0.47431 -1.78096
 F -0.01662 1.54227 1.81098
 F 0.82611 1.45119 -1.80933
 H -0.90460 -1.01299 1.58708
 H -0.95035 -0.97347 -1.38420
 H 0.78919 -1.09116 1.51660
 H 0.73680 -1.10418 -1.72495
 H 0.00020 -0.29063 2.77628
 H -0.26313 -0.24841 -2.77535
13
bifur_IRC_Cartesians_noMW_output/new_data/bifur_traj2_Cartesians point 149
C -0.05249 0.75332 1.07802
 C 0.18879 0.73025 -1.07616
 C -0.22233 1.20732 0.00182
 C -0.03625 -0.48931 1.78022
 C -0.09528 -0.47421 -1.78098
 F -0.02198 1.54286 1.81101
 F 0.83144 1.45060 -1.80930
 H -0.90431 -1.01323 1.58837
 H -0.95064 -0.97322 -1.38293
 H 0.78952 -1.09108 1.51528
 H 0.73646 -1.10427 -1.72629
 H 0.00187 -0.29089 2.77628
 H -0.26480 -0.24814 -2.77535
13
bifur_IRC_Cartesians_noMW_output/new_data/bifur_traj2_Cartesians point 150
C -0.05398 0.75346 1.07804
 C 0.19030 0.73010 -1.07614
 C -0.22231 1.20731 0.00184
 C -0.03588 -0.48940 1.78022
 C -0.09565 -0.47412 -1.78099
 F -0.02729 1.54344 1.81104
 F 0.83672 1.45001 -1.80927
 H -0.90402 -1.01347 1.58965
 H -0.95094 -0.97297 -1.38166
 H 0.78985 -1.09099 1.51397
 H 0.73613 -1.10436 -1.72761
 H 0.00353 -0.29114 2.77629
 H -0.26646 -0.24787 -2.77536
13
bifur_IRC_Cartesians_noMW_output/new_data/bifur_traj2_Cartesians point 151
C -0.05523 0.75359 1.07805
 C 0.19155 0.72998 -1.07613
 C -0.22229 1.20731 0.00185
 C -0.03557 -0.48947 1.78021
 C -0.09596 -0.47405 -1.78101
 F -0.03173 1.54393 1.81107
 F 0.84114 1.44952 -1.80925
 H -0.90377 -1.01367 1.59072
 H -0.95118 -0.97276 -1.38061
 H 0.79012 -1.09092 1.51288
 H 0.73586 -1.10443 -1.72872
 H 0.00492 -0.29136 2.77629
 H -0.26785 -0.24765 -2.77536
13
bifur_IRC_Cartesians_noMW_output/new_data/bifur_traj2_Cartesians point 152
C -0.05561 0.75362 1.07806
 C 0.19193 0.72994 -1.07613
 C -0.22228 1.20730 0.00186
 C -0.03548 -0.48949 1.78021
 C -0.09605 -0.47402 -1.78101
 F -0.03308 1.54408 1.81108
 F 0.84248 1.44937 -1.80924
 H -0.90370 -1.01373 1.59104
 H -0.95125 -0.97270 -1.38029
 H 0.79020 -1.09090 1.51255
 H 0.73577 -1.10445 -1.72906
 H 0.00534 -0.29143 2.77629
 H -0.26827 -0.24758 -2.77536
13
bifur_IRC_Cartesians_noMW_output/new_data/bifur_traj2_Cartesians point 153
C -0.05544 0.75361 1.07806
 C 0.19177 0.72995 -1.07613
 C -0.22229 1.20730 0.00185
 C -0.03552 -0.48948 1.78021
 C -0.09601 -0.47403 -1.78101
 F -0.03249 1.54401 1.81107
 F 0.84190 1.44943 -1.80924
 H -0.90373 -1.01371 1.59090
 H -0.95122 -0.97273 -1.38043
 H 0.79017 -1.09091 1.51270
 H 0.73581 -1.10444 -1.72891
 H 0.00515 -0.29140 2.77629
 H -0.26809 -0.24761 -2.77536
13
bifur_IRC_Cartesians_noMW_output/new_data/bifur_traj2_Cartesians point 154
C -0.05507 0.75357 1.07805
 C 0.19139 0.72999 -1.07614
 C -0.22229 1.20731 0.00185
 C -0.03561 -0.48946 1.78021
 C -0.09592 -0.47406 -1.78100
 F -0.03117 1.54387 1.81106
 F 0.84058 1.44958 -1.80925
 H -0.90380 -1.01365 1.59058
 H -0.95115 -0.97279 -1.38074
 H 0.79009 -1.09093 1.51302
 H 0.73589 -1.10442 -1.72858
 H 0.00474 -0.29133 2.77629
 H -0.26768 -0.24767 -2.77536
13
bifur_IRC_Cartesians_noMW_output/new_data/bifur_traj2_Cartesians point 155
C -0.05507 0.75357 1.07805
 C 0.19139 0.72999 -1.07614
 C -0.22229 1.20731 0.00185
 C -0.03561 -0.48946 1.78021
 C -0.09592 -0.47406 -1.78100
 F -0.03117 1.54387 1.81106
 F 0.84058 1.44958 -1.80925
 H -0.90380 -1.01365 1.59058
 H -0.95115 -0.97279 -1.38074
 H 0.79009 -1.09093 1.51302
 H 0.73589 -1.10442 -1.72858
 H 0.00474 -0.29133 2.77629
 H -0.26768 -0.24767 -2.77536
13
bifur_IRC_Cartesians_noMW_output/new_data/bifur_traj2_Cartesians point 156
C -0.05364 0.75343 1.07804
 C 0.18996 0.73014 -1.07615
 C -0.22231 1.20732 0.00183
 C -0.03597 -0.48938 1.78022
 C -0.09557 -0.47414 -1.78099
 F -0.02609 1.54331 1.81104
 F 0.83552 1.45014 -1.80928
 H -0.90408 -1.01342 1.58936
 H -0.95087 -0.97303 -1.38195
 H 0.78977 -1.09101 1.51427
 H 0.73621 -1.10434 -1.72731
 H 0.00315 -0.29109 2.77628
 H -0.26609 -0.24793 -2.77536
13
bifur_IRC_Cartesians_noMW_output/new_data/bifur_traj2_Cartesians point 157
C -0.05244 0.75331 1.07802
 C 0.18875 0.73026 -1.07616
 C -0.22233 1.20732 0.00182
 C -0.03626 -0.48931 1.78022
 C -0.09527 -0.47422 -1.78098
 F -0.02180 1.54284 1.81101
 F 0.83126 1.45061 -1.80930
 H -0.90432 -1.01322 1.58833
 H -0.95063 -0.97323 -1.38297
 H 0.78951 -1.09108 1.51532
 H 0.73648 -1.10427 -1.72624
 H 0.00182 -0.29088 2.77628
 H -0.26475 -0.24815 -2.77535
13
bifur_IRC_Cartesians_noMW_output/new_data/bifur_traj2_Cartesians point 158
C -0.05121 0.75319 1.07801
 C 0.18751 0.73039 -1.07616
 C -0.22235 1.20733 0.00180
 C -0.03657 -0.48923 1.78022
 C -0.09496 -0.47429 -1.78096
 F -0.01742 1.54236 1.81099
 F 0.82690 1.45110 -1.80933
 H -0.90456 -1.01302 1.58727
 H -0.95039 -0.97343 -1.38402
 H 0.78923 -1.09115 1.51640
 H 0.73675 -1.10420 -1.72515
 H 0.00045 -0.29067 2.77628
 H -0.26338 -0.24837 -2.77535
13
bifur_IRC_Cartesians_noMW_output/new_data/bifur_traj2_Cartesians point 159
C -0.05021 0.75309 1.07800
 C 0.18651 0.73049 -1.07617
 C -0.22237 1.20734 0.00179
 C -0.03682 -0.48917 1.78022
 C -0.09472 -0.47435 -1.78095
 F -0.01388 1.54197 1.81097
 F 0.82338 1.45149 -1.80935
 H -0.90475 -1.01286 1.58642
 H -0.95020 -0.97360 -1.38486
 H 0.78902 -1.09121 1.51727
 H 0.73697 -1.10414 -1.72426
 H -0.00066 -0.29049 2.77627
 H -0.26227 -0.24855 -2.77534
13
bifur_IRC_Cartesians_noMW_output/new_data/bifur_traj2_Cartesians point 160
C -0.04952 0.75302 1.07799
 C 0.18581 0.73056 -1.07618
 C -0.22238 1.20734 0.00178
 C -0.03699 -0.48913 1.78022
 C -0.09455 -0.47440 -1.78095
 F -0.01141 1.54170 1.81095
 F 0.82093 1.45176 -1.80936
 H -0.90489 -1.01275 1.58582
 H -0.95006 -0.97371 -1.38544
 H 0.78886 -1.09125 1.51788
 H 0.73712 -1.10410 -1.72365
 H -0.00143 -0.29038 2.77627
 H -0.26150 -0.24867 -2.77534
13
bifur_IRC_Cartesians_noMW_output/new_data/bifur_traj2_Cartesians point 161
C -0.04908 0.75298 1.07798
 C 0.18537 0.73060 -1.07618
 C -0.22238 1.20734 0.00177
 C -0.03710 -0.48911 1.78022
 C -0.09444 -0.47442 -1.78094
 F -0.00985 1.54153 1.81094
 F 0.81937 1.45194 -1.80937
 H -0.90497 -1.01268 1.58545
 H -0.94998 -0.97379 -1.38582
 H 0.78877 -1.09127 1.51827
 H 0.73722 -1.10407 -1.72326
 H -0.00192 -0.29030 2.77627
 H -0.26101 -0.24875 -2.77534
13
bifur_IRC_Cartesians_noMW_output/new_data/bifur_traj2_Cartesians point 162
C -0.04882 0.75295 1.07798
 C 0.18511 0.73063 -1.07618
 C -0.22239 1.20735 0.00177
 C -0.03716 -0.48909 1.78022
 C -0.09438 -0.47444 -1.78094
 F -0.00892 1.54142 1.81094
 F 0.81845 1.45204 -1.80938
 H -0.90502 -1.01263 1.58522
 H -0.94993 -0.97383 -1.38604
 H 0.78871 -1.09129 1.51849
 H 0.73728 -1.10406 -1.72302
 H -0.00221 -0.29025 2.77627
 H -0.26072 -0.24880 -2.77534
13
bifur_IRC_Cartesians_noMW_output/new_data/bifur_traj2_Cartesians point 163
C -0.04866 0.75294 1.07798
 C 0.18495 0.73065 -1.07618
 C -0.22239 1.20735 0.00177
 C -0.03720 -0.48908 1.78023
 C -0.09434 -0.47445 -1.78094
 F -0.00837 1.54136 1.81093
 F 0.81790 1.45210 -1.80938
 H -0.90505 -1.01261 1.58509
 H -0.94990 -0.97386 -1.38617
 H 0.78867 -1.09130 1.51863
 H 0.73731 -1.10405 -1.72289
 H -0.00238 -0.29023 2.77627
 H -0.26054 -0.24883 -2.77534
13
bifur_IRC_Cartesians_noMW_output/new_data/bifur_traj2_Cartesians point 164
C -0.04853 0.75293 1.07798
 C 0.18482 0.73066 -1.07618
 C -0.22239 1.20735 0.00177
 C -0.03723 -0.48907 1.78023
 C -0.09430 -0.47446 -1.78093
 F -0.00790 1.54131 1.81093
 F 0.81743 1.45215 -1.80938
 H -0.90508 -1.01259 1.58498
 H -0.94987 -0.97388 -1.38628
 H 0.78865 -1.09130 1.51875
 H 0.73734 -1.10404 -1.72277
 H -0.00253 -0.29020 2.77627
 H -0.26040 -0.24885 -2.77534
13
bifur_IRC_Cartesians_noMW_output/new_data/bifur_traj2_Cartesians point 165
C -0.04831 0.75290 1.07797
 C 0.18460 0.73068 -1.07619
 C -0.22239 1.20735 0.00176
 C -0.03729 -0.48906 1.78023
 C -0.09425 -0.47447 -1.78093
 F -0.00713 1.54123 1.81093
 F 0.81666 1.45224 -1.80939
 H -0.90512 -1.01255 1.58479
 H -0.94983 -0.97391 -1.38647
 H 0.78860 -1.09132 1.51894
 H 0.73739 -1.10403 -1.72258
 H -0.00277 -0.29017 2.77627
 H -0.26016 -0.24889 -2.77534
13
bifur_IRC_Cartesians_noMW_output/new_data/bifur_traj2_Cartesians point 166
C -0.04831 0.75290 1.07797
 C 0.18460 0.73068 -1.07619
 C -0.22239 1.20735 0.00176
 C -0.03729 -0.48906 1.78023
 C -0.09425 -0.47447 -1.78093
 F -0.00712 1.54123 1.81093
 F 0.81666 1.45224 -1.80939
 H -0.90512 -1.01255 1.58479
 H -0.94983 -0.97391 -1.38647
 H 0.78860 -1.09132 1.51894
 H 0.73739 -1.10403 -1.72258
 H -0.00277 -0.29017 2.77627
 H -0.26016 -0.24889 -2.77534
13
bifur_IRC_Cartesians_noMW_output/new_data/bifur_traj2_Cartesians point 167
C -0.04760 0.75283 1.07797
 C 0.18388 0.73075 -1.07619
 C -0.22241 1.20735 0.00175
 C -0.03746 -0.48902 1.78023
 C -0.09407 -0.47451 -1.78093
 F -0.00458 1.54095 1.81091
 F 0.81413 1.45252 -1.80940
 H -0.90526 -1.01244 1.58418
 H -0.94969 -0.97403 -1.38707
 H 0.78844 -1.09136 1.51956
 H 0.73755 -1.10398 -1.72194
 H -0.00356 -0.29004 2.77627
 H -0.25936 -0.24902 -2.77533
13
bifur_IRC_Cartesians_noMW_output/new_data/bifur_traj2_Cartesians point 168
C -0.04730 0.75280 1.07796
 C 0.18358 0.73078 -1.07619
 C -0.22241 1.20735 0.00175
 C -0.03754 -0.48900 1.78023
 C -0.09400 -0.47453 -1.78092
 F -0.00352 1.54083 1.81091
 F 0.81308 1.45263 -1.80941
 H -0.90532 -1.01239 1.58392
 H -0.94963 -0.97408 -1.38732
 H 0.78838 -1.09137 1.51982
 H 0.73761 -1.10397 -1.72168
 H -0.00389 -0.28999 2.77626
 H -0.25903 -0.24907 -2.77533
13
bifur_IRC_Cartesians_noMW_output/new_data/bifur_traj2_Cartesians point 169
C -0.04708 0.75278 1.07796
 C 0.18336 0.73081 -1.07620
 C -0.22241 1.20736 0.00175
 C -0.03759 -0.48899 1.78023
 C -0.09395 -0.47454 -1.78092
 F -0.00274 1.54074 1.81090
 F 0.81230 1.45272 -1.80941
 H -0.90536 -1.01235 1.58373
 H -0.94959 -0.97412 -1.38751
 H 0.78833 -1.09139 1.52001
 H 0.73766 -1.10395 -1.72148
 H -0.00414 -0.28995 2.77626
 H -0.25879 -0.24911 -2.77533
13
bifur_IRC_Cartesians_noMW_output/new_data/bifur_traj2_Cartesians point 170
C -0.04693 0.75277 1.07796
 C 0.18320 0.73082 -1.07620
 C -0.22242 1.20736 0.00175
 C -0.03763 -0.48898 1.78023
 C -0.09391 -0.47455 -1.78092
 F -0.00219 1.54068 1.81090
 F 0.81175 1.45278 -1.80942
 H -0.90539 -1.01233 1.58360
 H -0.94956 -0.97415 -1.38764
 H 0.78829 -1.09139 1.52015
 H 0.73770 -1.10395 -1.72134
 H -0.00431 -0.28993 2.77626
 H -0.25861 -0.24914 -2.77533
13
bifur_IRC_Cartesians_noMW_output/new_data/bifur_traj2_Cartesians point 171
C -0.04683 0.75276 1.07796
 C 0.18311 0.73083 -1.07620
 C -0.22242 1.20736 0.00174
 C -0.03765 -0.48897 1.78023
 C -0.09389 -0.47456 -1.78092
 F -0.00185 1.54065 1.81090
 F 0.81141 1.45282 -1.80942
 H -0.90541 -1.01231 1.58352
 H -0.94954 -0.97416 -1.38772
 H 0.78827 -1.09140 1.52023
 H 0.73772 -1.10394 -1.72126
 H -0.00442 -0.28991 2.77626
 H -0.25851 -0.24915 -2.77533
13
bifur_IRC_Cartesians_noMW_output/new_data/bifur_traj2_Cartesians point 172
C -0.04688 0.75276 1.07796
 C 0.18316 0.73083 -1.07620
 C -0.22242 1.20736 0.00174
 C -0.03764 -0.48898 1.78023
 C -0.09390 -0.47456 -1.78092
 F -0.00203 1.54067 1.81090
 F 0.81159 1.45280 -1.80942
 H -0.90540 -1.01232 1.58356
 H -0.94955 -0.97415 -1.38768
 H 0.78828 -1.09140 1.52019
 H 0.73771 -1.10394 -1.72130
 H -0.00436 -0.28992 2.77626
 H -0.25856 -0.24915 -2.77533
13
bifur_IRC_Cartesians_noMW_output/new_data/bifur_traj2_Cartesians point 173
C -0.04725 0.75280 1.07796
 C 0.18353 0.73079 -1.07619
 C -0.22241 1.20735 0.00175
 C -0.03755 -0.48900 1.78023
 C -0.09399 -0.47453 -1.78092
 F -0.00335 1.54081 1.81091
 F 0.81291 1.45265 -1.80941
 H -0.90533 -1.01238 1.58388
 H -0.94962 -0.97409 -1.38736
 H 0.78836 -1.09138 1.51986
 H 0.73762 -1.10396 -1.72163
 H -0.00395 -0.28998 2.77626
 H -0.25898 -0.24908 -2.77533
13
bifur_IRC_Cartesians_noMW_output/new_data/bifur_traj2_Cartesians point 174
C -0.04803 0.75288 1.07797
 C 0.18431 0.73071 -1.07619
 C -0.22240 1.20735 0.00176
 C -0.03736 -0.48904 1.78023
 C -0.09418 -0.47449 -1.78093
 F -0.00611 1.54111 1.81092
 F 0.81565 1.45235 -1.80939
 H -0.90518 -1.01251 1.58455
 H -0.94977 -0.97396 -1.38671
 H 0.78853 -1.09133 1.51919
 H 0.73745 -1.10401 -1.72232
 H -0.00309 -0.29012 2.77627
 H -0.25984 -0.24894 -2.77533
13
bifur_IRC_Cartesians_noMW_output/new_data/bifur_traj2_Cartesians point 175
C -0.04913 0.75298 1.07798
 C 0.18542 0.73060 -1.07618
 C -0.22238 1.20734 0.00177
 C -0.03708 -0.48911 1.78022
 C -0.09445 -0.47442 -1.78094
 F -0.01002 1.54154 1.81094
 F 0.81954 1.45192 -1.80937
 H -0.90496 -1.01268 1.58549
 H -0.94999 -0.97378 -1.38578
 H 0.78878 -1.09127 1.51822
 H 0.73721 -1.10407 -1.72330
 H -0.00186 -0.29031 2.77627
 H -0.26106 -0.24874 -2.77534
13
bifur_IRC_Cartesians_noMW_output/new_data/bifur_traj2_Cartesians point 176
C -0.05042 0.75311 1.07800
 C 0.18671 0.73047 -1.07617
 C -0.22236 1.20734 0.00179
 C -0.03677 -0.48919 1.78022
 C -0.09477 -0.47434 -1.78096
 F -0.01461 1.54205 1.81097
 F 0.82410 1.45141 -1.80934
 H -0.90471 -1.01289 1.58659
 H -0.95024 -0.97356 -1.38468
 H 0.78906 -1.09120 1.51710
 H 0.73692 -1.10415 -1.72444
 H -0.00043 -0.29053 2.77627
 H -0.26250 -0.24851 -2.77534
13
bifur_IRC_Cartesians_noMW_output/new_data/bifur_traj2_Cartesians point 177
C -0.05042 0.75311 1.07800
 C 0.18671 0.73047 -1.07617
 C -0.22236 1.20734 0.00179
 C -0.03677 -0.48919 1.78022
 C -0.09477 -0.47434 -1.78096
 F -0.01460 1.54205 1.81097
 F 0.82410 1.45141 -1.80934
 H -0.90471 -1.01289 1.58659
 H -0.95024 -0.97356 -1.38468
 H 0.78906 -1.09120 1.51710
 H 0.73692 -1.10415 -1.72444
 H -0.00043 -0.29053 2.77627
 H -0.26250 -0.24851 -2.77534
13
bifur_IRC_Cartesians_noMW_output/new_data/bifur_traj2_Cartesians point 178
C -0.05321 0.75339 1.07803
 C 0.18952 0.73018 -1.07615
 C -0.22232 1.20732 0.00183
 C -0.03607 -0.48935 1.78022
 C -0.09546 -0.47417 -1.78098
 F -0.02455 1.54314 1.81103
 F 0.83400 1.45031 -1.80929
 H -0.90417 -1.01335 1.58899
 H -0.95079 -0.97310 -1.38232
 H 0.78968 -1.09104 1.51465
 H 0.73630 -1.10431 -1.72693
 H 0.00267 -0.29101 2.77628
 H -0.26561 -0.24801 -2.77536
13
bifur_IRC_Cartesians_noMW_output/new_data/bifur_traj2_Cartesians point 179
C -0.05458 0.75352 1.07805
 C 0.19090 0.73004 -1.07614
 C -0.22230 1.20731 0.00184
 C -0.03573 -0.48943 1.78022
 C -0.09580 -0.47409 -1.78100
 F -0.02942 1.54368 1.81105
 F 0.83884 1.44977 -1.80926
 H -0.90390 -1.01357 1.59016
 H -0.95105 -0.97287 -1.38116
 H 0.78998 -1.09096 1.51345
 H 0.73600 -1.10439 -1.72814
 H 0.00420 -0.29125 2.77629
 H -0.26713 -0.24776 -2.77536
13
bifur_IRC_Cartesians_noMW_output/new_data/bifur_traj2_Cartesians point 180
C -0.05551 0.75361 1.07806
 C 0.19183 0.72995 -1.07613
 C -0.22229 1.20730 0.00185
 C -0.03550 -0.48949 1.78021
 C -0.09603 -0.47403 -1.78101
 F -0.03272 1.54404 1.81107
 F 0.84212 1.44941 -1.80924
 H -0.90372 -1.01372 1.59096
 H -0.95123 -0.97272 -1.38037
 H 0.79018 -1.09091 1.51264
 H 0.73579 -1.10445 -1.72897
 H 0.00523 -0.29141 2.77629
 H -0.26816 -0.24760 -2.77536
13
bifur_IRC_Cartesians_noMW_output/new_data/bifur_traj2_Cartesians point 181
C -0.05559 0.75362 1.07806
 C 0.19191 0.72994 -1.07613
 C -0.22228 1.20730 0.00186
 C -0.03548 -0.48949 1.78021
 C -0.09605 -0.47402 -1.78101
 F -0.03302 1.54407 1.81108
 F 0.84242 1.44938 -1.80924
 H -0.90370 -1.01373 1.59103
 H -0.95125 -0.97270 -1.38030
 H 0.79020 -1.09090 1.51257
 H 0.73578 -1.10445 -1.72904
 H 0.00532 -0.29142 2.77629
 H -0.26825 -0.24758 -2.77536
13
bifur_IRC_Cartesians_noMW_output/new_data/bifur_traj2_Cartesians point 182
C -0.05515 0.75358 1.07805
 C 0.19147 0.72998 -1.07614
 C -0.22229 1.20731 0.00185
 C -0.03559 -0.48947 1.78021
 C -0.09594 -0.47405 -1.78101
 F -0.03145 1.54390 1.81107
 F 0.84086 1.44955 -1.80925
 H -0.90379 -1.01366 1.59065
 H -0.95116 -0.97278 -1.38067
 H 0.79010 -1.09093 1.51295
 H 0.73587 -1.10443 -1.72865
 H 0.00483 -0.29135 2.77629
 H -0.26776 -0.24766 -2.77536
13
bifur_IRC_Cartesians_noMW_output/new_data/bifur_traj2_Cartesians point 183
C -0.05438 0.75350 1.07804
 C 0.19070 0.73006 -1.07614
 C -0.22230 1.20731 0.00184
 C -0.03578 -0.48942 1.78022
 C -0.09575 -0.47410 -1.78100
 F -0.02870 1.54360 1.81105
 F 0.83813 1.44985 -1.80926
 H -0.90394 -1.01354 1.58999
 H -0.95101 -0.97291 -1.38133
 H 0.78993 -1.09097 1.51363
 H 0.73605 -1.10438 -1.72796
 H 0.00397 -0.29121 2.77629
 H -0.26690 -0.24780 -2.77536
13
bifur_IRC_Cartesians_noMW_output/new_data/bifur_traj2_Cartesians point 184
C -0.05329 0.75339 1.07803
 C 0.18960 0.73017 -1.07615
 C -0.22232 1.20732 0.00183
 C -0.03605 -0.48936 1.78022
 C -0.09548 -0.47417 -1.78099
 F -0.02483 1.54317 1.81103
 F 0.83427 1.45028 -1.80929
 H -0.90415 -1.01336 1.58906
 H -0.95080 -0.97309 -1.38225
 H 0.78969 -1.09103 1.51458
 H 0.73629 -1.10432 -1.72700
 H 0.00276 -0.29103 2.77628
 H -0.26569 -0.24799 -2.77536
13
bifur_IRC_Cartesians_noMW_output/new_data/bifur_traj2_Cartesians point 185
C -0.05192 0.75326 1.07802
 C 0.18822 0.73031 -1.07616
 C -0.22234 1.20733 0.00181
 C -0.03639 -0.48927 1.78022
 C -0.09514 -0.47425 -1.78097
 F -0.01995 1.54264 1.81100
 F 0.82942 1.45082 -1.80931
 H -0.90442 -1.01314 1.58788
 H -0.95053 -0.97331 -1.38341
 H 0.78939 -1.09111 1.51578
 H 0.73659 -1.10424 -1.72578
 H 0.00124 -0.29079 2.77628
 H -0.26417 -0.24824 -2.77535
13
bifur_IRC_Cartesians_noMW_output/new_data/bifur_traj2_Cartesians point 186
C -0.05044 0.75311 1.07800
 C 0.18673 0.73046 -1.07617
 C -0.22236 1.20734 0.00179
 C -0.03676 -0.48919 1.78022
 C -0.09478 -0.47434 -1.78096
 F -0.01469 1.54206 1.81097
 F 0.82418 1.45140 -1.80934
 H -0.90471 -1.01290 1.58661
 H -0.95024 -0.97356 -1.38467
 H 0.78907 -1.09120 1.51708
 H 0.73692 -1.10415 -1.72446
 H -0.00041 -0.29053 2.77627
 H -0.26252 -0.24851 -2.77534
13
bifur_IRC_Cartesians_noMW_output/new_data/bifur_traj2_Cartesians point 187
C -0.04906 0.75298 1.07798
 C 0.18534 0.73061 -1.07618
 C -0.22238 1.20734 0.00177
 C -0.03710 -0.48911 1.78022
 C -0.09443 -0.47442 -1.78094
 F -0.00976 1.54152 1.81094
 F 0.81929 1.45194 -1.80937
 H -0.90498 -1.01267 1.58543
 H -0.94997 -0.97379 -1.38584
 H 0.78876 -1.09127 1.51829
 H 0.73723 -1.10407 -1.72324
 H -0.00194 -0.29030 2.77627
 H -0.26098 -0.24876 -2.77534
13
bifur_IRC_Cartesians_noMW_output/new_data/bifur_traj2_Cartesians point 188
C -0.04906 0.75298 1.07798
 C 0.18534 0.73061 -1.07618
 C -0.22238 1.20734 0.00177
 C -0.03710 -0.48911 1.78022
 C -0.09443 -0.47442 -1.78094
 F -0.00976 1.54152 1.81094
 F 0.81929 1.45194 -1.80937
 H -0.90498 -1.01267 1.58543
 H -0.94997 -0.97379 -1.38584
 H 0.78876 -1.09127 1.51829
 H 0.73723 -1.10407 -1.72324
 H -0.00194 -0.29030 2.77627
 H -0.26098 -0.24876 -2.77534
13
bifur_IRC_Cartesians_noMW_output/new_data/bifur_traj2_Cartesians point 189
C -0.04666 0.75274 1.07795
 C 0.18294 0.73085 -1.07620
 C -0.22242 1.20736 0.00174
 C -0.03770 -0.48896 1.78023
 C -0.09384 -0.47457 -1.78092
 F -0.00125 1.54058 1.81089
 F 0.81082 1.45289 -1.80942
 H -0.90544 -1.01228 1.58338
 H -0.94951 -0.97419 -1.38786
 H 0.78823 -1.09141 1.52038
 H 0.73776 -1.10393 -1.72111
 H -0.00460 -0.28988 2.77626
 H -0.25832 -0.24919 -2.77533
13
bifur_IRC_Cartesians_noMW_output/new_data/bifur_traj2_Cartesians point 190
C -0.04559 0.75264 1.07794
 C 0.18186 0.73096 -1.07621
 C -0.22244 1.20736 0.00173
 C -0.03796 -0.48890 1.78023
 C -0.09358 -0.47464 -1.78090
 F 0.00255 1.54016 1.81087
 F 0.80703 1.45331 -1.80944
 H -0.90565 -1.01211 1.58246
 H -0.94930 -0.97437 -1.38877
 H 0.78800 -1.09147 1.52132
 H 0.73799 -1.10387 -1.72016
 H -0.00579 -0.28970 2.77626
 H -0.25713 -0.24938 -2.77532
13
bifur_IRC_Cartesians_noMW_output/new_data/bifur_traj2_Cartesians point 191
C -0.04460 0.75254 1.07793
 C 0.18086 0.73106 -1.07621
 C -0.22245 1.20737 0.00172
 C -0.03821 -0.48884 1.78023
 C -0.09333 -0.47470 -1.78089
 F 0.00610 1.53977 1.81085
 F 0.80351 1.45370 -1.80946
 H -0.90585 -1.01195 1.58161
 H -0.94910 -0.97453 -1.38961
 H 0.78778 -1.09153 1.52219
 H 0.73821 -1.10381 -1.71927
 H -0.00690 -0.28953 2.77626
 H -0.25602 -0.24956 -2.77532
13
bifur_IRC_Cartesians_noMW_output/new_data/bifur_traj2_Cartesians point 192
C -0.04366 0.75245 1.07792
 C 0.17991 0.73116 -1.07622
 C -0.22246 1.20738 0.00170
 C -0.03844 -0.48879 1.78023
 C -0.09310 -0.47475 -1.78088
 F 0.00945 1.53940 1.81083
 F 0.80017 1.45407 -1.80948
 H -0.90603 -1.01180 1.58080
 H -0.94892 -0.97469 -1.39041
 H 0.78757 -1.09158 1.52301
 H 0.73842 -1.10375 -1.71844
 H -0.00794 -0.28936 2.77625
 H -0.25497 -0.24973 -2.77532
13
bifur_IRC_Cartesians_noMW_output/new_data/bifur_traj2_Cartesians point 193
C -0.04273 0.75235 1.07791
 C 0.17898 0.73125 -1.07623
 C -0.22248 1.20738 0.00169
 C -0.03867 -0.48873 1.78023
 C -0.09287 -0.47481 -1.78087
 F 0.01274 1.53904 1.81081
 F 0.79690 1.45443 -1.80950
 H -0.90621 -1.01165 1.58000
 H -0.94874 -0.97484 -1.39120
 H 0.78737 -1.09163 1.52382
 H 0.73863 -1.10370 -1.71762
 H -0.00897 -0.28920 2.77625
 H -0.25395 -0.24989 -2.77531
13
bifur_IRC_Cartesians_noMW_output/new_data/bifur_traj2_Cartesians point 194
C -0.04181 0.75226 1.07790
 C 0.17806 0.73134 -1.07624
 C -0.22249 1.20739 0.00168
 C -0.03890 -0.48868 1.78024
 C -0.09265 -0.47487 -1.78086
 F 0.01602 1.53868 1.81079
 F 0.79363 1.45479 -1.80952
 H -0.90639 -1.01150 1.57921
 H -0.94856 -0.97500 -1.39198
 H 0.78717 -1.09168 1.52463
 H 0.73883 -1.10365 -1.71680
 H -0.01000 -0.28905 2.77625
 H -0.25292 -0.25006 -2.77531
13
bifur_IRC_Cartesians_noMW_output/new_data/bifur_traj2_Cartesians point 195
C -0.04103 0.75219 1.07789
 C 0.17728 0.73142 -1.07624
 C -0.22250 1.20739 0.00167
 C -0.03909 -0.48863 1.78024
 C -0.09246 -0.47491 -1.78086
 F 0.01878 1.53838 1.81078
 F 0.79089 1.45510 -1.80954
 H -0.90654 -1.01137 1.57855
 H -0.94841 -0.97513 -1.39263
 H 0.78700 -1.09173 1.52531
 H 0.73900 -1.10360 -1.71611
 H -0.01086 -0.28891 2.77625
 H -0.25206 -0.25020 -2.77531
13
bifur_IRC_Cartesians_noMW_output/new_data/bifur_traj2_Cartesians point 196
C -0.04041 0.75213 1.07788
 C 0.17665 0.73149 -1.07625
 C -0.22251 1.20740 0.00166
 C -0.03925 -0.48859 1.78024
 C -0.09230 -0.47495 -1.78085
 F 0.02101 1.53813 1.81077
 F 0.78867 1.45534 -1.80955
 H -0.90667 -1.01127 1.57801
 H -0.94828 -0.97523 -1.39316
 H 0.78686 -1.09176 1.52586
 H 0.73914 -1.10356 -1.71555
 H -0.01156 -0.28880 2.77624
 H -0.25136 -0.25031 -2.77530
13
bifur_IRC_Cartesians_noMW_output/new_data/bifur_traj2_Cartesians point 197
C -0.03973 0.75206 1.07787
 C 0.17597 0.73156 -1.07625
 C -0.22252 1.20740 0.00165
 C -0.03941 -0.48855 1.78024
 C -0.09213 -0.47499 -1.78084
 F 0.02341 1.53787 1.81075
 F 0.78629 1.45561 -1.80956
 H -0.90680 -1.01116 1.57743
 H -0.94815 -0.97534 -1.39374
 H 0.78671 -1.09180 1.52645
 H 0.73929 -1.10353 -1.71495
 H -0.01230 -0.28869 2.77624
 H -0.25061 -0.25043 -2.77530
13
bifur_IRC_Cartesians_noMW_output/new_data/bifur_traj2_Cartesians point 198
C -0.03885 0.75197 1.07786
 C 0.17508 0.73165 -1.07626
 C -0.22254 1.20741 0.00164
 C -0.03963 -0.48850 1.78024
 C -0.09192 -0.47505 -1.78083
 F 0.02656 1.53752 1.81073
 F 0.78315 1.45596 -1.80958
 H -0.90697 -1.01102 1.57668
 H -0.94798 -0.97549 -1.39449
 H 0.78651 -1.09185 1.52722
 H 0.73949 -1.10347 -1.71416
 H -0.01329 -0.28853 2.77624
 H -0.24962 -0.25059 -2.77530
13
bifur_IRC_Cartesians_noMW_output/new_data/bifur_traj2_Cartesians point 199
C -0.03885 0.75197 1.07786
 C 0.17508 0.73165 -1.07626
 C -0.22254 1.20741 0.00164
 C -0.03963 -0.48850 1.78024
 C -0.09192 -0.47505 -1.78083
 F 0.02656 1.53752 1.81073
 F 0.78315 1.45596 -1.80958
 H -0.90697 -1.01102 1.57667
 H -0.94798 -0.97549 -1.39449
 H 0.78651 -1.09185 1.52722
 H 0.73949 -1.10347 -1.71416
 H -0.01329 -0.28853 2.77624
 H -0.24962 -0.25059 -2.77530
13
bifur_IRC_Cartesians_noMW_output/new_data/bifur_traj2_Cartesians point 200
C -0.03623 0.75171 1.07783
 C 0.17245 0.73191 -1.07628
 C -0.22258 1.20742 0.00161
 C -0.04028 -0.48835 1.78025
 C -0.09127 -0.47521 -1.78080
 F 0.03587 1.53650 1.81068
 F 0.77389 1.45699 -1.80963
 H -0.90748 -1.01059 1.57443
 H -0.94747 -0.97592 -1.39670
 H 0.78594 -1.09200 1.52951
 H 0.74007 -1.10332 -1.71184
 H -0.01619 -0.28808 2.77623
 H -0.24671 -0.25106 -2.77529
13
bifur_IRC_Cartesians_noMW_output/new_data/bifur_traj2_Cartesians point 201
C -0.03460 0.75155 1.07781
 C 0.17081 0.73208 -1.07629
 C -0.22260 1.20743 0.00159
 C -0.04068 -0.48825 1.78025
 C -0.09087 -0.47531 -1.78079
 F 0.04168 1.53586 1.81065
 F 0.76811 1.45763 -1.80967
 H -0.90780 -1.01033 1.57303
 H -0.94715 -0.97620 -1.39808
 H 0.78558 -1.09209 1.53094
 H 0.74043 -1.10323 -1.71039
 H -0.01801 -0.28780 2.77623
 H -0.24490 -0.25135 -2.77528
13
bifur_IRC_Cartesians_noMW_output/new_data/bifur_traj2_Cartesians point 202
C -0.03287 0.75138 1.07779
 C 0.16907 0.73226 -1.07630
 C -0.22263 1.20744 0.00157
 C -0.04111 -0.48815 1.78025
 C -0.09044 -0.47541 -1.78077
 F 0.04782 1.53518 1.81061
 F 0.76200 1.45831 -1.80970
 H -0.90814 -1.01005 1.57155
 H -0.94681 -0.97648 -1.39955
 H 0.78520 -1.09219 1.53245
 H 0.74081 -1.10312 -1.70885
 H -0.01993 -0.28750 2.77622
 H -0.24298 -0.25166 -2.77527
13
bifur_IRC_Cartesians_noMW_output/new_data/bifur_traj2_Cartesians point 203
C -0.03131 0.75123 1.07778
 C 0.16750 0.73242 -1.07631
 C -0.22265 1.20745 0.00155
 C -0.04150 -0.48805 1.78025
 C -0.09006 -0.47551 -1.78075
 F 0.05337 1.53457 1.81058
 F 0.75648 1.45892 -1.80974
 H -0.90844 -1.00980 1.57022
 H -0.94651 -0.97674 -1.40087
 H 0.78486 -1.09228 1.53382
 H 0.74116 -1.10303 -1.70747
 H -0.02166 -0.28724 2.77622
 H -0.24124 -0.25194 -2.77527
13
bifur_IRC_Cartesians_noMW_output/new_data/bifur_traj2_Cartesians point 204
C -0.03003 0.75110 1.07776
 C 0.16621 0.73255 -1.07632
 C -0.22267 1.20746 0.00153
 C -0.04182 -0.48798 1.78025
 C -0.08974 -0.47559 -1.78074
 F 0.05795 1.53407 1.81055
 F 0.75193 1.45943 -1.80976
 H -0.90869 -1.00959 1.56911
 H -0.94625 -0.97696 -1.40196
 H 0.78457 -1.09235 1.53494
 H 0.74144 -1.10296 -1.70633
 H -0.02309 -0.28701 2.77621
 H -0.23981 -0.25217 -2.77526
13
bifur_IRC_Cartesians_noMW_output/new_data/bifur_traj2_Cartesians point 205
C -0.02897 0.75100 1.07775
 C 0.16514 0.73265 -1.07633
 C -0.22269 1.20747 0.00152
 C -0.04208 -0.48792 1.78026
 C -0.08948 -0.47565 -1.78073
 F 0.06172 1.53366 1.81053
 F 0.74817 1.45984 -1.80978
 H -0.90890 -1.00942 1.56820
 H -0.94605 -0.97713 -1.40286
 H 0.78434 -1.09241 1.53587
 H 0.74168 -1.10290 -1.70538
 H -0.02427 -0.28683 2.77621
 H -0.23863 -0.25236 -2.77526
13
bifur_IRC_Cartesians_noMW_output/new_data/bifur_traj2_Cartesians point 206
C -0.02803 0.75091 1.07774
 C 0.16420 0.73275 -1.07634
 C -0.22270 1.20747 0.00150
 C -0.04231 -0.48786 1.78026
 C -0.08925 -0.47571 -1.78072
 F 0.06505 1.53329 1.81051
 F 0.74486 1.46021 -1.80980
 H -0.90908 -1.00927 1.56740
 H -0.94587 -0.97729 -1.40365
 H 0.78413 -1.09246 1.53669
 H 0.74189 -1.10284 -1.70455
 H -0.02531 -0.28667 2.77621
 H -0.23759 -0.25253 -2.77525
13
bifur_IRC_Cartesians_noMW_output/new_data/bifur_traj2_Cartesians point 207
C -0.02707 0.75081 1.07773
 C 0.16324 0.73285 -1.07635
 C -0.22271 1.20748 0.00149
 C -0.04255 -0.48780 1.78026
 C -0.08901 -0.47577 -1.78071
 F 0.06847 1.53291 1.81049
 F 0.74146 1.46059 -1.80982
 H -0.90927 -1.00911 1.56658
 H -0.94568 -0.97745 -1.40447
 H 0.78392 -1.09252 1.53753
 H 0.74210 -1.10279 -1.70370
 H -0.02638 -0.28650 2.77620
 H -0.23652 -0.25270 -2.77525
13
bifur_IRC_Cartesians_noMW_output/new_data/bifur_traj2_Cartesians point 208
C -0.02581 0.75069 1.07771
 C 0.16197 0.73298 -1.07635
 C -0.22273 1.20749 0.00148
 C -0.04286 -0.48773 1.78026
 C -0.08870 -0.47584 -1.78069
 F 0.07294 1.53242 1.81047
 F 0.73701 1.46108 -1.80985
 H -0.90952 -1.00891 1.56550
 H -0.94543 -0.97766 -1.40553
 H 0.78365 -1.09259 1.53863
 H 0.74238 -1.10271 -1.70258
 H -0.02777 -0.28629 2.77620
 H -0.23512 -0.25293 -2.77525
13
bifur_IRC_Cartesians_noMW_output/new_data/bifur_traj2_Cartesians point 209
C -0.02403 0.75051 1.07769
 C 0.16018 0.73316 -1.07637
 C -0.22276 1.20750 0.00145
 C -0.04330 -0.48762 1.78026
 C -0.08826 -0.47595 -1.78067
 F 0.07929 1.53172 1.81043
 F 0.73070 1.46178 -1.80988
 H -0.90987 -1.00862 1.56397
 H -0.94508 -0.97795 -1.40704
 H 0.78325 -1.09269 1.54019
 H 0.74277 -1.10261 -1.70100
 H -0.02975 -0.28598 2.77619
 H -0.23314 -0.25325 -2.77524
13
bifur_IRC_Cartesians_noMW_output/new_data/bifur_traj2_Cartesians point 210
C -0.02403 0.75051 1.07769
 C 0.16018 0.73316 -1.07637
 C -0.22276 1.20750 0.00145
 C -0.04330 -0.48762 1.78026
 C -0.08826 -0.47595 -1.78067
 F 0.07929 1.53172 1.81043
 F 0.73069 1.46178 -1.80988
 H -0.90987 -1.00862 1.56397
 H -0.94508 -0.97795 -1.40704
 H 0.78325 -1.09269 1.54020
 H 0.74277 -1.10261 -1.70100
 H -0.02976 -0.28598 2.77619
 H -0.23313 -0.25325 -2.77524
13
bifur_IRC_Cartesians_noMW_output/new_data/bifur_traj2_Cartesians point 211
C -0.01928 0.75005 1.07764
 C 0.15540 0.73364 -1.07640
 C -0.22283 1.20753 0.00139
 C -0.04448 -0.48734 1.78027
 C -0.08709 -0.47624 -1.78062
 F 0.09619 1.52987 1.81034
 F 0.71388 1.46365 -1.80998
 H -0.91079 -1.00785 1.55990
 H -0.94415 -0.97875 -1.41107
 H 0.78221 -1.09296 1.54435
 H 0.74383 -1.10233 -1.69677
 H -0.03503 -0.28516 2.77618
 H -0.22785 -0.25410 -2.77522
13
bifur_IRC_Cartesians_noMW_output/new_data/bifur_traj2_Cartesians point 212
C -0.01663 0.74978 1.07761
 C 0.15274 0.73391 -1.07642
 C -0.22287 1.20754 0.00136
 C -0.04513 -0.48719 1.78028
 C -0.08644 -0.47640 -1.78060
 F 0.10560 1.52883 1.81028
 F 0.70452 1.46469 -1.81004
 H -0.91131 -1.00742 1.55763
 H -0.94364 -0.97918 -1.41331
 H 0.78163 -1.09311 1.54667
 H 0.74441 -1.10218 -1.69443
 H -0.03797 -0.28470 2.77617
 H -0.22491 -0.25458 -2.77521
13
bifur_IRC_Cartesians_noMW_output/new_data/bifur_traj2_Cartesians point 213
C -0.01405 0.74953 1.07758
 C 0.15014 0.73418 -1.07644
 C -0.22291 1.20756 0.00133
 C -0.04578 -0.48703 1.78028
 C -0.08580 -0.47656 -1.78057
 F 0.11481 1.52782 1.81023
 F 0.69536 1.46571 -1.81009
 H -0.91182 -1.00700 1.55542
 H -0.94313 -0.97962 -1.41550
 H 0.78106 -1.09326 1.54893
 H 0.74499 -1.10203 -1.69213
 H -0.04085 -0.28426 2.77616
 H -0.22203 -0.25504 -2.77520
13
bifur_IRC_Cartesians_noMW_output/new_data/bifur_traj2_Cartesians point 214
C -0.01173 0.74930 1.07755
 C 0.14782 0.73441 -1.07646
 C -0.22295 1.20757 0.00130
 C -0.04635 -0.48690 1.78028
 C -0.08523 -0.47670 -1.78054
 F 0.12304 1.52691 1.81018
 F 0.68718 1.46662 -1.81014
 H -0.91227 -1.00662 1.55343
 H -0.94268 -0.98000 -1.41746
 H 0.78055 -1.09339 1.55096
 H 0.74550 -1.10189 -1.69007
 H -0.04342 -0.28386 2.77616
 H -0.21945 -0.25546 -2.77519
13
bifur_IRC_Cartesians_noMW_output/new_data/bifur_traj2_Cartesians point 215
C -0.00984 0.74912 1.07753
 C 0.14591 0.73461 -1.07647
 C -0.22297 1.20759 0.00127
 C -0.04682 -0.48678 1.78029
 C -0.08476 -0.47682 -1.78052
 F 0.12978 1.52617 1.81014
 F 0.68046 1.46736 -1.81018
 H -0.91264 -1.00632 1.55181
 H -0.94231 -0.98032 -1.41906
 H 0.78013 -1.09349 1.55262
 H 0.74592 -1.10178 -1.68839
 H -0.04552 -0.28353 2.77615
 H -0.21735 -0.25580 -2.77518
13
bifur_IRC_Cartesians_noMW_output/new_data/bifur_traj2_Cartesians point 216
C -0.00843 0.74898 1.07751
 C 0.14449 0.73475 -1.07649
 C -0.22300 1.20759 0.00125
 C -0.04717 -0.48670 1.78029
 C -0.08441 -0.47690 -1.78051
 F 0.13481 1.52562 1.81011
 F 0.67547 1.46792 -1.81020
 H -0.91291 -1.00609 1.55060
 H -0.94203 -0.98055 -1.42026
 H 0.77982 -1.09357 1.55385
 H 0.74623 -1.10170 -1.68713
 H -0.04709 -0.28329 2.77615
 H -0.21577 -0.25605 -2.77518
13
bifur_IRC_Cartesians_noMW_output/new_data/bifur_traj2_Cartesians point 217
C -0.00754 0.74889 1.07750
 C 0.14360 0.73484 -1.07649
 C -0.22301 1.20760 0.00124
 C -0.04739 -0.48665 1.78029
 C -0.08419 -0.47696 -1.78050
 F 0.13795 1.52527 1.81010
 F 0.67234 1.46826 -1.81022
 H -0.91309 -1.00595 1.54984
 H -0.94186 -0.98070 -1.42101
 H 0.77962 -1.09362 1.55463
 H 0.74643 -1.10165 -1.68635
 H -0.04807 -0.28314 2.77614
 H -0.21479 -0.25621 -2.77517
13
bifur_IRC_Cartesians_noMW_output/new_data/bifur_traj2_Cartesians point 218
C -0.00709 0.74885 1.07750
 C 0.14315 0.73489 -1.07650
 C -0.22302 1.20760 0.00124
 C -0.04750 -0.48662 1.78029
 C -0.08408 -0.47699 -1.78049
 F 0.13956 1.52510 1.81009
 F 0.67074 1.46844 -1.81023
 H -0.91317 -1.00587 1.54945
 H -0.94177 -0.98077 -1.42139
 H 0.77952 -1.09365 1.55502
 H 0.74653 -1.10162 -1.68595
 H -0.04858 -0.28306 2.77614
 H -0.21429 -0.25629 -2.77517
13
bifur_IRC_Cartesians_noMW_output/new_data/bifur_traj2_Cartesians point 219
C -0.00692 0.74883 1.07749
 C 0.14297 0.73490 -1.07650
 C -0.22302 1.20760 0.00123
 C -0.04754 -0.48661 1.78029
 C -0.08404 -0.47700 -1.78049
 F 0.14018 1.52503 1.81008
 F 0.67013 1.46851 -1.81023
 H -0.91321 -1.00584 1.54930
 H -0.94174 -0.98080 -1.42154
 H 0.77949 -1.09366 1.55517
 H 0.74657 -1.10161 -1.68579
 H -0.04877 -0.28303 2.77614
 H -0.21410 -0.25632 -2.77517
13
bifur_IRC_Cartesians_noMW_output/new_data/bifur_traj2_Cartesians point 220
C -0.00686 0.74882 1.07749
 C 0.14292 0.73491 -1.07650
 C -0.22302 1.20760 0.00123
 C -0.04756 -0.48661 1.78029
 C -0.08402 -0.47700 -1.78049
 F 0.14038 1.52501 1.81008
 F 0.66992 1.46853 -1.81024
 H -0.91322 -1.00584 1.54925
 H -0.94173 -0.98081 -1.42159
 H 0.77947 -1.09366 1.55522
 H 0.74658 -1.10161 -1.68574
 H -0.04883 -0.28302 2.77614
 H -0.21403 -0.25634 -2.77517
13
bifur_IRC_Cartesians_noMW_output/new_data/bifur_traj2_Cartesians point 221
C -0.00686 0.74882 1.07749
 C 0.14292 0.73491 -1.07650
 C -0.22302 1.20760 0.00123
 C -0.04756 -0.48661 1.78029
 C -0.08402 -0.47700 -1.78049
 F 0.14038 1.52501 1.81008
 F 0.66993 1.46853 -1.81024
 H -0.91322 -1.00584 1.54926
 H -0.94173 -0.98081 -1.42158
 H 0.77947 -1.09366 1.55522
 H 0.74658 -1.10161 -1.68574
 H -0.04883 -0.28302 2.77614
 H -0.21403 -0.25633 -2.77517
13
bifur_IRC_Cartesians_noMW_output/new_data/bifur_traj2_Cartesians point 222
C -0.00611 0.74875 1.07749
 C 0.14216 0.73499 -1.07650
 C -0.22303 1.20761 0.00122
 C -0.04774 -0.48656 1.78029
 C -0.08384 -0.47705 -1.78048
 F 0.14306 1.52471 1.81007
 F 0.66726 1.46883 -1.81025
 H -0.91337 -1.00571 1.54861
 H -0.94158 -0.98094 -1.42222
 H 0.77931 -1.09370 1.55588
 H 0.74675 -1.10156 -1.68507
 H -0.04967 -0.28289 2.77614
 H -0.21319 -0.25647 -2.77517
13
bifur_IRC_Cartesians_noMW_output/new_data/bifur_traj2_Cartesians point 223
C -0.00496 0.74864 1.07747
 C 0.14101 0.73510 -1.07651
 C -0.22305 1.20762 0.00121
 C -0.04803 -0.48649 1.78030
 C -0.08356 -0.47712 -1.78047
 F 0.14714 1.52426 1.81004
 F 0.66319 1.46928 -1.81027
 H -0.91359 -1.00553 1.54762
 H -0.94136 -0.98113 -1.42320
 H 0.77906 -1.09377 1.55689
 H 0.74700 -1.10149 -1.68405
 H -0.05095 -0.28269 2.77613
 H -0.21192 -0.25668 -2.77516
13
bifur_IRC_Cartesians_noMW_output/new_data/bifur_traj2_Cartesians point 224
C -0.00345 0.74849 1.07745
 C 0.13949 0.73526 -1.07652
 C -0.22307 1.20762 0.00119
 C -0.04840 -0.48640 1.78030
 C -0.08318 -0.47721 -1.78046
 F 0.15252 1.52367 1.81001
 F 0.65785 1.46987 -1.81031
 H -0.91389 -1.00528 1.54633
 H -0.94106 -0.98138 -1.42448
 H 0.77872 -1.09386 1.55821
 H 0.74734 -1.10141 -1.68271
 H -0.05262 -0.28243 2.77613
 H -0.21024 -0.25695 -2.77516
13
bifur_IRC_Cartesians_noMW_output/new_data/bifur_traj2_Cartesians point 225
C -0.00170 0.74831 1.07743
 C 0.13773 0.73544 -1.07654
 C -0.22310 1.20764 0.00117
 C -0.04883 -0.48630 1.78030
 C -0.08275 -0.47732 -1.78044
 F 0.15873 1.52299 1.80998
 F 0.65167 1.47056 -1.81034
 H -0.91423 -1.00500 1.54483
 H -0.94072 -0.98167 -1.42595
 H 0.77834 -1.09395 1.55974
 H 0.74772 -1.10130 -1.68116
 H -0.05456 -0.28213 2.77612
 H -0.20829 -0.25726 -2.77515
13
bifur_IRC_Cartesians_noMW_output/new_data/bifur_traj2_Cartesians point 226
C 0.00018 0.74813 1.07741
 C 0.13584 0.73563 -1.07655
 C -0.22312 1.20765 0.00114
 C -0.04930 -0.48619 1.78030
 C -0.08229 -0.47743 -1.78042
 F 0.16542 1.52225 1.80994
 F 0.64501 1.47130 -1.81038
 H -0.91459 -1.00469 1.54322
 H -0.94035 -0.98198 -1.42755
 H 0.77792 -1.09406 1.56138
 H 0.74814 -1.10119 -1.67949
 H -0.05665 -0.28180 2.77612
 H -0.20620 -0.25760 -2.77514
13
bifur_IRC_Cartesians_noMW_output/new_data/bifur_traj2_Cartesians point 227
C 0.00209 0.74794 1.07739
 C 0.13391 0.73582 -1.07656
 C -0.22315 1.20766 0.00112
 C -0.04977 -0.48608 1.78031
 C -0.08182 -0.47755 -1.78040
 F 0.17224 1.52150 1.80990
 F 0.63823 1.47205 -1.81042
 H -0.91497 -1.00438 1.54158
 H -0.93998 -0.98230 -1.42917
 H 0.77750 -1.09417 1.56306
 H 0.74856 -1.10108 -1.67778
 H -0.05878 -0.28147 2.77611
 H -0.20407 -0.25794 -2.77513
13
bifur_IRC_Cartesians_noMW_output/new_data/bifur_traj2_Cartesians point 228
C 0.00397 0.74776 1.07737
 C 0.13203 0.73601 -1.07658
 C -0.22318 1.20767 0.00110
 C -0.05024 -0.48597 1.78031
 C -0.08135 -0.47766 -1.78038
 F 0.17890 1.52077 1.80986
 F 0.63160 1.47279 -1.81046
 H -0.91533 -1.00408 1.53997
 H -0.93961 -0.98261 -1.43076
 H 0.77709 -1.09428 1.56470
 H 0.74898 -1.10097 -1.67612
 H -0.06086 -0.28115 2.77611
 H -0.20199 -0.25828 -2.77513
13
bifur_IRC_Cartesians_noMW_output/new_data/bifur_traj2_Cartesians point 229
C 0.00571 0.74758 1.07735
 C 0.13028 0.73619 -1.07659
 C -0.22321 1.20768 0.00107
 C -0.05067 -0.48586 1.78031
 C -0.08092 -0.47777 -1.78036
 F 0.18512 1.52009 1.80983
 F 0.62542 1.47348 -1.81049
 H -0.91567 -1.00380 1.53848
 H -0.93927 -0.98290 -1.43224
 H 0.77671 -1.09437 1.56623
 H 0.74937 -1.10087 -1.67457
 H -0.06280 -0.28085 2.77610
 H -0.20004 -0.25859 -2.77512
13
bifur_IRC_Cartesians_noMW_output/new_data/bifur_traj2_Cartesians point 230
C 0.00708 0.74745 1.07733
 C 0.12890 0.73633 -1.07660
 C -0.22323 1.20769 0.00106
 C -0.05101 -0.48578 1.78031
 C -0.08059 -0.47785 -1.78034
 F 0.18999 1.51955 1.80980
 F 0.62057 1.47401 -1.81052
 H -0.91594 -1.00358 1.53730
 H -0.93900 -0.98313 -1.43340
 H 0.77641 -1.09445 1.56743
 H 0.74967 -1.10079 -1.67335
 H -0.06433 -0.28061 2.77610
 H -0.19852 -0.25884 -2.77511
13
bifur_IRC_Cartesians_noMW_output/new_data/bifur_traj2_Cartesians point 231
C 0.00794 0.74737 1.07732
 C 0.12804 0.73642 -1.07661
 C -0.22324 1.20770 0.00104
 C -0.05122 -0.48573 1.78032
 C -0.08037 -0.47790 -1.78033
 F 0.19304 1.51922 1.80978
 F 0.61753 1.47435 -1.81054
 H -0.91611 -1.00344 1.53657
 H -0.93884 -0.98327 -1.43412
 H 0.77622 -1.09450 1.56818
 H 0.74986 -1.10074 -1.67259
 H -0.06528 -0.28047 2.77610
 H -0.19756 -0.25899 -2.77511
13
bifur_IRC_Cartesians_noMW_output/new_data/bifur_traj2_Cartesians point 232
C 0.00794 0.74737 1.07732
 C 0.12804 0.73642 -1.07661
 C -0.22324 1.20770 0.00104
 C -0.05122 -0.48573 1.78032
 C -0.08037 -0.47790 -1.78033
 F 0.19304 1.51922 1.80978
 F 0.61753 1.47435 -1.81054
 H -0.91611 -1.00344 1.53657
 H -0.93884 -0.98327 -1.43412
 H 0.77622 -1.09450 1.56818
 H 0.74986 -1.10074 -1.67259
 H -0.06528 -0.28047 2.77610
 H -0.19756 -0.25899 -2.77511
13
bifur_IRC_Cartesians_noMW_output/new_data/bifur_traj2_Cartesians point 233
C 0.00863 0.74730 1.07731
 C 0.12734 0.73649 -1.07661
 C -0.22325 1.20770 0.00104
 C -0.05139 -0.48569 1.78032
 C -0.08020 -0.47795 -1.78033
 F 0.19549 1.51895 1.80977
 F 0.61510 1.47462 -1.81055
 H -0.91624 -1.00333 1.53598
 H -0.93870 -0.98339 -1.43471
 H 0.77607 -1.09454 1.56878
 H 0.75001 -1.10070 -1.67198
 H -0.06604 -0.28035 2.77609
 H -0.19680 -0.25912 -2.77511
13
bifur_IRC_Cartesians_noMW_output/new_data/bifur_traj2_Cartesians point 234
C 0.00879 0.74728 1.07731
 C 0.12718 0.73651 -1.07661
 C -0.22325 1.20770 0.00103
 C -0.05143 -0.48568 1.78032
 C -0.08016 -0.47796 -1.78033
 F 0.19606 1.51888 1.80976
 F 0.61454 1.47468 -1.81056
 H -0.91627 -1.00330 1.53584
 H -0.93867 -0.98341 -1.43484
 H 0.77603 -1.09455 1.56892
 H 0.75005 -1.10069 -1.67184
 H -0.06622 -0.28032 2.77609
 H -0.19662 -0.25915 -2.77511
13
bifur_IRC_Cartesians_noMW_output/new_data/bifur_traj2_Cartesians point 235
C 0.00914 0.74725 1.07731
 C 0.12683 0.73654 -1.07662
 C -0.22326 1.20770 0.00103
 C -0.05152 -0.48566 1.78032
 C -0.08008 -0.47798 -1.78032
 F 0.19732 1.51875 1.80976
 F 0.61328 1.47482 -1.81056
 H -0.91634 -1.00324 1.53554
 H -0.93860 -0.98347 -1.43514
 H 0.77595 -1.09457 1.56923
 H 0.75013 -1.10067 -1.67152
 H -0.06662 -0.28026 2.77609
 H -0.19623 -0.25921 -2.77511
13
bifur_IRC_Cartesians_noMW_output/new_data/bifur_traj2_Cartesians point 236
C 0.01017 0.74715 1.07730
 C 0.12580 0.73665 -1.07662
 C -0.22328 1.20771 0.00102
 C -0.05177 -0.48560 1.78032
 C -0.07982 -0.47804 -1.78031
 F 0.20097 1.51834 1.80974
 F 0.60965 1.47523 -1.81058
 H -0.91654 -1.00308 1.53466
 H -0.93840 -0.98364 -1.43601
 H 0.77573 -1.09463 1.57013
 H 0.75035 -1.10061 -1.67061
 H -0.06775 -0.28008 2.77609
 H -0.19509 -0.25939 -2.77510
13
bifur_IRC_Cartesians_noMW_output/new_data/bifur_traj2_Cartesians point 237
C 0.01205 0.74696 1.07728
 C 0.12391 0.73684 -1.07664
 C -0.22330 1.20772 0.00099
 C -0.05224 -0.48549 1.78032
 C -0.07936 -0.47815 -1.78029
 F 0.20765 1.51761 1.80970
 F 0.60300 1.47597 -1.81062
 H -0.91691 -1.00277 1.53305
 H -0.93803 -0.98396 -1.43760
 H 0.77531 -1.09473 1.57177
 H 0.75077 -1.10050 -1.66894
 H -0.06984 -0.27976 2.77608
 H -0.19299 -0.25973 -2.77509
13
bifur_IRC_Cartesians_noMW_output/new_data/bifur_traj2_Cartesians point 238
C 0.01432 0.74674 1.07725
 C 0.12162 0.73707 -1.07666
 C -0.22334 1.20773 0.00096
 C -0.05280 -0.48535 1.78033
 C -0.07880 -0.47829 -1.78027
 F 0.21574 1.51672 1.80965
 F 0.59495 1.47686 -1.81067
 H -0.91736 -1.00240 1.53110
 H -0.93759 -0.98433 -1.43953
 H 0.77481 -1.09486 1.57376
 H 0.75127 -1.10037 -1.66692
 H -0.07237 -0.27937 2.77608
 H -0.19047 -0.26014 -2.77509
13
bifur_IRC_Cartesians_noMW_output/new_data/bifur_traj2_Cartesians point 239
C 0.01666 0.74651 1.07722
 C 0.11927 0.73731 -1.07667
 C -0.22337 1.20775 0.00093
 C -0.05338 -0.48521 1.78033
 C -0.07822 -0.47844 -1.78024
 F 0.22406 1.51580 1.80960
 F 0.58667 1.47778 -1.81072
 H -0.91781 -1.00202 1.52909
 H -0.93713 -0.98472 -1.44151
 H 0.77430 -1.09499 1.57581
 H 0.75179 -1.10023 -1.66484
 H -0.07497 -0.27896 2.77607
 H -0.18786 -0.26056 -2.77508
13
bifur_IRC_Cartesians_noMW_output/new_data/bifur_traj2_Cartesians point 240
C 0.01886 0.74629 1.07720
 C 0.11705 0.73753 -1.07669
 C -0.22341 1.20776 0.00091
 C -0.05393 -0.48508 1.78033
 C -0.07768 -0.47857 -1.78022
 F 0.23191 1.51494 1.80956
 F 0.57887 1.47864 -1.81076
 H -0.91824 -1.00167 1.52720
 H -0.93670 -0.98509 -1.44338
 H 0.77381 -1.09512 1.57774
 H 0.75228 -1.10010 -1.66288
 H -0.07742 -0.27858 2.77606
 H -0.18541 -0.26096 -2.77507
13
bifur_IRC_Cartesians_noMW_output/new_data/bifur_traj2_Cartesians point 241
C 0.02073 0.74611 1.07717
 C 0.11518 0.73772 -1.07670
 C -0.22343 1.20777 0.00088
 C -0.05439 -0.48497 1.78034
 C -0.07722 -0.47868 -1.78020
 F 0.23854 1.51421 1.80952
 F 0.57228 1.47938 -1.81080
 H -0.91861 -1.00136 1.52561
 H -0.93634 -0.98540 -1.44496
 H 0.77340 -1.09522 1.57937
 H 0.75269 -1.10000 -1.66123
 H -0.07949 -0.27826 2.77606
 H -0.18334 -0.26129 -2.77506
13
bifur_IRC_Cartesians_noMW_output/new_data/bifur_traj2_Cartesians point 242
C 0.02200 0.74598 1.07716
 C 0.11390 0.73785 -1.07671
 C -0.22345 1.20778 0.00087
 C -0.05471 -0.48490 1.78034
 C -0.07690 -0.47876 -1.78019
 F 0.24308 1.51371 1.80949
 F 0.56776 1.47988 -1.81083
 H -0.91886 -1.00116 1.52451
 H -0.93609 -0.98561 -1.44604
 H 0.77312 -1.09530 1.58049
 H 0.75298 -1.09992 -1.66009
 H -0.08091 -0.27804 2.77605
 H -0.18192 -0.26152 -2.77506
13
bifur_IRC_Cartesians_noMW_output/new_data/bifur_traj2_Cartesians point 243
C 0.02200 0.74598 1.07716
 C 0.11390 0.73785 -1.07671
 C -0.22345 1.20778 0.00087
 C -0.05471 -0.48490 1.78034
 C -0.07690 -0.47876 -1.78019
 F 0.24308 1.51371 1.80949
 F 0.56775 1.47988 -1.81083
 H -0.91886 -1.00116 1.52451
 H -0.93609 -0.98561 -1.44604
 H 0.77312 -1.09530 1.58049
 H 0.75298 -1.09992 -1.66009
 H -0.08091 -0.27804 2.77605
 H -0.18192 -0.26152 -2.77506
13
bifur_IRC_Cartesians_noMW_output/new_data/bifur_traj2_Cartesians point 244
C 0.02225 0.74596 1.07716
 C 0.11365 0.73788 -1.07671
 C -0.22346 1.20778 0.00086
 C -0.05477 -0.48488 1.78034
 C -0.07684 -0.47878 -1.78018
 F 0.24395 1.51362 1.80949
 F 0.56689 1.47998 -1.81083
 H -0.91890 -1.00112 1.52430
 H -0.93604 -0.98565 -1.44625
 H 0.77307 -1.09531 1.58070
 H 0.75303 -1.09991 -1.65988
 H -0.08118 -0.27800 2.77605
 H -0.18164 -0.26156 -2.77505
13
bifur_IRC_Cartesians_noMW_output/new_data/bifur_traj2_Cartesians point 245
C 0.02162 0.74602 1.07716
 C 0.11428 0.73781 -1.07671
 C -0.22345 1.20778 0.00087
 C -0.05461 -0.48492 1.78034
 C -0.07700 -0.47874 -1.78019
 F 0.24172 1.51386 1.80950
 F 0.56911 1.47973 -1.81082
 H -0.91878 -1.00122 1.52484
 H -0.93616 -0.98555 -1.44571
 H 0.77321 -1.09527 1.58015
 H 0.75289 -1.09994 -1.66043
 H -0.08048 -0.27811 2.77605
 H -0.18234 -0.26145 -2.77506
13
bifur_IRC_Cartesians_noMW_output/new_data/bifur_traj2_Cartesians point 246
C 0.02078 0.74610 1.07717
 C 0.11513 0.73773 -1.07670
 C -0.22344 1.20777 0.00088
 C -0.05440 -0.48497 1.78034
 C -0.07721 -0.47869 -1.78020
 F 0.23872 1.51419 1.80952
 F 0.57209 1.47940 -1.81080
 H -0.91862 -1.00136 1.52556
 H -0.93633 -0.98541 -1.44500
 H 0.77339 -1.09523 1.57942
 H 0.75271 -1.09999 -1.66118
 H -0.07955 -0.27825 2.77606
 H -0.18328 -0.26130 -2.77506
13
bifur_IRC_Cartesians_noMW_output/new_data/bifur_traj2_Cartesians point 247
C 0.01985 0.74619 1.07718
 C 0.11606 0.73763 -1.07670
 C -0.22342 1.20777 0.00089
 C -0.05417 -0.48503 1.78034
 C -0.07743 -0.47863 -1.78021
 F 0.23543 1.51455 1.80954
 F 0.57536 1.47903 -1.81078
 H -0.91844 -1.00151 1.52635
 H -0.93651 -0.98526 -1.44422
 H 0.77359 -1.09517 1.57861
 H 0.75250 -1.10005 -1.66200
 H -0.07852 -0.27841 2.77606
 H -0.18431 -0.26113 -2.77506
13
bifur_IRC_Cartesians_noMW_output/new_data/bifur_traj2_Cartesians point 248
C 0.01903 0.74627 1.07719
 C 0.11689 0.73755 -1.07669
 C -0.22341 1.20776 0.00090
 C -0.05397 -0.48507 1.78033
 C -0.07764 -0.47858 -1.78022
 F 0.23250 1.51488 1.80955
 F 0.57828 1.47871 -1.81077
 H -0.91828 -1.00164 1.52706
 H -0.93667 -0.98512 -1.44352
 H 0.77378 -1.09513 1.57789
 H 0.75232 -1.10009 -1.66274
 H -0.07760 -0.27855 2.77606
 H -0.18523 -0.26099 -2.77507
13
bifur_IRC_Cartesians_noMW_output/new_data/bifur_traj2_Cartesians point 249
C 0.01863 0.74631 1.07720
 C 0.11729 0.73751 -1.07669
 C -0.22340 1.20776 0.00091
 C -0.05387 -0.48510 1.78033
 C -0.07774 -0.47856 -1.78022
 F 0.23107 1.51503 1.80956
 F 0.57970 1.47855 -1.81076
 H -0.91820 -1.00170 1.52741
 H -0.93675 -0.98505 -1.44318
 H 0.77386 -1.09511 1.57754
 H 0.75223 -1.10012 -1.66309
 H -0.07716 -0.27862 2.77606
 H -0.18567 -0.26091 -2.77507
13
bifur_IRC_Cartesians_noMW_output/new_data/bifur_traj2_Cartesians point 250
C 0.01885 0.74629 1.07720
 C 0.11706 0.73753 -1.07669
 C -0.22341 1.20776 0.00091
 C -0.05393 -0.48508 1.78033
 C -0.07768 -0.47857 -1.78022
 F 0.23188 1.51495 1.80956
 F 0.57890 1.47864 -1.81076
 H -0.91824 -1.00167 1.52721
 H -0.93670 -0.98509 -1.44337
 H 0.77381 -1.09512 1.57773
 H 0.75228 -1.10010 -1.66289
 H -0.07741 -0.27858 2.77606
 H -0.18542 -0.26095 -2.77507
13
bifur_IRC_Cartesians_noMW_output/new_data/bifur_traj2_Cartesians point 251
C 0.01939 0.74624 1.07719
 C 0.11652 0.73759 -1.07669
 C -0.22341 1.20777 0.00090
 C -0.05406 -0.48505 1.78033
 C -0.07755 -0.47860 -1.78021
 F 0.23379 1.51473 1.80955
 F 0.57700 1.47885 -1.81077
 H -0.91835 -1.00158 1.52675
 H -0.93660 -0.98518 -1.44383
 H 0.77370 -1.09515 1.57820
 H 0.75240 -1.10007 -1.66241
 H -0.07801 -0.27849 2.77606
 H -0.18482 -0.26105 -2.77507
13
bifur_IRC_Cartesians_noMW_output/new_data/bifur_traj2_Cartesians point 252
C 0.01993 0.74618 1.07718
 C 0.11598 0.73764 -1.07670
 C -0.22342 1.20777 0.00089
 C -0.05419 -0.48502 1.78034
 C -0.07742 -0.47864 -1.78021
 F 0.23569 1.51453 1.80954
 F 0.57511 1.47906 -1.81078
 H -0.91845 -1.00149 1.52629
 H -0.93649 -0.98527 -1.44428
 H 0.77358 -1.09518 1.57867
 H 0.75252 -1.10004 -1.66194
 H -0.07860 -0.27840 2.77606
 H -0.18423 -0.26115 -2.77506
13
bifur_IRC_Cartesians_noMW_output/new_data/bifur_traj2_Cartesians point 253
C 0.02026 0.74615 1.07718
 C 0.11565 0.73768 -1.07670
 C -0.22343 1.20777 0.00089
 C -0.05428 -0.48500 1.78034
 C -0.07733 -0.47866 -1.78020
 F 0.23688 1.51440 1.80953
 F 0.57392 1.47919 -1.81079
 H -0.91852 -1.00144 1.52601
 H -0.93643 -0.98532 -1.44456
 H 0.77351 -1.09520 1.57896
 H 0.75259 -1.10002 -1.66164
 H -0.07897 -0.27834 2.77606
 H -0.18386 -0.26121 -2.77506
13
bifur_IRC_Cartesians_noMW_output/new_data/bifur_traj2_Cartesians point 254
C 0.02026 0.74615 1.07718
 C 0.11565 0.73768 -1.07670
 C -0.22343 1.20777 0.00089
 C -0.05428 -0.48500 1.78034
 C -0.07733 -0.47866 -1.78020
 F 0.23688 1.51440 1.80953
 F 0.57392 1.47919 -1.81079
 H -0.91852 -1.00144 1.52601
 H -0.93643 -0.98532 -1.44456
 H 0.77351 -1.09520 1.57896
 H 0.75259 -1.10002 -1.66164
 H -0.07897 -0.27834 2.77606
 H -0.18386 -0.26121 -2.77506
13
bifur_IRC_Cartesians_noMW_output/new_data/bifur_traj2_Cartesians point 255
C 0.01977 0.74620 1.07719
 C 0.11614 0.73763 -1.07670
 C -0.22342 1.20777 0.00089
 C -0.05415 -0.48503 1.78034
 C -0.07746 -0.47863 -1.78021
 F 0.23513 1.51459 1.80954
 F 0.57567 1.47900 -1.81078
 H -0.91842 -1.00152 1.52643
 H -0.93653 -0.98524 -1.44414
 H 0.77361 -1.09517 1.57853
 H 0.75248 -1.10005 -1.66208
 H -0.07842 -0.27843 2.77606
 H -0.18440 -0.26112 -2.77506
13
bifur_IRC_Cartesians_noMW_output/new_data/bifur_traj2_Cartesians point 256
C 0.01884 0.74629 1.07720
 C 0.11708 0.73753 -1.07669
 C -0.22341 1.20776 0.00091
 C -0.05392 -0.48509 1.78033
 C -0.07769 -0.47857 -1.78022
 F 0.23181 1.51495 1.80956
 F 0.57896 1.47863 -1.81076
 H -0.91824 -1.00167 1.52723
 H -0.93671 -0.98509 -1.44336
 H 0.77382 -1.09512 1.57772
 H 0.75228 -1.10011 -1.66291
 H -0.07739 -0.27859 2.77606
 H -0.18544 -0.26095 -2.77507
13
bifur_IRC_Cartesians_noMW_output/new_data/bifur_traj2_Cartesians point 257
C 0.01764 0.74641 1.07721
 C 0.11828 0.73741 -1.07668
 C -0.22339 1.20776 0.00092
 C -0.05363 -0.48516 1.78033
 C -0.07798 -0.47850 -1.78023
 F 0.22756 1.51542 1.80958
 F 0.58319 1.47816 -1.81074
 H -0.91800 -1.00186 1.52825
 H -0.93694 -0.98489 -1.44234
 H 0.77408 -1.09505 1.57667
 H 0.75201 -1.10018 -1.66397
 H -0.07606 -0.27879 2.77607
 H -0.18677 -0.26074 -2.77507
13
bifur_IRC_Cartesians_noMW_output/new_data/bifur_traj2_Cartesians point 258
C 0.01642 0.74653 1.07722
 C 0.11951 0.73728 -1.07667
 C -0.22337 1.20775 0.00094
 C -0.05332 -0.48523 1.78033
 C -0.07828 -0.47842 -1.78024
 F 0.22320 1.51590 1.80961
 F 0.58753 1.47768 -1.81071
 H -0.91777 -1.00206 1.52930
 H -0.93718 -0.98468 -1.44131
 H 0.77435 -1.09498 1.57560
 H 0.75174 -1.10025 -1.66506
 H -0.07470 -0.27900 2.77607
 H -0.18813 -0.26052 -2.77508
13
bifur_IRC_Cartesians_noMW_output/new_data/bifur_traj2_Cartesians point 259
C 0.01528 0.74664 1.07724
 C 0.12065 0.73717 -1.07666
 C -0.22335 1.20774 0.00095
 C -0.05304 -0.48530 1.78033
 C -0.07856 -0.47835 -1.78026
 F 0.21918 1.51634 1.80963
 F 0.59153 1.47724 -1.81069
 H -0.91754 -1.00225 1.53027
 H -0.93740 -0.98450 -1.44035
 H 0.77460 -1.09492 1.57461
 H 0.75149 -1.10031 -1.66606
 H -0.07344 -0.27920 2.77607
 H -0.18939 -0.26031 -2.77508
13
bifur_IRC_Cartesians_noMW_output/new_data/bifur_traj2_Cartesians point 260
C 0.01433 0.74674 1.07725
 C 0.12161 0.73707 -1.07666
 C -0.22334 1.20773 0.00096
 C -0.05281 -0.48535 1.78033
 C -0.07880 -0.47829 -1.78027
 F 0.21577 1.51672 1.80965
 F 0.59493 1.47686 -1.81067
 H -0.91736 -1.00240 1.53109
 H -0.93759 -0.98434 -1.43953
 H 0.77481 -1.09486 1.57377
 H 0.75128 -1.10037 -1.66691
 H -0.07238 -0.27936 2.77608
 H -0.19046 -0.26014 -2.77509
13
bifur_IRC_Cartesians_noMW_output/new_data/bifur_traj2_Cartesians point 261
C 0.01365 0.74680 1.07726
 C 0.12230 0.73700 -1.07665
 C -0.22333 1.20773 0.00097
 C -0.05264 -0.48539 1.78033
 C -0.07897 -0.47825 -1.78027
 F 0.21335 1.51698 1.80966
 F 0.59733 1.47659 -1.81066
 H -0.91722 -1.00251 1.53167
 H -0.93772 -0.98422 -1.43896
 H 0.77496 -1.09482 1.57318
 H 0.75113 -1.10041 -1.66752
 H -0.07162 -0.27948 2.77608
 H -0.19121 -0.26002 -2.77509
13
bifur_IRC_Cartesians_noMW_output/new_data/bifur_traj2_Cartesians point 262
C 0.01343 0.74682 1.07726
 C 0.12251 0.73698 -1.07665
 C -0.22332 1.20773 0.00097
 C -0.05258 -0.48541 1.78032
 C -0.07902 -0.47824 -1.78028
 F 0.21259 1.51707 1.80967
 F 0.59809 1.47651 -1.81065
 H -0.91718 -1.00255 1.53186
 H -0.93776 -0.98419 -1.43878
 H 0.77501 -1.09481 1.57299
 H 0.75108 -1.10042 -1.66771
 H -0.07138 -0.27952 2.77608
 H -0.19145 -0.25998 -2.77509
13
bifur_IRC_Cartesians_noMW_output/new_data/bifur_traj2_Cartesians point 263
C 0.01399 0.74677 1.07725
 C 0.12195 0.73704 -1.07665
 C -0.22333 1.20773 0.00097
 C -0.05272 -0.48537 1.78033
 C -0.07888 -0.47827 -1.78027
 F 0.21457 1.51685 1.80966
 F 0.59612 1.47673 -1.81066
 H -0.91729 -1.00246 1.53138
 H -0.93765 -0.98428 -1.43925
 H 0.77489 -1.09484 1.57347
 H 0.75120 -1.10039 -1.66721
 H -0.07200 -0.27942 2.77608
 H -0.19083 -0.26008 -2.77509
13
bifur_IRC_Cartesians_noMW_output/new_data/bifur_traj2_Cartesians point 264
C 0.01555 0.74662 1.07723
 C 0.12039 0.73720 -1.07666
 C -0.22336 1.20774 0.00095
 C -0.05311 -0.48528 1.78033
 C -0.07850 -0.47837 -1.78025
 F 0.22012 1.51624 1.80963
 F 0.59060 1.47734 -1.81069
 H -0.91760 -1.00220 1.53004
 H -0.93735 -0.98454 -1.44057
 H 0.77454 -1.09493 1.57484
 H 0.75155 -1.10030 -1.66583
 H -0.07374 -0.27915 2.77607
 H -0.18910 -0.26036 -2.77508
13
bifur_IRC_Cartesians_noMW_output/new_data/bifur_traj2_Cartesians point 265
C 0.01555 0.74662 1.07723
 C 0.12038 0.73720 -1.07666
 C -0.22336 1.20774 0.00095
 C -0.05311 -0.48528 1.78033
 C -0.07850 -0.47837 -1.78025
 F 0.22012 1.51624 1.80963
 F 0.59060 1.47734 -1.81069
 H -0.91760 -1.00220 1.53004
 H -0.93735 -0.98454 -1.44057
 H 0.77454 -1.09493 1.57484
 H 0.75155 -1.10030 -1.66583
 H -0.07374 -0.27915 2.77607
 H -0.18910 -0.26036 -2.77508
13
bifur_IRC_Cartesians_noMW_output/new_data/bifur_traj2_Cartesians point 266
C 0.01989 0.74619 1.07718
 C 0.11602 0.73764 -1.07670
 C -0.22342 1.20777 0.00089
 C -0.05418 -0.48502 1.78034
 C -0.07742 -0.47863 -1.78021
 F 0.23558 1.51454 1.80954
 F 0.57522 1.47905 -1.81078
 H -0.91844 -1.00150 1.52632
 H -0.93650 -0.98526 -1.44425
 H 0.77359 -1.09518 1.57864
 H 0.75251 -1.10004 -1.66197
 H -0.07856 -0.27840 2.77606
 H -0.18426 -0.26114 -2.77506
13
bifur_IRC_Cartesians_noMW_output/new_data/bifur_traj2_Cartesians point 267
C 0.02188 0.74599 1.07716
 C 0.11402 0.73784 -1.07671
 C -0.22345 1.20778 0.00087
 C -0.05468 -0.48491 1.78034
 C -0.07693 -0.47876 -1.78019
 F 0.24266 1.51376 1.80950
 F 0.56817 1.47983 -1.81082
 H -0.91883 -1.00118 1.52461
 H -0.93611 -0.98559 -1.44594
 H 0.77315 -1.09529 1.58039
 H 0.75295 -1.09993 -1.66020
 H -0.08078 -0.27806 2.77605
 H -0.18205 -0.26150 -2.77506
13
bifur_IRC_Cartesians_noMW_output/new_data/bifur_traj2_Cartesians point 268
C 0.02349 0.74583 1.07714
 C 0.11240 0.73801 -1.07672
 C -0.22348 1.20779 0.00085
 C -0.05508 -0.48481 1.78034
 C -0.07654 -0.47885 -1.78017
 F 0.24837 1.51313 1.80946
 F 0.56250 1.48046 -1.81086
 H -0.91915 -1.00092 1.52324
 H -0.93580 -0.98586 -1.44730
 H 0.77279 -1.09538 1.58179
 H 0.75331 -1.09983 -1.65877
 H -0.08256 -0.27778 2.77605
 H -0.18026 -0.26179 -2.77505
13
bifur_IRC_Cartesians_noMW_output/new_data/bifur_traj2_Cartesians point 269
C 0.02453 0.74573 1.07713
 C 0.11135 0.73811 -1.07673
 C -0.22349 1.20780 0.00083
 C -0.05533 -0.48475 1.78034
 C -0.07628 -0.47892 -1.78016
 F 0.25209 1.51272 1.80944
 F 0.55880 1.48087 -1.81088
 H -0.91935 -1.00075 1.52234
 H -0.93559 -0.98603 -1.44818
 H 0.77256 -1.09544 1.58271
 H 0.75354 -1.09977 -1.65784
 H -0.08372 -0.27760 2.77604
 H -0.17910 -0.26197 -2.77505
13
bifur_IRC_Cartesians_noMW_output/new_data/bifur_traj2_Cartesians point 270
C 0.02492 0.74569 1.07713
 C 0.11096 0.73815 -1.07673
 C -0.22350 1.20780 0.00083
 C -0.05543 -0.48473 1.78034
 C -0.07618 -0.47894 -1.78015
 F 0.25347 1.51257 1.80943
 F 0.55742 1.48103 -1.81089
 H -0.91943 -1.00068 1.52201
 H -0.93552 -0.98610 -1.44851
 H 0.77248 -1.09546 1.58305
 H 0.75362 -1.09975 -1.65750
 H -0.08415 -0.27754 2.77604
 H -0.17867 -0.26204 -2.77504
13
bifur_IRC_Cartesians_noMW_output/new_data/bifur_traj2_Cartesians point 271
C 0.02484 0.74570 1.07713
 C 0.11104 0.73814 -1.07673
 C -0.22350 1.20780 0.00083
 C -0.05541 -0.48473 1.78034
 C -0.07620 -0.47894 -1.78016
 F 0.25318 1.51260 1.80944
 F 0.55771 1.48099 -1.81088
 H -0.91941 -1.00070 1.52208
 H -0.93553 -0.98608 -1.44844
 H 0.77250 -1.09546 1.58297
 H 0.75361 -1.09975 -1.65757
 H -0.08406 -0.27755 2.77604
 H -0.17876 -0.26203 -2.77504
13
bifur_IRC_Cartesians_noMW_output/new_data/bifur_traj2_Cartesians point 272
C 0.02461 0.74572 1.07713
 C 0.11127 0.73812 -1.07673
 C -0.22349 1.20780 0.00083
 C -0.05535 -0.48474 1.78034
 C -0.07626 -0.47892 -1.78016
 F 0.25236 1.51269 1.80944
 F 0.55853 1.48090 -1.81088
 H -0.91937 -1.00074 1.52228
 H -0.93558 -0.98605 -1.44825
 H 0.77255 -1.09544 1.58277
 H 0.75356 -1.09977 -1.65778
 H -0.08380 -0.27759 2.77604
 H -0.17902 -0.26199 -2.77504
13
bifur_IRC_Cartesians_noMW_output/new_data/bifur_traj2_Cartesians point 273
C 0.02444 0.74574 1.07713
 C 0.11145 0.73810 -1.07673
 C -0.22349 1.20780 0.00083
 C -0.05531 -0.48475 1.78034
 C -0.07630 -0.47891 -1.78016
 F 0.25175 1.51276 1.80944
 F 0.55913 1.48084 -1.81088
 H -0.91933 -1.00076 1.52242
 H -0.93561 -0.98602 -1.44810
 H 0.77259 -1.09543 1.58262
 H 0.75352 -1.09978 -1.65793
 H -0.08362 -0.27762 2.77604
 H -0.17920 -0.26196 -2.77505
13
bifur_IRC_Cartesians_noMW_output/new_data/bifur_traj2_Cartesians point 274
C 0.02445 0.74574 1.07713
 C 0.11143 0.73810 -1.07673
 C -0.22349 1.20780 0.00083
 C -0.05531 -0.48475 1.78034
 C -0.07630 -0.47891 -1.78016
 F 0.25180 1.51275 1.80944
 F 0.55908 1.48084 -1.81088
 H -0.91933 -1.00076 1.52241
 H -0.93561 -0.98602 -1.44812
 H 0.77258 -1.09543 1.58264
 H 0.75352 -1.09978 -1.65791
 H -0.08363 -0.27762 2.77604
 H -0.17919 -0.26196 -2.77505
13
bifur_IRC_Cartesians_noMW_output/new_data/bifur_traj2_Cartesians point 275
C 0.02476 0.74571 1.07713
 C 0.11113 0.73813 -1.07673
 C -0.22350 1.20780 0.00083
 C -0.05539 -0.48473 1.78034
 C -0.07622 -0.47893 -1.78016
 F 0.25289 1.51264 1.80944
 F 0.55800 1.48096 -1.81088
 H -0.91939 -1.00071 1.52215
 H -0.93555 -0.98607 -1.44837
 H 0.77251 -1.09545 1.58290
 H 0.75359 -1.09976 -1.65764
 H -0.08397 -0.27757 2.77604
 H -0.17885 -0.26201 -2.77504
13
bifur_IRC_Cartesians_noMW_output/new_data/bifur_traj2_Cartesians point 276
C 0.02476 0.74571 1.07713
 C 0.11113 0.73813 -1.07673
 C -0.22350 1.20780 0.00083
 C -0.05539 -0.48473 1.78034
 C -0.07622 -0.47893 -1.78016
 F 0.25289 1.51264 1.80944
 F 0.55800 1.48096 -1.81088
 H -0.91939 -1.00071 1.52215
 H -0.93555 -0.98607 -1.44837
 H 0.77251 -1.09545 1.58290
 H 0.75359 -1.09976 -1.65764
 H -0.08397 -0.27757 2.77604
 H -0.17885 -0.26201 -2.77504
13
bifur_IRC_Cartesians_noMW_output/new_data/bifur_traj2_Cartesians point 277
C 0.02660 0.74553 1.07711
 C 0.10927 0.73832 -1.07675
 C -0.22352 1.20781 0.00081
 C -0.05585 -0.48463 1.78035
 C -0.07577 -0.47904 -1.78014
 F 0.25944 1.51191 1.80940
 F 0.55148 1.48169 -1.81092
 H -0.91975 -1.00041 1.52057
 H -0.93519 -0.98638 -1.44993
 H 0.77211 -1.09556 1.58451
 H 0.75400 -1.09965 -1.65601
 H -0.08602 -0.27725 2.77604
 H -0.17680 -0.26235 -2.77504
13
bifur_IRC_Cartesians_noMW_output/new_data/bifur_traj2_Cartesians point 278
C 0.02808 0.74538 1.07709
 C 0.10778 0.73847 -1.07676
 C -0.22355 1.20782 0.00079
 C -0.05621 -0.48454 1.78035
 C -0.07540 -0.47913 -1.78012
 F 0.26472 1.51133 1.80937
 F 0.54623 1.48227 -1.81095
 H -0.92004 -1.00017 1.51930
 H -0.93490 -0.98662 -1.45119
 H 0.77178 -1.09564 1.58581
 H 0.75433 -1.09957 -1.65469
 H -0.08766 -0.27699 2.77603
 H -0.17515 -0.26261 -2.77503
13
bifur_IRC_Cartesians_noMW_output/new_data/bifur_traj2_Cartesians point 279
C 0.02961 0.74523 1.07707
 C 0.10625 0.73863 -1.07677
 C -0.22357 1.20783 0.00077
 C -0.05659 -0.48445 1.78035
 C -0.07503 -0.47923 -1.78010
 F 0.27015 1.51074 1.80934
 F 0.54083 1.48287 -1.81098
 H -0.92034 -0.99993 1.51799
 H -0.93460 -0.98688 -1.45248
 H 0.77145 -1.09573 1.58715
 H 0.75466 -1.09948 -1.65333
 H -0.08936 -0.27673 2.77603
 H -0.17345 -0.26289 -2.77502
13
bifur_IRC_Cartesians_noMW_output/new_data/bifur_traj2_Cartesians point 280
C 0.03095 0.74510 1.07706
 C 0.10490 0.73877 -1.07678
 C -0.22359 1.20784 0.00075
 C -0.05692 -0.48437 1.78035
 C -0.07470 -0.47931 -1.78009
 F 0.27492 1.51021 1.80931
 F 0.53608 1.48340 -1.81101
 H -0.92060 -0.99971 1.51684
 H -0.93434 -0.98710 -1.45362
 H 0.77115 -1.09580 1.58832
 H 0.75496 -1.09940 -1.65214
 H -0.09085 -0.27650 2.77602
 H -0.17196 -0.26313 -2.77502
13
bifur_IRC_Cartesians_noMW_output/new_data/bifur_traj2_Cartesians point 281
C 0.03201 0.74500 1.07704
 C 0.10383 0.73887 -1.07679
 C -0.22360 1.20784 0.00074
 C -0.05719 -0.48431 1.78035
 C -0.07444 -0.47937 -1.78008
 F 0.27869 1.50980 1.80929
 F 0.53233 1.48381 -1.81103
 H -0.92081 -0.99954 1.51593
 H -0.93413 -0.98728 -1.45452
 H 0.77092 -1.09586 1.58925
 H 0.75520 -1.09934 -1.65120
 H -0.09203 -0.27631 2.77602
 H -0.17078 -0.26332 -2.77502
13
bifur_IRC_Cartesians_noMW_output/new_data/bifur_traj2_Cartesians point 282
C 0.03274 0.74492 1.07704
 C 0.10310 0.73895 -1.07679
 C -0.22362 1.20785 0.00073
 C -0.05737 -0.48426 1.78036
 C -0.07426 -0.47942 -1.78007
 F 0.28128 1.50951 1.80928
 F 0.52975 1.48410 -1.81105
 H -0.92095 -0.99942 1.51531
 H -0.93399 -0.98740 -1.45513
 H 0.77076 -1.09590 1.58989
 H 0.75536 -1.09929 -1.65055
 H -0.09284 -0.27619 2.77602
 H -0.16997 -0.26345 -2.77501
13
bifur_IRC_Cartesians_noMW_output/new_data/bifur_traj2_Cartesians point 283
C 0.03308 0.74489 1.07703
 C 0.10276 0.73898 -1.07680
 C -0.22362 1.20785 0.00072
 C -0.05745 -0.48424 1.78036
 C -0.07417 -0.47944 -1.78007
 F 0.28250 1.50938 1.80927
 F 0.52854 1.48423 -1.81105
 H -0.92102 -0.99936 1.51501
 H -0.93392 -0.98746 -1.45542
 H 0.77068 -1.09592 1.59019
 H 0.75543 -1.09927 -1.65025
 H -0.09322 -0.27613 2.77602
 H -0.16959 -0.26351 -2.77501
13
bifur_IRC_Cartesians_noMW_output/new_data/bifur_traj2_Cartesians point 284
C 0.03304 0.74489 1.07703
 C 0.10280 0.73898 -1.07680
 C -0.22362 1.20785 0.00072
 C -0.05744 -0.48424 1.78036
 C -0.07418 -0.47944 -1.78007
 F 0.28235 1.50940 1.80927
 F 0.52869 1.48422 -1.81105
 H -0.92101 -0.99937 1.51505
 H -0.93393 -0.98745 -1.45539
 H 0.77069 -1.09592 1.59015
 H 0.75542 -1.09928 -1.65029
 H -0.09317 -0.27614 2.77602
 H -0.16964 -0.26350 -2.77501
13
bifur_IRC_Cartesians_noMW_output/new_data/bifur_traj2_Cartesians point 285
C 0.03279 0.74492 1.07703
 C 0.10305 0.73895 -1.07679
 C -0.22362 1.20785 0.00073
 C -0.05738 -0.48426 1.78036
 C -0.07424 -0.47942 -1.78007
 F 0.28148 1.50949 1.80927
 F 0.52955 1.48412 -1.81105
 H -0.92096 -0.99941 1.51526
 H -0.93398 -0.98741 -1.45518
 H 0.77075 -1.09591 1.58994
 H 0.75537 -1.09929 -1.65050
 H -0.09290 -0.27618 2.77602
 H -0.16991 -0.26346 -2.77501
13
bifur_IRC_Cartesians_noMW_output/new_data/bifur_traj2_Cartesians point 286
C 0.03263 0.74493 1.07704
 C 0.10321 0.73894 -1.07679
 C -0.22361 1.20785 0.00073
 C -0.05734 -0.48427 1.78036
 C -0.07428 -0.47941 -1.78007
 F 0.28090 1.50956 1.80928
 F 0.53013 1.48406 -1.81104
 H -0.92093 -0.99944 1.51540
 H -0.93401 -0.98738 -1.45504
 H 0.77078 -1.09590 1.58979
 H 0.75533 -1.09930 -1.65065
 H -0.09272 -0.27621 2.77602
 H -0.17009 -0.26343 -2.77501
13
bifur_IRC_Cartesians_noMW_output/new_data/bifur_traj2_Cartesians point 287
C 0.03263 0.74493 1.07704
 C 0.10321 0.73894 -1.07679
 C -0.22361 1.20785 0.00073
 C -0.05734 -0.48427 1.78036
 C -0.07428 -0.47941 -1.78007
 F 0.28090 1.50956 1.80928
 F 0.53013 1.48406 -1.81104
 H -0.92093 -0.99944 1.51540
 H -0.93401 -0.98738 -1.45504
 H 0.77078 -1.09590 1.58979
 H 0.75533 -1.09930 -1.65065
 H -0.09272 -0.27621 2.77602
 H -0.17009 -0.26343 -2.77501
13
bifur_IRC_Cartesians_noMW_output/new_data/bifur_traj2_Cartesians point 288
C 0.03332 0.74487 1.07703
 C 0.10252 0.73901 -1.07680
 C -0.22362 1.20785 0.00072
 C -0.05751 -0.48423 1.78036
 C -0.07411 -0.47945 -1.78006
 F 0.28336 1.50928 1.80926
 F 0.52769 1.48433 -1.81106
 H -0.92107 -0.99932 1.51481
 H -0.93388 -0.98750 -1.45563
 H 0.77063 -1.09594 1.59040
 H 0.75549 -1.09926 -1.65003
 H -0.09348 -0.27609 2.77602
 H -0.16932 -0.26355 -2.77501
13
bifur_IRC_Cartesians_noMW_output/new_data/bifur_traj2_Cartesians point 289
C 0.03448 0.74475 1.07702
 C 0.10135 0.73913 -1.07681
 C -0.22364 1.20786 0.00071
 C -0.05780 -0.48416 1.78036
 C -0.07383 -0.47952 -1.78005
 F 0.28749 1.50883 1.80924
 F 0.52358 1.48479 -1.81108
 H -0.92129 -0.99914 1.51381
 H -0.93365 -0.98769 -1.45661
 H 0.77037 -1.09600 1.59141
 H 0.75574 -1.09919 -1.64900
 H -0.09478 -0.27589 2.77601
 H -0.16803 -0.26376 -2.77501
13
bifur_IRC_Cartesians_noMW_output/new_data/bifur_traj2_Cartesians point 290
C 0.03631 0.74457 1.07699
 C 0.09951 0.73931 -1.07682
 C -0.22367 1.20787 0.00068
 C -0.05825 -0.48405 1.78036
 C -0.07338 -0.47964 -1.78003
 F 0.29398 1.50812 1.80920
 F 0.51712 1.48550 -1.81112
 H -0.92165 -0.99884 1.51225
 H -0.93329 -0.98799 -1.45816
 H 0.76997 -1.09611 1.59301
 H 0.75615 -1.09909 -1.64738
 H -0.09680 -0.27557 2.77601
 H -0.16600 -0.26409 -2.77500
13
bifur_IRC_Cartesians_noMW_output/new_data/bifur_traj2_Cartesians point 291
C 0.03866 0.74434 1.07697
 C 0.09715 0.73955 -1.07684
 C -0.22370 1.20788 0.00065
 C -0.05883 -0.48391 1.78037
 C -0.07280 -0.47978 -1.78001
 F 0.30235 1.50720 1.80915
 F 0.50880 1.48643 -1.81117
 H -0.92211 -0.99846 1.51023
 H -0.93283 -0.98838 -1.46015
 H 0.76946 -1.09624 1.59507
 H 0.75667 -1.09895 -1.64529
 H -0.09942 -0.27517 2.77600
 H -0.16338 -0.26451 -2.77499
13
bifur_IRC_Cartesians_noMW_output/new_data/bifur_traj2_Cartesians point 292
C 0.04116 0.74409 1.07694
 C 0.09463 0.73981 -1.07686
 C -0.22374 1.20790 0.00062
 C -0.05945 -0.48376 1.78037
 C -0.07218 -0.47993 -1.77998
 F 0.31125 1.50622 1.80910
 F 0.49994 1.48741 -1.81122
 H -0.92260 -0.99805 1.50809
 H -0.93235 -0.98880 -1.46227
 H 0.76891 -1.09638 1.59726
 H 0.75722 -1.09880 -1.64307
 H -0.10220 -0.27474 2.77599
 H -0.16060 -0.26496 -2.77498
13
bifur_IRC_Cartesians_noMW_output/new_data/bifur_traj2_Cartesians point 293
C 0.04348 0.74387 1.07691
 C 0.09230 0.74004 -1.07687
 C -0.22378 1.20791 0.00059
 C -0.06003 -0.48363 1.78037
 C -0.07161 -0.48007 -1.77996
 F 0.31950 1.50531 1.80906
 F 0.49173 1.48832 -1.81127
 H -0.92305 -0.99768 1.50610
 H -0.93189 -0.98919 -1.46423
 H 0.76839 -1.09651 1.59929
 H 0.75774 -1.09867 -1.64101
 H -0.10477 -0.27434 2.77599
 H -0.15802 -0.26538 -2.77497
13
bifur_IRC_Cartesians_noMW_output/new_data/bifur_traj2_Cartesians point 294
C 0.04547 0.74367 1.07689
 C 0.09030 0.74025 -1.07689
 C -0.22381 1.20793 0.00057
 C -0.06052 -0.48351 1.78038
 C -0.07111 -0.48020 -1.77994
 F 0.32659 1.50453 1.80902
 F 0.48468 1.48911 -1.81131
 H -0.92344 -0.99735 1.50439
 H -0.93150 -0.98952 -1.46592
 H 0.76796 -1.09662 1.60103
 H 0.75818 -1.09855 -1.63924
 H -0.10699 -0.27399 2.77598
 H -0.15580 -0.26574 -2.77496
13
bifur_IRC_Cartesians_noMW_output/new_data/bifur_traj2_Cartesians point 295
C 0.04705 0.74351 1.07687
 C 0.08872 0.74041 -1.07690
 C -0.22383 1.20794 0.00055
 C -0.06091 -0.48342 1.78038
 C -0.07073 -0.48029 -1.77992
 F 0.33219 1.50392 1.80898
 F 0.47911 1.48972 -1.81134
 H -0.92375 -0.99710 1.50304
 H -0.93120 -0.98978 -1.46726
 H 0.76761 -1.09671 1.60241
 H 0.75853 -1.09846 -1.63784
 H -0.10874 -0.27372 2.77598
 H -0.15405 -0.26602 -2.77496
13
bifur_IRC_Cartesians_noMW_output/new_data/bifur_traj2_Cartesians point 296
C 0.04806 0.74341 1.07686
 C 0.08769 0.74051 -1.07691
 C -0.22385 1.20794 0.00053
 C -0.06116 -0.48336 1.78038
 C -0.07048 -0.48035 -1.77991
 F 0.33581 1.50352 1.80896
 F 0.47551 1.49012 -1.81136
 H -0.92395 -0.99694 1.50217
 H -0.93100 -0.98995 -1.46812
 H 0.76739 -1.09677 1.60330
 H 0.75875 -1.09840 -1.63694
 H -0.10987 -0.27355 2.77597
 H -0.15292 -0.26620 -2.77495
13
bifur_IRC_Cartesians_noMW_output/new_data/bifur_traj2_Cartesians point 297
C 0.04837 0.74338 1.07685
 C 0.08739 0.74054 -1.07691
 C -0.22385 1.20794 0.00053
 C -0.06124 -0.48334 1.78038
 C -0.07040 -0.48037 -1.77991
 F 0.33689 1.50340 1.80896
 F 0.47443 1.49024 -1.81137
 H -0.92401 -0.99689 1.50191
 H -0.93094 -0.99000 -1.46837
 H 0.76732 -1.09679 1.60357
 H 0.75882 -1.09838 -1.63667
 H -0.11020 -0.27349 2.77597
 H -0.15258 -0.26626 -2.77495
13
bifur_IRC_Cartesians_noMW_output/new_data/bifur_traj2_Cartesians point 298
C 0.04837 0.74338 1.07685
 C 0.08739 0.74054 -1.07691
 C -0.22385 1.20794 0.00053
 C -0.06124 -0.48334 1.78038
 C -0.07040 -0.48037 -1.77991
 F 0.33689 1.50340 1.80896
 F 0.47443 1.49024 -1.81137
 H -0.92401 -0.99689 1.50191
 H -0.93094 -0.99000 -1.46837
 H 0.76732 -1.09679 1.60357
 H 0.75882 -1.09838 -1.63667
 H -0.11020 -0.27349 2.77597
 H -0.15258 -0.26626 -2.77495
13
bifur_IRC_Cartesians_noMW_output/new_data/bifur_traj2_Cartesians point 299
C 0.04689 0.74353 1.07687
 C 0.08887 0.74039 -1.07690
 C -0.22383 1.20794 0.00055
 C -0.06087 -0.48342 1.78038
 C -0.07076 -0.48028 -1.77992
 F 0.33165 1.50397 1.80899
 F 0.47964 1.48966 -1.81134
 H -0.92372 -0.99712 1.50317
 H -0.93123 -0.98975 -1.46713
 H 0.76764 -1.09671 1.60228
 H 0.75850 -1.09847 -1.63797
 H -0.10857 -0.27375 2.77598
 H -0.15422 -0.26599 -2.77496
13
bifur_IRC_Cartesians_noMW_output/new_data/bifur_traj2_Cartesians point 300
C 0.04545 0.74367 1.07689
 C 0.09032 0.74025 -1.07689
 C -0.22381 1.20793 0.00057
 C -0.06052 -0.48351 1.78038
 C -0.07112 -0.48019 -1.77994
 F 0.32653 1.50454 1.80902
 F 0.48474 1.48910 -1.81131
 H -0.92344 -0.99736 1.50441
 H -0.93151 -0.98951 -1.46591
 H 0.76796 -1.09662 1.60102
 H 0.75818 -1.09855 -1.63925
 H -0.10697 -0.27400 2.77598
 H -0.15582 -0.26573 -2.77496
13
bifur_IRC_Cartesians_noMW_output/new_data/bifur_traj2_Cartesians point 301
C 0.04388 0.74383 1.07691
 C 0.09190 0.74009 -1.07688
 C -0.22378 1.20792 0.00059
 C -0.06013 -0.48360 1.78037
 C -0.07151 -0.48010 -1.77995
 F 0.32092 1.50515 1.80905
 F 0.49032 1.48848 -1.81127
 H -0.92313 -0.99761 1.50576
 H -0.93181 -0.98925 -1.46457
 H 0.76831 -1.09653 1.59964
 H 0.75783 -1.09864 -1.64065
 H -0.10522 -0.27427 2.77598
 H -0.15758 -0.26545 -2.77497
13
bifur_IRC_Cartesians_noMW_output/new_data/bifur_traj2_Cartesians point 302
C 0.04243 0.74397 1.07692
 C 0.09335 0.73994 -1.07687
 C -0.22376 1.20791 0.00060
 C -0.05977 -0.48369 1.78037
 C -0.07186 -0.48001 -1.77997
 F 0.31578 1.50572 1.80908
 F 0.49543 1.48791 -1.81124
 H -0.92285 -0.99785 1.50700
 H -0.93210 -0.98901 -1.46335
 H 0.76862 -1.09645 1.59837
 H 0.75751 -1.09873 -1.64194
 H -0.10361 -0.27452 2.77599
 H -0.15918 -0.26519 -2.77497
13
bifur_IRC_Cartesians_noMW_output/new_data/bifur_traj2_Cartesians point 303
C 0.04135 0.74408 1.07694
 C 0.09444 0.73983 -1.07686
 C -0.22375 1.20790 0.00062
 C -0.05950 -0.48375 1.78037
 C -0.07213 -0.47994 -1.77998
 F 0.31194 1.50614 1.80910
 F 0.49925 1.48749 -1.81122
 H -0.92264 -0.99802 1.50792
 H -0.93231 -0.98883 -1.46243
 H 0.76886 -1.09639 1.59743
 H 0.75727 -1.09879 -1.64290
 H -0.10241 -0.27470 2.77599
 H -0.16038 -0.26500 -2.77498
13
bifur_IRC_Cartesians_noMW_output/new_data/bifur_traj2_Cartesians point 304
C 0.04081 0.74413 1.07694
 C 0.09498 0.73977 -1.07685
 C -0.22374 1.20790 0.00062
 C -0.05937 -0.48378 1.78037
 C -0.07226 -0.47991 -1.77999
 F 0.31002 1.50635 1.80911
 F 0.50116 1.48727 -1.81121
 H -0.92253 -0.99811 1.50839
 H -0.93241 -0.98874 -1.46198
 H 0.76898 -1.09636 1.59696
 H 0.75715 -1.09882 -1.64338
 H -0.10181 -0.27480 2.77599
 H -0.16098 -0.26490 -2.77498
13
bifur_IRC_Cartesians_noMW_output/new_data/bifur_traj2_Cartesians point 305
C 0.04084 0.74413 1.07694
 C 0.09496 0.73978 -1.07685
 C -0.22374 1.20790 0.00062
 C -0.05937 -0.48378 1.78037
 C -0.07226 -0.47991 -1.77999
 F 0.31010 1.50634 1.80911
 F 0.50109 1.48728 -1.81121
 H -0.92253 -0.99811 1.50837
 H -0.93241 -0.98875 -1.46199
 H 0.76898 -1.09636 1.59698
 H 0.75715 -1.09882 -1.64336
 H -0.10184 -0.27479 2.77599
 H -0.16096 -0.26490 -2.77498
13
bifur_IRC_Cartesians_noMW_output/new_data/bifur_traj2_Cartesians point 306
C 0.04114 0.74410 1.07694
 C 0.09466 0.73981 -1.07686
 C -0.22374 1.20790 0.00062
 C -0.05945 -0.48377 1.78037
 C -0.07218 -0.47993 -1.77998
 F 0.31117 1.50623 1.80910
 F 0.50002 1.48740 -1.81122
 H -0.92259 -0.99806 1.50811
 H -0.93235 -0.98880 -1.46225
 H 0.76891 -1.09638 1.59724
 H 0.75722 -1.09880 -1.64309
 H -0.10217 -0.27474 2.77599
 H -0.16062 -0.26496 -2.77498
13
bifur_IRC_Cartesians_noMW_output/new_data/bifur_traj2_Cartesians point 307
C 0.04136 0.74407 1.07694
 C 0.09443 0.73983 -1.07686
 C -0.22375 1.20790 0.00062
 C -0.05950 -0.48375 1.78037
 C -0.07213 -0.47994 -1.77998
 F 0.31196 1.50614 1.80910
 F 0.49923 1.48749 -1.81122
 H -0.92264 -0.99802 1.50792
 H -0.93231 -0.98883 -1.46244
 H 0.76886 -1.09639 1.59744
 H 0.75727 -1.09879 -1.64289
 H -0.10242 -0.27470 2.77599
 H -0.16038 -0.26500 -2.77498
13
bifur_IRC_Cartesians_noMW_output/new_data/bifur_traj2_Cartesians point 308
C 0.04125 0.74409 1.07694
 C 0.09454 0.73982 -1.07686
 C -0.22374 1.20790 0.00062
 C -0.05948 -0.48376 1.78037
 C -0.07216 -0.47994 -1.77998
 F 0.31157 1.50618 1.80910
 F 0.49962 1.48745 -1.81122
 H -0.92262 -0.99804 1.50801
 H -0.93233 -0.98882 -1.46235
 H 0.76888 -1.09639 1.59734
 H 0.75724 -1.09880 -1.64299
 H -0.10230 -0.27472 2.77599
 H -0.16050 -0.26498 -2.77498
13
bifur_IRC_Cartesians_noMW_output/new_data/bifur_traj2_Cartesians point 309
C 0.04125 0.74409 1.07694
 C 0.09454 0.73982 -1.07686
 C -0.22374 1.20790 0.00062
 C -0.05948 -0.48376 1.78037
 C -0.07216 -0.47994 -1.77998
 F 0.31157 1.50618 1.80910
 F 0.49962 1.48745 -1.81122
 H -0.92262 -0.99804 1.50801
 H -0.93233 -0.98882 -1.46235
 H 0.76888 -1.09639 1.59734
 H 0.75724 -1.09880 -1.64299
 H -0.10230 -0.27472 2.77599
 H -0.16050 -0.26498 -2.77498
13
bifur_IRC_Cartesians_noMW_output/new_data/bifur_traj2_Cartesians point 310
C 0.03928 0.74428 1.07696
 C 0.09653 0.73962 -1.07684
 C -0.22371 1.20789 0.00064
 C -0.05899 -0.48388 1.78037
 C -0.07264 -0.47982 -1.78000
 F 0.30455 1.50695 1.80914
 F 0.50661 1.48667 -1.81118
 H -0.92223 -0.99836 1.50970
 H -0.93271 -0.98849 -1.46067
 H 0.76932 -1.09627 1.59561
 H 0.75681 -1.09891 -1.64474
 H -0.10010 -0.27506 2.77600
 H -0.16270 -0.26462 -2.77499
13
bifur_IRC_Cartesians_noMW_output/new_data/bifur_traj2_Cartesians point 311
C 0.03738 0.74447 1.07698
 C 0.09843 0.73942 -1.07683
 C -0.22369 1.20788 0.00067
 C -0.05852 -0.48399 1.78036
 C -0.07311 -0.47970 -1.78002
 F 0.29780 1.50770 1.80918
 F 0.51332 1.48592 -1.81114
 H -0.92186 -0.99867 1.51133
 H -0.93308 -0.98817 -1.45907
 H 0.76974 -1.09617 1.59395
 H 0.75639 -1.09902 -1.64643
 H -0.09800 -0.27539 2.77600
 H -0.16480 -0.26428 -2.77499
13
bifur_IRC_Cartesians_noMW_output/new_data/bifur_traj2_Cartesians point 312
C 0.03517 0.74468 1.07701
 C 0.10066 0.73920 -1.07681
 C -0.22365 1.20786 0.00070
 C -0.05797 -0.48412 1.78036
 C -0.07366 -0.47957 -1.78005
 F 0.28992 1.50856 1.80923
 F 0.52116 1.48505 -1.81110
 H -0.92143 -0.99903 1.51323
 H -0.93352 -0.98780 -1.45719
 H 0.77022 -1.09604 1.59201
 H 0.75590 -1.09915 -1.64840
 H -0.09553 -0.27577 2.77601
 H -0.16727 -0.26388 -2.77500
13
bifur_IRC_Cartesians_noMW_output/new_data/bifur_traj2_Cartesians point 313
C 0.03288 0.74491 1.07703
 C 0.10296 0.73896 -1.07679
 C -0.22362 1.20785 0.00073
 C -0.05740 -0.48425 1.78036
 C -0.07422 -0.47943 -1.78007
 F 0.28178 1.50946 1.80927
 F 0.52926 1.48415 -1.81105
 H -0.92098 -0.99940 1.51519
 H -0.93396 -0.98742 -1.45525
 H 0.77073 -1.09591 1.59001
 H 0.75539 -1.09929 -1.65043
 H -0.09299 -0.27617 2.77602
 H -0.16982 -0.26347 -2.77501
13
bifur_IRC_Cartesians_noMW_output/new_data/bifur_traj2_Cartesians point 314
C 0.03077 0.74512 1.07706
 C 0.10508 0.73875 -1.07678
 C -0.22359 1.20784 0.00075
 C -0.05688 -0.48438 1.78035
 C -0.07474 -0.47930 -1.78009
 F 0.27429 1.51028 1.80932
 F 0.53671 1.48333 -1.81101
 H -0.92057 -0.99974 1.51699
 H -0.93438 -0.98707 -1.45347
 H 0.77119 -1.09579 1.58817
 H 0.75492 -1.09941 -1.65230
 H -0.09065 -0.27653 2.77603
 H -0.17216 -0.26310 -2.77502
13
bifur_IRC_Cartesians_noMW_output/new_data/bifur_traj2_Cartesians point 315
C 0.02914 0.74528 1.07708
 C 0.10672 0.73858 -1.07677
 C -0.22356 1.20783 0.00077
 C -0.05648 -0.48448 1.78035
 C -0.07514 -0.47920 -1.78011
 F 0.26848 1.51092 1.80935
 F 0.54249 1.48269 -1.81097
 H -0.92025 -1.00000 1.51839
 H -0.93469 -0.98680 -1.45209
 H 0.77155 -1.09570 1.58674
 H 0.75456 -1.09950 -1.65375
 H -0.08884 -0.27681 2.77603
 H -0.17397 -0.26280 -2.77503
13
bifur_IRC_Cartesians_noMW_output/new_data/bifur_traj2_Cartesians point 316
C 0.02826 0.74536 1.07709
 C 0.10760 0.73849 -1.07676
 C -0.22355 1.20782 0.00079
 C -0.05626 -0.48453 1.78035
 C -0.07536 -0.47915 -1.78012
 F 0.26536 1.51126 1.80937
 F 0.54559 1.48234 -1.81095
 H -0.92008 -1.00014 1.51914
 H -0.93487 -0.98665 -1.45134
 H 0.77174 -1.09565 1.58597
 H 0.75437 -1.09955 -1.65453
 H -0.08787 -0.27696 2.77603
 H -0.17495 -0.26264 -2.77503
13
bifur_IRC_Cartesians_noMW_output/new_data/bifur_traj2_Cartesians point 317
C 0.02833 0.74536 1.07709
 C 0.10753 0.73850 -1.07676
 C -0.22355 1.20782 0.00078
 C -0.05628 -0.48452 1.78035
 C -0.07534 -0.47915 -1.78012
 F 0.26561 1.51124 1.80936
 F 0.54534 1.48237 -1.81096
 H -0.92009 -1.00013 1.51908
 H -0.93485 -0.98667 -1.45140
 H 0.77173 -1.09565 1.58603
 H 0.75438 -1.09955 -1.65447
 H -0.08794 -0.27695 2.77603
 H -0.17487 -0.26266 -2.77503
13
bifur_IRC_Cartesians_noMW_output/new_data/bifur_traj2_Cartesians point 318
C 0.02936 0.74526 1.07707
 C 0.10650 0.73860 -1.07677
 C -0.22356 1.20783 0.00077
 C -0.05653 -0.48446 1.78035
 C -0.07509 -0.47921 -1.78011
 F 0.26926 1.51083 1.80934
 F 0.54171 1.48277 -1.81098
 H -0.92029 -0.99997 1.51820
 H -0.93465 -0.98684 -1.45227
 H 0.77150 -1.09571 1.58693
 H 0.75461 -1.09949 -1.65355
 H -0.08908 -0.27677 2.77603
 H -0.17373 -0.26284 -2.77503
13
bifur_IRC_Cartesians_noMW_output/new_data/bifur_traj2_Cartesians point 319
C 0.03117 0.74508 1.07705
 C 0.10468 0.73879 -1.07678
 C -0.22359 1.20784 0.00075
 C -0.05698 -0.48436 1.78035
 C -0.07464 -0.47932 -1.78009
 F 0.27570 1.51013 1.80931
 F 0.53530 1.48348 -1.81101
 H -0.92065 -0.99967 1.51665
 H -0.93430 -0.98714 -1.45381
 H 0.77110 -1.09582 1.58851
 H 0.75501 -1.09939 -1.65195
 H -0.09109 -0.27646 2.77602
 H -0.17172 -0.26317 -2.77502
13
bifur_IRC_Cartesians_noMW_output/new_data/bifur_traj2_Cartesians point 320
C 0.03117 0.74508 1.07705
 C 0.10468 0.73879 -1.07678
 C -0.22359 1.20784 0.00075
 C -0.05698 -0.48436 1.78035
 C -0.07464 -0.47932 -1.78009
 F 0.27570 1.51013 1.80931
 F 0.53530 1.48348 -1.81101
 H -0.92065 -0.99967 1.51665
 H -0.93430 -0.98714 -1.45381
 H 0.77110 -1.09582 1.58851
 H 0.75501 -1.09939 -1.65195
 H -0.09109 -0.27646 2.77602
 H -0.17172 -0.26317 -2.77502
13
bifur_IRC_Cartesians_noMW_output/new_data/bifur_traj2_Cartesians point 321
C 0.03559 0.74464 1.07700
 C 0.10024 0.73924 -1.07681
 C -0.22366 1.20787 0.00069
 C -0.05807 -0.48409 1.78036
 C -0.07355 -0.47959 -1.78004
 F 0.29143 1.50840 1.80922
 F 0.51966 1.48522 -1.81110
 H -0.92151 -0.99896 1.51287
 H -0.93343 -0.98787 -1.45755
 H 0.77013 -1.09607 1.59238
 H 0.75599 -1.09913 -1.64802
 H -0.09600 -0.27570 2.77601
 H -0.16680 -0.26396 -2.77500
13
bifur_IRC_Cartesians_noMW_output/new_data/bifur_traj2_Cartesians point 322
C 0.03753 0.74445 1.07698
 C 0.09828 0.73944 -1.07683
 C -0.22369 1.20788 0.00067
 C -0.05855 -0.48398 1.78036
 C -0.07307 -0.47971 -1.78002
 F 0.29834 1.50764 1.80918
 F 0.51278 1.48598 -1.81114
 H -0.92189 -0.99864 1.51120
 H -0.93305 -0.98820 -1.45920
 H 0.76970 -1.09618 1.59408
 H 0.75642 -1.09901 -1.64629
 H -0.09816 -0.27536 2.77600
 H -0.16464 -0.26431 -2.77499
13
bifur_IRC_Cartesians_noMW_output/new_data/bifur_traj2_Cartesians point 323
C 0.03906 0.74430 1.07696
 C 0.09675 0.73959 -1.07684
 C -0.22371 1.20789 0.00065
 C -0.05893 -0.48389 1.78037
 C -0.07270 -0.47980 -1.78000
 F 0.30377 1.50704 1.80915
 F 0.50739 1.48658 -1.81118
 H -0.92219 -0.99839 1.50989
 H -0.93276 -0.98845 -1.46049
 H 0.76937 -1.09626 1.59542
 H 0.75676 -1.09892 -1.64494
 H -0.09986 -0.27510 2.77600
 H -0.16294 -0.26458 -2.77499
13
bifur_IRC_Cartesians_noMW_output/new_data/bifur_traj2_Cartesians point 324
C 0.04009 0.74420 1.07695
 C 0.09571 0.73970 -1.07685
 C -0.22373 1.20789 0.00063
 C -0.05919 -0.48383 1.78037
 C -0.07244 -0.47987 -1.77999
 F 0.30745 1.50664 1.80913
 F 0.50372 1.48699 -1.81120
 H -0.92239 -0.99823 1.50901
 H -0.93255 -0.98862 -1.46136
 H 0.76914 -1.09632 1.59632
 H 0.75699 -1.09886 -1.64402
 H -0.10101 -0.27492 2.77600
 H -0.16179 -0.26477 -2.77498
13
bifur_IRC_Cartesians_noMW_output/new_data/bifur_traj2_Cartesians point 325
C 0.04069 0.74414 1.07694
 C 0.09510 0.73976 -1.07685
 C -0.22374 1.20790 0.00063
 C -0.05934 -0.48379 1.78037
 C -0.07229 -0.47990 -1.77999
 F 0.30960 1.50640 1.80911
 F 0.50159 1.48723 -1.81121
 H -0.92251 -0.99813 1.50849
 H -0.93244 -0.98872 -1.46188
 H 0.76901 -1.09635 1.59685
 H 0.75712 -1.09883 -1.64348
 H -0.10168 -0.27482 2.77599
 H -0.16112 -0.26488 -2.77498
13
bifur_IRC_Cartesians_noMW_output/new_data/bifur_traj2_Cartesians point 326
C 0.04099 0.74411 1.07694
 C 0.09481 0.73979 -1.07686
 C -0.22374 1.20790 0.00062
 C -0.05941 -0.48377 1.78037
 C -0.07222 -0.47992 -1.77998
 F 0.31064 1.50629 1.80911
 F 0.50055 1.48734 -1.81122
 H -0.92256 -0.99808 1.50824
 H -0.93238 -0.98877 -1.46212
 H 0.76894 -1.09637 1.59711
 H 0.75719 -1.09881 -1.64322
 H -0.10200 -0.27477 2.77599
 H -0.16079 -0.26493 -2.77498
13
bifur_IRC_Cartesians_noMW_output/new_data/bifur_traj2_Cartesians point 327
C 0.04108 0.74410 1.07694
 C 0.09471 0.73980 -1.07686
 C -0.22374 1.20790 0.00062
 C -0.05943 -0.48377 1.78037
 C -0.07220 -0.47993 -1.77998
 F 0.31098 1.50625 1.80910
 F 0.50021 1.48738 -1.81122
 H -0.92258 -0.99807 1.50816
 H -0.93236 -0.98879 -1.46220
 H 0.76892 -1.09638 1.59719
 H 0.75721 -1.09881 -1.64314
 H -0.10211 -0.27475 2.77599
 H -0.16069 -0.26495 -2.77498
13
bifur_IRC_Cartesians_noMW_output/new_data/bifur_traj2_Cartesians point 328
C 0.04109 0.74410 1.07694
 C 0.09470 0.73980 -1.07686
 C -0.22374 1.20790 0.00062
 C -0.05944 -0.48377 1.78037
 C -0.07220 -0.47993 -1.77998
 F 0.31101 1.50624 1.80910
 F 0.50018 1.48738 -1.81122
 H -0.92258 -0.99806 1.50815
 H -0.93236 -0.98879 -1.46221
 H 0.76892 -1.09638 1.59720
 H 0.75721 -1.09881 -1.64313
 H -0.10212 -0.27475 2.77599
 H -0.16068 -0.26495 -2.77498
13
bifur_IRC_Cartesians_noMW_output/new_data/bifur_traj2_Cartesians point 329
C 0.04114 0.74410 1.07694
 C 0.09465 0.73981 -1.07686
 C -0.22374 1.20790 0.00062
 C -0.05945 -0.48377 1.78037
 C -0.07218 -0.47993 -1.77998
 F 0.31118 1.50623 1.80910
 F 0.50001 1.48740 -1.81122
 H -0.92259 -0.99806 1.50811
 H -0.93235 -0.98880 -1.46225
 H 0.76891 -1.09638 1.59724
 H 0.75722 -1.09880 -1.64309
 H -0.10217 -0.27474 2.77599
 H -0.16062 -0.26496 -2.77498
13
bifur_IRC_Cartesians_noMW_output/new_data/bifur_traj2_Cartesians point 330
C 0.04135 0.74408 1.07694
 C 0.09444 0.73983 -1.07686
 C -0.22375 1.20790 0.00062
 C -0.05950 -0.48375 1.78037
 C -0.07213 -0.47994 -1.77998
 F 0.31194 1.50614 1.80910
 F 0.49925 1.48749 -1.81122
 H -0.92264 -0.99802 1.50792
 H -0.93231 -0.98883 -1.46243
 H 0.76886 -1.09639 1.59743
 H 0.75727 -1.09879 -1.64290
 H -0.10241 -0.27470 2.77599
 H -0.16038 -0.26500 -2.77498
13
bifur_IRC_Cartesians_noMW_output/new_data/bifur_traj2_Cartesians point 331
C 0.04135 0.74408 1.07694
 C 0.09444 0.73983 -1.07686
 C -0.22375 1.20790 0.00062
 C -0.05950 -0.48375 1.78037
 C -0.07213 -0.47994 -1.77998
 F 0.31194 1.50614 1.80910
 F 0.49925 1.48749 -1.81122
 H -0.92264 -0.99802 1.50792
 H -0.93231 -0.98883 -1.46243
 H 0.76886 -1.09639 1.59743
 H 0.75727 -1.09879 -1.64290
 H -0.10241 -0.27470 2.77599
 H -0.16038 -0.26500 -2.77498
13
bifur_IRC_Cartesians_noMW_output/new_data/bifur_traj2_Cartesians point 332
C 0.04262 0.74395 1.07692
 C 0.09317 0.73996 -1.07687
 C -0.22376 1.20791 0.00060
 C -0.05981 -0.48368 1.78037
 C -0.07182 -0.48002 -1.77997
 F 0.31644 1.50565 1.80907
 F 0.49478 1.48798 -1.81125
 H -0.92288 -0.99782 1.50684
 H -0.93206 -0.98904 -1.46350
 H 0.76858 -1.09646 1.59854
 H 0.75755 -1.09872 -1.64177
 H -0.10382 -0.27449 2.77599
 H -0.15898 -0.26522 -2.77497
13
bifur_IRC_Cartesians_noMW_output/new_data/bifur_traj2_Cartesians point 333
C 0.04375 0.74384 1.07691
 C 0.09203 0.74007 -1.07688
 C -0.22378 1.20792 0.00059
 C -0.06009 -0.48361 1.78037
 C -0.07154 -0.48009 -1.77995
 F 0.32046 1.50520 1.80905
 F 0.49077 1.48843 -1.81127
 H -0.92310 -0.99763 1.50587
 H -0.93184 -0.98923 -1.46446
 H 0.76833 -1.09653 1.59953
 H 0.75780 -1.09865 -1.64077
 H -0.10507 -0.27429 2.77599
 H -0.15772 -0.26543 -2.77497
13
bifur_IRC_Cartesians_noMW_output/new_data/bifur_traj2_Cartesians point 334
C 0.04511 0.74371 1.07689
 C 0.09066 0.74021 -1.07689
 C -0.22380 1.20792 0.00057
 C -0.06043 -0.48353 1.78038
 C -0.07120 -0.48017 -1.77994
 F 0.32531 1.50467 1.80902
 F 0.48595 1.48896 -1.81130
 H -0.92337 -0.99741 1.50470
 H -0.93157 -0.98946 -1.46562
 H 0.76803 -1.09660 1.60072
 H 0.75810 -1.09857 -1.63956
 H -0.10659 -0.27406 2.77598
 H -0.15620 -0.26567 -2.77496
13
bifur_IRC_Cartesians_noMW_output/new_data/bifur_traj2_Cartesians point 335
C 0.04643 0.74358 1.07688
 C 0.08934 0.74035 -1.07690
 C -0.22382 1.20793 0.00055
 C -0.06076 -0.48345 1.78038
 C -0.07088 -0.48025 -1.77993
 F 0.33000 1.50416 1.80900
 F 0.48129 1.48948 -1.81133
 H -0.92363 -0.99720 1.50357
 H -0.93132 -0.98968 -1.46673
 H 0.76775 -1.09668 1.60187
 H 0.75839 -1.09849 -1.63839
 H -0.10805 -0.27383 2.77598
 H -0.15474 -0.26591 -2.77496
13
bifur_IRC_Cartesians_noMW_output/new_data/bifur_traj2_Cartesians point 336
C 0.04741 0.74348 1.07687
 C 0.08835 0.74045 -1.07690
 C -0.22384 1.20794 0.00054
 C -0.06100 -0.48339 1.78038
 C -0.07064 -0.48031 -1.77992
 F 0.33349 1.50377 1.80898
 F 0.47782 1.48987 -1.81135
 H -0.92382 -0.99704 1.50273
 H -0.93112 -0.98984 -1.46756
 H 0.76753 -1.09673 1.60273
 H 0.75861 -1.09844 -1.63751
 H -0.10914 -0.27366 2.77597
 H -0.15365 -0.26608 -2.77495
13
bifur_IRC_Cartesians_noMW_output/new_data/bifur_traj2_Cartesians point 337
C 0.04788 0.74343 1.07686
 C 0.08788 0.74049 -1.07691
 C -0.22384 1.20794 0.00053
 C -0.06112 -0.48337 1.78038
 C -0.07052 -0.48034 -1.77991
 F 0.33517 1.50359 1.80897
 F 0.47615 1.49005 -1.81136
 H -0.92391 -0.99696 1.50233
 H -0.93103 -0.98992 -1.46796
 H 0.76743 -1.09676 1.60314
 H 0.75871 -1.09841 -1.63710
 H -0.10966 -0.27358 2.77597
 H -0.15312 -0.26617 -2.77495
13
bifur_IRC_Cartesians_noMW_output/new_data/bifur_traj2_Cartesians point 338
C 0.04785 0.74344 1.07686
 C 0.08791 0.74049 -1.07691
 C -0.22384 1.20794 0.00054
 C -0.06111 -0.48337 1.78038
 C -0.07053 -0.48034 -1.77991
 F 0.33505 1.50360 1.80897
 F 0.47627 1.49004 -1.81136
 H -0.92390 -0.99697 1.50236
 H -0.93104 -0.98991 -1.46794
 H 0.76743 -1.09676 1.60311
 H 0.75871 -1.09841 -1.63713
 H -0.10963 -0.27358 2.77597
 H -0.15316 -0.26616 -2.77495
13
bifur_IRC_Cartesians_noMW_output/new_data/bifur_traj2_Cartesians point 339
C 0.04743 0.74348 1.07687
 C 0.08833 0.74045 -1.07690
 C -0.22384 1.20794 0.00054
 C -0.06101 -0.48339 1.78038
 C -0.07063 -0.48032 -1.77992
 F 0.33355 1.50377 1.80898
 F 0.47776 1.48987 -1.81135
 H -0.92382 -0.99704 1.50272
 H -0.93112 -0.98984 -1.46758
 H 0.76753 -1.09674 1.60274
 H 0.75861 -1.09844 -1.63750
 H -0.10916 -0.27366 2.77597
 H -0.15363 -0.26609 -2.77495
13
bifur_IRC_Cartesians_noMW_output/new_data/bifur_traj2_Cartesians point 340
C 0.04672 0.74355 1.07687
 C 0.08904 0.74038 -1.07690
 C -0.22383 1.20793 0.00055
 C -0.06083 -0.48343 1.78038
 C -0.07081 -0.48027 -1.77992
 F 0.33104 1.50404 1.80899
 F 0.48025 1.48960 -1.81133
 H -0.92368 -0.99715 1.50332
 H -0.93126 -0.98973 -1.46698
 H 0.76768 -1.09670 1.60213
 H 0.75846 -1.09848 -1.63813
 H -0.10838 -0.27378 2.77598
 H -0.15441 -0.26596 -2.77496
13
bifur_IRC_Cartesians_noMW_output/new_data/bifur_traj2_Cartesians point 341
C 0.04583 0.74363 1.07688
 C 0.08994 0.74028 -1.07689
 C -0.22381 1.20793 0.00056
 C -0.06061 -0.48349 1.78038
 C -0.07103 -0.48022 -1.77993
 F 0.32787 1.50439 1.80901
 F 0.48340 1.48925 -1.81131
 H -0.92351 -0.99730 1.50408
 H -0.93143 -0.98958 -1.46623
 H 0.76788 -1.09664 1.60135
 H 0.75826 -1.09853 -1.63892
 H -0.10739 -0.27393 2.77598
 H -0.15540 -0.26580 -2.77496
13
bifur_IRC_Cartesians_noMW_output/new_data/bifur_traj2_Cartesians point 342
C 0.04583 0.74363 1.07688
 C 0.08994 0.74028 -1.07689
 C -0.22381 1.20793 0.00056
 C -0.06061 -0.48349 1.78038
 C -0.07103 -0.48022 -1.77993
 F 0.32787 1.50439 1.80901
 F 0.48340 1.48925 -1.81131
 H -0.92351 -0.99730 1.50408
 H -0.93143 -0.98958 -1.46623
 H 0.76788 -1.09664 1.60135
 H 0.75826 -1.09853 -1.63892
 H -0.10739 -0.27393 2.77598
 H -0.15540 -0.26580 -2.77496
13
bifur_IRC_Cartesians_noMW_output/new_data/bifur_traj2_Cartesians point 343
C 0.04412 0.74380 1.07690
 C 0.09166 0.74011 -1.07688
 C -0.22379 1.20792 0.00058
 C -0.06019 -0.48359 1.78037
 C -0.07145 -0.48011 -1.77995
 F 0.32177 1.50506 1.80904
 F 0.48948 1.48857 -1.81128
 H -0.92318 -0.99757 1.50555
 H -0.93177 -0.98929 -1.46477
 H 0.76825 -1.09655 1.59985
 H 0.75788 -1.09863 -1.64044
 H -0.10548 -0.27423 2.77598
 H -0.15731 -0.26549 -2.77497
13
bifur_IRC_Cartesians_noMW_output/new_data/bifur_traj2_Cartesians point 344
C 0.04367 0.74385 1.07691
 C 0.09211 0.74006 -1.07688
 C -0.22378 1.20792 0.00059
 C -0.06008 -0.48362 1.78037
 C -0.07156 -0.48009 -1.77995
 F 0.32018 1.50524 1.80905
 F 0.49105 1.48840 -1.81127
 H -0.92309 -0.99765 1.50594
 H -0.93185 -0.98922 -1.46440
 H 0.76835 -1.09652 1.59946
 H 0.75778 -1.09866 -1.64084
 H -0.10499 -0.27430 2.77599
 H -0.15781 -0.26541 -2.77497
13
bifur_IRC_Cartesians_noMW_output/new_data/bifur_traj2_Cartesians point 345
C 0.04363 0.74385 1.07691
 C 0.09215 0.74006 -1.07688
 C -0.22378 1.20792 0.00059
 C -0.06006 -0.48362 1.78037
 C -0.07157 -0.48008 -1.77996
 F 0.32003 1.50525 1.80905
 F 0.49121 1.48838 -1.81127
 H -0.92308 -0.99765 1.50597
 H -0.93186 -0.98921 -1.46436
 H 0.76836 -1.09652 1.59942
 H 0.75777 -1.09866 -1.64088
 H -0.10494 -0.27431 2.77599
 H -0.15785 -0.26540 -2.77497
13
bifur_IRC_Cartesians_noMW_output/new_data/bifur_traj2_Cartesians point 346
C 0.04398 0.74382 1.07691
 C 0.09180 0.74010 -1.07688
 C -0.22378 1.20792 0.00058
 C -0.06015 -0.48360 1.78037
 C -0.07148 -0.48010 -1.77995
 F 0.32128 1.50511 1.80905
 F 0.48996 1.48852 -1.81128
 H -0.92315 -0.99760 1.50567
 H -0.93179 -0.98927 -1.46466
 H 0.76828 -1.09654 1.59973
 H 0.75785 -1.09864 -1.64056
 H -0.10533 -0.27425 2.77598
 H -0.15746 -0.26547 -2.77497
13
bifur_IRC_Cartesians_noMW_output/new_data/bifur_traj2_Cartesians point 347
C 0.04471 0.74374 1.07690
 C 0.09107 0.74017 -1.07688
 C -0.22380 1.20792 0.00058
 C -0.06033 -0.48355 1.78038
 C -0.07130 -0.48015 -1.77994
 F 0.32387 1.50483 1.80903
 F 0.48738 1.48880 -1.81129
 H -0.92329 -0.99748 1.50505
 H -0.93165 -0.98939 -1.46527
 H 0.76812 -1.09658 1.60036
 H 0.75801 -1.09859 -1.63992
 H -0.10614 -0.27413 2.77598
 H -0.15665 -0.26560 -2.77496
13
bifur_IRC_Cartesians_noMW_output/new_data/bifur_traj2_Cartesians point 348
C 0.04578 0.74364 1.07688
 C 0.08999 0.74028 -1.07689
 C -0.22381 1.20793 0.00056
 C -0.06060 -0.48349 1.78038
 C -0.07104 -0.48021 -1.77993
 F 0.32770 1.50441 1.80901
 F 0.48358 1.48923 -1.81131
 H -0.92350 -0.99730 1.50413
 H -0.93144 -0.98957 -1.46619
 H 0.76789 -1.09664 1.60131
 H 0.75825 -1.09853 -1.63896
 H -0.10733 -0.27394 2.77598
 H -0.15546 -0.26579 -2.77496
13
bifur_IRC_Cartesians_noMW_output/new_data/bifur_traj2_Cartesians point 349
C 0.04711 0.74351 1.07687
 C 0.08865 0.74041 -1.07690
 C -0.22383 1.20794 0.00054
 C -0.06093 -0.48341 1.78038
 C -0.07071 -0.48030 -1.77992
 F 0.33241 1.50389 1.80898
 F 0.47889 1.48975 -1.81134
 H -0.92376 -0.99709 1.50299
 H -0.93118 -0.98979 -1.46731
 H 0.76760 -1.09672 1.60247
 H 0.75854 -1.09845 -1.63778
 H -0.10881 -0.27371 2.77598
 H -0.15398 -0.26603 -2.77496
13
bifur_IRC_Cartesians_noMW_output/new_data/bifur_traj2_Cartesians point 350
C 0.04842 0.74338 1.07685
 C 0.08733 0.74055 -1.07691
 C -0.22385 1.20794 0.00053
 C -0.06125 -0.48333 1.78038
 C -0.07039 -0.48038 -1.77990
 F 0.33710 1.50338 1.80896
 F 0.47422 1.49027 -1.81137
 H -0.92402 -0.99688 1.50186
 H -0.93093 -0.99001 -1.46842
 H 0.76731 -1.09679 1.60362
 H 0.75884 -1.09838 -1.63661
 H -0.11027 -0.27348 2.77597
 H -0.15252 -0.26627 -2.77495
13
bifur_IRC_Cartesians_noMW_output/new_data/bifur_traj2_Cartesians point 351
C 0.04941 0.74328 1.07684
 C 0.08634 0.74065 -1.07692
 C -0.22387 1.20795 0.00052
 C -0.06150 -0.48328 1.78038
 C -0.07014 -0.48044 -1.77989
 F 0.34059 1.50299 1.80894
 F 0.47075 1.49065 -1.81139
 H -0.92421 -0.99672 1.50102
 H -0.93073 -0.99017 -1.46926
 H 0.76709 -1.09685 1.60448
 H 0.75905 -1.09832 -1.63574
 H -0.11136 -0.27331 2.77597
 H -0.15142 -0.26644 -2.77495
13
bifur_IRC_Cartesians_noMW_output/new_data/bifur_traj2_Cartesians point 352
C 0.04991 0.74323 1.07684
 C 0.08583 0.74070 -1.07692
 C -0.22387 1.20795 0.00051
 C -0.06162 -0.48325 1.78038
 C -0.07002 -0.48047 -1.77989
 F 0.34239 1.50279 1.80893
 F 0.46896 1.49085 -1.81140
 H -0.92431 -0.99664 1.50059
 H -0.93064 -0.99026 -1.46968
 H 0.76698 -1.09688 1.60492
 H 0.75916 -1.09829 -1.63529
 H -0.11192 -0.27323 2.77597
 H -0.15086 -0.26653 -2.77494
13
bifur_IRC_Cartesians_noMW_output/new_data/bifur_traj2_Cartesians point 353
C 0.04991 0.74323 1.07684
 C 0.08583 0.74070 -1.07692
 C -0.22387 1.20795 0.00051
 C -0.06162 -0.48325 1.78038
 C -0.07002 -0.48047 -1.77989
 F 0.34239 1.50279 1.80893
 F 0.46896 1.49085 -1.81140
 H -0.92431 -0.99664 1.50059
 H -0.93064 -0.99026 -1.46968
 H 0.76698 -1.09688 1.60492
 H 0.75916 -1.09829 -1.63529
 H -0.11192 -0.27323 2.77597
 H -0.15086 -0.26653 -2.77494
13
bifur_IRC_Cartesians_noMW_output/new_data/bifur_traj2_Cartesians point 354
C 0.04982 0.74324 1.07684
 C 0.08593 0.74069 -1.07692
 C -0.22387 1.20795 0.00051
 C -0.06160 -0.48325 1.78038
 C -0.07004 -0.48046 -1.77989
 F 0.34205 1.50283 1.80893
 F 0.46930 1.49081 -1.81140
 H -0.92429 -0.99665 1.50067
 H -0.93065 -0.99024 -1.46960
 H 0.76700 -1.09687 1.60484
 H 0.75914 -1.09830 -1.63538
 H -0.11181 -0.27324 2.77597
 H -0.15097 -0.26652 -2.77494
13
bifur_IRC_Cartesians_noMW_output/new_data/bifur_traj2_Cartesians point 355
C 0.04944 0.74328 1.07684
 C 0.08631 0.74065 -1.07692
 C -0.22387 1.20795 0.00051
 C -0.06150 -0.48327 1.78038
 C -0.07014 -0.48044 -1.77989
 F 0.34070 1.50298 1.80893
 F 0.47064 1.49066 -1.81139
 H -0.92421 -0.99671 1.50099
 H -0.93073 -0.99018 -1.46928
 H 0.76708 -1.09685 1.60451
 H 0.75906 -1.09832 -1.63571
 H -0.11139 -0.27331 2.77597
 H -0.15139 -0.26645 -2.77495
13
bifur_IRC_Cartesians_noMW_output/new_data/bifur_traj2_Cartesians point 356
C 0.04899 0.74332 1.07685
 C 0.08676 0.74061 -1.07692
 C -0.22386 1.20795 0.00052
 C -0.06139 -0.48330 1.78038
 C -0.07025 -0.48041 -1.77990
 F 0.33910 1.50316 1.80894
 F 0.47224 1.49049 -1.81138
 H -0.92413 -0.99679 1.50138
 H -0.93082 -0.99010 -1.46890
 H 0.76718 -1.09682 1.60411
 H 0.75896 -1.09834 -1.63611
 H -0.11089 -0.27339 2.77597
 H -0.15189 -0.26637 -2.77495
13
bifur_IRC_Cartesians_noMW_output/new_data/bifur_traj2_Cartesians point 357
C 0.04859 0.74336 1.07685
 C 0.08716 0.74057 -1.07691
 C -0.22385 1.20795 0.00053
 C -0.06129 -0.48332 1.78038
 C -0.07035 -0.48039 -1.77990
 F 0.33769 1.50331 1.80895
 F 0.47364 1.49033 -1.81137
 H -0.92405 -0.99685 1.50172
 H -0.93089 -0.99004 -1.46856
 H 0.76727 -1.09680 1.60376
 H 0.75887 -1.09837 -1.63647
 H -0.11045 -0.27346 2.77597
 H -0.15233 -0.26630 -2.77495
13
bifur_IRC_Cartesians_noMW_output/new_data/bifur_traj2_Cartesians point 358
C 0.04836 0.74339 1.07685
 C 0.08739 0.74054 -1.07691
 C -0.22385 1.20794 0.00053
 C -0.06124 -0.48334 1.78038
 C -0.07040 -0.48037 -1.77991
 F 0.33687 1.50340 1.80896
 F 0.47446 1.49024 -1.81137
 H -0.92400 -0.99689 1.50192
 H -0.93094 -0.99000 -1.46837
 H 0.76732 -1.09679 1.60356
 H 0.75882 -1.09838 -1.63667
 H -0.11020 -0.27350 2.77597
 H -0.15259 -0.26625 -2.77495
13
bifur_IRC_Cartesians_noMW_output/new_data/bifur_traj2_Cartesians point 359
C 0.04836 0.74339 1.07685
 C 0.08740 0.74054 -1.07691
 C -0.22385 1.20794 0.00053
 C -0.06124 -0.48334 1.78038
 C -0.07040 -0.48037 -1.77991
 F 0.33686 1.50340 1.80896
 F 0.47446 1.49024 -1.81137
 H -0.92400 -0.99689 1.50192
 H -0.93094 -0.99000 -1.46837
 H 0.76732 -1.09679 1.60356
 H 0.75882 -1.09838 -1.63667
 H -0.11019 -0.27350 2.77597
 H -0.15259 -0.26625 -2.77495
13
bifur_IRC_Cartesians_noMW_output/new_data/bifur_traj2_Cartesians point 360
C 0.04861 0.74336 1.07685
 C 0.08714 0.74057 -1.07691
 C -0.22385 1.20795 0.00053
 C -0.06130 -0.48332 1.78038
 C -0.07034 -0.48039 -1.77990
 F 0.33777 1.50330 1.80895
 F 0.47356 1.49034 -1.81137
 H -0.92405 -0.99685 1.50170
 H -0.93089 -0.99004 -1.46858
 H 0.76726 -1.09680 1.60378
 H 0.75888 -1.09837 -1.63645
 H -0.11048 -0.27345 2.77597
 H -0.15231 -0.26630 -2.77495
13
bifur_IRC_Cartesians_noMW_output/new_data/bifur_traj2_Cartesians point 361
C 0.04918 0.74330 1.07685
 C 0.08657 0.74063 -1.07692
 C -0.22386 1.20795 0.00052
 C -0.06144 -0.48329 1.78038
 C -0.07020 -0.48042 -1.77990
 F 0.33980 1.50308 1.80894
 F 0.47154 1.49056 -1.81138
 H -0.92416 -0.99675 1.50121
 H -0.93078 -0.99013 -1.46907
 H 0.76714 -1.09683 1.60428
 H 0.75900 -1.09833 -1.63594
 H -0.11111 -0.27335 2.77597
 H -0.15167 -0.26640 -2.77495
13
bifur_IRC_Cartesians_noMW_output/new_data/bifur_traj2_Cartesians point 362
C 0.05016 0.74321 1.07683
 C 0.08558 0.74073 -1.07692
 C -0.22388 1.20796 0.00051
 C -0.06168 -0.48323 1.78038
 C -0.06996 -0.48048 -1.77989
 F 0.34329 1.50270 1.80892
 F 0.46807 1.49095 -1.81140
 H -0.92436 -0.99659 1.50037
 H -0.93059 -0.99030 -1.46990
 H 0.76692 -1.09689 1.60514
 H 0.75922 -1.09828 -1.63507
 H -0.11220 -0.27318 2.77597
 H -0.15058 -0.26658 -2.77494
13
bifur_IRC_Cartesians_noMW_output/new_data/bifur_traj2_Cartesians point 363
C 0.05167 0.74306 1.07682
 C 0.08406 0.74088 -1.07694
 C -0.22390 1.20796 0.00049
 C -0.06206 -0.48314 1.78039
 C -0.06958 -0.48057 -1.77987
 F 0.34865 1.50211 1.80889
 F 0.46273 1.49154 -1.81143
 H -0.92465 -0.99635 1.49908
 H -0.93029 -0.99055 -1.47117
 H 0.76659 -1.09698 1.60646
 H 0.75955 -1.09819 -1.63373
 H -0.11388 -0.27292 2.77596
 H -0.14890 -0.26685 -2.77494
13
bifur_IRC_Cartesians_noMW_output/new_data/bifur_traj2_Cartesians point 364
C 0.05167 0.74306 1.07682
 C 0.08406 0.74088 -1.07694
 C -0.22390 1.20796 0.00049
 C -0.06206 -0.48314 1.78039
 C -0.06958 -0.48057 -1.77987
 F 0.34866 1.50210 1.80889
 F 0.46273 1.49154 -1.81143
 H -0.92465 -0.99635 1.49908
 H -0.93029 -0.99055 -1.47118
 H 0.76659 -1.09698 1.60646
 H 0.75955 -1.09819 -1.63373
 H -0.11388 -0.27292 2.77596
 H -0.14890 -0.26685 -2.77494
13
bifur_IRC_Cartesians_noMW_output/new_data/bifur_traj2_Cartesians point 365
C 0.05601 0.74263 1.07677
 C 0.07970 0.74132 -1.07697
 C -0.22397 1.20799 0.00043
 C -0.06313 -0.48288 1.78039
 C -0.06851 -0.48084 -1.77982
 F 0.36411 1.50041 1.80880
 F 0.44736 1.49325 -1.81152
 H -0.92550 -0.99565 1.49536
 H -0.92944 -0.99127 -1.47485
 H 0.76564 -1.09722 1.61026
 H 0.76052 -1.09793 -1.62987
 H -0.11870 -0.27217 2.77595
 H -0.14407 -0.26763 -2.77492
13
bifur_IRC_Cartesians_noMW_output/new_data/bifur_traj2_Cartesians point 366
C 0.05812 0.74242 1.07674
 C 0.07758 0.74154 -1.07698
 C -0.22400 1.20800 0.00040
 C -0.06365 -0.48276 1.78040
 C -0.06800 -0.48097 -1.77980
 F 0.37159 1.49958 1.80876
 F 0.43992 1.49408 -1.81157
 H -0.92591 -0.99531 1.49355
 H -0.92903 -0.99162 -1.47663
 H 0.76517 -1.09734 1.61210
 H 0.76098 -1.09781 -1.62800
 H -0.12104 -0.27181 2.77594
 H -0.14173 -0.26801 -2.77491
13
bifur_IRC_Cartesians_noMW_output/new_data/bifur_traj2_Cartesians point 367
C 0.05976 0.74226 1.07672
 C 0.07594 0.74171 -1.07700
 C -0.22402 1.20801 0.00038
 C -0.06406 -0.48266 1.78040
 C -0.06759 -0.48107 -1.77978
 F 0.37742 1.49894 1.80872
 F 0.43411 1.49472 -1.81160
 H -0.92623 -0.99504 1.49215
 H -0.92871 -0.99189 -1.47802
 H 0.76481 -1.09743 1.61354
 H 0.76135 -1.09772 -1.62654
 H -0.12286 -0.27153 2.77594
 H -0.13991 -0.26830 -2.77490
13
bifur_IRC_Cartesians_noMW_output/new_data/bifur_traj2_Cartesians point 368
C 0.06100 0.74214 1.07671
 C 0.07468 0.74183 -1.07701
 C -0.22404 1.20802 0.00037
 C -0.06437 -0.48259 1.78040
 C -0.06728 -0.48114 -1.77977
 F 0.38186 1.49845 1.80870
 F 0.42970 1.49521 -1.81162
 H -0.92647 -0.99484 1.49108
 H -0.92847 -0.99210 -1.47908
 H 0.76454 -1.09750 1.61463
 H 0.76162 -1.09764 -1.62544
 H -0.12425 -0.27131 2.77593
 H -0.13852 -0.26853 -2.77490
13
bifur_IRC_Cartesians_noMW_output/new_data/bifur_traj2_Cartesians point 369
C 0.06202 0.74204 1.07670
 C 0.07366 0.74194 -1.07701
 C -0.22406 1.20803 0.00035
 C -0.06462 -0.48253 1.78040
 C -0.06703 -0.48121 -1.77976
 F 0.38546 1.49806 1.80868
 F 0.42611 1.49561 -1.81165
 H -0.92667 -0.99467 1.49021
 H -0.92827 -0.99227 -1.47994
 H 0.76431 -1.09756 1.61552
 H 0.76185 -1.09758 -1.62454
 H -0.12537 -0.27114 2.77593
 H -0.13739 -0.26871 -2.77490
13
bifur_IRC_Cartesians_noMW_output/new_data/bifur_traj2_Cartesians point 370
C 0.06292 0.74195 1.07669
 C 0.07275 0.74203 -1.07702
 C -0.22407 1.20803 0.00034
 C -0.06485 -0.48248 1.78040
 C -0.06681 -0.48126 -1.77975
 F 0.38870 1.49770 1.80866
 F 0.42290 1.49597 -1.81166
 H -0.92685 -0.99453 1.48943
 H -0.92809 -0.99242 -1.48071
 H 0.76411 -1.09761 1.61631
 H 0.76205 -1.09753 -1.62373
 H -0.12638 -0.27098 2.77593
 H -0.13638 -0.26887 -2.77489
13
bifur_IRC_Cartesians_noMW_output/new_data/bifur_traj2_Cartesians point 371
C 0.06381 0.74186 1.07668
 C 0.07186 0.74212 -1.07703
 C -0.22408 1.20804 0.00033
 C -0.06507 -0.48242 1.78041
 C -0.06659 -0.48132 -1.77974
 F 0.39186 1.49735 1.80864
 F 0.41975 1.49632 -1.81168
 H -0.92702 -0.99438 1.48867
 H -0.92792 -0.99257 -1.48146
 H 0.76392 -1.09766 1.61709
 H 0.76225 -1.09748 -1.62294
 H -0.12737 -0.27083 2.77592
 H -0.13539 -0.26903 -2.77489
13
bifur_IRC_Cartesians_noMW_output/new_data/bifur_traj2_Cartesians point 372
C 0.06473 0.74177 1.07667
 C 0.07094 0.74221 -1.07703
 C -0.22410 1.20805 0.00032
 C -0.06529 -0.48237 1.78041
 C -0.06636 -0.48137 -1.77973
 F 0.39511 1.49700 1.80862
 F 0.41652 1.49668 -1.81170
 H -0.92720 -0.99423 1.48789
 H -0.92774 -0.99272 -1.48224
 H 0.76372 -1.09771 1.61789
 H 0.76245 -1.09743 -1.62213
 H -0.12838 -0.27067 2.77592
 H -0.13438 -0.26919 -2.77488
13
bifur_IRC_Cartesians_noMW_output/new_data/bifur_traj2_Cartesians point 373
C 0.06566 0.74168 1.07665
 C 0.07000 0.74231 -1.07704
 C -0.22411 1.20805 0.00031
 C -0.06552 -0.48231 1.78041
 C -0.06613 -0.48143 -1.77972
 F 0.39843 1.49663 1.80860
 F 0.41322 1.49704 -1.81172
 H -0.92738 -0.99408 1.48709
 H -0.92756 -0.99288 -1.48303
 H 0.76351 -1.09777 1.61871
 H 0.76266 -1.09737 -1.62130
 H -0.12942 -0.27051 2.77592
 H -0.13334 -0.26936 -2.77488
13
bifur_IRC_Cartesians_noMW_output/new_data/bifur_traj2_Cartesians point 374
C 0.06658 0.74159 1.07664
 C 0.06907 0.74240 -1.07705
 C -0.22413 1.20806 0.00030
 C -0.06575 -0.48226 1.78041
 C -0.06591 -0.48149 -1.77971
 F 0.40171 1.49627 1.80859
 F 0.40995 1.49740 -1.81174
 H -0.92756 -0.99393 1.48630
 H -0.92738 -0.99303 -1.48381
 H 0.76331 -1.09782 1.61951
 H 0.76286 -1.09732 -1.62048
 H -0.13045 -0.27035 2.77592
 H -0.13231 -0.26953 -2.77488
13
bifur_IRC_Cartesians_noMW_output/new_data/bifur_traj2_Cartesians point 375
C 0.06658 0.74159 1.07664
 C 0.06907 0.74240 -1.07705
 C -0.22413 1.20806 0.00030
 C -0.06575 -0.48226 1.78041
 C -0.06591 -0.48148 -1.77971
 F 0.40171 1.49627 1.80859
 F 0.40995 1.49740 -1.81174
 H -0.92756 -0.99393 1.48630
 H -0.92738 -0.99303 -1.48381
 H 0.76331 -1.09782 1.61951
 H 0.76286 -1.09732 -1.62048
 H -0.13045 -0.27035 2.77592
 H -0.13231 -0.26953 -2.77488
13
bifur_IRC_Cartesians_noMW_output/new_data/bifur_traj2_Cartesians point 376
C 0.06850 0.74140 1.07662
 C 0.06715 0.74260 -1.07706
 C -0.22415 1.20807 0.00027
 C -0.06623 -0.48215 1.78041
 C -0.06543 -0.48160 -1.77969
 F 0.40852 1.49552 1.80855
 F 0.40317 1.49816 -1.81178
 H -0.92794 -0.99362 1.48465
 H -0.92700 -0.99335 -1.48543
 H 0.76289 -1.09793 1.62119
 H 0.76328 -1.09721 -1.61878
 H -0.13257 -0.27002 2.77591
 H -0.13018 -0.26987 -2.77487
13
bifur_IRC_Cartesians_noMW_output/new_data/bifur_traj2_Cartesians point 377
C 0.06965 0.74129 1.07661
 C 0.06598 0.74271 -1.07707
 C -0.22417 1.20808 0.00026
 C -0.06651 -0.48208 1.78042
 C -0.06515 -0.48167 -1.77968
 F 0.41264 1.49507 1.80852
 F 0.39908 1.49861 -1.81180
 H -0.92816 -0.99344 1.48366
 H -0.92678 -0.99354 -1.48641
 H 0.76263 -1.09799 1.62220
 H 0.76354 -1.09714 -1.61775
 H -0.13386 -0.26982 2.77591
 H -0.12890 -0.27008 -2.77487
13
bifur_IRC_Cartesians_noMW_output/new_data/bifur_traj2_Cartesians point 378
C 0.07105 0.74115 1.07659
 C 0.06458 0.74286 -1.07708
 C -0.22419 1.20808 0.00024
 C -0.06686 -0.48199 1.78042
 C -0.06480 -0.48176 -1.77966
 F 0.41761 1.49452 1.80849
 F 0.39414 1.49916 -1.81183
 H -0.92844 -0.99321 1.48247
 H -0.92651 -0.99377 -1.48759
 H 0.76233 -1.09807 1.62342
 H 0.76385 -1.09706 -1.61651
 H -0.13541 -0.26958 2.77590
 H -0.12734 -0.27033 -2.77486
13
bifur_IRC_Cartesians_noMW_output/new_data/bifur_traj2_Cartesians point 379
C 0.07268 0.74099 1.07657
 C 0.06294 0.74302 -1.07709
 C -0.22422 1.20809 0.00022
 C -0.06726 -0.48190 1.78042
 C -0.06440 -0.48186 -1.77965
 F 0.42342 1.49388 1.80846
 F 0.38835 1.49980 -1.81186
 H -0.92876 -0.99295 1.48107
 H -0.92619 -0.99404 -1.48898
 H 0.76197 -1.09817 1.62485
 H 0.76421 -1.09696 -1.61506
 H -0.13723 -0.26930 2.77590
 H -0.12552 -0.27062 -2.77485
13
bifur_IRC_Cartesians_noMW_output/new_data/bifur_traj2_Cartesians point 380
C 0.07437 0.74082 1.07655
 C 0.06125 0.74320 -1.07711
 C -0.22424 1.20810 0.00020
 C -0.06768 -0.48180 1.78042
 C -0.06399 -0.48196 -1.77963
 F 0.42941 1.49323 1.80843
 F 0.38240 1.50046 -1.81190
 H -0.92908 -0.99267 1.47962
 H -0.92586 -0.99432 -1.49040
 H 0.76160 -1.09826 1.62633
 H 0.76459 -1.09686 -1.61356
 H -0.13910 -0.26901 2.77589
 H -0.12365 -0.27093 -2.77485
13
bifur_IRC_Cartesians_noMW_output/new_data/bifur_traj2_Cartesians point 381
C 0.07568 0.74070 1.07654
 C 0.05993 0.74333 -1.07712
 C -0.22426 1.20811 0.00018
 C -0.06800 -0.48172 1.78042
 C -0.06366 -0.48204 -1.77961
 F 0.43407 1.49271 1.80840
 F 0.37776 1.50098 -1.81193
 H -0.92934 -0.99246 1.47850
 H -0.92560 -0.99454 -1.49151
 H 0.76131 -1.09833 1.62747
 H 0.76488 -1.09679 -1.61240
 H -0.14055 -0.26878 2.77589
 H -0.12219 -0.27116 -2.77484
13
bifur_IRC_Cartesians_noMW_output/new_data/bifur_traj2_Cartesians point 382
C 0.07628 0.74064 1.07653
 C 0.05932 0.74339 -1.07712
 C -0.22427 1.20812 0.00017
 C -0.06815 -0.48168 1.78043
 C -0.06352 -0.48208 -1.77961
 F 0.43621 1.49248 1.80839
 F 0.37563 1.50122 -1.81194
 H -0.92946 -0.99236 1.47799
 H -0.92548 -0.99464 -1.49202
 H 0.76118 -1.09837 1.62800
 H 0.76501 -1.09675 -1.61186
 H -0.14122 -0.26868 2.77589
 H -0.12153 -0.27127 -2.77484
13
bifur_IRC_Cartesians_noMW_output/new_data/bifur_traj2_Cartesians point 383
C 0.07621 0.74064 1.07653
 C 0.05939 0.74338 -1.07712
 C -0.22427 1.20812 0.00017
 C -0.06814 -0.48169 1.78043
 C -0.06353 -0.48207 -1.77961
 F 0.43596 1.49251 1.80839
 F 0.37588 1.50119 -1.81194
 H -0.92944 -0.99237 1.47804
 H -0.92550 -0.99463 -1.49196
 H 0.76119 -1.09836 1.62794
 H 0.76499 -1.09676 -1.61192
 H -0.14114 -0.26869 2.77589
 H -0.12160 -0.27126 -2.77484
13
bifur_IRC_Cartesians_noMW_output/new_data/bifur_traj2_Cartesians point 384
C 0.07562 0.74070 1.07654
 C 0.05999 0.74332 -1.07711
 C -0.22426 1.20811 0.00018
 C -0.06799 -0.48172 1.78042
 C -0.06368 -0.48204 -1.77962
 F 0.43385 1.49274 1.80840
 F 0.37797 1.50096 -1.81192
 H -0.92933 -0.99247 1.47855
 H -0.92561 -0.99453 -1.49146
 H 0.76132 -1.09833 1.62742
 H 0.76486 -1.09679 -1.61245
 H -0.14049 -0.26879 2.77589
 H -0.12226 -0.27115 -2.77484
13
bifur_IRC_Cartesians_noMW_output/new_data/bifur_traj2_Cartesians point 385
C 0.07460 0.74080 1.07655
 C 0.06101 0.74322 -1.07711
 C -0.22425 1.20811 0.00019
 C -0.06774 -0.48178 1.78042
 C -0.06393 -0.48197 -1.77963
 F 0.43025 1.49313 1.80842
 F 0.38155 1.50056 -1.81190
 H -0.92913 -0.99263 1.47942
 H -0.92581 -0.99436 -1.49060
 H 0.76154 -1.09827 1.62654
 H 0.76464 -1.09685 -1.61335
 H -0.13936 -0.26897 2.77589
 H -0.12339 -0.27097 -2.77485
13
bifur_IRC_Cartesians_noMW_output/new_data/bifur_traj2_Cartesians point 386
C 0.07460 0.74080 1.07655
 C 0.06101 0.74322 -1.07711
 C -0.22425 1.20811 0.00019
 C -0.06774 -0.48178 1.78042
 C -0.06393 -0.48197 -1.77963
 F 0.43026 1.49313 1.80842
 F 0.38155 1.50056 -1.81190
 H -0.92913 -0.99263 1.47942
 H -0.92581 -0.99436 -1.49060
 H 0.76154 -1.09827 1.62654
 H 0.76464 -1.09685 -1.61335
 H -0.13936 -0.26897 2.77589
 H -0.12339 -0.27097 -2.77485
13
bifur_IRC_Cartesians_noMW_output/new_data/bifur_traj2_Cartesians point 387
C 0.07163 0.74109 1.07659
 C 0.06400 0.74292 -1.07708
 C -0.22420 1.20809 0.00023
 C -0.06700 -0.48196 1.78042
 C -0.06466 -0.48179 -1.77966
 F 0.41967 1.49430 1.80848
 F 0.39208 1.49939 -1.81184
 H -0.92855 -0.99312 1.48197
 H -0.92639 -0.99387 -1.48808
 H 0.76220 -1.09811 1.62393
 H 0.76398 -1.09702 -1.61599
 H -0.13606 -0.26948 2.77590
 H -0.12670 -0.27043 -2.77486
13
bifur_IRC_Cartesians_noMW_output/new_data/bifur_traj2_Cartesians point 388
C 0.06990 0.74126 1.07661
 C 0.06574 0.74274 -1.07707
 C -0.22418 1.20808 0.00025
 C -0.06657 -0.48206 1.78042
 C -0.06509 -0.48169 -1.77968
 F 0.41351 1.49497 1.80852
 F 0.39821 1.49871 -1.81181
 H -0.92821 -0.99340 1.48345
 H -0.92673 -0.99358 -1.48662
 H 0.76258 -1.09801 1.62242
 H 0.76360 -1.09712 -1.61753
 H -0.13413 -0.26978 2.77591
 H -0.12862 -0.27012 -2.77486
13
bifur_IRC_Cartesians_noMW_output/new_data/bifur_traj2_Cartesians point 389
C 0.06823 0.74143 1.07662
 C 0.06742 0.74257 -1.07706
 C -0.22415 1.20807 0.00027
 C -0.06616 -0.48216 1.78041
 C -0.06550 -0.48159 -1.77969
 F 0.40756 1.49563 1.80855
 F 0.40413 1.49805 -1.81177
 H -0.92788 -0.99367 1.48489
 H -0.92706 -0.99330 -1.48520
 H 0.76295 -1.09791 1.62095
 H 0.76322 -1.09722 -1.61902
 H -0.13227 -0.27007 2.77591
 H -0.13048 -0.26982 -2.77487
13
bifur_IRC_Cartesians_noMW_output/new_data/bifur_traj2_Cartesians point 390
C 0.06678 0.74157 1.07664
 C 0.06888 0.74242 -1.07705
 C -0.22413 1.20806 0.00029
 C -0.06580 -0.48225 1.78041
 C -0.06586 -0.48150 -1.77971
 F 0.40240 1.49619 1.80858
 F 0.40926 1.49748 -1.81174
 H -0.92760 -0.99390 1.48613
 H -0.92734 -0.99306 -1.48397
 H 0.76327 -1.09783 1.61968
 H 0.76290 -1.09731 -1.62030
 H -0.13066 -0.27032 2.77591
 H -0.13210 -0.26956 -2.77488
13
bifur_IRC_Cartesians_noMW_output/new_data/bifur_traj2_Cartesians point 391
C 0.06569 0.74168 1.07665
 C 0.06996 0.74231 -1.07704
 C -0.22411 1.20805 0.00031
 C -0.06553 -0.48231 1.78041
 C -0.06613 -0.48143 -1.77972
 F 0.39855 1.49662 1.80860
 F 0.41310 1.49706 -1.81172
 H -0.92739 -0.99408 1.48706
 H -0.92755 -0.99288 -1.48305
 H 0.76351 -1.09777 1.61874
 H 0.76266 -1.09737 -1.62127
 H -0.12946 -0.27051 2.77592
 H -0.13330 -0.26937 -2.77488
13
bifur_IRC_Cartesians_noMW_output/new_data/bifur_traj2_Cartesians point 392
C 0.06513 0.74173 1.07666
 C 0.07053 0.74225 -1.07704
 C -0.22410 1.20805 0.00031
 C -0.06539 -0.48234 1.78041
 C -0.06626 -0.48140 -1.77973
 F 0.39655 1.49684 1.80861
 F 0.41508 1.49683 -1.81171
 H -0.92728 -0.99417 1.48754
 H -0.92766 -0.99279 -1.48258
 H 0.76363 -1.09774 1.61825
 H 0.76254 -1.09740 -1.62177
 H -0.12884 -0.27060 2.77592
 H -0.13393 -0.26927 -2.77488
13
bifur_IRC_Cartesians_noMW_output/new_data/bifur_traj2_Cartesians point 393
C 0.06526 0.74172 1.07666
 C 0.07041 0.74227 -1.07704
 C -0.22411 1.20805 0.00031
 C -0.06542 -0.48234 1.78041
 C -0.06623 -0.48140 -1.77973
 F 0.39699 1.49679 1.80861
 F 0.41465 1.49688 -1.81171
 H -0.92730 -0.99415 1.48743
 H -0.92764 -0.99281 -1.48268
 H 0.76360 -1.09774 1.61835
 H 0.76257 -1.09739 -1.62166
 H -0.12897 -0.27058 2.77592
 H -0.13379 -0.26929 -2.77488
13
bifur_IRC_Cartesians_noMW_output/new_data/bifur_traj2_Cartesians point 394
C 0.06616 0.74163 1.07665
 C 0.06949 0.74236 -1.07704
 C -0.22412 1.20805 0.00030
 C -0.06565 -0.48228 1.78041
 C -0.06601 -0.48146 -1.77972
 F 0.40021 1.49644 1.80859
 F 0.41144 1.49724 -1.81173
 H -0.92748 -0.99400 1.48666
 H -0.92746 -0.99296 -1.48345
 H 0.76340 -1.09780 1.61915
 H 0.76277 -1.09734 -1.62085
 H -0.12998 -0.27042 2.77592
 H -0.13278 -0.26945 -2.77488
13
bifur_IRC_Cartesians_noMW_output/new_data/bifur_traj2_Cartesians point 395
C 0.06778 0.74147 1.07663
 C 0.06786 0.74252 -1.07706
 C -0.22414 1.20806 0.00028
 C -0.06605 -0.48219 1.78041
 C -0.06561 -0.48156 -1.77970
 F 0.40598 1.49580 1.80856
 F 0.40570 1.49788 -1.81176
 H -0.92780 -0.99374 1.48527
 H -0.92714 -0.99323 -1.48482
 H 0.76305 -1.09789 1.62056
 H 0.76313 -1.09725 -1.61941
 H -0.13178 -0.27015 2.77591
 H -0.13098 -0.26974 -2.77487
13
bifur_IRC_Cartesians_noMW_output/new_data/bifur_traj2_Cartesians point 396
C 0.06977 0.74128 1.07661
 C 0.06586 0.74273 -1.07707
 C -0.22417 1.20808 0.00026
 C -0.06654 -0.48207 1.78042
 C -0.06512 -0.48168 -1.77968
 F 0.41306 1.49502 1.80852
 F 0.39866 1.49866 -1.81180
 H -0.92819 -0.99342 1.48356
 H -0.92675 -0.99356 -1.48651
 H 0.76261 -1.09800 1.62231
 H 0.76357 -1.09713 -1.61764
 H -0.13399 -0.26980 2.77591
 H -0.12876 -0.27010 -2.77486
13
bifur_IRC_Cartesians_noMW_output/new_data/bifur_traj2_Cartesians point 397
C 0.06977 0.74128 1.07661
 C 0.06586 0.74273 -1.07707
 C -0.22417 1.20808 0.00026
 C -0.06654 -0.48207 1.78042
 C -0.06512 -0.48168 -1.77968
 F 0.41306 1.49502 1.80852
 F 0.39866 1.49866 -1.81180
 H -0.92819 -0.99342 1.48356
 H -0.92675 -0.99356 -1.48651
 H 0.76261 -1.09800 1.62231
 H 0.76357 -1.09713 -1.61764
 H -0.13399 -0.26980 2.77591
 H -0.12876 -0.27010 -2.77486
13
bifur_IRC_Cartesians_noMW_output/new_data/bifur_traj2_Cartesians point 398
C 0.07249 0.74101 1.07658
 C 0.06313 0.74300 -1.07709
 C -0.22421 1.20809 0.00022
 C -0.06722 -0.48191 1.78042
 C -0.06445 -0.48185 -1.77965
 F 0.42273 1.49396 1.80846
 F 0.38904 1.49973 -1.81186
 H -0.92872 -0.99298 1.48123
 H -0.92622 -0.99401 -1.48881
 H 0.76201 -1.09815 1.62469
 H 0.76417 -1.09697 -1.61523
 H -0.13701 -0.26933 2.77590
 H -0.12574 -0.27059 -2.77485
13
bifur_IRC_Cartesians_noMW_output/new_data/bifur_traj2_Cartesians point 399
C 0.07282 0.74098 1.07657
 C 0.06280 0.74304 -1.07709
 C -0.22422 1.20810 0.00022
 C -0.06730 -0.48189 1.78042
 C -0.06437 -0.48187 -1.77965
 F 0.42390 1.49383 1.80846
 F 0.38787 1.49986 -1.81187
 H -0.92878 -0.99292 1.48095
 H -0.92616 -0.99407 -1.48909
 H 0.76194 -1.09817 1.62497
 H 0.76424 -1.09695 -1.61494
 H -0.13738 -0.26928 2.77590
 H -0.12537 -0.27065 -2.77485
13
bifur_IRC_Cartesians_noMW_output/new_data/bifur_traj2_Cartesians point 400
C 0.07273 0.74099 1.07657
 C 0.06289 0.74303 -1.07709
 C -0.22422 1.20809 0.00022
 C -0.06727 -0.48189 1.78042
 C -0.06439 -0.48186 -1.77965
 F 0.42358 1.49387 1.80846
 F 0.38820 1.49982 -1.81186
 H -0.92876 -0.99294 1.48103
 H -0.92618 -0.99405 -1.48901
 H 0.76196 -1.09817 1.62489
 H 0.76422 -1.09696 -1.61502
 H -0.13728 -0.26929 2.77590
 H -0.12547 -0.27063 -2.77485
13
bifur_IRC_Cartesians_noMW_output/new_data/bifur_traj2_Cartesians point 401
C 0.07242 0.74102 1.07658
 C 0.06321 0.74300 -1.07709
 C -0.22421 1.20809 0.00022
 C -0.06720 -0.48191 1.78042
 C -0.06447 -0.48184 -1.77965
 F 0.42247 1.49399 1.80847
 F 0.38930 1.49970 -1.81186
 H -0.92870 -0.99299 1.48130
 H -0.92624 -0.99400 -1.48875
 H 0.76203 -1.09815 1.62462
 H 0.76415 -1.09698 -1.61529
 H -0.13693 -0.26935 2.77590
 H -0.12582 -0.27058 -2.77485
13
bifur_IRC_Cartesians_noMW_output/new_data/bifur_traj2_Cartesians point 402
C 0.07203 0.74105 1.07658
 C 0.06360 0.74296 -1.07709
 C -0.22421 1.20809 0.00023
 C -0.06710 -0.48194 1.78042
 C -0.06456 -0.48182 -1.77965
 F 0.42108 1.49414 1.80847
 F 0.39068 1.49954 -1.81185
 H -0.92863 -0.99305 1.48163
 H -0.92631 -0.99394 -1.48842
 H 0.76211 -1.09813 1.62428
 H 0.76407 -1.09700 -1.61564
 H -0.13650 -0.26941 2.77590
 H -0.12625 -0.27051 -2.77486
13
bifur_IRC_Cartesians_noMW_output/new_data/bifur_traj2_Cartesians point 403
C 0.07167 0.74109 1.07659
 C 0.06395 0.74292 -1.07709
 C -0.22420 1.20809 0.00023
 C -0.06701 -0.48196 1.78042
 C -0.06465 -0.48180 -1.77966
 F 0.41983 1.49428 1.80848
 F 0.39193 1.49941 -1.81184
 H -0.92856 -0.99311 1.48193
 H -0.92638 -0.99388 -1.48812
 H 0.76219 -1.09811 1.62397
 H 0.76399 -1.09702 -1.61595
 H -0.13610 -0.26947 2.77590
 H -0.12665 -0.27044 -2.77486
13
bifur_IRC_Cartesians_noMW_output/new_data/bifur_traj2_Cartesians point 404
C 0.07145 0.74111 1.07659
 C 0.06418 0.74290 -1.07708
 C -0.22420 1.20809 0.00023
 C -0.06696 -0.48197 1.78042
 C -0.06471 -0.48178 -1.77966
 F 0.41903 1.49437 1.80849
 F 0.39272 1.49932 -1.81184
 H -0.92851 -0.99315 1.48212
 H -0.92643 -0.99384 -1.48793
 H 0.76224 -1.09810 1.62377
 H 0.76394 -1.09703 -1.61615
 H -0.13586 -0.26951 2.77590
 H -0.12690 -0.27040 -2.77486
13
bifur_IRC_Cartesians_noMW_output/new_data/bifur_traj2_Cartesians point 405
C 0.07143 0.74111 1.07659
 C 0.06419 0.74290 -1.07708
 C -0.22420 1.20809 0.00023
 C -0.06695 -0.48197 1.78042
 C -0.06471 -0.48178 -1.77966
 F 0.41897 1.49437 1.80849
 F 0.39278 1.49931 -1.81184
 H -0.92851 -0.99315 1.48214
 H -0.92643 -0.99384 -1.48792
 H 0.76224 -1.09809 1.62376
 H 0.76394 -1.09703 -1.61617
 H -0.13584 -0.26952 2.77590
 H -0.12691 -0.27040 -2.77486
13
bifur_IRC_Cartesians_noMW_output/new_data/bifur_traj2_Cartesians point 406
C 0.07168 0.74109 1.07658
 C 0.06394 0.74292 -1.07709
 C -0.22420 1.20809 0.00023
 C -0.06702 -0.48196 1.78042
 C -0.06465 -0.48180 -1.77966
 F 0.41986 1.49427 1.80848
 F 0.39189 1.49941 -1.81184
 H -0.92856 -0.99311 1.48192
 H -0.92638 -0.99388 -1.48813
 H 0.76219 -1.09811 1.62398
 H 0.76399 -1.09702 -1.61594
 H -0.13612 -0.26947 2.77590
 H -0.12664 -0.27044 -2.77486
13
bifur_IRC_Cartesians_noMW_output/new_data/bifur_traj2_Cartesians point 407
C 0.07225 0.74103 1.07658
 C 0.06337 0.74298 -1.07709
 C -0.22421 1.20809 0.00022
 C -0.06716 -0.48192 1.78042
 C -0.06451 -0.48183 -1.77965
 F 0.42188 1.49405 1.80847
 F 0.38988 1.49963 -1.81186
 H -0.92867 -0.99302 1.48144
 H -0.92627 -0.99397 -1.48861
 H 0.76206 -1.09814 1.62448
 H 0.76412 -1.09699 -1.61544
 H -0.13675 -0.26937 2.77590
 H -0.12600 -0.27055 -2.77485
13
bifur_IRC_Cartesians_noMW_output/new_data/bifur_traj2_Cartesians point 408
C 0.07225 0.74103 1.07658
 C 0.06337 0.74298 -1.07709
 C -0.22421 1.20809 0.00022
 C -0.06716 -0.48192 1.78042
 C -0.06451 -0.48183 -1.77965
 F 0.42188 1.49405 1.80847
 F 0.38988 1.49963 -1.81186
 H -0.92867 -0.99302 1.48144
 H -0.92627 -0.99397 -1.48861
 H 0.76206 -1.09814 1.62448
 H 0.76412 -1.09699 -1.61544
 H -0.13675 -0.26937 2.77590
 H -0.12600 -0.27055 -2.77485
13
bifur_IRC_Cartesians_noMW_output/new_data/bifur_traj2_Cartesians point 409
C 0.07446 0.74082 1.07655
 C 0.06115 0.74321 -1.07711
 C -0.22424 1.20811 0.00020
 C -0.06770 -0.48179 1.78042
 C -0.06396 -0.48197 -1.77963
 F 0.42974 1.49319 1.80842
 F 0.38207 1.50050 -1.81190
 H -0.92910 -0.99266 1.47954
 H -0.92584 -0.99434 -1.49048
 H 0.76158 -1.09827 1.62641
 H 0.76461 -1.09686 -1.61348
 H -0.13920 -0.26899 2.77589
 H -0.12355 -0.27094 -2.77485
13
bifur_IRC_Cartesians_noMW_output/new_data/bifur_traj2_Cartesians point 410
C 0.07609 0.74065 1.07653
 C 0.05951 0.74337 -1.07712
 C -0.22427 1.20812 0.00017
 C -0.06811 -0.48170 1.78043
 C -0.06356 -0.48207 -1.77961
 F 0.43554 1.49255 1.80839
 F 0.37629 1.50114 -1.81193
 H -0.92942 -0.99239 1.47815
 H -0.92552 -0.99461 -1.49186
 H 0.76122 -1.09836 1.62784
 H 0.76497 -1.09676 -1.61203
 H -0.14101 -0.26871 2.77589
 H -0.12173 -0.27124 -2.77484
13
bifur_IRC_Cartesians_noMW_output/new_data/bifur_traj2_Cartesians point 411
C 0.07799 0.74047 1.07651
 C 0.05760 0.74357 -1.07713
 C -0.22430 1.20813 0.00015
 C -0.06858 -0.48158 1.78043
 C -0.06309 -0.48218 -1.77959
 F 0.44232 1.49181 1.80835
 F 0.36955 1.50189 -1.81197
 H -0.92979 -0.99208 1.47651
 H -0.92515 -0.99493 -1.49348
 H 0.76080 -1.09847 1.62950
 H 0.76539 -1.09665 -1.61034
 H -0.14313 -0.26838 2.77588
 H -0.11961 -0.27158 -2.77483
13
bifur_IRC_Cartesians_noMW_output/new_data/bifur_traj2_Cartesians point 412
C 0.08003 0.74027 1.07649
 C 0.05555 0.74377 -1.07715
 C -0.22433 1.20814 0.00012
 C -0.06908 -0.48146 1.78043
 C -0.06259 -0.48231 -1.77957
 F 0.44956 1.49101 1.80831
 F 0.36235 1.50269 -1.81201
 H -0.93019 -0.99175 1.47477
 H -0.92475 -0.99527 -1.49520
 H 0.76035 -1.09858 1.63129
 H 0.76584 -1.09653 -1.60853
 H -0.14539 -0.26803 2.77587
 H -0.11735 -0.27194 -2.77482
13
bifur_IRC_Cartesians_noMW_output/new_data/bifur_traj2_Cartesians point 413
C 0.08197 0.74008 1.07647
 C 0.05360 0.74397 -1.07716
 C -0.22436 1.20815 0.00010
 C -0.06956 -0.48135 1.78044
 C -0.06211 -0.48242 -1.77955
 F 0.45648 1.49025 1.80827
 F 0.35547 1.50346 -1.81205
 H -0.93057 -0.99144 1.47310
 H -0.92437 -0.99559 -1.49685
 H 0.75992 -1.09869 1.63299
 H 0.76627 -1.09642 -1.60680
 H -0.14755 -0.26770 2.77587
 H -0.11519 -0.27229 -2.77482
13
bifur_IRC_Cartesians_noMW_output/new_data/bifur_traj2_Cartesians point 414
C 0.08355 0.73992 1.07645
 C 0.05201 0.74413 -1.07717
 C -0.22438 1.20816 0.00008
 C -0.06996 -0.48125 1.78044
 C -0.06172 -0.48252 -1.77953
 F 0.46209 1.48963 1.80824
 F 0.34988 1.50408 -1.81209
 H -0.93088 -0.99118 1.47175
 H -0.92406 -0.99585 -1.49818
 H 0.75957 -1.09878 1.63437
 H 0.76662 -1.09633 -1.60540
 H -0.14930 -0.26743 2.77586
 H -0.11343 -0.27258 -2.77481
13
bifur_IRC_Cartesians_noMW_output/new_data/bifur_traj2_Cartesians point 415
C 0.08457 0.73982 1.07644
 C 0.05098 0.74424 -1.07718
 C -0.22440 1.20817 0.00007
 C -0.07021 -0.48119 1.78044
 C -0.06147 -0.48258 -1.77952
 F 0.46573 1.48923 1.80822
 F 0.34627 1.50448 -1.81211
 H -0.93108 -0.99102 1.47087
 H -0.92386 -0.99602 -1.49905
 H 0.75935 -1.09884 1.63526
 H 0.76685 -1.09627 -1.60449
 H -0.15044 -0.26725 2.77586
 H -0.11229 -0.27276 -2.77481
13
bifur_IRC_Cartesians_noMW_output/new_data/bifur_traj2_Cartesians point 416
C 0.08502 0.73978 1.07643
 C 0.05053 0.74428 -1.07719
 C -0.22440 1.20817 0.00006
 C -0.07032 -0.48117 1.78044
 C -0.06136 -0.48261 -1.77952
 F 0.46732 1.48906 1.80821
 F 0.34468 1.50465 -1.81212
 H -0.93116 -0.99095 1.47049
 H -0.92378 -0.99610 -1.49943
 H 0.75925 -1.09886 1.63566
 H 0.76695 -1.09624 -1.60409
 H -0.15094 -0.26717 2.77586
 H -0.11180 -0.27284 -2.77480
13
bifur_IRC_Cartesians_noMW_output/new_data/bifur_traj2_Cartesians point 417
C 0.08498 0.73978 1.07643
 C 0.05057 0.74428 -1.07718
 C -0.22440 1.20817 0.00006
 C -0.07031 -0.48117 1.78044
 C -0.06137 -0.48261 -1.77952
 F 0.46718 1.48907 1.80821
 F 0.34482 1.50464 -1.81212
 H -0.93116 -0.99095 1.47052
 H -0.92378 -0.99609 -1.49939
 H 0.75926 -1.09886 1.63562
 H 0.76694 -1.09624 -1.60413
 H -0.15089 -0.26718 2.77586
 H -0.11184 -0.27283 -2.77480
13
bifur_IRC_Cartesians_noMW_output/new_data/bifur_traj2_Cartesians point 418
C 0.08454 0.73982 1.07644
 C 0.05101 0.74423 -1.07718
 C -0.22440 1.20817 0.00007
 C -0.07020 -0.48120 1.78044
 C -0.06148 -0.48258 -1.77952
 F 0.46561 1.48924 1.80822
 F 0.34638 1.50446 -1.81211
 H -0.93107 -0.99102 1.47090
 H -0.92387 -0.99602 -1.49902
 H 0.75936 -1.09884 1.63523
 H 0.76684 -1.09627 -1.60452
 H -0.15040 -0.26726 2.77586
 H -0.11233 -0.27275 -2.77481
13
bifur_IRC_Cartesians_noMW_output/new_data/bifur_traj2_Cartesians point 419
C 0.08454 0.73982 1.07644
 C 0.05101 0.74423 -1.07718
 C -0.22440 1.20817 0.00007
 C -0.07020 -0.48120 1.78044
 C -0.06148 -0.48258 -1.77952
 F 0.46561 1.48924 1.80822
 F 0.34638 1.50446 -1.81211
 H -0.93107 -0.99102 1.47090
 H -0.92387 -0.99602 -1.49902
 H 0.75936 -1.09884 1.63523
 H 0.76684 -1.09627 -1.60452
 H -0.15040 -0.26726 2.77586
 H -0.11233 -0.27275 -2.77481
13
bifur_IRC_Cartesians_noMW_output/new_data/bifur_traj2_Cartesians point 420
C 0.08272 0.74000 1.07646
 C 0.05284 0.74405 -1.07717
 C -0.22437 1.20816 0.00009
 C -0.06975 -0.48130 1.78044
 C -0.06192 -0.48247 -1.77954
 F 0.45914 1.48996 1.80826
 F 0.35282 1.50375 -1.81207
 H -0.93072 -0.99132 1.47246
 H -0.92422 -0.99571 -1.49748
 H 0.75976 -1.09873 1.63364
 H 0.76644 -1.09637 -1.60614
 H -0.14838 -0.26757 2.77587
 H -0.11435 -0.27243 -2.77481
13
bifur_IRC_Cartesians_noMW_output/new_data/bifur_traj2_Cartesians point 421
C 0.08147 0.74012 1.07647
 C 0.05410 0.74392 -1.07716
 C -0.22435 1.20815 0.00011
 C -0.06944 -0.48138 1.78043
 C -0.06223 -0.48239 -1.77955
 F 0.45470 1.49044 1.80828
 F 0.35724 1.50326 -1.81204
 H -0.93047 -0.99152 1.47353
 H -0.92447 -0.99551 -1.49642
 H 0.76003 -1.09866 1.63255
 H 0.76616 -1.09645 -1.60725
 H -0.14699 -0.26778 2.77587
 H -0.11574 -0.27220 -2.77482
13
bifur_IRC_Cartesians_noMW_output/new_data/bifur_traj2_Cartesians point 422
C 0.08013 0.74026 1.07649
 C 0.05545 0.74378 -1.07715
 C -0.22433 1.20814 0.00012
 C -0.06911 -0.48146 1.78043
 C -0.06257 -0.48231 -1.77957
 F 0.44990 1.49097 1.80831
 F 0.36201 1.50273 -1.81202
 H -0.93021 -0.99174 1.47469
 H -0.92473 -0.99528 -1.49528
 H 0.76033 -1.09859 1.63137
 H 0.76586 -1.09653 -1.60844
 H -0.14550 -0.26802 2.77587
 H -0.11724 -0.27196 -2.77482
13
bifur_IRC_Cartesians_noMW_output/new_data/bifur_traj2_Cartesians point 423
C 0.07879 0.74039 1.07650
 C 0.05679 0.74365 -1.07714
 C -0.22431 1.20813 0.00014
 C -0.06878 -0.48154 1.78043
 C -0.06289 -0.48223 -1.77958
 F 0.44516 1.49149 1.80834
 F 0.36673 1.50220 -1.81199
 H -0.92995 -0.99196 1.47583
 H -0.92499 -0.99506 -1.49415
 H 0.76062 -1.09851 1.63020
 H 0.76557 -1.09660 -1.60963
 H -0.14402 -0.26825 2.77588
 H -0.11873 -0.27172 -2.77483
13
bifur_IRC_Cartesians_noMW_output/new_data/bifur_traj2_Cartesians point 424
C 0.07757 0.74051 1.07652
 C 0.05803 0.74352 -1.07713
 C -0.22429 1.20812 0.00016
 C -0.06847 -0.48161 1.78043
 C -0.06320 -0.48216 -1.77959
 F 0.44080 1.49197 1.80836
 F 0.37106 1.50172 -1.81196
 H -0.92971 -0.99215 1.47688
 H -0.92523 -0.99486 -1.49311
 H 0.76089 -1.09844 1.62913
 H 0.76530 -1.09668 -1.61072
 H -0.14265 -0.26846 2.77588
 H -0.12009 -0.27150 -2.77483
13
bifur_IRC_Cartesians_noMW_output/new_data/bifur_traj2_Cartesians point 425
C 0.07653 0.74061 1.07653
 C 0.05907 0.74342 -1.07712
 C -0.22428 1.20812 0.00017
 C -0.06822 -0.48167 1.78043
 C -0.06345 -0.48209 -1.77961
 F 0.43710 1.49238 1.80838
 F 0.37474 1.50131 -1.81194
 H -0.92951 -0.99232 1.47777
 H -0.92543 -0.99468 -1.49223
 H 0.76112 -1.09838 1.62822
 H 0.76507 -1.09674 -1.61164
 H -0.14150 -0.26864 2.77588
 H -0.12125 -0.27131 -2.77484
13
bifur_IRC_Cartesians_noMW_output/new_data/bifur_traj2_Cartesians point 426
C 0.07575 0.74069 1.07654
 C 0.05986 0.74334 -1.07712
 C -0.22426 1.20811 0.00018
 C -0.06802 -0.48172 1.78042
 C -0.06365 -0.48204 -1.77961
 F 0.43432 1.49269 1.80840
 F 0.37751 1.50101 -1.81193
 H -0.92935 -0.99245 1.47844
 H -0.92559 -0.99455 -1.49157
 H 0.76129 -1.09834 1.62754
 H 0.76489 -1.09678 -1.61233
 H -0.14063 -0.26877 2.77589
 H -0.12212 -0.27117 -2.77484
13
bifur_IRC_Cartesians_noMW_output/new_data/bifur_traj2_Cartesians point 427
C 0.07528 0.74073 1.07654
 C 0.06032 0.74329 -1.07711
 C -0.22426 1.20811 0.00018
 C -0.06791 -0.48174 1.78042
 C -0.06376 -0.48202 -1.77962
 F 0.43267 1.49287 1.80841
 F 0.37915 1.50082 -1.81192
 H -0.92926 -0.99252 1.47884
 H -0.92568 -0.99448 -1.49118
 H 0.76139 -1.09831 1.62713
 H 0.76479 -1.09681 -1.61275
 H -0.14011 -0.26885 2.77589
 H -0.12263 -0.27109 -2.77484
13
bifur_IRC_Cartesians_noMW_output/new_data/bifur_traj2_Cartesians point 428
C 0.07516 0.74075 1.07654
 C 0.06044 0.74328 -1.07711
 C -0.22425 1.20811 0.00019
 C -0.06788 -0.48175 1.78042
 C -0.06379 -0.48201 -1.77962
 F 0.43224 1.49291 1.80841
 F 0.37958 1.50078 -1.81191
 H -0.92924 -0.99254 1.47894
 H -0.92570 -0.99446 -1.49108
 H 0.76142 -1.09831 1.62702
 H 0.76476 -1.09682 -1.61285
 H -0.13998 -0.26887 2.77589
 H -0.12277 -0.27107 -2.77484
13
bifur_IRC_Cartesians_noMW_output/new_data/bifur_traj2_Cartesians point 429
C 0.07534 0.74073 1.07654
 C 0.06026 0.74330 -1.07711
 C -0.22426 1.20811 0.00018
 C -0.06792 -0.48174 1.78042
 C -0.06375 -0.48202 -1.77962
 F 0.43288 1.49284 1.80841
 F 0.37895 1.50085 -1.81192
 H -0.92927 -0.99251 1.47879
 H -0.92567 -0.99449 -1.49123
 H 0.76138 -1.09832 1.62718
 H 0.76480 -1.09681 -1.61269
 H -0.14018 -0.26884 2.77589
 H -0.12257 -0.27110 -2.77484
13
bifur_IRC_Cartesians_noMW_output/new_data/bifur_traj2_Cartesians point 430
C 0.07534 0.74073 1.07654
 C 0.06026 0.74330 -1.07711
 C -0.22426 1.20811 0.00018
 C -0.06792 -0.48174 1.78042
 C -0.06375 -0.48202 -1.77962
 F 0.43288 1.49284 1.80841
 F 0.37894 1.50085 -1.81192
 H -0.92927 -0.99251 1.47879
 H -0.92567 -0.99449 -1.49123
 H 0.76138 -1.09832 1.62718
 H 0.76480 -1.09681 -1.61269
 H -0.14018 -0.26884 2.77589
 H -0.12257 -0.27110 -2.77484
13
bifur_IRC_Cartesians_noMW_output/new_data/bifur_traj2_Cartesians point 431
C 0.07594 0.74067 1.07654
 C 0.05966 0.74336 -1.07712
 C -0.22427 1.20811 0.00018
 C -0.06807 -0.48170 1.78043
 C -0.06360 -0.48206 -1.77961
 F 0.43502 1.49261 1.80839
 F 0.37681 1.50108 -1.81193
 H -0.92939 -0.99242 1.47827
 H -0.92555 -0.99459 -1.49174
 H 0.76125 -1.09835 1.62771
 H 0.76494 -1.09677 -1.61216
 H -0.14085 -0.26874 2.77589
 H -0.12190 -0.27121 -2.77484
13
bifur_IRC_Cartesians_noMW_output/new_data/bifur_traj2_Cartesians point 432
C 0.07592 0.74067 1.07654
 C 0.05969 0.74335 -1.07712
 C -0.22427 1.20811 0.00018
 C -0.06806 -0.48171 1.78043
 C -0.06360 -0.48205 -1.77961
 F 0.43492 1.49262 1.80839
 F 0.37691 1.50107 -1.81193
 H -0.92939 -0.99242 1.47829
 H -0.92555 -0.99458 -1.49172
 H 0.76126 -1.09835 1.62768
 H 0.76493 -1.09677 -1.61218
 H -0.14082 -0.26874 2.77589
 H -0.12193 -0.27121 -2.77484
13
bifur_IRC_Cartesians_noMW_output/new_data/bifur_traj2_Cartesians point 433
C 0.07547 0.74072 1.07654
 C 0.06014 0.74331 -1.07711
 C -0.22426 1.20811 0.00018
 C -0.06795 -0.48173 1.78042
 C -0.06371 -0.48203 -1.77962
 F 0.43333 1.49279 1.80840
 F 0.37850 1.50090 -1.81192
 H -0.92930 -0.99249 1.47868
 H -0.92564 -0.99451 -1.49133
 H 0.76135 -1.09832 1.62729
 H 0.76483 -1.09680 -1.61258
 H -0.14032 -0.26882 2.77589
 H -0.12243 -0.27112 -2.77484
13
bifur_IRC_Cartesians_noMW_output/new_data/bifur_traj2_Cartesians point 434
C 0.07459 0.74080 1.07655
 C 0.06102 0.74322 -1.07711
 C -0.22425 1.20811 0.00019
 C -0.06774 -0.48178 1.78042
 C -0.06393 -0.48197 -1.77963
 F 0.43021 1.49314 1.80842
 F 0.38160 1.50055 -1.81190
 H -0.92913 -0.99264 1.47943
 H -0.92581 -0.99436 -1.49059
 H 0.76155 -1.09827 1.62653
 H 0.76464 -1.09685 -1.61336
 H -0.13935 -0.26897 2.77589
 H -0.12340 -0.27097 -2.77485
13
bifur_IRC_Cartesians_noMW_output/new_data/bifur_traj2_Cartesians point 435
C 0.07335 0.74092 1.07657
 C 0.06226 0.74309 -1.07710
 C -0.22423 1.20810 0.00021
 C -0.06743 -0.48186 1.78042
 C -0.06424 -0.48190 -1.77964
 F 0.42580 1.49362 1.80845
 F 0.38598 1.50007 -1.81188
 H -0.92889 -0.99284 1.48049
 H -0.92606 -0.99416 -1.48954
 H 0.76182 -1.09820 1.62544
 H 0.76436 -1.09692 -1.61446
 H -0.13797 -0.26918 2.77589
 H -0.12478 -0.27074 -2.77485
13
bifur_IRC_Cartesians_noMW_output/new_data/bifur_traj2_Cartesians point 436
C 0.07183 0.74107 1.07658
 C 0.06379 0.74294 -1.07709
 C -0.22420 1.20809 0.00023
 C -0.06705 -0.48195 1.78042
 C -0.06461 -0.48181 -1.77966
 F 0.42039 1.49422 1.80848
 F 0.39137 1.49947 -1.81185
 H -0.92859 -0.99308 1.48180
 H -0.92635 -0.99390 -1.48825
 H 0.76215 -1.09812 1.62411
 H 0.76402 -1.09701 -1.61581
 H -0.13628 -0.26945 2.77590
 H -0.12647 -0.27047 -2.77486
13
bifur_IRC_Cartesians_noMW_output/new_data/bifur_traj2_Cartesians point 437
C 0.07011 0.74124 1.07660
 C 0.06553 0.74276 -1.07707
 C -0.22418 1.20808 0.00025
 C -0.06662 -0.48205 1.78042
 C -0.06504 -0.48170 -1.77967
 F 0.41425 1.49489 1.80851
 F 0.39748 1.49879 -1.81181
 H -0.92825 -0.99336 1.48328
 H -0.92669 -0.99362 -1.48679
 H 0.76253 -1.09802 1.62260
 H 0.76364 -1.09711 -1.61735
 H -0.13436 -0.26974 2.77590
 H -0.12839 -0.27016 -2.77486
13
bifur_IRC_Cartesians_noMW_output/new_data/bifur_traj2_Cartesians point 438
C 0.06827 0.74143 1.07662
 C 0.06738 0.74257 -1.07706
 C -0.22415 1.20807 0.00027
 C -0.06617 -0.48216 1.78041
 C -0.06549 -0.48159 -1.77969
 F 0.40771 1.49561 1.80855
 F 0.40399 1.49807 -1.81177
 H -0.92789 -0.99366 1.48485
 H -0.92705 -0.99331 -1.48523
 H 0.76294 -1.09792 1.62099
 H 0.76323 -1.09722 -1.61898
 H -0.13232 -0.27006 2.77591
 H -0.13044 -0.26983 -2.77487
13
bifur_IRC_Cartesians_noMW_output/new_data/bifur_traj2_Cartesians point 439
C 0.06642 0.74161 1.07665
 C 0.06923 0.74239 -1.07705
 C -0.22412 1.20806 0.00030
 C -0.06571 -0.48227 1.78041
 C -0.06595 -0.48148 -1.77971
 F 0.40114 1.49633 1.80859
 F 0.41051 1.49734 -1.81174
 H -0.92753 -0.99396 1.48643
 H -0.92741 -0.99300 -1.48367
 H 0.76334 -1.09781 1.61937
 H 0.76282 -1.09733 -1.62062
 H -0.13027 -0.27038 2.77592
 H -0.13249 -0.26950 -2.77488
13
bifur_IRC_Cartesians_noMW_output/new_data/bifur_traj2_Cartesians point 440
C 0.06470 0.74178 1.07667
 C 0.07097 0.74221 -1.07703
 C -0.22410 1.20805 0.00032
 C -0.06528 -0.48237 1.78041
 C -0.06637 -0.48137 -1.77973
 F 0.39500 1.49701 1.80862
 F 0.41663 1.49666 -1.81170
 H -0.92719 -0.99424 1.48791
 H -0.92775 -0.99272 -1.48221
 H 0.76372 -1.09771 1.61786
 H 0.76244 -1.09743 -1.62215
 H -0.12835 -0.27068 2.77592
 H -0.13441 -0.26919 -2.77488
13
bifur_IRC_Cartesians_noMW_output/new_data/bifur_traj2_Cartesians point 441
C 0.06470 0.74178 1.07667
 C 0.07097 0.74221 -1.07703
 C -0.22410 1.20805 0.00032
 C -0.06528 -0.48237 1.78041
 C -0.06637 -0.48137 -1.77973
 F 0.39500 1.49701 1.80862
 F 0.41663 1.49666 -1.81170
 H -0.92719 -0.99424 1.48791
 H -0.92775 -0.99272 -1.48221
 H 0.76372 -1.09771 1.61786
 H 0.76244 -1.09743 -1.62215
 H -0.12835 -0.27068 2.77592
 H -0.13441 -0.26919 -2.77488
13
bifur_IRC_Cartesians_noMW_output/new_data/bifur_traj2_Cartesians point 442
C 0.06201 0.74204 1.07670
 C 0.07367 0.74193 -1.07701
 C -0.22406 1.20803 0.00035
 C -0.06462 -0.48253 1.78040
 C -0.06704 -0.48121 -1.77976
 F 0.38543 1.49806 1.80868
 F 0.42614 1.49561 -1.81165
 H -0.92667 -0.99468 1.49022
 H -0.92827 -0.99227 -1.47993
 H 0.76432 -1.09756 1.61551
 H 0.76185 -1.09758 -1.62454
 H -0.12536 -0.27114 2.77593
 H -0.13740 -0.26871 -2.77490
13
bifur_IRC_Cartesians_noMW_output/new_data/bifur_traj2_Cartesians point 443
C 0.06116 0.74212 1.07671
 C 0.07452 0.74185 -1.07701
 C -0.22404 1.20802 0.00037
 C -0.06441 -0.48258 1.78040
 C -0.06724 -0.48115 -1.77977
 F 0.38242 1.49839 1.80870
 F 0.42914 1.49527 -1.81163
 H -0.92650 -0.99481 1.49094
 H -0.92844 -0.99213 -1.47921
 H 0.76450 -1.09751 1.61477
 H 0.76166 -1.09763 -1.62530
 H -0.12442 -0.27129 2.77593
 H -0.13835 -0.26855 -2.77490
13
bifur_IRC_Cartesians_noMW_output/new_data/bifur_traj2_Cartesians point 444
C 0.06067 0.74217 1.07671
 C 0.07502 0.74180 -1.07700
 C -0.22404 1.20802 0.00037
 C -0.06429 -0.48261 1.78040
 C -0.06737 -0.48112 -1.77977
 F 0.38067 1.49858 1.80871
 F 0.43088 1.49508 -1.81162
 H -0.92641 -0.99489 1.49136
 H -0.92853 -0.99205 -1.47880
 H 0.76461 -1.09748 1.61434
 H 0.76155 -1.09766 -1.62573
 H -0.12388 -0.27137 2.77593
 H -0.13889 -0.26847 -2.77490
13
bifur_IRC_Cartesians_noMW_output/new_data/bifur_traj2_Cartesians point 445
C 0.06053 0.74219 1.07671
 C 0.07516 0.74178 -1.07700
 C -0.22403 1.20802 0.00037
 C -0.06425 -0.48262 1.78040
 C -0.06740 -0.48112 -1.77978
 F 0.38017 1.49864 1.80871
 F 0.43137 1.49503 -1.81162
 H -0.92638 -0.99491 1.49148
 H -0.92856 -0.99202 -1.47868
 H 0.76464 -1.09748 1.61422
 H 0.76152 -1.09767 -1.62586
 H -0.12372 -0.27140 2.77593
 H -0.13905 -0.26844 -2.77490
13
bifur_IRC_Cartesians_noMW_output/new_data/bifur_traj2_Cartesians point 446
C 0.06072 0.74217 1.07671
 C 0.07497 0.74180 -1.07700
 C -0.22404 1.20802 0.00037
 C -0.06430 -0.48261 1.78040
 C -0.06735 -0.48113 -1.77977
 F 0.38085 1.49857 1.80870
 F 0.43071 1.49510 -1.81162
 H -0.92642 -0.99488 1.49132
 H -0.92852 -0.99205 -1.47884
 H 0.76460 -1.09749 1.61438
 H 0.76156 -1.09766 -1.62569
 H -0.12393 -0.27136 2.77593
 H -0.13884 -0.26847 -2.77490
13
bifur_IRC_Cartesians_noMW_output/new_data/bifur_traj2_Cartesians point 447
C 0.06119 0.74212 1.07671
 C 0.07450 0.74185 -1.07701
 C -0.22404 1.20802 0.00036
 C -0.06442 -0.48258 1.78040
 C -0.06724 -0.48116 -1.77977
 F 0.38251 1.49838 1.80870
 F 0.42905 1.49528 -1.81163
 H -0.92651 -0.99481 1.49092
 H -0.92843 -0.99213 -1.47924
 H 0.76450 -1.09751 1.61479
 H 0.76166 -1.09763 -1.62527
 H -0.12445 -0.27128 2.77593
 H -0.13832 -0.26856 -2.77490
13
bifur_IRC_Cartesians_noMW_output/new_data/bifur_traj2_Cartesians point 448
C 0.06184 0.74206 1.07670
 C 0.07384 0.74192 -1.07701
 C -0.22405 1.20803 0.00036
 C -0.06458 -0.48254 1.78040
 C -0.06708 -0.48120 -1.77976
 F 0.38482 1.49813 1.80868
 F 0.42675 1.49554 -1.81164
 H -0.92664 -0.99470 1.49036
 H -0.92831 -0.99224 -1.47979
 H 0.76435 -1.09755 1.61536
 H 0.76181 -1.09759 -1.62470
 H -0.12517 -0.27117 2.77593
 H -0.13759 -0.26868 -2.77490
13
bifur_IRC_Cartesians_noMW_output/new_data/bifur_traj2_Cartesians point 449
C 0.06250 0.74199 1.07669
 C 0.07317 0.74199 -1.07702
 C -0.22406 1.20803 0.00035
 C -0.06474 -0.48250 1.78040
 C -0.06691 -0.48124 -1.77975
 F 0.38719 1.49787 1.80867
 F 0.42439 1.49580 -1.81166
 H -0.92677 -0.99460 1.48979
 H -0.92818 -0.99235 -1.48035
 H 0.76421 -1.09759 1.61594
 H 0.76196 -1.09756 -1.62410
 H -0.12591 -0.27106 2.77593
 H -0.13685 -0.26880 -2.77489
13
bifur_IRC_Cartesians_noMW_output/new_data/bifur_traj2_Cartesians point 450
C 0.06296 0.74195 1.07669
 C 0.07272 0.74203 -1.07702
 C -0.22407 1.20803 0.00034
 C -0.06485 -0.48247 1.78040
 C -0.06680 -0.48126 -1.77975
 F 0.38881 1.49769 1.80866
 F 0.42278 1.49598 -1.81166
 H -0.92686 -0.99452 1.48940
 H -0.92809 -0.99243 -1.48074
 H 0.76411 -1.09761 1.61634
 H 0.76206 -1.09753 -1.62370
 H -0.12642 -0.27098 2.77593
 H -0.13635 -0.26888 -2.77489
13
bifur_IRC_Cartesians_noMW_output/new_data/bifur_traj2_Cartesians point 451
C 0.06301 0.74194 1.07669
 C 0.07267 0.74204 -1.07702
 C -0.22407 1.20803 0.00034
 C -0.06487 -0.48247 1.78040
 C -0.06679 -0.48127 -1.77975
 F 0.38899 1.49767 1.80866
 F 0.42260 1.49600 -1.81167
 H -0.92687 -0.99451 1.48936
 H -0.92808 -0.99243 -1.48078
 H 0.76410 -1.09762 1.61638
 H 0.76207 -1.09753 -1.62365
 H -0.12647 -0.27097 2.77593
 H -0.13629 -0.26889 -2.77489
13
bifur_IRC_Cartesians_noMW_output/new_data/bifur_traj2_Cartesians point 452
C 0.06301 0.74194 1.07669
 C 0.07267 0.74204 -1.07702
 C -0.22407 1.20803 0.00034
 C -0.06487 -0.48247 1.78040
 C -0.06679 -0.48127 -1.77975
 F 0.38899 1.49767 1.80866
 F 0.42261 1.49600 -1.81167
 H -0.92687 -0.99451 1.48936
 H -0.92808 -0.99243 -1.48078
 H 0.76410 -1.09762 1.61638
 H 0.76207 -1.09753 -1.62366
 H -0.12647 -0.27097 2.77593
 H -0.13629 -0.26889 -2.77489
13
bifur_IRC_Cartesians_noMW_output/new_data/bifur_traj2_Cartesians point 453
C 0.06185 0.74206 1.07670
 C 0.07383 0.74192 -1.07701
 C -0.22405 1.20803 0.00036
 C -0.06458 -0.48254 1.78040
 C -0.06708 -0.48120 -1.77976
 F 0.38486 1.49812 1.80868
 F 0.42672 1.49554 -1.81164
 H -0.92664 -0.99470 1.49036
 H -0.92830 -0.99224 -1.47979
 H 0.76435 -1.09755 1.61537
 H 0.76181 -1.09759 -1.62469
 H -0.12518 -0.27117 2.77593
 H -0.13758 -0.26868 -2.77490
13
bifur_IRC_Cartesians_noMW_output/new_data/bifur_traj2_Cartesians point 454
C 0.06086 0.74215 1.07671
 C 0.07482 0.74182 -1.07700
 C -0.22404 1.20802 0.00037
 C -0.06434 -0.48260 1.78040
 C -0.06732 -0.48114 -1.77977
 F 0.38136 1.49851 1.80870
 F 0.43019 1.49516 -1.81162
 H -0.92645 -0.99486 1.49120
 H -0.92850 -0.99208 -1.47896
 H 0.76457 -1.09750 1.61451
 H 0.76159 -1.09765 -1.62556
 H -0.12409 -0.27134 2.77593
 H -0.13868 -0.26850 -2.77490
13
bifur_IRC_Cartesians_noMW_output/new_data/bifur_traj2_Cartesians point 455
C 0.05979 0.74226 1.07672
 C 0.07591 0.74171 -1.07700
 C -0.22402 1.20801 0.00038
 C -0.06407 -0.48266 1.78040
 C -0.06758 -0.48107 -1.77978
 F 0.37753 1.49893 1.80872
 F 0.43401 1.49473 -1.81160
 H -0.92624 -0.99504 1.49212
 H -0.92871 -0.99190 -1.47805
 H 0.76481 -1.09743 1.61356
 H 0.76135 -1.09771 -1.62652
 H -0.12289 -0.27152 2.77594
 H -0.13988 -0.26831 -2.77490
13
bifur_IRC_Cartesians_noMW_output/new_data/bifur_traj2_Cartesians point 456
C 0.05873 0.74236 1.07673
 C 0.07697 0.74160 -1.07699
 C -0.22401 1.20801 0.00040
 C -0.06381 -0.48272 1.78040
 C -0.06784 -0.48101 -1.77979
 F 0.37376 1.49934 1.80875
 F 0.43776 1.49432 -1.81158
 H -0.92603 -0.99521 1.49303
 H -0.92891 -0.99172 -1.47715
 H 0.76504 -1.09737 1.61264
 H 0.76112 -1.09778 -1.62746
 H -0.12172 -0.27171 2.77594
 H -0.14105 -0.26812 -2.77491
13
bifur_IRC_Cartesians_noMW_output/new_data/bifur_traj2_Cartesians point 457
C 0.05780 0.74246 1.07675
 C 0.07790 0.74151 -1.07698
 C -0.22399 1.20800 0.00041
 C -0.06358 -0.48278 1.78040
 C -0.06807 -0.48095 -1.77980
 F 0.37046 1.49971 1.80876
 F 0.44104 1.49395 -1.81156
 H -0.92585 -0.99536 1.49383
 H -0.92909 -0.99157 -1.47637
 H 0.76524 -1.09732 1.61182
 H 0.76091 -1.09783 -1.62828
 H -0.12069 -0.27187 2.77594
 H -0.14209 -0.26795 -2.77491
13
bifur_IRC_Cartesians_noMW_output/new_data/bifur_traj2_Cartesians point 458
C 0.05711 0.74252 1.07675
 C 0.07859 0.74144 -1.07698
 C -0.22398 1.20800 0.00042
 C -0.06341 -0.48282 1.78040
 C -0.06824 -0.48091 -1.77981
 F 0.36801 1.49998 1.80878
 F 0.44347 1.49368 -1.81155
 H -0.92571 -0.99547 1.49441
 H -0.92923 -0.99145 -1.47578
 H 0.76539 -1.09728 1.61122
 H 0.76076 -1.09787 -1.62889
 H -0.11992 -0.27199 2.77594
 H -0.14285 -0.26783 -2.77492
13
bifur_IRC_Cartesians_noMW_output/new_data/bifur_traj2_Cartesians point 459
C 0.05676 0.74256 1.07676
 C 0.07895 0.74140 -1.07697
 C -0.22398 1.20800 0.00042
 C -0.06332 -0.48284 1.78039
 C -0.06833 -0.48089 -1.77982
 F 0.36677 1.50011 1.80879
 F 0.44471 1.49354 -1.81154
 H -0.92565 -0.99553 1.49471
 H -0.92930 -0.99140 -1.47549
 H 0.76547 -1.09726 1.61092
 H 0.76068 -1.09789 -1.62920
 H -0.11953 -0.27205 2.77595
 H -0.14324 -0.26776 -2.77492
13
bifur_IRC_Cartesians_noMW_output/new_data/bifur_traj2_Cartesians point 460
C 0.05681 0.74255 1.07676
 C 0.07890 0.74140 -1.07697
 C -0.22398 1.20800 0.00042
 C -0.06333 -0.48284 1.78039
 C -0.06832 -0.48089 -1.77982
 F 0.36694 1.50009 1.80878
 F 0.44454 1.49356 -1.81154
 H -0.92566 -0.99552 1.49467
 H -0.92929 -0.99140 -1.47553
 H 0.76546 -1.09727 1.61096
 H 0.76069 -1.09789 -1.62916
 H -0.11959 -0.27204 2.77595
 H -0.14318 -0.26777 -2.77492
13
bifur_IRC_Cartesians_noMW_output/new_data/bifur_traj2_Cartesians point 461
C 0.05729 0.74251 1.07675
 C 0.07841 0.74145 -1.07698
 C -0.22399 1.20800 0.00041
 C -0.06345 -0.48281 1.78040
 C -0.06820 -0.48092 -1.77981
 F 0.36865 1.49991 1.80877
 F 0.44284 1.49375 -1.81155
 H -0.92575 -0.99544 1.49426
 H -0.92919 -0.99148 -1.47593
 H 0.76535 -1.09729 1.61138
 H 0.76080 -1.09786 -1.62874
 H -0.12012 -0.27196 2.77594
 H -0.14265 -0.26786 -2.77491
13
bifur_IRC_Cartesians_noMW_output/new_data/bifur_traj2_Cartesians point 462
C 0.05821 0.74242 1.07674
 C 0.07749 0.74155 -1.07698
 C -0.22400 1.20801 0.00040
 C -0.06368 -0.48275 1.78040
 C -0.06797 -0.48097 -1.77980
 F 0.37192 1.49955 1.80876
 F 0.43959 1.49411 -1.81157
 H -0.92593 -0.99529 1.49347
 H -0.92901 -0.99164 -1.47671
 H 0.76515 -1.09735 1.61218
 H 0.76100 -1.09781 -1.62792
 H -0.12114 -0.27180 2.77594
 H -0.14163 -0.26802 -2.77491
13
bifur_IRC_Cartesians_noMW_output/new_data/bifur_traj2_Cartesians point 463
C 0.05821 0.74242 1.07674
 C 0.07749 0.74155 -1.07698
 C -0.22400 1.20801 0.00040
 C -0.06368 -0.48275 1.78040
 C -0.06797 -0.48097 -1.77980
 F 0.37192 1.49955 1.80876
 F 0.43959 1.49411 -1.81157
 H -0.92593 -0.99529 1.49347
 H -0.92901 -0.99164 -1.47671
 H 0.76515 -1.09735 1.61218
 H 0.76100 -1.09781 -1.62792
 H -0.12114 -0.27180 2.77594
 H -0.14163 -0.26802 -2.77491
13
bifur_IRC_Cartesians_noMW_output/new_data/bifur_traj2_Cartesians point 464
C 0.06142 0.74210 1.07670
 C 0.07426 0.74188 -1.07701
 C -0.22405 1.20803 0.00036
 C -0.06447 -0.48256 1.78040
 C -0.06718 -0.48117 -1.77977
 F 0.38335 1.49829 1.80869
 F 0.42821 1.49538 -1.81163
 H -0.92656 -0.99477 1.49072
 H -0.92839 -0.99217 -1.47944
 H 0.76444 -1.09753 1.61500
 H 0.76172 -1.09762 -1.62506
 H -0.12471 -0.27124 2.77593
 H -0.13805 -0.26860 -2.77490
13
bifur_IRC_Cartesians_noMW_output/new_data/bifur_traj2_Cartesians point 465
C 0.06372 0.74187 1.07668
 C 0.07195 0.74211 -1.07703
 C -0.22408 1.20804 0.00033
 C -0.06504 -0.48243 1.78041
 C -0.06661 -0.48131 -1.77974
 F 0.39154 1.49739 1.80864
 F 0.42007 1.49628 -1.81168
 H -0.92701 -0.99440 1.48875
 H -0.92794 -0.99255 -1.48139
 H 0.76394 -1.09766 1.61701
 H 0.76223 -1.09748 -1.62302
 H -0.12727 -0.27085 2.77592
 H -0.13549 -0.26901 -2.77489
13
bifur_IRC_Cartesians_noMW_output/new_data/bifur_traj2_Cartesians point 466
C 0.06645 0.74160 1.07665
 C 0.06920 0.74239 -1.07705
 C -0.22412 1.20806 0.00030
 C -0.06572 -0.48227 1.78041
 C -0.06594 -0.48148 -1.77971
 F 0.40125 1.49632 1.80859
 F 0.41041 1.49735 -1.81174
 H -0.92754 -0.99396 1.48641
 H -0.92740 -0.99301 -1.48370
 H 0.76334 -1.09781 1.61940
 H 0.76283 -1.09733 -1.62059
 H -0.13030 -0.27037 2.77592
 H -0.13246 -0.26950 -2.77488
13
bifur_IRC_Cartesians_noMW_output/new_data/bifur_traj2_Cartesians point 467
C 0.06954 0.74130 1.07661
 C 0.06609 0.74270 -1.07707
 C -0.22417 1.20808 0.00026
 C -0.06649 -0.48208 1.78042
 C -0.06518 -0.48167 -1.77968
 F 0.41225 1.49511 1.80852
 F 0.39946 1.49857 -1.81180
 H -0.92814 -0.99345 1.48376
 H -0.92680 -0.99352 -1.48632
 H 0.76266 -1.09799 1.62211
 H 0.76352 -1.09714 -1.61785
 H -0.13374 -0.26984 2.77591
 H -0.12902 -0.27006 -2.77487
13
bifur_IRC_Cartesians_noMW_output/new_data/bifur_traj2_Cartesians point 468
C 0.07288 0.74097 1.07657
 C 0.06274 0.74304 -1.07709
 C -0.22422 1.20810 0.00022
 C -0.06731 -0.48189 1.78042
 C -0.06435 -0.48187 -1.77964
 F 0.42412 1.49381 1.80846
 F 0.38766 1.49988 -1.81187
 H -0.92879 -0.99291 1.48090
 H -0.92615 -0.99408 -1.48914
 H 0.76192 -1.09818 1.62503
 H 0.76426 -1.09695 -1.61488
 H -0.13744 -0.26927 2.77590
 H -0.12531 -0.27066 -2.77485
13
bifur_IRC_Cartesians_noMW_output/new_data/bifur_traj2_Cartesians point 469
C 0.07626 0.74064 1.07653
 C 0.05935 0.74339 -1.07712
 C -0.22427 1.20812 0.00017
 C -0.06815 -0.48169 1.78043
 C -0.06352 -0.48208 -1.77961
 F 0.43613 1.49249 1.80839
 F 0.37571 1.50121 -1.81194
 H -0.92945 -0.99237 1.47800
 H -0.92549 -0.99464 -1.49200
 H 0.76118 -1.09837 1.62798
 H 0.76500 -1.09675 -1.61188
 H -0.14120 -0.26868 2.77589
 H -0.12155 -0.27127 -2.77484
13
bifur_IRC_Cartesians_noMW_output/new_data/bifur_traj2_Cartesians point 470
C 0.07938 0.74033 1.07650
 C 0.05621 0.74371 -1.07714
 C -0.22432 1.20814 0.00013
 C -0.06892 -0.48150 1.78043
 C -0.06275 -0.48227 -1.77958
 F 0.44723 1.49127 1.80832
 F 0.36467 1.50243 -1.81200
 H -0.93006 -0.99186 1.47533
 H -0.92488 -0.99516 -1.49465
 H 0.76049 -1.09854 1.63071
 H 0.76570 -1.09657 -1.60911
 H -0.14466 -0.26815 2.77588
 H -0.11808 -0.27183 -2.77483
13
bifur_IRC_Cartesians_noMW_output/new_data/bifur_traj2_Cartesians point 471
C 0.08196 0.74008 1.07647
 C 0.05361 0.74397 -1.07716
 C -0.22436 1.20815 0.00010
 C -0.06956 -0.48135 1.78043
 C -0.06211 -0.48242 -1.77955
 F 0.45642 1.49026 1.80827
 F 0.35553 1.50345 -1.81205
 H -0.93057 -0.99144 1.47312
 H -0.92437 -0.99559 -1.49683
 H 0.75993 -1.09869 1.63297
 H 0.76627 -1.09642 -1.60682
 H -0.14753 -0.26770 2.77587
 H -0.11521 -0.27229 -2.77482
13
bifur_IRC_Cartesians_noMW_output/new_data/bifur_traj2_Cartesians point 472
C 0.08392 0.73988 1.07644
 C 0.05164 0.74417 -1.07718
 C -0.22439 1.20816 0.00007
 C -0.07005 -0.48123 1.78044
 C -0.06163 -0.48254 -1.77953
 F 0.46340 1.48949 1.80823
 F 0.34858 1.50422 -1.81209
 H -0.93095 -0.99112 1.47143
 H -0.92399 -0.99591 -1.49849
 H 0.75949 -1.09880 1.63469
 H 0.76670 -1.09631 -1.60507
 H -0.14971 -0.26736 2.77586
 H -0.11302 -0.27264 -2.77481
13
bifur_IRC_Cartesians_noMW_output/new_data/bifur_traj2_Cartesians point 473
C 0.08540 0.73974 1.07643
 C 0.05015 0.74432 -1.07719
 C -0.22441 1.20817 0.00006
 C -0.07041 -0.48114 1.78044
 C -0.06126 -0.48263 -1.77951
 F 0.46867 1.48891 1.80820
 F 0.34334 1.50480 -1.81212
 H -0.93124 -0.99088 1.47016
 H -0.92370 -0.99616 -1.49975
 H 0.75917 -1.09888 1.63599
 H 0.76703 -1.09622 -1.60376
 H -0.15136 -0.26711 2.77586
 H -0.11137 -0.27291 -2.77480
13
bifur_IRC_Cartesians_noMW_output/new_data/bifur_traj2_Cartesians point 474
C 0.08540 0.73974 1.07643
 C 0.05015 0.74432 -1.07719
 C -0.22441 1.20817 0.00006
 C -0.07041 -0.48114 1.78044
 C -0.06126 -0.48263 -1.77951
 F 0.46868 1.48891 1.80820
 F 0.34333 1.50480 -1.81212
 H -0.93124 -0.99088 1.47016
 H -0.92370 -0.99616 -1.49975
 H 0.75917 -1.09888 1.63599
 H 0.76703 -1.09622 -1.60376
 H -0.15136 -0.26711 2.77586
 H -0.11137 -0.27291 -2.77480
13
bifur_IRC_Cartesians_noMW_output/new_data/bifur_traj2_Cartesians point 475
C 0.08787 0.73949 1.07640
 C 0.04766 0.74457 -1.07721
 C -0.22445 1.20819 0.00002
 C -0.07103 -0.48100 1.78044
 C -0.06065 -0.48279 -1.77949
 F 0.47747 1.48794 1.80815
 F 0.33459 1.50577 -1.81217
 H -0.93172 -0.99048 1.46804
 H -0.92322 -0.99657 -1.50184
 H 0.75862 -1.09902 1.63815
 H 0.76758 -1.09607 -1.60156
 H -0.15411 -0.26668 2.77585
 H -0.10862 -0.27335 -2.77479
13
bifur_IRC_Cartesians_noMW_output/new_data/bifur_traj2_Cartesians point 476
C 0.08932 0.73935 1.07638
 C 0.04620 0.74472 -1.07722
 C -0.22447 1.20820 0.00001
 C -0.07139 -0.48091 1.78045
 C -0.06030 -0.48287 -1.77947
 F 0.48264 1.48737 1.80812
 F 0.32945 1.50635 -1.81220
 H -0.93201 -0.99025 1.46680
 H -0.92293 -0.99681 -1.50307
 H 0.75830 -1.09911 1.63942
 H 0.76790 -1.09599 -1.60027
 H -0.15572 -0.26643 2.77585
 H -0.10701 -0.27361 -2.77479
13
bifur_IRC_Cartesians_noMW_output/new_data/bifur_traj2_Cartesians point 477
C 0.09119 0.73917 1.07636
 C 0.04433 0.74491 -1.07723
 C -0.22450 1.20821 -0.00002
 C -0.07185 -0.48080 1.78045
 C -0.05984 -0.48299 -1.77945
 F 0.48928 1.48664 1.80808
 F 0.32283 1.50708 -1.81224
 H -0.93237 -0.98995 1.46520
 H -0.92257 -0.99712 -1.50466
 H 0.75789 -1.09921 1.64106
 H 0.76832 -1.09588 -1.59861
 H -0.15780 -0.26611 2.77584
 H -0.10493 -0.27395 -2.77478
13
bifur_IRC_Cartesians_noMW_output/new_data/bifur_traj2_Cartesians point 478
C 0.09361 0.73893 1.07633
 C 0.04189 0.74516 -1.07725
 C -0.22453 1.20822 -0.00005
 C -0.07245 -0.48066 1.78045
 C -0.05924 -0.48314 -1.77942
 F 0.49789 1.48570 1.80803
 F 0.31427 1.50803 -1.81229
 H -0.93284 -0.98955 1.46312
 H -0.92210 -0.99753 -1.50671
 H 0.75736 -1.09935 1.64318
 H 0.76885 -1.09574 -1.59646
 H -0.16048 -0.26569 2.77583
 H -0.10224 -0.27438 -2.77477
13
bifur_IRC_Cartesians_noMW_output/new_data/bifur_traj2_Cartesians point 479
C 0.09661 0.73863 1.07630
 C 0.03888 0.74546 -1.07727
 C -0.22458 1.20824 -0.00009
 C -0.07319 -0.48048 1.78046
 C -0.05850 -0.48332 -1.77939
 F 0.50857 1.48452 1.80797
 F 0.30365 1.50921 -1.81235
 H -0.93343 -0.98907 1.46055
 H -0.92151 -0.99803 -1.50925
 H 0.75670 -1.09952 1.64580
 H 0.76952 -1.09556 -1.59379
 H -0.16382 -0.26517 2.77582
 H -0.09890 -0.27492 -2.77476
13
bifur_IRC_Cartesians_noMW_output/new_data/bifur_traj2_Cartesians point 480
C 0.10010 0.73829 1.07626
 C 0.03537 0.74582 -1.07730
 C -0.22463 1.20826 -0.00013
 C -0.07405 -0.48027 1.78046
 C -0.05764 -0.48353 -1.77936
 F 0.52096 1.48316 1.80790
 F 0.29132 1.51058 -1.81242
 H -0.93411 -0.98850 1.45757
 H -0.92083 -0.99861 -1.51220
 H 0.75593 -1.09972 1.64885
 H 0.77029 -1.09536 -1.59070
 H -0.16769 -0.26457 2.77581
 H -0.09502 -0.27555 -2.77474
13
bifur_IRC_Cartesians_noMW_output/new_data/bifur_traj2_Cartesians point 481
C 0.10388 0.73792 1.07621
 C 0.03157 0.74621 -1.07733
 C -0.22469 1.20829 -0.00018
 C -0.07499 -0.48005 1.78047
 C -0.05670 -0.48376 -1.77931
 F 0.53444 1.48168 1.80782
 F 0.27791 1.51207 -1.81250
 H -0.93485 -0.98789 1.45432
 H -0.92009 -0.99924 -1.51541
 H 0.75510 -1.09993 1.65217
 H 0.77113 -1.09514 -1.58733
 H -0.17190 -0.26392 2.77580
 H -0.09081 -0.27623 -2.77473
13
bifur_IRC_Cartesians_noMW_output/new_data/bifur_traj2_Cartesians point 482
C 0.10779 0.73753 1.07617
 C 0.02763 0.74661 -1.07736
 C -0.22475 1.20831 -0.00023
 C -0.07596 -0.47982 1.78048
 C -0.05574 -0.48400 -1.77927
 F 0.54836 1.48015 1.80775
 F 0.26407 1.51361 -1.81258
 H -0.93561 -0.98726 1.45097
 H -0.91933 -0.99989 -1.51872
 H 0.75424 -1.10015 1.65559
 H 0.77200 -1.09491 -1.58386
 H -0.17624 -0.26324 2.77579
 H -0.08646 -0.27693 -2.77471
13
bifur_IRC_Cartesians_noMW_output/new_data/bifur_traj2_Cartesians point 483
C 0.11168 0.73715 1.07612
 C 0.02373 0.74700 -1.07738
 C -0.22480 1.20833 -0.00028
 C -0.07693 -0.47959 1.78048
 C -0.05478 -0.48424 -1.77923
 F 0.56218 1.47863 1.80767
 F 0.25031 1.51513 -1.81266
 H -0.93637 -0.98663 1.44764
 H -0.91857 -1.00053 -1.52202
 H 0.75338 -1.10037 1.65899
 H 0.77286 -1.09468 -1.58040
 H -0.18056 -0.26257 2.77578
 H -0.08213 -0.27763 -2.77470
13
bifur_IRC_Cartesians_noMW_output/new_data/bifur_traj2_Cartesians point 484
C 0.11539 0.73679 1.07608
 C 0.02000 0.74738 -1.07741
 C -0.22486 1.20836 -0.00033
 C -0.07784 -0.47937 1.78049
 C -0.05387 -0.48447 -1.77919
 F 0.57537 1.47718 1.80759
 F 0.23720 1.51659 -1.81274
 H -0.93710 -0.98603 1.44446
 H -0.91784 -1.00115 -1.52515
 H 0.75257 -1.10058 1.66223
 H 0.77368 -1.09447 -1.57711
 H -0.18468 -0.26194 2.77577
 H -0.07801 -0.27830 -2.77468
13
bifur_IRC_Cartesians_noMW_output/new_data/bifur_traj2_Cartesians point 485
C 0.11539 0.73679 1.07608
 C 0.02000 0.74738 -1.07741
 C -0.22486 1.20836 -0.00033
 C -0.07784 -0.47937 1.78049
 C -0.05387 -0.48447 -1.77919
 F 0.57537 1.47718 1.80759
 F 0.23720 1.51659 -1.81274
 H -0.93710 -0.98603 1.44446
 H -0.91784 -1.00115 -1.52515
 H 0.75257 -1.10058 1.66223
 H 0.77368 -1.09447 -1.57711
 H -0.18468 -0.26194 2.77577
 H -0.07801 -0.27830 -2.77468
13
bifur_IRC_Cartesians_noMW_output/new_data/bifur_traj2_Cartesians point 486
C 0.12126 0.73621 1.07601
 C 0.01409 0.74798 -1.07746
 C -0.22495 1.20839 -0.00040
 C -0.07930 -0.47902 1.78050
 C -0.05242 -0.48482 -1.77913
 F 0.59627 1.47488 1.80747
 F 0.21640 1.51890 -1.81286
 H -0.93824 -0.98507 1.43942
 H -0.91669 -1.00213 -1.53013
 H 0.75128 -1.10091 1.66738
 H 0.77498 -1.09412 -1.57189
 H -0.19121 -0.26092 2.77575
 H -0.07147 -0.27935 -2.77466
13
bifur_IRC_Cartesians_noMW_output/new_data/bifur_traj2_Cartesians point 487
C 0.12301 0.73604 1.07599
 C 0.01234 0.74816 -1.07747
 C -0.22498 1.20840 -0.00042
 C -0.07973 -0.47892 1.78050
 C -0.05199 -0.48493 -1.77911
 F 0.60249 1.47419 1.80744
 F 0.21022 1.51959 -1.81289
 H -0.93858 -0.98479 1.43793
 H -0.91635 -1.00242 -1.53161
 H 0.75089 -1.10101 1.66891
 H 0.77537 -1.09402 -1.57034
 H -0.19315 -0.26062 2.77574
 H -0.06953 -0.27966 -2.77465
13
bifur_IRC_Cartesians_noMW_output/new_data/bifur_traj2_Cartesians point 488
C 0.12409 0.73593 1.07598
 C 0.01125 0.74827 -1.07748
 C -0.22499 1.20841 -0.00044
 C -0.08000 -0.47885 1.78050
 C -0.05172 -0.48500 -1.77910
 F 0.60634 1.47377 1.80741
 F 0.20639 1.52001 -1.81292
 H -0.93880 -0.98462 1.43700
 H -0.91614 -1.00260 -1.53253
 H 0.75065 -1.10107 1.66985
 H 0.77561 -1.09396 -1.56938
 H -0.19435 -0.26043 2.77574
 H -0.06832 -0.27986 -2.77465
13
bifur_IRC_Cartesians_noMW_output/new_data/bifur_traj2_Cartesians point 489
C 0.12481 0.73586 1.07597
 C 0.01052 0.74834 -1.07748
 C -0.22500 1.20842 -0.00045
 C -0.08018 -0.47881 1.78050
 C -0.05154 -0.48504 -1.77909
 F 0.60892 1.47349 1.80740
 F 0.20382 1.52030 -1.81293
 H -0.93894 -0.98450 1.43638
 H -0.91600 -1.00272 -1.53314
 H 0.75049 -1.10112 1.67049
 H 0.77577 -1.09392 -1.56873
 H -0.19516 -0.26031 2.77574
 H -0.06752 -0.27999 -2.77464
13
bifur_IRC_Cartesians_noMW_output/new_data/bifur_traj2_Cartesians point 490
C 0.12551 0.73579 1.07596
 C 0.00982 0.74841 -1.07749
 C -0.22501 1.20842 -0.00046
 C -0.08035 -0.47877 1.78050
 C -0.05137 -0.48508 -1.77909
 F 0.61139 1.47322 1.80738
 F 0.20136 1.52057 -1.81294
 H -0.93907 -0.98439 1.43578
 H -0.91586 -1.00283 -1.53373
 H 0.75034 -1.10116 1.67110
 H 0.77592 -1.09388 -1.56812
 H -0.19593 -0.26019 2.77573
 H -0.06675 -0.28011 -2.77464
13
bifur_IRC_Cartesians_noMW_output/new_data/bifur_traj2_Cartesians point 491
C 0.12650 0.73569 1.07595
 C 0.00882 0.74851 -1.07750
 C -0.22503 1.20843 -0.00047
 C -0.08060 -0.47871 1.78051
 C -0.05112 -0.48514 -1.77907
 F 0.61493 1.47283 1.80736
 F 0.19784 1.52096 -1.81297
 H -0.93927 -0.98422 1.43493
 H -0.91567 -1.00300 -1.53457
 H 0.75012 -1.10121 1.67197
 H 0.77614 -1.09382 -1.56723
 H -0.19703 -0.26002 2.77573
 H -0.06564 -0.28029 -2.77464
13
bifur_IRC_Cartesians_noMW_output/new_data/bifur_traj2_Cartesians point 492
C 0.12809 0.73553 1.07593
 C 0.00723 0.74868 -1.07751
 C -0.22505 1.20844 -0.00049
 C -0.08099 -0.47862 1.78051
 C -0.05073 -0.48524 -1.77906
 F 0.62057 1.47221 1.80733
 F 0.19223 1.52158 -1.81300
 H -0.93958 -0.98397 1.43357
 H -0.91536 -1.00326 -1.53592
 H 0.74977 -1.10130 1.67336
 H 0.77650 -1.09373 -1.56582
 H -0.19880 -0.25975 2.77573
 H -0.06387 -0.28058 -2.77463
13
bifur_IRC_Cartesians_noMW_output/new_data/bifur_traj2_Cartesians point 493
C 0.13044 0.73530 1.07591
 C 0.00487 0.74892 -1.07753
 C -0.22509 1.20845 -0.00052
 C -0.08157 -0.47848 1.78051
 C -0.05015 -0.48538 -1.77903
 F 0.62893 1.47129 1.80728
 F 0.18391 1.52251 -1.81305
 H -0.94004 -0.98359 1.43156
 H -0.91490 -1.00365 -1.53791
 H 0.74926 -1.10143 1.67541
 H 0.77702 -1.09359 -1.56374
 H -0.20141 -0.25934 2.77572
 H -0.06126 -0.28100 -2.77462
13
bifur_IRC_Cartesians_noMW_output/new_data/bifur_traj2_Cartesians point 494
C 0.13354 0.73500 1.07587
 C 0.00174 0.74923 -1.07755
 C -0.22513 1.20847 -0.00056
 C -0.08234 -0.47829 1.78052
 C -0.04939 -0.48557 -1.77900
 F 0.63998 1.47007 1.80722
 F 0.17292 1.52373 -1.81311
 H -0.94064 -0.98308 1.42889
 H -0.91429 -1.00417 -1.54054
 H 0.74857 -1.10161 1.67813
 H 0.77770 -1.09341 -1.56098
 H -0.20486 -0.25880 2.77571
 H -0.05780 -0.28156 -2.77461
13
bifur_IRC_Cartesians_noMW_output/new_data/bifur_traj2_Cartesians point 495
C 0.13728 0.73463 1.07583
 C -0.00201 0.74961 -1.07758
 C -0.22519 1.20849 -0.00061
 C -0.08327 -0.47807 1.78052
 C -0.04847 -0.48580 -1.77896
 F 0.65326 1.46861 1.80714
 F 0.15970 1.52520 -1.81319
 H -0.94137 -0.98248 1.42569
 H -0.91356 -1.00479 -1.54370
 H 0.74775 -1.10182 1.68140
 H 0.77853 -1.09319 -1.55766
 H -0.20901 -0.25816 2.77570
 H -0.05365 -0.28223 -2.77460
13
bifur_IRC_Cartesians_noMW_output/new_data/bifur_traj2_Cartesians point 496
C 0.13728 0.73463 1.07583
 C -0.00201 0.74961 -1.07758
 C -0.22519 1.20849 -0.00061
 C -0.08327 -0.47807 1.78052
 C -0.04847 -0.48580 -1.77896
 F 0.65326 1.46861 1.80714
 F 0.15971 1.52520 -1.81319
 H -0.94137 -0.98248 1.42569
 H -0.91356 -1.00479 -1.54370
 H 0.74775 -1.10182 1.68140
 H 0.77853 -1.09319 -1.55766
 H -0.20901 -0.25816 2.77570
 H -0.05365 -0.28223 -2.77460
13
bifur_IRC_Cartesians_noMW_output/new_data/bifur_traj2_Cartesians point 497
C 0.14604 0.73377 1.07572
 C -0.01082 0.75051 -1.07764
 C -0.22532 1.20855 -0.00072
 C -0.08544 -0.47755 1.78054
 C -0.04630 -0.48634 -1.77887
 F 0.68445 1.46518 1.80697
 F 0.12868 1.52864 -1.81337
 H -0.94308 -0.98106 1.41818
 H -0.91185 -1.00625 -1.55113
 H 0.74582 -1.10232 1.68907
 H 0.78047 -1.09268 -1.54987
 H -0.21875 -0.25665 2.77567
 H -0.04390 -0.28380 -2.77456
13
bifur_IRC_Cartesians_noMW_output/new_data/bifur_traj2_Cartesians point 498
C 0.15084 0.73329 1.07567
 C -0.01565 0.75100 -1.07768
 C -0.22539 1.20858 -0.00078
 C -0.08663 -0.47727 1.78055
 C -0.04512 -0.48663 -1.77882
 F 0.70152 1.46331 1.80687
 F 0.11170 1.53053 -1.81346
 H -0.94402 -0.98028 1.41407
 H -0.91092 -1.00705 -1.55519
 H 0.74477 -1.10259 1.69327
 H 0.78154 -1.09240 -1.54561
 H -0.22408 -0.25582 2.77566
 H -0.03856 -0.28466 -2.77454
13
bifur_IRC_Cartesians_noMW_output/new_data/bifur_traj2_Cartesians point 499
C 0.15576 0.73281 1.07561
 C -0.02060 0.75150 -1.07772
 C -0.22547 1.20861 -0.00084
 C -0.08785 -0.47698 1.78055
 C -0.04391 -0.48693 -1.77876
 F 0.71905 1.46138 1.80677
 F 0.09426 1.53246 -1.81356
 H -0.94498 -0.97948 1.40984
 H -0.90995 -1.00787 -1.55936
 H 0.74368 -1.10287 1.69758
 H 0.78263 -1.09211 -1.54123
 H -0.22955 -0.25497 2.77564
 H -0.03308 -0.28555 -2.77452
13
bifur_IRC_Cartesians_noMW_output/new_data/bifur_traj2_Cartesians point 500
C 0.16072 0.73232 1.07555
 C -0.02558 0.75200 -1.07775
 C -0.22554 1.20864 -0.00091
 C -0.08907 -0.47669 1.78056
 C -0.04268 -0.48723 -1.77871
 F 0.73668 1.45944 1.80667
 F 0.07672 1.53441 -1.81367
 H -0.94595 -0.97868 1.40560
 H -0.90898 -1.00869 -1.56356
 H 0.74259 -1.10315 1.70192
 H 0.78373 -1.09182 -1.53683
 H -0.23506 -0.25412 2.77563
 H -0.02757 -0.28644 -2.77450
