# Supplementary material for: Low dimensional representations along intrinsic reaction coordinates and molecular dynamics trajectories using interatomic distance matrices
Source: Chem Sci. 2019 Sep 18;10(43):9954–68. doi: 10.1039/c9sc02742d (PMC6991188; doi:10.1039/c9sc02742d)
Supplement: Supplementary file 1 [file SC-010-C9SC02742D-s001.zip › C9SC02742D-SI/ESI_xyz_files/bifur_IRC_Cartesians_noMW_output/new_data/bifur_traj_B_Cartesians_noMW_all_PCs.xyz]

13
bifur_IRC_Cartesians_noMW_output/new_data/bifur_traj3_Cartesians point 1
C 0.02855 0.76886 0.78209
 C 0.07810 0.76376 -0.78158
 C -1.00911 1.45453 0.00027
 C -0.08143 -0.54025 1.49712
 C -0.09336 -0.53740 -1.49752
 F 0.81955 1.61409 1.46279
 F 0.99351 1.59463 -1.46138
 H -0.86520 -1.16328 1.08538
 H -0.87498 -1.15529 -1.04341
 H 0.86467 -1.07901 1.46740
 H 0.85368 -1.08185 -1.51103
 H -0.32973 -0.32368 2.52845
 H -0.38427 -0.31511 -2.52857
13
bifur_IRC_Cartesians_noMW_output/new_data/bifur_traj3_Cartesians point 2
C 0.02773 0.76756 0.78311
 C 0.07899 0.76229 -0.78259
 C -1.00703 1.45049 0.00028
 C -0.08106 -0.53954 1.50053
 C -0.09342 -0.53659 -1.50094
 F 0.81475 1.61320 1.46180
 F 0.99477 1.59306 -1.46036
 H -0.86501 -1.16274 1.09135
 H -0.87513 -1.15448 -1.04793
 H 0.86433 -1.07890 1.47096
 H 0.85296 -1.08183 -1.51610
 H -0.32772 -0.32069 2.53092
 H -0.38416 -0.31182 -2.53105
13
bifur_IRC_Cartesians_noMW_output/new_data/bifur_traj3_Cartesians point 3
C 0.02707 0.76570 0.78442
 C 0.07972 0.76030 -0.78388
 C -1.00444 1.44496 0.00029
 C -0.08068 -0.53855 1.50517
 C -0.09338 -0.53552 -1.50559
 F 0.81004 1.61179 1.46028
 F 0.99494 1.59111 -1.45880
 H -0.86483 -1.16198 1.09908
 H -0.87521 -1.15349 -1.05449
 H 0.86378 -1.07876 1.47630
 H 0.85210 -1.08178 -1.52266
 H -0.32558 -0.31645 2.53427
 H -0.38355 -0.30734 -2.53440
13
bifur_IRC_Cartesians_noMW_output/new_data/bifur_traj3_Cartesians point 4
C 0.02698 0.76367 0.78564
 C 0.07988 0.75823 -0.78510
 C -1.00213 1.43915 0.00029
 C -0.08043 -0.53748 1.51001
 C -0.09319 -0.53444 -1.51042
 F 0.80745 1.61011 1.45843
 F 0.99324 1.58932 -1.45693
 H -0.86471 -1.16116 1.10662
 H -0.87514 -1.15263 -1.06182
 H 0.86310 -1.07864 1.48252
 H 0.85137 -1.08167 -1.52910
 H -0.32408 -0.31180 2.53773
 H -0.38233 -0.30265 -2.53785
13
bifur_IRC_Cartesians_noMW_output/new_data/bifur_traj3_Cartesians point 5
C 0.02764 0.76191 0.78645
 C 0.07924 0.75660 -0.78592
 C -1.00076 1.43449 0.00028
 C -0.08043 -0.53658 1.51384
 C -0.09287 -0.53362 -1.51425
 F 0.80832 1.60848 1.45663
 F 0.98950 1.58820 -1.45514
 H -0.86472 -1.16047 1.11197
 H -0.87490 -1.15216 -1.06828
 H 0.86245 -1.07857 1.48826
 H 0.85100 -1.08153 -1.53371
 H -0.32383 -0.30784 2.54043
 H -0.38064 -0.29892 -2.54056
13
bifur_IRC_Cartesians_noMW_output/new_data/bifur_traj3_Cartesians point 6
C 0.02891 0.76061 0.78683
 C 0.07797 0.75556 -0.78633
 C -1.00027 1.43138 0.00026
 C -0.08064 -0.53594 1.51636
 C -0.09246 -0.53313 -1.51676
 F 0.81211 1.60709 1.45516
 F 0.98430 1.58780 -1.45371
 H -0.86486 -1.15995 1.11477
 H -0.87453 -1.15205 -1.07325
 H 0.86186 -1.07856 1.49292
 H 0.85097 -1.08137 -1.53614
 H -0.32469 -0.30495 2.54218
 H -0.37868 -0.29647 -2.54231
13
bifur_IRC_Cartesians_noMW_output/new_data/bifur_traj3_Cartesians point 7
C 0.03057 0.75970 0.78697
 C 0.07630 0.75497 -0.78650
 C -1.00023 1.42945 0.00024
 C -0.08099 -0.53549 1.51789
 C -0.09199 -0.53289 -1.51828
 F 0.81771 1.60589 1.45407
 F 0.97814 1.58790 -1.45268
 H -0.86509 -1.15954 1.11573
 H -0.87412 -1.15218 -1.07703
 H 0.86133 -1.07859 1.49663
 H 0.85117 -1.08122 -1.53692
 H -0.32624 -0.30295 2.54323
 H -0.37655 -0.29506 -2.54336
13
bifur_IRC_Cartesians_noMW_output/new_data/bifur_traj3_Cartesians point 8
C 0.03245 0.75907 0.78701
 C 0.07439 0.75472 -0.78657
 C -1.00032 1.42833 0.00021
 C -0.08143 -0.53518 1.51878
 C -0.09149 -0.53280 -1.51914
 F 0.82432 1.60484 1.45336
 F 0.97133 1.58833 -1.45204
 H -0.86539 -1.15916 1.11548
 H -0.87369 -1.15243 -1.08000
 H 0.86083 -1.07866 1.49961
 H 0.85150 -1.08107 -1.53657
 H -0.32821 -0.30161 2.54382
 H -0.37431 -0.29439 -2.54395
13
bifur_IRC_Cartesians_noMW_output/new_data/bifur_traj3_Cartesians point 9
C 0.03449 0.75870 0.78700
 C 0.07234 0.75476 -0.78660
 C -1.00038 1.42792 0.00019
 C -0.08192 -0.53498 1.51911
 C -0.09098 -0.53285 -1.51945
 F 0.83153 1.60393 1.45305
 F 0.96409 1.58901 -1.45181
 H -0.86577 -1.15881 1.11424
 H -0.87326 -1.15275 -1.08223
 H 0.86035 -1.07876 1.50189
 H 0.85192 -1.08094 -1.53526
 H -0.33042 -0.30087 2.54404
 H -0.37200 -0.29437 -2.54416
13
bifur_IRC_Cartesians_noMW_output/new_data/bifur_traj3_Cartesians point 10
C 0.03654 0.75872 0.78691
 C 0.07028 0.75518 -0.78655
 C -1.00049 1.42851 0.00016
 C -0.08245 -0.53497 1.51865
 C -0.09049 -0.53308 -1.51896
 F 0.83895 1.60329 1.45329
 F 0.95696 1.58998 -1.45214
 H -0.86619 -1.15853 1.11177
 H -0.87289 -1.15314 -1.08326
 H 0.85995 -1.07889 1.50303
 H 0.85243 -1.08083 -1.53279
 H -0.33279 -0.30101 2.54371
 H -0.36981 -0.29523 -2.54384
13
bifur_IRC_Cartesians_noMW_output/new_data/bifur_traj3_Cartesians point 11
C 0.03824 0.75936 0.78661
 C 0.06857 0.75617 -0.78628
 C -1.00087 1.43069 0.00014
 C -0.08294 -0.53526 1.51691
 C -0.09014 -0.53358 -1.51720
 F 0.84549 1.60325 1.45426
 F 0.95144 1.59128 -1.45318
 H -0.86660 -1.15847 1.10762
 H -0.87263 -1.15364 -1.08200
 H 0.85979 -1.07905 1.50206
 H 0.85302 -1.08079 -1.52881
 H -0.33506 -0.30257 2.54249
 H -0.36830 -0.29739 -2.54261
13
bifur_IRC_Cartesians_noMW_output/new_data/bifur_traj3_Cartesians point 12
C 0.03823 0.75936 0.78661
 C 0.06857 0.75617 -0.78628
 C -1.00088 1.43069 0.00014
 C -0.08294 -0.53526 1.51691
 C -0.09014 -0.53358 -1.51719
 F 0.84549 1.60325 1.45426
 F 0.95145 1.59128 -1.45318
 H -0.86660 -1.15848 1.10761
 H -0.87263 -1.15364 -1.08199
 H 0.85979 -1.07905 1.50205
 H 0.85302 -1.08079 -1.52881
 H -0.33506 -0.30257 2.54249
 H -0.36831 -0.29739 -2.54261
13
bifur_IRC_Cartesians_noMW_output/new_data/bifur_traj3_Cartesians point 13
C 0.03969 0.76171 0.78575
 C 0.06710 0.75882 -0.78545
 C -1.00197 1.43734 0.00012
 C -0.08352 -0.53638 1.51156
 C -0.09000 -0.53487 -1.51182
 F 0.85220 1.60459 1.45732
 F 0.94780 1.59377 -1.45633
 H -0.86713 -1.15890 1.09809
 H -0.87259 -1.15455 -1.07495
 H 0.86012 -1.07931 1.49578
 H 0.85400 -1.08088 -1.51995
 H -0.33785 -0.30800 2.53876
 H -0.36785 -0.30333 -2.53887
13
bifur_IRC_Cartesians_noMW_output/new_data/bifur_traj3_Cartesians point 14
C 0.03993 0.76261 0.78568
 C 0.06688 0.75977 -0.78539
 C -1.00170 1.43964 0.00012
 C -0.08364 -0.53678 1.50978
 C -0.09000 -0.53529 -1.51004
 F 0.85317 1.60512 1.45879
 F 0.94711 1.59450 -1.45782
 H -0.86732 -1.15898 1.09512
 H -0.87269 -1.15469 -1.07238
 H 0.86023 -1.07941 1.49324
 H 0.85422 -1.08095 -1.51700
 H -0.33836 -0.31007 2.53756
 H -0.36783 -0.30547 -2.53767
13
bifur_IRC_Cartesians_noMW_output/new_data/bifur_traj3_Cartesians point 15
C 0.04013 0.76294 0.78615
 C 0.06674 0.76014 -0.78586
 C -1.00027 1.44022 0.00012
 C -0.08367 -0.53685 1.50949
 C -0.08995 -0.53538 -1.50974
 F 0.85300 1.60515 1.46000
 F 0.94573 1.59466 -1.45905
 H -0.86751 -1.15872 1.09450
 H -0.87281 -1.15449 -1.07204
 H 0.86010 -1.07948 1.49243
 H 0.85416 -1.08101 -1.51588
 H -0.33828 -0.31086 2.53746
 H -0.36737 -0.30633 -2.53757
13
bifur_IRC_Cartesians_noMW_output/new_data/bifur_traj3_Cartesians point 16
C 0.04043 0.76248 0.78735
 C 0.06655 0.75973 -0.78707
 C -0.99723 1.43837 0.00012
 C -0.08362 -0.53645 1.51129
 C -0.08978 -0.53501 -1.51154
 F 0.85181 1.60438 1.46083
 F 0.94281 1.59409 -1.45990
 H -0.86773 -1.15797 1.09701
 H -0.87294 -1.15382 -1.07497
 H 0.85960 -1.07953 1.49420
 H 0.85377 -1.08103 -1.51721
 H -0.33756 -0.30984 2.53890
 H -0.36610 -0.30538 -2.53901
13
bifur_IRC_Cartesians_noMW_output/new_data/bifur_traj3_Cartesians point 17
C 0.04101 0.76103 0.78943
 C 0.06613 0.75839 -0.78916
 C -0.99226 1.43364 0.00011
 C -0.08352 -0.53550 1.51558
 C -0.08943 -0.53411 -1.51582
 F 0.84997 1.60261 1.46122
 F 0.93748 1.59272 -1.46031
 H -0.86803 -1.15663 1.10312
 H -0.87304 -1.15264 -1.08192
 H 0.85862 -1.07957 1.49917
 H 0.85301 -1.08100 -1.52131
 H -0.33625 -0.30661 2.54217
 H -0.36369 -0.30233 -2.54227
13
bifur_IRC_Cartesians_noMW_output/new_data/bifur_traj3_Cartesians point 18
C 0.04213 0.75866 0.79238
 C 0.06523 0.75622 -0.79212
 C -0.98540 1.42621 0.00010
 C -0.08342 -0.53400 1.52221
 C -0.08883 -0.53273 -1.52244
 F 0.84846 1.59980 1.46125
 F 0.92883 1.59070 -1.46039
 H -0.86847 -1.15464 1.11239
 H -0.87307 -1.15098 -1.09290
 H 0.85713 -1.07961 1.50737
 H 0.85195 -1.08093 -1.52774
 H -0.33467 -0.30131 2.54717
 H -0.35988 -0.29739 -2.54726
13
bifur_IRC_Cartesians_noMW_output/new_data/bifur_traj3_Cartesians point 19
C 0.04403 0.75580 0.79579
 C 0.06359 0.75371 -0.79558
 C -0.97743 1.41745 0.00008
 C -0.08345 -0.53219 1.53003
 C -0.08799 -0.53114 -1.53024
 F 0.84883 1.59625 1.46119
 F 0.91664 1.58855 -1.46042
 H -0.86908 -1.15223 1.12280
 H -0.87299 -1.14915 -1.10633
 H 0.85524 -1.07968 1.51758
 H 0.85085 -1.08080 -1.53482
 H -0.33348 -0.29493 2.55305
 H -0.35476 -0.29163 -2.55314
13
bifur_IRC_Cartesians_noMW_output/new_data/bifur_traj3_Cartesians point 20
C 0.04655 0.75307 0.79910
 C 0.06132 0.75147 -0.79893
 C -0.96967 1.40926 0.00005
 C -0.08366 -0.53046 1.53738
 C -0.08702 -0.52969 -1.53756
 F 0.85159 1.59263 1.46133
 F 0.90245 1.58681 -1.46066
 H -0.86983 -1.14980 1.13196
 H -0.87279 -1.14750 -1.11956
 H 0.85329 -1.07980 1.52771
 H 0.84995 -1.08064 -1.54073
 H -0.33312 -0.28891 2.55859
 H -0.34908 -0.28644 -2.55867
13
bifur_IRC_Cartesians_noMW_output/new_data/bifur_traj3_Cartesians point 21
C 0.04934 0.75068 0.80211
 C 0.05876 0.74962 -0.80199
 C -0.96251 1.40214 0.00001
 C -0.08398 -0.52891 1.54382
 C -0.08602 -0.52846 -1.54396
 F 0.85583 1.58924 1.46169
 F 0.88781 1.58551 -1.46114
 H -0.87063 -1.14751 1.13948
 H -0.87255 -1.14609 -1.13162
 H 0.85142 -1.07996 1.53694
 H 0.84925 -1.08048 -1.54527
 H -0.33334 -0.28366 2.56347
 H -0.34338 -0.28213 -2.56354
13
bifur_IRC_Cartesians_noMW_output/new_data/bifur_traj3_Cartesians point 22
C 0.05219 0.74854 0.80494
 C 0.05613 0.74803 -0.80488
 C -0.95572 1.39577 -0.00002
 C -0.08434 -0.52749 1.54963
 C -0.08503 -0.52737 -1.54973
 F 0.86063 1.58604 1.46225
 F 0.87321 1.58447 -1.46183
 H -0.87145 -1.14533 1.14598
 H -0.87229 -1.14480 -1.14278
 H 0.84963 -1.08012 1.54544
 H 0.84867 -1.08034 -1.54894
 H -0.33384 -0.27898 2.56790
 H -0.33780 -0.27842 -2.56796
13
bifur_IRC_Cartesians_noMW_output/new_data/bifur_traj3_Cartesians point 23
C 0.05219 0.74854 0.80494
 C 0.05613 0.74803 -0.80488
 C -0.95571 1.39577 -0.00002
 C -0.08434 -0.52749 1.54963
 C -0.08503 -0.52737 -1.54974
 F 0.86062 1.58604 1.46225
 F 0.87321 1.58447 -1.46182
 H -0.87145 -1.14533 1.14599
 H -0.87229 -1.14480 -1.14278
 H 0.84963 -1.08012 1.54544
 H 0.84867 -1.08034 -1.54894
 H -0.33384 -0.27898 2.56790
 H -0.33780 -0.27841 -2.56796
13
bifur_IRC_Cartesians_noMW_output/new_data/bifur_traj3_Cartesians point 24
C 0.05774 0.74484 0.81043
 C 0.05101 0.74540 -0.81048
 C -0.94232 1.38450 -0.00009
 C -0.08508 -0.52494 1.56006
 C -0.08314 -0.52545 -1.56009
 F 0.87002 1.58012 1.46408
 F 0.84486 1.58275 -1.46391
 H -0.87312 -1.14114 1.15727
 H -0.87187 -1.14235 -1.16313
 H 0.84623 -1.08050 1.56061
 H 0.84762 -1.08009 -1.55472
 H -0.33491 -0.27093 2.57593
 H -0.32705 -0.27223 -2.57597
13
bifur_IRC_Cartesians_noMW_output/new_data/bifur_traj3_Cartesians point 25
C 0.06017 0.74345 0.81303
 C 0.04880 0.74449 -0.81313
 C -0.93582 1.38002 -0.00011
 C -0.08540 -0.52389 1.56434
 C -0.08232 -0.52468 -1.56434
 F 0.87375 1.57763 1.46553
 F 0.83219 1.58208 -1.46547
 H -0.87393 -1.13921 1.16178
 H -0.87177 -1.14118 -1.17157
 H 0.84472 -1.08069 1.56659
 H 0.84713 -1.08002 -1.55661
 H -0.33528 -0.26795 2.57929
 H -0.32226 -0.27006 -2.57932
13
bifur_IRC_Cartesians_noMW_output/new_data/bifur_traj3_Cartesians point 26
C 0.06197 0.74255 0.81527
 C 0.04720 0.74393 -0.81540
 C -0.93009 1.37680 -0.00013
 C -0.08562 -0.52312 1.56755
 C -0.08170 -0.52411 -1.56752
 F 0.87593 1.57577 1.46723
 F 0.82232 1.58157 -1.46726
 H -0.87461 -1.13763 1.16515
 H -0.87178 -1.14015 -1.17784
 H 0.84353 -1.08087 1.57071
 H 0.84668 -1.08000 -1.55773
 H -0.33532 -0.26602 2.58187
 H -0.31852 -0.26873 -2.58189
13
bifur_IRC_Cartesians_noMW_output/new_data/bifur_traj3_Cartesians point 27
C 0.06317 0.74191 0.81722
 C 0.04618 0.74352 -0.81738
 C -0.92505 1.37428 -0.00015
 C -0.08573 -0.52252 1.57012
 C -0.08126 -0.52364 -1.57007
 F 0.87652 1.57438 1.46891
 F 0.81505 1.58105 -1.46900
 H -0.87515 -1.13631 1.16806
 H -0.87188 -1.13920 -1.18264
 H 0.84259 -1.08101 1.57362
 H 0.84623 -1.08001 -1.55869
 H -0.33497 -0.26467 2.58397
 H -0.31571 -0.26777 -2.58398
13
bifur_IRC_Cartesians_noMW_output/new_data/bifur_traj3_Cartesians point 28
C 0.06399 0.74127 0.81915
 C 0.04553 0.74303 -0.81932
 C -0.92011 1.37166 -0.00015
 C -0.08574 -0.52193 1.57274
 C -0.08091 -0.52313 -1.57269
 F 0.87583 1.57311 1.47047
 F 0.80916 1.58037 -1.47061
 H -0.87560 -1.13508 1.17139
 H -0.87204 -1.13820 -1.18721
 H 0.84173 -1.08113 1.57634
 H 0.84570 -1.08004 -1.56010
 H -0.33421 -0.26329 2.58610
 H -0.31332 -0.26664 -2.58610
13
bifur_IRC_Cartesians_noMW_output/new_data/bifur_traj3_Cartesians point 29
C 0.06457 0.74046 0.82122
 C 0.04513 0.74232 -0.82140
 C -0.91487 1.36848 -0.00016
 C -0.08567 -0.52125 1.57584
 C -0.08060 -0.52250 -1.57578
 F 0.87401 1.57177 1.47191
 F 0.80389 1.57942 -1.47209
 H -0.87600 -1.13378 1.17565
 H -0.87225 -1.13706 -1.19230
 H 0.84086 -1.08123 1.57944
 H 0.84504 -1.08008 -1.56233
 H -0.33304 -0.26151 2.58857
 H -0.31107 -0.26504 -2.58857
13
bifur_IRC_Cartesians_noMW_output/new_data/bifur_traj3_Cartesians point 30
C 0.06498 0.73942 0.82349
 C 0.04492 0.74136 -0.82369
 C -0.90920 1.36460 -0.00016
 C -0.08553 -0.52044 1.57955
 C -0.08030 -0.52173 -1.57948
 F 0.87121 1.57027 1.47321
 F 0.79889 1.57818 -1.47342
 H -0.87638 -1.13239 1.18100
 H -0.87250 -1.13577 -1.19818
 H 0.83992 -1.08130 1.58313
 H 0.84424 -1.08011 -1.56547
 H -0.33147 -0.25923 2.59150
 H -0.30880 -0.26286 -2.59149
13
bifur_IRC_Cartesians_noMW_output/new_data/bifur_traj3_Cartesians point 31
C 0.06532 0.73823 0.82590
 C 0.04479 0.74021 -0.82610
 C -0.90326 1.36020 -0.00016
 C -0.08535 -0.51955 1.58368
 C -0.08001 -0.52086 -1.58360
 F 0.86792 1.56865 1.47440
 F 0.79395 1.57676 -1.47463
 H -0.87673 -1.13092 1.18707
 H -0.87275 -1.13438 -1.20465
 H 0.83893 -1.08136 1.58728
 H 0.84336 -1.08014 -1.56921
 H -0.32968 -0.25656 2.59473
 H -0.30649 -0.26027 -2.59471
13
bifur_IRC_Cartesians_noMW_output/new_data/bifur_traj3_Cartesians point 32
C 0.06575 0.73709 0.82820
 C 0.04456 0.73915 -0.82841
 C -0.89756 1.35605 -0.00017
 C -0.08521 -0.51869 1.58760
 C -0.07970 -0.52004 -1.58751
 F 0.86515 1.56707 1.47557
 F 0.78882 1.57545 -1.47583
 H -0.87709 -1.12950 1.19273
 H -0.87298 -1.13306 -1.21087
 H 0.83797 -1.08143 1.59129
 H 0.84254 -1.08017 -1.57262
 H -0.32809 -0.25404 2.59779
 H -0.30416 -0.25787 -2.59777
13
bifur_IRC_Cartesians_noMW_output/new_data/bifur_traj3_Cartesians point 33
C 0.06654 0.73648 0.82994
 C 0.04393 0.73869 -0.83017
 C -0.89311 1.35363 -0.00017
 C -0.08523 -0.51814 1.59002
 C -0.07937 -0.51958 -1.58992
 F 0.86467 1.56590 1.47694
 F 0.78335 1.57483 -1.47725
 H -0.87751 -1.12838 1.19577
 H -0.87311 -1.13217 -1.21511
 H 0.83718 -1.08154 1.59385
 H 0.84206 -1.08019 -1.57394
 H -0.32745 -0.25273 2.59975
 H -0.30195 -0.25680 -2.59972
13
bifur_IRC_Cartesians_noMW_output/new_data/bifur_traj3_Cartesians point 34
C 0.06654 0.73648 0.82994
 C 0.04393 0.73869 -0.83016
 C -0.89311 1.35363 -0.00017
 C -0.08523 -0.51814 1.59002
 C -0.07937 -0.51958 -1.58992
 F 0.86468 1.56590 1.47694
 F 0.78335 1.57483 -1.47725
 H -0.87751 -1.12838 1.19577
 H -0.87311 -1.13217 -1.21511
 H 0.83718 -1.08154 1.59385
 H 0.84206 -1.08019 -1.57393
 H -0.32745 -0.25273 2.59975
 H -0.30195 -0.25680 -2.59972
13
bifur_IRC_Cartesians_noMW_output/new_data/bifur_traj3_Cartesians point 35
C 0.06919 0.73802 0.83042
 C 0.04137 0.74076 -0.83069
 C -0.89090 1.35774 -0.00020
 C -0.08595 -0.51869 1.58705
 C -0.07881 -0.52043 -1.58692
 F 0.87312 1.56591 1.48059
 F 0.77335 1.57690 -1.48104
 H -0.87842 -1.12782 1.18889
 H -0.87301 -1.13245 -1.21265
 H 0.83673 -1.08189 1.59090
 H 0.84276 -1.08024 -1.56638
 H -0.33035 -0.25641 2.59787
 H -0.29906 -0.26139 -2.59783
13
bifur_IRC_Cartesians_noMW_output/new_data/bifur_traj3_Cartesians point 36
C 0.07063 0.73970 0.82967
 C 0.03990 0.74273 -0.82997
 C -0.89202 1.36268 -0.00022
 C -0.08648 -0.51950 1.58305
 C -0.07862 -0.52141 -1.58289
 F 0.87957 1.56677 1.48268
 F 0.76953 1.57891 -1.48320
 H -0.87886 -1.12813 1.18146
 H -0.87289 -1.13324 -1.20768
 H 0.83692 -1.08210 1.58661
 H 0.84360 -1.08028 -1.55954
 H -0.33290 -0.26032 2.59505
 H -0.29839 -0.26581 -2.59501
13
bifur_IRC_Cartesians_noMW_output/new_data/bifur_traj3_Cartesians point 37
C 0.07199 0.74168 0.82863
 C 0.03849 0.74500 -0.82896
 C -0.89379 1.36853 -0.00024
 C -0.08703 -0.52050 1.57825
 C -0.07848 -0.52257 -1.57807
 F 0.88632 1.56795 1.48487
 F 0.76644 1.58118 -1.48546
 H -0.87927 -1.12865 1.17288
 H -0.87276 -1.13421 -1.20146
 H 0.83726 -1.08231 1.58135
 H 0.84456 -1.08033 -1.55182
 H -0.33567 -0.26490 2.59165
 H -0.29807 -0.27087 -2.59161
13
bifur_IRC_Cartesians_noMW_output/new_data/bifur_traj3_Cartesians point 38
C 0.07324 0.74386 0.82741
 C 0.03718 0.74744 -0.82776
 C -0.89594 1.37495 -0.00025
 C -0.08757 -0.52161 1.57296
 C -0.07839 -0.52383 -1.57276
 F 0.89298 1.56935 1.48715
 F 0.76405 1.58358 -1.48781
 H -0.87966 -1.12929 1.16363
 H -0.87265 -1.13527 -1.19438
 H 0.83772 -1.08252 1.57539
 H 0.84558 -1.08039 -1.54361
 H -0.33848 -0.26992 2.58789
 H -0.29805 -0.27634 -2.58784
13
bifur_IRC_Cartesians_noMW_output/new_data/bifur_traj3_Cartesians point 39
C 0.07431 0.74620 0.82608
 C 0.03605 0.75000 -0.82646
 C -0.89831 1.38179 -0.00026
 C -0.08809 -0.52280 1.56732
 C -0.07837 -0.52515 -1.56710
 F 0.89920 1.57094 1.48954
 F 0.76246 1.58605 -1.49026
 H -0.88001 -1.13004 1.15398
 H -0.87257 -1.13637 -1.18661
 H 0.83826 -1.08273 1.56884
 H 0.84661 -1.08047 -1.53511
 H -0.34121 -0.27530 2.58387
 H -0.29833 -0.28211 -2.58382
13
bifur_IRC_Cartesians_noMW_output/new_data/bifur_traj3_Cartesians point 40
C 0.07504 0.74866 0.82474
 C 0.03526 0.75261 -0.82513
 C -0.90071 1.38885 -0.00027
 C -0.08853 -0.52406 1.56150
 C -0.07843 -0.52650 -1.56127
 F 0.90425 1.57273 1.49204
 F 0.76212 1.58844 -1.49281
 H -0.88031 -1.13085 1.14436
 H -0.87257 -1.13744 -1.17828
 H 0.83890 -1.08293 1.56173
 H 0.84760 -1.08058 -1.52666
 H -0.34360 -0.28093 2.57973
 H -0.29903 -0.28800 -2.57968
13
bifur_IRC_Cartesians_noMW_output/new_data/bifur_traj3_Cartesians point 41
C 0.07517 0.75092 0.82360
 C 0.03508 0.75491 -0.82399
 C -0.90269 1.39515 -0.00027
 C -0.08880 -0.52521 1.55631
 C -0.07861 -0.52767 -1.55607
 F 0.90680 1.57453 1.49438
 F 0.76361 1.59037 -1.49517
 H -0.88048 -1.13164 1.13624
 H -0.87269 -1.13827 -1.17040
 H 0.83958 -1.08308 1.55489
 H 0.84834 -1.08071 -1.51955
 H -0.34511 -0.28609 2.57605
 H -0.30020 -0.29321 -2.57600
13
bifur_IRC_Cartesians_noMW_output/new_data/bifur_traj3_Cartesians point 42
C 0.07476 0.75262 0.82284
 C 0.03547 0.75654 -0.82323
 C -0.90394 1.39971 -0.00026
 C -0.08886 -0.52608 1.55257
 C -0.07887 -0.52848 -1.55234
 F 0.90674 1.57602 1.49619
 F 0.76636 1.59155 -1.49698
 H -0.88052 -1.13226 1.13082
 H -0.87289 -1.13876 -1.16430
 H 0.84016 -1.08316 1.54946
 H 0.84875 -1.08084 -1.51481
 H -0.34560 -0.28995 2.57342
 H -0.30157 -0.29692 -2.57336
13
bifur_IRC_Cartesians_noMW_output/new_data/bifur_traj3_Cartesians point 43
C 0.07408 0.75366 0.82251
 C 0.03615 0.75745 -0.82288
 C -0.90438 1.40232 -0.00025
 C -0.08877 -0.52659 1.55047
 C -0.07912 -0.52891 -1.55024
 F 0.90495 1.57704 1.49740
 F 0.76937 1.59204 -1.49817
 H -0.88048 -1.13264 1.12814
 H -0.87312 -1.13891 -1.16048
 H 0.84057 -1.08319 1.54591
 H 0.84886 -1.08094 -1.51245
 H -0.34531 -0.29229 2.57195
 H -0.30279 -0.29903 -2.57190
13
bifur_IRC_Cartesians_noMW_output/new_data/bifur_traj3_Cartesians point 44
C 0.07335 0.75396 0.82264
 C 0.03690 0.75760 -0.82301
 C -0.90391 1.40279 -0.00024
 C -0.08860 -0.52671 1.55014
 C -0.07931 -0.52894 -1.54992
 F 0.90209 1.57744 1.49797
 F 0.77179 1.59186 -1.49871
 H -0.88040 -1.13271 1.12827
 H -0.87333 -1.13873 -1.15934
 H 0.84073 -1.08318 1.54461
 H 0.84869 -1.08102 -1.51246
 H -0.34444 -0.29294 2.57176
 H -0.30356 -0.29941 -2.57171
13
bifur_IRC_Cartesians_noMW_output/new_data/bifur_traj3_Cartesians point 45
C 0.07335 0.75396 0.82264
 C 0.03690 0.75760 -0.82301
 C -0.90391 1.40279 -0.00024
 C -0.08860 -0.52671 1.55014
 C -0.07931 -0.52894 -1.54992
 F 0.90209 1.57744 1.49797
 F 0.77178 1.59186 -1.49871
 H -0.88040 -1.13271 1.12827
 H -0.87333 -1.13873 -1.15934
 H 0.84073 -1.08318 1.54461
 H 0.84869 -1.08102 -1.51246
 H -0.34444 -0.29294 2.57176
 H -0.30356 -0.29941 -2.57171
13
bifur_IRC_Cartesians_noMW_output/new_data/bifur_traj3_Cartesians point 46
C 0.07253 0.75202 0.82452
 C 0.03785 0.75548 -0.82486
 C -0.89984 1.39662 -0.00023
 C -0.08812 -0.52560 1.55545
 C -0.07927 -0.52772 -1.55524
 F 0.89572 1.57586 1.49701
 F 0.77168 1.58959 -1.49771
 H -0.88028 -1.13166 1.13716
 H -0.87354 -1.13739 -1.16673
 H 0.84002 -1.08306 1.55023
 H 0.84760 -1.08100 -1.51964
 H -0.34163 -0.28849 2.57567
 H -0.30272 -0.29465 -2.57562
13
bifur_IRC_Cartesians_noMW_output/new_data/bifur_traj3_Cartesians point 47
C 0.07311 0.74990 0.82613
 C 0.03737 0.75346 -0.82649
 C -0.89647 1.39054 -0.00024
 C -0.08801 -0.52442 1.56063
 C -0.07890 -0.52661 -1.56041
 F 0.89479 1.57378 1.49565
 F 0.76698 1.58793 -1.49637
 H -0.88038 -1.13051 1.14465
 H -0.87343 -1.13642 -1.17513
 H 0.83908 -1.08300 1.55713
 H 0.84688 -1.08088 -1.52561
 H -0.34056 -0.28371 2.57943
 H -0.30047 -0.29006 -2.57938
13
bifur_IRC_Cartesians_noMW_output/new_data/bifur_traj3_Cartesians point 48
C 0.07500 0.74778 0.82761
 C 0.03557 0.75171 -0.82801
 C -0.89337 1.38485 -0.00027
 C -0.08824 -0.52324 1.56548
 C -0.07822 -0.52565 -1.56524
 F 0.89872 1.57131 1.49432
 F 0.75785 1.58690 -1.49510
 H -0.88072 -1.12922 1.15051
 H -0.87305 -1.13574 -1.18413
 H 0.83791 -1.08302 1.56479
 H 0.84652 -1.08069 -1.53002
 H -0.34107 -0.27900 2.58295
 H -0.29688 -0.28600 -2.58289
13
bifur_IRC_Cartesians_noMW_output/new_data/bifur_traj3_Cartesians point 49
C 0.07761 0.74639 0.82850
 C 0.03300 0.75083 -0.82894
 C -0.89149 1.38149 -0.00030
 C -0.08874 -0.52245 1.56836
 C -0.07745 -0.52517 -1.56809
 F 0.90631 1.56926 1.49354
 F 0.74713 1.58688 -1.49443
 H -0.88123 -1.12820 1.15272
 H -0.87255 -1.13557 -1.19073
 H 0.83688 -1.08312 1.57061
 H 0.84663 -1.08049 -1.53129
 H -0.34300 -0.27596 2.58504
 H -0.29308 -0.28387 -2.58498
13
bifur_IRC_Cartesians_noMW_output/new_data/bifur_traj3_Cartesians point 50
C 0.08030 0.74537 0.82912
 C 0.03034 0.75035 -0.82961
 C -0.89013 1.37925 -0.00033
 C -0.08931 -0.52187 1.57029
 C -0.07670 -0.52491 -1.57000
 F 0.91468 1.56752 1.49308
 F 0.73654 1.58723 -1.49408
 H -0.88176 -1.12735 1.15339
 H -0.87203 -1.13559 -1.19596
 H 0.83597 -1.08325 1.57530
 H 0.84690 -1.08031 -1.53128
 H -0.34532 -0.27380 2.58645
 H -0.28946 -0.28265 -2.58638
13
bifur_IRC_Cartesians_noMW_output/new_data/bifur_traj3_Cartesians point 51
C 0.08291 0.74440 0.82976
 C 0.02776 0.74990 -0.83030
 C -0.88871 1.37709 -0.00037
 C -0.08986 -0.52130 1.57218
 C -0.07597 -0.52466 -1.57185
 F 0.92271 1.56583 1.49270
 F 0.72624 1.58756 -1.49380
 H -0.88228 -1.12650 1.15406
 H -0.87155 -1.13559 -1.20102
 H 0.83508 -1.08337 1.57982
 H 0.84715 -1.08014 -1.53123
 H -0.34754 -0.27173 2.58782
 H -0.28594 -0.28149 -2.58775
13
bifur_IRC_Cartesians_noMW_output/new_data/bifur_traj3_Cartesians point 52
C 0.08535 0.74334 0.83053
 C 0.02536 0.74932 -0.83112
 C -0.88698 1.37456 -0.00040
 C -0.09035 -0.52067 1.57438
 C -0.07527 -0.52432 -1.57403
 F 0.92992 1.56408 1.49230
 F 0.71630 1.58771 -1.49350
 H -0.88278 -1.12560 1.15536
 H -0.87110 -1.13549 -1.20644
 H 0.83417 -1.08348 1.58455
 H 0.84730 -1.07997 -1.53171
 H -0.34945 -0.26944 2.58944
 H -0.28247 -0.28005 -2.58937
13
bifur_IRC_Cartesians_noMW_output/new_data/bifur_traj3_Cartesians point 53
C 0.08755 0.74213 0.83148
 C 0.02322 0.74854 -0.83212
 C -0.88486 1.37152 -0.00043
 C -0.09076 -0.51996 1.57704
 C -0.07460 -0.52387 -1.57666
 F 0.93593 1.56227 1.49186
 F 0.70695 1.58760 -1.49315
 H -0.88324 -1.12463 1.15757
 H -0.87071 -1.13523 -1.21234
 H 0.83323 -1.08357 1.58959
 H 0.84732 -1.07981 -1.53293
 H -0.35091 -0.26681 2.59139
 H -0.27912 -0.27818 -2.59132
13
bifur_IRC_Cartesians_noMW_output/new_data/bifur_traj3_Cartesians point 54
C 0.08934 0.74077 0.83262
 C 0.02150 0.74754 -0.83329
 C -0.88233 1.36791 -0.00045
 C -0.09104 -0.51917 1.58018
 C -0.07402 -0.52329 -1.57978
 F 0.94017 1.56045 1.49136
 F 0.69874 1.58715 -1.49272
 H -0.88363 -1.12361 1.16087
 H -0.87041 -1.13478 -1.21864
 H 0.83230 -1.08364 1.59485
 H 0.84716 -1.07968 -1.53509
 H -0.35174 -0.26384 2.59371
 H -0.27605 -0.27583 -2.59363
13
bifur_IRC_Cartesians_noMW_output/new_data/bifur_traj3_Cartesians point 55
C 0.09050 0.73931 0.83391
 C 0.02042 0.74631 -0.83460
 C -0.87948 1.36378 -0.00046
 C -0.09114 -0.51832 1.58376
 C -0.07357 -0.52257 -1.58335
 F 0.94187 1.55871 1.49077
 F 0.69255 1.58629 -1.49217
 H -0.88389 -1.12260 1.16540
 H -0.87024 -1.13414 -1.22507
 H 0.83144 -1.08366 1.60009
 H 0.84679 -1.07957 -1.53837
 H -0.35171 -0.26058 2.59635
 H -0.27355 -0.27297 -2.59626
13
bifur_IRC_Cartesians_noMW_output/new_data/bifur_traj3_Cartesians point 56
C 0.09050 0.73931 0.83391
 C 0.02042 0.74631 -0.83460
 C -0.87948 1.36378 -0.00046
 C -0.09114 -0.51832 1.58376
 C -0.07357 -0.52257 -1.58335
 F 0.94187 1.55872 1.49077
 F 0.69255 1.58629 -1.49217
 H -0.88389 -1.12260 1.16540
 H -0.87024 -1.13414 -1.22506
 H 0.83144 -1.08366 1.60008
 H 0.84679 -1.07957 -1.53837
 H -0.35171 -0.26059 2.59634
 H -0.27355 -0.27297 -2.59626
13
bifur_IRC_Cartesians_noMW_output/new_data/bifur_traj3_Cartesians point 57
C 0.09139 0.73579 0.83704
 C 0.01974 0.74294 -0.83774
 C -0.87267 1.35335 -0.00047
 C -0.09090 -0.51629 1.59275
 C -0.07294 -0.52064 -1.59233
 F 0.93921 1.55515 1.48907
 F 0.68433 1.58334 -1.49050
 H -0.88412 -1.12045 1.17851
 H -0.87016 -1.13225 -1.23951
 H 0.82975 -1.08359 1.61161
 H 0.84545 -1.07941 -1.54851
 H -0.34949 -0.25264 2.60295
 H -0.26959 -0.26530 -2.60286
13
bifur_IRC_Cartesians_noMW_output/new_data/bifur_traj3_Cartesians point 58
C 0.09154 0.73352 0.83901
 C 0.01972 0.74068 -0.83972
 C -0.86845 1.34655 -0.00048
 C -0.09064 -0.51500 1.59859
 C -0.07265 -0.51936 -1.59817
 F 0.93608 1.55301 1.48783
 F 0.68063 1.58126 -1.48926
 H -0.88417 -1.11917 1.18739
 H -0.87017 -1.13099 -1.24853
 H 0.82877 -1.08351 1.61879
 H 0.84449 -1.07932 -1.55555
 H -0.34762 -0.24748 2.60723
 H -0.26754 -0.26018 -2.60714
13
bifur_IRC_Cartesians_noMW_output/new_data/bifur_traj3_Cartesians point 59
C 0.09161 0.73088 0.84122
 C 0.01980 0.73804 -0.84193
 C -0.86375 1.33868 -0.00048
 C -0.09032 -0.51351 1.60531
 C -0.07233 -0.51788 -1.60489
 F 0.93223 1.55058 1.48629
 F 0.67680 1.57883 -1.48771
 H -0.88419 -1.11773 1.19771
 H -0.87018 -1.12956 -1.25885
 H 0.82767 -1.08340 1.62704
 H 0.84339 -1.07922 -1.56381
 H -0.34539 -0.24151 2.61214
 H -0.26532 -0.25420 -2.61205
13
bifur_IRC_Cartesians_noMW_output/new_data/bifur_traj3_Cartesians point 60
C 0.09168 0.72798 0.84352
 C 0.01987 0.73514 -0.84423
 C -0.85892 1.33012 -0.00048
 C -0.08998 -0.51190 1.61260
 C -0.07199 -0.51627 -1.61219
 F 0.92822 1.54794 1.48443
 F 0.67279 1.57619 -1.48584
 H -0.88419 -1.11622 1.20890
 H -0.87017 -1.12805 -1.27004
 H 0.82650 -1.08328 1.63609
 H 0.84221 -1.07910 -1.57286
 H -0.34305 -0.23493 2.61745
 H -0.26297 -0.24763 -2.61736
13
bifur_IRC_Cartesians_noMW_output/new_data/bifur_traj3_Cartesians point 61
C 0.09193 0.72509 0.84558
 C 0.01973 0.73228 -0.84629
 C -0.85476 1.32177 -0.00048
 C -0.08970 -0.51033 1.61965
 C -0.07162 -0.51472 -1.61924
 F 0.92532 1.54533 1.48228
 F 0.66852 1.57372 -1.48369
 H -0.88417 -1.11482 1.21957
 H -0.87008 -1.12672 -1.28104
 H 0.82537 -1.08315 1.64519
 H 0.84116 -1.07895 -1.58163
 H -0.34110 -0.22836 2.62255
 H -0.26060 -0.24113 -2.62245
13
bifur_IRC_Cartesians_noMW_output/new_data/bifur_traj3_Cartesians point 62
C 0.09272 0.72317 0.84641
 C 0.01897 0.73051 -0.84714
 C -0.85340 1.31672 -0.00049
 C -0.08972 -0.50935 1.62379
 C -0.07125 -0.51384 -1.62337
 F 0.92658 1.54355 1.48025
 F 0.66430 1.57254 -1.48168
 H -0.88419 -1.11408 1.22528
 H -0.86979 -1.12624 -1.28807
 H 0.82465 -1.08308 1.65150
 H 0.84078 -1.07879 -1.58658
 H -0.34094 -0.22403 2.62546
 H -0.25873 -0.23707 -2.62537
13
bifur_IRC_Cartesians_noMW_output/new_data/bifur_traj3_Cartesians point 63
C 0.09391 0.72342 0.84522
 C 0.01767 0.73101 -0.84597
 C -0.85642 1.31839 -0.00051
 C -0.09013 -0.50963 1.62214
 C -0.07105 -0.51426 -1.62170
 F 0.93301 1.54368 1.47931
 F 0.66192 1.57364 -1.48077
 H -0.88424 -1.11457 1.22173
 H -0.86937 -1.12713 -1.28664
 H 0.82480 -1.08311 1.65124
 H 0.84149 -1.07867 -1.58414
 H -0.34328 -0.22464 2.62412
 H -0.25830 -0.23813 -2.62403
13
bifur_IRC_Cartesians_noMW_output/new_data/bifur_traj3_Cartesians point 64
C 0.09500 0.72509 0.84290
 C 0.01639 0.73291 -0.84367
 C -0.86180 1.32422 -0.00053
 C -0.09069 -0.51069 1.61695
 C -0.07103 -0.51547 -1.61650
 F 0.94118 1.54511 1.47927
 F 0.66170 1.57600 -1.48077
 H -0.88429 -1.11579 1.21279
 H -0.86896 -1.12874 -1.27971
 H 0.82554 -1.08319 1.64654
 H 0.84275 -1.07862 -1.57735
 H -0.34669 -0.22846 2.62020
 H -0.25909 -0.24236 -2.62012
13
bifur_IRC_Cartesians_noMW_output/new_data/bifur_traj3_Cartesians point 65
C 0.09583 0.72751 0.84004
 C 0.01535 0.73552 -0.84082
 C -0.86830 1.33221 -0.00054
 C -0.09128 -0.51216 1.60993
 C -0.07115 -0.51706 -1.60947
 F 0.94943 1.54730 1.47975
 F 0.66331 1.57891 -1.48129
 H -0.88430 -1.11743 1.20126
 H -0.86861 -1.13068 -1.26977
 H 0.82662 -1.08329 1.63932
 H 0.84424 -1.07862 -1.56849
 H -0.35040 -0.23400 2.61496
 H -0.26073 -0.24822 -2.61488
13
bifur_IRC_Cartesians_noMW_output/new_data/bifur_traj3_Cartesians point 66
C 0.09634 0.73043 0.83684
 C 0.01460 0.73856 -0.83764
 C -0.87549 1.34152 -0.00055
 C -0.09184 -0.51391 1.60179
 C -0.07140 -0.51888 -1.60132
 F 0.95717 1.55002 1.48056
 F 0.66661 1.58211 -1.48212
 H -0.88426 -1.11933 1.18826
 H -0.86833 -1.13279 -1.25784
 H 0.82794 -1.08339 1.63042
 H 0.84584 -1.07865 -1.55848
 H -0.35412 -0.24062 2.60891
 H -0.26306 -0.25507 -2.60883
13
bifur_IRC_Cartesians_noMW_output/new_data/bifur_traj3_Cartesians point 67
C 0.09634 0.73043 0.83684
 C 0.01460 0.73856 -0.83764
 C -0.87549 1.34152 -0.00055
 C -0.09184 -0.51391 1.60179
 C -0.07140 -0.51888 -1.60132
 F 0.95717 1.55002 1.48056
 F 0.66661 1.58211 -1.48212
 H -0.88426 -1.11933 1.18826
 H -0.86833 -1.13279 -1.25784
 H 0.82794 -1.08339 1.63042
 H 0.84584 -1.07865 -1.55849
 H -0.35412 -0.24062 2.60891
 H -0.26305 -0.25506 -2.60883
13
bifur_IRC_Cartesians_noMW_output/new_data/bifur_traj3_Cartesians point 68
C 0.09631 0.73703 0.82989
 C 0.01413 0.74520 -0.83068
 C -0.89109 1.36215 -0.00055
 C -0.09279 -0.51784 1.58378
 C -0.07224 -0.52284 -1.58331
 F 0.97000 1.55647 1.48258
 F 0.67783 1.58874 -1.48415
 H -0.88396 -1.12368 1.16051
 H -0.86795 -1.13721 -1.23047
 H 0.83109 -1.08357 1.60962
 H 0.84910 -1.07880 -1.53728
 H -0.36100 -0.25556 2.59554
 H -0.26943 -0.27008 -2.59547
13
bifur_IRC_Cartesians_noMW_output/new_data/bifur_traj3_Cartesians point 69
C 0.09573 0.74003 0.82656
 C 0.01446 0.74812 -0.82735
 C -0.89864 1.37150 -0.00054
 C -0.09310 -0.51967 1.57555
 C -0.07277 -0.52461 -1.57509
 F 0.97414 1.55964 1.48320
 F 0.68517 1.59155 -1.48475
 H -0.88367 -1.12583 1.14832
 H -0.86785 -1.13922 -1.21751
 H 0.83269 -1.08361 1.59979
 H 0.85050 -1.07889 -1.52826
 H -0.36362 -0.26233 2.58940
 H -0.27305 -0.27669 -2.58934
13
bifur_IRC_Cartesians_noMW_output/new_data/bifur_traj3_Cartesians point 70
C 0.09495 0.74202 0.82411
 C 0.01505 0.74997 -0.82488
 C -0.90436 1.37777 -0.00053
 C -0.09322 -0.52092 1.56997
 C -0.07323 -0.52578 -1.56951
 F 0.97595 1.56195 1.48322
 F 0.69183 1.59331 -1.48474
 H -0.88334 -1.12746 1.14037
 H -0.86780 -1.14063 -1.20840
 H 0.83391 -1.08359 1.59300
 H 0.85142 -1.07895 -1.52268
 H -0.36511 -0.26679 2.58520
 H -0.27607 -0.28091 -2.58514
13
bifur_IRC_Cartesians_noMW_output/new_data/bifur_traj3_Cartesians point 71
C 0.09413 0.74326 0.82233
 C 0.01573 0.75105 -0.82308
 C -0.90862 1.38174 -0.00052
 C -0.09323 -0.52175 1.56635
 C -0.07361 -0.52652 -1.56590
 F 0.97637 1.56357 1.48284
 F 0.69755 1.59434 -1.48432
 H -0.88301 -1.12867 1.13551
 H -0.86777 -1.14159 -1.20226
 H 0.83481 -1.08353 1.58856
 H 0.85200 -1.07898 -1.51955
 H -0.36587 -0.26953 2.58244
 H -0.27849 -0.28339 -2.58239
13
bifur_IRC_Cartesians_noMW_output/new_data/bifur_traj3_Cartesians point 72
C 0.09335 0.74401 0.82094
 C 0.01640 0.75165 -0.82168
 C -0.91205 1.38428 -0.00051
 C -0.09319 -0.52230 1.56395
 C -0.07392 -0.52699 -1.56352
 F 0.97619 1.56474 1.48217
 F 0.70250 1.59494 -1.48361
 H -0.88269 -1.12962 1.13249
 H -0.86773 -1.14230 -1.19801
 H 0.83551 -1.08346 1.58563
 H 0.85238 -1.07900 -1.51790
 H -0.36626 -0.27118 2.58056
 H -0.28048 -0.28478 -2.58052
13
bifur_IRC_Cartesians_noMW_output/new_data/bifur_traj3_Cartesians point 73
C 0.09270 0.74443 0.81978
 C 0.01695 0.75195 -0.82050
 C -0.91504 1.38591 -0.00051
 C -0.09314 -0.52268 1.56233
 C -0.07417 -0.52729 -1.56190
 F 0.97605 1.56558 1.48125
 F 0.70663 1.59530 -1.48266
 H -0.88239 -1.13039 1.13056
 H -0.86767 -1.14288 -1.19505
 H 0.83607 -1.08339 1.58379
 H 0.85267 -1.07899 -1.51713
 H -0.36654 -0.27208 2.57925
 H -0.28210 -0.28548 -2.57921
13
bifur_IRC_Cartesians_noMW_output/new_data/bifur_traj3_Cartesians point 74
C 0.09230 0.74469 0.81865
 C 0.01723 0.75213 -0.81936
 C -0.91799 1.38716 -0.00050
 C -0.09315 -0.52297 1.56101
 C -0.07435 -0.52754 -1.56059
 F 0.97678 1.56621 1.48014
 F 0.70975 1.59566 -1.48152
 H -0.88213 -1.13109 1.12887
 H -0.86754 -1.14347 -1.19279
 H 0.83653 -1.08331 1.58263
 H 0.85298 -1.07896 -1.51656
 H -0.36706 -0.27261 2.57815
 H -0.28337 -0.28589 -2.57811
13
bifur_IRC_Cartesians_noMW_output/new_data/bifur_traj3_Cartesians point 75
C 0.09244 0.74505 0.81725
 C 0.01697 0.75253 -0.81797
 C -0.92157 1.38897 -0.00051
 C -0.09331 -0.52333 1.55918
 C -0.07442 -0.52794 -1.55876
 F 0.97986 1.56682 1.47895
 F 0.71141 1.59641 -1.48032
 H -0.88194 -1.13186 1.12594
 H -0.86727 -1.14431 -1.19021
 H 0.83698 -1.08327 1.58140
 H 0.85352 -1.07889 -1.51499
 H -0.36840 -0.27342 2.57665
 H -0.28427 -0.28677 -2.57662
13
bifur_IRC_Cartesians_noMW_output/new_data/bifur_traj3_Cartesians point 76
C 0.09349 0.74601 0.81516
 C 0.01573 0.75371 -0.81590
 C -0.92670 1.39292 -0.00052
 C -0.09381 -0.52405 1.55550
 C -0.07435 -0.52880 -1.55507
 F 0.98750 1.56773 1.47799
 F 0.71093 1.59821 -1.47940
 H -0.88190 -1.13292 1.11938
 H -0.86680 -1.14574 -1.18559
 H 0.83755 -1.08329 1.57882
 H 0.85460 -1.07879 -1.51039
 H -0.37146 -0.27561 2.57378
 H -0.28479 -0.28937 -2.57376
13
bifur_IRC_Cartesians_noMW_output/new_data/bifur_traj3_Cartesians point 77
C 0.09542 0.74773 0.81242
 C 0.01358 0.75584 -0.81319
 C -0.93314 1.39936 -0.00055
 C -0.09462 -0.52519 1.54971
 C -0.07415 -0.53018 -1.54926
 F 0.99942 1.56905 1.47762
 F 0.70840 1.60112 -1.47910
 H -0.88205 -1.13425 1.10880
 H -0.86616 -1.14774 -1.17848
 H 0.83825 -1.08341 1.57436
 H 0.85620 -1.07867 -1.50235
 H -0.37616 -0.27960 2.56938
 H -0.28497 -0.29407 -2.56936
13
bifur_IRC_Cartesians_noMW_output/new_data/bifur_traj3_Cartesians point 78
C 0.09542 0.74773 0.81242
 C 0.01358 0.75584 -0.81319
 C -0.93315 1.39936 -0.00055
 C -0.09462 -0.52519 1.54971
 C -0.07415 -0.53018 -1.54926
 F 0.99942 1.56905 1.47762
 F 0.70840 1.60112 -1.47910
 H -0.88205 -1.13425 1.10880
 H -0.86616 -1.14774 -1.17848
 H 0.83825 -1.08341 1.57436
 H 0.85620 -1.07867 -1.50235
 H -0.37616 -0.27960 2.56938
 H -0.28497 -0.29407 -2.56936
13
bifur_IRC_Cartesians_noMW_output/new_data/bifur_traj3_Cartesians point 79
C 0.09996 0.75186 0.80688
 C 0.00860 0.76092 -0.80774
 C -0.94582 1.41413 -0.00061
 C -0.09646 -0.52775 1.53669
 C -0.07365 -0.53331 -1.53618
 F 1.02578 1.57194 1.47806
 F 0.70105 1.60773 -1.47972
 H -0.88260 -1.13689 1.08482
 H -0.86487 -1.15194 -1.16259
 H 0.83963 -1.08375 1.56381
 H 0.85968 -1.07847 -1.48342
 H -0.38653 -0.28916 2.55960
 H -0.28478 -0.30531 -2.55958
13
bifur_IRC_Cartesians_noMW_output/new_data/bifur_traj3_Cartesians point 80
C 0.10211 0.75368 0.80460
 C 0.00626 0.76319 -0.80550
 C -0.95094 1.42057 -0.00064
 C -0.09730 -0.52885 1.53105
 C -0.07338 -0.53468 -1.53051
 F 1.03763 1.57312 1.47850
 F 0.69701 1.61066 -1.48026
 H -0.88291 -1.13794 1.07428
 H -0.86431 -1.15372 -1.15587
 H 0.84016 -1.08392 1.55927
 H 0.86120 -1.07838 -1.47493
 H -0.39114 -0.29340 2.55539
 H -0.28440 -0.31033 -2.55538
13
bifur_IRC_Cartesians_noMW_output/new_data/bifur_traj3_Cartesians point 81
C 0.10403 0.75509 0.80289
 C 0.00422 0.76499 -0.80383
 C -0.95477 1.42558 -0.00066
 C -0.09801 -0.52969 1.52669
 C -0.07311 -0.53576 -1.52613
 F 1.04759 1.57393 1.47894
 F 0.69294 1.61302 -1.48078
 H -0.88321 -1.13868 1.06590
 H -0.86384 -1.15512 -1.15086
 H 0.84050 -1.08407 1.55591
 H 0.86242 -1.07831 -1.46809
 H -0.39494 -0.29668 2.55214
 H -0.28381 -0.31431 -2.55213
13
bifur_IRC_Cartesians_noMW_output/new_data/bifur_traj3_Cartesians point 82
C 0.10559 0.75599 0.80180
 C 0.00257 0.76622 -0.80276
 C -0.95718 1.42887 -0.00068
 C -0.09854 -0.53022 1.52383
 C -0.07285 -0.53648 -1.52325
 F 1.05515 1.57434 1.47929
 F 0.68912 1.61468 -1.48119
 H -0.88348 -1.13910 1.06015
 H -0.86348 -1.15606 -1.14784
 H 0.84065 -1.08419 1.55395
 H 0.86328 -1.07824 -1.46330
 H -0.39775 -0.29881 2.55002
 H -0.28306 -0.31700 -2.55001
13
bifur_IRC_Cartesians_noMW_output/new_data/bifur_traj3_Cartesians point 83
C 0.10663 0.75641 0.80131
 C 0.00149 0.76684 -0.80230
 C -0.95823 1.43044 -0.00070
 C -0.09887 -0.53045 1.52249
 C -0.07266 -0.53684 -1.52189
 F 1.05972 1.57442 1.47951
 F 0.68622 1.61559 -1.48146
 H -0.88367 -1.13924 1.05719
 H -0.86327 -1.15654 -1.14666
 H 0.84065 -1.08427 1.55325
 H 0.86374 -1.07820 -1.46075
 H -0.39939 -0.29980 2.54903
 H -0.28236 -0.31836 -2.54902
13
bifur_IRC_Cartesians_noMW_output/new_data/bifur_traj3_Cartesians point 84
C 0.10670 0.75635 0.80142
 C 0.00143 0.76680 -0.80241
 C -0.95796 1.43024 -0.00070
 C -0.09887 -0.53041 1.52268
 C -0.07263 -0.53681 -1.52208
 F 1.05975 1.57433 1.47957
 F 0.68580 1.61554 -1.48152
 H -0.88370 -1.13916 1.05742
 H -0.86327 -1.15649 -1.14701
 H 0.84059 -1.08427 1.55349
 H 0.86371 -1.07820 -1.46087
 H -0.39936 -0.29967 2.54918
 H -0.28219 -0.31825 -2.54916
13
bifur_IRC_Cartesians_noMW_output/new_data/bifur_traj3_Cartesians point 85
C 0.10591 0.75589 0.80199
 C 0.00226 0.76618 -0.80296
 C -0.95669 1.42857 -0.00069
 C -0.09860 -0.53014 1.52414
 C -0.07276 -0.53644 -1.52355
 F 1.05592 1.57411 1.47942
 F 0.68768 1.61470 -1.48133
 H -0.88357 -1.13894 1.06034
 H -0.86345 -1.15600 -1.14856
 H 0.84051 -1.08421 1.55448
 H 0.86327 -1.07823 -1.46329
 H -0.39794 -0.29859 2.55026
 H -0.28255 -0.31689 -2.55025
13
bifur_IRC_Cartesians_noMW_output/new_data/bifur_traj3_Cartesians point 86
C 0.10491 0.75512 0.80281
 C 0.00333 0.76520 -0.80377
 C -0.95490 1.42591 -0.00068
 C -0.09824 -0.52970 1.52642
 C -0.07290 -0.53587 -1.52585
 F 1.05083 1.57368 1.47903
 F 0.68994 1.61346 -1.48090
 H -0.88339 -1.13858 1.06474
 H -0.86368 -1.15531 -1.15119
 H 0.84034 -1.08413 1.55633
 H 0.86265 -1.07826 -1.46696
 H -0.39599 -0.29679 2.55195
 H -0.28291 -0.31473 -2.55194
13
bifur_IRC_Cartesians_noMW_output/new_data/bifur_traj3_Cartesians point 87
C 0.10395 0.75410 0.80378
 C 0.00436 0.76398 -0.80471
 C -0.95286 1.42256 -0.00066
 C -0.09785 -0.52912 1.52928
 C -0.07301 -0.53518 -1.52872
 F 1.04565 1.57304 1.47842
 F 0.69180 1.61204 -1.48025
 H -0.88321 -1.13813 1.06997
 H -0.86388 -1.15453 -1.15473
 H 0.84009 -1.08403 1.55895
 H 0.86196 -1.07828 -1.47134
 H -0.39394 -0.29443 2.55404
 H -0.28306 -0.31202 -2.55403
13
bifur_IRC_Cartesians_noMW_output/new_data/bifur_traj3_Cartesians point 88
C 0.10317 0.75296 0.80471
 C 0.00519 0.76268 -0.80564
 C -0.95092 1.41899 -0.00065
 C -0.09751 -0.52850 1.53231
 C -0.07307 -0.53446 -1.53176
 F 1.04118 1.57226 1.47761
 F 0.69302 1.61063 -1.47940
 H -0.88304 -1.13765 1.07531
 H -0.86402 -1.15378 -1.15871
 H 0.83979 -1.08393 1.56204
 H 0.86130 -1.07827 -1.47584
 H -0.39209 -0.29181 2.55625
 H -0.28300 -0.30912 -2.55623
13
bifur_IRC_Cartesians_noMW_output/new_data/bifur_traj3_Cartesians point 89
C 0.10317 0.75296 0.80471
 C 0.00519 0.76268 -0.80564
 C -0.95092 1.41898 -0.00065
 C -0.09751 -0.52850 1.53231
 C -0.07307 -0.53446 -1.53176
 F 1.04117 1.57226 1.47760
 F 0.69302 1.61062 -1.47940
 H -0.88304 -1.13765 1.07531
 H -0.86402 -1.15378 -1.15871
 H 0.83979 -1.08393 1.56205
 H 0.86130 -1.07827 -1.47585
 H -0.39209 -0.29181 2.55625
 H -0.28300 -0.30911 -2.55624
13
bifur_IRC_Cartesians_noMW_output/new_data/bifur_traj3_Cartesians point 90
C 0.10313 0.75162 0.80503
 C 0.00523 0.76133 -0.80595
 C -0.95073 1.41549 -0.00065
 C -0.09740 -0.52787 1.53508
 C -0.07297 -0.53383 -1.53454
 F 1.04046 1.57129 1.47575
 F 0.69259 1.60962 -1.47752
 H -0.88287 -1.13737 1.07964
 H -0.86387 -1.15350 -1.16298
 H 0.83949 -1.08382 1.56606
 H 0.86099 -1.07817 -1.47994
 H -0.39152 -0.28874 2.55816
 H -0.28252 -0.30604 -2.55815
13
bifur_IRC_Cartesians_noMW_output/new_data/bifur_traj3_Cartesians point 91
C 0.10433 0.75245 0.80331
 C 0.00388 0.76241 -0.80425
 C -0.95489 1.41891 -0.00067
 C -0.09789 -0.52848 1.53192
 C -0.07283 -0.53459 -1.53136
 F 1.04790 1.57196 1.47509
 F 0.69101 1.61127 -1.47691
 H -0.88292 -1.13819 1.07375
 H -0.86343 -1.15473 -1.15925
 H 0.83990 -1.08387 1.56400
 H 0.86195 -1.07807 -1.47564
 H -0.39441 -0.29067 2.55571
 H -0.28259 -0.30841 -2.55570
13
bifur_IRC_Cartesians_noMW_output/new_data/bifur_traj3_Cartesians point 92
C 0.10594 0.75419 0.80056
 C 0.00204 0.76449 -0.80153
 C -0.96137 1.42533 -0.00069
 C -0.09862 -0.52962 1.52615
 C -0.07272 -0.53595 -1.52557
 F 1.05873 1.57340 1.47469
 F 0.68960 1.61406 -1.47656
 H -0.88301 -1.13957 1.06347
 H -0.86285 -1.15669 -1.15191
 H 0.84067 -1.08396 1.55931
 H 0.86348 -1.07797 -1.46791
 H -0.39877 -0.29467 2.55132
 H -0.28312 -0.31302 -2.55131
13
bifur_IRC_Cartesians_noMW_output/new_data/bifur_traj3_Cartesians point 93
C 0.10759 0.75641 0.79729
 C 0.00012 0.76706 -0.79829
 C -0.96903 1.43326 -0.00072
 C -0.09944 -0.53106 1.51906
 C -0.07265 -0.53760 -1.51846
 F 1.07065 1.57530 1.47441
 F 0.68891 1.61734 -1.47635
 H -0.88308 -1.14128 1.05112
 H -0.86223 -1.15898 -1.14258
 H 0.84166 -1.08407 1.55314
 H 0.86527 -1.07788 -1.45861
 H -0.40369 -0.29976 2.54594
 H -0.28409 -0.31874 -2.54594
13
bifur_IRC_Cartesians_noMW_output/new_data/bifur_traj3_Cartesians point 94
C 0.10909 0.75888 0.79376
 C -0.00166 0.76986 -0.79479
 C -0.97727 1.44193 -0.00074
 C -0.10025 -0.53265 1.51130
 C -0.07265 -0.53938 -1.51069
 F 1.08253 1.57749 1.47419
 F 0.68915 1.62081 -1.47619
 H -0.88310 -1.14317 1.03788
 H -0.86162 -1.16141 -1.13214
 H 0.84281 -1.08418 1.54608
 H 0.86714 -1.07780 -1.44866
 H -0.40870 -0.30541 2.54007
 H -0.28545 -0.32497 -2.54008
13
bifur_IRC_Cartesians_noMW_output/new_data/bifur_traj3_Cartesians point 95
C 0.11032 0.76144 0.79019
 C -0.00317 0.77269 -0.79125
 C -0.98558 1.45080 -0.00076
 C -0.10100 -0.53429 1.50339
 C -0.07273 -0.54119 -1.50276
 F 1.09351 1.57985 1.47405
 F 0.69042 1.62423 -1.47609
 H -0.88308 -1.14513 1.02462
 H -0.86107 -1.16382 -1.12121
 H 0.84404 -1.08428 1.53857
 H 0.86898 -1.07774 -1.43875
 H -0.41346 -0.31127 2.53409
 H -0.28717 -0.33130 -2.53411
13
bifur_IRC_Cartesians_noMW_output/new_data/bifur_traj3_Cartesians point 96
C 0.11116 0.76393 0.78684
 C -0.00428 0.77537 -0.78791
 C -0.99339 1.45924 -0.00077
 C -0.10163 -0.53586 1.49587
 C -0.07288 -0.54289 -1.49522
 F 1.10274 1.58221 1.47398
 F 0.69274 1.62735 -1.47606
 H -0.88300 -1.14704 1.01230
 H -0.86062 -1.16605 -1.11055
 H 0.84527 -1.08435 1.53112
 H 0.87064 -1.07771 -1.42958
 H -0.41759 -0.31692 2.52842
 H -0.28914 -0.33729 -2.52844
13
bifur_IRC_Cartesians_noMW_output/new_data/bifur_traj3_Cartesians point 97
C 0.11154 0.76617 0.78390
 C -0.00489 0.77770 -0.78497
 C -1.00022 1.46671 -0.00078
 C -0.10210 -0.53728 1.48922
 C -0.07310 -0.54436 -1.48857
 F 1.10956 1.58445 1.47397
 F 0.69603 1.62997 -1.47606
 H -0.88287 -1.14877 1.00173
 H -0.86030 -1.16794 -1.10082
 H 0.84643 -1.08440 1.52419
 H 0.87203 -1.07770 -1.42178
 H -0.42083 -0.32199 2.52341
 H -0.29127 -0.34254 -2.52343
13
bifur_IRC_Cartesians_noMW_output/new_data/bifur_traj3_Cartesians point 98
C 0.11138 0.76808 0.78144
 C -0.00492 0.77960 -0.78252
 C -1.00594 1.47293 -0.00078
 C -0.10237 -0.53849 1.48367
 C -0.07341 -0.54557 -1.48303
 F 1.11356 1.58650 1.47396
 F 0.70049 1.63196 -1.47603
 H -0.88266 -1.15029 0.99332
 H -0.86013 -1.16944 -1.09230
 H 0.84751 -1.08442 1.51800
 H 0.87308 -1.07773 -1.41571
 H -0.42300 -0.32630 2.51922
 H -0.29359 -0.34683 -2.51926
13
bifur_IRC_Cartesians_noMW_output/new_data/bifur_traj3_Cartesians point 99
C 0.11056 0.76960 0.77947
 C -0.00425 0.78098 -0.78053
 C -1.01058 1.47774 -0.00077
 C -0.10242 -0.53947 1.47935
 C -0.07382 -0.54646 -1.47872
 F 1.11434 1.58837 1.47381
 F 0.70653 1.63324 -1.47585
 H -0.88234 -1.15163 0.98737
 H -0.86011 -1.17054 -1.08509
 H 0.84852 -1.08438 1.51266
 H 0.87376 -1.07778 -1.41167
 H -0.42397 -0.32970 2.51596
 H -0.29621 -0.34997 -2.51600
13
bifur_IRC_Cartesians_noMW_output/new_data/bifur_traj3_Cartesians point 100
C 0.11056 0.76960 0.77947
 C -0.00425 0.78098 -0.78053
 C -1.01058 1.47774 -0.00077
 C -0.10242 -0.53947 1.47935
 C -0.07382 -0.54646 -1.47872
 F 1.11434 1.58837 1.47381
 F 0.70653 1.63324 -1.47585
 H -0.88234 -1.15163 0.98737
 H -0.86011 -1.17054 -1.08508
 H 0.84852 -1.08438 1.51265
 H 0.87376 -1.07778 -1.41167
 H -0.42397 -0.32970 2.51596
 H -0.29621 -0.34998 -2.51600
13
bifur_IRC_Cartesians_noMW_output/new_data/bifur_traj3_Cartesians point 101
C 0.10799 0.77140 0.77684
 C -0.00189 0.78228 -0.77785
 C -1.01697 1.48322 -0.00074
 C -0.10209 -0.54070 1.47429
 C -0.07470 -0.54740 -1.47369
 F 1.11013 1.59119 1.47300
 F 0.71980 1.63412 -1.47492
 H -0.88157 -1.15362 0.98179
 H -0.86030 -1.17173 -1.07531
 H 0.85013 -1.08421 1.50536
 H 0.87429 -1.07789 -1.40872
 H -0.42355 -0.33363 2.51207
 H -0.30127 -0.35303 -2.51212
13
bifur_IRC_Cartesians_noMW_output/new_data/bifur_traj3_Cartesians point 102
C 0.10686 0.77211 0.77569
 C -0.00085 0.78277 -0.77668
 C -1.01981 1.48542 -0.00072
 C -0.10194 -0.54121 1.47223
 C -0.07509 -0.54777 -1.47164
 F 1.10829 1.59237 1.47250
 F 0.72562 1.63445 -1.47438
 H -0.88121 -1.15449 0.97959
 H -0.86037 -1.17224 -1.07127
 H 0.85083 -1.08413 1.50240
 H 0.87451 -1.07794 -1.40768
 H -0.42335 -0.33516 2.51047
 H -0.30347 -0.35418 -2.51052
13
bifur_IRC_Cartesians_noMW_output/new_data/bifur_traj3_Cartesians point 103
C 0.10609 0.77306 0.77423
 C -0.00020 0.78357 -0.77520
 C -1.02334 1.48849 -0.00071
 C -0.10192 -0.54186 1.46940
 C -0.07542 -0.54834 -1.46882
 F 1.10830 1.59369 1.47207
 F 0.73062 1.63521 -1.47391
 H -0.88092 -1.15549 0.97589
 H -0.86035 -1.17301 -1.06637
 H 0.85158 -1.08407 1.49889
 H 0.87495 -1.07796 -1.40541
 H -0.42385 -0.33726 2.50830
 H -0.30554 -0.35603 -2.50835
13
bifur_IRC_Cartesians_noMW_output/new_data/bifur_traj3_Cartesians point 104
C 0.10603 0.77473 0.77190
 C -0.00033 0.78525 -0.77287
 C -1.02883 1.49407 -0.00071
 C -0.10219 -0.54294 1.46439
 C -0.07567 -0.54943 -1.46381
 F 1.11243 1.59551 1.47182
 F 0.73452 1.63705 -1.47366
 H -0.88072 -1.15691 0.96822
 H -0.86014 -1.17444 -1.05875
 H 0.85256 -1.08408 1.49350
 H 0.87594 -1.07797 -1.39996
 H -0.42599 -0.34102 2.50450
 H -0.30761 -0.35981 -2.50456
13
bifur_IRC_Cartesians_noMW_output/new_data/bifur_traj3_Cartesians point 105
C 0.10695 0.77745 0.76834
 C -0.00153 0.78817 -0.76933
 C -1.03707 1.50323 -0.00073
 C -0.10287 -0.54465 1.45625
 C -0.07583 -0.55127 -1.45566
 F 1.12230 1.59807 1.47189
 F 0.73690 1.64043 -1.47376
 H -0.88065 -1.15893 0.95488
 H -0.85967 -1.17681 -1.04722
 H 0.85387 -1.08417 1.48536
 H 0.87773 -1.07794 -1.38997
 H -0.43042 -0.34721 2.49837
 H -0.30969 -0.36637 -2.49844
13
bifur_IRC_Cartesians_noMW_output/new_data/bifur_traj3_Cartesians point 106
C 0.10842 0.78070 0.76430
 C -0.00331 0.79174 -0.76531
 C -1.04632 1.51413 -0.00075
 C -0.10377 -0.54665 1.44663
 C -0.07592 -0.55347 -1.44602
 F 1.13503 1.60094 1.47232
 F 0.73807 1.64457 -1.47425
 H -0.88070 -1.16117 0.93878
 H -0.85910 -1.17958 -1.03389
 H 0.85530 -1.08432 1.47589
 H 0.87988 -1.07790 -1.37763
 H -0.43597 -0.35462 2.49116
 H -0.31162 -0.37436 -2.49123
13
bifur_IRC_Cartesians_noMW_output/new_data/bifur_traj3_Cartesians point 107
C 0.11000 0.78401 0.76047
 C -0.00518 0.79541 -0.76152
 C -1.05495 1.52510 -0.00077
 C -0.10467 -0.54865 1.43703
 C -0.07598 -0.55567 -1.43640
 F 1.14772 1.60376 1.47316
 F 0.73857 1.64873 -1.47516
 H -0.88082 -1.16328 0.92262
 H -0.85856 -1.18226 -1.02065
 H 0.85666 -1.08449 1.46630
 H 0.88200 -1.07788 -1.36501
 H -0.44147 -0.36222 2.48401
 H -0.31331 -0.38255 -2.48408
13
bifur_IRC_Cartesians_noMW_output/new_data/bifur_traj3_Cartesians point 108
C 0.11145 0.78716 0.75731
 C -0.00685 0.79887 -0.75838
 C -1.06187 1.53519 -0.00079
 C -0.10549 -0.55048 1.42832
 C -0.07602 -0.55768 -1.42767
 F 1.15871 1.60631 1.47456
 F 0.73850 1.65250 -1.47662
 H -0.88102 -1.16504 0.90793
 H -0.85816 -1.18452 -1.00861
 H 0.85781 -1.08468 1.45726
 H 0.88384 -1.07789 -1.35322
 H -0.44626 -0.36942 2.47758
 H -0.31463 -0.39031 -2.47766
13
bifur_IRC_Cartesians_noMW_output/new_data/bifur_traj3_Cartesians point 109
C 0.11259 0.78982 0.75532
 C -0.00812 0.80177 -0.75642
 C -1.06588 1.54326 -0.00080
 C -0.10610 -0.55192 1.42152
 C -0.07603 -0.55926 -1.42085
 F 1.16642 1.60829 1.47663
 F 0.73770 1.65543 -1.47876
 H -0.88131 -1.16616 0.89645
 H -0.85798 -1.18604 -0.99917
 H 0.85859 -1.08488 1.44968
 H 0.88516 -1.07795 -1.34352
 H -0.44967 -0.37553 2.47265
 H -0.31537 -0.39683 -2.47273
13
bifur_IRC_Cartesians_noMW_output/new_data/bifur_traj3_Cartesians point 110
C 0.11327 0.79167 0.75491
 C -0.00878 0.80376 -0.75602
 C -1.06605 1.54822 -0.00081
 C -0.10641 -0.55277 1.41759
 C -0.07602 -0.56019 -1.41691
 F 1.16956 1.60942 1.47932
 F 0.73608 1.65709 -1.48149
 H -0.88168 -1.16643 0.88980
 H -0.85809 -1.18652 -0.99366
 H 0.85887 -1.08508 1.44450
 H 0.88573 -1.07806 -1.33715
 H -0.45114 -0.37979 2.46996
 H -0.31534 -0.40133 -2.47004
13
bifur_IRC_Cartesians_noMW_output/new_data/bifur_traj3_Cartesians point 111
C 0.11327 0.79167 0.75491
 C -0.00878 0.80376 -0.75602
 C -1.06605 1.54822 -0.00081
 C -0.10641 -0.55277 1.41760
 C -0.07602 -0.56019 -1.41692
 F 1.16956 1.60942 1.47932
 F 0.73608 1.65709 -1.48149
 H -0.88168 -1.16643 0.88980
 H -0.85809 -1.18652 -0.99367
 H 0.85887 -1.08508 1.44451
 H 0.88573 -1.07806 -1.33715
 H -0.45114 -0.37979 2.46997
 H -0.31534 -0.40133 -2.47004
13
bifur_IRC_Cartesians_noMW_output/new_data/bifur_traj3_Cartesians point 112
C 0.11271 0.79296 0.75855
 C -0.00781 0.80492 -0.75965
 C -1.05564 1.54891 -0.00079
 C -0.10606 -0.55277 1.41823
 C -0.07603 -0.56009 -1.41754
 F 1.16074 1.60938 1.48617
 F 0.73266 1.65650 -1.48837
 H -0.88250 -1.16464 0.89119
 H -0.85919 -1.18447 -0.99375
 H 0.85808 -1.08540 1.44095
 H 0.88462 -1.07846 -1.33491
 H -0.44785 -0.38280 2.47111
 H -0.31373 -0.40406 -2.47117
13
bifur_IRC_Cartesians_noMW_output/new_data/bifur_traj3_Cartesians point 113
C 0.11089 0.79305 0.76193
 C -0.00564 0.80463 -0.76300
 C -1.04657 1.54653 -0.00076
 C -0.10533 -0.55233 1.42111
 C -0.07629 -0.55939 -1.42044
 F 1.14795 1.60904 1.49046
 F 0.73400 1.65462 -1.49263
 H -0.88280 -1.16309 0.89716
 H -0.86026 -1.18226 -0.99633
 H 0.85745 -1.08550 1.44017
 H 0.88312 -1.07878 -1.33763
 H -0.44311 -0.38299 2.47372
 H -0.31341 -0.40355 -2.47376
13
bifur_IRC_Cartesians_noMW_output/new_data/bifur_traj3_Cartesians point 114
C 0.10813 0.79326 0.76531
 C -0.00253 0.80427 -0.76633
 C -1.03752 1.54422 -0.00072
 C -0.10438 -0.55194 1.42394
 C -0.07678 -0.55865 -1.42329
 F 1.13186 1.60909 1.49479
 F 0.73869 1.65240 -1.49689
 H -0.88292 -1.16170 0.90385
 H -0.86152 -1.17990 -0.99802
 H 0.85704 -1.08555 1.43849
 H 0.88141 -1.07916 -1.34110
 H -0.43734 -0.38341 2.47628
 H -0.31414 -0.40292 -2.47632
13
bifur_IRC_Cartesians_noMW_output/new_data/bifur_traj3_Cartesians point 115
C 0.10512 0.79358 0.76834
 C 0.00080 0.80396 -0.76931
 C -1.02936 1.54234 -0.00068
 C -0.10339 -0.55167 1.42632
 C -0.07736 -0.55799 -1.42570
 F 1.11550 1.60940 1.49882
 F 0.74483 1.65025 -1.50083
 H -0.88293 -1.16055 0.91008
 H -0.86276 -1.17770 -0.99884
 H 0.85680 -1.08558 1.43628
 H 0.87977 -1.07954 -1.34446
 H -0.43159 -0.38405 2.47848
 H -0.31543 -0.40245 -2.47851
13
bifur_IRC_Cartesians_noMW_output/new_data/bifur_traj3_Cartesians point 116
C 0.10212 0.79400 0.77119
 C 0.00411 0.80376 -0.77210
 C -1.02165 1.54081 -0.00063
 C -0.10243 -0.55146 1.42837
 C -0.07795 -0.55740 -1.42778
 F 1.09954 1.60982 1.50277
 F 0.75120 1.64823 -1.50468
 H -0.88293 -1.15951 0.91579
 H -0.86397 -1.17562 -0.99919
 H 0.85663 -1.08560 1.43376
 H 0.87821 -1.07992 -1.34748
 H -0.42602 -0.38491 2.48042
 H -0.31685 -0.40219 -2.48044
13
bifur_IRC_Cartesians_noMW_output/new_data/bifur_traj3_Cartesians point 117
C 0.09926 0.79466 0.77389
 C 0.00726 0.80384 -0.77474
 C -1.01424 1.54003 -0.00059
 C -0.10153 -0.55139 1.42980
 C -0.07853 -0.55695 -1.42924
 F 1.08437 1.61041 1.50696
 F 0.75732 1.64649 -1.50879
 H -0.88296 -1.15855 0.92042
 H -0.86517 -1.17367 -0.99870
 H 0.85651 -1.08564 1.43056
 H 0.87678 -1.08030 -1.34954
 H -0.42079 -0.38635 2.48192
 H -0.31828 -0.40257 -2.48193
13
bifur_IRC_Cartesians_noMW_output/new_data/bifur_traj3_Cartesians point 118
C 0.09684 0.79601 0.77612
 C 0.00995 0.80469 -0.77693
 C -1.00771 1.54132 -0.00056
 C -0.10082 -0.55167 1.42950
 C -0.07908 -0.55692 -1.42896
 F 1.07161 1.61144 1.51177
 F 0.76263 1.64555 -1.51354
 H -0.88312 -1.15783 0.92199
 H -0.86631 -1.17211 -0.99592
 H 0.85655 -1.08575 1.42550
 H 0.87570 -1.08070 -1.34896
 H -0.41655 -0.38936 2.48217
 H -0.31970 -0.40468 -2.48217
13
bifur_IRC_Cartesians_noMW_output/new_data/bifur_traj3_Cartesians point 119
C 0.09547 0.79848 0.77718
 C 0.01151 0.80689 -0.77797
 C -1.00373 1.54637 -0.00053
 C -0.10054 -0.55261 1.42597
 C -0.07951 -0.55767 -1.42543
 F 1.06474 1.61322 1.51711
 F 0.76610 1.64621 -1.51887
 H -0.88344 -1.15767 0.91767
 H -0.86721 -1.17146 -0.98911
 H 0.85690 -1.08596 1.41752
 H 0.87541 -1.08107 -1.34353
 H -0.41466 -0.39497 2.48004
 H -0.32103 -0.40977 -2.48003
13
bifur_IRC_Cartesians_noMW_output/new_data/bifur_traj3_Cartesians point 120
C 0.09521 0.80172 0.77705
 C 0.01185 0.81008 -0.77783
 C -1.00253 1.55434 -0.00052
 C -0.10068 -0.55403 1.41983
 C -0.07980 -0.55905 -1.41929
 F 1.06399 1.61550 1.52236
 F 0.76751 1.64827 -1.52415
 H -0.88390 -1.15805 0.90839
 H -0.86778 -1.17173 -0.97931
 H 0.85751 -1.08624 1.40771
 H 0.87589 -1.08137 -1.33424
 H -0.41512 -0.40238 2.47593
 H -0.32216 -0.41706 -2.47592
13
bifur_IRC_Cartesians_noMW_output/new_data/bifur_traj3_Cartesians point 121
C 0.09550 0.80522 0.77643
 C 0.01161 0.81364 -0.77722
 C -1.00249 1.56337 -0.00052
 C -0.10102 -0.55564 1.41273
 C -0.08000 -0.56067 -1.41217
 F 1.06611 1.61791 1.52748
 F 0.76773 1.65092 -1.52933
 H -0.88442 -1.15863 0.89715
 H -0.86819 -1.17239 -0.96852
 H 0.85819 -1.08655 1.39738
 H 0.87669 -1.08165 -1.32342
 H -0.41664 -0.41037 2.47109
 H -0.32308 -0.42514 -2.47106
13
bifur_IRC_Cartesians_noMW_output/new_data/bifur_traj3_Cartesians point 122
C 0.09550 0.80522 0.77643
 C 0.01161 0.81364 -0.77722
 C -1.00249 1.56337 -0.00052
 C -0.10102 -0.55564 1.41273
 C -0.08000 -0.56067 -1.41217
 F 1.06611 1.61791 1.52749
 F 0.76773 1.65091 -1.52933
 H -0.88442 -1.15863 0.89715
 H -0.86819 -1.17239 -0.96852
 H 0.85819 -1.08655 1.39738
 H 0.87669 -1.08165 -1.32342
 H -0.41664 -0.41037 2.47109
 H -0.32308 -0.42514 -2.47106
13
bifur_IRC_Cartesians_noMW_output/new_data/bifur_traj3_Cartesians point 123
C 0.09627 0.81196 0.77588
 C 0.01099 0.82055 -0.77669
 C -1.00066 1.58043 -0.00052
 C -0.10166 -0.55863 1.39950
 C -0.08030 -0.56373 -1.39892
 F 1.06972 1.62230 1.53826
 F 0.76645 1.65590 -1.54022
 H -0.88559 -1.15936 0.87601
 H -0.86909 -1.17333 -0.94854
 H 0.85926 -1.08721 1.37767
 H 0.87808 -1.08221 -1.30246
 H -0.41929 -0.42584 2.46218
 H -0.32418 -0.44084 -2.46215
13
bifur_IRC_Cartesians_noMW_output/new_data/bifur_traj3_Cartesians point 124
C 0.09629 0.81464 0.77676
 C 0.01114 0.82324 -0.77757
 C -0.99698 1.58645 -0.00052
 C -0.10176 -0.55965 1.39518
 C -0.08042 -0.56474 -1.39459
 F 1.06808 1.62382 1.54394
 F 0.76528 1.65739 -1.54595
 H -0.88621 -1.15909 0.86928
 H -0.86974 -1.17304 -0.94169
 H 0.85941 -1.08752 1.36984
 H 0.87821 -1.08252 -1.29473
 H -0.41914 -0.43201 2.45949
 H -0.32417 -0.44698 -2.45944
13
bifur_IRC_Cartesians_noMW_output/new_data/bifur_traj3_Cartesians point 125
C 0.09584 0.81648 0.77867
 C 0.01184 0.82498 -0.77949
 C -0.99093 1.58963 -0.00050
 C -0.10161 -0.56016 1.39336
 C -0.08055 -0.56516 -1.39276
 F 1.06287 1.62463 1.54949
 F 0.76413 1.65777 -1.55152
 H -0.88680 -1.15827 0.86681
 H -0.87054 -1.17202 -0.93824
 H 0.85921 -1.08779 1.36442
 H 0.87777 -1.08284 -1.29030
 H -0.41747 -0.43625 2.45867
 H -0.32376 -0.45100 -2.45860
13
bifur_IRC_Cartesians_noMW_output/new_data/bifur_traj3_Cartesians point 126
C 0.09482 0.81749 0.78151
 C 0.01318 0.82577 -0.78230
 C -0.98286 1.59003 -0.00048
 C -0.10118 -0.56018 1.39395
 C -0.08070 -0.56503 -1.39335
 F 1.05393 1.62479 1.55472
 F 0.76355 1.65705 -1.55676
 H -0.88732 -1.15697 0.86855
 H -0.87151 -1.17032 -0.93797
 H 0.85873 -1.08800 1.36130
 H 0.87677 -1.08318 -1.28924
 H -0.41425 -0.43856 2.45963
 H -0.32315 -0.45289 -2.45955
13
bifur_IRC_Cartesians_noMW_output/new_data/bifur_traj3_Cartesians point 127
C 0.09307 0.81788 0.78506
 C 0.01531 0.82579 -0.78582
 C -0.97318 1.58830 -0.00045
 C -0.10048 -0.55983 1.39640
 C -0.08095 -0.56444 -1.39581
 F 1.04107 1.62458 1.55976
 F 0.76441 1.65535 -1.56177
 H -0.88772 -1.15534 0.87378
 H -0.87265 -1.16805 -0.93990
 H 0.85808 -1.08814 1.35970
 H 0.87527 -1.08354 -1.29102
 H -0.40952 -0.43945 2.46197
 H -0.32270 -0.45310 -2.46188
13
bifur_IRC_Cartesians_noMW_output/new_data/bifur_traj3_Cartesians point 128
C 0.09046 0.81799 0.78899
 C 0.01832 0.82535 -0.78970
 C -0.96268 1.58542 -0.00041
 C -0.09951 -0.55932 1.39983
 C -0.08137 -0.56358 -1.39927
 F 1.02447 1.62435 1.56467
 F 0.76772 1.65295 -1.56661
 H -0.88796 -1.15362 0.88127
 H -0.87398 -1.16540 -0.94260
 H 0.85745 -1.08823 1.35850
 H 0.87340 -1.08394 -1.29475
 H -0.40346 -0.43966 2.46505
 H -0.32287 -0.45231 -2.46495
13
bifur_IRC_Cartesians_noMW_output/new_data/bifur_traj3_Cartesians point 129
C 0.08728 0.81811 0.79271
 C 0.02189 0.82481 -0.79337
 C -0.95277 1.58256 -0.00037
 C -0.09841 -0.55885 1.40318
 C -0.08193 -0.56270 -1.40265
 F 1.00623 1.62437 1.56923
 F 0.77339 1.65036 -1.57108
 H -0.88804 -1.15210 0.88914
 H -0.87537 -1.16277 -0.94472
 H 0.85700 -1.08827 1.35691
 H 0.87147 -1.08435 -1.29909
 H -0.39692 -0.43984 2.46803
 H -0.32382 -0.45131 -2.46792
13
bifur_IRC_Cartesians_noMW_output/new_data/bifur_traj3_Cartesians point 130
C 0.08397 0.81833 0.79601
 C 0.02555 0.82435 -0.79661
 C -0.94397 1.58019 -0.00032
 C -0.09733 -0.55850 1.40602
 C -0.08256 -0.56192 -1.40552
 F 0.98832 1.62463 1.57339
 F 0.78017 1.64792 -1.57514
 H -0.88803 -1.15085 0.89632
 H -0.87670 -1.16037 -0.94597
 H 0.85673 -1.08828 1.35486
 H 0.86966 -1.08476 -1.30316
 H -0.39060 -0.44025 2.47058
 H -0.32522 -0.45049 -2.47046
13
bifur_IRC_Cartesians_noMW_output/new_data/bifur_traj3_Cartesians point 131
C 0.08076 0.81868 0.79899
 C 0.02907 0.82404 -0.79953
 C -0.93594 1.57837 -0.00027
 C -0.09630 -0.55825 1.40833
 C -0.08319 -0.56126 -1.40787
 F 0.97139 1.62504 1.57737
 F 0.78706 1.64572 -1.57903
 H -0.88799 -1.14976 0.90261
 H -0.87797 -1.15817 -0.94654
 H 0.85655 -1.08829 1.35244
 H 0.86800 -1.08515 -1.30663
 H -0.38468 -0.44096 2.47273
 H -0.32676 -0.45000 -2.47260
13
bifur_IRC_Cartesians_noMW_output/new_data/bifur_traj3_Cartesians point 132
C 0.07788 0.81927 0.80170
 C 0.03225 0.82404 -0.80219
 C -0.92852 1.57738 -0.00023
 C -0.09539 -0.55814 1.40993
 C -0.08377 -0.56078 -1.40949
 F 0.95612 1.62557 1.58145
 F 0.79322 1.64391 -1.58302
 H -0.88801 -1.14879 0.90751
 H -0.87917 -1.15620 -0.94628
 H 0.85642 -1.08833 1.34945
 H 0.86654 -1.08553 -1.30896
 H -0.37939 -0.44222 2.47434
 H -0.32818 -0.45019 -2.47420
13
bifur_IRC_Cartesians_noMW_output/new_data/bifur_traj3_Cartesians point 133
C 0.07788 0.81927 0.80170
 C 0.03225 0.82404 -0.80219
 C -0.92852 1.57738 -0.00023
 C -0.09539 -0.55814 1.40993
 C -0.08377 -0.56078 -1.40949
 F 0.95611 1.62557 1.58145
 F 0.79322 1.64391 -1.58302
 H -0.88801 -1.14879 0.90751
 H -0.87917 -1.15620 -0.94629
 H 0.85642 -1.08833 1.34945
 H 0.86654 -1.08553 -1.30896
 H -0.37939 -0.44222 2.47434
 H -0.32818 -0.45019 -2.47420
13
bifur_IRC_Cartesians_noMW_output/new_data/bifur_traj3_Cartesians point 134
C 0.07491 0.82172 0.80524
 C 0.03565 0.82588 -0.80567
 C -0.91797 1.58041 -0.00018
 C -0.09450 -0.55871 1.40871
 C -0.08445 -0.56095 -1.40830
 F 0.93894 1.62714 1.58973
 F 0.79862 1.64302 -1.59125
 H -0.88849 -1.14753 0.90812
 H -0.88087 -1.15389 -0.94147
 H 0.85635 -1.08859 1.34101
 H 0.86508 -1.08614 -1.30610
 H -0.37372 -0.44775 2.47425
 H -0.32956 -0.45460 -2.47409
13
bifur_IRC_Cartesians_noMW_output/new_data/bifur_traj3_Cartesians point 135
C 0.07509 0.82322 0.80601
 C 0.03560 0.82741 -0.80645
 C -0.91515 1.58364 -0.00018
 C -0.09457 -0.55924 1.40649
 C -0.08447 -0.56148 -1.40607
 F 0.93808 1.62785 1.59330
 F 0.79697 1.64384 -1.59485
 H -0.88893 -1.14721 0.90452
 H -0.88127 -1.15359 -0.93805
 H 0.85632 -1.08879 1.33678
 H 0.86510 -1.08632 -1.30166
 H -0.37359 -0.45122 2.47293
 H -0.32918 -0.45810 -2.47276
13
bifur_IRC_Cartesians_noMW_output/new_data/bifur_traj3_Cartesians point 136
C 0.07590 0.82447 0.80677
 C 0.03490 0.82882 -0.80723
 C -0.91242 1.58642 -0.00019
 C -0.09480 -0.55965 1.40462
 C -0.08431 -0.56198 -1.40418
 F 0.93950 1.62819 1.59655
 F 0.79303 1.64478 -1.59816
 H -0.88946 -1.14676 0.90090
 H -0.88150 -1.15339 -0.93572
 H 0.85612 -1.08901 1.33365
 H 0.86524 -1.08645 -1.29718
 H -0.37414 -0.45415 2.47184
 H -0.32804 -0.46129 -2.47166
13
bifur_IRC_Cartesians_noMW_output/new_data/bifur_traj3_Cartesians point 137
C 0.07715 0.82521 0.80806
 C 0.03381 0.82980 -0.80854
 C -0.90850 1.58769 -0.00020
 C -0.09505 -0.55974 1.40407
 C -0.08399 -0.56221 -1.40361
 F 0.94146 1.62788 1.59968
 F 0.78672 1.64541 -1.60137
 H -0.89011 -1.14592 0.89896
 H -0.88169 -1.15292 -0.93576
 H 0.85558 -1.08925 1.33240
 H 0.86522 -1.08655 -1.29388
 H -0.37465 -0.45593 2.47173
 H -0.32595 -0.46348 -2.47155
13
bifur_IRC_Cartesians_noMW_output/new_data/bifur_traj3_Cartesians point 138
C 0.07871 0.82509 0.81041
 C 0.03249 0.82998 -0.81093
 C -0.90211 1.58627 -0.00021
 C -0.09525 -0.55930 1.40593
 C -0.08348 -0.56193 -1.40544
 F 0.94256 1.62660 1.60280
 F 0.77762 1.64527 -1.60459
 H -0.89089 -1.14437 0.90045
 H -0.88190 -1.15184 -0.93970
 H 0.85453 -1.08949 1.33405
 H 0.86480 -1.08662 -1.29298
 H -0.37449 -0.45580 2.47343
 H -0.32259 -0.46385 -2.47324
13
bifur_IRC_Cartesians_noMW_output/new_data/bifur_traj3_Cartesians point 139
C 0.08043 0.82381 0.81420
 C 0.03111 0.82903 -0.81475
 C -0.89239 1.58112 -0.00023
 C -0.09530 -0.55813 1.41110
 C -0.08276 -0.56094 -1.41058
 F 0.94156 1.62406 1.60588
 F 0.76568 1.64397 -1.60776
 H -0.89180 -1.14192 0.90691
 H -0.88220 -1.14989 -0.94878
 H 0.85282 -1.08973 1.33949
 H 0.86378 -1.08667 -1.29568
 H -0.37312 -0.45306 2.47762
 H -0.31779 -0.46164 -2.47742
13
bifur_IRC_Cartesians_noMW_output/new_data/bifur_traj3_Cartesians point 140
C 0.08206 0.82141 0.81927
 C 0.02991 0.82692 -0.81985
 C -0.87975 1.57239 -0.00025
 C -0.09516 -0.55628 1.41942
 C -0.08193 -0.55925 -1.41888
 F 0.93787 1.62043 1.60874
 F 0.75198 1.64147 -1.61072
 H -0.89277 -1.13869 0.91830
 H -0.88260 -1.14712 -0.96258
 H 0.85057 -1.08993 1.34841
 H 0.86215 -1.08671 -1.30210
 H -0.37040 -0.44778 2.48417
 H -0.31193 -0.45686 -2.48395
13
bifur_IRC_Cartesians_noMW_output/new_data/bifur_traj3_Cartesians point 141
C 0.08339 0.81827 0.82517
 C 0.02908 0.82401 -0.82578
 C -0.86525 1.56123 -0.00026
 C -0.09484 -0.55398 1.42986
 C -0.08107 -0.55708 -1.42930
 F 0.93156 1.61615 1.61138
 F 0.73803 1.63807 -1.61344
 H -0.89371 -1.13500 0.93323
 H -0.88311 -1.14377 -0.97934
 H 0.84801 -1.09010 1.35952
 H 0.86007 -1.08675 -1.31129
 H -0.36653 -0.44079 2.49230
 H -0.30565 -0.45025 -2.49206
13
bifur_IRC_Cartesians_noMW_output/new_data/bifur_traj3_Cartesians point 142
C 0.08422 0.81477 0.83160
 C 0.02880 0.82063 -0.83222
 C -0.84953 1.54872 -0.00026
 C -0.09432 -0.55146 1.44149
 C -0.08027 -0.55461 -1.44092
 F 0.92248 1.61165 1.61402
 F 0.72507 1.63402 -1.61614
 H -0.89459 -1.13106 0.95043
 H -0.88375 -1.14002 -0.99747
 H 0.84534 -1.09024 1.37148
 H 0.85764 -1.08681 -1.32227
 H -0.36160 -0.43298 2.50132
 H -0.29949 -0.44262 -2.50106
13
bifur_IRC_Cartesians_noMW_output/new_data/bifur_traj3_Cartesians point 143
C 0.08420 0.81137 0.83823
 C 0.02938 0.81719 -0.83885
 C -0.83327 1.53613 -0.00025
 C -0.09357 -0.54896 1.45325
 C -0.07968 -0.55207 -1.45267
 F 0.91006 1.60743 1.61696
 F 0.71477 1.62960 -1.61911
 H -0.89534 -1.12716 0.96854
 H -0.88461 -1.13601 -1.01506
 H 0.84280 -1.09034 1.38269
 H 0.85496 -1.08694 -1.33399
 H -0.35558 -0.42535 2.51047
 H -0.29413 -0.43488 -2.51019
13
bifur_IRC_Cartesians_noMW_output/new_data/bifur_traj3_Cartesians point 144
C 0.08420 0.81137 0.83823
 C 0.02939 0.81719 -0.83885
 C -0.83327 1.53613 -0.00025
 C -0.09357 -0.54897 1.45324
 C -0.07968 -0.55207 -1.45267
 F 0.91005 1.60743 1.61696
 F 0.71478 1.62960 -1.61911
 H -0.89534 -1.12716 0.96854
 H -0.88461 -1.13601 -1.01506
 H 0.84280 -1.09034 1.38269
 H 0.85496 -1.08694 -1.33399
 H -0.35558 -0.42535 2.51047
 H -0.29413 -0.43488 -2.51019
13
bifur_IRC_Cartesians_noMW_output/new_data/bifur_traj3_Cartesians point 145
C 0.08159 0.80697 0.84909
 C 0.03297 0.81219 -0.84967
 C -0.80622 1.51775 -0.00021
 C -0.09177 -0.54543 1.47076
 C -0.07940 -0.54815 -1.47020
 F 0.88051 1.60215 1.62334
 F 0.70721 1.62194 -1.62544
 H -0.89622 -1.12128 0.99773
 H -0.88667 -1.12910 -1.03897
 H 0.83937 -1.09044 1.39606
 H 0.85016 -1.08739 -1.35279
 H -0.34304 -0.41539 2.52430
 H -0.28847 -0.42382 -2.52400
13
bifur_IRC_Cartesians_noMW_output/new_data/bifur_traj3_Cartesians point 146
C 0.07987 0.80575 0.85329
 C 0.03507 0.81061 -0.85384
 C -0.79558 1.51168 -0.00018
 C -0.09093 -0.54429 1.47673
 C -0.07950 -0.54677 -1.47619
 F 0.86661 1.60067 1.62652
 F 0.70682 1.61899 -1.62857
 H -0.89649 -1.11916 1.00837
 H -0.88767 -1.12635 -1.04637
 H 0.83826 -1.09048 1.39936
 H 0.84821 -1.08764 -1.35944
 H -0.33751 -0.41262 2.52912
 H -0.28716 -0.42038 -2.52880
13
bifur_IRC_Cartesians_noMW_output/new_data/bifur_traj3_Cartesians point 147
C 0.07834 0.80494 0.85709
 C 0.03697 0.80946 -0.85761
 C -0.78580 1.50687 -0.00016
 C -0.09019 -0.54337 1.48162
 C -0.07960 -0.54564 -1.48109
 F 0.85407 1.59950 1.62986
 F 0.70642 1.61651 -1.63189
 H -0.89679 -1.11726 1.01719
 H -0.88862 -1.12388 -1.05227
 H 0.83730 -1.09055 1.40154
 H 0.84650 -1.08789 -1.36461
 H -0.33257 -0.41075 2.53313
 H -0.28602 -0.41791 -2.53280
13
bifur_IRC_Cartesians_noMW_output/new_data/bifur_traj3_Cartesians point 148
C 0.07734 0.80458 0.86048
 C 0.03830 0.80889 -0.86098
 C -0.77688 1.50359 -0.00014
 C -0.08964 -0.54272 1.48520
 C -0.07963 -0.54484 -1.48467
 F 0.84419 1.59859 1.63355
 F 0.70480 1.61471 -1.63556
 H -0.89719 -1.11554 1.02354
 H -0.88947 -1.12177 -1.05663
 H 0.83643 -1.09066 1.40256
 H 0.84511 -1.08814 -1.36767
 H -0.32866 -0.40998 2.53619
 H -0.28469 -0.41672 -2.53585
13
bifur_IRC_Cartesians_noMW_output/new_data/bifur_traj3_Cartesians point 149
C 0.07718 0.80481 0.86317
 C 0.03875 0.80906 -0.86368
 C -0.76950 1.50237 -0.00013
 C -0.08940 -0.54240 1.48699
 C -0.07953 -0.54448 -1.48646
 F 0.83853 1.59800 1.63743
 F 0.70133 1.61390 -1.63947
 H -0.89773 -1.11411 1.02641
 H -0.89012 -1.12024 -1.05898
 H 0.83568 -1.09085 1.40224
 H 0.84423 -1.08835 -1.36788
 H -0.32636 -0.41055 2.53793
 H -0.28306 -0.41717 -2.53758
13
bifur_IRC_Cartesians_noMW_output/new_data/bifur_traj3_Cartesians point 150
C 0.07769 0.80545 0.86524
 C 0.03846 0.80980 -0.86575
 C -0.76359 1.50276 -0.00013
 C -0.08940 -0.54235 1.48736
 C -0.07934 -0.54447 -1.48682
 F 0.83647 1.59765 1.64130
 F 0.69643 1.61389 -1.64339
 H -0.89836 -1.11296 1.02651
 H -0.89059 -1.11921 -1.05975
 H 0.83505 -1.09107 1.40097
 H 0.84378 -1.08852 -1.36588
 H -0.32541 -0.41210 2.53859
 H -0.28122 -0.41886 -2.53823
13
bifur_IRC_Cartesians_noMW_output/new_data/bifur_traj3_Cartesians point 151
C 0.07856 0.80629 0.86705
 C 0.03780 0.81080 -0.86759
 C -0.75822 1.50386 -0.00014
 C -0.08953 -0.54242 1.48711
 C -0.07908 -0.54462 -1.48655
 F 0.83613 1.59738 1.64523
 F 0.69067 1.61424 -1.64739
 H -0.89904 -1.11189 1.02534
 H -0.89097 -1.11839 -1.05988
 H 0.83445 -1.09133 1.39928
 H 0.84353 -1.08868 -1.36284
 H -0.32510 -0.41411 2.53879
 H -0.27920 -0.42113 -2.53841
13
bifur_IRC_Cartesians_noMW_output/new_data/bifur_traj3_Cartesians point 152
C 0.07958 0.80717 0.86898
 C 0.03700 0.81187 -0.86954
 C -0.75251 1.50501 -0.00015
 C -0.08968 -0.54248 1.48686
 C -0.07879 -0.54478 -1.48628
 F 0.83607 1.59706 1.64940
 F 0.68422 1.61465 -1.65164
 H -0.89979 -1.11075 1.02404
 H -0.89136 -1.11753 -1.06011
 H 0.83379 -1.09160 1.39759
 H 0.84327 -1.08884 -1.35954
 H -0.32486 -0.41622 2.53900
 H -0.27695 -0.42355 -2.53862
13
bifur_IRC_Cartesians_noMW_output/new_data/bifur_traj3_Cartesians point 153
C 0.08060 0.80796 0.87134
 C 0.03625 0.81286 -0.87192
 C -0.74569 1.50570 -0.00015
 C -0.08980 -0.54244 1.48710
 C -0.07846 -0.54484 -1.48650
 F 0.83524 1.59656 1.65400
 F 0.67709 1.61486 -1.65632
 H -0.90061 -1.10936 1.02349
 H -0.89183 -1.11643 -1.06106
 H 0.83299 -1.09190 1.39620
 H 0.84286 -1.08903 -1.35657
 H -0.32427 -0.41815 2.53964
 H -0.27438 -0.42579 -2.53924
13
bifur_IRC_Cartesians_noMW_output/new_data/bifur_traj3_Cartesians point 154
C 0.08150 0.80855 0.87435
 C 0.03566 0.81361 -0.87495
 C -0.73722 1.50542 -0.00016
 C -0.08982 -0.54222 1.48828
 C -0.07812 -0.54469 -1.48766
 F 0.83278 1.59576 1.65907
 F 0.66938 1.61468 -1.66147
 H -0.90150 -1.10762 1.02449
 H -0.89242 -1.11492 -1.06332
 H 0.83199 -1.09221 1.39549
 H 0.84219 -1.08924 -1.35453
 H -0.32299 -0.41961 2.54102
 H -0.27144 -0.42751 -2.54061
13
bifur_IRC_Cartesians_noMW_output/new_data/bifur_traj3_Cartesians point 155
C 0.08150 0.80855 0.87435
 C 0.03566 0.81362 -0.87495
 C -0.73722 1.50543 -0.00016
 C -0.08982 -0.54222 1.48828
 C -0.07812 -0.54469 -1.48766
 F 0.83278 1.59576 1.65907
 F 0.66938 1.61468 -1.66147
 H -0.90150 -1.10762 1.02448
 H -0.89242 -1.11492 -1.06332
 H 0.83199 -1.09221 1.39548
 H 0.84219 -1.08924 -1.35452
 H -0.32299 -0.41962 2.54102
 H -0.27144 -0.42751 -2.54061
13
bifur_IRC_Cartesians_noMW_output/new_data/bifur_traj3_Cartesians point 156
C 0.08252 0.80869 0.88226
 C 0.03545 0.81391 -0.88288
 C -0.71573 1.50094 -0.00016
 C -0.08945 -0.54104 1.49425
 C -0.07744 -0.54357 -1.49360
 F 0.82155 1.59317 1.66982
 F 0.65380 1.61264 -1.67235
 H -0.90332 -1.10314 1.03273
 H -0.89398 -1.11063 -1.07259
 H 0.82940 -1.09279 1.39698
 H 0.83989 -1.08974 -1.35490
 H -0.31781 -0.42017 2.54658
 H -0.26488 -0.42827 -2.54614
13
bifur_IRC_Cartesians_noMW_output/new_data/bifur_traj3_Cartesians point 157
C 0.08253 0.80827 0.88677
 C 0.03589 0.81347 -0.88740
 C -0.70372 1.49703 -0.00015
 C -0.08907 -0.54016 1.49869
 C -0.07716 -0.54265 -1.49803
 F 0.81309 1.59156 1.67504
 F 0.64689 1.61089 -1.67762
 H -0.90415 -1.10064 1.03951
 H -0.89488 -1.10804 -1.07900
 H 0.82797 -1.09304 1.39896
 H 0.83836 -1.09001 -1.35724
 H -0.31411 -0.41934 2.55044
 H -0.26165 -0.42735 -2.54998
13
bifur_IRC_Cartesians_noMW_output/new_data/bifur_traj3_Cartesians point 158
C 0.08214 0.80769 0.89149
 C 0.03673 0.81278 -0.89211
 C -0.69129 1.49249 -0.00014
 C -0.08856 -0.53919 1.50368
 C -0.07695 -0.54159 -1.50301
 F 0.80289 1.58990 1.68017
 F 0.64106 1.60878 -1.68278
 H -0.90492 -1.09808 1.04748
 H -0.89587 -1.10527 -1.08592
 H 0.82653 -1.09326 1.40125
 H 0.83665 -1.09029 -1.36060
 H -0.30977 -0.41809 2.55470
 H -0.25867 -0.42588 -2.55423
13
bifur_IRC_Cartesians_noMW_output/new_data/bifur_traj3_Cartesians point 159
C 0.08127 0.80709 0.89632
 C 0.03808 0.81198 -0.89692
 C -0.67860 1.48771 -0.00012
 C -0.08791 -0.53820 1.50887
 C -0.07685 -0.54046 -1.50820
 F 0.79076 1.58836 1.68533
 F 0.63680 1.60641 -1.68795
 H -0.90559 -1.09553 1.05619
 H -0.89697 -1.10235 -1.09273
 H 0.82516 -1.09346 1.40333
 H 0.83479 -1.09060 -1.36461
 H -0.30480 -0.41679 2.55913
 H -0.25615 -0.42418 -2.55863
13
bifur_IRC_Cartesians_noMW_output/new_data/bifur_traj3_Cartesians point 160
C 0.07984 0.80666 0.90100
 C 0.03998 0.81123 -0.90159
 C -0.66623 1.48331 -0.00009
 C -0.08715 -0.53731 1.51372
 C -0.07690 -0.53936 -1.51307
 F 0.77691 1.58716 1.69051
 F 0.63475 1.60394 -1.69311
 H -0.90615 -1.09316 1.06486
 H -0.89816 -1.09943 -1.09857
 H 0.82397 -1.09362 1.40455
 H 0.83287 -1.09094 -1.36874
 H -0.29934 -0.41583 2.56330
 H -0.25438 -0.42263 -2.56279
13
bifur_IRC_Cartesians_noMW_output/new_data/bifur_traj3_Cartesians point 161
C 0.07799 0.80655 0.90520
 C 0.04225 0.81073 -0.90575
 C -0.65506 1.47990 -0.00006
 C -0.08634 -0.53665 1.51765
 C -0.07710 -0.53844 -1.51701
 F 0.76250 1.58645 1.69553
 F 0.63494 1.60165 -1.69810
 H -0.90657 -1.09115 1.07246
 H -0.89937 -1.09673 -1.10266
 H 0.82307 -1.09376 1.40449
 H 0.83106 -1.09131 -1.37229
 H -0.29387 -0.41559 2.56676
 H -0.25348 -0.42165 -2.56623
13
bifur_IRC_Cartesians_noMW_output/new_data/bifur_traj3_Cartesians point 162
C 0.07599 0.80682 0.90886
 C 0.04463 0.81058 -0.90937
 C -0.64519 1.47774 -0.00003
 C -0.08556 -0.53624 1.52046
 C -0.07740 -0.53776 -1.51983
 F 0.74858 1.58621 1.70044
 F 0.63651 1.59972 -1.70298
 H -0.90692 -1.08950 1.07846
 H -0.90056 -1.09435 -1.10493
 H 0.82242 -1.09388 1.40313
 H 0.82945 -1.09168 -1.37475
 H -0.28875 -0.41618 2.56936
 H -0.25320 -0.42148 -2.56882
13
bifur_IRC_Cartesians_noMW_output/new_data/bifur_traj3_Cartesians point 163
C 0.07410 0.80755 0.91212
 C 0.04688 0.81091 -0.91260
 C -0.63614 1.47699 0.00000
 C -0.08486 -0.53609 1.52206
 C -0.07772 -0.53735 -1.52144
 F 0.73574 1.58635 1.70564
 F 0.63836 1.59828 -1.70814
 H -0.90728 -1.08808 1.08251
 H -0.90173 -1.09225 -1.10544
 H 0.82194 -1.09403 1.40038
 H 0.82806 -1.09206 -1.37564
 H -0.28415 -0.41784 2.57108
 H -0.25320 -0.42240 -2.57053
13
bifur_IRC_Cartesians_noMW_output/new_data/bifur_traj3_Cartesians point 164
C 0.07259 0.80894 0.91506
 C 0.04874 0.81198 -0.91552
 C -0.62761 1.47814 0.00003
 C -0.08432 -0.53626 1.52211
 C -0.07801 -0.53731 -1.52150
 F 0.72484 1.58690 1.71159
 F 0.63939 1.59754 -1.71408
 H -0.90778 -1.08682 1.08383
 H -0.90287 -1.09043 -1.10390
 H 0.82158 -1.09425 1.39586
 H 0.82697 -1.09246 -1.37406
 H -0.28037 -0.42100 2.57171
 H -0.25314 -0.42496 -2.57115
13
bifur_IRC_Cartesians_noMW_output/new_data/bifur_traj3_Cartesians point 165
C 0.07178 0.81107 0.91759
 C 0.04987 0.81394 -0.91803
 C -0.61980 1.48155 0.00005
 C -0.08405 -0.53681 1.52030
 C -0.07821 -0.53773 -1.51969
 F 0.71719 1.58784 1.71837
 F 0.63862 1.59775 -1.72088
 H -0.90846 -1.08575 1.08169
 H -0.90392 -1.08903 -1.10009
 H 0.82132 -1.09456 1.38947
 H 0.82629 -1.09287 -1.36935
 H -0.27786 -0.42590 2.57102
 H -0.25277 -0.42950 -2.57044
13
bifur_IRC_Cartesians_noMW_output/new_data/bifur_traj3_Cartesians point 166
C 0.07178 0.81107 0.91759
 C 0.04987 0.81394 -0.91803
 C -0.61980 1.48155 0.00005
 C -0.08405 -0.53681 1.52030
 C -0.07821 -0.53773 -1.51969
 F 0.71719 1.58784 1.71837
 F 0.63862 1.59775 -1.72088
 H -0.90846 -1.08575 1.08169
 H -0.90392 -1.08903 -1.10010
 H 0.82132 -1.09456 1.38947
 H 0.82629 -1.09287 -1.36935
 H -0.27786 -0.42590 2.57102
 H -0.25277 -0.42950 -2.57044
13
bifur_IRC_Cartesians_noMW_output/new_data/bifur_traj3_Cartesians point 167
C 0.07191 0.81651 0.92168
 C 0.05032 0.81939 -0.92213
 C -0.60611 1.49229 0.00006
 C -0.08408 -0.53853 1.51339
 C -0.07831 -0.53940 -1.51276
 F 0.70988 1.59020 1.73291
 F 0.63245 1.60006 -1.73555
 H -0.91021 -1.08394 1.07080
 H -0.90571 -1.08714 -1.08892
 H 0.82091 -1.09535 1.37404
 H 0.82583 -1.09365 -1.35415
 H -0.27581 -0.43846 2.56725
 H -0.25105 -0.44199 -2.56664
13
bifur_IRC_Cartesians_noMW_output/new_data/bifur_traj3_Cartesians point 168
C 0.07229 0.81938 0.92379
 C 0.05024 0.82233 -0.92426
 C -0.59898 1.49807 0.00007
 C -0.08418 -0.53944 1.50966
 C -0.07830 -0.54032 -1.50900
 F 0.70721 1.59136 1.74060
 F 0.62813 1.60144 -1.74331
 H -0.91119 -1.08296 1.06464
 H -0.90660 -1.08622 -1.08314
 H 0.82065 -1.09578 1.36606
 H 0.82567 -1.09404 -1.34574
 H -0.27512 -0.44511 2.56519
 H -0.24983 -0.44871 -2.56457
13
bifur_IRC_Cartesians_noMW_output/new_data/bifur_traj3_Cartesians point 169
C 0.07265 0.82221 0.92633
 C 0.05022 0.82522 -0.92680
 C -0.59073 1.50347 0.00007
 C -0.08424 -0.54027 1.50634
 C -0.07826 -0.54116 -1.50566
 F 0.70366 1.59237 1.74875
 F 0.62328 1.60264 -1.75154
 H -0.91224 -1.08175 1.05915
 H -0.90757 -1.08506 -1.07796
 H 0.82025 -1.09624 1.35827
 H 0.82536 -1.09446 -1.33759
 H -0.27405 -0.45167 2.56350
 H -0.24834 -0.45532 -2.56285
13
bifur_IRC_Cartesians_noMW_output/new_data/bifur_traj3_Cartesians point 170
C 0.07288 0.82487 0.92953
 C 0.05040 0.82791 -0.93001
 C -0.58078 1.50800 0.00008
 C -0.08420 -0.54092 1.50391
 C -0.07820 -0.54180 -1.50321
 F 0.69841 1.59312 1.75746
 F 0.61786 1.60346 -1.76033
 H -0.91336 -1.08018 1.05513
 H -0.90867 -1.08349 -1.07396
 H 0.81965 -1.09671 1.35101
 H 0.82479 -1.09492 -1.33026
 H -0.27227 -0.45785 2.56252
 H -0.24649 -0.46150 -2.56186
13
bifur_IRC_Cartesians_noMW_output/new_data/bifur_traj3_Cartesians point 171
C 0.07291 0.82717 0.93357
 C 0.05085 0.83020 -0.93406
 C -0.56874 1.51104 0.00009
 C -0.08403 -0.54129 1.50287
 C -0.07812 -0.54212 -1.50216
 F 0.69088 1.59344 1.76664
 F 0.61183 1.60366 -1.76959
 H -0.91456 -1.07815 1.05342
 H -0.90994 -1.08138 -1.07189
 H 0.81879 -1.09719 1.34486
 H 0.82384 -1.09541 -1.32445
 H -0.26952 -0.46321 2.56265
 H -0.24418 -0.46677 -2.56196
13
bifur_IRC_Cartesians_noMW_output/new_data/bifur_traj3_Cartesians point 172
C 0.07270 0.82889 0.93846
 C 0.05161 0.83185 -0.93895
 C -0.55472 1.51208 0.00011
 C -0.08369 -0.54128 1.50364
 C -0.07802 -0.54204 -1.50291
 F 0.68095 1.59321 1.77591
 F 0.60530 1.60311 -1.77893
 H -0.91577 -1.07565 1.05470
 H -0.91133 -1.07871 -1.07234
 H 0.81762 -1.09765 1.34043
 H 0.82247 -1.09591 -1.32082
 H -0.26571 -0.46726 2.56414
 H -0.24142 -0.47064 -2.56343
13
bifur_IRC_Cartesians_noMW_output/new_data/bifur_traj3_Cartesians point 173
C 0.07226 0.82994 0.94398
 C 0.05264 0.83278 -0.94446
 C -0.53933 1.51101 0.00012
 C -0.08320 -0.54089 1.50622
 C -0.07788 -0.54154 -1.50548
 F 0.66900 1.59242 1.78483
 F 0.59862 1.60179 -1.78790
 H -0.91695 -1.07280 1.05899
 H -0.91278 -1.07559 -1.07535
 H 0.81621 -1.09807 1.33796
 H 0.82074 -1.09640 -1.31963
 H -0.26099 -0.46977 2.56697
 H -0.23834 -0.47288 -2.56623
13
bifur_IRC_Cartesians_noMW_output/new_data/bifur_traj3_Cartesians point 174
C 0.07156 0.83039 0.94986
 C 0.05395 0.83306 -0.95034
 C -0.52326 1.50819 0.00014
 C -0.08258 -0.54020 1.51026
 C -0.07775 -0.54071 -1.50952
 F 0.65549 1.59121 1.79318
 F 0.59222 1.59984 -1.79630
 H -0.91805 -1.06973 1.06574
 H -0.91425 -1.07218 -1.08039
 H 0.81465 -1.09844 1.33718
 H 0.81874 -1.09687 -1.32058
 H -0.25557 -0.47091 2.57084
 H -0.23513 -0.47366 -2.57008
13
bifur_IRC_Cartesians_noMW_output/new_data/bifur_traj3_Cartesians point 175
C 0.07055 0.83043 0.95593
 C 0.05559 0.83287 -0.95640
 C -0.50689 1.50416 0.00017
 C -0.08183 -0.53929 1.51528
 C -0.07766 -0.53963 -1.51453
 F 0.64050 1.58978 1.80105
 F 0.58662 1.59742 -1.80419
 H -0.91905 -1.06657 1.07428
 H -0.91575 -1.06858 -1.08667
 H 0.81302 -1.09877 1.33746
 H 0.81654 -1.09734 -1.32317
 H -0.24957 -0.47110 2.57540
 H -0.23205 -0.47337 -2.57462
13
bifur_IRC_Cartesians_noMW_output/new_data/bifur_traj3_Cartesians point 176
C 0.06907 0.83030 0.96208
 C 0.05768 0.83240 -0.96251
 C -0.49046 1.49953 0.00020
 C -0.08096 -0.53831 1.52077
 C -0.07766 -0.53842 -1.52003
 F 0.62376 1.58835 1.80862
 F 0.58254 1.59465 -1.81177
 H -0.91994 -1.06344 1.08395
 H -0.91732 -1.06485 -1.09329
 H 0.81145 -1.09905 1.33802
 H 0.81418 -1.09781 -1.32684
 H -0.24295 -0.47086 2.58029
 H -0.22939 -0.47249 -2.57948
13
bifur_IRC_Cartesians_noMW_output/new_data/bifur_traj3_Cartesians point 177
C 0.06907 0.83030 0.96208
 C 0.05768 0.83240 -0.96251
 C -0.49046 1.49953 0.00020
 C -0.08096 -0.53831 1.52077
 C -0.07766 -0.53842 -1.52003
 F 0.62376 1.58835 1.80862
 F 0.58254 1.59465 -1.81177
 H -0.91994 -1.06344 1.08395
 H -0.91732 -1.06485 -1.09329
 H 0.81145 -1.09905 1.33803
 H 0.81418 -1.09781 -1.32684
 H -0.24295 -0.47086 2.58029
 H -0.22939 -0.47249 -2.57948
13
bifur_IRC_Cartesians_noMW_output/new_data/bifur_traj3_Cartesians point 178
C 0.06419 0.83050 0.97355
 C 0.06374 0.83156 -0.97390
 C -0.45969 1.49151 0.00028
 C -0.07882 -0.53672 1.53053
 C -0.07821 -0.53614 -1.52982
 F 0.58496 1.58670 1.82320
 F 0.58253 1.58881 -1.82628
 H -0.92122 -1.05797 1.10307
 H -0.92070 -1.05756 -1.10308
 H 0.80903 -1.09948 1.33646
 H 0.80935 -1.09884 -1.33485
 H -0.22831 -0.47134 2.58909
 H -0.22686 -0.47103 -2.58824
13
bifur_IRC_Cartesians_noMW_output/new_data/bifur_traj3_Cartesians point 179
C 0.06098 0.83117 0.97830
 C 0.06746 0.83156 -0.97859
 C -0.44673 1.48932 0.00033
 C -0.07766 -0.53633 1.53369
 C -0.07876 -0.53532 -1.53301
 F 0.56469 1.58679 1.83003
 F 0.58677 1.58623 -1.83303
 H -0.92159 -1.05594 1.11064
 H -0.92240 -1.05439 -1.10476
 H 0.80836 -1.09963 1.33339
 H 0.80717 -1.09938 -1.33785
 H -0.22103 -0.47281 2.59215
 H -0.22725 -0.47127 -2.59129
13
bifur_IRC_Cartesians_noMW_output/new_data/bifur_traj3_Cartesians point 180
C 0.05761 0.83223 0.98246
 C 0.07129 0.83193 -0.98269
 C -0.43520 1.48846 0.00038
 C -0.07654 -0.53622 1.53565
 C -0.07941 -0.53476 -1.53500
 F 0.54495 1.58738 1.83673
 F 0.59253 1.58404 -1.83965
 H -0.92187 -1.05430 1.11649
 H -0.92408 -1.05155 -1.10448
 H 0.80797 -1.09978 1.32894
 H 0.80520 -1.09992 -1.33970
 H -0.21412 -0.47517 2.59429
 H -0.22832 -0.47236 -2.59342
13
bifur_IRC_Cartesians_noMW_output/new_data/bifur_traj3_Cartesians point 181
C 0.05431 0.83376 0.98622
 C 0.07502 0.83277 -0.98640
 C -0.42449 1.48900 0.00044
 C -0.07550 -0.53636 1.53641
 C -0.08010 -0.53446 -1.53579
 F 0.52621 1.58837 1.84371
 F 0.59865 1.58232 -1.84655
 H -0.92217 -1.05289 1.12044
 H -0.92573 -1.04898 -1.10245
 H 0.80776 -1.09994 1.32309
 H 0.80344 -1.10048 -1.34001
 H -0.20771 -0.47858 2.59556
 H -0.22968 -0.47453 -2.59467
13
bifur_IRC_Cartesians_noMW_output/new_data/bifur_traj3_Cartesians point 182
C 0.05141 0.83587 0.98969
 C 0.07834 0.83429 -0.98981
 C -0.41429 1.49126 0.00048
 C -0.07462 -0.53679 1.53577
 C -0.08075 -0.53451 -1.53516
 F 0.50938 1.58971 1.85134
 F 0.60391 1.58126 -1.85413
 H -0.92259 -1.05164 1.12188
 H -0.92736 -1.04669 -1.09858
 H 0.80765 -1.10017 1.31568
 H 0.80196 -1.10105 -1.33806
 H -0.20208 -0.48335 2.59584
 H -0.23096 -0.47819 -2.59493
13
bifur_IRC_Cartesians_noMW_output/new_data/bifur_traj3_Cartesians point 183
C 0.04926 0.83858 0.99280
 C 0.08089 0.83655 -0.99288
 C -0.40472 1.49538 0.00052
 C -0.07399 -0.53752 1.53359
 C -0.08127 -0.53494 -1.53300
 F 0.49590 1.59129 1.85962
 F 0.60706 1.58105 -1.86239
 H -0.92320 -1.05051 1.12030
 H -0.92887 -1.04478 -1.09299
 H 0.80758 -1.10048 1.30689
 H 0.80087 -1.10162 -1.33338
 H -0.19772 -0.48950 2.59502
 H -0.23179 -0.48350 -2.59409
13
bifur_IRC_Cartesians_noMW_output/new_data/bifur_traj3_Cartesians point 184
C 0.04796 0.84164 0.99553
 C 0.08256 0.83934 -0.99560
 C -0.39592 1.50082 0.00055
 C -0.07363 -0.53845 1.53029
 C -0.08163 -0.53567 -1.52970
 F 0.48613 1.59294 1.86817
 F 0.60778 1.58159 -1.87095
 H -0.92398 -1.04947 1.11625
 H -0.93022 -1.04324 -1.08642
 H 0.80750 -1.10086 1.29748
 H 0.80015 -1.10215 -1.32654
 H -0.19468 -0.49651 2.59338
 H -0.23203 -0.48998 -2.59244
13
bifur_IRC_Cartesians_noMW_output/new_data/bifur_traj3_Cartesians point 185
C 0.04727 0.84481 0.99806
 C 0.08361 0.84236 -0.99812
 C -0.38759 1.50682 0.00056
 C -0.07344 -0.53944 1.52651
 C -0.08187 -0.53655 -1.52591
 F 0.47886 1.59454 1.87672
 F 0.60670 1.58254 -1.87955
 H -0.92486 -1.04846 1.11094
 H -0.93143 -1.04193 -1.07962
 H 0.80738 -1.10128 1.28804
 H 0.79965 -1.10266 -1.31861
 H -0.19251 -0.50380 2.59137
 H -0.23177 -0.49695 -2.59042
13
bifur_IRC_Cartesians_noMW_output/new_data/bifur_traj3_Cartesians point 186
C 0.04689 0.84796 1.00059
 C 0.08434 0.84543 -1.00065
 C -0.37925 1.51282 0.00058
 C -0.07333 -0.54042 1.52272
 C -0.08203 -0.53745 -1.52211
 F 0.47270 1.59601 1.88529
 F 0.60449 1.58362 -1.88817
 H -0.92580 -1.04739 1.10536
 H -0.93258 -1.04067 -1.07307
 H 0.80719 -1.10171 1.27887
 H 0.79923 -1.10314 -1.31038
 H -0.19068 -0.51105 2.58937
 H -0.23117 -0.50400 -2.58839
13
bifur_IRC_Cartesians_noMW_output/new_data/bifur_traj3_Cartesians point 187
C 0.04663 0.85099 1.00332
 C 0.08497 0.84839 -1.00337
 C -0.37045 1.51843 0.00059
 C -0.07323 -0.54132 1.51930
 C -0.08215 -0.53827 -1.51867
 F 0.46662 1.59730 1.89391
 F 0.60156 1.58461 -1.89685
 H -0.92679 -1.04620 1.10023
 H -0.93373 -1.03931 -1.06718
 H 0.80690 -1.10216 1.27016
 H 0.79875 -1.10362 -1.30243
 H -0.18881 -0.51803 2.58764
 H -0.23027 -0.51081 -2.58664
13
bifur_IRC_Cartesians_noMW_output/new_data/bifur_traj3_Cartesians point 188
C 0.04663 0.85099 1.00332
 C 0.08497 0.84839 -1.00337
 C -0.37045 1.51843 0.00059
 C -0.07323 -0.54132 1.51930
 C -0.08215 -0.53827 -1.51867
 F 0.46662 1.59730 1.89391
 F 0.60156 1.58461 -1.89686
 H -0.92679 -1.04620 1.10023
 H -0.93373 -1.03931 -1.06718
 H 0.80690 -1.10216 1.27016
 H 0.79875 -1.10362 -1.30243
 H -0.18881 -0.51803 2.58764
 H -0.23027 -0.51081 -2.58664
13
bifur_IRC_Cartesians_noMW_output/new_data/bifur_traj3_Cartesians point 189
C 0.04601 0.85611 1.00983
 C 0.08641 0.85336 -1.00988
 C -0.35040 1.52667 0.00062
 C -0.07286 -0.54254 1.51508
 C -0.08228 -0.53934 -1.51443
 F 0.45210 1.59898 1.91098
 F 0.59435 1.58557 -1.91404
 H -0.92881 -1.04316 1.09411
 H -0.93613 -1.03591 -1.05929
 H 0.80587 -1.10302 1.25564
 H 0.79728 -1.10457 -1.28966
 H -0.18390 -0.52989 2.58615
 H -0.22762 -0.52227 -2.58511
13
bifur_IRC_Cartesians_noMW_output/new_data/bifur_traj3_Cartesians point 190
C 0.04551 0.85787 1.01364
 C 0.08736 0.85500 -1.01368
 C -0.33929 1.52842 0.00064
 C -0.07254 -0.54272 1.51496
 C -0.08230 -0.53942 -1.51430
 F 0.44314 1.59919 1.91885
 F 0.59051 1.58526 -1.92196
 H -0.92975 -1.04130 1.09429
 H -0.93734 -1.03380 -1.05822
 H 0.80510 -1.10339 1.25074
 H 0.79619 -1.10502 -1.28601
 H -0.18064 -0.53398 2.58683
 H -0.22594 -0.52610 -2.58578
13
bifur_IRC_Cartesians_noMW_output/new_data/bifur_traj3_Cartesians point 191
C 0.04481 0.85900 1.01762
 C 0.08849 0.85596 -1.01766
 C -0.32802 1.52846 0.00066
 C -0.07211 -0.54261 1.51620
 C -0.08232 -0.53918 -1.51554
 F 0.43317 1.59899 1.92587
 F 0.58705 1.58438 -1.92900
 H -0.93058 -1.03932 1.09673
 H -0.93852 -1.03151 -1.05910
 H 0.80421 -1.10371 1.24764
 H 0.79491 -1.10543 -1.28449
 H -0.17688 -0.53662 2.58846
 H -0.22421 -0.52841 -2.58739
13
bifur_IRC_Cartesians_noMW_output/new_data/bifur_traj3_Cartesians point 192
C 0.04383 0.85963 1.02162
 C 0.08990 0.85637 -1.02163
 C -0.31700 1.52721 0.00068
 C -0.07158 -0.54228 1.51842
 C -0.08238 -0.53870 -1.51776
 F 0.42220 1.59855 1.93199
 F 0.58455 1.58304 -1.93514
 H -0.93127 -1.03735 1.10095
 H -0.93967 -1.02914 -1.06128
 H 0.80331 -1.10396 1.24585
 H 0.79348 -1.10580 -1.28479
 H -0.17270 -0.53810 2.59074
 H -0.22267 -0.52946 -2.58965
13
bifur_IRC_Cartesians_noMW_output/new_data/bifur_traj3_Cartesians point 193
C 0.04241 0.85998 1.02548
 C 0.09173 0.85643 -1.02547
 C -0.30649 1.52527 0.00070
 C -0.07093 -0.54187 1.52113
 C -0.08253 -0.53807 -1.52047
 F 0.40992 1.59811 1.93742
 F 0.58378 1.58137 -1.94056
 H -0.93180 -1.03550 1.10630
 H -0.94081 -1.02675 -1.06385
 H 0.80249 -1.10414 1.24459
 H 0.79196 -1.10617 -1.28637
 H -0.16807 -0.53894 2.59332
 H -0.22165 -0.52972 -2.59222
13
bifur_IRC_Cartesians_noMW_output/new_data/bifur_traj3_Cartesians point 194
C 0.04033 0.86034 1.02903
 C 0.09417 0.85634 -1.02899
 C -0.29685 1.52336 0.00074
 C -0.07015 -0.54151 1.52370
 C -0.08285 -0.53744 -1.52307
 F 0.39592 1.59798 1.94234
 F 0.58578 1.57950 -1.94543
 H -0.93212 -1.03392 1.11201
 H -0.94201 -1.02442 -1.06572
 H 0.80190 -1.10427 1.24292
 H 0.79038 -1.10654 -1.28865
 H -0.16297 -0.53972 2.59575
 H -0.22154 -0.52971 -2.59464
13
bifur_IRC_Cartesians_noMW_output/new_data/bifur_traj3_Cartesians point 195
C 0.03755 0.86091 1.03201
 C 0.09728 0.85634 -1.03192
 C -0.28869 1.52218 0.00078
 C -0.06924 -0.54135 1.52554
 C -0.08339 -0.53691 -1.52493
 F 0.38049 1.59839 1.94676
 F 0.59118 1.57763 -1.94977
 H -0.93222 -1.03278 1.11718
 H -0.94324 -1.02231 -1.06589
 H 0.80167 -1.10433 1.24009
 H 0.78885 -1.10693 -1.29098
 H -0.15757 -0.54095 2.59757
 H -0.22266 -0.52990 -2.59645
13
bifur_IRC_Cartesians_noMW_output/new_data/bifur_traj3_Cartesians point 196
C 0.03429 0.86177 1.03432
 C 0.10080 0.85653 -1.03416
 C -0.28225 1.52203 0.00082
 C -0.06828 -0.54142 1.52636
 C -0.08411 -0.53657 -1.52578
 F 0.36461 1.59935 1.95070
 F 0.59934 1.57596 -1.95362
 H -0.93212 -1.03211 1.12122
 H -0.94446 -1.02052 -1.06415
 H 0.80178 -1.10434 1.23601
 H 0.78747 -1.10732 -1.29285
 H -0.15223 -0.54280 2.59859
 H -0.22485 -0.53055 -2.59745
13
bifur_IRC_Cartesians_noMW_output/new_data/bifur_traj3_Cartesians point 197
C 0.03083 0.86292 1.03609
 C 0.10448 0.85698 -1.03587
 C -0.27713 1.52287 0.00087
 C -0.06733 -0.54171 1.52625
 C -0.08492 -0.53642 -1.52570
 F 0.34903 1.60073 1.95440
 F 0.60903 1.57457 -1.95721
 H -0.93192 -1.03179 1.12399
 H -0.94565 -1.01903 -1.06085
 H 0.80215 -1.10433 1.23087
 H 0.78627 -1.10772 -1.29398
 H -0.14716 -0.54529 2.59888
 H -0.22768 -0.53178 -2.59774
13
bifur_IRC_Cartesians_noMW_output/new_data/bifur_traj3_Cartesians point 198
C 0.02740 0.86440 1.03752
 C 0.10811 0.85777 -1.03723
 C -0.27278 1.52477 0.00092
 C -0.06644 -0.54220 1.52521
 C -0.08577 -0.53648 -1.52471
 F 0.33419 1.60243 1.95822
 F 0.61919 1.57352 -1.96092
 H -0.93172 -1.03169 1.12532
 H -0.94682 -1.01776 -1.05616
 H 0.80267 -1.10433 1.22468
 H 0.78523 -1.10812 -1.29399
 H -0.14246 -0.54854 2.59848
 H -0.23081 -0.53378 -2.59734
13
bifur_IRC_Cartesians_noMW_output/new_data/bifur_traj3_Cartesians point 199
C 0.02740 0.86440 1.03752
 C 0.10811 0.85777 -1.03724
 C -0.27278 1.52477 0.00092
 C -0.06644 -0.54220 1.52521
 C -0.08577 -0.53648 -1.52471
 F 0.33418 1.60243 1.95822
 F 0.61919 1.57352 -1.96092
 H -0.93172 -1.03168 1.12532
 H -0.94682 -1.01776 -1.05617
 H 0.80267 -1.10433 1.22468
 H 0.78523 -1.10812 -1.29399
 H -0.14246 -0.54854 2.59848
 H -0.23081 -0.53378 -2.59734
13
bifur_IRC_Cartesians_noMW_output/new_data/bifur_traj3_Cartesians point 200
C 0.02171 0.86903 1.03980
 C 0.11419 0.86125 -1.03942
 C -0.26472 1.53329 0.00100
 C -0.06510 -0.54395 1.51937
 C -0.08732 -0.53751 -1.51892
 F 0.30969 1.60670 1.96811
 F 0.63634 1.57324 -1.97065
 H -0.93172 -1.03173 1.12113
 H -0.94911 -1.01586 -1.04196
 H 0.80389 -1.10454 1.20795
 H 0.78387 -1.10898 -1.28758
 H -0.13516 -0.55889 2.59507
 H -0.23655 -0.54206 -2.59391
13
bifur_IRC_Cartesians_noMW_output/new_data/bifur_traj3_Cartesians point 201
C 0.02013 0.87231 1.04088
 C 0.11598 0.86421 -1.04046
 C -0.26033 1.54025 0.00103
 C -0.06481 -0.54523 1.51437
 C -0.08786 -0.53858 -1.51393
 F 0.30202 1.60909 1.97479
 F 0.64061 1.57434 -1.97732
 H -0.93214 -1.03166 1.11472
 H -0.95018 -1.01523 -1.03268
 H 0.80441 -1.10481 1.19746
 H 0.78366 -1.10944 -1.28003
 H -0.13318 -0.56633 2.59197
 H -0.23830 -0.54890 -2.59080
13
bifur_IRC_Cartesians_noMW_output/new_data/bifur_traj3_Cartesians point 202
C 0.01941 0.87585 1.04208
 C 0.11693 0.86761 -1.04166
 C -0.25539 1.54800 0.00105
 C -0.06475 -0.54660 1.50883
 C -0.08820 -0.53983 -1.50838
 F 0.29714 1.61132 1.98224
 F 0.64164 1.57595 -1.98480
 H -0.93282 -1.03141 1.10673
 H -0.95117 -1.01469 -1.02326
 H 0.80475 -1.10518 1.18669
 H 0.78364 -1.10989 -1.27070
 H -0.13211 -0.57444 2.58853
 H -0.23907 -0.55671 -2.58734
13
bifur_IRC_Cartesians_noMW_output/new_data/bifur_traj3_Cartesians point 203
C 0.01920 0.87937 1.04359
 C 0.11739 0.87109 -1.04317
 C -0.24963 1.55561 0.00106
 C -0.06479 -0.54789 1.50348
 C -0.08840 -0.54107 -1.50302
 F 0.29353 1.61329 1.99011
 F 0.64040 1.57769 -1.99273
 H -0.93366 -1.03091 1.09859
 H -0.95214 -1.01407 -1.01454
 H 0.80489 -1.10559 1.17634
 H 0.78365 -1.11033 -1.26092
 H -0.13138 -0.58253 2.58528
 H -0.23906 -0.56466 -2.58408
13
bifur_IRC_Cartesians_noMW_output/new_data/bifur_traj3_Cartesians point 204
C 0.01924 0.88271 1.04554
 C 0.11766 0.87442 -1.04512
 C -0.24274 1.56255 0.00107
 C -0.06484 -0.54903 1.49881
 C -0.08851 -0.54218 -1.49832
 F 0.28992 1.61491 1.99830
 F 0.63762 1.57927 -2.00098
 H -0.93461 -1.03011 1.09128
 H -0.95312 -1.01322 -1.00702
 H 0.80482 -1.10604 1.16676
 H 0.78353 -1.11078 -1.25151
 H -0.13052 -0.59022 2.58256
 H -0.23845 -0.57230 -2.58135
13
bifur_IRC_Cartesians_noMW_output/new_data/bifur_traj3_Cartesians point 205
C 0.01935 0.88574 1.04808
 C 0.11789 0.87747 -1.04767
 C -0.23439 1.56839 0.00108
 C -0.06485 -0.54995 1.49515
 C -0.08854 -0.54307 -1.49466
 F 0.28550 1.61614 2.00677
 F 0.63363 1.58050 -2.00952
 H -0.93564 -1.02895 1.08548
 H -0.95417 -1.01203 -1.00111
 H 0.80451 -1.10649 1.15821
 H 0.78320 -1.11123 -1.24305
 H -0.12922 -0.59723 2.58064
 H -0.23726 -0.57928 -2.57941
13
bifur_IRC_Cartesians_noMW_output/new_data/bifur_traj3_Cartesians point 206
C 0.01947 0.88835 1.05132
 C 0.11819 0.88009 -1.05091
 C -0.22438 1.57274 0.00109
 C -0.06478 -0.55058 1.49287
 C -0.08851 -0.54368 -1.49235
 F 0.27979 1.61688 2.01542
 F 0.62855 1.58121 -2.01825
 H -0.93674 -1.02738 1.08178
 H -0.95530 -1.01041 -0.99724
 H 0.80391 -1.10696 1.15106
 H 0.78258 -1.11169 -1.23601
 H -0.12727 -0.60329 2.57977
 H -0.23550 -0.58529 -2.57852
13
bifur_IRC_Cartesians_noMW_output/new_data/bifur_traj3_Cartesians point 207
C 0.01954 0.89041 1.05526
 C 0.11858 0.88215 -1.05486
 C -0.21272 1.57528 0.00110
 C -0.06461 -0.55086 1.49218
 C -0.08841 -0.54392 -1.49165
 F 0.27260 1.61706 2.02407
 F 0.62249 1.58132 -2.02698
 H -0.93789 -1.02538 1.08059
 H -0.95649 -1.00835 -0.99577
 H 0.80303 -1.10741 1.14562
 H 0.78163 -1.11214 -1.23082
 H -0.12460 -0.60811 2.58011
 H -0.23316 -0.59005 -2.57884
13
bifur_IRC_Cartesians_noMW_output/new_data/bifur_traj3_Cartesians point 208
C 0.01954 0.89187 1.05982
 C 0.11909 0.88358 -1.05942
 C -0.19970 1.57593 0.00111
 C -0.06433 -0.55079 1.49315
 C -0.08825 -0.54380 -1.49260
 F 0.26400 1.61668 2.03250
 F 0.61574 1.58078 -2.03548
 H -0.93904 -1.02301 1.08200
 H -0.95773 -1.00588 -0.99673
 H 0.80188 -1.10784 1.14203
 H 0.78038 -1.11259 -1.22766
 H -0.12122 -0.61156 2.58167
 H -0.23035 -0.59339 -2.58037
13
bifur_IRC_Cartesians_noMW_output/new_data/bifur_traj3_Cartesians point 209
C 0.01940 0.89278 1.06482
 C 0.11977 0.88443 -1.06443
 C -0.18575 1.57491 0.00112
 C -0.06395 -0.55041 1.49553
 C -0.08807 -0.54336 -1.49497
 F 0.25408 1.61585 2.04056
 F 0.60875 1.57968 -2.04360
 H -0.94015 -1.02037 1.08572
 H -0.95899 -1.00309 -0.99975
 H 0.80054 -1.10823 1.14007
 H 0.77886 -1.11302 -1.22640
 H -0.11723 -0.61375 2.58426
 H -0.22725 -0.59542 -2.58294
13
bifur_IRC_Cartesians_noMW_output/new_data/bifur_traj3_Cartesians point 210
C 0.01940 0.89278 1.06482
 C 0.11977 0.88443 -1.06443
 C -0.18575 1.57491 0.00112
 C -0.06395 -0.55041 1.49553
 C -0.08807 -0.54336 -1.49497
 F 0.25408 1.61585 2.04056
 F 0.60874 1.57968 -2.04360
 H -0.94015 -1.02037 1.08572
 H -0.95899 -1.00309 -0.99975
 H 0.80054 -1.10823 1.14008
 H 0.77886 -1.11302 -1.22640
 H -0.11723 -0.61375 2.58426
 H -0.22725 -0.59542 -2.58294
13
bifur_IRC_Cartesians_noMW_output/new_data/bifur_traj3_Cartesians point 211
C 0.01816 0.89363 1.07547
 C 0.12211 0.88498 -1.07507
 C -0.15664 1.56989 0.00116
 C -0.06283 -0.54916 1.50277
 C -0.08783 -0.54186 -1.50220
 F 0.22972 1.61368 2.05575
 F 0.59707 1.57619 -2.05887
 H -0.94216 -1.01482 1.09782
 H -0.96166 -0.99692 -1.00878
 H 0.79771 -1.10891 1.13858
 H 0.77525 -1.11388 -1.22799
 H -0.10746 -0.61589 2.59122
 H -0.22143 -0.59692 -2.58986
13
bifur_IRC_Cartesians_noMW_output/new_data/bifur_traj3_Cartesians point 212
C 0.01661 0.89412 1.08067
 C 0.12421 0.88512 -1.08023
 C -0.14247 1.56738 0.00119
 C -0.06205 -0.54860 1.50634
 C -0.08794 -0.54106 -1.50577
 F 0.21446 1.61298 2.06312
 F 0.59476 1.57411 -2.06624
 H -0.94294 -1.01227 1.10459
 H -0.96314 -0.99376 -1.01243
 H 0.79654 -1.10919 1.13708
 H 0.77328 -1.11435 -1.22968
 H -0.10165 -0.61705 2.59463
 H -0.21966 -0.59743 -2.59325
13
bifur_IRC_Cartesians_noMW_output/new_data/bifur_traj3_Cartesians point 213
C 0.01422 0.89499 1.08528
 C 0.12710 0.88549 -1.08480
 C -0.12975 1.56598 0.00123
 C -0.06113 -0.54831 1.50886
 C -0.08832 -0.54044 -1.50831
 F 0.19735 1.61298 2.07024
 F 0.59633 1.57208 -2.07332
 H -0.94349 -1.01020 1.11047
 H -0.96471 -0.99082 -1.01382
 H 0.79577 -1.10941 1.13386
 H 0.77136 -1.11486 -1.23108
 H -0.09544 -0.61902 2.59724
 H -0.21929 -0.59846 -2.59584
13
bifur_IRC_Cartesians_noMW_output/new_data/bifur_traj3_Cartesians point 214
C 0.01121 0.89626 1.08911
 C 0.13054 0.88613 -1.08858
 C -0.11897 1.56591 0.00127
 C -0.06014 -0.54832 1.51011
 C -0.08891 -0.54005 -1.50958
 F 0.17949 1.61368 2.07691
 F 0.60132 1.57030 -2.07993
 H -0.94382 -1.00869 1.11492
 H -0.96628 -0.98824 -1.01278
 H 0.79544 -1.10957 1.12896
 H 0.76961 -1.11538 -1.23183
 H -0.08924 -0.62186 2.59885
 H -0.22024 -0.60016 -2.59744
13
bifur_IRC_Cartesians_noMW_output/new_data/bifur_traj3_Cartesians point 215
C 0.00791 0.89781 1.09233
 C 0.13422 0.88701 -1.09174
 C -0.10972 1.56685 0.00132
 C -0.05914 -0.54855 1.51039
 C -0.08963 -0.53985 -1.50989
 F 0.16175 1.61484 2.08322
 F 0.60829 1.56877 -2.08615
 H -0.94402 -1.00759 1.11814
 H -0.96783 -0.98598 -1.01006
 H 0.79540 -1.10971 1.12295
 H 0.76803 -1.11590 -1.23194
 H -0.08326 -0.62531 2.59969
 H -0.22199 -0.60237 -2.59826
13
bifur_IRC_Cartesians_noMW_output/new_data/bifur_traj3_Cartesians point 216
C 0.00456 0.89955 1.09520
 C 0.13791 0.88806 -1.09455
 C -0.10134 1.56848 0.00138
 C -0.05817 -0.54893 1.51004
 C -0.09039 -0.53979 -1.50957
 F 0.14450 1.61625 2.08937
 F 0.61597 1.56745 -2.09221
 H -0.94416 -1.00670 1.12041
 H -0.96934 -0.98393 -1.00634
 H 0.79550 -1.10983 1.11629
 H 0.76659 -1.11642 -1.23146
 H -0.07755 -0.62918 2.60004
 H -0.22408 -0.60500 -2.59860
13
bifur_IRC_Cartesians_noMW_output/new_data/bifur_traj3_Cartesians point 217
C 0.00133 0.90145 1.09792
 C 0.14148 0.88930 -1.09721
 C -0.09329 1.57062 0.00142
 C -0.05725 -0.54939 1.50923
 C -0.09115 -0.53983 -1.50879
 F 0.12796 1.61777 2.09561
 F 0.62348 1.56635 -2.09837
 H -0.94433 -1.00589 1.12190
 H -0.97082 -0.98200 -1.00204
 H 0.79565 -1.10997 1.10920
 H 0.76525 -1.11694 -1.23032
 H -0.07213 -0.63343 2.60006
 H -0.22618 -0.60804 -2.59861
13
bifur_IRC_Cartesians_noMW_output/new_data/bifur_traj3_Cartesians point 218
C -0.00164 0.90354 1.10064
 C 0.14480 0.89078 -1.09988
 C -0.08511 1.57328 0.00147
 C -0.05641 -0.54993 1.50804
 C -0.09185 -0.53998 -1.50763
 F 0.11229 1.61933 2.10222
 F 0.63010 1.56549 -2.10492
 H -0.94458 -1.00505 1.12256
 H -0.97229 -0.98012 -0.99735
 H 0.79577 -1.11014 1.10170
 H 0.76399 -1.11746 -1.22833
 H -0.06703 -0.63812 2.59982
 H -0.22804 -0.61162 -2.59835
13
bifur_IRC_Cartesians_noMW_output/new_data/bifur_traj3_Cartesians point 219
C -0.00421 0.90589 1.10352
 C 0.14773 0.89261 -1.10271
 C -0.07636 1.57659 0.00151
 C -0.05567 -0.55055 1.50640
 C -0.09247 -0.54026 -1.50600
 F 0.09776 1.62090 2.10955
 F 0.63507 1.56493 -2.11220
 H -0.94499 -1.00408 1.12218
 H -0.97377 -0.97824 -0.99227
 H 0.79581 -1.11038 1.09366
 H 0.76282 -1.11800 -1.22511
 H -0.06230 -0.64345 2.59931
 H -0.22942 -0.61597 -2.59783
13
bifur_IRC_Cartesians_noMW_output/new_data/bifur_traj3_Cartesians point 220
C -0.00614 0.90856 1.10662
 C 0.15007 0.89488 -1.10578
 C -0.06680 1.58069 0.00155
 C -0.05510 -0.55126 1.50424
 C -0.09294 -0.54070 -1.50385
 F 0.08504 1.62239 2.11781
 F 0.63746 1.56480 -2.12046
 H -0.94564 -1.00291 1.12044
 H -0.97524 -0.97636 -0.98690
 H 0.79569 -1.11070 1.08509
 H 0.76177 -1.11856 -1.22026
 H -0.05818 -0.64954 2.59850
 H -0.23001 -0.62130 -2.59701
13
bifur_IRC_Cartesians_noMW_output/new_data/bifur_traj3_Cartesians point 221
C -0.00614 0.90857 1.10662
 C 0.15007 0.89488 -1.10578
 C -0.06680 1.58069 0.00155
 C -0.05510 -0.55126 1.50424
 C -0.09294 -0.54070 -1.50385
 F 0.08504 1.62239 2.11782
 F 0.63746 1.56480 -2.12046
 H -0.94564 -1.00291 1.12044
 H -0.97524 -0.97636 -0.98689
 H 0.79569 -1.11070 1.08509
 H 0.76177 -1.11856 -1.22026
 H -0.05818 -0.64954 2.59850
 H -0.23001 -0.62130 -2.59701
13
bifur_IRC_Cartesians_noMW_output/new_data/bifur_traj3_Cartesians point 222
C -0.00764 0.91421 1.11322
 C 0.15241 0.90019 -1.11236
 C -0.04635 1.58994 0.00159
 C -0.05453 -0.55272 1.49927
 C -0.09331 -0.54189 -1.49886
 F 0.06727 1.62469 2.13572
 F 0.63329 1.56569 -2.13845
 H -0.94757 -1.00001 1.11390
 H -0.97789 -0.97280 -0.97707
 H 0.79490 -1.11156 1.06852
 H 0.76015 -1.11960 -1.20701
 H -0.05233 -0.66253 2.59652
 H -0.22839 -0.63360 -2.59499
13
bifur_IRC_Cartesians_noMW_output/new_data/bifur_traj3_Cartesians point 223
C -0.00760 0.91678 1.11663
 C 0.15279 0.90276 -1.11577
 C -0.03587 1.59407 0.00160
 C -0.05442 -0.55330 1.49720
 C -0.09328 -0.54244 -1.49678
 F 0.06097 1.62537 2.14454
 F 0.62819 1.56629 -2.14734
 H -0.94869 -0.99835 1.11060
 H -0.97906 -0.97107 -0.97347
 H 0.79426 -1.11202 1.06145
 H 0.75945 -1.12008 -1.20020
 H -0.05016 -0.66852 2.59583
 H -0.22658 -0.63951 -2.59428
13
bifur_IRC_Cartesians_noMW_output/new_data/bifur_traj3_Cartesians point 224
C -0.00732 0.91908 1.12019
 C 0.15294 0.90510 -1.11935
 C -0.02512 1.59750 0.00160
 C -0.05435 -0.55374 1.49572
 C -0.09317 -0.54287 -1.49528
 F 0.05522 1.62576 2.15313
 F 0.62201 1.56677 -2.15602
 H -0.94984 -0.99655 1.10801
 H -0.98018 -0.96927 -0.97098
 H 0.79349 -1.11249 1.05536
 H 0.75871 -1.12052 -1.19397
 H -0.04807 -0.67388 2.59557
 H -0.22434 -0.64489 -2.59399
13
bifur_IRC_Cartesians_noMW_output/new_data/bifur_traj3_Cartesians point 225
C -0.00693 0.92107 1.12394
 C 0.15299 0.90715 -1.12311
 C -0.01400 1.60007 0.00161
 C -0.05427 -0.55402 1.49496
 C -0.09300 -0.54315 -1.49450
 F 0.04952 1.62585 2.16146
 F 0.61513 1.56704 -2.16443
 H -0.95100 -0.99460 1.10642
 H -0.98126 -0.96736 -0.96966
 H 0.79259 -1.11294 1.05027
 H 0.75789 -1.12094 -1.18856
 H -0.04589 -0.67856 2.59581
 H -0.22178 -0.64961 -2.59422
13
bifur_IRC_Cartesians_noMW_output/new_data/bifur_traj3_Cartesians point 226
C -0.00650 0.92274 1.12786
 C 0.15302 0.90888 -1.12704
 C -0.00256 1.60174 0.00161
 C -0.05416 -0.55413 1.49494
 C -0.09279 -0.54327 -1.49446
 F 0.04362 1.62565 2.16948
 F 0.60783 1.56704 -2.17253
 H -0.95215 -0.99252 1.10596
 H -0.98232 -0.96534 -0.96953
 H 0.79157 -1.11338 1.04622
 H 0.75697 -1.12134 -1.18413
 H -0.04355 -0.68249 2.59659
 H -0.21898 -0.65359 -2.59498
13
bifur_IRC_Cartesians_noMW_output/new_data/bifur_traj3_Cartesians point 227
C -0.00611 0.92408 1.13192
 C 0.15307 0.91028 -1.13111
 C 0.00907 1.60252 0.00162
 C -0.05402 -0.55408 1.49565
 C -0.09255 -0.54322 -1.49515
 F 0.03739 1.62521 2.17711
 F 0.60040 1.56678 -2.18025
 H -0.95326 -0.99035 1.10664
 H -0.98336 -0.96321 -0.97049
 H 0.79047 -1.11379 1.04313
 H 0.75596 -1.12172 -1.18071
 H -0.04101 -0.68568 2.59787
 H -0.21605 -0.65683 -2.59624
13
bifur_IRC_Cartesians_noMW_output/new_data/bifur_traj3_Cartesians point 228
C -0.00581 0.92514 1.13603
 C 0.15322 0.91138 -1.13523
 C 0.02072 1.60256 0.00162
 C -0.05383 -0.55389 1.49694
 C -0.09232 -0.54303 -1.49642
 F 0.03070 1.62460 2.18434
 F 0.59320 1.56627 -2.18755
 H -0.95432 -0.98814 1.10831
 H -0.98438 -0.96101 -0.97227
 H 0.78933 -1.11418 1.04082
 H 0.75485 -1.12208 -1.17825
 H -0.03825 -0.68822 2.59956
 H -0.21312 -0.65940 -2.59790
13
bifur_IRC_Cartesians_noMW_output/new_data/bifur_traj3_Cartesians point 229
C -0.00571 0.92602 1.14012
 C 0.15357 0.91226 -1.13933
 C 0.03220 1.60212 0.00163
 C -0.05358 -0.55364 1.49859
 C -0.09213 -0.54275 -1.49806
 F 0.02336 1.62394 2.19119
 F 0.58672 1.56555 -2.19447
 H -0.95531 -0.98596 1.11071
 H -0.98540 -0.95878 -0.97446
 H 0.78821 -1.11453 1.03895
 H 0.75369 -1.12244 -1.17656
 H -0.03526 -0.69034 2.60148
 H -0.21038 -0.66146 -2.59981
13
bifur_IRC_Cartesians_noMW_output/new_data/bifur_traj3_Cartesians point 230
C -0.00595 0.92686 1.14409
 C 0.15424 0.91303 -1.14330
 C 0.04332 1.60157 0.00164
 C -0.05325 -0.55340 1.50028
 C -0.09202 -0.54243 -1.49974
 F 0.01502 1.62341 2.19777
 F 0.58166 1.56469 -2.20108
 H -0.95619 -0.98390 1.11347
 H -0.98644 -0.95656 -0.97643
 H 0.78720 -1.11485 1.03697
 H 0.75247 -1.12280 -1.17537
 H -0.03196 -0.69234 2.60340
 H -0.20809 -0.66329 -2.60171
13
bifur_IRC_Cartesians_noMW_output/new_data/bifur_traj3_Cartesians point 231
C -0.00673 0.92783 1.14780
 C 0.15542 0.91382 -1.14699
 C 0.05375 1.60139 0.00166
 C -0.05281 -0.55326 1.50160
 C -0.09207 -0.54217 -1.50106
 F 0.00532 1.62321 2.20413
 F 0.57888 1.56377 -2.20747
 H -0.95692 -0.98208 1.11611
 H -0.98755 -0.95441 -0.97740
 H 0.78639 -1.11512 1.03424
 H 0.75124 -1.12318 -1.17434
 H -0.02831 -0.69461 2.60502
 H -0.20660 -0.66520 -2.60332
13
bifur_IRC_Cartesians_noMW_output/new_data/bifur_traj3_Cartesians point 232
C -0.00673 0.92783 1.14780
 C 0.15542 0.91382 -1.14699
 C 0.05375 1.60139 0.00166
 C -0.05281 -0.55326 1.50160
 C -0.09207 -0.54217 -1.50106
 F 0.00532 1.62321 2.20413
 F 0.57888 1.56377 -2.20747
 H -0.95692 -0.98208 1.11611
 H -0.98755 -0.95441 -0.97740
 H 0.78639 -1.11512 1.03424
 H 0.75124 -1.12318 -1.17434
 H -0.02831 -0.69461 2.60502
 H -0.20660 -0.66520 -2.60332
13
bifur_IRC_Cartesians_noMW_output/new_data/bifur_traj3_Cartesians point 233
C -0.01013 0.93060 1.15381
 C 0.15953 0.91589 -1.15294
 C 0.07112 1.60352 0.00172
 C -0.05164 -0.55359 1.50186
 C -0.09274 -0.54203 -1.50134
 F -0.01806 1.62440 2.21614
 F 0.58210 1.56209 -2.21944
 H -0.95785 -0.97957 1.11933
 H -0.98992 -0.95064 -0.97422
 H 0.78571 -1.11554 1.02498
 H 0.74892 -1.12401 -1.17164
 H -0.02022 -0.70093 2.60641
 H -0.20682 -0.67019 -2.60468
13
bifur_IRC_Cartesians_noMW_output/new_data/bifur_traj3_Cartesians point 234
C -0.01249 0.93236 1.15614
 C 0.16218 0.91716 -1.15523
 C 0.07811 1.60576 0.00176
 C -0.05096 -0.55404 1.50087
 C -0.09329 -0.54216 -1.50037
 F -0.03080 1.62565 2.22177
 F 0.58710 1.56141 -2.22501
 H -0.95810 -0.97881 1.11979
 H -0.99114 -0.94906 -0.97041
 H 0.78578 -1.11570 1.01878
 H 0.74788 -1.12444 -1.16982
 H -0.01605 -0.70487 2.60623
 H -0.20820 -0.67324 -2.60448
13
bifur_IRC_Cartesians_noMW_output/new_data/bifur_traj3_Cartesians point 235
C -0.01502 0.93426 1.15822
 C 0.16498 0.91854 -1.15726
 C 0.08449 1.60848 0.00180
 C -0.05027 -0.55459 1.49943
 C -0.09391 -0.54238 -1.49894
 F -0.04369 1.62714 2.22729
 F 0.59311 1.56083 -2.23048
 H -0.95829 -0.97824 1.11969
 H -0.99236 -0.94761 -0.96577
 H 0.78597 -1.11585 1.01198
 H 0.74691 -1.12488 -1.16770
 H -0.01193 -0.70914 2.60569
 H -0.20998 -0.67657 -2.60393
13
bifur_IRC_Cartesians_noMW_output/new_data/bifur_traj3_Cartesians point 236
C -0.01757 0.93627 1.16019
 C 0.16780 0.92003 -1.15918
 C 0.09061 1.61153 0.00184
 C -0.04959 -0.55520 1.49770
 C -0.09455 -0.54266 -1.49724
 F -0.05643 1.62873 2.23284
 F 0.59935 1.56036 -2.23597
 H -0.95847 -0.97774 1.11917
 H -0.99358 -0.94622 -0.96068
 H 0.78623 -1.11599 1.00484
 H 0.74599 -1.12533 -1.16526
 H -0.00789 -0.71365 2.60494
 H -0.21189 -0.68013 -2.60318
13
bifur_IRC_Cartesians_noMW_output/new_data/bifur_traj3_Cartesians point 237
C -0.02002 0.93836 1.16214
 C 0.17051 0.92162 -1.16110
 C 0.09676 1.61481 0.00187
 C -0.04894 -0.55585 1.49579
 C -0.09517 -0.54299 -1.49535
 F -0.06879 1.63034 2.23854
 F 0.60525 1.55999 -2.24161
 H -0.95868 -0.97723 1.11828
 H -0.99479 -0.94486 -0.95541
 H 0.78647 -1.11615 0.99752
 H 0.74510 -1.12578 -1.16246
 H -0.00399 -0.71835 2.60407
 H -0.21370 -0.68392 -2.60230
13
bifur_IRC_Cartesians_noMW_output/new_data/bifur_traj3_Cartesians point 238
C -0.02227 0.94052 1.16417
 C 0.17303 0.92333 -1.16308
 C 0.10314 1.61828 0.00191
 C -0.04834 -0.55651 1.49377
 C -0.09575 -0.54335 -1.49334
 F -0.08060 1.63192 2.24448
 F 0.61036 1.55973 -2.24751
 H -0.95896 -0.97666 1.11705
 H -0.99600 -0.94350 -0.95010
 H 0.78667 -1.11634 0.99010
 H 0.74425 -1.12622 -1.15922
 H -0.00027 -0.72324 2.60314
 H -0.21527 -0.68796 -2.60135
13
bifur_IRC_Cartesians_noMW_output/new_data/bifur_traj3_Cartesians point 239
C -0.02425 0.94278 1.16633
 C 0.17531 0.92517 -1.16521
 C 0.10995 1.62194 0.00194
 C -0.04780 -0.55719 1.49164
 C -0.09625 -0.54376 -1.49122
 F -0.09171 1.63344 2.25080
 F 0.61432 1.55961 -2.25380
 H -0.95934 -0.97598 1.11542
 H -0.99720 -0.94211 -0.94484
 H 0.78678 -1.11656 0.98259
 H 0.74343 -1.12668 -1.15543
 H 0.00324 -0.72835 2.60216
 H -0.21647 -0.69231 -2.60036
13
bifur_IRC_Cartesians_noMW_output/new_data/bifur_traj3_Cartesians point 240
C -0.02586 0.94515 1.16872
 C 0.17723 0.92722 -1.16758
 C 0.11746 1.62585 0.00197
 C -0.04735 -0.55788 1.48939
 C -0.09667 -0.54423 -1.48899
 F -0.10192 1.63484 2.25767
 F 0.61661 1.55967 -2.26067
 H -0.95987 -0.97513 1.11328
 H -0.99841 -0.94067 -0.93969
 H 0.78677 -1.11683 0.97497
 H 0.74265 -1.12714 -1.15089
 H 0.00648 -0.73376 2.60115
 H -0.21713 -0.69710 -2.59934
13
bifur_IRC_Cartesians_noMW_output/new_data/bifur_traj3_Cartesians point 241
C -0.02692 0.94765 1.17140
 C 0.17864 0.92949 -1.17023
 C 0.12583 1.63000 0.00199
 C -0.04702 -0.55857 1.48707
 C -0.09694 -0.54475 -1.48666
 F -0.11074 1.63606 2.26521
 F 0.61655 1.55995 -2.26823
 H -0.96059 -0.97404 1.11054
 H -0.99960 -0.93916 -0.93485
 H 0.78657 -1.11717 0.96737
 H 0.74192 -1.12761 -1.14545
 H 0.00932 -0.73948 2.60015
 H -0.21702 -0.70237 -2.59832
13
bifur_IRC_Cartesians_noMW_output/new_data/bifur_traj3_Cartesians point 242
C -0.02730 0.95011 1.17434
 C 0.17940 0.93186 -1.17317
 C 0.13494 1.63407 0.00201
 C -0.04684 -0.55919 1.48490
 C -0.09703 -0.54529 -1.48448
 F -0.11764 1.63695 2.27316
 F 0.61366 1.56045 -2.27622
 H -0.96150 -0.97270 1.10745
 H -1.00072 -0.93762 -0.93078
 H 0.78615 -1.11756 0.96030
 H 0.74125 -1.12806 -1.13934
 H 0.01161 -0.74518 2.59930
 H -0.21597 -0.70785 -2.59745
13
bifur_IRC_Cartesians_noMW_output/new_data/bifur_traj3_Cartesians point 243
C -0.02730 0.95011 1.17434
 C 0.17940 0.93186 -1.17317
 C 0.13494 1.63407 0.00201
 C -0.04684 -0.55919 1.48490
 C -0.09703 -0.54529 -1.48448
 F -0.11764 1.63695 2.27316
 F 0.61366 1.56045 -2.27622
 H -0.96150 -0.97270 1.10745
 H -1.00072 -0.93762 -0.93078
 H 0.78615 -1.11756 0.96030
 H 0.74125 -1.12806 -1.13934
 H 0.01161 -0.74518 2.59930
 H -0.21597 -0.70785 -2.59745
13
bifur_IRC_Cartesians_noMW_output/new_data/bifur_traj3_Cartesians point 244
C -0.02643 0.95409 1.18074
 C 0.17930 0.93599 -1.17960
 C 0.15423 1.63992 0.00202
 C -0.04678 -0.55990 1.48248
 C -0.09673 -0.54603 -1.48203
 F -0.12669 1.63741 2.28840
 F 0.60123 1.56137 -2.29162
 H -0.96362 -0.96938 1.10285
 H -1.00264 -0.93444 -0.92698
 H 0.78466 -1.11841 0.95003
 H 0.73999 -1.12882 -1.12818
 H 0.01499 -0.75448 2.59898
 H -0.21150 -0.71731 -2.59709
13
bifur_IRC_Cartesians_noMW_output/new_data/bifur_traj3_Cartesians point 245
C -0.02559 0.95535 1.18423
 C 0.17886 0.93740 -1.18311
 C 0.16431 1.64098 0.00201
 C -0.04679 -0.55990 1.48279
 C -0.09642 -0.54609 -1.48231
 F -0.13029 1.63695 2.29523
 F 0.59309 1.56144 -2.29854
 H -0.96471 -0.96745 1.10255
 H -1.00346 -0.93270 -0.92776
 H 0.78363 -1.11880 0.94734
 H 0.73924 -1.12913 -1.12433
 H 0.01660 -0.75750 2.59988
 H -0.20846 -0.72054 -2.59798
13
bifur_IRC_Cartesians_noMW_output/new_data/bifur_traj3_Cartesians point 246
C -0.02468 0.95605 1.18794
 C 0.17834 0.93826 -1.18684
 C 0.17474 1.64054 0.00201
 C -0.04677 -0.55961 1.48433
 C -0.09604 -0.54588 -1.48383
 F -0.13404 1.63601 2.30142
 F 0.58428 1.56110 -2.30483
 H -0.96576 -0.96533 1.10407
 H -1.00422 -0.93080 -0.93049
 H 0.78242 -1.11917 0.94640
 H 0.73836 -1.12941 -1.12211
 H 0.01841 -0.75925 2.60165
 H -0.20505 -0.72253 -2.59973
13
bifur_IRC_Cartesians_noMW_output/new_data/bifur_traj3_Cartesians point 247
C -0.02378 0.95617 1.19188
 C 0.17784 0.93854 -1.19080
 C 0.18551 1.63852 0.00201
 C -0.04669 -0.55904 1.48715
 C -0.09561 -0.54537 -1.48663
 F -0.13825 1.63463 2.30692
 F 0.57512 1.56030 -2.31041
 H -0.96676 -0.96304 1.10760
 H -1.00494 -0.92874 -0.93520
 H 0.78106 -1.11949 0.94723
 H 0.73731 -1.12964 -1.12169
 H 0.02054 -0.75966 2.60432
 H -0.20136 -0.72318 -2.60238
13
bifur_IRC_Cartesians_noMW_output/new_data/bifur_traj3_Cartesians point 248
C -0.02297 0.95571 1.19601
 C 0.17744 0.93822 -1.19495
 C 0.19649 1.63494 0.00200
 C -0.04653 -0.55818 1.49121
 C -0.09515 -0.54459 -1.49067
 F -0.14315 1.63284 2.31168
 F 0.56597 1.55901 -2.31525
 H -0.96768 -0.96062 1.11313
 H -1.00561 -0.92650 -0.94175
 H 0.77957 -1.11977 0.94975
 H 0.73609 -1.12984 -1.12313
 H 0.02305 -0.75875 2.60785
 H -0.19751 -0.72248 -2.60589
13
bifur_IRC_Cartesians_noMW_output/new_data/bifur_traj3_Cartesians point 249
C -0.02237 0.95475 1.20026
 C 0.17724 0.93735 -1.19921
 C 0.20752 1.63000 0.00200
 C -0.04628 -0.55710 1.49636
 C -0.09471 -0.54354 -1.49581
 F -0.14897 1.63074 2.31571
 F 0.55733 1.55725 -2.31933
 H -0.96849 -0.95812 1.12051
 H -1.00626 -0.92413 -0.94981
 H 0.77801 -1.11999 0.95368
 H 0.73471 -1.13000 -1.12634
 H 0.02597 -0.75667 2.61212
 H -0.19369 -0.72053 -2.61015
13
bifur_IRC_Cartesians_noMW_output/new_data/bifur_traj3_Cartesians point 250
C -0.02212 0.95339 1.20452
 C 0.17738 0.93601 -1.20347
 C 0.21840 1.62400 0.00201
 C -0.04592 -0.55585 1.50232
 C -0.09432 -0.54229 -1.50175
 F -0.15606 1.62849 2.31904
 F 0.54986 1.55507 -2.32271
 H -0.96917 -0.95564 1.12945
 H -1.00691 -0.92166 -0.95883
 H 0.77645 -1.12015 0.95856
 H 0.73317 -1.13015 -1.13112
 H 0.02939 -0.75368 2.61694
 H -0.19015 -0.71756 -2.61495
13
bifur_IRC_Cartesians_noMW_output/new_data/bifur_traj3_Cartesians point 251
C -0.02244 0.95183 1.20867
 C 0.17806 0.93437 -1.20762
 C 0.22884 1.61745 0.00201
 C -0.04541 -0.55454 1.50866
 C -0.09406 -0.54091 -1.50809
 F -0.16493 1.62633 2.32180
 F 0.54455 1.55254 -2.32548
 H -0.96968 -0.95329 1.13946
 H -1.00759 -0.91914 -0.96799
 H 0.77502 -1.12025 0.96370
 H 0.73152 -1.13030 -1.13712
 H 0.03338 -0.75020 2.62199
 H -0.18726 -0.71389 -2.61999
13
bifur_IRC_Cartesians_noMW_output/new_data/bifur_traj3_Cartesians point 252
C -0.02359 0.95033 1.21253
 C 0.17956 0.93261 -1.21146
 C 0.23845 1.61102 0.00203
 C -0.04472 -0.55332 1.51479
 C -0.09402 -0.53952 -1.51424
 F -0.17621 1.62457 2.32413
 F 0.54267 1.54977 -2.32778
 H -0.96995 -0.95125 1.14990
 H -1.00837 -0.91666 -0.97616
 H 0.77385 -1.12027 0.96813
 H 0.72977 -1.13047 -1.14388
 H 0.03807 -0.74680 2.62684
 H -0.18551 -0.71002 -2.62484
13
bifur_IRC_Cartesians_noMW_output/new_data/bifur_traj3_Cartesians point 253
C -0.02579 0.94917 1.21585
 C 0.18207 0.93098 -1.21475
 C 0.24674 1.60551 0.00207
 C -0.04383 -0.55234 1.52006
 C -0.09428 -0.53826 -1.51953
 F -0.19021 1.62354 2.32617
 F 0.54533 1.54691 -2.32975
 H -0.96995 -0.94968 1.15989
 H -1.00928 -0.91432 -0.98215
 H 0.77312 -1.12023 0.97087
 H 0.72800 -1.13069 -1.15074
 H 0.04344 -0.74409 2.63102
 H -0.18535 -0.70649 -2.62900
13
bifur_IRC_Cartesians_noMW_output/new_data/bifur_traj3_Cartesians point 254
C -0.02579 0.94917 1.21585
 C 0.18207 0.93098 -1.21474
 C 0.24674 1.60551 0.00207
 C -0.04383 -0.55234 1.52006
 C -0.09428 -0.53826 -1.51953
 F -0.19021 1.62354 2.32617
 F 0.54533 1.54691 -2.32975
 H -0.96995 -0.94968 1.15988
 H -1.00928 -0.91432 -0.98215
 H 0.77312 -1.12023 0.97086
 H 0.72800 -1.13069 -1.15074
 H 0.04344 -0.74409 2.63102
 H -0.18536 -0.70649 -2.62900
13
bifur_IRC_Cartesians_noMW_output/new_data/bifur_traj3_Cartesians point 255
C -0.03283 0.94819 1.22075
 C 0.18959 0.92856 -1.21951
 C 0.25905 1.59827 0.00216
 C -0.04160 -0.55129 1.52709
 C -0.09564 -0.53632 -1.52664
 F -0.22428 1.62375 2.32980
 F 0.56280 1.54145 -2.33312
 H -0.96926 -0.94805 1.17675
 H -1.01141 -0.91030 -0.98664
 H 0.77295 -1.11998 0.97048
 H 0.72462 -1.13127 -1.16315
 H 0.05547 -0.74159 2.63669
 H -0.18947 -0.70142 -2.63467
13
bifur_IRC_Cartesians_noMW_output/new_data/bifur_traj3_Cartesians point 256
C -0.03709 0.94814 1.22267
 C 0.19404 0.92765 -1.22135
 C 0.26394 1.59591 0.00222
 C -0.04036 -0.55105 1.52947
 C -0.09655 -0.53556 -1.52907
 F -0.24293 1.62456 2.33155
 F 0.57501 1.53886 -2.33472
 H -0.96872 -0.94768 1.18406
 H -1.01257 -0.90850 -0.98654
 H 0.77325 -1.11982 0.96844
 H 0.72300 -1.13161 -1.16876
 H 0.06180 -0.74131 2.63866
 H -0.19280 -0.69961 -2.63664
13
bifur_IRC_Cartesians_noMW_output/new_data/bifur_traj3_Cartesians point 257
C -0.04151 0.94822 1.22451
 C 0.19866 0.92683 -1.22310
 C 0.26865 1.59385 0.00228
 C -0.03910 -0.55088 1.53159
 C -0.09752 -0.53485 -1.53124
 F -0.26199 1.62552 2.33336
 F 0.58792 1.53630 -2.33636
 H -0.96815 -0.94740 1.19111
 H -1.01376 -0.90673 -0.98591
 H 0.77362 -1.11965 0.96595
 H 0.72138 -1.13195 -1.17421
 H 0.06821 -0.74128 2.64045
 H -0.19641 -0.69799 -2.63842
13
bifur_IRC_Cartesians_noMW_output/new_data/bifur_traj3_Cartesians point 258
C -0.04590 0.94831 1.22638
 C 0.20325 0.92603 -1.22490
 C 0.27348 1.59182 0.00234
 C -0.03785 -0.55071 1.53370
 C -0.09848 -0.53413 -1.53340
 F -0.28104 1.62647 2.33527
 F 0.60067 1.53375 -2.33811
 H -0.96760 -0.94708 1.19813
 H -1.01495 -0.90494 -0.98528
 H 0.77398 -1.11948 0.96342
 H 0.71976 -1.13230 -1.17958
 H 0.07463 -0.74130 2.64224
 H -0.19995 -0.69643 -2.64021
13
bifur_IRC_Cartesians_noMW_output/new_data/bifur_traj3_Cartesians point 259
C -0.05013 0.94835 1.22838
 C 0.20769 0.92521 -1.22682
 C 0.27864 1.58963 0.00239
 C -0.03662 -0.55050 1.53598
 C -0.09939 -0.53340 -1.53572
 F -0.29975 1.62730 2.33728
 F 0.61265 1.53120 -2.33996
 H -0.96711 -0.94667 1.20525
 H -1.01614 -0.90310 -0.98504
 H 0.77426 -1.11933 0.96115
 H 0.71814 -1.13264 -1.18493
 H 0.08097 -0.74122 2.64416
 H -0.20322 -0.69483 -2.64213
13
bifur_IRC_Cartesians_noMW_output/new_data/bifur_traj3_Cartesians point 260
C -0.05412 0.94830 1.23057
 C 0.21190 0.92435 -1.22893
 C 0.28426 1.58715 0.00245
 C -0.03543 -0.55021 1.53853
 C -0.10022 -0.53261 -1.53833
 F -0.31795 1.62793 2.33942
 F 0.62349 1.52864 -2.34195
 H -0.96668 -0.94611 1.21261
 H -1.01731 -0.90120 -0.98542
 H 0.77442 -1.11920 0.95933
 H 0.71649 -1.13298 -1.19031
 H 0.08721 -0.74095 2.64631
 H -0.20607 -0.69311 -2.64427
13
bifur_IRC_Cartesians_noMW_output/new_data/bifur_traj3_Cartesians point 261
C -0.05781 0.94814 1.23300
 C 0.21584 0.92343 -1.23129
 C 0.29051 1.58430 0.00250
 C -0.03430 -0.54983 1.54145
 C -0.10096 -0.53177 -1.54128
 F -0.33555 1.62832 2.34173
 F 0.63290 1.52606 -2.34413
 H -0.96635 -0.94536 1.22026
 H -1.01845 -0.89920 -0.98658
 H 0.77443 -1.11910 0.95806
 H 0.71482 -1.13330 -1.19575
 H 0.09333 -0.74043 2.64874
 H -0.20841 -0.69126 -2.64670
13
bifur_IRC_Cartesians_noMW_output/new_data/bifur_traj3_Cartesians point 262
C -0.06109 0.94786 1.23573
 C 0.21940 0.92248 -1.23396
 C 0.29754 1.58108 0.00255
 C -0.03323 -0.54935 1.54476
 C -0.10158 -0.53088 -1.54462
 F -0.35228 1.62841 2.34431
 F 0.64039 1.52349 -2.34660
 H -0.96614 -0.94437 1.22815
 H -1.01958 -0.89708 -0.98866
 H 0.77424 -1.11903 0.95742
 H 0.71312 -1.13362 -1.20111
 H 0.09926 -0.73969 2.65149
 H -0.21006 -0.68931 -2.64944
13
bifur_IRC_Cartesians_noMW_output/new_data/bifur_traj3_Cartesians point 263
C -0.06374 0.94748 1.23876
 C 0.22234 0.92155 -1.23694
 C 0.30538 1.57758 0.00258
 C -0.03229 -0.54877 1.54838
 C -0.10203 -0.52995 -1.54827
 F -0.36732 1.62813 2.34722
 F 0.64516 1.52105 -2.34943
 H -0.96612 -0.94311 1.23599
 H -1.02063 -0.89490 -0.99173
 H 0.77382 -1.11901 0.95749
 H 0.71147 -1.13392 -1.20610
 H 0.10474 -0.73876 2.65451
 H -0.21078 -0.68739 -2.65246
13
bifur_IRC_Cartesians_noMW_output/new_data/bifur_traj3_Cartesians point 264
C -0.06558 0.94702 1.24196
 C 0.22450 0.92070 -1.24011
 C 0.31368 1.57395 0.00261
 C -0.03154 -0.54811 1.55217
 C -0.10226 -0.52904 -1.55208
 F -0.37982 1.62748 2.35032
 F 0.64681 1.51885 -2.35248
 H -0.96629 -0.94162 1.24338
 H -1.02157 -0.89274 -0.99573
 H 0.77316 -1.11904 0.95834
 H 0.70993 -1.13418 -1.21044
 H 0.10947 -0.73767 2.65768
 H -0.21048 -0.68559 -2.65561
13
bifur_IRC_Cartesians_noMW_output/new_data/bifur_traj3_Cartesians point 265
C -0.06558 0.94702 1.24196
 C 0.22450 0.92070 -1.24010
 C 0.31368 1.57395 0.00261
 C -0.03154 -0.54811 1.55216
 C -0.10226 -0.52904 -1.55208
 F -0.37982 1.62748 2.35032
 F 0.64681 1.51885 -2.35248
 H -0.96629 -0.94162 1.24338
 H -1.02157 -0.89274 -0.99573
 H 0.77316 -1.11904 0.95834
 H 0.70993 -1.13418 -1.21044
 H 0.10947 -0.73767 2.65768
 H -0.21048 -0.68559 -2.65561
13
bifur_IRC_Cartesians_noMW_output/new_data/bifur_traj3_Cartesians point 266
C -0.06738 0.94564 1.24844
 C 0.22691 0.91892 -1.24655
 C 0.33039 1.56598 0.00264
 C -0.03049 -0.54654 1.56032
 C -0.10224 -0.52721 -1.56024
 F -0.39830 1.62524 2.35618
 F 0.64326 1.51500 -2.35832
 H -0.96696 -0.93825 1.25744
 H -1.02305 -0.88868 -1.00620
 H 0.77136 -1.11921 0.96247
 H 0.70720 -1.13457 -1.21826
 H 0.11696 -0.73457 2.66440
 H -0.20765 -0.68174 -2.66232
13
bifur_IRC_Cartesians_noMW_output/new_data/bifur_traj3_Cartesians point 267
C -0.06779 0.94462 1.25171
 C 0.22762 0.91780 -1.24982
 C 0.33871 1.56130 0.00265
 C -0.03006 -0.54561 1.56494
 C -0.10208 -0.52620 -1.56487
 F -0.40587 1.62373 2.35869
 F 0.63966 1.51308 -2.36084
 H -0.96736 -0.93644 1.26490
 H -1.02366 -0.88668 -1.01270
 H 0.77029 -1.11930 0.96579
 H 0.70589 -1.13472 -1.22255
 H 0.12025 -0.73231 2.66813
 H -0.20560 -0.67928 -2.66604
13
bifur_IRC_Cartesians_noMW_output/new_data/bifur_traj3_Cartesians point 268
C -0.06809 0.94336 1.25502
 C 0.22822 0.91646 -1.25312
 C 0.34703 1.55602 0.00266
 C -0.02964 -0.54455 1.57004
 C -0.10189 -0.52509 -1.56996
 F -0.41311 1.62201 2.36085
 F 0.63558 1.51102 -2.36301
 H -0.96775 -0.93458 1.27299
 H -1.02421 -0.88467 -1.02003
 H 0.76915 -1.11937 0.96991
 H 0.70455 -1.13484 -1.22745
 H 0.12349 -0.72948 2.67219
 H -0.20334 -0.67630 -2.67008
13
bifur_IRC_Cartesians_noMW_output/new_data/bifur_traj3_Cartesians point 269
C -0.06839 0.94187 1.25836
 C 0.22881 0.91489 -1.25646
 C 0.35530 1.55015 0.00267
 C -0.02921 -0.54340 1.57560
 C -0.10167 -0.52388 -1.57552
 F -0.42040 1.62013 2.36265
 F 0.63147 1.50881 -2.36481
 H -0.96810 -0.93268 1.28180
 H -1.02473 -0.88262 -1.02808
 H 0.76797 -1.11942 0.97473
 H 0.70317 -1.13494 -1.23305
 H 0.12681 -0.72613 2.67656
 H -0.20102 -0.67278 -2.67444
13
bifur_IRC_Cartesians_noMW_output/new_data/bifur_traj3_Cartesians point 270
C -0.06881 0.94018 1.26167
 C 0.22952 0.91310 -1.25977
 C 0.36342 1.54379 0.00268
 C -0.02873 -0.54216 1.58152
 C -0.10147 -0.52257 -1.58145
 F -0.42808 1.61817 2.36409
 F 0.62778 1.50642 -2.36625
 H -0.96840 -0.93080 1.29128
 H -1.02524 -0.88055 -1.03660
 H 0.76679 -1.11944 0.98005
 H 0.70174 -1.13502 -1.23935
 H 0.13028 -0.72233 2.68116
 H -0.19879 -0.66878 -2.67904
13
bifur_IRC_Cartesians_noMW_output/new_data/bifur_traj3_Cartesians point 271
C -0.06948 0.93838 1.26491
 C 0.23047 0.91114 -1.26299
 C 0.37125 1.53714 0.00269
 C -0.02819 -0.54090 1.58763
 C -0.10133 -0.52120 -1.58757
 F -0.43651 1.61623 2.36518
 F 0.62511 1.50386 -2.36732
 H -0.96860 -0.92899 1.30128
 H -1.02575 -0.87847 -1.04521
 H 0.76566 -1.11944 0.98555
 H 0.70026 -1.13510 -1.24628
 H 0.13400 -0.71825 2.68588
 H -0.19688 -0.66441 -2.68375
13
bifur_IRC_Cartesians_noMW_output/new_data/bifur_traj3_Cartesians point 272
C -0.07059 0.93658 1.26797
 C 0.23183 0.90909 -1.26603
 C 0.37858 1.53049 0.00271
 C -0.02756 -0.53966 1.59369
 C -0.10131 -0.51982 -1.59364
 F -0.44613 1.61449 2.36597
 F 0.62424 1.50116 -2.36807
 H -0.96867 -0.92734 1.31156
 H -1.02630 -0.87642 -1.05340
 H 0.76468 -1.11939 0.99078
 H 0.69873 -1.13519 -1.25367
 H 0.13805 -0.71413 2.69052
 H -0.19555 -0.65986 -2.68839
13
bifur_IRC_Cartesians_noMW_output/new_data/bifur_traj3_Cartesians point 273
C -0.07232 0.93491 1.27074
 C 0.23379 0.90706 -1.26876
 C 0.38512 1.52422 0.00273
 C -0.02680 -0.53855 1.59936
 C -0.10146 -0.51848 -1.59933
 F -0.45738 1.61313 2.36649
 F 0.62604 1.49837 -2.36854
 H -0.96858 -0.92597 1.32177
 H -1.02691 -0.87444 -1.06047
 H 0.76394 -1.11929 0.99519
 H 0.69718 -1.13531 -1.26132
 H 0.14254 -0.71029 2.69485
 H -0.19515 -0.65537 -2.69270
13
bifur_IRC_Cartesians_noMW_output/new_data/bifur_traj3_Cartesians point 274
C -0.07480 0.93353 1.27306
 C 0.23646 0.90517 -1.27104
 C 0.39058 1.51874 0.00276
 C -0.02590 -0.53763 1.60427
 C -0.10183 -0.51726 -1.60427
 F -0.47050 1.61234 2.36681
 F 0.63119 1.49557 -2.36876
 H -0.96828 -0.92498 1.33147
 H -1.02762 -0.87261 -1.06579
 H 0.76354 -1.11914 0.99824
 H 0.69563 -1.13545 -1.26890
 H 0.14747 -0.70704 2.69858
 H -0.19595 -0.65122 -2.69644
13
bifur_IRC_Cartesians_noMW_output/new_data/bifur_traj3_Cartesians point 275
C -0.07801 0.93252 1.27491
 C 0.23983 0.90350 -1.27283
 C 0.39487 1.51430 0.00281
 C -0.02488 -0.53697 1.60822
 C -0.10243 -0.51620 -1.60826
 F -0.48528 1.61218 2.36700
 F 0.63969 1.49284 -2.36882
 H -0.96780 -0.92441 1.34032
 H -1.02841 -0.87095 -1.06905
 H 0.76349 -1.11895 0.99968
 H 0.69413 -1.13564 -1.27613
 H 0.15275 -0.70460 2.70159
 H -0.19796 -0.64762 -2.69944
13
bifur_IRC_Cartesians_noMW_output/new_data/bifur_traj3_Cartesians point 276
C -0.07801 0.93252 1.27491
 C 0.23983 0.90350 -1.27283
 C 0.39487 1.51430 0.00281
 C -0.02488 -0.53697 1.60822
 C -0.10243 -0.51620 -1.60826
 F -0.48528 1.61218 2.36700
 F 0.63969 1.49284 -2.36882
 H -0.96780 -0.92441 1.34032
 H -1.02841 -0.87095 -1.06905
 H 0.76349 -1.11895 0.99968
 H 0.69413 -1.13564 -1.27613
 H 0.15275 -0.70460 2.70159
 H -0.19796 -0.64762 -2.69944
13
bifur_IRC_Cartesians_noMW_output/new_data/bifur_traj3_Cartesians point 277
C -0.08598 0.93154 1.27753
 C 0.24806 0.90091 -1.27530
 C 0.40096 1.50832 0.00291
 C -0.02259 -0.53629 1.61355
 C -0.10414 -0.51454 -1.61369
 F -0.51837 1.61338 2.36751
 F 0.66395 1.48771 -2.36900
 H -0.96645 -0.92417 1.35539
 H -1.03021 -0.86807 -1.07035
 H 0.76420 -1.11850 0.99835
 H 0.69127 -1.13611 -1.28905
 H 0.16400 -0.70201 2.70567
 H -0.20468 -0.64218 -2.70353
13
bifur_IRC_Cartesians_noMW_output/new_data/bifur_traj3_Cartesians point 278
C -0.09043 0.93153 1.27856
 C 0.25261 0.89999 -1.27624
 C 0.40345 1.50656 0.00297
 C -0.02138 -0.53621 1.61519
 C -0.10515 -0.51392 -1.61538
 F -0.53603 1.61453 2.36812
 F 0.67817 1.48534 -2.36944
 H -0.96570 -0.92432 1.36174
 H -1.03122 -0.86674 -1.06903
 H 0.76481 -1.11826 0.99596
 H 0.68990 -1.13639 -1.29458
 H 0.16982 -0.70176 2.70698
 H -0.20885 -0.64036 -2.70483
13
bifur_IRC_Cartesians_noMW_output/new_data/bifur_traj3_Cartesians point 279
C -0.09497 0.93181 1.27952
 C 0.25727 0.89936 -1.27712
 C 0.40591 1.50555 0.00303
 C -0.02018 -0.53626 1.61623
 C -0.10621 -0.51342 -1.61647
 F -0.55389 1.61593 2.36913
 F 0.69284 1.48315 -2.37027
 H -0.96497 -0.92455 1.36723
 H -1.03227 -0.86545 -1.06672
 H 0.76551 -1.11805 0.99263
 H 0.68857 -1.13670 -1.29933
 H 0.17563 -0.70219 2.70787
 H -0.21323 -0.63917 -2.70573
13
bifur_IRC_Cartesians_noMW_output/new_data/bifur_traj3_Cartesians point 280
C -0.09945 0.93236 1.28046
 C 0.26187 0.89901 -1.27798
 C 0.40843 1.50521 0.00309
 C -0.01900 -0.53644 1.61674
 C -0.10728 -0.51305 -1.61704
 F -0.57150 1.61749 2.37056
 F 0.70737 1.48117 -2.37153
 H -0.96429 -0.92480 1.37187
 H -1.03336 -0.86422 -1.06363
 H 0.76624 -1.11786 0.98854
 H 0.68731 -1.13704 -1.30322
 H 0.18130 -0.70323 2.70841
 H -0.21762 -0.63861 -2.70627
13
bifur_IRC_Cartesians_noMW_output/new_data/bifur_traj3_Cartesians point 281
C -0.10381 0.93310 1.28140
 C 0.26635 0.89887 -1.27883
 C 0.41103 1.50539 0.00314
 C -0.01787 -0.53669 1.61686
 C -0.10832 -0.51277 -1.61721
 F -0.58869 1.61914 2.37233
 F 0.72150 1.47937 -2.37314
 H -0.96367 -0.92505 1.37578
 H -1.03446 -0.86301 -1.06003
 H 0.76699 -1.11770 0.98393
 H 0.68610 -1.13738 -1.30639
 H 0.18679 -0.70472 2.70868
 H -0.22194 -0.63855 -2.70654
13
bifur_IRC_Cartesians_noMW_output/new_data/bifur_traj3_Cartesians point 282
C -0.10806 0.93397 1.28235
 C 0.27073 0.89888 -1.27970
 C 0.41374 1.50589 0.00320
 C -0.01677 -0.53700 1.61674
 C -0.10935 -0.51256 -1.61713
 F -0.60551 1.62084 2.37436
 F 0.73522 1.47771 -2.37501
 H -0.96309 -0.92528 1.37923
 H -1.03556 -0.86183 -1.05614
 H 0.76772 -1.11756 0.97902
 H 0.68494 -1.13773 -1.30906
 H 0.19215 -0.70651 2.70880
 H -0.22615 -0.63882 -2.70665
13
bifur_IRC_Cartesians_noMW_output/new_data/bifur_traj3_Cartesians point 283
C -0.11223 0.93491 1.28334
 C 0.27503 0.89898 -1.28061
 C 0.41661 1.50655 0.00326
 C -0.01570 -0.53733 1.61651
 C -0.11036 -0.51238 -1.61695
 F -0.62211 1.62254 2.37657
 F 0.74857 1.47611 -2.37706
 H -0.96255 -0.92548 1.38244
 H -1.03667 -0.86064 -1.05216
 H 0.76843 -1.11744 0.97396
 H 0.68379 -1.13809 -1.31144
 H 0.19743 -0.70845 2.70885
 H -0.23025 -0.63928 -2.70671
13
bifur_IRC_Cartesians_noMW_output/new_data/bifur_traj3_Cartesians point 284
C -0.11623 0.93582 1.28438
 C 0.27917 0.89908 -1.28157
 C 0.41960 1.50715 0.00331
 C -0.01466 -0.53764 1.61634
 C -0.11133 -0.51219 -1.61683
 F -0.63823 1.62416 2.37882
 F 0.76129 1.47455 -2.37917
 H -0.96205 -0.92563 1.38561
 H -1.03775 -0.85946 -1.04839
 H 0.76910 -1.11732 0.96909
 H 0.68266 -1.13844 -1.31373
 H 0.20257 -0.71035 2.70896
 H -0.23414 -0.63974 -2.70681
13
bifur_IRC_Cartesians_noMW_output/new_data/bifur_traj3_Cartesians point 285
C -0.11988 0.93655 1.28540
 C 0.28295 0.89907 -1.28253
 C 0.42248 1.50740 0.00336
 C -0.01370 -0.53786 1.61644
 C -0.11220 -0.51197 -1.61697
 F -0.65305 1.62554 2.38080
 F 0.77275 1.47304 -2.38102
 H -0.96160 -0.92571 1.38887
 H -1.03874 -0.85832 -1.04535
 H 0.76966 -1.11721 0.96496
 H 0.68159 -1.13875 -1.31612
 H 0.20734 -0.71184 2.70924
 H -0.23760 -0.63993 -2.70709
13
bifur_IRC_Cartesians_noMW_output/new_data/bifur_traj3_Cartesians point 286
C -0.12309 0.93696 1.28633
 C 0.28627 0.89884 -1.28340
 C 0.42499 1.50706 0.00340
 C -0.01284 -0.53796 1.61697
 C -0.11295 -0.51167 -1.61753
 F -0.66614 1.62659 2.38220
 F 0.78276 1.47155 -2.38230
 H -0.96117 -0.92575 1.39244
 H -1.03958 -0.85729 -1.04337
 H 0.77011 -1.11710 0.96201
 H 0.68060 -1.13901 -1.31890
 H 0.21160 -0.71265 2.70978
 H -0.24058 -0.63958 -2.70763
13
bifur_IRC_Cartesians_noMW_output/new_data/bifur_traj3_Cartesians point 287
C -0.12309 0.93696 1.28633
 C 0.28627 0.89884 -1.28340
 C 0.42499 1.50706 0.00340
 C -0.01284 -0.53796 1.61697
 C -0.11295 -0.51167 -1.61753
 F -0.66614 1.62659 2.38220
 F 0.78276 1.47155 -2.38230
 H -0.96117 -0.92575 1.39244
 H -1.03958 -0.85729 -1.04337
 H 0.77011 -1.11710 0.96201
 H 0.68060 -1.13901 -1.31890
 H 0.21160 -0.71265 2.70978
 H -0.24058 -0.63958 -2.70763
13
bifur_IRC_Cartesians_noMW_output/new_data/bifur_traj3_Cartesians point 288
C -0.12884 0.93676 1.28778
 C 0.29217 0.89747 -1.28473
 C 0.42843 1.50425 0.00348
 C -0.01125 -0.53775 1.61952
 C -0.11424 -0.51076 -1.62016
 F -0.68921 1.62793 2.38282
 F 0.80098 1.46833 -2.38269
 H -0.96019 -0.92587 1.40132
 H -1.04087 -0.85549 -1.04233
 H 0.77084 -1.11679 0.95949
 H 0.67876 -1.13936 -1.32664
 H 0.21926 -0.71191 2.71178
 H -0.24585 -0.63680 -2.70963
13
bifur_IRC_Cartesians_noMW_output/new_data/bifur_traj3_Cartesians point 289
C -0.13177 0.93617 1.28823
 C 0.29513 0.89630 -1.28513
 C 0.42919 1.50182 0.00351
 C -0.01044 -0.53748 1.62150
 C -0.11488 -0.51014 -1.62217
 F -0.70038 1.62837 2.38196
 F 0.81061 1.46646 -2.38171
 H -0.95956 -0.92604 1.40688
 H -1.04138 -0.85471 -1.04290
 H 0.77122 -1.11657 0.95959
 H 0.67784 -1.13948 -1.33192
 H 0.22302 -0.71043 2.71319
 H -0.24861 -0.63428 -2.71104
13
bifur_IRC_Cartesians_noMW_output/new_data/bifur_traj3_Cartesians point 290
C -0.13493 0.93531 1.28842
 C 0.29829 0.89480 -1.28526
 C 0.42907 1.49882 0.00355
 C -0.00957 -0.53714 1.62382
 C -0.11557 -0.50942 -1.62453
 F -0.71190 1.62878 2.38024
 F 0.82149 1.46439 -2.37984
 H -0.95877 -0.92638 1.41320
 H -1.04183 -0.85401 -1.04384
 H 0.77168 -1.11629 0.96035
 H 0.67691 -1.13956 -1.33824
 H 0.22689 -0.70828 2.71478
 H -0.25176 -0.63103 -2.71264
13
bifur_IRC_Cartesians_noMW_output/new_data/bifur_traj3_Cartesians point 291
C -0.13851 0.93422 1.28822
 C 0.30182 0.89299 -1.28499
 C 0.42777 1.49541 0.00359
 C -0.00862 -0.53676 1.62633
 C -0.11637 -0.50862 -1.62709
 F -0.72415 1.62929 2.37756
 F 0.83440 1.46211 -2.37699
 H -0.95779 -0.92697 1.42017
 H -1.04223 -0.85344 -1.04477
 H 0.77232 -1.11593 0.96147
 H 0.67598 -1.13962 -1.34563
 H 0.23096 -0.70559 2.71641
 H -0.25557 -0.62709 -2.71428
13
bifur_IRC_Cartesians_noMW_output/new_data/bifur_traj3_Cartesians point 292
C -0.14268 0.93299 1.28748
 C 0.30588 0.89092 -1.28417
 C 0.42492 1.49187 0.00364
 C -0.00755 -0.53642 1.62876
 C -0.11733 -0.50779 -1.62958
 F -0.73749 1.63006 2.37385
 F 0.85020 1.45965 -2.37308
 H -0.95655 -0.92794 1.42753
 H -1.04260 -0.85307 -1.04514
 H 0.77321 -1.11549 0.96257
 H 0.67505 -1.13966 -1.35398
 H 0.23530 -0.70253 2.71789
 H -0.26038 -0.62259 -2.71577
13
bifur_IRC_Cartesians_noMW_output/new_data/bifur_traj3_Cartesians point 293
C -0.14755 0.93174 1.28609
 C 0.31058 0.88871 -1.28268
 C 0.42024 1.48854 0.00370
 C -0.00635 -0.53618 1.63081
 C -0.11850 -0.50699 -1.63170
 F -0.75205 1.63125 2.36914
 F 0.86948 1.45707 -2.36813
 H -0.95502 -0.92938 1.43493
 H -1.04294 -0.85295 -1.04442
 H 0.77445 -1.11496 0.96321
 H 0.67418 -1.13968 -1.36305
 H 0.23989 -0.69938 2.71898
 H -0.26640 -0.61777 -2.71687
13
bifur_IRC_Cartesians_noMW_output/new_data/bifur_traj3_Cartesians point 294
C -0.15307 0.93057 1.28403
 C 0.31586 0.88644 -1.28051
 C 0.41375 1.48566 0.00376
 C -0.00505 -0.53609 1.63230
 C -0.11986 -0.50627 -1.63327
 F -0.76766 1.63289 2.36357
 F 0.89207 1.45446 -2.36229
 H -0.95323 -0.93129 1.44201
 H -1.04326 -0.85310 -1.04234
 H 0.77604 -1.11435 0.96314
 H 0.67338 -1.13970 -1.37249
 H 0.24466 -0.69635 2.71956
 H -0.27361 -0.61285 -2.71748
13
bifur_IRC_Cartesians_noMW_output/new_data/bifur_traj3_Cartesians point 295
C -0.15906 0.92948 1.28143
 C 0.32156 0.88416 -1.27780
 C 0.40583 1.48322 0.00383
 C -0.00368 -0.53614 1.63327
 C -0.12138 -0.50562 -1.63432
 F -0.78396 1.63491 2.35738
 F 0.91717 1.45187 -2.35580
 H -0.95125 -0.93359 1.44872
 H -1.04357 -0.85349 -1.03911
 H 0.77790 -1.11368 0.96243
 H 0.67266 -1.13971 -1.38210
 H 0.24951 -0.69349 2.71970
 H -0.28174 -0.60795 -2.71763
13
bifur_IRC_Cartesians_noMW_output/new_data/bifur_traj3_Cartesians point 296
C -0.16536 0.92843 1.27846
 C 0.32753 0.88186 -1.27470
 C 0.39689 1.48104 0.00390
 C -0.00226 -0.53625 1.63393
 C -0.12299 -0.50502 -1.63507
 F -0.80062 1.63717 2.35070
 F 0.94393 1.44929 -2.34881
 H -0.94914 -0.93613 1.45520
 H -1.04386 -0.85404 -1.03517
 H 0.77994 -1.11297 0.96139
 H 0.67200 -1.13972 -1.39187
 H 0.25440 -0.69067 2.71955
 H -0.29047 -0.60298 -2.71750
13
bifur_IRC_Cartesians_noMW_output/new_data/bifur_traj3_Cartesians point 297
C -0.17182 0.92734 1.27524
 C 0.33364 0.87949 -1.27136
 C 0.38724 1.47887 0.00398
 C -0.00082 -0.53640 1.63449
 C -0.12465 -0.50442 -1.63572
 F -0.81740 1.63952 2.34360
 F 0.97165 1.44668 -2.34138
 H -0.94693 -0.93884 1.46169
 H -1.04411 -0.85470 -1.03098
 H 0.78209 -1.11223 0.96034
 H 0.67137 -1.13971 -1.40190
 H 0.25928 -0.68775 2.71929
 H -0.29954 -0.59786 -2.71726
13
bifur_IRC_Cartesians_noMW_output/new_data/bifur_traj3_Cartesians point 298
C -0.17182 0.92734 1.27524
 C 0.33364 0.87949 -1.27136
 C 0.38724 1.47887 0.00398
 C -0.00082 -0.53640 1.63449
 C -0.12465 -0.50442 -1.63572
 F -0.81740 1.63952 2.34360
 F 0.97165 1.44668 -2.34138
 H -0.94693 -0.93884 1.46169
 H -1.04411 -0.85470 -1.03098
 H 0.78209 -1.11223 0.96034
 H 0.67137 -1.13971 -1.40190
 H 0.25928 -0.68775 2.71929
 H -0.29954 -0.59786 -2.71726
13
bifur_IRC_Cartesians_noMW_output/new_data/bifur_traj3_Cartesians point 299
C -0.18456 0.92482 1.26845
 C 0.34564 0.87445 -1.26432
 C 0.36687 1.47398 0.00412
 C 0.00201 -0.53659 1.63592
 C -0.12793 -0.50316 -1.63734
 F -0.84964 1.64405 2.32841
 F 1.02692 1.44146 -2.32555
 H -0.94244 -0.94439 1.47499
 H -1.04445 -0.85622 -1.02329
 H 0.78640 -1.11071 0.95927
 H 0.67022 -1.13963 -1.42264
 H 0.26863 -0.68113 2.71890
 H -0.31765 -0.58693 -2.71693
13
bifur_IRC_Cartesians_noMW_output/new_data/bifur_traj3_Cartesians point 300
C -0.19039 0.92333 1.26511
 C 0.35109 0.87181 -1.26087
 C 0.35676 1.47108 0.00419
 C 0.00330 -0.53657 1.63702
 C -0.12942 -0.50248 -1.63852
 F -0.86395 1.64596 2.32060
 F 1.05252 1.43892 -2.31743
 H -0.94028 -0.94702 1.48176
 H -1.04450 -0.85702 -1.02048
 H 0.78839 -1.10996 0.95973
 H 0.66971 -1.13955 -1.43305
 H 0.27278 -0.67734 2.71896
 H -0.32601 -0.58117 -2.71702
13
bifur_IRC_Cartesians_noMW_output/new_data/bifur_traj3_Cartesians point 301
C -0.19563 0.92165 1.26196
 C 0.35596 0.86909 -1.25761
 C 0.34708 1.46772 0.00424
 C 0.00448 -0.53642 1.63853
 C -0.13075 -0.50174 -1.64011
 F -0.87651 1.64750 2.31278
 F 1.07574 1.43646 -2.30934
 H -0.93825 -0.94945 1.48865
 H -1.04445 -0.85781 -1.01879
 H 0.79017 -1.10925 0.96116
 H 0.66926 -1.13943 -1.44340
 H 0.27646 -0.67313 2.71934
 H -0.33356 -0.57519 -2.71742
13
bifur_IRC_Cartesians_noMW_output/new_data/bifur_traj3_Cartesians point 302
C -0.20029 0.91970 1.25900
 C 0.36026 0.86623 -1.25456
 C 0.33786 1.46372 0.00429
 C 0.00554 -0.53612 1.64059
 C -0.13190 -0.50092 -1.64225
 F -0.88739 1.64862 2.30489
 F 1.09657 1.43403 -2.30118
 H -0.93634 -0.95165 1.49591
 H -1.04430 -0.85855 -1.01844
 H 0.79172 -1.10857 0.96374
 H 0.66883 -1.13927 -1.45389
 H 0.27970 -0.66836 2.72013
 H -0.34026 -0.56886 -2.71823
13
bifur_IRC_Cartesians_noMW_output/new_data/bifur_traj3_Cartesians point 303
C -0.20444 0.91742 1.25623
 C 0.36407 0.86312 -1.25171
 C 0.32900 1.45891 0.00434
 C 0.00650 -0.53564 1.64334
 C -0.13290 -0.49997 -1.64506
 F -0.89683 1.64929 2.29674
 F 1.11531 1.43154 -2.29280
 H -0.93452 -0.95364 1.50380
 H -1.04404 -0.85926 -1.01957
 H 0.79307 -1.10790 0.96764
 H 0.66841 -1.13907 -1.46483
 H 0.28259 -0.66284 2.72141
 H -0.34622 -0.56196 -2.71953
13
bifur_IRC_Cartesians_noMW_output/new_data/bifur_traj3_Cartesians point 304
C -0.20815 0.91473 1.25360
 C 0.36743 0.85971 -1.24900
 C 0.32036 1.45312 0.00437
 C 0.00739 -0.53495 1.64689
 C -0.13376 -0.49888 -1.64868
 F -0.90494 1.64950 2.28817
 F 1.13220 1.42894 -2.28401
 H -0.93276 -0.95545 1.51253
 H -1.04367 -0.85992 -1.02231
 H 0.79421 -1.10723 0.97304
 H 0.66799 -1.13882 -1.47647
 H 0.28517 -0.65643 2.72325
 H -0.35148 -0.55432 -2.72139
13
bifur_IRC_Cartesians_noMW_output/new_data/bifur_traj3_Cartesians point 305
C -0.21138 0.91162 1.25112
 C 0.37032 0.85596 -1.24645
 C 0.31193 1.44631 0.00440
 C 0.00820 -0.53404 1.65127
 C -0.13447 -0.49762 -1.65311
 F -0.91162 1.64923 2.27915
 F 1.14714 1.42624 -2.27478
 H -0.93106 -0.95707 1.52213
 H -1.04316 -0.86056 -1.02673
 H 0.79514 -1.10656 0.98000
 H 0.66757 -1.13852 -1.48883
 H 0.28742 -0.64908 2.72566
 H -0.35603 -0.54590 -2.72383
13
bifur_IRC_Cartesians_noMW_output/new_data/bifur_traj3_Cartesians point 306
C -0.21400 0.90819 1.24884
 C 0.37261 0.85201 -1.24412
 C 0.30395 1.43873 0.00443
 C 0.00888 -0.53296 1.65632
 C -0.13500 -0.49626 -1.65820
 F -0.91655 1.64848 2.26996
 F 1.15959 1.42353 -2.26541
 H -0.92948 -0.95846 1.53225
 H -1.04255 -0.86115 -1.03268
 H 0.79584 -1.10591 0.98830
 H 0.66717 -1.13817 -1.50148
 H 0.28922 -0.64103 2.72856
 H -0.35969 -0.53701 -2.72675
13
bifur_IRC_Cartesians_noMW_output/new_data/bifur_traj3_Cartesians point 307
C -0.21595 0.90465 1.24686
 C 0.37425 0.84808 -1.24210
 C 0.29676 1.43085 0.00444
 C 0.00943 -0.53177 1.66169
 C -0.13534 -0.49487 -1.66361
 F -0.91965 1.64736 2.26109
 F 1.16919 1.42095 -2.25638
 H -0.92808 -0.95956 1.54228
 H -1.04186 -0.86168 -1.03967
 H 0.79629 -1.10532 0.99736
 H 0.66681 -1.13780 -1.51374
 H 0.29052 -0.63277 2.73174
 H -0.36238 -0.52813 -2.72994
13
bifur_IRC_Cartesians_noMW_output/new_data/bifur_traj3_Cartesians point 308
C -0.21735 0.90112 1.24514
 C 0.37537 0.84428 -1.24035
 C 0.29030 1.42297 0.00445
 C 0.00986 -0.53053 1.66715
 C -0.13554 -0.49350 -1.66911
 F -0.92132 1.64598 2.25265
 F 1.17648 1.41855 -2.24782
 H -0.92685 -0.96044 1.55198
 H -1.04113 -0.86216 -1.04724
 H 0.79654 -1.10478 1.00676
 H 0.66650 -1.13742 -1.52539
 H 0.29142 -0.62457 2.73503
 H -0.36430 -0.51950 -2.73325
13
bifur_IRC_Cartesians_noMW_output/new_data/bifur_traj3_Cartesians point 309
C -0.21735 0.90112 1.24514
 C 0.37537 0.84428 -1.24035
 C 0.29030 1.42297 0.00445
 C 0.00986 -0.53053 1.66715
 C -0.13554 -0.49350 -1.66911
 F -0.92132 1.64598 2.25265
 F 1.17648 1.41855 -2.24782
 H -0.92685 -0.96044 1.55198
 H -1.04113 -0.86216 -1.04724
 H 0.79654 -1.10478 1.00676
 H 0.66650 -1.13742 -1.52539
 H 0.29142 -0.62457 2.73503
 H -0.36430 -0.51950 -2.73325
13
bifur_IRC_Cartesians_noMW_output/new_data/bifur_traj3_Cartesians point 310
C -0.21946 0.89401 1.24194
 C 0.37694 0.83675 -1.23710
 C 0.27807 1.40708 0.00446
 C 0.01057 -0.52798 1.67825
 C -0.13575 -0.49076 -1.68027
 F -0.92261 1.64289 2.23612
 F 1.18817 1.41394 -2.23107
 H -0.92458 -0.96194 1.57105
 H -1.03959 -0.86309 -1.06321
 H 0.79683 -1.10376 1.02615
 H 0.66596 -1.13663 -1.54807
 H 0.29264 -0.60810 2.74177
 H -0.36719 -0.50241 -2.74002
13
bifur_IRC_Cartesians_noMW_output/new_data/bifur_traj3_Cartesians point 311
C -0.22059 0.89037 1.24014
 C 0.37778 0.83289 -1.23527
 C 0.27136 1.39904 0.00446
 C 0.01093 -0.52671 1.68382
 C -0.13588 -0.48938 -1.68587
 F -0.92316 1.64138 2.22744
 F 1.19459 1.41161 -2.22227
 H -0.92338 -0.96281 1.58068
 H -1.03877 -0.86365 -1.07118
 H 0.79704 -1.10323 1.03604
 H 0.66572 -1.13622 -1.55971
 H 0.29319 -0.59966 2.74511
 H -0.36884 -0.49363 -2.74338
13
bifur_IRC_Cartesians_noMW_output/new_data/bifur_traj3_Cartesians point 312
C -0.22205 0.88670 1.23796
 C 0.37890 0.82893 -1.23306
 C 0.26360 1.39108 0.00447
 C 0.01135 -0.52548 1.68920
 C -0.13610 -0.48802 -1.69128
 F -0.92416 1.64006 2.21816
 F 1.20274 1.40924 -2.21285
 H -0.92202 -0.96393 1.59031
 H -1.03793 -0.86436 -1.07862
 H 0.79742 -1.10264 1.04575
 H 0.66553 -1.13580 -1.57174
 H 0.29381 -0.59112 2.74824
 H -0.37110 -0.48465 -2.74654
13
bifur_IRC_Cartesians_noMW_output/new_data/bifur_traj3_Cartesians point 313
C -0.22404 0.88309 1.23523
 C 0.38051 0.82493 -1.23029
 C 0.25436 1.38351 0.00449
 C 0.01185 -0.52437 1.69410
 C -0.13649 -0.48672 -1.69622
 F -0.92599 1.63912 2.20818
 F 1.21360 1.40685 -2.20272
 H -0.92046 -0.96544 1.59965
 H -1.03707 -0.86530 -1.08493
 H 0.79809 -1.10200 1.05488
 H 0.66540 -1.13537 -1.58405
 H 0.29457 -0.58269 2.75096
 H -0.37433 -0.47560 -2.74927
13
bifur_IRC_Cartesians_noMW_output/new_data/bifur_traj3_Cartesians point 314
C -0.22666 0.87967 1.23188
 C 0.38269 0.82099 -1.22688
 C 0.24348 1.37663 0.00451
 C 0.01246 -0.52346 1.69826
 C -0.13708 -0.48553 -1.70044
 F -0.92890 1.63870 2.19759
 F 1.22768 1.40449 -2.19193
 H -0.91866 -0.96742 1.60842
 H -1.03622 -0.86650 -1.08962
 H 0.79911 -1.10128 1.06298
 H 0.66535 -1.13495 -1.59642
 H 0.29551 -0.57462 2.75305
 H -0.37874 -0.46671 -2.75140
13
bifur_IRC_Cartesians_noMW_output/new_data/bifur_traj3_Cartesians point 315
C -0.22987 0.87647 1.22798
 C 0.38541 0.81717 -1.22292
 C 0.23120 1.37052 0.00453
 C 0.01315 -0.52273 1.70164
 C -0.13786 -0.48448 -1.70388
 F -0.93288 1.63879 2.18659
 F 1.24471 1.40220 -2.18070
 H -0.91667 -0.96980 1.61650
 H -1.03540 -0.86793 -1.09267
 H 0.80045 -1.10052 1.06996
 H 0.66537 -1.13455 -1.60866
 H 0.29662 -0.56705 2.75453
 H -0.38423 -0.45810 -2.75290
13
bifur_IRC_Cartesians_noMW_output/new_data/bifur_traj3_Cartesians point 316
C -0.23354 0.87344 1.22370
 C 0.38855 0.81343 -1.21856
 C 0.21793 1.36496 0.00457
 C 0.01392 -0.52215 1.70449
 C -0.13878 -0.48351 -1.70680
 F -0.93773 1.63924 2.17528
 F 1.26391 1.39994 -2.16915
 H -0.91453 -0.97248 1.62414
 H -1.03460 -0.86951 -1.09455
 H 0.80203 -1.09971 1.07613
 H 0.66544 -1.13415 -1.62085
 H 0.29790 -0.55981 2.75557
 H -0.39051 -0.44969 -2.75397
13
bifur_IRC_Cartesians_noMW_output/new_data/bifur_traj3_Cartesians point 317
C -0.23750 0.87044 1.21919
 C 0.39197 0.80965 -1.21397
 C 0.20402 1.35954 0.00460
 C 0.01474 -0.52162 1.70715
 C -0.13978 -0.48256 -1.70953
 F -0.94320 1.63989 2.16366
 F 1.28454 1.39763 -2.15728
 H -0.91228 -0.97533 1.63174
 H -1.03381 -0.87118 -1.09590
 H 0.80375 -1.09887 1.08201
 H 0.66552 -1.13375 -1.63325
 H 0.29931 -0.55261 2.75643
 H -0.39729 -0.44122 -2.75486
13
bifur_IRC_Cartesians_noMW_output/new_data/bifur_traj3_Cartesians point 318
C -0.24164 0.86733 1.21454
 C 0.39555 0.80573 -1.20923
 C 0.18968 1.35391 0.00464
 C 0.01560 -0.52107 1.70993
 C -0.14083 -0.48157 -1.71237
 F -0.94905 1.64056 2.15167
 F 1.30601 1.39522 -2.14501
 H -0.90995 -0.97829 1.63969
 H -1.03300 -0.87289 -1.09730
 H 0.80553 -1.09800 1.08806
 H 0.66559 -1.13335 -1.64614
 H 0.30085 -0.54517 2.75735
 H -0.40434 -0.43243 -2.75581
13
bifur_IRC_Cartesians_noMW_output/new_data/bifur_traj3_Cartesians point 319
C -0.24586 0.86402 1.20981
 C 0.39919 0.80160 -1.20442
 C 0.17505 1.34781 0.00468
 C 0.01649 -0.52044 1.71304
 C -0.14189 -0.48049 -1.71556
 F -0.95505 1.64115 2.13922
 F 1.32786 1.39267 -2.13229
 H -0.90756 -0.98127 1.64822
 H -1.03215 -0.87461 -1.09916
 H 0.80732 -1.09711 1.09466
 H 0.66563 -1.13292 -1.65971
 H 0.30245 -0.53725 2.75848
 H -0.41148 -0.42315 -2.75697
13
bifur_IRC_Cartesians_noMW_output/new_data/bifur_traj3_Cartesians point 320
C -0.24586 0.86402 1.20981
 C 0.39919 0.80160 -1.20442
 C 0.17505 1.34781 0.00468
 C 0.01649 -0.52044 1.71304
 C -0.14189 -0.48049 -1.71556
 F -0.95505 1.64115 2.13922
 F 1.32786 1.39267 -2.13229
 H -0.90756 -0.98127 1.64822
 H -1.03215 -0.87461 -1.09916
 H 0.80732 -1.09711 1.09466
 H 0.66563 -1.13292 -1.65971
 H 0.30245 -0.53725 2.75848
 H -0.41148 -0.42315 -2.75697
13
bifur_IRC_Cartesians_noMW_output/new_data/bifur_traj3_Cartesians point 321
C -0.25411 0.85664 1.20044
 C 0.40627 0.79260 -1.19488
 C 0.14562 1.33373 0.00476
 C 0.01827 -0.51884 1.72072
 C -0.14390 -0.47803 -1.72340
 F -0.96646 1.64172 2.11316
 F 1.37066 1.38711 -2.10568
 H -0.90270 -0.98711 1.66739
 H -1.03031 -0.87798 -1.10534
 H 0.81071 -1.09526 1.11028
 H 0.66562 -1.13199 -1.68889
 H 0.30566 -0.51967 2.76172
 H -0.42532 -0.40292 -2.76028
13
bifur_IRC_Cartesians_noMW_output/new_data/bifur_traj3_Cartesians point 322
C -0.25789 0.85259 1.19598
 C 0.40948 0.78782 -1.19033
 C 0.13135 1.32577 0.00479
 C 0.01911 -0.51785 1.72534
 C -0.14479 -0.47664 -1.72808
 F -0.97136 1.64160 2.09989
 F 1.39048 1.38419 -2.09214
 H -0.90033 -0.98983 1.67787
 H -1.02932 -0.87957 -1.10990
 H 0.81221 -1.09434 1.11936
 H 0.66556 -1.13150 -1.70416
 H 0.30712 -0.51011 2.76389
 H -0.43162 -0.39214 -2.76249
13
bifur_IRC_Cartesians_noMW_output/new_data/bifur_traj3_Cartesians point 323
C -0.26134 0.84838 1.19177
 C 0.41237 0.78293 -1.18605
 C 0.11771 1.31730 0.00482
 C 0.01990 -0.51674 1.73044
 C -0.14557 -0.47517 -1.73325
 F -0.97555 1.64117 2.08671
 F 1.40871 1.38122 -2.07871
 H -0.89806 -0.99233 1.68881
 H -1.02829 -0.88106 -1.11547
 H 0.81353 -1.09344 1.12920
 H 0.66548 -1.13098 -1.71963
 H 0.30845 -0.50016 2.76644
 H -0.43734 -0.38111 -2.76507
13
bifur_IRC_Cartesians_noMW_output/new_data/bifur_traj3_Cartesians point 324
C -0.26444 0.84400 1.18784
 C 0.41495 0.77794 -1.18207
 C 0.10480 1.30834 0.00484
 C 0.02064 -0.51551 1.73600
 C -0.14625 -0.47363 -1.73888
 F -0.97907 1.64044 2.07369
 F 1.42526 1.37820 -2.06546
 H -0.89589 -0.99461 1.70017
 H -1.02724 -0.88244 -1.12203
 H 0.81467 -1.09257 1.13976
 H 0.66536 -1.13045 -1.73523
 H 0.30965 -0.48988 2.76936
 H -0.44245 -0.36985 -2.76801
13
bifur_IRC_Cartesians_noMW_output/new_data/bifur_traj3_Cartesians point 325
C -0.26722 0.83945 1.18420
 C 0.41722 0.77285 -1.17836
 C 0.09257 1.29887 0.00486
 C 0.02132 -0.51415 1.74206
 C -0.14681 -0.47199 -1.74499
 F -0.98197 1.63941 2.06080
 F 1.44025 1.37513 -2.05235
 H -0.89381 -0.99668 1.71200
 H -1.02616 -0.88369 -1.12958
 H 0.81564 -1.09172 1.15106
 H 0.66520 -1.12992 -1.75102
 H 0.31075 -0.47923 2.77265
 H -0.44698 -0.35833 -2.77134
13
bifur_IRC_Cartesians_noMW_output/new_data/bifur_traj3_Cartesians point 326
C -0.26970 0.83472 1.18082
 C 0.41922 0.76764 -1.17493
 C 0.08099 1.28884 0.00488
 C 0.02197 -0.51267 1.74862
 C -0.14728 -0.47027 -1.75160
 F -0.98432 1.63809 2.04800
 F 1.45377 1.37198 -2.03934
 H -0.89182 -0.99854 1.72437
 H -1.02506 -0.88484 -1.13815
 H 0.81643 -1.09089 1.16313
 H 0.66499 -1.12936 -1.76707
 H 0.31177 -0.46819 2.77634
 H -0.45095 -0.34652 -2.77505
13
bifur_IRC_Cartesians_noMW_output/new_data/bifur_traj3_Cartesians point 327
C -0.27190 0.82982 1.17771
 C 0.42096 0.76230 -1.17177
 C 0.07006 1.27829 0.00489
 C 0.02257 -0.51107 1.75567
 C -0.14766 -0.46846 -1.75871
 F -0.98614 1.63647 2.03529
 F 1.46585 1.36877 -2.02645
 H -0.88992 -1.00019 1.73724
 H -1.02393 -0.88586 -1.14770
 H 0.81706 -1.09008 1.17592
 H 0.66473 -1.12880 -1.78337
 H 0.31272 -0.45677 2.78041
 H -0.45439 -0.33442 -2.77915
13
bifur_IRC_Cartesians_noMW_output/new_data/bifur_traj3_Cartesians point 328
C -0.27380 0.82480 1.17490
 C 0.42241 0.75692 -1.16891
 C 0.05990 1.26734 0.00490
 C 0.02313 -0.50937 1.76312
 C -0.14794 -0.46658 -1.76621
 F -0.98746 1.63459 2.02285
 F 1.47639 1.36552 -2.01382
 H -0.88812 -1.00162 1.75046
 H -1.02280 -0.88676 -1.15809
 H 0.81752 -1.08930 1.18927
 H 0.66444 -1.12823 -1.79970
 H 0.31359 -0.44512 2.78480
 H -0.45726 -0.32220 -2.78357
13
bifur_IRC_Cartesians_noMW_output/new_data/bifur_traj3_Cartesians point 329
C -0.27539 0.81981 1.17242
 C 0.42361 0.75161 -1.16641
 C 0.05070 1.25630 0.00491
 C 0.02364 -0.50761 1.77076
 C -0.14812 -0.46468 -1.77389
 F -0.98836 1.63253 2.01093
 F 1.48534 1.36230 -2.00174
 H -0.88646 -1.00281 1.76372
 H -1.02169 -0.88752 -1.16899
 H 0.81781 -1.08856 1.20280
 H 0.66410 -1.12767 -1.81572
 H 0.31439 -0.43354 2.78938
 H -0.45956 -0.31015 -2.78818
13
bifur_IRC_Cartesians_noMW_output/new_data/bifur_traj3_Cartesians point 330
C -0.27673 0.81493 1.17029
 C 0.42458 0.74647 -1.16424
 C 0.04248 1.24539 0.00491
 C 0.02410 -0.50586 1.77841
 C -0.14824 -0.46280 -1.78157
 F -0.98897 1.63035 1.99969
 F 1.49288 1.35917 -1.99036
 H -0.88494 -1.00379 1.77675
 H -1.02063 -0.88814 -1.18008
 H 0.81796 -1.08787 1.21618
 H 0.66373 -1.12713 -1.83117
 H 0.31515 -0.42224 2.79404
 H -0.46138 -0.29846 -2.79286
13
bifur_IRC_Cartesians_noMW_output/new_data/bifur_traj3_Cartesians point 331
C -0.27673 0.81493 1.17029
 C 0.42458 0.74647 -1.16424
 C 0.04248 1.24539 0.00491
 C 0.02410 -0.50586 1.77841
 C -0.14824 -0.46280 -1.78157
 F -0.98897 1.63035 1.99969
 F 1.49288 1.35917 -1.99036
 H -0.88494 -1.00379 1.77675
 H -1.02063 -0.88814 -1.18008
 H 0.81796 -1.08787 1.21618
 H 0.66373 -1.12713 -1.83117
 H 0.31515 -0.42224 2.79404
 H -0.46138 -0.29846 -2.79286
13
bifur_IRC_Cartesians_noMW_output/new_data/bifur_traj3_Cartesians point 332
C -0.27898 0.80556 1.16671
 C 0.42619 0.73665 -1.16061
 C 0.02812 1.22417 0.00492
 C 0.02495 -0.50239 1.79347
 C -0.14835 -0.45915 -1.79670
 F -0.99004 1.62592 1.97883
 F 1.50548 1.35313 -1.96924
 H -0.88219 -1.00534 1.80209
 H -1.01865 -0.88910 -1.20216
 H 0.81804 -1.08660 1.24215
 H 0.66293 -1.12612 -1.86061
 H 0.31668 -0.40058 2.80333
 H -0.46417 -0.27616 -2.80219
13
bifur_IRC_Cartesians_noMW_output/new_data/bifur_traj3_Cartesians point 333
C -0.28009 0.80102 1.16504
 C 0.42699 0.73189 -1.15891
 C 0.02133 1.21385 0.00492
 C 0.02537 -0.50071 1.80082
 C -0.14841 -0.45737 -1.80409
 F -0.99074 1.62376 1.96880
 F 1.51155 1.35018 -1.95908
 H -0.88087 -1.00606 1.81447
 H -1.01771 -0.88952 -1.21292
 H 0.81806 -1.08599 1.25474
 H 0.66252 -1.12563 -1.87491
 H 0.31749 -0.39008 2.80789
 H -0.46549 -0.26534 -2.80676
13
bifur_IRC_Cartesians_noMW_output/new_data/bifur_traj3_Cartesians point 334
C -0.28133 0.79657 1.16327
 C 0.42791 0.72719 -1.15711
 C 0.01432 1.20377 0.00493
 C 0.02581 -0.49907 1.80796
 C -0.14851 -0.45562 -1.81125
 F -0.99170 1.62173 1.95878
 F 1.51821 1.34725 -1.94893
 H -0.87952 -1.00686 1.82661
 H -1.01678 -0.88998 -1.22325
 H 0.81815 -1.08538 1.26698
 H 0.66212 -1.12515 -1.88908
 H 0.31835 -0.37978 2.81227
 H -0.46705 -0.25467 -2.81117
13
bifur_IRC_Cartesians_noMW_output/new_data/bifur_traj3_Cartesians point 335
C -0.28281 0.79225 1.16124
 C 0.42905 0.72258 -1.15505
 C 0.00665 1.19413 0.00494
 C 0.02629 -0.49754 1.81466
 C -0.14869 -0.45396 -1.81799
 F -0.99303 1.61995 1.94861
 F 1.52614 1.34440 -1.93861
 H -0.87808 -1.00785 1.83830
 H -1.01586 -0.89056 -1.23273
 H 0.81839 -1.08474 1.27862
 H 0.66178 -1.12468 -1.90306
 H 0.31924 -0.36977 2.81633
 H -0.46907 -0.24421 -2.81524
13
bifur_IRC_Cartesians_noMW_output/new_data/bifur_traj3_Cartesians point 336
C -0.28463 0.78818 1.15880
 C 0.43050 0.71815 -1.15257
 C -0.00203 1.18527 0.00495
 C 0.02680 -0.49619 1.82064
 C -0.14899 -0.45243 -1.82401
 F -0.99482 1.61856 1.93825
 F 1.53595 1.34168 -1.92809
 H -0.87653 -1.00914 1.84917
 H -1.01496 -0.89133 -1.24083
 H 0.81887 -1.08407 1.28927
 H 0.66152 -1.12422 -1.91663
 H 0.32014 -0.36029 2.81981
 H -0.47182 -0.23417 -2.81875
13
bifur_IRC_Cartesians_noMW_output/new_data/bifur_traj3_Cartesians point 337
C -0.28685 0.78448 1.15589
 C 0.43231 0.71402 -1.14962
 C -0.01183 1.17755 0.00496
 C 0.02735 -0.49508 1.82559
 C -0.14944 -0.45110 -1.82901
 F -0.99711 1.61769 1.92784
 F 1.54789 1.33918 -1.91752
 H -0.87486 -1.01079 1.85881
 H -1.01409 -0.89233 -1.24706
 H 0.81963 -1.08339 1.29849
 H 0.66138 -1.12379 -1.92943
 H 0.32102 -0.35164 2.82253
 H -0.47541 -0.22482 -2.82149
13
bifur_IRC_Cartesians_noMW_output/new_data/bifur_traj3_Cartesians point 338
C -0.28938 0.78121 1.15260
 C 0.43441 0.71026 -1.14627
 C -0.02247 1.17103 0.00498
 C 0.02792 -0.49422 1.82950
 C -0.15001 -0.44998 -1.83297
 F -0.99981 1.61733 1.91761
 F 1.56157 1.33695 -1.90709
 H -0.87312 -1.01272 1.86710
 H -1.01326 -0.89352 -1.25143
 H 0.82063 -1.08270 1.30621
 H 0.66136 -1.12338 -1.94125
 H 0.32187 -0.34393 2.82446
 H -0.47972 -0.21632 -2.82345
13
bifur_IRC_Cartesians_noMW_output/new_data/bifur_traj3_Cartesians point 339
C -0.29210 0.77827 1.14909
 C 0.43670 0.70679 -1.14270
 C -0.03355 1.16542 0.00501
 C 0.02851 -0.49354 1.83264
 C -0.15067 -0.44901 -1.83616
 F -1.00281 1.61731 1.90762
 F 1.57630 1.33492 -1.89691
 H -0.87135 -1.01484 1.87437
 H -1.01248 -0.89483 -1.25445
 H 0.82180 -1.08202 1.31278
 H 0.66141 -1.12300 -1.95226
 H 0.32270 -0.33697 2.82585
 H -0.48446 -0.20850 -2.82486
13
bifur_IRC_Cartesians_noMW_output/new_data/bifur_traj3_Cartesians point 340
C -0.29492 0.77550 1.14551
 C 0.43907 0.70347 -1.13906
 C -0.04475 1.16024 0.00503
 C 0.02910 -0.49294 1.83542
 C -0.15136 -0.44813 -1.83900
 F -1.00600 1.61745 1.89780
 F 1.59148 1.33298 -1.88689
 H -0.86958 -1.01702 1.88117
 H -1.01173 -0.89618 -1.25685
 H 0.82303 -1.08134 1.31878
 H 0.66149 -1.12263 -1.96287
 H 0.32354 -0.33039 2.82698
 H -0.48939 -0.20102 -2.82602
13
bifur_IRC_Cartesians_noMW_output/new_data/bifur_traj3_Cartesians point 341
C -0.29776 0.77273 1.14194
 C 0.44147 0.70014 -1.13544
 C -0.05591 1.15505 0.00505
 C 0.02970 -0.49235 1.83822
 C -0.15206 -0.44724 -1.84185
 F -1.00928 1.61760 1.88800
 F 1.60671 1.33103 -1.87690
 H -0.86780 -1.01920 1.88801
 H -1.01098 -0.89752 -1.25926
 H 0.82427 -1.08066 1.32478
 H 0.66156 -1.12227 -1.97350
 H 0.32442 -0.32381 2.82813
 H -0.49434 -0.19353 -2.82720
13
bifur_IRC_Cartesians_noMW_output/new_data/bifur_traj3_Cartesians point 342
C -0.29776 0.77273 1.14194
 C 0.44147 0.70014 -1.13544
 C -0.05591 1.15505 0.00505
 C 0.02970 -0.49235 1.83822
 C -0.15206 -0.44724 -1.84185
 F -1.00928 1.61760 1.88800
 F 1.60671 1.33103 -1.87690
 H -0.86780 -1.01920 1.88801
 H -1.01098 -0.89752 -1.25926
 H 0.82427 -1.08066 1.32478
 H 0.66156 -1.12227 -1.97350
 H 0.32442 -0.32381 2.82813
 H -0.49434 -0.19353 -2.82720
13
bifur_IRC_Cartesians_noMW_output/new_data/bifur_traj3_Cartesians point 343
C -0.30323 0.76669 1.13511
 C 0.44606 0.69304 -1.12849
 C -0.07765 1.14332 0.00510
 C 0.03090 -0.49089 1.84496
 C -0.15335 -0.44521 -1.84869
 F -1.01566 1.61740 1.86799
 F 1.63592 1.32680 -1.85649
 H -0.86427 -1.02331 1.90327
 H -1.00943 -0.90002 -1.26599
 H 0.82652 -1.07928 1.33843
 H 0.66158 -1.12150 -1.99607
 H 0.32627 -0.30952 2.83125
 H -0.50367 -0.17751 -2.83036
13
bifur_IRC_Cartesians_noMW_output/new_data/bifur_traj3_Cartesians point 344
C -0.30566 0.76333 1.13202
 C 0.44808 0.68920 -1.12535
 C -0.08779 1.13647 0.00512
 C 0.03147 -0.48995 1.84918
 C -0.15388 -0.44403 -1.85296
 F -1.01838 1.61688 1.85787
 F 1.64893 1.32449 -1.84620
 H -0.86257 -1.02512 1.91195
 H -1.00861 -0.90111 -1.27091
 H 0.82743 -1.07860 1.34651
 H 0.66150 -1.12110 -2.00809
 H 0.32719 -0.30162 2.83344
 H -0.50771 -0.16884 -2.83257
13
bifur_IRC_Cartesians_noMW_output/new_data/bifur_traj3_Cartesians point 345
C -0.30774 0.75980 1.12931
 C 0.44977 0.68526 -1.12260
 C -0.09695 1.12905 0.00514
 C 0.03200 -0.48888 1.85396
 C -0.15430 -0.44275 -1.85779
 F -1.02057 1.61602 1.84804
 F 1.66009 1.32210 -1.83620
 H -0.86100 -1.02664 1.92120
 H -1.00779 -0.90203 -1.27696
 H 0.82813 -1.07796 1.35535
 H 0.66135 -1.12068 -2.02029
 H 0.32805 -0.29336 2.83608
 H -0.51105 -0.15993 -2.83523
13
bifur_IRC_Cartesians_noMW_output/new_data/bifur_traj3_Cartesians point 346
C -0.30944 0.75616 1.12707
 C 0.45114 0.68129 -1.12032
 C -0.10489 1.12116 0.00515
 C 0.03247 -0.48768 1.85926
 C -0.15459 -0.44139 -1.86312
 F -1.02229 1.61482 1.83869
 F 1.66920 1.31966 -1.82670
 H -0.85959 -1.02784 1.93091
 H -1.00698 -0.90274 -1.28408
 H 0.82859 -1.07736 1.36481
 H 0.66112 -1.12027 -2.03247
 H 0.32888 -0.28489 2.83915
 H -0.51362 -0.15093 -2.83833
13
bifur_IRC_Cartesians_noMW_output/new_data/bifur_traj3_Cartesians point 347
C -0.31080 0.75241 1.12529
 C 0.45220 0.67727 -1.11851
 C -0.11160 1.11278 0.00515
 C 0.03290 -0.48636 1.86509
 C -0.15476 -0.43993 -1.86899
 F -1.02369 1.61330 1.82981
 F 1.67639 1.31715 -1.81770
 H -0.85832 -1.02872 1.94114
 H -1.00619 -0.90324 -1.29227
 H 0.82882 -1.07680 1.37488
 H 0.66081 -1.11986 -2.04471
 H 0.32973 -0.27618 2.84267
 H -0.51548 -0.14181 -2.84187
13
bifur_IRC_Cartesians_noMW_output/new_data/bifur_traj3_Cartesians point 348
C -0.31188 0.74850 1.12395
 C 0.45303 0.67314 -1.11715
 C -0.11717 1.10379 0.00516
 C 0.03330 -0.48489 1.87153
 C -0.15483 -0.43837 -1.87545
 F -1.02493 1.61145 1.82129
 F 1.68191 1.31451 -1.80907
 H -0.85718 -1.02930 1.95207
 H -1.00542 -0.90353 -1.30158
 H 0.82883 -1.07627 1.38567
 H 0.66039 -1.11946 -2.05720
 H 0.33065 -0.26714 2.84668
 H -0.51669 -0.13244 -2.84589
13
bifur_IRC_Cartesians_noMW_output/new_data/bifur_traj3_Cartesians point 349
C -0.31273 0.74438 1.12304
 C 0.45366 0.66886 -1.11622
 C -0.12168 1.09409 0.00516
 C 0.03369 -0.48327 1.87865
 C -0.15481 -0.43667 -1.88260
 F -1.02614 1.60927 1.81303
 F 1.68592 1.31171 -1.80070
 H -0.85613 -1.02960 1.96385
 H -1.00467 -0.90359 -1.31212
 H 0.82863 -1.07576 1.39726
 H 0.65986 -1.11905 -2.07012
 H 0.33170 -0.25765 2.85124
 H -0.51730 -0.12271 -2.85046
13
bifur_IRC_Cartesians_noMW_output/new_data/bifur_traj3_Cartesians point 350
C -0.31336 0.74008 1.12257
 C 0.45412 0.66443 -1.11573
 C -0.12507 1.08369 0.00516
 C 0.03407 -0.48149 1.88645
 C -0.15470 -0.43484 -1.89042
 F -1.02741 1.60675 1.80506
 F 1.68850 1.30873 -1.79264
 H -0.85519 -1.02960 1.97648
 H -1.00395 -0.90343 -1.32384
 H 0.82823 -1.07529 1.40961
 H 0.65920 -1.11865 -2.08346
 H 0.33289 -0.24776 2.85632
 H -0.51733 -0.11263 -2.85557
13
bifur_IRC_Cartesians_noMW_output/new_data/bifur_traj3_Cartesians point 351
C -0.31379 0.73574 1.12255
 C 0.45441 0.65999 -1.11570
 C -0.12727 1.07297 0.00516
 C 0.03444 -0.47962 1.89464
 C -0.15452 -0.43294 -1.89863
 F -1.02879 1.60402 1.79763
 F 1.68968 1.30568 -1.78514
 H -0.85438 -1.02933 1.98955
 H -1.00328 -0.90305 -1.33629
 H 0.82764 -1.07484 1.42227
 H 0.65845 -1.11826 -2.09678
 H 0.33422 -0.23779 2.86176
 H -0.51681 -0.10256 -2.86102
13
bifur_IRC_Cartesians_noMW_output/new_data/bifur_traj3_Cartesians point 352
C -0.31404 0.73159 1.12291
 C 0.45456 0.65578 -1.11605
 C -0.12832 1.06248 0.00516
 C 0.03479 -0.47777 1.90277
 C -0.15428 -0.43108 -1.90678
 F -1.03026 1.60122 1.79106
 F 1.68963 1.30270 -1.77850
 H -0.85371 -1.02883 2.00235
 H -1.00269 -0.90249 -1.34876
 H 0.82693 -1.07446 1.43456
 H 0.65763 -1.11790 -2.10944
 H 0.33562 -0.22827 2.86724
 H -0.51587 -0.09297 -2.86651
13
bifur_IRC_Cartesians_noMW_output/new_data/bifur_traj3_Cartesians point 353
C -0.31404 0.73159 1.12291
 C 0.45456 0.65578 -1.11605
 C -0.12832 1.06248 0.00516
 C 0.03479 -0.47777 1.90277
 C -0.15428 -0.43108 -1.90678
 F -1.03026 1.60122 1.79106
 F 1.68963 1.30270 -1.77850
 H -0.85371 -1.02883 2.00235
 H -1.00269 -0.90249 -1.34876
 H 0.82693 -1.07446 1.43456
 H 0.65763 -1.11790 -2.10944
 H 0.33562 -0.22827 2.86724
 H -0.51587 -0.09297 -2.86651
13
bifur_IRC_Cartesians_noMW_output/new_data/bifur_traj3_Cartesians point 354
C -0.31422 0.72415 1.12433
 C 0.45467 0.64828 -1.11747
 C -0.12810 1.04330 0.00515
 C 0.03540 -0.47433 1.91790
 C -0.15374 -0.42764 -1.92194
 F -1.03344 1.59592 1.78034
 F 1.68747 1.29724 -1.76770
 H -0.85272 -1.02747 2.02593
 H -1.00175 -0.90110 -1.37211
 H 0.82536 -1.07383 1.45682
 H 0.65599 -1.11731 -2.13199
 H 0.33845 -0.21126 2.87759
 H -0.51337 -0.07593 -2.87687
13
bifur_IRC_Cartesians_noMW_output/new_data/bifur_traj3_Cartesians point 355
C -0.31430 0.72082 1.12514
 C 0.45473 0.64493 -1.11827
 C -0.12753 1.03460 0.00514
 C 0.03569 -0.47277 1.92481
 C -0.15350 -0.42608 -1.92885
 F -1.03518 1.59349 1.77578
 F 1.68624 1.29474 -1.76309
 H -0.85231 -1.02677 2.03668
 H -1.00138 -0.90039 -1.38275
 H 0.82461 -1.07356 1.46680
 H 0.65520 -1.11705 -2.14211
 H 0.33986 -0.20367 2.88234
 H -0.51213 -0.06831 -2.88162
13
bifur_IRC_Cartesians_noMW_output/new_data/bifur_traj3_Cartesians point 356
C -0.31448 0.71775 1.12584
 C 0.45488 0.64182 -1.11896
 C -0.12714 1.02659 0.00514
 C 0.03597 -0.47134 1.93116
 C -0.15329 -0.42464 -1.93521
 F -1.03705 1.59130 1.77149
 F 1.68554 1.29241 -1.75876
 H -0.85190 -1.02616 2.04666
 H -1.00103 -0.89973 -1.39245
 H 0.82395 -1.07331 1.47595
 H 0.65446 -1.11682 -2.15156
 H 0.34123 -0.19665 2.88670
 H -0.51113 -0.06124 -2.88599
13
bifur_IRC_Cartesians_noMW_output/new_data/bifur_traj3_Cartesians point 357
C -0.31481 0.71499 1.12629
 C 0.45517 0.63899 -1.11941
 C -0.12729 1.01946 0.00514
 C 0.03626 -0.47008 1.93675
 C -0.15316 -0.42335 -1.94082
 F -1.03901 1.58945 1.76737
 F 1.68578 1.29029 -1.75460
 H -0.85147 -1.02574 2.05561
 H -1.00072 -0.89922 -1.40087
 H 0.82345 -1.07305 1.48404
 H 0.65382 -1.11661 -2.16021
 H 0.34252 -0.19032 2.89051
 H -0.51055 -0.05481 -2.88981
13
bifur_IRC_Cartesians_noMW_output/new_data/bifur_traj3_Cartesians point 358
C -0.31532 0.71258 1.12642
 C 0.45562 0.63647 -1.11953
 C -0.12814 1.01334 0.00515
 C 0.03655 -0.46902 1.94147
 C -0.15312 -0.42224 -1.94555
 F -1.04100 1.58797 1.76339
 F 1.68717 1.28842 -1.75057
 H -0.85098 -1.02556 2.06335
 H -1.00042 -0.89888 -1.40781
 H 0.82313 -1.07280 1.49094
 H 0.65329 -1.11641 -2.16797
 H 0.34367 -0.18477 2.89368
 H -0.51045 -0.04910 -2.89298
13
bifur_IRC_Cartesians_noMW_output/new_data/bifur_traj3_Cartesians point 359
C -0.31596 0.71046 1.12628
 C 0.45618 0.63421 -1.11937
 C -0.12960 1.00807 0.00515
 C 0.03683 -0.46814 1.94545
 C -0.15314 -0.42129 -1.94954
 F -1.04296 1.58681 1.75951
 F 1.68948 1.28677 -1.74663
 H -0.85047 -1.02556 2.07007
 H -1.00014 -0.89869 -1.41351
 H 0.82298 -1.07254 1.49687
 H 0.65286 -1.11624 -2.17496
 H 0.34470 -0.17987 2.89629
 H -0.51077 -0.04399 -2.89560
13
bifur_IRC_Cartesians_noMW_output/new_data/bifur_traj3_Cartesians point 360
C -0.31667 0.70847 1.12598
 C 0.45680 0.63208 -1.11906
 C -0.13141 1.00322 0.00516
 C 0.03710 -0.46733 1.94906
 C -0.15319 -0.42042 -1.95317
 F -1.04487 1.58581 1.75566
 F 1.69227 1.28524 -1.74271
 H -0.84993 -1.02568 2.07628
 H -0.99986 -0.89860 -1.41860
 H 0.82290 -1.07229 1.50232
 H 0.65248 -1.11606 -2.18160
 H 0.34566 -0.17527 2.89864
 H -0.51129 -0.03916 -2.89795
13
bifur_IRC_Cartesians_noMW_output/new_data/bifur_traj3_Cartesians point 361
C -0.31738 0.70644 1.12566
 C 0.45742 0.62990 -1.11872
 C -0.13332 0.99828 0.00516
 C 0.03738 -0.46652 1.95273
 C -0.15324 -0.41953 -1.95686
 F -1.04674 1.58479 1.75169
 F 1.69512 1.28368 -1.73869
 H -0.84937 -1.02580 2.08258
 H -0.99957 -0.89851 -1.42377
 H 0.82283 -1.07203 1.50789
 H 0.65211 -1.11588 -2.18836
 H 0.34660 -0.17058 2.90101
 H -0.51183 -0.03424 -2.90033
13
bifur_IRC_Cartesians_noMW_output/new_data/bifur_traj3_Cartesians point 362
C -0.31805 0.70421 1.12540
 C 0.45800 0.62754 -1.11844
 C -0.13514 0.99283 0.00516
 C 0.03766 -0.46561 1.95681
 C -0.15327 -0.41855 -1.96095
 F -1.04858 1.58361 1.74749
 F 1.69769 1.28199 -1.73443
 H -0.84881 -1.02587 2.08948
 H -0.99925 -0.89838 -1.42962
 H 0.82269 -1.07176 1.51408
 H 0.65170 -1.11569 -2.19566
 H 0.34759 -0.16544 2.90367
 H -0.51223 -0.02889 -2.90300
13
bifur_IRC_Cartesians_noMW_output/new_data/bifur_traj3_Cartesians point 363
C -0.31863 0.70167 1.12527
 C 0.45849 0.62488 -1.11831
 C -0.13674 0.98653 0.00517
 C 0.03796 -0.46453 1.96158
 C -0.15325 -0.41742 -1.96574
 F -1.05034 1.58214 1.74294
 F 1.69970 1.28008 -1.72982
 H -0.84824 -1.02582 2.09738
 H -0.99889 -0.89816 -1.43662
 H 0.82245 -1.07147 1.52130
 H 0.65121 -1.11547 -2.20382
 H 0.34865 -0.15958 2.90682
 H -0.51236 -0.02285 -2.90616
13
bifur_IRC_Cartesians_noMW_output/new_data/bifur_traj3_Cartesians point 364
C -0.31863 0.70167 1.12527
 C 0.45849 0.62488 -1.11831
 C -0.13674 0.98653 0.00517
 C 0.03796 -0.46453 1.96158
 C -0.15325 -0.41742 -1.96574
 F -1.05034 1.58214 1.74294
 F 1.69970 1.28008 -1.72982
 H -0.84824 -1.02582 2.09738
 H -0.99889 -0.89816 -1.43662
 H 0.82245 -1.07147 1.52130
 H 0.65121 -1.11547 -2.20382
 H 0.34865 -0.15958 2.90682
 H -0.51236 -0.02285 -2.90616
13
bifur_IRC_Cartesians_noMW_output/new_data/bifur_traj3_Cartesians point 365
C -0.31930 0.69537 1.12564
 C 0.45900 0.61843 -1.11865
 C -0.13886 0.97070 0.00517
 C 0.03854 -0.46176 1.97380
 C -0.15296 -0.41460 -1.97799
 F -1.05326 1.57807 1.73269
 F 1.70096 1.27550 -1.71946
 H -0.84712 -1.02521 2.11688
 H -0.99801 -0.89737 -1.45512
 H 0.82149 -1.07085 1.53971
 H 0.64998 -1.11494 -2.22330
 H 0.35095 -0.14513 2.91502
 H -0.51139 -0.00821 -2.91437
13
bifur_IRC_Cartesians_noMW_output/new_data/bifur_traj3_Cartesians point 366
C -0.31932 0.69168 1.12620
 C 0.45896 0.61473 -1.11922
 C -0.13912 0.96128 0.00516
 C 0.03881 -0.46008 1.98118
 C -0.15269 -0.41292 -1.98538
 F -1.05432 1.57545 1.72720
 F 1.69984 1.27287 -1.71393
 H -0.84662 -1.02460 2.12832
 H -0.99750 -0.89678 -1.46659
 H 0.82074 -1.07054 1.55077
 H 0.64922 -1.11463 -2.23437
 H 0.35216 -0.13669 2.92004
 H -0.51016 0.00022 -2.91940
13
bifur_IRC_Cartesians_noMW_output/new_data/bifur_traj3_Cartesians point 367
C -0.31912 0.68772 1.12707
 C 0.45873 0.61080 -1.12009
 C -0.13868 0.95106 0.00515
 C 0.03907 -0.45823 1.98928
 C -0.15233 -0.41111 -1.99349
 F -1.05518 1.57249 1.72169
 F 1.69748 1.27006 -1.70838
 H -0.84618 -1.02377 2.14068
 H -0.99698 -0.89602 -1.47932
 H 0.81981 -1.07023 1.56281
 H 0.64838 -1.11430 -2.24606
 H 0.35343 -0.12766 2.92560
 H -0.50843 0.00917 -2.92496
13
bifur_IRC_Cartesians_noMW_output/new_data/bifur_traj3_Cartesians point 368
C -0.31874 0.68350 1.12828
 C 0.45834 0.60664 -1.12130
 C -0.13743 0.94004 0.00514
 C 0.03933 -0.45621 1.99810
 C -0.15189 -0.40914 -2.00231
 F -1.05601 1.56921 1.71622
 F 1.69391 1.26705 -1.70289
 H -0.84581 -1.02270 2.15400
 H -0.99645 -0.89509 -1.49330
 H 0.81870 -1.06993 1.57579
 H 0.64743 -1.11397 -2.25837
 H 0.35482 -0.11805 2.93170
 H -0.50620 0.01864 -2.93107
13
bifur_IRC_Cartesians_noMW_output/new_data/bifur_traj3_Cartesians point 369
C -0.31818 0.67900 1.12988
 C 0.45781 0.60224 -1.12290
 C -0.13527 0.92811 0.00513
 C 0.03959 -0.45400 2.00775
 C -0.15136 -0.40701 -2.01196
 F -1.05694 1.56555 1.71080
 F 1.68911 1.26381 -1.69745
 H -0.84550 -1.02137 2.16843
 H -0.99593 -0.89394 -1.50867
 H 0.81739 -1.06965 1.58978
 H 0.64635 -1.11363 -2.27142
 H 0.35637 -0.10780 2.93843
 H -0.50344 0.02869 -2.93781
13
bifur_IRC_Cartesians_noMW_output/new_data/bifur_traj3_Cartesians point 370
C -0.31744 0.67416 1.13192
 C 0.45712 0.59753 -1.12495
 C -0.13207 0.91512 0.00512
 C 0.03986 -0.45158 2.01834
 C -0.15074 -0.40468 -2.02256
 F -1.05805 1.56149 1.70542
 F 1.68297 1.26028 -1.69206
 H -0.84526 -1.01974 2.18417
 H -0.99541 -0.89255 -1.52563
 H 0.81586 -1.06937 1.60496
 H 0.64512 -1.11327 -2.28535
 H 0.35814 -0.09681 2.94588
 H -0.50010 0.03942 -2.94526
13
bifur_IRC_Cartesians_noMW_output/new_data/bifur_traj3_Cartesians point 371
C -0.31651 0.66896 1.13444
 C 0.45629 0.59249 -1.12750
 C -0.12770 0.90099 0.00510
 C 0.04014 -0.44892 2.02998
 C -0.15003 -0.40214 -2.03419
 F -1.05940 1.55698 1.70011
 F 1.67537 1.25645 -1.68675
 H -0.84510 -1.01778 2.20135
 H -0.99490 -0.89089 -1.54431
 H 0.81408 -1.06910 1.62138
 H 0.64373 -1.11291 -2.30024
 H 0.36017 -0.08502 2.95412
 H -0.49613 0.05090 -2.95350
13
bifur_IRC_Cartesians_noMW_output/new_data/bifur_traj3_Cartesians point 372
C -0.31539 0.66347 1.13745
 C 0.45530 0.58720 -1.13052
 C -0.12216 0.88587 0.00509
 C 0.04043 -0.44606 2.04251
 C -0.14922 -0.39941 -2.04673
 F -1.06097 1.55207 1.69497
 F 1.66635 1.25234 -1.68161
 H -0.84503 -1.01551 2.21976
 H -0.99442 -0.88897 -1.56452
 H 0.81207 -1.06885 1.63888
 H 0.64217 -1.11254 -2.31590
 H 0.36242 -0.07258 2.96306
 H -0.49155 0.06296 -2.96244
13
bifur_IRC_Cartesians_noMW_output/new_data/bifur_traj3_Cartesians point 373
C -0.31412 0.65785 1.14083
 C 0.45420 0.58181 -1.13392
 C -0.11569 0.87023 0.00507
 C 0.04072 -0.44308 2.05557
 C -0.14835 -0.39658 -2.05978
 F -1.06272 1.54691 1.69011
 F 1.65624 1.24810 -1.67677
 H -0.84505 -1.01300 2.23884
 H -0.99397 -0.88685 -1.58562
 H 0.80990 -1.06862 1.65691
 H 0.64051 -1.11218 -2.33186
 H 0.36484 -0.05985 2.97242
 H -0.48652 0.07526 -2.97180
13
bifur_IRC_Cartesians_noMW_output/new_data/bifur_traj3_Cartesians point 374
C -0.31277 0.65224 1.14442
 C 0.45304 0.57644 -1.13754
 C -0.10861 0.85450 0.00505
 C 0.04101 -0.44007 2.06877
 C -0.14745 -0.39373 -2.07296
 F -1.06456 1.54167 1.68557
 F 1.64549 1.24384 -1.67226
 H -0.84512 -1.01036 2.25805
 H -0.99354 -0.88463 -1.60697
 H 0.80764 -1.06840 1.67498
 H 0.63880 -1.11183 -2.34773
 H 0.36732 -0.04717 2.98191
 H -0.48124 0.08750 -2.98128
13
bifur_IRC_Cartesians_noMW_output/new_data/bifur_traj3_Cartesians point 375
C -0.31277 0.65224 1.14442
 C 0.45304 0.57644 -1.13754
 C -0.10861 0.85450 0.00505
 C 0.04101 -0.44007 2.06877
 C -0.14745 -0.39373 -2.07296
 F -1.06456 1.54167 1.68557
 F 1.64549 1.24384 -1.67226
 H -0.84512 -1.01036 2.25805
 H -0.99354 -0.88463 -1.60697
 H 0.80764 -1.06840 1.67498
 H 0.63880 -1.11183 -2.34773
 H 0.36732 -0.04717 2.98191
 H -0.48124 0.08750 -2.98128
13
bifur_IRC_Cartesians_noMW_output/new_data/bifur_traj3_Cartesians point 376
C -0.30999 0.64121 1.15182
 C 0.45066 0.56591 -1.14499
 C -0.09379 0.82340 0.00501
 C 0.04157 -0.43410 2.09496
 C -0.14562 -0.38808 -2.09914
 F -1.06839 1.53123 1.67711
 F 1.62342 1.23539 -1.66385
 H -0.84537 -1.00496 2.29610
 H -0.99277 -0.88009 -1.64942
 H 0.80309 -1.06802 1.71065
 H 0.63536 -1.11116 -2.37888
 H 0.37235 -0.02225 3.00080
 H -0.47052 0.11151 -3.00017
13
bifur_IRC_Cartesians_noMW_output/new_data/bifur_traj3_Cartesians point 377
C -0.30864 0.63586 1.15541
 C 0.44952 0.56080 -1.14860
 C -0.08661 0.80830 0.00499
 C 0.04184 -0.43120 2.10767
 C -0.14474 -0.38534 -2.11184
 F -1.07026 1.52617 1.67299
 F 1.61274 1.23130 -1.65976
 H -0.84549 -1.00234 2.31457
 H -0.99239 -0.87789 -1.67001
 H 0.80088 -1.06783 1.72795
 H 0.63369 -1.11083 -2.39401
 H 0.37479 -0.01015 3.00997
 H -0.46532 0.12316 -3.00934
13
bifur_IRC_Cartesians_noMW_output/new_data/bifur_traj3_Cartesians point 378
C -0.30740 0.63080 1.15868
 C 0.44845 0.55596 -1.15189
 C -0.08016 0.79409 0.00497
 C 0.04210 -0.42848 2.11960
 C -0.14392 -0.38277 -2.12376
 F -1.07192 1.52143 1.66893
 F 1.60295 1.22744 -1.65571
 H -0.84556 -0.99994 2.33193
 H -0.99202 -0.87587 -1.68933
 H 0.79883 -1.06764 1.74429
 H 0.63214 -1.11052 -2.40833
 H 0.37703 0.00130 3.01855
 H -0.46053 0.13420 -3.01792
13
bifur_IRC_Cartesians_noMW_output/new_data/bifur_traj3_Cartesians point 379
C -0.30631 0.62619 1.16147
 C 0.44750 0.55155 -1.15471
 C -0.07477 0.78127 0.00495
 C 0.04233 -0.42604 2.13031
 C -0.14319 -0.38045 -2.13447
 F -1.07323 1.51718 1.66500
 F 1.59444 1.22398 -1.65180
 H -0.84559 -0.99786 2.34754
 H -0.99164 -0.87413 -1.70667
 H 0.79703 -1.06746 1.75909
 H 0.63079 -1.11022 -2.42135
 H 0.37898 0.01172 3.02623
 H -0.45633 0.14426 -3.02560
13
bifur_IRC_Cartesians_noMW_output/new_data/bifur_traj3_Cartesians point 380
C -0.30534 0.62202 1.16385
 C 0.44664 0.54755 -1.15710
 C -0.07031 0.76975 0.00494
 C 0.04253 -0.42385 2.13989
 C -0.14255 -0.37837 -2.14405
 F -1.07417 1.51338 1.66122
 F 1.58703 1.22089 -1.64804
 H -0.84558 -0.99607 2.36151
 H -0.99127 -0.87263 -1.72220
 H 0.79545 -1.06728 1.77247
 H 0.62960 -1.10994 -2.43313
 H 0.38063 0.02117 3.03308
 H -0.45266 0.15338 -3.03244
13
bifur_IRC_Cartesians_noMW_output/new_data/bifur_traj3_Cartesians point 381
C -0.30440 0.61808 1.16600
 C 0.44580 0.54378 -1.15927
 C -0.06634 0.75894 0.00492
 C 0.04270 -0.42179 2.14886
 C -0.14194 -0.37643 -2.15301
 F -1.07480 1.50981 1.65755
 F 1.58007 1.21801 -1.64437
 H -0.84556 -0.99441 2.37456
 H -0.99090 -0.87128 -1.73677
 H 0.79399 -1.06711 1.78510
 H 0.62852 -1.10967 -2.44420
 H 0.38209 0.03009 3.03947
 H -0.44922 0.16198 -3.03884
13
bifur_IRC_Cartesians_noMW_output/new_data/bifur_traj3_Cartesians point 382
C -0.30339 0.61415 1.16814
 C 0.44489 0.54003 -1.16143
 C -0.06240 0.74817 0.00491
 C 0.04286 -0.41974 2.15780
 C -0.14131 -0.37450 -2.16194
 F -1.07518 1.50623 1.65389
 F 1.57290 1.21517 -1.64072
 H -0.84555 -0.99276 2.38749
 H -0.99051 -0.86994 -1.75135
 H 0.79251 -1.06694 1.79774
 H 0.62746 -1.10940 -2.45516
 H 0.38347 0.03898 3.04584
 H -0.44572 0.17054 -3.04521
13
bifur_IRC_Cartesians_noMW_output/new_data/bifur_traj3_Cartesians point 383
C -0.30224 0.61004 1.17044
 C 0.44384 0.53613 -1.16374
 C -0.05812 0.73691 0.00489
 C 0.04300 -0.41758 2.16716
 C -0.14063 -0.37248 -2.17130
 F -1.07533 1.50244 1.65014
 F 1.56498 1.21223 -1.63700
 H -0.84557 -0.99098 2.40097
 H -0.99010 -0.86853 -1.76670
 H 0.79093 -1.06678 1.81102
 H 0.62635 -1.10911 -2.46652
 H 0.38484 0.04828 3.05252
 H -0.44192 0.17944 -3.05189
13
bifur_IRC_Cartesians_noMW_output/new_data/bifur_traj3_Cartesians point 384
C -0.30088 0.60561 1.17299
 C 0.44260 0.53195 -1.16633
 C -0.05328 0.72473 0.00487
 C 0.04313 -0.41525 2.17731
 C -0.13986 -0.37030 -2.18144
 F -1.07524 1.49829 1.64623
 F 1.55588 1.20908 -1.63311
 H -0.84564 -0.98900 2.41548
 H -0.98966 -0.86698 -1.78342
 H 0.78917 -1.06661 1.82543
 H 0.62516 -1.10880 -2.47866
 H 0.38625 0.05829 3.05978
 H -0.43764 0.18900 -3.05915
13
bifur_IRC_Cartesians_noMW_output/new_data/bifur_traj3_Cartesians point 385
C -0.29927 0.60075 1.17588
 C 0.44113 0.52740 -1.16924
 C -0.04773 0.71137 0.00485
 C 0.04325 -0.41267 2.18847
 C -0.13899 -0.36792 -2.19259
 F -1.07487 1.49368 1.64208
 F 1.54537 1.20566 -1.62900
 H -0.84576 -0.98677 2.43133
 H -0.98917 -0.86526 -1.80189
 H 0.78720 -1.06644 1.84129
 H 0.62386 -1.10846 -2.49182
 H 0.38773 0.06925 3.06778
 H -0.43275 0.19941 -3.06714
13
bifur_IRC_Cartesians_noMW_output/new_data/bifur_traj3_Cartesians point 386
C -0.29927 0.60075 1.17588
 C 0.44113 0.52740 -1.16924
 C -0.04773 0.71137 0.00485
 C 0.04325 -0.41267 2.18847
 C -0.13899 -0.36792 -2.19259
 F -1.07487 1.49368 1.64208
 F 1.54537 1.20566 -1.62900
 H -0.84576 -0.98677 2.43133
 H -0.98917 -0.86526 -1.80189
 H 0.78720 -1.06644 1.84129
 H 0.62386 -1.10846 -2.49182
 H 0.38773 0.06925 3.06778
 H -0.43275 0.19941 -3.06714
13
bifur_IRC_Cartesians_noMW_output/new_data/bifur_traj3_Cartesians point 387
C -0.29539 0.58989 1.18255
 C 0.43759 0.51725 -1.17598
 C -0.03474 0.68138 0.00479
 C 0.04346 -0.40686 2.21358
 C -0.13695 -0.36257 -2.21767
 F -1.07344 1.48320 1.63310
 F 1.52052 1.19806 -1.62012
 H -0.84612 -0.98161 2.46678
 H -0.98807 -0.86133 -1.84366
 H 0.78266 -1.06610 1.87701
 H 0.62093 -1.10770 -2.52103
 H 0.39090 0.09377 3.08581
 H -0.42135 0.22261 -3.08517
13
bifur_IRC_Cartesians_noMW_output/new_data/bifur_traj3_Cartesians point 388
C -0.29324 0.58416 1.18616
 C 0.43563 0.51192 -1.17963
 C -0.02762 0.66554 0.00477
 C 0.04356 -0.40378 2.22688
 C -0.13585 -0.35974 -2.23095
 F -1.07253 1.47761 1.62851
 F 1.50693 1.19407 -1.61558
 H -0.84635 -0.97882 2.48548
 H -0.98750 -0.85922 -1.86585
 H 0.78021 -1.06593 1.89591
 H 0.61938 -1.10730 -2.53633
 H 0.39255 0.10669 3.09537
 H -0.41518 0.23480 -3.09473
13
bifur_IRC_Cartesians_noMW_output/new_data/bifur_traj3_Cartesians point 389
C -0.29102 0.57840 1.18988
 C 0.43361 0.50658 -1.18339
 C -0.02022 0.64956 0.00473
 C 0.04364 -0.40067 2.24031
 C -0.13472 -0.35689 -2.24437
 F -1.07155 1.47195 1.62402
 F 1.49290 1.19006 -1.61115
 H -0.84661 -0.97596 2.50431
 H -0.98692 -0.85705 -1.88830
 H 0.77772 -1.06577 1.91497
 H 0.61781 -1.10690 -2.55167
 H 0.39419 0.11968 3.10504
 H -0.40883 0.24704 -3.10440
13
bifur_IRC_Cartesians_noMW_output/new_data/bifur_traj3_Cartesians point 390
C -0.28871 0.57262 1.19373
 C 0.43151 0.50124 -1.18728
 C -0.01249 0.63351 0.00470
 C 0.04372 -0.39754 2.25385
 C -0.13356 -0.35403 -2.25788
 F -1.07048 1.46621 1.61969
 F 1.47837 1.18604 -1.60688
 H -0.84692 -0.97301 2.52323
 H -0.98636 -0.85484 -1.91096
 H 0.77516 -1.06562 1.93413
 H 0.61622 -1.10651 -2.56696
 H 0.39584 0.13267 3.11481
 H -0.40230 0.25926 -3.11416
13
bifur_IRC_Cartesians_noMW_output/new_data/bifur_traj3_Cartesians point 391
C -0.28627 0.56682 1.19773
 C 0.42929 0.49590 -1.19132
 C -0.00434 0.61731 0.00467
 C 0.04377 -0.39436 2.26754
 C -0.13236 -0.35114 -2.27156
 F -1.06924 1.46037 1.61553
 F 1.46313 1.18200 -1.60280
 H -0.84727 -0.96996 2.54227
 H -0.98581 -0.85255 -1.93397
 H 0.77253 -1.06549 1.95348
 H 0.61460 -1.10611 -2.58223
 H 0.39747 0.14573 3.12471
 H -0.39551 0.27149 -3.12406
13
bifur_IRC_Cartesians_noMW_output/new_data/bifur_traj3_Cartesians point 392
C -0.28366 0.56097 1.20191
 C 0.42692 0.49053 -1.19556
 C 0.00430 0.60090 0.00464
 C 0.04381 -0.39113 2.28147
 C -0.13110 -0.34822 -2.28545
 F -1.06775 1.45437 1.61156
 F 1.44700 1.17795 -1.59891
 H -0.84770 -0.96677 2.56152
 H -0.98525 -0.85018 -1.95746
 H 0.76980 -1.06538 1.97312
 H 0.61296 -1.10572 -2.59750
 H 0.39908 0.15890 3.13480
 H -0.38839 0.28378 -3.13414
13
bifur_IRC_Cartesians_noMW_output/new_data/bifur_traj3_Cartesians point 393
C -0.28085 0.55507 1.20629
 C 0.42437 0.48516 -1.19999
 C 0.01344 0.58431 0.00460
 C 0.04380 -0.38785 2.29559
 C -0.12979 -0.34526 -2.29955
 F -1.06591 1.44823 1.60779
 F 1.42987 1.17390 -1.59522
 H -0.84820 -0.96344 2.58090
 H -0.98469 -0.84774 -1.98140
 H 0.76696 -1.06529 1.99304
 H 0.61129 -1.10532 -2.61271
 H 0.40061 0.17215 3.14506
 H -0.38091 0.29609 -3.14440
13
bifur_IRC_Cartesians_noMW_output/new_data/bifur_traj3_Cartesians point 394
C -0.27785 0.54921 1.21078
 C 0.42164 0.47987 -1.20454
 C 0.02293 0.56778 0.00456
 C 0.04376 -0.38457 2.30970
 C -0.12842 -0.34232 -2.31363
 F -1.06362 1.44201 1.60426
 F 1.41189 1.16992 -1.59180
 H -0.84876 -0.96003 2.60011
 H -0.98413 -0.84526 -2.00548
 H 0.76405 -1.06522 2.01299
 H 0.60963 -1.10493 -2.62763
 H 0.40203 0.18531 3.15534
 H -0.37315 0.30824 -3.15467
13
bifur_IRC_Cartesians_noMW_output/new_data/bifur_traj3_Cartesians point 395
C -0.27471 0.54352 1.21527
 C 0.41877 0.47478 -1.20909
 C 0.03250 0.55172 0.00452
 C 0.04367 -0.38135 2.32346
 C -0.12703 -0.33947 -2.32735
 F -1.06083 1.43587 1.60106
 F 1.39344 1.16612 -1.58870
 H -0.84939 -0.95660 2.61864
 H -0.98358 -0.84282 -2.02912
 H 0.76114 -1.06518 2.03248
 H 0.60804 -1.10455 -2.64185
 H 0.40325 0.19805 3.16538
 H -0.36528 0.31992 -3.16470
13
bifur_IRC_Cartesians_noMW_output/new_data/bifur_traj3_Cartesians point 396
C -0.27148 0.53814 1.21964
 C 0.41582 0.47001 -1.21352
 C 0.04191 0.53650 0.00448
 C 0.04353 -0.37829 2.33654
 C -0.12565 -0.33678 -2.34040
 F -1.05751 1.42993 1.59822
 F 1.37488 1.16260 -1.58597
 H -0.85006 -0.95325 2.63605
 H -0.98304 -0.84049 -2.05179
 H 0.75830 -1.06517 2.05112
 H 0.60655 -1.10418 -2.65505
 H 0.40421 0.21011 3.17495
 H -0.35746 0.33088 -3.17426
13
bifur_IRC_Cartesians_noMW_output/new_data/bifur_traj3_Cartesians point 397
C -0.27148 0.53814 1.21964
 C 0.41582 0.47001 -1.21352
 C 0.04191 0.53650 0.00448
 C 0.04353 -0.37829 2.33654
 C -0.12565 -0.33678 -2.34040
 F -1.05751 1.42993 1.59822
 F 1.37488 1.16260 -1.58597
 H -0.85006 -0.95325 2.63605
 H -0.98304 -0.84049 -2.05179
 H 0.75830 -1.06517 2.05112
 H 0.60655 -1.10418 -2.65505
 H 0.40421 0.21011 3.17495
 H -0.35746 0.33088 -3.17426
13
bifur_IRC_Cartesians_noMW_output/new_data/bifur_traj3_Cartesians point 398
C -0.26471 0.52839 1.22783
 C 0.40957 0.46156 -1.22184
 C 0.05974 0.50899 0.00439
 C 0.04307 -0.37268 2.36027
 C -0.12291 -0.33196 -2.36406
 F -1.04876 1.41880 1.59359
 F 1.33758 1.15656 -1.58160
 H -0.85153 -0.94689 2.66685
 H -0.98195 -0.83626 -2.09366
 H 0.75287 -1.06522 2.08543
 H 0.60398 -1.10349 -2.67792
 H 0.40514 0.23186 3.19236
 H -0.34211 0.35035 -3.19166
13
bifur_IRC_Cartesians_noMW_output/new_data/bifur_traj3_Cartesians point 399
C -0.26106 0.52402 1.23161
 C 0.40616 0.45789 -1.22568
 C 0.06806 0.49672 0.00434
 C 0.04272 -0.37014 2.37090
 C -0.12152 -0.32984 -2.37465
 F -1.04285 1.41357 1.59175
 F 1.31851 1.15409 -1.57989
 H -0.85234 -0.94388 2.68011
 H -0.98138 -0.83441 -2.11291
 H 0.75028 -1.06529 2.10120
 H 0.60294 -1.10316 -2.68748
 H 0.40495 0.24159 3.20018
 H -0.33447 0.35883 -3.19947
13
bifur_IRC_Cartesians_noMW_output/new_data/bifur_traj3_Cartesians point 400
C -0.25716 0.51999 1.23513
 C 0.40249 0.45461 -1.22928
 C 0.07587 0.48551 0.00430
 C 0.04226 -0.36777 2.38064
 C -0.12012 -0.32793 -2.38435
 F -1.03560 1.40856 1.59018
 F 1.29898 1.15205 -1.57848
 H -0.85321 -0.94100 2.69179
 H -0.98076 -0.83277 -2.13103
 H 0.74777 -1.06539 2.11607
 H 0.60208 -1.10283 -2.69569
 H 0.40421 0.25053 3.20736
 H -0.32682 0.36645 -3.20664
13
bifur_IRC_Cartesians_noMW_output/new_data/bifur_traj3_Cartesians point 401
C -0.25300 0.51629 1.23837
 C 0.39854 0.45173 -1.23259
 C 0.08308 0.47538 0.00424
 C 0.04169 -0.36560 2.38947
 C -0.11869 -0.32624 -2.39313
 F -1.02690 1.40378 1.58886
 F 1.27900 1.15044 -1.57731
 H -0.85413 -0.93826 2.70183
 H -0.98010 -0.83136 -2.14796
 H 0.74534 -1.06553 2.13002
 H 0.60144 -1.10250 -2.70252
 H 0.40288 0.25869 3.21387
 H -0.31916 0.37318 -3.21314
13
bifur_IRC_Cartesians_noMW_output/new_data/bifur_traj3_Cartesians point 402
C -0.24862 0.51290 1.24132
 C 0.39435 0.44920 -1.23563
 C 0.08969 0.46624 0.00419
 C 0.04103 -0.36359 2.39745
 C -0.11724 -0.32476 -2.40106
 F -1.01687 1.39921 1.58771
 F 1.25868 1.14923 -1.57634
 H -0.85509 -0.93567 2.71037
 H -0.97939 -0.83017 -2.16379
 H 0.74300 -1.06569 2.14315
 H 0.60098 -1.10216 -2.70811
 H 0.40101 0.26614 3.21976
 H -0.31153 0.37913 -3.21902
13
bifur_IRC_Cartesians_noMW_output/new_data/bifur_traj3_Cartesians point 403
C -0.24405 0.50974 1.24403
 C 0.38995 0.44693 -1.23843
 C 0.09578 0.45785 0.00413
 C 0.04028 -0.36172 2.40478
 C -0.11578 -0.32342 -2.40834
 F -1.00576 1.39480 1.58667
 F 1.23807 1.14832 -1.57548
 H -0.85609 -0.93319 2.71775
 H -0.97863 -0.82917 -2.17880
 H 0.74073 -1.06587 2.15568
 H 0.60068 -1.10183 -2.71275
 H 0.39870 0.27307 3.22517
 H -0.30390 0.38448 -3.22442
13
bifur_IRC_Cartesians_noMW_output/new_data/bifur_traj3_Cartesians point 404
C -0.23932 0.50671 1.24658
 C 0.38539 0.44483 -1.24106
 C 0.10148 0.44993 0.00407
 C 0.03947 -0.35993 2.41171
 C -0.11429 -0.32219 -2.41520
 F -0.99377 1.39047 1.58565
 F 1.21718 1.14764 -1.57464
 H -0.85710 -0.93080 2.72437
 H -0.97783 -0.82829 -2.19331
 H 0.73850 -1.06606 2.16788
 H 0.60050 -1.10149 -2.71678
 H 0.39605 0.27970 3.23027
 H -0.29625 0.38948 -3.22952
13
bifur_IRC_Cartesians_noMW_output/new_data/bifur_traj3_Cartesians point 405
C -0.23447 0.50372 1.24900
 C 0.38068 0.44279 -1.24357
 C 0.10688 0.44221 0.00401
 C 0.03862 -0.35817 2.41844
 C -0.11279 -0.32101 -2.42188
 F -0.98109 1.38617 1.58455
 F 1.19602 1.14707 -1.57374
 H -0.85813 -0.92845 2.73058
 H -0.97699 -0.82751 -2.20765
 H 0.73629 -1.06625 2.18002
 H 0.60038 -1.10113 -2.72051
 H 0.39314 0.28624 3.23523
 H -0.28855 0.39433 -3.23446
13
bifur_IRC_Cartesians_noMW_output/new_data/bifur_traj3_Cartesians point 406
C -0.22950 0.50069 1.25131
 C 0.37585 0.44074 -1.24599
 C 0.11199 0.43448 0.00395
 C 0.03774 -0.35641 2.42514
 C -0.11126 -0.31983 -2.42852
 F -0.96783 1.38183 1.58327
 F 1.17462 1.14657 -1.57265
 H -0.85915 -0.92614 2.73666
 H -0.97610 -0.82681 -2.22205
 H 0.73407 -1.06645 2.19233
 H 0.60032 -1.10077 -2.72421
 H 0.39004 0.29286 3.24014
 H -0.28079 0.39924 -3.23937
13
bifur_IRC_Cartesians_noMW_output/new_data/bifur_traj3_Cartesians point 407
C -0.22447 0.49755 1.25353
 C 0.37094 0.43859 -1.24829
 C 0.11677 0.42658 0.00388
 C 0.03683 -0.35462 2.43194
 C -0.10972 -0.31864 -2.43526
 F -0.95414 1.37744 1.58168
 F 1.15314 1.14606 -1.57126
 H -0.86015 -0.92386 2.74282
 H -0.97515 -0.82616 -2.23667
 H 0.73186 -1.06663 2.20496
 H 0.60030 -1.10038 -2.72811
 H 0.38680 0.29972 3.24509
 H -0.27302 0.40435 -3.24432
13
bifur_IRC_Cartesians_noMW_output/new_data/bifur_traj3_Cartesians point 408
C -0.22447 0.49755 1.25353
 C 0.37094 0.43859 -1.24829
 C 0.11677 0.42658 0.00388
 C 0.03683 -0.35462 2.43194
 C -0.10972 -0.31864 -2.43526
 F -0.95414 1.37744 1.58168
 F 1.15314 1.14606 -1.57126
 H -0.86015 -0.92386 2.74282
 H -0.97515 -0.82616 -2.23667
 H 0.73186 -1.06663 2.20496
 H 0.60030 -1.10038 -2.72811
 H 0.38680 0.29972 3.24509
 H -0.27302 0.40435 -3.24432
13
bifur_IRC_Cartesians_noMW_output/new_data/bifur_traj3_Cartesians point 409
C -0.21462 0.49089 1.25744
 C 0.36127 0.43387 -1.25239
 C 0.12473 0.41011 0.00375
 C 0.03506 -0.35095 2.44590
 C -0.10668 -0.31614 -2.44911
 F -0.92654 1.36860 1.57715
 F 1.11167 1.14485 -1.56710
 H -0.86193 -0.91960 2.75591
 H -0.97313 -0.82510 -2.26634
 H 0.72758 -1.06690 2.23120
 H 0.60030 -1.09954 -2.73718
 H 0.38023 0.31436 3.25514
 H -0.25795 0.41556 -3.25435
13
bifur_IRC_Cartesians_noMW_output/new_data/bifur_traj3_Cartesians point 410
C -0.21010 0.48744 1.25902
 C 0.35680 0.43131 -1.25406
 C 0.12762 0.40172 0.00369
 C 0.03426 -0.34913 2.45287
 C -0.10527 -0.31487 -2.45603
 F -0.91345 1.36435 1.57412
 F 1.09292 1.14411 -1.56424
 H -0.86264 -0.91773 2.76279
 H -0.97208 -0.82470 -2.28087
 H 0.72562 -1.06698 2.24437
 H 0.60032 -1.09910 -2.74246
 H 0.37711 0.32198 3.26008
 H -0.25110 0.42160 -3.25929
13
bifur_IRC_Cartesians_noMW_output/new_data/bifur_traj3_Cartesians point 411
C -0.20598 0.48400 1.26032
 C 0.35270 0.42869 -1.25544
 C 0.12974 0.39344 0.00364
 C 0.03353 -0.34736 2.45965
 C -0.10398 -0.31360 -2.46277
 F -0.90128 1.36033 1.57069
 F 1.07603 1.14328 -1.56095
 H -0.86322 -0.91607 2.76974
 H -0.97105 -0.82440 -2.29481
 H 0.72382 -1.06701 2.25722
 H 0.60033 -1.09867 -2.74809
 H 0.37423 0.32960 3.26485
 H -0.24488 0.42777 -3.26406
13
bifur_IRC_Cartesians_noMW_output/new_data/bifur_traj3_Cartesians point 412
C -0.20226 0.48061 1.26139
 C 0.34898 0.42604 -1.25657
 C 0.13121 0.38536 0.00359
 C 0.03288 -0.34566 2.46621
 C -0.10279 -0.31235 -2.46929
 F -0.89005 1.35653 1.56697
 F 1.06092 1.14239 -1.55736
 H -0.86366 -0.91462 2.77669
 H -0.97005 -0.82417 -2.30808
 H 0.72219 -1.06701 2.26965
 H 0.60033 -1.09824 -2.75398
 H 0.37158 0.33713 3.26942
 H -0.23928 0.43399 -3.26862
13
bifur_IRC_Cartesians_noMW_output/new_data/bifur_traj3_Cartesians point 413
C -0.19888 0.47728 1.26225
 C 0.34558 0.42337 -1.25750
 C 0.13215 0.37743 0.00354
 C 0.03230 -0.34402 2.47259
 C -0.10171 -0.31113 -2.47563
 F -0.87966 1.35295 1.56302
 F 1.04731 1.14144 -1.55352
 H -0.86401 -0.91333 2.78364
 H -0.96907 -0.82399 -2.32080
 H 0.72070 -1.06697 2.28170
 H 0.60033 -1.09782 -2.76008
 H 0.36916 0.34457 3.27382
 H -0.23419 0.44023 -3.27303
13
bifur_IRC_Cartesians_noMW_output/new_data/bifur_traj3_Cartesians point 414
C -0.19579 0.47396 1.26297
 C 0.34246 0.42066 -1.25827
 C 0.13267 0.36958 0.00350
 C 0.03177 -0.34242 2.47886
 C -0.10070 -0.30990 -2.48187
 F -0.87001 1.34951 1.55885
 F 1.03497 1.14041 -1.54944
 H -0.86426 -0.91217 2.79068
 H -0.96811 -0.82386 -2.33313
 H 0.71932 -1.06691 2.29350
 H 0.60031 -1.09741 -2.76643
 H 0.36693 0.35199 3.27813
 H -0.22954 0.44656 -3.27734
13
bifur_IRC_Cartesians_noMW_output/new_data/bifur_traj3_Cartesians point 415
C -0.19296 0.47061 1.26355
 C 0.33958 0.41787 -1.25891
 C 0.13280 0.36168 0.00346
 C 0.03131 -0.34083 2.48512
 C -0.09976 -0.30866 -2.48811
 F -0.86106 1.34618 1.55443
 F 1.02376 1.13930 -1.54510
 H -0.86443 -0.91112 2.79794
 H -0.96717 -0.82375 -2.34524
 H 0.71803 -1.06682 2.30521
 H 0.60026 -1.09700 -2.77314
 H 0.36490 0.35949 3.28240
 H -0.22526 0.45305 -3.28161
13
bifur_IRC_Cartesians_noMW_output/new_data/bifur_traj3_Cartesians point 416
C -0.19040 0.46719 1.26401
 C 0.33696 0.41495 -1.25941
 C 0.13254 0.35362 0.00342
 C 0.03091 -0.33923 2.49146
 C -0.09889 -0.30738 -2.49442
 F -0.85280 1.34293 1.54967
 F 1.01367 1.13805 -1.54041
 H -0.86450 -0.91018 2.80555
 H -0.96623 -0.82367 -2.35726
 H 0.71682 -1.06669 2.31696
 H 0.60019 -1.09658 -2.78034
 H 0.36308 0.36718 3.28670
 H -0.22134 0.45982 -3.28592
13
bifur_IRC_Cartesians_noMW_output/new_data/bifur_traj3_Cartesians point 417
C -0.18813 0.46367 1.26433
 C 0.33461 0.41188 -1.25978
 C 0.13185 0.34532 0.00339
 C 0.03057 -0.33761 2.49793
 C -0.09809 -0.30605 -2.50088
 F -0.84528 1.33974 1.54452
 F 1.00479 1.13665 -1.53530
 H -0.86447 -0.90935 2.81361
 H -0.96530 -0.82360 -2.36927
 H 0.71569 -1.06653 2.32883
 H 0.60007 -1.09616 -2.78815
 H 0.36149 0.37511 3.29107
 H -0.21780 0.46694 -3.29029
13
bifur_IRC_Cartesians_noMW_output/new_data/bifur_traj3_Cartesians point 418
C -0.18614 0.46004 1.26451
 C 0.33252 0.40864 -1.25999
 C 0.13070 0.33679 0.00336
 C 0.03030 -0.33598 2.50453
 C -0.09736 -0.30467 -2.50747
 F -0.83852 1.33662 1.53894
 F 0.99715 1.13510 -1.52977
 H -0.86433 -0.90864 2.82213
 H -0.96436 -0.82356 -2.38125
 H 0.71465 -1.06633 2.34082
 H 0.59992 -1.09574 -2.79658
 H 0.36012 0.38331 3.29549
 H -0.21466 0.47441 -3.29471
13
bifur_IRC_Cartesians_noMW_output/new_data/bifur_traj3_Cartesians point 419
C -0.18614 0.46004 1.26451
 C 0.33252 0.40864 -1.25999
 C 0.13070 0.33679 0.00336
 C 0.03030 -0.33598 2.50453
 C -0.09736 -0.30467 -2.50747
 F -0.83852 1.33662 1.53894
 F 0.99715 1.13510 -1.52977
 H -0.86433 -0.90864 2.82213
 H -0.96436 -0.82356 -2.38125
 H 0.71465 -1.06633 2.34082
 H 0.59992 -1.09574 -2.79658
 H 0.36012 0.38331 3.29549
 H -0.21466 0.47441 -3.29471
13
bifur_IRC_Cartesians_noMW_output/new_data/bifur_traj3_Cartesians point 420
C -0.18283 0.45255 1.26439
 C 0.32897 0.40181 -1.25993
 C 0.12695 0.31930 0.00330
 C 0.02991 -0.33269 2.51790
 C -0.09607 -0.30182 -2.52082
 F -0.82645 1.33058 1.52668
 F 0.98493 1.13170 -1.51755
 H -0.86377 -0.90756 2.84001
 H -0.96247 -0.82363 -2.40497
 H 0.71282 -1.06584 2.36502
 H 0.59958 -1.09486 -2.81479
 H 0.35781 0.40029 3.30435
 H -0.20938 0.49017 -3.30359
13
bifur_IRC_Cartesians_noMW_output/new_data/bifur_traj3_Cartesians point 421
C -0.18129 0.44873 1.26407
 C 0.32727 0.39829 -1.25963
 C 0.12433 0.31051 0.00328
 C 0.02973 -0.33106 2.52454
 C -0.09546 -0.30039 -2.52745
 F -0.82032 1.32763 1.52007
 F 0.97960 1.12998 -1.51094
 H -0.86340 -0.90717 2.84896
 H -0.96148 -0.82378 -2.41669
 H 0.71199 -1.06556 2.37723
 H 0.59946 -1.09441 -2.82417
 H 0.35659 0.40896 3.30869
 H -0.20702 0.49826 -3.30794
13
bifur_IRC_Cartesians_noMW_output/new_data/bifur_traj3_Cartesians point 422
C -0.17963 0.44489 1.26354
 C 0.32544 0.39478 -1.25913
 C 0.12113 0.30183 0.00325
 C 0.02950 -0.32945 2.53102
 C -0.09483 -0.29900 -2.53393
 F -0.81338 1.32469 1.51316
 F 0.97418 1.12837 -1.50405
 H -0.86302 -0.90688 2.85760
 H -0.96042 -0.82407 -2.42830
 H 0.71120 -1.06527 2.38955
 H 0.59943 -1.09393 -2.83344
 H 0.35507 0.41768 3.31289
 H -0.20468 0.50636 -3.31215
13
bifur_IRC_Cartesians_noMW_output/new_data/bifur_traj3_Cartesians point 423
C -0.17773 0.44107 1.26277
 C 0.32334 0.39134 -1.25839
 C 0.11732 0.29343 0.00322
 C 0.02919 -0.32788 2.53722
 C -0.09416 -0.29768 -2.54012
 F -0.80514 1.32175 1.50602
 F 0.96826 1.12697 -1.49693
 H -0.86264 -0.90669 2.86558
 H -0.95926 -0.82454 -2.43970
 H 0.71044 -1.06499 2.40189
 H 0.59954 -1.09343 -2.84228
 H 0.35308 0.42634 3.31685
 H -0.20224 0.51431 -3.31612
13
bifur_IRC_Cartesians_noMW_output/new_data/bifur_traj3_Cartesians point 424
C -0.17552 0.43734 1.26177
 C 0.32092 0.38806 -1.25744
 C 0.11297 0.28546 0.00318
 C 0.02878 -0.32638 2.54302
 C -0.09343 -0.29648 -2.54590
 F -0.79540 1.31884 1.49878
 F 0.96160 1.12584 -1.48973
 H -0.86229 -0.90657 2.87268
 H -0.95802 -0.82520 -2.45075
 H 0.70969 -1.06472 2.41410
 H 0.59981 -1.09291 -2.85045
 H 0.35055 0.43478 3.32050
 H -0.19965 0.52192 -3.31979
13
bifur_IRC_Cartesians_noMW_output/new_data/bifur_traj3_Cartesians point 425
C -0.17302 0.43373 1.26063
 C 0.31818 0.38494 -1.25634
 C 0.10830 0.27792 0.00314
 C 0.02827 -0.32494 2.54845
 C -0.09265 -0.29537 -2.55131
 F -0.78434 1.31595 1.49159
 F 0.95412 1.12496 -1.48258
 H -0.86200 -0.90649 2.87895
 H -0.95671 -0.82599 -2.46148
 H 0.70894 -1.06447 2.42614
 H 0.60021 -1.09237 -2.85790
 H 0.34755 0.44296 3.32388
 H -0.19685 0.52917 -3.32317
13
bifur_IRC_Cartesians_noMW_output/new_data/bifur_traj3_Cartesians point 426
C -0.17025 0.43016 1.25945
 C 0.31518 0.38194 -1.25521
 C 0.10356 0.27061 0.00310
 C 0.02769 -0.32353 2.55369
 C -0.09181 -0.29431 -2.55654
 F -0.77225 1.31301 1.48448
 F 0.94576 1.12425 -1.47552
 H -0.86177 -0.90640 2.88472
 H -0.95536 -0.82686 -2.47216
 H 0.70816 -1.06424 2.43817
 H 0.60069 -1.09182 -2.86488
 H 0.34421 0.45100 3.32712
 H -0.19380 0.53619 -3.32642
13
bifur_IRC_Cartesians_noMW_output/new_data/bifur_traj3_Cartesians point 427
C -0.16722 0.42655 1.25832
 C 0.31192 0.37893 -1.25414
 C 0.09895 0.26321 0.00305
 C 0.02705 -0.32208 2.55902
 C -0.09090 -0.29326 -2.56184
 F -0.75936 1.30995 1.47739
 F 0.93640 1.12361 -1.46851
 H -0.86159 -0.90624 2.89040
 H -0.95397 -0.82773 -2.48319
 H 0.70731 -1.06403 2.45050
 H 0.60121 -1.09126 -2.87170
 H 0.34063 0.45914 3.33043
 H -0.19042 0.54321 -3.32975
13
bifur_IRC_Cartesians_noMW_output/new_data/bifur_traj3_Cartesians point 428
C -0.16393 0.42279 1.25731
 C 0.30840 0.37583 -1.25318
 C 0.09460 0.25543 0.00300
 C 0.02637 -0.32055 2.56468
 C -0.08991 -0.29215 -2.56748
 F -0.74574 1.30666 1.47025
 F 0.92591 1.12296 -1.46144
 H -0.86147 -0.90595 2.89635
 H -0.95252 -0.82857 -2.49494
 H 0.70633 -1.06383 2.46345
 H 0.60173 -1.09067 -2.87868
 H 0.33687 0.46760 3.33398
 H -0.18664 0.55047 -3.33331
13
bifur_IRC_Cartesians_noMW_output/new_data/bifur_traj3_Cartesians point 429
C -0.16035 0.41879 1.25645
 C 0.30461 0.37254 -1.25239
 C 0.09056 0.24702 0.00295
 C 0.02564 -0.31888 2.57087
 C -0.08883 -0.29094 -2.57364
 F -0.73141 1.30308 1.46295
 F 0.91418 1.12222 -1.45422
 H -0.86140 -0.90552 2.90288
 H -0.95102 -0.82936 -2.50774
 H 0.70522 -1.06363 2.47731
 H 0.60223 -1.09007 -2.88609
 H 0.33297 0.47659 3.33792
 H -0.18239 0.55816 -3.33725
13
bifur_IRC_Cartesians_noMW_output/new_data/bifur_traj3_Cartesians point 430
C -0.16035 0.41879 1.25645
 C 0.30461 0.37254 -1.25239
 C 0.09056 0.24702 0.00295
 C 0.02564 -0.31888 2.57087
 C -0.08883 -0.29094 -2.57364
 F -0.73141 1.30308 1.46295
 F 0.91418 1.12222 -1.45422
 H -0.86140 -0.90552 2.90288
 H -0.95102 -0.82936 -2.50774
 H 0.70522 -1.06363 2.47731
 H 0.60223 -1.09007 -2.88609
 H 0.33297 0.47660 3.33792
 H -0.18239 0.55816 -3.33725
13
bifur_IRC_Cartesians_noMW_output/new_data/bifur_traj3_Cartesians point 431
C -0.15241 0.40970 1.25527
 C 0.29626 0.36505 -1.25135
 C 0.08347 0.22742 0.00283
 C 0.02409 -0.31499 2.58557
 C -0.08638 -0.28805 -2.58827
 F -0.70094 1.29477 1.44735
 F 0.88698 1.12021 -1.43883
 H -0.86136 -0.90415 2.91884
 H -0.94781 -0.83068 -2.53757
 H 0.70249 -1.06322 2.50879
 H 0.60307 -1.08875 -2.90329
 H 0.32493 0.49700 3.34744
 H -0.17239 0.57569 -3.34679
13
bifur_IRC_Cartesians_noMW_output/new_data/bifur_traj3_Cartesians point 432
C -0.14824 0.40453 1.25499
 C 0.29190 0.36070 -1.25115
 C 0.08049 0.21592 0.00277
 C 0.02333 -0.31271 2.59432
 C -0.08504 -0.28630 -2.59698
 F -0.68558 1.29004 1.43894
 F 0.87213 1.11878 -1.43053
 H -0.86134 -0.90321 2.92882
 H -0.94614 -0.83115 -2.55481
 H 0.70089 -1.06299 2.52657
 H 0.60334 -1.08804 -2.91359
 H 0.32107 0.50863 3.35319
 H -0.16680 0.58580 -3.35255
13
bifur_IRC_Cartesians_noMW_output/new_data/bifur_traj3_Cartesians point 433
C -0.14421 0.39904 1.25500
 C 0.28770 0.35602 -1.25123
 C 0.07810 0.20343 0.00271
 C 0.02264 -0.31026 2.60392
 C -0.08370 -0.28436 -2.60654
 F -0.67124 1.28506 1.43034
 F 0.85734 1.11699 -1.42202
 H -0.86130 -0.90211 2.94022
 H -0.94449 -0.83141 -2.57322
 H 0.69919 -1.06274 2.54526
 H 0.60343 -1.08733 -2.92506
 H 0.31765 0.52098 3.35956
 H -0.16110 0.59670 -3.35893
13
bifur_IRC_Cartesians_noMW_output/new_data/bifur_traj3_Cartesians point 434
C -0.14051 0.39342 1.25533
 C 0.28385 0.35113 -1.25163
 C 0.07650 0.19033 0.00265
 C 0.02207 -0.30771 2.61408
 C -0.08242 -0.28227 -2.61667
 F -0.65866 1.28001 1.42189
 F 0.84320 1.11485 -1.41366
 H -0.86122 -0.90087 2.95277
 H -0.94295 -0.83142 -2.59219
 H 0.69743 -1.06248 2.56420
 H 0.60333 -1.08665 -2.93739
 H 0.31488 0.53364 3.36638
 H -0.15551 0.60802 -3.36575
13
bifur_IRC_Cartesians_noMW_output/new_data/bifur_traj3_Cartesians point 435
C -0.13715 0.38780 1.25603
 C 0.28039 0.34617 -1.25239
 C 0.07588 0.17691 0.00260
 C 0.02162 -0.30511 2.62460
 C -0.08119 -0.28009 -2.62717
 F -0.64801 1.27496 1.41386
 F 0.82974 1.11243 -1.40570
 H -0.86115 -0.89949 2.96618
 H -0.94155 -0.83117 -2.61141
 H 0.69564 -1.06222 2.58300
 H 0.60302 -1.08600 -2.95023
 H 0.31281 0.54632 3.37351
 H -0.15005 0.61949 -3.37289
13
bifur_IRC_Cartesians_noMW_output/new_data/bifur_traj3_Cartesians point 436
C -0.13407 0.38219 1.25713
 C 0.27725 0.34116 -1.25354
 C 0.07632 0.16319 0.00256
 C 0.02127 -0.30245 2.63548
 C -0.08001 -0.27782 -2.63803
 F -0.63907 1.26989 1.40633
 F 0.81665 1.10977 -1.39824
 H -0.86110 -0.89794 2.98036
 H -0.94028 -0.83064 -2.63089
 H 0.69378 -1.06196 2.60168
 H 0.60252 -1.08540 -2.96345
 H 0.31136 0.55897 3.38095
 H -0.14461 0.63105 -3.38034
13
bifur_IRC_Cartesians_noMW_output/new_data/bifur_traj3_Cartesians point 437
C -0.13118 0.37653 1.25865
 C 0.27433 0.33606 -1.25512
 C 0.07789 0.14904 0.00251
 C 0.02101 -0.29971 2.64682
 C -0.07885 -0.27545 -2.64935
 F -0.63159 1.26472 1.39925
 F 0.80355 1.10685 -1.39122
 H -0.86109 -0.89617 2.99542
 H -0.93914 -0.82984 -2.65089
 H 0.69182 -1.06171 2.62046
 H 0.60184 -1.08483 -2.97714
 H 0.31046 0.57174 3.38879
 H -0.13906 0.64278 -3.38819
13
bifur_IRC_Cartesians_noMW_output/new_data/bifur_traj3_Cartesians point 438
C -0.12842 0.37075 1.26063
 C 0.27159 0.33081 -1.25715
 C 0.08060 0.13425 0.00247
 C 0.02082 -0.29685 2.65880
 C -0.07769 -0.27292 -2.66130
 F -0.62542 1.25938 1.39252
 F 0.79025 1.10363 -1.38456
 H -0.86111 -0.89418 3.01156
 H -0.93809 -0.82876 -2.67172
 H 0.68974 -1.06148 2.63962
 H 0.60095 -1.08429 -2.99148
 H 0.31011 0.58479 3.39715
 H -0.13332 0.65486 -3.39654
13
bifur_IRC_Cartesians_noMW_output/new_data/bifur_traj3_Cartesians point 439
C -0.12579 0.36481 1.26304
 C 0.26902 0.32538 -1.25961
 C 0.08441 0.11877 0.00243
 C 0.02071 -0.29386 2.67143
 C -0.07652 -0.27025 -2.67392
 F -0.62055 1.25385 1.38608
 F 0.77674 1.10011 -1.37818
 H -0.86117 -0.89195 3.02884
 H -0.93713 -0.82739 -2.69342
 H 0.68752 -1.06124 2.65923
 H 0.59987 -1.08377 -3.00654
 H 0.31029 0.59820 3.40603
 H -0.12740 0.66734 -3.40543
13
bifur_IRC_Cartesians_noMW_output/new_data/bifur_traj3_Cartesians point 440
C -0.12332 0.35883 1.26581
 C 0.26664 0.31987 -1.26242
 C 0.08915 0.10293 0.00240
 C 0.02067 -0.29080 2.68446
 C -0.07537 -0.26749 -2.68693
 F -0.61689 1.24824 1.38002
 F 0.76325 1.09638 -1.37217
 H -0.86126 -0.88955 3.04685
 H -0.93627 -0.82579 -2.71556
 H 0.68523 -1.06102 2.67893
 H 0.59863 -1.08327 -3.02199
 H 0.31094 0.61169 3.41524
 H -0.12138 0.67998 -3.41464
13
bifur_IRC_Cartesians_noMW_output/new_data/bifur_traj3_Cartesians point 441
C -0.12332 0.35883 1.26581
 C 0.26664 0.31986 -1.26242
 C 0.08915 0.10293 0.00240
 C 0.02067 -0.29080 2.68447
 C -0.07537 -0.26749 -2.68693
 F -0.61690 1.24824 1.38002
 F 0.76325 1.09638 -1.37217
 H -0.86126 -0.88955 3.04685
 H -0.93627 -0.82579 -2.71556
 H 0.68523 -1.06102 2.67893
 H 0.59863 -1.08327 -3.02199
 H 0.31094 0.61169 3.41524
 H -0.12138 0.67998 -3.41464
13
bifur_IRC_Cartesians_noMW_output/new_data/bifur_traj3_Cartesians point 442
C -0.11857 0.34747 1.27198
 C 0.26216 0.30940 -1.26868
 C 0.10060 0.07227 0.00233
 C 0.02065 -0.28484 2.70994
 C -0.07312 -0.26210 -2.71237
 F -0.61144 1.23729 1.36969
 F 0.73602 1.08902 -1.36196
 H -0.86163 -0.88448 3.08213
 H -0.93483 -0.82225 -2.75870
 H 0.68058 -1.06066 2.71654
 H 0.59600 -1.08239 -3.05151
 H 0.31283 0.63731 3.43341
 H -0.10927 0.70396 -3.43281
13
bifur_IRC_Cartesians_noMW_output/new_data/bifur_traj3_Cartesians point 443
C -0.11586 0.34229 1.27522
 C 0.25962 0.30475 -1.27197
 C 0.10702 0.05817 0.00229
 C 0.02054 -0.28205 2.72180
 C -0.07194 -0.25963 -2.72420
 F -0.60785 1.23200 1.36565
 F 0.72105 1.08577 -1.35800
 H -0.86200 -0.88185 3.09810
 H -0.93417 -0.82048 -2.77914
 H 0.67822 -1.06055 2.73404
 H 0.59479 -1.08199 -3.06441
 H 0.31343 0.64892 3.44193
 H -0.10286 0.71465 -3.44133
13
bifur_IRC_Cartesians_noMW_output/new_data/bifur_traj3_Cartesians point 444
C -0.11250 0.33758 1.27843
 C 0.25644 0.30068 -1.27524
 C 0.11363 0.04536 0.00225
 C 0.02024 -0.27945 2.73265
 C -0.07064 -0.25743 -2.73502
 F -0.60192 1.22681 1.36245
 F 0.70385 1.08313 -1.35491
 H -0.86257 -0.87917 3.11198
 H -0.93347 -0.81888 -2.79858
 H 0.67581 -1.06054 2.75056
 H 0.59381 -1.08160 -3.07518
 H 0.31318 0.65946 3.44979
 H -0.09586 0.72403 -3.44918
13
bifur_IRC_Cartesians_noMW_output/new_data/bifur_traj3_Cartesians point 445
C -0.10826 0.33352 1.28141
 C 0.25236 0.29745 -1.27829
 C 0.11996 0.03451 0.00220
 C 0.01965 -0.27715 2.74195
 C -0.06918 -0.25564 -2.74427
 F -0.59241 1.22183 1.36016
 F 0.68392 1.08140 -1.35278
 H -0.86340 -0.87653 3.12268
 H -0.93267 -0.81760 -2.81635
 H 0.67338 -1.06063 2.76563
 H 0.59321 -1.08121 -3.08294
 H 0.31162 0.66847 3.45656
 H -0.08820 0.73159 -3.45595
13
bifur_IRC_Cartesians_noMW_output/new_data/bifur_traj3_Cartesians point 446
C -0.10323 0.33019 1.28398
 C 0.24749 0.29511 -1.28096
 C 0.12562 0.02592 0.00213
 C 0.01879 -0.27522 2.74939
 C -0.06760 -0.25430 -2.75166
 F -0.57942 1.21721 1.35873
 F 0.66191 1.08065 -1.35155
 H -0.86444 -0.87405 3.12985
 H -0.93177 -0.81674 -2.83192
 H 0.67104 -1.06081 2.77888
 H 0.59304 -1.08083 -3.08749
 H 0.30871 0.67575 3.46202
 H -0.08014 0.73713 -3.46139
13
bifur_IRC_Cartesians_noMW_output/new_data/bifur_traj3_Cartesians point 447
C -0.09775 0.32746 1.28621
 C 0.24214 0.29346 -1.28330
 C 0.13067 0.01912 0.00206
 C 0.01774 -0.27360 2.75537
 C -0.06597 -0.25333 -2.75757
 F -0.56415 1.21292 1.35793
 F 0.63882 1.08061 -1.35097
 H -0.86560 -0.87172 3.13435
 H -0.93082 -0.81619 -2.84564
 H 0.66879 -1.06106 2.79058
 H 0.59317 -1.08046 -3.08966
 H 0.30490 0.68166 3.46643
 H -0.07194 0.74113 -3.46580
13
bifur_IRC_Cartesians_noMW_output/new_data/bifur_traj3_Cartesians point 448
C -0.09203 0.32509 1.28827
 C 0.23656 0.29222 -1.28546
 C 0.13545 0.01335 0.00199
 C 0.01661 -0.27215 2.76050
 C -0.06432 -0.25255 -2.76262
 F -0.54777 1.20886 1.35754
 F 0.61521 1.08096 -1.35082
 H -0.86684 -0.86949 3.13734
 H -0.92985 -0.81581 -2.85823
 H 0.66660 -1.06135 2.80132
 H 0.59347 -1.08010 -3.09046
 H 0.30062 0.68674 3.47024
 H -0.06369 0.74423 -3.46960
13
bifur_IRC_Cartesians_noMW_output/new_data/bifur_traj3_Cartesians point 449
C -0.08625 0.32288 1.29031
 C 0.23091 0.29116 -1.28761
 C 0.14025 0.00802 0.00192
 C 0.01545 -0.27077 2.76529
 C -0.06267 -0.25186 -2.76734
 F -0.53112 1.20488 1.35741
 F 0.59142 1.08146 -1.35092
 H -0.86812 -0.86727 3.13975
 H -0.92890 -0.81545 -2.87036
 H 0.66443 -1.06166 2.81161
 H 0.59382 -1.07975 -3.09070
 H 0.29621 0.69144 3.47382
 H -0.05542 0.74692 -3.47317
13
bifur_IRC_Cartesians_noMW_output/new_data/bifur_traj3_Cartesians point 450
C -0.08058 0.32066 1.29245
 C 0.22537 0.29006 -1.28987
 C 0.14534 0.00257 0.00185
 C 0.01432 -0.26937 2.77020
 C -0.06103 -0.25114 -2.77218
 F -0.51505 1.20090 1.35740
 F 0.56783 1.08187 -1.35114
 H -0.86940 -0.86500 3.14244
 H -0.92799 -0.81502 -2.88257
 H 0.66226 -1.06196 2.82188
 H 0.59411 -1.07941 -3.09110
 H 0.29201 0.69616 3.47751
 H -0.04719 0.74967 -3.47685
13
bifur_IRC_Cartesians_noMW_output/new_data/bifur_traj3_Cartesians point 451
C -0.07530 0.31826 1.29483
 C 0.22026 0.28870 -1.29235
 C 0.15094 -0.00357 0.00178
 C 0.01332 -0.26787 2.77571
 C -0.05947 -0.25025 -2.77764
 F -0.50081 1.19686 1.35731
 F 0.54528 1.08190 -1.35128
 H -0.87060 -0.86266 3.14641
 H -0.92716 -0.81438 -2.89537
 H 0.66006 -1.06224 2.83250
 H 0.59420 -1.07909 -3.09258
 H 0.28848 0.70132 3.48164
 H -0.03919 0.75301 -3.48097
13
bifur_IRC_Cartesians_noMW_output/new_data/bifur_traj3_Cartesians point 452
C -0.07530 0.31826 1.29483
 C 0.22026 0.28870 -1.29235
 C 0.15094 -0.00357 0.00178
 C 0.01332 -0.26787 2.77571
 C -0.05947 -0.25025 -2.77764
 F -0.50081 1.19686 1.35731
 F 0.54528 1.08190 -1.35128
 H -0.87060 -0.86266 3.14641
 H -0.92716 -0.81438 -2.89537
 H 0.66006 -1.06224 2.83251
 H 0.59420 -1.07909 -3.09259
 H 0.28848 0.70132 3.48164
 H -0.03920 0.75301 -3.48097
13
bifur_IRC_Cartesians_noMW_output/new_data/bifur_traj3_Cartesians point 453
C -0.06802 0.31243 1.30053
 C 0.21337 0.28428 -1.29818
 C 0.16397 -0.01978 0.00169
 C 0.01229 -0.26433 2.79001
 C -0.05701 -0.24756 -2.79185
 F -0.48565 1.18890 1.35609
 F 0.51030 1.07949 -1.35035
 H -0.87233 -0.85790 3.16220
 H -0.92611 -0.81194 -2.92320
 H 0.65590 -1.06254 2.85507
 H 0.59315 -1.07858 -3.10269
 H 0.28606 0.71416 3.49228
 H -0.02591 0.76336 -3.49159
13
bifur_IRC_Cartesians_noMW_output/new_data/bifur_traj3_Cartesians point 454
C -0.06676 0.30914 1.30369
 C 0.21232 0.28123 -1.30137
 C 0.17100 -0.02956 0.00167
 C 0.01243 -0.26240 2.79852
 C -0.05630 -0.24577 -2.80034
 F -0.48706 1.18536 1.35490
 F 0.50073 1.07686 -1.34920
 H -0.87269 -0.85570 3.17423
 H -0.92601 -0.81012 -2.93720
 H 0.65416 -1.06251 2.86611
 H 0.59192 -1.07842 -3.11170
 H 0.28784 0.72154 3.49857
 H -0.02157 0.77034 -3.49787
13
bifur_IRC_Cartesians_noMW_output/new_data/bifur_traj3_Cartesians point 455
C -0.06703 0.30576 1.30696
 C 0.21283 0.27777 -1.30463
 C 0.17817 -0.04001 0.00168
 C 0.01296 -0.26043 2.80756
 C -0.05596 -0.24376 -2.80939
 F -0.49411 1.18224 1.35343
 F 0.49646 1.07343 -1.34771
 H -0.87272 -0.85368 3.18842
 H -0.92619 -0.80797 -2.95072
 H 0.65270 -1.06238 2.87655
 H 0.59028 -1.07833 -3.12283
 H 0.29145 0.72922 3.50523
 H -0.01883 0.77815 -3.50454
13
bifur_IRC_Cartesians_noMW_output/new_data/bifur_traj3_Cartesians point 456
C -0.06884 0.30227 1.31030
 C 0.21487 0.27389 -1.30794
 C 0.18538 -0.05114 0.00170
 C 0.01390 -0.25844 2.81712
 C -0.05598 -0.24154 -2.81898
 F -0.50668 1.17952 1.35162
 F 0.49751 1.06921 -1.34582
 H -0.87242 -0.85185 3.20473
 H -0.92663 -0.80552 -2.96377
 H 0.65151 -1.06214 2.88644
 H 0.58824 -1.07832 -3.13611
 H 0.29685 0.73723 3.51227
 H -0.01770 0.78684 -3.51157
13
bifur_IRC_Cartesians_noMW_output/new_data/bifur_traj3_Cartesians point 457
C -0.07230 0.29863 1.31363
 C 0.21856 0.26954 -1.31120
 C 0.19240 -0.06302 0.00175
 C 0.01526 -0.25641 2.82724
 C -0.05638 -0.23908 -2.82914
 F -0.52511 1.17726 1.34929
 F 0.50443 1.06414 -1.34334
 H -0.87174 -0.85029 3.22332
 H -0.92734 -0.80279 -2.97628
 H 0.65065 -1.06178 2.89578
 H 0.58579 -1.07837 -3.15175
 H 0.30414 0.74566 3.51967
 H -0.01836 0.79652 -3.51897
13
bifur_IRC_Cartesians_noMW_output/new_data/bifur_traj3_Cartesians point 458
C -0.07745 0.29491 1.31680
 C 0.22392 0.26475 -1.31427
 C 0.19882 -0.07542 0.00181
 C 0.01704 -0.25441 2.83768
 C -0.05719 -0.23645 -2.83966
 F -0.54916 1.17554 1.34632
 F 0.51755 1.05831 -1.34014
 H -0.87066 -0.84908 3.24387
 H -0.92830 -0.79986 -2.98791
 H 0.65017 -1.06129 2.90439
 H 0.58300 -1.07848 -3.16960
 H 0.31319 0.75439 3.52726
 H -0.02095 0.80709 -3.52656
13
bifur_IRC_Cartesians_noMW_output/new_data/bifur_traj3_Cartesians point 459
C -0.08399 0.29122 1.31964
 C 0.23065 0.25973 -1.31699
 C 0.20429 -0.08784 0.00189
 C 0.01915 -0.25249 2.84804
 C -0.05836 -0.23375 -2.85010
 F -0.57756 1.17440 1.34278
 F 0.53615 1.05197 -1.33630
 H -0.86921 -0.84827 3.26549
 H -0.92944 -0.79688 -2.99825
 H 0.65010 -1.06069 2.91200
 H 0.57999 -1.07864 -3.18890
 H 0.32356 0.76311 3.53472
 H -0.02532 0.81813 -3.53403
13
bifur_IRC_Cartesians_noMW_output/new_data/bifur_traj3_Cartesians point 460
C -0.09155 0.28769 1.32209
 C 0.23835 0.25467 -1.31929
 C 0.20872 -0.09989 0.00198
 C 0.02147 -0.25072 2.85796
 C -0.05981 -0.23107 -2.86012
 F -0.60880 1.17381 1.33881
 F 0.55894 1.04540 -1.33199
 H -0.86750 -0.84785 3.28732
 H -0.93069 -0.79397 -3.00711
 H 0.65037 -1.06000 2.91851
 H 0.57689 -1.07884 -3.20884
 H 0.33470 0.77154 3.54183
 H -0.03110 0.82924 -3.54114
13
bifur_IRC_Cartesians_noMW_output/new_data/bifur_traj3_Cartesians point 461
C -0.09979 0.28433 1.32413
 C 0.24670 0.24964 -1.32117
 C 0.21206 -0.11140 0.00209
 C 0.02392 -0.24910 2.86733
 C -0.06145 -0.22846 -2.86960
 F -0.64166 1.17369 1.33449
 F 0.58479 1.03878 -1.32730
 H -0.86559 -0.84778 3.30889
 H -0.93201 -0.79119 -3.01458
 H 0.65094 -1.05927 2.92402
 H 0.57380 -1.07906 -3.22896
 H 0.34625 0.77962 3.54848
 H -0.03796 0.84022 -3.54781
13
bifur_IRC_Cartesians_noMW_output/new_data/bifur_traj3_Cartesians point 462
C -0.10839 0.28113 1.32569
 C 0.25538 0.24470 -1.32257
 C 0.21419 -0.12233 0.00219
 C 0.02642 -0.24763 2.87611
 C -0.06322 -0.22596 -2.87849
 F -0.67493 1.17393 1.32975
 F 0.61264 1.03224 -1.32217
 H -0.86353 -0.84804 3.32985
 H -0.93331 -0.78863 -3.02088
 H 0.65175 -1.05849 2.92879
 H 0.57079 -1.07928 -3.24894
 H 0.35779 0.78738 3.55464
 H -0.04558 0.85101 -3.55398
13
bifur_IRC_Cartesians_noMW_output/new_data/bifur_traj3_Cartesians point 463
C -0.10839 0.28113 1.32569
 C 0.25538 0.24470 -1.32257
 C 0.21419 -0.12233 0.00219
 C 0.02642 -0.24763 2.87611
 C -0.06322 -0.22596 -2.87849
 F -0.67494 1.17393 1.32975
 F 0.61265 1.03224 -1.32217
 H -0.86353 -0.84804 3.32985
 H -0.93331 -0.78863 -3.02087
 H 0.65175 -1.05849 2.92879
 H 0.57079 -1.07928 -3.24894
 H 0.35779 0.78738 3.55464
 H -0.04558 0.85101 -3.55398
13
bifur_IRC_Cartesians_noMW_output/new_data/bifur_traj3_Cartesians point 464
C -0.12259 0.27551 1.32670
 C 0.26953 0.23622 -1.32330
 C 0.21327 -0.14014 0.00236
 C 0.03043 -0.24531 2.88991
 C -0.06621 -0.22196 -2.89249
 F -0.72693 1.17457 1.31931
 F 0.66104 1.02175 -1.31106
 H -0.85976 -0.84931 3.36344
 H -0.93507 -0.78527 -3.03037
 H 0.65352 -1.05708 2.93736
 H 0.56630 -1.07951 -3.28249
 H 0.37566 0.80097 3.56405
 H -0.05918 0.86956 -3.56342
13
bifur_IRC_Cartesians_noMW_output/new_data/bifur_traj3_Cartesians point 465
C -0.12602 0.27354 1.32608
 C 0.27284 0.23356 -1.32262
 C 0.21044 -0.14541 0.00240
 C 0.03137 -0.24461 2.89371
 C -0.06693 -0.22087 -2.89634
 F -0.73785 1.17457 1.31463
 F 0.67396 1.01909 -1.30620
 H -0.85858 -0.85003 3.37228
 H -0.93520 -0.78490 -3.03349
 H 0.65410 -1.05662 2.94112
 H 0.56540 -1.07945 -3.29219
 H 0.37940 0.80568 3.56645
 H -0.06292 0.87545 -3.56583
13
bifur_IRC_Cartesians_noMW_output/new_data/bifur_traj3_Cartesians point 466
C -0.12794 0.27196 1.32501
 C 0.27460 0.23160 -1.32150
 C 0.20665 -0.14906 0.00242
 C 0.03186 -0.24413 2.89614
 C -0.06735 -0.22017 -2.89880
 F -0.74259 1.17447 1.31024
 F 0.68226 1.01752 -1.30170
 H -0.85769 -0.85080 3.37771
 H -0.93504 -0.78507 -3.03580
 H 0.65458 -1.05628 2.94453
 H 0.56505 -1.07932 -3.29886
 H 0.38101 0.80943 3.56786
 H -0.06540 0.87984 -3.56725
13
bifur_IRC_Cartesians_noMW_output/new_data/bifur_traj3_Cartesians point 467
C -0.12925 0.27055 1.32354
 C 0.27572 0.22993 -1.32001
 C 0.20192 -0.15190 0.00243
 C 0.03216 -0.24377 2.89783
 C -0.06765 -0.21967 -2.90051
 F -0.74444 1.17439 1.30573
 F 0.68900 1.01647 -1.29710
 H -0.85688 -0.85169 3.38148
 H -0.93471 -0.78557 -3.03751
 H 0.65507 -1.05596 2.94773
 H 0.56501 -1.07915 -3.30421
 H 0.38159 0.81277 3.56869
 H -0.06753 0.88360 -3.56809
13
bifur_IRC_Cartesians_noMW_output/new_data/bifur_traj3_Cartesians point 468
C -0.13056 0.26914 1.32166
 C 0.27680 0.22826 -1.31810
 C 0.19605 -0.15446 0.00244
 C 0.03242 -0.24347 2.89917
 C -0.06798 -0.21924 -2.90188
 F -0.74550 1.17445 1.30067
 F 0.69638 1.01557 -1.29195
 H -0.85599 -0.85282 3.38472
 H -0.93429 -0.78631 -3.03873
 H 0.65569 -1.05562 2.95085
 H 0.56510 -1.07895 -3.30944
 H 0.38182 0.81611 3.56920
 H -0.06995 0.88736 -3.56861
13
bifur_IRC_Cartesians_noMW_output/new_data/bifur_traj3_Cartesians point 469
C -0.13243 0.26759 1.31930
 C 0.27838 0.22635 -1.31570
 C 0.18881 -0.15720 0.00246
 C 0.03280 -0.24320 2.90049
 C -0.06845 -0.21878 -2.90324
 F -0.74764 1.17473 1.29467
 F 0.70643 1.01447 -1.28582
 H -0.85487 -0.85428 3.38841
 H -0.93384 -0.78722 -3.03950
 H 0.65655 -1.05520 2.95398
 H 0.56519 -1.07874 -3.31563
 H 0.38233 0.81982 3.56961
 H -0.07327 0.89166 -3.56904
13
bifur_IRC_Cartesians_noMW_output/new_data/bifur_traj3_Cartesians point 470
C -0.13533 0.26585 1.31651
 C 0.28095 0.22404 -1.31286
 C 0.18025 -0.16037 0.00249
 C 0.03342 -0.24293 2.90200
 C -0.06919 -0.21819 -2.90479
 F -0.75263 1.17535 1.28762
 F 0.72080 1.01291 -1.27859
 H -0.85340 -0.85613 3.39329
 H -0.93345 -0.78818 -3.03974
 H 0.65772 -1.05466 2.95700
 H 0.56515 -1.07853 -3.32349
 H 0.38370 0.82402 3.57006
 H -0.07798 0.89681 -3.56950
13
bifur_IRC_Cartesians_noMW_output/new_data/bifur_traj3_Cartesians point 471
C -0.13945 0.26404 1.31343
 C 0.28471 0.22142 -1.30969
 C 0.17079 -0.16382 0.00253
 C 0.03432 -0.24270 2.90361
 C -0.07023 -0.21750 -2.90647
 F -0.76137 1.17641 1.27987
 F 0.73992 1.01086 -1.27061
 H -0.85161 -0.85832 3.39939
 H -0.93320 -0.78910 -3.03915
 H 0.65923 -1.05402 2.95947
 H 0.56491 -1.07835 -3.33291
 H 0.38620 0.82846 3.57052
 H -0.08422 0.90262 -3.56998
13
bifur_IRC_Cartesians_noMW_output/new_data/bifur_traj3_Cartesians point 472
C -0.14471 0.26233 1.31014
 C 0.28959 0.21867 -1.30630
 C 0.16074 -0.16717 0.00259
 C 0.03549 -0.24256 2.90507
 C -0.07157 -0.21677 -2.90801
 F -0.77377 1.17798 1.27183
 F 0.76343 1.00841 -1.26229
 H -0.84954 -0.86082 3.40623
 H -0.93312 -0.78995 -3.03738
 H 0.66105 -1.05329 2.96094
 H 0.56449 -1.07822 -3.34333
 H 0.38981 0.83274 3.57083
 H -0.09188 0.90867 -3.57033
13
bifur_IRC_Cartesians_noMW_output/new_data/bifur_traj3_Cartesians point 473
C -0.15105 0.26083 1.30665
 C 0.29554 0.21592 -1.30268
 C 0.15018 -0.17012 0.00266
 C 0.03691 -0.24257 2.90614
 C -0.07319 -0.21606 -2.90917
 F -0.78961 1.18011 1.26372
 F 0.79109 1.00569 -1.25385
 H -0.84724 -0.86362 3.41341
 H -0.93323 -0.79076 -3.03413
 H 0.66319 -1.05251 2.96111
 H 0.56392 -1.07815 -3.35434
 H 0.39442 0.83658 3.57086
 H -0.10091 0.91466 -3.57037
13
bifur_IRC_Cartesians_noMW_output/new_data/bifur_traj3_Cartesians point 474
C -0.15105 0.26083 1.30665
 C 0.29554 0.21592 -1.30268
 C 0.15018 -0.17012 0.00266
 C 0.03691 -0.24257 2.90614
 C -0.07319 -0.21606 -2.90917
 F -0.78961 1.18011 1.26372
 F 0.79109 1.00569 -1.25385
 H -0.84724 -0.86362 3.41341
 H -0.93323 -0.79076 -3.03413
 H 0.66319 -1.05251 2.96111
 H 0.56392 -1.07815 -3.35434
 H 0.39442 0.83658 3.57086
 H -0.10091 0.91466 -3.57037
13
bifur_IRC_Cartesians_noMW_output/new_data/bifur_traj3_Cartesians point 475
C -0.16671 0.25881 1.29909
 C 0.31039 0.21079 -1.29481
 C 0.12776 -0.17400 0.00284
 C 0.04038 -0.24315 2.90652
 C -0.07725 -0.21484 -2.90978
 F -0.83073 1.18616 1.24788
 F 0.85794 0.99971 -1.23724
 H -0.84205 -0.87010 3.42761
 H -0.93400 -0.79226 -3.02241
 H 0.66842 -1.05079 2.95673
 H 0.56241 -1.07821 -3.37685
 H 0.40632 0.84223 3.56962
 H -0.12287 0.92565 -3.56919
13
bifur_IRC_Cartesians_noMW_output/new_data/bifur_traj3_Cartesians point 476
C -0.17551 0.25842 1.29519
 C 0.31880 0.20867 -1.29075
 C 0.11648 -0.17456 0.00294
 C 0.04232 -0.24374 2.90562
 C -0.07956 -0.21442 -2.90899
 F -0.85451 1.18995 1.24071
 F 0.89503 0.99674 -1.22965
 H -0.83932 -0.87361 3.43384
 H -0.93464 -0.79297 -3.01404
 H 0.67137 -1.04991 2.95209
 H 0.56156 -1.07834 -3.38737
 H 0.41313 0.84368 3.56825
 H -0.13514 0.93010 -3.56785
13
bifur_IRC_Cartesians_noMW_output/new_data/bifur_traj3_Cartesians point 477
C -0.18444 0.25852 1.29137
 C 0.32735 0.20700 -1.28675
 C 0.10563 -0.17401 0.00305
 C 0.04426 -0.24454 2.90388
 C -0.08193 -0.21419 -2.90737
 F -0.87890 1.19409 1.23444
 F 0.93252 0.99400 -1.22295
 H -0.83667 -0.87714 3.43889
 H -0.93540 -0.79365 -3.00424
 H 0.67440 -1.04908 2.94594
 H 0.56074 -1.07852 -3.39663
 H 0.42006 0.84402 3.56634
 H -0.14762 0.93350 -3.56597
13
bifur_IRC_Cartesians_noMW_output/new_data/bifur_traj3_Cartesians point 478
C -0.19325 0.25913 1.28765
 C 0.33582 0.20586 -1.28285
 C 0.09530 -0.17226 0.00315
 C 0.04615 -0.24554 2.90126
 C -0.08430 -0.21416 -2.90487
 F -0.90306 1.19849 1.22916
 F 0.96948 0.99161 -1.21727
 H -0.83414 -0.88064 3.44248
 H -0.93625 -0.79432 -2.99315
 H 0.67745 -1.04831 2.93838
 H 0.55998 -1.07875 -3.40428
 H 0.42683 0.84319 3.56387
 H -0.16001 0.93570 -3.56352
13
bifur_IRC_Cartesians_noMW_output/new_data/bifur_traj3_Cartesians point 479
C -0.20181 0.26025 1.28398
 C 0.34405 0.20529 -1.27902
 C 0.08540 -0.16921 0.00326
 C 0.04795 -0.24675 2.89767
 C -0.08664 -0.21437 -2.90139
 F -0.92646 1.20314 1.22489
 F 1.00550 0.98967 -1.21261
 H -0.83176 -0.88410 3.44434
 H -0.93716 -0.79505 -2.98075
 H 0.68052 -1.04761 2.92943
 H 0.55935 -1.07902 -3.41011
 H 0.43327 0.84116 3.56076
 H -0.17220 0.93661 -3.56043
13
bifur_IRC_Cartesians_noMW_output/new_data/bifur_traj3_Cartesians point 480
C -0.20999 0.26193 1.28028
 C 0.35191 0.20535 -1.27516
 C 0.07569 -0.16467 0.00335
 C 0.04962 -0.24820 2.89293
 C -0.08893 -0.21487 -2.89676
 F -0.94846 1.20805 1.22156
 F 1.04029 0.98827 -1.20892
 H -0.82955 -0.88758 3.44410
 H -0.93809 -0.79590 -2.96688
 H 0.68361 -1.04699 2.91903
 H 0.55890 -1.07933 -3.41384
 H 0.43913 0.83783 3.55688
 H -0.18413 0.93610 -3.55657
13
bifur_IRC_Cartesians_noMW_output/new_data/bifur_traj3_Cartesians point 481
C -0.21751 0.26424 1.27643
 C 0.35912 0.20618 -1.27117
 C 0.06593 -0.15836 0.00345
 C 0.05107 -0.24993 2.88679
 C -0.09111 -0.21572 -2.89072
 F -0.96784 1.21319 1.21921
 F 1.07298 0.98765 -1.20623
 H -0.82756 -0.89108 3.44112
 H -0.93897 -0.79699 -2.95139
 H 0.68670 -1.04646 2.90714
 H 0.55875 -1.07965 -3.41490
 H 0.44401 0.83304 3.55204
 H -0.19558 0.93388 -3.55175
13
bifur_IRC_Cartesians_noMW_output/new_data/bifur_traj3_Cartesians point 482
C -0.22379 0.26715 1.27246
 C 0.36509 0.20785 -1.26707
 C 0.05620 -0.15019 0.00352
 C 0.05216 -0.25192 2.87920
 C -0.09304 -0.21698 -2.88321
 F -0.98264 1.21837 1.21790
 F 1.10155 0.98801 -1.20465
 H -0.82591 -0.89449 3.43484
 H -0.93971 -0.79841 -2.93470
 H 0.68967 -1.04606 2.89415
 H 0.55902 -1.07996 -3.41270
 H 0.44728 0.82681 3.54621
 H -0.20590 0.92980 -3.54594
13
bifur_IRC_Cartesians_noMW_output/new_data/bifur_traj3_Cartesians point 483
C -0.22844 0.27042 1.26858
 C 0.36946 0.21022 -1.26311
 C 0.04702 -0.14080 0.00358
 C 0.05283 -0.25402 2.87074
 C -0.09459 -0.21854 -2.87480
 F -0.99186 1.22323 1.21759
 F 1.12422 0.98933 -1.20415
 H -0.82468 -0.89763 3.42578
 H -0.94025 -0.80007 -2.91798
 H 0.69233 -1.04582 2.88106
 H 0.55970 -1.08023 -3.40754
 H 0.44873 0.81967 3.53981
 H -0.21445 0.92424 -3.53955
13
bifur_IRC_Cartesians_noMW_output/new_data/bifur_traj3_Cartesians point 484
C -0.23176 0.27380 1.26497
 C 0.37252 0.21296 -1.25944
 C 0.03869 -0.13100 0.00362
 C 0.05318 -0.25610 2.86205
 C -0.09582 -0.22024 -2.86616
 F -0.99690 1.22764 1.21803
 F 1.14177 0.99123 -1.20445
 H -0.82381 -0.90041 3.41525
 H -0.94063 -0.80180 -2.90203
 H 0.69464 -1.04568 2.86847
 H 0.56061 -1.08046 -3.40057
 H 0.44888 0.81219 3.53331
 H -0.22137 0.91789 -3.53307
13
bifur_IRC_Cartesians_noMW_output/new_data/bifur_traj3_Cartesians point 485
C -0.23176 0.27380 1.26497
 C 0.37252 0.21296 -1.25944
 C 0.03869 -0.13100 0.00362
 C 0.05318 -0.25610 2.86205
 C -0.09582 -0.22024 -2.86616
 F -0.99690 1.22764 1.21803
 F 1.14178 0.99123 -1.20445
 H -0.82381 -0.90041 3.41525
 H -0.94063 -0.80180 -2.90203
 H 0.69464 -1.04568 2.86847
 H 0.56061 -1.08046 -3.40057
 H 0.44889 0.81219 3.53331
 H -0.22137 0.91789 -3.53307
13
bifur_IRC_Cartesians_noMW_output/new_data/bifur_traj3_Cartesians point 486
C -0.23667 0.28054 1.25856
 C 0.37700 0.21876 -1.25293
 C 0.02433 -0.11155 0.00368
 C 0.05349 -0.26010 2.84507
 C -0.09782 -0.22368 -2.84923
 F -1.00237 1.23563 1.22022
 F 1.16951 0.99555 -1.20645
 H -0.82260 -0.90525 3.39328
 H -0.94126 -0.80511 -2.87207
 H 0.69867 -1.04558 2.84447
 H 0.56258 -1.08090 -3.38483
 H 0.44790 0.79717 3.52075
 H -0.23276 0.90451 -3.52051
13
bifur_IRC_Cartesians_noMW_output/new_data/bifur_traj3_Cartesians point 487
C -0.23910 0.28385 1.25570
 C 0.37924 0.22161 -1.25003
 C 0.01806 -0.10219 0.00371
 C 0.05368 -0.26202 2.83697
 C -0.09878 -0.22531 -2.84115
 F -1.00566 1.23948 1.22167
 F 1.18276 0.99757 -1.20781
 H -0.82206 -0.90748 3.38287
 H -0.94164 -0.80657 -2.85769
 H 0.70056 -1.04555 2.83273
 H 0.56345 -1.08114 -3.37719
 H 0.44767 0.78979 3.51479
 H -0.23817 0.89795 -3.51456
13
bifur_IRC_Cartesians_noMW_output/new_data/bifur_traj3_Cartesians point 488
C -0.24189 0.28705 1.25309
 C 0.38187 0.22426 -1.24736
 C 0.01236 -0.09334 0.00375
 C 0.05398 -0.26386 2.82934
 C -0.09982 -0.22683 -2.83355
 F -1.01069 1.24330 1.22319
 F 1.19692 0.99927 -1.20922
 H -0.82147 -0.90962 3.37349
 H -0.94211 -0.80782 -2.84370
 H 0.70244 -1.04550 2.82115
 H 0.56413 -1.08140 -3.37038
 H 0.44806 0.78268 3.50920
 H -0.24379 0.89180 -3.50897
13
bifur_IRC_Cartesians_noMW_output/new_data/bifur_traj3_Cartesians point 489
C -0.24519 0.29003 1.25077
 C 0.38503 0.22660 -1.24498
 C 0.00734 -0.08533 0.00379
 C 0.05445 -0.26557 2.82243
 C -0.10094 -0.22815 -2.82669
 F -1.01805 1.24706 1.22466
 F 1.21239 1.00051 -1.21057
 H -0.82079 -0.91166 3.36568
 H -0.94270 -0.80880 -2.83040
 H 0.70429 -1.04542 2.80996
 H 0.56457 -1.08168 -3.36487
 H 0.44930 0.77608 3.50415
 H -0.24970 0.88633 -3.50393
13
bifur_IRC_Cartesians_noMW_output/new_data/bifur_traj3_Cartesians point 490
C -0.24900 0.29273 1.24879
 C 0.38872 0.22855 -1.24293
 C 0.00306 -0.07836 0.00384
 C 0.05509 -0.26711 2.81643
 C -0.10215 -0.22924 -2.82073
 F -1.02785 1.25069 1.22601
 F 1.22914 1.00121 -1.21177
 H -0.82003 -0.91357 3.35968
 H -0.94341 -0.80948 -2.81803
 H 0.70611 -1.04529 2.79938
 H 0.56474 -1.08198 -3.36088
 H 0.45145 0.77015 3.49976
 H -0.25588 0.88172 -3.49956
13
bifur_IRC_Cartesians_noMW_output/new_data/bifur_traj3_Cartesians point 491
C -0.25328 0.29515 1.24713
 C 0.39292 0.23013 -1.24119
 C -0.00053 -0.07240 0.00389
 C 0.05589 -0.26849 2.81129
 C -0.10343 -0.23011 -2.81564
 F -1.03991 1.25420 1.22723
 F 1.24706 1.00140 -1.21282
 H -0.81918 -0.91536 3.35544
 H -0.94421 -0.80989 -2.80658
 H 0.70789 -1.04513 2.78941
 H 0.56465 -1.08231 -3.35836
 H 0.45443 0.76488 3.49603
 H -0.26229 0.87794 -3.49582
13
bifur_IRC_Cartesians_noMW_output/new_data/bifur_traj3_Cartesians point 492
C -0.25802 0.29734 1.24572
 C 0.39759 0.23138 -1.23969
 C -0.00356 -0.06726 0.00395
 C 0.05684 -0.26975 2.80687
 C -0.10480 -0.23080 -2.81127
 F -1.05409 1.25763 1.22832
 F 1.26622 1.00115 -1.21373
 H -0.81825 -0.91707 3.35268
 H -0.94512 -0.81005 -2.79582
 H 0.70964 -1.04493 2.77987
 H 0.56434 -1.08265 -3.35711
 H 0.45819 0.76014 3.49281
 H -0.26897 0.87486 -3.49261
13
bifur_IRC_Cartesians_noMW_output/new_data/bifur_traj3_Cartesians point 493
C -0.26324 0.29937 1.24450
 C 0.40275 0.23237 -1.23837
 C -0.00622 -0.06277 0.00402
 C 0.05794 -0.27091 2.80298
 C -0.10626 -0.23134 -2.80745
 F -1.07028 1.26106 1.22930
 F 1.28677 1.00052 -1.21450
 H -0.81723 -0.91874 3.35117
 H -0.94612 -0.81002 -2.78549
 H 0.71142 -1.04470 2.77059
 H 0.56383 -1.08301 -3.35696
 H 0.46265 0.75581 3.48999
 H -0.27602 0.87235 -3.48980
13
bifur_IRC_Cartesians_noMW_output/new_data/bifur_traj3_Cartesians point 494
C -0.26891 0.30126 1.24340
 C 0.40838 0.23314 -1.23716
 C -0.00864 -0.05878 0.00409
 C 0.05917 -0.27201 2.79952
 C -0.10782 -0.23176 -2.80405
 F -1.08829 1.26452 1.23014
 F 1.30874 0.99956 -1.21511
 H -0.81611 -0.92041 3.35071
 H -0.94720 -0.80984 -2.77542
 H 0.71323 -1.04443 2.76146
 H 0.56316 -1.08339 -3.35776
 H 0.46775 0.75180 3.48748
 H -0.28345 0.87033 -3.48729
13
bifur_IRC_Cartesians_noMW_output/new_data/bifur_traj3_Cartesians point 495
C -0.27495 0.30305 1.24237
 C 0.41437 0.23372 -1.23602
 C -0.01093 -0.05519 0.00417
 C 0.06051 -0.27305 2.79638
 C -0.10945 -0.23208 -2.80099
 F -1.10774 1.26800 1.23084
 F 1.33187 0.99833 -1.21557
 H -0.81491 -0.92209 3.35106
 H -0.94835 -0.80954 -2.76554
 H 0.71508 -1.04413 2.75244
 H 0.56236 -1.08378 -3.35932
 H 0.47334 0.74806 3.48520
 H -0.29120 0.86869 -3.48502
13
bifur_IRC_Cartesians_noMW_output/new_data/bifur_traj3_Cartesians point 496
C -0.27495 0.30305 1.24237
 C 0.41437 0.23372 -1.23602
 C -0.01093 -0.05519 0.00417
 C 0.06051 -0.27305 2.79638
 C -0.10945 -0.23208 -2.80099
 F -1.10774 1.26800 1.23084
 F 1.33187 0.99833 -1.21557
 H -0.81491 -0.92209 3.35106
 H -0.94835 -0.80954 -2.76554
 H 0.71508 -1.04413 2.75244
 H 0.56236 -1.08378 -3.35932
 H 0.47334 0.74806 3.48520
 H -0.29120 0.86869 -3.48502
13
bifur_IRC_Cartesians_noMW_output/new_data/bifur_traj3_Cartesians point 497
C -0.28758 0.30645 1.24043
 C 0.42692 0.23461 -1.23383
 C -0.01534 -0.04862 0.00433
 C 0.06333 -0.27506 2.79061
 C -0.11282 -0.23257 -2.79538
 F -1.14879 1.27499 1.23201
 F 1.37993 0.99548 -1.21622
 H -0.81238 -0.92545 3.35302
 H -0.95074 -0.80879 -2.74610
 H 0.71883 -1.04348 2.73461
 H 0.56057 -1.08458 -3.36363
 H 0.48526 0.74098 3.48099
 H -0.30720 0.86604 -3.48083
13
bifur_IRC_Cartesians_noMW_output/new_data/bifur_traj3_Cartesians point 498
C -0.29393 0.30818 1.23945
 C 0.43324 0.23507 -1.23273
 C -0.01755 -0.04529 0.00441
 C 0.06476 -0.27607 2.78769
 C -0.11452 -0.23283 -2.79253
 F -1.16945 1.27852 1.23262
 F 1.40411 0.99405 -1.21658
 H -0.81111 -0.92715 3.35397
 H -0.95194 -0.80841 -2.73628
 H 0.72072 -1.04316 2.72560
 H 0.55967 -1.08498 -3.36577
 H 0.49126 0.73739 3.47886
 H -0.31525 0.86467 -3.47871
13
bifur_IRC_Cartesians_noMW_output/new_data/bifur_traj3_Cartesians point 499
C -0.30019 0.30999 1.23842
 C 0.43946 0.23563 -1.23158
 C -0.01986 -0.04170 0.00449
 C 0.06615 -0.27713 2.78455
 C -0.11621 -0.23314 -2.78946
 F -1.18969 1.28209 1.23331
 F 1.42806 0.99274 -1.21702
 H -0.80987 -0.92886 3.35450
 H -0.95313 -0.80808 -2.72620
 H 0.72262 -1.04285 2.71638
 H 0.55882 -1.08538 -3.36753
 H 0.49709 0.73360 3.47658
 H -0.32325 0.86308 -3.47643
13
bifur_IRC_Cartesians_noMW_output/new_data/bifur_traj3_Cartesians point 500
C -0.30628 0.31193 1.23729
 C 0.44550 0.23636 -1.23034
 C -0.02235 -0.03768 0.00457
 C 0.06748 -0.27825 2.78105
 C -0.11787 -0.23353 -2.78604
 F -1.20912 1.28572 1.23414
 F 1.45152 0.99163 -1.21760
 H -0.80867 -0.93061 3.35433
 H -0.95429 -0.80784 -2.71574
 H 0.72454 -1.04256 2.70686
 H 0.55806 -1.08578 -3.36867
 H 0.50263 0.72951 3.47404
 H -0.33116 0.86111 -3.47390
