# Supplementary material for: Low dimensional representations along intrinsic reaction coordinates and molecular dynamics trajectories using interatomic distance matrices
Source: Chem Sci. 2019 Sep 18;10(43):9954–68. doi: 10.1039/c9sc02742d (PMC6991188; doi:10.1039/c9sc02742d)
Supplement: Supplementary file 1 [file SC-010-C9SC02742D-s001.zip › C9SC02742D-SI/ESI_xyz_files/bifur_IRC_Cartesians_noMW_output/new_data/bifur_traj_D_Cartesians_noMW_all_PCs.xyz]

13
bifur_IRC_Cartesians_noMW_output/new_data/bifur_traj1_Cartesians point 1
C 0.09855 0.73503 0.78267
 C 0.00703 0.74392 -0.78347
 C -1.01947 1.38804 -0.00067
 C -0.09703 -0.52423 1.54887
 C -0.07421 -0.52992 -1.54849
 F 1.06657 1.56838 1.41775
 F 0.74122 1.60390 -1.41885
 H -0.87469 -1.14896 1.10533
 H -0.85700 -1.16414 -1.18332
 H 0.84460 -1.08051 1.60906
 H 0.86463 -1.07532 -1.52875
 H -0.40102 -0.24997 2.56283
 H -0.29919 -0.26623 -2.56296
13
bifur_IRC_Cartesians_noMW_output/new_data/bifur_traj1_Cartesians point 2
C 0.09687 0.73430 0.78234
 C 0.00866 0.74286 -0.78312
 C -1.02081 1.38607 -0.00065
 C -0.09658 -0.52399 1.55026
 C -0.07458 -0.52949 -1.54990
 F 1.06125 1.56854 1.41582
 F 0.74762 1.60277 -1.41685
 H -0.87414 -1.14935 1.10894
 H -0.85710 -1.16399 -1.18412
 H 0.84493 -1.08031 1.61019
 H 0.86423 -1.07531 -1.53279
 H -0.39925 -0.24821 2.56369
 H -0.30109 -0.26389 -2.56383
13
bifur_IRC_Cartesians_noMW_output/new_data/bifur_traj1_Cartesians point 3
C 0.09492 0.73389 0.78180
 C 0.01055 0.74206 -0.78253
 C -1.02261 1.38495 -0.00062
 C -0.09611 -0.52393 1.55092
 C -0.07506 -0.52920 -1.55059
 F 1.05539 1.56908 1.41410
 F 0.75534 1.60179 -1.41503
 H -0.87355 -1.14993 1.11166
 H -0.85725 -1.16394 -1.18357
 H 0.84544 -1.08010 1.61017
 H 0.86389 -1.07533 -1.53616
 H -0.39742 -0.24715 2.56403
 H -0.30352 -0.26216 -2.56416
13
bifur_IRC_Cartesians_noMW_output/new_data/bifur_traj1_Cartesians point 4
C 0.09276 0.73408 0.78089
 C 0.01262 0.74182 -0.78159
 C -1.02510 1.38546 -0.00060
 C -0.09565 -0.52419 1.55022
 C -0.07564 -0.52921 -1.54992
 F 1.04945 1.57018 1.41289
 F 0.76438 1.60123 -1.41372
 H -0.87294 -1.15078 1.11244
 H -0.85747 -1.16411 -1.18076
 H 0.84619 -1.07992 1.60821
 H 0.86371 -1.07539 -1.53793
 H -0.39576 -0.24744 2.56338
 H -0.30655 -0.26171 -2.56353
13
bifur_IRC_Cartesians_noMW_output/new_data/bifur_traj1_Cartesians point 5
C 0.09059 0.73517 0.77956
 C 0.01469 0.74249 -0.78021
 C -1.02830 1.38848 -0.00057
 C -0.09527 -0.52491 1.54746
 C -0.07631 -0.52968 -1.54719
 F 1.04426 1.57201 1.41264
 F 0.77419 1.60140 -1.41338
 H -0.87239 -1.15195 1.11006
 H -0.85775 -1.16458 -1.17478
 H 0.84722 -1.07979 1.60346
 H 0.86380 -1.07551 -1.53691
 H -0.39461 -0.24980 2.56129
 H -0.31011 -0.26332 -2.56144
13
bifur_IRC_Cartesians_noMW_output/new_data/bifur_traj1_Cartesians point 6
C 0.08870 0.73727 0.77797
 C 0.01649 0.74422 -0.77858
 C -1.03172 1.39419 -0.00055
 C -0.09505 -0.52610 1.54256
 C -0.07700 -0.53065 -1.54231
 F 1.04052 1.57451 1.41379
 F 0.78352 1.60245 -1.41445
 H -0.87201 -1.15330 1.10412
 H -0.85810 -1.16532 -1.16570
 H 0.84843 -1.07976 1.59585
 H 0.86420 -1.07569 -1.53254
 H -0.39419 -0.25447 2.55771
 H -0.31378 -0.26734 -2.55786
13
bifur_IRC_Cartesians_noMW_output/new_data/bifur_traj1_Cartesians point 7
C 0.08718 0.74001 0.77643
 C 0.01794 0.74666 -0.77701
 C -1.03466 1.40152 -0.00053
 C -0.09495 -0.52755 1.53645
 C -0.07763 -0.53191 -1.53621
 F 1.03799 1.57728 1.41614
 F 0.79148 1.60407 -1.41676
 H -0.87183 -1.15461 1.09599
 H -0.85850 -1.16614 -1.15504
 H 0.84964 -1.07982 1.58657
 H 0.86476 -1.07592 -1.52587
 H -0.39427 -0.26061 2.55334
 H -0.31715 -0.27296 -2.55349
13
bifur_IRC_Cartesians_noMW_output/new_data/bifur_traj1_Cartesians point 8
C 0.08585 0.74292 0.77513
 C 0.01923 0.74932 -0.77570
 C -1.03681 1.40918 -0.00051
 C -0.09490 -0.52904 1.53016
 C -0.07822 -0.53324 -1.52993
 F 1.03567 1.58004 1.41915
 F 0.79840 1.60582 -1.41975
 H -0.87177 -1.15577 1.08741
 H -0.85895 -1.16687 -1.14424
 H 0.85076 -1.07993 1.57690
 H 0.86532 -1.07617 -1.51848
 H -0.39440 -0.26719 2.54891
 H -0.32017 -0.27908 -2.54906
13
bifur_IRC_Cartesians_noMW_output/new_data/bifur_traj1_Cartesians point 9
C 0.08447 0.74573 0.77415
 C 0.02059 0.75186 -0.77469
 C -1.03820 1.41635 -0.00049
 C -0.09480 -0.53043 1.52435
 C -0.07879 -0.53446 -1.52413
 F 1.03260 1.58265 1.42237
 F 0.80502 1.60737 -1.42293
 H -0.87175 -1.15676 1.07960
 H -0.85946 -1.16740 -1.13410
 H 0.85179 -1.08004 1.56759
 H 0.86575 -1.07643 -1.51157
 H -0.39421 -0.27351 2.54484
 H -0.32301 -0.28491 -2.54499
13
bifur_IRC_Cartesians_noMW_output/new_data/bifur_traj1_Cartesians point 10
C 0.08280 0.74815 0.77352
 C 0.02228 0.75395 -0.77403
 C -1.03883 1.42228 -0.00046
 C -0.09457 -0.53161 1.51959
 C -0.07939 -0.53543 -1.51938
 F 1.02780 1.58500 1.42537
 F 0.81214 1.60841 -1.42588
 H -0.87167 -1.15757 1.07368
 H -0.86004 -1.16766 -1.12532
 H 0.85271 -1.08012 1.55930
 H 0.86593 -1.07670 -1.50624
 H -0.39332 -0.27895 2.54156
 H -0.32585 -0.28976 -2.54171
13
bifur_IRC_Cartesians_noMW_output/new_data/bifur_traj1_Cartesians point 11
C 0.08052 0.74956 0.77345
 C 0.02460 0.75491 -0.77391
 C -1.03849 1.42524 -0.00043
 C -0.09409 -0.53227 1.51728
 C -0.08004 -0.53582 -1.51710
 F 1.01986 1.58671 1.42728
 F 0.82047 1.60833 -1.42772
 H -0.87140 -1.15809 1.07206
 H -0.86066 -1.16743 -1.11979
 H 0.85343 -1.08009 1.55376
 H 0.86564 -1.07694 -1.50473
 H -0.39110 -0.28206 2.54001
 H -0.32873 -0.29205 -2.54016
13
bifur_IRC_Cartesians_noMW_output/new_data/bifur_traj1_Cartesians point 12
C 0.08052 0.74956 0.77345
 C 0.02460 0.75491 -0.77391
 C -1.03850 1.42524 -0.00043
 C -0.09409 -0.53227 1.51728
 C -0.08004 -0.53582 -1.51710
 F 1.01986 1.58671 1.42728
 F 0.82047 1.60833 -1.42772
 H -0.87140 -1.15809 1.07206
 H -0.86066 -1.16743 -1.11979
 H 0.85343 -1.08009 1.55376
 H 0.86564 -1.07694 -1.50473
 H -0.39110 -0.28206 2.54001
 H -0.32873 -0.29206 -2.54016
13
bifur_IRC_Cartesians_noMW_output/new_data/bifur_traj1_Cartesians point 13
C 0.07553 0.74606 0.77557
 C 0.02970 0.75039 -0.77593
 C -1.03478 1.41411 -0.00037
 C -0.09245 -0.53052 1.52642
 C -0.08089 -0.53347 -1.52631
 F 0.99831 1.58539 1.42335
 F 0.83465 1.60306 -1.42355
 H -0.87017 -1.15744 1.09048
 H -0.86140 -1.16513 -1.12964
 H 0.85328 -1.07957 1.56161
 H 0.86326 -1.07699 -1.52147
 H -0.38311 -0.27383 2.54653
 H -0.33193 -0.28206 -2.54668
13
bifur_IRC_Cartesians_noMW_output/new_data/bifur_traj1_Cartesians point 14
C 0.07355 0.74313 0.77700
 C 0.03174 0.74705 -0.77733
 C -1.03245 1.40553 -0.00035
 C -0.09165 -0.52907 1.53343
 C -0.08109 -0.53178 -1.53335
 F 0.98867 1.58367 1.41997
 F 0.83925 1.59975 -1.42007
 H -0.86955 -1.15673 1.10301
 H -0.86156 -1.16377 -1.13875
 H 0.85279 -1.07925 1.56941
 H 0.86188 -1.07691 -1.53282
 H -0.37914 -0.26705 2.55147
 H -0.33243 -0.27458 -2.55163
13
bifur_IRC_Cartesians_noMW_output/new_data/bifur_traj1_Cartesians point 15
C 0.07166 0.74025 0.77849
 C 0.03369 0.74378 -0.77878
 C -1.02997 1.39706 -0.00033
 C -0.09088 -0.52762 1.54036
 C -0.08127 -0.53011 -1.54031
 F 0.97928 1.58194 1.41674
 F 0.84344 1.59651 -1.41674
 H -0.86896 -1.15599 1.11535
 H -0.86172 -1.16240 -1.14783
 H 0.85228 -1.07894 1.57713
 H 0.86052 -1.07683 -1.54392
 H -0.37526 -0.26038 2.55638
 H -0.33281 -0.26724 -2.55655
13
bifur_IRC_Cartesians_noMW_output/new_data/bifur_traj1_Cartesians point 16
C 0.06980 0.73764 0.77995
 C 0.03562 0.74078 -0.78021
 C -1.02738 1.38928 -0.00031
 C -0.09014 -0.52630 1.54676
 C -0.08146 -0.52856 -1.54674
 F 0.97001 1.58038 1.41397
 F 0.84757 1.59346 -1.41387
 H -0.86843 -1.15527 1.12684
 H -0.86192 -1.16107 -1.15611
 H 0.85181 -1.07867 1.58405
 H 0.85921 -1.07677 -1.55418
 H -0.37148 -0.25435 2.56094
 H -0.33323 -0.26055 -2.56110
13
bifur_IRC_Cartesians_noMW_output/new_data/bifur_traj1_Cartesians point 17
C 0.06797 0.73555 0.78133
 C 0.03753 0.73831 -0.78155
 C -1.02478 1.38283 -0.00028
 C -0.08943 -0.52522 1.55212
 C -0.08168 -0.52726 -1.55213
 F 0.96097 1.57919 1.41195
 F 0.85181 1.59079 -1.41176
 H -0.86796 -1.15464 1.13670
 H -0.86218 -1.15982 -1.16279
 H 0.85145 -1.07843 1.58943
 H 0.85801 -1.07676 -1.56287
 H -0.36789 -0.24949 2.56478
 H -0.33381 -0.25504 -2.56495
13
bifur_IRC_Cartesians_noMW_output/new_data/bifur_traj1_Cartesians point 18
C 0.06619 0.73422 0.78254
 C 0.03940 0.73662 -0.78272
 C -1.02228 1.37838 -0.00026
 C -0.08881 -0.52449 1.55589
 C -0.08195 -0.52631 -1.55592
 F 0.95244 1.57853 1.41101
 F 0.85619 1.58871 -1.41074
 H -0.86760 -1.15416 1.14405
 H -0.86253 -1.15875 -1.16704
 H 0.85124 -1.07827 1.59253
 H 0.85700 -1.07680 -1.56917
 H -0.36466 -0.24640 2.56753
 H -0.33462 -0.25130 -2.56770
13
bifur_IRC_Cartesians_noMW_output/new_data/bifur_traj1_Cartesians point 19
C 0.06448 0.73383 0.78352
 C 0.04120 0.73588 -0.78367
 C -1.01994 1.37638 -0.00024
 C -0.08827 -0.52420 1.55772
 C -0.08228 -0.52581 -1.55777
 F 0.94456 1.57855 1.41135
 F 0.86075 1.58735 -1.41101
 H -0.86737 -1.15386 1.14834
 H -0.86298 -1.15788 -1.16834
 H 0.85124 -1.07818 1.59286
 H 0.85623 -1.07691 -1.57259
 H -0.36188 -0.24543 2.56895
 H -0.33573 -0.24971 -2.56912
13
bifur_IRC_Cartesians_noMW_output/new_data/bifur_traj1_Cartesians point 20
C 0.06281 0.73435 0.78427
 C 0.04296 0.73606 -0.78439
 C -1.01776 1.37677 -0.00022
 C -0.08782 -0.52434 1.55764
 C -0.08268 -0.52574 -1.55771
 F 0.93726 1.57922 1.41295
 F 0.86555 1.58669 -1.41255
 H -0.86725 -1.15376 1.14964
 H -0.86352 -1.15721 -1.16673
 H 0.85144 -1.07817 1.59046
 H 0.85568 -1.07709 -1.57320
 H -0.35951 -0.24655 2.56905
 H -0.33716 -0.25023 -2.56922
13
bifur_IRC_Cartesians_noMW_output/new_data/bifur_traj1_Cartesians point 21
C 0.06115 0.73561 0.78484
 C 0.04472 0.73699 -0.78493
 C -1.01573 1.37911 -0.00019
 C -0.08743 -0.52483 1.55602
 C -0.08313 -0.52602 -1.55610
 F 0.93029 1.58044 1.41555
 F 0.87071 1.58659 -1.41511
 H -0.86721 -1.15382 1.14854
 H -0.86415 -1.15671 -1.16272
 H 0.85182 -1.07821 1.58583
 H 0.85530 -1.07733 -1.57157
 H -0.35745 -0.24937 2.56809
 H -0.33889 -0.25245 -2.56825
13
bifur_IRC_Cartesians_noMW_output/new_data/bifur_traj1_Cartesians point 22
C 0.05943 0.73740 0.78528
 C 0.04654 0.73843 -0.78534
 C -1.01378 1.38280 -0.00017
 C -0.08707 -0.52557 1.55333
 C -0.08364 -0.52654 -1.55342
 F 0.92334 1.58206 1.41887
 F 0.87632 1.58684 -1.41839
 H -0.86723 -1.15400 1.14584
 H -0.86486 -1.15630 -1.15699
 H 0.85232 -1.07829 1.57957
 H 0.85503 -1.07761 -1.56842
 H -0.35552 -0.25338 2.56639
 H -0.34089 -0.25583 -2.56655
13
bifur_IRC_Cartesians_noMW_output/new_data/bifur_traj1_Cartesians point 23
C 0.05943 0.73740 0.78528
 C 0.04654 0.73843 -0.78534
 C -1.01378 1.38280 -0.00017
 C -0.08707 -0.52557 1.55333
 C -0.08364 -0.52654 -1.55342
 F 0.92334 1.58206 1.41887
 F 0.87632 1.58684 -1.41839
 H -0.86723 -1.15400 1.14584
 H -0.86486 -1.15630 -1.15699
 H 0.85232 -1.07829 1.57957
 H 0.85503 -1.07761 -1.56842
 H -0.35552 -0.25338 2.56639
 H -0.34089 -0.25583 -2.56655
13
bifur_IRC_Cartesians_noMW_output/new_data/bifur_traj1_Cartesians point 24
C 0.05555 0.74193 0.78603
 C 0.05064 0.74219 -0.78602
 C -1.00979 1.39248 -0.00011
 C -0.08630 -0.52748 1.54612
 C -0.08484 -0.52796 -1.54625
 F 0.90814 1.58613 1.42687
 F 0.88933 1.58782 -1.42629
 H -0.86730 -1.15459 1.13799
 H -0.86648 -1.15557 -1.14236
 H 0.85362 -1.07851 1.56395
 H 0.85457 -1.07828 -1.55979
 H -0.35147 -0.26356 2.56176
 H -0.34567 -0.26460 -2.56191
13
bifur_IRC_Cartesians_noMW_output/new_data/bifur_traj1_Cartesians point 25
C 0.05321 0.74447 0.78649
 C 0.05310 0.74426 -0.78643
 C -1.00748 1.39786 -0.00007
 C -0.08583 -0.52856 1.54213
 C -0.08554 -0.52874 -1.54228
 F 0.89897 1.58845 1.43138
 F 0.89716 1.58829 -1.43074
 H -0.86731 -1.15492 1.13381
 H -0.86742 -1.15511 -1.13410
 H 0.85436 -1.07863 1.55510
 H 0.85427 -1.07866 -1.55515
 H -0.34899 -0.26927 2.55920
 H -0.34850 -0.26946 -2.55934
13
bifur_IRC_Cartesians_noMW_output/new_data/bifur_traj1_Cartesians point 26
C 0.05053 0.74688 0.78718
 C 0.05594 0.74613 -0.78708
 C -1.00461 1.40268 -0.00003
 C -0.08524 -0.52954 1.53863
 C -0.08631 -0.52939 -1.53881
 F 0.88813 1.59074 1.43592
 F 0.90586 1.58844 -1.43521
 H -0.86728 -1.15517 1.13070
 H -0.86846 -1.15445 -1.12628
 H 0.85509 -1.07872 1.54647
 H 0.85379 -1.07906 -1.55136
 H -0.34590 -0.27466 2.55702
 H -0.35153 -0.27388 -2.55716
13
bifur_IRC_Cartesians_noMW_output/new_data/bifur_traj1_Cartesians point 27
C 0.04805 0.74851 0.78812
 C 0.05856 0.74726 -0.78797
 C -1.00145 1.40547 0.00000
 C -0.08464 -0.53015 1.53678
 C -0.08697 -0.52968 -1.53698
 F 0.87759 1.59235 1.43949
 F 0.91336 1.58808 -1.43871
 H -0.86720 -1.15519 1.12993
 H -0.86937 -1.15362 -1.12118
 H 0.85558 -1.07877 1.54035
 H 0.85316 -1.07940 -1.54971
 H -0.34270 -0.27827 2.55598
 H -0.35397 -0.27659 -2.55611
13
bifur_IRC_Cartesians_noMW_output/new_data/bifur_traj1_Cartesians point 28
C 0.04609 0.74956 0.78906
 C 0.06066 0.74792 -0.78887
 C -0.99852 1.40697 0.00003
 C -0.08413 -0.53049 1.53591
 C -0.08746 -0.52978 -1.53612
 F 0.86886 1.59342 1.44219
 F 0.91900 1.58757 -1.44134
 H -0.86714 -1.15507 1.13026
 H -0.87010 -1.15284 -1.11805
 H 0.85587 -1.07880 1.53622
 H 0.85256 -1.07965 -1.54914
 H -0.33995 -0.28060 2.55560
 H -0.35572 -0.27820 -2.55572
13
bifur_IRC_Cartesians_noMW_output/new_data/bifur_traj1_Cartesians point 29
C 0.04441 0.75059 0.78989
 C 0.06245 0.74860 -0.78968
 C -0.99588 1.40856 0.00005
 C -0.08370 -0.53084 1.53495
 C -0.08788 -0.52991 -1.53518
 F 0.86135 1.59441 1.44474
 F 0.92378 1.58722 -1.44385
 H -0.86712 -1.15497 1.13019
 H -0.87075 -1.15217 -1.11503
 H 0.85613 -1.07884 1.53232
 H 0.85205 -1.07989 -1.54829
 H -0.33761 -0.28289 2.55513
 H -0.35723 -0.27987 -2.55525
13
bifur_IRC_Cartesians_noMW_output/new_data/bifur_traj1_Cartesians point 30
C 0.04289 0.75191 0.79055
 C 0.06408 0.74962 -0.79031
 C -0.99355 1.41101 0.00008
 C -0.08335 -0.53134 1.53327
 C -0.08830 -0.53022 -1.53352
 F 0.85470 1.59560 1.44759
 F 0.92830 1.58718 -1.44665
 H -0.86715 -1.15496 1.12890
 H -0.87139 -1.15164 -1.11105
 H 0.85645 -1.07890 1.52761
 H 0.85169 -1.08013 -1.54634
 H -0.33563 -0.28584 2.55415
 H -0.35875 -0.28227 -2.55427
13
bifur_IRC_Cartesians_noMW_output/new_data/bifur_traj1_Cartesians point 31
C 0.04149 0.75373 0.79098
 C 0.06558 0.75116 -0.79071
 C -0.99161 1.41488 0.00010
 C -0.08307 -0.53209 1.53043
 C -0.08874 -0.53079 -1.53069
 F 0.84893 1.59714 1.45100
 F 0.93277 1.58761 -1.45004
 H -0.86724 -1.15511 1.12569
 H -0.87204 -1.15130 -1.10538
 H 0.85690 -1.07901 1.52143
 H 0.85150 -1.08040 -1.54270
 H -0.33409 -0.28996 2.55235
 H -0.36041 -0.28588 -2.55247
13
bifur_IRC_Cartesians_noMW_output/new_data/bifur_traj1_Cartesians point 32
C 0.04025 0.75622 0.79110
 C 0.06691 0.75340 -0.79081
 C -0.99015 1.42058 0.00012
 C -0.08290 -0.53317 1.52609
 C -0.08919 -0.53170 -1.52636
 F 0.84425 1.59917 1.45515
 F 0.93722 1.58865 -1.45417
 H -0.86741 -1.15544 1.12004
 H -0.87271 -1.15121 -1.09753
 H 0.85752 -1.07917 1.51334
 H 0.85155 -1.08070 -1.53686
 H -0.33309 -0.29558 2.54949
 H -0.36226 -0.29104 -2.54960
13
bifur_IRC_Cartesians_noMW_output/new_data/bifur_traj1_Cartesians point 33
C 0.03920 0.75940 0.79090
 C 0.06804 0.75638 -0.79059
 C -0.98921 1.42826 0.00014
 C -0.08284 -0.53460 1.52015
 C -0.08967 -0.53299 -1.52041
 F 0.84086 1.60169 1.46009
 F 0.94153 1.59034 -1.45910
 H -0.86767 -1.15598 1.11173
 H -0.87340 -1.15138 -1.08737
 H 0.85830 -1.07939 1.50322
 H 0.85186 -1.08104 -1.52864
 H -0.33271 -0.30281 2.54550
 H -0.36429 -0.29788 -2.54560
13
bifur_IRC_Cartesians_noMW_output/new_data/bifur_traj1_Cartesians point 34
C 0.03920 0.75940 0.79090
 C 0.06804 0.75638 -0.79059
 C -0.98921 1.42826 0.00014
 C -0.08284 -0.53460 1.52015
 C -0.08967 -0.53299 -1.52041
 F 0.84086 1.60169 1.46009
 F 0.94153 1.59034 -1.45910
 H -0.86767 -1.15598 1.11173
 H -0.87340 -1.15138 -1.08737
 H 0.85830 -1.07939 1.50322
 H 0.85186 -1.08104 -1.52864
 H -0.33271 -0.30281 2.54550
 H -0.36429 -0.29788 -2.54561
13
bifur_IRC_Cartesians_noMW_output/new_data/bifur_traj1_Cartesians point 35
C 0.03770 0.76739 0.78978
 C 0.06967 0.76409 -0.78945
 C -0.98846 1.44822 0.00017
 C -0.08304 -0.53826 1.50451
 C -0.09063 -0.53645 -1.50477
 F 0.83752 1.60783 1.47186
 F 0.94925 1.59530 -1.47091
 H -0.86845 -1.15749 1.08880
 H -0.87478 -1.15236 -1.06177
 H 0.86021 -1.07997 1.47837
 H 0.85310 -1.08179 -1.50650
 H -0.33353 -0.32101 2.53488
 H -0.36855 -0.31551 -2.53497
13
bifur_IRC_Cartesians_noMW_output/new_data/bifur_traj1_Cartesians point 36
C 0.03715 0.77174 0.78911
 C 0.07029 0.76833 -0.78877
 C -0.98820 1.45916 0.00018
 C -0.08322 -0.54025 1.49592
 C -0.09109 -0.53836 -1.49617
 F 0.83674 1.61110 1.47822
 F 0.95261 1.59814 -1.47729
 H -0.86892 -1.15830 1.07598
 H -0.87548 -1.15297 -1.04795
 H 0.86121 -1.08030 1.46502
 H 0.85386 -1.08218 -1.49416
 H -0.33432 -0.33090 2.52904
 H -0.37063 -0.32520 -2.52912
13
bifur_IRC_Cartesians_noMW_output/new_data/bifur_traj1_Cartesians point 37
C 0.03658 0.77601 0.78851
 C 0.07093 0.77250 -0.78817
 C -0.98777 1.46987 0.00019
 C -0.08338 -0.54220 1.48752
 C -0.09155 -0.54023 -1.48777
 F 0.83576 1.61430 1.48456
 F 0.95591 1.60090 -1.48366
 H -0.86938 -1.15907 1.06348
 H -0.87618 -1.15353 -1.03441
 H 0.86218 -1.08063 1.45187
 H 0.85457 -1.08256 -1.48206
 H -0.33501 -0.34064 2.52334
 H -0.37265 -0.33471 -2.52342
13
bifur_IRC_Cartesians_noMW_output/new_data/bifur_traj1_Cartesians point 38
C 0.03584 0.78009 0.78807
 C 0.07176 0.77645 -0.78771
 C -0.98703 1.47999 0.00021
 C -0.08348 -0.54405 1.47964
 C -0.09203 -0.54197 -1.47988
 F 0.83388 1.61739 1.49075
 F 0.95957 1.60340 -1.48987
 H -0.86981 -1.15976 1.05190
 H -0.87692 -1.15396 -1.02149
 H 0.86311 -1.08094 1.43921
 H 0.85517 -1.08295 -1.47075
 H -0.33535 -0.34995 2.51801
 H -0.37471 -0.34373 -2.51808
13
bifur_IRC_Cartesians_noMW_output/new_data/bifur_traj1_Cartesians point 39
C 0.03473 0.78391 0.78790
 C 0.07296 0.78005 -0.78753
 C -0.98570 1.48920 0.00023
 C -0.08344 -0.54576 1.47253
 C -0.09256 -0.54352 -1.47278
 F 0.83021 1.62035 1.49680
 F 0.96409 1.60548 -1.49592
 H -0.87018 -1.16035 1.04185
 H -0.87773 -1.15416 -1.00946
 H 0.86400 -1.08122 1.42717
 H 0.85555 -1.08336 -1.46073
 H -0.33501 -0.35863 2.51326
 H -0.37693 -0.35200 -2.51331
13
bifur_IRC_Cartesians_noMW_output/new_data/bifur_traj1_Cartesians point 40
C 0.03298 0.78730 0.78828
 C 0.07486 0.78309 -0.78788
 C -0.98315 1.49683 0.00026
 C -0.08317 -0.54719 1.46679
 C -0.09319 -0.54473 -1.46706
 F 0.82323 1.62306 1.50272
 F 0.97004 1.60679 -1.50182
 H -0.87044 -1.16070 1.03446
 H -0.87870 -1.15390 -0.99897
 H 0.86478 -1.08145 1.41614
 H 0.85554 -1.08378 -1.45289
 H -0.33341 -0.36630 2.50952
 H -0.37937 -0.35902 -2.50957
13
bifur_IRC_Cartesians_noMW_output/new_data/bifur_traj1_Cartesians point 41
C 0.03028 0.78958 0.78982
 C 0.07779 0.78483 -0.78936
 C -0.97807 1.50080 0.00030
 C -0.08251 -0.54800 1.46422
 C -0.09390 -0.54519 -1.46450
 F 0.81076 1.62502 1.50815
 F 0.97751 1.60657 -1.50718
 H -0.87054 -1.16048 1.03277
 H -0.87990 -1.15275 -0.99248
 H 0.86524 -1.08158 1.40801
 H 0.85476 -1.08423 -1.44969
 H -0.32961 -0.37142 2.50812
 H -0.38181 -0.36315 -2.50817
13
bifur_IRC_Cartesians_noMW_output/new_data/bifur_traj1_Cartesians point 42
C 0.02717 0.78996 0.79255
 C 0.08119 0.78457 -0.79204
 C -0.97070 1.49923 0.00034
 C -0.08152 -0.54780 1.46626
 C -0.09452 -0.54459 -1.46658
 F 0.79464 1.62549 1.51187
 F 0.98442 1.60451 -1.51080
 H -0.87049 -1.15951 1.03856
 H -0.88110 -1.15072 -0.99274
 H 0.86512 -1.08159 1.40552
 H 0.85321 -1.08460 -1.45291
 H -0.32401 -0.37219 2.51004
 H -0.38341 -0.36277 -2.51007
13
bifur_IRC_Cartesians_noMW_output/new_data/bifur_traj1_Cartesians point 43
C 0.02430 0.78912 0.79573
 C 0.08437 0.78313 -0.79516
 C -0.96271 1.49445 0.00038
 C -0.08049 -0.54699 1.47092
 C -0.09498 -0.54342 -1.47126
 F 0.77852 1.62493 1.51415
 F 0.98974 1.60161 -1.51299
 H -0.87037 -1.15817 1.04819
 H -0.88215 -1.14837 -0.99721
 H 0.86462 -1.08152 1.40687
 H 0.85138 -1.08488 -1.45958
 H -0.31806 -0.37019 2.51378
 H -0.38418 -0.35970 -2.51380
13
bifur_IRC_Cartesians_noMW_output/new_data/bifur_traj1_Cartesians point 44
C 0.02173 0.78777 0.79900
 C 0.08723 0.78124 -0.79839
 C -0.95469 1.48841 0.00042
 C -0.07950 -0.54595 1.47655
 C -0.09533 -0.54204 -1.47693
 F 0.76332 1.62391 1.51574
 F 0.99379 1.59848 -1.51448
 H -0.87024 -1.15668 1.05907
 H -0.88308 -1.14599 -1.00348
 H 0.86395 -1.08143 1.40993
 H 0.84951 -1.08510 -1.46742
 H -0.31228 -0.36703 2.51819
 H -0.38442 -0.35558 -2.51821
13
bifur_IRC_Cartesians_noMW_output/new_data/bifur_traj1_Cartesians point 45
C 0.02173 0.78777 0.79900
 C 0.08723 0.78124 -0.79839
 C -0.95469 1.48841 0.00042
 C -0.07950 -0.54595 1.47655
 C -0.09533 -0.54204 -1.47693
 F 0.76332 1.62391 1.51574
 F 0.99379 1.59848 -1.51448
 H -0.87024 -1.15668 1.05907
 H -0.88308 -1.14599 -1.00348
 H 0.86395 -1.08143 1.40993
 H 0.84951 -1.08510 -1.46742
 H -0.31228 -0.36703 2.51819
 H -0.38442 -0.35559 -2.51821
13
bifur_IRC_Cartesians_noMW_output/new_data/bifur_traj1_Cartesians point 46
C 0.01780 0.78469 0.80512
 C 0.09169 0.77734 -0.80443
 C -0.93989 1.47601 0.00047
 C -0.07783 -0.54375 1.48796
 C -0.09572 -0.53933 -1.48838
 F 0.73803 1.62135 1.51794
 F 0.99816 1.59266 -1.51655
 H -0.87012 -1.15371 1.08001
 H -0.88457 -1.14165 -1.01729
 H 0.86243 -1.08127 1.41780
 H 0.84614 -1.08541 -1.48264
 H -0.30235 -0.35993 2.52701
 H -0.38378 -0.34701 -2.52701
13
bifur_IRC_Cartesians_noMW_output/new_data/bifur_traj1_Cartesians point 47
C 0.01665 0.78326 0.80761
 C 0.09305 0.77566 -0.80690
 C -0.93393 1.47062 0.00049
 C -0.07725 -0.54276 1.49287
 C -0.09577 -0.53819 -1.49331
 F 0.72929 1.62004 1.51859
 F 0.99837 1.59037 -1.51716
 H -0.87013 -1.15242 1.08857
 H -0.88507 -1.13994 -1.02370
 H 0.86169 -1.08121 1.42181
 H 0.84484 -1.08550 -1.48887
 H -0.29877 -0.35664 2.53077
 H -0.38300 -0.34328 -2.53078
13
bifur_IRC_Cartesians_noMW_output/new_data/bifur_traj1_Cartesians point 48
C 0.01598 0.78192 0.80962
 C 0.09388 0.77417 -0.80890
 C -0.92920 1.46589 0.00050
 C -0.07684 -0.54188 1.49712
 C -0.09572 -0.53722 -1.49757
 F 0.72321 1.61877 1.51885
 F 0.99756 1.58853 -1.51740
 H -0.87017 -1.15132 1.09569
 H -0.88539 -1.13859 -1.02956
 H 0.86101 -1.08117 1.42574
 H 0.84383 -1.08554 -1.49411
 H -0.29614 -0.35359 2.53401
 H -0.38202 -0.33996 -2.53400
13
bifur_IRC_Cartesians_noMW_output/new_data/bifur_traj1_Cartesians point 49
C 0.01569 0.78064 0.81118
 C 0.09429 0.77282 -0.81045
 C -0.92562 1.46168 0.00051
 C -0.07656 -0.54109 1.50084
 C -0.09562 -0.53639 -1.50129
 F 0.71928 1.61755 1.51869
 F 0.99611 1.58704 -1.51722
 H -0.87020 -1.15040 1.10168
 H -0.88556 -1.13756 -1.03495
 H 0.86040 -1.08113 1.42964
 H 0.84306 -1.08554 -1.49863
 H -0.29431 -0.35068 2.53679
 H -0.38097 -0.33693 -2.53679
13
bifur_IRC_Cartesians_noMW_output/new_data/bifur_traj1_Cartesians point 50
C 0.01565 0.77939 0.81235
 C 0.09442 0.77156 -0.81162
 C -0.92308 1.45787 0.00051
 C -0.07638 -0.54037 1.50413
 C -0.09548 -0.53566 -1.50458
 F 0.71695 1.61639 1.51811
 F 0.99440 1.58581 -1.51664
 H -0.87022 -1.14967 1.10679
 H -0.88561 -1.13680 -1.03992
 H 0.85986 -1.08108 1.43351
 H 0.84248 -1.08550 -1.50265
 H -0.29307 -0.34785 2.53921
 H -0.37992 -0.33407 -2.53921
13
bifur_IRC_Cartesians_noMW_output/new_data/bifur_traj1_Cartesians point 51
C 0.01574 0.77819 0.81317
 C 0.09437 0.77037 -0.81244
 C -0.92143 1.45443 0.00050
 C -0.07626 -0.53973 1.50703
 C -0.09534 -0.53502 -1.50748
 F 0.71575 1.61532 1.51718
 F 0.99273 1.58479 -1.51570
 H -0.87020 -1.14911 1.11118
 H -0.88556 -1.13627 -1.04442
 H 0.85940 -1.08103 1.43726
 H 0.84205 -1.08544 -1.50629
 H -0.29227 -0.34513 2.54130
 H -0.37898 -0.33138 -2.54130
13
bifur_IRC_Cartesians_noMW_output/new_data/bifur_traj1_Cartesians point 52
C 0.01587 0.77707 0.81370
 C 0.09426 0.76927 -0.81297
 C -0.92055 1.45138 0.00050
 C -0.07619 -0.53916 1.50953
 C -0.09520 -0.53447 -1.50998
 F 0.71527 1.61438 1.51600
 F 0.99135 1.58394 -1.51452
 H -0.87015 -1.14871 1.11494
 H -0.88546 -1.13591 -1.04840
 H 0.85904 -1.08097 1.44077
 H 0.84174 -1.08537 -1.50957
 H -0.29178 -0.34259 2.54307
 H -0.37820 -0.32888 -2.54307
13
bifur_IRC_Cartesians_noMW_output/new_data/bifur_traj1_Cartesians point 53
C 0.01596 0.77605 0.81401
 C 0.09416 0.76826 -0.81328
 C -0.92020 1.44869 0.00050
 C -0.07612 -0.53866 1.51169
 C -0.09509 -0.53399 -1.51214
 F 0.71503 1.61357 1.51469
 F 0.99046 1.58320 -1.51320
 H -0.87006 -1.14844 1.11820
 H -0.88534 -1.13567 -1.05181
 H 0.85876 -1.08089 1.44392
 H 0.84151 -1.08529 -1.51257
 H -0.29143 -0.34025 2.54457
 H -0.37765 -0.32658 -2.54457
13
bifur_IRC_Cartesians_noMW_output/new_data/bifur_traj1_Cartesians point 54
C 0.01590 0.77510 0.81424
 C 0.09422 0.76730 -0.81351
 C -0.92004 1.44619 0.00050
 C -0.07603 -0.53822 1.51367
 C -0.09503 -0.53354 -1.51413
 F 0.71440 1.61289 1.51338
 F 0.99024 1.58247 -1.51188
 H -0.86994 -1.14824 1.12132
 H -0.88524 -1.13546 -1.05484
 H 0.85856 -1.08082 1.44676
 H 0.84127 -1.08521 -1.51551
 H -0.29098 -0.33807 2.54594
 H -0.37734 -0.32438 -2.54593
13
bifur_IRC_Cartesians_noMW_output/new_data/bifur_traj1_Cartesians point 55
C 0.01555 0.77411 0.81468
 C 0.09459 0.76623 -0.81395
 C -0.91934 1.44340 0.00050
 C -0.07585 -0.53773 1.51595
 C -0.09502 -0.53301 -1.51641
 F 0.71232 1.61222 1.51223
 F 0.99076 1.58151 -1.51071
 H -0.86979 -1.14798 1.12514
 H -0.88522 -1.13507 -1.05804
 H 0.85834 -1.08073 1.44956
 H 0.84089 -1.08517 -1.51896
 H -0.29003 -0.33580 2.54754
 H -0.37720 -0.32198 -2.54753
13
bifur_IRC_Cartesians_noMW_output/new_data/bifur_traj1_Cartesians point 56
C 0.01555 0.77411 0.81468
 C 0.09459 0.76623 -0.81395
 C -0.91935 1.44340 0.00050
 C -0.07585 -0.53773 1.51594
 C -0.09502 -0.53301 -1.51641
 F 0.71233 1.61222 1.51223
 F 0.99076 1.58151 -1.51071
 H -0.86979 -1.14798 1.12513
 H -0.88522 -1.13508 -1.05803
 H 0.85834 -1.08073 1.44956
 H 0.84089 -1.08517 -1.51896
 H -0.29003 -0.33581 2.54753
 H -0.37720 -0.32199 -2.54753
13
bifur_IRC_Cartesians_noMW_output/new_data/bifur_traj1_Cartesians point 57
C 0.01366 0.77160 0.81760
 C 0.09670 0.76332 -0.81683
 C -0.91279 1.43492 0.00053
 C -0.07498 -0.53622 1.52335
 C -0.09514 -0.53127 -1.52384
 F 0.70024 1.61031 1.51152
 F 0.99278 1.57804 -1.50992
 H -0.86955 -1.14648 1.13818
 H -0.88576 -1.13292 -1.06769
 H 0.85745 -1.08055 1.45642
 H 0.83912 -1.08522 -1.52933
 H -0.28507 -0.33002 2.55305
 H -0.37666 -0.31550 -2.55305
13
bifur_IRC_Cartesians_noMW_output/new_data/bifur_traj1_Cartesians point 58
C 0.01255 0.77035 0.81970
 C 0.09799 0.76184 -0.81891
 C -0.90779 1.43025 0.00054
 C -0.07446 -0.53538 1.52759
 C -0.09521 -0.53028 -1.52808
 F 0.69237 1.60922 1.51199
 F 0.99346 1.57602 -1.51035
 H -0.86952 -1.14541 1.14566
 H -0.88620 -1.13145 -1.07312
 H 0.85685 -1.08049 1.45982
 H 0.83799 -1.08530 -1.53485
 H -0.28188 -0.32716 2.55629
 H -0.37614 -0.31222 -2.55628
13
bifur_IRC_Cartesians_noMW_output/new_data/bifur_traj1_Cartesians point 59
C 0.01153 0.76932 0.82176
 C 0.09918 0.76059 -0.82095
 C -0.90279 1.42617 0.00056
 C -0.07397 -0.53464 1.53136
 C -0.09527 -0.52940 -1.53187
 F 0.68493 1.60827 1.51279
 F 0.99385 1.57421 -1.51111
 H -0.86955 -1.14436 1.15234
 H -0.88665 -1.13004 -1.07792
 H 0.85628 -1.08046 1.46263
 H 0.83693 -1.08539 -1.53959
 H -0.27888 -0.32480 2.55921
 H -0.37560 -0.30947 -2.55920
13
bifur_IRC_Cartesians_noMW_output/new_data/bifur_traj1_Cartesians point 60
C 0.01072 0.76865 0.82354
 C 0.10016 0.75975 -0.82272
 C -0.89837 1.42319 0.00057
 C -0.07358 -0.53409 1.53420
 C -0.09532 -0.52874 -1.53472
 F 0.67874 1.60756 1.51385
 F 0.99398 1.57281 -1.51215
 H -0.86962 -1.14346 1.15741
 H -0.88706 -1.12885 -1.08147
 H 0.85580 -1.08045 1.46445
 H 0.83606 -1.08549 -1.54298
 H -0.27641 -0.32326 2.56146
 H -0.37510 -0.30762 -2.56144
13
bifur_IRC_Cartesians_noMW_output/new_data/bifur_traj1_Cartesians point 61
C 0.01022 0.76850 0.82483
 C 0.10078 0.75949 -0.82399
 C -0.89500 1.42187 0.00058
 C -0.07334 -0.53383 1.53562
 C -0.09536 -0.52841 -1.53614
 F 0.67457 1.60724 1.51520
 F 0.99379 1.57206 -1.51349
 H -0.86974 -1.14283 1.16001
 H -0.88740 -1.12803 -1.08311
 H 0.85549 -1.08049 1.46482
 H 0.83550 -1.08558 -1.54434
 H -0.27479 -0.32292 2.56266
 H -0.37473 -0.30707 -2.56264
13
bifur_IRC_Cartesians_noMW_output/new_data/bifur_traj1_Cartesians point 62
C 0.01010 0.76898 0.82552
 C 0.10099 0.75994 -0.82469
 C -0.89289 1.42256 0.00058
 C -0.07329 -0.53393 1.53531
 C -0.09538 -0.52849 -1.53583
 F 0.67283 1.60739 1.51690
 F 0.99320 1.57210 -1.51520
 H -0.86993 -1.14250 1.15962
 H -0.88765 -1.12765 -1.08245
 H 0.85538 -1.08057 1.46345
 H 0.83532 -1.08568 -1.54324
 H -0.27419 -0.32402 2.56259
 H -0.37449 -0.30811 -2.56257
13
bifur_IRC_Cartesians_noMW_output/new_data/bifur_traj1_Cartesians point 63
C 0.01036 0.77012 0.82566
 C 0.10078 0.76113 -0.82483
 C -0.89196 1.42534 0.00058
 C -0.07341 -0.53440 1.53323
 C -0.09539 -0.52898 -1.53374
 F 0.67346 1.60803 1.51904
 F 0.99219 1.57292 -1.51737
 H -0.87020 -1.14248 1.15617
 H -0.88783 -1.12770 -1.07939
 H 0.85547 -1.08071 1.46022
 H 0.83551 -1.08579 -1.53960
 H -0.27460 -0.32666 2.56124
 H -0.37438 -0.31083 -2.56121
13
bifur_IRC_Cartesians_noMW_output/new_data/bifur_traj1_Cartesians point 64
C 0.01092 0.77189 0.82532
 C 0.10024 0.76302 -0.82450
 C -0.89197 1.43004 0.00058
 C -0.07369 -0.53521 1.52953
 C -0.09539 -0.52985 -1.53003
 F 0.67604 1.60912 1.52168
 F 0.99086 1.57446 -1.52006
 H -0.87055 -1.14272 1.14997
 H -0.88796 -1.12812 -1.07413
 H 0.85573 -1.08089 1.45521
 H 0.83602 -1.08590 -1.53361
 H -0.27585 -0.33074 2.55871
 H -0.37440 -0.31510 -2.55868
13
bifur_IRC_Cartesians_noMW_output/new_data/bifur_traj1_Cartesians point 65
C 0.01166 0.77420 0.82463
 C 0.09950 0.76549 -0.82383
 C -0.89267 1.43633 0.00057
 C -0.07407 -0.53630 1.52451
 C -0.09541 -0.53103 -1.52499
 F 0.67991 1.61062 1.52479
 F 0.98949 1.57655 -1.52322
 H -0.87095 -1.14317 1.14156
 H -0.88808 -1.12881 -1.06697
 H 0.85615 -1.08111 1.44865
 H 0.83678 -1.08604 -1.52574
 H -0.27770 -0.33605 2.55523
 H -0.37460 -0.32067 -2.55520
13
bifur_IRC_Cartesians_noMW_output/new_data/bifur_traj1_Cartesians point 66
C 0.01241 0.77695 0.82369
 C 0.09873 0.76840 -0.82290
 C -0.89383 1.44384 0.00056
 C -0.07450 -0.53762 1.51847
 C -0.09546 -0.53244 -1.51894
 F 0.68429 1.61248 1.52832
 F 0.98848 1.57901 -1.52680
 H -0.87138 -1.14379 1.13157
 H -0.88821 -1.12967 -1.05827
 H 0.85671 -1.08136 1.44077
 H 0.83768 -1.08620 -1.51651
 H -0.27985 -0.34236 2.55103
 H -0.37506 -0.32724 -2.55099
13
bifur_IRC_Cartesians_noMW_output/new_data/bifur_traj1_Cartesians point 67
C 0.01241 0.77695 0.82369
 C 0.09873 0.76840 -0.82290
 C -0.89383 1.44384 0.00056
 C -0.07450 -0.53762 1.51847
 C -0.09546 -0.53244 -1.51894
 F 0.68429 1.61248 1.52832
 F 0.98848 1.57901 -1.52680
 H -0.87138 -1.14379 1.13157
 H -0.88821 -1.12967 -1.05827
 H 0.85671 -1.08136 1.44077
 H 0.83768 -1.08620 -1.51651
 H -0.27985 -0.34236 2.55103
 H -0.37506 -0.32724 -2.55099
13
bifur_IRC_Cartesians_noMW_output/new_data/bifur_traj1_Cartesians point 68
C 0.01327 0.78335 0.82154
 C 0.09785 0.77499 -0.82078
 C -0.89647 1.46111 0.00056
 C -0.07528 -0.54071 1.50457
 C -0.09581 -0.53561 -1.50502
 F 0.69122 1.61709 1.53644
 F 0.98925 1.58433 -1.53502
 H -0.87220 -1.14535 1.10935
 H -0.88869 -1.13150 -1.03752
 H 0.85819 -1.08189 1.42187
 H 0.83955 -1.08661 -1.49605
 H -0.28382 -0.35701 2.54136
 H -0.37708 -0.34218 -2.54131
13
bifur_IRC_Cartesians_noMW_output/new_data/bifur_traj1_Cartesians point 69
C 0.01299 0.78673 0.82072
 C 0.09816 0.77833 -0.81995
 C -0.89707 1.46986 0.00057
 C -0.07548 -0.54231 1.49762
 C -0.09615 -0.53717 -1.49806
 F 0.69169 1.61967 1.54102
 F 0.99181 1.58671 -1.53963
 H -0.87253 -1.14612 1.09884
 H -0.88914 -1.13217 -1.02649
 H 0.85904 -1.08214 1.41150
 H 0.84027 -1.08689 -1.48619
 H -0.28483 -0.36471 2.53657
 H -0.37875 -0.34978 -2.53652
13
bifur_IRC_Cartesians_noMW_output/new_data/bifur_traj1_Cartesians point 70
C 0.01193 0.78980 0.82056
 C 0.09929 0.78119 -0.81977
 C -0.89609 1.47722 0.00059
 C -0.07541 -0.54368 1.49192
 C -0.09662 -0.53840 -1.49236
 F 0.68820 1.62211 1.54581
 F 0.99608 1.58830 -1.54441
 H -0.87278 -1.14663 1.09092
 H -0.88982 -1.13232 -1.01670
 H 0.85979 -1.08235 1.40173
 H 0.84055 -1.08722 -1.47834
 H -0.28439 -0.37168 2.53275
 H -0.38073 -0.35635 -2.53269
13
bifur_IRC_Cartesians_noMW_output/new_data/bifur_traj1_Cartesians point 71
C 0.01010 0.79190 0.82143
 C 0.10127 0.78292 -0.82061
 C -0.89284 1.48138 0.00061
 C -0.07501 -0.54449 1.48900
 C -0.09715 -0.53897 -1.48946
 F 0.68007 1.62385 1.55020
 F 1.00143 1.58858 -1.54876
 H -0.87291 -1.14663 1.08795
 H -0.89069 -1.13168 -1.01050
 H 0.86024 -1.08248 1.39456
 H 0.84016 -1.08756 -1.47450
 H -0.28206 -0.37641 2.53099
 H -0.38262 -0.36041 -2.53092
13
bifur_IRC_Cartesians_noMW_output/new_data/bifur_traj1_Cartesians point 72
C 0.00789 0.79289 0.82311
 C 0.10369 0.78346 -0.82225
 C -0.88795 1.48220 0.00065
 C -0.07438 -0.54470 1.48889
 C -0.09765 -0.53890 -1.48937
 F 0.66908 1.62474 1.55372
 F 1.00681 1.58768 -1.55222
 H -0.87294 -1.14614 1.08965
 H -0.89161 -1.13043 -1.00826
 H 0.86034 -1.08253 1.39060
 H 0.83925 -1.08787 -1.47459
 H -0.27843 -0.37860 2.53126
 H -0.38410 -0.36179 -2.53119
13
bifur_IRC_Cartesians_noMW_output/new_data/bifur_traj1_Cartesians point 73
C 0.00562 0.79320 0.82519
 C 0.10618 0.78330 -0.82429
 C -0.88233 1.48108 0.00068
 C -0.07365 -0.54455 1.49039
 C -0.09810 -0.53846 -1.49089
 F 0.65715 1.62508 1.55660
 F 1.01175 1.58617 -1.55503
 H -0.87292 -1.14539 1.09389
 H -0.89251 -1.12890 -1.00844
 H 0.86024 -1.08255 1.38869
 H 0.83810 -1.08815 -1.47686
 H -0.27428 -0.37924 2.53268
 H -0.38523 -0.36158 -2.53260
13
bifur_IRC_Cartesians_noMW_output/new_data/bifur_traj1_Cartesians point 74
C 0.00350 0.79323 0.82734
 C 0.10853 0.78289 -0.82640
 C -0.87664 1.47926 0.00071
 C -0.07295 -0.54427 1.49245
 C -0.09850 -0.53791 -1.49297
 F 0.64560 1.62516 1.55912
 F 1.01603 1.58452 -1.55749
 H -0.87290 -1.14456 1.09887
 H -0.89336 -1.12733 -1.00962
 H 0.86003 -1.08254 1.38773
 H 0.83691 -1.08840 -1.47982
 H -0.27017 -0.37924 2.53449
 H -0.38608 -0.36080 -2.53440
13
bifur_IRC_Cartesians_noMW_output/new_data/bifur_traj1_Cartesians point 75
C 0.00174 0.79323 0.82928
 C 0.11049 0.78253 -0.82831
 C -0.87150 1.47760 0.00074
 C -0.07234 -0.54401 1.49433
 C -0.09881 -0.53741 -1.49487
 F 0.63574 1.62516 1.56139
 F 1.01933 1.58308 -1.55970
 H -0.87291 -1.14378 1.10326
 H -0.89409 -1.12593 -1.01085
 H 0.85981 -1.08255 1.38701
 H 0.83587 -1.08862 -1.48237
 H -0.26664 -0.37920 2.53613
 H -0.38667 -0.36010 -2.53604
13
bifur_IRC_Cartesians_noMW_output/new_data/bifur_traj1_Cartesians point 76
C 0.00044 0.79332 0.83081
 C 0.11194 0.78235 -0.82981
 C -0.86742 1.47652 0.00076
 C -0.07190 -0.54383 1.49563
 C -0.09904 -0.53707 -1.49618
 F 0.62828 1.62519 1.56332
 F 1.02162 1.58205 -1.56160
 H -0.87295 -1.14316 1.10636
 H -0.89466 -1.12486 -1.01161
 H 0.85963 -1.08257 1.38625
 H 0.83509 -1.08879 -1.48402
 H -0.26398 -0.37937 2.53730
 H -0.38705 -0.35978 -2.53721
13
bifur_IRC_Cartesians_noMW_output/new_data/bifur_traj1_Cartesians point 77
C -0.00047 0.79349 0.83188
 C 0.11297 0.78233 -0.83086
 C -0.86451 1.47603 0.00077
 C -0.07159 -0.54376 1.49633
 C -0.09922 -0.53687 -1.49689
 F 0.62305 1.62529 1.56486
 F 1.02326 1.58140 -1.56312
 H -0.87300 -1.14274 1.10822
 H -0.89508 -1.12412 -1.01181
 H 0.85952 -1.08259 1.38538
 H 0.83455 -1.08893 -1.48486
 H -0.26213 -0.37974 2.53798
 H -0.38736 -0.35980 -2.53788
13
bifur_IRC_Cartesians_noMW_output/new_data/bifur_traj1_Cartesians point 78
C -0.00047 0.79349 0.83188
 C 0.11297 0.78233 -0.83087
 C -0.86451 1.47603 0.00077
 C -0.07159 -0.54376 1.49633
 C -0.09922 -0.53687 -1.49689
 F 0.62305 1.62529 1.56486
 F 1.02326 1.58140 -1.56312
 H -0.87300 -1.14274 1.10822
 H -0.89508 -1.12411 -1.01181
 H 0.85952 -1.08259 1.38539
 H 0.83455 -1.08893 -1.48486
 H -0.26213 -0.37973 2.53799
 H -0.38736 -0.35980 -2.53789
13
bifur_IRC_Cartesians_noMW_output/new_data/bifur_traj1_Cartesians point 79
C -0.00174 0.79408 0.83282
 C 0.11436 0.78267 -0.83178
 C -0.86177 1.47659 0.00079
 C -0.07123 -0.54389 1.49620
 C -0.09951 -0.53685 -1.49677
 F 0.61678 1.62583 1.56689
 F 1.02641 1.58091 -1.56511
 H -0.87301 -1.14248 1.10908
 H -0.89561 -1.12342 -1.01041
 H 0.85960 -1.08263 1.38302
 H 0.83404 -1.08911 -1.48483
 H -0.26007 -0.38106 2.53809
 H -0.38824 -0.36065 -2.53798
13
bifur_IRC_Cartesians_noMW_output/new_data/bifur_traj1_Cartesians point 80
C -0.00234 0.79460 0.83278
 C 0.11497 0.78307 -0.83173
 C -0.86165 1.47775 0.00080
 C -0.07112 -0.54414 1.49529
 C -0.09969 -0.53702 -1.49587
 F 0.61471 1.62639 1.56763
 F 1.02864 1.58099 -1.56583
 H -0.87296 -1.14264 1.10820
 H -0.89580 -1.12338 -1.00850
 H 0.85982 -1.08263 1.38111
 H 0.83400 -1.08918 -1.48399
 H -0.25953 -0.38222 2.53748
 H -0.38905 -0.36160 -2.53737
13
bifur_IRC_Cartesians_noMW_output/new_data/bifur_traj1_Cartesians point 81
C -0.00305 0.79536 0.83246
 C 0.11566 0.78369 -0.83140
 C -0.86220 1.47964 0.00081
 C -0.07101 -0.54453 1.49373
 C -0.09993 -0.53732 -1.49432
 F 0.61283 1.62722 1.56837
 F 1.03169 1.58128 -1.56654
 H -0.87287 -1.14299 1.10639
 H -0.89598 -1.12350 -1.00550
 H 0.86018 -1.08264 1.37840
 H 0.83405 -1.08927 -1.48249
 H -0.25915 -0.38391 2.53638
 H -0.39022 -0.36304 -2.53627
13
bifur_IRC_Cartesians_noMW_output/new_data/bifur_traj1_Cartesians point 82
C -0.00392 0.79639 0.83190
 C 0.11652 0.78455 -0.83083
 C -0.86325 1.48232 0.00082
 C -0.07090 -0.54507 1.49150
 C -0.10024 -0.53776 -1.49210
 F 0.61074 1.62835 1.56925
 F 1.03573 1.58174 -1.56739
 H -0.87275 -1.14351 1.10370
 H -0.89619 -1.12374 -1.00134
 H 0.86069 -1.08264 1.37472
 H 0.83419 -1.08937 -1.48034
 H -0.25882 -0.38621 2.53479
 H -0.39180 -0.36504 -2.53468
13
bifur_IRC_Cartesians_noMW_output/new_data/bifur_traj1_Cartesians point 83
C -0.00504 0.79768 0.83123
 C 0.11761 0.78562 -0.83014
 C -0.86450 1.48564 0.00083
 C -0.07074 -0.54576 1.48874
 C -0.10064 -0.53831 -1.48934
 F 0.60800 1.62978 1.57036
 F 1.04084 1.58230 -1.56847
 H -0.87259 -1.14417 1.10039
 H -0.89647 -1.12403 -0.99615
 H 0.86133 -1.08265 1.37012
 H 0.83434 -1.08950 -1.47768
 H -0.25835 -0.38909 2.53281
 H -0.39380 -0.36753 -2.53271
13
bifur_IRC_Cartesians_noMW_output/new_data/bifur_traj1_Cartesians point 84
C -0.00649 0.79914 0.83063
 C 0.11905 0.78679 -0.82951
 C -0.86552 1.48925 0.00085
 C -0.07051 -0.54651 1.48576
 C -0.10112 -0.53889 -1.48638
 F 0.60399 1.63141 1.57180
 F 1.04703 1.58280 -1.56986
 H -0.87240 -1.14485 1.09704
 H -0.89684 -1.12423 -0.99034
 H 0.86205 -1.08265 1.36483
 H 0.83442 -1.08966 -1.47493
 H -0.25751 -0.39233 2.53072
 H -0.39614 -0.37027 -2.53062
13
bifur_IRC_Cartesians_noMW_output/new_data/bifur_traj1_Cartesians point 85
C -0.00835 0.80061 0.83037
 C 0.12092 0.78789 -0.82921
 C -0.86563 1.49256 0.00088
 C -0.07016 -0.54722 1.48313
 C -0.10167 -0.53937 -1.48377
 F 0.59789 1.63307 1.57363
 F 1.05412 1.58301 -1.57163
 H -0.87219 -1.14541 1.09456
 H -0.89736 -1.12418 -0.98470
 H 0.86274 -1.08265 1.35935
 H 0.83430 -1.08987 -1.47272
 H -0.25593 -0.39558 2.52892
 H -0.39869 -0.37286 -2.52882
13
bifur_IRC_Cartesians_noMW_output/new_data/bifur_traj1_Cartesians point 86
C -0.01060 0.80185 0.83076
 C 0.12326 0.78868 -0.82956
 C -0.86412 1.49483 0.00091
 C -0.06963 -0.54774 1.48150
 C -0.10228 -0.53961 -1.48216
 F 0.58917 1.63452 1.57589
 F 1.06165 1.58269 -1.57381
 H -0.87200 -1.14566 1.09396
 H -0.89805 -1.12368 -0.98019
 H 0.86329 -1.08264 1.35438
 H 0.83384 -1.09013 -1.47178
 H -0.25334 -0.39833 2.52792
 H -0.40119 -0.37480 -2.52781
13
bifur_IRC_Cartesians_noMW_output/new_data/bifur_traj1_Cartesians point 87
C -0.01308 0.80275 0.83186
 C 0.12588 0.78908 -0.83061
 C -0.86088 1.49573 0.00094
 C -0.06897 -0.54800 1.48113
 C -0.10288 -0.53957 -1.48182
 F 0.57832 1.63561 1.57844
 F 1.06887 1.58179 -1.57628
 H -0.87183 -1.14553 1.09551
 H -0.89888 -1.12271 -0.97740
 H 0.86361 -1.08263 1.35044
 H 0.83304 -1.09041 -1.47232
 H -0.24985 -0.40028 2.52790
 H -0.40336 -0.37585 -2.52779
13
bifur_IRC_Cartesians_noMW_output/new_data/bifur_traj1_Cartesians point 88
C -0.01558 0.80334 0.83344
 C 0.12856 0.78916 -0.83215
 C -0.85647 1.49555 0.00098
 C -0.06825 -0.54806 1.48175
 C -0.10343 -0.53930 -1.48247
 F 0.56651 1.63636 1.58110
 F 1.07538 1.58053 -1.57887
 H -0.87171 -1.14511 1.09859
 H -0.89977 -1.12144 -0.97608
 H 0.86375 -1.08262 1.34750
 H 0.83203 -1.09069 -1.47392
 H -0.24589 -0.40153 2.52864
 H -0.40514 -0.37618 -2.52852
13
bifur_IRC_Cartesians_noMW_output/new_data/bifur_traj1_Cartesians point 89
C -0.01558 0.80334 0.83344
 C 0.12856 0.78916 -0.83215
 C -0.85647 1.49555 0.00098
 C -0.06825 -0.54806 1.48175
 C -0.10343 -0.53931 -1.48247
 F 0.56651 1.63636 1.58110
 F 1.07538 1.58053 -1.57887
 H -0.87171 -1.14511 1.09859
 H -0.89977 -1.12144 -0.97607
 H 0.86375 -1.08262 1.34750
 H 0.83203 -1.09069 -1.47392
 H -0.24589 -0.40153 2.52863
 H -0.40514 -0.37618 -2.52852
13
bifur_IRC_Cartesians_noMW_output/new_data/bifur_traj1_Cartesians point 90
C -0.02001 0.80401 0.83691
 C 0.13337 0.78892 -0.83554
 C -0.84705 1.49390 0.00104
 C -0.06689 -0.54789 1.48408
 C -0.10434 -0.53858 -1.48484
 F 0.54433 1.63723 1.58606
 F 1.08590 1.57782 -1.58368
 H -0.87157 -1.14398 1.10595
 H -0.90141 -1.11879 -0.97558
 H 0.86372 -1.08261 1.34350
 H 0.82998 -1.09120 -1.47803
 H -0.23828 -0.40290 2.53089
 H -0.40775 -0.37593 -2.53077
13
bifur_IRC_Cartesians_noMW_output/new_data/bifur_traj1_Cartesians point 91
C -0.02162 0.80429 0.83823
 C 0.13512 0.78887 -0.83682
 C -0.84347 1.49337 0.00107
 C -0.06639 -0.54784 1.48490
 C -0.10468 -0.53832 -1.48567
 F 0.53615 1.63756 1.58800
 F 1.08966 1.57684 -1.58557
 H -0.87153 -1.14354 1.10858
 H -0.90203 -1.11779 -0.97533
 H 0.86371 -1.08261 1.34193
 H 0.82922 -1.09139 -1.47942
 H -0.23547 -0.40350 2.53170
 H -0.40868 -0.37593 -2.53157
13
bifur_IRC_Cartesians_noMW_output/new_data/bifur_traj1_Cartesians point 92
C -0.02266 0.80472 0.83897
 C 0.13625 0.78908 -0.83755
 C -0.84132 1.49368 0.00108
 C -0.06610 -0.54793 1.48488
 C -0.10492 -0.53827 -1.48567
 F 0.53108 1.63797 1.58952
 F 1.09226 1.57641 -1.58707
 H -0.87153 -1.14334 1.10943
 H -0.90244 -1.11723 -0.97434
 H 0.86376 -1.08263 1.34018
 H 0.82880 -1.09153 -1.47957
 H -0.23379 -0.40443 2.53184
 H -0.40941 -0.37649 -2.53171
13
bifur_IRC_Cartesians_noMW_output/new_data/bifur_traj1_Cartesians point 93
C -0.02308 0.80545 0.83906
 C 0.13671 0.78973 -0.83762
 C -0.84076 1.49533 0.00109
 C -0.06603 -0.54824 1.48365
 C -0.10506 -0.53853 -1.48444
 F 0.52942 1.63857 1.59080
 F 1.09369 1.57667 -1.58834
 H -0.87158 -1.14342 1.10788
 H -0.90266 -1.11717 -0.97205
 H 0.86394 -1.08268 1.33777
 H 0.82879 -1.09163 -1.47792
 H -0.23340 -0.40609 2.53104
 H -0.40998 -0.37799 -2.53091
13
bifur_IRC_Cartesians_noMW_output/new_data/bifur_traj1_Cartesians point 94
C -0.02291 0.80664 0.83846
 C 0.13651 0.79096 -0.83704
 C -0.84178 1.49866 0.00109
 C -0.06619 -0.54885 1.48091
 C -0.10513 -0.53916 -1.48169
 F 0.53112 1.63948 1.59206
 F 1.09408 1.57773 -1.58962
 H -0.87169 -1.14381 1.10349
 H -0.90271 -1.11762 -0.96798
 H 0.86427 -1.08277 1.33423
 H 0.82920 -1.09169 -1.47405
 H -0.23430 -0.40881 2.52910
 H -0.41047 -0.38077 -2.52896
13
bifur_IRC_Cartesians_noMW_output/new_data/bifur_traj1_Cartesians point 95
C -0.02223 0.80838 0.83725
 C 0.13576 0.79285 -0.83583
 C -0.84417 1.50388 0.00108
 C -0.06657 -0.54978 1.47653
 C -0.10515 -0.54017 -1.47730
 F 0.53575 1.64077 1.59352
 F 1.09368 1.57959 -1.59111
 H -0.87188 -1.14451 1.09616
 H -0.90262 -1.11855 -0.96185
 H 0.86477 -1.08290 1.32923
 H 0.83002 -1.09174 -1.46780
 H -0.23639 -0.41281 2.52594
 H -0.41098 -0.38502 -2.52581
13
bifur_IRC_Cartesians_noMW_output/new_data/bifur_traj1_Cartesians point 96
C -0.02120 0.81068 0.83556
 C 0.13463 0.79537 -0.83417
 C -0.84755 1.51084 0.00107
 C -0.06710 -0.55101 1.47068
 C -0.10515 -0.54153 -1.47144
 F 0.54252 1.64246 1.59535
 F 1.09278 1.58213 -1.59300
 H -0.87215 -1.14546 1.08623
 H -0.90247 -1.11985 -0.95376
 H 0.86543 -1.08308 1.32272
 H 0.83116 -1.09179 -1.45938
 H -0.23936 -0.41809 2.52171
 H -0.41155 -0.39067 -2.52158
13
bifur_IRC_Cartesians_noMW_output/new_data/bifur_traj1_Cartesians point 97
C -0.01999 0.81342 0.83364
 C 0.13330 0.79837 -0.83227
 C -0.85134 1.51909 0.00105
 C -0.06773 -0.55248 1.46377
 C -0.10515 -0.54314 -1.46450
 F 0.55036 1.64446 1.59765
 F 1.09164 1.58512 -1.59537
 H -0.87248 -1.14654 1.07451
 H -0.90231 -1.12134 -0.94420
 H 0.86620 -1.08329 1.31495
 H 0.83249 -1.09186 -1.44937
 H -0.24281 -0.42439 2.51673
 H -0.41218 -0.39741 -2.51659
13
bifur_IRC_Cartesians_noMW_output/new_data/bifur_traj1_Cartesians point 98
C -0.01874 0.81645 0.83175
 C 0.13195 0.80167 -0.83041
 C -0.85488 1.52803 0.00104
 C -0.06838 -0.55406 1.45634
 C -0.10516 -0.54488 -1.45706
 F 0.55826 1.64662 1.60050
 F 1.09031 1.58831 -1.59829
 H -0.87287 -1.14762 1.06197
 H -0.90220 -1.12284 -0.93386
 H 0.86698 -1.08354 1.30635
 H 0.83386 -1.09196 -1.43847
 H -0.24633 -0.43135 2.51141
 H -0.41281 -0.40483 -2.51127
13
bifur_IRC_Cartesians_noMW_output/new_data/bifur_traj1_Cartesians point 99
C -0.01754 0.81959 0.83020
 C 0.13069 0.80506 -0.82888
 C -0.85748 1.53700 0.00102
 C -0.06900 -0.55563 1.44899
 C -0.10517 -0.54659 -1.44968
 F 0.56536 1.64877 1.60395
 F 1.08869 1.59143 -1.60182
 H -0.87334 -1.14853 1.04957
 H -0.90219 -1.12416 -0.92355
 H 0.86770 -1.08382 1.29746
 H 0.83512 -1.09209 -1.42740
 H -0.24955 -0.43856 2.50621
 H -0.41329 -0.41247 -2.50607
13
bifur_IRC_Cartesians_noMW_output/new_data/bifur_traj1_Cartesians point 100
C -0.01754 0.81959 0.83020
 C 0.13069 0.80506 -0.82888
 C -0.85748 1.53700 0.00102
 C -0.06900 -0.55563 1.44899
 C -0.10517 -0.54659 -1.44968
 F 0.56536 1.64877 1.60395
 F 1.08869 1.59143 -1.60182
 H -0.87334 -1.14853 1.04957
 H -0.90219 -1.12416 -0.92355
 H 0.86770 -1.08382 1.29745
 H 0.83512 -1.09209 -1.42740
 H -0.24955 -0.43856 2.50621
 H -0.41329 -0.41247 -2.50607
13
bifur_IRC_Cartesians_noMW_output/new_data/bifur_traj1_Cartesians point 101
C -0.01548 0.82521 0.82923
 C 0.12870 0.81111 -0.82796
 C -0.85723 1.55190 0.00101
 C -0.06994 -0.55818 1.43730
 C -0.10511 -0.54937 -1.43795
 F 0.57434 1.65212 1.61251
 F 1.08334 1.59640 -1.61052
 H -0.87452 -1.14919 1.02971
 H -0.90258 -1.12547 -0.90712
 H 0.86845 -1.08443 1.28176
 H 0.83677 -1.09246 -1.40812
 H -0.25376 -0.45152 2.49824
 H -0.41300 -0.42613 -2.49809
13
bifur_IRC_Cartesians_noMW_output/new_data/bifur_traj1_Cartesians point 102
C -0.01455 0.82721 0.83008
 C 0.12792 0.81329 -0.82882
 C -0.85391 1.55647 0.00100
 C -0.07022 -0.55890 1.43408
 C -0.10497 -0.55018 -1.43472
 F 0.57598 1.65289 1.61713
 F 1.07896 1.59786 -1.61522
 H -0.87521 -1.14875 1.02392
 H -0.90294 -1.12529 -0.90277
 H 0.86831 -1.08473 1.27650
 H 0.83702 -1.09266 -1.40135
 H -0.25452 -0.45616 2.49627
 H -0.41186 -0.43106 -2.49611
13
bifur_IRC_Cartesians_noMW_output/new_data/bifur_traj1_Cartesians point 103
C -0.01351 0.82869 0.83156
 C 0.12707 0.81497 -0.83033
 C -0.84912 1.55939 0.00099
 C -0.07046 -0.55929 1.43234
 C -0.10473 -0.55067 -1.43295
 F 0.57685 1.65309 1.62173
 F 1.07313 1.59882 -1.61990
 H -0.87598 -1.14789 1.02029
 H -0.90333 -1.12474 -0.90075
 H 0.86788 -1.08504 1.27297
 H 0.83701 -1.09284 -1.39613
 H -0.25479 -0.45963 2.49541
 H -0.41002 -0.43486 -2.49524
13
bifur_IRC_Cartesians_noMW_output/new_data/bifur_traj1_Cartesians point 104
C -0.01217 0.82988 0.83341
 C 0.12595 0.81643 -0.83221
 C -0.84346 1.56146 0.00098
 C -0.07072 -0.55949 1.43136
 C -0.10439 -0.55102 -1.43195
 F 0.57810 1.65289 1.62639
 F 1.06567 1.59962 -1.62465
 H -0.87683 -1.14676 1.01759
 H -0.90370 -1.12400 -0.90013
 H 0.86723 -1.08536 1.27050
 H 0.83691 -1.09302 -1.39149
 H -0.25505 -0.46249 2.49513
 H -0.40755 -0.43814 -2.49494
13
bifur_IRC_Cartesians_noMW_output/new_data/bifur_traj1_Cartesians point 105
C -0.01043 0.83102 0.83543
 C 0.12445 0.81790 -0.83426
 C -0.83735 1.56337 0.00096
 C -0.07107 -0.55964 1.43056
 C -0.10393 -0.55135 -1.43112
 F 0.58044 1.65248 1.63122
 F 1.05655 1.60050 -1.62960
 H -0.87780 -1.14547 1.01482
 H -0.90402 -1.12324 -0.90010
 H 0.86644 -1.08571 1.26846
 H 0.83683 -1.09318 -1.38658
 H -0.25561 -0.46523 2.49500
 H -0.40451 -0.44145 -2.49480
13
bifur_IRC_Cartesians_noMW_output/new_data/bifur_traj1_Cartesians point 106
C -0.00829 0.83224 0.83751
 C 0.12256 0.81954 -0.83638
 C -0.83101 1.56555 0.00094
 C -0.07152 -0.55981 1.42959
 C -0.10338 -0.55175 -1.43011
 F 0.58407 1.65198 1.63635
 F 1.04593 1.60159 -1.63485
 H -0.87887 -1.14410 1.01143
 H -0.90431 -1.12251 -0.90013
 H 0.86556 -1.08610 1.26643
 H 0.83684 -1.09333 -1.38098
 H -0.25659 -0.46819 2.49476
 H -0.40101 -0.44510 -2.49455
13
bifur_IRC_Cartesians_noMW_output/new_data/bifur_traj1_Cartesians point 107
C -0.00584 0.83361 0.83961
 C 0.12037 0.82140 -0.83853
 C -0.82450 1.56815 0.00092
 C -0.07205 -0.56004 1.42829
 C -0.10277 -0.55224 -1.42877
 F 0.58875 1.65146 1.64181
 F 1.03418 1.60292 -1.64046
 H -0.88004 -1.14267 1.00729
 H -0.90456 -1.12183 -0.89993
 H 0.86463 -1.08653 1.26412
 H 0.83694 -1.09348 -1.37458
 H -0.25792 -0.47151 2.49432
 H -0.39718 -0.44923 -2.49410
13
bifur_IRC_Cartesians_noMW_output/new_data/bifur_traj1_Cartesians point 108
C -0.00321 0.83518 0.84174
 C 0.11800 0.82348 -0.84071
 C -0.81782 1.57125 0.00089
 C -0.07264 -0.56034 1.42663
 C -0.10212 -0.55283 -1.42707
 F 0.59402 1.65100 1.64766
 F 1.02176 1.60445 -1.64647
 H -0.88129 -1.14121 1.00241
 H -0.90483 -1.12118 -0.89929
 H 0.86368 -1.08699 1.26136
 H 0.83710 -1.09364 -1.36739
 H -0.25947 -0.47529 2.49364
 H -0.39318 -0.45388 -2.49340
13
bifur_IRC_Cartesians_noMW_output/new_data/bifur_traj1_Cartesians point 109
C -0.00055 0.83699 0.84390
 C 0.11560 0.82581 -0.84293
 C -0.81093 1.57494 0.00087
 C -0.07325 -0.56074 1.42453
 C -0.10148 -0.55353 -1.42492
 F 0.59934 1.65069 1.65398
 F 1.00918 1.60615 -1.65294
 H -0.88259 -1.13975 0.99682
 H -0.90514 -1.12054 -0.89799
 H 0.86276 -1.08748 1.25788
 H 0.83730 -1.09383 -1.35945
 H -0.26108 -0.47963 2.49267
 H -0.38917 -0.45909 -2.49241
13
bifur_IRC_Cartesians_noMW_output/new_data/bifur_traj1_Cartesians point 110
C 0.00201 0.83911 0.84610
 C 0.11333 0.82844 -0.84518
 C -0.80380 1.57936 0.00084
 C -0.07385 -0.56127 1.42188
 C -0.10088 -0.55434 -1.42222
 F 0.60422 1.65061 1.66085
 F 0.99697 1.60800 -1.65998
 H -0.88392 -1.13831 0.99047
 H -0.90553 -1.11989 -0.89575
 H 0.86190 -1.08799 1.25342
 H 0.83751 -1.09406 -1.35071
 H -0.26262 -0.48468 2.49135
 H -0.38533 -0.46499 -2.49107
13
bifur_IRC_Cartesians_noMW_output/new_data/bifur_traj1_Cartesians point 111
C 0.00201 0.83911 0.84610
 C 0.11333 0.82844 -0.84518
 C -0.80380 1.57936 0.00084
 C -0.07385 -0.56127 1.42188
 C -0.10088 -0.55434 -1.42223
 F 0.60422 1.65061 1.66085
 F 0.99697 1.60800 -1.65998
 H -0.88392 -1.13831 0.99047
 H -0.90553 -1.11989 -0.89575
 H 0.86190 -1.08799 1.25342
 H 0.83751 -1.09406 -1.35071
 H -0.26262 -0.48468 2.49135
 H -0.38533 -0.46499 -2.49107
13
bifur_IRC_Cartesians_noMW_output/new_data/bifur_traj1_Cartesians point 112
C 0.00630 0.84451 0.85055
 C 0.10966 0.83468 -0.84972
 C -0.78889 1.59076 0.00080
 C -0.07490 -0.56284 1.41462
 C -0.09997 -0.55635 -1.41489
 F 0.61091 1.65147 1.67647
 F 0.97550 1.61205 -1.67590
 H -0.88662 -1.13563 0.97547
 H -0.90666 -1.11849 -0.88748
 H 0.86051 -1.08907 1.24060
 H 0.83789 -1.09466 -1.33084
 H -0.26493 -0.49737 2.48741
 H -0.37880 -0.47906 -2.48710
13
bifur_IRC_Cartesians_noMW_output/new_data/bifur_traj1_Cartesians point 113
C 0.00788 0.84772 0.85281
 C 0.10841 0.83820 -0.85202
 C -0.78111 1.59757 0.00079
 C -0.07531 -0.56385 1.41016
 C -0.09967 -0.55752 -1.41039
 F 0.61217 1.65242 1.68511
 F 0.96676 1.61415 -1.68468
 H -0.88794 -1.13441 0.96715
 H -0.90742 -1.11771 -0.88156
 H 0.86000 -1.08963 1.23233
 H 0.83802 -1.09503 -1.32005
 H -0.26552 -0.50487 2.48490
 H -0.37624 -0.48704 -2.48456
13
bifur_IRC_Cartesians_noMW_output/new_data/bifur_traj1_Cartesians point 114
C 0.00909 0.85114 0.85518
 C 0.10753 0.84186 -0.85441
 C -0.77298 1.60472 0.00079
 C -0.07564 -0.56495 1.40545
 C -0.09948 -0.55872 -1.40565
 F 0.61195 1.65359 1.69417
 F 0.95916 1.61618 -1.69386
 H -0.88924 -1.13320 0.95878
 H -0.90831 -1.11683 -0.87495
 H 0.85957 -1.09018 1.22326
 H 0.83806 -1.09546 -1.30911
 H -0.26567 -0.51282 2.48225
 H -0.37406 -0.49534 -2.48189
13
bifur_IRC_Cartesians_noMW_output/new_data/bifur_traj1_Cartesians point 115
C 0.01003 0.85463 0.85777
 C 0.10697 0.84552 -0.85703
 C -0.76422 1.61183 0.00079
 C -0.07588 -0.56604 1.40086
 C -0.09934 -0.55988 -1.40103
 F 0.61033 1.65484 1.70360
 F 0.95222 1.61806 -1.70340
 H -0.89054 -1.13192 0.95081
 H -0.90930 -1.11578 -0.86824
 H 0.85914 -1.09074 1.21386
 H 0.83797 -1.09591 -1.29836
 H -0.26533 -0.52092 2.47971
 H -0.37204 -0.50369 -2.47934
13
bifur_IRC_Cartesians_noMW_output/new_data/bifur_traj1_Cartesians point 116
C 0.01080 0.85806 0.86073
 C 0.10660 0.84910 -0.86000
 C -0.75454 1.61854 0.00079
 C -0.07605 -0.56705 1.39668
 C -0.09922 -0.56095 -1.39683
 F 0.60746 1.65599 1.71337
 F 0.94531 1.61971 -1.71329
 H -0.89186 -1.13046 0.94362
 H -0.91039 -1.11449 -0.86202
 H 0.85863 -1.09131 1.20460
 H 0.83772 -1.09640 -1.28806
 H -0.26452 -0.52888 2.47753
 H -0.36994 -0.51184 -2.47713
13
bifur_IRC_Cartesians_noMW_output/new_data/bifur_traj1_Cartesians point 117
C 0.01156 0.86133 0.86412
 C 0.10628 0.85251 -0.86341
 C -0.74374 1.62458 0.00079
 C -0.07616 -0.56794 1.39315
 C -0.09907 -0.56187 -1.39327
 F 0.60370 1.65692 1.72346
 F 0.93778 1.62111 -1.72349
 H -0.89324 -1.12876 0.93745
 H -0.91155 -1.11295 -0.85673
 H 0.85796 -1.09189 1.19585
 H 0.83730 -1.09690 -1.27833
 H -0.26330 -0.53651 2.47586
 H -0.36752 -0.51964 -2.47544
13
bifur_IRC_Cartesians_noMW_output/new_data/bifur_traj1_Cartesians point 118
C 0.01246 0.86444 0.86789
 C 0.10586 0.85578 -0.86721
 C -0.73197 1.62998 0.00079
 C -0.07628 -0.56868 1.39024
 C -0.09885 -0.56268 -1.39032
 F 0.59975 1.65756 1.73379
 F 0.92913 1.62233 -1.73394
 H -0.89470 -1.12680 0.93208
 H -0.91274 -1.11119 -0.85249
 H 0.85712 -1.09248 1.18777
 H 0.83676 -1.09740 -1.26904
 H -0.26190 -0.54375 2.47468
 H -0.36463 -0.52710 -2.47424
13
bifur_IRC_Cartesians_noMW_output/new_data/bifur_traj1_Cartesians point 119
C 0.01368 0.86742 0.87186
 C 0.10513 0.85899 -0.87120
 C -0.71974 1.63506 0.00079
 C -0.07645 -0.56934 1.38764
 C -0.09853 -0.56343 -1.38769
 F 0.59656 1.65798 1.74421
 F 0.91907 1.62356 -1.74450
 H -0.89625 -1.12469 0.92694
 H -0.91389 -1.10938 -0.84898
 H 0.85614 -1.09310 1.18024
 H 0.83621 -1.09789 -1.25978
 H -0.26068 -0.55075 2.47375
 H -0.36124 -0.53443 -2.47328
13
bifur_IRC_Cartesians_noMW_output/new_data/bifur_traj1_Cartesians point 120
C 0.01529 0.87035 0.87572
 C 0.10400 0.86222 -0.87510
 C -0.70776 1.64014 0.00078
 C -0.07672 -0.56998 1.38501
 C -0.09813 -0.56422 -1.38502
 F 0.59492 1.65825 1.75447
 F 0.90776 1.62495 -1.75491
 H -0.89785 -1.12255 0.92141
 H -0.91495 -1.10768 -0.84576
 H 0.85509 -1.09373 1.17312
 H 0.83578 -1.09835 -1.25021
 H -0.25996 -0.55763 2.47278
 H -0.35747 -0.54177 -2.47228
13
bifur_IRC_Cartesians_noMW_output/new_data/bifur_traj1_Cartesians point 121
C 0.01723 0.87321 0.87928
 C 0.10251 0.86546 -0.87870
 C -0.69664 1.64535 0.00077
 C -0.07710 -0.57063 1.38218
 C -0.09765 -0.56506 -1.38215
 F 0.59505 1.65846 1.76428
 F 0.89573 1.62656 -1.76487
 H -0.89945 -1.12053 0.91530
 H -0.91587 -1.10620 -0.84256
 H 0.85406 -1.09436 1.16631
 H 0.83552 -1.09876 -1.24035
 H -0.25986 -0.56438 2.47161
 H -0.35354 -0.54911 -2.47109
13
bifur_IRC_Cartesians_noMW_output/new_data/bifur_traj1_Cartesians point 122
C 0.01723 0.87322 0.87928
 C 0.10251 0.86546 -0.87870
 C -0.69664 1.64535 0.00077
 C -0.07710 -0.57063 1.38218
 C -0.09765 -0.56506 -1.38215
 F 0.59505 1.65846 1.76428
 F 0.89573 1.62656 -1.76487
 H -0.89945 -1.12053 0.91530
 H -0.91587 -1.10620 -0.84256
 H 0.85406 -1.09436 1.16631
 H 0.83552 -1.09876 -1.24035
 H -0.25986 -0.56438 2.47161
 H -0.35354 -0.54911 -2.47109
13
bifur_IRC_Cartesians_noMW_output/new_data/bifur_traj1_Cartesians point 123
C 0.02155 0.87875 0.88532
 C 0.09897 0.87184 -0.88483
 C -0.67737 1.65609 0.00073
 C -0.07805 -0.57202 1.37595
 C -0.09665 -0.56688 -1.37583
 F 0.59887 1.65894 1.78222
 F 0.87175 1.63020 -1.78314
 H -0.90249 -1.11699 0.90181
 H -0.91736 -1.10392 -0.83573
 H 0.85221 -1.09556 1.15336
 H 0.83542 -1.09948 -1.22042
 H -0.26096 -0.57744 2.46867
 H -0.34590 -0.56352 -2.46811
13
bifur_IRC_Cartesians_noMW_output/new_data/bifur_traj1_Cartesians point 124
C 0.02365 0.88150 0.88791
 C 0.09721 0.87500 -0.88746
 C -0.66891 1.66167 0.00072
 C -0.07854 -0.57277 1.37253
 C -0.09618 -0.56785 -1.37237
 F 0.60139 1.65931 1.79057
 F 0.86063 1.63212 -1.79165
 H -0.90391 -1.11547 0.89467
 H -0.91802 -1.10302 -0.83185
 H 0.85142 -1.09612 1.14684
 H 0.83549 -1.09982 -1.21048
 H -0.26179 -0.58390 2.46691
 H -0.34244 -0.57065 -2.46633
13
bifur_IRC_Cartesians_noMW_output/new_data/bifur_traj1_Cartesians point 125
C 0.02554 0.88430 0.89027
 C 0.09565 0.87817 -0.88987
 C -0.66103 1.66748 0.00070
 C -0.07899 -0.57359 1.36886
 C -0.09578 -0.56885 -1.36866
 F 0.60355 1.65985 1.79871
 F 0.85060 1.63406 -1.79993
 H -0.90525 -1.11410 0.88732
 H -0.91868 -1.10220 -0.82742
 H 0.85076 -1.09667 1.13999
 H 0.83559 -1.10015 -1.20057
 H -0.26256 -0.59048 2.46495
 H -0.33938 -0.57782 -2.46435
13
bifur_IRC_Cartesians_noMW_output/new_data/bifur_traj1_Cartesians point 126
C 0.02708 0.88720 0.89246
 C 0.09441 0.88137 -0.89209
 C -0.65363 1.67356 0.00069
 C -0.07939 -0.57447 1.36493
 C -0.09548 -0.56989 -1.36469
 F 0.60487 1.66062 1.80671
 F 0.84206 1.63596 -1.80806
 H -0.90650 -1.11290 0.87985
 H -0.91938 -1.10144 -0.82231
 H 0.85023 -1.09718 1.13263
 H 0.83569 -1.10049 -1.19073
 H -0.26313 -0.59725 2.46277
 H -0.33684 -0.58507 -2.46215
13
bifur_IRC_Cartesians_noMW_output/new_data/bifur_traj1_Cartesians point 127
C 0.02819 0.89018 0.89450
 C 0.09360 0.88456 -0.89415
 C -0.64661 1.67981 0.00069
 C -0.07968 -0.57543 1.36081
 C -0.09530 -0.57095 -1.36055
 F 0.60489 1.66163 1.81457
 F 0.83531 1.63776 -1.81603
 H -0.90764 -1.11185 0.87249
 H -0.92013 -1.10069 -0.81656
 H 0.84985 -1.09767 1.12476
 H 0.83574 -1.10086 -1.18115
 H -0.26332 -0.60417 2.46044
 H -0.33490 -0.59232 -2.45981
13
bifur_IRC_Cartesians_noMW_output/new_data/bifur_traj1_Cartesians point 128
C 0.02880 0.89315 0.89646
 C 0.09328 0.88765 -0.89612
 C -0.63983 1.68600 0.00069
 C -0.07986 -0.57640 1.35671
 C -0.09524 -0.57196 -1.35643
 F 0.60331 1.66283 1.82226
 F 0.83045 1.63936 -1.82381
 H -0.90865 -1.11093 0.86558
 H -0.92096 -1.09991 -0.81043
 H 0.84960 -1.09812 1.11658
 H 0.83570 -1.10124 -1.17213
 H -0.26303 -0.61107 2.45811
 H -0.33356 -0.59937 -2.45746
13
bifur_IRC_Cartesians_noMW_output/new_data/bifur_traj1_Cartesians point 129
C 0.02893 0.89602 0.89844
 C 0.09344 0.89054 -0.89811
 C -0.63308 1.69179 0.00069
 C -0.07991 -0.57734 1.35291
 C -0.09529 -0.57288 -1.35261
 F 0.60000 1.66411 1.82971
 F 0.82723 1.64066 -1.83132
 H -0.90955 -1.11006 0.85954
 H -0.92185 -1.09903 -0.80437
 H 0.84943 -1.09853 1.10845
 H 0.83553 -1.10164 -1.16399
 H -0.26216 -0.61769 2.45598
 H -0.33271 -0.60598 -2.45532
13
bifur_IRC_Cartesians_noMW_output/new_data/bifur_traj1_Cartesians point 130
C 0.02866 0.89868 0.90056
 C 0.09401 0.89314 -0.90023
 C -0.62607 1.69688 0.00071
 C -0.07983 -0.57816 1.34970
 C -0.09542 -0.57364 -1.34939
 F 0.59499 1.66534 1.83693
 F 0.82522 1.64160 -1.83859
 H -0.91035 -1.10916 0.85477
 H -0.92282 -1.09798 -0.79886
 H 0.84926 -1.09890 1.10073
 H 0.83518 -1.10204 -1.15700
 H -0.26068 -0.62381 2.45427
 H -0.33215 -0.61194 -2.45359
13
bifur_IRC_Cartesians_noMW_output/new_data/bifur_traj1_Cartesians point 131
C 0.02807 0.90104 0.90298
 C 0.09491 0.89537 -0.90264
 C -0.61844 1.70098 0.00072
 C -0.07963 -0.57883 1.34733
 C -0.09558 -0.57420 -1.34701
 F 0.58835 1.66639 1.84398
 F 0.82384 1.64210 -1.84568
 H -0.91110 -1.10813 0.85155
 H -0.92385 -1.09669 -0.79437
 H 0.84902 -1.09923 1.09376
 H 0.83463 -1.10246 -1.15131
 H -0.25856 -0.62925 2.45318
 H -0.33167 -0.61711 -2.45249
13
bifur_IRC_Cartesians_noMW_output/new_data/bifur_traj1_Cartesians point 132
C 0.02729 0.90305 0.90583
 C 0.09605 0.89721 -0.90548
 C -0.60981 1.70389 0.00074
 C -0.07933 -0.57927 1.34601
 C -0.09575 -0.57452 -1.34569
 F 0.58018 1.66714 1.85099
 F 0.82249 1.64214 -1.85271
 H -0.91184 -1.10686 0.85012
 H -0.92495 -1.09509 -0.79130
 H 0.84864 -1.09956 1.08779
 H 0.83383 -1.10288 -1.14700
 H -0.25579 -0.63388 2.45288
 H -0.33102 -0.62139 -2.45217
13
bifur_IRC_Cartesians_noMW_output/new_data/bifur_traj1_Cartesians point 133
C 0.02729 0.90305 0.90583
 C 0.09605 0.89721 -0.90548
 C -0.60981 1.70389 0.00074
 C -0.07933 -0.57927 1.34601
 C -0.09575 -0.57452 -1.34569
 F 0.58018 1.66714 1.85099
 F 0.82249 1.64214 -1.85271
 H -0.91184 -1.10686 0.85012
 H -0.92495 -1.09509 -0.79130
 H 0.84864 -1.09956 1.08779
 H 0.83383 -1.10288 -1.14700
 H -0.25579 -0.63388 2.45288
 H -0.33102 -0.62139 -2.45217
13
bifur_IRC_Cartesians_noMW_output/new_data/bifur_traj1_Cartesians point 134
C 0.02562 0.90584 0.91327
 C 0.09856 0.89962 -0.91290
 C -0.58846 1.70554 0.00078
 C -0.07848 -0.57936 1.34711
 C -0.09592 -0.57432 -1.34679
 F 0.56025 1.66734 1.86516
 F 0.81739 1.64078 -1.86693
 H -0.91342 -1.10329 0.85314
 H -0.92733 -1.09081 -0.79074
 H 0.84717 -1.10018 1.07977
 H 0.83145 -1.10372 -1.14261
 H -0.24850 -0.64034 2.45511
 H -0.32835 -0.62710 -2.45437
13
bifur_IRC_Cartesians_noMW_output/new_data/bifur_traj1_Cartesians point 135
C 0.02506 0.90661 0.91778
 C 0.09960 0.90026 -0.91740
 C -0.57593 1.70443 0.00080
 C -0.07802 -0.57901 1.34940
 C -0.09585 -0.57386 -1.34908
 F 0.54980 1.66671 1.87229
 F 0.81260 1.63956 -1.87409
 H -0.91433 -1.10097 0.85709
 H -0.92853 -1.08823 -0.79333
 H 0.84605 -1.10051 1.07787
 H 0.82998 -1.10412 -1.14209
 H -0.24441 -0.64220 2.45755
 H -0.32602 -0.62866 -2.45678
13
bifur_IRC_Cartesians_noMW_output/new_data/bifur_traj1_Cartesians point 136
C 0.02491 0.90712 0.92255
 C 0.10025 0.90071 -0.92217
 C -0.56282 1.70257 0.00081
 C -0.07763 -0.57849 1.35235
 C -0.09566 -0.57329 -1.35201
 F 0.54033 1.66568 1.87935
 F 0.80595 1.63827 -1.88122
 H -0.91534 -1.09843 0.86169
 H -0.92968 -1.08554 -0.79725
 H 0.84471 -1.10085 1.07707
 H 0.82848 -1.10450 -1.14197
 H -0.24052 -0.64346 2.46046
 H -0.32299 -0.62978 -2.45968
13
bifur_IRC_Cartesians_noMW_output/new_data/bifur_traj1_Cartesians point 137
C 0.02530 0.90752 0.92732
 C 0.10035 0.90117 -0.92696
 C -0.54970 1.70060 0.00081
 C -0.07737 -0.57792 1.35539
 C -0.09532 -0.57272 -1.35504
 F 0.53274 1.66441 1.88635
 F 0.79737 1.63715 -1.88829
 H -0.91644 -1.09579 0.86599
 H -0.93071 -1.08294 -0.80177
 H 0.84325 -1.10122 1.07689
 H 0.82708 -1.10484 -1.14151
 H -0.23720 -0.64452 2.46345
 H -0.31935 -0.63088 -2.46264
13
bifur_IRC_Cartesians_noMW_output/new_data/bifur_traj1_Cartesians point 138
C 0.02628 0.90797 0.93194
 C 0.09986 0.90179 -0.93160
 C -0.53694 1.69898 0.00081
 C -0.07728 -0.57739 1.35812
 C -0.09486 -0.57226 -1.35774
 F 0.52752 1.66302 1.89332
 F 0.78694 1.63638 -1.89535
 H -0.91764 -1.09315 0.86929
 H -0.93162 -1.08053 -0.80631
 H 0.84172 -1.10163 1.07688
 H 0.82588 -1.10515 -1.14018
 H -0.23468 -0.64572 2.46618
 H -0.31519 -0.63232 -2.46536
13
bifur_IRC_Cartesians_noMW_output/new_data/bifur_traj1_Cartesians point 139
C 0.02782 0.90856 0.93637
 C 0.09878 0.90266 -0.93606
 C -0.52459 1.69794 0.00080
 C -0.07735 -0.57693 1.36035
 C -0.09428 -0.57194 -1.35993
 F 0.52464 1.66159 1.90035
 F 0.77481 1.63601 -1.90251
 H -0.91895 -1.09053 0.87134
 H -0.93240 -1.07832 -0.81058
 H 0.84015 -1.10207 1.07677
 H 0.82489 -1.10543 -1.13774
 H -0.23297 -0.64725 2.46855
 H -0.31056 -0.63430 -2.46771
13
bifur_IRC_Cartesians_noMW_output/new_data/bifur_traj1_Cartesians point 140
C 0.02985 0.90929 0.94069
 C 0.09721 0.90378 -0.94043
 C -0.51243 1.69746 0.00078
 C -0.07756 -0.57654 1.36212
 C -0.09360 -0.57176 -1.36167
 F 0.52368 1.66013 1.90757
 F 0.76114 1.63600 -1.90988
 H -0.92037 -1.08790 0.87227
 H -0.93311 -1.07627 -0.81455
 H 0.83854 -1.10255 1.07649
 H 0.82408 -1.10569 -1.13427
 H -0.23192 -0.64914 2.47060
 H -0.30552 -0.63681 -2.46973
13
bifur_IRC_Cartesians_noMW_output/new_data/bifur_traj1_Cartesians point 141
C 0.03225 0.91015 0.94501
 C 0.09528 0.90510 -0.94479
 C -0.50020 1.69738 0.00076
 C -0.07787 -0.57620 1.36359
 C -0.09284 -0.57166 -1.36309
 F 0.52404 1.65864 1.91506
 F 0.74618 1.63625 -1.91753
 H -0.92189 -1.08523 0.87240
 H -0.93377 -1.07429 -0.81836
 H 0.83687 -1.10307 1.07604
 H 0.82337 -1.10595 -1.12999
 H -0.23131 -0.65134 2.47244
 H -0.30010 -0.63977 -2.47154
13
bifur_IRC_Cartesians_noMW_output/new_data/bifur_traj1_Cartesians point 142
C 0.03486 0.91110 0.94940
 C 0.09313 0.90654 -0.94924
 C -0.48771 1.69751 0.00074
 C -0.07823 -0.57589 1.36493
 C -0.09203 -0.57161 -1.36439
 F 0.52502 1.65710 1.92282
 F 0.73032 1.63662 -1.92546
 H -0.92348 -1.08249 0.87214
 H -0.93442 -1.07232 -0.82214
 H 0.83514 -1.10361 1.07549
 H 0.82270 -1.10620 -1.12522
 H -0.23091 -0.65375 2.47421
 H -0.29440 -0.64299 -2.47329
13
bifur_IRC_Cartesians_noMW_output/new_data/bifur_traj1_Cartesians point 143
C 0.03753 0.91206 0.95392
 C 0.09095 0.90802 -0.95381
 C -0.47486 1.69762 0.00072
 C -0.07860 -0.57556 1.36631
 C -0.09120 -0.57156 -1.36573
 F 0.52593 1.65553 1.93080
 F 0.71412 1.63698 -1.93362
 H -0.92511 -1.07967 0.87193
 H -0.93509 -1.07028 -0.82602
 H 0.83337 -1.10417 1.07492
 H 0.82200 -1.10647 -1.12036
 H -0.23046 -0.65621 2.47603
 H -0.28857 -0.64630 -2.47509
13
bifur_IRC_Cartesians_noMW_output/new_data/bifur_traj1_Cartesians point 144
C 0.03753 0.91206 0.95392
 C 0.09095 0.90802 -0.95381
 C -0.47486 1.69762 0.00072
 C -0.07860 -0.57556 1.36631
 C -0.09120 -0.57156 -1.36573
 F 0.52593 1.65553 1.93080
 F 0.71412 1.63698 -1.93362
 H -0.92511 -1.07967 0.87193
 H -0.93509 -1.07028 -0.82602
 H 0.83337 -1.10417 1.07492
 H 0.82200 -1.10647 -1.12036
 H -0.23046 -0.65621 2.47603
 H -0.28857 -0.64630 -2.47509
13
bifur_IRC_Cartesians_noMW_output/new_data/bifur_traj1_Cartesians point 145
C 0.04229 0.91385 0.96340
 C 0.08720 0.91071 -0.96339
 C -0.44808 1.69708 0.00068
 C -0.07916 -0.57478 1.36981
 C -0.08964 -0.57126 -1.36914
 F 0.52495 1.65235 1.94700
 F 0.68301 1.63723 -1.95015
 H -0.92832 -1.07387 0.87308
 H -0.93661 -1.06585 -0.83439
 H 0.82980 -1.10526 1.07394
 H 0.82031 -1.10705 -1.11184
 H -0.22855 -0.66079 2.48025
 H -0.27720 -0.65235 -2.47927
13
bifur_IRC_Cartesians_noMW_output/new_data/bifur_traj1_Cartesians point 146
C 0.04414 0.91458 0.96834
 C 0.08587 0.91178 -0.96836
 C -0.43427 1.69614 0.00067
 C -0.07927 -0.57430 1.37213
 C -0.08897 -0.57095 -1.37142
 F 0.52221 1.65076 1.95499
 F 0.66902 1.63693 -1.95828
 H -0.92982 -1.07094 0.87499
 H -0.93748 -1.06342 -0.83900
 H 0.82803 -1.10577 1.07368
 H 0.81925 -1.10736 -1.10875
 H -0.22681 -0.66267 2.48279
 H -0.27191 -0.65478 -2.48177
13
bifur_IRC_Cartesians_noMW_output/new_data/bifur_traj1_Cartesians point 147
C 0.04557 0.91513 0.97339
 C 0.08497 0.91259 -0.97345
 C -0.42025 1.69460 0.00066
 C -0.07926 -0.57373 1.37495
 C -0.08838 -0.57051 -1.37420
 F 0.51776 1.64916 1.96277
 F 0.65634 1.63629 -1.96619
 H -0.93122 -1.06799 0.87803
 H -0.93842 -1.06084 -0.84400
 H 0.82629 -1.10624 1.07371
 H 0.81803 -1.10769 -1.10670
 H -0.22446 -0.66414 2.48567
 H -0.26697 -0.65664 -2.48463
13
bifur_IRC_Cartesians_noMW_output/new_data/bifur_traj1_Cartesians point 148
C 0.04661 0.91548 0.97859
 C 0.08447 0.91311 -0.97867
 C -0.40598 1.69236 0.00065
 C -0.07913 -0.57306 1.37833
 C -0.08786 -0.56991 -1.37756
 F 0.51167 1.64751 1.97031
 F 0.64483 1.63528 -1.97384
 H -0.93254 -1.06501 0.88230
 H -0.93942 -1.05810 -0.84956
 H 0.82456 -1.10668 1.07415
 H 0.81664 -1.10802 -1.10577
 H -0.22153 -0.66510 2.48897
 H -0.26232 -0.65786 -2.48791
13
bifur_IRC_Cartesians_noMW_output/new_data/bifur_traj1_Cartesians point 149
C 0.04733 0.91557 0.98397
 C 0.08430 0.91332 -0.98407
 C -0.39135 1.68930 0.00066
 C -0.07888 -0.57225 1.38240
 C -0.08739 -0.56915 -1.38161
 F 0.50410 1.64574 1.97763
 F 0.63414 1.63391 -1.98125
 H -0.93378 -1.06196 0.88788
 H -0.94047 -1.05518 -0.85589
 H 0.82279 -1.10708 1.07519
 H 0.81508 -1.10836 -1.10600
 H -0.21803 -0.66548 2.49275
 H -0.25782 -0.65838 -2.49167
13
bifur_IRC_Cartesians_noMW_output/new_data/bifur_traj1_Cartesians point 150
C 0.04783 0.91538 0.98962
 C 0.08437 0.91320 -0.98973
 C -0.37615 1.68533 0.00066
 C -0.07854 -0.57129 1.38725
 C -0.08694 -0.56819 -1.38644
 F 0.49527 1.64378 1.98479
 F 0.62379 1.63216 -1.98848
 H -0.93498 -1.05878 0.89487
 H -0.94157 -1.05206 -0.86324
 H 0.82095 -1.10746 1.07699
 H 0.81333 -1.10869 -1.10739
 H -0.21401 -0.66520 2.49711
 H -0.25332 -0.65817 -2.49601
13
bifur_IRC_Cartesians_noMW_output/new_data/bifur_traj1_Cartesians point 151
C 0.04823 0.91488 0.99562
 C 0.08455 0.91275 -0.99575
 C -0.36015 1.68037 0.00067
 C -0.07813 -0.57014 1.39298
 C -0.08648 -0.56704 -1.39215
 F 0.48546 1.64154 1.99187
 F 0.61320 1.63005 -1.99565
 H -0.93618 -1.05539 0.90328
 H -0.94272 -1.04869 -0.87182
 H 0.81897 -1.10782 1.07969
 H 0.81140 -1.10903 -1.10987
 H -0.20955 -0.66423 2.50212
 H -0.24860 -0.65723 -2.50099
13
bifur_IRC_Cartesians_noMW_output/new_data/bifur_traj1_Cartesians point 152
C 0.04871 0.91410 1.00201
 C 0.08470 0.91203 -1.00215
 C -0.34324 1.67449 0.00067
 C -0.07769 -0.56881 1.39953
 C -0.08595 -0.56571 -1.39868
 F 0.47516 1.63898 1.99900
 F 0.60177 1.62766 -2.00286
 H -0.93743 -1.05176 0.91291
 H -0.94388 -1.04510 -0.88172
 H 0.81681 -1.10819 1.08334
 H 0.80933 -1.10937 -1.11320
 H -0.20480 -0.66263 2.50776
 H -0.24348 -0.65568 -2.50661
13
bifur_IRC_Cartesians_noMW_output/new_data/bifur_traj1_Cartesians point 153
C 0.04944 0.91314 1.00869
 C 0.08462 0.91117 -1.00884
 C -0.32562 1.66803 0.00067
 C -0.07728 -0.56735 1.40662
 C -0.08534 -0.56429 -1.40575
 F 0.46522 1.63612 2.00624
 F 0.58899 1.62517 -2.01019
 H -0.93876 -1.04791 0.92314
 H -0.94504 -1.04138 -0.89263
 H 0.81449 -1.10857 1.08773
 H 0.80718 -1.10969 -1.11686
 H -0.20007 -0.66063 2.51381
 H -0.23784 -0.65381 -2.51263
13
bifur_IRC_Cartesians_noMW_output/new_data/bifur_traj1_Cartesians point 154
C 0.05059 0.91218 1.01541
 C 0.08412 0.91040 -1.01559
 C -0.30784 1.66162 0.00067
 C -0.07698 -0.56587 1.41368
 C -0.08462 -0.56289 -1.41278
 F 0.45669 1.63311 2.01360
 F 0.57463 1.62285 -2.01766
 H -0.94019 -1.04397 0.93298
 H -0.94612 -1.03769 -0.90386
 H 0.81206 -1.10899 1.09240
 H 0.80512 -1.11000 -1.12004
 H -0.19576 -0.65864 2.51986
 H -0.23170 -0.65210 -2.51865
13
bifur_IRC_Cartesians_noMW_output/new_data/bifur_traj1_Cartesians point 155
C 0.05059 0.91218 1.01541
 C 0.08412 0.91040 -1.01559
 C -0.30784 1.66162 0.00067
 C -0.07698 -0.56587 1.41368
 C -0.08462 -0.56289 -1.41278
 F 0.45669 1.63311 2.01360
 F 0.57463 1.62285 -2.01766
 H -0.94019 -1.04397 0.93298
 H -0.94612 -1.03769 -0.90386
 H 0.81206 -1.10899 1.09239
 H 0.80512 -1.11000 -1.12004
 H -0.19576 -0.65864 2.51986
 H -0.23170 -0.65210 -2.51865
13
bifur_IRC_Cartesians_noMW_output/new_data/bifur_traj1_Cartesians point 156
C 0.05436 0.91083 1.02797
 C 0.08158 0.90974 -1.02824
 C -0.27432 1.65119 0.00064
 C -0.07684 -0.56328 1.42573
 C -0.08292 -0.56065 -1.42475
 F 0.44647 1.62726 2.02839
 F 0.54210 1.61956 -2.03274
 H -0.94328 -1.03639 0.94817
 H -0.94795 -1.03112 -0.92440
 H 0.80726 -1.10992 1.10067
 H 0.80172 -1.11054 -1.12271
 H -0.18964 -0.65607 2.53038
 H -0.21855 -0.65061 -2.52913
13
bifur_IRC_Cartesians_noMW_output/new_data/bifur_traj1_Cartesians point 157
C 0.05683 0.91052 1.03368
 C 0.07967 0.90989 -1.03399
 C -0.25889 1.64736 0.00062
 C -0.07699 -0.56222 1.43051
 C -0.08199 -0.55983 -1.42949
 F 0.44451 1.62455 2.03573
 F 0.52465 1.61861 -2.04024
 H -0.94489 -1.03285 0.95335
 H -0.94869 -1.02828 -0.93329
 H 0.80497 -1.11042 1.10399
 H 0.80040 -1.11077 -1.12215
 H -0.18777 -0.65562 2.53471
 H -0.21181 -0.65092 -2.53343
13
bifur_IRC_Cartesians_noMW_output/new_data/bifur_traj1_Cartesians point 158
C 0.05957 0.91039 1.03915
 C 0.07748 0.91027 -1.03952
 C -0.24401 1.64418 0.00060
 C -0.07723 -0.56127 1.43472
 C -0.08101 -0.55916 -1.43366
 F 0.44391 1.62194 2.04311
 F 0.50666 1.61797 -2.04779
 H -0.94654 -1.02941 0.95742
 H -0.94937 -1.02564 -0.94153
 H 0.80273 -1.11094 1.10689
 H 0.79924 -1.11100 -1.12070
 H -0.18642 -0.65559 2.53860
 H -0.20499 -0.65175 -2.53729
13
bifur_IRC_Cartesians_noMW_output/new_data/bifur_traj1_Cartesians point 159
C 0.06248 0.91039 1.04451
 C 0.07511 0.91082 -1.04495
 C -0.22932 1.64144 0.00057
 C -0.07754 -0.56038 1.43856
 C -0.08001 -0.55858 -1.43745
 F 0.44413 1.61939 2.05061
 F 0.48818 1.61753 -2.05547
 H -0.94824 -1.02601 0.96078
 H -0.95002 -1.02309 -0.94937
 H 0.80050 -1.11147 1.10949
 H 0.79818 -1.11122 -1.11861
 H -0.18538 -0.65588 2.54223
 H -0.19808 -0.65295 -2.54090
13
bifur_IRC_Cartesians_noMW_output/new_data/bifur_traj1_Cartesians point 160
C 0.06549 0.91049 1.04988
 C 0.07264 0.91150 -1.05037
 C -0.21458 1.63897 0.00054
 C -0.07788 -0.55954 1.44220
 C -0.07899 -0.55805 -1.44104
 F 0.44471 1.61688 2.05829
 F 0.46938 1.61721 -2.06335
 H -0.94997 -1.02260 0.96373
 H -0.95067 -1.02056 -0.95697
 H 0.79826 -1.11203 1.11183
 H 0.79716 -1.11145 -1.11611
 H -0.18447 -0.65640 2.54572
 H -0.19108 -0.65442 -2.54436
13
bifur_IRC_Cartesians_noMW_output/new_data/bifur_traj1_Cartesians point 161
C 0.06849 0.91067 1.05528
 C 0.07019 0.91225 -1.05584
 C -0.19971 1.63667 0.00051
 C -0.07821 -0.55873 1.44572
 C -0.07798 -0.55755 -1.44451
 F 0.44516 1.61441 2.06614
 F 0.45058 1.61692 -2.07139
 H -0.95172 -1.01918 0.96651
 H -0.95134 -1.01802 -0.96436
 H 0.79603 -1.11259 1.11394
 H 0.79613 -1.11168 -1.11340
 H -0.18353 -0.65710 2.54914
 H -0.18409 -0.65606 -2.54776
13
bifur_IRC_Cartesians_noMW_output/new_data/bifur_traj1_Cartesians point 162
C 0.07133 0.91089 1.06070
 C 0.06791 0.91301 -1.06131
 C -0.18479 1.63442 0.00049
 C -0.07851 -0.55794 1.44921
 C -0.07701 -0.55705 -1.44794
 F 0.44503 1.61202 2.07407
 F 0.43231 1.61658 -2.07950
 H -0.95344 -1.01579 0.96937
 H -0.95205 -1.01545 -0.97157
 H 0.79384 -1.11315 1.11584
 H 0.79507 -1.11193 -1.11076
 H -0.18241 -0.65789 2.55254
 H -0.17727 -0.65774 -2.55113
13
bifur_IRC_Cartesians_noMW_output/new_data/bifur_traj1_Cartesians point 163
C 0.07388 0.91110 1.06609
 C 0.06591 0.91371 -1.06675
 C -0.16996 1.63211 0.00047
 C -0.07873 -0.55715 1.45273
 C -0.07611 -0.55652 -1.45142
 F 0.44391 1.60973 2.08190
 F 0.41513 1.61612 -2.08750
 H -0.95510 -1.01245 0.97254
 H -0.95281 -1.01285 -0.97858
 H 0.79171 -1.11368 1.11758
 H 0.79395 -1.11219 -1.10847
 H -0.18098 -0.65865 2.55596
 H -0.17080 -0.65929 -2.55453
13
bifur_IRC_Cartesians_noMW_output/new_data/bifur_traj1_Cartesians point 164
C 0.07603 0.91126 1.07141
 C 0.06430 0.91426 -1.07212
 C -0.15538 1.62960 0.00045
 C -0.07886 -0.55636 1.45637
 C -0.07531 -0.55593 -1.45502
 F 0.44152 1.60756 2.08947
 F 0.39946 1.61546 -2.09523
 H -0.95664 -1.00921 0.97624
 H -0.95361 -1.01021 -0.98547
 H 0.78968 -1.11418 1.11925
 H 0.79275 -1.11246 -1.10681
 H -0.17915 -0.65925 2.55945
 H -0.16479 -0.66053 -2.55799
13
bifur_IRC_Cartesians_noMW_output/new_data/bifur_traj1_Cartesians point 165
C 0.07774 0.91131 1.07664
 C 0.06312 0.91462 -1.07739
 C -0.14111 1.62677 0.00044
 C -0.07887 -0.55554 1.46023
 C -0.07460 -0.55527 -1.45885
 F 0.43776 1.60547 2.09667
 F 0.38546 1.61455 -2.10256
 H -0.95806 -1.00608 0.98065
 H -0.95445 -1.00754 -0.99233
 H 0.78774 -1.11464 1.12098
 H 0.79146 -1.11274 -1.10597
 H -0.17688 -0.65957 2.56306
 H -0.15930 -0.66135 -2.56158
13
bifur_IRC_Cartesians_noMW_output/new_data/bifur_traj1_Cartesians point 166
C 0.07774 0.91131 1.07664
 C 0.06312 0.91462 -1.07739
 C -0.14111 1.62677 0.00044
 C -0.07887 -0.55554 1.46023
 C -0.07460 -0.55527 -1.45885
 F 0.43776 1.60547 2.09667
 F 0.38546 1.61455 -2.10256
 H -0.95806 -1.00608 0.98065
 H -0.95445 -1.00754 -0.99233
 H 0.78774 -1.11464 1.12098
 H 0.79146 -1.11274 -1.10597
 H -0.17688 -0.65957 2.56306
 H -0.15930 -0.66135 -2.56158
13
bifur_IRC_Cartesians_noMW_output/new_data/bifur_traj1_Cartesians point 167
C 0.07992 0.91094 1.08691
 C 0.06197 0.91463 -1.08771
 C -0.11339 1.61980 0.00043
 C -0.07858 -0.55375 1.46887
 C -0.07348 -0.55366 -1.46744
 F 0.42618 1.60147 2.10985
 F 0.36213 1.61193 -2.11594
 H -0.96052 -1.00008 0.99199
 H -0.95622 -1.00206 -1.00648
 H 0.78412 -1.11540 1.12506
 H 0.78858 -1.11329 -1.10707
 H -0.17100 -0.65908 2.57087
 H -0.14971 -0.66143 -2.56935
13
bifur_IRC_Cartesians_noMW_output/new_data/bifur_traj1_Cartesians point 168
C 0.08050 0.91049 1.09206
 C 0.06190 0.91427 -1.09287
 C -0.09967 1.61555 0.00043
 C -0.07828 -0.55276 1.47378
 C -0.07302 -0.55268 -1.47233
 F 0.41858 1.59946 2.11594
 F 0.35224 1.61021 -2.12210
 H -0.96159 -0.99714 0.99900
 H -0.95716 -0.99922 -1.01403
 H 0.78237 -1.11573 1.12757
 H 0.78698 -1.11357 -1.10899
 H -0.16743 -0.65822 2.57517
 H -0.14541 -0.66068 -2.57362
13
bifur_IRC_Cartesians_noMW_output/new_data/bifur_traj1_Cartesians point 169
C 0.08085 0.90987 1.09732
 C 0.06206 0.91369 -1.09814
 C -0.08574 1.61075 0.00044
 C -0.07791 -0.55167 1.47914
 C -0.07260 -0.55160 -1.47768
 F 0.40995 1.59738 2.12183
 F 0.34298 1.60824 -2.12806
 H -0.96261 -0.99416 1.00692
 H -0.95813 -0.99626 -1.02210
 H 0.78061 -1.11603 1.13049
 H 0.78526 -1.11385 -1.11173
 H -0.16348 -0.65694 2.57979
 H -0.14124 -0.65942 -2.57822
13
bifur_IRC_Cartesians_noMW_output/new_data/bifur_traj1_Cartesians point 170
C 0.08106 0.90908 1.10278
 C 0.06238 0.91291 -1.10361
 C -0.07135 1.60536 0.00044
 C -0.07748 -0.55048 1.48502
 C -0.07219 -0.55039 -1.48354
 F 0.40048 1.59516 2.12769
 F 0.33387 1.60603 -2.13398
 H -0.96362 -0.99107 1.01573
 H -0.95914 -0.99314 -1.03082
 H 0.77879 -1.11632 1.13387
 H 0.78342 -1.11413 -1.11517
 H -0.15918 -0.65528 2.58479
 H -0.13704 -0.65773 -2.58320
13
bifur_IRC_Cartesians_noMW_output/new_data/bifur_traj1_Cartesians point 171
C 0.08128 0.90815 1.10852
 C 0.06271 0.91199 -1.10935
 C -0.05629 1.59945 0.00045
 C -0.07702 -0.54919 1.49138
 C -0.07176 -0.54907 -1.48989
 F 0.39050 1.59277 2.13365
 F 0.32433 1.60363 -2.14001
 H -0.96465 -0.98783 1.02530
 H -0.96018 -0.98987 -1.04028
 H 0.77686 -1.11661 1.13773
 H 0.78146 -1.11442 -1.11911
 H -0.15463 -0.65329 2.59018
 H -0.13262 -0.65571 -2.58857
13
bifur_IRC_Cartesians_noMW_output/new_data/bifur_traj1_Cartesians point 172
C 0.08165 0.90712 1.11451
 C 0.06292 0.91100 -1.11535
 C -0.04058 1.59319 0.00045
 C -0.07657 -0.54781 1.49809
 C -0.07126 -0.54769 -1.49658
 F 0.38059 1.59020 2.13983
 F 0.31385 1.60116 -2.14626
 H -0.96576 -0.98441 1.03527
 H -0.96124 -0.98646 -1.05038
 H 0.77481 -1.11692 1.14198
 H 0.77945 -1.11471 -1.12319
 H -0.15003 -0.65111 2.59584
 H -0.12783 -0.65355 -2.59421
13
bifur_IRC_Cartesians_noMW_output/new_data/bifur_traj1_Cartesians point 173
C 0.08233 0.90612 1.12059
 C 0.06282 0.91010 -1.12145
 C -0.02459 1.58699 0.00046
 C -0.07619 -0.54642 1.50479
 C -0.07069 -0.54634 -1.50326
 F 0.37161 1.58750 2.14621
 F 0.30212 1.59881 -2.15272
 H -0.96695 -0.98089 1.04495
 H -0.96226 -0.98306 -1.06071
 H 0.77267 -1.11726 1.14638
 H 0.77749 -1.11499 -1.12688
 H -0.14571 -0.64899 2.60151
 H -0.12263 -0.65156 -2.59986
13
bifur_IRC_Cartesians_noMW_output/new_data/bifur_traj1_Cartesians point 174
C 0.08343 0.90525 1.12653
 C 0.06230 0.90941 -1.12742
 C -0.00890 1.58132 0.00045
 C -0.07594 -0.54511 1.51104
 C -0.07004 -0.54511 -1.50949
 F 0.36434 1.58481 2.15270
 F 0.28917 1.59679 -2.15931
 H -0.96822 -0.97740 1.05359
 H -0.96321 -0.97982 -1.07071
 H 0.77051 -1.11763 1.15058
 H 0.77568 -1.11526 -1.12964
 H -0.14200 -0.64720 2.60686
 H -0.11712 -0.65005 -2.60518
13
bifur_IRC_Cartesians_noMW_output/new_data/bifur_traj1_Cartesians point 175
C 0.08494 0.90461 1.13217
 C 0.06134 0.90904 -1.13309
 C 0.00614 1.57649 0.00044
 C -0.07583 -0.54393 1.51655
 C -0.06932 -0.54407 -1.51497
 F 0.35910 1.58222 2.15925
 F 0.27521 1.59520 -2.16598
 H -0.96957 -0.97402 1.06073
 H -0.96405 -0.97684 -1.07994
 H 0.76838 -1.11804 1.15431
 H 0.77411 -1.11551 -1.13117
 H -0.13903 -0.64595 2.61166
 H -0.11141 -0.64922 -2.60996
13
bifur_IRC_Cartesians_noMW_output/new_data/bifur_traj1_Cartesians point 176
C 0.08682 0.90423 1.13751
 C 0.05999 0.90900 -1.13847
 C 0.02049 1.57259 0.00043
 C -0.07585 -0.54291 1.52127
 C -0.06854 -0.54322 -1.51965
 F 0.35575 1.57976 2.16590
 F 0.26040 1.59406 -2.17276
 H -0.97097 -0.97077 1.06633
 H -0.96481 -0.97410 -1.08828
 H 0.76632 -1.11847 1.15743
 H 0.77275 -1.11574 -1.13142
 H -0.13678 -0.64530 2.61586
 H -0.10556 -0.64913 -2.61414
13
bifur_IRC_Cartesians_noMW_output/new_data/bifur_traj1_Cartesians point 177
C 0.08682 0.90423 1.13751
 C 0.05999 0.90900 -1.13847
 C 0.02049 1.57259 0.00043
 C -0.07585 -0.54291 1.52127
 C -0.06854 -0.54322 -1.51965
 F 0.35575 1.57976 2.16590
 F 0.26040 1.59406 -2.17276
 H -0.97097 -0.97077 1.06633
 H -0.96481 -0.97410 -1.08828
 H 0.76632 -1.11847 1.15743
 H 0.77275 -1.11574 -1.13142
 H -0.13678 -0.64530 2.61586
 H -0.10556 -0.64913 -2.61414
13
bifur_IRC_Cartesians_noMW_output/new_data/bifur_traj1_Cartesians point 178
C 0.09150 0.90423 1.14771
 C 0.05634 0.90989 -1.14877
 C 0.04835 1.56719 0.00039
 C -0.07622 -0.54125 1.52871
 C -0.06684 -0.54203 -1.52701
 F 0.35314 1.57521 2.18001
 F 0.22835 1.59285 -2.18719
 H -0.97401 -0.96444 1.07365
 H -0.96620 -0.96912 -1.10266
 H 0.76226 -1.11943 1.16183
 H 0.77054 -1.11620 -1.12845
 H -0.13384 -0.64581 2.62285
 H -0.09336 -0.65108 -2.62109
13
bifur_IRC_Cartesians_noMW_output/new_data/bifur_traj1_Cartesians point 179
C 0.09421 0.90462 1.15285
 C 0.05415 0.91079 -1.15396
 C 0.06259 1.56549 0.00036
 C -0.07652 -0.54057 1.53169
 C -0.06593 -0.54163 -1.52994
 F 0.35308 1.57305 2.18782
 F 0.21097 1.59265 -2.19518
 H -0.97568 -0.96123 1.07583
 H -0.96690 -0.96669 -1.10900
 H 0.76020 -1.11998 1.16313
 H 0.76956 -1.11645 -1.12541
 H -0.13284 -0.64696 2.62586
 H -0.08691 -0.65307 -2.62407
13
bifur_IRC_Cartesians_noMW_output/new_data/bifur_traj1_Cartesians point 180
C 0.09710 0.90525 1.15817
 C 0.05182 0.91198 -1.15933
 C 0.07744 1.56433 0.00034
 C -0.07686 -0.53997 1.53431
 C -0.06498 -0.54133 -1.53251
 F 0.35332 1.57095 2.19632
 F 0.19271 1.59264 -2.20386
 H -0.97746 -0.95792 1.07731
 H -0.96765 -0.96422 -1.11490
 H 0.75809 -1.12057 1.16381
 H 0.76861 -1.11673 -1.12146
 H -0.13194 -0.64869 2.62866
 H -0.08021 -0.65571 -2.62684
13
bifur_IRC_Cartesians_noMW_output/new_data/bifur_traj1_Cartesians point 181
C 0.10006 0.90611 1.16372
 C 0.04944 0.91340 -1.16495
 C 0.09306 1.56359 0.00031
 C -0.07721 -0.53943 1.53669
 C -0.06401 -0.54109 -1.53483
 F 0.35334 1.56890 2.20552
 F 0.17387 1.59273 -2.21326
 H -0.97934 -0.95448 1.07835
 H -0.96848 -0.96164 -1.12046
 H 0.75592 -1.12121 1.16390
 H 0.76763 -1.11704 -1.11683
 H -0.13097 -0.65095 2.63136
 H -0.07331 -0.65889 -2.62951
13
bifur_IRC_Cartesians_noMW_output/new_data/bifur_traj1_Cartesians point 182
C 0.10292 0.90713 1.16951
 C 0.04720 0.91496 -1.17080
 C 0.10939 1.56307 0.00029
 C -0.07753 -0.53893 1.53896
 C -0.06307 -0.54087 -1.53706
 F 0.35255 1.56692 2.21529
 F 0.15504 1.59281 -2.22323
 H -0.98128 -0.95093 1.07932
 H -0.96940 -0.95891 -1.12575
 H 0.75374 -1.12186 1.16348
 H 0.76658 -1.11739 -1.11189
 H -0.12973 -0.65359 2.63403
 H -0.06640 -0.66241 -2.63215
13
bifur_IRC_Cartesians_noMW_output/new_data/bifur_traj1_Cartesians point 183
C 0.10548 0.90823 1.17549
 C 0.04528 0.91654 -1.17683
 C 0.12622 1.56254 0.00027
 C -0.07777 -0.53844 1.54131
 C -0.06219 -0.54063 -1.53935
 F 0.35034 1.56504 2.22537
 F 0.13703 1.59274 -2.23351
 H -0.98320 -0.94735 1.08065
 H -0.97043 -0.95604 -1.13087
 H 0.75157 -1.12252 1.16270
 H 0.76540 -1.11777 -1.10714
 H -0.12802 -0.65637 2.63679
 H -0.05971 -0.66597 -2.63488
13
bifur_IRC_Cartesians_noMW_output/new_data/bifur_traj1_Cartesians point 184
C 0.10753 0.90928 1.18155
 C 0.04388 0.91797 -1.18294
 C 0.14325 1.56173 0.00026
 C -0.07786 -0.53792 1.54389
 C -0.06143 -0.54029 -1.54189
 F 0.34618 1.56328 2.23542
 F 0.12066 1.59238 -2.24372
 H -0.98502 -0.94379 1.08278
 H -0.97157 -0.95303 -1.13592
 H 0.74948 -1.12315 1.16177
 H 0.76407 -1.11818 -1.10313
 H -0.12566 -0.65904 2.63972
 H -0.05351 -0.66923 -2.63778
13
bifur_IRC_Cartesians_noMW_output/new_data/bifur_traj1_Cartesians point 185
C 0.10893 0.91018 1.18761
 C 0.04311 0.91912 -1.18903
 C 0.16014 1.56039 0.00025
 C -0.07779 -0.53735 1.54687
 C -0.06081 -0.53983 -1.54484
 F 0.33976 1.56162 2.24510
 F 0.10657 1.59163 -2.25354
 H -0.98668 -0.94033 1.08608
 H -0.97278 -0.94991 -1.14105
 H 0.74749 -1.12371 1.16091
 H 0.76257 -1.11861 -1.10033
 H -0.12255 -0.66132 2.64291
 H -0.04798 -0.67188 -2.64095
13
bifur_IRC_Cartesians_noMW_output/new_data/bifur_traj1_Cartesians point 186
C 0.10964 0.91084 1.19360
 C 0.04303 0.91989 -1.19504
 C 0.17669 1.55833 0.00026
 C -0.07752 -0.53669 1.55037
 C -0.06035 -0.53921 -1.54831
 F 0.33100 1.56005 2.25416
 F 0.09506 1.59042 -2.26271
 H -0.98813 -0.93700 1.09079
 H -0.97407 -0.94669 -1.14641
 H 0.74564 -1.12421 1.16036
 H 0.76090 -1.11904 -1.09906
 H -0.11866 -0.66301 2.64644
 H -0.04321 -0.67369 -2.64445
13
bifur_IRC_Cartesians_noMW_output/new_data/bifur_traj1_Cartesians point 187
C 0.10964 0.91118 1.19950
 C 0.04364 0.92020 -1.20094
 C 0.19279 1.55539 0.00027
 C -0.07707 -0.53593 1.55451
 C -0.06005 -0.53839 -1.55244
 F 0.31995 1.55853 2.26246
 F 0.08614 1.58872 -2.27108
 H -0.98937 -0.93380 1.09709
 H -0.97540 -0.94338 -1.15219
 H 0.74390 -1.12462 1.16033
 H 0.75904 -1.11947 -1.09952
 H -0.11400 -0.66393 2.65038
 H -0.03920 -0.67450 -2.64837
13
bifur_IRC_Cartesians_noMW_output/new_data/bifur_traj1_Cartesians point 188
C 0.10964 0.91118 1.19950
 C 0.04364 0.92020 -1.20094
 C 0.19279 1.55540 0.00027
 C -0.07707 -0.53593 1.55451
 C -0.06005 -0.53839 -1.55243
 F 0.31995 1.55853 2.26246
 F 0.08614 1.58872 -2.27108
 H -0.98937 -0.93380 1.09709
 H -0.97540 -0.94338 -1.15219
 H 0.74390 -1.12462 1.16033
 H 0.75904 -1.11947 -1.09952
 H -0.11400 -0.66393 2.65038
 H -0.03920 -0.67450 -2.64836
13
bifur_IRC_Cartesians_noMW_output/new_data/bifur_traj1_Cartesians point 189
C 0.10777 0.91071 1.21117
 C 0.04668 0.91928 -1.21259
 C 0.22398 1.54630 0.00031
 C -0.07563 -0.53396 1.56519
 C -0.05981 -0.53609 -1.56311
 F 0.29144 1.55538 2.27664
 F 0.07505 1.58373 -2.28531
 H -0.99122 -0.92768 1.11503
 H -0.97818 -0.93643 -1.16594
 H 0.74068 -1.12519 1.16258
 H 0.75475 -1.12030 -1.10604
 H -0.10244 -0.66303 2.65983
 H -0.03306 -0.67271 -2.65777
13
bifur_IRC_Cartesians_noMW_output/new_data/bifur_traj1_Cartesians point 190
C 0.10605 0.90979 1.21712
 C 0.04898 0.91798 -1.21851
 C 0.23949 1.53982 0.00034
 C -0.07466 -0.53267 1.57203
 C -0.05983 -0.53455 -1.56996
 F 0.27418 1.55357 2.28261
 F 0.07208 1.58039 -2.29126
 H -0.99188 -0.92463 1.12701
 H -0.97961 -0.93271 -1.17448
 H 0.73910 -1.12537 1.16528
 H 0.75227 -1.12070 -1.11227
 H -0.09554 -0.66098 2.66558
 H -0.03063 -0.66994 -2.66350
13
bifur_IRC_Cartesians_noMW_output/new_data/bifur_traj1_Cartesians point 191
C 0.10394 0.90837 1.22327
 C 0.05168 0.91609 -1.22462
 C 0.25527 1.53188 0.00038
 C -0.07355 -0.53115 1.58005
 C -0.05990 -0.53273 -1.57800
 F 0.25522 1.55150 2.28791
 F 0.07014 1.57647 -2.29652
 H -0.99242 -0.92149 1.14114
 H -0.98107 -0.92877 -1.18453
 H 0.73745 -1.12549 1.16931
 H 0.74957 -1.12109 -1.12050
 H -0.08795 -0.65775 2.67215
 H -0.02836 -0.66586 -2.67005
13
bifur_IRC_Cartesians_noMW_output/new_data/bifur_traj1_Cartesians point 192
C 0.10164 0.90646 1.22958
 C 0.05455 0.91369 -1.23089
 C 0.27126 1.52263 0.00042
 C -0.07235 -0.52939 1.58913
 C -0.05997 -0.53065 -1.58710
 F 0.23530 1.54912 2.29260
 F 0.06854 1.57211 -2.30116
 H -0.99288 -0.91825 1.15707
 H -0.98251 -0.92468 -1.19605
 H 0.73572 -1.12556 1.17467
 H 0.74670 -1.12144 -1.13039
 H -0.07993 -0.65343 2.67946
 H -0.02607 -0.66062 -2.67734
13
bifur_IRC_Cartesians_noMW_output/new_data/bifur_traj1_Cartesians point 193
C 0.09947 0.90427 1.23582
 C 0.05729 0.91102 -1.23709
 C 0.28692 1.51272 0.00045
 C -0.07117 -0.52751 1.59869
 C -0.06000 -0.52847 -1.59668
 F 0.21595 1.54653 2.29672
 F 0.06660 1.56763 -2.30523
 H -0.99329 -0.91501 1.17363
 H -0.98387 -0.92062 -1.20843
 H 0.73393 -1.12561 1.18097
 H 0.74383 -1.12176 -1.14100
 H -0.07205 -0.64843 2.68707
 H -0.02363 -0.65476 -2.68494
13
bifur_IRC_Cartesians_noMW_output/new_data/bifur_traj1_Cartesians point 194
C 0.09769 0.90205 1.24166
 C 0.05960 0.90841 -1.24290
 C 0.30150 1.50311 0.00048
 C -0.07011 -0.52568 1.60789
 C -0.05995 -0.52638 -1.60590
 F 0.19875 1.54391 2.30033
 F 0.06388 1.56344 -2.30880
 H -0.99371 -0.91192 1.18932
 H -0.98507 -0.91686 -1.22063
 H 0.73219 -1.12565 1.18750
 H 0.74118 -1.12203 -1.15111
 H -0.06492 -0.64339 2.69436
 H -0.02103 -0.64900 -2.69222
13
bifur_IRC_Cartesians_noMW_output/new_data/bifur_traj1_Cartesians point 195
C 0.09638 0.90000 1.24696
 C 0.06138 0.90606 -1.24818
 C 0.31474 1.49437 0.00050
 C -0.06923 -0.52400 1.61626
 C -0.05983 -0.52451 -1.61428
 F 0.18422 1.54141 2.30360
 F 0.06030 1.55975 -2.31205
 H -0.99414 -0.90906 1.20332
 H -0.98610 -0.91349 -1.23200
 H 0.73053 -1.12571 1.19373
 H 0.73885 -1.12226 -1.16003
 H -0.05879 -0.63875 2.70100
 H -0.01832 -0.64381 -2.69884
13
bifur_IRC_Cartesians_noMW_output/new_data/bifur_traj1_Cartesians point 196
C 0.09548 0.89815 1.25184
 C 0.06272 0.90400 -1.25304
 C 0.32697 1.48649 0.00052
 C -0.06850 -0.52246 1.62384
 C -0.05965 -0.52283 -1.62187
 F 0.17192 1.53903 2.30672
 F 0.05594 1.55652 -2.31516
 H -0.99462 -0.90639 1.21575
 H -0.98699 -0.91044 -1.24252
 H 0.72895 -1.12579 1.19951
 H 0.73677 -1.12246 -1.16778
 H -0.05349 -0.63458 2.70702
 H -0.01550 -0.63924 -2.70484
13
bifur_IRC_Cartesians_noMW_output/new_data/bifur_traj1_Cartesians point 197
C 0.09488 0.89646 1.25650
 C 0.06375 0.90216 -1.25769
 C 0.33871 1.47923 0.00054
 C -0.06787 -0.52102 1.63089
 C -0.05942 -0.52128 -1.62891
 F 0.16107 1.53673 2.30989
 F 0.05087 1.55361 -2.31833
 H -0.99514 -0.90380 1.22709
 H -0.98782 -0.90758 -1.25248
 H 0.72740 -1.12589 1.20494
 H 0.73486 -1.12265 -1.17463
 H -0.04873 -0.63081 2.71264
 H -0.01255 -0.63517 -2.71045
13
bifur_IRC_Cartesians_noMW_output/new_data/bifur_traj1_Cartesians point 198
C 0.09448 0.89490 1.26116
 C 0.06457 0.90049 -1.26234
 C 0.35050 1.47232 0.00055
 C -0.06730 -0.51964 1.63766
 C -0.05915 -0.51982 -1.63568
 F 0.15097 1.53445 2.31328
 F 0.04508 1.55087 -2.32174
 H -0.99573 -0.90119 1.23784
 H -0.98863 -0.90476 -1.26219
 H 0.72583 -1.12601 1.21013
 H 0.73302 -1.12283 -1.18087
 H -0.04424 -0.62732 2.71808
 H -0.00940 -0.63147 -2.71587
13
bifur_IRC_Cartesians_noMW_output/new_data/bifur_traj1_Cartesians point 199
C 0.09448 0.89490 1.26116
 C 0.06457 0.90049 -1.26234
 C 0.35050 1.47232 0.00055
 C -0.06730 -0.51964 1.63766
 C -0.05915 -0.51982 -1.63568
 F 0.15097 1.53445 2.31328
 F 0.04508 1.55087 -2.32174
 H -0.99573 -0.90119 1.23784
 H -0.98863 -0.90476 -1.26219
 H 0.72583 -1.12601 1.21013
 H 0.73302 -1.12283 -1.18087
 H -0.04424 -0.62732 2.71808
 H -0.00940 -0.63147 -2.71587
13
bifur_IRC_Cartesians_noMW_output/new_data/bifur_traj1_Cartesians point 200
C 0.09398 0.89199 1.27099
 C 0.06598 0.89742 -1.27217
 C 0.37563 1.45876 0.00057
 C -0.06621 -0.51687 1.65118
 C -0.05853 -0.51691 -1.64919
 F 0.13080 1.52976 2.32117
 F 0.03170 1.54550 -2.32968
 H -0.99710 -0.89565 1.25904
 H -0.99035 -0.89890 -1.28175
 H 0.72250 -1.12633 1.22013
 H 0.72927 -1.12325 -1.19252
 H -0.03520 -0.62086 2.72904
 H -0.00246 -0.62466 -2.72681
13
bifur_IRC_Cartesians_noMW_output/new_data/bifur_traj1_Cartesians point 201
C 0.09369 0.89057 1.27626
 C 0.06677 0.89591 -1.27744
 C 0.38916 1.45183 0.00058
 C -0.06563 -0.51544 1.65817
 C -0.05821 -0.51541 -1.65618
 F 0.11989 1.52735 2.32562
 F 0.02464 1.54270 -2.33416
 H -0.99785 -0.89270 1.27003
 H -0.99130 -0.89576 -1.29182
 H 0.72074 -1.12651 1.22507
 H 0.72727 -1.12348 -1.19839
 H -0.03035 -0.61772 2.73475
 H 0.00118 -0.62132 -2.73250
13
bifur_IRC_Cartesians_noMW_output/new_data/bifur_traj1_Cartesians point 202
C 0.09322 0.88910 1.28166
 C 0.06774 0.89431 -1.28283
 C 0.40300 1.44466 0.00059
 C -0.06499 -0.51398 1.66537
 C -0.05792 -0.51386 -1.66338
 F 0.10812 1.52494 2.33015
 F 0.01801 1.53975 -2.33870
 H -0.99858 -0.88971 1.28150
 H -0.99230 -0.89252 -1.30205
 H 0.71897 -1.12669 1.23004
 H 0.72519 -1.12373 -1.20462
 H -0.02520 -0.61447 2.74063
 H 0.00474 -0.61781 -2.73835
13
bifur_IRC_Cartesians_noMW_output/new_data/bifur_traj1_Cartesians point 203
C 0.09249 0.88755 1.28705
 C 0.06897 0.89258 -1.28821
 C 0.41675 1.43722 0.00061
 C -0.06428 -0.51249 1.67278
 C -0.05769 -0.51224 -1.67079
 F 0.09548 1.52255 2.33446
 F 0.01228 1.53663 -2.34302
 H -0.99924 -0.88675 1.29351
 H -0.99333 -0.88924 -1.31239
 H 0.71725 -1.12684 1.23514
 H 0.72303 -1.12398 -1.21142
 H -0.01975 -0.61100 2.74663
 H 0.00804 -0.61399 -2.74435
13
bifur_IRC_Cartesians_noMW_output/new_data/bifur_traj1_Cartesians point 204
C 0.09148 0.88586 1.29230
 C 0.07046 0.89066 -1.29344
 C 0.43006 1.42949 0.00063
 C -0.06350 -0.51097 1.68037
 C -0.05753 -0.51056 -1.67838
 F 0.08207 1.52021 2.33834
 F 0.00778 1.53334 -2.34690
 H -0.99980 -0.88390 1.30604
 H -0.99436 -0.88597 -1.32278
 H 0.71560 -1.12695 1.24042
 H 0.72084 -1.12423 -1.21889
 H -0.01406 -0.60722 2.75274
 H 0.01095 -0.60977 -2.75043
13
bifur_IRC_Cartesians_noMW_output/new_data/bifur_traj1_Cartesians point 205
C 0.09017 0.88404 1.29735
 C 0.07223 0.88854 -1.29847
 C 0.44274 1.42146 0.00065
 C -0.06265 -0.50942 1.68811
 C -0.05744 -0.50882 -1.68614
 F 0.06800 1.51793 2.34166
 F 0.00461 1.52988 -2.35020
 H -1.00022 -0.88120 1.31908
 H -0.99537 -0.88276 -1.33320
 H 0.71406 -1.12701 1.24592
 H 0.71861 -1.12446 -1.22709
 H -0.00817 -0.60309 2.75890
 H 0.01343 -0.60509 -2.75658
13
bifur_IRC_Cartesians_noMW_output/new_data/bifur_traj1_Cartesians point 206
C 0.08858 0.88206 1.30218
 C 0.07425 0.88622 -1.30327
 C 0.45474 1.41314 0.00068
 C -0.06174 -0.50785 1.69602
 C -0.05742 -0.50702 -1.69405
 F 0.05334 1.51571 2.34439
 F 0.00276 1.52627 -2.35289
 H -1.00052 -0.87865 1.33260
 H -0.99635 -0.87961 -1.34365
 H 0.71262 -1.12703 1.25168
 H 0.71637 -1.12468 -1.23601
 H -0.00211 -0.59859 2.76513
 H 0.01548 -0.59995 -2.76280
13
bifur_IRC_Cartesians_noMW_output/new_data/bifur_traj1_Cartesians point 207
C 0.08672 0.87993 1.30681
 C 0.07652 0.88368 -1.30787
 C 0.46610 1.40451 0.00070
 C -0.06077 -0.50625 1.70408
 C -0.05747 -0.50517 -1.70214
 F 0.03812 1.51354 2.34657
 F 0.00216 1.52250 -2.35501
 H -1.00069 -0.87625 1.34662
 H -0.99732 -0.87653 -1.35415
 H 0.71127 -1.12700 1.25769
 H 0.71411 -1.12488 -1.24565
 H 0.00412 -0.59373 2.77143
 H 0.01714 -0.59436 -2.76909
13
bifur_IRC_Cartesians_noMW_output/new_data/bifur_traj1_Cartesians point 208
C 0.08462 0.87765 1.31129
 C 0.07901 0.88095 -1.31231
 C 0.47695 1.39554 0.00074
 C -0.05974 -0.50461 1.71235
 C -0.05757 -0.50325 -1.71044
 F 0.02234 1.51139 2.34824
 F 0.00263 1.51858 -2.35661
 H -1.00076 -0.87395 1.36116
 H -0.99827 -0.87347 -1.36479
 H 0.70999 -1.12693 1.26400
 H 0.71182 -1.12507 -1.25598
 H 0.01053 -0.58850 2.77783
 H 0.01846 -0.58833 -2.77548
13
bifur_IRC_Cartesians_noMW_output/new_data/bifur_traj1_Cartesians point 209
C 0.08231 0.87521 1.31567
 C 0.08168 0.87802 -1.31665
 C 0.48746 1.38620 0.00077
 C -0.05866 -0.50292 1.72088
 C -0.05772 -0.50125 -1.71899
 F 0.00602 1.50923 2.34950
 F 0.00395 1.51448 -2.35779
 H -1.00073 -0.87172 1.37626
 H -0.99921 -0.87043 -1.37566
 H 0.70876 -1.12682 1.27063
 H 0.70949 -1.12525 -1.26698
 H 0.01712 -0.58290 2.78438
 H 0.01952 -0.58185 -2.78202
13
bifur_IRC_Cartesians_noMW_output/new_data/bifur_traj1_Cartesians point 210
C 0.08231 0.87521 1.31567
 C 0.08168 0.87802 -1.31665
 C 0.48746 1.38620 0.00077
 C -0.05866 -0.50292 1.72088
 C -0.05772 -0.50125 -1.71898
 F 0.00602 1.50923 2.34950
 F 0.00395 1.51448 -2.35779
 H -1.00073 -0.87172 1.37626
 H -0.99921 -0.87043 -1.37566
 H 0.70876 -1.12682 1.27063
 H 0.70949 -1.12525 -1.26698
 H 0.01712 -0.58290 2.78438
 H 0.01952 -0.58185 -2.78202
13
bifur_IRC_Cartesians_noMW_output/new_data/bifur_traj1_Cartesians point 211
C 0.07748 0.87001 1.32429
 C 0.08724 0.87179 -1.32518
 C 0.50791 1.36676 0.00084
 C -0.05643 -0.49942 1.73846
 C -0.05805 -0.49713 -1.73663
 F -0.02714 1.50481 2.35123
 F 0.00759 1.50603 -2.35934
 H -1.00056 -0.86736 1.40752
 H -1.00103 -0.86436 -1.39808
 H 0.70633 -1.12656 1.28472
 H 0.70477 -1.12557 -1.29021
 H 0.03050 -0.57093 2.79781
 H 0.02139 -0.56805 -2.79544
13
bifur_IRC_Cartesians_noMW_output/new_data/bifur_traj1_Cartesians point 212
C 0.07540 0.86757 1.32830
 C 0.08965 0.86891 -1.32915
 C 0.51743 1.35772 0.00087
 C -0.05543 -0.49779 1.74664
 C -0.05816 -0.49522 -1.74483
 F -0.04197 1.50268 2.35204
 F 0.00867 1.50216 -2.36008
 H -1.00051 -0.86530 1.42190
 H -1.00185 -0.86156 -1.40864
 H 0.70517 -1.12645 1.29141
 H 0.70261 -1.12572 -1.30084
 H 0.03654 -0.56535 2.80406
 H 0.02244 -0.56168 -2.80167
13
bifur_IRC_Cartesians_noMW_output/new_data/bifur_traj1_Cartesians point 213
C 0.07394 0.86569 1.33175
 C 0.09140 0.86672 -1.33256
 C 0.52573 1.35055 0.00089
 C -0.05467 -0.49647 1.75322
 C -0.05819 -0.49370 -1.75142
 F -0.05353 1.50089 2.35313
 F 0.00845 1.49913 -2.36113
 H -1.00057 -0.86350 1.43327
 H -1.00253 -0.85923 -1.41729
 H 0.70413 -1.12639 1.29674
 H 0.70087 -1.12584 -1.30898
 H 0.04131 -0.56104 2.80912
 H 0.02367 -0.55680 -2.80673
13
bifur_IRC_Cartesians_noMW_output/new_data/bifur_traj1_Cartesians point 214
C 0.07321 0.86458 1.33450
 C 0.09238 0.86544 -1.33530
 C 0.53258 1.34588 0.00090
 C -0.05420 -0.49557 1.75766
 C -0.05814 -0.49270 -1.75587
 F -0.06128 1.49958 2.35474
 F 0.00680 1.49716 -2.36272
 H -1.00078 -0.86202 1.44074
 H -1.00306 -0.85747 -1.42330
 H 0.70328 -1.12642 1.30007
 H 0.69963 -1.12596 -1.31382
 H 0.04457 -0.55852 2.81263
 H 0.02502 -0.55398 -2.81023
13
bifur_IRC_Cartesians_noMW_output/new_data/bifur_traj1_Cartesians point 215
C 0.07307 0.86425 1.33671
 C 0.09274 0.86507 -1.33751
 C 0.53838 1.34363 0.00091
 C -0.05397 -0.49509 1.76009
 C -0.05803 -0.49219 -1.75830
 F -0.06591 1.49875 2.35706
 F 0.00390 1.49615 -2.36505
 H -1.00114 -0.86080 1.44459
 H -1.00351 -0.85617 -1.42673
 H 0.70258 -1.12652 1.30134
 H 0.69884 -1.12608 -1.31551
 H 0.04657 -0.55781 2.81469
 H 0.02647 -0.55318 -2.81229
13
bifur_IRC_Cartesians_noMW_output/new_data/bifur_traj1_Cartesians point 216
C 0.07337 0.86463 1.33864
 C 0.09264 0.86550 -1.33945
 C 0.54380 1.34339 0.00091
 C -0.05391 -0.49495 1.76089
 C -0.05787 -0.49207 -1.75909
 F -0.06847 1.49833 2.36028
 F -0.00007 1.49591 -2.36831
 H -1.00165 -0.85973 1.44554
 H -1.00394 -0.85516 -1.42801
 H 0.70200 -1.12670 1.30071
 H 0.69834 -1.12623 -1.31451
 H 0.04770 -0.55874 2.81562
 H 0.02806 -0.55418 -2.81320
13
bifur_IRC_Cartesians_noMW_output/new_data/bifur_traj1_Cartesians point 217
C 0.07398 0.86563 1.34054
 C 0.09225 0.86662 -1.34137
 C 0.54946 1.34479 0.00090
 C -0.05397 -0.49508 1.76044
 C -0.05769 -0.49225 -1.75863
 F -0.06989 1.49824 2.36456
 F -0.00502 1.49623 -2.37265
 H -1.00232 -0.85868 1.44428
 H -1.00442 -0.85426 -1.42759
 H 0.70145 -1.12695 1.29838
 H 0.69802 -1.12643 -1.31130
 H 0.04834 -0.56112 2.81569
 H 0.02981 -0.55673 -2.81327
13
bifur_IRC_Cartesians_noMW_output/new_data/bifur_traj1_Cartesians point 218
C 0.07478 0.86717 1.34262
 C 0.09171 0.86831 -1.34346
 C 0.55587 1.34742 0.00090
 C -0.05410 -0.49541 1.75910
 C -0.05748 -0.49265 -1.75727
 F -0.07100 1.49838 2.37000
 F -0.01086 1.49692 -2.37817
 H -1.00316 -0.85754 1.44148
 H -1.00499 -0.85333 -1.42593
 H 0.70090 -1.12729 1.29462
 H 0.69777 -1.12667 -1.30634
 H 0.04880 -0.56474 2.81522
 H 0.03177 -0.56057 -2.81278
13
bifur_IRC_Cartesians_noMW_output/new_data/bifur_traj1_Cartesians point 219
C 0.07563 0.86909 1.34502
 C 0.09116 0.87038 -1.34588
 C 0.56335 1.35077 0.00090
 C -0.05424 -0.49586 1.75731
 C -0.05727 -0.49316 -1.75546
 F -0.07254 1.49867 2.37652
 F -0.01736 1.49779 -2.38478
 H -1.00414 -0.85625 1.43793
 H -1.00569 -0.85226 -1.42356
 H 0.70030 -1.12768 1.28982
 H 0.69748 -1.12698 -1.30028
 H 0.04940 -0.56922 2.81451
 H 0.03392 -0.56530 -2.81206
13
bifur_IRC_Cartesians_noMW_output/new_data/bifur_traj1_Cartesians point 220
C 0.07638 0.87116 1.34782
 C 0.09076 0.87259 -1.34870
 C 0.57196 1.35424 0.00090
 C -0.05433 -0.49631 1.75557
 C -0.05707 -0.49367 -1.75369
 F -0.07520 1.49897 2.38380
 F -0.02405 1.49858 -2.39214
 H -1.00520 -0.85477 1.43454
 H -1.00651 -0.85095 -1.42113
 H 0.69962 -1.12810 1.28455
 H 0.69706 -1.12732 -1.29398
 H 0.05039 -0.57408 2.81392
 H 0.03620 -0.57034 -2.81144
13
bifur_IRC_Cartesians_noMW_output/new_data/bifur_traj1_Cartesians point 221
C 0.07638 0.87116 1.34782
 C 0.09076 0.87259 -1.34870
 C 0.57196 1.35424 0.00090
 C -0.05433 -0.49631 1.75557
 C -0.05707 -0.49367 -1.75369
 F -0.07520 1.49897 2.38380
 F -0.02405 1.49858 -2.39214
 H -1.00520 -0.85477 1.43454
 H -1.00651 -0.85095 -1.42113
 H 0.69962 -1.12810 1.28455
 H 0.69706 -1.12732 -1.29398
 H 0.05039 -0.57407 2.81392
 H 0.03620 -0.57034 -2.81144
13
bifur_IRC_Cartesians_noMW_output/new_data/bifur_traj1_Cartesians point 222
C 0.07691 0.87481 1.35433
 C 0.09101 0.87631 -1.35523
 C 0.59135 1.35914 0.00091
 C -0.05416 -0.49687 1.75391
 C -0.05683 -0.49422 -1.75200
 F -0.08562 1.49930 2.39856
 F -0.03546 1.49910 -2.40705
 H -1.00722 -0.85143 1.43140
 H -1.00845 -0.84763 -1.41821
 H 0.69812 -1.12890 1.27508
 H 0.69563 -1.12808 -1.28421
 H 0.05430 -0.58261 2.81412
 H 0.04044 -0.57891 -2.81161
13
bifur_IRC_Cartesians_noMW_output/new_data/bifur_traj1_Cartesians point 223
C 0.07646 0.87607 1.35775
 C 0.09184 0.87747 -1.35864
 C 0.60116 1.35993 0.00092
 C -0.05385 -0.49690 1.75439
 C -0.05683 -0.49416 -1.75247
 F -0.09365 1.49927 2.40509
 F -0.03893 1.49860 -2.41362
 H -1.00801 -0.84973 1.43247
 H -1.00949 -0.84572 -1.41818
 H 0.69738 -1.12921 1.27163
 H 0.69461 -1.12845 -1.28187
 H 0.05729 -0.58556 2.81513
 H 0.04202 -0.58162 -2.81260
13
bifur_IRC_Cartesians_noMW_output/new_data/bifur_traj1_Cartesians point 224
C 0.07545 0.87689 1.36109
 C 0.09321 0.87806 -1.36196
 C 0.61052 1.35955 0.00094
 C -0.05338 -0.49676 1.75575
 C -0.05694 -0.49386 -1.75383
 F -0.10349 1.49916 2.41068
 F -0.04036 1.49759 -2.41922
 H -1.00860 -0.84813 1.43537
 H -1.01053 -0.84372 -1.41905
 H 0.69670 -1.12943 1.26916
 H 0.69342 -1.12880 -1.28147
 H 0.06094 -0.58746 2.81670
 H 0.04304 -0.58309 -2.81416
13
bifur_IRC_Cartesians_noMW_output/new_data/bifur_traj1_Cartesians point 225
C 0.07387 0.87726 1.36428
 C 0.09513 0.87811 -1.36513
 C 0.61923 1.35806 0.00097
 C -0.05275 -0.49646 1.75790
 C -0.05717 -0.49334 -1.75599
 F -0.11507 1.49898 2.41524
 F -0.03955 1.49608 -2.42375
 H -1.00896 -0.84668 1.44000
 H -1.01156 -0.84168 -1.42071
 H 0.69613 -1.12957 1.26764
 H 0.69208 -1.12913 -1.28301
 H 0.06520 -0.58832 2.81878
 H 0.04343 -0.58333 -2.81622
13
bifur_IRC_Cartesians_noMW_output/new_data/bifur_traj1_Cartesians point 226
C 0.07171 0.87721 1.36728
 C 0.09759 0.87760 -1.36809
 C 0.62717 1.35548 0.00100
 C -0.05196 -0.49601 1.76080
 C -0.05752 -0.49261 -1.75892
 F -0.12834 1.49877 2.41873
 F -0.03643 1.49408 -2.42718
 H -1.00909 -0.84538 1.44632
 H -1.01258 -0.83962 -1.42308
 H 0.69566 -1.12961 1.26703
 H 0.69059 -1.12943 -1.28646
 H 0.07004 -0.58815 2.82132
 H 0.04315 -0.58234 -2.81876
13
bifur_IRC_Cartesians_noMW_output/new_data/bifur_traj1_Cartesians point 227
C 0.06898 0.87672 1.37008
 C 0.10060 0.87655 -1.37084
 C 0.63432 1.35183 0.00104
 C -0.05101 -0.49541 1.76446
 C -0.05798 -0.49166 -1.76261
 F -0.14323 1.49852 2.42113
 F -0.03103 1.49160 -2.42949
 H -1.00898 -0.84424 1.45428
 H -1.01359 -0.83754 -1.42617
 H 0.69530 -1.12956 1.26736
 H 0.68897 -1.12971 -1.29182
 H 0.07545 -0.58695 2.82432
 H 0.04220 -0.58014 -2.82175
13
bifur_IRC_Cartesians_noMW_output/new_data/bifur_traj1_Cartesians point 228
C 0.06572 0.87580 1.37266
 C 0.10410 0.87496 -1.37335
 C 0.64063 1.34714 0.00108
 C -0.04993 -0.49468 1.76885
 C -0.05856 -0.49052 -1.76703
 F -0.15958 1.49822 2.42243
 F -0.02344 1.48866 -2.43067
 H -1.00864 -0.84328 1.46384
 H -1.01456 -0.83547 -1.42998
 H 0.69506 -1.12942 1.26862
 H 0.68724 -1.12995 -1.29902
 H 0.08136 -0.58473 2.82776
 H 0.04062 -0.57672 -2.82519
13
bifur_IRC_Cartesians_noMW_output/new_data/bifur_traj1_Cartesians point 229
C 0.06201 0.87448 1.37498
 C 0.10801 0.87288 -1.37560
 C 0.64603 1.34153 0.00113
 C -0.04872 -0.49382 1.77385
 C -0.05924 -0.48920 -1.77207
 F -0.17703 1.49787 2.42265
 F -0.01390 1.48535 -2.43074
 H -1.00810 -0.84250 1.47473
 H -1.01549 -0.83344 -1.43439
 H 0.69492 -1.12920 1.27076
 H 0.68542 -1.13016 -1.30786
 H 0.08765 -0.58157 2.83155
 H 0.03845 -0.57223 -2.82898
13
bifur_IRC_Cartesians_noMW_output/new_data/bifur_traj1_Cartesians point 230
C 0.05799 0.87288 1.37697
 C 0.11219 0.87046 -1.37752
 C 0.65038 1.33536 0.00119
 C -0.04745 -0.49289 1.77916
 C -0.05999 -0.48778 -1.77744
 F -0.19495 1.49754 2.42191
 F -0.00280 1.48181 -2.42984
 H -1.00737 -0.84192 1.48639
 H -1.01636 -0.83152 -1.43908
 H 0.69490 -1.12891 1.27350
 H 0.68359 -1.13034 -1.31782
 H 0.09408 -0.57774 2.83549
 H 0.03579 -0.56695 -2.83292
13
bifur_IRC_Cartesians_noMW_output/new_data/bifur_traj1_Cartesians point 231
C 0.05383 0.87118 1.37855
 C 0.11646 0.86791 -1.37902
 C 0.65354 1.32918 0.00124
 C -0.04617 -0.49199 1.78435
 C -0.06079 -0.48637 -1.78268
 F -0.21258 1.49731 2.42044
 F 0.00943 1.47828 -2.42818
 H -1.00651 -0.84159 1.49798
 H -1.01714 -0.82981 -1.44350
 H 0.69502 -1.12857 1.27640
 H 0.68185 -1.13049 -1.32814
 H 0.10035 -0.57366 2.83927
 H 0.03271 -0.56139 -2.83670
13
bifur_IRC_Cartesians_noMW_output/new_data/bifur_traj1_Cartesians point 232
C 0.05383 0.87118 1.37855
 C 0.11646 0.86791 -1.37902
 C 0.65354 1.32918 0.00124
 C -0.04617 -0.49199 1.78435
 C -0.06079 -0.48637 -1.78268
 F -0.21258 1.49731 2.42044
 F 0.00943 1.47828 -2.42818
 H -1.00651 -0.84159 1.49798
 H -1.01714 -0.82981 -1.44350
 H 0.69502 -1.12857 1.27640
 H 0.68185 -1.13049 -1.32814
 H 0.10035 -0.57366 2.83927
 H 0.03271 -0.56139 -2.83670
13
bifur_IRC_Cartesians_noMW_output/new_data/bifur_traj1_Cartesians point 233
C 0.04573 0.86836 1.38012
 C 0.12464 0.86345 -1.38044
 C 0.65591 1.31931 0.00134
 C -0.04382 -0.49067 1.79233
 C -0.06246 -0.48409 -1.79077
 F -0.24410 1.49764 2.41644
 F 0.03552 1.47222 -2.42382
 H -1.00462 -0.84179 1.51727
 H -1.01842 -0.82735 -1.44896
 H 0.69578 -1.12786 1.28032
 H 0.67902 -1.13072 -1.34639
 H 0.11126 -0.56680 2.84490
 H 0.02556 -0.55169 -2.84234
13
bifur_IRC_Cartesians_noMW_output/new_data/bifur_traj1_Cartesians point 234
C 0.04205 0.86758 1.38010
 C 0.12830 0.86193 -1.38035
 C 0.65525 1.31652 0.00138
 C -0.04284 -0.49040 1.79442
 C -0.06329 -0.48338 -1.79290
 F -0.25707 1.49833 2.41450
 F 0.04855 1.47004 -2.42171
 H -1.00370 -0.84233 1.52367
 H -1.01893 -0.82669 -1.44913
 H 0.69643 -1.12754 1.28050
 H 0.67805 -1.13082 -1.35303
 H 0.11554 -0.56482 2.84629
 H 0.02168 -0.54841 -2.84374
13
bifur_IRC_Cartesians_noMW_output/new_data/bifur_traj1_Cartesians point 235
C 0.03865 0.86726 1.37967
 C 0.13165 0.86093 -1.37985
 C 0.65370 1.31520 0.00142
 C -0.04200 -0.49039 1.79525
 C -0.06412 -0.48297 -1.79378
 F -0.26827 1.49937 2.41285
 F 0.06125 1.46842 -2.41991
 H -1.00284 -0.84309 1.52790
 H -1.01938 -0.82634 -1.44762
 H 0.69722 -1.12726 1.27938
 H 0.67734 -1.13093 -1.35786
 H 0.11907 -0.56390 2.84677
 H 0.01772 -0.54631 -2.84422
13
bifur_IRC_Cartesians_noMW_output/new_data/bifur_traj1_Cartesians point 236
C 0.03546 0.86732 1.37898
 C 0.13478 0.86036 -1.37909
 C 0.65166 1.31504 0.00146
 C -0.04125 -0.49059 1.79512
 C -0.06493 -0.48279 -1.79370
 F -0.27824 1.50067 2.41154
 F 0.07362 1.46725 -2.41846
 H -1.00203 -0.84398 1.53045
 H -1.01981 -0.82621 -1.44481
 H 0.69810 -1.12701 1.27721
 H 0.67684 -1.13104 -1.36125
 H 0.12207 -0.56386 2.84655
 H 0.01373 -0.54517 -2.84401
13
bifur_IRC_Cartesians_noMW_output/new_data/bifur_traj1_Cartesians point 237
C 0.03241 0.86765 1.37818
 C 0.13776 0.86008 -1.37824
 C 0.64947 1.31563 0.00150
 C -0.04057 -0.49091 1.79439
 C -0.06573 -0.48275 -1.79300
 F -0.28755 1.50213 2.41056
 F 0.08569 1.46634 -2.41735
 H -1.00127 -0.84493 1.53196
 H -1.02023 -0.82617 -1.44118
 H 0.69903 -1.12678 1.27432
 H 0.67643 -1.13117 -1.36367
 H 0.12479 -0.56443 2.84591
 H 0.00975 -0.54468 -2.84337
13
bifur_IRC_Cartesians_noMW_output/new_data/bifur_traj1_Cartesians point 238
C 0.02944 0.86812 1.37744
 C 0.14067 0.85996 -1.37744
 C 0.64750 1.31654 0.00154
 C -0.03991 -0.49128 1.79342
 C -0.06651 -0.48277 -1.79207
 F -0.29662 1.50364 2.40990
 F 0.09736 1.46554 -2.41656
 H -1.00057 -0.84585 1.53302
 H -1.02067 -0.82613 -1.43726
 H 0.69995 -1.12658 1.27107
 H 0.67606 -1.13130 -1.36558
 H 0.12742 -0.56533 2.84512
 H 0.00587 -0.54455 -2.84259
13
bifur_IRC_Cartesians_noMW_output/new_data/bifur_traj1_Cartesians point 239
C 0.02658 0.86859 1.37690
 C 0.14350 0.85986 -1.37684
 C 0.64609 1.31735 0.00157
 C -0.03925 -0.49162 1.79260
 C -0.06727 -0.48277 -1.79129
 F -0.30576 1.50505 2.40953
 F 0.10840 1.46473 -2.41606
 H -0.99992 -0.84665 1.53422
 H -1.02114 -0.82599 -1.43362
 H 0.70078 -1.12640 1.26791
 H 0.67563 -1.13145 -1.36744
 H 0.13011 -0.56624 2.84447
 H 0.00224 -0.54446 -2.84195
13
bifur_IRC_Cartesians_noMW_output/new_data/bifur_traj1_Cartesians point 240
C 0.02383 0.86891 1.37671
 C 0.14624 0.85964 -1.37660
 C 0.64556 1.31760 0.00161
 C -0.03859 -0.49184 1.79232
 C -0.06796 -0.48266 -1.79104
 F -0.31510 1.50622 2.40938
 F 0.11845 1.46376 -2.41580
 H -0.99935 -0.84722 1.53615
 H -1.02163 -0.82567 -1.43089
 H 0.70146 -1.12624 1.26531
 H 0.67511 -1.13160 -1.36966
 H 0.13297 -0.56683 2.84425
 H -0.00097 -0.54409 -2.84173
13
bifur_IRC_Cartesians_noMW_output/new_data/bifur_traj1_Cartesians point 241
C 0.02125 0.86894 1.37696
 C 0.14885 0.85914 -1.37680
 C 0.64608 1.31689 0.00164
 C -0.03792 -0.49186 1.79292
 C -0.06857 -0.48237 -1.79167
 F -0.32469 1.50702 2.40934
 F 0.12723 1.46252 -2.41565
 H -0.99885 -0.84749 1.53929
 H -1.02215 -0.82510 -1.42962
 H 0.70192 -1.12608 1.26377
 H 0.67443 -1.13175 -1.37268
 H 0.13606 -0.56676 2.84470
 H -0.00364 -0.54310 -2.84219
13
bifur_IRC_Cartesians_noMW_output/new_data/bifur_traj1_Cartesians point 242
C 0.01884 0.86856 1.37765
 C 0.15132 0.85828 -1.37744
 C 0.64760 1.31494 0.00167
 C -0.03723 -0.49163 1.79461
 C -0.06908 -0.48185 -1.79339
 F -0.33451 1.50736 2.40921
 F 0.13473 1.46095 -2.41543
 H -0.99841 -0.84748 1.54397
 H -1.02266 -0.82427 -1.43014
 H 0.70216 -1.12593 1.26359
 H 0.67359 -1.13187 -1.37681
 H 0.13940 -0.56578 2.84597
 H -0.00573 -0.54127 -2.84345
13
bifur_IRC_Cartesians_noMW_output/new_data/bifur_traj1_Cartesians point 243
C 0.01884 0.86856 1.37765
 C 0.15132 0.85828 -1.37744
 C 0.64760 1.31494 0.00167
 C -0.03723 -0.49163 1.79461
 C -0.06908 -0.48185 -1.79339
 F -0.33451 1.50736 2.40921
 F 0.13472 1.46095 -2.41543
 H -0.99841 -0.84748 1.54397
 H -1.02266 -0.82427 -1.43014
 H 0.70216 -1.12593 1.26359
 H 0.67359 -1.13187 -1.37681
 H 0.13940 -0.56578 2.84597
 H -0.00573 -0.54127 -2.84345
13
bifur_IRC_Cartesians_noMW_output/new_data/bifur_traj1_Cartesians point 244
C 0.01426 0.86648 1.37990
 C 0.15608 0.85526 -1.37961
 C 0.65239 1.30730 0.00173
 C -0.03577 -0.49047 1.80113
 C -0.06992 -0.48013 -1.79997
 F -0.35490 1.50682 2.40792
 F 0.14738 1.45675 -2.41394
 H -0.99754 -0.84681 1.55798
 H -1.02360 -0.82208 -1.43622
 H 0.70210 -1.12557 1.26748
 H 0.67147 -1.13205 -1.38891
 H 0.14676 -0.56083 2.85077
 H -0.00872 -0.53468 -2.84825
13
bifur_IRC_Cartesians_noMW_output/new_data/bifur_traj1_Cartesians point 245
C 0.01189 0.86483 1.38118
 C 0.15852 0.85313 -1.38085
 C 0.65490 1.30186 0.00176
 C -0.03497 -0.48960 1.80567
 C -0.07031 -0.47898 -1.80455
 F -0.36563 1.50612 2.40643
 F 0.15369 1.45417 -2.41235
 H -0.99701 -0.84635 1.56703
 H -1.02401 -0.82083 -1.44118
 H 0.70195 -1.12534 1.27122
 H 0.67025 -1.13210 -1.39689
 H 0.15078 -0.55695 2.85405
 H -0.01005 -0.52996 -2.85153
13
bifur_IRC_Cartesians_noMW_output/new_data/bifur_traj1_Cartesians point 246
C 0.00934 0.86283 1.38241
 C 0.16114 0.85060 -1.38202
 C 0.65707 1.29556 0.00179
 C -0.03410 -0.48859 1.81086
 C -0.07072 -0.47766 -1.80977
 F -0.37690 1.50526 2.40425
 F 0.16070 1.45129 -2.41004
 H -0.99638 -0.84592 1.57724
 H -1.02438 -0.81957 -1.44700
 H 0.70179 -1.12506 1.27589
 H 0.66895 -1.13211 -1.40611
 H 0.15502 -0.55226 2.85775
 H -0.01154 -0.52437 -2.85524
13
bifur_IRC_Cartesians_noMW_output/new_data/bifur_traj1_Cartesians point 247
C 0.00653 0.86051 1.38349
 C 0.16399 0.84771 -1.38305
 C 0.65870 1.28850 0.00182
 C -0.03317 -0.48747 1.81658
 C -0.07118 -0.47621 -1.81553
 F -0.38882 1.50433 2.40130
 F 0.16882 1.44812 -2.40696
 H -0.99561 -0.84559 1.58849
 H -1.02471 -0.81831 -1.45345
 H 0.70168 -1.12472 1.28133
 H 0.66759 -1.13211 -1.41654
 H 0.15950 -0.54683 2.86177
 H -0.01333 -0.51794 -2.85927
13
bifur_IRC_Cartesians_noMW_output/new_data/bifur_traj1_Cartesians point 248
C 0.00341 0.85791 1.38438
 C 0.16713 0.84448 -1.38388
 C 0.65963 1.28081 0.00186
 C -0.03215 -0.48627 1.82272
 C -0.07171 -0.47463 -1.82171
 F -0.40148 1.50336 2.39757
 F 0.17834 1.44470 -2.40307
 H -0.99469 -0.84539 1.60067
 H -1.02501 -0.81709 -1.46031
 H 0.70165 -1.12432 1.28739
 H 0.66617 -1.13207 -1.42812
 H 0.16424 -0.54073 2.86603
 H -0.01555 -0.51075 -2.86354
13
bifur_IRC_Cartesians_noMW_output/new_data/bifur_traj1_Cartesians point 249
C -0.00006 0.85507 1.38502
 C 0.17058 0.84094 -1.38445
 C 0.65977 1.27262 0.00190
 C -0.03105 -0.48500 1.82916
 C -0.07232 -0.47296 -1.82820
 F -0.41489 1.50243 2.39307
 F 0.18943 1.44104 -2.39839
 H -0.99360 -0.84537 1.61362
 H -1.02527 -0.81594 -1.46738
 H 0.70173 -1.12386 1.29391
 H 0.66472 -1.13202 -1.44074
 H 0.16922 -0.53407 2.87045
 H -0.01826 -0.50288 -2.86796
13
bifur_IRC_Cartesians_noMW_output/new_data/bifur_traj1_Cartesians point 250
C -0.00387 0.85207 1.38537
 C 0.17434 0.83716 -1.38473
 C 0.65903 1.26410 0.00194
 C -0.02987 -0.48372 1.83574
 C -0.07301 -0.47123 -1.83484
 F -0.42897 1.50158 2.38785
 F 0.20215 1.43721 -2.39298
 H -0.99236 -0.84554 1.62709
 H -1.02551 -0.81488 -1.47442
 H 0.70195 -1.12335 1.30068
 H 0.66326 -1.13194 -1.45419
 H 0.17438 -0.52699 2.87491
 H -0.02151 -0.49448 -2.87243
13
bifur_IRC_Cartesians_noMW_output/new_data/bifur_traj1_Cartesians point 251
C -0.00800 0.84898 1.38540
 C 0.17838 0.83324 -1.38467
 C 0.65732 1.25553 0.00199
 C -0.02864 -0.48245 1.84227
 C -0.07380 -0.46949 -1.84143
 F -0.44352 1.50088 2.38200
 F 0.21647 1.43328 -2.38691
 H -0.99097 -0.84593 1.64075
 H -1.02571 -0.81395 -1.48116
 H 0.70231 -1.12278 1.30747
 H 0.66182 -1.13185 -1.46818
 H 0.17963 -0.51969 2.87926
 H -0.02530 -0.48576 -2.87679
13
bifur_IRC_Cartesians_noMW_output/new_data/bifur_traj1_Cartesians point 252
C -0.01239 0.84590 1.38503
 C 0.18264 0.82928 -1.38422
 C 0.65457 1.24717 0.00204
 C -0.02737 -0.48126 1.84850
 C -0.07467 -0.46778 -1.84773
 F -0.45830 1.50038 2.37563
 F 0.23234 1.42938 -2.38031
 H -0.98945 -0.84658 1.65419
 H -1.02588 -0.81319 -1.48725
 H 0.70285 -1.12217 1.31400
 H 0.66044 -1.13175 -1.48234
 H 0.18489 -0.51241 2.88333
 H -0.02967 -0.47696 -2.88088
13
bifur_IRC_Cartesians_noMW_output/new_data/bifur_traj1_Cartesians point 253
C -0.01701 0.84295 1.38423
 C 0.18710 0.82540 -1.38332
 C 0.65066 1.23933 0.00209
 C -0.02609 -0.48019 1.85419
 C -0.07563 -0.46618 -1.85349
 F -0.47307 1.50018 2.36885
 F 0.24970 1.42559 -2.37329
 H -0.98781 -0.84752 1.66699
 H -1.02601 -0.81265 -1.49234
 H 0.70359 -1.12154 1.31995
 H 0.65917 -1.13164 -1.49630
 H 0.19001 -0.50538 2.88696
 H -0.03462 -0.46835 -2.88453
13
bifur_IRC_Cartesians_noMW_output/new_data/bifur_traj1_Cartesians point 254
C -0.01701 0.84295 1.38423
 C 0.18710 0.82540 -1.38332
 C 0.65066 1.23933 0.00209
 C -0.02609 -0.48019 1.85419
 C -0.07563 -0.46618 -1.85349
 F -0.47307 1.50018 2.36885
 F 0.24970 1.42559 -2.37329
 H -0.98781 -0.84752 1.66699
 H -1.02601 -0.81265 -1.49234
 H 0.70359 -1.12154 1.31995
 H 0.65917 -1.13164 -1.49630
 H 0.19001 -0.50538 2.88696
 H -0.03462 -0.46835 -2.88453
13
bifur_IRC_Cartesians_noMW_output/new_data/bifur_traj1_Cartesians point 255
C -0.02674 0.83785 1.38109
 C 0.19637 0.81835 -1.37999
 C 0.63909 1.22650 0.00220
 C -0.02357 -0.47864 1.86290
 C -0.07781 -0.46353 -1.86235
 F -0.50147 1.50092 2.35457
 F 0.28852 1.41883 -2.35849
 H -0.98426 -0.85038 1.68891
 H -1.02617 -0.81242 -1.49814
 H 0.70576 -1.12020 1.32893
 H 0.65714 -1.13142 -1.52204
 H 0.19942 -0.49310 2.89214
 H -0.04629 -0.45276 -2.88974
13
bifur_IRC_Cartesians_noMW_output/new_data/bifur_traj1_Cartesians point 256
C -0.03174 0.83589 1.37874
 C 0.20107 0.81540 -1.37754
 C 0.63146 1.22200 0.00226
 C -0.02238 -0.47824 1.86555
 C -0.07901 -0.46256 -1.86507
 F -0.51468 1.50195 2.34738
 F 0.30965 1.41603 -2.35103
 H -0.98240 -0.85230 1.69735
 H -1.02621 -0.81277 -1.49834
 H 0.70720 -1.11953 1.33146
 H 0.65644 -1.13132 -1.53313
 H 0.20354 -0.48829 2.89343
 H -0.05295 -0.44625 -2.89106
13
bifur_IRC_Cartesians_noMW_output/new_data/bifur_traj1_Cartesians point 257
C -0.03677 0.83437 1.37592
 C 0.20578 0.81288 -1.37463
 C 0.62280 1.21887 0.00231
 C -0.02124 -0.47811 1.86699
 C -0.08027 -0.46186 -1.86658
 F -0.52715 1.50343 2.34032
 F 0.33163 1.41367 -2.34371
 H -0.98051 -0.85452 1.70396
 H -1.02622 -0.81341 -1.49668
 H 0.70886 -1.11887 1.33258
 H 0.65595 -1.13123 -1.54283
 H 0.20722 -0.48447 2.89383
 H -0.06007 -0.44073 -2.89148
13
bifur_IRC_Cartesians_noMW_output/new_data/bifur_traj1_Cartesians point 258
C -0.04182 0.83326 1.37272
 C 0.21048 0.81078 -1.37133
 C 0.61329 1.21700 0.00237
 C -0.02015 -0.47822 1.86734
 C -0.08160 -0.46140 -1.86701
 F -0.53898 1.50531 2.33345
 F 0.35431 1.41169 -2.33658
 H -0.97860 -0.85699 1.70891
 H -1.02623 -0.81429 -1.49335
 H 0.71071 -1.11823 1.33238
 H 0.65564 -1.13115 -1.55124
 H 0.21054 -0.48160 2.89343
 H -0.06758 -0.43616 -2.89110
13
bifur_IRC_Cartesians_noMW_output/new_data/bifur_traj1_Cartesians point 259
C -0.04691 0.83251 1.36922
 C 0.21519 0.80903 -1.36773
 C 0.60315 1.21617 0.00242
 C -0.01910 -0.47853 1.86680
 C -0.08297 -0.46113 -1.86655
 F -0.55037 1.50752 2.32678
 F 0.37759 1.41003 -2.32964
 H -0.97669 -0.85966 1.71251
 H -1.02624 -0.81536 -1.48864
 H 0.71271 -1.11759 1.33108
 H 0.65547 -1.13109 -1.55858
 H 0.21359 -0.47951 2.89238
 H -0.07541 -0.43236 -2.89007
13
bifur_IRC_Cartesians_noMW_output/new_data/bifur_traj1_Cartesians point 260
C -0.05203 0.83202 1.36551
 C 0.21993 0.80753 -1.36391
 C 0.59255 1.21612 0.00248
 C -0.01807 -0.47898 1.86560
 C -0.08437 -0.46101 -1.86542
 F -0.56151 1.50998 2.32027
 F 0.40136 1.40859 -2.32286
 H -0.97477 -0.86247 1.71512
 H -1.02625 -0.81657 -1.48287
 H 0.71482 -1.11697 1.32893
 H 0.65541 -1.13104 -1.56513
 H 0.21645 -0.47803 2.89085
 H -0.08350 -0.42915 -2.88856
13
bifur_IRC_Cartesians_noMW_output/new_data/bifur_traj1_Cartesians point 261
C -0.05719 0.83170 1.36167
 C 0.22470 0.80620 -1.35997
 C 0.58170 1.21656 0.00254
 C -0.01706 -0.47954 1.86398
 C -0.08581 -0.46098 -1.86387
 F -0.57253 1.51260 2.31388
 F 0.42544 1.40730 -2.31621
 H -0.97285 -0.86537 1.71711
 H -1.02628 -0.81785 -1.47644
 H 0.71700 -1.11635 1.32622
 H 0.65540 -1.13101 -1.57117
 H 0.21922 -0.47694 2.88901
 H -0.09174 -0.42633 -2.88674
13
bifur_IRC_Cartesians_noMW_output/new_data/bifur_traj1_Cartesians point 262
C -0.06235 0.83146 1.35781
 C 0.22946 0.80495 -1.35601
 C 0.57083 1.21721 0.00259
 C -0.01605 -0.48012 1.86219
 C -0.08725 -0.46098 -1.86216
 F -0.58350 1.51528 2.30759
 F 0.44957 1.40606 -2.30966
 H -0.97094 -0.86829 1.71885
 H -1.02631 -0.81916 -1.46975
 H 0.71921 -1.11573 1.32328
 H 0.65542 -1.13097 -1.57698
 H 0.22195 -0.47602 2.88705
 H -0.10002 -0.42369 -2.88481
13
bifur_IRC_Cartesians_noMW_output/new_data/bifur_traj1_Cartesians point 263
C -0.06745 0.83120 1.35404
 C 0.23417 0.80368 -1.35214
 C 0.56019 1.21776 0.00265
 C -0.01505 -0.48068 1.86052
 C -0.08867 -0.46097 -1.86056
 F -0.59444 1.51790 2.30139
 F 0.47335 1.40480 -2.30320
 H -0.96906 -0.87114 1.72070
 H -1.02634 -0.82042 -1.46328
 H 0.72137 -1.11513 1.32046
 H 0.65541 -1.13094 -1.58281
 H 0.22469 -0.47506 2.88519
 H -0.10817 -0.42101 -2.88297
13
bifur_IRC_Cartesians_noMW_output/new_data/bifur_traj1_Cartesians point 264
C -0.07241 0.83081 1.35047
 C 0.23877 0.80232 -1.34848
 C 0.55004 1.21789 0.00271
 C -0.01405 -0.48116 1.85922
 C -0.09004 -0.46088 -1.85934
 F -0.60530 1.52033 2.29526
 F 0.49634 1.40346 -2.29681
 H -0.96722 -0.87386 1.72303
 H -1.02638 -0.82158 -1.45748
 H 0.72342 -1.11453 1.31813
 H 0.65535 -1.13090 -1.58892
 H 0.22748 -0.47381 2.88362
 H -0.11600 -0.41809 -2.88142
13
bifur_IRC_Cartesians_noMW_output/new_data/bifur_traj1_Cartesians point 265
C -0.07241 0.83081 1.35047
 C 0.23877 0.80232 -1.34848
 C 0.55004 1.21789 0.00271
 C -0.01405 -0.48116 1.85922
 C -0.09004 -0.46088 -1.85934
 F -0.60530 1.52033 2.29526
 F 0.49634 1.40346 -2.29681
 H -0.96722 -0.87386 1.72303
 H -1.02638 -0.82158 -1.45748
 H 0.72342 -1.11453 1.31813
 H 0.65535 -1.13090 -1.58892
 H 0.22748 -0.47381 2.88362
 H -0.11600 -0.41809 -2.88142
13
bifur_IRC_Cartesians_noMW_output/new_data/bifur_traj1_Cartesians point 266
C -0.08170 0.82929 1.34427
 C 0.24739 0.79897 -1.34209
 C 0.53196 1.21591 0.00281
 C -0.01211 -0.48163 1.85866
 C -0.09252 -0.46030 -1.85891
 F -0.62644 1.52421 2.28308
 F 0.53854 1.40027 -2.28415
 H -0.96374 -0.87861 1.73026
 H -1.02641 -0.82342 -1.44951
 H 0.72699 -1.11337 1.31621
 H 0.65496 -1.13079 -1.60279
 H 0.23322 -0.46968 2.88202
 H -0.13013 -0.41083 -2.87986
13
bifur_IRC_Cartesians_noMW_output/new_data/bifur_traj1_Cartesians point 267
C -0.08598 0.82803 1.34166
 C 0.25138 0.79687 -1.33939
 C 0.52402 1.21348 0.00286
 C -0.01116 -0.48157 1.85963
 C -0.09361 -0.45976 -1.85995
 F -0.63666 1.52556 2.27686
 F 0.55760 1.39835 -2.27770
 H -0.96210 -0.88062 1.73550
 H -1.02639 -0.82409 -1.44773
 H 0.72847 -1.11280 1.31700
 H 0.65462 -1.13070 -1.61088
 H 0.23618 -0.46653 2.88214
 H -0.13636 -0.40623 -2.88000
13
bifur_IRC_Cartesians_noMW_output/new_data/bifur_traj1_Cartesians point 268
C -0.09009 0.82641 1.33930
 C 0.25520 0.79443 -1.33696
 C 0.51660 1.21003 0.00290
 C -0.01022 -0.48130 1.86148
 C -0.09462 -0.45903 -1.86186
 F -0.64671 1.52653 2.27037
 F 0.57558 1.39618 -2.27099
 H -0.96048 -0.88243 1.74193
 H -1.02632 -0.82461 -1.44744
 H 0.72978 -1.11222 1.31905
 H 0.65418 -1.13059 -1.61992
 H 0.23921 -0.46253 2.88291
 H -0.14212 -0.40086 -2.88079
13
bifur_IRC_Cartesians_noMW_output/new_data/bifur_traj1_Cartesians point 269
C -0.09408 0.82438 1.33713
 C 0.25891 0.79161 -1.33470
 C 0.50949 1.20549 0.00294
 C -0.00926 -0.48083 1.86421
 C -0.09557 -0.45812 -1.86465
 F -0.65670 1.52714 2.26347
 F 0.59286 1.39374 -2.26387
 H -0.95886 -0.88409 1.74964
 H -1.02621 -0.82502 -1.44860
 H 0.73095 -1.11162 1.32238
 H 0.65364 -1.13045 -1.63006
 H 0.24235 -0.45763 2.88429
 H -0.14754 -0.39461 -2.88219
13
bifur_IRC_Cartesians_noMW_output/new_data/bifur_traj1_Cartesians point 270
C -0.09804 0.82193 1.33507
 C 0.26259 0.78837 -1.33256
 C 0.50248 1.19985 0.00298
 C -0.00827 -0.48016 1.86783
 C -0.09647 -0.45700 -1.86834
 F -0.66678 1.52742 2.25599
 F 0.60981 1.39100 -2.25617
 H -0.95719 -0.88565 1.75869
 H -1.02604 -0.82534 -1.45117
 H 0.73201 -1.11100 1.32703
 H 0.65301 -1.13027 -1.64145
 H 0.24563 -0.45174 2.88629
 H -0.15274 -0.38740 -2.88421
13
bifur_IRC_Cartesians_noMW_output/new_data/bifur_traj1_Cartesians point 271
C -0.10203 0.81902 1.33307
 C 0.26629 0.78467 -1.33049
 C 0.49542 1.19303 0.00303
 C -0.00725 -0.47928 1.87237
 C -0.09735 -0.45568 -1.87294
 F -0.67707 1.52739 2.24782
 F 0.62673 1.38792 -2.24777
 H -0.95546 -0.88715 1.76918
 H -1.02581 -0.82559 -1.45514
 H 0.73299 -1.11033 1.33304
 H 0.65228 -1.13005 -1.65425
 H 0.24908 -0.44481 2.88891
 H -0.15783 -0.37913 -2.88685
13
bifur_IRC_Cartesians_noMW_output/new_data/bifur_traj1_Cartesians point 272
C -0.10608 0.81563 1.33111
 C 0.27005 0.78047 -1.32844
 C 0.48821 1.18501 0.00307
 C -0.00618 -0.47819 1.87783
 C -0.09821 -0.45413 -1.87847
 F -0.68764 1.52705 2.23889
 F 0.64379 1.38448 -2.23859
 H -0.95364 -0.88859 1.78116
 H -1.02552 -0.82577 -1.46050
 H 0.73389 -1.10961 1.34043
 H 0.65146 -1.12980 -1.66853
 H 0.25273 -0.43680 2.89216
 H -0.16286 -0.36975 -2.89011
13
bifur_IRC_Cartesians_noMW_output/new_data/bifur_traj1_Cartesians point 273
C -0.11021 0.81178 1.32916
 C 0.27387 0.77580 -1.32641
 C 0.48082 1.17583 0.00311
 C -0.00506 -0.47690 1.88419
 C -0.09905 -0.45239 -1.88489
 F -0.69850 1.52642 2.22918
 F 0.66104 1.38070 -2.22864
 H -0.95173 -0.89000 1.79459
 H -1.02516 -0.82589 -1.46719
 H 0.73473 -1.10885 1.34915
 H 0.65054 -1.12950 -1.68427
 H 0.25656 -0.42772 2.89600
 H -0.16785 -0.35929 -2.89398
13
bifur_IRC_Cartesians_noMW_output/new_data/bifur_traj1_Cartesians point 274
C -0.11439 0.80752 1.32721
 C 0.27773 0.77071 -1.32437
 C 0.47321 1.16564 0.00315
 C -0.00390 -0.47544 1.89132
 C -0.09988 -0.45046 -1.89209
 F -0.70954 1.52555 2.21876
 F 0.67847 1.37663 -2.21797
 H -0.94974 -0.89139 1.80927
 H -1.02475 -0.82598 -1.47505
 H 0.73552 -1.10804 1.35906
 H 0.64954 -1.12917 -1.70129
 H 0.26054 -0.41769 2.90035
 H -0.17281 -0.34787 -2.89836
13
bifur_IRC_Cartesians_noMW_output/new_data/bifur_traj1_Cartesians point 275
C -0.11860 0.80292 1.32522
 C 0.28160 0.76527 -1.32230
 C 0.46535 1.15463 0.00319
 C -0.00271 -0.47383 1.89906
 C -0.10070 -0.44839 -1.89990
 F -0.72061 1.52446 2.20774
 F 0.69601 1.37233 -2.20667
 H -0.94768 -0.89277 1.82492
 H -1.02428 -0.82606 -1.48384
 H 0.73628 -1.10719 1.36994
 H 0.64850 -1.12881 -1.71933
 H 0.26459 -0.40690 2.90511
 H -0.17774 -0.33567 -2.90313
13
bifur_IRC_Cartesians_noMW_output/new_data/bifur_traj1_Cartesians point 276
C -0.11860 0.80292 1.32523
 C 0.28160 0.76527 -1.32230
 C 0.46535 1.15463 0.00319
 C -0.00271 -0.47383 1.89906
 C -0.10070 -0.44839 -1.89990
 F -0.72061 1.52446 2.20774
 F 0.69600 1.37233 -2.20667
 H -0.94768 -0.89277 1.82492
 H -1.02428 -0.82606 -1.48384
 H 0.73628 -1.10719 1.36994
 H 0.64850 -1.12881 -1.71933
 H 0.26459 -0.40690 2.90511
 H -0.17774 -0.33567 -2.90313
13
bifur_IRC_Cartesians_noMW_output/new_data/bifur_traj1_Cartesians point 277
C -0.12695 0.79309 1.32100
 C 0.28923 0.75377 -1.31791
 C 0.44863 1.13123 0.00327
 C -0.00034 -0.47038 1.91552
 C -0.10229 -0.44402 -1.91651
 F -0.74200 1.52192 2.18427
 F 0.73117 1.36343 -2.18268
 H -0.94342 -0.89561 1.85768
 H -1.02315 -0.82632 -1.50305
 H 0.73774 -1.10544 1.39363
 H 0.64642 -1.12800 -1.75715
 H 0.27252 -0.38383 2.91521
 H -0.18757 -0.30983 -2.91329
13
bifur_IRC_Cartesians_noMW_output/new_data/bifur_traj1_Cartesians point 278
C -0.13099 0.78807 1.31869
 C 0.29288 0.74794 -1.31551
 C 0.43969 1.11943 0.00331
 C 0.00080 -0.46863 1.92377
 C -0.10305 -0.44184 -1.92483
 F -0.75182 1.52060 2.17212
 F 0.74855 1.35903 -2.17026
 H -0.94127 -0.89711 1.87397
 H -1.02250 -0.82658 -1.51282
 H 0.73849 -1.10454 1.40583
 H 0.64546 -1.12757 -1.77615
 H 0.27620 -0.37206 2.92024
 H -0.19244 -0.29673 -2.91834
13
bifur_IRC_Cartesians_noMW_output/new_data/bifur_traj1_Cartesians point 279
C -0.13483 0.78315 1.31624
 C 0.29633 0.74226 -1.31298
 C 0.43044 1.10802 0.00335
 C 0.00187 -0.46695 1.93167
 C -0.10378 -0.43975 -1.93280
 F -0.76070 1.51931 2.16000
 F 0.76544 1.35484 -2.15789
 H -0.93914 -0.89866 1.88956
 H -1.02180 -0.82695 -1.52224
 H 0.73925 -1.10366 1.41782
 H 0.64461 -1.12713 -1.79459
 H 0.27952 -0.36054 2.92501
 H -0.19721 -0.28394 -2.92314
13
bifur_IRC_Cartesians_noMW_output/new_data/bifur_traj1_Cartesians point 280
C -0.13840 0.77846 1.31369
 C 0.29950 0.73686 -1.31037
 C 0.42107 1.09729 0.00338
 C 0.00285 -0.46538 1.93903
 C -0.10447 -0.43779 -1.94023
 F -0.76846 1.51812 2.14818
 F 0.78156 1.35095 -2.14582
 H -0.93709 -0.90024 1.90408
 H -1.02108 -0.82745 -1.53104
 H 0.74003 -1.10282 1.42928
 H 0.64388 -1.12669 -1.81202
 H 0.28243 -0.34954 2.92939
 H -0.20181 -0.27178 -2.92755
13
bifur_IRC_Cartesians_noMW_output/new_data/bifur_traj1_Cartesians point 281
C -0.14168 0.77404 1.31111
 C 0.30239 0.73179 -1.30771
 C 0.41173 1.08734 0.00341
 C 0.00374 -0.46393 1.94578
 C -0.10511 -0.43599 -1.94704
 F -0.77512 1.51703 2.13682
 F 0.79673 1.34739 -2.13424
 H -0.93514 -0.90182 1.91741
 H -1.02034 -0.82803 -1.53914
 H 0.74080 -1.10202 1.44007
 H 0.64328 -1.12626 -1.82828
 H 0.28491 -0.33919 2.93337
 H -0.20618 -0.26036 -2.93155
13
bifur_IRC_Cartesians_noMW_output/new_data/bifur_traj1_Cartesians point 282
C -0.14469 0.76988 1.30854
 C 0.30501 0.72704 -1.30508
 C 0.40258 1.07806 0.00344
 C 0.00455 -0.46258 1.95203
 C -0.10570 -0.43432 -1.95334
 F -0.78085 1.51601 2.12595
 F 0.81091 1.34412 -2.12316
 H -0.93330 -0.90336 1.92971
 H -1.01960 -0.82867 -1.54667
 H 0.74154 -1.10126 1.45027
 H 0.64277 -1.12584 -1.84347
 H 0.28706 -0.32944 2.93701
 H -0.21030 -0.24964 -2.93522
13
bifur_IRC_Cartesians_noMW_output/new_data/bifur_traj1_Cartesians point 283
C -0.14744 0.76590 1.30605
 C 0.30739 0.72252 -1.30254
 C 0.39376 1.06924 0.00346
 C 0.00529 -0.46129 1.95795
 C -0.10623 -0.43275 -1.95932
 F -0.78582 1.51501 2.11555
 F 0.82409 1.34106 -2.11256
 H -0.93156 -0.90483 1.94130
 H -1.01887 -0.82932 -1.55391
 H 0.74224 -1.10054 1.46009
 H 0.64233 -1.12543 -1.85783
 H 0.28894 -0.32013 2.94045
 H -0.21412 -0.23944 -2.93868
13
bifur_IRC_Cartesians_noMW_output/new_data/bifur_traj1_Cartesians point 284
C -0.14993 0.76203 1.30373
 C 0.30954 0.71815 -1.30017
 C 0.38545 1.06063 0.00348
 C 0.00597 -0.46002 1.96377
 C -0.10670 -0.43121 -1.96519
 F -0.79020 1.51394 2.10556
 F 0.83611 1.33813 -2.10239
 H -0.92992 -0.90618 1.95250
 H -1.01814 -0.82993 -1.56119
 H 0.74285 -1.09986 1.46978
 H 0.64190 -1.12503 -1.87164
 H 0.29065 -0.31106 2.94385
 H -0.21757 -0.22958 -2.94211
13
bifur_IRC_Cartesians_noMW_output/new_data/bifur_traj1_Cartesians point 285
C -0.15214 0.75818 1.30168
 C 0.31142 0.71386 -1.29807
 C 0.37789 1.05197 0.00350
 C 0.00659 -0.45871 1.96971
 C -0.10709 -0.42968 -1.97117
 F -0.79408 1.51271 2.09602
 F 0.84672 1.33525 -2.09268
 H -0.92840 -0.90734 1.96364
 H -1.01743 -0.83043 -1.56886
 H 0.74333 -1.09921 1.47961
 H 0.64147 -1.12464 -1.88510
 H 0.29225 -0.30208 2.94739
 H -0.22052 -0.21988 -2.94567
13
bifur_IRC_Cartesians_noMW_output/new_data/bifur_traj1_Cartesians point 286
C -0.15402 0.75429 1.30001
 C 0.31302 0.70960 -1.29636
 C 0.37138 1.04307 0.00351
 C 0.00717 -0.45732 1.97597
 C -0.10738 -0.42810 -1.97747
 F -0.79752 1.51124 2.08698
 F 0.85558 1.33238 -2.08349
 H -0.92702 -0.90824 1.97498
 H -1.01673 -0.83077 -1.57726
 H 0.74361 -1.09861 1.48980
 H 0.64097 -1.12425 -1.89838
 H 0.29379 -0.29304 2.95122
 H -0.22285 -0.21025 -2.94952
13
bifur_IRC_Cartesians_noMW_output/new_data/bifur_traj1_Cartesians point 287
C -0.15402 0.75429 1.30001
 C 0.31302 0.70960 -1.29636
 C 0.37138 1.04307 0.00351
 C 0.00717 -0.45732 1.97597
 C -0.10738 -0.42810 -1.97747
 F -0.79752 1.51124 2.08698
 F 0.85557 1.33238 -2.08349
 H -0.92702 -0.90824 1.97499
 H -1.01673 -0.83077 -1.57726
 H 0.74361 -1.09861 1.48980
 H 0.64097 -1.12425 -1.89838
 H 0.29379 -0.29304 2.95122
 H -0.22285 -0.21025 -2.94952
13
bifur_IRC_Cartesians_noMW_output/new_data/bifur_traj1_Cartesians point 288
C -0.15664 0.74630 1.29818
 C 0.31521 0.70108 -1.29447
 C 0.36240 1.02403 0.00353
 C 0.00817 -0.45419 1.98992
 C -0.10757 -0.42471 -1.99149
 F -0.80319 1.50733 2.07069
 F 0.86693 1.32651 -2.06696
 H -0.92477 -0.90900 1.99889
 H -1.01543 -0.83077 -1.59710
 H 0.74345 -1.09756 1.51174
 H 0.63973 -1.12350 -1.92460
 H 0.29686 -0.27456 2.96013
 H -0.22514 -0.19095 -2.95846
13
bifur_IRC_Cartesians_noMW_output/new_data/bifur_traj1_Cartesians point 289
C -0.15740 0.74219 1.29806
 C 0.31583 0.69682 -1.29433
 C 0.36003 1.01385 0.00353
 C 0.00860 -0.45244 1.99766
 C -0.10749 -0.42289 -1.99925
 F -0.80555 1.50488 2.06348
 F 0.86943 1.32350 -2.05966
 H -0.92390 -0.90885 2.01153
 H -1.01484 -0.83041 -1.60858
 H 0.74300 -1.09712 1.52350
 H 0.63897 -1.12314 -1.93760
 H 0.29843 -0.26512 2.96525
 H -0.22511 -0.18127 -2.96359
13
bifur_IRC_Cartesians_noMW_output/new_data/bifur_traj1_Cartesians point 290
C -0.15788 0.73802 1.29839
 C 0.31621 0.69254 -1.29464
 C 0.35885 1.00330 0.00353
 C 0.00900 -0.45059 2.00583
 C -0.10730 -0.42101 -2.00744
 F -0.80776 1.50217 2.05679
 F 0.87026 1.32042 -2.05290
 H -0.92318 -0.90841 2.02459
 H -1.01428 -0.82984 -1.62092
 H 0.74234 -1.09671 1.53570
 H 0.63811 -1.12280 -1.95057
 H 0.30006 -0.25554 2.97075
 H -0.22444 -0.17156 -2.96910
13
bifur_IRC_Cartesians_noMW_output/new_data/bifur_traj1_Cartesians point 291
C -0.15818 0.73378 1.29904
 C 0.31644 0.68823 -1.29529
 C 0.35854 0.99242 0.00353
 C 0.00939 -0.44866 2.01436
 C -0.10705 -0.41905 -2.01598
 F -0.80997 1.49925 2.05045
 F 0.86996 1.31727 -2.04649
 H -0.92254 -0.90775 2.03805
 H -1.01375 -0.82910 -1.63393
 H 0.74153 -1.09633 1.54824
 H 0.63718 -1.12246 -1.96361
 H 0.30177 -0.24584 2.97655
 H -0.22334 -0.16176 -2.97491
13
bifur_IRC_Cartesians_noMW_output/new_data/bifur_traj1_Cartesians point 292
C -0.15842 0.72946 1.29990
 C 0.31665 0.68385 -1.29615
 C 0.35877 0.98121 0.00352
 C 0.00978 -0.44666 2.02320
 C -0.10678 -0.41704 -2.02484
 F -0.81237 1.49621 2.04425
 F 0.86914 1.31402 -2.04024
 H -0.92194 -0.90696 2.05195
 H -1.01324 -0.82825 -1.64746
 H 0.74064 -1.09596 1.56110
 H 0.63618 -1.12212 -1.97688
 H 0.30360 -0.23595 2.98261
 H -0.22201 -0.15181 -2.98097
13
bifur_IRC_Cartesians_noMW_output/new_data/bifur_traj1_Cartesians point 293
C -0.15873 0.72503 1.30086
 C 0.31692 0.67935 -1.29709
 C 0.35918 0.96967 0.00352
 C 0.01021 -0.44460 2.03233
 C -0.10650 -0.41496 -2.03399
 F -0.81517 1.49308 2.03798
 F 0.86839 1.31064 -2.03391
 H -0.92133 -0.90613 2.06634
 H -1.01274 -0.82733 -1.66137
 H 0.73972 -1.09558 1.57425
 H 0.63512 -1.12178 -1.99056
 H 0.30560 -0.22582 2.98887
 H -0.22066 -0.14158 -2.98724
13
bifur_IRC_Cartesians_noMW_output/new_data/bifur_traj1_Cartesians point 294
C -0.15921 0.72048 1.30180
 C 0.31735 0.67469 -1.29803
 C 0.35949 0.95780 0.00352
 C 0.01068 -0.44250 2.04172
 C -0.10626 -0.41280 -2.04339
 F -0.81854 1.48993 2.03146
 F 0.86826 1.30711 -2.02732
 H -0.92067 -0.90532 2.08128
 H -1.01225 -0.82637 -1.67553
 H 0.73882 -1.09518 1.58768
 H 0.63400 -1.12144 -2.00481
 H 0.30781 -0.21539 2.99530
 H -0.21948 -0.13100 -2.99368
13
bifur_IRC_Cartesians_noMW_output/new_data/bifur_traj1_Cartesians point 295
C -0.15995 0.71580 1.30264
 C 0.31804 0.66985 -1.29884
 C 0.35943 0.94561 0.00353
 C 0.01122 -0.44035 2.05130
 C -0.10608 -0.41059 -2.05299
 F -0.82264 1.48682 2.02454
 F 0.86921 1.30341 -2.02032
 H -0.91990 -0.90459 2.09674
 H -1.01176 -0.82543 -1.68979
 H 0.73798 -1.09474 1.60130
 H 0.63284 -1.12109 -2.01971
 H 0.31025 -0.20466 3.00183
 H -0.21864 -0.12003 -3.00022
13
bifur_IRC_Cartesians_noMW_output/new_data/bifur_traj1_Cartesians point 296
C -0.16103 0.71102 1.30328
 C 0.31903 0.66484 -1.29946
 C 0.35879 0.93322 0.00353
 C 0.01183 -0.43820 2.06097
 C -0.10598 -0.40833 -2.06269
 F -0.82755 1.48380 2.01715
 F 0.87162 1.29955 -2.01282
 H -0.91901 -0.90402 2.11264
 H -1.01127 -0.82453 -1.70395
 H 0.73726 -1.09426 1.61501
 H 0.63165 -1.12074 -2.03526
 H 0.31292 -0.19367 3.00840
 H -0.21827 -0.10869 -3.00680
13
bifur_IRC_Cartesians_noMW_output/new_data/bifur_traj1_Cartesians point 297
C -0.16247 0.70618 1.30366
 C 0.32037 0.65970 -1.29981
 C 0.35738 0.92077 0.00354
 C 0.01252 -0.43608 2.07061
 C -0.10598 -0.40605 -2.07236
 F -0.83328 1.48094 2.00925
 F 0.87575 1.29557 -2.00480
 H -0.91797 -0.90365 2.12881
 H -1.01078 -0.82371 -1.71776
 H 0.73668 -1.09373 1.62863
 H 0.63045 -1.12038 -2.05136
 H 0.31582 -0.18252 3.01488
 H -0.21847 -0.09706 -3.01329
13
bifur_IRC_Cartesians_noMW_output/new_data/bifur_traj1_Cartesians point 298
C -0.16247 0.70618 1.30366
 C 0.32037 0.65970 -1.29981
 C 0.35738 0.92076 0.00354
 C 0.01252 -0.43608 2.07061
 C -0.10598 -0.40605 -2.07236
 F -0.83328 1.48094 2.00925
 F 0.87575 1.29557 -2.00480
 H -0.91797 -0.90365 2.12881
 H -1.01078 -0.82371 -1.71776
 H 0.73668 -1.09373 1.62863
 H 0.63045 -1.12038 -2.05136
 H 0.31582 -0.18252 3.01488
 H -0.21847 -0.09706 -3.01329
13
bifur_IRC_Cartesians_noMW_output/new_data/bifur_traj1_Cartesians point 299
C -0.16657 0.69652 1.30343
 C 0.32415 0.64920 -1.29950
 C 0.35180 0.89625 0.00358
 C 0.01412 -0.43200 2.08924
 C -0.10633 -0.40154 -2.09108
 F -0.84712 1.47594 1.99199
 F 0.88977 1.28741 -1.98724
 H -0.91545 -0.90364 2.16121
 H -1.00980 -0.82244 -1.74349
 H 0.73608 -1.09253 1.65495
 H 0.62809 -1.11965 -2.08465
 H 0.32216 -0.16017 3.02723
 H -0.22089 -0.07336 -3.02567
13
bifur_IRC_Cartesians_noMW_output/new_data/bifur_traj1_Cartesians point 300
C -0.16924 0.69179 1.30275
 C 0.32660 0.64393 -1.29875
 C 0.34748 0.88445 0.00360
 C 0.01503 -0.43011 2.09802
 C -0.10669 -0.39935 -2.09991
 F -0.85518 1.47387 1.98268
 F 0.89986 1.28330 -1.97774
 H -0.91396 -0.90405 2.17712
 H -1.00931 -0.82203 -1.75505
 H 0.73610 -1.09185 1.66736
 H 0.62697 -1.11929 -2.10160
 H 0.32555 -0.14918 3.03293
 H -0.22321 -0.06147 -3.03139
13
bifur_IRC_Cartesians_noMW_output/new_data/bifur_traj1_Cartesians point 301
C -0.17234 0.68718 1.30165
 C 0.32945 0.63871 -1.29759
 C 0.34208 0.87312 0.00363
 C 0.01600 -0.42834 2.10631
 C -0.10719 -0.39725 -2.10825
 F -0.86397 1.47215 1.97297
 F 0.91211 1.27921 -1.96783
 H -0.91231 -0.90477 2.19263
 H -1.00883 -0.82179 -1.76553
 H 0.73635 -1.09114 1.67907
 H 0.62590 -1.11893 -2.11858
 H 0.32906 -0.13844 3.03822
 H -0.22631 -0.04971 -3.03671
13
bifur_IRC_Cartesians_noMW_output/new_data/bifur_traj1_Cartesians point 302
C -0.17585 0.68277 1.30013
 C 0.33268 0.63359 -1.29601
 C 0.33563 0.86243 0.00367
 C 0.01704 -0.42673 2.11396
 C -0.10783 -0.39525 -2.11597
 F -0.87347 1.47082 1.96298
 F 0.92648 1.27519 -1.95761
 H -0.91053 -0.90580 2.20755
 H -1.00837 -0.82173 -1.77472
 H 0.73684 -1.09039 1.68990
 H 0.62489 -1.11859 -2.13537
 H 0.33267 -0.12811 3.04302
 H -0.23019 -0.03821 -3.04152
13
bifur_IRC_Cartesians_noMW_output/new_data/bifur_traj1_Cartesians point 303
C -0.17973 0.67863 1.29823
 C 0.33625 0.62868 -1.29403
 C 0.32824 0.85257 0.00370
 C 0.01812 -0.42530 2.12086
 C -0.10859 -0.39339 -2.12293
 F -0.88354 1.46991 1.95289
 F 0.94277 1.27132 -1.94728
 H -0.90863 -0.90712 2.22160
 H -1.00793 -0.82185 -1.78245
 H 0.73757 -1.08962 1.69963
 H 0.62397 -1.11826 -2.15169
 H 0.33632 -0.11839 3.04722
 H -0.23481 -0.02719 -3.04575
13
bifur_IRC_Cartesians_noMW_output/new_data/bifur_traj1_Cartesians point 304
C -0.18389 0.67484 1.29601
 C 0.34007 0.62406 -1.29172
 C 0.32013 0.84370 0.00375
 C 0.01922 -0.42408 2.12689
 C -0.10946 -0.39171 -2.12903
 F -0.89399 1.46942 1.94291
 F 0.96056 1.26765 -1.93705
 H -0.90667 -0.90869 2.23456
 H -1.00753 -0.82213 -1.78865
 H 0.73851 -1.08884 1.70812
 H 0.62314 -1.11795 -2.16723
 H 0.33996 -0.10943 3.05079
 H -0.24004 -0.01684 -3.04934
13
bifur_IRC_Cartesians_noMW_output/new_data/bifur_traj1_Cartesians point 305
C -0.18822 0.67141 1.29354
 C 0.34405 0.61976 -1.28917
 C 0.31152 0.83582 0.00379
 C 0.02033 -0.42305 2.13208
 C -0.11041 -0.39020 -2.13430
 F -0.90459 1.46929 1.93319
 F 0.97935 1.26423 -1.92707
 H -0.90468 -0.91045 2.24637
 H -1.00717 -0.82254 -1.79341
 H 0.73962 -1.08807 1.71540
 H 0.62240 -1.11767 -2.18186
 H 0.34352 -0.10127 3.05376
 H -0.24571 -0.00724 -3.05233
13
bifur_IRC_Cartesians_noMW_output/new_data/bifur_traj1_Cartesians point 306
C -0.19262 0.66828 1.29091
 C 0.34809 0.61576 -1.28645
 C 0.30262 0.82879 0.00384
 C 0.02142 -0.42219 2.13658
 C -0.11141 -0.38885 -2.13886
 F -0.91515 1.46944 1.92377
 F 0.99867 1.26102 -1.91739
 H -0.90270 -0.91234 2.25717
 H -1.00685 -0.82306 -1.79704
 H 0.74084 -1.08731 1.72170
 H 0.62175 -1.11741 -2.19561
 H 0.34697 -0.09382 3.05622
 H -0.25164 0.00168 -3.05482
13
bifur_IRC_Cartesians_noMW_output/new_data/bifur_traj1_Cartesians point 307
C -0.19701 0.66538 1.28820
 C 0.35212 0.61199 -1.28365
 C 0.29361 0.82235 0.00388
 C 0.02249 -0.42143 2.14059
 C -0.11242 -0.38760 -2.14295
 F -0.92551 1.46975 1.91461
 F 1.01809 1.25800 -1.90799
 H -0.90074 -0.91428 2.26720
 H -1.00653 -0.82364 -1.79994
 H 0.74211 -1.08657 1.72733
 H 0.62116 -1.11717 -2.20867
 H 0.35030 -0.08687 3.05835
 H -0.25766 0.01010 -3.05697
13
bifur_IRC_Cartesians_noMW_output/new_data/bifur_traj1_Cartesians point 308
C -0.20129 0.66258 1.28551
 C 0.35605 0.60834 -1.28087
 C 0.28468 0.81619 0.00392
 C 0.02352 -0.42071 2.14439
 C -0.11341 -0.38641 -2.14682
 F -0.93551 1.47009 1.90567
 F 1.03711 1.25509 -1.89879
 H -0.89882 -0.91622 2.27683
 H -1.00622 -0.82425 -1.80261
 H 0.74338 -1.08585 1.73272
 H 0.62061 -1.11693 -2.22131
 H 0.35349 -0.08016 3.06035
 H -0.26358 0.01823 -3.05899
13
bifur_IRC_Cartesians_noMW_output/new_data/bifur_traj1_Cartesians point 309
C -0.20129 0.66258 1.28551
 C 0.35605 0.60834 -1.28087
 C 0.28468 0.81619 0.00392
 C 0.02352 -0.42071 2.14439
 C -0.11341 -0.38641 -2.14682
 F -0.93551 1.47009 1.90567
 F 1.03711 1.25509 -1.89879
 H -0.89882 -0.91622 2.27683
 H -1.00622 -0.82425 -1.80260
 H 0.74338 -1.08585 1.73272
 H 0.62061 -1.11693 -2.22131
 H 0.35349 -0.08016 3.06035
 H -0.26358 0.01823 -3.05899
13
bifur_IRC_Cartesians_noMW_output/new_data/bifur_traj1_Cartesians point 310
C -0.20906 0.65674 1.28057
 C 0.36315 0.60097 -1.27577
 C 0.26801 0.80319 0.00400
 C 0.02545 -0.41909 2.15268
 C -0.11517 -0.38393 -2.15523
 F -0.95361 1.47024 1.88811
 F 1.07167 1.24932 -1.88077
 H -0.89521 -0.91968 2.29644
 H -1.00553 -0.82530 -1.80959
 H 0.74557 -1.08446 1.74471
 H 0.61951 -1.11643 -2.24645
 H 0.35941 -0.06627 3.06487
 H -0.27418 0.03471 -3.06356
13
bifur_IRC_Cartesians_noMW_output/new_data/bifur_traj1_Cartesians point 311
C -0.21235 0.65347 1.27852
 C 0.36614 0.59704 -1.27365
 C 0.26068 0.79569 0.00404
 C 0.02631 -0.41805 2.15772
 C -0.11586 -0.38253 -2.16033
 F -0.96133 1.46975 1.87938
 F 1.08615 1.24634 -1.87183
 H -0.89355 -0.92106 2.30712
 H -1.00510 -0.82567 -1.81495
 H 0.74636 -1.08380 1.75219
 H 0.61891 -1.11614 -2.25948
 H 0.36211 -0.05856 3.06782
 H -0.27846 0.04351 -3.06653
13
bifur_IRC_Cartesians_noMW_output/new_data/bifur_traj1_Cartesians point 312
C -0.21519 0.64988 1.27680
 C 0.36870 0.59288 -1.27188
 C 0.25411 0.78730 0.00406
 C 0.02711 -0.41681 2.16357
 C -0.11640 -0.38099 -2.16623
 F -0.96807 1.46880 1.87061
 F 1.09851 1.24324 -1.86287
 H -0.89201 -0.92216 2.31864
 H -1.00462 -0.82590 -1.82190
 H 0.74690 -1.08316 1.76094
 H 0.61825 -1.11582 -2.27301
 H 0.36464 -0.05013 3.07136
 H -0.28194 0.05288 -3.07009
13
bifur_IRC_Cartesians_noMW_output/new_data/bifur_traj1_Cartesians point 313
C -0.21764 0.64594 1.27538
 C 0.37089 0.58846 -1.27041
 C 0.24823 0.77797 0.00408
 C 0.02785 -0.41537 2.17022
 C -0.11680 -0.37929 -2.17293
 F -0.97400 1.46741 1.86172
 F 1.10900 1.23999 -1.85382
 H -0.89055 -0.92300 2.33109
 H -1.00407 -0.82600 -1.83041
 H 0.74722 -1.08253 1.77099
 H 0.61754 -1.11547 -2.28717
 H 0.36704 -0.04096 3.07551
 H -0.28470 0.06285 -3.07426
13
bifur_IRC_Cartesians_noMW_output/new_data/bifur_traj1_Cartesians point 314
C -0.21980 0.64166 1.27422
 C 0.37279 0.58375 -1.26920
 C 0.24287 0.76771 0.00410
 C 0.02857 -0.41374 2.17768
 C -0.11710 -0.37743 -2.18043
 F -0.97935 1.46562 1.85264
 F 1.11803 1.23657 -1.84457
 H -0.88915 -0.92363 2.34451
 H -1.00346 -0.82597 -1.84039
 H 0.74735 -1.08191 1.78227
 H 0.61676 -1.11510 -2.30205
 H 0.36937 -0.03102 3.08023
 H -0.28688 0.07349 -3.07900
13
bifur_IRC_Cartesians_noMW_output/new_data/bifur_traj1_Cartesians point 315
C -0.22174 0.63705 1.27326
 C 0.37450 0.57874 -1.26820
 C 0.23792 0.75654 0.00412
 C 0.02926 -0.41192 2.18589
 C -0.11731 -0.37541 -2.18869
 F -0.98434 1.46347 1.84328
 F 1.12597 1.23295 -1.83506
 H -0.88778 -0.92409 2.35893
 H -1.00281 -0.82585 -1.85172
 H 0.74731 -1.08128 1.79471
 H 0.61590 -1.11469 -2.31773
 H 0.37171 -0.02032 3.08551
 H -0.28861 0.08482 -3.08429
13
bifur_IRC_Cartesians_noMW_output/new_data/bifur_traj1_Cartesians point 316
C -0.22355 0.63211 1.27248
 C 0.37608 0.57344 -1.26738
 C 0.23330 0.74450 0.00413
 C 0.02995 -0.40994 2.19483
 C -0.11746 -0.37324 -2.19767
 F -0.98914 1.46101 1.83364
 F 1.13311 1.22913 -1.82527
 H -0.88642 -0.92440 2.37434
 H -1.00211 -0.82562 -1.86428
 H 0.74715 -1.08064 1.80822
 H 0.61498 -1.11426 -2.33425
 H 0.37409 -0.00890 3.09129
 H -0.28999 0.09682 -3.09010
13
bifur_IRC_Cartesians_noMW_output/new_data/bifur_traj1_Cartesians point 317
C -0.22524 0.62689 1.27186
 C 0.37755 0.56788 -1.26672
 C 0.22897 0.73171 0.00414
 C 0.03065 -0.40781 2.20440
 C -0.11755 -0.37094 -2.20727
 F -0.99385 1.45829 1.82375
 F 1.13961 1.22512 -1.81523
 H -0.88507 -0.92459 2.39064
 H -1.00138 -0.82530 -1.87789
 H 0.74687 -1.08000 1.82265
 H 0.61399 -1.11381 -2.35149
 H 0.37653 0.00315 3.09753
 H -0.29107 0.10941 -3.09635
13
bifur_IRC_Cartesians_noMW_output/new_data/bifur_traj1_Cartesians point 318
C -0.22683 0.62146 1.27137
 C 0.37893 0.56212 -1.26620
 C 0.22493 0.71833 0.00415
 C 0.03134 -0.40556 2.21446
 C -0.11760 -0.36853 -2.21738
 F -0.99846 1.45534 1.81370
 F 1.14552 1.22097 -1.80504
 H -0.88373 -0.92466 2.40761
 H -1.00063 -0.82491 -1.89235
 H 0.74649 -1.07935 1.83779
 H 0.61295 -1.11335 -2.36928
 H 0.37901 0.01568 3.10413
 H -0.29190 0.12244 -3.10296
13
bifur_IRC_Cartesians_noMW_output/new_data/bifur_traj1_Cartesians point 319
C -0.22832 0.61590 1.27101
 C 0.38021 0.55625 -1.26581
 C 0.22117 0.70455 0.00416
 C 0.03203 -0.40323 2.22487
 C -0.11760 -0.36606 -2.22783
 F -1.00294 1.45224 1.80360
 F 1.15084 1.21673 -1.79479
 H -0.88242 -0.92464 2.42502
 H -0.99986 -0.82444 -1.90742
 H 0.74603 -1.07870 1.85344
 H 0.61186 -1.11287 -2.38740
 H 0.38151 0.02852 3.11098
 H -0.29250 0.13576 -3.10983
13
bifur_IRC_Cartesians_noMW_output/new_data/bifur_traj1_Cartesians point 320
C -0.22832 0.61590 1.27101
 C 0.38021 0.55625 -1.26581
 C 0.22117 0.70455 0.00416
 C 0.03203 -0.40323 2.22487
 C -0.11760 -0.36606 -2.22783
 F -1.00294 1.45224 1.80360
 F 1.15084 1.21673 -1.79479
 H -0.88242 -0.92464 2.42502
 H -0.99986 -0.82444 -1.90742
 H 0.74603 -1.07870 1.85344
 H 0.61186 -1.11287 -2.38740
 H 0.38151 0.02852 3.11098
 H -0.29250 0.13576 -3.10983
13
bifur_IRC_Cartesians_noMW_output/new_data/bifur_traj1_Cartesians point 321
C -0.23092 0.60454 1.27061
 C 0.38242 0.54436 -1.26535
 C 0.21441 0.67634 0.00417
 C 0.03334 -0.39842 2.24630
 C -0.11749 -0.36099 -2.24932
 F -1.01115 1.44566 1.78350
 F 1.15966 1.20818 -1.77443
 H -0.87990 -0.92434 2.46046
 H -0.99829 -0.82339 -1.93879
 H 0.74490 -1.07742 1.88565
 H 0.60965 -1.11190 -2.42391
 H 0.38637 0.05467 3.12514
 H -0.29300 0.16273 -3.12403
13
bifur_IRC_Cartesians_noMW_output/new_data/bifur_traj1_Cartesians point 322
C -0.23200 0.59880 1.27054
 C 0.38332 0.53839 -1.26526
 C 0.21137 0.66206 0.00418
 C 0.03396 -0.39597 2.25719
 C -0.11737 -0.35844 -2.26025
 F -1.01471 1.44221 1.77355
 F 1.16308 1.20392 -1.76435
 H -0.87870 -0.92408 2.47826
 H -0.99748 -0.82282 -1.95493
 H 0.74424 -1.07680 1.90209
 H 0.60854 -1.11141 -2.44212
 H 0.38867 0.06788 3.13237
 H -0.29291 0.17627 -3.13128
13
bifur_IRC_Cartesians_noMW_output/new_data/bifur_traj1_Cartesians point 323
C -0.23290 0.59304 1.27055
 C 0.38404 0.53245 -1.26524
 C 0.20853 0.64774 0.00418
 C 0.03453 -0.39349 2.26814
 C -0.11720 -0.35589 -2.27122
 F -1.01778 1.43868 1.76370
 F 1.16575 1.19971 -1.75439
 H -0.87756 -0.92375 2.49599
 H -0.99666 -0.82224 -1.97130
 H 0.74352 -1.07620 1.91869
 H 0.60745 -1.11091 -2.46017
 H 0.39083 0.08110 3.13965
 H -0.29256 0.18976 -3.13857
13
bifur_IRC_Cartesians_noMW_output/new_data/bifur_traj1_Cartesians point 324
C -0.23358 0.58735 1.27061
 C 0.38455 0.52661 -1.26528
 C 0.20589 0.63357 0.00418
 C 0.03506 -0.39103 2.27899
 C -0.11697 -0.35337 -2.28210
 F -1.02018 1.43510 1.75407
 F 1.16756 1.19562 -1.74465
 H -0.87648 -0.92336 2.51338
 H -0.99582 -0.82167 -1.98769
 H 0.74274 -1.07562 1.93525
 H 0.60640 -1.11041 -2.47781
 H 0.39278 0.09417 3.14688
 H -0.29195 0.20303 -3.14581
13
bifur_IRC_Cartesians_noMW_output/new_data/bifur_traj1_Cartesians point 325
C -0.23399 0.58183 1.27071
 C 0.38481 0.52100 -1.26537
 C 0.20346 0.61989 0.00417
 C 0.03550 -0.38863 2.28948
 C -0.11670 -0.35095 -2.29262
 F -1.02172 1.43154 1.74483
 F 1.16838 1.19176 -1.73532
 H -0.87550 -0.92292 2.53000
 H -0.99497 -0.82113 -2.00375
 H 0.74193 -1.07507 1.95144
 H 0.60542 -1.10992 -2.49462
 H 0.39443 0.10683 3.15388
 H -0.29106 0.21579 -3.15283
13
bifur_IRC_Cartesians_noMW_output/new_data/bifur_traj1_Cartesians point 326
C -0.23411 0.57662 1.27082
 C 0.38478 0.51575 -1.26547
 C 0.20121 0.60701 0.00417
 C 0.03586 -0.38636 2.29937
 C -0.11637 -0.34869 -2.30252
 F -1.02225 1.42808 1.73615
 F 1.16819 1.18823 -1.72657
 H -0.87463 -0.92245 2.54542
 H -0.99412 -0.82066 -2.01910
 H 0.74110 -1.07458 1.96691
 H 0.60456 -1.10944 -2.51019
 H 0.39569 0.11877 3.16047
 H -0.28991 0.22773 -3.15943
13
bifur_IRC_Cartesians_noMW_output/new_data/bifur_traj1_Cartesians point 327
C -0.23393 0.57176 1.27091
 C 0.38446 0.51092 -1.26556
 C 0.19911 0.59508 0.00416
 C 0.03611 -0.38424 2.30852
 C -0.11600 -0.34661 -2.31169
 F -1.02168 1.42476 1.72810
 F 1.16698 1.18507 -1.71846
 H -0.87388 -0.92197 2.55944
 H -0.99327 -0.82028 -2.03357
 H 0.74027 -1.07414 1.98149
 H 0.60383 -1.10898 -2.52436
 H 0.39653 0.12989 3.16657
 H -0.28853 0.23875 -3.16555
13
bifur_IRC_Cartesians_noMW_output/new_data/bifur_traj1_Cartesians point 328
C -0.23344 0.56723 1.27098
 C 0.38383 0.50648 -1.26564
 C 0.19714 0.58405 0.00414
 C 0.03627 -0.38226 2.31699
 C -0.11557 -0.34471 -2.32016
 F -1.01999 1.42156 1.72063
 F 1.16472 1.18228 -1.71096
 H -0.87325 -0.92148 2.57214
 H -0.99243 -0.81998 -2.04722
 H 0.73943 -1.07374 1.99527
 H 0.60322 -1.10854 -2.53718
 H 0.39695 0.14023 3.17221
 H -0.28689 0.24889 -3.17120
13
bifur_IRC_Cartesians_noMW_output/new_data/bifur_traj1_Cartesians point 329
C -0.23262 0.56297 1.27108
 C 0.38289 0.50238 -1.26575
 C 0.19539 0.57374 0.00413
 C 0.03633 -0.38038 2.32491
 C -0.11508 -0.34295 -2.32809
 F -1.01718 1.41843 1.71370
 F 1.16128 1.17981 -1.70401
 H -0.87274 -0.92095 2.58371
 H -0.99158 -0.81975 -2.06029
 H 0.73856 -1.07340 2.00844
 H 0.60273 -1.10811 -2.54883
 H 0.39695 0.14994 3.17750
 H -0.28494 0.25828 -3.17649
13
bifur_IRC_Cartesians_noMW_output/new_data/bifur_traj1_Cartesians point 330
C -0.23143 0.55890 1.27127
 C 0.38159 0.49854 -1.26596
 C 0.19401 0.56394 0.00410
 C 0.03629 -0.37857 2.33248
 C -0.11451 -0.34130 -2.33566
 F -1.01325 1.41528 1.70729
 F 1.15641 1.17760 -1.69760
 H -0.87236 -0.92032 2.59441
 H -0.99071 -0.81954 -2.07312
 H 0.73761 -1.07311 2.02126
 H 0.60232 -1.10768 -2.55948
 H 0.39659 0.15918 3.18257
 H -0.28256 0.26707 -3.18157
13
bifur_IRC_Cartesians_noMW_output/new_data/bifur_traj1_Cartesians point 331
C -0.23143 0.55890 1.27127
 C 0.38159 0.49854 -1.26596
 C 0.19401 0.56394 0.00410
 C 0.03629 -0.37857 2.33248
 C -0.11451 -0.34130 -2.33566
 F -1.01325 1.41528 1.70729
 F 1.15641 1.17760 -1.69760
 H -0.87236 -0.92032 2.59441
 H -0.99071 -0.81954 -2.07312
 H 0.73761 -1.07311 2.02126
 H 0.60232 -1.10768 -2.55948
 H 0.39659 0.15918 3.18257
 H -0.28256 0.26707 -3.18157
13
bifur_IRC_Cartesians_noMW_output/new_data/bifur_traj1_Cartesians point 332
C -0.22778 0.55110 1.27233
 C 0.37781 0.49145 -1.26709
 C 0.19333 0.54501 0.00405
 C 0.03593 -0.37496 2.34735
 C -0.11305 -0.33816 -2.35049
 F -1.00219 1.40857 1.69610
 F 1.14115 1.17376 -1.68647
 H -0.87206 -0.91851 2.61427
 H -0.98897 -0.81896 -2.09932
 H 0.73530 -1.07268 2.04679
 H 0.60163 -1.10684 -2.57850
 H 0.39490 0.17682 3.19265
 H -0.27601 0.28340 -3.19167
13
bifur_IRC_Cartesians_noMW_output/new_data/bifur_traj1_Cartesians point 333
C -0.22531 0.54726 1.27334
 C 0.37532 0.48810 -1.26815
 C 0.19436 0.53554 0.00401
 C 0.03562 -0.37310 2.35493
 C -0.11214 -0.33660 -2.35806
 F -0.99528 1.40491 1.69135
 F 1.13052 1.17201 -1.68179
 H -0.87216 -0.91725 2.62388
 H -0.98809 -0.81852 -2.11315
 H 0.73388 -1.07255 2.05982
 H 0.60129 -1.10643 -2.58719
 H 0.39371 0.18545 3.19789
 H -0.27171 0.29115 -3.19691
13
bifur_IRC_Cartesians_noMW_output/new_data/bifur_traj1_Cartesians point 334
C -0.22247 0.54343 1.27467
 C 0.37250 0.48482 -1.26953
 C 0.19628 0.52597 0.00397
 C 0.03524 -0.37118 2.36271
 C -0.11113 -0.33503 -2.36581
 F -0.98769 1.40103 1.68709
 F 1.11810 1.17033 -1.67760
 H -0.87239 -0.91575 2.63347
 H -0.98723 -0.81795 -2.12754
 H 0.73228 -1.07246 2.07311
 H 0.60094 -1.10602 -2.59551
 H 0.39237 0.19405 3.20333
 H -0.26679 0.29875 -3.20234
13
bifur_IRC_Cartesians_noMW_output/new_data/bifur_traj1_Cartesians point 335
C -0.21936 0.53958 1.27626
 C 0.36942 0.48158 -1.27117
 C 0.19889 0.51626 0.00393
 C 0.03481 -0.36921 2.37068
 C -0.11003 -0.33343 -2.37375
 F -0.97958 1.39698 1.68316
 F 1.10431 1.16868 -1.67377
 H -0.87274 -0.91407 2.64311
 H -0.98636 -0.81729 -2.14245
 H 0.73055 -1.07240 2.08666
 H 0.60056 -1.10562 -2.60363
 H 0.39092 0.20267 3.20893
 H -0.26139 0.30628 -3.20795
13
bifur_IRC_Cartesians_noMW_output/new_data/bifur_traj1_Cartesians point 336
C -0.21605 0.53569 1.27799
 C 0.36617 0.47834 -1.27297
 C 0.20190 0.50641 0.00388
 C 0.03435 -0.36720 2.37880
 C -0.10888 -0.33182 -2.38184
 F -0.97106 1.39279 1.67940
 F 1.08959 1.16705 -1.67013
 H -0.87315 -0.91227 2.65282
 H -0.98549 -0.81657 -2.15775
 H 0.72872 -1.07237 2.10045
 H 0.60017 -1.10521 -2.61166
 H 0.38938 0.21136 3.21468
 H -0.25565 0.31381 -3.21369
13
bifur_IRC_Cartesians_noMW_output/new_data/bifur_traj1_Cartesians point 337
C -0.21262 0.53177 1.27979
 C 0.36280 0.47508 -1.27483
 C 0.20507 0.49647 0.00384
 C 0.03387 -0.36516 2.38702
 C -0.10769 -0.33020 -2.39002
 F -0.96224 1.38852 1.67569
 F 1.07436 1.16543 -1.66652
 H -0.87359 -0.91042 2.66257
 H -0.98460 -0.81584 -2.17327
 H 0.72684 -1.07234 2.11442
 H 0.59979 -1.10479 -2.61966
 H 0.38776 0.22011 3.22049
 H -0.24974 0.32137 -3.21951
13
bifur_IRC_Cartesians_noMW_output/new_data/bifur_traj1_Cartesians point 338
C -0.20915 0.52783 1.28155
 C 0.35938 0.47183 -1.27666
 C 0.20815 0.48652 0.00379
 C 0.03337 -0.36312 2.39523
 C -0.10649 -0.32857 -2.39819
 F -0.95320 1.38423 1.67192
 F 1.05901 1.16383 -1.66287
 H -0.87403 -0.90857 2.67227
 H -0.98370 -0.81513 -2.18884
 H 0.72497 -1.07231 2.12846
 H 0.59942 -1.10437 -2.62765
 H 0.38607 0.22890 3.22630
 H -0.24379 0.32894 -3.22531
13
bifur_IRC_Cartesians_noMW_output/new_data/bifur_traj1_Cartesians point 339
C -0.20569 0.52391 1.28323
 C 0.35596 0.46859 -1.27840
 C 0.21099 0.47668 0.00374
 C 0.03287 -0.36110 2.40332
 C -0.10530 -0.32698 -2.40625
 F -0.94401 1.38000 1.66806
 F 1.04384 1.16227 -1.65913
 H -0.87446 -0.90678 2.68180
 H -0.98278 -0.81447 -2.20422
 H 0.72312 -1.07228 2.14241
 H 0.59908 -1.10395 -2.63555
 H 0.38431 0.23764 3.23201
 H -0.23793 0.33646 -3.23102
13
bifur_IRC_Cartesians_noMW_output/new_data/bifur_traj1_Cartesians point 340
C -0.20226 0.52006 1.28477
 C 0.35257 0.46541 -1.28000
 C 0.21350 0.46708 0.00370
 C 0.03236 -0.35914 2.41119
 C -0.10413 -0.32542 -2.41409
 F -0.93473 1.37585 1.66413
 F 1.02902 1.16078 -1.65531
 H -0.87486 -0.90508 2.69103
 H -0.98186 -0.81388 -2.21924
 H 0.72134 -1.07224 2.15612
 H 0.59879 -1.10353 -2.64328
 H 0.38247 0.24624 3.23755
 H -0.23222 0.34386 -3.23656
13
bifur_IRC_Cartesians_noMW_output/new_data/bifur_traj1_Cartesians point 341
C -0.19890 0.51631 1.28615
 C 0.34922 0.46232 -1.28145
 C 0.21565 0.45780 0.00365
 C 0.03185 -0.35723 2.41877
 C -0.10299 -0.32393 -2.42164
 F -0.92536 1.37184 1.66016
 F 1.01464 1.15938 -1.65144
 H -0.87524 -0.90347 2.69985
 H -0.98092 -0.81338 -2.23377
 H 0.71962 -1.07220 2.16948
 H 0.59855 -1.10311 -2.65076
 H 0.38057 0.25462 3.24286
 H -0.22669 0.35106 -3.24187
13
bifur_IRC_Cartesians_noMW_output/new_data/bifur_traj1_Cartesians point 342
C -0.19890 0.51631 1.28615
 C 0.34922 0.46232 -1.28145
 C 0.21565 0.45780 0.00365
 C 0.03185 -0.35723 2.41877
 C -0.10299 -0.32393 -2.42164
 F -0.92536 1.37184 1.66016
 F 1.01464 1.15938 -1.65144
 H -0.87524 -0.90347 2.69985
 H -0.98092 -0.81338 -2.23377
 H 0.71962 -1.07220 2.16948
 H 0.59855 -1.10311 -2.65076
 H 0.38057 0.25462 3.24286
 H -0.22669 0.35106 -3.24187
13
bifur_IRC_Cartesians_noMW_output/new_data/bifur_traj1_Cartesians point 343
C -0.19227 0.50920 1.28853
 C 0.34261 0.45651 -1.28395
 C 0.21905 0.44042 0.00356
 C 0.03080 -0.35366 2.43289
 C -0.10079 -0.32117 -2.43569
 F -0.90627 1.36422 1.65234
 F 0.98690 1.15691 -1.64383
 H -0.87595 -0.90052 2.71599
 H -0.97905 -0.81261 -2.26117
 H 0.71640 -1.07212 2.19492
 H 0.59823 -1.10228 -2.66458
 H 0.37647 0.27050 3.25271
 H -0.21613 0.36461 -3.25172
13
bifur_IRC_Cartesians_noMW_output/new_data/bifur_traj1_Cartesians point 344
C -0.18892 0.50587 1.28961
 C 0.33926 0.45384 -1.28509
 C 0.22055 0.43238 0.00351
 C 0.03024 -0.35200 2.43942
 C -0.09970 -0.31991 -2.44218
 F -0.89637 1.36059 1.64867
 F 0.97308 1.15588 -1.64027
 H -0.87633 -0.89913 2.72320
 H -0.97813 -0.81232 -2.27408
 H 0.71486 -1.07209 2.20696
 H 0.59816 -1.10187 -2.67074
 H 0.37423 0.27792 3.25726
 H -0.21093 0.37084 -3.25627
13
bifur_IRC_Cartesians_noMW_output/new_data/bifur_traj1_Cartesians point 345
C -0.18544 0.50272 1.29069
 C 0.33579 0.45138 -1.28623
 C 0.22216 0.42481 0.00347
 C 0.02963 -0.35040 2.44559
 C -0.09859 -0.31874 -2.44832
 F -0.88603 1.35703 1.64533
 F 0.95881 1.15503 -1.63705
 H -0.87677 -0.89772 2.72975
 H -0.97721 -0.81206 -2.28654
 H 0.71331 -1.07210 2.21854
 H 0.59814 -1.10148 -2.67621
 H 0.37183 0.28491 3.26157
 H -0.20564 0.37661 -3.26058
13
bifur_IRC_Cartesians_noMW_output/new_data/bifur_traj1_Cartesians point 346
C -0.18174 0.49979 1.29185
 C 0.33211 0.44919 -1.28747
 C 0.22413 0.41777 0.00342
 C 0.02897 -0.34889 2.45139
 C -0.09743 -0.31767 -2.45408
 F -0.87508 1.35352 1.64252
 F 0.94364 1.15439 -1.63437
 H -0.87731 -0.89625 2.73553
 H -0.97631 -0.81180 -2.29860
 H 0.71172 -1.07214 2.22962
 H 0.59817 -1.10111 -2.68080
 H 0.36920 0.29140 3.26566
 H -0.20009 0.38180 -3.26466
13
bifur_IRC_Cartesians_noMW_output/new_data/bifur_traj1_Cartesians point 347
C -0.17774 0.49713 1.29318
 C 0.32816 0.44731 -1.28887
 C 0.22667 0.41135 0.00337
 C 0.02823 -0.34745 2.45676
 C -0.09622 -0.31672 -2.45941
 F -0.86337 1.35003 1.64040
 F 0.92720 1.15402 -1.63240
 H -0.87799 -0.89466 2.74039
 H -0.97544 -0.81152 -2.31022
 H 0.71007 -1.07224 2.24010
 H 0.59827 -1.10075 -2.68429
 H 0.36630 0.29725 3.26949
 H -0.19416 0.38625 -3.26849
13
bifur_IRC_Cartesians_noMW_output/new_data/bifur_traj1_Cartesians point 348
C -0.17341 0.49478 1.29467
 C 0.32390 0.44582 -1.29044
 C 0.22985 0.40568 0.00331
 C 0.02740 -0.34613 2.46162
 C -0.09494 -0.31591 -2.46422
 F -0.85082 1.34661 1.63909
 F 0.90937 1.15395 -1.63126
 H -0.87882 -0.89296 2.74417
 H -0.97460 -0.81122 -2.32130
 H 0.70835 -1.07240 2.24986
 H 0.59843 -1.10042 -2.68651
 H 0.36312 0.30236 3.27301
 H -0.18783 0.38985 -3.27201
13
bifur_IRC_Cartesians_noMW_output/new_data/bifur_traj1_Cartesians point 349
C -0.16879 0.49278 1.29629
 C 0.31938 0.44473 -1.29215
 C 0.23354 0.40084 0.00325
 C 0.02648 -0.34493 2.46589
 C -0.09360 -0.31525 -2.46843
 F -0.83749 1.34328 1.63857
 F 0.89035 1.15419 -1.63093
 H -0.87980 -0.89117 2.74678
 H -0.97379 -0.81093 -2.33168
 H 0.70658 -1.07262 2.25879
 H 0.59868 -1.10012 -2.68739
 H 0.35963 0.30666 3.27616
 H -0.18118 0.39255 -3.27515
13
bifur_IRC_Cartesians_noMW_output/new_data/bifur_traj1_Cartesians point 350
C -0.16395 0.49112 1.29794
 C 0.31465 0.44403 -1.29390
 C 0.23752 0.39687 0.00319
 C 0.02549 -0.34386 2.46950
 C -0.09223 -0.31476 -2.47198
 F -0.82346 1.34009 1.63872
 F 0.87053 1.15475 -1.63127
 H -0.88089 -0.88936 2.74819
 H -0.97301 -0.81068 -2.34121
 H 0.70481 -1.07290 2.26683
 H 0.59901 -1.09984 -2.68702
 H 0.35587 0.31016 3.27889
 H -0.17434 0.39437 -3.27787
13
bifur_IRC_Cartesians_noMW_output/new_data/bifur_traj1_Cartesians point 351
C -0.15899 0.48978 1.29955
 C 0.30980 0.44367 -1.29560
 C 0.24152 0.39375 0.00313
 C 0.02444 -0.34294 2.47246
 C -0.09086 -0.31443 -2.47487
 F -0.80890 1.33709 1.63935
 F 0.85036 1.15560 -1.63212
 H -0.88205 -0.88757 2.74846
 H -0.97226 -0.81050 -2.34983
 H 0.70308 -1.07320 2.27399
 H 0.59944 -1.09958 -2.68554
 H 0.35186 0.31293 3.28116
 H -0.16747 0.39542 -3.28014
13
bifur_IRC_Cartesians_noMW_output/new_data/bifur_traj1_Cartesians point 352
C -0.15399 0.48872 1.30103
 C 0.30491 0.44361 -1.29718
 C 0.24533 0.39140 0.00307
 C 0.02336 -0.34216 2.47478
 C -0.08950 -0.31424 -2.47713
 F -0.79398 1.33430 1.64031
 F 0.83027 1.15668 -1.63329
 H -0.88324 -0.88587 2.74773
 H -0.97151 -0.81042 -2.35750
 H 0.70143 -1.07353 2.28031
 H 0.59997 -1.09934 -2.68316
 H 0.34765 0.31506 3.28300
 H -0.16070 0.39581 -3.28196
13
bifur_IRC_Cartesians_noMW_output/new_data/bifur_traj1_Cartesians point 353
C -0.15399 0.48872 1.30103
 C 0.30491 0.44361 -1.29718
 C 0.24533 0.39140 0.00307
 C 0.02336 -0.34216 2.47478
 C -0.08950 -0.31424 -2.47713
 F -0.79398 1.33430 1.64031
 F 0.83027 1.15668 -1.63329
 H -0.88324 -0.88587 2.74773
 H -0.97151 -0.81042 -2.35750
 H 0.70143 -1.07353 2.28031
 H 0.59997 -1.09934 -2.68316
 H 0.34765 0.31506 3.28300
 H -0.16070 0.39581 -3.28196
13
bifur_IRC_Cartesians_noMW_output/new_data/bifur_traj1_Cartesians point 354
C -0.14421 0.48721 1.30350
 C 0.29533 0.44404 -1.29983
 C 0.25190 0.38847 0.00295
 C 0.02118 -0.34095 2.47791
 C -0.08690 -0.31418 -2.48014
 F -0.76404 1.32935 1.64258
 F 0.79171 1.15932 -1.63598
 H -0.88557 -0.88283 2.74413
 H -0.97007 -0.81054 -2.37036
 H 0.69841 -1.07420 2.29092
 H 0.60121 -1.09890 -2.67673
 H 0.33897 0.31793 3.28556
 H -0.14791 0.39529 -3.28451
13
bifur_IRC_Cartesians_noMW_output/new_data/bifur_traj1_Cartesians point 355
C -0.13960 0.48659 1.30448
 C 0.29079 0.44434 -1.30090
 C 0.25454 0.38744 0.00289
 C 0.02013 -0.34045 2.47906
 C -0.08570 -0.31422 -2.48123
 F -0.74956 1.32713 1.64356
 F 0.77380 1.16069 -1.63716
 H -0.88665 -0.88151 2.74193
 H -0.96937 -0.81072 -2.37593
 H 0.69705 -1.07451 2.29561
 H 0.60187 -1.09868 -2.67337
 H 0.33471 0.31907 3.28651
 H -0.14203 0.39482 -3.28545
13
bifur_IRC_Cartesians_noMW_output/new_data/bifur_traj1_Cartesians point 356
C -0.13526 0.48592 1.30531
 C 0.28651 0.44454 -1.30182
 C 0.25674 0.38630 0.00284
 C 0.01914 -0.33995 2.48024
 C -0.08456 -0.31424 -2.48236
 F -0.73577 1.32501 1.64421
 F 0.75709 1.16194 -1.63800
 H -0.88764 -0.88030 2.74001
 H -0.96867 -0.81092 -2.38134
 H 0.69579 -1.07479 2.30028
 H 0.60251 -1.09846 -2.67046
 H 0.33064 0.32036 3.28745
 H -0.13653 0.39460 -3.28639
13
bifur_IRC_Cartesians_noMW_output/new_data/bifur_traj1_Cartesians point 357
C -0.13123 0.48507 1.30602
 C 0.28253 0.44449 -1.30260
 C 0.25850 0.38474 0.00278
 C 0.01823 -0.33940 2.48170
 C -0.08350 -0.31417 -2.48377
 F -0.72286 1.32291 1.64436
 F 0.74166 1.16298 -1.63831
 H -0.88850 -0.87920 2.73881
 H -0.96797 -0.81113 -2.38694
 H 0.69461 -1.07502 2.30527
 H 0.60309 -1.09824 -2.66840
 H 0.32686 0.32207 3.28856
 H -0.13143 0.39490 -3.28749
13
bifur_IRC_Cartesians_noMW_output/new_data/bifur_traj1_Cartesians point 358
C -0.12752 0.48394 1.30663
 C 0.27884 0.44410 -1.30329
 C 0.25984 0.38246 0.00274
 C 0.01741 -0.33874 2.48368
 C -0.08249 -0.31396 -2.48570
 F -0.71086 1.32075 1.64385
 F 0.72745 1.16372 -1.63795
 H -0.88923 -0.87818 2.73866
 H -0.96725 -0.81132 -2.39309
 H 0.69347 -1.07520 2.31091
 H 0.60358 -1.09799 -2.66753
 H 0.32342 0.32445 3.28999
 H -0.12666 0.39598 -3.28892
13
bifur_IRC_Cartesians_noMW_output/new_data/bifur_traj1_Cartesians point 359
C -0.12407 0.48244 1.30718
 C 0.27539 0.44328 -1.30390
 C 0.26081 0.37925 0.00269
 C 0.01667 -0.33795 2.48634
 C -0.08153 -0.31358 -2.48832
 F -0.69965 1.31845 1.64258
 F 0.71424 1.16412 -1.63681
 H -0.88983 -0.87720 2.73981
 H -0.96650 -0.81148 -2.40010
 H 0.69235 -1.07532 2.31750
 H 0.60398 -1.09772 -2.66805
 H 0.32028 0.32769 3.29187
 H -0.12215 0.39802 -3.29079
13
bifur_IRC_Cartesians_noMW_output/new_data/bifur_traj1_Cartesians point 360
C -0.12079 0.48052 1.30769
 C 0.27210 0.44201 -1.30447
 C 0.26146 0.37500 0.00265
 C 0.01600 -0.33698 2.48979
 C -0.08058 -0.31301 -2.49173
 F -0.68899 1.31595 1.64054
 F 0.70167 1.16417 -1.63489
 H -0.89031 -0.87624 2.74232
 H -0.96571 -0.81159 -2.40819
 H 0.69121 -1.07539 2.32521
 H 0.60429 -1.09742 -2.66999
 H 0.31740 0.33190 3.29425
 H -0.11775 0.40107 -3.29317
13
bifur_IRC_Cartesians_noMW_output/new_data/bifur_traj1_Cartesians point 361
C -0.11759 0.47818 1.30820
 C 0.26887 0.44031 -1.30503
 C 0.26190 0.36972 0.00261
 C 0.01538 -0.33583 2.49402
 C -0.07963 -0.31225 -2.49594
 F -0.67856 1.31319 1.63777
 F 0.68932 1.16392 -1.63223
 H -0.89071 -0.87526 2.74612
 H -0.96486 -0.81167 -2.41746
 H 0.69002 -1.07542 2.33412
 H 0.60451 -1.09708 -2.67325
 H 0.31468 0.33707 3.29716
 H -0.11334 0.40511 -3.29608
13
bifur_IRC_Cartesians_noMW_output/new_data/bifur_traj1_Cartesians point 362
C -0.11435 0.47547 1.30873
 C 0.26560 0.43825 -1.30563
 C 0.26225 0.36351 0.00256
 C 0.01477 -0.33451 2.49898
 C -0.07864 -0.31133 -2.50085
 F -0.66809 1.31016 1.63443
 F 0.67679 1.16342 -1.62900
 H -0.89106 -0.87422 2.75100
 H -0.96394 -0.81170 -2.42787
 H 0.68876 -1.07541 2.34416
 H 0.60467 -1.09670 -2.67758
 H 0.31203 0.34309 3.30056
 H -0.10879 0.40997 -3.29948
13
bifur_IRC_Cartesians_noMW_output/new_data/bifur_traj1_Cartesians point 363
C -0.11099 0.47248 1.30935
 C 0.26221 0.43592 -1.30631
 C 0.26267 0.35659 0.00251
 C 0.01415 -0.33306 2.50450
 C -0.07759 -0.31029 -2.50635
 F -0.65728 1.30688 1.63072
 F 0.66365 1.16277 -1.62540
 H -0.89141 -0.87310 2.75666
 H -0.96297 -0.81169 -2.43928
 H 0.68740 -1.07539 2.35513
 H 0.60480 -1.09630 -2.68262
 H 0.30934 0.34975 3.30435
 H -0.10398 0.41544 -3.30327
13
bifur_IRC_Cartesians_noMW_output/new_data/bifur_traj1_Cartesians point 364
C -0.11099 0.47248 1.30935
 C 0.26221 0.43592 -1.30631
 C 0.26267 0.35659 0.00251
 C 0.01415 -0.33306 2.50450
 C -0.07759 -0.31029 -2.50635
 F -0.65728 1.30688 1.63072
 F 0.66365 1.16277 -1.62540
 H -0.89141 -0.87310 2.75666
 H -0.96297 -0.81169 -2.43928
 H 0.68740 -1.07539 2.35513
 H 0.60480 -1.09630 -2.68262
 H 0.30934 0.34975 3.30435
 H -0.10398 0.41544 -3.30327
13
bifur_IRC_Cartesians_noMW_output/new_data/bifur_traj1_Cartesians point 365
C -0.10343 0.46600 1.31096
 C 0.25461 0.43094 -1.30806
 C 0.26437 0.34150 0.00241
 C 0.01276 -0.32987 2.51664
 C -0.07525 -0.30802 -2.51841
 F -0.63348 1.29961 1.62313
 F 0.63383 1.16140 -1.61806
 H -0.89227 -0.87048 2.76894
 H -0.96088 -0.81156 -2.46445
 H 0.68432 -1.07539 2.37908
 H 0.60505 -1.09543 -2.69327
 H 0.30346 0.36414 3.31273
 H -0.09308 0.42716 -3.31165
13
bifur_IRC_Cartesians_noMW_output/new_data/bifur_traj1_Cartesians point 366
C -0.09897 0.46268 1.31205
 C 0.25014 0.42850 -1.30924
 C 0.26600 0.33372 0.00235
 C 0.01192 -0.32818 2.52298
 C -0.07389 -0.30687 -2.52470
 F -0.61968 1.29561 1.61968
 F 0.61603 1.16088 -1.61476
 H -0.89290 -0.86889 2.77490
 H -0.95976 -0.81144 -2.47801
 H 0.68254 -1.07544 2.39176
 H 0.60522 -1.09498 -2.69810
 H 0.29999 0.37148 3.31715
 H -0.08665 0.43293 -3.31608
13
bifur_IRC_Cartesians_noMW_output/new_data/bifur_traj1_Cartesians point 367
C -0.09379 0.45938 1.31341
 C 0.24500 0.42623 -1.31069
 C 0.26840 0.32601 0.00228
 C 0.01092 -0.32644 2.52937
 C -0.07235 -0.30576 -2.53103
 F -0.60386 1.29131 1.61672
 F 0.59530 1.16061 -1.61199
 H -0.89373 -0.86705 2.78032
 H -0.95858 -0.81130 -2.49221
 H 0.68053 -1.07556 2.40483
 H 0.60548 -1.09451 -2.70209
 H 0.29593 0.37873 3.32166
 H -0.07926 0.43836 -3.32058
13
bifur_IRC_Cartesians_noMW_output/new_data/bifur_traj1_Cartesians point 368
C -0.08765 0.45615 1.31508
 C 0.23892 0.42421 -1.31248
 C 0.27173 0.31849 0.00220
 C 0.00970 -0.32467 2.53572
 C -0.07056 -0.30472 -2.53731
 F -0.58523 1.28664 1.61444
 F 0.57070 1.16071 -1.60995
 H -0.89484 -0.86489 2.78485
 H -0.95731 -0.81114 -2.50712
 H 0.67824 -1.07577 2.41832
 H 0.60588 -1.09402 -2.70484
 H 0.29103 0.38576 3.32621
 H -0.07061 0.44325 -3.32512
13
bifur_IRC_Cartesians_noMW_output/new_data/bifur_traj1_Cartesians point 369
C -0.08027 0.45302 1.31710
 C 0.23164 0.42254 -1.31464
 C 0.27614 0.31129 0.00211
 C 0.00818 -0.32287 2.54194
 C -0.06846 -0.30380 -2.54344
 F -0.56287 1.28153 1.61299
 F 0.54118 1.16134 -1.60879
 H -0.89630 -0.86234 2.78811
 H -0.95591 -0.81099 -2.52284
 H 0.67560 -1.07609 2.43227
 H 0.60646 -1.09351 -2.70591
 H 0.28500 0.39249 3.33074
 H -0.06039 0.44740 -3.32964
13
bifur_IRC_Cartesians_noMW_output/new_data/bifur_traj1_Cartesians point 370
C -0.07145 0.45005 1.31946
 C 0.22295 0.42132 -1.31717
 C 0.28163 0.30462 0.00200
 C 0.00632 -0.32106 2.54789
 C -0.06600 -0.30304 -2.54929
 F -0.53606 1.27596 1.61248
 F 0.50604 1.16261 -1.60865
 H -0.89817 -0.85940 2.78970
 H -0.95436 -0.81092 -2.53931
 H 0.67258 -1.07655 2.44666
 H 0.60730 -1.09296 -2.70490
 H 0.27760 0.39876 3.33515
 H -0.04839 0.45060 -3.33404
13
bifur_IRC_Cartesians_noMW_output/new_data/bifur_traj1_Cartesians point 371
C -0.06125 0.44730 1.32205
 C 0.21292 0.42060 -1.31995
 C 0.28795 0.29867 0.00187
 C 0.00412 -0.31928 2.55338
 C -0.06322 -0.30247 -2.55464
 F -0.50480 1.27000 1.61288
 F 0.46567 1.16458 -1.60946
 H -0.90041 -0.85612 2.78937
 H -0.95265 -0.81095 -2.55618
 H 0.66924 -1.07714 2.46123
 H 0.60842 -1.09238 -2.70166
 H 0.26878 0.40445 3.33930
 H -0.03476 0.45274 -3.33817
13
bifur_IRC_Cartesians_noMW_output/new_data/bifur_traj1_Cartesians point 372
C -0.05013 0.44482 1.32467
 C 0.20197 0.42034 -1.32279
 C 0.29455 0.29360 0.00173
 C 0.00167 -0.31760 2.55821
 C -0.06023 -0.30211 -2.55934
 F -0.47037 1.26392 1.61393
 F 0.42201 1.16714 -1.61099
 H -0.90290 -0.85270 2.78725
 H -0.95084 -0.81114 -2.57281
 H 0.66574 -1.07781 2.47552
 H 0.60978 -1.09179 -2.69653
 H 0.25891 0.40946 3.34302
 H -0.02016 0.45387 -3.34187
13
bifur_IRC_Cartesians_noMW_output/new_data/bifur_traj1_Cartesians point 373
C -0.03884 0.44265 1.32713
 C 0.19085 0.42041 -1.32547
 C 0.30087 0.28939 0.00159
 C -0.00085 -0.31607 2.56233
 C -0.05723 -0.30192 -2.56332
 F -0.43506 1.25803 1.61530
 F 0.37804 1.17003 -1.61283
 H -0.90545 -0.84937 2.78389
 H -0.94901 -0.81147 -2.58848
 H 0.66230 -1.07852 2.48900
 H 0.61127 -1.09120 -2.69031
 H 0.24866 0.41378 3.34623
 H -0.00556 0.45427 -3.34507
13
bifur_IRC_Cartesians_noMW_output/new_data/bifur_traj1_Cartesians point 374
C -0.02809 0.44073 1.32934
 C 0.18026 0.42064 -1.32788
 C 0.30659 0.28587 0.00146
 C -0.00328 -0.31471 2.56583
 C -0.05439 -0.30183 -2.56669
 F -0.40117 1.25256 1.61669
 F 0.33638 1.17292 -1.61467
 H -0.90787 -0.84628 2.78004
 H -0.94727 -0.81188 -2.60277
 H 0.65910 -1.07919 2.50134
 H 0.61277 -1.09065 -2.68386
 H 0.23876 0.41754 3.34899
 H 0.00821 0.45428 -3.34781
13
bifur_IRC_Cartesians_noMW_output/new_data/bifur_traj1_Cartesians point 375
C -0.02809 0.44073 1.32934
 C 0.18026 0.42064 -1.32788
 C 0.30659 0.28587 0.00146
 C -0.00328 -0.31471 2.56583
 C -0.05439 -0.30183 -2.56669
 F -0.40117 1.25256 1.61669
 F 0.33638 1.17293 -1.61467
 H -0.90787 -0.84628 2.78004
 H -0.94727 -0.81188 -2.60277
 H 0.65910 -1.07919 2.50134
 H 0.61277 -1.09065 -2.68386
 H 0.23876 0.41754 3.34899
 H 0.00821 0.45428 -3.34781
13
bifur_IRC_Cartesians_noMW_output/new_data/bifur_traj1_Cartesians point 376
C -0.00975 0.43751 1.33319
 C 0.16218 0.42107 -1.33208
 C 0.31661 0.27991 0.00123
 C -0.00741 -0.31238 2.57182
 C -0.04954 -0.30168 -2.57244
 F -0.34350 1.24324 1.61925
 F 0.26517 1.17787 -1.61801
 H -0.91203 -0.84097 2.77346
 H -0.94432 -0.81253 -2.62714
 H 0.65361 -1.08036 2.52228
 H 0.61530 -1.08972 -2.67276
 H 0.22192 0.42384 3.35370
 H 0.03176 0.45420 -3.35250
13
bifur_IRC_Cartesians_noMW_output/new_data/bifur_traj1_Cartesians point 377
C -0.00237 0.43609 1.33511
 C 0.15494 0.42111 -1.33414
 C 0.32157 0.27697 0.00114
 C -0.00904 -0.31133 2.57475
 C -0.04756 -0.30151 -2.57528
 F -0.32097 1.23930 1.62055
 F 0.23595 1.17966 -1.61962
 H -0.91376 -0.83862 2.77162
 H -0.94320 -0.81257 -2.63773
 H 0.65127 -1.08084 2.53114
 H 0.61618 -1.08936 -2.66875
 H 0.21547 0.42666 3.35603
 H 0.04152 0.45444 -3.35481
13
bifur_IRC_Cartesians_noMW_output/new_data/bifur_traj1_Cartesians point 378
C 0.00394 0.43472 1.33721
 C 0.14880 0.42099 -1.33637
 C 0.32699 0.27376 0.00106
 C -0.01038 -0.31030 2.57794
 C -0.04583 -0.30122 -2.57839
 F -0.30260 1.23569 1.62200
 F 0.21025 1.18093 -1.62135
 H -0.91530 -0.83635 2.77110
 H -0.94231 -0.81233 -2.64779
 H 0.64910 -1.08126 2.53927
 H 0.61676 -1.08907 -2.66592
 H 0.21036 0.42942 3.35856
 H 0.05022 0.45502 -3.35733
13
bifur_IRC_Cartesians_noMW_output/new_data/bifur_traj1_Cartesians point 379
C 0.00941 0.43331 1.33963
 C 0.14352 0.42067 -1.33888
 C 0.33318 0.27009 0.00099
 C -0.01148 -0.30921 2.58158
 C -0.04429 -0.30078 -2.58196
 F -0.28776 1.23224 1.62367
 F 0.18705 1.18169 -1.62326
 H -0.91672 -0.83404 2.77199
 H -0.94163 -0.81178 -2.65782
 H 0.64701 -1.08165 2.54704
 H 0.61704 -1.08884 -2.66423
 H 0.20644 0.43229 3.36145
 H 0.05822 0.45601 -3.36021
13
bifur_IRC_Cartesians_noMW_output/new_data/bifur_traj1_Cartesians point 380
C 0.01439 0.43179 1.34241
 C 0.13877 0.42013 -1.34177
 C 0.34029 0.26578 0.00093
 C -0.01243 -0.30804 2.58582
 C -0.04283 -0.30018 -2.58614
 F -0.27537 1.22876 1.62556
 F 0.16503 1.18204 -1.62537
 H -0.91809 -0.83159 2.77423
 H -0.94109 -0.81092 -2.66832
 H 0.64489 -1.08202 2.55493
 H 0.61706 -1.08864 -2.66355
 H 0.20339 0.43543 3.36482
 H 0.06597 0.45744 -3.36356
13
bifur_IRC_Cartesians_noMW_output/new_data/bifur_traj1_Cartesians point 381
C 0.01931 0.43007 1.34558
 C 0.13411 0.41937 -1.34503
 C 0.34832 0.26071 0.00087
 C -0.01331 -0.30671 2.59076
 C -0.04135 -0.29942 -2.59101
 F -0.26388 1.22506 1.62759
 F 0.14264 1.18210 -1.62762
 H -0.91948 -0.82893 2.77760
 H -0.94062 -0.80983 -2.67982
 H 0.64264 -1.08238 2.56345
 H 0.61692 -1.08846 -2.66364
 H 0.20076 0.43903 3.36873
 H 0.07396 0.45937 -3.36746
13
bifur_IRC_Cartesians_noMW_output/new_data/bifur_traj1_Cartesians point 382
C 0.02468 0.42806 1.34904
 C 0.12903 0.41842 -1.34859
 C 0.35703 0.25485 0.00081
 C -0.01427 -0.30521 2.59640
 C -0.03973 -0.29854 -2.59659
 F -0.25136 1.22093 1.62959
 F 0.11816 1.18208 -1.62986
 H -0.92099 -0.82602 2.78166
 H -0.94008 -0.80862 -2.69277
 H 0.64016 -1.08277 2.57315
 H 0.61674 -1.08824 -2.66413
 H 0.19792 0.44327 3.37317
 H 0.08271 0.46178 -3.37188
13
bifur_IRC_Cartesians_noMW_output/new_data/bifur_traj1_Cartesians point 383
C 0.03101 0.42572 1.35263
 C 0.12298 0.41732 -1.35231
 C 0.36602 0.24832 0.00073
 C -0.01544 -0.30352 2.60261
 C -0.03785 -0.29759 -2.60272
 F -0.23569 1.21623 1.63137
 F 0.09004 1.18223 -1.63191
 H -0.92267 -0.82284 2.78578
 H -0.93934 -0.80747 -2.70739
 H 0.63738 -1.08320 2.58441
 H 0.61669 -1.08796 -2.66451
 H 0.19418 0.44821 3.37801
 H 0.09269 0.46455 -3.37671
13
bifur_IRC_Cartesians_noMW_output/new_data/bifur_traj1_Cartesians point 384
C 0.03868 0.42310 1.35617
 C 0.11558 0.41621 -1.35599
 C 0.37479 0.24148 0.00064
 C -0.01693 -0.30170 2.60906
 C -0.03563 -0.29667 -2.60907
 F -0.21517 1.21092 1.63281
 F 0.05725 1.18283 -1.63368
 H -0.92458 -0.81947 2.78910
 H -0.93831 -0.80655 -2.72352
 H 0.63431 -1.08369 2.59727
 H 0.61693 -1.08758 -2.66411
 H 0.18894 0.45372 3.38299
 H 0.10416 0.46741 -3.38167
13
bifur_IRC_Cartesians_noMW_output/new_data/bifur_traj1_Cartesians point 385
C 0.04787 0.42034 1.35945
 C 0.10663 0.41527 -1.35945
 C 0.38291 0.23481 0.00052
 C -0.01883 -0.29983 2.61530
 C -0.03305 -0.29588 -2.61520
 F -0.18880 1.20508 1.63393
 F 0.01942 1.18410 -1.63519
 H -0.92675 -0.81597 2.79082
 H -0.93693 -0.80603 -2.74065
 H 0.63096 -1.08425 2.61140
 H 0.61758 -1.08710 -2.66227
 H 0.18182 0.45947 3.38779
 H 0.11717 0.46998 -3.38645
13
bifur_IRC_Cartesians_noMW_output/new_data/bifur_traj1_Cartesians point 386
C 0.04787 0.42034 1.35945
 C 0.10663 0.41527 -1.35945
 C 0.38291 0.23481 0.00052
 C -0.01883 -0.29983 2.61530
 C -0.03305 -0.29588 -2.61520
 F -0.18880 1.20508 1.63393
 F 0.01942 1.18410 -1.63519
 H -0.92675 -0.81597 2.79082
 H -0.93693 -0.80603 -2.74065
 H 0.63096 -1.08425 2.61140
 H 0.61758 -1.08710 -2.66227
 H 0.18182 0.45947 3.38779
 H 0.11717 0.46998 -3.38645
13
bifur_IRC_Cartesians_noMW_output/new_data/bifur_traj1_Cartesians point 387
C 0.07100 0.41494 1.36488
 C 0.08385 0.41447 -1.36532
 C 0.39642 0.22365 0.00023
 C -0.02391 -0.29623 2.62581
 C -0.02682 -0.29503 -2.62541
 F -0.11711 1.19227 1.63564
 F -0.07136 1.18927 -1.63787
 H -0.93188 -0.80886 2.78710
 H -0.93311 -0.80642 -2.77595
 H 0.62366 -1.08563 2.64188
 H 0.62039 -1.08583 -2.65236
 H 0.16131 0.47047 3.39582
 H 0.14756 0.47292 -3.39444
13
bifur_IRC_Cartesians_noMW_output/new_data/bifur_traj1_Cartesians point 388
C 0.08502 0.41245 1.36688
 C 0.06994 0.41478 -1.36759
 C 0.40154 0.21963 0.00006
 C -0.02714 -0.29458 2.62967
 C -0.02316 -0.29505 -2.62910
 F -0.07128 1.18541 1.63633
 F -0.12437 1.19334 -1.63914
 H -0.93487 -0.80531 2.78100
 H -0.93065 -0.80745 -2.79358
 H 0.61974 -1.08646 2.65781
 H 0.62262 -1.08506 -2.64373
 H 0.14769 0.47538 3.39876
 H 0.16492 0.47293 -3.39737
13
bifur_IRC_Cartesians_noMW_output/new_data/bifur_traj1_Cartesians point 389
C 0.10068 0.41011 1.36831
 C 0.05434 0.41557 -1.36932
 C 0.40525 0.21674 -0.00014
 C -0.03084 -0.29306 2.63249
 C -0.01916 -0.29541 -2.63173
 F -0.01855 1.17827 1.63677
 F -0.18231 1.19844 -1.64023
 H -0.93812 -0.80183 2.77187
 H -0.92780 -0.80908 -2.81103
 H 0.61568 -1.08737 2.67416
 H 0.62545 -1.08418 -2.63257
 H 0.13174 0.47987 3.40090
 H 0.18364 0.47193 -3.39948
13
bifur_IRC_Cartesians_noMW_output/new_data/bifur_traj1_Cartesians point 390
C 0.11765 0.40790 1.36902
 C 0.03734 0.41675 -1.37035
 C 0.40719 0.21494 -0.00036
 C -0.03494 -0.29168 2.63427
 C -0.01488 -0.29606 -2.63330
 F 0.04017 1.17100 1.63670
 F -0.24383 1.20446 -1.64085
 H -0.94153 -0.79853 2.76002
 H -0.92458 -0.81135 -2.82805
 H 0.61159 -1.08834 2.69078
 H 0.62883 -1.08320 -2.61931
 H 0.11371 0.48401 3.40219
 H 0.20329 0.47011 -3.40076
13
bifur_IRC_Cartesians_noMW_output/new_data/bifur_traj1_Cartesians point 391
C 0.13479 0.40581 1.36891
 C 0.02010 0.41810 -1.37056
 C 0.40696 0.21401 -0.00058
 C -0.03916 -0.29048 2.63512
 C -0.01062 -0.29692 -2.63394
 F 0.10101 1.16400 1.63578
 F -0.30467 1.21091 -1.64063
 H -0.94482 -0.79568 2.74659
 H -0.92118 -0.81413 -2.84384
 H 0.60772 -1.08928 2.70700
 H 0.63255 -1.08216 -2.60528
 H 0.09481 0.48789 3.40270
 H 0.22251 0.46795 -3.40125
13
bifur_IRC_Cartesians_noMW_output/new_data/bifur_traj1_Cartesians point 392
C 0.15012 0.40392 1.36804
 C 0.00461 0.41929 -1.36999
 C 0.40469 0.21361 -0.00078
 C -0.04299 -0.28952 2.63530
 C -0.00685 -0.29781 -2.63394
 F 0.15685 1.15796 1.63393
 F -0.35793 1.21691 -1.63940
 H -0.94762 -0.79354 2.73370
 H -0.91798 -0.81704 -2.85715
 H 0.60450 -1.09007 2.72143
 H 0.63611 -1.08119 -2.59261
 H 0.07730 0.49141 3.40262
 H 0.23918 0.46606 -3.40116
13
bifur_IRC_Cartesians_noMW_output/new_data/bifur_traj1_Cartesians point 393
C 0.16224 0.40234 1.36674
 C -0.00770 0.42014 -1.36892
 C 0.40117 0.21349 -0.00093
 C -0.04606 -0.28881 2.63509
 C -0.00390 -0.29858 -2.63359
 F 0.20215 1.15331 1.63151
 F -0.39908 1.22180 -1.63745
 H -0.94969 -0.79218 2.72299
 H -0.91529 -0.81969 -2.86721
 H 0.60212 -1.09064 2.73299
 H 0.63911 -1.08036 -2.58269
 H 0.06298 0.49441 3.40220
 H 0.25194 0.46477 -3.40074
13
bifur_IRC_Cartesians_noMW_output/new_data/bifur_traj1_Cartesians point 394
C 0.17107 0.40113 1.36530
 C -0.01673 0.42071 -1.36765
 C 0.39727 0.21355 -0.00105
 C -0.04834 -0.28835 2.63467
 C -0.00177 -0.29919 -2.63306
 F 0.23611 1.15001 1.62900
 F -0.42836 1.22548 -1.63528
 H -0.95109 -0.79145 2.71477
 H -0.91322 -0.82188 -2.87417
 H 0.60053 -1.09102 2.74153
 H 0.64145 -1.07973 -2.57552
 H 0.05216 0.49676 3.40162
 H 0.26093 0.46397 -3.40015
13
bifur_IRC_Cartesians_noMW_output/new_data/bifur_traj1_Cartesians point 395
C 0.17726 0.40027 1.36393
 C -0.02309 0.42110 -1.36639
 C 0.39354 0.21381 -0.00113
 C -0.04996 -0.28807 2.63410
 C -0.00030 -0.29967 -2.63242
 F 0.26057 1.14781 1.62675
 F -0.44832 1.22817 -1.63327
 H -0.95200 -0.79114 2.70859
 H -0.91168 -0.82363 -2.87865
 H 0.59952 -1.09127 2.74747
 H 0.64321 -1.07925 -2.57044
 H 0.04429 0.49843 3.40095
 H 0.26697 0.46344 -3.39948
13
bifur_IRC_Cartesians_noMW_output/new_data/bifur_traj1_Cartesians point 396
C 0.18155 0.39970 1.36272
 C -0.02752 0.42140 -1.36526
 C 0.39028 0.21424 -0.00119
 C -0.05111 -0.28794 2.63343
 C 0.00070 -0.30006 -2.63170
 F 0.27799 1.14639 1.62491
 F -0.46174 1.23014 -1.63158
 H -0.95258 -0.79107 2.70388
 H -0.91057 -0.82499 -2.88136
 H 0.59891 -1.09142 2.75145
 H 0.64451 -1.07891 -2.56676
 H 0.03862 0.49952 3.40025
 H 0.27097 0.46299 -3.39879
13
bifur_IRC_Cartesians_noMW_output/new_data/bifur_traj1_Cartesians point 397
C 0.18155 0.39970 1.36272
 C -0.02753 0.42140 -1.36526
 C 0.39028 0.21424 -0.00119
 C -0.05111 -0.28794 2.63343
 C 0.00070 -0.30006 -2.63170
 F 0.27799 1.14639 1.62491
 F -0.46174 1.23014 -1.63158
 H -0.95258 -0.79106 2.70388
 H -0.91057 -0.82499 -2.88136
 H 0.59891 -1.09142 2.75145
 H 0.64451 -1.07891 -2.56676
 H 0.03862 0.49952 3.40025
 H 0.27097 0.46299 -3.39879
13
bifur_IRC_Cartesians_noMW_output/new_data/bifur_traj1_Cartesians point 398
C 0.18737 0.39909 1.36068
 C -0.03358 0.42196 -1.36333
 C 0.38484 0.21543 -0.00127
 C -0.05270 -0.28788 2.63192
 C 0.00203 -0.30072 -2.63013
 F 0.30242 1.14466 1.62213
 F -0.47937 1.23305 -1.62902
 H -0.95332 -0.79120 2.69658
 H -0.90900 -0.82707 -2.88415
 H 0.59822 -1.09162 2.75635
 H 0.64643 -1.07843 -2.56122
 H 0.03058 0.50067 3.39883
 H 0.27609 0.46206 -3.39737
13
bifur_IRC_Cartesians_noMW_output/new_data/bifur_traj1_Cartesians point 399
C 0.19057 0.39883 1.35956
 C -0.03691 0.42235 -1.36227
 C 0.38189 0.21628 -0.00131
 C -0.05359 -0.28788 2.63094
 C 0.00275 -0.30111 -2.62911
 F 0.31584 1.14377 1.62074
 F -0.48905 1.23470 -1.62775
 H -0.95374 -0.79127 2.69233
 H -0.90815 -0.82822 -2.88545
 H 0.59785 -1.09174 2.75880
 H 0.64750 -1.07818 -2.55794
 H 0.02614 0.50112 3.39795
 H 0.27889 0.46136 -3.39649
13
bifur_IRC_Cartesians_noMW_output/new_data/bifur_traj1_Cartesians point 400
C 0.19530 0.39852 1.35806
 C -0.04180 0.42300 -1.36087
 C 0.37801 0.21762 -0.00137
 C -0.05488 -0.28789 2.62949
 C 0.00383 -0.30171 -2.62760
 F 0.33536 1.14245 1.61903
 F -0.50359 1.23714 -1.62622
 H -0.95440 -0.79131 2.68603
 H -0.90694 -0.82983 -2.88734
 H 0.59727 -1.09193 2.76224
 H 0.64904 -1.07782 -2.55291
 H 0.01970 0.50161 3.39667
 H 0.28312 0.46015 -3.39521
13
bifur_IRC_Cartesians_noMW_output/new_data/bifur_traj1_Cartesians point 401
C 0.20257 0.39817 1.35600
 C -0.04931 0.42412 -1.35894
 C 0.37272 0.21984 -0.00147
 C -0.05687 -0.28792 2.62720
 C 0.00549 -0.30263 -2.62523
 F 0.36497 1.14043 1.61690
 F -0.52632 1.24089 -1.62437
 H -0.95548 -0.79124 2.67627
 H -0.90515 -0.83219 -2.89015
 H 0.59632 -1.09225 2.76718
 H 0.65136 -1.07730 -2.54486
 H 0.00995 0.50207 3.39472
 H 0.28976 0.45802 -3.39326
13
bifur_IRC_Cartesians_noMW_output/new_data/bifur_traj1_Cartesians point 402
C 0.21309 0.39784 1.35328
 C -0.06012 0.42591 -1.35642
 C 0.36589 0.22329 -0.00161
 C -0.05972 -0.28801 2.62379
 C 0.00789 -0.30400 -2.62170
 F 0.40724 1.13755 1.61448
 F -0.55954 1.24634 -1.62236
 H -0.95714 -0.79102 2.66200
 H -0.90266 -0.83546 -2.89401
 H 0.59491 -1.09274 2.77386
 H 0.65464 -1.07657 -2.53279
 H -0.00396 0.50233 3.39189
 H 0.29950 0.45453 -3.39043
13
bifur_IRC_Cartesians_noMW_output/new_data/bifur_traj1_Cartesians point 403
C 0.22700 0.39758 1.34994
 C -0.07440 0.42846 -1.35335
 C 0.35764 0.22813 -0.00179
 C -0.06349 -0.28815 2.61917
 C 0.01107 -0.30584 -2.61690
 F 0.46267 1.13379 1.61190
 F -0.60388 1.25358 -1.62033
 H -0.95940 -0.79059 2.64293
 H -0.89944 -0.83965 -2.89889
 H 0.59298 -1.09343 2.78222
 H 0.65892 -1.07565 -2.51636
 H -0.02219 0.50227 3.38812
 H 0.31252 0.44952 -3.38666
13
bifur_IRC_Cartesians_noMW_output/new_data/bifur_traj1_Cartesians point 404
C 0.24399 0.39736 1.34602
 C -0.09182 0.43167 -1.34975
 C 0.34802 0.23419 -0.00201
 C -0.06809 -0.28835 2.61344
 C 0.01495 -0.30811 -2.61097
 F 0.53011 1.12921 1.60913
 F -0.65826 1.26244 -1.61823
 H -0.96222 -0.78999 2.61951
 H -0.89556 -0.84470 -2.90473
 H 0.59060 -1.09429 2.79214
 H 0.66412 -1.07455 -2.49602
 H -0.04436 0.50195 3.38349
 H 0.32852 0.44316 -3.38203
13
bifur_IRC_Cartesians_noMW_output/new_data/bifur_traj1_Cartesians point 405
C 0.26334 0.39707 1.34148
 C -0.11166 0.43529 -1.34558
 C 0.33686 0.24103 -0.00226
 C -0.07333 -0.28857 2.60695
 C 0.01938 -0.31069 -2.60425
 F 0.60701 1.12399 1.60581
 F -0.72006 1.27252 -1.61568
 H -0.96541 -0.78935 2.59290
 H -0.89112 -0.85047 -2.91143
 H 0.58790 -1.09527 2.80356
 H 0.67005 -1.07328 -2.47299
 H -0.06964 0.50170 3.37823
 H 0.34668 0.43602 -3.37676
13
bifur_IRC_Cartesians_noMW_output/new_data/bifur_traj1_Cartesians point 406
C 0.28369 0.39650 1.33630
 C -0.13258 0.43883 -1.34078
 C 0.32387 0.24785 -0.00253
 C -0.07885 -0.28875 2.60028
 C 0.02403 -0.31335 -2.59734
 F 0.68870 1.11845 1.60134
 F -0.78449 1.28310 -1.61200
 H -0.96863 -0.78887 2.56516
 H -0.88632 -0.85677 -2.91877
 H 0.58514 -1.09624 2.81629
 H 0.67639 -1.07189 -2.44943
 H -0.09652 0.50204 3.37272
 H 0.36557 0.42911 -3.37124
13
bifur_IRC_Cartesians_noMW_output/new_data/bifur_traj1_Cartesians point 407
C 0.30274 0.39543 1.33057
 C -0.15227 0.44161 -1.33541
 C 0.30909 0.25348 -0.00278
 C -0.08406 -0.28883 2.59433
 C 0.02836 -0.31576 -2.59116
 F 0.76681 1.11316 1.59510
 F -0.84350 1.29292 -1.60649
 H -0.97139 -0.78886 2.53966
 H -0.88155 -0.86311 -2.92620
 H 0.58275 -1.09704 2.82965
 H 0.68252 -1.07048 -2.42873
 H -0.12228 0.50361 3.36757
 H 0.38277 0.42386 -3.36610
13
bifur_IRC_Cartesians_noMW_output/new_data/bifur_traj1_Cartesians point 408
C 0.30275 0.39543 1.33057
 C -0.15227 0.44161 -1.33541
 C 0.30909 0.25348 -0.00278
 C -0.08407 -0.28883 2.59433
 C 0.02836 -0.31576 -2.59116
 F 0.76682 1.11316 1.59510
 F -0.84351 1.29292 -1.60648
 H -0.97139 -0.78886 2.53966
 H -0.88154 -0.86311 -2.92621
 H 0.58275 -1.09704 2.82965
 H 0.68252 -1.07048 -2.42873
 H -0.12228 0.50361 3.36758
 H 0.38277 0.42387 -3.36610
13
bifur_IRC_Cartesians_noMW_output/new_data/bifur_traj1_Cartesians point 409
C 0.32270 0.39145 1.31966
 C -0.17348 0.44169 -1.32487
 C 0.27898 0.25549 -0.00306
 C -0.08974 -0.28842 2.58950
 C 0.03282 -0.31786 -2.58612
 F 0.85788 1.10717 1.57731
 F -0.89814 1.30293 -1.58936
 H -0.97282 -0.79130 2.51521
 H -0.87499 -0.87232 -2.93676
 H 0.58127 -1.09729 2.85136
 H 0.69010 -1.06841 -2.41430
 H -0.15262 0.51194 3.36213
 H 0.39805 0.42494 -3.36069
13
bifur_IRC_Cartesians_noMW_output/new_data/bifur_traj1_Cartesians point 410
C 0.31748 0.38873 1.31600
 C -0.16871 0.43794 -1.32111
 C 0.26743 0.24993 -0.00300
 C -0.08855 -0.28790 2.59252
 C 0.03155 -0.31677 -2.58923
 F 0.84637 1.10817 1.56709
 F -0.87432 1.29997 -1.57885
 H -0.97053 -0.79391 2.52445
 H -0.87465 -0.87332 -2.93753
 H 0.58303 -1.09645 2.85579
 H 0.68965 -1.06816 -2.42755
 H -0.14916 0.51852 3.36342
 H 0.39041 0.43326 -3.36201
13
bifur_IRC_Cartesians_noMW_output/new_data/bifur_traj1_Cartesians point 411
C 0.30143 0.38563 1.31380
 C -0.15296 0.43163 -1.31859
 C 0.25895 0.23989 -0.00281
 C -0.08448 -0.28720 2.59934
 C 0.02777 -0.31417 -2.59626
 F 0.79385 1.11204 1.55640
 F -0.81433 1.29135 -1.56741
 H -0.96614 -0.79743 2.54884
 H -0.87647 -0.87165 -2.93492
 H 0.58655 -1.09495 2.85527
 H 0.68615 -1.06849 -2.45503
 H -0.13231 0.52652 3.36753
 H 0.37199 0.44683 -3.36616
13
bifur_IRC_Cartesians_noMW_output/new_data/bifur_traj1_Cartesians point 412
C 0.27594 0.38205 1.31260
 C -0.12767 0.42293 -1.31690
 C 0.25234 0.22575 -0.00250
 C -0.07792 -0.28630 2.60951
 C 0.02180 -0.31025 -2.60677
 F 0.70606 1.11840 1.54468
 F -0.72235 1.27779 -1.55455
 H -0.95985 -0.80188 2.58655
 H -0.88008 -0.86780 -2.92948
 H 0.59165 -1.09283 2.85084
 H 0.68005 -1.06931 -2.49532
 H -0.10397 0.53612 3.37410
 H 0.34399 0.46533 -3.37277
13
bifur_IRC_Cartesians_noMW_output/new_data/bifur_traj1_Cartesians point 413
C 0.24276 0.37784 1.31182
 C -0.09465 0.41206 -1.31549
 C 0.24608 0.20795 -0.00209
 C -0.06934 -0.28520 2.62255
 C 0.01405 -0.30521 -2.62024
 F 0.59031 1.12675 1.53122
 F -0.60380 1.26019 -1.53962
 H -0.95190 -0.80728 2.63529
 H -0.88504 -0.86238 -2.92198
 H 0.59813 -1.09017 2.84386
 H 0.67193 -1.07046 -2.54661
 H -0.06653 0.54755 3.38267
 H 0.30800 0.48836 -3.38139
13
bifur_IRC_Cartesians_noMW_output/new_data/bifur_traj1_Cartesians point 414
C 0.20400 0.37292 1.31095
 C -0.05608 0.39937 -1.31387
 C 0.23887 0.18713 -0.00161
 C -0.05931 -0.28392 2.63780
 C 0.00500 -0.29932 -2.63600
 F 0.45504 1.13650 1.51555
 F -0.46538 1.23961 -1.52223
 H -0.94262 -0.81356 2.69228
 H -0.89083 -0.85602 -2.91326
 H 0.60568 -1.08707 2.83572
 H 0.66242 -1.07181 -2.60654
 H -0.02277 0.56091 3.39271
 H 0.26598 0.51527 -3.39149
13
bifur_IRC_Cartesians_noMW_output/new_data/bifur_traj1_Cartesians point 415
C 0.16237 0.36733 1.30962
 C -0.01471 0.38543 -1.31173
 C 0.22989 0.16430 -0.00110
 C -0.04855 -0.28247 2.65442
 C -0.00472 -0.29293 -2.65317
 F 0.31052 1.14688 1.49768
 F -0.31614 1.21745 -1.50251
 H -0.93253 -0.82051 2.75385
 H -0.89691 -0.84940 -2.90432
 H 0.61386 -1.08368 2.82781
 H 0.65230 -1.07321 -2.67169
 H 0.02397 0.57595 3.40356
 H 0.22064 0.54486 -3.40242
13
bifur_IRC_Cartesians_noMW_output/new_data/bifur_traj1_Cartesians point 416
C 0.12124 0.36128 1.30770
 C 0.02610 0.37113 -1.30902
 C 0.21913 0.14082 -0.00060
 C -0.03794 -0.28090 2.67135
 C -0.01432 -0.28648 -2.67064
 F 0.16887 1.15696 1.47833
 F -0.16781 1.19539 -1.48133
 H -0.92234 -0.82765 2.81549
 H -0.90270 -0.84316 -2.89634
 H 0.62205 -1.08024 2.82146
 H 0.64241 -1.07450 -2.73748
 H 0.06977 0.59204 3.41451
 H 0.17555 0.57531 -3.41343
13
bifur_IRC_Cartesians_noMW_output/new_data/bifur_traj1_Cartesians point 417
C 0.08417 0.35515 1.30542
 C 0.06279 0.35757 -1.30603
 C 0.20764 0.11835 -0.00014
 C -0.02838 -0.27928 2.68744
 C -0.02296 -0.28047 -2.68722
 F 0.04223 1.16576 1.45905
 F -0.03336 1.17525 -1.46037
 H -0.91294 -0.83434 2.87233
 H -0.90769 -0.83780 -2.89052
 H 0.62949 -1.07704 2.81767
 H 0.63357 -1.07556 -2.79864
 H 0.11075 0.60811 3.42481
 H 0.13469 0.60430 -3.42381
13
bifur_IRC_Cartesians_noMW_output/new_data/bifur_traj1_Cartesians point 418
C 0.05373 0.34940 1.30328
 C 0.09288 0.34572 -1.30330
 C 0.19712 0.09833 0.00022
 C -0.02051 -0.27768 2.70176
 C -0.03002 -0.27528 -2.70194
 F -0.06123 1.17260 1.44166
 F 0.07739 1.15833 -1.44159
 H -0.90505 -0.83991 2.92073
 H -0.91160 -0.83349 -2.88750
 H 0.63556 -1.07433 2.81662
 H 0.62630 -1.07635 -2.85089
 H 0.14432 0.62294 3.43395
 H 0.10112 0.62973 -3.43301
13
bifur_IRC_Cartesians_noMW_output/new_data/bifur_traj1_Cartesians point 419
C 0.05373 0.34940 1.30328
 C 0.09288 0.34572 -1.30330
 C 0.19712 0.09833 0.00022
 C -0.02051 -0.27768 2.70176
 C -0.03002 -0.27528 -2.70194
 F -0.06122 1.17260 1.44166
 F 0.07738 1.15833 -1.44159
 H -0.90505 -0.83991 2.92073
 H -0.91160 -0.83349 -2.88750
 H 0.63556 -1.07433 2.81662
 H 0.62630 -1.07635 -2.85088
 H 0.14432 0.62294 3.43395
 H 0.10112 0.62973 -3.43301
13
bifur_IRC_Cartesians_noMW_output/new_data/bifur_traj1_Cartesians point 420
C 0.01204 0.34007 1.30057
 C 0.13406 0.32803 -1.29978
 C 0.18260 0.06718 0.00073
 C -0.00962 -0.27482 2.72430
 C -0.03958 -0.26750 -2.72504
 F -0.20330 1.18092 1.41566
 F 0.22860 1.13411 -1.41367
 H -0.89404 -0.84731 2.99155
 H -0.91676 -0.82736 -2.88792
 H 0.64359 -1.07049 2.81959
 H 0.61603 -1.07731 -2.92683
 H 0.19076 0.64660 3.44847
 H 0.05563 0.66790 -3.44761
13
bifur_IRC_Cartesians_noMW_output/new_data/bifur_traj1_Cartesians point 421
C -0.00344 0.33634 1.29979
 C 0.14936 0.32119 -1.29870
 C 0.17770 0.05481 0.00092
 C -0.00555 -0.27361 2.73336
 C -0.04310 -0.26446 -2.73431
 F -0.25648 1.18376 1.40585
 F 0.28437 1.12486 -1.40316
 H -0.88996 -0.84991 3.01891
 H -0.91868 -0.82494 -2.88914
 H 0.64645 -1.06906 2.82153
 H 0.61210 -1.07765 -2.95588
 H 0.20825 0.65599 3.45436
 H 0.03896 0.68268 -3.45354
13
bifur_IRC_Cartesians_noMW_output/new_data/bifur_traj1_Cartesians point 422
C -0.01932 0.33283 1.29883
 C 0.16506 0.31450 -1.29744
 C 0.17240 0.04301 0.00111
 C -0.00139 -0.27253 2.74192
 C -0.04675 -0.26151 -2.74309
 F -0.31076 1.18694 1.39613
 F 0.34188 1.11565 -1.39270
 H -0.88579 -0.85269 3.04585
 H -0.92066 -0.82256 -2.88924
 H 0.64950 -1.06761 2.82252
 H 0.60818 -1.07803 -2.98469
 H 0.22600 0.66489 3.45989
 H 0.02167 0.69711 -3.45909
13
bifur_IRC_Cartesians_noMW_output/new_data/bifur_traj1_Cartesians point 423
C -0.03979 0.32904 1.29687
 C 0.18524 0.30660 -1.29508
 C 0.16395 0.03006 0.00136
 C 0.00385 -0.27157 2.75100
 C -0.05153 -0.25813 -2.75243
 F -0.37934 1.19173 1.38387
 F 0.41713 1.10449 -1.37951
 H -0.88039 -0.85673 3.07754
 H -0.92319 -0.81997 -2.88641
 H 0.65375 -1.06576 2.82153
 H 0.60346 -1.07853 -3.01948
 H 0.24814 0.67471 3.46556
 H -0.00128 0.71405 -3.46481
13
bifur_IRC_Cartesians_noMW_output/new_data/bifur_traj1_Cartesians point 424
C -0.07040 0.32419 1.29254
 C 0.21530 0.29563 -1.29015
 C 0.14793 0.01360 0.00172
 C 0.01154 -0.27070 2.76189
 C -0.05881 -0.25366 -2.76374
 F -0.47929 1.19987 1.36509
 F 0.53189 1.08880 -1.35932
 H -0.87218 -0.86361 3.12082
 H -0.92681 -0.81694 -2.87815
 H 0.66067 -1.06298 2.81736
 H 0.59699 -1.07926 -3.06874
 H 0.27996 0.68755 3.47199
 H -0.03677 0.73752 -3.47130
13
bifur_IRC_Cartesians_noMW_output/new_data/bifur_traj1_Cartesians point 425
C -0.11621 0.31734 1.28381
 C 0.26007 0.27964 -1.28053
 C 0.11810 -0.00859 0.00227
 C 0.02283 -0.26992 2.77561
 C -0.06987 -0.24751 -2.77808
 F -0.62470 1.21298 1.33474
 F 0.70707 1.06632 -1.32684
 H -0.85950 -0.87516 3.18163
 H -0.93182 -0.81371 -2.86202
 H 0.67176 -1.05872 2.80952
 H 0.58810 -1.08024 -3.14069
 H 0.32570 0.70588 3.47943
 H -0.09153 0.77171 -3.47886
13
bifur_IRC_Cartesians_noMW_output/new_data/bifur_traj1_Cartesians point 426
C -0.17509 0.30811 1.26902
 C 0.31725 0.25867 -1.26461
 C 0.06992 -0.03588 0.00297
 C 0.03709 -0.26929 2.79116
 C -0.08425 -0.24001 -2.79443
 F -0.80490 1.23060 1.29034
 F 0.93759 1.03831 -1.27966
 H -0.84243 -0.89193 3.25661
 H -0.93741 -0.81154 -2.83843
 H 0.68703 -1.05297 2.80013
 H 0.57776 -1.08122 -3.23354
 H 0.38172 0.73050 3.48690
 H -0.16428 0.81664 -3.48648
13
bifur_IRC_Cartesians_noMW_output/new_data/bifur_traj1_Cartesians point 427
C -0.23305 0.29784 1.24944
 C 0.37298 0.23687 -1.24389
 C 0.00831 -0.06242 0.00365
 C 0.05080 -0.26893 2.80460
 C -0.09861 -0.23294 -2.80868
 F -0.97280 1.24865 1.23805
 F 1.17202 1.01161 -1.22456
 H -0.82442 -0.91108 3.32764
 H -0.94161 -0.81216 -2.81290
 H 0.70340 -1.04688 2.79359
 H 0.56903 -1.08174 -3.32718
 H 0.43306 0.75758 3.49201
 H -0.23910 0.86360 -3.49176
13
bifur_IRC_Cartesians_noMW_output/new_data/bifur_traj1_Cartesians point 428
C -0.27593 0.28890 1.22932
 C 0.41360 0.21943 -1.22293
 C -0.05312 -0.08174 0.00413
 C 0.06056 -0.26896 2.81251
 C -0.10946 -0.22805 -2.81720
 F -1.08643 1.26277 1.18972
 F 1.35386 0.99282 -1.17408
 H -0.80975 -0.92822 3.37712
 H -0.94328 -0.81571 -2.79148
 H 0.71700 -1.04189 2.79182
 H 0.56419 -1.08161 -3.39901
 H 0.46679 0.78082 3.49329
 H -0.29804 0.90144 -3.49320
13
bifur_IRC_Cartesians_noMW_output/new_data/bifur_traj1_Cartesians point 429
C -0.30196 0.28241 1.21173
 C 0.43767 0.20781 -1.20482
 C -0.10545 -0.09262 0.00442
 C 0.06613 -0.26934 2.81493
 C -0.11628 -0.22551 -2.82002
 F -1.14528 1.27223 1.15156
 F 1.47228 0.98247 -1.13453
 H -0.79960 -0.94147 3.40357
 H -0.94294 -0.82082 -2.77541
 H 0.72672 -1.03841 2.79300
 H 0.56284 -1.08107 -3.44440
 H 0.48316 0.79749 3.49142
 H -0.33729 0.92684 -3.49145
13
bifur_IRC_Cartesians_noMW_output/new_data/bifur_traj1_Cartesians point 430
C -0.30196 0.28241 1.21173
 C 0.43767 0.20781 -1.20482
 C -0.10545 -0.09263 0.00442
 C 0.06613 -0.26934 2.81493
 C -0.11628 -0.22551 -2.82002
 F -1.14528 1.27223 1.15156
 F 1.47229 0.98247 -1.13453
 H -0.79960 -0.94147 3.40357
 H -0.94294 -0.82082 -2.77541
 H 0.72672 -1.03841 2.79300
 H 0.56284 -1.08107 -3.44441
 H 0.48316 0.79749 3.49142
 H -0.33729 0.92684 -3.49145
13
bifur_IRC_Cartesians_noMW_output/new_data/bifur_traj1_Cartesians point 431
C -0.32310 0.27493 1.18366
 C 0.45576 0.19624 -1.17633
 C -0.18625 -0.09806 0.00462
 C 0.06967 -0.27082 2.80989
 C -0.12243 -0.22475 -2.81533
 F -1.16719 1.28252 1.09879
 F 1.58916 0.97712 -1.08045
 H -0.78824 -0.95959 3.41443
 H -0.93931 -0.83260 -2.75301
 H 0.73843 -1.03450 2.79827
 H 0.56586 -1.07950 -3.48437
 H 0.48583 0.81642 3.48245
 H -0.37820 0.95259 -3.48264
13
bifur_IRC_Cartesians_noMW_output/new_data/bifur_traj1_Cartesians point 432
C -0.32455 0.27260 1.17127
 C 0.45588 0.19368 -1.16390
 C -0.22095 -0.09618 0.00461
 C 0.06919 -0.27175 2.80447
 C -0.12332 -0.22562 -2.80997
 F -1.14900 1.28511 1.07840
 F 1.61285 0.97898 -1.05982
 H -0.78507 -0.96640 3.40750
 H -0.93648 -0.83919 -2.74478
 H 0.74212 -1.03339 2.80232
 H 0.56919 -1.07851 -3.48987
 H 0.47797 0.82214 3.47636
 H -0.38783 0.95855 -3.47661
13
bifur_IRC_Cartesians_noMW_output/new_data/bifur_traj1_Cartesians point 433
C -0.32121 0.27072 1.15924
 C 0.45126 0.19254 -1.15192
 C -0.25417 -0.09226 0.00454
 C 0.06749 -0.27274 2.79765
 C -0.12306 -0.22712 -2.80314
 F -1.11457 1.28632 1.06001
 F 1.61907 0.98320 -1.04142
 H -0.78308 -0.97229 3.39428
 H -0.93297 -0.84642 -2.73835
 H 0.74477 -1.03266 2.80786
 H 0.57358 -1.07736 -3.48847
 H 0.46494 0.82654 3.46940
 H -0.39206 0.96153 -3.46970
13
bifur_IRC_Cartesians_noMW_output/new_data/bifur_traj1_Cartesians point 434
C -0.31323 0.26927 1.14752
 C 0.44204 0.19275 -1.14034
 C -0.28603 -0.08640 0.00442
 C 0.06462 -0.27377 2.78949
 C -0.12170 -0.22922 -2.79491
 F -1.06433 1.28620 1.04350
 F 1.60837 0.98971 -1.02509
 H -0.78221 -0.97730 3.37499
 H -0.92878 -0.85427 -2.73370
 H 0.74643 -1.03230 2.81491
 H 0.57902 -1.07605 -3.48044
 H 0.44687 0.82973 3.46161
 H -0.39107 0.96167 -3.46195
13
bifur_IRC_Cartesians_noMW_output/new_data/bifur_traj1_Cartesians point 435
C -0.30078 0.26838 1.13630
 C 0.42841 0.19442 -1.12935
 C -0.31595 -0.07840 0.00424
 C 0.06063 -0.27489 2.77990
 C -0.11927 -0.23194 -2.78520
 F -0.99926 1.28483 1.02932
 F 1.58110 0.99845 -1.01130
 H -0.78249 -0.98136 3.34963
 H -0.92401 -0.86263 -2.73053
 H 0.74709 -1.03233 2.82297
 H 0.58542 -1.07461 -3.46561
 H 0.42408 0.83137 3.45296
 H -0.38496 0.95871 -3.45333
13
bifur_IRC_Cartesians_noMW_output/new_data/bifur_traj1_Cartesians point 436
C -0.28423 0.26831 1.12586
 C 0.41078 0.19773 -1.11922
 C -0.34314 -0.06791 0.00401
 C 0.05561 -0.27617 2.76870
 C -0.11586 -0.23529 -2.77381
 F -0.92119 1.28242 1.01819
 F 1.53819 1.00934 -1.00076
 H -0.78393 -0.98441 3.31823
 H -0.91882 -0.87130 -2.72819
 H 0.74680 -1.03276 2.83111
 H 0.59265 -1.07310 -3.44374
 H 0.39715 0.83090 3.44338
 H -0.37400 0.95222 -3.44377
13
bifur_IRC_Cartesians_noMW_output/new_data/bifur_traj1_Cartesians point 437
C -0.26422 0.26931 1.11645
 C 0.38982 0.20280 -1.11019
 C -0.36681 -0.05463 0.00374
 C 0.04974 -0.27769 2.75572
 C -0.11164 -0.23928 -2.76060
 F -0.83281 1.27929 1.01077
 F 1.48154 1.02218 -0.99408
 H -0.78650 -0.98643 3.28109
 H -0.91343 -0.88004 -2.72588
 H 0.74564 -1.03359 2.83828
 H 0.60052 -1.07159 -3.41490
 H 0.36695 0.82777 3.43283
 H -0.35878 0.94190 -3.43323
13
bifur_IRC_Cartesians_noMW_output/new_data/bifur_traj1_Cartesians point 438
C -0.24173 0.27152 1.10822
 C 0.36652 0.20957 -1.10238
 C -0.38654 -0.03852 0.00345
 C 0.04325 -0.27950 2.74099
 C -0.10683 -0.24385 -2.74560
 F -0.73788 1.27579 1.00734
 F 1.41437 1.03656 -0.99155
 H -0.79004 -0.98750 3.23906
 H -0.90807 -0.88862 -2.72278
 H 0.74380 -1.03477 2.84348
 H 0.60877 -1.07015 -3.37983
 H 0.33466 0.82170 3.42134
 H -0.34029 0.92778 -3.42174
13
bifur_IRC_Cartesians_noMW_output/new_data/bifur_traj1_Cartesians point 439
C -0.21806 0.27495 1.10118
 C 0.34222 0.21779 -1.09580
 C -0.40236 -0.01993 0.00314
 C 0.03650 -0.28164 2.72475
 C -0.10176 -0.24886 -2.72907
 F -0.64111 1.27236 1.00772
 F 1.34136 1.05188 -0.99289
 H -0.79427 -0.98784 3.19369
 H -0.90297 -0.89681 -2.71817
 H 0.74154 -1.03622 2.84594
 H 0.61709 -1.06886 -3.34011
 H 0.30179 0.81277 3.40909
 H -0.31997 0.91042 -3.40948
13
bifur_IRC_Cartesians_noMW_output/new_data/bifur_traj1_Cartesians point 440
C -0.19478 0.27943 1.09522
 C 0.31845 0.22699 -1.09028
 C -0.41481 0.00047 0.00285
 C 0.02986 -0.28407 2.70747
 C -0.09679 -0.25412 -2.71149
 F -0.54773 1.26944 1.01122
 F 1.26819 1.06737 -0.99737
 H -0.79880 -0.98774 3.14699
 H -0.89835 -0.90441 -2.71146
 H 0.73921 -1.03782 2.84520
 H 0.62513 -1.06775 -3.29798
 H 0.26999 0.80140 3.39635
 H -0.29958 0.89080 -3.39673
13
bifur_IRC_Cartesians_noMW_output/new_data/bifur_traj1_Cartesians point 441
C -0.19478 0.27943 1.09522
 C 0.31845 0.22699 -1.09028
 C -0.41482 0.00048 0.00285
 C 0.02986 -0.28407 2.70746
 C -0.09679 -0.25412 -2.71149
 F -0.54772 1.26944 1.01122
 F 1.26819 1.06737 -0.99737
 H -0.79880 -0.98774 3.14699
 H -0.89835 -0.90441 -2.71146
 H 0.73921 -1.03782 2.84521
 H 0.62513 -1.06775 -3.29797
 H 0.26999 0.80140 3.39635
 H -0.29958 0.89080 -3.39673
13
bifur_IRC_Cartesians_noMW_output/new_data/bifur_traj1_Cartesians point 442
C -0.15553 0.29049 1.08549
 C 0.27850 0.24599 -1.08131
 C -0.43321 0.04325 0.00235
 C 0.01849 -0.28964 2.67202
 C -0.08863 -0.26442 -2.67554
 F -0.39095 1.26676 1.02346
 F 1.14461 1.09570 -1.01131
 H -0.80709 -0.98767 3.05850
 H -0.89122 -0.91729 -2.69026
 H 0.73573 -1.04086 2.83361
 H 0.63913 -1.06624 -3.21668
 H 0.21595 0.77421 3.37077
 H -0.26577 0.84972 -3.37111
13
bifur_IRC_Cartesians_noMW_output/new_data/bifur_traj1_Cartesians point 443
C -0.14229 0.29642 1.08123
 C 0.26498 0.25461 -1.07730
 C -0.44101 0.06369 0.00219
 C 0.01444 -0.29263 2.65516
 C -0.08607 -0.26899 -2.65850
 F -0.33626 1.26760 1.03001
 F 1.10460 1.10702 -1.01845
 H -0.81005 -0.98836 3.02106
 H -0.88898 -0.92236 -2.67556
 H 0.73520 -1.04203 2.82301
 H 0.64450 -1.06587 -3.18252
 H 0.19649 0.76004 3.35868
 H -0.25555 0.83086 -3.35900
13
bifur_IRC_Cartesians_noMW_output/new_data/bifur_traj1_Cartesians point 444
C -0.13487 0.30212 1.07717
 C 0.25732 0.26183 -1.07338
 C -0.44874 0.08203 0.00210
 C 0.01189 -0.29558 2.63990
 C -0.08490 -0.27285 -2.64314
 F -0.30254 1.27015 1.03550
 F 1.08494 1.11548 -1.02428
 H -0.81178 -0.98986 2.99111
 H -0.88777 -0.92632 -2.65842
 H 0.73578 -1.04280 2.80972
 H 0.64842 -1.06577 -3.15596
 H 0.18377 0.74670 3.34770
 H -0.25153 0.81488 -3.34802
13
bifur_IRC_Cartesians_noMW_output/new_data/bifur_traj1_Cartesians point 445
C -0.13418 0.30714 1.07337
 C 0.25640 0.26702 -1.06959
 C -0.45653 0.09696 0.00209
 C 0.01111 -0.29833 2.62727
 C -0.08528 -0.27569 -2.63049
 F -0.29305 1.27439 1.03911
 F 1.08869 1.12036 -1.02794
 H -0.81200 -0.99224 2.97102
 H -0.88769 -0.92896 -2.63969
 H 0.73758 -1.04308 2.79454
 H 0.65059 -1.06595 -3.13934
 H 0.17893 0.73524 3.33854
 H -0.25457 0.80314 -3.33886
13
bifur_IRC_Cartesians_noMW_output/new_data/bifur_traj1_Cartesians point 446
C -0.14020 0.31109 1.07000
 C 0.26221 0.26979 -1.06612
 C -0.46408 0.10735 0.00217
 C 0.01212 -0.30067 2.61818
 C -0.08718 -0.27732 -2.62148
 F -0.30811 1.27999 1.04040
 F 1.11550 1.12134 -1.02900
 H -0.81069 -0.99537 2.96217
 H -0.88870 -0.93015 -2.62079
 H 0.74048 -1.04284 2.77870
 H 0.65088 -1.06639 -3.13391
 H 0.18220 0.72659 3.33184
 H -0.26442 0.79658 -3.33217
13
bifur_IRC_Cartesians_noMW_output/new_data/bifur_traj1_Cartesians point 447
C -0.15152 0.31384 1.06721
 C 0.27335 0.27029 -1.06311
 C -0.47101 0.11317 0.00231
 C 0.01459 -0.30250 2.61272
 C -0.09025 -0.27781 -2.61616
 F -0.34295 1.28638 1.03957
 F 1.16016 1.11892 -1.02769
 H -0.80817 -0.99893 2.96351
 H -0.89056 -0.93004 -2.60304
 H 0.74411 -1.04217 2.76344
 H 0.64957 -1.06701 -3.13841
 H 0.19211 0.72097 3.32767
 H -0.27942 0.79489 -3.32802
13
bifur_IRC_Cartesians_noMW_output/new_data/bifur_traj1_Cartesians point 448
C -0.16607 0.31559 1.06494
 C 0.28773 0.26914 -1.06055
 C -0.47725 0.11542 0.00249
 C 0.01798 -0.30388 2.61013
 C -0.09400 -0.27745 -2.61375
 F -0.39012 1.29300 1.03719
 F 1.21537 1.11421 -1.02470
 H -0.80489 -1.00265 2.97204
 H -0.89292 -0.92903 -2.58699
 H 0.74810 -1.04122 2.74936
 H 0.64718 -1.06772 -3.14979
 H 0.20625 0.71780 3.32551
 H -0.29737 0.79679 -3.32589
13
bifur_IRC_Cartesians_noMW_output/new_data/bifur_traj1_Cartesians point 449
C -0.18201 0.31662 1.06302
 C 0.30353 0.26698 -1.05833
 C -0.48295 0.11535 0.00269
 C 0.02179 -0.30492 2.60941
 C -0.09801 -0.27659 -2.61323
 F -0.44288 1.29950 1.03386
 F 1.27494 1.10828 -1.02068
 H -0.80127 -1.00634 2.98466
 H -0.89549 -0.92753 -2.57264
 H 0.75216 -1.04013 2.73666
 H 0.64425 -1.06846 -3.16502
 H 0.22238 0.71633 3.32468
 H -0.31644 0.80089 -3.32507
13
bifur_IRC_Cartesians_noMW_output/new_data/bifur_traj1_Cartesians point 450
C -0.19796 0.31717 1.06132
 C 0.31934 0.26435 -1.05632
 C -0.48830 0.11396 0.00289
 C 0.02565 -0.30571 2.60976
 C -0.10198 -0.27549 -2.61379
 F -0.49607 1.30562 1.02999
 F 1.33416 1.10196 -1.01613
 H -0.79761 -1.00987 2.99895
 H -0.89802 -0.92586 -2.55995
 H 0.75608 -1.03901 2.72542
 H 0.64117 -1.06917 -3.18173
 H 0.23879 0.71596 3.32460
 H -0.33526 0.80609 -3.32502
13
bifur_IRC_Cartesians_noMW_output/new_data/bifur_traj1_Cartesians point 451
C -0.21283 0.31741 1.05972
 C 0.33409 0.26161 -1.05444
 C -0.49344 0.11198 0.00307
 C 0.02927 -0.30633 2.61062
 C -0.10567 -0.27434 -2.61483
 F -0.54567 1.31115 1.02591
 F 1.38939 1.09587 -1.01140
 H -0.79415 -1.01315 3.01310
 H -0.90034 -0.92429 -2.54892
 H 0.75970 -1.03794 2.71577
 H 0.63825 -1.06980 -3.19815
 H 0.25415 0.71625 3.32487
 H -0.35275 0.81158 -3.32532
13
bifur_IRC_Cartesians_noMW_output/new_data/bifur_traj1_Cartesians point 452
C -0.21283 0.31741 1.05972
 C 0.33409 0.26161 -1.05444
 C -0.49344 0.11198 0.00307
 C 0.02927 -0.30633 2.61061
 C -0.10567 -0.27434 -2.61483
 F -0.54567 1.31115 1.02591
 F 1.38938 1.09588 -1.01140
 H -0.79415 -1.01315 3.01310
 H -0.90034 -0.92430 -2.54892
 H 0.75970 -1.03794 2.71577
 H 0.63826 -1.06980 -3.19814
 H 0.25415 0.71625 3.32487
 H -0.35275 0.81158 -3.32532
13
bifur_IRC_Cartesians_noMW_output/new_data/bifur_traj1_Cartesians point 453
C -0.23646 0.31738 1.05660
 C 0.35743 0.25686 -1.05086
 C -0.50341 0.10825 0.00336
 C 0.03500 -0.30724 2.61223
 C -0.11153 -0.27245 -2.61675
 F -0.62333 1.31983 1.01797
 F 1.47797 1.08615 -1.00243
 H -0.78847 -1.01864 3.03598
 H -0.90382 -0.92211 -2.53190
 H 0.76556 -1.03616 2.70152
 H 0.63376 -1.07073 -3.22524
 H 0.27815 0.71764 3.32536
 H -0.38085 0.82121 -3.32585
13
bifur_IRC_Cartesians_noMW_output/new_data/bifur_traj1_Cartesians point 454
C -0.24452 0.31733 1.05499
 C 0.36533 0.25520 -1.04910
 C -0.50829 0.10722 0.00346
 C 0.03691 -0.30761 2.61243
 C -0.11356 -0.27187 -2.61705
 F -0.64878 1.32293 1.01449
 F 1.50898 1.08298 -0.99858
 H -0.78641 -1.02081 3.04324
 H -0.90488 -0.92167 -2.52560
 H 0.76771 -1.03551 2.69670
 H 0.63239 -1.07101 -3.23447
 H 0.28591 0.71823 3.32518
 H -0.39079 0.82459 -3.32569
13
bifur_IRC_Cartesians_noMW_output/new_data/bifur_traj1_Cartesians point 455
C -0.25001 0.31739 1.05332
 C 0.37066 0.25417 -1.04733
 C -0.51312 0.10711 0.00353
 C 0.03816 -0.30799 2.61192
 C -0.11497 -0.27161 -2.61661
 F -0.66505 1.32527 1.01152
 F 1.53099 1.08107 -0.99537
 H -0.78492 -1.02260 3.04720
 H -0.90549 -0.92170 -2.52037
 H 0.76937 -1.03505 2.69304
 H 0.63167 -1.07116 -3.24033
 H 0.29071 0.71843 3.32452
 H -0.39799 0.82668 -3.32504
13
bifur_IRC_Cartesians_noMW_output/new_data/bifur_traj1_Cartesians point 456
C -0.25307 0.31765 1.05158
 C 0.37355 0.25383 -1.04552
 C -0.51789 0.10814 0.00356
 C 0.03878 -0.30843 2.61055
 C -0.11583 -0.27170 -2.61528
 F -0.67261 1.32696 1.00919
 F 1.54451 1.08042 -0.99289
 H -0.78396 -1.02407 3.04774
 H -0.90570 -0.92219 -2.51585
 H 0.77057 -1.03476 2.69019
 H 0.63156 -1.07122 -3.24273
 H 0.29269 0.71803 3.32326
 H -0.40261 0.82733 -3.32379
13
bifur_IRC_Cartesians_noMW_output/new_data/bifur_traj1_Cartesians point 457
C -0.25394 0.31818 1.04975
 C 0.37426 0.25419 -1.04367
 C -0.52264 0.11040 0.00357
 C 0.03882 -0.30896 2.60822
 C -0.11617 -0.27214 -2.61297
 F -0.67227 1.32815 1.00754
 F 1.55044 1.08098 -0.99119
 H -0.78349 -1.02525 3.04492
 H -0.90555 -0.92312 -2.51169
 H 0.77139 -1.03463 2.68780
 H 0.63203 -1.07119 -3.24174
 H 0.29210 0.71691 3.32135
 H -0.40496 0.82648 -3.32188
13
bifur_IRC_Cartesians_noMW_output/new_data/bifur_traj1_Cartesians point 458
C -0.25295 0.31902 1.04781
 C 0.37309 0.25524 -1.04175
 C -0.52742 0.11393 0.00356
 C 0.03836 -0.30960 2.60491
 C -0.11610 -0.27291 -2.60965
 F -0.66513 1.32895 1.00657
 F 1.54993 1.08261 -0.99025
 H -0.78346 -1.02622 3.03896
 H -0.90510 -0.92445 -2.50757
 H 0.77191 -1.03465 2.68557
 H 0.63302 -1.07109 -3.23761
 H 0.28926 0.71499 3.31875
 H -0.40541 0.82418 -3.31929
13
bifur_IRC_Cartesians_noMW_output/new_data/bifur_traj1_Cartesians point 459
C -0.25047 0.32018 1.04574
 C 0.37044 0.25691 -1.03973
 C -0.53227 0.11870 0.00352
 C 0.03750 -0.31038 2.60062
 C -0.11570 -0.27400 -2.60534
 F -0.65251 1.32952 1.00622
 F 1.54436 1.08518 -0.99000
 H -0.78377 -1.02705 3.03023
 H -0.90441 -0.92612 -2.50321
 H 0.77220 -1.03479 2.68322
 H 0.63444 -1.07094 -3.23075
 H 0.28459 0.71225 3.31549
 H -0.40438 0.82054 -3.31603
13
bifur_IRC_Cartesians_noMW_output/new_data/bifur_traj1_Cartesians point 460
C -0.24690 0.32167 1.04355
 C 0.36669 0.25913 -1.03761
 C -0.53726 0.12461 0.00348
 C 0.03633 -0.31130 2.59543
 C -0.11506 -0.27535 -2.60010
 F -0.63583 1.32998 1.00643
 F 1.53517 1.08851 -0.99036
 H -0.78434 -1.02780 3.01917
 H -0.90356 -0.92806 -2.49836
 H 0.77236 -1.03503 2.68051
 H 0.63621 -1.07076 -3.22161
 H 0.27853 0.70870 3.31159
 H -0.40234 0.81571 -3.31213
13
bifur_IRC_Cartesians_noMW_output/new_data/bifur_traj1_Cartesians point 461
C -0.24269 0.32348 1.04123
 C 0.36229 0.26180 -1.03536
 C -0.54238 0.13154 0.00342
 C 0.03497 -0.31236 2.58943
 C -0.11430 -0.27694 -2.59404
 F -0.61661 1.33049 1.00713
 F 1.52389 1.09238 -0.99123
 H -0.78508 -1.02854 3.00628
 H -0.90263 -0.93022 -2.49279
 H 0.77247 -1.03534 2.67720
 H 0.63823 -1.07057 -3.21072
 H 0.27158 0.70439 3.30712
 H -0.39973 0.80988 -3.30766
13
bifur_IRC_Cartesians_noMW_output/new_data/bifur_traj1_Cartesians point 462
C -0.23830 0.32559 1.03881
 C 0.35771 0.26481 -1.03303
 C -0.54761 0.13933 0.00337
 C 0.03354 -0.31357 2.58274
 C -0.11352 -0.27868 -2.58729
 F -0.59659 1.33116 1.00823
 F 1.51216 1.09656 -0.99252
 H -0.78589 -1.02933 2.99218
 H -0.90169 -0.93248 -2.48631
 H 0.77262 -1.03567 2.67307
 H 0.64036 -1.07039 -3.19870
 H 0.26429 0.69937 3.30218
 H -0.39708 0.80329 -3.30272
13
bifur_IRC_Cartesians_noMW_output/new_data/bifur_traj1_Cartesians point 463
C -0.23830 0.32559 1.03881
 C 0.35771 0.26482 -1.03303
 C -0.54761 0.13934 0.00337
 C 0.03354 -0.31357 2.58274
 C -0.11352 -0.27868 -2.58729
 F -0.59659 1.33116 1.00823
 F 1.51216 1.09656 -0.99252
 H -0.78589 -1.02933 2.99218
 H -0.90169 -0.93248 -2.48631
 H 0.77262 -1.03567 2.67307
 H 0.64036 -1.07039 -3.19870
 H 0.26429 0.69937 3.30218
 H -0.39708 0.80329 -3.30272
13
bifur_IRC_Cartesians_noMW_output/new_data/bifur_traj1_Cartesians point 464
C -0.23129 0.33060 1.03399
 C 0.35036 0.27127 -1.02835
 C -0.55774 0.15638 0.00328
 C 0.03107 -0.31636 2.56822
 C -0.11244 -0.28232 -2.57269
 F -0.56288 1.33361 1.01150
 F 1.49503 1.10463 -0.99610
 H -0.78725 -1.03126 2.96375
 H -0.90027 -0.93675 -2.47008
 H 0.77341 -1.03631 2.66146
 H 0.64432 -1.07020 -3.17445
 H 0.25156 0.68764 3.29155
 H -0.39387 0.78904 -3.29209
13
bifur_IRC_Cartesians_noMW_output/new_data/bifur_traj1_Cartesians point 465
C -0.23012 0.33336 1.03194
 C 0.34907 0.27428 -1.02632
 C -0.56188 0.16475 0.00326
 C 0.03045 -0.31785 2.56117
 C -0.11245 -0.28396 -2.56562
 F -0.55495 1.33567 1.01366
 F 1.49424 1.10766 -0.99832
 H -0.78755 -1.03242 2.95186
 H -0.90010 -0.93831 -2.46029
 H 0.77422 -1.03652 2.65359
 H 0.64568 -1.07026 -3.16440
 H 0.24804 0.68130 3.28645
 H -0.39465 0.78228 -3.28699
13
bifur_IRC_Cartesians_noMW_output/new_data/bifur_traj1_Cartesians point 466
C -0.23154 0.33613 1.03050
 C 0.35043 0.27678 -1.02486
 C -0.56449 0.17212 0.00328
 C 0.03052 -0.31929 2.55506
 C -0.11306 -0.28523 -2.55952
 F -0.55732 1.33841 1.01623
 F 1.50168 1.10931 -1.00085
 H -0.78742 -1.03366 2.94364
 H -0.90051 -0.93909 -2.44971
 H 0.77539 -1.03659 2.64428
 H 0.64624 -1.07049 -3.15753
 H 0.24793 0.67507 3.28210
 H -0.39784 0.77653 -3.28264
13
bifur_IRC_Cartesians_noMW_output/new_data/bifur_traj1_Cartesians point 467
C -0.23579 0.33872 1.02998
 C 0.35471 0.27852 -1.02426
 C -0.56492 0.17778 0.00334
 C 0.03140 -0.32057 2.55052
 C -0.11429 -0.28600 -2.55503
 F -0.57142 1.34168 1.01923
 F 1.51779 1.10926 -1.00370
 H -0.78684 -1.03483 2.94027
 H -0.90159 -0.93887 -2.43908
 H 0.77684 -1.03652 2.63400
 H 0.64582 -1.07091 -3.15475
 H 0.25176 0.66938 3.27899
 H -0.40346 0.77235 -3.27953
13
bifur_IRC_Cartesians_noMW_output/new_data/bifur_traj1_Cartesians point 468
C -0.24213 0.34099 1.03038
 C 0.36116 0.27951 -1.02453
 C -0.56316 0.18155 0.00342
 C 0.03289 -0.32161 2.54770
 C -0.11594 -0.28626 -2.55228
 F -0.59460 1.34516 1.02255
 F 1.53988 1.10775 -1.00678
 H -0.78594 -1.03582 2.94135
 H -0.90318 -0.93775 -2.42928
 H 0.77839 -1.03634 2.62363
 H 0.64456 -1.07145 -3.15562
 H 0.25873 0.66453 3.27721
 H -0.41067 0.76975 -3.27775
13
bifur_IRC_Cartesians_noMW_output/new_data/bifur_traj1_Cartesians point 469
C -0.24924 0.34290 1.03141
 C 0.36845 0.27999 -1.02543
 C -0.55990 0.18387 0.00352
 C 0.03466 -0.32241 2.54619
 C -0.11773 -0.28619 -2.55085
 F -0.62174 1.34846 1.02598
 F 1.56374 1.10544 -1.00995
 H -0.78494 -1.03655 2.94511
 H -0.90498 -0.93612 -2.42079
 H 0.77986 -1.03611 2.61396
 H 0.64286 -1.07205 -3.15861
 H 0.26716 0.66051 3.27642
 H -0.41821 0.76826 -3.27696
13
bifur_IRC_Cartesians_noMW_output/new_data/bifur_traj1_Cartesians point 470
C -0.25597 0.34450 1.03274
 C 0.37537 0.28024 -1.02663
 C -0.55597 0.18532 0.00361
 C 0.03637 -0.32302 2.54544
 C -0.11938 -0.28597 -2.55017
 F -0.64804 1.35135 1.02933
 F 1.58575 1.10300 -1.01305
 H -0.78403 -1.03704 2.94970
 H -0.90673 -0.93436 -2.41378
 H 0.78111 -1.03590 2.60549
 H 0.64110 -1.07261 -3.16213
 H 0.27546 0.65717 3.27620
 H -0.42505 0.76732 -3.27674
13
bifur_IRC_Cartesians_noMW_output/new_data/bifur_traj1_Cartesians point 471
C -0.26145 0.34581 1.03409
 C 0.38104 0.28045 -1.02788
 C -0.55203 0.18637 0.00368
 C 0.03778 -0.32348 2.54502
 C -0.12071 -0.28576 -2.54981
 F -0.66997 1.35363 1.03244
 F 1.60327 1.10094 -1.01596
 H -0.78334 -1.03729 2.95373
 H -0.90821 -0.93278 -2.40833
 H 0.78205 -1.03574 2.59859
 H 0.63959 -1.07309 -3.16503
 H 0.28242 0.65442 3.27620
 H -0.43044 0.76653 -3.27674
13
bifur_IRC_Cartesians_noMW_output/new_data/bifur_traj1_Cartesians point 472
C -0.26507 0.34687 1.03526
 C 0.38481 0.28078 -1.02899
 C -0.54857 0.18733 0.00373
 C 0.03873 -0.32382 2.54462
 C -0.12159 -0.28565 -2.54945
 F -0.68497 1.35517 1.03518
 F 1.61440 1.09961 -1.01858
 H -0.78298 -1.03731 2.95621
 H -0.90928 -0.93159 -2.40453
 H 0.78261 -1.03568 2.59354
 H 0.63853 -1.07345 -3.16646
 H 0.28721 0.65216 3.27618
 H -0.43383 0.76558 -3.27671
13
bifur_IRC_Cartesians_noMW_output/new_data/bifur_traj1_Cartesians point 473
C -0.26641 0.34769 1.03614
 C 0.38627 0.28133 -1.02984
 C -0.54590 0.18847 0.00375
 C 0.03909 -0.32407 2.54401
 C -0.12192 -0.28573 -2.54886
 F -0.69137 1.35590 1.03750
 F 1.61791 1.09926 -1.02086
 H -0.78300 -1.03711 2.95641
 H -0.90985 -0.93093 -2.40234
 H 0.78276 -1.03572 2.59044
 H 0.63806 -1.07365 -3.16582
 H 0.28925 0.65033 3.27595
 H -0.43489 0.76423 -3.27648
13
bifur_IRC_Cartesians_noMW_output/new_data/bifur_traj1_Cartesians point 474
C -0.26641 0.34769 1.03614
 C 0.38627 0.28133 -1.02984
 C -0.54590 0.18847 0.00375
 C 0.03909 -0.32407 2.54401
 C -0.12192 -0.28573 -2.54886
 F -0.69137 1.35590 1.03750
 F 1.61791 1.09926 -1.02086
 H -0.78300 -1.03711 2.95641
 H -0.90985 -0.93093 -2.40234
 H 0.78276 -1.03572 2.59044
 H 0.63806 -1.07365 -3.16582
 H 0.28925 0.65033 3.27595
 H -0.43489 0.76423 -3.27648
13
bifur_IRC_Cartesians_noMW_output/new_data/bifur_traj1_Cartesians point 475
C -0.26175 0.34898 1.03674
 C 0.38170 0.28355 -1.03053
 C -0.54334 0.19235 0.00370
 C 0.03788 -0.32445 2.54128
 C -0.12085 -0.28665 -2.54607
 F -0.67608 1.35505 1.04121
 F 1.60059 1.10203 -1.02479
 H -0.78433 -1.03614 2.94816
 H -0.90938 -0.93146 -2.40193
 H 0.78181 -1.03619 2.58944
 H 0.63914 -1.07358 -3.15669
 H 0.28426 0.64712 3.27425
 H -0.42966 0.75941 -3.27477
13
bifur_IRC_Cartesians_noMW_output/new_data/bifur_traj1_Cartesians point 476
C -0.25603 0.34971 1.03647
 C 0.37598 0.28543 -1.03037
 C -0.54335 0.19570 0.00362
 C 0.03637 -0.32470 2.53870
 C -0.11953 -0.28759 -2.54341
 F -0.65538 1.35373 1.04301
 F 1.58077 1.10520 -1.02685
 H -0.78562 -1.03543 2.93925
 H -0.90844 -0.93263 -2.40274
 H 0.78082 -1.03663 2.59055
 H 0.64068 -1.07336 -3.14773
 H 0.27748 0.64514 3.27247
 H -0.42374 0.75543 -3.27298
13
bifur_IRC_Cartesians_noMW_output/new_data/bifur_traj1_Cartesians point 477
C -0.24854 0.35071 1.03586
 C 0.36844 0.28794 -1.02990
 C -0.54405 0.20034 0.00353
 C 0.03436 -0.32509 2.53502
 C -0.11783 -0.28888 -2.53963
 F -0.62775 1.35211 1.04510
 F 1.55520 1.10946 -1.02925
 H -0.78727 -1.03465 2.92711
 H -0.90716 -0.93430 -2.40338
 H 0.77960 -1.03718 2.59185
 H 0.64278 -1.07305 -3.13580
 H 0.26838 0.64247 3.26989
 H -0.41617 0.75012 -3.27039
13
bifur_IRC_Cartesians_noMW_output/new_data/bifur_traj1_Cartesians point 478
C -0.23974 0.35211 1.03492
 C 0.35958 0.29111 -1.02913
 C -0.54535 0.20649 0.00342
 C 0.03198 -0.32568 2.53011
 C -0.11586 -0.29052 -2.53461
 F -0.59490 1.35043 1.04764
 F 1.52552 1.11469 -1.03217
 H -0.78919 -1.03387 2.91195
 H -0.90564 -0.93641 -2.40323
 H 0.77828 -1.03784 2.59268
 H 0.64535 -1.07269 -3.12108
 H 0.25748 0.63882 3.26642
 H -0.40748 0.74337 -3.26691
13
bifur_IRC_Cartesians_noMW_output/new_data/bifur_traj1_Cartesians point 479
C -0.23014 0.35399 1.03366
 C 0.34989 0.29493 -1.02806
 C -0.54722 0.21421 0.00330
 C 0.02934 -0.32651 2.52389
 C -0.11374 -0.29251 -2.52827
 F -0.55864 1.34889 1.05071
 F 1.49352 1.12071 -1.03567
 H -0.79131 -1.03317 2.89409
 H -0.90400 -0.93887 -2.40175
 H 0.77696 -1.03858 2.59248
 H 0.64828 -1.07232 -3.10391
 H 0.24532 0.63403 3.26202
 H -0.39824 0.73520 -3.26250
13
bifur_IRC_Cartesians_noMW_output/new_data/bifur_traj1_Cartesians point 480
C -0.22026 0.35640 1.03208
 C 0.33992 0.29933 -1.02667
 C -0.54968 0.22350 0.00318
 C 0.02657 -0.32762 2.51638
 C -0.11162 -0.29480 -2.52063
 F -0.52082 1.34771 1.05430
 F 1.46107 1.12731 -1.03969
 H -0.79351 -1.03265 2.87398
 H -0.90233 -0.94159 -2.39852
 H 0.77576 -1.03936 2.59082
 H 0.65146 -1.07196 -3.08478
 H 0.23249 0.62802 3.25669
 H -0.38905 0.72571 -3.25716
13
bifur_IRC_Cartesians_noMW_output/new_data/bifur_traj1_Cartesians point 481
C -0.21066 0.35933 1.03018
 C 0.33020 0.30420 -1.02495
 C -0.55279 0.23420 0.00306
 C 0.02381 -0.32900 2.50768
 C -0.10961 -0.29733 -2.51180
 F -0.48339 1.34706 1.05829
 F 1.43017 1.13422 -1.04410
 H -0.79567 -1.03239 2.85229
 H -0.90073 -0.94449 -2.39322
 H 0.77480 -1.04016 2.58740
 H 0.65476 -1.07164 -3.06436
 H 0.21962 0.62085 3.25051
 H -0.38051 0.71516 -3.25096
13
bifur_IRC_Cartesians_noMW_output/new_data/bifur_traj1_Cartesians point 482
C -0.20188 0.36271 1.02796
 C 0.32129 0.30936 -1.02290
 C -0.55659 0.24603 0.00295
 C 0.02121 -0.33065 2.49801
 C -0.10785 -0.30003 -2.50202
 F -0.44826 1.34707 1.06250
 F 1.40268 1.14117 -1.04871
 H -0.79766 -1.03248 2.82980
 H -0.89929 -0.94746 -2.38576
 H 0.77418 -1.04092 2.58209
 H 0.65805 -1.07139 -3.04348
 H 0.20731 0.61269 3.24362
 H -0.37319 0.70390 -3.24406
13
bifur_IRC_Cartesians_noMW_output/new_data/bifur_traj1_Cartesians point 483
C -0.19436 0.36644 1.02547
 C 0.31362 0.31462 -1.02055
 C -0.56102 0.25858 0.00286
 C 0.01888 -0.33251 2.48769
 C -0.10642 -0.30280 -2.49160
 F -0.41705 1.34781 1.06675
 F 1.38007 1.14787 -1.05329
 H -0.79939 -1.03294 2.80738
 H -0.89806 -0.95041 -2.37626
 H 0.77395 -1.04162 2.57497
 H 0.66118 -1.07121 -3.02298
 H 0.19612 0.60381 3.23624
 H -0.36751 0.69235 -3.23668
13
bifur_IRC_Cartesians_noMW_output/new_data/bifur_traj1_Cartesians point 484
C -0.18836 0.37038 1.02280
 C 0.30747 0.31978 -1.01800
 C -0.56593 0.27138 0.00278
 C 0.01691 -0.33452 2.47710
 C -0.10540 -0.30553 -2.48093
 F -0.39094 1.34925 1.07087
 F 1.36319 1.15407 -1.05768
 H -0.80080 -1.03376 2.78587
 H -0.89710 -0.95321 -2.36506
 H 0.77413 -1.04222 2.56631
 H 0.66404 -1.07111 -3.00362
 H 0.18647 0.59453 3.22865
 H -0.36368 0.68095 -3.22909
13
bifur_IRC_Cartesians_noMW_output/new_data/bifur_traj1_Cartesians point 485
C -0.18836 0.37038 1.02280
 C 0.30747 0.31978 -1.01800
 C -0.56593 0.27138 0.00278
 C 0.01691 -0.33452 2.47710
 C -0.10540 -0.30553 -2.48092
 F -0.39094 1.34925 1.07087
 F 1.36319 1.15407 -1.05768
 H -0.80080 -1.03376 2.78586
 H -0.89710 -0.95321 -2.36506
 H 0.77413 -1.04222 2.56631
 H 0.66404 -1.07111 -3.00362
 H 0.18647 0.59453 3.22865
 H -0.36368 0.68094 -3.22908
13
bifur_IRC_Cartesians_noMW_output/new_data/bifur_traj1_Cartesians point 486
C -0.18144 0.37827 1.01757
 C 0.30024 0.32910 -1.01290
 C -0.57581 0.29572 0.00270
 C 0.01426 -0.33861 2.45688
 C -0.10455 -0.31046 -2.46060
 F -0.35680 1.35376 1.07843
 F 1.34724 1.16414 -1.06558
 H -0.80254 -1.03616 2.74867
 H -0.89610 -0.95792 -2.33988
 H 0.77552 -1.04309 2.54603
 H 0.66856 -1.07116 -2.97088
 H 0.17293 0.57624 3.21414
 H -0.36153 0.66018 -3.21457
13
bifur_IRC_Cartesians_noMW_output/new_data/bifur_traj1_Cartesians point 487
C -0.18049 0.38184 1.01543
 C 0.29918 0.33288 -1.01078
 C -0.57979 0.30608 0.00269
 C 0.01363 -0.34048 2.44827
 C -0.10468 -0.31244 -2.45198
 F -0.34949 1.35646 1.08181
 F 1.34742 1.16763 -1.06903
 H -0.80291 -1.03747 2.73456
 H -0.89608 -0.95955 -2.32748
 H 0.77653 -1.04336 2.53560
 H 0.67003 -1.07131 -2.95866
 H 0.16943 0.56805 3.20799
 H -0.36279 0.65164 -3.20842
13
bifur_IRC_Cartesians_noMW_output/new_data/bifur_traj1_Cartesians point 488
C -0.18094 0.38491 1.01389
 C 0.29957 0.33587 -1.00924
 C -0.58249 0.31448 0.00270
 C 0.01343 -0.34205 2.44136
 C -0.10508 -0.31395 -2.44506
 F -0.34825 1.35910 1.08489
 F 1.35162 1.16996 -1.07212
 H -0.80301 -1.03863 2.72426
 H -0.89635 -0.96058 -2.31646
 H 0.77757 -1.04352 2.52596
 H 0.67089 -1.07151 -2.94975
 H 0.16808 0.56109 3.20309
 H -0.36505 0.64484 -3.20351
13
bifur_IRC_Cartesians_noMW_output/new_data/bifur_traj1_Cartesians point 489
C -0.18231 0.38733 1.01305
 C 0.30094 0.33803 -1.00837
 C -0.58368 0.32063 0.00272
 C 0.01357 -0.34325 2.43637
 C -0.10562 -0.31499 -2.44008
 F -0.35158 1.36142 1.08766
 F 1.35799 1.17121 -1.07485
 H -0.80295 -1.03951 2.71772
 H -0.89682 -0.96100 -2.30760
 H 0.77850 -1.04361 2.51780
 H 0.67121 -1.07175 -2.94399
 H 0.16846 0.55563 3.19960
 H -0.36771 0.63986 -3.20002
13
bifur_IRC_Cartesians_noMW_output/new_data/bifur_traj1_Cartesians point 490
C -0.18402 0.38910 1.01287
 C 0.30268 0.33946 -1.00816
 C -0.58341 0.32467 0.00274
 C 0.01388 -0.34408 2.43320
 C -0.10616 -0.31560 -2.43693
 F -0.35732 1.36321 1.09014
 F 1.36448 1.17166 -1.07728
 H -0.80285 -1.04003 2.71429
 H -0.89739 -0.96095 -2.30122
 H 0.77919 -1.04365 2.51150
 H 0.67114 -1.07199 -2.94073
 H 0.16988 0.55168 3.19747
 H -0.37012 0.63651 -3.19788
13
bifur_IRC_Cartesians_noMW_output/new_data/bifur_traj1_Cartesians point 491
C -0.18555 0.39030 1.01326
 C 0.30429 0.34035 -1.00853
 C -0.58186 0.32698 0.00276
 C 0.01422 -0.34456 2.43154
 C -0.10659 -0.31590 -2.43529
 F -0.36349 1.36439 1.09242
 F 1.36942 1.17163 -1.07952
 H -0.80279 -1.04015 2.71303
 H -0.89795 -0.96056 -2.29729
 H 0.77957 -1.04368 2.50712
 H 0.67084 -1.07220 -2.93910
 H 0.17168 0.54901 3.19645
 H -0.37180 0.63441 -3.19686
13
bifur_IRC_Cartesians_noMW_output/new_data/bifur_traj1_Cartesians point 492
C -0.18656 0.39104 1.01413
 C 0.30541 0.34089 -1.00938
 C -0.57922 0.32801 0.00278
 C 0.01450 -0.34477 2.43102
 C -0.10683 -0.31597 -2.43478
 F -0.36870 1.36496 1.09466
 F 1.37175 1.17138 -1.08173
 H -0.80288 -1.03990 2.71308
 H -0.89844 -0.95996 -2.29552
 H 0.77964 -1.04374 2.50445
 H 0.67044 -1.07238 -2.93830
 H 0.17336 0.54734 3.19628
 H -0.37248 0.63311 -3.19669
13
bifur_IRC_Cartesians_noMW_output/new_data/bifur_traj1_Cartesians point 493
C -0.18688 0.39149 1.01539
 C 0.30588 0.34126 -1.01063
 C -0.57562 0.32823 0.00279
 C 0.01466 -0.34478 2.43126
 C -0.10687 -0.31593 -2.43501
 F -0.37223 1.36500 1.09701
 F 1.37104 1.17111 -1.08409
 H -0.80313 -1.03930 2.71370
 H -0.89885 -0.95922 -2.29547
 H 0.77940 -1.04384 2.50313
 H 0.67003 -1.07252 -2.93767
 H 0.17465 0.54629 3.19669
 H -0.37207 0.63221 -3.19709
13
bifur_IRC_Cartesians_noMW_output/new_data/bifur_traj1_Cartesians point 494
C -0.18650 0.39180 1.01698
 C 0.30567 0.34164 -1.01223
 C -0.57114 0.32805 0.00278
 C 0.01467 -0.34466 2.43190
 C -0.10671 -0.31584 -2.43565
 F -0.37387 1.36460 1.09968
 F 1.36730 1.17097 -1.08679
 H -0.80358 -1.03840 2.71435
 H -0.89918 -0.95841 -2.29662
 H 0.77888 -1.04400 2.50270
 H 0.66965 -1.07264 -2.93671
 H 0.17543 0.54553 3.19744
 H -0.37062 0.63134 -3.19784
13
bifur_IRC_Cartesians_noMW_output/new_data/bifur_traj1_Cartesians point 495
C -0.18549 0.39211 1.01883
 C 0.30485 0.34214 -1.01410
 C -0.56594 0.32787 0.00277
 C 0.01454 -0.34449 2.43265
 C -0.10638 -0.31577 -2.43637
 F -0.37376 1.36393 1.10278
 F 1.36093 1.17103 -1.08996
 H -0.80422 -1.03725 2.71459
 H -0.89945 -0.95756 -2.29841
 H 0.77816 -1.04422 2.50268
 H 0.66933 -1.07274 -2.93506
 H 0.17572 0.54472 3.19830
 H -0.36830 0.63022 -3.19869
13
bifur_IRC_Cartesians_noMW_output/new_data/bifur_traj1_Cartesians point 496
C -0.18549 0.39211 1.01883
 C 0.30485 0.34214 -1.01410
 C -0.56594 0.32787 0.00277
 C 0.01454 -0.34449 2.43265
 C -0.10638 -0.31577 -2.43637
 F -0.37376 1.36393 1.10278
 F 1.36093 1.17103 -1.08996
 H -0.80422 -1.03725 2.71459
 H -0.89945 -0.95756 -2.29841
 H 0.77816 -1.04422 2.50268
 H 0.66933 -1.07274 -2.93506
 H 0.17572 0.54472 3.19830
 H -0.36830 0.63022 -3.19869
13
bifur_IRC_Cartesians_noMW_output/new_data/bifur_traj1_Cartesians point 497
C -0.18236 0.39322 1.02293
 C 0.30217 0.34385 -1.01826
 C -0.55413 0.32871 0.00275
 C 0.01402 -0.34428 2.43335
 C -0.10547 -0.31589 -2.43702
 F -0.37043 1.36242 1.11052
 F 1.34372 1.17184 -1.09790
 H -0.80589 -1.03460 2.71292
 H -0.89998 -0.95584 -2.30166
 H 0.77644 -1.04479 2.50189
 H 0.66890 -1.07297 -2.92914
 H 0.17528 0.54192 3.19959
 H -0.36228 0.62641 -3.19995
13
bifur_IRC_Cartesians_noMW_output/new_data/bifur_traj1_Cartesians point 498
C -0.18084 0.39419 1.02500
 C 0.30089 0.34513 -1.02036
 C -0.54797 0.33015 0.00273
 C 0.01374 -0.34435 2.43293
 C -0.10506 -0.31613 -2.43658
 F -0.36895 1.36196 1.11512
 F 1.33529 1.17249 -1.10259
 H -0.80679 -1.03331 2.71092
 H -0.90033 -0.95500 -2.30205
 H 0.77566 -1.04512 2.50021
 H 0.66873 -1.07313 -2.92498
 H 0.17504 0.53956 3.19972
 H -0.35941 0.62356 -3.20007
13
bifur_IRC_Cartesians_noMW_output/new_data/bifur_traj1_Cartesians point 499
C -0.17979 0.39553 1.02698
 C 0.30008 0.34667 -1.02237
 C -0.54189 0.33241 0.00272
 C 0.01355 -0.34461 2.43185
 C -0.10478 -0.31648 -2.43547
 F -0.36899 1.36192 1.12014
 F 1.32867 1.17321 -1.10771
 H -0.80763 -1.03216 2.70830
 H -0.90080 -0.95415 -2.30100
 H 0.77505 -1.04544 2.49717
 H 0.66854 -1.07334 -2.92028
 H 0.17519 0.53639 3.19940
 H -0.35719 0.62007 -3.19974
13
bifur_IRC_Cartesians_noMW_output/new_data/bifur_traj1_Cartesians point 500
C -0.17949 0.39727 1.02885
 C 0.30003 0.34845 -1.02425
 C -0.53598 0.33553 0.00273
 C 0.01352 -0.34506 2.43006
 C -0.10472 -0.31695 -2.43367
 F -0.37149 1.36242 1.12557
 F 1.32494 1.17387 -1.11319
 H -0.80835 -1.03123 2.70525
 H -0.90145 -0.95327 -2.29823
 H 0.77469 -1.04575 2.49249
 H 0.66827 -1.07361 -2.91528
 H 0.17601 0.53235 3.19858
 H -0.35597 0.61598 -3.19891
