# Supplementary material for: Low dimensional representations along intrinsic reaction coordinates and molecular dynamics trajectories using interatomic distance matrices
Source: Chem Sci. 2019 Sep 18;10(43):9954–68. doi: 10.1039/c9sc02742d (PMC6991188; doi:10.1039/c9sc02742d)
Supplement: Supplementary file 1 [file SC-010-C9SC02742D-s001.zip › C9SC02742D-SI/ESI_xyz_files/bifur_IRC_Cartesians_noMW_output/new_data/bifur_traj_C_Cartesians_noMW_PC2.xyz]

13
bifur_IRC_Cartesians_noMW_output/new_data/bifur_traj4_Cartesians point 1
C 0.06494 0.81982 1.00990
 C 0.06635 0.82080 -1.01028
 C -0.36661 1.44220 0.00032
 C -0.07544 -0.52647 1.57991
 C -0.07528 -0.52571 -1.57914
 F 0.51962 1.56859 1.85289
 F 0.52383 1.57018 -1.85627
 H -0.92686 -1.03710 1.17826
 H -0.92660 -1.03633 -1.17665
 H 0.79618 -1.10085 1.37472
 H 0.79610 -1.10025 -1.37462
 H -0.19783 -0.44779 2.62922
 H -0.19840 -0.44710 -2.62825
13
bifur_IRC_Cartesians_noMW_output/new_data/bifur_traj4_Cartesians point 2
C 0.06481 0.82354 1.00673
 C 0.06627 0.82453 -1.00711
 C -0.37339 1.45333 0.00032
 C -0.07589 -0.52857 1.57037
 C -0.07574 -0.52781 -1.56960
 F 0.52504 1.57205 1.85500
 F 0.52943 1.57362 -1.85838
 H -0.92682 -1.03916 1.16366
 H -0.92658 -1.03838 -1.16201
 H 0.79776 -1.10099 1.36303
 H 0.79767 -1.10039 -1.36298
 H -0.20098 -0.45623 2.62224
 H -0.20160 -0.45554 -2.62128
13
bifur_IRC_Cartesians_noMW_output/new_data/bifur_traj4_Cartesians point 3
C 0.06467 0.82755 1.00331
 C 0.06618 0.82853 -1.00369
 C -0.38067 1.46531 0.00033
 C -0.07637 -0.53084 1.56012
 C -0.07623 -0.53006 -1.55934
 F 0.53088 1.57577 1.85727
 F 0.53545 1.57733 -1.86066
 H -0.92677 -1.04138 1.14795
 H -0.92655 -1.04059 -1.14625
 H 0.79945 -1.10114 1.35046
 H 0.79936 -1.10054 -1.35045
 H -0.20436 -0.46532 2.61474
 H -0.20504 -0.46461 -2.61378
13
bifur_IRC_Cartesians_noMW_output/new_data/bifur_traj4_Cartesians point 4
C 0.06455 0.83105 1.00033
 C 0.06611 0.83203 -1.00071
 C -0.38704 1.47576 0.00033
 C -0.07679 -0.53281 1.55116
 C -0.07666 -0.53204 -1.55038
 F 0.53597 1.57902 1.85925
 F 0.54070 1.58056 -1.86265
 H -0.92673 -1.04332 1.13423
 H -0.92652 -1.04251 -1.13249
 H 0.80093 -1.10127 1.33949
 H 0.80084 -1.10068 -1.33951
 H -0.20732 -0.47325 2.60819
 H -0.20805 -0.47253 -2.60723
13
bifur_IRC_Cartesians_noMW_output/new_data/bifur_traj4_Cartesians point 5
C 0.06448 0.83306 0.99861
 C 0.06607 0.83404 -0.99899
 C -0.39071 1.48179 0.00033
 C -0.07704 -0.53395 1.54600
 C -0.07691 -0.53317 -1.54522
 F 0.53891 1.58089 1.86039
 F 0.54374 1.58242 -1.86379
 H -0.92670 -1.04443 1.12633
 H -0.92651 -1.04362 -1.12456
 H 0.80178 -1.10135 1.33316
 H 0.80169 -1.10076 -1.33321
 H -0.20902 -0.47783 2.60441
 H -0.20978 -0.47710 -2.60346
13
bifur_IRC_Cartesians_noMW_output/new_data/bifur_traj4_Cartesians point 6
C 0.06446 0.83376 0.99802
 C 0.06605 0.83474 -0.99839
 C -0.39198 1.48389 0.00033
 C -0.07712 -0.53435 1.54421
 C -0.07700 -0.53357 -1.54342
 F 0.53993 1.58154 1.86078
 F 0.54479 1.58307 -1.86419
 H -0.92670 -1.04482 1.12358
 H -0.92650 -1.04401 -1.12180
 H 0.80208 -1.10137 1.33096
 H 0.80198 -1.10078 -1.33102
 H -0.20962 -0.47941 2.60310
 H -0.21038 -0.47869 -2.60215
13
bifur_IRC_Cartesians_noMW_output/new_data/bifur_traj4_Cartesians point 7
C 0.06446 0.83378 0.99800
 C 0.06605 0.83476 -0.99838
 C -0.39201 1.48394 0.00033
 C -0.07712 -0.53436 1.54416
 C -0.07700 -0.53358 -1.54338
 F 0.53995 1.58156 1.86079
 F 0.54481 1.58308 -1.86420
 H -0.92670 -1.04483 1.12351
 H -0.92650 -1.04402 -1.12173
 H 0.80209 -1.10137 1.33091
 H 0.80199 -1.10078 -1.33096
 H -0.20963 -0.47945 2.60306
 H -0.21040 -0.47873 -2.60211
13
bifur_IRC_Cartesians_noMW_output/new_data/bifur_traj4_Cartesians point 8
C 0.06447 0.83356 0.99819
 C 0.06606 0.83453 -0.99857
 C -0.39160 1.48326 0.00033
 C -0.07709 -0.53423 1.54474
 C -0.07697 -0.53345 -1.54396
 F 0.53962 1.58135 1.86067
 F 0.54447 1.58287 -1.86407
 H -0.92670 -1.04471 1.12440
 H -0.92650 -1.04389 -1.12262
 H 0.80199 -1.10137 1.33162
 H 0.80189 -1.10077 -1.33167
 H -0.20944 -0.47894 2.60349
 H -0.21020 -0.47821 -2.60254
13
bifur_IRC_Cartesians_noMW_output/new_data/bifur_traj4_Cartesians point 9
C 0.06447 0.83349 0.99825
 C 0.06606 0.83447 -0.99863
 C -0.39148 1.48307 0.00033
 C -0.07709 -0.53420 1.54490
 C -0.07696 -0.53341 -1.54412
 F 0.53953 1.58129 1.86063
 F 0.54438 1.58282 -1.86404
 H -0.92670 -1.04467 1.12465
 H -0.92650 -1.04386 -1.12288
 H 0.80196 -1.10136 1.33182
 H 0.80187 -1.10077 -1.33187
 H -0.20938 -0.47879 2.60361
 H -0.21015 -0.47807 -2.60266
13
bifur_IRC_Cartesians_noMW_output/new_data/bifur_traj4_Cartesians point 10
C 0.06443 0.83448 0.99741
 C 0.06604 0.83546 -0.99778
 C -0.39328 1.48603 0.00033
 C -0.07721 -0.53476 1.54237
 C -0.07709 -0.53397 -1.54159
 F 0.54097 1.58221 1.86119
 F 0.54586 1.58373 -1.86460
 H -0.92669 -1.04522 1.12077
 H -0.92650 -1.04440 -1.11899
 H 0.80238 -1.10140 1.32871
 H 0.80228 -1.10081 -1.32878
 H -0.21022 -0.48104 2.60176
 H -0.21100 -0.48031 -2.60080
13
bifur_IRC_Cartesians_noMW_output/new_data/bifur_traj4_Cartesians point 11
C 0.06436 0.83665 0.99556
 C 0.06599 0.83762 -0.99594
 C -0.39722 1.49250 0.00033
 C -0.07747 -0.53598 1.53683
 C -0.07735 -0.53519 -1.53604
 F 0.54413 1.58422 1.86242
 F 0.54912 1.58573 -1.86583
 H -0.92666 -1.04642 1.11228
 H -0.92648 -1.04560 -1.11047
 H 0.80330 -1.10148 1.32192
 H 0.80320 -1.10089 -1.32200
 H -0.21205 -0.48595 2.59770
 H -0.21286 -0.48521 -2.59675
13
bifur_IRC_Cartesians_noMW_output/new_data/bifur_traj4_Cartesians point 12
C 0.06436 0.83665 0.99556
 C 0.06599 0.83763 -0.99594
 C -0.39722 1.49250 0.00033
 C -0.07747 -0.53598 1.53682
 C -0.07735 -0.53519 -1.53604
 F 0.54413 1.58422 1.86242
 F 0.54912 1.58573 -1.86583
 H -0.92666 -1.04642 1.11228
 H -0.92648 -1.04560 -1.11046
 H 0.80330 -1.10148 1.32192
 H 0.80320 -1.10089 -1.32200
 H -0.21205 -0.48595 2.59770
 H -0.21286 -0.48522 -2.59675
13
bifur_IRC_Cartesians_noMW_output/new_data/bifur_traj4_Cartesians point 13
C 0.06418 0.84187 0.99111
 C 0.06588 0.84285 -0.99148
 C -0.40672 1.50812 0.00033
 C -0.07809 -0.53893 1.52345
 C -0.07799 -0.53814 -1.52267
 F 0.55173 1.58907 1.86537
 F 0.55697 1.59056 -1.86880
 H -0.92660 -1.04931 1.09180
 H -0.92644 -1.04847 -1.08992
 H 0.80551 -1.10168 1.30553
 H 0.80540 -1.10109 -1.30567
 H -0.21647 -0.49779 2.58792
 H -0.21734 -0.49704 -2.58697
13
bifur_IRC_Cartesians_noMW_output/new_data/bifur_traj4_Cartesians point 14
C 0.06408 0.84463 0.98876
 C 0.06583 0.84561 -0.98913
 C -0.41175 1.51637 0.00034
 C -0.07843 -0.54049 1.51639
 C -0.07833 -0.53969 -1.51560
 F 0.55575 1.59163 1.86693
 F 0.56112 1.59311 -1.87037
 H -0.92657 -1.05083 1.08097
 H -0.92642 -1.04999 -1.07906
 H 0.80667 -1.10178 1.29687
 H 0.80656 -1.10120 -1.29704
 H -0.21880 -0.50406 2.58275
 H -0.21972 -0.50330 -2.58180
13
bifur_IRC_Cartesians_noMW_output/new_data/bifur_traj4_Cartesians point 15
C 0.06399 0.84732 0.98647
 C 0.06577 0.84829 -0.98684
 C -0.41663 1.52439 0.00034
 C -0.07875 -0.54201 1.50952
 C -0.07866 -0.54121 -1.50873
 F 0.55966 1.59413 1.86845
 F 0.56515 1.59559 -1.87189
 H -0.92654 -1.05232 1.07045
 H -0.92640 -1.05147 -1.06851
 H 0.80781 -1.10189 1.28845
 H 0.80769 -1.10130 -1.28865
 H -0.22107 -0.51014 2.57772
 H -0.22202 -0.50937 -2.57678
13
bifur_IRC_Cartesians_noMW_output/new_data/bifur_traj4_Cartesians point 16
C 0.06391 0.84959 0.98453
 C 0.06572 0.85056 -0.98490
 C -0.42076 1.53119 0.00034
 C -0.07902 -0.54329 1.50370
 C -0.07894 -0.54249 -1.50290
 F 0.56297 1.59624 1.86974
 F 0.56857 1.59769 -1.87318
 H -0.92651 -1.05358 1.06153
 H -0.92639 -1.05272 -1.05956
 H 0.80877 -1.10197 1.28131
 H 0.80865 -1.10139 -1.28154
 H -0.22299 -0.51530 2.57346
 H -0.22397 -0.51452 -2.57252
13
bifur_IRC_Cartesians_noMW_output/new_data/bifur_traj4_Cartesians point 17
C 0.06387 0.85080 0.98350
 C 0.06570 0.85177 -0.98387
 C -0.42297 1.53481 0.00034
 C -0.07917 -0.54398 1.50060
 C -0.07909 -0.54317 -1.49980
 F 0.56474 1.59736 1.87043
 F 0.57039 1.59880 -1.87387
 H -0.92650 -1.05425 1.05678
 H -0.92638 -1.05339 -1.05480
 H 0.80928 -1.10202 1.27751
 H 0.80916 -1.10143 -1.27775
 H -0.22401 -0.51804 2.57119
 H -0.22501 -0.51727 -2.57026
13
bifur_IRC_Cartesians_noMW_output/new_data/bifur_traj4_Cartesians point 18
C 0.06388 0.85043 0.98382
 C 0.06571 0.85140 -0.98419
 C -0.42229 1.53370 0.00034
 C -0.07912 -0.54377 1.50154
 C -0.07905 -0.54296 -1.50075
 F 0.56420 1.59702 1.87022
 F 0.56983 1.59846 -1.87366
 H -0.92650 -1.05404 1.05823
 H -0.92638 -1.05318 -1.05625
 H 0.80913 -1.10200 1.27867
 H 0.80900 -1.10142 -1.27891
 H -0.22370 -0.51721 2.57188
 H -0.22470 -0.51643 -2.57095
13
bifur_IRC_Cartesians_noMW_output/new_data/bifur_traj4_Cartesians point 19
C 0.06393 0.84891 0.98511
 C 0.06574 0.84988 -0.98548
 C -0.41953 1.52916 0.00034
 C -0.07894 -0.54291 1.50543
 C -0.07886 -0.54211 -1.50464
 F 0.56198 1.59561 1.86936
 F 0.56755 1.59706 -1.87280
 H -0.92652 -1.05320 1.06420
 H -0.92639 -1.05235 -1.06223
 H 0.80848 -1.10195 1.28344
 H 0.80836 -1.10136 -1.28366
 H -0.22241 -0.51376 2.57473
 H -0.22339 -0.51299 -2.57379
13
bifur_IRC_Cartesians_noMW_output/new_data/bifur_traj4_Cartesians point 20
C 0.06400 0.84688 0.98684
 C 0.06578 0.84785 -0.98721
 C -0.41584 1.52309 0.00034
 C -0.07870 -0.54176 1.51063
 C -0.07861 -0.54096 -1.50984
 F 0.55903 1.59372 1.86821
 F 0.56450 1.59518 -1.87164
 H -0.92654 -1.05208 1.07215
 H -0.92641 -1.05123 -1.07021
 H 0.80763 -1.10187 1.28981
 H 0.80751 -1.10128 -1.29001
 H -0.22070 -0.50916 2.57853
 H -0.22165 -0.50839 -2.57759
13
bifur_IRC_Cartesians_noMW_output/new_data/bifur_traj4_Cartesians point 21
C 0.06408 0.84468 0.98871
 C 0.06583 0.84566 -0.98909
 C -0.41184 1.51652 0.00034
 C -0.07843 -0.54052 1.51626
 C -0.07834 -0.53972 -1.51547
 F 0.55583 1.59168 1.86696
 F 0.56119 1.59315 -1.87040
 H -0.92657 -1.05086 1.08077
 H -0.92642 -1.05002 -1.07886
 H 0.80670 -1.10179 1.29671
 H 0.80658 -1.10120 -1.29688
 H -0.21884 -0.50417 2.58265
 H -0.21976 -0.50341 -2.58171
13
bifur_IRC_Cartesians_noMW_output/new_data/bifur_traj4_Cartesians point 22
C 0.06415 0.84249 0.99058
 C 0.06587 0.84347 -0.99095
 C -0.40785 1.50997 0.00033
 C -0.07817 -0.53928 1.52187
 C -0.07807 -0.53849 -1.52108
 F 0.55264 1.58965 1.86572
 F 0.55790 1.59113 -1.86915
 H -0.92659 -1.04965 1.08936
 H -0.92644 -1.04881 -1.08748
 H 0.80577 -1.10170 1.30358
 H 0.80566 -1.10112 -1.30373
 H -0.21699 -0.49920 2.58675
 H -0.21788 -0.49845 -2.58581
13
bifur_IRC_Cartesians_noMW_output/new_data/bifur_traj4_Cartesians point 23
C 0.06415 0.84249 0.99058
 C 0.06587 0.84347 -0.99095
 C -0.40785 1.50997 0.00033
 C -0.07817 -0.53928 1.52186
 C -0.07807 -0.53849 -1.52108
 F 0.55264 1.58965 1.86572
 F 0.55790 1.59113 -1.86915
 H -0.92659 -1.04965 1.08936
 H -0.92644 -1.04881 -1.08748
 H 0.80577 -1.10170 1.30358
 H 0.80566 -1.10112 -1.30373
 H -0.21699 -0.49920 2.58675
 H -0.21788 -0.49845 -2.58581
13
bifur_IRC_Cartesians_noMW_output/new_data/bifur_traj4_Cartesians point 24
C 0.06426 0.83940 0.99322
 C 0.06594 0.84037 -0.99359
 C -0.40223 1.50073 0.00033
 C -0.07780 -0.53753 1.52978
 C -0.07769 -0.53674 -1.52900
 F 0.54813 1.58677 1.86397
 F 0.55325 1.58827 -1.86739
 H -0.92663 -1.04794 1.10149
 H -0.92646 -1.04711 -1.09965
 H 0.80446 -1.10159 1.31329
 H 0.80436 -1.10100 -1.31340
 H -0.21438 -0.49219 2.59255
 H -0.21522 -0.49144 -2.59160
13
bifur_IRC_Cartesians_noMW_output/new_data/bifur_traj4_Cartesians point 25
C 0.06426 0.83951 0.99312
 C 0.06593 0.84048 -0.99350
 C -0.40242 1.50105 0.00033
 C -0.07781 -0.53760 1.52951
 C -0.07770 -0.53680 -1.52872
 F 0.54829 1.58687 1.86403
 F 0.55341 1.58837 -1.86745
 H -0.92663 -1.04800 1.10107
 H -0.92646 -1.04717 -1.09922
 H 0.80451 -1.10159 1.31295
 H 0.80440 -1.10100 -1.31307
 H -0.21447 -0.49243 2.59235
 H -0.21531 -0.49169 -2.59140
13
bifur_IRC_Cartesians_noMW_output/new_data/bifur_traj4_Cartesians point 26
C 0.06424 0.84010 0.99262
 C 0.06592 0.84108 -0.99299
 C -0.40350 1.50282 0.00033
 C -0.07788 -0.53793 1.52799
 C -0.07778 -0.53714 -1.52720
 F 0.54915 1.58742 1.86437
 F 0.55431 1.58892 -1.86779
 H -0.92662 -1.04833 1.09874
 H -0.92646 -1.04750 -1.09689
 H 0.80476 -1.10161 1.31108
 H 0.80465 -1.10102 -1.31121
 H -0.21497 -0.49378 2.59123
 H -0.21582 -0.49303 -2.59029
13
bifur_IRC_Cartesians_noMW_output/new_data/bifur_traj4_Cartesians point 27
C 0.06421 0.84083 0.99199
 C 0.06591 0.84181 -0.99237
 C -0.40484 1.50502 0.00033
 C -0.07797 -0.53835 1.52611
 C -0.07787 -0.53755 -1.52532
 F 0.55022 1.58811 1.86478
 F 0.55541 1.58960 -1.86821
 H -0.92661 -1.04873 1.09586
 H -0.92645 -1.04790 -1.09400
 H 0.80507 -1.10164 1.30878
 H 0.80496 -1.10105 -1.30891
 H -0.21559 -0.49544 2.58986
 H -0.21645 -0.49469 -2.58891
13
bifur_IRC_Cartesians_noMW_output/new_data/bifur_traj4_Cartesians point 28
C 0.06419 0.84153 0.99140
 C 0.06589 0.84250 -0.99178
 C -0.40610 1.50709 0.00033
 C -0.07805 -0.53874 1.52433
 C -0.07795 -0.53794 -1.52355
 F 0.55123 1.58875 1.86518
 F 0.55645 1.59024 -1.86860
 H -0.92660 -1.04912 1.09314
 H -0.92645 -1.04828 -1.09127
 H 0.80536 -1.10167 1.30661
 H 0.80525 -1.10108 -1.30674
 H -0.21617 -0.49702 2.58856
 H -0.21705 -0.49627 -2.58761
13
bifur_IRC_Cartesians_noMW_output/new_data/bifur_traj4_Cartesians point 29
C 0.06417 0.84198 0.99102
 C 0.06588 0.84295 -0.99139
 C -0.40692 1.50844 0.00033
 C -0.07811 -0.53899 1.52318
 C -0.07801 -0.53820 -1.52239
 F 0.55189 1.58917 1.86543
 F 0.55713 1.59066 -1.86886
 H -0.92660 -1.04937 1.09137
 H -0.92644 -1.04853 -1.08950
 H 0.80555 -1.10168 1.30519
 H 0.80544 -1.10110 -1.30533
 H -0.21656 -0.49804 2.58771
 H -0.21744 -0.49729 -2.58677
13
bifur_IRC_Cartesians_noMW_output/new_data/bifur_traj4_Cartesians point 30
C 0.06418 0.84185 0.99113
 C 0.06589 0.84282 -0.99150
 C -0.40669 1.50806 0.00033
 C -0.07809 -0.53892 1.52351
 C -0.07799 -0.53813 -1.52272
 F 0.55170 1.58905 1.86536
 F 0.55694 1.59054 -1.86879
 H -0.92660 -1.04930 1.09188
 H -0.92644 -1.04846 -1.09000
 H 0.80550 -1.10168 1.30560
 H 0.80539 -1.10109 -1.30574
 H -0.21645 -0.49775 2.58796
 H -0.21733 -0.49700 -2.58701
13
bifur_IRC_Cartesians_noMW_output/new_data/bifur_traj4_Cartesians point 31
C 0.06422 0.84070 0.99211
 C 0.06591 0.84168 -0.99248
 C -0.40460 1.50462 0.00033
 C -0.07795 -0.53827 1.52645
 C -0.07785 -0.53748 -1.52566
 F 0.55003 1.58798 1.86471
 F 0.55521 1.58947 -1.86813
 H -0.92661 -1.04866 1.09639
 H -0.92645 -1.04783 -1.09452
 H 0.80501 -1.10164 1.30920
 H 0.80490 -1.10105 -1.30933
 H -0.21548 -0.49514 2.59011
 H -0.21634 -0.49439 -2.58916
13
bifur_IRC_Cartesians_noMW_output/new_data/bifur_traj4_Cartesians point 32
C 0.06429 0.83853 0.99396
 C 0.06595 0.83951 -0.99433
 C -0.40065 1.49813 0.00033
 C -0.07769 -0.53704 1.53201
 C -0.07758 -0.53625 -1.53122
 F 0.54687 1.58597 1.86348
 F 0.55195 1.58747 -1.86690
 H -0.92664 -1.04746 1.10490
 H -0.92647 -1.04663 -1.10306
 H 0.80409 -1.10155 1.31601
 H 0.80399 -1.10096 -1.31612
 H -0.21364 -0.49022 2.59417
 H -0.21447 -0.48948 -2.59323
13
bifur_IRC_Cartesians_noMW_output/new_data/bifur_traj4_Cartesians point 33
C 0.06438 0.83589 0.99620
 C 0.06601 0.83687 -0.99658
 C -0.39585 1.49024 0.00033
 C -0.07738 -0.53555 1.53876
 C -0.07726 -0.53477 -1.53798
 F 0.54302 1.58352 1.86199
 F 0.54798 1.58503 -1.86540
 H -0.92667 -1.04600 1.11524
 H -0.92649 -1.04518 -1.11344
 H 0.80298 -1.10145 1.32429
 H 0.80288 -1.10086 -1.32437
 H -0.21141 -0.48424 2.59911
 H -0.21221 -0.48350 -2.59816
13
bifur_IRC_Cartesians_noMW_output/new_data/bifur_traj4_Cartesians point 34
C 0.06438 0.83589 0.99620
 C 0.06601 0.83687 -0.99658
 C -0.39585 1.49024 0.00033
 C -0.07738 -0.53555 1.53876
 C -0.07726 -0.53477 -1.53798
 F 0.54302 1.58352 1.86199
 F 0.54798 1.58503 -1.86540
 H -0.92667 -1.04600 1.11524
 H -0.92649 -1.04518 -1.11344
 H 0.80298 -1.10145 1.32429
 H 0.80288 -1.10086 -1.32437
 H -0.21141 -0.48424 2.59911
 H -0.21221 -0.48350 -2.59816
13
bifur_IRC_Cartesians_noMW_output/new_data/bifur_traj4_Cartesians point 35
C 0.06457 0.83065 1.00067
 C 0.06612 0.83163 -1.00105
 C -0.38632 1.47458 0.00033
 C -0.07674 -0.53259 1.55218
 C -0.07661 -0.53181 -1.55140
 F 0.53539 1.57865 1.85902
 F 0.54011 1.58019 -1.86242
 H -0.92673 -1.04310 1.13579
 H -0.92652 -1.04229 -1.13405
 H 0.80076 -1.10126 1.34073
 H 0.80067 -1.10066 -1.34075
 H -0.20698 -0.47235 2.60893
 H -0.20770 -0.47163 -2.60798
13
bifur_IRC_Cartesians_noMW_output/new_data/bifur_traj4_Cartesians point 36
C 0.06464 0.82843 1.00256
 C 0.06617 0.82941 -1.00294
 C -0.38227 1.46793 0.00033
 C -0.07648 -0.53133 1.55787
 C -0.07634 -0.53056 -1.55709
 F 0.53215 1.57658 1.85776
 F 0.53677 1.57814 -1.86116
 H -0.92676 -1.04187 1.14451
 H -0.92654 -1.04107 -1.14280
 H 0.79982 -1.10117 1.34771
 H 0.79973 -1.10058 -1.34771
 H -0.20510 -0.46731 2.61309
 H -0.20579 -0.46660 -2.61214
13
bifur_IRC_Cartesians_noMW_output/new_data/bifur_traj4_Cartesians point 37
C 0.06470 0.82679 1.00395
 C 0.06620 0.82778 -1.00433
 C -0.37930 1.46305 0.00033
 C -0.07628 -0.53041 1.56204
 C -0.07614 -0.52964 -1.56127
 F 0.52978 1.57507 1.85684
 F 0.53432 1.57663 -1.86023
 H -0.92678 -1.04096 1.15090
 H -0.92655 -1.04017 -1.14921
 H 0.79913 -1.10111 1.35283
 H 0.79904 -1.10052 -1.35281
 H -0.20373 -0.46361 2.61615
 H -0.20439 -0.46290 -2.61519
13
bifur_IRC_Cartesians_noMW_output/new_data/bifur_traj4_Cartesians point 38
C 0.06472 0.82625 1.00442
 C 0.06621 0.82723 -1.00480
 C -0.37831 1.46142 0.00033
 C -0.07622 -0.53010 1.56345
 C -0.07607 -0.52933 -1.56267
 F 0.52898 1.57456 1.85653
 F 0.53349 1.57612 -1.85992
 H -0.92678 -1.04066 1.15305
 H -0.92656 -1.03987 -1.15137
 H 0.79890 -1.10109 1.35454
 H 0.79881 -1.10050 -1.35452
 H -0.20326 -0.46237 2.61718
 H -0.20392 -0.46166 -2.61622
13
bifur_IRC_Cartesians_noMW_output/new_data/bifur_traj4_Cartesians point 39
C 0.06470 0.82670 1.00403
 C 0.06620 0.82769 -1.00441
 C -0.37914 1.46279 0.00033
 C -0.07627 -0.53036 1.56227
 C -0.07613 -0.52959 -1.56150
 F 0.52965 1.57499 1.85679
 F 0.53418 1.57655 -1.86018
 H -0.92678 -1.04091 1.15126
 H -0.92655 -1.04012 -1.14957
 H 0.79910 -1.10111 1.35311
 H 0.79901 -1.10051 -1.35309
 H -0.20365 -0.46341 2.61632
 H -0.20432 -0.46270 -2.61536
13
bifur_IRC_Cartesians_noMW_output/new_data/bifur_traj4_Cartesians point 40
C 0.06467 0.82756 1.00330
 C 0.06618 0.82854 -1.00368
 C -0.38069 1.46533 0.00033
 C -0.07637 -0.53084 1.56009
 C -0.07623 -0.53007 -1.55932
 F 0.53089 1.57578 1.85727
 F 0.53546 1.57733 -1.86066
 H -0.92677 -1.04139 1.14791
 H -0.92655 -1.04059 -1.14621
 H 0.79946 -1.10114 1.35043
 H 0.79937 -1.10055 -1.35042
 H -0.20437 -0.46534 2.61472
 H -0.20505 -0.46463 -2.61376
13
bifur_IRC_Cartesians_noMW_output/new_data/bifur_traj4_Cartesians point 41
C 0.06464 0.82859 1.00242
 C 0.06616 0.82958 -1.00280
 C -0.38258 1.46843 0.00033
 C -0.07650 -0.53143 1.55744
 C -0.07636 -0.53065 -1.55666
 F 0.53240 1.57674 1.85786
 F 0.53702 1.57829 -1.86125
 H -0.92676 -1.04196 1.14385
 H -0.92654 -1.04116 -1.14214
 H 0.79989 -1.10118 1.34718
 H 0.79980 -1.10058 -1.34718
 H -0.20525 -0.46769 2.61278
 H -0.20594 -0.46698 -2.61182
13
bifur_IRC_Cartesians_noMW_output/new_data/bifur_traj4_Cartesians point 42
C 0.06460 0.82978 1.00141
 C 0.06614 0.83076 -1.00179
 C -0.38474 1.47198 0.00033
 C -0.07664 -0.53210 1.55440
 C -0.07651 -0.53132 -1.55362
 F 0.53413 1.57784 1.85853
 F 0.53880 1.57939 -1.86193
 H -0.92674 -1.04262 1.13919
 H -0.92653 -1.04182 -1.13747
 H 0.80040 -1.10122 1.34346
 H 0.80030 -1.10063 -1.34347
 H -0.20625 -0.47038 2.61056
 H -0.20696 -0.46967 -2.60960
13
bifur_IRC_Cartesians_noMW_output/new_data/bifur_traj4_Cartesians point 43
C 0.06455 0.83106 1.00032
 C 0.06611 0.83204 -1.00070
 C -0.38707 1.47581 0.00033
 C -0.07679 -0.53282 1.55112
 C -0.07666 -0.53205 -1.55034
 F 0.53599 1.57903 1.85926
 F 0.54073 1.58057 -1.86266
 H -0.92673 -1.04333 1.13417
 H -0.92652 -1.04252 -1.13242
 H 0.80094 -1.10127 1.33943
 H 0.80084 -1.10068 -1.33946
 H -0.20733 -0.47329 2.60816
 H -0.20806 -0.47257 -2.60720
13
bifur_IRC_Cartesians_noMW_output/new_data/bifur_traj4_Cartesians point 44
C 0.06451 0.83220 0.99935
 C 0.06609 0.83318 -0.99973
 C -0.38913 1.47921 0.00033
 C -0.07693 -0.53347 1.54821
 C -0.07680 -0.53269 -1.54743
 F 0.53765 1.58009 1.85990
 F 0.54243 1.58162 -1.86330
 H -0.92671 -1.04395 1.12972
 H -0.92651 -1.04315 -1.12796
 H 0.80142 -1.10131 1.33587
 H 0.80132 -1.10072 -1.33591
 H -0.20829 -0.47586 2.60603
 H -0.20903 -0.47514 -2.60508
13
bifur_IRC_Cartesians_noMW_output/new_data/bifur_traj4_Cartesians point 45
C 0.06451 0.83220 0.99935
 C 0.06609 0.83318 -0.99973
 C -0.38913 1.47921 0.00033
 C -0.07693 -0.53347 1.54821
 C -0.07680 -0.53269 -1.54743
 F 0.53765 1.58009 1.85990
 F 0.54244 1.58162 -1.86330
 H -0.92671 -1.04395 1.12972
 H -0.92651 -1.04315 -1.12796
 H 0.80142 -1.10131 1.33587
 H 0.80132 -1.10072 -1.33591
 H -0.20829 -0.47586 2.60603
 H -0.20904 -0.47514 -2.60508
13
bifur_IRC_Cartesians_noMW_output/new_data/bifur_traj4_Cartesians point 46
C 0.06450 0.83253 0.99907
 C 0.06608 0.83351 -0.99945
 C -0.38973 1.48019 0.00033
 C -0.07697 -0.53365 1.54737
 C -0.07684 -0.53287 -1.54659
 F 0.53813 1.58039 1.86008
 F 0.54293 1.58193 -1.86349
 H -0.92671 -1.04414 1.12843
 H -0.92651 -1.04333 -1.12667
 H 0.80156 -1.10133 1.33484
 H 0.80146 -1.10074 -1.33488
 H -0.20857 -0.47661 2.60541
 H -0.20932 -0.47588 -2.60446
13
bifur_IRC_Cartesians_noMW_output/new_data/bifur_traj4_Cartesians point 47
C 0.06452 0.83211 0.99942
 C 0.06609 0.83309 -0.99980
 C -0.38897 1.47895 0.00033
 C -0.07692 -0.53342 1.54843
 C -0.07679 -0.53264 -1.54766
 F 0.53752 1.58001 1.85985
 F 0.54230 1.58154 -1.86325
 H -0.92671 -1.04391 1.13006
 H -0.92651 -1.04310 -1.12830
 H 0.80138 -1.10131 1.33615
 H 0.80129 -1.10072 -1.33618
 H -0.20822 -0.47567 2.60619
 H -0.20896 -0.47494 -2.60524
13
bifur_IRC_Cartesians_noMW_output/new_data/bifur_traj4_Cartesians point 48
C 0.06453 0.83178 0.99971
 C 0.06610 0.83276 -1.00008
 C -0.38837 1.47796 0.00033
 C -0.07688 -0.53323 1.54928
 C -0.07675 -0.53245 -1.54850
 F 0.53704 1.57970 1.85966
 F 0.54181 1.58124 -1.86306
 H -0.92672 -1.04372 1.13136
 H -0.92652 -1.04292 -1.12960
 H 0.80124 -1.10130 1.33718
 H 0.80115 -1.10071 -1.33722
 H -0.20794 -0.47491 2.60681
 H -0.20868 -0.47419 -2.60586
13
bifur_IRC_Cartesians_noMW_output/new_data/bifur_traj4_Cartesians point 49
C 0.06453 0.83176 0.99973
 C 0.06610 0.83274 -1.00010
 C -0.38833 1.47789 0.00033
 C -0.07688 -0.53322 1.54934
 C -0.07675 -0.53244 -1.54856
 F 0.53700 1.57968 1.85965
 F 0.54177 1.58121 -1.86305
 H -0.92672 -1.04371 1.13145
 H -0.92652 -1.04290 -1.12970
 H 0.80123 -1.10130 1.33726
 H 0.80114 -1.10071 -1.33729
 H -0.20792 -0.47486 2.60686
 H -0.20866 -0.47414 -2.60590
13
bifur_IRC_Cartesians_noMW_output/new_data/bifur_traj4_Cartesians point 50
C 0.06451 0.83226 0.99930
 C 0.06609 0.83324 -0.99967
 C -0.38925 1.47940 0.00033
 C -0.07694 -0.53350 1.54805
 C -0.07681 -0.53272 -1.54727
 F 0.53774 1.58015 1.85993
 F 0.54253 1.58168 -1.86334
 H -0.92671 -1.04399 1.12947
 H -0.92651 -1.04318 -1.12771
 H 0.80145 -1.10132 1.33567
 H 0.80135 -1.10073 -1.33571
 H -0.20835 -0.47601 2.60591
 H -0.20909 -0.47528 -2.60496
13
bifur_IRC_Cartesians_noMW_output/new_data/bifur_traj4_Cartesians point 51
C 0.06447 0.83351 0.99823
 C 0.06606 0.83449 -0.99861
 C -0.39153 1.48314 0.00033
 C -0.07709 -0.53421 1.54484
 C -0.07697 -0.53343 -1.54406
 F 0.53956 1.58131 1.86064
 F 0.54441 1.58284 -1.86405
 H -0.92670 -1.04468 1.12456
 H -0.92650 -1.04387 -1.12279
 H 0.80197 -1.10136 1.33175
 H 0.80188 -1.10077 -1.33180
 H -0.20940 -0.47885 2.60357
 H -0.21017 -0.47812 -2.60261
13
bifur_IRC_Cartesians_noMW_output/new_data/bifur_traj4_Cartesians point 52
C 0.06441 0.83527 0.99674
 C 0.06602 0.83624 -0.99711
 C -0.39471 1.48837 0.00033
 C -0.07730 -0.53520 1.54036
 C -0.07718 -0.53441 -1.53958
 F 0.54211 1.58294 1.86163
 F 0.54704 1.58445 -1.86504
 H -0.92668 -1.04565 1.11769
 H -0.92649 -1.04484 -1.11590
 H 0.80271 -1.10143 1.32625
 H 0.80261 -1.10084 -1.32632
 H -0.21088 -0.48282 2.60029
 H -0.21167 -0.48209 -2.59934
13
bifur_IRC_Cartesians_noMW_output/new_data/bifur_traj4_Cartesians point 53
C 0.06435 0.83689 0.99535
 C 0.06599 0.83787 -0.99573
 C -0.39767 1.49323 0.00033
 C -0.07750 -0.53612 1.53620
 C -0.07738 -0.53533 -1.53542
 F 0.54448 1.58444 1.86255
 F 0.54949 1.58596 -1.86597
 H -0.92666 -1.04655 1.11132
 H -0.92648 -1.04573 -1.10951
 H 0.80340 -1.10149 1.32115
 H 0.80330 -1.10090 -1.32124
 H -0.21226 -0.48650 2.59724
 H -0.21307 -0.48577 -2.59629
13
bifur_IRC_Cartesians_noMW_output/new_data/bifur_traj4_Cartesians point 54
C 0.06430 0.83827 0.99418
 C 0.06596 0.83924 -0.99456
 C -0.40017 1.49734 0.00033
 C -0.07766 -0.53689 1.53268
 C -0.07755 -0.53611 -1.53190
 F 0.54648 1.58572 1.86333
 F 0.55155 1.58723 -1.86675
 H -0.92664 -1.04731 1.10593
 H -0.92647 -1.04649 -1.10410
 H 0.80398 -1.10154 1.31684
 H 0.80388 -1.10095 -1.31694
 H -0.21342 -0.48962 2.59467
 H -0.21425 -0.48888 -2.59372
13
bifur_IRC_Cartesians_noMW_output/new_data/bifur_traj4_Cartesians point 55
C 0.06426 0.83942 0.99320
 C 0.06594 0.84040 -0.99357
 C -0.40227 1.50079 0.00033
 C -0.07780 -0.53755 1.52973
 C -0.07769 -0.53676 -1.52894
 F 0.54816 1.58679 1.86398
 F 0.55328 1.58829 -1.86740
 H -0.92663 -1.04795 1.10141
 H -0.92646 -1.04712 -1.09956
 H 0.80447 -1.10159 1.31322
 H 0.80436 -1.10100 -1.31334
 H -0.21439 -0.49224 2.59251
 H -0.21524 -0.49149 -2.59156
13
bifur_IRC_Cartesians_noMW_output/new_data/bifur_traj4_Cartesians point 56
C 0.06426 0.83942 0.99320
 C 0.06594 0.84040 -0.99357
 C -0.40227 1.50079 0.00033
 C -0.07780 -0.53755 1.52973
 C -0.07769 -0.53676 -1.52894
 F 0.54816 1.58679 1.86398
 F 0.55329 1.58829 -1.86740
 H -0.92663 -1.04795 1.10141
 H -0.92646 -1.04712 -1.09956
 H 0.80447 -1.10159 1.31322
 H 0.80436 -1.10100 -1.31333
 H -0.21439 -0.49224 2.59251
 H -0.21524 -0.49149 -2.59156
13
bifur_IRC_Cartesians_noMW_output/new_data/bifur_traj4_Cartesians point 57
C 0.06422 0.84065 0.99215
 C 0.06591 0.84163 -0.99252
 C -0.40451 1.50448 0.00033
 C -0.07795 -0.53824 1.52657
 C -0.07784 -0.53745 -1.52578
 F 0.54996 1.58794 1.86468
 F 0.55514 1.58943 -1.86811
 H -0.92662 -1.04863 1.09657
 H -0.92645 -1.04780 -1.09471
 H 0.80499 -1.10163 1.30935
 H 0.80488 -1.10105 -1.30948
 H -0.21544 -0.49503 2.59020
 H -0.21630 -0.49429 -2.58925
13
bifur_IRC_Cartesians_noMW_output/new_data/bifur_traj4_Cartesians point 58
C 0.06423 0.84018 0.99255
 C 0.06592 0.84116 -0.99292
 C -0.40366 1.50308 0.00033
 C -0.07789 -0.53798 1.52777
 C -0.07779 -0.53719 -1.52698
 F 0.54928 1.58750 1.86442
 F 0.55443 1.58900 -1.86784
 H -0.92662 -1.04837 1.09841
 H -0.92646 -1.04754 -1.09655
 H 0.80479 -1.10162 1.31082
 H 0.80469 -1.10103 -1.31094
 H -0.21504 -0.49397 2.59107
 H -0.21590 -0.49323 -2.59013
13
bifur_IRC_Cartesians_noMW_output/new_data/bifur_traj4_Cartesians point 59
C 0.06428 0.83887 0.99367
 C 0.06595 0.83985 -0.99404
 C -0.40127 1.49915 0.00033
 C -0.07773 -0.53724 1.53113
 C -0.07763 -0.53645 -1.53035
 F 0.54736 1.58628 1.86367
 F 0.55246 1.58778 -1.86709
 H -0.92664 -1.04765 1.10356
 H -0.92647 -1.04682 -1.10172
 H 0.80424 -1.10157 1.31494
 H 0.80413 -1.10098 -1.31505
 H -0.21393 -0.49099 2.59353
 H -0.21477 -0.49025 -2.59259
13
bifur_IRC_Cartesians_noMW_output/new_data/bifur_traj4_Cartesians point 60
C 0.06434 0.83712 0.99515
 C 0.06598 0.83810 -0.99553
 C -0.39809 1.49393 0.00033
 C -0.07752 -0.53625 1.53560
 C -0.07741 -0.53546 -1.53482
 F 0.54482 1.58466 1.86269
 F 0.54984 1.58617 -1.86610
 H -0.92666 -1.04668 1.11041
 H -0.92648 -1.04586 -1.10859
 H 0.80350 -1.10150 1.32042
 H 0.80340 -1.10091 -1.32051
 H -0.21245 -0.48703 2.59681
 H -0.21327 -0.48629 -2.59586
13
bifur_IRC_Cartesians_noMW_output/new_data/bifur_traj4_Cartesians point 61
C 0.06440 0.83531 0.99670
 C 0.06602 0.83628 -0.99708
 C -0.39478 1.48850 0.00033
 C -0.07730 -0.53522 1.54026
 C -0.07719 -0.53444 -1.53948
 F 0.54217 1.58297 1.86166
 F 0.54710 1.58449 -1.86507
 H -0.92668 -1.04567 1.11753
 H -0.92649 -1.04486 -1.11574
 H 0.80273 -1.10143 1.32612
 H 0.80263 -1.10084 -1.32619
 H -0.21092 -0.48291 2.60021
 H -0.21170 -0.48218 -2.59926
13
bifur_IRC_Cartesians_noMW_output/new_data/bifur_traj4_Cartesians point 62
C 0.06446 0.83363 0.99813
 C 0.06606 0.83461 -0.99851
 C -0.39173 1.48348 0.00033
 C -0.07710 -0.53427 1.54455
 C -0.07698 -0.53349 -1.54377
 F 0.53973 1.58142 1.86071
 F 0.54459 1.58294 -1.86412
 H -0.92670 -1.04475 1.12411
 H -0.92650 -1.04393 -1.12233
 H 0.80202 -1.10137 1.33138
 H 0.80192 -1.10078 -1.33144
 H -0.20950 -0.47911 2.60335
 H -0.21026 -0.47838 -2.60240
13
bifur_IRC_Cartesians_noMW_output/new_data/bifur_traj4_Cartesians point 63
C 0.06451 0.83225 0.99930
 C 0.06609 0.83323 -0.99968
 C -0.38923 1.47937 0.00033
 C -0.07694 -0.53350 1.54807
 C -0.07681 -0.53272 -1.54729
 F 0.53773 1.58014 1.85993
 F 0.54252 1.58167 -1.86333
 H -0.92671 -1.04398 1.12950
 H -0.92651 -1.04318 -1.12775
 H 0.80144 -1.10132 1.33570
 H 0.80134 -1.10072 -1.33574
 H -0.20834 -0.47599 2.60593
 H -0.20908 -0.47526 -2.60497
13
bifur_IRC_Cartesians_noMW_output/new_data/bifur_traj4_Cartesians point 64
C 0.06454 0.83134 1.00008
 C 0.06611 0.83232 -1.00046
 C -0.38757 1.47665 0.00033
 C -0.07683 -0.53298 1.55041
 C -0.07670 -0.53220 -1.54963
 F 0.53640 1.57929 1.85941
 F 0.54115 1.58083 -1.86282
 H -0.92672 -1.04348 1.13308
 H -0.92652 -1.04268 -1.13133
 H 0.80106 -1.10128 1.33856
 H 0.80096 -1.10069 -1.33859
 H -0.20757 -0.47392 2.60763
 H -0.20830 -0.47320 -2.60668
13
bifur_IRC_Cartesians_noMW_output/new_data/bifur_traj4_Cartesians point 65
C 0.06455 0.83100 1.00037
 C 0.06611 0.83198 -1.00075
 C -0.38695 1.47562 0.00033
 C -0.07679 -0.53279 1.55129
 C -0.07666 -0.53201 -1.55051
 F 0.53590 1.57897 1.85922
 F 0.54063 1.58051 -1.86262
 H -0.92673 -1.04329 1.13443
 H -0.92652 -1.04249 -1.13269
 H 0.80091 -1.10127 1.33964
 H 0.80082 -1.10068 -1.33967
 H -0.20728 -0.47314 2.60828
 H -0.20800 -0.47242 -2.60733
13
bifur_IRC_Cartesians_noMW_output/new_data/bifur_traj4_Cartesians point 66
C 0.06455 0.83103 1.00035
 C 0.06611 0.83201 -1.00073
 C -0.38700 1.47571 0.00033
 C -0.07679 -0.53280 1.55121
 C -0.07666 -0.53203 -1.55043
 F 0.53594 1.57900 1.85924
 F 0.54068 1.58054 -1.86264
 H -0.92673 -1.04331 1.13430
 H -0.92652 -1.04250 -1.13256
 H 0.80092 -1.10127 1.33954
 H 0.80083 -1.10068 -1.33957
 H -0.20730 -0.47321 2.60822
 H -0.20803 -0.47249 -2.60727
13
bifur_IRC_Cartesians_noMW_output/new_data/bifur_traj4_Cartesians point 67
C 0.06455 0.83103 1.00035
 C 0.06611 0.83201 -1.00073
 C -0.38700 1.47571 0.00033
 C -0.07679 -0.53280 1.55121
 C -0.07666 -0.53203 -1.55043
 F 0.53594 1.57900 1.85924
 F 0.54068 1.58054 -1.86264
 H -0.92673 -1.04331 1.13431
 H -0.92652 -1.04250 -1.13257
 H 0.80092 -1.10127 1.33955
 H 0.80083 -1.10068 -1.33957
 H -0.20730 -0.47321 2.60822
 H -0.20803 -0.47249 -2.60727
13
bifur_IRC_Cartesians_noMW_output/new_data/bifur_traj4_Cartesians point 68
C 0.06455 0.83105 1.00033
 C 0.06611 0.83203 -1.00071
 C -0.38704 1.47578 0.00033
 C -0.07679 -0.53282 1.55115
 C -0.07666 -0.53204 -1.55037
 F 0.53598 1.57902 1.85925
 F 0.54071 1.58056 -1.86265
 H -0.92673 -1.04332 1.13422
 H -0.92652 -1.04252 -1.13247
 H 0.80093 -1.10127 1.33947
 H 0.80084 -1.10068 -1.33950
 H -0.20732 -0.47326 2.60818
 H -0.20805 -0.47254 -2.60722
13
bifur_IRC_Cartesians_noMW_output/new_data/bifur_traj4_Cartesians point 69
C 0.06456 0.83085 1.00050
 C 0.06612 0.83183 -1.00088
 C -0.38667 1.47516 0.00033
 C -0.07677 -0.53270 1.55168
 C -0.07664 -0.53192 -1.55090
 F 0.53568 1.57883 1.85913
 F 0.54040 1.58037 -1.86253
 H -0.92673 -1.04321 1.13502
 H -0.92652 -1.04240 -1.13328
 H 0.80085 -1.10126 1.34012
 H 0.80075 -1.10067 -1.34014
 H -0.20715 -0.47279 2.60856
 H -0.20787 -0.47208 -2.60761
13
bifur_IRC_Cartesians_noMW_output/new_data/bifur_traj4_Cartesians point 70
C 0.06457 0.83044 1.00085
 C 0.06612 0.83142 -1.00123
 C -0.38593 1.47395 0.00033
 C -0.07672 -0.53247 1.55272
 C -0.07659 -0.53169 -1.55194
 F 0.53508 1.57845 1.85890
 F 0.53979 1.58000 -1.86230
 H -0.92673 -1.04298 1.13662
 H -0.92653 -1.04218 -1.13488
 H 0.80067 -1.10125 1.34139
 H 0.80058 -1.10066 -1.34141
 H -0.20681 -0.47187 2.60933
 H -0.20752 -0.47116 -2.60837
13
bifur_IRC_Cartesians_noMW_output/new_data/bifur_traj4_Cartesians point 71
C 0.06460 0.82976 1.00143
 C 0.06614 0.83074 -1.00181
 C -0.38469 1.47190 0.00033
 C -0.07664 -0.53208 1.55447
 C -0.07650 -0.53131 -1.55369
 F 0.53409 1.57782 1.85852
 F 0.53876 1.57936 -1.86191
 H -0.92674 -1.04260 1.13930
 H -0.92653 -1.04180 -1.13757
 H 0.80039 -1.10122 1.34354
 H 0.80029 -1.10063 -1.34355
 H -0.20623 -0.47032 2.61061
 H -0.20694 -0.46961 -2.60965
13
bifur_IRC_Cartesians_noMW_output/new_data/bifur_traj4_Cartesians point 72
C 0.06463 0.82873 1.00231
 C 0.06616 0.82971 -1.00269
 C -0.38282 1.46883 0.00033
 C -0.07651 -0.53150 1.55710
 C -0.07638 -0.53073 -1.55632
 F 0.53259 1.57686 1.85793
 F 0.53722 1.57841 -1.86133
 H -0.92675 -1.04203 1.14333
 H -0.92654 -1.04124 -1.14161
 H 0.79995 -1.10118 1.34676
 H 0.79986 -1.10059 -1.34676
 H -0.20536 -0.46799 2.61253
 H -0.20605 -0.46728 -2.61157
13
bifur_IRC_Cartesians_noMW_output/new_data/bifur_traj4_Cartesians point 73
C 0.06468 0.82745 1.00340
 C 0.06619 0.82843 -1.00378
 C -0.38049 1.46500 0.00033
 C -0.07636 -0.53078 1.56038
 C -0.07622 -0.53001 -1.55960
 F 0.53073 1.57567 1.85721
 F 0.53529 1.57723 -1.86060
 H -0.92677 -1.04133 1.14835
 H -0.92655 -1.04053 -1.14665
 H 0.79941 -1.10113 1.35078
 H 0.79932 -1.10054 -1.35077
 H -0.20428 -0.46509 2.61493
 H -0.20495 -0.46438 -2.61397
13
bifur_IRC_Cartesians_noMW_output/new_data/bifur_traj4_Cartesians point 74
C 0.06472 0.82618 1.00448
 C 0.06621 0.82716 -1.00486
 C -0.37818 1.46120 0.00033
 C -0.07621 -0.53006 1.56363
 C -0.07606 -0.52929 -1.56285
 F 0.52888 1.57449 1.85649
 F 0.53339 1.57606 -1.85988
 H -0.92678 -1.04062 1.15333
 H -0.92656 -1.03983 -1.15165
 H 0.79887 -1.10109 1.35477
 H 0.79878 -1.10049 -1.35474
 H -0.20320 -0.46221 2.61731
 H -0.20386 -0.46150 -2.61635
13
bifur_IRC_Cartesians_noMW_output/new_data/bifur_traj4_Cartesians point 75
C 0.06476 0.82516 1.00534
 C 0.06623 0.82615 -1.00572
 C -0.37634 1.45818 0.00033
 C -0.07608 -0.52949 1.56622
 C -0.07594 -0.52872 -1.56544
 F 0.52740 1.57355 1.85592
 F 0.53187 1.57512 -1.85931
 H -0.92680 -1.04006 1.15730
 H -0.92656 -1.03927 -1.15563
 H 0.79844 -1.10105 1.35794
 H 0.79836 -1.10045 -1.35790
 H -0.20235 -0.45991 2.61920
 H -0.20299 -0.45921 -2.61824
13
bifur_IRC_Cartesians_noMW_output/new_data/bifur_traj4_Cartesians point 76
C 0.06478 0.82458 1.00584
 C 0.06625 0.82557 -1.00622
 C -0.37528 1.45645 0.00033
 C -0.07602 -0.52916 1.56770
 C -0.07587 -0.52839 -1.56693
 F 0.52656 1.57302 1.85559
 F 0.53100 1.57459 -1.85898
 H -0.92680 -1.03974 1.15957
 H -0.92657 -1.03896 -1.15790
 H 0.79820 -1.10103 1.35976
 H 0.79811 -1.10043 -1.35971
 H -0.20186 -0.45860 2.62029
 H -0.20249 -0.45790 -2.61933
13
bifur_IRC_Cartesians_noMW_output/new_data/bifur_traj4_Cartesians point 77
C 0.06478 0.82457 1.00584
 C 0.06625 0.82556 -1.00623
 C -0.37527 1.45642 0.00033
 C -0.07601 -0.52916 1.56773
 C -0.07587 -0.52839 -1.56695
 F 0.52654 1.57301 1.85558
 F 0.53098 1.57458 -1.85897
 H -0.92680 -1.03974 1.15961
 H -0.92657 -1.03895 -1.15794
 H 0.79820 -1.10103 1.35979
 H 0.79811 -1.10043 -1.35975
 H -0.20185 -0.45857 2.62031
 H -0.20249 -0.45788 -2.61935
13
bifur_IRC_Cartesians_noMW_output/new_data/bifur_traj4_Cartesians point 78
C 0.06478 0.82457 1.00584
 C 0.06625 0.82556 -1.00623
 C -0.37527 1.45642 0.00033
 C -0.07601 -0.52916 1.56773
 C -0.07587 -0.52839 -1.56695
 F 0.52655 1.57301 1.85558
 F 0.53098 1.57458 -1.85897
 H -0.92680 -1.03974 1.15961
 H -0.92657 -1.03895 -1.15794
 H 0.79820 -1.10103 1.35979
 H 0.79811 -1.10043 -1.35975
 H -0.20185 -0.45858 2.62031
 H -0.20249 -0.45788 -2.61935
13
bifur_IRC_Cartesians_noMW_output/new_data/bifur_traj4_Cartesians point 79
C 0.06471 0.82644 1.00425
 C 0.06621 0.82742 -1.00464
 C -0.37866 1.46200 0.00033
 C -0.07624 -0.53021 1.56295
 C -0.07610 -0.52944 -1.56218
 F 0.52926 1.57474 1.85664
 F 0.53378 1.57630 -1.86003
 H -0.92678 -1.04077 1.15229
 H -0.92655 -1.03998 -1.15060
 H 0.79898 -1.10110 1.35394
 H 0.79890 -1.10050 -1.35391
 H -0.20343 -0.46281 2.61681
 H -0.20409 -0.46210 -2.61585
13
bifur_IRC_Cartesians_noMW_output/new_data/bifur_traj4_Cartesians point 80
C 0.06466 0.82797 1.00295
 C 0.06618 0.82895 -1.00333
 C -0.38144 1.46657 0.00033
 C -0.07642 -0.53108 1.55903
 C -0.07628 -0.53030 -1.55826
 F 0.53149 1.57616 1.85751
 F 0.53608 1.57772 -1.86090
 H -0.92676 -1.04162 1.14629
 H -0.92654 -1.04082 -1.14458
 H 0.79963 -1.10115 1.34913
 H 0.79954 -1.10056 -1.34913
 H -0.20472 -0.46628 2.61395
 H -0.20540 -0.46557 -2.61299
13
bifur_IRC_Cartesians_noMW_output/new_data/bifur_traj4_Cartesians point 81
C 0.06460 0.82958 1.00158
 C 0.06614 0.83056 -1.00196
 C -0.38437 1.47137 0.00033
 C -0.07662 -0.53198 1.55492
 C -0.07648 -0.53121 -1.55414
 F 0.53383 1.57765 1.85842
 F 0.53850 1.57920 -1.86181
 H -0.92674 -1.04250 1.13999
 H -0.92653 -1.04170 -1.13827
 H 0.80031 -1.10121 1.34409
 H 0.80022 -1.10062 -1.34410
 H -0.20608 -0.46992 2.61094
 H -0.20678 -0.46921 -2.60998
13
bifur_IRC_Cartesians_noMW_output/new_data/bifur_traj4_Cartesians point 82
C 0.06455 0.83119 1.00021
 C 0.06611 0.83218 -1.00058
 C -0.38731 1.47621 0.00033
 C -0.07681 -0.53290 1.55078
 C -0.07668 -0.53212 -1.55000
 F 0.53619 1.57915 1.85933
 F 0.54093 1.58069 -1.86273
 H -0.92673 -1.04340 1.13365
 H -0.92652 -1.04259 -1.13191
 H 0.80099 -1.10128 1.33902
 H 0.80090 -1.10068 -1.33905
 H -0.20744 -0.47359 2.60791
 H -0.20817 -0.47287 -2.60696
13
bifur_IRC_Cartesians_noMW_output/new_data/bifur_traj4_Cartesians point 83
C 0.06449 0.83286 0.99879
 C 0.06607 0.83384 -0.99917
 C -0.39033 1.48117 0.00033
 C -0.07701 -0.53384 1.54653
 C -0.07689 -0.53306 -1.54575
 F 0.53861 1.58070 1.86027
 F 0.54342 1.58223 -1.86368
 H -0.92671 -1.04432 1.12714
 H -0.92651 -1.04351 -1.12537
 H 0.80170 -1.10134 1.33381
 H 0.80160 -1.10075 -1.33385
 H -0.20885 -0.47735 2.60480
 H -0.20960 -0.47663 -2.60385
13
bifur_IRC_Cartesians_noMW_output/new_data/bifur_traj4_Cartesians point 84
C 0.06443 0.83458 0.99732
 C 0.06604 0.83556 -0.99769
 C -0.39347 1.48634 0.00033
 C -0.07722 -0.53481 1.54211
 C -0.07710 -0.53403 -1.54132
 F 0.54112 1.58230 1.86125
 F 0.54602 1.58383 -1.86466
 H -0.92669 -1.04528 1.12036
 H -0.92650 -1.04446 -1.11858
 H 0.80243 -1.10140 1.32839
 H 0.80233 -1.10081 -1.32845
 H -0.21031 -0.48127 2.60156
 H -0.21108 -0.48054 -2.60061
13
bifur_IRC_Cartesians_noMW_output/new_data/bifur_traj4_Cartesians point 85
C 0.06437 0.83631 0.99585
 C 0.06600 0.83728 -0.99623
 C -0.39660 1.49148 0.00033
 C -0.07743 -0.53579 1.53770
 C -0.07731 -0.53500 -1.53692
 F 0.54363 1.58390 1.86222
 F 0.54861 1.58542 -1.86564
 H -0.92667 -1.04623 1.11362
 H -0.92648 -1.04541 -1.11181
 H 0.80315 -1.10147 1.32299
 H 0.80305 -1.10088 -1.32307
 H -0.21176 -0.48518 2.59834
 H -0.21256 -0.48444 -2.59739
13
bifur_IRC_Cartesians_noMW_output/new_data/bifur_traj4_Cartesians point 86
C 0.06432 0.83786 0.99453
 C 0.06597 0.83884 -0.99490
 C -0.39943 1.49613 0.00033
 C -0.07761 -0.53667 1.53372
 C -0.07750 -0.53588 -1.53294
 F 0.54589 1.58535 1.86310
 F 0.55094 1.58685 -1.86652
 H -0.92665 -1.04709 1.10752
 H -0.92647 -1.04626 -1.10569
 H 0.80381 -1.10153 1.31811
 H 0.80371 -1.10094 -1.31821
 H -0.21308 -0.48870 2.59543
 H -0.21390 -0.48796 -2.59448
13
bifur_IRC_Cartesians_noMW_output/new_data/bifur_traj4_Cartesians point 87
C 0.06427 0.83920 0.99339
 C 0.06594 0.84017 -0.99376
 C -0.40186 1.50012 0.00033
 C -0.07777 -0.53742 1.53030
 C -0.07767 -0.53663 -1.52952
 F 0.54784 1.58659 1.86386
 F 0.55295 1.58808 -1.86728
 H -0.92663 -1.04783 1.10228
 H -0.92646 -1.04700 -1.10044
 H 0.80438 -1.10158 1.31392
 H 0.80427 -1.10099 -1.31403
 H -0.21420 -0.49173 2.59293
 H -0.21505 -0.49099 -2.59198
13
bifur_IRC_Cartesians_noMW_output/new_data/bifur_traj4_Cartesians point 88
C 0.06423 0.84045 0.99232
 C 0.06591 0.84142 -0.99270
 C -0.40414 1.50386 0.00033
 C -0.07792 -0.53813 1.52710
 C -0.07782 -0.53734 -1.52631
 F 0.54966 1.58775 1.86457
 F 0.55483 1.58924 -1.86799
 H -0.92662 -1.04852 1.09738
 H -0.92645 -1.04769 -1.09552
 H 0.80491 -1.10163 1.31000
 H 0.80480 -1.10104 -1.31012
 H -0.21526 -0.49457 2.59058
 H -0.21612 -0.49382 -2.58964
13
bifur_IRC_Cartesians_noMW_output/new_data/bifur_traj4_Cartesians point 89
C 0.06423 0.84045 0.99232
 C 0.06591 0.84142 -0.99270
 C -0.40413 1.50386 0.00033
 C -0.07792 -0.53813 1.52710
 C -0.07782 -0.53734 -1.52631
 F 0.54966 1.58775 1.86457
 F 0.55483 1.58924 -1.86799
 H -0.92662 -1.04852 1.09738
 H -0.92645 -1.04769 -1.09552
 H 0.80490 -1.10163 1.31000
 H 0.80480 -1.10104 -1.31012
 H -0.21526 -0.49457 2.59058
 H -0.21612 -0.49382 -2.58964
13
bifur_IRC_Cartesians_noMW_output/new_data/bifur_traj4_Cartesians point 90
C 0.06412 0.84349 0.98973
 C 0.06585 0.84446 -0.99011
 C -0.40966 1.51295 0.00033
 C -0.07829 -0.53985 1.51932
 C -0.07819 -0.53905 -1.51853
 F 0.55409 1.59057 1.86629
 F 0.55940 1.59205 -1.86972
 H -0.92658 -1.05020 1.08546
 H -0.92643 -1.04936 -1.08357
 H 0.80619 -1.10174 1.30046
 H 0.80608 -1.10115 -1.30062
 H -0.21783 -0.50146 2.58489
 H -0.21873 -0.50070 -2.58395
13
bifur_IRC_Cartesians_noMW_output/new_data/bifur_traj4_Cartesians point 91
C 0.06404 0.84568 0.98786
 C 0.06581 0.84666 -0.98823
 C -0.41366 1.51951 0.00034
 C -0.07855 -0.54109 1.51370
 C -0.07846 -0.54029 -1.51291
 F 0.55728 1.59261 1.86753
 F 0.56270 1.59408 -1.87096
 H -0.92656 -1.05142 1.07685
 H -0.92642 -1.05057 -1.07493
 H 0.80712 -1.10182 1.29357
 H 0.80700 -1.10124 -1.29375
 H -0.21969 -0.50644 2.58078
 H -0.22062 -0.50568 -2.57984
13
bifur_IRC_Cartesians_noMW_output/new_data/bifur_traj4_Cartesians point 92
C 0.06395 0.84849 0.98547
 C 0.06575 0.84946 -0.98584
 C -0.41876 1.52790 0.00034
 C -0.07889 -0.54267 1.50652
 C -0.07881 -0.54187 -1.50572
 F 0.56137 1.59521 1.86912
 F 0.56691 1.59667 -1.87256
 H -0.92652 -1.05297 1.06585
 H -0.92640 -1.05211 -1.06390
 H 0.80830 -1.10193 1.28477
 H 0.80819 -1.10135 -1.28498
 H -0.22206 -0.51280 2.57552
 H -0.22303 -0.51203 -2.57459
13
bifur_IRC_Cartesians_noMW_output/new_data/bifur_traj4_Cartesians point 93
C 0.06384 0.85168 0.98275
 C 0.06568 0.85265 -0.98312
 C -0.42456 1.53744 0.00034
 C -0.07927 -0.54448 1.49835
 C -0.07920 -0.54367 -1.49755
 F 0.56602 1.59818 1.87092
 F 0.57171 1.59962 -1.87437
 H -0.92649 -1.05473 1.05334
 H -0.92637 -1.05387 -1.05135
 H 0.80965 -1.10205 1.27476
 H 0.80953 -1.10147 -1.27501
 H -0.22475 -0.52004 2.56955
 H -0.22577 -0.51925 -2.56861
13
bifur_IRC_Cartesians_noMW_output/new_data/bifur_traj4_Cartesians point 94
C 0.06373 0.85486 0.98004
 C 0.06561 0.85583 -0.98041
 C -0.43035 1.54695 0.00034
 C -0.07966 -0.54627 1.49020
 C -0.07959 -0.54546 -1.48941
 F 0.57065 1.60113 1.87272
 F 0.57649 1.60256 -1.87618
 H -0.92645 -1.05649 1.04087
 H -0.92635 -1.05562 -1.03883
 H 0.81100 -1.10217 1.26478
 H 0.81087 -1.10159 -1.26506
 H -0.22744 -0.52725 2.56359
 H -0.22850 -0.52646 -2.56266
13
bifur_IRC_Cartesians_noMW_output/new_data/bifur_traj4_Cartesians point 95
C 0.06362 0.85776 0.97757
 C 0.06555 0.85873 -0.97794
 C -0.43563 1.55562 0.00034
 C -0.08001 -0.54791 1.48278
 C -0.07995 -0.54710 -1.48198
 F 0.57488 1.60383 1.87436
 F 0.58085 1.60524 -1.87783
 H -0.92642 -1.05810 1.02949
 H -0.92633 -1.05722 -1.02742
 H 0.81222 -1.10228 1.25567
 H 0.81209 -1.10170 -1.25599
 H -0.22989 -0.53383 2.55815
 H -0.23099 -0.53303 -2.55723
13
bifur_IRC_Cartesians_noMW_output/new_data/bifur_traj4_Cartesians point 96
C 0.06354 0.86028 0.97542
 C 0.06550 0.86125 -0.97579
 C -0.44021 1.56315 0.00034
 C -0.08031 -0.54934 1.47632
 C -0.08026 -0.54852 -1.47552
 F 0.57855 1.60617 1.87579
 F 0.58463 1.60756 -1.87926
 H -0.92639 -1.05950 1.01961
 H -0.92631 -1.05861 -1.01751
 H 0.81329 -1.10238 1.24777
 H 0.81316 -1.10180 -1.24810
 H -0.23202 -0.53955 2.55343
 H -0.23316 -0.53874 -2.55251
13
bifur_IRC_Cartesians_noMW_output/new_data/bifur_traj4_Cartesians point 97
C 0.06347 0.86234 0.97367
 C 0.06546 0.86331 -0.97403
 C -0.44396 1.56931 0.00034
 C -0.08056 -0.55050 1.47105
 C -0.08051 -0.54968 -1.47025
 F 0.58155 1.60808 1.87696
 F 0.58773 1.60947 -1.88043
 H -0.92636 -1.06064 1.01153
 H -0.92630 -1.05974 -1.00940
 H 0.81416 -1.10246 1.24130
 H 0.81402 -1.10188 -1.24166
 H -0.23376 -0.54422 2.54957
 H -0.23493 -0.54341 -2.54865
13
bifur_IRC_Cartesians_noMW_output/new_data/bifur_traj4_Cartesians point 98
C 0.06342 0.86375 0.97247
 C 0.06543 0.86472 -0.97283
 C -0.44652 1.57352 0.00035
 C -0.08073 -0.55130 1.46745
 C -0.08069 -0.55047 -1.46664
 F 0.58360 1.60939 1.87775
 F 0.58984 1.61077 -1.88123
 H -0.92635 -1.06141 1.00601
 H -0.92629 -1.06052 -1.00387
 H 0.81476 -1.10251 1.23689
 H 0.81462 -1.10193 -1.23726
 H -0.23495 -0.54741 2.54694
 H -0.23614 -0.54659 -2.54602
13
bifur_IRC_Cartesians_noMW_output/new_data/bifur_traj4_Cartesians point 99
C 0.06340 0.86429 0.97201
 C 0.06542 0.86525 -0.97237
 C -0.44750 1.57512 0.00035
 C -0.08079 -0.55160 1.46607
 C -0.08075 -0.55077 -1.46527
 F 0.58438 1.60989 1.87806
 F 0.59065 1.61126 -1.88153
 H -0.92634 -1.06171 1.00391
 H -0.92628 -1.06081 -1.00176
 H 0.81498 -1.10253 1.23520
 H 0.81484 -1.10195 -1.23559
 H -0.23541 -0.54863 2.54593
 H -0.23660 -0.54781 -2.54501
13
bifur_IRC_Cartesians_noMW_output/new_data/bifur_traj4_Cartesians point 100
C 0.06340 0.86429 0.97201
 C 0.06542 0.86525 -0.97237
 C -0.44750 1.57512 0.00035
 C -0.08079 -0.55160 1.46607
 C -0.08075 -0.55077 -1.46527
 F 0.58438 1.60989 1.87806
 F 0.59065 1.61126 -1.88153
 H -0.92634 -1.06171 1.00391
 H -0.92628 -1.06081 -1.00176
 H 0.81498 -1.10253 1.23521
 H 0.81484 -1.10195 -1.23559
 H -0.23541 -0.54863 2.54594
 H -0.23660 -0.54780 -2.54501
13
bifur_IRC_Cartesians_noMW_output/new_data/bifur_traj4_Cartesians point 101
C 0.06343 0.86337 0.97279
 C 0.06543 0.86433 -0.97316
 C -0.44583 1.57238 0.00035
 C -0.08068 -0.55108 1.46843
 C -0.08064 -0.55026 -1.46762
 F 0.58304 1.60903 1.87754
 F 0.58927 1.61041 -1.88101
 H -0.92635 -1.06120 1.00751
 H -0.92629 -1.06031 -1.00537
 H 0.81459 -1.10249 1.23809
 H 0.81446 -1.10191 -1.23846
 H -0.23463 -0.54654 2.54766
 H -0.23581 -0.54573 -2.54673
13
bifur_IRC_Cartesians_noMW_output/new_data/bifur_traj4_Cartesians point 102
C 0.06346 0.86265 0.97341
 C 0.06545 0.86361 -0.97377
 C -0.44452 1.57023 0.00034
 C -0.08059 -0.55068 1.47027
 C -0.08055 -0.54985 -1.46946
 F 0.58199 1.60836 1.87713
 F 0.58819 1.60975 -1.88060
 H -0.92636 -1.06080 1.01033
 H -0.92629 -1.05991 -1.00820
 H 0.81429 -1.10247 1.24034
 H 0.81415 -1.10189 -1.24071
 H -0.23402 -0.54491 2.54900
 H -0.23519 -0.54410 -2.54808
13
bifur_IRC_Cartesians_noMW_output/new_data/bifur_traj4_Cartesians point 103
C 0.06347 0.86214 0.97385
 C 0.06546 0.86310 -0.97421
 C -0.44358 1.56869 0.00034
 C -0.08053 -0.55039 1.47158
 C -0.08049 -0.54956 -1.47078
 F 0.58124 1.60789 1.87684
 F 0.58742 1.60927 -1.88031
 H -0.92636 -1.06052 1.01235
 H -0.92630 -1.05963 -1.01022
 H 0.81407 -1.10245 1.24196
 H 0.81394 -1.10187 -1.24232
 H -0.23359 -0.54375 2.54997
 H -0.23475 -0.54293 -2.54904
13
bifur_IRC_Cartesians_noMW_output/new_data/bifur_traj4_Cartesians point 104
C 0.06348 0.86200 0.97396
 C 0.06546 0.86296 -0.97433
 C -0.44333 1.56828 0.00034
 C -0.08052 -0.55031 1.47193
 C -0.08047 -0.54948 -1.47113
 F 0.58104 1.60776 1.87676
 F 0.58721 1.60915 -1.88023
 H -0.92637 -1.06044 1.01288
 H -0.92630 -1.05955 -1.01076
 H 0.81402 -1.10244 1.24238
 H 0.81388 -1.10186 -1.24274
 H -0.23347 -0.54344 2.55022
 H -0.23463 -0.54262 -2.54930
13
bifur_IRC_Cartesians_noMW_output/new_data/bifur_traj4_Cartesians point 105
C 0.06347 0.86230 0.97371
 C 0.06546 0.86326 -0.97407
 C -0.44388 1.56918 0.00034
 C -0.08055 -0.55048 1.47116
 C -0.08051 -0.54965 -1.47036
 F 0.58148 1.60804 1.87693
 F 0.58766 1.60943 -1.88040
 H -0.92636 -1.06061 1.01170
 H -0.92630 -1.05972 -1.00958
 H 0.81414 -1.10245 1.24144
 H 0.81400 -1.10187 -1.24180
 H -0.23373 -0.54412 2.54966
 H -0.23489 -0.54330 -2.54873
13
bifur_IRC_Cartesians_noMW_output/new_data/bifur_traj4_Cartesians point 106
C 0.06345 0.86292 0.97318
 C 0.06544 0.86388 -0.97354
 C -0.44501 1.57103 0.00034
 C -0.08063 -0.55083 1.46958
 C -0.08059 -0.55000 -1.46878
 F 0.58238 1.60861 1.87728
 F 0.58859 1.61000 -1.88076
 H -0.92635 -1.06095 1.00928
 H -0.92629 -1.06006 -1.00714
 H 0.81440 -1.10248 1.23950
 H 0.81427 -1.10190 -1.23987
 H -0.23425 -0.54552 2.54850
 H -0.23542 -0.54470 -2.54758
13
bifur_IRC_Cartesians_noMW_output/new_data/bifur_traj4_Cartesians point 107
C 0.06342 0.86360 0.97260
 C 0.06543 0.86456 -0.97296
 C -0.44624 1.57306 0.00035
 C -0.08071 -0.55121 1.46784
 C -0.08067 -0.55039 -1.46703
 F 0.58337 1.60925 1.87767
 F 0.58962 1.61063 -1.88114
 H -0.92635 -1.06133 1.00661
 H -0.92629 -1.06043 -1.00447
 H 0.81469 -1.10250 1.23736
 H 0.81455 -1.10192 -1.23774
 H -0.23482 -0.54706 2.54722
 H -0.23601 -0.54625 -2.54630
13
bifur_IRC_Cartesians_noMW_output/new_data/bifur_traj4_Cartesians point 108
C 0.06340 0.86411 0.97217
 C 0.06542 0.86507 -0.97253
 C -0.44717 1.57458 0.00035
 C -0.08077 -0.55150 1.46654
 C -0.08073 -0.55067 -1.46573
 F 0.58411 1.60972 1.87796
 F 0.59038 1.61110 -1.88143
 H -0.92634 -1.06161 1.00462
 H -0.92628 -1.06071 -1.00247
 H 0.81491 -1.10252 1.23577
 H 0.81477 -1.10194 -1.23615
 H -0.23525 -0.54822 2.54627
 H -0.23644 -0.54740 -2.54535
13
bifur_IRC_Cartesians_noMW_output/new_data/bifur_traj4_Cartesians point 109
C 0.06340 0.86432 0.97198
 C 0.06541 0.86529 -0.97234
 C -0.44756 1.57523 0.00035
 C -0.08080 -0.55162 1.46598
 C -0.08076 -0.55079 -1.46518
 F 0.58443 1.60992 1.87808
 F 0.59071 1.61130 -1.88156
 H -0.92634 -1.06173 1.00376
 H -0.92628 -1.06083 -1.00161
 H 0.81500 -1.10253 1.23509
 H 0.81486 -1.10195 -1.23547
 H -0.23544 -0.54871 2.54587
 H -0.23663 -0.54789 -2.54494
13
bifur_IRC_Cartesians_noMW_output/new_data/bifur_traj4_Cartesians point 110
C 0.06340 0.86423 0.97206
 C 0.06542 0.86519 -0.97243
 C -0.44739 1.57494 0.00035
 C -0.08078 -0.55157 1.46623
 C -0.08075 -0.55074 -1.46543
 F 0.58429 1.60983 1.87802
 F 0.59056 1.61121 -1.88150
 H -0.92634 -1.06168 1.00415
 H -0.92628 -1.06078 -1.00200
 H 0.81496 -1.10253 1.23539
 H 0.81482 -1.10195 -1.23578
 H -0.23535 -0.54849 2.54605
 H -0.23655 -0.54767 -2.54513
13
bifur_IRC_Cartesians_noMW_output/new_data/bifur_traj4_Cartesians point 111
C 0.06340 0.86423 0.97206
 C 0.06542 0.86519 -0.97243
 C -0.44739 1.57494 0.00035
 C -0.08078 -0.55157 1.46623
 C -0.08075 -0.55074 -1.46542
 F 0.58429 1.60983 1.87802
 F 0.59056 1.61121 -1.88150
 H -0.92634 -1.06168 1.00414
 H -0.92628 -1.06078 -1.00200
 H 0.81496 -1.10253 1.23539
 H 0.81482 -1.10195 -1.23577
 H -0.23536 -0.54849 2.54605
 H -0.23655 -0.54767 -2.54512
13
bifur_IRC_Cartesians_noMW_output/new_data/bifur_traj4_Cartesians point 112
C 0.06344 0.86307 0.97305
 C 0.06544 0.86404 -0.97341
 C -0.44529 1.57149 0.00035
 C -0.08064 -0.55092 1.46918
 C -0.08060 -0.55009 -1.46838
 F 0.58261 1.60876 1.87737
 F 0.58882 1.61014 -1.88084
 H -0.92635 -1.06104 1.00867
 H -0.92629 -1.06014 -1.00654
 H 0.81447 -1.10248 1.23902
 H 0.81433 -1.10190 -1.23939
 H -0.23438 -0.54587 2.54821
 H -0.23556 -0.54505 -2.54729
13
bifur_IRC_Cartesians_noMW_output/new_data/bifur_traj4_Cartesians point 113
C 0.06348 0.86201 0.97396
 C 0.06546 0.86297 -0.97432
 C -0.44335 1.56830 0.00034
 C -0.08052 -0.55031 1.47191
 C -0.08047 -0.54949 -1.47111
 F 0.58105 1.60777 1.87677
 F 0.58722 1.60915 -1.88024
 H -0.92637 -1.06045 1.01285
 H -0.92630 -1.05956 -1.01073
 H 0.81402 -1.10244 1.24236
 H 0.81388 -1.10186 -1.24272
 H -0.23348 -0.54345 2.55021
 H -0.23464 -0.54264 -2.54928
13
bifur_IRC_Cartesians_noMW_output/new_data/bifur_traj4_Cartesians point 114
C 0.06352 0.86071 0.97506
 C 0.06549 0.86168 -0.97542
 C -0.44099 1.56443 0.00034
 C -0.08036 -0.54958 1.47523
 C -0.08031 -0.54876 -1.47443
 F 0.57917 1.60656 1.87603
 F 0.58528 1.60796 -1.87950
 H -0.92638 -1.05973 1.01793
 H -0.92631 -1.05884 -1.01582
 H 0.81347 -1.10239 1.24642
 H 0.81334 -1.10181 -1.24677
 H -0.23238 -0.54052 2.55263
 H -0.23353 -0.53971 -2.55171
13
bifur_IRC_Cartesians_noMW_output/new_data/bifur_traj4_Cartesians point 115
C 0.06357 0.85940 0.97617
 C 0.06552 0.86037 -0.97654
 C -0.43861 1.56052 0.00034
 C -0.08020 -0.54884 1.47858
 C -0.08015 -0.54802 -1.47778
 F 0.57726 1.60535 1.87529
 F 0.58331 1.60675 -1.87876
 H -0.92640 -1.05901 1.02306
 H -0.92632 -1.05812 -1.02097
 H 0.81292 -1.10234 1.25053
 H 0.81278 -1.10176 -1.25086
 H -0.23128 -0.53755 2.55508
 H -0.23240 -0.53675 -2.55415
13
bifur_IRC_Cartesians_noMW_output/new_data/bifur_traj4_Cartesians point 116
C 0.06361 0.85834 0.97708
 C 0.06554 0.85930 -0.97745
 C -0.43667 1.55734 0.00034
 C -0.08008 -0.54824 1.48130
 C -0.08002 -0.54742 -1.48050
 F 0.57571 1.60436 1.87469
 F 0.58171 1.60577 -1.87815
 H -0.92641 -1.05842 1.02723
 H -0.92632 -1.05754 -1.02516
 H 0.81247 -1.10230 1.25387
 H 0.81234 -1.10172 -1.25419
 H -0.23038 -0.53514 2.55708
 H -0.23149 -0.53433 -2.55615
13
bifur_IRC_Cartesians_noMW_output/new_data/bifur_traj4_Cartesians point 117
C 0.06363 0.85773 0.97760
 C 0.06555 0.85870 -0.97797
 C -0.43557 1.55552 0.00034
 C -0.08000 -0.54789 1.48286
 C -0.07995 -0.54708 -1.48206
 F 0.57483 1.60380 1.87435
 F 0.58080 1.60520 -1.87781
 H -0.92642 -1.05808 1.02962
 H -0.92633 -1.05720 -1.02755
 H 0.81221 -1.10228 1.25578
 H 0.81208 -1.10170 -1.25609
 H -0.22986 -0.53375 2.55822
 H -0.23097 -0.53295 -2.55729
13
bifur_IRC_Cartesians_noMW_output/new_data/bifur_traj4_Cartesians point 118
C 0.06363 0.85776 0.97757
 C 0.06555 0.85872 -0.97794
 C -0.43562 1.55560 0.00034
 C -0.08001 -0.54791 1.48279
 C -0.07995 -0.54709 -1.48199
 F 0.57487 1.60382 1.87436
 F 0.58084 1.60523 -1.87782
 H -0.92642 -1.05810 1.02951
 H -0.92633 -1.05722 -1.02744
 H 0.81222 -1.10228 1.25569
 H 0.81209 -1.10170 -1.25600
 H -0.22989 -0.53382 2.55816
 H -0.23099 -0.53302 -2.55723
13
bifur_IRC_Cartesians_noMW_output/new_data/bifur_traj4_Cartesians point 119
C 0.06360 0.85861 0.97685
 C 0.06553 0.85957 -0.97722
 C -0.43716 1.55814 0.00034
 C -0.08011 -0.54839 1.48061
 C -0.08005 -0.54757 -1.47982
 F 0.57610 1.60461 1.87484
 F 0.58211 1.60602 -1.87831
 H -0.92641 -1.05857 1.02618
 H -0.92632 -1.05768 -1.02410
 H 0.81258 -1.10231 1.25303
 H 0.81245 -1.10173 -1.25335
 H -0.23061 -0.53574 2.55657
 H -0.23172 -0.53494 -2.55565
13
bifur_IRC_Cartesians_noMW_output/new_data/bifur_traj4_Cartesians point 120
C 0.06353 0.86040 0.97532
 C 0.06550 0.86137 -0.97568
 C -0.44043 1.56351 0.00034
 C -0.08032 -0.54941 1.47602
 C -0.08028 -0.54858 -1.47521
 F 0.57872 1.60628 1.87586
 F 0.58481 1.60768 -1.87933
 H -0.92638 -1.05956 1.01914
 H -0.92631 -1.05867 -1.01703
 H 0.81334 -1.10238 1.24739
 H 0.81321 -1.10180 -1.24773
 H -0.23212 -0.53982 2.55321
 H -0.23326 -0.53901 -2.55228
13
bifur_IRC_Cartesians_noMW_output/new_data/bifur_traj4_Cartesians point 121
C 0.06344 0.86309 0.97303
 C 0.06544 0.86405 -0.97340
 C -0.44531 1.57154 0.00035
 C -0.08065 -0.55092 1.46915
 C -0.08061 -0.55010 -1.46834
 F 0.58263 1.60877 1.87738
 F 0.58885 1.61015 -1.88085
 H -0.92635 -1.06105 1.00861
 H -0.92629 -1.06015 -1.00648
 H 0.81448 -1.10248 1.23897
 H 0.81434 -1.10190 -1.23934
 H -0.23439 -0.54591 2.54818
 H -0.23557 -0.54509 -2.54726
13
bifur_IRC_Cartesians_noMW_output/new_data/bifur_traj4_Cartesians point 122
C 0.06344 0.86309 0.97303
 C 0.06544 0.86405 -0.97340
 C -0.44531 1.57154 0.00035
 C -0.08065 -0.55092 1.46914
 C -0.08061 -0.55010 -1.46834
 F 0.58263 1.60877 1.87738
 F 0.58885 1.61015 -1.88085
 H -0.92635 -1.06105 1.00861
 H -0.92629 -1.06015 -1.00648
 H 0.81448 -1.10248 1.23897
 H 0.81434 -1.10190 -1.23934
 H -0.23439 -0.54591 2.54818
 H -0.23557 -0.54509 -2.54726
13
bifur_IRC_Cartesians_noMW_output/new_data/bifur_traj4_Cartesians point 123
C 0.06320 0.87014 0.96702
 C 0.06529 0.87110 -0.96738
 C -0.45815 1.59262 0.00035
 C -0.08150 -0.55491 1.45109
 C -0.08147 -0.55407 -1.45028
 F 0.59290 1.61532 1.88137
 F 0.59945 1.61667 -1.88486
 H -0.92627 -1.06495 0.98095
 H -0.92624 -1.06404 -0.97873
 H 0.81746 -1.10275 1.21684
 H 0.81731 -1.10217 -1.21728
 H -0.24035 -0.56190 2.53497
 H -0.24163 -0.56106 -2.53405
13
bifur_IRC_Cartesians_noMW_output/new_data/bifur_traj4_Cartesians point 124
C 0.06306 0.87399 0.96375
 C 0.06521 0.87494 -0.96411
 C -0.46514 1.60411 0.00035
 C -0.08196 -0.55708 1.44125
 C -0.08195 -0.55624 -1.44044
 F 0.59850 1.61889 1.88355
 F 0.60522 1.62022 -1.88704
 H -0.92623 -1.06708 0.96588
 H -0.92621 -1.06615 -0.96362
 H 0.81908 -1.10290 1.20478
 H 0.81893 -1.10232 -1.20526
 H -0.24360 -0.57062 2.52777
 H -0.24493 -0.56977 -2.52686
13
bifur_IRC_Cartesians_noMW_output/new_data/bifur_traj4_Cartesians point 125
C 0.06293 0.87767 0.96061
 C 0.06514 0.87863 -0.96097
 C -0.47184 1.61512 0.00035
 C -0.08240 -0.55917 1.43182
 C -0.08240 -0.55832 -1.43101
 F 0.60386 1.62231 1.88563
 F 0.61076 1.62362 -1.88914
 H -0.92618 -1.06912 0.95144
 H -0.92619 -1.06818 -0.94913
 H 0.82064 -1.10304 1.19322
 H 0.82048 -1.10246 -1.19375
 H -0.24671 -0.57897 2.52087
 H -0.24809 -0.57811 -2.51996
13
bifur_IRC_Cartesians_noMW_output/new_data/bifur_traj4_Cartesians point 126
C 0.06282 0.88100 0.95777
 C 0.06507 0.88196 -0.95813
 C -0.47789 1.62508 0.00035
 C -0.08280 -0.56105 1.42330
 C -0.08281 -0.56019 -1.42248
 F 0.60871 1.62541 1.88751
 F 0.61576 1.62670 -1.89103
 H -0.92614 -1.07096 0.93839
 H -0.92616 -1.07001 -0.93603
 H 0.82205 -1.10316 1.18277
 H 0.82188 -1.10259 -1.18334
 H -0.24953 -0.58652 2.51464
 H -0.25096 -0.58565 -2.51373
13
bifur_IRC_Cartesians_noMW_output/new_data/bifur_traj4_Cartesians point 127
C 0.06272 0.88393 0.95528
 C 0.06500 0.88488 -0.95563
 C -0.48322 1.63383 0.00036
 C -0.08315 -0.56270 1.41580
 C -0.08317 -0.56185 -1.41498
 F 0.61298 1.62813 1.88917
 F 0.62016 1.62941 -1.89269
 H -0.92611 -1.07258 0.92690
 H -0.92614 -1.07162 -0.92451
 H 0.82329 -1.10327 1.17358
 H 0.82312 -1.10270 -1.17418
 H -0.25200 -0.59316 2.50915
 H -0.25347 -0.59228 -2.50825
13
bifur_IRC_Cartesians_noMW_output/new_data/bifur_traj4_Cartesians point 128
C 0.06263 0.88647 0.95312
 C 0.06495 0.88742 -0.95347
 C -0.48783 1.64141 0.00036
 C -0.08346 -0.56414 1.40931
 C -0.08348 -0.56328 -1.40849
 F 0.61667 1.63048 1.89061
 F 0.62397 1.63175 -1.89413
 H -0.92608 -1.07398 0.91696
 H -0.92612 -1.07302 -0.91454
 H 0.82436 -1.10337 1.16563
 H 0.82419 -1.10280 -1.16625
 H -0.25414 -0.59891 2.50440
 H -0.25565 -0.59803 -2.50350
13
bifur_IRC_Cartesians_noMW_output/new_data/bifur_traj4_Cartesians point 129
C 0.06255 0.88861 0.95129
 C 0.06491 0.88956 -0.95164
 C -0.49174 1.64783 0.00036
 C -0.08372 -0.56535 1.40381
 C -0.08375 -0.56449 -1.40299
 F 0.61980 1.63247 1.89182
 F 0.62720 1.63373 -1.89535
 H -0.92605 -1.07517 0.90854
 H -0.92611 -1.07420 -0.90610
 H 0.82527 -1.10345 1.15889
 H 0.82509 -1.10288 -1.15954
 H -0.25596 -0.60378 2.50038
 H -0.25749 -0.60289 -2.49948
13
bifur_IRC_Cartesians_noMW_output/new_data/bifur_traj4_Cartesians point 130
C 0.06249 0.89041 0.94975
 C 0.06487 0.89136 -0.95010
 C -0.49502 1.65321 0.00036
 C -0.08393 -0.56637 1.39920
 C -0.08397 -0.56550 -1.39837
 F 0.62242 1.63415 1.89284
 F 0.62991 1.63540 -1.89638
 H -0.92603 -1.07617 0.90148
 H -0.92609 -1.07520 -0.89901
 H 0.82603 -1.10352 1.15324
 H 0.82585 -1.10295 -1.15390
 H -0.25748 -0.60787 2.49701
 H -0.25904 -0.60697 -2.49611
13
bifur_IRC_Cartesians_noMW_output/new_data/bifur_traj4_Cartesians point 131
C 0.06244 0.89202 0.94838
 C 0.06483 0.89297 -0.94873
 C -0.49794 1.65802 0.00036
 C -0.08413 -0.56728 1.39508
 C -0.08417 -0.56641 -1.39426
 F 0.62477 1.63564 1.89375
 F 0.63232 1.63688 -1.89729
 H -0.92601 -1.07706 0.89517
 H -0.92608 -1.07608 -0.89268
 H 0.82671 -1.10358 1.14819
 H 0.82653 -1.10301 -1.14887
 H -0.25884 -0.61152 2.49399
 H -0.26042 -0.61061 -2.49310
13
bifur_IRC_Cartesians_noMW_output/new_data/bifur_traj4_Cartesians point 132
C 0.06238 0.89371 0.94695
 C 0.06480 0.89465 -0.94730
 C -0.50100 1.66305 0.00036
 C -0.08433 -0.56823 1.39077
 C -0.08437 -0.56736 -1.38995
 F 0.62722 1.63720 1.89470
 F 0.63485 1.63844 -1.89825
 H -0.92600 -1.07799 0.88857
 H -0.92607 -1.07701 -0.88606
 H 0.82742 -1.10364 1.14291
 H 0.82724 -1.10307 -1.14361
 H -0.26026 -0.61533 2.49084
 H -0.26187 -0.61442 -2.48995
13
bifur_IRC_Cartesians_noMW_output/new_data/bifur_traj4_Cartesians point 133
C 0.06238 0.89371 0.94695
 C 0.06480 0.89465 -0.94730
 C -0.50100 1.66305 0.00036
 C -0.08433 -0.56823 1.39077
 C -0.08437 -0.56736 -1.38995
 F 0.62722 1.63720 1.89470
 F 0.63485 1.63844 -1.89825
 H -0.92600 -1.07799 0.88857
 H -0.92607 -1.07701 -0.88607
 H 0.82742 -1.10364 1.14292
 H 0.82724 -1.10307 -1.14362
 H -0.26026 -0.61533 2.49084
 H -0.26187 -0.61442 -2.48995
13
bifur_IRC_Cartesians_noMW_output/new_data/bifur_traj4_Cartesians point 134
C 0.06222 0.89839 0.94296
 C 0.06470 0.89934 -0.94330
 C -0.50952 1.67706 0.00036
 C -0.08489 -0.57088 1.37878
 C -0.08495 -0.57000 -1.37795
 F 0.63404 1.64156 1.89736
 F 0.64189 1.64276 -1.90091
 H -0.92594 -1.08058 0.87020
 H -0.92604 -1.07959 -0.86764
 H 0.82940 -1.10382 1.12821
 H 0.82921 -1.10325 -1.12896
 H -0.26422 -0.62596 2.48207
 H -0.26589 -0.62503 -2.48118
13
bifur_IRC_Cartesians_noMW_output/new_data/bifur_traj4_Cartesians point 135
C 0.06211 0.90149 0.94032
 C 0.06464 0.90243 -0.94066
 C -0.51516 1.68631 0.00036
 C -0.08527 -0.57263 1.37085
 C -0.08533 -0.57174 -1.37002
 F 0.63855 1.64443 1.89911
 F 0.64654 1.64562 -1.90267
 H -0.92590 -1.08230 0.85806
 H -0.92601 -1.08129 -0.85546
 H 0.83071 -1.10394 1.11850
 H 0.83052 -1.10337 -1.11928
 H -0.26684 -0.63298 2.47627
 H -0.26855 -0.63204 -2.47538
13
bifur_IRC_Cartesians_noMW_output/new_data/bifur_traj4_Cartesians point 136
C 0.06199 0.90480 0.93750
 C 0.06457 0.90574 -0.93784
 C -0.52118 1.69621 0.00037
 C -0.08566 -0.57450 1.36238
 C -0.08574 -0.57361 -1.36154
 F 0.64337 1.64751 1.90098
 F 0.65152 1.64868 -1.90455
 H -0.92587 -1.08413 0.84508
 H -0.92599 -1.08311 -0.84244
 H 0.83211 -1.10406 1.10811
 H 0.83191 -1.10350 -1.10893
 H -0.26964 -0.64049 2.47007
 H -0.27140 -0.63954 -2.46918
13
bifur_IRC_Cartesians_noMW_output/new_data/bifur_traj4_Cartesians point 137
C 0.06188 0.90807 0.93471
 C 0.06450 0.90901 -0.93505
 C -0.52713 1.70600 0.00037
 C -0.08606 -0.57635 1.35399
 C -0.08614 -0.57546 -1.35316
 F 0.64814 1.65055 1.90284
 F 0.65644 1.65171 -1.90641
 H -0.92583 -1.08594 0.83224
 H -0.92597 -1.08492 -0.82956
 H 0.83349 -1.10419 1.09784
 H 0.83329 -1.10362 -1.09869
 H -0.27240 -0.64791 2.46394
 H -0.27421 -0.64696 -2.46305
13
bifur_IRC_Cartesians_noMW_output/new_data/bifur_traj4_Cartesians point 138
C 0.06177 0.91108 0.93215
 C 0.06444 0.91202 -0.93249
 C -0.53260 1.71498 0.00037
 C -0.08642 -0.57805 1.34630
 C -0.08651 -0.57715 -1.34547
 F 0.65252 1.65334 1.90454
 F 0.66095 1.65448 -1.90812
 H -0.92579 -1.08760 0.82046
 H -0.92594 -1.08657 -0.81774
 H 0.83476 -1.10430 1.08841
 H 0.83456 -1.10374 -1.08930
 H -0.27494 -0.65472 2.45831
 H -0.27679 -0.65376 -2.45743
13
bifur_IRC_Cartesians_noMW_output/new_data/bifur_traj4_Cartesians point 139
C 0.06169 0.91354 0.93005
 C 0.06438 0.91448 -0.93039
 C -0.53708 1.72234 0.00037
 C -0.08672 -0.57944 1.34000
 C -0.08681 -0.57854 -1.33916
 F 0.65610 1.65562 1.90593
 F 0.66465 1.65676 -1.90952
 H -0.92576 -1.08896 0.81081
 H -0.92593 -1.08793 -0.80806
 H 0.83580 -1.10439 1.08069
 H 0.83560 -1.10383 -1.08160
 H -0.27702 -0.66031 2.45370
 H -0.27891 -0.65934 -2.45282
13
bifur_IRC_Cartesians_noMW_output/new_data/bifur_traj4_Cartesians point 140
C 0.06163 0.91520 0.92864
 C 0.06435 0.91614 -0.92898
 C -0.54009 1.72729 0.00037
 C -0.08692 -0.58038 1.33576
 C -0.08702 -0.57947 -1.33492
 F 0.65852 1.65716 1.90687
 F 0.66715 1.65829 -1.91046
 H -0.92574 -1.08988 0.80431
 H -0.92591 -1.08884 -0.80154
 H 0.83650 -1.10446 1.07549
 H 0.83629 -1.10390 -1.07642
 H -0.27842 -0.66407 2.45059
 H -0.28033 -0.66309 -2.44972
13
bifur_IRC_Cartesians_noMW_output/new_data/bifur_traj4_Cartesians point 141
C 0.06161 0.91595 0.92800
 C 0.06433 0.91689 -0.92834
 C -0.54146 1.72954 0.00037
 C -0.08701 -0.58080 1.33384
 C -0.08711 -0.57989 -1.33300
 F 0.65961 1.65786 1.90729
 F 0.66827 1.65898 -1.91089
 H -0.92574 -1.09030 0.80137
 H -0.92591 -1.08925 -0.79859
 H 0.83682 -1.10448 1.07314
 H 0.83661 -1.10392 -1.07407
 H -0.27906 -0.66577 2.44919
 H -0.28098 -0.66479 -2.44831
13
bifur_IRC_Cartesians_noMW_output/new_data/bifur_traj4_Cartesians point 142
C 0.06161 0.91583 0.92810
 C 0.06434 0.91676 -0.92844
 C -0.54123 1.72917 0.00037
 C -0.08699 -0.58073 1.33415
 C -0.08710 -0.57983 -1.33331
 F 0.65943 1.65775 1.90722
 F 0.66809 1.65887 -1.91082
 H -0.92574 -1.09023 0.80185
 H -0.92591 -1.08918 -0.79907
 H 0.83677 -1.10448 1.07352
 H 0.83656 -1.10392 -1.07445
 H -0.27895 -0.66549 2.44942
 H -0.28087 -0.66451 -2.44854
13
bifur_IRC_Cartesians_noMW_output/new_data/bifur_traj4_Cartesians point 143
C 0.06164 0.91488 0.92891
 C 0.06436 0.91582 -0.92925
 C -0.53952 1.72635 0.00037
 C -0.08688 -0.58020 1.33657
 C -0.08698 -0.57929 -1.33573
 F 0.65806 1.65687 1.90669
 F 0.66667 1.65800 -1.91028
 H -0.92575 -1.08971 0.80555
 H -0.92592 -1.08866 -0.80278
 H 0.83637 -1.10444 1.07648
 H 0.83616 -1.10388 -1.07740
 H -0.27816 -0.66335 2.45118
 H -0.28006 -0.66238 -2.45031
13
bifur_IRC_Cartesians_noMW_output/new_data/bifur_traj4_Cartesians point 144
C 0.06164 0.91488 0.92891
 C 0.06436 0.91582 -0.92925
 C -0.53952 1.72635 0.00037
 C -0.08688 -0.58020 1.33657
 C -0.08698 -0.57929 -1.33572
 F 0.65806 1.65687 1.90669
 F 0.66667 1.65800 -1.91028
 H -0.92575 -1.08971 0.80554
 H -0.92592 -1.08866 -0.80278
 H 0.83637 -1.10444 1.07648
 H 0.83616 -1.10388 -1.07740
 H -0.27816 -0.66335 2.45118
 H -0.28006 -0.66238 -2.45031
13
bifur_IRC_Cartesians_noMW_output/new_data/bifur_traj4_Cartesians point 145
C 0.06179 0.91074 0.93243
 C 0.06444 0.91168 -0.93277
 C -0.53199 1.71398 0.00037
 C -0.08638 -0.57786 1.34716
 C -0.08647 -0.57696 -1.34632
 F 0.65203 1.65303 1.90435
 F 0.66045 1.65417 -1.90793
 H -0.92580 -1.08742 0.82177
 H -0.92595 -1.08639 -0.81906
 H 0.83462 -1.10429 1.08946
 H 0.83442 -1.10373 -1.09034
 H -0.27466 -0.65397 2.45894
 H -0.27650 -0.65300 -2.45806
13
bifur_IRC_Cartesians_noMW_output/new_data/bifur_traj4_Cartesians point 146
C 0.06189 0.90776 0.93498
 C 0.06450 0.90870 -0.93532
 C -0.52656 1.70505 0.00037
 C -0.08602 -0.57617 1.35481
 C -0.08610 -0.57528 -1.35397
 F 0.64768 1.65025 1.90266
 F 0.65596 1.65141 -1.90623
 H -0.92583 -1.08576 0.83349
 H -0.92597 -1.08474 -0.83081
 H 0.83336 -1.10417 1.09884
 H 0.83316 -1.10361 -1.09969
 H -0.27213 -0.64719 2.46453
 H -0.27394 -0.64624 -2.46365
13
bifur_IRC_Cartesians_noMW_output/new_data/bifur_traj4_Cartesians point 147
C 0.06201 0.90437 0.93786
 C 0.06458 0.90532 -0.93820
 C -0.52040 1.69494 0.00037
 C -0.08561 -0.57426 1.36347
 C -0.08569 -0.57337 -1.36263
 F 0.64275 1.64711 1.90074
 F 0.65088 1.64829 -1.90431
 H -0.92587 -1.08389 0.84675
 H -0.92599 -1.08288 -0.84411
 H 0.83193 -1.10405 1.10945
 H 0.83173 -1.10348 -1.11026
 H -0.26928 -0.63952 2.47087
 H -0.27103 -0.63858 -2.46998
13
bifur_IRC_Cartesians_noMW_output/new_data/bifur_traj4_Cartesians point 148
C 0.06213 0.90081 0.94090
 C 0.06465 0.90176 -0.94124
 C -0.51393 1.68429 0.00036
 C -0.08518 -0.57225 1.37258
 C -0.08525 -0.57136 -1.37175
 F 0.63757 1.64380 1.89873
 F 0.64553 1.64500 -1.90229
 H -0.92591 -1.08192 0.86071
 H -0.92602 -1.08092 -0.85812
 H 0.83042 -1.10391 1.12062
 H 0.83023 -1.10335 -1.12140
 H -0.26627 -0.63145 2.47754
 H -0.26797 -0.63051 -2.47665
13
bifur_IRC_Cartesians_noMW_output/new_data/bifur_traj4_Cartesians point 149
C 0.06225 0.89734 0.94385
 C 0.06472 0.89829 -0.94420
 C -0.50762 1.67393 0.00036
 C -0.08477 -0.57029 1.38146
 C -0.08482 -0.56941 -1.38063
 F 0.63252 1.64058 1.89676
 F 0.64032 1.64180 -1.90032
 H -0.92595 -1.08000 0.87431
 H -0.92604 -1.07901 -0.87175
 H 0.82896 -1.10378 1.13150
 H 0.82877 -1.10321 -1.13224
 H -0.26334 -0.62358 2.48403
 H -0.26499 -0.62266 -2.48314
13
bifur_IRC_Cartesians_noMW_output/new_data/bifur_traj4_Cartesians point 150
C 0.06236 0.89434 0.94641
 C 0.06479 0.89528 -0.94676
 C -0.50215 1.66493 0.00036
 C -0.08441 -0.56858 1.38916
 C -0.08445 -0.56771 -1.38834
 F 0.62813 1.63779 1.89506
 F 0.63580 1.63902 -1.89861
 H -0.92599 -1.07834 0.88611
 H -0.92606 -1.07735 -0.88359
 H 0.82768 -1.10367 1.14094
 H 0.82750 -1.10310 -1.14165
 H -0.26079 -0.61676 2.48966
 H -0.26241 -0.61585 -2.48877
13
bifur_IRC_Cartesians_noMW_output/new_data/bifur_traj4_Cartesians point 151
C 0.06243 0.89210 0.94832
 C 0.06483 0.89305 -0.94867
 C -0.49808 1.65825 0.00036
 C -0.08414 -0.56732 1.39489
 C -0.08418 -0.56645 -1.39406
 F 0.62488 1.63571 1.89380
 F 0.63244 1.63695 -1.89734
 H -0.92601 -1.07710 0.89487
 H -0.92608 -1.07612 -0.89238
 H 0.82674 -1.10358 1.14796
 H 0.82656 -1.10301 -1.14864
 H -0.25890 -0.61169 2.49385
 H -0.26049 -0.61078 -2.49296
13
bifur_IRC_Cartesians_noMW_output/new_data/bifur_traj4_Cartesians point 152
C 0.06248 0.89065 0.94955
 C 0.06486 0.89160 -0.94990
 C -0.49545 1.65393 0.00036
 C -0.08396 -0.56650 1.39859
 C -0.08400 -0.56564 -1.39776
 F 0.62277 1.63437 1.89298
 F 0.63027 1.63562 -1.89651
 H -0.92603 -1.07630 0.90054
 H -0.92609 -1.07533 -0.89807
 H 0.82613 -1.10353 1.15249
 H 0.82595 -1.10296 -1.15316
 H -0.25768 -0.60841 2.49656
 H -0.25925 -0.60751 -2.49566
13
bifur_IRC_Cartesians_noMW_output/new_data/bifur_traj4_Cartesians point 153
C 0.06251 0.88978 0.95030
 C 0.06488 0.89073 -0.95064
 C -0.49386 1.65132 0.00036
 C -0.08386 -0.56601 1.40082
 C -0.08389 -0.56514 -1.40000
 F 0.62150 1.63356 1.89248
 F 0.62895 1.63481 -1.89602
 H -0.92604 -1.07582 0.90397
 H -0.92610 -1.07485 -0.90151
 H 0.82576 -1.10349 1.15523
 H 0.82558 -1.10292 -1.15589
 H -0.25694 -0.60643 2.49820
 H -0.25850 -0.60553 -2.49730
13
bifur_IRC_Cartesians_noMW_output/new_data/bifur_traj4_Cartesians point 154
C 0.06253 0.88922 0.95077
 C 0.06489 0.89017 -0.95112
 C -0.49285 1.64966 0.00036
 C -0.08379 -0.56570 1.40224
 C -0.08382 -0.56483 -1.40142
 F 0.62069 1.63304 1.89217
 F 0.62812 1.63430 -1.89570
 H -0.92605 -1.07551 0.90614
 H -0.92610 -1.07454 -0.90369
 H 0.82552 -1.10347 1.15697
 H 0.82535 -1.10290 -1.15763
 H -0.25648 -0.60517 2.49924
 H -0.25802 -0.60427 -2.49834
13
bifur_IRC_Cartesians_noMW_output/new_data/bifur_traj4_Cartesians point 155
C 0.06253 0.88922 0.95077
 C 0.06489 0.89017 -0.95112
 C -0.49285 1.64966 0.00036
 C -0.08379 -0.56570 1.40225
 C -0.08382 -0.56483 -1.40142
 F 0.62069 1.63304 1.89217
 F 0.62812 1.63430 -1.89570
 H -0.92605 -1.07551 0.90614
 H -0.92610 -1.07454 -0.90369
 H 0.82552 -1.10347 1.15698
 H 0.82535 -1.10290 -1.15763
 H -0.25648 -0.60517 2.49924
 H -0.25802 -0.60427 -2.49834
13
bifur_IRC_Cartesians_noMW_output/new_data/bifur_traj4_Cartesians point 156
C 0.06257 0.88824 0.95161
 C 0.06491 0.88919 -0.95196
 C -0.49105 1.64670 0.00036
 C -0.08367 -0.56514 1.40477
 C -0.08370 -0.56427 -1.40395
 F 0.61925 1.63212 1.89161
 F 0.62663 1.63338 -1.89514
 H -0.92606 -1.07496 0.91002
 H -0.92611 -1.07400 -0.90757
 H 0.82511 -1.10344 1.16007
 H 0.82493 -1.10287 -1.16071
 H -0.25564 -0.60293 2.50109
 H -0.25717 -0.60204 -2.50019
13
bifur_IRC_Cartesians_noMW_output/new_data/bifur_traj4_Cartesians point 157
C 0.06260 0.88744 0.95229
 C 0.06493 0.88839 -0.95264
 C -0.48960 1.64431 0.00036
 C -0.08358 -0.56469 1.40682
 C -0.08360 -0.56382 -1.40600
 F 0.61809 1.63138 1.89116
 F 0.62543 1.63265 -1.89469
 H -0.92607 -1.07452 0.91315
 H -0.92611 -1.07356 -0.91072
 H 0.82477 -1.10340 1.16258
 H 0.82460 -1.10283 -1.16321
 H -0.25497 -0.60112 2.50258
 H -0.25648 -0.60022 -2.50168
13
bifur_IRC_Cartesians_noMW_output/new_data/bifur_traj4_Cartesians point 158
C 0.06263 0.88630 0.95326
 C 0.06495 0.88725 -0.95361
 C -0.48753 1.64091 0.00036
 C -0.08344 -0.56404 1.40973
 C -0.08346 -0.56318 -1.40891
 F 0.61643 1.63033 1.89051
 F 0.62372 1.63159 -1.89404
 H -0.92608 -1.07389 0.91761
 H -0.92612 -1.07293 -0.91520
 H 0.82429 -1.10336 1.16615
 H 0.82412 -1.10279 -1.16677
 H -0.25400 -0.59854 2.50472
 H -0.25551 -0.59765 -2.50381
13
bifur_IRC_Cartesians_noMW_output/new_data/bifur_traj4_Cartesians point 159
C 0.06268 0.88487 0.95448
 C 0.06498 0.88582 -0.95483
 C -0.48493 1.63664 0.00036
 C -0.08327 -0.56323 1.41339
 C -0.08329 -0.56238 -1.41257
 F 0.61435 1.62900 1.88970
 F 0.62157 1.63027 -1.89323
 H -0.92610 -1.07310 0.92322
 H -0.92613 -1.07214 -0.92082
 H 0.82368 -1.10331 1.17064
 H 0.82351 -1.10274 -1.17124
 H -0.25280 -0.59529 2.50739
 H -0.25428 -0.59441 -2.50649
13
bifur_IRC_Cartesians_noMW_output/new_data/bifur_traj4_Cartesians point 160
C 0.06274 0.88321 0.95589
 C 0.06502 0.88416 -0.95625
 C -0.48191 1.63167 0.00036
 C -0.08307 -0.56229 1.41765
 C -0.08308 -0.56144 -1.41683
 F 0.61193 1.62745 1.88876
 F 0.61908 1.62874 -1.89228
 H -0.92612 -1.07218 0.92973
 H -0.92615 -1.07123 -0.92735
 H 0.82298 -1.10324 1.17585
 H 0.82281 -1.10267 -1.17644
 H -0.25139 -0.59153 2.51050
 H -0.25285 -0.59065 -2.50960
13
bifur_IRC_Cartesians_noMW_output/new_data/bifur_traj4_Cartesians point 161
C 0.06281 0.88134 0.95748
 C 0.06506 0.88230 -0.95784
 C -0.47852 1.62610 0.00035
 C -0.08284 -0.56124 1.42242
 C -0.08285 -0.56039 -1.42160
 F 0.60921 1.62572 1.88771
 F 0.61628 1.62702 -1.89122
 H -0.92614 -1.07115 0.93704
 H -0.92616 -1.07020 -0.93468
 H 0.82219 -1.10317 1.18170
 H 0.82203 -1.10260 -1.18226
 H -0.24982 -0.58730 2.51399
 H -0.25125 -0.58643 -2.51309
13
bifur_IRC_Cartesians_noMW_output/new_data/bifur_traj4_Cartesians point 162
C 0.06288 0.87931 0.95922
 C 0.06510 0.88026 -0.95957
 C -0.47481 1.62001 0.00035
 C -0.08260 -0.56009 1.42763
 C -0.08260 -0.55924 -1.42682
 F 0.60625 1.62383 1.88656
 F 0.61322 1.62514 -1.89007
 H -0.92616 -1.07002 0.94503
 H -0.92617 -1.06908 -0.94269
 H 0.82133 -1.10310 1.18809
 H 0.82117 -1.10252 -1.18863
 H -0.24810 -0.58268 2.51781
 H -0.24950 -0.58182 -2.51690
13
bifur_IRC_Cartesians_noMW_output/new_data/bifur_traj4_Cartesians point 163
C 0.06295 0.87714 0.96106
 C 0.06515 0.87810 -0.96141
 C -0.47088 1.61355 0.00035
 C -0.08234 -0.55887 1.43316
 C -0.08234 -0.55802 -1.43235
 F 0.60310 1.62182 1.88533
 F 0.60997 1.62314 -1.88884
 H -0.92619 -1.06883 0.95350
 H -0.92619 -1.06789 -0.95120
 H 0.82042 -1.10302 1.19487
 H 0.82026 -1.10244 -1.19539
 H -0.24627 -0.57778 2.52186
 H -0.24764 -0.57692 -2.52095
13
bifur_IRC_Cartesians_noMW_output/new_data/bifur_traj4_Cartesians point 164
C 0.06303 0.87494 0.96294
 C 0.06519 0.87590 -0.96329
 C -0.46687 1.60696 0.00035
 C -0.08207 -0.55762 1.43881
 C -0.08206 -0.55678 -1.43799
 F 0.59989 1.61978 1.88409
 F 0.60666 1.62110 -1.88759
 H -0.92621 -1.06761 0.96214
 H -0.92620 -1.06668 -0.95986
 H 0.81949 -1.10293 1.20178
 H 0.81933 -1.10236 -1.20228
 H -0.24441 -0.57278 2.52598
 H -0.24575 -0.57193 -2.52507
13
bifur_IRC_Cartesians_noMW_output/new_data/bifur_traj4_Cartesians point 165
C 0.06310 0.87283 0.96473
 C 0.06524 0.87379 -0.96509
 C -0.46304 1.60066 0.00035
 C -0.08182 -0.55643 1.44420
 C -0.08181 -0.55559 -1.44339
 F 0.59682 1.61782 1.88289
 F 0.60349 1.61916 -1.88639
 H -0.92624 -1.06644 0.97041
 H -0.92622 -1.06552 -0.96816
 H 0.81859 -1.10285 1.20840
 H 0.81844 -1.10228 -1.20887
 H -0.24263 -0.56800 2.52993
 H -0.24394 -0.56715 -2.52902
13
bifur_IRC_Cartesians_noMW_output/new_data/bifur_traj4_Cartesians point 166
C 0.06310 0.87283 0.96473
 C 0.06524 0.87379 -0.96509
 C -0.46304 1.60066 0.00035
 C -0.08182 -0.55643 1.44420
 C -0.08181 -0.55559 -1.44339
 F 0.59682 1.61782 1.88289
 F 0.60349 1.61916 -1.88639
 H -0.92624 -1.06644 0.97041
 H -0.92622 -1.06552 -0.96816
 H 0.81859 -1.10285 1.20840
 H 0.81844 -1.10228 -1.20887
 H -0.24263 -0.56800 2.52993
 H -0.24394 -0.56715 -2.52902
13
bifur_IRC_Cartesians_noMW_output/new_data/bifur_traj4_Cartesians point 167
C 0.06321 0.86981 0.96730
 C 0.06530 0.87077 -0.96766
 C -0.45755 1.59164 0.00035
 C -0.08146 -0.55473 1.45193
 C -0.08143 -0.55389 -1.45112
 F 0.59242 1.61502 1.88118
 F 0.59895 1.61637 -1.88467
 H -0.92627 -1.06477 0.98224
 H -0.92624 -1.06385 -0.98003
 H 0.81732 -1.10274 1.21787
 H 0.81717 -1.10216 -1.21831
 H -0.24008 -0.56116 2.53559
 H -0.24135 -0.56032 -2.53467
13
bifur_IRC_Cartesians_noMW_output/new_data/bifur_traj4_Cartesians point 168
C 0.06322 0.86929 0.96775
 C 0.06531 0.87025 -0.96811
 C -0.45660 1.59008 0.00035
 C -0.08139 -0.55443 1.45327
 C -0.08137 -0.55359 -1.45246
 F 0.59166 1.61453 1.88089
 F 0.59817 1.61588 -1.88438
 H -0.92628 -1.06448 0.98429
 H -0.92625 -1.06357 -0.98208
 H 0.81710 -1.10272 1.21951
 H 0.81695 -1.10214 -1.21994
 H -0.23963 -0.55997 2.53656
 H -0.24090 -0.55914 -2.53565
13
bifur_IRC_Cartesians_noMW_output/new_data/bifur_traj4_Cartesians point 169
C 0.06322 0.86929 0.96775
 C 0.06531 0.87025 -0.96811
 C -0.45660 1.59008 0.00035
 C -0.08139 -0.55443 1.45326
 C -0.08137 -0.55360 -1.45246
 F 0.59167 1.61453 1.88089
 F 0.59817 1.61589 -1.88438
 H -0.92628 -1.06448 0.98429
 H -0.92625 -1.06357 -0.98208
 H 0.81710 -1.10272 1.21950
 H 0.81695 -1.10214 -1.21994
 H -0.23964 -0.55998 2.53656
 H -0.24090 -0.55914 -2.53564
13
bifur_IRC_Cartesians_noMW_output/new_data/bifur_traj4_Cartesians point 170
C 0.06322 0.86953 0.96754
 C 0.06531 0.87050 -0.96790
 C -0.45704 1.59080 0.00035
 C -0.08142 -0.55457 1.45264
 C -0.08140 -0.55373 -1.45184
 F 0.59202 1.61476 1.88103
 F 0.59853 1.61611 -1.88452
 H -0.92628 -1.06461 0.98334
 H -0.92624 -1.06370 -0.98113
 H 0.81720 -1.10273 1.21874
 H 0.81705 -1.10215 -1.21918
 H -0.23984 -0.56052 2.53611
 H -0.24111 -0.55969 -2.53519
13
bifur_IRC_Cartesians_noMW_output/new_data/bifur_traj4_Cartesians point 171
C 0.06321 0.86977 0.96734
 C 0.06530 0.87073 -0.96770
 C -0.45747 1.59152 0.00035
 C -0.08145 -0.55470 1.45203
 C -0.08143 -0.55387 -1.45122
 F 0.59237 1.61498 1.88116
 F 0.59889 1.61633 -1.88465
 H -0.92627 -1.06475 0.98240
 H -0.92624 -1.06383 -0.98018
 H 0.81730 -1.10274 1.21799
 H 0.81715 -1.10216 -1.21843
 H -0.24004 -0.56107 2.53566
 H -0.24131 -0.56023 -2.53474
13
bifur_IRC_Cartesians_noMW_output/new_data/bifur_traj4_Cartesians point 172
C 0.06321 0.86980 0.96731
 C 0.06530 0.87076 -0.96767
 C -0.45753 1.59161 0.00035
 C -0.08145 -0.55472 1.45195
 C -0.08143 -0.55388 -1.45115
 F 0.59241 1.61501 1.88118
 F 0.59894 1.61636 -1.88467
 H -0.92627 -1.06476 0.98228
 H -0.92624 -1.06385 -0.98006
 H 0.81731 -1.10274 1.21790
 H 0.81717 -1.10216 -1.21834
 H -0.24007 -0.56113 2.53560
 H -0.24134 -0.56030 -2.53469
13
bifur_IRC_Cartesians_noMW_output/new_data/bifur_traj4_Cartesians point 173
C 0.06322 0.86941 0.96765
 C 0.06531 0.87037 -0.96801
 C -0.45681 1.59043 0.00035
 C -0.08141 -0.55450 1.45296
 C -0.08138 -0.55366 -1.45215
 F 0.59184 1.61464 1.88096
 F 0.59835 1.61599 -1.88444
 H -0.92628 -1.06455 0.98382
 H -0.92624 -1.06363 -0.98161
 H 0.81715 -1.10272 1.21913
 H 0.81700 -1.10215 -1.21957
 H -0.23973 -0.56024 2.53634
 H -0.24100 -0.55941 -2.53542
13
bifur_IRC_Cartesians_noMW_output/new_data/bifur_traj4_Cartesians point 174
C 0.06326 0.86837 0.96853
 C 0.06533 0.86933 -0.96889
 C -0.45493 1.58733 0.00035
 C -0.08128 -0.55391 1.45562
 C -0.08126 -0.55308 -1.45481
 F 0.59033 1.61368 1.88037
 F 0.59679 1.61504 -1.88386
 H -0.92629 -1.06397 0.98789
 H -0.92625 -1.06306 -0.98569
 H 0.81671 -1.10268 1.22239
 H 0.81656 -1.10211 -1.22281
 H -0.23886 -0.55789 2.53828
 H -0.24011 -0.55706 -2.53736
13
bifur_IRC_Cartesians_noMW_output/new_data/bifur_traj4_Cartesians point 175
C 0.06332 0.86660 0.97004
 C 0.06537 0.86756 -0.97040
 C -0.45170 1.58203 0.00035
 C -0.08107 -0.55291 1.46016
 C -0.08104 -0.55208 -1.45935
 F 0.58774 1.61203 1.87937
 F 0.59412 1.61340 -1.88285
 H -0.92631 -1.06299 0.99484
 H -0.92627 -1.06209 -0.99267
 H 0.81596 -1.10262 1.22795
 H 0.81582 -1.10204 -1.22836
 H -0.23736 -0.55387 2.54160
 H -0.23859 -0.55304 -2.54068
13
bifur_IRC_Cartesians_noMW_output/new_data/bifur_traj4_Cartesians point 176
C 0.06340 0.86427 0.97203
 C 0.06542 0.86523 -0.97239
 C -0.44746 1.57506 0.00035
 C -0.08079 -0.55159 1.46612
 C -0.08075 -0.55076 -1.46532
 F 0.58435 1.60987 1.87805
 F 0.59062 1.61124 -1.88152
 H -0.92634 -1.06170 1.00398
 H -0.92628 -1.06080 -1.00184
 H 0.81497 -1.10253 1.23526
 H 0.81483 -1.10195 -1.23565
 H -0.23539 -0.54858 2.54597
 H -0.23658 -0.54776 -2.54505
13
bifur_IRC_Cartesians_noMW_output/new_data/bifur_traj4_Cartesians point 177
C 0.06340 0.86427 0.97203
 C 0.06542 0.86523 -0.97239
 C -0.44746 1.57507 0.00035
 C -0.08079 -0.55159 1.46612
 C -0.08075 -0.55076 -1.46532
 F 0.58435 1.60987 1.87805
 F 0.59062 1.61125 -1.88152
 H -0.92634 -1.06170 1.00398
 H -0.92628 -1.06080 -1.00183
 H 0.81497 -1.10253 1.23526
 H 0.81483 -1.10195 -1.23564
 H -0.23539 -0.54858 2.54597
 H -0.23658 -0.54776 -2.54505
13
bifur_IRC_Cartesians_noMW_output/new_data/bifur_traj4_Cartesians point 178
C 0.06359 0.85877 0.97672
 C 0.06553 0.85973 -0.97708
 C -0.43745 1.55862 0.00034
 C -0.08013 -0.54848 1.48021
 C -0.08007 -0.54766 -1.47941
 F 0.57634 1.60476 1.87493
 F 0.58235 1.60616 -1.87840
 H -0.92640 -1.05866 1.02556
 H -0.92632 -1.05777 -1.02347
 H 0.81265 -1.10232 1.25253
 H 0.81252 -1.10174 -1.25285
 H -0.23074 -0.53611 2.55628
 H -0.23186 -0.53530 -2.55535
13
bifur_IRC_Cartesians_noMW_output/new_data/bifur_traj4_Cartesians point 179
C 0.06370 0.85569 0.97934
 C 0.06560 0.85665 -0.97971
 C -0.43185 1.54941 0.00034
 C -0.07976 -0.54674 1.48809
 C -0.07969 -0.54593 -1.48730
 F 0.57185 1.60190 1.87319
 F 0.57772 1.60332 -1.87665
 H -0.92644 -1.05695 1.03763
 H -0.92634 -1.05608 -1.03559
 H 0.81135 -1.10220 1.26219
 H 0.81122 -1.10162 -1.26248
 H -0.22814 -0.52912 2.56204
 H -0.22921 -0.52833 -2.56111
13
bifur_IRC_Cartesians_noMW_output/new_data/bifur_traj4_Cartesians point 180
C 0.06381 0.85237 0.98216
 C 0.06566 0.85334 -0.98253
 C -0.42582 1.53950 0.00034
 C -0.07936 -0.54487 1.49658
 C -0.07929 -0.54406 -1.49579
 F 0.56702 1.59882 1.87131
 F 0.57274 1.60025 -1.87476
 H -0.92648 -1.05512 1.05063
 H -0.92637 -1.05425 -1.04863
 H 0.80995 -1.10208 1.27259
 H 0.80982 -1.10149 -1.27285
 H -0.22534 -0.52160 2.56825
 H -0.22636 -0.52082 -2.56732
13
bifur_IRC_Cartesians_noMW_output/new_data/bifur_traj4_Cartesians point 181
C 0.06393 0.84883 0.98518
 C 0.06574 0.84980 -0.98555
 C -0.41938 1.52892 0.00034
 C -0.07893 -0.54287 1.50564
 C -0.07885 -0.54206 -1.50485
 F 0.56187 1.59553 1.86931
 F 0.56742 1.59698 -1.87275
 H -0.92652 -1.05316 1.06451
 H -0.92639 -1.05230 -1.06255
 H 0.80845 -1.10194 1.28370
 H 0.80833 -1.10136 -1.28391
 H -0.22235 -0.51358 2.57488
 H -0.22332 -0.51280 -2.57395
13
bifur_IRC_Cartesians_noMW_output/new_data/bifur_traj4_Cartesians point 182
C 0.06406 0.84512 0.98835
 C 0.06582 0.84609 -0.98872
 C -0.41263 1.51782 0.00034
 C -0.07848 -0.54077 1.51515
 C -0.07839 -0.53997 -1.51436
 F 0.55646 1.59208 1.86721
 F 0.56184 1.59355 -1.87064
 H -0.92656 -1.05110 1.07908
 H -0.92642 -1.05026 -1.07716
 H 0.80688 -1.10180 1.29535
 H 0.80676 -1.10122 -1.29553
 H -0.21921 -0.50515 2.58184
 H -0.22013 -0.50439 -2.58090
13
bifur_IRC_Cartesians_noMW_output/new_data/bifur_traj4_Cartesians point 183
C 0.06419 0.84134 0.99156
 C 0.06590 0.84231 -0.99194
 C -0.40576 1.50653 0.00033
 C -0.07803 -0.53863 1.52481
 C -0.07793 -0.53784 -1.52403
 F 0.55096 1.58858 1.86507
 F 0.55617 1.59007 -1.86850
 H -0.92661 -1.04901 1.09388
 H -0.92645 -1.04818 -1.09201
 H 0.80528 -1.10166 1.30720
 H 0.80517 -1.10107 -1.30733
 H -0.21602 -0.49659 2.58891
 H -0.21689 -0.49584 -2.58797
13
bifur_IRC_Cartesians_noMW_output/new_data/bifur_traj4_Cartesians point 184
C 0.06432 0.83773 0.99464
 C 0.06597 0.83871 -0.99501
 C -0.39919 1.49574 0.00033
 C -0.07760 -0.53659 1.53405
 C -0.07749 -0.53580 -1.53327
 F 0.54570 1.58522 1.86303
 F 0.55075 1.58673 -1.86645
 H -0.92665 -1.04702 1.10803
 H -0.92647 -1.04619 -1.10620
 H 0.80376 -1.10152 1.31852
 H 0.80365 -1.10093 -1.31862
 H -0.21297 -0.48841 2.59567
 H -0.21379 -0.48767 -2.59472
13
bifur_IRC_Cartesians_noMW_output/new_data/bifur_traj4_Cartesians point 185
C 0.06443 0.83462 0.99729
 C 0.06604 0.83560 -0.99767
 C -0.39353 1.48644 0.00033
 C -0.07722 -0.53483 1.54202
 C -0.07710 -0.53405 -1.54124
 F 0.54117 1.58233 1.86127
 F 0.54607 1.58386 -1.86468
 H -0.92669 -1.04529 1.12023
 H -0.92650 -1.04448 -1.11845
 H 0.80244 -1.10141 1.32828
 H 0.80234 -1.10082 -1.32835
 H -0.21034 -0.48135 2.60150
 H -0.21111 -0.48062 -2.60055
13
bifur_IRC_Cartesians_noMW_output/new_data/bifur_traj4_Cartesians point 186
C 0.06451 0.83218 0.99937
 C 0.06609 0.83316 -0.99975
 C -0.38910 1.47915 0.00033
 C -0.07693 -0.53345 1.54826
 C -0.07680 -0.53267 -1.54748
 F 0.53762 1.58007 1.85989
 F 0.54240 1.58160 -1.86329
 H -0.92671 -1.04394 1.12980
 H -0.92651 -1.04314 -1.12804
 H 0.80141 -1.10131 1.33594
 H 0.80131 -1.10072 -1.33597
 H -0.20828 -0.47582 2.60607
 H -0.20902 -0.47510 -2.60511
13
bifur_IRC_Cartesians_noMW_output/new_data/bifur_traj4_Cartesians point 187
C 0.06458 0.83029 1.00097
 C 0.06613 0.83127 -1.00135
 C -0.38566 1.47351 0.00033
 C -0.07670 -0.53239 1.55310
 C -0.07657 -0.53161 -1.55232
 F 0.53487 1.57832 1.85882
 F 0.53957 1.57986 -1.86222
 H -0.92674 -1.04290 1.13720
 H -0.92653 -1.04210 -1.13546
 H 0.80061 -1.10124 1.34186
 H 0.80052 -1.10065 -1.34187
 H -0.20668 -0.47154 2.60960
 H -0.20740 -0.47082 -2.60865
13
bifur_IRC_Cartesians_noMW_output/new_data/bifur_traj4_Cartesians point 188
C 0.06458 0.83029 1.00097
 C 0.06613 0.83127 -1.00135
 C -0.38566 1.47351 0.00033
 C -0.07670 -0.53239 1.55310
 C -0.07657 -0.53161 -1.55232
 F 0.53487 1.57832 1.85882
 F 0.53957 1.57986 -1.86222
 H -0.92674 -1.04290 1.13720
 H -0.92653 -1.04210 -1.13546
 H 0.80061 -1.10124 1.34186
 H 0.80052 -1.10065 -1.34187
 H -0.20668 -0.47154 2.60960
 H -0.20740 -0.47082 -2.60865
13
bifur_IRC_Cartesians_noMW_output/new_data/bifur_traj4_Cartesians point 189
C 0.06468 0.82729 1.00353
 C 0.06619 0.82827 -1.00391
 C -0.38021 1.46454 0.00033
 C -0.07634 -0.53069 1.56077
 C -0.07620 -0.52992 -1.56000
 F 0.53050 1.57553 1.85712
 F 0.53506 1.57709 -1.86051
 H -0.92677 -1.04124 1.14896
 H -0.92655 -1.04045 -1.14726
 H 0.79934 -1.10113 1.35127
 H 0.79925 -1.10054 -1.35125
 H -0.20415 -0.46474 2.61522
 H -0.20482 -0.46403 -2.61426
13
bifur_IRC_Cartesians_noMW_output/new_data/bifur_traj4_Cartesians point 190
C 0.06473 0.82583 1.00478
 C 0.06622 0.82681 -1.00516
 C -0.37754 1.46016 0.00033
 C -0.07616 -0.52986 1.56452
 C -0.07602 -0.52909 -1.56375
 F 0.52837 1.57417 1.85629
 F 0.53286 1.57574 -1.85968
 H -0.92679 -1.04043 1.15470
 H -0.92656 -1.03964 -1.15302
 H 0.79872 -1.10107 1.35587
 H 0.79864 -1.10048 -1.35583
 H -0.20291 -0.46141 2.61796
 H -0.20356 -0.46071 -2.61700
13
bifur_IRC_Cartesians_noMW_output/new_data/bifur_traj4_Cartesians point 191
C 0.06479 0.82419 1.00617
 C 0.06626 0.82518 -1.00655
 C -0.37457 1.45527 0.00032
 C -0.07597 -0.52894 1.56871
 C -0.07582 -0.52817 -1.56794
 F 0.52599 1.57265 1.85537
 F 0.53040 1.57422 -1.85875
 H -0.92681 -1.03952 1.16111
 H -0.92657 -1.03874 -1.15945
 H 0.79803 -1.10101 1.36099
 H 0.79795 -1.10042 -1.36095
 H -0.20153 -0.45771 2.62103
 H -0.20216 -0.45701 -2.62006
13
bifur_IRC_Cartesians_noMW_output/new_data/bifur_traj4_Cartesians point 192
C 0.06486 0.82226 1.00782
 C 0.06630 0.82325 -1.00820
 C -0.37106 1.44950 0.00032
 C -0.07574 -0.52785 1.57365
 C -0.07558 -0.52708 -1.57288
 F 0.52318 1.57086 1.85427
 F 0.52750 1.57244 -1.85766
 H -0.92683 -1.03846 1.16868
 H -0.92658 -1.03768 -1.16704
 H 0.79722 -1.10094 1.36705
 H 0.79713 -1.10034 -1.36698
 H -0.19990 -0.45333 2.62464
 H -0.20050 -0.45264 -2.62368
13
bifur_IRC_Cartesians_noMW_output/new_data/bifur_traj4_Cartesians point 193
C 0.06494 0.81996 1.00977
 C 0.06634 0.82095 -1.01016
 C -0.36688 1.44263 0.00032
 C -0.07546 -0.52655 1.57954
 C -0.07530 -0.52579 -1.57876
 F 0.51983 1.56872 1.85297
 F 0.52405 1.57032 -1.85635
 H -0.92686 -1.03718 1.17769
 H -0.92660 -1.03641 -1.17609
 H 0.79625 -1.10085 1.37426
 H 0.79617 -1.10025 -1.37417
 H -0.19795 -0.44812 2.62895
 H -0.19852 -0.44743 -2.62798
13
bifur_IRC_Cartesians_noMW_output/new_data/bifur_traj4_Cartesians point 194
C 0.06503 0.81735 1.01200
 C 0.06640 0.81834 -1.01239
 C -0.36212 1.43482 0.00032
 C -0.07514 -0.52507 1.58622
 C -0.07498 -0.52431 -1.58546
 F 0.51602 1.56630 1.85149
 F 0.52012 1.56790 -1.85486
 H -0.92689 -1.03574 1.18794
 H -0.92662 -1.03497 -1.18636
 H 0.79514 -1.10075 1.38246
 H 0.79506 -1.10015 -1.38234
 H -0.19575 -0.44219 2.63384
 H -0.19628 -0.44151 -2.63287
13
bifur_IRC_Cartesians_noMW_output/new_data/bifur_traj4_Cartesians point 195
C 0.06512 0.81460 1.01434
 C 0.06646 0.81559 -1.01473
 C -0.35712 1.42660 0.00032
 C -0.07481 -0.52352 1.59326
 C -0.07464 -0.52277 -1.59249
 F 0.51202 1.56374 1.84994
 F 0.51599 1.56537 -1.85330
 H -0.92692 -1.03422 1.19872
 H -0.92664 -1.03346 -1.19717
 H 0.79398 -1.10065 1.39108
 H 0.79391 -1.10005 -1.39093
 H -0.19342 -0.43596 2.63899
 H -0.19392 -0.43529 -2.63802
13
bifur_IRC_Cartesians_noMW_output/new_data/bifur_traj4_Cartesians point 196
C 0.06522 0.81186 1.01667
 C 0.06651 0.81285 -1.01706
 C -0.35215 1.41842 0.00032
 C -0.07448 -0.52197 1.60027
 C -0.07430 -0.52122 -1.59950
 F 0.50803 1.56120 1.84839
 F 0.51188 1.56284 -1.85175
 H -0.92695 -1.03270 1.20945
 H -0.92666 -1.03195 -1.20794
 H 0.79282 -1.10054 1.39967
 H 0.79275 -1.09995 -1.39949
 H -0.19111 -0.42975 2.64411
 H -0.19157 -0.42909 -2.64314
13
bifur_IRC_Cartesians_noMW_output/new_data/bifur_traj4_Cartesians point 197
C 0.06531 0.80919 1.01895
 C 0.06657 0.81018 -1.01934
 C -0.34728 1.41043 0.00032
 C -0.07416 -0.52046 1.60712
 C -0.07397 -0.51971 -1.60635
 F 0.50414 1.55872 1.84688
 F 0.50786 1.56037 -1.85023
 H -0.92698 -1.03122 1.21994
 H -0.92668 -1.03048 -1.21846
 H 0.79169 -1.10044 1.40806
 H 0.79163 -1.09984 -1.40785
 H -0.18885 -0.42368 2.64912
 H -0.18927 -0.42303 -2.64815
13
bifur_IRC_Cartesians_noMW_output/new_data/bifur_traj4_Cartesians point 198
C 0.06540 0.80657 1.02119
 C 0.06662 0.80756 -1.02158
 C -0.34251 1.40260 0.00032
 C -0.07385 -0.51898 1.61382
 C -0.07365 -0.51824 -1.61306
 F 0.50032 1.55629 1.84539
 F 0.50392 1.55795 -1.84874
 H -0.92701 -1.02977 1.23021
 H -0.92670 -1.02904 -1.22876
 H 0.79058 -1.10034 1.41628
 H 0.79052 -1.09974 -1.41604
 H -0.18664 -0.41774 2.65403
 H -0.18702 -0.41710 -2.65305
13
bifur_IRC_Cartesians_noMW_output/new_data/bifur_traj4_Cartesians point 199
C 0.06540 0.80657 1.02119
 C 0.06662 0.80756 -1.02158
 C -0.34251 1.40259 0.00032
 C -0.07385 -0.51898 1.61382
 C -0.07365 -0.51824 -1.61306
 F 0.50032 1.55629 1.84539
 F 0.50392 1.55795 -1.84874
 H -0.92701 -1.02977 1.23021
 H -0.92670 -1.02904 -1.22876
 H 0.79058 -1.10034 1.41628
 H 0.79052 -1.09974 -1.41605
 H -0.18664 -0.41774 2.65403
 H -0.18702 -0.41710 -2.65305
13
bifur_IRC_Cartesians_noMW_output/new_data/bifur_traj4_Cartesians point 200
C 0.06558 0.80150 1.02550
 C 0.06673 0.80250 -1.02589
 C -0.33330 1.38746 0.00031
 C -0.07324 -0.51612 1.62678
 C -0.07303 -0.51538 -1.62603
 F 0.49295 1.55158 1.84253
 F 0.49631 1.55327 -1.84586
 H -0.92707 -1.02697 1.25006
 H -0.92673 -1.02625 -1.24868
 H 0.78844 -1.10015 1.43217
 H 0.78839 -1.09955 -1.43188
 H -0.18236 -0.40626 2.66351
 H -0.18267 -0.40563 -2.66253
13
bifur_IRC_Cartesians_noMW_output/new_data/bifur_traj4_Cartesians point 201
C 0.06566 0.79913 1.02752
 C 0.06678 0.80013 -1.02791
 C -0.32899 1.38038 0.00031
 C -0.07295 -0.51478 1.63285
 C -0.07274 -0.51405 -1.63209
 F 0.48950 1.54938 1.84119
 F 0.49275 1.55108 -1.84452
 H -0.92710 -1.02566 1.25935
 H -0.92675 -1.02494 -1.25800
 H 0.78744 -1.10006 1.43960
 H 0.78739 -1.09946 -1.43928
 H -0.18035 -0.40089 2.66795
 H -0.18063 -0.40027 -2.66697
13
bifur_IRC_Cartesians_noMW_output/new_data/bifur_traj4_Cartesians point 202
C 0.06573 0.79700 1.02934
 C 0.06682 0.79800 -1.02973
 C -0.32511 1.37399 0.00031
 C -0.07270 -0.51357 1.63832
 C -0.07247 -0.51284 -1.63756
 F 0.48639 1.54740 1.83998
 F 0.48954 1.54911 -1.84330
 H -0.92713 -1.02448 1.26773
 H -0.92677 -1.02377 -1.26640
 H 0.78654 -1.09998 1.44631
 H 0.78649 -1.09938 -1.44597
 H -0.17855 -0.39604 2.67195
 H -0.17880 -0.39543 -2.67097
13
bifur_IRC_Cartesians_noMW_output/new_data/bifur_traj4_Cartesians point 203
C 0.06579 0.79525 1.03083
 C 0.06686 0.79625 -1.03123
 C -0.32193 1.36876 0.00031
 C -0.07249 -0.51258 1.64279
 C -0.07226 -0.51186 -1.64204
 F 0.48384 1.54577 1.83899
 F 0.48692 1.54749 -1.84231
 H -0.92715 -1.02351 1.27459
 H -0.92678 -1.02281 -1.27328
 H 0.78580 -1.09992 1.45179
 H 0.78575 -1.09931 -1.45143
 H -0.17707 -0.39208 2.67523
 H -0.17730 -0.39147 -2.67424
13
bifur_IRC_Cartesians_noMW_output/new_data/bifur_traj4_Cartesians point 204
C 0.06584 0.79401 1.03188
 C 0.06689 0.79501 -1.03228
 C -0.31968 1.36507 0.00031
 C -0.07234 -0.51188 1.64596
 C -0.07210 -0.51116 -1.64521
 F 0.48204 1.54463 1.83829
 F 0.48506 1.54635 -1.84161
 H -0.92716 -1.02282 1.27944
 H -0.92679 -1.02212 -1.27814
 H 0.78528 -1.09987 1.45567
 H 0.78523 -1.09926 -1.45530
 H -0.17603 -0.38927 2.67754
 H -0.17623 -0.38867 -2.67655
13
bifur_IRC_Cartesians_noMW_output/new_data/bifur_traj4_Cartesians point 205
C 0.06586 0.79327 1.03252
 C 0.06690 0.79427 -1.03291
 C -0.31832 1.36284 0.00031
 C -0.07225 -0.51146 1.64786
 C -0.07201 -0.51074 -1.64711
 F 0.48095 1.54394 1.83787
 F 0.48394 1.54566 -1.84118
 H -0.92717 -1.02241 1.28235
 H -0.92679 -1.02172 -1.28107
 H 0.78496 -1.09984 1.45801
 H 0.78492 -1.09923 -1.45763
 H -0.17540 -0.38758 2.67894
 H -0.17559 -0.38698 -2.67795
13
bifur_IRC_Cartesians_noMW_output/new_data/bifur_traj4_Cartesians point 206
C 0.06588 0.79288 1.03285
 C 0.06691 0.79388 -1.03324
 C -0.31762 1.36168 0.00031
 C -0.07220 -0.51124 1.64886
 C -0.07197 -0.51052 -1.64811
 F 0.48039 1.54358 1.83765
 F 0.48336 1.54530 -1.84096
 H -0.92717 -1.02220 1.28387
 H -0.92680 -1.02150 -1.28259
 H 0.78480 -1.09983 1.45922
 H 0.78475 -1.09922 -1.45884
 H -0.17507 -0.38671 2.67966
 H -0.17526 -0.38611 -2.67867
13
bifur_IRC_Cartesians_noMW_output/new_data/bifur_traj4_Cartesians point 207
C 0.06588 0.79270 1.03300
 C 0.06691 0.79370 -1.03340
 C -0.31729 1.36114 0.00031
 C -0.07218 -0.51114 1.64932
 C -0.07194 -0.51042 -1.64857
 F 0.48012 1.54341 1.83754
 F 0.48308 1.54513 -1.84086
 H -0.92718 -1.02210 1.28459
 H -0.92680 -1.02140 -1.28331
 H 0.78472 -1.09982 1.45979
 H 0.78468 -1.09921 -1.45941
 H -0.17492 -0.38629 2.68000
 H -0.17510 -0.38569 -2.67901
13
bifur_IRC_Cartesians_noMW_output/new_data/bifur_traj4_Cartesians point 208
C 0.06589 0.79259 1.03309
 C 0.06692 0.79359 -1.03349
 C -0.31709 1.36081 0.00031
 C -0.07217 -0.51108 1.64960
 C -0.07193 -0.51036 -1.64885
 F 0.47997 1.54330 1.83748
 F 0.48292 1.54503 -1.84080
 H -0.92718 -1.02204 1.28501
 H -0.92680 -1.02134 -1.28374
 H 0.78467 -1.09981 1.46014
 H 0.78463 -1.09921 -1.45975
 H -0.17482 -0.38605 2.68021
 H -0.17501 -0.38544 -2.67922
13
bifur_IRC_Cartesians_noMW_output/new_data/bifur_traj4_Cartesians point 209
C 0.06589 0.79244 1.03322
 C 0.06692 0.79344 -1.03362
 C -0.31681 1.36036 0.00031
 C -0.07215 -0.51099 1.64999
 C -0.07191 -0.51027 -1.64924
 F 0.47974 1.54316 1.83740
 F 0.48269 1.54489 -1.84071
 H -0.92718 -1.02195 1.28561
 H -0.92680 -1.02126 -1.28434
 H 0.78461 -1.09981 1.46061
 H 0.78457 -1.09920 -1.46022
 H -0.17470 -0.38570 2.68049
 H -0.17488 -0.38510 -2.67950
13
bifur_IRC_Cartesians_noMW_output/new_data/bifur_traj4_Cartesians point 210
C 0.06589 0.79244 1.03322
 C 0.06692 0.79344 -1.03362
 C -0.31681 1.36036 0.00031
 C -0.07215 -0.51099 1.64999
 C -0.07191 -0.51027 -1.64924
 F 0.47974 1.54316 1.83740
 F 0.48269 1.54489 -1.84071
 H -0.92718 -1.02195 1.28561
 H -0.92680 -1.02126 -1.28434
 H 0.78461 -1.09981 1.46061
 H 0.78457 -1.09920 -1.46022
 H -0.17470 -0.38570 2.68049
 H -0.17488 -0.38510 -2.67950
13
bifur_IRC_Cartesians_noMW_output/new_data/bifur_traj4_Cartesians point 211
C 0.06592 0.79154 1.03399
 C 0.06694 0.79254 -1.03439
 C -0.31518 1.35767 0.00031
 C -0.07204 -0.51048 1.65229
 C -0.07180 -0.50977 -1.65154
 F 0.47844 1.54233 1.83689
 F 0.48134 1.54406 -1.84020
 H -0.92719 -1.02146 1.28913
 H -0.92681 -1.02076 -1.28787
 H 0.78423 -1.09978 1.46343
 H 0.78419 -1.09917 -1.46303
 H -0.17394 -0.38366 2.68218
 H -0.17411 -0.38307 -2.68118
13
bifur_IRC_Cartesians_noMW_output/new_data/bifur_traj4_Cartesians point 212
C 0.06596 0.79055 1.03483
 C 0.06696 0.79155 -1.03523
 C -0.31339 1.35473 0.00031
 C -0.07192 -0.50993 1.65481
 C -0.07168 -0.50921 -1.65407
 F 0.47700 1.54141 1.83633
 F 0.47986 1.54315 -1.83964
 H -0.92720 -1.02091 1.29300
 H -0.92681 -1.02022 -1.29175
 H 0.78381 -1.09974 1.46652
 H 0.78377 -1.09913 -1.46612
 H -0.17310 -0.38143 2.68402
 H -0.17326 -0.38083 -2.68303
13
bifur_IRC_Cartesians_noMW_output/new_data/bifur_traj4_Cartesians point 213
C 0.06601 0.78910 1.03606
 C 0.06699 0.79011 -1.03646
 C -0.31075 1.35040 0.00031
 C -0.07175 -0.50911 1.65852
 C -0.07150 -0.50839 -1.65777
 F 0.47489 1.54007 1.83551
 F 0.47769 1.54182 -1.83882
 H -0.92722 -1.02011 1.29867
 H -0.92682 -1.01942 -1.29744
 H 0.78320 -1.09968 1.47107
 H 0.78316 -1.09908 -1.47064
 H -0.17188 -0.37815 2.68673
 H -0.17202 -0.37756 -2.68574
13
bifur_IRC_Cartesians_noMW_output/new_data/bifur_traj4_Cartesians point 214
C 0.06607 0.78725 1.03764
 C 0.06703 0.78826 -1.03804
 C -0.30738 1.34486 0.00031
 C -0.07152 -0.50806 1.66326
 C -0.07127 -0.50735 -1.66252
 F 0.47219 1.53835 1.83446
 F 0.47490 1.54010 -1.83776
 H -0.92724 -1.01908 1.30594
 H -0.92684 -1.01840 -1.30473
 H 0.78242 -1.09961 1.47688
 H 0.78238 -1.09900 -1.47643
 H -0.17032 -0.37394 2.69020
 H -0.17043 -0.37336 -2.68921
13
bifur_IRC_Cartesians_noMW_output/new_data/bifur_traj4_Cartesians point 215
C 0.06614 0.78516 1.03942
 C 0.06707 0.78617 -1.03982
 C -0.30359 1.33862 0.00030
 C -0.07127 -0.50688 1.66861
 C -0.07102 -0.50617 -1.66786
 F 0.46915 1.53641 1.83328
 F 0.47176 1.53818 -1.83658
 H -0.92726 -1.01793 1.31412
 H -0.92685 -1.01725 -1.31294
 H 0.78154 -1.09953 1.48343
 H 0.78150 -1.09892 -1.48296
 H -0.16855 -0.36921 2.69411
 H -0.16863 -0.36863 -2.69311
13
bifur_IRC_Cartesians_noMW_output/new_data/bifur_traj4_Cartesians point 216
C 0.06622 0.78302 1.04125
 C 0.06712 0.78402 -1.04165
 C -0.29968 1.33220 0.00030
 C -0.07101 -0.50567 1.67410
 C -0.07075 -0.50496 -1.67336
 F 0.46603 1.53442 1.83207
 F 0.46854 1.53619 -1.83536
 H -0.92729 -1.01674 1.32254
 H -0.92687 -1.01607 -1.32138
 H 0.78063 -1.09945 1.49016
 H 0.78060 -1.09884 -1.48967
 H -0.16674 -0.36434 2.69813
 H -0.16679 -0.36377 -2.69713
13
bifur_IRC_Cartesians_noMW_output/new_data/bifur_traj4_Cartesians point 217
C 0.06629 0.78089 1.04306
 C 0.06716 0.78190 -1.04346
 C -0.29582 1.32586 0.00030
 C -0.07076 -0.50447 1.67954
 C -0.07049 -0.50377 -1.67880
 F 0.46294 1.53245 1.83086
 F 0.46535 1.53423 -1.83415
 H -0.92731 -1.01557 1.33086
 H -0.92688 -1.01490 -1.32973
 H 0.77973 -1.09937 1.49682
 H 0.77970 -1.09876 -1.49631
 H -0.16494 -0.35953 2.70211
 H -0.16496 -0.35896 -2.70111
13
bifur_IRC_Cartesians_noMW_output/new_data/bifur_traj4_Cartesians point 218
C 0.06637 0.77880 1.04484
 C 0.06721 0.77981 -1.04525
 C -0.29201 1.31959 0.00030
 C -0.07051 -0.50328 1.68490
 C -0.07023 -0.50258 -1.68416
 F 0.45988 1.53050 1.82968
 F 0.46220 1.53230 -1.83296
 H -0.92734 -1.01441 1.33908
 H -0.92690 -1.01375 -1.33797
 H 0.77885 -1.09929 1.50340
 H 0.77882 -1.09868 -1.50286
 H -0.16317 -0.35478 2.70603
 H -0.16317 -0.35422 -2.70503
13
bifur_IRC_Cartesians_noMW_output/new_data/bifur_traj4_Cartesians point 219
C 0.06644 0.77670 1.04663
 C 0.06725 0.77771 -1.04703
 C -0.28820 1.31333 0.00030
 C -0.07026 -0.50210 1.69026
 C -0.06997 -0.50140 -1.68952
 F 0.45683 1.52855 1.82849
 F 0.45905 1.53036 -1.83177
 H -0.92736 -1.01325 1.34729
 H -0.92691 -1.01260 -1.34621
 H 0.77796 -1.09921 1.50997
 H 0.77794 -1.09860 -1.50941
 H -0.16140 -0.35003 2.70996
 H -0.16137 -0.34948 -2.70895
13
bifur_IRC_Cartesians_noMW_output/new_data/bifur_traj4_Cartesians point 220
C 0.06651 0.77459 1.04843
 C 0.06729 0.77560 -1.04884
 C -0.28435 1.30700 0.00030
 C -0.07000 -0.50090 1.69568
 C -0.06971 -0.50021 -1.69495
 F 0.45375 1.52659 1.82730
 F 0.45587 1.52840 -1.83057
 H -0.92739 -1.01208 1.35559
 H -0.92693 -1.01143 -1.35454
 H 0.77706 -1.09913 1.51661
 H 0.77705 -1.09852 -1.51603
 H -0.15961 -0.34523 2.71392
 H -0.15955 -0.34468 -2.71291
13
bifur_IRC_Cartesians_noMW_output/new_data/bifur_traj4_Cartesians point 221
C 0.06651 0.77459 1.04843
 C 0.06729 0.77560 -1.04884
 C -0.28435 1.30700 0.00030
 C -0.07000 -0.50090 1.69568
 C -0.06971 -0.50021 -1.69495
 F 0.45375 1.52659 1.82730
 F 0.45587 1.52840 -1.83057
 H -0.92739 -1.01208 1.35559
 H -0.92693 -1.01143 -1.35454
 H 0.77706 -1.09913 1.51661
 H 0.77705 -1.09852 -1.51603
 H -0.15961 -0.34522 2.71392
 H -0.15955 -0.34468 -2.71291
13
bifur_IRC_Cartesians_noMW_output/new_data/bifur_traj4_Cartesians point 222
C 0.06666 0.77030 1.05208
 C 0.06738 0.77131 -1.05249
 C -0.27655 1.29419 0.00030
 C -0.06948 -0.49848 1.70666
 C -0.06919 -0.49779 -1.70593
 F 0.44751 1.52261 1.82487
 F 0.44943 1.52444 -1.82813
 H -0.92744 -1.00970 1.37241
 H -0.92696 -1.00907 -1.37140
 H 0.77525 -1.09897 1.53007
 H 0.77524 -1.09836 -1.52944
 H -0.15599 -0.33550 2.72195
 H -0.15586 -0.33497 -2.72094
13
bifur_IRC_Cartesians_noMW_output/new_data/bifur_traj4_Cartesians point 223
C 0.06673 0.76823 1.05385
 C 0.06743 0.76924 -1.05426
 C -0.27278 1.28800 0.00030
 C -0.06924 -0.49731 1.71195
 C -0.06893 -0.49663 -1.71122
 F 0.44449 1.52068 1.82370
 F 0.44632 1.52253 -1.82696
 H -0.92746 -1.00856 1.38052
 H -0.92697 -1.00793 -1.37954
 H 0.77438 -1.09889 1.53656
 H 0.77437 -1.09828 -1.53591
 H -0.15424 -0.33081 2.72583
 H -0.15409 -0.33028 -2.72481
13
bifur_IRC_Cartesians_noMW_output/new_data/bifur_traj4_Cartesians point 224
C 0.06680 0.76634 1.05546
 C 0.06747 0.76736 -1.05587
 C -0.26935 1.28236 0.00029
 C -0.06901 -0.49624 1.71679
 C -0.06870 -0.49556 -1.71606
 F 0.44174 1.51893 1.82263
 F 0.44348 1.52079 -1.82588
 H -0.92748 -1.00751 1.38792
 H -0.92699 -1.00689 -1.38696
 H 0.77358 -1.09882 1.54248
 H 0.77357 -1.09820 -1.54181
 H -0.15265 -0.32653 2.72936
 H -0.15246 -0.32601 -2.72835
13
bifur_IRC_Cartesians_noMW_output/new_data/bifur_traj4_Cartesians point 225
C 0.06685 0.76472 1.05684
 C 0.06750 0.76573 -1.05725
 C -0.26639 1.27750 0.00029
 C -0.06881 -0.49532 1.72095
 C -0.06850 -0.49465 -1.72022
 F 0.43938 1.51742 1.82171
 F 0.44104 1.51929 -1.82496
 H -0.92750 -1.00661 1.39429
 H -0.92700 -1.00600 -1.39336
 H 0.77289 -1.09876 1.54758
 H 0.77289 -1.09814 -1.54689
 H -0.15127 -0.32284 2.73241
 H -0.15107 -0.32233 -2.73139
13
bifur_IRC_Cartesians_noMW_output/new_data/bifur_traj4_Cartesians point 226
C 0.06690 0.76334 1.05801
 C 0.06753 0.76436 -1.05842
 C -0.26390 1.27340 0.00029
 C -0.06865 -0.49455 1.72446
 C -0.06833 -0.49387 -1.72373
 F 0.43738 1.51615 1.82093
 F 0.43898 1.51802 -1.82418
 H -0.92752 -1.00586 1.39967
 H -0.92701 -1.00524 -1.39875
 H 0.77231 -1.09871 1.55188
 H 0.77231 -1.09809 -1.55118
 H -0.15011 -0.31973 2.73497
 H -0.14989 -0.31922 -2.73396
13
bifur_IRC_Cartesians_noMW_output/new_data/bifur_traj4_Cartesians point 227
C 0.06694 0.76215 1.05902
 C 0.06755 0.76317 -1.05944
 C -0.26173 1.26984 0.00029
 C -0.06850 -0.49388 1.72751
 C -0.06818 -0.49320 -1.72678
 F 0.43564 1.51504 1.82026
 F 0.43719 1.51692 -1.82350
 H -0.92753 -1.00520 1.40435
 H -0.92702 -1.00459 -1.40344
 H 0.77181 -1.09866 1.55562
 H 0.77181 -1.09804 -1.55491
 H -0.14911 -0.31703 2.73721
 H -0.14887 -0.31652 -2.73619
13
bifur_IRC_Cartesians_noMW_output/new_data/bifur_traj4_Cartesians point 228
C 0.06698 0.76105 1.05997
 C 0.06758 0.76206 -1.06038
 C -0.25972 1.26653 0.00029
 C -0.06837 -0.49325 1.73034
 C -0.06805 -0.49258 -1.72961
 F 0.43403 1.51401 1.81963
 F 0.43553 1.51590 -1.82288
 H -0.92755 -1.00458 1.40868
 H -0.92703 -1.00398 -1.40779
 H 0.77134 -1.09862 1.55909
 H 0.77134 -1.09800 -1.55836
 H -0.14817 -0.31452 2.73928
 H -0.14792 -0.31402 -2.73826
13
bifur_IRC_Cartesians_noMW_output/new_data/bifur_traj4_Cartesians point 229
C 0.06702 0.75995 1.06090
 C 0.06760 0.76096 -1.06132
 C -0.25772 1.26325 0.00029
 C -0.06824 -0.49263 1.73315
 C -0.06791 -0.49196 -1.73243
 F 0.43243 1.51299 1.81901
 F 0.43387 1.51488 -1.82225
 H -0.92756 -1.00398 1.41299
 H -0.92703 -1.00337 -1.41211
 H 0.77088 -1.09858 1.56254
 H 0.77088 -1.09796 -1.56180
 H -0.14724 -0.31203 2.74134
 H -0.14697 -0.31153 -2.74032
13
bifur_IRC_Cartesians_noMW_output/new_data/bifur_traj4_Cartesians point 230
C 0.06706 0.75878 1.06189
 C 0.06763 0.75980 -1.06231
 C -0.25561 1.25977 0.00029
 C -0.06810 -0.49197 1.73613
 C -0.06777 -0.49130 -1.73541
 F 0.43074 1.51191 1.81835
 F 0.43213 1.51381 -1.82159
 H -0.92757 -1.00333 1.41755
 H -0.92704 -1.00273 -1.41668
 H 0.77039 -1.09854 1.56619
 H 0.77039 -1.09792 -1.56543
 H -0.14626 -0.30939 2.74351
 H -0.14597 -0.30890 -2.74249
13
bifur_IRC_Cartesians_noMW_output/new_data/bifur_traj4_Cartesians point 231
C 0.06710 0.75749 1.06299
 C 0.06765 0.75851 -1.06341
 C -0.25326 1.25592 0.00029
 C -0.06794 -0.49124 1.73943
 C -0.06761 -0.49058 -1.73871
 F 0.42886 1.51072 1.81762
 F 0.43019 1.51262 -1.82086
 H -0.92759 -1.00262 1.42260
 H -0.92705 -1.00202 -1.42176
 H 0.76984 -1.09849 1.57023
 H 0.76985 -1.09787 -1.56947
 H -0.14517 -0.30647 2.74593
 H -0.14487 -0.30598 -2.74491
13
bifur_IRC_Cartesians_noMW_output/new_data/bifur_traj4_Cartesians point 232
C 0.06710 0.75749 1.06299
 C 0.06765 0.75851 -1.06341
 C -0.25326 1.25592 0.00029
 C -0.06794 -0.49124 1.73943
 C -0.06761 -0.49058 -1.73871
 F 0.42886 1.51072 1.81762
 F 0.43019 1.51262 -1.82086
 H -0.92759 -1.00262 1.42260
 H -0.92705 -1.00202 -1.42176
 H 0.76984 -1.09849 1.57023
 H 0.76985 -1.09787 -1.56947
 H -0.14517 -0.30647 2.74593
 H -0.14487 -0.30598 -2.74491
13
bifur_IRC_Cartesians_noMW_output/new_data/bifur_traj4_Cartesians point 233
C 0.06722 0.75431 1.06570
 C 0.06772 0.75533 -1.06612
 C -0.24748 1.24641 0.00029
 C -0.06756 -0.48945 1.74757
 C -0.06722 -0.48878 -1.74685
 F 0.42423 1.50776 1.81582
 F 0.42541 1.50968 -1.81905
 H -0.92762 -1.00086 1.43507
 H -0.92707 -1.00027 -1.43426
 H 0.76850 -1.09837 1.58021
 H 0.76850 -1.09774 -1.57941
 H -0.14248 -0.29926 2.75189
 H -0.14213 -0.29877 -2.75086
13
bifur_IRC_Cartesians_noMW_output/new_data/bifur_traj4_Cartesians point 234
C 0.06728 0.75239 1.06734
 C 0.06776 0.75341 -1.06776
 C -0.24397 1.24066 0.00029
 C -0.06733 -0.48836 1.75250
 C -0.06698 -0.48770 -1.75178
 F 0.42143 1.50598 1.81473
 F 0.42252 1.50790 -1.81796
 H -0.92765 -0.99979 1.44262
 H -0.92709 -0.99921 -1.44184
 H 0.76768 -1.09829 1.58625
 H 0.76769 -1.09767 -1.58543
 H -0.14086 -0.29489 2.75549
 H -0.14048 -0.29441 -2.75446
13
bifur_IRC_Cartesians_noMW_output/new_data/bifur_traj4_Cartesians point 235
C 0.06735 0.75035 1.06908
 C 0.06780 0.75138 -1.06949
 C -0.24027 1.23457 0.00029
 C -0.06709 -0.48721 1.75771
 C -0.06673 -0.48655 -1.75699
 F 0.41846 1.50409 1.81358
 F 0.41946 1.50602 -1.81680
 H -0.92767 -0.99867 1.45060
 H -0.92710 -0.99809 -1.44984
 H 0.76682 -1.09822 1.59263
 H 0.76684 -1.09759 -1.59179
 H -0.13914 -0.29028 2.75930
 H -0.13873 -0.28981 -2.75827
13
bifur_IRC_Cartesians_noMW_output/new_data/bifur_traj4_Cartesians point 236
C 0.06742 0.74837 1.07077
 C 0.06784 0.74939 -1.07119
 C -0.23666 1.22864 0.00029
 C -0.06685 -0.48609 1.76279
 C -0.06649 -0.48543 -1.76207
 F 0.41557 1.50224 1.81246
 F 0.41648 1.50419 -1.81567
 H -0.92769 -0.99757 1.45838
 H -0.92712 -0.99700 -1.45764
 H 0.76598 -1.09814 1.59886
 H 0.76600 -1.09752 -1.59799
 H -0.13746 -0.28578 2.76302
 H -0.13703 -0.28531 -2.76199
13
bifur_IRC_Cartesians_noMW_output/new_data/bifur_traj4_Cartesians point 237
C 0.06749 0.74650 1.07236
 C 0.06788 0.74753 -1.07278
 C -0.23327 1.22307 0.00028
 C -0.06662 -0.48503 1.76756
 C -0.06626 -0.48438 -1.76685
 F 0.41286 1.50051 1.81140
 F 0.41368 1.50246 -1.81461
 H -0.92772 -0.99654 1.46569
 H -0.92713 -0.99597 -1.46498
 H 0.76519 -1.09807 1.60471
 H 0.76521 -1.09745 -1.60383
 H -0.13589 -0.28155 2.76651
 H -0.13542 -0.28109 -2.76548
13
bifur_IRC_Cartesians_noMW_output/new_data/bifur_traj4_Cartesians point 238
C 0.06755 0.74473 1.07387
 C 0.06792 0.74575 -1.07429
 C -0.23004 1.21775 0.00028
 C -0.06641 -0.48403 1.77212
 C -0.06604 -0.48338 -1.77140
 F 0.41027 1.49886 1.81040
 F 0.41100 1.50082 -1.81360
 H -0.92774 -0.99555 1.47267
 H -0.92714 -0.99499 -1.47198
 H 0.76444 -1.09800 1.61029
 H 0.76446 -1.09738 -1.60939
 H -0.13438 -0.27751 2.76984
 H -0.13390 -0.27706 -2.76881
13
bifur_IRC_Cartesians_noMW_output/new_data/bifur_traj4_Cartesians point 239
C 0.06761 0.74298 1.07536
 C 0.06796 0.74401 -1.07578
 C -0.22686 1.21254 0.00028
 C -0.06620 -0.48304 1.77658
 C -0.06582 -0.48239 -1.77587
 F 0.40773 1.49724 1.80941
 F 0.40838 1.49921 -1.81261
 H -0.92776 -0.99459 1.47950
 H -0.92716 -0.99403 -1.47883
 H 0.76371 -1.09794 1.61576
 H 0.76373 -1.09731 -1.61484
 H -0.13291 -0.27356 2.77311
 H -0.13240 -0.27311 -2.77207
13
bifur_IRC_Cartesians_noMW_output/new_data/bifur_traj4_Cartesians point 240
C 0.06767 0.74124 1.07684
 C 0.06799 0.74226 -1.07727
 C -0.22369 1.20732 0.00028
 C -0.06599 -0.48206 1.78105
 C -0.06561 -0.48141 -1.78033
 F 0.40519 1.49562 1.80842
 F 0.40576 1.49760 -1.81162
 H -0.92778 -0.99362 1.48634
 H -0.92717 -0.99307 -1.48569
 H 0.76297 -1.09787 1.62123
 H 0.76299 -1.09725 -1.62029
 H -0.13144 -0.26961 2.77638
 H -0.13090 -0.26916 -2.77534
13
bifur_IRC_Cartesians_noMW_output/new_data/bifur_traj4_Cartesians point 241
C 0.06773 0.73948 1.07834
 C 0.06803 0.74051 -1.07876
 C -0.22049 1.20207 0.00028
 C -0.06578 -0.48106 1.78554
 C -0.06539 -0.48042 -1.78483
 F 0.40263 1.49399 1.80743
 F 0.40312 1.49598 -1.81062
 H -0.92780 -0.99265 1.49323
 H -0.92718 -0.99211 -1.49261
 H 0.76222 -1.09780 1.62675
 H 0.76225 -1.09718 -1.62579
 H -0.12995 -0.26562 2.77967
 H -0.12939 -0.26518 -2.77863
13
bifur_IRC_Cartesians_noMW_output/new_data/bifur_traj4_Cartesians point 242
C 0.06779 0.73773 1.07983
 C 0.06807 0.73876 -1.08026
 C -0.21731 1.19684 0.00028
 C -0.06557 -0.48007 1.79003
 C -0.06518 -0.47943 -1.78932
 F 0.40008 1.49236 1.80644
 F 0.40049 1.49436 -1.80963
 H -0.92782 -0.99168 1.50010
 H -0.92719 -0.99114 -1.49949
 H 0.76148 -1.09774 1.63224
 H 0.76152 -1.09711 -1.63126
 H -0.12847 -0.26165 2.78295
 H -0.12789 -0.26122 -2.78190
13
bifur_IRC_Cartesians_noMW_output/new_data/bifur_traj4_Cartesians point 243
C 0.06779 0.73773 1.07983
 C 0.06807 0.73876 -1.08026
 C -0.21731 1.19684 0.00028
 C -0.06557 -0.48007 1.79003
 C -0.06518 -0.47943 -1.78932
 F 0.40008 1.49236 1.80644
 F 0.40049 1.49436 -1.80963
 H -0.92782 -0.99168 1.50010
 H -0.92719 -0.99114 -1.49949
 H 0.76148 -1.09774 1.63224
 H 0.76152 -1.09711 -1.63126
 H -0.12847 -0.26165 2.78295
 H -0.12789 -0.26122 -2.78190
13
bifur_IRC_Cartesians_noMW_output/new_data/bifur_traj4_Cartesians point 244
C 0.06790 0.73449 1.08259
 C 0.06813 0.73552 -1.08302
 C -0.21142 1.18716 0.00028
 C -0.06518 -0.47824 1.79831
 C -0.06478 -0.47761 -1.79760
 F 0.39536 1.48936 1.80461
 F 0.39563 1.49137 -1.80779
 H -0.92786 -0.98989 1.51279
 H -0.92722 -0.98936 -1.51222
 H 0.76012 -1.09762 1.64240
 H 0.76015 -1.09699 -1.64138
 H -0.12574 -0.25431 2.78901
 H -0.12511 -0.25389 -2.78796
13
bifur_IRC_Cartesians_noMW_output/new_data/bifur_traj4_Cartesians point 245
C 0.06795 0.73314 1.08374
 C 0.06816 0.73417 -1.08417
 C -0.20897 1.18313 0.00028
 C -0.06502 -0.47748 1.80177
 C -0.06461 -0.47685 -1.80106
 F 0.39340 1.48810 1.80384
 F 0.39360 1.49012 -1.80702
 H -0.92787 -0.98914 1.51808
 H -0.92723 -0.98862 -1.51753
 H 0.75955 -1.09756 1.64663
 H 0.75958 -1.09694 -1.64560
 H -0.12460 -0.25125 2.79154
 H -0.12395 -0.25083 -2.79049
13
bifur_IRC_Cartesians_noMW_output/new_data/bifur_traj4_Cartesians point 246
C 0.06799 0.73198 1.08473
 C 0.06819 0.73301 -1.08516
 C -0.20685 1.17965 0.00028
 C -0.06488 -0.47682 1.80475
 C -0.06447 -0.47619 -1.80404
 F 0.39170 1.48702 1.80318
 F 0.39185 1.48905 -1.80636
 H -0.92789 -0.98850 1.52265
 H -0.92724 -0.98798 -1.52211
 H 0.75905 -1.09752 1.65028
 H 0.75909 -1.09689 -1.64924
 H -0.12361 -0.24861 2.79372
 H -0.12295 -0.24819 -2.79267
13
bifur_IRC_Cartesians_noMW_output/new_data/bifur_traj4_Cartesians point 247
C 0.06803 0.73094 1.08562
 C 0.06821 0.73197 -1.08605
 C -0.20496 1.17654 0.00028
 C -0.06475 -0.47623 1.80741
 C -0.06434 -0.47561 -1.80671
 F 0.39019 1.48605 1.80259
 F 0.39029 1.48809 -1.80577
 H -0.92790 -0.98792 1.52672
 H -0.92724 -0.98740 -1.52620
 H 0.75861 -1.09748 1.65355
 H 0.75865 -1.09685 -1.65250
 H -0.12273 -0.24625 2.79566
 H -0.12205 -0.24584 -2.79462
13
bifur_IRC_Cartesians_noMW_output/new_data/bifur_traj4_Cartesians point 248
C 0.06806 0.72994 1.08646
 C 0.06823 0.73098 -1.08689
 C -0.20315 1.17357 0.00028
 C -0.06463 -0.47567 1.80995
 C -0.06422 -0.47505 -1.80925
 F 0.38874 1.48513 1.80203
 F 0.38879 1.48717 -1.80520
 H -0.92791 -0.98737 1.53062
 H -0.92725 -0.98686 -1.53011
 H 0.75819 -1.09744 1.65666
 H 0.75824 -1.09681 -1.65560
 H -0.12189 -0.24400 2.79752
 H -0.12120 -0.24359 -2.79647
13
bifur_IRC_Cartesians_noMW_output/new_data/bifur_traj4_Cartesians point 249
C 0.06810 0.72892 1.08733
 C 0.06825 0.72996 -1.08776
 C -0.20130 1.17052 0.00028
 C -0.06451 -0.47510 1.81256
 C -0.06409 -0.47447 -1.81186
 F 0.38726 1.48419 1.80146
 F 0.38726 1.48623 -1.80462
 H -0.92792 -0.98681 1.53462
 H -0.92726 -0.98629 -1.53412
 H 0.75776 -1.09741 1.65986
 H 0.75781 -1.09677 -1.65879
 H -0.12103 -0.24169 2.79943
 H -0.12032 -0.24128 -2.79838
13
bifur_IRC_Cartesians_noMW_output/new_data/bifur_traj4_Cartesians point 250
C 0.06814 0.72780 1.08829
 C 0.06827 0.72883 -1.08872
 C -0.19925 1.16716 0.00027
 C -0.06437 -0.47446 1.81544
 C -0.06396 -0.47384 -1.81474
 F 0.38562 1.48314 1.80082
 F 0.38557 1.48519 -1.80399
 H -0.92793 -0.98619 1.53902
 H -0.92727 -0.98568 -1.53854
 H 0.75729 -1.09736 1.66339
 H 0.75733 -1.09673 -1.66230
 H -0.12008 -0.23914 2.80154
 H -0.11936 -0.23874 -2.80049
13
bifur_IRC_Cartesians_noMW_output/new_data/bifur_traj4_Cartesians point 251
C 0.06818 0.72649 1.08940
 C 0.06830 0.72753 -1.08983
 C -0.19688 1.16326 0.00027
 C -0.06422 -0.47372 1.81878
 C -0.06380 -0.47310 -1.81808
 F 0.38372 1.48193 1.80008
 F 0.38361 1.48398 -1.80324
 H -0.92795 -0.98546 1.54415
 H -0.92728 -0.98496 -1.54368
 H 0.75674 -1.09731 1.66749
 H 0.75678 -1.09668 -1.66639
 H -0.11898 -0.23617 2.80399
 H -0.11824 -0.23578 -2.80293
13
bifur_IRC_Cartesians_noMW_output/new_data/bifur_traj4_Cartesians point 252
C 0.06824 0.72491 1.09075
 C 0.06833 0.72595 -1.09118
 C -0.19400 1.15853 0.00027
 C -0.06403 -0.47283 1.82283
 C -0.06360 -0.47221 -1.82213
 F 0.38141 1.48046 1.79919
 F 0.38123 1.48252 -1.80235
 H -0.92797 -0.98459 1.55034
 H -0.92729 -0.98409 -1.54990
 H 0.75607 -1.09725 1.67245
 H 0.75612 -1.09662 -1.67133
 H -0.11764 -0.23259 2.80695
 H -0.11688 -0.23219 -2.80589
13
bifur_IRC_Cartesians_noMW_output/new_data/bifur_traj4_Cartesians point 253
C 0.06830 0.72296 1.09241
 C 0.06838 0.72400 -1.09284
 C -0.19045 1.15270 0.00027
 C -0.06379 -0.47173 1.82782
 C -0.06336 -0.47111 -1.82712
 F 0.37857 1.47865 1.79808
 F 0.37830 1.48072 -1.80124
 H -0.92799 -0.98351 1.55799
 H -0.92730 -0.98301 -1.55756
 H 0.75524 -1.09718 1.67856
 H 0.75529 -1.09655 -1.67743
 H -0.11599 -0.22817 2.81060
 H -0.11520 -0.22778 -2.80954
13
bifur_IRC_Cartesians_noMW_output/new_data/bifur_traj4_Cartesians point 254
C 0.06830 0.72296 1.09241
 C 0.06838 0.72400 -1.09284
 C -0.19045 1.15270 0.00027
 C -0.06379 -0.47173 1.82782
 C -0.06336 -0.47111 -1.82712
 F 0.37857 1.47865 1.79808
 F 0.37830 1.48072 -1.80124
 H -0.92799 -0.98351 1.55799
 H -0.92730 -0.98301 -1.55756
 H 0.75524 -1.09718 1.67856
 H 0.75529 -1.09655 -1.67743
 H -0.11599 -0.22817 2.81060
 H -0.11520 -0.22778 -2.80954
13
bifur_IRC_Cartesians_noMW_output/new_data/bifur_traj4_Cartesians point 255
C 0.06848 0.71781 1.09680
 C 0.06848 0.71885 -1.09723
 C -0.18109 1.13731 0.00027
 C -0.06317 -0.46882 1.84100
 C -0.06273 -0.46821 -1.84031
 F 0.37108 1.47387 1.79517
 F 0.37057 1.47596 -1.79831
 H -0.92805 -0.98066 1.57817
 H -0.92734 -0.98018 -1.57781
 H 0.75307 -1.09698 1.69471
 H 0.75313 -1.09635 -1.69352
 H -0.11164 -0.21649 2.82024
 H -0.11078 -0.21612 -2.81918
13
bifur_IRC_Cartesians_noMW_output/new_data/bifur_traj4_Cartesians point 256
C 0.06858 0.71489 1.09929
 C 0.06854 0.71593 -1.09973
 C -0.17577 1.12857 0.00027
 C -0.06282 -0.46716 1.84849
 C -0.06237 -0.46656 -1.84780
 F 0.36682 1.47115 1.79351
 F 0.36617 1.47326 -1.79665
 H -0.92808 -0.97904 1.58965
 H -0.92736 -0.97857 -1.58932
 H 0.75183 -1.09687 1.70390
 H 0.75189 -1.09624 -1.70267
 H -0.10917 -0.20986 2.82572
 H -0.10827 -0.20949 -2.82466
13
bifur_IRC_Cartesians_noMW_output/new_data/bifur_traj4_Cartesians point 257
C 0.06868 0.71203 1.10172
 C 0.06860 0.71308 -1.10216
 C -0.17058 1.12004 0.00027
 C -0.06248 -0.46555 1.85580
 C -0.06202 -0.46495 -1.85511
 F 0.36266 1.46850 1.79190
 F 0.36188 1.47063 -1.79503
 H -0.92812 -0.97746 1.60083
 H -0.92738 -0.97700 -1.60054
 H 0.75062 -1.09677 1.71285
 H 0.75069 -1.09613 -1.71159
 H -0.10676 -0.20339 2.83106
 H -0.10582 -0.20303 -2.83000
13
bifur_IRC_Cartesians_noMW_output/new_data/bifur_traj4_Cartesians point 258
C 0.06878 0.70935 1.10401
 C 0.06866 0.71039 -1.10445
 C -0.16569 1.11200 0.00027
 C -0.06215 -0.46403 1.86268
 C -0.06169 -0.46343 -1.86199
 F 0.35874 1.46600 1.79038
 F 0.35784 1.46814 -1.79350
 H -0.92815 -0.97598 1.61138
 H -0.92740 -0.97552 -1.61112
 H 0.74949 -1.09666 1.72128
 H 0.74956 -1.09603 -1.72000
 H -0.10449 -0.19729 2.83610
 H -0.10351 -0.19694 -2.83503
13
bifur_IRC_Cartesians_noMW_output/new_data/bifur_traj4_Cartesians point 259
C 0.06886 0.70680 1.10618
 C 0.06871 0.70784 -1.10663
 C -0.16105 1.10438 0.00026
 C -0.06185 -0.46259 1.86921
 C -0.06137 -0.46200 -1.86852
 F 0.35503 1.46364 1.78893
 F 0.35401 1.46579 -1.79205
 H -0.92818 -0.97456 1.62137
 H -0.92742 -0.97411 -1.62115
 H 0.74841 -1.09657 1.72928
 H 0.74848 -1.09593 -1.72797
 H -0.10233 -0.19151 2.84087
 H -0.10132 -0.19117 -2.83980
13
bifur_IRC_Cartesians_noMW_output/new_data/bifur_traj4_Cartesians point 260
C 0.06895 0.70433 1.10828
 C 0.06877 0.70538 -1.10873
 C -0.15657 1.09701 0.00026
 C -0.06155 -0.46120 1.87551
 C -0.06107 -0.46061 -1.87483
 F 0.35144 1.46135 1.78754
 F 0.35031 1.46351 -1.79065
 H -0.92821 -0.97320 1.63103
 H -0.92744 -0.97276 -1.63084
 H 0.74737 -1.09647 1.73701
 H 0.74744 -1.09583 -1.73568
 H -0.10025 -0.18592 2.84549
 H -0.09920 -0.18559 -2.84442
13
bifur_IRC_Cartesians_noMW_output/new_data/bifur_traj4_Cartesians point 261
C 0.06903 0.70191 1.11034
 C 0.06882 0.70296 -1.11079
 C -0.15217 1.08979 0.00026
 C -0.06126 -0.45983 1.88170
 C -0.06077 -0.45924 -1.88102
 F 0.34792 1.45910 1.78617
 F 0.34668 1.46128 -1.78928
 H -0.92824 -0.97186 1.64051
 H -0.92745 -0.97143 -1.64035
 H 0.74635 -1.09638 1.74460
 H 0.74643 -1.09574 -1.74324
 H -0.09821 -0.18044 2.85002
 H -0.09712 -0.18011 -2.84894
13
bifur_IRC_Cartesians_noMW_output/new_data/bifur_traj4_Cartesians point 262
C 0.06912 0.69953 1.11238
 C 0.06887 0.70058 -1.11282
 C -0.14783 1.08265 0.00026
 C -0.06097 -0.45848 1.88781
 C -0.06048 -0.45790 -1.88713
 F 0.34445 1.45689 1.78482
 F 0.34309 1.45907 -1.78792
 H -0.92826 -0.97054 1.64987
 H -0.92747 -0.97011 -1.64973
 H 0.74534 -1.09629 1.75208
 H 0.74542 -1.09565 -1.75070
 H -0.09619 -0.17503 2.85449
 H -0.09507 -0.17471 -2.85341
13
bifur_IRC_Cartesians_noMW_output/new_data/bifur_traj4_Cartesians point 263
C 0.06920 0.69719 1.11437
 C 0.06892 0.69824 -1.11481
 C -0.14358 1.07567 0.00026
 C -0.06069 -0.45716 1.89379
 C -0.06019 -0.45658 -1.89311
 F 0.34105 1.45472 1.78350
 F 0.33958 1.45691 -1.78660
 H -0.92829 -0.96925 1.65903
 H -0.92749 -0.96883 -1.65892
 H 0.74435 -1.09620 1.75941
 H 0.74444 -1.09556 -1.75800
 H -0.09422 -0.16973 2.85886
 H -0.09307 -0.16942 -2.85778
13
bifur_IRC_Cartesians_noMW_output/new_data/bifur_traj4_Cartesians point 264
C 0.06927 0.69496 1.11627
 C 0.06896 0.69601 -1.11671
 C -0.13952 1.06900 0.00026
 C -0.06042 -0.45590 1.89950
 C -0.05991 -0.45532 -1.89883
 F 0.33779 1.45265 1.78223
 F 0.33623 1.45485 -1.78533
 H -0.92832 -0.96802 1.66778
 H -0.92750 -0.96760 -1.66770
 H 0.74341 -1.09612 1.76642
 H 0.74350 -1.09548 -1.76498
 H -0.09233 -0.16467 2.86304
 H -0.09115 -0.16437 -2.86196
13
bifur_IRC_Cartesians_noMW_output/new_data/bifur_traj4_Cartesians point 265
C 0.06927 0.69496 1.11627
 C 0.06896 0.69601 -1.11671
 C -0.13952 1.06900 0.00026
 C -0.06042 -0.45590 1.89950
 C -0.05991 -0.45532 -1.89883
 F 0.33779 1.45265 1.78223
 F 0.33623 1.45485 -1.78533
 H -0.92832 -0.96802 1.66778
 H -0.92750 -0.96760 -1.66770
 H 0.74341 -1.09612 1.76642
 H 0.74350 -1.09548 -1.76498
 H -0.09233 -0.16467 2.86304
 H -0.09115 -0.16437 -2.86196
13
bifur_IRC_Cartesians_noMW_output/new_data/bifur_traj4_Cartesians point 266
C 0.06941 0.69106 1.11959
 C 0.06904 0.69211 -1.12004
 C -0.13242 1.05733 0.00026
 C -0.05995 -0.45369 1.90949
 C -0.05943 -0.45312 -1.90882
 F 0.33211 1.44902 1.78003
 F 0.33036 1.45125 -1.78311
 H -0.92836 -0.96586 1.68308
 H -0.92753 -0.96545 -1.68305
 H 0.74176 -1.09597 1.77866
 H 0.74185 -1.09533 -1.77718
 H -0.08904 -0.15582 2.87035
 H -0.08780 -0.15553 -2.86926
13
bifur_IRC_Cartesians_noMW_output/new_data/bifur_traj4_Cartesians point 267
C 0.06947 0.68940 1.12100
 C 0.06908 0.69046 -1.12145
 C -0.12941 1.05239 0.00026
 C -0.05975 -0.45276 1.91373
 C -0.05923 -0.45219 -1.91305
 F 0.32970 1.44749 1.77909
 F 0.32788 1.44972 -1.78217
 H -0.92838 -0.96494 1.68957
 H -0.92754 -0.96454 -1.68955
 H 0.74106 -1.09591 1.78385
 H 0.74115 -1.09526 -1.78235
 H -0.08764 -0.15207 2.87345
 H -0.08637 -0.15178 -2.87236
13
bifur_IRC_Cartesians_noMW_output/new_data/bifur_traj4_Cartesians point 268
C 0.06952 0.68787 1.12230
 C 0.06911 0.68893 -1.12275
 C -0.12663 1.04782 0.00025
 C -0.05957 -0.45189 1.91764
 C -0.05904 -0.45133 -1.91697
 F 0.32748 1.44607 1.77822
 F 0.32558 1.44831 -1.78130
 H -0.92840 -0.96409 1.69556
 H -0.92755 -0.96370 -1.69556
 H 0.74041 -1.09585 1.78864
 H 0.74051 -1.09520 -1.78713
 H -0.08635 -0.14860 2.87631
 H -0.08506 -0.14832 -2.87522
13
bifur_IRC_Cartesians_noMW_output/new_data/bifur_traj4_Cartesians point 269
C 0.06957 0.68639 1.12357
 C 0.06914 0.68744 -1.12402
 C -0.12393 1.04338 0.00025
 C -0.05939 -0.45106 1.92144
 C -0.05886 -0.45049 -1.92077
 F 0.32531 1.44469 1.77738
 F 0.32335 1.44694 -1.78046
 H -0.92842 -0.96327 1.70138
 H -0.92756 -0.96288 -1.70140
 H 0.73978 -1.09580 1.79330
 H 0.73988 -1.09515 -1.79177
 H -0.08509 -0.14524 2.87909
 H -0.08379 -0.14496 -2.87800
13
bifur_IRC_Cartesians_noMW_output/new_data/bifur_traj4_Cartesians point 270
C 0.06962 0.68487 1.12486
 C 0.06917 0.68593 -1.12531
 C -0.12117 1.03885 0.00025
 C -0.05921 -0.45020 1.92532
 C -0.05867 -0.44964 -1.92465
 F 0.32311 1.44328 1.77653
 F 0.32107 1.44554 -1.77960
 H -0.92844 -0.96243 1.70733
 H -0.92758 -0.96204 -1.70737
 H 0.73914 -1.09574 1.79806
 H 0.73925 -1.09509 -1.79651
 H -0.08381 -0.14180 2.88193
 H -0.08248 -0.14153 -2.88084
13
bifur_IRC_Cartesians_noMW_output/new_data/bifur_traj4_Cartesians point 271
C 0.06968 0.68325 1.12624
 C 0.06921 0.68431 -1.12670
 C -0.11822 1.03400 0.00025
 C -0.05901 -0.44928 1.92948
 C -0.05847 -0.44872 -1.92881
 F 0.32074 1.44177 1.77561
 F 0.31863 1.44404 -1.77867
 H -0.92845 -0.96154 1.71369
 H -0.92759 -0.96115 -1.71375
 H 0.73846 -1.09568 1.80315
 H 0.73856 -1.09503 -1.80159
 H -0.08244 -0.13812 2.88497
 H -0.08109 -0.13785 -2.88388
13
bifur_IRC_Cartesians_noMW_output/new_data/bifur_traj4_Cartesians point 272
C 0.06974 0.68145 1.12778
 C 0.06925 0.68251 -1.12823
 C -0.11495 1.02862 0.00025
 C -0.05880 -0.44826 1.93408
 C -0.05825 -0.44771 -1.93341
 F 0.31812 1.44010 1.77459
 F 0.31593 1.44237 -1.77765
 H -0.92848 -0.96054 1.72074
 H -0.92760 -0.96016 -1.72082
 H 0.73770 -1.09561 1.80879
 H 0.73780 -1.09496 -1.80721
 H -0.08092 -0.13404 2.88834
 H -0.07954 -0.13378 -2.88724
13
bifur_IRC_Cartesians_noMW_output/new_data/bifur_traj4_Cartesians point 273
C 0.06981 0.67941 1.12951
 C 0.06929 0.68047 -1.12997
 C -0.11124 1.02253 0.00025
 C -0.05855 -0.44711 1.93930
 C -0.05800 -0.44656 -1.93863
 F 0.31515 1.43821 1.77344
 F 0.31287 1.44049 -1.77649
 H -0.92850 -0.95941 1.72874
 H -0.92762 -0.95904 -1.72884
 H 0.73683 -1.09553 1.81519
 H 0.73694 -1.09488 -1.81359
 H -0.07920 -0.12941 2.89216
 H -0.07779 -0.12916 -2.89106
13
bifur_IRC_Cartesians_noMW_output/new_data/bifur_traj4_Cartesians point 274
C 0.06990 0.67707 1.13150
 C 0.06934 0.67813 -1.13196
 C -0.10699 1.01554 0.00025
 C -0.05827 -0.44579 1.94528
 C -0.05771 -0.44524 -1.94462
 F 0.31175 1.43604 1.77211
 F 0.30936 1.43833 -1.77517
 H -0.92853 -0.95812 1.73790
 H -0.92763 -0.95775 -1.73803
 H 0.73585 -1.09544 1.82252
 H 0.73596 -1.09479 -1.82089
 H -0.07722 -0.12411 2.89653
 H -0.07579 -0.12387 -2.89543
13
bifur_IRC_Cartesians_noMW_output/new_data/bifur_traj4_Cartesians point 275
C 0.06999 0.67441 1.13377
 C 0.06939 0.67547 -1.13423
 C -0.10215 1.00758 0.00025
 C -0.05795 -0.44429 1.95210
 C -0.05739 -0.44374 -1.95144
 F 0.30787 1.43356 1.77061
 F 0.30535 1.43587 -1.77365
 H -0.92856 -0.95664 1.74834
 H -0.92765 -0.95628 -1.74851
 H 0.73472 -1.09534 1.83088
 H 0.73484 -1.09469 -1.82922
 H -0.07497 -0.11807 2.90152
 H -0.07350 -0.11784 -2.90042
13
bifur_IRC_Cartesians_noMW_output/new_data/bifur_traj4_Cartesians point 276
C 0.06999 0.67441 1.13377
 C 0.06939 0.67547 -1.13423
 C -0.10215 1.00758 0.00025
 C -0.05795 -0.44429 1.95210
 C -0.05739 -0.44374 -1.95144
 F 0.30787 1.43356 1.77061
 F 0.30535 1.43587 -1.77365
 H -0.92856 -0.95664 1.74834
 H -0.92765 -0.95628 -1.74851
 H 0.73472 -1.09534 1.83088
 H 0.73484 -1.09469 -1.82922
 H -0.07497 -0.11807 2.90152
 H -0.07350 -0.11783 -2.90042
13
bifur_IRC_Cartesians_noMW_output/new_data/bifur_traj4_Cartesians point 277
C 0.07020 0.66829 1.13899
 C 0.06952 0.66935 -1.13945
 C -0.09102 0.98928 0.00024
 C -0.05721 -0.44083 1.96777
 C -0.05663 -0.44029 -1.96711
 F 0.29896 1.42788 1.76714
 F 0.29616 1.43022 -1.77017
 H -0.92863 -0.95326 1.77234
 H -0.92770 -0.95292 -1.77258
 H 0.73213 -1.09511 1.85008
 H 0.73226 -1.09446 -1.84836
 H -0.06980 -0.10420 2.91299
 H -0.06824 -0.10397 -2.91188
13
bifur_IRC_Cartesians_noMW_output/new_data/bifur_traj4_Cartesians point 278
C 0.07031 0.66507 1.14173
 C 0.06959 0.66614 -1.14219
 C -0.08516 0.97966 0.00024
 C -0.05683 -0.43901 1.97601
 C -0.05624 -0.43848 -1.97536
 F 0.29427 1.42489 1.76532
 F 0.29132 1.42724 -1.76834
 H -0.92867 -0.95148 1.78497
 H -0.92772 -0.95114 -1.78525
 H 0.73077 -1.09499 1.86019
 H 0.73090 -1.09433 -1.85843
 H -0.06708 -0.09689 2.91902
 H -0.06547 -0.09668 -2.91791
13
bifur_IRC_Cartesians_noMW_output/new_data/bifur_traj4_Cartesians point 279
C 0.07042 0.66188 1.14445
 C 0.06965 0.66295 -1.14491
 C -0.07936 0.97013 0.00024
 C -0.05644 -0.43720 1.98417
 C -0.05584 -0.43668 -1.98352
 F 0.28963 1.42193 1.76352
 F 0.28653 1.42430 -1.76653
 H -0.92870 -0.94971 1.79746
 H -0.92774 -0.94939 -1.79778
 H 0.72942 -1.09487 1.87019
 H 0.72956 -1.09421 -1.86839
 H -0.06438 -0.08966 2.92499
 H -0.06273 -0.08946 -2.92387
13
bifur_IRC_Cartesians_noMW_output/new_data/bifur_traj4_Cartesians point 280
C 0.07053 0.65876 1.14710
 C 0.06972 0.65983 -1.14757
 C -0.07369 0.96081 0.00024
 C -0.05607 -0.43544 1.99215
 C -0.05546 -0.43492 -1.99150
 F 0.28509 1.41903 1.76175
 F 0.28184 1.42142 -1.76476
 H -0.92874 -0.94799 1.80969
 H -0.92776 -0.94767 -1.81005
 H 0.72810 -1.09475 1.87997
 H 0.72824 -1.09409 -1.87814
 H -0.06175 -0.08259 2.93083
 H -0.06006 -0.08240 -2.92971
13
bifur_IRC_Cartesians_noMW_output/new_data/bifur_traj4_Cartesians point 281
C 0.07064 0.65572 1.14970
 C 0.06978 0.65679 -1.15017
 C -0.06814 0.95170 0.00024
 C -0.05570 -0.43372 1.99995
 C -0.05509 -0.43320 -1.99931
 F 0.28065 1.41620 1.76003
 F 0.27726 1.41860 -1.76303
 H -0.92878 -0.94630 1.82164
 H -0.92779 -0.94599 -1.82203
 H 0.72682 -1.09463 1.88953
 H 0.72696 -1.09398 -1.88767
 H -0.05917 -0.07568 2.93653
 H -0.05744 -0.07550 -2.93541
13
bifur_IRC_Cartesians_noMW_output/new_data/bifur_traj4_Cartesians point 282
C 0.07074 0.65273 1.15225
 C 0.06985 0.65380 -1.15272
 C -0.06271 0.94276 0.00024
 C -0.05534 -0.43203 2.00761
 C -0.05472 -0.43152 -2.00696
 F 0.27629 1.41343 1.75834
 F 0.27277 1.41584 -1.76133
 H -0.92881 -0.94465 1.83336
 H -0.92781 -0.94435 -1.83379
 H 0.72555 -1.09452 1.89891
 H 0.72570 -1.09386 -1.89702
 H -0.05665 -0.06890 2.94213
 H -0.05487 -0.06873 -2.94101
13
bifur_IRC_Cartesians_noMW_output/new_data/bifur_traj4_Cartesians point 283
C 0.07084 0.64979 1.15475
 C 0.06991 0.65086 -1.15522
 C -0.05737 0.93399 0.00023
 C -0.05499 -0.43037 2.01512
 C -0.05436 -0.42986 -2.01448
 F 0.27202 1.41070 1.75667
 F 0.26836 1.41313 -1.75966
 H -0.92885 -0.94302 1.84487
 H -0.92783 -0.94273 -1.84534
 H 0.72431 -1.09441 1.90812
 H 0.72446 -1.09375 -1.90620
 H -0.05417 -0.06224 2.94763
 H -0.05235 -0.06208 -2.94651
13
bifur_IRC_Cartesians_noMW_output/new_data/bifur_traj4_Cartesians point 284
C 0.07094 0.64691 1.15720
 C 0.06997 0.64798 -1.15767
 C -0.05213 0.92538 0.00023
 C -0.05464 -0.42874 2.02250
 C -0.05400 -0.42824 -2.02186
 F 0.26782 1.40802 1.75504
 F 0.26403 1.41047 -1.75803
 H -0.92888 -0.94143 1.85617
 H -0.92785 -0.94114 -1.85667
 H 0.72309 -1.09430 1.91716
 H 0.72325 -1.09364 -1.91520
 H -0.05173 -0.05571 2.95303
 H -0.04987 -0.05556 -2.95190
13
bifur_IRC_Cartesians_noMW_output/new_data/bifur_traj4_Cartesians point 285
C 0.07104 0.64411 1.15959
 C 0.07003 0.64518 -1.16006
 C -0.04703 0.91700 0.00023
 C -0.05431 -0.42716 2.02967
 C -0.05366 -0.42666 -2.02903
 F 0.26374 1.40542 1.75346
 F 0.25982 1.40788 -1.75643
 H -0.92891 -0.93988 1.86716
 H -0.92787 -0.93960 -1.86769
 H 0.72191 -1.09419 1.92595
 H 0.72207 -1.09353 -1.92397
 H -0.04937 -0.04936 2.95828
 H -0.04747 -0.04921 -2.95715
13
bifur_IRC_Cartesians_noMW_output/new_data/bifur_traj4_Cartesians point 286
C 0.07113 0.64143 1.16187
 C 0.07008 0.64251 -1.16235
 C -0.04216 0.90899 0.00023
 C -0.05398 -0.42564 2.03653
 C -0.05333 -0.42515 -2.03589
 F 0.25984 1.40294 1.75194
 F 0.25580 1.40541 -1.75491
 H -0.92894 -0.93839 1.87765
 H -0.92789 -0.93813 -1.87822
 H 0.72078 -1.09409 1.93435
 H 0.72094 -1.09343 -1.93234
 H -0.04710 -0.04329 2.96329
 H -0.04517 -0.04315 -2.96216
13
bifur_IRC_Cartesians_noMW_output/new_data/bifur_traj4_Cartesians point 287
C 0.07113 0.64143 1.16187
 C 0.07008 0.64251 -1.16235
 C -0.04216 0.90899 0.00023
 C -0.05398 -0.42564 2.03653
 C -0.05333 -0.42515 -2.03589
 F 0.25984 1.40294 1.75194
 F 0.25580 1.40541 -1.75491
 H -0.92894 -0.93839 1.87765
 H -0.92789 -0.93813 -1.87822
 H 0.72078 -1.09409 1.93435
 H 0.72094 -1.09343 -1.93234
 H -0.04710 -0.04329 2.96329
 H -0.04517 -0.04315 -2.96216
13
bifur_IRC_Cartesians_noMW_output/new_data/bifur_traj4_Cartesians point 288
C 0.07130 0.63674 1.16587
 C 0.07018 0.63782 -1.16634
 C -0.03363 0.89499 0.00023
 C -0.05342 -0.42300 2.04852
 C -0.05275 -0.42251 -2.04789
 F 0.25302 1.39858 1.74929
 F 0.24875 1.40108 -1.75225
 H -0.92900 -0.93580 1.89603
 H -0.92792 -0.93555 -1.89666
 H 0.71880 -1.09392 1.94905
 H 0.71897 -1.09325 -1.94699
 H -0.04314 -0.03266 2.97207
 H -0.04114 -0.03253 -2.97093
13
bifur_IRC_Cartesians_noMW_output/new_data/bifur_traj4_Cartesians point 289
C 0.07136 0.63484 1.16748
 C 0.07022 0.63593 -1.16796
 C -0.03018 0.88931 0.00023
 C -0.05319 -0.42192 2.05338
 C -0.05252 -0.42144 -2.05275
 F 0.25025 1.39682 1.74822
 F 0.24590 1.39932 -1.75117
 H -0.92902 -0.93475 1.90347
 H -0.92794 -0.93450 -1.90412
 H 0.71799 -1.09384 1.95501
 H 0.71817 -1.09318 -1.95292
 H -0.04154 -0.02836 2.97562
 H -0.03951 -0.02824 -2.97448
13
bifur_IRC_Cartesians_noMW_output/new_data/bifur_traj4_Cartesians point 290
C 0.07142 0.63323 1.16886
 C 0.07026 0.63431 -1.16933
 C -0.02725 0.88449 0.00023
 C -0.05300 -0.42101 2.05751
 C -0.05232 -0.42053 -2.05688
 F 0.24790 1.39532 1.74730
 F 0.24348 1.39783 -1.75025
 H -0.92904 -0.93386 1.90979
 H -0.92795 -0.93361 -1.91046
 H 0.71731 -1.09378 1.96007
 H 0.71749 -1.09312 -1.95797
 H -0.04018 -0.02470 2.97864
 H -0.03812 -0.02458 -2.97750
13
bifur_IRC_Cartesians_noMW_output/new_data/bifur_traj4_Cartesians point 291
C 0.07147 0.63183 1.17005
 C 0.07028 0.63292 -1.17052
 C -0.02471 0.88032 0.00023
 C -0.05283 -0.42022 2.06109
 C -0.05215 -0.41974 -2.06045
 F 0.24587 1.39403 1.74651
 F 0.24138 1.39654 -1.74946
 H -0.92906 -0.93309 1.91527
 H -0.92796 -0.93285 -1.91596
 H 0.71672 -1.09373 1.96445
 H 0.71690 -1.09306 -1.96234
 H -0.03900 -0.02153 2.98126
 H -0.03692 -0.02142 -2.98012
13
bifur_IRC_Cartesians_noMW_output/new_data/bifur_traj4_Cartesians point 292
C 0.07151 0.63057 1.17112
 C 0.07031 0.63165 -1.17160
 C -0.02241 0.87654 0.00022
 C -0.05268 -0.41951 2.06432
 C -0.05199 -0.41903 -2.06369
 F 0.24403 1.39285 1.74580
 F 0.23948 1.39537 -1.74874
 H -0.92907 -0.93239 1.92023
 H -0.92797 -0.93215 -1.92093
 H 0.71619 -1.09368 1.96842
 H 0.71636 -1.09301 -1.96629
 H -0.03793 -0.01866 2.98363
 H -0.03584 -0.01856 -2.98248
13
bifur_IRC_Cartesians_noMW_output/new_data/bifur_traj4_Cartesians point 293
C 0.07155 0.62935 1.17216
 C 0.07034 0.63044 -1.17264
 C -0.02019 0.87289 0.00022
 C -0.05253 -0.41882 2.06744
 C -0.05184 -0.41834 -2.06681
 F 0.24225 1.39172 1.74511
 F 0.23765 1.39425 -1.74805
 H -0.92908 -0.93171 1.92501
 H -0.92798 -0.93148 -1.92572
 H 0.71567 -1.09364 1.97224
 H 0.71585 -1.09297 -1.97010
 H -0.03690 -0.01590 2.98591
 H -0.03479 -0.01580 -2.98476
13
bifur_IRC_Cartesians_noMW_output/new_data/bifur_traj4_Cartesians point 294
C 0.07160 0.62809 1.17324
 C 0.07036 0.62918 -1.17372
 C -0.01790 0.86913 0.00022
 C -0.05238 -0.41811 2.07066
 C -0.05169 -0.41763 -2.07004
 F 0.24042 1.39055 1.74439
 F 0.23576 1.39309 -1.74733
 H -0.92910 -0.93101 1.92994
 H -0.92799 -0.93079 -1.93068
 H 0.71514 -1.09359 1.97619
 H 0.71532 -1.09292 -1.97404
 H -0.03583 -0.01304 2.98827
 H -0.03371 -0.01295 -2.98712
13
bifur_IRC_Cartesians_noMW_output/new_data/bifur_traj4_Cartesians point 295
C 0.07164 0.62670 1.17442
 C 0.07039 0.62779 -1.17490
 C -0.01538 0.86498 0.00022
 C -0.05221 -0.41732 2.07422
 C -0.05151 -0.41685 -2.07359
 F 0.23840 1.38926 1.74361
 F 0.23367 1.39180 -1.74655
 H -0.92912 -0.93025 1.93539
 H -0.92800 -0.93002 -1.93614
 H 0.71455 -1.09354 1.98055
 H 0.71474 -1.09287 -1.97838
 H -0.03466 -0.00990 2.99087
 H -0.03252 -0.00980 -2.98972
13
bifur_IRC_Cartesians_noMW_output/new_data/bifur_traj4_Cartesians point 296
C 0.07170 0.62510 1.17579
 C 0.07043 0.62618 -1.17627
 C -0.01245 0.86018 0.00022
 C -0.05202 -0.41641 2.07833
 C -0.05132 -0.41594 -2.07771
 F 0.23606 1.38777 1.74270
 F 0.23126 1.39032 -1.74563
 H -0.92913 -0.92936 1.94169
 H -0.92801 -0.92914 -1.94246
 H 0.71387 -1.09348 1.98559
 H 0.71406 -1.09280 -1.98340
 H -0.03330 -0.00625 2.99388
 H -0.03114 -0.00616 -2.99273
13
bifur_IRC_Cartesians_noMW_output/new_data/bifur_traj4_Cartesians point 297
C 0.07177 0.62318 1.17742
 C 0.07047 0.62427 -1.17790
 C -0.00897 0.85445 0.00022
 C -0.05179 -0.41533 2.08323
 C -0.05108 -0.41486 -2.08261
 F 0.23327 1.38599 1.74162
 F 0.22838 1.38855 -1.74454
 H -0.92916 -0.92830 1.94920
 H -0.92802 -0.92808 -1.94999
 H 0.71306 -1.09340 1.99160
 H 0.71325 -1.09273 -1.98939
 H -0.03168 -0.00191 2.99746
 H -0.02949 -0.00183 -2.99631
13
bifur_IRC_Cartesians_noMW_output/new_data/bifur_traj4_Cartesians point 298
C 0.07177 0.62318 1.17742
 C 0.07047 0.62427 -1.17790
 C -0.00897 0.85445 0.00022
 C -0.05179 -0.41533 2.08323
 C -0.05108 -0.41486 -2.08261
 F 0.23327 1.38599 1.74162
 F 0.22838 1.38855 -1.74454
 H -0.92916 -0.92830 1.94920
 H -0.92802 -0.92808 -1.94999
 H 0.71306 -1.09340 1.99160
 H 0.71325 -1.09273 -1.98939
 H -0.03168 -0.00191 2.99746
 H -0.02949 -0.00183 -2.99631
13
bifur_IRC_Cartesians_noMW_output/new_data/bifur_traj4_Cartesians point 299
C 0.07194 0.61816 1.18170
 C 0.07057 0.61925 -1.18219
 C 0.00017 0.83943 0.00022
 C -0.05118 -0.41249 2.09610
 C -0.05046 -0.41203 -2.09548
 F 0.22595 1.38132 1.73877
 F 0.22083 1.38391 -1.74169
 H -0.92922 -0.92552 1.96890
 H -0.92806 -0.92532 -1.96975
 H 0.71094 -1.09321 2.00736
 H 0.71113 -1.09254 -2.00510
 H -0.02744 0.00949 3.00688
 H -0.02517 0.00955 -3.00572
13
bifur_IRC_Cartesians_noMW_output/new_data/bifur_traj4_Cartesians point 300
C 0.07205 0.61504 1.18435
 C 0.07064 0.61613 -1.18484
 C 0.00583 0.83013 0.00022
 C -0.05081 -0.41073 2.10407
 C -0.05008 -0.41028 -2.10345
 F 0.22142 1.37843 1.73701
 F 0.21615 1.38103 -1.73992
 H -0.92925 -0.92379 1.98110
 H -0.92808 -0.92360 -1.98199
 H 0.70962 -1.09309 2.01713
 H 0.70982 -1.09242 -2.01483
 H -0.02481 0.01655 3.01270
 H -0.02250 0.01660 -3.01155
13
bifur_IRC_Cartesians_noMW_output/new_data/bifur_traj4_Cartesians point 301
C 0.07217 0.61166 1.18724
 C 0.07071 0.61275 -1.18772
 C 0.01199 0.82001 0.00021
 C -0.05040 -0.40882 2.11273
 C -0.04966 -0.40837 -2.11212
 F 0.21649 1.37529 1.73509
 F 0.21106 1.37790 -1.73800
 H -0.92929 -0.92192 1.99438
 H -0.92810 -0.92174 -1.99531
 H 0.70819 -1.09297 2.02775
 H 0.70840 -1.09229 -2.02542
 H -0.02195 0.02422 3.01905
 H -0.01959 0.02427 -3.01788
13
bifur_IRC_Cartesians_noMW_output/new_data/bifur_traj4_Cartesians point 302
C 0.07229 0.60814 1.19023
 C 0.07078 0.60924 -1.19072
 C 0.01838 0.80950 0.00021
 C -0.04998 -0.40683 2.12173
 C -0.04923 -0.40639 -2.12111
 F 0.21137 1.37203 1.73311
 F 0.20578 1.37466 -1.73600
 H -0.92933 -0.91998 2.00815
 H -0.92813 -0.91980 -2.00913
 H 0.70671 -1.09283 2.03877
 H 0.70692 -1.09216 -2.03640
 H -0.01898 0.03219 3.02562
 H -0.01657 0.03223 -3.02446
13
bifur_IRC_Cartesians_noMW_output/new_data/bifur_traj4_Cartesians point 303
C 0.07241 0.60461 1.19324
 C 0.07085 0.60571 -1.19373
 C 0.02480 0.79895 0.00021
 C -0.04955 -0.40484 2.13076
 C -0.04880 -0.40440 -2.13015
 F 0.20623 1.36875 1.73111
 F 0.20048 1.37140 -1.73399
 H -0.92937 -0.91802 2.02200
 H -0.92815 -0.91786 -2.02302
 H 0.70521 -1.09270 2.04985
 H 0.70543 -1.09202 -2.04744
 H -0.01599 0.04020 3.03224
 H -0.01354 0.04022 -3.03107
13
bifur_IRC_Cartesians_noMW_output/new_data/bifur_traj4_Cartesians point 304
C 0.07253 0.60111 1.19622
 C 0.07093 0.60221 -1.19672
 C 0.03117 0.78848 0.00021
 C -0.04913 -0.40286 2.13973
 C -0.04837 -0.40242 -2.13912
 F 0.20113 1.36550 1.72913
 F 0.19522 1.36816 -1.73200
 H -0.92941 -0.91608 2.03573
 H -0.92818 -0.91593 -2.03679
 H 0.70373 -1.09257 2.06084
 H 0.70395 -1.09189 -2.05839
 H -0.01304 0.04814 3.03880
 H -0.01053 0.04815 -3.03763
13
bifur_IRC_Cartesians_noMW_output/new_data/bifur_traj4_Cartesians point 305
C 0.07265 0.59764 1.19917
 C 0.07100 0.59874 -1.19967
 C 0.03748 0.77812 0.00021
 C -0.04872 -0.40090 2.14860
 C -0.04794 -0.40047 -2.14800
 F 0.19608 1.36228 1.72716
 F 0.19001 1.36496 -1.73003
 H -0.92945 -0.91417 2.04932
 H -0.92821 -0.91402 -2.05042
 H 0.70227 -1.09244 2.07171
 H 0.70249 -1.09176 -2.06923
 H -0.01011 0.05600 3.04529
 H -0.00755 0.05600 -3.04411
13
bifur_IRC_Cartesians_noMW_output/new_data/bifur_traj4_Cartesians point 306
C 0.07277 0.59421 1.20210
 C 0.07107 0.59531 -1.20260
 C 0.04373 0.76785 0.00021
 C -0.04830 -0.39895 2.15740
 C -0.04752 -0.39853 -2.15680
 F 0.19107 1.35909 1.72522
 F 0.18484 1.36179 -1.72808
 H -0.92950 -0.91226 2.06279
 H -0.92823 -0.91213 -2.06394
 H 0.70082 -1.09231 2.08249
 H 0.70104 -1.09162 -2.07997
 H -0.00720 0.06379 3.05172
 H -0.00460 0.06378 -3.05055
13
bifur_IRC_Cartesians_noMW_output/new_data/bifur_traj4_Cartesians point 307
C 0.07289 0.59081 1.20500
 C 0.07114 0.59191 -1.20550
 C 0.04991 0.75768 0.00020
 C -0.04789 -0.39703 2.16611
 C -0.04710 -0.39661 -2.16551
 F 0.18612 1.35593 1.72329
 F 0.17973 1.35864 -1.72615
 H -0.92953 -0.91038 2.07613
 H -0.92825 -0.91026 -2.07731
 H 0.69938 -1.09218 2.09316
 H 0.69961 -1.09149 -2.09061
 H -0.00433 0.07150 3.05809
 H -0.00168 0.07149 -3.05691
13
bifur_IRC_Cartesians_noMW_output/new_data/bifur_traj4_Cartesians point 308
C 0.07300 0.58748 1.20784
 C 0.07121 0.58858 -1.20834
 C 0.05597 0.74773 0.00020
 C -0.04749 -0.39515 2.17463
 C -0.04669 -0.39474 -2.17403
 F 0.18127 1.35283 1.72141
 F 0.17473 1.35557 -1.72426
 H -0.92957 -0.90854 2.08918
 H -0.92828 -0.90843 -2.09041
 H 0.69797 -1.09205 2.10361
 H 0.69821 -1.09137 -2.10102
 H -0.00152 0.07905 3.06433
 H 0.00118 0.07903 -3.06315
13
bifur_IRC_Cartesians_noMW_output/new_data/bifur_traj4_Cartesians point 309
C 0.07301 0.58748 1.20784
 C 0.07121 0.58858 -1.20834
 C 0.05597 0.74773 0.00020
 C -0.04749 -0.39515 2.17463
 C -0.04669 -0.39474 -2.17403
 F 0.18127 1.35283 1.72141
 F 0.17473 1.35557 -1.72426
 H -0.92957 -0.90854 2.08918
 H -0.92828 -0.90843 -2.09041
 H 0.69797 -1.09205 2.10361
 H 0.69821 -1.09137 -2.10102
 H -0.00152 0.07906 3.06433
 H 0.00118 0.07903 -3.06315
13
bifur_IRC_Cartesians_noMW_output/new_data/bifur_traj4_Cartesians point 310
C 0.07322 0.58141 1.21301
 C 0.07134 0.58252 -1.21351
 C 0.06700 0.72960 0.00020
 C -0.04676 -0.39172 2.19016
 C -0.04594 -0.39132 -2.18956
 F 0.17244 1.34720 1.71798
 F 0.16561 1.34996 -1.72081
 H -0.92964 -0.90518 2.11297
 H -0.92832 -0.90509 -2.11427
 H 0.69541 -1.09182 2.12264
 H 0.69565 -1.09113 -2.11998
 H 0.00361 0.09281 3.07569
 H 0.00639 0.09277 -3.07450
13
bifur_IRC_Cartesians_noMW_output/new_data/bifur_traj4_Cartesians point 311
C 0.07330 0.57888 1.21516
 C 0.07139 0.57999 -1.21567
 C 0.07161 0.72203 0.00020
 C -0.04646 -0.39029 2.19663
 C -0.04563 -0.38989 -2.19604
 F 0.16875 1.34485 1.71654
 F 0.16181 1.34763 -1.71937
 H -0.92967 -0.90378 2.12289
 H -0.92834 -0.90369 -2.12422
 H 0.69434 -1.09173 2.13058
 H 0.69458 -1.09104 -2.12790
 H 0.00575 0.09855 3.08043
 H 0.00856 0.09850 -3.07924
13
bifur_IRC_Cartesians_noMW_output/new_data/bifur_traj4_Cartesians point 312
C 0.07338 0.57670 1.21702
 C 0.07144 0.57781 -1.21752
 C 0.07557 0.71552 0.00020
 C -0.04620 -0.38906 2.20221
 C -0.04536 -0.38866 -2.20162
 F 0.16558 1.34283 1.71531
 F 0.15854 1.34561 -1.71813
 H -0.92970 -0.90258 2.13143
 H -0.92836 -0.90249 -2.13279
 H 0.69341 -1.09164 2.13742
 H 0.69367 -1.09095 -2.13471
 H 0.00759 0.10349 3.08451
 H 0.01044 0.10343 -3.08332
13
bifur_IRC_Cartesians_noMW_output/new_data/bifur_traj4_Cartesians point 313
C 0.07345 0.57478 1.21865
 C 0.07148 0.57590 -1.21916
 C 0.07906 0.70979 0.00020
 C -0.04597 -0.38798 2.20712
 C -0.04513 -0.38758 -2.20653
 F 0.16279 1.34105 1.71423
 F 0.15566 1.34384 -1.71705
 H -0.92972 -0.90152 2.13895
 H -0.92837 -0.90144 -2.14033
 H 0.69260 -1.09157 2.14343
 H 0.69286 -1.09088 -2.14070
 H 0.00921 0.10784 3.08810
 H 0.01208 0.10777 -3.08690
13
bifur_IRC_Cartesians_noMW_output/new_data/bifur_traj4_Cartesians point 314
C 0.07351 0.57301 1.22016
 C 0.07152 0.57413 -1.22066
 C 0.08227 0.70451 0.00019
 C -0.04575 -0.38698 2.21164
 C -0.04491 -0.38659 -2.21106
 F 0.16021 1.33941 1.71323
 F 0.15300 1.34221 -1.71604
 H -0.92974 -0.90054 2.14588
 H -0.92838 -0.90047 -2.14728
 H 0.69186 -1.09150 2.14898
 H 0.69211 -1.09081 -2.14623
 H 0.01070 0.11184 3.09141
 H 0.01360 0.11177 -3.09021
13
bifur_IRC_Cartesians_noMW_output/new_data/bifur_traj4_Cartesians point 315
C 0.07357 0.57128 1.22163
 C 0.07155 0.57240 -1.22214
 C 0.08542 0.69933 0.00019
 C -0.04554 -0.38600 2.21608
 C -0.04469 -0.38561 -2.21549
 F 0.15769 1.33780 1.71225
 F 0.15040 1.34061 -1.71506
 H -0.92976 -0.89958 2.15267
 H -0.92840 -0.89951 -2.15410
 H 0.69112 -1.09144 2.15441
 H 0.69138 -1.09075 -2.15165
 H 0.01217 0.11577 3.09466
 H 0.01509 0.11570 -3.09346
13
bifur_IRC_Cartesians_noMW_output/new_data/bifur_traj4_Cartesians point 316
C 0.07363 0.56947 1.22317
 C 0.07159 0.57059 -1.22368
 C 0.08871 0.69392 0.00019
 C -0.04533 -0.38498 2.22071
 C -0.04447 -0.38459 -2.22013
 F 0.15506 1.33612 1.71122
 F 0.14768 1.33894 -1.71403
 H -0.92978 -0.89858 2.15976
 H -0.92841 -0.89852 -2.16121
 H 0.69036 -1.09137 2.16009
 H 0.69062 -1.09068 -2.15730
 H 0.01370 0.11988 3.09804
 H 0.01664 0.11979 -3.09684
13
bifur_IRC_Cartesians_noMW_output/new_data/bifur_traj4_Cartesians point 317
C 0.07370 0.56748 1.22487
 C 0.07163 0.56860 -1.22538
 C 0.09234 0.68797 0.00019
 C -0.04509 -0.38385 2.22581
 C -0.04423 -0.38347 -2.22522
 F 0.15216 1.33427 1.71010
 F 0.14469 1.33710 -1.71290
 H -0.92981 -0.89748 2.16757
 H -0.92842 -0.89742 -2.16904
 H 0.68952 -1.09129 2.16633
 H 0.68978 -1.09060 -2.16353
 H 0.01538 0.12439 3.10177
 H 0.01835 0.12430 -3.10057
13
bifur_IRC_Cartesians_noMW_output/new_data/bifur_traj4_Cartesians point 318
C 0.07378 0.56520 1.22681
 C 0.07168 0.56632 -1.22732
 C 0.09648 0.68116 0.00019
 C -0.04481 -0.38256 2.23163
 C -0.04395 -0.38218 -2.23105
 F 0.14884 1.33215 1.70881
 F 0.14127 1.33500 -1.71160
 H -0.92983 -0.89622 2.17650
 H -0.92844 -0.89617 -2.17800
 H 0.68856 -1.09121 2.17348
 H 0.68882 -1.09052 -2.17065
 H 0.01730 0.12955 3.10604
 H 0.02031 0.12946 -3.10483
13
bifur_IRC_Cartesians_noMW_output/new_data/bifur_traj4_Cartesians point 319
C 0.07387 0.56255 1.22907
 C 0.07174 0.56367 -1.22959
 C 0.10131 0.67322 0.00019
 C -0.04449 -0.38106 2.23844
 C -0.04362 -0.38069 -2.23786
 F 0.14497 1.32969 1.70730
 F 0.13728 1.33254 -1.71009
 H -0.92987 -0.89475 2.18691
 H -0.92846 -0.89470 -2.18845
 H 0.68743 -1.09111 2.18181
 H 0.68770 -1.09041 -2.17895
 H 0.01955 0.13558 3.11101
 H 0.02259 0.13548 -3.10980
13
bifur_IRC_Cartesians_noMW_output/new_data/bifur_traj4_Cartesians point 320
C 0.07387 0.56255 1.22907
 C 0.07174 0.56367 -1.22959
 C 0.10131 0.67322 0.00019
 C -0.04449 -0.38106 2.23844
 C -0.04362 -0.38069 -2.23786
 F 0.14497 1.32969 1.70730
 F 0.13728 1.33254 -1.71009
 H -0.92987 -0.89475 2.18691
 H -0.92846 -0.89470 -2.18845
 H 0.68743 -1.09111 2.18181
 H 0.68770 -1.09041 -2.17895
 H 0.01955 0.13558 3.11101
 H 0.02259 0.13548 -3.10980
13
bifur_IRC_Cartesians_noMW_output/new_data/bifur_traj4_Cartesians point 321
C 0.07410 0.55589 1.23474
 C 0.07187 0.55702 -1.23526
 C 0.11341 0.65333 0.00019
 C -0.04369 -0.37730 2.25547
 C -0.04280 -0.37693 -2.25489
 F 0.13528 1.32351 1.70354
 F 0.12728 1.32640 -1.70631
 H -0.92994 -0.89106 2.21300
 H -0.92851 -0.89104 -2.21462
 H 0.68462 -1.09086 2.20269
 H 0.68490 -1.09016 -2.19976
 H 0.02517 0.15067 3.12347
 H 0.02831 0.15054 -3.12226
13
bifur_IRC_Cartesians_noMW_output/new_data/bifur_traj4_Cartesians point 322
C 0.07424 0.55197 1.23809
 C 0.07196 0.55309 -1.23860
 C 0.12055 0.64160 0.00018
 C -0.04322 -0.37508 2.26551
 C -0.04232 -0.37472 -2.26494
 F 0.12957 1.31986 1.70132
 F 0.12138 1.32277 -1.70408
 H -0.92999 -0.88889 2.22839
 H -0.92853 -0.88888 -2.23005
 H 0.68296 -1.09071 2.21500
 H 0.68325 -1.09001 -2.21202
 H 0.02849 0.15957 3.13082
 H 0.03168 0.15943 -3.12961
13
bifur_IRC_Cartesians_noMW_output/new_data/bifur_traj4_Cartesians point 323
C 0.07438 0.54782 1.24162
 C 0.07204 0.54895 -1.24214
 C 0.12809 0.62921 0.00018
 C -0.04272 -0.37274 2.27613
 C -0.04181 -0.37238 -2.27556
 F 0.12353 1.31601 1.69897
 F 0.11515 1.31894 -1.70173
 H -0.93004 -0.88660 2.24465
 H -0.92856 -0.88660 -2.24636
 H 0.68121 -1.09055 2.22801
 H 0.68150 -1.08985 -2.22499
 H 0.03199 0.16897 3.13859
 H 0.03524 0.16882 -3.13737
13
bifur_IRC_Cartesians_noMW_output/new_data/bifur_traj4_Cartesians point 324
C 0.07453 0.54361 1.24521
 C 0.07213 0.54474 -1.24573
 C 0.13576 0.61661 0.00018
 C -0.04222 -0.37036 2.28691
 C -0.04129 -0.37001 -2.28635
 F 0.11739 1.31210 1.69659
 F 0.10882 1.31505 -1.69933
 H -0.93009 -0.88427 2.26116
 H -0.92859 -0.88428 -2.26293
 H 0.67943 -1.09039 2.24123
 H 0.67972 -1.08969 -2.23816
 H 0.03555 0.17852 3.14648
 H 0.03886 0.17836 -3.14525
13
bifur_IRC_Cartesians_noMW_output/new_data/bifur_traj4_Cartesians point 325
C 0.07467 0.53944 1.24876
 C 0.07222 0.54058 -1.24928
 C 0.14333 0.60416 0.00018
 C -0.04172 -0.36800 2.29757
 C -0.04078 -0.36766 -2.29701
 F 0.11133 1.30823 1.69423
 F 0.10256 1.31120 -1.69697
 H -0.93014 -0.88196 2.27749
 H -0.92862 -0.88199 -2.27931
 H 0.67767 -1.09023 2.25429
 H 0.67797 -1.08953 -2.25118
 H 0.03907 0.18797 3.15428
 H 0.04244 0.18779 -3.15305
13
bifur_IRC_Cartesians_noMW_output/new_data/bifur_traj4_Cartesians point 326
C 0.07481 0.53540 1.25220
 C 0.07230 0.53653 -1.25273
 C 0.15069 0.59206 0.00018
 C -0.04123 -0.36572 2.30794
 C -0.04028 -0.36538 -2.30738
 F 0.10543 1.30447 1.69194
 F 0.09648 1.30746 -1.69467
 H -0.93018 -0.87972 2.29336
 H -0.92865 -0.87976 -2.29523
 H 0.67596 -1.09008 2.26699
 H 0.67626 -1.08938 -2.26384
 H 0.04249 0.19715 3.16186
 H 0.04591 0.19696 -3.16063
13
bifur_IRC_Cartesians_noMW_output/new_data/bifur_traj4_Cartesians point 327
C 0.07495 0.53151 1.25551
 C 0.07239 0.53265 -1.25604
 C 0.15775 0.58046 0.00017
 C -0.04076 -0.36352 2.31787
 C -0.03980 -0.36319 -2.31732
 F 0.09978 1.30087 1.68974
 F 0.09065 1.30388 -1.69246
 H -0.93023 -0.87757 2.30859
 H -0.92868 -0.87762 -2.31050
 H 0.67431 -1.08993 2.27917
 H 0.67463 -1.08923 -2.27598
 H 0.04577 0.20595 3.16913
 H 0.04925 0.20575 -3.16789
13
bifur_IRC_Cartesians_noMW_output/new_data/bifur_traj4_Cartesians point 328
C 0.07507 0.52786 1.25862
 C 0.07246 0.52900 -1.25915
 C 0.16440 0.56955 0.00017
 C -0.04032 -0.36146 2.32722
 C -0.03935 -0.36113 -2.32667
 F 0.09446 1.29748 1.68767
 F 0.08516 1.30050 -1.69039
 H -0.93027 -0.87555 2.32290
 H -0.92871 -0.87561 -2.32486
 H 0.67277 -1.08980 2.29063
 H 0.67309 -1.08909 -2.28739
 H 0.04885 0.21423 3.17597
 H 0.05239 0.21402 -3.17473
13
bifur_IRC_Cartesians_noMW_output/new_data/bifur_traj4_Cartesians point 329
C 0.07519 0.52456 1.26144
 C 0.07253 0.52569 -1.26197
 C 0.17041 0.55966 0.00017
 C -0.03992 -0.35959 2.33568
 C -0.03894 -0.35927 -2.33513
 F 0.08965 1.29441 1.68580
 F 0.08019 1.29745 -1.68851
 H -0.93031 -0.87372 2.33587
 H -0.92873 -0.87379 -2.33786
 H 0.67137 -1.08967 2.30100
 H 0.67170 -1.08896 -2.29773
 H 0.05165 0.22173 3.18216
 H 0.05523 0.22151 -3.18092
13
bifur_IRC_Cartesians_noMW_output/new_data/bifur_traj4_Cartesians point 330
C 0.07529 0.52177 1.26382
 C 0.07259 0.52291 -1.26435
 C 0.17548 0.55133 0.00017
 C -0.03959 -0.35801 2.34282
 C -0.03860 -0.35770 -2.34228
 F 0.08558 1.29182 1.68423
 F 0.07600 1.29487 -1.68692
 H -0.93034 -0.87218 2.34680
 H -0.92875 -0.87225 -2.34883
 H 0.67019 -1.08956 2.30975
 H 0.67052 -1.08885 -2.30645
 H 0.05400 0.22805 3.18738
 H 0.05762 0.22782 -3.18614
13
bifur_IRC_Cartesians_noMW_output/new_data/bifur_traj4_Cartesians point 331
C 0.07529 0.52177 1.26382
 C 0.07259 0.52291 -1.26435
 C 0.17548 0.55132 0.00017
 C -0.03959 -0.35801 2.34282
 C -0.03860 -0.35770 -2.34228
 F 0.08558 1.29182 1.68423
 F 0.07600 1.29487 -1.68692
 H -0.93034 -0.87218 2.34680
 H -0.92875 -0.87225 -2.34883
 H 0.67019 -1.08956 2.30975
 H 0.67052 -1.08885 -2.30645
 H 0.05401 0.22805 3.18738
 H 0.05762 0.22782 -3.18614
13
bifur_IRC_Cartesians_noMW_output/new_data/bifur_traj4_Cartesians point 332
C 0.07540 0.51833 1.26674
 C 0.07266 0.51947 -1.26728
 C 0.18173 0.54106 0.00017
 C -0.03918 -0.35607 2.35161
 C -0.03818 -0.35576 -2.35107
 F 0.08058 1.28863 1.68228
 F 0.07084 1.29170 -1.68497
 H -0.93038 -0.87028 2.36027
 H -0.92878 -0.87036 -2.36234
 H 0.66874 -1.08943 2.32052
 H 0.66907 -1.08872 -2.31719
 H 0.05691 0.23584 3.19382
 H 0.06057 0.23560 -3.19257
13
bifur_IRC_Cartesians_noMW_output/new_data/bifur_traj4_Cartesians point 333
C 0.07543 0.51768 1.26730
 C 0.07268 0.51882 -1.26783
 C 0.18291 0.53912 0.00017
 C -0.03910 -0.35570 2.35328
 C -0.03810 -0.35539 -2.35273
 F 0.07964 1.28802 1.68191
 F 0.06986 1.29110 -1.68460
 H -0.93039 -0.86992 2.36281
 H -0.92878 -0.87001 -2.36489
 H 0.66847 -1.08941 2.32256
 H 0.66880 -1.08870 -2.31922
 H 0.05746 0.23731 3.19503
 H 0.06113 0.23707 -3.19378
13
bifur_IRC_Cartesians_noMW_output/new_data/bifur_traj4_Cartesians point 334
C 0.07543 0.51758 1.26739
 C 0.07268 0.51872 -1.26792
 C 0.18310 0.53880 0.00017
 C -0.03908 -0.35564 2.35355
 C -0.03809 -0.35534 -2.35300
 F 0.07948 1.28793 1.68185
 F 0.06970 1.29100 -1.68454
 H -0.93039 -0.86986 2.36323
 H -0.92878 -0.86995 -2.36531
 H 0.66842 -1.08941 2.32289
 H 0.66875 -1.08869 -2.31955
 H 0.05754 0.23755 3.19523
 H 0.06122 0.23731 -3.19398
13
bifur_IRC_Cartesians_noMW_output/new_data/bifur_traj4_Cartesians point 335
C 0.07542 0.51787 1.26714
 C 0.07267 0.51901 -1.26767
 C 0.18258 0.53967 0.00017
 C -0.03912 -0.35581 2.35281
 C -0.03812 -0.35550 -2.35226
 F 0.07990 1.28819 1.68202
 F 0.07014 1.29127 -1.68471
 H -0.93039 -0.87002 2.36210
 H -0.92878 -0.87011 -2.36417
 H 0.66855 -1.08942 2.32199
 H 0.66888 -1.08871 -2.31865
 H 0.05730 0.23690 3.19469
 H 0.06097 0.23666 -3.19344
13
bifur_IRC_Cartesians_noMW_output/new_data/bifur_traj4_Cartesians point 336
C 0.07540 0.51841 1.26667
 C 0.07266 0.51955 -1.26721
 C 0.18158 0.54130 0.00017
 C -0.03919 -0.35612 2.35141
 C -0.03819 -0.35581 -2.35086
 F 0.08070 1.28870 1.68233
 F 0.07096 1.29177 -1.68502
 H -0.93038 -0.87032 2.35995
 H -0.92878 -0.87041 -2.36202
 H 0.66878 -1.08944 2.32027
 H 0.66911 -1.08873 -2.31694
 H 0.05684 0.23566 3.19367
 H 0.06050 0.23542 -3.19242
13
bifur_IRC_Cartesians_noMW_output/new_data/bifur_traj4_Cartesians point 337
C 0.07538 0.51909 1.26609
 C 0.07265 0.52023 -1.26663
 C 0.18035 0.54333 0.00017
 C -0.03927 -0.35650 2.34967
 C -0.03827 -0.35619 -2.34912
 F 0.08169 1.28933 1.68271
 F 0.07198 1.29240 -1.68540
 H -0.93037 -0.87070 2.35729
 H -0.92877 -0.87078 -2.35935
 H 0.66906 -1.08946 2.31814
 H 0.66939 -1.08875 -2.31481
 H 0.05626 0.23411 3.19239
 H 0.05992 0.23388 -3.19114
13
bifur_IRC_Cartesians_noMW_output/new_data/bifur_traj4_Cartesians point 338
C 0.07535 0.51979 1.26550
 C 0.07263 0.52093 -1.26603
 C 0.17907 0.54543 0.00017
 C -0.03935 -0.35690 2.34788
 C -0.03836 -0.35658 -2.34733
 F 0.08271 1.28998 1.68311
 F 0.07303 1.29305 -1.68580
 H -0.93036 -0.87109 2.35454
 H -0.92877 -0.87117 -2.35659
 H 0.66936 -1.08949 2.31594
 H 0.66969 -1.08878 -2.31262
 H 0.05567 0.23253 3.19108
 H 0.05932 0.23229 -3.18983
13
bifur_IRC_Cartesians_noMW_output/new_data/bifur_traj4_Cartesians point 339
C 0.07533 0.52040 1.26498
 C 0.07262 0.52154 -1.26551
 C 0.17796 0.54725 0.00017
 C -0.03942 -0.35724 2.34632
 C -0.03843 -0.35693 -2.34577
 F 0.08360 1.29055 1.68345
 F 0.07395 1.29361 -1.68615
 H -0.93036 -0.87143 2.35215
 H -0.92876 -0.87150 -2.35420
 H 0.66962 -1.08951 2.31403
 H 0.66995 -1.08880 -2.31072
 H 0.05516 0.23115 3.18994
 H 0.05879 0.23091 -3.18869
13
bifur_IRC_Cartesians_noMW_output/new_data/bifur_traj4_Cartesians point 340
C 0.07532 0.52082 1.26462
 C 0.07261 0.52196 -1.26516
 C 0.17721 0.54849 0.00017
 C -0.03947 -0.35748 2.34525
 C -0.03848 -0.35716 -2.34470
 F 0.08420 1.29093 1.68369
 F 0.07457 1.29400 -1.68638
 H -0.93035 -0.87166 2.35052
 H -0.92876 -0.87173 -2.35256
 H 0.66979 -1.08953 2.31273
 H 0.67012 -1.08882 -2.30942
 H 0.05481 0.23020 3.18916
 H 0.05844 0.22997 -3.18792
13
bifur_IRC_Cartesians_noMW_output/new_data/bifur_traj4_Cartesians point 341
C 0.07531 0.52095 1.26451
 C 0.07261 0.52209 -1.26504
 C 0.17696 0.54890 0.00017
 C -0.03949 -0.35755 2.34490
 C -0.03850 -0.35724 -2.34436
 F 0.08440 1.29106 1.68377
 F 0.07478 1.29412 -1.68646
 H -0.93035 -0.87173 2.34999
 H -0.92876 -0.87181 -2.35203
 H 0.66985 -1.08953 2.31230
 H 0.67018 -1.08882 -2.30899
 H 0.05469 0.22989 3.18891
 H 0.05832 0.22966 -3.18766
13
bifur_IRC_Cartesians_noMW_output/new_data/bifur_traj4_Cartesians point 342
C 0.07531 0.52095 1.26451
 C 0.07261 0.52209 -1.26504
 C 0.17696 0.54889 0.00017
 C -0.03949 -0.35755 2.34490
 C -0.03850 -0.35724 -2.34436
 F 0.08440 1.29106 1.68377
 F 0.07478 1.29412 -1.68646
 H -0.93035 -0.87173 2.34999
 H -0.92876 -0.87181 -2.35203
 H 0.66985 -1.08953 2.31230
 H 0.67018 -1.08882 -2.30899
 H 0.05469 0.22990 3.18891
 H 0.05832 0.22967 -3.18766
13
bifur_IRC_Cartesians_noMW_output/new_data/bifur_traj4_Cartesians point 343
C 0.07534 0.52023 1.26512
 C 0.07262 0.52138 -1.26566
 C 0.17827 0.54675 0.00017
 C -0.03940 -0.35715 2.34675
 C -0.03841 -0.35683 -2.34620
 F 0.08335 1.29039 1.68336
 F 0.07370 1.29346 -1.68605
 H -0.93036 -0.87133 2.35281
 H -0.92876 -0.87141 -2.35486
 H 0.66955 -1.08951 2.31456
 H 0.66987 -1.08880 -2.31124
 H 0.05530 0.23153 3.19025
 H 0.05894 0.23129 -3.18901
13
bifur_IRC_Cartesians_noMW_output/new_data/bifur_traj4_Cartesians point 344
C 0.07537 0.51942 1.26581
 C 0.07264 0.52057 -1.26635
 C 0.17974 0.54432 0.00017
 C -0.03931 -0.35669 2.34882
 C -0.03831 -0.35638 -2.34827
 F 0.08217 1.28964 1.68290
 F 0.07248 1.29271 -1.68559
 H -0.93037 -0.87088 2.35598
 H -0.92877 -0.87096 -2.35804
 H 0.66920 -1.08948 2.31710
 H 0.66953 -1.08876 -2.31377
 H 0.05598 0.23336 3.19177
 H 0.05963 0.23313 -3.19052
13
bifur_IRC_Cartesians_noMW_output/new_data/bifur_traj4_Cartesians point 345
C 0.07540 0.51840 1.26669
 C 0.07266 0.51954 -1.26722
 C 0.18161 0.54125 0.00017
 C -0.03918 -0.35611 2.35145
 C -0.03819 -0.35580 -2.35090
 F 0.08068 1.28869 1.68232
 F 0.07094 1.29176 -1.68501
 H -0.93038 -0.87032 2.36001
 H -0.92878 -0.87040 -2.36208
 H 0.66877 -1.08944 2.32032
 H 0.66910 -1.08873 -2.31699
 H 0.05685 0.23569 3.19370
 H 0.06052 0.23546 -3.19245
13
bifur_IRC_Cartesians_noMW_output/new_data/bifur_traj4_Cartesians point 346
C 0.07544 0.51721 1.26769
 C 0.07269 0.51836 -1.26823
 C 0.18376 0.53772 0.00017
 C -0.03904 -0.35544 2.35447
 C -0.03804 -0.35513 -2.35393
 F 0.07896 1.28759 1.68165
 F 0.06916 1.29067 -1.68434
 H -0.93039 -0.86966 2.36465
 H -0.92879 -0.86975 -2.36673
 H 0.66827 -1.08939 2.32403
 H 0.66860 -1.08868 -2.32068
 H 0.05785 0.23837 3.19591
 H 0.06153 0.23813 -3.19466
13
bifur_IRC_Cartesians_noMW_output/new_data/bifur_traj4_Cartesians point 347
C 0.07549 0.51593 1.26879
 C 0.07271 0.51707 -1.26933
 C 0.18610 0.53387 0.00017
 C -0.03889 -0.35471 2.35777
 C -0.03788 -0.35441 -2.35723
 F 0.07708 1.28639 1.68092
 F 0.06723 1.28948 -1.68361
 H -0.93041 -0.86895 2.36969
 H -0.92879 -0.86904 -2.37179
 H 0.66773 -1.08934 2.32807
 H 0.66806 -1.08863 -2.32471
 H 0.05894 0.24129 3.19832
 H 0.06264 0.24105 -3.19707
13
bifur_IRC_Cartesians_noMW_output/new_data/bifur_traj4_Cartesians point 348
C 0.07554 0.51457 1.26995
 C 0.07274 0.51572 -1.27048
 C 0.18857 0.52982 0.00016
 C -0.03872 -0.35395 2.36124
 C -0.03772 -0.35364 -2.36070
 F 0.07511 1.28514 1.68015
 F 0.06519 1.28823 -1.68284
 H -0.93043 -0.86820 2.37501
 H -0.92880 -0.86829 -2.37713
 H 0.66715 -1.08929 2.33232
 H 0.66749 -1.08858 -2.32894
 H 0.06008 0.24436 3.20086
 H 0.06380 0.24412 -3.19960
13
bifur_IRC_Cartesians_noMW_output/new_data/bifur_traj4_Cartesians point 349
C 0.07558 0.51318 1.27113
 C 0.07277 0.51433 -1.27167
 C 0.19109 0.52567 0.00016
 C -0.03856 -0.35316 2.36479
 C -0.03754 -0.35286 -2.36425
 F 0.07309 1.28385 1.67937
 F 0.06310 1.28695 -1.68205
 H -0.93044 -0.86743 2.38045
 H -0.92881 -0.86753 -2.38258
 H 0.66657 -1.08924 2.33667
 H 0.66690 -1.08853 -2.33328
 H 0.06126 0.24751 3.20346
 H 0.06499 0.24726 -3.20220
13
bifur_IRC_Cartesians_noMW_output/new_data/bifur_traj4_Cartesians point 350
C 0.07563 0.51181 1.27230
 C 0.07280 0.51295 -1.27284
 C 0.19359 0.52156 0.00016
 C -0.03839 -0.35238 2.36831
 C -0.03738 -0.35208 -2.36777
 F 0.07108 1.28257 1.67859
 F 0.06104 1.28567 -1.68127
 H -0.93046 -0.86667 2.38584
 H -0.92882 -0.86677 -2.38800
 H 0.66598 -1.08919 2.34099
 H 0.66632 -1.08847 -2.33759
 H 0.06242 0.25063 3.20603
 H 0.06618 0.25037 -3.20478
13
bifur_IRC_Cartesians_noMW_output/new_data/bifur_traj4_Cartesians point 351
C 0.07568 0.51050 1.27341
 C 0.07283 0.51165 -1.27395
 C 0.19597 0.51765 0.00016
 C -0.03823 -0.35164 2.37166
 C -0.03721 -0.35135 -2.37112
 F 0.06918 1.28135 1.67785
 F 0.05907 1.28447 -1.68052
 H -0.93047 -0.86595 2.39097
 H -0.92883 -0.86605 -2.39314
 H 0.66543 -1.08914 2.34509
 H 0.66577 -1.08842 -2.34167
 H 0.06352 0.25360 3.20848
 H 0.06730 0.25334 -3.20723
13
bifur_IRC_Cartesians_noMW_output/new_data/bifur_traj4_Cartesians point 352
C 0.07572 0.50932 1.27442
 C 0.07285 0.51047 -1.27496
 C 0.19812 0.51413 0.00016
 C -0.03809 -0.35098 2.37468
 C -0.03707 -0.35068 -2.37414
 F 0.06746 1.28026 1.67718
 F 0.05730 1.28338 -1.67985
 H -0.93049 -0.86529 2.39559
 H -0.92884 -0.86540 -2.39778
 H 0.66493 -1.08909 2.34879
 H 0.66528 -1.08838 -2.34536
 H 0.06452 0.25627 3.21069
 H 0.06831 0.25601 -3.20943
13
bifur_IRC_Cartesians_noMW_output/new_data/bifur_traj4_Cartesians point 353
C 0.07572 0.50932 1.27442
 C 0.07285 0.51047 -1.27496
 C 0.19812 0.51413 0.00016
 C -0.03809 -0.35098 2.37468
 C -0.03707 -0.35068 -2.37414
 F 0.06746 1.28026 1.67718
 F 0.05730 1.28338 -1.67985
 H -0.93049 -0.86529 2.39559
 H -0.92884 -0.86540 -2.39777
 H 0.66493 -1.08909 2.34879
 H 0.66528 -1.08838 -2.34536
 H 0.06452 0.25627 3.21069
 H 0.06831 0.25600 -3.20943
13
bifur_IRC_Cartesians_noMW_output/new_data/bifur_traj4_Cartesians point 354
C 0.07578 0.50744 1.27602
 C 0.07289 0.50859 -1.27656
 C 0.20153 0.50851 0.00016
 C -0.03787 -0.34992 2.37949
 C -0.03684 -0.34962 -2.37895
 F 0.06473 1.27852 1.67612
 F 0.05448 1.28164 -1.67879
 H -0.93051 -0.86425 2.40296
 H -0.92886 -0.86437 -2.40516
 H 0.66414 -1.08902 2.35469
 H 0.66448 -1.08831 -2.35123
 H 0.06611 0.26053 3.21421
 H 0.06993 0.26026 -3.21295
13
bifur_IRC_Cartesians_noMW_output/new_data/bifur_traj4_Cartesians point 355
C 0.07581 0.50666 1.27669
 C 0.07291 0.50781 -1.27723
 C 0.20296 0.50617 0.00016
 C -0.03777 -0.34947 2.38149
 C -0.03674 -0.34918 -2.38096
 F 0.06358 1.27779 1.67568
 F 0.05330 1.28092 -1.67834
 H -0.93052 -0.86382 2.40603
 H -0.92886 -0.86394 -2.40825
 H 0.66381 -1.08899 2.35715
 H 0.66415 -1.08828 -2.35369
 H 0.06677 0.26231 3.21568
 H 0.07060 0.26203 -3.21442
13
bifur_IRC_Cartesians_noMW_output/new_data/bifur_traj4_Cartesians point 356
C 0.07584 0.50586 1.27737
 C 0.07292 0.50701 -1.27791
 C 0.20441 0.50378 0.00016
 C -0.03768 -0.34902 2.38354
 C -0.03664 -0.34873 -2.38300
 F 0.06242 1.27705 1.67522
 F 0.05210 1.28018 -1.67789
 H -0.93053 -0.86338 2.40916
 H -0.92887 -0.86350 -2.41138
 H 0.66347 -1.08896 2.35965
 H 0.66382 -1.08825 -2.35618
 H 0.06744 0.26412 3.21717
 H 0.07129 0.26384 -3.21591
13
bifur_IRC_Cartesians_noMW_output/new_data/bifur_traj4_Cartesians point 357
C 0.07587 0.50495 1.27814
 C 0.07294 0.50610 -1.27868
 C 0.20606 0.50107 0.00016
 C -0.03757 -0.34851 2.38586
 C -0.03653 -0.34822 -2.38533
 F 0.06110 1.27620 1.67471
 F 0.05074 1.27934 -1.67737
 H -0.93054 -0.86288 2.41272
 H -0.92887 -0.86300 -2.41496
 H 0.66309 -1.08893 2.36250
 H 0.66344 -1.08821 -2.35902
 H 0.06821 0.26618 3.21887
 H 0.07207 0.26590 -3.21761
13
bifur_IRC_Cartesians_noMW_output/new_data/bifur_traj4_Cartesians point 358
C 0.07591 0.50384 1.27909
 C 0.07297 0.50499 -1.27963
 C 0.20809 0.49774 0.00016
 C -0.03743 -0.34788 2.38871
 C -0.03639 -0.34759 -2.38818
 F 0.05948 1.27517 1.67408
 F 0.04906 1.27831 -1.67674
 H -0.93055 -0.86226 2.41709
 H -0.92888 -0.86238 -2.41934
 H 0.66262 -1.08889 2.36599
 H 0.66297 -1.08817 -2.36250
 H 0.06915 0.26870 3.22096
 H 0.07302 0.26842 -3.21970
13
bifur_IRC_Cartesians_noMW_output/new_data/bifur_traj4_Cartesians point 359
C 0.07596 0.50243 1.28029
 C 0.07299 0.50358 -1.28083
 C 0.21064 0.49354 0.00016
 C -0.03726 -0.34709 2.39231
 C -0.03622 -0.34680 -2.39177
 F 0.05743 1.27386 1.67329
 F 0.04695 1.27702 -1.67594
 H -0.93057 -0.86148 2.42259
 H -0.92889 -0.86161 -2.42486
 H 0.66202 -1.08883 2.37040
 H 0.66237 -1.08812 -2.36689
 H 0.07034 0.27189 3.22359
 H 0.07423 0.27160 -3.22232
13
bifur_IRC_Cartesians_noMW_output/new_data/bifur_traj4_Cartesians point 360
C 0.07602 0.50066 1.28180
 C 0.07303 0.50181 -1.28234
 C 0.21387 0.48824 0.00016
 C -0.03705 -0.34608 2.39685
 C -0.03600 -0.34580 -2.39632
 F 0.05485 1.27222 1.67228
 F 0.04429 1.27538 -1.67493
 H -0.93059 -0.86050 2.42955
 H -0.92890 -0.86063 -2.43184
 H 0.66127 -1.08877 2.37597
 H 0.66163 -1.08805 -2.37244
 H 0.07184 0.27591 3.22691
 H 0.07575 0.27562 -3.22565
13
bifur_IRC_Cartesians_noMW_output/new_data/bifur_traj4_Cartesians point 361
C 0.07609 0.49844 1.28369
 C 0.07308 0.49959 -1.28423
 C 0.21790 0.48161 0.00016
 C -0.03678 -0.34483 2.40253
 C -0.03573 -0.34455 -2.40199
 F 0.05162 1.27016 1.67103
 F 0.04095 1.27333 -1.67367
 H -0.93061 -0.85927 2.43825
 H -0.92892 -0.85941 -2.44056
 H 0.66033 -1.08868 2.38292
 H 0.66069 -1.08796 -2.37937
 H 0.07371 0.28094 3.23106
 H 0.07766 0.28064 -3.22980
13
bifur_IRC_Cartesians_noMW_output/new_data/bifur_traj4_Cartesians point 362
C 0.07619 0.49573 1.28600
 C 0.07314 0.49688 -1.28654
 C 0.22284 0.47351 0.00015
 C -0.03646 -0.34330 2.40947
 C -0.03540 -0.34302 -2.40894
 F 0.04767 1.26764 1.66949
 F 0.03688 1.27082 -1.67213
 H -0.93065 -0.85777 2.44888
 H -0.92894 -0.85792 -2.45122
 H 0.65919 -1.08858 2.39143
 H 0.65955 -1.08786 -2.38785
 H 0.07600 0.28709 3.23614
 H 0.07999 0.28678 -3.23487
13
bifur_IRC_Cartesians_noMW_output/new_data/bifur_traj4_Cartesians point 363
C 0.07630 0.49251 1.28874
 C 0.07320 0.49366 -1.28929
 C 0.22870 0.46387 0.00015
 C -0.03607 -0.34148 2.41772
 C -0.03500 -0.34120 -2.41719
 F 0.04298 1.26465 1.66767
 F 0.03204 1.26785 -1.67030
 H -0.93068 -0.85599 2.46152
 H -0.92896 -0.85615 -2.46390
 H 0.65783 -1.08846 2.40154
 H 0.65819 -1.08774 -2.39793
 H 0.07873 0.29440 3.24218
 H 0.08276 0.29408 -3.24091
13
bifur_IRC_Cartesians_noMW_output/new_data/bifur_traj4_Cartesians point 364
C 0.07630 0.49251 1.28874
 C 0.07320 0.49366 -1.28929
 C 0.22870 0.46387 0.00015
 C -0.03607 -0.34148 2.41772
 C -0.03500 -0.34120 -2.41719
 F 0.04298 1.26465 1.66767
 F 0.03204 1.26785 -1.67030
 H -0.93068 -0.85599 2.46152
 H -0.92896 -0.85615 -2.46390
 H 0.65783 -1.08846 2.40154
 H 0.65819 -1.08774 -2.39793
 H 0.07873 0.29440 3.24218
 H 0.08276 0.29408 -3.24091
13
bifur_IRC_Cartesians_noMW_output/new_data/bifur_traj4_Cartesians point 365
C 0.07657 0.48472 1.29538
 C 0.07337 0.48588 -1.29593
 C 0.24286 0.44060 0.00015
 C -0.03513 -0.33708 2.43765
 C -0.03404 -0.33682 -2.43713
 F 0.03164 1.25742 1.66326
 F 0.02034 1.26065 -1.66588
 H -0.93077 -0.85168 2.49204
 H -0.92902 -0.85186 -2.49452
 H 0.65453 -1.08816 2.42597
 H 0.65491 -1.08744 -2.42227
 H 0.08531 0.31205 3.25676
 H 0.08944 0.31171 -3.25548
13
bifur_IRC_Cartesians_noMW_output/new_data/bifur_traj4_Cartesians point 366
C 0.07672 0.48040 1.29906
 C 0.07346 0.48156 -1.29961
 C 0.25072 0.42768 0.00015
 C -0.03461 -0.33463 2.44871
 C -0.03351 -0.33438 -2.44819
 F 0.02535 1.25340 1.66082
 F 0.01384 1.25666 -1.66342
 H -0.93083 -0.84929 2.50898
 H -0.92905 -0.84948 -2.51152
 H 0.65271 -1.08800 2.43952
 H 0.65309 -1.08727 -2.43578
 H 0.08896 0.32185 3.26485
 H 0.09316 0.32150 -3.26357
13
bifur_IRC_Cartesians_noMW_output/new_data/bifur_traj4_Cartesians point 367
C 0.07687 0.47598 1.30282
 C 0.07355 0.47715 -1.30338
 C 0.25875 0.41448 0.00014
 C -0.03408 -0.33214 2.46002
 C -0.03297 -0.33189 -2.45950
 F 0.01891 1.24930 1.65832
 F 0.00721 1.25258 -1.66091
 H -0.93088 -0.84685 2.52630
 H -0.92908 -0.84705 -2.52889
 H 0.65084 -1.08783 2.45338
 H 0.65123 -1.08710 -2.44959
 H 0.09269 0.33187 3.27313
 H 0.09695 0.33150 -3.27184
13
bifur_IRC_Cartesians_noMW_output/new_data/bifur_traj4_Cartesians point 368
C 0.07703 0.47158 1.30657
 C 0.07364 0.47275 -1.30713
 C 0.26676 0.40133 0.00014
 C -0.03355 -0.32965 2.47128
 C -0.03242 -0.32941 -2.47077
 F 0.01251 1.24521 1.65583
 F 0.00060 1.24852 -1.65841
 H -0.93093 -0.84441 2.54355
 H -0.92911 -0.84463 -2.54619
 H 0.64898 -1.08767 2.46718
 H 0.64938 -1.08694 -2.46335
 H 0.09641 0.34184 3.28136
 H 0.10073 0.34146 -3.28007
13
bifur_IRC_Cartesians_noMW_output/new_data/bifur_traj4_Cartesians point 369
C 0.07718 0.46729 1.31023
 C 0.07373 0.46845 -1.31079
 C 0.27457 0.38848 0.00014
 C -0.03303 -0.32722 2.48228
 C -0.03190 -0.32699 -2.48177
 F 0.00625 1.24122 1.65339
 F -0.00586 1.24455 -1.65597
 H -0.93098 -0.84203 2.56040
 H -0.92915 -0.84226 -2.56310
 H 0.64716 -1.08750 2.48067
 H 0.64756 -1.08677 -2.47678
 H 0.10004 0.35159 3.28941
 H 0.10442 0.35120 -3.28812
13
bifur_IRC_Cartesians_noMW_output/new_data/bifur_traj4_Cartesians point 370
C 0.07732 0.46316 1.31375
 C 0.07382 0.46433 -1.31431
 C 0.28208 0.37614 0.00014
 C -0.03254 -0.32489 2.49285
 C -0.03139 -0.32466 -2.49234
 F 0.00024 1.23739 1.65106
 F -0.01206 1.24073 -1.65362
 H -0.93103 -0.83975 2.57659
 H -0.92918 -0.83999 -2.57933
 H 0.64542 -1.08735 2.49362
 H 0.64582 -1.08661 -2.48969
 H 0.10353 0.36095 3.29714
 H 0.10797 0.36054 -3.29584
13
bifur_IRC_Cartesians_noMW_output/new_data/bifur_traj4_Cartesians point 371
C 0.07745 0.45927 1.31706
 C 0.07390 0.46044 -1.31762
 C 0.28915 0.36452 0.00014
 C -0.03207 -0.32269 2.50280
 C -0.03091 -0.32247 -2.50229
 F -0.00543 1.23378 1.64886
 F -0.01790 1.23714 -1.65141
 H -0.93107 -0.83760 2.59183
 H -0.92920 -0.83785 -2.59462
 H 0.64378 -1.08720 2.50581
 H 0.64419 -1.08647 -2.50184
 H 0.10681 0.36976 3.30442
 H 0.11131 0.36935 -3.30312
13
bifur_IRC_Cartesians_noMW_output/new_data/bifur_traj4_Cartesians point 372
C 0.07758 0.45571 1.32009
 C 0.07397 0.45689 -1.32066
 C 0.29562 0.35389 0.00013
 C -0.03164 -0.32068 2.51190
 C -0.03047 -0.32046 -2.51140
 F -0.01061 1.23048 1.64685
 F -0.02325 1.23386 -1.64939
 H -0.93111 -0.83563 2.60577
 H -0.92923 -0.83589 -2.60861
 H 0.64227 -1.08706 2.51697
 H 0.64269 -1.08633 -2.51296
 H 0.10982 0.37783 3.31108
 H 0.11436 0.37740 -3.30978
13
bifur_IRC_Cartesians_noMW_output/new_data/bifur_traj4_Cartesians point 373
C 0.07769 0.45260 1.32274
 C 0.07404 0.45378 -1.32331
 C 0.30128 0.34460 0.00013
 C -0.03127 -0.31892 2.51986
 C -0.03009 -0.31871 -2.51936
 F -0.01513 1.22759 1.64509
 F -0.02792 1.23099 -1.64763
 H -0.93115 -0.83391 2.61796
 H -0.92925 -0.83418 -2.62084
 H 0.64096 -1.08695 2.52673
 H 0.64138 -1.08621 -2.52268
 H 0.11244 0.38488 3.31691
 H 0.11703 0.38444 -3.31560
13
bifur_IRC_Cartesians_noMW_output/new_data/bifur_traj4_Cartesians point 374
C 0.07777 0.45007 1.32490
 C 0.07409 0.45124 -1.32547
 C 0.30589 0.33702 0.00013
 C -0.03096 -0.31749 2.52635
 C -0.02978 -0.31728 -2.52586
 F -0.01883 1.22523 1.64365
 F -0.03173 1.22864 -1.64619
 H -0.93118 -0.83251 2.62791
 H -0.92927 -0.83278 -2.63081
 H 0.63989 -1.08685 2.53468
 H 0.64031 -1.08611 -2.53061
 H 0.11459 0.39063 3.32166
 H 0.11921 0.39019 -3.32034
13
bifur_IRC_Cartesians_noMW_output/new_data/bifur_traj4_Cartesians point 375
C 0.07777 0.45007 1.32490
 C 0.07409 0.45124 -1.32547
 C 0.30589 0.33702 0.00013
 C -0.03096 -0.31749 2.52635
 C -0.02978 -0.31728 -2.52586
 F -0.01883 1.22524 1.64365
 F -0.03173 1.22864 -1.64619
 H -0.93118 -0.83251 2.62791
 H -0.92927 -0.83278 -2.63081
 H 0.63989 -1.08685 2.53468
 H 0.64031 -1.08611 -2.53061
 H 0.11459 0.39063 3.32166
 H 0.11921 0.39018 -3.32034
13
bifur_IRC_Cartesians_noMW_output/new_data/bifur_traj4_Cartesians point 376
C 0.07788 0.44693 1.32757
 C 0.07416 0.44811 -1.32814
 C 0.31160 0.32763 0.00013
 C -0.03059 -0.31571 2.53439
 C -0.02939 -0.31551 -2.53389
 F -0.02340 1.22232 1.64187
 F -0.03645 1.22574 -1.64440
 H -0.93122 -0.83077 2.64021
 H -0.92929 -0.83106 -2.64315
 H 0.63856 -1.08673 2.54453
 H 0.63899 -1.08599 -2.54043
 H 0.11724 0.39775 3.32754
 H 0.12191 0.39729 -3.32622
13
bifur_IRC_Cartesians_noMW_output/new_data/bifur_traj4_Cartesians point 377
C 0.07791 0.44622 1.32818
 C 0.07417 0.44740 -1.32875
 C 0.31289 0.32551 0.00013
 C -0.03050 -0.31531 2.53621
 C -0.02930 -0.31511 -2.53572
 F -0.02443 1.22166 1.64147
 F -0.03752 1.22509 -1.64400
 H -0.93122 -0.83038 2.64300
 H -0.92930 -0.83066 -2.64595
 H 0.63826 -1.08671 2.54676
 H 0.63869 -1.08597 -2.54265
 H 0.11784 0.39936 3.32887
 H 0.12252 0.39890 -3.32755
13
bifur_IRC_Cartesians_noMW_output/new_data/bifur_traj4_Cartesians point 378
C 0.07792 0.44593 1.32843
 C 0.07418 0.44711 -1.32900
 C 0.31342 0.32464 0.00013
 C -0.03047 -0.31515 2.53695
 C -0.02927 -0.31495 -2.53646
 F -0.02486 1.22139 1.64131
 F -0.03795 1.22482 -1.64383
 H -0.93123 -0.83022 2.64414
 H -0.92930 -0.83050 -2.64709
 H 0.63814 -1.08669 2.54767
 H 0.63856 -1.08595 -2.54356
 H 0.11809 0.40002 3.32941
 H 0.12277 0.39956 -3.32809
13
bifur_IRC_Cartesians_noMW_output/new_data/bifur_traj4_Cartesians point 379
C 0.07792 0.44596 1.32840
 C 0.07418 0.44714 -1.32897
 C 0.31336 0.32473 0.00013
 C -0.03047 -0.31517 2.53687
 C -0.02927 -0.31496 -2.53638
 F -0.02481 1.22142 1.64132
 F -0.03791 1.22485 -1.64385
 H -0.93123 -0.83023 2.64402
 H -0.92930 -0.83052 -2.64697
 H 0.63815 -1.08670 2.54758
 H 0.63858 -1.08596 -2.54346
 H 0.11806 0.39995 3.32935
 H 0.12274 0.39949 -3.32804
13
bifur_IRC_Cartesians_noMW_output/new_data/bifur_traj4_Cartesians point 380
C 0.07791 0.44624 1.32816
 C 0.07417 0.44742 -1.32873
 C 0.31285 0.32557 0.00013
 C -0.03050 -0.31532 2.53615
 C -0.02931 -0.31512 -2.53566
 F -0.02440 1.22168 1.64148
 F -0.03748 1.22511 -1.64401
 H -0.93122 -0.83039 2.64292
 H -0.92930 -0.83068 -2.64587
 H 0.63827 -1.08671 2.54670
 H 0.63870 -1.08597 -2.54259
 H 0.11782 0.39931 3.32883
 H 0.12250 0.39886 -3.32751
13
bifur_IRC_Cartesians_noMW_output/new_data/bifur_traj4_Cartesians point 381
C 0.07789 0.44673 1.32774
 C 0.07416 0.44791 -1.32831
 C 0.31196 0.32703 0.00013
 C -0.03056 -0.31560 2.53490
 C -0.02937 -0.31540 -2.53441
 F -0.02369 1.22213 1.64176
 F -0.03675 1.22556 -1.64429
 H -0.93122 -0.83066 2.64100
 H -0.92929 -0.83094 -2.64394
 H 0.63847 -1.08672 2.54516
 H 0.63890 -1.08599 -2.54105
 H 0.11741 0.39820 3.32791
 H 0.12208 0.39775 -3.32659
13
bifur_IRC_Cartesians_noMW_output/new_data/bifur_traj4_Cartesians point 382
C 0.07787 0.44740 1.32717
 C 0.07415 0.44858 -1.32774
 C 0.31074 0.32904 0.00013
 C -0.03064 -0.31598 2.53318
 C -0.02945 -0.31578 -2.53269
 F -0.02271 1.22276 1.64214
 F -0.03574 1.22618 -1.64467
 H -0.93121 -0.83103 2.63837
 H -0.92929 -0.83131 -2.64131
 H 0.63876 -1.08675 2.54306
 H 0.63918 -1.08601 -2.53896
 H 0.11684 0.39668 3.32666
 H 0.12150 0.39623 -3.32534
13
bifur_IRC_Cartesians_noMW_output/new_data/bifur_traj4_Cartesians point 383
C 0.07784 0.44822 1.32647
 C 0.07413 0.44940 -1.32704
 C 0.30925 0.33150 0.00013
 C -0.03074 -0.31645 2.53108
 C -0.02955 -0.31624 -2.53058
 F -0.02152 1.22352 1.64261
 F -0.03450 1.22694 -1.64514
 H -0.93120 -0.83148 2.63514
 H -0.92928 -0.83177 -2.63807
 H 0.63911 -1.08678 2.54047
 H 0.63953 -1.08604 -2.53639
 H 0.11615 0.39482 3.32511
 H 0.12080 0.39436 -3.32380
13
bifur_IRC_Cartesians_noMW_output/new_data/bifur_traj4_Cartesians point 384
C 0.07781 0.44915 1.32568
 C 0.07411 0.45033 -1.32625
 C 0.30755 0.33428 0.00013
 C -0.03085 -0.31697 2.52869
 C -0.02966 -0.31677 -2.52820
 F -0.02016 1.22439 1.64313
 F -0.03310 1.22780 -1.64567
 H -0.93119 -0.83200 2.63149
 H -0.92928 -0.83228 -2.63440
 H 0.63950 -1.08682 2.53755
 H 0.63992 -1.08608 -2.53347
 H 0.11536 0.39270 3.32337
 H 0.12000 0.39225 -3.32205
13
bifur_IRC_Cartesians_noMW_output/new_data/bifur_traj4_Cartesians point 385
C 0.07777 0.45013 1.32485
 C 0.07409 0.45131 -1.32542
 C 0.30578 0.33720 0.00013
 C -0.03097 -0.31752 2.52620
 C -0.02978 -0.31732 -2.52570
 F -0.01874 1.22529 1.64369
 F -0.03164 1.22870 -1.64622
 H -0.93118 -0.83254 2.62767
 H -0.92927 -0.83282 -2.63057
 H 0.63991 -1.08685 2.53449
 H 0.64034 -1.08612 -2.53042
 H 0.11454 0.39049 3.32154
 H 0.11916 0.39005 -3.32023
13
bifur_IRC_Cartesians_noMW_output/new_data/bifur_traj4_Cartesians point 386
C 0.07777 0.45013 1.32485
 C 0.07409 0.45131 -1.32542
 C 0.30578 0.33720 0.00013
 C -0.03097 -0.31752 2.52620
 C -0.02978 -0.31732 -2.52570
 F -0.01874 1.22529 1.64369
 F -0.03164 1.22870 -1.64622
 H -0.93118 -0.83254 2.62767
 H -0.92927 -0.83282 -2.63057
 H 0.63991 -1.08685 2.53449
 H 0.64034 -1.08612 -2.53042
 H 0.11454 0.39049 3.32154
 H 0.11916 0.39005 -3.32023
13
bifur_IRC_Cartesians_noMW_output/new_data/bifur_traj4_Cartesians point 387
C 0.07771 0.45184 1.32339
 C 0.07405 0.45302 -1.32395
 C 0.30266 0.34233 0.00013
 C -0.03118 -0.31849 2.52180
 C -0.03000 -0.31828 -2.52131
 F -0.01624 1.22689 1.64466
 F -0.02906 1.23028 -1.64720
 H -0.93116 -0.83349 2.62094
 H -0.92926 -0.83376 -2.62382
 H 0.64064 -1.08692 2.52911
 H 0.64106 -1.08618 -2.52506
 H 0.11309 0.38660 3.31833
 H 0.11768 0.38616 -3.31702
13
bifur_IRC_Cartesians_noMW_output/new_data/bifur_traj4_Cartesians point 388
C 0.07769 0.45245 1.32287
 C 0.07404 0.45362 -1.32344
 C 0.30156 0.34413 0.00013
 C -0.03125 -0.31883 2.52026
 C -0.03007 -0.31862 -2.51976
 F -0.01536 1.22745 1.64500
 F -0.02815 1.23084 -1.64754
 H -0.93115 -0.83382 2.61857
 H -0.92925 -0.83409 -2.62144
 H 0.64089 -1.08694 2.52721
 H 0.64131 -1.08620 -2.52317
 H 0.11257 0.38523 3.31720
 H 0.11717 0.38479 -3.31589
13
bifur_IRC_Cartesians_noMW_output/new_data/bifur_traj4_Cartesians point 389
C 0.07768 0.45288 1.32250
 C 0.07403 0.45406 -1.32307
 C 0.30077 0.34543 0.00013
 C -0.03130 -0.31908 2.51914
 C -0.03012 -0.31887 -2.51865
 F -0.01473 1.22785 1.64524
 F -0.02750 1.23124 -1.64779
 H -0.93115 -0.83406 2.61686
 H -0.92925 -0.83433 -2.61973
 H 0.64108 -1.08696 2.52585
 H 0.64150 -1.08622 -2.52181
 H 0.11221 0.38425 3.31638
 H 0.11679 0.38381 -3.31507
13
bifur_IRC_Cartesians_noMW_output/new_data/bifur_traj4_Cartesians point 390
C 0.07766 0.45320 1.32223
 C 0.07403 0.45437 -1.32280
 C 0.30019 0.34638 0.00013
 C -0.03134 -0.31926 2.51834
 C -0.03016 -0.31905 -2.51784
 F -0.01427 1.22814 1.64542
 F -0.02703 1.23154 -1.64797
 H -0.93114 -0.83424 2.61563
 H -0.92925 -0.83451 -2.61850
 H 0.64121 -1.08697 2.52486
 H 0.64163 -1.08623 -2.52082
 H 0.11194 0.38353 3.31579
 H 0.11652 0.38309 -3.31448
13
bifur_IRC_Cartesians_noMW_output/new_data/bifur_traj4_Cartesians point 391
C 0.07766 0.45344 1.32202
 C 0.07402 0.45462 -1.32259
 C 0.29975 0.34711 0.00013
 C -0.03137 -0.31940 2.51771
 C -0.03019 -0.31918 -2.51721
 F -0.01391 1.22837 1.64556
 F -0.02666 1.23176 -1.64810
 H -0.93114 -0.83437 2.61467
 H -0.92925 -0.83464 -2.61753
 H 0.64131 -1.08698 2.52409
 H 0.64173 -1.08624 -2.52006
 H 0.11173 0.38298 3.31534
 H 0.11631 0.38254 -3.31403
13
bifur_IRC_Cartesians_noMW_output/new_data/bifur_traj4_Cartesians point 392
C 0.07765 0.45364 1.32185
 C 0.07402 0.45482 -1.32242
 C 0.29938 0.34771 0.00013
 C -0.03139 -0.31951 2.51719
 C -0.03022 -0.31930 -2.51670
 F -0.01362 1.22856 1.64568
 F -0.02636 1.23195 -1.64822
 H -0.93114 -0.83449 2.61388
 H -0.92924 -0.83475 -2.61674
 H 0.64140 -1.08699 2.52346
 H 0.64182 -1.08625 -2.51943
 H 0.11156 0.38252 3.31496
 H 0.11614 0.38208 -3.31365
13
bifur_IRC_Cartesians_noMW_output/new_data/bifur_traj4_Cartesians point 393
C 0.07764 0.45379 1.32173
 C 0.07401 0.45497 -1.32229
 C 0.29912 0.34814 0.00013
 C -0.03141 -0.31959 2.51682
 C -0.03024 -0.31938 -2.51632
 F -0.01340 1.22869 1.64576
 F -0.02614 1.23208 -1.64830
 H -0.93114 -0.83457 2.61331
 H -0.92924 -0.83483 -2.61617
 H 0.64146 -1.08699 2.52300
 H 0.64188 -1.08626 -2.51897
 H 0.11144 0.38219 3.31469
 H 0.11601 0.38175 -3.31338
13
bifur_IRC_Cartesians_noMW_output/new_data/bifur_traj4_Cartesians point 394
C 0.07764 0.45382 1.32170
 C 0.07401 0.45500 -1.32227
 C 0.29906 0.34824 0.00013
 C -0.03142 -0.31961 2.51674
 C -0.03024 -0.31940 -2.51624
 F -0.01336 1.22872 1.64578
 F -0.02609 1.23211 -1.64832
 H -0.93114 -0.83458 2.61318
 H -0.92924 -0.83485 -2.61604
 H 0.64147 -1.08699 2.52290
 H 0.64189 -1.08626 -2.51887
 H 0.11141 0.38212 3.31463
 H 0.11599 0.38168 -3.31332
13
bifur_IRC_Cartesians_noMW_output/new_data/bifur_traj4_Cartesians point 395
C 0.07765 0.45366 1.32184
 C 0.07402 0.45483 -1.32241
 C 0.29936 0.34774 0.00013
 C -0.03140 -0.31952 2.51717
 C -0.03022 -0.31930 -2.51667
 F -0.01360 1.22857 1.64568
 F -0.02634 1.23196 -1.64823
 H -0.93114 -0.83449 2.61384
 H -0.92924 -0.83476 -2.61670
 H 0.64140 -1.08699 2.52343
 H 0.64182 -1.08625 -2.51939
 H 0.11155 0.38249 3.31494
 H 0.11613 0.38206 -3.31363
13
bifur_IRC_Cartesians_noMW_output/new_data/bifur_traj4_Cartesians point 396
C 0.07766 0.45322 1.32221
 C 0.07403 0.45440 -1.32278
 C 0.30015 0.34645 0.00013
 C -0.03134 -0.31927 2.51827
 C -0.03017 -0.31906 -2.51778
 F -0.01423 1.22817 1.64544
 F -0.02699 1.23156 -1.64798
 H -0.93114 -0.83425 2.61553
 H -0.92925 -0.83452 -2.61840
 H 0.64122 -1.08697 2.52478
 H 0.64164 -1.08623 -2.52075
 H 0.11192 0.38348 3.31575
 H 0.11650 0.38304 -3.31444
13
bifur_IRC_Cartesians_noMW_output/new_data/bifur_traj4_Cartesians point 397
C 0.07766 0.45322 1.32221
 C 0.07403 0.45440 -1.32278
 C 0.30015 0.34645 0.00013
 C -0.03134 -0.31927 2.51828
 C -0.03017 -0.31906 -2.51778
 F -0.01423 1.22816 1.64544
 F -0.02699 1.23156 -1.64798
 H -0.93114 -0.83425 2.61554
 H -0.92925 -0.83452 -2.61840
 H 0.64122 -1.08697 2.52479
 H 0.64164 -1.08623 -2.52075
 H 0.11192 0.38348 3.31575
 H 0.11650 0.38304 -3.31444
13
bifur_IRC_Cartesians_noMW_output/new_data/bifur_traj4_Cartesians point 398
C 0.07772 0.45156 1.32363
 C 0.07406 0.45274 -1.32420
 C 0.30318 0.34148 0.00013
 C -0.03114 -0.31833 2.52253
 C -0.02996 -0.31812 -2.52204
 F -0.01665 1.22662 1.64450
 F -0.02949 1.23002 -1.64703
 H -0.93116 -0.83333 2.62206
 H -0.92926 -0.83360 -2.62494
 H 0.64052 -1.08691 2.53000
 H 0.64094 -1.08617 -2.52595
 H 0.11333 0.38725 3.31886
 H 0.11793 0.38681 -3.31755
13
bifur_IRC_Cartesians_noMW_output/new_data/bifur_traj4_Cartesians point 399
C 0.07776 0.45046 1.32457
 C 0.07408 0.45163 -1.32514
 C 0.30518 0.33818 0.00013
 C -0.03101 -0.31771 2.52536
 C -0.02982 -0.31750 -2.52486
 F -0.01826 1.22560 1.64387
 F -0.03115 1.22900 -1.64641
 H -0.93118 -0.83272 2.62638
 H -0.92927 -0.83300 -2.62928
 H 0.64005 -1.08687 2.53347
 H 0.64047 -1.08613 -2.52940
 H 0.11426 0.38975 3.32093
 H 0.11888 0.38931 -3.31962
13
bifur_IRC_Cartesians_noMW_output/new_data/bifur_traj4_Cartesians point 400
C 0.07780 0.44926 1.32559
 C 0.07411 0.45043 -1.32616
 C 0.30736 0.33459 0.00013
 C -0.03087 -0.31703 2.52843
 C -0.02968 -0.31682 -2.52793
 F -0.02001 1.22448 1.64319
 F -0.03295 1.22789 -1.64573
 H -0.93119 -0.83206 2.63109
 H -0.92928 -0.83234 -2.63400
 H 0.63954 -1.08682 2.53723
 H 0.63997 -1.08608 -2.53315
 H 0.11527 0.39247 3.32318
 H 0.11991 0.39202 -3.32186
13
bifur_IRC_Cartesians_noMW_output/new_data/bifur_traj4_Cartesians point 401
C 0.07785 0.44797 1.32668
 C 0.07414 0.44915 -1.32725
 C 0.30970 0.33075 0.00013
 C -0.03071 -0.31630 2.53171
 C -0.02952 -0.31610 -2.53122
 F -0.02188 1.22329 1.64247
 F -0.03488 1.22671 -1.64500
 H -0.93120 -0.83135 2.63612
 H -0.92928 -0.83163 -2.63905
 H 0.63900 -1.08677 2.54126
 H 0.63943 -1.08603 -2.53716
 H 0.11636 0.39538 3.32558
 H 0.12101 0.39493 -3.32427
13
bifur_IRC_Cartesians_noMW_output/new_data/bifur_traj4_Cartesians point 402
C 0.07790 0.44654 1.32790
 C 0.07417 0.44772 -1.32847
 C 0.31230 0.32648 0.00013
 C -0.03054 -0.31550 2.53538
 C -0.02934 -0.31529 -2.53488
 F -0.02396 1.22196 1.64166
 F -0.03703 1.22539 -1.64418
 H -0.93122 -0.83056 2.64173
 H -0.92929 -0.83084 -2.64468
 H 0.63840 -1.08672 2.54574
 H 0.63882 -1.08598 -2.54164
 H 0.11757 0.39863 3.32826
 H 0.12224 0.39817 -3.32694
13
bifur_IRC_Cartesians_noMW_output/new_data/bifur_traj4_Cartesians point 403
C 0.07796 0.44484 1.32935
 C 0.07420 0.44602 -1.32993
 C 0.31540 0.32139 0.00013
 C -0.03033 -0.31453 2.53974
 C -0.02913 -0.31433 -2.53925
 F -0.02644 1.22038 1.64069
 F -0.03959 1.22381 -1.64322
 H -0.93124 -0.82961 2.64841
 H -0.92931 -0.82990 -2.65138
 H 0.63768 -1.08665 2.55109
 H 0.63811 -1.08591 -2.54696
 H 0.11901 0.40249 3.33145
 H 0.12370 0.40203 -3.33013
13
bifur_IRC_Cartesians_noMW_output/new_data/bifur_traj4_Cartesians point 404
C 0.07803 0.44272 1.33116
 C 0.07425 0.44390 -1.33173
 C 0.31925 0.31505 0.00013
 C -0.03008 -0.31334 2.54516
 C -0.02887 -0.31314 -2.54467
 F -0.02953 1.21841 1.63949
 F -0.04277 1.22186 -1.64201
 H -0.93127 -0.82844 2.65671
 H -0.92932 -0.82874 -2.65971
 H 0.63678 -1.08657 2.55773
 H 0.63721 -1.08583 -2.55359
 H 0.12080 0.40729 3.33542
 H 0.12552 0.40682 -3.33410
13
bifur_IRC_Cartesians_noMW_output/new_data/bifur_traj4_Cartesians point 405
C 0.07812 0.44012 1.33338
 C 0.07430 0.44130 -1.33395
 C 0.32399 0.30727 0.00013
 C -0.02977 -0.31186 2.55182
 C -0.02855 -0.31167 -2.55134
 F -0.03332 1.21599 1.63802
 F -0.04668 1.21945 -1.64053
 H -0.93130 -0.82700 2.66692
 H -0.92934 -0.82730 -2.66995
 H 0.63568 -1.08647 2.56590
 H 0.63612 -1.08573 -2.56173
 H 0.12299 0.41320 3.34029
 H 0.12776 0.41272 -3.33897
13
bifur_IRC_Cartesians_noMW_output/new_data/bifur_traj4_Cartesians point 406
C 0.07822 0.43707 1.33597
 C 0.07436 0.43826 -1.33655
 C 0.32952 0.29818 0.00012
 C -0.02940 -0.31014 2.55961
 C -0.02818 -0.30996 -2.55913
 F -0.03775 1.21317 1.63630
 F -0.05126 1.21664 -1.63880
 H -0.93133 -0.82532 2.67885
 H -0.92936 -0.82563 -2.68192
 H 0.63439 -1.08636 2.57545
 H 0.63483 -1.08562 -2.57124
 H 0.12557 0.42010 3.34599
 H 0.13037 0.41961 -3.34467
13
bifur_IRC_Cartesians_noMW_output/new_data/bifur_traj4_Cartesians point 407
C 0.07834 0.43369 1.33886
 C 0.07443 0.43487 -1.33943
 C 0.33569 0.28805 0.00012
 C -0.02899 -0.30823 2.56829
 C -0.02776 -0.30805 -2.56780
 F -0.04268 1.21002 1.63438
 F -0.05635 1.21351 -1.63688
 H -0.93137 -0.82344 2.69213
 H -0.92939 -0.82376 -2.69524
 H 0.63296 -1.08623 2.58608
 H 0.63341 -1.08549 -2.58183
 H 0.12843 0.42778 3.35234
 H 0.13328 0.42728 -3.35101
13
bifur_IRC_Cartesians_noMW_output/new_data/bifur_traj4_Cartesians point 408
C 0.07834 0.43369 1.33886
 C 0.07443 0.43487 -1.33943
 C 0.33569 0.28805 0.00012
 C -0.02899 -0.30823 2.56828
 C -0.02776 -0.30805 -2.56780
 F -0.04268 1.21002 1.63438
 F -0.05635 1.21351 -1.63688
 H -0.93137 -0.82344 2.69213
 H -0.92939 -0.82376 -2.69524
 H 0.63296 -1.08623 2.58608
 H 0.63341 -1.08549 -2.58183
 H 0.12843 0.42778 3.35234
 H 0.13328 0.42728 -3.35101
13
bifur_IRC_Cartesians_noMW_output/new_data/bifur_traj4_Cartesians point 409
C 0.07860 0.42614 1.34528
 C 0.07459 0.42733 -1.34587
 C 0.34941 0.26549 0.00012
 C -0.02809 -0.30396 2.58760
 C -0.02683 -0.30379 -2.58712
 F -0.05367 1.20301 1.63011
 F -0.06769 1.20654 -1.63259
 H -0.93146 -0.81927 2.72172
 H -0.92944 -0.81961 -2.72492
 H 0.62977 -1.08595 2.60975
 H 0.63023 -1.08520 -2.60543
 H 0.13481 0.44489 3.36647
 H 0.13977 0.44437 -3.36513
13
bifur_IRC_Cartesians_noMW_output/new_data/bifur_traj4_Cartesians point 410
C 0.07875 0.42206 1.34876
 C 0.07468 0.42325 -1.34934
 C 0.35682 0.25331 0.00012
 C -0.02760 -0.30166 2.59803
 C -0.02633 -0.30149 -2.59756
 F -0.05961 1.19923 1.62780
 F -0.07381 1.20278 -1.63028
 H -0.93151 -0.81701 2.73770
 H -0.92947 -0.81737 -2.74095
 H 0.62805 -1.08579 2.62254
 H 0.62851 -1.08504 -2.61817
 H 0.13825 0.45413 3.37410
 H 0.14327 0.45360 -3.37276
13
bifur_IRC_Cartesians_noMW_output/new_data/bifur_traj4_Cartesians point 411
C 0.07889 0.41791 1.35229
 C 0.07477 0.41911 -1.35288
 C 0.36437 0.24091 0.00011
 C -0.02710 -0.29932 2.60866
 C -0.02582 -0.29916 -2.60819
 F -0.06565 1.19538 1.62545
 F -0.08004 1.19894 -1.62792
 H -0.93156 -0.81471 2.75397
 H -0.92950 -0.81508 -2.75727
 H 0.62629 -1.08563 2.63556
 H 0.62676 -1.08488 -2.63114
 H 0.14176 0.46354 3.38187
 H 0.14683 0.46300 -3.38053
13
bifur_IRC_Cartesians_noMW_output/new_data/bifur_traj4_Cartesians point 412
C 0.07903 0.41385 1.35576
 C 0.07485 0.41504 -1.35634
 C 0.37177 0.22875 0.00011
 C -0.02661 -0.29702 2.61906
 C -0.02532 -0.29686 -2.61860
 F -0.07157 1.19160 1.62315
 F -0.08615 1.19519 -1.62561
 H -0.93160 -0.81246 2.76991
 H -0.92953 -0.81284 -2.77326
 H 0.62458 -1.08548 2.64831
 H 0.62505 -1.08473 -2.64385
 H 0.14519 0.47276 3.38949
 H 0.15032 0.47220 -3.38814
13
bifur_IRC_Cartesians_noMW_output/new_data/bifur_traj4_Cartesians point 413
C 0.07916 0.41001 1.35903
 C 0.07493 0.41120 -1.35962
 C 0.37875 0.21727 0.00011
 C -0.02614 -0.29485 2.62890
 C -0.02485 -0.29470 -2.62843
 F -0.07717 1.18803 1.62098
 F -0.09193 1.19164 -1.62342
 H -0.93165 -0.81034 2.78497
 H -0.92956 -0.81073 -2.78837
 H 0.62295 -1.08533 2.66036
 H 0.62343 -1.08458 -2.65586
 H 0.14844 0.48147 3.39668
 H 0.15362 0.48090 -3.39533
13
bifur_IRC_Cartesians_noMW_output/new_data/bifur_traj4_Cartesians point 414
C 0.07929 0.40648 1.36203
 C 0.07500 0.40768 -1.36262
 C 0.38516 0.20674 0.00011
 C -0.02572 -0.29285 2.63792
 C -0.02441 -0.29271 -2.63746
 F -0.08230 1.18476 1.61899
 F -0.09722 1.18838 -1.62142
 H -0.93169 -0.80839 2.79879
 H -0.92958 -0.80879 -2.80223
 H 0.62146 -1.08520 2.67142
 H 0.62194 -1.08445 -2.66688
 H 0.15141 0.48946 3.40328
 H 0.15665 0.48888 -3.40193
13
bifur_IRC_Cartesians_noMW_output/new_data/bifur_traj4_Cartesians point 415
C 0.07939 0.40336 1.36469
 C 0.07507 0.40456 -1.36528
 C 0.39084 0.19741 0.00011
 C -0.02535 -0.29109 2.64590
 C -0.02403 -0.29095 -2.64544
 F -0.08684 1.18186 1.61722
 F -0.10191 1.18550 -1.61965
 H -0.93173 -0.80666 2.81102
 H -0.92961 -0.80707 -2.81450
 H 0.62014 -1.08508 2.68121
 H 0.62063 -1.08433 -2.67664
 H 0.15405 0.49654 3.40912
 H 0.15933 0.49595 -3.40777
13
bifur_IRC_Cartesians_noMW_output/new_data/bifur_traj4_Cartesians point 416
C 0.07948 0.40075 1.36691
 C 0.07512 0.40196 -1.36750
 C 0.39558 0.18962 0.00011
 C -0.02503 -0.28962 2.65258
 C -0.02371 -0.28948 -2.65212
 F -0.09064 1.17944 1.61574
 F -0.10583 1.18309 -1.61817
 H -0.93176 -0.80522 2.82124
 H -0.92963 -0.80564 -2.82475
 H 0.61904 -1.08498 2.68939
 H 0.61953 -1.08423 -2.68479
 H 0.15625 0.50245 3.41401
 H 0.16157 0.50185 -3.41265
13
bifur_IRC_Cartesians_noMW_output/new_data/bifur_traj4_Cartesians point 417
C 0.07955 0.39878 1.36859
 C 0.07517 0.39998 -1.36919
 C 0.39917 0.18371 0.00010
 C -0.02479 -0.28850 2.65764
 C -0.02347 -0.28837 -2.65718
 F -0.09352 1.17761 1.61463
 F -0.10879 1.18127 -1.61705
 H -0.93178 -0.80413 2.82899
 H -0.92964 -0.80455 -2.83252
 H 0.61821 -1.08491 2.69558
 H 0.61870 -1.08415 -2.69096
 H 0.15792 0.50693 3.41771
 H 0.16327 0.50633 -3.41635
13
bifur_IRC_Cartesians_noMW_output/new_data/bifur_traj4_Cartesians point 418
C 0.07960 0.39752 1.36967
 C 0.07519 0.39872 -1.37026
 C 0.40147 0.17994 0.00010
 C -0.02464 -0.28779 2.66086
 C -0.02331 -0.28766 -2.66041
 F -0.09535 1.17644 1.61391
 F -0.11069 1.18010 -1.61633
 H -0.93179 -0.80343 2.83393
 H -0.92965 -0.80385 -2.83748
 H 0.61767 -1.08486 2.69954
 H 0.61817 -1.08410 -2.69491
 H 0.15899 0.50979 3.42007
 H 0.16435 0.50918 -3.41871
13
bifur_IRC_Cartesians_noMW_output/new_data/bifur_traj4_Cartesians point 419
C 0.07960 0.39752 1.36967
 C 0.07519 0.39872 -1.37026
 C 0.40147 0.17995 0.00010
 C -0.02464 -0.28779 2.66086
 C -0.02331 -0.28766 -2.66041
 F -0.09535 1.17644 1.61391
 F -0.11069 1.18010 -1.61633
 H -0.93179 -0.80343 2.83393
 H -0.92965 -0.80385 -2.83748
 H 0.61767 -1.08486 2.69954
 H 0.61817 -1.08410 -2.69491
 H 0.15899 0.50979 3.42007
 H 0.16435 0.50918 -3.41871
13
bifur_IRC_Cartesians_noMW_output/new_data/bifur_traj4_Cartesians point 420
C 0.07961 0.39710 1.37003
 C 0.07520 0.39830 -1.37062
 C 0.40223 0.17869 0.00010
 C -0.02459 -0.28755 2.66194
 C -0.02326 -0.28742 -2.66149
 F -0.09597 1.17605 1.61367
 F -0.11132 1.17971 -1.61609
 H -0.93180 -0.80320 2.83559
 H -0.92965 -0.80362 -2.83914
 H 0.61749 -1.08485 2.70086
 H 0.61799 -1.08409 -2.69622
 H 0.15934 0.51075 3.42086
 H 0.16471 0.51014 -3.41949
13
bifur_IRC_Cartesians_noMW_output/new_data/bifur_traj4_Cartesians point 421
C 0.07959 0.39769 1.36952
 C 0.07519 0.39890 -1.37011
 C 0.40115 0.18047 0.00010
 C -0.02466 -0.28789 2.66041
 C -0.02333 -0.28776 -2.65995
 F -0.09509 1.17660 1.61401
 F -0.11042 1.18027 -1.61643
 H -0.93179 -0.80353 2.83324
 H -0.92965 -0.80395 -2.83678
 H 0.61775 -1.08487 2.69899
 H 0.61824 -1.08411 -2.69435
 H 0.15884 0.50939 3.41974
 H 0.16420 0.50878 -3.41838
13
bifur_IRC_Cartesians_noMW_output/new_data/bifur_traj4_Cartesians point 422
C 0.07956 0.39853 1.36881
 C 0.07517 0.39973 -1.36940
 C 0.39963 0.18297 0.00010
 C -0.02476 -0.28836 2.65827
 C -0.02343 -0.28823 -2.65782
 F -0.09388 1.17738 1.61449
 F -0.10917 1.18104 -1.61690
 H -0.93178 -0.80399 2.82997
 H -0.92964 -0.80441 -2.83350
 H 0.61810 -1.08490 2.69637
 H 0.61859 -1.08414 -2.69175
 H 0.15813 0.50750 3.41818
 H 0.16348 0.50689 -3.41681
13
bifur_IRC_Cartesians_noMW_output/new_data/bifur_traj4_Cartesians point 423
C 0.07954 0.39930 1.36815
 C 0.07515 0.40051 -1.36874
 C 0.39822 0.18529 0.00010
 C -0.02486 -0.28880 2.65629
 C -0.02353 -0.28867 -2.65583
 F -0.09275 1.17810 1.61492
 F -0.10800 1.18175 -1.61734
 H -0.93177 -0.80442 2.82693
 H -0.92964 -0.80484 -2.83045
 H 0.61843 -1.08493 2.69394
 H 0.61892 -1.08417 -2.68932
 H 0.15748 0.50574 3.41672
 H 0.16282 0.50514 -3.41536
13
bifur_IRC_Cartesians_noMW_output/new_data/bifur_traj4_Cartesians point 424
C 0.07952 0.39980 1.36772
 C 0.07514 0.40100 -1.36832
 C 0.39732 0.18677 0.00011
 C -0.02492 -0.28908 2.65502
 C -0.02359 -0.28895 -2.65456
 F -0.09203 1.17856 1.61520
 F -0.10726 1.18221 -1.61763
 H -0.93177 -0.80469 2.82499
 H -0.92963 -0.80511 -2.82850
 H 0.61864 -1.08495 2.69238
 H 0.61913 -1.08419 -2.68777
 H 0.15706 0.50461 3.41580
 H 0.16239 0.50401 -3.41443
13
bifur_IRC_Cartesians_noMW_output/new_data/bifur_traj4_Cartesians point 425
C 0.07951 0.39992 1.36762
 C 0.07514 0.40112 -1.36821
 C 0.39709 0.18713 0.00011
 C -0.02493 -0.28915 2.65471
 C -0.02361 -0.28901 -2.65425
 F -0.09185 1.17867 1.61527
 F -0.10708 1.18232 -1.61770
 H -0.93177 -0.80476 2.82451
 H -0.92963 -0.80518 -2.82802
 H 0.61869 -1.08495 2.69200
 H 0.61918 -1.08420 -2.68739
 H 0.15696 0.50434 3.41557
 H 0.16229 0.50374 -3.41421
13
bifur_IRC_Cartesians_noMW_output/new_data/bifur_traj4_Cartesians point 426
C 0.07952 0.39963 1.36786
 C 0.07515 0.40084 -1.36846
 C 0.39762 0.18627 0.00011
 C -0.02490 -0.28898 2.65544
 C -0.02357 -0.28885 -2.65499
 F -0.09227 1.17840 1.61511
 F -0.10751 1.18206 -1.61753
 H -0.93177 -0.80460 2.82563
 H -0.92963 -0.80502 -2.82915
 H 0.61857 -1.08494 2.69290
 H 0.61906 -1.08419 -2.68829
 H 0.15720 0.50499 3.41610
 H 0.16253 0.50439 -3.41474
13
bifur_IRC_Cartesians_noMW_output/new_data/bifur_traj4_Cartesians point 427
C 0.07955 0.39889 1.36850
 C 0.07516 0.40010 -1.36909
 C 0.39896 0.18406 0.00010
 C -0.02481 -0.28857 2.65734
 C -0.02348 -0.28843 -2.65688
 F -0.09335 1.17771 1.61469
 F -0.10862 1.18137 -1.61711
 H -0.93178 -0.80419 2.82854
 H -0.92964 -0.80461 -2.83207
 H 0.61825 -1.08491 2.69522
 H 0.61875 -1.08416 -2.69060
 H 0.15783 0.50667 3.41749
 H 0.16317 0.50607 -3.41613
13
bifur_IRC_Cartesians_noMW_output/new_data/bifur_traj4_Cartesians point 428
C 0.07959 0.39766 1.36955
 C 0.07519 0.39887 -1.37014
 C 0.40121 0.18037 0.00010
 C -0.02466 -0.28787 2.66050
 C -0.02333 -0.28774 -2.66004
 F -0.09514 1.17657 1.61399
 F -0.11047 1.18024 -1.61641
 H -0.93179 -0.80351 2.83337
 H -0.92965 -0.80393 -2.83691
 H 0.61773 -1.08487 2.69909
 H 0.61823 -1.08411 -2.69446
 H 0.15887 0.50946 3.41980
 H 0.16423 0.50886 -3.41844
13
bifur_IRC_Cartesians_noMW_output/new_data/bifur_traj4_Cartesians point 429
C 0.07965 0.39597 1.37098
 C 0.07522 0.39718 -1.37158
 C 0.40428 0.17533 0.00010
 C -0.02446 -0.28692 2.66482
 C -0.02312 -0.28679 -2.66436
 F -0.09760 1.17500 1.61304
 F -0.11301 1.17868 -1.61545
 H -0.93181 -0.80257 2.83999
 H -0.92966 -0.80300 -2.84355
 H 0.61702 -1.08480 2.70439
 H 0.61752 -1.08405 -2.69974
 H 0.16029 0.51329 3.42296
 H 0.16568 0.51268 -3.42160
13
bifur_IRC_Cartesians_noMW_output/new_data/bifur_traj4_Cartesians point 430
C 0.07965 0.39597 1.37098
 C 0.07522 0.39718 -1.37158
 C 0.40428 0.17533 0.00010
 C -0.02446 -0.28692 2.66482
 C -0.02312 -0.28679 -2.66436
 F -0.09760 1.17500 1.61304
 F -0.11301 1.17868 -1.61545
 H -0.93181 -0.80257 2.83999
 H -0.92966 -0.80300 -2.84355
 H 0.61702 -1.08480 2.70439
 H 0.61752 -1.08405 -2.69974
 H 0.16029 0.51329 3.42296
 H 0.16568 0.51268 -3.42160
13
bifur_IRC_Cartesians_noMW_output/new_data/bifur_traj4_Cartesians point 431
C 0.07980 0.39164 1.37467
 C 0.07532 0.39285 -1.37527
 C 0.41216 0.16238 0.00010
 C -0.02394 -0.28447 2.67591
 C -0.02259 -0.28435 -2.67546
 F -0.10391 1.17098 1.61059
 F -0.11952 1.17467 -1.61299
 H -0.93186 -0.80018 2.85698
 H -0.92969 -0.80062 -2.86059
 H 0.61519 -1.08464 2.71798
 H 0.61569 -1.08388 -2.71328
 H 0.16395 0.52312 3.43108
 H 0.16940 0.52249 -3.42971
13
bifur_IRC_Cartesians_noMW_output/new_data/bifur_traj4_Cartesians point 432
C 0.07988 0.38924 1.37672
 C 0.07537 0.39045 -1.37732
 C 0.41651 0.15522 0.00010
 C -0.02365 -0.28311 2.68204
 C -0.02229 -0.28300 -2.68159
 F -0.10740 1.16875 1.60923
 F -0.12312 1.17246 -1.61163
 H -0.93189 -0.79885 2.86637
 H -0.92971 -0.79930 -2.87001
 H 0.61418 -1.08455 2.72549
 H 0.61468 -1.08379 -2.72077
 H 0.16598 0.52855 3.43556
 H 0.17146 0.52792 -3.43419
13
bifur_IRC_Cartesians_noMW_output/new_data/bifur_traj4_Cartesians point 433
C 0.07996 0.38696 1.37866
 C 0.07541 0.38817 -1.37926
 C 0.42066 0.14840 0.00010
 C -0.02337 -0.28182 2.68788
 C -0.02201 -0.28171 -2.68743
 F -0.11072 1.16664 1.60794
 F -0.12655 1.17035 -1.61033
 H -0.93192 -0.79759 2.87532
 H -0.92972 -0.79804 -2.87899
 H 0.61321 -1.08446 2.73265
 H 0.61372 -1.08370 -2.72791
 H 0.16791 0.53372 3.43984
 H 0.17342 0.53308 -3.43846
13
bifur_IRC_Cartesians_noMW_output/new_data/bifur_traj4_Cartesians point 434
C 0.08003 0.38504 1.38030
 C 0.07545 0.38625 -1.38090
 C 0.42416 0.14265 0.00010
 C -0.02314 -0.28074 2.69280
 C -0.02177 -0.28063 -2.69236
 F -0.11352 1.16485 1.60685
 F -0.12944 1.16858 -1.60924
 H -0.93194 -0.79652 2.88285
 H -0.92974 -0.79699 -2.88655
 H 0.61240 -1.08439 2.73869
 H 0.61291 -1.08363 -2.73392
 H 0.16953 0.53808 3.44344
 H 0.17507 0.53744 -3.44206
13
bifur_IRC_Cartesians_noMW_output/new_data/bifur_traj4_Cartesians point 435
C 0.08008 0.38361 1.38151
 C 0.07548 0.38482 -1.38212
 C 0.42676 0.13838 0.00010
 C -0.02297 -0.27993 2.69645
 C -0.02160 -0.27982 -2.69601
 F -0.11560 1.16352 1.60604
 F -0.13158 1.16726 -1.60843
 H -0.93196 -0.79573 2.88845
 H -0.92975 -0.79620 -2.89216
 H 0.61179 -1.08434 2.74316
 H 0.61231 -1.08357 -2.73838
 H 0.17074 0.54132 3.44611
 H 0.17629 0.54067 -3.44473
13
bifur_IRC_Cartesians_noMW_output/new_data/bifur_traj4_Cartesians point 436
C 0.08011 0.38263 1.38235
 C 0.07550 0.38384 -1.38295
 C 0.42854 0.13545 0.00010
 C -0.02285 -0.27938 2.69896
 C -0.02148 -0.27927 -2.69852
 F -0.11703 1.16261 1.60549
 F -0.13305 1.16635 -1.60787
 H -0.93197 -0.79519 2.89229
 H -0.92976 -0.79566 -2.89602
 H 0.61138 -1.08430 2.74624
 H 0.61190 -1.08354 -2.74144
 H 0.17157 0.54354 3.44794
 H 0.17714 0.54289 -3.44657
13
bifur_IRC_Cartesians_noMW_output/new_data/bifur_traj4_Cartesians point 437
C 0.08014 0.38189 1.38298
 C 0.07552 0.38310 -1.38359
 C 0.42989 0.13323 0.00010
 C -0.02276 -0.27896 2.70087
 C -0.02139 -0.27885 -2.70042
 F -0.11811 1.16192 1.60507
 F -0.13417 1.16567 -1.60745
 H -0.93198 -0.79478 2.89521
 H -0.92976 -0.79525 -2.89894
 H 0.61107 -1.08427 2.74857
 H 0.61158 -1.08351 -2.74377
 H 0.17219 0.54523 3.44934
 H 0.17778 0.54457 -3.44796
13
bifur_IRC_Cartesians_noMW_output/new_data/bifur_traj4_Cartesians point 438
C 0.08017 0.38107 1.38368
 C 0.07554 0.38228 -1.38429
 C 0.43139 0.13077 0.00010
 C -0.02266 -0.27849 2.70297
 C -0.02129 -0.27839 -2.70253
 F -0.11931 1.16116 1.60460
 F -0.13541 1.16491 -1.60698
 H -0.93199 -0.79433 2.89843
 H -0.92977 -0.79480 -2.90218
 H 0.61072 -1.08424 2.75115
 H 0.61124 -1.08348 -2.74634
 H 0.17289 0.54709 3.45088
 H 0.17848 0.54644 -3.44950
13
bifur_IRC_Cartesians_noMW_output/new_data/bifur_traj4_Cartesians point 439
C 0.08021 0.37980 1.38476
 C 0.07556 0.38101 -1.38537
 C 0.43369 0.12699 0.00009
 C -0.02251 -0.27777 2.70621
 C -0.02113 -0.27767 -2.70577
 F -0.12115 1.15998 1.60389
 F -0.13731 1.16374 -1.60626
 H -0.93200 -0.79362 2.90340
 H -0.92978 -0.79410 -2.90716
 H 0.61018 -1.08419 2.75512
 H 0.61070 -1.08343 -2.75030
 H 0.17396 0.54996 3.45325
 H 0.17957 0.54930 -3.45187
13
bifur_IRC_Cartesians_noMW_output/new_data/bifur_traj4_Cartesians point 440
C 0.08028 0.37786 1.38642
 C 0.07560 0.37907 -1.38702
 C 0.43723 0.12118 0.00009
 C -0.02228 -0.27668 2.71119
 C -0.02089 -0.27658 -2.71075
 F -0.12398 1.15818 1.60279
 F -0.14023 1.16194 -1.60516
 H -0.93202 -0.79255 2.91101
 H -0.92979 -0.79303 -2.91480
 H 0.60936 -1.08412 2.76122
 H 0.60988 -1.08335 -2.75637
 H 0.17560 0.55437 3.45689
 H 0.18124 0.55370 -3.45551
13
bifur_IRC_Cartesians_noMW_output/new_data/bifur_traj4_Cartesians point 441
C 0.08028 0.37786 1.38642
 C 0.07560 0.37907 -1.38702
 C 0.43723 0.12118 0.00009
 C -0.02228 -0.27668 2.71119
 C -0.02089 -0.27658 -2.71075
 F -0.12398 1.15818 1.60279
 F -0.14023 1.16194 -1.60516
 H -0.93202 -0.79255 2.91102
 H -0.92979 -0.79303 -2.91480
 H 0.60936 -1.08412 2.76122
 H 0.60988 -1.08335 -2.75637
 H 0.17560 0.55437 3.45689
 H 0.18124 0.55370 -3.45551
13
bifur_IRC_Cartesians_noMW_output/new_data/bifur_traj4_Cartesians point 442
C 0.08047 0.37251 1.39097
 C 0.07572 0.37373 -1.39158
 C 0.44695 0.10520 0.00009
 C -0.02163 -0.27365 2.72488
 C -0.02023 -0.27356 -2.72444
 F -0.13177 1.15321 1.59976
 F -0.14826 1.15700 -1.60212
 H -0.93209 -0.78959 2.93198
 H -0.92983 -0.79009 -2.93583
 H 0.60710 -1.08392 2.77799
 H 0.60763 -1.08315 -2.77309
 H 0.18012 0.56650 3.46690
 H 0.18583 0.56581 -3.46552
13
bifur_IRC_Cartesians_noMW_output/new_data/bifur_traj4_Cartesians point 443
C 0.08056 0.36989 1.39321
 C 0.07577 0.37110 -1.39382
 C 0.45172 0.09735 0.00009
 C -0.02132 -0.27217 2.73159
 C -0.01991 -0.27208 -2.73115
 F -0.13559 1.15078 1.59828
 F -0.15221 1.15458 -1.60063
 H -0.93212 -0.78814 2.94227
 H -0.92985 -0.78864 -2.94615
 H 0.60599 -1.08382 2.78622
 H 0.60652 -1.08305 -2.78129
 H 0.18234 0.57244 3.47182
 H 0.18809 0.57175 -3.47043
13
bifur_IRC_Cartesians_noMW_output/new_data/bifur_traj4_Cartesians point 444
C 0.08063 0.36784 1.39495
 C 0.07581 0.36906 -1.39556
 C 0.45545 0.09123 0.00009
 C -0.02107 -0.27101 2.73684
 C -0.01966 -0.27093 -2.73640
 F -0.13858 1.14887 1.59712
 F -0.15529 1.15269 -1.59946
 H -0.93214 -0.78700 2.95030
 H -0.92986 -0.78751 -2.95421
 H 0.60513 -1.08374 2.79266
 H 0.60566 -1.08297 -2.78770
 H 0.18407 0.57709 3.47566
 H 0.18985 0.57640 -3.47426
13
bifur_IRC_Cartesians_noMW_output/new_data/bifur_traj4_Cartesians point 445
C 0.08067 0.36653 1.39607
 C 0.07584 0.36775 -1.39668
 C 0.45783 0.08731 0.00009
 C -0.02091 -0.27027 2.74019
 C -0.01950 -0.27019 -2.73976
 F -0.14048 1.14766 1.59637
 F -0.15726 1.15148 -1.59872
 H -0.93216 -0.78628 2.95544
 H -0.92987 -0.78679 -2.95936
 H 0.60457 -1.08369 2.79677
 H 0.60511 -1.08292 -2.79180
 H 0.18517 0.58006 3.47811
 H 0.19097 0.57936 -3.47672
13
bifur_IRC_Cartesians_noMW_output/new_data/bifur_traj4_Cartesians point 446
C 0.08069 0.36589 1.39662
 C 0.07585 0.36711 -1.39723
 C 0.45900 0.08540 0.00009
 C -0.02084 -0.26991 2.74183
 C -0.01942 -0.26983 -2.74140
 F -0.14141 1.14706 1.59601
 F -0.15822 1.15088 -1.59836
 H -0.93216 -0.78593 2.95795
 H -0.92988 -0.78644 -2.96188
 H 0.60430 -1.08366 2.79877
 H 0.60484 -1.08289 -2.79380
 H 0.18571 0.58151 3.47931
 H 0.19152 0.58081 -3.47791
13
bifur_IRC_Cartesians_noMW_output/new_data/bifur_traj4_Cartesians point 447
C 0.08070 0.36578 1.39671
 C 0.07586 0.36700 -1.39732
 C 0.45920 0.08507 0.00009
 C -0.02082 -0.26985 2.74211
 C -0.01940 -0.26977 -2.74168
 F -0.14158 1.14696 1.59595
 F -0.15838 1.15078 -1.59829
 H -0.93216 -0.78586 2.95838
 H -0.92988 -0.78638 -2.96231
 H 0.60425 -1.08366 2.79912
 H 0.60479 -1.08289 -2.79414
 H 0.18581 0.58177 3.47951
 H 0.19162 0.58106 -3.47812
13
bifur_IRC_Cartesians_noMW_output/new_data/bifur_traj4_Cartesians point 448
C 0.08069 0.36608 1.39645
 C 0.07585 0.36730 -1.39706
 C 0.45865 0.08597 0.00009
 C -0.02086 -0.27002 2.74134
 C -0.01944 -0.26994 -2.74091
 F -0.14114 1.14724 1.59612
 F -0.15793 1.15106 -1.59847
 H -0.93216 -0.78603 2.95720
 H -0.92988 -0.78655 -2.96113
 H 0.60438 -1.08367 2.79818
 H 0.60492 -1.08290 -2.79320
 H 0.18555 0.58108 3.47895
 H 0.19136 0.58038 -3.47756
13
bifur_IRC_Cartesians_noMW_output/new_data/bifur_traj4_Cartesians point 449
C 0.08067 0.36668 1.39594
 C 0.07584 0.36790 -1.39655
 C 0.45755 0.08777 0.00009
 C -0.02093 -0.27036 2.73980
 C -0.01951 -0.27028 -2.73936
 F -0.14026 1.14780 1.59646
 F -0.15702 1.15162 -1.59881
 H -0.93215 -0.78637 2.95483
 H -0.92987 -0.78688 -2.95876
 H 0.60464 -1.08369 2.79628
 H 0.60517 -1.08293 -2.79132
 H 0.18504 0.57971 3.47782
 H 0.19084 0.57901 -3.47643
13
bifur_IRC_Cartesians_noMW_output/new_data/bifur_traj4_Cartesians point 450
C 0.08064 0.36746 1.39528
 C 0.07582 0.36868 -1.39589
 C 0.45614 0.09010 0.00009
 C -0.02103 -0.27080 2.73781
 C -0.01961 -0.27071 -2.73737
 F -0.13913 1.14852 1.59690
 F -0.15585 1.15234 -1.59925
 H -0.93214 -0.78680 2.95178
 H -0.92987 -0.78731 -2.95570
 H 0.60497 -1.08372 2.79384
 H 0.60550 -1.08295 -2.78888
 H 0.18439 0.57795 3.47636
 H 0.19017 0.57725 -3.47497
13
bifur_IRC_Cartesians_noMW_output/new_data/bifur_traj4_Cartesians point 451
C 0.08061 0.36828 1.39458
 C 0.07580 0.36950 -1.39519
 C 0.45465 0.09255 0.00009
 C -0.02113 -0.27126 2.73571
 C -0.01971 -0.27118 -2.73527
 F -0.13793 1.14928 1.59737
 F -0.15462 1.15309 -1.59972
 H -0.93214 -0.78725 2.94857
 H -0.92986 -0.78776 -2.95247
 H 0.60531 -1.08376 2.79127
 H 0.60585 -1.08299 -2.78632
 H 0.18369 0.57609 3.47483
 H 0.18947 0.57540 -3.47344
13
bifur_IRC_Cartesians_noMW_output/new_data/bifur_traj4_Cartesians point 452
C 0.08061 0.36828 1.39458
 C 0.07580 0.36950 -1.39519
 C 0.45465 0.09255 0.00009
 C -0.02113 -0.27126 2.73571
 C -0.01971 -0.27118 -2.73527
 F -0.13793 1.14928 1.59737
 F -0.15462 1.15309 -1.59972
 H -0.93214 -0.78725 2.94857
 H -0.92986 -0.78776 -2.95248
 H 0.60531 -1.08376 2.79127
 H 0.60585 -1.08299 -2.78632
 H 0.18369 0.57609 3.47483
 H 0.18947 0.57540 -3.47344
13
bifur_IRC_Cartesians_noMW_output/new_data/bifur_traj4_Cartesians point 453
C 0.08056 0.36978 1.39330
 C 0.07577 0.37100 -1.39391
 C 0.45192 0.09703 0.00009
 C -0.02131 -0.27211 2.73187
 C -0.01990 -0.27202 -2.73143
 F -0.13575 1.15068 1.59822
 F -0.15237 1.15448 -1.60057
 H -0.93212 -0.78808 2.94269
 H -0.92985 -0.78858 -2.94657
 H 0.60595 -1.08381 2.78656
 H 0.60648 -1.08304 -2.78163
 H 0.18243 0.57269 3.47202
 H 0.18818 0.57200 -3.47063
13
bifur_IRC_Cartesians_noMW_output/new_data/bifur_traj4_Cartesians point 454
C 0.08054 0.37049 1.39269
 C 0.07576 0.37171 -1.39330
 C 0.45062 0.09916 0.00009
 C -0.02139 -0.27251 2.73004
 C -0.01998 -0.27242 -2.72961
 F -0.13471 1.15134 1.59862
 F -0.15130 1.15514 -1.60097
 H -0.93211 -0.78847 2.93990
 H -0.92984 -0.78898 -2.94377
 H 0.60625 -1.08384 2.78433
 H 0.60678 -1.08307 -2.77940
 H 0.18182 0.57107 3.47068
 H 0.18757 0.57038 -3.46929
13
bifur_IRC_Cartesians_noMW_output/new_data/bifur_traj4_Cartesians point 455
C 0.08051 0.37123 1.39206
 C 0.07574 0.37245 -1.39267
 C 0.44927 0.10139 0.00009
 C -0.02148 -0.27293 2.72814
 C -0.02008 -0.27284 -2.72770
 F -0.13363 1.15203 1.59904
 F -0.15018 1.15583 -1.60140
 H -0.93210 -0.78889 2.93698
 H -0.92984 -0.78939 -2.94085
 H 0.60656 -1.08387 2.78199
 H 0.60709 -1.08310 -2.77708
 H 0.18120 0.56939 3.46929
 H 0.18693 0.56870 -3.46790
13
bifur_IRC_Cartesians_noMW_output/new_data/bifur_traj4_Cartesians point 456
C 0.08048 0.37203 1.39138
 C 0.07573 0.37324 -1.39199
 C 0.44783 0.10375 0.00009
 C -0.02158 -0.27338 2.72611
 C -0.02017 -0.27329 -2.72567
 F -0.13247 1.15277 1.59949
 F -0.14899 1.15656 -1.60185
 H -0.93209 -0.78932 2.93387
 H -0.92983 -0.78982 -2.93773
 H 0.60690 -1.08390 2.77951
 H 0.60743 -1.08313 -2.77460
 H 0.18053 0.56759 3.46781
 H 0.18625 0.56690 -3.46642
13
bifur_IRC_Cartesians_noMW_output/new_data/bifur_traj4_Cartesians point 457
C 0.08045 0.37286 1.39068
 C 0.07571 0.37407 -1.39129
 C 0.44632 0.10623 0.00009
 C -0.02168 -0.27385 2.72399
 C -0.02027 -0.27376 -2.72355
 F -0.13127 1.15354 1.59996
 F -0.14774 1.15732 -1.60232
 H -0.93208 -0.78978 2.93062
 H -0.92983 -0.79028 -2.93447
 H 0.60725 -1.08393 2.77691
 H 0.60778 -1.08316 -2.77201
 H 0.17983 0.56571 3.46625
 H 0.18554 0.56503 -3.46487
13
bifur_IRC_Cartesians_noMW_output/new_data/bifur_traj4_Cartesians point 458
C 0.08042 0.37368 1.38997
 C 0.07569 0.37490 -1.39058
 C 0.44482 0.10870 0.00009
 C -0.02178 -0.27432 2.72187
 C -0.02038 -0.27422 -2.72143
 F -0.13006 1.15430 1.60043
 F -0.14650 1.15809 -1.60279
 H -0.93207 -0.79024 2.92738
 H -0.92982 -0.79073 -2.93122
 H 0.60760 -1.08396 2.77431
 H 0.60812 -1.08319 -2.76942
 H 0.17913 0.56383 3.46470
 H 0.18482 0.56315 -3.46332
13
bifur_IRC_Cartesians_noMW_output/new_data/bifur_traj4_Cartesians point 459
C 0.08040 0.37446 1.38932
 C 0.07568 0.37567 -1.38992
 C 0.44341 0.11101 0.00009
 C -0.02187 -0.27475 2.71989
 C -0.02047 -0.27466 -2.71946
 F -0.12894 1.15502 1.60086
 F -0.14534 1.15880 -1.60323
 H -0.93206 -0.79067 2.92435
 H -0.92981 -0.79116 -2.92818
 H 0.60792 -1.08399 2.77189
 H 0.60845 -1.08322 -2.76701
 H 0.17847 0.56208 3.46326
 H 0.18416 0.56141 -3.46187
13
bifur_IRC_Cartesians_noMW_output/new_data/bifur_traj4_Cartesians point 460
C 0.08038 0.37510 1.38877
 C 0.07566 0.37632 -1.38937
 C 0.44224 0.11294 0.00009
 C -0.02195 -0.27512 2.71825
 C -0.02055 -0.27502 -2.71781
 F -0.12800 1.15562 1.60123
 F -0.14437 1.15939 -1.60359
 H -0.93206 -0.79102 2.92183
 H -0.92981 -0.79151 -2.92565
 H 0.60820 -1.08401 2.76987
 H 0.60872 -1.08325 -2.76500
 H 0.17793 0.56062 3.46205
 H 0.18361 0.55995 -3.46067
13
bifur_IRC_Cartesians_noMW_output/new_data/bifur_traj4_Cartesians point 461
C 0.08036 0.37554 1.38839
 C 0.07565 0.37676 -1.38899
 C 0.44143 0.11427 0.00009
 C -0.02200 -0.27537 2.71711
 C -0.02061 -0.27527 -2.71667
 F -0.12735 1.15603 1.60148
 F -0.14370 1.15981 -1.60384
 H -0.93205 -0.79127 2.92008
 H -0.92981 -0.79176 -2.92389
 H 0.60838 -1.08403 2.76847
 H 0.60891 -1.08326 -2.76360
 H 0.17755 0.55961 3.46122
 H 0.18323 0.55894 -3.45983
13
bifur_IRC_Cartesians_noMW_output/new_data/bifur_traj4_Cartesians point 462
C 0.08035 0.37578 1.38819
 C 0.07565 0.37700 -1.38879
 C 0.44100 0.11498 0.00009
 C -0.02203 -0.27550 2.71650
 C -0.02063 -0.27541 -2.71606
 F -0.12700 1.15625 1.60161
 F -0.14335 1.16003 -1.60398
 H -0.93205 -0.79140 2.91915
 H -0.92981 -0.79189 -2.92296
 H 0.60848 -1.08404 2.76773
 H 0.60901 -1.08327 -2.76286
 H 0.17735 0.55908 3.46077
 H 0.18302 0.55840 -3.45939
13
bifur_IRC_Cartesians_noMW_output/new_data/bifur_traj4_Cartesians point 463
C 0.08035 0.37578 1.38819
 C 0.07565 0.37700 -1.38879
 C 0.44100 0.11498 0.00009
 C -0.02203 -0.27550 2.71650
 C -0.02063 -0.27541 -2.71606
 F -0.12700 1.15625 1.60161
 F -0.14335 1.16002 -1.60398
 H -0.93205 -0.79140 2.91915
 H -0.92981 -0.79189 -2.92296
 H 0.60848 -1.08404 2.76773
 H 0.60901 -1.08327 -2.76286
 H 0.17735 0.55908 3.46078
 H 0.18302 0.55840 -3.45939
13
bifur_IRC_Cartesians_noMW_output/new_data/bifur_traj4_Cartesians point 464
C 0.08035 0.37595 1.38804
 C 0.07564 0.37717 -1.38864
 C 0.44069 0.11549 0.00009
 C -0.02205 -0.27560 2.71606
 C -0.02066 -0.27550 -2.71562
 F -0.12675 1.15641 1.60171
 F -0.14309 1.16019 -1.60408
 H -0.93205 -0.79150 2.91847
 H -0.92980 -0.79198 -2.92228
 H 0.60856 -1.08405 2.76719
 H 0.60908 -1.08328 -2.76232
 H 0.17721 0.55868 3.46045
 H 0.18287 0.55801 -3.45907
13
bifur_IRC_Cartesians_noMW_output/new_data/bifur_traj4_Cartesians point 465
C 0.08034 0.37609 1.38792
 C 0.07564 0.37730 -1.38853
 C 0.44044 0.11589 0.00009
 C -0.02206 -0.27568 2.71571
 C -0.02067 -0.27558 -2.71527
 F -0.12656 1.15654 1.60179
 F -0.14289 1.16031 -1.60415
 H -0.93204 -0.79157 2.91795
 H -0.92980 -0.79206 -2.92175
 H 0.60861 -1.08405 2.76677
 H 0.60914 -1.08328 -2.76190
 H 0.17709 0.55838 3.46020
 H 0.18276 0.55771 -3.45882
13
bifur_IRC_Cartesians_noMW_output/new_data/bifur_traj4_Cartesians point 466
C 0.08033 0.37635 1.38770
 C 0.07564 0.37756 -1.38831
 C 0.43997 0.11667 0.00009
 C -0.02210 -0.27582 2.71505
 C -0.02070 -0.27573 -2.71461
 F -0.12618 1.15678 1.60193
 F -0.14250 1.16055 -1.60430
 H -0.93204 -0.79171 2.91693
 H -0.92980 -0.79220 -2.92074
 H 0.60872 -1.08406 2.76596
 H 0.60925 -1.08329 -2.76109
 H 0.17688 0.55779 3.45972
 H 0.18254 0.55712 -3.45833
13
bifur_IRC_Cartesians_noMW_output/new_data/bifur_traj4_Cartesians point 467
C 0.08032 0.37677 1.38734
 C 0.07563 0.37798 -1.38795
 C 0.43920 0.11793 0.00009
 C -0.02215 -0.27606 2.71397
 C -0.02076 -0.27596 -2.71353
 F -0.12557 1.15717 1.60217
 F -0.14186 1.16094 -1.60454
 H -0.93204 -0.79195 2.91528
 H -0.92980 -0.79243 -2.91908
 H 0.60890 -1.08408 2.76463
 H 0.60942 -1.08331 -2.75978
 H 0.17652 0.55684 3.45893
 H 0.18217 0.55617 -3.45754
13
bifur_IRC_Cartesians_noMW_output/new_data/bifur_traj4_Cartesians point 468
C 0.08030 0.37738 1.38682
 C 0.07561 0.37859 -1.38743
 C 0.43809 0.11975 0.00009
 C -0.02222 -0.27641 2.71241
 C -0.02083 -0.27631 -2.71197
 F -0.12468 1.15774 1.60252
 F -0.14095 1.16150 -1.60489
 H -0.93203 -0.79229 2.91289
 H -0.92979 -0.79277 -2.91668
 H 0.60916 -1.08410 2.76272
 H 0.60968 -1.08333 -2.75787
 H 0.17600 0.55545 3.45778
 H 0.18165 0.55478 -3.45640
13
bifur_IRC_Cartesians_noMW_output/new_data/bifur_traj4_Cartesians point 469
C 0.08027 0.37819 1.38613
 C 0.07560 0.37940 -1.38674
 C 0.43662 0.12217 0.00009
 C -0.02232 -0.27686 2.71034
 C -0.02093 -0.27676 -2.70989
 F -0.12350 1.15849 1.60298
 F -0.13973 1.16225 -1.60535
 H -0.93202 -0.79273 2.90971
 H -0.92979 -0.79321 -2.91349
 H 0.60950 -1.08413 2.76018
 H 0.61002 -1.08337 -2.75533
 H 0.17532 0.55362 3.45627
 H 0.18095 0.55295 -3.45488
13
bifur_IRC_Cartesians_noMW_output/new_data/bifur_traj4_Cartesians point 470
C 0.08023 0.37920 1.38528
 C 0.07558 0.38041 -1.38588
 C 0.43479 0.12518 0.00009
 C -0.02244 -0.27743 2.70776
 C -0.02106 -0.27733 -2.70732
 F -0.12203 1.15942 1.60354
 F -0.13822 1.16318 -1.60592
 H -0.93201 -0.79329 2.90577
 H -0.92978 -0.79377 -2.90954
 H 0.60993 -1.08417 2.75702
 H 0.61045 -1.08340 -2.75219
 H 0.17447 0.55134 3.45438
 H 0.18009 0.55067 -3.45300
13
bifur_IRC_Cartesians_noMW_output/new_data/bifur_traj4_Cartesians point 471
C 0.08019 0.38039 1.38426
 C 0.07555 0.38160 -1.38486
 C 0.43262 0.12875 0.00010
 C -0.02258 -0.27811 2.70471
 C -0.02120 -0.27800 -2.70426
 F -0.12030 1.16053 1.60422
 F -0.13643 1.16428 -1.60660
 H -0.93199 -0.79395 2.90109
 H -0.92977 -0.79442 -2.90484
 H 0.61043 -1.08421 2.75328
 H 0.61095 -1.08345 -2.74846
 H 0.17346 0.54863 3.45215
 H 0.17906 0.54797 -3.45077
13
bifur_IRC_Cartesians_noMW_output/new_data/bifur_traj4_Cartesians point 472
C 0.08014 0.38177 1.38309
 C 0.07552 0.38298 -1.38369
 C 0.43012 0.13286 0.00010
 C -0.02275 -0.27889 2.70118
 C -0.02137 -0.27878 -2.70074
 F -0.11829 1.16181 1.60500
 F -0.13436 1.16555 -1.60738
 H -0.93198 -0.79471 2.89569
 H -0.92976 -0.79518 -2.89943
 H 0.61101 -1.08427 2.74896
 H 0.61153 -1.08350 -2.74415
 H 0.17230 0.54551 3.44957
 H 0.17788 0.54485 -3.44819
13
bifur_IRC_Cartesians_noMW_output/new_data/bifur_traj4_Cartesians point 473
C 0.08009 0.38333 1.38176
 C 0.07549 0.38454 -1.38236
 C 0.42728 0.13753 0.00010
 C -0.02294 -0.27977 2.69719
 C -0.02156 -0.27966 -2.69674
 F -0.11602 1.16326 1.60588
 F -0.13201 1.16699 -1.60827
 H -0.93196 -0.79558 2.88957
 H -0.92975 -0.79604 -2.89329
 H 0.61167 -1.08432 2.74406
 H 0.61219 -1.08356 -2.73927
 H 0.17098 0.54197 3.44664
 H 0.17654 0.54132 -3.44527
13
bifur_IRC_Cartesians_noMW_output/new_data/bifur_traj4_Cartesians point 474
C 0.08009 0.38333 1.38176
 C 0.07549 0.38454 -1.38236
 C 0.42728 0.13753 0.00010
 C -0.02294 -0.27977 2.69719
 C -0.02156 -0.27966 -2.69674
 F -0.11602 1.16326 1.60588
 F -0.13201 1.16699 -1.60827
 H -0.93196 -0.79558 2.88957
 H -0.92975 -0.79604 -2.89329
 H 0.61167 -1.08432 2.74406
 H 0.61219 -1.08356 -2.73927
 H 0.17098 0.54197 3.44664
 H 0.17654 0.54132 -3.44527
13
bifur_IRC_Cartesians_noMW_output/new_data/bifur_traj4_Cartesians point 475
C 0.07997 0.38689 1.37872
 C 0.07541 0.38810 -1.37932
 C 0.42080 0.14817 0.00010
 C -0.02336 -0.28178 2.68807
 C -0.02200 -0.28167 -2.68762
 F -0.11083 1.16657 1.60790
 F -0.12666 1.17028 -1.61029
 H -0.93192 -0.79755 2.87561
 H -0.92973 -0.79800 -2.87928
 H 0.61318 -1.08446 2.73289
 H 0.61369 -1.08370 -2.72814
 H 0.16797 0.53389 3.43998
 H 0.17348 0.53325 -3.43860
13
bifur_IRC_Cartesians_noMW_output/new_data/bifur_traj4_Cartesians point 476
C 0.07990 0.38874 1.37714
 C 0.07538 0.38995 -1.37774
 C 0.41742 0.15372 0.00010
 C -0.02359 -0.28283 2.68332
 C -0.02223 -0.28271 -2.68287
 F -0.10813 1.16829 1.60895
 F -0.12387 1.17200 -1.61134
 H -0.93190 -0.79857 2.86833
 H -0.92971 -0.79902 -2.87198
 H 0.61396 -1.08453 2.72707
 H 0.61447 -1.08377 -2.72234
 H 0.16640 0.52968 3.43650
 H 0.17189 0.52905 -3.43513
13
bifur_IRC_Cartesians_noMW_output/new_data/bifur_traj4_Cartesians point 477
C 0.07984 0.39053 1.37562
 C 0.07534 0.39174 -1.37622
 C 0.41418 0.15906 0.00010
 C -0.02380 -0.28384 2.67875
 C -0.02245 -0.28372 -2.67830
 F -0.10553 1.16995 1.60996
 F -0.12119 1.17365 -1.61236
 H -0.93188 -0.79956 2.86133
 H -0.92970 -0.80001 -2.86497
 H 0.61472 -1.08460 2.72147
 H 0.61522 -1.08384 -2.71676
 H 0.16489 0.52564 3.43316
 H 0.17035 0.52501 -3.43179
13
bifur_IRC_Cartesians_noMW_output/new_data/bifur_traj4_Cartesians point 478
C 0.07978 0.39214 1.37425
 C 0.07530 0.39335 -1.37484
 C 0.41124 0.16389 0.00010
 C -0.02400 -0.28475 2.67462
 C -0.02265 -0.28463 -2.67416
 F -0.10318 1.17145 1.61087
 F -0.11876 1.17514 -1.61328
 H -0.93186 -0.80046 2.85500
 H -0.92969 -0.80090 -2.85861
 H 0.61540 -1.08466 2.71640
 H 0.61590 -1.08390 -2.71170
 H 0.16353 0.52197 3.43013
 H 0.16897 0.52135 -3.42876
13
bifur_IRC_Cartesians_noMW_output/new_data/bifur_traj4_Cartesians point 479
C 0.07974 0.39347 1.37311
 C 0.07528 0.39468 -1.37371
 C 0.40882 0.16786 0.00010
 C -0.02416 -0.28550 2.67121
 C -0.02281 -0.28538 -2.67076
 F -0.10124 1.17268 1.61162
 F -0.11677 1.17637 -1.61403
 H -0.93184 -0.80119 2.84979
 H -0.92968 -0.80163 -2.85338
 H 0.61596 -1.08471 2.71223
 H 0.61646 -1.08395 -2.70755
 H 0.16241 0.51896 3.42764
 H 0.16782 0.51834 -3.42628
13
bifur_IRC_Cartesians_noMW_output/new_data/bifur_traj4_Cartesians point 480
C 0.07971 0.39439 1.37233
 C 0.07526 0.39560 -1.37293
 C 0.40716 0.17060 0.00010
 C -0.02427 -0.28602 2.66887
 C -0.02293 -0.28590 -2.66841
 F -0.09991 1.17353 1.61214
 F -0.11539 1.17721 -1.61455
 H -0.93183 -0.80170 2.84619
 H -0.92967 -0.80213 -2.84978
 H 0.61635 -1.08474 2.70935
 H 0.61685 -1.08398 -2.70468
 H 0.16163 0.51688 3.42593
 H 0.16704 0.51626 -3.42456
13
bifur_IRC_Cartesians_noMW_output/new_data/bifur_traj4_Cartesians point 481
C 0.07969 0.39485 1.37194
 C 0.07525 0.39605 -1.37254
 C 0.40633 0.17196 0.00010
 C -0.02432 -0.28628 2.66770
 C -0.02298 -0.28615 -2.66725
 F -0.09924 1.17396 1.61240
 F -0.11470 1.17763 -1.61481
 H -0.93182 -0.80195 2.84441
 H -0.92967 -0.80238 -2.84799
 H 0.61654 -1.08476 2.70792
 H 0.61704 -1.08400 -2.70326
 H 0.16125 0.51585 3.42507
 H 0.16665 0.51523 -3.42371
13
bifur_IRC_Cartesians_noMW_output/new_data/bifur_traj4_Cartesians point 482
C 0.07969 0.39494 1.37187
 C 0.07525 0.39614 -1.37246
 C 0.40616 0.17223 0.00010
 C -0.02433 -0.28633 2.66747
 C -0.02299 -0.28620 -2.66702
 F -0.09911 1.17404 1.61245
 F -0.11457 1.17772 -1.61486
 H -0.93182 -0.80200 2.84405
 H -0.92967 -0.80243 -2.84763
 H 0.61658 -1.08476 2.70764
 H 0.61708 -1.08401 -2.70298
 H 0.16117 0.51564 3.42490
 H 0.16657 0.51503 -3.42354
13
bifur_IRC_Cartesians_noMW_output/new_data/bifur_traj4_Cartesians point 483
C 0.07969 0.39484 1.37195
 C 0.07525 0.39605 -1.37255
 C 0.40634 0.17194 0.00010
 C -0.02432 -0.28628 2.66772
 C -0.02298 -0.28615 -2.66726
 F -0.09925 1.17395 1.61240
 F -0.11471 1.17763 -1.61481
 H -0.93182 -0.80195 2.84443
 H -0.92967 -0.80238 -2.84801
 H 0.61654 -1.08476 2.70794
 H 0.61704 -1.08400 -2.70328
 H 0.16125 0.51586 3.42508
 H 0.16665 0.51524 -3.42372
13
bifur_IRC_Cartesians_noMW_output/new_data/bifur_traj4_Cartesians point 484
C 0.07969 0.39471 1.37206
 C 0.07525 0.39592 -1.37265
 C 0.40657 0.17157 0.00010
 C -0.02431 -0.28620 2.66804
 C -0.02296 -0.28608 -2.66758
 F -0.09943 1.17383 1.61233
 F -0.11490 1.17751 -1.61474
 H -0.93183 -0.80188 2.84492
 H -0.92967 -0.80231 -2.84850
 H 0.61649 -1.08476 2.70833
 H 0.61699 -1.08400 -2.70367
 H 0.16136 0.51615 3.42532
 H 0.16676 0.51553 -3.42395
13
bifur_IRC_Cartesians_noMW_output/new_data/bifur_traj4_Cartesians point 485
C 0.07969 0.39471 1.37206
 C 0.07525 0.39592 -1.37265
 C 0.40656 0.17157 0.00010
 C -0.02431 -0.28620 2.66804
 C -0.02296 -0.28608 -2.66758
 F -0.09943 1.17383 1.61233
 F -0.11490 1.17751 -1.61474
 H -0.93183 -0.80188 2.84492
 H -0.92967 -0.80231 -2.84850
 H 0.61649 -1.08476 2.70833
 H 0.61699 -1.08400 -2.70367
 H 0.16136 0.51614 3.42532
 H 0.16676 0.51553 -3.42395
13
bifur_IRC_Cartesians_noMW_output/new_data/bifur_traj4_Cartesians point 486
C 0.07969 0.39471 1.37206
 C 0.07525 0.39591 -1.37266
 C 0.40658 0.17154 0.00010
 C -0.02430 -0.28620 2.66806
 C -0.02296 -0.28607 -2.66761
 F -0.09945 1.17383 1.61232
 F -0.11491 1.17751 -1.61473
 H -0.93183 -0.80187 2.84496
 H -0.92967 -0.80231 -2.84854
 H 0.61648 -1.08476 2.70836
 H 0.61698 -1.08400 -2.70370
 H 0.16136 0.51617 3.42534
 H 0.16677 0.51555 -3.42397
13
bifur_IRC_Cartesians_noMW_output/new_data/bifur_traj4_Cartesians point 487
C 0.07969 0.39483 1.37196
 C 0.07525 0.39604 -1.37255
 C 0.40636 0.17191 0.00010
 C -0.02432 -0.28627 2.66774
 C -0.02298 -0.28614 -2.66729
 F -0.09927 1.17394 1.61239
 F -0.11473 1.17762 -1.61480
 H -0.93183 -0.80194 2.84447
 H -0.92967 -0.80237 -2.84805
 H 0.61654 -1.08476 2.70797
 H 0.61703 -1.08400 -2.70331
 H 0.16126 0.51588 3.42510
 H 0.16666 0.51527 -3.42374
13
bifur_IRC_Cartesians_noMW_output/new_data/bifur_traj4_Cartesians point 488
C 0.07969 0.39497 1.37184
 C 0.07525 0.39617 -1.37244
 C 0.40610 0.17233 0.00010
 C -0.02434 -0.28635 2.66739
 C -0.02300 -0.28622 -2.66693
 F -0.09906 1.17407 1.61247
 F -0.11452 1.17775 -1.61488
 H -0.93182 -0.80202 2.84392
 H -0.92967 -0.80245 -2.84750
 H 0.61660 -1.08477 2.70753
 H 0.61709 -1.08401 -2.70287
 H 0.16114 0.51557 3.42484
 H 0.16654 0.51495 -3.42348
13
bifur_IRC_Cartesians_noMW_output/new_data/bifur_traj4_Cartesians point 489
C 0.07968 0.39506 1.37176
 C 0.07524 0.39626 -1.37236
 C 0.40594 0.17259 0.00010
 C -0.02435 -0.28640 2.66716
 C -0.02301 -0.28627 -2.66671
 F -0.09893 1.17415 1.61252
 F -0.11439 1.17783 -1.61493
 H -0.93182 -0.80207 2.84358
 H -0.92967 -0.80250 -2.84715
 H 0.61663 -1.08477 2.70726
 H 0.61713 -1.08401 -2.70260
 H 0.16107 0.51537 3.42468
 H 0.16646 0.51475 -3.42331
13
bifur_IRC_Cartesians_noMW_output/new_data/bifur_traj4_Cartesians point 490
C 0.07968 0.39505 1.37177
 C 0.07524 0.39626 -1.37237
 C 0.40596 0.17257 0.00010
 C -0.02435 -0.28639 2.66718
 C -0.02301 -0.28627 -2.66672
 F -0.09895 1.17415 1.61252
 F -0.11440 1.17782 -1.61493
 H -0.93182 -0.80206 2.84361
 H -0.92967 -0.80250 -2.84718
 H 0.61663 -1.08477 2.70728
 H 0.61713 -1.08401 -2.70262
 H 0.16107 0.51538 3.42469
 H 0.16647 0.51477 -3.42332
13
bifur_IRC_Cartesians_noMW_output/new_data/bifur_traj4_Cartesians point 491
C 0.07969 0.39493 1.37188
 C 0.07525 0.39613 -1.37247
 C 0.40618 0.17220 0.00010
 C -0.02433 -0.28632 2.66750
 C -0.02299 -0.28620 -2.66704
 F -0.09912 1.17403 1.61245
 F -0.11458 1.17771 -1.61486
 H -0.93182 -0.80199 2.84409
 H -0.92967 -0.80243 -2.84767
 H 0.61658 -1.08476 2.70767
 H 0.61708 -1.08401 -2.70301
 H 0.16118 0.51566 3.42492
 H 0.16658 0.51505 -3.42356
13
bifur_IRC_Cartesians_noMW_output/new_data/bifur_traj4_Cartesians point 492
C 0.07970 0.39468 1.37209
 C 0.07525 0.39588 -1.37269
 C 0.40664 0.17145 0.00010
 C -0.02430 -0.28618 2.66814
 C -0.02296 -0.28606 -2.66768
 F -0.09949 1.17380 1.61230
 F -0.11496 1.17748 -1.61471
 H -0.93183 -0.80186 2.84507
 H -0.92967 -0.80229 -2.84866
 H 0.61647 -1.08475 2.70846
 H 0.61697 -1.08400 -2.70379
 H 0.16139 0.51623 3.42539
 H 0.16679 0.51562 -3.42403
13
bifur_IRC_Cartesians_noMW_output/new_data/bifur_traj4_Cartesians point 493
C 0.07971 0.39429 1.37242
 C 0.07526 0.39550 -1.37302
 C 0.40734 0.17030 0.00010
 C -0.02425 -0.28596 2.66913
 C -0.02291 -0.28584 -2.66867
 F -0.10005 1.17344 1.61209
 F -0.11554 1.17712 -1.61449
 H -0.93183 -0.80164 2.84659
 H -0.92967 -0.80208 -2.85018
 H 0.61631 -1.08474 2.70967
 H 0.61681 -1.08398 -2.70500
 H 0.16172 0.51711 3.42612
 H 0.16712 0.51649 -3.42475
13
bifur_IRC_Cartesians_noMW_output/new_data/bifur_traj4_Cartesians point 494
C 0.07973 0.39376 1.37287
 C 0.07527 0.39497 -1.37347
 C 0.40830 0.16871 0.00010
 C -0.02419 -0.28566 2.67048
 C -0.02285 -0.28554 -2.67003
 F -0.10082 1.17295 1.61179
 F -0.11633 1.17663 -1.61419
 H -0.93184 -0.80135 2.84866
 H -0.92968 -0.80179 -2.85226
 H 0.61608 -1.08472 2.71133
 H 0.61658 -1.08396 -2.70665
 H 0.16216 0.51831 3.42711
 H 0.16758 0.51769 -3.42574
13
bifur_IRC_Cartesians_noMW_output/new_data/bifur_traj4_Cartesians point 495
C 0.07975 0.39308 1.37344
 C 0.07529 0.39429 -1.37404
 C 0.40953 0.16669 0.00010
 C -0.02411 -0.28528 2.67221
 C -0.02276 -0.28516 -2.67176
 F -0.10181 1.17232 1.61140
 F -0.11735 1.17601 -1.61381
 H -0.93185 -0.80098 2.85131
 H -0.92968 -0.80141 -2.85491
 H 0.61580 -1.08469 2.71345
 H 0.61630 -1.08393 -2.70877
 H 0.16273 0.51984 3.42837
 H 0.16816 0.51922 -3.42700
13
bifur_IRC_Cartesians_noMW_output/new_data/bifur_traj4_Cartesians point 496
C 0.07975 0.39308 1.37344
 C 0.07529 0.39429 -1.37404
 C 0.40953 0.16670 0.00010
 C -0.02411 -0.28528 2.67221
 C -0.02276 -0.28516 -2.67176
 F -0.10181 1.17232 1.61140
 F -0.11735 1.17601 -1.61381
 H -0.93185 -0.80098 2.85131
 H -0.92968 -0.80141 -2.85491
 H 0.61580 -1.08469 2.71345
 H 0.61630 -1.08393 -2.70877
 H 0.16273 0.51984 3.42837
 H 0.16816 0.51922 -3.42700
13
bifur_IRC_Cartesians_noMW_output/new_data/bifur_traj4_Cartesians point 497
C 0.07982 0.39120 1.37505
 C 0.07532 0.39241 -1.37564
 C 0.41295 0.16107 0.00010
 C -0.02388 -0.28422 2.67702
 C -0.02253 -0.28410 -2.67657
 F -0.10455 1.17057 1.61034
 F -0.12018 1.17427 -1.61274
 H -0.93187 -0.79994 2.85869
 H -0.92969 -0.80038 -2.86231
 H 0.61500 -1.08462 2.71935
 H 0.61551 -1.08386 -2.71464
 H 0.16432 0.52411 3.43189
 H 0.16977 0.52348 -3.43052
13
bifur_IRC_Cartesians_noMW_output/new_data/bifur_traj4_Cartesians point 498
C 0.07986 0.38989 1.37616
 C 0.07535 0.39110 -1.37676
 C 0.41534 0.15715 0.00010
 C -0.02373 -0.28348 2.68038
 C -0.02237 -0.28336 -2.67993
 F -0.10646 1.16936 1.60960
 F -0.12215 1.17306 -1.61200
 H -0.93188 -0.79921 2.86383
 H -0.92970 -0.79966 -2.86747
 H 0.61445 -1.08457 2.72346
 H 0.61495 -1.08381 -2.71875
 H 0.16543 0.52708 3.43435
 H 0.17090 0.52645 -3.43298
13
bifur_IRC_Cartesians_noMW_output/new_data/bifur_traj4_Cartesians point 499
C 0.07992 0.38827 1.37755
 C 0.07539 0.38948 -1.37815
 C 0.41829 0.15230 0.00010
 C -0.02353 -0.28256 2.68454
 C -0.02217 -0.28244 -2.68409
 F -0.10882 1.16785 1.60868
 F -0.12459 1.17156 -1.61107
 H -0.93190 -0.79831 2.87020
 H -0.92972 -0.79876 -2.87386
 H 0.61376 -1.08451 2.72856
 H 0.61427 -1.08375 -2.72383
 H 0.16680 0.53076 3.43739
 H 0.17230 0.53013 -3.43602
13
bifur_IRC_Cartesians_noMW_output/new_data/bifur_traj4_Cartesians point 500
C 0.07998 0.38639 1.37915
 C 0.07543 0.38760 -1.37975
 C 0.42170 0.14669 0.00010
 C -0.02330 -0.28150 2.68934
 C -0.02194 -0.28139 -2.68889
 F -0.11155 1.16611 1.60762
 F -0.12740 1.16983 -1.61001
 H -0.93192 -0.79727 2.87755
 H -0.92973 -0.79773 -2.88123
 H 0.61297 -1.08444 2.73444
 H 0.61348 -1.08368 -2.72969
 H 0.16839 0.53502 3.44090
 H 0.17391 0.53437 -3.43953
