# Supplementary material for: Low dimensional representations along intrinsic reaction coordinates and molecular dynamics trajectories using interatomic distance matrices
Source: Chem Sci. 2019 Sep 18;10(43):9954–68. doi: 10.1039/c9sc02742d (PMC6991188; doi:10.1039/c9sc02742d)
Supplement: Supplementary file 1 [file SC-010-C9SC02742D-s001.zip › C9SC02742D-SI/ESI_xyz_files/bifur_IRC_Cartesians_noMW_output/new_data/bifur_traj_C_Cartesians_noMW_PC3.xyz]

13
bifur_IRC_Cartesians_noMW_output/new_data/bifur_traj4_Cartesians point 1
C 0.05062 0.62346 0.78615
 C 0.05194 0.62254 -0.78595
 C -1.06725 1.10081 -0.00024
 C -0.07786 -0.47626 1.76922
 C -0.07807 -0.47673 -1.76979
 F 0.89287 1.50892 1.22638
 F 0.89610 1.50731 -1.22401
 H -0.84665 -1.14559 1.48787
 H -0.84710 -1.14585 -1.48721
 H 0.83593 -1.06697 1.91365
 H 0.83524 -1.06738 -1.91561
 H -0.32217 0.00798 2.71009
 H -0.32361 0.00776 -2.71054
13
bifur_IRC_Cartesians_noMW_output/new_data/bifur_traj4_Cartesians point 2
C 0.05071 0.62408 0.78767
 C 0.05203 0.62317 -0.78748
 C -1.06283 1.10137 -0.00024
 C -0.07780 -0.47629 1.76928
 C -0.07800 -0.47675 -1.76984
 F 0.89032 1.50885 1.22943
 F 0.89353 1.50726 -1.22709
 H -0.84707 -1.14479 1.48786
 H -0.84752 -1.14505 -1.48720
 H 0.83555 -1.06713 1.91212
 H 0.83486 -1.06754 -1.91406
 H -0.32117 0.00652 2.71044
 H -0.32260 0.00630 -2.71088
13
bifur_IRC_Cartesians_noMW_output/new_data/bifur_traj4_Cartesians point 3
C 0.05088 0.62526 0.79059
 C 0.05219 0.62437 -0.79040
 C -1.05436 1.10245 -0.00024
 C -0.07768 -0.47635 1.76939
 C -0.07788 -0.47680 -1.76994
 F 0.88542 1.50872 1.23528
 F 0.88861 1.50717 -1.23299
 H -0.84789 -1.14327 1.48784
 H -0.84832 -1.14352 -1.48717
 H 0.83481 -1.06744 1.90917
 H 0.83414 -1.06784 -1.91109
 H -0.31926 0.00373 2.71110
 H -0.32066 0.00352 -2.71153
13
bifur_IRC_Cartesians_noMW_output/new_data/bifur_traj4_Cartesians point 4
C 0.05114 0.62703 0.79494
 C 0.05243 0.62617 -0.79477
 C -1.04173 1.10405 -0.00023
 C -0.07750 -0.47644 1.76956
 C -0.07769 -0.47687 -1.77009
 F 0.87812 1.50853 1.24400
 F 0.88127 1.50702 -1.24181
 H -0.84910 -1.14099 1.48780
 H -0.84953 -1.14123 -1.48714
 H 0.83372 -1.06791 1.90478
 H 0.83305 -1.06829 -1.90665
 H -0.31640 -0.00044 2.71208
 H -0.31778 -0.00064 -2.71249
13
bifur_IRC_Cartesians_noMW_output/new_data/bifur_traj4_Cartesians point 5
C 0.05142 0.62900 0.79979
 C 0.05270 0.62818 -0.79963
 C -1.02765 1.10584 -0.00022
 C -0.07730 -0.47654 1.76975
 C -0.07749 -0.47695 -1.77026
 F 0.86998 1.50831 1.25372
 F 0.87309 1.50687 -1.25162
 H -0.85046 -1.13845 1.48776
 H -0.85086 -1.13868 -1.48709
 H 0.83251 -1.06842 1.89988
 H 0.83185 -1.06878 -1.90171
 H -0.31322 -0.00509 2.71318
 H -0.31457 -0.00527 -2.71357
13
bifur_IRC_Cartesians_noMW_output/new_data/bifur_traj4_Cartesians point 6
C 0.05169 0.63083 0.80430
 C 0.05295 0.63004 -0.80415
 C -1.01456 1.10751 -0.00021
 C -0.07712 -0.47663 1.76992
 C -0.07729 -0.47703 -1.77041
 F 0.86241 1.50811 1.26276
 F 0.86548 1.50672 -1.26074
 H -0.85172 -1.13610 1.48772
 H -0.85211 -1.13631 -1.48705
 H 0.83137 -1.06890 1.89533
 H 0.83073 -1.06925 -1.89711
 H -0.31026 -0.00940 2.71420
 H -0.31158 -0.00958 -2.71456
13
bifur_IRC_Cartesians_noMW_output/new_data/bifur_traj4_Cartesians point 7
C 0.05193 0.63252 0.80846
 C 0.05318 0.63176 -0.80831
 C -1.00249 1.10905 -0.00020
 C -0.07695 -0.47671 1.77008
 C -0.07711 -0.47710 -1.77055
 F 0.85544 1.50792 1.27110
 F 0.85846 1.50658 -1.26916
 H -0.85288 -1.13392 1.48768
 H -0.85325 -1.13413 -1.48702
 H 0.83033 -1.06935 1.89113
 H 0.82970 -1.06968 -1.89287
 H -0.30753 -0.01339 2.71515
 H -0.30882 -0.01356 -2.71549
13
bifur_IRC_Cartesians_noMW_output/new_data/bifur_traj4_Cartesians point 8
C 0.05217 0.63415 0.81246
 C 0.05340 0.63341 -0.81232
 C -0.99087 1.11052 -0.00020
 C -0.07679 -0.47680 1.77023
 C -0.07694 -0.47717 -1.77069
 F 0.84873 1.50774 1.27912
 F 0.85171 1.50645 -1.27726
 H -0.85400 -1.13183 1.48765
 H -0.85435 -1.13202 -1.48698
 H 0.82933 -1.06977 1.88709
 H 0.82870 -1.07009 -1.88879
 H -0.30491 -0.01722 2.71605
 H -0.30617 -0.01738 -2.71637
13
bifur_IRC_Cartesians_noMW_output/new_data/bifur_traj4_Cartesians point 9
C 0.05240 0.63580 0.81651
 C 0.05362 0.63508 -0.81638
 C -0.97912 1.11202 -0.00019
 C -0.07662 -0.47688 1.77039
 C -0.07677 -0.47723 -1.77083
 F 0.84193 1.50756 1.28723
 F 0.84488 1.50632 -1.28545
 H -0.85513 -1.12972 1.48761
 H -0.85547 -1.12990 -1.48695
 H 0.82831 -1.07020 1.88301
 H 0.82770 -1.07050 -1.88466
 H -0.30225 -0.02110 2.71697
 H -0.30349 -0.02125 -2.71727
13
bifur_IRC_Cartesians_noMW_output/new_data/bifur_traj4_Cartesians point 10
C 0.05262 0.63732 0.82028
 C 0.05383 0.63664 -0.82015
 C -0.96820 1.11341 -0.00018
 C -0.07647 -0.47696 1.77054
 C -0.07661 -0.47729 -1.77095
 F 0.83562 1.50739 1.29478
 F 0.83854 1.50620 -1.29306
 H -0.85618 -1.12775 1.48758
 H -0.85651 -1.12792 -1.48692
 H 0.82737 -1.07060 1.87921
 H 0.82676 -1.07089 -1.88083
 H -0.29979 -0.02470 2.71782
 H -0.30099 -0.02484 -2.71810
13
bifur_IRC_Cartesians_noMW_output/new_data/bifur_traj4_Cartesians point 11
C 0.05274 0.63814 0.82227
 C 0.05394 0.63746 -0.82215
 C -0.96240 1.11415 -0.00018
 C -0.07639 -0.47700 1.77061
 C -0.07652 -0.47733 -1.77102
 F 0.83227 1.50730 1.29878
 F 0.83517 1.50613 -1.29710
 H -0.85674 -1.12670 1.48756
 H -0.85706 -1.12687 -1.48690
 H 0.82687 -1.07082 1.87719
 H 0.82627 -1.07110 -1.87879
 H -0.29848 -0.02661 2.71828
 H -0.29967 -0.02675 -2.71854
13
bifur_IRC_Cartesians_noMW_output/new_data/bifur_traj4_Cartesians point 12
C 0.05274 0.63814 0.82228
 C 0.05394 0.63746 -0.82216
 C -0.96239 1.11415 -0.00018
 C -0.07639 -0.47700 1.77061
 C -0.07652 -0.47733 -1.77102
 F 0.83226 1.50730 1.29878
 F 0.83516 1.50613 -1.29711
 H -0.85674 -1.12670 1.48756
 H -0.85706 -1.12687 -1.48690
 H 0.82687 -1.07082 1.87719
 H 0.82627 -1.07110 -1.87879
 H -0.29847 -0.02661 2.71828
 H -0.29967 -0.02675 -2.71854
13
bifur_IRC_Cartesians_noMW_output/new_data/bifur_traj4_Cartesians point 13
C 0.05285 0.63890 0.82415
 C 0.05404 0.63823 -0.82403
 C -0.95697 1.11484 -0.00018
 C -0.07631 -0.47703 1.77068
 C -0.07644 -0.47736 -1.77109
 F 0.82913 1.50721 1.30253
 F 0.83201 1.50607 -1.30089
 H -0.85726 -1.12573 1.48755
 H -0.85757 -1.12589 -1.48688
 H 0.82640 -1.07101 1.87530
 H 0.82580 -1.07129 -1.87688
 H -0.29725 -0.02840 2.71870
 H -0.29843 -0.02854 -2.71896
13
bifur_IRC_Cartesians_noMW_output/new_data/bifur_traj4_Cartesians point 14
C 0.05290 0.63920 0.82488
 C 0.05408 0.63854 -0.82477
 C -0.95483 1.11511 -0.00017
 C -0.07628 -0.47705 1.77071
 C -0.07641 -0.47737 -1.77111
 F 0.82789 1.50718 1.30401
 F 0.83077 1.50605 -1.30238
 H -0.85746 -1.12534 1.48754
 H -0.85778 -1.12550 -1.48688
 H 0.82621 -1.07109 1.87456
 H 0.82562 -1.07137 -1.87613
 H -0.29676 -0.02911 2.71887
 H -0.29794 -0.02924 -2.71912
13
bifur_IRC_Cartesians_noMW_output/new_data/bifur_traj4_Cartesians point 15
C 0.05294 0.63953 0.82570
 C 0.05413 0.63888 -0.82559
 C -0.95246 1.11541 -0.00017
 C -0.07625 -0.47707 1.77074
 C -0.07638 -0.47738 -1.77114
 F 0.82652 1.50714 1.30565
 F 0.82939 1.50602 -1.30404
 H -0.85769 -1.12491 1.48753
 H -0.85800 -1.12507 -1.48687
 H 0.82601 -1.07118 1.87373
 H 0.82542 -1.07145 -1.87530
 H -0.29623 -0.02989 2.71905
 H -0.29740 -0.03002 -2.71930
13
bifur_IRC_Cartesians_noMW_output/new_data/bifur_traj4_Cartesians point 16
C 0.05300 0.63994 0.82671
 C 0.05418 0.63929 -0.82660
 C -0.94953 1.11578 -0.00017
 C -0.07621 -0.47709 1.77078
 C -0.07633 -0.47740 -1.77117
 F 0.82483 1.50710 1.30766
 F 0.82769 1.50599 -1.30607
 H -0.85797 -1.12439 1.48753
 H -0.85828 -1.12454 -1.48686
 H 0.82576 -1.07129 1.87272
 H 0.82517 -1.07155 -1.87427
 H -0.29557 -0.03086 2.71928
 H -0.29673 -0.03098 -2.71953
13
bifur_IRC_Cartesians_noMW_output/new_data/bifur_traj4_Cartesians point 17
C 0.05308 0.64044 0.82796
 C 0.05425 0.63981 -0.82785
 C -0.94591 1.11624 -0.00017
 C -0.07615 -0.47711 1.77083
 C -0.07628 -0.47742 -1.77122
 F 0.82273 1.50704 1.31017
 F 0.82558 1.50595 -1.30860
 H -0.85832 -1.12373 1.48751
 H -0.85862 -1.12388 -1.48685
 H 0.82544 -1.07142 1.87146
 H 0.82486 -1.07168 -1.87300
 H -0.29475 -0.03205 2.71956
 H -0.29590 -0.03218 -2.71980
13
bifur_IRC_Cartesians_noMW_output/new_data/bifur_traj4_Cartesians point 18
C 0.05316 0.64100 0.82931
 C 0.05433 0.64037 -0.82921
 C -0.94196 1.11675 -0.00017
 C -0.07610 -0.47714 1.77088
 C -0.07622 -0.47744 -1.77126
 F 0.82045 1.50698 1.31289
 F 0.82329 1.50590 -1.31135
 H -0.85870 -1.12302 1.48750
 H -0.85900 -1.12317 -1.48684
 H 0.82510 -1.07156 1.87008
 H 0.82452 -1.07182 -1.87161
 H -0.29386 -0.03335 2.71987
 H -0.29500 -0.03347 -2.72010
13
bifur_IRC_Cartesians_noMW_output/new_data/bifur_traj4_Cartesians point 19
C 0.05323 0.64152 0.83061
 C 0.05440 0.64090 -0.83051
 C -0.93821 1.11722 -0.00016
 C -0.07605 -0.47717 1.77093
 C -0.07617 -0.47747 -1.77131
 F 0.81828 1.50692 1.31548
 F 0.82111 1.50586 -1.31397
 H -0.85906 -1.12235 1.48749
 H -0.85936 -1.12249 -1.48683
 H 0.82478 -1.07170 1.86878
 H 0.82420 -1.07195 -1.87030
 H -0.29301 -0.03459 2.72017
 H -0.29414 -0.03471 -2.72039
13
bifur_IRC_Cartesians_noMW_output/new_data/bifur_traj4_Cartesians point 20
C 0.05330 0.64202 0.83184
 C 0.05447 0.64141 -0.83174
 C -0.93464 1.11768 -0.00016
 C -0.07600 -0.47719 1.77098
 C -0.07611 -0.47749 -1.77135
 F 0.81622 1.50687 1.31795
 F 0.81903 1.50582 -1.31646
 H -0.85941 -1.12171 1.48748
 H -0.85969 -1.12184 -1.48682
 H 0.82447 -1.07183 1.86754
 H 0.82389 -1.07208 -1.86904
 H -0.29220 -0.03577 2.72044
 H -0.29333 -0.03589 -2.72066
13
bifur_IRC_Cartesians_noMW_output/new_data/bifur_traj4_Cartesians point 21
C 0.05337 0.64251 0.83305
 C 0.05453 0.64191 -0.83295
 C -0.93114 1.11812 -0.00016
 C -0.07595 -0.47722 1.77103
 C -0.07606 -0.47751 -1.77139
 F 0.81420 1.50681 1.32037
 F 0.81700 1.50578 -1.31890
 H -0.85974 -1.12107 1.48747
 H -0.86003 -1.12121 -1.48681
 H 0.82417 -1.07196 1.86632
 H 0.82359 -1.07220 -1.86781
 H -0.29141 -0.03693 2.72072
 H -0.29253 -0.03704 -2.72093
13
bifur_IRC_Cartesians_noMW_output/new_data/bifur_traj4_Cartesians point 22
C 0.05344 0.64299 0.83423
 C 0.05460 0.64240 -0.83414
 C -0.92769 1.11856 -0.00016
 C -0.07590 -0.47724 1.77107
 C -0.07601 -0.47753 -1.77143
 F 0.81221 1.50676 1.32275
 F 0.81500 1.50574 -1.32130
 H -0.86008 -1.12045 1.48746
 H -0.86035 -1.12059 -1.48680
 H 0.82387 -1.07209 1.86512
 H 0.82330 -1.07233 -1.86660
 H -0.29063 -0.03806 2.72099
 H -0.29174 -0.03817 -2.72119
13
bifur_IRC_Cartesians_noMW_output/new_data/bifur_traj4_Cartesians point 23
C 0.05344 0.64299 0.83423
 C 0.05460 0.64240 -0.83414
 C -0.92769 1.11856 -0.00016
 C -0.07590 -0.47724 1.77107
 C -0.07601 -0.47753 -1.77143
 F 0.81220 1.50676 1.32275
 F 0.81500 1.50574 -1.32130
 H -0.86008 -1.12045 1.48746
 H -0.86035 -1.12059 -1.48680
 H 0.82387 -1.07209 1.86512
 H 0.82330 -1.07233 -1.86660
 H -0.29063 -0.03806 2.72099
 H -0.29174 -0.03817 -2.72119
13
bifur_IRC_Cartesians_noMW_output/new_data/bifur_traj4_Cartesians point 24
C 0.05352 0.64355 0.83560
 C 0.05467 0.64297 -0.83551
 C -0.92371 1.11907 -0.00015
 C -0.07584 -0.47727 1.77113
 C -0.07595 -0.47755 -1.77148
 F 0.80990 1.50670 1.32550
 F 0.81268 1.50570 -1.32408
 H -0.86046 -1.11974 1.48745
 H -0.86073 -1.11986 -1.48679
 H 0.82352 -1.07223 1.86374
 H 0.82296 -1.07247 -1.86520
 H -0.28973 -0.03938 2.72130
 H -0.29083 -0.03948 -2.72150
13
bifur_IRC_Cartesians_noMW_output/new_data/bifur_traj4_Cartesians point 25
C 0.05349 0.64331 0.83500
 C 0.05464 0.64272 -0.83491
 C -0.92546 1.11884 -0.00016
 C -0.07587 -0.47726 1.77110
 C -0.07598 -0.47754 -1.77146
 F 0.81092 1.50672 1.32429
 F 0.81370 1.50572 -1.32286
 H -0.86029 -1.12005 1.48745
 H -0.86057 -1.12018 -1.48679
 H 0.82368 -1.07217 1.86435
 H 0.82311 -1.07241 -1.86582
 H -0.29013 -0.03880 2.72116
 H -0.29123 -0.03891 -2.72136
13
bifur_IRC_Cartesians_noMW_output/new_data/bifur_traj4_Cartesians point 26
C 0.05343 0.64292 0.83405
 C 0.05459 0.64233 -0.83396
 C -0.92821 1.11849 -0.00016
 C -0.07591 -0.47724 1.77107
 C -0.07602 -0.47752 -1.77142
 F 0.81251 1.50677 1.32239
 F 0.81530 1.50575 -1.32094
 H -0.86003 -1.12055 1.48746
 H -0.86030 -1.12068 -1.48680
 H 0.82391 -1.07207 1.86530
 H 0.82334 -1.07231 -1.86679
 H -0.29075 -0.03789 2.72095
 H -0.29186 -0.03800 -2.72115
13
bifur_IRC_Cartesians_noMW_output/new_data/bifur_traj4_Cartesians point 27
C 0.05337 0.64250 0.83300
 C 0.05453 0.64189 -0.83291
 C -0.93126 1.11811 -0.00016
 C -0.07595 -0.47722 1.77103
 C -0.07606 -0.47751 -1.77139
 F 0.81427 1.50681 1.32028
 F 0.81707 1.50578 -1.31881
 H -0.85973 -1.12110 1.48747
 H -0.86002 -1.12123 -1.48681
 H 0.82418 -1.07196 1.86636
 H 0.82360 -1.07220 -1.86785
 H -0.29144 -0.03689 2.72071
 H -0.29256 -0.03700 -2.72092
13
bifur_IRC_Cartesians_noMW_output/new_data/bifur_traj4_Cartesians point 28
C 0.05331 0.64207 0.83196
 C 0.05447 0.64146 -0.83186
 C -0.93429 1.11772 -0.00016
 C -0.07599 -0.47719 1.77099
 C -0.07611 -0.47749 -1.77135
 F 0.81602 1.50686 1.31819
 F 0.81883 1.50582 -1.31670
 H -0.85944 -1.12164 1.48748
 H -0.85973 -1.12178 -1.48682
 H 0.82444 -1.07185 1.86742
 H 0.82386 -1.07209 -1.86892
 H -0.29212 -0.03588 2.72047
 H -0.29325 -0.03600 -2.72069
13
bifur_IRC_Cartesians_noMW_output/new_data/bifur_traj4_Cartesians point 29
C 0.05326 0.64169 0.83103
 C 0.05442 0.64108 -0.83093
 C -0.93700 1.11738 -0.00016
 C -0.07603 -0.47717 1.77095
 C -0.07615 -0.47747 -1.77132
 F 0.81758 1.50690 1.31632
 F 0.82040 1.50585 -1.31481
 H -0.85918 -1.12213 1.48749
 H -0.85947 -1.12227 -1.48683
 H 0.82467 -1.07175 1.86836
 H 0.82409 -1.07200 -1.86987
 H -0.29274 -0.03499 2.72026
 H -0.29387 -0.03511 -2.72048
13
bifur_IRC_Cartesians_noMW_output/new_data/bifur_traj4_Cartesians point 30
C 0.05322 0.64144 0.83039
 C 0.05439 0.64081 -0.83029
 C -0.93883 1.11714 -0.00016
 C -0.07606 -0.47716 1.77093
 C -0.07618 -0.47746 -1.77130
 F 0.81864 1.50693 1.31505
 F 0.82147 1.50587 -1.31353
 H -0.85900 -1.12246 1.48749
 H -0.85930 -1.12260 -1.48683
 H 0.82483 -1.07168 1.86900
 H 0.82425 -1.07193 -1.87051
 H -0.29315 -0.03439 2.72012
 H -0.29429 -0.03451 -2.72034
13
bifur_IRC_Cartesians_noMW_output/new_data/bifur_traj4_Cartesians point 31
C 0.05322 0.64142 0.83035
 C 0.05438 0.64080 -0.83025
 C -0.93895 1.11713 -0.00016
 C -0.07606 -0.47716 1.77092
 C -0.07618 -0.47746 -1.77130
 F 0.81871 1.50693 1.31498
 F 0.82154 1.50587 -1.31346
 H -0.85899 -1.12248 1.48749
 H -0.85929 -1.12262 -1.48683
 H 0.82484 -1.07168 1.86903
 H 0.82426 -1.07193 -1.87055
 H -0.29318 -0.03435 2.72011
 H -0.29431 -0.03447 -2.72033
13
bifur_IRC_Cartesians_noMW_output/new_data/bifur_traj4_Cartesians point 32
C 0.05326 0.64170 0.83104
 C 0.05442 0.64108 -0.83094
 C -0.93695 1.11738 -0.00016
 C -0.07603 -0.47718 1.77095
 C -0.07615 -0.47747 -1.77132
 F 0.81756 1.50690 1.31635
 F 0.82038 1.50585 -1.31485
 H -0.85918 -1.12212 1.48749
 H -0.85948 -1.12226 -1.48683
 H 0.82467 -1.07175 1.86834
 H 0.82409 -1.07200 -1.86985
 H -0.29272 -0.03501 2.72026
 H -0.29386 -0.03513 -2.72049
13
bifur_IRC_Cartesians_noMW_output/new_data/bifur_traj4_Cartesians point 33
C 0.05333 0.64219 0.83226
 C 0.05449 0.64159 -0.83216
 C -0.93342 1.11783 -0.00016
 C -0.07598 -0.47720 1.77100
 C -0.07610 -0.47749 -1.77136
 F 0.81551 1.50685 1.31879
 F 0.81832 1.50581 -1.31731
 H -0.85952 -1.12148 1.48748
 H -0.85981 -1.12162 -1.48682
 H 0.82436 -1.07188 1.86711
 H 0.82379 -1.07212 -1.86861
 H -0.29193 -0.03617 2.72054
 H -0.29305 -0.03629 -2.72076
13
bifur_IRC_Cartesians_noMW_output/new_data/bifur_traj4_Cartesians point 34
C 0.05333 0.64219 0.83226
 C 0.05449 0.64159 -0.83216
 C -0.93342 1.11783 -0.00016
 C -0.07598 -0.47720 1.77100
 C -0.07610 -0.47749 -1.77136
 F 0.81551 1.50685 1.31879
 F 0.81832 1.50581 -1.31731
 H -0.85952 -1.12148 1.48748
 H -0.85981 -1.12162 -1.48682
 H 0.82436 -1.07188 1.86711
 H 0.82379 -1.07212 -1.86861
 H -0.29193 -0.03617 2.72054
 H -0.29305 -0.03629 -2.72076
13
bifur_IRC_Cartesians_noMW_output/new_data/bifur_traj4_Cartesians point 35
C 0.05353 0.64358 0.83568
 C 0.05468 0.64300 -0.83559
 C -0.92348 1.11910 -0.00015
 C -0.07584 -0.47727 1.77113
 C -0.07595 -0.47755 -1.77148
 F 0.80977 1.50669 1.32565
 F 0.81255 1.50569 -1.32423
 H -0.86048 -1.11970 1.48745
 H -0.86075 -1.11982 -1.48679
 H 0.82350 -1.07224 1.86366
 H 0.82294 -1.07248 -1.86512
 H -0.28968 -0.03945 2.72131
 H -0.29078 -0.03956 -2.72151
13
bifur_IRC_Cartesians_noMW_output/new_data/bifur_traj4_Cartesians point 36
C 0.05365 0.64445 0.83782
 C 0.05480 0.64388 -0.83773
 C -0.91728 1.11989 -0.00015
 C -0.07575 -0.47731 1.77121
 C -0.07586 -0.47759 -1.77155
 F 0.80619 1.50660 1.32994
 F 0.80894 1.50562 -1.32856
 H -0.86108 -1.11858 1.48743
 H -0.86134 -1.11870 -1.48677
 H 0.82297 -1.07247 1.86150
 H 0.82241 -1.07270 -1.86294
 H -0.28828 -0.04150 2.72180
 H -0.28937 -0.04160 -2.72199
13
bifur_IRC_Cartesians_noMW_output/new_data/bifur_traj4_Cartesians point 37
C 0.05380 0.64544 0.84026
 C 0.05493 0.64489 -0.84017
 C -0.91021 1.12078 -0.00015
 C -0.07565 -0.47736 1.77131
 C -0.07575 -0.47763 -1.77164
 F 0.80210 1.50649 1.33482
 F 0.80484 1.50554 -1.33349
 H -0.86176 -1.11731 1.48741
 H -0.86201 -1.11742 -1.48675
 H 0.82236 -1.07273 1.85904
 H 0.82180 -1.07295 -1.86046
 H -0.28668 -0.04383 2.72235
 H -0.28775 -0.04393 -2.72253
13
bifur_IRC_Cartesians_noMW_output/new_data/bifur_traj4_Cartesians point 38
C 0.05394 0.64642 0.84267
 C 0.05506 0.64588 -0.84260
 C -0.90320 1.12168 -0.00014
 C -0.07556 -0.47741 1.77140
 C -0.07565 -0.47767 -1.77172
 F 0.79805 1.50638 1.33966
 F 0.80076 1.50547 -1.33838
 H -0.86243 -1.11604 1.48739
 H -0.86268 -1.11615 -1.48673
 H 0.82175 -1.07299 1.85660
 H 0.82120 -1.07319 -1.85800
 H -0.28510 -0.04614 2.72290
 H -0.28615 -0.04623 -2.72306
13
bifur_IRC_Cartesians_noMW_output/new_data/bifur_traj4_Cartesians point 39
C 0.05404 0.64711 0.84436
 C 0.05516 0.64658 -0.84429
 C -0.89829 1.12230 -0.00014
 C -0.07549 -0.47745 1.77146
 C -0.07558 -0.47769 -1.77178
 F 0.79521 1.50630 1.34305
 F 0.79791 1.50541 -1.34180
 H -0.86290 -1.11516 1.48737
 H -0.86315 -1.11526 -1.48671
 H 0.82133 -1.07317 1.85490
 H 0.82078 -1.07337 -1.85628
 H -0.28399 -0.04776 2.72328
 H -0.28503 -0.04785 -2.72344
13
bifur_IRC_Cartesians_noMW_output/new_data/bifur_traj4_Cartesians point 40
C 0.05411 0.64758 0.84551
 C 0.05522 0.64706 -0.84544
 C -0.89495 1.12273 -0.00014
 C -0.07544 -0.47747 1.77151
 C -0.07553 -0.47771 -1.77182
 F 0.79328 1.50625 1.34536
 F 0.79597 1.50537 -1.34413
 H -0.86323 -1.11456 1.48736
 H -0.86346 -1.11466 -1.48670
 H 0.82104 -1.07329 1.85373
 H 0.82050 -1.07349 -1.85510
 H -0.28323 -0.04887 2.72354
 H -0.28427 -0.04895 -2.72369
13
bifur_IRC_Cartesians_noMW_output/new_data/bifur_traj4_Cartesians point 41
C 0.05416 0.64799 0.84652
 C 0.05528 0.64747 -0.84645
 C -0.89203 1.12310 -0.00013
 C -0.07540 -0.47749 1.77155
 C -0.07549 -0.47773 -1.77185
 F 0.79159 1.50621 1.34738
 F 0.79427 1.50534 -1.34616
 H -0.86351 -1.11403 1.48735
 H -0.86374 -1.11413 -1.48669
 H 0.82079 -1.07340 1.85272
 H 0.82025 -1.07359 -1.85408
 H -0.28257 -0.04983 2.72377
 H -0.28360 -0.04991 -2.72391
13
bifur_IRC_Cartesians_noMW_output/new_data/bifur_traj4_Cartesians point 42
C 0.05423 0.64845 0.84765
 C 0.05534 0.64794 -0.84759
 C -0.88875 1.12352 -0.00013
 C -0.07535 -0.47751 1.77159
 C -0.07544 -0.47775 -1.77189
 F 0.78969 1.50615 1.34964
 F 0.79236 1.50530 -1.34845
 H -0.86382 -1.11344 1.48734
 H -0.86405 -1.11353 -1.48668
 H 0.82050 -1.07352 1.85158
 H 0.81996 -1.07371 -1.85292
 H -0.28183 -0.05091 2.72403
 H -0.28285 -0.05099 -2.72416
13
bifur_IRC_Cartesians_noMW_output/new_data/bifur_traj4_Cartesians point 43
C 0.05432 0.64906 0.84917
 C 0.05542 0.64857 -0.84910
 C -0.88435 1.12408 -0.00013
 C -0.07529 -0.47755 1.77165
 C -0.07537 -0.47777 -1.77194
 F 0.78715 1.50609 1.35268
 F 0.78981 1.50525 -1.35152
 H -0.86425 -1.11265 1.48733
 H -0.86447 -1.11274 -1.48667
 H 0.82012 -1.07368 1.85005
 H 0.81959 -1.07386 -1.85138
 H -0.28084 -0.05236 2.72437
 H -0.28185 -0.05244 -2.72450
13
bifur_IRC_Cartesians_noMW_output/new_data/bifur_traj4_Cartesians point 44
C 0.05445 0.64996 0.85137
 C 0.05555 0.64948 -0.85131
 C -0.87796 1.12489 -0.00013
 C -0.07520 -0.47759 1.77173
 C -0.07528 -0.47781 -1.77202
 F 0.78346 1.50599 1.35709
 F 0.78610 1.50518 -1.35597
 H -0.86486 -1.11150 1.48731
 H -0.86508 -1.11158 -1.48665
 H 0.81957 -1.07391 1.84783
 H 0.81904 -1.07409 -1.84914
 H -0.27939 -0.05447 2.72487
 H -0.28039 -0.05454 -2.72499
13
bifur_IRC_Cartesians_noMW_output/new_data/bifur_traj4_Cartesians point 45
C 0.05445 0.64996 0.85137
 C 0.05555 0.64948 -0.85131
 C -0.87796 1.12489 -0.00013
 C -0.07520 -0.47759 1.77173
 C -0.07528 -0.47781 -1.77202
 F 0.78346 1.50599 1.35709
 F 0.78609 1.50518 -1.35597
 H -0.86486 -1.11150 1.48731
 H -0.86508 -1.11158 -1.48665
 H 0.81957 -1.07391 1.84783
 H 0.81904 -1.07409 -1.84914
 H -0.27939 -0.05447 2.72487
 H -0.28039 -0.05454 -2.72499
13
bifur_IRC_Cartesians_noMW_output/new_data/bifur_traj4_Cartesians point 46
C 0.05480 0.65237 0.85731
 C 0.05587 0.65193 -0.85726
 C -0.86071 1.12708 -0.00012
 C -0.07496 -0.47771 1.77196
 C -0.07502 -0.47791 -1.77222
 F 0.77349 1.50572 1.36900
 F 0.77607 1.50499 -1.36799
 H -0.86652 -1.10839 1.48726
 H -0.86672 -1.10846 -1.48660
 H 0.81808 -1.07454 1.84183
 H 0.81757 -1.07470 -1.84308
 H -0.27550 -0.06016 2.72622
 H -0.27645 -0.06022 -2.72630
13
bifur_IRC_Cartesians_noMW_output/new_data/bifur_traj4_Cartesians point 47
C 0.05498 0.65361 0.86035
 C 0.05604 0.65319 -0.86031
 C -0.85189 1.12820 -0.00011
 C -0.07483 -0.47777 1.77208
 C -0.07489 -0.47796 -1.77232
 F 0.76839 1.50558 1.37509
 F 0.77094 1.50489 -1.37414
 H -0.86737 -1.10680 1.48724
 H -0.86755 -1.10686 -1.48657
 H 0.81732 -1.07487 1.83876
 H 0.81681 -1.07501 -1.83998
 H -0.27350 -0.06307 2.72690
 H -0.27444 -0.06312 -2.72698
13
bifur_IRC_Cartesians_noMW_output/new_data/bifur_traj4_Cartesians point 48
C 0.05516 0.65487 0.86346
 C 0.05621 0.65447 -0.86343
 C -0.84285 1.12935 -0.00010
 C -0.07471 -0.47784 1.77220
 C -0.07476 -0.47801 -1.77243
 F 0.76317 1.50544 1.38133
 F 0.76569 1.50479 -1.38045
 H -0.86824 -1.10518 1.48721
 H -0.86841 -1.10523 -1.48655
 H 0.81654 -1.07520 1.83562
 H 0.81604 -1.07533 -1.83681
 H -0.27146 -0.06605 2.72761
 H -0.27237 -0.06609 -2.72767
13
bifur_IRC_Cartesians_noMW_output/new_data/bifur_traj4_Cartesians point 49
C 0.05535 0.65621 0.86677
 C 0.05640 0.65584 -0.86674
 C -0.83326 1.13057 -0.00010
 C -0.07457 -0.47791 1.77233
 C -0.07462 -0.47807 -1.77254
 F 0.75762 1.50529 1.38795
 F 0.76012 1.50468 -1.38713
 H -0.86916 -1.10345 1.48718
 H -0.86932 -1.10349 -1.48652
 H 0.81571 -1.07555 1.83228
 H 0.81522 -1.07567 -1.83344
 H -0.26929 -0.06922 2.72836
 H -0.27018 -0.06925 -2.72840
13
bifur_IRC_Cartesians_noMW_output/new_data/bifur_traj4_Cartesians point 50
C 0.05556 0.65767 0.87036
 C 0.05659 0.65732 -0.87034
 C -0.82283 1.13190 -0.00009
 C -0.07443 -0.47798 1.77247
 C -0.07447 -0.47813 -1.77266
 F 0.75160 1.50513 1.39515
 F 0.75406 1.50456 -1.39440
 H -0.87017 -1.10157 1.48715
 H -0.87031 -1.10160 -1.48649
 H 0.81481 -1.07593 1.82866
 H 0.81433 -1.07604 -1.82978
 H -0.26694 -0.07266 2.72917
 H -0.26780 -0.07268 -2.72919
13
bifur_IRC_Cartesians_noMW_output/new_data/bifur_traj4_Cartesians point 51
C 0.05579 0.65922 0.87416
 C 0.05680 0.65889 -0.87415
 C -0.81180 1.13330 -0.00008
 C -0.07427 -0.47806 1.77261
 C -0.07430 -0.47819 -1.77279
 F 0.74522 1.50496 1.40277
 F 0.74765 1.50444 -1.40209
 H -0.87123 -1.09958 1.48712
 H -0.87136 -1.09960 -1.48646
 H 0.81385 -1.07634 1.82482
 H 0.81338 -1.07643 -1.82590
 H -0.26444 -0.07630 2.73003
 H -0.26528 -0.07631 -2.73004
13
bifur_IRC_Cartesians_noMW_output/new_data/bifur_traj4_Cartesians point 52
C 0.05598 0.66055 0.87743
 C 0.05698 0.66024 -0.87743
 C -0.80232 1.13451 -0.00008
 C -0.07414 -0.47812 1.77274
 C -0.07416 -0.47824 -1.77290
 F 0.73974 1.50481 1.40932
 F 0.74214 1.50433 -1.40870
 H -0.87214 -1.09788 1.48709
 H -0.87226 -1.09789 -1.48643
 H 0.81303 -1.07668 1.82152
 H 0.81257 -1.07677 -1.82257
 H -0.26230 -0.07942 2.73077
 H -0.26312 -0.07943 -2.73076
13
bifur_IRC_Cartesians_noMW_output/new_data/bifur_traj4_Cartesians point 53
C 0.05611 0.66146 0.87967
 C 0.05711 0.66117 -0.87967
 C -0.79581 1.13534 -0.00007
 C -0.07405 -0.47817 1.77282
 C -0.07407 -0.47828 -1.77298
 F 0.73598 1.50471 1.41381
 F 0.73835 1.50426 -1.41324
 H -0.87277 -1.09670 1.48707
 H -0.87288 -1.09671 -1.48641
 H 0.81247 -1.07692 1.81926
 H 0.81201 -1.07700 -1.82029
 H -0.26083 -0.08157 2.73128
 H -0.26163 -0.08158 -2.73126
13
bifur_IRC_Cartesians_noMW_output/new_data/bifur_traj4_Cartesians point 54
C 0.05620 0.66210 0.88125
 C 0.05720 0.66182 -0.88125
 C -0.79123 1.13592 -0.00007
 C -0.07398 -0.47820 1.77288
 C -0.07400 -0.47831 -1.77303
 F 0.73333 1.50464 1.41697
 F 0.73569 1.50421 -1.41643
 H -0.87321 -1.09588 1.48706
 H -0.87331 -1.09588 -1.48640
 H 0.81208 -1.07709 1.81767
 H 0.81162 -1.07716 -1.81868
 H -0.25980 -0.08308 2.73164
 H -0.26059 -0.08308 -2.73160
13
bifur_IRC_Cartesians_noMW_output/new_data/bifur_traj4_Cartesians point 55
C 0.05627 0.66259 0.88246
 C 0.05726 0.66232 -0.88247
 C -0.78770 1.13637 -0.00007
 C -0.07393 -0.47823 1.77293
 C -0.07395 -0.47833 -1.77308
 F 0.73129 1.50459 1.41941
 F 0.73364 1.50417 -1.41889
 H -0.87355 -1.09524 1.48704
 H -0.87365 -1.09524 -1.48638
 H 0.81177 -1.07722 1.81644
 H 0.81132 -1.07729 -1.81744
 H -0.25900 -0.08425 2.73192
 H -0.25978 -0.08425 -2.73187
13
bifur_IRC_Cartesians_noMW_output/new_data/bifur_traj4_Cartesians point 56
C 0.05627 0.66259 0.88246
 C 0.05726 0.66232 -0.88247
 C -0.78770 1.13637 -0.00007
 C -0.07393 -0.47823 1.77293
 C -0.07395 -0.47833 -1.77308
 F 0.73129 1.50459 1.41941
 F 0.73364 1.50417 -1.41889
 H -0.87355 -1.09524 1.48704
 H -0.87365 -1.09524 -1.48638
 H 0.81177 -1.07722 1.81644
 H 0.81132 -1.07729 -1.81744
 H -0.25900 -0.08425 2.73192
 H -0.25978 -0.08425 -2.73187
13
bifur_IRC_Cartesians_noMW_output/new_data/bifur_traj4_Cartesians point 57
C 0.05639 0.66338 0.88440
 C 0.05737 0.66312 -0.88442
 C -0.78207 1.13709 -0.00007
 C -0.07385 -0.47827 1.77301
 C -0.07387 -0.47836 -1.77314
 F 0.72804 1.50450 1.42330
 F 0.73037 1.50410 -1.42281
 H -0.87409 -1.09423 1.48703
 H -0.87418 -1.09422 -1.48637
 H 0.81129 -1.07743 1.81448
 H 0.81084 -1.07749 -1.81546
 H -0.25773 -0.08610 2.73235
 H -0.25850 -0.08610 -2.73230
13
bifur_IRC_Cartesians_noMW_output/new_data/bifur_traj4_Cartesians point 58
C 0.05644 0.66377 0.88536
 C 0.05742 0.66352 -0.88538
 C -0.77928 1.13744 -0.00006
 C -0.07381 -0.47829 1.77304
 C -0.07382 -0.47838 -1.77317
 F 0.72642 1.50446 1.42523
 F 0.72875 1.50407 -1.42476
 H -0.87436 -1.09373 1.48702
 H -0.87445 -1.09372 -1.48636
 H 0.81104 -1.07753 1.81351
 H 0.81060 -1.07758 -1.81448
 H -0.25710 -0.08702 2.73257
 H -0.25786 -0.08702 -2.73252
13
bifur_IRC_Cartesians_noMW_output/new_data/bifur_traj4_Cartesians point 59
C 0.05651 0.66421 0.88645
 C 0.05748 0.66397 -0.88647
 C -0.77613 1.13784 -0.00006
 C -0.07377 -0.47831 1.77309
 C -0.07378 -0.47839 -1.77321
 F 0.72460 1.50441 1.42741
 F 0.72691 1.50404 -1.42696
 H -0.87466 -1.09316 1.48701
 H -0.87475 -1.09314 -1.48635
 H 0.81077 -1.07764 1.81241
 H 0.81033 -1.07770 -1.81337
 H -0.25638 -0.08806 2.73282
 H -0.25714 -0.08806 -2.73276
13
bifur_IRC_Cartesians_noMW_output/new_data/bifur_traj4_Cartesians point 60
C 0.05658 0.66470 0.88766
 C 0.05755 0.66446 -0.88768
 C -0.77263 1.13829 -0.00006
 C -0.07372 -0.47833 1.77313
 C -0.07373 -0.47841 -1.77325
 F 0.72258 1.50435 1.42982
 F 0.72488 1.50400 -1.42940
 H -0.87500 -1.09253 1.48700
 H -0.87508 -1.09251 -1.48634
 H 0.81047 -1.07777 1.81120
 H 0.81003 -1.07782 -1.81214
 H -0.25559 -0.08922 2.73309
 H -0.25634 -0.08921 -2.73302
13
bifur_IRC_Cartesians_noMW_output/new_data/bifur_traj4_Cartesians point 61
C 0.05665 0.66523 0.88895
 C 0.05762 0.66500 -0.88897
 C -0.76889 1.13876 -0.00006
 C -0.07367 -0.47836 1.77318
 C -0.07367 -0.47843 -1.77330
 F 0.72042 1.50430 1.43240
 F 0.72271 1.50396 -1.43201
 H -0.87536 -1.09186 1.48699
 H -0.87544 -1.09183 -1.48633
 H 0.81015 -1.07791 1.80990
 H 0.80971 -1.07795 -1.81083
 H -0.25475 -0.09045 2.73338
 H -0.25549 -0.09044 -2.73331
13
bifur_IRC_Cartesians_noMW_output/new_data/bifur_traj4_Cartesians point 62
C 0.05673 0.66577 0.89029
 C 0.05769 0.66555 -0.89031
 C -0.76499 1.13926 -0.00006
 C -0.07361 -0.47839 1.77323
 C -0.07361 -0.47846 -1.77334
 F 0.71816 1.50424 1.43509
 F 0.72044 1.50391 -1.43472
 H -0.87573 -1.09116 1.48698
 H -0.87581 -1.09113 -1.48632
 H 0.80981 -1.07805 1.80854
 H 0.80938 -1.07809 -1.80946
 H -0.25387 -0.09174 2.73369
 H -0.25460 -0.09172 -2.73361
13
bifur_IRC_Cartesians_noMW_output/new_data/bifur_traj4_Cartesians point 63
C 0.05681 0.66633 0.89165
 C 0.05777 0.66611 -0.89168
 C -0.76103 1.13976 -0.00005
 C -0.07356 -0.47841 1.77329
 C -0.07356 -0.47848 -1.77339
 F 0.71587 1.50417 1.43783
 F 0.71814 1.50387 -1.43748
 H -0.87611 -1.09044 1.48697
 H -0.87618 -1.09041 -1.48631
 H 0.80947 -1.07820 1.80716
 H 0.80904 -1.07823 -1.80807
 H -0.25297 -0.09304 2.73400
 H -0.25369 -0.09302 -2.73391
13
bifur_IRC_Cartesians_noMW_output/new_data/bifur_traj4_Cartesians point 64
C 0.05689 0.66685 0.89294
 C 0.05784 0.66665 -0.89298
 C -0.75728 1.14024 -0.00005
 C -0.07351 -0.47844 1.77334
 C -0.07350 -0.47850 -1.77343
 F 0.71371 1.50412 1.44042
 F 0.71597 1.50382 -1.44010
 H -0.87647 -1.08977 1.48695
 H -0.87654 -1.08973 -1.48630
 H 0.80914 -1.07834 1.80586
 H 0.80872 -1.07836 -1.80676
 H -0.25212 -0.09428 2.73429
 H -0.25284 -0.09426 -2.73419
13
bifur_IRC_Cartesians_noMW_output/new_data/bifur_traj4_Cartesians point 65
C 0.05694 0.66724 0.89391
 C 0.05790 0.66705 -0.89394
 C -0.75448 1.14060 -0.00005
 C -0.07347 -0.47846 1.77337
 C -0.07346 -0.47852 -1.77347
 F 0.71209 1.50407 1.44235
 F 0.71433 1.50379 -1.44205
 H -0.87674 -1.08926 1.48695
 H -0.87680 -1.08923 -1.48629
 H 0.80890 -1.07844 1.80488
 H 0.80848 -1.07846 -1.80577
 H -0.25149 -0.09521 2.73451
 H -0.25220 -0.09518 -2.73441
13
bifur_IRC_Cartesians_noMW_output/new_data/bifur_traj4_Cartesians point 66
C 0.05696 0.66738 0.89425
 C 0.05791 0.66719 -0.89428
 C -0.75350 1.14072 -0.00005
 C -0.07345 -0.47847 1.77339
 C -0.07344 -0.47852 -1.77348
 F 0.71152 1.50406 1.44303
 F 0.71376 1.50378 -1.44274
 H -0.87684 -1.08909 1.48694
 H -0.87690 -1.08905 -1.48628
 H 0.80882 -1.07847 1.80454
 H 0.80839 -1.07850 -1.80543
 H -0.25127 -0.09553 2.73459
 H -0.25197 -0.09550 -2.73448
13
bifur_IRC_Cartesians_noMW_output/new_data/bifur_traj4_Cartesians point 67
C 0.05696 0.66738 0.89425
 C 0.05791 0.66719 -0.89428
 C -0.75350 1.14072 -0.00005
 C -0.07345 -0.47847 1.77339
 C -0.07344 -0.47852 -1.77348
 F 0.71152 1.50406 1.44303
 F 0.71377 1.50378 -1.44274
 H -0.87684 -1.08909 1.48694
 H -0.87690 -1.08905 -1.48628
 H 0.80882 -1.07847 1.80454
 H 0.80839 -1.07850 -1.80543
 H -0.25127 -0.09553 2.73459
 H -0.25197 -0.09550 -2.73448
13
bifur_IRC_Cartesians_noMW_output/new_data/bifur_traj4_Cartesians point 68
C 0.05690 0.66692 0.89312
 C 0.05785 0.66672 -0.89315
 C -0.75677 1.14030 -0.00005
 C -0.07350 -0.47844 1.77334
 C -0.07349 -0.47850 -1.77344
 F 0.71341 1.50411 1.44077
 F 0.71567 1.50382 -1.44046
 H -0.87652 -1.08967 1.48695
 H -0.87659 -1.08964 -1.48629
 H 0.80910 -1.07835 1.80568
 H 0.80867 -1.07838 -1.80658
 H -0.25201 -0.09445 2.73433
 H -0.25272 -0.09443 -2.73423
13
bifur_IRC_Cartesians_noMW_output/new_data/bifur_traj4_Cartesians point 69
C 0.05683 0.66644 0.89194
 C 0.05779 0.66623 -0.89197
 C -0.76021 1.13987 -0.00005
 C -0.07355 -0.47842 1.77330
 C -0.07354 -0.47848 -1.77340
 F 0.71540 1.50416 1.43840
 F 0.71766 1.50386 -1.43806
 H -0.87619 -1.09029 1.48696
 H -0.87626 -1.09026 -1.48630
 H 0.80940 -1.07823 1.80688
 H 0.80897 -1.07826 -1.80778
 H -0.25278 -0.09332 2.73406
 H -0.25350 -0.09329 -2.73397
13
bifur_IRC_Cartesians_noMW_output/new_data/bifur_traj4_Cartesians point 70
C 0.05674 0.66585 0.89049
 C 0.05771 0.66563 -0.89051
 C -0.76442 1.13933 -0.00006
 C -0.07361 -0.47839 1.77324
 C -0.07361 -0.47846 -1.77335
 F 0.71783 1.50423 1.43549
 F 0.72011 1.50391 -1.43512
 H -0.87579 -1.09105 1.48698
 H -0.87586 -1.09103 -1.48632
 H 0.80976 -1.07807 1.80834
 H 0.80933 -1.07811 -1.80926
 H -0.25374 -0.09193 2.73373
 H -0.25447 -0.09191 -2.73365
13
bifur_IRC_Cartesians_noMW_output/new_data/bifur_traj4_Cartesians point 71
C 0.05665 0.66521 0.88890
 C 0.05762 0.66498 -0.88893
 C -0.76901 1.13875 -0.00006
 C -0.07367 -0.47836 1.77318
 C -0.07367 -0.47843 -1.77330
 F 0.72049 1.50430 1.43232
 F 0.72278 1.50396 -1.43192
 H -0.87534 -1.09188 1.48699
 H -0.87542 -1.09186 -1.48633
 H 0.81016 -1.07791 1.80994
 H 0.80972 -1.07795 -1.81087
 H -0.25477 -0.09041 2.73337
 H -0.25551 -0.09040 -2.73330
13
bifur_IRC_Cartesians_noMW_output/new_data/bifur_traj4_Cartesians point 72
C 0.05656 0.66460 0.88742
 C 0.05754 0.66437 -0.88744
 C -0.77333 1.13820 -0.00006
 C -0.07373 -0.47833 1.77312
 C -0.07374 -0.47841 -1.77324
 F 0.72298 1.50437 1.42934
 F 0.72529 1.50401 -1.42891
 H -0.87493 -1.09266 1.48700
 H -0.87501 -1.09264 -1.48634
 H 0.81053 -1.07775 1.81144
 H 0.81009 -1.07780 -1.81239
 H -0.25575 -0.08899 2.73304
 H -0.25650 -0.08898 -2.73297
13
bifur_IRC_Cartesians_noMW_output/new_data/bifur_traj4_Cartesians point 73
C 0.05650 0.66416 0.88631
 C 0.05748 0.66391 -0.88633
 C -0.77653 1.13779 -0.00006
 C -0.07378 -0.47830 1.77308
 C -0.07378 -0.47839 -1.77321
 F 0.72483 1.50441 1.42713
 F 0.72715 1.50404 -1.42668
 H -0.87462 -1.09323 1.48701
 H -0.87471 -1.09322 -1.48635
 H 0.81081 -1.07763 1.81255
 H 0.81036 -1.07768 -1.81352
 H -0.25647 -0.08793 2.73279
 H -0.25723 -0.08792 -2.73273
13
bifur_IRC_Cartesians_noMW_output/new_data/bifur_traj4_Cartesians point 74
C 0.05647 0.66393 0.88575
 C 0.05744 0.66368 -0.88577
 C -0.77816 1.13758 -0.00006
 C -0.07380 -0.47829 1.77306
 C -0.07381 -0.47838 -1.77319
 F 0.72578 1.50444 1.42600
 F 0.72810 1.50406 -1.42554
 H -0.87446 -1.09353 1.48702
 H -0.87455 -1.09351 -1.48636
 H 0.81095 -1.07757 1.81312
 H 0.81050 -1.07762 -1.81409
 H -0.25684 -0.08739 2.73266
 H -0.25760 -0.08738 -2.73260
13
bifur_IRC_Cartesians_noMW_output/new_data/bifur_traj4_Cartesians point 75
C 0.05646 0.66392 0.88574
 C 0.05744 0.66367 -0.88576
 C -0.77819 1.13758 -0.00006
 C -0.07380 -0.47829 1.77306
 C -0.07381 -0.47838 -1.77319
 F 0.72579 1.50444 1.42598
 F 0.72811 1.50406 -1.42552
 H -0.87446 -1.09353 1.48702
 H -0.87455 -1.09352 -1.48636
 H 0.81095 -1.07757 1.81313
 H 0.81050 -1.07762 -1.81410
 H -0.25685 -0.08738 2.73266
 H -0.25761 -0.08738 -2.73260
13
bifur_IRC_Cartesians_noMW_output/new_data/bifur_traj4_Cartesians point 76
C 0.05650 0.66414 0.88627
 C 0.05747 0.66389 -0.88629
 C -0.77664 1.13778 -0.00006
 C -0.07378 -0.47830 1.77308
 C -0.07379 -0.47839 -1.77321
 F 0.72490 1.50442 1.42705
 F 0.72722 1.50404 -1.42660
 H -0.87461 -1.09325 1.48701
 H -0.87470 -1.09324 -1.48635
 H 0.81082 -1.07763 1.81259
 H 0.81037 -1.07768 -1.81356
 H -0.25650 -0.08789 2.73278
 H -0.25726 -0.08788 -2.73272
13
bifur_IRC_Cartesians_noMW_output/new_data/bifur_traj4_Cartesians point 77
C 0.05656 0.66457 0.88734
 C 0.05753 0.66433 -0.88736
 C -0.77354 1.13817 -0.00006
 C -0.07373 -0.47833 1.77312
 C -0.07374 -0.47841 -1.77324
 F 0.72310 1.50437 1.42919
 F 0.72541 1.50401 -1.42876
 H -0.87491 -1.09269 1.48700
 H -0.87499 -1.09268 -1.48634
 H 0.81055 -1.07774 1.81151
 H 0.81011 -1.07779 -1.81247
 H -0.25580 -0.08892 2.73302
 H -0.25655 -0.08891 -2.73295
13
bifur_IRC_Cartesians_noMW_output/new_data/bifur_traj4_Cartesians point 78
C 0.05656 0.66457 0.88734
 C 0.05753 0.66433 -0.88736
 C -0.77354 1.13817 -0.00006
 C -0.07373 -0.47833 1.77312
 C -0.07374 -0.47841 -1.77324
 F 0.72310 1.50437 1.42919
 F 0.72541 1.50401 -1.42876
 H -0.87491 -1.09269 1.48700
 H -0.87499 -1.09268 -1.48634
 H 0.81055 -1.07774 1.81151
 H 0.81011 -1.07779 -1.81247
 H -0.25580 -0.08892 2.73302
 H -0.25655 -0.08891 -2.73295
13
bifur_IRC_Cartesians_noMW_output/new_data/bifur_traj4_Cartesians point 79
C 0.05677 0.66601 0.89089
 C 0.05773 0.66580 -0.89091
 C -0.76325 1.13948 -0.00005
 C -0.07359 -0.47840 1.77326
 C -0.07359 -0.47847 -1.77336
 F 0.71716 1.50421 1.43630
 F 0.71943 1.50389 -1.43593
 H -0.87590 -1.09084 1.48697
 H -0.87597 -1.09081 -1.48631
 H 0.80966 -1.07812 1.80794
 H 0.80923 -1.07815 -1.80885
 H -0.25347 -0.09231 2.73382
 H -0.25420 -0.09229 -2.73374
13
bifur_IRC_Cartesians_noMW_output/new_data/bifur_traj4_Cartesians point 80
C 0.05689 0.66688 0.89302
 C 0.05785 0.66668 -0.89305
 C -0.75706 1.14027 -0.00005
 C -0.07350 -0.47844 1.77334
 C -0.07350 -0.47850 -1.77344
 F 0.71358 1.50411 1.44057
 F 0.71583 1.50382 -1.44025
 H -0.87649 -1.08973 1.48695
 H -0.87656 -1.08969 -1.48629
 H 0.80912 -1.07834 1.80578
 H 0.80870 -1.07837 -1.80668
 H -0.25207 -0.09436 2.73431
 H -0.25279 -0.09433 -2.73421
13
bifur_IRC_Cartesians_noMW_output/new_data/bifur_traj4_Cartesians point 81
C 0.05702 0.66778 0.89523
 C 0.05797 0.66759 -0.89527
 C -0.75064 1.14108 -0.00005
 C -0.07341 -0.47849 1.77342
 C -0.07340 -0.47854 -1.77351
 F 0.70987 1.50401 1.44500
 F 0.71210 1.50375 -1.44473
 H -0.87711 -1.08857 1.48693
 H -0.87717 -1.08853 -1.48628
 H 0.80857 -1.07858 1.80355
 H 0.80815 -1.07860 -1.80442
 H -0.25062 -0.09647 2.73481
 H -0.25132 -0.09644 -2.73470
13
bifur_IRC_Cartesians_noMW_output/new_data/bifur_traj4_Cartesians point 82
C 0.05716 0.66873 0.89756
 C 0.05810 0.66856 -0.89760
 C -0.74388 1.14194 -0.00004
 C -0.07332 -0.47853 1.77351
 C -0.07330 -0.47858 -1.77359
 F 0.70596 1.50391 1.44967
 F 0.70817 1.50367 -1.44944
 H -0.87776 -1.08735 1.48691
 H -0.87781 -1.08731 -1.48626
 H 0.80798 -1.07883 1.80120
 H 0.80757 -1.07884 -1.80205
 H -0.24909 -0.09870 2.73534
 H -0.24978 -0.09867 -2.73522
13
bifur_IRC_Cartesians_noMW_output/new_data/bifur_traj4_Cartesians point 83
C 0.05731 0.66977 0.90012
 C 0.05824 0.66961 -0.90017
 C -0.73645 1.14289 -0.00004
 C -0.07321 -0.47859 1.77361
 C -0.07319 -0.47862 -1.77368
 F 0.70167 1.50379 1.45480
 F 0.70386 1.50359 -1.45462
 H -0.87848 -1.08602 1.48689
 H -0.87852 -1.08596 -1.48623
 H 0.80734 -1.07910 1.79862
 H 0.80693 -1.07910 -1.79944
 H -0.24742 -0.10115 2.73592
 H -0.24808 -0.10111 -2.73578
13
bifur_IRC_Cartesians_noMW_output/new_data/bifur_traj4_Cartesians point 84
C 0.05748 0.67094 0.90302
 C 0.05840 0.67081 -0.90307
 C -0.72804 1.14396 -0.00003
 C -0.07310 -0.47865 1.77372
 C -0.07307 -0.47867 -1.77378
 F 0.69680 1.50366 1.46061
 F 0.69897 1.50350 -1.46048
 H -0.87929 -1.08450 1.48687
 H -0.87931 -1.08444 -1.48621
 H 0.80662 -1.07941 1.79569
 H 0.80621 -1.07940 -1.79649
 H -0.24552 -0.10393 2.73657
 H -0.24616 -0.10388 -2.73643
13
bifur_IRC_Cartesians_noMW_output/new_data/bifur_traj4_Cartesians point 85
C 0.05767 0.67227 0.90629
 C 0.05858 0.67216 -0.90635
 C -0.71854 1.14517 -0.00003
 C -0.07296 -0.47871 1.77385
 C -0.07293 -0.47872 -1.77389
 F 0.69131 1.50352 1.46717
 F 0.69345 1.50339 -1.46711
 H -0.88020 -1.08279 1.48684
 H -0.88022 -1.08272 -1.48618
 H 0.80579 -1.07976 1.79239
 H 0.80540 -1.07974 -1.79315
 H -0.24337 -0.10706 2.73731
 H -0.24399 -0.10701 -2.73715
13
bifur_IRC_Cartesians_noMW_output/new_data/bifur_traj4_Cartesians point 86
C 0.05787 0.67368 0.90976
 C 0.05877 0.67359 -0.90982
 C -0.70849 1.14645 -0.00002
 C -0.07282 -0.47878 1.77398
 C -0.07278 -0.47878 -1.77401
 F 0.68550 1.50336 1.47411
 F 0.68761 1.50328 -1.47411
 H -0.88117 -1.08098 1.48681
 H -0.88117 -1.08090 -1.48615
 H 0.80493 -1.08012 1.78889
 H 0.80454 -1.08009 -1.78962
 H -0.24110 -0.11038 2.73810
 H -0.24170 -0.11032 -2.73792
13
bifur_IRC_Cartesians_noMW_output/new_data/bifur_traj4_Cartesians point 87
C 0.05807 0.67503 0.91308
 C 0.05895 0.67497 -0.91316
 C -0.69883 1.14768 -0.00001
 C -0.07269 -0.47885 1.77411
 C -0.07264 -0.47884 -1.77412
 F 0.67992 1.50321 1.48078
 F 0.68200 1.50317 -1.48084
 H -0.88210 -1.07924 1.48678
 H -0.88209 -1.07915 -1.48612
 H 0.80409 -1.08048 1.78553
 H 0.80372 -1.08044 -1.78623
 H -0.23891 -0.11356 2.73885
 H -0.23949 -0.11349 -2.73865
13
bifur_IRC_Cartesians_noMW_output/new_data/bifur_traj4_Cartesians point 88
C 0.05825 0.67627 0.91612
 C 0.05912 0.67622 -0.91620
 C -0.69001 1.14880 -0.00001
 C -0.07256 -0.47891 1.77423
 C -0.07251 -0.47889 -1.77422
 F 0.67482 1.50307 1.48687
 F 0.67687 1.50307 -1.48700
 H -0.88295 -1.07765 1.48675
 H -0.88293 -1.07755 -1.48610
 H 0.80333 -1.08080 1.78246
 H 0.80296 -1.08075 -1.78313
 H -0.23692 -0.11648 2.73954
 H -0.23748 -0.11640 -2.73933
13
bifur_IRC_Cartesians_noMW_output/new_data/bifur_traj4_Cartesians point 89
C 0.05825 0.67627 0.91612
 C 0.05912 0.67622 -0.91620
 C -0.69001 1.14880 -0.00001
 C -0.07256 -0.47891 1.77423
 C -0.07251 -0.47889 -1.77422
 F 0.67482 1.50307 1.48687
 F 0.67687 1.50307 -1.48700
 H -0.88295 -1.07765 1.48675
 H -0.88293 -1.07755 -1.48610
 H 0.80333 -1.08080 1.78246
 H 0.80296 -1.08075 -1.78313
 H -0.23692 -0.11648 2.73954
 H -0.23748 -0.11640 -2.73933
13
bifur_IRC_Cartesians_noMW_output/new_data/bifur_traj4_Cartesians point 90
C 0.05856 0.67843 0.92143
 C 0.05942 0.67841 -0.92153
 C -0.67459 1.15076 0.00000
 C -0.07234 -0.47902 1.77443
 C -0.07228 -0.47897 -1.77441
 F 0.66591 1.50283 1.49752
 F 0.66791 1.50289 -1.49774
 H -0.88443 -1.07488 1.48671
 H -0.88439 -1.07476 -1.48605
 H 0.80200 -1.08137 1.77710
 H 0.80164 -1.08129 -1.77771
 H -0.23344 -0.12156 2.74075
 H -0.23396 -0.12147 -2.74050
13
bifur_IRC_Cartesians_noMW_output/new_data/bifur_traj4_Cartesians point 91
C 0.05869 0.67938 0.92377
 C 0.05954 0.67938 -0.92387
 C -0.66781 1.15162 0.00001
 C -0.07225 -0.47907 1.77452
 C -0.07218 -0.47901 -1.77449
 F 0.66199 1.50273 1.50220
 F 0.66397 1.50282 -1.50247
 H -0.88508 -1.07366 1.48669
 H -0.88503 -1.07353 -1.48603
 H 0.80141 -1.08162 1.77475
 H 0.80106 -1.08153 -1.77533
 H -0.23191 -0.12380 2.74127
 H -0.23241 -0.12370 -2.74102
13
bifur_IRC_Cartesians_noMW_output/new_data/bifur_traj4_Cartesians point 92
C 0.05882 0.68022 0.92585
 C 0.05966 0.68024 -0.92595
 C -0.66177 1.15239 0.00001
 C -0.07216 -0.47911 1.77460
 C -0.07209 -0.47905 -1.77456
 F 0.65850 1.50264 1.50637
 F 0.66046 1.50275 -1.50668
 H -0.88566 -1.07257 1.48667
 H -0.88561 -1.07244 -1.48601
 H 0.80089 -1.08184 1.77265
 H 0.80054 -1.08175 -1.77321
 H -0.23054 -0.12579 2.74175
 H -0.23103 -0.12569 -2.74148
13
bifur_IRC_Cartesians_noMW_output/new_data/bifur_traj4_Cartesians point 93
C 0.05892 0.68094 0.92762
 C 0.05976 0.68097 -0.92772
 C -0.65665 1.15304 0.00001
 C -0.07209 -0.47915 1.77467
 C -0.07202 -0.47908 -1.77462
 F 0.65554 1.50256 1.50991
 F 0.65748 1.50269 -1.51025
 H -0.88616 -1.07164 1.48666
 H -0.88609 -1.07151 -1.48600
 H 0.80045 -1.08202 1.77086
 H 0.80011 -1.08193 -1.77141
 H -0.22938 -0.12748 2.74215
 H -0.22986 -0.12738 -2.74187
13
bifur_IRC_Cartesians_noMW_output/new_data/bifur_traj4_Cartesians point 94
C 0.05901 0.68154 0.92909
 C 0.05984 0.68157 -0.92920
 C -0.65238 1.15358 0.00001
 C -0.07203 -0.47918 1.77473
 C -0.07195 -0.47910 -1.77467
 F 0.65307 1.50249 1.51285
 F 0.65500 1.50264 -1.51323
 H -0.88657 -1.07088 1.48664
 H -0.88650 -1.07074 -1.48599
 H 0.80008 -1.08218 1.76938
 H 0.79974 -1.08208 -1.76992
 H -0.22842 -0.12889 2.74248
 H -0.22889 -0.12878 -2.74220
13
bifur_IRC_Cartesians_noMW_output/new_data/bifur_traj4_Cartesians point 95
C 0.05908 0.68204 0.93033
 C 0.05991 0.68209 -0.93044
 C -0.64878 1.15404 0.00002
 C -0.07198 -0.47920 1.77478
 C -0.07190 -0.47912 -1.77471
 F 0.65099 1.50243 1.51534
 F 0.65291 1.50260 -1.51573
 H -0.88691 -1.07023 1.48663
 H -0.88684 -1.07009 -1.48597
 H 0.79977 -1.08231 1.76813
 H 0.79943 -1.08221 -1.76865
 H -0.22760 -0.13008 2.74276
 H -0.22806 -0.12997 -2.74247
13
bifur_IRC_Cartesians_noMW_output/new_data/bifur_traj4_Cartesians point 96
C 0.05914 0.68248 0.93140
 C 0.05997 0.68253 -0.93151
 C -0.64567 1.15444 0.00002
 C -0.07194 -0.47923 1.77482
 C -0.07185 -0.47914 -1.77475
 F 0.64919 1.50239 1.51749
 F 0.65110 1.50257 -1.51791
 H -0.88721 -1.06967 1.48662
 H -0.88714 -1.06953 -1.48597
 H 0.79950 -1.08243 1.76704
 H 0.79917 -1.08232 -1.76756
 H -0.22690 -0.13110 2.74300
 H -0.22735 -0.13099 -2.74271
13
bifur_IRC_Cartesians_noMW_output/new_data/bifur_traj4_Cartesians point 97
C 0.05920 0.68286 0.93234
 C 0.06002 0.68292 -0.93246
 C -0.64294 1.15479 0.00002
 C -0.07190 -0.47925 1.77485
 C -0.07181 -0.47916 -1.77478
 F 0.64762 1.50234 1.51937
 F 0.64952 1.50254 -1.51981
 H -0.88748 -1.06918 1.48662
 H -0.88740 -1.06903 -1.48596
 H 0.79926 -1.08253 1.76610
 H 0.79893 -1.08242 -1.76660
 H -0.22628 -0.13200 2.74322
 H -0.22673 -0.13189 -2.74292
13
bifur_IRC_Cartesians_noMW_output/new_data/bifur_traj4_Cartesians point 98
C 0.05924 0.68318 0.93312
 C 0.06006 0.68324 -0.93324
 C -0.64067 1.15508 0.00002
 C -0.07187 -0.47926 1.77488
 C -0.07178 -0.47917 -1.77480
 F 0.64630 1.50231 1.52094
 F 0.64819 1.50251 -1.52139
 H -0.88769 -1.06877 1.48661
 H -0.88761 -1.06862 -1.48595
 H 0.79907 -1.08261 1.76531
 H 0.79874 -1.08250 -1.76580
 H -0.22577 -0.13275 2.74339
 H -0.22621 -0.13264 -2.74309
13
bifur_IRC_Cartesians_noMW_output/new_data/bifur_traj4_Cartesians point 99
C 0.05928 0.68340 0.93368
 C 0.06009 0.68347 -0.93380
 C -0.63904 1.15528 0.00002
 C -0.07185 -0.47927 1.77490
 C -0.07176 -0.47918 -1.77482
 F 0.64536 1.50228 1.52206
 F 0.64725 1.50249 -1.52252
 H -0.88785 -1.06847 1.48660
 H -0.88777 -1.06833 -1.48595
 H 0.79893 -1.08267 1.76474
 H 0.79860 -1.08255 -1.76523
 H -0.22540 -0.13329 2.74352
 H -0.22584 -0.13317 -2.74322
13
bifur_IRC_Cartesians_noMW_output/new_data/bifur_traj4_Cartesians point 100
C 0.05928 0.68340 0.93368
 C 0.06009 0.68347 -0.93380
 C -0.63904 1.15528 0.00002
 C -0.07185 -0.47927 1.77490
 C -0.07176 -0.47918 -1.77482
 F 0.64536 1.50228 1.52206
 F 0.64725 1.50249 -1.52252
 H -0.88785 -1.06847 1.48660
 H -0.88777 -1.06833 -1.48595
 H 0.79893 -1.08267 1.76474
 H 0.79860 -1.08255 -1.76523
 H -0.22540 -0.13329 2.74352
 H -0.22584 -0.13317 -2.74322
13
bifur_IRC_Cartesians_noMW_output/new_data/bifur_traj4_Cartesians point 101
C 0.05930 0.68358 0.93412
 C 0.06012 0.68365 -0.93424
 C -0.63778 1.15544 0.00002
 C -0.07183 -0.47928 1.77492
 C -0.07174 -0.47918 -1.77484
 F 0.64463 1.50226 1.52294
 F 0.64652 1.50248 -1.52340
 H -0.88797 -1.06825 1.48660
 H -0.88789 -1.06810 -1.48594
 H 0.79882 -1.08272 1.76430
 H 0.79849 -1.08260 -1.76479
 H -0.22512 -0.13371 2.74362
 H -0.22555 -0.13359 -2.74331
13
bifur_IRC_Cartesians_noMW_output/new_data/bifur_traj4_Cartesians point 102
C 0.05930 0.68360 0.93417
 C 0.06012 0.68367 -0.93429
 C -0.63763 1.15546 0.00002
 C -0.07183 -0.47928 1.77492
 C -0.07174 -0.47919 -1.77484
 F 0.64455 1.50226 1.52304
 F 0.64643 1.50248 -1.52351
 H -0.88799 -1.06822 1.48660
 H -0.88790 -1.06807 -1.48594
 H 0.79880 -1.08272 1.76425
 H 0.79848 -1.08260 -1.76474
 H -0.22509 -0.13375 2.74363
 H -0.22552 -0.13363 -2.74332
13
bifur_IRC_Cartesians_noMW_output/new_data/bifur_traj4_Cartesians point 103
C 0.05931 0.68362 0.93422
 C 0.06012 0.68370 -0.93434
 C -0.63747 1.15548 0.00002
 C -0.07182 -0.47928 1.77493
 C -0.07173 -0.47919 -1.77484
 F 0.64446 1.50226 1.52315
 F 0.64634 1.50248 -1.52362
 H -0.88800 -1.06819 1.48660
 H -0.88792 -1.06804 -1.48594
 H 0.79879 -1.08273 1.76420
 H 0.79847 -1.08261 -1.76468
 H -0.22505 -0.13381 2.74364
 H -0.22548 -0.13369 -2.74334
13
bifur_IRC_Cartesians_noMW_output/new_data/bifur_traj4_Cartesians point 104
C 0.05931 0.68367 0.93434
 C 0.06013 0.68374 -0.93446
 C -0.63714 1.15552 0.00002
 C -0.07182 -0.47929 1.77493
 C -0.07173 -0.47919 -1.77485
 F 0.64427 1.50225 1.52338
 F 0.64615 1.50247 -1.52385
 H -0.88803 -1.06813 1.48660
 H -0.88795 -1.06798 -1.48594
 H 0.79876 -1.08274 1.76408
 H 0.79844 -1.08262 -1.76456
 H -0.22497 -0.13391 2.74367
 H -0.22541 -0.13380 -2.74336
13
bifur_IRC_Cartesians_noMW_output/new_data/bifur_traj4_Cartesians point 105
C 0.05933 0.68375 0.93453
 C 0.06014 0.68382 -0.93465
 C -0.63659 1.15559 0.00002
 C -0.07181 -0.47929 1.77494
 C -0.07172 -0.47919 -1.77485
 F 0.64395 1.50224 1.52376
 F 0.64582 1.50247 -1.52423
 H -0.88809 -1.06803 1.48660
 H -0.88800 -1.06788 -1.48594
 H 0.79871 -1.08276 1.76389
 H 0.79839 -1.08264 -1.76437
 H -0.22485 -0.13410 2.74371
 H -0.22528 -0.13398 -2.74340
13
bifur_IRC_Cartesians_noMW_output/new_data/bifur_traj4_Cartesians point 106
C 0.05934 0.68385 0.93478
 C 0.06015 0.68393 -0.93490
 C -0.63586 1.15569 0.00003
 C -0.07180 -0.47930 1.77495
 C -0.07171 -0.47920 -1.77486
 F 0.64353 1.50223 1.52426
 F 0.64540 1.50246 -1.52474
 H -0.88816 -1.06790 1.48659
 H -0.88807 -1.06775 -1.48594
 H 0.79865 -1.08279 1.76364
 H 0.79833 -1.08267 -1.76411
 H -0.22469 -0.13434 2.74377
 H -0.22511 -0.13422 -2.74346
13
bifur_IRC_Cartesians_noMW_output/new_data/bifur_traj4_Cartesians point 107
C 0.05936 0.68396 0.93506
 C 0.06017 0.68404 -0.93519
 C -0.63503 1.15579 0.00003
 C -0.07179 -0.47930 1.77496
 C -0.07170 -0.47920 -1.77487
 F 0.64305 1.50222 1.52483
 F 0.64492 1.50245 -1.52532
 H -0.88824 -1.06775 1.48659
 H -0.88815 -1.06760 -1.48593
 H 0.79858 -1.08282 1.76335
 H 0.79826 -1.08270 -1.76382
 H -0.22450 -0.13461 2.74383
 H -0.22493 -0.13449 -2.74352
13
bifur_IRC_Cartesians_noMW_output/new_data/bifur_traj4_Cartesians point 108
C 0.05938 0.68410 0.93539
 C 0.06019 0.68418 -0.93551
 C -0.63409 1.15591 0.00003
 C -0.07178 -0.47931 1.77497
 C -0.07168 -0.47921 -1.77488
 F 0.64250 1.50221 1.52548
 F 0.64437 1.50244 -1.52598
 H -0.88833 -1.06758 1.48659
 H -0.88824 -1.06743 -1.48593
 H 0.79850 -1.08285 1.76302
 H 0.79818 -1.08273 -1.76349
 H -0.22429 -0.13492 2.74391
 H -0.22471 -0.13480 -2.74359
13
bifur_IRC_Cartesians_noMW_output/new_data/bifur_traj4_Cartesians point 109
C 0.05940 0.68426 0.93579
 C 0.06021 0.68434 -0.93591
 C -0.63292 1.15606 0.00003
 C -0.07176 -0.47932 1.77499
 C -0.07167 -0.47921 -1.77490
 F 0.64183 1.50219 1.52629
 F 0.64369 1.50243 -1.52679
 H -0.88844 -1.06737 1.48659
 H -0.88835 -1.06722 -1.48593
 H 0.79840 -1.08289 1.76261
 H 0.79808 -1.08277 -1.76308
 H -0.22402 -0.13531 2.74400
 H -0.22444 -0.13519 -2.74368
13
bifur_IRC_Cartesians_noMW_output/new_data/bifur_traj4_Cartesians point 110
C 0.05943 0.68448 0.93633
 C 0.06024 0.68457 -0.93645
 C -0.63136 1.15626 0.00003
 C -0.07174 -0.47933 1.77501
 C -0.07164 -0.47922 -1.77491
 F 0.64092 1.50216 1.52737
 F 0.64279 1.50241 -1.52788
 H -0.88859 -1.06709 1.48658
 H -0.88850 -1.06694 -1.48592
 H 0.79826 -1.08295 1.76207
 H 0.79794 -1.08283 -1.76253
 H -0.22367 -0.13582 2.74412
 H -0.22409 -0.13570 -2.74380
13
bifur_IRC_Cartesians_noMW_output/new_data/bifur_traj4_Cartesians point 111
C 0.05943 0.68448 0.93633
 C 0.06024 0.68457 -0.93645
 C -0.63136 1.15626 0.00003
 C -0.07174 -0.47933 1.77501
 C -0.07164 -0.47922 -1.77491
 F 0.64092 1.50216 1.52737
 F 0.64279 1.50241 -1.52788
 H -0.88859 -1.06709 1.48658
 H -0.88850 -1.06694 -1.48592
 H 0.79826 -1.08295 1.76207
 H 0.79794 -1.08283 -1.76253
 H -0.22367 -0.13582 2.74412
 H -0.22409 -0.13570 -2.74380
13
bifur_IRC_Cartesians_noMW_output/new_data/bifur_traj4_Cartesians point 112
C 0.05953 0.68517 0.93802
 C 0.06033 0.68526 -0.93815
 C -0.62645 1.15688 0.00003
 C -0.07167 -0.47936 1.77507
 C -0.07157 -0.47925 -1.77497
 F 0.63808 1.50209 1.53076
 F 0.63993 1.50235 -1.53130
 H -0.88906 -1.06621 1.48657
 H -0.88896 -1.06605 -1.48591
 H 0.79784 -1.08313 1.76036
 H 0.79752 -1.08300 -1.76081
 H -0.22256 -0.13744 2.74450
 H -0.22297 -0.13732 -2.74418
13
bifur_IRC_Cartesians_noMW_output/new_data/bifur_traj4_Cartesians point 113
C 0.05960 0.68568 0.93928
 C 0.06040 0.68578 -0.93941
 C -0.62281 1.15735 0.00003
 C -0.07162 -0.47939 1.77512
 C -0.07152 -0.47927 -1.77501
 F 0.63598 1.50203 1.53328
 F 0.63782 1.50231 -1.53384
 H -0.88941 -1.06555 1.48656
 H -0.88931 -1.06539 -1.48590
 H 0.79752 -1.08327 1.75910
 H 0.79721 -1.08313 -1.75953
 H -0.22174 -0.13864 2.74479
 H -0.22213 -0.13851 -2.74446
13
bifur_IRC_Cartesians_noMW_output/new_data/bifur_traj4_Cartesians point 114
C 0.05970 0.68632 0.94085
 C 0.06049 0.68643 -0.94099
 C -0.61823 1.15793 0.00004
 C -0.07155 -0.47942 1.77518
 C -0.07145 -0.47930 -1.77507
 F 0.63333 1.50196 1.53644
 F 0.63515 1.50226 -1.53703
 H -0.88985 -1.06473 1.48654
 H -0.88974 -1.06456 -1.48588
 H 0.79713 -1.08343 1.75750
 H 0.79682 -1.08329 -1.75792
 H -0.22070 -0.14016 2.74515
 H -0.22109 -0.14002 -2.74480
13
bifur_IRC_Cartesians_noMW_output/new_data/bifur_traj4_Cartesians point 115
C 0.05981 0.68709 0.94275
 C 0.06059 0.68722 -0.94289
 C -0.61273 1.15863 0.00004
 C -0.07148 -0.47946 1.77525
 C -0.07137 -0.47933 -1.77513
 F 0.63015 1.50187 1.54024
 F 0.63196 1.50220 -1.54087
 H -0.89038 -1.06374 1.48653
 H -0.89027 -1.06356 -1.48587
 H 0.79665 -1.08363 1.75559
 H 0.79635 -1.08349 -1.75599
 H -0.21946 -0.14197 2.74558
 H -0.21983 -0.14183 -2.74522
13
bifur_IRC_Cartesians_noMW_output/new_data/bifur_traj4_Cartesians point 116
C 0.05993 0.68796 0.94491
 C 0.06071 0.68811 -0.94505
 C -0.60645 1.15943 0.00004
 C -0.07139 -0.47950 1.77534
 C -0.07128 -0.47936 -1.77521
 F 0.62653 1.50178 1.54457
 F 0.62831 1.50213 -1.54524
 H -0.89099 -1.06261 1.48651
 H -0.89086 -1.06243 -1.48585
 H 0.79611 -1.08386 1.75341
 H 0.79581 -1.08371 -1.75379
 H -0.21804 -0.14404 2.74607
 H -0.21840 -0.14390 -2.74570
13
bifur_IRC_Cartesians_noMW_output/new_data/bifur_traj4_Cartesians point 117
C 0.06007 0.68893 0.94728
 C 0.06084 0.68909 -0.94743
 C -0.59958 1.16030 0.00005
 C -0.07129 -0.47955 1.77543
 C -0.07118 -0.47940 -1.77529
 F 0.62255 1.50167 1.54931
 F 0.62432 1.50205 -1.55003
 H -0.89165 -1.06137 1.48649
 H -0.89151 -1.06118 -1.48583
 H 0.79552 -1.08412 1.75102
 H 0.79522 -1.08395 -1.75137
 H -0.21649 -0.14631 2.74660
 H -0.21683 -0.14616 -2.74623
13
bifur_IRC_Cartesians_noMW_output/new_data/bifur_traj4_Cartesians point 118
C 0.06022 0.68995 0.94981
 C 0.06098 0.69013 -0.94996
 C -0.59225 1.16123 0.00005
 C -0.07119 -0.47960 1.77553
 C -0.07107 -0.47945 -1.77537
 F 0.61831 1.50156 1.55438
 F 0.62006 1.50197 -1.55515
 H -0.89235 -1.06005 1.48646
 H -0.89221 -1.05985 -1.48581
 H 0.79488 -1.08439 1.74847
 H 0.79460 -1.08421 -1.74880
 H -0.21483 -0.14873 2.74717
 H -0.21516 -0.14857 -2.74679
13
bifur_IRC_Cartesians_noMW_output/new_data/bifur_traj4_Cartesians point 119
C 0.06038 0.69102 0.95244
 C 0.06113 0.69122 -0.95260
 C -0.58460 1.16221 0.00006
 C -0.07108 -0.47966 1.77563
 C -0.07095 -0.47949 -1.77546
 F 0.61389 1.50144 1.55966
 F 0.61561 1.50188 -1.56048
 H -0.89309 -1.05867 1.48644
 H -0.89294 -1.05847 -1.48579
 H 0.79422 -1.08467 1.74581
 H 0.79394 -1.08448 -1.74611
 H -0.21310 -0.15125 2.74777
 H -0.21341 -0.15109 -2.74737
13
bifur_IRC_Cartesians_noMW_output/new_data/bifur_traj4_Cartesians point 120
C 0.06053 0.69211 0.95511
 C 0.06128 0.69232 -0.95527
 C -0.57686 1.16319 0.00006
 C -0.07097 -0.47971 1.77573
 C -0.07084 -0.47953 -1.77555
 F 0.60942 1.50132 1.56501
 F 0.61111 1.50180 -1.56588
 H -0.89383 -1.05728 1.48642
 H -0.89367 -1.05707 -1.48576
 H 0.79355 -1.08495 1.74312
 H 0.79328 -1.08476 -1.74339
 H -0.21135 -0.15380 2.74838
 H -0.21164 -0.15364 -2.74796
13
bifur_IRC_Cartesians_noMW_output/new_data/bifur_traj4_Cartesians point 121
C 0.06069 0.69317 0.95773
 C 0.06142 0.69340 -0.95790
 C -0.56925 1.16416 0.00007
 C -0.07087 -0.47976 1.77583
 C -0.07073 -0.47958 -1.77564
 F 0.60502 1.50120 1.57026
 F 0.60669 1.50171 -1.57118
 H -0.89457 -1.05591 1.48640
 H -0.89439 -1.05569 -1.48574
 H 0.79289 -1.08523 1.74047
 H 0.79263 -1.08503 -1.74072
 H -0.20963 -0.15631 2.74897
 H -0.20991 -0.15614 -2.74854
13
bifur_IRC_Cartesians_noMW_output/new_data/bifur_traj4_Cartesians point 122
C 0.06069 0.69317 0.95773
 C 0.06142 0.69340 -0.95790
 C -0.56925 1.16416 0.00007
 C -0.07087 -0.47976 1.77583
 C -0.07073 -0.47958 -1.77564
 F 0.60502 1.50120 1.57026
 F 0.60669 1.50171 -1.57118
 H -0.89457 -1.05591 1.48640
 H -0.89439 -1.05569 -1.48574
 H 0.79289 -1.08523 1.74047
 H 0.79263 -1.08503 -1.74072
 H -0.20963 -0.15631 2.74897
 H -0.20991 -0.15614 -2.74854
13
bifur_IRC_Cartesians_noMW_output/new_data/bifur_traj4_Cartesians point 123
C 0.06099 0.69529 0.96293
 C 0.06171 0.69555 -0.96312
 C -0.55414 1.16608 0.00008
 C -0.07065 -0.47987 1.77603
 C -0.07051 -0.47966 -1.77582
 F 0.59629 1.50097 1.58069
 F 0.59791 1.50154 -1.58171
 H -0.89602 -1.05319 1.48635
 H -0.89583 -1.05295 -1.48570
 H 0.79159 -1.08578 1.73522
 H 0.79133 -1.08556 -1.73541
 H -0.20622 -0.16130 2.75015
 H -0.20646 -0.16111 -2.74969
13
bifur_IRC_Cartesians_noMW_output/new_data/bifur_traj4_Cartesians point 124
C 0.06116 0.69642 0.96573
 C 0.06186 0.69671 -0.96592
 C -0.54602 1.16712 0.00008
 C -0.07054 -0.47993 1.77614
 C -0.07039 -0.47971 -1.77592
 F 0.59160 1.50084 1.58630
 F 0.59319 1.50145 -1.58737
 H -0.89680 -1.05172 1.48633
 H -0.89660 -1.05149 -1.48567
 H 0.79089 -1.08608 1.73239
 H 0.79064 -1.08585 -1.73256
 H -0.20438 -0.16398 2.75078
 H -0.20460 -0.16379 -2.75031
13
bifur_IRC_Cartesians_noMW_output/new_data/bifur_traj4_Cartesians point 125
C 0.06133 0.69765 0.96874
 C 0.06203 0.69795 -0.96894
 C -0.53728 1.16823 0.00009
 C -0.07042 -0.47999 1.77626
 C -0.07026 -0.47976 -1.77602
 F 0.58655 1.50070 1.59233
 F 0.58811 1.50135 -1.59346
 H -0.89764 -1.05015 1.48630
 H -0.89743 -1.04990 -1.48565
 H 0.79013 -1.08640 1.72935
 H 0.78989 -1.08616 -1.72949
 H -0.20241 -0.16686 2.75147
 H -0.20261 -0.16666 -2.75098
13
bifur_IRC_Cartesians_noMW_output/new_data/bifur_traj4_Cartesians point 126
C 0.06152 0.69896 0.97196
 C 0.06221 0.69928 -0.97216
 C -0.52793 1.16942 0.00009
 C -0.07029 -0.48006 1.77638
 C -0.07012 -0.47981 -1.77613
 F 0.58114 1.50056 1.59879
 F 0.58268 1.50125 -1.59998
 H -0.89854 -1.04847 1.48627
 H -0.89832 -1.04821 -1.48562
 H 0.78932 -1.08674 1.72610
 H 0.78909 -1.08649 -1.72621
 H -0.20029 -0.16994 2.75220
 H -0.20047 -0.16974 -2.75169
13
bifur_IRC_Cartesians_noMW_output/new_data/bifur_traj4_Cartesians point 127
C 0.06172 0.70036 0.97542
 C 0.06240 0.70071 -0.97562
 C -0.51792 1.17069 0.00010
 C -0.07014 -0.48013 1.77651
 C -0.06997 -0.47987 -1.77625
 F 0.57535 1.50040 1.60571
 F 0.57686 1.50113 -1.60696
 H -0.89951 -1.04666 1.48624
 H -0.89927 -1.04640 -1.48559
 H 0.78846 -1.08711 1.72262
 H 0.78824 -1.08685 -1.72269
 H -0.19803 -0.17325 2.75298
 H -0.19819 -0.17304 -2.75246
13
bifur_IRC_Cartesians_noMW_output/new_data/bifur_traj4_Cartesians point 128
C 0.06194 0.70187 0.97913
 C 0.06260 0.70224 -0.97934
 C -0.50715 1.17206 0.00011
 C -0.06999 -0.48020 1.77666
 C -0.06981 -0.47993 -1.77637
 F 0.56913 1.50024 1.61314
 F 0.57060 1.50101 -1.61447
 H -0.90054 -1.04472 1.48621
 H -0.90029 -1.04445 -1.48556
 H 0.78753 -1.08751 1.71887
 H 0.78731 -1.08723 -1.71891
 H -0.19560 -0.17680 2.75382
 H -0.19573 -0.17658 -2.75328
13
bifur_IRC_Cartesians_noMW_output/new_data/bifur_traj4_Cartesians point 129
C 0.06217 0.70348 0.98309
 C 0.06282 0.70388 -0.98331
 C -0.49565 1.17352 0.00011
 C -0.06983 -0.48028 1.77681
 C -0.06964 -0.48000 -1.77651
 F 0.56248 1.50006 1.62108
 F 0.56392 1.50088 -1.62249
 H -0.90165 -1.04265 1.48618
 H -0.90138 -1.04236 -1.48552
 H 0.78653 -1.08793 1.71488
 H 0.78633 -1.08763 -1.71487
 H -0.19300 -0.18059 2.75472
 H -0.19310 -0.18036 -2.75416
13
bifur_IRC_Cartesians_noMW_output/new_data/bifur_traj4_Cartesians point 130
C 0.06242 0.70515 0.98722
 C 0.06305 0.70558 -0.98745
 C -0.48366 1.17505 0.00012
 C -0.06966 -0.48037 1.77697
 C -0.06947 -0.48007 -1.77665
 F 0.55555 1.49987 1.62936
 F 0.55695 1.50075 -1.63085
 H -0.90280 -1.04049 1.48614
 H -0.90252 -1.04019 -1.48549
 H 0.78550 -1.08837 1.71071
 H 0.78530 -1.08806 -1.71066
 H -0.19029 -0.18455 2.75565
 H -0.19036 -0.18431 -2.75507
13
bifur_IRC_Cartesians_noMW_output/new_data/bifur_traj4_Cartesians point 131
C 0.06266 0.70686 0.99141
 C 0.06328 0.70732 -0.99166
 C -0.47148 1.17660 0.00013
 C -0.06949 -0.48045 1.77713
 C -0.06929 -0.48014 -1.77679
 F 0.54851 1.49968 1.63777
 F 0.54987 1.50061 -1.63933
 H -0.90397 -1.03830 1.48611
 H -0.90368 -1.03799 -1.48545
 H 0.78445 -1.08881 1.70647
 H 0.78426 -1.08849 -1.70638
 H -0.18754 -0.18857 2.75660
 H -0.18758 -0.18832 -2.75600
13
bifur_IRC_Cartesians_noMW_output/new_data/bifur_traj4_Cartesians point 132
C 0.06291 0.70856 0.99561
 C 0.06351 0.70905 -0.99586
 C -0.45931 1.17815 0.00014
 C -0.06932 -0.48054 1.77729
 C -0.06911 -0.48021 -1.77694
 F 0.54148 1.49950 1.64617
 F 0.54280 1.50047 -1.64782
 H -0.90515 -1.03611 1.48607
 H -0.90483 -1.03579 -1.48542
 H 0.78339 -1.08926 1.70224
 H 0.78322 -1.08892 -1.70211
 H -0.18479 -0.19258 2.75755
 H -0.18481 -0.19232 -2.75693
13
bifur_IRC_Cartesians_noMW_output/new_data/bifur_traj4_Cartesians point 133
C 0.06291 0.70856 0.99561
 C 0.06351 0.70905 -0.99586
 C -0.45931 1.17815 0.00014
 C -0.06932 -0.48054 1.77729
 C -0.06911 -0.48021 -1.77694
 F 0.54148 1.49950 1.64617
 F 0.54280 1.50047 -1.64782
 H -0.90514 -1.03611 1.48607
 H -0.90483 -1.03579 -1.48542
 H 0.78339 -1.08926 1.70224
 H 0.78322 -1.08892 -1.70211
 H -0.18479 -0.19258 2.75755
 H -0.18481 -0.19232 -2.75693
13
bifur_IRC_Cartesians_noMW_output/new_data/bifur_traj4_Cartesians point 134
C 0.06338 0.71186 1.00372
 C 0.06396 0.71240 -1.00399
 C -0.43577 1.18114 0.00015
 C -0.06899 -0.48070 1.77760
 C -0.06876 -0.48034 -1.77721
 F 0.52787 1.49913 1.66243
 F 0.52912 1.50021 -1.66423
 H -0.90741 -1.03187 1.48600
 H -0.90707 -1.03152 -1.48535
 H 0.78136 -1.09012 1.69405
 H 0.78121 -1.08976 -1.69384
 H -0.17947 -0.20035 2.75939
 H -0.17943 -0.20007 -2.75873
13
bifur_IRC_Cartesians_noMW_output/new_data/bifur_traj4_Cartesians point 135
C 0.06360 0.71336 1.00740
 C 0.06416 0.71392 -1.00768
 C -0.42507 1.18250 0.00016
 C -0.06884 -0.48078 1.77774
 C -0.06860 -0.48040 -1.77734
 F 0.52169 1.49896 1.66982
 F 0.52290 1.50009 -1.67169
 H -0.90844 -1.02994 1.48597
 H -0.90809 -1.02959 -1.48531
 H 0.78044 -1.09051 1.69033
 H 0.78029 -1.09014 -1.69009
 H -0.17705 -0.20388 2.76023
 H -0.17699 -0.20359 -2.75954
13
bifur_IRC_Cartesians_noMW_output/new_data/bifur_traj4_Cartesians point 136
C 0.06380 0.71474 1.01081
 C 0.06435 0.71533 -1.01109
 C -0.41519 1.18376 0.00016
 C -0.06870 -0.48085 1.77788
 C -0.06846 -0.48046 -1.77745
 F 0.51597 1.49881 1.67664
 F 0.51716 1.49998 -1.67858
 H -0.90939 -1.02816 1.48594
 H -0.90902 -1.02780 -1.48528
 H 0.77958 -1.09088 1.68690
 H 0.77945 -1.09049 -1.68661
 H -0.17482 -0.20714 2.76100
 H -0.17473 -0.20684 -2.76030
13
bifur_IRC_Cartesians_noMW_output/new_data/bifur_traj4_Cartesians point 137
C 0.06399 0.71607 1.01407
 C 0.06453 0.71667 -1.01436
 C -0.40572 1.18496 0.00017
 C -0.06857 -0.48092 1.77800
 C -0.06832 -0.48051 -1.77757
 F 0.51050 1.49866 1.68318
 F 0.51166 1.49987 -1.68518
 H -0.91030 -1.02646 1.48591
 H -0.90992 -1.02608 -1.48526
 H 0.77876 -1.09122 1.68360
 H 0.77864 -1.09082 -1.68329
 H -0.17268 -0.21026 2.76174
 H -0.17257 -0.20996 -2.76102
13
bifur_IRC_Cartesians_noMW_output/new_data/bifur_traj4_Cartesians point 138
C 0.06419 0.71742 1.01740
 C 0.06472 0.71805 -1.01769
 C -0.39607 1.18619 0.00017
 C -0.06843 -0.48098 1.77813
 C -0.06818 -0.48057 -1.77768
 F 0.50492 1.49852 1.68985
 F 0.50605 1.49976 -1.69191
 H -0.91123 -1.02472 1.48588
 H -0.91084 -1.02434 -1.48523
 H 0.77793 -1.09158 1.68024
 H 0.77781 -1.09116 -1.67990
 H -0.17050 -0.21345 2.76249
 H -0.17037 -0.21314 -2.76176
13
bifur_IRC_Cartesians_noMW_output/new_data/bifur_traj4_Cartesians point 139
C 0.06440 0.71888 1.02099
 C 0.06491 0.71953 -1.02129
 C -0.38565 1.18752 0.00018
 C -0.06829 -0.48106 1.77827
 C -0.06802 -0.48063 -1.77780
 F 0.49890 1.49835 1.69704
 F 0.49999 1.49964 -1.69917
 H -0.91223 -1.02284 1.48585
 H -0.91183 -1.02245 -1.48520
 H 0.77703 -1.09196 1.67662
 H 0.77692 -1.09153 -1.67624
 H -0.16814 -0.21689 2.76330
 H -0.16799 -0.21657 -2.76255
13
bifur_IRC_Cartesians_noMW_output/new_data/bifur_traj4_Cartesians point 140
C 0.06463 0.72048 1.02493
 C 0.06513 0.72116 -1.02524
 C -0.37421 1.18897 0.00019
 C -0.06813 -0.48114 1.77842
 C -0.06785 -0.48069 -1.77794
 F 0.49229 1.49818 1.70494
 F 0.49335 1.49952 -1.70714
 H -0.91333 -1.02078 1.48582
 H -0.91292 -1.02038 -1.48516
 H 0.77604 -1.09238 1.67265
 H 0.77594 -1.09194 -1.67222
 H -0.16556 -0.22066 2.76420
 H -0.16538 -0.22033 -2.76342
13
bifur_IRC_Cartesians_noMW_output/new_data/bifur_traj4_Cartesians point 141
C 0.06488 0.72219 1.02915
 C 0.06536 0.72290 -1.02947
 C -0.36195 1.19053 0.00020
 C -0.06795 -0.48122 1.77858
 C -0.06767 -0.48076 -1.77808
 F 0.48520 1.49799 1.71340
 F 0.48622 1.49938 -1.71569
 H -0.91451 -1.01858 1.48578
 H -0.91408 -1.01816 -1.48513
 H 0.77498 -1.09283 1.66838
 H 0.77489 -1.09237 -1.66792
 H -0.16279 -0.22470 2.76515
 H -0.16258 -0.22437 -2.76436
13
bifur_IRC_Cartesians_noMW_output/new_data/bifur_traj4_Cartesians point 142
C 0.06513 0.72398 1.03354
 C 0.06561 0.72471 -1.03387
 C -0.34921 1.19215 0.00020
 C -0.06778 -0.48131 1.77875
 C -0.06748 -0.48084 -1.77823
 F 0.47784 1.49779 1.72220
 F 0.47882 1.49924 -1.72457
 H -0.91574 -1.01628 1.48574
 H -0.91529 -1.01585 -1.48509
 H 0.77388 -1.09330 1.66395
 H 0.77380 -1.09282 -1.66345
 H -0.15991 -0.22890 2.76615
 H -0.15967 -0.22856 -2.76533
13
bifur_IRC_Cartesians_noMW_output/new_data/bifur_traj4_Cartesians point 143
C 0.06539 0.72578 1.03799
 C 0.06585 0.72655 -1.03833
 C -0.33630 1.19380 0.00021
 C -0.06759 -0.48141 1.77892
 C -0.06729 -0.48091 -1.77838
 F 0.47037 1.49759 1.73112
 F 0.47131 1.49909 -1.73357
 H -0.91698 -1.01396 1.48570
 H -0.91652 -1.01351 -1.48505
 H 0.77276 -1.09377 1.65946
 H 0.77270 -1.09328 -1.65891
 H -0.15699 -0.23317 2.76716
 H -0.15672 -0.23281 -2.76632
13
bifur_IRC_Cartesians_noMW_output/new_data/bifur_traj4_Cartesians point 144
C 0.06539 0.72578 1.03799
 C 0.06585 0.72655 -1.03833
 C -0.33630 1.19380 0.00021
 C -0.06759 -0.48141 1.77892
 C -0.06729 -0.48091 -1.77838
 F 0.47037 1.49759 1.73112
 F 0.47131 1.49909 -1.73358
 H -0.91698 -1.01396 1.48570
 H -0.91652 -1.01351 -1.48505
 H 0.77276 -1.09377 1.65946
 H 0.77270 -1.09328 -1.65891
 H -0.15699 -0.23317 2.76716
 H -0.15672 -0.23281 -2.76632
13
bifur_IRC_Cartesians_noMW_output/new_data/bifur_traj4_Cartesians point 145
C 0.06591 0.72935 1.04676
 C 0.06634 0.73017 -1.04712
 C -0.31086 1.19703 0.00023
 C -0.06724 -0.48158 1.77926
 C -0.06692 -0.48105 -1.77868
 F 0.45567 1.49719 1.74869
 F 0.45653 1.49880 -1.75131
 H -0.91943 -1.00937 1.48563
 H -0.91893 -1.00891 -1.48498
 H 0.77057 -1.09470 1.65061
 H 0.77052 -1.09418 -1.64997
 H -0.15124 -0.24156 2.76914
 H -0.15091 -0.24118 -2.76826
13
bifur_IRC_Cartesians_noMW_output/new_data/bifur_traj4_Cartesians point 146
C 0.06615 0.73104 1.05094
 C 0.06657 0.73190 -1.05130
 C -0.29872 1.19858 0.00024
 C -0.06707 -0.48167 1.77942
 C -0.06674 -0.48112 -1.77882
 F 0.44866 1.49701 1.75706
 F 0.44948 1.49867 -1.75977
 H -0.92060 -1.00719 1.48559
 H -0.92008 -1.00671 -1.48494
 H 0.76952 -1.09515 1.64639
 H 0.76948 -1.09461 -1.64571
 H -0.14850 -0.24556 2.77009
 H -0.14814 -0.24518 -2.76918
13
bifur_IRC_Cartesians_noMW_output/new_data/bifur_traj4_Cartesians point 147
C 0.06639 0.73266 1.05491
 C 0.06679 0.73354 -1.05529
 C -0.28718 1.20004 0.00024
 C -0.06690 -0.48175 1.77958
 C -0.06657 -0.48119 -1.77896
 F 0.44198 1.49683 1.76504
 F 0.44277 1.49854 -1.76782
 H -0.92171 -1.00511 1.48556
 H -0.92118 -1.00462 -1.48491
 H 0.76852 -1.09557 1.64238
 H 0.76849 -1.09502 -1.64166
 H -0.14589 -0.24937 2.77099
 H -0.14550 -0.24898 -2.77006
13
bifur_IRC_Cartesians_noMW_output/new_data/bifur_traj4_Cartesians point 148
C 0.06661 0.73418 1.05866
 C 0.06699 0.73509 -1.05904
 C -0.27631 1.20143 0.00025
 C -0.06675 -0.48183 1.77972
 C -0.06641 -0.48125 -1.77909
 F 0.43570 1.49666 1.77254
 F 0.43645 1.49842 -1.77539
 H -0.92275 -1.00315 1.48553
 H -0.92221 -1.00265 -1.48487
 H 0.76758 -1.09597 1.63860
 H 0.76756 -1.09541 -1.63784
 H -0.14343 -0.25296 2.77184
 H -0.14302 -0.25255 -2.77089
13
bifur_IRC_Cartesians_noMW_output/new_data/bifur_traj4_Cartesians point 149
C 0.06681 0.73559 1.06212
 C 0.06719 0.73652 -1.06251
 C -0.26626 1.20271 0.00026
 C -0.06661 -0.48190 1.77985
 C -0.06626 -0.48131 -1.77920
 F 0.42989 1.49650 1.77948
 F 0.43061 1.49830 -1.78240
 H -0.92372 -1.00134 1.48550
 H -0.92317 -1.00083 -1.48484
 H 0.76671 -1.09634 1.63510
 H 0.76670 -1.09576 -1.63431
 H -0.14116 -0.25627 2.77262
 H -0.14073 -0.25586 -2.77166
13
bifur_IRC_Cartesians_noMW_output/new_data/bifur_traj4_Cartesians point 150
C 0.06699 0.73684 1.06520
 C 0.06736 0.73779 -1.06560
 C -0.25731 1.20384 0.00026
 C -0.06648 -0.48196 1.77997
 C -0.06613 -0.48136 -1.77931
 F 0.42472 1.49636 1.78566
 F 0.42541 1.49820 -1.78864
 H -0.92458 -0.99973 1.48547
 H -0.92402 -0.99921 -1.48482
 H 0.76594 -1.09666 1.63199
 H 0.76594 -1.09608 -1.63117
 H -0.13914 -0.25922 2.77332
 H -0.13869 -0.25881 -2.77234
13
bifur_IRC_Cartesians_noMW_output/new_data/bifur_traj4_Cartesians point 151
C 0.06714 0.73790 1.06780
 C 0.06750 0.73886 -1.06820
 C -0.24978 1.20480 0.00027
 C -0.06638 -0.48201 1.78007
 C -0.06602 -0.48140 -1.77940
 F 0.42036 1.49625 1.79086
 F 0.42103 1.49812 -1.79389
 H -0.92531 -0.99838 1.48545
 H -0.92473 -0.99785 -1.48480
 H 0.76529 -1.09694 1.62937
 H 0.76529 -1.09635 -1.62852
 H -0.13744 -0.26171 2.77391
 H -0.13697 -0.26128 -2.77292
13
bifur_IRC_Cartesians_noMW_output/new_data/bifur_traj4_Cartesians point 152
C 0.06727 0.73876 1.06993
 C 0.06762 0.73974 -1.07034
 C -0.24359 1.20559 0.00027
 C -0.06629 -0.48206 1.78015
 C -0.06593 -0.48144 -1.77947
 F 0.41679 1.49615 1.79513
 F 0.41744 1.49805 -1.79820
 H -0.92590 -0.99726 1.48543
 H -0.92532 -0.99673 -1.48478
 H 0.76475 -1.09717 1.62722
 H 0.76476 -1.09657 -1.62635
 H -0.13604 -0.26375 2.77439
 H -0.13555 -0.26332 -2.77339
13
bifur_IRC_Cartesians_noMW_output/new_data/bifur_traj4_Cartesians point 153
C 0.06737 0.73950 1.07175
 C 0.06772 0.74050 -1.07216
 C -0.23831 1.20626 0.00027
 C -0.06622 -0.48210 1.78022
 C -0.06585 -0.48147 -1.77953
 F 0.41373 1.49607 1.79878
 F 0.41437 1.49799 -1.80189
 H -0.92641 -0.99631 1.48541
 H -0.92582 -0.99577 -1.48476
 H 0.76430 -1.09736 1.62538
 H 0.76431 -1.09675 -1.62449
 H -0.13485 -0.26549 2.77481
 H -0.13435 -0.26506 -2.77379
13
bifur_IRC_Cartesians_noMW_output/new_data/bifur_traj4_Cartesians point 154
C 0.06747 0.74020 1.07346
 C 0.06781 0.74120 -1.07387
 C -0.23336 1.20689 0.00028
 C -0.06615 -0.48213 1.78029
 C -0.06578 -0.48150 -1.77959
 F 0.41087 1.49599 1.80220
 F 0.41149 1.49793 -1.80534
 H -0.92689 -0.99542 1.48540
 H -0.92629 -0.99488 -1.48475
 H 0.76387 -1.09754 1.62366
 H 0.76389 -1.09693 -1.62276
 H -0.13373 -0.26713 2.77519
 H -0.13322 -0.26669 -2.77417
13
bifur_IRC_Cartesians_noMW_output/new_data/bifur_traj4_Cartesians point 155
C 0.06747 0.74019 1.07346
 C 0.06781 0.74120 -1.07387
 C -0.23336 1.20689 0.00028
 C -0.06615 -0.48213 1.78029
 C -0.06578 -0.48150 -1.77959
 F 0.41087 1.49599 1.80220
 F 0.41149 1.49793 -1.80534
 H -0.92689 -0.99542 1.48540
 H -0.92629 -0.99488 -1.48475
 H 0.76387 -1.09754 1.62366
 H 0.76389 -1.09693 -1.62276
 H -0.13373 -0.26713 2.77519
 H -0.13322 -0.26669 -2.77417
13
bifur_IRC_Cartesians_noMW_output/new_data/bifur_traj4_Cartesians point 156
C 0.06770 0.74179 1.07738
 C 0.06803 0.74282 -1.07781
 C -0.22196 1.20834 0.00028
 C -0.06599 -0.48221 1.78044
 C -0.06561 -0.48156 -1.77973
 F 0.40428 1.49582 1.81007
 F 0.40487 1.49780 -1.81328
 H -0.92798 -0.99337 1.48537
 H -0.92737 -0.99281 -1.48471
 H 0.76288 -1.09796 1.61970
 H 0.76291 -1.09733 -1.61875
 H -0.13115 -0.27089 2.77608
 H -0.13061 -0.27044 -2.77504
13
bifur_IRC_Cartesians_noMW_output/new_data/bifur_traj4_Cartesians point 157
C 0.06786 0.74287 1.08004
 C 0.06818 0.74392 -1.08047
 C -0.21424 1.20932 0.00029
 C -0.06588 -0.48226 1.78054
 C -0.06549 -0.48161 -1.77982
 F 0.39982 1.49570 1.81540
 F 0.40038 1.49772 -1.81866
 H -0.92873 -0.99198 1.48534
 H -0.92811 -0.99142 -1.48469
 H 0.76222 -1.09824 1.61701
 H 0.76225 -1.09761 -1.61604
 H -0.12941 -0.27343 2.77669
 H -0.12885 -0.27298 -2.77563
13
bifur_IRC_Cartesians_noMW_output/new_data/bifur_traj4_Cartesians point 158
C 0.06805 0.74415 1.08320
 C 0.06835 0.74522 -1.08363
 C -0.20509 1.21049 0.00029
 C -0.06575 -0.48233 1.78066
 C -0.06536 -0.48166 -1.77992
 F 0.39453 1.49555 1.82172
 F 0.39506 1.49761 -1.82504
 H -0.92961 -0.99033 1.48532
 H -0.92898 -0.98976 -1.48466
 H 0.76143 -1.09858 1.61383
 H 0.76147 -1.09793 -1.61283
 H -0.12734 -0.27645 2.77740
 H -0.12676 -0.27599 -2.77633
13
bifur_IRC_Cartesians_noMW_output/new_data/bifur_traj4_Cartesians point 159
C 0.06824 0.74553 1.08660
 C 0.06854 0.74663 -1.08704
 C -0.19521 1.21174 0.00030
 C -0.06561 -0.48240 1.78080
 C -0.06521 -0.48172 -1.78004
 F 0.38883 1.49540 1.82854
 F 0.38932 1.49750 -1.83193
 H -0.93056 -0.98855 1.48529
 H -0.92991 -0.98797 -1.48464
 H 0.76057 -1.09894 1.61040
 H 0.76062 -1.09828 -1.60936
 H -0.12511 -0.27971 2.77817
 H -0.12451 -0.27924 -2.77708
13
bifur_IRC_Cartesians_noMW_output/new_data/bifur_traj4_Cartesians point 160
C 0.06845 0.74694 1.09007
 C 0.06873 0.74806 -1.09052
 C -0.18514 1.21302 0.00031
 C -0.06547 -0.48247 1.78093
 C -0.06507 -0.48177 -1.78016
 F 0.38301 1.49524 1.83549
 F 0.38347 1.49739 -1.83895
 H -0.93153 -0.98674 1.48526
 H -0.93087 -0.98615 -1.48461
 H 0.75970 -1.09931 1.60690
 H 0.75976 -1.09864 -1.60582
 H -0.12283 -0.28303 2.77896
 H -0.12221 -0.28256 -2.77785
13
bifur_IRC_Cartesians_noMW_output/new_data/bifur_traj4_Cartesians point 161
C 0.06865 0.74835 1.09352
 C 0.06892 0.74949 -1.09398
 C -0.17512 1.21430 0.00031
 C -0.06533 -0.48254 1.78106
 C -0.06492 -0.48183 -1.78028
 F 0.37721 1.49509 1.84241
 F 0.37765 1.49728 -1.84593
 H -0.93249 -0.98493 1.48523
 H -0.93182 -0.98433 -1.48458
 H 0.75884 -1.09968 1.60341
 H 0.75890 -1.09899 -1.60230
 H -0.12057 -0.28634 2.77974
 H -0.11992 -0.28586 -2.77861
13
bifur_IRC_Cartesians_noMW_output/new_data/bifur_traj4_Cartesians point 162
C 0.06885 0.74973 1.09692
 C 0.06911 0.75089 -1.09738
 C -0.16526 1.21555 0.00032
 C -0.06519 -0.48261 1.78119
 C -0.06477 -0.48189 -1.78039
 F 0.37151 1.49494 1.84922
 F 0.37192 1.49717 -1.85281
 H -0.93344 -0.98316 1.48520
 H -0.93276 -0.98255 -1.48455
 H 0.75798 -1.10004 1.59998
 H 0.75806 -1.09934 -1.59884
 H -0.11834 -0.28959 2.78051
 H -0.11767 -0.28910 -2.77937
13
bifur_IRC_Cartesians_noMW_output/new_data/bifur_traj4_Cartesians point 163
C 0.06904 0.75107 1.10023
 C 0.06929 0.75226 -1.10071
 C -0.15564 1.21678 0.00032
 C -0.06506 -0.48268 1.78132
 C -0.06463 -0.48194 -1.78051
 F 0.36595 1.49479 1.85587
 F 0.36632 1.49706 -1.85952
 H -0.93437 -0.98142 1.48517
 H -0.93367 -0.98081 -1.48452
 H 0.75715 -1.10039 1.59664
 H 0.75724 -1.09968 -1.59546
 H -0.11616 -0.29277 2.78126
 H -0.11547 -0.29227 -2.78010
13
bifur_IRC_Cartesians_noMW_output/new_data/bifur_traj4_Cartesians point 164
C 0.06923 0.75238 1.10345
 C 0.06947 0.75359 -1.10393
 C -0.14629 1.21797 0.00033
 C -0.06493 -0.48274 1.78145
 C -0.06449 -0.48200 -1.78062
 F 0.36055 1.49464 1.86232
 F 0.36089 1.49695 -1.86603
 H -0.93526 -0.97974 1.48514
 H -0.93456 -0.97911 -1.48449
 H 0.75635 -1.10073 1.59339
 H 0.75644 -1.10001 -1.59218
 H -0.11405 -0.29585 2.78199
 H -0.11334 -0.29534 -2.78081
13
bifur_IRC_Cartesians_noMW_output/new_data/bifur_traj4_Cartesians point 165
C 0.06942 0.75365 1.10657
 C 0.06964 0.75488 -1.10706
 C -0.13725 1.21912 0.00034
 C -0.06480 -0.48281 1.78157
 C -0.06436 -0.48205 -1.78072
 F 0.35532 1.49450 1.86856
 F 0.35564 1.49685 -1.87233
 H -0.93613 -0.97811 1.48511
 H -0.93542 -0.97748 -1.48446
 H 0.75556 -1.10107 1.59024
 H 0.75566 -1.10033 -1.58900
 H -0.11201 -0.29883 2.78270
 H -0.11127 -0.29832 -2.78150
13
bifur_IRC_Cartesians_noMW_output/new_data/bifur_traj4_Cartesians point 166
C 0.06942 0.75365 1.10657
 C 0.06964 0.75488 -1.10706
 C -0.13725 1.21912 0.00034
 C -0.06480 -0.48281 1.78157
 C -0.06436 -0.48205 -1.78072
 F 0.35532 1.49450 1.86856
 F 0.35564 1.49685 -1.87233
 H -0.93613 -0.97811 1.48511
 H -0.93542 -0.97748 -1.48446
 H 0.75556 -1.10107 1.59024
 H 0.75566 -1.10033 -1.58900
 H -0.11201 -0.29883 2.78270
 H -0.11127 -0.29832 -2.78150
13
bifur_IRC_Cartesians_noMW_output/new_data/bifur_traj4_Cartesians point 167
C 0.06975 0.75598 1.11230
 C 0.06996 0.75724 -1.11280
 C -0.12062 1.22123 0.00035
 C -0.06457 -0.48292 1.78179
 C -0.06411 -0.48214 -1.78092
 F 0.34571 1.49424 1.88005
 F 0.34597 1.49666 -1.88393
 H -0.93773 -0.97512 1.48506
 H -0.93700 -0.97447 -1.48441
 H 0.75413 -1.10168 1.58446
 H 0.75424 -1.10092 -1.58317
 H -0.10825 -0.30432 2.78399
 H -0.10748 -0.30379 -2.78277
13
bifur_IRC_Cartesians_noMW_output/new_data/bifur_traj4_Cartesians point 168
C 0.06989 0.75694 1.11468
 C 0.07009 0.75823 -1.11518
 C -0.11371 1.22211 0.00035
 C -0.06447 -0.48297 1.78188
 C -0.06401 -0.48218 -1.78100
 F 0.34172 1.49414 1.88482
 F 0.34196 1.49659 -1.88875
 H -0.93840 -0.97387 1.48504
 H -0.93765 -0.97322 -1.48439
 H 0.75353 -1.10193 1.58205
 H 0.75365 -1.10117 -1.58074
 H -0.10669 -0.30660 2.78453
 H -0.10590 -0.30607 -2.78330
13
bifur_IRC_Cartesians_noMW_output/new_data/bifur_traj4_Cartesians point 169
C 0.07001 0.75776 1.11669
 C 0.07020 0.75906 -1.11720
 C -0.10788 1.22285 0.00035
 C -0.06439 -0.48301 1.78196
 C -0.06393 -0.48222 -1.78107
 F 0.33835 1.49405 1.88885
 F 0.33857 1.49652 -1.89281
 H -0.93896 -0.97282 1.48503
 H -0.93821 -0.97216 -1.48438
 H 0.75303 -1.10214 1.58003
 H 0.75315 -1.10137 -1.57869
 H -0.10537 -0.30852 2.78499
 H -0.10457 -0.30799 -2.78374
13
bifur_IRC_Cartesians_noMW_output/new_data/bifur_traj4_Cartesians point 170
C 0.07011 0.75848 1.11845
 C 0.07030 0.75978 -1.11896
 C -0.10277 1.22350 0.00036
 C -0.06431 -0.48305 1.78202
 C -0.06385 -0.48225 -1.78113
 F 0.33539 1.49397 1.89238
 F 0.33560 1.49646 -1.89637
 H -0.93945 -0.97190 1.48501
 H -0.93869 -0.97123 -1.48436
 H 0.75258 -1.10233 1.57825
 H 0.75271 -1.10156 -1.57689
 H -0.10422 -0.31021 2.78539
 H -0.10340 -0.30967 -2.78413
13
bifur_IRC_Cartesians_noMW_output/new_data/bifur_traj4_Cartesians point 171
C 0.07021 0.75916 1.12013
 C 0.07039 0.76048 -1.12064
 C -0.09790 1.22412 0.00036
 C -0.06425 -0.48308 1.78209
 C -0.06378 -0.48227 -1.78118
 F 0.33258 1.49389 1.89574
 F 0.33277 1.49641 -1.89977
 H -0.93992 -0.97103 1.48500
 H -0.93916 -0.97035 -1.48435
 H 0.75216 -1.10251 1.57655
 H 0.75230 -1.10173 -1.57518
 H -0.10312 -0.31182 2.78577
 H -0.10229 -0.31127 -2.78451
13
bifur_IRC_Cartesians_noMW_output/new_data/bifur_traj4_Cartesians point 172
C 0.07032 0.75988 1.12191
 C 0.07049 0.76121 -1.12243
 C -0.09271 1.22478 0.00036
 C -0.06417 -0.48312 1.78216
 C -0.06370 -0.48230 -1.78124
 F 0.32958 1.49381 1.89932
 F 0.32976 1.49635 -1.90338
 H -0.94042 -0.97009 1.48498
 H -0.93965 -0.96941 -1.48433
 H 0.75172 -1.10270 1.57475
 H 0.75185 -1.10191 -1.57336
 H -0.10194 -0.31352 2.78617
 H -0.10111 -0.31298 -2.78490
13
bifur_IRC_Cartesians_noMW_output/new_data/bifur_traj4_Cartesians point 173
C 0.07044 0.76075 1.12405
 C 0.07061 0.76210 -1.12458
 C -0.08650 1.22557 0.00037
 C -0.06409 -0.48316 1.78224
 C -0.06361 -0.48234 -1.78132
 F 0.32599 1.49371 1.90361
 F 0.32615 1.49628 -1.90771
 H -0.94102 -0.96897 1.48496
 H -0.94024 -0.96829 -1.48431
 H 0.75118 -1.10293 1.57259
 H 0.75132 -1.10213 -1.57118
 H -0.10054 -0.31557 2.78666
 H -0.09969 -0.31502 -2.78537
13
bifur_IRC_Cartesians_noMW_output/new_data/bifur_traj4_Cartesians point 174
C 0.07061 0.76190 1.12687
 C 0.07076 0.76326 -1.12740
 C -0.07832 1.22661 0.00037
 C -0.06397 -0.48322 1.78235
 C -0.06349 -0.48238 -1.78141
 F 0.32126 1.49359 1.90926
 F 0.32139 1.49619 -1.91342
 H -0.94181 -0.96750 1.48494
 H -0.94102 -0.96681 -1.48429
 H 0.75047 -1.10323 1.56975
 H 0.75062 -1.10242 -1.56831
 H -0.09869 -0.31827 2.78730
 H -0.09782 -0.31772 -2.78600
13
bifur_IRC_Cartesians_noMW_output/new_data/bifur_traj4_Cartesians point 175
C 0.07083 0.76342 1.13062
 C 0.07097 0.76481 -1.13116
 C -0.06744 1.22800 0.00038
 C -0.06382 -0.48330 1.78249
 C -0.06333 -0.48245 -1.78154
 F 0.31497 1.49342 1.91677
 F 0.31507 1.49607 -1.92100
 H -0.94285 -0.96554 1.48491
 H -0.94205 -0.96484 -1.48426
 H 0.74953 -1.10363 1.56596
 H 0.74969 -1.10281 -1.56449
 H -0.09623 -0.32186 2.78815
 H -0.09534 -0.32129 -2.78683
13
bifur_IRC_Cartesians_noMW_output/new_data/bifur_traj4_Cartesians point 176
C 0.07109 0.76528 1.13519
 C 0.07122 0.76670 -1.13574
 C -0.05417 1.22969 0.00039
 C -0.06363 -0.48339 1.78267
 C -0.06314 -0.48252 -1.78170
 F 0.30730 1.49321 1.92593
 F 0.30736 1.49592 -1.93025
 H -0.94413 -0.96315 1.48487
 H -0.94331 -0.96244 -1.48422
 H 0.74838 -1.10411 1.56135
 H 0.74856 -1.10328 -1.55983
 H -0.09324 -0.32624 2.78918
 H -0.09231 -0.32566 -2.78784
13
bifur_IRC_Cartesians_noMW_output/new_data/bifur_traj4_Cartesians point 177
C 0.07109 0.76528 1.13519
 C 0.07122 0.76670 -1.13574
 C -0.05417 1.22969 0.00039
 C -0.06363 -0.48339 1.78267
 C -0.06314 -0.48252 -1.78170
 F 0.30730 1.49321 1.92593
 F 0.30736 1.49592 -1.93025
 H -0.94413 -0.96315 1.48487
 H -0.94331 -0.96244 -1.48422
 H 0.74838 -1.10411 1.56135
 H 0.74856 -1.10328 -1.55983
 H -0.09324 -0.32624 2.78918
 H -0.09231 -0.32566 -2.78784
13
bifur_IRC_Cartesians_noMW_output/new_data/bifur_traj4_Cartesians point 178
C 0.07169 0.76943 1.14541
 C 0.07179 0.77092 -1.14598
 C -0.02451 1.23346 0.00041
 C -0.06322 -0.48360 1.78306
 C -0.06270 -0.48269 -1.78205
 F 0.29016 1.49275 1.94641
 F 0.29012 1.49558 -1.95093
 H -0.94698 -0.95781 1.48478
 H -0.94613 -0.95707 -1.48413
 H 0.74582 -1.10520 1.55103
 H 0.74602 -1.10433 -1.54941
 H -0.08653 -0.33603 2.79150
 H -0.08553 -0.33542 -2.79010
13
bifur_IRC_Cartesians_noMW_output/new_data/bifur_traj4_Cartesians point 179
C 0.07200 0.77154 1.15061
 C 0.07207 0.77306 -1.15119
 C -0.00942 1.23538 0.00042
 C -0.06300 -0.48371 1.78326
 C -0.06248 -0.48278 -1.78222
 F 0.28144 1.49252 1.95683
 F 0.28135 1.49541 -1.96144
 H -0.94843 -0.95509 1.48473
 H -0.94756 -0.95433 -1.48409
 H 0.74452 -1.10575 1.54579
 H 0.74473 -1.10486 -1.54411
 H -0.08312 -0.34100 2.79267
 H -0.08209 -0.34039 -2.79126
13
bifur_IRC_Cartesians_noMW_output/new_data/bifur_traj4_Cartesians point 180
C 0.07230 0.77363 1.15574
 C 0.07236 0.77518 -1.15633
 C 0.00545 1.23727 0.00043
 C -0.06279 -0.48381 1.78346
 C -0.06226 -0.48286 -1.78240
 F 0.27284 1.49229 1.96710
 F 0.27271 1.49525 -1.97182
 H -0.94987 -0.95241 1.48469
 H -0.94897 -0.95164 -1.48404
 H 0.74323 -1.10630 1.54061
 H 0.74345 -1.10539 -1.53889
 H -0.07976 -0.34591 2.79384
 H -0.07869 -0.34529 -2.79239
13
bifur_IRC_Cartesians_noMW_output/new_data/bifur_traj4_Cartesians point 181
C 0.07259 0.77566 1.16075
 C 0.07263 0.77725 -1.16135
 C 0.02000 1.23912 0.00043
 C -0.06259 -0.48391 1.78365
 C -0.06204 -0.48295 -1.78257
 F 0.26443 1.49206 1.97715
 F 0.26425 1.49508 -1.98196
 H -0.95127 -0.94979 1.48465
 H -0.95035 -0.94901 -1.48400
 H 0.74198 -1.10683 1.53556
 H 0.74221 -1.10590 -1.53378
 H -0.07647 -0.35071 2.79497
 H -0.07537 -0.35007 -2.79350
13
bifur_IRC_Cartesians_noMW_output/new_data/bifur_traj4_Cartesians point 182
C 0.07288 0.77764 1.16561
 C 0.07290 0.77926 -1.16622
 C 0.03411 1.24092 0.00044
 C -0.06239 -0.48401 1.78384
 C -0.06183 -0.48303 -1.78274
 F 0.25628 1.49184 1.98689
 F 0.25606 1.49492 -1.99179
 H -0.95262 -0.94725 1.48460
 H -0.95169 -0.94645 -1.48396
 H 0.74076 -1.10735 1.53065
 H 0.74100 -1.10640 -1.52883
 H -0.07329 -0.35536 2.79607
 H -0.07215 -0.35471 -2.79458
13
bifur_IRC_Cartesians_noMW_output/new_data/bifur_traj4_Cartesians point 183
C 0.07315 0.77953 1.17026
 C 0.07316 0.78118 -1.17088
 C 0.04760 1.24263 0.00045
 C -0.06220 -0.48411 1.78402
 C -0.06163 -0.48311 -1.78289
 F 0.24848 1.49164 1.99621
 F 0.24821 1.49477 -2.00120
 H -0.95392 -0.94482 1.48456
 H -0.95297 -0.94401 -1.48392
 H 0.73959 -1.10784 1.52596
 H 0.73985 -1.10688 -1.52409
 H -0.07024 -0.35981 2.79713
 H -0.06907 -0.35916 -2.79561
13
bifur_IRC_Cartesians_noMW_output/new_data/bifur_traj4_Cartesians point 184
C 0.07340 0.78127 1.17455
 C 0.07340 0.78295 -1.17518
 C 0.06006 1.24422 0.00046
 C -0.06203 -0.48420 1.78418
 C -0.06145 -0.48318 -1.78304
 F 0.24127 1.49144 2.00481
 F 0.24097 1.49463 -2.00989
 H -0.95512 -0.94258 1.48453
 H -0.95416 -0.94175 -1.48388
 H 0.73851 -1.10830 1.52162
 H 0.73878 -1.10732 -1.51971
 H -0.06742 -0.36393 2.79810
 H -0.06622 -0.36326 -2.79656
13
bifur_IRC_Cartesians_noMW_output/new_data/bifur_traj4_Cartesians point 185
C 0.07362 0.78277 1.17824
 C 0.07360 0.78448 -1.17888
 C 0.07078 1.24558 0.00047
 C -0.06188 -0.48427 1.78433
 C -0.06129 -0.48324 -1.78317
 F 0.23508 1.49128 2.01221
 F 0.23475 1.49451 -2.01735
 H -0.95615 -0.94065 1.48450
 H -0.95517 -0.93981 -1.48385
 H 0.73759 -1.10869 1.51790
 H 0.73787 -1.10770 -1.51595
 H -0.06500 -0.36746 2.79894
 H -0.06378 -0.36678 -2.79737
13
bifur_IRC_Cartesians_noMW_output/new_data/bifur_traj4_Cartesians point 186
C 0.07379 0.78396 1.18118
 C 0.07376 0.78569 -1.18182
 C 0.07930 1.24667 0.00047
 C -0.06176 -0.48433 1.78444
 C -0.06117 -0.48329 -1.78327
 F 0.23016 1.49114 2.01809
 F 0.22979 1.49442 -2.02330
 H -0.95697 -0.93912 1.48447
 H -0.95598 -0.93827 -1.48382
 H 0.73685 -1.10900 1.51493
 H 0.73714 -1.10801 -1.51295
 H -0.06307 -0.37027 2.79960
 H -0.06183 -0.36959 -2.79803
13
bifur_IRC_Cartesians_noMW_output/new_data/bifur_traj4_Cartesians point 187
C 0.07393 0.78489 1.18347
 C 0.07389 0.78664 -1.18412
 C 0.08595 1.24751 0.00048
 C -0.06166 -0.48438 1.78453
 C -0.06107 -0.48332 -1.78334
 F 0.22631 1.49104 2.02269
 F 0.22593 1.49434 -2.02793
 H -0.95761 -0.93792 1.48445
 H -0.95662 -0.93707 -1.48380
 H 0.73628 -1.10925 1.51262
 H 0.73657 -1.10824 -1.51062
 H -0.06157 -0.37247 2.80012
 H -0.06031 -0.37178 -2.79853
13
bifur_IRC_Cartesians_noMW_output/new_data/bifur_traj4_Cartesians point 188
C 0.07393 0.78489 1.18347
 C 0.07389 0.78664 -1.18412
 C 0.08595 1.24751 0.00048
 C -0.06166 -0.48438 1.78453
 C -0.06107 -0.48332 -1.78334
 F 0.22631 1.49104 2.02269
 F 0.22593 1.49434 -2.02793
 H -0.95761 -0.93792 1.48445
 H -0.95662 -0.93707 -1.48380
 H 0.73628 -1.10925 1.51262
 H 0.73657 -1.10824 -1.51062
 H -0.06157 -0.37247 2.80012
 H -0.06031 -0.37178 -2.79853
13
bifur_IRC_Cartesians_noMW_output/new_data/bifur_traj4_Cartesians point 189
C 0.07413 0.78632 1.18697
 C 0.07408 0.78808 -1.18763
 C 0.09612 1.24881 0.00048
 C -0.06152 -0.48445 1.78466
 C -0.06092 -0.48338 -1.78346
 F 0.22043 1.49088 2.02971
 F 0.22002 1.49423 -2.03502
 H -0.95859 -0.93609 1.48442
 H -0.95758 -0.93523 -1.48377
 H 0.73540 -1.10962 1.50909
 H 0.73570 -1.10860 -1.50705
 H -0.05927 -0.37582 2.80091
 H -0.05799 -0.37512 -2.79931
13
bifur_IRC_Cartesians_noMW_output/new_data/bifur_traj4_Cartesians point 190
C 0.07423 0.78697 1.18859
 C 0.07417 0.78875 -1.18925
 C 0.10081 1.24940 0.00048
 C -0.06146 -0.48448 1.78473
 C -0.06085 -0.48341 -1.78352
 F 0.21772 1.49081 2.03295
 F 0.21729 1.49417 -2.03829
 H -0.95904 -0.93524 1.48441
 H -0.95803 -0.93438 -1.48376
 H 0.73499 -1.10979 1.50745
 H 0.73530 -1.10877 -1.50540
 H -0.05821 -0.37737 2.80128
 H -0.05692 -0.37667 -2.79967
13
bifur_IRC_Cartesians_noMW_output/new_data/bifur_traj4_Cartesians point 191
C 0.07433 0.78771 1.19040
 C 0.07427 0.78950 -1.19106
 C 0.10606 1.25007 0.00049
 C -0.06138 -0.48452 1.78479
 C -0.06077 -0.48344 -1.78358
 F 0.21469 1.49073 2.03657
 F 0.21424 1.49411 -2.04195
 H -0.95955 -0.93430 1.48439
 H -0.95853 -0.93343 -1.48375
 H 0.73454 -1.10999 1.50563
 H 0.73485 -1.10895 -1.50356
 H -0.05703 -0.37910 2.80169
 H -0.05572 -0.37840 -2.80007
13
bifur_IRC_Cartesians_noMW_output/new_data/bifur_traj4_Cartesians point 192
C 0.07447 0.78863 1.19266
 C 0.07440 0.79043 -1.19333
 C 0.11262 1.25090 0.00049
 C -0.06129 -0.48457 1.78488
 C -0.06068 -0.48348 -1.78366
 F 0.21090 1.49063 2.04110
 F 0.21043 1.49404 -2.04652
 H -0.96018 -0.93312 1.48437
 H -0.95915 -0.93224 -1.48373
 H 0.73397 -1.11023 1.50335
 H 0.73428 -1.10919 -1.50125
 H -0.05554 -0.38127 2.80220
 H -0.05423 -0.38055 -2.80057
13
bifur_IRC_Cartesians_noMW_output/new_data/bifur_traj4_Cartesians point 193
C 0.07464 0.78983 1.19563
 C 0.07456 0.79166 -1.19630
 C 0.12123 1.25200 0.00050
 C -0.06117 -0.48463 1.78500
 C -0.06055 -0.48353 -1.78376
 F 0.20592 1.49049 2.04705
 F 0.20542 1.49394 -2.05253
 H -0.96101 -0.93156 1.48435
 H -0.95997 -0.93068 -1.48370
 H 0.73323 -1.11054 1.50035
 H 0.73355 -1.10949 -1.49823
 H -0.05360 -0.38411 2.80287
 H -0.05226 -0.38339 -2.80122
13
bifur_IRC_Cartesians_noMW_output/new_data/bifur_traj4_Cartesians point 194
C 0.07486 0.79136 1.19939
 C 0.07477 0.79321 -1.20008
 C 0.13216 1.25339 0.00050
 C -0.06102 -0.48470 1.78514
 C -0.06039 -0.48359 -1.78389
 F 0.19960 1.49032 2.05460
 F 0.19907 1.49382 -2.06015
 H -0.96206 -0.92960 1.48431
 H -0.96100 -0.92870 -1.48367
 H 0.73228 -1.11094 1.49655
 H 0.73261 -1.10988 -1.49439
 H -0.05113 -0.38771 2.80373
 H -0.04976 -0.38699 -2.80206
13
bifur_IRC_Cartesians_noMW_output/new_data/bifur_traj4_Cartesians point 195
C 0.07512 0.79314 1.20375
 C 0.07501 0.79501 -1.20445
 C 0.14481 1.25500 0.00051
 C -0.06084 -0.48479 1.78531
 C -0.06020 -0.48366 -1.78404
 F 0.19229 1.49013 2.06333
 F 0.19172 1.49368 -2.06897
 H -0.96328 -0.92732 1.48428
 H -0.96221 -0.92641 -1.48363
 H 0.73119 -1.11141 1.49215
 H 0.73153 -1.11033 -1.48995
 H -0.04827 -0.39189 2.80472
 H -0.04688 -0.39115 -2.80302
13
bifur_IRC_Cartesians_noMW_output/new_data/bifur_traj4_Cartesians point 196
C 0.07539 0.79502 1.20838
 C 0.07526 0.79693 -1.20909
 C 0.15826 1.25671 0.00052
 C -0.06065 -0.48489 1.78549
 C -0.06000 -0.48374 -1.78419
 F 0.18452 1.48992 2.07262
 F 0.18391 1.49353 -2.07834
 H -0.96457 -0.92490 1.48424
 H -0.96348 -0.92398 -1.48359
 H 0.73003 -1.11190 1.48748
 H 0.73038 -1.11080 -1.48522
 H -0.04523 -0.39632 2.80577
 H -0.04381 -0.39558 -2.80405
13
bifur_IRC_Cartesians_noMW_output/new_data/bifur_traj4_Cartesians point 197
C 0.07566 0.79692 1.21306
 C 0.07552 0.79886 -1.21378
 C 0.17184 1.25844 0.00053
 C -0.06046 -0.48498 1.78567
 C -0.05980 -0.48382 -1.78435
 F 0.17667 1.48971 2.08199
 F 0.17602 1.49337 -2.08780
 H -0.96588 -0.92245 1.48420
 H -0.96477 -0.92152 -1.48355
 H 0.72885 -1.11240 1.48275
 H 0.72922 -1.11128 -1.48046
 H -0.04216 -0.40080 2.80683
 H -0.04071 -0.40004 -2.80509
13
bifur_IRC_Cartesians_noMW_output/new_data/bifur_traj4_Cartesians point 198
C 0.07593 0.79879 1.21768
 C 0.07578 0.80076 -1.21840
 C 0.18523 1.26014 0.00054
 C -0.06027 -0.48508 1.78585
 C -0.05961 -0.48389 -1.78451
 F 0.16893 1.48950 2.09124
 F 0.16823 1.49322 -2.09714
 H -0.96717 -0.92004 1.48416
 H -0.96604 -0.91909 -1.48351
 H 0.72770 -1.11289 1.47810
 H 0.72807 -1.11176 -1.47575
 H -0.03913 -0.40522 2.80787
 H -0.03765 -0.40445 -2.80611
13
bifur_IRC_Cartesians_noMW_output/new_data/bifur_traj4_Cartesians point 199
C 0.07593 0.79879 1.21768
 C 0.07578 0.80076 -1.21840
 C 0.18523 1.26014 0.00054
 C -0.06027 -0.48508 1.78585
 C -0.05961 -0.48389 -1.78451
 F 0.16893 1.48950 2.09124
 F 0.16823 1.49322 -2.09714
 H -0.96717 -0.92004 1.48416
 H -0.96604 -0.91909 -1.48351
 H 0.72770 -1.11289 1.47810
 H 0.72807 -1.11176 -1.47575
 H -0.03913 -0.40522 2.80787
 H -0.03765 -0.40445 -2.80611
13
bifur_IRC_Cartesians_noMW_output/new_data/bifur_traj4_Cartesians point 200
C 0.07645 0.80240 1.22654
 C 0.07627 0.80443 -1.22729
 C 0.21097 1.26342 0.00055
 C -0.05991 -0.48526 1.78619
 C -0.05923 -0.48404 -1.78481
 F 0.15405 1.48910 2.10902
 F 0.15327 1.49293 -2.11509
 H -0.96964 -0.91540 1.48408
 H -0.96849 -0.91443 -1.48344
 H 0.72547 -1.11383 1.46914
 H 0.72587 -1.11267 -1.46671
 H -0.03332 -0.41371 2.80988
 H -0.03177 -0.41292 -2.80807
13
bifur_IRC_Cartesians_noMW_output/new_data/bifur_traj4_Cartesians point 201
C 0.07670 0.80410 1.23075
 C 0.07650 0.80616 -1.23150
 C 0.22316 1.26497 0.00056
 C -0.05974 -0.48534 1.78635
 C -0.05905 -0.48411 -1.78496
 F 0.14700 1.48891 2.11744
 F 0.14619 1.49280 -2.12359
 H -0.97082 -0.91321 1.48404
 H -0.96965 -0.91222 -1.48340
 H 0.72442 -1.11428 1.46490
 H 0.72483 -1.11310 -1.46243
 H -0.03056 -0.41773 2.81083
 H -0.02899 -0.41694 -2.80900
13
bifur_IRC_Cartesians_noMW_output/new_data/bifur_traj4_Cartesians point 202
C 0.07693 0.80572 1.23473
 C 0.07672 0.80781 -1.23549
 C 0.23473 1.26644 0.00057
 C -0.05957 -0.48543 1.78650
 C -0.05888 -0.48418 -1.78509
 F 0.14031 1.48873 2.12542
 F 0.13946 1.49267 -2.13165
 H -0.97193 -0.91113 1.48401
 H -0.97074 -0.91013 -1.48337
 H 0.72342 -1.11470 1.46088
 H 0.72384 -1.11351 -1.45837
 H -0.02795 -0.42155 2.81174
 H -0.02635 -0.42074 -2.80988
13
bifur_IRC_Cartesians_noMW_output/new_data/bifur_traj4_Cartesians point 203
C 0.07715 0.80721 1.23839
 C 0.07692 0.80932 -1.23916
 C 0.24534 1.26779 0.00058
 C -0.05943 -0.48550 1.78664
 C -0.05872 -0.48424 -1.78522
 F 0.13418 1.48857 2.13275
 F 0.13330 1.49255 -2.13905
 H -0.97295 -0.90921 1.48398
 H -0.97175 -0.90821 -1.48333
 H 0.72250 -1.11509 1.45719
 H 0.72293 -1.11389 -1.45464
 H -0.02555 -0.42505 2.81256
 H -0.02392 -0.42424 -2.81069
13
bifur_IRC_Cartesians_noMW_output/new_data/bifur_traj4_Cartesians point 204
C 0.07733 0.80850 1.24157
 C 0.07710 0.81063 -1.24235
 C 0.25460 1.26897 0.00058
 C -0.05930 -0.48557 1.78677
 C -0.05858 -0.48429 -1.78533
 F 0.12883 1.48843 2.13914
 F 0.12792 1.49244 -2.14550
 H -0.97384 -0.90755 1.48395
 H -0.97263 -0.90653 -1.48331
 H 0.72170 -1.11543 1.45397
 H 0.72214 -1.11422 -1.45139
 H -0.02346 -0.42810 2.81329
 H -0.02181 -0.42728 -2.81140
13
bifur_IRC_Cartesians_noMW_output/new_data/bifur_traj4_Cartesians point 205
C 0.07749 0.80959 1.24425
 C 0.07725 0.81174 -1.24503
 C 0.26235 1.26995 0.00059
 C -0.05919 -0.48562 1.78687
 C -0.05847 -0.48433 -1.78542
 F 0.12435 1.48831 2.14450
 F 0.12341 1.49236 -2.15091
 H -0.97459 -0.90615 1.48393
 H -0.97337 -0.90513 -1.48328
 H 0.72103 -1.11572 1.45128
 H 0.72147 -1.11449 -1.44867
 H -0.02171 -0.43066 2.81389
 H -0.02004 -0.42983 -2.81199
13
bifur_IRC_Cartesians_noMW_output/new_data/bifur_traj4_Cartesians point 206
C 0.07762 0.81050 1.24648
 C 0.07737 0.81266 -1.24727
 C 0.26884 1.27078 0.00059
 C -0.05910 -0.48567 1.78696
 C -0.05837 -0.48437 -1.78549
 F 0.12060 1.48821 2.14898
 F 0.11964 1.49228 -2.15543
 H -0.97521 -0.90498 1.48391
 H -0.97398 -0.90396 -1.48326
 H 0.72047 -1.11595 1.44902
 H 0.72092 -1.11472 -1.44639
 H -0.02024 -0.43280 2.81440
 H -0.01856 -0.43197 -2.81249
13
bifur_IRC_Cartesians_noMW_output/new_data/bifur_traj4_Cartesians point 207
C 0.07773 0.81128 1.24841
 C 0.07748 0.81345 -1.24920
 C 0.27442 1.27149 0.00059
 C -0.05902 -0.48571 1.78703
 C -0.05829 -0.48440 -1.78556
 F 0.11737 1.48812 2.15283
 F 0.11640 1.49222 -2.15932
 H -0.97575 -0.90398 1.48389
 H -0.97451 -0.90294 -1.48325
 H 0.71999 -1.11616 1.44708
 H 0.72044 -1.11492 -1.44443
 H -0.01898 -0.43465 2.81483
 H -0.01728 -0.43381 -2.81291
13
bifur_IRC_Cartesians_noMW_output/new_data/bifur_traj4_Cartesians point 208
C 0.07784 0.81198 1.25014
 C 0.07757 0.81417 -1.25093
 C 0.27945 1.27213 0.00060
 C -0.05895 -0.48574 1.78710
 C -0.05822 -0.48443 -1.78562
 F 0.11446 1.48804 2.15631
 F 0.11347 1.49216 -2.16283
 H -0.97623 -0.90307 1.48388
 H -0.97499 -0.90203 -1.48323
 H 0.71955 -1.11634 1.44533
 H 0.72001 -1.11510 -1.44266
 H -0.01784 -0.43630 2.81523
 H -0.01613 -0.43546 -2.81330
13
bifur_IRC_Cartesians_noMW_output/new_data/bifur_traj4_Cartesians point 209
C 0.07793 0.81265 1.25179
 C 0.07766 0.81485 -1.25259
 C 0.28424 1.27274 0.00060
 C -0.05888 -0.48578 1.78716
 C -0.05815 -0.48446 -1.78568
 F 0.11169 1.48797 2.15961
 F 0.11069 1.49211 -2.16617
 H -0.97669 -0.90221 1.48386
 H -0.97545 -0.90117 -1.48322
 H 0.71914 -1.11652 1.44366
 H 0.71960 -1.11527 -1.44098
 H -0.01676 -0.43789 2.81560
 H -0.01504 -0.43704 -2.81366
13
bifur_IRC_Cartesians_noMW_output/new_data/bifur_traj4_Cartesians point 210
C 0.07793 0.81265 1.25179
 C 0.07766 0.81485 -1.25259
 C 0.28424 1.27274 0.00060
 C -0.05888 -0.48578 1.78716
 C -0.05815 -0.48446 -1.78568
 F 0.11170 1.48797 2.15961
 F 0.11069 1.49211 -2.16617
 H -0.97669 -0.90221 1.48386
 H -0.97545 -0.90117 -1.48322
 H 0.71914 -1.11652 1.44366
 H 0.71960 -1.11527 -1.44098
 H -0.01676 -0.43789 2.81560
 H -0.01504 -0.43704 -2.81366
13
bifur_IRC_Cartesians_noMW_output/new_data/bifur_traj4_Cartesians point 211
C 0.07814 0.81407 1.25529
 C 0.07786 0.81630 -1.25609
 C 0.29439 1.27403 0.00061
 C -0.05874 -0.48585 1.78729
 C -0.05800 -0.48452 -1.78579
 F 0.10583 1.48781 2.16662
 F 0.10479 1.49200 -2.17324
 H -0.97767 -0.90038 1.48383
 H -0.97641 -0.89933 -1.48319
 H 0.71826 -1.11689 1.44014
 H 0.71873 -1.11563 -1.43742
 H -0.01447 -0.44123 2.81639
 H -0.01272 -0.44038 -2.81444
13
bifur_IRC_Cartesians_noMW_output/new_data/bifur_traj4_Cartesians point 212
C 0.07826 0.81493 1.25739
 C 0.07797 0.81716 -1.25820
 C 0.30049 1.27481 0.00061
 C -0.05865 -0.48589 1.78738
 C -0.05791 -0.48455 -1.78587
 F 0.10230 1.48771 2.17083
 F 0.10125 1.49193 -2.17749
 H -0.97826 -0.89928 1.48381
 H -0.97699 -0.89823 -1.48317
 H 0.71774 -1.11711 1.43801
 H 0.71821 -1.11584 -1.43527
 H -0.01309 -0.44325 2.81687
 H -0.01133 -0.44239 -2.81490
13
bifur_IRC_Cartesians_noMW_output/new_data/bifur_traj4_Cartesians point 213
C 0.07841 0.81595 1.25990
 C 0.07811 0.81820 -1.26072
 C 0.30779 1.27573 0.00061
 C -0.05855 -0.48594 1.78747
 C -0.05780 -0.48459 -1.78595
 F 0.09809 1.48760 2.17587
 F 0.09701 1.49185 -2.18258
 H -0.97896 -0.89797 1.48379
 H -0.97768 -0.89690 -1.48315
 H 0.71711 -1.11738 1.43548
 H 0.71759 -1.11610 -1.43271
 H -0.01144 -0.44565 2.81744
 H -0.00967 -0.44479 -2.81546
13
bifur_IRC_Cartesians_noMW_output/new_data/bifur_traj4_Cartesians point 214
C 0.07858 0.81717 1.26290
 C 0.07828 0.81944 -1.26372
 C 0.31649 1.27684 0.00062
 C -0.05843 -0.48600 1.78759
 C -0.05767 -0.48464 -1.78605
 F 0.09306 1.48747 2.18188
 F 0.09195 1.49175 -2.18864
 H -0.97980 -0.89640 1.48377
 H -0.97851 -0.89533 -1.48312
 H 0.71635 -1.11770 1.43245
 H 0.71684 -1.11641 -1.42966
 H -0.00947 -0.44852 2.81812
 H -0.00768 -0.44765 -2.81612
13
bifur_IRC_Cartesians_noMW_output/new_data/bifur_traj4_Cartesians point 215
C 0.07879 0.81857 1.26634
 C 0.07847 0.82086 -1.26717
 C 0.32647 1.27811 0.00063
 C -0.05829 -0.48607 1.78772
 C -0.05752 -0.48470 -1.78617
 F 0.08729 1.48731 2.18877
 F 0.08615 1.49164 -2.19560
 H -0.98076 -0.89461 1.48374
 H -0.97946 -0.89352 -1.48309
 H 0.71549 -1.11807 1.42898
 H 0.71599 -1.11676 -1.42615
 H -0.00722 -0.45182 2.81890
 H -0.00540 -0.45094 -2.81688
13
bifur_IRC_Cartesians_noMW_output/new_data/bifur_traj4_Cartesians point 216
C 0.07901 0.82009 1.27008
 C 0.07867 0.82241 -1.27092
 C 0.33733 1.27949 0.00063
 C -0.05813 -0.48615 1.78786
 C -0.05736 -0.48476 -1.78630
 F 0.08101 1.48714 2.19627
 F 0.07984 1.49151 -2.20318
 H -0.98180 -0.89265 1.48370
 H -0.98049 -0.89156 -1.48306
 H 0.71455 -1.11846 1.42520
 H 0.71506 -1.11715 -1.42233
 H -0.00476 -0.45540 2.81975
 H -0.00292 -0.45451 -2.81771
13
bifur_IRC_Cartesians_noMW_output/new_data/bifur_traj4_Cartesians point 217
C 0.07923 0.82167 1.27397
 C 0.07889 0.82401 -1.27481
 C 0.34861 1.28093 0.00064
 C -0.05798 -0.48623 1.78801
 C -0.05720 -0.48483 -1.78643
 F 0.07449 1.48697 2.20406
 F 0.07328 1.49139 -2.21104
 H -0.98289 -0.89062 1.48367
 H -0.98156 -0.88951 -1.48303
 H 0.71358 -1.11888 1.42128
 H 0.71409 -1.11755 -1.41837
 H -0.00221 -0.45912 2.82063
 H -0.00034 -0.45823 -2.81857
13
bifur_IRC_Cartesians_noMW_output/new_data/bifur_traj4_Cartesians point 218
C 0.07946 0.82326 1.27789
 C 0.07910 0.82563 -1.27874
 C 0.35999 1.28237 0.00065
 C -0.05782 -0.48631 1.78817
 C -0.05703 -0.48489 -1.78657
 F 0.06792 1.48679 2.21192
 F 0.06667 1.49126 -2.21897
 H -0.98398 -0.88857 1.48364
 H -0.98264 -0.88745 -1.48300
 H 0.71260 -1.11930 1.41732
 H 0.71312 -1.11795 -1.41438
 H 0.00036 -0.46287 2.82151
 H 0.00225 -0.46197 -2.81944
13
bifur_IRC_Cartesians_noMW_output/new_data/bifur_traj4_Cartesians point 219
C 0.07969 0.82483 1.28177
 C 0.07932 0.82723 -1.28263
 C 0.37125 1.28381 0.00065
 C -0.05766 -0.48639 1.78832
 C -0.05686 -0.48496 -1.78670
 F 0.06141 1.48662 2.21969
 F 0.06013 1.49113 -2.22682
 H -0.98506 -0.88654 1.48360
 H -0.98371 -0.88541 -1.48296
 H 0.71162 -1.11971 1.41341
 H 0.71216 -1.11835 -1.41042
 H 0.00290 -0.46659 2.82239
 H 0.00482 -0.46567 -2.82030
13
bifur_IRC_Cartesians_noMW_output/new_data/bifur_traj4_Cartesians point 220
C 0.07991 0.82638 1.28557
 C 0.07953 0.82880 -1.28644
 C 0.38229 1.28521 0.00066
 C -0.05750 -0.48647 1.78846
 C -0.05670 -0.48502 -1.78683
 F 0.05502 1.48645 2.22732
 F 0.05371 1.49101 -2.23452
 H -0.98613 -0.88455 1.48357
 H -0.98476 -0.88341 -1.48293
 H 0.71067 -1.12011 1.40957
 H 0.71121 -1.11874 -1.40654
 H 0.00540 -0.47023 2.82326
 H 0.00735 -0.46931 -2.82114
13
bifur_IRC_Cartesians_noMW_output/new_data/bifur_traj4_Cartesians point 221
C 0.07991 0.82638 1.28557
 C 0.07953 0.82880 -1.28644
 C 0.38229 1.28521 0.00066
 C -0.05750 -0.48647 1.78846
 C -0.05670 -0.48502 -1.78683
 F 0.05502 1.48645 2.22732
 F 0.05371 1.49101 -2.23452
 H -0.98613 -0.88455 1.48357
 H -0.98476 -0.88341 -1.48293
 H 0.71067 -1.12011 1.40957
 H 0.71121 -1.11874 -1.40654
 H 0.00540 -0.47023 2.82326
 H 0.00735 -0.46931 -2.82114
13
bifur_IRC_Cartesians_noMW_output/new_data/bifur_traj4_Cartesians point 222
C 0.08034 0.82934 1.29285
 C 0.07993 0.83181 -1.29373
 C 0.40342 1.28790 0.00067
 C -0.05721 -0.48661 1.78874
 C -0.05639 -0.48514 -1.78708
 F 0.04281 1.48612 2.24191
 F 0.04143 1.49077 -2.24925
 H -0.98816 -0.88075 1.48351
 H -0.98676 -0.87959 -1.48287
 H 0.70884 -1.12089 1.40222
 H 0.70940 -1.11949 -1.39913
 H 0.01017 -0.47720 2.82491
 H 0.01217 -0.47626 -2.82276
13
bifur_IRC_Cartesians_noMW_output/new_data/bifur_traj4_Cartesians point 223
C 0.08054 0.83071 1.29623
 C 0.08012 0.83321 -1.29712
 C 0.41324 1.28915 0.00068
 C -0.05707 -0.48668 1.78887
 C -0.05624 -0.48520 -1.78719
 F 0.03714 1.48597 2.24869
 F 0.03573 1.49066 -2.25609
 H -0.98911 -0.87898 1.48348
 H -0.98770 -0.87781 -1.48284
 H 0.70799 -1.12125 1.39881
 H 0.70856 -1.11984 -1.39568
 H 0.01239 -0.48044 2.82567
 H 0.01441 -0.47949 -2.82350
13
bifur_IRC_Cartesians_noMW_output/new_data/bifur_traj4_Cartesians point 224
C 0.08072 0.83196 1.29932
 C 0.08029 0.83448 -1.30022
 C 0.42219 1.29029 0.00069
 C -0.05694 -0.48675 1.78899
 C -0.05611 -0.48525 -1.78730
 F 0.03196 1.48583 2.25487
 F 0.03053 1.49056 -2.26233
 H -0.98997 -0.87737 1.48345
 H -0.98855 -0.87619 -1.48281
 H 0.70722 -1.12158 1.39569
 H 0.70780 -1.12016 -1.39253
 H 0.01441 -0.48339 2.82637
 H 0.01645 -0.48244 -2.82419
13
bifur_IRC_Cartesians_noMW_output/new_data/bifur_traj4_Cartesians point 225
C 0.08088 0.83305 1.30199
 C 0.08044 0.83559 -1.30289
 C 0.42995 1.29127 0.00069
 C -0.05683 -0.48680 1.78909
 C -0.05600 -0.48529 -1.78739
 F 0.02748 1.48571 2.26023
 F 0.02602 1.49047 -2.26774
 H -0.99071 -0.87597 1.48343
 H -0.98928 -0.87479 -1.48279
 H 0.70655 -1.12186 1.39299
 H 0.70713 -1.12043 -1.38981
 H 0.01617 -0.48595 2.82698
 H 0.01822 -0.48499 -2.82478
13
bifur_IRC_Cartesians_noMW_output/new_data/bifur_traj4_Cartesians point 226
C 0.08101 0.83395 1.30421
 C 0.08056 0.83650 -1.30512
 C 0.43640 1.29210 0.00069
 C -0.05674 -0.48685 1.78918
 C -0.05590 -0.48533 -1.78746
 F 0.02375 1.48561 2.26468
 F 0.02226 1.49040 -2.27224
 H -0.99133 -0.87481 1.48341
 H -0.98990 -0.87362 -1.48277
 H 0.70599 -1.12210 1.39075
 H 0.70658 -1.12066 -1.38754
 H 0.01763 -0.48808 2.82748
 H 0.01970 -0.48712 -2.82527
13
bifur_IRC_Cartesians_noMW_output/new_data/bifur_traj4_Cartesians point 227
C 0.08111 0.83469 1.30603
 C 0.08066 0.83725 -1.30694
 C 0.44166 1.29276 0.00070
 C -0.05667 -0.48688 1.78925
 C -0.05583 -0.48536 -1.78753
 F 0.02071 1.48553 2.26831
 F 0.01921 1.49034 -2.27591
 H -0.99184 -0.87386 1.48339
 H -0.99040 -0.87267 -1.48275
 H 0.70554 -1.12229 1.38892
 H 0.70613 -1.12085 -1.38569
 H 0.01881 -0.48982 2.82789
 H 0.02090 -0.48885 -2.82567
13
bifur_IRC_Cartesians_noMW_output/new_data/bifur_traj4_Cartesians point 228
C 0.08120 0.83529 1.30749
 C 0.08074 0.83786 -1.30841
 C 0.44592 1.29331 0.00070
 C -0.05661 -0.48691 1.78931
 C -0.05576 -0.48538 -1.78758
 F 0.01824 1.48546 2.27126
 F 0.01673 1.49029 -2.27888
 H -0.99225 -0.87310 1.48338
 H -0.99080 -0.87190 -1.48274
 H 0.70517 -1.12245 1.38744
 H 0.70577 -1.12100 -1.38420
 H 0.01978 -0.49122 2.82822
 H 0.02187 -0.49025 -2.82600
13
bifur_IRC_Cartesians_noMW_output/new_data/bifur_traj4_Cartesians point 229
C 0.08127 0.83577 1.30869
 C 0.08081 0.83835 -1.30961
 C 0.44939 1.29375 0.00070
 C -0.05656 -0.48694 1.78935
 C -0.05571 -0.48540 -1.78762
 F 0.01624 1.48541 2.27365
 F 0.01472 1.49025 -2.28130
 H -0.99258 -0.87247 1.48337
 H -0.99113 -0.87127 -1.48273
 H 0.70487 -1.12257 1.38623
 H 0.70547 -1.12112 -1.38298
 H 0.02056 -0.49237 2.82849
 H 0.02266 -0.49139 -2.82626
13
bifur_IRC_Cartesians_noMW_output/new_data/bifur_traj4_Cartesians point 230
C 0.08133 0.83618 1.30969
 C 0.08086 0.83877 -1.31061
 C 0.45230 1.29412 0.00070
 C -0.05652 -0.48696 1.78939
 C -0.05567 -0.48542 -1.78765
 F 0.01456 1.48536 2.27566
 F 0.01302 1.49022 -2.28333
 H -0.99286 -0.87195 1.48336
 H -0.99141 -0.87074 -1.48272
 H 0.70462 -1.12268 1.38522
 H 0.70522 -1.12122 -1.38196
 H 0.02122 -0.49333 2.82872
 H 0.02333 -0.49235 -2.82649
13
bifur_IRC_Cartesians_noMW_output/new_data/bifur_traj4_Cartesians point 231
C 0.08138 0.83655 1.31060
 C 0.08091 0.83914 -1.31152
 C 0.45494 1.29445 0.00071
 C -0.05648 -0.48698 1.78943
 C -0.05563 -0.48544 -1.78768
 F 0.01303 1.48532 2.27748
 F 0.01149 1.49019 -2.28516
 H -0.99312 -0.87147 1.48336
 H -0.99166 -0.87026 -1.48272
 H 0.70439 -1.12278 1.38431
 H 0.70500 -1.12132 -1.38103
 H 0.02181 -0.49420 2.82893
 H 0.02393 -0.49322 -2.82669
13
bifur_IRC_Cartesians_noMW_output/new_data/bifur_traj4_Cartesians point 232
C 0.08138 0.83655 1.31060
 C 0.08091 0.83914 -1.31152
 C 0.45493 1.29445 0.00071
 C -0.05648 -0.48698 1.78943
 C -0.05563 -0.48544 -1.78768
 F 0.01303 1.48532 2.27748
 F 0.01150 1.49019 -2.28516
 H -0.99312 -0.87147 1.48336
 H -0.99166 -0.87026 -1.48272
 H 0.70439 -1.12278 1.38431
 H 0.70500 -1.12132 -1.38103
 H 0.02181 -0.49420 2.82893
 H 0.02393 -0.49322 -2.82669
13
bifur_IRC_Cartesians_noMW_output/new_data/bifur_traj4_Cartesians point 233
C 0.08150 0.83740 1.31269
 C 0.08103 0.84000 -1.31361
 C 0.46099 1.29522 0.00071
 C -0.05640 -0.48702 1.78951
 C -0.05554 -0.48547 -1.78775
 F 0.00953 1.48523 2.28166
 F 0.00797 1.49012 -2.28938
 H -0.99370 -0.87038 1.48334
 H -0.99223 -0.86917 -1.48270
 H 0.70387 -1.12300 1.38220
 H 0.70448 -1.12153 -1.37891
 H 0.02318 -0.49620 2.82940
 H 0.02531 -0.49521 -2.82715
13
bifur_IRC_Cartesians_noMW_output/new_data/bifur_traj4_Cartesians point 234
C 0.08160 0.83803 1.31426
 C 0.08111 0.84065 -1.31519
 C 0.46555 1.29580 0.00071
 C -0.05633 -0.48705 1.78957
 C -0.05547 -0.48550 -1.78781
 F 0.00690 1.48515 2.28481
 F 0.00533 1.49007 -2.29256
 H -0.99414 -0.86956 1.48332
 H -0.99266 -0.86834 -1.48268
 H 0.70347 -1.12317 1.38061
 H 0.70409 -1.12169 -1.37731
 H 0.02421 -0.49770 2.82976
 H 0.02635 -0.49671 -2.82750
13
bifur_IRC_Cartesians_noMW_output/new_data/bifur_traj4_Cartesians point 235
C 0.08172 0.83889 1.31635
 C 0.08123 0.84152 -1.31729
 C 0.47164 1.29658 0.00072
 C -0.05625 -0.48709 1.78965
 C -0.05538 -0.48553 -1.78788
 F 0.00338 1.48506 2.28901
 F 0.00179 1.49000 -2.29680
 H -0.99472 -0.86846 1.48331
 H -0.99324 -0.86724 -1.48267
 H 0.70295 -1.12339 1.37850
 H 0.70357 -1.12191 -1.37517
 H 0.02559 -0.49971 2.83023
 H 0.02774 -0.49871 -2.82796
13
bifur_IRC_Cartesians_noMW_output/new_data/bifur_traj4_Cartesians point 236
C 0.08187 0.83989 1.31883
 C 0.08137 0.84254 -1.31977
 C 0.47883 1.29749 0.00072
 C -0.05615 -0.48715 1.78974
 C -0.05528 -0.48557 -1.78796
 F -0.00078 1.48495 2.29398
 F -0.00239 1.48992 -2.30182
 H -0.99542 -0.86717 1.48328
 H -0.99393 -0.86594 -1.48264
 H 0.70233 -1.12365 1.37599
 H 0.70295 -1.12216 -1.37264
 H 0.02721 -0.50208 2.83079
 H 0.02939 -0.50108 -2.82851
13
bifur_IRC_Cartesians_noMW_output/new_data/bifur_traj4_Cartesians point 237
C 0.08202 0.84094 1.32141
 C 0.08151 0.84361 -1.32236
 C 0.48632 1.29845 0.00073
 C -0.05604 -0.48720 1.78984
 C -0.05517 -0.48561 -1.78805
 F -0.00511 1.48483 2.29915
 F -0.00675 1.48984 -2.30704
 H -0.99614 -0.86582 1.48326
 H -0.99464 -0.86458 -1.48262
 H 0.70168 -1.12393 1.37339
 H 0.70231 -1.12243 -1.37001
 H 0.02891 -0.50455 2.83138
 H 0.03110 -0.50355 -2.82908
13
bifur_IRC_Cartesians_noMW_output/new_data/bifur_traj4_Cartesians point 238
C 0.08216 0.84194 1.32387
 C 0.08164 0.84462 -1.32482
 C 0.49345 1.29935 0.00073
 C -0.05594 -0.48725 1.78994
 C -0.05506 -0.48566 -1.78813
 F -0.00923 1.48472 2.30408
 F -0.01089 1.48976 -2.31201
 H -0.99682 -0.86454 1.48324
 H -0.99531 -0.86329 -1.48260
 H 0.70106 -1.12419 1.37091
 H 0.70170 -1.12268 -1.36751
 H 0.03052 -0.50690 2.83193
 H 0.03272 -0.50589 -2.82962
13
bifur_IRC_Cartesians_noMW_output/new_data/bifur_traj4_Cartesians point 239
C 0.08229 0.84283 1.32607
 C 0.08177 0.84553 -1.32703
 C 0.49984 1.30016 0.00073
 C -0.05585 -0.48729 1.79002
 C -0.05497 -0.48569 -1.78821
 F -0.01292 1.48462 2.30849
 F -0.01460 1.48969 -2.31646
 H -0.99744 -0.86339 1.48322
 H -0.99592 -0.86213 -1.48258
 H 0.70051 -1.12442 1.36869
 H 0.70115 -1.12291 -1.36526
 H 0.03196 -0.50901 2.83243
 H 0.03418 -0.50799 -2.83011
13
bifur_IRC_Cartesians_noMW_output/new_data/bifur_traj4_Cartesians point 240
C 0.08240 0.84359 1.32792
 C 0.08187 0.84630 -1.32888
 C 0.50522 1.30085 0.00074
 C -0.05578 -0.48733 1.79009
 C -0.05489 -0.48572 -1.78827
 F -0.01603 1.48454 2.31220
 F -0.01773 1.48962 -2.32022
 H -0.99796 -0.86242 1.48321
 H -0.99643 -0.86116 -1.48257
 H 0.70005 -1.12462 1.36682
 H 0.70069 -1.12310 -1.36337
 H 0.03318 -0.51079 2.83285
 H 0.03541 -0.50977 -2.83052
13
bifur_IRC_Cartesians_noMW_output/new_data/bifur_traj4_Cartesians point 241
C 0.08248 0.84418 1.32937
 C 0.08195 0.84689 -1.33034
 C 0.50943 1.30138 0.00074
 C -0.05572 -0.48736 1.79015
 C -0.05483 -0.48575 -1.78832
 F -0.01846 1.48447 2.31511
 F -0.02017 1.48958 -2.32315
 H -0.99836 -0.86166 1.48319
 H -0.99683 -0.86040 -1.48255
 H 0.69968 -1.12477 1.36536
 H 0.70033 -1.12325 -1.36190
 H 0.03413 -0.51217 2.83318
 H 0.03637 -0.51115 -2.83084
13
bifur_IRC_Cartesians_noMW_output/new_data/bifur_traj4_Cartesians point 242
C 0.08254 0.84458 1.33036
 C 0.08200 0.84730 -1.33133
 C 0.51229 1.30175 0.00074
 C -0.05568 -0.48738 1.79019
 C -0.05478 -0.48576 -1.78836
 F -0.02012 1.48443 2.31709
 F -0.02184 1.48955 -2.32515
 H -0.99864 -0.86114 1.48319
 H -0.99710 -0.85988 -1.48255
 H 0.69943 -1.12488 1.36436
 H 0.70009 -1.12335 -1.36089
 H 0.03478 -0.51312 2.83340
 H 0.03703 -0.51209 -2.83106
13
bifur_IRC_Cartesians_noMW_output/new_data/bifur_traj4_Cartesians point 243
C 0.08254 0.84458 1.33036
 C 0.08200 0.84730 -1.33133
 C 0.51229 1.30175 0.00074
 C -0.05568 -0.48738 1.79019
 C -0.05478 -0.48576 -1.78836
 F -0.02012 1.48443 2.31709
 F -0.02184 1.48955 -2.32515
 H -0.99864 -0.86114 1.48319
 H -0.99710 -0.85988 -1.48255
 H 0.69943 -1.12488 1.36436
 H 0.70009 -1.12335 -1.36089
 H 0.03478 -0.51312 2.83340
 H 0.03703 -0.51209 -2.83106
13
bifur_IRC_Cartesians_noMW_output/new_data/bifur_traj4_Cartesians point 244
C 0.08257 0.84475 1.33079
 C 0.08203 0.84748 -1.33176
 C 0.51354 1.30191 0.00074
 C -0.05566 -0.48739 1.79020
 C -0.05477 -0.48577 -1.78837
 F -0.02084 1.48441 2.31795
 F -0.02257 1.48953 -2.32602
 H -0.99876 -0.86092 1.48318
 H -0.99722 -0.85965 -1.48254
 H 0.69933 -1.12492 1.36392
 H 0.69998 -1.12339 -1.36045
 H 0.03506 -0.51353 2.83350
 H 0.03731 -0.51251 -2.83116
13
bifur_IRC_Cartesians_noMW_output/new_data/bifur_traj4_Cartesians point 245
C 0.08253 0.84453 1.33024
 C 0.08200 0.84725 -1.33121
 C 0.51195 1.30171 0.00074
 C -0.05568 -0.48738 1.79018
 C -0.05479 -0.48576 -1.78835
 F -0.01992 1.48444 2.31685
 F -0.02164 1.48955 -2.32491
 H -0.99860 -0.86120 1.48319
 H -0.99707 -0.85994 -1.48255
 H 0.69946 -1.12487 1.36448
 H 0.70012 -1.12334 -1.36101
 H 0.03470 -0.51301 2.83338
 H 0.03695 -0.51198 -2.83104
13
bifur_IRC_Cartesians_noMW_output/new_data/bifur_traj4_Cartesians point 246
C 0.08248 0.84414 1.32927
 C 0.08194 0.84685 -1.33023
 C 0.50913 1.30135 0.00074
 C -0.05572 -0.48736 1.79015
 C -0.05483 -0.48575 -1.78832
 F -0.01829 1.48448 2.31490
 F -0.02000 1.48958 -2.32294
 H -0.99833 -0.86171 1.48319
 H -0.99680 -0.86045 -1.48255
 H 0.69971 -1.12476 1.36546
 H 0.70036 -1.12324 -1.36200
 H 0.03406 -0.51207 2.83316
 H 0.03630 -0.51105 -2.83082
13
bifur_IRC_Cartesians_noMW_output/new_data/bifur_traj4_Cartesians point 247
C 0.08240 0.84360 1.32794
 C 0.08187 0.84630 -1.32890
 C 0.50527 1.30086 0.00074
 C -0.05578 -0.48733 1.79009
 C -0.05489 -0.48572 -1.78827
 F -0.01606 1.48454 2.31224
 F -0.01776 1.48962 -2.32025
 H -0.99796 -0.86241 1.48321
 H -0.99644 -0.86115 -1.48257
 H 0.70004 -1.12462 1.36680
 H 0.70069 -1.12310 -1.36336
 H 0.03319 -0.51080 2.83286
 H 0.03542 -0.50978 -2.83053
13
bifur_IRC_Cartesians_noMW_output/new_data/bifur_traj4_Cartesians point 248
C 0.08230 0.84293 1.32631
 C 0.08178 0.84563 -1.32727
 C 0.50054 1.30025 0.00073
 C -0.05584 -0.48730 1.79003
 C -0.05496 -0.48570 -1.78822
 F -0.01333 1.48461 2.30897
 F -0.01501 1.48968 -2.31695
 H -0.99751 -0.86326 1.48322
 H -0.99599 -0.86201 -1.48258
 H 0.70045 -1.12445 1.36845
 H 0.70109 -1.12293 -1.36502
 H 0.03212 -0.50924 2.83249
 H 0.03434 -0.50823 -2.83017
13
bifur_IRC_Cartesians_noMW_output/new_data/bifur_traj4_Cartesians point 249
C 0.08219 0.84216 1.32442
 C 0.08167 0.84485 -1.32537
 C 0.49504 1.29956 0.00073
 C -0.05592 -0.48726 1.78996
 C -0.05504 -0.48566 -1.78815
 F -0.01015 1.48470 2.30518
 F -0.01181 1.48974 -2.31312
 H -0.99698 -0.86425 1.48324
 H -0.99547 -0.86300 -1.48260
 H 0.70093 -1.12425 1.37036
 H 0.70156 -1.12274 -1.36695
 H 0.03088 -0.50743 2.83206
 H 0.03309 -0.50642 -2.82975
13
bifur_IRC_Cartesians_noMW_output/new_data/bifur_traj4_Cartesians point 250
C 0.08207 0.84130 1.32229
 C 0.08156 0.84397 -1.32323
 C 0.48886 1.29877 0.00073
 C -0.05601 -0.48722 1.78988
 C -0.05513 -0.48563 -1.78808
 F -0.00657 1.48479 2.30090
 F -0.00822 1.48981 -2.30881
 H -0.99638 -0.86536 1.48325
 H -0.99488 -0.86412 -1.48261
 H 0.70146 -1.12402 1.37251
 H 0.70209 -1.12252 -1.36912
 H 0.02948 -0.50539 2.83158
 H 0.03168 -0.50438 -2.82927
13
bifur_IRC_Cartesians_noMW_output/new_data/bifur_traj4_Cartesians point 251
C 0.08193 0.84035 1.31995
 C 0.08143 0.84300 -1.32089
 C 0.48206 1.29790 0.00072
 C -0.05610 -0.48717 1.78979
 C -0.05523 -0.48559 -1.78800
 F -0.00265 1.48490 2.29621
 F -0.00427 1.48989 -2.30407
 H -0.99573 -0.86659 1.48327
 H -0.99423 -0.86535 -1.48263
 H 0.70205 -1.12377 1.37487
 H 0.70267 -1.12228 -1.37151
 H 0.02794 -0.50315 2.83104
 H 0.03012 -0.50215 -2.82876
13
bifur_IRC_Cartesians_noMW_output/new_data/bifur_traj4_Cartesians point 252
C 0.08178 0.83932 1.31743
 C 0.08129 0.84196 -1.31836
 C 0.47475 1.29697 0.00072
 C -0.05620 -0.48712 1.78969
 C -0.05534 -0.48555 -1.78791
 F 0.00158 1.48501 2.29116
 F -0.00002 1.48997 -2.29898
 H -0.99502 -0.86790 1.48330
 H -0.99354 -0.86668 -1.48266
 H 0.70268 -1.12350 1.37741
 H 0.70330 -1.12202 -1.37407
 H 0.02629 -0.50073 2.83047
 H 0.02845 -0.49974 -2.82820
13
bifur_IRC_Cartesians_noMW_output/new_data/bifur_traj4_Cartesians point 253
C 0.08163 0.83825 1.31478
 C 0.08114 0.84087 -1.31571
 C 0.46708 1.29600 0.00071
 C -0.05631 -0.48706 1.78959
 C -0.05545 -0.48550 -1.78782
 F 0.00601 1.48513 2.28587
 F 0.00444 1.49005 -2.29363
 H -0.99429 -0.86928 1.48332
 H -0.99281 -0.86806 -1.48268
 H 0.70334 -1.12322 1.38008
 H 0.70396 -1.12175 -1.37677
 H 0.02456 -0.49820 2.82988
 H 0.02670 -0.49721 -2.82761
13
bifur_IRC_Cartesians_noMW_output/new_data/bifur_traj4_Cartesians point 254
C 0.08163 0.83825 1.31478
 C 0.08114 0.84087 -1.31571
 C 0.46708 1.29600 0.00071
 C -0.05631 -0.48706 1.78959
 C -0.05545 -0.48550 -1.78782
 F 0.00601 1.48513 2.28587
 F 0.00444 1.49005 -2.29363
 H -0.99429 -0.86928 1.48332
 H -0.99281 -0.86806 -1.48268
 H 0.70334 -1.12322 1.38008
 H 0.70396 -1.12175 -1.37677
 H 0.02456 -0.49820 2.82988
 H 0.02670 -0.49721 -2.82761
13
bifur_IRC_Cartesians_noMW_output/new_data/bifur_traj4_Cartesians point 255
C 0.08132 0.83613 1.30957
 C 0.08085 0.83871 -1.31049
 C 0.45194 1.29407 0.00070
 C -0.05652 -0.48696 1.78939
 C -0.05567 -0.48542 -1.78765
 F 0.01477 1.48537 2.27541
 F 0.01324 1.49022 -2.28307
 H -0.99283 -0.87201 1.48336
 H -0.99137 -0.87081 -1.48272
 H 0.70465 -1.12267 1.38535
 H 0.70525 -1.12121 -1.38209
 H 0.02114 -0.49321 2.82869
 H 0.02325 -0.49223 -2.82646
13
bifur_IRC_Cartesians_noMW_output/new_data/bifur_traj4_Cartesians point 256
C 0.08119 0.83521 1.30730
 C 0.08073 0.83778 -1.30822
 C 0.44536 1.29323 0.00070
 C -0.05662 -0.48691 1.78930
 C -0.05577 -0.48538 -1.78757
 F 0.01857 1.48547 2.27087
 F 0.01706 1.49030 -2.27848
 H -0.99220 -0.87320 1.48338
 H -0.99075 -0.87200 -1.48274
 H 0.70522 -1.12243 1.38764
 H 0.70581 -1.12098 -1.38440
 H 0.01965 -0.49104 2.82818
 H 0.02174 -0.49007 -2.82596
13
bifur_IRC_Cartesians_noMW_output/new_data/bifur_traj4_Cartesians point 257
C 0.08107 0.83441 1.30533
 C 0.08062 0.83696 -1.30624
 C 0.43963 1.29251 0.00070
 C -0.05670 -0.48687 1.78922
 C -0.05586 -0.48535 -1.78750
 F 0.02188 1.48556 2.26691
 F 0.02039 1.49036 -2.27449
 H -0.99164 -0.87423 1.48340
 H -0.99020 -0.87303 -1.48276
 H 0.70571 -1.12222 1.38963
 H 0.70630 -1.12077 -1.38641
 H 0.01835 -0.48915 2.82773
 H 0.02044 -0.48818 -2.82552
13
bifur_IRC_Cartesians_noMW_output/new_data/bifur_traj4_Cartesians point 258
C 0.08097 0.83367 1.30352
 C 0.08052 0.83622 -1.30442
 C 0.43438 1.29184 0.00069
 C -0.05677 -0.48683 1.78915
 C -0.05593 -0.48532 -1.78744
 F 0.02492 1.48564 2.26329
 F 0.02344 1.49042 -2.27083
 H -0.99114 -0.87517 1.48342
 H -0.98970 -0.87399 -1.48278
 H 0.70617 -1.12202 1.39145
 H 0.70675 -1.12059 -1.38825
 H 0.01717 -0.48742 2.82732
 H 0.01924 -0.48645 -2.82512
13
bifur_IRC_Cartesians_noMW_output/new_data/bifur_traj4_Cartesians point 259
C 0.08086 0.83294 1.30171
 C 0.08042 0.83547 -1.30261
 C 0.42913 1.29117 0.00069
 C -0.05684 -0.48680 1.78908
 C -0.05601 -0.48529 -1.78738
 F 0.02795 1.48572 2.25966
 F 0.02649 1.49048 -2.26717
 H -0.99063 -0.87612 1.48343
 H -0.98921 -0.87494 -1.48279
 H 0.70662 -1.12183 1.39328
 H 0.70720 -1.12040 -1.39010
 H 0.01598 -0.48568 2.82691
 H 0.01804 -0.48472 -2.82472
13
bifur_IRC_Cartesians_noMW_output/new_data/bifur_traj4_Cartesians point 260
C 0.08075 0.83215 1.29976
 C 0.08031 0.83467 -1.30066
 C 0.42348 1.29045 0.00069
 C -0.05692 -0.48676 1.78901
 C -0.05609 -0.48526 -1.78731
 F 0.03121 1.48581 2.25576
 F 0.02977 1.49054 -2.26323
 H -0.99009 -0.87714 1.48345
 H -0.98867 -0.87596 -1.48281
 H 0.70711 -1.12162 1.39524
 H 0.70769 -1.12020 -1.39208
 H 0.01471 -0.48382 2.82647
 H 0.01675 -0.48286 -2.82429
13
bifur_IRC_Cartesians_noMW_output/new_data/bifur_traj4_Cartesians point 261
C 0.08062 0.83126 1.29758
 C 0.08019 0.83377 -1.29848
 C 0.41716 1.28965 0.00068
 C -0.05701 -0.48671 1.78892
 C -0.05619 -0.48522 -1.78724
 F 0.03487 1.48591 2.25140
 F 0.03345 1.49062 -2.25883
 H -0.98948 -0.87827 1.48347
 H -0.98807 -0.87710 -1.48283
 H 0.70766 -1.12139 1.39744
 H 0.70823 -1.11998 -1.39430
 H 0.01328 -0.48173 2.82598
 H 0.01531 -0.48078 -2.82380
13
bifur_IRC_Cartesians_noMW_output/new_data/bifur_traj4_Cartesians point 262
C 0.08047 0.83025 1.29510
 C 0.08005 0.83274 -1.29599
 C 0.40996 1.28873 0.00068
 C -0.05711 -0.48666 1.78883
 C -0.05629 -0.48518 -1.78715
 F 0.03903 1.48602 2.24643
 F 0.03763 1.49070 -2.25381
 H -0.98879 -0.87957 1.48349
 H -0.98739 -0.87841 -1.48285
 H 0.70828 -1.12113 1.39994
 H 0.70884 -1.11972 -1.39683
 H 0.01165 -0.47936 2.82542
 H 0.01366 -0.47842 -2.82325
13
bifur_IRC_Cartesians_noMW_output/new_data/bifur_traj4_Cartesians point 263
C 0.08031 0.82911 1.29229
 C 0.07990 0.83158 -1.29317
 C 0.40180 1.28769 0.00067
 C -0.05723 -0.48660 1.78872
 C -0.05641 -0.48513 -1.78706
 F 0.04375 1.48614 2.24079
 F 0.04238 1.49079 -2.24812
 H -0.98800 -0.88104 1.48351
 H -0.98661 -0.87988 -1.48287
 H 0.70898 -1.12083 1.40278
 H 0.70954 -1.11943 -1.39970
 H 0.00980 -0.47667 2.82478
 H 0.01180 -0.47573 -2.82263
13
bifur_IRC_Cartesians_noMW_output/new_data/bifur_traj4_Cartesians point 264
C 0.08013 0.82784 1.28916
 C 0.07973 0.83029 -1.29004
 C 0.39271 1.28654 0.00067
 C -0.05736 -0.48654 1.78860
 C -0.05655 -0.48508 -1.78695
 F 0.04900 1.48628 2.23451
 F 0.04766 1.49089 -2.24178
 H -0.98713 -0.88268 1.48354
 H -0.98575 -0.88153 -1.48290
 H 0.70977 -1.12049 1.40595
 H 0.71032 -1.11911 -1.40289
 H 0.00775 -0.47367 2.82407
 H 0.00972 -0.47274 -2.82194
13
bifur_IRC_Cartesians_noMW_output/new_data/bifur_traj4_Cartesians point 265
C 0.08013 0.82784 1.28916
 C 0.07973 0.83029 -1.29004
 C 0.39271 1.28654 0.00067
 C -0.05736 -0.48654 1.78860
 C -0.05655 -0.48508 -1.78695
 F 0.04900 1.48628 2.23451
 F 0.04766 1.49089 -2.24178
 H -0.98713 -0.88268 1.48354
 H -0.98575 -0.88153 -1.48290
 H 0.70977 -1.12049 1.40595
 H 0.71032 -1.11911 -1.40289
 H 0.00775 -0.47367 2.82407
 H 0.00972 -0.47274 -2.82194
13
bifur_IRC_Cartesians_noMW_output/new_data/bifur_traj4_Cartesians point 266
C 0.07972 0.82506 1.28231
 C 0.07935 0.82746 -1.28317
 C 0.37283 1.28401 0.00065
 C -0.05764 -0.48640 1.78834
 C -0.05684 -0.48497 -1.78672
 F 0.06049 1.48659 2.22079
 F 0.05921 1.49111 -2.22793
 H -0.98522 -0.88626 1.48360
 H -0.98386 -0.88513 -1.48296
 H 0.71149 -1.11977 1.41286
 H 0.71202 -1.11841 -1.40987
 H 0.00326 -0.46711 2.82252
 H 0.00519 -0.46620 -2.82042
13
bifur_IRC_Cartesians_noMW_output/new_data/bifur_traj4_Cartesians point 267
C 0.07952 0.82362 1.27879
 C 0.07915 0.82600 -1.27964
 C 0.36261 1.28271 0.00065
 C -0.05778 -0.48633 1.78820
 C -0.05699 -0.48491 -1.78660
 F 0.06640 1.48675 2.21373
 F 0.06515 1.49123 -2.22080
 H -0.98423 -0.88810 1.48363
 H -0.98289 -0.88698 -1.48299
 H 0.71237 -1.11939 1.41641
 H 0.71289 -1.11804 -1.41346
 H 0.00095 -0.46374 2.82172
 H 0.00285 -0.46283 -2.81964
13
bifur_IRC_Cartesians_noMW_output/new_data/bifur_traj4_Cartesians point 268
C 0.07931 0.82219 1.27525
 C 0.07896 0.82454 -1.27610
 C 0.35233 1.28140 0.00064
 C -0.05792 -0.48625 1.78806
 C -0.05714 -0.48485 -1.78648
 F 0.07234 1.48691 2.20663
 F 0.07112 1.49134 -2.21363
 H -0.98324 -0.88995 1.48366
 H -0.98191 -0.88884 -1.48302
 H 0.71326 -1.11901 1.41999
 H 0.71377 -1.11768 -1.41707
 H -0.00137 -0.46035 2.82092
 H 0.00050 -0.45945 -2.81886
13
bifur_IRC_Cartesians_noMW_output/new_data/bifur_traj4_Cartesians point 269
C 0.07910 0.82073 1.27168
 C 0.07876 0.82307 -1.27252
 C 0.34197 1.28008 0.00064
 C -0.05807 -0.48618 1.78793
 C -0.05730 -0.48479 -1.78635
 F 0.07833 1.48707 2.19947
 F 0.07714 1.49146 -2.20641
 H -0.98225 -0.89181 1.48369
 H -0.98093 -0.89072 -1.48305
 H 0.71415 -1.11863 1.42359
 H 0.71466 -1.11731 -1.42071
 H -0.00372 -0.45693 2.82011
 H -0.00186 -0.45604 -2.81807
13
bifur_IRC_Cartesians_noMW_output/new_data/bifur_traj4_Cartesians point 270
C 0.07889 0.81926 1.26805
 C 0.07856 0.82157 -1.26888
 C 0.33144 1.27874 0.00063
 C -0.05822 -0.48611 1.78779
 C -0.05745 -0.48473 -1.78623
 F 0.08441 1.48723 2.19221
 F 0.08326 1.49158 -2.19907
 H -0.98123 -0.89371 1.48372
 H -0.97993 -0.89262 -1.48308
 H 0.71506 -1.11825 1.42725
 H 0.71556 -1.11694 -1.42440
 H -0.00609 -0.45346 2.81929
 H -0.00426 -0.45257 -2.81726
13
bifur_IRC_Cartesians_noMW_output/new_data/bifur_traj4_Cartesians point 271
C 0.07867 0.81776 1.26435
 C 0.07836 0.82004 -1.26517
 C 0.32070 1.27738 0.00062
 C -0.05837 -0.48603 1.78764
 C -0.05761 -0.48467 -1.78610
 F 0.09062 1.48740 2.18479
 F 0.08950 1.49170 -2.19158
 H -0.98020 -0.89564 1.48375
 H -0.97891 -0.89457 -1.48311
 H 0.71599 -1.11785 1.43099
 H 0.71648 -1.11656 -1.42818
 H -0.00852 -0.44991 2.81845
 H -0.00672 -0.44904 -2.81644
13
bifur_IRC_Cartesians_noMW_output/new_data/bifur_traj4_Cartesians point 272
C 0.07845 0.81622 1.26056
 C 0.07815 0.81847 -1.26137
 C 0.30970 1.27598 0.00062
 C -0.05852 -0.48595 1.78750
 C -0.05777 -0.48460 -1.78597
 F 0.09698 1.48757 2.17719
 F 0.09590 1.49182 -2.18391
 H -0.97914 -0.89763 1.48379
 H -0.97786 -0.89656 -1.48314
 H 0.71694 -1.11745 1.43481
 H 0.71742 -1.11617 -1.43204
 H -0.01101 -0.44628 2.81759
 H -0.00923 -0.44542 -2.81560
13
bifur_IRC_Cartesians_noMW_output/new_data/bifur_traj4_Cartesians point 273
C 0.07822 0.81464 1.25667
 C 0.07793 0.81687 -1.25748
 C 0.29842 1.27454 0.00061
 C -0.05868 -0.48587 1.78735
 C -0.05794 -0.48454 -1.78584
 F 0.10350 1.48775 2.16941
 F 0.10245 1.49195 -2.17605
 H -0.97806 -0.89966 1.48382
 H -0.97679 -0.89860 -1.48318
 H 0.71792 -1.11704 1.43873
 H 0.71839 -1.11577 -1.43600
 H -0.01356 -0.44256 2.81671
 H -0.01180 -0.44171 -2.81474
13
bifur_IRC_Cartesians_noMW_output/new_data/bifur_traj4_Cartesians point 274
C 0.07799 0.81303 1.25271
 C 0.07771 0.81523 -1.25351
 C 0.28693 1.27308 0.00060
 C -0.05884 -0.48579 1.78720
 C -0.05811 -0.48447 -1.78571
 F 0.11014 1.48792 2.16147
 F 0.10913 1.49208 -2.16804
 H -0.97695 -0.90173 1.48385
 H -0.97570 -0.90068 -1.48321
 H 0.71891 -1.11662 1.44273
 H 0.71937 -1.11536 -1.44004
 H -0.01615 -0.43877 2.81581
 H -0.01443 -0.43792 -2.81387
13
bifur_IRC_Cartesians_noMW_output/new_data/bifur_traj4_Cartesians point 275
C 0.07775 0.81141 1.24872
 C 0.07749 0.81358 -1.24951
 C 0.27533 1.27160 0.00059
 C -0.05900 -0.48571 1.78704
 C -0.05828 -0.48441 -1.78557
 F 0.11685 1.48810 2.15346
 F 0.11587 1.49221 -2.15995
 H -0.97584 -0.90381 1.48389
 H -0.97460 -0.90278 -1.48325
 H 0.71991 -1.11619 1.44676
 H 0.72036 -1.11495 -1.44411
 H -0.01877 -0.43494 2.81491
 H -0.01708 -0.43411 -2.81298
13
bifur_IRC_Cartesians_noMW_output/new_data/bifur_traj4_Cartesians point 276
C 0.07775 0.81141 1.24872
 C 0.07749 0.81358 -1.24951
 C 0.27533 1.27160 0.00059
 C -0.05900 -0.48571 1.78704
 C -0.05828 -0.48441 -1.78557
 F 0.11685 1.48810 2.15346
 F 0.11587 1.49221 -2.15995
 H -0.97584 -0.90381 1.48389
 H -0.97460 -0.90278 -1.48325
 H 0.71991 -1.11619 1.44676
 H 0.72036 -1.11495 -1.44411
 H -0.01877 -0.43494 2.81491
 H -0.01708 -0.43411 -2.81298
13
bifur_IRC_Cartesians_noMW_output/new_data/bifur_traj4_Cartesians point 277
C 0.07730 0.80825 1.24096
 C 0.07706 0.81038 -1.24173
 C 0.25281 1.26874 0.00058
 C -0.05932 -0.48555 1.78674
 C -0.05861 -0.48428 -1.78531
 F 0.12986 1.48845 2.13791
 F 0.12896 1.49246 -2.14426
 H -0.97367 -0.90787 1.48396
 H -0.97246 -0.90686 -1.48331
 H 0.72186 -1.11537 1.45459
 H 0.72229 -1.11415 -1.45202
 H -0.02386 -0.42752 2.81315
 H -0.02222 -0.42670 -2.81126
13
bifur_IRC_Cartesians_noMW_output/new_data/bifur_traj4_Cartesians point 278
C 0.07709 0.80679 1.23736
 C 0.07687 0.80889 -1.23812
 C 0.24235 1.26741 0.00057
 C -0.05947 -0.48548 1.78660
 C -0.05876 -0.48422 -1.78518
 F 0.13591 1.48862 2.13069
 F 0.13504 1.49258 -2.13696
 H -0.97266 -0.90975 1.48399
 H -0.97147 -0.90875 -1.48334
 H 0.72276 -1.11498 1.45823
 H 0.72318 -1.11378 -1.45569
 H -0.02623 -0.42406 2.81233
 H -0.02461 -0.42325 -2.81047
13
bifur_IRC_Cartesians_noMW_output/new_data/bifur_traj4_Cartesians point 279
C 0.07689 0.80540 1.23394
 C 0.07668 0.80748 -1.23470
 C 0.23243 1.26615 0.00057
 C -0.05961 -0.48541 1.78647
 C -0.05891 -0.48416 -1.78507
 F 0.14165 1.48877 2.12383
 F 0.14080 1.49269 -2.13005
 H -0.97171 -0.91154 1.48402
 H -0.97053 -0.91055 -1.48337
 H 0.72362 -1.11462 1.46168
 H 0.72403 -1.11343 -1.45918
 H -0.02847 -0.42079 2.81156
 H -0.02687 -0.41999 -2.80971
13
bifur_IRC_Cartesians_noMW_output/new_data/bifur_traj4_Cartesians point 280
C 0.07669 0.80406 1.23063
 C 0.07649 0.80612 -1.23139
 C 0.22284 1.26493 0.00056
 C -0.05974 -0.48534 1.78635
 C -0.05905 -0.48411 -1.78495
 F 0.14719 1.48892 2.11722
 F 0.14637 1.49280 -2.12336
 H -0.97078 -0.91327 1.48404
 H -0.96962 -0.91228 -1.48340
 H 0.72445 -1.11427 1.46502
 H 0.72485 -1.11309 -1.46254
 H -0.03064 -0.41763 2.81081
 H -0.02906 -0.41683 -2.80898
13
bifur_IRC_Cartesians_noMW_output/new_data/bifur_traj4_Cartesians point 281
C 0.07650 0.80273 1.22736
 C 0.07631 0.80476 -1.22811
 C 0.21335 1.26372 0.00056
 C -0.05988 -0.48528 1.78622
 C -0.05919 -0.48405 -1.78484
 F 0.15267 1.48907 2.11066
 F 0.15189 1.49291 -2.11675
 H -0.96987 -0.91498 1.48407
 H -0.96871 -0.91400 -1.48343
 H 0.72527 -1.11392 1.46832
 H 0.72567 -1.11276 -1.46588
 H -0.03278 -0.41450 2.81007
 H -0.03123 -0.41371 -2.80825
13
bifur_IRC_Cartesians_noMW_output/new_data/bifur_traj4_Cartesians point 282
C 0.07631 0.80138 1.22405
 C 0.07613 0.80339 -1.22478
 C 0.20372 1.26249 0.00055
 C -0.06001 -0.48521 1.78609
 C -0.05933 -0.48400 -1.78473
 F 0.15824 1.48921 2.10401
 F 0.15748 1.49302 -2.11003
 H -0.96894 -0.91671 1.48410
 H -0.96780 -0.91574 -1.48346
 H 0.72610 -1.11357 1.47167
 H 0.72649 -1.11241 -1.46926
 H -0.03496 -0.41132 2.80932
 H -0.03343 -0.41054 -2.80752
13
bifur_IRC_Cartesians_noMW_output/new_data/bifur_traj4_Cartesians point 283
C 0.07611 0.79999 1.22062
 C 0.07594 0.80198 -1.22135
 C 0.19377 1.26123 0.00054
 C -0.06015 -0.48514 1.78596
 C -0.05948 -0.48394 -1.78461
 F 0.16399 1.48937 2.09714
 F 0.16327 1.49313 -2.10310
 H -0.96799 -0.91850 1.48413
 H -0.96685 -0.91755 -1.48349
 H 0.72696 -1.11320 1.47513
 H 0.72734 -1.11206 -1.47275
 H -0.03720 -0.40804 2.80854
 H -0.03570 -0.40726 -2.80676
13
bifur_IRC_Cartesians_noMW_output/new_data/bifur_traj4_Cartesians point 284
C 0.07589 0.79853 1.21702
 C 0.07574 0.80049 -1.21774
 C 0.18333 1.25990 0.00054
 C -0.06030 -0.48506 1.78582
 C -0.05963 -0.48388 -1.78449
 F 0.17002 1.48953 2.08993
 F 0.16933 1.49325 -2.09582
 H -0.96698 -0.92038 1.48416
 H -0.96586 -0.91944 -1.48352
 H 0.72786 -1.11282 1.47876
 H 0.72823 -1.11169 -1.47642
 H -0.03956 -0.40459 2.80772
 H -0.03808 -0.40383 -2.80596
13
bifur_IRC_Cartesians_noMW_output/new_data/bifur_traj4_Cartesians point 285
C 0.07567 0.79698 1.21322
 C 0.07553 0.79892 -1.21393
 C 0.17228 1.25850 0.00053
 C -0.06045 -0.48499 1.78567
 C -0.05980 -0.48382 -1.78436
 F 0.17641 1.48970 2.08230
 F 0.17575 1.49337 -2.08812
 H -0.96592 -0.92237 1.48419
 H -0.96481 -0.92144 -1.48355
 H 0.72882 -1.11241 1.48260
 H 0.72918 -1.11130 -1.48030
 H -0.04206 -0.40095 2.80686
 H -0.04060 -0.40019 -2.80512
13
bifur_IRC_Cartesians_noMW_output/new_data/bifur_traj4_Cartesians point 286
C 0.07543 0.79534 1.20918
 C 0.07531 0.79725 -1.20989
 C 0.16057 1.25701 0.00052
 C -0.06062 -0.48490 1.78552
 C -0.05997 -0.48375 -1.78422
 F 0.18318 1.48988 2.07422
 F 0.18256 1.49350 -2.07995
 H -0.96479 -0.92448 1.48423
 H -0.96370 -0.92356 -1.48358
 H 0.72983 -1.11198 1.48667
 H 0.73018 -1.11089 -1.48441
 H -0.04471 -0.39709 2.80595
 H -0.04328 -0.39634 -2.80423
13
bifur_IRC_Cartesians_noMW_output/new_data/bifur_traj4_Cartesians point 287
C 0.07543 0.79534 1.20918
 C 0.07531 0.79725 -1.20989
 C 0.16057 1.25701 0.00052
 C -0.06062 -0.48490 1.78552
 C -0.05997 -0.48375 -1.78422
 F 0.18318 1.48988 2.07422
 F 0.18256 1.49350 -2.07996
 H -0.96479 -0.92448 1.48423
 H -0.96370 -0.92356 -1.48358
 H 0.72983 -1.11198 1.48667
 H 0.73018 -1.11089 -1.48441
 H -0.04471 -0.39709 2.80595
 H -0.04328 -0.39634 -2.80423
13
bifur_IRC_Cartesians_noMW_output/new_data/bifur_traj4_Cartesians point 288
C 0.07493 0.79185 1.20059
 C 0.07483 0.79371 -1.20128
 C 0.13564 1.25383 0.00051
 C -0.06097 -0.48473 1.78519
 C -0.06034 -0.48361 -1.78393
 F 0.19759 1.49027 2.05700
 F 0.19705 1.49378 -2.06257
 H -0.96239 -0.92897 1.48430
 H -0.96133 -0.92807 -1.48366
 H 0.73198 -1.11107 1.49534
 H 0.73232 -1.11000 -1.49317
 H -0.05034 -0.38886 2.80400
 H -0.04897 -0.38813 -2.80232
13
bifur_IRC_Cartesians_noMW_output/new_data/bifur_traj4_Cartesians point 289
C 0.07467 0.79007 1.19621
 C 0.07459 0.79190 -1.19689
 C 0.12292 1.25222 0.00050
 C -0.06115 -0.48464 1.78502
 C -0.06052 -0.48354 -1.78378
 F 0.20494 1.49047 2.04822
 F 0.20444 1.49392 -2.05370
 H -0.96117 -0.93126 1.48434
 H -0.96013 -0.93037 -1.48370
 H 0.73308 -1.11060 1.49977
 H 0.73340 -1.10955 -1.49764
 H -0.05322 -0.38466 2.80301
 H -0.05187 -0.38394 -2.80135
13
bifur_IRC_Cartesians_noMW_output/new_data/bifur_traj4_Cartesians point 290
C 0.07442 0.78831 1.19187
 C 0.07435 0.79011 -1.19254
 C 0.11033 1.25061 0.00049
 C -0.06132 -0.48455 1.78485
 C -0.06071 -0.48346 -1.78363
 F 0.21222 1.49066 2.03952
 F 0.21176 1.49407 -2.04493
 H -0.95996 -0.93353 1.48438
 H -0.95893 -0.93265 -1.48373
 H 0.73417 -1.11014 1.50414
 H 0.73448 -1.10911 -1.50206
 H -0.05606 -0.38051 2.80202
 H -0.05475 -0.37980 -2.80039
13
bifur_IRC_Cartesians_noMW_output/new_data/bifur_traj4_Cartesians point 291
C 0.07417 0.78657 1.18759
 C 0.07412 0.78834 -1.18826
 C 0.09792 1.24904 0.00048
 C -0.06150 -0.48446 1.78469
 C -0.06089 -0.48339 -1.78349
 F 0.21939 1.49086 2.03096
 F 0.21897 1.49421 -2.03628
 H -0.95876 -0.93576 1.48442
 H -0.95775 -0.93490 -1.48377
 H 0.73524 -1.10969 1.50846
 H 0.73554 -1.10867 -1.50641
 H -0.05886 -0.37642 2.80106
 H -0.05758 -0.37572 -2.79945
13
bifur_IRC_Cartesians_noMW_output/new_data/bifur_traj4_Cartesians point 292
C 0.07392 0.78486 1.18337
 C 0.07388 0.78660 -1.18403
 C 0.08567 1.24748 0.00048
 C -0.06167 -0.48438 1.78452
 C -0.06107 -0.48332 -1.78334
 F 0.22647 1.49105 2.02250
 F 0.22609 1.49434 -2.02774
 H -0.95759 -0.93797 1.48445
 H -0.95659 -0.93712 -1.48381
 H 0.73630 -1.10924 1.51272
 H 0.73659 -1.10823 -1.51072
 H -0.06163 -0.37238 2.80010
 H -0.06038 -0.37169 -2.79851
13
bifur_IRC_Cartesians_noMW_output/new_data/bifur_traj4_Cartesians point 293
C 0.07367 0.78315 1.17918
 C 0.07365 0.78486 -1.17982
 C 0.07350 1.24593 0.00047
 C -0.06184 -0.48429 1.78436
 C -0.06125 -0.48325 -1.78320
 F 0.23351 1.49123 2.01409
 F 0.23316 1.49448 -2.01925
 H -0.95641 -0.94016 1.48449
 H -0.95543 -0.93932 -1.48384
 H 0.73735 -1.10879 1.51695
 H 0.73763 -1.10780 -1.51499
 H -0.06438 -0.36836 2.79915
 H -0.06316 -0.36768 -2.79758
13
bifur_IRC_Cartesians_noMW_output/new_data/bifur_traj4_Cartesians point 294
C 0.07343 0.78144 1.17497
 C 0.07342 0.78313 -1.17560
 C 0.06128 1.24437 0.00046
 C -0.06201 -0.48420 1.78420
 C -0.06143 -0.48318 -1.78305
 F 0.24057 1.49142 2.00565
 F 0.24026 1.49462 -2.01074
 H -0.95524 -0.94236 1.48452
 H -0.95427 -0.94153 -1.48388
 H 0.73841 -1.10834 1.52120
 H 0.73868 -1.10737 -1.51928
 H -0.06714 -0.36433 2.79819
 H -0.06595 -0.36366 -2.79665
13
bifur_IRC_Cartesians_noMW_output/new_data/bifur_traj4_Cartesians point 295
C 0.07318 0.77971 1.17070
 C 0.07318 0.78136 -1.17133
 C 0.04890 1.24280 0.00045
 C -0.06218 -0.48412 1.78404
 C -0.06162 -0.48311 -1.78291
 F 0.24773 1.49162 1.99710
 F 0.24746 1.49476 -2.00210
 H -0.95405 -0.94459 1.48456
 H -0.95310 -0.94378 -1.48391
 H 0.73948 -1.10789 1.52551
 H 0.73974 -1.10693 -1.52363
 H -0.06994 -0.36024 2.79723
 H -0.06877 -0.35958 -2.79571
13
bifur_IRC_Cartesians_noMW_output/new_data/bifur_traj4_Cartesians point 296
C 0.07292 0.77793 1.16633
 C 0.07294 0.77956 -1.16695
 C 0.03620 1.24118 0.00044
 C -0.06236 -0.48403 1.78387
 C -0.06180 -0.48304 -1.78276
 F 0.25506 1.49181 1.98834
 F 0.25484 1.49490 -1.99325
 H -0.95283 -0.94688 1.48460
 H -0.95189 -0.94607 -1.48395
 H 0.74057 -1.10743 1.52992
 H 0.74082 -1.10648 -1.52809
 H -0.07281 -0.35606 2.79624
 H -0.07167 -0.35541 -2.79474
13
bifur_IRC_Cartesians_noMW_output/new_data/bifur_traj4_Cartesians point 297
C 0.07266 0.77609 1.16180
 C 0.07269 0.77769 -1.16240
 C 0.02305 1.23951 0.00044
 C -0.06255 -0.48394 1.78369
 C -0.06200 -0.48296 -1.78261
 F 0.26267 1.49202 1.97926
 F 0.26248 1.49505 -1.98409
 H -0.95156 -0.94924 1.48464
 H -0.95064 -0.94845 -1.48399
 H 0.74171 -1.10694 1.53449
 H 0.74195 -1.10601 -1.53271
 H -0.07578 -0.35172 2.79521
 H -0.07467 -0.35108 -2.79373
13
bifur_IRC_Cartesians_noMW_output/new_data/bifur_traj4_Cartesians point 298
C 0.07266 0.77609 1.16180
 C 0.07269 0.77769 -1.16240
 C 0.02305 1.23951 0.00044
 C -0.06255 -0.48394 1.78369
 C -0.06200 -0.48296 -1.78261
 F 0.26267 1.49202 1.97926
 F 0.26248 1.49505 -1.98409
 H -0.95156 -0.94924 1.48464
 H -0.95064 -0.94845 -1.48399
 H 0.74171 -1.10694 1.53449
 H 0.74195 -1.10601 -1.53271
 H -0.07578 -0.35172 2.79521
 H -0.07467 -0.35108 -2.79373
13
bifur_IRC_Cartesians_noMW_output/new_data/bifur_traj4_Cartesians point 299
C 0.07209 0.77217 1.15214
 C 0.07216 0.77370 -1.15273
 C -0.00498 1.23594 0.00042
 C -0.06294 -0.48374 1.78332
 C -0.06241 -0.48280 -1.78228
 F 0.27887 1.49245 1.95990
 F 0.27877 1.49536 -1.96454
 H -0.94886 -0.95429 1.48472
 H -0.94798 -0.95353 -1.48407
 H 0.74413 -1.10592 1.54424
 H 0.74435 -1.10502 -1.54255
 H -0.08212 -0.34247 2.79302
 H -0.08107 -0.34185 -2.79159
13
bifur_IRC_Cartesians_noMW_output/new_data/bifur_traj4_Cartesians point 300
C 0.07179 0.77010 1.14707
 C 0.07188 0.77160 -1.14764
 C -0.01971 1.23407 0.00041
 C -0.06315 -0.48363 1.78313
 C -0.06263 -0.48272 -1.78210
 F 0.28738 1.49268 1.94973
 F 0.28733 1.49553 -1.95428
 H -0.94745 -0.95695 1.48476
 H -0.94658 -0.95620 -1.48412
 H 0.74541 -1.10538 1.54936
 H 0.74561 -1.10450 -1.54772
 H -0.08545 -0.33761 2.79187
 H -0.08444 -0.33700 -2.79047
13
bifur_IRC_Cartesians_noMW_output/new_data/bifur_traj4_Cartesians point 301
C 0.07149 0.76803 1.14196
 C 0.07160 0.76949 -1.14253
 C -0.03452 1.23219 0.00040
 C -0.06336 -0.48353 1.78293
 C -0.06285 -0.48264 -1.78193
 F 0.29595 1.49291 1.93950
 F 0.29594 1.49570 -1.94395
 H -0.94602 -0.95961 1.48481
 H -0.94517 -0.95888 -1.48416
 H 0.74669 -1.10483 1.55452
 H 0.74687 -1.10397 -1.55293
 H -0.08879 -0.33272 2.79072
 H -0.08782 -0.33213 -2.78934
13
bifur_IRC_Cartesians_noMW_output/new_data/bifur_traj4_Cartesians point 302
C 0.07120 0.76599 1.13695
 C 0.07132 0.76742 -1.13750
 C -0.04906 1.23034 0.00039
 C -0.06356 -0.48343 1.78274
 C -0.06306 -0.48255 -1.78176
 F 0.30435 1.49313 1.92946
 F 0.30439 1.49586 -1.93381
 H -0.94462 -0.96223 1.48485
 H -0.94379 -0.96151 -1.48420
 H 0.74794 -1.10430 1.55957
 H 0.74812 -1.10346 -1.55803
 H -0.09208 -0.32793 2.78958
 H -0.09114 -0.32734 -2.78823
13
bifur_IRC_Cartesians_noMW_output/new_data/bifur_traj4_Cartesians point 303
C 0.07091 0.76402 1.13211
 C 0.07105 0.76542 -1.13265
 C -0.06313 1.22855 0.00038
 C -0.06376 -0.48333 1.78255
 C -0.06327 -0.48247 -1.78159
 F 0.31248 1.49335 1.91974
 F 0.31257 1.49602 -1.92400
 H -0.94327 -0.96477 1.48489
 H -0.94246 -0.96406 -1.48425
 H 0.74916 -1.10378 1.56447
 H 0.74932 -1.10296 -1.56298
 H -0.09526 -0.32328 2.78848
 H -0.09435 -0.32271 -2.78716
13
bifur_IRC_Cartesians_noMW_output/new_data/bifur_traj4_Cartesians point 304
C 0.07064 0.76212 1.12743
 C 0.07079 0.76349 -1.12796
 C -0.07671 1.22682 0.00037
 C -0.06395 -0.48323 1.78237
 C -0.06347 -0.48239 -1.78143
 F 0.32033 1.49356 1.91036
 F 0.32046 1.49617 -1.91454
 H -0.94196 -0.96721 1.48493
 H -0.94117 -0.96652 -1.48429
 H 0.75033 -1.10329 1.56919
 H 0.75048 -1.10248 -1.56774
 H -0.09833 -0.31880 2.78742
 H -0.09745 -0.31824 -2.78612
13
bifur_IRC_Cartesians_noMW_output/new_data/bifur_traj4_Cartesians point 305
C 0.07037 0.76028 1.12288
 C 0.07054 0.76161 -1.12340
 C -0.08991 1.22514 0.00037
 C -0.06413 -0.48314 1.78219
 C -0.06366 -0.48232 -1.78128
 F 0.32796 1.49377 1.90126
 F 0.32812 1.49632 -1.90534
 H -0.94069 -0.96959 1.48497
 H -0.93992 -0.96891 -1.48432
 H 0.75147 -1.10280 1.57378
 H 0.75161 -1.10201 -1.57238
 H -0.10131 -0.31445 2.78639
 H -0.10046 -0.31390 -2.78512
13
bifur_IRC_Cartesians_noMW_output/new_data/bifur_traj4_Cartesians point 306
C 0.07011 0.75847 1.11843
 C 0.07030 0.75977 -1.11894
 C -0.10283 1.22350 0.00036
 C -0.06432 -0.48305 1.78202
 C -0.06385 -0.48224 -1.78113
 F 0.33543 1.49397 1.89233
 F 0.33564 1.49646 -1.89633
 H -0.93945 -0.97191 1.48501
 H -0.93869 -0.97125 -1.48436
 H 0.75259 -1.10233 1.57827
 H 0.75272 -1.10155 -1.57692
 H -0.10423 -0.31019 2.78538
 H -0.10342 -0.30965 -2.78413
13
bifur_IRC_Cartesians_noMW_output/new_data/bifur_traj4_Cartesians point 307
C 0.06985 0.75668 1.11403
 C 0.07005 0.75796 -1.11453
 C -0.11561 1.22187 0.00035
 C -0.06449 -0.48296 1.78185
 C -0.06404 -0.48217 -1.78098
 F 0.34281 1.49417 1.88351
 F 0.34306 1.49661 -1.88742
 H -0.93822 -0.97421 1.48505
 H -0.93747 -0.97356 -1.48440
 H 0.75369 -1.10186 1.58271
 H 0.75381 -1.10110 -1.58140
 H -0.10712 -0.30597 2.78439
 H -0.10633 -0.30544 -2.78315
13
bifur_IRC_Cartesians_noMW_output/new_data/bifur_traj4_Cartesians point 308
C 0.06960 0.75491 1.10966
 C 0.06981 0.75615 -1.11016
 C -0.12827 1.22026 0.00034
 C -0.06467 -0.48287 1.78168
 C -0.06423 -0.48210 -1.78083
 F 0.35013 1.49436 1.87476
 F 0.35042 1.49675 -1.87859
 H -0.93700 -0.97650 1.48509
 H -0.93627 -0.97585 -1.48444
 H 0.75479 -1.10140 1.58712
 H 0.75490 -1.10065 -1.58585
 H -0.10998 -0.30179 2.78340
 H -0.10922 -0.30127 -2.78219
13
bifur_IRC_Cartesians_noMW_output/new_data/bifur_traj4_Cartesians point 309
C 0.06960 0.75491 1.10966
 C 0.06981 0.75615 -1.11016
 C -0.12827 1.22026 0.00034
 C -0.06467 -0.48287 1.78168
 C -0.06423 -0.48210 -1.78083
 F 0.35013 1.49436 1.87476
 F 0.35042 1.49675 -1.87859
 H -0.93700 -0.97650 1.48509
 H -0.93627 -0.97585 -1.48444
 H 0.75479 -1.10140 1.58712
 H 0.75490 -1.10065 -1.58585
 H -0.10998 -0.30179 2.78340
 H -0.10922 -0.30127 -2.78219
13
bifur_IRC_Cartesians_noMW_output/new_data/bifur_traj4_Cartesians point 310
C 0.06910 0.75147 1.10120
 C 0.06934 0.75266 -1.10168
 C -0.15283 1.21714 0.00033
 C -0.06502 -0.48270 1.78136
 C -0.06459 -0.48196 -1.78054
 F 0.36433 1.49474 1.85780
 F 0.36469 1.49703 -1.86147
 H -0.93464 -0.98092 1.48516
 H -0.93394 -0.98030 -1.48451
 H 0.75691 -1.10049 1.59566
 H 0.75700 -1.09978 -1.59448
 H -0.11553 -0.29369 2.78148
 H -0.11483 -0.29319 -2.78031
13
bifur_IRC_Cartesians_noMW_output/new_data/bifur_traj4_Cartesians point 311
C 0.06887 0.74987 1.09727
 C 0.06913 0.75104 -1.09774
 C -0.16424 1.21568 0.00032
 C -0.06518 -0.48262 1.78121
 C -0.06476 -0.48189 -1.78040
 F 0.37092 1.49492 1.84993
 F 0.37132 1.49715 -1.85352
 H -0.93354 -0.98297 1.48519
 H -0.93286 -0.98236 -1.48454
 H 0.75790 -1.10008 1.59963
 H 0.75797 -1.09938 -1.59848
 H -0.11811 -0.28993 2.78059
 H -0.11744 -0.28944 -2.77944
13
bifur_IRC_Cartesians_noMW_output/new_data/bifur_traj4_Cartesians point 312
C 0.06866 0.74838 1.09360
 C 0.06893 0.74952 -1.09406
 C -0.17488 1.21433 0.00031
 C -0.06533 -0.48254 1.78107
 C -0.06491 -0.48183 -1.78028
 F 0.37707 1.49509 1.84258
 F 0.37751 1.49727 -1.84610
 H -0.93251 -0.98489 1.48523
 H -0.93185 -0.98429 -1.48458
 H 0.75882 -1.09969 1.60333
 H 0.75888 -1.09900 -1.60222
 H -0.12051 -0.28642 2.77976
 H -0.11987 -0.28594 -2.77863
13
bifur_IRC_Cartesians_noMW_output/new_data/bifur_traj4_Cartesians point 313
C 0.06845 0.74699 1.09018
 C 0.06874 0.74811 -1.09063
 C -0.18483 1.21306 0.00031
 C -0.06547 -0.48247 1.78093
 C -0.06506 -0.48178 -1.78016
 F 0.38282 1.49524 1.83571
 F 0.38329 1.49739 -1.83917
 H -0.93156 -0.98668 1.48525
 H -0.93090 -0.98609 -1.48460
 H 0.75968 -1.09932 1.60679
 H 0.75974 -1.09865 -1.60571
 H -0.12276 -0.28314 2.77898
 H -0.12214 -0.28266 -2.77787
13
bifur_IRC_Cartesians_noMW_output/new_data/bifur_traj4_Cartesians point 314
C 0.06826 0.74567 1.08693
 C 0.06856 0.74676 -1.08737
 C -0.19426 1.21187 0.00030
 C -0.06560 -0.48241 1.78081
 C -0.06520 -0.48172 -1.78005
 F 0.38827 1.49539 1.82920
 F 0.38877 1.49749 -1.83259
 H -0.93065 -0.98838 1.48528
 H -0.93001 -0.98780 -1.48463
 H 0.76049 -1.09898 1.61007
 H 0.76054 -1.09831 -1.60903
 H -0.12489 -0.28003 2.77824
 H -0.12429 -0.27956 -2.77715
13
bifur_IRC_Cartesians_noMW_output/new_data/bifur_traj4_Cartesians point 315
C 0.06808 0.74440 1.08380
 C 0.06838 0.74547 -1.08424
 C -0.20334 1.21071 0.00030
 C -0.06573 -0.48234 1.78069
 C -0.06533 -0.48167 -1.77994
 F 0.39352 1.49553 1.82293
 F 0.39405 1.49759 -1.82626
 H -0.92978 -0.99001 1.48531
 H -0.92914 -0.98944 -1.48466
 H 0.76127 -1.09864 1.61322
 H 0.76132 -1.09799 -1.61222
 H -0.12694 -0.27703 2.77754
 H -0.12636 -0.27657 -2.77646
13
bifur_IRC_Cartesians_noMW_output/new_data/bifur_traj4_Cartesians point 316
C 0.06790 0.74315 1.08072
 C 0.06821 0.74420 -1.08115
 C -0.21227 1.20957 0.00029
 C -0.06585 -0.48228 1.78057
 C -0.06547 -0.48162 -1.77984
 F 0.39868 1.49567 1.81676
 F 0.39924 1.49769 -1.82004
 H -0.92892 -0.99162 1.48534
 H -0.92829 -0.99106 -1.48469
 H 0.76205 -1.09832 1.61633
 H 0.76208 -1.09768 -1.61535
 H -0.12896 -0.27408 2.77684
 H -0.12840 -0.27363 -2.77578
13
bifur_IRC_Cartesians_noMW_output/new_data/bifur_traj4_Cartesians point 317
C 0.06772 0.74189 1.07764
 C 0.06804 0.74293 -1.07806
 C -0.22122 1.20844 0.00028
 C -0.06598 -0.48222 1.78045
 C -0.06560 -0.48157 -1.77973
 F 0.40386 1.49580 1.81058
 F 0.40444 1.49780 -1.81380
 H -0.92806 -0.99323 1.48536
 H -0.92744 -0.99268 -1.48471
 H 0.76282 -1.09799 1.61944
 H 0.76285 -1.09736 -1.61849
 H -0.13098 -0.27113 2.77614
 H -0.13045 -0.27068 -2.77510
13
bifur_IRC_Cartesians_noMW_output/new_data/bifur_traj4_Cartesians point 318
C 0.06753 0.74061 1.07448
 C 0.06787 0.74162 -1.07490
 C -0.23038 1.20727 0.00028
 C -0.06611 -0.48215 1.78033
 C -0.06573 -0.48152 -1.77963
 F 0.40915 1.49595 1.80426
 F 0.40976 1.49790 -1.80741
 H -0.92717 -0.99488 1.48539
 H -0.92658 -0.99434 -1.48474
 H 0.76361 -1.09765 1.62263
 H 0.76363 -1.09703 -1.62171
 H -0.13305 -0.26811 2.77542
 H -0.13254 -0.26767 -2.77440
13
bifur_IRC_Cartesians_noMW_output/new_data/bifur_traj4_Cartesians point 319
C 0.06734 0.73927 1.07119
 C 0.06769 0.74027 -1.07160
 C -0.23993 1.20606 0.00027
 C -0.06624 -0.48208 1.78020
 C -0.06587 -0.48146 -1.77951
 F 0.41467 1.49609 1.79766
 F 0.41531 1.49801 -1.80076
 H -0.92625 -0.99660 1.48542
 H -0.92567 -0.99607 -1.48477
 H 0.76444 -1.09730 1.62595
 H 0.76445 -1.09670 -1.62506
 H -0.13521 -0.26496 2.77468
 H -0.13472 -0.26453 -2.77367
13
bifur_IRC_Cartesians_noMW_output/new_data/bifur_traj4_Cartesians point 320
C 0.06734 0.73927 1.07119
 C 0.06769 0.74027 -1.07160
 C -0.23993 1.20606 0.00027
 C -0.06624 -0.48208 1.78020
 C -0.06587 -0.48146 -1.77951
 F 0.41467 1.49609 1.79766
 F 0.41531 1.49801 -1.80076
 H -0.92625 -0.99660 1.48542
 H -0.92567 -0.99607 -1.48477
 H 0.76444 -1.09730 1.62595
 H 0.76445 -1.09670 -1.62506
 H -0.13521 -0.26496 2.77468
 H -0.13472 -0.26453 -2.77367
13
bifur_IRC_Cartesians_noMW_output/new_data/bifur_traj4_Cartesians point 321
C 0.06692 0.73637 1.06404
 C 0.06729 0.73731 -1.06443
 C -0.26070 1.20341 0.00026
 C -0.06653 -0.48194 1.77993
 C -0.06618 -0.48134 -1.77927
 F 0.42668 1.49642 1.78332
 F 0.42738 1.49824 -1.78628
 H -0.92426 -1.00034 1.48548
 H -0.92370 -0.99983 -1.48483
 H 0.76623 -1.09654 1.63317
 H 0.76623 -1.09596 -1.63236
 H -0.13991 -0.25811 2.77306
 H -0.13946 -0.25769 -2.77208
13
bifur_IRC_Cartesians_noMW_output/new_data/bifur_traj4_Cartesians point 322
C 0.06670 0.73480 1.06018
 C 0.06708 0.73572 -1.06057
 C -0.27189 1.20199 0.00025
 C -0.06669 -0.48186 1.77978
 C -0.06634 -0.48128 -1.77914
 F 0.43314 1.49659 1.77559
 F 0.43388 1.49837 -1.77848
 H -0.92318 -1.00236 1.48551
 H -0.92263 -1.00185 -1.48486
 H 0.76720 -1.09613 1.63706
 H 0.76718 -1.09556 -1.63629
 H -0.14243 -0.25441 2.77218
 H -0.14201 -0.25401 -2.77123
13
bifur_IRC_Cartesians_noMW_output/new_data/bifur_traj4_Cartesians point 323
C 0.06646 0.73320 1.05624
 C 0.06686 0.73409 -1.05662
 C -0.28333 1.20053 0.00025
 C -0.06685 -0.48178 1.77963
 C -0.06651 -0.48121 -1.77900
 F 0.43976 1.49677 1.76769
 F 0.44053 1.49849 -1.77050
 H -0.92208 -1.00442 1.48555
 H -0.92155 -1.00393 -1.48490
 H 0.76819 -1.09571 1.64104
 H 0.76816 -1.09516 -1.64031
 H -0.14502 -0.25064 2.77129
 H -0.14463 -0.25024 -2.77036
13
bifur_IRC_Cartesians_noMW_output/new_data/bifur_traj4_Cartesians point 324
C 0.06623 0.73160 1.05230
 C 0.06664 0.73246 -1.05268
 C -0.29475 1.19908 0.00024
 C -0.06701 -0.48170 1.77947
 C -0.06668 -0.48115 -1.77887
 F 0.44636 1.49694 1.75981
 F 0.44717 1.49862 -1.76254
 H -0.92098 -1.00647 1.48558
 H -0.92046 -1.00599 -1.48493
 H 0.76917 -1.09529 1.64501
 H 0.76914 -1.09475 -1.64432
 H -0.14760 -0.24687 2.77040
 H -0.14723 -0.24648 -2.76949
13
bifur_IRC_Cartesians_noMW_output/new_data/bifur_traj4_Cartesians point 325
C 0.06601 0.73004 1.04846
 C 0.06643 0.73088 -1.04882
 C -0.30592 1.19766 0.00023
 C -0.06717 -0.48162 1.77933
 C -0.06685 -0.48108 -1.77874
 F 0.45281 1.49712 1.75209
 F 0.45366 1.49875 -1.75475
 H -0.91991 -1.00849 1.48561
 H -0.91940 -1.00801 -1.48496
 H 0.77014 -1.09488 1.64890
 H 0.77010 -1.09436 -1.64824
 H -0.15012 -0.24319 2.76953
 H -0.14978 -0.24281 -2.76863
13
bifur_IRC_Cartesians_noMW_output/new_data/bifur_traj4_Cartesians point 326
C 0.06579 0.72853 1.04474
 C 0.06623 0.72934 -1.04510
 C -0.31670 1.19629 0.00022
 C -0.06732 -0.48154 1.77918
 C -0.06701 -0.48102 -1.77861
 F 0.45905 1.49728 1.74465
 F 0.45992 1.49887 -1.74724
 H -0.91887 -1.01043 1.48565
 H -0.91838 -1.00997 -1.48499
 H 0.77107 -1.09449 1.65265
 H 0.77102 -1.09397 -1.65203
 H -0.15256 -0.23963 2.76869
 H -0.15225 -0.23926 -2.76781
13
bifur_IRC_Cartesians_noMW_output/new_data/bifur_traj4_Cartesians point 327
C 0.06558 0.72708 1.04118
 C 0.06603 0.72787 -1.04153
 C -0.32703 1.19497 0.00022
 C -0.06746 -0.48147 1.77905
 C -0.06716 -0.48096 -1.77849
 F 0.46502 1.49744 1.73752
 F 0.46593 1.49899 -1.74004
 H -0.91787 -1.01229 1.48568
 H -0.91740 -1.01184 -1.48502
 H 0.77196 -1.09411 1.65624
 H 0.77190 -1.09361 -1.65565
 H -0.15490 -0.23622 2.76788
 H -0.15460 -0.23586 -2.76702
13
bifur_IRC_Cartesians_noMW_output/new_data/bifur_traj4_Cartesians point 328
C 0.06538 0.72571 1.03780
 C 0.06584 0.72648 -1.03814
 C -0.33684 1.19373 0.00021
 C -0.06760 -0.48140 1.77892
 C -0.06730 -0.48091 -1.77838
 F 0.47069 1.49760 1.73074
 F 0.47163 1.49910 -1.73320
 H -0.91693 -1.01405 1.48571
 H -0.91647 -1.01361 -1.48505
 H 0.77281 -1.09375 1.65965
 H 0.77274 -1.09326 -1.65910
 H -0.15711 -0.23299 2.76711
 H -0.15684 -0.23263 -2.76627
13
bifur_IRC_Cartesians_noMW_output/new_data/bifur_traj4_Cartesians point 329
C 0.06520 0.72442 1.03464
 C 0.06567 0.72517 -1.03497
 C -0.34602 1.19256 0.00021
 C -0.06773 -0.48134 1.77879
 C -0.06744 -0.48085 -1.77827
 F 0.47599 1.49774 1.72441
 F 0.47696 1.49920 -1.72680
 H -0.91605 -1.01571 1.48573
 H -0.91559 -1.01527 -1.48508
 H 0.77360 -1.09341 1.66284
 H 0.77353 -1.09294 -1.66232
 H -0.15919 -0.22996 2.76640
 H -0.15894 -0.22961 -2.76557
13
bifur_IRC_Cartesians_noMW_output/new_data/bifur_traj4_Cartesians point 330
C 0.06503 0.72326 1.03177
 C 0.06551 0.72398 -1.03210
 C -0.35435 1.19150 0.00020
 C -0.06785 -0.48128 1.77868
 C -0.06756 -0.48081 -1.77817
 F 0.48081 1.49787 1.71865
 F 0.48180 1.49929 -1.72099
 H -0.91525 -1.01721 1.48576
 H -0.91480 -1.01678 -1.48511
 H 0.77432 -1.09311 1.66574
 H 0.77424 -1.09264 -1.66525
 H -0.16107 -0.22721 2.76575
 H -0.16084 -0.22687 -2.76494
13
bifur_IRC_Cartesians_noMW_output/new_data/bifur_traj4_Cartesians point 331
C 0.06503 0.72326 1.03177
 C 0.06551 0.72398 -1.03210
 C -0.35435 1.19150 0.00020
 C -0.06785 -0.48128 1.77868
 C -0.06756 -0.48081 -1.77817
 F 0.48081 1.49787 1.71865
 F 0.48180 1.49929 -1.72099
 H -0.91525 -1.01721 1.48576
 H -0.91480 -1.01678 -1.48511
 H 0.77432 -1.09311 1.66574
 H 0.77424 -1.09264 -1.66525
 H -0.16107 -0.22721 2.76575
 H -0.16084 -0.22687 -2.76494
13
bifur_IRC_Cartesians_noMW_output/new_data/bifur_traj4_Cartesians point 332
C 0.06477 0.72143 1.02727
 C 0.06526 0.72213 -1.02759
 C -0.36740 1.18984 0.00019
 C -0.06803 -0.48119 1.77851
 C -0.06775 -0.48073 -1.77802
 F 0.48835 1.49807 1.70964
 F 0.48939 1.49944 -1.71189
 H -0.91399 -1.01956 1.48580
 H -0.91356 -1.01915 -1.48514
 H 0.77545 -1.09263 1.67028
 H 0.77536 -1.09218 -1.66983
 H -0.16402 -0.22290 2.76473
 H -0.16382 -0.22257 -2.76394
13
bifur_IRC_Cartesians_noMW_output/new_data/bifur_traj4_Cartesians point 333
C 0.06468 0.72080 1.02573
 C 0.06518 0.72149 -1.02605
 C -0.37187 1.18927 0.00019
 C -0.06809 -0.48115 1.77845
 C -0.06782 -0.48071 -1.77796
 F 0.49094 1.49814 1.70655
 F 0.49199 1.49949 -1.70878
 H -0.91356 -1.02036 1.48581
 H -0.91314 -1.01996 -1.48516
 H 0.77584 -1.09246 1.67183
 H 0.77574 -1.09202 -1.67140
 H -0.16503 -0.22143 2.76438
 H -0.16484 -0.22110 -2.76360
13
bifur_IRC_Cartesians_noMW_output/new_data/bifur_traj4_Cartesians point 334
C 0.06461 0.72036 1.02464
 C 0.06512 0.72104 -1.02496
 C -0.37504 1.18887 0.00019
 C -0.06814 -0.48113 1.77841
 C -0.06787 -0.48069 -1.77793
 F 0.49277 1.49819 1.70437
 F 0.49383 1.49953 -1.70657
 H -0.91325 -1.02093 1.48582
 H -0.91284 -1.02053 -1.48517
 H 0.77611 -1.09235 1.67293
 H 0.77601 -1.09191 -1.67251
 H -0.16574 -0.22039 2.76413
 H -0.16556 -0.22006 -2.76336
13
bifur_IRC_Cartesians_noMW_output/new_data/bifur_traj4_Cartesians point 335
C 0.06457 0.72008 1.02396
 C 0.06508 0.72076 -1.02427
 C -0.37702 1.18861 0.00019
 C -0.06817 -0.48112 1.77838
 C -0.06789 -0.48068 -1.77790
 F 0.49391 1.49822 1.70300
 F 0.49498 1.49955 -1.70518
 H -0.91306 -1.02129 1.48583
 H -0.91265 -1.02089 -1.48517
 H 0.77628 -1.09228 1.67362
 H 0.77618 -1.09184 -1.67321
 H -0.16619 -0.21973 2.76398
 H -0.16602 -0.21941 -2.76321
13
bifur_IRC_Cartesians_noMW_output/new_data/bifur_traj4_Cartesians point 336
C 0.06455 0.71995 1.02363
 C 0.06506 0.72062 -1.02394
 C -0.37799 1.18849 0.00019
 C -0.06818 -0.48111 1.77837
 C -0.06791 -0.48067 -1.77789
 F 0.49447 1.49823 1.70233
 F 0.49554 1.49956 -1.70451
 H -0.91297 -1.02146 1.48583
 H -0.91256 -1.02106 -1.48517
 H 0.77637 -1.09224 1.67396
 H 0.77626 -1.09180 -1.67355
 H -0.16641 -0.21941 2.76390
 H -0.16624 -0.21909 -2.76313
13
bifur_IRC_Cartesians_noMW_output/new_data/bifur_traj4_Cartesians point 337
C 0.06455 0.71993 1.02358
 C 0.06506 0.72060 -1.02389
 C -0.37811 1.18848 0.00019
 C -0.06818 -0.48111 1.77837
 C -0.06791 -0.48067 -1.77789
 F 0.49454 1.49824 1.70224
 F 0.49561 1.49956 -1.70442
 H -0.91296 -1.02149 1.48583
 H -0.91255 -1.02109 -1.48518
 H 0.77638 -1.09224 1.67400
 H 0.77627 -1.09180 -1.67359
 H -0.16644 -0.21937 2.76389
 H -0.16627 -0.21905 -2.76313
13
bifur_IRC_Cartesians_noMW_output/new_data/bifur_traj4_Cartesians point 338
C 0.06456 0.72000 1.02375
 C 0.06507 0.72067 -1.02406
 C -0.37763 1.18854 0.00019
 C -0.06817 -0.48111 1.77837
 C -0.06790 -0.48067 -1.77790
 F 0.49427 1.49823 1.70257
 F 0.49533 1.49955 -1.70476
 H -0.91300 -1.02140 1.48583
 H -0.91259 -1.02100 -1.48517
 H 0.77634 -1.09225 1.67383
 H 0.77623 -1.09182 -1.67343
 H -0.16633 -0.21953 2.76393
 H -0.16616 -0.21921 -2.76316
13
bifur_IRC_Cartesians_noMW_output/new_data/bifur_traj4_Cartesians point 339
C 0.06458 0.72011 1.02403
 C 0.06508 0.72079 -1.02434
 C -0.37682 1.18864 0.00019
 C -0.06816 -0.48112 1.77839
 C -0.06789 -0.48068 -1.77791
 F 0.49380 1.49822 1.70313
 F 0.49486 1.49955 -1.70532
 H -0.91308 -1.02125 1.48583
 H -0.91267 -1.02085 -1.48517
 H 0.77627 -1.09228 1.67355
 H 0.77616 -1.09184 -1.67314
 H -0.16615 -0.21980 2.76399
 H -0.16597 -0.21947 -2.76322
13
bifur_IRC_Cartesians_noMW_output/new_data/bifur_traj4_Cartesians point 340
C 0.06459 0.72023 1.02431
 C 0.06510 0.72090 -1.02462
 C -0.37601 1.18874 0.00019
 C -0.06815 -0.48113 1.77840
 C -0.06788 -0.48068 -1.77791
 F 0.49333 1.49820 1.70370
 F 0.49439 1.49954 -1.70589
 H -0.91316 -1.02111 1.48582
 H -0.91275 -1.02070 -1.48517
 H 0.77620 -1.09231 1.67327
 H 0.77609 -1.09187 -1.67285
 H -0.16596 -0.22007 2.76406
 H -0.16579 -0.21974 -2.76329
13
bifur_IRC_Cartesians_noMW_output/new_data/bifur_traj4_Cartesians point 341
C 0.06460 0.72030 1.02448
 C 0.06511 0.72097 -1.02479
 C -0.37551 1.18881 0.00019
 C -0.06814 -0.48113 1.77840
 C -0.06787 -0.48069 -1.77792
 F 0.49304 1.49820 1.70404
 F 0.49410 1.49953 -1.70624
 H -0.91321 -1.02102 1.48582
 H -0.91279 -1.02061 -1.48517
 H 0.77615 -1.09233 1.67310
 H 0.77605 -1.09189 -1.67268
 H -0.16585 -0.22023 2.76410
 H -0.16567 -0.21991 -2.76332
13
bifur_IRC_Cartesians_noMW_output/new_data/bifur_traj4_Cartesians point 342
C 0.06460 0.72030 1.02448
 C 0.06511 0.72097 -1.02479
 C -0.37551 1.18881 0.00019
 C -0.06814 -0.48113 1.77840
 C -0.06787 -0.48069 -1.77792
 F 0.49304 1.49820 1.70404
 F 0.49410 1.49953 -1.70624
 H -0.91321 -1.02102 1.48582
 H -0.91279 -1.02061 -1.48517
 H 0.77615 -1.09233 1.67310
 H 0.77605 -1.09189 -1.67268
 H -0.16585 -0.22023 2.76409
 H -0.16567 -0.21991 -2.76332
13
bifur_IRC_Cartesians_noMW_output/new_data/bifur_traj4_Cartesians point 343
C 0.06459 0.72018 1.02420
 C 0.06509 0.72086 -1.02451
 C -0.37633 1.18870 0.00019
 C -0.06816 -0.48112 1.77839
 C -0.06788 -0.48068 -1.77791
 F 0.49351 1.49821 1.70348
 F 0.49458 1.49954 -1.70567
 H -0.91313 -1.02116 1.48582
 H -0.91272 -1.02076 -1.48517
 H 0.77622 -1.09230 1.67338
 H 0.77612 -1.09186 -1.67297
 H -0.16604 -0.21996 2.76403
 H -0.16586 -0.21964 -2.76326
13
bifur_IRC_Cartesians_noMW_output/new_data/bifur_traj4_Cartesians point 344
C 0.06456 0.71999 1.02374
 C 0.06507 0.72067 -1.02405
 C -0.37766 1.18853 0.00019
 C -0.06817 -0.48111 1.77837
 C -0.06790 -0.48067 -1.77790
 F 0.49428 1.49823 1.70255
 F 0.49535 1.49956 -1.70474
 H -0.91300 -1.02141 1.48583
 H -0.91259 -1.02100 -1.48517
 H 0.77634 -1.09225 1.67385
 H 0.77624 -1.09181 -1.67344
 H -0.16634 -0.21952 2.76393
 H -0.16616 -0.21920 -2.76316
13
bifur_IRC_Cartesians_noMW_output/new_data/bifur_traj4_Cartesians point 345
C 0.06452 0.71975 1.02314
 C 0.06503 0.72042 -1.02345
 C -0.37939 1.18831 0.00019
 C -0.06820 -0.48110 1.77835
 C -0.06793 -0.48066 -1.77788
 F 0.49528 1.49826 1.70136
 F 0.49636 1.49957 -1.70353
 H -0.91284 -1.02172 1.48583
 H -0.91242 -1.02132 -1.48518
 H 0.77649 -1.09219 1.67445
 H 0.77638 -1.09175 -1.67404
 H -0.16673 -0.21895 2.76379
 H -0.16656 -0.21863 -2.76303
13
bifur_IRC_Cartesians_noMW_output/new_data/bifur_traj4_Cartesians point 346
C 0.06449 0.71949 1.02249
 C 0.06500 0.72015 -1.02280
 C -0.38127 1.18807 0.00018
 C -0.06823 -0.48109 1.77833
 C -0.06796 -0.48065 -1.77785
 F 0.49637 1.49829 1.70006
 F 0.49745 1.49960 -1.70222
 H -0.91265 -1.02205 1.48584
 H -0.91225 -1.02166 -1.48518
 H 0.77665 -1.09212 1.67510
 H 0.77654 -1.09169 -1.67470
 H -0.16715 -0.21833 2.76365
 H -0.16699 -0.21801 -2.76288
13
bifur_IRC_Cartesians_noMW_output/new_data/bifur_traj4_Cartesians point 347
C 0.06445 0.71923 1.02186
 C 0.06496 0.71989 -1.02217
 C -0.38311 1.18784 0.00018
 C -0.06825 -0.48108 1.77830
 C -0.06798 -0.48064 -1.77783
 F 0.49743 1.49831 1.69879
 F 0.49852 1.49962 -1.70094
 H -0.91248 -1.02239 1.48584
 H -0.91207 -1.02199 -1.48519
 H 0.77681 -1.09205 1.67574
 H 0.77670 -1.09162 -1.67535
 H -0.16757 -0.21772 2.76350
 H -0.16741 -0.21740 -2.76274
13
bifur_IRC_Cartesians_noMW_output/new_data/bifur_traj4_Cartesians point 348
C 0.06441 0.71900 1.02129
 C 0.06493 0.71965 -1.02159
 C -0.38478 1.18763 0.00018
 C -0.06827 -0.48106 1.77828
 C -0.06801 -0.48063 -1.77781
 F 0.49840 1.49834 1.69764
 F 0.49949 1.49964 -1.69978
 H -0.91232 -1.02269 1.48585
 H -0.91191 -1.02229 -1.48519
 H 0.77695 -1.09199 1.67632
 H 0.77684 -1.09156 -1.67593
 H -0.16794 -0.21717 2.76337
 H -0.16779 -0.21685 -2.76262
13
bifur_IRC_Cartesians_noMW_output/new_data/bifur_traj4_Cartesians point 349
C 0.06439 0.71880 1.02080
 C 0.06490 0.71945 -1.02110
 C -0.38619 1.18745 0.00018
 C -0.06829 -0.48105 1.77826
 C -0.06803 -0.48062 -1.77780
 F 0.49921 1.49836 1.69667
 F 0.50031 1.49965 -1.69879
 H -0.91218 -1.02294 1.48585
 H -0.91178 -1.02255 -1.48520
 H 0.77708 -1.09194 1.67681
 H 0.77696 -1.09151 -1.67643
 H -0.16826 -0.21671 2.76326
 H -0.16811 -0.21639 -2.76251
13
bifur_IRC_Cartesians_noMW_output/new_data/bifur_traj4_Cartesians point 350
C 0.06436 0.71864 1.02041
 C 0.06488 0.71929 -1.02071
 C -0.38733 1.18730 0.00018
 C -0.06831 -0.48105 1.77825
 C -0.06805 -0.48062 -1.77778
 F 0.49987 1.49838 1.69588
 F 0.50097 1.49966 -1.69800
 H -0.91207 -1.02315 1.48586
 H -0.91167 -1.02275 -1.48520
 H 0.77717 -1.09190 1.67721
 H 0.77706 -1.09147 -1.67683
 H -0.16852 -0.21633 2.76317
 H -0.16837 -0.21601 -2.76242
13
bifur_IRC_Cartesians_noMW_output/new_data/bifur_traj4_Cartesians point 351
C 0.06434 0.71851 1.02009
 C 0.06486 0.71916 -1.02039
 C -0.38825 1.18719 0.00018
 C -0.06832 -0.48104 1.77823
 C -0.06806 -0.48061 -1.77777
 F 0.50040 1.49839 1.69524
 F 0.50150 1.49967 -1.69736
 H -0.91198 -1.02331 1.48586
 H -0.91158 -1.02292 -1.48521
 H 0.77725 -1.09186 1.67753
 H 0.77714 -1.09144 -1.67715
 H -0.16873 -0.21603 2.76310
 H -0.16858 -0.21571 -2.76235
13
bifur_IRC_Cartesians_noMW_output/new_data/bifur_traj4_Cartesians point 352
C 0.06433 0.71840 1.01981
 C 0.06485 0.71904 -1.02011
 C -0.38907 1.18708 0.00018
 C -0.06834 -0.48103 1.77822
 C -0.06807 -0.48061 -1.77776
 F 0.50088 1.49841 1.69468
 F 0.50198 1.49968 -1.69678
 H -0.91190 -1.02346 1.48586
 H -0.91150 -1.02307 -1.48521
 H 0.77732 -1.09183 1.67781
 H 0.77721 -1.09141 -1.67744
 H -0.16892 -0.21576 2.76304
 H -0.16877 -0.21544 -2.76229
13
bifur_IRC_Cartesians_noMW_output/new_data/bifur_traj4_Cartesians point 353
C 0.06433 0.71840 1.01981
 C 0.06485 0.71904 -1.02011
 C -0.38907 1.18708 0.00018
 C -0.06834 -0.48103 1.77822
 C -0.06807 -0.48061 -1.77776
 F 0.50088 1.49841 1.69467
 F 0.50198 1.49968 -1.69678
 H -0.91190 -1.02346 1.48586
 H -0.91150 -1.02307 -1.48521
 H 0.77732 -1.09183 1.67781
 H 0.77721 -1.09141 -1.67744
 H -0.16892 -0.21576 2.76304
 H -0.16877 -0.21544 -2.76229
13
bifur_IRC_Cartesians_noMW_output/new_data/bifur_traj4_Cartesians point 354
C 0.06429 0.71812 1.01912
 C 0.06481 0.71876 -1.01942
 C -0.39106 1.18683 0.00018
 C -0.06836 -0.48102 1.77820
 C -0.06810 -0.48060 -1.77774
 F 0.50203 1.49844 1.69330
 F 0.50314 1.49971 -1.69540
 H -0.91171 -1.02382 1.48587
 H -0.91132 -1.02343 -1.48521
 H 0.77750 -1.09176 1.67850
 H 0.77738 -1.09134 -1.67814
 H -0.16936 -0.21510 2.76288
 H -0.16922 -0.21479 -2.76214
13
bifur_IRC_Cartesians_noMW_output/new_data/bifur_traj4_Cartesians point 355
C 0.06426 0.71792 1.01863
 C 0.06478 0.71856 -1.01893
 C -0.39248 1.18665 0.00018
 C -0.06838 -0.48101 1.77818
 C -0.06812 -0.48059 -1.77772
 F 0.50285 1.49846 1.69232
 F 0.50396 1.49972 -1.69441
 H -0.91158 -1.02407 1.48587
 H -0.91118 -1.02369 -1.48522
 H 0.77762 -1.09171 1.67900
 H 0.77750 -1.09129 -1.67864
 H -0.16969 -0.21463 2.76277
 H -0.16955 -0.21432 -2.76203
13
bifur_IRC_Cartesians_noMW_output/new_data/bifur_traj4_Cartesians point 356
C 0.06422 0.71767 1.01801
 C 0.06475 0.71830 -1.01831
 C -0.39429 1.18642 0.00018
 C -0.06841 -0.48100 1.77815
 C -0.06815 -0.48058 -1.77770
 F 0.50390 1.49849 1.69107
 F 0.50502 1.49974 -1.69314
 H -0.91140 -1.02440 1.48588
 H -0.91101 -1.02401 -1.48522
 H 0.77778 -1.09164 1.67963
 H 0.77766 -1.09123 -1.67928
 H -0.17010 -0.21403 2.76263
 H -0.16996 -0.21372 -2.76189
13
bifur_IRC_Cartesians_noMW_output/new_data/bifur_traj4_Cartesians point 357
C 0.06418 0.71735 1.01723
 C 0.06471 0.71798 -1.01753
 C -0.39656 1.18613 0.00017
 C -0.06844 -0.48098 1.77812
 C -0.06818 -0.48056 -1.77767
 F 0.50520 1.49852 1.68951
 F 0.50633 1.49977 -1.69157
 H -0.91118 -1.02481 1.48588
 H -0.91079 -1.02442 -1.48523
 H 0.77797 -1.09156 1.68042
 H 0.77785 -1.09115 -1.68007
 H -0.17061 -0.21329 2.76245
 H -0.17048 -0.21298 -2.76172
13
bifur_IRC_Cartesians_noMW_output/new_data/bifur_traj4_Cartesians point 358
C 0.06412 0.71696 1.01627
 C 0.06465 0.71758 -1.01656
 C -0.39934 1.18578 0.00017
 C -0.06848 -0.48096 1.77809
 C -0.06822 -0.48055 -1.77764
 F 0.50681 1.49857 1.68758
 F 0.50795 1.49980 -1.68963
 H -0.91092 -1.02531 1.48589
 H -0.91053 -1.02493 -1.48524
 H 0.77821 -1.09146 1.68138
 H 0.77809 -1.09105 -1.68105
 H -0.17124 -0.21237 2.76223
 H -0.17111 -0.21206 -2.76151
13
bifur_IRC_Cartesians_noMW_output/new_data/bifur_traj4_Cartesians point 359
C 0.06405 0.71648 1.01509
 C 0.06459 0.71710 -1.01539
 C -0.40275 1.18534 0.00017
 C -0.06853 -0.48094 1.77804
 C -0.06827 -0.48053 -1.77760
 F 0.50879 1.49862 1.68523
 F 0.50993 1.49984 -1.68725
 H -0.91059 -1.02592 1.48590
 H -0.91021 -1.02555 -1.48525
 H 0.77851 -1.09133 1.68257
 H 0.77838 -1.09093 -1.68225
 H -0.17201 -0.21124 2.76197
 H -0.17189 -0.21094 -2.76125
13
bifur_IRC_Cartesians_noMW_output/new_data/bifur_traj4_Cartesians point 360
C 0.06397 0.71590 1.01365
 C 0.06451 0.71650 -1.01394
 C -0.40693 1.18481 0.00017
 C -0.06859 -0.48091 1.77799
 C -0.06834 -0.48051 -1.77755
 F 0.51120 1.49868 1.68234
 F 0.51236 1.49988 -1.68434
 H -0.91019 -1.02668 1.48591
 H -0.90981 -1.02630 -1.48526
 H 0.77887 -1.09118 1.68402
 H 0.77874 -1.09078 -1.68371
 H -0.17295 -0.20986 2.76164
 H -0.17285 -0.20956 -2.76093
13
bifur_IRC_Cartesians_noMW_output/new_data/bifur_traj4_Cartesians point 361
C 0.06386 0.71518 1.01190
 C 0.06441 0.71578 -1.01218
 C -0.41202 1.18416 0.00016
 C -0.06866 -0.48087 1.77792
 C -0.06841 -0.48048 -1.77749
 F 0.51414 1.49876 1.67883
 F 0.51532 1.49994 -1.68078
 H -0.90970 -1.02759 1.48593
 H -0.90933 -1.02722 -1.48528
 H 0.77931 -1.09099 1.68579
 H 0.77917 -1.09060 -1.68550
 H -0.17410 -0.20818 2.76124
 H -0.17401 -0.20789 -2.76054
13
bifur_IRC_Cartesians_noMW_output/new_data/bifur_traj4_Cartesians point 362
C 0.06374 0.71432 1.00977
 C 0.06429 0.71490 -1.01005
 C -0.41819 1.18338 0.00016
 C -0.06874 -0.48083 1.77784
 C -0.06850 -0.48044 -1.77742
 F 0.51771 1.49886 1.67457
 F 0.51890 1.50001 -1.67648
 H -0.90910 -1.02870 1.48595
 H -0.90874 -1.02834 -1.48529
 H 0.77984 -1.09077 1.68794
 H 0.77970 -1.09038 -1.68767
 H -0.17550 -0.20615 2.76076
 H -0.17542 -0.20586 -2.76007
13
bifur_IRC_Cartesians_noMW_output/new_data/bifur_traj4_Cartesians point 363
C 0.06359 0.71329 1.00724
 C 0.06415 0.71385 -1.00752
 C -0.42554 1.18244 0.00016
 C -0.06885 -0.48078 1.77774
 C -0.06861 -0.48040 -1.77733
 F 0.52196 1.49897 1.66949
 F 0.52318 1.50009 -1.67136
 H -0.90839 -1.03003 1.48597
 H -0.90804 -1.02967 -1.48532
 H 0.78048 -1.09050 1.69050
 H 0.78033 -1.09012 -1.69025
 H -0.17716 -0.20372 2.76019
 H -0.17710 -0.20344 -2.75951
13
bifur_IRC_Cartesians_noMW_output/new_data/bifur_traj4_Cartesians point 364
C 0.06359 0.71329 1.00724
 C 0.06415 0.71385 -1.00752
 C -0.42554 1.18244 0.00016
 C -0.06885 -0.48078 1.77774
 C -0.06861 -0.48040 -1.77733
 F 0.52196 1.49897 1.66949
 F 0.52318 1.50009 -1.67136
 H -0.90839 -1.03003 1.48597
 H -0.90804 -1.02967 -1.48532
 H 0.78048 -1.09050 1.69050
 H 0.78033 -1.09012 -1.69025
 H -0.17716 -0.20372 2.76019
 H -0.17710 -0.20344 -2.75951
13
bifur_IRC_Cartesians_noMW_output/new_data/bifur_traj4_Cartesians point 365
C 0.06323 0.71076 1.00102
 C 0.06381 0.71128 -1.00128
 C -0.44361 1.18014 0.00015
 C -0.06910 -0.48065 1.77750
 C -0.06888 -0.48030 -1.77712
 F 0.53240 1.49925 1.65701
 F 0.53368 1.50030 -1.65876
 H -0.90666 -1.03328 1.48602
 H -0.90633 -1.03294 -1.48537
 H 0.78204 -1.08983 1.69678
 H 0.78188 -1.08948 -1.69660
 H -0.18124 -0.19776 2.75878
 H -0.18122 -0.19749 -2.75813
13
bifur_IRC_Cartesians_noMW_output/new_data/bifur_traj4_Cartesians point 366
C 0.06302 0.70933 0.99750
 C 0.06362 0.70983 -0.99776
 C -0.45381 1.17885 0.00014
 C -0.06924 -0.48058 1.77736
 C -0.06903 -0.48024 -1.77700
 F 0.53830 1.49941 1.64997
 F 0.53960 1.50041 -1.65165
 H -0.90567 -1.03512 1.48605
 H -0.90536 -1.03479 -1.48540
 H 0.78292 -1.08946 1.70033
 H 0.78275 -1.08912 -1.70018
 H -0.18355 -0.19440 2.75798
 H -0.18355 -0.19413 -2.75735
13
bifur_IRC_Cartesians_noMW_output/new_data/bifur_traj4_Cartesians point 367
C 0.06281 0.70787 0.99389
 C 0.06342 0.70834 -0.99414
 C -0.46429 1.17751 0.00013
 C -0.06939 -0.48050 1.77722
 C -0.06918 -0.48018 -1.77688
 F 0.54435 1.49957 1.64274
 F 0.54569 1.50053 -1.64435
 H -0.90467 -1.03701 1.48608
 H -0.90436 -1.03669 -1.48543
 H 0.78382 -1.08908 1.70397
 H 0.78365 -1.08875 -1.70386
 H -0.18591 -0.19094 2.75716
 H -0.18594 -0.19069 -2.75655
13
bifur_IRC_Cartesians_noMW_output/new_data/bifur_traj4_Cartesians point 368
C 0.06260 0.70641 0.99030
 C 0.06322 0.70686 -0.99054
 C -0.47472 1.17619 0.00013
 C -0.06954 -0.48043 1.77709
 C -0.06933 -0.48012 -1.77675
 F 0.55038 1.49973 1.63554
 F 0.55175 1.50065 -1.63708
 H -0.90366 -1.03888 1.48612
 H -0.90337 -1.03857 -1.48546
 H 0.78473 -1.08869 1.70760
 H 0.78454 -1.08838 -1.70752
 H -0.18827 -0.18750 2.75635
 H -0.18832 -0.18725 -2.75575
13
bifur_IRC_Cartesians_noMW_output/new_data/bifur_traj4_Cartesians point 369
C 0.06239 0.70499 0.98681
 C 0.06303 0.70541 -0.98704
 C -0.48485 1.17490 0.00012
 C -0.06968 -0.48036 1.77695
 C -0.06948 -0.48006 -1.77664
 F 0.55624 1.49989 1.62854
 F 0.55764 1.50076 -1.63002
 H -0.90269 -1.04071 1.48615
 H -0.90241 -1.04041 -1.48549
 H 0.78560 -1.08832 1.71112
 H 0.78541 -1.08802 -1.71108
 H -0.19056 -0.18416 2.75556
 H -0.19064 -0.18392 -2.75498
13
bifur_IRC_Cartesians_noMW_output/new_data/bifur_traj4_Cartesians point 370
C 0.06220 0.70363 0.98347
 C 0.06284 0.70404 -0.98370
 C -0.49453 1.17367 0.00011
 C -0.06982 -0.48029 1.77682
 C -0.06963 -0.48000 -1.77652
 F 0.56183 1.50004 1.62186
 F 0.56327 1.50087 -1.62327
 H -0.90176 -1.04245 1.48617
 H -0.90149 -1.04216 -1.48552
 H 0.78644 -1.08797 1.71449
 H 0.78623 -1.08767 -1.71448
 H -0.19275 -0.18096 2.75480
 H -0.19285 -0.18073 -2.75424
13
bifur_IRC_Cartesians_noMW_output/new_data/bifur_traj4_Cartesians point 371
C 0.06201 0.70235 0.98032
 C 0.06267 0.70274 -0.98054
 C -0.50367 1.17250 0.00011
 C -0.06994 -0.48023 1.77670
 C -0.06976 -0.47995 -1.77641
 F 0.56711 1.50018 1.61554
 F 0.56858 1.50097 -1.61690
 H -0.90088 -1.04410 1.48620
 H -0.90062 -1.04382 -1.48555
 H 0.78723 -1.08763 1.71766
 H 0.78702 -1.08735 -1.71769
 H -0.19481 -0.17795 2.75409
 H -0.19493 -0.17773 -2.75355
13
bifur_IRC_Cartesians_noMW_output/new_data/bifur_traj4_Cartesians point 372
C 0.06184 0.70116 0.97738
 C 0.06251 0.70152 -0.97760
 C -0.51220 1.17142 0.00010
 C -0.07006 -0.48017 1.77659
 C -0.06989 -0.47990 -1.77631
 F 0.57205 1.50032 1.60965
 F 0.57354 1.50107 -1.61095
 H -0.90006 -1.04563 1.48623
 H -0.89981 -1.04536 -1.48557
 H 0.78796 -1.08732 1.72063
 H 0.78775 -1.08705 -1.72068
 H -0.19674 -0.17513 2.75342
 H -0.19688 -0.17492 -2.75289
13
bifur_IRC_Cartesians_noMW_output/new_data/bifur_traj4_Cartesians point 373
C 0.06168 0.70006 0.97467
 C 0.06236 0.70040 -0.97488
 C -0.52008 1.17042 0.00010
 C -0.07017 -0.48011 1.77648
 C -0.07000 -0.47986 -1.77622
 F 0.57660 1.50044 1.60421
 F 0.57812 1.50116 -1.60546
 H -0.89930 -1.04705 1.48625
 H -0.89906 -1.04679 -1.48559
 H 0.78865 -1.08703 1.72337
 H 0.78842 -1.08677 -1.72345
 H -0.19852 -0.17253 2.75281
 H -0.19868 -0.17232 -2.75229
13
bifur_IRC_Cartesians_noMW_output/new_data/bifur_traj4_Cartesians point 374
C 0.06154 0.69905 0.97220
 C 0.06222 0.69938 -0.97240
 C -0.52726 1.16950 0.00009
 C -0.07028 -0.48006 1.77639
 C -0.07011 -0.47982 -1.77614
 F 0.58075 1.50055 1.59926
 F 0.58229 1.50124 -1.60045
 H -0.89861 -1.04834 1.48627
 H -0.89838 -1.04809 -1.48562
 H 0.78927 -1.08677 1.72587
 H 0.78903 -1.08651 -1.72597
 H -0.20014 -0.17017 2.75225
 H -0.20032 -0.16996 -2.75175
13
bifur_IRC_Cartesians_noMW_output/new_data/bifur_traj4_Cartesians point 375
C 0.06154 0.69905 0.97220
 C 0.06222 0.69938 -0.97240
 C -0.52726 1.16950 0.00009
 C -0.07028 -0.48006 1.77639
 C -0.07011 -0.47982 -1.77614
 F 0.58075 1.50055 1.59926
 F 0.58229 1.50124 -1.60045
 H -0.89861 -1.04834 1.48627
 H -0.89838 -1.04809 -1.48562
 H 0.78927 -1.08677 1.72587
 H 0.78903 -1.08651 -1.72597
 H -0.20014 -0.17017 2.75225
 H -0.20032 -0.16996 -2.75175
13
bifur_IRC_Cartesians_noMW_output/new_data/bifur_traj4_Cartesians point 376
C 0.06129 0.69734 0.96799
 C 0.06199 0.69764 -0.96818
 C -0.53946 1.16795 0.00009
 C -0.07045 -0.47997 1.77623
 C -0.07029 -0.47975 -1.77599
 F 0.58780 1.50074 1.59083
 F 0.58938 1.50137 -1.59194
 H -0.89743 -1.05054 1.48631
 H -0.89722 -1.05030 -1.48565
 H 0.79032 -1.08632 1.73011
 H 0.79008 -1.08608 -1.73026
 H -0.20290 -0.16614 2.75130
 H -0.20311 -0.16594 -2.75081
13
bifur_IRC_Cartesians_noMW_output/new_data/bifur_traj4_Cartesians point 377
C 0.06118 0.69662 0.96622
 C 0.06189 0.69691 -0.96641
 C -0.54461 1.16730 0.00008
 C -0.07052 -0.47994 1.77616
 C -0.07036 -0.47972 -1.77593
 F 0.59078 1.50082 1.58728
 F 0.59237 1.50143 -1.58836
 H -0.89694 -1.05147 1.48632
 H -0.89673 -1.05123 -1.48567
 H 0.79076 -1.08613 1.73190
 H 0.79052 -1.08590 -1.73207
 H -0.20406 -0.16444 2.75089
 H -0.20428 -0.16425 -2.75042
13
bifur_IRC_Cartesians_noMW_output/new_data/bifur_traj4_Cartesians point 378
C 0.06109 0.69597 0.96462
 C 0.06180 0.69625 -0.96481
 C -0.54924 1.16671 0.00008
 C -0.07058 -0.47991 1.77610
 C -0.07043 -0.47969 -1.77588
 F 0.59346 1.50089 1.58408
 F 0.59506 1.50148 -1.58513
 H -0.89649 -1.05230 1.48634
 H -0.89629 -1.05207 -1.48568
 H 0.79117 -1.08596 1.73351
 H 0.79092 -1.08574 -1.73369
 H -0.20511 -0.16291 2.75053
 H -0.20534 -0.16273 -2.75007
13
bifur_IRC_Cartesians_noMW_output/new_data/bifur_traj4_Cartesians point 379
C 0.06101 0.69538 0.96317
 C 0.06172 0.69565 -0.96335
 C -0.55346 1.16617 0.00008
 C -0.07064 -0.47988 1.77604
 C -0.07050 -0.47967 -1.77583
 F 0.59590 1.50096 1.58116
 F 0.59751 1.50153 -1.58219
 H -0.89609 -1.05306 1.48635
 H -0.89589 -1.05283 -1.48569
 H 0.79153 -1.08581 1.73498
 H 0.79128 -1.08559 -1.73517
 H -0.20606 -0.16152 2.75020
 H -0.20630 -0.16134 -2.74975
13
bifur_IRC_Cartesians_noMW_output/new_data/bifur_traj4_Cartesians point 380
C 0.06093 0.69484 0.96182
 C 0.06165 0.69509 -0.96200
 C -0.55738 1.16567 0.00007
 C -0.07070 -0.47985 1.77599
 C -0.07055 -0.47964 -1.77578
 F 0.59816 1.50102 1.57846
 F 0.59979 1.50158 -1.57945
 H -0.89571 -1.05377 1.48636
 H -0.89552 -1.05354 -1.48570
 H 0.79187 -1.08566 1.73634
 H 0.79161 -1.08545 -1.73655
 H -0.20695 -0.16023 2.74990
 H -0.20720 -0.16005 -2.74945
13
bifur_IRC_Cartesians_noMW_output/new_data/bifur_traj4_Cartesians point 381
C 0.06085 0.69431 0.96053
 C 0.06157 0.69456 -0.96070
 C -0.56113 1.16519 0.00007
 C -0.07075 -0.47982 1.77594
 C -0.07061 -0.47962 -1.77574
 F 0.60033 1.50107 1.57586
 F 0.60197 1.50162 -1.57684
 H -0.89535 -1.05444 1.48637
 H -0.89516 -1.05422 -1.48572
 H 0.79219 -1.08553 1.73765
 H 0.79193 -1.08531 -1.73787
 H -0.20780 -0.15899 2.74960
 H -0.20805 -0.15881 -2.74916
13
bifur_IRC_Cartesians_noMW_output/new_data/bifur_traj4_Cartesians point 382
C 0.06077 0.69378 0.95923
 C 0.06150 0.69402 -0.95940
 C -0.56491 1.16471 0.00007
 C -0.07080 -0.47980 1.77589
 C -0.07066 -0.47960 -1.77569
 F 0.60251 1.50113 1.57326
 F 0.60417 1.50166 -1.57421
 H -0.89498 -1.05512 1.48638
 H -0.89481 -1.05490 -1.48573
 H 0.79252 -1.08539 1.73896
 H 0.79226 -1.08518 -1.73919
 H -0.20865 -0.15775 2.74931
 H -0.20891 -0.15757 -2.74887
13
bifur_IRC_Cartesians_noMW_output/new_data/bifur_traj4_Cartesians point 383
C 0.06069 0.69322 0.95785
 C 0.06143 0.69345 -0.95802
 C -0.56891 1.16420 0.00007
 C -0.07086 -0.47977 1.77584
 C -0.07072 -0.47958 -1.77565
 F 0.60483 1.50120 1.57049
 F 0.60649 1.50171 -1.57142
 H -0.89460 -1.05584 1.48640
 H -0.89443 -1.05563 -1.48574
 H 0.79286 -1.08524 1.74035
 H 0.79260 -1.08504 -1.74060
 H -0.20956 -0.15643 2.74900
 H -0.20983 -0.15625 -2.74857
13
bifur_IRC_Cartesians_noMW_output/new_data/bifur_traj4_Cartesians point 384
C 0.06060 0.69260 0.95631
 C 0.06134 0.69282 -0.95648
 C -0.57336 1.16364 0.00006
 C -0.07092 -0.47974 1.77578
 C -0.07079 -0.47955 -1.77560
 F 0.60740 1.50126 1.56742
 F 0.60908 1.50176 -1.56831
 H -0.89417 -1.05665 1.48641
 H -0.89400 -1.05643 -1.48575
 H 0.79325 -1.08508 1.74190
 H 0.79298 -1.08488 -1.74216
 H -0.21056 -0.15496 2.74865
 H -0.21085 -0.15479 -2.74823
13
bifur_IRC_Cartesians_noMW_output/new_data/bifur_traj4_Cartesians point 385
C 0.06050 0.69189 0.95456
 C 0.06124 0.69210 -0.95472
 C -0.57845 1.16299 0.00006
 C -0.07099 -0.47970 1.77571
 C -0.07086 -0.47952 -1.77554
 F 0.61034 1.50134 1.56391
 F 0.61204 1.50181 -1.56477
 H -0.89368 -1.05756 1.48642
 H -0.89352 -1.05736 -1.48577
 H 0.79369 -1.08489 1.74367
 H 0.79341 -1.08470 -1.74395
 H -0.21171 -0.15328 2.74825
 H -0.21201 -0.15311 -2.74784
13
bifur_IRC_Cartesians_noMW_output/new_data/bifur_traj4_Cartesians point 386
C 0.06050 0.69189 0.95456
 C 0.06124 0.69210 -0.95472
 C -0.57845 1.16299 0.00006
 C -0.07099 -0.47970 1.77571
 C -0.07086 -0.47952 -1.77554
 F 0.61034 1.50134 1.56391
 F 0.61204 1.50181 -1.56477
 H -0.89368 -1.05756 1.48642
 H -0.89352 -1.05736 -1.48577
 H 0.79369 -1.08489 1.74367
 H 0.79341 -1.08470 -1.74395
 H -0.21171 -0.15328 2.74825
 H -0.21201 -0.15311 -2.74784
13
bifur_IRC_Cartesians_noMW_output/new_data/bifur_traj4_Cartesians point 387
C 0.06025 0.69017 0.95034
 C 0.06101 0.69035 -0.95049
 C -0.59070 1.16143 0.00005
 C -0.07117 -0.47961 1.77555
 C -0.07104 -0.47945 -1.77539
 F 0.61742 1.50153 1.55545
 F 0.61916 1.50195 -1.55623
 H -0.89250 -1.05977 1.48646
 H -0.89236 -1.05957 -1.48580
 H 0.79475 -1.08444 1.74793
 H 0.79446 -1.08427 -1.74825
 H -0.21448 -0.14924 2.74730
 H -0.21480 -0.14908 -2.74691
13
bifur_IRC_Cartesians_noMW_output/new_data/bifur_traj4_Cartesians point 388
C 0.06012 0.68922 0.94801
 C 0.06088 0.68939 -0.94816
 C -0.59745 1.16057 0.00005
 C -0.07126 -0.47957 1.77546
 C -0.07114 -0.47942 -1.77531
 F 0.62132 1.50164 1.55078
 F 0.62308 1.50203 -1.55152
 H -0.89185 -1.06099 1.48648
 H -0.89172 -1.06080 -1.48582
 H 0.79533 -1.08419 1.75028
 H 0.79504 -1.08403 -1.75062
 H -0.21601 -0.14701 2.74677
 H -0.21635 -0.14686 -2.74639
13
bifur_IRC_Cartesians_noMW_output/new_data/bifur_traj4_Cartesians point 389
C 0.05998 0.68829 0.94570
 C 0.06076 0.68844 -0.94585
 C -0.60416 1.15972 0.00004
 C -0.07136 -0.47952 1.77537
 C -0.07124 -0.47938 -1.77523
 F 0.62520 1.50174 1.54615
 F 0.62698 1.50210 -1.54684
 H -0.89121 -1.06219 1.48650
 H -0.89108 -1.06201 -1.48584
 H 0.79591 -1.08395 1.75261
 H 0.79561 -1.08379 -1.75298
 H -0.21752 -0.14480 2.74624
 H -0.21788 -0.14465 -2.74588
13
bifur_IRC_Cartesians_noMW_output/new_data/bifur_traj4_Cartesians point 390
C 0.05985 0.68740 0.94351
 C 0.06063 0.68753 -0.94365
 C -0.61052 1.15891 0.00004
 C -0.07144 -0.47947 1.77528
 C -0.07134 -0.47934 -1.77516
 F 0.62888 1.50184 1.54176
 F 0.63068 1.50217 -1.54241
 H -0.89060 -1.06334 1.48652
 H -0.89047 -1.06316 -1.48586
 H 0.79646 -1.08372 1.75482
 H 0.79616 -1.08356 -1.75521
 H -0.21896 -0.14270 2.74575
 H -0.21933 -0.14256 -2.74539
13
bifur_IRC_Cartesians_noMW_output/new_data/bifur_traj4_Cartesians point 391
C 0.05973 0.68658 0.94149
 C 0.06052 0.68670 -0.94163
 C -0.61638 1.15817 0.00004
 C -0.07153 -0.47943 1.77521
 C -0.07142 -0.47931 -1.77509
 F 0.63226 1.50193 1.53772
 F 0.63408 1.50224 -1.53833
 H -0.89003 -1.06439 1.48654
 H -0.88992 -1.06422 -1.48588
 H 0.79697 -1.08350 1.75686
 H 0.79666 -1.08336 -1.75727
 H -0.22028 -0.14077 2.74529
 H -0.22067 -0.14063 -2.74495
13
bifur_IRC_Cartesians_noMW_output/new_data/bifur_traj4_Cartesians point 392
C 0.05963 0.68583 0.93967
 C 0.06042 0.68594 -0.93980
 C -0.62168 1.15749 0.00003
 C -0.07160 -0.47940 1.77514
 C -0.07150 -0.47928 -1.77503
 F 0.63533 1.50201 1.53406
 F 0.63716 1.50230 -1.53463
 H -0.88952 -1.06535 1.48655
 H -0.88942 -1.06518 -1.48589
 H 0.79742 -1.08331 1.75870
 H 0.79711 -1.08317 -1.75913
 H -0.22148 -0.13902 2.74488
 H -0.22188 -0.13889 -2.74454
13
bifur_IRC_Cartesians_noMW_output/new_data/bifur_traj4_Cartesians point 393
C 0.05953 0.68516 0.93802
 C 0.06033 0.68526 -0.93814
 C -0.62647 1.15688 0.00003
 C -0.07167 -0.47936 1.77507
 C -0.07157 -0.47925 -1.77497
 F 0.63809 1.50209 1.53075
 F 0.63994 1.50235 -1.53129
 H -0.88906 -1.06621 1.48657
 H -0.88896 -1.06605 -1.48591
 H 0.79784 -1.08313 1.76037
 H 0.79752 -1.08300 -1.76081
 H -0.22256 -0.13744 2.74450
 H -0.22297 -0.13731 -2.74418
13
bifur_IRC_Cartesians_noMW_output/new_data/bifur_traj4_Cartesians point 394
C 0.05944 0.68454 0.93649
 C 0.06025 0.68463 -0.93662
 C -0.63089 1.15632 0.00003
 C -0.07173 -0.47933 1.77501
 C -0.07164 -0.47922 -1.77492
 F 0.64065 1.50216 1.52770
 F 0.64251 1.50240 -1.52821
 H -0.88864 -1.06701 1.48658
 H -0.88854 -1.06685 -1.48592
 H 0.79822 -1.08297 1.76191
 H 0.79790 -1.08284 -1.76237
 H -0.22356 -0.13598 2.74416
 H -0.22398 -0.13585 -2.74384
13
bifur_IRC_Cartesians_noMW_output/new_data/bifur_traj4_Cartesians point 395
C 0.05935 0.68394 0.93502
 C 0.06017 0.68402 -0.93514
 C -0.63517 1.15577 0.00003
 C -0.07179 -0.47930 1.77496
 C -0.07170 -0.47920 -1.77487
 F 0.64312 1.50222 1.52474
 F 0.64500 1.50245 -1.52522
 H -0.88822 -1.06778 1.48659
 H -0.88813 -1.06762 -1.48593
 H 0.79859 -1.08281 1.76339
 H 0.79827 -1.08269 -1.76387
 H -0.22453 -0.13457 2.74382
 H -0.22496 -0.13445 -2.74351
13
bifur_IRC_Cartesians_noMW_output/new_data/bifur_traj4_Cartesians point 396
C 0.05927 0.68333 0.93351
 C 0.06008 0.68340 -0.93363
 C -0.63955 1.15522 0.00002
 C -0.07185 -0.47927 1.77490
 C -0.07176 -0.47917 -1.77482
 F 0.64566 1.50229 1.52172
 F 0.64754 1.50250 -1.52217
 H -0.88780 -1.06857 1.48661
 H -0.88772 -1.06842 -1.48595
 H 0.79897 -1.08265 1.76492
 H 0.79864 -1.08254 -1.76541
 H -0.22552 -0.13312 2.74348
 H -0.22596 -0.13300 -2.74318
13
bifur_IRC_Cartesians_noMW_output/new_data/bifur_traj4_Cartesians point 397
C 0.05927 0.68333 0.93351
 C 0.06008 0.68340 -0.93363
 C -0.63955 1.15522 0.00002
 C -0.07185 -0.47927 1.77490
 C -0.07176 -0.47917 -1.77482
 F 0.64566 1.50229 1.52171
 F 0.64755 1.50250 -1.52217
 H -0.88780 -1.06857 1.48661
 H -0.88772 -1.06842 -1.48595
 H 0.79897 -1.08265 1.76492
 H 0.79864 -1.08254 -1.76541
 H -0.22552 -0.13312 2.74348
 H -0.22596 -0.13300 -2.74318
13
bifur_IRC_Cartesians_noMW_output/new_data/bifur_traj4_Cartesians point 398
C 0.05907 0.68196 0.93013
 C 0.05990 0.68200 -0.93024
 C -0.64937 1.15397 0.00002
 C -0.07199 -0.47920 1.77477
 C -0.07191 -0.47912 -1.77470
 F 0.65133 1.50244 1.51494
 F 0.65325 1.50261 -1.51533
 H -0.88686 -1.07033 1.48663
 H -0.88679 -1.07019 -1.48598
 H 0.79982 -1.08229 1.76833
 H 0.79948 -1.08219 -1.76886
 H -0.22774 -0.12988 2.74271
 H -0.22820 -0.12977 -2.74243
13
bifur_IRC_Cartesians_noMW_output/new_data/bifur_traj4_Cartesians point 399
C 0.05895 0.68116 0.92816
 C 0.05979 0.68119 -0.92827
 C -0.65506 1.15324 0.00001
 C -0.07207 -0.47916 1.77469
 C -0.07199 -0.47909 -1.77463
 F 0.65462 1.50253 1.51100
 F 0.65656 1.50268 -1.51136
 H -0.88631 -1.07136 1.48665
 H -0.88624 -1.07123 -1.48599
 H 0.80031 -1.08208 1.77031
 H 0.79997 -1.08199 -1.77086
 H -0.22902 -0.12800 2.74227
 H -0.22950 -0.12790 -2.74199
13
bifur_IRC_Cartesians_noMW_output/new_data/bifur_traj4_Cartesians point 400
C 0.05882 0.68027 0.92597
 C 0.05967 0.68029 -0.92607
 C -0.66143 1.15243 0.00001
 C -0.07216 -0.47912 1.77461
 C -0.07209 -0.47905 -1.77456
 F 0.65830 1.50263 1.50661
 F 0.66026 1.50275 -1.50692
 H -0.88570 -1.07251 1.48667
 H -0.88564 -1.07238 -1.48601
 H 0.80086 -1.08185 1.77253
 H 0.80051 -1.08176 -1.77309
 H -0.23046 -0.12590 2.74177
 H -0.23095 -0.12580 -2.74151
13
bifur_IRC_Cartesians_noMW_output/new_data/bifur_traj4_Cartesians point 401
C 0.05868 0.67927 0.92350
 C 0.05953 0.67927 -0.92360
 C -0.66860 1.15152 0.00000
 C -0.07226 -0.47907 1.77451
 C -0.07219 -0.47901 -1.77448
 F 0.66245 1.50274 1.50166
 F 0.66442 1.50283 -1.50192
 H -0.88501 -1.07380 1.48669
 H -0.88496 -1.07368 -1.48603
 H 0.80148 -1.08159 1.77502
 H 0.80113 -1.08151 -1.77561
 H -0.23208 -0.12354 2.74121
 H -0.23259 -0.12344 -2.74096
13
bifur_IRC_Cartesians_noMW_output/new_data/bifur_traj4_Cartesians point 402
C 0.05851 0.67811 0.92067
 C 0.05937 0.67810 -0.92076
 C -0.67682 1.15048 -0.00000
 C -0.07238 -0.47901 1.77440
 C -0.07231 -0.47896 -1.77438
 F 0.66720 1.50287 1.49598
 F 0.66921 1.50292 -1.49619
 H -0.88422 -1.07528 1.48672
 H -0.88418 -1.07517 -1.48606
 H 0.80219 -1.08129 1.77788
 H 0.80183 -1.08122 -1.77850
 H -0.23394 -0.12083 2.74057
 H -0.23447 -0.12074 -2.74033
13
bifur_IRC_Cartesians_noMW_output/new_data/bifur_traj4_Cartesians point 403
C 0.05832 0.67677 0.91735
 C 0.05919 0.67673 -0.91743
 C -0.68646 1.14925 -0.00001
 C -0.07251 -0.47894 1.77428
 C -0.07246 -0.47891 -1.77427
 F 0.67277 1.50302 1.48932
 F 0.67481 1.50303 -1.48947
 H -0.88329 -1.07701 1.48674
 H -0.88326 -1.07691 -1.48609
 H 0.80302 -1.08093 1.78123
 H 0.80266 -1.08087 -1.78188
 H -0.23612 -0.11765 2.73982
 H -0.23667 -0.11757 -2.73960
13
bifur_IRC_Cartesians_noMW_output/new_data/bifur_traj4_Cartesians point 404
C 0.05809 0.67518 0.91345
 C 0.05897 0.67512 -0.91353
 C -0.69777 1.14781 -0.00001
 C -0.07267 -0.47886 1.77413
 C -0.07262 -0.47884 -1.77413
 F 0.67931 1.50319 1.48152
 F 0.68138 1.50316 -1.48159
 H -0.88220 -1.07905 1.48678
 H -0.88219 -1.07896 -1.48612
 H 0.80400 -1.08052 1.78516
 H 0.80362 -1.08047 -1.78585
 H -0.23867 -0.11392 2.73894
 H -0.23925 -0.11384 -2.73874
13
bifur_IRC_Cartesians_noMW_output/new_data/bifur_traj4_Cartesians point 405
C 0.05783 0.67338 0.90903
 C 0.05873 0.67329 -0.90909
 C -0.71060 1.14618 -0.00002
 C -0.07285 -0.47877 1.77395
 C -0.07281 -0.47877 -1.77398
 F 0.68673 1.50339 1.47265
 F 0.68884 1.50330 -1.47264
 H -0.88096 -1.08136 1.48682
 H -0.88097 -1.08128 -1.48616
 H 0.80511 -1.08005 1.78963
 H 0.80472 -1.08002 -1.79036
 H -0.24158 -0.10968 2.73793
 H -0.24218 -0.10962 -2.73776
13
bifur_IRC_Cartesians_noMW_output/new_data/bifur_traj4_Cartesians point 406
C 0.05755 0.67145 0.90427
 C 0.05847 0.67132 -0.90432
 C -0.72442 1.14442 -0.00003
 C -0.07304 -0.47867 1.77377
 C -0.07302 -0.47869 -1.77382
 F 0.69471 1.50361 1.46311
 F 0.69687 1.50346 -1.46301
 H -0.87964 -1.08385 1.48686
 H -0.87966 -1.08378 -1.48620
 H 0.80630 -1.07954 1.79443
 H 0.80590 -1.07953 -1.79521
 H -0.24470 -0.10512 2.73686
 H -0.24533 -0.10507 -2.73670
13
bifur_IRC_Cartesians_noMW_output/new_data/bifur_traj4_Cartesians point 407
C 0.05726 0.66946 0.89938
 C 0.05820 0.66930 -0.89942
 C -0.73861 1.14261 -0.00004
 C -0.07324 -0.47857 1.77358
 C -0.07322 -0.47861 -1.77365
 F 0.70292 1.50383 1.45331
 F 0.70511 1.50361 -1.45311
 H -0.87827 -1.08640 1.48690
 H -0.87831 -1.08635 -1.48624
 H 0.80753 -1.07902 1.79937
 H 0.80712 -1.07903 -1.80020
 H -0.24790 -0.10044 2.73575
 H -0.24857 -0.10040 -2.73562
13
bifur_IRC_Cartesians_noMW_output/new_data/bifur_traj4_Cartesians point 408
C 0.05726 0.66946 0.89938
 C 0.05820 0.66930 -0.89942
 C -0.73861 1.14261 -0.00004
 C -0.07324 -0.47857 1.77358
 C -0.07322 -0.47861 -1.77365
 F 0.70291 1.50383 1.45331
 F 0.70511 1.50361 -1.45311
 H -0.87827 -1.08640 1.48690
 H -0.87831 -1.08635 -1.48624
 H 0.80753 -1.07902 1.79937
 H 0.80712 -1.07903 -1.80020
 H -0.24790 -0.10044 2.73575
 H -0.24857 -0.10040 -2.73562
13
bifur_IRC_Cartesians_noMW_output/new_data/bifur_traj4_Cartesians point 409
C 0.05670 0.66554 0.88971
 C 0.05766 0.66531 -0.88974
 C -0.76666 1.13905 -0.00006
 C -0.07364 -0.47837 1.77321
 C -0.07364 -0.47845 -1.77332
 F 0.71913 1.50426 1.43394
 F 0.72141 1.50393 -1.43356
 H -0.87557 -1.09146 1.48698
 H -0.87565 -1.09143 -1.48632
 H 0.80995 -1.07799 1.80912
 H 0.80952 -1.07803 -1.81005
 H -0.25424 -0.09119 2.73356
 H -0.25498 -0.09117 -2.73348
13
bifur_IRC_Cartesians_noMW_output/new_data/bifur_traj4_Cartesians point 410
C 0.05643 0.66367 0.88512
 C 0.05741 0.66342 -0.88513
 C -0.78000 1.13735 -0.00006
 C -0.07382 -0.47828 1.77303
 C -0.07383 -0.47837 -1.77317
 F 0.72684 1.50447 1.42473
 F 0.72917 1.50408 -1.42426
 H -0.87429 -1.09386 1.48702
 H -0.87438 -1.09385 -1.48636
 H 0.81111 -1.07750 1.81376
 H 0.81066 -1.07756 -1.81473
 H -0.25726 -0.08679 2.73252
 H -0.25802 -0.08678 -2.73246
13
bifur_IRC_Cartesians_noMW_output/new_data/bifur_traj4_Cartesians point 411
C 0.05618 0.66194 0.88087
 C 0.05717 0.66166 -0.88088
 C -0.79233 1.13578 -0.00007
 C -0.07400 -0.47819 1.77287
 C -0.07402 -0.47830 -1.77302
 F 0.73397 1.50466 1.41622
 F 0.73633 1.50422 -1.41566
 H -0.87310 -1.09608 1.48706
 H -0.87321 -1.09608 -1.48640
 H 0.81217 -1.07705 1.81805
 H 0.81172 -1.07712 -1.81906
 H -0.26004 -0.08272 2.73155
 H -0.26084 -0.08272 -2.73152
13
bifur_IRC_Cartesians_noMW_output/new_data/bifur_traj4_Cartesians point 412
C 0.05596 0.66044 0.87717
 C 0.05697 0.66013 -0.87717
 C -0.80307 1.13442 -0.00008
 C -0.07415 -0.47812 1.77273
 C -0.07417 -0.47824 -1.77290
 F 0.74017 1.50483 1.40880
 F 0.74257 1.50434 -1.40818
 H -0.87207 -1.09801 1.48709
 H -0.87219 -1.09802 -1.48643
 H 0.81310 -1.07666 1.82178
 H 0.81263 -1.07674 -1.82283
 H -0.26247 -0.07918 2.73072
 H -0.26329 -0.07919 -2.73070
13
bifur_IRC_Cartesians_noMW_output/new_data/bifur_traj4_Cartesians point 413
C 0.05579 0.65922 0.87417
 C 0.05680 0.65889 -0.87416
 C -0.81178 1.13331 -0.00008
 C -0.07427 -0.47806 1.77261
 C -0.07430 -0.47819 -1.77279
 F 0.74521 1.50496 1.40279
 F 0.74763 1.50444 -1.40211
 H -0.87123 -1.09958 1.48712
 H -0.87136 -1.09960 -1.48646
 H 0.81385 -1.07634 1.82481
 H 0.81338 -1.07643 -1.82589
 H -0.26444 -0.07630 2.73004
 H -0.26528 -0.07632 -2.73004
13
bifur_IRC_Cartesians_noMW_output/new_data/bifur_traj4_Cartesians point 414
C 0.05565 0.65831 0.87194
 C 0.05668 0.65797 -0.87192
 C -0.81826 1.13248 -0.00009
 C -0.07436 -0.47801 1.77253
 C -0.07440 -0.47815 -1.77272
 F 0.74895 1.50506 1.39831
 F 0.75140 1.50451 -1.39759
 H -0.87061 -1.10075 1.48714
 H -0.87075 -1.10077 -1.48648
 H 0.81441 -1.07610 1.82706
 H 0.81393 -1.07620 -1.82817
 H -0.26590 -0.07417 2.72953
 H -0.26676 -0.07419 -2.72954
13
bifur_IRC_Cartesians_noMW_output/new_data/bifur_traj4_Cartesians point 415
C 0.05557 0.65772 0.87048
 C 0.05660 0.65737 -0.87047
 C -0.82248 1.13195 -0.00009
 C -0.07442 -0.47798 1.77247
 C -0.07446 -0.47813 -1.77267
 F 0.75139 1.50513 1.39540
 F 0.75385 1.50456 -1.39465
 H -0.87020 -1.10151 1.48715
 H -0.87035 -1.10154 -1.48649
 H 0.81478 -1.07595 1.82853
 H 0.81429 -1.07605 -1.82965
 H -0.26686 -0.07277 2.72920
 H -0.26772 -0.07280 -2.72922
13
bifur_IRC_Cartesians_noMW_output/new_data/bifur_traj4_Cartesians point 416
C 0.05553 0.65743 0.86977
 C 0.05656 0.65708 -0.86975
 C -0.82454 1.13168 -0.00009
 C -0.07445 -0.47797 1.77244
 C -0.07449 -0.47812 -1.77264
 F 0.75258 1.50516 1.39397
 F 0.75505 1.50458 -1.39321
 H -0.87000 -1.10188 1.48715
 H -0.87015 -1.10191 -1.48649
 H 0.81495 -1.07587 1.82925
 H 0.81447 -1.07598 -1.83038
 H -0.26732 -0.07209 2.72904
 H -0.26819 -0.07212 -2.72906
13
bifur_IRC_Cartesians_noMW_output/new_data/bifur_traj4_Cartesians point 417
C 0.05553 0.65741 0.86972
 C 0.05656 0.65706 -0.86970
 C -0.82468 1.13167 -0.00009
 C -0.07445 -0.47797 1.77244
 C -0.07449 -0.47812 -1.77264
 F 0.75266 1.50516 1.39388
 F 0.75513 1.50458 -1.39311
 H -0.86999 -1.10190 1.48715
 H -0.87014 -1.10194 -1.48649
 H 0.81497 -1.07586 1.82930
 H 0.81448 -1.07598 -1.83043
 H -0.26735 -0.07205 2.72903
 H -0.26823 -0.07207 -2.72905
13
bifur_IRC_Cartesians_noMW_output/new_data/bifur_traj4_Cartesians point 418
C 0.05555 0.65762 0.87023
 C 0.05659 0.65727 -0.87021
 C -0.82322 1.13185 -0.00009
 C -0.07443 -0.47798 1.77246
 C -0.07447 -0.47812 -1.77266
 F 0.75182 1.50514 1.39489
 F 0.75428 1.50457 -1.39413
 H -0.87013 -1.10164 1.48715
 H -0.87028 -1.10167 -1.48649
 H 0.81484 -1.07592 1.82879
 H 0.81436 -1.07603 -1.82991
 H -0.26702 -0.07253 2.72914
 H -0.26789 -0.07255 -2.72916
13
bifur_IRC_Cartesians_noMW_output/new_data/bifur_traj4_Cartesians point 419
C 0.05555 0.65762 0.87023
 C 0.05659 0.65727 -0.87021
 C -0.82322 1.13185 -0.00009
 C -0.07443 -0.47798 1.77246
 C -0.07447 -0.47812 -1.77266
 F 0.75182 1.50514 1.39489
 F 0.75428 1.50457 -1.39413
 H -0.87013 -1.10164 1.48715
 H -0.87028 -1.10167 -1.48649
 H 0.81484 -1.07592 1.82879
 H 0.81436 -1.07603 -1.82991
 H -0.26702 -0.07253 2.72914
 H -0.26789 -0.07255 -2.72916
13
bifur_IRC_Cartesians_noMW_output/new_data/bifur_traj4_Cartesians point 420
C 0.05568 0.65846 0.87229
 C 0.05670 0.65812 -0.87227
 C -0.81724 1.13261 -0.00009
 C -0.07435 -0.47802 1.77254
 C -0.07438 -0.47816 -1.77273
 F 0.74836 1.50505 1.39901
 F 0.75081 1.50450 -1.39830
 H -0.87070 -1.10056 1.48713
 H -0.87084 -1.10059 -1.48647
 H 0.81432 -1.07614 1.82671
 H 0.81385 -1.07624 -1.82781
 H -0.26567 -0.07450 2.72961
 H -0.26653 -0.07452 -2.72962
13
bifur_IRC_Cartesians_noMW_output/new_data/bifur_traj4_Cartesians point 421
C 0.05574 0.65892 0.87343
 C 0.05676 0.65859 -0.87342
 C -0.81392 1.13303 -0.00009
 C -0.07430 -0.47804 1.77258
 C -0.07433 -0.47818 -1.77277
 F 0.74644 1.50499 1.40131
 F 0.74888 1.50446 -1.40062
 H -0.87102 -1.09997 1.48712
 H -0.87116 -1.09999 -1.48646
 H 0.81404 -1.07626 1.82555
 H 0.81356 -1.07636 -1.82665
 H -0.26492 -0.07560 2.72987
 H -0.26577 -0.07562 -2.72987
13
bifur_IRC_Cartesians_noMW_output/new_data/bifur_traj4_Cartesians point 422
C 0.05579 0.65927 0.87430
 C 0.05681 0.65895 -0.87429
 C -0.81141 1.13335 -0.00008
 C -0.07427 -0.47806 1.77262
 C -0.07430 -0.47819 -1.77280
 F 0.74499 1.50496 1.40304
 F 0.74742 1.50443 -1.40236
 H -0.87126 -1.09951 1.48712
 H -0.87140 -1.09953 -1.48645
 H 0.81382 -1.07635 1.82468
 H 0.81335 -1.07645 -1.82576
 H -0.26436 -0.07642 2.73006
 H -0.26519 -0.07644 -2.73006
13
bifur_IRC_Cartesians_noMW_output/new_data/bifur_traj4_Cartesians point 423
C 0.05581 0.65941 0.87464
 C 0.05683 0.65909 -0.87463
 C -0.81041 1.13348 -0.00008
 C -0.07425 -0.47807 1.77263
 C -0.07428 -0.47820 -1.77281
 F 0.74442 1.50494 1.40373
 F 0.74684 1.50442 -1.40306
 H -0.87136 -1.09933 1.48711
 H -0.87149 -1.09935 -1.48645
 H 0.81373 -1.07639 1.82434
 H 0.81326 -1.07648 -1.82541
 H -0.26413 -0.07675 2.73014
 H -0.26497 -0.07677 -2.73014
13
bifur_IRC_Cartesians_noMW_output/new_data/bifur_traj4_Cartesians point 424
C 0.05580 0.65932 0.87441
 C 0.05682 0.65899 -0.87441
 C -0.81107 1.13340 -0.00008
 C -0.07426 -0.47806 1.77262
 C -0.07429 -0.47819 -1.77280
 F 0.74479 1.50495 1.40328
 F 0.74722 1.50443 -1.40260
 H -0.87130 -1.09945 1.48711
 H -0.87143 -1.09947 -1.48645
 H 0.81379 -1.07636 1.82456
 H 0.81332 -1.07646 -1.82564
 H -0.26428 -0.07654 2.73009
 H -0.26512 -0.07656 -2.73009
13
bifur_IRC_Cartesians_noMW_output/new_data/bifur_traj4_Cartesians point 425
C 0.05576 0.65905 0.87375
 C 0.05678 0.65872 -0.87374
 C -0.81300 1.13315 -0.00009
 C -0.07429 -0.47805 1.77260
 C -0.07432 -0.47818 -1.77278
 F 0.74591 1.50498 1.40194
 F 0.74835 1.50445 -1.40125
 H -0.87111 -1.09980 1.48712
 H -0.87125 -1.09982 -1.48646
 H 0.81396 -1.07629 1.82524
 H 0.81348 -1.07639 -1.82632
 H -0.26472 -0.07590 2.72994
 H -0.26556 -0.07592 -2.72994
13
bifur_IRC_Cartesians_noMW_output/new_data/bifur_traj4_Cartesians point 426
C 0.05571 0.65867 0.87282
 C 0.05673 0.65833 -0.87280
 C -0.81571 1.13281 -0.00009
 C -0.07433 -0.47803 1.77256
 C -0.07436 -0.47817 -1.77275
 F 0.74748 1.50502 1.40008
 F 0.74992 1.50448 -1.39937
 H -0.87085 -1.10029 1.48713
 H -0.87099 -1.10031 -1.48647
 H 0.81419 -1.07619 1.82618
 H 0.81372 -1.07629 -1.82727
 H -0.26533 -0.07501 2.72973
 H -0.26618 -0.07503 -2.72974
13
bifur_IRC_Cartesians_noMW_output/new_data/bifur_traj4_Cartesians point 427
C 0.05565 0.65825 0.87178
 C 0.05667 0.65791 -0.87177
 C -0.81872 1.13242 -0.00009
 C -0.07437 -0.47801 1.77252
 C -0.07441 -0.47815 -1.77271
 F 0.74922 1.50507 1.39800
 F 0.75167 1.50452 -1.39727
 H -0.87056 -1.10083 1.48714
 H -0.87070 -1.10086 -1.48648
 H 0.81445 -1.07608 1.82722
 H 0.81397 -1.07619 -1.82833
 H -0.26601 -0.07401 2.72949
 H -0.26686 -0.07404 -2.72951
13
bifur_IRC_Cartesians_noMW_output/new_data/bifur_traj4_Cartesians point 428
C 0.05559 0.65785 0.87079
 C 0.05662 0.65750 -0.87077
 C -0.82160 1.13206 -0.00009
 C -0.07441 -0.47799 1.77248
 C -0.07445 -0.47813 -1.77268
 F 0.75088 1.50511 1.39601
 F 0.75334 1.50455 -1.39526
 H -0.87028 -1.10135 1.48715
 H -0.87043 -1.10138 -1.48648
 H 0.81470 -1.07598 1.82823
 H 0.81422 -1.07609 -1.82934
 H -0.26666 -0.07306 2.72927
 H -0.26752 -0.07309 -2.72929
13
bifur_IRC_Cartesians_noMW_output/new_data/bifur_traj4_Cartesians point 429
C 0.05554 0.65752 0.86998
 C 0.05657 0.65716 -0.86996
 C -0.82394 1.13176 -0.00009
 C -0.07444 -0.47797 1.77245
 C -0.07448 -0.47812 -1.77265
 F 0.75224 1.50515 1.39439
 F 0.75470 1.50457 -1.39363
 H -0.87006 -1.10177 1.48715
 H -0.87021 -1.10180 -1.48649
 H 0.81490 -1.07589 1.82904
 H 0.81442 -1.07600 -1.83017
 H -0.26719 -0.07229 2.72909
 H -0.26806 -0.07232 -2.72911
13
bifur_IRC_Cartesians_noMW_output/new_data/bifur_traj4_Cartesians point 430
C 0.05554 0.65752 0.86998
 C 0.05657 0.65716 -0.86996
 C -0.82394 1.13176 -0.00009
 C -0.07444 -0.47797 1.77245
 C -0.07448 -0.47812 -1.77265
 F 0.75224 1.50515 1.39439
 F 0.75470 1.50457 -1.39363
 H -0.87006 -1.10177 1.48715
 H -0.87021 -1.10180 -1.48649
 H 0.81490 -1.07589 1.82904
 H 0.81442 -1.07600 -1.83017
 H -0.26719 -0.07229 2.72909
 H -0.26806 -0.07232 -2.72911
13
bifur_IRC_Cartesians_noMW_output/new_data/bifur_traj4_Cartesians point 431
C 0.05549 0.65714 0.86905
 C 0.05652 0.65678 -0.86903
 C -0.82663 1.13142 -0.00009
 C -0.07448 -0.47795 1.77241
 C -0.07452 -0.47810 -1.77262
 F 0.75379 1.50519 1.39253
 F 0.75626 1.50460 -1.39176
 H -0.86980 -1.10225 1.48716
 H -0.86995 -1.10229 -1.48650
 H 0.81513 -1.07579 1.82997
 H 0.81465 -1.07591 -1.83111
 H -0.26779 -0.07140 2.72888
 H -0.26867 -0.07143 -2.72890
13
bifur_IRC_Cartesians_noMW_output/new_data/bifur_traj4_Cartesians point 432
C 0.05547 0.65700 0.86871
 C 0.05650 0.65664 -0.86869
 C -0.82762 1.13129 -0.00009
 C -0.07449 -0.47795 1.77240
 C -0.07454 -0.47810 -1.77261
 F 0.75436 1.50521 1.39185
 F 0.75684 1.50462 -1.39106
 H -0.86970 -1.10243 1.48716
 H -0.86986 -1.10247 -1.48650
 H 0.81522 -1.07576 1.83032
 H 0.81473 -1.07587 -1.83146
 H -0.26802 -0.07108 2.72880
 H -0.26890 -0.07111 -2.72883
13
bifur_IRC_Cartesians_noMW_output/new_data/bifur_traj4_Cartesians point 433
C 0.05543 0.65679 0.86817
 C 0.05647 0.65642 -0.86815
 C -0.82918 1.13109 -0.00010
 C -0.07452 -0.47793 1.77238
 C -0.07456 -0.47809 -1.77259
 F 0.75526 1.50523 1.39077
 F 0.75775 1.50463 -1.38998
 H -0.86955 -1.10271 1.48717
 H -0.86971 -1.10275 -1.48651
 H 0.81536 -1.07570 1.83086
 H 0.81487 -1.07582 -1.83201
 H -0.26837 -0.07056 2.72868
 H -0.26925 -0.07059 -2.72871
13
bifur_IRC_Cartesians_noMW_output/new_data/bifur_traj4_Cartesians point 434
C 0.05538 0.65641 0.86724
 C 0.05642 0.65603 -0.86722
 C -0.83188 1.13075 -0.00010
 C -0.07455 -0.47792 1.77235
 C -0.07460 -0.47807 -1.77256
 F 0.75682 1.50527 1.38891
 F 0.75931 1.50466 -1.38810
 H -0.86930 -1.10320 1.48718
 H -0.86945 -1.10324 -1.48652
 H 0.81559 -1.07560 1.83180
 H 0.81510 -1.07572 -1.83295
 H -0.26898 -0.06967 2.72847
 H -0.26987 -0.06971 -2.72850
13
bifur_IRC_Cartesians_noMW_output/new_data/bifur_traj4_Cartesians point 435
C 0.05529 0.65581 0.86576
 C 0.05634 0.65542 -0.86574
 C -0.83618 1.13020 -0.00010
 C -0.07461 -0.47788 1.77229
 C -0.07466 -0.47805 -1.77251
 F 0.75931 1.50534 1.38594
 F 0.76181 1.50471 -1.38510
 H -0.86888 -1.10397 1.48719
 H -0.86904 -1.10402 -1.48653
 H 0.81596 -1.07544 1.83330
 H 0.81547 -1.07557 -1.83446
 H -0.26995 -0.06825 2.72813
 H -0.27085 -0.06829 -2.72818
13
bifur_IRC_Cartesians_noMW_output/new_data/bifur_traj4_Cartesians point 436
C 0.05516 0.65491 0.86355
 C 0.05622 0.65451 -0.86352
 C -0.84260 1.12939 -0.00010
 C -0.07470 -0.47784 1.77220
 C -0.07476 -0.47801 -1.77243
 F 0.76302 1.50544 1.38150
 F 0.76555 1.50478 -1.38062
 H -0.86826 -1.10513 1.48721
 H -0.86844 -1.10518 -1.48655
 H 0.81652 -1.07521 1.83553
 H 0.81602 -1.07534 -1.83672
 H -0.27140 -0.06613 2.72763
 H -0.27232 -0.06618 -2.72769
13
bifur_IRC_Cartesians_noMW_output/new_data/bifur_traj4_Cartesians point 437
C 0.05497 0.65359 0.86031
 C 0.05604 0.65317 -0.86028
 C -0.85199 1.12819 -0.00011
 C -0.07484 -0.47777 1.77208
 C -0.07490 -0.47796 -1.77232
 F 0.76845 1.50558 1.37502
 F 0.77100 1.50489 -1.37407
 H -0.86736 -1.10682 1.48724
 H -0.86754 -1.10688 -1.48657
 H 0.81733 -1.07486 1.83879
 H 0.81682 -1.07501 -1.84002
 H -0.27353 -0.06304 2.72690
 H -0.27446 -0.06309 -2.72697
13
bifur_IRC_Cartesians_noMW_output/new_data/bifur_traj4_Cartesians point 438
C 0.05470 0.65167 0.85558
 C 0.05578 0.65122 -0.85554
 C -0.86572 1.12644 -0.00012
 C -0.07503 -0.47768 1.77190
 C -0.07510 -0.47788 -1.77216
 F 0.77638 1.50580 1.36554
 F 0.77898 1.50504 -1.36450
 H -0.86604 -1.10929 1.48728
 H -0.86624 -1.10937 -1.48662
 H 0.81851 -1.07436 1.84357
 H 0.81799 -1.07452 -1.84484
 H -0.27663 -0.05851 2.72582
 H -0.27759 -0.05857 -2.72592
13
bifur_IRC_Cartesians_noMW_output/new_data/bifur_traj4_Cartesians point 439
C 0.05430 0.64893 0.84883
 C 0.05541 0.64843 -0.84877
 C -0.88531 1.12395 -0.00013
 C -0.07530 -0.47754 1.77164
 C -0.07539 -0.47777 -1.77193
 F 0.78771 1.50610 1.35201
 F 0.79037 1.50526 -1.35084
 H -0.86415 -1.11282 1.48733
 H -0.86438 -1.11291 -1.48667
 H 0.82021 -1.07364 1.85038
 H 0.81967 -1.07383 -1.85172
 H -0.28106 -0.05204 2.72429
 H -0.28207 -0.05212 -2.72443
13
bifur_IRC_Cartesians_noMW_output/new_data/bifur_traj4_Cartesians point 440
C 0.05378 0.64531 0.83993
 C 0.05491 0.64475 -0.83985
 C -0.91116 1.12066 -0.00015
 C -0.07567 -0.47736 1.77129
 C -0.07577 -0.47762 -1.77162
 F 0.80265 1.50650 1.33417
 F 0.80539 1.50556 -1.33283
 H -0.86167 -1.11748 1.48741
 H -0.86192 -1.11759 -1.48675
 H 0.82244 -1.07269 1.85937
 H 0.82188 -1.07291 -1.86079
 H -0.28690 -0.04352 2.72228
 H -0.28797 -0.04361 -2.72245
13
bifur_IRC_Cartesians_noMW_output/new_data/bifur_traj4_Cartesians point 441
C 0.05378 0.64531 0.83993
 C 0.05491 0.64475 -0.83985
 C -0.91116 1.12066 -0.00015
 C -0.07567 -0.47736 1.77129
 C -0.07577 -0.47762 -1.77162
 F 0.80265 1.50650 1.33416
 F 0.80539 1.50556 -1.33283
 H -0.86167 -1.11748 1.48741
 H -0.86192 -1.11759 -1.48675
 H 0.82244 -1.07269 1.85937
 H 0.82188 -1.07291 -1.86080
 H -0.28690 -0.04352 2.72228
 H -0.28797 -0.04361 -2.72245
13
bifur_IRC_Cartesians_noMW_output/new_data/bifur_traj4_Cartesians point 442
C 0.05251 0.63654 0.81834
 C 0.05372 0.63584 -0.81821
 C -0.97382 1.11269 -0.00019
 C -0.07655 -0.47692 1.77046
 C -0.07669 -0.47726 -1.77089
 F 0.83887 1.50747 1.29090
 F 0.84180 1.50626 -1.28915
 H -0.85564 -1.12876 1.48760
 H -0.85597 -1.12894 -1.48693
 H 0.82785 -1.07040 1.88116
 H 0.82724 -1.07069 -1.88280
 H -0.30106 -0.02285 2.71739
 H -0.30227 -0.02299 -2.71767
13
bifur_IRC_Cartesians_noMW_output/new_data/bifur_traj4_Cartesians point 443
C 0.05190 0.63229 0.80788
 C 0.05314 0.63152 -0.80773
 C -1.00416 1.10883 -0.00020
 C -0.07697 -0.47670 1.77006
 C -0.07714 -0.47709 -1.77053
 F 0.85641 1.50794 1.26994
 F 0.85944 1.50660 -1.26799
 H -0.85272 -1.13423 1.48769
 H -0.85309 -1.13443 -1.48702
 H 0.83048 -1.06928 1.89171
 H 0.82984 -1.06962 -1.89346
 H -0.30791 -0.01283 2.71502
 H -0.30920 -0.01300 -2.71536
13
bifur_IRC_Cartesians_noMW_output/new_data/bifur_traj4_Cartesians point 444
C 0.05139 0.62879 0.79928
 C 0.05267 0.62796 -0.79911
 C -1.02915 1.10565 -0.00022
 C -0.07732 -0.47653 1.76973
 C -0.07751 -0.47695 -1.77024
 F 0.87085 1.50833 1.25269
 F 0.87396 1.50688 -1.25057
 H -0.85031 -1.13872 1.48776
 H -0.85072 -1.13895 -1.48710
 H 0.83264 -1.06837 1.90040
 H 0.83198 -1.06873 -1.90223
 H -0.31356 -0.00459 2.71307
 H -0.31491 -0.00478 -2.71345
13
bifur_IRC_Cartesians_noMW_output/new_data/bifur_traj4_Cartesians point 445
C 0.05104 0.62631 0.79317
 C 0.05233 0.62544 -0.79299
 C -1.04686 1.10340 -0.00023
 C -0.07757 -0.47640 1.76949
 C -0.07777 -0.47684 -1.77003
 F 0.88109 1.50861 1.24046
 F 0.88425 1.50708 -1.23823
 H -0.84861 -1.14191 1.48781
 H -0.84904 -1.14216 -1.48715
 H 0.83417 -1.06772 1.90656
 H 0.83349 -1.06810 -1.90845
 H -0.31756 0.00125 2.71168
 H -0.31895 0.00105 -2.71210
13
bifur_IRC_Cartesians_noMW_output/new_data/bifur_traj4_Cartesians point 446
C 0.05081 0.62477 0.78937
 C 0.05212 0.62387 -0.78918
 C -1.05791 1.10199 -0.00024
 C -0.07773 -0.47632 1.76934
 C -0.07793 -0.47678 -1.76990
 F 0.88747 1.50878 1.23283
 F 0.89067 1.50721 -1.23052
 H -0.84755 -1.14390 1.48785
 H -0.84799 -1.14416 -1.48718
 H 0.83512 -1.06731 1.91041
 H 0.83444 -1.06771 -1.91233
 H -0.32006 0.00490 2.71082
 H -0.32147 0.00469 -2.71126
13
bifur_IRC_Cartesians_noMW_output/new_data/bifur_traj4_Cartesians point 447
C 0.05069 0.62390 0.78724
 C 0.05200 0.62299 -0.78704
 C -1.06409 1.10121 -0.00024
 C -0.07781 -0.47628 1.76926
 C -0.07802 -0.47675 -1.76983
 F 0.89105 1.50887 1.22856
 F 0.89426 1.50728 -1.22621
 H -0.84695 -1.14502 1.48787
 H -0.84740 -1.14528 -1.48720
 H 0.83565 -1.06709 1.91255
 H 0.83497 -1.06749 -1.91450
 H -0.32146 0.00694 2.71034
 H -0.32289 0.00672 -2.71079
13
bifur_IRC_Cartesians_noMW_output/new_data/bifur_traj4_Cartesians point 448
C 0.05063 0.62347 0.78618
 C 0.05194 0.62256 -0.78599
 C -1.06715 1.10082 -0.00024
 C -0.07786 -0.47626 1.76922
 C -0.07807 -0.47673 -1.76979
 F 0.89281 1.50892 1.22645
 F 0.89604 1.50731 -1.22408
 H -0.84666 -1.14557 1.48787
 H -0.84711 -1.14583 -1.48721
 H 0.83592 -1.06698 1.91362
 H 0.83523 -1.06739 -1.91558
 H -0.32215 0.00795 2.71010
 H -0.32358 0.00772 -2.71055
13
bifur_IRC_Cartesians_noMW_output/new_data/bifur_traj4_Cartesians point 449
C 0.05060 0.62327 0.78568
 C 0.05192 0.62235 -0.78548
 C -1.06861 1.10063 -0.00024
 C -0.07788 -0.47625 1.76920
 C -0.07809 -0.47672 -1.76977
 F 0.89366 1.50894 1.22544
 F 0.89689 1.50733 -1.22306
 H -0.84652 -1.14583 1.48788
 H -0.84697 -1.14610 -1.48721
 H 0.83605 -1.06692 1.91413
 H 0.83535 -1.06733 -1.91609
 H -0.32248 0.00843 2.70998
 H -0.32392 0.00821 -2.71044
13
bifur_IRC_Cartesians_noMW_output/new_data/bifur_traj4_Cartesians point 450
C 0.05057 0.62309 0.78525
 C 0.05189 0.62217 -0.78505
 C -1.06987 1.10047 -0.00025
 C -0.07790 -0.47624 1.76919
 C -0.07811 -0.47671 -1.76976
 F 0.89438 1.50896 1.22457
 F 0.89762 1.50734 -1.22219
 H -0.84640 -1.14606 1.48788
 H -0.84685 -1.14633 -1.48722
 H 0.83615 -1.06688 1.91456
 H 0.83546 -1.06729 -1.91653
 H -0.32276 0.00884 2.70989
 H -0.32420 0.00862 -2.71034
13
bifur_IRC_Cartesians_noMW_output/new_data/bifur_traj4_Cartesians point 451
C 0.05053 0.62279 0.78452
 C 0.05185 0.62187 -0.78432
 C -1.07199 1.10020 -0.00025
 C -0.07793 -0.47622 1.76916
 C -0.07814 -0.47670 -1.76973
 F 0.89561 1.50900 1.22310
 F 0.89886 1.50736 -1.22071
 H -0.84619 -1.14644 1.48789
 H -0.84665 -1.14671 -1.48722
 H 0.83634 -1.06680 1.91530
 H 0.83564 -1.06721 -1.91728
 H -0.32324 0.00954 2.70972
 H -0.32469 0.00932 -2.71018
13
bifur_IRC_Cartesians_noMW_output/new_data/bifur_traj4_Cartesians point 452
C 0.05053 0.62279 0.78452
 C 0.05185 0.62187 -0.78432
 C -1.07199 1.10020 -0.00025
 C -0.07793 -0.47622 1.76916
 C -0.07814 -0.47670 -1.76973
 F 0.89561 1.50900 1.22310
 F 0.89886 1.50736 -1.22071
 H -0.84619 -1.14644 1.48789
 H -0.84665 -1.14671 -1.48722
 H 0.83634 -1.06680 1.91530
 H 0.83564 -1.06721 -1.91728
 H -0.32324 0.00954 2.70972
 H -0.32469 0.00932 -2.71018
13
bifur_IRC_Cartesians_noMW_output/new_data/bifur_traj4_Cartesians point 453
C 0.05035 0.62159 0.78155
 C 0.05169 0.62064 -0.78134
 C -1.08060 1.09911 -0.00025
 C -0.07805 -0.47616 1.76904
 C -0.07827 -0.47665 -1.76963
 F 0.90059 1.50913 1.21716
 F 0.90386 1.50746 -1.21470
 H -0.84536 -1.14799 1.48791
 H -0.84583 -1.14827 -1.48725
 H 0.83708 -1.06648 1.91830
 H 0.83638 -1.06691 -1.92030
 H -0.32519 0.01238 2.70905
 H -0.32666 0.01215 -2.70953
13
bifur_IRC_Cartesians_noMW_output/new_data/bifur_traj4_Cartesians point 454
C 0.05023 0.62070 0.77936
 C 0.05157 0.61974 -0.77915
 C -1.08695 1.09830 -0.00026
 C -0.07814 -0.47612 1.76896
 C -0.07836 -0.47662 -1.76956
 F 0.90426 1.50923 1.21278
 F 0.90755 1.50753 -1.21028
 H -0.84475 -1.14913 1.48793
 H -0.84523 -1.14942 -1.48727
 H 0.83763 -1.06625 1.92050
 H 0.83692 -1.06668 -1.92253
 H -0.32662 0.01448 2.70855
 H -0.32810 0.01424 -2.70904
13
bifur_IRC_Cartesians_noMW_output/new_data/bifur_traj4_Cartesians point 455
C 0.05008 0.61967 0.77683
 C 0.05143 0.61869 -0.77661
 C -1.09431 1.09736 -0.00026
 C -0.07824 -0.47607 1.76886
 C -0.07847 -0.47657 -1.76947
 F 0.90851 1.50934 1.20769
 F 0.91183 1.50762 -1.20515
 H -0.84404 -1.15046 1.48796
 H -0.84453 -1.15075 -1.48729
 H 0.83827 -1.06598 1.92306
 H 0.83755 -1.06642 -1.92512
 H -0.32829 0.01691 2.70798
 H -0.32979 0.01666 -2.70848
13
bifur_IRC_Cartesians_noMW_output/new_data/bifur_traj4_Cartesians point 456
C 0.04992 0.61856 0.77408
 C 0.05128 0.61756 -0.77386
 C -1.10227 1.09635 -0.00027
 C -0.07835 -0.47601 1.76876
 C -0.07859 -0.47653 -1.76938
 F 0.91311 1.50947 1.20220
 F 0.91645 1.50770 -1.19960
 H -0.84328 -1.15189 1.48798
 H -0.84378 -1.15219 -1.48731
 H 0.83895 -1.06569 1.92583
 H 0.83823 -1.06614 -1.92791
 H -0.33008 0.01953 2.70736
 H -0.33160 0.01928 -2.70787
13
bifur_IRC_Cartesians_noMW_output/new_data/bifur_traj4_Cartesians point 457
C 0.04976 0.61745 0.77136
 C 0.05113 0.61643 -0.77113
 C -1.11018 1.09535 -0.00027
 C -0.07846 -0.47596 1.76865
 C -0.07870 -0.47648 -1.76929
 F 0.91768 1.50959 1.19674
 F 0.92105 1.50779 -1.19409
 H -0.84252 -1.15332 1.48800
 H -0.84302 -1.15362 -1.48734
 H 0.83964 -1.06540 1.92858
 H 0.83891 -1.06586 -1.93069
 H -0.33187 0.02214 2.70674
 H -0.33341 0.02189 -2.70727
13
bifur_IRC_Cartesians_noMW_output/new_data/bifur_traj4_Cartesians point 458
C 0.04961 0.61645 0.76891
 C 0.05099 0.61542 -0.76867
 C -1.11730 1.09444 -0.00028
 C -0.07856 -0.47591 1.76856
 C -0.07881 -0.47644 -1.76920
 F 0.92180 1.50970 1.19182
 F 0.92518 1.50787 -1.18912
 H -0.84183 -1.15460 1.48802
 H -0.84235 -1.15491 -1.48736
 H 0.84025 -1.06514 1.93106
 H 0.83952 -1.06561 -1.93319
 H -0.33348 0.02449 2.70618
 H -0.33503 0.02423 -2.70673
13
bifur_IRC_Cartesians_noMW_output/new_data/bifur_traj4_Cartesians point 459
C 0.04950 0.61567 0.76697
 C 0.05088 0.61462 -0.76673
 C -1.12292 1.09373 -0.00028
 C -0.07864 -0.47587 1.76848
 C -0.07889 -0.47641 -1.76914
 F 0.92505 1.50979 1.18794
 F 0.92845 1.50794 -1.18521
 H -0.84129 -1.15561 1.48804
 H -0.84181 -1.15593 -1.48737
 H 0.84074 -1.06493 1.93301
 H 0.84000 -1.06541 -1.93516
 H -0.33475 0.02634 2.70575
 H -0.33632 0.02608 -2.70630
13
bifur_IRC_Cartesians_noMW_output/new_data/bifur_traj4_Cartesians point 460
C 0.04943 0.61518 0.76578
 C 0.05082 0.61413 -0.76554
 C -1.12636 1.09329 -0.00028
 C -0.07869 -0.47584 1.76844
 C -0.07894 -0.47639 -1.76910
 F 0.92704 1.50984 1.18556
 F 0.93045 1.50798 -1.18280
 H -0.84096 -1.15623 1.48805
 H -0.84149 -1.15655 -1.48738
 H 0.84104 -1.06480 1.93421
 H 0.84030 -1.06529 -1.93637
 H -0.33553 0.02748 2.70548
 H -0.33710 0.02721 -2.70603
13
bifur_IRC_Cartesians_noMW_output/new_data/bifur_traj4_Cartesians point 461
C 0.04941 0.61508 0.76553
 C 0.05080 0.61403 -0.76529
 C -1.12708 1.09320 -0.00028
 C -0.07870 -0.47584 1.76843
 C -0.07895 -0.47639 -1.76909
 F 0.92746 1.50985 1.18506
 F 0.93087 1.50798 -1.18230
 H -0.84089 -1.15636 1.48805
 H -0.84142 -1.15668 -1.48739
 H 0.84110 -1.06478 1.93446
 H 0.84036 -1.06526 -1.93663
 H -0.33569 0.02772 2.70542
 H -0.33727 0.02745 -2.70598
13
bifur_IRC_Cartesians_noMW_output/new_data/bifur_traj4_Cartesians point 462
C 0.04946 0.61538 0.76628
 C 0.05085 0.61433 -0.76604
 C -1.12492 1.09347 -0.00028
 C -0.07867 -0.47585 1.76846
 C -0.07892 -0.47640 -1.76911
 F 0.92621 1.50982 1.18655
 F 0.92962 1.50796 -1.18381
 H -0.84110 -1.15597 1.48805
 H -0.84162 -1.15629 -1.48738
 H 0.84091 -1.06486 1.93371
 H 0.84017 -1.06534 -1.93587
 H -0.33520 0.02701 2.70559
 H -0.33677 0.02674 -2.70614
13
bifur_IRC_Cartesians_noMW_output/new_data/bifur_traj4_Cartesians point 463
C 0.04946 0.61538 0.76628
 C 0.05085 0.61433 -0.76604
 C -1.12492 1.09347 -0.00028
 C -0.07867 -0.47585 1.76846
 C -0.07892 -0.47640 -1.76911
 F 0.92621 1.50982 1.18655
 F 0.92962 1.50796 -1.18381
 H -0.84110 -1.15597 1.48805
 H -0.84162 -1.15629 -1.48738
 H 0.84091 -1.06486 1.93371
 H 0.84017 -1.06534 -1.93587
 H -0.33520 0.02701 2.70559
 H -0.33677 0.02674 -2.70614
13
bifur_IRC_Cartesians_noMW_output/new_data/bifur_traj4_Cartesians point 464
C 0.04968 0.61695 0.77012
 C 0.05106 0.61592 -0.76989
 C -1.11377 1.09489 -0.00027
 C -0.07851 -0.47593 1.76860
 C -0.07876 -0.47646 -1.76924
 F 0.91976 1.50964 1.19425
 F 0.92314 1.50783 -1.19158
 H -0.84217 -1.15396 1.48801
 H -0.84268 -1.15427 -1.48735
 H 0.83995 -1.06527 1.92983
 H 0.83922 -1.06573 -1.93195
 H -0.33268 0.02333 2.70646
 H -0.33423 0.02307 -2.70699
13
bifur_IRC_Cartesians_noMW_output/new_data/bifur_traj4_Cartesians point 465
C 0.04984 0.61801 0.77274
 C 0.05120 0.61700 -0.77251
 C -1.10618 1.09585 -0.00027
 C -0.07841 -0.47598 1.76870
 C -0.07864 -0.47651 -1.76933
 F 0.91537 1.50953 1.19950
 F 0.91872 1.50775 -1.19687
 H -0.84290 -1.15260 1.48799
 H -0.84340 -1.15290 -1.48733
 H 0.83929 -1.06554 1.92719
 H 0.83857 -1.06600 -1.92929
 H -0.33097 0.02082 2.70705
 H -0.33249 0.02057 -2.70757
13
bifur_IRC_Cartesians_noMW_output/new_data/bifur_traj4_Cartesians point 466
C 0.05000 0.61912 0.77546
 C 0.05135 0.61813 -0.77524
 C -1.09827 1.09686 -0.00026
 C -0.07829 -0.47604 1.76881
 C -0.07853 -0.47655 -1.76943
 F 0.91080 1.50940 1.20496
 F 0.91413 1.50766 -1.20239
 H -0.84366 -1.15117 1.48797
 H -0.84416 -1.15147 -1.48730
 H 0.83861 -1.06583 1.92444
 H 0.83789 -1.06628 -1.92651
 H -0.32918 0.01821 2.70767
 H -0.33069 0.01797 -2.70818
13
bifur_IRC_Cartesians_noMW_output/new_data/bifur_traj4_Cartesians point 467
C 0.05015 0.62015 0.77801
 C 0.05149 0.61918 -0.77779
 C -1.09089 1.09780 -0.00026
 C -0.07819 -0.47609 1.76891
 C -0.07842 -0.47659 -1.76951
 F 0.90653 1.50929 1.21006
 F 0.90984 1.50758 -1.20753
 H -0.84437 -1.14984 1.48795
 H -0.84486 -1.15013 -1.48728
 H 0.83797 -1.06611 1.92187
 H 0.83726 -1.06654 -1.92392
 H -0.32751 0.01578 2.70825
 H -0.32900 0.01554 -2.70874
13
bifur_IRC_Cartesians_noMW_output/new_data/bifur_traj4_Cartesians point 468
C 0.05027 0.62099 0.78009
 C 0.05161 0.62004 -0.77988
 C -1.08485 1.09857 -0.00025
 C -0.07811 -0.47613 1.76899
 C -0.07833 -0.47663 -1.76958
 F 0.90304 1.50920 1.21423
 F 0.90633 1.50751 -1.21174
 H -0.84495 -1.14875 1.48793
 H -0.84543 -1.14904 -1.48726
 H 0.83745 -1.06633 1.91977
 H 0.83674 -1.06676 -1.92179
 H -0.32615 0.01378 2.70872
 H -0.32762 0.01355 -2.70920
13
bifur_IRC_Cartesians_noMW_output/new_data/bifur_traj4_Cartesians point 469
C 0.05035 0.62156 0.78148
 C 0.05168 0.62061 -0.78127
 C -1.08081 1.09908 -0.00025
 C -0.07805 -0.47616 1.76904
 C -0.07827 -0.47665 -1.76963
 F 0.90071 1.50913 1.21701
 F 0.90398 1.50746 -1.21456
 H -0.84534 -1.14803 1.48792
 H -0.84581 -1.14831 -1.48725
 H 0.83710 -1.06647 1.91837
 H 0.83640 -1.06690 -1.92038
 H -0.32523 0.01245 2.70903
 H -0.32670 0.01222 -2.70951
13
bifur_IRC_Cartesians_noMW_output/new_data/bifur_traj4_Cartesians point 470
C 0.05038 0.62179 0.78205
 C 0.05172 0.62085 -0.78184
 C -1.07916 1.09929 -0.00025
 C -0.07803 -0.47617 1.76906
 C -0.07824 -0.47666 -1.76965
 F 0.89975 1.50911 1.21816
 F 0.90302 1.50745 -1.21571
 H -0.84550 -1.14773 1.48791
 H -0.84597 -1.14801 -1.48725
 H 0.83696 -1.06654 1.91779
 H 0.83626 -1.06696 -1.91979
 H -0.32486 0.01191 2.70916
 H -0.32632 0.01168 -2.70964
13
bifur_IRC_Cartesians_noMW_output/new_data/bifur_traj4_Cartesians point 471
C 0.05037 0.62170 0.78182
 C 0.05170 0.62075 -0.78161
 C -1.07982 1.09921 -0.00025
 C -0.07804 -0.47617 1.76905
 C -0.07825 -0.47666 -1.76964
 F 0.90013 1.50912 1.21770
 F 0.90340 1.50745 -1.21525
 H -0.84544 -1.14785 1.48791
 H -0.84591 -1.14813 -1.48725
 H 0.83701 -1.06651 1.91802
 H 0.83631 -1.06694 -1.92003
 H -0.32501 0.01212 2.70911
 H -0.32648 0.01189 -2.70959
13
bifur_IRC_Cartesians_noMW_output/new_data/bifur_traj4_Cartesians point 472
C 0.05032 0.62134 0.78094
 C 0.05166 0.62039 -0.78074
 C -1.08236 1.09888 -0.00025
 C -0.07807 -0.47615 1.76902
 C -0.07829 -0.47664 -1.76961
 F 0.90161 1.50916 1.21594
 F 0.90488 1.50748 -1.21348
 H -0.84519 -1.14831 1.48792
 H -0.84567 -1.14859 -1.48726
 H 0.83723 -1.06642 1.91891
 H 0.83653 -1.06685 -1.92092
 H -0.32559 0.01296 2.70891
 H -0.32706 0.01273 -2.70939
13
bifur_IRC_Cartesians_noMW_output/new_data/bifur_traj4_Cartesians point 473
C 0.05024 0.62081 0.77963
 C 0.05158 0.61985 -0.77942
 C -1.08617 1.09840 -0.00026
 C -0.07812 -0.47612 1.76897
 C -0.07835 -0.47662 -1.76957
 F 0.90381 1.50922 1.21331
 F 0.90710 1.50752 -1.21082
 H -0.84483 -1.14899 1.48793
 H -0.84530 -1.14928 -1.48727
 H 0.83756 -1.06628 1.92023
 H 0.83686 -1.06671 -1.92226
 H -0.32645 0.01422 2.70861
 H -0.32793 0.01399 -2.70910
13
bifur_IRC_Cartesians_noMW_output/new_data/bifur_traj4_Cartesians point 474
C 0.05024 0.62081 0.77963
 C 0.05158 0.61985 -0.77942
 C -1.08617 1.09840 -0.00026
 C -0.07812 -0.47612 1.76897
 C -0.07835 -0.47662 -1.76957
 F 0.90381 1.50922 1.21331
 F 0.90710 1.50752 -1.21082
 H -0.84483 -1.14899 1.48793
 H -0.84530 -1.14928 -1.48727
 H 0.83756 -1.06628 1.92023
 H 0.83686 -1.06671 -1.92226
 H -0.32645 0.01422 2.70861
 H -0.32793 0.01399 -2.70910
13
bifur_IRC_Cartesians_noMW_output/new_data/bifur_traj4_Cartesians point 475
C 0.05007 0.61960 0.77666
 C 0.05142 0.61862 -0.77644
 C -1.09480 1.09730 -0.00026
 C -0.07825 -0.47606 1.76886
 C -0.07848 -0.47657 -1.76947
 F 0.90880 1.50935 1.20735
 F 0.91211 1.50762 -1.20481
 H -0.84400 -1.15055 1.48796
 H -0.84448 -1.15084 -1.48729
 H 0.83831 -1.06596 1.92323
 H 0.83760 -1.06641 -1.92529
 H -0.32840 0.01707 2.70794
 H -0.32990 0.01683 -2.70844
13
bifur_IRC_Cartesians_noMW_output/new_data/bifur_traj4_Cartesians point 476
C 0.05000 0.61912 0.77547
 C 0.05135 0.61813 -0.77525
 C -1.09826 1.09686 -0.00026
 C -0.07829 -0.47604 1.76881
 C -0.07853 -0.47655 -1.76943
 F 0.91079 1.50940 1.20497
 F 0.91412 1.50766 -1.20240
 H -0.84366 -1.15117 1.48797
 H -0.84416 -1.15147 -1.48730
 H 0.83861 -1.06583 1.92444
 H 0.83789 -1.06628 -1.92650
 H -0.32918 0.01821 2.70767
 H -0.33069 0.01796 -2.70818
13
bifur_IRC_Cartesians_noMW_output/new_data/bifur_traj4_Cartesians point 477
C 0.04995 0.61881 0.77471
 C 0.05131 0.61781 -0.77448
 C -1.10047 1.09658 -0.00026
 C -0.07833 -0.47602 1.76878
 C -0.07856 -0.47654 -1.76940
 F 0.91207 1.50944 1.20344
 F 0.91540 1.50768 -1.20086
 H -0.84345 -1.15157 1.48797
 H -0.84395 -1.15187 -1.48731
 H 0.83880 -1.06575 1.92520
 H 0.83808 -1.06620 -1.92728
 H -0.32968 0.01894 2.70750
 H -0.33119 0.01869 -2.70801
13
bifur_IRC_Cartesians_noMW_output/new_data/bifur_traj4_Cartesians point 478
C 0.04994 0.61872 0.77450
 C 0.05130 0.61773 -0.77427
 C -1.10107 1.09650 -0.00027
 C -0.07833 -0.47602 1.76877
 C -0.07857 -0.47653 -1.76939
 F 0.91242 1.50945 1.20302
 F 0.91576 1.50769 -1.20043
 H -0.84339 -1.15168 1.48798
 H -0.84389 -1.15198 -1.48731
 H 0.83885 -1.06573 1.92541
 H 0.83813 -1.06618 -1.92749
 H -0.32981 0.01914 2.70745
 H -0.33133 0.01889 -2.70796
13
bifur_IRC_Cartesians_noMW_output/new_data/bifur_traj4_Cartesians point 479
C 0.04997 0.61891 0.77495
 C 0.05132 0.61791 -0.77473
 C -1.09976 1.09667 -0.00026
 C -0.07832 -0.47603 1.76879
 C -0.07855 -0.47654 -1.76941
 F 0.91166 1.50943 1.20393
 F 0.91499 1.50768 -1.20135
 H -0.84352 -1.15144 1.48797
 H -0.84401 -1.15174 -1.48731
 H 0.83874 -1.06578 1.92496
 H 0.83802 -1.06623 -1.92703
 H -0.32952 0.01870 2.70755
 H -0.33103 0.01846 -2.70806
13
bifur_IRC_Cartesians_noMW_output/new_data/bifur_traj4_Cartesians point 480
C 0.05004 0.61939 0.77614
 C 0.05139 0.61841 -0.77592
 C -1.09631 1.09711 -0.00026
 C -0.07827 -0.47605 1.76884
 C -0.07850 -0.47656 -1.76945
 F 0.90967 1.50937 1.20631
 F 0.91299 1.50764 -1.20375
 H -0.84385 -1.15082 1.48796
 H -0.84434 -1.15111 -1.48730
 H 0.83844 -1.06591 1.92376
 H 0.83773 -1.06635 -1.92582
 H -0.32874 0.01757 2.70782
 H -0.33024 0.01732 -2.70833
13
bifur_IRC_Cartesians_noMW_output/new_data/bifur_traj4_Cartesians point 481
C 0.05015 0.62015 0.77801
 C 0.05149 0.61918 -0.77779
 C -1.09088 1.09780 -0.00026
 C -0.07819 -0.47609 1.76891
 C -0.07842 -0.47659 -1.76951
 F 0.90653 1.50929 1.21006
 F 0.90983 1.50758 -1.20754
 H -0.84437 -1.14984 1.48795
 H -0.84486 -1.15013 -1.48728
 H 0.83797 -1.06611 1.92187
 H 0.83726 -1.06654 -1.92391
 H -0.32751 0.01577 2.70825
 H -0.32900 0.01553 -2.70874
13
bifur_IRC_Cartesians_noMW_output/new_data/bifur_traj4_Cartesians point 482
C 0.05028 0.62111 0.78036
 C 0.05162 0.62015 -0.78016
 C -1.08404 1.09867 -0.00025
 C -0.07809 -0.47614 1.76900
 C -0.07832 -0.47663 -1.76959
 F 0.90258 1.50918 1.21479
 F 0.90586 1.50750 -1.21231
 H -0.84503 -1.14861 1.48792
 H -0.84551 -1.14889 -1.48726
 H 0.83738 -1.06636 1.91949
 H 0.83667 -1.06679 -1.92151
 H -0.32596 0.01352 2.70878
 H -0.32744 0.01328 -2.70926
13
bifur_IRC_Cartesians_noMW_output/new_data/bifur_traj4_Cartesians point 483
C 0.05044 0.62216 0.78294
 C 0.05177 0.62122 -0.78274
 C -1.07655 1.09962 -0.00025
 C -0.07799 -0.47619 1.76910
 C -0.07821 -0.47668 -1.76968
 F 0.89825 1.50907 1.21996
 F 0.90151 1.50742 -1.21753
 H -0.84575 -1.14726 1.48790
 H -0.84622 -1.14754 -1.48724
 H 0.83673 -1.06663 1.91689
 H 0.83603 -1.06705 -1.91888
 H -0.32427 0.01105 2.70936
 H -0.32573 0.01082 -2.70983
13
bifur_IRC_Cartesians_noMW_output/new_data/bifur_traj4_Cartesians point 484
C 0.05058 0.62319 0.78549
 C 0.05191 0.62227 -0.78529
 C -1.06918 1.10056 -0.00025
 C -0.07789 -0.47624 1.76920
 C -0.07810 -0.47672 -1.76977
 F 0.89398 1.50895 1.22505
 F 0.89722 1.50733 -1.22267
 H -0.84646 -1.14593 1.48788
 H -0.84692 -1.14620 -1.48722
 H 0.83609 -1.06690 1.91432
 H 0.83540 -1.06731 -1.91629
 H -0.32261 0.00861 2.70994
 H -0.32405 0.00839 -2.71040
13
bifur_IRC_Cartesians_noMW_output/new_data/bifur_traj4_Cartesians point 485
C 0.05058 0.62319 0.78549
 C 0.05191 0.62227 -0.78529
 C -1.06918 1.10056 -0.00025
 C -0.07789 -0.47624 1.76920
 C -0.07810 -0.47672 -1.76977
 F 0.89398 1.50895 1.22505
 F 0.89722 1.50733 -1.22267
 H -0.84646 -1.14593 1.48788
 H -0.84692 -1.14620 -1.48722
 H 0.83609 -1.06690 1.91432
 H 0.83540 -1.06731 -1.91629
 H -0.32261 0.00861 2.70994
 H -0.32405 0.00839 -2.71040
13
bifur_IRC_Cartesians_noMW_output/new_data/bifur_traj4_Cartesians point 486
C 0.05081 0.62474 0.78931
 C 0.05212 0.62385 -0.78912
 C -1.05807 1.10198 -0.00024
 C -0.07773 -0.47632 1.76934
 C -0.07793 -0.47678 -1.76990
 F 0.88756 1.50878 1.23272
 F 0.89076 1.50721 -1.23041
 H -0.84753 -1.14393 1.48785
 H -0.84797 -1.14419 -1.48718
 H 0.83513 -1.06731 1.91046
 H 0.83445 -1.06771 -1.91239
 H -0.32009 0.00495 2.71081
 H -0.32151 0.00474 -2.71125
13
bifur_IRC_Cartesians_noMW_output/new_data/bifur_traj4_Cartesians point 487
C 0.05085 0.62503 0.79002
 C 0.05216 0.62414 -0.78983
 C -1.05602 1.10223 -0.00024
 C -0.07770 -0.47634 1.76937
 C -0.07790 -0.47679 -1.76992
 F 0.88638 1.50875 1.23413
 F 0.88958 1.50718 -1.23184
 H -0.84773 -1.14356 1.48784
 H -0.84817 -1.14382 -1.48718
 H 0.83496 -1.06738 1.90975
 H 0.83428 -1.06778 -1.91167
 H -0.31963 0.00428 2.71097
 H -0.32104 0.00406 -2.71140
13
bifur_IRC_Cartesians_noMW_output/new_data/bifur_traj4_Cartesians point 488
C 0.05083 0.62488 0.78965
 C 0.05214 0.62399 -0.78946
 C -1.05709 1.10210 -0.00024
 C -0.07772 -0.47633 1.76936
 C -0.07792 -0.47679 -1.76991
 F 0.88700 1.50877 1.23340
 F 0.89019 1.50720 -1.23110
 H -0.84762 -1.14376 1.48784
 H -0.84807 -1.14401 -1.48718
 H 0.83505 -1.06734 1.91012
 H 0.83437 -1.06774 -1.91204
 H -0.31987 0.00463 2.71088
 H -0.32129 0.00441 -2.71132
13
bifur_IRC_Cartesians_noMW_output/new_data/bifur_traj4_Cartesians point 489
C 0.05074 0.62430 0.78821
 C 0.05206 0.62339 -0.78802
 C -1.06127 1.10157 -0.00024
 C -0.07777 -0.47630 1.76930
 C -0.07798 -0.47676 -1.76986
 F 0.88941 1.50883 1.23051
 F 0.89262 1.50724 -1.22818
 H -0.84722 -1.14451 1.48786
 H -0.84767 -1.14477 -1.48719
 H 0.83541 -1.06719 1.91157
 H 0.83473 -1.06759 -1.91351
 H -0.32082 0.00601 2.71056
 H -0.32224 0.00579 -2.71100
13
bifur_IRC_Cartesians_noMW_output/new_data/bifur_traj4_Cartesians point 490
C 0.05061 0.62333 0.78584
 C 0.05193 0.62242 -0.78565
 C -1.06813 1.10069 -0.00024
 C -0.07787 -0.47625 1.76921
 C -0.07808 -0.47672 -1.76978
 F 0.89338 1.50894 1.22577
 F 0.89661 1.50732 -1.22340
 H -0.84656 -1.14574 1.48788
 H -0.84702 -1.14601 -1.48721
 H 0.83600 -1.06694 1.91396
 H 0.83531 -1.06735 -1.91592
 H -0.32237 0.00827 2.71002
 H -0.32381 0.00805 -2.71048
13
bifur_IRC_Cartesians_noMW_output/new_data/bifur_traj4_Cartesians point 491
C 0.05043 0.62209 0.78279
 C 0.05176 0.62115 -0.78259
 C -1.07699 1.09957 -0.00025
 C -0.07800 -0.47619 1.76909
 C -0.07821 -0.47667 -1.76968
 F 0.89850 1.50907 1.21965
 F 0.90176 1.50742 -1.21722
 H -0.84571 -1.14734 1.48790
 H -0.84618 -1.14762 -1.48724
 H 0.83677 -1.06661 1.91704
 H 0.83607 -1.06704 -1.91903
 H -0.32437 0.01119 2.70933
 H -0.32583 0.01096 -2.70980
13
bifur_IRC_Cartesians_noMW_output/new_data/bifur_traj4_Cartesians point 492
C 0.05022 0.62068 0.77932
 C 0.05157 0.61972 -0.77911
 C -1.08708 1.09828 -0.00026
 C -0.07814 -0.47612 1.76896
 C -0.07836 -0.47661 -1.76956
 F 0.90433 1.50923 1.21269
 F 0.90762 1.50753 -1.21019
 H -0.84474 -1.14916 1.48793
 H -0.84522 -1.14944 -1.48727
 H 0.83764 -1.06624 1.92055
 H 0.83693 -1.06668 -1.92258
 H -0.32665 0.01452 2.70854
 H -0.32813 0.01428 -2.70903
13
bifur_IRC_Cartesians_noMW_output/new_data/bifur_traj4_Cartesians point 493
C 0.05001 0.61921 0.77569
 C 0.05137 0.61822 -0.77547
 C -1.09761 1.09695 -0.00026
 C -0.07829 -0.47604 1.76882
 C -0.07852 -0.47655 -1.76943
 F 0.91042 1.50939 1.20542
 F 0.91374 1.50765 -1.20285
 H -0.84373 -1.15105 1.48797
 H -0.84422 -1.15135 -1.48730
 H 0.83855 -1.06586 1.92421
 H 0.83784 -1.06631 -1.92627
 H -0.32903 0.01799 2.70772
 H -0.33054 0.01775 -2.70823
13
bifur_IRC_Cartesians_noMW_output/new_data/bifur_traj4_Cartesians point 494
C 0.04980 0.61778 0.77217
 C 0.05117 0.61677 -0.77195
 C -1.10781 1.09565 -0.00027
 C -0.07843 -0.47597 1.76868
 C -0.07867 -0.47650 -1.76931
 F 0.91632 1.50955 1.19837
 F 0.91967 1.50777 -1.19573
 H -0.84274 -1.15289 1.48800
 H -0.84325 -1.15320 -1.48733
 H 0.83943 -1.06548 1.92776
 H 0.83871 -1.06594 -1.92986
 H -0.33134 0.02136 2.70692
 H -0.33287 0.02111 -2.70745
13
bifur_IRC_Cartesians_noMW_output/new_data/bifur_traj4_Cartesians point 495
C 0.04962 0.61649 0.76899
 C 0.05100 0.61545 -0.76876
 C -1.11705 1.09447 -0.00028
 C -0.07856 -0.47591 1.76856
 C -0.07880 -0.47644 -1.76920
 F 0.92166 1.50969 1.19199
 F 0.92504 1.50787 -1.18929
 H -0.84185 -1.15455 1.48802
 H -0.84237 -1.15487 -1.48736
 H 0.84023 -1.06515 1.93097
 H 0.83950 -1.06562 -1.93310
 H -0.33342 0.02441 2.70620
 H -0.33498 0.02415 -2.70674
13
bifur_IRC_Cartesians_noMW_output/new_data/bifur_traj4_Cartesians point 496
C 0.04962 0.61649 0.76899
 C 0.05100 0.61545 -0.76876
 C -1.11705 1.09447 -0.00028
 C -0.07856 -0.47591 1.76856
 C -0.07880 -0.47644 -1.76920
 F 0.92166 1.50969 1.19199
 F 0.92504 1.50787 -1.18929
 H -0.84185 -1.15455 1.48802
 H -0.84237 -1.15487 -1.48736
 H 0.84023 -1.06515 1.93097
 H 0.83950 -1.06562 -1.93310
 H -0.33342 0.02441 2.70620
 H -0.33498 0.02415 -2.70674
13
bifur_IRC_Cartesians_noMW_output/new_data/bifur_traj4_Cartesians point 497
C 0.04934 0.61456 0.76426
 C 0.05073 0.61350 -0.76402
 C -1.13078 1.09272 -0.00028
 C -0.07875 -0.47581 1.76838
 C -0.07901 -0.47636 -1.76904
 F 0.92959 1.50991 1.18251
 F 0.93302 1.50803 -1.17972
 H -0.84053 -1.15703 1.48806
 H -0.84107 -1.15735 -1.48740
 H 0.84142 -1.06464 1.93575
 H 0.84067 -1.06513 -1.93792
 H -0.33653 0.02894 2.70513
 H -0.33811 0.02867 -2.70570
13
bifur_IRC_Cartesians_noMW_output/new_data/bifur_traj4_Cartesians point 498
C 0.04927 0.61405 0.76300
 C 0.05066 0.61298 -0.76276
 C -1.13443 1.09226 -0.00029
 C -0.07880 -0.47578 1.76833
 C -0.07906 -0.47634 -1.76900
 F 0.93170 1.50996 1.17999
 F 0.93514 1.50807 -1.17718
 H -0.84018 -1.15768 1.48807
 H -0.84072 -1.15801 -1.48741
 H 0.84173 -1.06451 1.93701
 H 0.84099 -1.06500 -1.93921
 H -0.33735 0.03014 2.70485
 H -0.33894 0.02987 -2.70542
13
bifur_IRC_Cartesians_noMW_output/new_data/bifur_traj4_Cartesians point 499
C 0.04925 0.61393 0.76270
 C 0.05065 0.61286 -0.76245
 C -1.13531 1.09215 -0.00029
 C -0.07881 -0.47578 1.76832
 C -0.07907 -0.47634 -1.76899
 F 0.93221 1.50998 1.17938
 F 0.93565 1.50808 -1.17657
 H -0.84010 -1.15784 1.48808
 H -0.84064 -1.15817 -1.48741
 H 0.84181 -1.06448 1.93732
 H 0.84106 -1.06497 -1.93952
 H -0.33755 0.03043 2.70478
 H -0.33915 0.03016 -2.70535
13
bifur_IRC_Cartesians_noMW_output/new_data/bifur_traj4_Cartesians point 500
C 0.04929 0.61422 0.76342
 C 0.05069 0.61315 -0.76317
 C -1.13323 1.09241 -0.00029
 C -0.07879 -0.47579 1.76835
 C -0.07904 -0.47635 -1.76901
 F 0.93101 1.50995 1.18082
 F 0.93444 1.50805 -1.17802
 H -0.84030 -1.15747 1.48807
 H -0.84084 -1.15780 -1.48741
 H 0.84163 -1.06455 1.93660
 H 0.84088 -1.06504 -1.93878
 H -0.33708 0.02974 2.70494
 H -0.33867 0.02947 -2.70551
