# Supplementary material for: Low dimensional representations along intrinsic reaction coordinates and molecular dynamics trajectories using interatomic distance matrices
Source: Chem Sci. 2019 Sep 18;10(43):9954–68. doi: 10.1039/c9sc02742d (PMC6991188; doi:10.1039/c9sc02742d)
Supplement: Supplementary file 1 [file SC-010-C9SC02742D-s001.zip › C9SC02742D-SI/ESI_xyz_files/bifur_IRC_Cartesians_noMW_output/new_data/bifur_traj_A_Cartesians_noMW_all_PCs.xyz]

13
bifur_IRC_Cartesians_noMW_output/new_data/bifur_traj2_Cartesians point 1
C 0.02423 0.73246 0.72917
 C 0.07594 0.72675 -0.72852
 C -1.16999 1.39820 0.00016
 C -0.08238 -0.53274 1.52322
 C -0.09492 -0.53002 -1.52390
 F 0.90434 1.60697 1.33142
 F 1.08574 1.58597 -1.32875
 H -0.84769 -1.18991 1.13046
 H -0.85806 -1.18178 -1.08685
 H 0.87585 -1.07189 1.56441
 H 0.86426 -1.07506 -1.61039
 H -0.36010 -0.23885 2.53516
 H -0.41722 -0.23009 -2.53560
13
bifur_IRC_Cartesians_noMW_output/new_data/bifur_traj2_Cartesians point 2
C 0.02313 0.73331 0.72742
 C 0.07689 0.72739 -0.72674
 C -1.17439 1.40114 0.00018
 C -0.08229 -0.53340 1.52039
 C -0.09534 -0.53056 -1.52110
 F 0.90372 1.60842 1.33038
 F 1.09239 1.58661 -1.32765
 H -0.84725 -1.19111 1.12706
 H -0.85802 -1.18265 -1.08171
 H 0.87674 -1.07178 1.56095
 H 0.86470 -1.07508 -1.60874
 H -0.36044 -0.24070 2.53293
 H -0.41984 -0.23158 -2.53338
13
bifur_IRC_Cartesians_noMW_output/new_data/bifur_traj2_Cartesians point 3
C 0.02345 0.73483 0.72533
 C 0.07641 0.72898 -0.72465
 C -1.17930 1.40627 0.00017
 C -0.08263 -0.53437 1.51580
 C -0.09548 -0.53158 -1.51650
 F 0.90874 1.60994 1.33024
 F 1.09457 1.58844 -1.32752
 H -0.84715 -1.19233 1.11972
 H -0.85777 -1.18400 -1.07505
 H 0.87755 -1.07181 1.55629
 H 0.86569 -1.07506 -1.60337
 H -0.36278 -0.24413 2.52946
 H -0.42129 -0.23515 -2.52991
13
bifur_IRC_Cartesians_noMW_output/new_data/bifur_traj2_Cartesians point 4
C 0.02523 0.73677 0.72351
 C 0.07450 0.73130 -0.72287
 C -1.18314 1.41263 0.00015
 C -0.08334 -0.53546 1.51038
 C -0.09529 -0.53289 -1.51105
 F 0.91839 1.61118 1.33144
 F 1.09118 1.59112 -1.32880
 H -0.84749 -1.19320 1.10981
 H -0.85740 -1.18547 -1.06827
 H 0.87803 -1.07200 1.55123
 H 0.86699 -1.07504 -1.59508
 H -0.36662 -0.24864 2.52548
 H -0.42105 -0.24030 -2.52593
13
bifur_IRC_Cartesians_noMW_output/new_data/bifur_traj2_Cartesians point 5
C 0.02767 0.73859 0.72250
 C 0.07200 0.73361 -0.72191
 C -1.18484 1.41831 0.00012
 C -0.08415 -0.53636 1.50573
 C -0.09488 -0.53408 -1.50637
 F 0.92891 1.61188 1.33356
 F 1.08419 1.59376 -1.33104
 H -0.84811 -1.19351 1.10052
 H -0.85706 -1.18659 -1.06318
 H 0.87812 -1.07227 1.54710
 H 0.86817 -1.07502 -1.58658
 H -0.37054 -0.25290 2.52218
 H -0.41948 -0.24543 -2.52263
13
bifur_IRC_Cartesians_noMW_output/new_data/bifur_traj2_Cartesians point 6
C 0.03033 0.74005 0.72232
 C 0.06938 0.73561 -0.72178
 C -1.18444 1.42264 0.00009
 C -0.08493 -0.53697 1.50239
 C -0.09434 -0.53501 -1.50299
 F 0.93859 1.61203 1.33622
 F 1.07518 1.59599 -1.33383
 H -0.84889 -1.19330 1.09307
 H -0.85680 -1.18724 -1.06021
 H 0.87785 -1.07257 1.54427
 H 0.86907 -1.07502 -1.57910
 H -0.37395 -0.25638 2.51992
 H -0.41703 -0.24983 -2.52036
13
bifur_IRC_Cartesians_noMW_output/new_data/bifur_traj2_Cartesians point 7
C 0.03298 0.74109 0.72289
 C 0.06681 0.73718 -0.72240
 C -1.18222 1.42546 0.00006
 C -0.08561 -0.53728 1.50044
 C -0.09374 -0.53563 -1.50101
 F 0.94687 1.61168 1.33915
 F 1.06499 1.59770 -1.33689
 H -0.84974 -1.19265 1.08776
 H -0.85664 -1.18744 -1.05934
 H 0.87729 -1.07289 1.54283
 H 0.86966 -1.07503 -1.57306
 H -0.37668 -0.25891 2.51874
 H -0.41396 -0.25328 -2.51917
13
bifur_IRC_Cartesians_noMW_output/new_data/bifur_traj2_Cartesians point 8
C 0.03549 0.74162 0.72415
 C 0.06444 0.73821 -0.72371
 C -1.17841 1.42656 0.00003
 C -0.08618 -0.53727 1.50003
 C -0.09311 -0.53590 -1.50055
 F 0.95338 1.61084 1.34209
 F 1.05423 1.59878 -1.33996
 H -0.85062 -1.19160 1.08494
 H -0.85656 -1.18719 -1.06066
 H 0.87647 -1.07318 1.54292
 H 0.86992 -1.07504 -1.56885
 H -0.37859 -0.26029 2.51871
 H -0.41046 -0.25551 -2.51913
13
bifur_IRC_Cartesians_noMW_output/new_data/bifur_traj2_Cartesians point 9
C 0.03765 0.74142 0.72609
 C 0.06247 0.73843 -0.72570
 C -1.17311 1.42535 0.00000
 C -0.08656 -0.53685 1.50159
 C -0.09246 -0.53572 -1.50209
 F 0.95736 1.60942 1.34466
 F 1.04361 1.59899 -1.34264
 H -0.85143 -1.19018 1.08547
 H -0.85657 -1.18644 -1.06470
 H 0.87540 -1.07343 1.54508
 H 0.86976 -1.07505 -1.56737
 H -0.37941 -0.26001 2.52014
 H -0.40670 -0.25595 -2.52055
13
bifur_IRC_Cartesians_noMW_output/new_data/bifur_traj2_Cartesians point 10
C 0.03902 0.74010 0.72869
 C 0.06132 0.73737 -0.72832
 C -1.16664 1.42078 -0.00001
 C -0.08662 -0.53585 1.50593
 C -0.09190 -0.53487 -1.50641
 F 0.95736 1.60732 1.34606
 F 1.03468 1.59789 -1.34411
 H -0.85203 -1.18843 1.09097
 H -0.85666 -1.18510 -1.07234
 H 0.87412 -1.07357 1.55024
 H 0.86904 -1.07503 -1.57030
 H -0.37860 -0.25712 2.52355
 H -0.40308 -0.25351 -2.52395
13
bifur_IRC_Cartesians_noMW_output/new_data/bifur_traj2_Cartesians point 11
C 0.03931 0.73764 0.73147
 C 0.06123 0.73495 -0.73111
 C -1.16031 1.41303 -0.00001
 C -0.08632 -0.53435 1.51275
 C -0.09151 -0.53339 -1.51323
 F 0.95321 1.60477 1.34559
 F 1.02923 1.59549 -1.34365
 H -0.85223 -1.18666 1.10124
 H -0.85679 -1.18339 -1.08293
 H 0.87283 -1.07353 1.55820
 H 0.86782 -1.07498 -1.57793
 H -0.37620 -0.25156 2.52864
 H -0.40027 -0.24801 -2.52904
13
bifur_IRC_Cartesians_noMW_output/new_data/bifur_traj2_Cartesians point 12
C 0.03931 0.73764 0.73147
 C 0.06123 0.73495 -0.73111
 C -1.16031 1.41304 -0.00001
 C -0.08632 -0.53435 1.51275
 C -0.09151 -0.53339 -1.51323
 F 0.95322 1.60477 1.34559
 F 1.02922 1.59549 -1.34365
 H -0.85224 -1.18666 1.10124
 H -0.85679 -1.18339 -1.08293
 H 0.87283 -1.07353 1.55820
 H 0.86782 -1.07498 -1.57793
 H -0.37620 -0.25157 2.52864
 H -0.40027 -0.24802 -2.52904
13
bifur_IRC_Cartesians_noMW_output/new_data/bifur_traj2_Cartesians point 13
C 0.03851 0.73119 0.73629
 C 0.06233 0.72830 -0.73591
 C -1.15047 1.39394 -0.00000
 C -0.08534 -0.53083 1.52889
 C -0.09100 -0.52976 -1.52939
 F 0.94146 1.59932 1.34089
 F 1.02420 1.58928 -1.33889
 H -0.85196 -1.18363 1.12685
 H -0.85687 -1.18005 -1.10693
 H 0.87052 -1.07317 1.57772
 H 0.86509 -1.07473 -1.59913
 H -0.37014 -0.23687 2.54034
 H -0.39633 -0.23299 -2.54073
13
bifur_IRC_Cartesians_noMW_output/new_data/bifur_traj2_Cartesians point 14
C 0.03815 0.72758 0.73838
 C 0.06279 0.72460 -0.73799
 C -1.14660 1.38366 -0.00000
 C -0.08486 -0.52895 1.53742
 C -0.09073 -0.52784 -1.53793
 F 0.93634 1.59641 1.33747
 F 1.02199 1.58605 -1.33543
 H -0.85170 -1.18224 1.14034
 H -0.85677 -1.17854 -1.11972
 H 0.86940 -1.07294 1.58860
 H 0.86377 -1.07455 -1.61075
 H -0.36734 -0.22863 2.54643
 H -0.39444 -0.22461 -2.54682
13
bifur_IRC_Cartesians_noMW_output/new_data/bifur_traj2_Cartesians point 15
C 0.03807 0.72384 0.74026
 C 0.06294 0.72082 -0.73987
 C -1.14333 1.37326 -0.00000
 C -0.08446 -0.52704 1.54598
 C -0.09039 -0.52592 -1.54650
 F 0.93260 1.59339 1.33361
 F 1.01908 1.58293 -1.33154
 H -0.85144 -1.18092 1.15363
 H -0.85655 -1.17718 -1.13282
 H 0.86825 -1.07270 1.60001
 H 0.86257 -1.07433 -1.62237
 H -0.36499 -0.22010 2.55250
 H -0.39236 -0.21605 -2.55289
13
bifur_IRC_Cartesians_noMW_output/new_data/bifur_traj2_Cartesians point 16
C 0.03852 0.72029 0.74182
 C 0.06254 0.71735 -0.74143
 C -1.14083 1.36368 -0.00001
 C -0.08423 -0.52525 1.55381
 C -0.08996 -0.52419 -1.55433
 F 0.93135 1.59043 1.32973
 F 1.01482 1.58028 -1.32765
 H -0.85125 -1.17971 1.16535
 H -0.85620 -1.17611 -1.14527
 H 0.86713 -1.07250 1.61109
 H 0.86163 -1.07408 -1.63271
 H -0.36354 -0.21204 2.55801
 H -0.38997 -0.20814 -2.55841
13
bifur_IRC_Cartesians_noMW_output/new_data/bifur_traj2_Cartesians point 17
C 0.03976 0.71800 0.74272
 C 0.06132 0.71530 -0.74236
 C -1.13941 1.35777 -0.00003
 C -0.08433 -0.52410 1.55863
 C -0.08945 -0.52319 -1.55914
 F 0.93407 1.58823 1.32725
 F 1.00885 1.57903 -1.32520
 H -0.85132 -1.17883 1.17174
 H -0.85579 -1.17564 -1.15375
 H 0.86624 -1.07242 1.61878
 H 0.86127 -1.07387 -1.63825
 H -0.36374 -0.20688 2.56140
 H -0.38745 -0.20341 -2.56180
13
bifur_IRC_Cartesians_noMW_output/new_data/bifur_traj2_Cartesians point 18
C 0.04138 0.71756 0.74310
 C 0.05972 0.71518 -0.74277
 C -1.13851 1.35685 -0.00005
 C -0.08469 -0.52382 1.55948
 C -0.08901 -0.52311 -1.55996
 F 0.93913 1.58729 1.32727
 F 1.00247 1.57936 -1.32528
 H -0.85167 -1.17832 1.17164
 H -0.85551 -1.17566 -1.15639
 H 0.86572 -1.07251 1.62110
 H 0.86146 -1.07377 -1.63773
 H -0.36518 -0.20597 2.56203
 H -0.38531 -0.20307 -2.56243
13
bifur_IRC_Cartesians_noMW_output/new_data/bifur_traj2_Cartesians point 19
C 0.04293 0.71823 0.74340
 C 0.05823 0.71616 -0.74310
 C -1.13726 1.35868 -0.00007
 C -0.08510 -0.52404 1.55820
 C -0.08867 -0.52350 -1.55866
 F 0.94400 1.58714 1.32905
 F 0.99659 1.58040 -1.32714
 H -0.85217 -1.17796 1.16832
 H -0.85542 -1.17580 -1.15565
 H 0.86541 -1.07270 1.62005
 H 0.86182 -1.07378 -1.63400
 H -0.36680 -0.20760 2.56124
 H -0.38355 -0.20523 -2.56163
13
bifur_IRC_Cartesians_noMW_output/new_data/bifur_traj2_Cartesians point 20
C 0.04425 0.71943 0.74386
 C 0.05698 0.71762 -0.74358
 C -1.13537 1.36163 -0.00008
 C -0.08547 -0.52446 1.55609
 C -0.08841 -0.52407 -1.55653
 F 0.94780 1.58736 1.33187
 F 0.99131 1.58165 -1.33004
 H -0.85274 -1.17760 1.16391
 H -0.85549 -1.17585 -1.15342
 H 0.86518 -1.07293 1.61734
 H 0.86217 -1.07386 -1.62903
 H -0.36816 -0.21042 2.55993
 H -0.38207 -0.20850 -2.56031
13
bifur_IRC_Cartesians_noMW_output/new_data/bifur_traj2_Cartesians point 21
C 0.04531 0.72085 0.74453
 C 0.05603 0.71926 -0.74428
 C -1.13280 1.36494 -0.00009
 C -0.08577 -0.52495 1.55379
 C -0.08821 -0.52468 -1.55421
 F 0.95026 1.58776 1.33532
 F 0.98665 1.58285 -1.33356
 H -0.85334 -1.17718 1.15942
 H -0.85569 -1.17576 -1.15063
 H 0.86498 -1.07318 1.61384
 H 0.86242 -1.07399 -1.62374
 H -0.36909 -0.21374 2.55853
 H -0.38076 -0.21217 -2.55891
13
bifur_IRC_Cartesians_noMW_output/new_data/bifur_traj2_Cartesians point 22
C 0.04606 0.72229 0.74550
 C 0.05543 0.72085 -0.74526
 C -1.12943 1.36804 -0.00010
 C -0.08597 -0.52541 1.55174
 C -0.08807 -0.52521 -1.55214
 F 0.95105 1.58819 1.33914
 F 0.98266 1.58382 -1.33744
 H -0.85393 -1.17665 1.15558
 H -0.85601 -1.17544 -1.14794
 H 0.86476 -1.07342 1.61014
 H 0.86250 -1.07415 -1.61885
 H -0.36944 -0.21711 2.55736
 H -0.37961 -0.21577 -2.55773
13
bifur_IRC_Cartesians_noMW_output/new_data/bifur_traj2_Cartesians point 23
C 0.04606 0.72229 0.74550
 C 0.05543 0.72085 -0.74526
 C -1.12943 1.36804 -0.00010
 C -0.08597 -0.52541 1.55173
 C -0.08807 -0.52521 -1.55214
 F 0.95105 1.58819 1.33915
 F 0.98266 1.58382 -1.33745
 H -0.85393 -1.17665 1.15558
 H -0.85601 -1.17544 -1.14794
 H 0.86476 -1.07342 1.61014
 H 0.86250 -1.07415 -1.61884
 H -0.36944 -0.21711 2.55736
 H -0.37961 -0.21577 -2.55773
13
bifur_IRC_Cartesians_noMW_output/new_data/bifur_traj2_Cartesians point 24
C 0.04587 0.72383 0.74892
 C 0.05601 0.72233 -0.74869
 C -1.11944 1.36958 -0.00009
 C -0.08574 -0.52556 1.55166
 C -0.08803 -0.52530 -1.55205
 F 0.94392 1.58826 1.34620
 F 0.97828 1.58363 -1.34455
 H -0.85483 -1.17494 1.15556
 H -0.85705 -1.17359 -1.14725
 H 0.86401 -1.07378 1.60601
 H 0.86158 -1.07454 -1.61537
 H -0.36679 -0.22072 2.55799
 H -0.37780 -0.21923 -2.55835
13
bifur_IRC_Cartesians_noMW_output/new_data/bifur_traj2_Cartesians point 25
C 0.04468 0.72310 0.75129
 C 0.05742 0.72135 -0.75103
 C -1.11348 1.36598 -0.00007
 C -0.08520 -0.52490 1.55515
 C -0.08813 -0.52448 -1.55556
 F 0.93529 1.58747 1.34787
 F 0.97886 1.58183 -1.34619
 H -0.85493 -1.17377 1.16195
 H -0.85765 -1.17200 -1.15143
 H 0.86342 -1.07378 1.60788
 H 0.86042 -1.07469 -1.61952
 H -0.36341 -0.21904 2.56079
 H -0.37730 -0.21709 -2.56114
13
bifur_IRC_Cartesians_noMW_output/new_data/bifur_traj2_Cartesians point 26
C 0.04315 0.72174 0.75374
 C 0.05916 0.71967 -0.75346
 C -1.10760 1.36072 -0.00005
 C -0.08454 -0.52396 1.55995
 C -0.08827 -0.52334 -1.56037
 F 0.92532 1.58634 1.34855
 F 0.98043 1.57944 -1.34681
 H -0.85487 -1.17256 1.17066
 H -0.85822 -1.17025 -1.15737
 H 0.86278 -1.07371 1.61144
 H 0.85906 -1.07480 -1.62594
 H -0.35945 -0.21590 2.56448
 H -0.37696 -0.21339 -2.56483
13
bifur_IRC_Cartesians_noMW_output/new_data/bifur_traj2_Cartesians point 27
C 0.04154 0.72021 0.75625
 C 0.06098 0.71780 -0.75594
 C -1.10167 1.35497 -0.00002
 C -0.08384 -0.52294 1.56513
 C -0.08842 -0.52211 -1.56558
 F 0.91495 1.58511 1.34900
 F 0.98221 1.57688 -1.34720
 H -0.85477 -1.17133 1.18003
 H -0.85878 -1.16845 -1.16382
 H 0.86212 -1.07362 1.61546
 H 0.85764 -1.07490 -1.63298
 H -0.35533 -0.21238 2.56843
 H -0.37664 -0.20925 -2.56877
13
bifur_IRC_Cartesians_noMW_output/new_data/bifur_traj2_Cartesians point 28
C 0.04000 0.71886 0.75880
 C 0.06273 0.71612 -0.75846
 C -1.09553 1.34964 -0.00000
 C -0.08316 -0.52198 1.57001
 C -0.08855 -0.52096 -1.57047
 F 0.90475 1.58396 1.34980
 F 0.98369 1.57445 -1.34795
 H -0.85472 -1.17007 1.18886
 H -0.85937 -1.16665 -1.16985
 H 0.86145 -1.07355 1.61902
 H 0.85625 -1.07502 -1.63943
 H -0.35128 -0.20925 2.57219
 H -0.37625 -0.20555 -2.57253
13
bifur_IRC_Cartesians_noMW_output/new_data/bifur_traj2_Cartesians point 29
C 0.03873 0.71811 0.76131
 C 0.06425 0.71510 -0.76094
 C -1.08920 1.34590 0.00002
 C -0.08259 -0.52130 1.57366
 C -0.08867 -0.52010 -1.57414
 F 0.89554 1.58314 1.35162
 F 0.98436 1.57255 -1.34973
 H -0.85483 -1.16884 1.19557
 H -0.86001 -1.16496 -1.17419
 H 0.86084 -1.07355 1.62091
 H 0.85502 -1.07518 -1.64377
 H -0.34769 -0.20753 2.57513
 H -0.37574 -0.20334 -2.57545
13
bifur_IRC_Cartesians_noMW_output/new_data/bifur_traj2_Cartesians point 30
C 0.03807 0.71872 0.76348
 C 0.06515 0.71557 -0.76310
 C -1.08309 1.34584 0.00003
 C -0.08229 -0.52124 1.57439
 C -0.08875 -0.51994 -1.57487
 F 0.88912 1.58312 1.35539
 F 0.98347 1.57194 -1.35350
 H -0.85522 -1.16781 1.19724
 H -0.86070 -1.16367 -1.17452
 H 0.86042 -1.07370 1.61907
 H 0.85426 -1.07542 -1.64329
 H -0.34532 -0.20895 2.57605
 H -0.37511 -0.20447 -2.57637
13
bifur_IRC_Cartesians_noMW_output/new_data/bifur_traj2_Cartesians point 31
C 0.03838 0.72119 0.76487
 C 0.06504 0.71809 -0.76450
 C -1.07811 1.35108 0.00003
 C -0.08240 -0.52209 1.57084
 C -0.08876 -0.52080 -1.57130
 F 0.88759 1.58425 1.36142
 F 0.98045 1.57326 -1.35960
 H -0.85597 -1.16720 1.19143
 H -0.86137 -1.16312 -1.16906
 H 0.86032 -1.07405 1.61214
 H 0.85426 -1.07573 -1.63597
 H -0.34506 -0.21465 2.57397
 H -0.37436 -0.21024 -2.57427
13
bifur_IRC_Cartesians_noMW_output/new_data/bifur_traj2_Cartesians point 32
C 0.03933 0.72462 0.76580
 C 0.06429 0.72172 -0.76545
 C -1.07388 1.35913 0.00003
 C -0.08278 -0.52341 1.56499
 C -0.08871 -0.52222 -1.56542
 F 0.88913 1.58594 1.36858
 F 0.97598 1.57565 -1.36686
 H -0.85693 -1.16682 1.18154
 H -0.86199 -1.16301 -1.16060
 H 0.86038 -1.07450 1.60263
 H 0.85470 -1.07607 -1.62494
 H -0.34606 -0.22258 2.57026
 H -0.37347 -0.21846 -2.57056
13
bifur_IRC_Cartesians_noMW_output/new_data/bifur_traj2_Cartesians point 33
C 0.04043 0.72812 0.76683
 C 0.06340 0.72543 -0.76651
 C -1.06933 1.36730 0.00002
 C -0.08319 -0.52475 1.55908
 C -0.08862 -0.52366 -1.55948
 F 0.89101 1.58760 1.37601
 F 0.97083 1.57813 -1.37439
 H -0.85795 -1.16637 1.17141
 H -0.86262 -1.16287 -1.15215
 H 0.86039 -1.07497 1.59304
 H 0.85516 -1.07641 -1.61358
 H -0.34717 -0.23067 2.56654
 H -0.37236 -0.22689 -2.56682
13
bifur_IRC_Cartesians_noMW_output/new_data/bifur_traj2_Cartesians point 34
C 0.04043 0.72812 0.76683
 C 0.06340 0.72543 -0.76651
 C -1.06933 1.36730 0.00002
 C -0.08319 -0.52475 1.55908
 C -0.08862 -0.52366 -1.55948
 F 0.89101 1.58760 1.37601
 F 0.97083 1.57813 -1.37439
 H -0.85795 -1.16637 1.17141
 H -0.86262 -1.16287 -1.15215
 H 0.86039 -1.07497 1.59304
 H 0.85516 -1.07641 -1.61358
 H -0.34717 -0.23067 2.56654
 H -0.37236 -0.22689 -2.56682
13
bifur_IRC_Cartesians_noMW_output/new_data/bifur_traj2_Cartesians point 35
C 0.04241 0.73421 0.77003
 C 0.06194 0.73191 -0.76975
 C -1.05762 1.38066 0.00001
 C -0.08380 -0.52685 1.54990
 C -0.08838 -0.52594 -1.55026
 F 0.89188 1.59006 1.39078
 F 0.95953 1.58200 -1.38936
 H -0.86002 -1.16481 1.15545
 H -0.86400 -1.16185 -1.13910
 H 0.85998 -1.07588 1.57660
 H 0.85552 -1.07711 -1.59406
 H -0.34804 -0.24480 2.56108
 H -0.36939 -0.24160 -2.56133
13
bifur_IRC_Cartesians_noMW_output/new_data/bifur_traj2_Cartesians point 36
C 0.04312 0.73653 0.77244
 C 0.06155 0.73437 -0.77217
 C -1.04993 1.38498 0.00001
 C -0.08393 -0.52747 1.54738
 C -0.08823 -0.52661 -1.54771
 F 0.88981 1.59066 1.39797
 F 0.95357 1.58307 -1.39664
 H -0.86104 -1.16357 1.15088
 H -0.86480 -1.16078 -1.13545
 H 0.85947 -1.07630 1.57050
 H 0.85526 -1.07745 -1.58696
 H -0.34736 -0.25022 2.55988
 H -0.36748 -0.24720 -2.56011
13
bifur_IRC_Cartesians_noMW_output/new_data/bifur_traj2_Cartesians point 37
C 0.04350 0.73805 0.77557
 C 0.06153 0.73594 -0.77532
 C -1.04071 1.38677 0.00002
 C -0.08386 -0.52764 1.54701
 C -0.08806 -0.52679 -1.54733
 F 0.88525 1.59061 1.40469
 F 0.94759 1.58321 -1.40343
 H -0.86199 -1.16192 1.14993
 H -0.86567 -1.15918 -1.13484
 H 0.85868 -1.07667 1.56674
 H 0.85456 -1.07779 -1.58283
 H -0.34557 -0.25378 2.56027
 H -0.36524 -0.25082 -2.56049
13
bifur_IRC_Cartesians_noMW_output/new_data/bifur_traj2_Cartesians point 38
C 0.04353 0.73853 0.77923
 C 0.06188 0.73641 -0.77898
 C -1.03058 1.38561 0.00002
 C -0.08361 -0.52728 1.54908
 C -0.08788 -0.52640 -1.54938
 F 0.87849 1.58983 1.41030
 F 0.94196 1.58234 -1.40909
 H -0.86281 -1.15995 1.15303
 H -0.86654 -1.15715 -1.13766
 H 0.85764 -1.07695 1.56594
 H 0.85346 -1.07808 -1.58229
 H -0.34277 -0.25496 2.56238
 H -0.36278 -0.25195 -2.56258
13
bifur_IRC_Cartesians_noMW_output/new_data/bifur_traj2_Cartesians point 39
C 0.04342 0.73825 0.78303
 C 0.06236 0.73609 -0.78278
 C -1.02046 1.38247 0.00003
 C -0.08326 -0.52658 1.55269
 C -0.08768 -0.52565 -1.55299
 F 0.87098 1.58856 1.41478
 F 0.93658 1.58087 -1.41361
 H -0.86350 -1.15787 1.15866
 H -0.86733 -1.15496 -1.14277
 H 0.85647 -1.07716 1.56732
 H 0.85216 -1.07831 -1.58418
 H -0.33954 -0.25442 2.56555
 H -0.36021 -0.25129 -2.56573
13
bifur_IRC_Cartesians_noMW_output/new_data/bifur_traj2_Cartesians point 40
C 0.04338 0.73763 0.78677
 C 0.06277 0.73543 -0.78653
 C -1.01065 1.37854 0.00004
 C -0.08291 -0.52573 1.55690
 C -0.08743 -0.52477 -1.55720
 F 0.86383 1.58705 1.41863
 F 0.93100 1.57921 -1.41748
 H -0.86413 -1.15578 1.16515
 H -0.86804 -1.15279 -1.14888
 H 0.85524 -1.07734 1.56978
 H 0.85084 -1.07851 -1.58701
 H -0.33637 -0.25308 2.56910
 H -0.35752 -0.24986 -2.56927
13
bifur_IRC_Cartesians_noMW_output/new_data/bifur_traj2_Cartesians point 41
C 0.04355 0.73692 0.79035
 C 0.06294 0.73474 -0.79011
 C -1.00132 1.37455 0.00004
 C -0.08262 -0.52487 1.56110
 C -0.08715 -0.52390 -1.56138
 F 0.85770 1.58547 1.42215
 F 0.92493 1.57765 -1.42104
 H -0.86477 -1.15374 1.17144
 H -0.86867 -1.15074 -1.15516
 H 0.85402 -1.07751 1.57256
 H 0.84961 -1.07868 -1.58979
 H -0.33354 -0.25156 2.57260
 H -0.35470 -0.24834 -2.57276
13
bifur_IRC_Cartesians_noMW_output/new_data/bifur_traj2_Cartesians point 42
C 0.04400 0.73630 0.79362
 C 0.06280 0.73419 -0.79338
 C -0.99277 1.37105 0.00004
 C -0.08244 -0.52409 1.56483
 C -0.08681 -0.52315 -1.56510
 F 0.85320 1.58394 1.42545
 F 0.91831 1.57638 -1.42439
 H -0.86541 -1.15183 1.17677
 H -0.86919 -1.14893 -1.16100
 H 0.85283 -1.07769 1.57522
 H 0.84856 -1.07882 -1.59191
 H -0.33130 -0.25024 2.57574
 H -0.35179 -0.24712 -2.57589
13
bifur_IRC_Cartesians_noMW_output/new_data/bifur_traj2_Cartesians point 43
C 0.04487 0.73592 0.79632
 C 0.06219 0.73397 -0.79610
 C -0.98560 1.36859 0.00004
 C -0.08241 -0.52349 1.56758
 C -0.08643 -0.52263 -1.56784
 F 0.85120 1.58260 1.42848
 F 0.91112 1.57563 -1.42748
 H -0.86607 -1.15018 1.18025
 H -0.86955 -1.14752 -1.16572
 H 0.85178 -1.07789 1.57730
 H 0.84783 -1.07892 -1.59269
 H -0.33003 -0.24948 2.57811
 H -0.34888 -0.24661 -2.57825
13
bifur_IRC_Cartesians_noMW_output/new_data/bifur_traj2_Cartesians point 44
C 0.04629 0.73601 0.79788
 C 0.06093 0.73434 -0.79769
 C -0.98126 1.36816 0.00002
 C -0.08265 -0.52326 1.56843
 C -0.08601 -0.52256 -1.56866
 F 0.85329 1.58174 1.43091
 F 0.90373 1.57583 -1.42999
 H -0.86670 -1.14911 1.18031
 H -0.86966 -1.14688 -1.16805
 H 0.85102 -1.07809 1.57812
 H 0.84767 -1.07897 -1.59114
 H -0.33039 -0.24980 2.57898
 H -0.34627 -0.24740 -2.57911
13
bifur_IRC_Cartesians_noMW_output/new_data/bifur_traj2_Cartesians point 45
C 0.04629 0.73601 0.79787
 C 0.06093 0.73434 -0.79769
 C -0.98126 1.36816 0.00002
 C -0.08265 -0.52326 1.56842
 C -0.08601 -0.52256 -1.56866
 F 0.85329 1.58174 1.43091
 F 0.90373 1.57583 -1.42999
 H -0.86670 -1.14911 1.18030
 H -0.86966 -1.14688 -1.16804
 H 0.85103 -1.07809 1.57811
 H 0.84767 -1.07897 -1.59114
 H -0.33039 -0.24980 2.57898
 H -0.34627 -0.24740 -2.57911
13
bifur_IRC_Cartesians_noMW_output/new_data/bifur_traj2_Cartesians point 46
C 0.04964 0.73726 0.79671
 C 0.05750 0.73627 -0.79659
 C -0.98358 1.37277 -0.00002
 C -0.08367 -0.52392 1.56456
 C -0.08535 -0.52362 -1.56475
 F 0.86729 1.58181 1.43203
 F 0.89372 1.57856 -1.43126
 H -0.86739 -1.14931 1.17145
 H -0.86903 -1.14819 -1.16496
 H 0.85088 -1.07836 1.57616
 H 0.84902 -1.07884 -1.58321
 H -0.33533 -0.25281 2.57617
 H -0.34369 -0.25160 -2.57630
13
bifur_IRC_Cartesians_noMW_output/new_data/bifur_traj2_Cartesians point 47
C 0.05098 0.73771 0.79525
 C 0.05602 0.73699 -0.79515
 C -0.98723 1.37514 -0.00004
 C -0.08415 -0.52432 1.56229
 C -0.08514 -0.52419 -1.56247
 F 0.87476 1.58210 1.43109
 F 0.89122 1.57994 -1.43037
 H -0.86746 -1.14993 1.16682
 H -0.86855 -1.14928 -1.16272
 H 0.85111 -1.07840 1.57536
 H 0.84987 -1.07872 -1.57994
 H -0.33810 -0.25388 2.57437
 H -0.34333 -0.25317 -2.57450
13
bifur_IRC_Cartesians_noMW_output/new_data/bifur_traj2_Cartesians point 48
C 0.05207 0.73781 0.79374
 C 0.05478 0.73732 -0.79366
 C -0.99120 1.37660 -0.00006
 C -0.08456 -0.52457 1.56070
 C -0.08497 -0.52459 -1.56087
 F 0.88144 1.58225 1.42945
 F 0.88966 1.58099 -1.42875
 H -0.86741 -1.15059 1.16344
 H -0.86805 -1.15032 -1.16132
 H 0.85136 -1.07838 1.57546
 H 0.85063 -1.07858 -1.57800
 H -0.34055 -0.25412 2.57301
 H -0.34321 -0.25382 -2.57314
13
bifur_IRC_Cartesians_noMW_output/new_data/bifur_traj2_Cartesians point 49
C 0.05294 0.73740 0.79235
 C 0.05375 0.73709 -0.79229
 C -0.99507 1.37669 -0.00007
 C -0.08486 -0.52459 1.56019
 C -0.08481 -0.52473 -1.56036
 F 0.88714 1.58210 1.42709
 F 0.88860 1.58157 -1.42641
 H -0.86725 -1.15118 1.16193
 H -0.86753 -1.15122 -1.16144
 H 0.85153 -1.07831 1.57696
 H 0.85122 -1.07840 -1.57783
 H -0.34256 -0.25320 2.57239
 H -0.34311 -0.25323 -2.57253
13
bifur_IRC_Cartesians_noMW_output/new_data/bifur_traj2_Cartesians point 50
C 0.05364 0.73622 0.79135
 C 0.05292 0.73606 -0.79130
 C -0.99830 1.37462 -0.00008
 C -0.08505 -0.52422 1.56147
 C -0.08462 -0.52446 -1.56163
 F 0.89150 1.58139 1.42390
 F 0.88755 1.58144 -1.42323
 H -0.86701 -1.15151 1.16333
 H -0.86699 -1.15181 -1.16413
 H 0.85150 -1.07818 1.58071
 H 0.85153 -1.07819 -1.58024
 H -0.34391 -0.25052 2.57304
 H -0.34276 -0.25082 -2.57318
13
bifur_IRC_Cartesians_noMW_output/new_data/bifur_traj2_Cartesians point 51
C 0.05416 0.73405 0.79111
 C 0.05231 0.73399 -0.79106
 C -1.00000 1.36958 -0.00009
 C -0.08507 -0.52331 1.56525
 C -0.08436 -0.52362 -1.56541
 F 0.89385 1.57984 1.42000
 F 0.88588 1.58033 -1.41931
 H -0.86671 -1.15139 1.16874
 H -0.86647 -1.15188 -1.17052
 H 0.85113 -1.07800 1.58743
 H 0.85140 -1.07794 -1.58598
 H -0.34426 -0.24556 2.57550
 H -0.34186 -0.24608 -2.57565
13
bifur_IRC_Cartesians_noMW_output/new_data/bifur_traj2_Cartesians point 52
C 0.05455 0.73120 0.79166
 C 0.05188 0.73121 -0.79163
 C -0.99984 1.36234 -0.00010
 C -0.08495 -0.52199 1.57097
 C -0.08404 -0.52235 -1.57113
 F 0.89426 1.57766 1.41599
 F 0.88338 1.57844 -1.41529
 H -0.86643 -1.15079 1.17725
 H -0.86604 -1.15142 -1.17973
 H 0.85043 -1.07779 1.59622
 H 0.85087 -1.07770 -1.59406
 H -0.34368 -0.23908 2.57941
 H -0.34038 -0.23975 -2.57956
13
bifur_IRC_Cartesians_noMW_output/new_data/bifur_traj2_Cartesians point 53
C 0.05492 0.72820 0.79268
 C 0.05152 0.72828 -0.79265
 C -0.99854 1.35443 -0.00011
 C -0.08478 -0.52053 1.57735
 C -0.08369 -0.52094 -1.57751
 F 0.89372 1.57524 1.41232
 F 0.88027 1.57630 -1.41160
 H -0.86622 -1.14993 1.18680
 H -0.86568 -1.15068 -1.18990
 H 0.84957 -1.07760 1.60553
 H 0.85017 -1.07746 -1.60274
 H -0.34269 -0.23226 2.58386
 H -0.33858 -0.23305 -2.58401
13
bifur_IRC_Cartesians_noMW_output/new_data/bifur_traj2_Cartesians point 54
C 0.05536 0.72538 0.79383
 C 0.05111 0.72553 -0.79380
 C -0.99678 1.34687 -0.00012
 C -0.08463 -0.51912 1.58350
 C -0.08334 -0.51959 -1.58367
 F 0.89318 1.57288 1.40913
 F 0.87672 1.57426 -1.40841
 H -0.86607 -1.14900 1.19594
 H -0.86536 -1.14990 -1.19977
 H 0.84869 -1.07743 1.61439
 H 0.84947 -1.07725 -1.61086
 H -0.34169 -0.22584 2.58818
 H -0.33665 -0.22679 -2.58833
13
bifur_IRC_Cartesians_noMW_output/new_data/bifur_traj2_Cartesians point 55
C 0.05594 0.72298 0.79486
 C 0.05057 0.72324 -0.79485
 C -0.99510 1.34046 -0.00013
 C -0.08454 -0.51791 1.58874
 C -0.08298 -0.51845 -1.58891
 F 0.89331 1.57078 1.40653
 F 0.87289 1.57259 -1.40582
 H -0.86601 -1.14814 1.20354
 H -0.86508 -1.14923 -1.20833
 H 0.84787 -1.07731 1.62204
 H 0.84890 -1.07707 -1.61753
 H -0.34103 -0.22040 2.59187
 H -0.33475 -0.22155 -2.59203
13
bifur_IRC_Cartesians_noMW_output/new_data/bifur_traj2_Cartesians point 56
C 0.05594 0.72298 0.79486
 C 0.05057 0.72324 -0.79485
 C -0.99510 1.34046 -0.00013
 C -0.08454 -0.51791 1.58874
 C -0.08298 -0.51845 -1.58891
 F 0.89331 1.57078 1.40653
 F 0.87289 1.57259 -1.40582
 H -0.86601 -1.14814 1.20354
 H -0.86508 -1.14923 -1.20833
 H 0.84787 -1.07731 1.62204
 H 0.84890 -1.07707 -1.61753
 H -0.34103 -0.22040 2.59187
 H -0.33475 -0.22155 -2.59203
13
bifur_IRC_Cartesians_noMW_output/new_data/bifur_traj2_Cartesians point 57
C 0.05764 0.72059 0.79536
 C 0.04883 0.72118 -0.79538
 C -0.99480 1.33469 -0.00015
 C -0.08479 -0.51676 1.59334
 C -0.08238 -0.51752 -1.59349
 F 0.89845 1.56848 1.40343
 F 0.86586 1.57163 -1.40276
 H -0.86608 -1.14740 1.20918
 H -0.86448 -1.14905 -1.21689
 H 0.84699 -1.07723 1.63023
 H 0.84877 -1.07680 -1.62271
 H -0.34206 -0.21503 2.59502
 H -0.33197 -0.21679 -2.59518
13
bifur_IRC_Cartesians_noMW_output/new_data/bifur_traj2_Cartesians point 58
C 0.05863 0.72127 0.79406
 C 0.04774 0.72207 -0.79410
 C -0.99792 1.33743 -0.00017
 C -0.08518 -0.51724 1.59084
 C -0.08226 -0.51812 -1.59097
 F 0.90436 1.56900 1.40303
 F 0.86440 1.57295 -1.40240
 H -0.86614 -1.14801 1.20448
 H -0.86414 -1.15000 -1.21397
 H 0.84729 -1.07727 1.62857
 H 0.84952 -1.07673 -1.61922
 H -0.34434 -0.21661 2.59309
 H -0.33195 -0.21873 -2.59326
13
bifur_IRC_Cartesians_noMW_output/new_data/bifur_traj2_Cartesians point 59
C 0.05928 0.72306 0.79192
 C 0.04692 0.72401 -0.79197
 C -1.00279 1.34336 -0.00018
 C -0.08563 -0.51834 1.58562
 C -0.08234 -0.51931 -1.58575
 F 0.91066 1.57061 1.40336
 F 0.86548 1.57513 -1.40275
 H -0.86615 -1.14922 1.19587
 H -0.86387 -1.15145 -1.20661
 H 0.84808 -1.07735 1.62325
 H 0.85064 -1.07672 -1.61260
 H -0.34716 -0.22070 2.58919
 H -0.33313 -0.22308 -2.58936
13
bifur_IRC_Cartesians_noMW_output/new_data/bifur_traj2_Cartesians point 60
C 0.05937 0.72529 0.78968
 C 0.04668 0.72627 -0.78973
 C -1.00777 1.35028 -0.00018
 C -0.08597 -0.51965 1.57960
 C -0.08260 -0.52063 -1.57973
 F 0.91512 1.57273 1.40420
 F 0.86879 1.57738 -1.40360
 H -0.86609 -1.15062 1.18652
 H -0.86375 -1.15290 -1.19753
 H 0.84910 -1.07742 1.61629
 H 0.85173 -1.07677 -1.60536
 H -0.34950 -0.22576 2.58474
 H -0.33511 -0.22820 -2.58491
13
bifur_IRC_Cartesians_noMW_output/new_data/bifur_traj2_Cartesians point 61
C 0.05887 0.72745 0.78780
 C 0.04705 0.72835 -0.78785
 C -1.01181 1.35666 -0.00017
 C -0.08612 -0.52088 1.57412
 C -0.08297 -0.52181 -1.57425
 F 0.91684 1.57488 1.40531
 F 0.87357 1.57919 -1.40469
 H -0.86597 -1.15190 1.17849
 H -0.86380 -1.15404 -1.18877
 H 0.85011 -1.07748 1.60927
 H 0.85256 -1.07687 -1.59909
 H -0.35088 -0.23063 2.58072
 H -0.33744 -0.23292 -2.58090
13
bifur_IRC_Cartesians_noMW_output/new_data/bifur_traj2_Cartesians point 62
C 0.05789 0.72924 0.78652
 C 0.04796 0.72994 -0.78655
 C -1.01447 1.36162 -0.00016
 C -0.08609 -0.52187 1.56991
 C -0.08339 -0.52269 -1.57005
 F 0.91574 1.57677 1.40648
 F 0.87915 1.58035 -1.40584
 H -0.86580 -1.15290 1.17283
 H -0.86400 -1.15473 -1.18150
 H 0.85098 -1.07750 1.60317
 H 0.85302 -1.07700 -1.59466
 H -0.35116 -0.23464 2.57767
 H -0.33982 -0.23659 -2.57784
13
bifur_IRC_Cartesians_noMW_output/new_data/bifur_traj2_Cartesians point 63
C 0.05651 0.73035 0.78604
 C 0.04933 0.73078 -0.78604
 C -1.01531 1.36432 -0.00014
 C -0.08584 -0.52245 1.56767
 C -0.08383 -0.52310 -1.56783
 F 0.91174 1.57811 1.40751
 F 0.88488 1.58061 -1.40682
 H -0.86559 -1.15347 1.17056
 H -0.86433 -1.15486 -1.17689
 H 0.85159 -1.07748 1.59897
 H 0.85302 -1.07714 -1.59287
 H -0.35022 -0.23710 2.57609
 H -0.34193 -0.23857 -2.57626
13
bifur_IRC_Cartesians_noMW_output/new_data/bifur_traj2_Cartesians point 64
C 0.05483 0.73032 0.78679
 C 0.05108 0.73041 -0.78675
 C -1.01343 1.36336 -0.00012
 C -0.08536 -0.52235 1.56863
 C -0.08419 -0.52280 -1.56880
 F 0.90440 1.57842 1.40816
 F 0.88971 1.57958 -1.40740
 H -0.86537 -1.15333 1.17347
 H -0.86478 -1.15415 -1.17688
 H 0.85171 -1.07741 1.59821
 H 0.85238 -1.07727 -1.59513
 H -0.34773 -0.23695 2.57687
 H -0.34325 -0.23782 -2.57705
13
bifur_IRC_Cartesians_noMW_output/new_data/bifur_traj2_Cartesians point 65
C 0.05317 0.72875 0.78919
 C 0.05293 0.72850 -0.78913
 C -1.00780 1.35759 -0.00009
 C -0.08465 -0.52133 1.57380
 C -0.08435 -0.52157 -1.57399
 F 0.89407 1.57721 1.40840
 F 0.89181 1.57701 -1.40758
 H -0.86524 -1.15216 1.18287
 H -0.86532 -1.15240 -1.18329
 H 0.85108 -1.07731 1.60230
 H 0.85098 -1.07736 -1.60231
 H -0.34363 -0.23334 2.58080
 H -0.34304 -0.23358 -2.58097
13
bifur_IRC_Cartesians_noMW_output/new_data/bifur_traj2_Cartesians point 66
C 0.05191 0.72630 0.79284
 C 0.05449 0.72576 -0.79275
 C -0.99921 1.34893 -0.00008
 C -0.08389 -0.51973 1.58158
 C -0.08428 -0.51979 -1.58179
 F 0.88281 1.57491 1.40883
 F 0.89054 1.57362 -1.40797
 H -0.86529 -1.15016 1.19594
 H -0.86592 -1.14994 -1.19397
 H 0.84985 -1.07722 1.60948
 H 0.84912 -1.07744 -1.61196
 H -0.33880 -0.22774 2.58671
 H -0.34133 -0.22749 -2.58687
13
bifur_IRC_Cartesians_noMW_output/new_data/bifur_traj2_Cartesians point 67
C 0.05191 0.72630 0.79284
 C 0.05449 0.72576 -0.79275
 C -0.99921 1.34893 -0.00008
 C -0.08389 -0.51973 1.58158
 C -0.08428 -0.51979 -1.58179
 F 0.88281 1.57492 1.40883
 F 0.89054 1.57362 -1.40797
 H -0.86529 -1.15016 1.19594
 H -0.86592 -1.14994 -1.19396
 H 0.84985 -1.07723 1.60947
 H 0.84912 -1.07744 -1.61195
 H -0.33880 -0.22774 2.58671
 H -0.34133 -0.22749 -2.58687
13
bifur_IRC_Cartesians_noMW_output/new_data/bifur_traj2_Cartesians point 68
C 0.05048 0.72211 0.80136
 C 0.05666 0.72124 -0.80125
 C -0.97831 1.33286 -0.00005
 C -0.08259 -0.51663 1.59658
 C -0.08387 -0.51646 -1.59680
 F 0.86185 1.57008 1.41270
 F 0.88233 1.56741 -1.41181
 H -0.86599 -1.14539 1.22026
 H -0.86730 -1.14457 -1.21522
 H 0.84691 -1.07728 1.62250
 H 0.84539 -1.07769 -1.62813
 H -0.32952 -0.21828 2.59840
 H -0.33604 -0.21739 -2.59854
13
bifur_IRC_Cartesians_noMW_output/new_data/bifur_traj2_Cartesians point 69
C 0.05001 0.72120 0.80542
 C 0.05752 0.72020 -0.80530
 C -0.96783 1.32791 -0.00004
 C -0.08209 -0.51562 1.60167
 C -0.08370 -0.51536 -1.60188
 F 0.85258 1.56843 1.41639
 F 0.87779 1.56527 -1.41552
 H -0.86655 -1.14318 1.22847
 H -0.86810 -1.14213 -1.22229
 H 0.84563 -1.07742 1.62562
 H 0.84382 -1.07790 -1.63240
 H -0.32555 -0.21626 2.60259
 H -0.33354 -0.21514 -2.60272
13
bifur_IRC_Cartesians_noMW_output/new_data/bifur_traj2_Cartesians point 70
C 0.04944 0.72137 0.80896
 C 0.05846 0.72024 -0.80883
 C -0.95822 1.32593 -0.00002
 C -0.08167 -0.51515 1.60431
 C -0.08365 -0.51480 -1.60453
 F 0.84391 1.56768 1.42123
 F 0.87447 1.56396 -1.42037
 H -0.86716 -1.14135 1.23300
 H -0.86900 -1.14005 -1.22553
 H 0.84471 -1.07763 1.62535
 H 0.84257 -1.07819 -1.63345
 H -0.32210 -0.21671 2.60506
 H -0.33176 -0.21531 -2.60518
13
bifur_IRC_Cartesians_noMW_output/new_data/bifur_traj2_Cartesians point 71
C 0.04856 0.72294 0.81159
 C 0.05965 0.72162 -0.81145
 C -0.95041 1.32786 -0.00000
 C -0.08133 -0.51544 1.60367
 C -0.08382 -0.51495 -1.60388
 F 0.83585 1.56823 1.42717
 F 0.87373 1.56373 -1.42633
 H -0.86776 -1.14018 1.23270
 H -0.86999 -1.13853 -1.22347
 H 0.84434 -1.07788 1.62063
 H 0.84175 -1.07855 -1.63052
 H -0.31931 -0.22031 2.60516
 H -0.33126 -0.21854 -2.60526
13
bifur_IRC_Cartesians_noMW_output/new_data/bifur_traj2_Cartesians point 72
C 0.04724 0.72591 0.81291
 C 0.06119 0.72433 -0.81275
 C -0.94548 1.33400 0.00002
 C -0.08108 -0.51655 1.59938
 C -0.08426 -0.51588 -1.59960
 F 0.82865 1.57026 1.43371
 F 0.87667 1.56467 -1.43287
 H -0.86823 -1.13991 1.22717
 H -0.87102 -1.13778 -1.21550
 H 0.84468 -1.07816 1.61121
 H 0.84147 -1.07898 -1.62360
 H -0.31737 -0.22709 2.60258
 H -0.33248 -0.22481 -2.60267
13
bifur_IRC_Cartesians_noMW_output/new_data/bifur_traj2_Cartesians point 73
C 0.04553 0.72976 0.81306
 C 0.06304 0.72784 -0.81286
 C -0.94332 1.34293 0.00005
 C -0.08086 -0.51823 1.59258
 C -0.08492 -0.51733 -1.59281
 F 0.82223 1.57334 1.44012
 F 0.88288 1.56638 -1.43926
 H -0.86853 -1.14042 1.21812
 H -0.87201 -1.13770 -1.20340
 H 0.84560 -1.07842 1.59879
 H 0.84161 -1.07944 -1.61429
 H -0.31610 -0.23581 2.59810
 H -0.33515 -0.23289 -2.59818
13
bifur_IRC_Cartesians_noMW_output/new_data/bifur_traj2_Cartesians point 74
C 0.04356 0.73387 0.81249
 C 0.06509 0.73156 -0.81226
 C -0.94299 1.35289 0.00008
 C -0.08066 -0.52013 1.58476
 C -0.08570 -0.51898 -1.58500
 F 0.81624 1.57689 1.44599
 F 0.89110 1.56838 -1.44509
 H -0.86868 -1.14138 1.20770
 H -0.87294 -1.13800 -1.18957
 H 0.84683 -1.07864 1.58531
 H 0.84197 -1.07988 -1.60433
 H -0.31516 -0.24510 2.59279
 H -0.33866 -0.24147 -2.59286
13
bifur_IRC_Cartesians_noMW_output/new_data/bifur_traj2_Cartesians point 75
C 0.04145 0.73789 0.81159
 C 0.06723 0.73517 -0.81133
 C -0.94359 1.36282 0.00011
 C -0.08044 -0.52205 1.57685
 C -0.08653 -0.52063 -1.57711
 F 0.81040 1.58052 1.45127
 F 0.90029 1.57038 -1.45032
 H -0.86871 -1.14254 1.19728
 H -0.87380 -1.13845 -1.17553
 H 0.84818 -1.07883 1.57196
 H 0.84238 -1.08030 -1.59470
 H -0.31432 -0.25419 2.58735
 H -0.34252 -0.24980 -2.58743
13
bifur_IRC_Cartesians_noMW_output/new_data/bifur_traj2_Cartesians point 76
C 0.03928 0.74169 0.81066
 C 0.06942 0.73854 -0.81035
 C -0.94442 1.37220 0.00014
 C -0.08020 -0.52387 1.56936
 C -0.08736 -0.52219 -1.56964
 F 0.80442 1.58403 1.45609
 F 0.90974 1.57220 -1.45510
 H -0.86869 -1.14371 1.18756
 H -0.87463 -1.13890 -1.16209
 H 0.84951 -1.07898 1.55925
 H 0.84276 -1.08070 -1.58581
 H -0.31340 -0.26273 2.58219
 H -0.34643 -0.25757 -2.58226
13
bifur_IRC_Cartesians_noMW_output/new_data/bifur_traj2_Cartesians point 77
C 0.03709 0.74518 0.80996
 C 0.07165 0.74161 -0.80961
 C -0.94475 1.38069 0.00017
 C -0.07992 -0.52554 1.56262
 C -0.08816 -0.52358 -1.56291
 F 0.79792 1.58729 1.46072
 F 0.91887 1.57375 -1.45968
 H -0.86866 -1.14473 1.17900
 H -0.87546 -1.13919 -1.14978
 H 0.85073 -1.07912 1.54745
 H 0.84301 -1.08109 -1.57788
 H -0.31220 -0.27061 2.57757
 H -0.35012 -0.26467 -2.57764
13
bifur_IRC_Cartesians_noMW_output/new_data/bifur_traj2_Cartesians point 78
C 0.03709 0.74518 0.80996
 C 0.07165 0.74161 -0.80961
 C -0.94475 1.38069 0.00017
 C -0.07992 -0.52554 1.56262
 C -0.08816 -0.52358 -1.56291
 F 0.79792 1.58729 1.46072
 F 0.91887 1.57375 -1.45967
 H -0.86866 -1.14473 1.17900
 H -0.87546 -1.13919 -1.14978
 H 0.85073 -1.07912 1.54745
 H 0.84301 -1.08109 -1.57788
 H -0.31221 -0.27060 2.57757
 H -0.35012 -0.26467 -2.57764
13
bifur_IRC_Cartesians_noMW_output/new_data/bifur_traj2_Cartesians point 79
C 0.03308 0.75121 0.81071
 C 0.07593 0.74684 -0.81029
 C -0.94005 1.39402 0.00024
 C -0.07921 -0.52810 1.55263
 C -0.08949 -0.52563 -1.55295
 F 0.78222 1.59239 1.47123
 F 0.93249 1.57566 -1.47010
 H -0.86895 -1.14546 1.16695
 H -0.87736 -1.13855 -1.13068
 H 0.85228 -1.07947 1.52730
 H 0.84276 -1.08190 -1.56499
 H -0.30831 -0.28420 2.57109
 H -0.35539 -0.27680 -2.57114
13
bifur_IRC_Cartesians_noMW_output/new_data/bifur_traj2_Cartesians point 80
C 0.03175 0.75384 0.81263
 C 0.07753 0.74920 -0.81219
 C -0.93367 1.39892 0.00026
 C -0.07888 -0.52897 1.54948
 C -0.08988 -0.52631 -1.54980
 F 0.77387 1.59401 1.47797
 F 0.93454 1.57616 -1.47684
 H -0.86949 -1.14484 1.16318
 H -0.87846 -1.13743 -1.12440
 H 0.85239 -1.07976 1.51900
 H 0.84223 -1.08234 -1.55925
 H -0.30580 -0.29021 2.56938
 H -0.35613 -0.28228 -2.56942
13
bifur_IRC_Cartesians_noMW_output/new_data/bifur_traj2_Cartesians point 81
C 0.03109 0.75658 0.81515
 C 0.07853 0.75179 -0.81470
 C -0.92558 1.40387 0.00028
 C -0.07867 -0.52978 1.54649
 C -0.09008 -0.52700 -1.54681
 F 0.76675 1.59531 1.48578
 F 0.93331 1.57685 -1.48469
 H -0.87030 -1.14379 1.15909
 H -0.87959 -1.13610 -1.11888
 H 0.85220 -1.08013 1.51088
 H 0.84168 -1.08280 -1.55256
 H -0.30359 -0.29651 2.56791
 H -0.35575 -0.28828 -2.56793
13
bifur_IRC_Cartesians_noMW_output/new_data/bifur_traj2_Cartesians point 82
C 0.03102 0.75976 0.81767
 C 0.07896 0.75495 -0.81723
 C -0.91723 1.41003 0.00029
 C -0.07865 -0.53077 1.54259
 C -0.09017 -0.52795 -1.54290
 F 0.76169 1.59670 1.49444
 F 0.93003 1.57809 -1.49341
 H -0.87132 -1.14269 1.15306
 H -0.88069 -1.13490 -1.11241
 H 0.85195 -1.08059 1.50180
 H 0.84133 -1.08327 -1.54389
 H -0.30212 -0.30385 2.56582
 H -0.35482 -0.29551 -2.56582
13
bifur_IRC_Cartesians_noMW_output/new_data/bifur_traj2_Cartesians point 83
C 0.03140 0.76361 0.81973
 C 0.07891 0.75887 -0.81929
 C -0.90979 1.41824 0.00030
 C -0.07881 -0.53211 1.53697
 C -0.09022 -0.52930 -1.53725
 F 0.75909 1.59853 1.50368
 F 0.92593 1.58013 -1.50275
 H -0.87245 -1.14182 1.14399
 H -0.88173 -1.13409 -1.10370
 H 0.85186 -1.08111 1.49090
 H 0.84134 -1.08376 -1.53259
 H -0.30166 -0.31273 2.56250
 H -0.35387 -0.30446 -2.56248
13
bifur_IRC_Cartesians_noMW_output/new_data/bifur_traj2_Cartesians point 84
C 0.03209 0.76828 0.82090
 C 0.07848 0.76368 -0.82048
 C -0.90431 1.42911 0.00030
 C -0.07918 -0.53394 1.52904
 C -0.09030 -0.53118 -1.52929
 F 0.75924 1.60106 1.51321
 F 0.92211 1.58315 -1.51238
 H -0.87360 -1.14145 1.13108
 H -0.88266 -1.13389 -1.09173
 H 0.85210 -1.08168 1.47759
 H 0.84184 -1.08424 -1.51826
 H -0.30243 -0.32350 2.55746
 H -0.35338 -0.31541 -2.55743
13
bifur_IRC_Cartesians_noMW_output/new_data/bifur_traj2_Cartesians point 85
C 0.03292 0.77371 0.82079
 C 0.07780 0.76928 -0.82039
 C -0.90192 1.44267 0.00029
 C -0.07972 -0.53629 1.51864
 C -0.09047 -0.53360 -1.51886
 F 0.76229 1.60443 1.52235
 F 0.91980 1.58714 -1.52163
 H -0.87466 -1.14182 1.11425
 H -0.88342 -1.13449 -1.07618
 H 0.85281 -1.08224 1.46192
 H 0.84290 -1.08470 -1.50123
 H -0.30453 -0.33596 2.55052
 H -0.35380 -0.32812 -2.55047
13
bifur_IRC_Cartesians_noMW_output/new_data/bifur_traj2_Cartesians point 86
C 0.03361 0.77934 0.81929
 C 0.07714 0.77507 -0.81891
 C -0.90320 1.45760 0.00029
 C -0.08036 -0.53895 1.50674
 C -0.09077 -0.53633 -1.50695
 F 0.76741 1.60839 1.53000
 F 0.92015 1.59166 -1.52936
 H -0.87544 -1.14299 1.09526
 H -0.88394 -1.13588 -1.05832
 H 0.85401 -1.08272 1.44531
 H 0.84441 -1.08510 -1.48341
 H -0.30763 -0.34885 2.54231
 H -0.35538 -0.34124 -2.54226
13
bifur_IRC_Cartesians_noMW_output/new_data/bifur_traj2_Cartesians point 87
C 0.03382 0.78425 0.81680
 C 0.07682 0.78004 -0.81643
 C -0.90752 1.47128 0.00029
 C -0.08091 -0.54146 1.49548
 C -0.09118 -0.53886 -1.49567
 F 0.77274 1.61232 1.53506
 F 0.92358 1.59582 -1.53447
 H -0.87580 -1.14472 1.07767
 H -0.88420 -1.13768 -1.04118
 H 0.85549 -1.08304 1.43042
 H 0.84602 -1.08538 -1.46803
 H -0.31085 -0.36005 2.53433
 H -0.35800 -0.35253 -2.53427
13
bifur_IRC_Cartesians_noMW_output/new_data/bifur_traj2_Cartesians point 88
C 0.03344 0.78765 0.81404
 C 0.07702 0.78339 -0.81366
 C -0.91338 1.48130 0.00030
 C -0.08124 -0.54336 1.48693
 C -0.09166 -0.54072 -1.48712
 F 0.77652 1.61553 1.53711
 F 0.92942 1.59880 -1.53652
 H -0.87573 -1.14657 1.06480
 H -0.88425 -1.13944 -1.02781
 H 0.85695 -1.08316 1.41962
 H 0.84735 -1.08553 -1.45774
 H -0.31333 -0.36774 2.52809
 H -0.36112 -0.36012 -2.52803
13
bifur_IRC_Cartesians_noMW_output/new_data/bifur_traj2_Cartesians point 89
C 0.03344 0.78765 0.81404
 C 0.07702 0.78339 -0.81366
 C -0.91338 1.48130 0.00030
 C -0.08124 -0.54336 1.48693
 C -0.09166 -0.54072 -1.48712
 F 0.77653 1.61552 1.53711
 F 0.92942 1.59880 -1.53652
 H -0.87573 -1.14657 1.06480
 H -0.88425 -1.13944 -1.02781
 H 0.85695 -1.08316 1.41962
 H 0.84735 -1.08553 -1.45774
 H -0.31333 -0.36774 2.52809
 H -0.36112 -0.36012 -2.52803
13
bifur_IRC_Cartesians_noMW_output/new_data/bifur_traj2_Cartesians point 90
C 0.03135 0.78960 0.80960
 C 0.07873 0.78494 -0.80917
 C -0.92456 1.48842 0.00032
 C -0.08119 -0.54493 1.48004
 C -0.09254 -0.54207 -1.48026
 F 0.77741 1.61883 1.53425
 F 0.94377 1.60059 -1.53354
 H -0.87472 -1.14950 1.05601
 H -0.88399 -1.14175 -1.01579
 H 0.85903 -1.08292 1.41186
 H 0.84860 -1.08552 -1.45334
 H -0.31493 -0.37199 2.52261
 H -0.36695 -0.36370 -2.52258
13
bifur_IRC_Cartesians_noMW_output/new_data/bifur_traj2_Cartesians point 91
C 0.02991 0.78867 0.80840
 C 0.08002 0.78373 -0.80795
 C -0.92833 1.48657 0.00033
 C -0.08086 -0.54474 1.48106
 C -0.09289 -0.54172 -1.48131
 F 0.77458 1.61904 1.53088
 F 0.95061 1.59971 -1.53009
 H -0.87402 -1.15031 1.05885
 H -0.88383 -1.14211 -1.01631
 H 0.85955 -1.08266 1.41358
 H 0.84851 -1.08542 -1.45747
 H -0.31409 -0.36976 2.52305
 H -0.36914 -0.36100 -2.52302
13
bifur_IRC_Cartesians_noMW_output/new_data/bifur_traj2_Cartesians point 92
C 0.02837 0.78680 0.80817
 C 0.08148 0.78155 -0.80768
 C -0.92997 1.48176 0.00035
 C -0.08038 -0.54399 1.48465
 C -0.09315 -0.54080 -1.48492
 F 0.76963 1.61837 1.52717
 F 0.95624 1.59785 -1.52629
 H -0.87333 -1.15053 1.06573
 H -0.88373 -1.14185 -1.02066
 H 0.85964 -1.08237 1.41821
 H 0.84794 -1.08530 -1.46475
 H -0.31218 -0.36539 2.52540
 H -0.37056 -0.35610 -2.52537
13
bifur_IRC_Cartesians_noMW_output/new_data/bifur_traj2_Cartesians point 93
C 0.02695 0.78430 0.80909
 C 0.08292 0.77876 -0.80858
 C -0.92879 1.47470 0.00037
 C -0.07980 -0.54279 1.49033
 C -0.09327 -0.53944 -1.49062
 F 0.76293 1.61690 1.52393
 F 0.95967 1.59526 -1.52297
 H -0.87280 -1.15005 1.07574
 H -0.88375 -1.14090 -1.02824
 H 0.85927 -1.08209 1.42498
 H 0.84692 -1.08520 -1.47404
 H -0.30935 -0.35961 2.52936
 H -0.37090 -0.34983 -2.52934
13
bifur_IRC_Cartesians_noMW_output/new_data/bifur_traj2_Cartesians point 94
C 0.02593 0.78173 0.81108
 C 0.08406 0.77597 -0.81055
 C -0.92471 1.46688 0.00038
 C -0.07922 -0.54139 1.49693
 C -0.09324 -0.53791 -1.49725
 F 0.75563 1.61494 1.52205
 F 0.96004 1.59244 -1.52103
 H -0.87255 -1.14891 1.08682
 H -0.88392 -1.13942 -1.03748
 H 0.85847 -1.08191 1.43235
 H 0.84565 -1.08514 -1.48333
 H -0.30609 -0.35372 2.53415
 H -0.37005 -0.34356 -2.53414
13
bifur_IRC_Cartesians_noMW_output/new_data/bifur_traj2_Cartesians point 95
C 0.02550 0.77973 0.81364
 C 0.08470 0.77386 -0.81310
 C -0.91880 1.46023 0.00039
 C -0.07879 -0.54014 1.50284
 C -0.09306 -0.53659 -1.50316
 F 0.74934 1.61299 1.52195
 F 0.95752 1.59009 -1.52091
 H -0.87264 -1.14742 1.09629
 H -0.88421 -1.13775 -1.04604
 H 0.85747 -1.08186 1.43848
 H 0.84441 -1.08515 -1.49039
 H -0.30315 -0.34918 2.53859
 H -0.36829 -0.33883 -2.53857
13
bifur_IRC_Cartesians_noMW_output/new_data/bifur_traj2_Cartesians point 96
C 0.02554 0.77853 0.81609
 C 0.08487 0.77266 -0.81556
 C -0.91274 1.45574 0.00039
 C -0.07853 -0.53924 1.50706
 C -0.09283 -0.53568 -1.50738
 F 0.74490 1.61146 1.52315
 F 0.95355 1.58851 -1.52213
 H -0.87294 -1.14597 1.10276
 H -0.88453 -1.13628 -1.05240
 H 0.85653 -1.08190 1.44247
 H 0.84344 -1.08520 -1.49449
 H -0.30099 -0.34650 2.54190
 H -0.36627 -0.33613 -2.54187
13
bifur_IRC_Cartesians_noMW_output/new_data/bifur_traj2_Cartesians point 97
C 0.02578 0.77798 0.81806
 C 0.08480 0.77214 -0.81752
 C -0.90769 1.45317 0.00039
 C -0.07840 -0.53869 1.50965
 C -0.09263 -0.53515 -1.50997
 F 0.74210 1.61042 1.52482
 F 0.94965 1.58761 -1.52383
 H -0.87329 -1.14481 1.10652
 H -0.88481 -1.13517 -1.05643
 H 0.85580 -1.08199 1.44460
 H 0.84278 -1.08527 -1.49633
 H -0.29958 -0.34529 2.54401
 H -0.36451 -0.33496 -2.54398
13
bifur_IRC_Cartesians_noMW_output/new_data/bifur_traj2_Cartesians point 98
C 0.02601 0.77786 0.81935
 C 0.08471 0.77206 -0.81882
 C -0.90425 1.45211 0.00039
 C -0.07834 -0.53844 1.51088
 C -0.09249 -0.53491 -1.51119
 F 0.74047 1.60989 1.52635
 F 0.94690 1.58721 -1.52538
 H -0.87358 -1.14406 1.10821
 H -0.88503 -1.13446 -1.05839
 H 0.85534 -1.08208 1.44529
 H 0.84239 -1.08533 -1.49674
 H -0.29876 -0.34506 2.54509
 H -0.36335 -0.33479 -2.54505
13
bifur_IRC_Cartesians_noMW_output/new_data/bifur_traj2_Cartesians point 99
C 0.02602 0.77805 0.81986
 C 0.08475 0.77225 -0.81933
 C -0.90278 1.45226 0.00039
 C -0.07832 -0.53844 1.51093
 C -0.09248 -0.53491 -1.51124
 F 0.73955 1.60986 1.52734
 F 0.94609 1.58718 -1.52638
 H -0.87371 -1.14379 1.10827
 H -0.88518 -1.13419 -1.05842
 H 0.85522 -1.08213 1.44481
 H 0.84226 -1.08538 -1.49629
 H -0.29841 -0.34551 2.54523
 H -0.36302 -0.33524 -2.54518
13
bifur_IRC_Cartesians_noMW_output/new_data/bifur_traj2_Cartesians point 100
C 0.02602 0.77805 0.81986
 C 0.08475 0.77225 -0.81933
 C -0.90278 1.45226 0.00039
 C -0.07832 -0.53844 1.51093
 C -0.09248 -0.53491 -1.51124
 F 0.73955 1.60986 1.52734
 F 0.94609 1.58718 -1.52638
 H -0.87371 -1.14379 1.10827
 H -0.88518 -1.13419 -1.05842
 H 0.85522 -1.08213 1.44481
 H 0.84226 -1.08538 -1.49629
 H -0.29841 -0.34551 2.54523
 H -0.36302 -0.33524 -2.54518
13
bifur_IRC_Cartesians_noMW_output/new_data/bifur_traj2_Cartesians point 101
C 0.02475 0.77892 0.81837
 C 0.08590 0.77287 -0.81782
 C -0.90646 1.45503 0.00040
 C -0.07817 -0.53907 1.50832
 C -0.09292 -0.53540 -1.50864
 F 0.73783 1.61130 1.52665
 F 0.95294 1.58766 -1.52563
 H -0.87329 -1.14488 1.10535
 H -0.88523 -1.13489 -1.05343
 H 0.85607 -1.08203 1.44124
 H 0.84258 -1.08542 -1.49485
 H -0.29835 -0.34739 2.54319
 H -0.36565 -0.33669 -2.54315
13
bifur_IRC_Cartesians_noMW_output/new_data/bifur_traj2_Cartesians point 102
C 0.02336 0.77927 0.81670
 C 0.08713 0.77296 -0.81612
 C -0.91089 1.45664 0.00042
 C -0.07797 -0.53951 1.50654
 C -0.09338 -0.53568 -1.50688
 F 0.73604 1.61249 1.52484
 F 0.96044 1.58781 -1.52375
 H -0.87272 -1.14605 1.10381
 H -0.88517 -1.13562 -1.04967
 H 0.85692 -1.08187 1.43909
 H 0.84285 -1.08541 -1.49502
 H -0.29820 -0.34809 2.54168
 H -0.36842 -0.33694 -2.54164
13
bifur_IRC_Cartesians_noMW_output/new_data/bifur_traj2_Cartesians point 103
C 0.02165 0.77936 0.81497
 C 0.08867 0.77272 -0.81435
 C -0.91563 1.45757 0.00044
 C -0.07769 -0.53985 1.50526
 C -0.09389 -0.53583 -1.50563
 F 0.73327 1.61362 1.52246
 F 0.96911 1.58766 -1.52127
 H -0.87202 -1.14728 1.10333
 H -0.88511 -1.13633 -1.04644
 H 0.85781 -1.08165 1.43754
 H 0.84303 -1.08539 -1.49632
 H -0.29770 -0.34817 2.54048
 H -0.37151 -0.33645 -2.54046
13
bifur_IRC_Cartesians_noMW_output/new_data/bifur_traj2_Cartesians point 104
C 0.01977 0.77912 0.81353
 C 0.09040 0.77211 -0.81288
 C -0.91974 1.45744 0.00046
 C -0.07731 -0.54000 1.50488
 C -0.09441 -0.53577 -1.50528
 F 0.72930 1.61451 1.51987
 F 0.97796 1.58712 -1.51858
 H -0.87129 -1.14834 1.10438
 H -0.88509 -1.13680 -1.04442
 H 0.85860 -1.08141 1.43692
 H 0.84302 -1.08536 -1.49889
 H -0.29669 -0.34748 2.53994
 H -0.37452 -0.33513 -2.53993
13
bifur_IRC_Cartesians_noMW_output/new_data/bifur_traj2_Cartesians point 105
C 0.01771 0.77851 0.81260
 C 0.09235 0.77109 -0.81191
 C -0.92269 1.45604 0.00048
 C -0.07683 -0.53991 1.50563
 C -0.09491 -0.53545 -1.50606
 F 0.72380 1.61505 1.51729
 F 0.98660 1.58609 -1.51589
 H -0.87057 -1.14913 1.10733
 H -0.88515 -1.13694 -1.04397
 H 0.85921 -1.08115 1.43738
 H 0.84275 -1.08534 -1.50288
 H -0.29501 -0.34595 2.54026
 H -0.37727 -0.33290 -2.54025
13
bifur_IRC_Cartesians_noMW_output/new_data/bifur_traj2_Cartesians point 106
C 0.01549 0.77749 0.81231
 C 0.09451 0.76962 -0.81158
 C -0.92411 1.45320 0.00050
 C -0.07623 -0.53956 1.50769
 C -0.09540 -0.53484 -1.50815
 F 0.71651 1.61519 1.51483
 F 0.99485 1.58450 -1.51332
 H -0.86986 -1.14956 1.11244
 H -0.88530 -1.13666 -1.04535
 H 0.85960 -1.08089 1.43907
 H 0.84217 -1.08533 -1.50844
 H -0.29255 -0.34349 2.54157
 H -0.37968 -0.32967 -2.54157
13
bifur_IRC_Cartesians_noMW_output/new_data/bifur_traj2_Cartesians point 107
C 0.01313 0.77608 0.81271
 C 0.09688 0.76773 -0.81193
 C -0.92386 1.44892 0.00053
 C -0.07551 -0.53893 1.51107
 C -0.09585 -0.53393 -1.51156
 F 0.70742 1.61491 1.51260
 F 1.00250 1.58236 -1.51098
 H -0.86920 -1.14960 1.11970
 H -0.88556 -1.13593 -1.04860
 H 0.85975 -1.08063 1.44195
 H 0.84127 -1.08534 -1.51549
 H -0.28929 -0.34015 2.54390
 H -0.38167 -0.32550 -2.54391
13
bifur_IRC_Cartesians_noMW_output/new_data/bifur_traj2_Cartesians point 108
C 0.01066 0.77444 0.81372
 C 0.09940 0.76558 -0.81289
 C -0.92209 1.44364 0.00056
 C -0.07471 -0.53811 1.51541
 C -0.09628 -0.53281 -1.51593
 F 0.69683 1.61433 1.51074
 F 1.00959 1.57982 -1.50901
 H -0.86860 -1.14931 1.12852
 H -0.88593 -1.13482 -1.05318
 H 0.85970 -1.08037 1.44557
 H 0.84011 -1.08537 -1.52351
 H -0.28538 -0.33627 2.54699
 H -0.38331 -0.32075 -2.54700
13
bifur_IRC_Cartesians_noMW_output/new_data/bifur_traj2_Cartesians point 109
C 0.00816 0.77301 0.81497
 C 0.10198 0.76365 -0.81410
 C -0.91956 1.43876 0.00059
 C -0.07389 -0.53734 1.51952
 C -0.09671 -0.53175 -1.52007
 F 0.68571 1.61384 1.50958
 F 1.01642 1.57734 -1.50773
 H -0.86808 -1.14891 1.13701
 H -0.88640 -1.13360 -1.05736
 H 0.85962 -1.08015 1.44855
 H 0.83891 -1.08544 -1.53095
 H -0.28130 -0.33291 2.54998
 H -0.38485 -0.31650 -2.54999
13
bifur_IRC_Cartesians_noMW_output/new_data/bifur_traj2_Cartesians point 110
C 0.00602 0.77262 0.81565
 C 0.10418 0.76283 -0.81473
 C -0.91806 1.43685 0.00062
 C -0.07327 -0.53711 1.52117
 C -0.09716 -0.53125 -1.52176
 F 0.67687 1.61408 1.50946
 F 1.02296 1.57589 -1.50753
 H -0.86770 -1.14886 1.14141
 H -0.88686 -1.13283 -1.05807
 H 0.85980 -1.08001 1.44858
 H 0.83813 -1.08555 -1.53480
 H -0.27827 -0.33191 2.55122
 H -0.38664 -0.31474 -2.55123
13
bifur_IRC_Cartesians_noMW_output/new_data/bifur_traj2_Cartesians point 111
C 0.00602 0.77262 0.81565
 C 0.10418 0.76283 -0.81473
 C -0.91806 1.43685 0.00062
 C -0.07327 -0.53711 1.52117
 C -0.09716 -0.53125 -1.52176
 F 0.67687 1.61408 1.50946
 F 1.02296 1.57589 -1.50753
 H -0.86770 -1.14886 1.14141
 H -0.88686 -1.13283 -1.05806
 H 0.85980 -1.08001 1.44858
 H 0.83813 -1.08555 -1.53480
 H -0.27827 -0.33191 2.55122
 H -0.38664 -0.31474 -2.55123
13
bifur_IRC_Cartesians_noMW_output/new_data/bifur_traj2_Cartesians point 112
C 0.00291 0.77536 0.81396
 C 0.10721 0.76495 -0.81299
 C -0.92149 1.44389 0.00066
 C -0.07278 -0.53861 1.51521
 C -0.09819 -0.53238 -1.51583
 F 0.66897 1.61743 1.51137
 F 1.03681 1.57683 -1.50932
 H -0.86715 -1.15050 1.13489
 H -0.88751 -1.13346 -1.04632
 H 0.86139 -1.07996 1.43834
 H 0.83837 -1.08585 -1.52996
 H -0.27668 -0.33798 2.54693
 H -0.39186 -0.31972 -2.54694
13
bifur_IRC_Cartesians_noMW_output/new_data/bifur_traj2_Cartesians point 113
C 0.00145 0.77816 0.81178
 C 0.10853 0.76748 -0.81077
 C -0.92613 1.45180 0.00068
 C -0.07276 -0.54019 1.50845
 C -0.09885 -0.53379 -1.50908
 F 0.66788 1.62041 1.51300
 F 1.04552 1.57874 -1.51090
 H -0.86686 -1.15216 1.12569
 H -0.88777 -1.13466 -1.03476
 H 0.86279 -1.07998 1.42880
 H 0.83917 -1.08603 -1.52285
 H -0.27736 -0.34426 2.54199
 H -0.39561 -0.32552 -2.54201
13
bifur_IRC_Cartesians_noMW_output/new_data/bifur_traj2_Cartesians point 114
C -0.00022 0.78174 0.80891
 C 0.11003 0.77074 -0.80787
 C -0.93225 1.46202 0.00070
 C -0.07279 -0.54221 1.49970
 C -0.09965 -0.53562 -1.50035
 F 0.66728 1.62420 1.51501
 F 1.05613 1.58128 -1.51286
 H -0.86653 -1.15429 1.11362
 H -0.88806 -1.13627 -1.02000
 H 0.86457 -1.08003 1.41669
 H 0.84026 -1.08626 -1.51353
 H -0.27850 -0.35230 2.53560
 H -0.40027 -0.33300 -2.53562
13
bifur_IRC_Cartesians_noMW_output/new_data/bifur_traj2_Cartesians point 115
C -0.00223 0.78573 0.80575
 C 0.11184 0.77436 -0.80468
 C -0.93896 1.47334 0.00073
 C -0.07277 -0.54446 1.49001
 C -0.10058 -0.53764 -1.49068
 F 0.66601 1.62844 1.51729
 F 1.06840 1.58403 -1.51507
 H -0.86613 -1.15666 1.10040
 H -0.88841 -1.13802 -1.00352
 H 0.86657 -1.08007 1.40312
 H 0.84142 -1.08652 -1.50332
 H -0.27958 -0.36125 2.52853
 H -0.40558 -0.34128 -2.52856
13
bifur_IRC_Cartesians_noMW_output/new_data/bifur_traj2_Cartesians point 116
C -0.00442 0.78928 0.80306
 C 0.11387 0.77749 -0.80195
 C -0.94467 1.48324 0.00076
 C -0.07265 -0.54646 1.48155
 C -0.10150 -0.53938 -1.48224
 F 0.66328 1.63232 1.51939
 F 1.08055 1.58627 -1.51710
 H -0.86571 -1.15878 1.08922
 H -0.88882 -1.13944 -0.98877
 H 0.86840 -1.08009 1.39084
 H 0.84233 -1.08678 -1.49473
 H -0.28000 -0.36919 2.52237
 H -0.41067 -0.34848 -2.52240
13
bifur_IRC_Cartesians_noMW_output/new_data/bifur_traj2_Cartesians point 117
C -0.00651 0.79175 0.80133
 C 0.11586 0.77955 -0.80017
 C -0.94828 1.48991 0.00078
 C -0.07241 -0.54783 1.47587
 C -0.10226 -0.54051 -1.47659
 F 0.65907 1.63517 1.52096
 F 1.09082 1.58752 -1.51859
 H -0.86533 -1.16026 1.08226
 H -0.88923 -1.14025 -0.97833
 H 0.86975 -1.08007 1.38197
 H 0.84279 -1.08699 -1.48946
 H -0.27954 -0.37470 2.51825
 H -0.41474 -0.35327 -2.51829
13
bifur_IRC_Cartesians_noMW_output/new_data/bifur_traj2_Cartesians point 118
C -0.00854 0.79326 0.80049
 C 0.11786 0.78066 -0.79930
 C -0.94993 1.49366 0.00081
 C -0.07206 -0.54865 1.47272
 C -0.10290 -0.54108 -1.47345
 F 0.65344 1.63709 1.52209
 F 1.09942 1.58787 -1.51964
 H -0.86498 -1.16117 1.07913
 H -0.88967 -1.14050 -0.97177
 H 0.87067 -1.08003 1.37615
 H 0.84282 -1.08718 -1.48717
 H -0.27823 -0.37803 2.51599
 H -0.41789 -0.35589 -2.51603
13
bifur_IRC_Cartesians_noMW_output/new_data/bifur_traj2_Cartesians point 119
C -0.01063 0.79407 0.80038
 C 0.11996 0.78106 -0.79915
 C -0.94998 1.49523 0.00084
 C -0.07159 -0.54906 1.47146
 C -0.10346 -0.54124 -1.47222
 F 0.64626 1.63835 1.52297
 F 1.10707 1.58749 -1.52045
 H -0.86464 -1.16163 1.07897
 H -0.89015 -1.14028 -0.96806
 H 0.87126 -1.07996 1.37249
 H 0.84249 -1.08735 -1.48719
 H -0.27615 -0.37978 2.51513
 H -0.42045 -0.35690 -2.51517
13
bifur_IRC_Cartesians_noMW_output/new_data/bifur_traj2_Cartesians point 120
C -0.01284 0.79442 0.80083
 C 0.12224 0.78096 -0.79956
 C -0.94874 1.49525 0.00087
 C -0.07101 -0.54918 1.47157
 C -0.10399 -0.54109 -1.47235
 F 0.63758 1.63917 1.52379
 F 1.11428 1.58656 -1.52118
 H -0.86431 -1.16177 1.08104
 H -0.89070 -1.13968 -0.96631
 H 0.87164 -1.07987 1.37025
 H 0.84188 -1.08752 -1.48890
 H -0.27337 -0.38046 2.51530
 H -0.42265 -0.35679 -2.51534
13
bifur_IRC_Cartesians_noMW_output/new_data/bifur_traj2_Cartesians point 121
C -0.01518 0.79456 0.80169
 C 0.12467 0.78063 -0.80038
 C -0.94648 1.49449 0.00090
 C -0.07036 -0.54915 1.47240
 C -0.10452 -0.54077 -1.47321
 F 0.62769 1.63979 1.52479
 F 1.12129 1.58532 -1.52209
 H -0.86401 -1.16168 1.08432
 H -0.89132 -1.13881 -0.96553
 H 0.87189 -1.07978 1.36859
 H 0.84108 -1.08770 -1.49144
 H -0.27008 -0.38069 2.51603
 H -0.42465 -0.35618 -2.51607
13
bifur_IRC_Cartesians_noMW_output/new_data/bifur_traj2_Cartesians point 122
C -0.01518 0.79456 0.80169
 C 0.12467 0.78063 -0.80037
 C -0.94649 1.49448 0.00090
 C -0.07036 -0.54915 1.47240
 C -0.10452 -0.54077 -1.47321
 F 0.62769 1.63978 1.52478
 F 1.12129 1.58531 -1.52209
 H -0.86401 -1.16168 1.08433
 H -0.89132 -1.13881 -0.96554
 H 0.87189 -1.07978 1.36859
 H 0.84108 -1.08770 -1.49144
 H -0.27008 -0.38069 2.51603
 H -0.42465 -0.35618 -2.51607
13
bifur_IRC_Cartesians_noMW_output/new_data/bifur_traj2_Cartesians point 123
C -0.01966 0.79622 0.80390
 C 0.12943 0.78138 -0.80250
 C -0.94001 1.49605 0.00096
 C -0.06915 -0.54961 1.47186
 C -0.10558 -0.54067 -1.47272
 F 0.60767 1.64171 1.52974
 F 1.13400 1.58365 -1.52691
 H -0.86377 -1.16133 1.08731
 H -0.89287 -1.13694 -0.96065
 H 0.87242 -1.07978 1.36141
 H 0.83957 -1.08822 -1.49237
 H -0.26362 -0.38429 2.51613
 H -0.42843 -0.35816 -2.51616
13
bifur_IRC_Cartesians_noMW_output/new_data/bifur_traj2_Cartesians point 124
C -0.02102 0.79860 0.80462
 C 0.13094 0.78348 -0.80320
 C -0.93698 1.50110 0.00099
 C -0.06890 -0.55056 1.46822
 C -0.10603 -0.54143 -1.46909
 F 0.60147 1.64352 1.53449
 F 1.13793 1.58437 -1.53164
 H -0.86401 -1.16135 1.08282
 H -0.89367 -1.13648 -0.95373
 H 0.87285 -1.07996 1.35366
 H 0.83939 -1.08856 -1.48712
 H -0.26199 -0.38969 2.51386
 H -0.42997 -0.36304 -2.51388
13
bifur_IRC_Cartesians_noMW_output/new_data/bifur_traj2_Cartesians point 125
C -0.02181 0.80149 0.80493
 C 0.13185 0.78622 -0.80350
 C -0.93479 1.50780 0.00100
 C -0.06885 -0.55178 1.46319
 C -0.10640 -0.54254 -1.46405
 F 0.59804 1.64561 1.53965
 F 1.14051 1.58582 -1.53681
 H -0.86439 -1.16154 1.07569
 H -0.89438 -1.13638 -0.94515
 H 0.87338 -1.08020 1.34464
 H 0.83954 -1.08889 -1.47958
 H -0.26143 -0.39628 2.51057
 H -0.43129 -0.36933 -2.51059
13
bifur_IRC_Cartesians_noMW_output/new_data/bifur_traj2_Cartesians point 126
C -0.02241 0.80449 0.80497
 C 0.13254 0.78910 -0.80353
 C -0.93326 1.51498 0.00101
 C -0.06887 -0.55308 1.45771
 C -0.10674 -0.54375 -1.45857
 F 0.59578 1.64779 1.54467
 F 1.14284 1.58751 -1.54184
 H -0.86476 -1.16186 1.06772
 H -0.89500 -1.13648 -0.93607
 H 0.87397 -1.08045 1.33538
 H 0.83985 -1.08921 -1.47144
 H -0.26132 -0.40311 2.50694
 H -0.43261 -0.37592 -2.50695
13
bifur_IRC_Cartesians_noMW_output/new_data/bifur_traj2_Cartesians point 127
C -0.02305 0.80736 0.80484
 C 0.13326 0.79185 -0.80339
 C -0.93226 1.52194 0.00103
 C -0.06890 -0.55435 1.45233
 C -0.10710 -0.54494 -1.45319
 F 0.59369 1.64995 1.54924
 F 1.14558 1.58916 -1.54642
 H -0.86508 -1.16227 1.05994
 H -0.89558 -1.13666 -0.92712
 H 0.87459 -1.08067 1.32643
 H 0.84018 -1.08950 -1.46369
 H -0.26128 -0.40965 2.50334
 H -0.43407 -0.38222 -2.50334
13
bifur_IRC_Cartesians_noMW_output/new_data/bifur_traj2_Cartesians point 128
C -0.02387 0.80985 0.80462
 C 0.13414 0.79418 -0.80315
 C -0.93171 1.52799 0.00104
 C -0.06886 -0.55548 1.44762
 C -0.10747 -0.54596 -1.44849
 F 0.59116 1.65195 1.55301
 F 1.14905 1.59050 -1.55019
 H -0.86527 -1.16273 1.05336
 H -0.89610 -1.13684 -0.91909
 H 0.87522 -1.08084 1.31851
 H 0.84044 -1.08976 -1.45724
 H -0.26103 -0.41530 2.50017
 H -0.43570 -0.38757 -2.50016
13
bifur_IRC_Cartesians_noMW_output/new_data/bifur_traj2_Cartesians point 129
C -0.02493 0.81148 0.80440
 C 0.13523 0.79560 -0.80291
 C -0.93159 1.53188 0.00106
 C -0.06871 -0.55624 1.44456
 C -0.10785 -0.54659 -1.44544
 F 0.58780 1.65345 1.55530
 F 1.15330 1.59117 -1.55245
 H -0.86527 -1.16316 1.04954
 H -0.89652 -1.13691 -0.91344
 H 0.87577 -1.08091 1.31299
 H 0.84052 -1.08995 -1.45361
 H -0.26035 -0.41898 2.49809
 H -0.43740 -0.39086 -2.49809
13
bifur_IRC_Cartesians_noMW_output/new_data/bifur_traj2_Cartesians point 130
C -0.02619 0.81158 0.80432
 C 0.13649 0.79545 -0.80281
 C -0.93184 1.53187 0.00107
 C -0.06840 -0.55632 1.44454
 C -0.10816 -0.54651 -1.44543
 F 0.58348 1.65395 1.55516
 F 1.15790 1.59069 -1.55225
 H -0.86500 -1.16341 1.05059
 H -0.89674 -1.13675 -0.91235
 H 0.87607 -1.08083 1.31196
 H 0.84027 -1.09001 -1.45479
 H -0.25902 -0.41913 2.49806
 H -0.43886 -0.39057 -2.49806
13
bifur_IRC_Cartesians_noMW_output/new_data/bifur_traj2_Cartesians point 131
C -0.02766 0.81011 0.80448
 C 0.13793 0.79368 -0.80294
 C -0.93220 1.52780 0.00109
 C -0.06793 -0.55568 1.44768
 C -0.10841 -0.54571 -1.44860
 F 0.57803 1.65340 1.55265
 F 1.16272 1.58899 -1.54967
 H -0.86447 -1.16343 1.05672
 H -0.89678 -1.13630 -0.91602
 H 0.87609 -1.08060 1.31551
 H 0.83965 -1.08995 -1.46090
 H -0.25695 -0.41568 2.50019
 H -0.44001 -0.38662 -2.50019
13
bifur_IRC_Cartesians_noMW_output/new_data/bifur_traj2_Cartesians point 132
C -0.02951 0.80766 0.80487
 C 0.13975 0.79085 -0.80329
 C -0.93246 1.52111 0.00111
 C -0.06728 -0.55460 1.45291
 C -0.10867 -0.54441 -1.45385
 F 0.57079 1.65227 1.54874
 F 1.16850 1.58641 -1.54565
 H -0.86375 -1.16332 1.06640
 H -0.89677 -1.13559 -0.92258
 H 0.87598 -1.08027 1.32177
 H 0.83871 -1.08984 -1.47041
 H -0.25407 -0.40999 2.50374
 H -0.44122 -0.38029 -2.50375
13
bifur_IRC_Cartesians_noMW_output/new_data/bifur_traj2_Cartesians point 133
C -0.02952 0.80766 0.80487
 C 0.13975 0.79085 -0.80329
 C -0.93246 1.52111 0.00111
 C -0.06728 -0.55460 1.45291
 C -0.10867 -0.54441 -1.45385
 F 0.57079 1.65227 1.54873
 F 1.16850 1.58641 -1.54565
 H -0.86375 -1.16332 1.06640
 H -0.89677 -1.13559 -0.92258
 H 0.87598 -1.08027 1.32177
 H 0.83871 -1.08984 -1.47041
 H -0.25407 -0.40999 2.50374
 H -0.44122 -0.38028 -2.50375
13
bifur_IRC_Cartesians_noMW_output/new_data/bifur_traj2_Cartesians point 134
C -0.03480 0.80149 0.80602
 C 0.14496 0.78361 -0.80434
 C -0.93267 1.50399 0.00117
 C -0.06548 -0.55185 1.46632
 C -0.10946 -0.54105 -1.46735
 F 0.55008 1.64957 1.53900
 F 1.18495 1.57956 -1.53562
 H -0.86183 -1.16303 1.09170
 H -0.89690 -1.13360 -0.93897
 H 0.87575 -1.07941 1.33722
 H 0.83616 -1.08959 -1.49512
 H -0.24599 -0.39562 2.51290
 H -0.44479 -0.36409 -2.51292
13
bifur_IRC_Cartesians_noMW_output/new_data/bifur_traj2_Cartesians point 135
C -0.03807 0.79833 0.80651
 C 0.14820 0.77978 -0.80476
 C -0.93310 1.49514 0.00120
 C -0.06442 -0.55046 1.47321
 C -0.11001 -0.53928 -1.47429
 F 0.53765 1.64840 1.53377
 F 1.19556 1.57582 -1.53021
 H -0.86070 -1.16303 1.10519
 H -0.89704 -1.13254 -0.94693
 H 0.87579 -1.07892 1.34480
 H 0.83476 -1.08949 -1.50845
 H -0.24129 -0.38822 2.51758
 H -0.44732 -0.35554 -2.51762
13
bifur_IRC_Cartesians_noMW_output/new_data/bifur_traj2_Cartesians point 136
C -0.04166 0.79540 0.80659
 C 0.15171 0.77613 -0.80477
 C -0.93453 1.48703 0.00124
 C -0.06333 -0.54924 1.47941
 C -0.11068 -0.53765 -1.48054
 F 0.52487 1.64761 1.52835
 F 1.20791 1.57223 -1.52460
 H -0.85946 -1.16332 1.11787
 H -0.89719 -1.13167 -0.95358
 H 0.87605 -1.07841 1.35145
 H 0.83345 -1.08939 -1.52136
 H -0.23661 -0.38131 2.52172
 H -0.45053 -0.34740 -2.52177
13
bifur_IRC_Cartesians_noMW_output/new_data/bifur_traj2_Cartesians point 137
C -0.04526 0.79315 0.80577
 C 0.15516 0.77316 -0.80389
 C -0.93806 1.48119 0.00128
 C -0.06235 -0.54847 1.48357
 C -0.11144 -0.53646 -1.48476
 F 0.51374 1.64754 1.52292
 F 1.22171 1.56938 -1.51898
 H -0.85816 -1.16416 1.12743
 H -0.89726 -1.13137 -0.95717
 H 0.87669 -1.07791 1.35589
 H 0.83253 -1.08930 -1.53201
 H -0.23278 -0.37596 2.52434
 H -0.45452 -0.34082 -2.52440
13
bifur_IRC_Cartesians_noMW_output/new_data/bifur_traj2_Cartesians point 138
C -0.04810 0.79202 0.80399
 C 0.15778 0.77147 -0.80204
 C -0.94361 1.47888 0.00131
 C -0.06170 -0.54830 1.48474
 C -0.11214 -0.53598 -1.48597
 F 0.50708 1.64825 1.51821
 F 1.23439 1.56793 -1.51412
 H -0.85701 -1.16550 1.13171
 H -0.89718 -1.13182 -0.95681
 H 0.87764 -1.07749 1.35730
 H 0.83227 -1.08921 -1.53825
 H -0.23081 -0.37317 2.52476
 H -0.45862 -0.33708 -2.52483
13
bifur_IRC_Cartesians_noMW_output/new_data/bifur_traj2_Cartesians point 139
C -0.05033 0.79145 0.80168
 C 0.15977 0.77046 -0.79969
 C -0.95028 1.47842 0.00134
 C -0.06129 -0.54845 1.48433
 C -0.11277 -0.53588 -1.48560
 F 0.50354 1.64929 1.51386
 F 1.24576 1.56729 -1.50964
 H -0.85597 -1.16707 1.13304
 H -0.89697 -1.13271 -0.95456
 H 0.87872 -1.07714 1.35732
 H 0.83242 -1.08911 -1.54199
 H -0.23005 -0.37169 2.52402
 H -0.46253 -0.33486 -2.52411
13
bifur_IRC_Cartesians_noMW_output/new_data/bifur_traj2_Cartesians point 140
C -0.05236 0.79093 0.79906
 C 0.16152 0.76954 -0.79703
 C -0.95773 1.47833 0.00136
 C -0.06095 -0.54867 1.48354
 C -0.11337 -0.53588 -1.48484
 F 0.50127 1.65039 1.50923
 F 1.25689 1.56688 -1.50488
 H -0.85493 -1.16878 1.13361
 H -0.89668 -1.13381 -0.95192
 H 0.87985 -1.07679 1.35725
 H 0.83271 -1.08898 -1.54527
 H -0.22976 -0.37032 2.52298
 H -0.46646 -0.33284 -2.52308
13
bifur_IRC_Cartesians_noMW_output/new_data/bifur_traj2_Cartesians point 141
C -0.05441 0.79014 0.79623
 C 0.16326 0.76837 -0.79416
 C -0.96589 1.47773 0.00138
 C -0.06062 -0.54880 1.48307
 C -0.11397 -0.53580 -1.48440
 F 0.49938 1.65137 1.50387
 F 1.26836 1.56636 -1.49940
 H -0.85380 -1.17059 1.13469
 H -0.89629 -1.13501 -0.94980
 H 0.88101 -1.07640 1.35792
 H 0.83303 -1.08881 -1.54928
 H -0.22959 -0.36835 2.52210
 H -0.47048 -0.33021 -2.52222
13
bifur_IRC_Cartesians_noMW_output/new_data/bifur_traj2_Cartesians point 142
C -0.05653 0.78878 0.79331
 C 0.16505 0.76659 -0.79119
 C -0.97458 1.47575 0.00139
 C -0.06023 -0.54870 1.48364
 C -0.11455 -0.53548 -1.48501
 F 0.49737 1.65203 1.49740
 F 1.28020 1.56545 -1.49279
 H -0.85253 -1.17242 1.13744
 H -0.89580 -1.13621 -0.94923
 H 0.88212 -1.07594 1.36026
 H 0.83327 -1.08859 -1.55509
 H -0.22927 -0.36504 2.52189
 H -0.47452 -0.32622 -2.52203
13
bifur_IRC_Cartesians_noMW_output/new_data/bifur_traj2_Cartesians point 143
C -0.05867 0.78645 0.79056
 C 0.16683 0.76384 -0.78840
 C -0.98327 1.47128 0.00141
 C -0.05977 -0.54816 1.48615
 C -0.11506 -0.53471 -1.48756
 F 0.49504 1.65200 1.48952
 F 1.29173 1.56384 -1.48476
 H -0.85114 -1.17407 1.14322
 H -0.89518 -1.13723 -0.95169
 H 0.88303 -1.07540 1.36550
 H 0.83331 -1.08829 -1.56380
 H -0.22862 -0.35952 2.52301
 H -0.47823 -0.32003 -2.52317
13
bifur_IRC_Cartesians_noMW_output/new_data/bifur_traj2_Cartesians point 144
C -0.05867 0.78645 0.79056
 C 0.16683 0.76384 -0.78840
 C -0.98327 1.47128 0.00141
 C -0.05977 -0.54816 1.48615
 C -0.11506 -0.53471 -1.48756
 F 0.49504 1.65200 1.48953
 F 1.29173 1.56384 -1.48476
 H -0.85114 -1.17407 1.14322
 H -0.89518 -1.13723 -0.95169
 H 0.88303 -1.07540 1.36550
 H 0.83331 -1.08829 -1.56380
 H -0.22862 -0.35952 2.52301
 H -0.47822 -0.32003 -2.52317
13
bifur_IRC_Cartesians_noMW_output/new_data/bifur_traj2_Cartesians point 145
C -0.06220 0.77885 0.78708
 C 0.16978 0.75554 -0.78484
 C -0.99659 1.45404 0.00144
 C -0.05869 -0.54547 1.49818
 C -0.11560 -0.53167 -1.49967
 F 0.48923 1.64914 1.47158
 F 1.30887 1.55836 -1.46653
 H -0.84843 -1.17592 1.16497
 H -0.89375 -1.13804 -0.96795
 H 0.88362 -1.07422 1.38546
 H 0.83245 -1.08751 -1.58953
 H -0.22594 -0.34185 2.53032
 H -0.48276 -0.30125 -2.53051
13
bifur_IRC_Cartesians_noMW_output/new_data/bifur_traj2_Cartesians point 146
C -0.06365 0.77433 0.78647
 C 0.17104 0.75073 -0.78420
 C -1.00053 1.44301 0.00145
 C -0.05810 -0.54364 1.50641
 C -0.11568 -0.52969 -1.50793
 F 0.48533 1.64679 1.46293
 F 1.31456 1.55492 -1.45774
 H -0.84725 -1.17612 1.17897
 H -0.89310 -1.13781 -0.97966
 H 0.88340 -1.07366 1.39795
 H 0.83162 -1.08712 -1.60443
 H -0.22389 -0.33142 2.53567
 H -0.48374 -0.29035 -2.53587
13
bifur_IRC_Cartesians_noMW_output/new_data/bifur_traj2_Cartesians point 147
C -0.06510 0.76969 0.78636
 C 0.17233 0.74579 -0.78406
 C -1.00314 1.43135 0.00146
 C -0.05746 -0.54167 1.51528
 C -0.11572 -0.52757 -1.51684
 F 0.48050 1.64421 1.45473
 F 1.31943 1.55123 -1.44942
 H -0.84616 -1.17602 1.19396
 H -0.89254 -1.13728 -0.99233
 H 0.88300 -1.07312 1.41090
 H 0.83061 -1.08674 -1.61982
 H -0.22142 -0.32071 2.54155
 H -0.48432 -0.27917 -2.54177
13
bifur_IRC_Cartesians_noMW_output/new_data/bifur_traj2_Cartesians point 148
C -0.06660 0.76510 0.78654
 C 0.17371 0.74090 -0.78421
 C -1.00499 1.41964 0.00147
 C -0.05679 -0.53968 1.52428
 C -0.11577 -0.52543 -1.52587
 F 0.47496 1.64160 1.44698
 F 1.32408 1.54746 -1.44155
 H -0.84511 -1.17579 1.20920
 H -0.89205 -1.13659 -1.00513
 H 0.88253 -1.07260 1.42370
 H 0.82950 -1.08640 -1.63518
 H -0.21868 -0.31013 2.54757
 H -0.48479 -0.26810 -2.54780
13
bifur_IRC_Cartesians_noMW_output/new_data/bifur_traj2_Cartesians point 149
C -0.06815 0.76070 0.78675
 C 0.17515 0.73618 -0.78439
 C -1.00665 1.40834 0.00148
 C -0.05612 -0.53777 1.53298
 C -0.11583 -0.52335 -1.53460
 F 0.46919 1.63912 1.43958
 F 1.32885 1.54378 -1.43403
 H -0.84409 -1.17556 1.22400
 H -0.89162 -1.13588 -1.01741
 H 0.88209 -1.07209 1.43594
 H 0.82839 -1.08607 -1.65006
 H -0.21590 -0.29997 2.55339
 H -0.48532 -0.25742 -2.55364
13
bifur_IRC_Cartesians_noMW_output/new_data/bifur_traj2_Cartesians point 150
C -0.06969 0.75654 0.78678
 C 0.17656 0.73170 -0.78438
 C -1.00869 1.39775 0.00149
 C -0.05547 -0.53599 1.54107
 C -0.11592 -0.52141 -1.54273
 F 0.46377 1.63685 1.43236
 F 1.33391 1.54033 -1.42668
 H -0.84308 -1.17545 1.23786
 H -0.89119 -1.13530 -1.02876
 H 0.88175 -1.07159 1.44742
 H 0.82739 -1.08576 -1.66417
 H -0.21332 -0.29037 2.55878
 H -0.48603 -0.24731 -2.55904
13
bifur_IRC_Cartesians_noMW_output/new_data/bifur_traj2_Cartesians point 151
C -0.07100 0.75292 0.78634
 C 0.17772 0.72781 -0.78391
 C -1.01173 1.38883 0.00150
 C -0.05495 -0.53452 1.54774
 C -0.11602 -0.51980 -1.54942
 F 0.46003 1.63501 1.42545
 F 1.33893 1.53748 -1.41967
 H -0.84211 -1.17561 1.24933
 H -0.89070 -1.13506 -1.03814
 H 0.88159 -1.07113 1.45737
 H 0.82667 -1.08545 -1.67631
 H -0.21147 -0.28198 2.56313
 H -0.48694 -0.23850 -2.56340
13
bifur_IRC_Cartesians_noMW_output/new_data/bifur_traj2_Cartesians point 152
C -0.07145 0.75113 0.78547
 C 0.17803 0.72593 -0.78303
 C -1.01497 1.38489 0.00150
 C -0.05480 -0.53388 1.55047
 C -0.11606 -0.51913 -1.55217
 F 0.46012 1.63422 1.42122
 F 1.34166 1.53638 -1.41539
 H -0.84154 -1.17600 1.25396
 H -0.89029 -1.13534 -1.04213
 H 0.88166 -1.07088 1.46229
 H 0.82657 -1.08524 -1.68191
 H -0.21131 -0.27784 2.56477
 H -0.48762 -0.23423 -2.56505
13
bifur_IRC_Cartesians_noMW_output/new_data/bifur_traj2_Cartesians point 153
C -0.07133 0.75058 0.78465
 C 0.17781 0.72541 -0.78222
 C -1.01744 1.38411 0.00150
 C -0.05486 -0.53377 1.55081
 C -0.11604 -0.51904 -1.55251
 F 0.46207 1.63406 1.41925
 F 1.34245 1.53634 -1.41341
 H -0.84131 -1.17639 1.25439
 H -0.89000 -1.13578 -1.04286
 H 0.88180 -1.07078 1.46384
 H 0.82678 -1.08513 -1.68318
 H -0.21199 -0.27658 2.56483
 H -0.48793 -0.23303 -2.56511
13
bifur_IRC_Cartesians_noMW_output/new_data/bifur_traj2_Cartesians point 154
C -0.07100 0.75042 0.78403
 C 0.17741 0.72533 -0.78160
 C -1.01916 1.38420 0.00149
 C -0.05499 -0.53379 1.55054
 C -0.11598 -0.51911 -1.55224
 F 0.46442 1.63403 1.41823
 F 1.34218 1.53659 -1.41239
 H -0.84124 -1.17666 1.25371
 H -0.88977 -1.13618 -1.04280
 H 0.88189 -1.07075 1.46440
 H 0.82704 -1.08506 -1.68309
 H -0.21283 -0.27622 2.56453
 H -0.48796 -0.23281 -2.56482
13
bifur_IRC_Cartesians_noMW_output/new_data/bifur_traj2_Cartesians point 155
C -0.07100 0.75042 0.78403
 C 0.17741 0.72533 -0.78160
 C -1.01916 1.38420 0.00149
 C -0.05499 -0.53379 1.55055
 C -0.11598 -0.51910 -1.55224
 F 0.46442 1.63403 1.41823
 F 1.34218 1.53659 -1.41239
 H -0.84124 -1.17666 1.25371
 H -0.88977 -1.13618 -1.04280
 H 0.88189 -1.07075 1.46441
 H 0.82704 -1.08506 -1.68310
 H -0.21283 -0.27622 2.56453
 H -0.48796 -0.23280 -2.56482
13
bifur_IRC_Cartesians_noMW_output/new_data/bifur_traj2_Cartesians point 156
C -0.06958 0.74981 0.78394
 C 0.17596 0.72500 -0.78153
 C -1.01963 1.38310 0.00148
 C -0.05532 -0.53352 1.55137
 C -0.11561 -0.51900 -1.55305
 F 0.46963 1.63318 1.41730
 F 1.33723 1.53686 -1.41151
 H -0.84142 -1.17643 1.25377
 H -0.88940 -1.13642 -1.04530
 H 0.88153 -1.07078 1.46704
 H 0.82730 -1.08493 -1.68321
 H -0.21438 -0.27489 2.56505
 H -0.48632 -0.23198 -2.56534
13
bifur_IRC_Cartesians_noMW_output/new_data/bifur_traj2_Cartesians point 157
C -0.06834 0.74877 0.78485
 C 0.17478 0.72420 -0.78247
 C -1.01759 1.38025 0.00146
 C -0.05550 -0.53290 1.55385
 C -0.11518 -0.51853 -1.55552
 F 0.47233 1.63181 1.41693
 F 1.33134 1.53644 -1.41119
 H -0.84170 -1.17565 1.25653
 H -0.88920 -1.13604 -1.05013
 H 0.88083 -1.07082 1.47103
 H 0.82714 -1.08483 -1.68506
 H -0.21483 -0.27259 2.56689
 H -0.48408 -0.23010 -2.56717
13
bifur_IRC_Cartesians_noMW_output/new_data/bifur_traj2_Cartesians point 158
C -0.06704 0.74725 0.78636
 C 0.17358 0.72293 -0.78400
 C -1.01417 1.37588 0.00144
 C -0.05561 -0.53199 1.55769
 C -0.11469 -0.51777 -1.55935
 F 0.47413 1.62993 1.41655
 F 1.32432 1.53553 -1.41086
 H -0.84202 -1.17449 1.26134
 H -0.88904 -1.13529 -1.05705
 H 0.87986 -1.07086 1.47655
 H 0.82672 -1.08473 -1.68839
 H -0.21477 -0.26922 2.56974
 H -0.48126 -0.22717 -2.57002
13
bifur_IRC_Cartesians_noMW_output/new_data/bifur_traj2_Cartesians point 159
C -0.06596 0.74558 0.78816
 C 0.17264 0.72146 -0.78583
 C -1.01003 1.37089 0.00143
 C -0.05564 -0.53097 1.56210
 C -0.11421 -0.51687 -1.56374
 F 0.47456 1.62793 1.41628
 F 1.31762 1.53433 -1.41063
 H -0.84234 -1.17320 1.26721
 H -0.88895 -1.13432 -1.06464
 H 0.87883 -1.07089 1.48244
 H 0.82613 -1.08464 -1.69251
 H -0.21419 -0.26550 2.57303
 H -0.47845 -0.22381 -2.57331
13
bifur_IRC_Cartesians_noMW_output/new_data/bifur_traj2_Cartesians point 160
C -0.06518 0.74400 0.79004
 C 0.17200 0.72003 -0.78772
 C -1.00568 1.36600 0.00142
 C -0.05559 -0.52998 1.56645
 C -0.11382 -0.51596 -1.56808
 F 0.47383 1.62607 1.41619
 F 1.31188 1.53302 -1.41058
 H -0.84261 -1.17192 1.27324
 H -0.88895 -1.13327 -1.07187
 H 0.87785 -1.07092 1.48791
 H 0.82546 -1.08458 -1.69673
 H -0.21325 -0.26197 2.57629
 H -0.47593 -0.22052 -2.57657
13
bifur_IRC_Cartesians_noMW_output/new_data/bifur_traj2_Cartesians point 161
C -0.06466 0.74267 0.79179
 C 0.17162 0.71879 -0.78948
 C -1.00156 1.36174 0.00142
 C -0.05550 -0.52912 1.57028
 C -0.11350 -0.51516 -1.57190
 F 0.47240 1.62449 1.41632
 F 1.30725 1.53180 -1.41073
 H -0.84286 -1.17077 1.27870
 H -0.88901 -1.13227 -1.07810
 H 0.87700 -1.07094 1.49247
 H 0.82481 -1.08455 -1.70049
 H -0.21216 -0.25899 2.57919
 H -0.47384 -0.21770 -2.57946
13
bifur_IRC_Cartesians_noMW_output/new_data/bifur_traj2_Cartesians point 162
C -0.06433 0.74169 0.79327
 C 0.17140 0.71786 -0.79097
 C -0.99801 1.35846 0.00141
 C -0.05540 -0.52846 1.57326
 C -0.11328 -0.51453 -1.57488
 F 0.47081 1.62329 1.41666
 F 1.30375 1.53082 -1.41109
 H -0.84306 -1.16982 1.28301
 H -0.88911 -1.13141 -1.08287
 H 0.87633 -1.07096 1.49583
 H 0.82425 -1.08454 -1.70338
 H -0.21114 -0.25679 2.58148
 H -0.47222 -0.21560 -2.58174
13
bifur_IRC_Cartesians_noMW_output/new_data/bifur_traj2_Cartesians point 163
C -0.06412 0.74113 0.79436
 C 0.17129 0.71734 -0.79206
 C -0.99533 1.35646 0.00141
 C -0.05533 -0.52805 1.57514
 C -0.11313 -0.51414 -1.57676
 F 0.46952 1.62253 1.41718
 F 1.30132 1.53019 -1.41162
 H -0.84323 -1.16915 1.28573
 H -0.88921 -1.13079 -1.08586
 H 0.87587 -1.07099 1.49778
 H 0.82387 -1.08455 -1.70504
 H -0.21039 -0.25556 2.58294
 H -0.47111 -0.21443 -2.58320
13
bifur_IRC_Cartesians_noMW_output/new_data/bifur_traj2_Cartesians point 164
C -0.06396 0.74112 0.79493
 C 0.17118 0.71736 -0.79264
 C -0.99379 1.35611 0.00141
 C -0.05533 -0.52795 1.57560
 C -0.11306 -0.51406 -1.57721
 F 0.46902 1.62230 1.41794
 F 1.29988 1.53007 -1.41239
 H -0.84337 -1.16881 1.28628
 H -0.88930 -1.13050 -1.08664
 H 0.87566 -1.07104 1.49800
 H 0.82372 -1.08458 -1.70502
 H -0.21011 -0.25556 2.58336
 H -0.47054 -0.21447 -2.58362
13
bifur_IRC_Cartesians_noMW_output/new_data/bifur_traj2_Cartesians point 165
C -0.06374 0.74192 0.79478
 C 0.17098 0.71820 -0.79249
 C -0.99378 1.35821 0.00141
 C -0.05544 -0.52832 1.57394
 C -0.11306 -0.51444 -1.57555
 F 0.47005 1.62280 1.41913
 F 1.29940 1.53075 -1.41360
 H -0.84352 -1.16892 1.28353
 H -0.88937 -1.13068 -1.08425
 H 0.87579 -1.07112 1.49573
 H 0.82394 -1.08463 -1.70237
 H -0.21064 -0.25740 2.58223
 H -0.47058 -0.21638 -2.58249
13
bifur_IRC_Cartesians_noMW_output/new_data/bifur_traj2_Cartesians point 166
C -0.06374 0.74192 0.79478
 C 0.17097 0.71820 -0.79249
 C -0.99378 1.35821 0.00141
 C -0.05545 -0.52832 1.57394
 C -0.11306 -0.51444 -1.57555
 F 0.47006 1.62280 1.41913
 F 1.29939 1.53075 -1.41360
 H -0.84352 -1.16892 1.28353
 H -0.88937 -1.13068 -1.08425
 H 0.87579 -1.07112 1.49573
 H 0.82394 -1.08463 -1.70237
 H -0.21064 -0.25740 2.58223
 H -0.47058 -0.21638 -2.58249
13
bifur_IRC_Cartesians_noMW_output/new_data/bifur_traj2_Cartesians point 167
C -0.06309 0.74535 0.79288
 C 0.17023 0.72178 -0.79060
 C -0.99723 1.36799 0.00140
 C -0.05597 -0.53009 1.56586
 C -0.11324 -0.51629 -1.56745
 F 0.47587 1.62543 1.42252
 F 1.30028 1.53393 -1.41704
 H -0.84385 -1.17014 1.27047
 H -0.88943 -1.13212 -1.07238
 H 0.87677 -1.07136 1.48559
 H 0.82523 -1.08480 -1.69100
 H -0.21358 -0.26523 2.57647
 H -0.47198 -0.22446 -2.57672
13
bifur_IRC_Cartesians_noMW_output/new_data/bifur_traj2_Cartesians point 168
C -0.06283 0.74711 0.79187
 C 0.16992 0.72360 -0.78960
 C -0.99908 1.37302 0.00140
 C -0.05622 -0.53100 1.56169
 C -0.11336 -0.51724 -1.56328
 F 0.47865 1.62682 1.42422
 F 1.30102 1.53555 -1.41876
 H -0.84400 -1.17079 1.26381
 H -0.88947 -1.13286 -1.06620
 H 0.87730 -1.07148 1.48033
 H 0.82589 -1.08488 -1.68523
 H -0.21504 -0.26926 2.57350
 H -0.47280 -0.22858 -2.57375
13
bifur_IRC_Cartesians_noMW_output/new_data/bifur_traj2_Cartesians point 169
C -0.06263 0.74863 0.79106
 C 0.16969 0.72517 -0.78879
 C -1.00052 1.37731 0.00140
 C -0.05643 -0.53178 1.55815
 C -0.11346 -0.51804 -1.55973
 F 0.48083 1.62800 1.42574
 F 1.30170 1.53690 -1.42031
 H -0.84413 -1.17133 1.25818
 H -0.88952 -1.13347 -1.06092
 H 0.87774 -1.07159 1.47580
 H 0.82643 -1.08496 -1.68031
 H -0.21621 -0.27273 2.57098
 H -0.47350 -0.23212 -2.57124
13
bifur_IRC_Cartesians_noMW_output/new_data/bifur_traj2_Cartesians point 170
C -0.06249 0.74962 0.79062
 C 0.16954 0.72619 -0.78836
 C -1.00120 1.38005 0.00140
 C -0.05656 -0.53227 1.55592
 C -0.11351 -0.51855 -1.55749
 F 0.48213 1.62874 1.42687
 F 1.30193 1.53777 -1.42145
 H -0.84424 -1.17163 1.25460
 H -0.88957 -1.13381 -1.05760
 H 0.87800 -1.07166 1.47286
 H 0.82676 -1.08502 -1.67711
 H -0.21692 -0.27500 2.56941
 H -0.47387 -0.23444 -2.56966
13
bifur_IRC_Cartesians_noMW_output/new_data/bifur_traj2_Cartesians point 171
C -0.06238 0.74962 0.79088
 C 0.16945 0.72621 -0.78862
 C -1.00050 1.37990 0.00140
 C -0.05657 -0.53223 1.55612
 C -0.11347 -0.51851 -1.55769
 F 0.48204 1.62863 1.42722
 F 1.30115 1.53773 -1.42181
 H -0.84431 -1.17147 1.25481
 H -0.88960 -1.13368 -1.05797
 H 0.87790 -1.07169 1.47298
 H 0.82670 -1.08503 -1.67706
 H -0.21683 -0.27500 2.56959
 H -0.47357 -0.23447 -2.56984
13
bifur_IRC_Cartesians_noMW_output/new_data/bifur_traj2_Cartesians point 172
C -0.06238 0.74824 0.79211
 C 0.16953 0.72483 -0.78984
 C -0.99786 1.37575 0.00140
 C -0.05639 -0.53144 1.55968
 C -0.11331 -0.51773 -1.56126
 F 0.47977 1.62735 1.42651
 F 1.29918 1.53642 -1.42109
 H -0.84433 -1.17069 1.26031
 H -0.88963 -1.13289 -1.06340
 H 0.87731 -1.07164 1.47726
 H 0.82609 -1.08498 -1.68142
 H -0.21558 -0.27188 2.57221
 H -0.47240 -0.23135 -2.57246
13
bifur_IRC_Cartesians_noMW_output/new_data/bifur_traj2_Cartesians point 173
C -0.06267 0.74576 0.79414
 C 0.16995 0.72226 -0.79187
 C -0.99360 1.36828 0.00140
 C -0.05600 -0.53006 1.56604
 C -0.11310 -0.51630 -1.56763
 F 0.47497 1.62519 1.42492
 F 1.29692 1.53398 -1.41948
 H -0.84426 -1.16942 1.27038
 H -0.88970 -1.13151 -1.07287
 H 0.87636 -1.07151 1.48483
 H 0.82498 -1.08490 -1.68962
 H -0.21312 -0.26622 2.57685
 H -0.47074 -0.22556 -2.57709
13
bifur_IRC_Cartesians_noMW_output/new_data/bifur_traj2_Cartesians point 174
C -0.06336 0.74275 0.79642
 C 0.17078 0.71911 -0.79414
 C -0.98892 1.35929 0.00141
 C -0.05546 -0.52842 1.57365
 C -0.11294 -0.51457 -1.57524
 F 0.46832 1.62275 1.42274
 F 1.29562 1.53094 -1.41726
 H -0.84407 -1.16803 1.28271
 H -0.88980 -1.12987 -1.08392
 H 0.87534 -1.07133 1.49375
 H 0.82362 -1.08480 -1.69987
 H -0.20992 -0.25936 2.58236
 H -0.46922 -0.21844 -2.58261
13
bifur_IRC_Cartesians_noMW_output/new_data/bifur_traj2_Cartesians point 175
C -0.06439 0.73971 0.79839
 C 0.17192 0.71584 -0.79609
 C -0.98515 1.35033 0.00142
 C -0.05486 -0.52682 1.58112
 C -0.11287 -0.51284 -1.58273
 F 0.46105 1.62048 1.42002
 F 1.29603 1.52782 -1.41448
 H -0.84374 -1.16687 1.29514
 H -0.88989 -1.12836 -1.09451
 H 0.87448 -1.07110 1.50252
 H 0.82228 -1.08470 -1.71055
 H -0.20657 -0.25239 2.58773
 H -0.46829 -0.21109 -2.58798
13
bifur_IRC_Cartesians_noMW_output/new_data/bifur_traj2_Cartesians point 176
C -0.06564 0.73689 0.79972
 C 0.17322 0.71275 -0.79739
 C -0.98301 1.34225 0.00143
 C -0.05426 -0.52541 1.58772
 C -0.11291 -0.51129 -1.58935
 F 0.45419 1.61862 1.41679
 F 1.29820 1.52495 -1.41117
 H -0.84327 -1.16612 1.30641
 H -0.88991 -1.12719 -1.10361
 H 0.87389 -1.07083 1.51042
 H 0.82112 -1.08458 -1.72071
 H -0.20354 -0.24588 2.59238
 H -0.46809 -0.20414 -2.59263
13
bifur_IRC_Cartesians_noMW_output/new_data/bifur_traj2_Cartesians point 177
C -0.06564 0.73689 0.79972
 C 0.17322 0.71275 -0.79739
 C -0.98302 1.34225 0.00143
 C -0.05426 -0.52541 1.58772
 C -0.11291 -0.51129 -1.58935
 F 0.45419 1.61862 1.41679
 F 1.29820 1.52495 -1.41117
 H -0.84327 -1.16612 1.30641
 H -0.88991 -1.12719 -1.10361
 H 0.87389 -1.07083 1.51042
 H 0.82112 -1.08458 -1.72071
 H -0.20354 -0.24588 2.59238
 H -0.46809 -0.20414 -2.59263
13
bifur_IRC_Cartesians_noMW_output/new_data/bifur_traj2_Cartesians point 178
C -0.06845 0.73196 0.80057
 C 0.17597 0.70725 -0.79818
 C -0.98329 1.32894 0.00146
 C -0.05319 -0.52320 1.59814
 C -0.11321 -0.50876 -1.59982
 F 0.44276 1.61601 1.40913
 F 1.30645 1.52014 -1.40334
 H -0.84202 -1.16570 1.32496
 H -0.88975 -1.12588 -1.11745
 H 0.87344 -1.07023 1.52359
 H 0.81944 -1.08431 -1.73879
 H -0.19872 -0.23446 2.59948
 H -0.46944 -0.19176 -2.59975
13
bifur_IRC_Cartesians_noMW_output/new_data/bifur_traj2_Cartesians point 179
C -0.06986 0.72989 0.80027
 C 0.17729 0.70490 -0.79785
 C -0.98520 1.32374 0.00148
 C -0.05273 -0.52238 1.60201
 C -0.11342 -0.50778 -1.60372
 F 0.43838 1.61520 1.40503
 F 1.31173 1.51823 -1.39914
 H -0.84132 -1.16592 1.33217
 H -0.88958 -1.12566 -1.12235
 H 0.87350 -1.06992 1.52886
 H 0.81889 -1.08417 -1.74647
 H -0.19697 -0.22966 2.60200
 H -0.47072 -0.18648 -2.60227
13
bifur_IRC_Cartesians_noMW_output/new_data/bifur_traj2_Cartesians point 180
C -0.07085 0.72864 0.79950
 C 0.17816 0.70345 -0.79706
 C -0.98794 1.32093 0.00149
 C -0.05247 -0.52197 1.60390
 C -0.11362 -0.50727 -1.60563
 F 0.43637 1.61492 1.40175
 F 1.31628 1.51721 -1.39580
 H -0.84075 -1.16639 1.33596
 H -0.88937 -1.12583 -1.12457
 H 0.87374 -1.06969 1.53188
 H 0.81872 -1.08405 -1.75113
 H -0.19623 -0.22672 2.60310
 H -0.47205 -0.18322 -2.60338
13
bifur_IRC_Cartesians_noMW_output/new_data/bifur_traj2_Cartesians point 181
C -0.07098 0.72849 0.79860
 C 0.17819 0.70328 -0.79616
 C -0.99046 1.32110 0.00149
 C -0.05249 -0.52205 1.60348
 C -0.11369 -0.50734 -1.60521
 F 0.43759 1.61512 1.40030
 F 1.31810 1.51734 -1.39433
 H -0.84051 -1.16689 1.33544
 H -0.88917 -1.12631 -1.12390
 H 0.87402 -1.06961 1.53210
 H 0.81896 -1.08398 -1.75151
 H -0.19677 -0.22635 2.60264
 H -0.47278 -0.18282 -2.60293
13
bifur_IRC_Cartesians_noMW_output/new_data/bifur_traj2_Cartesians point 182
C -0.07058 0.72861 0.79779
 C 0.17772 0.70349 -0.79536
 C -0.99255 1.32202 0.00148
 C -0.05267 -0.52222 1.60252
 C -0.11365 -0.50756 -1.60425
 F 0.44051 1.61532 1.39952
 F 1.31792 1.51787 -1.39356
 H -0.84046 -1.16728 1.33363
 H -0.88895 -1.12684 -1.12284
 H 0.87420 -1.06959 1.53183
 H 0.81933 -1.08392 -1.75048
 H -0.19789 -0.22663 2.60184
 H -0.47293 -0.18326 -2.60213
13
bifur_IRC_Cartesians_noMW_output/new_data/bifur_traj2_Cartesians point 183
C -0.06984 0.72841 0.79713
 C 0.17691 0.70343 -0.79471
 C -0.99440 1.32211 0.00147
 C -0.05289 -0.52222 1.60225
 C -0.11350 -0.50766 -1.60397
 F 0.44436 1.61513 1.39841
 F 1.31629 1.51828 -1.39247
 H -0.84045 -1.16751 1.33259
 H -0.88864 -1.12732 -1.12311
 H 0.87422 -1.06958 1.53277
 H 0.81969 -1.08382 -1.75006
 H -0.19921 -0.22618 2.60153
 H -0.47254 -0.18308 -2.60182
13
bifur_IRC_Cartesians_noMW_output/new_data/bifur_traj2_Cartesians point 184
C -0.06879 0.72740 0.79670
 C 0.17577 0.70264 -0.79431
 C -0.99597 1.32018 0.00145
 C -0.05313 -0.52183 1.60360
 C -0.11320 -0.50740 -1.60531
 F 0.44891 1.61424 1.39633
 F 1.31310 1.51824 -1.39042
 H -0.84042 -1.16749 1.33378
 H -0.88819 -1.12767 -1.12616
 H 0.87397 -1.06953 1.53630
 H 0.81992 -1.08364 -1.75168
 H -0.20054 -0.22393 2.60234
 H -0.47144 -0.18121 -2.60263
13
bifur_IRC_Cartesians_noMW_output/new_data/bifur_traj2_Cartesians point 185
C -0.06744 0.72516 0.79667
 C 0.17435 0.70066 -0.79430
 C -0.99704 1.31502 0.00143
 C -0.05334 -0.52084 1.60755
 C -0.11273 -0.50658 -1.60925
 F 0.45377 1.61231 1.39273
 F 1.30817 1.51738 -1.38684
 H -0.84033 -1.16711 1.33874
 H -0.88756 -1.12774 -1.13348
 H 0.87334 -1.06940 1.54376
 H 0.81989 -1.08336 -1.75671
 H -0.20162 -0.21886 2.60496
 H -0.46946 -0.17664 -2.60525
13
bifur_IRC_Cartesians_noMW_output/new_data/bifur_traj2_Cartesians point 186
C -0.06598 0.72156 0.79711
 C 0.17282 0.69735 -0.79476
 C -0.99751 1.30627 0.00141
 C -0.05346 -0.51918 1.61439
 C -0.11211 -0.50512 -1.61609
 F 0.45820 1.60931 1.38747
 F 1.30199 1.51553 -1.38160
 H -0.84014 -1.16634 1.34808
 H -0.88678 -1.12747 -1.14537
 H 0.87234 -1.06919 1.55540
 H 0.81954 -1.08298 -1.76573
 H -0.20219 -0.21071 2.60959
 H -0.46672 -0.16902 -2.60989
13
bifur_IRC_Cartesians_noMW_output/new_data/bifur_traj2_Cartesians point 187
C -0.06461 0.71716 0.79772
 C 0.17138 0.69321 -0.79540
 C -0.99791 1.29541 0.00138
 C -0.05349 -0.51716 1.62292
 C -0.11145 -0.50327 -1.62461
 F 0.46197 1.60575 1.38106
 F 1.29581 1.51304 -1.37520
 H -0.83982 -1.16542 1.36009
 H -0.88592 -1.12702 -1.15979
 H 0.87117 -1.06890 1.56941
 H 0.81899 -1.08254 -1.77728
 H -0.20236 -0.20071 2.61538
 H -0.46377 -0.15952 -2.61568
13
bifur_IRC_Cartesians_noMW_output/new_data/bifur_traj2_Cartesians point 188
C -0.06461 0.71716 0.79772
 C 0.17138 0.69321 -0.79540
 C -0.99790 1.29541 0.00138
 C -0.05349 -0.51716 1.62292
 C -0.11145 -0.50327 -1.62461
 F 0.46197 1.60575 1.38106
 F 1.29581 1.51304 -1.37520
 H -0.83982 -1.16542 1.36009
 H -0.88592 -1.12702 -1.15979
 H 0.87117 -1.06890 1.56941
 H 0.81899 -1.08254 -1.77728
 H -0.20236 -0.20071 2.61538
 H -0.46377 -0.15952 -2.61568
13
bifur_IRC_Cartesians_noMW_output/new_data/bifur_traj2_Cartesians point 189
C -0.06232 0.70885 0.79752
 C 0.16881 0.68535 -0.79523
 C -1.00234 1.27573 0.00134
 C -0.05358 -0.51355 1.63792
 C -0.11035 -0.49999 -1.63961
 F 0.47063 1.59953 1.36715
 F 1.28725 1.50866 -1.36127
 H -0.83890 -1.16448 1.38138
 H -0.88405 -1.12690 -1.18522
 H 0.86945 -1.06826 1.59543
 H 0.81832 -1.08164 -1.79907
 H -0.20343 -0.18181 2.62531
 H -0.45948 -0.14150 -2.62563
13
bifur_IRC_Cartesians_noMW_output/new_data/bifur_traj2_Cartesians point 190
C -0.06135 0.70583 0.79619
 C 0.16761 0.68253 -0.79392
 C -1.00733 1.26942 0.00132
 C -0.05375 -0.51243 1.64234
 C -0.10999 -0.49901 -1.64403
 F 0.47659 1.59760 1.36047
 F 1.28557 1.50754 -1.35458
 H -0.83834 -1.16481 1.38741
 H -0.88308 -1.12759 -1.19310
 H 0.86918 -1.06795 1.60475
 H 0.81851 -1.08122 -1.80652
 H -0.20498 -0.17492 2.62797
 H -0.45864 -0.13499 -2.62831
13
bifur_IRC_Cartesians_noMW_output/new_data/bifur_traj2_Cartesians point 191
C -0.06049 0.70358 0.79417
 C 0.16647 0.68046 -0.79191
 C -1.01384 1.26539 0.00130
 C -0.05399 -0.51175 1.64478
 C -0.10974 -0.49846 -1.64647
 F 0.48348 1.59641 1.35416
 F 1.28537 1.50711 -1.34825
 H -0.83775 -1.16559 1.39048
 H -0.88210 -1.12871 -1.19788
 H 0.86925 -1.06766 1.61163
 H 0.81902 -1.08083 -1.81166
 H -0.20712 -0.16975 2.62918
 H -0.45857 -0.13019 -2.62954
13
bifur_IRC_Cartesians_noMW_output/new_data/bifur_traj2_Cartesians point 192
C -0.05970 0.70190 0.79157
 C 0.16537 0.67895 -0.78932
 C -1.02162 1.26314 0.00129
 C -0.05429 -0.51141 1.64568
 C -0.10959 -0.49825 -1.64737
 F 0.49116 1.59581 1.34806
 F 1.28637 1.50721 -1.34213
 H -0.83712 -1.16675 1.39125
 H -0.88112 -1.13019 -1.20026
 H 0.86961 -1.06739 1.61665
 H 0.81979 -1.08046 -1.81504
 H -0.20975 -0.16590 2.62926
 H -0.45912 -0.12667 -2.62963
13
bifur_IRC_Cartesians_noMW_output/new_data/bifur_traj2_Cartesians point 193
C -0.05897 0.70069 0.78835
 C 0.16427 0.67791 -0.78612
 C -1.03085 1.26241 0.00127
 C -0.05467 -0.51137 1.64521
 C -0.10951 -0.49833 -1.64690
 F 0.49984 1.59572 1.34192
 F 1.28852 1.50780 -1.33598
 H -0.83643 -1.16829 1.38995
 H -0.88008 -1.13204 -1.20053
 H 0.87024 -1.06712 1.62014
 H 0.82082 -1.08009 -1.81694
 H -0.21292 -0.16309 2.62830
 H -0.46026 -0.12419 -2.62868
13
bifur_IRC_Cartesians_noMW_output/new_data/bifur_traj2_Cartesians point 194
C -0.05827 0.69997 0.78435
 C 0.16314 0.67735 -0.78213
 C -1.04197 1.26338 0.00125
 C -0.05512 -0.51167 1.64319
 C -0.10952 -0.49875 -1.64489
 F 0.50984 1.59619 1.33558
 F 1.29203 1.50895 -1.32961
 H -0.83567 -1.17030 1.38629
 H -0.87897 -1.13437 -1.19844
 H 0.87119 -1.06684 1.62203
 H 0.82217 -1.07972 -1.81724
 H -0.21677 -0.16138 2.62615
 H -0.46209 -0.12282 -2.62655
13
bifur_IRC_Cartesians_noMW_output/new_data/bifur_traj2_Cartesians point 195
C -0.05771 0.69977 0.78026
 C 0.16217 0.67728 -0.77804
 C -1.05309 1.26564 0.00124
 C -0.05558 -0.51220 1.64016
 C -0.10960 -0.49938 -1.64186
 F 0.51948 1.59709 1.32997
 F 1.29625 1.51041 -1.32397
 H -0.83494 -1.17244 1.38119
 H -0.87795 -1.13676 -1.19464
 H 0.87228 -1.06660 1.62228
 H 0.82360 -1.07940 -1.81616
 H -0.22064 -0.16085 2.62331
 H -0.46428 -0.12256 -2.62373
13
bifur_IRC_Cartesians_noMW_output/new_data/bifur_traj2_Cartesians point 196
C -0.05727 0.69976 0.77692
 C 0.16138 0.67738 -0.77471
 C -1.06208 1.26787 0.00122
 C -0.05596 -0.51270 1.63739
 C -0.10968 -0.49997 -1.63910
 F 0.52732 1.59792 1.32566
 F 1.29972 1.51170 -1.31964
 H -0.83436 -1.17419 1.37658
 H -0.87715 -1.13872 -1.19108
 H 0.87320 -1.06641 1.62202
 H 0.82478 -1.07915 -1.81483
 H -0.22382 -0.16077 2.62080
 H -0.46609 -0.12271 -2.62123
13
bifur_IRC_Cartesians_noMW_output/new_data/bifur_traj2_Cartesians point 197
C -0.05673 0.69964 0.77444
 C 0.16058 0.67738 -0.77224
 C -1.06880 1.26929 0.00121
 C -0.05629 -0.51303 1.63551
 C -0.10968 -0.50038 -1.63721
 F 0.53389 1.59840 1.32230
 F 1.30155 1.51268 -1.31627
 H -0.83397 -1.17545 1.37324
 H -0.87650 -1.14021 -1.18889
 H 0.87382 -1.06628 1.62227
 H 0.82569 -1.07895 -1.81392
 H -0.22639 -0.16047 2.61905
 H -0.46719 -0.12265 -2.61949
13
bifur_IRC_Cartesians_noMW_output/new_data/bifur_traj2_Cartesians point 198
C -0.05592 0.69924 0.77297
 C 0.15962 0.67715 -0.77079
 C -1.07290 1.26944 0.00120
 C -0.05658 -0.51306 1.63494
 C -0.10954 -0.50053 -1.63664
 F 0.53948 1.59830 1.31983
 F 1.30088 1.51326 -1.31382
 H -0.83378 -1.17609 1.37170
 H -0.87597 -1.14114 -1.18885
 H 0.87403 -1.06620 1.62370
 H 0.82629 -1.07877 -1.81380
 H -0.22839 -0.15956 2.61838
 H -0.46723 -0.12204 -2.61882
13
bifur_IRC_Cartesians_noMW_output/new_data/bifur_traj2_Cartesians point 199
C -0.05592 0.69924 0.77297
 C 0.15962 0.67715 -0.77079
 C -1.07290 1.26943 0.00120
 C -0.05658 -0.51306 1.63494
 C -0.10954 -0.50053 -1.63664
 F 0.53949 1.59830 1.31983
 F 1.30088 1.51326 -1.31382
 H -0.83378 -1.17609 1.37170
 H -0.87597 -1.14114 -1.18885
 H 0.87403 -1.06620 1.62370
 H 0.82629 -1.07877 -1.81380
 H -0.22839 -0.15956 2.61838
 H -0.46723 -0.12204 -2.61882
13
bifur_IRC_Cartesians_noMW_output/new_data/bifur_traj2_Cartesians point 200
C -0.05326 0.69767 0.77402
 C 0.15701 0.67610 -0.77189
 C -1.07066 1.26555 0.00116
 C -0.05707 -0.51217 1.63828
 C -0.10873 -0.49995 -1.63995
 F 0.54694 1.59607 1.31898
 F 1.28971 1.51309 -1.31307
 H -0.83430 -1.17496 1.37456
 H -0.87546 -1.14087 -1.19619
 H 0.87291 -1.06630 1.63011
 H 0.82633 -1.07856 -1.81558
 H -0.23021 -0.15612 2.62080
 H -0.46322 -0.11954 -2.62124
13
bifur_IRC_Cartesians_noMW_output/new_data/bifur_traj2_Cartesians point 201
C -0.05152 0.69739 0.77605
 C 0.15547 0.67616 -0.77395
 C -1.06520 1.26398 0.00115
 C -0.05733 -0.51170 1.64015
 C -0.10818 -0.49968 -1.64179
 F 0.54929 1.59471 1.32144
 F 1.28044 1.51303 -1.31563
 H -0.83503 -1.17355 1.37592
 H -0.87555 -1.13999 -1.20034
 H 0.87189 -1.06652 1.63230
 H 0.82604 -1.07859 -1.81487
 H -0.23048 -0.15562 2.62245
 H -0.45983 -0.11961 -2.62288
13
bifur_IRC_Cartesians_noMW_output/new_data/bifur_traj2_Cartesians point 202
C -0.04969 0.69838 0.77772
 C 0.15383 0.67751 -0.77566
 C -1.06010 1.26578 0.00113
 C -0.05772 -0.51184 1.63932
 C -0.10772 -0.50001 -1.64093
 F 0.55262 1.59427 1.32559
 F 1.27150 1.51397 -1.31989
 H -0.83592 -1.17242 1.37304
 H -0.87575 -1.13943 -1.20040
 H 0.87116 -1.06684 1.63069
 H 0.82607 -1.07871 -1.81020
 H -0.23139 -0.15803 2.62223
 H -0.45690 -0.12262 -2.62265
13
bifur_IRC_Cartesians_noMW_output/new_data/bifur_traj2_Cartesians point 203
C -0.04807 0.70042 0.77831
 C 0.15234 0.67987 -0.77628
 C -1.05741 1.27079 0.00111
 C -0.05821 -0.51260 1.63569
 C -0.10743 -0.50095 -1.63728
 F 0.55719 1.59492 1.33007
 F 1.26505 1.51586 -1.32446
 H -0.83672 -1.17201 1.36602
 H -0.87595 -1.13952 -1.19601
 H 0.87097 -1.06718 1.62566
 H 0.82657 -1.07886 -1.80242
 H -0.23314 -0.16280 2.61993
 H -0.45519 -0.12793 -2.62034
13
bifur_IRC_Cartesians_noMW_output/new_data/bifur_traj2_Cartesians point 204
C -0.04677 0.70282 0.77818
 C 0.15109 0.68254 -0.77617
 C -1.05653 1.27706 0.00110
 C -0.05870 -0.51364 1.63086
 C -0.10728 -0.50214 -1.63242
 F 0.56202 1.59612 1.33414
 F 1.26082 1.51808 -1.32863
 H -0.83737 -1.17207 1.35741
 H -0.87610 -1.13999 -1.18958
 H 0.87112 -1.06748 1.61927
 H 0.82729 -1.07901 -1.79377
 H -0.23520 -0.16836 2.61670
 H -0.45440 -0.13393 -2.61710
13
bifur_IRC_Cartesians_noMW_output/new_data/bifur_traj2_Cartesians point 205
C -0.04570 0.70526 0.77773
 C 0.15005 0.68521 -0.77574
 C -1.05648 1.28361 0.00109
 C -0.05915 -0.51475 1.62572
 C -0.10722 -0.50336 -1.62726
 F 0.56658 1.59753 1.33786
 F 1.25794 1.52033 -1.33242
 H -0.83791 -1.17234 1.34854
 H -0.87623 -1.14061 -1.18249
 H 0.87142 -1.06776 1.61253
 H 0.82806 -1.07916 -1.78516
 H -0.23724 -0.17401 2.61319
 H -0.45410 -0.13995 -2.61358
13
bifur_IRC_Cartesians_noMW_output/new_data/bifur_traj2_Cartesians point 206
C -0.04476 0.70775 0.77717
 C 0.14913 0.68789 -0.77520
 C -1.05673 1.29029 0.00108
 C -0.05958 -0.51589 1.62044
 C -0.10719 -0.50462 -1.62196
 F 0.57088 1.59904 1.34147
 F 1.25569 1.52258 -1.33609
 H -0.83841 -1.17270 1.33956
 H -0.87637 -1.14127 -1.17508
 H 0.87178 -1.06802 1.60559
 H 0.82884 -1.07931 -1.77658
 H -0.23924 -0.17974 2.60956
 H -0.45404 -0.14600 -2.60995
13
bifur_IRC_Cartesians_noMW_output/new_data/bifur_traj2_Cartesians point 207
C -0.04380 0.71044 0.77660
 C 0.14819 0.69078 -0.77466
 C -1.05689 1.29749 0.00107
 C -0.06003 -0.51713 1.61477
 C -0.10717 -0.50596 -1.61627
 F 0.57530 1.60068 1.34543
 F 1.25336 1.52498 -1.34012
 H -0.83895 -1.17308 1.32995
 H -0.87654 -1.14195 -1.16708
 H 0.87218 -1.06830 1.59804
 H 0.82966 -1.07948 -1.76735
 H -0.24131 -0.18595 2.60567
 H -0.45400 -0.15253 -2.60606
13
bifur_IRC_Cartesians_noMW_output/new_data/bifur_traj2_Cartesians point 208
C -0.04253 0.71366 0.77616
 C 0.14698 0.69426 -0.77425
 C -1.05643 1.30595 0.00106
 C -0.06059 -0.51857 1.60817
 C -0.10710 -0.50753 -1.60964
 F 0.58055 1.60253 1.35048
 F 1.24980 1.52782 -1.34526
 H -0.83967 -1.17338 1.31864
 H -0.87677 -1.14265 -1.15788
 H 0.87255 -1.06866 1.58915
 H 0.83059 -1.07969 -1.75625
 H -0.24373 -0.19336 2.60120
 H -0.45365 -0.16037 -2.60157
13
bifur_IRC_Cartesians_noMW_output/new_data/bifur_traj2_Cartesians point 209
C -0.04070 0.71741 0.77608
 C 0.14526 0.69839 -0.77420
 C -1.05472 1.31565 0.00104
 C -0.06128 -0.52017 1.60074
 C -0.10692 -0.50934 -1.60218
 F 0.58708 1.60446 1.35701
 F 1.24379 1.53116 -1.35192
 H -0.84066 -1.17344 1.30556
 H -0.87707 -1.14328 -1.14781
 H 0.87279 -1.06914 1.57902
 H 0.83162 -1.07995 -1.74298
 H -0.24659 -0.20206 2.59624
 H -0.45257 -0.16969 -2.59660
13
bifur_IRC_Cartesians_noMW_output/new_data/bifur_traj2_Cartesians point 210
C -0.04070 0.71742 0.77608
 C 0.14525 0.69839 -0.77420
 C -1.05472 1.31565 0.00104
 C -0.06128 -0.52017 1.60074
 C -0.10692 -0.50934 -1.60218
 F 0.58708 1.60446 1.35701
 F 1.24378 1.53116 -1.35192
 H -0.84066 -1.17344 1.30556
 H -0.87707 -1.14328 -1.14781
 H 0.87279 -1.06914 1.57902
 H 0.83162 -1.07995 -1.74298
 H -0.24660 -0.20206 2.59624
 H -0.45257 -0.16969 -2.59660
13
bifur_IRC_Cartesians_noMW_output/new_data/bifur_traj2_Cartesians point 211
C -0.03579 0.72480 0.77748
 C 0.14070 0.70676 -0.77570
 C -1.04705 1.33404 0.00100
 C -0.06286 -0.52306 1.58716
 C -0.10615 -0.51277 -1.58852
 F 0.60169 1.60734 1.37208
 F 1.22488 1.53782 -1.36732
 H -0.84322 -1.17250 1.28028
 H -0.87777 -1.14386 -1.13056
 H 0.87251 -1.07025 1.56015
 H 0.83344 -1.08050 -1.71572
 H -0.25247 -0.21927 2.58749
 H -0.44791 -0.18854 -2.58782
13
bifur_IRC_Cartesians_noMW_output/new_data/bifur_traj2_Cartesians point 212
C -0.03301 0.72786 0.77911
 C 0.13818 0.71037 -0.77738
 C -1.04099 1.34117 0.00097
 C -0.06362 -0.52409 1.58226
 C -0.10560 -0.51410 -1.58357
 F 0.60837 1.60798 1.37982
 F 1.21285 1.54056 -1.37523
 H -0.84464 -1.17141 1.27028
 H -0.87816 -1.14363 -1.12504
 H 0.87192 -1.07083 1.55293
 H 0.83403 -1.08077 -1.70383
 H -0.25488 -0.22646 2.58455
 H -0.44445 -0.19665 -2.58487
13
bifur_IRC_Cartesians_noMW_output/new_data/bifur_traj2_Cartesians point 213
C -0.03027 0.73023 0.78146
 C 0.13575 0.71329 -0.77979
 C -1.03330 1.34613 0.00094
 C -0.06427 -0.52470 1.57925
 C -0.10497 -0.51501 -1.58050
 F 0.61361 1.60795 1.38735
 F 1.19975 1.54261 -1.38294
 H -0.84609 -1.16988 1.26320
 H -0.87859 -1.14294 -1.12235
 H 0.87101 -1.07139 1.54786
 H 0.83427 -1.08102 -1.69418
 H -0.25654 -0.23210 2.58302
 H -0.44035 -0.20319 -2.58332
13
bifur_IRC_Cartesians_noMW_output/new_data/bifur_traj2_Cartesians point 214
C -0.02778 0.73181 0.78441
 C 0.13360 0.71535 -0.78279
 C -1.02441 1.34871 0.00092
 C -0.06476 -0.52488 1.57824
 C -0.10431 -0.51546 -1.57946
 F 0.61686 1.60731 1.39428
 F 1.18657 1.54381 -1.39002
 H -0.84748 -1.16800 1.25945
 H -0.87906 -1.14180 -1.12254
 H 0.86985 -1.07189 1.54511
 H 0.83413 -1.08124 -1.68732
 H -0.25729 -0.23591 2.58294
 H -0.43594 -0.20781 -2.58322
13
bifur_IRC_Cartesians_noMW_output/new_data/bifur_traj2_Cartesians point 215
C -0.02571 0.73266 0.78739
 C 0.13185 0.71660 -0.78581
 C -1.01582 1.34938 0.00090
 C -0.06509 -0.52475 1.57871
 C -0.10370 -0.51554 -1.57989
 F 0.61857 1.60631 1.39994
 F 1.17479 1.54434 -1.39581
 H -0.84865 -1.16611 1.25834
 H -0.87949 -1.14053 -1.12467
 H 0.86865 -1.07230 1.54429
 H 0.83378 -1.08142 -1.68313
 H -0.25739 -0.23804 2.58384
 H -0.43180 -0.21059 -2.58411
13
bifur_IRC_Cartesians_noMW_output/new_data/bifur_traj2_Cartesians point 216
C -0.02419 0.73291 0.78925
 C 0.13053 0.71714 -0.78771
 C -1.01056 1.34915 0.00089
 C -0.06534 -0.52454 1.57950
 C -0.10325 -0.51550 -1.58065
 F 0.62042 1.60542 1.40304
 F 1.16660 1.54458 -1.39901
 H -0.84939 -1.16486 1.25822
 H -0.87967 -1.13974 -1.12696
 H 0.86781 -1.07255 1.54475
 H 0.83357 -1.08150 -1.68108
 H -0.25764 -0.23873 2.58474
 H -0.42890 -0.21178 -2.58499
13
bifur_IRC_Cartesians_noMW_output/new_data/bifur_traj2_Cartesians point 217
C -0.02332 0.73256 0.78908
 C 0.12963 0.71697 -0.78756
 C -1.01113 1.34862 0.00087
 C -0.06555 -0.52440 1.57985
 C -0.10302 -0.51546 -1.58100
 F 0.62383 1.60496 1.40238
 F 1.16374 1.54480 -1.39837
 H -0.84949 -1.16479 1.25803
 H -0.87942 -1.13996 -1.12827
 H 0.86762 -1.07256 1.54626
 H 0.83377 -1.08141 -1.68103
 H -0.25869 -0.23798 2.58494
 H -0.42798 -0.21134 -2.58519
13
bifur_IRC_Cartesians_noMW_output/new_data/bifur_traj2_Cartesians point 218
C -0.02297 0.73163 0.78732
 C 0.12907 0.71612 -0.78579
 C -1.01634 1.34756 0.00087
 C -0.06573 -0.52427 1.58011
 C -0.10298 -0.51539 -1.58125
 F 0.62839 1.60475 1.39855
 F 1.16510 1.54493 -1.39452
 H -0.84905 -1.16562 1.25815
 H -0.87881 -1.14095 -1.12916
 H 0.86794 -1.07238 1.54894
 H 0.83428 -1.08119 -1.68293
 H -0.26031 -0.23583 2.58475
 H -0.42861 -0.20935 -2.58501
13
bifur_IRC_Cartesians_noMW_output/new_data/bifur_traj2_Cartesians point 219
C -0.02296 0.73022 0.78464
 C 0.12875 0.71472 -0.78311
 C -1.02427 1.34581 0.00086
 C -0.06586 -0.52407 1.58058
 C -0.10303 -0.51522 -1.58174
 F 0.63350 1.60460 1.39266
 F 1.16899 1.54488 -1.38858
 H -0.84829 -1.16697 1.25892
 H -0.87799 -1.14236 -1.13024
 H 0.86853 -1.07208 1.55271
 H 0.83494 -1.08088 -1.68642
 H -0.26219 -0.23253 2.58453
 H -0.43012 -0.20612 -2.58481
13
bifur_IRC_Cartesians_noMW_output/new_data/bifur_traj2_Cartesians point 220
C -0.02309 0.72848 0.78137
 C 0.12850 0.71297 -0.77984
 C -1.03394 1.34362 0.00085
 C -0.06598 -0.52382 1.58121
 C -0.10313 -0.51500 -1.58238
 F 0.63917 1.60445 1.38543
 F 1.17427 1.54474 -1.38129
 H -0.84732 -1.16864 1.26008
 H -0.87701 -1.14406 -1.13149
 H 0.86927 -1.07170 1.55725
 H 0.83570 -1.08050 -1.69089
 H -0.26431 -0.22847 2.58429
 H -0.43213 -0.20209 -2.58459
13
bifur_IRC_Cartesians_noMW_output/new_data/bifur_traj2_Cartesians point 221
C -0.02310 0.72848 0.78137
 C 0.12850 0.71297 -0.77984
 C -1.03394 1.34362 0.00085
 C -0.06598 -0.52382 1.58121
 C -0.10313 -0.51500 -1.58239
 F 0.63917 1.60445 1.38543
 F 1.17428 1.54474 -1.38130
 H -0.84732 -1.16864 1.26008
 H -0.87701 -1.14406 -1.13149
 H 0.86927 -1.07170 1.55725
 H 0.83570 -1.08050 -1.69089
 H -0.26431 -0.22847 2.58429
 H -0.43213 -0.20209 -2.58459
13
bifur_IRC_Cartesians_noMW_output/new_data/bifur_traj2_Cartesians point 222
C -0.02280 0.72500 0.77362
 C 0.12731 0.70959 -0.77208
 C -1.05655 1.34013 0.00083
 C -0.06647 -0.52351 1.58140
 C -0.10326 -0.51481 -1.58260
 F 0.65484 1.60434 1.36946
 F 1.18466 1.54511 -1.36520
 H -0.84526 -1.17254 1.26025
 H -0.87469 -1.14823 -1.13295
 H 0.87101 -1.07089 1.56650
 H 0.83775 -1.07963 -1.69888
 H -0.27017 -0.22033 2.58286
 H -0.43637 -0.19423 -2.58319
13
bifur_IRC_Cartesians_noMW_output/new_data/bifur_traj2_Cartesians point 223
C -0.02185 0.72375 0.77023
 C 0.12597 0.70855 -0.76871
 C -1.06624 1.33947 0.00081
 C -0.06690 -0.52347 1.58083
 C -0.10313 -0.51492 -1.58203
 F 0.66458 1.60419 1.36308
 F 1.18629 1.54583 -1.35880
 H -0.84458 -1.17414 1.25861
 H -0.87357 -1.15021 -1.13327
 H 0.87164 -1.07062 1.57020
 H 0.83888 -1.07924 -1.70060
 H -0.27371 -0.21744 2.58180
 H -0.43738 -0.19176 -2.58215
13
bifur_IRC_Cartesians_noMW_output/new_data/bifur_traj2_Cartesians point 224
C -0.02048 0.72253 0.76781
 C 0.12432 0.70761 -0.76632
 C -1.07328 1.33835 0.00078
 C -0.06737 -0.52329 1.58093
 C -0.10286 -0.51493 -1.58212
 F 0.67399 1.60365 1.35806
 F 1.18499 1.54644 -1.35380
 H -0.84419 -1.17514 1.25763
 H -0.87260 -1.15172 -1.13486
 H 0.87189 -1.07044 1.57425
 H 0.83979 -1.07890 -1.70200
 H -0.27694 -0.21465 2.58137
 H -0.43727 -0.18951 -2.58173
13
bifur_IRC_Cartesians_noMW_output/new_data/bifur_traj2_Cartesians point 225
C -0.01883 0.72101 0.76635
 C 0.12247 0.70643 -0.76489
 C -1.07786 1.33596 0.00076
 C -0.06781 -0.52283 1.58230
 C -0.10244 -0.51469 -1.58348
 F 0.68260 1.60253 1.35385
 F 1.18121 1.54667 -1.34963
 H -0.84400 -1.17555 1.25836
 H -0.87173 -1.15271 -1.13857
 H 0.87175 -1.07031 1.57949
 H 0.84042 -1.07858 -1.70418
 H -0.27967 -0.21123 2.58199
 H -0.43611 -0.18670 -2.58236
13
bifur_IRC_Cartesians_noMW_output/new_data/bifur_traj2_Cartesians point 226
C -0.01699 0.71912 0.76585
 C 0.12052 0.70491 -0.76442
 C -1.08002 1.33209 0.00073
 C -0.06820 -0.52206 1.58512
 C -0.10190 -0.51415 -1.58628
 F 0.69008 1.60081 1.35030
 F 1.17529 1.54642 -1.34612
 H -0.84398 -1.17537 1.26116
 H -0.87098 -1.15316 -1.14459
 H 0.87122 -1.07022 1.58611
 H 0.84072 -1.07828 -1.70748
 H -0.28175 -0.20698 2.58376
 H -0.43401 -0.18313 -2.58413
13
bifur_IRC_Cartesians_noMW_output/new_data/bifur_traj2_Cartesians point 227
C -0.01508 0.71695 0.76616
 C 0.11858 0.70312 -0.76476
 C -1.08011 1.32704 0.00070
 C -0.06853 -0.52103 1.58911
 C -0.10128 -0.51336 -1.59025
 F 0.69629 1.59865 1.34736
 F 1.16784 1.54575 -1.34323
 H -0.84409 -1.17472 1.26568
 H -0.87034 -1.15314 -1.15240
 H 0.87039 -1.07017 1.59372
 H 0.84073 -1.07800 -1.71171
 H -0.28321 -0.20213 2.58646
 H -0.43120 -0.17896 -2.58684
13
bifur_IRC_Cartesians_noMW_output/new_data/bifur_traj2_Cartesians point 228
C -0.01319 0.71473 0.76685
 C 0.11669 0.70127 -0.76548
 C -1.07921 1.32160 0.00068
 C -0.06882 -0.51993 1.59350
 C -0.10063 -0.51249 -1.59463
 F 0.70171 1.59635 1.34481
 F 1.15990 1.54492 -1.34075
 H -0.84426 -1.17386 1.27086
 H -0.86977 -1.15290 -1.16079
 H 0.86944 -1.07013 1.60155
 H 0.84061 -1.07775 -1.71622
 H -0.28433 -0.19716 2.58952
 H -0.42813 -0.17465 -2.58990
13
bifur_IRC_Cartesians_noMW_output/new_data/bifur_traj2_Cartesians point 229
C -0.01145 0.71285 0.76704
 C 0.11491 0.69974 -0.76571
 C -1.07950 1.31729 0.00065
 C -0.06913 -0.51906 1.59688
 C -0.10008 -0.51183 -1.59799
 F 0.70754 1.59447 1.34217
 F 1.15328 1.54440 -1.33816
 H -0.84436 -1.17332 1.27459
 H -0.86919 -1.15294 -1.16751
 H 0.86872 -1.07008 1.60819
 H 0.84067 -1.07750 -1.71978
 H -0.28576 -0.19295 2.59180
 H -0.42566 -0.17107 -2.59218
13
bifur_IRC_Cartesians_noMW_output/new_data/bifur_traj2_Cartesians point 230
C -0.01016 0.71173 0.76589
 C 0.11346 0.69888 -0.76458
 C -1.08305 1.31559 0.00063
 C -0.06948 -0.51872 1.59782
 C -0.09975 -0.51167 -1.59892
 F 0.71430 1.59364 1.33899
 F 1.15031 1.54463 -1.33500
 H -0.84423 -1.17365 1.27496
 H -0.86852 -1.15373 -1.17022
 H 0.86862 -1.06998 1.61209
 H 0.84117 -1.07725 -1.72127
 H -0.28791 -0.19043 2.59220
 H -0.42477 -0.16903 -2.59258
13
bifur_IRC_Cartesians_noMW_output/new_data/bifur_traj2_Cartesians point 231
C -0.00941 0.71113 0.76380
 C 0.11249 0.69844 -0.76250
 C -1.08895 1.31564 0.00062
 C -0.06980 -0.51877 1.59713
 C -0.09965 -0.51183 -1.59822
 F 0.72085 1.59361 1.33536
 F 1.15080 1.54525 -1.33137
 H -0.84387 -1.17462 1.27328
 H -0.86783 -1.15499 -1.17000
 H 0.86901 -1.06984 1.61397
 H 0.84193 -1.07702 -1.72166
 H -0.29030 -0.18904 2.59131
 H -0.42526 -0.16795 -2.59171
13
bifur_IRC_Cartesians_noMW_output/new_data/bifur_traj2_Cartesians point 232
C -0.00941 0.71113 0.76380
 C 0.11249 0.69844 -0.76251
 C -1.08895 1.31563 0.00062
 C -0.06980 -0.51877 1.59713
 C -0.09965 -0.51183 -1.59823
 F 0.72085 1.59361 1.33536
 F 1.15080 1.54525 -1.33137
 H -0.84387 -1.17462 1.27329
 H -0.86783 -1.15499 -1.17001
 H 0.86901 -1.06984 1.61397
 H 0.84193 -1.07702 -1.72166
 H -0.29030 -0.18904 2.59131
 H -0.42526 -0.16795 -2.59171
13
bifur_IRC_Cartesians_noMW_output/new_data/bifur_traj2_Cartesians point 233
C -0.00900 0.71013 0.75901
 C 0.11155 0.69755 -0.75772
 C -1.10235 1.31634 0.00060
 C -0.07023 -0.51907 1.59506
 C -0.09975 -0.51222 -1.59616
 F 0.73134 1.59422 1.32746
 F 1.15648 1.54635 -1.32342
 H -0.84284 -1.17709 1.26980
 H -0.86655 -1.15769 -1.16768
 H 0.87021 -1.06947 1.61641
 H 0.84342 -1.07658 -1.72293
 H -0.29441 -0.18665 2.58897
 H -0.42789 -0.16581 -2.58939
13
bifur_IRC_Cartesians_noMW_output/new_data/bifur_traj2_Cartesians point 234
C -0.00897 0.70959 0.75664
 C 0.11127 0.69703 -0.75535
 C -1.10900 1.31655 0.00059
 C -0.07039 -0.51920 1.59414
 C -0.09984 -0.51238 -1.59525
 F 0.73588 1.59456 1.32346
 F 1.15993 1.54678 -1.31939
 H -0.84228 -1.17834 1.26840
 H -0.86594 -1.15899 -1.16655
 H 0.87084 -1.06927 1.61763
 H 0.84411 -1.07637 -1.72390
 H -0.29623 -0.18537 2.58788
 H -0.42937 -0.16458 -2.58831
13
bifur_IRC_Cartesians_noMW_output/new_data/bifur_traj2_Cartesians point 235
C -0.00875 0.70918 0.75428
 C 0.11079 0.69667 -0.75299
 C -1.11558 1.31711 0.00059
 C -0.07061 -0.51939 1.59295
 C -0.09989 -0.51261 -1.59407
 F 0.74112 1.59491 1.31971
 F 1.16269 1.54739 -1.31561
 H -0.84179 -1.17956 1.26641
 H -0.86532 -1.16034 -1.16516
 H 0.87144 -1.06909 1.61859
 H 0.84487 -1.07616 -1.72425
 H -0.29830 -0.18438 2.58662
 H -0.43067 -0.16373 -2.58706
13
bifur_IRC_Cartesians_noMW_output/new_data/bifur_traj2_Cartesians point 236
C -0.00784 0.70930 0.75202
 C 0.10966 0.69698 -0.75075
 C -1.12155 1.31906 0.00057
 C -0.07103 -0.51977 1.59075
 C -0.09981 -0.51312 -1.59186
 F 0.74855 1.59536 1.31709
 F 1.16289 1.54861 -1.31301
 H -0.84155 -1.18066 1.26226
 H -0.86469 -1.16177 -1.16275
 H 0.87195 -1.06902 1.61840
 H 0.84583 -1.07598 -1.72229
 H -0.30115 -0.18464 2.58470
 H -0.43126 -0.16435 -2.58515
13
bifur_IRC_Cartesians_noMW_output/new_data/bifur_traj2_Cartesians point 237
C -0.00603 0.71021 0.75051
 C 0.10772 0.69827 -0.74927
 C -1.12507 1.32270 0.00055
 C -0.07166 -0.52036 1.58750
 C -0.09952 -0.51394 -1.58859
 F 0.75777 1.59581 1.31695
 F 1.15883 1.55053 -1.31294
 H -0.84179 -1.18127 1.25570
 H -0.86420 -1.16300 -1.15937
 H 0.87218 -1.06913 1.61649
 H 0.84688 -1.07587 -1.71708
 H -0.30458 -0.18679 2.58224
 H -0.43053 -0.16715 -2.58268
13
bifur_IRC_Cartesians_noMW_output/new_data/bifur_traj2_Cartesians point 238
C -0.00376 0.71147 0.75003
 C 0.10544 0.69999 -0.74884
 C -1.12562 1.32665 0.00052
 C -0.07235 -0.52094 1.58435
 C -0.09909 -0.51479 -1.58540
 F 0.76666 1.59605 1.31882
 F 1.15164 1.55256 -1.31492
 H -0.84239 -1.18127 1.24887
 H -0.86392 -1.16374 -1.15640
 H 0.87205 -1.06937 1.61397
 H 0.84776 -1.07585 -1.71056
 H -0.30776 -0.18980 2.58004
 H -0.42867 -0.17096 -2.58048
13
bifur_IRC_Cartesians_noMW_output/new_data/bifur_traj2_Cartesians point 239
C -0.00138 0.71268 0.75056
 C 0.10314 0.70167 -0.74942
 C -1.12344 1.32983 0.00049
 C -0.07298 -0.52134 1.58211
 C -0.09856 -0.51546 -1.58313
 F 0.77406 1.59591 1.32193
 F 1.14247 1.55426 -1.31815
 H -0.84320 -1.18070 1.24334
 H -0.86382 -1.16393 -1.15485
 H 0.87158 -1.06968 1.61188
 H 0.84833 -1.07588 -1.70433
 H -0.31024 -0.19269 2.57865
 H -0.42596 -0.17467 -2.57909
13
bifur_IRC_Cartesians_noMW_output/new_data/bifur_traj2_Cartesians point 240
C 0.00093 0.71361 0.75218
 C 0.10103 0.70306 -0.75108
 C -1.11848 1.33163 0.00047
 C -0.07349 -0.52145 1.58127
 C -0.09798 -0.51583 -1.58226
 F 0.77917 1.59529 1.32598
 F 1.13193 1.55539 -1.32233
 H -0.84417 -1.17952 1.24004
 H -0.86392 -1.16347 -1.15530
 H 0.87076 -1.07002 1.61072
 H 0.84848 -1.07597 -1.69927
 H -0.31172 -0.19498 2.57842
 H -0.42253 -0.17773 -2.57884
13
bifur_IRC_Cartesians_noMW_output/new_data/bifur_traj2_Cartesians point 241
C 0.00295 0.71420 0.75492
 C 0.09930 0.70405 -0.75385
 C -1.11067 1.33182 0.00045
 C -0.07382 -0.52125 1.58202
 C -0.09738 -0.51585 -1.58298
 F 0.78116 1.59421 1.33090
 F 1.12066 1.55581 -1.32737
 H -0.84525 -1.17775 1.23941
 H -0.86426 -1.16231 -1.15785
 H 0.86961 -1.07039 1.61058
 H 0.84816 -1.07611 -1.69582
 H -0.31191 -0.19652 2.57946
 H -0.41855 -0.17992 -2.57987
13
bifur_IRC_Cartesians_noMW_output/new_data/bifur_traj2_Cartesians point 242
C 0.00443 0.71460 0.75851
 C 0.09820 0.70472 -0.75748
 C -1.10068 1.33085 0.00044
 C -0.07393 -0.52084 1.58394
 C -0.09685 -0.51558 -1.58486
 F 0.77963 1.59293 1.33650
 F 1.11001 1.55556 -1.33309
 H -0.84635 -1.17558 1.24104
 H -0.86484 -1.16055 -1.16166
 H 0.86827 -1.07075 1.61086
 H 0.84740 -1.07632 -1.69381
 H -0.31076 -0.19759 2.58145
 H -0.41453 -0.18144 -2.58184
13
bifur_IRC_Cartesians_noMW_output/new_data/bifur_traj2_Cartesians point 243
C 0.00443 0.71460 0.75851
 C 0.09820 0.70472 -0.75748
 C -1.10068 1.33085 0.00044
 C -0.07393 -0.52084 1.58393
 C -0.09685 -0.51558 -1.58486
 F 0.77964 1.59293 1.33650
 F 1.11002 1.55556 -1.33309
 H -0.84635 -1.17558 1.24103
 H -0.86484 -1.16055 -1.16166
 H 0.86828 -1.07075 1.61086
 H 0.84740 -1.07632 -1.69380
 H -0.31076 -0.19760 2.58145
 H -0.41453 -0.18144 -2.58184
13
bifur_IRC_Cartesians_noMW_output/new_data/bifur_traj2_Cartesians point 244
C 0.00496 0.71539 0.76362
 C 0.09821 0.70559 -0.76261
 C -1.08643 1.32963 0.00044
 C -0.07370 -0.52038 1.58651
 C -0.09649 -0.51514 -1.58741
 F 0.77189 1.59176 1.34462
 F 1.10045 1.55465 -1.34130
 H -0.84761 -1.17276 1.24448
 H -0.86599 -1.15781 -1.16553
 H 0.86674 -1.07119 1.60966
 H 0.84598 -1.07671 -1.69213
 H -0.30741 -0.19956 2.58419
 H -0.41059 -0.18348 -2.58456
13
bifur_IRC_Cartesians_noMW_output/new_data/bifur_traj2_Cartesians point 245
C 0.00436 0.71543 0.76431
 C 0.09887 0.70551 -0.76329
 C -1.08459 1.32916 0.00045
 C -0.07350 -0.52030 1.58708
 C -0.09660 -0.51498 -1.58799
 F 0.76851 1.59178 1.34551
 F 1.10151 1.55419 -1.34216
 H -0.84763 -1.17249 1.24587
 H -0.86625 -1.15732 -1.16585
 H 0.86666 -1.07120 1.60930
 H 0.84563 -1.07679 -1.69286
 H -0.30620 -0.19964 2.58471
 H -0.41077 -0.18334 -2.58508
13
bifur_IRC_Cartesians_noMW_output/new_data/bifur_traj2_Cartesians point 246
C 0.00352 0.71520 0.76441
 C 0.09972 0.70510 -0.76337
 C -1.08449 1.32831 0.00046
 C -0.07326 -0.52020 1.58776
 C -0.09678 -0.51478 -1.58868
 F 0.76535 1.59187 1.34510
 F 1.10432 1.55361 -1.34172
 H -0.84743 -1.17255 1.24763
 H -0.86638 -1.15710 -1.16618
 H 0.86677 -1.07113 1.60953
 H 0.84537 -1.07682 -1.69458
 H -0.30513 -0.19906 2.58518
 H -0.41157 -0.18246 -2.58555
13
bifur_IRC_Cartesians_noMW_output/new_data/bifur_traj2_Cartesians point 247
C 0.00258 0.71485 0.76422
 C 0.10063 0.70457 -0.76316
 C -1.08523 1.32735 0.00047
 C -0.07302 -0.52010 1.58842
 C -0.09699 -0.51457 -1.58935
 F 0.76239 1.59201 1.34411
 F 1.10791 1.55302 -1.34069
 H -0.84713 -1.17277 1.24947
 H -0.86645 -1.15703 -1.16645
 H 0.86697 -1.07102 1.60999
 H 0.84515 -1.07682 -1.69667
 H -0.30416 -0.19820 2.58559
 H -0.41266 -0.18129 -2.58596
13
bifur_IRC_Cartesians_noMW_output/new_data/bifur_traj2_Cartesians point 248
C 0.00174 0.71464 0.76390
 C 0.10144 0.70419 -0.76282
 C -1.08627 1.32686 0.00048
 C -0.07282 -0.52007 1.58869
 C -0.09720 -0.51444 -1.58963
 F 0.76002 1.59225 1.34320
 F 1.11139 1.55261 -1.33973
 H -0.84685 -1.17307 1.25061
 H -0.86649 -1.15706 -1.16619
 H 0.86721 -1.07092 1.61005
 H 0.84503 -1.07682 -1.69819
 H -0.30343 -0.19768 2.58570
 H -0.41376 -0.18047 -2.58607
13
bifur_IRC_Cartesians_noMW_output/new_data/bifur_traj2_Cartesians point 249
C 0.00132 0.71494 0.76362
 C 0.10183 0.70441 -0.76253
 C -1.08690 1.32766 0.00049
 C -0.07276 -0.52025 1.58798
 C -0.09733 -0.51457 -1.58893
 F 0.75907 1.59266 1.34327
 F 1.11330 1.55270 -1.33979
 H -0.84676 -1.17331 1.24988
 H -0.86655 -1.15717 -1.16477
 H 0.86743 -1.07091 1.60888
 H 0.84507 -1.07685 -1.69773
 H -0.30325 -0.19833 2.58518
 H -0.41448 -0.18098 -2.58555
13
bifur_IRC_Cartesians_noMW_output/new_data/bifur_traj2_Cartesians point 250
C 0.00157 0.71577 0.76373
 C 0.10163 0.70529 -0.76265
 C -1.08617 1.32969 0.00049
 C -0.07286 -0.52059 1.58646
 C -0.09732 -0.51494 -1.58741
 F 0.75970 1.59310 1.34487
 F 1.11235 1.55333 -1.34141
 H -0.84697 -1.17328 1.24732
 H -0.86668 -1.15721 -1.16259
 H 0.86747 -1.07101 1.60656
 H 0.84522 -1.07692 -1.69501
 H -0.30359 -0.20026 2.58419
 H -0.41433 -0.18299 -2.58456
13
bifur_IRC_Cartesians_noMW_output/new_data/bifur_traj2_Cartesians point 251
C 0.00216 0.71673 0.76445
 C 0.10114 0.70636 -0.76338
 C -1.08374 1.33172 0.00048
 C -0.07301 -0.52089 1.58515
 C -0.09721 -0.51529 -1.58608
 F 0.76042 1.59333 1.34751
 F 1.10926 1.55399 -1.34409
 H -0.84740 -1.17287 1.24476
 H -0.86689 -1.15697 -1.16094
 H 0.86729 -1.07118 1.60418
 H 0.84527 -1.07703 -1.69167
 H -0.30387 -0.20249 2.58346
 H -0.41341 -0.18541 -2.58382
13
bifur_IRC_Cartesians_noMW_output/new_data/bifur_traj2_Cartesians point 252
C 0.00278 0.71761 0.76583
 C 0.10069 0.70736 -0.76478
 C -1.07953 1.33313 0.00048
 C -0.07311 -0.52104 1.58452
 C -0.09704 -0.51550 -1.58544
 F 0.75999 1.59330 1.35091
 F 1.10504 1.55440 -1.34754
 H -0.84795 -1.17209 1.24323
 H -0.86723 -1.15636 -1.16032
 H 0.86688 -1.07140 1.60216
 H 0.84510 -1.07718 -1.68869
 H -0.30363 -0.20457 2.58332
 H -0.41197 -0.18767 -2.58367
13
bifur_IRC_Cartesians_noMW_output/new_data/bifur_traj2_Cartesians point 253
C 0.00323 0.71846 0.76789
 C 0.10047 0.70829 -0.76685
 C -1.07353 1.33401 0.00048
 C -0.07311 -0.52108 1.58451
 C -0.09687 -0.51558 -1.58541
 F 0.75772 1.59311 1.35511
 F 1.10039 1.55450 -1.35180
 H -0.84860 -1.17096 1.24278
 H -0.86774 -1.15533 -1.16044
 H 0.86629 -1.07164 1.60022
 H 0.84467 -1.07737 -1.68615
 H -0.30266 -0.20660 2.58372
 H -0.41024 -0.18981 -2.58407
13
bifur_IRC_Cartesians_noMW_output/new_data/bifur_traj2_Cartesians point 254
C 0.00323 0.71846 0.76789
 C 0.10047 0.70829 -0.76685
 C -1.07353 1.33401 0.00048
 C -0.07311 -0.52108 1.58451
 C -0.09687 -0.51558 -1.58541
 F 0.75772 1.59311 1.35511
 F 1.10038 1.55450 -1.35180
 H -0.84860 -1.17096 1.24278
 H -0.86775 -1.15533 -1.16044
 H 0.86629 -1.07164 1.60022
 H 0.84467 -1.07737 -1.68615
 H -0.30266 -0.20660 2.58372
 H -0.41024 -0.18981 -2.58407
13
bifur_IRC_Cartesians_noMW_output/new_data/bifur_traj2_Cartesians point 255
C 0.00305 0.72104 0.77324
 C 0.10126 0.71081 -0.77219
 C -1.05785 1.33687 0.00049
 C -0.07279 -0.52138 1.58404
 C -0.09679 -0.51579 -1.58492
 F 0.74702 1.59330 1.36643
 F 1.09314 1.55437 -1.36321
 H -0.85006 -1.16828 1.24211
 H -0.86937 -1.15247 -1.15892
 H 0.86512 -1.07221 1.59333
 H 0.84329 -1.07799 -1.68008
 H -0.29869 -0.21262 2.58448
 H -0.40733 -0.19564 -2.58480
13
bifur_IRC_Cartesians_noMW_output/new_data/bifur_traj2_Cartesians point 256
C 0.00227 0.72333 0.77552
 C 0.10235 0.71293 -0.77447
 C -1.05062 1.34082 0.00051
 C -0.07255 -0.52203 1.58174
 C -0.09700 -0.51632 -1.58262
 F 0.73991 1.59440 1.37316
 F 1.09266 1.55477 -1.36996
 H -0.85073 -1.16734 1.23918
 H -0.87040 -1.15122 -1.15439
 H 0.86495 -1.07253 1.58645
 H 0.84272 -1.07839 -1.67481
 H -0.29643 -0.21787 2.58342
 H -0.40714 -0.20055 -2.58372
13
bifur_IRC_Cartesians_noMW_output/new_data/bifur_traj2_Cartesians point 257
C 0.00117 0.72616 0.77671
 C 0.10366 0.71554 -0.77564
 C -1.04610 1.34674 0.00053
 C -0.07235 -0.52309 1.57757
 C -0.09739 -0.51723 -1.57846
 F 0.73374 1.59630 1.37932
 F 1.09501 1.55576 -1.37613
 H -0.85120 -1.16710 1.23366
 H -0.87133 -1.15057 -1.14682
 H 0.86527 -1.07280 1.57757
 H 0.84251 -1.07879 -1.66803
 H -0.29481 -0.22433 2.58089
 H -0.40818 -0.20659 -2.58118
13
bifur_IRC_Cartesians_noMW_output/new_data/bifur_traj2_Cartesians point 258
C -0.00002 0.72895 0.77684
 C 0.10495 0.71809 -0.77575
 C -1.04447 1.35321 0.00055
 C -0.07221 -0.52430 1.57266
 C -0.09786 -0.51828 -1.57355
 F 0.72923 1.59851 1.38400
 F 1.09928 1.55701 -1.38079
 H -0.85143 -1.16745 1.22706
 H -0.87205 -1.15051 -1.13811
 H 0.86591 -1.07299 1.56860
 H 0.84262 -1.07912 -1.66123
 H -0.29393 -0.23065 2.57765
 H -0.41004 -0.21246 -2.57794
13
bifur_IRC_Cartesians_noMW_output/new_data/bifur_traj2_Cartesians point 259
C -0.00115 0.73127 0.77637
 C 0.10611 0.72020 -0.77526
 C -1.04468 1.35894 0.00057
 C -0.07210 -0.52540 1.56812
 C -0.09831 -0.51923 -1.56901
 F 0.72606 1.60057 1.38713
 F 1.10421 1.55819 -1.38390
 H -0.85148 -1.16808 1.22100
 H -0.87254 -1.15076 -1.13010
 H 0.86666 -1.07310 1.56094
 H 0.84286 -1.07936 -1.65557
 H -0.29350 -0.23591 2.57454
 H -0.41214 -0.21732 -2.57482
13
bifur_IRC_Cartesians_noMW_output/new_data/bifur_traj2_Cartesians point 260
C -0.00213 0.73303 0.77567
 C 0.10707 0.72177 -0.77454
 C -1.04579 1.36346 0.00058
 C -0.07202 -0.52629 1.56442
 C -0.09870 -0.52000 -1.56533
 F 0.72389 1.60226 1.38902
 F 1.10891 1.55914 -1.38576
 H -0.85142 -1.16876 1.21614
 H -0.87286 -1.15112 -1.12358
 H 0.86735 -1.07316 1.55502
 H 0.84313 -1.07953 -1.65136
 H -0.29331 -0.23986 2.57195
 H -0.41411 -0.22092 -2.57223
13
bifur_IRC_Cartesians_noMW_output/new_data/bifur_traj2_Cartesians point 261
C -0.00283 0.73424 0.77492
 C 0.10774 0.72284 -0.77377
 C -1.04728 1.36673 0.00059
 C -0.07197 -0.52694 1.56167
 C -0.09900 -0.52057 -1.56258
 F 0.72278 1.60352 1.38996
 F 1.11266 1.55986 -1.38668
 H -0.85132 -1.16939 1.21249
 H -0.87303 -1.15152 -1.11877
 H 0.86791 -1.07318 1.55089
 H 0.84339 -1.07963 -1.64843
 H -0.29337 -0.24258 2.56997
 H -0.41568 -0.22339 -2.57025
13
bifur_IRC_Cartesians_noMW_output/new_data/bifur_traj2_Cartesians point 262
C -0.00308 0.73497 0.77421
 C 0.10793 0.72353 -0.77307
 C -1.04885 1.36892 0.00060
 C -0.07201 -0.52737 1.55977
 C -0.09914 -0.52097 -1.56068
 F 0.72322 1.60430 1.39023
 F 1.11467 1.56046 -1.38694
 H -0.85125 -1.16987 1.20977
 H -0.87305 -1.15193 -1.11567
 H 0.86829 -1.07319 1.54845
 H 0.84368 -1.07966 -1.64638
 H -0.29380 -0.24422 2.56856
 H -0.41661 -0.22496 -2.56884
13
bifur_IRC_Cartesians_noMW_output/new_data/bifur_traj2_Cartesians point 263
C -0.00255 0.73534 0.77368
 C 0.10736 0.72400 -0.77254
 C -1.05009 1.37029 0.00059
 C -0.07221 -0.52760 1.55855
 C -0.09907 -0.52127 -1.55946
 F 0.72610 1.60453 1.39023
 F 1.11363 1.56112 -1.38696
 H -0.85132 -1.17011 1.20744
 H -0.87290 -1.15235 -1.11428
 H 0.86840 -1.07322 1.54758
 H 0.84403 -1.07963 -1.64454
 H -0.29491 -0.24508 2.56764
 H -0.41648 -0.22601 -2.56793
13
bifur_IRC_Cartesians_noMW_output/new_data/bifur_traj2_Cartesians point 264
C -0.00099 0.73550 0.77355
 C 0.10579 0.72448 -0.77244
 C -1.05025 1.37114 0.00057
 C -0.07262 -0.52766 1.55788
 C -0.09871 -0.52152 -1.55877
 F 0.73184 1.60416 1.39059
 F 1.10830 1.56198 -1.38739
 H -0.85165 -1.16994 1.20506
 H -0.87263 -1.15270 -1.11455
 H 0.86814 -1.07333 1.54799
 H 0.84446 -1.07956 -1.64220
 H -0.29679 -0.24552 2.56717
 H -0.41490 -0.22701 -2.56745
13
bifur_IRC_Cartesians_noMW_output/new_data/bifur_traj2_Cartesians point 265
C -0.00099 0.73550 0.77355
 C 0.10579 0.72448 -0.77244
 C -1.05025 1.37114 0.00057
 C -0.07262 -0.52766 1.55787
 C -0.09871 -0.52152 -1.55876
 F 0.73185 1.60416 1.39059
 F 1.10830 1.56198 -1.38739
 H -0.85165 -1.16994 1.20505
 H -0.87263 -1.15270 -1.11455
 H 0.86814 -1.07333 1.54799
 H 0.84446 -1.07956 -1.64219
 H -0.29679 -0.24553 2.56717
 H -0.41490 -0.22701 -2.56745
13
bifur_IRC_Cartesians_noMW_output/new_data/bifur_traj2_Cartesians point 266
C 0.00343 0.73525 0.77493
 C 0.10149 0.72511 -0.77391
 C -1.04636 1.37070 0.00052
 C -0.07362 -0.52726 1.55870
 C -0.09755 -0.52164 -1.55953
 F 0.74490 1.60213 1.39268
 F 1.09049 1.56337 -1.38968
 H -0.85283 -1.16846 1.20250
 H -0.87210 -1.15264 -1.11941
 H 0.86677 -1.07369 1.55156
 H 0.84501 -1.07942 -1.63808
 H -0.30059 -0.24521 2.56798
 H -0.40903 -0.22823 -2.56826
13
bifur_IRC_Cartesians_noMW_output/new_data/bifur_traj2_Cartesians point 267
C 0.00549 0.73460 0.77624
 C 0.09954 0.72486 -0.77526
 C -1.04300 1.36876 0.00049
 C -0.07399 -0.52674 1.56062
 C -0.09694 -0.52135 -1.56143
 F 0.74972 1.60063 1.39363
 F 1.08115 1.56344 -1.39072
 H -0.85342 -1.16736 1.20369
 H -0.87191 -1.15219 -1.12400
 H 0.86584 -1.07385 1.55491
 H 0.84496 -1.07935 -1.63791
 H -0.30172 -0.24387 2.56952
 H -0.40571 -0.22758 -2.56979
13
bifur_IRC_Cartesians_noMW_output/new_data/bifur_traj2_Cartesians point 268
C 0.00717 0.73349 0.77778
 C 0.09799 0.72408 -0.77683
 C -1.03927 1.36547 0.00047
 C -0.07422 -0.52599 1.56365
 C -0.09638 -0.52080 -1.56444
 F 0.75278 1.59889 1.39405
 F 1.07276 1.56297 -1.39122
 H -0.85391 -1.16616 1.20691
 H -0.87176 -1.15152 -1.12997
 H 0.86485 -1.07396 1.55943
 H 0.84468 -1.07926 -1.63958
 H -0.30214 -0.24146 2.57184
 H -0.40255 -0.22575 -2.57210
13
bifur_IRC_Cartesians_noMW_output/new_data/bifur_traj2_Cartesians point 269
C 0.00828 0.73191 0.77922
 C 0.09698 0.72271 -0.77829
 C -1.03608 1.36094 0.00046
 C -0.07429 -0.52507 1.56759
 C -0.09593 -0.52000 -1.56836
 F 0.75403 1.59705 1.39345
 F 1.06651 1.56196 -1.39066
 H -0.85417 -1.16506 1.21203
 H -0.87161 -1.15077 -1.13689
 H 0.86393 -1.07398 1.56501
 H 0.84423 -1.07916 -1.64330
 H -0.30191 -0.23794 2.57474
 H -0.39997 -0.22260 -2.57500
13
bifur_IRC_Cartesians_noMW_output/new_data/bifur_traj2_Cartesians point 270
C 0.00868 0.72993 0.77997
 C 0.09658 0.72081 -0.77905
 C -1.03498 1.35570 0.00045
 C -0.07422 -0.52409 1.57184
 C -0.09565 -0.51907 -1.57261
 F 0.75410 1.59537 1.39116
 F 1.06375 1.56059 -1.38837
 H -0.85408 -1.16443 1.21825
 H -0.87136 -1.15027 -1.14379
 H 0.86331 -1.07386 1.57127
 H 0.84378 -1.07900 -1.64886
 H -0.30137 -0.23345 2.57772
 H -0.39854 -0.21825 -2.57798
13
bifur_IRC_Cartesians_noMW_output/new_data/bifur_traj2_Cartesians point 271
C 0.00856 0.72769 0.77967
 C 0.09661 0.71853 -0.77875
 C -1.03689 1.35036 0.00045
 C -0.07407 -0.52316 1.57583
 C -0.09555 -0.51814 -1.57661
 F 0.75427 1.59401 1.38696
 F 1.06444 1.55915 -1.38413
 H -0.85362 -1.16442 1.22455
 H -0.87093 -1.15025 -1.14997
 H 0.86307 -1.07362 1.57784
 H 0.84350 -1.07878 -1.65557
 H -0.30102 -0.22829 2.58032
 H -0.39837 -0.21306 -2.58058
13
bifur_IRC_Cartesians_noMW_output/new_data/bifur_traj2_Cartesians point 272
C 0.00825 0.72525 0.77863
 C 0.09674 0.71604 -0.77769
 C -1.04092 1.34498 0.00045
 C -0.07393 -0.52227 1.57961
 C -0.09552 -0.51724 -1.58040
 F 0.75516 1.59280 1.38143
 F 1.06693 1.55774 -1.37854
 H -0.85294 -1.16485 1.23069
 H -0.87035 -1.15061 -1.15574
 H 0.86307 -1.07330 1.58473
 H 0.84340 -1.07849 -1.66288
 H -0.30102 -0.22267 2.58262
 H -0.39887 -0.20737 -2.58289
13
bifur_IRC_Cartesians_noMW_output/new_data/bifur_traj2_Cartesians point 273
C 0.00797 0.72266 0.77727
 C 0.09680 0.71339 -0.77633
 C -1.04585 1.33943 0.00044
 C -0.07381 -0.52136 1.58342
 C -0.09549 -0.51632 -1.58423
 F 0.75679 1.59157 1.37524
 F 1.06972 1.55635 -1.37229
 H -0.85218 -1.16542 1.23685
 H -0.86966 -1.15113 -1.16163
 H 0.86313 -1.07295 1.59206
 H 0.84338 -1.07817 -1.67052
 H -0.30128 -0.21669 2.58488
 H -0.39951 -0.20134 -2.58517
13
bifur_IRC_Cartesians_noMW_output/new_data/bifur_traj2_Cartesians point 274
C 0.00788 0.71994 0.77586
 C 0.09666 0.71066 -0.77491
 C -1.05099 1.33365 0.00044
 C -0.07374 -0.52041 1.58739
 C -0.09541 -0.51538 -1.58821
 F 0.75917 1.59021 1.36878
 F 1.07195 1.55497 -1.36578
 H -0.85143 -1.16598 1.24311
 H -0.86890 -1.15171 -1.16792
 H 0.86315 -1.07260 1.59986
 H 0.84340 -1.07783 -1.67831
 H -0.30177 -0.21042 2.58723
 H -0.39997 -0.19509 -2.58753
13
bifur_IRC_Cartesians_noMW_output/new_data/bifur_traj2_Cartesians point 275
C 0.00808 0.71710 0.77448
 C 0.09624 0.70787 -0.77353
 C -1.05607 1.32762 0.00043
 C -0.07372 -0.51939 1.59156
 C -0.09525 -0.51441 -1.59239
 F 0.76251 1.58866 1.36223
 F 1.07308 1.55364 -1.35918
 H -0.85073 -1.16647 1.24942
 H -0.86809 -1.15231 -1.17478
 H 0.86307 -1.07226 1.60819
 H 0.84345 -1.07746 -1.68611
 H -0.30253 -0.20390 2.58973
 H -0.40004 -0.18869 -2.59004
13
bifur_IRC_Cartesians_noMW_output/new_data/bifur_traj2_Cartesians point 276
C 0.00808 0.71710 0.77448
 C 0.09624 0.70787 -0.77354
 C -1.05607 1.32762 0.00043
 C -0.07372 -0.51939 1.59156
 C -0.09525 -0.51441 -1.59239
 F 0.76251 1.58866 1.36223
 F 1.07308 1.55364 -1.35918
 H -0.85073 -1.16647 1.24942
 H -0.86809 -1.15231 -1.17477
 H 0.86307 -1.07226 1.60819
 H 0.84345 -1.07746 -1.68611
 H -0.30253 -0.20390 2.58972
 H -0.40004 -0.18870 -2.59004
13
bifur_IRC_Cartesians_noMW_output/new_data/bifur_traj2_Cartesians point 277
C 0.00972 0.71101 0.77201
 C 0.09416 0.70211 -0.77108
 C -1.06561 1.31468 0.00039
 C -0.07397 -0.51710 1.60068
 C -0.09458 -0.51238 -1.60152
 F 0.77308 1.58480 1.34898
 F 1.07046 1.55118 -1.34589
 H -0.84958 -1.16706 1.26219
 H -0.86622 -1.15354 -1.19073
 H 0.86252 -1.07163 1.62686
 H 0.84371 -1.07664 -1.70155
 H -0.30515 -0.18999 2.59529
 H -0.39855 -0.17545 -2.59563
13
bifur_IRC_Cartesians_noMW_output/new_data/bifur_traj2_Cartesians point 278
C 0.01112 0.70779 0.77104
 C 0.09256 0.69917 -0.77014
 C -1.06970 1.30774 0.00037
 C -0.07420 -0.51583 1.60569
 C -0.09408 -0.51130 -1.60652
 F 0.77990 1.58249 1.34251
 F 1.06668 1.55000 -1.33942
 H -0.84915 -1.16710 1.26877
 H -0.86521 -1.15408 -1.19986
 H 0.86202 -1.07136 1.63710
 H 0.84385 -1.07620 -1.70917
 H -0.30685 -0.18267 2.59842
 H -0.39694 -0.16867 -2.59877
13
bifur_IRC_Cartesians_noMW_output/new_data/bifur_traj2_Cartesians point 279
C 0.01257 0.70460 0.77037
 C 0.09094 0.69626 -0.76950
 C -1.07295 1.30068 0.00034
 C -0.07443 -0.51452 1.61090
 C -0.09355 -0.51018 -1.61172
 F 0.78636 1.58008 1.33648
 F 1.06223 1.54877 -1.33341
 H -0.84880 -1.16697 1.27559
 H -0.86427 -1.15446 -1.20931
 H 0.86141 -1.07111 1.64736
 H 0.84392 -1.07579 -1.71674
 H -0.30837 -0.17541 2.60175
 H -0.39506 -0.16195 -2.60210
13
bifur_IRC_Cartesians_noMW_output/new_data/bifur_traj2_Cartesians point 280
C 0.01386 0.70150 0.77001
 C 0.08951 0.69342 -0.76916
 C -1.07535 1.29363 0.00032
 C -0.07460 -0.51322 1.61619
 C -0.09306 -0.50905 -1.61701
 F 0.79166 1.57770 1.33099
 F 1.05793 1.54743 -1.32792
 H -0.84849 -1.16671 1.28268
 H -0.86343 -1.15465 -1.21871
 H 0.86076 -1.07088 1.65727
 H 0.84386 -1.07541 -1.72428
 H -0.30949 -0.16837 2.60519
 H -0.39318 -0.15540 -2.60555
13
bifur_IRC_Cartesians_noMW_output/new_data/bifur_traj2_Cartesians point 281
C 0.01488 0.69860 0.76986
 C 0.08839 0.69073 -0.76903
 C -1.07709 1.28686 0.00030
 C -0.07469 -0.51197 1.62132
 C -0.09262 -0.50793 -1.62214
 F 0.79560 1.57548 1.32607
 F 1.05428 1.54603 -1.32301
 H -0.84820 -1.16639 1.28977
 H -0.86272 -1.15469 -1.22763
 H 0.86014 -1.07066 1.66646
 H 0.84370 -1.07508 -1.73160
 H -0.31018 -0.16179 2.60857
 H -0.39149 -0.14920 -2.60894
13
bifur_IRC_Cartesians_noMW_output/new_data/bifur_traj2_Cartesians point 282
C 0.01558 0.69613 0.76976
 C 0.08760 0.68839 -0.76894
 C -1.07851 1.28104 0.00029
 C -0.07473 -0.51090 1.62576
 C -0.09230 -0.50696 -1.62657
 F 0.79830 1.57364 1.32188
 F 1.05174 1.54475 -1.31882
 H -0.84792 -1.16612 1.29604
 H -0.86216 -1.15467 -1.23516
 H 0.85964 -1.07047 1.67420
 H 0.84352 -1.07480 -1.73806
 H -0.31054 -0.15617 2.61150
 H -0.39023 -0.14385 -2.61187
13
bifur_IRC_Cartesians_noMW_output/new_data/bifur_traj2_Cartesians point 283
C 0.01589 0.69457 0.76942
 C 0.08721 0.68689 -0.76860
 C -1.08018 1.27750 0.00028
 C -0.07474 -0.51027 1.62835
 C -0.09214 -0.50638 -1.62917
 F 0.80006 1.57260 1.31884
 F 1.05103 1.54397 -1.31577
 H -0.84766 -1.16614 1.29980
 H -0.86176 -1.15480 -1.23953
 H 0.85943 -1.07032 1.67898
 H 0.84346 -1.07462 -1.74223
 H -0.31085 -0.15260 2.61315
 H -0.38976 -0.14040 -2.61354
13
bifur_IRC_Cartesians_noMW_output/new_data/bifur_traj2_Cartesians point 284
C 0.01579 0.69471 0.76842
 C 0.08721 0.68702 -0.76760
 C -1.08282 1.27846 0.00028
 C -0.07480 -0.51049 1.62729
 C -0.09223 -0.50660 -1.62812
 F 0.80160 1.57302 1.31775
 F 1.05290 1.54434 -1.31466
 H -0.84746 -1.16671 1.29826
 H -0.86158 -1.15536 -1.23791
 H 0.85977 -1.07026 1.67834
 H 0.84379 -1.07457 -1.74168
 H -0.31158 -0.15289 2.61225
 H -0.39060 -0.14068 -2.61263
13
bifur_IRC_Cartesians_noMW_output/new_data/bifur_traj2_Cartesians point 285
C 0.01548 0.69710 0.76663
 C 0.08742 0.68936 -0.76581
 C -1.08651 1.28539 0.00029
 C -0.07501 -0.51180 1.62142
 C -0.09256 -0.50788 -1.62225
 F 0.80379 1.57524 1.31940
 F 1.05693 1.54636 -1.31630
 H -0.84743 -1.16793 1.28947
 H -0.86166 -1.15650 -1.22867
 H 0.86076 -1.07035 1.67075
 H 0.84466 -1.07469 -1.73454
 H -0.31313 -0.15830 2.60799
 H -0.39273 -0.14600 -2.60837
13
bifur_IRC_Cartesians_noMW_output/new_data/bifur_traj2_Cartesians point 286
C 0.01525 0.70130 0.76459
 C 0.08757 0.69353 -0.76376
 C -1.09000 1.29695 0.00029
 C -0.07537 -0.51394 1.61193
 C -0.09301 -0.50999 -1.61274
 F 0.80674 1.57872 1.32378
 F 1.06120 1.54971 -1.32071
 H -0.84767 -1.16943 1.27499
 H -0.86198 -1.15793 -1.21386
 H 0.86208 -1.07060 1.65777
 H 0.84591 -1.07496 -1.72188
 H -0.31536 -0.16786 2.60126
 H -0.39536 -0.15549 -2.60165
13
bifur_IRC_Cartesians_noMW_output/new_data/bifur_traj2_Cartesians point 287
C 0.01525 0.70130 0.76459
 C 0.08757 0.69353 -0.76376
 C -1.08999 1.29695 0.00029
 C -0.07537 -0.51394 1.61193
 C -0.09301 -0.50999 -1.61274
 F 0.80674 1.57872 1.32378
 F 1.06120 1.54971 -1.32071
 H -0.84767 -1.16943 1.27499
 H -0.86198 -1.15793 -1.21386
 H 0.86208 -1.07060 1.65777
 H 0.84591 -1.07496 -1.72188
 H -0.31536 -0.16786 2.60126
 H -0.39536 -0.15549 -2.60165
13
bifur_IRC_Cartesians_noMW_output/new_data/bifur_traj2_Cartesians point 288
C 0.01591 0.71154 0.76176
 C 0.08694 0.70394 -0.76095
 C -1.09263 1.32403 0.00029
 C -0.07639 -0.51880 1.59031
 C -0.09370 -0.51490 -1.59109
 F 0.81416 1.58615 1.33746
 F 1.06407 1.55770 -1.33453
 H -0.84895 -1.17171 1.24098
 H -0.86300 -1.16040 -1.18093
 H 0.86442 -1.07144 1.62720
 H 0.84855 -1.07570 -1.69014
 H -0.32041 -0.19129 2.58632
 H -0.39897 -0.17912 -2.58670
13
bifur_IRC_Cartesians_noMW_output/new_data/bifur_traj2_Cartesians point 289
C 0.01709 0.71651 0.76105
 C 0.08584 0.70915 -0.76026
 C -1.09207 1.33693 0.00029
 C -0.07704 -0.52104 1.58022
 C -0.09379 -0.51726 -1.58098
 F 0.81957 1.58927 1.34509
 F 1.06140 1.56174 -1.34226
 H -0.84988 -1.17232 1.22435
 H -0.86349 -1.16137 -1.16623
 H 0.86517 -1.07194 1.61301
 H 0.84982 -1.07606 -1.67391
 H -0.32330 -0.20269 2.57947
 H -0.39931 -0.19092 -2.57983
13
bifur_IRC_Cartesians_noMW_output/new_data/bifur_traj2_Cartesians point 290
C 0.01894 0.72104 0.76064
 C 0.08408 0.71407 -0.75989
 C -1.09086 1.34875 0.00027
 C -0.07782 -0.52303 1.57107
 C -0.09367 -0.51946 -1.57178
 F 0.82681 1.59180 1.35250
 F 1.05584 1.56571 -1.34980
 H -0.85095 -1.17262 1.20858
 H -0.86385 -1.16225 -1.15352
 H 0.86562 -1.07247 1.60053
 H 0.85108 -1.07637 -1.65823
 H -0.32662 -0.21317 2.57330
 H -0.39861 -0.20201 -2.57365
13
bifur_IRC_Cartesians_noMW_output/new_data/bifur_traj2_Cartesians point 291
C 0.02133 0.72498 0.76047
 C 0.08179 0.71850 -0.75977
 C -1.08926 1.35910 0.00025
 C -0.07868 -0.52472 1.56312
 C -0.09337 -0.52142 -1.56379
 F 0.83551 1.59368 1.35930
 F 1.04796 1.56946 -1.35676
 H -0.85208 -1.17265 1.19422
 H -0.86407 -1.16304 -1.14313
 H 0.86580 -1.07299 1.59017
 H 0.85229 -1.07661 -1.64373
 H -0.33023 -0.22231 2.56798
 H -0.39701 -0.21198 -2.56832
13
bifur_IRC_Cartesians_noMW_output/new_data/bifur_traj2_Cartesians point 292
C 0.02388 0.72824 0.76052
 C 0.07934 0.72227 -0.75987
 C -1.08739 1.36766 0.00022
 C -0.07951 -0.52608 1.55661
 C -0.09297 -0.52306 -1.55724
 F 0.84435 1.59500 1.36527
 F 1.03915 1.57275 -1.36288
 H -0.85317 -1.17249 1.18194
 H -0.86419 -1.16368 -1.13509
 H 0.86577 -1.07347 1.58198
 H 0.85337 -1.07680 -1.63113
 H -0.33369 -0.22990 2.56366
 H -0.39494 -0.22043 -2.56398
13
bifur_IRC_Cartesians_noMW_output/new_data/bifur_traj2_Cartesians point 293
C 0.02625 0.73097 0.76076
 C 0.07708 0.72548 -0.76016
 C -1.08527 1.37478 0.00020
 C -0.08026 -0.52718 1.55127
 C -0.09257 -0.52443 -1.55186
 F 0.85221 1.59597 1.37058
 F 1.03063 1.57555 -1.36833
 H -0.85418 -1.17220 1.17162
 H -0.86429 -1.16415 -1.12870
 H 0.86564 -1.07390 1.57526
 H 0.85426 -1.07696 -1.62033
 H -0.33670 -0.23630 2.56015
 H -0.39280 -0.22763 -2.56046
13
bifur_IRC_Cartesians_noMW_output/new_data/bifur_traj2_Cartesians point 294
C 0.02829 0.73349 0.76114
 C 0.07515 0.72841 -0.76058
 C -1.08289 1.38120 0.00017
 C -0.08090 -0.52817 1.54650
 C -0.09222 -0.52565 -1.54706
 F 0.85868 1.59685 1.37565
 F 1.02302 1.57802 -1.37352
 H -0.85511 -1.17187 1.16247
 H -0.86444 -1.16446 -1.12292
 H 0.86549 -1.07430 1.56903
 H 0.85500 -1.07712 -1.61058
 H -0.33920 -0.24218 2.55706
 H -0.39088 -0.23421 -2.55736
13
bifur_IRC_Cartesians_noMW_output/new_data/bifur_traj2_Cartesians point 295
C 0.02992 0.73610 0.76157
 C 0.07364 0.73135 -0.76104
 C -1.08035 1.38772 0.00016
 C -0.08144 -0.52921 1.54167
 C -0.09198 -0.52687 -1.54220
 F 0.86358 1.59793 1.38089
 F 1.01681 1.58034 -1.37887
 H -0.85597 -1.17159 1.15358
 H -0.86470 -1.16468 -1.11668
 H 0.86543 -1.07469 1.56228
 H 0.85564 -1.07732 -1.60105
 H -0.34120 -0.24826 2.55393
 H -0.38939 -0.24083 -2.55422
13
bifur_IRC_Cartesians_noMW_output/new_data/bifur_traj2_Cartesians point 296
C 0.03099 0.73913 0.76191
 C 0.07270 0.73459 -0.76141
 C -1.07789 1.39517 0.00015
 C -0.08186 -0.53044 1.53609
 C -0.09191 -0.52821 -1.53659
 F 0.86666 1.59949 1.38661
 F 1.01276 1.58272 -1.38468
 H -0.85677 -1.17148 1.14400
 H -0.86510 -1.16489 -1.10881
 H 0.86558 -1.07507 1.55396
 H 0.85624 -1.07757 -1.59094
 H -0.34273 -0.25525 2.55029
 H -0.38868 -0.24817 -2.55057
13
bifur_IRC_Cartesians_noMW_output/new_data/bifur_traj2_Cartesians point 297
C 0.03134 0.74276 0.76199
 C 0.07247 0.73830 -0.76150
 C -1.07588 1.40410 0.00015
 C -0.08216 -0.53200 1.52928
 C -0.09206 -0.52979 -1.52977
 F 0.86767 1.60176 1.39290
 F 1.01172 1.58525 -1.39104
 H -0.85747 -1.17167 1.13316
 H -0.86568 -1.16518 -1.09846
 H 0.86606 -1.07544 1.54337
 H 0.85685 -1.07790 -1.57982
 H -0.34378 -0.26359 2.54578
 H -0.38908 -0.25660 -2.54605
13
bifur_IRC_Cartesians_noMW_output/new_data/bifur_traj2_Cartesians point 298
C 0.03134 0.74276 0.76199
 C 0.07247 0.73830 -0.76150
 C -1.07588 1.40411 0.00015
 C -0.08216 -0.53200 1.52928
 C -0.09206 -0.52979 -1.52977
 F 0.86767 1.60176 1.39290
 F 1.01172 1.58525 -1.39104
 H -0.85747 -1.17167 1.13316
 H -0.86568 -1.16518 -1.09846
 H 0.86606 -1.07544 1.54337
 H 0.85685 -1.07790 -1.57982
 H -0.34378 -0.26359 2.54578
 H -0.38908 -0.25660 -2.54605
13
bifur_IRC_Cartesians_noMW_output/new_data/bifur_traj2_Cartesians point 299
C 0.02994 0.75108 0.76149
 C 0.07408 0.74635 -0.76098
 C -1.07329 1.42448 0.00018
 C -0.08235 -0.53570 1.51353
 C -0.09299 -0.53329 -1.51401
 F 0.86347 1.60790 1.40605
 F 1.01821 1.59026 -1.40423
 H -0.85844 -1.17285 1.10997
 H -0.86724 -1.16584 -1.07268
 H 0.86781 -1.07610 1.51771
 H 0.85796 -1.07872 -1.55678
 H -0.34427 -0.28255 2.53521
 H -0.39289 -0.27501 -2.53546
13
bifur_IRC_Cartesians_noMW_output/new_data/bifur_traj2_Cartesians point 300
C 0.02854 0.75485 0.76149
 C 0.07560 0.74985 -0.76096
 C -1.07155 1.43340 0.00021
 C -0.08223 -0.53737 1.50668
 C -0.09358 -0.53477 -1.50717
 F 0.85845 1.61088 1.41220
 F 1.02351 1.59212 -1.41037
 H -0.85877 -1.17339 1.10057
 H -0.86813 -1.16589 -1.06079
 H 0.86870 -1.07636 1.50565
 H 0.85822 -1.07914 -1.54726
 H -0.34345 -0.29113 2.53066
 H -0.39530 -0.28307 -2.53091
13
bifur_IRC_Cartesians_noMW_output/new_data/bifur_traj2_Cartesians point 301
C 0.02702 0.75783 0.76202
 C 0.07726 0.75253 -0.76146
 C -1.06878 1.43999 0.00023
 C -0.08198 -0.53860 1.50180
 C -0.09411 -0.53580 -1.50229
 F 0.85204 1.61320 1.41766
 F 1.02836 1.59323 -1.41581
 H -0.85904 -1.17359 1.09429
 H -0.86902 -1.16556 -1.05181
 H 0.86933 -1.07658 1.49600
 H 0.85815 -1.07953 -1.54040
 H -0.34192 -0.29787 2.52752
 H -0.39729 -0.28924 -2.52776
13
bifur_IRC_Cartesians_noMW_output/new_data/bifur_traj2_Cartesians point 302
C 0.02566 0.75984 0.76313
 C 0.07880 0.75426 -0.76255
 C -1.06488 1.44389 0.00026
 C -0.08167 -0.53932 1.49916
 C -0.09451 -0.53634 -1.49966
 F 0.84508 1.61466 1.42230
 F 1.03169 1.59357 -1.42044
 H -0.85931 -1.17336 1.09136
 H -0.86985 -1.16485 -1.04640
 H 0.86959 -1.07675 1.48939
 H 0.85778 -1.07986 -1.53633
 H -0.33990 -0.30244 2.52599
 H -0.39848 -0.29329 -2.52622
13
bifur_IRC_Cartesians_noMW_output/new_data/bifur_traj2_Cartesians point 303
C 0.02468 0.76089 0.76480
 C 0.07998 0.75511 -0.76420
 C -1.05993 1.44516 0.00027
 C -0.08135 -0.53954 1.49871
 C -0.09473 -0.53642 -1.49922
 F 0.83847 1.61519 1.42609
 F 1.03274 1.59327 -1.42422
 H -0.85960 -1.17270 1.09148
 H -0.87056 -1.16383 -1.04468
 H 0.86945 -1.07689 1.48597
 H 0.85717 -1.08012 -1.53480
 H -0.33768 -0.30483 2.52603
 H -0.39865 -0.29530 -2.52626
13
bifur_IRC_Cartesians_noMW_output/new_data/bifur_traj2_Cartesians point 304
C 0.02425 0.76102 0.76693
 C 0.08063 0.75514 -0.76632
 C -1.05415 1.44401 0.00028
 C -0.08108 -0.53927 1.50027
 C -0.09472 -0.53609 -1.50078
 F 0.83298 1.61478 1.42903
 F 1.03103 1.59247 -1.42716
 H -0.85996 -1.17161 1.09422
 H -0.87112 -1.16256 -1.04650
 H 0.86892 -1.07701 1.48569
 H 0.85640 -1.08030 -1.53544
 H -0.33552 -0.30515 2.52750
 H -0.39767 -0.29543 -2.52771
13
bifur_IRC_Cartesians_noMW_output/new_data/bifur_traj2_Cartesians point 305
C 0.02439 0.76038 0.76927
 C 0.08070 0.75452 -0.76866
 C -1.04812 1.44098 0.00028
 C -0.08089 -0.53863 1.50334
 C -0.09451 -0.53544 -1.50384
 F 0.82909 1.61362 1.43105
 F 1.02692 1.59135 -1.42920
 H -0.86035 -1.17026 1.09881
 H -0.87149 -1.16121 -1.05115
 H 0.86808 -1.07711 1.48806
 H 0.85558 -1.08039 -1.53774
 H -0.33367 -0.30376 2.53001
 H -0.39574 -0.29405 -2.53021
13
bifur_IRC_Cartesians_noMW_output/new_data/bifur_traj2_Cartesians point 306
C 0.02480 0.75933 0.77145
 C 0.08048 0.75353 -0.77085
 C -1.04271 1.43709 0.00028
 C -0.08076 -0.53783 1.50702
 C -0.09422 -0.53468 -1.50751
 F 0.82647 1.61214 1.43218
 F 1.02208 1.59012 -1.43037
 H -0.86070 -1.16891 1.10412
 H -0.87171 -1.15997 -1.05699
 H 0.86717 -1.07718 1.49181
 H 0.85480 -1.08041 -1.54093
 H -0.33216 -0.30141 2.53289
 H -0.39354 -0.29181 -2.53309
13
bifur_IRC_Cartesians_noMW_output/new_data/bifur_traj2_Cartesians point 307
C 0.02511 0.75819 0.77327
 C 0.08033 0.75244 -0.77268
 C -1.03832 1.43321 0.00028
 C -0.08062 -0.53705 1.51057
 C -0.09397 -0.53392 -1.51106
 F 0.82416 1.61074 1.43270
 F 1.01812 1.58891 -1.43091
 H -0.86094 -1.16777 1.10933
 H -0.87186 -1.15891 -1.06259
 H 0.86637 -1.07721 1.49567
 H 0.85411 -1.08042 -1.54438
 H -0.33082 -0.29887 2.53562
 H -0.39168 -0.28935 -2.53581
13
bifur_IRC_Cartesians_noMW_output/new_data/bifur_traj2_Cartesians point 308
C 0.02506 0.75726 0.77461
 C 0.08048 0.75150 -0.77402
 C -1.03515 1.43006 0.00028
 C -0.08044 -0.53645 1.51341
 C -0.09384 -0.53330 -1.51390
 F 0.82149 1.60974 1.43288
 F 1.01618 1.58784 -1.43109
 H -0.86104 -1.16697 1.11374
 H -0.87200 -1.15807 -1.06683
 H 0.86583 -1.07720 1.49862
 H 0.85352 -1.08042 -1.54752
 H -0.32950 -0.29677 2.53777
 H -0.39059 -0.28722 -2.53797
13
bifur_IRC_Cartesians_noMW_output/new_data/bifur_traj2_Cartesians point 309
C 0.02506 0.75726 0.77461
 C 0.08048 0.75150 -0.77402
 C -1.03515 1.43006 0.00028
 C -0.08044 -0.53645 1.51341
 C -0.09384 -0.53330 -1.51390
 F 0.82149 1.60974 1.43289
 F 1.01618 1.58784 -1.43109
 H -0.86104 -1.16697 1.11374
 H -0.87200 -1.15807 -1.06683
 H 0.86583 -1.07720 1.49862
 H 0.85352 -1.08042 -1.54752
 H -0.32950 -0.29677 2.53777
 H -0.39059 -0.28722 -2.53797
13
bifur_IRC_Cartesians_noMW_output/new_data/bifur_traj2_Cartesians point 310
C 0.02310 0.75744 0.77481
 C 0.08247 0.75128 -0.77418
 C -1.03467 1.42990 0.00031
 C -0.07994 -0.53653 1.51358
 C -0.09432 -0.53315 -1.51409
 F 0.81418 1.61045 1.43312
 F 1.02288 1.58700 -1.43125
 H -0.86069 -1.16720 1.11569
 H -0.87241 -1.15765 -1.06541
 H 0.86621 -1.07710 1.49698
 H 0.85303 -1.08055 -1.54936
 H -0.32718 -0.29707 2.53793
 H -0.39265 -0.28682 -2.53812
13
bifur_IRC_Cartesians_noMW_output/new_data/bifur_traj2_Cartesians point 311
C 0.02113 0.75900 0.77331
 C 0.08433 0.75246 -0.77265
 C -1.03807 1.43422 0.00033
 C -0.07966 -0.53747 1.50977
 C -0.09498 -0.53386 -1.51031
 F 0.81002 1.61258 1.43349
 F 1.03224 1.58763 -1.43154
 H -0.86023 -1.16846 1.11150
 H -0.87270 -1.15828 -1.05798
 H 0.86732 -1.07702 1.49093
 H 0.85329 -1.08069 -1.54667
 H -0.32649 -0.30052 2.53510
 H -0.39620 -0.28960 -2.53530
13
bifur_IRC_Cartesians_noMW_output/new_data/bifur_traj2_Cartesians point 312
C 0.01882 0.76137 0.77107
 C 0.08650 0.75438 -0.77036
 C -1.04313 1.44091 0.00036
 C -0.07940 -0.53889 1.50391
 C -0.09582 -0.53501 -1.50448
 F 0.80600 1.61558 1.43417
 F 1.04406 1.58888 -1.43213
 H -0.85968 -1.17025 1.10446
 H -0.87303 -1.15934 -1.04713
 H 0.86885 -1.07695 1.48216
 H 0.85384 -1.08087 -1.54183
 H -0.32617 -0.30576 2.53076
 H -0.40084 -0.29405 -2.53096
13
bifur_IRC_Cartesians_noMW_output/new_data/bifur_traj2_Cartesians point 313
C 0.01643 0.76423 0.76856
 C 0.08873 0.75678 -0.76780
 C -1.04868 1.44895 0.00039
 C -0.07917 -0.54056 1.49694
 C -0.09673 -0.53640 -1.49753
 F 0.80219 1.61901 1.43532
 F 1.05662 1.59050 -1.43318
 H -0.85914 -1.17224 1.09575
 H -0.87340 -1.16057 -1.03450
 H 0.87056 -1.07690 1.47185
 H 0.85454 -1.08109 -1.53558
 H -0.32607 -0.31212 2.52562
 H -0.40587 -0.29959 -2.52583
13
bifur_IRC_Cartesians_noMW_output/new_data/bifur_traj2_Cartesians point 314
C 0.01423 0.76723 0.76629
 C 0.09079 0.75935 -0.76549
 C -1.05351 1.45722 0.00042
 C -0.07898 -0.54224 1.48986
 C -0.09758 -0.53783 -1.49047
 F 0.79863 1.62240 1.43705
 F 1.06812 1.59222 -1.43483
 H -0.85871 -1.17408 1.08671
 H -0.87380 -1.16171 -1.02183
 H 0.87218 -1.07689 1.46127
 H 0.85522 -1.08132 -1.52875
 H -0.32603 -0.31881 2.52046
 H -0.41055 -0.30554 -2.52068
13
bifur_IRC_Cartesians_noMW_output/new_data/bifur_traj2_Cartesians point 315
C 0.01254 0.76995 0.76469
 C 0.09240 0.76175 -0.76386
 C -1.05661 1.46452 0.00044
 C -0.07884 -0.54370 1.48375
 C -0.09826 -0.53909 -1.48438
 F 0.79560 1.62524 1.43928
 F 1.07678 1.59378 -1.43701
 H -0.85848 -1.17545 1.07873
 H -0.87422 -1.16253 -1.01104
 H 0.87344 -1.07693 1.45191
 H 0.85576 -1.08155 -1.52229
 H -0.32596 -0.32492 2.51608
 H -0.41414 -0.31106 -2.51630
13
bifur_IRC_Cartesians_noMW_output/new_data/bifur_traj2_Cartesians point 316
C 0.01164 0.77198 0.76399
 C 0.09329 0.76360 -0.76315
 C -1.05757 1.46972 0.00045
 C -0.07880 -0.54470 1.47953
 C -0.09865 -0.53998 -1.48017
 F 0.79371 1.62709 1.44164
 F 1.08119 1.59494 -1.43935
 H -0.85849 -1.17614 1.07298
 H -0.87457 -1.16293 -1.00378
 H 0.87416 -1.07702 1.44524
 H 0.85609 -1.08174 -1.51718
 H -0.32592 -0.32950 2.51314
 H -0.41608 -0.31532 -2.51336
13
bifur_IRC_Cartesians_noMW_output/new_data/bifur_traj2_Cartesians point 317
C 0.01174 0.77300 0.76417
 C 0.09325 0.76465 -0.76332
 C -1.05660 1.47214 0.00045
 C -0.07887 -0.54512 1.47774
 C -0.09869 -0.54040 -1.47837
 F 0.79368 1.62769 1.44361
 F 1.08069 1.59560 -1.44135
 H -0.85871 -1.17611 1.07012
 H -0.87477 -1.16292 -1.00103
 H 0.87425 -1.07713 1.44227
 H 0.85621 -1.08184 -1.51409
 H -0.32609 -0.33185 2.51199
 H -0.41609 -0.31770 -2.51220
13
bifur_IRC_Cartesians_noMW_output/new_data/bifur_traj2_Cartesians point 318
C 0.01281 0.77296 0.76503
 C 0.09226 0.76482 -0.76421
 C -1.05422 1.47176 0.00044
 C -0.07907 -0.54495 1.47832
 C -0.09838 -0.54035 -1.47894
 F 0.79587 1.62705 1.44485
 F 1.07557 1.59578 -1.44264
 H -0.85911 -1.17547 1.07009
 H -0.87476 -1.16261 -1.00274
 H 0.87376 -1.07726 1.44315
 H 0.85618 -1.08184 -1.51315
 H -0.32660 -0.33184 2.51255
 H -0.41431 -0.31805 -2.51275
13
bifur_IRC_Cartesians_noMW_output/new_data/bifur_traj2_Cartesians point 319
C 0.01468 0.77207 0.76629
 C 0.09049 0.76429 -0.76550
 C -1.05113 1.46921 0.00042
 C -0.07939 -0.54433 1.48069
 C -0.09780 -0.53995 -1.48129
 F 0.80013 1.62547 1.44529
 F 1.06694 1.59563 -1.44316
 H -0.85961 -1.17440 1.07213
 H -0.87455 -1.16215 -1.00788
 H 0.87285 -1.07738 1.44711
 H 0.85607 -1.08175 -1.51390
 H -0.32750 -0.32993 2.51437
 H -0.41117 -0.31678 -2.51457
13
bifur_IRC_Cartesians_noMW_output/new_data/bifur_traj2_Cartesians point 320
C 0.01468 0.77207 0.76629
 C 0.09049 0.76429 -0.76550
 C -1.05113 1.46921 0.00042
 C -0.07939 -0.54433 1.48069
 C -0.09780 -0.53995 -1.48129
 F 0.80013 1.62547 1.44529
 F 1.06694 1.59563 -1.44316
 H -0.85961 -1.17440 1.07213
 H -0.87455 -1.16215 -1.00788
 H 0.87285 -1.07738 1.44711
 H 0.85607 -1.08175 -1.51390
 H -0.32750 -0.32993 2.51437
 H -0.41117 -0.31677 -2.51457
13
bifur_IRC_Cartesians_noMW_output/new_data/bifur_traj2_Cartesians point 321
C 0.01921 0.76955 0.76865
 C 0.08612 0.76266 -0.76795
 C -1.04569 1.46260 0.00036
 C -0.08019 -0.54280 1.48654
 C -0.09641 -0.53895 -1.48708
 F 0.81175 1.62161 1.44486
 F 1.04709 1.59525 -1.44291
 H -0.86063 -1.17218 1.07726
 H -0.87384 -1.16138 -1.02057
 H 0.87079 -1.07759 1.45765
 H 0.85597 -1.08146 -1.51661
 H -0.33018 -0.32445 2.51873
 H -0.40399 -0.31286 -2.51892
13
bifur_IRC_Cartesians_noMW_output/new_data/bifur_traj2_Cartesians point 322
C 0.02118 0.76879 0.76933
 C 0.08419 0.76229 -0.76867
 C -1.04408 1.46077 0.00034
 C -0.08059 -0.54232 1.48819
 C -0.09585 -0.53871 -1.48870
 F 0.81746 1.62025 1.44478
 F 1.03898 1.59541 -1.44292
 H -0.86107 -1.17143 1.07810
 H -0.87351 -1.16127 -1.02473
 H 0.87006 -1.07769 1.46119
 H 0.85609 -1.08134 -1.51672
 H -0.33170 -0.32283 2.51996
 H -0.40117 -0.31192 -2.52014
13
bifur_IRC_Cartesians_noMW_output/new_data/bifur_traj2_Cartesians point 323
C 0.02272 0.76872 0.76960
 C 0.08267 0.76254 -0.76897
 C -1.04329 1.46081 0.00032
 C -0.08095 -0.54223 1.48826
 C -0.09546 -0.53879 -1.48875
 F 0.82240 1.61962 1.44528
 F 1.03310 1.59599 -1.44348
 H -0.86144 -1.17103 1.07687
 H -0.87328 -1.16137 -1.02610
 H 0.86964 -1.07781 1.46232
 H 0.85636 -1.08127 -1.51515
 H -0.33320 -0.32277 2.52005
 H -0.39928 -0.31241 -2.52024
13
bifur_IRC_Cartesians_noMW_output/new_data/bifur_traj2_Cartesians point 324
C 0.02376 0.76947 0.76953
 C 0.08164 0.76349 -0.76892
 C -1.04305 1.46294 0.00031
 C -0.08127 -0.54254 1.48662
 C -0.09526 -0.53923 -1.48710
 F 0.82620 1.61979 1.44661
 F 1.02957 1.59697 -1.44487
 H -0.86177 -1.17096 1.07344
 H -0.87321 -1.16164 -1.02443
 H 0.86957 -1.07794 1.46069
 H 0.85674 -1.08129 -1.51171
 H -0.33457 -0.32454 2.51895
 H -0.39835 -0.31453 -2.51913
13
bifur_IRC_Cartesians_noMW_output/new_data/bifur_traj2_Cartesians point 325
C 0.02438 0.77095 0.76935
 C 0.08106 0.76509 -0.76875
 C -1.04278 1.46682 0.00030
 C -0.08152 -0.54320 1.48360
 C -0.09522 -0.53995 -1.48407
 F 0.82867 1.62063 1.44897
 F 1.02780 1.59829 -1.44727
 H -0.86211 -1.17108 1.06824
 H -0.87332 -1.16195 -1.02024
 H 0.86972 -1.07811 1.45663
 H 0.85716 -1.08139 -1.50658
 H -0.33569 -0.32794 2.51690
 H -0.39815 -0.31814 -2.51708
13
bifur_IRC_Cartesians_noMW_output/new_data/bifur_traj2_Cartesians point 326
C 0.02469 0.77302 0.76938
 C 0.08080 0.76723 -0.76879
 C -1.04167 1.47195 0.00030
 C -0.08173 -0.54408 1.47969
 C -0.09528 -0.54086 -1.48015
 F 0.82969 1.62189 1.45255
 F 1.02681 1.59979 -1.45089
 H -0.86253 -1.17118 1.06191
 H -0.87362 -1.16214 -1.01439
 H 0.86998 -1.07833 1.45066
 H 0.85754 -1.08157 -1.50010
 H -0.33644 -0.33270 2.51431
 H -0.39826 -0.32299 -2.51448
13
bifur_IRC_Cartesians_noMW_output/new_data/bifur_traj2_Cartesians point 327
C 0.02485 0.77553 0.76999
 C 0.08079 0.76978 -0.76940
 C -1.03880 1.47777 0.00030
 C -0.08187 -0.54508 1.47543
 C -0.09538 -0.54186 -1.47587
 F 0.82906 1.62333 1.45762
 F 1.02556 1.60132 -1.45600
 H -0.86310 -1.17104 1.05516
 H -0.87416 -1.16201 -1.00779
 H 0.87016 -1.07862 1.44336
 H 0.85777 -1.08184 -1.49263
 H -0.33663 -0.33849 2.51160
 H -0.39825 -0.32881 -2.51176
13
bifur_IRC_Cartesians_noMW_output/new_data/bifur_traj2_Cartesians point 328
C 0.02497 0.77830 0.77149
 C 0.08090 0.77256 -0.77091
 C -1.03341 1.48361 0.00031
 C -0.08195 -0.54604 1.47145
 C -0.09545 -0.54281 -1.47188
 F 0.82662 1.62469 1.46426
 F 1.02311 1.60271 -1.46270
 H -0.86388 -1.17042 1.04886
 H -0.87493 -1.16139 -1.00148
 H 0.87011 -1.07899 1.43546
 H 0.85774 -1.08219 -1.48470
 H -0.33612 -0.34486 2.50925
 H -0.39772 -0.33517 -2.50940
13
bifur_IRC_Cartesians_noMW_output/new_data/bifur_traj2_Cartesians point 329
C 0.02519 0.78099 0.77398
 C 0.08102 0.77529 -0.77341
 C -1.02535 1.48867 0.00032
 C -0.08197 -0.54682 1.46837
 C -0.09544 -0.54358 -1.46879
 F 0.82265 1.62567 1.47211
 F 1.01881 1.60377 -1.47063
 H -0.86487 -1.16925 1.04387
 H -0.87590 -1.16022 -0.99656
 H 0.86974 -1.07942 1.42797
 H 0.85739 -1.08260 -1.47710
 H -0.33489 -0.35110 2.50771
 H -0.39638 -0.34142 -2.50784
13
bifur_IRC_Cartesians_noMW_output/new_data/bifur_traj2_Cartesians point 330
C 0.02561 0.78336 0.77733
 C 0.08101 0.77773 -0.77677
 C -1.01513 1.49243 0.00032
 C -0.08195 -0.54732 1.46658
 C -0.09531 -0.54409 -1.46697
 F 0.81781 1.62612 1.48054
 F 1.01246 1.60443 -1.47915
 H -0.86602 -1.16754 1.04067
 H -0.87695 -1.15857 -0.99371
 H 0.86901 -1.07988 1.42173
 H 0.85677 -1.08303 -1.47046
 H -0.33315 -0.35662 2.50719
 H -0.39415 -0.34700 -2.50730
13
bifur_IRC_Cartesians_noMW_output/new_data/bifur_traj2_Cartesians point 331
C 0.02561 0.78336 0.77733
 C 0.08101 0.77773 -0.77677
 C -1.01514 1.49243 0.00032
 C -0.08195 -0.54732 1.46658
 C -0.09531 -0.54409 -1.46697
 F 0.81781 1.62612 1.48054
 F 1.01246 1.60443 -1.47915
 H -0.86602 -1.16755 1.04067
 H -0.87695 -1.15857 -0.99371
 H 0.86901 -1.07988 1.42173
 H 0.85677 -1.08303 -1.47046
 H -0.33315 -0.35662 2.50719
 H -0.39415 -0.34700 -2.50730
13
bifur_IRC_Cartesians_noMW_output/new_data/bifur_traj2_Cartesians point 332
C 0.02737 0.78669 0.78582
 C 0.08021 0.78137 -0.78530
 C -0.99047 1.49557 0.00032
 C -0.08191 -0.54741 1.46691
 C -0.09463 -0.54431 -1.46725
 F 0.80804 1.62524 1.49756
 F 0.99364 1.60465 -1.49638
 H -0.86864 -1.16290 1.03951
 H -0.87905 -1.15431 -0.99471
 H 0.86660 -1.08086 1.41426
 H 0.85493 -1.08383 -1.46067
 H -0.32898 -0.36454 2.50911
 H -0.38710 -0.35535 -2.50918
13
bifur_IRC_Cartesians_noMW_output/new_data/bifur_traj2_Cartesians point 333
C 0.02877 0.78774 0.79056
 C 0.07932 0.78267 -0.79007
 C -0.97705 1.49545 0.00031
 C -0.08195 -0.54711 1.46854
 C -0.09410 -0.54412 -1.46885
 F 0.80407 1.62407 1.50577
 F 0.98157 1.60443 -1.50472
 H -0.87006 -1.16016 1.04075
 H -0.88001 -1.15194 -0.99788
 H 0.86504 -1.08135 1.41273
 H 0.85388 -1.08418 -1.45710
 H -0.32695 -0.36714 2.51115
 H -0.38252 -0.35834 -2.51119
13
bifur_IRC_Cartesians_noMW_output/new_data/bifur_traj2_Cartesians point 334
C 0.03039 0.78863 0.79507
 C 0.07819 0.78387 -0.79462
 C -0.96434 1.49514 0.00030
 C -0.08205 -0.54677 1.47023
 C -0.09352 -0.54393 -1.47051
 F 0.80131 1.62280 1.51344
 F 0.96908 1.60427 -1.51252
 H -0.87146 -1.15751 1.04190
 H -0.88085 -1.14973 -1.00136
 H 0.86348 -1.08184 1.41176
 H 0.85294 -1.08449 -1.45368
 H -0.32533 -0.36938 2.51318
 H -0.37783 -0.36105 -2.51320
13
bifur_IRC_Cartesians_noMW_output/new_data/bifur_traj2_Cartesians point 335
C 0.03192 0.78973 0.79879
 C 0.07706 0.78526 -0.79837
 C -0.95365 1.49581 0.00029
 C -0.08221 -0.54665 1.47093
 C -0.09302 -0.54395 -1.47117
 F 0.79972 1.62192 1.52042
 F 0.95810 1.60448 -1.51962
 H -0.87271 -1.15532 1.04159
 H -0.88158 -1.14796 -1.00330
 H 0.86221 -1.08228 1.41001
 H 0.85225 -1.08477 -1.44956
 H -0.32428 -0.37207 2.51439
 H -0.37383 -0.36419 -2.51439
13
bifur_IRC_Cartesians_noMW_output/new_data/bifur_traj2_Cartesians point 336
C 0.03307 0.79143 0.80147
 C 0.07624 0.78717 -0.80108
 C -0.94550 1.49854 0.00029
 C -0.08239 -0.54695 1.46972
 C -0.09270 -0.54436 -1.46993
 F 0.79871 1.62188 1.52698
 F 0.95011 1.60524 -1.52629
 H -0.87377 -1.15381 1.03868
 H -0.88224 -1.14676 -1.00205
 H 0.86142 -1.08269 1.40606
 H 0.85191 -1.08506 -1.44386
 H -0.32375 -0.37609 2.51412
 H -0.37110 -0.36855 -2.51410
13
bifur_IRC_Cartesians_noMW_output/new_data/bifur_traj2_Cartesians point 337
C 0.03366 0.79394 0.80308
 C 0.07589 0.78980 -0.80270
 C -0.93990 1.50380 0.00029
 C -0.08256 -0.54777 1.46621
 C -0.09264 -0.54523 -1.46641
 F 0.79771 1.62288 1.53342
 F 0.94581 1.60664 -1.53280
 H -0.87463 -1.15304 1.03272
 H -0.88292 -1.14614 -0.99688
 H 0.86121 -1.08307 1.39920
 H 0.85191 -1.08538 -1.43616
 H -0.32362 -0.38191 2.51211
 H -0.36992 -0.37452 -2.51208
13
bifur_IRC_Cartesians_noMW_output/new_data/bifur_traj2_Cartesians point 338
C 0.03370 0.79720 0.80385
 C 0.07602 0.79306 -0.80348
 C -0.93623 1.51130 0.00029
 C -0.08271 -0.54906 1.46072
 C -0.09281 -0.54650 -1.46091
 F 0.79636 1.62480 1.53993
 F 0.94477 1.60856 -1.53936
 H -0.87534 -1.15288 1.02416
 H -0.88363 -1.14595 -0.98824
 H 0.86148 -1.08343 1.38967
 H 0.85217 -1.08573 -1.42668
 H -0.32370 -0.38938 2.50862
 H -0.37009 -0.38198 -2.50858
13
bifur_IRC_Cartesians_noMW_output/new_data/bifur_traj2_Cartesians point 339
C 0.03334 0.80105 0.80417
 C 0.07654 0.79685 -0.80379
 C -0.93353 1.52046 0.00030
 C -0.08282 -0.55069 1.45382
 C -0.09313 -0.54806 -1.45399
 F 0.79440 1.62739 1.54679
 F 0.94592 1.61083 -1.54626
 H -0.87596 -1.15308 1.01376
 H -0.88443 -1.14600 -0.97709
 H 0.86207 -1.08379 1.37804
 H 0.85257 -1.08613 -1.41580
 H -0.32381 -0.39820 2.50409
 H -0.37116 -0.39063 -2.50404
13
bifur_IRC_Cartesians_noMW_output/new_data/bifur_traj2_Cartesians point 340
C 0.03270 0.80539 0.80443
 C 0.07734 0.80106 -0.80404
 C -0.93077 1.53077 0.00032
 C -0.08290 -0.55254 1.44600
 C -0.09357 -0.54981 -1.44617
 F 0.79157 1.63041 1.55434
 F 0.94820 1.61332 -1.55384
 H -0.87659 -1.15340 1.00220
 H -0.88534 -1.14607 -0.96429
 H 0.86281 -1.08418 1.36480
 H 0.85301 -1.08659 -1.40380
 H -0.32375 -0.40810 2.49895
 H -0.37269 -0.40027 -2.49889
13
bifur_IRC_Cartesians_noMW_output/new_data/bifur_traj2_Cartesians point 341
C 0.03189 0.81006 0.80500
 C 0.07835 0.80557 -0.80460
 C -0.92701 1.54165 0.00034
 C -0.08294 -0.55449 1.43785
 C -0.09404 -0.55164 -1.43801
 F 0.78754 1.63361 1.56284
 F 0.95061 1.61585 -1.56238
 H -0.87731 -1.15360 0.99026
 H -0.88640 -1.14596 -0.95080
 H 0.86354 -1.08460 1.35053
 H 0.85335 -1.08711 -1.39110
 H -0.32332 -0.41876 2.49365
 H -0.37426 -0.41060 -2.49358
13
bifur_IRC_Cartesians_noMW_output/new_data/bifur_traj2_Cartesians point 342
C 0.03189 0.81006 0.80500
 C 0.07835 0.80557 -0.80460
 C -0.92701 1.54165 0.00034
 C -0.08294 -0.55449 1.43785
 C -0.09404 -0.55164 -1.43801
 F 0.78754 1.63361 1.56284
 F 0.95061 1.61585 -1.56238
 H -0.87731 -1.15360 0.99026
 H -0.88640 -1.14596 -0.95080
 H 0.86354 -1.08460 1.35053
 H 0.85335 -1.08711 -1.39110
 H -0.32332 -0.41876 2.49365
 H -0.37426 -0.41060 -2.49358
13
bifur_IRC_Cartesians_noMW_output/new_data/bifur_traj2_Cartesians point 343
C 0.03046 0.81875 0.80846
 C 0.08040 0.81397 -0.80804
 C -0.91354 1.56040 0.00038
 C -0.08282 -0.55775 1.42460
 C -0.09478 -0.55465 -1.42475
 F 0.77581 1.63885 1.58180
 F 0.95123 1.61981 -1.58144
 H -0.87913 -1.15265 0.97091
 H -0.88889 -1.14441 -0.92845
 H 0.86416 -1.08555 1.32439
 H 0.85322 -1.08823 -1.36797
 H -0.32067 -0.43868 2.48554
 H -0.37545 -0.42987 -2.48543
13
bifur_IRC_Cartesians_noMW_output/new_data/bifur_traj2_Cartesians point 344
C 0.03021 0.82174 0.81152
 C 0.08105 0.81689 -0.81110
 C -0.90385 1.56570 0.00039
 C -0.08270 -0.55857 1.42153
 C -0.09486 -0.55540 -1.42166
 F 0.76914 1.64001 1.59079
 F 0.94774 1.62066 -1.59049
 H -0.88018 -1.15127 0.96631
 H -0.89011 -1.14286 -0.92307
 H 0.86376 -1.08601 1.31588
 H 0.85263 -1.08872 -1.36021
 H -0.31854 -0.44557 2.48411
 H -0.37430 -0.43659 -2.48399
13
bifur_IRC_Cartesians_noMW_output/new_data/bifur_traj2_Cartesians point 345
C 0.03039 0.82356 0.81523
 C 0.08131 0.81873 -0.81482
 C -0.89293 1.56783 0.00040
 C -0.08256 -0.55878 1.42109
 C -0.09474 -0.55559 -1.42120
 F 0.76277 1.64006 1.59876
 F 0.94165 1.62073 -1.59853
 H -0.88126 -1.14936 0.96540
 H -0.89119 -1.14093 -0.92209
 H 0.86288 -1.08643 1.31117
 H 0.85175 -1.08914 -1.35555
 H -0.31612 -0.44984 2.48456
 H -0.37195 -0.44084 -2.48442
13
bifur_IRC_Cartesians_noMW_output/new_data/bifur_traj2_Cartesians point 346
C 0.03098 0.82439 0.81939
 C 0.08117 0.81966 -0.81900
 C -0.88124 1.56735 0.00040
 C -0.08242 -0.55849 1.42280
 C -0.09442 -0.55533 -1.42289
 F 0.75702 1.63919 1.60571
 F 0.93334 1.62019 -1.60556
 H -0.88236 -1.14706 0.96747
 H -0.89213 -1.13874 -0.92477
 H 0.86163 -1.08682 1.30972
 H 0.85066 -1.08947 -1.35344
 H -0.31360 -0.45188 2.48654
 H -0.36862 -0.44300 -2.48637
13
bifur_IRC_Cartesians_noMW_output/new_data/bifur_traj2_Cartesians point 347
C 0.03195 0.82449 0.82387
 C 0.08065 0.81993 -0.82349
 C -0.86904 1.56496 0.00040
 C -0.08231 -0.55782 1.42607
 C -0.09394 -0.55474 -1.42614
 F 0.75205 1.63761 1.61189
 F 0.92312 1.61923 -1.61184
 H -0.88347 -1.14447 0.97162
 H -0.89294 -1.13638 -0.93018
 H 0.86009 -1.08718 1.31073
 H 0.84945 -1.08973 -1.35311
 H -0.31112 -0.45227 2.48961
 H -0.36448 -0.44364 -2.48942
13
bifur_IRC_Cartesians_noMW_output/new_data/bifur_traj2_Cartesians point 348
C 0.03327 0.82416 0.82851
 C 0.07979 0.81984 -0.82816
 C -0.85659 1.56148 0.00039
 C -0.08226 -0.55694 1.43023
 C -0.09334 -0.55397 -1.43027
 F 0.74803 1.63558 1.61762
 F 0.91136 1.61809 -1.61767
 H -0.88463 -1.14169 0.97685
 H -0.89366 -1.13395 -0.93725
 H 0.85836 -1.08753 1.31327
 H 0.84821 -1.08995 -1.35371
 H -0.30881 -0.45168 2.49331
 H -0.35974 -0.44343 -2.49310
13
bifur_IRC_Cartesians_noMW_output/new_data/bifur_traj2_Cartesians point 349
C 0.03484 0.82375 0.83305
 C 0.07866 0.81971 -0.83273
 C -0.84442 1.55794 0.00038
 C -0.08226 -0.55603 1.43441
 C -0.09268 -0.55322 -1.43442
 F 0.74506 1.63345 1.62312
 F 0.89888 1.61704 -1.62328
 H -0.88580 -1.13892 0.98189
 H -0.89429 -1.13161 -0.94458
 H 0.85659 -1.08789 1.31616
 H 0.84704 -1.09014 -1.35421
 H -0.30684 -0.45094 2.49699
 H -0.35478 -0.44314 -2.49677
13
bifur_IRC_Cartesians_noMW_output/new_data/bifur_traj2_Cartesians point 350
C 0.03638 0.82367 0.83707
 C 0.07753 0.81992 -0.83679
 C -0.83350 1.55554 0.00037
 C -0.08232 -0.55535 1.43754
 C -0.09208 -0.55268 -1.43753
 F 0.74294 1.63170 1.62850
 F 0.88734 1.61637 -1.62877
 H -0.88692 -1.13647 0.98536
 H -0.89488 -1.12959 -0.95030
 H 0.85504 -1.08824 1.31795
 H 0.84608 -1.09033 -1.35364
 H -0.30532 -0.45094 2.49988
 H -0.35029 -0.44361 -2.49964
13
bifur_IRC_Cartesians_noMW_output/new_data/bifur_traj2_Cartesians point 351
C 0.03754 0.82418 0.84022
 C 0.07671 0.82065 -0.83996
 C -0.82466 1.55506 0.00036
 C -0.08239 -0.55506 1.43894
 C -0.09166 -0.55250 -1.43890
 F 0.74111 1.63073 1.63368
 F 0.87849 1.61620 -1.63404
 H -0.88788 -1.13461 0.98647
 H -0.89545 -1.12804 -0.95309
 H 0.85393 -1.08857 1.31763
 H 0.84541 -1.09054 -1.35155
 H -0.30420 -0.45225 2.50144
 H -0.34695 -0.44526 -2.50118
13
bifur_IRC_Cartesians_noMW_output/new_data/bifur_traj2_Cartesians point 352
C 0.03818 0.82523 0.84253
 C 0.07633 0.82182 -0.84229
 C -0.81786 1.55631 0.00036
 C -0.08244 -0.55515 1.43873
 C -0.09145 -0.55264 -1.43867
 F 0.73903 1.63053 1.63859
 F 0.87280 1.61643 -1.63902
 H -0.88865 -1.13332 0.98554
 H -0.89601 -1.12692 -0.95303
 H 0.85326 -1.08886 1.31525
 H 0.84497 -1.09076 -1.34826
 H -0.30327 -0.45475 2.50177
 H -0.34489 -0.44793 -2.50149
13
bifur_IRC_Cartesians_noMW_output/new_data/bifur_traj2_Cartesians point 353
C 0.03818 0.82523 0.84253
 C 0.07633 0.82182 -0.84229
 C -0.81785 1.55631 0.00036
 C -0.08244 -0.55515 1.43873
 C -0.09145 -0.55264 -1.43867
 F 0.73902 1.63053 1.63859
 F 0.87280 1.61643 -1.63902
 H -0.88865 -1.13332 0.98554
 H -0.89602 -1.12691 -0.95303
 H 0.85326 -1.08886 1.31525
 H 0.84497 -1.09076 -1.34826
 H -0.30327 -0.45475 2.50177
 H -0.34489 -0.44793 -2.50150
13
bifur_IRC_Cartesians_noMW_output/new_data/bifur_traj2_Cartesians point 354
C 0.03829 0.82824 0.84582
 C 0.07664 0.82483 -0.84559
 C -0.80750 1.56159 0.00037
 C -0.08238 -0.55594 1.43575
 C -0.09144 -0.55340 -1.43567
 F 0.73320 1.63152 1.64798
 F 0.86767 1.61739 -1.64849
 H -0.88983 -1.13175 0.98076
 H -0.89722 -1.12530 -0.94807
 H 0.85272 -1.08936 1.30693
 H 0.84439 -1.09126 -1.34008
 H -0.30136 -0.46171 2.50045
 H -0.34318 -0.45484 -2.50015
13
bifur_IRC_Cartesians_noMW_output/new_data/bifur_traj2_Cartesians point 355
C 0.03802 0.82987 0.84734
 C 0.07712 0.82640 -0.84710
 C -0.80263 1.56456 0.00037
 C -0.08229 -0.55642 1.43395
 C -0.09153 -0.55383 -1.43388
 F 0.72933 1.63225 1.65268
 F 0.86651 1.61785 -1.65322
 H -0.89034 -1.13110 0.97820
 H -0.89788 -1.12451 -0.94486
 H 0.85257 -1.08960 1.30215
 H 0.84408 -1.09153 -1.33595
 H -0.30015 -0.46548 2.49956
 H -0.34281 -0.45847 -2.49926
13
bifur_IRC_Cartesians_noMW_output/new_data/bifur_traj2_Cartesians point 356
C 0.03767 0.83136 0.84905
 C 0.07768 0.82782 -0.84881
 C -0.79730 1.56704 0.00038
 C -0.08216 -0.55681 1.43261
 C -0.09161 -0.55415 -1.43252
 F 0.72488 1.63284 1.65739
 F 0.86526 1.61812 -1.65795
 H -0.89086 -1.13034 0.97638
 H -0.89856 -1.12360 -0.94225
 H 0.85236 -1.08982 1.29780
 H 0.84367 -1.09180 -1.33237
 H -0.29869 -0.46891 2.49901
 H -0.34234 -0.46174 -2.49870
13
bifur_IRC_Cartesians_noMW_output/new_data/bifur_traj2_Cartesians point 357
C 0.03740 0.83247 0.85111
 C 0.07820 0.82886 -0.85087
 C -0.79121 1.56837 0.00039
 C -0.08199 -0.55697 1.43225
 C -0.09164 -0.55426 -1.43216
 F 0.72002 1.63306 1.66190
 F 0.86321 1.61805 -1.66250
 H -0.89140 -1.12935 0.97602
 H -0.89925 -1.12247 -0.94122
 H 0.85197 -1.09004 1.29468
 H 0.84311 -1.09206 -1.32994
 H -0.29695 -0.47148 2.49919
 H -0.34148 -0.46417 -2.49886
13
bifur_IRC_Cartesians_noMW_output/new_data/bifur_traj2_Cartesians point 358
C 0.03731 0.83298 0.85357
 C 0.07856 0.82934 -0.85333
 C -0.78432 1.56802 0.00040
 C -0.08180 -0.55682 1.43330
 C -0.09156 -0.55407 -1.43320
 F 0.71507 1.63270 1.66598
 F 0.85985 1.61754 -1.66660
 H -0.89195 -1.12806 0.97768
 H -0.89988 -1.12110 -0.94249
 H 0.85132 -1.09024 1.29351
 H 0.84237 -1.09228 -1.32915
 H -0.29498 -0.47271 2.50038
 H -0.33999 -0.46531 -2.50005
13
bifur_IRC_Cartesians_noMW_output/new_data/bifur_traj2_Cartesians point 359
C 0.03746 0.83285 0.85642
 C 0.07869 0.82922 -0.85618
 C -0.77670 1.56590 0.00040
 C -0.08160 -0.55631 1.43583
 C -0.09135 -0.55356 -1.43573
 F 0.71027 1.63172 1.66949
 F 0.85500 1.61658 -1.67015
 H -0.89253 -1.12647 0.98143
 H -0.90045 -1.11951 -0.94625
 H 0.85041 -1.09042 1.29448
 H 0.84146 -1.09245 -1.33009
 H -0.29284 -0.47247 2.50264
 H -0.33783 -0.46507 -2.50229
13
bifur_IRC_Cartesians_noMW_output/new_data/bifur_traj2_Cartesians point 360
C 0.03788 0.83215 0.85960
 C 0.07857 0.82859 -0.85937
 C -0.76842 1.56226 0.00040
 C -0.08141 -0.55551 1.43964
 C -0.09103 -0.55279 -1.43953
 F 0.70580 1.63018 1.67255
 F 0.84863 1.61528 -1.67326
 H -0.89314 -1.12461 0.98691
 H -0.90095 -1.11773 -0.95218
 H 0.84925 -1.09059 1.29731
 H 0.84042 -1.09258 -1.33244
 H -0.29062 -0.47098 2.50580
 H -0.33500 -0.46367 -2.50545
13
bifur_IRC_Cartesians_noMW_output/new_data/bifur_traj2_Cartesians point 361
C 0.03862 0.83106 0.86307
 C 0.07815 0.82762 -0.86286
 C -0.75951 1.55753 0.00040
 C -0.08125 -0.55449 1.44438
 C -0.09058 -0.55183 -1.44425
 F 0.70193 1.62818 1.67538
 F 0.84062 1.61375 -1.67614
 H -0.89381 -1.12250 0.99355
 H -0.90138 -1.11581 -0.95981
 H 0.84787 -1.09076 1.30158
 H 0.83930 -1.09267 -1.33566
 H -0.28844 -0.46860 2.50965
 H -0.33153 -0.46149 -2.50928
13
bifur_IRC_Cartesians_noMW_output/new_data/bifur_traj2_Cartesians point 362
C 0.03979 0.82975 0.86680
 C 0.07731 0.82653 -0.86661
 C -0.75000 1.55222 0.00039
 C -0.08117 -0.55333 1.44964
 C -0.09000 -0.55078 -1.44950
 F 0.69910 1.62582 1.67824
 F 0.83071 1.61220 -1.67908
 H -0.89459 -1.12017 1.00063
 H -0.90176 -1.11380 -0.96860
 H 0.84629 -1.09095 1.30677
 H 0.83817 -1.09274 -1.33908
 H -0.28650 -0.46576 2.51390
 H -0.32736 -0.45900 -2.51352
13
bifur_IRC_Cartesians_noMW_output/new_data/bifur_traj2_Cartesians point 363
C 0.04150 0.82847 0.87066
 C 0.07596 0.82557 -0.87051
 C -0.74008 1.54702 0.00037
 C -0.08121 -0.55215 1.45488
 C -0.08929 -0.54977 -1.45470
 F 0.69790 1.62327 1.68142
 F 0.81870 1.61087 -1.68235
 H -0.89551 -1.11768 1.00721
 H -0.90207 -1.11180 -0.97776
 H 0.84457 -1.09119 1.31221
 H 0.83712 -1.09280 -1.34181
 H -0.28506 -0.46302 2.51815
 H -0.32252 -0.45679 -2.51776
13
bifur_IRC_Cartesians_noMW_output/new_data/bifur_traj2_Cartesians point 364
C 0.04150 0.82847 0.87066
 C 0.07596 0.82557 -0.87051
 C -0.74008 1.54702 0.00037
 C -0.08121 -0.55215 1.45488
 C -0.08929 -0.54977 -1.45470
 F 0.69790 1.62327 1.68142
 F 0.81870 1.61087 -1.68235
 H -0.89551 -1.11768 1.00721
 H -0.90207 -1.11180 -0.97777
 H 0.84457 -1.09119 1.31221
 H 0.83712 -1.09280 -1.34181
 H -0.28506 -0.46302 2.51815
 H -0.32252 -0.45679 -2.51776
13
bifur_IRC_Cartesians_noMW_output/new_data/bifur_traj2_Cartesians point 365
C 0.04621 0.82741 0.87758
 C 0.07191 0.82540 -0.87751
 C -0.72162 1.54110 0.00032
 C -0.08179 -0.55053 1.46167
 C -0.08770 -0.54866 -1.46142
 F 0.70160 1.61896 1.68942
 F 0.79141 1.61004 -1.69062
 H -0.89772 -1.11306 1.01355
 H -0.90256 -1.10860 -0.99154
 H 0.84133 -1.09184 1.31929
 H 0.83581 -1.09294 -1.34116
 H -0.28458 -0.46099 2.52405
 H -0.31231 -0.45628 -2.52362
13
bifur_IRC_Cartesians_noMW_output/new_data/bifur_traj2_Cartesians point 366
C 0.04845 0.82826 0.87982
 C 0.06992 0.82669 -0.87981
 C -0.71498 1.54229 0.00030
 C -0.08222 -0.55051 1.46150
 C -0.08709 -0.54889 -1.46122
 F 0.70527 1.61813 1.69417
 F 0.78014 1.61088 -1.69549
 H -0.89879 -1.11154 1.01133
 H -0.90280 -1.10777 -0.99290
 H 0.84032 -1.09222 1.31843
 H 0.83573 -1.09306 -1.33657
 H -0.28545 -0.46312 2.52438
 H -0.30850 -0.45914 -2.52394
13
bifur_IRC_Cartesians_noMW_output/new_data/bifur_traj2_Cartesians point 367
C 0.05018 0.83001 0.88115
 C 0.06838 0.82878 -0.88117
 C -0.71043 1.54614 0.00028
 C -0.08266 -0.55103 1.45900
 C -0.08672 -0.54959 -1.45869
 F 0.70887 1.61832 1.69914
 F 0.77213 1.61238 -1.70057
 H -0.89971 -1.11068 1.00594
 H -0.90308 -1.10743 -0.99030
 H 0.83983 -1.09258 1.31446
 H 0.83597 -1.09323 -1.32970
 H -0.28668 -0.46724 2.52299
 H -0.30608 -0.46384 -2.52254
13
bifur_IRC_Cartesians_noMW_output/new_data/bifur_traj2_Cartesians point 368
C 0.05150 0.83239 0.88189
 C 0.06721 0.83143 -0.88194
 C -0.70720 1.55183 0.00027
 C -0.08308 -0.55192 1.45490
 C -0.08652 -0.55063 -1.45456
 F 0.71209 1.61926 1.70434
 F 0.76655 1.61432 -1.70587
 H -0.90054 -1.11026 0.99844
 H -0.90341 -1.10741 -0.98491
 H 0.83971 -1.09295 1.30826
 H 0.83640 -1.09345 -1.32129
 H -0.28804 -0.47279 2.52041
 H -0.30467 -0.46981 -2.51994
13
bifur_IRC_Cartesians_noMW_output/new_data/bifur_traj2_Cartesians point 369
C 0.05257 0.83525 0.88237
 C 0.06627 0.83451 -0.88244
 C -0.70446 1.55880 0.00027
 C -0.08349 -0.55307 1.44973
 C -0.08643 -0.55189 -1.44937
 F 0.71494 1.62067 1.70996
 F 0.76228 1.61654 -1.71158
 H -0.90133 -1.11007 0.98950
 H -0.90382 -1.10754 -0.97766
 H 0.83979 -1.09332 1.30044
 H 0.83694 -1.09369 -1.31168
 H -0.28943 -0.47941 2.51706
 H -0.30383 -0.47679 -2.51659
13
bifur_IRC_Cartesians_noMW_output/new_data/bifur_traj2_Cartesians point 370
C 0.05354 0.83852 0.88284
 C 0.06544 0.83798 -0.88294
 C -0.70152 1.56674 0.00026
 C -0.08389 -0.55440 1.44382
 C -0.08638 -0.55330 -1.44344
 F 0.71741 1.62238 1.71626
 F 0.75839 1.61898 -1.71797
 H -0.90218 -1.10992 0.97950
 H -0.90431 -1.10767 -0.96918
 H 0.83996 -1.09372 1.29136
 H 0.83751 -1.09399 -1.30101
 H -0.29079 -0.48696 2.51323
 H -0.30318 -0.48464 -2.51274
13
bifur_IRC_Cartesians_noMW_output/new_data/bifur_traj2_Cartesians point 371
C 0.05452 0.84212 0.88360
 C 0.06466 0.84177 -0.88371
 C -0.69768 1.57530 0.00026
 C -0.08429 -0.55582 1.43752
 C -0.08635 -0.55482 -1.43711
 F 0.71936 1.62423 1.72346
 F 0.75413 1.62155 -1.72527
 H -0.90313 -1.10964 0.96889
 H -0.90492 -1.10768 -0.96006
 H 0.84010 -1.09418 1.28136
 H 0.83805 -1.09433 -1.28943
 H -0.29200 -0.49526 2.50919
 H -0.30243 -0.49324 -2.50869
13
bifur_IRC_Cartesians_noMW_output/new_data/bifur_traj2_Cartesians point 372
C 0.05554 0.84585 0.88492
 C 0.06388 0.84570 -0.88506
 C -0.69222 1.58384 0.00025
 C -0.08468 -0.55721 1.43142
 C -0.08628 -0.55630 -1.43098
 F 0.72043 1.62598 1.73166
 F 0.74880 1.62405 -1.73358
 H -0.90424 -1.10906 0.95853
 H -0.90566 -1.10738 -0.95123
 H 0.84007 -1.09468 1.27108
 H 0.83843 -1.09472 -1.27753
 H -0.29283 -0.50389 2.50540
 H -0.30124 -0.50218 -2.50489
13
bifur_IRC_Cartesians_noMW_output/new_data/bifur_traj2_Cartesians point 373
C 0.05664 0.84936 0.88710
 C 0.06311 0.84942 -0.88726
 C -0.68457 1.59131 0.00025
 C -0.08499 -0.55837 1.42642
 C -0.08613 -0.55756 -1.42595
 F 0.72014 1.62731 1.74060
 F 0.74194 1.62615 -1.74264
 H -0.90548 -1.10798 0.94981
 H -0.90654 -1.10659 -0.94407
 H 0.83974 -1.09523 1.26164
 H 0.83851 -1.09514 -1.26643
 H -0.29301 -0.51203 2.50251
 H -0.29935 -0.51063 -2.50198
13
bifur_IRC_Cartesians_noMW_output/new_data/bifur_traj2_Cartesians point 374
C 0.05776 0.85226 0.89020
 C 0.06239 0.85254 -0.89038
 C -0.67472 1.59671 0.00024
 C -0.08520 -0.55913 1.42329
 C -0.08588 -0.55841 -1.42279
 F 0.71824 1.62795 1.74973
 F 0.73351 1.62756 -1.75189
 H -0.90682 -1.10635 0.94394
 H -0.90751 -1.10524 -0.93976
 H 0.83902 -1.09578 1.25417
 H 0.83821 -1.09557 -1.25730
 H -0.29237 -0.51881 2.50105
 H -0.29664 -0.51772 -2.50050
13
bifur_IRC_Cartesians_noMW_output/new_data/bifur_traj2_Cartesians point 375
C 0.05776 0.85226 0.89020
 C 0.06239 0.85254 -0.89038
 C -0.67472 1.59671 0.00024
 C -0.08520 -0.55913 1.42329
 C -0.08588 -0.55841 -1.42279
 F 0.71824 1.62795 1.74973
 F 0.73351 1.62756 -1.75189
 H -0.90682 -1.10635 0.94394
 H -0.90751 -1.10524 -0.93975
 H 0.83902 -1.09578 1.25417
 H 0.83821 -1.09557 -1.25730
 H -0.29237 -0.51882 2.50105
 H -0.29664 -0.51772 -2.50050
13
bifur_IRC_Cartesians_noMW_output/new_data/bifur_traj2_Cartesians point 376
C 0.06017 0.85601 0.89848
 C 0.06093 0.85673 -0.89872
 C -0.65038 1.60117 0.00023
 C -0.08537 -0.55943 1.42256
 C -0.08509 -0.55891 -1.42200
 F 0.71114 1.62720 1.76728
 F 0.71276 1.62842 -1.76969
 H -0.90961 -1.10175 0.94058
 H -0.90952 -1.10124 -0.93966
 H 0.83661 -1.09682 1.24579
 H 0.83667 -1.09637 -1.24547
 H -0.28917 -0.52772 2.50223
 H -0.28913 -0.52728 -2.50163
13
bifur_IRC_Cartesians_noMW_output/new_data/bifur_traj2_Cartesians point 377
C 0.06160 0.85722 0.90329
 C 0.06003 0.85820 -0.90356
 C -0.63671 1.60141 0.00023
 C -0.08542 -0.55919 1.42393
 C -0.08456 -0.55879 -1.42334
 F 0.70715 1.62612 1.77586
 F 0.70051 1.62829 -1.77839
 H -0.91108 -1.09899 0.94139
 H -0.91051 -1.09885 -0.94244
 H 0.83504 -1.09734 1.24381
 H 0.83563 -1.09674 -1.24140
 H -0.28715 -0.53070 2.50411
 H -0.28451 -0.53066 -2.50348
13
bifur_IRC_Cartesians_noMW_output/new_data/bifur_traj2_Cartesians point 378
C 0.06329 0.85835 0.90836
 C 0.05889 0.85965 -0.90867
 C -0.62234 1.60134 0.00022
 C -0.08551 -0.55886 1.42563
 C -0.08394 -0.55862 -1.42499
 F 0.70356 1.62481 1.78469
 F 0.68693 1.62815 -1.78737
 H -0.91264 -1.09603 0.94248
 H -0.91151 -1.09635 -0.94592
 H 0.83333 -1.09788 1.24226
 H 0.83455 -1.09710 -1.23733
 H -0.28520 -0.53350 2.50625
 H -0.27941 -0.53395 -2.50560
13
bifur_IRC_Cartesians_noMW_output/new_data/bifur_traj2_Cartesians point 379
C 0.06522 0.85974 0.91356
 C 0.05752 0.86139 -0.91391
 C -0.60751 1.60187 0.00021
 C -0.08567 -0.55862 1.42691
 C -0.08328 -0.55856 -1.42623
 F 0.70061 1.62356 1.79414
 F 0.67233 1.62824 -1.79697
 H -0.91432 -1.09300 0.94271
 H -0.91253 -1.09384 -0.94894
 H 0.83158 -1.09848 1.24013
 H 0.83352 -1.09749 -1.23227
 H -0.28347 -0.53690 2.50814
 H -0.27401 -0.53791 -2.50746
13
bifur_IRC_Cartesians_noMW_output/new_data/bifur_traj2_Cartesians point 380
C 0.06720 0.86176 0.91863
 C 0.05611 0.86379 -0.91903
 C -0.59269 1.60405 0.00019
 C -0.08588 -0.55868 1.42689
 C -0.08265 -0.55879 -1.42617
 F 0.69806 1.62275 1.80451
 F 0.65778 1.62881 -1.80752
 H -0.91609 -1.09007 0.94088
 H -0.91363 -1.09145 -0.94998
 H 0.82995 -1.09913 1.23612
 H 0.83265 -1.09793 -1.22523
 H -0.28202 -0.54176 2.50915
 H -0.26879 -0.54335 -2.50844
13
bifur_IRC_Cartesians_noMW_output/new_data/bifur_traj2_Cartesians point 381
C 0.06879 0.86467 0.92316
 C 0.05507 0.86699 -0.92359
 C -0.57895 1.60865 0.00019
 C -0.08610 -0.55921 1.42483
 C -0.08221 -0.55946 -1.42407
 F 0.69512 1.62282 1.81560
 F 0.64554 1.62997 -1.81876
 H -0.91781 -1.08758 0.93624
 H -0.91482 -1.08937 -0.94756
 H 0.82871 -1.09980 1.22914
 H 0.83200 -1.09843 -1.21591
 H -0.28075 -0.54861 2.50868
 H -0.26458 -0.55064 -2.50795
13
bifur_IRC_Cartesians_noMW_output/new_data/bifur_traj2_Cartesians point 382
C 0.06963 0.86825 0.92680
 C 0.05471 0.87073 -0.92725
 C -0.56732 1.61531 0.00019
 C -0.08624 -0.56019 1.42091
 C -0.08205 -0.56049 -1.42012
 F 0.69118 1.62385 1.82655
 F 0.63737 1.63152 -1.82984
 H -0.91931 -1.08575 0.92938
 H -0.91608 -1.08772 -0.94171
 H 0.82799 -1.10043 1.21956
 H 0.83156 -1.09897 -1.20524
 H -0.27949 -0.55695 2.50681
 H -0.26197 -0.55918 -2.50605
13
bifur_IRC_Cartesians_noMW_output/new_data/bifur_traj2_Cartesians point 383
C 0.06976 0.87218 0.92971
 C 0.05499 0.87467 -0.93017
 C -0.55754 1.62309 0.00020
 C -0.08627 -0.56143 1.41589
 C -0.08212 -0.56170 -1.41508
 F 0.68611 1.62555 1.83700
 F 0.63284 1.63322 -1.84038
 H -0.92057 -1.08446 0.92144
 H -0.91735 -1.08639 -0.93362
 H 0.82770 -1.10099 1.20845
 H 0.83125 -1.09953 -1.19422
 H -0.27808 -0.56601 2.50406
 H -0.26071 -0.56820 -2.50328
13
bifur_IRC_Cartesians_noMW_output/new_data/bifur_traj2_Cartesians point 384
C 0.06935 0.87625 0.93220
 C 0.05578 0.87865 -0.93265
 C -0.54888 1.63138 0.00022
 C -0.08622 -0.56282 1.41034
 C -0.08235 -0.56300 -1.40952
 F 0.67991 1.62766 1.84706
 F 0.63090 1.63491 -1.85050
 H -0.92165 -1.08350 0.91315
 H -0.91866 -1.08522 -0.92430
 H 0.82768 -1.10151 1.19650
 H 0.83097 -1.10010 -1.18330
 H -0.27644 -0.57537 2.50087
 H -0.26039 -0.57734 -2.50007
13
bifur_IRC_Cartesians_noMW_output/new_data/bifur_traj2_Cartesians point 385
C 0.06851 0.88032 0.93447
 C 0.05698 0.88255 -0.93492
 C -0.54081 1.63971 0.00024
 C -0.08607 -0.56425 1.40469
 C -0.08270 -0.56428 -1.40386
 F 0.67257 1.62998 1.85677
 F 0.63081 1.63647 -1.86026
 H -0.92260 -1.08273 0.90509
 H -0.92000 -1.08409 -0.91449
 H 0.82781 -1.10198 1.18427
 H 0.83066 -1.10068 -1.17283
 H -0.27448 -0.58471 2.49758
 H -0.26068 -0.58630 -2.49676
13
bifur_IRC_Cartesians_noMW_output/new_data/bifur_traj2_Cartesians point 386
C 0.06851 0.88032 0.93447
 C 0.05698 0.88255 -0.93492
 C -0.54081 1.63971 0.00024
 C -0.08607 -0.56425 1.40469
 C -0.08270 -0.56428 -1.40386
 F 0.67257 1.62998 1.85677
 F 0.63081 1.63647 -1.86026
 H -0.92260 -1.08273 0.90509
 H -0.92000 -1.08409 -0.91449
 H 0.82781 -1.10198 1.18427
 H 0.83066 -1.10068 -1.17283
 H -0.27448 -0.58471 2.49758
 H -0.26068 -0.58630 -2.49676
13
bifur_IRC_Cartesians_noMW_output/new_data/bifur_traj2_Cartesians point 387
C 0.06585 0.88748 0.93896
 C 0.06032 0.88916 -0.93936
 C -0.52540 1.65375 0.00029
 C -0.08547 -0.56670 1.39536
 C -0.08357 -0.56635 -1.39453
 F 0.65462 1.63429 1.87430
 F 0.63408 1.63852 -1.87781
 H -0.92411 -1.08129 0.89284
 H -0.92266 -1.08165 -0.89712
 H 0.82813 -1.10277 1.16214
 H 0.82969 -1.10178 -1.15592
 H -0.26933 -0.60107 2.49228
 H -0.26215 -0.60159 -2.49143
13
bifur_IRC_Cartesians_noMW_output/new_data/bifur_traj2_Cartesians point 388
C 0.06427 0.88988 0.94135
 C 0.06222 0.89124 -0.94173
 C -0.51786 1.65772 0.00032
 C -0.08503 -0.56740 1.39308
 C -0.08397 -0.56683 -1.39225
 F 0.64450 1.63569 1.88123
 F 0.63626 1.63861 -1.88474
 H -0.92465 -1.08043 0.89061
 H -0.92387 -1.08020 -0.89193
 H 0.82812 -1.10305 1.15447
 H 0.82891 -1.10225 -1.15128
 H -0.26612 -0.60654 2.49125
 H -0.26278 -0.60644 -2.49038
13
bifur_IRC_Cartesians_noMW_output/new_data/bifur_traj2_Cartesians point 389
C 0.06275 0.89124 0.94393
 C 0.06404 0.89227 -0.94428
 C -0.51035 1.65903 0.00035
 C -0.08452 -0.56762 1.39289
 C -0.08429 -0.56683 -1.39207
 F 0.63427 1.63633 1.88664
 F 0.63788 1.63797 -1.89013
 H -0.92506 -1.07938 0.89158
 H -0.92493 -1.07860 -0.89005
 H 0.82787 -1.10324 1.14998
 H 0.82793 -1.10262 -1.14971
 H -0.26262 -0.60962 2.49164
 H -0.26298 -0.60892 -2.49076
13
bifur_IRC_Cartesians_noMW_output/new_data/bifur_traj2_Cartesians point 390
C 0.06146 0.89167 0.94670
 C 0.06563 0.89243 -0.94703
 C -0.50273 1.65800 0.00037
 C -0.08399 -0.56740 1.39455
 C -0.08447 -0.56643 -1.39374
 F 0.62447 1.63623 1.89079
 F 0.63832 1.63675 -1.89426
 H -0.92541 -1.07811 0.89522
 H -0.92583 -1.07684 -0.89122
 H 0.82737 -1.10337 1.14840
 H 0.82679 -1.10291 -1.15065
 H -0.25902 -0.61061 2.49330
 H -0.26258 -0.60940 -2.49242
13
bifur_IRC_Cartesians_noMW_output/new_data/bifur_traj2_Cartesians point 391
C 0.06053 0.89141 0.94968
 C 0.06686 0.89197 -0.94999
 C -0.49486 1.65524 0.00039
 C -0.08350 -0.56685 1.39761
 C -0.08451 -0.56574 -1.39681
 F 0.61561 1.63548 1.89411
 F 0.63707 1.63519 -1.89758
 H -0.92576 -1.07661 0.90070
 H -0.92659 -1.07498 -0.89487
 H 0.82662 -1.10348 1.14911
 H 0.82557 -1.10313 -1.15324
 H -0.25554 -0.61005 2.49594
 H -0.26148 -0.60845 -2.49504
13
bifur_IRC_Cartesians_noMW_output/new_data/bifur_traj2_Cartesians point 392
C 0.06013 0.89070 0.95288
 C 0.06756 0.89116 -0.95318
 C -0.48659 1.65134 0.00040
 C -0.08310 -0.56605 1.40161
 C -0.08438 -0.56487 -1.40081
 F 0.60821 1.63419 1.89703
 F 0.63357 1.63349 -1.90051
 H -0.92620 -1.07486 0.90719
 H -0.92723 -1.07306 -0.90042
 H 0.82562 -1.10359 1.15154
 H 0.82433 -1.10330 -1.15662
 H -0.25238 -0.60847 2.49924
 H -0.25954 -0.60667 -2.49833
13
bifur_IRC_Cartesians_noMW_output/new_data/bifur_traj2_Cartesians point 393
C 0.06043 0.88974 0.95627
 C 0.06758 0.89024 -0.95658
 C -0.47788 1.64690 0.00040
 C -0.08285 -0.56511 1.40610
 C -0.08406 -0.56394 -1.40529
 F 0.60292 1.63245 1.89990
 F 0.62731 1.63188 -1.90342
 H -0.92678 -1.07288 0.91382
 H -0.92775 -1.07112 -0.90729
 H 0.82438 -1.10373 1.15511
 H 0.82316 -1.10342 -1.15995
 H -0.24980 -0.60638 2.50291
 H -0.25665 -0.60463 -2.50199
13
bifur_IRC_Cartesians_noMW_output/new_data/bifur_traj2_Cartesians point 394
C 0.06151 0.88878 0.95976
 C 0.06681 0.88948 -0.96010
 C -0.46883 1.64257 0.00039
 C -0.08278 -0.56414 1.41054
 C -0.08354 -0.56307 -1.40971
 F 0.60021 1.63042 1.90304
 F 0.61807 1.63060 -1.90663
 H -0.92755 -1.07072 0.91971
 H -0.92815 -1.06925 -0.91474
 H 0.82294 -1.10394 1.15918
 H 0.82213 -1.10352 -1.16237
 H -0.24802 -0.60433 2.50656
 H -0.25281 -0.60290 -2.50563
13
bifur_IRC_Cartesians_noMW_output/new_data/bifur_traj2_Cartesians point 395
C 0.06331 0.88810 0.96320
 C 0.06534 0.88914 -0.96357
 C -0.45976 1.63913 0.00037
 C -0.08292 -0.56328 1.41429
 C -0.08286 -0.56240 -1.41343
 F 0.60014 1.62836 1.90668
 F 0.60641 1.62984 -1.91037
 H -0.92851 -1.06850 0.92391
 H -0.92846 -1.06756 -0.92172
 H 0.82142 -1.10421 1.16282
 H 0.82133 -1.10360 -1.16312
 H -0.24715 -0.60295 2.50974
 H -0.24830 -0.60209 -2.50879
13
bifur_IRC_Cartesians_noMW_output/new_data/bifur_traj2_Cartesians point 396
C 0.06547 0.88804 0.96628
 C 0.06349 0.88949 -0.96669
 C -0.45134 1.63751 0.00035
 C -0.08322 -0.56273 1.41653
 C -0.08217 -0.56209 -1.41564
 F 0.60200 1.62670 1.91095
 F 0.59409 1.62977 -1.91476
 H -0.92957 -1.06646 0.92547
 H -0.92874 -1.06617 -0.92668
 H 0.82003 -1.10455 1.16479
 H 0.82082 -1.10370 -1.16155
 H -0.24708 -0.60298 2.51185
 H -0.24378 -0.60282 -2.51088
13
bifur_IRC_Cartesians_noMW_output/new_data/bifur_traj2_Cartesians point 397
C 0.06547 0.88804 0.96628
 C 0.06349 0.88949 -0.96669
 C -0.45134 1.63752 0.00035
 C -0.08322 -0.56273 1.41653
 C -0.08217 -0.56209 -1.41564
 F 0.60200 1.62670 1.91095
 F 0.59409 1.62977 -1.91476
 H -0.92957 -1.06646 0.92547
 H -0.92874 -1.06617 -0.92668
 H 0.82003 -1.10455 1.16479
 H 0.82082 -1.10370 -1.16155
 H -0.24708 -0.60298 2.51185
 H -0.24378 -0.60282 -2.51088
13
bifur_IRC_Cartesians_noMW_output/new_data/bifur_traj2_Cartesians point 398
C 0.06842 0.89044 0.96990
 C 0.06098 0.89246 -0.97037
 C -0.44021 1.64178 0.00032
 C -0.08382 -0.56316 1.41445
 C -0.08142 -0.56282 -1.41351
 F 0.60557 1.62625 1.92020
 F 0.57837 1.63150 -1.92422
 H -0.93132 -1.06421 0.91966
 H -0.92941 -1.06480 -0.92549
 H 0.81870 -1.10520 1.15997
 H 0.82070 -1.10402 -1.15190
 H -0.24796 -0.60872 2.51119
 H -0.23860 -0.60950 -2.51020
13
bifur_IRC_Cartesians_noMW_output/new_data/bifur_traj2_Cartesians point 399
C 0.06880 0.89230 0.97055
 C 0.06072 0.89440 -0.97104
 C -0.43751 1.64603 0.00032
 C -0.08398 -0.56386 1.41142
 C -0.08141 -0.56355 -1.41046
 F 0.60567 1.62717 1.92427
 F 0.57617 1.63270 -1.92833
 H -0.93184 -1.06394 0.91461
 H -0.92981 -1.06463 -0.92099
 H 0.81872 -1.10545 1.15475
 H 0.82087 -1.10422 -1.14610
 H -0.24824 -0.61303 2.50930
 H -0.23815 -0.61392 -2.50831
13
bifur_IRC_Cartesians_noMW_output/new_data/bifur_traj2_Cartesians point 400
C 0.06875 0.89406 0.97090
 C 0.06086 0.89615 -0.97138
 C -0.43572 1.65010 0.00033
 C -0.08404 -0.56457 1.40842
 C -0.08152 -0.56424 -1.40746
 F 0.60479 1.62825 1.92768
 F 0.57599 1.63372 -1.93177
 H -0.93219 -1.06391 0.91000
 H -0.93019 -1.06455 -0.91621
 H 0.81890 -1.10563 1.14956
 H 0.82101 -1.10441 -1.14106
 H -0.24825 -0.61705 2.50738
 H -0.23837 -0.61790 -2.50638
13
bifur_IRC_Cartesians_noMW_output/new_data/bifur_traj2_Cartesians point 401
C 0.06847 0.89538 0.97123
 C 0.06121 0.89741 -0.97171
 C -0.43421 1.65306 0.00033
 C -0.08402 -0.56509 1.40626
 C -0.08166 -0.56473 -1.40529
 F 0.60316 1.62913 1.93030
 F 0.57660 1.63436 -1.93439
 H -0.93242 -1.06388 0.90689
 H -0.93054 -1.06442 -0.91255
 H 0.81907 -1.10576 1.14552
 H 0.82104 -1.10457 -1.13757
 H -0.24794 -0.62007 2.50601
 H -0.23876 -0.62081 -2.50500
13
bifur_IRC_Cartesians_noMW_output/new_data/bifur_traj2_Cartesians point 402
C 0.06812 0.89598 0.97179
 C 0.06164 0.89794 -0.97226
 C -0.43244 1.65408 0.00034
 C -0.08393 -0.56527 1.40565
 C -0.08176 -0.56485 -1.40469
 F 0.60085 1.62947 1.93198
 F 0.57706 1.63441 -1.93607
 H -0.93255 -1.06368 0.90624
 H -0.93082 -1.06409 -0.91124
 H 0.81906 -1.10583 1.14363
 H 0.82087 -1.10469 -1.13636
 H -0.24722 -0.62143 2.50572
 H -0.23890 -0.62203 -2.50471
13
bifur_IRC_Cartesians_noMW_output/new_data/bifur_traj2_Cartesians point 403
C 0.06782 0.89560 0.97279
 C 0.06203 0.89749 -0.97326
 C -0.42992 1.65243 0.00034
 C -0.08375 -0.56496 1.40723
 C -0.08175 -0.56450 -1.40627
 F 0.59790 1.62902 1.93261
 F 0.57658 1.63369 -1.93670
 H -0.93263 -1.06315 0.90893
 H -0.93103 -1.06344 -0.91334
 H 0.81876 -1.10584 1.14474
 H 0.82042 -1.10473 -1.13809
 H -0.24599 -0.62058 2.50697
 H -0.23845 -0.62105 -2.50596
13
bifur_IRC_Cartesians_noMW_output/new_data/bifur_traj2_Cartesians point 404
C 0.06766 0.89413 0.97439
 C 0.06231 0.89598 -0.97486
 C -0.42631 1.64778 0.00035
 C -0.08349 -0.56408 1.41130
 C -0.08160 -0.56359 -1.41034
 F 0.59438 1.62763 1.93221
 F 0.57457 1.63213 -1.93629
 H -0.93267 -1.06218 0.91534
 H -0.93115 -1.06240 -0.91939
 H 0.81808 -1.10579 1.14928
 H 0.81964 -1.10471 -1.14300
 H -0.24424 -0.61725 2.51000
 H -0.23717 -0.61765 -2.50899
13
bifur_IRC_Cartesians_noMW_output/new_data/bifur_traj2_Cartesians point 405
C 0.06774 0.89165 0.97662
 C 0.06238 0.89350 -0.97709
 C -0.42150 1.64029 0.00035
 C -0.08318 -0.56266 1.41774
 C -0.08129 -0.56218 -1.41678
 F 0.59052 1.62529 1.93095
 F 0.57071 1.62980 -1.93503
 H -0.93272 -1.06074 0.92521
 H -0.93120 -1.06097 -0.92926
 H 0.81700 -1.10570 1.15707
 H 0.81855 -1.10462 -1.15079
 H -0.24204 -0.61163 2.51473
 H -0.23497 -0.61203 -2.51371
13
bifur_IRC_Cartesians_noMW_output/new_data/bifur_traj2_Cartesians point 406
C 0.06810 0.88836 0.97938
 C 0.06220 0.89026 -0.97986
 C -0.41560 1.63054 0.00034
 C -0.08285 -0.56080 1.42609
 C -0.08082 -0.56035 -1.42513
 F 0.58668 1.62217 1.92908
 F 0.56494 1.62688 -1.93316
 H -0.93280 -1.05890 0.93779
 H -0.93117 -1.05922 -0.94230
 H 0.81557 -1.10559 1.16753
 H 0.81724 -1.10448 -1.16078
 H -0.23957 -0.60418 2.52083
 H -0.23190 -0.60468 -2.51981
13
bifur_IRC_Cartesians_noMW_output/new_data/bifur_traj2_Cartesians point 407
C 0.06880 0.88448 0.98257
 C 0.06170 0.88650 -0.98306
 C -0.40883 1.61916 0.00033
 C -0.08253 -0.55862 1.43582
 C -0.08022 -0.55824 -1.43486
 F 0.58324 1.61842 1.92682
 F 0.55729 1.62359 -1.93091
 H -0.93295 -1.05673 0.95221
 H -0.93107 -1.05725 -0.95774
 H 0.81385 -1.10548 1.18000
 H 0.81577 -1.10430 -1.17221
 H -0.23702 -0.59541 2.52794
 H -0.22803 -0.59613 -2.52692
13
bifur_IRC_Cartesians_noMW_output/new_data/bifur_traj2_Cartesians point 408
C 0.06880 0.88448 0.98257
 C 0.06170 0.88650 -0.98306
 C -0.40883 1.61916 0.00033
 C -0.08253 -0.55862 1.43582
 C -0.08022 -0.55824 -1.43486
 F 0.58324 1.61842 1.92682
 F 0.55730 1.62359 -1.93091
 H -0.93294 -1.05673 0.95221
 H -0.93107 -1.05725 -0.95774
 H 0.81385 -1.10548 1.18000
 H 0.81577 -1.10430 -1.17221
 H -0.23702 -0.59541 2.52794
 H -0.22803 -0.59612 -2.52692
13
bifur_IRC_Cartesians_noMW_output/new_data/bifur_traj2_Cartesians point 409
C 0.07130 0.87579 0.98976
 C 0.05966 0.87825 -0.99029
 C -0.39347 1.59384 0.00030
 C -0.08206 -0.55370 1.45752
 C -0.07863 -0.55360 -1.45654
 F 0.57876 1.60968 1.92196
 F 0.53676 1.61663 -1.92613
 H -0.93347 -1.05169 0.98355
 H -0.93070 -1.05295 -0.99294
 H 0.80978 -1.10528 1.20853
 H 0.81269 -1.10385 -1.19675
 H -0.23232 -0.57581 2.54380
 H -0.21830 -0.57732 -2.54277
13
bifur_IRC_Cartesians_noMW_output/new_data/bifur_traj2_Cartesians point 410
C 0.07309 0.87134 0.99357
 C 0.05812 0.87414 -0.99413
 C -0.38522 1.58093 0.00028
 C -0.08194 -0.55115 1.46863
 C -0.07769 -0.55126 -1.46763
 F 0.57803 1.60501 1.91974
 F 0.52425 1.61326 -1.92396
 H -0.93388 -1.04896 0.99915
 H -0.93045 -1.05077 -1.01138
 H 0.80756 -1.10522 1.22343
 H 0.81119 -1.10360 -1.20873
 H -0.23038 -0.56582 2.55195
 H -0.21267 -0.56792 -2.55091
13
bifur_IRC_Cartesians_noMW_output/new_data/bifur_traj2_Cartesians point 411
C 0.07516 0.86707 0.99742
 C 0.05631 0.87025 -0.99803
 C -0.37674 1.56849 0.00025
 C -0.08189 -0.54867 1.47941
 C -0.07669 -0.54901 -1.47839
 F 0.57819 1.60035 1.91792
 F 0.51069 1.61012 -1.92222
 H -0.93438 -1.04617 1.01400
 H -0.93019 -1.04861 -1.02953
 H 0.80528 -1.10520 1.23799
 H 0.80977 -1.10336 -1.21988
 H -0.22875 -0.55624 2.55989
 H -0.20674 -0.55902 -2.55884
13
bifur_IRC_Cartesians_noMW_output/new_data/bifur_traj2_Cartesians point 412
C 0.07736 0.86316 1.00126
 C 0.05437 0.86675 -1.00191
 C -0.36813 1.55697 0.00022
 C -0.08190 -0.54634 1.48947
 C -0.07568 -0.54693 -1.48843
 F 0.57885 1.59589 1.91670
 F 0.49671 1.60728 -1.92108
 H -0.93497 -1.04339 1.02763
 H -0.92996 -1.04652 -1.04668
 H 0.80305 -1.10522 1.25156
 H 0.80844 -1.10314 -1.22980
 H -0.22736 -0.54749 2.56734
 H -0.20077 -0.55100 -2.56629
13
bifur_IRC_Cartesians_noMW_output/new_data/bifur_traj2_Cartesians point 413
C 0.07947 0.85982 1.00499
 C 0.05253 0.86381 -1.00568
 C -0.35954 1.54689 0.00020
 C -0.08194 -0.54428 1.49840
 C -0.07474 -0.54510 -1.49733
 F 0.57937 1.59186 1.91628
 F 0.48327 1.60481 -1.92075
 H -0.93561 -1.04074 1.03958
 H -0.92983 -1.04451 -1.06198
 H 0.80095 -1.10529 1.26336
 H 0.80721 -1.10298 -1.23813
 H -0.22606 -0.54004 2.57403
 H -0.19509 -0.54424 -2.57296
13
bifur_IRC_Cartesians_noMW_output/new_data/bifur_traj2_Cartesians point 414
C 0.08121 0.85724 1.00851
 C 0.05107 0.86156 -1.00923
 C -0.35118 1.53874 0.00018
 C -0.08194 -0.54259 1.50577
 C -0.07395 -0.54360 -1.50468
 F 0.57898 1.58854 1.91682
 F 0.47154 1.60275 -1.92137
 H -0.93626 -1.03833 1.04945
 H -0.92984 -1.04262 -1.07457
 H 0.79912 -1.10539 1.27262
 H 0.80608 -1.10289 -1.24457
 H -0.22467 -0.53432 2.57963
 H -0.19015 -0.53909 -2.57856
13
bifur_IRC_Cartesians_noMW_output/new_data/bifur_traj2_Cartesians point 415
C 0.08239 0.85551 1.01174
 C 0.05016 0.86004 -1.01248
 C -0.34322 1.53271 0.00017
 C -0.08187 -0.54132 1.51143
 C -0.07337 -0.54245 -1.51032
 F 0.57712 1.58604 1.91832
 F 0.46231 1.60108 -1.92293
 H -0.93687 -1.03623 1.05714
 H -0.93004 -1.04087 -1.08403
 H 0.79763 -1.10551 1.27899
 H 0.80504 -1.10289 -1.24910
 H -0.22306 -0.53050 2.58404
 H -0.18622 -0.53563 -2.58296
13
bifur_IRC_Cartesians_noMW_output/new_data/bifur_traj2_Cartesians point 416
C 0.08299 0.85451 1.01472
 C 0.04983 0.85914 -1.01548
 C -0.33559 1.52849 0.00016
 C -0.08172 -0.54041 1.51563
 C -0.07299 -0.54160 -1.51451
 F 0.57365 1.58430 1.92064
 F 0.45557 1.59971 -1.92530
 H -0.93743 -1.03442 1.06307
 H -0.93041 -1.03920 -1.09075
 H 0.79644 -1.10564 1.28281
 H 0.80406 -1.10296 -1.25210
 H -0.22113 -0.52831 2.58743
 H -0.18327 -0.53360 -2.58633
13
bifur_IRC_Cartesians_noMW_output/new_data/bifur_traj2_Cartesians point 417
C 0.08310 0.85405 1.01761
 C 0.05000 0.85869 -1.01838
 C -0.32801 1.52554 0.00017
 C -0.08149 -0.53977 1.51881
 C -0.07277 -0.54094 -1.51768
 F 0.56863 1.58310 1.92367
 F 0.45076 1.59851 -1.92835
 H -0.93795 -1.03279 1.06786
 H -0.93093 -1.03755 -1.09548
 H 0.79547 -1.10579 1.28472
 H 0.80308 -1.10311 -1.25405
 H -0.21884 -0.52733 2.59012
 H -0.18104 -0.53261 -2.58902
13
bifur_IRC_Cartesians_noMW_output/new_data/bifur_traj2_Cartesians point 418
C 0.08282 0.85396 1.02056
 C 0.05058 0.85853 -1.02132
 C -0.32009 1.52336 0.00017
 C -0.08118 -0.53928 1.52142
 C -0.07267 -0.54039 -1.52029
 F 0.56209 1.58226 1.92733
 F 0.44729 1.59736 -1.93204
 H -0.93847 -1.03121 1.07209
 H -0.93161 -1.03583 -1.09897
 H 0.79462 -1.10595 1.28531
 H 0.80204 -1.10332 -1.25538
 H -0.21614 -0.52718 2.59245
 H -0.17929 -0.53230 -2.59134
13
bifur_IRC_Cartesians_noMW_output/new_data/bifur_traj2_Cartesians point 419
C 0.08282 0.85396 1.02056
 C 0.05058 0.85853 -1.02132
 C -0.32009 1.52336 0.00017
 C -0.08118 -0.53928 1.52142
 C -0.07267 -0.54039 -1.52029
 F 0.56209 1.58226 1.92733
 F 0.44728 1.59736 -1.93204
 H -0.93847 -1.03121 1.07209
 H -0.93161 -1.03583 -1.09897
 H 0.79462 -1.10595 1.28531
 H 0.80204 -1.10332 -1.25538
 H -0.21614 -0.52718 2.59245
 H -0.17929 -0.53230 -2.59134
13
bifur_IRC_Cartesians_noMW_output/new_data/bifur_traj2_Cartesians point 420
C 0.08136 0.85438 1.02726
 C 0.05273 0.85862 -1.02799
 C -0.30190 1.51975 0.00021
 C -0.08030 -0.53845 1.52631
 C -0.07268 -0.53933 -1.52518
 F 0.54438 1.58104 1.93657
 F 0.44235 1.59479 -1.94130
 H -0.93956 -1.02782 1.08079
 H -0.93338 -1.03183 -1.10460
 H 0.79296 -1.10633 1.28431
 H 0.79960 -1.10388 -1.25752
 H -0.20922 -0.52823 2.59705
 H -0.17635 -0.53270 -2.59591
13
bifur_IRC_Cartesians_noMW_output/new_data/bifur_traj2_Cartesians point 421
C 0.08032 0.85470 1.03117
 C 0.05418 0.85870 -1.03189
 C -0.29125 1.51777 0.00023
 C -0.07974 -0.53801 1.52907
 C -0.07273 -0.53873 -1.52794
 F 0.53337 1.58043 1.94206
 F 0.44013 1.59324 -1.94679
 H -0.94017 -1.02588 1.08589
 H -0.93447 -1.02947 -1.10758
 H 0.79205 -1.10654 1.28342
 H 0.79814 -1.10422 -1.25879
 H -0.20498 -0.52899 2.59967
 H -0.17485 -0.53302 -2.59851
13
bifur_IRC_Cartesians_noMW_output/new_data/bifur_traj2_Cartesians point 422
C 0.07920 0.85500 1.03538
 C 0.05573 0.85875 -1.03609
 C -0.27978 1.51553 0.00025
 C -0.07914 -0.53750 1.53212
 C -0.07278 -0.53805 -1.53100
 F 0.52149 1.57975 1.94791
 F 0.43774 1.59155 -1.95264
 H -0.94082 -1.02377 1.09151
 H -0.93563 -1.02692 -1.11091
 H 0.79105 -1.10676 1.28257
 H 0.79655 -1.10459 -1.26028
 H -0.20040 -0.52972 2.60255
 H -0.17323 -0.53327 -2.60138
13
bifur_IRC_Cartesians_noMW_output/new_data/bifur_traj2_Cartesians point 423
C 0.07811 0.85528 1.03976
 C 0.05728 0.85879 -1.04045
 C -0.26789 1.51315 0.00027
 C -0.07853 -0.53697 1.53533
 C -0.07282 -0.53735 -1.53421
 F 0.50940 1.57900 1.95393
 F 0.43502 1.58980 -1.95867
 H -0.94151 -1.02158 1.09735
 H -0.93681 -1.02428 -1.11450
 H 0.79000 -1.10699 1.28183
 H 0.79492 -1.10496 -1.26183
 H -0.19571 -0.53041 2.60557
 H -0.17147 -0.53348 -2.60438
13
bifur_IRC_Cartesians_noMW_output/new_data/bifur_traj2_Cartesians point 424
C 0.07712 0.85558 1.04417
 C 0.05873 0.85887 -1.04484
 C -0.25590 1.51084 0.00029
 C -0.07794 -0.53644 1.53850
 C -0.07283 -0.53666 -1.53738
 F 0.49764 1.57823 1.96006
 F 0.43187 1.58811 -1.96482
 H -0.94222 -1.01935 1.10303
 H -0.93799 -1.02165 -1.11810
 H 0.78892 -1.10724 1.28107
 H 0.79331 -1.10534 -1.26319
 H -0.19113 -0.53116 2.60857
 H -0.16957 -0.53380 -2.60736
13
bifur_IRC_Cartesians_noMW_output/new_data/bifur_traj2_Cartesians point 425
C 0.07632 0.85599 1.04853
 C 0.05998 0.85909 -1.04919
 C -0.24396 1.50883 0.00031
 C -0.07741 -0.53595 1.54143
 C -0.07281 -0.53603 -1.54031
 F 0.48661 1.57746 1.96632
 F 0.42814 1.58658 -1.97110
 H -0.94299 -1.01713 1.10817
 H -0.93915 -1.01908 -1.12149
 H 0.78782 -1.10750 1.28013
 H 0.79177 -1.10571 -1.26404
 H -0.18681 -0.53214 2.61139
 H -0.16752 -0.53441 -2.61016
13
bifur_IRC_Cartesians_noMW_output/new_data/bifur_traj2_Cartesians point 426
C 0.07578 0.85656 1.05280
 C 0.06098 0.85954 -1.05345
 C -0.23219 1.50738 0.00033
 C -0.07697 -0.53555 1.54390
 C -0.07274 -0.53553 -1.54277
 F 0.47666 1.57677 1.97280
 F 0.42366 1.58532 -1.97760
 H -0.94382 -1.01493 1.11239
 H -0.94027 -1.01662 -1.12439
 H 0.78674 -1.10779 1.27880
 H 0.79035 -1.10608 -1.26404
 H -0.18288 -0.53354 2.61389
 H -0.16530 -0.53553 -2.61264
13
bifur_IRC_Cartesians_noMW_output/new_data/bifur_traj2_Cartesians point 427
C 0.07554 0.85741 1.05691
 C 0.06166 0.86031 -1.05756
 C -0.22068 1.50676 0.00034
 C -0.07663 -0.53529 1.54569
 C -0.07262 -0.53520 -1.54456
 F 0.46810 1.57618 1.97957
 F 0.41833 1.58442 -1.98442
 H -0.94473 -1.01279 1.11530
 H -0.94134 -1.01431 -1.12651
 H 0.78567 -1.10812 1.27684
 H 0.78909 -1.10644 -1.26286
 H -0.17949 -0.53555 2.61591
 H -0.16290 -0.53737 -2.61465
13
bifur_IRC_Cartesians_noMW_output/new_data/bifur_traj2_Cartesians point 428
C 0.07565 0.85860 1.06080
 C 0.06198 0.86151 -1.06145
 C -0.20960 1.50723 0.00035
 C -0.07642 -0.53521 1.54658
 C -0.07246 -0.53508 -1.54543
 F 0.46115 1.57580 1.98669
 F 0.41219 1.58399 -1.99161
 H -0.94572 -1.01075 1.11651
 H -0.94237 -1.01222 -1.12753
 H 0.78467 -1.10849 1.27398
 H 0.78804 -1.10681 -1.26017
 H -0.17672 -0.53839 2.61728
 H -0.16038 -0.54016 -2.61600
13
bifur_IRC_Cartesians_noMW_output/new_data/bifur_traj2_Cartesians point 429
C 0.07604 0.86024 1.06435
 C 0.06201 0.86321 -1.06502
 C -0.19917 1.50907 0.00035
 C -0.07633 -0.53536 1.54631
 C -0.07228 -0.53525 -1.54515
 F 0.45582 1.57571 1.99418
 F 0.40557 1.58408 -1.99917
 H -0.94679 -1.00888 1.11570
 H -0.94335 -1.01040 -1.12702
 H 0.78377 -1.10890 1.26991
 H 0.78723 -1.10719 -1.25575
 H -0.17463 -0.54226 2.61782
 H -0.15787 -0.54408 -2.61652
13
bifur_IRC_Cartesians_noMW_output/new_data/bifur_traj2_Cartesians point 430
C 0.07604 0.86024 1.06435
 C 0.06200 0.86321 -1.06502
 C -0.19917 1.50907 0.00035
 C -0.07633 -0.53536 1.54631
 C -0.07228 -0.53525 -1.54515
 F 0.45582 1.57571 1.99418
 F 0.40556 1.58408 -1.99917
 H -0.94679 -1.00888 1.11570
 H -0.94335 -1.01040 -1.12702
 H 0.78377 -1.10890 1.26991
 H 0.78723 -1.10719 -1.25575
 H -0.17463 -0.54226 2.61782
 H -0.15787 -0.54408 -2.61652
13
bifur_IRC_Cartesians_noMW_output/new_data/bifur_traj2_Cartesians point 431
C 0.07700 0.86519 1.07005
 C 0.06177 0.86832 -1.07074
 C -0.18133 1.51777 0.00036
 C -0.07642 -0.53660 1.54149
 C -0.07206 -0.53653 -1.54028
 F 0.44846 1.57699 2.01013
 F 0.39395 1.58592 -2.01530
 H -0.94895 -1.00602 1.10730
 H -0.94526 -1.00771 -1.11962
 H 0.78262 -1.10980 1.25670
 H 0.78636 -1.10799 -1.24143
 H -0.17214 -0.55377 2.61576
 H -0.15401 -0.55578 -2.61442
13
bifur_IRC_Cartesians_noMW_output/new_data/bifur_traj2_Cartesians point 432
C 0.07712 0.86855 1.07205
 C 0.06195 0.87170 -1.07275
 C -0.17429 1.52475 0.00037
 C -0.07649 -0.53775 1.53679
 C -0.07214 -0.53765 -1.53557
 F 0.44506 1.57860 2.01843
 F 0.39080 1.58754 -2.02367
 H -0.94993 -1.00518 1.09988
 H -0.94625 -1.00685 -1.11213
 H 0.78252 -1.11025 1.24711
 H 0.78626 -1.10844 -1.23187
 H -0.17133 -0.56151 2.61303
 H -0.15327 -0.56350 -2.61168
13
bifur_IRC_Cartesians_noMW_output/new_data/bifur_traj2_Cartesians point 433
C 0.07680 0.87239 1.07354
 C 0.06255 0.87547 -1.07423
 C -0.16843 1.53314 0.00038
 C -0.07652 -0.53919 1.53085
 C -0.07239 -0.53902 -1.52961
 F 0.44103 1.58082 2.02681
 F 0.39004 1.58944 -2.03211
 H -0.95080 -1.00473 1.09093
 H -0.94728 -1.00624 -1.10238
 H 0.78274 -1.11069 1.23573
 H 0.78629 -1.10891 -1.22127
 H -0.17054 -0.57033 2.60938
 H -0.15348 -0.57215 -2.60801
13
bifur_IRC_Cartesians_noMW_output/new_data/bifur_traj2_Cartesians point 434
C 0.07603 0.87656 1.07468
 C 0.06356 0.87949 -1.07537
 C -0.16337 1.54243 0.00040
 C -0.07649 -0.54083 1.52410
 C -0.07279 -0.54054 -1.52285
 F 0.43609 1.58351 2.03521
 F 0.39140 1.59147 -2.04054
 H -0.95155 -1.00457 1.08111
 H -0.94838 -1.00577 -1.09104
 H 0.78322 -1.11111 1.22307
 H 0.78638 -1.10942 -1.21015
 H -0.16960 -0.57986 2.60513
 H -0.15450 -0.58135 -2.60374
13
bifur_IRC_Cartesians_noMW_output/new_data/bifur_traj2_Cartesians point 435
C 0.07489 0.88089 1.07568
 C 0.06494 0.88359 -1.07635
 C -0.15863 1.55213 0.00042
 C -0.07638 -0.54257 1.51699
 C -0.07330 -0.54212 -1.51574
 F 0.43010 1.58646 2.04364
 F 0.39431 1.59348 -2.04900
 H -0.95222 -1.00456 1.07106
 H -0.94954 -1.00534 -1.07884
 H 0.78383 -1.11150 1.20969
 H 0.78645 -1.10995 -1.19895
 H -0.16838 -0.58973 2.60061
 H -0.15606 -0.59077 -2.59921
13
bifur_IRC_Cartesians_noMW_output/new_data/bifur_traj2_Cartesians point 436
C 0.07347 0.88522 1.07675
 C 0.06660 0.88764 -1.07739
 C -0.15374 1.56172 0.00045
 C -0.07620 -0.54431 1.50998
 C -0.07387 -0.54365 -1.50873
 F 0.42300 1.58949 2.05212
 F 0.39811 1.59535 -2.05748
 H -0.95285 -1.00456 1.06139
 H -0.95076 -1.00482 -1.06655
 H 0.78449 -1.11189 1.19614
 H 0.78644 -1.11050 -1.18809
 H -0.16680 -0.59960 2.59616
 H -0.15788 -0.60009 -2.59475
13
bifur_IRC_Cartesians_noMW_output/new_data/bifur_traj2_Cartesians point 437
C 0.07187 0.88938 1.07808
 C 0.06847 0.89148 -1.07870
 C -0.14822 1.57069 0.00048
 C -0.07594 -0.54593 1.50353
 C -0.07447 -0.54506 -1.50229
 F 0.41473 1.59240 2.06063
 F 0.40217 1.59693 -2.06600
 H -0.95346 -1.00443 1.05276
 H -0.95204 -1.00411 -1.05495
 H 0.78507 -1.11226 1.18303
 H 0.78627 -1.11106 -1.17801
 H -0.16476 -0.60908 2.59215
 H -0.15968 -0.60895 -2.59072
13
bifur_IRC_Cartesians_noMW_output/new_data/bifur_traj2_Cartesians point 438
C 0.07016 0.89317 1.07986
 C 0.07047 0.89492 -1.08045
 C -0.14169 1.57844 0.00051
 C -0.07560 -0.54733 1.49816
 C -0.07503 -0.54621 -1.49692
 F 0.40530 1.59495 2.06908
 F 0.40585 1.59808 -2.07444
 H -0.95408 -1.00405 1.04587
 H -0.95338 -1.00310 -1.04490
 H 0.78549 -1.11262 1.17105
 H 0.78587 -1.11161 -1.16926
 H -0.16218 -0.61772 2.58894
 H -0.16120 -0.61692 -2.58750
13
bifur_IRC_Cartesians_noMW_output/new_data/bifur_traj2_Cartesians point 439
C 0.06848 0.89636 1.08222
 C 0.07250 0.89776 -1.08278
 C -0.13388 1.58434 0.00054
 C -0.07518 -0.54838 1.49438
 C -0.07552 -0.54702 -1.49315
 F 0.39486 1.59693 2.07727
 F 0.40855 1.59865 -2.08263
 H -0.95472 -1.00329 1.04143
 H -0.95473 -1.00172 -1.03729
 H 0.78563 -1.11296 1.16097
 H 0.78521 -1.11216 -1.16241
 H -0.15903 -0.62499 2.58690
 H -0.16215 -0.62353 -2.58545
13
bifur_IRC_Cartesians_noMW_output/new_data/bifur_traj2_Cartesians point 440
C 0.06694 0.89876 1.08518
 C 0.07442 0.89984 -1.08572
 C -0.12481 1.58794 0.00057
 C -0.07470 -0.54899 1.49256
 C -0.07589 -0.54741 -1.49134
 F 0.38379 1.59816 2.08495
 F 0.40974 1.59856 -2.09031
 H -0.95537 -1.00211 1.03988
 H -0.95605 -0.99997 -1.03279
 H 0.78543 -1.11327 1.15343
 H 0.78425 -1.11265 -1.15789
 H -0.15540 -0.63046 2.58629
 H -0.16235 -0.62838 -2.58482
13
bifur_IRC_Cartesians_noMW_output/new_data/bifur_traj2_Cartesians point 441
C 0.06694 0.89876 1.08518
 C 0.07442 0.89984 -1.08572
 C -0.12481 1.58794 0.00057
 C -0.07470 -0.54899 1.49256
 C -0.07589 -0.54741 -1.49133
 F 0.38379 1.59816 2.08495
 F 0.40974 1.59856 -2.09031
 H -0.95537 -1.00211 1.03988
 H -0.95605 -0.99997 -1.03279
 H 0.78543 -1.11327 1.15343
 H 0.78425 -1.11265 -1.15789
 H -0.15540 -0.63046 2.58629
 H -0.16235 -0.62838 -2.58482
13
bifur_IRC_Cartesians_noMW_output/new_data/bifur_traj2_Cartesians point 442
C 0.06467 0.90097 1.09254
 C 0.07750 0.90156 -1.09304
 C -0.10399 1.58811 0.00062
 C -0.07367 -0.54885 1.49476
 C -0.07617 -0.54693 -1.49354
 F 0.36191 1.59820 2.09797
 F 0.40684 1.59658 -2.10334
 H -0.95672 -0.99863 1.04511
 H -0.95842 -0.99559 -1.03345
 H 0.78402 -1.11380 1.14672
 H 0.78168 -1.11347 -1.15585
 H -0.14739 -0.63559 2.58924
 H -0.16026 -0.63256 -2.58774
13
bifur_IRC_Cartesians_noMW_output/new_data/bifur_traj2_Cartesians point 443
C 0.06404 0.90098 1.09665
 C 0.07855 0.90141 -1.09714
 C -0.09294 1.58534 0.00063
 C -0.07318 -0.54823 1.49820
 C -0.07609 -0.54619 -1.49697
 F 0.35199 1.59719 2.10324
 F 0.40285 1.59495 -2.10864
 H -0.95741 -0.99649 1.05090
 H -0.95942 -0.99316 -1.03781
 H 0.78291 -1.11402 1.14703
 H 0.78020 -1.11378 -1.15761
 H -0.14339 -0.63566 2.59235
 H -0.15810 -0.63232 -2.59083
13
bifur_IRC_Cartesians_noMW_output/new_data/bifur_traj2_Cartesians point 444
C 0.06377 0.90043 1.10087
 C 0.07923 0.90079 -1.10135
 C -0.08182 1.58124 0.00064
 C -0.07274 -0.54735 1.50268
 C -0.07588 -0.54525 -1.50145
 F 0.34313 1.59567 2.10781
 F 0.39737 1.59309 -2.11323
 H -0.95810 -0.99418 1.05800
 H -0.96029 -0.99069 -1.04410
 H 0.78160 -1.11423 1.14918
 H 0.77868 -1.11402 -1.16058
 H -0.13959 -0.63451 2.59618
 H -0.15535 -0.63100 -2.59464
13
bifur_IRC_Cartesians_noMW_output/new_data/bifur_traj2_Cartesians point 445
C 0.06385 0.89950 1.10510
 C 0.07955 0.89985 -1.10559
 C -0.07084 1.57626 0.00065
 C -0.07236 -0.54629 1.50785
 C -0.07557 -0.54416 -1.50661
 F 0.33548 1.59377 2.11178
 F 0.39060 1.59112 -2.11725
 H -0.95881 -0.99178 1.06586
 H -0.96103 -0.98824 -1.05174
 H 0.78016 -1.11441 1.15271
 H 0.77719 -1.11422 -1.16431
 H -0.13609 -0.63248 2.60046
 H -0.15212 -0.62891 -2.59891
13
bifur_IRC_Cartesians_noMW_output/new_data/bifur_traj2_Cartesians point 446
C 0.06425 0.89832 1.10926
 C 0.07954 0.89872 -1.10976
 C -0.06015 1.57080 0.00065
 C -0.07206 -0.54513 1.51336
 C -0.07516 -0.54302 -1.51211
 F 0.32912 1.59163 2.11530
 F 0.38277 1.58916 -2.12082
 H -0.95953 -0.98935 1.07399
 H -0.96166 -0.98587 -1.06021
 H 0.77863 -1.11459 1.15714
 H 0.77575 -1.11437 -1.16836
 H -0.13297 -0.62990 2.60496
 H -0.14853 -0.62640 -2.60340
13
bifur_IRC_Cartesians_noMW_output/new_data/bifur_traj2_Cartesians point 447
C 0.06492 0.89705 1.11326
 C 0.07923 0.89756 -1.11377
 C -0.04992 1.56528 0.00065
 C -0.07183 -0.54395 1.51887
 C -0.07469 -0.54189 -1.51761
 F 0.32400 1.58938 2.11851
 F 0.37422 1.58731 -2.12408
 H -0.96026 -0.98695 1.08187
 H -0.96219 -0.98363 -1.06893
 H 0.77708 -1.11477 1.16198
 H 0.77442 -1.11449 -1.17233
 H -0.13026 -0.62712 2.60943
 H -0.14473 -0.62379 -2.60785
13
bifur_IRC_Cartesians_noMW_output/new_data/bifur_traj2_Cartesians point 448
C 0.06576 0.89587 1.11700
 C 0.07874 0.89653 -1.11753
 C -0.04032 1.56018 0.00064
 C -0.07167 -0.54284 1.52398
 C -0.07420 -0.54086 -1.52270
 F 0.31997 1.58721 2.12155
 F 0.36547 1.58569 -2.12718
 H -0.96099 -0.98467 1.08899
 H -0.96265 -0.98156 -1.07718
 H 0.77559 -1.11496 1.16660
 H 0.77322 -1.11459 -1.17577
 H -0.12796 -0.62455 2.61357
 H -0.14095 -0.62145 -2.61198
13
bifur_IRC_Cartesians_noMW_output/new_data/bifur_traj2_Cartesians point 449
C 0.06660 0.89499 1.12035
 C 0.07821 0.89580 -1.12090
 C -0.03165 1.55610 0.00063
 C -0.07156 -0.54193 1.52818
 C -0.07375 -0.54002 -1.52689
 F 0.31667 1.58536 2.12459
 F 0.35734 1.58440 -2.13029
 H -0.96169 -0.98264 1.09473
 H -0.96308 -0.97974 -1.08407
 H 0.77426 -1.11515 1.17025
 H 0.77219 -1.11469 -1.17820
 H -0.12603 -0.62267 2.61704
 H -0.13751 -0.61981 -2.61544
13
bifur_IRC_Cartesians_noMW_output/new_data/bifur_traj2_Cartesians point 450
C 0.06720 0.89465 1.12314
 C 0.07788 0.89556 -1.12370
 C -0.02424 1.55362 0.00063
 C -0.07147 -0.54134 1.53098
 C -0.07342 -0.53948 -1.52967
 F 0.31357 1.58411 2.12777
 F 0.35094 1.58353 -2.13351
 H -0.96232 -0.98098 1.09849
 H -0.96352 -0.97824 -1.08862
 H 0.77324 -1.11533 1.17208
 H 0.77138 -1.11482 -1.17919
 H -0.12440 -0.62199 2.61946
 H -0.13483 -0.61929 -2.61785
13
bifur_IRC_Cartesians_noMW_output/new_data/bifur_traj2_Cartesians point 451
C 0.06737 0.89494 1.12530
 C 0.07794 0.89587 -1.12587
 C -0.01826 1.55298 0.00063
 C -0.07135 -0.54113 1.53216
 C -0.07328 -0.53927 -1.53085
 F 0.31011 1.58360 2.13110
 F 0.34710 1.58309 -2.13688
 H -0.96284 -0.97980 1.10015
 H -0.96400 -0.97707 -1.09036
 H 0.77260 -1.11551 1.17168
 H 0.77076 -1.11498 -1.17869
 H -0.12292 -0.62271 2.62068
 H -0.13322 -0.62002 -2.61906
13
bifur_IRC_Cartesians_noMW_output/new_data/bifur_traj2_Cartesians point 452
C 0.06737 0.89494 1.12530
 C 0.07794 0.89587 -1.12587
 C -0.01826 1.55298 0.00063
 C -0.07135 -0.54113 1.53216
 C -0.07328 -0.53927 -1.53085
 F 0.31011 1.58360 2.13111
 F 0.34710 1.58309 -2.13688
 H -0.96284 -0.97980 1.10014
 H -0.96400 -0.97707 -1.09036
 H 0.77260 -1.11551 1.17168
 H 0.77076 -1.11498 -1.17869
 H -0.12291 -0.62271 2.62068
 H -0.13322 -0.62002 -2.61906
13
bifur_IRC_Cartesians_noMW_output/new_data/bifur_traj2_Cartesians point 453
C 0.06639 0.89680 1.12826
 C 0.07928 0.89752 -1.12881
 C -0.00942 1.55541 0.00065
 C -0.07098 -0.54150 1.53124
 C -0.07348 -0.53948 -1.52992
 F 0.30104 1.58429 2.13797
 F 0.34627 1.58290 -2.14376
 H -0.96352 -0.97849 1.09950
 H -0.96514 -0.97537 -1.08774
 H 0.77220 -1.11581 1.16605
 H 0.76986 -1.11540 -1.17508
 H -0.11981 -0.62699 2.62066
 H -0.13268 -0.62388 -2.61902
13
bifur_IRC_Cartesians_noMW_output/new_data/bifur_traj2_Cartesians point 454
C 0.06548 0.89791 1.12953
 C 0.08034 0.89845 -1.13007
 C -0.00549 1.55710 0.00067
 C -0.07072 -0.54180 1.53035
 C -0.07370 -0.53966 -1.52904
 F 0.29544 1.58495 2.14136
 F 0.34763 1.58281 -2.14715
 H -0.96377 -0.97803 1.09888
 H -0.96576 -0.97458 -1.08543
 H 0.77217 -1.11594 1.16243
 H 0.76940 -1.11564 -1.17318
 H -0.11799 -0.62951 2.62033
 H -0.13305 -0.62606 -2.61869
13
bifur_IRC_Cartesians_noMW_output/new_data/bifur_traj2_Cartesians point 455
C 0.06449 0.89887 1.13097
 C 0.08151 0.89920 -1.13149
 C -0.00121 1.55828 0.00069
 C -0.07041 -0.54201 1.52989
 C -0.07392 -0.53973 -1.52859
 F 0.28922 1.58548 2.14469
 F 0.34907 1.58252 -2.15047
 H -0.96400 -0.97749 1.09900
 H -0.96641 -0.97367 -1.08372
 H 0.77210 -1.11605 1.15925
 H 0.76885 -1.11587 -1.17189
 H -0.11592 -0.63168 2.62032
 H -0.13336 -0.62784 -2.61867
13
bifur_IRC_Cartesians_noMW_output/new_data/bifur_traj2_Cartesians point 456
C 0.06354 0.89950 1.13275
 C 0.08267 0.89963 -1.13326
 C 0.00385 1.55845 0.00070
 C -0.07006 -0.54202 1.53032
 C -0.07409 -0.53961 -1.52902
 F 0.28248 1.58569 2.14794
 F 0.34982 1.58192 -2.15370
 H -0.96426 -0.97672 1.10046
 H -0.96707 -0.97255 -1.08337
 H 0.77186 -1.11616 1.15711
 H 0.76815 -1.11610 -1.17160
 H -0.11354 -0.63312 2.62097
 H -0.13332 -0.62890 -2.61930
13
bifur_IRC_Cartesians_noMW_output/new_data/bifur_traj2_Cartesians point 457
C 0.06273 0.89965 1.13505
 C 0.08371 0.89961 -1.13555
 C 0.01009 1.55717 0.00072
 C -0.06969 -0.54175 1.53204
 C -0.07417 -0.53922 -1.53074
 F 0.27531 1.58538 2.15109
 F 0.34919 1.58090 -2.15684
 H -0.96457 -0.97560 1.10377
 H -0.96774 -0.97113 -1.08510
 H 0.77135 -1.11627 1.15656
 H 0.76724 -1.11631 -1.17266
 H -0.11082 -0.63349 2.62257
 H -0.13265 -0.62894 -2.62090
13
bifur_IRC_Cartesians_noMW_output/new_data/bifur_traj2_Cartesians point 458
C 0.06220 0.89921 1.13800
 C 0.08453 0.89904 -1.13848
 C 0.01780 1.55406 0.00073
 C -0.06929 -0.54111 1.53536
 C -0.07410 -0.53850 -1.53406
 F 0.26791 1.58438 2.15411
 F 0.34658 1.57940 -2.15987
 H -0.96497 -0.97404 1.10931
 H -0.96839 -0.96934 -1.08949
 H 0.77050 -1.11638 1.15806
 H 0.76609 -1.11649 -1.17534
 H -0.10777 -0.63251 2.62537
 H -0.13109 -0.62772 -2.62369
13
bifur_IRC_Cartesians_noMW_output/new_data/bifur_traj2_Cartesians point 459
C 0.06203 0.89811 1.14163
 C 0.08503 0.89788 -1.14211
 C 0.02706 1.54899 0.00074
 C -0.06889 -0.54008 1.54039
 C -0.07387 -0.53742 -1.53909
 F 0.26053 1.58263 2.15697
 F 0.34159 1.57741 -2.16275
 H -0.96548 -0.97199 1.11719
 H -0.96902 -0.96718 -1.09680
 H 0.76926 -1.11650 1.16184
 H 0.76471 -1.11664 -1.17970
 H -0.10445 -0.63007 2.62944
 H -0.12851 -0.62515 -2.62775
13
bifur_IRC_Cartesians_noMW_output/new_data/bifur_traj2_Cartesians point 460
C 0.06229 0.89640 1.14586
 C 0.08515 0.89620 -1.14635
 C 0.03768 1.54217 0.00074
 C -0.06851 -0.53868 1.54697
 C -0.07345 -0.53602 -1.54567
 F 0.25354 1.58016 2.15968
 F 0.33410 1.57501 -2.16549
 H -0.96609 -0.96950 1.12709
 H -0.96960 -0.96470 -1.10681
 H 0.76766 -1.11663 1.16777
 H 0.76313 -1.11675 -1.18549
 H -0.10100 -0.62628 2.63467
 H -0.12490 -0.62139 -2.63296
13
bifur_IRC_Cartesians_noMW_output/new_data/bifur_traj2_Cartesians point 461
C 0.06300 0.89423 1.15054
 C 0.08485 0.89414 -1.15104
 C 0.04931 1.53402 0.00073
 C -0.06818 -0.53701 1.55471
 C -0.07288 -0.53440 -1.55339
 F 0.24730 1.57710 2.16225
 F 0.32432 1.57237 -2.16812
 H -0.96682 -0.96665 1.13838
 H -0.97012 -0.96201 -1.11896
 H 0.76575 -1.11677 1.17541
 H 0.76145 -1.11683 -1.19224
 H -0.09761 -0.62146 2.64075
 H -0.12039 -0.61674 -2.63903
13
bifur_IRC_Cartesians_noMW_output/new_data/bifur_traj2_Cartesians point 462
C 0.06416 0.89176 1.15548
 C 0.08411 0.89187 -1.15600
 C 0.06153 1.52508 0.00072
 C -0.06793 -0.53515 1.56314
 C -0.07215 -0.53266 -1.56180
 F 0.24218 1.57362 2.16475
 F 0.31250 1.56965 -2.17069
 H -0.96764 -0.96356 1.15036
 H -0.97056 -0.95923 -1.13254
 H 0.76363 -1.11693 1.18425
 H 0.75974 -1.11687 -1.19940
 H -0.09445 -0.61599 2.64735
 H -0.11512 -0.61160 -2.64561
13
bifur_IRC_Cartesians_noMW_output/new_data/bifur_traj2_Cartesians point 463
C 0.06416 0.89176 1.15548
 C 0.08412 0.89187 -1.15600
 C 0.06153 1.52508 0.00072
 C -0.06793 -0.53515 1.56314
 C -0.07215 -0.53266 -1.56180
 F 0.24218 1.57362 2.16475
 F 0.31250 1.56965 -2.17069
 H -0.96764 -0.96356 1.15036
 H -0.97056 -0.95923 -1.13254
 H 0.76363 -1.11693 1.18425
 H 0.75974 -1.11687 -1.19940
 H -0.09445 -0.61599 2.64735
 H -0.11512 -0.61160 -2.64561
13
bifur_IRC_Cartesians_noMW_output/new_data/bifur_traj2_Cartesians point 464
C 0.06786 0.88656 1.16554
 C 0.08127 0.88735 -1.16614
 C 0.08642 1.50677 0.00069
 C -0.06774 -0.53128 1.58041
 C -0.07035 -0.52916 -1.57902
 F 0.23650 1.56596 2.16974
 F 0.28365 1.56460 -2.17588
 H -0.96958 -0.95704 1.17374
 H -0.97119 -0.95377 -1.16149
 H 0.75899 -1.11732 1.20357
 H 0.75654 -1.11688 -1.21292
 H -0.08949 -0.60451 2.66084
 H -0.10289 -0.60126 -2.65908
13
bifur_IRC_Cartesians_noMW_output/new_data/bifur_traj2_Cartesians point 465
C 0.07040 0.88407 1.17041
 C 0.07914 0.88533 -1.17106
 C 0.09853 1.49815 0.00066
 C -0.06784 -0.52940 1.58859
 C -0.06930 -0.52756 -1.58716
 F 0.23638 1.56203 2.17232
 F 0.26704 1.56251 -2.17859
 H -0.97068 -0.95377 1.18415
 H -0.97137 -0.95125 -1.17585
 H 0.75660 -1.11757 1.21327
 H 0.75517 -1.11686 -1.21852
 H -0.08793 -0.59906 2.66725
 H -0.09615 -0.59663 -2.66547
13
bifur_IRC_Cartesians_noMW_output/new_data/bifur_traj2_Cartesians point 466
C 0.07336 0.88177 1.17504
 C 0.07658 0.88360 -1.17575
 C 0.11013 1.49025 0.00063
 C -0.06808 -0.52764 1.59614
 C -0.06817 -0.52612 -1.59468
 F 0.23819 1.55815 2.17498
 F 0.24932 1.56082 -2.18140
 H -0.97186 -0.95057 1.19323
 H -0.97146 -0.94896 -1.18962
 H 0.75422 -1.11785 1.22261
 H 0.75401 -1.11681 -1.22299
 H -0.08706 -0.59406 2.67320
 H -0.08917 -0.59259 -2.67140
13
bifur_IRC_Cartesians_noMW_output/new_data/bifur_traj2_Cartesians point 467
C 0.07667 0.87973 1.17935
 C 0.07364 0.88220 -1.18013
 C 0.12100 1.48329 0.00059
 C -0.06844 -0.52603 1.60288
 C -0.06700 -0.52488 -1.60137
 F 0.24183 1.55443 2.17773
 F 0.23087 1.55956 -2.18431
 H -0.97309 -0.94751 1.20074
 H -0.97147 -0.94692 -1.20243
 H 0.75190 -1.11815 1.23131
 H 0.75307 -1.11675 -1.22619
 H -0.08690 -0.58968 2.67854
 H -0.08208 -0.58930 -2.67673
13
bifur_IRC_Cartesians_noMW_output/new_data/bifur_traj2_Cartesians point 468
C 0.08020 0.87806 1.18323
 C 0.07045 0.88121 -1.18407
 C 0.13089 1.47755 0.00055
 C -0.06892 -0.52464 1.60855
 C -0.06582 -0.52388 -1.60699
 F 0.24707 1.55101 2.18055
 F 0.21232 1.55879 -2.18730
 H -0.97434 -0.94469 1.20642
 H -0.97140 -0.94519 -1.21382
 H 0.74973 -1.11847 1.23900
 H 0.75238 -1.11668 -1.22795
 H -0.08742 -0.58613 2.68308
 H -0.07513 -0.58693 -2.68125
13
bifur_IRC_Cartesians_noMW_output/new_data/bifur_traj2_Cartesians point 469
C 0.08374 0.87689 1.18650
 C 0.06720 0.88073 -1.18741
 C 0.13938 1.47344 0.00051
 C -0.06949 -0.52356 1.61278
 C -0.06471 -0.52321 -1.61117
 F 0.25349 1.54810 2.18342
 F 0.19469 1.55856 -2.19034
 H -0.97555 -0.94224 1.20987
 H -0.97128 -0.94385 -1.22304
 H 0.74782 -1.11881 1.24510
 H 0.75197 -1.11662 -1.22806
 H -0.08854 -0.58371 2.68655
 H -0.06871 -0.58570 -2.68470
13
bifur_IRC_Cartesians_noMW_output/new_data/bifur_traj2_Cartesians point 470
C 0.08699 0.87638 1.18894
 C 0.06417 0.88085 -1.18992
 C 0.14594 1.47140 0.00047
 C -0.07008 -0.52291 1.61515
 C -0.06375 -0.52292 -1.61350
 F 0.26040 1.54596 2.18628
 F 0.17940 1.55890 -2.19336
 H -0.97665 -0.94034 1.21070
 H -0.97115 -0.94297 -1.22921
 H 0.74632 -1.11913 1.24892
 H 0.75185 -1.11658 -1.22635
 H -0.09012 -0.58278 2.68861
 H -0.06333 -0.58586 -2.68675
13
bifur_IRC_Cartesians_noMW_output/new_data/bifur_traj2_Cartesians point 471
C 0.08966 0.87659 1.19044
 C 0.06166 0.88159 -1.19147
 C 0.15026 1.47160 0.00044
 C -0.07065 -0.52272 1.61550
 C -0.06304 -0.52304 -1.61381
 F 0.26702 1.54478 2.18903
 F 0.16768 1.55976 -2.19624
 H -0.97756 -0.93911 1.20892
 H -0.97104 -0.94259 -1.23183
 H 0.74535 -1.11943 1.25009
 H 0.75202 -1.11657 -1.22295
 H -0.09195 -0.58344 2.68914
 H -0.05941 -0.58743 -2.68727
13
bifur_IRC_Cartesians_noMW_output/new_data/bifur_traj2_Cartesians point 472
C 0.09167 0.87739 1.19111
 C 0.05974 0.88279 -1.19218
 C 0.15260 1.47360 0.00042
 C -0.07115 -0.52292 1.61421
 C -0.06257 -0.52347 -1.61249
 F 0.27285 1.54445 2.19158
 F 0.15959 1.56098 -2.19889
 H -0.97825 -0.93849 1.20518
 H -0.97097 -0.94260 -1.23143
 H 0.74485 -1.11968 1.24902
 H 0.75239 -1.11660 -1.21841
 H -0.09383 -0.58539 2.68841
 H -0.05692 -0.59006 -2.68654
13
bifur_IRC_Cartesians_noMW_output/new_data/bifur_traj2_Cartesians point 473
C 0.09318 0.87850 1.19127
 C 0.05828 0.88421 -1.19237
 C 0.15366 1.47661 0.00040
 C -0.07159 -0.52335 1.61198
 C -0.06228 -0.52408 -1.61023
 F 0.27785 1.54465 2.19392
 F 0.15411 1.56235 -2.20131
 H -0.97879 -0.93825 1.20042
 H -0.97093 -0.94285 -1.22918
 H 0.74467 -1.11990 1.24659
 H 0.75286 -1.11664 -1.21337
 H -0.09561 -0.58803 2.68696
 H -0.05541 -0.59323 -2.68508
13
bifur_IRC_Cartesians_noMW_output/new_data/bifur_traj2_Cartesians point 474
C 0.09318 0.87850 1.19127
 C 0.05828 0.88421 -1.19237
 C 0.15366 1.47661 0.00040
 C -0.07159 -0.52335 1.61198
 C -0.06228 -0.52408 -1.61023
 F 0.27785 1.54465 2.19392
 F 0.15411 1.56235 -2.20131
 H -0.97879 -0.93825 1.20042
 H -0.97093 -0.94285 -1.22919
 H 0.74467 -1.11990 1.24659
 H 0.75286 -1.11664 -1.21337
 H -0.09561 -0.58803 2.68696
 H -0.05541 -0.59323 -2.68508
13
bifur_IRC_Cartesians_noMW_output/new_data/bifur_traj2_Cartesians point 475
C 0.09569 0.88076 1.19133
 C 0.05585 0.88698 -1.19247
 C 0.15506 1.48271 0.00038
 C -0.07235 -0.52428 1.60735
 C -0.06182 -0.52529 -1.60557
 F 0.28656 1.54531 2.19820
 F 0.14534 1.56496 -2.20573
 H -0.97971 -0.93801 1.19110
 H -0.97089 -0.94340 -1.22405
 H 0.74448 -1.12028 1.24134
 H 0.75378 -1.11673 -1.20376
 H -0.09883 -0.59334 2.68389
 H -0.05315 -0.59940 -2.68200
13
bifur_IRC_Cartesians_noMW_output/new_data/bifur_traj2_Cartesians point 476
C 0.09717 0.88154 1.19177
 C 0.05443 0.88805 -1.19294
 C 0.15673 1.48469 0.00036
 C -0.07274 -0.52452 1.60600
 C -0.06149 -0.52570 -1.60419
 F 0.29097 1.54521 2.20033
 F 0.13946 1.56601 -2.20794
 H -0.98025 -0.93759 1.18772
 H -0.97085 -0.94346 -1.22314
 H 0.74416 -1.12048 1.23998
 H 0.75410 -1.11677 -1.19983
 H -0.10030 -0.59520 2.68307
 H -0.05139 -0.60177 -2.68118
13
bifur_IRC_Cartesians_noMW_output/new_data/bifur_traj2_Cartesians point 477
C 0.09910 0.88190 1.19276
 C 0.05261 0.88879 -1.19397
 C 0.15971 1.48540 0.00034
 C -0.07317 -0.52449 1.60579
 C -0.06100 -0.52589 -1.60395
 F 0.29592 1.54452 2.20255
 F 0.13114 1.56680 -2.21025
 H -0.98092 -0.93677 1.18571
 H -0.97079 -0.94325 -1.22432
 H 0.74352 -1.12071 1.24019
 H 0.75428 -1.11677 -1.19674
 H -0.10174 -0.59616 2.68313
 H -0.04867 -0.60338 -2.68123
13
bifur_IRC_Cartesians_noMW_output/new_data/bifur_traj2_Cartesians point 478
C 0.10161 0.88181 1.19437
 C 0.05025 0.88919 -1.19563
 C 0.16417 1.48474 0.00031
 C -0.07367 -0.52415 1.60683
 C -0.06030 -0.52584 -1.60496
 F 0.30177 1.54316 2.20490
 F 0.11979 1.56735 -2.21273
 H -0.98176 -0.93548 1.18515
 H -0.97068 -0.94275 -1.22788
 H 0.74249 -1.12097 1.24220
 H 0.75433 -1.11675 -1.19447
 H -0.10324 -0.59612 2.68414
 H -0.04478 -0.60419 -2.68223
13
bifur_IRC_Cartesians_noMW_output/new_data/bifur_traj2_Cartesians point 479
C 0.10473 0.88132 1.19649
 C 0.04734 0.88932 -1.19782
 C 0.16987 1.48294 0.00027
 C -0.07426 -0.52356 1.60892
 C -0.05939 -0.52560 -1.60701
 F 0.30880 1.54118 2.20736
 F 0.10549 1.56775 -2.21534
 H -0.98277 -0.93378 1.18567
 H -0.97051 -0.94203 -1.23352
 H 0.74113 -1.12127 1.24582
 H 0.75429 -1.11670 -1.19276
 H -0.10493 -0.59523 2.68595
 H -0.03978 -0.60435 -2.68403
13
bifur_IRC_Cartesians_noMW_output/new_data/bifur_traj2_Cartesians point 480
C 0.10834 0.88061 1.19887
 C 0.04394 0.88932 -1.20027
 C 0.17619 1.48053 0.00023
 C -0.07494 -0.52281 1.61156
 C -0.05834 -0.52527 -1.60960
 F 0.31711 1.53881 2.20986
 F 0.08900 1.56814 -2.21801
 H -0.98390 -0.93184 1.18661
 H -0.97027 -0.94124 -1.24041
 H 0.73954 -1.12159 1.25044
 H 0.75425 -1.11662 -1.19122
 H -0.10693 -0.59384 2.68818
 H -0.03400 -0.60419 -2.68625
13
bifur_IRC_Cartesians_noMW_output/new_data/bifur_traj2_Cartesians point 481
C 0.11225 0.87984 1.20124
 C 0.04024 0.88932 -1.20271
 C 0.18246 1.47808 0.00019
 C -0.07569 -0.52204 1.61423
 C -0.05722 -0.52495 -1.61222
 F 0.32652 1.53632 2.21229
 F 0.07146 1.56863 -2.22062
 H -0.98508 -0.92986 1.18734
 H -0.96996 -0.94050 -1.24762
 H 0.73789 -1.12193 1.25540
 H 0.75428 -1.11652 -1.18947
 H -0.10927 -0.59235 2.69043
 H -0.02789 -0.60404 -2.68848
13
bifur_IRC_Cartesians_noMW_output/new_data/bifur_traj2_Cartesians point 482
C 0.11628 0.87916 1.20338
 C 0.03640 0.88943 -1.20492
 C 0.18816 1.47601 0.00014
 C -0.07649 -0.52134 1.61655
 C -0.05608 -0.52472 -1.61448
 F 0.33675 1.53390 2.21459
 F 0.05388 1.56931 -2.22310
 H -0.98626 -0.92799 1.18743
 H -0.96960 -0.93991 -1.25438
 H 0.73630 -1.12227 1.26013
 H 0.75442 -1.11640 -1.18728
 H -0.11193 -0.59106 2.69239
 H -0.02183 -0.60412 -2.69043
13
bifur_IRC_Cartesians_noMW_output/new_data/bifur_traj2_Cartesians point 483
C 0.12026 0.87868 1.20513
 C 0.03258 0.88973 -1.20676
 C 0.19292 1.47465 0.00009
 C -0.07733 -0.52079 1.61819
 C -0.05499 -0.52463 -1.61607
 F 0.34754 1.53175 2.21671
 F 0.03704 1.57023 -2.22541
 H -0.98738 -0.92635 1.18652
 H -0.96919 -0.93955 -1.26010
 H 0.73486 -1.12261 1.26420
 H 0.75471 -1.11628 -1.18447
 H -0.11489 -0.59020 2.69382
 H -0.01613 -0.60463 -2.69185
13
bifur_IRC_Cartesians_noMW_output/new_data/bifur_traj2_Cartesians point 484
C 0.12403 0.87853 1.20634
 C 0.02892 0.89034 -1.20804
 C 0.19636 1.47442 0.00004
 C -0.07818 -0.52047 1.61879
 C -0.05401 -0.52475 -1.61662
 F 0.35862 1.53005 2.21865
 F 0.02180 1.57145 -2.22752
 H -0.98840 -0.92507 1.18418
 H -0.96876 -0.93948 -1.26407
 H 0.73369 -1.12292 1.26704
 H 0.75517 -1.11617 -1.18076
 H -0.11812 -0.59010 2.69446
 H -0.01112 -0.60583 -2.69248
13
bifur_IRC_Cartesians_noMW_output/new_data/bifur_traj2_Cartesians point 485
C 0.12403 0.87853 1.20634
 C 0.02892 0.89034 -1.20804
 C 0.19636 1.47442 0.00004
 C -0.07818 -0.52047 1.61879
 C -0.05401 -0.52475 -1.61662
 F 0.35862 1.53005 2.21865
 F 0.02180 1.57145 -2.22752
 H -0.98840 -0.92507 1.18418
 H -0.96876 -0.93948 -1.26408
 H 0.73369 -1.12292 1.26704
 H 0.75517 -1.11617 -1.18076
 H -0.11812 -0.59010 2.69446
 H -0.01112 -0.60583 -2.69248
13
bifur_IRC_Cartesians_noMW_output/new_data/bifur_traj2_Cartesians point 486
C 0.12993 0.87994 1.20624
 C 0.02305 0.89293 -1.20806
 C 0.19716 1.47935 -0.00003
 C -0.07976 -0.52099 1.61504
 C -0.05269 -0.52597 -1.61280
 F 0.37961 1.52908 2.22185
 F 0.00116 1.57509 -2.23099
 H -0.98988 -0.92430 1.17331
 H -0.96795 -0.94063 -1.26320
 H 0.73271 -1.12344 1.26627
 H 0.75679 -1.11601 -1.16964
 H -0.12509 -0.59363 2.69194
 H -0.00504 -0.61142 -2.68995
13
bifur_IRC_Cartesians_noMW_output/new_data/bifur_traj2_Cartesians point 487
C 0.13162 0.88148 1.20485
 C 0.02126 0.89482 -1.20670
 C 0.19425 1.48443 -0.00005
 C -0.08040 -0.52184 1.61073
 C -0.05246 -0.52703 -1.60846
 F 0.38817 1.52996 2.22290
 F -0.00260 1.57733 -2.23211
 H -0.99022 -0.92491 1.16519
 H -0.96761 -0.94181 -1.25804
 H 0.73303 -1.12361 1.26244
 H 0.75787 -1.11598 -1.16274
 H -0.12842 -0.59722 2.68879
 H -0.00450 -0.61562 -2.68680
13
bifur_IRC_Cartesians_noMW_output/new_data/bifur_traj2_Cartesians point 488
C 0.13262 0.88321 1.20294
 C 0.02012 0.89677 -1.20480
 C 0.18998 1.49013 -0.00006
 C -0.08091 -0.52286 1.60576
 C -0.05245 -0.52818 -1.60348
 F 0.39527 1.53134 2.22347
 F -0.00310 1.57955 -2.23272
 H -0.99034 -0.92594 1.15668
 H -0.96732 -0.94319 -1.25135
 H 0.73367 -1.12372 1.25757
 H 0.75899 -1.11596 -1.15599
 H -0.13142 -0.60118 2.68510
 H -0.00513 -0.61996 -2.68311
13
bifur_IRC_Cartesians_noMW_output/new_data/bifur_traj2_Cartesians point 489
C 0.13325 0.88478 1.20085
 C 0.01932 0.89848 -1.20273
 C 0.18515 1.49547 -0.00007
 C -0.08133 -0.52386 1.60102
 C -0.05252 -0.52926 -1.59873
 F 0.40138 1.53280 2.22349
 F -0.00204 1.58156 -2.23277
 H -0.99032 -0.92711 1.14881
 H -0.96702 -0.94459 -1.24470
 H 0.73442 -1.12378 1.25291
 H 0.76006 -1.11594 -1.15008
 H -0.13412 -0.60477 2.68152
 H -0.00624 -0.62379 -2.67954
13
bifur_IRC_Cartesians_noMW_output/new_data/bifur_traj2_Cartesians point 490
C 0.13385 0.88590 1.19887
 C 0.01855 0.89973 -1.20076
 C 0.18038 1.49963 -0.00008
 C -0.08171 -0.52464 1.59721
 C -0.05256 -0.53012 -1.59491
 F 0.40720 1.53393 2.22289
 F -0.00108 1.58322 -2.23219
 H -0.99024 -0.92819 1.14243
 H -0.96668 -0.94590 -1.23948
 H 0.73507 -1.12380 1.24960
 H 0.76101 -1.11588 -1.14556
 H -0.13661 -0.60732 2.67859
 H -0.00721 -0.62659 -2.67661
13
bifur_IRC_Cartesians_noMW_output/new_data/bifur_traj2_Cartesians point 491
C 0.13476 0.88630 1.19722
 C 0.01749 0.90032 -1.19912
 C 0.17617 1.50189 -0.00009
 C -0.08210 -0.52505 1.59496
 C -0.05246 -0.53066 -1.59266
 F 0.41351 1.53439 2.22154
 F -0.00177 1.58444 -2.23087
 H -0.99017 -0.92897 1.13820
 H -0.96623 -0.94701 -1.23693
 H 0.73544 -1.12379 1.24868
 H 0.76182 -1.11576 -1.14290
 H -0.13904 -0.60824 2.67677
 H -0.00744 -0.62786 -2.67479
13
bifur_IRC_Cartesians_noMW_output/new_data/bifur_traj2_Cartesians point 492
C 0.13628 0.88575 1.19607
 C 0.01583 0.90008 -1.19801
 C 0.17291 1.50163 -0.00012
 C -0.08254 -0.52496 1.59481
 C -0.05212 -0.53076 -1.59249
 F 0.42105 1.53386 2.21935
 F -0.00548 1.58514 -2.22872
 H -0.99017 -0.92931 1.13667
 H -0.96562 -0.94787 -1.23811
 H 0.73538 -1.12376 1.25102
 H 0.76246 -1.11556 -1.14246
 H -0.14155 -0.60702 2.67643
 H -0.00644 -0.62720 -2.67446
13
bifur_IRC_Cartesians_noMW_output/new_data/bifur_traj2_Cartesians point 493
C 0.13859 0.88412 1.19556
 C 0.01342 0.89892 -1.19753
 C 0.17087 1.49853 -0.00015
 C -0.08306 -0.52429 1.59704
 C -0.05148 -0.53038 -1.59470
 F 0.43021 1.53217 2.21630
 F -0.01303 1.58529 -2.22574
 H -0.99029 -0.92909 1.13815
 H -0.96482 -0.94843 -1.24360
 H 0.73480 -1.12373 1.25713
 H 0.76292 -1.11526 -1.14443
 H -0.14423 -0.60341 2.67781
 H -0.00389 -0.62442 -2.67584
13
bifur_IRC_Cartesians_noMW_output/new_data/bifur_traj2_Cartesians point 494
C 0.14168 0.88148 1.19568
 C 0.01026 0.89689 -1.19771
 C 0.17012 1.49272 -0.00019
 C -0.08367 -0.52307 1.60155
 C -0.05055 -0.52954 -1.59918
 F 0.44094 1.52936 2.21251
 F -0.02441 1.58491 -2.22205
 H -0.99054 -0.92831 1.14249
 H -0.96385 -0.94868 -1.25325
 H 0.73371 -1.12369 1.26680
 H 0.76319 -1.11487 -1.14862
 H -0.14706 -0.59754 2.68083
 H 0.00020 -0.61965 -2.67886
13
bifur_IRC_Cartesians_noMW_output/new_data/bifur_traj2_Cartesians point 495
C 0.14542 0.87805 1.19634
 C 0.00648 0.89420 -1.19844
 C 0.17047 1.48479 -0.00024
 C -0.08436 -0.52142 1.60787
 C -0.04939 -0.52835 -1.60545
 F 0.45298 1.52565 2.20819
 F -0.03897 1.58412 -2.21784
 H -0.99090 -0.92707 1.14904
 H -0.96275 -0.94868 -1.26620
 H 0.73219 -1.12366 1.27930
 H 0.76332 -1.11441 -1.15452
 H -0.15004 -0.58990 2.68515
 H 0.00555 -0.61334 -2.68318
13
bifur_IRC_Cartesians_noMW_output/new_data/bifur_traj2_Cartesians point 496
C 0.14542 0.87805 1.19634
 C 0.00648 0.89420 -1.19844
 C 0.17047 1.48479 -0.00024
 C -0.08436 -0.52142 1.60787
 C -0.04939 -0.52835 -1.60545
 F 0.45298 1.52565 2.20819
 F -0.03897 1.58412 -2.21784
 H -0.99090 -0.92707 1.14905
 H -0.96275 -0.94868 -1.26620
 H 0.73219 -1.12366 1.27930
 H 0.76332 -1.11441 -1.15452
 H -0.15004 -0.58990 2.68515
 H 0.00555 -0.61334 -2.68319
13
bifur_IRC_Cartesians_noMW_output/new_data/bifur_traj2_Cartesians point 497
C 0.15421 0.86994 1.19838
 C -0.00237 0.88783 -1.20065
 C 0.17262 1.46570 -0.00036
 C -0.08593 -0.51743 1.62321
 C -0.04661 -0.52543 -1.62071
 F 0.48041 1.51676 2.19859
 F -0.07400 1.58209 -2.20853
 H -0.99185 -0.92388 1.16521
 H -0.96026 -0.94839 -1.29738
 H 0.72846 -1.12361 1.30892
 H 0.76347 -1.11336 -1.16864
 H -0.15665 -0.57184 2.69574
 H 0.01850 -0.59839 -2.69378
13
bifur_IRC_Cartesians_noMW_output/new_data/bifur_traj2_Cartesians point 498
C 0.15902 0.86575 1.19931
 C -0.00722 0.88460 -1.20166
 C 0.17340 1.45601 -0.00043
 C -0.08681 -0.51538 1.63097
 C -0.04512 -0.52398 -1.62842
 F 0.49574 1.51212 2.19352
 F -0.09284 1.58121 -2.20362
 H -0.99237 -0.92226 1.17308
 H -0.95890 -0.94836 -1.31347
 H 0.72652 -1.12359 1.32433
 H 0.76365 -1.11280 -1.17558
 H -0.16046 -0.56254 2.70108
 H 0.02539 -0.59079 -2.69912
13
bifur_IRC_Cartesians_noMW_output/new_data/bifur_traj2_Cartesians point 499
C 0.16394 0.86170 1.19994
 C -0.01221 0.88153 -1.20238
 C 0.17345 1.44686 -0.00050
 C -0.08776 -0.51344 1.63822
 C -0.04363 -0.52264 -1.63562
 F 0.51204 1.50762 2.18831
 F -0.11163 1.58057 -2.19857
 H -0.99288 -0.92079 1.18007
 H -0.95747 -0.94852 -1.32889
 H 0.72467 -1.12358 1.33937
 H 0.76397 -1.11222 -1.18191
 H -0.16467 -0.55354 2.70601
 H 0.03216 -0.58354 -2.70405
13
bifur_IRC_Cartesians_noMW_output/new_data/bifur_traj2_Cartesians point 500
C 0.16888 0.85785 1.20016
 C -0.01725 0.87865 -1.20270
 C 0.17249 1.43845 -0.00057
 C -0.08876 -0.51165 1.64477
 C -0.04217 -0.52145 -1.64212
 F 0.52914 1.50336 2.18288
 F -0.12980 1.58019 -2.19330
 H -0.99334 -0.91957 1.18598
 H -0.95599 -0.94894 -1.34327
 H 0.72297 -1.12356 1.35377
 H 0.76446 -1.11164 -1.18755
 H -0.16925 -0.54498 2.71041
 H 0.03862 -0.57673 -2.70845
