# Supplementary material for: Low dimensional representations along intrinsic reaction coordinates and molecular dynamics trajectories using interatomic distance matrices
Source: Chem Sci. 2019 Sep 18;10(43):9954–68. doi: 10.1039/c9sc02742d (PMC6991188; doi:10.1039/c9sc02742d)
Supplement: Supplementary file 1 [file SC-010-C9SC02742D-s001.zip › C9SC02742D-SI/ESI_xyz_files/bifur_IRC_Cartesians_noMW_output/new_data/bifur_traj_C_Cartesians_noMW_PC1.xyz]

13
bifur_IRC_Cartesians_noMW_output/new_data/bifur_traj4_Cartesians point 1
C 0.10517 0.73779 1.07620
 C 0.03027 0.74634 -1.07734
 C -0.22471 1.20829 -0.00020
 C -0.07531 -0.47997 1.78047
 C -0.05639 -0.48384 -1.77930
 F 0.53903 1.48117 1.80780
 F 0.27335 1.51258 -1.81253
 H -0.93510 -0.98768 1.45321
 H -0.91984 -0.99945 -1.51650
 H 0.75482 -1.10000 1.65330
 H 0.77142 -1.09506 -1.58619
 H -0.17333 -0.26370 2.77580
 H -0.08937 -0.27646 -2.77472
13
bifur_IRC_Cartesians_noMW_output/new_data/bifur_traj4_Cartesians point 2
C 0.10666 0.73765 1.07618
 C 0.02878 0.74649 -1.07735
 C -0.22473 1.20830 -0.00022
 C -0.07568 -0.47989 1.78047
 C -0.05602 -0.48393 -1.77929
 F 0.54431 1.48059 1.80777
 F 0.26810 1.51316 -1.81256
 H -0.93539 -0.98744 1.45194
 H -0.91955 -0.99970 -1.51776
 H 0.75449 -1.10009 1.65459
 H 0.77174 -1.09498 -1.58487
 H -0.17498 -0.26344 2.77579
 H -0.08772 -0.27673 -2.77472
13
bifur_IRC_Cartesians_noMW_output/new_data/bifur_traj4_Cartesians point 3
C 0.10775 0.73754 1.07617
 C 0.02768 0.74660 -1.07736
 C -0.22475 1.20831 -0.00023
 C -0.07595 -0.47982 1.78048
 C -0.05575 -0.48400 -1.77927
 F 0.54818 1.48017 1.80775
 F 0.26424 1.51359 -1.81258
 H -0.93560 -0.98726 1.45101
 H -0.91934 -0.99988 -1.51868
 H 0.75425 -1.10015 1.65555
 H 0.77199 -1.09491 -1.58390
 H -0.17619 -0.26325 2.77579
 H -0.08651 -0.27692 -2.77471
13
bifur_IRC_Cartesians_noMW_output/new_data/bifur_traj4_Cartesians point 4
C 0.10803 0.73751 1.07616
 C 0.02740 0.74663 -1.07736
 C -0.22475 1.20831 -0.00023
 C -0.07602 -0.47980 1.78048
 C -0.05568 -0.48402 -1.77927
 F 0.54919 1.48006 1.80774
 F 0.26324 1.51370 -1.81259
 H -0.93566 -0.98722 1.45077
 H -0.91928 -0.99992 -1.51892
 H 0.75419 -1.10017 1.65579
 H 0.77205 -1.09490 -1.58365
 H -0.17650 -0.26320 2.77579
 H -0.08620 -0.27697 -2.77471
13
bifur_IRC_Cartesians_noMW_output/new_data/bifur_traj4_Cartesians point 5
C 0.10735 0.73758 1.07617
 C 0.02808 0.74656 -1.07735
 C -0.22474 1.20831 -0.00022
 C -0.07585 -0.47985 1.78048
 C -0.05585 -0.48397 -1.77928
 F 0.54676 1.48032 1.80775
 F 0.26566 1.51343 -1.81257
 H -0.93553 -0.98733 1.45135
 H -0.91941 -0.99981 -1.51834
 H 0.75434 -1.10013 1.65520
 H 0.77190 -1.09494 -1.58426
 H -0.17575 -0.26332 2.77579
 H -0.08696 -0.27685 -2.77471
13
bifur_IRC_Cartesians_noMW_output/new_data/bifur_traj4_Cartesians point 6
C 0.10611 0.73770 1.07619
 C 0.02933 0.74643 -1.07734
 C -0.22472 1.20830 -0.00021
 C -0.07554 -0.47992 1.78047
 C -0.05616 -0.48390 -1.77929
 F 0.54235 1.48081 1.80778
 F 0.27004 1.51294 -1.81255
 H -0.93528 -0.98753 1.45241
 H -0.91966 -0.99961 -1.51729
 H 0.75461 -1.10006 1.65411
 H 0.77162 -1.09501 -1.58536
 H -0.17437 -0.26354 2.77579
 H -0.08833 -0.27663 -2.77472
13
bifur_IRC_Cartesians_noMW_output/new_data/bifur_traj4_Cartesians point 7
C 0.10467 0.73784 1.07620
 C 0.03078 0.74629 -1.07733
 C -0.22470 1.20829 -0.00019
 C -0.07519 -0.48000 1.78047
 C -0.05651 -0.48381 -1.77931
 F 0.53723 1.48137 1.80781
 F 0.27513 1.51238 -1.81252
 H -0.93500 -0.98776 1.45365
 H -0.91994 -0.99937 -1.51607
 H 0.75493 -1.09998 1.65285
 H 0.77130 -1.09509 -1.58663
 H -0.17277 -0.26378 2.77580
 H -0.08993 -0.27637 -2.77473
13
bifur_IRC_Cartesians_noMW_output/new_data/bifur_traj4_Cartesians point 8
C 0.10324 0.73798 1.07622
 C 0.03221 0.74614 -1.07732
 C -0.22468 1.20828 -0.00017
 C -0.07483 -0.48009 1.78047
 C -0.05686 -0.48372 -1.77932
 F 0.53216 1.48193 1.80784
 F 0.28018 1.51182 -1.81249
 H -0.93472 -0.98799 1.45487
 H -0.92021 -0.99913 -1.51487
 H 0.75524 -1.09989 1.65161
 H 0.77099 -1.09518 -1.58790
 H -0.17119 -0.26403 2.77580
 H -0.09152 -0.27611 -2.77473
13
bifur_IRC_Cartesians_noMW_output/new_data/bifur_traj4_Cartesians point 9
C 0.10215 0.73809 1.07623
 C 0.03331 0.74603 -1.07731
 C -0.22466 1.20828 -0.00016
 C -0.07456 -0.48015 1.78047
 C -0.05713 -0.48366 -1.77933
 F 0.52825 1.48236 1.80786
 F 0.28406 1.51139 -1.81247
 H -0.93451 -0.98817 1.45581
 H -0.92043 -0.99895 -1.51394
 H 0.75548 -1.09983 1.65064
 H 0.77074 -1.09524 -1.58888
 H -0.16997 -0.26422 2.77581
 H -0.09274 -0.27592 -2.77474
13
bifur_IRC_Cartesians_noMW_output/new_data/bifur_traj4_Cartesians point 10
C 0.10241 0.73806 1.07623
 C 0.03305 0.74606 -1.07732
 C -0.22467 1.20828 -0.00016
 C -0.07463 -0.48014 1.78047
 C -0.05707 -0.48367 -1.77933
 F 0.52920 1.48225 1.80785
 F 0.28312 1.51149 -1.81247
 H -0.93456 -0.98813 1.45558
 H -0.92038 -0.99899 -1.51416
 H 0.75542 -1.09985 1.65088
 H 0.77080 -1.09523 -1.58864
 H -0.17026 -0.26417 2.77581
 H -0.09245 -0.27596 -2.77473
13
bifur_IRC_Cartesians_noMW_output/new_data/bifur_traj4_Cartesians point 11
C 0.10424 0.73788 1.07621
 C 0.03121 0.74624 -1.07733
 C -0.22469 1.20829 -0.00019
 C -0.07508 -0.48003 1.78047
 C -0.05662 -0.48378 -1.77931
 F 0.53570 1.48154 1.80782
 F 0.27665 1.51221 -1.81251
 H -0.93492 -0.98783 1.45401
 H -0.92002 -0.99929 -1.51571
 H 0.75502 -1.09995 1.65248
 H 0.77121 -1.09512 -1.58702
 H -0.17229 -0.26386 2.77580
 H -0.09041 -0.27629 -2.77473
13
bifur_IRC_Cartesians_noMW_output/new_data/bifur_traj4_Cartesians point 12
C 0.10424 0.73788 1.07621
 C 0.03121 0.74624 -1.07733
 C -0.22469 1.20829 -0.00019
 C -0.07508 -0.48003 1.78047
 C -0.05662 -0.48378 -1.77931
 F 0.53570 1.48154 1.80782
 F 0.27666 1.51221 -1.81251
 H -0.93492 -0.98783 1.45402
 H -0.92002 -0.99929 -1.51571
 H 0.75502 -1.09995 1.65248
 H 0.77121 -1.09512 -1.58702
 H -0.17229 -0.26386 2.77580
 H -0.09041 -0.27629 -2.77473
13
bifur_IRC_Cartesians_noMW_output/new_data/bifur_traj4_Cartesians point 13
C 0.10863 0.73745 1.07616
 C 0.02680 0.74669 -1.07736
 C -0.22476 1.20832 -0.00024
 C -0.07617 -0.47977 1.78048
 C -0.05553 -0.48405 -1.77926
 F 0.55132 1.47982 1.80773
 F 0.26112 1.51393 -1.81260
 H -0.93578 -0.98712 1.45025
 H -0.91916 -1.00002 -1.51943
 H 0.75406 -1.10020 1.65632
 H 0.77218 -1.09486 -1.58312
 H -0.17717 -0.26310 2.77579
 H -0.08553 -0.27708 -2.77471
13
bifur_IRC_Cartesians_noMW_output/new_data/bifur_traj4_Cartesians point 14
C 0.11076 0.73724 1.07613
 C 0.02465 0.74691 -1.07738
 C -0.22479 1.20833 -0.00027
 C -0.07670 -0.47964 1.78048
 C -0.05501 -0.48418 -1.77924
 F 0.55891 1.47899 1.80768
 F 0.25357 1.51477 -1.81264
 H -0.93619 -0.98678 1.44842
 H -0.91875 -1.00038 -1.52124
 H 0.75359 -1.10032 1.65819
 H 0.77265 -1.09474 -1.58122
 H -0.17954 -0.26273 2.77578
 H -0.08315 -0.27746 -2.77470
13
bifur_IRC_Cartesians_noMW_output/new_data/bifur_traj4_Cartesians point 15
C 0.11269 0.73705 1.07611
 C 0.02271 0.74711 -1.07739
 C -0.22482 1.20834 -0.00029
 C -0.07718 -0.47953 1.78048
 C -0.05453 -0.48430 -1.77922
 F 0.56579 1.47823 1.80765
 F 0.24673 1.51553 -1.81268
 H -0.93657 -0.98646 1.44677
 H -0.91837 -1.00070 -1.52287
 H 0.75316 -1.10043 1.65988
 H 0.77308 -1.09462 -1.57950
 H -0.18169 -0.26240 2.77577
 H -0.08101 -0.27781 -2.77469
13
bifur_IRC_Cartesians_noMW_output/new_data/bifur_traj4_Cartesians point 16
C 0.11415 0.73691 1.07609
 C 0.02124 0.74725 -1.07740
 C -0.22484 1.20835 -0.00031
 C -0.07754 -0.47944 1.78049
 C -0.05417 -0.48439 -1.77921
 F 0.57099 1.47766 1.80762
 F 0.24155 1.51611 -1.81271
 H -0.93686 -0.98623 1.44551
 H -0.91808 -1.00094 -1.52411
 H 0.75284 -1.10051 1.66116
 H 0.77341 -1.09454 -1.57820
 H -0.18331 -0.26215 2.77577
 H -0.07938 -0.27807 -2.77469
13
bifur_IRC_Cartesians_noMW_output/new_data/bifur_traj4_Cartesians point 17
C 0.11464 0.73686 1.07609
 C 0.02075 0.74730 -1.07741
 C -0.22485 1.20835 -0.00032
 C -0.07766 -0.47941 1.78049
 C -0.05405 -0.48442 -1.77920
 F 0.57272 1.47747 1.80761
 F 0.23983 1.51630 -1.81272
 H -0.93695 -0.98615 1.44510
 H -0.91799 -1.00102 -1.52452
 H 0.75273 -1.10054 1.66158
 H 0.77351 -1.09451 -1.57777
 H -0.18385 -0.26206 2.77577
 H -0.07884 -0.27816 -2.77469
13
bifur_IRC_Cartesians_noMW_output/new_data/bifur_traj4_Cartesians point 18
C 0.11380 0.73694 1.07610
 C 0.02160 0.74722 -1.07740
 C -0.22484 1.20835 -0.00031
 C -0.07745 -0.47946 1.78049
 C -0.05426 -0.48437 -1.77921
 F 0.56971 1.47780 1.80762
 F 0.24282 1.51597 -1.81271
 H -0.93679 -0.98628 1.44582
 H -0.91815 -1.00088 -1.52381
 H 0.75292 -1.10049 1.66084
 H 0.77333 -1.09456 -1.57852
 H -0.18291 -0.26221 2.77577
 H -0.07978 -0.27801 -2.77469
13
bifur_IRC_Cartesians_noMW_output/new_data/bifur_traj4_Cartesians point 19
C 0.11201 0.73712 1.07612
 C 0.02339 0.74704 -1.07739
 C -0.22481 1.20834 -0.00028
 C -0.07701 -0.47957 1.78048
 C -0.05470 -0.48426 -1.77923
 F 0.56337 1.47850 1.80766
 F 0.24913 1.51526 -1.81267
 H -0.93644 -0.98657 1.44735
 H -0.91850 -1.00059 -1.52230
 H 0.75331 -1.10039 1.65928
 H 0.77293 -1.09466 -1.58011
 H -0.18093 -0.26252 2.77578
 H -0.08176 -0.27769 -2.77470
13
bifur_IRC_Cartesians_noMW_output/new_data/bifur_traj4_Cartesians point 20
C 0.10980 0.73734 1.07614
 C 0.02562 0.74681 -1.07737
 C -0.22478 1.20832 -0.00026
 C -0.07646 -0.47970 1.78048
 C -0.05525 -0.48412 -1.77925
 F 0.55548 1.47936 1.80770
 F 0.25698 1.51439 -1.81262
 H -0.93600 -0.98693 1.44925
 H -0.91893 -1.00022 -1.52042
 H 0.75380 -1.10027 1.65734
 H 0.77244 -1.09479 -1.58208
 H -0.17847 -0.26290 2.77578
 H -0.08423 -0.27729 -2.77470
13
bifur_IRC_Cartesians_noMW_output/new_data/bifur_traj4_Cartesians point 21
C 0.10740 0.73757 1.07617
 C 0.02803 0.74657 -1.07735
 C -0.22474 1.20831 -0.00023
 C -0.07586 -0.47984 1.78048
 C -0.05584 -0.48398 -1.77928
 F 0.54695 1.48030 1.80775
 F 0.26547 1.51345 -1.81257
 H -0.93554 -0.98732 1.45131
 H -0.91940 -0.99982 -1.51839
 H 0.75433 -1.10013 1.65524
 H 0.77191 -1.09493 -1.58421
 H -0.17580 -0.26331 2.77579
 H -0.08690 -0.27686 -2.77471
13
bifur_IRC_Cartesians_noMW_output/new_data/bifur_traj4_Cartesians point 22
C 0.10497 0.73781 1.07620
 C 0.03048 0.74632 -1.07733
 C -0.22470 1.20829 -0.00019
 C -0.07526 -0.47999 1.78047
 C -0.05644 -0.48383 -1.77930
 F 0.53829 1.48125 1.80780
 F 0.27408 1.51249 -1.81252
 H -0.93506 -0.98771 1.45339
 H -0.91988 -0.99942 -1.51633
 H 0.75486 -1.09999 1.65311
 H 0.77137 -1.09508 -1.58637
 H -0.17310 -0.26373 2.77580
 H -0.08960 -0.27642 -2.77472
13
bifur_IRC_Cartesians_noMW_output/new_data/bifur_traj4_Cartesians point 23
C 0.10497 0.73781 1.07620
 C 0.03048 0.74632 -1.07733
 C -0.22470 1.20829 -0.00019
 C -0.07526 -0.47999 1.78047
 C -0.05644 -0.48383 -1.77930
 F 0.53829 1.48125 1.80780
 F 0.27408 1.51249 -1.81252
 H -0.93506 -0.98771 1.45339
 H -0.91988 -0.99942 -1.51633
 H 0.75486 -1.09999 1.65311
 H 0.77137 -1.09508 -1.58637
 H -0.17310 -0.26373 2.77580
 H -0.08960 -0.27642 -2.77472
13
bifur_IRC_Cartesians_noMW_output/new_data/bifur_traj4_Cartesians point 24
C 0.10176 0.73813 1.07624
 C 0.03370 0.74599 -1.07731
 C -0.22466 1.20827 -0.00015
 C -0.07447 -0.48018 1.78047
 C -0.05723 -0.48363 -1.77934
 F 0.52690 1.48251 1.80787
 F 0.28542 1.51124 -1.81246
 H -0.93443 -0.98823 1.45614
 H -0.92050 -0.99888 -1.51361
 H 0.75557 -1.09981 1.65031
 H 0.77066 -1.09526 -1.58922
 H -0.16954 -0.26429 2.77581
 H -0.09317 -0.27585 -2.77474
13
bifur_IRC_Cartesians_noMW_output/new_data/bifur_traj4_Cartesians point 25
C 0.10233 0.73807 1.07623
 C 0.03312 0.74605 -1.07731
 C -0.22466 1.20828 -0.00016
 C -0.07461 -0.48014 1.78047
 C -0.05709 -0.48367 -1.77933
 F 0.52892 1.48228 1.80786
 F 0.28340 1.51146 -1.81247
 H -0.93455 -0.98814 1.45565
 H -0.92039 -0.99898 -1.51410
 H 0.75544 -1.09984 1.65081
 H 0.77079 -1.09523 -1.58871
 H -0.17017 -0.26419 2.77581
 H -0.09253 -0.27595 -2.77473
13
bifur_IRC_Cartesians_noMW_output/new_data/bifur_traj4_Cartesians point 26
C 0.10341 0.73797 1.07622
 C 0.03205 0.74616 -1.07732
 C -0.22468 1.20828 -0.00017
 C -0.07487 -0.48008 1.78047
 C -0.05682 -0.48373 -1.77932
 F 0.53274 1.48186 1.80783
 F 0.27960 1.51188 -1.81249
 H -0.93476 -0.98797 1.45473
 H -0.92018 -0.99916 -1.51500
 H 0.75520 -1.09990 1.65175
 H 0.77102 -1.09517 -1.58776
 H -0.17137 -0.26400 2.77580
 H -0.09134 -0.27614 -2.77473
13
bifur_IRC_Cartesians_noMW_output/new_data/bifur_traj4_Cartesians point 27
C 0.10452 0.73786 1.07620
 C 0.03092 0.74627 -1.07733
 C -0.22470 1.20829 -0.00019
 C -0.07515 -0.48001 1.78047
 C -0.05655 -0.48380 -1.77931
 F 0.53671 1.48143 1.80781
 F 0.27565 1.51232 -1.81252
 H -0.93497 -0.98779 1.45377
 H -0.91996 -0.99934 -1.51595
 H 0.75496 -1.09997 1.65273
 H 0.77127 -1.09510 -1.58676
 H -0.17261 -0.26381 2.77580
 H -0.09010 -0.27634 -2.77473
13
bifur_IRC_Cartesians_noMW_output/new_data/bifur_traj4_Cartesians point 28
C 0.10548 0.73776 1.07619
 C 0.02996 0.74637 -1.07734
 C -0.22471 1.20830 -0.00020
 C -0.07539 -0.47996 1.78047
 C -0.05631 -0.48386 -1.77930
 F 0.54013 1.48105 1.80779
 F 0.27225 1.51270 -1.81254
 H -0.93516 -0.98763 1.45295
 H -0.91978 -0.99950 -1.51676
 H 0.75475 -1.10002 1.65357
 H 0.77148 -1.09505 -1.58591
 H -0.17368 -0.26364 2.77580
 H -0.08903 -0.27652 -2.77472
13
bifur_IRC_Cartesians_noMW_output/new_data/bifur_traj4_Cartesians point 29
C 0.10609 0.73770 1.07619
 C 0.02935 0.74643 -1.07734
 C -0.22472 1.20830 -0.00021
 C -0.07554 -0.47992 1.78047
 C -0.05616 -0.48390 -1.77929
 F 0.54229 1.48081 1.80778
 F 0.27010 1.51294 -1.81255
 H -0.93528 -0.98753 1.45243
 H -0.91966 -0.99960 -1.51728
 H 0.75461 -1.10006 1.65410
 H 0.77162 -1.09501 -1.58537
 H -0.17435 -0.26354 2.77579
 H -0.08835 -0.27663 -2.77472
13
bifur_IRC_Cartesians_noMW_output/new_data/bifur_traj4_Cartesians point 30
C 0.10605 0.73770 1.07619
 C 0.02939 0.74643 -1.07734
 C -0.22472 1.20830 -0.00021
 C -0.07553 -0.47992 1.78047
 C -0.05617 -0.48390 -1.77929
 F 0.54215 1.48083 1.80778
 F 0.27024 1.51292 -1.81255
 H -0.93527 -0.98754 1.45246
 H -0.91967 -0.99960 -1.51724
 H 0.75462 -1.10005 1.65406
 H 0.77161 -1.09501 -1.58541
 H -0.17431 -0.26355 2.77579
 H -0.08840 -0.27662 -2.77472
13
bifur_IRC_Cartesians_noMW_output/new_data/bifur_traj4_Cartesians point 31
C 0.10504 0.73780 1.07620
 C 0.03040 0.74632 -1.07734
 C -0.22470 1.20829 -0.00020
 C -0.07528 -0.47998 1.78047
 C -0.05642 -0.48383 -1.77930
 F 0.53855 1.48122 1.80780
 F 0.27382 1.51252 -1.81253
 H -0.93507 -0.98770 1.45333
 H -0.91986 -0.99943 -1.51639
 H 0.75485 -1.10000 1.65318
 H 0.77139 -1.09507 -1.58630
 H -0.17318 -0.26372 2.77580
 H -0.08952 -0.27644 -2.77472
13
bifur_IRC_Cartesians_noMW_output/new_data/bifur_traj4_Cartesians point 32
C 0.10313 0.73799 1.07622
 C 0.03232 0.74613 -1.07732
 C -0.22468 1.20828 -0.00017
 C -0.07481 -0.48009 1.78047
 C -0.05689 -0.48372 -1.77932
 F 0.53177 1.48197 1.80784
 F 0.28057 1.51177 -1.81249
 H -0.93470 -0.98801 1.45496
 H -0.92024 -0.99911 -1.51477
 H 0.75527 -1.09989 1.65151
 H 0.77096 -1.09518 -1.58800
 H -0.17106 -0.26405 2.77580
 H -0.09164 -0.27609 -2.77473
13
bifur_IRC_Cartesians_noMW_output/new_data/bifur_traj4_Cartesians point 33
C 0.10077 0.73822 1.07625
 C 0.03470 0.74589 -1.07730
 C -0.22464 1.20827 -0.00014
 C -0.07422 -0.48023 1.78047
 C -0.05747 -0.48357 -1.77935
 F 0.52336 1.48289 1.80789
 F 0.28893 1.51084 -1.81244
 H -0.93424 -0.98839 1.45699
 H -0.92070 -0.99872 -1.51277
 H 0.75579 -1.09975 1.64944
 H 0.77044 -1.09532 -1.59010
 H -0.16844 -0.26446 2.77581
 H -0.09427 -0.27567 -2.77474
13
bifur_IRC_Cartesians_noMW_output/new_data/bifur_traj4_Cartesians point 34
C 0.10077 0.73822 1.07625
 C 0.03470 0.74589 -1.07730
 C -0.22464 1.20827 -0.00014
 C -0.07422 -0.48023 1.78047
 C -0.05747 -0.48357 -1.77935
 F 0.52336 1.48289 1.80789
 F 0.28893 1.51084 -1.81244
 H -0.93424 -0.98839 1.45699
 H -0.92070 -0.99872 -1.51277
 H 0.75579 -1.09975 1.64944
 H 0.77044 -1.09532 -1.59010
 H -0.16844 -0.26446 2.77581
 H -0.09427 -0.27567 -2.77474
13
bifur_IRC_Cartesians_noMW_output/new_data/bifur_traj4_Cartesians point 35
C 0.09546 0.73875 1.07631
 C 0.04004 0.74535 -1.07726
 C -0.22456 1.20823 -0.00007
 C -0.07291 -0.48055 1.78046
 C -0.05878 -0.48325 -1.77940
 F 0.50447 1.48497 1.80800
 F 0.30773 1.50876 -1.81233
 H -0.93320 -0.98925 1.46154
 H -0.92174 -0.99783 -1.50827
 H 0.75695 -1.09945 1.64479
 H 0.76926 -1.09563 -1.59482
 H -0.16254 -0.26537 2.77583
 H -0.10018 -0.27472 -2.77476
13
bifur_IRC_Cartesians_noMW_output/new_data/bifur_traj4_Cartesians point 36
C 0.09260 0.73903 1.07634
 C 0.04291 0.74506 -1.07724
 C -0.22452 1.20822 -0.00004
 C -0.07220 -0.48072 1.78045
 C -0.05949 -0.48307 -1.77943
 F 0.49431 1.48609 1.80805
 F 0.31784 1.50763 -1.81227
 H -0.93265 -0.98972 1.46399
 H -0.92229 -0.99736 -1.50585
 H 0.75758 -1.09929 1.64229
 H 0.76863 -1.09580 -1.59735
 H -0.15936 -0.26586 2.77584
 H -0.10336 -0.27420 -2.77477
13
bifur_IRC_Cartesians_noMW_output/new_data/bifur_traj4_Cartesians point 37
C 0.08974 0.73931 1.07638
 C 0.04579 0.74476 -1.07722
 C -0.22447 1.20820 0.00000
 C -0.07149 -0.48089 1.78045
 C -0.06019 -0.48290 -1.77947
 F 0.48412 1.48721 1.80811
 F 0.32797 1.50651 -1.81221
 H -0.93209 -0.99018 1.46644
 H -0.92285 -0.99688 -1.50343
 H 0.75821 -1.09913 1.63979
 H 0.76799 -1.09597 -1.59990
 H -0.15618 -0.26636 2.77584
 H -0.10654 -0.27369 -2.77478
13
bifur_IRC_Cartesians_noMW_output/new_data/bifur_traj4_Cartesians point 38
C 0.08750 0.73953 1.07640
 C 0.04804 0.74454 -1.07720
 C -0.22444 1.20819 0.00003
 C -0.07094 -0.48102 1.78044
 C -0.06075 -0.48276 -1.77949
 F 0.47615 1.48809 1.80816
 F 0.33589 1.50563 -1.81217
 H -0.93165 -0.99054 1.46836
 H -0.92329 -0.99651 -1.50153
 H 0.75870 -1.09900 1.63783
 H 0.76750 -1.09610 -1.60189
 H -0.15370 -0.26674 2.77585
 H -0.10903 -0.27329 -2.77479
13
bifur_IRC_Cartesians_noMW_output/new_data/bifur_traj4_Cartesians point 39
C 0.08662 0.73962 1.07641
 C 0.04893 0.74445 -1.07720
 C -0.22443 1.20818 0.00004
 C -0.07072 -0.48107 1.78044
 C -0.06096 -0.48271 -1.77950
 F 0.47300 1.48843 1.80818
 F 0.33903 1.50528 -1.81215
 H -0.93148 -0.99069 1.46912
 H -0.92346 -0.99636 -1.50078
 H 0.75890 -1.09895 1.63705
 H 0.76730 -1.09615 -1.60268
 H -0.15271 -0.26690 2.77585
 H -0.11002 -0.27313 -2.77480
13
bifur_IRC_Cartesians_noMW_output/new_data/bifur_traj4_Cartesians point 40
C 0.08657 0.73962 1.07641
 C 0.04897 0.74444 -1.07720
 C -0.22443 1.20818 0.00004
 C -0.07070 -0.48108 1.78044
 C -0.06098 -0.48271 -1.77950
 F 0.47284 1.48845 1.80818
 F 0.33919 1.50526 -1.81215
 H -0.93147 -0.99069 1.46916
 H -0.92347 -0.99636 -1.50074
 H 0.75891 -1.09895 1.63701
 H 0.76729 -1.09615 -1.60272
 H -0.15266 -0.26691 2.77585
 H -0.11007 -0.27312 -2.77480
13
bifur_IRC_Cartesians_noMW_output/new_data/bifur_traj4_Cartesians point 41
C 0.08687 0.73959 1.07641
 C 0.04868 0.74447 -1.07720
 C -0.22443 1.20818 0.00004
 C -0.07078 -0.48106 1.78044
 C -0.06090 -0.48272 -1.77950
 F 0.47389 1.48833 1.80817
 F 0.33815 1.50538 -1.81215
 H -0.93153 -0.99065 1.46891
 H -0.92341 -0.99640 -1.50099
 H 0.75885 -1.09897 1.63727
 H 0.76736 -1.09613 -1.60245
 H -0.15299 -0.26685 2.77585
 H -0.10974 -0.27317 -2.77480
13
bifur_IRC_Cartesians_noMW_output/new_data/bifur_traj4_Cartesians point 42
C 0.08725 0.73956 1.07640
 C 0.04829 0.74451 -1.07720
 C -0.22444 1.20818 0.00003
 C -0.07087 -0.48104 1.78044
 C -0.06081 -0.48275 -1.77949
 F 0.47524 1.48819 1.80816
 F 0.33680 1.50553 -1.81216
 H -0.93160 -0.99059 1.46858
 H -0.92334 -0.99647 -1.50132
 H 0.75876 -1.09899 1.63760
 H 0.76744 -1.09611 -1.60211
 H -0.15341 -0.26679 2.77585
 H -0.10932 -0.27324 -2.77479
13
bifur_IRC_Cartesians_noMW_output/new_data/bifur_traj4_Cartesians point 43
C 0.08751 0.73953 1.07640
 C 0.04803 0.74454 -1.07720
 C -0.22444 1.20819 0.00003
 C -0.07094 -0.48102 1.78044
 C -0.06074 -0.48276 -1.77949
 F 0.47619 1.48808 1.80816
 F 0.33586 1.50563 -1.81217
 H -0.93165 -0.99054 1.46835
 H -0.92329 -0.99651 -1.50154
 H 0.75870 -1.09900 1.63784
 H 0.76750 -1.09610 -1.60188
 H -0.15371 -0.26674 2.77585
 H -0.10902 -0.27329 -2.77479
13
bifur_IRC_Cartesians_noMW_output/new_data/bifur_traj4_Cartesians point 44
C 0.08739 0.73954 1.07640
 C 0.04815 0.74452 -1.07720
 C -0.22444 1.20819 0.00003
 C -0.07091 -0.48103 1.78044
 C -0.06077 -0.48276 -1.77949
 F 0.47577 1.48813 1.80816
 F 0.33628 1.50559 -1.81216
 H -0.93163 -0.99056 1.46845
 H -0.92331 -0.99649 -1.50144
 H 0.75873 -1.09900 1.63773
 H 0.76747 -1.09610 -1.60198
 H -0.15357 -0.26676 2.77585
 H -0.10916 -0.27327 -2.77479
13
bifur_IRC_Cartesians_noMW_output/new_data/bifur_traj4_Cartesians point 45
C 0.08739 0.73954 1.07640
 C 0.04814 0.74452 -1.07720
 C -0.22444 1.20819 0.00003
 C -0.07091 -0.48103 1.78044
 C -0.06077 -0.48276 -1.77949
 F 0.47577 1.48813 1.80816
 F 0.33628 1.50559 -1.81216
 H -0.93163 -0.99056 1.46845
 H -0.92331 -0.99649 -1.50144
 H 0.75873 -1.09900 1.63773
 H 0.76747 -1.09610 -1.60198
 H -0.15357 -0.26676 2.77585
 H -0.10915 -0.27327 -2.77479
13
bifur_IRC_Cartesians_noMW_output/new_data/bifur_traj4_Cartesians point 46
C 0.08553 0.73973 1.07642
 C 0.05002 0.74433 -1.07719
 C -0.22441 1.20817 0.00005
 C -0.07045 -0.48114 1.78044
 C -0.06123 -0.48264 -1.77951
 F 0.46914 1.48886 1.80820
 F 0.34287 1.50485 -1.81213
 H -0.93126 -0.99086 1.47005
 H -0.92368 -0.99618 -1.49986
 H 0.75914 -1.09889 1.63610
 H 0.76706 -1.09621 -1.60364
 H -0.15150 -0.26708 2.77586
 H -0.11123 -0.27293 -2.77480
13
bifur_IRC_Cartesians_noMW_output/new_data/bifur_traj4_Cartesians point 47
C 0.08432 0.73984 1.07644
 C 0.05124 0.74421 -1.07718
 C -0.22439 1.20817 0.00007
 C -0.07015 -0.48121 1.78044
 C -0.06153 -0.48257 -1.77952
 F 0.46482 1.48933 1.80822
 F 0.34717 1.50438 -1.81210
 H -0.93103 -0.99106 1.47109
 H -0.92391 -0.99598 -1.49883
 H 0.75941 -1.09882 1.63504
 H 0.76679 -1.09628 -1.60472
 H -0.15016 -0.26729 2.77586
 H -0.11258 -0.27271 -2.77481
13
bifur_IRC_Cartesians_noMW_output/new_data/bifur_traj4_Cartesians point 48
C 0.08317 0.73996 1.07645
 C 0.05239 0.74409 -1.07717
 C -0.22438 1.20816 0.00008
 C -0.06986 -0.48128 1.78044
 C -0.06181 -0.48250 -1.77954
 F 0.46075 1.48978 1.80825
 F 0.35122 1.50393 -1.81208
 H -0.93080 -0.99125 1.47207
 H -0.92414 -0.99579 -1.49786
 H 0.75966 -1.09876 1.63404
 H 0.76654 -1.09635 -1.60573
 H -0.14888 -0.26749 2.77586
 H -0.11385 -0.27251 -2.77481
13
bifur_IRC_Cartesians_noMW_output/new_data/bifur_traj4_Cartesians point 49
C 0.08221 0.74005 1.07646
 C 0.05336 0.74400 -1.07716
 C -0.22436 1.20815 0.00010
 C -0.06962 -0.48133 1.78044
 C -0.06205 -0.48244 -1.77955
 F 0.45731 1.49016 1.80827
 F 0.35464 1.50355 -1.81206
 H -0.93062 -0.99140 1.47290
 H -0.92433 -0.99563 -1.49704
 H 0.75987 -1.09870 1.63319
 H 0.76632 -1.09641 -1.60659
 H -0.14781 -0.26766 2.77587
 H -0.11493 -0.27234 -2.77481
13
bifur_IRC_Cartesians_noMW_output/new_data/bifur_traj4_Cartesians point 50
C 0.08159 0.74011 1.07647
 C 0.05398 0.74393 -1.07716
 C -0.22435 1.20815 0.00010
 C -0.06947 -0.48137 1.78043
 C -0.06221 -0.48240 -1.77955
 F 0.45510 1.49040 1.80828
 F 0.35684 1.50330 -1.81205
 H -0.93049 -0.99150 1.47343
 H -0.92445 -0.99553 -1.49652
 H 0.76001 -1.09867 1.63265
 H 0.76619 -1.09644 -1.60715
 H -0.14712 -0.26776 2.77587
 H -0.11562 -0.27222 -2.77482
13
bifur_IRC_Cartesians_noMW_output/new_data/bifur_traj4_Cartesians point 51
C 0.08168 0.74010 1.07647
 C 0.05389 0.74394 -1.07716
 C -0.22435 1.20815 0.00010
 C -0.06949 -0.48137 1.78043
 C -0.06218 -0.48241 -1.77955
 F 0.45542 1.49037 1.80828
 F 0.35652 1.50334 -1.81205
 H -0.93051 -0.99149 1.47336
 H -0.92443 -0.99554 -1.49660
 H 0.75999 -1.09867 1.63273
 H 0.76621 -1.09644 -1.60707
 H -0.14722 -0.26775 2.77587
 H -0.11552 -0.27224 -2.77482
13
bifur_IRC_Cartesians_noMW_output/new_data/bifur_traj4_Cartesians point 52
C 0.08281 0.73999 1.07646
 C 0.05275 0.74406 -1.07717
 C -0.22437 1.20816 0.00009
 C -0.06977 -0.48130 1.78044
 C -0.06190 -0.48248 -1.77954
 F 0.45946 1.48992 1.80825
 F 0.35250 1.50379 -1.81207
 H -0.93073 -0.99130 1.47238
 H -0.92421 -0.99573 -1.49756
 H 0.75974 -1.09874 1.63372
 H 0.76646 -1.09637 -1.60606
 H -0.14848 -0.26755 2.77587
 H -0.11425 -0.27244 -2.77481
13
bifur_IRC_Cartesians_noMW_output/new_data/bifur_traj4_Cartesians point 53
C 0.08459 0.73982 1.07644
 C 0.05097 0.74424 -1.07718
 C -0.22440 1.20817 0.00007
 C -0.07021 -0.48119 1.78044
 C -0.06147 -0.48258 -1.77952
 F 0.46577 1.48923 1.80822
 F 0.34622 1.50448 -1.81211
 H -0.93108 -0.99102 1.47086
 H -0.92386 -0.99602 -1.49906
 H 0.75935 -1.09884 1.63527
 H 0.76685 -1.09627 -1.60448
 H -0.15045 -0.26725 2.77586
 H -0.11228 -0.27276 -2.77481
13
bifur_IRC_Cartesians_noMW_output/new_data/bifur_traj4_Cartesians point 54
C 0.08655 0.73963 1.07641
 C 0.04900 0.74444 -1.07720
 C -0.22443 1.20818 0.00004
 C -0.07070 -0.48108 1.78044
 C -0.06098 -0.48270 -1.77950
 F 0.47276 1.48846 1.80818
 F 0.33927 1.50525 -1.81215
 H -0.93146 -0.99070 1.46918
 H -0.92348 -0.99635 -1.50072
 H 0.75892 -1.09895 1.63699
 H 0.76729 -1.09615 -1.60274
 H -0.15263 -0.26691 2.77585
 H -0.11010 -0.27311 -2.77480
13
bifur_IRC_Cartesians_noMW_output/new_data/bifur_traj4_Cartesians point 55
C 0.08851 0.73943 1.07639
 C 0.04702 0.74464 -1.07721
 C -0.22446 1.20819 0.00002
 C -0.07118 -0.48096 1.78045
 C -0.06050 -0.48282 -1.77948
 F 0.47974 1.48769 1.80814
 F 0.33232 1.50603 -1.81219
 H -0.93185 -0.99038 1.46750
 H -0.92309 -0.99668 -1.50239
 H 0.75848 -1.09906 1.63871
 H 0.76772 -1.09604 -1.60099
 H -0.15482 -0.26657 2.77585
 H -0.10791 -0.27347 -2.77479
13
bifur_IRC_Cartesians_noMW_output/new_data/bifur_traj4_Cartesians point 56
C 0.08851 0.73943 1.07639
 C 0.04702 0.74464 -1.07721
 C -0.22446 1.20819 0.00002
 C -0.07118 -0.48096 1.78045
 C -0.06050 -0.48282 -1.77948
 F 0.47974 1.48769 1.80814
 F 0.33232 1.50603 -1.81219
 H -0.93185 -0.99038 1.46750
 H -0.92309 -0.99668 -1.50239
 H 0.75848 -1.09906 1.63871
 H 0.76772 -1.09604 -1.60099
 H -0.15482 -0.26657 2.77585
 H -0.10791 -0.27347 -2.77479
13
bifur_IRC_Cartesians_noMW_output/new_data/bifur_traj4_Cartesians point 57
C 0.09189 0.73910 1.07635
 C 0.04363 0.74498 -1.07724
 C -0.22451 1.20821 -0.00003
 C -0.07202 -0.48076 1.78045
 C -0.05966 -0.48303 -1.77944
 F 0.49175 1.48637 1.80807
 F 0.32038 1.50735 -1.81226
 H -0.93251 -0.98983 1.46460
 H -0.92243 -0.99724 -1.50525
 H 0.75774 -1.09925 1.64166
 H 0.76847 -1.09584 -1.59799
 H -0.15857 -0.26599 2.77584
 H -0.10416 -0.27407 -2.77478
13
bifur_IRC_Cartesians_noMW_output/new_data/bifur_traj4_Cartesians point 58
C 0.09292 0.73900 1.07634
 C 0.04259 0.74509 -1.07724
 C -0.22452 1.20822 -0.00004
 C -0.07228 -0.48070 1.78045
 C -0.05941 -0.48309 -1.77943
 F 0.49544 1.48597 1.80805
 F 0.31671 1.50776 -1.81228
 H -0.93271 -0.98967 1.46372
 H -0.92223 -0.99741 -1.50612
 H 0.75751 -1.09931 1.64257
 H 0.76870 -1.09578 -1.59707
 H -0.15972 -0.26581 2.77583
 H -0.10300 -0.27426 -2.77477
13
bifur_IRC_Cartesians_noMW_output/new_data/bifur_traj4_Cartesians point 59
C 0.09336 0.73895 1.07633
 C 0.04215 0.74513 -1.07725
 C -0.22453 1.20822 -0.00005
 C -0.07239 -0.48067 1.78045
 C -0.05930 -0.48312 -1.77943
 F 0.49700 1.48579 1.80804
 F 0.31516 1.50793 -1.81229
 H -0.93279 -0.98959 1.46334
 H -0.92215 -0.99748 -1.50649
 H 0.75742 -1.09934 1.64296
 H 0.76880 -1.09575 -1.59668
 H -0.16020 -0.26573 2.77583
 H -0.10252 -0.27434 -2.77477
13
bifur_IRC_Cartesians_noMW_output/new_data/bifur_traj4_Cartesians point 60
C 0.09335 0.73896 1.07633
 C 0.04216 0.74513 -1.07725
 C -0.22453 1.20822 -0.00005
 C -0.07238 -0.48067 1.78045
 C -0.05930 -0.48312 -1.77943
 F 0.49695 1.48580 1.80804
 F 0.31521 1.50793 -1.81229
 H -0.93279 -0.98960 1.46335
 H -0.92215 -0.99748 -1.50648
 H 0.75742 -1.09933 1.64294
 H 0.76879 -1.09575 -1.59669
 H -0.16019 -0.26574 2.77583
 H -0.10253 -0.27434 -2.77477
13
bifur_IRC_Cartesians_noMW_output/new_data/bifur_traj4_Cartesians point 61
C 0.09304 0.73899 1.07634
 C 0.04247 0.74510 -1.07725
 C -0.22452 1.20822 -0.00004
 C -0.07231 -0.48069 1.78045
 C -0.05938 -0.48310 -1.77943
 F 0.49586 1.48592 1.80805
 F 0.31629 1.50781 -1.81228
 H -0.93273 -0.98965 1.46361
 H -0.92221 -0.99743 -1.50622
 H 0.75749 -1.09932 1.64268
 H 0.76873 -1.09577 -1.59697
 H -0.15985 -0.26579 2.77583
 H -0.10287 -0.27428 -2.77477
13
bifur_IRC_Cartesians_noMW_output/new_data/bifur_traj4_Cartesians point 62
C 0.09253 0.73904 1.07634
 C 0.04298 0.74505 -1.07724
 C -0.22452 1.20822 -0.00004
 C -0.07218 -0.48072 1.78045
 C -0.05950 -0.48307 -1.77944
 F 0.49405 1.48612 1.80806
 F 0.31809 1.50761 -1.81227
 H -0.93263 -0.98973 1.46405
 H -0.92231 -0.99735 -1.50579
 H 0.75760 -1.09929 1.64223
 H 0.76861 -1.09580 -1.59742
 H -0.15928 -0.26588 2.77584
 H -0.10344 -0.27419 -2.77477
13
bifur_IRC_Cartesians_noMW_output/new_data/bifur_traj4_Cartesians point 63
C 0.09187 0.73910 1.07635
 C 0.04365 0.74498 -1.07724
 C -0.22451 1.20821 -0.00003
 C -0.07202 -0.48076 1.78045
 C -0.05967 -0.48303 -1.77944
 F 0.49168 1.48638 1.80807
 F 0.32045 1.50734 -1.81226
 H -0.93250 -0.98984 1.46462
 H -0.92244 -0.99724 -1.50523
 H 0.75774 -1.09925 1.64165
 H 0.76847 -1.09584 -1.59801
 H -0.15854 -0.26599 2.77584
 H -0.10418 -0.27407 -2.77478
13
bifur_IRC_Cartesians_noMW_output/new_data/bifur_traj4_Cartesians point 64
C 0.09113 0.73917 1.07636
 C 0.04439 0.74491 -1.07723
 C -0.22450 1.20821 -0.00002
 C -0.07183 -0.48081 1.78045
 C -0.05985 -0.48298 -1.77945
 F 0.48906 1.48667 1.80808
 F 0.32306 1.50705 -1.81224
 H -0.93236 -0.98996 1.46525
 H -0.92258 -0.99711 -1.50460
 H 0.75791 -1.09921 1.64100
 H 0.76830 -1.09588 -1.59866
 H -0.15773 -0.26612 2.77584
 H -0.10500 -0.27394 -2.77478
13
bifur_IRC_Cartesians_noMW_output/new_data/bifur_traj4_Cartesians point 65
C 0.09052 0.73923 1.07637
 C 0.04500 0.74484 -1.07723
 C -0.22449 1.20820 -0.00001
 C -0.07168 -0.48084 1.78045
 C -0.06000 -0.48295 -1.77946
 F 0.48689 1.48691 1.80810
 F 0.32522 1.50681 -1.81223
 H -0.93224 -0.99006 1.46578
 H -0.92270 -0.99701 -1.50409
 H 0.75804 -1.09917 1.64047
 H 0.76817 -1.09592 -1.59921
 H -0.15705 -0.26622 2.77584
 H -0.10568 -0.27383 -2.77478
13
bifur_IRC_Cartesians_noMW_output/new_data/bifur_traj4_Cartesians point 66
C 0.09024 0.73926 1.07637
 C 0.04529 0.74481 -1.07722
 C -0.22448 1.20820 -0.00001
 C -0.07161 -0.48086 1.78045
 C -0.06007 -0.48293 -1.77946
 F 0.48588 1.48702 1.80810
 F 0.32621 1.50670 -1.81222
 H -0.93218 -0.99010 1.46602
 H -0.92276 -0.99697 -1.50385
 H 0.75810 -1.09916 1.64022
 H 0.76810 -1.09594 -1.59946
 H -0.15673 -0.26627 2.77584
 H -0.10599 -0.27378 -2.77478
13
bifur_IRC_Cartesians_noMW_output/new_data/bifur_traj4_Cartesians point 67
C 0.09024 0.73926 1.07637
 C 0.04529 0.74481 -1.07722
 C -0.22448 1.20820 -0.00001
 C -0.07161 -0.48086 1.78045
 C -0.06007 -0.48293 -1.77946
 F 0.48589 1.48702 1.80810
 F 0.32621 1.50670 -1.81222
 H -0.93218 -0.99010 1.46602
 H -0.92276 -0.99697 -1.50385
 H 0.75810 -1.09916 1.64022
 H 0.76810 -1.09594 -1.59946
 H -0.15673 -0.26627 2.77584
 H -0.10599 -0.27378 -2.77478
13
bifur_IRC_Cartesians_noMW_output/new_data/bifur_traj4_Cartesians point 68
C 0.09022 0.73926 1.07637
 C 0.04531 0.74481 -1.07722
 C -0.22448 1.20820 -0.00001
 C -0.07161 -0.48086 1.78045
 C -0.06008 -0.48293 -1.77946
 F 0.48582 1.48702 1.80810
 F 0.32628 1.50670 -1.81222
 H -0.93218 -0.99010 1.46603
 H -0.92276 -0.99696 -1.50383
 H 0.75811 -1.09916 1.64020
 H 0.76810 -1.09594 -1.59947
 H -0.15671 -0.26628 2.77584
 H -0.10601 -0.27377 -2.77478
13
bifur_IRC_Cartesians_noMW_output/new_data/bifur_traj4_Cartesians point 69
C 0.09003 0.73928 1.07637
 C 0.04549 0.74479 -1.07722
 C -0.22448 1.20820 -0.00000
 C -0.07156 -0.48087 1.78045
 C -0.06012 -0.48292 -1.77946
 F 0.48515 1.48710 1.80811
 F 0.32694 1.50662 -1.81222
 H -0.93214 -0.99013 1.46619
 H -0.92280 -0.99693 -1.50367
 H 0.75815 -1.09915 1.64004
 H 0.76806 -1.09595 -1.59964
 H -0.15651 -0.26631 2.77584
 H -0.10622 -0.27374 -2.77478
13
bifur_IRC_Cartesians_noMW_output/new_data/bifur_traj4_Cartesians point 70
C 0.08944 0.73934 1.07638
 C 0.04608 0.74473 -1.07722
 C -0.22447 1.20820 0.00000
 C -0.07142 -0.48091 1.78045
 C -0.06027 -0.48288 -1.77947
 F 0.48306 1.48733 1.80812
 F 0.32902 1.50639 -1.81221
 H -0.93203 -0.99023 1.46670
 H -0.92291 -0.99683 -1.50318
 H 0.75828 -1.09911 1.63953
 H 0.76793 -1.09598 -1.60016
 H -0.15585 -0.26641 2.77585
 H -0.10687 -0.27364 -2.77479
13
bifur_IRC_Cartesians_noMW_output/new_data/bifur_traj4_Cartesians point 71
C 0.08824 0.73946 1.07639
 C 0.04729 0.74461 -1.07721
 C -0.22445 1.20819 0.00002
 C -0.07112 -0.48098 1.78045
 C -0.06056 -0.48281 -1.77948
 F 0.47879 1.48780 1.80814
 F 0.33327 1.50592 -1.81218
 H -0.93179 -0.99042 1.46773
 H -0.92315 -0.99663 -1.50216
 H 0.75854 -1.09905 1.63848
 H 0.76766 -1.09605 -1.60123
 H -0.15452 -0.26662 2.77585
 H -0.10821 -0.27342 -2.77479
13
bifur_IRC_Cartesians_noMW_output/new_data/bifur_traj4_Cartesians point 72
C 0.08629 0.73965 1.07642
 C 0.04925 0.74441 -1.07719
 C -0.22442 1.20818 0.00004
 C -0.07064 -0.48109 1.78044
 C -0.06104 -0.48269 -1.77950
 F 0.47185 1.48856 1.80818
 F 0.34018 1.50515 -1.81214
 H -0.93141 -0.99074 1.46940
 H -0.92353 -0.99631 -1.50051
 H 0.75897 -1.09894 1.63677
 H 0.76723 -1.09617 -1.60296
 H -0.15235 -0.26695 2.77585
 H -0.11038 -0.27307 -2.77480
13
bifur_IRC_Cartesians_noMW_output/new_data/bifur_traj4_Cartesians point 73
C 0.08371 0.73990 1.07645
 C 0.05185 0.74415 -1.07718
 C -0.22438 1.20816 0.00008
 C -0.07000 -0.48124 1.78044
 C -0.06168 -0.48253 -1.77953
 F 0.46266 1.48957 1.80824
 F 0.34932 1.50414 -1.81209
 H -0.93091 -0.99116 1.47161
 H -0.92403 -0.99588 -1.49832
 H 0.75954 -1.09879 1.63451
 H 0.76666 -1.09632 -1.60526
 H -0.14948 -0.26740 2.77586
 H -0.11325 -0.27261 -2.77481
13
bifur_IRC_Cartesians_noMW_output/new_data/bifur_traj4_Cartesians point 74
C 0.08083 0.74019 1.07648
 C 0.05475 0.74385 -1.07715
 C -0.22434 1.20814 0.00011
 C -0.06928 -0.48142 1.78043
 C -0.06239 -0.48235 -1.77956
 F 0.45241 1.49070 1.80829
 F 0.35952 1.50301 -1.81203
 H -0.93035 -0.99163 1.47408
 H -0.92459 -0.99540 -1.49588
 H 0.76017 -1.09863 1.63199
 H 0.76602 -1.09649 -1.60782
 H -0.14628 -0.26790 2.77587
 H -0.11646 -0.27209 -2.77482
13
bifur_IRC_Cartesians_noMW_output/new_data/bifur_traj4_Cartesians point 75
C 0.07791 0.74048 1.07651
 C 0.05768 0.74356 -1.07713
 C -0.22430 1.20813 0.00015
 C -0.06856 -0.48159 1.78043
 C -0.06311 -0.48218 -1.77959
 F 0.44202 1.49184 1.80835
 F 0.36985 1.50186 -1.81197
 H -0.92978 -0.99210 1.47658
 H -0.92516 -0.99491 -1.49340
 H 0.76082 -1.09846 1.62943
 H 0.76537 -1.09666 -1.61041
 H -0.14304 -0.26840 2.77588
 H -0.11971 -0.27156 -2.77483
13
bifur_IRC_Cartesians_noMW_output/new_data/bifur_traj4_Cartesians point 76
C 0.07508 0.74075 1.07655
 C 0.06052 0.74327 -1.07711
 C -0.22425 1.20811 0.00019
 C -0.06786 -0.48176 1.78042
 C -0.06381 -0.48200 -1.77962
 F 0.43196 1.49294 1.80841
 F 0.37985 1.50075 -1.81191
 H -0.92922 -0.99256 1.47901
 H -0.92572 -0.99444 -1.49101
 H 0.76144 -1.09830 1.62696
 H 0.76474 -1.09682 -1.61292
 H -0.13989 -0.26889 2.77589
 H -0.12285 -0.27106 -2.77484
13
bifur_IRC_Cartesians_noMW_output/new_data/bifur_traj4_Cartesians point 77
C 0.07243 0.74101 1.07658
 C 0.06319 0.74300 -1.07709
 C -0.22421 1.20809 0.00022
 C -0.06720 -0.48191 1.78042
 C -0.06446 -0.48184 -1.77965
 F 0.42253 1.49398 1.80847
 F 0.38924 1.49971 -1.81186
 H -0.92871 -0.99299 1.48128
 H -0.92623 -0.99400 -1.48877
 H 0.76202 -1.09815 1.62464
 H 0.76416 -1.09698 -1.61528
 H -0.13695 -0.26934 2.77590
 H -0.12580 -0.27058 -2.77485
13
bifur_IRC_Cartesians_noMW_output/new_data/bifur_traj4_Cartesians point 78
C 0.07243 0.74101 1.07658
 C 0.06319 0.74300 -1.07709
 C -0.22421 1.20809 0.00022
 C -0.06720 -0.48191 1.78042
 C -0.06446 -0.48184 -1.77965
 F 0.42254 1.49398 1.80847
 F 0.38923 1.49971 -1.81186
 H -0.92871 -0.99299 1.48128
 H -0.92623 -0.99400 -1.48877
 H 0.76202 -1.09815 1.62464
 H 0.76416 -1.09698 -1.61528
 H -0.13695 -0.26934 2.77590
 H -0.12580 -0.27058 -2.77485
13
bifur_IRC_Cartesians_noMW_output/new_data/bifur_traj4_Cartesians point 79
C 0.06812 0.74144 1.07663
 C 0.06753 0.74256 -1.07706
 C -0.22415 1.20807 0.00028
 C -0.06613 -0.48217 1.78041
 C -0.06553 -0.48158 -1.77970
 F 0.40717 1.49567 1.80855
 F 0.40452 1.49801 -1.81177
 H -0.92786 -0.99369 1.48498
 H -0.92708 -0.99328 -1.48511
 H 0.76297 -1.09791 1.62086
 H 0.76320 -1.09723 -1.61912
 H -0.13215 -0.27009 2.77591
 H -0.13061 -0.26980 -2.77487
13
bifur_IRC_Cartesians_noMW_output/new_data/bifur_traj4_Cartesians point 80
C 0.06664 0.74158 1.07664
 C 0.06901 0.74241 -1.07705
 C -0.22413 1.20806 0.00030
 C -0.06577 -0.48226 1.78041
 C -0.06589 -0.48149 -1.77971
 F 0.40193 1.49625 1.80858
 F 0.40973 1.49743 -1.81174
 H -0.92758 -0.99392 1.48624
 H -0.92737 -0.99304 -1.48386
 H 0.76330 -1.09782 1.61957
 H 0.76287 -1.09731 -1.62042
 H -0.13051 -0.27034 2.77592
 H -0.13224 -0.26954 -2.77488
13
bifur_IRC_Cartesians_noMW_output/new_data/bifur_traj4_Cartesians point 81
C 0.06555 0.74169 1.07666
 C 0.07010 0.74230 -1.07704
 C -0.22411 1.20805 0.00031
 C -0.06550 -0.48232 1.78041
 C -0.06616 -0.48142 -1.77972
 F 0.39805 1.49667 1.80861
 F 0.41359 1.49700 -1.81172
 H -0.92736 -0.99410 1.48718
 H -0.92758 -0.99286 -1.48294
 H 0.76354 -1.09776 1.61861
 H 0.76263 -1.09738 -1.62139
 H -0.12930 -0.27053 2.77592
 H -0.13346 -0.26934 -2.77488
13
bifur_IRC_Cartesians_noMW_output/new_data/bifur_traj4_Cartesians point 82
C 0.06467 0.74178 1.07667
 C 0.07099 0.74221 -1.07703
 C -0.22410 1.20805 0.00032
 C -0.06528 -0.48237 1.78041
 C -0.06638 -0.48137 -1.77973
 F 0.39491 1.49702 1.80862
 F 0.41672 1.49665 -1.81170
 H -0.92719 -0.99424 1.48793
 H -0.92775 -0.99271 -1.48219
 H 0.76373 -1.09771 1.61784
 H 0.76244 -1.09743 -1.62218
 H -0.12832 -0.27068 2.77592
 H -0.13444 -0.26918 -2.77488
13
bifur_IRC_Cartesians_noMW_output/new_data/bifur_traj4_Cartesians point 83
C 0.06381 0.74186 1.07668
 C 0.07186 0.74212 -1.07703
 C -0.22408 1.20804 0.00033
 C -0.06507 -0.48242 1.78041
 C -0.06659 -0.48132 -1.77974
 F 0.39186 1.49735 1.80864
 F 0.41975 1.49632 -1.81168
 H -0.92702 -0.99438 1.48867
 H -0.92792 -0.99257 -1.48146
 H 0.76392 -1.09766 1.61709
 H 0.76225 -1.09748 -1.62294
 H -0.12737 -0.27083 2.77592
 H -0.13539 -0.26903 -2.77489
13
bifur_IRC_Cartesians_noMW_output/new_data/bifur_traj4_Cartesians point 84
C 0.06286 0.74196 1.07669
 C 0.07281 0.74202 -1.07702
 C -0.22407 1.20803 0.00034
 C -0.06483 -0.48248 1.78040
 C -0.06682 -0.48126 -1.77975
 F 0.38847 1.49773 1.80866
 F 0.42313 1.49594 -1.81166
 H -0.92684 -0.99454 1.48949
 H -0.92811 -0.99241 -1.48065
 H 0.76413 -1.09761 1.61626
 H 0.76204 -1.09753 -1.62379
 H -0.12631 -0.27099 2.77593
 H -0.13645 -0.26886 -2.77489
13
bifur_IRC_Cartesians_noMW_output/new_data/bifur_traj4_Cartesians point 85
C 0.06180 0.74206 1.07670
 C 0.07388 0.74191 -1.07701
 C -0.22405 1.20803 0.00036
 C -0.06457 -0.48254 1.78040
 C -0.06709 -0.48119 -1.77976
 F 0.38469 1.49814 1.80868
 F 0.42688 1.49552 -1.81164
 H -0.92663 -0.99471 1.49040
 H -0.92831 -0.99223 -1.47976
 H 0.76436 -1.09755 1.61533
 H 0.76180 -1.09760 -1.62473
 H -0.12513 -0.27118 2.77593
 H -0.13763 -0.26867 -2.77490
13
bifur_IRC_Cartesians_noMW_output/new_data/bifur_traj4_Cartesians point 86
C 0.06078 0.74216 1.07671
 C 0.07491 0.74181 -1.07700
 C -0.22404 1.20802 0.00037
 C -0.06431 -0.48260 1.78040
 C -0.06734 -0.48113 -1.77977
 F 0.38105 1.49854 1.80870
 F 0.43050 1.49512 -1.81162
 H -0.92643 -0.99487 1.49127
 H -0.92851 -0.99206 -1.47889
 H 0.76459 -1.09749 1.61443
 H 0.76157 -1.09766 -1.62564
 H -0.12399 -0.27135 2.77593
 H -0.13877 -0.26849 -2.77490
13
bifur_IRC_Cartesians_noMW_output/new_data/bifur_traj4_Cartesians point 87
C 0.05997 0.74224 1.07672
 C 0.07572 0.74173 -1.07700
 C -0.22403 1.20802 0.00038
 C -0.06411 -0.48265 1.78040
 C -0.06754 -0.48108 -1.77978
 F 0.37817 1.49886 1.80872
 F 0.43337 1.49480 -1.81160
 H -0.92627 -0.99501 1.49197
 H -0.92867 -0.99193 -1.47820
 H 0.76477 -1.09745 1.61372
 H 0.76139 -1.09770 -1.62636
 H -0.12309 -0.27149 2.77594
 H -0.13967 -0.26834 -2.77490
13
bifur_IRC_Cartesians_noMW_output/new_data/bifur_traj4_Cartesians point 88
C 0.05942 0.74230 1.07673
 C 0.07628 0.74167 -1.07699
 C -0.22402 1.20801 0.00039
 C -0.06398 -0.48268 1.78040
 C -0.06767 -0.48105 -1.77979
 F 0.37621 1.49907 1.80873
 F 0.43532 1.49459 -1.81159
 H -0.92616 -0.99510 1.49244
 H -0.92878 -0.99184 -1.47774
 H 0.76489 -1.09741 1.61324
 H 0.76127 -1.09774 -1.62685
 H -0.12248 -0.27159 2.77594
 H -0.14029 -0.26824 -2.77491
13
bifur_IRC_Cartesians_noMW_output/new_data/bifur_traj4_Cartesians point 89
C 0.05942 0.74230 1.07673
 C 0.07628 0.74167 -1.07699
 C -0.22402 1.20801 0.00039
 C -0.06398 -0.48268 1.78040
 C -0.06767 -0.48105 -1.77979
 F 0.37621 1.49907 1.80873
 F 0.43532 1.49459 -1.81159
 H -0.92616 -0.99510 1.49244
 H -0.92878 -0.99184 -1.47774
 H 0.76489 -1.09741 1.61324
 H 0.76127 -1.09774 -1.62685
 H -0.12248 -0.27159 2.77594
 H -0.14029 -0.26824 -2.77491
13
bifur_IRC_Cartesians_noMW_output/new_data/bifur_traj4_Cartesians point 90
C 0.05897 0.74234 1.07673
 C 0.07672 0.74163 -1.07699
 C -0.22401 1.20801 0.00039
 C -0.06387 -0.48271 1.78040
 C -0.06778 -0.48102 -1.77979
 F 0.37463 1.49925 1.80874
 F 0.43689 1.49441 -1.81158
 H -0.92608 -0.99517 1.49282
 H -0.92887 -0.99176 -1.47736
 H 0.76498 -1.09739 1.61285
 H 0.76117 -1.09776 -1.62724
 H -0.12199 -0.27166 2.77594
 H -0.14078 -0.26816 -2.77491
13
bifur_IRC_Cartesians_noMW_output/new_data/bifur_traj4_Cartesians point 91
C 0.05900 0.74234 1.07673
 C 0.07670 0.74163 -1.07699
 C -0.22401 1.20801 0.00039
 C -0.06387 -0.48271 1.78040
 C -0.06778 -0.48102 -1.77979
 F 0.37473 1.49924 1.80874
 F 0.43679 1.49442 -1.81158
 H -0.92608 -0.99516 1.49280
 H -0.92886 -0.99177 -1.47738
 H 0.76498 -1.09739 1.61288
 H 0.76118 -1.09776 -1.62722
 H -0.12202 -0.27166 2.77594
 H -0.14075 -0.26817 -2.77491
13
bifur_IRC_Cartesians_noMW_output/new_data/bifur_traj4_Cartesians point 92
C 0.05911 0.74233 1.07673
 C 0.07658 0.74164 -1.07699
 C -0.22401 1.20801 0.00039
 C -0.06390 -0.48270 1.78040
 C -0.06775 -0.48103 -1.77979
 F 0.37512 1.49919 1.80874
 F 0.43640 1.49447 -1.81159
 H -0.92610 -0.99514 1.49270
 H -0.92884 -0.99179 -1.47748
 H 0.76495 -1.09740 1.61297
 H 0.76120 -1.09775 -1.62712
 H -0.12214 -0.27164 2.77594
 H -0.14063 -0.26819 -2.77491
13
bifur_IRC_Cartesians_noMW_output/new_data/bifur_traj4_Cartesians point 93
C 0.05921 0.74232 1.07673
 C 0.07649 0.74165 -1.07699
 C -0.22401 1.20801 0.00039
 C -0.06392 -0.48270 1.78040
 C -0.06773 -0.48103 -1.77979
 F 0.37546 1.49916 1.80874
 F 0.43606 1.49450 -1.81159
 H -0.92612 -0.99513 1.49262
 H -0.92882 -0.99180 -1.47756
 H 0.76493 -1.09740 1.61306
 H 0.76123 -1.09775 -1.62703
 H -0.12225 -0.27162 2.77594
 H -0.14052 -0.26820 -2.77491
13
bifur_IRC_Cartesians_noMW_output/new_data/bifur_traj4_Cartesians point 94
C 0.05918 0.74232 1.07673
 C 0.07652 0.74165 -1.07699
 C -0.22401 1.20801 0.00039
 C -0.06392 -0.48270 1.78040
 C -0.06773 -0.48103 -1.77979
 F 0.37536 1.49917 1.80874
 F 0.43617 1.49449 -1.81159
 H -0.92612 -0.99513 1.49264
 H -0.92883 -0.99180 -1.47753
 H 0.76494 -1.09740 1.61303
 H 0.76122 -1.09775 -1.62706
 H -0.12222 -0.27163 2.77594
 H -0.14055 -0.26820 -2.77491
13
bifur_IRC_Cartesians_noMW_output/new_data/bifur_traj4_Cartesians point 95
C 0.05891 0.74235 1.07673
 C 0.07679 0.74162 -1.07699
 C -0.22401 1.20801 0.00039
 C -0.06385 -0.48271 1.78040
 C -0.06780 -0.48102 -1.77979
 F 0.37440 1.49927 1.80874
 F 0.43712 1.49439 -1.81158
 H -0.92606 -0.99518 1.49287
 H -0.92888 -0.99175 -1.47731
 H 0.76500 -1.09739 1.61280
 H 0.76116 -1.09777 -1.62730
 H -0.12192 -0.27168 2.77594
 H -0.14085 -0.26815 -2.77491
13
bifur_IRC_Cartesians_noMW_output/new_data/bifur_traj4_Cartesians point 96
C 0.05827 0.74241 1.07674
 C 0.07743 0.74155 -1.07698
 C -0.22400 1.20801 0.00040
 C -0.06369 -0.48275 1.78040
 C -0.06796 -0.48098 -1.77980
 F 0.37212 1.49952 1.80875
 F 0.43939 1.49414 -1.81157
 H -0.92594 -0.99528 1.49342
 H -0.92900 -0.99165 -1.47676
 H 0.76514 -1.09735 1.61223
 H 0.76102 -1.09780 -1.62787
 H -0.12121 -0.27179 2.77594
 H -0.14157 -0.26803 -2.77491
13
bifur_IRC_Cartesians_noMW_output/new_data/bifur_traj4_Cartesians point 97
C 0.05711 0.74252 1.07675
 C 0.07859 0.74144 -1.07698
 C -0.22398 1.20800 0.00042
 C -0.06341 -0.48282 1.78040
 C -0.06824 -0.48091 -1.77981
 F 0.36802 1.49998 1.80878
 F 0.44346 1.49368 -1.81155
 H -0.92571 -0.99547 1.49441
 H -0.92923 -0.99145 -1.47579
 H 0.76539 -1.09728 1.61123
 H 0.76076 -1.09787 -1.62889
 H -0.11993 -0.27199 2.77594
 H -0.14285 -0.26783 -2.77492
13
bifur_IRC_Cartesians_noMW_output/new_data/bifur_traj4_Cartesians point 98
C 0.05539 0.74269 1.07677
 C 0.08033 0.74126 -1.07696
 C -0.22396 1.20799 0.00044
 C -0.06298 -0.48292 1.78039
 C -0.06867 -0.48080 -1.77983
 F 0.36189 1.50065 1.80881
 F 0.44957 1.49300 -1.81151
 H -0.92538 -0.99575 1.49589
 H -0.92957 -0.99117 -1.47433
 H 0.76577 -1.09719 1.60972
 H 0.76038 -1.09797 -1.63042
 H -0.11801 -0.27228 2.77595
 H -0.14477 -0.26752 -2.77492
13
bifur_IRC_Cartesians_noMW_output/new_data/bifur_traj4_Cartesians point 99
C 0.05324 0.74290 1.07680
 C 0.08249 0.74104 -1.07695
 C -0.22392 1.20797 0.00047
 C -0.06245 -0.48305 1.78039
 C -0.06920 -0.48067 -1.77985
 F 0.35423 1.50149 1.80886
 F 0.45719 1.49216 -1.81147
 H -0.92496 -0.99610 1.49774
 H -0.92999 -0.99081 -1.47250
 H 0.76625 -1.09706 1.60783
 H 0.75990 -1.09810 -1.63234
 H -0.11562 -0.27265 2.77596
 H -0.14716 -0.26713 -2.77493
13
bifur_IRC_Cartesians_noMW_output/new_data/bifur_traj4_Cartesians point 100
C 0.05324 0.74290 1.07680
 C 0.08249 0.74104 -1.07695
 C -0.22392 1.20797 0.00047
 C -0.06245 -0.48305 1.78039
 C -0.06920 -0.48067 -1.77985
 F 0.35423 1.50149 1.80886
 F 0.45719 1.49216 -1.81147
 H -0.92496 -0.99610 1.49774
 H -0.92999 -0.99081 -1.47250
 H 0.76625 -1.09706 1.60783
 H 0.75990 -1.09810 -1.63234
 H -0.11562 -0.27265 2.77596
 H -0.14716 -0.26713 -2.77493
13
bifur_IRC_Cartesians_noMW_output/new_data/bifur_traj4_Cartesians point 101
C 0.04892 0.74333 1.07685
 C 0.08683 0.74060 -1.07691
 C -0.22386 1.20795 0.00052
 C -0.06138 -0.48330 1.78038
 C -0.07026 -0.48041 -1.77990
 F 0.33886 1.50318 1.80895
 F 0.47247 1.49046 -1.81138
 H -0.92411 -0.99680 1.50144
 H -0.93083 -0.99009 -1.46884
 H 0.76720 -1.09682 1.60405
 H 0.75894 -1.09835 -1.63617
 H -0.11082 -0.27340 2.77597
 H -0.15197 -0.26636 -2.77495
13
bifur_IRC_Cartesians_noMW_output/new_data/bifur_traj4_Cartesians point 102
C 0.04715 0.74350 1.07687
 C 0.08861 0.74042 -1.07690
 C -0.22383 1.20794 0.00054
 C -0.06094 -0.48341 1.78038
 C -0.07070 -0.48030 -1.77992
 F 0.33255 1.50388 1.80898
 F 0.47875 1.48976 -1.81134
 H -0.92377 -0.99708 1.50296
 H -0.93118 -0.98980 -1.46734
 H 0.76759 -1.09672 1.60250
 H 0.75855 -1.09845 -1.63775
 H -0.10885 -0.27370 2.77597
 H -0.15394 -0.26604 -2.77495
13
bifur_IRC_Cartesians_noMW_output/new_data/bifur_traj4_Cartesians point 103
C 0.04571 0.74365 1.07689
 C 0.09006 0.74027 -1.07689
 C -0.22381 1.20793 0.00056
 C -0.06058 -0.48349 1.78038
 C -0.07106 -0.48021 -1.77993
 F 0.32744 1.50444 1.80901
 F 0.48383 1.48920 -1.81131
 H -0.92349 -0.99732 1.50419
 H -0.93146 -0.98956 -1.46612
 H 0.76790 -1.09664 1.60124
 H 0.75823 -1.09854 -1.63903
 H -0.10725 -0.27395 2.77598
 H -0.15554 -0.26578 -2.77496
13
bifur_IRC_Cartesians_noMW_output/new_data/bifur_traj4_Cartesians point 104
C 0.04461 0.74375 1.07690
 C 0.09116 0.74016 -1.07688
 C -0.22379 1.20792 0.00058
 C -0.06031 -0.48356 1.78037
 C -0.07133 -0.48014 -1.77994
 F 0.32353 1.50487 1.80903
 F 0.48773 1.48877 -1.81129
 H -0.92327 -0.99749 1.50513
 H -0.93167 -0.98937 -1.46519
 H 0.76815 -1.09658 1.60028
 H 0.75799 -1.09860 -1.64000
 H -0.10603 -0.27414 2.77598
 H -0.15676 -0.26558 -2.77496
13
bifur_IRC_Cartesians_noMW_output/new_data/bifur_traj4_Cartesians point 105
C 0.04380 0.74383 1.07691
 C 0.09198 0.74008 -1.07688
 C -0.22378 1.20792 0.00059
 C -0.06011 -0.48361 1.78037
 C -0.07153 -0.48009 -1.77995
 F 0.32063 1.50519 1.80905
 F 0.49061 1.48845 -1.81127
 H -0.92311 -0.99763 1.50583
 H -0.93183 -0.98924 -1.46450
 H 0.76832 -1.09653 1.59957
 H 0.75781 -1.09865 -1.64073
 H -0.10513 -0.27428 2.77599
 H -0.15767 -0.26543 -2.77497
13
bifur_IRC_Cartesians_noMW_output/new_data/bifur_traj4_Cartesians point 106
C 0.04318 0.74390 1.07691
 C 0.09261 0.74001 -1.07687
 C -0.22377 1.20791 0.00059
 C -0.05995 -0.48364 1.78037
 C -0.07168 -0.48006 -1.77996
 F 0.31843 1.50543 1.80906
 F 0.49280 1.48820 -1.81126
 H -0.92299 -0.99773 1.50636
 H -0.93195 -0.98914 -1.46398
 H 0.76846 -1.09649 1.59903
 H 0.75767 -1.09868 -1.64128
 H -0.10444 -0.27439 2.77599
 H -0.15836 -0.26532 -2.77497
13
bifur_IRC_Cartesians_noMW_output/new_data/bifur_traj4_Cartesians point 107
C 0.04265 0.74395 1.07692
 C 0.09313 0.73996 -1.07687
 C -0.22376 1.20791 0.00060
 C -0.05982 -0.48368 1.78037
 C -0.07181 -0.48002 -1.77997
 F 0.31656 1.50563 1.80907
 F 0.49465 1.48800 -1.81125
 H -0.92289 -0.99781 1.50681
 H -0.93205 -0.98905 -1.46353
 H 0.76858 -1.09647 1.59857
 H 0.75756 -1.09871 -1.64174
 H -0.10386 -0.27448 2.77599
 H -0.15894 -0.26523 -2.77497
13
bifur_IRC_Cartesians_noMW_output/new_data/bifur_traj4_Cartesians point 108
C 0.04215 0.74400 1.07693
 C 0.09364 0.73991 -1.07686
 C -0.22376 1.20791 0.00061
 C -0.05970 -0.48371 1.78037
 C -0.07193 -0.47999 -1.77997
 F 0.31476 1.50583 1.80908
 F 0.49645 1.48780 -1.81124
 H -0.92279 -0.99789 1.50724
 H -0.93215 -0.98896 -1.46310
 H 0.76869 -1.09644 1.59812
 H 0.75744 -1.09874 -1.64219
 H -0.10329 -0.27457 2.77599
 H -0.15950 -0.26514 -2.77497
13
bifur_IRC_Cartesians_noMW_output/new_data/bifur_traj4_Cartesians point 109
C 0.04159 0.74405 1.07693
 C 0.09420 0.73985 -1.07686
 C -0.22375 1.20790 0.00062
 C -0.05956 -0.48374 1.78037
 C -0.07207 -0.47996 -1.77998
 F 0.31277 1.50605 1.80909
 F 0.49843 1.48758 -1.81123
 H -0.92268 -0.99798 1.50772
 H -0.93226 -0.98887 -1.46263
 H 0.76881 -1.09640 1.59763
 H 0.75732 -1.09878 -1.64269
 H -0.10267 -0.27466 2.77599
 H -0.16012 -0.26504 -2.77498
13
bifur_IRC_Cartesians_noMW_output/new_data/bifur_traj4_Cartesians point 110
C 0.04090 0.74412 1.07694
 C 0.09489 0.73978 -1.07685
 C -0.22374 1.20790 0.00062
 C -0.05939 -0.48378 1.78037
 C -0.07224 -0.47992 -1.77998
 F 0.31033 1.50632 1.80911
 F 0.50085 1.48731 -1.81121
 H -0.92255 -0.99810 1.50831
 H -0.93240 -0.98876 -1.46205
 H 0.76896 -1.09637 1.59703
 H 0.75717 -1.09882 -1.64330
 H -0.10191 -0.27478 2.77599
 H -0.16089 -0.26492 -2.77498
13
bifur_IRC_Cartesians_noMW_output/new_data/bifur_traj4_Cartesians point 111
C 0.04090 0.74412 1.07694
 C 0.09489 0.73978 -1.07685
 C -0.22374 1.20790 0.00062
 C -0.05939 -0.48378 1.78037
 C -0.07224 -0.47992 -1.77998
 F 0.31033 1.50632 1.80911
 F 0.50085 1.48731 -1.81121
 H -0.92255 -0.99810 1.50831
 H -0.93240 -0.98876 -1.46205
 H 0.76896 -1.09637 1.59703
 H 0.75717 -1.09882 -1.64330
 H -0.10191 -0.27478 2.77599
 H -0.16089 -0.26492 -2.77498
13
bifur_IRC_Cartesians_noMW_output/new_data/bifur_traj4_Cartesians point 112
C 0.03893 0.74431 1.07696
 C 0.09687 0.73958 -1.07684
 C -0.22371 1.20789 0.00065
 C -0.05890 -0.48390 1.78037
 C -0.07273 -0.47980 -1.78001
 F 0.30333 1.50709 1.80915
 F 0.50782 1.48654 -1.81117
 H -0.92216 -0.99841 1.51000
 H -0.93278 -0.98843 -1.46038
 H 0.76939 -1.09625 1.59531
 H 0.75673 -1.09893 -1.64505
 H -0.09972 -0.27512 2.77600
 H -0.16308 -0.26456 -2.77499
13
bifur_IRC_Cartesians_noMW_output/new_data/bifur_traj4_Cartesians point 113
C 0.03766 0.74444 1.07698
 C 0.09815 0.73945 -1.07683
 C -0.22369 1.20788 0.00067
 C -0.05859 -0.48397 1.78036
 C -0.07304 -0.47972 -1.78002
 F 0.29880 1.50759 1.80917
 F 0.51232 1.48604 -1.81115
 H -0.92191 -0.99862 1.51109
 H -0.93303 -0.98822 -1.45930
 H 0.76967 -1.09618 1.59420
 H 0.75645 -1.09901 -1.64618
 H -0.09831 -0.27534 2.77600
 H -0.16449 -0.26433 -2.77499
13
bifur_IRC_Cartesians_noMW_output/new_data/bifur_traj4_Cartesians point 114
C 0.03632 0.74457 1.07699
 C 0.09950 0.73931 -1.07682
 C -0.22367 1.20787 0.00068
 C -0.05826 -0.48405 1.78036
 C -0.07337 -0.47964 -1.78003
 F 0.29404 1.50811 1.80920
 F 0.51706 1.48551 -1.81112
 H -0.92165 -0.99884 1.51223
 H -0.93329 -0.98800 -1.45817
 H 0.76997 -1.09611 1.59303
 H 0.75615 -1.09908 -1.64737
 H -0.09682 -0.27557 2.77601
 H -0.16598 -0.26409 -2.77500
13
bifur_IRC_Cartesians_noMW_output/new_data/bifur_traj4_Cartesians point 115
C 0.03508 0.74469 1.07701
 C 0.10075 0.73919 -1.07681
 C -0.22365 1.20786 0.00070
 C -0.05795 -0.48412 1.78036
 C -0.07368 -0.47956 -1.78005
 F 0.28962 1.50860 1.80923
 F 0.52146 1.48502 -1.81109
 H -0.92141 -0.99904 1.51330
 H -0.93353 -0.98779 -1.45712
 H 0.77024 -1.09604 1.59194
 H 0.75588 -1.09916 -1.64847
 H -0.09544 -0.27579 2.77601
 H -0.16736 -0.26387 -2.77500
13
bifur_IRC_Cartesians_noMW_output/new_data/bifur_traj4_Cartesians point 116
C 0.03404 0.74480 1.07702
 C 0.10179 0.73908 -1.07680
 C -0.22364 1.20786 0.00071
 C -0.05769 -0.48419 1.78036
 C -0.07394 -0.47950 -1.78006
 F 0.28591 1.50900 1.80925
 F 0.52515 1.48461 -1.81107
 H -0.92121 -0.99921 1.51419
 H -0.93374 -0.98762 -1.45623
 H 0.77047 -1.09598 1.59102
 H 0.75565 -1.09922 -1.64940
 H -0.09428 -0.27597 2.77602
 H -0.16852 -0.26368 -2.77501
13
bifur_IRC_Cartesians_noMW_output/new_data/bifur_traj4_Cartesians point 117
C 0.03322 0.74488 1.07703
 C 0.10262 0.73900 -1.07680
 C -0.22362 1.20785 0.00072
 C -0.05749 -0.48423 1.78036
 C -0.07414 -0.47945 -1.78007
 F 0.28300 1.50932 1.80927
 F 0.52804 1.48429 -1.81106
 H -0.92105 -0.99934 1.51490
 H -0.93390 -0.98748 -1.45554
 H 0.77065 -1.09593 1.59031
 H 0.75546 -1.09927 -1.65012
 H -0.09337 -0.27611 2.77602
 H -0.16943 -0.26354 -2.77501
13
bifur_IRC_Cartesians_noMW_output/new_data/bifur_traj4_Cartesians point 118
C 0.03259 0.74494 1.07704
 C 0.10325 0.73893 -1.07679
 C -0.22361 1.20785 0.00073
 C -0.05733 -0.48427 1.78036
 C -0.07429 -0.47941 -1.78007
 F 0.28076 1.50957 1.80928
 F 0.53027 1.48404 -1.81104
 H -0.92092 -0.99944 1.51543
 H -0.93402 -0.98737 -1.45501
 H 0.77079 -1.09590 1.58976
 H 0.75533 -1.09930 -1.65068
 H -0.09267 -0.27621 2.77602
 H -0.17013 -0.26342 -2.77501
13
bifur_IRC_Cartesians_noMW_output/new_data/bifur_traj4_Cartesians point 119
C 0.03207 0.74499 1.07704
 C 0.10377 0.73888 -1.07679
 C -0.22361 1.20784 0.00074
 C -0.05720 -0.48430 1.78035
 C -0.07442 -0.47938 -1.78008
 F 0.27892 1.50977 1.80929
 F 0.53210 1.48384 -1.81103
 H -0.92082 -0.99953 1.51588
 H -0.93412 -0.98729 -1.45457
 H 0.77090 -1.09587 1.58931
 H 0.75521 -1.09933 -1.65114
 H -0.09210 -0.27630 2.77602
 H -0.17071 -0.26333 -2.77502
13
bifur_IRC_Cartesians_noMW_output/new_data/bifur_traj4_Cartesians point 120
C 0.03157 0.74504 1.07705
 C 0.10428 0.73883 -1.07678
 C -0.22360 1.20784 0.00074
 C -0.05708 -0.48433 1.78035
 C -0.07454 -0.47935 -1.78008
 F 0.27712 1.50997 1.80930
 F 0.53389 1.48364 -1.81102
 H -0.92072 -0.99961 1.51631
 H -0.93422 -0.98720 -1.45414
 H 0.77102 -1.09584 1.58886
 H 0.75510 -1.09936 -1.65159
 H -0.09154 -0.27639 2.77602
 H -0.17127 -0.26324 -2.77502
13
bifur_IRC_Cartesians_noMW_output/new_data/bifur_traj4_Cartesians point 121
C 0.03098 0.74510 1.07706
 C 0.10486 0.73877 -1.07678
 C -0.22359 1.20784 0.00075
 C -0.05693 -0.48437 1.78035
 C -0.07469 -0.47931 -1.78009
 F 0.27504 1.51020 1.80931
 F 0.53596 1.48341 -1.81101
 H -0.92061 -0.99970 1.51681
 H -0.93433 -0.98711 -1.45365
 H 0.77114 -1.09580 1.58835
 H 0.75497 -1.09940 -1.65211
 H -0.09089 -0.27649 2.77602
 H -0.17192 -0.26313 -2.77502
13
bifur_IRC_Cartesians_noMW_output/new_data/bifur_traj4_Cartesians point 122
C 0.03098 0.74510 1.07706
 C 0.10487 0.73877 -1.07678
 C -0.22359 1.20784 0.00075
 C -0.05693 -0.48437 1.78035
 C -0.07469 -0.47931 -1.78009
 F 0.27504 1.51020 1.80931
 F 0.53596 1.48341 -1.81101
 H -0.92061 -0.99970 1.51681
 H -0.93433 -0.98711 -1.45365
 H 0.77114 -1.09580 1.58835
 H 0.75497 -1.09940 -1.65211
 H -0.09089 -0.27649 2.77602
 H -0.17192 -0.26313 -2.77502
13
bifur_IRC_Cartesians_noMW_output/new_data/bifur_traj4_Cartesians point 123
C 0.02941 0.74525 1.07707
 C 0.10644 0.73861 -1.07677
 C -0.22357 1.20783 0.00077
 C -0.05654 -0.48446 1.78035
 C -0.07508 -0.47922 -1.78011
 F 0.26946 1.51081 1.80934
 F 0.54152 1.48279 -1.81098
 H -0.92030 -0.99996 1.51816
 H -0.93464 -0.98685 -1.45232
 H 0.77149 -1.09572 1.58698
 H 0.75462 -1.09949 -1.65351
 H -0.08914 -0.27676 2.77603
 H -0.17367 -0.26285 -2.77503
13
bifur_IRC_Cartesians_noMW_output/new_data/bifur_traj4_Cartesians point 124
C 0.02837 0.74535 1.07709
 C 0.10749 0.73850 -1.07676
 C -0.22355 1.20782 0.00078
 C -0.05628 -0.48452 1.78035
 C -0.07533 -0.47915 -1.78012
 F 0.26574 1.51122 1.80936
 F 0.54522 1.48238 -1.81096
 H -0.92010 -1.00013 1.51905
 H -0.93484 -0.98667 -1.45143
 H 0.77172 -1.09566 1.58606
 H 0.75439 -1.09955 -1.65443
 H -0.08798 -0.27694 2.77603
 H -0.17483 -0.26266 -2.77503
13
bifur_IRC_Cartesians_noMW_output/new_data/bifur_traj4_Cartesians point 125
C 0.02709 0.74548 1.07710
 C 0.10878 0.73837 -1.07675
 C -0.22353 1.20781 0.00080
 C -0.05597 -0.48460 1.78035
 C -0.07565 -0.47907 -1.78013
 F 0.26119 1.51172 1.80939
 F 0.54974 1.48188 -1.81093
 H -0.91985 -1.00033 1.52015
 H -0.93509 -0.98646 -1.45035
 H 0.77200 -1.09558 1.58495
 H 0.75411 -1.09962 -1.65557
 H -0.08656 -0.27716 2.77604
 H -0.17625 -0.26243 -2.77503
13
bifur_IRC_Cartesians_noMW_output/new_data/bifur_traj4_Cartesians point 126
C 0.02555 0.74563 1.07712
 C 0.11033 0.73822 -1.07674
 C -0.22351 1.20780 0.00082
 C -0.05559 -0.48469 1.78034
 C -0.07603 -0.47898 -1.78015
 F 0.25571 1.51233 1.80942
 F 0.55519 1.48127 -1.81090
 H -0.91955 -1.00058 1.52147
 H -0.93540 -0.98620 -1.44904
 H 0.77234 -1.09550 1.58360
 H 0.75376 -1.09971 -1.65694
 H -0.08485 -0.27743 2.77604
 H -0.17797 -0.26216 -2.77504
13
bifur_IRC_Cartesians_noMW_output/new_data/bifur_traj4_Cartesians point 127
C 0.02373 0.74581 1.07714
 C 0.11216 0.73803 -1.07673
 C -0.22348 1.20779 0.00084
 C -0.05514 -0.48480 1.78034
 C -0.07648 -0.47887 -1.78017
 F 0.24924 1.51304 1.80946
 F 0.56163 1.48056 -1.81086
 H -0.91919 -1.00088 1.52303
 H -0.93575 -0.98590 -1.44750
 H 0.77274 -1.09539 1.58200
 H 0.75336 -1.09982 -1.65856
 H -0.08283 -0.27774 2.77605
 H -0.17999 -0.26183 -2.77505
13
bifur_IRC_Cartesians_noMW_output/new_data/bifur_traj4_Cartesians point 128
C 0.02166 0.74601 1.07716
 C 0.11424 0.73782 -1.07671
 C -0.22345 1.20778 0.00087
 C -0.05462 -0.48492 1.78034
 C -0.07699 -0.47874 -1.78019
 F 0.24188 1.51385 1.80950
 F 0.56895 1.47975 -1.81082
 H -0.91879 -1.00121 1.52480
 H -0.93615 -0.98556 -1.44575
 H 0.77320 -1.09528 1.58019
 H 0.75290 -1.09994 -1.66039
 H -0.08053 -0.27810 2.77605
 H -0.18229 -0.26146 -2.77506
13
bifur_IRC_Cartesians_noMW_output/new_data/bifur_traj4_Cartesians point 129
C 0.01944 0.74623 1.07719
 C 0.11647 0.73759 -1.07669
 C -0.22342 1.20777 0.00090
 C -0.05407 -0.48505 1.78033
 C -0.07754 -0.47861 -1.78021
 F 0.23398 1.51471 1.80955
 F 0.57681 1.47887 -1.81077
 H -0.91836 -1.00157 1.52671
 H -0.93659 -0.98519 -1.44387
 H 0.77368 -1.09515 1.57825
 H 0.75241 -1.10007 -1.66237
 H -0.07806 -0.27848 2.77606
 H -0.18476 -0.26106 -2.77507
13
bifur_IRC_Cartesians_noMW_output/new_data/bifur_traj4_Cartesians point 130
C 0.01725 0.74645 1.07721
 C 0.11867 0.73737 -1.07668
 C -0.22338 1.20775 0.00093
 C -0.05353 -0.48518 1.78033
 C -0.07808 -0.47847 -1.78024
 F 0.22618 1.51557 1.80959
 F 0.58457 1.47801 -1.81073
 H -0.91793 -1.00193 1.52858
 H -0.93702 -0.98482 -1.44201
 H 0.77417 -1.09503 1.57633
 H 0.75192 -1.10020 -1.66431
 H -0.07563 -0.27886 2.77607
 H -0.18720 -0.26067 -2.77507
13
bifur_IRC_Cartesians_noMW_output/new_data/bifur_traj4_Cartesians point 131
C 0.01531 0.74664 1.07724
 C 0.12063 0.73717 -1.07666
 C -0.22335 1.20774 0.00095
 C -0.05305 -0.48529 1.78033
 C -0.07856 -0.47835 -1.78026
 F 0.21926 1.51633 1.80963
 F 0.59145 1.47725 -1.81069
 H -0.91755 -1.00224 1.53025
 H -0.93740 -0.98450 -1.44037
 H 0.77459 -1.09492 1.57463
 H 0.75149 -1.10031 -1.66604
 H -0.07347 -0.27920 2.77607
 H -0.18937 -0.26032 -2.77508
13
bifur_IRC_Cartesians_noMW_output/new_data/bifur_traj4_Cartesians point 132
C 0.01382 0.74679 1.07725
 C 0.12213 0.73702 -1.07665
 C -0.22333 1.20773 0.00097
 C -0.05268 -0.48538 1.78033
 C -0.07892 -0.47826 -1.78027
 F 0.21396 1.51692 1.80966
 F 0.59673 1.47666 -1.81066
 H -0.91726 -1.00248 1.53153
 H -0.93769 -0.98425 -1.43910
 H 0.77492 -1.09483 1.57332
 H 0.75116 -1.10040 -1.66737
 H -0.07181 -0.27945 2.77608
 H -0.19102 -0.26005 -2.77509
13
bifur_IRC_Cartesians_noMW_output/new_data/bifur_traj4_Cartesians point 133
C 0.01382 0.74679 1.07725
 C 0.12213 0.73702 -1.07665
 C -0.22333 1.20773 0.00097
 C -0.05268 -0.48538 1.78033
 C -0.07892 -0.47826 -1.78027
 F 0.21396 1.51692 1.80966
 F 0.59673 1.47666 -1.81066
 H -0.91726 -1.00248 1.53153
 H -0.93769 -0.98425 -1.43910
 H 0.77492 -1.09483 1.57333
 H 0.75116 -1.10040 -1.66737
 H -0.07181 -0.27945 2.77608
 H -0.19102 -0.26005 -2.77509
13
bifur_IRC_Cartesians_noMW_output/new_data/bifur_traj4_Cartesians point 134
C 0.01273 0.74689 1.07727
 C 0.12322 0.73691 -1.07664
 C -0.22331 1.20772 0.00098
 C -0.05241 -0.48545 1.78032
 C -0.07919 -0.47820 -1.78028
 F 0.21010 1.51734 1.80968
 F 0.60056 1.47624 -1.81064
 H -0.91705 -1.00266 1.53246
 H -0.93790 -0.98407 -1.43819
 H 0.77516 -1.09477 1.57238
 H 0.75092 -1.10046 -1.66833
 H -0.07061 -0.27964 2.77608
 H -0.19223 -0.25985 -2.77509
13
bifur_IRC_Cartesians_noMW_output/new_data/bifur_traj4_Cartesians point 135
C 0.01302 0.74686 1.07726
 C 0.12292 0.73694 -1.07665
 C -0.22332 1.20773 0.00098
 C -0.05248 -0.48543 1.78032
 C -0.07912 -0.47821 -1.78028
 F 0.21114 1.51723 1.80968
 F 0.59953 1.47635 -1.81064
 H -0.91710 -1.00261 1.53221
 H -0.93784 -0.98412 -1.43843
 H 0.77510 -1.09479 1.57263
 H 0.75099 -1.10044 -1.66807
 H -0.07093 -0.27959 2.77608
 H -0.19191 -0.25991 -2.77509
13
bifur_IRC_Cartesians_noMW_output/new_data/bifur_traj4_Cartesians point 136
C 0.01357 0.74681 1.07726
 C 0.12237 0.73699 -1.07665
 C -0.22333 1.20773 0.00097
 C -0.05262 -0.48540 1.78033
 C -0.07898 -0.47825 -1.78027
 F 0.21309 1.51701 1.80967
 F 0.59759 1.47657 -1.81065
 H -0.91721 -1.00252 1.53174
 H -0.93774 -0.98421 -1.43890
 H 0.77498 -1.09482 1.57311
 H 0.75111 -1.10041 -1.66758
 H -0.07154 -0.27949 2.77608
 H -0.19129 -0.26001 -2.77509
13
bifur_IRC_Cartesians_noMW_output/new_data/bifur_traj4_Cartesians point 137
C 0.01419 0.74675 1.07725
 C 0.12175 0.73706 -1.07665
 C -0.22334 1.20773 0.00096
 C -0.05277 -0.48536 1.78033
 C -0.07883 -0.47829 -1.78027
 F 0.21528 1.51677 1.80965
 F 0.59541 1.47681 -1.81067
 H -0.91733 -1.00242 1.53121
 H -0.93762 -0.98431 -1.43942
 H 0.77484 -1.09485 1.57365
 H 0.75125 -1.10038 -1.66704
 H -0.07222 -0.27939 2.77608
 H -0.19061 -0.26012 -2.77509
13
bifur_IRC_Cartesians_noMW_output/new_data/bifur_traj4_Cartesians point 138
C 0.01473 0.74670 1.07724
 C 0.12121 0.73711 -1.07666
 C -0.22334 1.20774 0.00096
 C -0.05290 -0.48533 1.78033
 C -0.07870 -0.47832 -1.78026
 F 0.21720 1.51656 1.80964
 F 0.59351 1.47702 -1.81068
 H -0.91744 -1.00234 1.53075
 H -0.93751 -0.98440 -1.43988
 H 0.77472 -1.09488 1.57412
 H 0.75136 -1.10035 -1.66656
 H -0.07282 -0.27930 2.77607
 H -0.19001 -0.26021 -2.77508
13
bifur_IRC_Cartesians_noMW_output/new_data/bifur_traj4_Cartesians point 139
C 0.01501 0.74667 1.07724
 C 0.12092 0.73714 -1.07666
 C -0.22335 1.20774 0.00095
 C -0.05298 -0.48531 1.78033
 C -0.07863 -0.47834 -1.78026
 F 0.21821 1.51645 1.80964
 F 0.59249 1.47713 -1.81068
 H -0.91749 -1.00229 1.53050
 H -0.93745 -0.98445 -1.44012
 H 0.77466 -1.09490 1.57437
 H 0.75143 -1.10033 -1.66630
 H -0.07314 -0.27925 2.77607
 H -0.18969 -0.26026 -2.77508
13
bifur_IRC_Cartesians_noMW_output/new_data/bifur_traj4_Cartesians point 140
C 0.01483 0.74669 1.07724
 C 0.12111 0.73712 -1.07666
 C -0.22335 1.20774 0.00096
 C -0.05293 -0.48532 1.78033
 C -0.07867 -0.47832 -1.78026
 F 0.21755 1.51652 1.80964
 F 0.59316 1.47706 -1.81068
 H -0.91745 -1.00232 1.53066
 H -0.93749 -0.98442 -1.43996
 H 0.77470 -1.09489 1.57421
 H 0.75139 -1.10034 -1.66647
 H -0.07293 -0.27928 2.77607
 H -0.18990 -0.26023 -2.77508
13
bifur_IRC_Cartesians_noMW_output/new_data/bifur_traj4_Cartesians point 141
C 0.01402 0.74677 1.07725
 C 0.12192 0.73704 -1.07665
 C -0.22333 1.20773 0.00097
 C -0.05273 -0.48537 1.78033
 C -0.07887 -0.47828 -1.78027
 F 0.21469 1.51684 1.80966
 F 0.59600 1.47674 -1.81066
 H -0.91730 -1.00245 1.53135
 H -0.93765 -0.98429 -1.43928
 H 0.77488 -1.09484 1.57351
 H 0.75121 -1.10039 -1.66718
 H -0.07204 -0.27942 2.77608
 H -0.19079 -0.26009 -2.77509
13
bifur_IRC_Cartesians_noMW_output/new_data/bifur_traj4_Cartesians point 142
C 0.01265 0.74690 1.07727
 C 0.12330 0.73690 -1.07664
 C -0.22331 1.20772 0.00098
 C -0.05239 -0.48545 1.78032
 C -0.07921 -0.47819 -1.78028
 F 0.20979 1.51737 1.80968
 F 0.60088 1.47620 -1.81064
 H -0.91703 -1.00267 1.53253
 H -0.93792 -0.98406 -1.43811
 H 0.77518 -1.09477 1.57230
 H 0.75090 -1.10047 -1.66841
 H -0.07051 -0.27965 2.77608
 H -0.19233 -0.25984 -2.77509
13
bifur_IRC_Cartesians_noMW_output/new_data/bifur_traj4_Cartesians point 143
C 0.01085 0.74708 1.07729
 C 0.12511 0.73672 -1.07663
 C -0.22329 1.20771 0.00101
 C -0.05194 -0.48556 1.78032
 C -0.07965 -0.47808 -1.78030
 F 0.20341 1.51808 1.80972
 F 0.60722 1.47550 -1.81060
 H -0.91668 -1.00296 1.53407
 H -0.93827 -0.98376 -1.43659
 H 0.77558 -1.09466 1.57073
 H 0.75051 -1.10057 -1.67000
 H -0.06852 -0.27996 2.77609
 H -0.19432 -0.25952 -2.77510
13
bifur_IRC_Cartesians_noMW_output/new_data/bifur_traj4_Cartesians point 144
C 0.01085 0.74708 1.07729
 C 0.12511 0.73672 -1.07663
 C -0.22329 1.20771 0.00101
 C -0.05194 -0.48556 1.78032
 C -0.07965 -0.47808 -1.78030
 F 0.20341 1.51808 1.80972
 F 0.60722 1.47550 -1.81060
 H -0.91668 -1.00296 1.53407
 H -0.93827 -0.98376 -1.43659
 H 0.77558 -1.09466 1.57073
 H 0.75051 -1.10057 -1.67000
 H -0.06852 -0.27996 2.77609
 H -0.19432 -0.25952 -2.77510
13
bifur_IRC_Cartesians_noMW_output/new_data/bifur_traj4_Cartesians point 145
C 0.00684 0.74747 1.07734
 C 0.12914 0.73631 -1.07660
 C -0.22323 1.20769 0.00106
 C -0.05095 -0.48580 1.78031
 C -0.08065 -0.47784 -1.78035
 F 0.18912 1.51965 1.80980
 F 0.62143 1.47392 -1.81052
 H -0.91589 -1.00362 1.53751
 H -0.93905 -0.98309 -1.43319
 H 0.77646 -1.09444 1.56721
 H 0.74962 -1.10081 -1.67357
 H -0.06406 -0.28066 2.77610
 H -0.19879 -0.25880 -2.77512
13
bifur_IRC_Cartesians_noMW_output/new_data/bifur_traj4_Cartesians point 146
C 0.00497 0.74766 1.07736
 C 0.13102 0.73612 -1.07659
 C -0.22320 1.20768 0.00108
 C -0.05049 -0.48591 1.78031
 C -0.08111 -0.47772 -1.78037
 F 0.18249 1.52038 1.80984
 F 0.62803 1.47318 -1.81048
 H -0.91553 -1.00392 1.53911
 H -0.93942 -0.98278 -1.43161
 H 0.77687 -1.09433 1.56558
 H 0.74920 -1.10091 -1.67522
 H -0.06198 -0.28098 2.77610
 H -0.20086 -0.25846 -2.77512
13
bifur_IRC_Cartesians_noMW_output/new_data/bifur_traj4_Cartesians point 147
C 0.00337 0.74782 1.07738
 C 0.13263 0.73595 -1.07657
 C -0.22317 1.20767 0.00110
 C -0.05009 -0.48600 1.78031
 C -0.08150 -0.47762 -1.78038
 F 0.17677 1.52101 1.80987
 F 0.63373 1.47255 -1.81045
 H -0.91522 -1.00418 1.54049
 H -0.93973 -0.98251 -1.43025
 H 0.77722 -1.09424 1.56418
 H 0.74885 -1.10101 -1.67665
 H -0.06020 -0.28125 2.77611
 H -0.20265 -0.25817 -2.77513
13
bifur_IRC_Cartesians_noMW_output/new_data/bifur_traj4_Cartesians point 148
C 0.00206 0.74794 1.07739
 C 0.13395 0.73582 -1.07656
 C -0.22315 1.20766 0.00112
 C -0.04977 -0.48608 1.78031
 C -0.08182 -0.47754 -1.78040
 F 0.17211 1.52152 1.80990
 F 0.63836 1.47204 -1.81042
 H -0.91496 -1.00439 1.54161
 H -0.93999 -0.98229 -1.42914
 H 0.77751 -1.09417 1.56303
 H 0.74856 -1.10109 -1.67782
 H -0.05874 -0.28148 2.77611
 H -0.20411 -0.25794 -2.77513
13
bifur_IRC_Cartesians_noMW_output/new_data/bifur_traj4_Cartesians point 149
C 0.00104 0.74805 1.07740
 C 0.13498 0.73571 -1.07656
 C -0.22314 1.20765 0.00113
 C -0.04951 -0.48614 1.78030
 C -0.08208 -0.47748 -1.78041
 F 0.16848 1.52192 1.80992
 F 0.64197 1.47164 -1.81040
 H -0.91476 -1.00456 1.54249
 H -0.94019 -0.98212 -1.42828
 H 0.77774 -1.09411 1.56214
 H 0.74833 -1.10114 -1.67872
 H -0.05761 -0.28166 2.77612
 H -0.20525 -0.25775 -2.77514
13
bifur_IRC_Cartesians_noMW_output/new_data/bifur_traj4_Cartesians point 150
C 0.00023 0.74812 1.07741
 C 0.13578 0.73563 -1.07655
 C -0.22313 1.20765 0.00114
 C -0.04931 -0.48619 1.78030
 C -0.08227 -0.47743 -1.78042
 F 0.16562 1.52223 1.80994
 F 0.64481 1.47132 -1.81038
 H -0.91460 -1.00469 1.54317
 H -0.94034 -0.98199 -1.42760
 H 0.77791 -1.09406 1.56143
 H 0.74815 -1.10119 -1.67944
 H -0.05672 -0.28179 2.77612
 H -0.20614 -0.25761 -2.77514
13
bifur_IRC_Cartesians_noMW_output/new_data/bifur_traj4_Cartesians point 151
C -0.00045 0.74819 1.07742
 C 0.13647 0.73556 -1.07654
 C -0.22312 1.20764 0.00115
 C -0.04914 -0.48623 1.78030
 C -0.08244 -0.47739 -1.78042
 F 0.16319 1.52250 1.80995
 F 0.64723 1.47105 -1.81037
 H -0.91447 -1.00480 1.54376
 H -0.94048 -0.98188 -1.42702
 H 0.77806 -1.09403 1.56084
 H 0.74800 -1.10123 -1.68004
 H -0.05596 -0.28191 2.77612
 H -0.20690 -0.25749 -2.77514
13
bifur_IRC_Cartesians_noMW_output/new_data/bifur_traj4_Cartesians point 152
C -0.00109 0.74825 1.07743
 C 0.13712 0.73550 -1.07654
 C -0.22311 1.20764 0.00116
 C -0.04899 -0.48627 1.78030
 C -0.08260 -0.47735 -1.78043
 F 0.16090 1.52275 1.80996
 F 0.64951 1.47080 -1.81035
 H -0.91435 -1.00490 1.54431
 H -0.94060 -0.98177 -1.42647
 H 0.77820 -1.09399 1.56027
 H 0.74786 -1.10127 -1.68062
 H -0.05524 -0.28202 2.77612
 H -0.20761 -0.25737 -2.77515
13
bifur_IRC_Cartesians_noMW_output/new_data/bifur_traj4_Cartesians point 153
C -0.00174 0.74832 1.07743
 C 0.13777 0.73543 -1.07654
 C -0.22310 1.20764 0.00117
 C -0.04882 -0.48630 1.78030
 C -0.08276 -0.47731 -1.78044
 F 0.15859 1.52300 1.80998
 F 0.65181 1.47054 -1.81034
 H -0.91422 -1.00501 1.54487
 H -0.94073 -0.98166 -1.42592
 H 0.77835 -1.09395 1.55970
 H 0.74771 -1.10131 -1.68119
 H -0.05452 -0.28214 2.77613
 H -0.20834 -0.25725 -2.77515
13
bifur_IRC_Cartesians_noMW_output/new_data/bifur_traj4_Cartesians point 154
C -0.00245 0.74839 1.07744
 C 0.13848 0.73536 -1.07653
 C -0.22309 1.20763 0.00118
 C -0.04865 -0.48635 1.78030
 C -0.08294 -0.47727 -1.78045
 F 0.15609 1.52328 1.80999
 F 0.65430 1.47027 -1.81033
 H -0.91408 -1.00512 1.54547
 H -0.94087 -0.98155 -1.42533
 H 0.77850 -1.09391 1.55909
 H 0.74756 -1.10135 -1.68182
 H -0.05374 -0.28226 2.77613
 H -0.20912 -0.25713 -2.77515
13
bifur_IRC_Cartesians_noMW_output/new_data/bifur_traj4_Cartesians point 155
C -0.00245 0.74839 1.07744
 C 0.13848 0.73536 -1.07653
 C -0.22309 1.20763 0.00118
 C -0.04865 -0.48635 1.78030
 C -0.08294 -0.47727 -1.78045
 F 0.15609 1.52328 1.80999
 F 0.65430 1.47027 -1.81033
 H -0.91408 -1.00512 1.54547
 H -0.94087 -0.98155 -1.42533
 H 0.77850 -1.09391 1.55909
 H 0.74756 -1.10135 -1.68182
 H -0.05374 -0.28226 2.77613
 H -0.20912 -0.25713 -2.77515
13
bifur_IRC_Cartesians_noMW_output/new_data/bifur_traj4_Cartesians point 156
C -0.00441 0.74858 1.07747
 C 0.14045 0.73516 -1.07652
 C -0.22306 1.20762 0.00120
 C -0.04816 -0.48646 1.78030
 C -0.08342 -0.47715 -1.78047
 F 0.14909 1.52405 1.81003
 F 0.66125 1.46950 -1.81029
 H -0.91370 -1.00544 1.54716
 H -0.94125 -0.98122 -1.42366
 H 0.77894 -1.09380 1.55737
 H 0.74712 -1.10146 -1.68356
 H -0.05155 -0.28260 2.77613
 H -0.21131 -0.25678 -2.77516
13
bifur_IRC_Cartesians_noMW_output/new_data/bifur_traj4_Cartesians point 157
C -0.00601 0.74874 1.07748
 C 0.14206 0.73500 -1.07650
 C -0.22303 1.20761 0.00122
 C -0.04777 -0.48656 1.78029
 C -0.08381 -0.47705 -1.78048
 F 0.14341 1.52467 1.81006
 F 0.66691 1.46887 -1.81025
 H -0.91339 -1.00570 1.54852
 H -0.94156 -0.98095 -1.42231
 H 0.77929 -1.09371 1.55597
 H 0.74677 -1.10156 -1.68498
 H -0.04978 -0.28287 2.77614
 H -0.21308 -0.25649 -2.77517
13
bifur_IRC_Cartesians_noMW_output/new_data/bifur_traj4_Cartesians point 158
C -0.00809 0.74894 1.07751
 C 0.14415 0.73478 -1.07649
 C -0.22300 1.20760 0.00125
 C -0.04725 -0.48668 1.78029
 C -0.08433 -0.47693 -1.78051
 F 0.13600 1.52549 1.81011
 F 0.67428 1.46805 -1.81021
 H -0.91298 -1.00603 1.55031
 H -0.94197 -0.98061 -1.42054
 H 0.77974 -1.09359 1.55415
 H 0.74631 -1.10168 -1.68683
 H -0.04747 -0.28323 2.77614
 H -0.21540 -0.25611 -2.77518
13
bifur_IRC_Cartesians_noMW_output/new_data/bifur_traj4_Cartesians point 159
C -0.01044 0.74918 1.07754
 C 0.14652 0.73454 -1.07647
 C -0.22296 1.20758 0.00128
 C -0.04667 -0.48682 1.78029
 C -0.08491 -0.47678 -1.78053
 F 0.12763 1.52641 1.81016
 F 0.68261 1.46712 -1.81016
 H -0.91252 -1.00642 1.55233
 H -0.94243 -0.98021 -1.41855
 H 0.78026 -1.09346 1.55209
 H 0.74578 -1.10182 -1.68892
 H -0.04485 -0.28364 2.77615
 H -0.21802 -0.25569 -2.77518
13
bifur_IRC_Cartesians_noMW_output/new_data/bifur_traj4_Cartesians point 160
C -0.01284 0.74941 1.07756
 C 0.14893 0.73430 -1.07645
 C -0.22293 1.20757 0.00131
 C -0.04608 -0.48696 1.78028
 C -0.08550 -0.47664 -1.78056
 F 0.11912 1.52734 1.81020
 F 0.69108 1.46618 -1.81011
 H -0.91205 -1.00680 1.55438
 H -0.94290 -0.97982 -1.41652
 H 0.78079 -1.09332 1.54999
 H 0.74525 -1.10195 -1.69105
 H -0.04219 -0.28405 2.77616
 H -0.22068 -0.25526 -2.77519
13
bifur_IRC_Cartesians_noMW_output/new_data/bifur_traj4_Cartesians point 161
C -0.01511 0.74963 1.07759
 C 0.15121 0.73407 -1.07644
 C -0.22289 1.20755 0.00134
 C -0.04551 -0.48710 1.78028
 C -0.08606 -0.47650 -1.78058
 F 0.11103 1.52823 1.81025
 F 0.69912 1.46529 -1.81007
 H -0.91161 -1.00717 1.55633
 H -0.94334 -0.97944 -1.41460
 H 0.78129 -1.09320 1.54800
 H 0.74475 -1.10209 -1.69307
 H -0.03967 -0.28444 2.77617
 H -0.22321 -0.25485 -2.77520
13
bifur_IRC_Cartesians_noMW_output/new_data/bifur_traj4_Cartesians point 162
C -0.01715 0.74984 1.07761
 C 0.15326 0.73386 -1.07642
 C -0.22286 1.20754 0.00137
 C -0.04501 -0.48722 1.78028
 C -0.08656 -0.47637 -1.78060
 F 0.10377 1.52903 1.81029
 F 0.70634 1.46449 -1.81003
 H -0.91121 -1.00750 1.55807
 H -0.94374 -0.97910 -1.41287
 H 0.78174 -1.09308 1.54622
 H 0.74430 -1.10221 -1.69488
 H -0.03740 -0.28479 2.77617
 H -0.22548 -0.25449 -2.77521
13
bifur_IRC_Cartesians_noMW_output/new_data/bifur_traj4_Cartesians point 163
C -0.01887 0.75001 1.07763
 C 0.15499 0.73368 -1.07641
 C -0.22284 1.20753 0.00139
 C -0.04458 -0.48732 1.78027
 C -0.08699 -0.47627 -1.78062
 F 0.09764 1.52971 1.81033
 F 0.71244 1.46381 -1.80999
 H -0.91087 -1.00778 1.55955
 H -0.94408 -0.97881 -1.41141
 H 0.78212 -1.09298 1.54471
 H 0.74392 -1.10231 -1.69641
 H -0.03549 -0.28509 2.77618
 H -0.22740 -0.25418 -2.77522
13
bifur_IRC_Cartesians_noMW_output/new_data/bifur_traj4_Cartesians point 164
C -0.02019 0.75014 1.07765
 C 0.15632 0.73355 -1.07640
 C -0.22282 1.20752 0.00140
 C -0.04425 -0.48740 1.78027
 C -0.08731 -0.47619 -1.78063
 F 0.09294 1.53022 1.81035
 F 0.71712 1.46329 -1.80996
 H -0.91061 -1.00800 1.56068
 H -0.94433 -0.97859 -1.41029
 H 0.78241 -1.09291 1.54355
 H 0.74362 -1.10238 -1.69759
 H -0.03402 -0.28532 2.77618
 H -0.22887 -0.25394 -2.77522
13
bifur_IRC_Cartesians_noMW_output/new_data/bifur_traj4_Cartesians point 165
C -0.02103 0.75022 1.07766
 C 0.15716 0.73346 -1.07639
 C -0.22281 1.20752 0.00141
 C -0.04405 -0.48745 1.78027
 C -0.08752 -0.47614 -1.78064
 F 0.08997 1.53055 1.81037
 F 0.72007 1.46296 -1.80995
 H -0.91045 -1.00813 1.56140
 H -0.94450 -0.97845 -1.40958
 H 0.78259 -1.09286 1.54282
 H 0.74344 -1.10243 -1.69833
 H -0.03309 -0.28546 2.77618
 H -0.22980 -0.25379 -2.77523
13
bifur_IRC_Cartesians_noMW_output/new_data/bifur_traj4_Cartesians point 166
C -0.02103 0.75022 1.07766
 C 0.15716 0.73346 -1.07639
 C -0.22281 1.20752 0.00141
 C -0.04405 -0.48745 1.78027
 C -0.08752 -0.47614 -1.78064
 F 0.08997 1.53055 1.81037
 F 0.72007 1.46296 -1.80995
 H -0.91045 -1.00813 1.56140
 H -0.94450 -0.97845 -1.40958
 H 0.78259 -1.09286 1.54282
 H 0.74344 -1.10243 -1.69833
 H -0.03309 -0.28546 2.77618
 H -0.22980 -0.25379 -2.77523
13
bifur_IRC_Cartesians_noMW_output/new_data/bifur_traj4_Cartesians point 167
C -0.02084 0.75020 1.07766
 C 0.15697 0.73348 -1.07639
 C -0.22281 1.20752 0.00141
 C -0.04409 -0.48743 1.78027
 C -0.08747 -0.47615 -1.78064
 F 0.09064 1.53048 1.81037
 F 0.71941 1.46304 -1.80995
 H -0.91049 -1.00810 1.56124
 H -0.94446 -0.97849 -1.40974
 H 0.78255 -1.09287 1.54299
 H 0.74348 -1.10242 -1.69816
 H -0.03330 -0.28543 2.77618
 H -0.22959 -0.25382 -2.77523
13
bifur_IRC_Cartesians_noMW_output/new_data/bifur_traj4_Cartesians point 168
C -0.01979 0.75010 1.07764
 C 0.15592 0.73359 -1.07640
 C -0.22282 1.20752 0.00140
 C -0.04435 -0.48737 1.78027
 C -0.08722 -0.47621 -1.78063
 F 0.09436 1.53007 1.81035
 F 0.71570 1.46345 -1.80997
 H -0.91069 -1.00793 1.56034
 H -0.94426 -0.97866 -1.41063
 H 0.78232 -1.09293 1.54390
 H 0.74371 -1.10236 -1.69723
 H -0.03446 -0.28525 2.77618
 H -0.22842 -0.25401 -2.77522
13
bifur_IRC_Cartesians_noMW_output/new_data/bifur_traj4_Cartesians point 169
C -0.01831 0.74995 1.07763
 C 0.15443 0.73374 -1.07641
 C -0.22285 1.20753 0.00138
 C -0.04472 -0.48728 1.78027
 C -0.08685 -0.47630 -1.78061
 F 0.09965 1.52949 1.81032
 F 0.71045 1.46403 -1.81000
 H -0.91098 -1.00769 1.55907
 H -0.94397 -0.97891 -1.41189
 H 0.78199 -1.09301 1.54520
 H 0.74404 -1.10227 -1.69591
 H -0.03611 -0.28499 2.77618
 H -0.22677 -0.25428 -2.77522
13
bifur_IRC_Cartesians_noMW_output/new_data/bifur_traj4_Cartesians point 170
C -0.01654 0.74978 1.07761
 C 0.15264 0.73392 -1.07642
 C -0.22287 1.20754 0.00136
 C -0.04516 -0.48718 1.78028
 C -0.08641 -0.47641 -1.78059
 F 0.10595 1.52879 1.81028
 F 0.70417 1.46473 -1.81004
 H -0.91133 -1.00740 1.55755
 H -0.94362 -0.97920 -1.41339
 H 0.78160 -1.09311 1.54675
 H 0.74443 -1.10217 -1.69434
 H -0.03808 -0.28469 2.77617
 H -0.22480 -0.25460 -2.77521
13
bifur_IRC_Cartesians_noMW_output/new_data/bifur_traj4_Cartesians point 171
C -0.01457 0.74958 1.07758
 C 0.15067 0.73412 -1.07644
 C -0.22290 1.20756 0.00133
 C -0.04565 -0.48706 1.78028
 C -0.08593 -0.47653 -1.78057
 F 0.11294 1.52802 1.81024
 F 0.69722 1.46550 -1.81008
 H -0.91171 -1.00708 1.55587
 H -0.94324 -0.97953 -1.41505
 H 0.78117 -1.09323 1.54847
 H 0.74487 -1.10206 -1.69259
 H -0.04026 -0.28435 2.77616
 H -0.22261 -0.25495 -2.77520
13
bifur_IRC_Cartesians_noMW_output/new_data/bifur_traj4_Cartesians point 172
C -0.01252 0.74938 1.07756
 C 0.14861 0.73433 -1.07645
 C -0.22293 1.20757 0.00131
 C -0.04615 -0.48694 1.78028
 C -0.08542 -0.47665 -1.78055
 F 0.12025 1.52722 1.81020
 F 0.68995 1.46631 -1.81012
 H -0.91211 -1.00675 1.55411
 H -0.94283 -0.97987 -1.41679
 H 0.78072 -1.09334 1.55027
 H 0.74532 -1.10194 -1.69077
 H -0.04255 -0.28399 2.77616
 H -0.22033 -0.25532 -2.77519
13
bifur_IRC_Cartesians_noMW_output/new_data/bifur_traj4_Cartesians point 173
C -0.01053 0.74918 1.07754
 C 0.14661 0.73453 -1.07647
 C -0.22296 1.20758 0.00128
 C -0.04665 -0.48682 1.78029
 C -0.08493 -0.47678 -1.78053
 F 0.12731 1.52644 1.81016
 F 0.68292 1.46709 -1.81016
 H -0.91250 -1.00643 1.55240
 H -0.94245 -0.98020 -1.41847
 H 0.78028 -1.09345 1.55201
 H 0.74577 -1.10182 -1.68900
 H -0.04475 -0.28365 2.77615
 H -0.21812 -0.25568 -2.77519
13
bifur_IRC_Cartesians_noMW_output/new_data/bifur_traj4_Cartesians point 174
C -0.00893 0.74903 1.07752
 C 0.14500 0.73470 -1.07648
 C -0.22299 1.20759 0.00126
 C -0.04704 -0.48673 1.78029
 C -0.08453 -0.47687 -1.78051
 F 0.13303 1.52582 1.81012
 F 0.67724 1.46772 -1.81019
 H -0.91282 -1.00617 1.55103
 H -0.94213 -0.98047 -1.41983
 H 0.77993 -1.09355 1.55341
 H 0.74612 -1.10173 -1.68758
 H -0.04654 -0.28337 2.77615
 H -0.21633 -0.25596 -2.77518
13
bifur_IRC_Cartesians_noMW_output/new_data/bifur_traj4_Cartesians point 175
C -0.00817 0.74895 1.07751
 C 0.14423 0.73478 -1.07649
 C -0.22300 1.20760 0.00125
 C -0.04723 -0.48668 1.78029
 C -0.08435 -0.47692 -1.78051
 F 0.13572 1.52552 1.81011
 F 0.67456 1.46802 -1.81021
 H -0.91296 -1.00605 1.55038
 H -0.94198 -0.98059 -1.42048
 H 0.77976 -1.09359 1.55408
 H 0.74629 -1.10168 -1.68690
 H -0.04738 -0.28324 2.77614
 H -0.21549 -0.25610 -2.77518
13
bifur_IRC_Cartesians_noMW_output/new_data/bifur_traj4_Cartesians point 176
C -0.00853 0.74899 1.07751
 C 0.14459 0.73474 -1.07648
 C -0.22299 1.20759 0.00126
 C -0.04714 -0.48671 1.78029
 C -0.08444 -0.47690 -1.78051
 F 0.13445 1.52566 1.81012
 F 0.67583 1.46788 -1.81020
 H -0.91289 -1.00611 1.55068
 H -0.94205 -0.98053 -1.42017
 H 0.77984 -1.09357 1.55376
 H 0.74621 -1.10170 -1.68722
 H -0.04698 -0.28331 2.77615
 H -0.21589 -0.25604 -2.77518
13
bifur_IRC_Cartesians_noMW_output/new_data/bifur_traj4_Cartesians point 177
C -0.00853 0.74899 1.07751
 C 0.14459 0.73474 -1.07648
 C -0.22299 1.20759 0.00126
 C -0.04714 -0.48671 1.78029
 C -0.08444 -0.47690 -1.78051
 F 0.13444 1.52566 1.81012
 F 0.67583 1.46788 -1.81020
 H -0.91289 -1.00611 1.55068
 H -0.94205 -0.98053 -1.42017
 H 0.77984 -1.09357 1.55376
 H 0.74621 -1.10170 -1.68722
 H -0.04698 -0.28331 2.77615
 H -0.21589 -0.25604 -2.77518
13
bifur_IRC_Cartesians_noMW_output/new_data/bifur_traj4_Cartesians point 178
C -0.01159 0.74929 1.07755
 C 0.14768 0.73443 -1.07646
 C -0.22295 1.20757 0.00129
 C -0.04638 -0.48689 1.78028
 C -0.08519 -0.47671 -1.78054
 F 0.12354 1.52686 1.81018
 F 0.68668 1.46667 -1.81014
 H -0.91229 -1.00660 1.55331
 H -0.94265 -0.98002 -1.41758
 H 0.78052 -1.09339 1.55108
 H 0.74553 -1.10188 -1.68995
 H -0.04357 -0.28383 2.77616
 H -0.21930 -0.25548 -2.77519
13
bifur_IRC_Cartesians_noMW_output/new_data/bifur_traj4_Cartesians point 179
C -0.01359 0.74948 1.07757
 C 0.14968 0.73422 -1.07645
 C -0.22292 1.20756 0.00132
 C -0.04589 -0.48701 1.78028
 C -0.08568 -0.47659 -1.78056
 F 0.11645 1.52764 1.81022
 F 0.69373 1.46589 -1.81010
 H -0.91191 -1.00692 1.55502
 H -0.94304 -0.97969 -1.41589
 H 0.78095 -1.09328 1.54934
 H 0.74509 -1.10200 -1.69172
 H -0.04136 -0.28418 2.77616
 H -0.22151 -0.25513 -2.77520
13
bifur_IRC_Cartesians_noMW_output/new_data/bifur_traj4_Cartesians point 180
C -0.01556 0.74968 1.07759
 C 0.15167 0.73402 -1.07643
 C -0.22289 1.20755 0.00134
 C -0.04540 -0.48712 1.78028
 C -0.08617 -0.47647 -1.78058
 F 0.10942 1.52841 1.81026
 F 0.70072 1.46511 -1.81006
 H -0.91152 -1.00724 1.55671
 H -0.94343 -0.97936 -1.41421
 H 0.78139 -1.09317 1.54761
 H 0.74465 -1.10211 -1.69347
 H -0.03917 -0.28452 2.77617
 H -0.22371 -0.25477 -2.77521
13
bifur_IRC_Cartesians_noMW_output/new_data/bifur_traj4_Cartesians point 181
C -0.01739 0.74986 1.07762
 C 0.15350 0.73384 -1.07642
 C -0.22286 1.20754 0.00137
 C -0.04495 -0.48723 1.78028
 C -0.08662 -0.47636 -1.78060
 F 0.10292 1.52913 1.81030
 F 0.70719 1.46439 -1.81002
 H -0.91116 -1.00754 1.55828
 H -0.94379 -0.97906 -1.41267
 H 0.78179 -1.09307 1.54601
 H 0.74425 -1.10222 -1.69510
 H -0.03713 -0.28483 2.77617
 H -0.22575 -0.25444 -2.77521
13
bifur_IRC_Cartesians_noMW_output/new_data/bifur_traj4_Cartesians point 182
C -0.01899 0.75002 1.07763
 C 0.15511 0.73367 -1.07641
 C -0.22284 1.20753 0.00139
 C -0.04455 -0.48733 1.78027
 C -0.08702 -0.47626 -1.78062
 F 0.09722 1.52975 1.81033
 F 0.71286 1.46376 -1.80999
 H -0.91085 -1.00780 1.55965
 H -0.94410 -0.97879 -1.41131
 H 0.78214 -1.09298 1.54461
 H 0.74389 -1.10231 -1.69652
 H -0.03535 -0.28511 2.77618
 H -0.22753 -0.25416 -2.77522
13
bifur_IRC_Cartesians_noMW_output/new_data/bifur_traj4_Cartesians point 183
C -0.02033 0.75015 1.07765
 C 0.15646 0.73354 -1.07640
 C -0.22282 1.20752 0.00141
 C -0.04422 -0.48740 1.78027
 C -0.08735 -0.47618 -1.78064
 F 0.09244 1.53028 1.81036
 F 0.71761 1.46324 -1.80996
 H -0.91059 -1.00802 1.56080
 H -0.94436 -0.97857 -1.41017
 H 0.78244 -1.09290 1.54343
 H 0.74359 -1.10239 -1.69771
 H -0.03386 -0.28534 2.77618
 H -0.22902 -0.25392 -2.77522
13
bifur_IRC_Cartesians_noMW_output/new_data/bifur_traj4_Cartesians point 184
C -0.02141 0.75025 1.07766
 C 0.15754 0.73343 -1.07639
 C -0.22280 1.20751 0.00142
 C -0.04395 -0.48747 1.78027
 C -0.08761 -0.47611 -1.78065
 F 0.08861 1.53070 1.81038
 F 0.72142 1.46281 -1.80994
 H -0.91038 -1.00819 1.56173
 H -0.94457 -0.97839 -1.40926
 H 0.78268 -1.09284 1.54249
 H 0.74335 -1.10246 -1.69867
 H -0.03267 -0.28553 2.77619
 H -0.23022 -0.25372 -2.77523
13
bifur_IRC_Cartesians_noMW_output/new_data/bifur_traj4_Cartesians point 185
C -0.02223 0.75034 1.07767
 C 0.15837 0.73334 -1.07638
 C -0.22279 1.20751 0.00143
 C -0.04375 -0.48752 1.78027
 C -0.08782 -0.47606 -1.78066
 F 0.08570 1.53102 1.81040
 F 0.72432 1.46249 -1.80992
 H -0.91022 -1.00833 1.56243
 H -0.94473 -0.97825 -1.40857
 H 0.78286 -1.09279 1.54177
 H 0.74317 -1.10250 -1.69940
 H -0.03176 -0.28567 2.77619
 H -0.23113 -0.25357 -2.77523
13
bifur_IRC_Cartesians_noMW_output/new_data/bifur_traj4_Cartesians point 186
C -0.02282 0.75039 1.07768
 C 0.15896 0.73328 -1.07638
 C -0.22278 1.20751 0.00144
 C -0.04360 -0.48755 1.78027
 C -0.08796 -0.47603 -1.78066
 F 0.08361 1.53125 1.81041
 F 0.72640 1.46226 -1.80991
 H -0.91010 -1.00842 1.56293
 H -0.94485 -0.97816 -1.40807
 H 0.78299 -1.09276 1.54126
 H 0.74304 -1.10254 -1.69992
 H -0.03110 -0.28577 2.77619
 H -0.23178 -0.25347 -2.77523
13
bifur_IRC_Cartesians_noMW_output/new_data/bifur_traj4_Cartesians point 187
C -0.02321 0.75043 1.07768
 C 0.15935 0.73324 -1.07637
 C -0.22277 1.20750 0.00144
 C -0.04351 -0.48757 1.78027
 C -0.08806 -0.47600 -1.78067
 F 0.08222 1.53140 1.81042
 F 0.72778 1.46211 -1.80990
 H -0.91003 -1.00848 1.56327
 H -0.94492 -0.97809 -1.40774
 H 0.78307 -1.09274 1.54092
 H 0.74296 -1.10256 -1.70026
 H -0.03067 -0.28584 2.77619
 H -0.23222 -0.25340 -2.77524
13
bifur_IRC_Cartesians_noMW_output/new_data/bifur_traj4_Cartesians point 188
C -0.02321 0.75043 1.07768
 C 0.15935 0.73324 -1.07637
 C -0.22277 1.20750 0.00144
 C -0.04351 -0.48757 1.78027
 C -0.08806 -0.47600 -1.78067
 F 0.08222 1.53140 1.81042
 F 0.72778 1.46211 -1.80990
 H -0.91003 -1.00848 1.56327
 H -0.94492 -0.97809 -1.40774
 H 0.78307 -1.09274 1.54092
 H 0.74296 -1.10256 -1.70026
 H -0.03067 -0.28584 2.77619
 H -0.23222 -0.25340 -2.77524
13
bifur_IRC_Cartesians_noMW_output/new_data/bifur_traj4_Cartesians point 189
C -0.02357 0.75047 1.07769
 C 0.15972 0.73320 -1.07637
 C -0.22277 1.20750 0.00145
 C -0.04342 -0.48760 1.78027
 C -0.08815 -0.47598 -1.78067
 F 0.08092 1.53154 1.81042
 F 0.72907 1.46196 -1.80989
 H -0.90996 -1.00854 1.56358
 H -0.94499 -0.97803 -1.40743
 H 0.78315 -1.09272 1.54060
 H 0.74287 -1.10258 -1.70059
 H -0.03026 -0.28590 2.77619
 H -0.23262 -0.25333 -2.77524
13
bifur_IRC_Cartesians_noMW_output/new_data/bifur_traj4_Cartesians point 190
C -0.02368 0.75048 1.07769
 C 0.15983 0.73319 -1.07637
 C -0.22277 1.20750 0.00145
 C -0.04339 -0.48760 1.78027
 C -0.08817 -0.47597 -1.78067
 F 0.08054 1.53159 1.81042
 F 0.72945 1.46192 -1.80989
 H -0.90993 -1.00856 1.56367
 H -0.94501 -0.97801 -1.40734
 H 0.78318 -1.09271 1.54050
 H 0.74285 -1.10259 -1.70068
 H -0.03015 -0.28592 2.77619
 H -0.23274 -0.25331 -2.77524
13
bifur_IRC_Cartesians_noMW_output/new_data/bifur_traj4_Cartesians point 191
C -0.02388 0.75050 1.07769
 C 0.16003 0.73317 -1.07637
 C -0.22276 1.20750 0.00145
 C -0.04334 -0.48761 1.78026
 C -0.08822 -0.47596 -1.78067
 F 0.07981 1.53167 1.81043
 F 0.73018 1.46184 -1.80989
 H -0.90989 -1.00859 1.56385
 H -0.94505 -0.97798 -1.40716
 H 0.78322 -1.09270 1.54032
 H 0.74281 -1.10260 -1.70087
 H -0.02992 -0.28595 2.77619
 H -0.23297 -0.25328 -2.77524
13
bifur_IRC_Cartesians_noMW_output/new_data/bifur_traj4_Cartesians point 192
C -0.02438 0.75055 1.07770
 C 0.16053 0.73312 -1.07637
 C -0.22276 1.20750 0.00146
 C -0.04322 -0.48764 1.78026
 C -0.08835 -0.47593 -1.78068
 F 0.07806 1.53186 1.81044
 F 0.73192 1.46165 -1.80988
 H -0.90980 -1.00867 1.56427
 H -0.94515 -0.97790 -1.40675
 H 0.78333 -1.09267 1.53989
 H 0.74270 -1.10263 -1.70130
 H -0.02937 -0.28604 2.77619
 H -0.23352 -0.25319 -2.77524
13
bifur_IRC_Cartesians_noMW_output/new_data/bifur_traj4_Cartesians point 193
C -0.02539 0.75065 1.07771
 C 0.16155 0.73302 -1.07636
 C -0.22274 1.20749 0.00147
 C -0.04297 -0.48770 1.78026
 C -0.08860 -0.47587 -1.78069
 F 0.07445 1.53226 1.81046
 F 0.73551 1.46125 -1.80986
 H -0.90960 -1.00884 1.56514
 H -0.94535 -0.97773 -1.40589
 H 0.78355 -1.09261 1.53900
 H 0.74247 -1.10269 -1.70220
 H -0.02824 -0.28621 2.77620
 H -0.23465 -0.25301 -2.77524
13
bifur_IRC_Cartesians_noMW_output/new_data/bifur_traj4_Cartesians point 194
C -0.02707 0.75081 1.07773
 C 0.16324 0.73285 -1.07635
 C -0.22271 1.20748 0.00149
 C -0.04255 -0.48780 1.78026
 C -0.08901 -0.47577 -1.78071
 F 0.06845 1.53292 1.81049
 F 0.74147 1.46059 -1.80982
 H -0.90927 -1.00911 1.56658
 H -0.94568 -0.97745 -1.40446
 H 0.78392 -1.09252 1.53753
 H 0.74210 -1.10279 -1.70370
 H -0.02637 -0.28650 2.77620
 H -0.23652 -0.25270 -2.77525
13
bifur_IRC_Cartesians_noMW_output/new_data/bifur_traj4_Cartesians point 195
C -0.02934 0.75104 1.07775
 C 0.16552 0.73262 -1.07633
 C -0.22268 1.20747 0.00152
 C -0.04199 -0.48794 1.78026
 C -0.08957 -0.47563 -1.78073
 F 0.06041 1.53380 1.81054
 F 0.74948 1.45970 -1.80978
 H -0.90883 -1.00948 1.56852
 H -0.94612 -0.97707 -1.40254
 H 0.78442 -1.09239 1.53555
 H 0.74160 -1.10292 -1.70571
 H -0.02386 -0.28689 2.77621
 H -0.23904 -0.25230 -2.77526
13
bifur_IRC_Cartesians_noMW_output/new_data/bifur_traj4_Cartesians point 196
C -0.03191 0.75129 1.07778
 C 0.16811 0.73235 -1.07631
 C -0.22264 1.20745 0.00155
 C -0.04135 -0.48809 1.78025
 C -0.09020 -0.47547 -1.78076
 F 0.05124 1.53481 1.81059
 F 0.75860 1.45868 -1.80972
 H -0.90833 -1.00989 1.57073
 H -0.94662 -0.97664 -1.40036
 H 0.78499 -1.09224 1.53329
 H 0.74103 -1.10307 -1.70800
 H -0.02100 -0.28734 2.77622
 H -0.24191 -0.25184 -2.77527
13
bifur_IRC_Cartesians_noMW_output/new_data/bifur_traj4_Cartesians point 197
C -0.03457 0.75155 1.07781
 C 0.17078 0.73208 -1.07629
 C -0.22260 1.20743 0.00159
 C -0.04069 -0.48825 1.78025
 C -0.09086 -0.47531 -1.78079
 F 0.04178 1.53585 1.81065
 F 0.76801 1.45764 -1.80967
 H -0.90781 -1.01033 1.57301
 H -0.94714 -0.97620 -1.39811
 H 0.78557 -1.09209 1.53097
 H 0.74044 -1.10322 -1.71036
 H -0.01804 -0.28780 2.77623
 H -0.24487 -0.25136 -2.77528
13
bifur_IRC_Cartesians_noMW_output/new_data/bifur_traj4_Cartesians point 198
C -0.03718 0.75181 1.07784
 C 0.17340 0.73182 -1.07627
 C -0.22256 1.20742 0.00162
 C -0.04004 -0.48840 1.78024
 C -0.09150 -0.47515 -1.78081
 F 0.03249 1.53687 1.81070
 F 0.77726 1.45661 -1.80962
 H -0.90730 -1.01075 1.57525
 H -0.94765 -0.97577 -1.39590
 H 0.78615 -1.09195 1.52868
 H 0.73986 -1.10338 -1.71268
 H -0.01514 -0.28825 2.77623
 H -0.24777 -0.25089 -2.77529
13
bifur_IRC_Cartesians_noMW_output/new_data/bifur_traj4_Cartesians point 199
C -0.03718 0.75181 1.07784
 C 0.17340 0.73182 -1.07627
 C -0.22256 1.20742 0.00162
 C -0.04004 -0.48840 1.78024
 C -0.09150 -0.47515 -1.78081
 F 0.03249 1.53687 1.81070
 F 0.77725 1.45661 -1.80962
 H -0.90730 -1.01075 1.57525
 H -0.94765 -0.97577 -1.39590
 H 0.78615 -1.09195 1.52868
 H 0.73986 -1.10338 -1.71268
 H -0.01514 -0.28825 2.77623
 H -0.24777 -0.25089 -2.77529
13
bifur_IRC_Cartesians_noMW_output/new_data/bifur_traj4_Cartesians point 200
C -0.04203 0.75229 1.07790
 C 0.17828 0.73132 -1.07623
 C -0.22249 1.20739 0.00168
 C -0.03884 -0.48869 1.78024
 C -0.09270 -0.47485 -1.78087
 F 0.01523 1.53877 1.81080
 F 0.79442 1.45471 -1.80952
 H -0.90635 -1.01153 1.57941
 H -0.94860 -0.97496 -1.39179
 H 0.78722 -1.09167 1.52444
 H 0.73878 -1.10366 -1.71699
 H -0.00975 -0.28908 2.77625
 H -0.25317 -0.25002 -2.77531
13
bifur_IRC_Cartesians_noMW_output/new_data/bifur_traj4_Cartesians point 201
C -0.04423 0.75250 1.07793
 C 0.18050 0.73110 -1.07622
 C -0.22246 1.20737 0.00171
 C -0.03830 -0.48882 1.78023
 C -0.09324 -0.47472 -1.78089
 F 0.00739 1.53963 1.81084
 F 0.80222 1.45384 -1.80947
 H -0.90592 -1.01189 1.58129
 H -0.94903 -0.97459 -1.38992
 H 0.78770 -1.09155 1.52251
 H 0.73829 -1.10379 -1.71895
 H -0.00730 -0.28946 2.77626
 H -0.25562 -0.24962 -2.77532
13
bifur_IRC_Cartesians_noMW_output/new_data/bifur_traj4_Cartesians point 202
C -0.04627 0.75270 1.07795
 C 0.18254 0.73089 -1.07620
 C -0.22243 1.20736 0.00174
 C -0.03779 -0.48894 1.78023
 C -0.09375 -0.47459 -1.78091
 F 0.00015 1.54043 1.81089
 F 0.80942 1.45304 -1.80943
 H -0.90552 -1.01222 1.58304
 H -0.94943 -0.97425 -1.38820
 H 0.78815 -1.09143 1.52073
 H 0.73784 -1.10391 -1.72076
 H -0.00504 -0.28981 2.77626
 H -0.25788 -0.24926 -2.77533
13
bifur_IRC_Cartesians_noMW_output/new_data/bifur_traj4_Cartesians point 203
C -0.04809 0.75288 1.07797
 C 0.18437 0.73070 -1.07619
 C -0.22240 1.20735 0.00176
 C -0.03734 -0.48905 1.78023
 C -0.09419 -0.47448 -1.78093
 F -0.00631 1.54114 1.81092
 F 0.81585 1.45233 -1.80939
 H -0.90517 -1.01252 1.58459
 H -0.94978 -0.97395 -1.38666
 H 0.78855 -1.09133 1.51914
 H 0.73744 -1.10401 -1.72237
 H -0.00302 -0.29013 2.77627
 H -0.25990 -0.24893 -2.77533
13
bifur_IRC_Cartesians_noMW_output/new_data/bifur_traj4_Cartesians point 204
C -0.04960 0.75303 1.07799
 C 0.18589 0.73055 -1.07618
 C -0.22238 1.20734 0.00178
 C -0.03697 -0.48914 1.78022
 C -0.09457 -0.47439 -1.78095
 F -0.01169 1.54173 1.81095
 F 0.82121 1.45173 -1.80936
 H -0.90487 -1.01276 1.58589
 H -0.95008 -0.97370 -1.38538
 H 0.78888 -1.09124 1.51781
 H 0.73710 -1.10410 -1.72372
 H -0.00134 -0.29039 2.77627
 H -0.26159 -0.24866 -2.77534
13
bifur_IRC_Cartesians_noMW_output/new_data/bifur_traj4_Cartesians point 205
C -0.05075 0.75314 1.07800
 C 0.18705 0.73043 -1.07617
 C -0.22236 1.20733 0.00179
 C -0.03668 -0.48921 1.78022
 C -0.09485 -0.47432 -1.78096
 F -0.01580 1.54218 1.81098
 F 0.82529 1.45128 -1.80934
 H -0.90465 -1.01295 1.58688
 H -0.95030 -0.97351 -1.38440
 H 0.78913 -1.09118 1.51680
 H 0.73685 -1.10417 -1.72474
 H -0.00006 -0.29059 2.77628
 H -0.26287 -0.24845 -2.77535
13
bifur_IRC_Cartesians_noMW_output/new_data/bifur_traj4_Cartesians point 206
C -0.05156 0.75322 1.07801
 C 0.18786 0.73035 -1.07616
 C -0.22235 1.20733 0.00180
 C -0.03648 -0.48925 1.78022
 C -0.09505 -0.47427 -1.78097
 F -0.01867 1.54250 1.81099
 F 0.82815 1.45096 -1.80932
 H -0.90449 -1.01308 1.58757
 H -0.95046 -0.97337 -1.38372
 H 0.78931 -1.09113 1.51610
 H 0.73667 -1.10422 -1.72546
 H 0.00084 -0.29073 2.77628
 H -0.26377 -0.24831 -2.77535
13
bifur_IRC_Cartesians_noMW_output/new_data/bifur_traj4_Cartesians point 207
C -0.05208 0.75327 1.07802
 C 0.18838 0.73030 -1.07616
 C -0.22234 1.20733 0.00181
 C -0.03635 -0.48928 1.78022
 C -0.09518 -0.47424 -1.78097
 F -0.02051 1.54270 1.81100
 F 0.82998 1.45076 -1.80931
 H -0.90439 -1.01316 1.58802
 H -0.95056 -0.97329 -1.38328
 H 0.78943 -1.09110 1.51564
 H 0.73656 -1.10425 -1.72592
 H 0.00141 -0.29082 2.77628
 H -0.26434 -0.24821 -2.77535
13
bifur_IRC_Cartesians_noMW_output/new_data/bifur_traj4_Cartesians point 208
C -0.05238 0.75330 1.07802
 C 0.18868 0.73027 -1.07616
 C -0.22233 1.20732 0.00181
 C -0.03628 -0.48930 1.78022
 C -0.09525 -0.47422 -1.78098
 F -0.02159 1.54282 1.81101
 F 0.83105 1.45064 -1.80930
 H -0.90433 -1.01321 1.58827
 H -0.95062 -0.97324 -1.38302
 H 0.78949 -1.09109 1.51538
 H 0.73649 -1.10426 -1.72619
 H 0.00175 -0.29087 2.77628
 H -0.26468 -0.24816 -2.77535
13
bifur_IRC_Cartesians_noMW_output/new_data/bifur_traj4_Cartesians point 209
C -0.05255 0.75332 1.07802
 C 0.18886 0.73025 -1.07615
 C -0.22233 1.20732 0.00182
 C -0.03624 -0.48931 1.78022
 C -0.09530 -0.47421 -1.78098
 F -0.02221 1.54288 1.81101
 F 0.83167 1.45057 -1.80930
 H -0.90429 -1.01324 1.58843
 H -0.95066 -0.97321 -1.38287
 H 0.78953 -1.09108 1.51522
 H 0.73645 -1.10427 -1.72634
 H 0.00194 -0.29090 2.77628
 H -0.26488 -0.24813 -2.77535
13
bifur_IRC_Cartesians_noMW_output/new_data/bifur_traj4_Cartesians point 210
C -0.05255 0.75332 1.07802
 C 0.18886 0.73025 -1.07615
 C -0.22233 1.20732 0.00182
 C -0.03624 -0.48931 1.78022
 C -0.09530 -0.47421 -1.78098
 F -0.02221 1.54288 1.81101
 F 0.83167 1.45057 -1.80930
 H -0.90429 -1.01324 1.58843
 H -0.95066 -0.97321 -1.38287
 H 0.78953 -1.09108 1.51522
 H 0.73645 -1.10427 -1.72634
 H 0.00194 -0.29090 2.77628
 H -0.26488 -0.24813 -2.77535
13
bifur_IRC_Cartesians_noMW_output/new_data/bifur_traj4_Cartesians point 211
C -0.05302 0.75337 1.07803
 C 0.18933 0.73020 -1.07615
 C -0.22232 1.20732 0.00182
 C -0.03612 -0.48934 1.78022
 C -0.09541 -0.47418 -1.78098
 F -0.02388 1.54307 1.81102
 F 0.83333 1.45038 -1.80929
 H -0.90420 -1.01332 1.58883
 H -0.95075 -0.97313 -1.38248
 H 0.78963 -1.09105 1.51481
 H 0.73635 -1.10430 -1.72676
 H 0.00247 -0.29098 2.77628
 H -0.26540 -0.24804 -2.77535
13
bifur_IRC_Cartesians_noMW_output/new_data/bifur_traj4_Cartesians point 212
C -0.05367 0.75343 1.07804
 C 0.18998 0.73013 -1.07615
 C -0.22231 1.20732 0.00183
 C -0.03596 -0.48938 1.78022
 C -0.09557 -0.47414 -1.78099
 F -0.02617 1.54332 1.81104
 F 0.83561 1.45013 -1.80928
 H -0.90408 -1.01342 1.58938
 H -0.95087 -0.97302 -1.38193
 H 0.78978 -1.09101 1.51425
 H 0.73620 -1.10434 -1.72733
 H 0.00318 -0.29109 2.77628
 H -0.26611 -0.24793 -2.77536
13
bifur_IRC_Cartesians_noMW_output/new_data/bifur_traj4_Cartesians point 213
C -0.05488 0.75355 1.07805
 C 0.19120 0.73001 -1.07614
 C -0.22230 1.20731 0.00185
 C -0.03566 -0.48945 1.78022
 C -0.09587 -0.47407 -1.78100
 F -0.03047 1.54379 1.81106
 F 0.83989 1.44966 -1.80925
 H -0.90384 -1.01362 1.59042
 H -0.95111 -0.97282 -1.38091
 H 0.79004 -1.09094 1.51319
 H 0.73594 -1.10441 -1.72841
 H 0.00452 -0.29130 2.77629
 H -0.26746 -0.24771 -2.77536
13
bifur_IRC_Cartesians_noMW_output/new_data/bifur_traj4_Cartesians point 214
C -0.05684 0.75374 1.07807
 C 0.19317 0.72981 -1.07612
 C -0.22227 1.20730 0.00187
 C -0.03517 -0.48957 1.78021
 C -0.09635 -0.47395 -1.78102
 F -0.03746 1.54456 1.81110
 F 0.84684 1.44888 -1.80921
 H -0.90346 -1.01393 1.59210
 H -0.95149 -0.97250 -1.37924
 H 0.79047 -1.09083 1.51147
 H 0.73550 -1.10452 -1.73015
 H 0.00671 -0.29164 2.77629
 H -0.26964 -0.24736 -2.77537
13
bifur_IRC_Cartesians_noMW_output/new_data/bifur_traj4_Cartesians point 215
C -0.05960 0.75402 1.07810
 C 0.19595 0.72953 -1.07610
 C -0.22222 1.20728 0.00191
 C -0.03449 -0.48973 1.78021
 C -0.09704 -0.47378 -1.78105
 F -0.04730 1.54564 1.81116
 F 0.85663 1.44780 -1.80916
 H -0.90292 -1.01438 1.59447
 H -0.95203 -0.97204 -1.37690
 H 0.79108 -1.09068 1.50905
 H 0.73489 -1.10469 -1.73261
 H 0.00978 -0.29211 2.77630
 H -0.27272 -0.24686 -2.77538
13
bifur_IRC_Cartesians_noMW_output/new_data/bifur_traj4_Cartesians point 216
C -0.06303 0.75435 1.07814
 C 0.19940 0.72918 -1.07608
 C -0.22217 1.20726 0.00195
 C -0.03364 -0.48993 1.78020
 C -0.09788 -0.47357 -1.78109
 F -0.05950 1.54698 1.81123
 F 0.86877 1.44645 -1.80909
 H -0.90225 -1.01494 1.59741
 H -0.95270 -0.97147 -1.37399
 H 0.79184 -1.09048 1.50605
 H 0.73413 -1.10489 -1.73566
 H 0.01359 -0.29271 2.77631
 H -0.27654 -0.24624 -2.77539
13
bifur_IRC_Cartesians_noMW_output/new_data/bifur_traj4_Cartesians point 217
C -0.06692 0.75474 1.07819
 C 0.20331 0.72878 -1.07605
 C -0.22211 1.20723 0.00200
 C -0.03268 -0.49016 1.78020
 C -0.09884 -0.47333 -1.78113
 F -0.07333 1.54851 1.81131
 F 0.88252 1.44492 -1.80901
 H -0.90149 -1.01557 1.60074
 H -0.95346 -0.97082 -1.37070
 H 0.79269 -1.09026 1.50265
 H 0.73326 -1.10511 -1.73911
 H 0.01791 -0.29338 2.77633
 H -0.28086 -0.24555 -2.77541
13
bifur_IRC_Cartesians_noMW_output/new_data/bifur_traj4_Cartesians point 218
C -0.07108 0.75515 1.07824
 C 0.20749 0.72836 -1.07602
 C -0.22205 1.20721 0.00205
 C -0.03165 -0.49041 1.78019
 C -0.09987 -0.47308 -1.78117
 F -0.08813 1.55013 1.81139
 F 0.89725 1.44329 -1.80892
 H -0.90068 -1.01624 1.60431
 H -0.95428 -0.97013 -1.36718
 H 0.79361 -1.09003 1.49901
 H 0.73234 -1.10536 -1.74281
 H 0.02253 -0.29409 2.77634
 H -0.28549 -0.24480 -2.77543
13
bifur_IRC_Cartesians_noMW_output/new_data/bifur_traj4_Cartesians point 219
C -0.07539 0.75557 1.07829
 C 0.21182 0.72792 -1.07598
 C -0.22199 1.20718 0.00211
 C -0.03058 -0.49066 1.78018
 C -0.10093 -0.47282 -1.78122
 F -0.10347 1.55182 1.81148
 F 0.91250 1.44159 -1.80883
 H -0.89983 -1.01694 1.60800
 H -0.95512 -0.96941 -1.36353
 H 0.79456 -1.08978 1.49524
 H 0.73139 -1.10561 -1.74664
 H 0.02732 -0.29484 2.77635
 H -0.29028 -0.24402 -2.77544
13
bifur_IRC_Cartesians_noMW_output/new_data/bifur_traj4_Cartesians point 220
C -0.07977 0.75600 1.07834
 C 0.21623 0.72747 -1.07595
 C -0.22192 1.20715 0.00216
 C -0.02949 -0.49092 1.78018
 C -0.10201 -0.47255 -1.78127
 F -0.11906 1.55353 1.81157
 F 0.92801 1.43987 -1.80874
 H -0.89898 -1.01765 1.61176
 H -0.95597 -0.96868 -1.35982
 H 0.79552 -1.08953 1.49140
 H 0.73042 -1.10586 -1.75053
 H 0.03219 -0.29559 2.77636
 H -0.29516 -0.24324 -2.77546
13
bifur_IRC_Cartesians_noMW_output/new_data/bifur_traj4_Cartesians point 221
C -0.07977 0.75600 1.07834
 C 0.21623 0.72747 -1.07595
 C -0.22192 1.20715 0.00216
 C -0.02949 -0.49092 1.78018
 C -0.10201 -0.47255 -1.78127
 F -0.11906 1.55353 1.81157
 F 0.92801 1.43987 -1.80874
 H -0.89898 -1.01765 1.61176
 H -0.95597 -0.96868 -1.35982
 H 0.79552 -1.08953 1.49140
 H 0.73042 -1.10586 -1.75053
 H 0.03219 -0.29559 2.77636
 H -0.29516 -0.24324 -2.77546
13
bifur_IRC_Cartesians_noMW_output/new_data/bifur_traj4_Cartesians point 222
C -0.08859 0.75687 1.07844
 C 0.22509 0.72657 -1.07588
 C -0.22179 1.20710 0.00228
 C -0.02731 -0.49145 1.78016
 C -0.10419 -0.47201 -1.78136
 F -0.15043 1.55698 1.81175
 F 0.95922 1.43640 -1.80856
 H -0.89726 -1.01908 1.61932
 H -0.95770 -0.96721 -1.35235
 H 0.79746 -1.08904 1.48368
 H 0.72846 -1.10638 -1.75836
 H 0.04199 -0.29711 2.77639
 H -0.30497 -0.24165 -2.77550
13
bifur_IRC_Cartesians_noMW_output/new_data/bifur_traj4_Cartesians point 223
C -0.09293 0.75730 1.07849
 C 0.22946 0.72613 -1.07585
 C -0.22172 1.20707 0.00233
 C -0.02623 -0.49170 1.78015
 C -0.10526 -0.47174 -1.78141
 F -0.16590 1.55868 1.81184
 F 0.97461 1.43469 -1.80847
 H -0.89641 -1.01978 1.62304
 H -0.95855 -0.96649 -1.34866
 H 0.79842 -1.08879 1.47988
 H 0.72750 -1.10663 -1.76223
 H 0.04682 -0.29786 2.77640
 H -0.30981 -0.24087 -2.77551
13
bifur_IRC_Cartesians_noMW_output/new_data/bifur_traj4_Cartesians point 224
C -0.09710 0.75771 1.07854
 C 0.23365 0.72570 -1.07582
 C -0.22166 1.20705 0.00239
 C -0.02520 -0.49195 1.78015
 C -0.10629 -0.47149 -1.78145
 F -0.18072 1.56031 1.81192
 F 0.98936 1.43306 -1.80839
 H -0.89559 -1.02046 1.62661
 H -0.95936 -0.96580 -1.34513
 H 0.79934 -1.08855 1.47623
 H 0.72657 -1.10688 -1.76593
 H 0.05145 -0.29858 2.77642
 H -0.31444 -0.24012 -2.77553
13
bifur_IRC_Cartesians_noMW_output/new_data/bifur_traj4_Cartesians point 225
C -0.10094 0.75809 1.07858
 C 0.23751 0.72531 -1.07579
 C -0.22160 1.20702 0.00244
 C -0.02425 -0.49218 1.78014
 C -0.10723 -0.47126 -1.78149
 F -0.19438 1.56182 1.81200
 F 1.00294 1.43155 -1.80831
 H -0.89484 -1.02108 1.62990
 H -0.96011 -0.96516 -1.34188
 H 0.80018 -1.08834 1.47287
 H 0.72572 -1.10710 -1.76934
 H 0.05571 -0.29924 2.77643
 H -0.31871 -0.23944 -2.77555
13
bifur_IRC_Cartesians_noMW_output/new_data/bifur_traj4_Cartesians point 226
C -0.10436 0.75842 1.07862
 C 0.24095 0.72496 -1.07577
 C -0.22155 1.20700 0.00248
 C -0.02340 -0.49238 1.78014
 C -0.10808 -0.47105 -1.78153
 F -0.20656 1.56316 1.81207
 F 1.01506 1.43020 -1.80824
 H -0.89417 -1.02163 1.63284
 H -0.96078 -0.96459 -1.33898
 H 0.80093 -1.08814 1.46987
 H 0.72496 -1.10730 -1.77238
 H 0.05952 -0.29983 2.77644
 H -0.32252 -0.23882 -2.77556
13
bifur_IRC_Cartesians_noMW_output/new_data/bifur_traj4_Cartesians point 227
C -0.10739 0.75872 1.07866
 C 0.24399 0.72465 -1.07574
 C -0.22150 1.20698 0.00252
 C -0.02265 -0.49256 1.78013
 C -0.10882 -0.47086 -1.78156
 F -0.21732 1.56434 1.81213
 F 1.02577 1.42901 -1.80818
 H -0.89358 -1.02212 1.63543
 H -0.96137 -0.96409 -1.33642
 H 0.80160 -1.08797 1.46723
 H 0.72429 -1.10748 -1.77507
 H 0.06288 -0.30035 2.77645
 H -0.32589 -0.23828 -2.77557
13
bifur_IRC_Cartesians_noMW_output/new_data/bifur_traj4_Cartesians point 228
C -0.11008 0.75899 1.07869
 C 0.24670 0.72438 -1.07572
 C -0.22146 1.20697 0.00255
 C -0.02198 -0.49272 1.78013
 C -0.10949 -0.47070 -1.78159
 F -0.22689 1.56539 1.81219
 F 1.03529 1.42796 -1.80812
 H -0.89306 -1.02256 1.63774
 H -0.96190 -0.96364 -1.33414
 H 0.80219 -1.08782 1.46487
 H 0.72370 -1.10763 -1.77746
 H 0.06586 -0.30082 2.77646
 H -0.32888 -0.23779 -2.77558
13
bifur_IRC_Cartesians_noMW_output/new_data/bifur_traj4_Cartesians point 229
C -0.11252 0.75923 1.07872
 C 0.24915 0.72413 -1.07571
 C -0.22143 1.20695 0.00258
 C -0.02138 -0.49286 1.78012
 C -0.11009 -0.47055 -1.78162
 F -0.23558 1.56635 1.81224
 F 1.04393 1.42700 -1.80807
 H -0.89258 -1.02296 1.63983
 H -0.96237 -0.96323 -1.33207
 H 0.80273 -1.08768 1.46273
 H 0.72316 -1.10778 -1.77963
 H 0.06858 -0.30124 2.77647
 H -0.33160 -0.23735 -2.77559
13
bifur_IRC_Cartesians_noMW_output/new_data/bifur_traj4_Cartesians point 230
C -0.11482 0.75945 1.07874
 C 0.25147 0.72390 -1.07569
 C -0.22139 1.20694 0.00261
 C -0.02081 -0.49300 1.78012
 C -0.11066 -0.47041 -1.78164
 F -0.24376 1.56725 1.81228
 F 1.05207 1.42609 -1.80803
 H -0.89213 -1.02333 1.64180
 H -0.96282 -0.96285 -1.33012
 H 0.80323 -1.08755 1.46072
 H 0.72265 -1.10791 -1.78167
 H 0.07113 -0.30164 2.77647
 H -0.33415 -0.23694 -2.77560
13
bifur_IRC_Cartesians_noMW_output/new_data/bifur_traj4_Cartesians point 231
C -0.11710 0.75968 1.07877
 C 0.25376 0.72366 -1.07567
 C -0.22136 1.20692 0.00264
 C -0.02024 -0.49313 1.78012
 C -0.11122 -0.47027 -1.78166
 F -0.25189 1.56814 1.81233
 F 1.06015 1.42519 -1.80798
 H -0.89169 -1.02370 1.64376
 H -0.96327 -0.96247 -1.32819
 H 0.80374 -1.08742 1.45872
 H 0.72214 -1.10804 -1.78370
 H 0.07367 -0.30203 2.77648
 H -0.33670 -0.23653 -2.77561
13
bifur_IRC_Cartesians_noMW_output/new_data/bifur_traj4_Cartesians point 232
C -0.11710 0.75968 1.07877
 C 0.25376 0.72366 -1.07567
 C -0.22136 1.20692 0.00264
 C -0.02024 -0.49313 1.78012
 C -0.11122 -0.47027 -1.78166
 F -0.25189 1.56814 1.81233
 F 1.06015 1.42519 -1.80798
 H -0.89169 -1.02370 1.64376
 H -0.96327 -0.96247 -1.32819
 H 0.80374 -1.08742 1.45872
 H 0.72214 -1.10804 -1.78370
 H 0.07367 -0.30203 2.77648
 H -0.33669 -0.23653 -2.77561
13
bifur_IRC_Cartesians_noMW_output/new_data/bifur_traj4_Cartesians point 233
C -0.12240 0.76020 1.07883
 C 0.25909 0.72312 -1.07563
 C -0.22128 1.20689 0.00271
 C -0.01893 -0.49345 1.78011
 C -0.11253 -0.46995 -1.78172
 F -0.27073 1.57021 1.81244
 F 1.07890 1.42311 -1.80787
 H -0.89065 -1.02456 1.64830
 H -0.96430 -0.96159 -1.32370
 H 0.80490 -1.08712 1.45409
 H 0.72097 -1.10835 -1.78841
 H 0.07956 -0.30294 2.77650
 H -0.34259 -0.23558 -2.77563
13
bifur_IRC_Cartesians_noMW_output/new_data/bifur_traj4_Cartesians point 234
C -0.12594 0.76055 1.07887
 C 0.26265 0.72276 -1.07560
 C -0.22123 1.20687 0.00275
 C -0.01805 -0.49366 1.78010
 C -0.11340 -0.46973 -1.78176
 F -0.28334 1.57160 1.81251
 F 1.09144 1.42172 -1.80780
 H -0.88996 -1.02513 1.65134
 H -0.96500 -0.96100 -1.32070
 H 0.80568 -1.08692 1.45098
 H 0.72018 -1.10856 -1.79156
 H 0.08349 -0.30355 2.77651
 H -0.34653 -0.23494 -2.77565
13
bifur_IRC_Cartesians_noMW_output/new_data/bifur_traj4_Cartesians point 235
C -0.13031 0.76098 1.07892
 C 0.26705 0.72232 -1.07557
 C -0.22116 1.20684 0.00281
 C -0.01697 -0.49392 1.78009
 C -0.11448 -0.46946 -1.78180
 F -0.29890 1.57331 1.81260
 F 1.10692 1.42000 -1.80771
 H -0.88911 -1.02584 1.65508
 H -0.96585 -0.96027 -1.31699
 H 0.80665 -1.08667 1.44716
 H 0.71921 -1.10881 -1.79544
 H 0.08835 -0.30431 2.77652
 H -0.35140 -0.23416 -2.77566
13
bifur_IRC_Cartesians_noMW_output/new_data/bifur_traj4_Cartesians point 236
C -0.13532 0.76147 1.07898
 C 0.27208 0.72181 -1.07553
 C -0.22108 1.20681 0.00287
 C -0.01573 -0.49421 1.78009
 C -0.11571 -0.46916 -1.78186
 F -0.31671 1.57527 1.81270
 F 1.12464 1.41803 -1.80761
 H -0.88813 -1.02665 1.65938
 H -0.96683 -0.95944 -1.31275
 H 0.80775 -1.08639 1.44277
 H 0.71810 -1.10911 -1.79989
 H 0.09392 -0.30517 2.77654
 H -0.35697 -0.23326 -2.77568
13
bifur_IRC_Cartesians_noMW_output/new_data/bifur_traj4_Cartesians point 237
C -0.14061 0.76199 1.07904
 C 0.27740 0.72127 -1.07549
 C -0.22100 1.20678 0.00294
 C -0.01442 -0.49453 1.78008
 C -0.11702 -0.46883 -1.78191
 F -0.33553 1.57734 1.81281
 F 1.14336 1.41595 -1.80750
 H -0.88710 -1.02751 1.66391
 H -0.96786 -0.95856 -1.30827
 H 0.80891 -1.08609 1.43815
 H 0.71693 -1.10942 -1.80459
 H 0.09979 -0.30608 2.77655
 H -0.36285 -0.23231 -2.77570
13
bifur_IRC_Cartesians_noMW_output/new_data/bifur_traj4_Cartesians point 238
C -0.14594 0.76252 1.07910
 C 0.28276 0.72072 -1.07546
 C -0.22092 1.20675 0.00301
 C -0.01310 -0.49484 1.78007
 C -0.11834 -0.46851 -1.78197
 F -0.35451 1.57942 1.81292
 F 1.16224 1.41386 -1.80739
 H -0.88605 -1.02837 1.66848
 H -0.96890 -0.95767 -1.30376
 H 0.81009 -1.08579 1.43348
 H 0.71575 -1.10973 -1.80933
 H 0.10572 -0.30700 2.77657
 H -0.36879 -0.23135 -2.77573
13
bifur_IRC_Cartesians_noMW_output/new_data/bifur_traj4_Cartesians point 239
C -0.15121 0.76304 1.07916
 C 0.28805 0.72018 -1.07542
 C -0.22084 1.20671 0.00308
 C -0.01179 -0.49515 1.78006
 C -0.11963 -0.46819 -1.78203
 F -0.37324 1.58148 1.81302
 F 1.18088 1.41179 -1.80728
 H -0.88503 -1.02923 1.67299
 H -0.96993 -0.95680 -1.29930
 H 0.81124 -1.08549 1.42887
 H 0.71458 -1.11003 -1.81401
 H 0.11157 -0.30791 2.77658
 H -0.37464 -0.23041 -2.77575
13
bifur_IRC_Cartesians_noMW_output/new_data/bifur_traj4_Cartesians point 240
C -0.15636 0.76354 1.07922
 C 0.29323 0.71966 -1.07538
 C -0.22077 1.20668 0.00314
 C -0.01052 -0.49546 1.78005
 C -0.12090 -0.46787 -1.78208
 F -0.39157 1.58350 1.81313
 F 1.19911 1.40976 -1.80718
 H -0.88402 -1.03006 1.67741
 H -0.97094 -0.95594 -1.29493
 H 0.81238 -1.08520 1.42436
 H 0.71344 -1.11034 -1.81858
 H 0.11729 -0.30880 2.77660
 H -0.38037 -0.22948 -2.77577
13
bifur_IRC_Cartesians_noMW_output/new_data/bifur_traj4_Cartesians point 241
C -0.16137 0.76404 1.07928
 C 0.29828 0.71915 -1.07534
 C -0.22069 1.20665 0.00321
 C -0.00928 -0.49575 1.78004
 C -0.12214 -0.46757 -1.78213
 F -0.40942 1.58546 1.81323
 F 1.21687 1.40779 -1.80707
 H -0.88304 -1.03087 1.68171
 H -0.97192 -0.95511 -1.29068
 H 0.81348 -1.08492 1.41997
 H 0.71233 -1.11063 -1.82304
 H 0.12287 -0.30967 2.77662
 H -0.38596 -0.22858 -2.77579
13
bifur_IRC_Cartesians_noMW_output/new_data/bifur_traj4_Cartesians point 242
C -0.16624 0.76452 1.07934
 C 0.30317 0.71865 -1.07530
 C -0.22062 1.20662 0.00327
 C -0.00807 -0.49604 1.78004
 C -0.12334 -0.46727 -1.78219
 F -0.42672 1.58736 1.81333
 F 1.23408 1.40588 -1.80697
 H -0.88209 -1.03166 1.68588
 H -0.97287 -0.95430 -1.28656
 H 0.81455 -1.08464 1.41571
 H 0.71125 -1.11091 -1.82736
 H 0.12827 -0.31050 2.77663
 H -0.39137 -0.22771 -2.77581
13
bifur_IRC_Cartesians_noMW_output/new_data/bifur_traj4_Cartesians point 243
C -0.16624 0.76452 1.07934
 C 0.30317 0.71865 -1.07530
 C -0.22062 1.20662 0.00327
 C -0.00807 -0.49604 1.78004
 C -0.12334 -0.46727 -1.78219
 F -0.42672 1.58736 1.81333
 F 1.23408 1.40588 -1.80697
 H -0.88209 -1.03166 1.68588
 H -0.97287 -0.95430 -1.28656
 H 0.81455 -1.08464 1.41571
 H 0.71125 -1.11091 -1.82736
 H 0.12827 -0.31050 2.77663
 H -0.39137 -0.22771 -2.77581
13
bifur_IRC_Cartesians_noMW_output/new_data/bifur_traj4_Cartesians point 244
C -0.17513 0.76539 1.07944
 C 0.31211 0.71774 -1.07524
 C -0.22048 1.20657 0.00338
 C -0.00587 -0.49657 1.78002
 C -0.12554 -0.46673 -1.78228
 F -0.45837 1.59084 1.81351
 F 1.26556 1.40238 -1.80679
 H -0.88035 -1.03310 1.69350
 H -0.97461 -0.95282 -1.27903
 H 0.81651 -1.08414 1.40792
 H 0.70928 -1.11143 -1.83527
 H 0.13816 -0.31204 2.77666
 H -0.40126 -0.22611 -2.77584
13
bifur_IRC_Cartesians_noMW_output/new_data/bifur_traj4_Cartesians point 245
C -0.17884 0.76576 1.07948
 C 0.31584 0.71737 -1.07521
 C -0.22043 1.20654 0.00343
 C -0.00495 -0.49679 1.78002
 C -0.12645 -0.46650 -1.78232
 F -0.47156 1.59229 1.81359
 F 1.27869 1.40092 -1.80672
 H -0.87963 -1.03370 1.69668
 H -0.97533 -0.95220 -1.27589
 H 0.81733 -1.08393 1.40468
 H 0.70845 -1.11165 -1.83856
 H 0.14228 -0.31268 2.77667
 H -0.40539 -0.22544 -2.77586
13
bifur_IRC_Cartesians_noMW_output/new_data/bifur_traj4_Cartesians point 246
C -0.18191 0.76606 1.07952
 C 0.31893 0.71705 -1.07519
 C -0.22038 1.20652 0.00347
 C -0.00419 -0.49697 1.78001
 C -0.12721 -0.46631 -1.78235
 F -0.48251 1.59350 1.81365
 F 1.28958 1.39972 -1.80665
 H -0.87903 -1.03420 1.69932
 H -0.97593 -0.95169 -1.27328
 H 0.81800 -1.08375 1.40199
 H 0.70777 -1.11183 -1.84129
 H 0.14569 -0.31321 2.77668
 H -0.40881 -0.22489 -2.77587
13
bifur_IRC_Cartesians_noMW_output/new_data/bifur_traj4_Cartesians point 247
C -0.18439 0.76630 1.07955
 C 0.32142 0.71680 -1.07517
 C -0.22034 1.20651 0.00350
 C -0.00357 -0.49712 1.78001
 C -0.12782 -0.46616 -1.78238
 F -0.49134 1.59447 1.81370
 F 1.29836 1.39874 -1.80660
 H -0.87854 -1.03460 1.70145
 H -0.97642 -0.95128 -1.27118
 H 0.81855 -1.08361 1.39982
 H 0.70722 -1.11197 -1.84350
 H 0.14845 -0.31364 2.77669
 H -0.41157 -0.22444 -2.77588
13
bifur_IRC_Cartesians_noMW_output/new_data/bifur_traj4_Cartesians point 248
C -0.18637 0.76650 1.07957
 C 0.32341 0.71660 -1.07515
 C -0.22031 1.20650 0.00353
 C -0.00308 -0.49723 1.78000
 C -0.12831 -0.46604 -1.78240
 F -0.49836 1.59524 1.81374
 F 1.30534 1.39796 -1.80656
 H -0.87816 -1.03492 1.70314
 H -0.97680 -0.95095 -1.26951
 H 0.81898 -1.08350 1.39809
 H 0.70679 -1.11209 -1.84525
 H 0.15064 -0.31398 2.77669
 H -0.41377 -0.22409 -2.77589
13
bifur_IRC_Cartesians_noMW_output/new_data/bifur_traj4_Cartesians point 249
C -0.18794 0.76665 1.07959
 C 0.32499 0.71644 -1.07514
 C -0.22029 1.20649 0.00355
 C -0.00269 -0.49733 1.78000
 C -0.12870 -0.46594 -1.78242
 F -0.50396 1.59586 1.81377
 F 1.31091 1.39735 -1.80653
 H -0.87785 -1.03518 1.70449
 H -0.97711 -0.95068 -1.26817
 H 0.81933 -1.08341 1.39671
 H 0.70644 -1.11218 -1.84665
 H 0.15239 -0.31425 2.77670
 H -0.41552 -0.22381 -2.77589
13
bifur_IRC_Cartesians_noMW_output/new_data/bifur_traj4_Cartesians point 250
C -0.18924 0.76678 1.07960
 C 0.32630 0.71630 -1.07513
 C -0.22027 1.20648 0.00356
 C -0.00237 -0.49740 1.78000
 C -0.12902 -0.46586 -1.78243
 F -0.50858 1.59636 1.81380
 F 1.31551 1.39684 -1.80650
 H -0.87760 -1.03539 1.70560
 H -0.97736 -0.95047 -1.26707
 H 0.81961 -1.08334 1.39557
 H 0.70615 -1.11226 -1.84780
 H 0.15383 -0.31447 2.77670
 H -0.41696 -0.22357 -2.77590
13
bifur_IRC_Cartesians_noMW_output/new_data/bifur_traj4_Cartesians point 251
C -0.19041 0.76690 1.07962
 C 0.32747 0.71619 -1.07512
 C -0.22025 1.20647 0.00358
 C -0.00208 -0.49747 1.78000
 C -0.12930 -0.46579 -1.78244
 F -0.51273 1.59682 1.81382
 F 1.31964 1.39638 -1.80648
 H -0.87737 -1.03558 1.70660
 H -0.97759 -0.95027 -1.26608
 H 0.81987 -1.08327 1.39455
 H 0.70589 -1.11232 -1.84884
 H 0.15513 -0.31467 2.77670
 H -0.41826 -0.22336 -2.77590
13
bifur_IRC_Cartesians_noMW_output/new_data/bifur_traj4_Cartesians point 252
C -0.19163 0.76702 1.07963
 C 0.32870 0.71606 -1.07511
 C -0.22024 1.20646 0.00359
 C -0.00178 -0.49755 1.78000
 C -0.12961 -0.46572 -1.78246
 F -0.51710 1.59730 1.81385
 F 1.32399 1.39589 -1.80645
 H -0.87713 -1.03578 1.70765
 H -0.97783 -0.95007 -1.26504
 H 0.82014 -1.08320 1.39348
 H 0.70562 -1.11240 -1.84993
 H 0.15650 -0.31488 2.77671
 H -0.41963 -0.22314 -2.77591
13
bifur_IRC_Cartesians_noMW_output/new_data/bifur_traj4_Cartesians point 253
C -0.19318 0.76717 1.07965
 C 0.33026 0.71590 -1.07510
 C -0.22021 1.20645 0.00361
 C -0.00140 -0.49764 1.77999
 C -0.12999 -0.46562 -1.78247
 F -0.52260 1.59791 1.81388
 F 1.32946 1.39529 -1.80642
 H -0.87683 -1.03603 1.70898
 H -0.97813 -0.94981 -1.26373
 H 0.82048 -1.08312 1.39212
 H 0.70528 -1.11249 -1.85130
 H 0.15821 -0.31515 2.77671
 H -0.42135 -0.22287 -2.77591
13
bifur_IRC_Cartesians_noMW_output/new_data/bifur_traj4_Cartesians point 254
C -0.19318 0.76717 1.07965
 C 0.33026 0.71590 -1.07510
 C -0.22021 1.20645 0.00361
 C -0.00140 -0.49764 1.77999
 C -0.12999 -0.46562 -1.78247
 F -0.52260 1.59791 1.81388
 F 1.32945 1.39529 -1.80642
 H -0.87683 -1.03603 1.70898
 H -0.97813 -0.94981 -1.26373
 H 0.82048 -1.08312 1.39212
 H 0.70528 -1.11249 -1.85130
 H 0.15821 -0.31515 2.77671
 H -0.42135 -0.22287 -2.77591
13
bifur_IRC_Cartesians_noMW_output/new_data/bifur_traj4_Cartesians point 255
C -0.19848 0.76769 1.07971
 C 0.33559 0.71536 -1.07506
 C -0.22013 1.20642 0.00368
 C -0.00008 -0.49795 1.77998
 C -0.13130 -0.46530 -1.78253
 F -0.54146 1.59998 1.81399
 F 1.34822 1.39320 -1.80631
 H -0.87579 -1.03689 1.71352
 H -0.97917 -0.94893 -1.25924
 H 0.82165 -1.08282 1.38748
 H 0.70410 -1.11279 -1.85602
 H 0.16410 -0.31606 2.77673
 H -0.42725 -0.22191 -2.77593
13
bifur_IRC_Cartesians_noMW_output/new_data/bifur_traj4_Cartesians point 256
C -0.20256 0.76809 1.07976
 C 0.33969 0.71495 -1.07503
 C -0.22007 1.20640 0.00373
 C 0.00093 -0.49819 1.77998
 C -0.13230 -0.46505 -1.78257
 F -0.55597 1.60158 1.81407
 F 1.36266 1.39160 -1.80623
 H -0.87500 -1.03755 1.71702
 H -0.97997 -0.94825 -1.25579
 H 0.82255 -1.08258 1.38391
 H 0.70320 -1.11303 -1.85964
 H 0.16864 -0.31677 2.77674
 H -0.43178 -0.22118 -2.77595
13
bifur_IRC_Cartesians_noMW_output/new_data/bifur_traj4_Cartesians point 257
C -0.20731 0.76856 1.07981
 C 0.34446 0.71446 -1.07500
 C -0.22000 1.20637 0.00379
 C 0.00210 -0.49847 1.77997
 C -0.13347 -0.46476 -1.78262
 F -0.57286 1.60343 1.81417
 F 1.37946 1.38973 -1.80613
 H -0.87407 -1.03832 1.72109
 H -0.98089 -0.94746 -1.25177
 H 0.82359 -1.08232 1.37976
 H 0.70214 -1.11331 -1.86386
 H 0.17391 -0.31759 2.77676
 H -0.43707 -0.22033 -2.77597
13
bifur_IRC_Cartesians_noMW_output/new_data/bifur_traj4_Cartesians point 258
C -0.21236 0.76906 1.07987
 C 0.34955 0.71395 -1.07496
 C -0.21992 1.20634 0.00386
 C 0.00336 -0.49877 1.77996
 C -0.13472 -0.46445 -1.78268
 F -0.59086 1.60541 1.81427
 F 1.39736 1.38775 -1.80603
 H -0.87308 -1.03914 1.72542
 H -0.98188 -0.94662 -1.24748
 H 0.82470 -1.08203 1.37533
 H 0.70102 -1.11361 -1.86835
 H 0.17953 -0.31846 2.77677
 H -0.44269 -0.21942 -2.77599
13
bifur_IRC_Cartesians_noMW_output/new_data/bifur_traj4_Cartesians point 259
C -0.21749 0.76956 1.07993
 C 0.35470 0.71342 -1.07492
 C -0.21985 1.20630 0.00392
 C 0.00463 -0.49908 1.77995
 C -0.13599 -0.46414 -1.78273
 F -0.60910 1.60742 1.81438
 F 1.41551 1.38573 -1.80593
 H -0.87208 -1.03997 1.72982
 H -0.98288 -0.94577 -1.24314
 H 0.82583 -1.08174 1.37084
 H 0.69989 -1.11390 -1.87291
 H 0.18523 -0.31934 2.77679
 H -0.44840 -0.21850 -2.77601
13
bifur_IRC_Cartesians_noMW_output/new_data/bifur_traj4_Cartesians point 260
C -0.22255 0.77006 1.07999
 C 0.35979 0.71291 -1.07488
 C -0.21977 1.20627 0.00399
 C 0.00588 -0.49938 1.77995
 C -0.13724 -0.46383 -1.78278
 F -0.62712 1.60940 1.81448
 F 1.43344 1.38374 -1.80582
 H -0.87109 -1.04079 1.73416
 H -0.98387 -0.94493 -1.23885
 H 0.82695 -1.08145 1.36641
 H 0.69876 -1.11420 -1.87741
 H 0.19086 -0.32022 2.77680
 H -0.45403 -0.21759 -2.77603
13
bifur_IRC_Cartesians_noMW_output/new_data/bifur_traj4_Cartesians point 261
C -0.22749 0.77055 1.08005
 C 0.36476 0.71240 -1.07484
 C -0.21970 1.20624 0.00405
 C 0.00710 -0.49967 1.77994
 C -0.13845 -0.46353 -1.78284
 F -0.64468 1.61133 1.81458
 F 1.45091 1.38180 -1.80572
 H -0.87013 -1.04159 1.73839
 H -0.98484 -0.94411 -1.23467
 H 0.82803 -1.08117 1.36209
 H 0.69767 -1.11449 -1.88179
 H 0.19634 -0.32107 2.77682
 H -0.45952 -0.21670 -2.77605
13
bifur_IRC_Cartesians_noMW_output/new_data/bifur_traj4_Cartesians point 262
C -0.23225 0.77102 1.08010
 C 0.36954 0.71192 -1.07481
 C -0.21962 1.20621 0.00411
 C 0.00828 -0.49995 1.77993
 C -0.13963 -0.46324 -1.78289
 F -0.66163 1.61319 1.81468
 F 1.46776 1.37993 -1.80562
 H -0.86920 -1.04236 1.74247
 H -0.98577 -0.94331 -1.23063
 H 0.82908 -1.08090 1.35792
 H 0.69661 -1.11477 -1.88602
 H 0.20163 -0.32189 2.77683
 H -0.46482 -0.21585 -2.77607
13
bifur_IRC_Cartesians_noMW_output/new_data/bifur_traj4_Cartesians point 263
C -0.23680 0.77146 1.08015
 C 0.37411 0.71145 -1.07477
 C -0.21956 1.20619 0.00417
 C 0.00941 -0.50022 1.77992
 C -0.14075 -0.46296 -1.78294
 F -0.67780 1.61497 1.81477
 F 1.48385 1.37814 -1.80553
 H -0.86831 -1.04310 1.74637
 H -0.98666 -0.94256 -1.22678
 H 0.83008 -1.08065 1.35394
 H 0.69561 -1.11503 -1.89006
 H 0.20668 -0.32267 2.77685
 H -0.46988 -0.21503 -2.77609
13
bifur_IRC_Cartesians_noMW_output/new_data/bifur_traj4_Cartesians point 264
C -0.24105 0.77188 1.08020
 C 0.37839 0.71102 -1.07474
 C -0.21949 1.20616 0.00422
 C 0.01047 -0.50047 1.77992
 C -0.14180 -0.46270 -1.78298
 F -0.69295 1.61664 1.81486
 F 1.49892 1.37647 -1.80544
 H -0.86748 -1.04378 1.75002
 H -0.98749 -0.94185 -1.22317
 H 0.83102 -1.08041 1.35022
 H 0.69466 -1.11528 -1.89385
 H 0.21141 -0.32341 2.77686
 H -0.47462 -0.21427 -2.77610
13
bifur_IRC_Cartesians_noMW_output/new_data/bifur_traj4_Cartesians point 265
C -0.24105 0.77188 1.08020
 C 0.37839 0.71102 -1.07474
 C -0.21949 1.20616 0.00422
 C 0.01047 -0.50047 1.77992
 C -0.14180 -0.46270 -1.78298
 F -0.69295 1.61664 1.81486
 F 1.49892 1.37647 -1.80544
 H -0.86748 -1.04379 1.75002
 H -0.98749 -0.94185 -1.22317
 H 0.83102 -1.08041 1.35022
 H 0.69466 -1.11528 -1.89385
 H 0.21141 -0.32341 2.77686
 H -0.47462 -0.21427 -2.77610
13
bifur_IRC_Cartesians_noMW_output/new_data/bifur_traj4_Cartesians point 266
C -0.24831 0.77260 1.08029
 C 0.38569 0.71028 -1.07469
 C -0.21938 1.20611 0.00432
 C 0.01226 -0.50090 1.77990
 C -0.14359 -0.46226 -1.78306
 F -0.71878 1.61948 1.81500
 F 1.52462 1.37361 -1.80529
 H -0.86606 -1.04496 1.75624
 H -0.98891 -0.94064 -1.21702
 H 0.83262 -1.07999 1.34386
 H 0.69305 -1.11570 -1.90030
 H 0.21948 -0.32466 2.77688
 H -0.48269 -0.21296 -2.77613
13
bifur_IRC_Cartesians_noMW_output/new_data/bifur_traj4_Cartesians point 267
C -0.25121 0.77288 1.08032
 C 0.38860 0.70998 -1.07467
 C -0.21934 1.20610 0.00435
 C 0.01298 -0.50107 1.77990
 C -0.14430 -0.46208 -1.78309
 F -0.72908 1.62061 1.81506
 F 1.53486 1.37247 -1.80524
 H -0.86549 -1.04543 1.75872
 H -0.98947 -0.94016 -1.21457
 H 0.83325 -1.07983 1.34133
 H 0.69241 -1.11587 -1.90287
 H 0.22270 -0.32516 2.77689
 H -0.48591 -0.21244 -2.77615
13
bifur_IRC_Cartesians_noMW_output/new_data/bifur_traj4_Cartesians point 268
C -0.25364 0.77312 1.08035
 C 0.39105 0.70974 -1.07465
 C -0.21930 1.20608 0.00439
 C 0.01358 -0.50122 1.77990
 C -0.14490 -0.46193 -1.78312
 F -0.73773 1.62156 1.81511
 F 1.54347 1.37152 -1.80519
 H -0.86502 -1.04582 1.76080
 H -0.98995 -0.93976 -1.21251
 H 0.83379 -1.07969 1.33920
 H 0.69187 -1.11602 -1.90503
 H 0.22540 -0.32558 2.77690
 H -0.48862 -0.21200 -2.77615
13
bifur_IRC_Cartesians_noMW_output/new_data/bifur_traj4_Cartesians point 269
C -0.25567 0.77332 1.08037
 C 0.39309 0.70953 -1.07463
 C -0.21927 1.20607 0.00441
 C 0.01409 -0.50134 1.77989
 C -0.14540 -0.46181 -1.78314
 F -0.74496 1.62236 1.81515
 F 1.55066 1.37072 -1.80514
 H -0.86462 -1.04615 1.76255
 H -0.99034 -0.93942 -1.21079
 H 0.83424 -1.07958 1.33742
 H 0.69142 -1.11613 -1.90683
 H 0.22766 -0.32593 2.77690
 H -0.49088 -0.21164 -2.77616
13
bifur_IRC_Cartesians_noMW_output/new_data/bifur_traj4_Cartesians point 270
C -0.25737 0.77349 1.08039
 C 0.39480 0.70935 -1.07462
 C -0.21925 1.20606 0.00443
 C 0.01451 -0.50144 1.77989
 C -0.14582 -0.46170 -1.78315
 F -0.75100 1.62302 1.81519
 F 1.55667 1.37005 -1.80511
 H -0.86429 -1.04643 1.76400
 H -0.99068 -0.93913 -1.20935
 H 0.83461 -1.07948 1.33594
 H 0.69105 -1.11623 -1.90834
 H 0.22954 -0.32622 2.77691
 H -0.49277 -0.21133 -2.77617
13
bifur_IRC_Cartesians_noMW_output/new_data/bifur_traj4_Cartesians point 271
C -0.25880 0.77363 1.08041
 C 0.39624 0.70921 -1.07461
 C -0.21922 1.20605 0.00445
 C 0.01486 -0.50152 1.77989
 C -0.14618 -0.46162 -1.78317
 F -0.75610 1.62358 1.81522
 F 1.56174 1.36949 -1.80508
 H -0.86401 -1.04666 1.76523
 H -0.99096 -0.93890 -1.20814
 H 0.83492 -1.07940 1.33468
 H 0.69073 -1.11632 -1.90962
 H 0.23113 -0.32647 2.77691
 H -0.49436 -0.21108 -2.77618
13
bifur_IRC_Cartesians_noMW_output/new_data/bifur_traj4_Cartesians point 272
C -0.26004 0.77375 1.08042
 C 0.39749 0.70908 -1.07460
 C -0.21920 1.20604 0.00447
 C 0.01517 -0.50160 1.77989
 C -0.14648 -0.46154 -1.78318
 F -0.76051 1.62407 1.81524
 F 1.56613 1.36900 -1.80505
 H -0.86377 -1.04686 1.76629
 H -0.99120 -0.93869 -1.20709
 H 0.83520 -1.07933 1.33360
 H 0.69045 -1.11639 -1.91072
 H 0.23251 -0.32668 2.77692
 H -0.49574 -0.21085 -2.77618
13
bifur_IRC_Cartesians_noMW_output/new_data/bifur_traj4_Cartesians point 273
C -0.26117 0.77386 1.08044
 C 0.39862 0.70897 -1.07459
 C -0.21919 1.20604 0.00448
 C 0.01545 -0.50166 1.77988
 C -0.14676 -0.46147 -1.78320
 F -0.76454 1.62451 1.81527
 F 1.57014 1.36856 -1.80503
 H -0.86355 -1.04705 1.76726
 H -0.99142 -0.93850 -1.20613
 H 0.83545 -1.07927 1.33260
 H 0.69020 -1.11646 -1.91172
 H 0.23377 -0.32688 2.77692
 H -0.49700 -0.21065 -2.77619
13
bifur_IRC_Cartesians_noMW_output/new_data/bifur_traj4_Cartesians point 274
C -0.26230 0.77397 1.08045
 C 0.39976 0.70885 -1.07458
 C -0.21917 1.20603 0.00450
 C 0.01573 -0.50173 1.77988
 C -0.14704 -0.46140 -1.78321
 F -0.76854 1.62495 1.81529
 F 1.57412 1.36811 -1.80501
 H -0.86333 -1.04723 1.76823
 H -0.99164 -0.93831 -1.20518
 H 0.83569 -1.07920 1.33162
 H 0.68995 -1.11652 -1.91272
 H 0.23502 -0.32707 2.77692
 H -0.49826 -0.21045 -2.77619
13
bifur_IRC_Cartesians_noMW_output/new_data/bifur_traj4_Cartesians point 275
C -0.26353 0.77409 1.08046
 C 0.40099 0.70873 -1.07457
 C -0.21915 1.20602 0.00451
 C 0.01603 -0.50180 1.77988
 C -0.14734 -0.46133 -1.78322
 F -0.77291 1.62543 1.81531
 F 1.57847 1.36763 -1.80498
 H -0.86309 -1.04743 1.76928
 H -0.99188 -0.93811 -1.20414
 H 0.83596 -1.07913 1.33055
 H 0.68968 -1.11659 -1.91381
 H 0.23639 -0.32728 2.77693
 H -0.49962 -0.21023 -2.77619
13
bifur_IRC_Cartesians_noMW_output/new_data/bifur_traj4_Cartesians point 276
C -0.26353 0.77409 1.08046
 C 0.40099 0.70873 -1.07457
 C -0.21915 1.20602 0.00451
 C 0.01603 -0.50180 1.77988
 C -0.14734 -0.46133 -1.78322
 F -0.77291 1.62543 1.81531
 F 1.57847 1.36763 -1.80498
 H -0.86309 -1.04743 1.76928
 H -0.99188 -0.93811 -1.20414
 H 0.83596 -1.07913 1.33055
 H 0.68968 -1.11659 -1.91381
 H 0.23639 -0.32728 2.77693
 H -0.49962 -0.21023 -2.77619
13
bifur_IRC_Cartesians_noMW_output/new_data/bifur_traj4_Cartesians point 277
C -0.26659 0.77440 1.08050
 C 0.40407 0.70841 -1.07455
 C -0.21911 1.20600 0.00455
 C 0.01679 -0.50198 1.77987
 C -0.14810 -0.46114 -1.78325
 F -0.78382 1.62663 1.81538
 F 1.58931 1.36643 -1.80492
 H -0.86249 -1.04792 1.77191
 H -0.99248 -0.93760 -1.20154
 H 0.83664 -1.07896 1.32786
 H 0.68900 -1.11677 -1.91654
 H 0.23979 -0.32781 2.77694
 H -0.50303 -0.20968 -2.77621
13
bifur_IRC_Cartesians_noMW_output/new_data/bifur_traj4_Cartesians point 278
C -0.26839 0.77457 1.08052
 C 0.40588 0.70823 -1.07454
 C -0.21908 1.20599 0.00457
 C 0.01724 -0.50209 1.77987
 C -0.14854 -0.46103 -1.78327
 F -0.79023 1.62733 1.81541
 F 1.59570 1.36572 -1.80488
 H -0.86214 -1.04822 1.77345
 H -0.99283 -0.93730 -1.20001
 H 0.83704 -1.07886 1.32628
 H 0.68860 -1.11688 -1.91814
 H 0.24179 -0.32812 2.77694
 H -0.50504 -0.20935 -2.77621
13
bifur_IRC_Cartesians_noMW_output/new_data/bifur_traj4_Cartesians point 279
C -0.27025 0.77476 1.08054
 C 0.40775 0.70804 -1.07452
 C -0.21905 1.20598 0.00460
 C 0.01770 -0.50220 1.77987
 C -0.14900 -0.46092 -1.78329
 F -0.79685 1.62806 1.81545
 F 1.60228 1.36499 -1.80485
 H -0.86177 -1.04852 1.77505
 H -0.99319 -0.93699 -1.19844
 H 0.83745 -1.07875 1.32466
 H 0.68819 -1.11699 -1.91979
 H 0.24386 -0.32844 2.77695
 H -0.50711 -0.20902 -2.77622
13
bifur_IRC_Cartesians_noMW_output/new_data/bifur_traj4_Cartesians point 280
C -0.27208 0.77494 1.08056
 C 0.40959 0.70785 -1.07451
 C -0.21902 1.20597 0.00462
 C 0.01815 -0.50231 1.77987
 C -0.14945 -0.46081 -1.78331
 F -0.80335 1.62878 1.81549
 F 1.60874 1.36427 -1.80481
 H -0.86142 -1.04881 1.77661
 H -0.99355 -0.93669 -1.19689
 H 0.83785 -1.07865 1.32306
 H 0.68778 -1.11709 -1.92142
 H 0.24589 -0.32876 2.77695
 H -0.50914 -0.20869 -2.77623
13
bifur_IRC_Cartesians_noMW_output/new_data/bifur_traj4_Cartesians point 281
C -0.27381 0.77511 1.08058
 C 0.41133 0.70768 -1.07450
 C -0.21900 1.20596 0.00464
 C 0.01858 -0.50241 1.77986
 C -0.14988 -0.46070 -1.78333
 F -0.80951 1.62945 1.81552
 F 1.61487 1.36359 -1.80477
 H -0.86108 -1.04909 1.77810
 H -0.99389 -0.93640 -1.19542
 H 0.83823 -1.07855 1.32154
 H 0.68740 -1.11719 -1.92295
 H 0.24781 -0.32906 2.77696
 H -0.51106 -0.20838 -2.77624
13
bifur_IRC_Cartesians_noMW_output/new_data/bifur_traj4_Cartesians point 282
C -0.27542 0.77527 1.08060
 C 0.41295 0.70751 -1.07449
 C -0.21897 1.20595 0.00466
 C 0.01898 -0.50251 1.77986
 C -0.15028 -0.46060 -1.78335
 F -0.81522 1.63008 1.81556
 F 1.62056 1.36296 -1.80474
 H -0.86077 -1.04935 1.77947
 H -0.99420 -0.93613 -1.19406
 H 0.83858 -1.07846 1.32014
 H 0.68704 -1.11729 -1.92438
 H 0.24960 -0.32933 2.77697
 H -0.51285 -0.20809 -2.77624
13
bifur_IRC_Cartesians_noMW_output/new_data/bifur_traj4_Cartesians point 283
C -0.27688 0.77541 1.08062
 C 0.41442 0.70736 -1.07447
 C -0.21895 1.20594 0.00468
 C 0.01934 -0.50259 1.77986
 C -0.15064 -0.46051 -1.78336
 F -0.82044 1.63066 1.81559
 F 1.62575 1.36238 -1.80471
 H -0.86048 -1.04959 1.78073
 H -0.99449 -0.93589 -1.19282
 H 0.83890 -1.07838 1.31885
 H 0.68672 -1.11737 -1.92568
 H 0.25123 -0.32959 2.77697
 H -0.51448 -0.20783 -2.77625
13
bifur_IRC_Cartesians_noMW_output/new_data/bifur_traj4_Cartesians point 284
C -0.27821 0.77554 1.08063
 C 0.41575 0.70723 -1.07446
 C -0.21893 1.20593 0.00470
 C 0.01967 -0.50267 1.77986
 C -0.15096 -0.46043 -1.78338
 F -0.82515 1.63117 1.81561
 F 1.63043 1.36186 -1.80468
 H -0.86022 -1.04981 1.78187
 H -0.99475 -0.93567 -1.19170
 H 0.83920 -1.07830 1.31769
 H 0.68643 -1.11745 -1.92686
 H 0.25270 -0.32981 2.77697
 H -0.51596 -0.20759 -2.77625
13
bifur_IRC_Cartesians_noMW_output/new_data/bifur_traj4_Cartesians point 285
C -0.27939 0.77566 1.08065
 C 0.41694 0.70711 -1.07446
 C -0.21891 1.20592 0.00471
 C 0.01996 -0.50274 1.77985
 C -0.15126 -0.46036 -1.78339
 F -0.82935 1.63164 1.81564
 F 1.63461 1.36140 -1.80466
 H -0.85999 -1.05000 1.78288
 H -0.99498 -0.93547 -1.19070
 H 0.83946 -1.07824 1.31666
 H 0.68616 -1.11752 -1.92791
 H 0.25401 -0.33002 2.77698
 H -0.51727 -0.20738 -2.77626
13
bifur_IRC_Cartesians_noMW_output/new_data/bifur_traj4_Cartesians point 286
C -0.28041 0.77576 1.08066
 C 0.41797 0.70700 -1.07445
 C -0.21890 1.20592 0.00473
 C 0.02022 -0.50280 1.77985
 C -0.15151 -0.46030 -1.78340
 F -0.83300 1.63204 1.81566
 F 1.63824 1.36099 -1.80464
 H -0.85979 -1.05016 1.78376
 H -0.99518 -0.93530 -1.18983
 H 0.83968 -1.07818 1.31576
 H 0.68594 -1.11758 -1.92882
 H 0.25515 -0.33019 2.77698
 H -0.51841 -0.20719 -2.77626
13
bifur_IRC_Cartesians_noMW_output/new_data/bifur_traj4_Cartesians point 287
C -0.28041 0.77576 1.08066
 C 0.41797 0.70700 -1.07445
 C -0.21890 1.20592 0.00473
 C 0.02022 -0.50280 1.77985
 C -0.15151 -0.46030 -1.78340
 F -0.83300 1.63204 1.81566
 F 1.63824 1.36099 -1.80464
 H -0.85979 -1.05016 1.78376
 H -0.99518 -0.93530 -1.18983
 H 0.83968 -1.07818 1.31576
 H 0.68594 -1.11758 -1.92882
 H 0.25515 -0.33019 2.77698
 H -0.51841 -0.20719 -2.77626
13
bifur_IRC_Cartesians_noMW_output/new_data/bifur_traj4_Cartesians point 288
C -0.28191 0.77591 1.08068
 C 0.41948 0.70685 -1.07444
 C -0.21888 1.20591 0.00475
 C 0.02059 -0.50289 1.77985
 C -0.15188 -0.46020 -1.78342
 F -0.83834 1.63262 1.81569
 F 1.64356 1.36040 -1.80461
 H -0.85950 -1.05041 1.78504
 H -0.99547 -0.93505 -1.18856
 H 0.84001 -1.07809 1.31445
 H 0.68560 -1.11767 -1.93016
 H 0.25682 -0.33045 2.77699
 H -0.52008 -0.20692 -2.77627
13
bifur_IRC_Cartesians_noMW_output/new_data/bifur_traj4_Cartesians point 289
C -0.28233 0.77595 1.08068
 C 0.41989 0.70681 -1.07443
 C -0.21887 1.20590 0.00475
 C 0.02069 -0.50292 1.77985
 C -0.15198 -0.46018 -1.78342
 F -0.83981 1.63279 1.81570
 F 1.64502 1.36024 -1.80460
 H -0.85942 -1.05047 1.78540
 H -0.99555 -0.93498 -1.18821
 H 0.84010 -1.07807 1.31409
 H 0.68551 -1.11769 -1.93052
 H 0.25728 -0.33053 2.77699
 H -0.52054 -0.20685 -2.77627
13
bifur_IRC_Cartesians_noMW_output/new_data/bifur_traj4_Cartesians point 290
C -0.28250 0.77596 1.08068
 C 0.42006 0.70679 -1.07443
 C -0.21887 1.20590 0.00475
 C 0.02073 -0.50293 1.77985
 C -0.15202 -0.46017 -1.78342
 F -0.84042 1.63285 1.81570
 F 1.64562 1.36017 -1.80460
 H -0.85938 -1.05050 1.78554
 H -0.99559 -0.93495 -1.18806
 H 0.84014 -1.07806 1.31394
 H 0.68548 -1.11770 -1.93067
 H 0.25747 -0.33055 2.77699
 H -0.52073 -0.20682 -2.77627
13
bifur_IRC_Cartesians_noMW_output/new_data/bifur_traj4_Cartesians point 291
C -0.28244 0.77596 1.08068
 C 0.42001 0.70680 -1.07443
 C -0.21887 1.20590 0.00475
 C 0.02072 -0.50292 1.77985
 C -0.15201 -0.46017 -1.78342
 F -0.84022 1.63283 1.81570
 F 1.64542 1.36020 -1.80460
 H -0.85939 -1.05049 1.78550
 H -0.99557 -0.93496 -1.18811
 H 0.84013 -1.07806 1.31399
 H 0.68549 -1.11770 -1.93062
 H 0.25740 -0.33054 2.77699
 H -0.52067 -0.20683 -2.77627
13
bifur_IRC_Cartesians_noMW_output/new_data/bifur_traj4_Cartesians point 292
C -0.28219 0.77593 1.08068
 C 0.41975 0.70682 -1.07443
 C -0.21887 1.20591 0.00475
 C 0.02066 -0.50291 1.77985
 C -0.15195 -0.46019 -1.78342
 F -0.83932 1.63273 1.81569
 F 1.64453 1.36030 -1.80460
 H -0.85944 -1.05045 1.78528
 H -0.99553 -0.93501 -1.18833
 H 0.84007 -1.07808 1.31421
 H 0.68554 -1.11768 -1.93040
 H 0.25712 -0.33050 2.77699
 H -0.52039 -0.20688 -2.77627
13
bifur_IRC_Cartesians_noMW_output/new_data/bifur_traj4_Cartesians point 293
C -0.28178 0.77589 1.08068
 C 0.41934 0.70686 -1.07444
 C -0.21888 1.20591 0.00474
 C 0.02055 -0.50288 1.77985
 C -0.15185 -0.46021 -1.78341
 F -0.83786 1.63257 1.81569
 F 1.64308 1.36046 -1.80461
 H -0.85952 -1.05038 1.78493
 H -0.99545 -0.93507 -1.18867
 H 0.83998 -1.07810 1.31457
 H 0.68563 -1.11766 -1.93003
 H 0.25667 -0.33043 2.77698
 H -0.51993 -0.20695 -2.77627
13
bifur_IRC_Cartesians_noMW_output/new_data/bifur_traj4_Cartesians point 294
C -0.28126 0.77584 1.08067
 C 0.41882 0.70692 -1.07444
 C -0.21889 1.20591 0.00474
 C 0.02043 -0.50285 1.77985
 C -0.15172 -0.46024 -1.78341
 F -0.83601 1.63237 1.81568
 F 1.64123 1.36066 -1.80462
 H -0.85962 -1.05030 1.78448
 H -0.99534 -0.93516 -1.18911
 H 0.83987 -1.07813 1.31502
 H 0.68575 -1.11763 -1.92957
 H 0.25609 -0.33034 2.77698
 H -0.51935 -0.20704 -2.77627
13
bifur_IRC_Cartesians_noMW_output/new_data/bifur_traj4_Cartesians point 295
C -0.28068 0.77578 1.08066
 C 0.41823 0.70698 -1.07445
 C -0.21889 1.20592 0.00473
 C 0.02028 -0.50282 1.77985
 C -0.15157 -0.46028 -1.78340
 F -0.83393 1.63214 1.81566
 F 1.63917 1.36089 -1.80463
 H -0.85974 -1.05021 1.78398
 H -0.99523 -0.93526 -1.18961
 H 0.83974 -1.07816 1.31553
 H 0.68588 -1.11759 -1.92905
 H 0.25544 -0.33024 2.77698
 H -0.51870 -0.20715 -2.77626
13
bifur_IRC_Cartesians_noMW_output/new_data/bifur_traj4_Cartesians point 296
C -0.28009 0.77573 1.08066
 C 0.41764 0.70704 -1.07445
 C -0.21890 1.20592 0.00472
 C 0.02014 -0.50278 1.77985
 C -0.15143 -0.46032 -1.78340
 F -0.83185 1.63191 1.81565
 F 1.63710 1.36112 -1.80464
 H -0.85985 -1.05011 1.78348
 H -0.99512 -0.93535 -1.19010
 H 0.83961 -1.07820 1.31605
 H 0.68601 -1.11756 -1.92853
 H 0.25479 -0.33014 2.77698
 H -0.51805 -0.20725 -2.77626
13
bifur_IRC_Cartesians_noMW_output/new_data/bifur_traj4_Cartesians point 297
C -0.27957 0.77567 1.08065
 C 0.41712 0.70709 -1.07445
 C -0.21891 1.20592 0.00472
 C 0.02001 -0.50275 1.77985
 C -0.15130 -0.46035 -1.78339
 F -0.83000 1.63171 1.81564
 F 1.63526 1.36132 -1.80465
 H -0.85995 -1.05003 1.78303
 H -0.99501 -0.93544 -1.19054
 H 0.83950 -1.07822 1.31650
 H 0.68612 -1.11753 -1.92807
 H 0.25421 -0.33005 2.77698
 H -0.51747 -0.20735 -2.77626
13
bifur_IRC_Cartesians_noMW_output/new_data/bifur_traj4_Cartesians point 298
C -0.27957 0.77567 1.08065
 C 0.41712 0.70709 -1.07445
 C -0.21891 1.20592 0.00472
 C 0.02001 -0.50275 1.77985
 C -0.15130 -0.46035 -1.78339
 F -0.83000 1.63171 1.81564
 F 1.63526 1.36132 -1.80465
 H -0.85995 -1.05003 1.78303
 H -0.99501 -0.93544 -1.19054
 H 0.83950 -1.07822 1.31650
 H 0.68612 -1.11753 -1.92807
 H 0.25421 -0.33005 2.77698
 H -0.51747 -0.20735 -2.77626
13
bifur_IRC_Cartesians_noMW_output/new_data/bifur_traj4_Cartesians point 299
C -0.27903 0.77562 1.08064
 C 0.41658 0.70714 -1.07446
 C -0.21892 1.20593 0.00471
 C 0.01987 -0.50272 1.77985
 C -0.15117 -0.46038 -1.78338
 F -0.82809 1.63150 1.81563
 F 1.63336 1.36154 -1.80467
 H -0.86006 -1.04994 1.78257
 H -0.99491 -0.93553 -1.19100
 H 0.83938 -1.07826 1.31697
 H 0.68624 -1.11750 -1.92760
 H 0.25362 -0.32996 2.77698
 H -0.51688 -0.20744 -2.77626
13
bifur_IRC_Cartesians_noMW_output/new_data/bifur_traj4_Cartesians point 300
C -0.27917 0.77564 1.08064
 C 0.41672 0.70713 -1.07446
 C -0.21892 1.20592 0.00471
 C 0.01991 -0.50273 1.77985
 C -0.15120 -0.46037 -1.78339
 F -0.82859 1.63155 1.81563
 F 1.63385 1.36148 -1.80466
 H -0.86003 -1.04996 1.78269
 H -0.99494 -0.93551 -1.19088
 H 0.83941 -1.07825 1.31685
 H 0.68621 -1.11751 -1.92772
 H 0.25377 -0.32998 2.77698
 H -0.51703 -0.20742 -2.77626
13
bifur_IRC_Cartesians_noMW_output/new_data/bifur_traj4_Cartesians point 301
C -0.27964 0.77568 1.08065
 C 0.41719 0.70708 -1.07445
 C -0.21891 1.20592 0.00472
 C 0.02002 -0.50276 1.77985
 C -0.15132 -0.46034 -1.78339
 F -0.83023 1.63173 1.81564
 F 1.63549 1.36130 -1.80465
 H -0.85994 -1.05004 1.78309
 H -0.99503 -0.93543 -1.19049
 H 0.83951 -1.07822 1.31644
 H 0.68611 -1.11753 -1.92813
 H 0.25429 -0.33006 2.77698
 H -0.51755 -0.20733 -2.77626
13
bifur_IRC_Cartesians_noMW_output/new_data/bifur_traj4_Cartesians point 302
C -0.28040 0.77576 1.08066
 C 0.41795 0.70701 -1.07445
 C -0.21890 1.20592 0.00473
 C 0.02021 -0.50280 1.77985
 C -0.15150 -0.46030 -1.78340
 F -0.83294 1.63203 1.81566
 F 1.63818 1.36100 -1.80464
 H -0.85979 -1.05016 1.78374
 H -0.99518 -0.93530 -1.18984
 H 0.83968 -1.07818 1.31578
 H 0.68594 -1.11758 -1.92881
 H 0.25513 -0.33019 2.77698
 H -0.51839 -0.20720 -2.77626
13
bifur_IRC_Cartesians_noMW_output/new_data/bifur_traj4_Cartesians point 303
C -0.28139 0.77585 1.08067
 C 0.41895 0.70690 -1.07444
 C -0.21888 1.20591 0.00474
 C 0.02046 -0.50286 1.77985
 C -0.15175 -0.46024 -1.78341
 F -0.83648 1.63242 1.81568
 F 1.64171 1.36061 -1.80462
 H -0.85960 -1.05032 1.78460
 H -0.99537 -0.93514 -1.18900
 H 0.83990 -1.07812 1.31491
 H 0.68572 -1.11764 -1.92969
 H 0.25624 -0.33036 2.77698
 H -0.51950 -0.20702 -2.77627
13
bifur_IRC_Cartesians_noMW_output/new_data/bifur_traj4_Cartesians point 304
C -0.28255 0.77597 1.08068
 C 0.42012 0.70679 -1.07443
 C -0.21887 1.20590 0.00475
 C 0.02075 -0.50293 1.77985
 C -0.15204 -0.46017 -1.78342
 F -0.84062 1.63287 1.81570
 F 1.64582 1.36015 -1.80459
 H -0.85937 -1.05051 1.78559
 H -0.99560 -0.93494 -1.18802
 H 0.84015 -1.07806 1.31389
 H 0.68546 -1.11770 -1.93072
 H 0.25753 -0.33056 2.77699
 H -0.52079 -0.20681 -2.77627
13
bifur_IRC_Cartesians_noMW_output/new_data/bifur_traj4_Cartesians point 305
C -0.28383 0.77609 1.08070
 C 0.42141 0.70665 -1.07442
 C -0.21885 1.20590 0.00477
 C 0.02106 -0.50301 1.77985
 C -0.15235 -0.46009 -1.78344
 F -0.84518 1.63338 1.81573
 F 1.65036 1.35965 -1.80457
 H -0.85912 -1.05072 1.78669
 H -0.99585 -0.93473 -1.18693
 H 0.84043 -1.07798 1.31277
 H 0.68518 -1.11778 -1.93186
 H 0.25895 -0.33079 2.77699
 H -0.52222 -0.20658 -2.77628
13
bifur_IRC_Cartesians_noMW_output/new_data/bifur_traj4_Cartesians point 306
C -0.28520 0.77623 1.08071
 C 0.42278 0.70652 -1.07441
 C -0.21883 1.20589 0.00479
 C 0.02140 -0.50309 1.77984
 C -0.15269 -0.46000 -1.78345
 F -0.85003 1.63391 1.81576
 F 1.65518 1.35911 -1.80454
 H -0.85885 -1.05094 1.78786
 H -0.99611 -0.93450 -1.18577
 H 0.84074 -1.07791 1.31157
 H 0.68488 -1.11786 -1.93307
 H 0.26047 -0.33102 2.77700
 H -0.52374 -0.20634 -2.77628
13
bifur_IRC_Cartesians_noMW_output/new_data/bifur_traj4_Cartesians point 307
C -0.28663 0.77637 1.08073
 C 0.42422 0.70637 -1.07440
 C -0.21880 1.20588 0.00481
 C 0.02176 -0.50317 1.77984
 C -0.15304 -0.45992 -1.78347
 F -0.85512 1.63447 1.81578
 F 1.66025 1.35855 -1.80451
 H -0.85858 -1.05117 1.78909
 H -0.99639 -0.93427 -1.18456
 H 0.84105 -1.07783 1.31032
 H 0.68456 -1.11794 -1.93434
 H 0.26206 -0.33127 2.77700
 H -0.52533 -0.20608 -2.77629
13
bifur_IRC_Cartesians_noMW_output/new_data/bifur_traj4_Cartesians point 308
C -0.28811 0.77652 1.08075
 C 0.42571 0.70622 -1.07439
 C -0.21878 1.20587 0.00483
 C 0.02212 -0.50326 1.77984
 C -0.15341 -0.45983 -1.78348
 F -0.86039 1.63505 1.81581
 F 1.66549 1.35797 -1.80448
 H -0.85829 -1.05141 1.79036
 H -0.99668 -0.93402 -1.18331
 H 0.84138 -1.07774 1.30902
 H 0.68423 -1.11803 -1.93566
 H 0.26371 -0.33152 2.77700
 H -0.52698 -0.20581 -2.77629
13
bifur_IRC_Cartesians_noMW_output/new_data/bifur_traj4_Cartesians point 309
C -0.28811 0.77652 1.08075
 C 0.42571 0.70622 -1.07439
 C -0.21878 1.20587 0.00483
 C 0.02212 -0.50326 1.77984
 C -0.15341 -0.45983 -1.78348
 F -0.86039 1.63505 1.81581
 F 1.66549 1.35797 -1.80448
 H -0.85829 -1.05141 1.79036
 H -0.99668 -0.93402 -1.18331
 H 0.84138 -1.07774 1.30902
 H 0.68423 -1.11803 -1.93566
 H 0.26371 -0.33152 2.77700
 H -0.52698 -0.20581 -2.77629
13
bifur_IRC_Cartesians_noMW_output/new_data/bifur_traj4_Cartesians point 310
C -0.29114 0.77681 1.08078
 C 0.42875 0.70591 -1.07437
 C -0.21874 1.20585 0.00486
 C 0.02287 -0.50344 1.77984
 C -0.15415 -0.45964 -1.78351
 F -0.87115 1.63623 1.81588
 F 1.67620 1.35678 -1.80442
 H -0.85770 -1.05190 1.79295
 H -0.99727 -0.93352 -1.18074
 H 0.84204 -1.07757 1.30638
 H 0.68356 -1.11821 -1.93835
 H 0.26707 -0.33204 2.77701
 H -0.53034 -0.20527 -2.77630
13
bifur_IRC_Cartesians_noMW_output/new_data/bifur_traj4_Cartesians point 311
C -0.29259 0.77696 1.08080
 C 0.43021 0.70576 -1.07436
 C -0.21871 1.20584 0.00488
 C 0.02323 -0.50352 1.77983
 C -0.15451 -0.45955 -1.78353
 F -0.87633 1.63680 1.81591
 F 1.68135 1.35621 -1.80439
 H -0.85741 -1.05214 1.79420
 H -0.99756 -0.93327 -1.17951
 H 0.84236 -1.07749 1.30510
 H 0.68324 -1.11829 -1.93964
 H 0.26868 -0.33230 2.77702
 H -0.53196 -0.20501 -2.77631
13
bifur_IRC_Cartesians_noMW_output/new_data/bifur_traj4_Cartesians point 312
C -0.29396 0.77709 1.08082
 C 0.43159 0.70562 -1.07435
 C -0.21869 1.20583 0.00490
 C 0.02357 -0.50360 1.77983
 C -0.15485 -0.45947 -1.78354
 F -0.88119 1.63734 1.81593
 F 1.68618 1.35567 -1.80436
 H -0.85714 -1.05236 1.79537
 H -0.99782 -0.93305 -1.17836
 H 0.84266 -1.07741 1.30391
 H 0.68293 -1.11837 -1.94086
 H 0.27020 -0.33253 2.77702
 H -0.53348 -0.20476 -2.77632
13
bifur_IRC_Cartesians_noMW_output/new_data/bifur_traj4_Cartesians point 313
C -0.29522 0.77722 1.08083
 C 0.43285 0.70549 -1.07434
 C -0.21868 1.20583 0.00492
 C 0.02388 -0.50368 1.77983
 C -0.15516 -0.45939 -1.78356
 F -0.88567 1.63783 1.81596
 F 1.69064 1.35517 -1.80433
 H -0.85690 -1.05256 1.79645
 H -0.99807 -0.93284 -1.17729
 H 0.84294 -1.07734 1.30281
 H 0.68266 -1.11844 -1.94197
 H 0.27160 -0.33275 2.77703
 H -0.53488 -0.20454 -2.77632
13
bifur_IRC_Cartesians_noMW_output/new_data/bifur_traj4_Cartesians point 314
C -0.29636 0.77733 1.08084
 C 0.43401 0.70538 -1.07433
 C -0.21866 1.20582 0.00493
 C 0.02417 -0.50375 1.77983
 C -0.15544 -0.45932 -1.78357
 F -0.88976 1.63828 1.81598
 F 1.69471 1.35472 -1.80431
 H -0.85667 -1.05275 1.79743
 H -0.99830 -0.93265 -1.17631
 H 0.84319 -1.07727 1.30180
 H 0.68240 -1.11851 -1.94300
 H 0.27288 -0.33295 2.77703
 H -0.53616 -0.20433 -2.77633
13
bifur_IRC_Cartesians_noMW_output/new_data/bifur_traj4_Cartesians point 315
C -0.29740 0.77743 1.08086
 C 0.43505 0.70527 -1.07432
 C -0.21864 1.20581 0.00494
 C 0.02443 -0.50381 1.77983
 C -0.15570 -0.45926 -1.78358
 F -0.89345 1.63868 1.81600
 F 1.69838 1.35431 -1.80429
 H -0.85647 -1.05292 1.79832
 H -0.99850 -0.93247 -1.17544
 H 0.84342 -1.07722 1.30089
 H 0.68217 -1.11857 -1.94392
 H 0.27403 -0.33312 2.77703
 H -0.53732 -0.20414 -2.77633
13
bifur_IRC_Cartesians_noMW_output/new_data/bifur_traj4_Cartesians point 316
C -0.29833 0.77752 1.08087
 C 0.43598 0.70518 -1.07431
 C -0.21863 1.20581 0.00496
 C 0.02465 -0.50386 1.77982
 C -0.15593 -0.45920 -1.78359
 F -0.89674 1.63905 1.81602
 F 1.70166 1.35395 -1.80427
 H -0.85629 -1.05307 1.79911
 H -0.99868 -0.93232 -1.17465
 H 0.84362 -1.07716 1.30008
 H 0.68197 -1.11862 -1.94474
 H 0.27506 -0.33328 2.77704
 H -0.53834 -0.20398 -2.77633
13
bifur_IRC_Cartesians_noMW_output/new_data/bifur_traj4_Cartesians point 317
C -0.29913 0.77760 1.08088
 C 0.43679 0.70509 -1.07431
 C -0.21862 1.20580 0.00497
 C 0.02485 -0.50391 1.77982
 C -0.15613 -0.45915 -1.78360
 F -0.89962 1.63936 1.81604
 F 1.70451 1.35363 -1.80425
 H -0.85613 -1.05320 1.79981
 H -0.99884 -0.93219 -1.17397
 H 0.84380 -1.07712 1.29937
 H 0.68179 -1.11867 -1.94546
 H 0.27596 -0.33342 2.77704
 H -0.53924 -0.20383 -2.77634
13
bifur_IRC_Cartesians_noMW_output/new_data/bifur_traj4_Cartesians point 318
C -0.29981 0.77767 1.08088
 C 0.43748 0.70502 -1.07430
 C -0.21861 1.20580 0.00497
 C 0.02502 -0.50395 1.77982
 C -0.15630 -0.45911 -1.78361
 F -0.90204 1.63963 1.81605
 F 1.70692 1.35337 -1.80424
 H -0.85600 -1.05331 1.80039
 H -0.99897 -0.93207 -1.17339
 H 0.84395 -1.07708 1.29878
 H 0.68164 -1.11871 -1.94606
 H 0.27671 -0.33354 2.77704
 H -0.54000 -0.20371 -2.77634
13
bifur_IRC_Cartesians_noMW_output/new_data/bifur_traj4_Cartesians point 319
C -0.30035 0.77772 1.08089
 C 0.43802 0.70497 -1.07430
 C -0.21860 1.20579 0.00498
 C 0.02516 -0.50398 1.77982
 C -0.15643 -0.45908 -1.78361
 F -0.90396 1.63984 1.81606
 F 1.70883 1.35315 -1.80423
 H -0.85589 -1.05339 1.80085
 H -0.99908 -0.93198 -1.17293
 H 0.84407 -1.07705 1.29831
 H 0.68152 -1.11874 -1.94654
 H 0.27731 -0.33363 2.77704
 H -0.54060 -0.20361 -2.77634
13
bifur_IRC_Cartesians_noMW_output/new_data/bifur_traj4_Cartesians point 320
C -0.30035 0.77772 1.08089
 C 0.43802 0.70497 -1.07430
 C -0.21860 1.20579 0.00498
 C 0.02516 -0.50398 1.77982
 C -0.15643 -0.45908 -1.78361
 F -0.90396 1.63984 1.81606
 F 1.70883 1.35315 -1.80423
 H -0.85589 -1.05339 1.80085
 H -0.99908 -0.93198 -1.17293
 H 0.84407 -1.07705 1.29831
 H 0.68152 -1.11874 -1.94654
 H 0.27731 -0.33363 2.77704
 H -0.54060 -0.20361 -2.77634
13
bifur_IRC_Cartesians_noMW_output/new_data/bifur_traj4_Cartesians point 321
C -0.30093 0.77778 1.08090
 C 0.43860 0.70491 -1.07429
 C -0.21859 1.20579 0.00499
 C 0.02530 -0.50402 1.77982
 C -0.15657 -0.45904 -1.78362
 F -0.90600 1.64006 1.81608
 F 1.71086 1.35293 -1.80422
 H -0.85578 -1.05349 1.80134
 H -0.99919 -0.93189 -1.17245
 H 0.84420 -1.07702 1.29780
 H 0.68139 -1.11878 -1.94705
 H 0.27795 -0.33373 2.77704
 H -0.54124 -0.20351 -2.77634
13
bifur_IRC_Cartesians_noMW_output/new_data/bifur_traj4_Cartesians point 322
C -0.30090 0.77778 1.08090
 C 0.43857 0.70491 -1.07429
 C -0.21859 1.20579 0.00499
 C 0.02529 -0.50402 1.77982
 C -0.15656 -0.45904 -1.78362
 F -0.90591 1.64005 1.81608
 F 1.71078 1.35294 -1.80422
 H -0.85579 -1.05348 1.80132
 H -0.99918 -0.93189 -1.17247
 H 0.84419 -1.07702 1.29783
 H 0.68139 -1.11878 -1.94703
 H 0.27792 -0.33373 2.77704
 H -0.54121 -0.20351 -2.77634
13
bifur_IRC_Cartesians_noMW_output/new_data/bifur_traj4_Cartesians point 323
C -0.30063 0.77775 1.08089
 C 0.43830 0.70494 -1.07430
 C -0.21859 1.20579 0.00499
 C 0.02523 -0.50400 1.77982
 C -0.15650 -0.45906 -1.78361
 F -0.90495 1.63995 1.81607
 F 1.70982 1.35304 -1.80422
 H -0.85584 -1.05344 1.80109
 H -0.99913 -0.93194 -1.17270
 H 0.84413 -1.07703 1.29806
 H 0.68145 -1.11876 -1.94679
 H 0.27762 -0.33368 2.77704
 H -0.54091 -0.20356 -2.77634
13
bifur_IRC_Cartesians_noMW_output/new_data/bifur_traj4_Cartesians point 324
C -0.30010 0.77770 1.08089
 C 0.43777 0.70500 -1.07430
 C -0.21860 1.20580 0.00498
 C 0.02509 -0.50397 1.77982
 C -0.15637 -0.45909 -1.78361
 F -0.90307 1.63974 1.81606
 F 1.70795 1.35325 -1.80423
 H -0.85594 -1.05335 1.80064
 H -0.99903 -0.93202 -1.17315
 H 0.84402 -1.07706 1.29852
 H 0.68157 -1.11873 -1.94632
 H 0.27703 -0.33359 2.77704
 H -0.54032 -0.20366 -2.77634
13
bifur_IRC_Cartesians_noMW_output/new_data/bifur_traj4_Cartesians point 325
C -0.29931 0.77762 1.08088
 C 0.43697 0.70508 -1.07431
 C -0.21861 1.20580 0.00497
 C 0.02490 -0.50392 1.77982
 C -0.15617 -0.45914 -1.78360
 F -0.90024 1.63943 1.81604
 F 1.70513 1.35356 -1.80425
 H -0.85610 -1.05322 1.79996
 H -0.99887 -0.93216 -1.17382
 H 0.84384 -1.07711 1.29922
 H 0.68175 -1.11868 -1.94561
 H 0.27615 -0.33345 2.77704
 H -0.53944 -0.20380 -2.77634
13
bifur_IRC_Cartesians_noMW_output/new_data/bifur_traj4_Cartesians point 326
C -0.29825 0.77751 1.08087
 C 0.43590 0.70518 -1.07431
 C -0.21863 1.20581 0.00495
 C 0.02463 -0.50386 1.77982
 C -0.15591 -0.45921 -1.78359
 F -0.89646 1.63901 1.81602
 F 1.70137 1.35398 -1.80427
 H -0.85631 -1.05305 1.79904
 H -0.99866 -0.93233 -1.17472
 H 0.84361 -1.07717 1.30015
 H 0.68198 -1.11862 -1.94467
 H 0.27497 -0.33327 2.77704
 H -0.53825 -0.20399 -2.77633
13
bifur_IRC_Cartesians_noMW_output/new_data/bifur_traj4_Cartesians point 327
C -0.29691 0.77738 1.08085
 C 0.43456 0.70532 -1.07432
 C -0.21865 1.20581 0.00494
 C 0.02430 -0.50378 1.77983
 C -0.15558 -0.45929 -1.78357
 F -0.89171 1.63849 1.81599
 F 1.69665 1.35451 -1.80430
 H -0.85657 -1.05284 1.79790
 H -0.99840 -0.93256 -1.17585
 H 0.84331 -1.07724 1.30132
 H 0.68228 -1.11854 -1.94348
 H 0.27349 -0.33304 2.77703
 H -0.53677 -0.20423 -2.77633
13
bifur_IRC_Cartesians_noMW_output/new_data/bifur_traj4_Cartesians point 328
C -0.29530 0.77722 1.08083
 C 0.43294 0.70549 -1.07434
 C -0.21867 1.20582 0.00492
 C 0.02390 -0.50368 1.77983
 C -0.15518 -0.45939 -1.78356
 F -0.88597 1.63786 1.81596
 F 1.69094 1.35514 -1.80433
 H -0.85688 -1.05258 1.79652
 H -0.99809 -0.93282 -1.17722
 H 0.84296 -1.07733 1.30273
 H 0.68264 -1.11845 -1.94205
 H 0.27169 -0.33276 2.77703
 H -0.53498 -0.20452 -2.77632
13
bifur_IRC_Cartesians_noMW_output/new_data/bifur_traj4_Cartesians point 329
C -0.29341 0.77704 1.08081
 C 0.43103 0.70568 -1.07435
 C -0.21870 1.20584 0.00489
 C 0.02344 -0.50357 1.77983
 C -0.15471 -0.45950 -1.78354
 F -0.87923 1.63712 1.81592
 F 1.68423 1.35589 -1.80437
 H -0.85725 -1.05227 1.79489
 H -0.99772 -0.93314 -1.17882
 H 0.84254 -1.07744 1.30439
 H 0.68306 -1.11834 -1.94037
 H 0.26959 -0.33244 2.77702
 H -0.53287 -0.20486 -2.77631
13
bifur_IRC_Cartesians_noMW_output/new_data/bifur_traj4_Cartesians point 330
C -0.29124 0.77682 1.08078
 C 0.42886 0.70590 -1.07437
 C -0.21873 1.20585 0.00487
 C 0.02290 -0.50344 1.77984
 C -0.15418 -0.45963 -1.78351
 F -0.87154 1.63627 1.81588
 F 1.67658 1.35673 -1.80442
 H -0.85767 -1.05192 1.79304
 H -0.99730 -0.93350 -1.18065
 H 0.84207 -1.07756 1.30628
 H 0.68354 -1.11821 -1.93845
 H 0.26719 -0.33206 2.77701
 H -0.53046 -0.20525 -2.77631
13
bifur_IRC_Cartesians_noMW_output/new_data/bifur_traj4_Cartesians point 331
C -0.29124 0.77682 1.08078
 C 0.42886 0.70590 -1.07437
 C -0.21873 1.20585 0.00487
 C 0.02290 -0.50344 1.77984
 C -0.15418 -0.45963 -1.78351
 F -0.87154 1.63627 1.81588
 F 1.67659 1.35673 -1.80442
 H -0.85767 -1.05192 1.79304
 H -0.99730 -0.93350 -1.18065
 H 0.84207 -1.07756 1.30628
 H 0.68354 -1.11821 -1.93845
 H 0.26719 -0.33206 2.77701
 H -0.53046 -0.20525 -2.77631
13
bifur_IRC_Cartesians_noMW_output/new_data/bifur_traj4_Cartesians point 332
C -0.28634 0.77634 1.08073
 C 0.42393 0.70640 -1.07440
 C -0.21881 1.20588 0.00480
 C 0.02168 -0.50315 1.77984
 C -0.15297 -0.45993 -1.78346
 F -0.85408 1.63436 1.81578
 F 1.65922 1.35866 -1.80452
 H -0.85863 -1.05112 1.78884
 H -0.99634 -0.93431 -1.18481
 H 0.84099 -1.07784 1.31058
 H 0.68462 -1.11792 -1.93409
 H 0.26174 -0.33122 2.77700
 H -0.52500 -0.20613 -2.77629
13
bifur_IRC_Cartesians_noMW_output/new_data/bifur_traj4_Cartesians point 333
C -0.28371 0.77608 1.08070
 C 0.42129 0.70667 -1.07442
 C -0.21885 1.20590 0.00477
 C 0.02103 -0.50300 1.77985
 C -0.15232 -0.46009 -1.78343
 F -0.84475 1.63333 1.81573
 F 1.64993 1.35969 -1.80457
 H -0.85914 -1.05070 1.78659
 H -0.99582 -0.93475 -1.18703
 H 0.84041 -1.07799 1.31287
 H 0.68521 -1.11777 -1.93176
 H 0.25882 -0.33076 2.77699
 H -0.52209 -0.20660 -2.77627
13
bifur_IRC_Cartesians_noMW_output/new_data/bifur_traj4_Cartesians point 334
C -0.28102 0.77582 1.08067
 C 0.41858 0.70694 -1.07444
 C -0.21889 1.20591 0.00473
 C 0.02037 -0.50284 1.77985
 C -0.15166 -0.46026 -1.78341
 F -0.83516 1.63227 1.81567
 F 1.64039 1.36075 -1.80463
 H -0.85967 -1.05026 1.78428
 H -0.99530 -0.93520 -1.18932
 H 0.83982 -1.07814 1.31523
 H 0.68580 -1.11761 -1.92936
 H 0.25582 -0.33030 2.77698
 H -0.51909 -0.20709 -2.77626
13
bifur_IRC_Cartesians_noMW_output/new_data/bifur_traj4_Cartesians point 335
C -0.27825 0.77554 1.08063
 C 0.41580 0.70722 -1.07446
 C -0.21893 1.20593 0.00470
 C 0.01968 -0.50267 1.77986
 C -0.15098 -0.46043 -1.78338
 F -0.82531 1.63119 1.81561
 F 1.63059 1.36184 -1.80468
 H -0.86021 -1.04981 1.78190
 H -0.99476 -0.93566 -1.19166
 H 0.83921 -1.07830 1.31765
 H 0.68642 -1.11745 -1.92690
 H 0.25275 -0.32982 2.77697
 H -0.51601 -0.20758 -2.77625
13
bifur_IRC_Cartesians_noMW_output/new_data/bifur_traj4_Cartesians point 336
C -0.27540 0.77526 1.08060
 C 0.41293 0.70752 -1.07449
 C -0.21897 1.20595 0.00466
 C 0.01897 -0.50251 1.77986
 C -0.15027 -0.46060 -1.78335
 F -0.81517 1.63008 1.81556
 F 1.62051 1.36296 -1.80474
 H -0.86077 -1.04935 1.77946
 H -0.99420 -0.93613 -1.19407
 H 0.83858 -1.07846 1.32015
 H 0.68705 -1.11729 -1.92437
 H 0.24958 -0.32933 2.77697
 H -0.51284 -0.20809 -2.77624
13
bifur_IRC_Cartesians_noMW_output/new_data/bifur_traj4_Cartesians point 337
C -0.27245 0.77497 1.08057
 C 0.40996 0.70782 -1.07451
 C -0.21902 1.20597 0.00463
 C 0.01824 -0.50233 1.77987
 C -0.14954 -0.46078 -1.78331
 F -0.80466 1.62892 1.81550
 F 1.61005 1.36412 -1.80480
 H -0.86135 -1.04887 1.77693
 H -0.99362 -0.93663 -1.19658
 H 0.83793 -1.07863 1.32273
 H 0.68770 -1.11711 -1.92174
 H 0.24630 -0.32882 2.77696
 H -0.50955 -0.20863 -2.77623
13
bifur_IRC_Cartesians_noMW_output/new_data/bifur_traj4_Cartesians point 338
C -0.26937 0.77467 1.08053
 C 0.40686 0.70813 -1.07453
 C -0.21906 1.20598 0.00459
 C 0.01748 -0.50215 1.77987
 C -0.14878 -0.46097 -1.78328
 F -0.79369 1.62771 1.81543
 F 1.59914 1.36534 -1.80486
 H -0.86195 -1.04837 1.77429
 H -0.99302 -0.93714 -1.19919
 H 0.83725 -1.07880 1.32543
 H 0.68839 -1.11693 -1.91900
 H 0.24287 -0.32829 2.77695
 H -0.50612 -0.20918 -2.77622
13
bifur_IRC_Cartesians_noMW_output/new_data/bifur_traj4_Cartesians point 339
C -0.26612 0.77435 1.08049
 C 0.40360 0.70846 -1.07455
 C -0.21911 1.20600 0.00454
 C 0.01668 -0.50196 1.77988
 C -0.14798 -0.46117 -1.78325
 F -0.78215 1.62645 1.81537
 F 1.58766 1.36661 -1.80493
 H -0.86258 -1.04785 1.77151
 H -0.99239 -0.93768 -1.20194
 H 0.83654 -1.07899 1.32827
 H 0.68910 -1.11674 -1.91612
 H 0.23927 -0.32773 2.77694
 H -0.50251 -0.20976 -2.77620
13
bifur_IRC_Cartesians_noMW_output/new_data/bifur_traj4_Cartesians point 340
C -0.26270 0.77401 1.08045
 C 0.40015 0.70881 -1.07458
 C -0.21916 1.20603 0.00450
 C 0.01583 -0.50175 1.77988
 C -0.14714 -0.46138 -1.78321
 F -0.76996 1.62511 1.81530
 F 1.57553 1.36796 -1.80500
 H -0.86325 -1.04729 1.76857
 H -0.99172 -0.93825 -1.20484
 H 0.83578 -1.07918 1.33127
 H 0.68986 -1.11654 -1.91308
 H 0.23546 -0.32714 2.77693
 H -0.49870 -0.21038 -2.77619
13
bifur_IRC_Cartesians_noMW_output/new_data/bifur_traj4_Cartesians point 341
C -0.25907 0.77366 1.08041
 C 0.39651 0.70918 -1.07461
 C -0.21922 1.20605 0.00445
 C 0.01493 -0.50154 1.77989
 C -0.14624 -0.46160 -1.78317
 F -0.75706 1.62369 1.81522
 F 1.56270 1.36938 -1.80507
 H -0.86396 -1.04670 1.76546
 H -0.99101 -0.93885 -1.20791
 H 0.83498 -1.07939 1.33444
 H 0.69067 -1.11633 -1.90986
 H 0.23144 -0.32651 2.77692
 H -0.49466 -0.21103 -2.77618
13
bifur_IRC_Cartesians_noMW_output/new_data/bifur_traj4_Cartesians point 342
C -0.25907 0.77366 1.08041
 C 0.39651 0.70918 -1.07461
 C -0.21922 1.20605 0.00445
 C 0.01493 -0.50154 1.77989
 C -0.14624 -0.46160 -1.78317
 F -0.75706 1.62369 1.81522
 F 1.56270 1.36938 -1.80507
 H -0.86396 -1.04670 1.76546
 H -0.99101 -0.93885 -1.20791
 H 0.83498 -1.07939 1.33444
 H 0.69067 -1.11633 -1.90986
 H 0.23144 -0.32651 2.77692
 H -0.49466 -0.21103 -2.77618
13
bifur_IRC_Cartesians_noMW_output/new_data/bifur_traj4_Cartesians point 343
C -0.25135 0.77290 1.08032
 C 0.38875 0.70997 -1.07467
 C -0.21934 1.20610 0.00436
 C 0.01302 -0.50108 1.77990
 C -0.14434 -0.46207 -1.78309
 F -0.72959 1.62067 1.81507
 F 1.53537 1.37242 -1.80523
 H -0.86547 -1.04545 1.75884
 H -0.98950 -0.94014 -1.21445
 H 0.83329 -1.07982 1.34120
 H 0.69238 -1.11588 -1.90300
 H 0.22285 -0.32518 2.77689
 H -0.48607 -0.21242 -2.77615
13
bifur_IRC_Cartesians_noMW_output/new_data/bifur_traj4_Cartesians point 344
C -0.24739 0.77251 1.08028
 C 0.38477 0.71037 -1.07469
 C -0.21940 1.20612 0.00431
 C 0.01204 -0.50085 1.77991
 C -0.14336 -0.46231 -1.78305
 F -0.71551 1.61912 1.81498
 F 1.52137 1.37397 -1.80531
 H -0.86624 -1.04481 1.75545
 H -0.98873 -0.94079 -1.21780
 H 0.83241 -1.08005 1.34467
 H 0.69326 -1.11565 -1.89948
 H 0.21846 -0.32450 2.77688
 H -0.48167 -0.21313 -2.77613
13
bifur_IRC_Cartesians_noMW_output/new_data/bifur_traj4_Cartesians point 345
C -0.24347 0.77212 1.08023
 C 0.38083 0.71077 -1.07472
 C -0.21945 1.20614 0.00426
 C 0.01106 -0.50062 1.77991
 C -0.14240 -0.46255 -1.78301
 F -0.70156 1.61758 1.81491
 F 1.50749 1.37551 -1.80539
 H -0.86700 -1.04418 1.75209
 H -0.98796 -0.94145 -1.22112
 H 0.83155 -1.08027 1.34810
 H 0.69413 -1.11542 -1.89600
 H 0.21410 -0.32382 2.77687
 H -0.47731 -0.21383 -2.77611
13
bifur_IRC_Cartesians_noMW_output/new_data/bifur_traj4_Cartesians point 346
C -0.23962 0.77174 1.08019
 C 0.37696 0.71116 -1.07475
 C -0.21951 1.20617 0.00421
 C 0.01011 -0.50039 1.77992
 C -0.14145 -0.46279 -1.78297
 F -0.68786 1.61608 1.81483
 F 1.49386 1.37703 -1.80547
 H -0.86776 -1.04355 1.74879
 H -0.98721 -0.94209 -1.22439
 H 0.83070 -1.08049 1.35147
 H 0.69498 -1.11520 -1.89258
 H 0.20982 -0.32316 2.77686
 H -0.47303 -0.21452 -2.77610
13
bifur_IRC_Cartesians_noMW_output/new_data/bifur_traj4_Cartesians point 347
C -0.23584 0.77137 1.08014
 C 0.37316 0.71155 -1.07478
 C -0.21957 1.20619 0.00416
 C 0.00917 -0.50016 1.77992
 C -0.14051 -0.46302 -1.78293
 F -0.67441 1.61460 1.81475
 F 1.48048 1.37851 -1.80555
 H -0.86849 -1.04294 1.74555
 H -0.98647 -0.94272 -1.22759
 H 0.82987 -1.08070 1.35478
 H 0.69582 -1.11498 -1.88922
 H 0.20562 -0.32251 2.77684
 H -0.46882 -0.21520 -2.77608
13
bifur_IRC_Cartesians_noMW_output/new_data/bifur_traj4_Cartesians point 348
C -0.23211 0.77100 1.08010
 C 0.36941 0.71193 -1.07481
 C -0.21963 1.20621 0.00411
 C 0.00825 -0.49994 1.77993
 C -0.13959 -0.46325 -1.78289
 F -0.66114 1.61314 1.81467
 F 1.46728 1.37998 -1.80563
 H -0.86922 -1.04234 1.74235
 H -0.98574 -0.94334 -1.23075
 H 0.82905 -1.08091 1.35804
 H 0.69664 -1.11476 -1.88590
 H 0.20148 -0.32187 2.77683
 H -0.46467 -0.21587 -2.77607
13
bifur_IRC_Cartesians_noMW_output/new_data/bifur_traj4_Cartesians point 349
C -0.22841 0.77064 1.08006
 C 0.36568 0.71231 -1.07484
 C -0.21968 1.20624 0.00406
 C 0.00733 -0.49972 1.77994
 C -0.13868 -0.46347 -1.78285
 F -0.64797 1.61169 1.81460
 F 1.45417 1.38144 -1.80570
 H -0.86995 -1.04174 1.73918
 H -0.98502 -0.94395 -1.23388
 H 0.82824 -1.08112 1.36128
 H 0.69746 -1.11454 -1.88261
 H 0.19737 -0.32123 2.77682
 H -0.46055 -0.21654 -2.77605
13
bifur_IRC_Cartesians_noMW_output/new_data/bifur_traj4_Cartesians point 350
C -0.22473 0.77027 1.08001
 C 0.36198 0.71268 -1.07486
 C -0.21974 1.20626 0.00402
 C 0.00642 -0.49951 1.77994
 C -0.13777 -0.46370 -1.78281
 F -0.63486 1.61025 1.81452
 F 1.44113 1.38288 -1.80578
 H -0.87067 -1.04114 1.73602
 H -0.98430 -0.94456 -1.23701
 H 0.82743 -1.08133 1.36451
 H 0.69828 -1.11433 -1.87934
 H 0.19327 -0.32059 2.77681
 H -0.45645 -0.21720 -2.77604
13
bifur_IRC_Cartesians_noMW_output/new_data/bifur_traj4_Cartesians point 351
C -0.22109 0.76992 1.07997
 C 0.35832 0.71306 -1.07489
 C -0.21979 1.20628 0.00397
 C 0.00552 -0.49929 1.77995
 C -0.13687 -0.46392 -1.78277
 F -0.62190 1.60882 1.81445
 F 1.42824 1.38432 -1.80585
 H -0.87138 -1.04055 1.73290
 H -0.98359 -0.94517 -1.24009
 H 0.82662 -1.08154 1.36770
 H 0.69909 -1.11411 -1.87610
 H 0.18922 -0.31996 2.77680
 H -0.45240 -0.21785 -2.77603
13
bifur_IRC_Cartesians_noMW_output/new_data/bifur_traj4_Cartesians point 352
C -0.21755 0.76957 1.07993
 C 0.35477 0.71342 -1.07492
 C -0.21984 1.20630 0.00392
 C 0.00464 -0.49908 1.77995
 C -0.13600 -0.46413 -1.78273
 F -0.60933 1.60744 1.81438
 F 1.41573 1.38570 -1.80592
 H -0.87207 -1.03998 1.72987
 H -0.98290 -0.94576 -1.24308
 H 0.82585 -1.08174 1.37079
 H 0.69987 -1.11391 -1.87296
 H 0.18530 -0.31935 2.77679
 H -0.44847 -0.21849 -2.77601
13
bifur_IRC_Cartesians_noMW_output/new_data/bifur_traj4_Cartesians point 353
C -0.21755 0.76957 1.07993
 C 0.35477 0.71342 -1.07492
 C -0.21984 1.20630 0.00392
 C 0.00464 -0.49908 1.77995
 C -0.13600 -0.46413 -1.78273
 F -0.60933 1.60744 1.81438
 F 1.41573 1.38570 -1.80592
 H -0.87207 -1.03998 1.72987
 H -0.98290 -0.94576 -1.24308
 H 0.82585 -1.08174 1.37079
 H 0.69987 -1.11391 -1.87296
 H 0.18530 -0.31935 2.77679
 H -0.44847 -0.21849 -2.77601
13
bifur_IRC_Cartesians_noMW_output/new_data/bifur_traj4_Cartesians point 354
C -0.21123 0.76895 1.07986
 C 0.34841 0.71406 -1.07497
 C -0.21994 1.20634 0.00384
 C 0.00308 -0.49871 1.77996
 C -0.13444 -0.46452 -1.78266
 F -0.58684 1.60497 1.81425
 F 1.39336 1.38819 -1.80605
 H -0.87330 -1.03895 1.72445
 H -0.98166 -0.94681 -1.24844
 H 0.82446 -1.08209 1.37632
 H 0.70127 -1.11354 -1.86735
 H 0.17827 -0.31826 2.77677
 H -0.44143 -0.21962 -2.77599
13
bifur_IRC_Cartesians_noMW_output/new_data/bifur_traj4_Cartesians point 355
C -0.20857 0.76868 1.07983
 C 0.34573 0.71433 -1.07499
 C -0.21998 1.20636 0.00381
 C 0.00242 -0.49855 1.77997
 C -0.13379 -0.46468 -1.78264
 F -0.57737 1.60393 1.81419
 F 1.38394 1.38924 -1.80611
 H -0.87382 -1.03852 1.72217
 H -0.98114 -0.94725 -1.25069
 H 0.82387 -1.08224 1.37865
 H 0.70186 -1.11338 -1.86498
 H 0.17532 -0.31781 2.77676
 H -0.43847 -0.22010 -2.77598
13
bifur_IRC_Cartesians_noMW_output/new_data/bifur_traj4_Cartesians point 356
C -0.20623 0.76845 1.07980
 C 0.34338 0.71457 -1.07500
 C -0.22002 1.20637 0.00378
 C 0.00184 -0.49841 1.77997
 C -0.13321 -0.46483 -1.78261
 F -0.56905 1.60301 1.81415
 F 1.37567 1.39015 -1.80616
 H -0.87428 -1.03814 1.72017
 H -0.98068 -0.94764 -1.25267
 H 0.82336 -1.08238 1.38070
 H 0.70238 -1.11325 -1.86291
 H 0.17272 -0.31740 2.77675
 H -0.43587 -0.22052 -2.77597
13
bifur_IRC_Cartesians_noMW_output/new_data/bifur_traj4_Cartesians point 357
C -0.20416 0.76825 1.07978
 C 0.34130 0.71478 -1.07502
 C -0.22005 1.20639 0.00375
 C 0.00133 -0.49829 1.77998
 C -0.13270 -0.46495 -1.78259
 F -0.56169 1.60220 1.81410
 F 1.36834 1.39097 -1.80620
 H -0.87468 -1.03781 1.71839
 H -0.98028 -0.94799 -1.25443
 H 0.82290 -1.08249 1.38251
 H 0.70284 -1.11313 -1.86107
 H 0.17042 -0.31705 2.77675
 H -0.43357 -0.22089 -2.77596
13
bifur_IRC_Cartesians_noMW_output/new_data/bifur_traj4_Cartesians point 358
C -0.20229 0.76806 1.07976
 C 0.33941 0.71497 -1.07503
 C -0.22007 1.20640 0.00373
 C 0.00086 -0.49818 1.77998
 C -0.13224 -0.46507 -1.78257
 F -0.55500 1.60147 1.81407
 F 1.36169 1.39171 -1.80624
 H -0.87505 -1.03750 1.71678
 H -0.97991 -0.94830 -1.25602
 H 0.82249 -1.08260 1.38415
 H 0.70326 -1.11302 -1.85940
 H 0.16833 -0.31672 2.77674
 H -0.43148 -0.22123 -2.77595
13
bifur_IRC_Cartesians_noMW_output/new_data/bifur_traj4_Cartesians point 359
C -0.20051 0.76789 1.07973
 C 0.33763 0.71515 -1.07505
 C -0.22010 1.20641 0.00371
 C 0.00042 -0.49807 1.77998
 C -0.13180 -0.46518 -1.78255
 F -0.54869 1.60078 1.81403
 F 1.35541 1.39240 -1.80627
 H -0.87540 -1.03722 1.71526
 H -0.97957 -0.94859 -1.25752
 H 0.82210 -1.08270 1.38570
 H 0.70365 -1.11291 -1.85782
 H 0.16636 -0.31642 2.77674
 H -0.42951 -0.22155 -2.77594
13
bifur_IRC_Cartesians_noMW_output/new_data/bifur_traj4_Cartesians point 360
C -0.19876 0.76772 1.07971
 C 0.33586 0.71533 -1.07506
 C -0.22013 1.20642 0.00368
 C -0.00001 -0.49797 1.77998
 C -0.13136 -0.46528 -1.78253
 F -0.54244 1.60009 1.81399
 F 1.34919 1.39309 -1.80631
 H -0.87574 -1.03693 1.71376
 H -0.97922 -0.94889 -1.25901
 H 0.82171 -1.08280 1.38724
 H 0.70404 -1.11281 -1.85626
 H 0.16441 -0.31611 2.77673
 H -0.42755 -0.22186 -2.77594
13
bifur_IRC_Cartesians_noMW_output/new_data/bifur_traj4_Cartesians point 361
C -0.19692 0.76754 1.07969
 C 0.33402 0.71552 -1.07507
 C -0.22016 1.20643 0.00366
 C -0.00047 -0.49786 1.77999
 C -0.13091 -0.46539 -1.78251
 F -0.53590 1.59937 1.81396
 F 1.34269 1.39382 -1.80635
 H -0.87610 -1.03663 1.71218
 H -0.97886 -0.94919 -1.26057
 H 0.82131 -1.08290 1.38885
 H 0.70445 -1.11270 -1.85463
 H 0.16237 -0.31580 2.77672
 H -0.42551 -0.22219 -2.77593
13
bifur_IRC_Cartesians_noMW_output/new_data/bifur_traj4_Cartesians point 362
C -0.19491 0.76734 1.07967
 C 0.33200 0.71573 -1.07509
 C -0.22019 1.20644 0.00364
 C -0.00097 -0.49774 1.77999
 C -0.13042 -0.46552 -1.78249
 F -0.52876 1.59858 1.81392
 F 1.33558 1.39461 -1.80639
 H -0.87649 -1.03631 1.71046
 H -0.97847 -0.94953 -1.26227
 H 0.82086 -1.08302 1.39061
 H 0.70489 -1.11259 -1.85284
 H 0.16014 -0.31545 2.77672
 H -0.42327 -0.22255 -2.77592
13
bifur_IRC_Cartesians_noMW_output/new_data/bifur_traj4_Cartesians point 363
C -0.19266 0.76712 1.07964
 C 0.32973 0.71596 -1.07511
 C -0.22022 1.20646 0.00361
 C -0.00153 -0.49761 1.77999
 C -0.12986 -0.46565 -1.78247
 F -0.52073 1.59770 1.81387
 F 1.32760 1.39549 -1.80643
 H -0.87693 -1.03594 1.70853
 H -0.97803 -0.94990 -1.26418
 H 0.82037 -1.08314 1.39258
 H 0.70539 -1.11245 -1.85084
 H 0.15763 -0.31506 2.77671
 H -0.42076 -0.22296 -2.77591
13
bifur_IRC_Cartesians_noMW_output/new_data/bifur_traj4_Cartesians point 364
C -0.19266 0.76712 1.07964
 C 0.32973 0.71596 -1.07511
 C -0.22022 1.20646 0.00361
 C -0.00153 -0.49761 1.77999
 C -0.12986 -0.46565 -1.78247
 F -0.52073 1.59770 1.81387
 F 1.32760 1.39549 -1.80643
 H -0.87693 -1.03594 1.70853
 H -0.97803 -0.94990 -1.26418
 H 0.82037 -1.08314 1.39258
 H 0.70539 -1.11245 -1.85084
 H 0.15763 -0.31506 2.77671
 H -0.42076 -0.22296 -2.77591
13
bifur_IRC_Cartesians_noMW_output/new_data/bifur_traj4_Cartesians point 365
C -0.18728 0.76659 1.07958
 C 0.32433 0.71650 -1.07515
 C -0.22030 1.20649 0.00354
 C -0.00286 -0.49729 1.78000
 C -0.12853 -0.46598 -1.78241
 F -0.50161 1.59560 1.81376
 F 1.30858 1.39760 -1.80654
 H -0.87798 -1.03507 1.70392
 H -0.97698 -0.95079 -1.26873
 H 0.81918 -1.08345 1.39729
 H 0.70658 -1.11214 -1.84606
 H 0.15166 -0.31413 2.77669
 H -0.41479 -0.22392 -2.77589
13
bifur_IRC_Cartesians_noMW_output/new_data/bifur_traj4_Cartesians point 366
C -0.18420 0.76628 1.07955
 C 0.32122 0.71682 -1.07517
 C -0.22035 1.20651 0.00350
 C -0.00362 -0.49711 1.78001
 C -0.12777 -0.46617 -1.78238
 F -0.49063 1.59439 1.81370
 F 1.29765 1.39882 -1.80661
 H -0.87858 -1.03457 1.70127
 H -0.97638 -0.95131 -1.27135
 H 0.81850 -1.08362 1.39999
 H 0.70727 -1.11196 -1.84332
 H 0.14823 -0.31360 2.77669
 H -0.41135 -0.22448 -2.77588
13
bifur_IRC_Cartesians_noMW_output/new_data/bifur_traj4_Cartesians point 367
C -0.18088 0.76596 1.07951
 C 0.31789 0.71716 -1.07519
 C -0.22040 1.20653 0.00346
 C -0.00444 -0.49691 1.78001
 C -0.12695 -0.46637 -1.78234
 F -0.47884 1.59309 1.81363
 F 1.28592 1.40012 -1.80667
 H -0.87923 -1.03403 1.69843
 H -0.97573 -0.95186 -1.27415
 H 0.81778 -1.08381 1.40289
 H 0.70800 -1.11177 -1.84038
 H 0.14455 -0.31303 2.77667
 H -0.40766 -0.22507 -2.77586
13
bifur_IRC_Cartesians_noMW_output/new_data/bifur_traj4_Cartesians point 368
C -0.17734 0.76561 1.07947
 C 0.31433 0.71752 -1.07522
 C -0.22045 1.20655 0.00341
 C -0.00532 -0.49670 1.78002
 C -0.12608 -0.46659 -1.78230
 F -0.46623 1.59171 1.81356
 F 1.27338 1.40151 -1.80675
 H -0.87992 -1.03346 1.69540
 H -0.97504 -0.95245 -1.27715
 H 0.81700 -1.08401 1.40599
 H 0.70879 -1.11156 -1.83723
 H 0.14061 -0.31242 2.77666
 H -0.40372 -0.22571 -2.77585
13
bifur_IRC_Cartesians_noMW_output/new_data/bifur_traj4_Cartesians point 369
C -0.17354 0.76523 1.07942
 C 0.31051 0.71791 -1.07525
 C -0.22051 1.20658 0.00336
 C -0.00626 -0.49648 1.78002
 C -0.12514 -0.46682 -1.78226
 F -0.45273 1.59022 1.81348
 F 1.25995 1.40301 -1.80682
 H -0.88066 -1.03285 1.69214
 H -0.97430 -0.95308 -1.28037
 H 0.81616 -1.08423 1.40931
 H 0.70963 -1.11134 -1.83386
 H 0.13639 -0.31176 2.77665
 H -0.39950 -0.22639 -2.77584
13
bifur_IRC_Cartesians_noMW_output/new_data/bifur_traj4_Cartesians point 370
C -0.16945 0.76483 1.07938
 C 0.30640 0.71832 -1.07528
 C -0.22057 1.20660 0.00331
 C -0.00727 -0.49623 1.78003
 C -0.12413 -0.46707 -1.78222
 F -0.43816 1.58862 1.81340
 F 1.24546 1.40461 -1.80691
 H -0.88146 -1.03218 1.68863
 H -0.97350 -0.95376 -1.28384
 H 0.81526 -1.08446 1.41290
 H 0.71054 -1.11110 -1.83022
 H 0.13184 -0.31106 2.77664
 H -0.39494 -0.22713 -2.77582
13
bifur_IRC_Cartesians_noMW_output/new_data/bifur_traj4_Cartesians point 371
C -0.16501 0.76439 1.07932
 C 0.30193 0.71878 -1.07531
 C -0.22064 1.20663 0.00325
 C -0.00838 -0.49597 1.78004
 C -0.12304 -0.46734 -1.78217
 F -0.42236 1.58688 1.81331
 F 1.22974 1.40636 -1.80700
 H -0.88233 -1.03146 1.68483
 H -0.97263 -0.95450 -1.28760
 H 0.81428 -1.08471 1.41678
 H 0.71152 -1.11084 -1.82627
 H 0.12691 -0.31029 2.77663
 H -0.39000 -0.22793 -2.77580
13
bifur_IRC_Cartesians_noMW_output/new_data/bifur_traj4_Cartesians point 372
C -0.16018 0.76392 1.07927
 C 0.29708 0.71927 -1.07535
 C -0.22071 1.20666 0.00319
 C -0.00957 -0.49568 1.78005
 C -0.12185 -0.46764 -1.78212
 F -0.40517 1.58499 1.81321
 F 1.21264 1.40826 -1.80710
 H -0.88327 -1.03068 1.68069
 H -0.97169 -0.95530 -1.29169
 H 0.81322 -1.08498 1.42101
 H 0.71259 -1.11056 -1.82198
 H 0.12154 -0.30946 2.77661
 H -0.38463 -0.22879 -2.77578
13
bifur_IRC_Cartesians_noMW_output/new_data/bifur_traj4_Cartesians point 373
C -0.15496 0.76341 1.07921
 C 0.29183 0.71980 -1.07539
 C -0.22079 1.20669 0.00313
 C -0.01086 -0.49538 1.78005
 C -0.12056 -0.46796 -1.78207
 F -0.38661 1.58295 1.81310
 F 1.19417 1.41031 -1.80721
 H -0.88429 -1.02983 1.67621
 H -0.97067 -0.95617 -1.29611
 H 0.81207 -1.08528 1.42558
 H 0.71375 -1.11025 -1.81734
 H 0.11574 -0.30856 2.77660
 H -0.37882 -0.22973 -2.77576
13
bifur_IRC_Cartesians_noMW_output/new_data/bifur_traj4_Cartesians point 374
C -0.14943 0.76286 1.07914
 C 0.28627 0.72037 -1.07543
 C -0.22087 1.20672 0.00305
 C -0.01224 -0.49505 1.78006
 C -0.11920 -0.46829 -1.78201
 F -0.36692 1.58079 1.81299
 F 1.17459 1.41249 -1.80732
 H -0.88537 -1.02894 1.67147
 H -0.96959 -0.95709 -1.30080
 H 0.81085 -1.08559 1.43042
 H 0.71497 -1.10993 -1.81243
 H 0.10960 -0.30761 2.77658
 H -0.37267 -0.23072 -2.77574
13
bifur_IRC_Cartesians_noMW_output/new_data/bifur_traj4_Cartesians point 375
C -0.14943 0.76286 1.07914
 C 0.28627 0.72037 -1.07543
 C -0.22087 1.20672 0.00305
 C -0.01224 -0.49505 1.78006
 C -0.11920 -0.46829 -1.78201
 F -0.36692 1.58079 1.81299
 F 1.17459 1.41249 -1.80732
 H -0.88537 -1.02894 1.67147
 H -0.96959 -0.95709 -1.30080
 H 0.81085 -1.08559 1.43042
 H 0.71497 -1.10993 -1.81243
 H 0.10960 -0.30761 2.77658
 H -0.37267 -0.23072 -2.77574
13
bifur_IRC_Cartesians_noMW_output/new_data/bifur_traj4_Cartesians point 376
C -0.13796 0.76173 1.07901
 C 0.27473 0.72154 -1.07551
 C -0.22104 1.20680 0.00291
 C -0.01508 -0.49437 1.78008
 C -0.11637 -0.46899 -1.78189
 F -0.32611 1.57630 1.81275
 F 1.13399 1.41699 -1.80755
 H -0.88761 -1.02708 1.66164
 H -0.96734 -0.95900 -1.31052
 H 0.80833 -1.08624 1.44046
 H 0.71752 -1.10926 -1.80224
 H 0.09685 -0.30563 2.77654
 H -0.35990 -0.23278 -2.77569
13
bifur_IRC_Cartesians_noMW_output/new_data/bifur_traj4_Cartesians point 377
C -0.13226 0.76117 1.07894
 C 0.26901 0.72212 -1.07556
 C -0.22113 1.20683 0.00284
 C -0.01649 -0.49403 1.78009
 C -0.11496 -0.46934 -1.78182
 F -0.30583 1.57407 1.81264
 F 1.11382 1.41923 -1.80767
 H -0.88873 -1.02616 1.65675
 H -0.96623 -0.95995 -1.31534
 H 0.80707 -1.08656 1.44545
 H 0.71878 -1.10893 -1.79717
 H 0.09052 -0.30464 2.77653
 H -0.35356 -0.23381 -2.77567
13
bifur_IRC_Cartesians_noMW_output/new_data/bifur_traj4_Cartesians point 378
C -0.12664 0.76062 1.07888
 C 0.26336 0.72269 -1.07560
 C -0.22121 1.20687 0.00276
 C -0.01788 -0.49370 1.78010
 C -0.11357 -0.46969 -1.78177
 F -0.28585 1.57187 1.81252
 F 1.09393 1.42144 -1.80778
 H -0.88982 -1.02525 1.65194
 H -0.96513 -0.96088 -1.32010
 H 0.80584 -1.08688 1.45037
 H 0.72003 -1.10860 -1.79218
 H 0.08428 -0.30368 2.77651
 H -0.34731 -0.23482 -2.77565
13
bifur_IRC_Cartesians_noMW_output/new_data/bifur_traj4_Cartesians point 379
C -0.12106 0.76007 1.07882
 C 0.25774 0.72326 -1.07564
 C -0.22130 1.20690 0.00269
 C -0.01926 -0.49337 1.78011
 C -0.11220 -0.47003 -1.78171
 F -0.26596 1.56969 1.81241
 F 1.07415 1.42364 -1.80790
 H -0.89091 -1.02434 1.64715
 H -0.96404 -0.96181 -1.32484
 H 0.80461 -1.08720 1.45526
 H 0.72126 -1.10827 -1.78721
 H 0.07807 -0.30271 2.77649
 H -0.34110 -0.23582 -2.77563
13
bifur_IRC_Cartesians_noMW_output/new_data/bifur_traj4_Cartesians point 380
C -0.11538 0.75951 1.07875
 C 0.25203 0.72384 -1.07568
 C -0.22138 1.20693 0.00262
 C -0.02067 -0.49303 1.78012
 C -0.11079 -0.47037 -1.78165
 F -0.24575 1.56746 1.81229
 F 1.05405 1.42587 -1.80802
 H -0.89202 -1.02342 1.64228
 H -0.96293 -0.96276 -1.32965
 H 0.80336 -1.08752 1.46023
 H 0.72252 -1.10794 -1.78217
 H 0.07175 -0.30173 2.77647
 H -0.33478 -0.23684 -2.77560
13
bifur_IRC_Cartesians_noMW_output/new_data/bifur_traj4_Cartesians point 381
C -0.10945 0.75892 1.07868
 C 0.24607 0.72444 -1.07573
 C -0.22147 1.20697 0.00254
 C -0.02214 -0.49268 1.78013
 C -0.10933 -0.47074 -1.78158
 F -0.22466 1.56515 1.81217
 F 1.03307 1.42820 -1.80814
 H -0.89318 -1.02246 1.63720
 H -0.96177 -0.96374 -1.33467
 H 0.80205 -1.08785 1.46542
 H 0.72384 -1.10760 -1.77690
 H 0.06517 -0.30071 2.77646
 H -0.32818 -0.23791 -2.77558
13
bifur_IRC_Cartesians_noMW_output/new_data/bifur_traj4_Cartesians point 382
C -0.10312 0.75830 1.07861
 C 0.23970 0.72509 -1.07578
 C -0.22157 1.20701 0.00246
 C -0.02371 -0.49231 1.78014
 C -0.10777 -0.47112 -1.78152
 F -0.20212 1.56267 1.81204
 F 1.01065 1.43069 -1.80827
 H -0.89442 -1.02143 1.63177
 H -0.96054 -0.96480 -1.34004
 H 0.80066 -1.08821 1.47096
 H 0.72524 -1.10723 -1.77127
 H 0.05813 -0.29962 2.77644
 H -0.32113 -0.23904 -2.77555
13
bifur_IRC_Cartesians_noMW_output/new_data/bifur_traj4_Cartesians point 383
C -0.09626 0.75763 1.07853
 C 0.23281 0.72579 -1.07583
 C -0.22167 1.20705 0.00238
 C -0.02541 -0.49190 1.78015
 C -0.10608 -0.47154 -1.78144
 F -0.17773 1.55999 1.81190
 F 0.98638 1.43339 -1.80841
 H -0.89576 -1.02032 1.62589
 H -0.95920 -0.96594 -1.34584
 H 0.79915 -1.08860 1.47697
 H 0.72676 -1.10683 -1.76518
 H 0.05051 -0.29844 2.77642
 H -0.31351 -0.24028 -2.77553
13
bifur_IRC_Cartesians_noMW_output/new_data/bifur_traj4_Cartesians point 384
C -0.08886 0.75690 1.07844
 C 0.22536 0.72654 -1.07588
 C -0.22178 1.20710 0.00228
 C -0.02724 -0.49146 1.78016
 C -0.10425 -0.47199 -1.78136
 F -0.15139 1.55709 1.81175
 F 0.96018 1.43630 -1.80856
 H -0.89720 -1.01912 1.61955
 H -0.95775 -0.96717 -1.35212
 H 0.79752 -1.08902 1.48345
 H 0.72840 -1.10639 -1.75860
 H 0.04229 -0.29716 2.77639
 H -0.30527 -0.24161 -2.77550
13
bifur_IRC_Cartesians_noMW_output/new_data/bifur_traj4_Cartesians point 385
C -0.08101 0.75612 1.07835
 C 0.21747 0.72735 -1.07594
 C -0.22190 1.20715 0.00218
 C -0.02919 -0.49100 1.78017
 C -0.10232 -0.47247 -1.78128
 F -0.12346 1.55402 1.81159
 F 0.93239 1.43938 -1.80872
 H -0.89874 -1.01785 1.61282
 H -0.95622 -0.96848 -1.35877
 H 0.79579 -1.08946 1.49032
 H 0.73014 -1.10594 -1.75163
 H 0.03356 -0.29581 2.77637
 H -0.29654 -0.24302 -2.77547
13
bifur_IRC_Cartesians_noMW_output/new_data/bifur_traj4_Cartesians point 386
C -0.08101 0.75612 1.07835
 C 0.21747 0.72735 -1.07594
 C -0.22190 1.20715 0.00218
 C -0.02919 -0.49100 1.78017
 C -0.10232 -0.47247 -1.78128
 F -0.12346 1.55402 1.81159
 F 0.93239 1.43938 -1.80872
 H -0.89874 -1.01785 1.61282
 H -0.95622 -0.96848 -1.35877
 H 0.79579 -1.08946 1.49032
 H 0.73014 -1.10594 -1.75163
 H 0.03356 -0.29581 2.77637
 H -0.29654 -0.24302 -2.77547
13
bifur_IRC_Cartesians_noMW_output/new_data/bifur_traj4_Cartesians point 387
C -0.06512 0.75456 1.07817
 C 0.20150 0.72897 -1.07606
 C -0.22214 1.20724 0.00198
 C -0.03312 -0.49006 1.78020
 C -0.09840 -0.47344 -1.78111
 F -0.06693 1.54780 1.81127
 F 0.87616 1.44563 -1.80904
 H -0.90184 -1.01528 1.59920
 H -0.95311 -0.97112 -1.37223
 H 0.79230 -1.09036 1.50422
 H 0.73366 -1.10501 -1.73751
 H 0.01591 -0.29307 2.77632
 H -0.27886 -0.24587 -2.77540
13
bifur_IRC_Cartesians_noMW_output/new_data/bifur_traj4_Cartesians point 388
C -0.05778 0.75384 1.07808
 C 0.19412 0.72971 -1.07612
 C -0.22225 1.20729 0.00188
 C -0.03494 -0.48962 1.78021
 C -0.09659 -0.47389 -1.78103
 F -0.04081 1.54493 1.81112
 F 0.85017 1.44851 -1.80919
 H -0.90327 -1.01409 1.59291
 H -0.95168 -0.97234 -1.37845
 H 0.79068 -1.09078 1.51065
 H 0.73529 -1.10458 -1.73099
 H 0.00775 -0.29180 2.77630
 H -0.27069 -0.24719 -2.77537
13
bifur_IRC_Cartesians_noMW_output/new_data/bifur_traj4_Cartesians point 389
C -0.05111 0.75318 1.07801
 C 0.18741 0.73040 -1.07617
 C -0.22235 1.20733 0.00180
 C -0.03659 -0.48923 1.78022
 C -0.09494 -0.47430 -1.78096
 F -0.01708 1.54232 1.81098
 F 0.82656 1.45114 -1.80933
 H -0.90458 -1.01301 1.58719
 H -0.95037 -0.97345 -1.38410
 H 0.78921 -1.09116 1.51649
 H 0.73677 -1.10419 -1.72506
 H 0.00034 -0.29065 2.77628
 H -0.26327 -0.24839 -2.77535
13
bifur_IRC_Cartesians_noMW_output/new_data/bifur_traj4_Cartesians point 390
C -0.04513 0.75259 1.07794
 C 0.18140 0.73101 -1.07621
 C -0.22244 1.20737 0.00172
 C -0.03807 -0.48887 1.78023
 C -0.09347 -0.47466 -1.78090
 F 0.00420 1.53998 1.81086
 F 0.80540 1.45349 -1.80945
 H -0.90574 -1.01204 1.58206
 H -0.94921 -0.97444 -1.38916
 H 0.78790 -1.09150 1.52172
 H 0.73810 -1.10384 -1.71975
 H -0.00630 -0.28962 2.77626
 H -0.25662 -0.24946 -2.77532
13
bifur_IRC_Cartesians_noMW_output/new_data/bifur_traj4_Cartesians point 391
C -0.03985 0.75207 1.07788
 C 0.17608 0.73154 -1.07625
 C -0.22252 1.20740 0.00165
 C -0.03938 -0.48856 1.78024
 C -0.09216 -0.47499 -1.78084
 F 0.02301 1.53791 1.81075
 F 0.78669 1.45557 -1.80956
 H -0.90678 -1.01118 1.57753
 H -0.94817 -0.97532 -1.39364
 H 0.78673 -1.09179 1.52635
 H 0.73927 -1.10353 -1.71505
 H -0.01218 -0.28871 2.77624
 H -0.25073 -0.25041 -2.77530
13
bifur_IRC_Cartesians_noMW_output/new_data/bifur_traj4_Cartesians point 392
C -0.03535 0.75163 1.07782
 C 0.17156 0.73200 -1.07628
 C -0.22259 1.20743 0.00160
 C -0.04050 -0.48829 1.78025
 C -0.09105 -0.47526 -1.78079
 F 0.03901 1.53615 1.81066
 F 0.77077 1.45733 -1.80965
 H -0.90765 -1.01045 1.57368
 H -0.94729 -0.97607 -1.39745
 H 0.78574 -1.09205 1.53029
 H 0.74026 -1.10327 -1.71106
 H -0.01718 -0.28793 2.77623
 H -0.24573 -0.25122 -2.77528
13
bifur_IRC_Cartesians_noMW_output/new_data/bifur_traj4_Cartesians point 393
C -0.03184 0.75128 1.07778
 C 0.16803 0.73236 -1.07631
 C -0.22264 1.20745 0.00155
 C -0.04137 -0.48809 1.78025
 C -0.09019 -0.47547 -1.78076
 F 0.05150 1.53478 1.81059
 F 0.75835 1.45871 -1.80972
 H -0.90834 -1.00988 1.57067
 H -0.94661 -0.97666 -1.40042
 H 0.78497 -1.09225 1.53336
 H 0.74104 -1.10306 -1.70794
 H -0.02107 -0.28733 2.77622
 H -0.24183 -0.25185 -2.77527
13
bifur_IRC_Cartesians_noMW_output/new_data/bifur_traj4_Cartesians point 394
C -0.02950 0.75105 1.07776
 C 0.16568 0.73260 -1.07633
 C -0.22268 1.20746 0.00152
 C -0.04195 -0.48795 1.78026
 C -0.08961 -0.47562 -1.78073
 F 0.05981 1.53387 1.81054
 F 0.75007 1.45963 -1.80977
 H -0.90880 -1.00950 1.56866
 H -0.94615 -0.97704 -1.40240
 H 0.78446 -1.09238 1.53540
 H 0.74156 -1.10293 -1.70586
 H -0.02367 -0.28692 2.77621
 H -0.23923 -0.25227 -2.77526
13
bifur_IRC_Cartesians_noMW_output/new_data/bifur_traj4_Cartesians point 395
C -0.02834 0.75094 1.07774
 C 0.16452 0.73272 -1.07634
 C -0.22270 1.20747 0.00151
 C -0.04223 -0.48788 1.78026
 C -0.08932 -0.47569 -1.78072
 F 0.06394 1.53341 1.81052
 F 0.74596 1.46009 -1.80980
 H -0.90902 -1.00932 1.56767
 H -0.94593 -0.97724 -1.40339
 H 0.78420 -1.09245 1.53642
 H 0.74182 -1.10286 -1.70483
 H -0.02496 -0.28672 2.77621
 H -0.23793 -0.25248 -2.77526
13
bifur_IRC_Cartesians_noMW_output/new_data/bifur_traj4_Cartesians point 396
C -0.02815 0.75092 1.07774
 C 0.16432 0.73274 -1.07634
 C -0.22270 1.20747 0.00151
 C -0.04228 -0.48787 1.78026
 C -0.08928 -0.47570 -1.78072
 F 0.06463 1.53334 1.81052
 F 0.74528 1.46016 -1.80980
 H -0.90906 -1.00928 1.56750
 H -0.94589 -0.97727 -1.40355
 H 0.78416 -1.09246 1.53659
 H 0.74186 -1.10285 -1.70466
 H -0.02518 -0.28669 2.77621
 H -0.23772 -0.25251 -2.77526
13
bifur_IRC_Cartesians_noMW_output/new_data/bifur_traj4_Cartesians point 397
C -0.02815 0.75092 1.07774
 C 0.16432 0.73274 -1.07634
 C -0.22270 1.20747 0.00151
 C -0.04228 -0.48787 1.78026
 C -0.08928 -0.47570 -1.78072
 F 0.06462 1.53334 1.81052
 F 0.74528 1.46016 -1.80980
 H -0.90906 -1.00928 1.56751
 H -0.94589 -0.97727 -1.40355
 H 0.78416 -1.09246 1.53659
 H 0.74186 -1.10285 -1.70466
 H -0.02518 -0.28669 2.77621
 H -0.23772 -0.25251 -2.77526
13
bifur_IRC_Cartesians_noMW_output/new_data/bifur_traj4_Cartesians point 398
C -0.02919 0.75102 1.07775
 C 0.16537 0.73263 -1.07633
 C -0.22268 1.20747 0.00152
 C -0.04202 -0.48793 1.78026
 C -0.08953 -0.47564 -1.78073
 F 0.06091 1.53374 1.81054
 F 0.74898 1.45975 -1.80978
 H -0.90886 -1.00945 1.56840
 H -0.94609 -0.97710 -1.40266
 H 0.78439 -1.09240 1.53567
 H 0.74163 -1.10291 -1.70559
 H -0.02401 -0.28687 2.77621
 H -0.23888 -0.25232 -2.77526
13
bifur_IRC_Cartesians_noMW_output/new_data/bifur_traj4_Cartesians point 399
C -0.02960 0.75106 1.07776
 C 0.16578 0.73259 -1.07633
 C -0.22268 1.20746 0.00152
 C -0.04192 -0.48795 1.78026
 C -0.08963 -0.47561 -1.78073
 F 0.05946 1.53390 1.81055
 F 0.75042 1.45959 -1.80977
 H -0.90878 -1.00952 1.56875
 H -0.94617 -0.97703 -1.40232
 H 0.78448 -1.09237 1.53532
 H 0.74154 -1.10293 -1.70595
 H -0.02356 -0.28694 2.77621
 H -0.23933 -0.25225 -2.77526
13
bifur_IRC_Cartesians_noMW_output/new_data/bifur_traj4_Cartesians point 400
C -0.02946 0.75105 1.07776
 C 0.16564 0.73260 -1.07633
 C -0.22268 1.20746 0.00152
 C -0.04196 -0.48795 1.78026
 C -0.08960 -0.47562 -1.78073
 F 0.05995 1.53385 1.81054
 F 0.74993 1.45965 -1.80977
 H -0.90880 -1.00950 1.56863
 H -0.94614 -0.97705 -1.40244
 H 0.78445 -1.09238 1.53544
 H 0.74157 -1.10293 -1.70583
 H -0.02372 -0.28692 2.77621
 H -0.23918 -0.25227 -2.77526
13
bifur_IRC_Cartesians_noMW_output/new_data/bifur_traj4_Cartesians point 401
C -0.02857 0.75096 1.07775
 C 0.16475 0.73269 -1.07633
 C -0.22269 1.20747 0.00151
 C -0.04218 -0.48789 1.78026
 C -0.08938 -0.47567 -1.78072
 F 0.06313 1.53350 1.81052
 F 0.74677 1.46000 -1.80979
 H -0.90898 -1.00935 1.56787
 H -0.94597 -0.97720 -1.40319
 H 0.78425 -1.09243 1.53622
 H 0.74177 -1.10287 -1.70503
 H -0.02471 -0.28676 2.77621
 H -0.23819 -0.25244 -2.77526
13
bifur_IRC_Cartesians_noMW_output/new_data/bifur_traj4_Cartesians point 402
C -0.02685 0.75079 1.07773
 C 0.16302 0.73287 -1.07635
 C -0.22272 1.20748 0.00149
 C -0.04260 -0.48779 1.78026
 C -0.08896 -0.47578 -1.78070
 F 0.06925 1.53283 1.81049
 F 0.74068 1.46067 -1.80983
 H -0.90931 -1.00907 1.56639
 H -0.94563 -0.97749 -1.40465
 H 0.78387 -1.09253 1.53773
 H 0.74215 -1.10277 -1.70350
 H -0.02662 -0.28647 2.77620
 H -0.23627 -0.25274 -2.77525
13
bifur_IRC_Cartesians_noMW_output/new_data/bifur_traj4_Cartesians point 403
C -0.02440 0.75055 1.07770
 C 0.16055 0.73312 -1.07637
 C -0.22275 1.20750 0.00146
 C -0.04321 -0.48765 1.78026
 C -0.08835 -0.47593 -1.78068
 F 0.07798 1.53187 1.81044
 F 0.73199 1.46164 -1.80988
 H -0.90979 -1.00868 1.56429
 H -0.94515 -0.97789 -1.40673
 H 0.78333 -1.09267 1.53987
 H 0.74269 -1.10263 -1.70132
 H -0.02935 -0.28604 2.77619
 H -0.23354 -0.25319 -2.77524
13
bifur_IRC_Cartesians_noMW_output/new_data/bifur_traj4_Cartesians point 404
C -0.02149 0.75026 1.07766
 C 0.15763 0.73342 -1.07639
 C -0.22280 1.20751 0.00142
 C -0.04393 -0.48747 1.78027
 C -0.08763 -0.47611 -1.78065
 F 0.08831 1.53073 1.81038
 F 0.72173 1.46278 -1.80994
 H -0.91036 -1.00821 1.56180
 H -0.94459 -0.97838 -1.40919
 H 0.78269 -1.09283 1.54241
 H 0.74333 -1.10246 -1.69874
 H -0.03257 -0.28554 2.77619
 H -0.23032 -0.25371 -2.77523
13
bifur_IRC_Cartesians_noMW_output/new_data/bifur_traj4_Cartesians point 405
C -0.01858 0.74998 1.07763
 C 0.15470 0.73371 -1.07641
 C -0.22284 1.20753 0.00138
 C -0.04465 -0.48730 1.78027
 C -0.08691 -0.47628 -1.78062
 F 0.09869 1.52959 1.81032
 F 0.71139 1.46393 -1.81000
 H -0.91093 -1.00773 1.55930
 H -0.94402 -0.97886 -1.41166
 H 0.78205 -1.09300 1.54497
 H 0.74398 -1.10229 -1.69615
 H -0.03581 -0.28504 2.77618
 H -0.22707 -0.25423 -2.77522
13
bifur_IRC_Cartesians_noMW_output/new_data/bifur_traj4_Cartesians point 406
C -0.01602 0.74972 1.07760
 C 0.15212 0.73398 -1.07643
 C -0.22288 1.20755 0.00135
 C -0.04529 -0.48715 1.78028
 C -0.08628 -0.47644 -1.78059
 F 0.10780 1.52859 1.81027
 F 0.70234 1.46493 -1.81005
 H -0.91143 -1.00732 1.55710
 H -0.94352 -0.97929 -1.41383
 H 0.78149 -1.09314 1.54721
 H 0.74455 -1.10214 -1.69388
 H -0.03866 -0.28460 2.77617
 H -0.22422 -0.25469 -2.77521
13
bifur_IRC_Cartesians_noMW_output/new_data/bifur_traj4_Cartesians point 407
C -0.01406 0.74953 1.07758
 C 0.15015 0.73418 -1.07644
 C -0.22291 1.20756 0.00133
 C -0.04577 -0.48703 1.78028
 C -0.08580 -0.47656 -1.78057
 F 0.11477 1.52782 1.81023
 F 0.69540 1.46570 -1.81009
 H -0.91181 -1.00700 1.55542
 H -0.94313 -0.97961 -1.41549
 H 0.78106 -1.09325 1.54892
 H 0.74498 -1.10203 -1.69214
 H -0.04084 -0.28426 2.77616
 H -0.22204 -0.25504 -2.77520
13
bifur_IRC_Cartesians_noMW_output/new_data/bifur_traj4_Cartesians point 408
C -0.01406 0.74953 1.07758
 C 0.15015 0.73418 -1.07644
 C -0.22291 1.20756 0.00133
 C -0.04577 -0.48703 1.78028
 C -0.08580 -0.47656 -1.78057
 F 0.11477 1.52782 1.81023
 F 0.69539 1.46570 -1.81009
 H -0.91181 -1.00700 1.55542
 H -0.94313 -0.97961 -1.41549
 H 0.78106 -1.09325 1.54892
 H 0.74498 -1.10203 -1.69213
 H -0.04084 -0.28426 2.77616
 H -0.22204 -0.25504 -2.77520
13
bifur_IRC_Cartesians_noMW_output/new_data/bifur_traj4_Cartesians point 409
C -0.01285 0.74941 1.07756
 C 0.14894 0.73430 -1.07645
 C -0.22293 1.20757 0.00131
 C -0.04607 -0.48696 1.78028
 C -0.08550 -0.47663 -1.78056
 F 0.11905 1.52735 1.81020
 F 0.69114 1.46618 -1.81011
 H -0.91205 -1.00681 1.55439
 H -0.94290 -0.97981 -1.41651
 H 0.78079 -1.09332 1.54998
 H 0.74525 -1.10196 -1.69107
 H -0.04217 -0.28405 2.77616
 H -0.22070 -0.25526 -2.77519
13
bifur_IRC_Cartesians_noMW_output/new_data/bifur_traj4_Cartesians point 410
C -0.01433 0.74956 1.07758
 C 0.15043 0.73415 -1.07644
 C -0.22291 1.20756 0.00133
 C -0.04571 -0.48705 1.78028
 C -0.08587 -0.47654 -1.78057
 F 0.11379 1.52793 1.81023
 F 0.69637 1.46560 -1.81008
 H -0.91176 -1.00705 1.55566
 H -0.94319 -0.97957 -1.41526
 H 0.78112 -1.09324 1.54868
 H 0.74492 -1.10204 -1.69238
 H -0.04053 -0.28431 2.77616
 H -0.22235 -0.25499 -2.77520
13
bifur_IRC_Cartesians_noMW_output/new_data/bifur_traj4_Cartesians point 411
C -0.01761 0.74988 1.07762
 C 0.15372 0.73381 -1.07642
 C -0.22286 1.20754 0.00137
 C -0.04489 -0.48724 1.78027
 C -0.08668 -0.47634 -1.78061
 F 0.10213 1.52921 1.81030
 F 0.70797 1.46431 -1.81002
 H -0.91112 -1.00758 1.55847
 H -0.94383 -0.97902 -1.41248
 H 0.78184 -1.09305 1.54582
 H 0.74420 -1.10223 -1.69529
 H -0.03689 -0.28487 2.77617
 H -0.22599 -0.25440 -2.77521
13
bifur_IRC_Cartesians_noMW_output/new_data/bifur_traj4_Cartesians point 412
C -0.02257 0.75037 1.07768
 C 0.15872 0.73331 -1.07638
 C -0.22278 1.20751 0.00143
 C -0.04366 -0.48754 1.78027
 C -0.08790 -0.47604 -1.78066
 F 0.08447 1.53115 1.81040
 F 0.72554 1.46236 -1.80991
 H -0.91015 -1.00838 1.56272
 H -0.94480 -0.97820 -1.40827
 H 0.78293 -1.09277 1.54147
 H 0.74310 -1.10252 -1.69970
 H -0.03137 -0.28573 2.77619
 H -0.23151 -0.25351 -2.77523
13
bifur_IRC_Cartesians_noMW_output/new_data/bifur_traj4_Cartesians point 413
C -0.02878 0.75098 1.07775
 C 0.16496 0.73267 -1.07633
 C -0.22269 1.20747 0.00151
 C -0.04212 -0.48790 1.78026
 C -0.08943 -0.47566 -1.78073
 F 0.06237 1.53358 1.81053
 F 0.74753 1.45991 -1.80979
 H -0.90894 -1.00939 1.56805
 H -0.94601 -0.97716 -1.40301
 H 0.78430 -1.09242 1.53603
 H 0.74172 -1.10289 -1.70522
 H -0.02447 -0.28680 2.77621
 H -0.23843 -0.25240 -2.77526
13
bifur_IRC_Cartesians_noMW_output/new_data/bifur_traj4_Cartesians point 414
C -0.03573 0.75166 1.07783
 C 0.17194 0.73196 -1.07628
 C -0.22258 1.20743 0.00160
 C -0.04041 -0.48832 1.78025
 C -0.09115 -0.47524 -1.78080
 F 0.03767 1.53630 1.81067
 F 0.77210 1.45719 -1.80965
 H -0.90758 -1.01051 1.57400
 H -0.94737 -0.97601 -1.39713
 H 0.78583 -1.09203 1.52996
 H 0.74018 -1.10329 -1.71139
 H -0.01676 -0.28800 2.77623
 H -0.24615 -0.25115 -2.77529
13
bifur_IRC_Cartesians_noMW_output/new_data/bifur_traj4_Cartesians point 415
C -0.04290 0.75237 1.07791
 C 0.17916 0.73123 -1.07623
 C -0.22248 1.20738 0.00169
 C -0.03863 -0.48874 1.78023
 C -0.09292 -0.47480 -1.78088
 F 0.01214 1.53911 1.81082
 F 0.79750 1.45436 -1.80950
 H -0.90618 -1.01168 1.58015
 H -0.94877 -0.97481 -1.39105
 H 0.78741 -1.09162 1.52367
 H 0.73859 -1.10371 -1.71777
 H -0.00878 -0.28923 2.77625
 H -0.25413 -0.24986 -2.77531
13
bifur_IRC_Cartesians_noMW_output/new_data/bifur_traj4_Cartesians point 416
C -0.04982 0.75305 1.07799
 C 0.18611 0.73053 -1.07618
 C -0.22237 1.20734 0.00178
 C -0.03691 -0.48915 1.78022
 C -0.09462 -0.47438 -1.78095
 F -0.01248 1.54181 1.81096
 F 0.82199 1.45164 -1.80936
 H -0.90483 -1.01280 1.58608
 H -0.95012 -0.97366 -1.38519
 H 0.78893 -1.09123 1.51762
 H 0.73706 -1.10411 -1.72391
 H -0.00110 -0.29043 2.77627
 H -0.26183 -0.24862 -2.77534
13
bifur_IRC_Cartesians_noMW_output/new_data/bifur_traj4_Cartesians point 417
C -0.05598 0.75366 1.07806
 C 0.19230 0.72990 -1.07613
 C -0.22228 1.20730 0.00186
 C -0.03539 -0.48951 1.78021
 C -0.09614 -0.47400 -1.78101
 F -0.03439 1.54422 1.81108
 F 0.84379 1.44922 -1.80923
 H -0.90363 -1.01379 1.59136
 H -0.95133 -0.97264 -1.37997
 H 0.79028 -1.09088 1.51223
 H 0.73569 -1.10447 -1.72939
 H 0.00575 -0.29149 2.77629
 H -0.26868 -0.24751 -2.77537
13
bifur_IRC_Cartesians_noMW_output/new_data/bifur_traj4_Cartesians point 418
C -0.06095 0.75415 1.07812
 C 0.19730 0.72939 -1.07609
 C -0.22220 1.20727 0.00192
 C -0.03416 -0.48981 1.78021
 C -0.09737 -0.47370 -1.78107
 F -0.05208 1.54617 1.81118
 F 0.86138 1.44727 -1.80913
 H -0.90265 -1.01460 1.59562
 H -0.95230 -0.97181 -1.37576
 H 0.79138 -1.09060 1.50788
 H 0.73459 -1.10476 -1.73380
 H 0.01127 -0.29235 2.77631
 H -0.27421 -0.24662 -2.77539
13
bifur_IRC_Cartesians_noMW_output/new_data/bifur_traj4_Cartesians point 419
C -0.06095 0.75415 1.07812
 C 0.19730 0.72939 -1.07609
 C -0.22220 1.20727 0.00192
 C -0.03416 -0.48981 1.78021
 C -0.09737 -0.47370 -1.78107
 F -0.05208 1.54617 1.81118
 F 0.86138 1.44727 -1.80913
 H -0.90265 -1.01460 1.59562
 H -0.95230 -0.97181 -1.37576
 H 0.79138 -1.09060 1.50788
 H 0.73459 -1.10476 -1.73380
 H 0.01127 -0.29235 2.77631
 H -0.27421 -0.24662 -2.77539
13
bifur_IRC_Cartesians_noMW_output/new_data/bifur_traj4_Cartesians point 420
C -0.06649 0.75469 1.07818
 C 0.20287 0.72883 -1.07605
 C -0.22212 1.20724 0.00200
 C -0.03278 -0.49014 1.78020
 C -0.09873 -0.47336 -1.78113
 F -0.07179 1.54834 1.81130
 F 0.88099 1.44509 -1.80902
 H -0.90157 -1.01550 1.60037
 H -0.95338 -0.97089 -1.37107
 H 0.79260 -1.09029 1.50303
 H 0.73336 -1.10509 -1.73872
 H 0.01743 -0.29330 2.77632
 H -0.28038 -0.24562 -2.77541
13
bifur_IRC_Cartesians_noMW_output/new_data/bifur_traj4_Cartesians point 421
C -0.06724 0.75477 1.07819
 C 0.20363 0.72875 -1.07604
 C -0.22211 1.20723 0.00200
 C -0.03260 -0.49018 1.78020
 C -0.09892 -0.47331 -1.78113
 F -0.07447 1.54863 1.81131
 F 0.88366 1.44480 -1.80900
 H -0.90143 -1.01562 1.60102
 H -0.95353 -0.97077 -1.37043
 H 0.79276 -1.09024 1.50237
 H 0.73319 -1.10513 -1.73939
 H 0.01826 -0.29343 2.77633
 H -0.28122 -0.24549 -2.77541
13
bifur_IRC_Cartesians_noMW_output/new_data/bifur_traj4_Cartesians point 422
C -0.06729 0.75477 1.07819
 C 0.20368 0.72875 -1.07604
 C -0.22211 1.20723 0.00201
 C -0.03259 -0.49018 1.78020
 C -0.09893 -0.47331 -1.78113
 F -0.07464 1.54865 1.81131
 F 0.88382 1.44478 -1.80900
 H -0.90142 -1.01563 1.60106
 H -0.95354 -0.97076 -1.37039
 H 0.79277 -1.09024 1.50233
 H 0.73318 -1.10513 -1.73944
 H 0.01832 -0.29344 2.77633
 H -0.28127 -0.24548 -2.77541
13
bifur_IRC_Cartesians_noMW_output/new_data/bifur_traj4_Cartesians point 423
C -0.06748 0.75479 1.07820
 C 0.20386 0.72873 -1.07604
 C -0.22211 1.20723 0.00201
 C -0.03254 -0.49020 1.78019
 C -0.09898 -0.47330 -1.78114
 F -0.07531 1.54872 1.81132
 F 0.88449 1.44470 -1.80900
 H -0.90138 -1.01566 1.60122
 H -0.95357 -0.97073 -1.37023
 H 0.79282 -1.09023 1.50216
 H 0.73314 -1.10515 -1.73960
 H 0.01853 -0.29347 2.77633
 H -0.28148 -0.24545 -2.77541
13
bifur_IRC_Cartesians_noMW_output/new_data/bifur_traj4_Cartesians point 424
C -0.06860 0.75490 1.07821
 C 0.20499 0.72861 -1.07603
 C -0.22209 1.20722 0.00202
 C -0.03226 -0.49026 1.78019
 C -0.09925 -0.47323 -1.78115
 F -0.07930 1.54916 1.81134
 F 0.88846 1.44426 -1.80897
 H -0.90116 -1.01584 1.60218
 H -0.95379 -0.97054 -1.36928
 H 0.79306 -1.09017 1.50118
 H 0.73289 -1.10521 -1.74060
 H 0.01977 -0.29367 2.77633
 H -0.28273 -0.24524 -2.77542
13
bifur_IRC_Cartesians_noMW_output/new_data/bifur_traj4_Cartesians point 425
C -0.07114 0.75515 1.07824
 C 0.20754 0.72835 -1.07602
 C -0.22205 1.20721 0.00205
 C -0.03163 -0.49041 1.78019
 C -0.09988 -0.47308 -1.78118
 F -0.08833 1.55015 1.81139
 F 0.89745 1.44326 -1.80892
 H -0.90066 -1.01625 1.60435
 H -0.95429 -0.97012 -1.36713
 H 0.79362 -1.09002 1.49896
 H 0.73233 -1.10536 -1.74286
 H 0.02259 -0.29410 2.77634
 H -0.28555 -0.24479 -2.77543
13
bifur_IRC_Cartesians_noMW_output/new_data/bifur_traj4_Cartesians point 426
C -0.07535 0.75557 1.07829
 C 0.21179 0.72792 -1.07598
 C -0.22199 1.20718 0.00211
 C -0.03059 -0.49066 1.78018
 C -0.10092 -0.47282 -1.78122
 F -0.10334 1.55181 1.81148
 F 0.91238 1.44161 -1.80883
 H -0.89984 -1.01693 1.60797
 H -0.95511 -0.96942 -1.36356
 H 0.79455 -1.08978 1.49527
 H 0.73140 -1.10561 -1.74660
 H 0.02728 -0.29483 2.77635
 H -0.29024 -0.24403 -2.77544
13
bifur_IRC_Cartesians_noMW_output/new_data/bifur_traj4_Cartesians point 427
C -0.08144 0.75617 1.07836
 C 0.21791 0.72730 -1.07594
 C -0.22190 1.20714 0.00219
 C -0.02908 -0.49102 1.78017
 C -0.10242 -0.47245 -1.78128
 F -0.12501 1.55419 1.81160
 F 0.93394 1.43921 -1.80871
 H -0.89865 -1.01792 1.61319
 H -0.95630 -0.96840 -1.35840
 H 0.79589 -1.08944 1.48993
 H 0.73005 -1.10596 -1.75202
 H 0.03405 -0.29588 2.77637
 H -0.29702 -0.24294 -2.77547
13
bifur_IRC_Cartesians_noMW_output/new_data/bifur_traj4_Cartesians point 428
C -0.08947 0.75696 1.07845
 C 0.22598 0.72648 -1.07588
 C -0.22177 1.20709 0.00229
 C -0.02709 -0.49150 1.78016
 C -0.10440 -0.47196 -1.78137
 F -0.15357 1.55733 1.81177
 F 0.96234 1.43606 -1.80855
 H -0.89708 -1.01922 1.62007
 H -0.95787 -0.96707 -1.35160
 H 0.79766 -1.08899 1.48291
 H 0.72827 -1.10643 -1.75915
 H 0.04297 -0.29727 2.77639
 H -0.30595 -0.24150 -2.77550
13
bifur_IRC_Cartesians_noMW_output/new_data/bifur_traj4_Cartesians point 429
C -0.09927 0.75792 1.07856
 C 0.23583 0.72548 -1.07580
 C -0.22163 1.20703 0.00241
 C -0.02466 -0.49208 1.78014
 C -0.10682 -0.47136 -1.78147
 F -0.18843 1.56116 1.81197
 F 0.99703 1.43220 -1.80834
 H -0.89517 -1.02081 1.62847
 H -0.95978 -0.96544 -1.34330
 H 0.79981 -1.08843 1.47433
 H 0.72609 -1.10700 -1.76785
 H 0.05385 -0.29895 2.77642
 H -0.31685 -0.23974 -2.77554
13
bifur_IRC_Cartesians_noMW_output/new_data/bifur_traj4_Cartesians point 430
C -0.09927 0.75792 1.07856
 C 0.23583 0.72548 -1.07580
 C -0.22163 1.20703 0.00241
 C -0.02466 -0.49208 1.78014
 C -0.10682 -0.47136 -1.78147
 F -0.18843 1.56116 1.81197
 F 0.99702 1.43221 -1.80834
 H -0.89517 -1.02081 1.62847
 H -0.95978 -0.96544 -1.34330
 H 0.79981 -1.08843 1.47433
 H 0.72609 -1.10700 -1.76785
 H 0.05385 -0.29895 2.77642
 H -0.31685 -0.23974 -2.77554
13
bifur_IRC_Cartesians_noMW_output/new_data/bifur_traj4_Cartesians point 431
C -0.12370 0.76033 1.07885
 C 0.26039 0.72299 -1.07562
 C -0.22126 1.20688 0.00273
 C -0.01861 -0.49352 1.78010
 C -0.11285 -0.46987 -1.78173
 F -0.27536 1.57072 1.81246
 F 1.08350 1.42260 -1.80784
 H -0.89040 -1.02477 1.64941
 H -0.96456 -0.96137 -1.32260
 H 0.80519 -1.08705 1.45295
 H 0.72068 -1.10843 -1.78956
 H 0.08100 -0.30317 2.77650
 H -0.34403 -0.23535 -2.77564
13
bifur_IRC_Cartesians_noMW_output/new_data/bifur_traj4_Cartesians point 432
C -0.13842 0.76178 1.07902
 C 0.27520 0.72149 -1.07551
 C -0.22104 1.20679 0.00291
 C -0.01496 -0.49440 1.78008
 C -0.11648 -0.46897 -1.78189
 F -0.32775 1.57648 1.81276
 F 1.13562 1.41681 -1.80754
 H -0.88752 -1.02715 1.66203
 H -0.96743 -0.95892 -1.31013
 H 0.80843 -1.08621 1.44006
 H 0.71741 -1.10929 -1.80265
 H 0.09736 -0.30571 2.77654
 H -0.36042 -0.23270 -2.77570
13
bifur_IRC_Cartesians_noMW_output/new_data/bifur_traj4_Cartesians point 433
C -0.15446 0.76336 1.07920
 C 0.29133 0.71985 -1.07539
 C -0.22080 1.20669 0.00312
 C -0.01099 -0.49535 1.78006
 C -0.12044 -0.46799 -1.78206
 F -0.38484 1.58276 1.81309
 F 1.19241 1.41051 -1.80722
 H -0.88439 -1.02975 1.67579
 H -0.97057 -0.95625 -1.29653
 H 0.81196 -1.08531 1.42602
 H 0.71386 -1.11022 -1.81690
 H 0.11519 -0.30847 2.77659
 H -0.37827 -0.22982 -2.77576
13
bifur_IRC_Cartesians_noMW_output/new_data/bifur_traj4_Cartesians point 434
C -0.17104 0.76499 1.07939
 C 0.30800 0.71816 -1.07527
 C -0.22055 1.20659 0.00333
 C -0.00688 -0.49633 1.78003
 C -0.12453 -0.46697 -1.78224
 F -0.44382 1.58924 1.81343
 F 1.25109 1.40399 -1.80688
 H -0.88115 -1.03244 1.69000
 H -0.97381 -0.95350 -1.28249
 H 0.81561 -1.08437 1.41150
 H 0.71018 -1.11119 -1.83163
 H 0.13361 -0.31133 2.77664
 H -0.39671 -0.22684 -2.77583
13
bifur_IRC_Cartesians_noMW_output/new_data/bifur_traj4_Cartesians point 435
C -0.18743 0.76660 1.07958
 C 0.32448 0.71649 -1.07514
 C -0.22030 1.20649 0.00354
 C -0.00282 -0.49730 1.78000
 C -0.12857 -0.46597 -1.78241
 F -0.50214 1.59566 1.81376
 F 1.30910 1.39755 -1.80654
 H -0.87795 -1.03510 1.70405
 H -0.97701 -0.95077 -1.26861
 H 0.81922 -1.08344 1.39716
 H 0.70655 -1.11215 -1.84620
 H 0.15182 -0.31416 2.77670
 H -0.41495 -0.22390 -2.77589
13
bifur_IRC_Cartesians_noMW_output/new_data/bifur_traj4_Cartesians point 436
C -0.20346 0.76818 1.07977
 C 0.34060 0.71485 -1.07502
 C -0.22006 1.20639 0.00374
 C 0.00115 -0.49825 1.77998
 C -0.13253 -0.46500 -1.78258
 F -0.55919 1.60193 1.81409
 F 1.36586 1.39124 -1.80621
 H -0.87482 -1.03769 1.71779
 H -0.98014 -0.94810 -1.25502
 H 0.82275 -1.08253 1.38312
 H 0.70300 -1.11309 -1.86044
 H 0.16964 -0.31692 2.77674
 H -0.43279 -0.22102 -2.77595
13
bifur_IRC_Cartesians_noMW_output/new_data/bifur_traj4_Cartesians point 437
C -0.21968 0.76978 1.07996
 C 0.35690 0.71320 -1.07490
 C -0.21981 1.20629 0.00395
 C 0.00517 -0.49921 1.77995
 C -0.13653 -0.46400 -1.78275
 F -0.61689 1.60827 1.81442
 F 1.42326 1.38487 -1.80588
 H -0.87165 -1.04032 1.73169
 H -0.98331 -0.94540 -1.24128
 H 0.82631 -1.08162 1.36893
 H 0.69940 -1.11403 -1.87485
 H 0.18766 -0.31972 2.77679
 H -0.45083 -0.21810 -2.77602
13
bifur_IRC_Cartesians_noMW_output/new_data/bifur_traj4_Cartesians point 438
C -0.23713 0.77150 1.08016
 C 0.37445 0.71142 -1.07477
 C -0.21955 1.20618 0.00417
 C 0.00949 -0.50024 1.77992
 C -0.14083 -0.46294 -1.78294
 F -0.67900 1.61510 1.81478
 F 1.48504 1.37801 -1.80552
 H -0.86824 -1.04315 1.74666
 H -0.98672 -0.94250 -1.22650
 H 0.83016 -1.08063 1.35365
 H 0.69553 -1.11505 -1.89036
 H 0.20706 -0.32273 2.77685
 H -0.47025 -0.21497 -2.77609
13
bifur_IRC_Cartesians_noMW_output/new_data/bifur_traj4_Cartesians point 439
C -0.25685 0.77344 1.08039
 C 0.39427 0.70941 -1.07462
 C -0.21925 1.20606 0.00443
 C 0.01438 -0.50141 1.77989
 C -0.14570 -0.46174 -1.78315
 F -0.74915 1.62282 1.81518
 F 1.55483 1.37026 -1.80512
 H -0.86439 -1.04634 1.76356
 H -0.99057 -0.93922 -1.20979
 H 0.83450 -1.07951 1.33639
 H 0.69116 -1.11620 -1.90788
 H 0.22896 -0.32613 2.77691
 H -0.49219 -0.21143 -2.77617
13
bifur_IRC_Cartesians_noMW_output/new_data/bifur_traj4_Cartesians point 440
C -0.27890 0.77561 1.08064
 C 0.41645 0.70716 -1.07446
 C -0.21892 1.20593 0.00471
 C 0.01984 -0.50271 1.77986
 C -0.15114 -0.46039 -1.78338
 F -0.82762 1.63145 1.81563
 F 1.63289 1.36159 -1.80467
 H -0.86009 -1.04992 1.78246
 H -0.99488 -0.93555 -1.19111
 H 0.83935 -1.07826 1.31709
 H 0.68627 -1.11749 -1.92748
 H 0.25347 -0.32993 2.77698
 H -0.51673 -0.20747 -2.77626
13
bifur_IRC_Cartesians_noMW_output/new_data/bifur_traj4_Cartesians point 441
C -0.27890 0.77561 1.08064
 C 0.41645 0.70716 -1.07446
 C -0.21892 1.20593 0.00471
 C 0.01984 -0.50271 1.77986
 C -0.15114 -0.46039 -1.78338
 F -0.82763 1.63145 1.81563
 F 1.63290 1.36159 -1.80467
 H -0.86008 -1.04992 1.78246
 H -0.99488 -0.93555 -1.19111
 H 0.83935 -1.07826 1.31708
 H 0.68627 -1.11749 -1.92748
 H 0.25347 -0.32993 2.77698
 H -0.51673 -0.20747 -2.77626
13
bifur_IRC_Cartesians_noMW_output/new_data/bifur_traj4_Cartesians point 442
C -0.32423 0.78007 1.08117
 C 0.46203 0.70253 -1.07412
 C -0.21824 1.20565 0.00529
 C 0.03107 -0.50540 1.77978
 C -0.16232 -0.45762 -1.78387
 F -0.98893 1.64918 1.81655
 F 1.79336 1.34377 -1.80374
 H -0.85123 -1.05726 1.82132
 H -1.00374 -0.92801 -1.15270
 H 0.84933 -1.07570 1.27740
 H 0.67622 -1.12014 -1.96776
 H 0.30385 -0.33775 2.77712
 H -0.56717 -0.19932 -2.77644
13
bifur_IRC_Cartesians_noMW_output/new_data/bifur_traj4_Cartesians point 443
C -0.34343 0.78196 1.08139
 C 0.48133 0.70058 -1.07398
 C -0.21795 1.20553 0.00553
 C 0.03583 -0.50653 1.77975
 C -0.16705 -0.45645 -1.78407
 F -1.05722 1.65669 1.81694
 F 1.86130 1.33622 -1.80335
 H -0.84748 -1.06037 1.83778
 H -1.00749 -0.92482 -1.13644
 H 0.85355 -1.07461 1.26060
 H 0.67197 -1.12126 -1.98482
 H 0.32518 -0.34106 2.77717
 H -0.58853 -0.19587 -2.77651
13
bifur_IRC_Cartesians_noMW_output/new_data/bifur_traj4_Cartesians point 444
C -0.35806 0.78340 1.08156
 C 0.49604 0.69908 -1.07387
 C -0.21773 1.20544 0.00572
 C 0.03945 -0.50740 1.77973
 C -0.17066 -0.45555 -1.78422
 F -1.10929 1.66242 1.81724
 F 1.91309 1.33047 -1.80305
 H -0.84462 -1.06274 1.85032
 H -1.01035 -0.92238 -1.12405
 H 0.85677 -1.07378 1.24779
 H 0.66872 -1.12211 -1.99782
 H 0.34143 -0.34359 2.77722
 H -0.60481 -0.19325 -2.77657
13
bifur_IRC_Cartesians_noMW_output/new_data/bifur_traj4_Cartesians point 445
C -0.36799 0.78438 1.08167
 C 0.50603 0.69807 -1.07379
 C -0.21758 1.20538 0.00585
 C 0.04191 -0.50799 1.77971
 C -0.17312 -0.45495 -1.78433
 F -1.14464 1.66630 1.81744
 F 1.94827 1.32656 -1.80285
 H -0.84268 -1.06436 1.85884
 H -1.01229 -0.92073 -1.11563
 H 0.85896 -1.07322 1.23910
 H 0.66652 -1.12269 -2.00665
 H 0.35248 -0.34530 2.77725
 H -0.61586 -0.19146 -2.77661
13
bifur_IRC_Cartesians_noMW_output/new_data/bifur_traj4_Cartesians point 446
C -0.37439 0.78501 1.08175
 C 0.51246 0.69742 -1.07374
 C -0.21748 1.20534 0.00593
 C 0.04350 -0.50837 1.77970
 C -0.17469 -0.45456 -1.78440
 F -1.16741 1.66881 1.81757
 F 1.97091 1.32405 -1.80271
 H -0.84143 -1.06539 1.86432
 H -1.01354 -0.91967 -1.11021
 H 0.86037 -1.07286 1.23350
 H 0.66510 -1.12307 -2.01233
 H 0.35959 -0.34640 2.77727
 H -0.62298 -0.19031 -2.77664
13
bifur_IRC_Cartesians_noMW_output/new_data/bifur_traj4_Cartesians point 447
C -0.37853 0.78542 1.08179
 C 0.51663 0.69699 -1.07371
 C -0.21742 1.20531 0.00598
 C 0.04453 -0.50861 1.77969
 C -0.17571 -0.45430 -1.78444
 F -1.18214 1.67043 1.81766
 F 1.98557 1.32242 -1.80263
 H -0.84063 -1.06606 1.86787
 H -1.01435 -0.91898 -1.10670
 H 0.86128 -1.07262 1.22987
 H 0.66419 -1.12331 -2.01601
 H 0.36419 -0.34712 2.77728
 H -0.62759 -0.18957 -2.77665
13
bifur_IRC_Cartesians_noMW_output/new_data/bifur_traj4_Cartesians point 448
C -0.38124 0.78569 1.08183
 C 0.51935 0.69672 -1.07369
 C -0.21738 1.20529 0.00601
 C 0.04520 -0.50877 1.77969
 C -0.17638 -0.45414 -1.78447
 F -1.19176 1.67149 1.81771
 F 1.99514 1.32136 -1.80257
 H -0.84010 -1.06650 1.87019
 H -1.01488 -0.91853 -1.10441
 H 0.86187 -1.07247 1.22750
 H 0.66359 -1.12347 -2.01841
 H 0.36719 -0.34758 2.77729
 H -0.63060 -0.18908 -2.77666
13
bifur_IRC_Cartesians_noMW_output/new_data/bifur_traj4_Cartesians point 449
C -0.38294 0.78585 1.08185
 C 0.52106 0.69654 -1.07368
 C -0.21735 1.20528 0.00604
 C 0.04562 -0.50887 1.77969
 C -0.17680 -0.45404 -1.78449
 F -1.19782 1.67215 1.81775
 F 2.00117 1.32069 -1.80254
 H -0.83976 -1.06678 1.87165
 H -1.01521 -0.91824 -1.10297
 H 0.86225 -1.07237 1.22601
 H 0.66321 -1.12357 -2.01993
 H 0.36908 -0.34788 2.77730
 H -0.63249 -0.18878 -2.77667
13
bifur_IRC_Cartesians_noMW_output/new_data/bifur_traj4_Cartesians point 450
C -0.38390 0.78595 1.08186
 C 0.52202 0.69645 -1.07367
 C -0.21734 1.20528 0.00605
 C 0.04586 -0.50893 1.77969
 C -0.17704 -0.45398 -1.78450
 F -1.20124 1.67253 1.81777
 F 2.00457 1.32031 -1.80252
 H -0.83958 -1.06693 1.87247
 H -1.01540 -0.91808 -1.10215
 H 0.86246 -1.07232 1.22517
 H 0.66300 -1.12362 -2.02078
 H 0.37015 -0.34804 2.77730
 H -0.63356 -0.18860 -2.77667
13
bifur_IRC_Cartesians_noMW_output/new_data/bifur_traj4_Cartesians point 451
C -0.38435 0.78599 1.08186
 C 0.52248 0.69640 -1.07367
 C -0.21733 1.20528 0.00605
 C 0.04597 -0.50896 1.77969
 C -0.17715 -0.45395 -1.78450
 F -1.20285 1.67270 1.81778
 F 2.00617 1.32013 -1.80251
 H -0.83949 -1.06701 1.87286
 H -1.01549 -0.91801 -1.10177
 H 0.86256 -1.07229 1.22478
 H 0.66290 -1.12365 -2.02118
 H 0.37065 -0.34812 2.77730
 H -0.63406 -0.18852 -2.77668
13
bifur_IRC_Cartesians_noMW_output/new_data/bifur_traj4_Cartesians point 452
C -0.38435 0.78599 1.08186
 C 0.52248 0.69640 -1.07367
 C -0.21733 1.20528 0.00605
 C 0.04597 -0.50896 1.77969
 C -0.17715 -0.45395 -1.78450
 F -1.20285 1.67270 1.81778
 F 2.00617 1.32013 -1.80251
 H -0.83949 -1.06701 1.87286
 H -1.01549 -0.91801 -1.10177
 H 0.86256 -1.07229 1.22478
 H 0.66290 -1.12365 -2.02118
 H 0.37065 -0.34812 2.77730
 H -0.63406 -0.18852 -2.77668
13
bifur_IRC_Cartesians_noMW_output/new_data/bifur_traj4_Cartesians point 453
C -0.38437 0.78599 1.08186
 C 0.52249 0.69640 -1.07367
 C -0.21733 1.20528 0.00605
 C 0.04597 -0.50896 1.77969
 C -0.17715 -0.45395 -1.78450
 F -1.20291 1.67271 1.81778
 F 2.00623 1.32013 -1.80251
 H -0.83949 -1.06701 1.87287
 H -1.01549 -0.91801 -1.10176
 H 0.86256 -1.07229 1.22476
 H 0.66289 -1.12365 -2.02120
 H 0.37067 -0.34812 2.77730
 H -0.63408 -0.18852 -2.77668
13
bifur_IRC_Cartesians_noMW_output/new_data/bifur_traj4_Cartesians point 454
C -0.38397 0.78595 1.08186
 C 0.52209 0.69644 -1.07367
 C -0.21734 1.20528 0.00605
 C 0.04587 -0.50893 1.77969
 C -0.17706 -0.45397 -1.78450
 F -1.20148 1.67255 1.81777
 F 2.00480 1.32028 -1.80252
 H -0.83956 -1.06694 1.87253
 H -1.01541 -0.91807 -1.10210
 H 0.86247 -1.07232 1.22511
 H 0.66298 -1.12363 -2.02084
 H 0.37023 -0.34805 2.77730
 H -0.63363 -0.18859 -2.77667
13
bifur_IRC_Cartesians_noMW_output/new_data/bifur_traj4_Cartesians point 455
C -0.38318 0.78588 1.08185
 C 0.52130 0.69652 -1.07368
 C -0.21735 1.20528 0.00604
 C 0.04568 -0.50889 1.77969
 C -0.17686 -0.45402 -1.78449
 F -1.19868 1.67225 1.81775
 F 2.00203 1.32059 -1.80253
 H -0.83972 -1.06682 1.87186
 H -1.01526 -0.91820 -1.10276
 H 0.86230 -1.07236 1.22580
 H 0.66316 -1.12358 -2.02014
 H 0.36935 -0.34792 2.77730
 H -0.63276 -0.18873 -2.77667
13
bifur_IRC_Cartesians_noMW_output/new_data/bifur_traj4_Cartesians point 456
C -0.38196 0.78576 1.08183
 C 0.52007 0.69665 -1.07369
 C -0.21737 1.20529 0.00602
 C 0.04537 -0.50881 1.77969
 C -0.17656 -0.45410 -1.78448
 F -1.19433 1.67177 1.81773
 F 1.99769 1.32107 -1.80256
 H -0.83996 -1.06662 1.87081
 H -1.01502 -0.91841 -1.10380
 H 0.86203 -1.07243 1.22687
 H 0.66343 -1.12351 -2.01905
 H 0.36799 -0.34771 2.77729
 H -0.63140 -0.18895 -2.77667
13
bifur_IRC_Cartesians_noMW_output/new_data/bifur_traj4_Cartesians point 457
C -0.38036 0.78560 1.08182
 C 0.51847 0.69681 -1.07370
 C -0.21739 1.20530 0.00600
 C 0.04498 -0.50872 1.77969
 C -0.17617 -0.45419 -1.78446
 F -1.18865 1.67114 1.81770
 F 1.99205 1.32170 -1.80259
 H -0.84027 -1.06636 1.86944
 H -1.01471 -0.91867 -1.10515
 H 0.86168 -1.07252 1.22827
 H 0.66378 -1.12342 -2.01764
 H 0.36622 -0.34743 2.77729
 H -0.62962 -0.18924 -2.77666
13
bifur_IRC_Cartesians_noMW_output/new_data/bifur_traj4_Cartesians point 458
C -0.37859 0.78542 1.08180
 C 0.51669 0.69699 -1.07371
 C -0.21742 1.20531 0.00598
 C 0.04454 -0.50862 1.77969
 C -0.17573 -0.45430 -1.78444
 F -1.18235 1.67045 1.81766
 F 1.98578 1.32240 -1.80263
 H -0.84061 -1.06607 1.86792
 H -1.01436 -0.91897 -1.10665
 H 0.86129 -1.07262 1.22982
 H 0.66417 -1.12331 -2.01606
 H 0.36425 -0.34713 2.77728
 H -0.62766 -0.18956 -2.77665
13
bifur_IRC_Cartesians_noMW_output/new_data/bifur_traj4_Cartesians point 459
C -0.37690 0.78526 1.08178
 C 0.51498 0.69716 -1.07372
 C -0.21744 1.20532 0.00596
 C 0.04412 -0.50851 1.77970
 C -0.17531 -0.45440 -1.78443
 F -1.17632 1.66979 1.81762
 F 1.97977 1.32306 -1.80266
 H -0.84094 -1.06580 1.86647
 H -1.01403 -0.91925 -1.10809
 H 0.86092 -1.07272 1.23130
 H 0.66455 -1.12321 -2.01456
 H 0.36237 -0.34683 2.77728
 H -0.62577 -0.18986 -2.77665
13
bifur_IRC_Cartesians_noMW_output/new_data/bifur_traj4_Cartesians point 460
C -0.37551 0.78512 1.08176
 C 0.51358 0.69730 -1.07374
 C -0.21747 1.20533 0.00594
 C 0.04378 -0.50843 1.77970
 C -0.17497 -0.45449 -1.78441
 F -1.17137 1.66924 1.81760
 F 1.97486 1.32361 -1.80269
 H -0.84122 -1.06557 1.86528
 H -1.01376 -0.91948 -1.10926
 H 0.86061 -1.07279 1.23252
 H 0.66486 -1.12313 -2.01332
 H 0.36082 -0.34659 2.77727
 H -0.62422 -0.19011 -2.77664
13
bifur_IRC_Cartesians_noMW_output/new_data/bifur_traj4_Cartesians point 461
C -0.37458 0.78503 1.08175
 C 0.51265 0.69740 -1.07374
 C -0.21748 1.20534 0.00593
 C 0.04355 -0.50838 1.77970
 C -0.17474 -0.45455 -1.78440
 F -1.16807 1.66888 1.81758
 F 1.97157 1.32397 -1.80271
 H -0.84140 -1.06542 1.86448
 H -1.01358 -0.91963 -1.11005
 H 0.86041 -1.07285 1.23333
 H 0.66506 -1.12308 -2.01250
 H 0.35979 -0.34643 2.77727
 H -0.62319 -0.19028 -2.77664
13
bifur_IRC_Cartesians_noMW_output/new_data/bifur_traj4_Cartesians point 462
C -0.37407 0.78498 1.08174
 C 0.51214 0.69745 -1.07375
 C -0.21749 1.20534 0.00592
 C 0.04342 -0.50835 1.77970
 C -0.17461 -0.45458 -1.78440
 F -1.16627 1.66868 1.81757
 F 1.96979 1.32417 -1.80272
 H -0.84150 -1.06534 1.86405
 H -1.01348 -0.91972 -1.11048
 H 0.86030 -1.07288 1.23377
 H 0.66517 -1.12305 -2.01205
 H 0.35923 -0.34635 2.77727
 H -0.62263 -0.19037 -2.77664
13
bifur_IRC_Cartesians_noMW_output/new_data/bifur_traj4_Cartesians point 463
C -0.37407 0.78498 1.08174
 C 0.51214 0.69745 -1.07375
 C -0.21749 1.20534 0.00592
 C 0.04342 -0.50835 1.77970
 C -0.17461 -0.45458 -1.78440
 F -1.16628 1.66868 1.81757
 F 1.96979 1.32417 -1.80272
 H -0.84150 -1.06534 1.86405
 H -1.01348 -0.91972 -1.11048
 H 0.86030 -1.07288 1.23377
 H 0.66517 -1.12305 -2.01205
 H 0.35923 -0.34635 2.77727
 H -0.62263 -0.19037 -2.77664
13
bifur_IRC_Cartesians_noMW_output/new_data/bifur_traj4_Cartesians point 464
C -0.37342 0.78492 1.08174
 C 0.51148 0.69752 -1.07375
 C -0.21750 1.20534 0.00591
 C 0.04326 -0.50831 1.77970
 C -0.17445 -0.45462 -1.78439
 F -1.16393 1.66843 1.81755
 F 1.96746 1.32443 -1.80273
 H -0.84162 -1.06523 1.86348
 H -1.01335 -0.91983 -1.11104
 H 0.86015 -1.07291 1.23435
 H 0.66532 -1.12301 -2.01146
 H 0.35850 -0.34623 2.77727
 H -0.62189 -0.19049 -2.77663
13
bifur_IRC_Cartesians_noMW_output/new_data/bifur_traj4_Cartesians point 465
C -0.37278 0.78485 1.08173
 C 0.51084 0.69758 -1.07376
 C -0.21751 1.20535 0.00591
 C 0.04310 -0.50827 1.77970
 C -0.17430 -0.45466 -1.78438
 F -1.16167 1.66818 1.81754
 F 1.96520 1.32468 -1.80275
 H -0.84175 -1.06513 1.86294
 H -1.01323 -0.91993 -1.11158
 H 0.86001 -1.07295 1.23491
 H 0.66546 -1.12297 -2.01090
 H 0.35779 -0.34612 2.77726
 H -0.62119 -0.19060 -2.77663
13
bifur_IRC_Cartesians_noMW_output/new_data/bifur_traj4_Cartesians point 466
C -0.37173 0.78475 1.08172
 C 0.50979 0.69769 -1.07376
 C -0.21752 1.20535 0.00589
 C 0.04284 -0.50821 1.77971
 C -0.17404 -0.45472 -1.78437
 F -1.15794 1.66777 1.81752
 F 1.96150 1.32509 -1.80277
 H -0.84195 -1.06496 1.86204
 H -1.01302 -0.92011 -1.11246
 H 0.85978 -1.07301 1.23582
 H 0.66569 -1.12291 -2.00997
 H 0.35663 -0.34594 2.77726
 H -0.62002 -0.19079 -2.77663
13
bifur_IRC_Cartesians_noMW_output/new_data/bifur_traj4_Cartesians point 467
C -0.37021 0.78460 1.08170
 C 0.50826 0.69784 -1.07377
 C -0.21755 1.20536 0.00587
 C 0.04246 -0.50812 1.77971
 C -0.17366 -0.45481 -1.78435
 F -1.15253 1.66717 1.81749
 F 1.95611 1.32569 -1.80280
 H -0.84225 -1.06471 1.86074
 H -1.01272 -0.92036 -1.11375
 H 0.85945 -1.07309 1.23716
 H 0.66603 -1.12282 -2.00862
 H 0.35494 -0.34568 2.77726
 H -0.61833 -0.19106 -2.77662
13
bifur_IRC_Cartesians_noMW_output/new_data/bifur_traj4_Cartesians point 468
C -0.36821 0.78440 1.08168
 C 0.50624 0.69805 -1.07379
 C -0.21758 1.20538 0.00585
 C 0.04197 -0.50800 1.77971
 C -0.17317 -0.45494 -1.78433
 F -1.14539 1.66639 1.81745
 F 1.94901 1.32648 -1.80284
 H -0.84264 -1.06439 1.85902
 H -1.01233 -0.92069 -1.11545
 H 0.85900 -1.07321 1.23891
 H 0.66648 -1.12271 -2.00683
 H 0.35271 -0.34534 2.77725
 H -0.61610 -0.19142 -2.77661
13
bifur_IRC_Cartesians_noMW_output/new_data/bifur_traj4_Cartesians point 469
C -0.36574 0.78416 1.08165
 C 0.50376 0.69830 -1.07381
 C -0.21761 1.20539 0.00582
 C 0.04136 -0.50785 1.77972
 C -0.17256 -0.45509 -1.78431
 F -1.13661 1.66542 1.81740
 F 1.94027 1.32745 -1.80289
 H -0.84312 -1.06399 1.85690
 H -1.01185 -0.92111 -1.11754
 H 0.85846 -1.07335 1.24107
 H 0.66702 -1.12256 -2.00464
 H 0.34997 -0.34491 2.77724
 H -0.61335 -0.19187 -2.77660
13
bifur_IRC_Cartesians_noMW_output/new_data/bifur_traj4_Cartesians point 470
C -0.36283 0.78387 1.08161
 C 0.50084 0.69860 -1.07383
 C -0.21766 1.20541 0.00578
 C 0.04063 -0.50768 1.77972
 C -0.17184 -0.45526 -1.78428
 F -1.12626 1.66428 1.81734
 F 1.92997 1.32859 -1.80295
 H -0.84369 -1.06352 1.85441
 H -1.01128 -0.92159 -1.12001
 H 0.85782 -1.07351 1.24362
 H 0.66767 -1.12239 -2.00206
 H 0.34673 -0.34441 2.77723
 H -0.61011 -0.19239 -2.77659
13
bifur_IRC_Cartesians_noMW_output/new_data/bifur_traj4_Cartesians point 471
C -0.35948 0.78354 1.08157
 C 0.49747 0.69894 -1.07386
 C -0.21771 1.20543 0.00574
 C 0.03981 -0.50748 1.77973
 C -0.17101 -0.45547 -1.78424
 F -1.11435 1.66297 1.81727
 F 1.91813 1.32991 -1.80302
 H -0.84435 -1.06298 1.85154
 H -1.01063 -0.92215 -1.12284
 H 0.85708 -1.07370 1.24655
 H 0.66841 -1.12220 -1.99908
 H 0.34301 -0.34383 2.77722
 H -0.60639 -0.19299 -2.77658
13
bifur_IRC_Cartesians_noMW_output/new_data/bifur_traj4_Cartesians point 472
C -0.35567 0.78317 1.08153
 C 0.49364 0.69933 -1.07388
 C -0.21776 1.20545 0.00569
 C 0.03886 -0.50726 1.77973
 C -0.17007 -0.45570 -1.78420
 F -1.10078 1.66148 1.81719
 F 1.90463 1.33141 -1.80310
 H -0.84509 -1.06236 1.84827
 H -1.00988 -0.92278 -1.12607
 H 0.85625 -1.07392 1.24989
 H 0.66925 -1.12197 -1.99569
 H 0.33878 -0.34317 2.77721
 H -0.60215 -0.19368 -2.77656
13
bifur_IRC_Cartesians_noMW_output/new_data/bifur_traj4_Cartesians point 473
C -0.35138 0.78275 1.08148
 C 0.48933 0.69976 -1.07392
 C -0.21783 1.20548 0.00563
 C 0.03780 -0.50700 1.77974
 C -0.16902 -0.45596 -1.78415
 F -1.08553 1.65980 1.81710
 F 1.88946 1.33309 -1.80319
 H -0.84593 -1.06166 1.84459
 H -1.00905 -0.92349 -1.12970
 H 0.85530 -1.07416 1.25364
 H 0.67020 -1.12172 -1.99188
 H 0.33401 -0.34243 2.77720
 H -0.59738 -0.19445 -2.77654
13
bifur_IRC_Cartesians_noMW_output/new_data/bifur_traj4_Cartesians point 474
C -0.35138 0.78275 1.08148
 C 0.48933 0.69976 -1.07392
 C -0.21783 1.20548 0.00563
 C 0.03780 -0.50700 1.77974
 C -0.16902 -0.45596 -1.78415
 F -1.08553 1.65980 1.81710
 F 1.88946 1.33309 -1.80319
 H -0.84593 -1.06166 1.84459
 H -1.00905 -0.92349 -1.12970
 H 0.85530 -1.07416 1.25364
 H 0.67020 -1.12172 -1.99188
 H 0.33401 -0.34243 2.77720
 H -0.59738 -0.19445 -2.77654
13
bifur_IRC_Cartesians_noMW_output/new_data/bifur_traj4_Cartesians point 475
C -0.34188 0.78181 1.08137
 C 0.47977 0.70073 -1.07399
 C -0.21797 1.20554 0.00551
 C 0.03544 -0.50644 1.77975
 C -0.16667 -0.45654 -1.78405
 F -1.05171 1.65609 1.81691
 F 1.85581 1.33683 -1.80338
 H -0.84778 -1.06012 1.83645
 H -1.00719 -0.92508 -1.13776
 H 0.85321 -1.07470 1.26196
 H 0.67231 -1.12117 -1.98344
 H 0.32345 -0.34079 2.77717
 H -0.58680 -0.19615 -2.77651
13
bifur_IRC_Cartesians_noMW_output/new_data/bifur_traj4_Cartesians point 476
C -0.33717 0.78135 1.08132
 C 0.47504 0.70121 -1.07402
 C -0.21804 1.20557 0.00545
 C 0.03428 -0.50616 1.77976
 C -0.16551 -0.45683 -1.78400
 F -1.03497 1.65424 1.81681
 F 1.83916 1.33868 -1.80348
 H -0.84870 -1.05936 1.83241
 H -1.00627 -0.92586 -1.14174
 H 0.85217 -1.07496 1.26608
 H 0.67335 -1.12089 -1.97926
 H 0.31823 -0.33998 2.77715
 H -0.58157 -0.19700 -2.77649
13
bifur_IRC_Cartesians_noMW_output/new_data/bifur_traj4_Cartesians point 477
C -0.33285 0.78092 1.08127
 C 0.47069 0.70166 -1.07405
 C -0.21811 1.20559 0.00540
 C 0.03321 -0.50591 1.77977
 C -0.16444 -0.45709 -1.78396
 F -1.01957 1.65255 1.81673
 F 1.82384 1.34038 -1.80356
 H -0.84955 -1.05866 1.82870
 H -1.00542 -0.92658 -1.14541
 H 0.85122 -1.07521 1.26986
 H 0.67431 -1.12064 -1.97541
 H 0.31342 -0.33924 2.77714
 H -0.57675 -0.19778 -2.77647
13
bifur_IRC_Cartesians_noMW_output/new_data/bifur_traj4_Cartesians point 478
C -0.32912 0.78055 1.08122
 C 0.46695 0.70203 -1.07408
 C -0.21816 1.20562 0.00535
 C 0.03228 -0.50569 1.77977
 C -0.16353 -0.45732 -1.78392
 F -1.00633 1.65110 1.81665
 F 1.81067 1.34184 -1.80364
 H -0.85028 -1.05806 1.82551
 H -1.00470 -0.92720 -1.14856
 H 0.85040 -1.07542 1.27312
 H 0.67514 -1.12042 -1.97211
 H 0.30928 -0.33860 2.77713
 H -0.57261 -0.19844 -2.77646
13
bifur_IRC_Cartesians_noMW_output/new_data/bifur_traj4_Cartesians point 479
C -0.32626 0.78027 1.08119
 C 0.46407 0.70233 -1.07410
 C -0.21821 1.20563 0.00531
 C 0.03158 -0.50552 1.77978
 C -0.16282 -0.45750 -1.78389
 F -0.99615 1.64998 1.81659
 F 1.80054 1.34297 -1.80370
 H -0.85083 -1.05759 1.82306
 H -1.00414 -0.92767 -1.15099
 H 0.84977 -1.07558 1.27563
 H 0.67577 -1.12026 -1.96956
 H 0.30610 -0.33810 2.77712
 H -0.56943 -0.19896 -2.77644
13
bifur_IRC_Cartesians_noMW_output/new_data/bifur_traj4_Cartesians point 480
C -0.32450 0.78010 1.08117
 C 0.46230 0.70251 -1.07412
 C -0.21823 1.20564 0.00529
 C 0.03114 -0.50541 1.77978
 C -0.16239 -0.45760 -1.78387
 F -0.98989 1.64929 1.81656
 F 1.79432 1.34366 -1.80374
 H -0.85118 -1.05731 1.82155
 H -1.00379 -0.92797 -1.15248
 H 0.84939 -1.07568 1.27717
 H 0.67616 -1.12015 -1.96800
 H 0.30415 -0.33780 2.77712
 H -0.56747 -0.19927 -2.77644
13
bifur_IRC_Cartesians_noMW_output/new_data/bifur_traj4_Cartesians point 481
C -0.32385 0.78003 1.08116
 C 0.46164 0.70257 -1.07412
 C -0.21824 1.20565 0.00528
 C 0.03098 -0.50537 1.77978
 C -0.16222 -0.45764 -1.78386
 F -0.98755 1.64903 1.81654
 F 1.79199 1.34392 -1.80375
 H -0.85131 -1.05720 1.82099
 H -1.00367 -0.92807 -1.15303
 H 0.84924 -1.07572 1.27774
 H 0.67631 -1.12012 -1.96742
 H 0.30342 -0.33769 2.77711
 H -0.56674 -0.19939 -2.77644
13
bifur_IRC_Cartesians_noMW_output/new_data/bifur_traj4_Cartesians point 482
C -0.32391 0.78004 1.08116
 C 0.46171 0.70257 -1.07412
 C -0.21824 1.20565 0.00528
 C 0.03099 -0.50538 1.77978
 C -0.16224 -0.45764 -1.78386
 F -0.98779 1.64906 1.81654
 F 1.79223 1.34389 -1.80375
 H -0.85129 -1.05721 1.82105
 H -1.00368 -0.92806 -1.15298
 H 0.84926 -1.07571 1.27768
 H 0.67629 -1.12012 -1.96748
 H 0.30349 -0.33770 2.77711
 H -0.56681 -0.19938 -2.77644
13
bifur_IRC_Cartesians_noMW_output/new_data/bifur_traj4_Cartesians point 483
C -0.32415 0.78006 1.08117
 C 0.46195 0.70254 -1.07412
 C -0.21824 1.20565 0.00529
 C 0.03105 -0.50539 1.77978
 C -0.16230 -0.45763 -1.78386
 F -0.98863 1.64915 1.81655
 F 1.79306 1.34380 -1.80374
 H -0.85125 -1.05725 1.82125
 H -1.00372 -0.92802 -1.15277
 H 0.84931 -1.07570 1.27748
 H 0.67624 -1.12013 -1.96769
 H 0.30375 -0.33774 2.77711
 H -0.56708 -0.19934 -2.77644
13
bifur_IRC_Cartesians_noMW_output/new_data/bifur_traj4_Cartesians point 484
C -0.32410 0.78006 1.08116
 C 0.46189 0.70255 -1.07412
 C -0.21824 1.20565 0.00528
 C 0.03104 -0.50539 1.77978
 C -0.16229 -0.45763 -1.78386
 F -0.98844 1.64913 1.81655
 F 1.79287 1.34382 -1.80374
 H -0.85126 -1.05724 1.82120
 H -1.00371 -0.92803 -1.15282
 H 0.84930 -1.07570 1.27752
 H 0.67625 -1.12013 -1.96764
 H 0.30369 -0.33773 2.77711
 H -0.56702 -0.19935 -2.77644
13
bifur_IRC_Cartesians_noMW_output/new_data/bifur_traj4_Cartesians point 485
C -0.32409 0.78006 1.08116
 C 0.46189 0.70255 -1.07412
 C -0.21824 1.20565 0.00528
 C 0.03104 -0.50539 1.77978
 C -0.16228 -0.45763 -1.78386
 F -0.98843 1.64913 1.81655
 F 1.79287 1.34382 -1.80374
 H -0.85126 -1.05724 1.82120
 H -1.00371 -0.92803 -1.15282
 H 0.84930 -1.07570 1.27752
 H 0.67625 -1.12013 -1.96764
 H 0.30369 -0.33773 2.77711
 H -0.56702 -0.19935 -2.77644
13
bifur_IRC_Cartesians_noMW_output/new_data/bifur_traj4_Cartesians point 486
C -0.32219 0.77987 1.08114
 C 0.45998 0.70274 -1.07413
 C -0.21827 1.20566 0.00526
 C 0.03057 -0.50528 1.77979
 C -0.16182 -0.45774 -1.78384
 F -0.98167 1.64838 1.81651
 F 1.78614 1.34457 -1.80378
 H -0.85163 -1.05693 1.81957
 H -1.00334 -0.92835 -1.15443
 H 0.84888 -1.07581 1.27919
 H 0.67668 -1.12002 -1.96595
 H 0.30158 -0.33740 2.77711
 H -0.56490 -0.19969 -2.77643
13
bifur_IRC_Cartesians_noMW_output/new_data/bifur_traj4_Cartesians point 487
C -0.32042 0.77970 1.08112
 C 0.45819 0.70292 -1.07415
 C -0.21830 1.20567 0.00524
 C 0.03013 -0.50517 1.77979
 C -0.16138 -0.45785 -1.78382
 F -0.97535 1.64769 1.81647
 F 1.77986 1.34527 -1.80382
 H -0.85198 -1.05665 1.81805
 H -1.00300 -0.92864 -1.15594
 H 0.84849 -1.07591 1.28074
 H 0.67707 -1.11991 -1.96437
 H 0.29961 -0.33709 2.77710
 H -0.56293 -0.20001 -2.77642
13
bifur_IRC_Cartesians_noMW_output/new_data/bifur_traj4_Cartesians point 488
C -0.31840 0.77950 1.08110
 C 0.45617 0.70313 -1.07416
 C -0.21833 1.20568 0.00521
 C 0.02963 -0.50505 1.77979
 C -0.16088 -0.45798 -1.78380
 F -0.96818 1.64690 1.81643
 F 1.77272 1.34606 -1.80386
 H -0.85237 -1.05632 1.81632
 H -1.00260 -0.92898 -1.15764
 H 0.84804 -1.07603 1.28251
 H 0.67752 -1.11980 -1.96258
 H 0.29737 -0.33675 2.77710
 H -0.56068 -0.20037 -2.77641
13
bifur_IRC_Cartesians_noMW_output/new_data/bifur_traj4_Cartesians point 489
C -0.31643 0.77930 1.08108
 C 0.45418 0.70333 -1.07418
 C -0.21836 1.20569 0.00519
 C 0.02914 -0.50493 1.77979
 C -0.16039 -0.45810 -1.78378
 F -0.96115 1.64613 1.81639
 F 1.76573 1.34683 -1.80390
 H -0.85276 -1.05600 1.81463
 H -1.00222 -0.92931 -1.15932
 H 0.84761 -1.07614 1.28424
 H 0.67795 -1.11968 -1.96082
 H 0.29517 -0.33641 2.77709
 H -0.55848 -0.20073 -2.77641
13
bifur_IRC_Cartesians_noMW_output/new_data/bifur_traj4_Cartesians point 490
C -0.31469 0.77913 1.08106
 C 0.45243 0.70351 -1.07419
 C -0.21838 1.20571 0.00516
 C 0.02871 -0.50483 1.77980
 C -0.15996 -0.45820 -1.78376
 F -0.95496 1.64545 1.81636
 F 1.75957 1.34752 -1.80394
 H -0.85310 -1.05572 1.81314
 H -1.00188 -0.92960 -1.16079
 H 0.84723 -1.07624 1.28576
 H 0.67834 -1.11958 -1.95928
 H 0.29324 -0.33611 2.77709
 H -0.55655 -0.20104 -2.77640
13
bifur_IRC_Cartesians_noMW_output/new_data/bifur_traj4_Cartesians point 491
C -0.31328 0.77899 1.08104
 C 0.45101 0.70365 -1.07420
 C -0.21840 1.20571 0.00515
 C 0.02836 -0.50475 1.77980
 C -0.15962 -0.45829 -1.78375
 F -0.94994 1.64490 1.81633
 F 1.75458 1.34807 -1.80397
 H -0.85337 -1.05549 1.81193
 H -1.00160 -0.92983 -1.16199
 H 0.84692 -1.07632 1.28699
 H 0.67865 -1.11950 -1.95802
 H 0.29167 -0.33586 2.77708
 H -0.55498 -0.20129 -2.77639
13
bifur_IRC_Cartesians_noMW_output/new_data/bifur_traj4_Cartesians point 492
C -0.31223 0.77889 1.08103
 C 0.44996 0.70376 -1.07421
 C -0.21842 1.20572 0.00513
 C 0.02810 -0.50469 1.77980
 C -0.15936 -0.45835 -1.78374
 F -0.94621 1.64448 1.81631
 F 1.75086 1.34849 -1.80399
 H -0.85358 -1.05532 1.81103
 H -1.00140 -0.93001 -1.16288
 H 0.84668 -1.07638 1.28791
 H 0.67888 -1.11944 -1.95709
 H 0.29051 -0.33568 2.77708
 H -0.55381 -0.20148 -2.77639
13
bifur_IRC_Cartesians_noMW_output/new_data/bifur_traj4_Cartesians point 493
C -0.31153 0.77882 1.08102
 C 0.44925 0.70383 -1.07421
 C -0.21843 1.20572 0.00512
 C 0.02793 -0.50464 1.77980
 C -0.15918 -0.45840 -1.78373
 F -0.94372 1.64421 1.81629
 F 1.74839 1.34876 -1.80400
 H -0.85371 -1.05520 1.81043
 H -1.00126 -0.93012 -1.16347
 H 0.84653 -1.07642 1.28853
 H 0.67904 -1.11940 -1.95647
 H 0.28973 -0.33556 2.77708
 H -0.55303 -0.20161 -2.77639
13
bifur_IRC_Cartesians_noMW_output/new_data/bifur_traj4_Cartesians point 494
C -0.31114 0.77878 1.08101
 C 0.44887 0.70387 -1.07422
 C -0.21844 1.20573 0.00512
 C 0.02783 -0.50462 1.77980
 C -0.15909 -0.45842 -1.78373
 F -0.94234 1.64406 1.81628
 F 1.74702 1.34891 -1.80401
 H -0.85379 -1.05514 1.81010
 H -1.00118 -0.93019 -1.16380
 H 0.84645 -1.07644 1.28886
 H 0.67913 -1.11937 -1.95613
 H 0.28930 -0.33549 2.77707
 H -0.55260 -0.20167 -2.77638
13
bifur_IRC_Cartesians_noMW_output/new_data/bifur_traj4_Cartesians point 495
C -0.31101 0.77877 1.08101
 C 0.44874 0.70388 -1.07422
 C -0.21844 1.20573 0.00512
 C 0.02780 -0.50461 1.77980
 C -0.15906 -0.45843 -1.78372
 F -0.94189 1.64401 1.81628
 F 1.74657 1.34896 -1.80401
 H -0.85381 -1.05512 1.80999
 H -1.00116 -0.93021 -1.16390
 H 0.84642 -1.07644 1.28897
 H 0.67915 -1.11937 -1.95601
 H 0.28916 -0.33547 2.77707
 H -0.55246 -0.20170 -2.77638
13
bifur_IRC_Cartesians_noMW_output/new_data/bifur_traj4_Cartesians point 496
C -0.31101 0.77877 1.08101
 C 0.44874 0.70388 -1.07422
 C -0.21844 1.20573 0.00512
 C 0.02780 -0.50461 1.77980
 C -0.15906 -0.45843 -1.78372
 F -0.94189 1.64401 1.81628
 F 1.74657 1.34896 -1.80401
 H -0.85381 -1.05512 1.80999
 H -1.00116 -0.93021 -1.16390
 H 0.84642 -1.07644 1.28897
 H 0.67915 -1.11937 -1.95601
 H 0.28916 -0.33547 2.77707
 H -0.55246 -0.20170 -2.77638
13
bifur_IRC_Cartesians_noMW_output/new_data/bifur_traj4_Cartesians point 497
C -0.31144 0.77881 1.08102
 C 0.44916 0.70384 -1.07422
 C -0.21843 1.20573 0.00512
 C 0.02790 -0.50464 1.77980
 C -0.15916 -0.45840 -1.78373
 F -0.94340 1.64418 1.81629
 F 1.74807 1.34880 -1.80400
 H -0.85373 -1.05519 1.81035
 H -1.00124 -0.93014 -1.16354
 H 0.84651 -1.07642 1.28860
 H 0.67906 -1.11939 -1.95639
 H 0.28963 -0.33555 2.77708
 H -0.55293 -0.20162 -2.77639
13
bifur_IRC_Cartesians_noMW_output/new_data/bifur_traj4_Cartesians point 498
C -0.31205 0.77887 1.08103
 C 0.44978 0.70378 -1.07421
 C -0.21842 1.20572 0.00513
 C 0.02805 -0.50468 1.77980
 C -0.15931 -0.45836 -1.78374
 F -0.94558 1.64442 1.81630
 F 1.75024 1.34855 -1.80399
 H -0.85361 -1.05529 1.81088
 H -1.00136 -0.93004 -1.16302
 H 0.84665 -1.07639 1.28807
 H 0.67892 -1.11943 -1.95694
 H 0.29031 -0.33565 2.77708
 H -0.55362 -0.20151 -2.77639
13
bifur_IRC_Cartesians_noMW_output/new_data/bifur_traj4_Cartesians point 499
C -0.31297 0.77896 1.08104
 C 0.45071 0.70368 -1.07420
 C -0.21841 1.20572 0.00514
 C 0.02828 -0.50473 1.77980
 C -0.15954 -0.45831 -1.78375
 F -0.94886 1.64478 1.81632
 F 1.75350 1.34819 -1.80397
 H -0.85343 -1.05544 1.81167
 H -1.00154 -0.92988 -1.16224
 H 0.84685 -1.07633 1.28726
 H 0.67872 -1.11948 -1.95775
 H 0.29133 -0.33581 2.77708
 H -0.55464 -0.20135 -2.77639
13
bifur_IRC_Cartesians_noMW_output/new_data/bifur_traj4_Cartesians point 500
C -0.31408 0.77907 1.08105
 C 0.45182 0.70357 -1.07420
 C -0.21839 1.20571 0.00516
 C 0.02856 -0.50480 1.77980
 C -0.15981 -0.45824 -1.78376
 F -0.95279 1.64521 1.81634
 F 1.75741 1.34776 -1.80395
 H -0.85321 -1.05562 1.81262
 H -1.00176 -0.92970 -1.16131
 H 0.84709 -1.07627 1.28629
 H 0.67847 -1.11954 -1.95874
 H 0.29256 -0.33600 2.77708
 H -0.55587 -0.20115 -2.77640
