# Supplementary material for: Low dimensional representations along intrinsic reaction coordinates and molecular dynamics trajectories using interatomic distance matrices
Source: Chem Sci. 2019 Sep 18;10(43):9954–68. doi: 10.1039/c9sc02742d (PMC6991188; doi:10.1039/c9sc02742d)
Supplement: Supplementary file 1 [file SC-010-C9SC02742D-s001.zip › C9SC02742D-SI/ESI_xyz_files/bifur_IRC_Cartesians_noMW_output/new_data/bifur_traj_D_Cartesians_noMW_PC1.xyz]

13
bifur_IRC_Cartesians_noMW_output/new_data/bifur_traj1_Cartesians point 1
C 0.11443 0.73688 1.07609
 C 0.02096 0.74728 -1.07741
 C -0.22485 1.20835 -0.00032
 C -0.07761 -0.47943 1.78049
 C -0.05410 -0.48441 -1.77920
 F 0.57196 1.47755 1.80761
 F 0.24058 1.51621 -1.81272
 H -0.93691 -0.98618 1.44528
 H -0.91803 -1.00099 -1.52434
 H 0.75278 -1.10053 1.66140
 H 0.77347 -1.09452 -1.57796
 H -0.18362 -0.26210 2.77577
 H -0.07907 -0.27812 -2.77469
13
bifur_IRC_Cartesians_noMW_output/new_data/bifur_traj1_Cartesians point 2
C 0.11277 0.73704 1.07611
 C 0.02263 0.74711 -1.07739
 C -0.22482 1.20834 -0.00029
 C -0.07720 -0.47952 1.78048
 C -0.05451 -0.48431 -1.77922
 F 0.56608 1.47820 1.80764
 F 0.24644 1.51556 -1.81268
 H -0.93659 -0.98645 1.44670
 H -0.91835 -1.00071 -1.52294
 H 0.75314 -1.10043 1.65995
 H 0.77310 -1.09462 -1.57943
 H -0.18178 -0.26239 2.77577
 H -0.08091 -0.27783 -2.77469
13
bifur_IRC_Cartesians_noMW_output/new_data/bifur_traj1_Cartesians point 3
C 0.11086 0.73723 1.07613
 C 0.02455 0.74692 -1.07738
 C -0.22479 1.20833 -0.00027
 C -0.07672 -0.47964 1.78048
 C -0.05498 -0.48419 -1.77924
 F 0.55927 1.47895 1.80768
 F 0.25321 1.51481 -1.81265
 H -0.93621 -0.98676 1.44834
 H -0.91873 -1.00040 -1.52132
 H 0.75356 -1.10033 1.65827
 H 0.77268 -1.09473 -1.58113
 H -0.17965 -0.26272 2.77578
 H -0.08304 -0.27748 -2.77470
13
bifur_IRC_Cartesians_noMW_output/new_data/bifur_traj1_Cartesians point 4
C 0.10875 0.73744 1.07616
 C 0.02667 0.74670 -1.07736
 C -0.22476 1.20832 -0.00024
 C -0.07620 -0.47976 1.78048
 C -0.05550 -0.48406 -1.77926
 F 0.55177 1.47977 1.80773
 F 0.26067 1.51398 -1.81260
 H -0.93580 -0.98710 1.45014
 H -0.91914 -1.00005 -1.51954
 H 0.75403 -1.10021 1.65643
 H 0.77221 -1.09486 -1.58300
 H -0.17731 -0.26308 2.77579
 H -0.08539 -0.27710 -2.77471
13
bifur_IRC_Cartesians_noMW_output/new_data/bifur_traj1_Cartesians point 5
C 0.10665 0.73765 1.07618
 C 0.02879 0.74649 -1.07735
 C -0.22473 1.20830 -0.00022
 C -0.07568 -0.47989 1.78047
 C -0.05602 -0.48393 -1.77929
 F 0.54427 1.48060 1.80777
 F 0.26813 1.51316 -1.81256
 H -0.93539 -0.98744 1.45195
 H -0.91955 -0.99970 -1.51775
 H 0.75449 -1.10009 1.65459
 H 0.77174 -1.09498 -1.58488
 H -0.17497 -0.26344 2.77579
 H -0.08773 -0.27673 -2.77472
13
bifur_IRC_Cartesians_noMW_output/new_data/bifur_traj1_Cartesians point 6
C 0.10482 0.73783 1.07620
 C 0.03062 0.74630 -1.07733
 C -0.22470 1.20829 -0.00019
 C -0.07523 -0.47999 1.78047
 C -0.05647 -0.48382 -1.77931
 F 0.53777 1.48131 1.80781
 F 0.27460 1.51244 -1.81252
 H -0.93503 -0.98774 1.45352
 H -0.91991 -0.99939 -1.51620
 H 0.75489 -1.09998 1.65299
 H 0.77134 -1.09508 -1.58650
 H -0.17294 -0.26376 2.77580
 H -0.08977 -0.27640 -2.77472
13
bifur_IRC_Cartesians_noMW_output/new_data/bifur_traj1_Cartesians point 7
C 0.10335 0.73797 1.07622
 C 0.03210 0.74615 -1.07732
 C -0.22468 1.20828 -0.00017
 C -0.07486 -0.48008 1.78047
 C -0.05683 -0.48373 -1.77932
 F 0.53256 1.48188 1.80784
 F 0.27978 1.51186 -1.81249
 H -0.93475 -0.98798 1.45477
 H -0.92019 -0.99915 -1.51496
 H 0.75522 -1.09990 1.65170
 H 0.77101 -1.09517 -1.58780
 H -0.17131 -0.26401 2.77580
 H -0.09140 -0.27613 -2.77473
13
bifur_IRC_Cartesians_noMW_output/new_data/bifur_traj1_Cartesians point 8
C 0.10207 0.73810 1.07623
 C 0.03339 0.74602 -1.07731
 C -0.22466 1.20828 -0.00016
 C -0.07454 -0.48016 1.78047
 C -0.05715 -0.48365 -1.77933
 F 0.52798 1.48239 1.80786
 F 0.28433 1.51136 -1.81247
 H -0.93449 -0.98818 1.45587
 H -0.92044 -0.99893 -1.51387
 H 0.75550 -1.09983 1.65058
 H 0.77073 -1.09525 -1.58894
 H -0.16988 -0.26423 2.77581
 H -0.09283 -0.27590 -2.77474
13
bifur_IRC_Cartesians_noMW_output/new_data/bifur_traj1_Cartesians point 9
C 0.10072 0.73823 1.07625
 C 0.03475 0.74588 -1.07730
 C -0.22464 1.20827 -0.00014
 C -0.07421 -0.48024 1.78047
 C -0.05749 -0.48357 -1.77935
 F 0.52317 1.48292 1.80789
 F 0.28912 1.51082 -1.81244
 H -0.93423 -0.98840 1.45703
 H -0.92071 -0.99871 -1.51273
 H 0.75580 -1.09975 1.64939
 H 0.77043 -1.09532 -1.59015
 H -0.16838 -0.26447 2.77581
 H -0.09433 -0.27566 -2.77474
13
bifur_IRC_Cartesians_noMW_output/new_data/bifur_traj1_Cartesians point 10
C 0.09905 0.73839 1.07627
 C 0.03643 0.74571 -1.07729
 C -0.22461 1.20826 -0.00012
 C -0.07380 -0.48034 1.78046
 C -0.05790 -0.48347 -1.77937
 F 0.51724 1.48357 1.80792
 F 0.29502 1.51017 -1.81240
 H -0.93390 -0.98867 1.45846
 H -0.92103 -0.99843 -1.51131
 H 0.75616 -1.09966 1.64793
 H 0.77006 -1.09542 -1.59163
 H -0.16653 -0.26475 2.77582
 H -0.09619 -0.27536 -2.77475
13
bifur_IRC_Cartesians_noMW_output/new_data/bifur_traj1_Cartesians point 11
C 0.09676 0.73862 1.07629
 C 0.03873 0.74548 -1.07727
 C -0.22458 1.20824 -0.00009
 C -0.07323 -0.48047 1.78046
 C -0.05846 -0.48333 -1.77939
 F 0.50910 1.48446 1.80797
 F 0.30312 1.50927 -1.81236
 H -0.93346 -0.98904 1.46042
 H -0.92148 -0.99805 -1.50938
 H 0.75667 -1.09953 1.64593
 H 0.76955 -1.09556 -1.59366
 H -0.16398 -0.26515 2.77582
 H -0.09873 -0.27495 -2.77476
13
bifur_IRC_Cartesians_noMW_output/new_data/bifur_traj1_Cartesians point 12
C 0.09676 0.73862 1.07629
 C 0.03873 0.74548 -1.07727
 C -0.22458 1.20824 -0.00009
 C -0.07323 -0.48047 1.78046
 C -0.05846 -0.48333 -1.77939
 F 0.50910 1.48446 1.80797
 F 0.30312 1.50927 -1.81236
 H -0.93346 -0.98904 1.46042
 H -0.92148 -0.99805 -1.50938
 H 0.75667 -1.09953 1.64593
 H 0.76955 -1.09556 -1.59366
 H -0.16398 -0.26515 2.77582
 H -0.09873 -0.27495 -2.77476
13
bifur_IRC_Cartesians_noMW_output/new_data/bifur_traj1_Cartesians point 13
C 0.09171 0.73912 1.07635
 C 0.04381 0.74496 -1.07724
 C -0.22450 1.20821 -0.00003
 C -0.07198 -0.48077 1.78045
 C -0.05971 -0.48302 -1.77944
 F 0.49111 1.48644 1.80807
 F 0.32101 1.50728 -1.81225
 H -0.93247 -0.98986 1.46476
 H -0.92247 -0.99721 -1.50509
 H 0.75778 -1.09924 1.64151
 H 0.76843 -1.09585 -1.59815
 H -0.15837 -0.26602 2.77584
 H -0.10436 -0.27404 -2.77478
13
bifur_IRC_Cartesians_noMW_output/new_data/bifur_traj1_Cartesians point 14
C 0.08968 0.73932 1.07638
 C 0.04584 0.74476 -1.07722
 C -0.22447 1.20820 0.00000
 C -0.07148 -0.48089 1.78045
 C -0.06021 -0.48290 -1.77947
 F 0.48391 1.48723 1.80811
 F 0.32818 1.50649 -1.81221
 H -0.93208 -0.99019 1.46649
 H -0.92286 -0.99687 -1.50338
 H 0.75823 -1.09913 1.63974
 H 0.76798 -1.09597 -1.59995
 H -0.15612 -0.26637 2.77584
 H -0.10661 -0.27368 -2.77479
13
bifur_IRC_Cartesians_noMW_output/new_data/bifur_traj1_Cartesians point 15
C 0.08775 0.73951 1.07640
 C 0.04778 0.74456 -1.07721
 C -0.22444 1.20819 0.00003
 C -0.07100 -0.48101 1.78044
 C -0.06068 -0.48278 -1.77949
 F 0.47705 1.48799 1.80815
 F 0.33500 1.50573 -1.81217
 H -0.93170 -0.99050 1.46815
 H -0.92324 -0.99655 -1.50174
 H 0.75865 -1.09902 1.63805
 H 0.76755 -1.09608 -1.60166
 H -0.15397 -0.26670 2.77585
 H -0.10875 -0.27333 -2.77479
13
bifur_IRC_Cartesians_noMW_output/new_data/bifur_traj1_Cartesians point 16
C 0.08585 0.73969 1.07642
 C 0.04970 0.74437 -1.07719
 C -0.22442 1.20818 0.00005
 C -0.07053 -0.48112 1.78044
 C -0.06115 -0.48266 -1.77951
 F 0.47027 1.48873 1.80819
 F 0.34175 1.50498 -1.81213
 H -0.93133 -0.99081 1.46978
 H -0.92361 -0.99624 -1.50013
 H 0.75907 -1.09891 1.63638
 H 0.76713 -1.09619 -1.60336
 H -0.15186 -0.26703 2.77586
 H -0.11087 -0.27299 -2.77480
13
bifur_IRC_Cartesians_noMW_output/new_data/bifur_traj1_Cartesians point 17
C 0.08397 0.73988 1.07644
 C 0.05159 0.74417 -1.07718
 C -0.22439 1.20816 0.00007
 C -0.07006 -0.48123 1.78044
 C -0.06162 -0.48255 -1.77953
 F 0.46357 1.48947 1.80823
 F 0.34841 1.50424 -1.81209
 H -0.93096 -0.99112 1.47139
 H -0.92398 -0.99592 -1.49854
 H 0.75948 -1.09880 1.63473
 H 0.76671 -1.09630 -1.60503
 H -0.14976 -0.26735 2.77586
 H -0.11297 -0.27265 -2.77481
13
bifur_IRC_Cartesians_noMW_output/new_data/bifur_traj1_Cartesians point 18
C 0.08214 0.74006 1.07646
 C 0.05343 0.74399 -1.07716
 C -0.22436 1.20815 0.00010
 C -0.06961 -0.48134 1.78044
 C -0.06207 -0.48243 -1.77955
 F 0.45706 1.49019 1.80827
 F 0.35489 1.50352 -1.81206
 H -0.93060 -0.99141 1.47296
 H -0.92434 -0.99562 -1.49699
 H 0.75989 -1.09870 1.63313
 H 0.76631 -1.09641 -1.60666
 H -0.14773 -0.26767 2.77587
 H -0.11500 -0.27232 -2.77482
13
bifur_IRC_Cartesians_noMW_output/new_data/bifur_traj1_Cartesians point 19
C 0.08038 0.74023 1.07648
 C 0.05520 0.74381 -1.07715
 C -0.22433 1.20814 0.00012
 C -0.06917 -0.48144 1.78043
 C -0.06250 -0.48233 -1.77956
 F 0.45081 1.49087 1.80830
 F 0.36111 1.50283 -1.81202
 H -0.93026 -0.99170 1.47447
 H -0.92468 -0.99533 -1.49550
 H 0.76027 -1.09860 1.63159
 H 0.76592 -1.09651 -1.60822
 H -0.14578 -0.26797 2.77587
 H -0.11696 -0.27201 -2.77482
13
bifur_IRC_Cartesians_noMW_output/new_data/bifur_traj1_Cartesians point 20
C 0.07867 0.74040 1.07650
 C 0.05691 0.74364 -1.07714
 C -0.22431 1.20813 0.00014
 C -0.06875 -0.48154 1.78043
 C -0.06292 -0.48222 -1.77958
 F 0.44474 1.49154 1.80834
 F 0.36714 1.50216 -1.81199
 H -0.92993 -0.99197 1.47593
 H -0.92502 -0.99504 -1.49405
 H 0.76065 -1.09850 1.63010
 H 0.76554 -1.09661 -1.60973
 H -0.14388 -0.26827 2.77588
 H -0.11886 -0.27170 -2.77483
13
bifur_IRC_Cartesians_noMW_output/new_data/bifur_traj1_Cartesians point 21
C 0.07697 0.74057 1.07652
 C 0.05863 0.74346 -1.07712
 C -0.22428 1.20812 0.00016
 C -0.06833 -0.48164 1.78043
 C -0.06334 -0.48212 -1.77960
 F 0.43867 1.49221 1.80837
 F 0.37318 1.50149 -1.81195
 H -0.92959 -0.99225 1.47739
 H -0.92535 -0.99476 -1.49261
 H 0.76102 -1.09841 1.62861
 H 0.76516 -1.09671 -1.61125
 H -0.14199 -0.26856 2.77588
 H -0.12076 -0.27139 -2.77484
13
bifur_IRC_Cartesians_noMW_output/new_data/bifur_traj1_Cartesians point 22
C 0.07521 0.74074 1.07654
 C 0.06040 0.74328 -1.07711
 C -0.22426 1.20811 0.00019
 C -0.06789 -0.48175 1.78042
 C -0.06378 -0.48201 -1.77962
 F 0.43239 1.49290 1.80841
 F 0.37943 1.50079 -1.81192
 H -0.92925 -0.99254 1.47890
 H -0.92569 -0.99446 -1.49111
 H 0.76141 -1.09831 1.62706
 H 0.76477 -1.09681 -1.61282
 H -0.14003 -0.26887 2.77589
 H -0.12272 -0.27108 -2.77484
13
bifur_IRC_Cartesians_noMW_output/new_data/bifur_traj1_Cartesians point 23
C 0.07521 0.74074 1.07654
 C 0.06040 0.74328 -1.07711
 C -0.22426 1.20811 0.00019
 C -0.06789 -0.48175 1.78042
 C -0.06378 -0.48201 -1.77962
 F 0.43239 1.49290 1.80841
 F 0.37943 1.50079 -1.81192
 H -0.92925 -0.99254 1.47890
 H -0.92569 -0.99446 -1.49111
 H 0.76141 -1.09831 1.62706
 H 0.76477 -1.09681 -1.61282
 H -0.14003 -0.26887 2.77589
 H -0.12272 -0.27108 -2.77484
13
bifur_IRC_Cartesians_noMW_output/new_data/bifur_traj1_Cartesians point 24
C 0.07124 0.74113 1.07659
 C 0.06438 0.74288 -1.07708
 C -0.22420 1.20809 0.00024
 C -0.06691 -0.48198 1.78042
 C -0.06476 -0.48177 -1.77966
 F 0.41830 1.49445 1.80849
 F 0.39345 1.49924 -1.81183
 H -0.92847 -0.99318 1.48230
 H -0.92647 -0.99381 -1.48776
 H 0.76228 -1.09808 1.62359
 H 0.76389 -1.09705 -1.61634
 H -0.13563 -0.26955 2.77590
 H -0.12712 -0.27037 -2.77486
13
bifur_IRC_Cartesians_noMW_output/new_data/bifur_traj1_Cartesians point 25
C 0.06886 0.74137 1.07662
 C 0.06678 0.74263 -1.07706
 C -0.22416 1.20807 0.00027
 C -0.06632 -0.48212 1.78041
 C -0.06535 -0.48162 -1.77969
 F 0.40981 1.49538 1.80854
 F 0.40190 1.49830 -1.81179
 H -0.92801 -0.99357 1.48435
 H -0.92693 -0.99341 -1.48574
 H 0.76281 -1.09795 1.62151
 H 0.76336 -1.09718 -1.61846
 H -0.13298 -0.26996 2.77591
 H -0.12978 -0.26994 -2.77487
13
bifur_IRC_Cartesians_noMW_output/new_data/bifur_traj1_Cartesians point 26
C 0.06611 0.74164 1.07665
 C 0.06955 0.74235 -1.07704
 C -0.22412 1.20805 0.00030
 C -0.06564 -0.48229 1.78041
 C -0.06602 -0.48146 -1.77972
 F 0.40003 1.49646 1.80859
 F 0.41162 1.49722 -1.81173
 H -0.92747 -0.99401 1.48670
 H -0.92747 -0.99295 -1.48341
 H 0.76341 -1.09779 1.61910
 H 0.76276 -1.09734 -1.62090
 H -0.12992 -0.27043 2.77592
 H -0.13284 -0.26944 -2.77488
13
bifur_IRC_Cartesians_noMW_output/new_data/bifur_traj1_Cartesians point 27
C 0.06357 0.74189 1.07668
 C 0.07210 0.74209 -1.07702
 C -0.22408 1.20804 0.00033
 C -0.06501 -0.48244 1.78041
 C -0.06665 -0.48130 -1.77974
 F 0.39101 1.49745 1.80865
 F 0.42060 1.49622 -1.81168
 H -0.92698 -0.99442 1.48887
 H -0.92797 -0.99253 -1.48126
 H 0.76397 -1.09765 1.61688
 H 0.76219 -1.09749 -1.62315
 H -0.12710 -0.27087 2.77592
 H -0.13566 -0.26899 -2.77489
13
bifur_IRC_Cartesians_noMW_output/new_data/bifur_traj1_Cartesians point 28
C 0.06155 0.74209 1.07670
 C 0.07413 0.74189 -1.07701
 C -0.22405 1.20803 0.00036
 C -0.06450 -0.48256 1.78040
 C -0.06715 -0.48118 -1.77976
 F 0.38380 1.49824 1.80869
 F 0.42777 1.49543 -1.81164
 H -0.92658 -0.99475 1.49061
 H -0.92836 -0.99219 -1.47954
 H 0.76442 -1.09753 1.61511
 H 0.76174 -1.09761 -1.62495
 H -0.12485 -0.27122 2.77593
 H -0.13791 -0.26862 -2.77490
13
bifur_IRC_Cartesians_noMW_output/new_data/bifur_traj1_Cartesians point 29
C 0.05982 0.74226 1.07672
 C 0.07587 0.74171 -1.07700
 C -0.22402 1.20802 0.00038
 C -0.06408 -0.48266 1.78040
 C -0.06758 -0.48107 -1.77978
 F 0.37764 1.49892 1.80872
 F 0.43389 1.49475 -1.81160
 H -0.92624 -0.99503 1.49209
 H -0.92870 -0.99190 -1.47808
 H 0.76480 -1.09744 1.61359
 H 0.76136 -1.09771 -1.62649
 H -0.12293 -0.27152 2.77594
 H -0.13984 -0.26831 -2.77490
13
bifur_IRC_Cartesians_noMW_output/new_data/bifur_traj1_Cartesians point 30
C 0.05825 0.74241 1.07674
 C 0.07745 0.74155 -1.07698
 C -0.22400 1.20801 0.00040
 C -0.06369 -0.48275 1.78040
 C -0.06796 -0.48098 -1.77980
 F 0.37205 1.49953 1.80876
 F 0.43945 1.49413 -1.81157
 H -0.92594 -0.99528 1.49344
 H -0.92901 -0.99164 -1.47675
 H 0.76514 -1.09735 1.61222
 H 0.76101 -1.09780 -1.62788
 H -0.12118 -0.27179 2.77594
 H -0.14159 -0.26803 -2.77491
13
bifur_IRC_Cartesians_noMW_output/new_data/bifur_traj1_Cartesians point 31
C 0.05681 0.74255 1.07676
 C 0.07890 0.74140 -1.07697
 C -0.22398 1.20800 0.00042
 C -0.06333 -0.48284 1.78039
 C -0.06832 -0.48089 -1.77982
 F 0.36694 1.50009 1.80878
 F 0.44454 1.49356 -1.81154
 H -0.92565 -0.99552 1.49467
 H -0.92929 -0.99140 -1.47553
 H 0.76546 -1.09727 1.61096
 H 0.76069 -1.09789 -1.62916
 H -0.11959 -0.27204 2.77595
 H -0.14319 -0.26777 -2.77492
13
bifur_IRC_Cartesians_noMW_output/new_data/bifur_traj1_Cartesians point 32
C 0.05553 0.74268 1.07677
 C 0.08018 0.74127 -1.07696
 C -0.22396 1.20799 0.00044
 C -0.06301 -0.48291 1.78039
 C -0.06863 -0.48081 -1.77983
 F 0.36240 1.50059 1.80881
 F 0.44906 1.49306 -1.81151
 H -0.92541 -0.99572 1.49577
 H -0.92954 -0.99119 -1.47445
 H 0.76574 -1.09719 1.60984
 H 0.76041 -1.09796 -1.63030
 H -0.11817 -0.27226 2.77595
 H -0.14460 -0.26754 -2.77492
13
bifur_IRC_Cartesians_noMW_output/new_data/bifur_traj1_Cartesians point 33
C 0.05446 0.74278 1.07678
 C 0.08126 0.74117 -1.07696
 C -0.22394 1.20798 0.00045
 C -0.06275 -0.48298 1.78039
 C -0.06890 -0.48074 -1.77984
 F 0.35858 1.50101 1.80883
 F 0.45285 1.49264 -1.81149
 H -0.92520 -0.99590 1.49669
 H -0.92975 -0.99101 -1.47354
 H 0.76598 -1.09713 1.60890
 H 0.76017 -1.09803 -1.63125
 H -0.11698 -0.27244 2.77595
 H -0.14580 -0.26735 -2.77493
13
bifur_IRC_Cartesians_noMW_output/new_data/bifur_traj1_Cartesians point 34
C 0.05446 0.74278 1.07678
 C 0.08126 0.74117 -1.07696
 C -0.22394 1.20798 0.00045
 C -0.06275 -0.48298 1.78039
 C -0.06890 -0.48074 -1.77984
 F 0.35858 1.50101 1.80883
 F 0.45285 1.49264 -1.81149
 H -0.92520 -0.99590 1.49669
 H -0.92975 -0.99101 -1.47354
 H 0.76598 -1.09713 1.60890
 H 0.76017 -1.09803 -1.63125
 H -0.11698 -0.27244 2.77595
 H -0.14580 -0.26735 -2.77493
13
bifur_IRC_Cartesians_noMW_output/new_data/bifur_traj1_Cartesians point 35
C 0.05294 0.74293 1.07680
 C 0.08279 0.74101 -1.07694
 C -0.22392 1.20797 0.00047
 C -0.06237 -0.48307 1.78039
 C -0.06927 -0.48065 -1.77986
 F 0.35316 1.50161 1.80886
 F 0.45825 1.49204 -1.81146
 H -0.92490 -0.99614 1.49799
 H -0.93004 -0.99076 -1.47225
 H 0.76631 -1.09705 1.60757
 H 0.75984 -1.09811 -1.63260
 H -0.11529 -0.27271 2.77596
 H -0.14749 -0.26708 -2.77493
13
bifur_IRC_Cartesians_noMW_output/new_data/bifur_traj1_Cartesians point 36
C 0.05238 0.74299 1.07681
 C 0.08336 0.74095 -1.07694
 C -0.22391 1.20797 0.00048
 C -0.06223 -0.48310 1.78039
 C -0.06941 -0.48062 -1.77986
 F 0.35116 1.50183 1.80887
 F 0.46024 1.49182 -1.81145
 H -0.92479 -0.99624 1.49847
 H -0.93015 -0.99067 -1.47177
 H 0.76644 -1.09702 1.60708
 H 0.75971 -1.09815 -1.63310
 H -0.11466 -0.27280 2.77596
 H -0.14812 -0.26698 -2.77493
13
bifur_IRC_Cartesians_noMW_output/new_data/bifur_traj1_Cartesians point 37
C 0.05179 0.74305 1.07682
 C 0.08394 0.74089 -1.07694
 C -0.22390 1.20797 0.00048
 C -0.06209 -0.48313 1.78039
 C -0.06956 -0.48058 -1.77987
 F 0.34908 1.50206 1.80889
 F 0.46231 1.49159 -1.81144
 H -0.92467 -0.99633 1.49898
 H -0.93027 -0.99057 -1.47128
 H 0.76657 -1.09698 1.60657
 H 0.75958 -1.09818 -1.63362
 H -0.11401 -0.27290 2.77596
 H -0.14877 -0.26687 -2.77494
13
bifur_IRC_Cartesians_noMW_output/new_data/bifur_traj1_Cartesians point 38
C 0.05103 0.74312 1.07682
 C 0.08471 0.74081 -1.07693
 C -0.22389 1.20796 0.00049
 C -0.06190 -0.48318 1.78039
 C -0.06974 -0.48054 -1.77988
 F 0.34636 1.50236 1.80890
 F 0.46501 1.49129 -1.81142
 H -0.92453 -0.99645 1.49963
 H -0.93042 -0.99044 -1.47063
 H 0.76673 -1.09694 1.60590
 H 0.75941 -1.09823 -1.63430
 H -0.11316 -0.27304 2.77596
 H -0.14962 -0.26673 -2.77494
13
bifur_IRC_Cartesians_noMW_output/new_data/bifur_traj1_Cartesians point 39
C 0.04989 0.74323 1.07684
 C 0.08586 0.74070 -1.07692
 C -0.22387 1.20795 0.00051
 C -0.06162 -0.48325 1.78038
 C -0.07002 -0.48047 -1.77989
 F 0.34231 1.50280 1.80893
 F 0.46904 1.49084 -1.81140
 H -0.92430 -0.99664 1.50061
 H -0.93064 -0.99025 -1.46966
 H 0.76698 -1.09687 1.60490
 H 0.75916 -1.09829 -1.63531
 H -0.11190 -0.27323 2.77597
 H -0.15089 -0.26653 -2.77494
13
bifur_IRC_Cartesians_noMW_output/new_data/bifur_traj1_Cartesians point 40
C 0.04808 0.74341 1.07686
 C 0.08768 0.74051 -1.07691
 C -0.22385 1.20794 0.00053
 C -0.06117 -0.48335 1.78038
 C -0.07047 -0.48036 -1.77991
 F 0.33587 1.50351 1.80896
 F 0.47545 1.49013 -1.81136
 H -0.92395 -0.99693 1.50216
 H -0.93099 -0.98995 -1.46813
 H 0.76738 -1.09677 1.60332
 H 0.75876 -1.09840 -1.63692
 H -0.10989 -0.27354 2.77597
 H -0.15290 -0.26620 -2.77495
13
bifur_IRC_Cartesians_noMW_output/new_data/bifur_traj1_Cartesians point 41
C 0.04527 0.74369 1.07689
 C 0.09050 0.74023 -1.07689
 C -0.22380 1.20793 0.00057
 C -0.06047 -0.48352 1.78038
 C -0.07116 -0.48018 -1.77994
 F 0.32589 1.50461 1.80902
 F 0.48538 1.48903 -1.81130
 H -0.92340 -0.99739 1.50456
 H -0.93154 -0.98948 -1.46575
 H 0.76800 -1.09661 1.60086
 H 0.75814 -1.09856 -1.63941
 H -0.10677 -0.27403 2.77598
 H -0.15602 -0.26570 -2.77496
13
bifur_IRC_Cartesians_noMW_output/new_data/bifur_traj1_Cartesians point 42
C 0.04202 0.74401 1.07693
 C 0.09377 0.73990 -1.07686
 C -0.22376 1.20791 0.00061
 C -0.05967 -0.48371 1.78037
 C -0.07197 -0.47999 -1.77997
 F 0.31432 1.50588 1.80909
 F 0.49689 1.48775 -1.81124
 H -0.92277 -0.99791 1.50735
 H -0.93218 -0.98894 -1.46300
 H 0.76872 -1.09643 1.59801
 H 0.75742 -1.09875 -1.64230
 H -0.10315 -0.27459 2.77599
 H -0.15964 -0.26512 -2.77498
13
bifur_IRC_Cartesians_noMW_output/new_data/bifur_traj1_Cartesians point 43
C 0.03899 0.74431 1.07696
 C 0.09682 0.73959 -1.07684
 C -0.22371 1.20789 0.00065
 C -0.05892 -0.48389 1.78037
 C -0.07271 -0.47980 -1.78000
 F 0.30352 1.50707 1.80915
 F 0.50763 1.48656 -1.81117
 H -0.92217 -0.99841 1.50995
 H -0.93277 -0.98844 -1.46043
 H 0.76938 -1.09626 1.59536
 H 0.75674 -1.09893 -1.64500
 H -0.09978 -0.27511 2.77600
 H -0.16302 -0.26457 -2.77499
13
bifur_IRC_Cartesians_noMW_output/new_data/bifur_traj1_Cartesians point 44
C 0.03626 0.74458 1.07699
 C 0.09956 0.73931 -1.07682
 C -0.22367 1.20787 0.00068
 C -0.05824 -0.48405 1.78036
 C -0.07339 -0.47963 -1.78003
 F 0.29381 1.50814 1.80920
 F 0.51729 1.48548 -1.81112
 H -0.92164 -0.99885 1.51229
 H -0.93330 -0.98798 -1.45812
 H 0.76998 -1.09610 1.59297
 H 0.75614 -1.09909 -1.64742
 H -0.09675 -0.27558 2.77601
 H -0.16605 -0.26408 -2.77500
13
bifur_IRC_Cartesians_noMW_output/new_data/bifur_traj1_Cartesians point 45
C 0.03626 0.74458 1.07699
 C 0.09956 0.73931 -1.07682
 C -0.22367 1.20787 0.00068
 C -0.05824 -0.48405 1.78036
 C -0.07339 -0.47963 -1.78003
 F 0.29381 1.50814 1.80920
 F 0.51729 1.48548 -1.81112
 H -0.92164 -0.99885 1.51229
 H -0.93330 -0.98798 -1.45812
 H 0.76998 -1.09610 1.59297
 H 0.75614 -1.09909 -1.64742
 H -0.09675 -0.27558 2.77601
 H -0.16605 -0.26408 -2.77500
13
bifur_IRC_Cartesians_noMW_output/new_data/bifur_traj1_Cartesians point 46
C 0.03205 0.74499 1.07704
 C 0.10379 0.73888 -1.07679
 C -0.22361 1.20784 0.00074
 C -0.05720 -0.48430 1.78035
 C -0.07443 -0.47938 -1.78008
 F 0.27883 1.50978 1.80929
 F 0.53219 1.48383 -1.81103
 H -0.92082 -0.99953 1.51590
 H -0.93413 -0.98728 -1.45455
 H 0.77091 -1.09586 1.58929
 H 0.75520 -1.09933 -1.65116
 H -0.09207 -0.27631 2.77602
 H -0.17074 -0.26332 -2.77502
13
bifur_IRC_Cartesians_noMW_output/new_data/bifur_traj1_Cartesians point 47
C 0.03078 0.74512 1.07706
 C 0.10507 0.73875 -1.07678
 C -0.22359 1.20784 0.00075
 C -0.05688 -0.48438 1.78035
 C -0.07474 -0.47930 -1.78009
 F 0.27430 1.51028 1.80932
 F 0.53670 1.48333 -1.81101
 H -0.92057 -0.99974 1.51699
 H -0.93437 -0.98707 -1.45347
 H 0.77119 -1.09579 1.58817
 H 0.75492 -1.09941 -1.65230
 H -0.09066 -0.27653 2.77603
 H -0.17215 -0.26310 -2.77502
13
bifur_IRC_Cartesians_noMW_output/new_data/bifur_traj1_Cartesians point 48
C 0.03002 0.74519 1.07707
 C 0.10583 0.73867 -1.07677
 C -0.22357 1.20783 0.00076
 C -0.05669 -0.48442 1.78035
 C -0.07493 -0.47925 -1.78010
 F 0.27162 1.51058 1.80933
 F 0.53937 1.48303 -1.81099
 H -0.92042 -0.99986 1.51764
 H -0.93452 -0.98695 -1.45283
 H 0.77136 -1.09575 1.58751
 H 0.75476 -1.09945 -1.65297
 H -0.08982 -0.27666 2.77603
 H -0.17299 -0.26296 -2.77502
13
bifur_IRC_Cartesians_noMW_output/new_data/bifur_traj1_Cartesians point 49
C 0.02966 0.74523 1.07707
 C 0.10620 0.73864 -1.07677
 C -0.22357 1.20783 0.00077
 C -0.05660 -0.48444 1.78035
 C -0.07501 -0.47923 -1.78010
 F 0.27033 1.51072 1.80934
 F 0.54064 1.48289 -1.81098
 H -0.92035 -0.99992 1.51795
 H -0.93459 -0.98689 -1.45253
 H 0.77144 -1.09573 1.58719
 H 0.75468 -1.09947 -1.65329
 H -0.08942 -0.27672 2.77603
 H -0.17339 -0.26290 -2.77502
13
bifur_IRC_Cartesians_noMW_output/new_data/bifur_traj1_Cartesians point 50
C 0.02957 0.74524 1.07707
 C 0.10629 0.73863 -1.07677
 C -0.22357 1.20783 0.00077
 C -0.05658 -0.48445 1.78035
 C -0.07504 -0.47922 -1.78010
 F 0.26999 1.51075 1.80934
 F 0.54098 1.48285 -1.81098
 H -0.92033 -0.99993 1.51803
 H -0.93461 -0.98687 -1.45245
 H 0.77146 -1.09572 1.58711
 H 0.75465 -1.09948 -1.65337
 H -0.08931 -0.27674 2.77603
 H -0.17350 -0.26288 -2.77503
13
bifur_IRC_Cartesians_noMW_output/new_data/bifur_traj1_Cartesians point 51
C 0.02963 0.74523 1.07707
 C 0.10623 0.73863 -1.07677
 C -0.22357 1.20783 0.00077
 C -0.05660 -0.48445 1.78035
 C -0.07502 -0.47923 -1.78010
 F 0.27021 1.51073 1.80934
 F 0.54077 1.48288 -1.81098
 H -0.92035 -0.99992 1.51798
 H -0.93460 -0.98688 -1.45250
 H 0.77144 -1.09573 1.58716
 H 0.75467 -1.09948 -1.65332
 H -0.08938 -0.27673 2.77603
 H -0.17343 -0.26289 -2.77502
13
bifur_IRC_Cartesians_noMW_output/new_data/bifur_traj1_Cartesians point 52
C 0.02975 0.74522 1.07707
 C 0.10611 0.73864 -1.07677
 C -0.22357 1.20783 0.00077
 C -0.05663 -0.48444 1.78035
 C -0.07499 -0.47924 -1.78010
 F 0.27064 1.51068 1.80934
 F 0.54034 1.48292 -1.81099
 H -0.92037 -0.99990 1.51787
 H -0.93458 -0.98690 -1.45260
 H 0.77142 -1.09573 1.58727
 H 0.75469 -1.09947 -1.65321
 H -0.08951 -0.27671 2.77603
 H -0.17330 -0.26291 -2.77502
13
bifur_IRC_Cartesians_noMW_output/new_data/bifur_traj1_Cartesians point 53
C 0.02983 0.74521 1.07707
 C 0.10602 0.73865 -1.07677
 C -0.22357 1.20783 0.00077
 C -0.05665 -0.48443 1.78035
 C -0.07497 -0.47924 -1.78010
 F 0.27094 1.51065 1.80933
 F 0.54004 1.48296 -1.81099
 H -0.92039 -0.99989 1.51780
 H -0.93456 -0.98692 -1.45267
 H 0.77140 -1.09574 1.58734
 H 0.75471 -1.09946 -1.65313
 H -0.08961 -0.27669 2.77603
 H -0.17320 -0.26293 -2.77502
13
bifur_IRC_Cartesians_noMW_output/new_data/bifur_traj1_Cartesians point 54
C 0.02977 0.74522 1.07707
 C 0.10609 0.73865 -1.07677
 C -0.22357 1.20783 0.00077
 C -0.05663 -0.48444 1.78035
 C -0.07499 -0.47924 -1.78010
 F 0.27072 1.51067 1.80934
 F 0.54026 1.48293 -1.81099
 H -0.92037 -0.99990 1.51785
 H -0.93457 -0.98691 -1.45262
 H 0.77141 -1.09574 1.58729
 H 0.75470 -1.09947 -1.65319
 H -0.08954 -0.27670 2.77603
 H -0.17327 -0.26292 -2.77502
13
bifur_IRC_Cartesians_noMW_output/new_data/bifur_traj1_Cartesians point 55
C 0.02940 0.74525 1.07707
 C 0.10646 0.73861 -1.07677
 C -0.22357 1.20783 0.00077
 C -0.05654 -0.48446 1.78035
 C -0.07508 -0.47921 -1.78011
 F 0.26940 1.51082 1.80934
 F 0.54157 1.48279 -1.81098
 H -0.92030 -0.99996 1.51817
 H -0.93464 -0.98684 -1.45230
 H 0.77149 -1.09571 1.58696
 H 0.75462 -1.09949 -1.65352
 H -0.08913 -0.27677 2.77603
 H -0.17369 -0.26285 -2.77503
13
bifur_IRC_Cartesians_noMW_output/new_data/bifur_traj1_Cartesians point 56
C 0.02940 0.74525 1.07707
 C 0.10646 0.73861 -1.07677
 C -0.22357 1.20783 0.00077
 C -0.05654 -0.48446 1.78035
 C -0.07508 -0.47921 -1.78011
 F 0.26940 1.51082 1.80934
 F 0.54157 1.48279 -1.81098
 H -0.92030 -0.99996 1.51817
 H -0.93464 -0.98684 -1.45231
 H 0.77149 -1.09571 1.58696
 H 0.75462 -1.09949 -1.65352
 H -0.08913 -0.27676 2.77603
 H -0.17369 -0.26285 -2.77503
13
bifur_IRC_Cartesians_noMW_output/new_data/bifur_traj1_Cartesians point 57
C 0.02739 0.74545 1.07710
 C 0.10848 0.73840 -1.07675
 C -0.22353 1.20782 0.00080
 C -0.05604 -0.48458 1.78035
 C -0.07557 -0.47909 -1.78013
 F 0.26226 1.51160 1.80938
 F 0.54867 1.48200 -1.81094
 H -0.91991 -1.00028 1.51989
 H -0.93504 -0.98651 -1.45061
 H 0.77194 -1.09560 1.58521
 H 0.75417 -1.09961 -1.65530
 H -0.08690 -0.27711 2.77604
 H -0.17592 -0.26249 -2.77503
13
bifur_IRC_Cartesians_noMW_output/new_data/bifur_traj1_Cartesians point 58
C 0.02618 0.74557 1.07711
 C 0.10970 0.73828 -1.07674
 C -0.22352 1.20781 0.00081
 C -0.05574 -0.48465 1.78035
 C -0.07587 -0.47902 -1.78014
 F 0.25793 1.51208 1.80941
 F 0.55298 1.48152 -1.81091
 H -0.91967 -1.00048 1.52093
 H -0.93527 -0.98631 -1.44957
 H 0.77220 -1.09553 1.58414
 H 0.75390 -1.09968 -1.65638
 H -0.08555 -0.27732 2.77604
 H -0.17727 -0.26227 -2.77504
13
bifur_IRC_Cartesians_noMW_output/new_data/bifur_traj1_Cartesians point 59
C 0.02506 0.74568 1.07712
 C 0.11082 0.73817 -1.07674
 C -0.22350 1.20780 0.00083
 C -0.05547 -0.48472 1.78034
 C -0.07615 -0.47895 -1.78015
 F 0.25397 1.51252 1.80943
 F 0.55692 1.48108 -1.81089
 H -0.91945 -1.00066 1.52189
 H -0.93549 -0.98612 -1.44863
 H 0.77245 -1.09547 1.58317
 H 0.75366 -1.09974 -1.65737
 H -0.08431 -0.27751 2.77604
 H -0.17851 -0.26207 -2.77504
13
bifur_IRC_Cartesians_noMW_output/new_data/bifur_traj1_Cartesians point 60
C 0.02416 0.74577 1.07713
 C 0.11172 0.73807 -1.07673
 C -0.22349 1.20780 0.00084
 C -0.05524 -0.48477 1.78034
 C -0.07637 -0.47889 -1.78016
 F 0.25078 1.51287 1.80945
 F 0.56010 1.48073 -1.81087
 H -0.91928 -1.00081 1.52266
 H -0.93567 -0.98597 -1.44787
 H 0.77265 -1.09542 1.58238
 H 0.75346 -1.09979 -1.65817
 H -0.08331 -0.27767 2.77605
 H -0.17951 -0.26191 -2.77505
13
bifur_IRC_Cartesians_noMW_output/new_data/bifur_traj1_Cartesians point 61
C 0.02360 0.74582 1.07714
 C 0.11229 0.73802 -1.07673
 C -0.22348 1.20779 0.00084
 C -0.05510 -0.48480 1.78034
 C -0.07651 -0.47886 -1.78017
 F 0.24876 1.51309 1.80946
 F 0.56210 1.48051 -1.81086
 H -0.91917 -1.00090 1.52314
 H -0.93578 -0.98588 -1.44739
 H 0.77277 -1.09539 1.58189
 H 0.75333 -1.09983 -1.65867
 H -0.08268 -0.27777 2.77605
 H -0.18014 -0.26181 -2.77505
13
bifur_IRC_Cartesians_noMW_output/new_data/bifur_traj1_Cartesians point 62
C 0.02344 0.74584 1.07714
 C 0.11245 0.73800 -1.07672
 C -0.22348 1.20779 0.00085
 C -0.05506 -0.48481 1.78034
 C -0.07655 -0.47885 -1.78017
 F 0.24818 1.51315 1.80946
 F 0.56268 1.48044 -1.81086
 H -0.91914 -1.00093 1.52328
 H -0.93581 -0.98585 -1.44725
 H 0.77281 -1.09538 1.58174
 H 0.75330 -1.09984 -1.65882
 H -0.08250 -0.27779 2.77605
 H -0.18032 -0.26178 -2.77505
13
bifur_IRC_Cartesians_noMW_output/new_data/bifur_traj1_Cartesians point 63
C 0.02367 0.74582 1.07714
 C 0.11222 0.73802 -1.07673
 C -0.22348 1.20779 0.00084
 C -0.05512 -0.48480 1.78034
 C -0.07649 -0.47886 -1.78017
 F 0.24902 1.51306 1.80946
 F 0.56185 1.48054 -1.81086
 H -0.91918 -1.00089 1.52308
 H -0.93576 -0.98589 -1.44745
 H 0.77275 -1.09539 1.58195
 H 0.75335 -1.09982 -1.65861
 H -0.08276 -0.27775 2.77605
 H -0.18006 -0.26182 -2.77505
13
bifur_IRC_Cartesians_noMW_output/new_data/bifur_traj1_Cartesians point 64
C 0.02423 0.74576 1.07713
 C 0.11165 0.73808 -1.07673
 C -0.22349 1.20780 0.00084
 C -0.05526 -0.48477 1.78034
 C -0.07635 -0.47890 -1.78016
 F 0.25101 1.51284 1.80945
 F 0.55986 1.48076 -1.81087
 H -0.91929 -1.00080 1.52260
 H -0.93565 -0.98598 -1.44793
 H 0.77263 -1.09542 1.58244
 H 0.75347 -1.09979 -1.65811
 H -0.08338 -0.27766 2.77605
 H -0.17944 -0.26192 -2.77505
13
bifur_IRC_Cartesians_noMW_output/new_data/bifur_traj1_Cartesians point 65
C 0.02498 0.74569 1.07713
 C 0.11090 0.73816 -1.07674
 C -0.22350 1.20780 0.00083
 C -0.05544 -0.48472 1.78034
 C -0.07617 -0.47894 -1.78015
 F 0.25368 1.51255 1.80943
 F 0.55721 1.48105 -1.81089
 H -0.91944 -1.00068 1.52196
 H -0.93551 -0.98611 -1.44856
 H 0.77247 -1.09546 1.58310
 H 0.75364 -1.09975 -1.65745
 H -0.08422 -0.27753 2.77604
 H -0.17860 -0.26205 -2.77504
13
bifur_IRC_Cartesians_noMW_output/new_data/bifur_traj1_Cartesians point 66
C 0.02575 0.74561 1.07712
 C 0.11012 0.73824 -1.07674
 C -0.22351 1.20781 0.00082
 C -0.05564 -0.48468 1.78034
 C -0.07598 -0.47899 -1.78015
 F 0.25643 1.51225 1.80942
 F 0.55448 1.48135 -1.81090
 H -0.91959 -1.00055 1.52130
 H -0.93536 -0.98624 -1.44922
 H 0.77230 -1.09551 1.58377
 H 0.75381 -1.09970 -1.65676
 H -0.08508 -0.27739 2.77604
 H -0.17774 -0.26219 -2.77504
13
bifur_IRC_Cartesians_noMW_output/new_data/bifur_traj1_Cartesians point 67
C 0.02575 0.74561 1.07712
 C 0.11012 0.73824 -1.07674
 C -0.22351 1.20781 0.00082
 C -0.05564 -0.48468 1.78034
 C -0.07598 -0.47899 -1.78015
 F 0.25643 1.51225 1.80942
 F 0.55447 1.48135 -1.81090
 H -0.91959 -1.00055 1.52130
 H -0.93536 -0.98624 -1.44922
 H 0.77230 -1.09551 1.58377
 H 0.75381 -1.09970 -1.65676
 H -0.08508 -0.27739 2.77604
 H -0.17774 -0.26219 -2.77504
13
bifur_IRC_Cartesians_noMW_output/new_data/bifur_traj1_Cartesians point 68
C 0.02665 0.74552 1.07711
 C 0.10922 0.73833 -1.07675
 C -0.22352 1.20781 0.00081
 C -0.05586 -0.48462 1.78035
 C -0.07576 -0.47905 -1.78014
 F 0.25964 1.51189 1.80940
 F 0.55129 1.48171 -1.81092
 H -0.91976 -1.00040 1.52052
 H -0.93518 -0.98639 -1.44998
 H 0.77210 -1.09556 1.58456
 H 0.75401 -1.09965 -1.65596
 H -0.08608 -0.27724 2.77604
 H -0.17674 -0.26236 -2.77504
13
bifur_IRC_Cartesians_noMW_output/new_data/bifur_traj1_Cartesians point 69
C 0.02638 0.74555 1.07711
 C 0.10950 0.73830 -1.07675
 C -0.22352 1.20781 0.00081
 C -0.05579 -0.48464 1.78035
 C -0.07583 -0.47903 -1.78014
 F 0.25864 1.51200 1.80940
 F 0.55227 1.48160 -1.81092
 H -0.91971 -1.00045 1.52076
 H -0.93523 -0.98634 -1.44974
 H 0.77216 -1.09554 1.58432
 H 0.75395 -1.09967 -1.65621
 H -0.08577 -0.27729 2.77604
 H -0.17705 -0.26231 -2.77504
13
bifur_IRC_Cartesians_noMW_output/new_data/bifur_traj1_Cartesians point 70
C 0.02529 0.74566 1.07712
 C 0.11059 0.73819 -1.07674
 C -0.22350 1.20780 0.00082
 C -0.05552 -0.48470 1.78034
 C -0.07609 -0.47896 -1.78015
 F 0.25480 1.51243 1.80943
 F 0.55610 1.48117 -1.81089
 H -0.91950 -1.00062 1.52169
 H -0.93545 -0.98616 -1.44883
 H 0.77240 -1.09548 1.58337
 H 0.75371 -1.09973 -1.65717
 H -0.08457 -0.27747 2.77604
 H -0.17825 -0.26211 -2.77504
13
bifur_IRC_Cartesians_noMW_output/new_data/bifur_traj1_Cartesians point 71
C 0.02340 0.74584 1.07714
 C 0.11249 0.73800 -1.07672
 C -0.22347 1.20779 0.00085
 C -0.05505 -0.48482 1.78034
 C -0.07656 -0.47885 -1.78017
 F 0.24806 1.51317 1.80947
 F 0.56280 1.48043 -1.81086
 H -0.91913 -1.00093 1.52331
 H -0.93582 -0.98585 -1.44722
 H 0.77281 -1.09538 1.58171
 H 0.75329 -1.09984 -1.65885
 H -0.08246 -0.27780 2.77605
 H -0.18036 -0.26177 -2.77505
13
bifur_IRC_Cartesians_noMW_output/new_data/bifur_traj1_Cartesians point 72
C 0.02109 0.74607 1.07717
 C 0.11481 0.73776 -1.07671
 C -0.22344 1.20778 0.00088
 C -0.05448 -0.48495 1.78034
 C -0.07713 -0.47871 -1.78019
 F 0.23985 1.51407 1.80951
 F 0.57097 1.47952 -1.81081
 H -0.91868 -1.00131 1.52529
 H -0.93627 -0.98546 -1.44527
 H 0.77332 -1.09524 1.57969
 H 0.75278 -1.09997 -1.66090
 H -0.07990 -0.27820 2.77605
 H -0.18293 -0.26136 -2.77506
13
bifur_IRC_Cartesians_noMW_output/new_data/bifur_traj1_Cartesians point 73
C 0.01871 0.74630 1.07720
 C 0.11721 0.73752 -1.07669
 C -0.22340 1.20776 0.00091
 C -0.05389 -0.48509 1.78033
 C -0.07772 -0.47856 -1.78022
 F 0.23137 1.51500 1.80956
 F 0.57941 1.47858 -1.81076
 H -0.91821 -1.00169 1.52733
 H -0.93673 -0.98507 -1.44325
 H 0.77385 -1.09511 1.57761
 H 0.75225 -1.10011 -1.66302
 H -0.07725 -0.27861 2.77606
 H -0.18558 -0.26093 -2.77507
13
bifur_IRC_Cartesians_noMW_output/new_data/bifur_traj1_Cartesians point 74
C 0.01647 0.74652 1.07722
 C 0.11945 0.73729 -1.07667
 C -0.22337 1.20775 0.00094
 C -0.05334 -0.48523 1.78033
 C -0.07827 -0.47843 -1.78024
 F 0.22341 1.51588 1.80961
 F 0.58732 1.47771 -1.81071
 H -0.91778 -1.00205 1.52925
 H -0.93717 -0.98469 -1.44136
 H 0.77434 -1.09498 1.57565
 H 0.75175 -1.10024 -1.66500
 H -0.07476 -0.27899 2.77607
 H -0.18807 -0.26053 -2.77508
13
bifur_IRC_Cartesians_noMW_output/new_data/bifur_traj1_Cartesians point 75
C 0.01461 0.74671 1.07725
 C 0.12133 0.73710 -1.07666
 C -0.22334 1.20774 0.00096
 C -0.05288 -0.48534 1.78033
 C -0.07873 -0.47831 -1.78026
 F 0.21679 1.51660 1.80964
 F 0.59391 1.47697 -1.81068
 H -0.91741 -1.00236 1.53085
 H -0.93753 -0.98438 -1.43978
 H 0.77475 -1.09488 1.57402
 H 0.75134 -1.10035 -1.66666
 H -0.07270 -0.27931 2.77607
 H -0.19014 -0.26019 -2.77508
13
bifur_IRC_Cartesians_noMW_output/new_data/bifur_traj1_Cartesians point 76
C 0.01324 0.74684 1.07726
 C 0.12271 0.73696 -1.07665
 C -0.22332 1.20773 0.00098
 C -0.05254 -0.48542 1.78032
 C -0.07907 -0.47823 -1.78028
 F 0.21189 1.51714 1.80967
 F 0.59879 1.47643 -1.81065
 H -0.91714 -1.00258 1.53203
 H -0.93780 -0.98415 -1.43861
 H 0.77505 -1.09480 1.57282
 H 0.75103 -1.10043 -1.66788
 H -0.07117 -0.27955 2.77608
 H -0.19167 -0.25995 -2.77509
13
bifur_IRC_Cartesians_noMW_output/new_data/bifur_traj1_Cartesians point 77
C 0.01226 0.74694 1.07727
 C 0.12369 0.73686 -1.07664
 C -0.22331 1.20772 0.00099
 C -0.05229 -0.48547 1.78032
 C -0.07931 -0.47817 -1.78029
 F 0.20843 1.51752 1.80969
 F 0.60223 1.47605 -1.81063
 H -0.91695 -1.00274 1.53286
 H -0.93799 -0.98399 -1.43779
 H 0.77526 -1.09474 1.57196
 H 0.75082 -1.10049 -1.66875
 H -0.07009 -0.27972 2.77608
 H -0.19275 -0.25977 -2.77509
13
bifur_IRC_Cartesians_noMW_output/new_data/bifur_traj1_Cartesians point 78
C 0.01226 0.74694 1.07727
 C 0.12369 0.73686 -1.07664
 C -0.22331 1.20772 0.00099
 C -0.05229 -0.48547 1.78032
 C -0.07931 -0.47817 -1.78029
 F 0.20843 1.51752 1.80969
 F 0.60223 1.47605 -1.81063
 H -0.91695 -1.00274 1.53286
 H -0.93799 -0.98399 -1.43779
 H 0.77526 -1.09474 1.57196
 H 0.75082 -1.10049 -1.66875
 H -0.07009 -0.27972 2.77608
 H -0.19275 -0.25977 -2.77509
13
bifur_IRC_Cartesians_noMW_output/new_data/bifur_traj1_Cartesians point 79
C 0.01094 0.74707 1.07729
 C 0.12502 0.73673 -1.07663
 C -0.22329 1.20771 0.00101
 C -0.05197 -0.48555 1.78032
 C -0.07963 -0.47809 -1.78030
 F 0.20371 1.51804 1.80972
 F 0.60692 1.47553 -1.81060
 H -0.91669 -1.00295 1.53400
 H -0.93825 -0.98377 -1.43666
 H 0.77556 -1.09467 1.57080
 H 0.75052 -1.10057 -1.66993
 H -0.06861 -0.27995 2.77609
 H -0.19423 -0.25953 -2.77510
13
bifur_IRC_Cartesians_noMW_output/new_data/bifur_traj1_Cartesians point 80
C 0.01033 0.74713 1.07729
 C 0.12563 0.73666 -1.07663
 C -0.22328 1.20771 0.00101
 C -0.05182 -0.48559 1.78032
 C -0.07978 -0.47805 -1.78031
 F 0.20156 1.51828 1.80973
 F 0.60906 1.47529 -1.81059
 H -0.91658 -1.00305 1.53452
 H -0.93837 -0.98367 -1.43615
 H 0.77569 -1.09464 1.57027
 H 0.75039 -1.10060 -1.67046
 H -0.06794 -0.28005 2.77609
 H -0.19490 -0.25942 -2.77510
13
bifur_IRC_Cartesians_noMW_output/new_data/bifur_traj1_Cartesians point 81
C 0.00964 0.74720 1.07730
 C 0.12632 0.73659 -1.07662
 C -0.22327 1.20771 0.00102
 C -0.05164 -0.48563 1.78032
 C -0.07995 -0.47801 -1.78032
 F 0.19910 1.51855 1.80975
 F 0.61151 1.47502 -1.81057
 H -0.91644 -1.00316 1.53511
 H -0.93850 -0.98356 -1.43557
 H 0.77584 -1.09460 1.56967
 H 0.75024 -1.10064 -1.67108
 H -0.06717 -0.28017 2.77609
 H -0.19567 -0.25930 -2.77510
13
bifur_IRC_Cartesians_noMW_output/new_data/bifur_traj1_Cartesians point 82
C 0.00878 0.74728 1.07731
 C 0.12719 0.73651 -1.07661
 C -0.22325 1.20770 0.00103
 C -0.05143 -0.48568 1.78032
 C -0.08017 -0.47796 -1.78033
 F 0.19605 1.51889 1.80976
 F 0.61454 1.47468 -1.81056
 H -0.91627 -1.00330 1.53584
 H -0.93867 -0.98341 -1.43484
 H 0.77603 -1.09455 1.56892
 H 0.75005 -1.10069 -1.67184
 H -0.06622 -0.28032 2.77609
 H -0.19662 -0.25915 -2.77511
13
bifur_IRC_Cartesians_noMW_output/new_data/bifur_traj1_Cartesians point 83
C 0.00768 0.74739 1.07733
 C 0.12829 0.73639 -1.07661
 C -0.22324 1.20769 0.00105
 C -0.05116 -0.48575 1.78032
 C -0.08044 -0.47789 -1.78034
 F 0.19214 1.51932 1.80979
 F 0.61844 1.47425 -1.81053
 H -0.91606 -1.00348 1.53679
 H -0.93889 -0.98323 -1.43391
 H 0.77627 -1.09449 1.56796
 H 0.74980 -1.10076 -1.67282
 H -0.06500 -0.28051 2.77610
 H -0.19785 -0.25895 -2.77511
13
bifur_IRC_Cartesians_noMW_output/new_data/bifur_traj1_Cartesians point 84
C 0.00626 0.74753 1.07734
 C 0.12973 0.73625 -1.07660
 C -0.22322 1.20768 0.00107
 C -0.05081 -0.48583 1.78031
 C -0.08079 -0.47780 -1.78035
 F 0.18705 1.51987 1.80981
 F 0.62350 1.47369 -1.81050
 H -0.91578 -1.00371 1.53801
 H -0.93917 -0.98299 -1.43270
 H 0.77659 -1.09440 1.56670
 H 0.74949 -1.10084 -1.67409
 H -0.06341 -0.28076 2.77610
 H -0.19944 -0.25869 -2.77512
13
bifur_IRC_Cartesians_noMW_output/new_data/bifur_traj1_Cartesians point 85
C 0.00440 0.74771 1.07736
 C 0.13159 0.73606 -1.07658
 C -0.22319 1.20767 0.00109
 C -0.05035 -0.48594 1.78031
 C -0.08125 -0.47769 -1.78037
 F 0.18046 1.52060 1.80985
 F 0.63006 1.47296 -1.81047
 H -0.91542 -1.00401 1.53960
 H -0.93953 -0.98268 -1.43113
 H 0.77700 -1.09430 1.56508
 H 0.74908 -1.10095 -1.67573
 H -0.06135 -0.28108 2.77611
 H -0.20150 -0.25836 -2.77513
13
bifur_IRC_Cartesians_noMW_output/new_data/bifur_traj1_Cartesians point 86
C 0.00212 0.74794 1.07739
 C 0.13389 0.73583 -1.07656
 C -0.22315 1.20766 0.00112
 C -0.04978 -0.48608 1.78031
 C -0.08181 -0.47755 -1.78040
 F 0.17233 1.52149 1.80990
 F 0.63814 1.47206 -1.81042
 H -0.91497 -1.00438 1.54156
 H -0.93997 -0.98230 -1.42919
 H 0.77750 -1.09417 1.56308
 H 0.74857 -1.10108 -1.67776
 H -0.05881 -0.28147 2.77611
 H -0.20404 -0.25795 -2.77513
13
bifur_IRC_Cartesians_noMW_output/new_data/bifur_traj1_Cartesians point 87
C -0.00043 0.74819 1.07742
 C 0.13645 0.73557 -1.07655
 C -0.22312 1.20764 0.00115
 C -0.04915 -0.48623 1.78030
 C -0.08244 -0.47739 -1.78042
 F 0.16327 1.52249 1.80995
 F 0.64716 1.47106 -1.81037
 H -0.91448 -1.00479 1.54374
 H -0.94047 -0.98188 -1.42703
 H 0.77806 -1.09403 1.56085
 H 0.74800 -1.10123 -1.68002
 H -0.05598 -0.28191 2.77612
 H -0.20688 -0.25749 -2.77514
13
bifur_IRC_Cartesians_noMW_output/new_data/bifur_traj1_Cartesians point 88
C -0.00301 0.74844 1.07745
 C 0.13905 0.73530 -1.07653
 C -0.22308 1.20763 0.00118
 C -0.04851 -0.48638 1.78030
 C -0.08308 -0.47724 -1.78045
 F 0.15406 1.52350 1.81000
 F 0.65631 1.47004 -1.81031
 H -0.91397 -1.00521 1.54596
 H -0.94098 -0.98145 -1.42484
 H 0.77863 -1.09388 1.55859
 H 0.74743 -1.10138 -1.68232
 H -0.05311 -0.28236 2.77613
 H -0.20975 -0.25703 -2.77516
13
bifur_IRC_Cartesians_noMW_output/new_data/bifur_traj1_Cartesians point 89
C -0.00301 0.74844 1.07745
 C 0.13905 0.73530 -1.07653
 C -0.22308 1.20763 0.00118
 C -0.04851 -0.48638 1.78030
 C -0.08308 -0.47724 -1.78045
 F 0.15406 1.52350 1.81000
 F 0.65631 1.47004 -1.81031
 H -0.91397 -1.00521 1.54596
 H -0.94098 -0.98145 -1.42484
 H 0.77863 -1.09388 1.55859
 H 0.74743 -1.10138 -1.68232
 H -0.05311 -0.28236 2.77613
 H -0.20975 -0.25703 -2.77516
13
bifur_IRC_Cartesians_noMW_output/new_data/bifur_traj1_Cartesians point 90
C -0.00763 0.74890 1.07750
 C 0.14369 0.73483 -1.07649
 C -0.22301 1.20760 0.00124
 C -0.04737 -0.48665 1.78029
 C -0.08421 -0.47695 -1.78050
 F 0.13764 1.52531 1.81010
 F 0.67265 1.46823 -1.81022
 H -0.91307 -1.00596 1.54991
 H -0.94188 -0.98068 -1.42093
 H 0.77964 -1.09362 1.55455
 H 0.74641 -1.10165 -1.68642
 H -0.04798 -0.28315 2.77614
 H -0.21489 -0.25620 -2.77517
13
bifur_IRC_Cartesians_noMW_output/new_data/bifur_traj1_Cartesians point 91
C -0.00932 0.74906 1.07752
 C 0.14539 0.73466 -1.07648
 C -0.22298 1.20759 0.00127
 C -0.04695 -0.48675 1.78029
 C -0.08463 -0.47685 -1.78052
 F 0.13164 1.52597 1.81013
 F 0.67861 1.46757 -1.81019
 H -0.91274 -1.00623 1.55136
 H -0.94221 -0.98040 -1.41951
 H 0.78001 -1.09352 1.55307
 H 0.74603 -1.10175 -1.68792
 H -0.04611 -0.28344 2.77615
 H -0.21676 -0.25589 -2.77518
13
bifur_IRC_Cartesians_noMW_output/new_data/bifur_traj1_Cartesians point 92
C -0.01040 0.74917 1.07753
 C 0.14647 0.73455 -1.07647
 C -0.22297 1.20758 0.00128
 C -0.04668 -0.48682 1.78029
 C -0.08490 -0.47678 -1.78053
 F 0.12780 1.52639 1.81015
 F 0.68244 1.46714 -1.81016
 H -0.91253 -1.00641 1.55229
 H -0.94242 -0.98022 -1.41859
 H 0.78025 -1.09346 1.55213
 H 0.74580 -1.10181 -1.68888
 H -0.04490 -0.28363 2.77615
 H -0.21797 -0.25570 -2.77518
13
bifur_IRC_Cartesians_noMW_output/new_data/bifur_traj1_Cartesians point 93
C -0.01083 0.74921 1.07754
 C 0.14691 0.73450 -1.07647
 C -0.22296 1.20758 0.00128
 C -0.04657 -0.48684 1.78029
 C -0.08500 -0.47676 -1.78053
 F 0.12626 1.52656 1.81016
 F 0.68397 1.46697 -1.81015
 H -0.91244 -1.00648 1.55266
 H -0.94250 -0.98015 -1.41822
 H 0.78035 -1.09344 1.55175
 H 0.74570 -1.10184 -1.68927
 H -0.04442 -0.28370 2.77615
 H -0.21845 -0.25562 -2.77519
13
bifur_IRC_Cartesians_noMW_output/new_data/bifur_traj1_Cartesians point 94
C -0.01064 0.74919 1.07754
 C 0.14672 0.73452 -1.07647
 C -0.22296 1.20758 0.00128
 C -0.04662 -0.48683 1.78029
 C -0.08496 -0.47677 -1.78053
 F 0.12694 1.52648 1.81016
 F 0.68330 1.46705 -1.81016
 H -0.91248 -1.00645 1.55249
 H -0.94247 -0.98018 -1.41838
 H 0.78031 -1.09345 1.55192
 H 0.74574 -1.10183 -1.68910
 H -0.04464 -0.28367 2.77615
 H -0.21824 -0.25566 -2.77519
13
bifur_IRC_Cartesians_noMW_output/new_data/bifur_traj1_Cartesians point 95
C -0.00992 0.74912 1.07753
 C 0.14599 0.73460 -1.07647
 C -0.22297 1.20759 0.00127
 C -0.04680 -0.48679 1.78029
 C -0.08478 -0.47681 -1.78052
 F 0.12950 1.52620 1.81014
 F 0.68074 1.46733 -1.81017
 H -0.91262 -1.00633 1.55188
 H -0.94233 -0.98030 -1.41900
 H 0.78015 -1.09349 1.55255
 H 0.74590 -1.10178 -1.68846
 H -0.04544 -0.28355 2.77615
 H -0.21743 -0.25579 -2.77518
13
bifur_IRC_Cartesians_noMW_output/new_data/bifur_traj1_Cartesians point 96
C -0.00882 0.74902 1.07752
 C 0.14489 0.73471 -1.07648
 C -0.22299 1.20759 0.00126
 C -0.04707 -0.48672 1.78029
 C -0.08451 -0.47688 -1.78051
 F 0.13339 1.52577 1.81012
 F 0.67687 1.46776 -1.81020
 H -0.91284 -1.00615 1.55094
 H -0.94211 -0.98048 -1.41992
 H 0.77991 -1.09355 1.55350
 H 0.74614 -1.10172 -1.68749
 H -0.04665 -0.28336 2.77615
 H -0.21622 -0.25598 -2.77518
13
bifur_IRC_Cartesians_noMW_output/new_data/bifur_traj1_Cartesians point 97
C -0.00754 0.74889 1.07750
 C 0.14360 0.73484 -1.07649
 C -0.22301 1.20760 0.00124
 C -0.04739 -0.48665 1.78029
 C -0.08419 -0.47696 -1.78050
 F 0.13796 1.52527 1.81010
 F 0.67233 1.46826 -1.81022
 H -0.91309 -1.00595 1.54984
 H -0.94186 -0.98070 -1.42101
 H 0.77962 -1.09362 1.55463
 H 0.74643 -1.10165 -1.68634
 H -0.04808 -0.28314 2.77614
 H -0.21479 -0.25621 -2.77517
13
bifur_IRC_Cartesians_noMW_output/new_data/bifur_traj1_Cartesians point 98
C -0.00622 0.74876 1.07749
 C 0.14228 0.73497 -1.07650
 C -0.22303 1.20761 0.00123
 C -0.04771 -0.48657 1.78029
 C -0.08387 -0.47704 -1.78049
 F 0.14265 1.52476 1.81007
 F 0.66767 1.46878 -1.81025
 H -0.91334 -1.00573 1.54871
 H -0.94160 -0.98092 -1.42213
 H 0.77933 -1.09370 1.55578
 H 0.74672 -1.10157 -1.68517
 H -0.04954 -0.28291 2.77614
 H -0.21332 -0.25645 -2.77517
13
bifur_IRC_Cartesians_noMW_output/new_data/bifur_traj1_Cartesians point 99
C -0.00498 0.74864 1.07747
 C 0.14102 0.73510 -1.07651
 C -0.22305 1.20762 0.00121
 C -0.04802 -0.48650 1.78030
 C -0.08356 -0.47712 -1.78047
 F 0.14708 1.52427 1.81004
 F 0.66325 1.46927 -1.81027
 H -0.91359 -1.00553 1.54764
 H -0.94136 -0.98112 -1.42318
 H 0.77906 -1.09377 1.55687
 H 0.74700 -1.10150 -1.68407
 H -0.05093 -0.28269 2.77613
 H -0.21194 -0.25667 -2.77516
13
bifur_IRC_Cartesians_noMW_output/new_data/bifur_traj1_Cartesians point 100
C -0.00498 0.74864 1.07747
 C 0.14102 0.73510 -1.07651
 C -0.22305 1.20762 0.00121
 C -0.04802 -0.48650 1.78030
 C -0.08356 -0.47712 -1.78047
 F 0.14708 1.52427 1.81004
 F 0.66325 1.46927 -1.81027
 H -0.91359 -1.00553 1.54764
 H -0.94136 -0.98112 -1.42318
 H 0.77906 -1.09377 1.55687
 H 0.74700 -1.10150 -1.68407
 H -0.05093 -0.28269 2.77613
 H -0.21194 -0.25667 -2.77516
13
bifur_IRC_Cartesians_noMW_output/new_data/bifur_traj1_Cartesians point 101
C -0.00293 0.74844 1.07745
 C 0.13897 0.73531 -1.07653
 C -0.22308 1.20763 0.00118
 C -0.04853 -0.48637 1.78030
 C -0.08306 -0.47724 -1.78045
 F 0.15436 1.52347 1.81000
 F 0.65602 1.47008 -1.81032
 H -0.91399 -1.00520 1.54589
 H -0.94096 -0.98146 -1.42491
 H 0.77861 -1.09388 1.55866
 H 0.74745 -1.10138 -1.68225
 H -0.05320 -0.28234 2.77613
 H -0.20966 -0.25704 -2.77515
13
bifur_IRC_Cartesians_noMW_output/new_data/bifur_traj1_Cartesians point 102
C -0.00208 0.74835 1.07744
 C 0.13811 0.73540 -1.07653
 C -0.22309 1.20763 0.00117
 C -0.04874 -0.48632 1.78030
 C -0.08284 -0.47729 -1.78044
 F 0.15740 1.52314 1.80998
 F 0.65299 1.47041 -1.81033
 H -0.91415 -1.00506 1.54515
 H -0.94079 -0.98161 -1.42564
 H 0.77842 -1.09393 1.55941
 H 0.74764 -1.10133 -1.68149
 H -0.05415 -0.28219 2.77613
 H -0.20871 -0.25719 -2.77515
13
bifur_IRC_Cartesians_noMW_output/new_data/bifur_traj1_Cartesians point 103
C -0.00113 0.74826 1.07743
 C 0.13716 0.73549 -1.07654
 C -0.22311 1.20764 0.00116
 C -0.04898 -0.48627 1.78030
 C -0.08261 -0.47735 -1.78043
 F 0.16077 1.52276 1.80997
 F 0.64964 1.47079 -1.81035
 H -0.91434 -1.00491 1.54434
 H -0.94061 -0.98176 -1.42644
 H 0.77821 -1.09399 1.56024
 H 0.74785 -1.10127 -1.68065
 H -0.05520 -0.28203 2.77612
 H -0.20766 -0.25736 -2.77515
13
bifur_IRC_Cartesians_noMW_output/new_data/bifur_traj1_Cartesians point 104
C 0.00009 0.74814 1.07741
 C 0.13592 0.73562 -1.07655
 C -0.22312 1.20765 0.00114
 C -0.04928 -0.48620 1.78030
 C -0.08231 -0.47743 -1.78042
 F 0.16513 1.52229 1.80994
 F 0.64530 1.47127 -1.81038
 H -0.91458 -1.00471 1.54329
 H -0.94037 -0.98197 -1.42748
 H 0.77794 -1.09406 1.56131
 H 0.74812 -1.10120 -1.67956
 H -0.05656 -0.28182 2.77612
 H -0.20629 -0.25758 -2.77514
13
bifur_IRC_Cartesians_noMW_output/new_data/bifur_traj1_Cartesians point 105
C 0.00171 0.74798 1.07739
 C 0.13430 0.73578 -1.07656
 C -0.22315 1.20766 0.00112
 C -0.04968 -0.48610 1.78031
 C -0.08191 -0.47752 -1.78040
 F 0.17087 1.52165 1.80991
 F 0.63959 1.47190 -1.81041
 H -0.91489 -1.00445 1.54191
 H -0.94005 -0.98224 -1.42885
 H 0.77759 -1.09415 1.56273
 H 0.74848 -1.10111 -1.67813
 H -0.05836 -0.28154 2.77611
 H -0.20450 -0.25787 -2.77514
13
bifur_IRC_Cartesians_noMW_output/new_data/bifur_traj1_Cartesians point 106
C 0.00372 0.74778 1.07737
 C 0.13228 0.73599 -1.07658
 C -0.22318 1.20767 0.00110
 C -0.05018 -0.48598 1.78031
 C -0.08142 -0.47765 -1.78038
 F 0.17801 1.52087 1.80987
 F 0.63248 1.47269 -1.81045
 H -0.91528 -1.00412 1.54019
 H -0.93966 -0.98257 -1.43055
 H 0.77715 -1.09426 1.56448
 H 0.74892 -1.10099 -1.67634
 H -0.06059 -0.28119 2.77611
 H -0.20226 -0.25824 -2.77513
13
bifur_IRC_Cartesians_noMW_output/new_data/bifur_traj1_Cartesians point 107
C 0.00603 0.74755 1.07734
 C 0.12995 0.73622 -1.07659
 C -0.22321 1.20768 0.00107
 C -0.05075 -0.48584 1.78031
 C -0.08084 -0.47779 -1.78036
 F 0.18625 1.51996 1.80982
 F 0.62429 1.47360 -1.81050
 H -0.91574 -1.00375 1.53820
 H -0.93921 -0.98296 -1.43251
 H 0.77664 -1.09439 1.56651
 H 0.74944 -1.10085 -1.67428
 H -0.06316 -0.28079 2.77610
 H -0.19969 -0.25865 -2.77512
13
bifur_IRC_Cartesians_noMW_output/new_data/bifur_traj1_Cartesians point 108
C 0.00852 0.74731 1.07732
 C 0.12745 0.73648 -1.07661
 C -0.22325 1.20770 0.00104
 C -0.05137 -0.48570 1.78032
 C -0.08023 -0.47794 -1.78033
 F 0.19512 1.51899 1.80977
 F 0.61547 1.47458 -1.81055
 H -0.91622 -1.00334 1.53607
 H -0.93872 -0.98337 -1.43462
 H 0.77609 -1.09453 1.56869
 H 0.74999 -1.10071 -1.67207
 H -0.06593 -0.28037 2.77609
 H -0.19691 -0.25910 -2.77511
13
bifur_IRC_Cartesians_noMW_output/new_data/bifur_traj1_Cartesians point 109
C 0.01105 0.74706 1.07729
 C 0.12491 0.73674 -1.07663
 C -0.22329 1.20771 0.00101
 C -0.05199 -0.48555 1.78032
 C -0.07961 -0.47809 -1.78030
 F 0.20410 1.51800 1.80972
 F 0.60653 1.47557 -1.81060
 H -0.91672 -1.00293 1.53390
 H -0.93823 -0.98379 -1.43676
 H 0.77553 -1.09468 1.57090
 H 0.75055 -1.10056 -1.66983
 H -0.06873 -0.27993 2.77609
 H -0.19411 -0.25955 -2.77510
13
bifur_IRC_Cartesians_noMW_output/new_data/bifur_traj1_Cartesians point 110
C 0.01346 0.74682 1.07726
 C 0.12249 0.73698 -1.07665
 C -0.22333 1.20773 0.00097
 C -0.05259 -0.48540 1.78032
 C -0.07901 -0.47824 -1.78028
 F 0.21268 1.51706 1.80967
 F 0.59799 1.47652 -1.81065
 H -0.91719 -1.00254 1.53184
 H -0.93776 -0.98419 -1.43880
 H 0.77500 -1.09481 1.57301
 H 0.75108 -1.10042 -1.66768
 H -0.07141 -0.27951 2.77608
 H -0.19142 -0.25999 -2.77509
13
bifur_IRC_Cartesians_noMW_output/new_data/bifur_traj1_Cartesians point 111
C 0.01346 0.74682 1.07726
 C 0.12249 0.73698 -1.07665
 C -0.22333 1.20773 0.00097
 C -0.05259 -0.48540 1.78032
 C -0.07901 -0.47824 -1.78028
 F 0.21268 1.51706 1.80967
 F 0.59799 1.47652 -1.81065
 H -0.91719 -1.00254 1.53184
 H -0.93776 -0.98419 -1.43880
 H 0.77500 -1.09481 1.57301
 H 0.75108 -1.10042 -1.66768
 H -0.07141 -0.27951 2.77608
 H -0.19142 -0.25999 -2.77509
13
bifur_IRC_Cartesians_noMW_output/new_data/bifur_traj1_Cartesians point 112
C 0.01744 0.74643 1.07721
 C 0.11849 0.73739 -1.07668
 C -0.22338 1.20775 0.00092
 C -0.05358 -0.48517 1.78033
 C -0.07803 -0.47848 -1.78023
 F 0.22683 1.51550 1.80959
 F 0.58392 1.47808 -1.81073
 H -0.91796 -1.00190 1.52843
 H -0.93698 -0.98485 -1.44217
 H 0.77413 -1.09504 1.57649
 H 0.75197 -1.10019 -1.66415
 H -0.07583 -0.27883 2.77607
 H -0.18700 -0.26070 -2.77507
13
bifur_IRC_Cartesians_noMW_output/new_data/bifur_traj1_Cartesians point 113
C 0.01885 0.74629 1.07720
 C 0.11706 0.73753 -1.07669
 C -0.22341 1.20776 0.00091
 C -0.05393 -0.48508 1.78033
 C -0.07768 -0.47857 -1.78022
 F 0.23187 1.51495 1.80956
 F 0.57891 1.47864 -1.81076
 H -0.91824 -1.00167 1.52721
 H -0.93670 -0.98509 -1.44337
 H 0.77381 -1.09512 1.57773
 H 0.75228 -1.10010 -1.66289
 H -0.07741 -0.27858 2.77606
 H -0.18542 -0.26095 -2.77507
13
bifur_IRC_Cartesians_noMW_output/new_data/bifur_traj1_Cartesians point 114
C 0.01990 0.74619 1.07718
 C 0.11601 0.73764 -1.07670
 C -0.22342 1.20777 0.00089
 C -0.05419 -0.48502 1.78034
 C -0.07742 -0.47863 -1.78021
 F 0.23560 1.51454 1.80954
 F 0.57520 1.47905 -1.81078
 H -0.91845 -1.00150 1.52632
 H -0.93650 -0.98526 -1.44426
 H 0.77358 -1.09518 1.57865
 H 0.75251 -1.10004 -1.66196
 H -0.07857 -0.27840 2.77606
 H -0.18426 -0.26114 -2.77506
13
bifur_IRC_Cartesians_noMW_output/new_data/bifur_traj1_Cartesians point 115
C 0.02065 0.74611 1.07718
 C 0.11525 0.73772 -1.07670
 C -0.22343 1.20777 0.00088
 C -0.05437 -0.48498 1.78034
 C -0.07724 -0.47868 -1.78020
 F 0.23829 1.51424 1.80952
 F 0.57252 1.47935 -1.81080
 H -0.91859 -1.00138 1.52567
 H -0.93635 -0.98539 -1.44490
 H 0.77342 -1.09522 1.57931
 H 0.75268 -1.10000 -1.66129
 H -0.07941 -0.27827 2.77606
 H -0.18342 -0.26128 -2.77506
13
bifur_IRC_Cartesians_noMW_output/new_data/bifur_traj1_Cartesians point 116
C 0.02123 0.74606 1.07717
 C 0.11467 0.73778 -1.07671
 C -0.22344 1.20778 0.00088
 C -0.05452 -0.48494 1.78034
 C -0.07709 -0.47872 -1.78019
 F 0.24033 1.51402 1.80951
 F 0.57049 1.47958 -1.81081
 H -0.91871 -1.00128 1.52517
 H -0.93624 -0.98548 -1.44538
 H 0.77329 -1.09525 1.57981
 H 0.75281 -1.09997 -1.66078
 H -0.08005 -0.27817 2.77605
 H -0.18278 -0.26138 -2.77506
13
bifur_IRC_Cartesians_noMW_output/new_data/bifur_traj1_Cartesians point 117
C 0.02176 0.74600 1.07716
 C 0.11414 0.73783 -1.07671
 C -0.22345 1.20778 0.00087
 C -0.05465 -0.48491 1.78034
 C -0.07696 -0.47875 -1.78019
 F 0.24223 1.51381 1.80950
 F 0.56860 1.47979 -1.81082
 H -0.91881 -1.00120 1.52472
 H -0.93614 -0.98557 -1.44584
 H 0.77317 -1.09528 1.58028
 H 0.75292 -1.09993 -1.66030
 H -0.08064 -0.27808 2.77605
 H -0.18218 -0.26148 -2.77506
13
bifur_IRC_Cartesians_noMW_output/new_data/bifur_traj1_Cartesians point 118
C 0.02243 0.74594 1.07715
 C 0.11347 0.73790 -1.07672
 C -0.22346 1.20778 0.00086
 C -0.05481 -0.48487 1.78034
 C -0.07680 -0.47879 -1.78018
 F 0.24460 1.51355 1.80949
 F 0.56625 1.48005 -1.81084
 H -0.91894 -1.00109 1.52415
 H -0.93601 -0.98568 -1.44640
 H 0.77303 -1.09532 1.58086
 H 0.75307 -1.09990 -1.65971
 H -0.08138 -0.27797 2.77605
 H -0.18144 -0.26160 -2.77505
13
bifur_IRC_Cartesians_noMW_output/new_data/bifur_traj1_Cartesians point 119
C 0.02340 0.74584 1.07714
 C 0.11249 0.73800 -1.07672
 C -0.22347 1.20779 0.00085
 C -0.05505 -0.48482 1.78034
 C -0.07656 -0.47885 -1.78017
 F 0.24804 1.51317 1.80947
 F 0.56282 1.48043 -1.81086
 H -0.91913 -1.00093 1.52332
 H -0.93582 -0.98584 -1.44722
 H 0.77281 -1.09537 1.58171
 H 0.75329 -1.09984 -1.65885
 H -0.08246 -0.27780 2.77605
 H -0.18037 -0.26177 -2.77505
13
bifur_IRC_Cartesians_noMW_output/new_data/bifur_traj1_Cartesians point 120
C 0.02476 0.74571 1.07713
 C 0.11112 0.73814 -1.07673
 C -0.22350 1.20780 0.00083
 C -0.05539 -0.48473 1.78034
 C -0.07622 -0.47893 -1.78016
 F 0.25290 1.51263 1.80944
 F 0.55799 1.48096 -1.81088
 H -0.91939 -1.00071 1.52215
 H -0.93555 -0.98607 -1.44838
 H 0.77251 -1.09545 1.58290
 H 0.75359 -1.09976 -1.65764
 H -0.08397 -0.27756 2.77604
 H -0.17885 -0.26202 -2.77504
13
bifur_IRC_Cartesians_noMW_output/new_data/bifur_traj1_Cartesians point 121
C 0.02647 0.74554 1.07711
 C 0.10940 0.73831 -1.07675
 C -0.22352 1.20781 0.00081
 C -0.05582 -0.48463 1.78035
 C -0.07580 -0.47904 -1.78014
 F 0.25900 1.51196 1.80940
 F 0.55192 1.48164 -1.81092
 H -0.91973 -1.00043 1.52068
 H -0.93521 -0.98636 -1.44983
 H 0.77214 -1.09555 1.58440
 H 0.75397 -1.09966 -1.65612
 H -0.08588 -0.27727 2.77604
 H -0.17694 -0.26232 -2.77504
13
bifur_IRC_Cartesians_noMW_output/new_data/bifur_traj1_Cartesians point 122
C 0.02647 0.74554 1.07711
 C 0.10940 0.73831 -1.07675
 C -0.22352 1.20781 0.00081
 C -0.05582 -0.48463 1.78035
 C -0.07580 -0.47904 -1.78014
 F 0.25900 1.51196 1.80940
 F 0.55192 1.48164 -1.81092
 H -0.91973 -1.00043 1.52068
 H -0.93521 -0.98636 -1.44983
 H 0.77214 -1.09555 1.58440
 H 0.75397 -1.09966 -1.65612
 H -0.08588 -0.27727 2.77604
 H -0.17694 -0.26232 -2.77504
13
bifur_IRC_Cartesians_noMW_output/new_data/bifur_traj1_Cartesians point 123
C 0.03040 0.74515 1.07706
 C 0.10545 0.73871 -1.07678
 C -0.22358 1.20783 0.00076
 C -0.05679 -0.48440 1.78035
 C -0.07483 -0.47928 -1.78010
 F 0.27296 1.51043 1.80932
 F 0.53804 1.48318 -1.81100
 H -0.92050 -0.99980 1.51731
 H -0.93445 -0.98701 -1.45315
 H 0.77127 -1.09577 1.58784
 H 0.75484 -1.09943 -1.65263
 H -0.09024 -0.27659 2.77603
 H -0.17257 -0.26303 -2.77502
13
bifur_IRC_Cartesians_noMW_output/new_data/bifur_traj1_Cartesians point 124
C 0.03232 0.74496 1.07704
 C 0.10352 0.73891 -1.07679
 C -0.22361 1.20785 0.00073
 C -0.05726 -0.48429 1.78036
 C -0.07436 -0.47939 -1.78008
 F 0.27981 1.50968 1.80928
 F 0.53122 1.48394 -1.81104
 H -0.92087 -0.99949 1.51566
 H -0.93407 -0.98733 -1.45478
 H 0.77085 -1.09588 1.58952
 H 0.75527 -1.09932 -1.65092
 H -0.09238 -0.27626 2.77602
 H -0.17043 -0.26337 -2.77501
13
bifur_IRC_Cartesians_noMW_output/new_data/bifur_traj1_Cartesians point 125
C 0.03405 0.74479 1.07702
 C 0.10179 0.73908 -1.07680
 C -0.22364 1.20786 0.00071
 C -0.05769 -0.48419 1.78036
 C -0.07393 -0.47950 -1.78006
 F 0.28594 1.50900 1.80925
 F 0.52512 1.48461 -1.81107
 H -0.92121 -0.99921 1.51419
 H -0.93374 -0.98762 -1.45624
 H 0.77047 -1.09598 1.59103
 H 0.75565 -1.09922 -1.64939
 H -0.09429 -0.27596 2.77602
 H -0.16851 -0.26368 -2.77501
13
bifur_IRC_Cartesians_noMW_output/new_data/bifur_traj1_Cartesians point 126
C 0.03544 0.74466 1.07700
 C 0.10038 0.73922 -1.07681
 C -0.22366 1.20786 0.00069
 C -0.05804 -0.48410 1.78036
 C -0.07359 -0.47958 -1.78004
 F 0.29090 1.50846 1.80922
 F 0.52018 1.48516 -1.81110
 H -0.92148 -0.99898 1.51299
 H -0.93346 -0.98785 -1.45742
 H 0.77016 -1.09606 1.59225
 H 0.75596 -1.09914 -1.64815
 H -0.09584 -0.27572 2.77601
 H -0.16696 -0.26393 -2.77500
13
bifur_IRC_Cartesians_noMW_output/new_data/bifur_traj1_Cartesians point 127
C 0.03640 0.74456 1.07699
 C 0.09942 0.73932 -1.07682
 C -0.22367 1.20787 0.00068
 C -0.05827 -0.48405 1.78036
 C -0.07335 -0.47964 -1.78003
 F 0.29431 1.50808 1.80920
 F 0.51679 1.48554 -1.81112
 H -0.92167 -0.99882 1.51217
 H -0.93328 -0.98801 -1.45824
 H 0.76995 -1.09611 1.59309
 H 0.75617 -1.09908 -1.64730
 H -0.09691 -0.27556 2.77601
 H -0.16590 -0.26411 -2.77500
13
bifur_IRC_Cartesians_noMW_output/new_data/bifur_traj1_Cartesians point 128
C 0.03687 0.74452 1.07699
 C 0.09895 0.73937 -1.07682
 C -0.22368 1.20787 0.00068
 C -0.05839 -0.48402 1.78036
 C -0.07324 -0.47967 -1.78003
 F 0.29598 1.50790 1.80919
 F 0.51513 1.48572 -1.81113
 H -0.92176 -0.99875 1.51177
 H -0.93318 -0.98809 -1.45863
 H 0.76985 -1.09614 1.59350
 H 0.75627 -1.09905 -1.64688
 H -0.09743 -0.27548 2.77601
 H -0.16537 -0.26419 -2.77500
13
bifur_IRC_Cartesians_noMW_output/new_data/bifur_traj1_Cartesians point 129
C 0.03686 0.74452 1.07699
 C 0.09895 0.73937 -1.07682
 C -0.22368 1.20787 0.00068
 C -0.05839 -0.48402 1.78036
 C -0.07324 -0.47967 -1.78003
 F 0.29596 1.50790 1.80919
 F 0.51515 1.48572 -1.81113
 H -0.92176 -0.99875 1.51177
 H -0.93319 -0.98809 -1.45863
 H 0.76985 -1.09614 1.59350
 H 0.75627 -1.09905 -1.64689
 H -0.09742 -0.27548 2.77601
 H -0.16538 -0.26419 -2.77500
13
bifur_IRC_Cartesians_noMW_output/new_data/bifur_traj1_Cartesians point 130
C 0.03644 0.74456 1.07699
 C 0.09937 0.73933 -1.07682
 C -0.22367 1.20787 0.00068
 C -0.05829 -0.48404 1.78036
 C -0.07334 -0.47964 -1.78003
 F 0.29447 1.50806 1.80920
 F 0.51663 1.48556 -1.81112
 H -0.92168 -0.99882 1.51213
 H -0.93327 -0.98802 -1.45827
 H 0.76994 -1.09611 1.59313
 H 0.75618 -1.09908 -1.64726
 H -0.09696 -0.27555 2.77601
 H -0.16585 -0.26411 -2.77500
13
bifur_IRC_Cartesians_noMW_output/new_data/bifur_traj1_Cartesians point 131
C 0.03571 0.74463 1.07700
 C 0.10012 0.73925 -1.07682
 C -0.22366 1.20787 0.00069
 C -0.05810 -0.48409 1.78036
 C -0.07352 -0.47960 -1.78004
 F 0.29184 1.50835 1.80921
 F 0.51925 1.48527 -1.81111
 H -0.92153 -0.99894 1.51276
 H -0.93341 -0.98789 -1.45765
 H 0.77011 -1.09607 1.59249
 H 0.75602 -1.09912 -1.64792
 H -0.09614 -0.27568 2.77601
 H -0.16667 -0.26398 -2.77500
13
bifur_IRC_Cartesians_noMW_output/new_data/bifur_traj1_Cartesians point 132
C 0.03474 0.74473 1.07701
 C 0.10108 0.73915 -1.07681
 C -0.22365 1.20786 0.00070
 C -0.05786 -0.48414 1.78036
 C -0.07376 -0.47954 -1.78005
 F 0.28842 1.50873 1.80923
 F 0.52265 1.48489 -1.81109
 H -0.92135 -0.99909 1.51359
 H -0.93360 -0.98773 -1.45683
 H 0.77032 -1.09602 1.59164
 H 0.75580 -1.09918 -1.64877
 H -0.09507 -0.27584 2.77601
 H -0.16774 -0.26381 -2.77500
13
bifur_IRC_Cartesians_noMW_output/new_data/bifur_traj1_Cartesians point 133
C 0.03474 0.74473 1.07701
 C 0.10108 0.73915 -1.07681
 C -0.22365 1.20786 0.00070
 C -0.05786 -0.48414 1.78036
 C -0.07376 -0.47954 -1.78005
 F 0.28842 1.50873 1.80923
 F 0.52265 1.48489 -1.81109
 H -0.92135 -0.99909 1.51359
 H -0.93360 -0.98773 -1.45683
 H 0.77032 -1.09602 1.59164
 H 0.75580 -1.09918 -1.64877
 H -0.09507 -0.27584 2.77601
 H -0.16774 -0.26381 -2.77500
13
bifur_IRC_Cartesians_noMW_output/new_data/bifur_traj1_Cartesians point 134
C 0.03264 0.74493 1.07704
 C 0.10319 0.73894 -1.07679
 C -0.22361 1.20785 0.00073
 C -0.05734 -0.48427 1.78036
 C -0.07428 -0.47941 -1.78007
 F 0.28095 1.50955 1.80928
 F 0.53008 1.48406 -1.81104
 H -0.92093 -0.99943 1.51539
 H -0.93401 -0.98738 -1.45506
 H 0.77078 -1.09590 1.58981
 H 0.75534 -1.09930 -1.65064
 H -0.09273 -0.27621 2.77602
 H -0.17007 -0.26343 -2.77501
13
bifur_IRC_Cartesians_noMW_output/new_data/bifur_traj1_Cartesians point 135
C 0.03184 0.74501 1.07705
 C 0.10401 0.73886 -1.07679
 C -0.22360 1.20784 0.00074
 C -0.05714 -0.48432 1.78035
 C -0.07448 -0.47936 -1.78008
 F 0.27807 1.50987 1.80929
 F 0.53295 1.48375 -1.81103
 H -0.92078 -0.99956 1.51608
 H -0.93417 -0.98725 -1.45437
 H 0.77096 -1.09585 1.58910
 H 0.75516 -1.09935 -1.65135
 H -0.09183 -0.27634 2.77602
 H -0.17097 -0.26329 -2.77502
13
bifur_IRC_Cartesians_noMW_output/new_data/bifur_traj1_Cartesians point 136
C 0.03143 0.74505 1.07705
 C 0.10442 0.73882 -1.07678
 C -0.22360 1.20784 0.00074
 C -0.05704 -0.48434 1.78035
 C -0.07458 -0.47934 -1.78009
 F 0.27662 1.51003 1.80930
 F 0.53439 1.48358 -1.81102
 H -0.92070 -0.99963 1.51643
 H -0.93425 -0.98718 -1.45402
 H 0.77105 -1.09583 1.58874
 H 0.75507 -1.09937 -1.65172
 H -0.09138 -0.27642 2.77602
 H -0.17143 -0.26321 -2.77502
13
bifur_IRC_Cartesians_noMW_output/new_data/bifur_traj1_Cartesians point 137
C 0.03155 0.74504 1.07705
 C 0.10429 0.73883 -1.07678
 C -0.22360 1.20784 0.00074
 C -0.05707 -0.48433 1.78035
 C -0.07455 -0.47935 -1.78008
 F 0.27707 1.50998 1.80930
 F 0.53394 1.48363 -1.81102
 H -0.92072 -0.99961 1.51632
 H -0.93422 -0.98720 -1.45413
 H 0.77102 -1.09584 1.58885
 H 0.75510 -1.09936 -1.65160
 H -0.09152 -0.27639 2.77602
 H -0.17129 -0.26324 -2.77502
13
bifur_IRC_Cartesians_noMW_output/new_data/bifur_traj1_Cartesians point 138
C 0.03228 0.74497 1.07704
 C 0.10357 0.73890 -1.07679
 C -0.22361 1.20785 0.00073
 C -0.05725 -0.48429 1.78036
 C -0.07437 -0.47939 -1.78008
 F 0.27964 1.50969 1.80928
 F 0.53139 1.48392 -1.81104
 H -0.92086 -0.99949 1.51570
 H -0.93408 -0.98732 -1.45474
 H 0.77086 -1.09588 1.58948
 H 0.75526 -1.09932 -1.65096
 H -0.09232 -0.27627 2.77602
 H -0.17048 -0.26337 -2.77501
13
bifur_IRC_Cartesians_noMW_output/new_data/bifur_traj1_Cartesians point 139
C 0.03357 0.74484 1.07703
 C 0.10227 0.73903 -1.07680
 C -0.22363 1.20785 0.00072
 C -0.05757 -0.48421 1.78036
 C -0.07405 -0.47947 -1.78006
 F 0.28424 1.50919 1.80926
 F 0.52681 1.48443 -1.81106
 H -0.92112 -0.99928 1.51460
 H -0.93383 -0.98754 -1.45584
 H 0.77058 -1.09595 1.59062
 H 0.75554 -1.09925 -1.64981
 H -0.09376 -0.27605 2.77602
 H -0.16905 -0.26360 -2.77501
13
bifur_IRC_Cartesians_noMW_output/new_data/bifur_traj1_Cartesians point 140
C 0.03535 0.74467 1.07701
 C 0.10047 0.73922 -1.07681
 C -0.22365 1.20786 0.00069
 C -0.05801 -0.48411 1.78036
 C -0.07361 -0.47958 -1.78004
 F 0.29058 1.50849 1.80922
 F 0.52050 1.48513 -1.81110
 H -0.92146 -0.99899 1.51307
 H -0.93348 -0.98783 -1.45735
 H 0.77018 -1.09605 1.59218
 H 0.75594 -1.09914 -1.64823
 H -0.09574 -0.27574 2.77601
 H -0.16706 -0.26392 -2.77500
13
bifur_IRC_Cartesians_noMW_output/new_data/bifur_traj1_Cartesians point 141
C 0.03750 0.74445 1.07698
 C 0.09831 0.73943 -1.07683
 C -0.22369 1.20788 0.00067
 C -0.05855 -0.48398 1.78036
 C -0.07308 -0.47971 -1.78002
 F 0.29823 1.50765 1.80918
 F 0.51289 1.48597 -1.81114
 H -0.92188 -0.99865 1.51123
 H -0.93306 -0.98819 -1.45917
 H 0.76971 -1.09617 1.59406
 H 0.75641 -1.09902 -1.64632
 H -0.09813 -0.27537 2.77600
 H -0.16467 -0.26430 -2.77499
13
bifur_IRC_Cartesians_noMW_output/new_data/bifur_traj1_Cartesians point 142
C 0.03987 0.74422 1.07695
 C 0.09593 0.73968 -1.07685
 C -0.22372 1.20789 0.00064
 C -0.05913 -0.48384 1.78037
 C -0.07250 -0.47985 -1.78000
 F 0.30665 1.50672 1.80913
 F 0.50452 1.48690 -1.81119
 H -0.92235 -0.99826 1.50920
 H -0.93260 -0.98858 -1.46117
 H 0.76919 -1.09631 1.59613
 H 0.75694 -1.09888 -1.64422
 H -0.10076 -0.27496 2.77600
 H -0.16204 -0.26473 -2.77498
13
bifur_IRC_Cartesians_noMW_output/new_data/bifur_traj1_Cartesians point 143
C 0.04227 0.74399 1.07693
 C 0.09352 0.73992 -1.07686
 C -0.22376 1.20791 0.00061
 C -0.05973 -0.48370 1.78037
 C -0.07190 -0.48000 -1.77997
 F 0.31519 1.50578 1.80908
 F 0.49602 1.48785 -1.81124
 H -0.92281 -0.99787 1.50714
 H -0.93213 -0.98898 -1.46321
 H 0.76866 -1.09644 1.59823
 H 0.75747 -1.09874 -1.64208
 H -0.10343 -0.27455 2.77599
 H -0.15937 -0.26516 -2.77497
13
bifur_IRC_Cartesians_noMW_output/new_data/bifur_traj1_Cartesians point 144
C 0.04227 0.74399 1.07693
 C 0.09352 0.73992 -1.07686
 C -0.22376 1.20791 0.00061
 C -0.05973 -0.48370 1.78037
 C -0.07190 -0.48000 -1.77997
 F 0.31519 1.50578 1.80908
 F 0.49602 1.48785 -1.81124
 H -0.92281 -0.99787 1.50714
 H -0.93213 -0.98898 -1.46321
 H 0.76866 -1.09644 1.59823
 H 0.75747 -1.09874 -1.64208
 H -0.10343 -0.27455 2.77599
 H -0.15937 -0.26516 -2.77497
13
bifur_IRC_Cartesians_noMW_output/new_data/bifur_traj1_Cartesians point 145
C 0.04649 0.74357 1.07688
 C 0.08927 0.74035 -1.07690
 C -0.22382 1.20793 0.00055
 C -0.06077 -0.48345 1.78038
 C -0.07086 -0.48026 -1.77992
 F 0.33023 1.50413 1.80899
 F 0.48106 1.48951 -1.81133
 H -0.92364 -0.99719 1.50352
 H -0.93130 -0.98969 -1.46679
 H 0.76773 -1.09668 1.60193
 H 0.75841 -1.09849 -1.63833
 H -0.10812 -0.27382 2.77598
 H -0.15467 -0.26592 -2.77496
13
bifur_IRC_Cartesians_noMW_output/new_data/bifur_traj1_Cartesians point 146
C 0.04807 0.74341 1.07686
 C 0.08769 0.74051 -1.07691
 C -0.22385 1.20794 0.00053
 C -0.06116 -0.48335 1.78038
 C -0.07047 -0.48035 -1.77991
 F 0.33583 1.50352 1.80896
 F 0.47549 1.49013 -1.81136
 H -0.92395 -0.99693 1.50217
 H -0.93100 -0.98995 -1.46812
 H 0.76738 -1.09677 1.60331
 H 0.75876 -1.09840 -1.63693
 H -0.10987 -0.27355 2.77597
 H -0.15291 -0.26620 -2.77495
13
bifur_IRC_Cartesians_noMW_output/new_data/bifur_traj1_Cartesians point 147
C 0.04921 0.74330 1.07684
 C 0.08653 0.74063 -1.07692
 C -0.22386 1.20795 0.00052
 C -0.06145 -0.48329 1.78038
 C -0.07019 -0.48042 -1.77990
 F 0.33991 1.50307 1.80894
 F 0.47143 1.49058 -1.81138
 H -0.92417 -0.99675 1.50118
 H -0.93077 -0.99014 -1.46909
 H 0.76713 -1.09684 1.60431
 H 0.75901 -1.09833 -1.63591
 H -0.11115 -0.27335 2.77597
 H -0.15164 -0.26641 -2.77495
13
bifur_IRC_Cartesians_noMW_output/new_data/bifur_traj1_Cartesians point 148
C 0.04997 0.74323 1.07684
 C 0.08578 0.74071 -1.07692
 C -0.22387 1.20795 0.00051
 C -0.06163 -0.48324 1.78038
 C -0.07001 -0.48047 -1.77989
 F 0.34258 1.50277 1.80892
 F 0.46877 1.49087 -1.81140
 H -0.92432 -0.99663 1.50054
 H -0.93063 -0.99026 -1.46973
 H 0.76697 -1.09688 1.60497
 H 0.75918 -1.09829 -1.63524
 H -0.11198 -0.27322 2.77597
 H -0.15080 -0.26654 -2.77494
13
bifur_IRC_Cartesians_noMW_output/new_data/bifur_traj1_Cartesians point 149
C 0.05039 0.74319 1.07683
 C 0.08535 0.74075 -1.07693
 C -0.22388 1.20796 0.00050
 C -0.06174 -0.48322 1.78038
 C -0.06990 -0.48050 -1.77988
 F 0.34409 1.50261 1.80892
 F 0.46727 1.49104 -1.81141
 H -0.92440 -0.99656 1.50018
 H -0.93054 -0.99034 -1.47009
 H 0.76687 -1.09690 1.60534
 H 0.75927 -1.09826 -1.63487
 H -0.11245 -0.27314 2.77596
 H -0.15033 -0.26662 -2.77494
13
bifur_IRC_Cartesians_noMW_output/new_data/bifur_traj1_Cartesians point 150
C 0.05059 0.74317 1.07683
 C 0.08516 0.74077 -1.07693
 C -0.22388 1.20796 0.00050
 C -0.06179 -0.48321 1.78038
 C -0.06985 -0.48051 -1.77988
 F 0.34479 1.50253 1.80891
 F 0.46657 1.49112 -1.81141
 H -0.92444 -0.99653 1.50001
 H -0.93050 -0.99037 -1.47026
 H 0.76683 -1.09691 1.60551
 H 0.75931 -1.09825 -1.63469
 H -0.11267 -0.27311 2.77596
 H -0.15011 -0.26665 -2.77494
13
bifur_IRC_Cartesians_noMW_output/new_data/bifur_traj1_Cartesians point 151
C 0.05068 0.74316 1.07683
 C 0.08507 0.74078 -1.07693
 C -0.22389 1.20796 0.00050
 C -0.06181 -0.48320 1.78038
 C -0.06983 -0.48051 -1.77988
 F 0.34511 1.50249 1.80891
 F 0.46626 1.49115 -1.81141
 H -0.92446 -0.99651 1.49993
 H -0.93049 -0.99038 -1.47033
 H 0.76681 -1.09692 1.60559
 H 0.75933 -1.09825 -1.63461
 H -0.11277 -0.27310 2.77596
 H -0.15001 -0.26667 -2.77494
13
bifur_IRC_Cartesians_noMW_output/new_data/bifur_traj1_Cartesians point 152
C 0.05081 0.74314 1.07683
 C 0.08493 0.74079 -1.07693
 C -0.22389 1.20796 0.00050
 C -0.06185 -0.48319 1.78038
 C -0.06980 -0.48052 -1.77988
 F 0.34560 1.50244 1.80891
 F 0.46577 1.49121 -1.81142
 H -0.92448 -0.99649 1.49981
 H -0.93046 -0.99041 -1.47045
 H 0.76678 -1.09693 1.60571
 H 0.75936 -1.09824 -1.63449
 H -0.11292 -0.27307 2.77596
 H -0.14986 -0.26670 -2.77494
13
bifur_IRC_Cartesians_noMW_output/new_data/bifur_traj1_Cartesians point 153
C 0.05119 0.74311 1.07682
 C 0.08455 0.74083 -1.07693
 C -0.22389 1.20796 0.00049
 C -0.06194 -0.48317 1.78039
 C -0.06970 -0.48055 -1.77988
 F 0.34694 1.50229 1.80890
 F 0.46443 1.49135 -1.81142
 H -0.92456 -0.99643 1.49949
 H -0.93039 -0.99047 -1.47077
 H 0.76670 -1.09695 1.60604
 H 0.75945 -1.09822 -1.63416
 H -0.11334 -0.27301 2.77596
 H -0.14944 -0.26676 -2.77494
13
bifur_IRC_Cartesians_noMW_output/new_data/bifur_traj1_Cartesians point 154
C 0.05199 0.74303 1.07681
 C 0.08375 0.74091 -1.07694
 C -0.22391 1.20797 0.00048
 C -0.06214 -0.48312 1.78039
 C -0.06951 -0.48059 -1.77987
 F 0.34978 1.50198 1.80888
 F 0.46161 1.49167 -1.81144
 H -0.92471 -0.99630 1.49881
 H -0.93023 -0.99060 -1.47144
 H 0.76652 -1.09699 1.60674
 H 0.75962 -1.09817 -1.63345
 H -0.11423 -0.27287 2.77596
 H -0.14855 -0.26691 -2.77494
13
bifur_IRC_Cartesians_noMW_output/new_data/bifur_traj1_Cartesians point 155
C 0.05199 0.74303 1.07681
 C 0.08375 0.74091 -1.07694
 C -0.22391 1.20797 0.00048
 C -0.06214 -0.48312 1.78039
 C -0.06951 -0.48059 -1.77987
 F 0.34978 1.50198 1.80888
 F 0.46161 1.49167 -1.81144
 H -0.92471 -0.99630 1.49881
 H -0.93023 -0.99060 -1.47144
 H 0.76652 -1.09699 1.60674
 H 0.75962 -1.09817 -1.63345
 H -0.11423 -0.27287 2.77596
 H -0.14855 -0.26691 -2.77494
13
bifur_IRC_Cartesians_noMW_output/new_data/bifur_traj1_Cartesians point 156
C 0.05509 0.74272 1.07678
 C 0.08063 0.74123 -1.07696
 C -0.22395 1.20799 0.00044
 C -0.06290 -0.48294 1.78039
 C -0.06874 -0.48078 -1.77983
 F 0.36082 1.50077 1.80882
 F 0.45063 1.49289 -1.81150
 H -0.92532 -0.99580 1.49615
 H -0.92962 -0.99112 -1.47407
 H 0.76584 -1.09717 1.60945
 H 0.76031 -1.09799 -1.63069
 H -0.11768 -0.27233 2.77595
 H -0.14510 -0.26746 -2.77492
13
bifur_IRC_Cartesians_noMW_output/new_data/bifur_traj1_Cartesians point 157
C 0.05726 0.74251 1.07675
 C 0.07845 0.74145 -1.07698
 C -0.22398 1.20800 0.00041
 C -0.06344 -0.48281 1.78040
 C -0.06821 -0.48092 -1.77981
 F 0.36852 1.49992 1.80878
 F 0.44297 1.49374 -1.81155
 H -0.92574 -0.99545 1.49429
 H -0.92920 -0.99148 -1.47591
 H 0.76536 -1.09729 1.61135
 H 0.76079 -1.09786 -1.62877
 H -0.12008 -0.27196 2.77594
 H -0.14269 -0.26785 -2.77491
13
bifur_IRC_Cartesians_noMW_output/new_data/bifur_traj1_Cartesians point 158
C 0.05969 0.74227 1.07672
 C 0.07600 0.74170 -1.07700
 C -0.22402 1.20801 0.00038
 C -0.06404 -0.48267 1.78040
 C -0.06761 -0.48106 -1.77978
 F 0.37719 1.49897 1.80873
 F 0.43435 1.49470 -1.81160
 H -0.92622 -0.99505 1.49220
 H -0.92872 -0.99188 -1.47797
 H 0.76483 -1.09743 1.61348
 H 0.76133 -1.09772 -1.62660
 H -0.12279 -0.27154 2.77594
 H -0.13998 -0.26829 -2.77490
13
bifur_IRC_Cartesians_noMW_output/new_data/bifur_traj1_Cartesians point 159
C 0.06231 0.74201 1.07669
 C 0.07337 0.74197 -1.07702
 C -0.22406 1.20803 0.00035
 C -0.06469 -0.48251 1.78040
 C -0.06696 -0.48122 -1.77976
 F 0.38651 1.49794 1.80867
 F 0.42507 1.49573 -1.81165
 H -0.92673 -0.99463 1.48996
 H -0.92821 -0.99232 -1.48019
 H 0.76425 -1.09758 1.61577
 H 0.76191 -1.09757 -1.62427
 H -0.12570 -0.27109 2.77593
 H -0.13707 -0.26876 -2.77489
13
bifur_IRC_Cartesians_noMW_output/new_data/bifur_traj1_Cartesians point 160
C 0.06503 0.74174 1.07666
 C 0.07064 0.74224 -1.07704
 C -0.22410 1.20805 0.00032
 C -0.06537 -0.48235 1.78041
 C -0.06629 -0.48139 -1.77973
 F 0.39617 1.49688 1.80862
 F 0.41546 1.49679 -1.81171
 H -0.92726 -0.99419 1.48763
 H -0.92768 -0.99277 -1.48249
 H 0.76365 -1.09773 1.61815
 H 0.76252 -1.09741 -1.62186
 H -0.12872 -0.27062 2.77592
 H -0.13404 -0.26925 -2.77488
13
bifur_IRC_Cartesians_noMW_output/new_data/bifur_traj1_Cartesians point 161
C 0.06772 0.74148 1.07663
 C 0.06792 0.74252 -1.07706
 C -0.22414 1.20806 0.00028
 C -0.06603 -0.48219 1.78041
 C -0.06562 -0.48155 -1.77970
 F 0.40577 1.49582 1.80856
 F 0.40591 1.49785 -1.81176
 H -0.92779 -0.99375 1.48532
 H -0.92715 -0.99322 -1.48477
 H 0.76306 -1.09788 1.62051
 H 0.76311 -1.09725 -1.61946
 H -0.13172 -0.27016 2.77591
 H -0.13104 -0.26973 -2.77487
13
bifur_IRC_Cartesians_noMW_output/new_data/bifur_traj1_Cartesians point 162
C 0.07027 0.74123 1.07660
 C 0.06537 0.74278 -1.07707
 C -0.22418 1.20808 0.00025
 C -0.06666 -0.48204 1.78042
 C -0.06500 -0.48171 -1.77967
 F 0.41482 1.49483 1.80851
 F 0.39691 1.49885 -1.81181
 H -0.92828 -0.99334 1.48314
 H -0.92666 -0.99364 -1.48693
 H 0.76250 -1.09803 1.62274
 H 0.76368 -1.09710 -1.61721
 H -0.13454 -0.26972 2.77590
 H -0.12821 -0.27019 -2.77486
13
bifur_IRC_Cartesians_noMW_output/new_data/bifur_traj1_Cartesians point 163
C 0.07251 0.74101 1.07658
 C 0.06311 0.74301 -1.07709
 C -0.22421 1.20809 0.00022
 C -0.06722 -0.48191 1.78042
 C -0.06444 -0.48185 -1.77965
 F 0.42282 1.49395 1.80846
 F 0.38895 1.49974 -1.81186
 H -0.92872 -0.99297 1.48121
 H -0.92622 -0.99402 -1.48883
 H 0.76200 -1.09816 1.62471
 H 0.76418 -1.09697 -1.61521
 H -0.13704 -0.26933 2.77590
 H -0.12571 -0.27059 -2.77485
13
bifur_IRC_Cartesians_noMW_output/new_data/bifur_traj1_Cartesians point 164
C 0.07437 0.74082 1.07655
 C 0.06124 0.74320 -1.07711
 C -0.22424 1.20810 0.00020
 C -0.06768 -0.48180 1.78042
 C -0.06398 -0.48196 -1.77963
 F 0.42943 1.49322 1.80843
 F 0.38238 1.50047 -1.81190
 H -0.92908 -0.99267 1.47962
 H -0.92586 -0.99433 -1.49041
 H 0.76159 -1.09826 1.62633
 H 0.76459 -1.09686 -1.61356
 H -0.13910 -0.26901 2.77589
 H -0.12364 -0.27093 -2.77485
13
bifur_IRC_Cartesians_noMW_output/new_data/bifur_traj1_Cartesians point 165
C 0.07580 0.74068 1.07654
 C 0.05980 0.74334 -1.07712
 C -0.22426 1.20811 0.00018
 C -0.06804 -0.48171 1.78043
 C -0.06363 -0.48205 -1.77961
 F 0.43450 1.49267 1.80840
 F 0.37733 1.50103 -1.81193
 H -0.92936 -0.99244 1.47840
 H -0.92558 -0.99456 -1.49162
 H 0.76128 -1.09834 1.62758
 H 0.76490 -1.09678 -1.61229
 H -0.14069 -0.26876 2.77589
 H -0.12206 -0.27118 -2.77484
13
bifur_IRC_Cartesians_noMW_output/new_data/bifur_traj1_Cartesians point 166
C 0.07580 0.74068 1.07654
 C 0.05980 0.74334 -1.07712
 C -0.22426 1.20811 0.00018
 C -0.06804 -0.48171 1.78043
 C -0.06363 -0.48205 -1.77961
 F 0.43450 1.49267 1.80840
 F 0.37733 1.50103 -1.81193
 H -0.92936 -0.99244 1.47840
 H -0.92558 -0.99456 -1.49162
 H 0.76128 -1.09834 1.62758
 H 0.76490 -1.09678 -1.61229
 H -0.14069 -0.26876 2.77589
 H -0.12206 -0.27118 -2.77484
13
bifur_IRC_Cartesians_noMW_output/new_data/bifur_traj1_Cartesians point 167
C 0.07742 0.74052 1.07652
 C 0.05817 0.74351 -1.07713
 C -0.22429 1.20812 0.00016
 C -0.06844 -0.48162 1.78043
 C -0.06323 -0.48215 -1.77960
 F 0.44029 1.49203 1.80836
 F 0.37157 1.50167 -1.81196
 H -0.92968 -0.99218 1.47700
 H -0.92526 -0.99483 -1.49299
 H 0.76092 -1.09843 1.62900
 H 0.76526 -1.09668 -1.61084
 H -0.14249 -0.26848 2.77588
 H -0.12025 -0.27148 -2.77483
13
bifur_IRC_Cartesians_noMW_output/new_data/bifur_traj1_Cartesians point 168
C 0.07773 0.74049 1.07651
 C 0.05786 0.74354 -1.07713
 C -0.22429 1.20813 0.00015
 C -0.06851 -0.48160 1.78043
 C -0.06316 -0.48217 -1.77959
 F 0.44138 1.49191 1.80836
 F 0.37049 1.50179 -1.81197
 H -0.92974 -0.99213 1.47674
 H -0.92520 -0.99488 -1.49325
 H 0.76086 -1.09845 1.62927
 H 0.76533 -1.09667 -1.61057
 H -0.14284 -0.26843 2.77588
 H -0.11991 -0.27153 -2.77483
13
bifur_IRC_Cartesians_noMW_output/new_data/bifur_traj1_Cartesians point 169
C 0.07780 0.74049 1.07651
 C 0.05779 0.74355 -1.07713
 C -0.22429 1.20813 0.00015
 C -0.06853 -0.48159 1.78043
 C -0.06314 -0.48217 -1.77959
 F 0.44163 1.49188 1.80836
 F 0.37024 1.50181 -1.81197
 H -0.92975 -0.99212 1.47668
 H -0.92519 -0.99490 -1.49331
 H 0.76084 -1.09845 1.62933
 H 0.76535 -1.09666 -1.61051
 H -0.14291 -0.26842 2.77588
 H -0.11983 -0.27154 -2.77483
13
bifur_IRC_Cartesians_noMW_output/new_data/bifur_traj1_Cartesians point 170
C 0.07773 0.74049 1.07651
 C 0.05786 0.74354 -1.07713
 C -0.22429 1.20813 0.00015
 C -0.06851 -0.48160 1.78043
 C -0.06316 -0.48217 -1.77959
 F 0.44138 1.49191 1.80836
 F 0.37048 1.50179 -1.81197
 H -0.92974 -0.99213 1.47674
 H -0.92520 -0.99488 -1.49325
 H 0.76086 -1.09845 1.62927
 H 0.76533 -1.09667 -1.61057
 H -0.14284 -0.26843 2.77588
 H -0.11991 -0.27153 -2.77483
13
bifur_IRC_Cartesians_noMW_output/new_data/bifur_traj1_Cartesians point 171
C 0.07765 0.74050 1.07652
 C 0.05795 0.74353 -1.07713
 C -0.22429 1.20813 0.00015
 C -0.06849 -0.48160 1.78043
 C -0.06318 -0.48216 -1.77959
 F 0.44108 1.49194 1.80836
 F 0.37078 1.50175 -1.81197
 H -0.92972 -0.99214 1.47681
 H -0.92522 -0.99487 -1.49318
 H 0.76087 -1.09845 1.62920
 H 0.76531 -1.09667 -1.61065
 H -0.14274 -0.26844 2.77588
 H -0.12000 -0.27152 -2.77483
13
bifur_IRC_Cartesians_noMW_output/new_data/bifur_traj1_Cartesians point 172
C 0.07771 0.74050 1.07652
 C 0.05789 0.74354 -1.07713
 C -0.22429 1.20813 0.00015
 C -0.06851 -0.48160 1.78043
 C -0.06316 -0.48216 -1.77959
 F 0.44129 1.49192 1.80836
 F 0.37057 1.50178 -1.81197
 H -0.92974 -0.99213 1.47676
 H -0.92520 -0.99488 -1.49323
 H 0.76086 -1.09845 1.62925
 H 0.76533 -1.09667 -1.61059
 H -0.14281 -0.26843 2.77588
 H -0.11993 -0.27153 -2.77483
13
bifur_IRC_Cartesians_noMW_output/new_data/bifur_traj1_Cartesians point 173
C 0.07807 0.74046 1.07651
 C 0.05752 0.74357 -1.07713
 C -0.22430 1.20813 0.00015
 C -0.06860 -0.48158 1.78043
 C -0.06307 -0.48219 -1.77959
 F 0.44260 1.49178 1.80835
 F 0.36928 1.50192 -1.81197
 H -0.92981 -0.99207 1.47645
 H -0.92513 -0.99494 -1.49354
 H 0.76078 -1.09847 1.62957
 H 0.76541 -1.09665 -1.61027
 H -0.14321 -0.26837 2.77588
 H -0.11953 -0.27159 -2.77483
13
bifur_IRC_Cartesians_noMW_output/new_data/bifur_traj1_Cartesians point 174
C 0.07885 0.74038 1.07650
 C 0.05673 0.74365 -1.07714
 C -0.22431 1.20813 0.00014
 C -0.06879 -0.48153 1.78043
 C -0.06288 -0.48223 -1.77958
 F 0.44537 1.49147 1.80834
 F 0.36652 1.50223 -1.81199
 H -0.92996 -0.99195 1.47578
 H -0.92498 -0.99507 -1.49420
 H 0.76061 -1.09851 1.63025
 H 0.76558 -1.09660 -1.60957
 H -0.14408 -0.26824 2.77588
 H -0.11866 -0.27173 -2.77483
13
bifur_IRC_Cartesians_noMW_output/new_data/bifur_traj1_Cartesians point 175
C 0.08006 0.74026 1.07649
 C 0.05552 0.74378 -1.07715
 C -0.22433 1.20814 0.00012
 C -0.06909 -0.48146 1.78043
 C -0.06258 -0.48231 -1.77957
 F 0.44968 1.49100 1.80831
 F 0.36223 1.50270 -1.81201
 H -0.93020 -0.99175 1.47474
 H -0.92474 -0.99527 -1.49523
 H 0.76034 -1.09858 1.63131
 H 0.76585 -1.09653 -1.60850
 H -0.14543 -0.26803 2.77587
 H -0.11731 -0.27195 -2.77482
13
bifur_IRC_Cartesians_noMW_output/new_data/bifur_traj1_Cartesians point 176
C 0.08166 0.74011 1.07647
 C 0.05391 0.74394 -1.07716
 C -0.22435 1.20815 0.00010
 C -0.06949 -0.48137 1.78043
 C -0.06219 -0.48241 -1.77955
 F 0.45536 1.49037 1.80828
 F 0.35658 1.50333 -1.81205
 H -0.93051 -0.99149 1.47337
 H -0.92443 -0.99554 -1.49658
 H 0.75999 -1.09867 1.63271
 H 0.76620 -1.09644 -1.60708
 H -0.14720 -0.26775 2.77587
 H -0.11554 -0.27224 -2.77482
13
bifur_IRC_Cartesians_noMW_output/new_data/bifur_traj1_Cartesians point 177
C 0.08166 0.74011 1.07647
 C 0.05391 0.74394 -1.07716
 C -0.22435 1.20815 0.00010
 C -0.06949 -0.48137 1.78043
 C -0.06219 -0.48241 -1.77955
 F 0.45536 1.49037 1.80828
 F 0.35658 1.50333 -1.81205
 H -0.93051 -0.99149 1.47337
 H -0.92443 -0.99554 -1.49658
 H 0.75999 -1.09867 1.63271
 H 0.76620 -1.09644 -1.60708
 H -0.14720 -0.26775 2.77587
 H -0.11554 -0.27224 -2.77482
13
bifur_IRC_Cartesians_noMW_output/new_data/bifur_traj1_Cartesians point 178
C 0.08578 0.73970 1.07642
 C 0.04977 0.74436 -1.07719
 C -0.22441 1.20818 0.00005
 C -0.07051 -0.48112 1.78044
 C -0.06117 -0.48266 -1.77951
 F 0.47002 1.48876 1.80819
 F 0.34200 1.50495 -1.81213
 H -0.93131 -0.99082 1.46984
 H -0.92363 -0.99622 -1.50007
 H 0.75908 -1.09891 1.63632
 H 0.76712 -1.09620 -1.60342
 H -0.15178 -0.26704 2.77586
 H -0.11095 -0.27298 -2.77480
13
bifur_IRC_Cartesians_noMW_output/new_data/bifur_traj1_Cartesians point 179
C 0.08821 0.73946 1.07639
 C 0.04733 0.74461 -1.07721
 C -0.22445 1.20819 0.00002
 C -0.07111 -0.48098 1.78045
 C -0.06057 -0.48281 -1.77948
 F 0.47866 1.48781 1.80814
 F 0.33340 1.50591 -1.81218
 H -0.93179 -0.99043 1.46776
 H -0.92315 -0.99663 -1.50213
 H 0.75855 -1.09904 1.63844
 H 0.76765 -1.09605 -1.60126
 H -0.15448 -0.26662 2.77585
 H -0.10825 -0.27341 -2.77479
13
bifur_IRC_Cartesians_noMW_output/new_data/bifur_traj1_Cartesians point 180
C 0.09080 0.73921 1.07636
 C 0.04472 0.74487 -1.07723
 C -0.22449 1.20821 -0.00001
 C -0.07175 -0.48082 1.78045
 C -0.05993 -0.48296 -1.77945
 F 0.48788 1.48680 1.80809
 F 0.32422 1.50693 -1.81223
 H -0.93229 -0.99001 1.46554
 H -0.92265 -0.99706 -1.50432
 H 0.75798 -1.09919 1.64071
 H 0.76823 -1.09590 -1.59896
 H -0.15736 -0.26618 2.77584
 H -0.10537 -0.27388 -2.77478
13
bifur_IRC_Cartesians_noMW_output/new_data/bifur_traj1_Cartesians point 181
C 0.09345 0.73895 1.07633
 C 0.04206 0.74514 -1.07725
 C -0.22453 1.20822 -0.00005
 C -0.07241 -0.48067 1.78045
 C -0.05928 -0.48313 -1.77943
 F 0.49730 1.48576 1.80804
 F 0.31486 1.50797 -1.81229
 H -0.93281 -0.98958 1.46327
 H -0.92213 -0.99750 -1.50657
 H 0.75740 -1.09934 1.64303
 H 0.76882 -1.09575 -1.59661
 H -0.16030 -0.26572 2.77583
 H -0.10242 -0.27435 -2.77477
13
bifur_IRC_Cartesians_noMW_output/new_data/bifur_traj1_Cartesians point 182
C 0.09598 0.73870 1.07630
 C 0.03952 0.74540 -1.07727
 C -0.22457 1.20824 -0.00008
 C -0.07303 -0.48052 1.78046
 C -0.05866 -0.48328 -1.77940
 F 0.50631 1.48477 1.80799
 F 0.30590 1.50896 -1.81234
 H -0.93330 -0.98917 1.46110
 H -0.92163 -0.99792 -1.50871
 H 0.75684 -1.09948 1.64525
 H 0.76938 -1.09560 -1.59436
 H -0.16311 -0.26528 2.77582
 H -0.09961 -0.27481 -2.77476
13
bifur_IRC_Cartesians_noMW_output/new_data/bifur_traj1_Cartesians point 183
C 0.09819 0.73848 1.07628
 C 0.03729 0.74563 -1.07728
 C -0.22460 1.20825 -0.00011
 C -0.07358 -0.48039 1.78046
 C -0.05811 -0.48342 -1.77938
 F 0.51418 1.48390 1.80794
 F 0.29806 1.50983 -1.81239
 H -0.93374 -0.98881 1.45920
 H -0.92120 -0.99829 -1.51059
 H 0.75635 -1.09961 1.64718
 H 0.76987 -1.09547 -1.59239
 H -0.16557 -0.26490 2.77582
 H -0.09714 -0.27521 -2.77475
13
bifur_IRC_Cartesians_noMW_output/new_data/bifur_traj1_Cartesians point 184
C 0.09990 0.73831 1.07626
 C 0.03557 0.74580 -1.07730
 C -0.22463 1.20826 -0.00013
 C -0.07401 -0.48029 1.78046
 C -0.05769 -0.48352 -1.77936
 F 0.52025 1.48324 1.80791
 F 0.29202 1.51050 -1.81242
 H -0.93407 -0.98854 1.45774
 H -0.92087 -0.99857 -1.51203
 H 0.75598 -1.09971 1.64868
 H 0.77025 -1.09537 -1.59087
 H -0.16747 -0.26461 2.77581
 H -0.09524 -0.27551 -2.77474
13
bifur_IRC_Cartesians_noMW_output/new_data/bifur_traj1_Cartesians point 185
C 0.10096 0.73821 1.07625
 C 0.03450 0.74591 -1.07730
 C -0.22464 1.20827 -0.00014
 C -0.07427 -0.48022 1.78047
 C -0.05742 -0.48358 -1.77935
 F 0.52405 1.48282 1.80788
 F 0.28824 1.51092 -1.81244
 H -0.93428 -0.98836 1.45682
 H -0.92066 -0.99875 -1.51294
 H 0.75574 -1.09977 1.64961
 H 0.77048 -1.09531 -1.58993
 H -0.16865 -0.26442 2.77581
 H -0.09406 -0.27570 -2.77474
13
bifur_IRC_Cartesians_noMW_output/new_data/bifur_traj1_Cartesians point 186
C 0.10134 0.73817 1.07624
 C 0.03413 0.74595 -1.07731
 C -0.22465 1.20827 -0.00015
 C -0.07436 -0.48020 1.78047
 C -0.05733 -0.48361 -1.77934
 F 0.52538 1.48267 1.80788
 F 0.28693 1.51107 -1.81245
 H -0.93435 -0.98830 1.45650
 H -0.92059 -0.99881 -1.51325
 H 0.75566 -1.09979 1.64994
 H 0.77056 -1.09529 -1.58960
 H -0.16907 -0.26436 2.77581
 H -0.09364 -0.27577 -2.77474
13
bifur_IRC_Cartesians_noMW_output/new_data/bifur_traj1_Cartesians point 187
C 0.10102 0.73820 1.07625
 C 0.03444 0.74591 -1.07731
 C -0.22464 1.20827 -0.00014
 C -0.07428 -0.48022 1.78047
 C -0.05741 -0.48359 -1.77935
 F 0.52426 1.48280 1.80788
 F 0.28804 1.51094 -1.81244
 H -0.93429 -0.98835 1.45677
 H -0.92065 -0.99876 -1.51298
 H 0.75573 -1.09977 1.64966
 H 0.77049 -1.09531 -1.58988
 H -0.16872 -0.26441 2.77581
 H -0.09399 -0.27571 -2.77474
13
bifur_IRC_Cartesians_noMW_output/new_data/bifur_traj1_Cartesians point 188
C 0.10102 0.73820 1.07625
 C 0.03444 0.74591 -1.07731
 C -0.22464 1.20827 -0.00014
 C -0.07428 -0.48022 1.78047
 C -0.05741 -0.48359 -1.77935
 F 0.52426 1.48280 1.80788
 F 0.28804 1.51094 -1.81244
 H -0.93429 -0.98835 1.45677
 H -0.92065 -0.99876 -1.51298
 H 0.75573 -1.09977 1.64966
 H 0.77049 -1.09531 -1.58988
 H -0.16872 -0.26441 2.77581
 H -0.09399 -0.27571 -2.77474
13
bifur_IRC_Cartesians_noMW_output/new_data/bifur_traj1_Cartesians point 189
C 0.09853 0.73845 1.07627
 C 0.03695 0.74566 -1.07729
 C -0.22461 1.20825 -0.00011
 C -0.07367 -0.48037 1.78046
 C -0.05803 -0.48344 -1.77937
 F 0.51539 1.48377 1.80793
 F 0.29686 1.50996 -1.81239
 H -0.93380 -0.98876 1.45891
 H -0.92114 -0.99834 -1.51087
 H 0.75628 -1.09963 1.64748
 H 0.76994 -1.09545 -1.59209
 H -0.16595 -0.26484 2.77582
 H -0.09677 -0.27527 -2.77475
13
bifur_IRC_Cartesians_noMW_output/new_data/bifur_traj1_Cartesians point 190
C 0.09649 0.73865 1.07630
 C 0.03900 0.74545 -1.07727
 C -0.22458 1.20824 -0.00009
 C -0.07316 -0.48049 1.78046
 C -0.05853 -0.48331 -1.77939
 F 0.50815 1.48457 1.80798
 F 0.30407 1.50916 -1.81235
 H -0.93341 -0.98909 1.46065
 H -0.92153 -0.99801 -1.50915
 H 0.75673 -1.09951 1.64570
 H 0.76949 -1.09557 -1.59390
 H -0.16369 -0.26519 2.77582
 H -0.09903 -0.27490 -2.77476
13
bifur_IRC_Cartesians_noMW_output/new_data/bifur_traj1_Cartesians point 191
C 0.09407 0.73888 1.07633
 C 0.04143 0.74521 -1.07725
 C -0.22454 1.20823 -0.00006
 C -0.07256 -0.48063 1.78045
 C -0.05912 -0.48316 -1.77942
 F 0.49953 1.48552 1.80802
 F 0.31264 1.50821 -1.81230
 H -0.93293 -0.98948 1.46273
 H -0.92201 -0.99760 -1.50710
 H 0.75726 -1.09938 1.64358
 H 0.76895 -1.09571 -1.59605
 H -0.16100 -0.26561 2.77583
 H -0.10172 -0.27447 -2.77477
13
bifur_IRC_Cartesians_noMW_output/new_data/bifur_traj1_Cartesians point 192
C 0.09146 0.73914 1.07636
 C 0.04405 0.74494 -1.07723
 C -0.22450 1.20821 -0.00002
 C -0.07192 -0.48079 1.78045
 C -0.05977 -0.48300 -1.77945
 F 0.49025 1.48654 1.80808
 F 0.32187 1.50719 -1.81225
 H -0.93242 -0.98990 1.46497
 H -0.92252 -0.99717 -1.50489
 H 0.75783 -1.09923 1.64130
 H 0.76838 -1.09586 -1.59837
 H -0.15810 -0.26606 2.77584
 H -0.10463 -0.27400 -2.77478
13
bifur_IRC_Cartesians_noMW_output/new_data/bifur_traj1_Cartesians point 193
C 0.08898 0.73939 1.07638
 C 0.04655 0.74469 -1.07721
 C -0.22446 1.20820 0.00001
 C -0.07130 -0.48093 1.78045
 C -0.06038 -0.48285 -1.77947
 F 0.48142 1.48751 1.80813
 F 0.33065 1.50621 -1.81220
 H -0.93194 -0.99030 1.46709
 H -0.92300 -0.99676 -1.50279
 H 0.75838 -1.09909 1.63912
 H 0.76783 -1.09601 -1.60057
 H -0.15534 -0.26649 2.77585
 H -0.10739 -0.27355 -2.77479
13
bifur_IRC_Cartesians_noMW_output/new_data/bifur_traj1_Cartesians point 194
C 0.08692 0.73959 1.07641
 C 0.04863 0.74448 -1.07720
 C -0.22443 1.20818 0.00004
 C -0.07079 -0.48105 1.78044
 C -0.06089 -0.48273 -1.77950
 F 0.47406 1.48832 1.80817
 F 0.33797 1.50540 -1.81216
 H -0.93153 -0.99064 1.46886
 H -0.92341 -0.99641 -1.50103
 H 0.75883 -1.09897 1.63731
 H 0.76737 -1.09613 -1.60241
 H -0.15304 -0.26685 2.77585
 H -0.10969 -0.27318 -2.77480
13
bifur_IRC_Cartesians_noMW_output/new_data/bifur_traj1_Cartesians point 195
C 0.08535 0.73974 1.07643
 C 0.05020 0.74432 -1.07719
 C -0.22441 1.20817 0.00006
 C -0.07040 -0.48115 1.78044
 C -0.06128 -0.48263 -1.77951
 F 0.46849 1.48893 1.80820
 F 0.34352 1.50478 -1.81212
 H -0.93123 -0.99089 1.47021
 H -0.92371 -0.99615 -1.49971
 H 0.75918 -1.09888 1.63594
 H 0.76702 -1.09622 -1.60380
 H -0.15130 -0.26712 2.77586
 H -0.11143 -0.27290 -2.77480
13
bifur_IRC_Cartesians_noMW_output/new_data/bifur_traj1_Cartesians point 196
C 0.08421 0.73986 1.07644
 C 0.05135 0.74420 -1.07718
 C -0.22439 1.20817 0.00007
 C -0.07012 -0.48122 1.78044
 C -0.06156 -0.48256 -1.77952
 F 0.46443 1.48937 1.80823
 F 0.34756 1.50433 -1.81210
 H -0.93101 -0.99108 1.47119
 H -0.92393 -0.99596 -1.49874
 H 0.75943 -1.09882 1.63494
 H 0.76677 -1.09629 -1.60482
 H -0.15003 -0.26731 2.77586
 H -0.11270 -0.27269 -2.77481
13
bifur_IRC_Cartesians_noMW_output/new_data/bifur_traj1_Cartesians point 197
C 0.08337 0.73994 1.07645
 C 0.05219 0.74411 -1.07717
 C -0.22438 1.20816 0.00008
 C -0.06991 -0.48126 1.78044
 C -0.06176 -0.48251 -1.77953
 F 0.46146 1.48970 1.80824
 F 0.35051 1.50401 -1.81208
 H -0.93084 -0.99121 1.47190
 H -0.92410 -0.99582 -1.49803
 H 0.75961 -1.09877 1.63421
 H 0.76658 -1.09634 -1.60556
 H -0.14911 -0.26746 2.77586
 H -0.11363 -0.27254 -2.77481
13
bifur_IRC_Cartesians_noMW_output/new_data/bifur_traj1_Cartesians point 198
C 0.08275 0.74000 1.07646
 C 0.05282 0.74405 -1.07717
 C -0.22437 1.20816 0.00009
 C -0.06976 -0.48130 1.78044
 C -0.06192 -0.48247 -1.77954
 F 0.45923 1.48995 1.80826
 F 0.35273 1.50376 -1.81207
 H -0.93072 -0.99131 1.47244
 H -0.92422 -0.99572 -1.49750
 H 0.75975 -1.09873 1.63366
 H 0.76644 -1.09637 -1.60611
 H -0.14841 -0.26756 2.77587
 H -0.11433 -0.27243 -2.77481
13
bifur_IRC_Cartesians_noMW_output/new_data/bifur_traj1_Cartesians point 199
C 0.08275 0.74000 1.07646
 C 0.05282 0.74405 -1.07717
 C -0.22437 1.20816 0.00009
 C -0.06976 -0.48130 1.78044
 C -0.06192 -0.48247 -1.77954
 F 0.45923 1.48995 1.80826
 F 0.35273 1.50376 -1.81207
 H -0.93072 -0.99131 1.47244
 H -0.92422 -0.99572 -1.49750
 H 0.75975 -1.09873 1.63366
 H 0.76644 -1.09637 -1.60611
 H -0.14841 -0.26756 2.77587
 H -0.11433 -0.27243 -2.77481
13
bifur_IRC_Cartesians_noMW_output/new_data/bifur_traj1_Cartesians point 200
C 0.08175 0.74010 1.07647
 C 0.05382 0.74395 -1.07716
 C -0.22435 1.20815 0.00010
 C -0.06951 -0.48136 1.78043
 C -0.06216 -0.48241 -1.77955
 F 0.45568 1.49034 1.80828
 F 0.35626 1.50337 -1.81205
 H -0.93053 -0.99148 1.47329
 H -0.92441 -0.99555 -1.49666
 H 0.75997 -1.09868 1.63279
 H 0.76622 -1.09643 -1.60700
 H -0.14730 -0.26774 2.77587
 H -0.11544 -0.27225 -2.77482
13
bifur_IRC_Cartesians_noMW_output/new_data/bifur_traj1_Cartesians point 201
C 0.08118 0.74015 1.07648
 C 0.05439 0.74389 -1.07716
 C -0.22435 1.20815 0.00011
 C -0.06937 -0.48139 1.78043
 C -0.06230 -0.48238 -1.77956
 F 0.45367 1.49056 1.80829
 F 0.35826 1.50315 -1.81204
 H -0.93042 -0.99157 1.47378
 H -0.92452 -0.99546 -1.49618
 H 0.76010 -1.09865 1.63230
 H 0.76610 -1.09646 -1.60750
 H -0.14667 -0.26783 2.77587
 H -0.11606 -0.27215 -2.77482
13
bifur_IRC_Cartesians_noMW_output/new_data/bifur_traj1_Cartesians point 202
C 0.08044 0.74023 1.07648
 C 0.05514 0.74382 -1.07715
 C -0.22433 1.20814 0.00012
 C -0.06919 -0.48144 1.78043
 C -0.06249 -0.48233 -1.77956
 F 0.45102 1.49085 1.80830
 F 0.36090 1.50285 -1.81202
 H -0.93027 -0.99169 1.47442
 H -0.92467 -0.99533 -1.49555
 H 0.76026 -1.09860 1.63164
 H 0.76593 -1.09651 -1.60816
 H -0.14585 -0.26796 2.77587
 H -0.11689 -0.27202 -2.77482
13
bifur_IRC_Cartesians_noMW_output/new_data/bifur_traj1_Cartesians point 203
C 0.07944 0.74032 1.07650
 C 0.05614 0.74371 -1.07714
 C -0.22432 1.20814 0.00013
 C -0.06894 -0.48150 1.78043
 C -0.06273 -0.48227 -1.77957
 F 0.44748 1.49124 1.80832
 F 0.36442 1.50246 -1.81200
 H -0.93008 -0.99185 1.47527
 H -0.92487 -0.99517 -1.49470
 H 0.76048 -1.09855 1.63077
 H 0.76571 -1.09657 -1.60905
 H -0.14474 -0.26813 2.77588
 H -0.11800 -0.27184 -2.77483
13
bifur_IRC_Cartesians_noMW_output/new_data/bifur_traj1_Cartesians point 204
C 0.07817 0.74045 1.07651
 C 0.05742 0.74358 -1.07713
 C -0.22430 1.20813 0.00015
 C -0.06862 -0.48157 1.78043
 C -0.06305 -0.48219 -1.77959
 F 0.44293 1.49174 1.80835
 F 0.36894 1.50196 -1.81198
 H -0.92983 -0.99206 1.47637
 H -0.92511 -0.99496 -1.49362
 H 0.76076 -1.09848 1.62965
 H 0.76543 -1.09664 -1.61018
 H -0.14332 -0.26835 2.77588
 H -0.11942 -0.27161 -2.77483
13
bifur_IRC_Cartesians_noMW_output/new_data/bifur_traj1_Cartesians point 205
C 0.07661 0.74060 1.07653
 C 0.05899 0.74342 -1.07712
 C -0.22428 1.20812 0.00017
 C -0.06824 -0.48167 1.78043
 C -0.06343 -0.48210 -1.77960
 F 0.43738 1.49235 1.80838
 F 0.37446 1.50135 -1.81194
 H -0.92952 -0.99231 1.47770
 H -0.92542 -0.99470 -1.49230
 H 0.76110 -1.09839 1.62829
 H 0.76508 -1.09673 -1.61157
 H -0.14159 -0.26862 2.77588
 H -0.12116 -0.27133 -2.77484
13
bifur_IRC_Cartesians_noMW_output/new_data/bifur_traj1_Cartesians point 206
C 0.07478 0.74078 1.07655
 C 0.06083 0.74324 -1.07711
 C -0.22425 1.20811 0.00019
 C -0.06778 -0.48177 1.78042
 C -0.06388 -0.48199 -1.77962
 F 0.43088 1.49306 1.80842
 F 0.38093 1.50063 -1.81191
 H -0.92916 -0.99261 1.47927
 H -0.92578 -0.99439 -1.49075
 H 0.76151 -1.09828 1.62669
 H 0.76468 -1.09684 -1.61319
 H -0.13956 -0.26894 2.77589
 H -0.12319 -0.27100 -2.77484
13
bifur_IRC_Cartesians_noMW_output/new_data/bifur_traj1_Cartesians point 207
C 0.07270 0.74099 1.07657
 C 0.06292 0.74303 -1.07709
 C -0.22422 1.20809 0.00022
 C -0.06727 -0.48190 1.78042
 C -0.06440 -0.48186 -1.77965
 F 0.42347 1.49388 1.80846
 F 0.38830 1.49981 -1.81186
 H -0.92876 -0.99294 1.48105
 H -0.92618 -0.99405 -1.48899
 H 0.76196 -1.09817 1.62487
 H 0.76422 -1.09696 -1.61504
 H -0.13724 -0.26930 2.77590
 H -0.12551 -0.27063 -2.77485
13
bifur_IRC_Cartesians_noMW_output/new_data/bifur_traj1_Cartesians point 208
C 0.07039 0.74122 1.07660
 C 0.06525 0.74279 -1.07708
 C -0.22418 1.20808 0.00025
 C -0.06669 -0.48203 1.78042
 C -0.06497 -0.48172 -1.77967
 F 0.41524 1.49478 1.80851
 F 0.39649 1.49890 -1.81182
 H -0.92831 -0.99332 1.48304
 H -0.92663 -0.99366 -1.48703
 H 0.76247 -1.09803 1.62284
 H 0.76370 -1.09710 -1.61710
 H -0.13467 -0.26970 2.77590
 H -0.12808 -0.27021 -2.77486
13
bifur_IRC_Cartesians_noMW_output/new_data/bifur_traj1_Cartesians point 209
C 0.06788 0.74146 1.07663
 C 0.06777 0.74253 -1.07706
 C -0.22414 1.20806 0.00028
 C -0.06607 -0.48218 1.78041
 C -0.06559 -0.48156 -1.77970
 F 0.40632 1.49576 1.80856
 F 0.40537 1.49791 -1.81177
 H -0.92782 -0.99372 1.48519
 H -0.92713 -0.99324 -1.48490
 H 0.76302 -1.09789 1.62065
 H 0.76315 -1.09724 -1.61933
 H -0.13189 -0.27013 2.77591
 H -0.13087 -0.26976 -2.77487
13
bifur_IRC_Cartesians_noMW_output/new_data/bifur_traj1_Cartesians point 210
C 0.06788 0.74146 1.07663
 C 0.06777 0.74253 -1.07706
 C -0.22414 1.20806 0.00028
 C -0.06607 -0.48218 1.78041
 C -0.06559 -0.48156 -1.77970
 F 0.40632 1.49576 1.80856
 F 0.40537 1.49791 -1.81177
 H -0.92782 -0.99372 1.48519
 H -0.92713 -0.99324 -1.48490
 H 0.76302 -1.09789 1.62065
 H 0.76315 -1.09724 -1.61933
 H -0.13188 -0.27013 2.77591
 H -0.13087 -0.26976 -2.77487
13
bifur_IRC_Cartesians_noMW_output/new_data/bifur_traj1_Cartesians point 211
C 0.06264 0.74198 1.07669
 C 0.07303 0.74200 -1.07702
 C -0.22407 1.20803 0.00035
 C -0.06478 -0.48249 1.78040
 C -0.06688 -0.48124 -1.77975
 F 0.38770 1.49781 1.80867
 F 0.42389 1.49586 -1.81166
 H -0.92679 -0.99457 1.48967
 H -0.92815 -0.99237 -1.48047
 H 0.76418 -1.09760 1.61607
 H 0.76199 -1.09755 -1.62398
 H -0.12607 -0.27103 2.77593
 H -0.13669 -0.26882 -2.77489
13
bifur_IRC_Cartesians_noMW_output/new_data/bifur_traj1_Cartesians point 212
C 0.06038 0.74220 1.07672
 C 0.07531 0.74177 -1.07700
 C -0.22403 1.20802 0.00038
 C -0.06422 -0.48263 1.78040
 C -0.06744 -0.48111 -1.77978
 F 0.37964 1.49870 1.80871
 F 0.43190 1.49497 -1.81161
 H -0.92635 -0.99494 1.49161
 H -0.92859 -0.99200 -1.47855
 H 0.76467 -1.09747 1.61408
 H 0.76149 -1.09768 -1.62599
 H -0.12355 -0.27142 2.77593
 H -0.13921 -0.26841 -2.77490
13
bifur_IRC_Cartesians_noMW_output/new_data/bifur_traj1_Cartesians point 213
C 0.05876 0.74236 1.07673
 C 0.07693 0.74160 -1.07699
 C -0.22401 1.20801 0.00040
 C -0.06381 -0.48272 1.78040
 C -0.06784 -0.48101 -1.77979
 F 0.37389 1.49933 1.80874
 F 0.43762 1.49433 -1.81158
 H -0.92604 -0.99520 1.49300
 H -0.92891 -0.99173 -1.47718
 H 0.76503 -1.09738 1.61267
 H 0.76113 -1.09777 -1.62743
 H -0.12176 -0.27170 2.77594
 H -0.14101 -0.26812 -2.77491
13
bifur_IRC_Cartesians_noMW_output/new_data/bifur_traj1_Cartesians point 214
C 0.05789 0.74245 1.07674
 C 0.07781 0.74152 -1.07698
 C -0.22399 1.20800 0.00041
 C -0.06360 -0.48277 1.78040
 C -0.06805 -0.48095 -1.77980
 F 0.37079 1.49967 1.80876
 F 0.44071 1.49399 -1.81156
 H -0.92587 -0.99534 1.49375
 H -0.92908 -0.99158 -1.47645
 H 0.76522 -1.09733 1.61191
 H 0.76093 -1.09782 -1.62820
 H -0.12079 -0.27185 2.77594
 H -0.14198 -0.26797 -2.77491
13
bifur_IRC_Cartesians_noMW_output/new_data/bifur_traj1_Cartesians point 215
C 0.05764 0.74247 1.07675
 C 0.07806 0.74149 -1.07698
 C -0.22399 1.20800 0.00041
 C -0.06354 -0.48279 1.78040
 C -0.06811 -0.48094 -1.77981
 F 0.36989 1.49977 1.80877
 F 0.44160 1.49389 -1.81156
 H -0.92582 -0.99538 1.49396
 H -0.92913 -0.99154 -1.47623
 H 0.76528 -1.09731 1.61169
 H 0.76088 -1.09784 -1.62842
 H -0.12051 -0.27189 2.77594
 H -0.14226 -0.26792 -2.77491
13
bifur_IRC_Cartesians_noMW_output/new_data/bifur_traj1_Cartesians point 216
C 0.05783 0.74245 1.07675
 C 0.07787 0.74151 -1.07698
 C -0.22399 1.20800 0.00041
 C -0.06358 -0.48278 1.78040
 C -0.06806 -0.48095 -1.77980
 F 0.37058 1.49969 1.80876
 F 0.44091 1.49397 -1.81156
 H -0.92585 -0.99535 1.49379
 H -0.92909 -0.99157 -1.47640
 H 0.76523 -1.09732 1.61186
 H 0.76092 -1.09783 -1.62825
 H -0.12073 -0.27186 2.77594
 H -0.14205 -0.26796 -2.77491
13
bifur_IRC_Cartesians_noMW_output/new_data/bifur_traj1_Cartesians point 217
C 0.05833 0.74240 1.07674
 C 0.07737 0.74156 -1.07699
 C -0.22400 1.20801 0.00040
 C -0.06371 -0.48275 1.78040
 C -0.06794 -0.48098 -1.77980
 F 0.37235 1.49950 1.80875
 F 0.43916 1.49416 -1.81157
 H -0.92595 -0.99527 1.49337
 H -0.92899 -0.99166 -1.47682
 H 0.76513 -1.09735 1.61229
 H 0.76103 -1.09780 -1.62781
 H -0.12128 -0.27178 2.77594
 H -0.14149 -0.26805 -2.77491
13
bifur_IRC_Cartesians_noMW_output/new_data/bifur_traj1_Cartesians point 218
C 0.05900 0.74234 1.07673
 C 0.07670 0.74163 -1.07699
 C -0.22401 1.20801 0.00039
 C -0.06387 -0.48271 1.78040
 C -0.06778 -0.48102 -1.77979
 F 0.37472 1.49924 1.80874
 F 0.43680 1.49442 -1.81158
 H -0.92608 -0.99516 1.49280
 H -0.92886 -0.99177 -1.47738
 H 0.76498 -1.09739 1.61287
 H 0.76118 -1.09776 -1.62722
 H -0.12202 -0.27166 2.77594
 H -0.14075 -0.26817 -2.77491
13
bifur_IRC_Cartesians_noMW_output/new_data/bifur_traj1_Cartesians point 219
C 0.05970 0.74227 1.07672
 C 0.07600 0.74170 -1.07700
 C -0.22402 1.20801 0.00038
 C -0.06405 -0.48267 1.78040
 C -0.06761 -0.48106 -1.77978
 F 0.37721 1.49897 1.80873
 F 0.43432 1.49470 -1.81160
 H -0.92622 -0.99505 1.49220
 H -0.92872 -0.99188 -1.47797
 H 0.76483 -1.09743 1.61349
 H 0.76133 -1.09772 -1.62660
 H -0.12279 -0.27154 2.77594
 H -0.13997 -0.26829 -2.77490
13
bifur_IRC_Cartesians_noMW_output/new_data/bifur_traj1_Cartesians point 220
C 0.06027 0.74221 1.07672
 C 0.07542 0.74176 -1.07700
 C -0.22403 1.20802 0.00038
 C -0.06419 -0.48263 1.78040
 C -0.06746 -0.48110 -1.77978
 F 0.37923 1.49874 1.80871
 F 0.43231 1.49492 -1.81161
 H -0.92633 -0.99496 1.49171
 H -0.92861 -0.99198 -1.47846
 H 0.76470 -1.09746 1.61398
 H 0.76146 -1.09769 -1.62609
 H -0.12343 -0.27144 2.77593
 H -0.13934 -0.26839 -2.77490
13
bifur_IRC_Cartesians_noMW_output/new_data/bifur_traj1_Cartesians point 221
C 0.06027 0.74221 1.07672
 C 0.07542 0.74176 -1.07700
 C -0.22403 1.20802 0.00038
 C -0.06419 -0.48263 1.78040
 C -0.06746 -0.48110 -1.77978
 F 0.37923 1.49874 1.80871
 F 0.43231 1.49492 -1.81161
 H -0.92633 -0.99496 1.49171
 H -0.92861 -0.99198 -1.47846
 H 0.76470 -1.09746 1.61398
 H 0.76146 -1.09769 -1.62609
 H -0.12343 -0.27144 2.77593
 H -0.13934 -0.26839 -2.77490
13
bifur_IRC_Cartesians_noMW_output/new_data/bifur_traj1_Cartesians point 222
C 0.06040 0.74220 1.07672
 C 0.07529 0.74177 -1.07700
 C -0.22403 1.20802 0.00037
 C -0.06422 -0.48262 1.78040
 C -0.06743 -0.48111 -1.77978
 F 0.37971 1.49869 1.80871
 F 0.43183 1.49497 -1.81161
 H -0.92636 -0.99494 1.49160
 H -0.92859 -0.99200 -1.47857
 H 0.76467 -1.09747 1.61410
 H 0.76149 -1.09768 -1.62597
 H -0.12358 -0.27142 2.77593
 H -0.13919 -0.26842 -2.77490
13
bifur_IRC_Cartesians_noMW_output/new_data/bifur_traj1_Cartesians point 223
C 0.05975 0.74226 1.07672
 C 0.07594 0.74170 -1.07700
 C -0.22402 1.20801 0.00038
 C -0.06406 -0.48266 1.78040
 C -0.06759 -0.48107 -1.77978
 F 0.37741 1.49894 1.80872
 F 0.43412 1.49472 -1.81160
 H -0.92623 -0.99504 1.49215
 H -0.92871 -0.99189 -1.47802
 H 0.76481 -1.09743 1.61354
 H 0.76135 -1.09772 -1.62655
 H -0.12286 -0.27153 2.77594
 H -0.13991 -0.26830 -2.77490
13
bifur_IRC_Cartesians_noMW_output/new_data/bifur_traj1_Cartesians point 224
C 0.05856 0.74238 1.07674
 C 0.07714 0.74158 -1.07699
 C -0.22400 1.20801 0.00040
 C -0.06376 -0.48273 1.78040
 C -0.06789 -0.48100 -1.77980
 F 0.37317 1.49941 1.80875
 F 0.43834 1.49425 -1.81157
 H -0.92600 -0.99523 1.49317
 H -0.92895 -0.99170 -1.47701
 H 0.76507 -1.09737 1.61249
 H 0.76108 -1.09779 -1.62761
 H -0.12153 -0.27174 2.77594
 H -0.14124 -0.26809 -2.77491
13
bifur_IRC_Cartesians_noMW_output/new_data/bifur_traj1_Cartesians point 225
C 0.05681 0.74255 1.07676
 C 0.07890 0.74140 -1.07697
 C -0.22398 1.20800 0.00042
 C -0.06333 -0.48284 1.78039
 C -0.06832 -0.48089 -1.77982
 F 0.36693 1.50010 1.80878
 F 0.44455 1.49356 -1.81154
 H -0.92565 -0.99552 1.49468
 H -0.92929 -0.99140 -1.47553
 H 0.76546 -1.09727 1.61096
 H 0.76069 -1.09789 -1.62916
 H -0.11958 -0.27204 2.77595
 H -0.14319 -0.26777 -2.77492
13
bifur_IRC_Cartesians_noMW_output/new_data/bifur_traj1_Cartesians point 226
C 0.05449 0.74278 1.07678
 C 0.08123 0.74117 -1.07696
 C -0.22394 1.20798 0.00045
 C -0.06276 -0.48297 1.78039
 C -0.06889 -0.48075 -1.77984
 F 0.35868 1.50100 1.80883
 F 0.45276 1.49265 -1.81149
 H -0.92520 -0.99589 1.49666
 H -0.92974 -0.99102 -1.47356
 H 0.76597 -1.09714 1.60893
 H 0.76018 -1.09802 -1.63122
 H -0.11701 -0.27244 2.77595
 H -0.14577 -0.26736 -2.77493
13
bifur_IRC_Cartesians_noMW_output/new_data/bifur_traj1_Cartesians point 227
C 0.05162 0.74306 1.07682
 C 0.08412 0.74088 -1.07693
 C -0.22390 1.20796 0.00049
 C -0.06204 -0.48314 1.78039
 C -0.06960 -0.48057 -1.77987
 F 0.34847 1.50213 1.80889
 F 0.46292 1.49152 -1.81143
 H -0.92464 -0.99636 1.49912
 H -0.93030 -0.99054 -1.47113
 H 0.76660 -1.09697 1.60642
 H 0.75954 -1.09819 -1.63377
 H -0.11382 -0.27293 2.77596
 H -0.14896 -0.26684 -2.77494
13
bifur_IRC_Cartesians_noMW_output/new_data/bifur_traj1_Cartesians point 228
C 0.04823 0.74340 1.07686
 C 0.08752 0.74053 -1.07691
 C -0.22385 1.20794 0.00053
 C -0.06121 -0.48335 1.78038
 C -0.07043 -0.48036 -1.77991
 F 0.33642 1.50345 1.80896
 F 0.47490 1.49019 -1.81136
 H -0.92398 -0.99691 1.50203
 H -0.93096 -0.98998 -1.46826
 H 0.76735 -1.09678 1.60345
 H 0.75879 -1.09839 -1.63678
 H -0.11006 -0.27352 2.77597
 H -0.15273 -0.26623 -2.77495
13
bifur_IRC_Cartesians_noMW_output/new_data/bifur_traj1_Cartesians point 229
C 0.04442 0.74377 1.07690
 C 0.09136 0.74014 -1.07688
 C -0.22379 1.20792 0.00058
 C -0.06026 -0.48357 1.78037
 C -0.07137 -0.48013 -1.77995
 F 0.32284 1.50494 1.80904
 F 0.48841 1.48869 -1.81129
 H -0.92323 -0.99753 1.50530
 H -0.93171 -0.98934 -1.46503
 H 0.76819 -1.09656 1.60011
 H 0.75795 -1.09861 -1.64017
 H -0.10582 -0.27417 2.77598
 H -0.15697 -0.26555 -2.77497
13
bifur_IRC_Cartesians_noMW_output/new_data/bifur_traj1_Cartesians point 230
C 0.04032 0.74418 1.07695
 C 0.09548 0.73972 -1.07685
 C -0.22373 1.20789 0.00063
 C -0.05924 -0.48381 1.78037
 C -0.07239 -0.47988 -1.77999
 F 0.30825 1.50655 1.80912
 F 0.50293 1.48708 -1.81120
 H -0.92243 -0.99819 1.50881
 H -0.93251 -0.98866 -1.46155
 H 0.76909 -1.09633 1.59652
 H 0.75704 -1.09885 -1.64382
 H -0.10126 -0.27488 2.77600
 H -0.16154 -0.26481 -2.77498
13
bifur_IRC_Cartesians_noMW_output/new_data/bifur_traj1_Cartesians point 231
C 0.03610 0.74459 1.07700
 C 0.09973 0.73929 -1.07682
 C -0.22367 1.20787 0.00069
 C -0.05820 -0.48406 1.78036
 C -0.07343 -0.47962 -1.78004
 F 0.29323 1.50820 1.80921
 F 0.51787 1.48542 -1.81112
 H -0.92161 -0.99887 1.51243
 H -0.93334 -0.98796 -1.45798
 H 0.77002 -1.09609 1.59283
 H 0.75610 -1.09910 -1.64757
 H -0.09657 -0.27561 2.77601
 H -0.16623 -0.26405 -2.77500
13
bifur_IRC_Cartesians_noMW_output/new_data/bifur_traj1_Cartesians point 232
C 0.03610 0.74459 1.07700
 C 0.09973 0.73929 -1.07682
 C -0.22367 1.20787 0.00069
 C -0.05820 -0.48406 1.78036
 C -0.07343 -0.47962 -1.78004
 F 0.29323 1.50820 1.80921
 F 0.51787 1.48542 -1.81112
 H -0.92161 -0.99887 1.51243
 H -0.93334 -0.98796 -1.45798
 H 0.77002 -1.09609 1.59283
 H 0.75610 -1.09910 -1.64757
 H -0.09657 -0.27561 2.77601
 H -0.16623 -0.26405 -2.77500
13
bifur_IRC_Cartesians_noMW_output/new_data/bifur_traj1_Cartesians point 233
C 0.02796 0.74539 1.07709
 C 0.10791 0.73846 -1.07676
 C -0.22354 1.20782 0.00079
 C -0.05618 -0.48455 1.78035
 C -0.07543 -0.47913 -1.78012
 F 0.26428 1.51138 1.80937
 F 0.54667 1.48222 -1.81095
 H -0.92002 -1.00019 1.51940
 H -0.93492 -0.98660 -1.45109
 H 0.77181 -1.09563 1.58570
 H 0.75430 -1.09957 -1.65480
 H -0.08753 -0.27701 2.77603
 H -0.17529 -0.26259 -2.77503
13
bifur_IRC_Cartesians_noMW_output/new_data/bifur_traj1_Cartesians point 234
C 0.02429 0.74575 1.07713
 C 0.11159 0.73809 -1.07673
 C -0.22349 1.20780 0.00084
 C -0.05527 -0.48476 1.78034
 C -0.07634 -0.47890 -1.78016
 F 0.25124 1.51282 1.80945
 F 0.55964 1.48078 -1.81087
 H -0.91930 -1.00079 1.52255
 H -0.93564 -0.98599 -1.44798
 H 0.77262 -1.09543 1.58250
 H 0.75349 -1.09979 -1.65806
 H -0.08345 -0.27765 2.77605
 H -0.17937 -0.26193 -2.77505
13
bifur_IRC_Cartesians_noMW_output/new_data/bifur_traj1_Cartesians point 235
C 0.02093 0.74609 1.07717
 C 0.11498 0.73774 -1.07671
 C -0.22344 1.20778 0.00088
 C -0.05444 -0.48496 1.78034
 C -0.07717 -0.47870 -1.78020
 F 0.23925 1.51413 1.80952
 F 0.57157 1.47946 -1.81080
 H -0.91865 -1.00133 1.52544
 H -0.93630 -0.98543 -1.44513
 H 0.77336 -1.09524 1.57955
 H 0.75274 -1.09998 -1.66105
 H -0.07971 -0.27823 2.77606
 H -0.18311 -0.26133 -2.77506
13
bifur_IRC_Cartesians_noMW_output/new_data/bifur_traj1_Cartesians point 236
C 0.01778 0.74640 1.07721
 C 0.11814 0.73742 -1.07668
 C -0.22339 1.20776 0.00092
 C -0.05366 -0.48515 1.78033
 C -0.07795 -0.47850 -1.78023
 F 0.22805 1.51537 1.80958
 F 0.58271 1.47822 -1.81074
 H -0.91803 -1.00184 1.52813
 H -0.93691 -0.98491 -1.44246
 H 0.77405 -1.09506 1.57679
 H 0.75204 -1.10017 -1.66385
 H -0.07621 -0.27877 2.77607
 H -0.18662 -0.26076 -2.77507
13
bifur_IRC_Cartesians_noMW_output/new_data/bifur_traj1_Cartesians point 237
C 0.01477 0.74669 1.07724
 C 0.12117 0.73712 -1.07666
 C -0.22334 1.20774 0.00096
 C -0.05292 -0.48533 1.78033
 C -0.07869 -0.47832 -1.78026
 F 0.21735 1.51654 1.80964
 F 0.59335 1.47704 -1.81068
 H -0.91744 -1.00233 1.53071
 H -0.93750 -0.98441 -1.43991
 H 0.77471 -1.09489 1.57416
 H 0.75137 -1.10034 -1.66652
 H -0.07287 -0.27929 2.77607
 H -0.18996 -0.26022 -2.77508
13
bifur_IRC_Cartesians_noMW_output/new_data/bifur_traj1_Cartesians point 238
C 0.01185 0.74698 1.07728
 C 0.12410 0.73682 -1.07664
 C -0.22330 1.20772 0.00099
 C -0.05219 -0.48550 1.78032
 C -0.07941 -0.47814 -1.78029
 F 0.20696 1.51769 1.80970
 F 0.60369 1.47589 -1.81062
 H -0.91687 -1.00280 1.53322
 H -0.93807 -0.98392 -1.43744
 H 0.77536 -1.09472 1.57160
 H 0.75073 -1.10051 -1.66911
 H -0.06962 -0.27979 2.77608
 H -0.19321 -0.25970 -2.77510
13
bifur_IRC_Cartesians_noMW_output/new_data/bifur_traj1_Cartesians point 239
C 0.00901 0.74726 1.07731
 C 0.12696 0.73653 -1.07662
 C -0.22326 1.20770 0.00103
 C -0.05149 -0.48567 1.78032
 C -0.08011 -0.47797 -1.78032
 F 0.19685 1.51880 1.80976
 F 0.61374 1.47477 -1.81056
 H -0.91632 -1.00326 1.53565
 H -0.93863 -0.98345 -1.43503
 H 0.77598 -1.09456 1.56912
 H 0.75010 -1.10068 -1.67164
 H -0.06647 -0.28028 2.77609
 H -0.19637 -0.25919 -2.77511
13
bifur_IRC_Cartesians_noMW_output/new_data/bifur_traj1_Cartesians point 240
C 0.00628 0.74753 1.07734
 C 0.12971 0.73625 -1.07660
 C -0.22322 1.20768 0.00107
 C -0.05081 -0.48583 1.78031
 C -0.08078 -0.47780 -1.78035
 F 0.18713 1.51987 1.80981
 F 0.62341 1.47370 -1.81050
 H -0.91579 -1.00371 1.53799
 H -0.93916 -0.98300 -1.43272
 H 0.77658 -1.09441 1.56673
 H 0.74949 -1.10084 -1.67406
 H -0.06343 -0.28075 2.77610
 H -0.19941 -0.25870 -2.77512
13
bifur_IRC_Cartesians_noMW_output/new_data/bifur_traj1_Cartesians point 241
C 0.00369 0.74778 1.07737
 C 0.13231 0.73599 -1.07658
 C -0.22318 1.20767 0.00110
 C -0.05017 -0.48598 1.78031
 C -0.08142 -0.47764 -1.78038
 F 0.17792 1.52088 1.80987
 F 0.63258 1.47268 -1.81045
 H -0.91528 -1.00413 1.54021
 H -0.93967 -0.98257 -1.43052
 H 0.77715 -1.09426 1.56446
 H 0.74892 -1.10099 -1.67637
 H -0.06056 -0.28120 2.77611
 H -0.20229 -0.25823 -2.77513
13
bifur_IRC_Cartesians_noMW_output/new_data/bifur_traj1_Cartesians point 242
C 0.00124 0.74802 1.07740
 C 0.13477 0.73574 -1.07656
 C -0.22314 1.20765 0.00113
 C -0.04956 -0.48613 1.78031
 C -0.08203 -0.47750 -1.78041
 F 0.16922 1.52184 1.80992
 F 0.64123 1.47172 -1.81040
 H -0.91480 -1.00452 1.54231
 H -0.94014 -0.98216 -1.42845
 H 0.77769 -1.09412 1.56232
 H 0.74838 -1.10113 -1.67854
 H -0.05784 -0.28162 2.77612
 H -0.20501 -0.25779 -2.77514
13
bifur_IRC_Cartesians_noMW_output/new_data/bifur_traj1_Cartesians point 243
C 0.00125 0.74802 1.07740
 C 0.13477 0.73574 -1.07656
 C -0.22314 1.20765 0.00113
 C -0.04956 -0.48613 1.78031
 C -0.08202 -0.47750 -1.78041
 F 0.16922 1.52183 1.80992
 F 0.64123 1.47172 -1.81040
 H -0.91480 -1.00452 1.54231
 H -0.94014 -0.98216 -1.42845
 H 0.77769 -1.09412 1.56232
 H 0.74838 -1.10113 -1.67854
 H -0.05784 -0.28162 2.77612
 H -0.20501 -0.25779 -2.77514
13
bifur_IRC_Cartesians_noMW_output/new_data/bifur_traj1_Cartesians point 244
C -0.00343 0.74848 1.07745
 C 0.13946 0.73526 -1.07652
 C -0.22307 1.20763 0.00119
 C -0.04841 -0.48640 1.78030
 C -0.08318 -0.47721 -1.78046
 F 0.15260 1.52366 1.81001
 F 0.65777 1.46988 -1.81031
 H -0.91389 -1.00528 1.54631
 H -0.94106 -0.98138 -1.42449
 H 0.77872 -1.09386 1.55823
 H 0.74734 -1.10141 -1.68269
 H -0.05265 -0.28243 2.77613
 H -0.21021 -0.25695 -2.77516
13
bifur_IRC_Cartesians_noMW_output/new_data/bifur_traj1_Cartesians point 245
C -0.00584 0.74872 1.07748
 C 0.14189 0.73501 -1.07650
 C -0.22303 1.20761 0.00122
 C -0.04781 -0.48655 1.78029
 C -0.08377 -0.47706 -1.78048
 F 0.14401 1.52461 1.81006
 F 0.66631 1.46893 -1.81026
 H -0.91342 -1.00567 1.54838
 H -0.94153 -0.98098 -1.42245
 H 0.77925 -1.09372 1.55612
 H 0.74681 -1.10155 -1.68483
 H -0.04997 -0.28284 2.77614
 H -0.21290 -0.25652 -2.77517
13
bifur_IRC_Cartesians_noMW_output/new_data/bifur_traj1_Cartesians point 246
C -0.00843 0.74898 1.07751
 C 0.14449 0.73475 -1.07649
 C -0.22300 1.20759 0.00125
 C -0.04717 -0.48670 1.78029
 C -0.08441 -0.47690 -1.78051
 F 0.13481 1.52562 1.81011
 F 0.67547 1.46792 -1.81020
 H -0.91291 -1.00609 1.55060
 H -0.94203 -0.98055 -1.42026
 H 0.77982 -1.09357 1.55385
 H 0.74623 -1.10170 -1.68713
 H -0.04709 -0.28329 2.77615
 H -0.21577 -0.25605 -2.77518
13
bifur_IRC_Cartesians_noMW_output/new_data/bifur_traj1_Cartesians point 247
C -0.01126 0.74926 1.07754
 C 0.14734 0.73446 -1.07646
 C -0.22295 1.20758 0.00129
 C -0.04647 -0.48687 1.78029
 C -0.08511 -0.47673 -1.78054
 F 0.12471 1.52673 1.81017
 F 0.68551 1.46680 -1.81015
 H -0.91236 -1.00655 1.55303
 H -0.94259 -0.98008 -1.41785
 H 0.78044 -1.09341 1.55137
 H 0.74560 -1.10186 -1.68965
 H -0.04394 -0.28378 2.77615
 H -0.21893 -0.25554 -2.77519
13
bifur_IRC_Cartesians_noMW_output/new_data/bifur_traj1_Cartesians point 248
C -0.01440 0.74957 1.07758
 C 0.15050 0.73414 -1.07644
 C -0.22291 1.20756 0.00133
 C -0.04569 -0.48705 1.78028
 C -0.08589 -0.47654 -1.78057
 F 0.11354 1.52796 1.81024
 F 0.69662 1.46557 -1.81008
 H -0.91175 -1.00706 1.55572
 H -0.94320 -0.97956 -1.41520
 H 0.78113 -1.09324 1.54862
 H 0.74491 -1.10205 -1.69244
 H -0.04045 -0.28432 2.77616
 H -0.22242 -0.25498 -2.77520
13
bifur_IRC_Cartesians_noMW_output/new_data/bifur_traj1_Cartesians point 249
C -0.01787 0.74991 1.07762
 C 0.15399 0.73379 -1.07641
 C -0.22285 1.20754 0.00137
 C -0.04483 -0.48726 1.78027
 C -0.08674 -0.47633 -1.78061
 F 0.10121 1.52931 1.81031
 F 0.70889 1.46420 -1.81001
 H -0.91107 -1.00762 1.55869
 H -0.94388 -0.97898 -1.41226
 H 0.78190 -1.09304 1.54559
 H 0.74414 -1.10225 -1.69552
 H -0.03660 -0.28492 2.77617
 H -0.22628 -0.25436 -2.77521
13
bifur_IRC_Cartesians_noMW_output/new_data/bifur_traj1_Cartesians point 250
C -0.02166 0.75028 1.07767
 C 0.15780 0.73340 -1.07639
 C -0.22280 1.20751 0.00142
 C -0.04389 -0.48748 1.78027
 C -0.08768 -0.47610 -1.78065
 F 0.08772 1.53080 1.81038
 F 0.72231 1.46272 -1.80993
 H -0.91033 -1.00823 1.56194
 H -0.94462 -0.97835 -1.40905
 H 0.78273 -1.09282 1.54227
 H 0.74330 -1.10247 -1.69889
 H -0.03239 -0.28557 2.77619
 H -0.23050 -0.25368 -2.77523
13
bifur_IRC_Cartesians_noMW_output/new_data/bifur_traj1_Cartesians point 251
C -0.02574 0.75068 1.07771
 C 0.16190 0.73298 -1.07636
 C -0.22273 1.20749 0.00147
 C -0.04288 -0.48772 1.78026
 C -0.08868 -0.47585 -1.78069
 F 0.07320 1.53239 1.81047
 F 0.73675 1.46111 -1.80985
 H -0.90953 -1.00889 1.56544
 H -0.94542 -0.97767 -1.40559
 H 0.78363 -1.09259 1.53870
 H 0.74239 -1.10271 -1.70252
 H -0.02785 -0.28627 2.77620
 H -0.23504 -0.25294 -2.77525
13
bifur_IRC_Cartesians_noMW_output/new_data/bifur_traj1_Cartesians point 252
C -0.03007 0.75111 1.07776
 C 0.16626 0.73254 -1.07632
 C -0.22267 1.20746 0.00153
 C -0.04181 -0.48798 1.78025
 C -0.08975 -0.47558 -1.78074
 F 0.05779 1.53409 1.81056
 F 0.75209 1.45941 -1.80976
 H -0.90869 -1.00960 1.56915
 H -0.94626 -0.97695 -1.40192
 H 0.78458 -1.09235 1.53491
 H 0.74143 -1.10296 -1.70637
 H -0.02304 -0.28702 2.77621
 H -0.23986 -0.25217 -2.77526
13
bifur_IRC_Cartesians_noMW_output/new_data/bifur_traj1_Cartesians point 253
C -0.03461 0.75155 1.07781
 C 0.17082 0.73208 -1.07629
 C -0.22260 1.20743 0.00159
 C -0.04068 -0.48825 1.78025
 C -0.09087 -0.47531 -1.78079
 F 0.04164 1.53586 1.81065
 F 0.76815 1.45762 -1.80967
 H -0.90780 -1.01033 1.57304
 H -0.94715 -0.97619 -1.39808
 H 0.78558 -1.09209 1.53093
 H 0.74043 -1.10323 -1.71040
 H -0.01800 -0.28780 2.77623
 H -0.24491 -0.25135 -2.77528
13
bifur_IRC_Cartesians_noMW_output/new_data/bifur_traj1_Cartesians point 254
C -0.03461 0.75155 1.07781
 C 0.17082 0.73208 -1.07629
 C -0.22260 1.20743 0.00159
 C -0.04068 -0.48825 1.78025
 C -0.09087 -0.47531 -1.78079
 F 0.04164 1.53586 1.81065
 F 0.76814 1.45762 -1.80967
 H -0.90780 -1.01033 1.57304
 H -0.94715 -0.97619 -1.39808
 H 0.78558 -1.09209 1.53093
 H 0.74043 -1.10323 -1.71040
 H -0.01800 -0.28780 2.77623
 H -0.24491 -0.25135 -2.77528
13
bifur_IRC_Cartesians_noMW_output/new_data/bifur_traj1_Cartesians point 255
C -0.04409 0.75249 1.07792
 C 0.18035 0.73111 -1.07622
 C -0.22246 1.20737 0.00171
 C -0.03833 -0.48881 1.78023
 C -0.09321 -0.47473 -1.78089
 F 0.00789 1.53957 1.81084
 F 0.80172 1.45390 -1.80947
 H -0.90595 -1.01187 1.58117
 H -0.94900 -0.97462 -1.39004
 H 0.78767 -1.09155 1.52263
 H 0.73833 -1.10378 -1.71883
 H -0.00746 -0.28944 2.77626
 H -0.25546 -0.24965 -2.77532
13
bifur_IRC_Cartesians_noMW_output/new_data/bifur_traj1_Cartesians point 256
C -0.04893 0.75297 1.07798
 C 0.18522 0.73062 -1.07618
 C -0.22239 1.20734 0.00177
 C -0.03713 -0.48910 1.78022
 C -0.09440 -0.47443 -1.78094
 F -0.00933 1.54147 1.81094
 F 0.81886 1.45199 -1.80937
 H -0.90500 -1.01265 1.58532
 H -0.94995 -0.97381 -1.38594
 H 0.78873 -1.09128 1.51839
 H 0.73725 -1.10406 -1.72313
 H -0.00208 -0.29027 2.77627
 H -0.26085 -0.24878 -2.77534
13
bifur_IRC_Cartesians_noMW_output/new_data/bifur_traj1_Cartesians point 257
C -0.05379 0.75344 1.07804
 C 0.19010 0.73012 -1.07615
 C -0.22231 1.20731 0.00183
 C -0.03593 -0.48939 1.78022
 C -0.09560 -0.47413 -1.78099
 F -0.02660 1.54337 1.81104
 F 0.83603 1.45008 -1.80928
 H -0.90405 -1.01344 1.58948
 H -0.95090 -0.97300 -1.38183
 H 0.78980 -1.09101 1.51415
 H 0.73618 -1.10435 -1.72744
 H 0.00331 -0.29111 2.77628
 H -0.26625 -0.24791 -2.77536
13
bifur_IRC_Cartesians_noMW_output/new_data/bifur_traj1_Cartesians point 258
C -0.05865 0.75392 1.07809
 C 0.19499 0.72963 -1.07611
 C -0.22224 1.20728 0.00190
 C -0.03473 -0.48967 1.78021
 C -0.09680 -0.47384 -1.78104
 F -0.04389 1.54527 1.81114
 F 0.85324 1.44817 -1.80918
 H -0.90310 -1.01423 1.59365
 H -0.95185 -0.97220 -1.37771
 H 0.79087 -1.09073 1.50989
 H 0.73510 -1.10463 -1.73176
 H 0.00871 -0.29195 2.77630
 H -0.27165 -0.24703 -2.77538
13
bifur_IRC_Cartesians_noMW_output/new_data/bifur_traj1_Cartesians point 259
C -0.06353 0.75440 1.07815
 C 0.19989 0.72913 -1.07607
 C -0.22217 1.20725 0.00196
 C -0.03352 -0.48996 1.78020
 C -0.09800 -0.47354 -1.78109
 F -0.06125 1.54718 1.81124
 F 0.87051 1.44626 -1.80908
 H -0.90215 -1.01502 1.59783
 H -0.95280 -0.97138 -1.37358
 H 0.79195 -1.09045 1.50562
 H 0.73402 -1.10491 -1.73609
 H 0.01414 -0.29279 2.77631
 H -0.27708 -0.24616 -2.77540
13
bifur_IRC_Cartesians_noMW_output/new_data/bifur_traj1_Cartesians point 260
C -0.06844 0.75489 1.07821
 C 0.20483 0.72863 -1.07604
 C -0.22209 1.20722 0.00202
 C -0.03230 -0.49025 1.78019
 C -0.09922 -0.47324 -1.78115
 F -0.07872 1.54910 1.81134
 F 0.88789 1.44433 -1.80898
 H -0.90119 -1.01581 1.60204
 H -0.95376 -0.97057 -1.36942
 H 0.79303 -1.09018 1.50132
 H 0.73293 -1.10520 -1.74046
 H 0.01959 -0.29364 2.77633
 H -0.28255 -0.24527 -2.77542
13
bifur_IRC_Cartesians_noMW_output/new_data/bifur_traj1_Cartesians point 261
C -0.07337 0.75537 1.07826
 C 0.20979 0.72812 -1.07600
 C -0.22202 1.20719 0.00208
 C -0.03108 -0.49054 1.78019
 C -0.10043 -0.47294 -1.78120
 F -0.09629 1.55103 1.81144
 F 0.90537 1.44238 -1.80887
 H -0.90023 -1.01661 1.60627
 H -0.95472 -0.96975 -1.36524
 H 0.79411 -1.08990 1.49700
 H 0.73183 -1.10549 -1.74484
 H 0.02508 -0.29449 2.77634
 H -0.28804 -0.24439 -2.77544
13
bifur_IRC_Cartesians_noMW_output/new_data/bifur_traj1_Cartesians point 262
C -0.07831 0.75586 1.07832
 C 0.21476 0.72762 -1.07596
 C -0.22194 1.20716 0.00215
 C -0.02985 -0.49084 1.78018
 C -0.10165 -0.47264 -1.78125
 F -0.11386 1.55296 1.81154
 F 0.92284 1.44044 -1.80877
 H -0.89926 -1.01741 1.61050
 H -0.95569 -0.96892 -1.36105
 H 0.79520 -1.08962 1.49268
 H 0.73074 -1.10578 -1.74923
 H 0.03056 -0.29534 2.77636
 H -0.29353 -0.24350 -2.77546
13
bifur_IRC_Cartesians_noMW_output/new_data/bifur_traj1_Cartesians point 263
C -0.08319 0.75634 1.07838
 C 0.21967 0.72712 -1.07593
 C -0.22187 1.20713 0.00221
 C -0.02864 -0.49113 1.78017
 C -0.10286 -0.47234 -1.78130
 F -0.13124 1.55487 1.81164
 F 0.94013 1.43852 -1.80867
 H -0.89831 -1.01820 1.61469
 H -0.95664 -0.96811 -1.35692
 H 0.79627 -1.08934 1.48840
 H 0.72966 -1.10606 -1.75357
 H 0.03599 -0.29618 2.77638
 H -0.29897 -0.24262 -2.77547
13
bifur_IRC_Cartesians_noMW_output/new_data/bifur_traj1_Cartesians point 264
C -0.08795 0.75681 1.07843
 C 0.22446 0.72664 -1.07589
 C -0.22180 1.20710 0.00227
 C -0.02747 -0.49141 1.78016
 C -0.10403 -0.47205 -1.78135
 F -0.14818 1.55674 1.81174
 F 0.95698 1.43665 -1.80858
 H -0.89738 -1.01898 1.61877
 H -0.95757 -0.96732 -1.35288
 H 0.79732 -1.08907 1.48424
 H 0.72860 -1.10634 -1.75780
 H 0.04128 -0.29700 2.77639
 H -0.30426 -0.24177 -2.77549
13
bifur_IRC_Cartesians_noMW_output/new_data/bifur_traj1_Cartesians point 265
C -0.08795 0.75681 1.07843
 C 0.22446 0.72664 -1.07589
 C -0.22180 1.20710 0.00227
 C -0.02747 -0.49141 1.78016
 C -0.10403 -0.47205 -1.78135
 F -0.14818 1.55674 1.81174
 F 0.95698 1.43665 -1.80858
 H -0.89738 -1.01898 1.61877
 H -0.95757 -0.96732 -1.35288
 H 0.79732 -1.08907 1.48424
 H 0.72860 -1.10634 -1.75780
 H 0.04128 -0.29700 2.77639
 H -0.30426 -0.24177 -2.77549
13
bifur_IRC_Cartesians_noMW_output/new_data/bifur_traj1_Cartesians point 266
C -0.09687 0.75769 1.07854
 C 0.23342 0.72573 -1.07582
 C -0.22166 1.20705 0.00238
 C -0.02526 -0.49194 1.78015
 C -0.10623 -0.47150 -1.78145
 F -0.17990 1.56022 1.81192
 F 0.98854 1.43315 -1.80839
 H -0.89564 -1.02042 1.62641
 H -0.95932 -0.96584 -1.34533
 H 0.79928 -1.08857 1.47643
 H 0.72663 -1.10686 -1.76572
 H 0.05119 -0.29854 2.77642
 H -0.31418 -0.24017 -2.77553
13
bifur_IRC_Cartesians_noMW_output/new_data/bifur_traj1_Cartesians point 267
C -0.10099 0.75809 1.07858
 C 0.23757 0.72531 -1.07579
 C -0.22160 1.20702 0.00244
 C -0.02423 -0.49218 1.78014
 C -0.10725 -0.47125 -1.78149
 F -0.19457 1.56184 1.81200
 F 1.00313 1.43153 -1.80831
 H -0.89483 -1.02109 1.62995
 H -0.96012 -0.96515 -1.34184
 H 0.80019 -1.08833 1.47282
 H 0.72571 -1.10710 -1.76939
 H 0.05577 -0.29925 2.77643
 H -0.31877 -0.23943 -2.77555
13
bifur_IRC_Cartesians_noMW_output/new_data/bifur_traj1_Cartesians point 268
C -0.10494 0.75848 1.07863
 C 0.24154 0.72490 -1.07576
 C -0.22154 1.20700 0.00249
 C -0.02326 -0.49241 1.78013
 C -0.10822 -0.47101 -1.78153
 F -0.20863 1.56338 1.81208
 F 1.01712 1.42997 -1.80823
 H -0.89406 -1.02173 1.63334
 H -0.96089 -0.96449 -1.33849
 H 0.80106 -1.08811 1.46936
 H 0.72484 -1.10733 -1.77290
 H 0.06016 -0.29993 2.77644
 H -0.32317 -0.23872 -2.77556
13
bifur_IRC_Cartesians_noMW_output/new_data/bifur_traj1_Cartesians point 269
C -0.10879 0.75886 1.07867
 C 0.24540 0.72451 -1.07573
 C -0.22148 1.20698 0.00254
 C -0.02230 -0.49264 1.78013
 C -0.10917 -0.47078 -1.78158
 F -0.22231 1.56489 1.81216
 F 1.03073 1.42846 -1.80815
 H -0.89331 -1.02235 1.63663
 H -0.96164 -0.96385 -1.33523
 H 0.80191 -1.08789 1.46600
 H 0.72398 -1.10756 -1.77631
 H 0.06444 -0.30060 2.77645
 H -0.32745 -0.23802 -2.77558
13
bifur_IRC_Cartesians_noMW_output/new_data/bifur_traj1_Cartesians point 270
C -0.11260 0.75923 1.07872
 C 0.24924 0.72412 -1.07570
 C -0.22143 1.20695 0.00258
 C -0.02136 -0.49287 1.78012
 C -0.11011 -0.47054 -1.78162
 F -0.23588 1.56638 1.81224
 F 1.04423 1.42696 -1.80807
 H -0.89257 -1.02297 1.63990
 H -0.96239 -0.96322 -1.33200
 H 0.80275 -1.08768 1.46266
 H 0.72314 -1.10778 -1.77970
 H 0.06867 -0.30125 2.77647
 H -0.33169 -0.23734 -2.77559
13
bifur_IRC_Cartesians_noMW_output/new_data/bifur_traj1_Cartesians point 271
C -0.11644 0.75961 1.07876
 C 0.25310 0.72373 -1.07568
 C -0.22137 1.20693 0.00263
 C -0.02041 -0.49309 1.78012
 C -0.11106 -0.47031 -1.78166
 F -0.24955 1.56788 1.81232
 F 1.05782 1.42545 -1.80799
 H -0.89182 -1.02359 1.64319
 H -0.96314 -0.96258 -1.32875
 H 0.80359 -1.08746 1.45930
 H 0.72229 -1.10800 -1.78312
 H 0.07294 -0.30192 2.77648
 H -0.33596 -0.23665 -2.77561
13
bifur_IRC_Cartesians_noMW_output/new_data/bifur_traj1_Cartesians point 272
C -0.12034 0.76000 1.07881
 C 0.25702 0.72333 -1.07565
 C -0.22131 1.20690 0.00268
 C -0.01944 -0.49333 1.78011
 C -0.11202 -0.47007 -1.78170
 F -0.26343 1.56941 1.81240
 F 1.07163 1.42392 -1.80791
 H -0.89105 -1.02422 1.64654
 H -0.96390 -0.96193 -1.32544
 H 0.80445 -1.08724 1.45588
 H 0.72142 -1.10823 -1.78658
 H 0.07728 -0.30259 2.77649
 H -0.34030 -0.23595 -2.77562
13
bifur_IRC_Cartesians_noMW_output/new_data/bifur_traj1_Cartesians point 273
C -0.12432 0.76039 1.07885
 C 0.26102 0.72293 -1.07562
 C -0.22125 1.20688 0.00273
 C -0.01846 -0.49356 1.78010
 C -0.11300 -0.46983 -1.78174
 F -0.27756 1.57096 1.81248
 F 1.08569 1.42236 -1.80783
 H -0.89028 -1.02487 1.64994
 H -0.96468 -0.96127 -1.32208
 H 0.80533 -1.08701 1.45241
 H 0.72054 -1.10846 -1.79011
 H 0.08169 -0.30327 2.77650
 H -0.34472 -0.23524 -2.77564
13
bifur_IRC_Cartesians_noMW_output/new_data/bifur_traj1_Cartesians point 274
C -0.12834 0.76078 1.07890
 C 0.26506 0.72252 -1.07559
 C -0.22119 1.20685 0.00279
 C -0.01746 -0.49380 1.78010
 C -0.11399 -0.46958 -1.78178
 F -0.29188 1.57254 1.81256
 F 1.09994 1.42078 -1.80775
 H -0.88949 -1.02552 1.65339
 H -0.96546 -0.96060 -1.31867
 H 0.80621 -1.08679 1.44888
 H 0.71965 -1.10870 -1.79369
 H 0.08616 -0.30397 2.77651
 H -0.34920 -0.23451 -2.77566
13
bifur_IRC_Cartesians_noMW_output/new_data/bifur_traj1_Cartesians point 275
C -0.13238 0.76118 1.07895
 C 0.26913 0.72210 -1.07556
 C -0.22113 1.20683 0.00284
 C -0.01646 -0.49404 1.78009
 C -0.11499 -0.46934 -1.78183
 F -0.30627 1.57412 1.81264
 F 1.11425 1.41919 -1.80767
 H -0.88870 -1.02618 1.65686
 H -0.96625 -0.95993 -1.31524
 H 0.80710 -1.08656 1.44534
 H 0.71875 -1.10894 -1.79728
 H 0.09065 -0.30467 2.77653
 H -0.35370 -0.23379 -2.77567
13
bifur_IRC_Cartesians_noMW_output/new_data/bifur_traj1_Cartesians point 276
C -0.13238 0.76118 1.07895
 C 0.26913 0.72210 -1.07556
 C -0.22113 1.20683 0.00284
 C -0.01646 -0.49404 1.78009
 C -0.11499 -0.46934 -1.78183
 F -0.30627 1.57412 1.81264
 F 1.11425 1.41919 -1.80767
 H -0.88870 -1.02618 1.65686
 H -0.96625 -0.95993 -1.31524
 H 0.80710 -1.08656 1.44534
 H 0.71875 -1.10894 -1.79728
 H 0.09065 -0.30467 2.77653
 H -0.35370 -0.23379 -2.77567
13
bifur_IRC_Cartesians_noMW_output/new_data/bifur_traj1_Cartesians point 277
C -0.14038 0.76197 1.07904
 C 0.27717 0.72129 -1.07550
 C -0.22101 1.20678 0.00294
 C -0.01448 -0.49451 1.78008
 C -0.11696 -0.46885 -1.78191
 F -0.33473 1.57725 1.81280
 F 1.14256 1.41604 -1.80750
 H -0.88714 -1.02747 1.66372
 H -0.96782 -0.95860 -1.30846
 H 0.80886 -1.08610 1.43834
 H 0.71698 -1.10940 -1.80439
 H 0.09954 -0.30605 2.77655
 H -0.36260 -0.23235 -2.77570
13
bifur_IRC_Cartesians_noMW_output/new_data/bifur_traj1_Cartesians point 278
C -0.14423 0.76235 1.07908
 C 0.28104 0.72090 -1.07547
 C -0.22095 1.20676 0.00299
 C -0.01352 -0.49474 1.78007
 C -0.11791 -0.46861 -1.78195
 F -0.34842 1.57875 1.81288
 F 1.15618 1.41453 -1.80742
 H -0.88639 -1.02809 1.66701
 H -0.96857 -0.95796 -1.30521
 H 0.80971 -1.08589 1.43497
 H 0.71613 -1.10963 -1.80781
 H 0.10382 -0.30671 2.77656
 H -0.36688 -0.23166 -2.77572
13
bifur_IRC_Cartesians_noMW_output/new_data/bifur_traj1_Cartesians point 279
C -0.14787 0.76271 1.07913
 C 0.28470 0.72052 -1.07544
 C -0.22089 1.20673 0.00303
 C -0.01262 -0.49496 1.78007
 C -0.11881 -0.46839 -1.78199
 F -0.36139 1.58018 1.81296
 F 1.16908 1.41310 -1.80735
 H -0.88568 -1.02869 1.67014
 H -0.96928 -0.95735 -1.30212
 H 0.81051 -1.08568 1.43178
 H 0.71532 -1.10984 -1.81105
 H 0.10787 -0.30734 2.77657
 H -0.37094 -0.23100 -2.77573
13
bifur_IRC_Cartesians_noMW_output/new_data/bifur_traj1_Cartesians point 280
C -0.15125 0.76304 1.07916
 C 0.28810 0.72018 -1.07542
 C -0.22084 1.20671 0.00308
 C -0.01178 -0.49516 1.78006
 C -0.11964 -0.46818 -1.78203
 F -0.37340 1.58150 1.81303
 F 1.18103 1.41177 -1.80728
 H -0.88502 -1.02923 1.67303
 H -0.96994 -0.95679 -1.29926
 H 0.81125 -1.08549 1.42883
 H 0.71457 -1.11004 -1.81405
 H 0.11162 -0.30792 2.77658
 H -0.37469 -0.23040 -2.77575
13
bifur_IRC_Cartesians_noMW_output/new_data/bifur_traj1_Cartesians point 281
C -0.15434 0.76334 1.07920
 C 0.29120 0.71987 -1.07539
 C -0.22080 1.20669 0.00312
 C -0.01102 -0.49534 1.78006
 C -0.12041 -0.46799 -1.78206
 F -0.38439 1.58271 1.81309
 F 1.19196 1.41056 -1.80722
 H -0.88441 -1.02973 1.67568
 H -0.97054 -0.95628 -1.29664
 H 0.81193 -1.08531 1.42613
 H 0.71389 -1.11022 -1.81679
 H 0.11505 -0.30845 2.77659
 H -0.37813 -0.22984 -2.77576
13
bifur_IRC_Cartesians_noMW_output/new_data/bifur_traj1_Cartesians point 282
C -0.15715 0.76362 1.07923
 C 0.29403 0.71958 -1.07537
 C -0.22075 1.20668 0.00315
 C -0.01032 -0.49550 1.78005
 C -0.12110 -0.46782 -1.78209
 F -0.39440 1.58381 1.81315
 F 1.20193 1.40945 -1.80716
 H -0.88386 -1.03019 1.67809
 H -0.97109 -0.95581 -1.29426
 H 0.81255 -1.08515 1.42366
 H 0.71326 -1.11038 -1.81929
 H 0.11818 -0.30894 2.77660
 H -0.38126 -0.22934 -2.77577
13
bifur_IRC_Cartesians_noMW_output/new_data/bifur_traj1_Cartesians point 283
C -0.15972 0.76387 1.07926
 C 0.29661 0.71932 -1.07535
 C -0.22072 1.20666 0.00319
 C -0.00969 -0.49566 1.78005
 C -0.12173 -0.46767 -1.78212
 F -0.40354 1.58481 1.81320
 F 1.21101 1.40844 -1.80711
 H -0.88336 -1.03061 1.68029
 H -0.97160 -0.95538 -1.29208
 H 0.81312 -1.08501 1.42142
 H 0.71269 -1.11053 -1.82157
 H 0.12103 -0.30938 2.77661
 H -0.38412 -0.22888 -2.77578
13
bifur_IRC_Cartesians_noMW_output/new_data/bifur_traj1_Cartesians point 284
C -0.16204 0.76410 1.07929
 C 0.29895 0.71908 -1.07533
 C -0.22068 1.20665 0.00322
 C -0.00911 -0.49579 1.78004
 C -0.12231 -0.46752 -1.78214
 F -0.41179 1.58572 1.81325
 F 1.21923 1.40753 -1.80706
 H -0.88291 -1.03098 1.68228
 H -0.97205 -0.95499 -1.29012
 H 0.81363 -1.08488 1.41938
 H 0.71218 -1.11067 -1.82363
 H 0.12361 -0.30978 2.77662
 H -0.38670 -0.22846 -2.77579
13
bifur_IRC_Cartesians_noMW_output/new_data/bifur_traj1_Cartesians point 285
C -0.16409 0.76430 1.07931
 C 0.30101 0.71887 -1.07532
 C -0.22065 1.20663 0.00324
 C -0.00860 -0.49592 1.78004
 C -0.12281 -0.46740 -1.78216
 F -0.41910 1.58653 1.81329
 F 1.22649 1.40672 -1.80702
 H -0.88251 -1.03131 1.68404
 H -0.97245 -0.95465 -1.28838
 H 0.81408 -1.08476 1.41759
 H 0.71172 -1.11079 -1.82546
 H 0.12589 -0.31013 2.77662
 H -0.38898 -0.22809 -2.77580
13
bifur_IRC_Cartesians_noMW_output/new_data/bifur_traj1_Cartesians point 286
C -0.16583 0.76448 1.07933
 C 0.30276 0.71869 -1.07531
 C -0.22062 1.20662 0.00326
 C -0.00817 -0.49602 1.78004
 C -0.12324 -0.46729 -1.78218
 F -0.42530 1.58721 1.81332
 F 1.23266 1.40604 -1.80698
 H -0.88217 -1.03160 1.68554
 H -0.97279 -0.95436 -1.28690
 H 0.81446 -1.08466 1.41606
 H 0.71134 -1.11089 -1.82701
 H 0.12783 -0.31043 2.77663
 H -0.39092 -0.22778 -2.77580
13
bifur_IRC_Cartesians_noMW_output/new_data/bifur_traj1_Cartesians point 287
C -0.16583 0.76448 1.07933
 C 0.30276 0.71869 -1.07531
 C -0.22062 1.20662 0.00326
 C -0.00817 -0.49602 1.78004
 C -0.12324 -0.46729 -1.78218
 F -0.42530 1.58721 1.81332
 F 1.23266 1.40604 -1.80698
 H -0.88217 -1.03160 1.68554
 H -0.97279 -0.95436 -1.28690
 H 0.81446 -1.08466 1.41606
 H 0.71134 -1.11089 -1.82701
 H 0.12783 -0.31043 2.77663
 H -0.39092 -0.22778 -2.77580
13
bifur_IRC_Cartesians_noMW_output/new_data/bifur_traj1_Cartesians point 288
C -0.16826 0.76471 1.07936
 C 0.30520 0.71844 -1.07529
 C -0.22059 1.20661 0.00329
 C -0.00757 -0.49616 1.78003
 C -0.12384 -0.46714 -1.78221
 F -0.43393 1.58816 1.81337
 F 1.24125 1.40508 -1.80693
 H -0.88169 -1.03199 1.68762
 H -0.97327 -0.95396 -1.28484
 H 0.81500 -1.08453 1.41394
 H 0.71080 -1.11103 -1.82916
 H 0.13052 -0.31085 2.77664
 H -0.39362 -0.22734 -2.77581
13
bifur_IRC_Cartesians_noMW_output/new_data/bifur_traj1_Cartesians point 289
C -0.16896 0.76478 1.07937
 C 0.30591 0.71837 -1.07528
 C -0.22058 1.20660 0.00330
 C -0.00740 -0.49620 1.78003
 C -0.12401 -0.46710 -1.78222
 F -0.43643 1.58843 1.81339
 F 1.24374 1.40481 -1.80692
 H -0.88156 -1.03210 1.68822
 H -0.97340 -0.95384 -1.28425
 H 0.81515 -1.08449 1.41332
 H 0.71064 -1.11107 -1.82979
 H 0.13130 -0.31097 2.77664
 H -0.39440 -0.22722 -2.77582
13
bifur_IRC_Cartesians_noMW_output/new_data/bifur_traj1_Cartesians point 290
C -0.16941 0.76483 1.07937
 C 0.30636 0.71833 -1.07528
 C -0.22057 1.20660 0.00331
 C -0.00729 -0.49623 1.78003
 C -0.12412 -0.46707 -1.78222
 F -0.43801 1.58861 1.81340
 F 1.24531 1.40463 -1.80691
 H -0.88147 -1.03218 1.68860
 H -0.97349 -0.95377 -1.28387
 H 0.81525 -1.08446 1.41293
 H 0.71055 -1.11110 -1.83018
 H 0.13180 -0.31105 2.77664
 H -0.39490 -0.22714 -2.77582
13
bifur_IRC_Cartesians_noMW_output/new_data/bifur_traj1_Cartesians point 291
C -0.16970 0.76486 1.07938
 C 0.30665 0.71830 -1.07528
 C -0.22057 1.20660 0.00331
 C -0.00721 -0.49625 1.78003
 C -0.12420 -0.46706 -1.78222
 F -0.43904 1.58872 1.81340
 F 1.24633 1.40452 -1.80690
 H -0.88141 -1.03222 1.68885
 H -0.97355 -0.95372 -1.28363
 H 0.81531 -1.08444 1.41268
 H 0.71048 -1.11111 -1.83044
 H 0.13212 -0.31110 2.77664
 H -0.39522 -0.22708 -2.77582
13
bifur_IRC_Cartesians_noMW_output/new_data/bifur_traj1_Cartesians point 292
C -0.16994 0.76488 1.07938
 C 0.30689 0.71827 -1.07528
 C -0.22056 1.20660 0.00332
 C -0.00715 -0.49626 1.78003
 C -0.12426 -0.46704 -1.78223
 F -0.43990 1.58881 1.81341
 F 1.24719 1.40442 -1.80690
 H -0.88137 -1.03226 1.68905
 H -0.97359 -0.95368 -1.28342
 H 0.81537 -1.08443 1.41247
 H 0.71043 -1.11113 -1.83065
 H 0.13239 -0.31114 2.77664
 H -0.39549 -0.22704 -2.77582
13
bifur_IRC_Cartesians_noMW_output/new_data/bifur_traj1_Cartesians point 293
C -0.17025 0.76491 1.07938
 C 0.30720 0.71824 -1.07527
 C -0.22056 1.20660 0.00332
 C -0.00708 -0.49628 1.78003
 C -0.12433 -0.46702 -1.78223
 F -0.44101 1.58893 1.81341
 F 1.24829 1.40430 -1.80689
 H -0.88131 -1.03231 1.68932
 H -0.97365 -0.95363 -1.28316
 H 0.81544 -1.08441 1.41220
 H 0.71036 -1.11115 -1.83093
 H 0.13273 -0.31120 2.77664
 H -0.39583 -0.22698 -2.77582
13
bifur_IRC_Cartesians_noMW_output/new_data/bifur_traj1_Cartesians point 294
C -0.17073 0.76496 1.07939
 C 0.30768 0.71819 -1.07527
 C -0.22055 1.20659 0.00333
 C -0.00696 -0.49631 1.78003
 C -0.12445 -0.46699 -1.78223
 F -0.44271 1.58912 1.81342
 F 1.24998 1.40411 -1.80688
 H -0.88121 -1.03239 1.68973
 H -0.97375 -0.95355 -1.28276
 H 0.81554 -1.08439 1.41178
 H 0.71025 -1.11117 -1.83135
 H 0.13326 -0.31128 2.77664
 H -0.39637 -0.22690 -2.77582
13
bifur_IRC_Cartesians_noMW_output/new_data/bifur_traj1_Cartesians point 295
C -0.17146 0.76503 1.07940
 C 0.30842 0.71812 -1.07526
 C -0.22054 1.20659 0.00334
 C -0.00678 -0.49635 1.78003
 C -0.12463 -0.46695 -1.78224
 F -0.44531 1.58941 1.81344
 F 1.25257 1.40382 -1.80687
 H -0.88107 -1.03251 1.69036
 H -0.97389 -0.95343 -1.28214
 H 0.81570 -1.08434 1.41114
 H 0.71009 -1.11122 -1.83200
 H 0.13408 -0.31141 2.77665
 H -0.39718 -0.22677 -2.77583
13
bifur_IRC_Cartesians_noMW_output/new_data/bifur_traj1_Cartesians point 296
C -0.17251 0.76513 1.07941
 C 0.30948 0.71801 -1.07526
 C -0.22052 1.20658 0.00335
 C -0.00652 -0.49641 1.78003
 C -0.12489 -0.46688 -1.78225
 F -0.44906 1.58982 1.81346
 F 1.25630 1.40341 -1.80685
 H -0.88086 -1.03268 1.69126
 H -0.97410 -0.95325 -1.28124
 H 0.81593 -1.08429 1.41022
 H 0.70986 -1.11128 -1.83294
 H 0.13525 -0.31159 2.77665
 H -0.39835 -0.22658 -2.77583
13
bifur_IRC_Cartesians_noMW_output/new_data/bifur_traj1_Cartesians point 297
C -0.17392 0.76527 1.07943
 C 0.31089 0.71787 -1.07525
 C -0.22050 1.20657 0.00337
 C -0.00617 -0.49650 1.78002
 C -0.12524 -0.46680 -1.78227
 F -0.45408 1.59037 1.81349
 F 1.26129 1.40286 -1.80682
 H -0.88059 -1.03291 1.69247
 H -0.97437 -0.95302 -1.28005
 H 0.81624 -1.08421 1.40898
 H 0.70954 -1.11136 -1.83419
 H 0.13681 -0.31183 2.77665
 H -0.39992 -0.22632 -2.77584
13
bifur_IRC_Cartesians_noMW_output/new_data/bifur_traj1_Cartesians point 298
C -0.17392 0.76527 1.07943
 C 0.31089 0.71787 -1.07525
 C -0.22050 1.20657 0.00337
 C -0.00617 -0.49650 1.78002
 C -0.12524 -0.46680 -1.78227
 F -0.45408 1.59037 1.81349
 F 1.26129 1.40286 -1.80682
 H -0.88059 -1.03291 1.69247
 H -0.97437 -0.95302 -1.28005
 H 0.81624 -1.08421 1.40898
 H 0.70954 -1.11136 -1.83419
 H 0.13681 -0.31183 2.77665
 H -0.39992 -0.22632 -2.77584
13
bifur_IRC_Cartesians_noMW_output/new_data/bifur_traj1_Cartesians point 299
C -0.17789 0.76566 1.07947
 C 0.31488 0.71746 -1.07522
 C -0.22044 1.20655 0.00342
 C -0.00518 -0.49673 1.78002
 C -0.12622 -0.46656 -1.78231
 F -0.46818 1.59192 1.81357
 F 1.27532 1.40130 -1.80674
 H -0.87981 -1.03355 1.69587
 H -0.97515 -0.95236 -1.27669
 H 0.81712 -1.08398 1.40551
 H 0.70867 -1.11159 -1.83772
 H 0.14122 -0.31251 2.77667
 H -0.40433 -0.22561 -2.77585
13
bifur_IRC_Cartesians_noMW_output/new_data/bifur_traj1_Cartesians point 300
C -0.18046 0.76592 1.07950
 C 0.31747 0.71720 -1.07520
 C -0.22040 1.20653 0.00345
 C -0.00455 -0.49689 1.78001
 C -0.12685 -0.46640 -1.78234
 F -0.47735 1.59293 1.81362
 F 1.28444 1.40029 -1.80668
 H -0.87931 -1.03397 1.69807
 H -0.97565 -0.95193 -1.27451
 H 0.81768 -1.08384 1.40326
 H 0.70809 -1.11174 -1.84000
 H 0.14408 -0.31296 2.77667
 H -0.40720 -0.22515 -2.77586
13
bifur_IRC_Cartesians_noMW_output/new_data/bifur_traj1_Cartesians point 301
C -0.18344 0.76621 1.07954
 C 0.32047 0.71690 -1.07517
 C -0.22036 1.20651 0.00349
 C -0.00381 -0.49706 1.78001
 C -0.12759 -0.46622 -1.78237
 F -0.48796 1.59410 1.81368
 F 1.29499 1.39911 -1.80662
 H -0.87873 -1.03445 1.70063
 H -0.97623 -0.95143 -1.27198
 H 0.81834 -1.08367 1.40065
 H 0.70743 -1.11192 -1.84265
 H 0.14739 -0.31347 2.77668
 H -0.41051 -0.22461 -2.77587
13
bifur_IRC_Cartesians_noMW_output/new_data/bifur_traj1_Cartesians point 302
C -0.18682 0.76654 1.07958
 C 0.32386 0.71655 -1.07515
 C -0.22031 1.20649 0.00353
 C -0.00297 -0.49726 1.78000
 C -0.12842 -0.46601 -1.78240
 F -0.49997 1.59542 1.81375
 F 1.30695 1.39779 -1.80655
 H -0.87807 -1.03500 1.70353
 H -0.97689 -0.95087 -1.26912
 H 0.81908 -1.08348 1.39769
 H 0.70668 -1.11211 -1.84565
 H 0.15115 -0.31405 2.77669
 H -0.41427 -0.22401 -2.77589
13
bifur_IRC_Cartesians_noMW_output/new_data/bifur_traj1_Cartesians point 303
C -0.19055 0.76691 1.07962
 C 0.32761 0.71617 -1.07512
 C -0.22025 1.20647 0.00358
 C -0.00205 -0.49748 1.78000
 C -0.12934 -0.46578 -1.78244
 F -0.51323 1.59688 1.81383
 F 1.32014 1.39632 -1.80648
 H -0.87734 -1.03560 1.70672
 H -0.97762 -0.95025 -1.26596
 H 0.81990 -1.08326 1.39443
 H 0.70586 -1.11233 -1.84897
 H 0.15529 -0.31470 2.77670
 H -0.41842 -0.22334 -2.77590
13
bifur_IRC_Cartesians_noMW_output/new_data/bifur_traj1_Cartesians point 304
C -0.19454 0.76730 1.07967
 C 0.33162 0.71576 -1.07509
 C -0.22019 1.20645 0.00363
 C -0.00106 -0.49772 1.77999
 C -0.13032 -0.46554 -1.78249
 F -0.52743 1.59844 1.81391
 F 1.33426 1.39475 -1.80640
 H -0.87656 -1.03625 1.71014
 H -0.97840 -0.94959 -1.26258
 H 0.82078 -1.08304 1.39094
 H 0.70497 -1.11256 -1.85251
 H 0.15972 -0.31538 2.77672
 H -0.42286 -0.22262 -2.77592
13
bifur_IRC_Cartesians_noMW_output/new_data/bifur_traj1_Cartesians point 305
C -0.19868 0.76771 1.07971
 C 0.33579 0.71534 -1.07506
 C -0.22013 1.20642 0.00368
 C -0.00003 -0.49796 1.77998
 C -0.13135 -0.46529 -1.78253
 F -0.54219 1.60006 1.81399
 F 1.34894 1.39312 -1.80631
 H -0.87575 -1.03692 1.71370
 H -0.97921 -0.94890 -1.25907
 H 0.82169 -1.08280 1.38731
 H 0.70405 -1.11281 -1.85620
 H 0.16433 -0.31610 2.77673
 H -0.42747 -0.22188 -2.77594
13
bifur_IRC_Cartesians_noMW_output/new_data/bifur_traj1_Cartesians point 306
C -0.20290 0.76813 1.07976
 C 0.34003 0.71491 -1.07503
 C -0.22007 1.20639 0.00374
 C 0.00101 -0.49821 1.77998
 C -0.13239 -0.46503 -1.78258
 F -0.55719 1.60171 1.81408
 F 1.36387 1.39146 -1.80622
 H -0.87493 -1.03760 1.71731
 H -0.98003 -0.94820 -1.25550
 H 0.82262 -1.08256 1.38361
 H 0.70312 -1.11305 -1.85994
 H 0.16902 -0.31683 2.77674
 H -0.43216 -0.22112 -2.77595
13
bifur_IRC_Cartesians_noMW_output/new_data/bifur_traj1_Cartesians point 307
C -0.20710 0.76854 1.07981
 C 0.34426 0.71448 -1.07500
 C -0.22000 1.20637 0.00379
 C 0.00205 -0.49846 1.77997
 C -0.13342 -0.46477 -1.78262
 F -0.57214 1.60335 1.81416
 F 1.37874 1.38981 -1.80614
 H -0.87411 -1.03828 1.72091
 H -0.98085 -0.94750 -1.25194
 H 0.82355 -1.08233 1.37994
 H 0.70219 -1.11330 -1.86368
 H 0.17368 -0.31755 2.77676
 H -0.43684 -0.22036 -2.77597
13
bifur_IRC_Cartesians_noMW_output/new_data/bifur_traj1_Cartesians point 308
C -0.21119 0.76894 1.07986
 C 0.34837 0.71406 -1.07497
 C -0.21994 1.20634 0.00384
 C 0.00307 -0.49870 1.77996
 C -0.13443 -0.46452 -1.78266
 F -0.58670 1.60495 1.81425
 F 1.39323 1.38820 -1.80605
 H -0.87331 -1.03895 1.72442
 H -0.98165 -0.94682 -1.24847
 H 0.82445 -1.08210 1.37635
 H 0.70128 -1.11354 -1.86731
 H 0.17823 -0.31826 2.77677
 H -0.44139 -0.21963 -2.77599
13
bifur_IRC_Cartesians_noMW_output/new_data/bifur_traj1_Cartesians point 309
C -0.21119 0.76894 1.07986
 C 0.34837 0.71406 -1.07497
 C -0.21994 1.20634 0.00384
 C 0.00307 -0.49870 1.77996
 C -0.13443 -0.46452 -1.78266
 F -0.58670 1.60495 1.81425
 F 1.39323 1.38820 -1.80605
 H -0.87331 -1.03895 1.72442
 H -0.98165 -0.94682 -1.24847
 H 0.82445 -1.08210 1.37635
 H 0.70128 -1.11354 -1.86731
 H 0.17823 -0.31826 2.77677
 H -0.44139 -0.21963 -2.77599
13
bifur_IRC_Cartesians_noMW_output/new_data/bifur_traj1_Cartesians point 310
C -0.21863 0.76967 1.07994
 C 0.35584 0.71331 -1.07491
 C -0.21983 1.20630 0.00394
 C 0.00491 -0.49914 1.77995
 C -0.13627 -0.46407 -1.78274
 F -0.61314 1.60786 1.81440
 F 1.41953 1.38528 -1.80590
 H -0.87186 -1.04015 1.73079
 H -0.98311 -0.94558 -1.24218
 H 0.82608 -1.08167 1.36985
 H 0.69963 -1.11397 -1.87392
 H 0.18649 -0.31954 2.77679
 H -0.44966 -0.21829 -2.77602
13
bifur_IRC_Cartesians_noMW_output/new_data/bifur_traj1_Cartesians point 311
C -0.22176 0.76998 1.07998
 C 0.35900 0.71299 -1.07489
 C -0.21978 1.20628 0.00398
 C 0.00569 -0.49933 1.77995
 C -0.13704 -0.46388 -1.78278
 F -0.62430 1.60909 1.81446
 F 1.43063 1.38405 -1.80584
 H -0.87125 -1.04066 1.73348
 H -0.98372 -0.94506 -1.23952
 H 0.82677 -1.08150 1.36711
 H 0.69894 -1.11415 -1.87670
 H 0.18997 -0.32008 2.77680
 H -0.45315 -0.21773 -2.77603
13
bifur_IRC_Cartesians_noMW_output/new_data/bifur_traj1_Cartesians point 312
C -0.22446 0.77025 1.08001
 C 0.36171 0.71271 -1.07487
 C -0.21974 1.20626 0.00401
 C 0.00635 -0.49949 1.77994
 C -0.13771 -0.46371 -1.78280
 F -0.63392 1.61015 1.81452
 F 1.44020 1.38299 -1.80578
 H -0.87072 -1.04110 1.73579
 H -0.98425 -0.94461 -1.23723
 H 0.82737 -1.08134 1.36474
 H 0.69834 -1.11431 -1.87910
 H 0.19298 -0.32055 2.77681
 H -0.45616 -0.21725 -2.77604
13
bifur_IRC_Cartesians_noMW_output/new_data/bifur_traj1_Cartesians point 313
C -0.22679 0.77048 1.08004
 C 0.36405 0.71247 -1.07485
 C -0.21971 1.20625 0.00404
 C 0.00693 -0.49963 1.77994
 C -0.13828 -0.46357 -1.78283
 F -0.64219 1.61106 1.81456
 F 1.44843 1.38207 -1.80574
 H -0.87026 -1.04147 1.73779
 H -0.98470 -0.94422 -1.23526
 H 0.82788 -1.08121 1.36270
 H 0.69782 -1.11445 -1.88117
 H 0.19556 -0.32095 2.77682
 H -0.45875 -0.21683 -2.77605
13
bifur_IRC_Cartesians_noMW_output/new_data/bifur_traj1_Cartesians point 314
C -0.22883 0.77068 1.08006
 C 0.36610 0.71227 -1.07483
 C -0.21968 1.20623 0.00407
 C 0.00744 -0.49975 1.77994
 C -0.13878 -0.46345 -1.78285
 F -0.64945 1.61185 1.81461
 F 1.45565 1.38127 -1.80569
 H -0.86986 -1.04180 1.73954
 H -0.98510 -0.94388 -1.23353
 H 0.82833 -1.08110 1.36092
 H 0.69737 -1.11457 -1.88298
 H 0.19783 -0.32130 2.77682
 H -0.46101 -0.21646 -2.77606
13
bifur_IRC_Cartesians_noMW_output/new_data/bifur_traj1_Cartesians point 315
C -0.23067 0.77086 1.08008
 C 0.36795 0.71208 -1.07482
 C -0.21965 1.20622 0.00409
 C 0.00789 -0.49986 1.77993
 C -0.13924 -0.46333 -1.78287
 F -0.65599 1.61257 1.81464
 F 1.46215 1.38055 -1.80566
 H -0.86951 -1.04210 1.74111
 H -0.98546 -0.94358 -1.23197
 H 0.82873 -1.08099 1.35931
 H 0.69697 -1.11467 -1.88462
 H 0.19987 -0.32162 2.77683
 H -0.46306 -0.21613 -2.77606
13
bifur_IRC_Cartesians_noMW_output/new_data/bifur_traj1_Cartesians point 316
C -0.23237 0.77103 1.08010
 C 0.36966 0.71191 -1.07481
 C -0.21962 1.20621 0.00411
 C 0.00831 -0.49996 1.77993
 C -0.13966 -0.46323 -1.78289
 F -0.66204 1.61324 1.81468
 F 1.46818 1.37988 -1.80562
 H -0.86917 -1.04238 1.74257
 H -0.98579 -0.94329 -1.23053
 H 0.82911 -1.08090 1.35782
 H 0.69659 -1.11477 -1.88613
 H 0.20176 -0.32191 2.77683
 H -0.46495 -0.21583 -2.77607
13
bifur_IRC_Cartesians_noMW_output/new_data/bifur_traj1_Cartesians point 317
C -0.23397 0.77118 1.08012
 C 0.37127 0.71174 -1.07480
 C -0.21960 1.20620 0.00413
 C 0.00871 -0.50005 1.77993
 C -0.14005 -0.46313 -1.78291
 F -0.66773 1.61386 1.81471
 F 1.47383 1.37925 -1.80559
 H -0.86886 -1.04264 1.74394
 H -0.98610 -0.94303 -1.22918
 H 0.82946 -1.08081 1.35642
 H 0.69623 -1.11487 -1.88755
 H 0.20354 -0.32218 2.77684
 H -0.46673 -0.21554 -2.77608
13
bifur_IRC_Cartesians_noMW_output/new_data/bifur_traj1_Cartesians point 318
C -0.23547 0.77133 1.08014
 C 0.37278 0.71159 -1.07478
 C -0.21958 1.20619 0.00415
 C 0.00908 -0.50014 1.77992
 C -0.14042 -0.46304 -1.78292
 F -0.67308 1.61445 1.81474
 F 1.47916 1.37866 -1.80556
 H -0.86857 -1.04288 1.74523
 H -0.98640 -0.94278 -1.22791
 H 0.82979 -1.08072 1.35510
 H 0.69590 -1.11495 -1.88888
 H 0.20521 -0.32244 2.77684
 H -0.46840 -0.21527 -2.77608
13
bifur_IRC_Cartesians_noMW_output/new_data/bifur_traj1_Cartesians point 319
C -0.23687 0.77147 1.08016
 C 0.37419 0.71145 -1.07477
 C -0.21955 1.20619 0.00417
 C 0.00943 -0.50022 1.77992
 C -0.14077 -0.46295 -1.78294
 F -0.67807 1.61500 1.81477
 F 1.48412 1.37811 -1.80553
 H -0.86829 -1.04311 1.74643
 H -0.98667 -0.94254 -1.22672
 H 0.83010 -1.08064 1.35388
 H 0.69559 -1.11504 -1.89013
 H 0.20677 -0.32269 2.77685
 H -0.46996 -0.21502 -2.77609
13
bifur_IRC_Cartesians_noMW_output/new_data/bifur_traj1_Cartesians point 320
C -0.23687 0.77147 1.08016
 C 0.37419 0.71145 -1.07477
 C -0.21955 1.20619 0.00417
 C 0.00943 -0.50022 1.77992
 C -0.14077 -0.46295 -1.78294
 F -0.67807 1.61500 1.81477
 F 1.48412 1.37811 -1.80553
 H -0.86829 -1.04311 1.74643
 H -0.98667 -0.94254 -1.22672
 H 0.83010 -1.08064 1.35388
 H 0.69559 -1.11504 -1.89013
 H 0.20677 -0.32269 2.77685
 H -0.46996 -0.21502 -2.77609
13
bifur_IRC_Cartesians_noMW_output/new_data/bifur_traj1_Cartesians point 321
C -0.23932 0.77171 1.08018
 C 0.37665 0.71120 -1.07476
 C -0.21952 1.20617 0.00420
 C 0.01003 -0.50037 1.77992
 C -0.14137 -0.46281 -1.78296
 F -0.68677 1.61596 1.81482
 F 1.49277 1.37715 -1.80548
 H -0.86782 -1.04350 1.74853
 H -0.98715 -0.94214 -1.22465
 H 0.83064 -1.08050 1.35174
 H 0.69505 -1.11518 -1.89230
 H 0.20948 -0.32311 2.77685
 H -0.47268 -0.21458 -2.77610
13
bifur_IRC_Cartesians_noMW_output/new_data/bifur_traj1_Cartesians point 322
C -0.24032 0.77181 1.08020
 C 0.37766 0.71109 -1.07475
 C -0.21950 1.20616 0.00422
 C 0.01028 -0.50043 1.77992
 C -0.14162 -0.46274 -1.78297
 F -0.69035 1.61635 1.81484
 F 1.49634 1.37675 -1.80546
 H -0.86762 -1.04367 1.74939
 H -0.98735 -0.94197 -1.22379
 H 0.83086 -1.08045 1.35086
 H 0.69482 -1.11524 -1.89320
 H 0.21060 -0.32328 2.77686
 H -0.47381 -0.21440 -2.77610
13
bifur_IRC_Cartesians_noMW_output/new_data/bifur_traj1_Cartesians point 323
C -0.24116 0.77189 1.08021
 C 0.37850 0.71101 -1.07474
 C -0.21949 1.20616 0.00423
 C 0.01049 -0.50048 1.77992
 C -0.14182 -0.46269 -1.78298
 F -0.69331 1.61668 1.81486
 F 1.49928 1.37643 -1.80544
 H -0.86746 -1.04380 1.75010
 H -0.98751 -0.94183 -1.22309
 H 0.83104 -1.08040 1.35013
 H 0.69464 -1.11529 -1.89394
 H 0.21153 -0.32342 2.77686
 H -0.47473 -0.21425 -2.77611
13
bifur_IRC_Cartesians_noMW_output/new_data/bifur_traj1_Cartesians point 324
C -0.24177 0.77195 1.08021
 C 0.37912 0.71095 -1.07474
 C -0.21948 1.20616 0.00423
 C 0.01064 -0.50051 1.77991
 C -0.14198 -0.46266 -1.78299
 F -0.69551 1.61692 1.81487
 F 1.50146 1.37618 -1.80543
 H -0.86734 -1.04390 1.75063
 H -0.98763 -0.94173 -1.22257
 H 0.83118 -1.08036 1.34959
 H 0.69450 -1.11532 -1.89448
 H 0.21221 -0.32353 2.77686
 H -0.47542 -0.21414 -2.77611
13
bifur_IRC_Cartesians_noMW_output/new_data/bifur_traj1_Cartesians point 325
C -0.24213 0.77199 1.08022
 C 0.37947 0.71091 -1.07473
 C -0.21947 1.20615 0.00424
 C 0.01073 -0.50054 1.77991
 C -0.14206 -0.46263 -1.78299
 F -0.69677 1.61706 1.81488
 F 1.50272 1.37604 -1.80542
 H -0.86727 -1.04396 1.75094
 H -0.98770 -0.94167 -1.22226
 H 0.83126 -1.08034 1.34928
 H 0.69442 -1.11534 -1.89480
 H 0.21261 -0.32359 2.77686
 H -0.47581 -0.21407 -2.77611
13
bifur_IRC_Cartesians_noMW_output/new_data/bifur_traj1_Cartesians point 326
C -0.24220 0.77199 1.08022
 C 0.37954 0.71090 -1.07473
 C -0.21947 1.20615 0.00424
 C 0.01075 -0.50054 1.77991
 C -0.14208 -0.46263 -1.78299
 F -0.69701 1.61708 1.81488
 F 1.50297 1.37602 -1.80542
 H -0.86725 -1.04397 1.75100
 H -0.98771 -0.94166 -1.22221
 H 0.83127 -1.08034 1.34922
 H 0.69441 -1.11535 -1.89486
 H 0.21268 -0.32360 2.77686
 H -0.47589 -0.21406 -2.77611
13
bifur_IRC_Cartesians_noMW_output/new_data/bifur_traj1_Cartesians point 327
C -0.24197 0.77197 1.08021
 C 0.37931 0.71093 -1.07474
 C -0.21948 1.20615 0.00424
 C 0.01069 -0.50053 1.77991
 C -0.14202 -0.46264 -1.78299
 F -0.69619 1.61699 1.81487
 F 1.50215 1.37611 -1.80542
 H -0.86730 -1.04393 1.75080
 H -0.98767 -0.94170 -1.22240
 H 0.83122 -1.08035 1.34942
 H 0.69446 -1.11533 -1.89466
 H 0.21243 -0.32356 2.77686
 H -0.47563 -0.21410 -2.77611
13
bifur_IRC_Cartesians_noMW_output/new_data/bifur_traj1_Cartesians point 328
C -0.24143 0.77192 1.08021
 C 0.37877 0.71098 -1.07474
 C -0.21949 1.20616 0.00423
 C 0.01056 -0.50049 1.77992
 C -0.14189 -0.46268 -1.78299
 F -0.69428 1.61678 1.81486
 F 1.50025 1.37632 -1.80544
 H -0.86740 -1.04385 1.75034
 H -0.98756 -0.94179 -1.22286
 H 0.83110 -1.08038 1.34989
 H 0.69458 -1.11530 -1.89418
 H 0.21183 -0.32347 2.77686
 H -0.47503 -0.21420 -2.77611
13
bifur_IRC_Cartesians_noMW_output/new_data/bifur_traj1_Cartesians point 329
C -0.24057 0.77183 1.08020
 C 0.37790 0.71107 -1.07475
 C -0.21950 1.20616 0.00422
 C 0.01034 -0.50044 1.77992
 C -0.14168 -0.46273 -1.78298
 F -0.69121 1.61645 1.81485
 F 1.49719 1.37666 -1.80545
 H -0.86757 -1.04371 1.74960
 H -0.98739 -0.94193 -1.22359
 H 0.83091 -1.08043 1.35064
 H 0.69477 -1.11525 -1.89341
 H 0.21087 -0.32332 2.77686
 H -0.47407 -0.21435 -2.77610
13
bifur_IRC_Cartesians_noMW_output/new_data/bifur_traj1_Cartesians point 330
C -0.23934 0.77171 1.08018
 C 0.37667 0.71119 -1.07476
 C -0.21952 1.20617 0.00420
 C 0.01004 -0.50037 1.77992
 C -0.14138 -0.46280 -1.78296
 F -0.68686 1.61597 1.81482
 F 1.49286 1.37714 -1.80548
 H -0.86781 -1.04351 1.74855
 H -0.98715 -0.94213 -1.22463
 H 0.83064 -1.08050 1.35172
 H 0.69504 -1.11518 -1.89232
 H 0.20951 -0.32311 2.77685
 H -0.47271 -0.21457 -2.77610
13
bifur_IRC_Cartesians_noMW_output/new_data/bifur_traj1_Cartesians point 331
C -0.23934 0.77171 1.08018
 C 0.37667 0.71119 -1.07476
 C -0.21952 1.20617 0.00420
 C 0.01004 -0.50037 1.77992
 C -0.14138 -0.46280 -1.78296
 F -0.68686 1.61597 1.81482
 F 1.49286 1.37714 -1.80548
 H -0.86781 -1.04351 1.74855
 H -0.98715 -0.94213 -1.22463
 H 0.83064 -1.08050 1.35172
 H 0.69504 -1.11518 -1.89232
 H 0.20951 -0.32311 2.77685
 H -0.47271 -0.21457 -2.77610
13
bifur_IRC_Cartesians_noMW_output/new_data/bifur_traj1_Cartesians point 332
C -0.23567 0.77135 1.08014
 C 0.37298 0.71157 -1.07478
 C -0.21957 1.20619 0.00416
 C 0.00913 -0.50015 1.77992
 C -0.14047 -0.46303 -1.78292
 F -0.67378 1.61453 1.81475
 F 1.47985 1.37858 -1.80555
 H -0.86853 -1.04291 1.74540
 H -0.98644 -0.94274 -1.22774
 H 0.82983 -1.08071 1.35493
 H 0.69586 -1.11497 -1.88906
 H 0.20543 -0.32248 2.77684
 H -0.46862 -0.21523 -2.77608
13
bifur_IRC_Cartesians_noMW_output/new_data/bifur_traj1_Cartesians point 333
C -0.23321 0.77111 1.08011
 C 0.37051 0.71182 -1.07480
 C -0.21961 1.20621 0.00412
 C 0.00852 -0.50001 1.77993
 C -0.13986 -0.46318 -1.78290
 F -0.66505 1.61357 1.81470
 F 1.47117 1.37955 -1.80560
 H -0.86901 -1.04251 1.74330
 H -0.98596 -0.94315 -1.22982
 H 0.82929 -1.08085 1.35708
 H 0.69640 -1.11482 -1.88688
 H 0.20270 -0.32205 2.77684
 H -0.46589 -0.21567 -2.77607
13
bifur_IRC_Cartesians_noMW_output/new_data/bifur_traj1_Cartesians point 334
C -0.23041 0.77083 1.08008
 C 0.36769 0.71210 -1.07482
 C -0.21965 1.20623 0.00409
 C 0.00783 -0.49984 1.77993
 C -0.13917 -0.46335 -1.78287
 F -0.65509 1.61247 1.81464
 F 1.46125 1.38065 -1.80566
 H -0.86956 -1.04206 1.74089
 H -0.98541 -0.94362 -1.23219
 H 0.82868 -1.08101 1.35953
 H 0.69702 -1.11466 -1.88439
 H 0.19959 -0.32157 2.77683
 H -0.46278 -0.21618 -2.77606
13
bifur_IRC_Cartesians_noMW_output/new_data/bifur_traj1_Cartesians point 335
C -0.22735 0.77053 1.08005
 C 0.36461 0.71242 -1.07485
 C -0.21970 1.20624 0.00405
 C 0.00707 -0.49966 1.77994
 C -0.13842 -0.46354 -1.78284
 F -0.64417 1.61127 1.81458
 F 1.45040 1.38185 -1.80572
 H -0.87015 -1.04156 1.73827
 H -0.98481 -0.94413 -1.23479
 H 0.82800 -1.08118 1.36222
 H 0.69770 -1.11448 -1.88166
 H 0.19618 -0.32104 2.77682
 H -0.45936 -0.21673 -2.77605
13
bifur_IRC_Cartesians_noMW_output/new_data/bifur_traj1_Cartesians point 336
C -0.22409 0.77021 1.08001
 C 0.36134 0.71275 -1.07487
 C -0.21975 1.20626 0.00401
 C 0.00626 -0.49947 1.77994
 C -0.13761 -0.46374 -1.78280
 F -0.63259 1.61000 1.81451
 F 1.43888 1.38313 -1.80579
 H -0.87079 -1.04104 1.73548
 H -0.98417 -0.94467 -1.23755
 H 0.82729 -1.08137 1.36507
 H 0.69842 -1.11429 -1.87877
 H 0.19256 -0.32048 2.77681
 H -0.45574 -0.21731 -2.77604
13
bifur_IRC_Cartesians_noMW_output/new_data/bifur_traj1_Cartesians point 337
C -0.22072 0.76988 1.07997
 C 0.35795 0.71309 -1.07489
 C -0.21980 1.20628 0.00396
 C 0.00543 -0.49927 1.77995
 C -0.13678 -0.46394 -1.78277
 F -0.62061 1.60868 1.81444
 F 1.42696 1.38446 -1.80586
 H -0.87145 -1.04049 1.73259
 H -0.98352 -0.94523 -1.24040
 H 0.82654 -1.08156 1.36801
 H 0.69917 -1.11409 -1.87578
 H 0.18882 -0.31990 2.77680
 H -0.45200 -0.21792 -2.77602
13
bifur_IRC_Cartesians_noMW_output/new_data/bifur_traj1_Cartesians point 338
C -0.21731 0.76954 1.07993
 C 0.35452 0.71344 -1.07492
 C -0.21985 1.20631 0.00392
 C 0.00458 -0.49907 1.77995
 C -0.13594 -0.46415 -1.78273
 F -0.60845 1.60735 1.81437
 F 1.41486 1.38580 -1.80593
 H -0.87212 -1.03994 1.72966
 H -0.98285 -0.94580 -1.24329
 H 0.82579 -1.08175 1.37100
 H 0.69993 -1.11389 -1.87274
 H 0.18503 -0.31931 2.77679
 H -0.44819 -0.21853 -2.77601
13
bifur_IRC_Cartesians_noMW_output/new_data/bifur_traj1_Cartesians point 339
C -0.21389 0.76921 1.07989
 C 0.35109 0.71379 -1.07495
 C -0.21990 1.20633 0.00388
 C 0.00374 -0.49886 1.77996
 C -0.13510 -0.46436 -1.78269
 F -0.59631 1.60601 1.81430
 F 1.40278 1.38714 -1.80600
 H -0.87278 -1.03938 1.72673
 H -0.98218 -0.94637 -1.24618
 H 0.82504 -1.08194 1.37399
 H 0.70068 -1.11369 -1.86971
 H 0.18123 -0.31872 2.77678
 H -0.44440 -0.21914 -2.77600
13
bifur_IRC_Cartesians_noMW_output/new_data/bifur_traj1_Cartesians point 340
C -0.21052 0.76888 1.07985
 C 0.34769 0.71413 -1.07497
 C -0.21995 1.20635 0.00383
 C 0.00290 -0.49866 1.77996
 C -0.13427 -0.46456 -1.78266
 F -0.58429 1.60469 1.81423
 F 1.39083 1.38847 -1.80607
 H -0.87344 -1.03884 1.72384
 H -0.98152 -0.94693 -1.24905
 H 0.82430 -1.08213 1.37695
 H 0.70143 -1.11350 -1.86671
 H 0.17748 -0.31814 2.77677
 H -0.44064 -0.21975 -2.77598
13
bifur_IRC_Cartesians_noMW_output/new_data/bifur_traj1_Cartesians point 341
C -0.20719 0.76855 1.07981
 C 0.34434 0.71447 -1.07500
 C -0.22000 1.20637 0.00379
 C 0.00208 -0.49847 1.77997
 C -0.13345 -0.46477 -1.78262
 F -0.57245 1.60339 1.81417
 F 1.37905 1.38978 -1.80614
 H -0.87409 -1.03830 1.72099
 H -0.98087 -0.94748 -1.25186
 H 0.82357 -1.08232 1.37986
 H 0.70217 -1.11330 -1.86375
 H 0.17378 -0.31757 2.77676
 H -0.43694 -0.22035 -2.77597
13
bifur_IRC_Cartesians_noMW_output/new_data/bifur_traj1_Cartesians point 342
C -0.20719 0.76855 1.07981
 C 0.34435 0.71447 -1.07500
 C -0.22000 1.20637 0.00379
 C 0.00208 -0.49847 1.77997
 C -0.13345 -0.46477 -1.78262
 F -0.57245 1.60339 1.81417
 F 1.37905 1.38978 -1.80614
 H -0.87409 -1.03830 1.72099
 H -0.98087 -0.94748 -1.25186
 H 0.82357 -1.08232 1.37986
 H 0.70217 -1.11330 -1.86375
 H 0.17378 -0.31757 2.77676
 H -0.43694 -0.22035 -2.77597
13
bifur_IRC_Cartesians_noMW_output/new_data/bifur_traj1_Cartesians point 343
C -0.20063 0.76790 1.07974
 C 0.33774 0.71514 -1.07505
 C -0.22010 1.20641 0.00371
 C 0.00045 -0.49808 1.77998
 C -0.13183 -0.46517 -1.78255
 F -0.54909 1.60082 1.81403
 F 1.35581 1.39236 -1.80627
 H -0.87537 -1.03723 1.71536
 H -0.97959 -0.94857 -1.25743
 H 0.82212 -1.08269 1.38561
 H 0.70362 -1.11292 -1.85792
 H 0.16649 -0.31643 2.77674
 H -0.42963 -0.22153 -2.77594
13
bifur_IRC_Cartesians_noMW_output/new_data/bifur_traj1_Cartesians point 344
C -0.19730 0.76757 1.07970
 C 0.33440 0.71548 -1.07507
 C -0.22015 1.20643 0.00367
 C -0.00038 -0.49788 1.77999
 C -0.13101 -0.46537 -1.78252
 F -0.53726 1.59952 1.81396
 F 1.34404 1.39367 -1.80634
 H -0.87602 -1.03669 1.71251
 H -0.97894 -0.94913 -1.26024
 H 0.82139 -1.08288 1.38852
 H 0.70436 -1.11273 -1.85497
 H 0.16279 -0.31586 2.77673
 H -0.42593 -0.22213 -2.77593
13
bifur_IRC_Cartesians_noMW_output/new_data/bifur_traj1_Cartesians point 345
C -0.19385 0.76723 1.07966
 C 0.33093 0.71583 -1.07510
 C -0.22020 1.20645 0.00362
 C -0.00123 -0.49768 1.77999
 C -0.13015 -0.46558 -1.78248
 F -0.52497 1.59817 1.81389
 F 1.33182 1.39502 -1.80641
 H -0.87670 -1.03614 1.70955
 H -0.97826 -0.94970 -1.26317
 H 0.82063 -1.08308 1.39154
 H 0.70513 -1.11252 -1.85190
 H 0.15896 -0.31527 2.77671
 H -0.42209 -0.22275 -2.77592
13
bifur_IRC_Cartesians_noMW_output/new_data/bifur_traj1_Cartesians point 346
C -0.19018 0.76687 1.07962
 C 0.32724 0.71621 -1.07512
 C -0.22026 1.20647 0.00357
 C -0.00214 -0.49746 1.78000
 C -0.12925 -0.46581 -1.78244
 F -0.51193 1.59673 1.81382
 F 1.31884 1.39647 -1.80648
 H -0.87741 -1.03554 1.70641
 H -0.97755 -0.95031 -1.26627
 H 0.81982 -1.08328 1.39475
 H 0.70594 -1.11231 -1.84864
 H 0.15488 -0.31463 2.77670
 H -0.41801 -0.22340 -2.77590
13
bifur_IRC_Cartesians_noMW_output/new_data/bifur_traj1_Cartesians point 347
C -0.18623 0.76648 1.07957
 C 0.32327 0.71661 -1.07515
 C -0.22032 1.20650 0.00352
 C -0.00312 -0.49723 1.78000
 C -0.12827 -0.46605 -1.78240
 F -0.49786 1.59519 1.81374
 F 1.30485 1.39802 -1.80657
 H -0.87819 -1.03490 1.70302
 H -0.97678 -0.95097 -1.26962
 H 0.81895 -1.08351 1.39821
 H 0.70682 -1.11208 -1.84513
 H 0.15049 -0.31395 2.77669
 H -0.41361 -0.22411 -2.77589
13
bifur_IRC_Cartesians_noMW_output/new_data/bifur_traj1_Cartesians point 348
C -0.18196 0.76606 1.07952
 C 0.31898 0.71705 -1.07519
 C -0.22038 1.20652 0.00347
 C -0.00418 -0.49697 1.78001
 C -0.12722 -0.46631 -1.78235
 F -0.48268 1.59352 1.81365
 F 1.28975 1.39970 -1.80665
 H -0.87902 -1.03421 1.69936
 H -0.97594 -0.95168 -1.27324
 H 0.81801 -1.08375 1.40194
 H 0.70776 -1.11183 -1.84134
 H 0.14575 -0.31322 2.77668
 H -0.40887 -0.22488 -2.77587
13
bifur_IRC_Cartesians_noMW_output/new_data/bifur_traj1_Cartesians point 349
C -0.17741 0.76562 1.07947
 C 0.31441 0.71751 -1.07522
 C -0.22045 1.20655 0.00341
 C -0.00530 -0.49670 1.78002
 C -0.12610 -0.46659 -1.78230
 F -0.46650 1.59174 1.81356
 F 1.27365 1.40148 -1.80675
 H -0.87991 -1.03347 1.69546
 H -0.97505 -0.95244 -1.27709
 H 0.81701 -1.08401 1.40593
 H 0.70877 -1.11156 -1.83730
 H 0.14069 -0.31243 2.77666
 H -0.40381 -0.22570 -2.77585
13
bifur_IRC_Cartesians_noMW_output/new_data/bifur_traj1_Cartesians point 350
C -0.17266 0.76515 1.07941
 C 0.30962 0.71800 -1.07525
 C -0.22052 1.20658 0.00335
 C -0.00648 -0.49642 1.78003
 C -0.12493 -0.46688 -1.78225
 F -0.44957 1.58988 1.81346
 F 1.25680 1.40335 -1.80684
 H -0.88084 -1.03270 1.69138
 H -0.97412 -0.95323 -1.28112
 H 0.81596 -1.08428 1.41009
 H 0.70983 -1.11129 -1.83307
 H 0.13541 -0.31161 2.77665
 H -0.39851 -0.22655 -2.77583
13
bifur_IRC_Cartesians_noMW_output/new_data/bifur_traj1_Cartesians point 351
C -0.16777 0.76467 1.07936
 C 0.30471 0.71849 -1.07529
 C -0.22059 1.20661 0.00329
 C -0.00769 -0.49613 1.78003
 C -0.12372 -0.46717 -1.78220
 F -0.43219 1.58796 1.81336
 F 1.23951 1.40528 -1.80694
 H -0.88179 -1.03191 1.68719
 H -0.97317 -0.95404 -1.28526
 H 0.81489 -1.08455 1.41437
 H 0.71091 -1.11100 -1.82873
 H 0.12998 -0.31077 2.77663
 H -0.39308 -0.22743 -2.77581
13
bifur_IRC_Cartesians_noMW_output/new_data/bifur_traj1_Cartesians point 352
C -0.16285 0.76418 1.07930
 C 0.29976 0.71900 -1.07533
 C -0.22067 1.20664 0.00323
 C -0.00891 -0.49584 1.78004
 C -0.12251 -0.46748 -1.78215
 F -0.41466 1.58604 1.81326
 F 1.22208 1.40721 -1.80704
 H -0.88275 -1.03111 1.68297
 H -0.97221 -0.95486 -1.28943
 H 0.81381 -1.08483 1.41868
 H 0.71200 -1.11071 -1.82435
 H 0.12450 -0.30992 2.77662
 H -0.38760 -0.22831 -2.77579
13
bifur_IRC_Cartesians_noMW_output/new_data/bifur_traj1_Cartesians point 353
C -0.16285 0.76418 1.07930
 C 0.29976 0.71900 -1.07533
 C -0.22067 1.20664 0.00323
 C -0.00891 -0.49584 1.78004
 C -0.12251 -0.46748 -1.78215
 F -0.41466 1.58604 1.81326
 F 1.22208 1.40721 -1.80704
 H -0.88275 -1.03111 1.68297
 H -0.97221 -0.95486 -1.28943
 H 0.81381 -1.08483 1.41868
 H 0.71200 -1.11071 -1.82435
 H 0.12450 -0.30992 2.77662
 H -0.38760 -0.22831 -2.77579
13
bifur_IRC_Cartesians_noMW_output/new_data/bifur_traj1_Cartesians point 354
C -0.15320 0.76323 1.07919
 C 0.29006 0.71998 -1.07540
 C -0.22081 1.20670 0.00310
 C -0.01130 -0.49527 1.78006
 C -0.12013 -0.46806 -1.78205
 F -0.38035 1.58226 1.81307
 F 1.18795 1.41100 -1.80724
 H -0.88464 -1.02955 1.67471
 H -0.97032 -0.95646 -1.29760
 H 0.81168 -1.08538 1.42712
 H 0.71414 -1.11015 -1.81578
 H 0.11379 -0.30826 2.77659
 H -0.37687 -0.23005 -2.77575
13
bifur_IRC_Cartesians_noMW_output/new_data/bifur_traj1_Cartesians point 355
C -0.14864 0.76278 1.07913
 C 0.28548 0.72045 -1.07543
 C -0.22088 1.20673 0.00304
 C -0.01243 -0.49500 1.78006
 C -0.11900 -0.46834 -1.78200
 F -0.36413 1.58048 1.81297
 F 1.17181 1.41279 -1.80733
 H -0.88553 -1.02881 1.67080
 H -0.96943 -0.95722 -1.30146
 H 0.81068 -1.08564 1.43111
 H 0.71515 -1.10988 -1.81173
 H 0.10872 -0.30747 2.77658
 H -0.37179 -0.23087 -2.77574
13
bifur_IRC_Cartesians_noMW_output/new_data/bifur_traj1_Cartesians point 356
C -0.14435 0.76236 1.07908
 C 0.28116 0.72088 -1.07547
 C -0.22095 1.20676 0.00299
 C -0.01349 -0.49475 1.78007
 C -0.11794 -0.46860 -1.78195
 F -0.34885 1.57880 1.81288
 F 1.15661 1.41448 -1.80742
 H -0.88636 -1.02811 1.66712
 H -0.96859 -0.95794 -1.30510
 H 0.80974 -1.08588 1.43487
 H 0.71610 -1.10963 -1.80792
 H 0.10395 -0.30673 2.77656
 H -0.36702 -0.23164 -2.77572
13
bifur_IRC_Cartesians_noMW_output/new_data/bifur_traj1_Cartesians point 357
C -0.14036 0.76197 1.07904
 C 0.27715 0.72129 -1.07550
 C -0.22101 1.20678 0.00294
 C -0.01448 -0.49451 1.78008
 C -0.11696 -0.46885 -1.78191
 F -0.33466 1.57724 1.81280
 F 1.14249 1.41605 -1.80750
 H -0.88714 -1.02747 1.66370
 H -0.96781 -0.95860 -1.30848
 H 0.80886 -1.08611 1.43836
 H 0.71698 -1.10940 -1.80437
 H 0.09952 -0.30604 2.77655
 H -0.36258 -0.23235 -2.77570
13
bifur_IRC_Cartesians_noMW_output/new_data/bifur_traj1_Cartesians point 358
C -0.13667 0.76160 1.07900
 C 0.27344 0.72167 -1.07552
 C -0.22106 1.20680 0.00289
 C -0.01539 -0.49429 1.78008
 C -0.11605 -0.46907 -1.78187
 F -0.32154 1.57580 1.81273
 F 1.12944 1.41750 -1.80758
 H -0.88786 -1.02687 1.66054
 H -0.96709 -0.95921 -1.31161
 H 0.80805 -1.08631 1.44159
 H 0.71780 -1.10919 -1.80109
 H 0.09542 -0.30541 2.77654
 H -0.35847 -0.23302 -2.77569
13
bifur_IRC_Cartesians_noMW_output/new_data/bifur_traj1_Cartesians point 359
C -0.13324 0.76127 1.07896
 C 0.26999 0.72202 -1.07555
 C -0.22112 1.20682 0.00285
 C -0.01625 -0.49409 1.78009
 C -0.11520 -0.46928 -1.78184
 F -0.30932 1.57445 1.81266
 F 1.11728 1.41885 -1.80765
 H -0.88853 -1.02631 1.65759
 H -0.96642 -0.95979 -1.31451
 H 0.80729 -1.08651 1.44459
 H 0.71856 -1.10899 -1.79804
 H 0.09161 -0.30481 2.77653
 H -0.35465 -0.23363 -2.77567
13
bifur_IRC_Cartesians_noMW_output/new_data/bifur_traj1_Cartesians point 360
C -0.12998 0.76094 1.07892
 C 0.26671 0.72235 -1.07557
 C -0.22116 1.20684 0.00281
 C -0.01705 -0.49390 1.78009
 C -0.11440 -0.46948 -1.78180
 F -0.29770 1.57318 1.81259
 F 1.10573 1.42013 -1.80772
 H -0.88917 -1.02579 1.65479
 H -0.96578 -0.96033 -1.31728
 H 0.80657 -1.08669 1.44745
 H 0.71929 -1.10879 -1.79514
 H 0.08798 -0.30425 2.77652
 H -0.35102 -0.23422 -2.77566
13
bifur_IRC_Cartesians_noMW_output/new_data/bifur_traj1_Cartesians point 361
C -0.12678 0.76063 1.07888
 C 0.26349 0.72268 -1.07560
 C -0.22121 1.20686 0.00277
 C -0.01785 -0.49371 1.78010
 C -0.11361 -0.46968 -1.78177
 F -0.28632 1.57193 1.81253
 F 1.09441 1.42139 -1.80778
 H -0.88980 -1.02527 1.65205
 H -0.96516 -0.96086 -1.31999
 H 0.80587 -1.08687 1.45025
 H 0.72000 -1.10861 -1.79230
 H 0.08443 -0.30370 2.77651
 H -0.34746 -0.23479 -2.77565
13
bifur_IRC_Cartesians_noMW_output/new_data/bifur_traj1_Cartesians point 362
C -0.12355 0.76031 1.07884
 C 0.26024 0.72301 -1.07562
 C -0.22126 1.20688 0.00272
 C -0.01865 -0.49352 1.78010
 C -0.11281 -0.46987 -1.78173
 F -0.27483 1.57066 1.81246
 F 1.08297 1.42266 -1.80785
 H -0.89043 -1.02474 1.64928
 H -0.96453 -0.96140 -1.32273
 H 0.80516 -1.08706 1.45308
 H 0.72071 -1.10842 -1.78943
 H 0.08083 -0.30314 2.77650
 H -0.34387 -0.23537 -2.77564
13
bifur_IRC_Cartesians_noMW_output/new_data/bifur_traj1_Cartesians point 363
C -0.12019 0.75998 1.07881
 C 0.25686 0.72335 -1.07565
 C -0.22131 1.20690 0.00268
 C -0.01948 -0.49332 1.78011
 C -0.11198 -0.47008 -1.78170
 F -0.26287 1.56935 1.81239
 F 1.07108 1.42398 -1.80792
 H -0.89108 -1.02420 1.64640
 H -0.96387 -0.96196 -1.32557
 H 0.80442 -1.08725 1.45602
 H 0.72146 -1.10822 -1.78644
 H 0.07710 -0.30256 2.77649
 H -0.34013 -0.23598 -2.77562
13
bifur_IRC_Cartesians_noMW_output/new_data/bifur_traj1_Cartesians point 364
C -0.12019 0.75998 1.07881
 C 0.25686 0.72335 -1.07565
 C -0.22131 1.20690 0.00268
 C -0.01948 -0.49332 1.78011
 C -0.11198 -0.47008 -1.78170
 F -0.26287 1.56935 1.81239
 F 1.07108 1.42398 -1.80792
 H -0.89108 -1.02420 1.64640
 H -0.96387 -0.96196 -1.32557
 H 0.80442 -1.08725 1.45602
 H 0.72146 -1.10822 -1.78644
 H 0.07710 -0.30256 2.77649
 H -0.34013 -0.23598 -2.77562
13
bifur_IRC_Cartesians_noMW_output/new_data/bifur_traj1_Cartesians point 365
C -0.11266 0.75924 1.07872
 C 0.24930 0.72412 -1.07570
 C -0.22143 1.20695 0.00258
 C -0.02134 -0.49287 1.78012
 C -0.11012 -0.47054 -1.78162
 F -0.23609 1.56640 1.81224
 F 1.04443 1.42694 -1.80807
 H -0.89255 -1.02298 1.63995
 H -0.96240 -0.96321 -1.33195
 H 0.80276 -1.08767 1.46261
 H 0.72313 -1.10778 -1.77975
 H 0.06874 -0.30126 2.77647
 H -0.33175 -0.23733 -2.77559
13
bifur_IRC_Cartesians_noMW_output/new_data/bifur_traj1_Cartesians point 366
C -0.10822 0.75880 1.07867
 C 0.24484 0.72457 -1.07574
 C -0.22149 1.20698 0.00253
 C -0.02244 -0.49261 1.78013
 C -0.10903 -0.47081 -1.78157
 F -0.22030 1.56467 1.81215
 F 1.02873 1.42868 -1.80816
 H -0.89342 -1.02226 1.63615
 H -0.96153 -0.96395 -1.33571
 H 0.80178 -1.08792 1.46649
 H 0.72411 -1.10752 -1.77581
 H 0.06381 -0.30050 2.77645
 H -0.32682 -0.23813 -2.77557
13
bifur_IRC_Cartesians_noMW_output/new_data/bifur_traj1_Cartesians point 367
C -0.10309 0.75830 1.07861
 C 0.23967 0.72509 -1.07578
 C -0.22157 1.20701 0.00246
 C -0.02372 -0.49230 1.78014
 C -0.10776 -0.47112 -1.78151
 F -0.20203 1.56266 1.81204
 F 1.01056 1.43070 -1.80827
 H -0.89442 -1.02143 1.63175
 H -0.96053 -0.96480 -1.34006
 H 0.80065 -1.08821 1.47099
 H 0.72525 -1.10722 -1.77125
 H 0.05810 -0.29961 2.77644
 H -0.32111 -0.23905 -2.77555
13
bifur_IRC_Cartesians_noMW_output/new_data/bifur_traj1_Cartesians point 368
C -0.09701 0.75770 1.07854
 C 0.23356 0.72571 -1.07582
 C -0.22166 1.20705 0.00238
 C -0.02522 -0.49194 1.78015
 C -0.10627 -0.47150 -1.78145
 F -0.18041 1.56028 1.81192
 F 0.98905 1.43309 -1.80839
 H -0.89561 -1.02044 1.62654
 H -0.95934 -0.96581 -1.34521
 H 0.79932 -1.08856 1.47631
 H 0.72659 -1.10687 -1.76585
 H 0.05135 -0.29857 2.77642
 H -0.31434 -0.24014 -2.77553
13
bifur_IRC_Cartesians_noMW_output/new_data/bifur_traj1_Cartesians point 369
C -0.08972 0.75698 1.07845
 C 0.22623 0.72646 -1.07588
 C -0.22177 1.20709 0.00229
 C -0.02703 -0.49151 1.78016
 C -0.10447 -0.47194 -1.78137
 F -0.15447 1.55743 1.81177
 F 0.96324 1.43596 -1.80854
 H -0.89703 -1.01926 1.62029
 H -0.95792 -0.96703 -1.35138
 H 0.79771 -1.08897 1.48269
 H 0.72821 -1.10644 -1.75937
 H 0.04325 -0.29731 2.77640
 H -0.30623 -0.24145 -2.77550
13
bifur_IRC_Cartesians_noMW_output/new_data/bifur_traj1_Cartesians point 370
C -0.08101 0.75612 1.07835
 C 0.21747 0.72735 -1.07594
 C -0.22190 1.20715 0.00218
 C -0.02919 -0.49100 1.78017
 C -0.10232 -0.47247 -1.78128
 F -0.12347 1.55402 1.81159
 F 0.93240 1.43938 -1.80872
 H -0.89874 -1.01785 1.61282
 H -0.95622 -0.96847 -1.35876
 H 0.79579 -1.08946 1.49031
 H 0.73014 -1.10594 -1.75163
 H 0.03357 -0.29581 2.77637
 H -0.29654 -0.24301 -2.77547
13
bifur_IRC_Cartesians_noMW_output/new_data/bifur_traj1_Cartesians point 371
C -0.07093 0.75513 1.07824
 C 0.20734 0.72837 -1.07602
 C -0.22205 1.20721 0.00205
 C -0.03168 -0.49040 1.78019
 C -0.09983 -0.47309 -1.78117
 F -0.08761 1.55008 1.81139
 F 0.89673 1.44334 -1.80892
 H -0.90070 -1.01622 1.60418
 H -0.95425 -0.97015 -1.36730
 H 0.79358 -1.09004 1.49914
 H 0.73238 -1.10535 -1.74268
 H 0.02237 -0.29407 2.77634
 H -0.28532 -0.24483 -2.77543
13
bifur_IRC_Cartesians_noMW_output/new_data/bifur_traj1_Cartesians point 372
C -0.05995 0.75405 1.07811
 C 0.19629 0.72949 -1.07610
 C -0.22222 1.20728 0.00191
 C -0.03440 -0.48975 1.78021
 C -0.09712 -0.47376 -1.78106
 F -0.04851 1.54578 1.81116
 F 0.85783 1.44766 -1.80915
 H -0.90285 -1.01444 1.59476
 H -0.95210 -0.97198 -1.37661
 H 0.79116 -1.09066 1.50875
 H 0.73481 -1.10471 -1.73291
 H 0.01016 -0.29217 2.77630
 H -0.27310 -0.24680 -2.77538
13
bifur_IRC_Cartesians_noMW_output/new_data/bifur_traj1_Cartesians point 373
C -0.04879 0.75295 1.07798
 C 0.18507 0.73063 -1.07618
 C -0.22239 1.20735 0.00177
 C -0.03717 -0.48909 1.78022
 C -0.09437 -0.47444 -1.78094
 F -0.00881 1.54141 1.81094
 F 0.81834 1.45205 -1.80938
 H -0.90503 -1.01263 1.58520
 H -0.94992 -0.97384 -1.38606
 H 0.78870 -1.09129 1.51852
 H 0.73728 -1.10405 -1.72300
 H -0.00224 -0.29025 2.77627
 H -0.26068 -0.24880 -2.77534
13
bifur_IRC_Cartesians_noMW_output/new_data/bifur_traj1_Cartesians point 374
C -0.03816 0.75190 1.07786
 C 0.17438 0.73172 -1.07626
 C -0.22255 1.20741 0.00163
 C -0.03980 -0.48846 1.78024
 C -0.09174 -0.47509 -1.78082
 F 0.02902 1.53725 1.81072
 F 0.78070 1.45623 -1.80960
 H -0.90711 -1.01091 1.57608
 H -0.94784 -0.97560 -1.39507
 H 0.78636 -1.09189 1.52783
 H 0.73964 -1.10343 -1.71355
 H -0.01406 -0.28842 2.77624
 H -0.24885 -0.25071 -2.77530
13
bifur_IRC_Cartesians_noMW_output/new_data/bifur_traj1_Cartesians point 375
C -0.03815 0.75190 1.07786
 C 0.17438 0.73172 -1.07626
 C -0.22255 1.20741 0.00163
 C -0.03980 -0.48846 1.78024
 C -0.09174 -0.47509 -1.78082
 F 0.02903 1.53725 1.81072
 F 0.78070 1.45623 -1.80960
 H -0.90711 -1.01091 1.57608
 H -0.94784 -0.97560 -1.39507
 H 0.78636 -1.09189 1.52783
 H 0.73964 -1.10343 -1.71355
 H -0.01406 -0.28842 2.77624
 H -0.24885 -0.25071 -2.77530
13
bifur_IRC_Cartesians_noMW_output/new_data/bifur_traj1_Cartesians point 376
C -0.02002 0.75012 1.07765
 C 0.15614 0.73357 -1.07640
 C -0.22282 1.20752 0.00140
 C -0.04430 -0.48739 1.78027
 C -0.08727 -0.47620 -1.78063
 F 0.09357 1.53015 1.81035
 F 0.71649 1.46336 -1.80997
 H -0.91065 -1.00797 1.56053
 H -0.94430 -0.97862 -1.41044
 H 0.78237 -1.09292 1.54371
 H 0.74366 -1.10237 -1.69743
 H -0.03421 -0.28529 2.77618
 H -0.22867 -0.25397 -2.77522
13
bifur_IRC_Cartesians_noMW_output/new_data/bifur_traj1_Cartesians point 377
C -0.01273 0.74940 1.07756
 C 0.14882 0.73431 -1.07645
 C -0.22293 1.20757 0.00131
 C -0.04610 -0.48695 1.78028
 C -0.08547 -0.47664 -1.78055
 F 0.11948 1.52730 1.81020
 F 0.69071 1.46622 -1.81012
 H -0.91207 -1.00679 1.55429
 H -0.94288 -0.97983 -1.41661
 H 0.78077 -1.09333 1.55008
 H 0.74528 -1.10195 -1.69096
 H -0.04231 -0.28403 2.77616
 H -0.22057 -0.25528 -2.77519
13
bifur_IRC_Cartesians_noMW_output/new_data/bifur_traj1_Cartesians point 378
C -0.00653 0.74879 1.07749
 C 0.14259 0.73494 -1.07650
 C -0.22302 1.20761 0.00123
 C -0.04764 -0.48659 1.78029
 C -0.08394 -0.47702 -1.78049
 F 0.14154 1.52488 1.81008
 F 0.66877 1.46866 -1.81024
 H -0.91328 -1.00578 1.54898
 H -0.94166 -0.98087 -1.42186
 H 0.77940 -1.09368 1.55551
 H 0.74665 -1.10159 -1.68545
 H -0.04920 -0.28296 2.77614
 H -0.21367 -0.25639 -2.77517
13
bifur_IRC_Cartesians_noMW_output/new_data/bifur_traj1_Cartesians point 379
C -0.00119 0.74826 1.07743
 C 0.13721 0.73549 -1.07654
 C -0.22310 1.20764 0.00116
 C -0.04896 -0.48627 1.78030
 C -0.08262 -0.47735 -1.78043
 F 0.16057 1.52279 1.80997
 F 0.64984 1.47076 -1.81035
 H -0.91433 -1.00492 1.54439
 H -0.94062 -0.98176 -1.42639
 H 0.77823 -1.09398 1.56019
 H 0.74784 -1.10127 -1.68070
 H -0.05514 -0.28204 2.77612
 H -0.20772 -0.25735 -2.77515
13
bifur_IRC_Cartesians_noMW_output/new_data/bifur_traj1_Cartesians point 380
C 0.00365 0.74779 1.07737
 C 0.13235 0.73598 -1.07658
 C -0.22318 1.20767 0.00110
 C -0.05016 -0.48598 1.78031
 C -0.08143 -0.47764 -1.78038
 F 0.17778 1.52089 1.80987
 F 0.63272 1.47266 -1.81045
 H -0.91527 -1.00413 1.54025
 H -0.93967 -0.98256 -1.43049
 H 0.77716 -1.09426 1.56442
 H 0.74891 -1.10099 -1.67640
 H -0.06051 -0.28121 2.77611
 H -0.20234 -0.25822 -2.77513
13
bifur_IRC_Cartesians_noMW_output/new_data/bifur_traj1_Cartesians point 381
C 0.00841 0.74732 1.07732
 C 0.12756 0.73647 -1.07661
 C -0.22325 1.20770 0.00104
 C -0.05134 -0.48570 1.78032
 C -0.08026 -0.47793 -1.78033
 F 0.19471 1.51903 1.80977
 F 0.61588 1.47453 -1.81055
 H -0.91620 -1.00336 1.53617
 H -0.93875 -0.98335 -1.43452
 H 0.77611 -1.09453 1.56859
 H 0.74996 -1.10071 -1.67217
 H -0.06580 -0.28039 2.77609
 H -0.19704 -0.25908 -2.77511
13
bifur_IRC_Cartesians_noMW_output/new_data/bifur_traj1_Cartesians point 382
C 0.01360 0.74681 1.07726
 C 0.12234 0.73700 -1.07665
 C -0.22333 1.20773 0.00097
 C -0.05263 -0.48540 1.78033
 C -0.07898 -0.47825 -1.78027
 F 0.21320 1.51700 1.80967
 F 0.59748 1.47658 -1.81065
 H -0.91722 -1.00252 1.53171
 H -0.93773 -0.98422 -1.43892
 H 0.77497 -1.09482 1.57314
 H 0.75112 -1.10041 -1.66755
 H -0.07158 -0.27949 2.77608
 H -0.19126 -0.26001 -2.77509
13
bifur_IRC_Cartesians_noMW_output/new_data/bifur_traj1_Cartesians point 383
C 0.01975 0.74620 1.07719
 C 0.11616 0.73762 -1.07670
 C -0.22342 1.20777 0.00089
 C -0.05415 -0.48503 1.78034
 C -0.07746 -0.47863 -1.78021
 F 0.23508 1.51459 1.80954
 F 0.57571 1.47900 -1.81078
 H -0.91842 -1.00152 1.52644
 H -0.93653 -0.98524 -1.44413
 H 0.77362 -1.09517 1.57852
 H 0.75248 -1.10005 -1.66209
 H -0.07841 -0.27843 2.77606
 H -0.18442 -0.26112 -2.77506
13
bifur_IRC_Cartesians_noMW_output/new_data/bifur_traj1_Cartesians point 384
C 0.02725 0.74546 1.07710
 C 0.10862 0.73839 -1.07675
 C -0.22353 1.20781 0.00080
 C -0.05601 -0.48459 1.78035
 C -0.07561 -0.47908 -1.78013
 F 0.26175 1.51166 1.80939
 F 0.54918 1.48194 -1.81093
 H -0.91988 -1.00031 1.52001
 H -0.93506 -0.98649 -1.45048
 H 0.77197 -1.09559 1.58508
 H 0.75414 -1.09961 -1.65543
 H -0.08674 -0.27714 2.77604
 H -0.17608 -0.26246 -2.77503
13
bifur_IRC_Cartesians_noMW_output/new_data/bifur_traj1_Cartesians point 385
C 0.03628 0.74458 1.07699
 C 0.09954 0.73931 -1.07682
 C -0.22367 1.20787 0.00068
 C -0.05824 -0.48405 1.78036
 C -0.07338 -0.47963 -1.78003
 F 0.29387 1.50813 1.80920
 F 0.51723 1.48549 -1.81112
 H -0.92164 -0.99884 1.51228
 H -0.93330 -0.98799 -1.45813
 H 0.76998 -1.09610 1.59298
 H 0.75614 -1.09909 -1.64741
 H -0.09677 -0.27558 2.77601
 H -0.16603 -0.26408 -2.77500
13
bifur_IRC_Cartesians_noMW_output/new_data/bifur_traj1_Cartesians point 386
C 0.03628 0.74458 1.07699
 C 0.09954 0.73931 -1.07682
 C -0.22367 1.20787 0.00068
 C -0.05824 -0.48405 1.78036
 C -0.07338 -0.47963 -1.78003
 F 0.29387 1.50813 1.80920
 F 0.51723 1.48549 -1.81112
 H -0.92164 -0.99884 1.51228
 H -0.93330 -0.98799 -1.45813
 H 0.76998 -1.09610 1.59298
 H 0.75614 -1.09909 -1.64741
 H -0.09677 -0.27558 2.77601
 H -0.16603 -0.26408 -2.77500
13
bifur_IRC_Cartesians_noMW_output/new_data/bifur_traj1_Cartesians point 387
C 0.05914 0.74232 1.07673
 C 0.07656 0.74164 -1.07699
 C -0.22401 1.20801 0.00039
 C -0.06391 -0.48270 1.78040
 C -0.06774 -0.48103 -1.77979
 F 0.37521 1.49918 1.80874
 F 0.43631 1.49448 -1.81159
 H -0.92611 -0.99514 1.49268
 H -0.92883 -0.99179 -1.47750
 H 0.76495 -1.09740 1.61300
 H 0.76121 -1.09775 -1.62710
 H -0.12217 -0.27164 2.77594
 H -0.14060 -0.26819 -2.77491
13
bifur_IRC_Cartesians_noMW_output/new_data/bifur_traj1_Cartesians point 388
C 0.07305 0.74095 1.07657
 C 0.06257 0.74306 -1.07710
 C -0.22422 1.20810 0.00021
 C -0.06735 -0.48188 1.78042
 C -0.06431 -0.48188 -1.77964
 F 0.42473 1.49374 1.80845
 F 0.38705 1.49995 -1.81187
 H -0.92883 -0.99289 1.48075
 H -0.92611 -0.99411 -1.48929
 H 0.76189 -1.09819 1.62518
 H 0.76429 -1.09694 -1.61473
 H -0.13763 -0.26924 2.77590
 H -0.12512 -0.27069 -2.77485
13
bifur_IRC_Cartesians_noMW_output/new_data/bifur_traj1_Cartesians point 389
C 0.08863 0.73942 1.07639
 C 0.04690 0.74465 -1.07721
 C -0.22446 1.20819 0.00001
 C -0.07122 -0.48095 1.78045
 C -0.06047 -0.48283 -1.77948
 F 0.48018 1.48764 1.80814
 F 0.33189 1.50607 -1.81219
 H -0.93187 -0.99036 1.46739
 H -0.92307 -0.99670 -1.50249
 H 0.75846 -1.09907 1.63882
 H 0.76775 -1.09603 -1.60088
 H -0.15495 -0.26655 2.77585
 H -0.10778 -0.27349 -2.77479
13
bifur_IRC_Cartesians_noMW_output/new_data/bifur_traj1_Cartesians point 390
C 0.10557 0.73775 1.07619
 C 0.02987 0.74638 -1.07734
 C -0.22471 1.20830 -0.00020
 C -0.07541 -0.47995 1.78047
 C -0.05629 -0.48387 -1.77930
 F 0.54043 1.48102 1.80779
 F 0.27195 1.51273 -1.81254
 H -0.93518 -0.98762 1.45288
 H -0.91976 -0.99952 -1.51684
 H 0.75473 -1.10003 1.65364
 H 0.77150 -1.09504 -1.58583
 H -0.17377 -0.26363 2.77580
 H -0.08893 -0.27653 -2.77472
13
bifur_IRC_Cartesians_noMW_output/new_data/bifur_traj1_Cartesians point 391
C 0.12271 0.73606 1.07599
 C 0.01264 0.74813 -1.07747
 C -0.22497 1.20840 -0.00042
 C -0.07966 -0.47894 1.78050
 C -0.05206 -0.48491 -1.77911
 F 0.60143 1.47431 1.80744
 F 0.21127 1.51947 -1.81289
 H -0.93853 -0.98484 1.43818
 H -0.91641 -1.00237 -1.53136
 H 0.75096 -1.10100 1.66865
 H 0.77530 -1.09404 -1.57060
 H -0.19282 -0.26067 2.77574
 H -0.06986 -0.27961 -2.77465
13
bifur_IRC_Cartesians_noMW_output/new_data/bifur_traj1_Cartesians point 392
C 0.13808 0.73455 1.07582
 C -0.00282 0.74970 -1.07758
 C -0.22520 1.20850 -0.00062
 C -0.08347 -0.47803 1.78053
 C -0.04827 -0.48585 -1.77895
 F 0.65612 1.46830 1.80713
 F 0.15686 1.52551 -1.81320
 H -0.94153 -0.98235 1.42500
 H -0.91341 -1.00492 -1.54438
 H 0.74757 -1.10187 1.68210
 H 0.77871 -1.09314 -1.55694
 H -0.20990 -0.25802 2.77570
 H -0.05276 -0.28237 -2.77459
13
bifur_IRC_Cartesians_noMW_output/new_data/bifur_traj1_Cartesians point 393
C 0.15026 0.73335 1.07568
 C -0.01507 0.75094 -1.07767
 C -0.22539 1.20857 -0.00077
 C -0.08648 -0.47730 1.78054
 C -0.04526 -0.48659 -1.77882
 F 0.69946 1.46353 1.80688
 F 0.11375 1.53030 -1.81345
 H -0.94391 -0.98037 1.41456
 H -0.91103 -1.00695 -1.55470
 H 0.74489 -1.10256 1.69276
 H 0.78141 -1.09243 -1.54612
 H -0.22343 -0.25592 2.77566
 H -0.03920 -0.28456 -2.77454
13
bifur_IRC_Cartesians_noMW_output/new_data/bifur_traj1_Cartesians point 394
C 0.15917 0.73247 1.07557
 C -0.02403 0.75185 -1.07774
 C -0.22552 1.20863 -0.00089
 C -0.08869 -0.47678 1.78056
 C -0.04306 -0.48714 -1.77873
 F 0.73117 1.46004 1.80670
 F 0.08220 1.53380 -1.81363
 H -0.94565 -0.97893 1.40692
 H -0.90929 -1.00843 -1.56225
 H 0.74293 -1.10306 1.70057
 H 0.78339 -1.09191 -1.53820
 H -0.23334 -0.25438 2.77563
 H -0.02929 -0.28616 -2.77451
13
bifur_IRC_Cartesians_noMW_output/new_data/bifur_traj1_Cartesians point 395
C 0.16543 0.73186 1.07550
 C -0.03032 0.75249 -1.07779
 C -0.22561 1.20867 -0.00097
 C -0.09024 -0.47641 1.78057
 C -0.04152 -0.48752 -1.77866
 F 0.75345 1.45759 1.80657
 F 0.06004 1.53626 -1.81376
 H -0.94687 -0.97792 1.40156
 H -0.90806 -1.00948 -1.56755
 H 0.74155 -1.10342 1.70605
 H 0.78477 -1.09155 -1.53264
 H -0.24029 -0.25330 2.77561
 H -0.02232 -0.28729 -2.77448
13
bifur_IRC_Cartesians_noMW_output/new_data/bifur_traj1_Cartesians point 396
C 0.16978 0.73143 1.07545
 C -0.03469 0.75293 -1.07782
 C -0.22568 1.20869 -0.00102
 C -0.09132 -0.47615 1.78058
 C -0.04045 -0.48779 -1.77861
 F 0.76892 1.45589 1.80648
 F 0.04465 1.53797 -1.81385
 H -0.94772 -0.97721 1.39783
 H -0.90721 -1.01020 -1.57124
 H 0.74060 -1.10366 1.70985
 H 0.78574 -1.09129 -1.52877
 H -0.24513 -0.25255 2.77560
 H -0.01748 -0.28807 -2.77447
13
bifur_IRC_Cartesians_noMW_output/new_data/bifur_traj1_Cartesians point 397
C 0.16978 0.73143 1.07545
 C -0.03469 0.75293 -1.07782
 C -0.22568 1.20869 -0.00102
 C -0.09132 -0.47615 1.78058
 C -0.04045 -0.48779 -1.77861
 F 0.76893 1.45589 1.80648
 F 0.04464 1.53797 -1.81385
 H -0.94772 -0.97721 1.39783
 H -0.90721 -1.01020 -1.57124
 H 0.74060 -1.10366 1.70985
 H 0.78574 -1.09129 -1.52877
 H -0.24513 -0.25255 2.77560
 H -0.01748 -0.28807 -2.77447
13
bifur_IRC_Cartesians_noMW_output/new_data/bifur_traj1_Cartesians point 398
C 0.17571 0.73085 1.07538
 C -0.04066 0.75353 -1.07786
 C -0.22577 1.20873 -0.00110
 C -0.09279 -0.47580 1.78059
 C -0.03898 -0.48815 -1.77855
 F 0.79003 1.45357 1.80636
 F 0.02365 1.54031 -1.81397
 H -0.94888 -0.97625 1.39274
 H -0.90606 -1.01119 -1.57626
 H 0.73929 -1.10400 1.71504
 H 0.78705 -1.09095 -1.52350
 H -0.25172 -0.25153 2.77558
 H -0.01089 -0.28913 -2.77444
13
bifur_IRC_Cartesians_noMW_output/new_data/bifur_traj1_Cartesians point 399
C 0.17897 0.73052 1.07534
 C -0.04393 0.75387 -1.07789
 C -0.22582 1.20875 -0.00114
 C -0.09360 -0.47560 1.78059
 C -0.03818 -0.48835 -1.77852
 F 0.80162 1.45230 1.80629
 F 0.01212 1.54159 -1.81404
 H -0.94951 -0.97572 1.38995
 H -0.90542 -1.01173 -1.57902
 H 0.73857 -1.10418 1.71789
 H 0.78777 -1.09076 -1.52061
 H -0.25534 -0.25097 2.77557
 H -0.00726 -0.28972 -2.77443
13
bifur_IRC_Cartesians_noMW_output/new_data/bifur_traj1_Cartesians point 400
C 0.18377 0.73005 1.07529
 C -0.04876 0.75436 -1.07792
 C -0.22589 1.20878 -0.00120
 C -0.09479 -0.47532 1.78060
 C -0.03700 -0.48864 -1.77847
 F 0.81871 1.45042 1.80620
 F -0.00488 1.54348 -1.81414
 H -0.95045 -0.97494 1.38583
 H -0.90448 -1.01253 -1.58309
 H 0.73752 -1.10445 1.72210
 H 0.78884 -1.09047 -1.51634
 H -0.26068 -0.25014 2.77556
 H -0.00191 -0.29058 -2.77441
13
bifur_IRC_Cartesians_noMW_output/new_data/bifur_traj1_Cartesians point 401
C 0.19115 0.72933 1.07520
 C -0.05618 0.75511 -1.07798
 C -0.22600 1.20883 -0.00129
 C -0.09661 -0.47488 1.78061
 C -0.03518 -0.48909 -1.77839
 F 0.84497 1.44753 1.80605
 F -0.03101 1.54638 -1.81429
 H -0.95189 -0.97375 1.37951
 H -0.90304 -1.01375 -1.58935
 H 0.73589 -1.10487 1.72856
 H 0.79048 -1.09004 -1.50978
 H -0.26888 -0.24887 2.77553
 H 0.00630 -0.29191 -2.77438
13
bifur_IRC_Cartesians_noMW_output/new_data/bifur_traj1_Cartesians point 402
C 0.20180 0.72828 1.07508
 C -0.06689 0.75620 -1.07806
 C -0.22616 1.20889 -0.00143
 C -0.09925 -0.47425 1.78063
 C -0.03255 -0.48974 -1.77827
 F 0.88286 1.44337 1.80583
 F -0.06870 1.55056 -1.81451
 H -0.95397 -0.97202 1.37038
 H -0.90096 -1.01553 -1.59837
 H 0.73355 -1.10547 1.73788
 H 0.79284 -1.08942 -1.50032
 H -0.28071 -0.24703 2.77550
 H 0.01814 -0.29382 -2.77434
13
bifur_IRC_Cartesians_noMW_output/new_data/bifur_traj1_Cartesians point 403
C 0.21587 0.72689 1.07492
 C -0.08103 0.75763 -1.07817
 C -0.22637 1.20898 -0.00161
 C -0.10274 -0.47342 1.78065
 C -0.02908 -0.49060 -1.77812
 F 0.93292 1.43786 1.80554
 F -0.11850 1.55609 -1.81479
 H -0.95672 -0.96974 1.35832
 H -0.89821 -1.01787 -1.61029
 H 0.73045 -1.10627 1.75020
 H 0.79595 -1.08860 -1.48782
 H -0.29634 -0.24461 2.77546
 H 0.03380 -0.29635 -2.77428
13
bifur_IRC_Cartesians_noMW_output/new_data/bifur_traj1_Cartesians point 404
C 0.23305 0.72520 1.07472
 C -0.09831 0.75938 -1.07829
 C -0.22663 1.20908 -0.00183
 C -0.10699 -0.47240 1.78068
 C -0.02484 -0.49165 -1.77794
 F 0.99405 1.43114 1.80519
 F -0.17931 1.56285 -1.81515
 H -0.96008 -0.96696 1.34359
 H -0.89485 -1.02072 -1.62484
 H 0.72667 -1.10724 1.76523
 H 0.79976 -1.08760 -1.47255
 H -0.31543 -0.24164 2.77540
 H 0.05291 -0.29943 -2.77421
13
bifur_IRC_Cartesians_noMW_output/new_data/bifur_traj1_Cartesians point 405
C 0.25261 0.72327 1.07449
 C -0.11797 0.76138 -1.07844
 C -0.22693 1.20920 -0.00208
 C -0.11184 -0.47125 1.78071
 C -0.02001 -0.49284 -1.77773
 F 1.06365 1.42349 1.80479
 F -0.24854 1.57054 -1.81555
 H -0.96390 -0.96379 1.32683
 H -0.89103 -1.02398 -1.64141
 H 0.72237 -1.10835 1.78236
 H 0.80410 -1.08646 -1.45517
 H -0.33717 -0.23827 2.77534
 H 0.07468 -0.30295 -2.77414
13
bifur_IRC_Cartesians_noMW_output/new_data/bifur_traj1_Cartesians point 406
C 0.27321 0.72125 1.07425
 C -0.13869 0.76348 -1.07860
 C -0.22724 1.20933 -0.00234
 C -0.11694 -0.47003 1.78074
 C -0.01493 -0.49410 -1.77752
 F 1.13697 1.41542 1.80437
 F -0.32149 1.57864 -1.81597
 H -0.96792 -0.96045 1.30916
 H -0.88700 -1.02741 -1.65887
 H 0.71783 -1.10952 1.80039
 H 0.80867 -1.08525 -1.43686
 H -0.36007 -0.23472 2.77528
 H 0.09761 -0.30665 -2.77405
13
bifur_IRC_Cartesians_noMW_output/new_data/bifur_traj1_Cartesians point 407
C 0.29255 0.71934 1.07403
 C -0.15814 0.76545 -1.07874
 C -0.22753 1.20945 -0.00259
 C -0.12174 -0.46888 1.78077
 C -0.01016 -0.49528 -1.77731
 F 1.20578 1.40786 1.80398
 F -0.38994 1.58624 -1.81636
 H -0.97170 -0.95732 1.29258
 H -0.88322 -1.03062 -1.67525
 H 0.71357 -1.11061 1.81732
 H 0.81295 -1.08412 -1.41968
 H -0.38156 -0.23138 2.77522
 H 0.11912 -0.31012 -2.77398
13
bifur_IRC_Cartesians_noMW_output/new_data/bifur_traj1_Cartesians point 408
C 0.29255 0.71934 1.07403
 C -0.15814 0.76545 -1.07874
 C -0.22753 1.20945 -0.00259
 C -0.12174 -0.46888 1.78077
 C -0.01016 -0.49528 -1.77731
 F 1.20578 1.40786 1.80398
 F -0.38994 1.58624 -1.81636
 H -0.97170 -0.95732 1.29258
 H -0.88322 -1.03062 -1.67525
 H 0.71357 -1.11061 1.81732
 H 0.81295 -1.08412 -1.41968
 H -0.38156 -0.23138 2.77522
 H 0.11912 -0.31012 -2.77398
13
bifur_IRC_Cartesians_noMW_output/new_data/bifur_traj1_Cartesians point 409
C 0.31310 0.71732 1.07379
 C -0.17880 0.76755 -1.07889
 C -0.22784 1.20958 -0.00285
 C -0.12683 -0.46766 1.78081
 C -0.00509 -0.49654 -1.77709
 F 1.27891 1.39982 1.80356
 F -0.46269 1.59432 -1.81678
 H -0.97571 -0.95399 1.27496
 H -0.87921 -1.03404 -1.69266
 H 0.70905 -1.11177 1.83531
 H 0.81751 -1.08292 -1.40142
 H -0.40439 -0.22784 2.77516
 H 0.14199 -0.31381 -2.77389
13
bifur_IRC_Cartesians_noMW_output/new_data/bifur_traj1_Cartesians point 410
C 0.30812 0.71781 1.07385
 C -0.17379 0.76704 -1.07886
 C -0.22776 1.20955 -0.00279
 C -0.12559 -0.46796 1.78080
 C -0.00632 -0.49623 -1.77714
 F 1.26119 1.40177 1.80366
 F -0.44506 1.59236 -1.81668
 H -0.97474 -0.95479 1.27924
 H -0.88018 -1.03321 -1.68844
 H 0.71015 -1.11149 1.83095
 H 0.81641 -1.08321 -1.40584
 H -0.39886 -0.22870 2.77517
 H 0.13645 -0.31292 -2.77391
13
bifur_IRC_Cartesians_noMW_output/new_data/bifur_traj1_Cartesians point 411
C 0.29226 0.71937 1.07403
 C -0.15784 0.76542 -1.07874
 C -0.22752 1.20945 -0.00259
 C -0.12166 -0.46890 1.78077
 C -0.01023 -0.49527 -1.77731
 F 1.20474 1.40797 1.80399
 F -0.38891 1.58612 -1.81636
 H -0.97164 -0.95736 1.29283
 H -0.88328 -1.03058 -1.67500
 H 0.71364 -1.11059 1.81707
 H 0.81289 -1.08414 -1.41994
 H -0.38123 -0.23143 2.77522
 H 0.11880 -0.31007 -2.77398
13
bifur_IRC_Cartesians_noMW_output/new_data/bifur_traj1_Cartesians point 412
C 0.26692 0.72187 1.07433
 C -0.13236 0.76284 -1.07855
 C -0.22714 1.20929 -0.00226
 C -0.11538 -0.47040 1.78073
 C -0.01649 -0.49372 -1.77758
 F 1.11455 1.41789 1.80450
 F -0.29919 1.57616 -1.81584
 H -0.96669 -0.96147 1.31456
 H -0.88823 -1.02636 -1.65353
 H 0.71922 -1.10916 1.79488
 H 0.80727 -1.08562 -1.44246
 H -0.35307 -0.23580 2.77530
 H 0.09060 -0.30552 -2.77408
13
bifur_IRC_Cartesians_noMW_output/new_data/bifur_traj1_Cartesians point 413
C 0.23388 0.72512 1.07471
 C -0.09914 0.75947 -1.07830
 C -0.22665 1.20909 -0.00184
 C -0.10720 -0.47235 1.78068
 C -0.02464 -0.49170 -1.77793
 F 0.99700 1.43081 1.80518
 F -0.18225 1.56317 -1.81516
 H -0.96024 -0.96682 1.34288
 H -0.89469 -1.02086 -1.62554
 H 0.72649 -1.10729 1.76596
 H 0.79995 -1.08755 -1.47182
 H -0.31636 -0.24150 2.77540
 H 0.05384 -0.29958 -2.77421
13
bifur_IRC_Cartesians_noMW_output/new_data/bifur_traj1_Cartesians point 414
C 0.19529 0.72892 1.07515
 C -0.06034 0.75553 -1.07801
 C -0.22606 1.20885 -0.00135
 C -0.09764 -0.47464 1.78062
 C -0.03416 -0.48934 -1.77834
 F 0.85969 1.44591 1.80596
 F -0.04564 1.54800 -1.81437
 H -0.95270 -0.97308 1.37596
 H -0.90223 -1.01444 -1.59285
 H 0.73498 -1.10511 1.73218
 H 0.79139 -1.08980 -1.50611
 H -0.27347 -0.24816 2.77552
 H 0.01090 -0.29265 -2.77436
13
bifur_IRC_Cartesians_noMW_output/new_data/bifur_traj1_Cartesians point 415
C 0.15387 0.73300 1.07563
 C -0.01870 0.75131 -1.07770
 C -0.22544 1.20860 -0.00082
 C -0.08738 -0.47709 1.78055
 C -0.04437 -0.48682 -1.77878
 F 0.71231 1.46212 1.80681
 F 0.10097 1.53172 -1.81353
 H -0.94461 -0.97979 1.41147
 H -0.91032 -1.00755 -1.55776
 H 0.74410 -1.10276 1.69592
 H 0.78221 -1.09222 -1.54291
 H -0.22745 -0.25530 2.77565
 H -0.03519 -0.28521 -2.77453
13
bifur_IRC_Cartesians_noMW_output/new_data/bifur_traj1_Cartesians point 416
C 0.11298 0.73702 1.07611
 C 0.02242 0.74713 -1.07739
 C -0.22482 1.20834 -0.00030
 C -0.07725 -0.47951 1.78048
 C -0.05446 -0.48432 -1.77922
 F 0.56681 1.47812 1.80764
 F 0.24570 1.51565 -1.81269
 H -0.93663 -0.98642 1.44652
 H -0.91831 -1.00075 -1.52312
 H 0.75310 -1.10045 1.66013
 H 0.77315 -1.09461 -1.57925
 H -0.18201 -0.26235 2.77577
 H -0.08068 -0.27786 -2.77469
13
bifur_IRC_Cartesians_noMW_output/new_data/bifur_traj1_Cartesians point 417
C 0.07617 0.74065 1.07653
 C 0.05943 0.74338 -1.07712
 C -0.22427 1.20812 0.00017
 C -0.06813 -0.48169 1.78043
 C -0.06354 -0.48207 -1.77961
 F 0.43582 1.49252 1.80839
 F 0.37601 1.50117 -1.81194
 H -0.92944 -0.99238 1.47808
 H -0.92550 -0.99462 -1.49193
 H 0.76120 -1.09836 1.62791
 H 0.76499 -1.09676 -1.61196
 H -0.14110 -0.26870 2.77589
 H -0.12164 -0.27125 -2.77484
13
bifur_IRC_Cartesians_noMW_output/new_data/bifur_traj1_Cartesians point 418
C 0.04596 0.74362 1.07688
 C 0.08980 0.74030 -1.07689
 C -0.22381 1.20793 0.00056
 C -0.06064 -0.48348 1.78038
 C -0.07099 -0.48023 -1.77993
 F 0.32834 1.50434 1.80901
 F 0.48294 1.48930 -1.81132
 H -0.92354 -0.99728 1.50397
 H -0.93141 -0.98960 -1.46634
 H 0.76785 -1.09665 1.60146
 H 0.75829 -1.09852 -1.63880
 H -0.10753 -0.27391 2.77598
 H -0.15526 -0.26582 -2.77496
13
bifur_IRC_Cartesians_noMW_output/new_data/bifur_traj1_Cartesians point 419
C 0.04596 0.74362 1.07688
 C 0.08980 0.74030 -1.07689
 C -0.22381 1.20793 0.00056
 C -0.06064 -0.48348 1.78038
 C -0.07099 -0.48023 -1.77993
 F 0.32835 1.50434 1.80901
 F 0.48293 1.48930 -1.81132
 H -0.92354 -0.99728 1.50397
 H -0.93141 -0.98960 -1.46634
 H 0.76785 -1.09665 1.60147
 H 0.75829 -1.09852 -1.63880
 H -0.10754 -0.27391 2.77598
 H -0.15525 -0.26582 -2.77496
13
bifur_IRC_Cartesians_noMW_output/new_data/bifur_traj1_Cartesians point 420
C 0.00460 0.74769 1.07736
 C 0.13139 0.73608 -1.07658
 C -0.22319 1.20767 0.00109
 C -0.05040 -0.48593 1.78031
 C -0.08120 -0.47770 -1.78037
 F 0.18116 1.52052 1.80985
 F 0.62936 1.47304 -1.81047
 H -0.91546 -1.00398 1.53943
 H -0.93949 -0.98272 -1.43129
 H 0.77695 -1.09431 1.56526
 H 0.74912 -1.10094 -1.67556
 H -0.06157 -0.28104 2.77611
 H -0.20128 -0.25839 -2.77512
13
bifur_IRC_Cartesians_noMW_output/new_data/bifur_traj1_Cartesians point 421
C -0.01077 0.74921 1.07754
 C 0.14685 0.73451 -1.07647
 C -0.22296 1.20758 0.00128
 C -0.04659 -0.48684 1.78029
 C -0.08499 -0.47676 -1.78053
 F 0.12648 1.52654 1.81016
 F 0.68375 1.46700 -1.81016
 H -0.91246 -1.00647 1.55260
 H -0.94249 -0.98016 -1.41828
 H 0.78033 -1.09344 1.55180
 H 0.74571 -1.10183 -1.68921
 H -0.04449 -0.28369 2.77615
 H -0.21838 -0.25563 -2.77519
13
bifur_IRC_Cartesians_noMW_output/new_data/bifur_traj1_Cartesians point 422
C -0.02653 0.75076 1.07772
 C 0.16270 0.73290 -1.07635
 C -0.22272 1.20748 0.00148
 C -0.04268 -0.48777 1.78026
 C -0.08888 -0.47580 -1.78070
 F 0.07037 1.53270 1.81048
 F 0.73956 1.46080 -1.80983
 H -0.90938 -1.00902 1.56612
 H -0.94557 -0.97754 -1.40492
 H 0.78380 -1.09255 1.53800
 H 0.74222 -1.10275 -1.70322
 H -0.02697 -0.28641 2.77620
 H -0.23592 -0.25280 -2.77525
13
bifur_IRC_Cartesians_noMW_output/new_data/bifur_traj1_Cartesians point 423
C -0.04681 0.75276 1.07796
 C 0.18309 0.73083 -1.07620
 C -0.22242 1.20736 0.00174
 C -0.03766 -0.48897 1.78023
 C -0.09388 -0.47456 -1.78092
 F -0.00179 1.54064 1.81090
 F 0.81135 1.45283 -1.80942
 H -0.90542 -1.01231 1.58350
 H -0.94954 -0.97416 -1.38774
 H 0.78827 -1.09140 1.52025
 H 0.73772 -1.10394 -1.72124
 H -0.00443 -0.28991 2.77626
 H -0.25849 -0.24916 -2.77533
13
bifur_IRC_Cartesians_noMW_output/new_data/bifur_traj1_Cartesians point 424
C -0.07708 0.75574 1.07831
 C 0.21352 0.72775 -1.07597
 C -0.22196 1.20717 0.00213
 C -0.03016 -0.49076 1.78018
 C -0.10135 -0.47271 -1.78124
 F -0.10949 1.55248 1.81151
 F 0.91849 1.44093 -1.80880
 H -0.89950 -1.01721 1.60945
 H -0.95545 -0.96913 -1.36209
 H 0.79493 -1.08969 1.49375
 H 0.73101 -1.10571 -1.74814
 H 0.02920 -0.29513 2.77636
 H -0.29217 -0.24372 -2.77545
13
bifur_IRC_Cartesians_noMW_output/new_data/bifur_traj1_Cartesians point 425
C -0.12227 0.76019 1.07883
 C 0.25896 0.72314 -1.07563
 C -0.22128 1.20689 0.00271
 C -0.01896 -0.49344 1.78011
 C -0.11249 -0.46995 -1.78172
 F -0.27027 1.57016 1.81243
 F 1.07844 1.42316 -1.80787
 H -0.89068 -1.02454 1.64819
 H -0.96428 -0.96161 -1.32381
 H 0.80487 -1.08713 1.45420
 H 0.72100 -1.10834 -1.78829
 H 0.07941 -0.30292 2.77650
 H -0.34244 -0.23560 -2.77563
13
bifur_IRC_Cartesians_noMW_output/new_data/bifur_traj1_Cartesians point 426
C -0.18014 0.76588 1.07950
 C 0.31715 0.71723 -1.07520
 C -0.22041 1.20654 0.00345
 C -0.00463 -0.49687 1.78001
 C -0.12677 -0.46642 -1.78233
 F -0.47622 1.59281 1.81361
 F 1.28332 1.40041 -1.80669
 H -0.87937 -1.03391 1.69780
 H -0.97559 -0.95198 -1.27478
 H 0.81761 -1.08385 1.40353
 H 0.70816 -1.11172 -1.83972
 H 0.14373 -0.31290 2.77667
 H -0.40684 -0.22521 -2.77586
13
bifur_IRC_Cartesians_noMW_output/new_data/bifur_traj1_Cartesians point 427
C -0.23683 0.77147 1.08015
 C 0.37415 0.71145 -1.07477
 C -0.21955 1.20619 0.00417
 C 0.00942 -0.50022 1.77992
 C -0.14076 -0.46296 -1.78294
 F -0.67792 1.61499 1.81477
 F 1.48397 1.37813 -1.80553
 H -0.86830 -1.04310 1.74640
 H -0.98666 -0.94255 -1.22675
 H 0.83009 -1.08064 1.35391
 H 0.69560 -1.11503 -1.89009
 H 0.20672 -0.32268 2.77685
 H -0.46992 -0.21502 -2.77609
13
bifur_IRC_Cartesians_noMW_output/new_data/bifur_traj1_Cartesians point 428
C -0.27845 0.77556 1.08064
 C 0.41600 0.70720 -1.07446
 C -0.21893 1.20593 0.00470
 C 0.01973 -0.50269 1.77986
 C -0.15102 -0.46042 -1.78338
 F -0.82601 1.63127 1.81562
 F 1.63129 1.36176 -1.80468
 H -0.86017 -1.04984 1.78207
 H -0.99480 -0.93563 -1.19149
 H 0.83925 -1.07829 1.31748
 H 0.68637 -1.11746 -1.92708
 H 0.25297 -0.32986 2.77697
 H -0.51623 -0.20755 -2.77625
13
bifur_IRC_Cartesians_noMW_output/new_data/bifur_traj1_Cartesians point 429
C -0.30341 0.77802 1.08093
 C 0.44109 0.70466 -1.07428
 C -0.21855 1.20577 0.00502
 C 0.02591 -0.50416 1.77982
 C -0.15718 -0.45889 -1.78364
 F -0.91482 1.64103 1.81613
 F 1.71964 1.35195 -1.80417
 H -0.85530 -1.05389 1.80347
 H -0.99967 -0.93148 -1.17035
 H 0.84474 -1.07688 1.29563
 H 0.68084 -1.11892 -1.94925
 H 0.28070 -0.33416 2.77705
 H -0.54400 -0.20306 -2.77635
13
bifur_IRC_Cartesians_noMW_output/new_data/bifur_traj1_Cartesians point 430
C -0.30341 0.77802 1.08093
 C 0.44109 0.70466 -1.07428
 C -0.21855 1.20577 0.00502
 C 0.02591 -0.50416 1.77982
 C -0.15718 -0.45889 -1.78364
 F -0.91483 1.64103 1.81613
 F 1.71965 1.35195 -1.80417
 H -0.85530 -1.05389 1.80347
 H -0.99967 -0.93147 -1.17035
 H 0.84474 -1.07688 1.29563
 H 0.68084 -1.11892 -1.94926
 H 0.28071 -0.33416 2.77705
 H -0.54400 -0.20306 -2.77635
13
bifur_IRC_Cartesians_noMW_output/new_data/bifur_traj1_Cartesians point 431
C -0.32292 0.77994 1.08115
 C 0.46070 0.70267 -1.07413
 C -0.21826 1.20565 0.00527
 C 0.03075 -0.50532 1.77978
 C -0.16199 -0.45770 -1.78385
 F -0.98424 1.64867 1.81652
 F 1.78870 1.34428 -1.80377
 H -0.85149 -1.05705 1.82019
 H -1.00348 -0.92823 -1.15382
 H 0.84904 -1.07577 1.27856
 H 0.67652 -1.12006 -1.96659
 H 0.30238 -0.33752 2.77711
 H -0.56570 -0.19956 -2.77643
13
bifur_IRC_Cartesians_noMW_output/new_data/bifur_traj1_Cartesians point 432
C -0.32366 0.78002 1.08116
 C 0.46146 0.70259 -1.07412
 C -0.21825 1.20565 0.00528
 C 0.03093 -0.50536 1.77978
 C -0.16218 -0.45766 -1.78386
 F -0.98690 1.64896 1.81654
 F 1.79135 1.34399 -1.80375
 H -0.85134 -1.05717 1.82083
 H -1.00363 -0.92810 -1.15319
 H 0.84920 -1.07573 1.27790
 H 0.67635 -1.12010 -1.96726
 H 0.30321 -0.33765 2.77711
 H -0.56654 -0.19943 -2.77643
13
bifur_IRC_Cartesians_noMW_output/new_data/bifur_traj1_Cartesians point 433
C -0.31966 0.77962 1.08111
 C 0.45743 0.70300 -1.07415
 C -0.21831 1.20567 0.00523
 C 0.02994 -0.50513 1.77979
 C -0.16119 -0.45790 -1.78382
 F -0.97265 1.64739 1.81646
 F 1.77717 1.34556 -1.80383
 H -0.85212 -1.05652 1.81740
 H -1.00285 -0.92877 -1.15658
 H 0.84832 -1.07596 1.28141
 H 0.67724 -1.11987 -1.96370
 H 0.29876 -0.33696 2.77710
 H -0.56208 -0.20014 -2.77642
13
bifur_IRC_Cartesians_noMW_output/new_data/bifur_traj1_Cartesians point 434
C -0.31104 0.77877 1.08101
 C 0.44877 0.70388 -1.07422
 C -0.21844 1.20573 0.00512
 C 0.02781 -0.50462 1.77980
 C -0.15907 -0.45843 -1.78373
 F -0.94200 1.64402 1.81628
 F 1.74667 1.34895 -1.80401
 H -0.85381 -1.05513 1.81002
 H -1.00116 -0.93020 -1.16388
 H 0.84642 -1.07644 1.28895
 H 0.67915 -1.11937 -1.95604
 H 0.28919 -0.33548 2.77707
 H -0.55249 -0.20169 -2.77638
13
bifur_IRC_Cartesians_noMW_output/new_data/bifur_traj1_Cartesians point 435
C -0.29800 0.77749 1.08086
 C 0.43565 0.70521 -1.07432
 C -0.21863 1.20581 0.00495
 C 0.02457 -0.50384 1.77982
 C -0.15585 -0.45922 -1.78359
 F -0.89559 1.63892 1.81602
 F 1.70051 1.35408 -1.80428
 H -0.85635 -1.05301 1.79884
 H -0.99862 -0.93237 -1.17493
 H 0.84355 -1.07718 1.30037
 H 0.68204 -1.11861 -1.94445
 H 0.27470 -0.33323 2.77703
 H -0.53798 -0.20404 -2.77633
13
bifur_IRC_Cartesians_noMW_output/new_data/bifur_traj1_Cartesians point 436
C -0.28092 0.77581 1.08067
 C 0.41848 0.70695 -1.07444
 C -0.21889 1.20591 0.00473
 C 0.02034 -0.50283 1.77985
 C -0.15163 -0.46027 -1.78341
 F -0.83481 1.63224 1.81567
 F 1.64004 1.36079 -1.80463
 H -0.85969 -1.05025 1.78419
 H -0.99528 -0.93522 -1.18940
 H 0.83979 -1.07815 1.31532
 H 0.68582 -1.11761 -1.92927
 H 0.25572 -0.33028 2.77698
 H -0.51898 -0.20710 -2.77626
13
bifur_IRC_Cartesians_noMW_output/new_data/bifur_traj1_Cartesians point 437
C -0.26045 0.77379 1.08043
 C 0.39790 0.70904 -1.07460
 C -0.21920 1.20604 0.00447
 C 0.01527 -0.50162 1.77988
 C -0.14658 -0.46152 -1.78319
 F -0.76197 1.62423 1.81525
 F 1.56758 1.36884 -1.80505
 H -0.86369 -1.04693 1.76664
 H -0.99128 -0.93862 -1.20674
 H 0.83529 -1.07931 1.33324
 H 0.69036 -1.11641 -1.91108
 H 0.23297 -0.32675 2.77692
 H -0.49620 -0.21078 -2.77618
13
bifur_IRC_Cartesians_noMW_output/new_data/bifur_traj1_Cartesians point 438
C -0.23757 0.77154 1.08016
 C 0.37489 0.71137 -1.07477
 C -0.21954 1.20618 0.00418
 C 0.00960 -0.50027 1.77992
 C -0.14094 -0.46291 -1.78294
 F -0.68056 1.61528 1.81478
 F 1.48660 1.37783 -1.80551
 H -0.86816 -1.04322 1.74703
 H -0.98681 -0.94243 -1.22612
 H 0.83025 -1.08060 1.35326
 H 0.69543 -1.11508 -1.89075
 H 0.20754 -0.32281 2.77685
 H -0.47074 -0.21489 -2.77609
13
bifur_IRC_Cartesians_noMW_output/new_data/bifur_traj1_Cartesians point 439
C -0.21361 0.76918 1.07989
 C 0.35080 0.71382 -1.07495
 C -0.21990 1.20633 0.00387
 C 0.00367 -0.49885 1.77996
 C -0.13503 -0.46438 -1.78269
 F -0.59529 1.60590 1.81430
 F 1.40177 1.38725 -1.80600
 H -0.87284 -1.03934 1.72649
 H -0.98213 -0.94641 -1.24643
 H 0.82498 -1.08196 1.37424
 H 0.70075 -1.11368 -1.86946
 H 0.18092 -0.31867 2.77678
 H -0.44408 -0.21920 -2.77600
13
bifur_IRC_Cartesians_noMW_output/new_data/bifur_traj1_Cartesians point 440
C -0.19010 0.76687 1.07961
 C 0.32716 0.71622 -1.07512
 C -0.22026 1.20647 0.00357
 C -0.00216 -0.49746 1.78000
 C -0.12923 -0.46581 -1.78244
 F -0.51165 1.59670 1.81382
 F 1.31856 1.39650 -1.80649
 H -0.87743 -1.03553 1.70634
 H -0.97753 -0.95033 -1.26634
 H 0.81980 -1.08329 1.39482
 H 0.70596 -1.11231 -1.84857
 H 0.15479 -0.31462 2.77670
 H -0.41792 -0.22342 -2.77590
13
bifur_IRC_Cartesians_noMW_output/new_data/bifur_traj1_Cartesians point 441
C -0.19010 0.76686 1.07961
 C 0.32716 0.71622 -1.07512
 C -0.22026 1.20647 0.00357
 C -0.00216 -0.49746 1.78000
 C -0.12923 -0.46581 -1.78244
 F -0.51164 1.59670 1.81382
 F 1.31855 1.39650 -1.80649
 H -0.87743 -1.03553 1.70634
 H -0.97753 -0.95033 -1.26634
 H 0.81980 -1.08329 1.39482
 H 0.70596 -1.11231 -1.84857
 H 0.15479 -0.31462 2.77670
 H -0.41792 -0.22342 -2.77590
13
bifur_IRC_Cartesians_noMW_output/new_data/bifur_traj1_Cartesians point 442
C -0.15052 0.76297 1.07916
 C 0.28736 0.72025 -1.07542
 C -0.22085 1.20672 0.00307
 C -0.01197 -0.49511 1.78006
 C -0.11946 -0.46823 -1.78202
 F -0.37079 1.58121 1.81301
 F 1.17844 1.41206 -1.80730
 H -0.88516 -1.02911 1.67240
 H -0.96980 -0.95691 -1.29988
 H 0.81109 -1.08553 1.42947
 H 0.71473 -1.10999 -1.81339
 H 0.11080 -0.30779 2.77658
 H -0.37388 -0.23053 -2.77574
13
bifur_IRC_Cartesians_noMW_output/new_data/bifur_traj1_Cartesians point 443
C -0.13713 0.76165 1.07900
 C 0.27390 0.72162 -1.07552
 C -0.22106 1.20680 0.00290
 C -0.01528 -0.49432 1.78008
 C -0.11616 -0.46905 -1.78188
 F -0.32317 1.57598 1.81274
 F 1.13106 1.41732 -1.80757
 H -0.88777 -1.02694 1.66093
 H -0.96718 -0.95914 -1.31122
 H 0.80815 -1.08629 1.44119
 H 0.71770 -1.10921 -1.80150
 H 0.09593 -0.30548 2.77654
 H -0.35898 -0.23293 -2.77569
13
bifur_IRC_Cartesians_noMW_output/new_data/bifur_traj1_Cartesians point 444
C -0.12957 0.76091 1.07891
 C 0.26630 0.72239 -1.07558
 C -0.22117 1.20685 0.00280
 C -0.01715 -0.49387 1.78010
 C -0.11430 -0.46951 -1.78180
 F -0.29628 1.57302 1.81258
 F 1.10431 1.42029 -1.80772
 H -0.88925 -1.02572 1.65445
 H -0.96571 -0.96040 -1.31762
 H 0.80648 -1.08672 1.44780
 H 0.71938 -1.10877 -1.79479
 H 0.08753 -0.30418 2.77652
 H -0.35058 -0.23429 -2.77566
13
bifur_IRC_Cartesians_noMW_output/new_data/bifur_traj1_Cartesians point 445
C -0.12873 0.76082 1.07890
 C 0.26546 0.72248 -1.07558
 C -0.22118 1.20685 0.00279
 C -0.01736 -0.49382 1.78010
 C -0.11409 -0.46956 -1.78179
 F -0.29328 1.57269 1.81257
 F 1.10133 1.42062 -1.80774
 H -0.88941 -1.02558 1.65373
 H -0.96554 -0.96054 -1.31833
 H 0.80630 -1.08676 1.44854
 H 0.71956 -1.10872 -1.79404
 H 0.08660 -0.30404 2.77651
 H -0.34964 -0.23444 -2.77566
13
bifur_IRC_Cartesians_noMW_output/new_data/bifur_traj1_Cartesians point 446
C -0.13461 0.76140 1.07897
 C 0.27137 0.72188 -1.07554
 C -0.22109 1.20682 0.00287
 C -0.01591 -0.49417 1.78009
 C -0.11554 -0.46920 -1.78185
 F -0.31419 1.57499 1.81269
 F 1.12213 1.41831 -1.80762
 H -0.88827 -1.02654 1.65877
 H -0.96669 -0.95956 -1.31335
 H 0.80759 -1.08643 1.44339
 H 0.71826 -1.10907 -1.79926
 H 0.09313 -0.30505 2.77653
 H -0.35618 -0.23339 -2.77568
13
bifur_IRC_Cartesians_noMW_output/new_data/bifur_traj1_Cartesians point 447
C -0.14580 0.76250 1.07910
 C 0.28261 0.72074 -1.07546
 C -0.22093 1.20675 0.00301
 C -0.01314 -0.49483 1.78007
 C -0.11830 -0.46852 -1.78197
 F -0.35399 1.57937 1.81291
 F 1.16173 1.41391 -1.80739
 H -0.88608 -1.02835 1.66836
 H -0.96888 -0.95770 -1.30388
 H 0.81005 -1.08580 1.43360
 H 0.71578 -1.10972 -1.80920
 H 0.10556 -0.30698 2.77657
 H -0.36862 -0.23138 -2.77572
13
bifur_IRC_Cartesians_noMW_output/new_data/bifur_traj1_Cartesians point 448
C -0.16021 0.76392 1.07927
 C 0.29711 0.71927 -1.07535
 C -0.22071 1.20666 0.00319
 C -0.00956 -0.49569 1.78005
 C -0.12186 -0.46764 -1.78212
 F -0.40529 1.58501 1.81321
 F 1.21275 1.40825 -1.80710
 H -0.88327 -1.03068 1.68071
 H -0.97169 -0.95530 -1.29167
 H 0.81323 -1.08498 1.42098
 H 0.71258 -1.11056 -1.82201
 H 0.12158 -0.30946 2.77661
 H -0.38466 -0.22879 -2.77578
13
bifur_IRC_Cartesians_noMW_output/new_data/bifur_traj1_Cartesians point 449
C -0.17603 0.76548 1.07945
 C 0.31302 0.71765 -1.07523
 C -0.22047 1.20656 0.00339
 C -0.00564 -0.49662 1.78002
 C -0.12576 -0.46667 -1.78229
 F -0.46158 1.59120 1.81353
 F 1.26875 1.40203 -1.80677
 H -0.88018 -1.03325 1.69428
 H -0.97478 -0.95267 -1.27826
 H 0.81671 -1.08409 1.40714
 H 0.70908 -1.11148 -1.83607
 H 0.13916 -0.31219 2.77666
 H -0.40227 -0.22595 -2.77585
13
bifur_IRC_Cartesians_noMW_output/new_data/bifur_traj1_Cartesians point 450
C -0.19187 0.76704 1.07963
 C 0.32894 0.71604 -1.07511
 C -0.22023 1.20646 0.00360
 C -0.00172 -0.49756 1.77999
 C -0.12966 -0.46570 -1.78246
 F -0.51792 1.59739 1.81385
 F 1.32480 1.39580 -1.80645
 H -0.87708 -1.03581 1.70785
 H -0.97788 -0.95003 -1.26485
 H 0.82019 -1.08319 1.39327
 H 0.70557 -1.11241 -1.85014
 H 0.15675 -0.31492 2.77671
 H -0.41989 -0.22310 -2.77591
13
bifur_IRC_Cartesians_noMW_output/new_data/bifur_traj1_Cartesians point 451
C -0.20663 0.76849 1.07981
 C 0.34379 0.71453 -1.07500
 C -0.22001 1.20637 0.00378
 C 0.00194 -0.49843 1.77997
 C -0.13331 -0.46480 -1.78262
 F -0.57048 1.60317 1.81415
 F 1.37708 1.39000 -1.80615
 H -0.87420 -1.03821 1.72051
 H -0.98076 -0.94757 -1.25233
 H 0.82344 -1.08235 1.38035
 H 0.70229 -1.11327 -1.86326
 H 0.17317 -0.31747 2.77675
 H -0.43632 -0.22045 -2.77597
13
bifur_IRC_Cartesians_noMW_output/new_data/bifur_traj1_Cartesians point 452
C -0.20663 0.76849 1.07981
 C 0.34379 0.71453 -1.07500
 C -0.22001 1.20637 0.00378
 C 0.00194 -0.49843 1.77997
 C -0.13331 -0.46480 -1.78262
 F -0.57047 1.60317 1.81415
 F 1.37708 1.39000 -1.80615
 H -0.87420 -1.03821 1.72051
 H -0.98076 -0.94758 -1.25234
 H 0.82344 -1.08235 1.38035
 H 0.70229 -1.11327 -1.86326
 H 0.17316 -0.31747 2.77675
 H -0.43632 -0.22045 -2.77597
13
bifur_IRC_Cartesians_noMW_output/new_data/bifur_traj1_Cartesians point 453
C -0.23005 0.77080 1.08008
 C 0.36733 0.71214 -1.07482
 C -0.21966 1.20623 0.00408
 C 0.00774 -0.49982 1.77993
 C -0.13909 -0.46337 -1.78286
 F -0.65381 1.61233 1.81463
 F 1.45998 1.38079 -1.80567
 H -0.86963 -1.04200 1.74059
 H -0.98534 -0.94368 -1.23249
 H 0.82860 -1.08103 1.35985
 H 0.69710 -1.11464 -1.88407
 H 0.19919 -0.32151 2.77683
 H -0.46238 -0.21624 -2.77606
13
bifur_IRC_Cartesians_noMW_output/new_data/bifur_traj1_Cartesians point 454
C -0.23801 0.77158 1.08017
 C 0.37533 0.71133 -1.07477
 C -0.21954 1.20618 0.00419
 C 0.00971 -0.50029 1.77992
 C -0.14105 -0.46289 -1.78295
 F -0.68211 1.61545 1.81479
 F 1.48814 1.37766 -1.80551
 H -0.86807 -1.04329 1.74741
 H -0.98689 -0.94236 -1.22576
 H 0.83035 -1.08058 1.35288
 H 0.69534 -1.11510 -1.89114
 H 0.20803 -0.32288 2.77685
 H -0.47123 -0.21481 -2.77609
13
bifur_IRC_Cartesians_noMW_output/new_data/bifur_traj1_Cartesians point 455
C -0.24340 0.77211 1.08023
 C 0.38075 0.71078 -1.07472
 C -0.21946 1.20615 0.00425
 C 0.01105 -0.50061 1.77991
 C -0.14238 -0.46256 -1.78301
 F -0.70129 1.61755 1.81490
 F 1.50721 1.37554 -1.80540
 H -0.86702 -1.04416 1.75203
 H -0.98795 -0.94146 -1.22119
 H 0.83153 -1.08027 1.34817
 H 0.69414 -1.11542 -1.89593
 H 0.21402 -0.32381 2.77687
 H -0.47722 -0.21384 -2.77611
13
bifur_IRC_Cartesians_noMW_output/new_data/bifur_traj1_Cartesians point 456
C -0.24636 0.77240 1.08027
 C 0.38373 0.71048 -1.07470
 C -0.21941 1.20613 0.00429
 C 0.01178 -0.50079 1.77991
 C -0.14311 -0.46238 -1.78304
 F -0.71184 1.61871 1.81496
 F 1.51771 1.37438 -1.80533
 H -0.86644 -1.04465 1.75457
 H -0.98853 -0.94097 -1.21868
 H 0.83219 -1.08010 1.34557
 H 0.69349 -1.11559 -1.89856
 H 0.21731 -0.32432 2.77688
 H -0.48052 -0.21331 -2.77613
13
bifur_IRC_Cartesians_noMW_output/new_data/bifur_traj1_Cartesians point 457
C -0.24714 0.77248 1.08027
 C 0.38452 0.71040 -1.07470
 C -0.21940 1.20612 0.00430
 C 0.01197 -0.50083 1.77991
 C -0.14330 -0.46233 -1.78305
 F -0.71461 1.61902 1.81498
 F 1.52047 1.37407 -1.80532
 H -0.86629 -1.04477 1.75524
 H -0.98868 -0.94084 -1.21802
 H 0.83236 -1.08006 1.34489
 H 0.69331 -1.11564 -1.89926
 H 0.21818 -0.32446 2.77688
 H -0.48139 -0.21317 -2.77613
13
bifur_IRC_Cartesians_noMW_output/new_data/bifur_traj1_Cartesians point 458
C -0.24606 0.77237 1.08026
 C 0.38342 0.71051 -1.07471
 C -0.21942 1.20613 0.00429
 C 0.01170 -0.50077 1.77991
 C -0.14303 -0.46239 -1.78303
 F -0.71075 1.61859 1.81496
 F 1.51663 1.37450 -1.80534
 H -0.86650 -1.04460 1.75430
 H -0.98847 -0.94102 -1.21894
 H 0.83212 -1.08012 1.34584
 H 0.69355 -1.11557 -1.89829
 H 0.21697 -0.32427 2.77688
 H -0.48018 -0.21337 -2.77612
13
bifur_IRC_Cartesians_noMW_output/new_data/bifur_traj1_Cartesians point 459
C -0.24348 0.77212 1.08023
 C 0.38083 0.71077 -1.07472
 C -0.21945 1.20614 0.00426
 C 0.01107 -0.50062 1.77991
 C -0.14240 -0.46255 -1.78301
 F -0.70159 1.61759 1.81491
 F 1.50751 1.37551 -1.80539
 H -0.86700 -1.04418 1.75210
 H -0.98796 -0.94144 -1.22112
 H 0.83155 -1.08027 1.34809
 H 0.69412 -1.11542 -1.89600
 H 0.21411 -0.32383 2.77687
 H -0.47732 -0.21383 -2.77611
13
bifur_IRC_Cartesians_noMW_output/new_data/bifur_traj1_Cartesians point 460
C -0.23982 0.77176 1.08019
 C 0.37716 0.71114 -1.07475
 C -0.21951 1.20617 0.00421
 C 0.01016 -0.50040 1.77992
 C -0.14150 -0.46277 -1.78297
 F -0.68857 1.61616 1.81483
 F 1.49456 1.37695 -1.80547
 H -0.86772 -1.04359 1.74896
 H -0.98725 -0.94205 -1.22422
 H 0.83075 -1.08047 1.35130
 H 0.69494 -1.11521 -1.89275
 H 0.21004 -0.32319 2.77686
 H -0.47325 -0.21449 -2.77610
13
bifur_IRC_Cartesians_noMW_output/new_data/bifur_traj1_Cartesians point 461
C -0.23551 0.77134 1.08014
 C 0.37282 0.71158 -1.07478
 C -0.21957 1.20619 0.00415
 C 0.00909 -0.50014 1.77992
 C -0.14043 -0.46304 -1.78292
 F -0.67322 1.61447 1.81474
 F 1.47930 1.37865 -1.80556
 H -0.86856 -1.04289 1.74526
 H -0.98640 -0.94277 -1.22787
 H 0.82980 -1.08072 1.35507
 H 0.69589 -1.11496 -1.88892
 H 0.20525 -0.32245 2.77684
 H -0.46845 -0.21526 -2.77608
13
bifur_IRC_Cartesians_noMW_output/new_data/bifur_traj1_Cartesians point 462
C -0.23102 0.77089 1.08009
 C 0.36831 0.71204 -1.07482
 C -0.21964 1.20622 0.00410
 C 0.00798 -0.49988 1.77993
 C -0.13932 -0.46331 -1.78287
 F -0.65725 1.61271 1.81465
 F 1.46341 1.38041 -1.80565
 H -0.86944 -1.04216 1.74142
 H -0.98553 -0.94352 -1.23167
 H 0.82881 -1.08097 1.35900
 H 0.69689 -1.11469 -1.88493
 H 0.20026 -0.32168 2.77683
 H -0.46345 -0.21607 -2.77606
13
bifur_IRC_Cartesians_noMW_output/new_data/bifur_traj1_Cartesians point 463
C -0.23102 0.77089 1.08009
 C 0.36830 0.71204 -1.07482
 C -0.21964 1.20622 0.00410
 C 0.00798 -0.49988 1.77993
 C -0.13932 -0.46331 -1.78287
 F -0.65724 1.61271 1.81465
 F 1.46340 1.38041 -1.80565
 H -0.86944 -1.04216 1.74141
 H -0.98553 -0.94352 -1.23168
 H 0.82881 -1.08097 1.35900
 H 0.69689 -1.11469 -1.88493
 H 0.20026 -0.32168 2.77683
 H -0.46345 -0.21607 -2.77606
13
bifur_IRC_Cartesians_noMW_output/new_data/bifur_traj1_Cartesians point 464
C -0.22382 0.77019 1.08000
 C 0.36107 0.71278 -1.07487
 C -0.21975 1.20627 0.00400
 C 0.00620 -0.49945 1.77994
 C -0.13755 -0.46375 -1.78280
 F -0.63163 1.60989 1.81450
 F 1.43792 1.38324 -1.80580
 H -0.87084 -1.04099 1.73524
 H -0.98412 -0.94472 -1.23778
 H 0.82723 -1.08138 1.36530
 H 0.69848 -1.11427 -1.87853
 H 0.19226 -0.32043 2.77681
 H -0.45544 -0.21736 -2.77604
13
bifur_IRC_Cartesians_noMW_output/new_data/bifur_traj1_Cartesians point 465
C -0.22257 0.77006 1.07999
 C 0.35981 0.71290 -1.07488
 C -0.21977 1.20627 0.00399
 C 0.00589 -0.49938 1.77995
 C -0.13724 -0.46383 -1.78278
 F -0.62719 1.60941 1.81448
 F 1.43351 1.38373 -1.80582
 H -0.87109 -1.04079 1.73417
 H -0.98388 -0.94492 -1.23883
 H 0.82695 -1.08145 1.36639
 H 0.69876 -1.11420 -1.87742
 H 0.19088 -0.32022 2.77680
 H -0.45405 -0.21758 -2.77603
13
bifur_IRC_Cartesians_noMW_output/new_data/bifur_traj1_Cartesians point 466
C -0.22394 0.77020 1.08001
 C 0.36119 0.71276 -1.07487
 C -0.21975 1.20627 0.00401
 C 0.00623 -0.49946 1.77994
 C -0.13758 -0.46374 -1.78280
 F -0.63206 1.60994 1.81451
 F 1.43835 1.38319 -1.80579
 H -0.87082 -1.04101 1.73535
 H -0.98414 -0.94470 -1.23767
 H 0.82725 -1.08137 1.36520
 H 0.69846 -1.11428 -1.87864
 H 0.19240 -0.32046 2.77681
 H -0.45558 -0.21734 -2.77604
13
bifur_IRC_Cartesians_noMW_output/new_data/bifur_traj1_Cartesians point 467
C -0.22819 0.77062 1.08005
 C 0.36546 0.71233 -1.07484
 C -0.21968 1.20624 0.00406
 C 0.00728 -0.49971 1.77994
 C -0.13862 -0.46349 -1.78284
 F -0.64716 1.61160 1.81459
 F 1.45337 1.38152 -1.80571
 H -0.86999 -1.04170 1.73899
 H -0.98497 -0.94399 -1.23408
 H 0.82819 -1.08113 1.36148
 H 0.69751 -1.11453 -1.88241
 H 0.19712 -0.32119 2.77682
 H -0.46030 -0.21658 -2.77605
13
bifur_IRC_Cartesians_noMW_output/new_data/bifur_traj1_Cartesians point 468
C -0.23456 0.77124 1.08013
 C 0.37186 0.71168 -1.07479
 C -0.21959 1.20620 0.00414
 C 0.00886 -0.50009 1.77993
 C -0.14020 -0.46310 -1.78291
 F -0.66984 1.61410 1.81472
 F 1.47593 1.37902 -1.80558
 H -0.86875 -1.04273 1.74445
 H -0.98622 -0.94293 -1.22868
 H 0.82959 -1.08077 1.35590
 H 0.69610 -1.11490 -1.88808
 H 0.20420 -0.32229 2.77684
 H -0.46739 -0.21543 -2.77608
13
bifur_IRC_Cartesians_noMW_output/new_data/bifur_traj1_Cartesians point 469
C -0.24174 0.77195 1.08021
 C 0.37909 0.71095 -1.07474
 C -0.21948 1.20616 0.00423
 C 0.01064 -0.50051 1.77991
 C -0.14197 -0.46266 -1.78299
 F -0.69540 1.61691 1.81487
 F 1.50136 1.37620 -1.80543
 H -0.86734 -1.04390 1.75061
 H -0.98762 -0.94173 -1.22259
 H 0.83117 -1.08037 1.34961
 H 0.69451 -1.11532 -1.89446
 H 0.21218 -0.32353 2.77686
 H -0.47538 -0.21414 -2.77611
13
bifur_IRC_Cartesians_noMW_output/new_data/bifur_traj1_Cartesians point 470
C -0.24855 0.77262 1.08029
 C 0.38593 0.71025 -1.07469
 C -0.21938 1.20611 0.00432
 C 0.01232 -0.50092 1.77990
 C -0.14365 -0.46224 -1.78306
 F -0.71962 1.61957 1.81501
 F 1.52545 1.37352 -1.80529
 H -0.86601 -1.04500 1.75644
 H -0.98895 -0.94060 -1.21683
 H 0.83267 -1.07998 1.34366
 H 0.69300 -1.11572 -1.90051
 H 0.21974 -0.32470 2.77688
 H -0.48296 -0.21292 -2.77613
13
bifur_IRC_Cartesians_noMW_output/new_data/bifur_traj1_Cartesians point 471
C -0.25411 0.77317 1.08035
 C 0.39152 0.70969 -1.07464
 C -0.21929 1.20608 0.00439
 C 0.01370 -0.50125 1.77989
 C -0.14502 -0.46190 -1.78312
 F -0.73939 1.62174 1.81512
 F 1.54512 1.37133 -1.80518
 H -0.86493 -1.04590 1.76121
 H -0.99004 -0.93968 -1.21212
 H 0.83389 -1.07967 1.33879
 H 0.69177 -1.11604 -1.90544
 H 0.22592 -0.32566 2.77690
 H -0.48914 -0.21192 -2.77616
13
bifur_IRC_Cartesians_noMW_output/new_data/bifur_traj1_Cartesians point 472
C -0.25779 0.77353 1.08040
 C 0.39522 0.70931 -1.07462
 C -0.21924 1.20606 0.00444
 C 0.01461 -0.50146 1.77989
 C -0.14593 -0.46168 -1.78316
 F -0.75250 1.62319 1.81520
 F 1.55816 1.36989 -1.80510
 H -0.86421 -1.04650 1.76436
 H -0.99076 -0.93906 -1.20900
 H 0.83470 -1.07946 1.33557
 H 0.69095 -1.11626 -1.90872
 H 0.23001 -0.32629 2.77691
 H -0.49324 -0.21126 -2.77617
13
bifur_IRC_Cartesians_noMW_output/new_data/bifur_traj1_Cartesians point 473
C -0.25919 0.77367 1.08041
 C 0.39663 0.70917 -1.07461
 C -0.21922 1.20605 0.00446
 C 0.01496 -0.50155 1.77989
 C -0.14627 -0.46159 -1.78317
 F -0.75747 1.62373 1.81523
 F 1.56310 1.36934 -1.80507
 H -0.86394 -1.04672 1.76556
 H -0.99103 -0.93883 -1.20781
 H 0.83501 -1.07938 1.33434
 H 0.69064 -1.11634 -1.90996
 H 0.23156 -0.32653 2.77692
 H -0.49479 -0.21101 -2.77618
13
bifur_IRC_Cartesians_noMW_output/new_data/bifur_traj1_Cartesians point 474
C -0.25919 0.77367 1.08041
 C 0.39662 0.70917 -1.07461
 C -0.21922 1.20605 0.00446
 C 0.01496 -0.50155 1.77989
 C -0.14627 -0.46159 -1.78317
 F -0.75747 1.62373 1.81523
 F 1.56310 1.36934 -1.80507
 H -0.86394 -1.04672 1.76556
 H -0.99103 -0.93883 -1.20781
 H 0.83501 -1.07938 1.33434
 H 0.69064 -1.11634 -1.90996
 H 0.23156 -0.32653 2.77692
 H -0.49479 -0.21101 -2.77618
13
bifur_IRC_Cartesians_noMW_output/new_data/bifur_traj1_Cartesians point 475
C -0.25458 0.77321 1.08036
 C 0.39200 0.70964 -1.07464
 C -0.21929 1.20608 0.00440
 C 0.01382 -0.50127 1.77989
 C -0.14514 -0.46187 -1.78313
 F -0.74109 1.62193 1.81513
 F 1.54681 1.37115 -1.80517
 H -0.86483 -1.04598 1.76162
 H -0.99013 -0.93960 -1.21171
 H 0.83400 -1.07964 1.33837
 H 0.69166 -1.11607 -1.90587
 H 0.22645 -0.32574 2.77690
 H -0.48967 -0.21183 -2.77616
13
bifur_IRC_Cartesians_noMW_output/new_data/bifur_traj1_Cartesians point 476
C -0.24887 0.77265 1.08029
 C 0.38625 0.71022 -1.07468
 C -0.21937 1.20611 0.00432
 C 0.01240 -0.50094 1.77990
 C -0.14373 -0.46222 -1.78306
 F -0.72076 1.61970 1.81502
 F 1.52659 1.37339 -1.80528
 H -0.86595 -1.04505 1.75672
 H -0.98902 -0.94055 -1.21655
 H 0.83274 -1.07996 1.34337
 H 0.69293 -1.11574 -1.90079
 H 0.22010 -0.32476 2.77688
 H -0.48331 -0.21286 -2.77614
13
bifur_IRC_Cartesians_noMW_output/new_data/bifur_traj1_Cartesians point 477
C -0.24137 0.77191 1.08021
 C 0.37871 0.71099 -1.07474
 C -0.21949 1.20616 0.00423
 C 0.01054 -0.50049 1.77992
 C -0.14188 -0.46268 -1.78298
 F -0.69406 1.61676 1.81486
 F 1.50003 1.37634 -1.80544
 H -0.86742 -1.04384 1.75028
 H -0.98755 -0.94180 -1.22291
 H 0.83109 -1.08039 1.34994
 H 0.69459 -1.11530 -1.89412
 H 0.21176 -0.32346 2.77686
 H -0.47496 -0.21421 -2.77611
13
bifur_IRC_Cartesians_noMW_output/new_data/bifur_traj1_Cartesians point 478
C -0.23255 0.77104 1.08011
 C 0.36984 0.71189 -1.07481
 C -0.21962 1.20621 0.00412
 C 0.00836 -0.49997 1.77993
 C -0.13970 -0.46322 -1.78289
 F -0.66268 1.61331 1.81468
 F 1.46881 1.37981 -1.80562
 H -0.86914 -1.04241 1.74272
 H -0.98583 -0.94326 -1.23038
 H 0.82915 -1.08089 1.35766
 H 0.69655 -1.11478 -1.88629
 H 0.20196 -0.32194 2.77683
 H -0.46515 -0.21579 -2.77607
13
bifur_IRC_Cartesians_noMW_output/new_data/bifur_traj1_Cartesians point 479
C -0.22291 0.77010 1.07999
 C 0.36016 0.71287 -1.07488
 C -0.21976 1.20627 0.00399
 C 0.00597 -0.49940 1.77994
 C -0.13732 -0.46381 -1.78279
 F -0.62840 1.60954 1.81449
 F 1.43471 1.38360 -1.80581
 H -0.87102 -1.04085 1.73447
 H -0.98394 -0.94487 -1.23854
 H 0.82703 -1.08143 1.36610
 H 0.69868 -1.11422 -1.87773
 H 0.19126 -0.32028 2.77680
 H -0.45443 -0.21752 -2.77603
13
bifur_IRC_Cartesians_noMW_output/new_data/bifur_traj1_Cartesians point 480
C -0.21300 0.76912 1.07988
 C 0.35018 0.71388 -1.07495
 C -0.21991 1.20633 0.00387
 C 0.00351 -0.49881 1.77996
 C -0.13488 -0.46441 -1.78268
 F -0.59311 1.60566 1.81428
 F 1.39961 1.38750 -1.80602
 H -0.87296 -1.03924 1.72596
 H -0.98201 -0.94652 -1.24694
 H 0.82484 -1.08199 1.37478
 H 0.70088 -1.11364 -1.86891
 H 0.18024 -0.31857 2.77677
 H -0.44340 -0.21931 -2.77599
13
bifur_IRC_Cartesians_noMW_output/new_data/bifur_traj1_Cartesians point 481
C -0.20335 0.76817 1.07977
 C 0.34048 0.71487 -1.07502
 C -0.22006 1.20639 0.00374
 C 0.00112 -0.49824 1.77998
 C -0.13250 -0.46500 -1.78258
 F -0.55878 1.60188 1.81409
 F 1.36545 1.39129 -1.80621
 H -0.87484 -1.03768 1.71769
 H -0.98012 -0.94812 -1.25512
 H 0.82272 -1.08254 1.38322
 H 0.70302 -1.11308 -1.86034
 H 0.16951 -0.31690 2.77674
 H -0.43266 -0.22104 -2.77595
13
bifur_IRC_Cartesians_noMW_output/new_data/bifur_traj1_Cartesians point 482
C -0.19450 0.76730 1.07967
 C 0.33159 0.71577 -1.07509
 C -0.22019 1.20645 0.00363
 C -0.00107 -0.49772 1.77999
 C -0.13032 -0.46554 -1.78249
 F -0.52731 1.59842 1.81391
 F 1.33414 1.39477 -1.80640
 H -0.87657 -1.03624 1.71011
 H -0.97839 -0.94959 -1.26261
 H 0.82077 -1.08304 1.39097
 H 0.70498 -1.11256 -1.85248
 H 0.15968 -0.31538 2.77672
 H -0.42282 -0.22263 -2.77592
13
bifur_IRC_Cartesians_noMW_output/new_data/bifur_traj1_Cartesians point 483
C -0.18690 0.76655 1.07958
 C 0.32394 0.71654 -1.07515
 C -0.22031 1.20649 0.00353
 C -0.00295 -0.49727 1.78000
 C -0.12844 -0.46601 -1.78241
 F -0.50024 1.59545 1.81375
 F 1.30722 1.39776 -1.80655
 H -0.87805 -1.03501 1.70359
 H -0.97691 -0.95086 -1.26906
 H 0.81910 -1.08347 1.39762
 H 0.70667 -1.11212 -1.84572
 H 0.15123 -0.31407 2.77669
 H -0.41436 -0.22399 -2.77589
13
bifur_IRC_Cartesians_noMW_output/new_data/bifur_traj1_Cartesians point 484
C -0.18081 0.76595 1.07951
 C 0.31782 0.71716 -1.07519
 C -0.22040 1.20653 0.00346
 C -0.00446 -0.49691 1.78001
 C -0.12694 -0.46638 -1.78234
 F -0.47860 1.59307 1.81363
 F 1.28568 1.40015 -1.80668
 H -0.87924 -1.03402 1.69838
 H -0.97572 -0.95187 -1.27421
 H 0.81776 -1.08382 1.40295
 H 0.70802 -1.11176 -1.84032
 H 0.14447 -0.31302 2.77667
 H -0.40759 -0.22509 -2.77586
13
bifur_IRC_Cartesians_noMW_output/new_data/bifur_traj1_Cartesians point 485
C -0.18081 0.76595 1.07951
 C 0.31782 0.71716 -1.07519
 C -0.22040 1.20653 0.00346
 C -0.00446 -0.49691 1.78001
 C -0.12694 -0.46638 -1.78234
 F -0.47860 1.59307 1.81363
 F 1.28568 1.40015 -1.80668
 H -0.87924 -1.03402 1.69838
 H -0.97572 -0.95187 -1.27421
 H 0.81776 -1.08382 1.40295
 H 0.70802 -1.11176 -1.84032
 H 0.14447 -0.31302 2.77667
 H -0.40759 -0.22509 -2.77586
13
bifur_IRC_Cartesians_noMW_output/new_data/bifur_traj1_Cartesians point 486
C -0.17371 0.76525 1.07942
 C 0.31068 0.71789 -1.07525
 C -0.22051 1.20657 0.00336
 C -0.00622 -0.49649 1.78002
 C -0.12519 -0.46681 -1.78227
 F -0.45331 1.59029 1.81348
 F 1.26053 1.40294 -1.80682
 H -0.88063 -1.03287 1.69228
 H -0.97433 -0.95305 -1.28023
 H 0.81620 -1.08422 1.40917
 H 0.70959 -1.11135 -1.83400
 H 0.13658 -0.31179 2.77665
 H -0.39968 -0.22636 -2.77584
13
bifur_IRC_Cartesians_noMW_output/new_data/bifur_traj1_Cartesians point 487
C -0.17268 0.76515 1.07941
 C 0.30965 0.71799 -1.07525
 C -0.22052 1.20658 0.00335
 C -0.00647 -0.49642 1.78003
 C -0.12493 -0.46687 -1.78225
 F -0.44966 1.58989 1.81346
 F 1.25690 1.40334 -1.80684
 H -0.88083 -1.03271 1.69140
 H -0.97413 -0.95322 -1.28110
 H 0.81597 -1.08428 1.41007
 H 0.70982 -1.11129 -1.83309
 H 0.13543 -0.31162 2.77665
 H -0.39854 -0.22655 -2.77583
13
bifur_IRC_Cartesians_noMW_output/new_data/bifur_traj1_Cartesians point 488
C -0.17308 0.76519 1.07942
 C 0.31005 0.71795 -1.07525
 C -0.22051 1.20658 0.00336
 C -0.00637 -0.49645 1.78003
 C -0.12503 -0.46685 -1.78226
 F -0.45109 1.59004 1.81347
 F 1.25832 1.40319 -1.80683
 H -0.88075 -1.03277 1.69175
 H -0.97421 -0.95316 -1.28076
 H 0.81606 -1.08425 1.40972
 H 0.70973 -1.11131 -1.83345
 H 0.13588 -0.31168 2.77665
 H -0.39899 -0.22648 -2.77583
13
bifur_IRC_Cartesians_noMW_output/new_data/bifur_traj1_Cartesians point 489
C -0.17444 0.76532 1.07943
 C 0.31141 0.71781 -1.07524
 C -0.22049 1.20657 0.00337
 C -0.00604 -0.49653 1.78002
 C -0.12536 -0.46677 -1.78227
 F -0.45591 1.59057 1.81350
 F 1.26311 1.40265 -1.80681
 H -0.88049 -1.03299 1.69291
 H -0.97447 -0.95293 -1.27961
 H 0.81636 -1.08418 1.40853
 H 0.70943 -1.11139 -1.83465
 H 0.13739 -0.31192 2.77666
 H -0.40049 -0.22623 -2.77584
13
bifur_IRC_Cartesians_noMW_output/new_data/bifur_traj1_Cartesians point 490
C -0.17615 0.76549 1.07945
 C 0.31314 0.71764 -1.07523
 C -0.22047 1.20656 0.00340
 C -0.00561 -0.49663 1.78002
 C -0.12579 -0.46666 -1.78229
 F -0.46202 1.59124 1.81353
 F 1.26919 1.40198 -1.80677
 H -0.88015 -1.03327 1.69438
 H -0.97481 -0.95265 -1.27816
 H 0.81673 -1.08408 1.40703
 H 0.70905 -1.11149 -1.83618
 H 0.13929 -0.31221 2.77666
 H -0.40240 -0.22592 -2.77585
13
bifur_IRC_Cartesians_noMW_output/new_data/bifur_traj1_Cartesians point 491
C -0.17772 0.76565 1.07947
 C 0.31471 0.71748 -1.07522
 C -0.22045 1.20655 0.00342
 C -0.00523 -0.49672 1.78002
 C -0.12617 -0.46657 -1.78231
 F -0.46757 1.59186 1.81356
 F 1.27472 1.40137 -1.80674
 H -0.87985 -1.03352 1.69572
 H -0.97511 -0.95239 -1.27684
 H 0.81708 -1.08399 1.40566
 H 0.70870 -1.11158 -1.83756
 H 0.14103 -0.31248 2.77667
 H -0.40414 -0.22564 -2.77585
13
bifur_IRC_Cartesians_noMW_output/new_data/bifur_traj1_Cartesians point 492
C -0.17878 0.76575 1.07948
 C 0.31578 0.71737 -1.07521
 C -0.22043 1.20654 0.00343
 C -0.00496 -0.49679 1.78002
 C -0.12644 -0.46650 -1.78232
 F -0.47135 1.59227 1.81359
 F 1.27848 1.40095 -1.80672
 H -0.87964 -1.03369 1.69663
 H -0.97532 -0.95221 -1.27594
 H 0.81731 -1.08393 1.40473
 H 0.70847 -1.11164 -1.83851
 H 0.14221 -0.31267 2.77667
 H -0.40532 -0.22545 -2.77586
13
bifur_IRC_Cartesians_noMW_output/new_data/bifur_traj1_Cartesians point 493
C -0.17918 0.76579 1.07949
 C 0.31618 0.71733 -1.07521
 C -0.22042 1.20654 0.00343
 C -0.00486 -0.49681 1.78002
 C -0.12653 -0.46648 -1.78232
 F -0.47277 1.59243 1.81359
 F 1.27989 1.40079 -1.80671
 H -0.87956 -1.03376 1.69697
 H -0.97540 -0.95214 -1.27560
 H 0.81740 -1.08391 1.40438
 H 0.70838 -1.11167 -1.83886
 H 0.14265 -0.31274 2.77667
 H -0.40577 -0.22538 -2.77586
13
bifur_IRC_Cartesians_noMW_output/new_data/bifur_traj1_Cartesians point 494
C -0.17888 0.76576 1.07948
 C 0.31588 0.71736 -1.07521
 C -0.22043 1.20654 0.00343
 C -0.00494 -0.49679 1.78002
 C -0.12646 -0.46650 -1.78232
 F -0.47173 1.59231 1.81359
 F 1.27885 1.40091 -1.80672
 H -0.87962 -1.03371 1.69672
 H -0.97534 -0.95219 -1.27585
 H 0.81734 -1.08392 1.40464
 H 0.70844 -1.11165 -1.83860
 H 0.14233 -0.31269 2.77667
 H -0.40544 -0.22543 -2.77586
13
bifur_IRC_Cartesians_noMW_output/new_data/bifur_traj1_Cartesians point 495
C -0.17797 0.76567 1.07947
 C 0.31497 0.71745 -1.07522
 C -0.22044 1.20655 0.00342
 C -0.00516 -0.49674 1.78002
 C -0.12624 -0.46655 -1.78231
 F -0.46849 1.59196 1.81357
 F 1.27563 1.40126 -1.80673
 H -0.87980 -1.03356 1.69594
 H -0.97516 -0.95234 -1.27662
 H 0.81714 -1.08398 1.40544
 H 0.70865 -1.11160 -1.83779
 H 0.14132 -0.31253 2.77667
 H -0.40443 -0.22560 -2.77585
13
bifur_IRC_Cartesians_noMW_output/new_data/bifur_traj1_Cartesians point 496
C -0.17797 0.76567 1.07947
 C 0.31497 0.71745 -1.07522
 C -0.22044 1.20655 0.00342
 C -0.00516 -0.49674 1.78002
 C -0.12624 -0.46655 -1.78231
 F -0.46849 1.59196 1.81357
 F 1.27563 1.40126 -1.80673
 H -0.87980 -1.03356 1.69594
 H -0.97516 -0.95234 -1.27662
 H 0.81714 -1.08398 1.40543
 H 0.70865 -1.11160 -1.83779
 H 0.14132 -0.31253 2.77667
 H -0.40443 -0.22560 -2.77585
13
bifur_IRC_Cartesians_noMW_output/new_data/bifur_traj1_Cartesians point 497
C -0.17509 0.76539 1.07944
 C 0.31207 0.71775 -1.07524
 C -0.22048 1.20657 0.00338
 C -0.00588 -0.49657 1.78002
 C -0.12553 -0.46673 -1.78228
 F -0.45822 1.59083 1.81351
 F 1.26541 1.40240 -1.80679
 H -0.88036 -1.03310 1.69347
 H -0.97460 -0.95282 -1.27906
 H 0.81650 -1.08414 1.40796
 H 0.70929 -1.11143 -1.83523
 H 0.13811 -0.31203 2.77666
 H -0.40122 -0.22612 -2.77584
13
bifur_IRC_Cartesians_noMW_output/new_data/bifur_traj1_Cartesians point 498
C -0.17369 0.76525 1.07942
 C 0.31066 0.71789 -1.07525
 C -0.22051 1.20657 0.00336
 C -0.00622 -0.49648 1.78002
 C -0.12518 -0.46681 -1.78227
 F -0.45326 1.59028 1.81348
 F 1.26048 1.40295 -1.80682
 H -0.88063 -1.03287 1.69227
 H -0.97433 -0.95306 -1.28024
 H 0.81619 -1.08422 1.40918
 H 0.70960 -1.11135 -1.83399
 H 0.13656 -0.31179 2.77665
 H -0.39966 -0.22637 -2.77584
13
bifur_IRC_Cartesians_noMW_output/new_data/bifur_traj1_Cartesians point 499
C -0.17277 0.76516 1.07941
 C 0.30973 0.71799 -1.07525
 C -0.22052 1.20658 0.00335
 C -0.00645 -0.49643 1.78003
 C -0.12495 -0.46687 -1.78226
 F -0.44996 1.58992 1.81346
 F 1.25719 1.40331 -1.80684
 H -0.88081 -1.03272 1.69148
 H -0.97415 -0.95321 -1.28103
 H 0.81599 -1.08427 1.40999
 H 0.70980 -1.11129 -1.83316
 H 0.13553 -0.31163 2.77665
 H -0.39863 -0.22653 -2.77583
13
bifur_IRC_Cartesians_noMW_output/new_data/bifur_traj1_Cartesians point 500
C -0.17259 0.76514 1.07941
 C 0.30956 0.71800 -1.07526
 C -0.22052 1.20658 0.00335
 C -0.00650 -0.49642 1.78003
 C -0.12491 -0.46688 -1.78225
 F -0.44934 1.58985 1.81346
 F 1.25658 1.40338 -1.80684
 H -0.88085 -1.03269 1.69133
 H -0.97411 -0.95324 -1.28118
 H 0.81595 -1.08428 1.41015
 H 0.70984 -1.11128 -1.83301
 H 0.13534 -0.31160 2.77665
 H -0.39844 -0.22656 -2.77583
