# Supplementary material for: Low dimensional representations along intrinsic reaction coordinates and molecular dynamics trajectories using interatomic distance matrices
Source: Chem Sci. 2019 Sep 18;10(43):9954–68. doi: 10.1039/c9sc02742d (PMC6991188; doi:10.1039/c9sc02742d)
Supplement: Supplementary file 1 [file SC-010-C9SC02742D-s001.zip › C9SC02742D-SI/ESI_xyz_files/bifur_IRC_Cartesians_noMW_output/new_data/bifur_traj_D_Cartesians_noMW_PC3.xyz]

13
bifur_IRC_Cartesians_noMW_output/new_data/bifur_traj1_Cartesians point 1
C 0.05481 0.65244 0.85749
 C 0.05588 0.65200 -0.85745
 C -0.86019 1.12715 -0.00011
 C -0.07495 -0.47772 1.77197
 C -0.07502 -0.47791 -1.77222
 F 0.77319 1.50571 1.36936
 F 0.77577 1.50498 -1.36836
 H -0.86657 -1.10830 1.48726
 H -0.86676 -1.10836 -1.48660
 H 0.81804 -1.07456 1.84165
 H 0.81752 -1.07472 -1.84290
 H -0.27538 -0.06033 2.72626
 H -0.27633 -0.06039 -2.72634
13
bifur_IRC_Cartesians_noMW_output/new_data/bifur_traj1_Cartesians point 2
C 0.05476 0.65211 0.85667
 C 0.05584 0.65167 -0.85662
 C -0.86257 1.12685 -0.00012
 C -0.07498 -0.47770 1.77194
 C -0.07505 -0.47790 -1.77220
 F 0.77456 1.50575 1.36772
 F 0.77715 1.50501 -1.36670
 H -0.86634 -1.10873 1.48727
 H -0.86654 -1.10879 -1.48661
 H 0.81824 -1.07448 1.84247
 H 0.81772 -1.07463 -1.84373
 H -0.27592 -0.05955 2.72607
 H -0.27687 -0.05961 -2.72616
13
bifur_IRC_Cartesians_noMW_output/new_data/bifur_traj1_Cartesians point 3
C 0.05471 0.65179 0.85587
 C 0.05579 0.65134 -0.85582
 C -0.86489 1.12655 -0.00012
 C -0.07502 -0.47768 1.77191
 C -0.07509 -0.47789 -1.77217
 F 0.77591 1.50578 1.36611
 F 0.77850 1.50504 -1.36508
 H -0.86612 -1.10914 1.48727
 H -0.86632 -1.10922 -1.48661
 H 0.81844 -1.07439 1.84328
 H 0.81792 -1.07455 -1.84455
 H -0.27644 -0.05878 2.72589
 H -0.27741 -0.05884 -2.72598
13
bifur_IRC_Cartesians_noMW_output/new_data/bifur_traj1_Cartesians point 4
C 0.05467 0.65150 0.85517
 C 0.05576 0.65105 -0.85512
 C -0.86693 1.12629 -0.00012
 C -0.07505 -0.47767 1.77188
 C -0.07512 -0.47787 -1.77214
 F 0.77708 1.50582 1.36470
 F 0.77969 1.50506 -1.36366
 H -0.86592 -1.10951 1.48728
 H -0.86612 -1.10958 -1.48662
 H 0.81862 -1.07432 1.84399
 H 0.81810 -1.07448 -1.84526
 H -0.27690 -0.05811 2.72573
 H -0.27787 -0.05817 -2.72583
13
bifur_IRC_Cartesians_noMW_output/new_data/bifur_traj1_Cartesians point 5
C 0.05465 0.65132 0.85472
 C 0.05573 0.65086 -0.85467
 C -0.86822 1.12613 -0.00012
 C -0.07506 -0.47766 1.77186
 C -0.07514 -0.47787 -1.77213
 F 0.77783 1.50584 1.36381
 F 0.78043 1.50507 -1.36276
 H -0.86580 -1.10974 1.48728
 H -0.86600 -1.10982 -1.48662
 H 0.81873 -1.07427 1.84444
 H 0.81821 -1.07443 -1.84572
 H -0.27719 -0.05768 2.72563
 H -0.27817 -0.05775 -2.72573
13
bifur_IRC_Cartesians_noMW_output/new_data/bifur_traj1_Cartesians point 6
C 0.05465 0.65132 0.85473
 C 0.05573 0.65087 -0.85468
 C -0.86819 1.12613 -0.00012
 C -0.07506 -0.47766 1.77186
 C -0.07513 -0.47787 -1.77213
 F 0.77781 1.50584 1.36384
 F 0.78042 1.50507 -1.36278
 H -0.86580 -1.10974 1.48728
 H -0.86601 -1.10981 -1.48662
 H 0.81873 -1.07427 1.84443
 H 0.81821 -1.07443 -1.84570
 H -0.27719 -0.05769 2.72563
 H -0.27816 -0.05776 -2.72573
13
bifur_IRC_Cartesians_noMW_output/new_data/bifur_traj1_Cartesians point 7
C 0.05467 0.65152 0.85522
 C 0.05576 0.65107 -0.85517
 C -0.86679 1.12631 -0.00012
 C -0.07504 -0.47767 1.77188
 C -0.07511 -0.47787 -1.77215
 F 0.77700 1.50581 1.36480
 F 0.77960 1.50506 -1.36376
 H -0.86594 -1.10949 1.48728
 H -0.86614 -1.10956 -1.48662
 H 0.81861 -1.07432 1.84394
 H 0.81809 -1.07448 -1.84521
 H -0.27687 -0.05815 2.72574
 H -0.27784 -0.05822 -2.72584
13
bifur_IRC_Cartesians_noMW_output/new_data/bifur_traj1_Cartesians point 8
C 0.05472 0.65184 0.85601
 C 0.05580 0.65139 -0.85596
 C -0.86448 1.12660 -0.00012
 C -0.07501 -0.47769 1.77191
 C -0.07508 -0.47789 -1.77217
 F 0.77567 1.50578 1.36640
 F 0.77826 1.50503 -1.36537
 H -0.86616 -1.10907 1.48727
 H -0.86636 -1.10914 -1.48661
 H 0.81841 -1.07441 1.84314
 H 0.81789 -1.07457 -1.84440
 H -0.27635 -0.05892 2.72592
 H -0.27731 -0.05898 -2.72602
13
bifur_IRC_Cartesians_noMW_output/new_data/bifur_traj1_Cartesians point 9
C 0.05478 0.65223 0.85696
 C 0.05585 0.65179 -0.85691
 C -0.86173 1.12695 -0.00012
 C -0.07497 -0.47770 1.77195
 C -0.07504 -0.47790 -1.77221
 F 0.77408 1.50574 1.36830
 F 0.77666 1.50500 -1.36729
 H -0.86642 -1.10858 1.48726
 H -0.86662 -1.10864 -1.48660
 H 0.81817 -1.07451 1.84218
 H 0.81765 -1.07466 -1.84344
 H -0.27573 -0.05982 2.72614
 H -0.27668 -0.05988 -2.72623
13
bifur_IRC_Cartesians_noMW_output/new_data/bifur_traj1_Cartesians point 10
C 0.05483 0.65261 0.85791
 C 0.05591 0.65218 -0.85786
 C -0.85898 1.12730 -0.00011
 C -0.07493 -0.47772 1.77199
 C -0.07500 -0.47792 -1.77224
 F 0.77249 1.50569 1.37020
 F 0.77506 1.50497 -1.36920
 H -0.86669 -1.10808 1.48726
 H -0.86688 -1.10814 -1.48660
 H 0.81793 -1.07461 1.84122
 H 0.81742 -1.07476 -1.84247
 H -0.27510 -0.06073 2.72635
 H -0.27606 -0.06079 -2.72644
13
bifur_IRC_Cartesians_noMW_output/new_data/bifur_traj1_Cartesians point 11
C 0.05487 0.65289 0.85858
 C 0.05594 0.65246 -0.85854
 C -0.85702 1.12755 -0.00011
 C -0.07491 -0.47774 1.77201
 C -0.07497 -0.47793 -1.77226
 F 0.77136 1.50566 1.37155
 F 0.77393 1.50495 -1.37057
 H -0.86688 -1.10773 1.48725
 H -0.86707 -1.10779 -1.48659
 H 0.81776 -1.07468 1.84054
 H 0.81725 -1.07483 -1.84178
 H -0.27466 -0.06138 2.72650
 H -0.27561 -0.06143 -2.72658
13
bifur_IRC_Cartesians_noMW_output/new_data/bifur_traj1_Cartesians point 12
C 0.05487 0.65289 0.85858
 C 0.05594 0.65246 -0.85854
 C -0.85702 1.12755 -0.00011
 C -0.07491 -0.47774 1.77201
 C -0.07497 -0.47793 -1.77226
 F 0.77136 1.50566 1.37155
 F 0.77393 1.50495 -1.37057
 H -0.86688 -1.10773 1.48725
 H -0.86707 -1.10779 -1.48659
 H 0.81776 -1.07468 1.84054
 H 0.81725 -1.07483 -1.84178
 H -0.27466 -0.06138 2.72650
 H -0.27561 -0.06143 -2.72658
13
bifur_IRC_Cartesians_noMW_output/new_data/bifur_traj1_Cartesians point 13
C 0.05481 0.65248 0.85758
 C 0.05589 0.65204 -0.85754
 C -0.85992 1.12718 -0.00011
 C -0.07495 -0.47772 1.77197
 C -0.07501 -0.47791 -1.77223
 F 0.77303 1.50571 1.36955
 F 0.77561 1.50498 -1.36855
 H -0.86660 -1.10825 1.48726
 H -0.86679 -1.10831 -1.48660
 H 0.81801 -1.07457 1.84155
 H 0.81750 -1.07473 -1.84280
 H -0.27532 -0.06042 2.72628
 H -0.27627 -0.06048 -2.72636
13
bifur_IRC_Cartesians_noMW_output/new_data/bifur_traj1_Cartesians point 14
C 0.05476 0.65210 0.85665
 C 0.05584 0.65166 -0.85661
 C -0.86262 1.12684 -0.00012
 C -0.07499 -0.47770 1.77194
 C -0.07505 -0.47790 -1.77220
 F 0.77459 1.50575 1.36768
 F 0.77718 1.50501 -1.36667
 H -0.86634 -1.10874 1.48727
 H -0.86653 -1.10880 -1.48661
 H 0.81824 -1.07447 1.84249
 H 0.81773 -1.07463 -1.84375
 H -0.27593 -0.05953 2.72607
 H -0.27689 -0.05959 -2.72616
13
bifur_IRC_Cartesians_noMW_output/new_data/bifur_traj1_Cartesians point 15
C 0.05471 0.65175 0.85579
 C 0.05579 0.65130 -0.85574
 C -0.86512 1.12652 -0.00012
 C -0.07502 -0.47768 1.77190
 C -0.07509 -0.47788 -1.77217
 F 0.77604 1.50579 1.36596
 F 0.77863 1.50504 -1.36492
 H -0.86610 -1.10919 1.48727
 H -0.86630 -1.10926 -1.48661
 H 0.81846 -1.07438 1.84336
 H 0.81794 -1.07454 -1.84463
 H -0.27649 -0.05871 2.72587
 H -0.27746 -0.05877 -2.72597
13
bifur_IRC_Cartesians_noMW_output/new_data/bifur_traj1_Cartesians point 16
C 0.05467 0.65147 0.85510
 C 0.05575 0.65102 -0.85505
 C -0.86713 1.12627 -0.00012
 C -0.07505 -0.47767 1.77188
 C -0.07512 -0.47787 -1.77214
 F 0.77720 1.50582 1.36457
 F 0.77980 1.50506 -1.36352
 H -0.86590 -1.10955 1.48728
 H -0.86611 -1.10962 -1.48662
 H 0.81863 -1.07431 1.84406
 H 0.81812 -1.07447 -1.84533
 H -0.27695 -0.05804 2.72571
 H -0.27792 -0.05810 -2.72581
13
bifur_IRC_Cartesians_noMW_output/new_data/bifur_traj1_Cartesians point 17
C 0.05464 0.65130 0.85467
 C 0.05573 0.65084 -0.85462
 C -0.86839 1.12611 -0.00012
 C -0.07507 -0.47766 1.77186
 C -0.07514 -0.47787 -1.77213
 F 0.77793 1.50584 1.36370
 F 0.78053 1.50507 -1.36264
 H -0.86578 -1.10977 1.48728
 H -0.86599 -1.10985 -1.48662
 H 0.81874 -1.07426 1.84450
 H 0.81822 -1.07443 -1.84577
 H -0.27723 -0.05763 2.72562
 H -0.27820 -0.05769 -2.72572
13
bifur_IRC_Cartesians_noMW_output/new_data/bifur_traj1_Cartesians point 18
C 0.05464 0.65127 0.85459
 C 0.05572 0.65081 -0.85454
 C -0.86859 1.12608 -0.00012
 C -0.07507 -0.47766 1.77186
 C -0.07514 -0.47786 -1.77213
 F 0.77805 1.50584 1.36356
 F 0.78065 1.50508 -1.36250
 H -0.86576 -1.10981 1.48729
 H -0.86597 -1.10989 -1.48662
 H 0.81876 -1.07425 1.84457
 H 0.81824 -1.07442 -1.84585
 H -0.27728 -0.05756 2.72560
 H -0.27825 -0.05762 -2.72570
13
bifur_IRC_Cartesians_noMW_output/new_data/bifur_traj1_Cartesians point 19
C 0.05466 0.65141 0.85495
 C 0.05574 0.65095 -0.85490
 C -0.86757 1.12621 -0.00012
 C -0.07505 -0.47766 1.77187
 C -0.07513 -0.47787 -1.77214
 F 0.77745 1.50583 1.36426
 F 0.78006 1.50507 -1.36322
 H -0.86586 -1.10963 1.48728
 H -0.86606 -1.10970 -1.48662
 H 0.81867 -1.07429 1.84421
 H 0.81815 -1.07446 -1.84549
 H -0.27705 -0.05790 2.72568
 H -0.27802 -0.05796 -2.72578
13
bifur_IRC_Cartesians_noMW_output/new_data/bifur_traj1_Cartesians point 20
C 0.05470 0.65172 0.85571
 C 0.05579 0.65127 -0.85567
 C -0.86534 1.12649 -0.00012
 C -0.07502 -0.47768 1.77190
 C -0.07509 -0.47788 -1.77216
 F 0.77617 1.50579 1.36580
 F 0.77876 1.50504 -1.36477
 H -0.86608 -1.10923 1.48728
 H -0.86628 -1.10930 -1.48661
 H 0.81848 -1.07437 1.84344
 H 0.81796 -1.07454 -1.84471
 H -0.27654 -0.05863 2.72585
 H -0.27751 -0.05869 -2.72595
13
bifur_IRC_Cartesians_noMW_output/new_data/bifur_traj1_Cartesians point 21
C 0.05477 0.65217 0.85681
 C 0.05585 0.65173 -0.85677
 C -0.86215 1.12690 -0.00012
 C -0.07498 -0.47770 1.77194
 C -0.07505 -0.47790 -1.77220
 F 0.77432 1.50574 1.36800
 F 0.77691 1.50500 -1.36699
 H -0.86638 -1.10865 1.48727
 H -0.86658 -1.10872 -1.48660
 H 0.81820 -1.07449 1.84233
 H 0.81769 -1.07465 -1.84358
 H -0.27582 -0.05968 2.72610
 H -0.27678 -0.05974 -2.72619
13
bifur_IRC_Cartesians_noMW_output/new_data/bifur_traj1_Cartesians point 22
C 0.05485 0.65271 0.85815
 C 0.05592 0.65228 -0.85811
 C -0.85828 1.12739 -0.00011
 C -0.07492 -0.47773 1.77199
 C -0.07499 -0.47792 -1.77225
 F 0.77208 1.50568 1.37068
 F 0.77466 1.50496 -1.36969
 H -0.86675 -1.10795 1.48725
 H -0.86695 -1.10802 -1.48659
 H 0.81787 -1.07463 1.84098
 H 0.81736 -1.07479 -1.84222
 H -0.27495 -0.06096 2.72641
 H -0.27590 -0.06102 -2.72649
13
bifur_IRC_Cartesians_noMW_output/new_data/bifur_traj1_Cartesians point 23
C 0.05485 0.65271 0.85815
 C 0.05592 0.65228 -0.85810
 C -0.85828 1.12739 -0.00011
 C -0.07492 -0.47773 1.77199
 C -0.07499 -0.47792 -1.77225
 F 0.77208 1.50568 1.37068
 F 0.77466 1.50496 -1.36969
 H -0.86675 -1.10795 1.48725
 H -0.86695 -1.10802 -1.48659
 H 0.81787 -1.07463 1.84098
 H 0.81736 -1.07479 -1.84222
 H -0.27495 -0.06096 2.72641
 H -0.27590 -0.06102 -2.72649
13
bifur_IRC_Cartesians_noMW_output/new_data/bifur_traj1_Cartesians point 24
C 0.05503 0.65399 0.86129
 C 0.05609 0.65358 -0.86126
 C -0.84915 1.12855 -0.00011
 C -0.07480 -0.47779 1.77212
 C -0.07485 -0.47798 -1.77235
 F 0.76681 1.50554 1.37698
 F 0.76935 1.50486 -1.37605
 H -0.86763 -1.10631 1.48723
 H -0.86781 -1.10637 -1.48657
 H 0.81708 -1.07497 1.83781
 H 0.81658 -1.07511 -1.83902
 H -0.27288 -0.06397 2.72712
 H -0.27381 -0.06402 -2.72719
13
bifur_IRC_Cartesians_noMW_output/new_data/bifur_traj1_Cartesians point 25
C 0.05513 0.65471 0.86307
 C 0.05619 0.65431 -0.86304
 C -0.84399 1.12921 -0.00010
 C -0.07472 -0.47783 1.77218
 C -0.07478 -0.47801 -1.77241
 F 0.76383 1.50546 1.38054
 F 0.76635 1.50480 -1.37965
 H -0.86813 -1.10538 1.48721
 H -0.86830 -1.10543 -1.48655
 H 0.81664 -1.07516 1.83601
 H 0.81614 -1.07529 -1.83721
 H -0.27172 -0.06568 2.72752
 H -0.27263 -0.06572 -2.72758
13
bifur_IRC_Cartesians_noMW_output/new_data/bifur_traj1_Cartesians point 26
C 0.05524 0.65546 0.86491
 C 0.05629 0.65507 -0.86489
 C -0.83864 1.12989 -0.00010
 C -0.07465 -0.47787 1.77226
 C -0.07470 -0.47804 -1.77248
 F 0.76073 1.50538 1.38424
 F 0.76324 1.50474 -1.38338
 H -0.86864 -1.10442 1.48720
 H -0.86881 -1.10446 -1.48654
 H 0.81617 -1.07535 1.83415
 H 0.81568 -1.07548 -1.83533
 H -0.27051 -0.06744 2.72794
 H -0.27141 -0.06748 -2.72799
13
bifur_IRC_Cartesians_noMW_output/new_data/bifur_traj1_Cartesians point 27
C 0.05533 0.65609 0.86646
 C 0.05638 0.65571 -0.86644
 C -0.83415 1.13046 -0.00010
 C -0.07459 -0.47790 1.77231
 C -0.07463 -0.47806 -1.77253
 F 0.75814 1.50531 1.38734
 F 0.76064 1.50469 -1.38651
 H -0.86908 -1.10361 1.48718
 H -0.86924 -1.10365 -1.48652
 H 0.81579 -1.07552 1.83259
 H 0.81529 -1.07564 -1.83375
 H -0.26949 -0.06892 2.72829
 H -0.27039 -0.06896 -2.72833
13
bifur_IRC_Cartesians_noMW_output/new_data/bifur_traj1_Cartesians point 28
C 0.05541 0.65659 0.86768
 C 0.05645 0.65621 -0.86766
 C -0.83060 1.13091 -0.00010
 C -0.07454 -0.47792 1.77236
 C -0.07458 -0.47808 -1.77257
 F 0.75609 1.50525 1.38979
 F 0.75857 1.50465 -1.38898
 H -0.86942 -1.10297 1.48717
 H -0.86957 -1.10301 -1.48651
 H 0.81548 -1.07565 1.83136
 H 0.81499 -1.07577 -1.83250
 H -0.26869 -0.07009 2.72857
 H -0.26958 -0.07013 -2.72860
13
bifur_IRC_Cartesians_noMW_output/new_data/bifur_traj1_Cartesians point 29
C 0.05547 0.65705 0.86883
 C 0.05651 0.65669 -0.86881
 C -0.82728 1.13134 -0.00009
 C -0.07449 -0.47795 1.77241
 C -0.07453 -0.47810 -1.77261
 F 0.75417 1.50520 1.39208
 F 0.75664 1.50461 -1.39130
 H -0.86974 -1.10237 1.48716
 H -0.86989 -1.10241 -1.48650
 H 0.81519 -1.07577 1.83020
 H 0.81471 -1.07588 -1.83134
 H -0.26794 -0.07119 2.72883
 H -0.26882 -0.07122 -2.72885
13
bifur_IRC_Cartesians_noMW_output/new_data/bifur_traj1_Cartesians point 30
C 0.05554 0.65755 0.87004
 C 0.05658 0.65719 -0.87003
 C -0.82375 1.13178 -0.00009
 C -0.07444 -0.47797 1.77245
 C -0.07448 -0.47812 -1.77265
 F 0.75213 1.50515 1.39452
 F 0.75459 1.50457 -1.39376
 H -0.87008 -1.10174 1.48715
 H -0.87023 -1.10177 -1.48649
 H 0.81489 -1.07590 1.82898
 H 0.81440 -1.07601 -1.83010
 H -0.26714 -0.07235 2.72910
 H -0.26801 -0.07238 -2.72912
13
bifur_IRC_Cartesians_noMW_output/new_data/bifur_traj1_Cartesians point 31
C 0.05562 0.65810 0.87141
 C 0.05665 0.65776 -0.87140
 C -0.81978 1.13229 -0.00009
 C -0.07438 -0.47800 1.77251
 C -0.07442 -0.47814 -1.77270
 F 0.74983 1.50509 1.39727
 F 0.75228 1.50453 -1.39653
 H -0.87046 -1.10102 1.48714
 H -0.87060 -1.10105 -1.48648
 H 0.81454 -1.07604 1.82759
 H 0.81406 -1.07615 -1.82870
 H -0.26625 -0.07366 2.72941
 H -0.26710 -0.07369 -2.72943
13
bifur_IRC_Cartesians_noMW_output/new_data/bifur_traj1_Cartesians point 32
C 0.05572 0.65874 0.87299
 C 0.05674 0.65841 -0.87298
 C -0.81521 1.13287 -0.00009
 C -0.07432 -0.47803 1.77257
 C -0.07435 -0.47817 -1.77275
 F 0.74719 1.50501 1.40042
 F 0.74963 1.50448 -1.39971
 H -0.87090 -1.10020 1.48713
 H -0.87104 -1.10022 -1.48647
 H 0.81415 -1.07621 1.82600
 H 0.81367 -1.07631 -1.82710
 H -0.26521 -0.07517 2.72977
 H -0.26606 -0.07519 -2.72978
13
bifur_IRC_Cartesians_noMW_output/new_data/bifur_traj1_Cartesians point 33
C 0.05582 0.65947 0.87477
 C 0.05684 0.65914 -0.87477
 C -0.81002 1.13353 -0.00008
 C -0.07425 -0.47807 1.77264
 C -0.07428 -0.47820 -1.77281
 F 0.74419 1.50493 1.40400
 F 0.74661 1.50442 -1.40333
 H -0.87140 -1.09926 1.48711
 H -0.87153 -1.09928 -1.48645
 H 0.81370 -1.07640 1.82420
 H 0.81323 -1.07650 -1.82528
 H -0.26404 -0.07688 2.73017
 H -0.26488 -0.07690 -2.73017
13
bifur_IRC_Cartesians_noMW_output/new_data/bifur_traj1_Cartesians point 34
C 0.05582 0.65947 0.87477
 C 0.05684 0.65914 -0.87477
 C -0.81002 1.13353 -0.00008
 C -0.07425 -0.47807 1.77264
 C -0.07428 -0.47820 -1.77281
 F 0.74419 1.50493 1.40400
 F 0.74661 1.50442 -1.40333
 H -0.87140 -1.09926 1.48711
 H -0.87153 -1.09928 -1.48645
 H 0.81370 -1.07640 1.82420
 H 0.81323 -1.07650 -1.82528
 H -0.26404 -0.07688 2.73017
 H -0.26488 -0.07690 -2.73017
13
bifur_IRC_Cartesians_noMW_output/new_data/bifur_traj1_Cartesians point 35
C 0.05606 0.66114 0.87889
 C 0.05707 0.66084 -0.87889
 C -0.79807 1.13505 -0.00008
 C -0.07408 -0.47815 1.77279
 C -0.07410 -0.47827 -1.77295
 F 0.73728 1.50475 1.41226
 F 0.73967 1.50428 -1.41166
 H -0.87255 -1.09711 1.48708
 H -0.87266 -1.09712 -1.48642
 H 0.81267 -1.07684 1.82004
 H 0.81221 -1.07692 -1.82108
 H -0.26134 -0.08083 2.73111
 H -0.26215 -0.08083 -2.73108
13
bifur_IRC_Cartesians_noMW_output/new_data/bifur_traj1_Cartesians point 36
C 0.05619 0.66204 0.88110
 C 0.05719 0.66176 -0.88111
 C -0.79165 1.13587 -0.00007
 C -0.07399 -0.47820 1.77288
 C -0.07401 -0.47830 -1.77303
 F 0.73357 1.50465 1.41668
 F 0.73594 1.50421 -1.41614
 H -0.87317 -1.09596 1.48706
 H -0.87327 -1.09596 -1.48640
 H 0.81211 -1.07708 1.81781
 H 0.81166 -1.07715 -1.81883
 H -0.25989 -0.08294 2.73161
 H -0.26068 -0.08294 -2.73157
13
bifur_IRC_Cartesians_noMW_output/new_data/bifur_traj1_Cartesians point 37
C 0.05632 0.66294 0.88332
 C 0.05731 0.66267 -0.88333
 C -0.78521 1.13669 -0.00007
 C -0.07390 -0.47824 1.77296
 C -0.07391 -0.47834 -1.77311
 F 0.72985 1.50455 1.42113
 F 0.73219 1.50414 -1.42063
 H -0.87379 -1.09480 1.48704
 H -0.87389 -1.09479 -1.48638
 H 0.81156 -1.07731 1.81557
 H 0.81111 -1.07737 -1.81656
 H -0.25843 -0.08507 2.73211
 H -0.25921 -0.08507 -2.73206
13
bifur_IRC_Cartesians_noMW_output/new_data/bifur_traj1_Cartesians point 38
C 0.05645 0.66384 0.88553
 C 0.05743 0.66358 -0.88554
 C -0.77881 1.13750 -0.00006
 C -0.07381 -0.47829 1.77305
 C -0.07382 -0.47838 -1.77318
 F 0.72615 1.50445 1.42555
 F 0.72847 1.50407 -1.42509
 H -0.87440 -1.09364 1.48702
 H -0.87449 -1.09363 -1.48636
 H 0.81100 -1.07755 1.81335
 H 0.81056 -1.07760 -1.81432
 H -0.25699 -0.08718 2.73261
 H -0.25775 -0.08717 -2.73255
13
bifur_IRC_Cartesians_noMW_output/new_data/bifur_traj1_Cartesians point 39
C 0.05658 0.66473 0.88774
 C 0.05755 0.66450 -0.88776
 C -0.77239 1.13832 -0.00006
 C -0.07372 -0.47833 1.77313
 C -0.07372 -0.47841 -1.77326
 F 0.72244 1.50435 1.42998
 F 0.72475 1.50399 -1.42956
 H -0.87502 -1.09249 1.48700
 H -0.87510 -1.09247 -1.48634
 H 0.81045 -1.07778 1.81111
 H 0.81001 -1.07783 -1.81206
 H -0.25554 -0.08930 2.73311
 H -0.25629 -0.08928 -2.73304
13
bifur_IRC_Cartesians_noMW_output/new_data/bifur_traj1_Cartesians point 40
C 0.05672 0.66567 0.89003
 C 0.05768 0.66545 -0.89006
 C -0.76573 1.13916 -0.00006
 C -0.07362 -0.47838 1.77322
 C -0.07362 -0.47845 -1.77333
 F 0.71859 1.50425 1.43458
 F 0.72087 1.50392 -1.43421
 H -0.87566 -1.09129 1.48698
 H -0.87574 -1.09126 -1.48632
 H 0.80987 -1.07803 1.80880
 H 0.80944 -1.07807 -1.80972
 H -0.25403 -0.09149 2.73363
 H -0.25477 -0.09148 -2.73355
13
bifur_IRC_Cartesians_noMW_output/new_data/bifur_traj1_Cartesians point 41
C 0.05686 0.66664 0.89242
 C 0.05781 0.66643 -0.89245
 C -0.75881 1.14005 -0.00005
 C -0.07353 -0.47843 1.77332
 C -0.07352 -0.47849 -1.77342
 F 0.71459 1.50414 1.43937
 F 0.71685 1.50384 -1.43903
 H -0.87633 -1.09004 1.48696
 H -0.87639 -1.09001 -1.48630
 H 0.80927 -1.07828 1.80639
 H 0.80885 -1.07831 -1.80729
 H -0.25247 -0.09378 2.73417
 H -0.25318 -0.09376 -2.73408
13
bifur_IRC_Cartesians_noMW_output/new_data/bifur_traj1_Cartesians point 42
C 0.05698 0.66747 0.89446
 C 0.05793 0.66727 -0.89450
 C -0.75288 1.14080 -0.00005
 C -0.07344 -0.47847 1.77339
 C -0.07344 -0.47853 -1.77349
 F 0.71116 1.50405 1.44346
 F 0.71341 1.50378 -1.44316
 H -0.87690 -1.08897 1.48694
 H -0.87696 -1.08894 -1.48628
 H 0.80876 -1.07850 1.80433
 H 0.80834 -1.07852 -1.80521
 H -0.25113 -0.09573 2.73463
 H -0.25183 -0.09570 -2.73453
13
bifur_IRC_Cartesians_noMW_output/new_data/bifur_traj1_Cartesians point 43
C 0.05707 0.66812 0.89607
 C 0.05801 0.66794 -0.89611
 C -0.74820 1.14140 -0.00004
 C -0.07338 -0.47850 1.77346
 C -0.07337 -0.47855 -1.77354
 F 0.70846 1.50398 1.44669
 F 0.71069 1.50372 -1.44643
 H -0.87735 -1.08813 1.48693
 H -0.87740 -1.08809 -1.48627
 H 0.80836 -1.07867 1.80270
 H 0.80794 -1.07869 -1.80357
 H -0.25007 -0.09728 2.73500
 H -0.25076 -0.09725 -2.73489
13
bifur_IRC_Cartesians_noMW_output/new_data/bifur_traj1_Cartesians point 44
C 0.05715 0.66868 0.89745
 C 0.05809 0.66851 -0.89750
 C -0.74419 1.14190 -0.00004
 C -0.07332 -0.47853 1.77351
 C -0.07331 -0.47858 -1.77359
 F 0.70614 1.50391 1.44946
 F 0.70836 1.50368 -1.44922
 H -0.87773 -1.08741 1.48692
 H -0.87778 -1.08736 -1.48626
 H 0.80801 -1.07882 1.80131
 H 0.80760 -1.07883 -1.80216
 H -0.24917 -0.09860 2.73531
 H -0.24985 -0.09856 -2.73519
13
bifur_IRC_Cartesians_noMW_output/new_data/bifur_traj1_Cartesians point 45
C 0.05715 0.66868 0.89746
 C 0.05809 0.66851 -0.89750
 C -0.74419 1.14191 -0.00004
 C -0.07332 -0.47853 1.77351
 C -0.07331 -0.47858 -1.77359
 F 0.70614 1.50391 1.44946
 F 0.70836 1.50368 -1.44922
 H -0.87773 -1.08741 1.48692
 H -0.87778 -1.08736 -1.48626
 H 0.80801 -1.07882 1.80131
 H 0.80760 -1.07883 -1.80216
 H -0.24917 -0.09860 2.73531
 H -0.24985 -0.09857 -2.73519
13
bifur_IRC_Cartesians_noMW_output/new_data/bifur_traj1_Cartesians point 46
C 0.05729 0.66962 0.89976
 C 0.05822 0.66946 -0.89980
 C -0.73750 1.14276 -0.00004
 C -0.07323 -0.47858 1.77360
 C -0.07321 -0.47861 -1.77367
 F 0.70228 1.50381 1.45408
 F 0.70447 1.50360 -1.45388
 H -0.87838 -1.08621 1.48690
 H -0.87842 -1.08615 -1.48624
 H 0.80743 -1.07906 1.79898
 H 0.80702 -1.07907 -1.79981
 H -0.24765 -0.10081 2.73583
 H -0.24832 -0.10077 -2.73570
13
bifur_IRC_Cartesians_noMW_output/new_data/bifur_traj1_Cartesians point 47
C 0.05734 0.66996 0.90061
 C 0.05827 0.66981 -0.90066
 C -0.73503 1.14307 -0.00004
 C -0.07319 -0.47860 1.77363
 C -0.07317 -0.47863 -1.77369
 F 0.70085 1.50377 1.45578
 F 0.70304 1.50357 -1.45561
 H -0.87861 -1.08576 1.48689
 H -0.87865 -1.08571 -1.48623
 H 0.80722 -1.07915 1.79812
 H 0.80681 -1.07915 -1.79894
 H -0.24710 -0.10162 2.73603
 H -0.24776 -0.10158 -2.73589
13
bifur_IRC_Cartesians_noMW_output/new_data/bifur_traj1_Cartesians point 48
C 0.05737 0.67021 0.90120
 C 0.05830 0.67006 -0.90125
 C -0.73332 1.14329 -0.00004
 C -0.07317 -0.47861 1.77365
 C -0.07315 -0.47864 -1.77372
 F 0.69986 1.50374 1.45697
 F 0.70204 1.50356 -1.45680
 H -0.87878 -1.08545 1.48688
 H -0.87881 -1.08539 -1.48622
 H 0.80707 -1.07921 1.79753
 H 0.80667 -1.07921 -1.79834
 H -0.24671 -0.10219 2.73616
 H -0.24737 -0.10214 -2.73602
13
bifur_IRC_Cartesians_noMW_output/new_data/bifur_traj1_Cartesians point 49
C 0.05739 0.67034 0.90152
 C 0.05832 0.67019 -0.90157
 C -0.73238 1.14341 -0.00004
 C -0.07316 -0.47862 1.77367
 C -0.07313 -0.47864 -1.77373
 F 0.69931 1.50373 1.45761
 F 0.70149 1.50354 -1.45746
 H -0.87887 -1.08528 1.48688
 H -0.87890 -1.08522 -1.48622
 H 0.80699 -1.07925 1.79720
 H 0.80659 -1.07925 -1.79801
 H -0.24650 -0.10250 2.73623
 H -0.24715 -0.10245 -2.73609
13
bifur_IRC_Cartesians_noMW_output/new_data/bifur_traj1_Cartesians point 50
C 0.05739 0.67037 0.90160
 C 0.05832 0.67022 -0.90165
 C -0.73217 1.14343 -0.00003
 C -0.07315 -0.47862 1.77367
 C -0.07313 -0.47864 -1.77373
 F 0.69919 1.50373 1.45776
 F 0.70137 1.50354 -1.45760
 H -0.87889 -1.08525 1.48688
 H -0.87892 -1.08519 -1.48622
 H 0.80697 -1.07926 1.79713
 H 0.80657 -1.07925 -1.79794
 H -0.24645 -0.10256 2.73625
 H -0.24710 -0.10252 -2.73611
13
bifur_IRC_Cartesians_noMW_output/new_data/bifur_traj1_Cartesians point 51
C 0.05739 0.67031 0.90145
 C 0.05831 0.67016 -0.90150
 C -0.73259 1.14338 -0.00004
 C -0.07316 -0.47861 1.77366
 C -0.07314 -0.47864 -1.77372
 F 0.69944 1.50373 1.45747
 F 0.70162 1.50355 -1.45731
 H -0.87885 -1.08532 1.48688
 H -0.87888 -1.08526 -1.48622
 H 0.80701 -1.07924 1.79727
 H 0.80660 -1.07924 -1.79808
 H -0.24654 -0.10243 2.73622
 H -0.24720 -0.10238 -2.73608
13
bifur_IRC_Cartesians_noMW_output/new_data/bifur_traj1_Cartesians point 52
C 0.05737 0.67018 0.90114
 C 0.05829 0.67003 -0.90119
 C -0.73349 1.14327 -0.00004
 C -0.07317 -0.47861 1.77365
 C -0.07315 -0.47864 -1.77371
 F 0.69995 1.50375 1.45685
 F 0.70214 1.50356 -1.45668
 H -0.87876 -1.08548 1.48688
 H -0.87880 -1.08543 -1.48622
 H 0.80709 -1.07921 1.79759
 H 0.80668 -1.07921 -1.79840
 H -0.24675 -0.10213 2.73615
 H -0.24740 -0.10209 -2.73601
13
bifur_IRC_Cartesians_noMW_output/new_data/bifur_traj1_Cartesians point 53
C 0.05734 0.67001 0.90073
 C 0.05827 0.66986 -0.90078
 C -0.73469 1.14311 -0.00004
 C -0.07319 -0.47860 1.77364
 C -0.07317 -0.47863 -1.77370
 F 0.70065 1.50377 1.45602
 F 0.70283 1.50357 -1.45585
 H -0.87865 -1.08570 1.48689
 H -0.87868 -1.08564 -1.48623
 H 0.80719 -1.07916 1.79800
 H 0.80678 -1.07917 -1.79882
 H -0.24702 -0.10174 2.73605
 H -0.24768 -0.10169 -2.73592
13
bifur_IRC_Cartesians_noMW_output/new_data/bifur_traj1_Cartesians point 54
C 0.05732 0.66984 0.90030
 C 0.05825 0.66968 -0.90034
 C -0.73595 1.14295 -0.00004
 C -0.07321 -0.47859 1.77362
 C -0.07319 -0.47862 -1.77368
 F 0.70137 1.50379 1.45515
 F 0.70356 1.50358 -1.45497
 H -0.87853 -1.08592 1.48689
 H -0.87856 -1.08587 -1.48623
 H 0.80730 -1.07912 1.79844
 H 0.80689 -1.07912 -1.79926
 H -0.24730 -0.10132 2.73596
 H -0.24797 -0.10128 -2.73582
13
bifur_IRC_Cartesians_noMW_output/new_data/bifur_traj1_Cartesians point 55
C 0.05730 0.66971 0.89997
 C 0.05823 0.66955 -0.90002
 C -0.73688 1.14283 -0.00004
 C -0.07322 -0.47858 1.77361
 C -0.07320 -0.47862 -1.77367
 F 0.70192 1.50380 1.45450
 F 0.70411 1.50360 -1.45432
 H -0.87844 -1.08609 1.48689
 H -0.87847 -1.08604 -1.48623
 H 0.80738 -1.07908 1.79877
 H 0.80697 -1.07909 -1.79959
 H -0.24751 -0.10101 2.73588
 H -0.24818 -0.10097 -2.73575
13
bifur_IRC_Cartesians_noMW_output/new_data/bifur_traj1_Cartesians point 56
C 0.05730 0.66971 0.89997
 C 0.05823 0.66955 -0.90002
 C -0.73689 1.14283 -0.00004
 C -0.07322 -0.47858 1.77361
 C -0.07320 -0.47862 -1.77367
 F 0.70192 1.50380 1.45450
 F 0.70411 1.50360 -1.45432
 H -0.87844 -1.08609 1.48689
 H -0.87847 -1.08604 -1.48623
 H 0.80738 -1.07908 1.79877
 H 0.80697 -1.07909 -1.79959
 H -0.24751 -0.10101 2.73588
 H -0.24818 -0.10097 -2.73575
13
bifur_IRC_Cartesians_noMW_output/new_data/bifur_traj1_Cartesians point 57
C 0.05732 0.66988 0.90041
 C 0.05825 0.66973 -0.90046
 C -0.73561 1.14300 -0.00004
 C -0.07320 -0.47859 1.77362
 C -0.07318 -0.47863 -1.77369
 F 0.70118 1.50378 1.45538
 F 0.70337 1.50358 -1.45520
 H -0.87856 -1.08586 1.48689
 H -0.87860 -1.08581 -1.48623
 H 0.80727 -1.07913 1.79832
 H 0.80686 -1.07913 -1.79914
 H -0.24723 -0.10143 2.73598
 H -0.24789 -0.10139 -2.73585
13
bifur_IRC_Cartesians_noMW_output/new_data/bifur_traj1_Cartesians point 58
C 0.05737 0.67016 0.90110
 C 0.05829 0.67002 -0.90115
 C -0.73362 1.14325 -0.00004
 C -0.07317 -0.47861 1.77365
 C -0.07315 -0.47864 -1.77371
 F 0.70003 1.50375 1.45676
 F 0.70221 1.50356 -1.45660
 H -0.87875 -1.08551 1.48688
 H -0.87878 -1.08545 -1.48623
 H 0.80710 -1.07920 1.79763
 H 0.80669 -1.07920 -1.79844
 H -0.24678 -0.10209 2.73614
 H -0.24743 -0.10205 -2.73600
13
bifur_IRC_Cartesians_noMW_output/new_data/bifur_traj1_Cartesians point 59
C 0.05741 0.67049 0.90190
 C 0.05834 0.67035 -0.90195
 C -0.73130 1.14355 -0.00003
 C -0.07314 -0.47862 1.77368
 C -0.07312 -0.47865 -1.77374
 F 0.69869 1.50371 1.45836
 F 0.70086 1.50353 -1.45821
 H -0.87897 -1.08509 1.48688
 H -0.87901 -1.08503 -1.48622
 H 0.80690 -1.07929 1.79682
 H 0.80649 -1.07929 -1.79763
 H -0.24625 -0.10285 2.73632
 H -0.24690 -0.10281 -2.73618
13
bifur_IRC_Cartesians_noMW_output/new_data/bifur_traj1_Cartesians point 60
C 0.05746 0.67083 0.90273
 C 0.05838 0.67069 -0.90278
 C -0.72888 1.14385 -0.00003
 C -0.07311 -0.47864 1.77371
 C -0.07308 -0.47866 -1.77377
 F 0.69729 1.50368 1.46003
 F 0.69946 1.50351 -1.45989
 H -0.87921 -1.08465 1.48687
 H -0.87923 -1.08459 -1.48621
 H 0.80669 -1.07938 1.79598
 H 0.80629 -1.07937 -1.79678
 H -0.24571 -0.10365 2.73651
 H -0.24635 -0.10360 -2.73636
13
bifur_IRC_Cartesians_noMW_output/new_data/bifur_traj1_Cartesians point 61
C 0.05751 0.67116 0.90355
 C 0.05843 0.67103 -0.90360
 C -0.72651 1.14415 -0.00003
 C -0.07307 -0.47866 1.77374
 C -0.07305 -0.47868 -1.77380
 F 0.69592 1.50364 1.46167
 F 0.69808 1.50348 -1.46155
 H -0.87943 -1.08423 1.48686
 H -0.87946 -1.08416 -1.48620
 H 0.80648 -1.07946 1.79516
 H 0.80608 -1.07945 -1.79595
 H -0.24517 -0.10443 2.73669
 H -0.24581 -0.10439 -2.73654
13
bifur_IRC_Cartesians_noMW_output/new_data/bifur_traj1_Cartesians point 62
C 0.05756 0.67149 0.90436
 C 0.05847 0.67136 -0.90441
 C -0.72416 1.14445 -0.00003
 C -0.07304 -0.47867 1.77377
 C -0.07301 -0.47869 -1.77382
 F 0.69456 1.50360 1.46329
 F 0.69672 1.50345 -1.46319
 H -0.87966 -1.08380 1.48686
 H -0.87968 -1.08374 -1.48620
 H 0.80628 -1.07955 1.79434
 H 0.80588 -1.07954 -1.79512
 H -0.24464 -0.10521 2.73688
 H -0.24527 -0.10516 -2.73672
13
bifur_IRC_Cartesians_noMW_output/new_data/bifur_traj1_Cartesians point 63
C 0.05761 0.67183 0.90520
 C 0.05852 0.67171 -0.90525
 C -0.72172 1.14476 -0.00003
 C -0.07301 -0.47869 1.77381
 C -0.07298 -0.47870 -1.77385
 F 0.69315 1.50356 1.46497
 F 0.69530 1.50342 -1.46489
 H -0.87989 -1.08336 1.48685
 H -0.87991 -1.08330 -1.48619
 H 0.80607 -1.07964 1.79349
 H 0.80567 -1.07962 -1.79427
 H -0.24409 -0.10601 2.73707
 H -0.24472 -0.10596 -2.73691
13
bifur_IRC_Cartesians_noMW_output/new_data/bifur_traj1_Cartesians point 64
C 0.05766 0.67220 0.90611
 C 0.05857 0.67208 -0.90617
 C -0.71908 1.14510 -0.00003
 C -0.07297 -0.47871 1.77384
 C -0.07294 -0.47872 -1.77388
 F 0.69162 1.50352 1.46680
 F 0.69376 1.50340 -1.46673
 H -0.88015 -1.08289 1.48684
 H -0.88017 -1.08282 -1.48618
 H 0.80584 -1.07974 1.79257
 H 0.80545 -1.07972 -1.79334
 H -0.24349 -0.10688 2.73727
 H -0.24411 -0.10683 -2.73711
13
bifur_IRC_Cartesians_noMW_output/new_data/bifur_traj1_Cartesians point 65
C 0.05772 0.67261 0.90711
 C 0.05862 0.67250 -0.90717
 C -0.71617 1.14547 -0.00002
 C -0.07293 -0.47873 1.77388
 C -0.07289 -0.47874 -1.77392
 F 0.68994 1.50348 1.46881
 F 0.69207 1.50336 -1.46876
 H -0.88043 -1.08236 1.48683
 H -0.88044 -1.08229 -1.48617
 H 0.80559 -1.07984 1.79156
 H 0.80520 -1.07982 -1.79232
 H -0.24283 -0.10784 2.73750
 H -0.24345 -0.10779 -2.73733
13
bifur_IRC_Cartesians_noMW_output/new_data/bifur_traj1_Cartesians point 66
C 0.05778 0.67305 0.90820
 C 0.05868 0.67295 -0.90827
 C -0.71299 1.14587 -0.00002
 C -0.07288 -0.47875 1.77392
 C -0.07285 -0.47875 -1.77395
 F 0.68811 1.50343 1.47100
 F 0.69023 1.50333 -1.47097
 H -0.88073 -1.08179 1.48682
 H -0.88074 -1.08171 -1.48616
 H 0.80532 -1.07996 1.79046
 H 0.80493 -1.07993 -1.79120
 H -0.24212 -0.10889 2.73775
 H -0.24272 -0.10883 -2.73757
13
bifur_IRC_Cartesians_noMW_output/new_data/bifur_traj1_Cartesians point 67
C 0.05778 0.67305 0.90820
 C 0.05868 0.67295 -0.90827
 C -0.71299 1.14587 -0.00002
 C -0.07288 -0.47875 1.77392
 C -0.07285 -0.47875 -1.77395
 F 0.68811 1.50343 1.47100
 F 0.69023 1.50333 -1.47097
 H -0.88073 -1.08179 1.48682
 H -0.88074 -1.08171 -1.48616
 H 0.80532 -1.07996 1.79046
 H 0.80493 -1.07993 -1.79120
 H -0.24212 -0.10889 2.73775
 H -0.24272 -0.10883 -2.73757
13
bifur_IRC_Cartesians_noMW_output/new_data/bifur_traj1_Cartesians point 68
C 0.05793 0.67407 0.91072
 C 0.05882 0.67399 -0.91079
 C -0.70568 1.14680 -0.00002
 C -0.07278 -0.47880 1.77402
 C -0.07274 -0.47880 -1.77404
 F 0.68388 1.50332 1.47605
 F 0.68598 1.50324 -1.47607
 H -0.88144 -1.08047 1.48680
 H -0.88144 -1.08039 -1.48614
 H 0.80468 -1.08023 1.78792
 H 0.80430 -1.08019 -1.78863
 H -0.24046 -0.11130 2.73832
 H -0.24106 -0.11124 -2.73813
13
bifur_IRC_Cartesians_noMW_output/new_data/bifur_traj1_Cartesians point 69
C 0.05802 0.67469 0.91223
 C 0.05891 0.67461 -0.91230
 C -0.70130 1.14736 -0.00002
 C -0.07272 -0.47883 1.77408
 C -0.07267 -0.47882 -1.77409
 F 0.68135 1.50325 1.47907
 F 0.68343 1.50320 -1.47912
 H -0.88186 -1.07969 1.48679
 H -0.88185 -1.07960 -1.48613
 H 0.80431 -1.08039 1.78639
 H 0.80393 -1.08035 -1.78710
 H -0.23947 -0.11275 2.73866
 H -0.24006 -0.11268 -2.73847
13
bifur_IRC_Cartesians_noMW_output/new_data/bifur_traj1_Cartesians point 70
C 0.05812 0.67540 0.91398
 C 0.05900 0.67533 -0.91405
 C -0.69624 1.14801 -0.00001
 C -0.07265 -0.47887 1.77415
 C -0.07260 -0.47885 -1.77415
 F 0.67842 1.50317 1.48257
 F 0.68049 1.50314 -1.48265
 H -0.88235 -1.07877 1.48677
 H -0.88233 -1.07868 -1.48611
 H 0.80387 -1.08057 1.78463
 H 0.80349 -1.08053 -1.78532
 H -0.23833 -0.11442 2.73906
 H -0.23890 -0.11435 -2.73885
13
bifur_IRC_Cartesians_noMW_output/new_data/bifur_traj1_Cartesians point 71
C 0.05823 0.67614 0.91582
 C 0.05910 0.67609 -0.91590
 C -0.69090 1.14868 -0.00001
 C -0.07257 -0.47891 1.77422
 C -0.07252 -0.47888 -1.77421
 F 0.67534 1.50309 1.48626
 F 0.67739 1.50308 -1.48637
 H -0.88286 -1.07781 1.48676
 H -0.88284 -1.07771 -1.48610
 H 0.80341 -1.08077 1.78277
 H 0.80304 -1.08072 -1.78344
 H -0.23712 -0.11618 2.73947
 H -0.23768 -0.11610 -2.73926
13
bifur_IRC_Cartesians_noMW_output/new_data/bifur_traj1_Cartesians point 72
C 0.05833 0.67684 0.91753
 C 0.05920 0.67680 -0.91762
 C -0.68592 1.14932 -0.00001
 C -0.07250 -0.47894 1.77428
 C -0.07245 -0.47891 -1.77427
 F 0.67246 1.50301 1.48970
 F 0.67449 1.50302 -1.48985
 H -0.88334 -1.07692 1.48674
 H -0.88331 -1.07681 -1.48608
 H 0.80298 -1.08095 1.78104
 H 0.80261 -1.08089 -1.78169
 H -0.23600 -0.11782 2.73986
 H -0.23654 -0.11774 -2.73964
13
bifur_IRC_Cartesians_noMW_output/new_data/bifur_traj1_Cartesians point 73
C 0.05842 0.67748 0.91910
 C 0.05929 0.67745 -0.91919
 C -0.68136 1.14990 -0.00000
 C -0.07244 -0.47898 1.77434
 C -0.07238 -0.47894 -1.77433
 F 0.66982 1.50294 1.49284
 F 0.67184 1.50297 -1.49302
 H -0.88378 -1.07610 1.48673
 H -0.88375 -1.07599 -1.48607
 H 0.80258 -1.08112 1.77946
 H 0.80222 -1.08105 -1.78009
 H -0.23497 -0.11933 2.74022
 H -0.23550 -0.11924 -2.73999
13
bifur_IRC_Cartesians_noMW_output/new_data/bifur_traj1_Cartesians point 74
C 0.05851 0.67807 0.92056
 C 0.05937 0.67805 -0.92065
 C -0.67713 1.15044 -0.00000
 C -0.07238 -0.47900 1.77440
 C -0.07232 -0.47896 -1.77438
 F 0.66738 1.50287 1.49576
 F 0.66939 1.50292 -1.49597
 H -0.88419 -1.07533 1.48672
 H -0.88415 -1.07522 -1.48606
 H 0.80222 -1.08127 1.77799
 H 0.80186 -1.08120 -1.77861
 H -0.23401 -0.12072 2.74055
 H -0.23454 -0.12064 -2.74031
13
bifur_IRC_Cartesians_noMW_output/new_data/bifur_traj1_Cartesians point 75
C 0.05858 0.67860 0.92187
 C 0.05944 0.67860 -0.92197
 C -0.67332 1.15092 0.00000
 C -0.07233 -0.47903 1.77445
 C -0.07226 -0.47898 -1.77442
 F 0.66518 1.50281 1.49839
 F 0.66717 1.50288 -1.49863
 H -0.88455 -1.07465 1.48671
 H -0.88451 -1.07453 -1.48605
 H 0.80189 -1.08141 1.77666
 H 0.80153 -1.08134 -1.77727
 H -0.23315 -0.12198 2.74084
 H -0.23367 -0.12189 -2.74060
13
bifur_IRC_Cartesians_noMW_output/new_data/bifur_traj1_Cartesians point 76
C 0.05865 0.67905 0.92296
 C 0.05950 0.67905 -0.92306
 C -0.67015 1.15132 0.00000
 C -0.07228 -0.47905 1.77449
 C -0.07222 -0.47900 -1.77446
 F 0.66335 1.50277 1.50058
 F 0.66533 1.50284 -1.50084
 H -0.88486 -1.07408 1.48670
 H -0.88481 -1.07396 -1.48604
 H 0.80161 -1.08153 1.77556
 H 0.80126 -1.08145 -1.77616
 H -0.23243 -0.12303 2.74109
 H -0.23294 -0.12293 -2.74084
13
bifur_IRC_Cartesians_noMW_output/new_data/bifur_traj1_Cartesians point 77
C 0.05870 0.67939 0.92380
 C 0.05955 0.67939 -0.92389
 C -0.66774 1.15163 0.00001
 C -0.07225 -0.47907 1.77452
 C -0.07218 -0.47901 -1.77449
 F 0.66195 1.50273 1.50225
 F 0.66393 1.50282 -1.50252
 H -0.88509 -1.07364 1.48669
 H -0.88504 -1.07352 -1.48603
 H 0.80140 -1.08162 1.77472
 H 0.80105 -1.08154 -1.77531
 H -0.23189 -0.12382 2.74128
 H -0.23239 -0.12373 -2.74103
13
bifur_IRC_Cartesians_noMW_output/new_data/bifur_traj1_Cartesians point 78
C 0.05870 0.67939 0.92380
 C 0.05955 0.67939 -0.92389
 C -0.66774 1.15163 0.00001
 C -0.07225 -0.47907 1.77452
 C -0.07218 -0.47901 -1.77449
 F 0.66195 1.50273 1.50225
 F 0.66393 1.50282 -1.50252
 H -0.88509 -1.07364 1.48669
 H -0.88504 -1.07352 -1.48603
 H 0.80140 -1.08162 1.77472
 H 0.80105 -1.08154 -1.77531
 H -0.23189 -0.12382 2.74128
 H -0.23239 -0.12373 -2.74103
13
bifur_IRC_Cartesians_noMW_output/new_data/bifur_traj1_Cartesians point 79
C 0.05875 0.67978 0.92478
 C 0.05960 0.67979 -0.92488
 C -0.66489 1.15199 0.00001
 C -0.07221 -0.47909 1.77456
 C -0.07214 -0.47903 -1.77452
 F 0.66030 1.50268 1.50422
 F 0.66227 1.50279 -1.50451
 H -0.88536 -1.07313 1.48668
 H -0.88531 -1.07301 -1.48602
 H 0.80116 -1.08172 1.77373
 H 0.80081 -1.08164 -1.77431
 H -0.23125 -0.12476 2.74150
 H -0.23174 -0.12466 -2.74124
13
bifur_IRC_Cartesians_noMW_output/new_data/bifur_traj1_Cartesians point 80
C 0.05877 0.67989 0.92504
 C 0.05961 0.67990 -0.92514
 C -0.66414 1.15209 0.00001
 C -0.07220 -0.47910 1.77457
 C -0.07213 -0.47903 -1.77453
 F 0.65987 1.50267 1.50474
 F 0.66183 1.50278 -1.50503
 H -0.88544 -1.07299 1.48668
 H -0.88538 -1.07287 -1.48602
 H 0.80109 -1.08175 1.77347
 H 0.80075 -1.08166 -1.77404
 H -0.23107 -0.12501 2.74156
 H -0.23157 -0.12491 -2.74130
13
bifur_IRC_Cartesians_noMW_output/new_data/bifur_traj1_Cartesians point 81
C 0.05878 0.67997 0.92523
 C 0.05962 0.67998 -0.92533
 C -0.66359 1.15216 0.00001
 C -0.07219 -0.47910 1.77458
 C -0.07212 -0.47904 -1.77453
 F 0.65955 1.50266 1.50512
 F 0.66151 1.50277 -1.50541
 H -0.88549 -1.07289 1.48668
 H -0.88544 -1.07277 -1.48602
 H 0.80105 -1.08177 1.77328
 H 0.80070 -1.08168 -1.77385
 H -0.23095 -0.12519 2.74160
 H -0.23144 -0.12509 -2.74134
13
bifur_IRC_Cartesians_noMW_output/new_data/bifur_traj1_Cartesians point 82
C 0.05879 0.68004 0.92541
 C 0.05963 0.68006 -0.92551
 C -0.66306 1.15223 0.00001
 C -0.07218 -0.47910 1.77459
 C -0.07211 -0.47904 -1.77454
 F 0.65924 1.50266 1.50548
 F 0.66121 1.50276 -1.50578
 H -0.88554 -1.07280 1.48667
 H -0.88549 -1.07267 -1.48602
 H 0.80100 -1.08179 1.77309
 H 0.80065 -1.08170 -1.77366
 H -0.23083 -0.12537 2.74165
 H -0.23132 -0.12527 -2.74138
13
bifur_IRC_Cartesians_noMW_output/new_data/bifur_traj1_Cartesians point 83
C 0.05881 0.68014 0.92565
 C 0.05965 0.68016 -0.92575
 C -0.66236 1.15232 0.00001
 C -0.07217 -0.47911 1.77460
 C -0.07210 -0.47904 -1.77455
 F 0.65884 1.50264 1.50597
 F 0.66080 1.50276 -1.50627
 H -0.88561 -1.07267 1.48667
 H -0.88555 -1.07255 -1.48601
 H 0.80094 -1.08182 1.77285
 H 0.80059 -1.08173 -1.77342
 H -0.23067 -0.12560 2.74170
 H -0.23116 -0.12550 -2.74144
13
bifur_IRC_Cartesians_noMW_output/new_data/bifur_traj1_Cartesians point 84
C 0.05883 0.68029 0.92602
 C 0.05967 0.68031 -0.92612
 C -0.66127 1.15245 0.00001
 C -0.07216 -0.47912 1.77461
 C -0.07208 -0.47905 -1.77456
 F 0.65821 1.50263 1.50671
 F 0.66017 1.50274 -1.50703
 H -0.88571 -1.07248 1.48667
 H -0.88565 -1.07235 -1.48601
 H 0.80085 -1.08186 1.77247
 H 0.80050 -1.08177 -1.77304
 H -0.23043 -0.12595 2.74179
 H -0.23092 -0.12585 -2.74152
13
bifur_IRC_Cartesians_noMW_output/new_data/bifur_traj1_Cartesians point 85
C 0.05886 0.68054 0.92663
 C 0.05970 0.68056 -0.92673
 C -0.65952 1.15268 0.00001
 C -0.07213 -0.47913 1.77463
 C -0.07206 -0.47906 -1.77458
 F 0.65720 1.50260 1.50792
 F 0.65915 1.50273 -1.50825
 H -0.88588 -1.07216 1.48666
 H -0.88582 -1.07203 -1.48601
 H 0.80069 -1.08192 1.77186
 H 0.80035 -1.08183 -1.77242
 H -0.23003 -0.12653 2.74192
 H -0.23052 -0.12643 -2.74165
13
bifur_IRC_Cartesians_noMW_output/new_data/bifur_traj1_Cartesians point 86
C 0.05892 0.68091 0.92754
 C 0.05975 0.68094 -0.92765
 C -0.65686 1.15301 0.00001
 C -0.07210 -0.47915 1.77467
 C -0.07202 -0.47908 -1.77461
 F 0.65566 1.50256 1.50976
 F 0.65761 1.50270 -1.51010
 H -0.88614 -1.07168 1.48666
 H -0.88607 -1.07155 -1.48600
 H 0.80047 -1.08202 1.77094
 H 0.80012 -1.08192 -1.77149
 H -0.22943 -0.12741 2.74213
 H -0.22991 -0.12731 -2.74186
13
bifur_IRC_Cartesians_noMW_output/new_data/bifur_traj1_Cartesians point 87
C 0.05899 0.68140 0.92874
 C 0.05982 0.68143 -0.92885
 C -0.65337 1.15346 0.00001
 C -0.07205 -0.47917 1.77471
 C -0.07197 -0.47910 -1.77465
 F 0.65365 1.50251 1.51217
 F 0.65558 1.50266 -1.51253
 H -0.88647 -1.07106 1.48665
 H -0.88641 -1.07092 -1.48599
 H 0.80016 -1.08214 1.76973
 H 0.79983 -1.08205 -1.77026
 H -0.22864 -0.12856 2.74240
 H -0.22911 -0.12845 -2.74212
13
bifur_IRC_Cartesians_noMW_output/new_data/bifur_traj1_Cartesians point 88
C 0.05907 0.68195 0.93011
 C 0.05989 0.68200 -0.93022
 C -0.64941 1.15396 0.00002
 C -0.07199 -0.47920 1.77477
 C -0.07191 -0.47912 -1.77470
 F 0.65136 1.50244 1.51491
 F 0.65327 1.50261 -1.51530
 H -0.88685 -1.07034 1.48663
 H -0.88678 -1.07020 -1.48598
 H 0.79982 -1.08229 1.76835
 H 0.79949 -1.08219 -1.76887
 H -0.22775 -0.12987 2.74271
 H -0.22821 -0.12976 -2.74243
13
bifur_IRC_Cartesians_noMW_output/new_data/bifur_traj1_Cartesians point 89
C 0.05907 0.68195 0.93011
 C 0.05989 0.68200 -0.93022
 C -0.64941 1.15396 0.00002
 C -0.07199 -0.47920 1.77477
 C -0.07191 -0.47912 -1.77470
 F 0.65135 1.50244 1.51491
 F 0.65327 1.50261 -1.51530
 H -0.88685 -1.07034 1.48663
 H -0.88678 -1.07020 -1.48598
 H 0.79982 -1.08229 1.76835
 H 0.79949 -1.08219 -1.76887
 H -0.22775 -0.12987 2.74271
 H -0.22821 -0.12976 -2.74243
13
bifur_IRC_Cartesians_noMW_output/new_data/bifur_traj1_Cartesians point 90
C 0.05922 0.68304 0.93278
 C 0.06004 0.68310 -0.93290
 C -0.64165 1.15495 0.00002
 C -0.07188 -0.47925 1.77487
 C -0.07180 -0.47916 -1.77479
 F 0.64687 1.50232 1.52026
 F 0.64877 1.50252 -1.52070
 H -0.88760 -1.06894 1.48661
 H -0.88752 -1.06880 -1.48595
 H 0.79915 -1.08257 1.76565
 H 0.79882 -1.08246 -1.76615
 H -0.22599 -0.13243 2.74332
 H -0.22644 -0.13231 -2.74302
13
bifur_IRC_Cartesians_noMW_output/new_data/bifur_traj1_Cartesians point 91
C 0.05928 0.68346 0.93382
 C 0.06010 0.68353 -0.93394
 C -0.63864 1.15533 0.00002
 C -0.07184 -0.47928 1.77491
 C -0.07175 -0.47918 -1.77483
 F 0.64513 1.50228 1.52234
 F 0.64702 1.50249 -1.52280
 H -0.88789 -1.06840 1.48660
 H -0.88780 -1.06825 -1.48594
 H 0.79889 -1.08268 1.76460
 H 0.79857 -1.08257 -1.76509
 H -0.22531 -0.13342 2.74355
 H -0.22575 -0.13330 -2.74325
13
bifur_IRC_Cartesians_noMW_output/new_data/bifur_traj1_Cartesians point 92
C 0.05933 0.68376 0.93457
 C 0.06014 0.68384 -0.93469
 C -0.63648 1.15561 0.00002
 C -0.07181 -0.47929 1.77494
 C -0.07172 -0.47919 -1.77485
 F 0.64388 1.50224 1.52383
 F 0.64576 1.50247 -1.52431
 H -0.88810 -1.06801 1.48660
 H -0.88801 -1.06786 -1.48594
 H 0.79870 -1.08276 1.76385
 H 0.79838 -1.08264 -1.76433
 H -0.22482 -0.13413 2.74372
 H -0.22526 -0.13401 -2.74341
13
bifur_IRC_Cartesians_noMW_output/new_data/bifur_traj1_Cartesians point 93
C 0.05936 0.68396 0.93506
 C 0.06017 0.68404 -0.93518
 C -0.63504 1.15579 0.00003
 C -0.07179 -0.47930 1.77496
 C -0.07170 -0.47920 -1.77487
 F 0.64305 1.50222 1.52483
 F 0.64493 1.50245 -1.52531
 H -0.88824 -1.06775 1.48659
 H -0.88815 -1.06760 -1.48593
 H 0.79858 -1.08282 1.76335
 H 0.79826 -1.08270 -1.76383
 H -0.22450 -0.13461 2.74383
 H -0.22493 -0.13449 -2.74352
13
bifur_IRC_Cartesians_noMW_output/new_data/bifur_traj1_Cartesians point 94
C 0.05938 0.68410 0.93539
 C 0.06019 0.68418 -0.93551
 C -0.63410 1.15591 0.00003
 C -0.07178 -0.47931 1.77497
 C -0.07168 -0.47921 -1.77488
 F 0.64250 1.50221 1.52548
 F 0.64438 1.50244 -1.52597
 H -0.88833 -1.06758 1.48659
 H -0.88824 -1.06743 -1.48593
 H 0.79850 -1.08285 1.76302
 H 0.79818 -1.08273 -1.76349
 H -0.22429 -0.13492 2.74391
 H -0.22471 -0.13480 -2.74359
13
bifur_IRC_Cartesians_noMW_output/new_data/bifur_traj1_Cartesians point 95
C 0.05939 0.68420 0.93564
 C 0.06020 0.68428 -0.93576
 C -0.63336 1.15600 0.00003
 C -0.07177 -0.47931 1.77498
 C -0.07167 -0.47921 -1.77489
 F 0.64208 1.50219 1.52599
 F 0.64395 1.50243 -1.52648
 H -0.88840 -1.06745 1.48659
 H -0.88831 -1.06730 -1.48593
 H 0.79843 -1.08288 1.76277
 H 0.79811 -1.08276 -1.76324
 H -0.22412 -0.13516 2.74396
 H -0.22454 -0.13504 -2.74365
13
bifur_IRC_Cartesians_noMW_output/new_data/bifur_traj1_Cartesians point 96
C 0.05941 0.68431 0.93592
 C 0.06022 0.68440 -0.93604
 C -0.63256 1.15611 0.00003
 C -0.07175 -0.47932 1.77499
 C -0.07166 -0.47921 -1.77490
 F 0.64162 1.50218 1.52654
 F 0.64348 1.50242 -1.52704
 H -0.88847 -1.06731 1.48658
 H -0.88838 -1.06715 -1.48593
 H 0.79837 -1.08291 1.76249
 H 0.79804 -1.08278 -1.76295
 H -0.22394 -0.13543 2.74403
 H -0.22436 -0.13530 -2.74371
13
bifur_IRC_Cartesians_noMW_output/new_data/bifur_traj1_Cartesians point 97
C 0.05943 0.68447 0.93631
 C 0.06024 0.68456 -0.93644
 C -0.63141 1.15625 0.00003
 C -0.07174 -0.47933 1.77501
 C -0.07164 -0.47922 -1.77491
 F 0.64095 1.50216 1.52734
 F 0.64281 1.50241 -1.52785
 H -0.88859 -1.06710 1.48658
 H -0.88849 -1.06694 -1.48592
 H 0.79827 -1.08295 1.76209
 H 0.79795 -1.08282 -1.76255
 H -0.22368 -0.13581 2.74412
 H -0.22410 -0.13568 -2.74380
13
bifur_IRC_Cartesians_noMW_output/new_data/bifur_traj1_Cartesians point 98
C 0.05947 0.68472 0.93693
 C 0.06027 0.68481 -0.93705
 C -0.62963 1.15648 0.00003
 C -0.07171 -0.47934 1.77503
 C -0.07162 -0.47923 -1.77493
 F 0.63992 1.50214 1.52857
 F 0.64178 1.50239 -1.52909
 H -0.88876 -1.06678 1.48658
 H -0.88866 -1.06662 -1.48592
 H 0.79811 -1.08302 1.76147
 H 0.79779 -1.08289 -1.76192
 H -0.22328 -0.13639 2.74426
 H -0.22369 -0.13627 -2.74393
13
bifur_IRC_Cartesians_noMW_output/new_data/bifur_traj1_Cartesians point 99
C 0.05952 0.68509 0.93785
 C 0.06032 0.68519 -0.93797
 C -0.62696 1.15682 0.00003
 C -0.07168 -0.47936 1.77507
 C -0.07158 -0.47925 -1.77497
 F 0.63838 1.50210 1.53041
 F 0.64023 1.50236 -1.53095
 H -0.88901 -1.06630 1.48657
 H -0.88891 -1.06614 -1.48591
 H 0.79788 -1.08311 1.76054
 H 0.79757 -1.08298 -1.76099
 H -0.22267 -0.13728 2.74446
 H -0.22308 -0.13715 -2.74414
13
bifur_IRC_Cartesians_noMW_output/new_data/bifur_traj1_Cartesians point 100
C 0.05952 0.68509 0.93785
 C 0.06032 0.68519 -0.93797
 C -0.62696 1.15682 0.00003
 C -0.07168 -0.47936 1.77507
 C -0.07158 -0.47925 -1.77497
 F 0.63838 1.50210 1.53041
 F 0.64023 1.50236 -1.53095
 H -0.88901 -1.06630 1.48657
 H -0.88891 -1.06614 -1.48591
 H 0.79788 -1.08311 1.76054
 H 0.79757 -1.08298 -1.76099
 H -0.22267 -0.13728 2.74446
 H -0.22308 -0.13715 -2.74414
13
bifur_IRC_Cartesians_noMW_output/new_data/bifur_traj1_Cartesians point 101
C 0.05970 0.68631 0.94083
 C 0.06049 0.68643 -0.94097
 C -0.61829 1.15792 0.00004
 C -0.07155 -0.47942 1.77518
 C -0.07145 -0.47930 -1.77507
 F 0.63337 1.50196 1.53640
 F 0.63519 1.50226 -1.53699
 H -0.88985 -1.06474 1.48654
 H -0.88974 -1.06457 -1.48588
 H 0.79713 -1.08343 1.75752
 H 0.79682 -1.08329 -1.75794
 H -0.22071 -0.14014 2.74514
 H -0.22110 -0.14000 -2.74480
13
bifur_IRC_Cartesians_noMW_output/new_data/bifur_traj1_Cartesians point 102
C 0.05981 0.68710 0.94279
 C 0.06059 0.68723 -0.94292
 C -0.61262 1.15864 0.00004
 C -0.07147 -0.47946 1.77526
 C -0.07137 -0.47933 -1.77513
 F 0.63009 1.50187 1.54031
 F 0.63190 1.50220 -1.54094
 H -0.89039 -1.06372 1.48653
 H -0.89028 -1.06354 -1.48587
 H 0.79664 -1.08364 1.75555
 H 0.79634 -1.08349 -1.75595
 H -0.21943 -0.14200 2.74558
 H -0.21981 -0.14187 -2.74523
13
bifur_IRC_Cartesians_noMW_output/new_data/bifur_traj1_Cartesians point 103
C 0.05993 0.68796 0.94489
 C 0.06071 0.68810 -0.94503
 C -0.60651 1.15942 0.00004
 C -0.07139 -0.47950 1.77534
 C -0.07128 -0.47936 -1.77521
 F 0.62656 1.50178 1.54453
 F 0.62835 1.50213 -1.54520
 H -0.89098 -1.06262 1.48651
 H -0.89086 -1.06244 -1.48585
 H 0.79611 -1.08386 1.75343
 H 0.79582 -1.08371 -1.75381
 H -0.21805 -0.14402 2.74606
 H -0.21841 -0.14388 -2.74570
13
bifur_IRC_Cartesians_noMW_output/new_data/bifur_traj1_Cartesians point 104
C 0.06006 0.68886 0.94711
 C 0.06083 0.68902 -0.94725
 C -0.60008 1.16024 0.00005
 C -0.07130 -0.47955 1.77542
 C -0.07118 -0.47940 -1.77528
 F 0.62284 1.50168 1.54897
 F 0.62461 1.50206 -1.54969
 H -0.89160 -1.06146 1.48649
 H -0.89147 -1.06127 -1.48583
 H 0.79556 -1.08410 1.75119
 H 0.79527 -1.08393 -1.75155
 H -0.21660 -0.14614 2.74656
 H -0.21694 -0.14599 -2.74619
13
bifur_IRC_Cartesians_noMW_output/new_data/bifur_traj1_Cartesians point 105
C 0.06020 0.68980 0.94944
 C 0.06096 0.68998 -0.94959
 C -0.59331 1.16110 0.00005
 C -0.07120 -0.47960 1.77551
 C -0.07108 -0.47944 -1.77536
 F 0.61893 1.50157 1.55364
 F 0.62068 1.50198 -1.55440
 H -0.89225 -1.06024 1.48647
 H -0.89211 -1.06005 -1.48581
 H 0.79497 -1.08435 1.74884
 H 0.79469 -1.08417 -1.74917
 H -0.21507 -0.14838 2.74709
 H -0.21540 -0.14822 -2.74671
13
bifur_IRC_Cartesians_noMW_output/new_data/bifur_traj1_Cartesians point 106
C 0.06034 0.69080 0.95190
 C 0.06110 0.69099 -0.95205
 C -0.58618 1.16201 0.00006
 C -0.07110 -0.47965 1.77561
 C -0.07098 -0.47948 -1.77544
 F 0.61481 1.50146 1.55857
 F 0.61653 1.50190 -1.55938
 H -0.89294 -1.05896 1.48645
 H -0.89279 -1.05876 -1.48579
 H 0.79436 -1.08461 1.74636
 H 0.79408 -1.08443 -1.74667
 H -0.21346 -0.15073 2.74765
 H -0.21377 -0.15057 -2.74725
13
bifur_IRC_Cartesians_noMW_output/new_data/bifur_traj1_Cartesians point 107
C 0.06050 0.69186 0.95449
 C 0.06124 0.69207 -0.95465
 C -0.57865 1.16296 0.00006
 C -0.07100 -0.47970 1.77571
 C -0.07087 -0.47952 -1.77553
 F 0.61046 1.50135 1.56377
 F 0.61215 1.50182 -1.56463
 H -0.89366 -1.05760 1.48642
 H -0.89350 -1.05739 -1.48577
 H 0.79371 -1.08488 1.74374
 H 0.79343 -1.08469 -1.74402
 H -0.21176 -0.15321 2.74824
 H -0.21205 -0.15305 -2.74782
13
bifur_IRC_Cartesians_noMW_output/new_data/bifur_traj1_Cartesians point 108
C 0.06066 0.69297 0.95724
 C 0.06139 0.69320 -0.95741
 C -0.57067 1.16398 0.00007
 C -0.07089 -0.47975 1.77581
 C -0.07075 -0.47957 -1.77563
 F 0.60584 1.50122 1.56928
 F 0.60751 1.50173 -1.57019
 H -0.89443 -1.05616 1.48640
 H -0.89426 -1.05595 -1.48574
 H 0.79302 -1.08518 1.74096
 H 0.79275 -1.08498 -1.74122
 H -0.20995 -0.15585 2.74886
 H -0.21023 -0.15567 -2.74843
13
bifur_IRC_Cartesians_noMW_output/new_data/bifur_traj1_Cartesians point 109
C 0.06083 0.69417 0.96017
 C 0.06155 0.69441 -0.96035
 C -0.56216 1.16506 0.00007
 C -0.07077 -0.47981 1.77593
 C -0.07062 -0.47962 -1.77573
 F 0.60092 1.50109 1.57516
 F 0.60257 1.50163 -1.57612
 H -0.89525 -1.05463 1.48638
 H -0.89507 -1.05441 -1.48572
 H 0.79228 -1.08549 1.73800
 H 0.79202 -1.08528 -1.73823
 H -0.20803 -0.15865 2.74952
 H -0.20829 -0.15848 -2.74908
13
bifur_IRC_Cartesians_noMW_output/new_data/bifur_traj1_Cartesians point 110
C 0.06101 0.69544 0.96332
 C 0.06173 0.69571 -0.96350
 C -0.55302 1.16622 0.00008
 C -0.07064 -0.47988 1.77605
 C -0.07049 -0.47967 -1.77583
 F 0.59564 1.50095 1.58146
 F 0.59726 1.50153 -1.58249
 H -0.89613 -1.05298 1.48635
 H -0.89594 -1.05275 -1.48569
 H 0.79149 -1.08582 1.73483
 H 0.79124 -1.08560 -1.73502
 H -0.20597 -0.16167 2.75024
 H -0.20620 -0.16148 -2.74978
13
bifur_IRC_Cartesians_noMW_output/new_data/bifur_traj1_Cartesians point 111
C 0.06101 0.69544 0.96332
 C 0.06173 0.69571 -0.96350
 C -0.55302 1.16622 0.00008
 C -0.07064 -0.47988 1.77605
 C -0.07049 -0.47967 -1.77583
 F 0.59564 1.50095 1.58146
 F 0.59726 1.50153 -1.58249
 H -0.89613 -1.05298 1.48635
 H -0.89594 -1.05275 -1.48569
 H 0.79149 -1.08582 1.73483
 H 0.79124 -1.08560 -1.73502
 H -0.20596 -0.16167 2.75024
 H -0.20620 -0.16148 -2.74978
13
bifur_IRC_Cartesians_noMW_output/new_data/bifur_traj1_Cartesians point 112
C 0.06143 0.69829 0.97032
 C 0.06212 0.69861 -0.97052
 C -0.53270 1.16881 0.00009
 C -0.07035 -0.48002 1.77632
 C -0.07019 -0.47979 -1.77607
 F 0.58390 1.50063 1.59550
 F 0.58545 1.50130 -1.59666
 H -0.89808 -1.04932 1.48629
 H -0.89787 -1.04907 -1.48563
 H 0.78974 -1.08657 1.72776
 H 0.78950 -1.08632 -1.72788
 H -0.20137 -0.16837 2.75182
 H -0.20156 -0.16817 -2.75133
13
bifur_IRC_Cartesians_noMW_output/new_data/bifur_traj1_Cartesians point 113
C 0.06165 0.69984 0.97414
 C 0.06233 0.70018 -0.97434
 C -0.52162 1.17022 0.00010
 C -0.07020 -0.48010 1.77646
 C -0.07003 -0.47985 -1.77620
 F 0.57749 1.50046 1.60315
 F 0.57901 1.50117 -1.60438
 H -0.89915 -1.04733 1.48625
 H -0.89892 -1.04707 -1.48560
 H 0.78878 -1.08697 1.72391
 H 0.78855 -1.08671 -1.72399
 H -0.19887 -0.17203 2.75269
 H -0.19903 -0.17182 -2.75218
13
bifur_IRC_Cartesians_noMW_output/new_data/bifur_traj1_Cartesians point 114
C 0.06188 0.70146 0.97814
 C 0.06255 0.70183 -0.97835
 C -0.51002 1.17170 0.00010
 C -0.07003 -0.48018 1.77662
 C -0.06985 -0.47992 -1.77634
 F 0.57079 1.50028 1.61116
 F 0.57227 1.50104 -1.61247
 H -0.90027 -1.04524 1.48622
 H -0.90002 -1.04497 -1.48556
 H 0.78778 -1.08740 1.71987
 H 0.78756 -1.08713 -1.71992
 H -0.19625 -0.17585 2.75359
 H -0.19638 -0.17564 -2.75306
13
bifur_IRC_Cartesians_noMW_output/new_data/bifur_traj1_Cartesians point 115
C 0.06213 0.70317 0.98232
 C 0.06278 0.70356 -0.98254
 C -0.49787 1.17324 0.00011
 C -0.06986 -0.48027 1.77678
 C -0.06968 -0.47999 -1.77648
 F 0.56376 1.50009 1.61955
 F 0.56521 1.50091 -1.62094
 H -0.90143 -1.04305 1.48618
 H -0.90117 -1.04277 -1.48553
 H 0.78673 -1.08785 1.71565
 H 0.78652 -1.08756 -1.71565
 H -0.19350 -0.17986 2.75454
 H -0.19361 -0.17963 -2.75399
13
bifur_IRC_Cartesians_noMW_output/new_data/bifur_traj1_Cartesians point 116
C 0.06239 0.70495 0.98672
 C 0.06302 0.70538 -0.98696
 C -0.48509 1.17487 0.00012
 C -0.06968 -0.48036 1.77695
 C -0.06949 -0.48006 -1.77663
 F 0.55638 1.49990 1.62837
 F 0.55778 1.50076 -1.62985
 H -0.90266 -1.04075 1.48615
 H -0.90239 -1.04045 -1.48549
 H 0.78562 -1.08831 1.71120
 H 0.78543 -1.08801 -1.71116
 H -0.19061 -0.18408 2.75554
 H -0.19069 -0.18384 -2.75496
13
bifur_IRC_Cartesians_noMW_output/new_data/bifur_traj1_Cartesians point 117
C 0.06266 0.70684 0.99136
 C 0.06328 0.70729 -0.99160
 C -0.47165 1.17658 0.00013
 C -0.06949 -0.48045 1.77713
 C -0.06929 -0.48014 -1.77679
 F 0.54861 1.49969 1.63765
 F 0.54997 1.50061 -1.63922
 H -0.90396 -1.03833 1.48611
 H -0.90366 -1.03802 -1.48545
 H 0.78446 -1.08881 1.70653
 H 0.78428 -1.08848 -1.70644
 H -0.18758 -0.18851 2.75659
 H -0.18762 -0.18826 -2.75599
13
bifur_IRC_Cartesians_noMW_output/new_data/bifur_traj1_Cartesians point 118
C 0.06294 0.70879 0.99617
 C 0.06354 0.70928 -0.99642
 C -0.45767 1.17836 0.00014
 C -0.06930 -0.48055 1.77731
 C -0.06908 -0.48022 -1.77696
 F 0.54053 1.49947 1.64731
 F 0.54185 1.50045 -1.64896
 H -0.90530 -1.03581 1.48607
 H -0.90499 -1.03549 -1.48541
 H 0.78325 -1.08932 1.70167
 H 0.78308 -1.08898 -1.70153
 H -0.18442 -0.19312 2.75768
 H -0.18443 -0.19286 -2.75706
13
bifur_IRC_Cartesians_noMW_output/new_data/bifur_traj1_Cartesians point 119
C 0.06323 0.71079 1.00107
 C 0.06381 0.71131 -1.00134
 C -0.44344 1.18017 0.00015
 C -0.06910 -0.48065 1.77750
 C -0.06887 -0.48030 -1.77712
 F 0.53230 1.49925 1.65713
 F 0.53358 1.50029 -1.65888
 H -0.90667 -1.03325 1.48602
 H -0.90634 -1.03291 -1.48537
 H 0.78202 -1.08984 1.69672
 H 0.78186 -1.08948 -1.69654
 H -0.18120 -0.19782 2.75879
 H -0.18118 -0.19755 -2.75814
13
bifur_IRC_Cartesians_noMW_output/new_data/bifur_traj1_Cartesians point 120
C 0.06351 0.71274 1.00590
 C 0.06408 0.71330 -1.00617
 C -0.42944 1.18195 0.00015
 C -0.06890 -0.48075 1.77769
 C -0.06867 -0.48038 -1.77729
 F 0.52421 1.49903 1.66680
 F 0.52544 1.50014 -1.66864
 H -0.90802 -1.03073 1.48598
 H -0.90767 -1.03038 -1.48533
 H 0.78081 -1.09035 1.69185
 H 0.78067 -1.08998 -1.69162
 H -0.17804 -0.20244 2.75988
 H -0.17799 -0.20215 -2.75921
13
bifur_IRC_Cartesians_noMW_output/new_data/bifur_traj1_Cartesians point 121
C 0.06378 0.71460 1.01048
 C 0.06433 0.71519 -1.01076
 C -0.41616 1.18364 0.00016
 C -0.06872 -0.48084 1.77786
 C -0.06847 -0.48045 -1.77744
 F 0.51653 1.49883 1.67597
 F 0.51772 1.49999 -1.67790
 H -0.90930 -1.02834 1.48594
 H -0.90893 -1.02797 -1.48529
 H 0.77966 -1.09084 1.68723
 H 0.77953 -1.09045 -1.68695
 H -0.17504 -0.20682 2.76092
 H -0.17495 -0.20653 -2.76022
13
bifur_IRC_Cartesians_noMW_output/new_data/bifur_traj1_Cartesians point 122
C 0.06378 0.71460 1.01048
 C 0.06433 0.71519 -1.01076
 C -0.41616 1.18364 0.00016
 C -0.06872 -0.48084 1.77786
 C -0.06847 -0.48045 -1.77744
 F 0.51653 1.49883 1.67597
 F 0.51772 1.49999 -1.67790
 H -0.90930 -1.02834 1.48594
 H -0.90893 -1.02797 -1.48529
 H 0.77966 -1.09084 1.68723
 H 0.77953 -1.09045 -1.68695
 H -0.17504 -0.20682 2.76092
 H -0.17495 -0.20653 -2.76022
13
bifur_IRC_Cartesians_noMW_output/new_data/bifur_traj1_Cartesians point 123
C 0.06427 0.71796 1.01874
 C 0.06479 0.71860 -1.01904
 C -0.39216 1.18669 0.00018
 C -0.06838 -0.48101 1.77818
 C -0.06812 -0.48059 -1.77773
 F 0.50266 1.49845 1.69254
 F 0.50378 1.49972 -1.69463
 H -0.91161 -1.02402 1.48587
 H -0.91121 -1.02363 -1.48522
 H 0.77759 -1.09172 1.67889
 H 0.77748 -1.09130 -1.67853
 H -0.16961 -0.21474 2.76279
 H -0.16947 -0.21442 -2.76205
13
bifur_IRC_Cartesians_noMW_output/new_data/bifur_traj1_Cartesians point 124
C 0.06449 0.71951 1.02254
 C 0.06500 0.72017 -1.02285
 C -0.38114 1.18809 0.00018
 C -0.06822 -0.48109 1.77833
 C -0.06796 -0.48065 -1.77785
 F 0.49629 1.49828 1.70015
 F 0.49737 1.49959 -1.70231
 H -0.91267 -1.02203 1.48584
 H -0.91226 -1.02163 -1.48518
 H 0.77664 -1.09212 1.67505
 H 0.77653 -1.09169 -1.67466
 H -0.16712 -0.21837 2.76366
 H -0.16696 -0.21805 -2.76289
13
bifur_IRC_Cartesians_noMW_output/new_data/bifur_traj1_Cartesians point 125
C 0.06470 0.72099 1.02620
 C 0.06520 0.72168 -1.02651
 C -0.37053 1.18944 0.00019
 C -0.06807 -0.48116 1.77847
 C -0.06780 -0.48071 -1.77798
 F 0.49016 1.49812 1.70748
 F 0.49121 1.49947 -1.70971
 H -0.91369 -1.02012 1.48581
 H -0.91327 -1.01971 -1.48515
 H 0.77572 -1.09251 1.67136
 H 0.77562 -1.09207 -1.67093
 H -0.16473 -0.22187 2.76448
 H -0.16454 -0.22154 -2.76370
13
bifur_IRC_Cartesians_noMW_output/new_data/bifur_traj1_Cartesians point 126
C 0.06491 0.72244 1.02975
 C 0.06540 0.72315 -1.03007
 C -0.36021 1.19075 0.00020
 C -0.06793 -0.48124 1.77861
 C -0.06765 -0.48077 -1.77810
 F 0.48420 1.49796 1.71460
 F 0.48521 1.49936 -1.71690
 H -0.91468 -1.01826 1.48578
 H -0.91425 -1.01784 -1.48512
 H 0.77483 -1.09289 1.66778
 H 0.77474 -1.09243 -1.66731
 H -0.16239 -0.22528 2.76529
 H -0.16218 -0.22494 -2.76449
13
bifur_IRC_Cartesians_noMW_output/new_data/bifur_traj1_Cartesians point 127
C 0.06511 0.72384 1.03322
 C 0.06559 0.72458 -1.03355
 C -0.35015 1.19203 0.00020
 C -0.06779 -0.48131 1.77874
 C -0.06750 -0.48083 -1.77822
 F 0.47838 1.49780 1.72155
 F 0.47936 1.49925 -1.72392
 H -0.91565 -1.01645 1.48575
 H -0.91520 -1.01602 -1.48509
 H 0.77396 -1.09326 1.66428
 H 0.77388 -1.09279 -1.66377
 H -0.16012 -0.22859 2.76607
 H -0.15988 -0.22825 -2.76526
13
bifur_IRC_Cartesians_noMW_output/new_data/bifur_traj1_Cartesians point 128
C 0.06531 0.72521 1.03659
 C 0.06578 0.72597 -1.03693
 C -0.34036 1.19328 0.00021
 C -0.06765 -0.48138 1.77887
 C -0.06735 -0.48089 -1.77833
 F 0.47272 1.49765 1.72831
 F 0.47368 1.49914 -1.73074
 H -0.91659 -1.01469 1.48572
 H -0.91613 -1.01425 -1.48506
 H 0.77312 -1.09362 1.66087
 H 0.77304 -1.09314 -1.66034
 H -0.15791 -0.23182 2.76684
 H -0.15765 -0.23147 -2.76601
13
bifur_IRC_Cartesians_noMW_output/new_data/bifur_traj1_Cartesians point 129
C 0.06550 0.72655 1.03987
 C 0.06596 0.72733 -1.04022
 C -0.33083 1.19449 0.00022
 C -0.06752 -0.48144 1.77900
 C -0.06721 -0.48094 -1.77845
 F 0.46721 1.49750 1.73489
 F 0.46813 1.49903 -1.73739
 H -0.91751 -1.01297 1.48569
 H -0.91704 -1.01252 -1.48504
 H 0.77229 -1.09397 1.65756
 H 0.77223 -1.09347 -1.65699
 H -0.15575 -0.23497 2.76758
 H -0.15547 -0.23461 -2.76673
13
bifur_IRC_Cartesians_noMW_output/new_data/bifur_traj1_Cartesians point 130
C 0.06569 0.72786 1.04310
 C 0.06614 0.72866 -1.04346
 C -0.32145 1.19568 0.00022
 C -0.06739 -0.48151 1.77912
 C -0.06708 -0.48099 -1.77856
 F 0.46179 1.49736 1.74137
 F 0.46268 1.49892 -1.74392
 H -0.91841 -1.01128 1.48566
 H -0.91793 -1.01083 -1.48501
 H 0.77148 -1.09431 1.65430
 H 0.77143 -1.09381 -1.65369
 H -0.15363 -0.23806 2.76832
 H -0.15333 -0.23770 -2.76745
13
bifur_IRC_Cartesians_noMW_output/new_data/bifur_traj1_Cartesians point 131
C 0.06588 0.72918 1.04634
 C 0.06631 0.73000 -1.04670
 C -0.31206 1.19688 0.00023
 C -0.06725 -0.48158 1.77925
 C -0.06694 -0.48105 -1.77867
 F 0.45636 1.49721 1.74786
 F 0.45722 1.49882 -1.75047
 H -0.91931 -1.00959 1.48563
 H -0.91882 -1.00913 -1.48498
 H 0.77067 -1.09466 1.65103
 H 0.77062 -1.09414 -1.65040
 H -0.15151 -0.24116 2.76905
 H -0.15119 -0.24079 -2.76817
13
bifur_IRC_Cartesians_noMW_output/new_data/bifur_traj1_Cartesians point 132
C 0.06608 0.73053 1.04967
 C 0.06650 0.73137 -1.05003
 C -0.30241 1.19811 0.00023
 C -0.06712 -0.48164 1.77937
 C -0.06679 -0.48110 -1.77878
 F 0.45079 1.49706 1.75452
 F 0.45162 1.49871 -1.75720
 H -0.92024 -1.00785 1.48560
 H -0.91973 -1.00738 -1.48495
 H 0.76984 -1.09501 1.64768
 H 0.76980 -1.09448 -1.64701
 H -0.14933 -0.24435 2.76980
 H -0.14898 -0.24396 -2.76890
13
bifur_IRC_Cartesians_noMW_output/new_data/bifur_traj1_Cartesians point 133
C 0.06608 0.73053 1.04967
 C 0.06650 0.73137 -1.05003
 C -0.30241 1.19811 0.00023
 C -0.06712 -0.48164 1.77937
 C -0.06679 -0.48110 -1.77878
 F 0.45079 1.49706 1.75452
 F 0.45162 1.49871 -1.75720
 H -0.92024 -1.00785 1.48560
 H -0.91973 -1.00738 -1.48495
 H 0.76984 -1.09501 1.64768
 H 0.76980 -1.09448 -1.64701
 H -0.14933 -0.24435 2.76980
 H -0.14898 -0.24396 -2.76890
13
bifur_IRC_Cartesians_noMW_output/new_data/bifur_traj1_Cartesians point 134
C 0.06650 0.73343 1.05681
 C 0.06689 0.73432 -1.05719
 C -0.28168 1.20074 0.00025
 C -0.06683 -0.48179 1.77965
 C -0.06649 -0.48122 -1.77902
 F 0.43881 1.49674 1.76883
 F 0.43957 1.49848 -1.77165
 H -0.92224 -1.00412 1.48554
 H -0.92170 -1.00363 -1.48489
 H 0.76804 -1.09577 1.64047
 H 0.76802 -1.09522 -1.63973
 H -0.14465 -0.25118 2.77142
 H -0.14425 -0.25078 -2.77048
13
bifur_IRC_Cartesians_noMW_output/new_data/bifur_traj1_Cartesians point 135
C 0.06672 0.73497 1.06059
 C 0.06710 0.73589 -1.06098
 C -0.27070 1.20214 0.00025
 C -0.06667 -0.48187 1.77979
 C -0.06633 -0.48128 -1.77915
 F 0.43246 1.49657 1.77642
 F 0.43319 1.49835 -1.77931
 H -0.92329 -1.00214 1.48551
 H -0.92275 -1.00164 -1.48486
 H 0.76710 -1.09617 1.63665
 H 0.76708 -1.09561 -1.63587
 H -0.14216 -0.25481 2.77228
 H -0.14174 -0.25440 -2.77132
13
bifur_IRC_Cartesians_noMW_output/new_data/bifur_traj1_Cartesians point 136
C 0.06694 0.73652 1.06442
 C 0.06731 0.73747 -1.06482
 C -0.25958 1.20356 0.00026
 C -0.06652 -0.48195 1.77994
 C -0.06616 -0.48135 -1.77928
 F 0.42603 1.49640 1.78409
 F 0.42673 1.49823 -1.78706
 H -0.92436 -1.00014 1.48548
 H -0.92380 -0.99962 -1.48483
 H 0.76613 -1.09658 1.63278
 H 0.76613 -1.09600 -1.63196
 H -0.13965 -0.25848 2.77315
 H -0.13920 -0.25806 -2.77217
13
bifur_IRC_Cartesians_noMW_output/new_data/bifur_traj1_Cartesians point 137
C 0.06717 0.73807 1.06823
 C 0.06752 0.73904 -1.06864
 C -0.24851 1.20496 0.00027
 C -0.06636 -0.48202 1.78009
 C -0.06600 -0.48141 -1.77941
 F 0.41963 1.49623 1.79173
 F 0.42030 1.49810 -1.79477
 H -0.92543 -0.99815 1.48544
 H -0.92485 -0.99762 -1.48479
 H 0.76518 -1.09699 1.62893
 H 0.76518 -1.09639 -1.62808
 H -0.13715 -0.26213 2.77401
 H -0.13668 -0.26170 -2.77301
13
bifur_IRC_Cartesians_noMW_output/new_data/bifur_traj1_Cartesians point 138
C 0.06739 0.73960 1.07200
 C 0.06773 0.74060 -1.07242
 C -0.23758 1.20635 0.00027
 C -0.06621 -0.48210 1.78023
 C -0.06584 -0.48147 -1.77954
 F 0.41331 1.49606 1.79929
 F 0.41394 1.49798 -1.80239
 H -0.92648 -0.99618 1.48541
 H -0.92589 -0.99564 -1.48476
 H 0.76423 -1.09739 1.62513
 H 0.76425 -1.09678 -1.62424
 H -0.13468 -0.26573 2.77486
 H -0.13418 -0.26530 -2.77385
13
bifur_IRC_Cartesians_noMW_output/new_data/bifur_traj1_Cartesians point 139
C 0.06761 0.74113 1.07576
 C 0.06794 0.74215 -1.07618
 C -0.22668 1.20774 0.00028
 C -0.06605 -0.48218 1.78038
 C -0.06568 -0.48154 -1.77967
 F 0.40702 1.49589 1.80681
 F 0.40761 1.49786 -1.80999
 H -0.92753 -0.99422 1.48538
 H -0.92693 -0.99367 -1.48473
 H 0.76329 -1.09779 1.62134
 H 0.76332 -1.09716 -1.62041
 H -0.13222 -0.26933 2.77571
 H -0.13169 -0.26889 -2.77468
13
bifur_IRC_Cartesians_noMW_output/new_data/bifur_traj1_Cartesians point 140
C 0.06783 0.74267 1.07956
 C 0.06815 0.74372 -1.07999
 C -0.21565 1.20914 0.00029
 C -0.06590 -0.48225 1.78052
 C -0.06552 -0.48160 -1.77980
 F 0.40064 1.49572 1.81443
 F 0.40120 1.49773 -1.81768
 H -0.92859 -0.99223 1.48535
 H -0.92797 -0.99167 -1.48470
 H 0.76234 -1.09819 1.61750
 H 0.76237 -1.09756 -1.61654
 H -0.12973 -0.27297 2.77657
 H -0.12917 -0.27252 -2.77552
13
bifur_IRC_Cartesians_noMW_output/new_data/bifur_traj1_Cartesians point 141
C 0.06806 0.74426 1.08346
 C 0.06836 0.74533 -1.08390
 C -0.20432 1.21058 0.00029
 C -0.06574 -0.48233 1.78068
 C -0.06535 -0.48166 -1.77993
 F 0.39409 1.49554 1.82225
 F 0.39462 1.49761 -1.82558
 H -0.92968 -0.99019 1.48531
 H -0.92905 -0.98962 -1.48466
 H 0.76136 -1.09861 1.61357
 H 0.76140 -1.09796 -1.61256
 H -0.12717 -0.27670 2.77746
 H -0.12659 -0.27624 -2.77639
13
bifur_IRC_Cartesians_noMW_output/new_data/bifur_traj1_Cartesians point 142
C 0.06830 0.74590 1.08749
 C 0.06859 0.74699 -1.08793
 C -0.19264 1.21207 0.00030
 C -0.06558 -0.48242 1.78083
 C -0.06518 -0.48173 -1.78007
 F 0.38734 1.49536 1.83032
 F 0.38783 1.49747 -1.83372
 H -0.93081 -0.98809 1.48528
 H -0.93016 -0.98750 -1.48463
 H 0.76035 -1.09904 1.60950
 H 0.76040 -1.09837 -1.60846
 H -0.12452 -0.28056 2.77837
 H -0.12392 -0.28009 -2.77728
13
bifur_IRC_Cartesians_noMW_output/new_data/bifur_traj1_Cartesians point 143
C 0.06854 0.74758 1.09163
 C 0.06882 0.74870 -1.09208
 C -0.18062 1.21360 0.00031
 C -0.06541 -0.48250 1.78099
 C -0.06500 -0.48180 -1.78021
 F 0.38039 1.49517 1.83862
 F 0.38084 1.49734 -1.84210
 H -0.93196 -0.98592 1.48524
 H -0.93130 -0.98533 -1.48459
 H 0.75931 -1.09948 1.60532
 H 0.75938 -1.09880 -1.60424
 H -0.12181 -0.28452 2.77931
 H -0.12118 -0.28405 -2.77819
13
bifur_IRC_Cartesians_noMW_output/new_data/bifur_traj1_Cartesians point 144
C 0.06854 0.74758 1.09163
 C 0.06882 0.74870 -1.09208
 C -0.18062 1.21360 0.00031
 C -0.06541 -0.48250 1.78099
 C -0.06500 -0.48180 -1.78021
 F 0.38039 1.49517 1.83862
 F 0.38084 1.49734 -1.84210
 H -0.93196 -0.98592 1.48524
 H -0.93130 -0.98533 -1.48459
 H 0.75931 -1.09948 1.60532
 H 0.75938 -1.09880 -1.60424
 H -0.12181 -0.28452 2.77931
 H -0.12118 -0.28405 -2.77819
13
bifur_IRC_Cartesians_noMW_output/new_data/bifur_traj1_Cartesians point 145
C 0.06904 0.75102 1.10010
 C 0.06928 0.75220 -1.10057
 C -0.15603 1.21673 0.00032
 C -0.06506 -0.48267 1.78132
 C -0.06464 -0.48194 -1.78050
 F 0.36618 1.49479 1.85560
 F 0.36655 1.49706 -1.85925
 H -0.93433 -0.98149 1.48517
 H -0.93364 -0.98088 -1.48452
 H 0.75719 -1.10038 1.59677
 H 0.75727 -1.09967 -1.59560
 H -0.11625 -0.29264 2.78123
 H -0.11556 -0.29214 -2.78007
13
bifur_IRC_Cartesians_noMW_output/new_data/bifur_traj1_Cartesians point 146
C 0.06929 0.75274 1.10434
 C 0.06952 0.75395 -1.10482
 C -0.14372 1.21829 0.00033
 C -0.06489 -0.48276 1.78148
 C -0.06446 -0.48201 -1.78065
 F 0.35906 1.49460 1.86409
 F 0.35940 1.49692 -1.86782
 H -0.93551 -0.97928 1.48513
 H -0.93480 -0.97865 -1.48448
 H 0.75612 -1.10083 1.59249
 H 0.75622 -1.10010 -1.59128
 H -0.11347 -0.29670 2.78219
 H -0.11275 -0.29619 -2.78101
13
bifur_IRC_Cartesians_noMW_output/new_data/bifur_traj1_Cartesians point 147
C 0.06953 0.75444 1.10853
 C 0.06975 0.75568 -1.10902
 C -0.13156 1.21984 0.00034
 C -0.06472 -0.48285 1.78164
 C -0.06428 -0.48208 -1.78079
 F 0.35204 1.49441 1.87249
 F 0.35233 1.49679 -1.87630
 H -0.93668 -0.97709 1.48510
 H -0.93596 -0.97645 -1.48445
 H 0.75507 -1.10127 1.58826
 H 0.75518 -1.10053 -1.58701
 H -0.11072 -0.30071 2.78314
 H -0.10998 -0.30019 -2.78194
13
bifur_IRC_Cartesians_noMW_output/new_data/bifur_traj1_Cartesians point 148
C 0.06977 0.75612 1.11266
 C 0.06998 0.75739 -1.11316
 C -0.11958 1.22136 0.00035
 C -0.06455 -0.48293 1.78180
 C -0.06410 -0.48215 -1.78093
 F 0.34511 1.49423 1.88076
 F 0.34537 1.49665 -1.88465
 H -0.93783 -0.97493 1.48506
 H -0.93710 -0.97428 -1.48441
 H 0.75404 -1.10171 1.58410
 H 0.75415 -1.10096 -1.58280
 H -0.10802 -0.30466 2.78407
 H -0.10724 -0.30413 -2.78285
13
bifur_IRC_Cartesians_noMW_output/new_data/bifur_traj1_Cartesians point 149
C 0.07001 0.75778 1.11674
 C 0.07020 0.75908 -1.11725
 C -0.10772 1.22287 0.00035
 C -0.06438 -0.48301 1.78196
 C -0.06392 -0.48222 -1.78107
 F 0.33826 1.49404 1.88895
 F 0.33848 1.49652 -1.89292
 H -0.93898 -0.97280 1.48503
 H -0.93822 -0.97213 -1.48438
 H 0.75301 -1.10215 1.57997
 H 0.75314 -1.10138 -1.57864
 H -0.10534 -0.30857 2.78500
 H -0.10453 -0.30804 -2.78376
13
bifur_IRC_Cartesians_noMW_output/new_data/bifur_traj1_Cartesians point 150
C 0.07025 0.75944 1.12083
 C 0.07043 0.76077 -1.12135
 C -0.09586 1.22438 0.00036
 C -0.06422 -0.48310 1.78211
 C -0.06375 -0.48228 -1.78121
 F 0.33140 1.49386 1.89715
 F 0.33158 1.49639 -1.90119
 H -0.94012 -0.97066 1.48499
 H -0.93935 -0.96998 -1.48434
 H 0.75199 -1.10258 1.57585
 H 0.75212 -1.10180 -1.57447
 H -0.10265 -0.31249 2.78593
 H -0.10182 -0.31194 -2.78466
13
bifur_IRC_Cartesians_noMW_output/new_data/bifur_traj1_Cartesians point 151
C 0.07050 0.76113 1.12498
 C 0.07066 0.76248 -1.12551
 C -0.08381 1.22592 0.00037
 C -0.06405 -0.48318 1.78227
 C -0.06357 -0.48235 -1.78135
 F 0.32443 1.49367 1.90547
 F 0.32458 1.49625 -1.90959
 H -0.94128 -0.96849 1.48496
 H -0.94049 -0.96780 -1.48431
 H 0.75095 -1.10303 1.57165
 H 0.75109 -1.10223 -1.57024
 H -0.09993 -0.31646 2.78687
 H -0.09907 -0.31591 -2.78558
13
bifur_IRC_Cartesians_noMW_output/new_data/bifur_traj1_Cartesians point 152
C 0.07075 0.76286 1.12925
 C 0.07089 0.76424 -1.12978
 C -0.07143 1.22749 0.00038
 C -0.06387 -0.48327 1.78244
 C -0.06339 -0.48242 -1.78149
 F 0.31728 1.49348 1.91401
 F 0.31739 1.49611 -1.91822
 H -0.94247 -0.96626 1.48492
 H -0.94167 -0.96556 -1.48427
 H 0.74988 -1.10348 1.56735
 H 0.75003 -1.10267 -1.56589
 H -0.09714 -0.32055 2.78783
 H -0.09625 -0.31998 -2.78652
13
bifur_IRC_Cartesians_noMW_output/new_data/bifur_traj1_Cartesians point 153
C 0.07100 0.76464 1.13363
 C 0.07114 0.76605 -1.13417
 C -0.05872 1.22911 0.00039
 C -0.06370 -0.48336 1.78261
 C -0.06320 -0.48250 -1.78164
 F 0.30993 1.49328 1.92279
 F 0.31000 1.49597 -1.92708
 H -0.94369 -0.96397 1.48488
 H -0.94288 -0.96326 -1.48423
 H 0.74878 -1.10395 1.56293
 H 0.74895 -1.10312 -1.56143
 H -0.09426 -0.32474 2.78883
 H -0.09335 -0.32416 -2.78749
13
bifur_IRC_Cartesians_noMW_output/new_data/bifur_traj1_Cartesians point 154
C 0.07126 0.76645 1.13807
 C 0.07138 0.76788 -1.13862
 C -0.04583 1.23075 0.00039
 C -0.06351 -0.48345 1.78278
 C -0.06301 -0.48257 -1.78180
 F 0.30248 1.49308 1.93169
 F 0.30251 1.49582 -1.93606
 H -0.94493 -0.96165 1.48484
 H -0.94410 -0.96093 -1.48419
 H 0.74766 -1.10442 1.55845
 H 0.74784 -1.10357 -1.55690
 H -0.09135 -0.32899 2.78983
 H -0.09040 -0.32841 -2.78848
13
bifur_IRC_Cartesians_noMW_output/new_data/bifur_traj1_Cartesians point 155
C 0.07126 0.76645 1.13807
 C 0.07138 0.76788 -1.13862
 C -0.04583 1.23075 0.00039
 C -0.06351 -0.48345 1.78278
 C -0.06301 -0.48257 -1.78180
 F 0.30248 1.49308 1.93169
 F 0.30251 1.49582 -1.93606
 H -0.94493 -0.96165 1.48484
 H -0.94410 -0.96093 -1.48419
 H 0.74766 -1.10442 1.55845
 H 0.74784 -1.10357 -1.55690
 H -0.09135 -0.32899 2.78983
 H -0.09040 -0.32841 -2.78848
13
bifur_IRC_Cartesians_noMW_output/new_data/bifur_traj1_Cartesians point 156
C 0.07177 0.76998 1.14677
 C 0.07186 0.77148 -1.14734
 C -0.02058 1.23396 0.00041
 C -0.06316 -0.48363 1.78311
 C -0.06264 -0.48272 -1.78209
 F 0.28788 1.49269 1.94913
 F 0.28783 1.49554 -1.95367
 H -0.94736 -0.95710 1.48477
 H -0.94650 -0.95635 -1.48412
 H 0.74548 -1.10534 1.54967
 H 0.74568 -1.10447 -1.54803
 H -0.08564 -0.33732 2.79180
 H -0.08464 -0.33672 -2.79040
13
bifur_IRC_Cartesians_noMW_output/new_data/bifur_traj1_Cartesians point 157
C 0.07202 0.77169 1.15096
 C 0.07209 0.77321 -1.15154
 C -0.00840 1.23551 0.00042
 C -0.06299 -0.48371 1.78328
 C -0.06246 -0.48278 -1.78224
 F 0.28085 1.49250 1.95754
 F 0.28076 1.49540 -1.96216
 H -0.94853 -0.95491 1.48473
 H -0.94766 -0.95415 -1.48408
 H 0.74443 -1.10579 1.54543
 H 0.74464 -1.10490 -1.54375
 H -0.08289 -0.34134 2.79275
 H -0.08186 -0.34073 -2.79133
13
bifur_IRC_Cartesians_noMW_output/new_data/bifur_traj1_Cartesians point 158
C 0.07226 0.77337 1.15511
 C 0.07232 0.77492 -1.15570
 C 0.00364 1.23704 0.00042
 C -0.06282 -0.48380 1.78344
 C -0.06228 -0.48285 -1.78238
 F 0.27388 1.49232 1.96585
 F 0.27376 1.49527 -1.97056
 H -0.94969 -0.95274 1.48470
 H -0.94880 -0.95197 -1.48405
 H 0.74339 -1.10623 1.54124
 H 0.74361 -1.10533 -1.53952
 H -0.08017 -0.34531 2.79369
 H -0.07911 -0.34469 -2.79225
13
bifur_IRC_Cartesians_noMW_output/new_data/bifur_traj1_Cartesians point 159
C 0.07251 0.77507 1.15929
 C 0.07255 0.77665 -1.15989
 C 0.01576 1.23858 0.00043
 C -0.06265 -0.48388 1.78360
 C -0.06210 -0.48292 -1.78252
 F 0.26688 1.49213 1.97422
 F 0.26672 1.49513 -1.97900
 H -0.95086 -0.95056 1.48466
 H -0.94995 -0.94978 -1.48401
 H 0.74234 -1.10668 1.53703
 H 0.74257 -1.10575 -1.53527
 H -0.07743 -0.34931 2.79464
 H -0.07634 -0.34868 -2.79318
13
bifur_IRC_Cartesians_noMW_output/new_data/bifur_traj1_Cartesians point 160
C 0.07276 0.77679 1.16353
 C 0.07279 0.77840 -1.16414
 C 0.02807 1.24015 0.00044
 C -0.06248 -0.48397 1.78376
 C -0.06192 -0.48299 -1.78266
 F 0.25976 1.49194 1.98272
 F 0.25956 1.49499 -1.98759
 H -0.95204 -0.94834 1.48462
 H -0.95112 -0.94755 -1.48398
 H 0.74128 -1.10713 1.53275
 H 0.74152 -1.10619 -1.53094
 H -0.07465 -0.35337 2.79560
 H -0.07353 -0.35273 -2.79412
13
bifur_IRC_Cartesians_noMW_output/new_data/bifur_traj1_Cartesians point 161
C 0.07301 0.77855 1.16785
 C 0.07303 0.78018 -1.16846
 C 0.04060 1.24174 0.00045
 C -0.06230 -0.48406 1.78393
 C -0.06174 -0.48307 -1.78281
 F 0.25252 1.49174 1.99137
 F 0.25228 1.49485 -1.99632
 H -0.95325 -0.94608 1.48459
 H -0.95231 -0.94528 -1.48394
 H 0.74019 -1.10759 1.52839
 H 0.74045 -1.10663 -1.52654
 H -0.07182 -0.35751 2.79658
 H -0.07067 -0.35685 -2.79507
13
bifur_IRC_Cartesians_noMW_output/new_data/bifur_traj1_Cartesians point 162
C 0.07326 0.78031 1.17219
 C 0.07327 0.78198 -1.17282
 C 0.05321 1.24335 0.00046
 C -0.06212 -0.48415 1.78409
 C -0.06155 -0.48314 -1.78296
 F 0.24523 1.49155 2.00008
 F 0.24495 1.49471 -2.00511
 H -0.95446 -0.94381 1.48455
 H -0.95351 -0.94299 -1.48390
 H 0.73911 -1.10805 1.52401
 H 0.73937 -1.10708 -1.52212
 H -0.06897 -0.36167 2.79756
 H -0.06779 -0.36100 -2.79603
13
bifur_IRC_Cartesians_noMW_output/new_data/bifur_traj1_Cartesians point 163
C 0.07352 0.78206 1.17649
 C 0.07350 0.78375 -1.17713
 C 0.06569 1.24493 0.00046
 C -0.06195 -0.48424 1.78426
 C -0.06137 -0.48321 -1.78311
 F 0.23802 1.49136 2.00870
 F 0.23770 1.49457 -2.01381
 H -0.95566 -0.94157 1.48451
 H -0.95469 -0.94074 -1.48386
 H 0.73803 -1.10851 1.51967
 H 0.73830 -1.10752 -1.51773
 H -0.06615 -0.36578 2.79854
 H -0.06494 -0.36511 -2.79699
13
bifur_IRC_Cartesians_noMW_output/new_data/bifur_traj1_Cartesians point 164
C 0.07376 0.78376 1.18067
 C 0.07373 0.78548 -1.18132
 C 0.07783 1.24648 0.00047
 C -0.06178 -0.48432 1.78442
 C -0.06119 -0.48328 -1.78325
 F 0.23100 1.49117 2.01708
 F 0.23065 1.49443 -2.02227
 H -0.95683 -0.93938 1.48448
 H -0.95584 -0.93854 -1.48383
 H 0.73698 -1.10895 1.51545
 H 0.73726 -1.10795 -1.51347
 H -0.06341 -0.36979 2.79949
 H -0.06217 -0.36911 -2.79791
13
bifur_IRC_Cartesians_noMW_output/new_data/bifur_traj1_Cartesians point 165
C 0.07400 0.78539 1.18469
 C 0.07396 0.78714 -1.18534
 C 0.08949 1.24796 0.00048
 C -0.06161 -0.48440 1.78458
 C -0.06102 -0.48334 -1.78339
 F 0.22427 1.49099 2.02513
 F 0.22387 1.49430 -2.03040
 H -0.95795 -0.93728 1.48444
 H -0.95695 -0.93643 -1.48379
 H 0.73597 -1.10938 1.51139
 H 0.73626 -1.10837 -1.50938
 H -0.06077 -0.37363 2.80040
 H -0.05951 -0.37294 -2.79880
13
bifur_IRC_Cartesians_noMW_output/new_data/bifur_traj1_Cartesians point 166
C 0.07400 0.78539 1.18469
 C 0.07396 0.78714 -1.18534
 C 0.08949 1.24796 0.00048
 C -0.06161 -0.48440 1.78458
 C -0.06102 -0.48334 -1.78339
 F 0.22427 1.49099 2.02513
 F 0.22387 1.49430 -2.03040
 H -0.95795 -0.93728 1.48444
 H -0.95695 -0.93643 -1.48379
 H 0.73597 -1.10938 1.51139
 H 0.73626 -1.10837 -1.50938
 H -0.06077 -0.37363 2.80040
 H -0.05951 -0.37294 -2.79880
13
bifur_IRC_Cartesians_noMW_output/new_data/bifur_traj1_Cartesians point 167
C 0.07444 0.78844 1.19220
 C 0.07437 0.79024 -1.19287
 C 0.11130 1.25074 0.00049
 C -0.06131 -0.48456 1.78486
 C -0.06070 -0.48347 -1.78364
 F 0.21166 1.49065 2.04019
 F 0.21120 1.49406 -2.04560
 H -0.96005 -0.93335 1.48438
 H -0.95902 -0.93248 -1.48373
 H 0.73409 -1.11018 1.50381
 H 0.73440 -1.10914 -1.50172
 H -0.05584 -0.38083 2.80210
 H -0.05453 -0.38012 -2.80047
13
bifur_IRC_Cartesians_noMW_output/new_data/bifur_traj1_Cartesians point 168
C 0.07465 0.78989 1.19577
 C 0.07457 0.79171 -1.19644
 C 0.12164 1.25205 0.00050
 C -0.06116 -0.48463 1.78500
 C -0.06054 -0.48353 -1.78376
 F 0.20568 1.49049 2.04733
 F 0.20519 1.49394 -2.05281
 H -0.96105 -0.93149 1.48435
 H -0.96000 -0.93061 -1.48370
 H 0.73319 -1.11056 1.50021
 H 0.73351 -1.10951 -1.49808
 H -0.05351 -0.38424 2.80291
 H -0.05217 -0.38352 -2.80126
13
bifur_IRC_Cartesians_noMW_output/new_data/bifur_traj1_Cartesians point 169
C 0.07485 0.79132 1.19928
 C 0.07476 0.79317 -1.19997
 C 0.13185 1.25335 0.00050
 C -0.06102 -0.48470 1.78514
 C -0.06039 -0.48359 -1.78388
 F 0.19978 1.49033 2.05438
 F 0.19925 1.49382 -2.05993
 H -0.96203 -0.92965 1.48431
 H -0.96097 -0.92876 -1.48367
 H 0.73231 -1.11093 1.49666
 H 0.73264 -1.10987 -1.49450
 H -0.05120 -0.38761 2.80370
 H -0.04983 -0.38688 -2.80203
13
bifur_IRC_Cartesians_noMW_output/new_data/bifur_traj1_Cartesians point 170
C 0.07506 0.79276 1.20284
 C 0.07496 0.79464 -1.20353
 C 0.14217 1.25466 0.00051
 C -0.06087 -0.48477 1.78527
 C -0.06024 -0.48365 -1.78401
 F 0.19382 1.49017 2.06151
 F 0.19326 1.49371 -2.06712
 H -0.96302 -0.92780 1.48428
 H -0.96195 -0.92689 -1.48364
 H 0.73142 -1.11131 1.49307
 H 0.73176 -1.11023 -1.49088
 H -0.04887 -0.39101 2.80451
 H -0.04748 -0.39028 -2.80282
13
bifur_IRC_Cartesians_noMW_output/new_data/bifur_traj1_Cartesians point 171
C 0.07528 0.79425 1.20650
 C 0.07516 0.79615 -1.20720
 C 0.15280 1.25602 0.00052
 C -0.06073 -0.48485 1.78542
 C -0.06008 -0.48371 -1.78413
 F 0.18767 1.49000 2.06885
 F 0.18708 1.49359 -2.07454
 H -0.96404 -0.92588 1.48425
 H -0.96296 -0.92496 -1.48361
 H 0.73050 -1.11170 1.48937
 H 0.73085 -1.11061 -1.48714
 H -0.04646 -0.39452 2.80534
 H -0.04505 -0.39378 -2.80363
13
bifur_IRC_Cartesians_noMW_output/new_data/bifur_traj1_Cartesians point 172
C 0.07550 0.79580 1.21031
 C 0.07537 0.79772 -1.21102
 C 0.16385 1.25742 0.00052
 C -0.06057 -0.48493 1.78556
 C -0.05992 -0.48377 -1.78426
 F 0.18128 1.48983 2.07648
 F 0.18066 1.49346 -2.08224
 H -0.96511 -0.92389 1.48422
 H -0.96401 -0.92296 -1.48357
 H 0.72954 -1.11210 1.48553
 H 0.72990 -1.11100 -1.48326
 H -0.04397 -0.39817 2.80620
 H -0.04253 -0.39742 -2.80448
13
bifur_IRC_Cartesians_noMW_output/new_data/bifur_traj1_Cartesians point 173
C 0.07573 0.79739 1.21422
 C 0.07559 0.79933 -1.21493
 C 0.17519 1.25886 0.00053
 C -0.06041 -0.48501 1.78571
 C -0.05975 -0.48383 -1.78439
 F 0.17473 1.48966 2.08431
 F 0.17407 1.49334 -2.09014
 H -0.96620 -0.92185 1.48419
 H -0.96509 -0.92091 -1.48354
 H 0.72856 -1.11252 1.48159
 H 0.72893 -1.11140 -1.47928
 H -0.04140 -0.40191 2.80709
 H -0.03994 -0.40115 -2.80534
13
bifur_IRC_Cartesians_noMW_output/new_data/bifur_traj1_Cartesians point 174
C 0.07596 0.79898 1.21813
 C 0.07580 0.80095 -1.21886
 C 0.18656 1.26031 0.00054
 C -0.06025 -0.48509 1.78586
 C -0.05959 -0.48390 -1.78453
 F 0.16816 1.48948 2.09216
 F 0.16746 1.49321 -2.09807
 H -0.96729 -0.91980 1.48415
 H -0.96617 -0.91885 -1.48351
 H 0.72758 -1.11294 1.47763
 H 0.72796 -1.11181 -1.47528
 H -0.03883 -0.40566 2.80798
 H -0.03734 -0.40489 -2.80621
13
bifur_IRC_Cartesians_noMW_output/new_data/bifur_traj1_Cartesians point 175
C 0.07619 0.80055 1.22201
 C 0.07602 0.80255 -1.22274
 C 0.19780 1.26174 0.00055
 C -0.06009 -0.48517 1.78601
 C -0.05942 -0.48396 -1.78466
 F 0.16166 1.48931 2.09992
 F 0.16093 1.49308 -2.10591
 H -0.96838 -0.91778 1.48412
 H -0.96724 -0.91682 -1.48347
 H 0.72661 -1.11335 1.47372
 H 0.72700 -1.11220 -1.47134
 H -0.03629 -0.40937 2.80885
 H -0.03478 -0.40859 -2.80707
13
bifur_IRC_Cartesians_noMW_output/new_data/bifur_traj1_Cartesians point 176
C 0.07641 0.80211 1.22584
 C 0.07623 0.80414 -1.22659
 C 0.20894 1.26316 0.00055
 C -0.05994 -0.48524 1.78616
 C -0.05926 -0.48403 -1.78479
 F 0.15522 1.48913 2.10761
 F 0.15445 1.49296 -2.11367
 H -0.96945 -0.91577 1.48409
 H -0.96830 -0.91480 -1.48344
 H 0.72565 -1.11376 1.46985
 H 0.72604 -1.11260 -1.46743
 H -0.03378 -0.41304 2.80972
 H -0.03223 -0.41226 -2.80792
13
bifur_IRC_Cartesians_noMW_output/new_data/bifur_traj1_Cartesians point 177
C 0.07641 0.80211 1.22584
 C 0.07623 0.80414 -1.22659
 C 0.20894 1.26316 0.00055
 C -0.05994 -0.48524 1.78616
 C -0.05926 -0.48403 -1.78479
 F 0.15522 1.48913 2.10761
 F 0.15445 1.49296 -2.11367
 H -0.96945 -0.91577 1.48409
 H -0.96830 -0.91480 -1.48344
 H 0.72565 -1.11376 1.46985
 H 0.72604 -1.11260 -1.46743
 H -0.03378 -0.41304 2.80972
 H -0.03223 -0.41226 -2.80792
13
bifur_IRC_Cartesians_noMW_output/new_data/bifur_traj1_Cartesians point 178
C 0.07687 0.80531 1.23372
 C 0.07666 0.80739 -1.23448
 C 0.23179 1.26606 0.00057
 C -0.05962 -0.48541 1.78646
 C -0.05892 -0.48416 -1.78506
 F 0.14201 1.48878 2.12339
 F 0.14117 1.49270 -2.12960
 H -0.97165 -0.91166 1.48402
 H -0.97047 -0.91066 -1.48337
 H 0.72367 -1.11460 1.46191
 H 0.72409 -1.11341 -1.45940
 H -0.02861 -0.42058 2.81151
 H -0.02702 -0.41978 -2.80966
13
bifur_IRC_Cartesians_noMW_output/new_data/bifur_traj1_Cartesians point 179
C 0.07712 0.80703 1.23795
 C 0.07690 0.80914 -1.23872
 C 0.24407 1.26763 0.00057
 C -0.05944 -0.48549 1.78663
 C -0.05874 -0.48423 -1.78520
 F 0.13492 1.48859 2.13187
 F 0.13404 1.49256 -2.13816
 H -0.97283 -0.90944 1.48398
 H -0.97163 -0.90844 -1.48334
 H 0.72261 -1.11505 1.45763
 H 0.72304 -1.11384 -1.45509
 H -0.02584 -0.42463 2.81246
 H -0.02421 -0.42382 -2.81060
13
bifur_IRC_Cartesians_noMW_output/new_data/bifur_traj1_Cartesians point 180
C 0.07739 0.80887 1.24248
 C 0.07715 0.81101 -1.24326
 C 0.25723 1.26930 0.00058
 C -0.05926 -0.48558 1.78680
 C -0.05854 -0.48430 -1.78536
 F 0.12731 1.48839 2.14096
 F 0.12639 1.49241 -2.14734
 H -0.97409 -0.90707 1.48394
 H -0.97288 -0.90606 -1.48330
 H 0.72148 -1.11553 1.45306
 H 0.72191 -1.11431 -1.45047
 H -0.02286 -0.42897 2.81349
 H -0.02121 -0.42815 -2.81160
13
bifur_IRC_Cartesians_noMW_output/new_data/bifur_traj1_Cartesians point 181
C 0.07767 0.81085 1.24734
 C 0.07742 0.81301 -1.24813
 C 0.27133 1.27110 0.00059
 C -0.05906 -0.48568 1.78699
 C -0.05834 -0.48438 -1.78552
 F 0.11916 1.48817 2.15070
 F 0.11820 1.49226 -2.15716
 H -0.97545 -0.90454 1.48390
 H -0.97422 -0.90351 -1.48326
 H 0.72026 -1.11604 1.44816
 H 0.72071 -1.11481 -1.44551
 H -0.01968 -0.43362 2.81459
 H -0.01799 -0.43279 -2.81268
13
bifur_IRC_Cartesians_noMW_output/new_data/bifur_traj1_Cartesians point 182
C 0.07797 0.81293 1.25247
 C 0.07770 0.81513 -1.25327
 C 0.28622 1.27299 0.00060
 C -0.05885 -0.48579 1.78719
 C -0.05812 -0.48447 -1.78570
 F 0.11055 1.48794 2.16098
 F 0.10954 1.49209 -2.16755
 H -0.97688 -0.90185 1.48386
 H -0.97563 -0.90081 -1.48321
 H 0.71897 -1.11659 1.44298
 H 0.71943 -1.11534 -1.44028
 H -0.01631 -0.43854 2.81576
 H -0.01459 -0.43769 -2.81381
13
bifur_IRC_Cartesians_noMW_output/new_data/bifur_traj1_Cartesians point 183
C 0.07828 0.81508 1.25776
 C 0.07799 0.81732 -1.25857
 C 0.30157 1.27494 0.00061
 C -0.05864 -0.48590 1.78739
 C -0.05789 -0.48456 -1.78588
 F 0.10168 1.48770 2.17158
 F 0.10062 1.49192 -2.17825
 H -0.97836 -0.89909 1.48381
 H -0.97709 -0.89803 -1.48317
 H 0.71764 -1.11715 1.43764
 H 0.71812 -1.11588 -1.43489
 H -0.01284 -0.44360 2.81695
 H -0.01108 -0.44274 -2.81498
13
bifur_IRC_Cartesians_noMW_output/new_data/bifur_traj1_Cartesians point 184
C 0.07859 0.81723 1.26305
 C 0.07828 0.81950 -1.26387
 C 0.31693 1.27690 0.00062
 C -0.05842 -0.48601 1.78759
 C -0.05766 -0.48465 -1.78606
 F 0.09280 1.48746 2.18219
 F 0.09169 1.49174 -2.18896
 H -0.97984 -0.89632 1.48377
 H -0.97855 -0.89525 -1.48312
 H 0.71632 -1.11772 1.43230
 H 0.71680 -1.11643 -1.42950
 H -0.00937 -0.44867 2.81815
 H -0.00758 -0.44780 -2.81616
13
bifur_IRC_Cartesians_noMW_output/new_data/bifur_traj1_Cartesians point 185
C 0.07890 0.81932 1.26820
 C 0.07857 0.82163 -1.26903
 C 0.33187 1.27880 0.00063
 C -0.05821 -0.48611 1.78779
 C -0.05744 -0.48473 -1.78624
 F 0.08417 1.48723 2.19250
 F 0.08301 1.49157 -2.19937
 H -0.98128 -0.89363 1.48372
 H -0.97997 -0.89254 -1.48308
 H 0.71503 -1.11826 1.42710
 H 0.71552 -1.11696 -1.42425
 H -0.00600 -0.45360 2.81932
 H -0.00417 -0.45271 -2.81730
13
bifur_IRC_Cartesians_noMW_output/new_data/bifur_traj1_Cartesians point 186
C 0.07918 0.82131 1.27309
 C 0.07884 0.82365 -1.27393
 C 0.34607 1.28060 0.00064
 C -0.05801 -0.48621 1.78798
 C -0.05723 -0.48481 -1.78640
 F 0.07596 1.48701 2.20230
 F 0.07476 1.49142 -2.20927
 H -0.98264 -0.89108 1.48368
 H -0.98132 -0.88997 -1.48304
 H 0.71380 -1.11878 1.42216
 H 0.71431 -1.11746 -1.41927
 H -0.00279 -0.45828 2.82043
 H -0.00093 -0.45739 -2.81838
13
bifur_IRC_Cartesians_noMW_output/new_data/bifur_traj1_Cartesians point 187
C 0.07945 0.82317 1.27766
 C 0.07909 0.82554 -1.27852
 C 0.35935 1.28229 0.00065
 C -0.05782 -0.48630 1.78816
 C -0.05704 -0.48489 -1.78656
 F 0.06829 1.48680 2.21147
 F 0.06705 1.49127 -2.21852
 H -0.98392 -0.88869 1.48364
 H -0.98258 -0.88757 -1.48300
 H 0.71265 -1.11927 1.41755
 H 0.71317 -1.11793 -1.41460
 H 0.00021 -0.46266 2.82146
 H 0.00211 -0.46176 -2.81939
13
bifur_IRC_Cartesians_noMW_output/new_data/bifur_traj1_Cartesians point 188
C 0.07945 0.82317 1.27766
 C 0.07909 0.82554 -1.27852
 C 0.35935 1.28229 0.00065
 C -0.05782 -0.48630 1.78816
 C -0.05704 -0.48489 -1.78656
 F 0.06829 1.48680 2.21147
 F 0.06705 1.49127 -2.21852
 H -0.98392 -0.88869 1.48364
 H -0.98258 -0.88757 -1.48300
 H 0.71265 -1.11927 1.41755
 H 0.71317 -1.11793 -1.41460
 H 0.00021 -0.46266 2.82146
 H 0.00211 -0.46176 -2.81939
13
bifur_IRC_Cartesians_noMW_output/new_data/bifur_traj1_Cartesians point 189
C 0.07993 0.82650 1.28586
 C 0.07954 0.82892 -1.28673
 C 0.38313 1.28532 0.00066
 C -0.05749 -0.48647 1.78847
 C -0.05669 -0.48502 -1.78684
 F 0.05454 1.48643 2.22790
 F 0.05322 1.49100 -2.23511
 H -0.98621 -0.88440 1.48357
 H -0.98484 -0.88326 -1.48293
 H 0.71060 -1.12014 1.40927
 H 0.71114 -1.11877 -1.40625
 H 0.00559 -0.47051 2.82332
 H 0.00754 -0.46959 -2.82121
13
bifur_IRC_Cartesians_noMW_output/new_data/bifur_traj1_Cartesians point 190
C 0.08015 0.82800 1.28955
 C 0.07975 0.83045 -1.29043
 C 0.39386 1.28668 0.00067
 C -0.05734 -0.48655 1.78862
 C -0.05653 -0.48509 -1.78696
 F 0.04834 1.48627 2.23530
 F 0.04699 1.49088 -2.24258
 H -0.98724 -0.88247 1.48354
 H -0.98586 -0.88132 -1.48290
 H 0.70967 -1.12054 1.40555
 H 0.71022 -1.11915 -1.40248
 H 0.00801 -0.47405 2.82416
 H 0.00998 -0.47311 -2.82203
13
bifur_IRC_Cartesians_noMW_output/new_data/bifur_traj1_Cartesians point 191
C 0.08035 0.82942 1.29305
 C 0.07994 0.83189 -1.29393
 C 0.40399 1.28797 0.00067
 C -0.05720 -0.48662 1.78875
 C -0.05638 -0.48514 -1.78708
 F 0.04248 1.48611 2.24230
 F 0.04110 1.49076 -2.24965
 H -0.98822 -0.88065 1.48351
 H -0.98682 -0.87949 -1.48287
 H 0.70879 -1.12091 1.40202
 H 0.70935 -1.11951 -1.39892
 H 0.01030 -0.47739 2.82495
 H 0.01230 -0.47645 -2.82280
13
bifur_IRC_Cartesians_noMW_output/new_data/bifur_traj1_Cartesians point 192
C 0.08055 0.83076 1.29635
 C 0.08012 0.83326 -1.29724
 C 0.41358 1.28919 0.00068
 C -0.05706 -0.48669 1.78888
 C -0.05624 -0.48520 -1.78720
 F 0.03694 1.48596 2.24892
 F 0.03553 1.49066 -2.25633
 H -0.98914 -0.87892 1.48348
 H -0.98773 -0.87775 -1.48284
 H 0.70796 -1.12126 1.39869
 H 0.70853 -1.11985 -1.39556
 H 0.01247 -0.48055 2.82570
 H 0.01449 -0.47961 -2.82353
13
bifur_IRC_Cartesians_noMW_output/new_data/bifur_traj1_Cartesians point 193
C 0.08073 0.83201 1.29942
 C 0.08029 0.83452 -1.30032
 C 0.42249 1.29032 0.00069
 C -0.05694 -0.48675 1.78900
 C -0.05611 -0.48525 -1.78730
 F 0.03179 1.48582 2.25507
 F 0.03035 1.49056 -2.26254
 H -0.99000 -0.87731 1.48345
 H -0.98858 -0.87614 -1.48281
 H 0.70719 -1.12159 1.39559
 H 0.70777 -1.12017 -1.39243
 H 0.01448 -0.48349 2.82639
 H 0.01652 -0.48254 -2.82421
13
bifur_IRC_Cartesians_noMW_output/new_data/bifur_traj1_Cartesians point 194
C 0.08089 0.83314 1.30220
 C 0.08045 0.83567 -1.30311
 C 0.43057 1.29135 0.00069
 C -0.05682 -0.48681 1.78910
 C -0.05599 -0.48530 -1.78740
 F 0.02712 1.48570 2.26066
 F 0.02565 1.49046 -2.26818
 H -0.99077 -0.87586 1.48343
 H -0.98934 -0.87467 -1.48279
 H 0.70650 -1.12188 1.39278
 H 0.70708 -1.12045 -1.38959
 H 0.01631 -0.48616 2.82703
 H 0.01837 -0.48520 -2.82483
13
bifur_IRC_Cartesians_noMW_output/new_data/bifur_traj1_Cartesians point 195
C 0.08104 0.83417 1.30473
 C 0.08059 0.83672 -1.30564
 C 0.43791 1.29229 0.00070
 C -0.05672 -0.48686 1.78920
 C -0.05588 -0.48534 -1.78748
 F 0.02287 1.48558 2.26572
 F 0.02139 1.49038 -2.27329
 H -0.99148 -0.87454 1.48341
 H -0.99004 -0.87335 -1.48277
 H 0.70586 -1.12215 1.39023
 H 0.70645 -1.12071 -1.38701
 H 0.01797 -0.48858 2.82760
 H 0.02004 -0.48761 -2.82539
13
bifur_IRC_Cartesians_noMW_output/new_data/bifur_traj1_Cartesians point 196
C 0.08118 0.83513 1.30710
 C 0.08072 0.83770 -1.30802
 C 0.44479 1.29316 0.00070
 C -0.05662 -0.48691 1.78929
 C -0.05578 -0.48538 -1.78756
 F 0.01890 1.48548 2.27048
 F 0.01739 1.49030 -2.27809
 H -0.99214 -0.87330 1.48339
 H -0.99069 -0.87210 -1.48274
 H 0.70527 -1.12240 1.38783
 H 0.70586 -1.12096 -1.38459
 H 0.01952 -0.49085 2.82814
 H 0.02161 -0.48988 -2.82591
13
bifur_IRC_Cartesians_noMW_output/new_data/bifur_traj1_Cartesians point 197
C 0.08131 0.83608 1.30944
 C 0.08085 0.83866 -1.31037
 C 0.45159 1.29403 0.00070
 C -0.05653 -0.48695 1.78938
 C -0.05568 -0.48542 -1.78764
 F 0.01497 1.48537 2.27517
 F 0.01344 1.49023 -2.28283
 H -0.99280 -0.87208 1.48337
 H -0.99134 -0.87087 -1.48272
 H 0.70468 -1.12265 1.38547
 H 0.70528 -1.12120 -1.38221
 H 0.02106 -0.49309 2.82867
 H 0.02317 -0.49211 -2.82643
13
bifur_IRC_Cartesians_noMW_output/new_data/bifur_traj1_Cartesians point 198
C 0.08146 0.83706 1.31187
 C 0.08098 0.83966 -1.31279
 C 0.45862 1.29492 0.00071
 C -0.05643 -0.48700 1.78947
 C -0.05558 -0.48546 -1.78773
 F 0.01091 1.48526 2.28002
 F 0.00936 1.49015 -2.28773
 H -0.99347 -0.87081 1.48334
 H -0.99201 -0.86960 -1.48270
 H 0.70407 -1.12291 1.38302
 H 0.70468 -1.12145 -1.37974
 H 0.02265 -0.49541 2.82921
 H 0.02477 -0.49443 -2.82697
13
bifur_IRC_Cartesians_noMW_output/new_data/bifur_traj1_Cartesians point 199
C 0.08146 0.83706 1.31187
 C 0.08098 0.83967 -1.31279
 C 0.45862 1.29492 0.00071
 C -0.05643 -0.48700 1.78947
 C -0.05558 -0.48546 -1.78773
 F 0.01091 1.48526 2.28002
 F 0.00935 1.49015 -2.28773
 H -0.99347 -0.87081 1.48334
 H -0.99201 -0.86960 -1.48270
 H 0.70407 -1.12291 1.38302
 H 0.70468 -1.12145 -1.37974
 H 0.02265 -0.49541 2.82921
 H 0.02477 -0.49443 -2.82697
13
bifur_IRC_Cartesians_noMW_output/new_data/bifur_traj1_Cartesians point 200
C 0.08177 0.83926 1.31726
 C 0.08128 0.84189 -1.31820
 C 0.47428 1.29691 0.00072
 C -0.05621 -0.48711 1.78968
 C -0.05534 -0.48555 -1.78791
 F 0.00185 1.48502 2.29084
 F 0.00025 1.48997 -2.29864
 H -0.99498 -0.86799 1.48330
 H -0.99349 -0.86676 -1.48266
 H 0.70272 -1.12349 1.37758
 H 0.70334 -1.12200 -1.37424
 H 0.02618 -0.50058 2.83044
 H 0.02835 -0.49958 -2.82816
13
bifur_IRC_Cartesians_noMW_output/new_data/bifur_traj1_Cartesians point 201
C 0.08195 0.84046 1.32024
 C 0.08144 0.84312 -1.32118
 C 0.48291 1.29801 0.00072
 C -0.05609 -0.48717 1.78980
 C -0.05522 -0.48560 -1.78801
 F -0.00313 1.48489 2.29679
 F -0.00476 1.48988 -2.30466
 H -0.99581 -0.86643 1.48327
 H -0.99431 -0.86520 -1.48263
 H 0.70197 -1.12380 1.37458
 H 0.70260 -1.12231 -1.37121
 H 0.02813 -0.50342 2.83111
 H 0.03032 -0.50242 -2.82882
13
bifur_IRC_Cartesians_noMW_output/new_data/bifur_traj1_Cartesians point 202
C 0.08213 0.84170 1.32327
 C 0.08161 0.84437 -1.32422
 C 0.49170 1.29913 0.00073
 C -0.05597 -0.48724 1.78991
 C -0.05509 -0.48565 -1.78811
 F -0.00822 1.48475 2.30287
 F -0.00987 1.48978 -2.31079
 H -0.99666 -0.86485 1.48325
 H -0.99515 -0.86361 -1.48261
 H 0.70121 -1.12412 1.37152
 H 0.70185 -1.12262 -1.36812
 H 0.03012 -0.50633 2.83180
 H 0.03232 -0.50532 -2.82949
13
bifur_IRC_Cartesians_noMW_output/new_data/bifur_traj1_Cartesians point 203
C 0.08230 0.84289 1.32621
 C 0.08177 0.84559 -1.32717
 C 0.50026 1.30022 0.00073
 C -0.05585 -0.48730 1.79003
 C -0.05496 -0.48569 -1.78821
 F -0.01316 1.48462 2.30877
 F -0.01484 1.48968 -2.31675
 H -0.99748 -0.86331 1.48322
 H -0.99596 -0.86206 -1.48258
 H 0.70047 -1.12444 1.36854
 H 0.70112 -1.12292 -1.36512
 H 0.03205 -0.50915 2.83247
 H 0.03428 -0.50813 -2.83014
13
bifur_IRC_Cartesians_noMW_output/new_data/bifur_traj1_Cartesians point 204
C 0.08246 0.84401 1.32896
 C 0.08192 0.84672 -1.32992
 C 0.50823 1.30123 0.00074
 C -0.05573 -0.48735 1.79013
 C -0.05484 -0.48574 -1.78831
 F -0.01777 1.48449 2.31428
 F -0.01948 1.48959 -2.32231
 H -0.99825 -0.86187 1.48320
 H -0.99672 -0.86061 -1.48256
 H 0.69979 -1.12473 1.36577
 H 0.70044 -1.12320 -1.36232
 H 0.03386 -0.51178 2.83309
 H 0.03610 -0.51076 -2.83075
13
bifur_IRC_Cartesians_noMW_output/new_data/bifur_traj1_Cartesians point 205
C 0.08261 0.84502 1.33145
 C 0.08206 0.84775 -1.33241
 C 0.51544 1.30215 0.00074
 C -0.05563 -0.48740 1.79023
 C -0.05474 -0.48578 -1.78839
 F -0.02194 1.48438 2.31926
 F -0.02367 1.48951 -2.32734
 H -0.99894 -0.86058 1.48318
 H -0.99740 -0.85931 -1.48254
 H 0.69916 -1.12499 1.36326
 H 0.69982 -1.12346 -1.35978
 H 0.03549 -0.51416 2.83365
 H 0.03775 -0.51313 -2.83130
13
bifur_IRC_Cartesians_noMW_output/new_data/bifur_traj1_Cartesians point 206
C 0.08273 0.84592 1.33366
 C 0.08218 0.84866 -1.33463
 C 0.52186 1.30297 0.00075
 C -0.05554 -0.48745 1.79031
 C -0.05464 -0.48582 -1.78847
 F -0.02565 1.48428 2.32369
 F -0.02740 1.48944 -2.33181
 H -0.99956 -0.85942 1.48316
 H -0.99801 -0.85815 -1.48252
 H 0.69861 -1.12523 1.36103
 H 0.69927 -1.12369 -1.35753
 H 0.03694 -0.51627 2.83415
 H 0.03921 -0.51524 -2.83179
13
bifur_IRC_Cartesians_noMW_output/new_data/bifur_traj1_Cartesians point 207
C 0.08285 0.84671 1.33560
 C 0.08229 0.84947 -1.33658
 C 0.52750 1.30368 0.00075
 C -0.05546 -0.48749 1.79039
 C -0.05456 -0.48585 -1.78853
 F -0.02891 1.48419 2.32759
 F -0.03068 1.48937 -2.33575
 H -1.00010 -0.85840 1.48314
 H -0.99855 -0.85713 -1.48250
 H 0.69812 -1.12544 1.35907
 H 0.69879 -1.12389 -1.35555
 H 0.03821 -0.51814 2.83459
 H 0.04050 -0.51710 -2.83222
13
bifur_IRC_Cartesians_noMW_output/new_data/bifur_traj1_Cartesians point 208
C 0.08295 0.84741 1.33732
 C 0.08239 0.85018 -1.33830
 C 0.53249 1.30432 0.00075
 C -0.05539 -0.48752 1.79046
 C -0.05449 -0.48588 -1.78859
 F -0.03179 1.48412 2.33103
 F -0.03357 1.48932 -2.33922
 H -1.00058 -0.85751 1.48313
 H -0.99902 -0.85622 -1.48249
 H 0.69769 -1.12562 1.35734
 H 0.69836 -1.12406 -1.35380
 H 0.03934 -0.51978 2.83498
 H 0.04164 -0.51874 -2.83260
13
bifur_IRC_Cartesians_noMW_output/new_data/bifur_traj1_Cartesians point 209
C 0.08304 0.84803 1.33885
 C 0.08247 0.85081 -1.33984
 C 0.53694 1.30489 0.00076
 C -0.05533 -0.48755 1.79051
 C -0.05442 -0.48590 -1.78865
 F -0.03437 1.48405 2.33411
 F -0.03616 1.48927 -2.34233
 H -1.00101 -0.85670 1.48311
 H -0.99944 -0.85542 -1.48247
 H 0.69730 -1.12578 1.35579
 H 0.69798 -1.12422 -1.35223
 H 0.04034 -0.52125 2.83533
 H 0.04265 -0.52021 -2.83294
13
bifur_IRC_Cartesians_noMW_output/new_data/bifur_traj1_Cartesians point 210
C 0.08304 0.84803 1.33885
 C 0.08247 0.85081 -1.33984
 C 0.53694 1.30489 0.00076
 C -0.05533 -0.48755 1.79051
 C -0.05442 -0.48590 -1.78865
 F -0.03437 1.48405 2.33411
 F -0.03616 1.48927 -2.34233
 H -1.00101 -0.85670 1.48311
 H -0.99944 -0.85542 -1.48247
 H 0.69730 -1.12578 1.35579
 H 0.69798 -1.12422 -1.35223
 H 0.04034 -0.52125 2.83533
 H 0.04265 -0.52021 -2.83294
13
bifur_IRC_Cartesians_noMW_output/new_data/bifur_traj1_Cartesians point 211
C 0.08320 0.84914 1.34159
 C 0.08262 0.85194 -1.34258
 C 0.54489 1.30590 0.00076
 C -0.05522 -0.48761 1.79062
 C -0.05430 -0.48595 -1.78874
 F -0.03896 1.48392 2.33959
 F -0.04078 1.48918 -2.34787
 H -1.00177 -0.85527 1.48309
 H -1.00020 -0.85398 -1.48245
 H 0.69662 -1.12607 1.35302
 H 0.69730 -1.12450 -1.34944
 H 0.04214 -0.52387 2.83595
 H 0.04447 -0.52282 -2.83355
13
bifur_IRC_Cartesians_noMW_output/new_data/bifur_traj1_Cartesians point 212
C 0.08328 0.84966 1.34287
 C 0.08269 0.85247 -1.34386
 C 0.54860 1.30637 0.00076
 C -0.05517 -0.48764 1.79067
 C -0.05425 -0.48597 -1.78878
 F -0.04111 1.48387 2.34216
 F -0.04294 1.48914 -2.35046
 H -1.00213 -0.85460 1.48308
 H -1.00055 -0.85331 -1.48244
 H 0.69630 -1.12621 1.35173
 H 0.69698 -1.12463 -1.34814
 H 0.04298 -0.52510 2.83624
 H 0.04532 -0.52404 -2.83383
13
bifur_IRC_Cartesians_noMW_output/new_data/bifur_traj1_Cartesians point 213
C 0.08335 0.85017 1.34412
 C 0.08276 0.85299 -1.34512
 C 0.55223 1.30683 0.00077
 C -0.05512 -0.48766 1.79072
 C -0.05420 -0.48599 -1.78883
 F -0.04320 1.48381 2.34466
 F -0.04505 1.48910 -2.35299
 H -1.00248 -0.85395 1.48307
 H -1.00090 -0.85265 -1.48243
 H 0.69598 -1.12634 1.35047
 H 0.69667 -1.12476 -1.34686
 H 0.04380 -0.52630 2.83652
 H 0.04614 -0.52524 -2.83411
13
bifur_IRC_Cartesians_noMW_output/new_data/bifur_traj1_Cartesians point 214
C 0.08342 0.85069 1.34540
 C 0.08283 0.85351 -1.34640
 C 0.55594 1.30730 0.00077
 C -0.05506 -0.48769 1.79077
 C -0.05414 -0.48601 -1.78887
 F -0.04535 1.48375 2.34723
 F -0.04721 1.48905 -2.35557
 H -1.00284 -0.85328 1.48306
 H -1.00125 -0.85198 -1.48242
 H 0.69566 -1.12648 1.34918
 H 0.69635 -1.12489 -1.34556
 H 0.04464 -0.52752 2.83681
 H 0.04699 -0.52646 -2.83439
13
bifur_IRC_Cartesians_noMW_output/new_data/bifur_traj1_Cartesians point 215
C 0.08351 0.85126 1.34682
 C 0.08291 0.85410 -1.34782
 C 0.56006 1.30783 0.00077
 C -0.05501 -0.48772 1.79082
 C -0.05408 -0.48604 -1.78892
 F -0.04773 1.48369 2.35007
 F -0.04960 1.48901 -2.35844
 H -1.00323 -0.85254 1.48304
 H -1.00164 -0.85123 -1.48240
 H 0.69531 -1.12663 1.34775
 H 0.69600 -1.12504 -1.34412
 H 0.04557 -0.52888 2.83713
 H 0.04793 -0.52781 -2.83471
13
bifur_IRC_Cartesians_noMW_output/new_data/bifur_traj1_Cartesians point 216
C 0.08361 0.85195 1.34850
 C 0.08300 0.85480 -1.34951
 C 0.56495 1.30845 0.00077
 C -0.05494 -0.48775 1.79089
 C -0.05401 -0.48606 -1.78897
 F -0.05056 1.48361 2.35345
 F -0.05244 1.48895 -2.36186
 H -1.00370 -0.85166 1.48303
 H -1.00210 -0.85034 -1.48239
 H 0.69488 -1.12681 1.34605
 H 0.69558 -1.12521 -1.34240
 H 0.04668 -0.53049 2.83752
 H 0.04905 -0.52943 -2.83508
13
bifur_IRC_Cartesians_noMW_output/new_data/bifur_traj1_Cartesians point 217
C 0.08373 0.85280 1.35059
 C 0.08312 0.85566 -1.35160
 C 0.57100 1.30922 0.00078
 C -0.05485 -0.48779 1.79097
 C -0.05392 -0.48610 -1.78905
 F -0.05405 1.48352 2.35762
 F -0.05596 1.48889 -2.36607
 H -1.00429 -0.85057 1.48301
 H -1.00268 -0.84925 -1.48237
 H 0.69436 -1.12703 1.34394
 H 0.69506 -1.12543 -1.34027
 H 0.04804 -0.53249 2.83799
 H 0.05043 -0.53142 -2.83554
13
bifur_IRC_Cartesians_noMW_output/new_data/bifur_traj1_Cartesians point 218
C 0.08388 0.85384 1.35315
 C 0.08326 0.85671 -1.35416
 C 0.57844 1.31016 0.00078
 C -0.05475 -0.48785 1.79107
 C -0.05381 -0.48614 -1.78913
 F -0.05835 1.48340 2.36276
 F -0.06028 1.48880 -2.37126
 H -1.00500 -0.84923 1.48299
 H -1.00338 -0.84790 -1.48235
 H 0.69372 -1.12730 1.34136
 H 0.69443 -1.12569 -1.33766
 H 0.04972 -0.53494 2.83857
 H 0.05213 -0.53386 -2.83611
13
bifur_IRC_Cartesians_noMW_output/new_data/bifur_traj1_Cartesians point 219
C 0.08406 0.85508 1.35620
 C 0.08343 0.85797 -1.35722
 C 0.58729 1.31129 0.00079
 C -0.05462 -0.48791 1.79118
 C -0.05368 -0.48619 -1.78924
 F -0.06347 1.48327 2.36887
 F -0.06542 1.48870 -2.37742
 H -1.00585 -0.84764 1.48296
 H -1.00423 -0.84630 -1.48232
 H 0.69295 -1.12763 1.33828
 H 0.69367 -1.12600 -1.33455
 H 0.05172 -0.53786 2.83926
 H 0.05415 -0.53678 -2.83678
13
bifur_IRC_Cartesians_noMW_output/new_data/bifur_traj1_Cartesians point 220
C 0.08426 0.85647 1.35963
 C 0.08362 0.85939 -1.36066
 C 0.59724 1.31256 0.00079
 C -0.05448 -0.48798 1.79131
 C -0.05353 -0.48625 -1.78935
 F -0.06922 1.48311 2.37574
 F -0.07120 1.48859 -2.38436
 H -1.00681 -0.84585 1.48293
 H -1.00517 -0.84450 -1.48229
 H 0.69209 -1.12799 1.33482
 H 0.69282 -1.12636 -1.33106
 H 0.05397 -0.54114 2.84004
 H 0.05642 -0.54005 -2.83754
13
bifur_IRC_Cartesians_noMW_output/new_data/bifur_traj1_Cartesians point 221
C 0.08426 0.85647 1.35963
 C 0.08362 0.85939 -1.36066
 C 0.59724 1.31256 0.00079
 C -0.05448 -0.48798 1.79131
 C -0.05353 -0.48625 -1.78935
 F -0.06922 1.48311 2.37574
 F -0.07120 1.48859 -2.38436
 H -1.00681 -0.84585 1.48293
 H -1.00517 -0.84450 -1.48229
 H 0.69209 -1.12799 1.33482
 H 0.69282 -1.12636 -1.33106
 H 0.05397 -0.54114 2.84004
 H 0.05642 -0.54005 -2.83754
13
bifur_IRC_Cartesians_noMW_output/new_data/bifur_traj1_Cartesians point 222
C 0.08468 0.85938 1.36678
 C 0.08401 0.86235 -1.36783
 C 0.61800 1.31520 0.00081
 C -0.05419 -0.48813 1.79159
 C -0.05323 -0.48637 -1.78960
 F -0.08122 1.48279 2.39008
 F -0.08327 1.48836 -2.39884
 H -1.00881 -0.84211 1.48287
 H -1.00714 -0.84074 -1.48223
 H 0.69030 -1.12875 1.32760
 H 0.69104 -1.12709 -1.32376
 H 0.05866 -0.54799 2.84166
 H 0.06116 -0.54689 -2.83913
13
bifur_IRC_Cartesians_noMW_output/new_data/bifur_traj1_Cartesians point 223
C 0.08487 0.86071 1.37007
 C 0.08420 0.86370 -1.37112
 C 0.62755 1.31641 0.00081
 C -0.05406 -0.48819 1.79172
 C -0.05309 -0.48642 -1.78971
 F -0.08674 1.48264 2.39668
 F -0.08882 1.48825 -2.40550
 H -1.00973 -0.84039 1.48284
 H -1.00805 -0.83901 -1.48221
 H 0.68947 -1.12910 1.32428
 H 0.69023 -1.12743 -1.32041
 H 0.06082 -0.55114 2.84240
 H 0.06334 -0.55003 -2.83986
13
bifur_IRC_Cartesians_noMW_output/new_data/bifur_traj1_Cartesians point 224
C 0.08504 0.86190 1.37299
 C 0.08436 0.86491 -1.37404
 C 0.63602 1.31749 0.00082
 C -0.05394 -0.48825 1.79183
 C -0.05296 -0.48647 -1.78981
 F -0.09163 1.48251 2.40252
 F -0.09374 1.48815 -2.41140
 H -1.01054 -0.83886 1.48282
 H -1.00885 -0.83748 -1.48218
 H 0.68874 -1.12941 1.32133
 H 0.68950 -1.12773 -1.31744
 H 0.06273 -0.55394 2.84306
 H 0.06527 -0.55281 -2.84050
13
bifur_IRC_Cartesians_noMW_output/new_data/bifur_traj1_Cartesians point 225
C 0.08519 0.86291 1.37547
 C 0.08449 0.86593 -1.37653
 C 0.64323 1.31841 0.00082
 C -0.05384 -0.48830 1.79193
 C -0.05285 -0.48651 -1.78990
 F -0.09580 1.48240 2.40750
 F -0.09793 1.48807 -2.41642
 H -1.01124 -0.83756 1.48280
 H -1.00954 -0.83617 -1.48216
 H 0.68812 -1.12968 1.31882
 H 0.68888 -1.12799 -1.31491
 H 0.06436 -0.55632 2.84363
 H 0.06692 -0.55519 -2.84105
13
bifur_IRC_Cartesians_noMW_output/new_data/bifur_traj1_Cartesians point 226
C 0.08531 0.86373 1.37750
 C 0.08461 0.86677 -1.37857
 C 0.64912 1.31916 0.00083
 C -0.05376 -0.48834 1.79200
 C -0.05277 -0.48655 -1.78996
 F -0.09921 1.48231 2.41157
 F -0.10136 1.48801 -2.42053
 H -1.01180 -0.83650 1.48278
 H -1.01010 -0.83511 -1.48214
 H 0.68761 -1.12990 1.31678
 H 0.68838 -1.12820 -1.31284
 H 0.06570 -0.55826 2.84409
 H 0.06827 -0.55713 -2.84150
13
bifur_IRC_Cartesians_noMW_output/new_data/bifur_traj1_Cartesians point 227
C 0.08540 0.86437 1.37907
 C 0.08469 0.86742 -1.38014
 C 0.65367 1.31973 0.00083
 C -0.05369 -0.48838 1.79206
 C -0.05270 -0.48657 -1.79002
 F -0.10183 1.48224 2.41471
 F -0.10400 1.48796 -2.42370
 H -1.01224 -0.83568 1.48277
 H -1.01053 -0.83428 -1.48213
 H 0.68722 -1.13006 1.31520
 H 0.68799 -1.12836 -1.31124
 H 0.06672 -0.55976 2.84444
 H 0.06930 -0.55862 -2.84185
13
bifur_IRC_Cartesians_noMW_output/new_data/bifur_traj1_Cartesians point 228
C 0.08546 0.86481 1.38016
 C 0.08475 0.86787 -1.38123
 C 0.65684 1.32014 0.00083
 C -0.05365 -0.48840 1.79211
 C -0.05265 -0.48659 -1.79005
 F -0.10367 1.48219 2.41690
 F -0.10584 1.48792 -2.42591
 H -1.01255 -0.83511 1.48276
 H -1.01083 -0.83371 -1.48212
 H 0.68694 -1.13018 1.31409
 H 0.68772 -1.12847 -1.31013
 H 0.06744 -0.56081 2.84469
 H 0.07003 -0.55967 -2.84209
13
bifur_IRC_Cartesians_noMW_output/new_data/bifur_traj1_Cartesians point 229
C 0.08550 0.86507 1.38078
 C 0.08479 0.86813 -1.38186
 C 0.65864 1.32037 0.00083
 C -0.05362 -0.48841 1.79213
 C -0.05263 -0.48660 -1.79008
 F -0.10471 1.48216 2.41814
 F -0.10689 1.48790 -2.42717
 H -1.01272 -0.83479 1.48275
 H -1.01100 -0.83338 -1.48211
 H 0.68679 -1.13024 1.31347
 H 0.68757 -1.12853 -1.30949
 H 0.06785 -0.56140 2.84483
 H 0.07044 -0.56026 -2.84223
13
bifur_IRC_Cartesians_noMW_output/new_data/bifur_traj1_Cartesians point 230
C 0.08551 0.86514 1.38096
 C 0.08480 0.86820 -1.38203
 C 0.65915 1.32043 0.00083
 C -0.05361 -0.48842 1.79214
 C -0.05262 -0.48660 -1.79008
 F -0.10501 1.48215 2.41850
 F -0.10719 1.48789 -2.42753
 H -1.01277 -0.83470 1.48275
 H -1.01105 -0.83329 -1.48211
 H 0.68674 -1.13026 1.31329
 H 0.68752 -1.12855 -1.30931
 H 0.06796 -0.56157 2.84487
 H 0.07056 -0.56043 -2.84227
13
bifur_IRC_Cartesians_noMW_output/new_data/bifur_traj1_Cartesians point 231
C 0.08550 0.86505 1.38075
 C 0.08479 0.86812 -1.38183
 C 0.65856 1.32036 0.00083
 C -0.05362 -0.48841 1.79213
 C -0.05263 -0.48660 -1.79008
 F -0.10466 1.48216 2.41808
 F -0.10684 1.48790 -2.42711
 H -1.01271 -0.83480 1.48275
 H -1.01099 -0.83340 -1.48211
 H 0.68680 -1.13024 1.31350
 H 0.68757 -1.12853 -1.30952
 H 0.06783 -0.56137 2.84482
 H 0.07042 -0.56023 -2.84222
13
bifur_IRC_Cartesians_noMW_output/new_data/bifur_traj1_Cartesians point 232
C 0.08550 0.86505 1.38075
 C 0.08479 0.86812 -1.38183
 C 0.65856 1.32036 0.00083
 C -0.05362 -0.48841 1.79213
 C -0.05263 -0.48660 -1.79008
 F -0.10466 1.48216 2.41808
 F -0.10684 1.48790 -2.42711
 H -1.01271 -0.83480 1.48275
 H -1.01099 -0.83340 -1.48211
 H 0.68680 -1.13024 1.31350
 H 0.68757 -1.12853 -1.30952
 H 0.06783 -0.56137 2.84482
 H 0.07042 -0.56023 -2.84222
13
bifur_IRC_Cartesians_noMW_output/new_data/bifur_traj1_Cartesians point 233
C 0.08543 0.86457 1.37956
 C 0.08472 0.86762 -1.38063
 C 0.65510 1.31992 0.00083
 C -0.05367 -0.48839 1.79208
 C -0.05268 -0.48658 -1.79003
 F -0.10266 1.48222 2.41570
 F -0.10483 1.48794 -2.42470
 H -1.01238 -0.83543 1.48276
 H -1.01066 -0.83402 -1.48212
 H 0.68709 -1.13011 1.31470
 H 0.68787 -1.12841 -1.31074
 H 0.06705 -0.56023 2.84455
 H 0.06963 -0.55909 -2.84196
13
bifur_IRC_Cartesians_noMW_output/new_data/bifur_traj1_Cartesians point 234
C 0.08538 0.86426 1.37879
 C 0.08468 0.86731 -1.37986
 C 0.65286 1.31963 0.00083
 C -0.05370 -0.48837 1.79205
 C -0.05271 -0.48657 -1.79001
 F -0.10137 1.48225 2.41415
 F -0.10353 1.48796 -2.42314
 H -1.01216 -0.83583 1.48277
 H -1.01045 -0.83443 -1.48213
 H 0.68729 -1.13003 1.31548
 H 0.68806 -1.12833 -1.31152
 H 0.06654 -0.55949 2.84438
 H 0.06912 -0.55836 -2.84179
13
bifur_IRC_Cartesians_noMW_output/new_data/bifur_traj1_Cartesians point 235
C 0.08534 0.86395 1.37803
 C 0.08464 0.86699 -1.37910
 C 0.65065 1.31935 0.00083
 C -0.05373 -0.48836 1.79202
 C -0.05274 -0.48655 -1.78998
 F -0.10009 1.48228 2.41263
 F -0.10224 1.48799 -2.42160
 H -1.01195 -0.83623 1.48277
 H -1.01024 -0.83483 -1.48214
 H 0.68748 -1.12995 1.31624
 H 0.68825 -1.12825 -1.31230
 H 0.06604 -0.55876 2.84421
 H 0.06861 -0.55763 -2.84162
13
bifur_IRC_Cartesians_noMW_output/new_data/bifur_traj1_Cartesians point 236
C 0.08530 0.86366 1.37733
 C 0.08460 0.86670 -1.37840
 C 0.64863 1.31909 0.00083
 C -0.05376 -0.48834 1.79200
 C -0.05277 -0.48654 -1.78996
 F -0.09892 1.48232 2.41123
 F -0.10107 1.48801 -2.42019
 H -1.01176 -0.83659 1.48278
 H -1.01005 -0.83520 -1.48214
 H 0.68765 -1.12988 1.31695
 H 0.68842 -1.12818 -1.31301
 H 0.06558 -0.55810 2.84405
 H 0.06815 -0.55696 -2.84146
13
bifur_IRC_Cartesians_noMW_output/new_data/bifur_traj1_Cartesians point 237
C 0.08526 0.86342 1.37674
 C 0.08456 0.86646 -1.37780
 C 0.64690 1.31887 0.00083
 C -0.05379 -0.48833 1.79197
 C -0.05280 -0.48653 -1.78994
 F -0.09792 1.48234 2.41004
 F -0.10006 1.48803 -2.41898
 H -1.01159 -0.83690 1.48279
 H -1.00989 -0.83551 -1.48215
 H 0.68780 -1.12981 1.31755
 H 0.68857 -1.12812 -1.31362
 H 0.06519 -0.55753 2.84391
 H 0.06776 -0.55640 -2.84133
13
bifur_IRC_Cartesians_noMW_output/new_data/bifur_traj1_Cartesians point 238
C 0.08523 0.86323 1.37627
 C 0.08454 0.86627 -1.37734
 C 0.64555 1.31870 0.00082
 C -0.05381 -0.48832 1.79196
 C -0.05282 -0.48653 -1.78992
 F -0.09715 1.48236 2.40911
 F -0.09928 1.48805 -2.41805
 H -1.01146 -0.83715 1.48279
 H -1.00976 -0.83575 -1.48215
 H 0.68792 -1.12976 1.31802
 H 0.68869 -1.12807 -1.31409
 H 0.06489 -0.55708 2.84381
 H 0.06745 -0.55595 -2.84123
13
bifur_IRC_Cartesians_noMW_output/new_data/bifur_traj1_Cartesians point 239
C 0.08522 0.86311 1.37597
 C 0.08452 0.86614 -1.37703
 C 0.64467 1.31859 0.00082
 C -0.05382 -0.48831 1.79194
 C -0.05283 -0.48652 -1.78991
 F -0.09664 1.48238 2.40850
 F -0.09877 1.48806 -2.41743
 H -1.01137 -0.83730 1.48279
 H -1.00968 -0.83591 -1.48215
 H 0.68800 -1.12973 1.31832
 H 0.68876 -1.12804 -1.31440
 H 0.06469 -0.55679 2.84374
 H 0.06725 -0.55566 -2.84116
13
bifur_IRC_Cartesians_noMW_output/new_data/bifur_traj1_Cartesians point 240
C 0.08521 0.86306 1.37584
 C 0.08451 0.86609 -1.37690
 C 0.64429 1.31854 0.00082
 C -0.05382 -0.48831 1.79194
 C -0.05284 -0.48652 -1.78991
 F -0.09642 1.48238 2.40823
 F -0.09855 1.48806 -2.41716
 H -1.01134 -0.83737 1.48279
 H -1.00964 -0.83598 -1.48216
 H 0.68803 -1.12972 1.31846
 H 0.68879 -1.12802 -1.31453
 H 0.06460 -0.55667 2.84371
 H 0.06716 -0.55554 -2.84113
13
bifur_IRC_Cartesians_noMW_output/new_data/bifur_traj1_Cartesians point 241
C 0.08521 0.86306 1.37586
 C 0.08452 0.86609 -1.37692
 C 0.64434 1.31855 0.00082
 C -0.05382 -0.48831 1.79194
 C -0.05284 -0.48652 -1.78991
 F -0.09645 1.48238 2.40827
 F -0.09858 1.48806 -2.41720
 H -1.01134 -0.83736 1.48279
 H -1.00964 -0.83597 -1.48216
 H 0.68802 -1.12972 1.31844
 H 0.68879 -1.12803 -1.31451
 H 0.06462 -0.55668 2.84371
 H 0.06717 -0.55555 -2.84114
13
bifur_IRC_Cartesians_noMW_output/new_data/bifur_traj1_Cartesians point 242
C 0.08522 0.86310 1.37596
 C 0.08452 0.86613 -1.37702
 C 0.64463 1.31859 0.00082
 C -0.05382 -0.48831 1.79194
 C -0.05283 -0.48652 -1.78991
 F -0.09661 1.48238 2.40847
 F -0.09875 1.48806 -2.41740
 H -1.01137 -0.83731 1.48279
 H -1.00967 -0.83592 -1.48215
 H 0.68800 -1.12973 1.31834
 H 0.68876 -1.12804 -1.31441
 H 0.06468 -0.55678 2.84374
 H 0.06724 -0.55565 -2.84116
13
bifur_IRC_Cartesians_noMW_output/new_data/bifur_traj1_Cartesians point 243
C 0.08522 0.86310 1.37596
 C 0.08452 0.86613 -1.37702
 C 0.64463 1.31859 0.00082
 C -0.05382 -0.48831 1.79194
 C -0.05283 -0.48652 -1.78991
 F -0.09661 1.48238 2.40847
 F -0.09875 1.48806 -2.41740
 H -1.01137 -0.83731 1.48279
 H -1.00967 -0.83592 -1.48215
 H 0.68800 -1.12973 1.31834
 H 0.68876 -1.12804 -1.31441
 H 0.06468 -0.55678 2.84374
 H 0.06724 -0.55565 -2.84116
13
bifur_IRC_Cartesians_noMW_output/new_data/bifur_traj1_Cartesians point 244
C 0.08522 0.86312 1.37598
 C 0.08452 0.86615 -1.37705
 C 0.64471 1.31860 0.00082
 C -0.05382 -0.48831 1.79194
 C -0.05283 -0.48652 -1.78991
 F -0.09666 1.48238 2.40853
 F -0.09879 1.48806 -2.41746
 H -1.01138 -0.83730 1.48279
 H -1.00968 -0.83590 -1.48215
 H 0.68799 -1.12973 1.31831
 H 0.68876 -1.12804 -1.31438
 H 0.06470 -0.55681 2.84374
 H 0.06726 -0.55568 -2.84117
13
bifur_IRC_Cartesians_noMW_output/new_data/bifur_traj1_Cartesians point 245
C 0.08520 0.86301 1.37572
 C 0.08451 0.86604 -1.37678
 C 0.64395 1.31850 0.00082
 C -0.05383 -0.48831 1.79193
 C -0.05284 -0.48652 -1.78990
 F -0.09622 1.48239 2.40800
 F -0.09835 1.48806 -2.41693
 H -1.01130 -0.83743 1.48279
 H -1.00961 -0.83604 -1.48216
 H 0.68806 -1.12971 1.31857
 H 0.68882 -1.12801 -1.31465
 H 0.06453 -0.55655 2.84368
 H 0.06708 -0.55542 -2.84111
13
bifur_IRC_Cartesians_noMW_output/new_data/bifur_traj1_Cartesians point 246
C 0.08517 0.86279 1.37518
 C 0.08448 0.86581 -1.37624
 C 0.64238 1.31830 0.00082
 C -0.05385 -0.48830 1.79191
 C -0.05287 -0.48651 -1.78988
 F -0.09531 1.48241 2.40691
 F -0.09744 1.48808 -2.41583
 H -1.01115 -0.83772 1.48280
 H -1.00946 -0.83633 -1.48216
 H 0.68819 -1.12965 1.31912
 H 0.68896 -1.12796 -1.31521
 H 0.06417 -0.55603 2.84356
 H 0.06673 -0.55491 -2.84099
13
bifur_IRC_Cartesians_noMW_output/new_data/bifur_traj1_Cartesians point 247
C 0.08512 0.86244 1.37432
 C 0.08443 0.86546 -1.37537
 C 0.63987 1.31798 0.00082
 C -0.05389 -0.48828 1.79188
 C -0.05290 -0.48649 -1.78986
 F -0.09386 1.48245 2.40518
 F -0.09598 1.48811 -2.41408
 H -1.01091 -0.83817 1.48281
 H -1.00922 -0.83678 -1.48217
 H 0.68841 -1.12956 1.31999
 H 0.68917 -1.12787 -1.31609
 H 0.06360 -0.55521 2.84336
 H 0.06615 -0.55408 -2.84080
13
bifur_IRC_Cartesians_noMW_output/new_data/bifur_traj1_Cartesians point 248
C 0.08505 0.86195 1.37311
 C 0.08436 0.86496 -1.37416
 C 0.63636 1.31753 0.00082
 C -0.05393 -0.48825 1.79183
 C -0.05296 -0.48647 -1.78981
 F -0.09183 1.48251 2.40276
 F -0.09394 1.48815 -2.41163
 H -1.01057 -0.83880 1.48282
 H -1.00889 -0.83742 -1.48218
 H 0.68871 -1.12943 1.32121
 H 0.68947 -1.12774 -1.31732
 H 0.06281 -0.55405 2.84309
 H 0.06535 -0.55293 -2.84053
13
bifur_IRC_Cartesians_noMW_output/new_data/bifur_traj1_Cartesians point 249
C 0.08496 0.86131 1.37154
 C 0.08428 0.86431 -1.37260
 C 0.63182 1.31696 0.00082
 C -0.05400 -0.48822 1.79177
 C -0.05302 -0.48645 -1.78976
 F -0.08921 1.48258 2.39962
 F -0.09130 1.48820 -2.40847
 H -1.01014 -0.83962 1.48283
 H -1.00845 -0.83824 -1.48219
 H 0.68911 -1.12926 1.32279
 H 0.68986 -1.12758 -1.31891
 H 0.06179 -0.55255 2.84274
 H 0.06432 -0.55143 -2.84018
13
bifur_IRC_Cartesians_noMW_output/new_data/bifur_traj1_Cartesians point 250
C 0.08484 0.86054 1.36963
 C 0.08417 0.86352 -1.37068
 C 0.62628 1.31625 0.00081
 C -0.05408 -0.48818 1.79170
 C -0.05310 -0.48642 -1.78970
 F -0.08601 1.48266 2.39580
 F -0.08808 1.48826 -2.40461
 H -1.00961 -0.84062 1.48285
 H -1.00793 -0.83924 -1.48221
 H 0.68958 -1.12906 1.32472
 H 0.69033 -1.12739 -1.32086
 H 0.06053 -0.55073 2.84230
 H 0.06305 -0.54961 -2.83976
13
bifur_IRC_Cartesians_noMW_output/new_data/bifur_traj1_Cartesians point 251
C 0.08471 0.85963 1.36741
 C 0.08405 0.86260 -1.36845
 C 0.61982 1.31543 0.00081
 C -0.05417 -0.48814 1.79161
 C -0.05320 -0.48638 -1.78962
 F -0.08227 1.48276 2.39133
 F -0.08432 1.48834 -2.40010
 H -1.00898 -0.84178 1.48287
 H -1.00731 -0.84041 -1.48223
 H 0.69014 -1.12882 1.32697
 H 0.69089 -1.12716 -1.32313
 H 0.05907 -0.54859 2.84180
 H 0.06157 -0.54748 -2.83927
13
bifur_IRC_Cartesians_noMW_output/new_data/bifur_traj1_Cartesians point 252
C 0.08457 0.85861 1.36488
 C 0.08391 0.86156 -1.36592
 C 0.61249 1.31450 0.00080
 C -0.05427 -0.48809 1.79152
 C -0.05331 -0.48634 -1.78953
 F -0.07803 1.48288 2.38628
 F -0.08007 1.48842 -2.39500
 H -1.00828 -0.84310 1.48289
 H -1.00662 -0.84174 -1.48225
 H 0.69078 -1.12855 1.32951
 H 0.69151 -1.12690 -1.32570
 H 0.05742 -0.54618 2.84123
 H 0.05990 -0.54507 -2.83871
13
bifur_IRC_Cartesians_noMW_output/new_data/bifur_traj1_Cartesians point 253
C 0.08440 0.85747 1.36209
 C 0.08375 0.86041 -1.36313
 C 0.60439 1.31347 0.00080
 C -0.05438 -0.48803 1.79141
 C -0.05343 -0.48629 -1.78944
 F -0.07335 1.48300 2.38068
 F -0.07536 1.48851 -2.38935
 H -1.00750 -0.84456 1.48291
 H -1.00585 -0.84320 -1.48227
 H 0.69148 -1.12826 1.33233
 H 0.69221 -1.12661 -1.32854
 H 0.05559 -0.54350 2.84060
 H 0.05805 -0.54241 -2.83809
13
bifur_IRC_Cartesians_noMW_output/new_data/bifur_traj1_Cartesians point 254
C 0.08440 0.85747 1.36209
 C 0.08375 0.86041 -1.36313
 C 0.60439 1.31347 0.00080
 C -0.05438 -0.48803 1.79141
 C -0.05343 -0.48629 -1.78944
 F -0.07335 1.48300 2.38068
 F -0.07536 1.48851 -2.38935
 H -1.00750 -0.84456 1.48291
 H -1.00585 -0.84320 -1.48227
 H 0.69148 -1.12826 1.33233
 H 0.69221 -1.12661 -1.32854
 H 0.05559 -0.54350 2.84060
 H 0.05805 -0.54241 -2.83809
13
bifur_IRC_Cartesians_noMW_output/new_data/bifur_traj1_Cartesians point 255
C 0.08404 0.85494 1.35586
 C 0.08341 0.85783 -1.35688
 C 0.58631 1.31117 0.00079
 C -0.05464 -0.48790 1.79117
 C -0.05369 -0.48619 -1.78923
 F -0.06290 1.48328 2.36819
 F -0.06485 1.48871 -2.37674
 H -1.00576 -0.84781 1.48297
 H -1.00413 -0.84648 -1.48233
 H 0.69304 -1.12759 1.33862
 H 0.69375 -1.12597 -1.33490
 H 0.05150 -0.53754 2.83918
 H 0.05392 -0.53645 -2.83671
13
bifur_IRC_Cartesians_noMW_output/new_data/bifur_traj1_Cartesians point 256
C 0.08384 0.85359 1.35253
 C 0.08323 0.85646 -1.35354
 C 0.57663 1.30993 0.00078
 C -0.05477 -0.48783 1.79104
 C -0.05384 -0.48613 -1.78911
 F -0.05731 1.48343 2.36151
 F -0.05923 1.48882 -2.37000
 H -1.00483 -0.84956 1.48299
 H -1.00321 -0.84823 -1.48236
 H 0.69387 -1.12724 1.34198
 H 0.69458 -1.12563 -1.33829
 H 0.04931 -0.53435 2.83843
 H 0.05172 -0.53327 -2.83597
13
bifur_IRC_Cartesians_noMW_output/new_data/bifur_traj1_Cartesians point 257
C 0.08364 0.85220 1.34913
 C 0.08304 0.85505 -1.35014
 C 0.56677 1.30868 0.00078
 C -0.05491 -0.48776 1.79091
 C -0.05398 -0.48607 -1.78900
 F -0.05161 1.48359 2.35471
 F -0.05350 1.48893 -2.36312
 H -1.00388 -0.85133 1.48302
 H -1.00228 -0.85002 -1.48238
 H 0.69473 -1.12688 1.34541
 H 0.69543 -1.12528 -1.34176
 H 0.04709 -0.53109 2.83766
 H 0.04946 -0.53002 -2.83522
13
bifur_IRC_Cartesians_noMW_output/new_data/bifur_traj1_Cartesians point 258
C 0.08344 0.85081 1.34571
 C 0.08285 0.85364 -1.34671
 C 0.55684 1.30742 0.00077
 C -0.05505 -0.48769 1.79078
 C -0.05413 -0.48602 -1.78888
 F -0.04587 1.48374 2.34785
 F -0.04773 1.48904 -2.35620
 H -1.00292 -0.85312 1.48305
 H -1.00133 -0.85181 -1.48241
 H 0.69558 -1.12651 1.34887
 H 0.69628 -1.12493 -1.34524
 H 0.04484 -0.52782 2.83688
 H 0.04720 -0.52676 -2.83446
13
bifur_IRC_Cartesians_noMW_output/new_data/bifur_traj1_Cartesians point 259
C 0.08324 0.84942 1.34229
 C 0.08266 0.85223 -1.34328
 C 0.54691 1.30615 0.00076
 C -0.05519 -0.48762 1.79065
 C -0.05427 -0.48596 -1.78876
 F -0.04013 1.48389 2.34099
 F -0.04195 1.48916 -2.34927
 H -1.00197 -0.85491 1.48308
 H -1.00039 -0.85361 -1.48244
 H 0.69644 -1.12615 1.35232
 H 0.69713 -1.12457 -1.34873
 H 0.04260 -0.52454 2.83611
 H 0.04493 -0.52349 -2.83370
13
bifur_IRC_Cartesians_noMW_output/new_data/bifur_traj1_Cartesians point 260
C 0.08304 0.84804 1.33887
 C 0.08247 0.85082 -1.33985
 C 0.53699 1.30489 0.00076
 C -0.05533 -0.48755 1.79052
 C -0.05442 -0.48590 -1.78865
 F -0.03439 1.48405 2.33414
 F -0.03619 1.48927 -2.34236
 H -1.00101 -0.85670 1.48311
 H -0.99945 -0.85541 -1.48247
 H 0.69730 -1.12578 1.35577
 H 0.69797 -1.12422 -1.35222
 H 0.04036 -0.52127 2.83533
 H 0.04266 -0.52022 -2.83295
13
bifur_IRC_Cartesians_noMW_output/new_data/bifur_traj1_Cartesians point 261
C 0.08284 0.84665 1.33547
 C 0.08228 0.84941 -1.33645
 C 0.52712 1.30364 0.00075
 C -0.05547 -0.48749 1.79038
 C -0.05457 -0.48585 -1.78853
 F -0.02869 1.48420 2.32733
 F -0.03045 1.48938 -2.33548
 H -1.00006 -0.85847 1.48314
 H -0.99851 -0.85719 -1.48250
 H 0.69815 -1.12542 1.35920
 H 0.69882 -1.12387 -1.35568
 H 0.03813 -0.51801 2.83456
 H 0.04041 -0.51697 -2.83219
13
bifur_IRC_Cartesians_noMW_output/new_data/bifur_traj1_Cartesians point 262
C 0.08264 0.84529 1.33210
 C 0.08210 0.84802 -1.33307
 C 0.51734 1.30239 0.00074
 C -0.05561 -0.48742 1.79025
 C -0.05471 -0.48579 -1.78842
 F -0.02304 1.48435 2.32057
 F -0.02477 1.48949 -2.32867
 H -0.99912 -0.86023 1.48317
 H -0.99758 -0.85896 -1.48253
 H 0.69900 -1.12506 1.36260
 H 0.69966 -1.12353 -1.35912
 H 0.03592 -0.51479 2.83380
 H 0.03818 -0.51376 -2.83145
13
bifur_IRC_Cartesians_noMW_output/new_data/bifur_traj1_Cartesians point 263
C 0.08245 0.84394 1.32879
 C 0.08192 0.84665 -1.32975
 C 0.50772 1.30117 0.00074
 C -0.05574 -0.48735 1.79013
 C -0.05485 -0.48574 -1.78830
 F -0.01748 1.48450 2.31393
 F -0.01918 1.48960 -2.32196
 H -0.99820 -0.86197 1.48320
 H -0.99667 -0.86071 -1.48256
 H 0.69983 -1.12471 1.36595
 H 0.70048 -1.12319 -1.36249
 H 0.03374 -0.51161 2.83305
 H 0.03598 -0.51059 -2.83071
13
bifur_IRC_Cartesians_noMW_output/new_data/bifur_traj1_Cartesians point 264
C 0.08226 0.84262 1.32555
 C 0.08174 0.84532 -1.32651
 C 0.49834 1.29997 0.00073
 C -0.05587 -0.48728 1.79000
 C -0.05499 -0.48568 -1.78819
 F -0.01205 1.48465 2.30745
 F -0.01373 1.48970 -2.31542
 H -0.99729 -0.86366 1.48323
 H -0.99578 -0.86241 -1.48259
 H 0.70064 -1.12437 1.36921
 H 0.70128 -1.12285 -1.36579
 H 0.03162 -0.50852 2.83232
 H 0.03384 -0.50750 -2.83000
13
bifur_IRC_Cartesians_noMW_output/new_data/bifur_traj1_Cartesians point 265
C 0.08226 0.84262 1.32555
 C 0.08174 0.84532 -1.32651
 C 0.49834 1.29997 0.00073
 C -0.05587 -0.48728 1.79000
 C -0.05499 -0.48568 -1.78819
 F -0.01205 1.48465 2.30745
 F -0.01373 1.48970 -2.31542
 H -0.99729 -0.86366 1.48323
 H -0.99578 -0.86241 -1.48259
 H 0.70064 -1.12437 1.36921
 H 0.70128 -1.12285 -1.36579
 H 0.03162 -0.50852 2.83232
 H 0.03384 -0.50750 -2.83000
13
bifur_IRC_Cartesians_noMW_output/new_data/bifur_traj1_Cartesians point 266
C 0.08190 0.84010 1.31935
 C 0.08139 0.84276 -1.32029
 C 0.48033 1.29768 0.00072
 C -0.05613 -0.48716 1.78976
 C -0.05526 -0.48558 -1.78798
 F -0.00165 1.48493 2.29502
 F -0.00327 1.48990 -2.30287
 H -0.99556 -0.86690 1.48328
 H -0.99407 -0.86566 -1.48264
 H 0.70220 -1.12371 1.37547
 H 0.70282 -1.12222 -1.37211
 H 0.02755 -0.50258 2.83091
 H 0.02973 -0.50158 -2.82862
13
bifur_IRC_Cartesians_noMW_output/new_data/bifur_traj1_Cartesians point 267
C 0.08172 0.83888 1.31632
 C 0.08123 0.84151 -1.31726
 C 0.47155 1.29657 0.00072
 C -0.05625 -0.48709 1.78965
 C -0.05539 -0.48553 -1.78788
 F 0.00343 1.48506 2.28896
 F 0.00184 1.49000 -2.29675
 H -0.99472 -0.86848 1.48331
 H -0.99323 -0.86725 -1.48267
 H 0.70296 -1.12339 1.37853
 H 0.70357 -1.12190 -1.37520
 H 0.02557 -0.49968 2.83022
 H 0.02772 -0.49869 -2.82795
13
bifur_IRC_Cartesians_noMW_output/new_data/bifur_traj1_Cartesians point 268
C 0.08154 0.83763 1.31327
 C 0.08106 0.84024 -1.31419
 C 0.46268 1.29544 0.00071
 C -0.05637 -0.48703 1.78953
 C -0.05552 -0.48548 -1.78777
 F 0.00856 1.48520 2.28283
 F 0.00700 1.49010 -2.29056
 H -0.99386 -0.87008 1.48333
 H -0.99239 -0.86886 -1.48269
 H 0.70372 -1.12306 1.38161
 H 0.70433 -1.12159 -1.37831
 H 0.02356 -0.49675 2.82953
 H 0.02570 -0.49576 -2.82728
13
bifur_IRC_Cartesians_noMW_output/new_data/bifur_traj1_Cartesians point 269
C 0.08135 0.83634 1.31010
 C 0.08088 0.83893 -1.31102
 C 0.45348 1.29427 0.00070
 C -0.05650 -0.48697 1.78941
 C -0.05565 -0.48543 -1.78766
 F 0.01388 1.48534 2.27647
 F 0.01234 1.49021 -2.28414
 H -0.99298 -0.87173 1.48336
 H -0.99152 -0.87053 -1.48272
 H 0.70452 -1.12272 1.38481
 H 0.70512 -1.12126 -1.38155
 H 0.02148 -0.49372 2.82881
 H 0.02360 -0.49274 -2.82657
13
bifur_IRC_Cartesians_noMW_output/new_data/bifur_traj1_Cartesians point 270
C 0.08116 0.83498 1.30674
 C 0.08070 0.83755 -1.30766
 C 0.44374 1.29303 0.00070
 C -0.05664 -0.48690 1.78928
 C -0.05580 -0.48537 -1.78755
 F 0.01950 1.48549 2.26975
 F 0.01800 1.49032 -2.27736
 H -0.99204 -0.87349 1.48339
 H -0.99059 -0.87229 -1.48275
 H 0.70536 -1.12237 1.38820
 H 0.70595 -1.12092 -1.38497
 H 0.01928 -0.49050 2.82805
 H 0.02137 -0.48953 -2.82583
13
bifur_IRC_Cartesians_noMW_output/new_data/bifur_traj1_Cartesians point 271
C 0.08095 0.83352 1.30314
 C 0.08050 0.83606 -1.30405
 C 0.43329 1.29170 0.00069
 C -0.05679 -0.48682 1.78914
 C -0.05595 -0.48531 -1.78743
 F 0.02554 1.48565 2.26254
 F 0.02407 1.49043 -2.27007
 H -0.99103 -0.87537 1.48342
 H -0.98960 -0.87418 -1.48278
 H 0.70626 -1.12198 1.39183
 H 0.70685 -1.12055 -1.38863
 H 0.01692 -0.48706 2.82724
 H 0.01899 -0.48609 -2.82503
13
bifur_IRC_Cartesians_noMW_output/new_data/bifur_traj1_Cartesians point 272
C 0.08072 0.83194 1.29926
 C 0.08028 0.83446 -1.30016
 C 0.42204 1.29027 0.00069
 C -0.05694 -0.48675 1.78899
 C -0.05612 -0.48525 -1.78730
 F 0.03205 1.48583 2.25476
 F 0.03061 1.49056 -2.26223
 H -0.98995 -0.87740 1.48345
 H -0.98853 -0.87622 -1.48281
 H 0.70723 -1.12157 1.39575
 H 0.70781 -1.12015 -1.39259
 H 0.01438 -0.48334 2.82636
 H 0.01642 -0.48239 -2.82418
13
bifur_IRC_Cartesians_noMW_output/new_data/bifur_traj1_Cartesians point 273
C 0.08047 0.83025 1.29510
 C 0.08005 0.83274 -1.29599
 C 0.40995 1.28873 0.00068
 C -0.05711 -0.48666 1.78883
 C -0.05629 -0.48518 -1.78715
 F 0.03904 1.48602 2.24642
 F 0.03764 1.49070 -2.25380
 H -0.98879 -0.87957 1.48349
 H -0.98738 -0.87841 -1.48285
 H 0.70828 -1.12113 1.39995
 H 0.70884 -1.11972 -1.39683
 H 0.01165 -0.47936 2.82541
 H 0.01366 -0.47841 -2.82325
13
bifur_IRC_Cartesians_noMW_output/new_data/bifur_traj1_Cartesians point 274
C 0.08021 0.82845 1.29067
 C 0.07981 0.83091 -1.29155
 C 0.39709 1.28709 0.00067
 C -0.05729 -0.48657 1.78866
 C -0.05648 -0.48510 -1.78700
 F 0.04647 1.48622 2.23754
 F 0.04511 1.49084 -2.24483
 H -0.98755 -0.88189 1.48353
 H -0.98616 -0.88074 -1.48289
 H 0.70939 -1.12066 1.40442
 H 0.70994 -1.11927 -1.40135
 H 0.00874 -0.47511 2.82441
 H 0.01072 -0.47418 -2.82227
13
bifur_IRC_Cartesians_noMW_output/new_data/bifur_traj1_Cartesians point 275
C 0.07994 0.82655 1.28600
 C 0.07955 0.82898 -1.28687
 C 0.38354 1.28537 0.00066
 C -0.05749 -0.48647 1.78848
 C -0.05668 -0.48503 -1.78684
 F 0.05430 1.48643 2.22818
 F 0.05299 1.49099 -2.23539
 H -0.98625 -0.88433 1.48357
 H -0.98488 -0.88319 -1.48293
 H 0.71056 -1.12016 1.40913
 H 0.71110 -1.11879 -1.40611
 H 0.00568 -0.47064 2.82335
 H 0.00763 -0.46972 -2.82124
13
bifur_IRC_Cartesians_noMW_output/new_data/bifur_traj1_Cartesians point 276
C 0.07994 0.82655 1.28600
 C 0.07955 0.82898 -1.28687
 C 0.38354 1.28537 0.00066
 C -0.05749 -0.48647 1.78848
 C -0.05668 -0.48503 -1.78684
 F 0.05430 1.48643 2.22818
 F 0.05299 1.49099 -2.23539
 H -0.98625 -0.88433 1.48357
 H -0.98488 -0.88319 -1.48293
 H 0.71056 -1.12016 1.40913
 H 0.71110 -1.11879 -1.40611
 H 0.00568 -0.47064 2.82335
 H 0.00763 -0.46972 -2.82124
13
bifur_IRC_Cartesians_noMW_output/new_data/bifur_traj1_Cartesians point 277
C 0.07936 0.82252 1.27607
 C 0.07900 0.82488 -1.27692
 C 0.35471 1.28170 0.00064
 C -0.05789 -0.48627 1.78810
 C -0.05711 -0.48486 -1.78650
 F 0.07096 1.48687 2.20827
 F 0.06974 1.49132 -2.21529
 H -0.98347 -0.88952 1.48365
 H -0.98214 -0.88841 -1.48301
 H 0.71305 -1.11910 1.41916
 H 0.71357 -1.11776 -1.41623
 H -0.00084 -0.46113 2.82110
 H 0.00105 -0.46023 -2.81904
13
bifur_IRC_Cartesians_noMW_output/new_data/bifur_traj1_Cartesians point 278
C 0.07905 0.82042 1.27090
 C 0.07872 0.82275 -1.27174
 C 0.33971 1.27979 0.00063
 C -0.05810 -0.48617 1.78790
 C -0.05733 -0.48478 -1.78633
 F 0.07964 1.48711 2.19791
 F 0.07846 1.49149 -2.20483
 H -0.98203 -0.89222 1.48370
 H -0.98071 -0.89112 -1.48306
 H 0.71435 -1.11855 1.42438
 H 0.71485 -1.11723 -1.42150
 H -0.00423 -0.45618 2.81993
 H -0.00238 -0.45529 -2.81789
13
bifur_IRC_Cartesians_noMW_output/new_data/bifur_traj1_Cartesians point 279
C 0.07875 0.81831 1.26571
 C 0.07843 0.82060 -1.26654
 C 0.32465 1.27788 0.00062
 C -0.05831 -0.48606 1.78770
 C -0.05755 -0.48469 -1.78615
 F 0.08834 1.48734 2.18751
 F 0.08721 1.49166 -2.19433
 H -0.98058 -0.89493 1.48374
 H -0.97928 -0.89385 -1.48310
 H 0.71565 -1.11800 1.42961
 H 0.71614 -1.11670 -1.42679
 H -0.00763 -0.45121 2.81876
 H -0.00582 -0.45034 -2.81675
13
bifur_IRC_Cartesians_noMW_output/new_data/bifur_traj1_Cartesians point 280
C 0.07845 0.81624 1.26061
 C 0.07815 0.81850 -1.26143
 C 0.30985 1.27600 0.00062
 C -0.05852 -0.48596 1.78750
 C -0.05777 -0.48461 -1.78598
 F 0.09690 1.48757 2.17729
 F 0.09581 1.49182 -2.18402
 H -0.97916 -0.89760 1.48379
 H -0.97788 -0.89653 -1.48314
 H 0.71693 -1.11746 1.43476
 H 0.71741 -1.11617 -1.43199
 H -0.01097 -0.44633 2.81760
 H -0.00920 -0.44547 -2.81562
13
bifur_IRC_Cartesians_noMW_output/new_data/bifur_traj1_Cartesians point 281
C 0.07816 0.81423 1.25568
 C 0.07788 0.81646 -1.25648
 C 0.29553 1.27417 0.00061
 C -0.05872 -0.48585 1.78731
 C -0.05798 -0.48452 -1.78581
 F 0.10517 1.48779 2.16741
 F 0.10413 1.49198 -2.17404
 H -0.97778 -0.90018 1.48383
 H -0.97652 -0.89912 -1.48319
 H 0.71817 -1.11693 1.43974
 H 0.71863 -1.11567 -1.43702
 H -0.01421 -0.44161 2.81648
 H -0.01246 -0.44075 -2.81452
13
bifur_IRC_Cartesians_noMW_output/new_data/bifur_traj1_Cartesians point 282
C 0.07788 0.81231 1.25094
 C 0.07762 0.81450 -1.25173
 C 0.28177 1.27242 0.00060
 C -0.05891 -0.48576 1.78713
 C -0.05818 -0.48444 -1.78565
 F 0.11312 1.48800 2.15791
 F 0.11213 1.49214 -2.16444
 H -0.97645 -0.90265 1.48387
 H -0.97521 -0.90161 -1.48323
 H 0.71935 -1.11643 1.44452
 H 0.71981 -1.11518 -1.44185
 H -0.01732 -0.43707 2.81541
 H -0.01561 -0.43623 -2.81347
13
bifur_IRC_Cartesians_noMW_output/new_data/bifur_traj1_Cartesians point 283
C 0.07762 0.81046 1.24639
 C 0.07736 0.81262 -1.24718
 C 0.26858 1.27074 0.00059
 C -0.05910 -0.48566 1.78695
 C -0.05838 -0.48437 -1.78549
 F 0.12075 1.48821 2.14880
 F 0.11980 1.49229 -2.15525
 H -0.97519 -0.90503 1.48391
 H -0.97396 -0.90400 -1.48327
 H 0.72049 -1.11594 1.44911
 H 0.72094 -1.11471 -1.44648
 H -0.02030 -0.43272 2.81438
 H -0.01862 -0.43188 -2.81247
13
bifur_IRC_Cartesians_noMW_output/new_data/bifur_traj1_Cartesians point 284
C 0.07736 0.80870 1.24205
 C 0.07712 0.81083 -1.24282
 C 0.25597 1.26914 0.00058
 C -0.05928 -0.48558 1.78678
 C -0.05856 -0.48430 -1.78534
 F 0.12804 1.48840 2.14009
 F 0.12712 1.49243 -2.14646
 H -0.97397 -0.90730 1.48395
 H -0.97276 -0.90629 -1.48330
 H 0.72158 -1.11548 1.45350
 H 0.72202 -1.11427 -1.45091
 H -0.02315 -0.42856 2.81339
 H -0.02150 -0.42773 -2.81151
13
bifur_IRC_Cartesians_noMW_output/new_data/bifur_traj1_Cartesians point 285
C 0.07712 0.80703 1.23794
 C 0.07690 0.80913 -1.23871
 C 0.24405 1.26762 0.00057
 C -0.05944 -0.48549 1.78663
 C -0.05874 -0.48423 -1.78520
 F 0.13493 1.48859 2.13186
 F 0.13405 1.49256 -2.13815
 H -0.97282 -0.90945 1.48398
 H -0.97163 -0.90844 -1.48334
 H 0.72261 -1.11504 1.45764
 H 0.72304 -1.11384 -1.45510
 H -0.02584 -0.42462 2.81246
 H -0.02422 -0.42381 -2.81060
13
bifur_IRC_Cartesians_noMW_output/new_data/bifur_traj1_Cartesians point 286
C 0.07690 0.80547 1.23412
 C 0.07669 0.80755 -1.23488
 C 0.23295 1.26621 0.00057
 C -0.05960 -0.48541 1.78648
 C -0.05890 -0.48417 -1.78507
 F 0.14134 1.48876 2.12420
 F 0.14050 1.49269 -2.13041
 H -0.97176 -0.91145 1.48401
 H -0.97058 -0.91045 -1.48337
 H 0.72357 -1.11464 1.46150
 H 0.72399 -1.11345 -1.45899
 H -0.02835 -0.42096 2.81160
 H -0.02675 -0.42016 -2.80975
13
bifur_IRC_Cartesians_noMW_output/new_data/bifur_traj1_Cartesians point 287
C 0.07690 0.80547 1.23412
 C 0.07669 0.80755 -1.23488
 C 0.23295 1.26621 0.00057
 C -0.05960 -0.48541 1.78648
 C -0.05890 -0.48417 -1.78507
 F 0.14134 1.48876 2.12420
 F 0.14050 1.49269 -2.13041
 H -0.97176 -0.91145 1.48401
 H -0.97058 -0.91045 -1.48337
 H 0.72357 -1.11464 1.46150
 H 0.72399 -1.11345 -1.45899
 H -0.02835 -0.42096 2.81160
 H -0.02675 -0.42016 -2.80975
13
bifur_IRC_Cartesians_noMW_output/new_data/bifur_traj1_Cartesians point 288
C 0.07651 0.80280 1.22753
 C 0.07632 0.80483 -1.22828
 C 0.21384 1.26378 0.00056
 C -0.05987 -0.48528 1.78623
 C -0.05918 -0.48406 -1.78485
 F 0.15239 1.48906 2.11100
 F 0.15161 1.49290 -2.11709
 H -0.96992 -0.91489 1.48407
 H -0.96876 -0.91391 -1.48343
 H 0.72522 -1.11394 1.46815
 H 0.72562 -1.11277 -1.46570
 H -0.03267 -0.41466 2.81010
 H -0.03112 -0.41387 -2.80829
13
bifur_IRC_Cartesians_noMW_output/new_data/bifur_traj1_Cartesians point 289
C 0.07635 0.80168 1.22479
 C 0.07617 0.80370 -1.22553
 C 0.20589 1.26277 0.00055
 C -0.05998 -0.48522 1.78612
 C -0.05930 -0.48401 -1.78475
 F 0.15699 1.48918 2.10551
 F 0.15623 1.49299 -2.11154
 H -0.96915 -0.91632 1.48409
 H -0.96801 -0.91535 -1.48345
 H 0.72591 -1.11365 1.47091
 H 0.72630 -1.11249 -1.46850
 H -0.03447 -0.41204 2.80948
 H -0.03293 -0.41125 -2.80768
13
bifur_IRC_Cartesians_noMW_output/new_data/bifur_traj1_Cartesians point 290
C 0.07621 0.80070 1.22236
 C 0.07604 0.80270 -1.22310
 C 0.19883 1.26187 0.00055
 C -0.06008 -0.48517 1.78603
 C -0.05941 -0.48397 -1.78467
 F 0.16107 1.48929 2.10063
 F 0.16033 1.49307 -2.10662
 H -0.96847 -0.91759 1.48412
 H -0.96734 -0.91663 -1.48347
 H 0.72652 -1.11339 1.47337
 H 0.72691 -1.11224 -1.47098
 H -0.03606 -0.40971 2.80893
 H -0.03454 -0.40893 -2.80715
13
bifur_IRC_Cartesians_noMW_output/new_data/bifur_traj1_Cartesians point 291
C 0.07608 0.79980 1.22014
 C 0.07591 0.80178 -1.22087
 C 0.19240 1.26105 0.00054
 C -0.06017 -0.48513 1.78594
 C -0.05950 -0.48393 -1.78460
 F 0.16478 1.48939 2.09619
 F 0.16407 1.49314 -2.10214
 H -0.96785 -0.91875 1.48413
 H -0.96672 -0.91780 -1.48349
 H 0.72708 -1.11315 1.47560
 H 0.72746 -1.11201 -1.47324
 H -0.03752 -0.40758 2.80843
 H -0.03601 -0.40681 -2.80665
13
bifur_IRC_Cartesians_noMW_output/new_data/bifur_traj1_Cartesians point 292
C 0.07595 0.79894 1.21803
 C 0.07580 0.80091 -1.21876
 C 0.18627 1.26027 0.00054
 C -0.06026 -0.48509 1.78586
 C -0.05959 -0.48390 -1.78452
 F 0.16833 1.48949 2.09196
 F 0.16763 1.49321 -2.09787
 H -0.96727 -0.91985 1.48415
 H -0.96614 -0.91890 -1.48351
 H 0.72761 -1.11293 1.47774
 H 0.72798 -1.11180 -1.47539
 H -0.03890 -0.40556 2.80795
 H -0.03741 -0.40479 -2.80619
13
bifur_IRC_Cartesians_noMW_output/new_data/bifur_traj1_Cartesians point 293
C 0.07583 0.79808 1.21592
 C 0.07568 0.80004 -1.21664
 C 0.18014 1.25949 0.00053
 C -0.06034 -0.48504 1.78578
 C -0.05968 -0.48386 -1.78445
 F 0.17187 1.48958 2.08773
 F 0.17119 1.49328 -2.09359
 H -0.96668 -0.92096 1.48417
 H -0.96556 -0.92002 -1.48353
 H 0.72814 -1.11270 1.47987
 H 0.72851 -1.11158 -1.47754
 H -0.04029 -0.40354 2.80747
 H -0.03881 -0.40278 -2.80572
13
bifur_IRC_Cartesians_noMW_output/new_data/bifur_traj1_Cartesians point 294
C 0.07570 0.79718 1.21371
 C 0.07556 0.79912 -1.21442
 C 0.17371 1.25868 0.00053
 C -0.06043 -0.48500 1.78569
 C -0.05978 -0.48383 -1.78438
 F 0.17558 1.48968 2.08329
 F 0.17493 1.49335 -2.08911
 H -0.96606 -0.92211 1.48419
 H -0.96495 -0.92118 -1.48355
 H 0.72869 -1.11247 1.48210
 H 0.72906 -1.11135 -1.47980
 H -0.04174 -0.40142 2.80697
 H -0.04028 -0.40066 -2.80523
13
bifur_IRC_Cartesians_noMW_output/new_data/bifur_traj1_Cartesians point 295
C 0.07556 0.79621 1.21131
 C 0.07543 0.79814 -1.21203
 C 0.16677 1.25779 0.00053
 C -0.06053 -0.48495 1.78560
 C -0.05988 -0.48379 -1.78429
 F 0.17960 1.48979 2.07849
 F 0.17896 1.49343 -2.08427
 H -0.96539 -0.92336 1.48421
 H -0.96429 -0.92244 -1.48357
 H 0.72929 -1.11221 1.48452
 H 0.72965 -1.11111 -1.48224
 H -0.04331 -0.39913 2.80643
 H -0.04186 -0.39838 -2.80470
13
bifur_IRC_Cartesians_noMW_output/new_data/bifur_traj1_Cartesians point 296
C 0.07541 0.79514 1.20869
 C 0.07528 0.79705 -1.20940
 C 0.15916 1.25683 0.00052
 C -0.06064 -0.48489 1.78550
 C -0.05999 -0.48374 -1.78421
 F 0.18400 1.48991 2.07324
 F 0.18338 1.49352 -2.07897
 H -0.96466 -0.92474 1.48423
 H -0.96357 -0.92381 -1.48359
 H 0.72995 -1.11193 1.48716
 H 0.73030 -1.11084 -1.48491
 H -0.04503 -0.39662 2.80584
 H -0.04360 -0.39587 -2.80412
13
bifur_IRC_Cartesians_noMW_output/new_data/bifur_traj1_Cartesians point 297
C 0.07524 0.79397 1.20581
 C 0.07512 0.79586 -1.20651
 C 0.15080 1.25576 0.00052
 C -0.06075 -0.48484 1.78539
 C -0.06011 -0.48370 -1.78411
 F 0.18883 1.49004 2.06747
 F 0.18824 1.49361 -2.07314
 H -0.96385 -0.92624 1.48426
 H -0.96277 -0.92533 -1.48361
 H 0.73067 -1.11163 1.49007
 H 0.73102 -1.11054 -1.48784
 H -0.04692 -0.39386 2.80518
 H -0.04551 -0.39312 -2.80348
13
bifur_IRC_Cartesians_noMW_output/new_data/bifur_traj1_Cartesians point 298
C 0.07524 0.79397 1.20581
 C 0.07512 0.79586 -1.20651
 C 0.15080 1.25576 0.00052
 C -0.06075 -0.48484 1.78539
 C -0.06011 -0.48370 -1.78411
 F 0.18883 1.49004 2.06747
 F 0.18824 1.49361 -2.07314
 H -0.96385 -0.92624 1.48426
 H -0.96277 -0.92533 -1.48361
 H 0.73067 -1.11163 1.49007
 H 0.73102 -1.11054 -1.48784
 H -0.04692 -0.39386 2.80518
 H -0.04551 -0.39312 -2.80348
13
bifur_IRC_Cartesians_noMW_output/new_data/bifur_traj1_Cartesians point 299
C 0.07485 0.79130 1.19925
 C 0.07476 0.79315 -1.19993
 C 0.13174 1.25334 0.00050
 C -0.06102 -0.48470 1.78514
 C -0.06039 -0.48359 -1.78388
 F 0.19985 1.49033 2.05431
 F 0.19932 1.49383 -2.05985
 H -0.96202 -0.92967 1.48432
 H -0.96096 -0.92878 -1.48367
 H 0.73232 -1.11093 1.49670
 H 0.73265 -1.10986 -1.49454
 H -0.05122 -0.38757 2.80370
 H -0.04986 -0.38685 -2.80203
13
bifur_IRC_Cartesians_noMW_output/new_data/bifur_traj1_Cartesians point 300
C 0.07464 0.78981 1.19556
 C 0.07456 0.79163 -1.19623
 C 0.12103 1.25198 0.00050
 C -0.06117 -0.48463 1.78499
 C -0.06055 -0.48353 -1.78376
 F 0.20603 1.49050 2.04691
 F 0.20554 1.49395 -2.05239
 H -0.96099 -0.93160 1.48435
 H -0.95995 -0.93072 -1.48370
 H 0.73324 -1.11054 1.50042
 H 0.73356 -1.10948 -1.49830
 H -0.05364 -0.38404 2.80286
 H -0.05230 -0.38332 -2.80121
13
bifur_IRC_Cartesians_noMW_output/new_data/bifur_traj1_Cartesians point 301
C 0.07440 0.78820 1.19162
 C 0.07434 0.79000 -1.19228
 C 0.10959 1.25052 0.00049
 C -0.06133 -0.48455 1.78484
 C -0.06072 -0.48346 -1.78362
 F 0.21265 1.49067 2.03901
 F 0.21219 1.49407 -2.04441
 H -0.95989 -0.93366 1.48438
 H -0.95886 -0.93279 -1.48373
 H 0.73423 -1.11012 1.50440
 H 0.73454 -1.10908 -1.50232
 H -0.05623 -0.38027 2.80197
 H -0.05492 -0.37956 -2.80034
13
bifur_IRC_Cartesians_noMW_output/new_data/bifur_traj1_Cartesians point 302
C 0.07416 0.78652 1.18746
 C 0.07411 0.78828 -1.18812
 C 0.09753 1.24898 0.00048
 C -0.06150 -0.48446 1.78468
 C -0.06090 -0.48339 -1.78348
 F 0.21962 1.49086 2.03068
 F 0.21920 1.49421 -2.03600
 H -0.95873 -0.93583 1.48442
 H -0.95772 -0.93497 -1.48377
 H 0.73528 -1.10967 1.50860
 H 0.73558 -1.10865 -1.50655
 H -0.05895 -0.37629 2.80102
 H -0.05767 -0.37559 -2.79942
13
bifur_IRC_Cartesians_noMW_output/new_data/bifur_traj1_Cartesians point 303
C 0.07391 0.78477 1.18317
 C 0.07387 0.78651 -1.18382
 C 0.08507 1.24740 0.00048
 C -0.06168 -0.48437 1.78452
 C -0.06108 -0.48332 -1.78333
 F 0.22682 1.49105 2.02208
 F 0.22644 1.49435 -2.02732
 H -0.95753 -0.93808 1.48445
 H -0.95653 -0.93723 -1.48381
 H 0.73635 -1.10922 1.51293
 H 0.73664 -1.10821 -1.51093
 H -0.06177 -0.37218 2.80005
 H -0.06052 -0.37149 -2.79847
13
bifur_IRC_Cartesians_noMW_output/new_data/bifur_traj1_Cartesians point 304
C 0.07365 0.78301 1.17883
 C 0.07363 0.78472 -1.17947
 C 0.07249 1.24580 0.00047
 C -0.06185 -0.48428 1.78435
 C -0.06127 -0.48325 -1.78319
 F 0.23409 1.49125 2.01339
 F 0.23375 1.49449 -2.01855
 H -0.95632 -0.94034 1.48449
 H -0.95534 -0.93951 -1.48384
 H 0.73744 -1.10876 1.51730
 H 0.73772 -1.10776 -1.51535
 H -0.06461 -0.36803 2.79907
 H -0.06339 -0.36735 -2.79751
13
bifur_IRC_Cartesians_noMW_output/new_data/bifur_traj1_Cartesians point 305
C 0.07340 0.78126 1.17453
 C 0.07339 0.78294 -1.17516
 C 0.06000 1.24421 0.00046
 C -0.06203 -0.48420 1.78418
 C -0.06145 -0.48318 -1.78304
 F 0.24131 1.49144 2.00477
 F 0.24101 1.49463 -2.00984
 H -0.95512 -0.94259 1.48453
 H -0.95415 -0.94177 -1.48388
 H 0.73852 -1.10830 1.52165
 H 0.73879 -1.10732 -1.51973
 H -0.06743 -0.36391 2.79809
 H -0.06624 -0.36324 -2.79655
13
bifur_IRC_Cartesians_noMW_output/new_data/bifur_traj1_Cartesians point 306
C 0.07315 0.77954 1.17030
 C 0.07316 0.78120 -1.17092
 C 0.04772 1.24265 0.00045
 C -0.06220 -0.48411 1.78402
 C -0.06163 -0.48311 -1.78290
 F 0.24841 1.49163 1.99629
 F 0.24814 1.49477 -2.00128
 H -0.95393 -0.94480 1.48456
 H -0.95299 -0.94399 -1.48392
 H 0.73958 -1.10785 1.52592
 H 0.73984 -1.10689 -1.52404
 H -0.07021 -0.35986 2.79714
 H -0.06904 -0.35920 -2.79562
13
bifur_IRC_Cartesians_noMW_output/new_data/bifur_traj1_Cartesians point 307
C 0.07291 0.77786 1.16615
 C 0.07293 0.77948 -1.16676
 C 0.03568 1.24112 0.00044
 C -0.06237 -0.48402 1.78386
 C -0.06181 -0.48304 -1.78275
 F 0.25537 1.49182 1.98798
 F 0.25514 1.49491 -1.99289
 H -0.95278 -0.94697 1.48460
 H -0.95184 -0.94617 -1.48395
 H 0.74062 -1.10741 1.53010
 H 0.74087 -1.10646 -1.52827
 H -0.07293 -0.35588 2.79620
 H -0.07179 -0.35523 -2.79470
13
bifur_IRC_Cartesians_noMW_output/new_data/bifur_traj1_Cartesians point 308
C 0.07267 0.77620 1.16208
 C 0.07271 0.77780 -1.16269
 C 0.02388 1.23962 0.00044
 C -0.06254 -0.48394 1.78370
 C -0.06198 -0.48297 -1.78262
 F 0.26219 1.49200 1.97982
 F 0.26200 1.49504 -1.98466
 H -0.95164 -0.94910 1.48464
 H -0.95072 -0.94831 -1.48399
 H 0.74164 -1.10697 1.53421
 H 0.74188 -1.10604 -1.53242
 H -0.07560 -0.35199 2.79527
 H -0.07449 -0.35135 -2.79380
13
bifur_IRC_Cartesians_noMW_output/new_data/bifur_traj1_Cartesians point 309
C 0.07267 0.77620 1.16208
 C 0.07271 0.77780 -1.16269
 C 0.02388 1.23962 0.00044
 C -0.06254 -0.48394 1.78370
 C -0.06198 -0.48297 -1.78262
 F 0.26219 1.49200 1.97982
 F 0.26200 1.49504 -1.98466
 H -0.95164 -0.94910 1.48464
 H -0.95072 -0.94831 -1.48399
 H 0.74164 -1.10697 1.53421
 H 0.74188 -1.10604 -1.53242
 H -0.07560 -0.35199 2.79527
 H -0.07449 -0.35135 -2.79380
13
bifur_IRC_Cartesians_noMW_output/new_data/bifur_traj1_Cartesians point 310
C 0.07221 0.77300 1.15419
 C 0.07227 0.77455 -1.15478
 C 0.00098 1.23670 0.00042
 C -0.06286 -0.48378 1.78340
 C -0.06232 -0.48284 -1.78235
 F 0.27542 1.49236 1.96401
 F 0.27531 1.49530 -1.96870
 H -0.94944 -0.95322 1.48470
 H -0.94855 -0.95245 -1.48406
 H 0.74362 -1.10613 1.54217
 H 0.74384 -1.10523 -1.54046
 H -0.08077 -0.34444 2.79349
 H -0.07971 -0.34381 -2.79205
13
bifur_IRC_Cartesians_noMW_output/new_data/bifur_traj1_Cartesians point 311
C 0.07199 0.77145 1.15038
 C 0.07206 0.77297 -1.15096
 C -0.01009 1.23529 0.00042
 C -0.06301 -0.48370 1.78325
 C -0.06249 -0.48278 -1.78222
 F 0.28183 1.49253 1.95637
 F 0.28174 1.49542 -1.96098
 H -0.94837 -0.95521 1.48474
 H -0.94749 -0.95446 -1.48409
 H 0.74458 -1.10573 1.54602
 H 0.74478 -1.10484 -1.54435
 H -0.08327 -0.34078 2.79262
 H -0.08224 -0.34017 -2.79120
13
bifur_IRC_Cartesians_noMW_output/new_data/bifur_traj1_Cartesians point 312
C 0.07177 0.76993 1.14664
 C 0.07185 0.77142 -1.14721
 C -0.02096 1.23391 0.00041
 C -0.06317 -0.48363 1.78311
 C -0.06265 -0.48271 -1.78209
 F 0.28810 1.49270 1.94887
 F 0.28806 1.49554 -1.95341
 H -0.94733 -0.95717 1.48477
 H -0.94646 -0.95642 -1.48412
 H 0.74551 -1.10533 1.54980
 H 0.74571 -1.10445 -1.54816
 H -0.08573 -0.33720 2.79177
 H -0.08472 -0.33659 -2.79038
13
bifur_IRC_Cartesians_noMW_output/new_data/bifur_traj1_Cartesians point 313
C 0.07155 0.76842 1.14293
 C 0.07165 0.76989 -1.14350
 C -0.03171 1.23254 0.00040
 C -0.06332 -0.48355 1.78297
 C -0.06280 -0.48265 -1.78196
 F 0.29432 1.49287 1.94144
 F 0.29431 1.49566 -1.94591
 H -0.94629 -0.95911 1.48480
 H -0.94544 -0.95837 -1.48415
 H 0.74644 -1.10494 1.55354
 H 0.74663 -1.10407 -1.55194
 H -0.08816 -0.33365 2.79093
 H -0.08718 -0.33305 -2.78956
13
bifur_IRC_Cartesians_noMW_output/new_data/bifur_traj1_Cartesians point 314
C 0.07133 0.76691 1.13922
 C 0.07144 0.76836 -1.13977
 C -0.04250 1.23117 0.00040
 C -0.06347 -0.48347 1.78282
 C -0.06296 -0.48259 -1.78184
 F 0.30055 1.49303 1.93399
 F 0.30057 1.49579 -1.93839
 H -0.94525 -0.96105 1.48483
 H -0.94442 -0.96032 -1.48418
 H 0.74738 -1.10454 1.55729
 H 0.74756 -1.10369 -1.55573
 H -0.09060 -0.33009 2.79009
 H -0.08964 -0.32950 -2.78873
13
bifur_IRC_Cartesians_noMW_output/new_data/bifur_traj1_Cartesians point 315
C 0.07111 0.76538 1.13545
 C 0.07124 0.76680 -1.13600
 C -0.05342 1.22978 0.00039
 C -0.06362 -0.48340 1.78268
 C -0.06312 -0.48253 -1.78171
 F 0.30687 1.49320 1.92645
 F 0.30692 1.49591 -1.93078
 H -0.94420 -0.96302 1.48486
 H -0.94338 -0.96230 -1.48422
 H 0.74832 -1.10414 1.56109
 H 0.74849 -1.10330 -1.55956
 H -0.09306 -0.32649 2.78924
 H -0.09213 -0.32591 -2.78790
13
bifur_IRC_Cartesians_noMW_output/new_data/bifur_traj1_Cartesians point 316
C 0.07089 0.76383 1.13162
 C 0.07103 0.76522 -1.13217
 C -0.06453 1.22837 0.00038
 C -0.06378 -0.48332 1.78253
 C -0.06329 -0.48246 -1.78158
 F 0.31329 1.49337 1.91878
 F 0.31337 1.49603 -1.92303
 H -0.94313 -0.96502 1.48490
 H -0.94233 -0.96431 -1.48425
 H 0.74928 -1.10373 1.56495
 H 0.74944 -1.10291 -1.56346
 H -0.09557 -0.32282 2.78837
 H -0.09467 -0.32225 -2.78705
13
bifur_IRC_Cartesians_noMW_output/new_data/bifur_traj1_Cartesians point 317
C 0.07066 0.76225 1.12775
 C 0.07081 0.76362 -1.12828
 C -0.07579 1.22694 0.00037
 C -0.06394 -0.48324 1.78238
 C -0.06345 -0.48240 -1.78144
 F 0.31980 1.49355 1.91101
 F 0.31992 1.49616 -1.91518
 H -0.94205 -0.96704 1.48493
 H -0.94126 -0.96635 -1.48428
 H 0.75025 -1.10332 1.56887
 H 0.75041 -1.10251 -1.56742
 H -0.09812 -0.31911 2.78749
 H -0.09724 -0.31855 -2.78619
13
bifur_IRC_Cartesians_noMW_output/new_data/bifur_traj1_Cartesians point 318
C 0.07043 0.76067 1.12384
 C 0.07060 0.76201 -1.12437
 C -0.08711 1.22550 0.00037
 C -0.06409 -0.48316 1.78223
 C -0.06362 -0.48233 -1.78131
 F 0.32634 1.49372 1.90319
 F 0.32650 1.49629 -1.90729
 H -0.94096 -0.96908 1.48496
 H -0.94018 -0.96840 -1.48432
 H 0.75123 -1.10290 1.57280
 H 0.75137 -1.10211 -1.57140
 H -0.10068 -0.31537 2.78661
 H -0.09983 -0.31482 -2.78533
13
bifur_IRC_Cartesians_noMW_output/new_data/bifur_traj1_Cartesians point 319
C 0.07020 0.75909 1.11995
 C 0.07038 0.76040 -1.12047
 C -0.09840 1.22406 0.00036
 C -0.06425 -0.48308 1.78208
 C -0.06379 -0.48227 -1.78118
 F 0.33287 1.49390 1.89539
 F 0.33306 1.49641 -1.89942
 H -0.93987 -0.97112 1.48500
 H -0.93911 -0.97044 -1.48435
 H 0.75221 -1.10249 1.57673
 H 0.75234 -1.10171 -1.57536
 H -0.10323 -0.31165 2.78573
 H -0.10240 -0.31111 -2.78447
13
bifur_IRC_Cartesians_noMW_output/new_data/bifur_traj1_Cartesians point 320
C 0.07020 0.75909 1.11995
 C 0.07038 0.76040 -1.12047
 C -0.09840 1.22406 0.00036
 C -0.06425 -0.48308 1.78208
 C -0.06379 -0.48227 -1.78118
 F 0.33287 1.49390 1.89539
 F 0.33306 1.49641 -1.89942
 H -0.93987 -0.97112 1.48500
 H -0.93911 -0.97044 -1.48435
 H 0.75221 -1.10249 1.57673
 H 0.75234 -1.10171 -1.57536
 H -0.10323 -0.31165 2.78573
 H -0.10240 -0.31111 -2.78447
13
bifur_IRC_Cartesians_noMW_output/new_data/bifur_traj1_Cartesians point 321
C 0.06975 0.75598 1.11230
 C 0.06996 0.75724 -1.11280
 C -0.12063 1.22123 0.00035
 C -0.06457 -0.48292 1.78179
 C -0.06411 -0.48214 -1.78092
 F 0.34571 1.49424 1.88004
 F 0.34598 1.49666 -1.88392
 H -0.93773 -0.97512 1.48506
 H -0.93700 -0.97447 -1.48441
 H 0.75413 -1.10168 1.58446
 H 0.75424 -1.10092 -1.58317
 H -0.10825 -0.30432 2.78399
 H -0.10748 -0.30379 -2.78277
13
bifur_IRC_Cartesians_noMW_output/new_data/bifur_traj1_Cartesians point 322
C 0.06953 0.75445 1.10854
 C 0.06975 0.75569 -1.10903
 C -0.13153 1.21985 0.00034
 C -0.06472 -0.48285 1.78164
 C -0.06428 -0.48208 -1.78079
 F 0.35202 1.49441 1.87251
 F 0.35231 1.49679 -1.87632
 H -0.93669 -0.97708 1.48510
 H -0.93596 -0.97644 -1.48445
 H 0.75507 -1.10128 1.58825
 H 0.75518 -1.10054 -1.58700
 H -0.11072 -0.30072 2.78314
 H -0.10997 -0.30020 -2.78194
13
bifur_IRC_Cartesians_noMW_output/new_data/bifur_traj1_Cartesians point 323
C 0.06931 0.75295 1.10484
 C 0.06955 0.75416 -1.10533
 C -0.14226 1.21848 0.00033
 C -0.06487 -0.48277 1.78150
 C -0.06443 -0.48202 -1.78066
 F 0.35822 1.49458 1.86510
 F 0.35855 1.49691 -1.86884
 H -0.93565 -0.97901 1.48513
 H -0.93494 -0.97838 -1.48448
 H 0.75600 -1.10088 1.59198
 H 0.75609 -1.10016 -1.59076
 H -0.11314 -0.29718 2.78230
 H -0.11242 -0.29667 -2.78112
13
bifur_IRC_Cartesians_noMW_output/new_data/bifur_traj1_Cartesians point 324
C 0.06910 0.75148 1.10124
 C 0.06935 0.75268 -1.10172
 C -0.15272 1.21715 0.00033
 C -0.06502 -0.48270 1.78136
 C -0.06459 -0.48196 -1.78054
 F 0.36426 1.49474 1.85788
 F 0.36463 1.49703 -1.86155
 H -0.93465 -0.98090 1.48516
 H -0.93395 -0.98028 -1.48451
 H 0.75690 -1.10050 1.59562
 H 0.75699 -1.09979 -1.59444
 H -0.11550 -0.29373 2.78149
 H -0.11481 -0.29323 -2.78032
13
bifur_IRC_Cartesians_noMW_output/new_data/bifur_traj1_Cartesians point 325
C 0.06890 0.75009 1.09780
 C 0.06916 0.75125 -1.09827
 C -0.16270 1.21588 0.00032
 C -0.06516 -0.48263 1.78123
 C -0.06473 -0.48190 -1.78042
 F 0.37004 1.49490 1.85099
 F 0.37043 1.49714 -1.85459
 H -0.93369 -0.98270 1.48519
 H -0.93300 -0.98209 -1.48454
 H 0.75776 -1.10013 1.59909
 H 0.75784 -1.09943 -1.59794
 H -0.11776 -0.29043 2.78071
 H -0.11709 -0.28994 -2.77956
13
bifur_IRC_Cartesians_noMW_output/new_data/bifur_traj1_Cartesians point 326
C 0.06871 0.74877 1.09457
 C 0.06898 0.74992 -1.09504
 C -0.17207 1.21469 0.00031
 C -0.06529 -0.48256 1.78110
 C -0.06487 -0.48185 -1.78031
 F 0.37545 1.49504 1.84452
 F 0.37587 1.49724 -1.84806
 H -0.93278 -0.98438 1.48522
 H -0.93211 -0.98378 -1.48457
 H 0.75857 -1.09979 1.60235
 H 0.75864 -1.09910 -1.60123
 H -0.11988 -0.28735 2.77998
 H -0.11922 -0.28686 -2.77885
13
bifur_IRC_Cartesians_noMW_output/new_data/bifur_traj1_Cartesians point 327
C 0.06854 0.74756 1.09158
 C 0.06881 0.74869 -1.09204
 C -0.18075 1.21358 0.00031
 C -0.06541 -0.48250 1.78099
 C -0.06500 -0.48180 -1.78021
 F 0.38047 1.49518 1.83852
 F 0.38092 1.49734 -1.84201
 H -0.93195 -0.98595 1.48524
 H -0.93129 -0.98535 -1.48459
 H 0.75932 -1.09947 1.60537
 H 0.75939 -1.09879 -1.60428
 H -0.12184 -0.28448 2.77930
 H -0.12121 -0.28400 -2.77818
13
bifur_IRC_Cartesians_noMW_output/new_data/bifur_traj1_Cartesians point 328
C 0.06837 0.74643 1.08881
 C 0.06866 0.74754 -1.08926
 C -0.18881 1.21256 0.00030
 C -0.06552 -0.48244 1.78088
 C -0.06512 -0.48175 -1.78012
 F 0.38512 1.49530 1.83296
 F 0.38560 1.49743 -1.83639
 H -0.93117 -0.98740 1.48527
 H -0.93052 -0.98681 -1.48462
 H 0.76002 -1.09918 1.60817
 H 0.76008 -1.09851 -1.60711
 H -0.12366 -0.28182 2.77867
 H -0.12305 -0.28135 -2.77757
13
bifur_IRC_Cartesians_noMW_output/new_data/bifur_traj1_Cartesians point 329
C 0.06822 0.74539 1.08624
 C 0.06852 0.74648 -1.08669
 C -0.19624 1.21161 0.00030
 C -0.06563 -0.48239 1.78078
 C -0.06523 -0.48171 -1.78003
 F 0.38942 1.49542 1.82783
 F 0.38992 1.49751 -1.83121
 H -0.93046 -0.98874 1.48529
 H -0.92982 -0.98816 -1.48464
 H 0.76066 -1.09890 1.61076
 H 0.76071 -1.09824 -1.60972
 H -0.12534 -0.27937 2.77809
 H -0.12474 -0.27890 -2.77700
13
bifur_IRC_Cartesians_noMW_output/new_data/bifur_traj1_Cartesians point 330
C 0.06809 0.74444 1.08390
 C 0.06839 0.74551 -1.08434
 C -0.20304 1.21075 0.00030
 C -0.06572 -0.48234 1.78069
 C -0.06533 -0.48167 -1.77995
 F 0.39335 1.49552 1.82313
 F 0.39387 1.49759 -1.82647
 H -0.92980 -0.98996 1.48531
 H -0.92917 -0.98939 -1.48466
 H 0.76125 -1.09865 1.61312
 H 0.76129 -1.09800 -1.61211
 H -0.12688 -0.27713 2.77756
 H -0.12630 -0.27667 -2.77648
13
bifur_IRC_Cartesians_noMW_output/new_data/bifur_traj1_Cartesians point 331
C 0.06809 0.74444 1.08390
 C 0.06839 0.74551 -1.08434
 C -0.20304 1.21075 0.00030
 C -0.06572 -0.48234 1.78069
 C -0.06533 -0.48167 -1.77995
 F 0.39335 1.49552 1.82313
 F 0.39387 1.49759 -1.82647
 H -0.92980 -0.98996 1.48531
 H -0.92917 -0.98939 -1.48466
 H 0.76125 -1.09865 1.61312
 H 0.76129 -1.09800 -1.61211
 H -0.12688 -0.27713 2.77756
 H -0.12630 -0.27667 -2.77648
13
bifur_IRC_Cartesians_noMW_output/new_data/bifur_traj1_Cartesians point 332
C 0.06786 0.74286 1.08001
 C 0.06817 0.74391 -1.08044
 C -0.21433 1.20931 0.00029
 C -0.06588 -0.48226 1.78054
 C -0.06550 -0.48161 -1.77982
 F 0.39988 1.49570 1.81534
 F 0.40043 1.49772 -1.81860
 H -0.92872 -0.99199 1.48534
 H -0.92810 -0.99143 -1.48469
 H 0.76222 -1.09824 1.61705
 H 0.76226 -1.09760 -1.61607
 H -0.12943 -0.27340 2.77668
 H -0.12887 -0.27295 -2.77562
13
bifur_IRC_Cartesians_noMW_output/new_data/bifur_traj1_Cartesians point 333
C 0.06777 0.74225 1.07851
 C 0.06809 0.74329 -1.07894
 C -0.21869 1.20876 0.00029
 C -0.06594 -0.48223 1.78048
 C -0.06556 -0.48158 -1.77976
 F 0.40240 1.49576 1.81233
 F 0.40297 1.49777 -1.81556
 H -0.92830 -0.99278 1.48536
 H -0.92769 -0.99222 -1.48470
 H 0.76260 -1.09808 1.61856
 H 0.76263 -1.09745 -1.61761
 H -0.13041 -0.27196 2.77634
 H -0.12987 -0.27152 -2.77529
13
bifur_IRC_Cartesians_noMW_output/new_data/bifur_traj1_Cartesians point 334
C 0.06770 0.74174 1.07727
 C 0.06802 0.74278 -1.07770
 C -0.22229 1.20830 0.00028
 C -0.06599 -0.48221 1.78044
 C -0.06561 -0.48156 -1.77972
 F 0.40447 1.49582 1.80984
 F 0.40506 1.49781 -1.81305
 H -0.92795 -0.99343 1.48537
 H -0.92734 -0.99287 -1.48472
 H 0.76291 -1.09795 1.61981
 H 0.76294 -1.09732 -1.61887
 H -0.13123 -0.27078 2.77606
 H -0.13069 -0.27033 -2.77501
13
bifur_IRC_Cartesians_noMW_output/new_data/bifur_traj1_Cartesians point 335
C 0.06764 0.74132 1.07623
 C 0.06797 0.74234 -1.07665
 C -0.22532 1.20791 0.00028
 C -0.06604 -0.48219 1.78040
 C -0.06566 -0.48154 -1.77969
 F 0.40623 1.49587 1.80775
 F 0.40682 1.49784 -1.81094
 H -0.92766 -0.99397 1.48538
 H -0.92706 -0.99342 -1.48472
 H 0.76317 -1.09784 1.62087
 H 0.76320 -1.09721 -1.61993
 H -0.13191 -0.26978 2.77582
 H -0.13138 -0.26933 -2.77478
13
bifur_IRC_Cartesians_noMW_output/new_data/bifur_traj1_Cartesians point 336
C 0.06758 0.74094 1.07529
 C 0.06791 0.74196 -1.07571
 C -0.22805 1.20757 0.00028
 C -0.06607 -0.48217 1.78036
 C -0.06570 -0.48153 -1.77965
 F 0.40780 1.49591 1.80587
 F 0.40840 1.49787 -1.80904
 H -0.92740 -0.99446 1.48538
 H -0.92680 -0.99392 -1.48473
 H 0.76341 -1.09774 1.62182
 H 0.76343 -1.09712 -1.62089
 H -0.13253 -0.26888 2.77561
 H -0.13200 -0.26844 -2.77457
13
bifur_IRC_Cartesians_noMW_output/new_data/bifur_traj1_Cartesians point 337
C 0.06753 0.74057 1.07437
 C 0.06786 0.74158 -1.07479
 C -0.23069 1.20723 0.00028
 C -0.06611 -0.48215 1.78033
 C -0.06574 -0.48151 -1.77962
 F 0.40933 1.49595 1.80404
 F 0.40994 1.49790 -1.80719
 H -0.92714 -0.99494 1.48539
 H -0.92655 -0.99439 -1.48474
 H 0.76364 -1.09764 1.62274
 H 0.76366 -1.09702 -1.62182
 H -0.13312 -0.26801 2.77540
 H -0.13261 -0.26757 -2.77437
13
bifur_IRC_Cartesians_noMW_output/new_data/bifur_traj1_Cartesians point 338
C 0.06747 0.74019 1.07344
 C 0.06781 0.74119 -1.07385
 C -0.23341 1.20688 0.00028
 C -0.06615 -0.48213 1.78029
 C -0.06578 -0.48150 -1.77959
 F 0.41091 1.49599 1.80216
 F 0.41152 1.49793 -1.80530
 H -0.92688 -0.99543 1.48540
 H -0.92629 -0.99489 -1.48475
 H 0.76387 -1.09754 1.62368
 H 0.76389 -1.09693 -1.62278
 H -0.13374 -0.26711 2.77519
 H -0.13323 -0.26667 -2.77417
13
bifur_IRC_Cartesians_noMW_output/new_data/bifur_traj1_Cartesians point 339
C 0.06741 0.73978 1.07244
 C 0.06776 0.74078 -1.07286
 C -0.23629 1.20652 0.00027
 C -0.06619 -0.48211 1.78025
 C -0.06582 -0.48148 -1.77956
 F 0.41257 1.49604 1.80017
 F 0.41320 1.49797 -1.80329
 H -0.92660 -0.99595 1.48541
 H -0.92601 -0.99541 -1.48476
 H 0.76412 -1.09744 1.62468
 H 0.76414 -1.09682 -1.62379
 H -0.13439 -0.26616 2.77496
 H -0.13389 -0.26572 -2.77395
13
bifur_IRC_Cartesians_noMW_output/new_data/bifur_traj1_Cartesians point 340
C 0.06735 0.73936 1.07139
 C 0.06770 0.74035 -1.07180
 C -0.23935 1.20613 0.00027
 C -0.06623 -0.48209 1.78021
 C -0.06586 -0.48146 -1.77952
 F 0.41434 1.49609 1.79806
 F 0.41497 1.49800 -1.80116
 H -0.92631 -0.99650 1.48542
 H -0.92572 -0.99596 -1.48477
 H 0.76439 -1.09732 1.62575
 H 0.76440 -1.09672 -1.62486
 H -0.13508 -0.26515 2.77472
 H -0.13459 -0.26472 -2.77371
13
bifur_IRC_Cartesians_noMW_output/new_data/bifur_traj1_Cartesians point 341
C 0.06729 0.73891 1.07028
 C 0.06764 0.73989 -1.07069
 C -0.24257 1.20572 0.00027
 C -0.06628 -0.48207 1.78017
 C -0.06591 -0.48145 -1.77948
 F 0.41620 1.49613 1.79584
 F 0.41684 1.49804 -1.79892
 H -0.92600 -0.99708 1.48543
 H -0.92542 -0.99654 -1.48477
 H 0.76466 -1.09721 1.62686
 H 0.76468 -1.09660 -1.62599
 H -0.13581 -0.26409 2.77447
 H -0.13532 -0.26366 -2.77347
13
bifur_IRC_Cartesians_noMW_output/new_data/bifur_traj1_Cartesians point 342
C 0.06729 0.73891 1.07028
 C 0.06764 0.73989 -1.07069
 C -0.24257 1.20572 0.00027
 C -0.06628 -0.48207 1.78017
 C -0.06591 -0.48145 -1.77948
 F 0.41620 1.49613 1.79584
 F 0.41684 1.49804 -1.79892
 H -0.92600 -0.99708 1.48543
 H -0.92542 -0.99654 -1.48477
 H 0.76466 -1.09721 1.62686
 H 0.76468 -1.09660 -1.62599
 H -0.13581 -0.26409 2.77447
 H -0.13532 -0.26366 -2.77347
13
bifur_IRC_Cartesians_noMW_output/new_data/bifur_traj1_Cartesians point 343
C 0.06715 0.73798 1.06801
 C 0.06751 0.73895 -1.06842
 C -0.24915 1.20488 0.00027
 C -0.06637 -0.48202 1.78008
 C -0.06601 -0.48141 -1.77941
 F 0.42000 1.49624 1.79129
 F 0.42067 1.49811 -1.79432
 H -0.92537 -0.99826 1.48545
 H -0.92479 -0.99774 -1.48479
 H 0.76523 -1.09696 1.62916
 H 0.76524 -1.09637 -1.62830
 H -0.13730 -0.26191 2.77396
 H -0.13682 -0.26149 -2.77296
13
bifur_IRC_Cartesians_noMW_output/new_data/bifur_traj1_Cartesians point 344
C 0.06709 0.73755 1.06694
 C 0.06745 0.73851 -1.06734
 C -0.25227 1.20448 0.00026
 C -0.06641 -0.48200 1.78004
 C -0.06606 -0.48139 -1.77937
 F 0.42181 1.49629 1.78914
 F 0.42248 1.49814 -1.79215
 H -0.92507 -0.99883 1.48546
 H -0.92450 -0.99830 -1.48480
 H 0.76550 -1.09685 1.63024
 H 0.76551 -1.09626 -1.62940
 H -0.13800 -0.26089 2.77372
 H -0.13754 -0.26046 -2.77273
13
bifur_IRC_Cartesians_noMW_output/new_data/bifur_traj1_Cartesians point 345
C 0.06704 0.73716 1.06599
 C 0.06740 0.73812 -1.06640
 C -0.25502 1.20414 0.00026
 C -0.06645 -0.48198 1.78000
 C -0.06610 -0.48137 -1.77934
 F 0.42339 1.49633 1.78724
 F 0.42408 1.49818 -1.79024
 H -0.92480 -0.99932 1.48546
 H -0.92424 -0.99880 -1.48481
 H 0.76574 -1.09675 1.63119
 H 0.76574 -1.09616 -1.63036
 H -0.13862 -0.25998 2.77350
 H -0.13816 -0.25956 -2.77252
13
bifur_IRC_Cartesians_noMW_output/new_data/bifur_traj1_Cartesians point 346
C 0.06699 0.73687 1.06527
 C 0.06736 0.73782 -1.06567
 C -0.25712 1.20387 0.00026
 C -0.06648 -0.48196 1.77997
 C -0.06613 -0.48136 -1.77931
 F 0.42461 1.49636 1.78579
 F 0.42530 1.49820 -1.78877
 H -0.92460 -0.99970 1.48547
 H -0.92404 -0.99918 -1.48482
 H 0.76592 -1.09667 1.63193
 H 0.76592 -1.09609 -1.63110
 H -0.13910 -0.25929 2.77334
 H -0.13864 -0.25887 -2.77236
13
bifur_IRC_Cartesians_noMW_output/new_data/bifur_traj1_Cartesians point 347
C 0.06697 0.73670 1.06485
 C 0.06734 0.73764 -1.06524
 C -0.25835 1.20371 0.00026
 C -0.06650 -0.48195 1.77996
 C -0.06614 -0.48136 -1.77930
 F 0.42532 1.49638 1.78494
 F 0.42601 1.49821 -1.78792
 H -0.92448 -0.99992 1.48547
 H -0.92392 -0.99940 -1.48482
 H 0.76603 -1.09663 1.63235
 H 0.76603 -1.09604 -1.63153
 H -0.13937 -0.25888 2.77324
 H -0.13892 -0.25846 -2.77226
13
bifur_IRC_Cartesians_noMW_output/new_data/bifur_traj1_Cartesians point 348
C 0.06696 0.73667 1.06477
 C 0.06733 0.73761 -1.06517
 C -0.25856 1.20368 0.00026
 C -0.06650 -0.48195 1.77996
 C -0.06615 -0.48135 -1.77930
 F 0.42544 1.49638 1.78480
 F 0.42614 1.49822 -1.78777
 H -0.92446 -0.99996 1.48547
 H -0.92390 -0.99944 -1.48482
 H 0.76605 -1.09662 1.63243
 H 0.76604 -1.09603 -1.63161
 H -0.13942 -0.25881 2.77322
 H -0.13897 -0.25839 -2.77225
13
bifur_IRC_Cartesians_noMW_output/new_data/bifur_traj1_Cartesians point 349
C 0.06698 0.73677 1.06503
 C 0.06735 0.73772 -1.06543
 C -0.25782 1.20378 0.00026
 C -0.06649 -0.48196 1.77996
 C -0.06614 -0.48136 -1.77930
 F 0.42501 1.49637 1.78531
 F 0.42570 1.49821 -1.78828
 H -0.92453 -0.99982 1.48547
 H -0.92397 -0.99931 -1.48482
 H 0.76598 -1.09665 1.63217
 H 0.76598 -1.09606 -1.63135
 H -0.13925 -0.25906 2.77328
 H -0.13880 -0.25864 -2.77230
13
bifur_IRC_Cartesians_noMW_output/new_data/bifur_traj1_Cartesians point 350
C 0.06701 0.73698 1.06555
 C 0.06738 0.73793 -1.06595
 C -0.25632 1.20397 0.00026
 C -0.06647 -0.48197 1.77998
 C -0.06611 -0.48137 -1.77932
 F 0.42415 1.49635 1.78634
 F 0.42483 1.49819 -1.78933
 H -0.92468 -0.99955 1.48547
 H -0.92411 -0.99903 -1.48482
 H 0.76585 -1.09670 1.63165
 H 0.76585 -1.09611 -1.63082
 H -0.13892 -0.25955 2.77340
 H -0.13846 -0.25913 -2.77242
13
bifur_IRC_Cartesians_noMW_output/new_data/bifur_traj1_Cartesians point 351
C 0.06705 0.73726 1.06623
 C 0.06741 0.73822 -1.06664
 C -0.25432 1.20422 0.00026
 C -0.06644 -0.48198 1.78001
 C -0.06609 -0.48138 -1.77935
 F 0.42299 1.49632 1.78773
 F 0.42367 1.49817 -1.79072
 H -0.92487 -0.99919 1.48546
 H -0.92430 -0.99867 -1.48481
 H 0.76568 -1.09677 1.63095
 H 0.76568 -1.09619 -1.63012
 H -0.13846 -0.26021 2.77356
 H -0.13800 -0.25979 -2.77257
13
bifur_IRC_Cartesians_noMW_output/new_data/bifur_traj1_Cartesians point 352
C 0.06710 0.73758 1.06701
 C 0.06746 0.73854 -1.06742
 C -0.25205 1.20451 0.00026
 C -0.06641 -0.48200 1.78004
 C -0.06605 -0.48139 -1.77937
 F 0.42168 1.49628 1.78929
 F 0.42236 1.49814 -1.79230
 H -0.92509 -0.99879 1.48545
 H -0.92452 -0.99826 -1.48480
 H 0.76548 -1.09686 1.63016
 H 0.76549 -1.09627 -1.62932
 H -0.13795 -0.26096 2.77373
 H -0.13749 -0.26054 -2.77274
13
bifur_IRC_Cartesians_noMW_output/new_data/bifur_traj1_Cartesians point 353
C 0.06710 0.73758 1.06701
 C 0.06746 0.73854 -1.06742
 C -0.25205 1.20451 0.00026
 C -0.06641 -0.48200 1.78004
 C -0.06605 -0.48139 -1.77937
 F 0.42168 1.49628 1.78929
 F 0.42236 1.49814 -1.79230
 H -0.92509 -0.99879 1.48545
 H -0.92452 -0.99826 -1.48480
 H 0.76548 -1.09686 1.63016
 H 0.76549 -1.09627 -1.62932
 H -0.13795 -0.26096 2.77373
 H -0.13749 -0.26054 -2.77274
13
bifur_IRC_Cartesians_noMW_output/new_data/bifur_traj1_Cartesians point 354
C 0.06719 0.73821 1.06858
 C 0.06754 0.73919 -1.06899
 C -0.24751 1.20509 0.00027
 C -0.06635 -0.48203 1.78010
 C -0.06599 -0.48142 -1.77943
 F 0.41906 1.49621 1.79242
 F 0.41972 1.49809 -1.79547
 H -0.92552 -0.99797 1.48544
 H -0.92495 -0.99744 -1.48479
 H 0.76509 -1.09702 1.62859
 H 0.76510 -1.09643 -1.62773
 H -0.13693 -0.26246 2.77409
 H -0.13645 -0.26203 -2.77309
13
bifur_IRC_Cartesians_noMW_output/new_data/bifur_traj1_Cartesians point 355
C 0.06723 0.73848 1.06924
 C 0.06758 0.73946 -1.06965
 C -0.24560 1.20533 0.00027
 C -0.06632 -0.48204 1.78013
 C -0.06596 -0.48143 -1.77945
 F 0.41795 1.49618 1.79375
 F 0.41860 1.49807 -1.79680
 H -0.92571 -0.99762 1.48544
 H -0.92513 -0.99709 -1.48478
 H 0.76493 -1.09709 1.62792
 H 0.76493 -1.09649 -1.62705
 H -0.13649 -0.26309 2.77424
 H -0.13601 -0.26266 -2.77324
13
bifur_IRC_Cartesians_noMW_output/new_data/bifur_traj1_Cartesians point 356
C 0.06726 0.73868 1.06974
 C 0.06761 0.73966 -1.07015
 C -0.24415 1.20552 0.00027
 C -0.06630 -0.48205 1.78015
 C -0.06594 -0.48144 -1.77946
 F 0.41711 1.49616 1.79475
 F 0.41776 1.49805 -1.79781
 H -0.92585 -0.99736 1.48543
 H -0.92527 -0.99683 -1.48478
 H 0.76480 -1.09715 1.62742
 H 0.76481 -1.09655 -1.62655
 H -0.13617 -0.26356 2.77435
 H -0.13568 -0.26314 -2.77335
13
bifur_IRC_Cartesians_noMW_output/new_data/bifur_traj1_Cartesians point 357
C 0.06727 0.73879 1.07001
 C 0.06762 0.73978 -1.07042
 C -0.24336 1.20562 0.00027
 C -0.06629 -0.48206 1.78016
 C -0.06592 -0.48144 -1.77947
 F 0.41666 1.49615 1.79529
 F 0.41730 1.49804 -1.79836
 H -0.92592 -0.99722 1.48543
 H -0.92534 -0.99669 -1.48478
 H 0.76473 -1.09718 1.62714
 H 0.76474 -1.09657 -1.62627
 H -0.13599 -0.26383 2.77441
 H -0.13550 -0.26340 -2.77341
13
bifur_IRC_Cartesians_noMW_output/new_data/bifur_traj1_Cartesians point 358
C 0.06727 0.73879 1.07001
 C 0.06762 0.73978 -1.07042
 C -0.24336 1.20562 0.00027
 C -0.06629 -0.48206 1.78016
 C -0.06592 -0.48144 -1.77947
 F 0.41666 1.49615 1.79529
 F 0.41730 1.49804 -1.79836
 H -0.92592 -0.99722 1.48543
 H -0.92534 -0.99669 -1.48478
 H 0.76473 -1.09718 1.62714
 H 0.76474 -1.09657 -1.62627
 H -0.13599 -0.26383 2.77441
 H -0.13550 -0.26340 -2.77341
13
bifur_IRC_Cartesians_noMW_output/new_data/bifur_traj1_Cartesians point 359
C 0.06725 0.73867 1.06971
 C 0.06761 0.73965 -1.07012
 C -0.24424 1.20551 0.00027
 C -0.06630 -0.48205 1.78015
 C -0.06594 -0.48144 -1.77946
 F 0.41716 1.49616 1.79469
 F 0.41781 1.49805 -1.79775
 H -0.92584 -0.99738 1.48543
 H -0.92526 -0.99685 -1.48478
 H 0.76481 -1.09714 1.62745
 H 0.76482 -1.09654 -1.62658
 H -0.13619 -0.26354 2.77434
 H -0.13570 -0.26311 -2.77334
13
bifur_IRC_Cartesians_noMW_output/new_data/bifur_traj1_Cartesians point 360
C 0.06722 0.73843 1.06910
 C 0.06757 0.73940 -1.06951
 C -0.24600 1.20528 0.00027
 C -0.06633 -0.48204 1.78012
 C -0.06596 -0.48143 -1.77944
 F 0.41818 1.49619 1.79347
 F 0.41883 1.49807 -1.79653
 H -0.92567 -0.99769 1.48544
 H -0.92509 -0.99717 -1.48479
 H 0.76496 -1.09708 1.62806
 H 0.76497 -1.09648 -1.62720
 H -0.13658 -0.26296 2.77421
 H -0.13610 -0.26253 -2.77321
13
bifur_IRC_Cartesians_noMW_output/new_data/bifur_traj1_Cartesians point 361
C 0.06717 0.73807 1.06823
 C 0.06752 0.73904 -1.06863
 C -0.24854 1.20496 0.00027
 C -0.06636 -0.48202 1.78009
 C -0.06600 -0.48141 -1.77941
 F 0.41965 1.49623 1.79172
 F 0.42031 1.49810 -1.79475
 H -0.92543 -0.99815 1.48544
 H -0.92485 -0.99763 -1.48479
 H 0.76518 -1.09699 1.62894
 H 0.76519 -1.09639 -1.62809
 H -0.13716 -0.26212 2.77401
 H -0.13668 -0.26169 -2.77301
13
bifur_IRC_Cartesians_noMW_output/new_data/bifur_traj1_Cartesians point 362
C 0.06710 0.73763 1.06714
 C 0.06746 0.73859 -1.06755
 C -0.25168 1.20456 0.00026
 C -0.06641 -0.48200 1.78005
 C -0.06605 -0.48139 -1.77938
 F 0.42147 1.49628 1.78954
 F 0.42214 1.49814 -1.79256
 H -0.92512 -0.99872 1.48545
 H -0.92455 -0.99820 -1.48480
 H 0.76545 -1.09687 1.63004
 H 0.76546 -1.09628 -1.62919
 H -0.13787 -0.26108 2.77376
 H -0.13740 -0.26066 -2.77277
13
bifur_IRC_Cartesians_noMW_output/new_data/bifur_traj1_Cartesians point 363
C 0.06703 0.73714 1.06594
 C 0.06740 0.73810 -1.06634
 C -0.25517 1.20412 0.00026
 C -0.06645 -0.48198 1.78000
 C -0.06610 -0.48137 -1.77934
 F 0.42348 1.49633 1.78714
 F 0.42417 1.49818 -1.79013
 H -0.92479 -0.99935 1.48546
 H -0.92422 -0.99883 -1.48481
 H 0.76575 -1.09674 1.63125
 H 0.76575 -1.09616 -1.63042
 H -0.13866 -0.25993 2.77349
 H -0.13820 -0.25951 -2.77251
13
bifur_IRC_Cartesians_noMW_output/new_data/bifur_traj1_Cartesians point 364
C 0.06703 0.73714 1.06594
 C 0.06740 0.73810 -1.06634
 C -0.25517 1.20412 0.00026
 C -0.06645 -0.48198 1.78000
 C -0.06610 -0.48137 -1.77934
 F 0.42348 1.49633 1.78714
 F 0.42417 1.49818 -1.79013
 H -0.92479 -0.99935 1.48546
 H -0.92422 -0.99883 -1.48481
 H 0.76575 -1.09674 1.63125
 H 0.76575 -1.09616 -1.63042
 H -0.13866 -0.25993 2.77349
 H -0.13820 -0.25951 -2.77251
13
bifur_IRC_Cartesians_noMW_output/new_data/bifur_traj1_Cartesians point 365
C 0.06689 0.73618 1.06357
 C 0.06727 0.73712 -1.06397
 C -0.26204 1.20324 0.00026
 C -0.06655 -0.48193 1.77991
 C -0.06620 -0.48133 -1.77925
 F 0.42745 1.49644 1.78239
 F 0.42816 1.49825 -1.78534
 H -0.92413 -1.00058 1.48548
 H -0.92357 -1.00007 -1.48483
 H 0.76635 -1.09649 1.63364
 H 0.76634 -1.09591 -1.63283
 H -0.14021 -0.25766 2.77295
 H -0.13977 -0.25725 -2.77198
13
bifur_IRC_Cartesians_noMW_output/new_data/bifur_traj1_Cartesians point 366
C 0.06684 0.73578 1.06260
 C 0.06721 0.73672 -1.06299
 C -0.26487 1.20288 0.00026
 C -0.06659 -0.48191 1.77987
 C -0.06624 -0.48132 -1.77922
 F 0.42909 1.49648 1.78044
 F 0.42980 1.49829 -1.78337
 H -0.92386 -1.00109 1.48549
 H -0.92330 -1.00058 -1.48484
 H 0.76659 -1.09639 1.63462
 H 0.76658 -1.09581 -1.63382
 H -0.14085 -0.25673 2.77273
 H -0.14041 -0.25632 -2.77177
13
bifur_IRC_Cartesians_noMW_output/new_data/bifur_traj1_Cartesians point 367
C 0.06680 0.73549 1.06188
 C 0.06717 0.73642 -1.06228
 C -0.26695 1.20262 0.00026
 C -0.06662 -0.48189 1.77984
 C -0.06627 -0.48131 -1.77920
 F 0.43029 1.49651 1.77900
 F 0.43101 1.49831 -1.78192
 H -0.92365 -1.00147 1.48550
 H -0.92310 -1.00096 -1.48485
 H 0.76677 -1.09631 1.63534
 H 0.76676 -1.09574 -1.63455
 H -0.14132 -0.25604 2.77257
 H -0.14089 -0.25563 -2.77161
13
bifur_IRC_Cartesians_noMW_output/new_data/bifur_traj1_Cartesians point 368
C 0.06677 0.73534 1.06151
 C 0.06715 0.73627 -1.06190
 C -0.26804 1.20248 0.00025
 C -0.06664 -0.48189 1.77983
 C -0.06629 -0.48130 -1.77918
 F 0.43092 1.49653 1.77825
 F 0.43164 1.49832 -1.78116
 H -0.92355 -1.00166 1.48550
 H -0.92300 -1.00116 -1.48485
 H 0.76687 -1.09627 1.63572
 H 0.76686 -1.09570 -1.63494
 H -0.14156 -0.25568 2.77248
 H -0.14114 -0.25527 -2.77152
13
bifur_IRC_Cartesians_noMW_output/new_data/bifur_traj1_Cartesians point 369
C 0.06678 0.73535 1.06154
 C 0.06715 0.73628 -1.06194
 C -0.26793 1.20249 0.00025
 C -0.06663 -0.48189 1.77983
 C -0.06629 -0.48130 -1.77919
 F 0.43086 1.49653 1.77833
 F 0.43158 1.49832 -1.78123
 H -0.92356 -1.00164 1.48550
 H -0.92301 -1.00114 -1.48485
 H 0.76686 -1.09628 1.63569
 H 0.76685 -1.09570 -1.63490
 H -0.14154 -0.25572 2.77249
 H -0.14111 -0.25531 -2.77153
13
bifur_IRC_Cartesians_noMW_output/new_data/bifur_traj1_Cartesians point 370
C 0.06680 0.73555 1.06203
 C 0.06718 0.73648 -1.06243
 C -0.26651 1.20267 0.00026
 C -0.06661 -0.48190 1.77985
 C -0.06627 -0.48131 -1.77920
 F 0.43004 1.49651 1.77930
 F 0.43076 1.49830 -1.78222
 H -0.92370 -1.00139 1.48550
 H -0.92314 -1.00088 -1.48485
 H 0.76673 -1.09633 1.63519
 H 0.76672 -1.09575 -1.63440
 H -0.14122 -0.25619 2.77260
 H -0.14079 -0.25578 -2.77164
13
bifur_IRC_Cartesians_noMW_output/new_data/bifur_traj1_Cartesians point 371
C 0.06686 0.73592 1.06293
 C 0.06723 0.73685 -1.06333
 C -0.26391 1.20300 0.00026
 C -0.06658 -0.48191 1.77988
 C -0.06623 -0.48132 -1.77923
 F 0.42853 1.49647 1.78110
 F 0.42924 1.49828 -1.78404
 H -0.92395 -1.00092 1.48549
 H -0.92339 -1.00041 -1.48484
 H 0.76651 -1.09642 1.63429
 H 0.76650 -1.09585 -1.63349
 H -0.14063 -0.25705 2.77281
 H -0.14019 -0.25663 -2.77184
13
bifur_IRC_Cartesians_noMW_output/new_data/bifur_traj1_Cartesians point 372
C 0.06693 0.73639 1.06410
 C 0.06730 0.73733 -1.06449
 C -0.26053 1.20343 0.00026
 C -0.06653 -0.48194 1.77993
 C -0.06618 -0.48134 -1.77927
 F 0.42658 1.49641 1.78344
 F 0.42728 1.49824 -1.78640
 H -0.92427 -1.00031 1.48548
 H -0.92371 -0.99980 -1.48483
 H 0.76622 -1.09655 1.63311
 H 0.76621 -1.09597 -1.63230
 H -0.13987 -0.25816 2.77307
 H -0.13942 -0.25775 -2.77210
13
bifur_IRC_Cartesians_noMW_output/new_data/bifur_traj1_Cartesians point 373
C 0.06700 0.73690 1.06534
 C 0.06736 0.73785 -1.06574
 C -0.25692 1.20389 0.00026
 C -0.06648 -0.48196 1.77998
 C -0.06612 -0.48136 -1.77931
 F 0.42449 1.49636 1.78593
 F 0.42518 1.49820 -1.78891
 H -0.92462 -0.99966 1.48547
 H -0.92405 -0.99914 -1.48482
 H 0.76590 -1.09668 1.63186
 H 0.76590 -1.09609 -1.63103
 H -0.13905 -0.25935 2.77335
 H -0.13860 -0.25893 -2.77237
13
bifur_IRC_Cartesians_noMW_output/new_data/bifur_traj1_Cartesians point 374
C 0.06707 0.73738 1.06652
 C 0.06743 0.73834 -1.06692
 C -0.25349 1.20433 0.00026
 C -0.06643 -0.48199 1.78002
 C -0.06607 -0.48138 -1.77936
 F 0.42251 1.49630 1.78830
 F 0.42319 1.49816 -1.79130
 H -0.92495 -0.99904 1.48546
 H -0.92438 -0.99852 -1.48481
 H 0.76561 -1.09680 1.63066
 H 0.76561 -1.09621 -1.62983
 H -0.13828 -0.26048 2.77362
 H -0.13781 -0.26006 -2.77263
13
bifur_IRC_Cartesians_noMW_output/new_data/bifur_traj1_Cartesians point 375
C 0.06707 0.73738 1.06652
 C 0.06743 0.73834 -1.06692
 C -0.25349 1.20433 0.00026
 C -0.06643 -0.48199 1.78002
 C -0.06607 -0.48138 -1.77936
 F 0.42251 1.49630 1.78830
 F 0.42319 1.49816 -1.79130
 H -0.92495 -0.99904 1.48546
 H -0.92438 -0.99852 -1.48481
 H 0.76561 -1.09680 1.63066
 H 0.76561 -1.09621 -1.62983
 H -0.13828 -0.26048 2.77362
 H -0.13781 -0.26006 -2.77263
13
bifur_IRC_Cartesians_noMW_output/new_data/bifur_traj1_Cartesians point 376
C 0.06719 0.73823 1.06863
 C 0.06755 0.73921 -1.06904
 C -0.24736 1.20511 0.00027
 C -0.06635 -0.48203 1.78010
 C -0.06598 -0.48142 -1.77943
 F 0.41897 1.49621 1.79253
 F 0.41963 1.49809 -1.79557
 H -0.92554 -0.99794 1.48544
 H -0.92496 -0.99741 -1.48479
 H 0.76508 -1.09703 1.62853
 H 0.76509 -1.09643 -1.62768
 H -0.13689 -0.26251 2.77410
 H -0.13642 -0.26208 -2.77310
13
bifur_IRC_Cartesians_noMW_output/new_data/bifur_traj1_Cartesians point 377
C 0.06725 0.73866 1.06967
 C 0.06760 0.73964 -1.07008
 C -0.24435 1.20549 0.00027
 C -0.06630 -0.48205 1.78014
 C -0.06594 -0.48144 -1.77946
 F 0.41723 1.49616 1.79461
 F 0.41788 1.49806 -1.79767
 H -0.92583 -0.99740 1.48543
 H -0.92525 -0.99687 -1.48478
 H 0.76482 -1.09714 1.62748
 H 0.76483 -1.09654 -1.62662
 H -0.13621 -0.26350 2.77433
 H -0.13573 -0.26307 -2.77333
13
bifur_IRC_Cartesians_noMW_output/new_data/bifur_traj1_Cartesians point 378
C 0.06732 0.73912 1.07080
 C 0.06767 0.74010 -1.07121
 C -0.24106 1.20591 0.00027
 C -0.06626 -0.48208 1.78019
 C -0.06589 -0.48145 -1.77950
 F 0.41533 1.49611 1.79688
 F 0.41597 1.49802 -1.79997
 H -0.92615 -0.99681 1.48542
 H -0.92556 -0.99627 -1.48477
 H 0.76453 -1.09726 1.62634
 H 0.76455 -1.09666 -1.62546
 H -0.13547 -0.26458 2.77459
 H -0.13498 -0.26415 -2.77358
13
bifur_IRC_Cartesians_noMW_output/new_data/bifur_traj1_Cartesians point 379
C 0.06739 0.73964 1.07209
 C 0.06774 0.74063 -1.07250
 C -0.23734 1.20639 0.00027
 C -0.06620 -0.48210 1.78024
 C -0.06584 -0.48148 -1.77954
 F 0.41317 1.49605 1.79945
 F 0.41380 1.49798 -1.80256
 H -0.92650 -0.99614 1.48541
 H -0.92591 -0.99560 -1.48476
 H 0.76421 -1.09740 1.62505
 H 0.76423 -1.09679 -1.62415
 H -0.13463 -0.26581 2.77488
 H -0.13413 -0.26538 -2.77387
13
bifur_IRC_Cartesians_noMW_output/new_data/bifur_traj1_Cartesians point 380
C 0.06748 0.74023 1.07354
 C 0.06782 0.74123 -1.07396
 C -0.23312 1.20692 0.00028
 C -0.06614 -0.48213 1.78029
 C -0.06577 -0.48150 -1.77959
 F 0.41073 1.49599 1.80237
 F 0.41135 1.49793 -1.80551
 H -0.92691 -0.99538 1.48540
 H -0.92632 -0.99483 -1.48475
 H 0.76385 -1.09755 1.62358
 H 0.76387 -1.09694 -1.62267
 H -0.13367 -0.26721 2.77521
 H -0.13316 -0.26677 -2.77419
13
bifur_IRC_Cartesians_noMW_output/new_data/bifur_traj1_Cartesians point 381
C 0.06757 0.74088 1.07514
 C 0.06790 0.74189 -1.07556
 C -0.22848 1.20751 0.00028
 C -0.06608 -0.48216 1.78035
 C -0.06570 -0.48153 -1.77965
 F 0.40805 1.49592 1.80557
 F 0.40866 1.49788 -1.80874
 H -0.92736 -0.99454 1.48538
 H -0.92676 -0.99399 -1.48473
 H 0.76345 -1.09772 1.62197
 H 0.76347 -1.09710 -1.62104
 H -0.13263 -0.26873 2.77557
 H -0.13210 -0.26829 -2.77454
13
bifur_IRC_Cartesians_noMW_output/new_data/bifur_traj1_Cartesians point 382
C 0.06767 0.74155 1.07680
 C 0.06800 0.74258 -1.07722
 C -0.22365 1.20813 0.00028
 C -0.06601 -0.48220 1.78042
 C -0.06563 -0.48155 -1.77971
 F 0.40526 1.49584 1.80890
 F 0.40585 1.49782 -1.81210
 H -0.92782 -0.99367 1.48537
 H -0.92721 -0.99312 -1.48472
 H 0.76303 -1.09790 1.62029
 H 0.76306 -1.09727 -1.61935
 H -0.13153 -0.27033 2.77595
 H -0.13100 -0.26988 -2.77491
13
bifur_IRC_Cartesians_noMW_output/new_data/bifur_traj1_Cartesians point 383
C 0.06777 0.74221 1.07843
 C 0.06809 0.74325 -1.07886
 C -0.21893 1.20873 0.00029
 C -0.06595 -0.48223 1.78048
 C -0.06556 -0.48158 -1.77976
 F 0.40253 1.49577 1.81216
 F 0.40310 1.49777 -1.81540
 H -0.92828 -0.99282 1.48536
 H -0.92766 -0.99226 -1.48471
 H 0.76262 -1.09807 1.61864
 H 0.76265 -1.09744 -1.61769
 H -0.13047 -0.27189 2.77632
 H -0.12992 -0.27144 -2.77527
13
bifur_IRC_Cartesians_noMW_output/new_data/bifur_traj1_Cartesians point 384
C 0.06785 0.74282 1.07993
 C 0.06817 0.74387 -1.08036
 C -0.21458 1.20928 0.00029
 C -0.06588 -0.48226 1.78054
 C -0.06550 -0.48161 -1.77981
 F 0.40002 1.49570 1.81517
 F 0.40058 1.49772 -1.81843
 H -0.92869 -0.99204 1.48534
 H -0.92808 -0.99148 -1.48469
 H 0.76225 -1.09823 1.61713
 H 0.76228 -1.09759 -1.61616
 H -0.12948 -0.27332 2.77666
 H -0.12893 -0.27287 -2.77560
13
bifur_IRC_Cartesians_noMW_output/new_data/bifur_traj1_Cartesians point 385
C 0.06793 0.74337 1.08126
 C 0.06824 0.74442 -1.08169
 C -0.21071 1.20977 0.00029
 C -0.06583 -0.48229 1.78059
 C -0.06544 -0.48163 -1.77986
 F 0.39778 1.49564 1.81784
 F 0.39833 1.49768 -1.82113
 H -0.92907 -0.99134 1.48533
 H -0.92844 -0.99078 -1.48468
 H 0.76191 -1.09837 1.61579
 H 0.76195 -1.09773 -1.61480
 H -0.12861 -0.27460 2.77696
 H -0.12805 -0.27414 -2.77590
13
bifur_IRC_Cartesians_noMW_output/new_data/bifur_traj1_Cartesians point 386
C 0.06793 0.74337 1.08126
 C 0.06824 0.74442 -1.08169
 C -0.21071 1.20977 0.00029
 C -0.06583 -0.48229 1.78059
 C -0.06544 -0.48163 -1.77986
 F 0.39778 1.49564 1.81784
 F 0.39833 1.49768 -1.82113
 H -0.92907 -0.99134 1.48533
 H -0.92844 -0.99078 -1.48468
 H 0.76191 -1.09837 1.61579
 H 0.76195 -1.09773 -1.61480
 H -0.12861 -0.27460 2.77696
 H -0.12805 -0.27414 -2.77590
13
bifur_IRC_Cartesians_noMW_output/new_data/bifur_traj1_Cartesians point 387
C 0.06806 0.74427 1.08349
 C 0.06837 0.74535 -1.08393
 C -0.20423 1.21060 0.00029
 C -0.06574 -0.48234 1.78068
 C -0.06535 -0.48166 -1.77993
 F 0.39404 1.49554 1.82231
 F 0.39456 1.49760 -1.82564
 H -0.92969 -0.99017 1.48531
 H -0.92906 -0.98960 -1.48466
 H 0.76135 -1.09861 1.61353
 H 0.76140 -1.09796 -1.61253
 H -0.12714 -0.27674 2.77747
 H -0.12657 -0.27628 -2.77639
13
bifur_IRC_Cartesians_noMW_output/new_data/bifur_traj1_Cartesians point 388
C 0.06812 0.74464 1.08439
 C 0.06842 0.74572 -1.08484
 C -0.20161 1.21093 0.00030
 C -0.06570 -0.48235 1.78071
 C -0.06531 -0.48168 -1.77996
 F 0.39252 1.49550 1.82412
 F 0.39304 1.49757 -1.82747
 H -0.92994 -0.98970 1.48530
 H -0.92931 -0.98913 -1.48465
 H 0.76113 -1.09871 1.61262
 H 0.76117 -1.09805 -1.61161
 H -0.12655 -0.27760 2.77767
 H -0.12597 -0.27714 -2.77659
13
bifur_IRC_Cartesians_noMW_output/new_data/bifur_traj1_Cartesians point 389
C 0.06816 0.74492 1.08508
 C 0.06845 0.74600 -1.08552
 C -0.19962 1.21118 0.00030
 C -0.06567 -0.48237 1.78074
 C -0.06528 -0.48169 -1.77999
 F 0.39137 1.49547 1.82549
 F 0.39189 1.49755 -1.82885
 H -0.93013 -0.98934 1.48530
 H -0.92950 -0.98877 -1.48465
 H 0.76095 -1.09878 1.61193
 H 0.76100 -1.09812 -1.61091
 H -0.12610 -0.27826 2.77783
 H -0.12551 -0.27779 -2.77674
13
bifur_IRC_Cartesians_noMW_output/new_data/bifur_traj1_Cartesians point 390
C 0.06817 0.74505 1.08541
 C 0.06847 0.74614 -1.08585
 C -0.19867 1.21130 0.00030
 C -0.06566 -0.48237 1.78075
 C -0.06527 -0.48170 -1.78000
 F 0.39082 1.49545 1.82615
 F 0.39133 1.49754 -1.82952
 H -0.93022 -0.98917 1.48530
 H -0.92959 -0.98860 -1.48465
 H 0.76087 -1.09881 1.61160
 H 0.76092 -1.09816 -1.61058
 H -0.12589 -0.27857 2.77790
 H -0.12530 -0.27810 -2.77682
13
bifur_IRC_Cartesians_noMW_output/new_data/bifur_traj1_Cartesians point 391
C 0.06816 0.74497 1.08521
 C 0.06846 0.74606 -1.08566
 C -0.19923 1.21123 0.00030
 C -0.06567 -0.48237 1.78074
 C -0.06527 -0.48169 -1.77999
 F 0.39115 1.49546 1.82577
 F 0.39166 1.49755 -1.82913
 H -0.93017 -0.98927 1.48530
 H -0.92953 -0.98870 -1.48465
 H 0.76092 -1.09879 1.61179
 H 0.76097 -1.09814 -1.61077
 H -0.12602 -0.27838 2.77786
 H -0.12543 -0.27792 -2.77677
13
bifur_IRC_Cartesians_noMW_output/new_data/bifur_traj1_Cartesians point 392
C 0.06812 0.74467 1.08447
 C 0.06842 0.74575 -1.08491
 C -0.20139 1.21096 0.00030
 C -0.06570 -0.48236 1.78071
 C -0.06531 -0.48168 -1.77997
 F 0.39240 1.49550 1.82427
 F 0.39291 1.49757 -1.82762
 H -0.92996 -0.98966 1.48530
 H -0.92933 -0.98909 -1.48465
 H 0.76111 -1.09871 1.61255
 H 0.76115 -1.09806 -1.61153
 H -0.12650 -0.27767 2.77769
 H -0.12592 -0.27721 -2.77661
13
bifur_IRC_Cartesians_noMW_output/new_data/bifur_traj1_Cartesians point 393
C 0.06806 0.74422 1.08336
 C 0.06836 0.74529 -1.08380
 C -0.20460 1.21055 0.00029
 C -0.06574 -0.48233 1.78067
 C -0.06535 -0.48166 -1.77993
 F 0.39425 1.49555 1.82206
 F 0.39478 1.49761 -1.82538
 H -0.92965 -0.99024 1.48531
 H -0.92902 -0.98967 -1.48466
 H 0.76138 -1.09860 1.61366
 H 0.76143 -1.09795 -1.61266
 H -0.12723 -0.27661 2.77744
 H -0.12665 -0.27615 -2.77636
13
bifur_IRC_Cartesians_noMW_output/new_data/bifur_traj1_Cartesians point 394
C 0.06798 0.74373 1.08216
 C 0.06829 0.74479 -1.08259
 C -0.20810 1.21010 0.00029
 C -0.06579 -0.48231 1.78062
 C -0.06540 -0.48164 -1.77989
 F 0.39627 1.49560 1.81964
 F 0.39681 1.49765 -1.82294
 H -0.92932 -0.99087 1.48532
 H -0.92869 -0.99030 -1.48467
 H 0.76169 -1.09847 1.61488
 H 0.76173 -1.09782 -1.61389
 H -0.12802 -0.27546 2.77716
 H -0.12745 -0.27500 -2.77610
13
bifur_IRC_Cartesians_noMW_output/new_data/bifur_traj1_Cartesians point 395
C 0.06792 0.74328 1.08104
 C 0.06823 0.74433 -1.08147
 C -0.21134 1.20969 0.00029
 C -0.06584 -0.48229 1.78058
 C -0.06545 -0.48162 -1.77985
 F 0.39815 1.49565 1.81740
 F 0.39870 1.49768 -1.82068
 H -0.92901 -0.99145 1.48533
 H -0.92838 -0.99089 -1.48468
 H 0.76197 -1.09835 1.61601
 H 0.76200 -1.09771 -1.61503
 H -0.12875 -0.27439 2.77691
 H -0.12819 -0.27393 -2.77585
13
bifur_IRC_Cartesians_noMW_output/new_data/bifur_traj1_Cartesians point 396
C 0.06786 0.74289 1.08010
 C 0.06818 0.74394 -1.08053
 C -0.21409 1.20934 0.00029
 C -0.06588 -0.48227 1.78055
 C -0.06549 -0.48161 -1.77982
 F 0.39974 1.49569 1.81551
 F 0.40029 1.49772 -1.81877
 H -0.92874 -0.99195 1.48534
 H -0.92812 -0.99139 -1.48469
 H 0.76220 -1.09825 1.61696
 H 0.76224 -1.09761 -1.61599
 H -0.12937 -0.27348 2.77670
 H -0.12882 -0.27303 -2.77564
13
bifur_IRC_Cartesians_noMW_output/new_data/bifur_traj1_Cartesians point 397
C 0.06786 0.74289 1.08010
 C 0.06818 0.74394 -1.08053
 C -0.21409 1.20934 0.00029
 C -0.06588 -0.48227 1.78055
 C -0.06549 -0.48161 -1.77982
 F 0.39974 1.49569 1.81551
 F 0.40029 1.49772 -1.81877
 H -0.92874 -0.99195 1.48534
 H -0.92812 -0.99139 -1.48469
 H 0.76220 -1.09825 1.61696
 H 0.76224 -1.09761 -1.61599
 H -0.12937 -0.27348 2.77670
 H -0.12882 -0.27303 -2.77564
13
bifur_IRC_Cartesians_noMW_output/new_data/bifur_traj1_Cartesians point 398
C 0.06778 0.74229 1.07861
 C 0.06810 0.74333 -1.07904
 C -0.21840 1.20879 0.00029
 C -0.06594 -0.48224 1.78049
 C -0.06556 -0.48158 -1.77977
 F 0.40223 1.49576 1.81253
 F 0.40280 1.49776 -1.81576
 H -0.92833 -0.99273 1.48535
 H -0.92771 -0.99217 -1.48470
 H 0.76258 -1.09809 1.61846
 H 0.76261 -1.09746 -1.61750
 H -0.13035 -0.27206 2.77636
 H -0.12980 -0.27161 -2.77531
13
bifur_IRC_Cartesians_noMW_output/new_data/bifur_traj1_Cartesians point 399
C 0.06773 0.74198 1.07784
 C 0.06805 0.74301 -1.07827
 C -0.22062 1.20851 0.00028
 C -0.06597 -0.48222 1.78046
 C -0.06559 -0.48157 -1.77974
 F 0.40351 1.49579 1.81099
 F 0.40409 1.49779 -1.81422
 H -0.92811 -0.99313 1.48536
 H -0.92750 -0.99257 -1.48471
 H 0.76277 -1.09801 1.61923
 H 0.76280 -1.09738 -1.61828
 H -0.13085 -0.27133 2.77619
 H -0.13031 -0.27088 -2.77514
13
bifur_IRC_Cartesians_noMW_output/new_data/bifur_traj1_Cartesians point 400
C 0.06767 0.74159 1.07688
 C 0.06800 0.74261 -1.07730
 C -0.22342 1.20816 0.00028
 C -0.06601 -0.48220 1.78042
 C -0.06563 -0.48155 -1.77971
 F 0.40513 1.49584 1.80906
 F 0.40571 1.49782 -1.81226
 H -0.92784 -0.99363 1.48537
 H -0.92724 -0.99308 -1.48472
 H 0.76301 -1.09791 1.62021
 H 0.76304 -1.09728 -1.61927
 H -0.13148 -0.27040 2.77597
 H -0.13095 -0.26996 -2.77493
13
bifur_IRC_Cartesians_noMW_output/new_data/bifur_traj1_Cartesians point 401
C 0.06760 0.74108 1.07565
 C 0.06793 0.74210 -1.07607
 C -0.22700 1.20770 0.00028
 C -0.06606 -0.48217 1.78037
 C -0.06568 -0.48153 -1.77967
 F 0.40720 1.49589 1.80659
 F 0.40780 1.49786 -1.80977
 H -0.92750 -0.99427 1.48538
 H -0.92690 -0.99373 -1.48473
 H 0.76332 -1.09778 1.62145
 H 0.76334 -1.09715 -1.62052
 H -0.13229 -0.26922 2.77569
 H -0.13177 -0.26878 -2.77465
13
bifur_IRC_Cartesians_noMW_output/new_data/bifur_traj1_Cartesians point 402
C 0.06752 0.74049 1.07417
 C 0.06785 0.74150 -1.07459
 C -0.23127 1.20716 0.00028
 C -0.06612 -0.48214 1.78032
 C -0.06575 -0.48151 -1.77962
 F 0.40967 1.49596 1.80364
 F 0.41028 1.49791 -1.80679
 H -0.92709 -0.99504 1.48539
 H -0.92649 -0.99450 -1.48474
 H 0.76369 -1.09762 1.62294
 H 0.76371 -1.09700 -1.62203
 H -0.13326 -0.26781 2.77536
 H -0.13274 -0.26737 -2.77433
13
bifur_IRC_Cartesians_noMW_output/new_data/bifur_traj1_Cartesians point 403
C 0.06742 0.73982 1.07253
 C 0.06776 0.74082 -1.07294
 C -0.23605 1.20655 0.00027
 C -0.06619 -0.48211 1.78025
 C -0.06582 -0.48148 -1.77956
 F 0.41243 1.49603 1.80034
 F 0.41306 1.49796 -1.80346
 H -0.92663 -0.99590 1.48541
 H -0.92604 -0.99537 -1.48476
 H 0.76410 -1.09744 1.62460
 H 0.76412 -1.09683 -1.62370
 H -0.13434 -0.26624 2.77498
 H -0.13383 -0.26580 -2.77396
13
bifur_IRC_Cartesians_noMW_output/new_data/bifur_traj1_Cartesians point 404
C 0.06731 0.73907 1.07069
 C 0.06766 0.74006 -1.07110
 C -0.24137 1.20587 0.00027
 C -0.06626 -0.48207 1.78018
 C -0.06589 -0.48145 -1.77950
 F 0.41551 1.49612 1.79666
 F 0.41615 1.49802 -1.79975
 H -0.92612 -0.99686 1.48542
 H -0.92553 -0.99633 -1.48477
 H 0.76456 -1.09725 1.62645
 H 0.76457 -1.09664 -1.62557
 H -0.13554 -0.26448 2.77457
 H -0.13505 -0.26405 -2.77356
13
bifur_IRC_Cartesians_noMW_output/new_data/bifur_traj1_Cartesians point 405
C 0.06718 0.73819 1.06853
 C 0.06754 0.73916 -1.06893
 C -0.24767 1.20507 0.00027
 C -0.06635 -0.48203 1.78010
 C -0.06599 -0.48142 -1.77942
 F 0.41915 1.49621 1.79232
 F 0.41981 1.49809 -1.79536
 H -0.92551 -0.99800 1.48544
 H -0.92493 -0.99747 -1.48479
 H 0.76511 -1.09702 1.62864
 H 0.76511 -1.09642 -1.62778
 H -0.13696 -0.26241 2.77408
 H -0.13648 -0.26198 -2.77308
13
bifur_IRC_Cartesians_noMW_output/new_data/bifur_traj1_Cartesians point 406
C 0.06702 0.73707 1.06577
 C 0.06739 0.73803 -1.06617
 C -0.25565 1.20405 0.00026
 C -0.06646 -0.48197 1.77999
 C -0.06611 -0.48137 -1.77933
 F 0.42376 1.49634 1.78680
 F 0.42445 1.49818 -1.78979
 H -0.92474 -0.99943 1.48547
 H -0.92417 -0.99891 -1.48481
 H 0.76580 -1.09673 1.63142
 H 0.76580 -1.09614 -1.63059
 H -0.13877 -0.25977 2.77345
 H -0.13831 -0.25935 -2.77247
13
bifur_IRC_Cartesians_noMW_output/new_data/bifur_traj1_Cartesians point 407
C 0.06681 0.73563 1.06221
 C 0.06719 0.73656 -1.06261
 C -0.26599 1.20274 0.00026
 C -0.06661 -0.48190 1.77986
 C -0.06626 -0.48131 -1.77921
 F 0.42973 1.49650 1.77967
 F 0.43045 1.49830 -1.78259
 H -0.92375 -1.00129 1.48550
 H -0.92319 -1.00079 -1.48484
 H 0.76669 -1.09635 1.63501
 H 0.76668 -1.09577 -1.63422
 H -0.14110 -0.25636 2.77265
 H -0.14067 -0.25595 -2.77168
13
bifur_IRC_Cartesians_noMW_output/new_data/bifur_traj1_Cartesians point 408
C 0.06681 0.73563 1.06221
 C 0.06719 0.73656 -1.06261
 C -0.26599 1.20274 0.00026
 C -0.06661 -0.48190 1.77986
 C -0.06626 -0.48131 -1.77921
 F 0.42973 1.49650 1.77967
 F 0.43045 1.49830 -1.78259
 H -0.92375 -1.00130 1.48550
 H -0.92319 -1.00079 -1.48484
 H 0.76669 -1.09635 1.63501
 H 0.76668 -1.09577 -1.63422
 H -0.14110 -0.25636 2.77264
 H -0.14067 -0.25595 -2.77168
13
bifur_IRC_Cartesians_noMW_output/new_data/bifur_traj1_Cartesians point 409
C 0.06628 0.73190 1.05305
 C 0.06668 0.73277 -1.05342
 C -0.29259 1.19936 0.00024
 C -0.06698 -0.48171 1.77950
 C -0.06665 -0.48116 -1.77890
 F 0.44511 1.49691 1.76130
 F 0.44591 1.49860 -1.76404
 H -0.92119 -1.00609 1.48557
 H -0.92067 -1.00560 -1.48492
 H 0.76899 -1.09537 1.64426
 H 0.76896 -1.09483 -1.64356
 H -0.14711 -0.24758 2.77057
 H -0.14674 -0.24719 -2.76965
13
bifur_IRC_Cartesians_noMW_output/new_data/bifur_traj1_Cartesians point 410
C 0.06600 0.72996 1.04826
 C 0.06642 0.73079 -1.04862
 C -0.30650 1.19759 0.00023
 C -0.06718 -0.48161 1.77932
 C -0.06685 -0.48108 -1.77873
 F 0.45315 1.49713 1.75169
 F 0.45400 1.49875 -1.75435
 H -0.91985 -1.00859 1.48562
 H -0.91935 -1.00812 -1.48496
 H 0.77019 -1.09486 1.64910
 H 0.77015 -1.09434 -1.64844
 H -0.15026 -0.24300 2.76948
 H -0.14992 -0.24262 -2.76859
13
bifur_IRC_Cartesians_noMW_output/new_data/bifur_traj1_Cartesians point 411
C 0.06572 0.72804 1.04354
 C 0.06616 0.72884 -1.04389
 C -0.32020 1.19584 0.00022
 C -0.06737 -0.48152 1.77914
 C -0.06706 -0.48100 -1.77857
 F 0.46107 1.49734 1.74223
 F 0.46196 1.49891 -1.74480
 H -0.91853 -1.01106 1.48566
 H -0.91805 -1.01060 -1.48500
 H 0.77137 -1.09436 1.65386
 H 0.77132 -1.09385 -1.65326
 H -0.15335 -0.23848 2.76841
 H -0.15304 -0.23811 -2.76754
13
bifur_IRC_Cartesians_noMW_output/new_data/bifur_traj1_Cartesians point 412
C 0.06543 0.72602 1.03858
 C 0.06589 0.72679 -1.03892
 C -0.33459 1.19401 0.00021
 C -0.06757 -0.48142 1.77895
 C -0.06727 -0.48092 -1.77840
 F 0.46939 1.49756 1.73229
 F 0.47032 1.49907 -1.73476
 H -0.91715 -1.01365 1.48570
 H -0.91668 -1.01321 -1.48505
 H 0.77262 -1.09383 1.65887
 H 0.77255 -1.09334 -1.65831
 H -0.15660 -0.23373 2.76729
 H -0.15633 -0.23337 -2.76645
13
bifur_IRC_Cartesians_noMW_output/new_data/bifur_traj1_Cartesians point 413
C 0.06510 0.72375 1.03299
 C 0.06558 0.72449 -1.03332
 C -0.35081 1.19195 0.00020
 C -0.06780 -0.48130 1.77873
 C -0.06751 -0.48083 -1.77821
 F 0.47876 1.49781 1.72110
 F 0.47974 1.49925 -1.72346
 H -0.91559 -1.01657 1.48575
 H -0.91514 -1.01614 -1.48509
 H 0.77402 -1.09324 1.66451
 H 0.77394 -1.09277 -1.66400
 H -0.16027 -0.22838 2.76602
 H -0.16003 -0.22803 -2.76521
13
bifur_IRC_Cartesians_noMW_output/new_data/bifur_traj1_Cartesians point 414
C 0.06472 0.72111 1.02650
 C 0.06522 0.72181 -1.02681
 C -0.36966 1.18955 0.00019
 C -0.06806 -0.48117 1.77848
 C -0.06779 -0.48072 -1.77799
 F 0.48966 1.49811 1.70808
 F 0.49070 1.49947 -1.71032
 H -0.91377 -1.01996 1.48580
 H -0.91335 -1.01955 -1.48515
 H 0.77565 -1.09255 1.67106
 H 0.77555 -1.09210 -1.67062
 H -0.16453 -0.22216 2.76455
 H -0.16434 -0.22183 -2.76377
13
bifur_IRC_Cartesians_noMW_output/new_data/bifur_traj1_Cartesians point 415
C 0.06428 0.71808 1.01903
 C 0.06481 0.71872 -1.01933
 C -0.39132 1.18680 0.00018
 C -0.06837 -0.48102 1.77819
 C -0.06811 -0.48059 -1.77773
 F 0.50218 1.49844 1.69312
 F 0.50329 1.49971 -1.69521
 H -0.91169 -1.02387 1.48587
 H -0.91129 -1.02348 -1.48521
 H 0.77752 -1.09175 1.67860
 H 0.77740 -1.09133 -1.67823
 H -0.16942 -0.21501 2.76286
 H -0.16928 -0.21470 -2.76212
13
bifur_IRC_Cartesians_noMW_output/new_data/bifur_traj1_Cartesians point 416
C 0.06380 0.71477 1.01087
 C 0.06436 0.71535 -1.01116
 C -0.41500 1.18378 0.00016
 C -0.06870 -0.48085 1.77788
 C -0.06845 -0.48046 -1.77746
 F 0.51586 1.49881 1.67677
 F 0.51705 1.49998 -1.67871
 H -0.90941 -1.02813 1.48594
 H -0.90904 -1.02776 -1.48528
 H 0.77956 -1.09088 1.68683
 H 0.77943 -1.09049 -1.68655
 H -0.17477 -0.20720 2.76101
 H -0.17469 -0.20691 -2.76031
13
bifur_IRC_Cartesians_noMW_output/new_data/bifur_traj1_Cartesians point 417
C 0.06332 0.71144 1.00269
 C 0.06390 0.71198 -1.00296
 C -0.43874 1.18076 0.00015
 C -0.06903 -0.48068 1.77756
 C -0.06880 -0.48032 -1.77718
 F 0.52959 1.49918 1.66038
 F 0.53085 1.50024 -1.66216
 H -0.90712 -1.03240 1.48601
 H -0.90679 -1.03206 -1.48535
 H 0.78162 -1.09001 1.69509
 H 0.78146 -1.08965 -1.69489
 H -0.18014 -0.19937 2.75916
 H -0.18011 -0.19909 -2.75850
13
bifur_IRC_Cartesians_noMW_output/new_data/bifur_traj1_Cartesians point 418
C 0.06289 0.70845 0.99533
 C 0.06350 0.70893 -0.99558
 C -0.46013 1.17804 0.00013
 C -0.06933 -0.48053 1.77728
 C -0.06912 -0.48020 -1.77693
 F 0.54195 1.49951 1.64561
 F 0.54327 1.50048 -1.64725
 H -0.90507 -1.03626 1.48607
 H -0.90476 -1.03593 -1.48542
 H 0.78346 -1.08923 1.70252
 H 0.78329 -1.08889 -1.70240
 H -0.18497 -0.19231 2.75749
 H -0.18499 -0.19206 -2.75687
13
bifur_IRC_Cartesians_noMW_output/new_data/bifur_traj1_Cartesians point 419
C 0.06289 0.70845 0.99533
 C 0.06350 0.70893 -0.99558
 C -0.46013 1.17804 0.00013
 C -0.06933 -0.48053 1.77728
 C -0.06912 -0.48020 -1.77693
 F 0.54195 1.49951 1.64561
 F 0.54327 1.50048 -1.64725
 H -0.90507 -1.03626 1.48607
 H -0.90476 -1.03593 -1.48542
 H 0.78346 -1.08923 1.70252
 H 0.78329 -1.08889 -1.70240
 H -0.18497 -0.19231 2.75749
 H -0.18499 -0.19206 -2.75687
13
bifur_IRC_Cartesians_noMW_output/new_data/bifur_traj1_Cartesians point 420
C 0.06225 0.70404 0.98447
 C 0.06290 0.70445 -0.98470
 C -0.49163 1.17403 0.00012
 C -0.06978 -0.48031 1.77686
 C -0.06958 -0.48002 -1.77656
 F 0.56016 1.50000 1.62385
 F 0.56159 1.50084 -1.62529
 H -0.90203 -1.04193 1.48617
 H -0.90176 -1.04164 -1.48551
 H 0.78619 -1.08807 1.71348
 H 0.78599 -1.08778 -1.71346
 H -0.19209 -0.18192 2.75503
 H -0.19219 -0.18169 -2.75446
13
bifur_IRC_Cartesians_noMW_output/new_data/bifur_traj1_Cartesians point 421
C 0.06202 0.70240 0.98044
 C 0.06267 0.70278 -0.98066
 C -0.50333 1.17255 0.00011
 C -0.06994 -0.48023 1.77671
 C -0.06976 -0.47995 -1.77642
 F 0.56692 1.50018 1.61578
 F 0.56838 1.50097 -1.61714
 H -0.90091 -1.04403 1.48620
 H -0.90065 -1.04375 -1.48555
 H 0.78720 -1.08765 1.71755
 H 0.78699 -1.08736 -1.71757
 H -0.19473 -0.17806 2.75412
 H -0.19485 -0.17784 -2.75357
13
bifur_IRC_Cartesians_noMW_output/new_data/bifur_traj1_Cartesians point 422
C 0.06178 0.70076 0.97639
 C 0.06245 0.70111 -0.97660
 C -0.51508 1.17105 0.00010
 C -0.07010 -0.48015 1.77655
 C -0.06993 -0.47989 -1.77628
 F 0.57371 1.50036 1.60767
 F 0.57521 1.50110 -1.60894
 H -0.89978 -1.04615 1.48624
 H -0.89954 -1.04588 -1.48558
 H 0.78821 -1.08721 1.72163
 H 0.78799 -1.08695 -1.72169
 H -0.19739 -0.17419 2.75320
 H -0.19754 -0.17397 -2.75267
13
bifur_IRC_Cartesians_noMW_output/new_data/bifur_traj1_Cartesians point 423
C 0.06147 0.69861 0.97110
 C 0.06216 0.69893 -0.97130
 C -0.53044 1.16910 0.00009
 C -0.07032 -0.48004 1.77635
 C -0.07016 -0.47980 -1.77610
 F 0.58259 1.50060 1.59706
 F 0.58414 1.50127 -1.59823
 H -0.89830 -1.04892 1.48628
 H -0.89808 -1.04866 -1.48563
 H 0.78954 -1.08665 1.72698
 H 0.78931 -1.08640 -1.72709
 H -0.20086 -0.16912 2.75200
 H -0.20105 -0.16891 -2.75150
13
bifur_IRC_Cartesians_noMW_output/new_data/bifur_traj1_Cartesians point 424
C 0.06098 0.69518 0.96266
 C 0.06169 0.69544 -0.96284
 C -0.55493 1.16598 0.00008
 C -0.07066 -0.47987 1.77602
 C -0.07052 -0.47966 -1.77581
 F 0.59675 1.50098 1.58015
 F 0.59837 1.50155 -1.58116
 H -0.89594 -1.05333 1.48635
 H -0.89575 -1.05310 -1.48570
 H 0.79166 -1.08575 1.73549
 H 0.79140 -1.08553 -1.73569
 H -0.20640 -0.16104 2.75009
 H -0.20664 -0.16085 -2.74963
13
bifur_IRC_Cartesians_noMW_output/new_data/bifur_traj1_Cartesians point 425
C 0.06015 0.68948 0.94864
 C 0.06092 0.68965 -0.94879
 C -0.59563 1.16080 0.00005
 C -0.07124 -0.47958 1.77548
 C -0.07112 -0.47943 -1.77533
 F 0.62027 1.50161 1.55204
 F 0.62202 1.50201 -1.55279
 H -0.89203 -1.06066 1.48647
 H -0.89189 -1.06047 -1.48582
 H 0.79517 -1.08426 1.74964
 H 0.79488 -1.08409 -1.74998
 H -0.21559 -0.14761 2.74691
 H -0.21593 -0.14746 -2.74653
13
bifur_IRC_Cartesians_noMW_output/new_data/bifur_traj1_Cartesians point 426
C 0.05893 0.68098 0.92771
 C 0.05976 0.68101 -0.92782
 C -0.65637 1.15308 0.00001
 C -0.07209 -0.47915 1.77467
 C -0.07201 -0.47908 -1.77462
 F 0.65538 1.50255 1.51010
 F 0.65732 1.50269 -1.51045
 H -0.88618 -1.07159 1.48665
 H -0.88612 -1.07146 -1.48600
 H 0.80042 -1.08203 1.77077
 H 0.80008 -1.08194 -1.77131
 H -0.22932 -0.12757 2.74217
 H -0.22980 -0.12747 -2.74189
13
bifur_IRC_Cartesians_noMW_output/new_data/bifur_traj1_Cartesians point 427
C 0.05746 0.67079 0.90265
 C 0.05838 0.67065 -0.90270
 C -0.72913 1.14382 -0.00003
 C -0.07311 -0.47864 1.77371
 C -0.07308 -0.47866 -1.77376
 F 0.69743 1.50368 1.45986
 F 0.69960 1.50351 -1.45973
 H -0.87918 -1.08470 1.48687
 H -0.87921 -1.08464 -1.48621
 H 0.80671 -1.07937 1.79607
 H 0.80631 -1.07936 -1.79687
 H -0.24576 -0.10357 2.73649
 H -0.24641 -0.10352 -2.73634
13
bifur_IRC_Cartesians_noMW_output/new_data/bifur_traj1_Cartesians point 428
C 0.05607 0.66122 0.87909
 C 0.05708 0.66093 -0.87909
 C -0.79749 1.13512 -0.00008
 C -0.07407 -0.47816 1.77280
 C -0.07409 -0.47827 -1.77296
 F 0.73695 1.50474 1.41265
 F 0.73933 1.50428 -1.41206
 H -0.87260 -1.09701 1.48707
 H -0.87272 -1.09701 -1.48641
 H 0.81262 -1.07686 1.81984
 H 0.81216 -1.07694 -1.82088
 H -0.26121 -0.08101 2.73115
 H -0.26202 -0.08102 -2.73113
13
bifur_IRC_Cartesians_noMW_output/new_data/bifur_traj1_Cartesians point 429
C 0.05496 0.65352 0.86015
 C 0.05603 0.65310 -0.86011
 C -0.85247 1.12813 -0.00011
 C -0.07484 -0.47777 1.77207
 C -0.07490 -0.47796 -1.77231
 F 0.76873 1.50559 1.37469
 F 0.77128 1.50490 -1.37374
 H -0.86731 -1.10691 1.48724
 H -0.86750 -1.10697 -1.48658
 H 0.81737 -1.07485 1.83896
 H 0.81686 -1.07499 -1.84018
 H -0.27363 -0.06288 2.72686
 H -0.27457 -0.06293 -2.72693
13
bifur_IRC_Cartesians_noMW_output/new_data/bifur_traj1_Cartesians point 430
C 0.05496 0.65352 0.86015
 C 0.05603 0.65310 -0.86011
 C -0.85247 1.12813 -0.00011
 C -0.07484 -0.47777 1.77207
 C -0.07490 -0.47796 -1.77231
 F 0.76873 1.50559 1.37469
 F 0.77128 1.50490 -1.37374
 H -0.86731 -1.10691 1.48724
 H -0.86750 -1.10697 -1.48658
 H 0.81737 -1.07485 1.83896
 H 0.81686 -1.07499 -1.84019
 H -0.27364 -0.06288 2.72686
 H -0.27457 -0.06293 -2.72693
13
bifur_IRC_Cartesians_noMW_output/new_data/bifur_traj1_Cartesians point 431
C 0.05338 0.64257 0.83318
 C 0.05454 0.64196 -0.83308
 C -0.93075 1.11817 -0.00016
 C -0.07594 -0.47722 1.77103
 C -0.07606 -0.47751 -1.77139
 F 0.81397 1.50681 1.32064
 F 0.81677 1.50578 -1.31917
 H -0.85978 -1.12100 1.48747
 H -0.86006 -1.12114 -1.48681
 H 0.82413 -1.07198 1.86618
 H 0.82356 -1.07222 -1.86767
 H -0.29132 -0.03705 2.72075
 H -0.29244 -0.03717 -2.72096
13
bifur_IRC_Cartesians_noMW_output/new_data/bifur_traj1_Cartesians point 432
C 0.05275 0.63821 0.82245
 C 0.05395 0.63753 -0.82233
 C -0.96190 1.11421 -0.00018
 C -0.07638 -0.47700 1.77062
 C -0.07652 -0.47733 -1.77103
 F 0.83198 1.50729 1.29913
 F 0.83488 1.50613 -1.29745
 H -0.85678 -1.12661 1.48756
 H -0.85711 -1.12678 -1.48690
 H 0.82682 -1.07083 1.87702
 H 0.82622 -1.07111 -1.87862
 H -0.29836 -0.02678 2.71832
 H -0.29955 -0.02691 -2.71858
13
bifur_IRC_Cartesians_noMW_output/new_data/bifur_traj1_Cartesians point 433
C 0.05217 0.63421 0.81260
 C 0.05340 0.63347 -0.81246
 C -0.99047 1.11057 -0.00020
 C -0.07678 -0.47680 1.77024
 C -0.07694 -0.47717 -1.77069
 F 0.84849 1.50773 1.27940
 F 0.85148 1.50645 -1.27754
 H -0.85403 -1.13176 1.48765
 H -0.85439 -1.13195 -1.48698
 H 0.82929 -1.06979 1.88695
 H 0.82867 -1.07010 -1.88865
 H -0.30482 -0.01735 2.71608
 H -0.30608 -0.01751 -2.71640
13
bifur_IRC_Cartesians_noMW_output/new_data/bifur_traj1_Cartesians point 434
C 0.05165 0.63054 0.80359
 C 0.05291 0.62974 -0.80343
 C -1.01664 1.10725 -0.00021
 C -0.07715 -0.47661 1.76989
 C -0.07732 -0.47702 -1.77038
 F 0.86362 1.50814 1.26133
 F 0.86669 1.50674 -1.25929
 H -0.85152 -1.13647 1.48772
 H -0.85191 -1.13669 -1.48706
 H 0.83155 -1.06883 1.89605
 H 0.83091 -1.06917 -1.89784
 H -0.31073 -0.00872 2.71404
 H -0.31205 -0.00890 -2.71441
13
bifur_IRC_Cartesians_noMW_output/new_data/bifur_traj1_Cartesians point 435
C 0.05118 0.62731 0.79562
 C 0.05247 0.62645 -0.79544
 C -1.03977 1.10430 -0.00023
 C -0.07747 -0.47645 1.76959
 C -0.07766 -0.47689 -1.77011
 F 0.87698 1.50850 1.24536
 F 0.88013 1.50700 -1.24317
 H -0.84929 -1.14064 1.48779
 H -0.84971 -1.14088 -1.48713
 H 0.83355 -1.06798 1.90409
 H 0.83289 -1.06836 -1.90596
 H -0.31596 -0.00109 2.71224
 H -0.31733 -0.00129 -2.71264
13
bifur_IRC_Cartesians_noMW_output/new_data/bifur_traj1_Cartesians point 436
C 0.05079 0.62463 0.78903
 C 0.05210 0.62373 -0.78884
 C -1.05889 1.10187 -0.00024
 C -0.07774 -0.47632 1.76933
 C -0.07795 -0.47678 -1.76989
 F 0.88804 1.50879 1.23215
 F 0.89124 1.50722 -1.22984
 H -0.84745 -1.14408 1.48785
 H -0.84790 -1.14434 -1.48719
 H 0.83521 -1.06728 1.91074
 H 0.83452 -1.06768 -1.91268
 H -0.32028 0.00522 2.71074
 H -0.32170 0.00501 -2.71118
13
bifur_IRC_Cartesians_noMW_output/new_data/bifur_traj1_Cartesians point 437
C 0.05050 0.62263 0.78412
 C 0.05183 0.62170 -0.78392
 C -1.07314 1.10006 -0.00025
 C -0.07794 -0.47622 1.76914
 C -0.07816 -0.47669 -1.76972
 F 0.89628 1.50901 1.22231
 F 0.89953 1.50738 -1.21990
 H -0.84608 -1.14665 1.48789
 H -0.84654 -1.14692 -1.48723
 H 0.83644 -1.06676 1.91570
 H 0.83574 -1.06717 -1.91768
 H -0.32350 0.00992 2.70963
 H -0.32495 0.00970 -2.71009
13
bifur_IRC_Cartesians_noMW_output/new_data/bifur_traj1_Cartesians point 438
C 0.05032 0.62138 0.78103
 C 0.05166 0.62043 -0.78082
 C -1.08212 1.09892 -0.00025
 C -0.07807 -0.47615 1.76902
 C -0.07829 -0.47664 -1.76962
 F 0.90147 1.50915 1.21611
 F 0.90474 1.50748 -1.21365
 H -0.84522 -1.14826 1.48792
 H -0.84569 -1.14854 -1.48725
 H 0.83721 -1.06643 1.91882
 H 0.83651 -1.06685 -1.92084
 H -0.32553 0.01288 2.70893
 H -0.32700 0.01265 -2.70941
13
bifur_IRC_Cartesians_noMW_output/new_data/bifur_traj1_Cartesians point 439
C 0.05024 0.62083 0.77967
 C 0.05159 0.61987 -0.77946
 C -1.08605 1.09841 -0.00026
 C -0.07812 -0.47613 1.76897
 C -0.07835 -0.47662 -1.76957
 F 0.90374 1.50921 1.21339
 F 0.90703 1.50752 -1.21090
 H -0.84484 -1.14897 1.48793
 H -0.84532 -1.14926 -1.48727
 H 0.83755 -1.06628 1.92019
 H 0.83685 -1.06672 -1.92222
 H -0.32642 0.01418 2.70862
 H -0.32790 0.01395 -2.70911
13
bifur_IRC_Cartesians_noMW_output/new_data/bifur_traj1_Cartesians point 440
C 0.05025 0.62086 0.77974
 C 0.05159 0.61990 -0.77953
 C -1.08584 1.09844 -0.00026
 C -0.07812 -0.47613 1.76897
 C -0.07834 -0.47662 -1.76957
 F 0.90362 1.50921 1.21354
 F 0.90690 1.50752 -1.21105
 H -0.84486 -1.14893 1.48793
 H -0.84534 -1.14922 -1.48727
 H 0.83753 -1.06629 1.92012
 H 0.83683 -1.06672 -1.92214
 H -0.32637 0.01411 2.70864
 H -0.32785 0.01388 -2.70913
13
bifur_IRC_Cartesians_noMW_output/new_data/bifur_traj1_Cartesians point 441
C 0.05025 0.62086 0.77974
 C 0.05159 0.61990 -0.77953
 C -1.08584 1.09844 -0.00026
 C -0.07812 -0.47613 1.76897
 C -0.07834 -0.47662 -1.76957
 F 0.90362 1.50921 1.21354
 F 0.90690 1.50752 -1.21105
 H -0.84486 -1.14893 1.48793
 H -0.84534 -1.14922 -1.48727
 H 0.83753 -1.06629 1.92012
 H 0.83683 -1.06672 -1.92214
 H -0.32637 0.01411 2.70864
 H -0.32785 0.01388 -2.70913
13
bifur_IRC_Cartesians_noMW_output/new_data/bifur_traj1_Cartesians point 442
C 0.05040 0.62190 0.78233
 C 0.05173 0.62096 -0.78212
 C -1.07834 1.09940 -0.00025
 C -0.07801 -0.47618 1.76907
 C -0.07823 -0.47666 -1.76966
 F 0.89928 1.50909 1.21872
 F 0.90255 1.50744 -1.21628
 H -0.84558 -1.14758 1.48791
 H -0.84605 -1.14786 -1.48724
 H 0.83689 -1.06656 1.91751
 H 0.83619 -1.06699 -1.91951
 H -0.32468 0.01164 2.70922
 H -0.32614 0.01141 -2.70970
13
bifur_IRC_Cartesians_noMW_output/new_data/bifur_traj1_Cartesians point 443
C 0.05049 0.62253 0.78386
 C 0.05182 0.62160 -0.78366
 C -1.07389 1.09996 -0.00025
 C -0.07795 -0.47621 1.76913
 C -0.07817 -0.47669 -1.76971
 F 0.89671 1.50903 1.22179
 F 0.89996 1.50739 -1.21938
 H -0.84601 -1.14678 1.48789
 H -0.84647 -1.14705 -1.48723
 H 0.83650 -1.06673 1.91596
 H 0.83581 -1.06715 -1.91795
 H -0.32367 0.01017 2.70957
 H -0.32512 0.00995 -2.71004
13
bifur_IRC_Cartesians_noMW_output/new_data/bifur_traj1_Cartesians point 444
C 0.05056 0.62299 0.78499
 C 0.05188 0.62206 -0.78479
 C -1.07063 1.10038 -0.00025
 C -0.07791 -0.47623 1.76918
 C -0.07812 -0.47671 -1.76975
 F 0.89482 1.50898 1.22405
 F 0.89806 1.50735 -1.22166
 H -0.84632 -1.14619 1.48788
 H -0.84678 -1.14646 -1.48722
 H 0.83622 -1.06685 1.91483
 H 0.83553 -1.06726 -1.91680
 H -0.32293 0.00909 2.70983
 H -0.32438 0.00887 -2.71029
13
bifur_IRC_Cartesians_noMW_output/new_data/bifur_traj1_Cartesians point 445
C 0.05058 0.62315 0.78540
 C 0.05190 0.62223 -0.78520
 C -1.06943 1.10053 -0.00025
 C -0.07789 -0.47624 1.76919
 C -0.07810 -0.47672 -1.76976
 F 0.89413 1.50896 1.22488
 F 0.89736 1.50734 -1.22249
 H -0.84644 -1.14598 1.48788
 H -0.84689 -1.14625 -1.48722
 H 0.83612 -1.06689 1.91441
 H 0.83542 -1.06730 -1.91638
 H -0.32266 0.00870 2.70992
 H -0.32410 0.00847 -2.71038
13
bifur_IRC_Cartesians_noMW_output/new_data/bifur_traj1_Cartesians point 446
C 0.05056 0.62299 0.78499
 C 0.05188 0.62206 -0.78479
 C -1.07063 1.10038 -0.00025
 C -0.07791 -0.47623 1.76918
 C -0.07812 -0.47671 -1.76975
 F 0.89482 1.50898 1.22405
 F 0.89806 1.50735 -1.22166
 H -0.84632 -1.14619 1.48788
 H -0.84678 -1.14646 -1.48722
 H 0.83622 -1.06685 1.91483
 H 0.83553 -1.06726 -1.91680
 H -0.32293 0.00909 2.70983
 H -0.32438 0.00887 -2.71029
13
bifur_IRC_Cartesians_noMW_output/new_data/bifur_traj1_Cartesians point 447
C 0.05049 0.62253 0.78386
 C 0.05182 0.62160 -0.78366
 C -1.07389 1.09996 -0.00025
 C -0.07795 -0.47621 1.76913
 C -0.07817 -0.47669 -1.76971
 F 0.89671 1.50903 1.22179
 F 0.89996 1.50739 -1.21938
 H -0.84601 -1.14678 1.48789
 H -0.84647 -1.14705 -1.48723
 H 0.83650 -1.06673 1.91596
 H 0.83581 -1.06715 -1.91795
 H -0.32367 0.01017 2.70957
 H -0.32512 0.00994 -2.71004
13
bifur_IRC_Cartesians_noMW_output/new_data/bifur_traj1_Cartesians point 448
C 0.05039 0.62187 0.78225
 C 0.05173 0.62093 -0.78205
 C -1.07856 1.09937 -0.00025
 C -0.07802 -0.47618 1.76907
 C -0.07824 -0.47666 -1.76966
 F 0.89941 1.50910 1.21857
 F 0.90267 1.50744 -1.21613
 H -0.84556 -1.14762 1.48791
 H -0.84603 -1.14790 -1.48724
 H 0.83691 -1.06656 1.91759
 H 0.83621 -1.06698 -1.91959
 H -0.32473 0.01171 2.70921
 H -0.32619 0.01148 -2.70968
13
bifur_IRC_Cartesians_noMW_output/new_data/bifur_traj1_Cartesians point 449
C 0.05028 0.62111 0.78036
 C 0.05162 0.62015 -0.78015
 C -1.08406 1.09867 -0.00025
 C -0.07809 -0.47614 1.76900
 C -0.07832 -0.47663 -1.76959
 F 0.90259 1.50918 1.21477
 F 0.90587 1.50750 -1.21230
 H -0.84503 -1.14861 1.48792
 H -0.84551 -1.14889 -1.48726
 H 0.83738 -1.06636 1.91950
 H 0.83668 -1.06679 -1.92152
 H -0.32597 0.01352 2.70878
 H -0.32744 0.01329 -2.70926
13
bifur_IRC_Cartesians_noMW_output/new_data/bifur_traj1_Cartesians point 450
C 0.05016 0.62028 0.77832
 C 0.05151 0.61931 -0.77811
 C -1.08997 1.09792 -0.00026
 C -0.07818 -0.47610 1.76892
 C -0.07840 -0.47660 -1.76952
 F 0.90601 1.50928 1.21069
 F 0.90930 1.50757 -1.20817
 H -0.84446 -1.14968 1.48794
 H -0.84494 -1.14997 -1.48728
 H 0.83789 -1.06614 1.92155
 H 0.83718 -1.06658 -1.92359
 H -0.32731 0.01548 2.70832
 H -0.32879 0.01524 -2.70881
13
bifur_IRC_Cartesians_noMW_output/new_data/bifur_traj1_Cartesians point 451
C 0.05004 0.61943 0.77624
 C 0.05140 0.61845 -0.77602
 C -1.09602 1.09715 -0.00026
 C -0.07826 -0.47606 1.76884
 C -0.07849 -0.47656 -1.76945
 F 0.90950 1.50937 1.20651
 F 0.91282 1.50763 -1.20396
 H -0.84388 -1.15077 1.48796
 H -0.84437 -1.15106 -1.48730
 H 0.83841 -1.06592 1.92366
 H 0.83770 -1.06636 -1.92572
 H -0.32867 0.01747 2.70785
 H -0.33017 0.01723 -2.70835
13
bifur_IRC_Cartesians_noMW_output/new_data/bifur_traj1_Cartesians point 452
C 0.05004 0.61943 0.77624
 C 0.05140 0.61845 -0.77602
 C -1.09602 1.09715 -0.00026
 C -0.07826 -0.47606 1.76884
 C -0.07849 -0.47656 -1.76945
 F 0.90950 1.50937 1.20651
 F 0.91282 1.50763 -1.20396
 H -0.84388 -1.15077 1.48796
 H -0.84437 -1.15106 -1.48730
 H 0.83841 -1.06592 1.92366
 H 0.83770 -1.06636 -1.92572
 H -0.32867 0.01747 2.70785
 H -0.33017 0.01723 -2.70835
13
bifur_IRC_Cartesians_noMW_output/new_data/bifur_traj1_Cartesians point 453
C 0.04981 0.61781 0.77224
 C 0.05117 0.61680 -0.77201
 C -1.10762 1.09567 -0.00027
 C -0.07843 -0.47597 1.76868
 C -0.07866 -0.47650 -1.76932
 F 0.91621 1.50955 1.19850
 F 0.91956 1.50777 -1.19587
 H -0.84276 -1.15286 1.48799
 H -0.84327 -1.15316 -1.48733
 H 0.83942 -1.06549 1.92769
 H 0.83869 -1.06595 -1.92979
 H -0.33129 0.02130 2.70694
 H -0.33282 0.02104 -2.70746
13
bifur_IRC_Cartesians_noMW_output/new_data/bifur_traj1_Cartesians point 454
C 0.04970 0.61708 0.77045
 C 0.05108 0.61606 -0.77022
 C -1.11282 1.09501 -0.00027
 C -0.07850 -0.47594 1.76862
 C -0.07874 -0.47647 -1.76925
 F 0.91921 1.50963 1.19491
 F 0.92258 1.50782 -1.19225
 H -0.84226 -1.15379 1.48801
 H -0.84277 -1.15410 -1.48734
 H 0.83987 -1.06530 1.92950
 H 0.83914 -1.06577 -1.93162
 H -0.33247 0.02301 2.70653
 H -0.33401 0.02276 -2.70707
13
bifur_IRC_Cartesians_noMW_output/new_data/bifur_traj1_Cartesians point 455
C 0.04961 0.61644 0.76887
 C 0.05099 0.61540 -0.76863
 C -1.11741 1.09443 -0.00028
 C -0.07856 -0.47590 1.76855
 C -0.07881 -0.47644 -1.76920
 F 0.92187 1.50970 1.19174
 F 0.92525 1.50788 -1.18904
 H -0.84182 -1.15462 1.48802
 H -0.84234 -1.15493 -1.48736
 H 0.84026 -1.06513 1.93110
 H 0.83953 -1.06560 -1.93323
 H -0.33351 0.02453 2.70617
 H -0.33506 0.02427 -2.70672
13
bifur_IRC_Cartesians_noMW_output/new_data/bifur_traj1_Cartesians point 456
C 0.04953 0.61589 0.76753
 C 0.05091 0.61485 -0.76729
 C -1.12130 1.09393 -0.00028
 C -0.07862 -0.47588 1.76850
 C -0.07887 -0.47642 -1.76915
 F 0.92411 1.50976 1.18906
 F 0.92751 1.50792 -1.18633
 H -0.84145 -1.15532 1.48804
 H -0.84197 -1.15564 -1.48737
 H 0.84060 -1.06499 1.93245
 H 0.83986 -1.06547 -1.93460
 H -0.33438 0.02581 2.70587
 H -0.33595 0.02555 -2.70642
13
bifur_IRC_Cartesians_noMW_output/new_data/bifur_traj1_Cartesians point 457
C 0.04947 0.61545 0.76645
 C 0.05085 0.61440 -0.76621
 C -1.12444 1.09353 -0.00028
 C -0.07866 -0.47585 1.76846
 C -0.07891 -0.47640 -1.76912
 F 0.92593 1.50981 1.18689
 F 0.92933 1.50795 -1.18414
 H -0.84114 -1.15588 1.48804
 H -0.84167 -1.15621 -1.48738
 H 0.84087 -1.06488 1.93354
 H 0.84013 -1.06536 -1.93570
 H -0.33509 0.02685 2.70563
 H -0.33666 0.02658 -2.70618
13
bifur_IRC_Cartesians_noMW_output/new_data/bifur_traj1_Cartesians point 458
C 0.04942 0.61511 0.76561
 C 0.05081 0.61406 -0.76537
 C -1.12686 1.09322 -0.00028
 C -0.07870 -0.47584 1.76843
 C -0.07895 -0.47639 -1.76909
 F 0.92733 1.50985 1.18522
 F 0.93074 1.50798 -1.18245
 H -0.84091 -1.15632 1.48805
 H -0.84144 -1.15664 -1.48739
 H 0.84108 -1.06479 1.93438
 H 0.84034 -1.06527 -1.93655
 H -0.33564 0.02765 2.70544
 H -0.33722 0.02738 -2.70600
13
bifur_IRC_Cartesians_noMW_output/new_data/bifur_traj1_Cartesians point 459
C 0.04938 0.61486 0.76499
 C 0.05077 0.61380 -0.76475
 C -1.12865 1.09300 -0.00028
 C -0.07872 -0.47583 1.76841
 C -0.07897 -0.47638 -1.76907
 F 0.92836 1.50987 1.18398
 F 0.93178 1.50800 -1.18121
 H -0.84074 -1.15664 1.48806
 H -0.84127 -1.15697 -1.48739
 H 0.84123 -1.06472 1.93501
 H 0.84049 -1.06521 -1.93718
 H -0.33605 0.02824 2.70530
 H -0.33763 0.02797 -2.70586
13
bifur_IRC_Cartesians_noMW_output/new_data/bifur_traj1_Cartesians point 460
C 0.04936 0.61469 0.76456
 C 0.05075 0.61363 -0.76432
 C -1.12990 1.09284 -0.00028
 C -0.07874 -0.47582 1.76839
 C -0.07899 -0.47637 -1.76905
 F 0.92908 1.50989 1.18312
 F 0.93251 1.50802 -1.18034
 H -0.84062 -1.15687 1.48806
 H -0.84115 -1.15719 -1.48740
 H 0.84134 -1.06467 1.93544
 H 0.84060 -1.06516 -1.93762
 H -0.33633 0.02865 2.70520
 H -0.33791 0.02838 -2.70576
13
bifur_IRC_Cartesians_noMW_output/new_data/bifur_traj1_Cartesians point 461
C 0.04934 0.61458 0.76429
 C 0.05074 0.61351 -0.76405
 C -1.13069 1.09274 -0.00028
 C -0.07875 -0.47581 1.76838
 C -0.07900 -0.47637 -1.76904
 F 0.92954 1.50991 1.18257
 F 0.93297 1.50802 -1.17979
 H -0.84054 -1.15701 1.48806
 H -0.84108 -1.15734 -1.48740
 H 0.84141 -1.06465 1.93571
 H 0.84067 -1.06513 -1.93789
 H -0.33651 0.02891 2.70514
 H -0.33809 0.02864 -2.70570
13
bifur_IRC_Cartesians_noMW_output/new_data/bifur_traj1_Cartesians point 462
C 0.04933 0.61452 0.76415
 C 0.05073 0.61346 -0.76391
 C -1.13110 1.09268 -0.00028
 C -0.07876 -0.47581 1.76837
 C -0.07901 -0.47636 -1.76904
 F 0.92978 1.50991 1.18229
 F 0.93320 1.50803 -1.17950
 H -0.84050 -1.15708 1.48806
 H -0.84104 -1.15741 -1.48740
 H 0.84145 -1.06463 1.93586
 H 0.84070 -1.06512 -1.93804
 H -0.33660 0.02904 2.70511
 H -0.33818 0.02877 -2.70567
13
bifur_IRC_Cartesians_noMW_output/new_data/bifur_traj1_Cartesians point 463
C 0.04933 0.61452 0.76415
 C 0.05073 0.61346 -0.76391
 C -1.13110 1.09268 -0.00028
 C -0.07876 -0.47581 1.76837
 C -0.07901 -0.47636 -1.76904
 F 0.92978 1.50991 1.18229
 F 0.93320 1.50803 -1.17950
 H -0.84050 -1.15708 1.48806
 H -0.84104 -1.15741 -1.48740
 H 0.84145 -1.06463 1.93586
 H 0.84070 -1.06512 -1.93804
 H -0.33660 0.02904 2.70511
 H -0.33818 0.02877 -2.70567
13
bifur_IRC_Cartesians_noMW_output/new_data/bifur_traj1_Cartesians point 464
C 0.04934 0.61456 0.76425
 C 0.05073 0.61350 -0.76401
 C -1.13080 1.09272 -0.00028
 C -0.07875 -0.47581 1.76838
 C -0.07901 -0.47636 -1.76904
 F 0.92960 1.50991 1.18250
 F 0.93303 1.50803 -1.17971
 H -0.84053 -1.15703 1.48806
 H -0.84107 -1.15736 -1.48740
 H 0.84142 -1.06464 1.93575
 H 0.84068 -1.06513 -1.93793
 H -0.33653 0.02894 2.70513
 H -0.33812 0.02867 -2.70570
13
bifur_IRC_Cartesians_noMW_output/new_data/bifur_traj1_Cartesians point 465
C 0.04936 0.61469 0.76456
 C 0.05075 0.61363 -0.76432
 C -1.12990 1.09284 -0.00028
 C -0.07874 -0.47582 1.76839
 C -0.07899 -0.47637 -1.76905
 F 0.92908 1.50989 1.18312
 F 0.93251 1.50802 -1.18034
 H -0.84062 -1.15687 1.48806
 H -0.84115 -1.15719 -1.48740
 H 0.84134 -1.06467 1.93544
 H 0.84060 -1.06516 -1.93762
 H -0.33633 0.02865 2.70520
 H -0.33791 0.02838 -2.70576
13
bifur_IRC_Cartesians_noMW_output/new_data/bifur_traj1_Cartesians point 466
C 0.04939 0.61493 0.76516
 C 0.05078 0.61387 -0.76492
 C -1.12818 1.09306 -0.00028
 C -0.07871 -0.47583 1.76841
 C -0.07897 -0.47638 -1.76907
 F 0.92809 1.50987 1.18431
 F 0.93151 1.50800 -1.18154
 H -0.84078 -1.15656 1.48806
 H -0.84131 -1.15688 -1.48739
 H 0.84119 -1.06474 1.93484
 H 0.84045 -1.06522 -1.93701
 H -0.33594 0.02808 2.70533
 H -0.33752 0.02781 -2.70590
13
bifur_IRC_Cartesians_noMW_output/new_data/bifur_traj1_Cartesians point 467
C 0.04945 0.61531 0.76611
 C 0.05084 0.61426 -0.76587
 C -1.12543 1.09341 -0.00028
 C -0.07868 -0.47585 1.76845
 C -0.07893 -0.47640 -1.76911
 F 0.92650 1.50982 1.18621
 F 0.92991 1.50797 -1.18346
 H -0.84105 -1.15606 1.48805
 H -0.84158 -1.15638 -1.48738
 H 0.84096 -1.06484 1.93388
 H 0.84022 -1.06532 -1.93604
 H -0.33532 0.02717 2.70555
 H -0.33689 0.02690 -2.70611
13
bifur_IRC_Cartesians_noMW_output/new_data/bifur_traj1_Cartesians point 468
C 0.04952 0.61583 0.76738
 C 0.05091 0.61479 -0.76714
 C -1.12173 1.09388 -0.00028
 C -0.07862 -0.47587 1.76850
 C -0.07887 -0.47642 -1.76915
 F 0.92436 1.50977 1.18876
 F 0.92776 1.50792 -1.18603
 H -0.84140 -1.15540 1.48804
 H -0.84193 -1.15572 -1.48737
 H 0.84064 -1.06497 1.93260
 H 0.83990 -1.06545 -1.93475
 H -0.33448 0.02595 2.70584
 H -0.33605 0.02569 -2.70639
13
bifur_IRC_Cartesians_noMW_output/new_data/bifur_traj1_Cartesians point 469
C 0.04961 0.61643 0.76885
 C 0.05099 0.61539 -0.76861
 C -1.11747 1.09442 -0.00028
 C -0.07856 -0.47590 1.76855
 C -0.07881 -0.47644 -1.76920
 F 0.92190 1.50970 1.19170
 F 0.92529 1.50788 -1.18900
 H -0.84181 -1.15463 1.48802
 H -0.84233 -1.15494 -1.48736
 H 0.84027 -1.06513 1.93112
 H 0.83954 -1.06560 -1.93325
 H -0.33352 0.02455 2.70617
 H -0.33507 0.02429 -2.70671
13
bifur_IRC_Cartesians_noMW_output/new_data/bifur_traj1_Cartesians point 470
C 0.04970 0.61704 0.77036
 C 0.05107 0.61602 -0.77013
 C -1.11307 1.09498 -0.00027
 C -0.07850 -0.47593 1.76861
 C -0.07874 -0.47647 -1.76925
 F 0.91936 1.50963 1.19474
 F 0.92273 1.50783 -1.19207
 H -0.84224 -1.15384 1.48801
 H -0.84275 -1.15415 -1.48735
 H 0.83989 -1.06529 1.92959
 H 0.83916 -1.06576 -1.93171
 H -0.33253 0.02310 2.70651
 H -0.33407 0.02284 -2.70705
13
bifur_IRC_Cartesians_noMW_output/new_data/bifur_traj1_Cartesians point 471
C 0.04978 0.61763 0.77180
 C 0.05115 0.61662 -0.77158
 C -1.10889 1.09551 -0.00027
 C -0.07844 -0.47596 1.76867
 C -0.07868 -0.47649 -1.76930
 F 0.91694 1.50957 1.19763
 F 0.92030 1.50778 -1.19499
 H -0.84264 -1.15308 1.48800
 H -0.84315 -1.15339 -1.48733
 H 0.83953 -1.06545 1.92813
 H 0.83880 -1.06591 -1.93024
 H -0.33158 0.02171 2.70684
 H -0.33311 0.02146 -2.70737
13
bifur_IRC_Cartesians_noMW_output/new_data/bifur_traj1_Cartesians point 472
C 0.04986 0.61815 0.77309
 C 0.05122 0.61715 -0.77286
 C -1.10517 1.09598 -0.00027
 C -0.07839 -0.47599 1.76872
 C -0.07863 -0.47651 -1.76934
 F 0.91479 1.50951 1.20020
 F 0.91814 1.50774 -1.19758
 H -0.84300 -1.15241 1.48799
 H -0.84350 -1.15272 -1.48732
 H 0.83920 -1.06558 1.92684
 H 0.83848 -1.06604 -1.92893
 H -0.33074 0.02049 2.70713
 H -0.33226 0.02024 -2.70765
13
bifur_IRC_Cartesians_noMW_output/new_data/bifur_traj1_Cartesians point 473
C 0.04992 0.61859 0.77416
 C 0.05128 0.61759 -0.77393
 C -1.10206 1.09638 -0.00027
 C -0.07835 -0.47601 1.76876
 C -0.07858 -0.47653 -1.76938
 F 0.91299 1.50946 1.20234
 F 0.91633 1.50770 -1.19975
 H -0.84330 -1.15185 1.48798
 H -0.84380 -1.15215 -1.48731
 H 0.83894 -1.06570 1.92576
 H 0.83822 -1.06615 -1.92784
 H -0.33004 0.01946 2.70737
 H -0.33155 0.01921 -2.70789
13
bifur_IRC_Cartesians_noMW_output/new_data/bifur_traj1_Cartesians point 474
C 0.04992 0.61859 0.77416
 C 0.05128 0.61759 -0.77393
 C -1.10206 1.09638 -0.00027
 C -0.07835 -0.47601 1.76876
 C -0.07858 -0.47653 -1.76938
 F 0.91299 1.50946 1.20234
 F 0.91633 1.50770 -1.19975
 H -0.84330 -1.15185 1.48798
 H -0.84380 -1.15215 -1.48731
 H 0.83894 -1.06570 1.92576
 H 0.83822 -1.06615 -1.92784
 H -0.33004 0.01946 2.70737
 H -0.33155 0.01921 -2.70789
13
bifur_IRC_Cartesians_noMW_output/new_data/bifur_traj1_Cartesians point 475
C 0.05001 0.61923 0.77575
 C 0.05137 0.61825 -0.77553
 C -1.09744 1.09697 -0.00026
 C -0.07828 -0.47605 1.76882
 C -0.07851 -0.47656 -1.76944
 F 0.91032 1.50939 1.20553
 F 0.91364 1.50765 -1.20297
 H -0.84374 -1.15102 1.48796
 H -0.84423 -1.15132 -1.48730
 H 0.83854 -1.06586 1.92415
 H 0.83782 -1.06631 -1.92622
 H -0.32899 0.01794 2.70773
 H -0.33050 0.01769 -2.70824
13
bifur_IRC_Cartesians_noMW_output/new_data/bifur_traj1_Cartesians point 476
C 0.05005 0.61950 0.77642
 C 0.05141 0.61852 -0.77620
 C -1.09550 1.09721 -0.00026
 C -0.07826 -0.47606 1.76885
 C -0.07849 -0.47657 -1.76946
 F 0.90920 1.50936 1.20687
 F 0.91252 1.50763 -1.20432
 H -0.84393 -1.15067 1.48796
 H -0.84442 -1.15097 -1.48729
 H 0.83837 -1.06594 1.92348
 H 0.83766 -1.06638 -1.92553
 H -0.32855 0.01730 2.70789
 H -0.33006 0.01706 -2.70839
13
bifur_IRC_Cartesians_noMW_output/new_data/bifur_traj1_Cartesians point 477
C 0.05009 0.61979 0.77712
 C 0.05144 0.61881 -0.77691
 C -1.09345 1.09747 -0.00026
 C -0.07823 -0.47607 1.76887
 C -0.07846 -0.47658 -1.76948
 F 0.90801 1.50933 1.20829
 F 0.91132 1.50761 -1.20575
 H -0.84413 -1.15030 1.48795
 H -0.84461 -1.15060 -1.48729
 H 0.83819 -1.06601 1.92276
 H 0.83748 -1.06645 -1.92481
 H -0.32809 0.01662 2.70805
 H -0.32959 0.01638 -2.70855
13
bifur_IRC_Cartesians_noMW_output/new_data/bifur_traj1_Cartesians point 478
C 0.05014 0.62012 0.77793
 C 0.05149 0.61915 -0.77772
 C -1.09110 1.09777 -0.00026
 C -0.07819 -0.47609 1.76890
 C -0.07842 -0.47659 -1.76951
 F 0.90665 1.50929 1.20991
 F 0.90996 1.50758 -1.20739
 H -0.84435 -1.14988 1.48795
 H -0.84484 -1.15017 -1.48728
 H 0.83799 -1.06610 1.92195
 H 0.83728 -1.06654 -1.92399
 H -0.32756 0.01585 2.70823
 H -0.32905 0.01561 -2.70873
13
bifur_IRC_Cartesians_noMW_output/new_data/bifur_traj1_Cartesians point 479
C 0.05020 0.62050 0.77887
 C 0.05154 0.61954 -0.77866
 C -1.08837 1.09812 -0.00026
 C -0.07816 -0.47611 1.76894
 C -0.07838 -0.47661 -1.76954
 F 0.90508 1.50925 1.21180
 F 0.90837 1.50755 -1.20929
 H -0.84461 -1.14939 1.48794
 H -0.84510 -1.14968 -1.48727
 H 0.83775 -1.06620 1.92100
 H 0.83704 -1.06663 -1.92303
 H -0.32694 0.01495 2.70844
 H -0.32843 0.01471 -2.70893
13
bifur_IRC_Cartesians_noMW_output/new_data/bifur_traj1_Cartesians point 480
C 0.05026 0.62093 0.77993
 C 0.05160 0.61997 -0.77972
 C -1.08530 1.09851 -0.00026
 C -0.07811 -0.47613 1.76898
 C -0.07834 -0.47663 -1.76958
 F 0.90330 1.50920 1.21392
 F 0.90659 1.50751 -1.21143
 H -0.84491 -1.14884 1.48793
 H -0.84539 -1.14912 -1.48726
 H 0.83749 -1.06631 1.91993
 H 0.83678 -1.06674 -1.92195
 H -0.32625 0.01393 2.70868
 H -0.32773 0.01370 -2.70917
13
bifur_IRC_Cartesians_noMW_output/new_data/bifur_traj1_Cartesians point 481
C 0.05032 0.62139 0.78105
 C 0.05166 0.62044 -0.78085
 C -1.08204 1.09893 -0.00025
 C -0.07807 -0.47615 1.76902
 C -0.07829 -0.47664 -1.76962
 F 0.90142 1.50915 1.21617
 F 0.90469 1.50748 -1.21370
 H -0.84522 -1.14825 1.48792
 H -0.84570 -1.14853 -1.48725
 H 0.83721 -1.06643 1.91880
 H 0.83650 -1.06686 -1.92081
 H -0.32551 0.01286 2.70894
 H -0.32698 0.01263 -2.70942
13
bifur_IRC_Cartesians_noMW_output/new_data/bifur_traj1_Cartesians point 482
C 0.05039 0.62184 0.78217
 C 0.05172 0.62090 -0.78197
 C -1.07879 1.09934 -0.00025
 C -0.07802 -0.47618 1.76907
 C -0.07824 -0.47666 -1.76965
 F 0.89954 1.50910 1.21841
 F 0.90281 1.50744 -1.21597
 H -0.84554 -1.14766 1.48791
 H -0.84601 -1.14794 -1.48724
 H 0.83693 -1.06655 1.91767
 H 0.83623 -1.06697 -1.91967
 H -0.32478 0.01179 2.70919
 H -0.32624 0.01156 -2.70966
13
bifur_IRC_Cartesians_noMW_output/new_data/bifur_traj1_Cartesians point 483
C 0.05045 0.62227 0.78322
 C 0.05178 0.62133 -0.78302
 C -1.07574 1.09973 -0.00025
 C -0.07798 -0.47620 1.76911
 C -0.07819 -0.47668 -1.76969
 F 0.89778 1.50905 1.22052
 F 0.90103 1.50741 -1.21809
 H -0.84583 -1.14711 1.48790
 H -0.84629 -1.14739 -1.48724
 H 0.83666 -1.06666 1.91661
 H 0.83596 -1.06708 -1.91860
 H -0.32409 0.01078 2.70943
 H -0.32555 0.01055 -2.70990
13
bifur_IRC_Cartesians_noMW_output/new_data/bifur_traj1_Cartesians point 484
C 0.05051 0.62265 0.78417
 C 0.05183 0.62172 -0.78397
 C -1.07300 1.10007 -0.00025
 C -0.07794 -0.47622 1.76914
 C -0.07815 -0.47670 -1.76972
 F 0.89620 1.50901 1.22241
 F 0.89944 1.50738 -1.22000
 H -0.84609 -1.14662 1.48789
 H -0.84655 -1.14689 -1.48723
 H 0.83643 -1.06676 1.91565
 H 0.83573 -1.06718 -1.91763
 H -0.32347 0.00988 2.70964
 H -0.32492 0.00965 -2.71011
13
bifur_IRC_Cartesians_noMW_output/new_data/bifur_traj1_Cartesians point 485
C 0.05051 0.62265 0.78417
 C 0.05183 0.62172 -0.78397
 C -1.07300 1.10007 -0.00025
 C -0.07794 -0.47622 1.76914
 C -0.07815 -0.47670 -1.76972
 F 0.89620 1.50901 1.22241
 F 0.89944 1.50738 -1.22000
 H -0.84609 -1.14662 1.48789
 H -0.84655 -1.14689 -1.48723
 H 0.83643 -1.06676 1.91565
 H 0.83573 -1.06718 -1.91763
 H -0.32347 0.00988 2.70964
 H -0.32492 0.00965 -2.71011
13
bifur_IRC_Cartesians_noMW_output/new_data/bifur_traj1_Cartesians point 486
C 0.05060 0.62330 0.78577
 C 0.05192 0.62239 -0.78557
 C -1.06835 1.10067 -0.00024
 C -0.07787 -0.47625 1.76921
 C -0.07809 -0.47672 -1.76978
 F 0.89350 1.50894 1.22562
 F 0.89674 1.50732 -1.22325
 H -0.84654 -1.14578 1.48788
 H -0.84700 -1.14605 -1.48721
 H 0.83602 -1.06693 1.91403
 H 0.83533 -1.06734 -1.91600
 H -0.32242 0.00834 2.71001
 H -0.32386 0.00812 -2.71046
13
bifur_IRC_Cartesians_noMW_output/new_data/bifur_traj1_Cartesians point 487
C 0.05065 0.62361 0.78652
 C 0.05196 0.62269 -0.78632
 C -1.06618 1.10094 -0.00024
 C -0.07784 -0.47627 1.76924
 C -0.07805 -0.47673 -1.76980
 F 0.89225 1.50891 1.22712
 F 0.89548 1.50730 -1.22476
 H -0.84675 -1.14539 1.48787
 H -0.84720 -1.14566 -1.48721
 H 0.83584 -1.06701 1.91328
 H 0.83515 -1.06742 -1.91524
 H -0.32193 0.00763 2.71017
 H -0.32336 0.00741 -2.71063
13
bifur_IRC_Cartesians_noMW_output/new_data/bifur_traj1_Cartesians point 488
C 0.05069 0.62392 0.78729
 C 0.05201 0.62301 -0.78709
 C -1.06395 1.10123 -0.00024
 C -0.07781 -0.47628 1.76926
 C -0.07802 -0.47675 -1.76983
 F 0.89096 1.50887 1.22866
 F 0.89418 1.50727 -1.22631
 H -0.84696 -1.14499 1.48787
 H -0.84741 -1.14525 -1.48720
 H 0.83564 -1.06709 1.91251
 H 0.83496 -1.06750 -1.91445
 H -0.32142 0.00689 2.71035
 H -0.32285 0.00667 -2.71080
13
bifur_IRC_Cartesians_noMW_output/new_data/bifur_traj1_Cartesians point 489
C 0.05074 0.62425 0.78810
 C 0.05205 0.62335 -0.78791
 C -1.06159 1.10153 -0.00024
 C -0.07778 -0.47630 1.76930
 C -0.07799 -0.47676 -1.76986
 F 0.88960 1.50883 1.23029
 F 0.89281 1.50725 -1.22796
 H -0.84719 -1.14457 1.48786
 H -0.84764 -1.14483 -1.48719
 H 0.83544 -1.06718 1.91168
 H 0.83475 -1.06758 -1.91363
 H -0.32089 0.00611 2.71053
 H -0.32231 0.00590 -2.71098
13
bifur_IRC_Cartesians_noMW_output/new_data/bifur_traj1_Cartesians point 490
C 0.05079 0.62460 0.78897
 C 0.05210 0.62370 -0.78878
 C -1.05907 1.10185 -0.00024
 C -0.07774 -0.47632 1.76933
 C -0.07795 -0.47678 -1.76989
 F 0.88815 1.50880 1.23202
 F 0.89135 1.50722 -1.22971
 H -0.84743 -1.14411 1.48785
 H -0.84788 -1.14437 -1.48719
 H 0.83522 -1.06727 1.91081
 H 0.83454 -1.06767 -1.91274
 H -0.32032 0.00528 2.71073
 H -0.32174 0.00507 -2.71117
13
bifur_IRC_Cartesians_noMW_output/new_data/bifur_traj1_Cartesians point 491
C 0.05084 0.62498 0.78990
 C 0.05215 0.62409 -0.78972
 C -1.05635 1.10219 -0.00024
 C -0.07771 -0.47633 1.76937
 C -0.07791 -0.47679 -1.76992
 F 0.88657 1.50875 1.23390
 F 0.88977 1.50719 -1.23161
 H -0.84770 -1.14362 1.48784
 H -0.84814 -1.14388 -1.48718
 H 0.83499 -1.06737 1.90986
 H 0.83431 -1.06777 -1.91179
 H -0.31971 0.00438 2.71094
 H -0.32112 0.00417 -2.71138
13
bifur_IRC_Cartesians_noMW_output/new_data/bifur_traj1_Cartesians point 492
C 0.05090 0.62541 0.79094
 C 0.05221 0.62452 -0.79076
 C -1.05333 1.10258 -0.00024
 C -0.07766 -0.47636 1.76941
 C -0.07786 -0.47681 -1.76995
 F 0.88483 1.50871 1.23599
 F 0.88801 1.50715 -1.23371
 H -0.84799 -1.14308 1.48783
 H -0.84842 -1.14333 -1.48717
 H 0.83473 -1.06748 1.90881
 H 0.83405 -1.06787 -1.91073
 H -0.31902 0.00339 2.71118
 H -0.32043 0.00318 -2.71161
13
bifur_IRC_Cartesians_noMW_output/new_data/bifur_traj1_Cartesians point 493
C 0.05097 0.62589 0.79214
 C 0.05227 0.62501 -0.79196
 C -1.04987 1.10302 -0.00023
 C -0.07761 -0.47638 1.76945
 C -0.07781 -0.47683 -1.76999
 F 0.88282 1.50865 1.23838
 F 0.88600 1.50712 -1.23613
 H -0.84832 -1.14246 1.48782
 H -0.84875 -1.14270 -1.48716
 H 0.83443 -1.06761 1.90761
 H 0.83375 -1.06800 -1.90951
 H -0.31824 0.00224 2.71145
 H -0.31964 0.00204 -2.71187
13
bifur_IRC_Cartesians_noMW_output/new_data/bifur_traj1_Cartesians point 494
C 0.05106 0.62646 0.79354
 C 0.05235 0.62559 -0.79335
 C -1.04581 1.10353 -0.00023
 C -0.07756 -0.47641 1.76951
 C -0.07775 -0.47685 -1.77004
 F 0.88048 1.50859 1.24118
 F 0.88364 1.50707 -1.23896
 H -0.84871 -1.14173 1.48781
 H -0.84914 -1.14197 -1.48715
 H 0.83408 -1.06776 1.90620
 H 0.83340 -1.06814 -1.90808
 H -0.31733 0.00091 2.71176
 H -0.31871 0.00070 -2.71218
13
bifur_IRC_Cartesians_noMW_output/new_data/bifur_traj1_Cartesians point 495
C 0.05115 0.62712 0.79517
 C 0.05244 0.62627 -0.79499
 C -1.04107 1.10414 -0.00023
 C -0.07749 -0.47644 1.76957
 C -0.07768 -0.47688 -1.77010
 F 0.87774 1.50852 1.24445
 F 0.88089 1.50702 -1.24226
 H -0.84917 -1.14087 1.48780
 H -0.84959 -1.14111 -1.48713
 H 0.83367 -1.06793 1.90455
 H 0.83300 -1.06831 -1.90642
 H -0.31625 -0.00066 2.71213
 H -0.31763 -0.00086 -2.71254
13
bifur_IRC_Cartesians_noMW_output/new_data/bifur_traj1_Cartesians point 496
C 0.05115 0.62712 0.79517
 C 0.05244 0.62627 -0.79499
 C -1.04107 1.10414 -0.00023
 C -0.07749 -0.47644 1.76957
 C -0.07768 -0.47688 -1.77010
 F 0.87774 1.50852 1.24445
 F 0.88089 1.50702 -1.24226
 H -0.84917 -1.14087 1.48780
 H -0.84959 -1.14111 -1.48713
 H 0.83367 -1.06793 1.90455
 H 0.83300 -1.06831 -1.90642
 H -0.31625 -0.00066 2.71213
 H -0.31763 -0.00086 -2.71254
13
bifur_IRC_Cartesians_noMW_output/new_data/bifur_traj1_Cartesians point 497
C 0.05138 0.62873 0.79912
 C 0.05266 0.62790 -0.79895
 C -1.02960 1.10560 -0.00022
 C -0.07733 -0.47652 1.76972
 C -0.07751 -0.47694 -1.77023
 F 0.87111 1.50834 1.25237
 F 0.87422 1.50689 -1.25026
 H -0.85027 -1.13881 1.48776
 H -0.85068 -1.13904 -1.48710
 H 0.83267 -1.06835 1.90056
 H 0.83202 -1.06872 -1.90239
 H -0.31366 -0.00444 2.71303
 H -0.31501 -0.00463 -2.71342
13
bifur_IRC_Cartesians_noMW_output/new_data/bifur_traj1_Cartesians point 498
C 0.05152 0.62964 0.80137
 C 0.05278 0.62883 -0.80121
 C -1.02307 1.10643 -0.00022
 C -0.07724 -0.47657 1.76981
 C -0.07742 -0.47698 -1.77031
 F 0.86733 1.50824 1.25689
 F 0.87042 1.50681 -1.25481
 H -0.85090 -1.13763 1.48774
 H -0.85130 -1.13785 -1.48708
 H 0.83211 -1.06859 1.89829
 H 0.83146 -1.06895 -1.90010
 H -0.31219 -0.00660 2.71354
 H -0.31352 -0.00678 -2.71392
13
bifur_IRC_Cartesians_noMW_output/new_data/bifur_traj1_Cartesians point 499
C 0.05166 0.63061 0.80376
 C 0.05292 0.62981 -0.80360
 C -1.01614 1.10731 -0.00021
 C -0.07714 -0.47662 1.76990
 C -0.07732 -0.47702 -1.77039
 F 0.86333 1.50813 1.26167
 F 0.86640 1.50674 -1.25964
 H -0.85156 -1.13638 1.48772
 H -0.85195 -1.13660 -1.48706
 H 0.83151 -1.06885 1.89588
 H 0.83086 -1.06919 -1.89766
 H -0.31062 -0.00888 2.71408
 H -0.31194 -0.00906 -2.71444
13
bifur_IRC_Cartesians_noMW_output/new_data/bifur_traj1_Cartesians point 500
C 0.05180 0.63163 0.80626
 C 0.05305 0.63085 -0.80611
 C -1.00888 1.10823 -0.00021
 C -0.07704 -0.47667 1.77000
 C -0.07721 -0.47706 -1.77048
 F 0.85913 1.50802 1.26669
 F 0.86218 1.50665 -1.26470
 H -0.85226 -1.13507 1.48770
 H -0.85264 -1.13528 -1.48704
 H 0.83088 -1.06911 1.89335
 H 0.83024 -1.06945 -1.89511
 H -0.30898 -0.01128 2.71465
 H -0.31028 -0.01145 -2.71500
