# Supplementary material for: Low dimensional representations along intrinsic reaction coordinates and molecular dynamics trajectories using interatomic distance matrices
Source: Chem Sci. 2019 Sep 18;10(43):9954–68. doi: 10.1039/c9sc02742d (PMC6991188; doi:10.1039/c9sc02742d)
Supplement: Supplementary file 1 [file SC-010-C9SC02742D-s001.zip › C9SC02742D-SI/ESI_xyz_files/bifur_IRC_Cartesians_noMW_output/new_data/bifur_traj_D_Cartesians_noMW_PC2.xyz]

13
bifur_IRC_Cartesians_noMW_output/new_data/bifur_traj1_Cartesians point 1
C 0.06463 0.82867 1.00235
 C 0.06616 0.82966 -1.00273
 C -0.38272 1.46867 0.00033
 C -0.07651 -0.53147 1.55724
 C -0.07637 -0.53070 -1.55646
 F 0.53251 1.57681 1.85790
 F 0.53714 1.57837 -1.86130
 H -0.92676 -1.04200 1.14354
 H -0.92654 -1.04121 -1.14182
 H 0.79993 -1.10118 1.34693
 H 0.79984 -1.10059 -1.34693
 H -0.20531 -0.46787 2.61263
 H -0.20601 -0.46716 -2.61167
13
bifur_IRC_Cartesians_noMW_output/new_data/bifur_traj1_Cartesians point 2
C 0.06465 0.82812 1.00283
 C 0.06617 0.82910 -1.00321
 C -0.38171 1.46701 0.00033
 C -0.07644 -0.53116 1.55866
 C -0.07630 -0.53038 -1.55789
 F 0.53170 1.57630 1.85759
 F 0.53630 1.57785 -1.86098
 H -0.92676 -1.04170 1.14572
 H -0.92654 -1.04090 -1.14401
 H 0.79969 -1.10116 1.34868
 H 0.79960 -1.10057 -1.34867
 H -0.20484 -0.46661 2.61367
 H -0.20553 -0.46590 -2.61272
13
bifur_IRC_Cartesians_noMW_output/new_data/bifur_traj1_Cartesians point 3
C 0.06466 0.82785 1.00306
 C 0.06618 0.82883 -1.00344
 C -0.38121 1.46619 0.00033
 C -0.07641 -0.53100 1.55936
 C -0.07627 -0.53023 -1.55858
 F 0.53131 1.57604 1.85743
 F 0.53589 1.57760 -1.86083
 H -0.92676 -1.04155 1.14679
 H -0.92654 -1.04075 -1.14508
 H 0.79958 -1.10115 1.34953
 H 0.79949 -1.10056 -1.34952
 H -0.20461 -0.46599 2.61418
 H -0.20530 -0.46528 -2.61322
13
bifur_IRC_Cartesians_noMW_output/new_data/bifur_traj1_Cartesians point 4
C 0.06465 0.82811 1.00284
 C 0.06617 0.82909 -1.00322
 C -0.38169 1.46698 0.00033
 C -0.07644 -0.53115 1.55869
 C -0.07630 -0.53038 -1.55791
 F 0.53169 1.57629 1.85758
 F 0.53629 1.57784 -1.86098
 H -0.92676 -1.04169 1.14576
 H -0.92654 -1.04089 -1.14405
 H 0.79969 -1.10116 1.34871
 H 0.79960 -1.10057 -1.34870
 H -0.20484 -0.46659 2.61369
 H -0.20552 -0.46588 -2.61273
13
bifur_IRC_Cartesians_noMW_output/new_data/bifur_traj1_Cartesians point 5
C 0.06462 0.82918 1.00192
 C 0.06615 0.83016 -1.00230
 C -0.38363 1.47017 0.00033
 C -0.07657 -0.53176 1.55595
 C -0.07643 -0.53098 -1.55517
 F 0.53325 1.57728 1.85819
 F 0.53789 1.57883 -1.86158
 H -0.92675 -1.04228 1.14157
 H -0.92653 -1.04148 -1.13985
 H 0.80014 -1.10120 1.34535
 H 0.80005 -1.10061 -1.34536
 H -0.20574 -0.46901 2.61169
 H -0.20644 -0.46830 -2.61073
13
bifur_IRC_Cartesians_noMW_output/new_data/bifur_traj1_Cartesians point 6
C 0.06455 0.83109 1.00029
 C 0.06611 0.83207 -1.00067
 C -0.38712 1.47589 0.00033
 C -0.07680 -0.53284 1.55105
 C -0.07667 -0.53206 -1.55027
 F 0.53603 1.57906 1.85927
 F 0.54077 1.58060 -1.86267
 H -0.92673 -1.04334 1.13406
 H -0.92652 -1.04254 -1.13232
 H 0.80095 -1.10127 1.33935
 H 0.80085 -1.10068 -1.33938
 H -0.20736 -0.47335 2.60810
 H -0.20808 -0.47263 -2.60715
13
bifur_IRC_Cartesians_noMW_output/new_data/bifur_traj1_Cartesians point 7
C 0.06447 0.83348 0.99825
 C 0.06606 0.83446 -0.99863
 C -0.39147 1.48305 0.00033
 C -0.07709 -0.53419 1.54492
 C -0.07696 -0.53341 -1.54414
 F 0.53952 1.58128 1.86063
 F 0.54437 1.58281 -1.86403
 H -0.92670 -1.04467 1.12468
 H -0.92650 -1.04385 -1.12290
 H 0.80196 -1.10136 1.33184
 H 0.80186 -1.10077 -1.33189
 H -0.20938 -0.47878 2.60362
 H -0.21014 -0.47805 -2.60267
13
bifur_IRC_Cartesians_noMW_output/new_data/bifur_traj1_Cartesians point 8
C 0.06438 0.83595 0.99615
 C 0.06601 0.83693 -0.99653
 C -0.39596 1.49042 0.00033
 C -0.07738 -0.53559 1.53861
 C -0.07727 -0.53480 -1.53782
 F 0.54311 1.58357 1.86202
 F 0.54807 1.58509 -1.86543
 H -0.92667 -1.04603 1.11500
 H -0.92649 -1.04521 -1.11320
 H 0.80300 -1.10146 1.32410
 H 0.80290 -1.10087 -1.32418
 H -0.21146 -0.48437 2.59900
 H -0.21226 -0.48364 -2.59805
13
bifur_IRC_Cartesians_noMW_output/new_data/bifur_traj1_Cartesians point 9
C 0.06430 0.83824 0.99421
 C 0.06596 0.83921 -0.99458
 C -0.40012 1.49726 0.00033
 C -0.07766 -0.53688 1.53276
 C -0.07755 -0.53609 -1.53197
 F 0.54644 1.58569 1.86332
 F 0.55151 1.58720 -1.86673
 H -0.92664 -1.04730 1.10604
 H -0.92647 -1.04647 -1.10421
 H 0.80397 -1.10154 1.31693
 H 0.80387 -1.10095 -1.31703
 H -0.21339 -0.48956 2.59472
 H -0.21422 -0.48882 -2.59377
13
bifur_IRC_Cartesians_noMW_output/new_data/bifur_traj1_Cartesians point 10
C 0.06424 0.84011 0.99261
 C 0.06592 0.84108 -0.99299
 C -0.40352 1.50285 0.00033
 C -0.07788 -0.53794 1.52797
 C -0.07778 -0.53714 -1.52718
 F 0.54917 1.58743 1.86437
 F 0.55432 1.58893 -1.86780
 H -0.92662 -1.04833 1.09871
 H -0.92646 -1.04750 -1.09685
 H 0.80476 -1.10161 1.31106
 H 0.80465 -1.10103 -1.31118
 H -0.21498 -0.49380 2.59122
 H -0.21583 -0.49305 -2.59027
13
bifur_IRC_Cartesians_noMW_output/new_data/bifur_traj1_Cartesians point 11
C 0.06421 0.84102 0.99183
 C 0.06590 0.84200 -0.99221
 C -0.40518 1.50557 0.00033
 C -0.07799 -0.53845 1.52563
 C -0.07789 -0.53766 -1.52485
 F 0.55049 1.58828 1.86489
 F 0.55569 1.58977 -1.86831
 H -0.92661 -1.04884 1.09513
 H -0.92645 -1.04800 -1.09327
 H 0.80515 -1.10165 1.30820
 H 0.80504 -1.10106 -1.30833
 H -0.21575 -0.49587 2.58951
 H -0.21661 -0.49512 -2.58856
13
bifur_IRC_Cartesians_noMW_output/new_data/bifur_traj1_Cartesians point 12
C 0.06421 0.84102 0.99183
 C 0.06590 0.84200 -0.99221
 C -0.40518 1.50558 0.00033
 C -0.07799 -0.53845 1.52563
 C -0.07789 -0.53766 -1.52484
 F 0.55049 1.58828 1.86489
 F 0.55569 1.58977 -1.86831
 H -0.92661 -1.04884 1.09513
 H -0.92645 -1.04800 -1.09326
 H 0.80515 -1.10165 1.30820
 H 0.80504 -1.10106 -1.30833
 H -0.21575 -0.49587 2.58951
 H -0.21661 -0.49512 -2.58856
13
bifur_IRC_Cartesians_noMW_output/new_data/bifur_traj1_Cartesians point 13
C 0.06433 0.83743 0.99489
 C 0.06598 0.83841 -0.99527
 C -0.39865 1.49484 0.00033
 C -0.07756 -0.53642 1.53482
 C -0.07745 -0.53563 -1.53404
 F 0.54526 1.58494 1.86286
 F 0.55029 1.58645 -1.86627
 H -0.92665 -1.04685 1.10921
 H -0.92648 -1.04603 -1.10739
 H 0.80363 -1.10151 1.31946
 H 0.80353 -1.10092 -1.31956
 H -0.21271 -0.48772 2.59623
 H -0.21353 -0.48699 -2.59529
13
bifur_IRC_Cartesians_noMW_output/new_data/bifur_traj1_Cartesians point 14
C 0.06443 0.83468 0.99724
 C 0.06604 0.83566 -0.99761
 C -0.39364 1.48662 0.00033
 C -0.07723 -0.53487 1.54187
 C -0.07711 -0.53408 -1.54108
 F 0.54126 1.58239 1.86130
 F 0.54616 1.58391 -1.86471
 H -0.92668 -1.04533 1.12000
 H -0.92650 -1.04451 -1.11821
 H 0.80247 -1.10141 1.32809
 H 0.80237 -1.10082 -1.32816
 H -0.21039 -0.48149 2.60139
 H -0.21116 -0.48076 -2.60044
13
bifur_IRC_Cartesians_noMW_output/new_data/bifur_traj1_Cartesians point 15
C 0.06452 0.83196 0.99956
 C 0.06609 0.83294 -0.99994
 C -0.38869 1.47848 0.00033
 C -0.07690 -0.53333 1.54884
 C -0.07677 -0.53255 -1.54806
 F 0.53729 1.57986 1.85976
 F 0.54207 1.58140 -1.86316
 H -0.92672 -1.04382 1.13067
 H -0.92651 -1.04301 -1.12892
 H 0.80132 -1.10130 1.33664
 H 0.80122 -1.10071 -1.33667
 H -0.20809 -0.47531 2.60649
 H -0.20883 -0.47459 -2.60553
13
bifur_IRC_Cartesians_noMW_output/new_data/bifur_traj1_Cartesians point 16
C 0.06461 0.82944 1.00170
 C 0.06615 0.83042 -1.00208
 C -0.38412 1.47097 0.00033
 C -0.07660 -0.53191 1.55527
 C -0.07647 -0.53113 -1.55449
 F 0.53363 1.57753 1.85834
 F 0.53829 1.57908 -1.86174
 H -0.92675 -1.04243 1.14053
 H -0.92653 -1.04163 -1.13880
 H 0.80025 -1.10121 1.34452
 H 0.80016 -1.10062 -1.34453
 H -0.20596 -0.46961 2.61119
 H -0.20667 -0.46890 -2.61024
13
bifur_IRC_Cartesians_noMW_output/new_data/bifur_traj1_Cartesians point 17
C 0.06468 0.82734 1.00349
 C 0.06619 0.82832 -1.00387
 C -0.38029 1.46468 0.00033
 C -0.07635 -0.53072 1.56065
 C -0.07621 -0.52995 -1.55987
 F 0.53057 1.57558 1.85715
 F 0.53513 1.57713 -1.86054
 H -0.92677 -1.04127 1.14877
 H -0.92655 -1.04047 -1.14707
 H 0.79936 -1.10113 1.35112
 H 0.79927 -1.10054 -1.35110
 H -0.20419 -0.46485 2.61513
 H -0.20486 -0.46414 -2.61417
13
bifur_IRC_Cartesians_noMW_output/new_data/bifur_traj1_Cartesians point 18
C 0.06473 0.82587 1.00475
 C 0.06622 0.82685 -1.00513
 C -0.37761 1.46028 0.00033
 C -0.07617 -0.52989 1.56442
 C -0.07603 -0.52912 -1.56365
 F 0.52842 1.57421 1.85631
 F 0.53292 1.57577 -1.85970
 H -0.92679 -1.04045 1.15455
 H -0.92656 -1.03966 -1.15287
 H 0.79874 -1.10107 1.35574
 H 0.79865 -1.10048 -1.35571
 H -0.20294 -0.46150 2.61789
 H -0.20359 -0.46080 -2.61693
13
bifur_IRC_Cartesians_noMW_output/new_data/bifur_traj1_Cartesians point 19
C 0.06476 0.82516 1.00535
 C 0.06623 0.82614 -1.00573
 C -0.37632 1.45815 0.00033
 C -0.07608 -0.52948 1.56624
 C -0.07594 -0.52872 -1.56547
 F 0.52739 1.57355 1.85591
 F 0.53185 1.57512 -1.85930
 H -0.92680 -1.04006 1.15733
 H -0.92656 -1.03927 -1.15566
 H 0.79844 -1.10105 1.35797
 H 0.79835 -1.10045 -1.35793
 H -0.20234 -0.45989 2.61922
 H -0.20298 -0.45919 -2.61826
13
bifur_IRC_Cartesians_noMW_output/new_data/bifur_traj1_Cartesians point 20
C 0.06476 0.82520 1.00532
 C 0.06623 0.82618 -1.00570
 C -0.37640 1.45828 0.00033
 C -0.07609 -0.52951 1.56614
 C -0.07594 -0.52874 -1.56536
 F 0.52745 1.57358 1.85594
 F 0.53191 1.57515 -1.85932
 H -0.92680 -1.04008 1.15717
 H -0.92656 -1.03929 -1.15550
 H 0.79846 -1.10105 1.35784
 H 0.79837 -1.10045 -1.35780
 H -0.20238 -0.45998 2.61914
 H -0.20302 -0.45928 -2.61818
13
bifur_IRC_Cartesians_noMW_output/new_data/bifur_traj1_Cartesians point 21
C 0.06473 0.82585 1.00476
 C 0.06622 0.82683 -1.00514
 C -0.37758 1.46022 0.00033
 C -0.07617 -0.52987 1.56448
 C -0.07602 -0.52910 -1.56370
 F 0.52840 1.57419 1.85630
 F 0.53289 1.57575 -1.85969
 H -0.92679 -1.04044 1.15463
 H -0.92656 -1.03965 -1.15295
 H 0.79873 -1.10107 1.35581
 H 0.79864 -1.10048 -1.35577
 H -0.20292 -0.46146 2.61793
 H -0.20358 -0.46075 -2.61697
13
bifur_IRC_Cartesians_noMW_output/new_data/bifur_traj1_Cartesians point 22
C 0.06470 0.82692 1.00385
 C 0.06620 0.82790 -1.00423
 C -0.37953 1.46342 0.00033
 C -0.07630 -0.53048 1.56173
 C -0.07615 -0.52971 -1.56096
 F 0.52996 1.57518 1.85691
 F 0.53450 1.57674 -1.86030
 H -0.92678 -1.04103 1.15042
 H -0.92655 -1.04024 -1.14873
 H 0.79919 -1.10111 1.35244
 H 0.79910 -1.10052 -1.35242
 H -0.20383 -0.46389 2.61592
 H -0.20450 -0.46318 -2.61496
13
bifur_IRC_Cartesians_noMW_output/new_data/bifur_traj1_Cartesians point 23
C 0.06470 0.82692 1.00385
 C 0.06620 0.82790 -1.00423
 C -0.37953 1.46342 0.00033
 C -0.07630 -0.53048 1.56173
 C -0.07615 -0.52971 -1.56095
 F 0.52996 1.57518 1.85691
 F 0.53450 1.57674 -1.86030
 H -0.92678 -1.04103 1.15042
 H -0.92655 -1.04024 -1.14873
 H 0.79919 -1.10111 1.35244
 H 0.79910 -1.10052 -1.35242
 H -0.20383 -0.46389 2.61592
 H -0.20450 -0.46318 -2.61496
13
bifur_IRC_Cartesians_noMW_output/new_data/bifur_traj1_Cartesians point 24
C 0.06460 0.82978 1.00141
 C 0.06614 0.83076 -1.00179
 C -0.38473 1.47197 0.00033
 C -0.07664 -0.53210 1.55441
 C -0.07651 -0.53132 -1.55363
 F 0.53412 1.57784 1.85853
 F 0.53880 1.57939 -1.86193
 H -0.92674 -1.04262 1.13921
 H -0.92653 -1.04181 -1.13748
 H 0.80040 -1.10122 1.34347
 H 0.80030 -1.10063 -1.34348
 H -0.20625 -0.47037 2.61056
 H -0.20696 -0.46966 -2.60961
13
bifur_IRC_Cartesians_noMW_output/new_data/bifur_traj1_Cartesians point 25
C 0.06454 0.83136 1.00006
 C 0.06610 0.83234 -1.00044
 C -0.38761 1.47671 0.00033
 C -0.07683 -0.53299 1.55035
 C -0.07670 -0.53221 -1.54957
 F 0.53643 1.57931 1.85942
 F 0.54118 1.58085 -1.86283
 H -0.92672 -1.04349 1.13300
 H -0.92652 -1.04269 -1.13125
 H 0.80106 -1.10128 1.33850
 H 0.80097 -1.10069 -1.33853
 H -0.20759 -0.47397 2.60760
 H -0.20832 -0.47325 -2.60664
13
bifur_IRC_Cartesians_noMW_output/new_data/bifur_traj1_Cartesians point 26
C 0.06449 0.83275 0.99888
 C 0.06608 0.83373 -0.99926
 C -0.39014 1.48086 0.00033
 C -0.07700 -0.53378 1.54679
 C -0.07687 -0.53300 -1.54601
 F 0.53846 1.58060 1.86021
 F 0.54327 1.58213 -1.86362
 H -0.92671 -1.04426 1.12754
 H -0.92651 -1.04345 -1.12578
 H 0.80165 -1.10134 1.33413
 H 0.80156 -1.10074 -1.33418
 H -0.20876 -0.47712 2.60499
 H -0.20951 -0.47640 -2.60404
13
bifur_IRC_Cartesians_noMW_output/new_data/bifur_traj1_Cartesians point 27
C 0.06447 0.83350 0.99824
 C 0.06606 0.83448 -0.99862
 C -0.39150 1.48310 0.00033
 C -0.07709 -0.53420 1.54488
 C -0.07696 -0.53342 -1.54410
 F 0.53954 1.58130 1.86063
 F 0.54439 1.58282 -1.86404
 H -0.92670 -1.04467 1.12462
 H -0.92650 -1.04386 -1.12284
 H 0.80197 -1.10136 1.33179
 H 0.80187 -1.10077 -1.33184
 H -0.20939 -0.47881 2.60359
 H -0.21015 -0.47809 -2.60264
13
bifur_IRC_Cartesians_noMW_output/new_data/bifur_traj1_Cartesians point 28
C 0.06445 0.83386 0.99794
 C 0.06605 0.83484 -0.99831
 C -0.39215 1.48416 0.00033
 C -0.07713 -0.53440 1.54397
 C -0.07701 -0.53362 -1.54319
 F 0.54006 1.58163 1.86084
 F 0.54493 1.58315 -1.86424
 H -0.92669 -1.04487 1.12322
 H -0.92650 -1.04406 -1.12144
 H 0.80212 -1.10138 1.33067
 H 0.80202 -1.10079 -1.33073
 H -0.20969 -0.47962 2.60292
 H -0.21046 -0.47890 -2.60197
13
bifur_IRC_Cartesians_noMW_output/new_data/bifur_traj1_Cartesians point 29
C 0.06444 0.83425 0.99760
 C 0.06604 0.83523 -0.99798
 C -0.39286 1.48534 0.00033
 C -0.07718 -0.53462 1.54296
 C -0.07706 -0.53384 -1.54218
 F 0.54063 1.58199 1.86106
 F 0.54552 1.58352 -1.86447
 H -0.92669 -1.04509 1.12168
 H -0.92650 -1.04428 -1.11990
 H 0.80228 -1.10139 1.32944
 H 0.80219 -1.10080 -1.32950
 H -0.21002 -0.48051 2.60219
 H -0.21080 -0.47978 -2.60124
13
bifur_IRC_Cartesians_noMW_output/new_data/bifur_traj1_Cartesians point 30
C 0.06442 0.83492 0.99703
 C 0.06603 0.83590 -0.99741
 C -0.39408 1.48734 0.00033
 C -0.07726 -0.53500 1.54125
 C -0.07714 -0.53422 -1.54046
 F 0.54161 1.58261 1.86144
 F 0.54652 1.58414 -1.86485
 H -0.92668 -1.04546 1.11905
 H -0.92649 -1.04465 -1.11726
 H 0.80257 -1.10142 1.32733
 H 0.80247 -1.10083 -1.32740
 H -0.21059 -0.48203 2.60093
 H -0.21137 -0.48130 -2.59998
13
bifur_IRC_Cartesians_noMW_output/new_data/bifur_traj1_Cartesians point 31
C 0.06438 0.83605 0.99607
 C 0.06601 0.83703 -0.99645
 C -0.39614 1.49072 0.00033
 C -0.07739 -0.53564 1.53836
 C -0.07728 -0.53486 -1.53757
 F 0.54326 1.58366 1.86208
 F 0.54822 1.58518 -1.86549
 H -0.92667 -1.04609 1.11462
 H -0.92649 -1.04527 -1.11282
 H 0.80305 -1.10146 1.32379
 H 0.80294 -1.10087 -1.32387
 H -0.21155 -0.48459 2.59882
 H -0.21234 -0.48386 -2.59787
13
bifur_IRC_Cartesians_noMW_output/new_data/bifur_traj1_Cartesians point 32
C 0.06432 0.83777 0.99461
 C 0.06597 0.83874 -0.99498
 C -0.39926 1.49585 0.00033
 C -0.07760 -0.53661 1.53396
 C -0.07749 -0.53582 -1.53318
 F 0.54576 1.58526 1.86305
 F 0.55080 1.58676 -1.86647
 H -0.92665 -1.04704 1.10789
 H -0.92647 -1.04621 -1.10606
 H 0.80377 -1.10152 1.31840
 H 0.80367 -1.10094 -1.31850
 H -0.21300 -0.48849 2.59560
 H -0.21382 -0.48775 -2.59465
13
bifur_IRC_Cartesians_noMW_output/new_data/bifur_traj1_Cartesians point 33
C 0.06424 0.84012 0.99260
 C 0.06592 0.84109 -0.99298
 C -0.40353 1.50288 0.00033
 C -0.07788 -0.53794 1.52794
 C -0.07778 -0.53715 -1.52716
 F 0.54918 1.58744 1.86438
 F 0.55433 1.58894 -1.86780
 H -0.92662 -1.04834 1.09867
 H -0.92646 -1.04751 -1.09682
 H 0.80477 -1.10161 1.31103
 H 0.80466 -1.10103 -1.31115
 H -0.21498 -0.49382 2.59120
 H -0.21584 -0.49307 -2.59025
13
bifur_IRC_Cartesians_noMW_output/new_data/bifur_traj1_Cartesians point 34
C 0.06424 0.84012 0.99260
 C 0.06592 0.84109 -0.99298
 C -0.40353 1.50287 0.00033
 C -0.07788 -0.53794 1.52794
 C -0.07778 -0.53715 -1.52716
 F 0.54918 1.58744 1.86438
 F 0.55433 1.58894 -1.86780
 H -0.92662 -1.04834 1.09867
 H -0.92646 -1.04751 -1.09682
 H 0.80477 -1.10161 1.31103
 H 0.80466 -1.10103 -1.31116
 H -0.21498 -0.49382 2.59120
 H -0.21584 -0.49307 -2.59026
13
bifur_IRC_Cartesians_noMW_output/new_data/bifur_traj1_Cartesians point 35
C 0.06402 0.84629 0.98735
 C 0.06579 0.84726 -0.98772
 C -0.41476 1.52132 0.00034
 C -0.07863 -0.54143 1.51215
 C -0.07854 -0.54063 -1.51136
 F 0.55817 1.59317 1.86787
 F 0.56360 1.59464 -1.87131
 H -0.92655 -1.05175 1.07448
 H -0.92641 -1.05090 -1.07255
 H 0.80737 -1.10185 1.29167
 H 0.80726 -1.10126 -1.29186
 H -0.22020 -0.50781 2.57964
 H -0.22114 -0.50705 -2.57870
13
bifur_IRC_Cartesians_noMW_output/new_data/bifur_traj1_Cartesians point 36
C 0.06391 0.84968 0.98446
 C 0.06572 0.85065 -0.98483
 C -0.42092 1.53145 0.00034
 C -0.07903 -0.54334 1.50348
 C -0.07896 -0.54254 -1.50268
 F 0.56310 1.59632 1.86979
 F 0.56870 1.59777 -1.87323
 H -0.92651 -1.05363 1.06120
 H -0.92639 -1.05277 -1.05922
 H 0.80881 -1.10198 1.28104
 H 0.80869 -1.10139 -1.28127
 H -0.22306 -0.51549 2.57330
 H -0.22405 -0.51472 -2.57236
13
bifur_IRC_Cartesians_noMW_output/new_data/bifur_traj1_Cartesians point 37
C 0.06379 0.85299 0.98164
 C 0.06565 0.85396 -0.98201
 C -0.42695 1.54135 0.00034
 C -0.07943 -0.54522 1.49500
 C -0.07936 -0.54440 -1.49420
 F 0.56792 1.59939 1.87166
 F 0.57367 1.60083 -1.87511
 H -0.92647 -1.05546 1.04821
 H -0.92636 -1.05459 -1.04620
 H 0.81021 -1.10210 1.27065
 H 0.81008 -1.10152 -1.27091
 H -0.22586 -0.52301 2.56710
 H -0.22689 -0.52222 -2.56616
13
bifur_IRC_Cartesians_noMW_output/new_data/bifur_traj1_Cartesians point 38
C 0.06368 0.85610 0.97898
 C 0.06559 0.85707 -0.97935
 C -0.43261 1.55066 0.00034
 C -0.07981 -0.54698 1.48702
 C -0.07975 -0.54616 -1.48623
 F 0.57246 1.60229 1.87343
 F 0.57835 1.60370 -1.87688
 H -0.92643 -1.05718 1.03600
 H -0.92634 -1.05631 -1.03395
 H 0.81152 -1.10222 1.26088
 H 0.81139 -1.10164 -1.26118
 H -0.22849 -0.53007 2.56126
 H -0.22957 -0.52927 -2.56033
13
bifur_IRC_Cartesians_noMW_output/new_data/bifur_traj1_Cartesians point 39
C 0.06359 0.85891 0.97659
 C 0.06553 0.85988 -0.97696
 C -0.43772 1.55905 0.00034
 C -0.08014 -0.54856 1.47983
 C -0.08009 -0.54774 -1.47903
 F 0.57655 1.60489 1.87502
 F 0.58257 1.60630 -1.87848
 H -0.92640 -1.05874 1.02498
 H -0.92632 -1.05785 -1.02290
 H 0.81271 -1.10233 1.25207
 H 0.81258 -1.10174 -1.25239
 H -0.23086 -0.53644 2.55600
 H -0.23198 -0.53563 -2.55507
13
bifur_IRC_Cartesians_noMW_output/new_data/bifur_traj1_Cartesians point 40
C 0.06351 0.86119 0.97465
 C 0.06548 0.86215 -0.97502
 C -0.44185 1.56585 0.00034
 C -0.08042 -0.54985 1.47401
 C -0.08037 -0.54903 -1.47321
 F 0.57986 1.60701 1.87630
 F 0.58599 1.60840 -1.87977
 H -0.92638 -1.05999 1.01607
 H -0.92630 -1.05910 -1.01396
 H 0.81367 -1.10241 1.24494
 H 0.81354 -1.10183 -1.24529
 H -0.23278 -0.54159 2.55174
 H -0.23393 -0.54078 -2.55082
13
bifur_IRC_Cartesians_noMW_output/new_data/bifur_traj1_Cartesians point 41
C 0.06347 0.86223 0.97377
 C 0.06546 0.86319 -0.97413
 C -0.44375 1.56896 0.00034
 C -0.08054 -0.55044 1.47135
 C -0.08050 -0.54961 -1.47055
 F 0.58138 1.60797 1.87689
 F 0.58755 1.60936 -1.88036
 H -0.92636 -1.06057 1.01199
 H -0.92630 -1.05968 -1.00987
 H 0.81411 -1.10245 1.24167
 H 0.81397 -1.10187 -1.24203
 H -0.23366 -0.54395 2.54980
 H -0.23483 -0.54314 -2.54887
13
bifur_IRC_Cartesians_noMW_output/new_data/bifur_traj1_Cartesians point 42
C 0.06350 0.86146 0.97442
 C 0.06547 0.86242 -0.97479
 C -0.44234 1.56666 0.00034
 C -0.08045 -0.55000 1.47332
 C -0.08040 -0.54918 -1.47252
 F 0.58025 1.60726 1.87645
 F 0.58639 1.60865 -1.87992
 H -0.92637 -1.06014 1.01501
 H -0.92630 -1.05925 -1.01290
 H 0.81379 -1.10242 1.24409
 H 0.81365 -1.10184 -1.24444
 H -0.23301 -0.54220 2.55124
 H -0.23417 -0.54139 -2.55031
13
bifur_IRC_Cartesians_noMW_output/new_data/bifur_traj1_Cartesians point 43
C 0.06356 0.85966 0.97595
 C 0.06551 0.86063 -0.97632
 C -0.43908 1.56129 0.00034
 C -0.08023 -0.54899 1.47792
 C -0.08018 -0.54817 -1.47712
 F 0.57764 1.60559 1.87544
 F 0.58370 1.60699 -1.87890
 H -0.92639 -1.05915 1.02205
 H -0.92632 -1.05826 -1.01996
 H 0.81303 -1.10235 1.24972
 H 0.81289 -1.10177 -1.25005
 H -0.23150 -0.53813 2.55460
 H -0.23262 -0.53733 -2.55367
13
bifur_IRC_Cartesians_noMW_output/new_data/bifur_traj1_Cartesians point 44
C 0.06363 0.85748 0.97781
 C 0.06556 0.85844 -0.97818
 C -0.43511 1.55476 0.00034
 C -0.07997 -0.54775 1.48351
 C -0.07992 -0.54693 -1.48271
 F 0.57446 1.60356 1.87420
 F 0.58042 1.60497 -1.87766
 H -0.92642 -1.05794 1.03061
 H -0.92633 -1.05706 -1.02855
 H 0.81210 -1.10227 1.25657
 H 0.81197 -1.10169 -1.25688
 H -0.22965 -0.53318 2.55869
 H -0.23075 -0.53238 -2.55776
13
bifur_IRC_Cartesians_noMW_output/new_data/bifur_traj1_Cartesians point 45
C 0.06363 0.85748 0.97781
 C 0.06556 0.85844 -0.97818
 C -0.43511 1.55476 0.00034
 C -0.07997 -0.54775 1.48351
 C -0.07992 -0.54693 -1.48271
 F 0.57446 1.60356 1.87420
 F 0.58042 1.60497 -1.87766
 H -0.92642 -1.05794 1.03061
 H -0.92633 -1.05706 -1.02854
 H 0.81210 -1.10227 1.25657
 H 0.81197 -1.10169 -1.25688
 H -0.22965 -0.53318 2.55869
 H -0.23075 -0.53238 -2.55776
13
bifur_IRC_Cartesians_noMW_output/new_data/bifur_traj1_Cartesians point 46
C 0.06379 0.85305 0.98158
 C 0.06565 0.85402 -0.98195
 C -0.42706 1.54154 0.00034
 C -0.07944 -0.54525 1.49483
 C -0.07937 -0.54444 -1.49404
 F 0.56802 1.59945 1.87170
 F 0.57377 1.60088 -1.87515
 H -0.92647 -1.05549 1.04796
 H -0.92636 -1.05463 -1.04594
 H 0.81023 -1.10210 1.27045
 H 0.81011 -1.10152 -1.27071
 H -0.22591 -0.52315 2.56698
 H -0.22695 -0.52236 -2.56604
13
bifur_IRC_Cartesians_noMW_output/new_data/bifur_traj1_Cartesians point 47
C 0.06385 0.85115 0.98321
 C 0.06569 0.85212 -0.98358
 C -0.42359 1.53584 0.00034
 C -0.07921 -0.54417 1.49971
 C -0.07914 -0.54337 -1.49892
 F 0.56524 1.59768 1.87062
 F 0.57090 1.59912 -1.87407
 H -0.92649 -1.05444 1.05543
 H -0.92638 -1.05358 -1.05344
 H 0.80943 -1.10203 1.27643
 H 0.80931 -1.10145 -1.27667
 H -0.22430 -0.51883 2.57055
 H -0.22531 -0.51805 -2.56961
13
bifur_IRC_Cartesians_noMW_output/new_data/bifur_traj1_Cartesians point 48
C 0.06391 0.84949 0.98462
 C 0.06573 0.85046 -0.98499
 C -0.42059 1.53090 0.00034
 C -0.07901 -0.54324 1.50394
 C -0.07893 -0.54243 -1.50315
 F 0.56283 1.59615 1.86968
 F 0.56842 1.59760 -1.87313
 H -0.92651 -1.05352 1.06191
 H -0.92639 -1.05267 -1.05994
 H 0.80873 -1.10197 1.28162
 H 0.80861 -1.10138 -1.28184
 H -0.22291 -0.51508 2.57364
 H -0.22389 -0.51430 -2.57270
13
bifur_IRC_Cartesians_noMW_output/new_data/bifur_traj1_Cartesians point 49
C 0.06396 0.84804 0.98585
 C 0.06576 0.84902 -0.98622
 C -0.41795 1.52657 0.00034
 C -0.07884 -0.54242 1.50765
 C -0.07875 -0.54162 -1.50686
 F 0.56072 1.59480 1.86887
 F 0.56624 1.59626 -1.87231
 H -0.92653 -1.05272 1.06759
 H -0.92640 -1.05187 -1.06564
 H 0.80812 -1.10191 1.28616
 H 0.80800 -1.10133 -1.28637
 H -0.22168 -0.51179 2.57635
 H -0.22265 -0.51102 -2.57542
13
bifur_IRC_Cartesians_noMW_output/new_data/bifur_traj1_Cartesians point 50
C 0.06401 0.84676 0.98694
 C 0.06578 0.84773 -0.98731
 C -0.41562 1.52273 0.00034
 C -0.07868 -0.54170 1.51094
 C -0.07860 -0.54089 -1.51015
 F 0.55885 1.59361 1.86814
 F 0.56432 1.59507 -1.87158
 H -0.92654 -1.05201 1.07263
 H -0.92641 -1.05116 -1.07069
 H 0.80757 -1.10187 1.29019
 H 0.80746 -1.10128 -1.29038
 H -0.22060 -0.50888 2.57876
 H -0.22154 -0.50812 -2.57782
13
bifur_IRC_Cartesians_noMW_output/new_data/bifur_traj1_Cartesians point 51
C 0.06405 0.84563 0.98791
 C 0.06581 0.84660 -0.98828
 C -0.41356 1.51935 0.00034
 C -0.07855 -0.54106 1.51384
 C -0.07846 -0.54026 -1.51305
 F 0.55720 1.59256 1.86750
 F 0.56261 1.59403 -1.87093
 H -0.92656 -1.05139 1.07707
 H -0.92642 -1.05054 -1.07515
 H 0.80710 -1.10182 1.29374
 H 0.80698 -1.10124 -1.29392
 H -0.21964 -0.50631 2.58088
 H -0.22057 -0.50555 -2.57994
13
bifur_IRC_Cartesians_noMW_output/new_data/bifur_traj1_Cartesians point 52
C 0.06408 0.84464 0.98875
 C 0.06583 0.84562 -0.98912
 C -0.41177 1.51641 0.00034
 C -0.07843 -0.54050 1.51636
 C -0.07834 -0.53970 -1.51557
 F 0.55577 1.59164 1.86694
 F 0.56113 1.59312 -1.87037
 H -0.92657 -1.05084 1.08092
 H -0.92642 -1.05000 -1.07901
 H 0.80668 -1.10179 1.29683
 H 0.80657 -1.10120 -1.29700
 H -0.21881 -0.50408 2.58272
 H -0.21973 -0.50332 -2.58178
13
bifur_IRC_Cartesians_noMW_output/new_data/bifur_traj1_Cartesians point 53
C 0.06411 0.84379 0.98947
 C 0.06584 0.84477 -0.98984
 C -0.41022 1.51387 0.00034
 C -0.07833 -0.54002 1.51853
 C -0.07823 -0.53922 -1.51774
 F 0.55453 1.59086 1.86646
 F 0.55986 1.59233 -1.86989
 H -0.92658 -1.05037 1.08425
 H -0.92643 -1.04953 -1.08235
 H 0.80632 -1.10175 1.29949
 H 0.80621 -1.10117 -1.29966
 H -0.21809 -0.50216 2.58431
 H -0.21900 -0.50140 -2.58337
13
bifur_IRC_Cartesians_noMW_output/new_data/bifur_traj1_Cartesians point 54
C 0.06414 0.84301 0.99014
 C 0.06586 0.84399 -0.99051
 C -0.40880 1.51153 0.00033
 C -0.07823 -0.53958 1.52053
 C -0.07814 -0.53878 -1.51974
 F 0.55340 1.59013 1.86602
 F 0.55869 1.59161 -1.86945
 H -0.92659 -1.04994 1.08732
 H -0.92644 -1.04910 -1.08543
 H 0.80599 -1.10172 1.30194
 H 0.80588 -1.10114 -1.30210
 H -0.21743 -0.50039 2.58578
 H -0.21833 -0.49963 -2.58483
13
bifur_IRC_Cartesians_noMW_output/new_data/bifur_traj1_Cartesians point 55
C 0.06417 0.84212 0.99090
 C 0.06588 0.84310 -0.99127
 C -0.40718 1.50887 0.00033
 C -0.07812 -0.53907 1.52281
 C -0.07803 -0.53828 -1.52203
 F 0.55210 1.58930 1.86551
 F 0.55734 1.59079 -1.86894
 H -0.92660 -1.04945 1.09082
 H -0.92644 -1.04861 -1.08894
 H 0.80561 -1.10169 1.30474
 H 0.80550 -1.10110 -1.30489
 H -0.21668 -0.49836 2.58745
 H -0.21756 -0.49761 -2.58650
13
bifur_IRC_Cartesians_noMW_output/new_data/bifur_traj1_Cartesians point 56
C 0.06417 0.84212 0.99090
 C 0.06588 0.84310 -0.99127
 C -0.40718 1.50887 0.00033
 C -0.07812 -0.53907 1.52281
 C -0.07803 -0.53828 -1.52203
 F 0.55210 1.58930 1.86551
 F 0.55734 1.59079 -1.86894
 H -0.92660 -1.04945 1.09081
 H -0.92644 -1.04861 -1.08893
 H 0.80561 -1.10169 1.30474
 H 0.80550 -1.10110 -1.30489
 H -0.21668 -0.49836 2.58745
 H -0.21756 -0.49761 -2.58650
13
bifur_IRC_Cartesians_noMW_output/new_data/bifur_traj1_Cartesians point 57
C 0.06427 0.83923 0.99336
 C 0.06594 0.84021 -0.99373
 C -0.40193 1.50023 0.00033
 C -0.07778 -0.53744 1.53021
 C -0.07767 -0.53665 -1.52942
 F 0.54789 1.58662 1.86388
 F 0.55300 1.58812 -1.86730
 H -0.92663 -1.04785 1.10214
 H -0.92646 -1.04702 -1.10030
 H 0.80439 -1.10158 1.31381
 H 0.80429 -1.10099 -1.31392
 H -0.21424 -0.49181 2.59286
 H -0.21508 -0.49107 -2.59191
13
bifur_IRC_Cartesians_noMW_output/new_data/bifur_traj1_Cartesians point 58
C 0.06433 0.83759 0.99476
 C 0.06597 0.83857 -0.99513
 C -0.39894 1.49532 0.00033
 C -0.07758 -0.53651 1.53441
 C -0.07747 -0.53572 -1.53363
 F 0.54550 1.58509 1.86295
 F 0.55053 1.58660 -1.86636
 H -0.92665 -1.04694 1.10858
 H -0.92647 -1.04611 -1.10676
 H 0.80370 -1.10152 1.31896
 H 0.80359 -1.10093 -1.31906
 H -0.21285 -0.48809 2.59593
 H -0.21367 -0.48735 -2.59499
13
bifur_IRC_Cartesians_noMW_output/new_data/bifur_traj1_Cartesians point 59
C 0.06438 0.83613 0.99600
 C 0.06601 0.83710 -0.99638
 C -0.39628 1.49095 0.00033
 C -0.07740 -0.53569 1.53816
 C -0.07729 -0.53490 -1.53738
 F 0.54337 1.58373 1.86212
 F 0.54834 1.58525 -1.86553
 H -0.92667 -1.04613 1.11432
 H -0.92648 -1.04531 -1.11251
 H 0.80308 -1.10146 1.32355
 H 0.80298 -1.10087 -1.32363
 H -0.21161 -0.48477 2.59867
 H -0.21241 -0.48403 -2.59772
13
bifur_IRC_Cartesians_noMW_output/new_data/bifur_traj1_Cartesians point 60
C 0.06441 0.83503 0.99694
 C 0.06603 0.83601 -0.99732
 C -0.39428 1.48767 0.00033
 C -0.07727 -0.53506 1.54097
 C -0.07715 -0.53428 -1.54019
 F 0.54177 1.58272 1.86150
 F 0.54669 1.58424 -1.86491
 H -0.92668 -1.04552 1.11862
 H -0.92649 -1.04470 -1.11683
 H 0.80261 -1.10142 1.32700
 H 0.80251 -1.10083 -1.32706
 H -0.21068 -0.48228 2.60073
 H -0.21147 -0.48155 -2.59978
13
bifur_IRC_Cartesians_noMW_output/new_data/bifur_traj1_Cartesians point 61
C 0.06443 0.83449 0.99740
 C 0.06604 0.83547 -0.99778
 C -0.39329 1.48605 0.00033
 C -0.07721 -0.53476 1.54235
 C -0.07709 -0.53398 -1.54157
 F 0.54098 1.58221 1.86119
 F 0.54587 1.58374 -1.86460
 H -0.92669 -1.04522 1.12075
 H -0.92650 -1.04441 -1.11896
 H 0.80239 -1.10140 1.32869
 H 0.80229 -1.10081 -1.32876
 H -0.21023 -0.48105 2.60174
 H -0.21100 -0.48032 -2.60079
13
bifur_IRC_Cartesians_noMW_output/new_data/bifur_traj1_Cartesians point 62
C 0.06443 0.83462 0.99729
 C 0.06604 0.83560 -0.99766
 C -0.39354 1.48644 0.00033
 C -0.07722 -0.53483 1.54201
 C -0.07710 -0.53405 -1.54123
 F 0.54117 1.58234 1.86127
 F 0.54607 1.58386 -1.86468
 H -0.92669 -1.04529 1.12023
 H -0.92650 -1.04448 -1.11844
 H 0.80244 -1.10141 1.32828
 H 0.80234 -1.10082 -1.32834
 H -0.21034 -0.48135 2.60150
 H -0.21111 -0.48062 -2.60054
13
bifur_IRC_Cartesians_noMW_output/new_data/bifur_traj1_Cartesians point 63
C 0.06440 0.83545 0.99658
 C 0.06602 0.83642 -0.99696
 C -0.39504 1.48891 0.00033
 C -0.07732 -0.53530 1.53990
 C -0.07720 -0.53452 -1.53912
 F 0.54238 1.58310 1.86174
 F 0.54731 1.58462 -1.86515
 H -0.92668 -1.04575 1.11699
 H -0.92649 -1.04493 -1.11519
 H 0.80279 -1.10144 1.32569
 H 0.80269 -1.10085 -1.32576
 H -0.21104 -0.48323 2.59995
 H -0.21182 -0.48249 -2.59900
13
bifur_IRC_Cartesians_noMW_output/new_data/bifur_traj1_Cartesians point 64
C 0.06435 0.83690 0.99534
 C 0.06599 0.83788 -0.99572
 C -0.39769 1.49327 0.00033
 C -0.07750 -0.53612 1.53617
 C -0.07738 -0.53534 -1.53539
 F 0.54450 1.58446 1.86256
 F 0.54950 1.58597 -1.86598
 H -0.92666 -1.04656 1.11127
 H -0.92648 -1.04574 -1.10946
 H 0.80341 -1.10149 1.32111
 H 0.80330 -1.10090 -1.32120
 H -0.21227 -0.48653 2.59722
 H -0.21308 -0.48579 -2.59627
13
bifur_IRC_Cartesians_noMW_output/new_data/bifur_traj1_Cartesians point 65
C 0.06428 0.83888 0.99366
 C 0.06595 0.83986 -0.99403
 C -0.40129 1.49918 0.00033
 C -0.07773 -0.53724 1.53111
 C -0.07763 -0.53645 -1.53032
 F 0.54738 1.58629 1.86368
 F 0.55248 1.58779 -1.86710
 H -0.92664 -1.04765 1.10352
 H -0.92646 -1.04683 -1.10168
 H 0.80424 -1.10157 1.31491
 H 0.80414 -1.10098 -1.31502
 H -0.21394 -0.49102 2.59351
 H -0.21478 -0.49027 -2.59257
13
bifur_IRC_Cartesians_noMW_output/new_data/bifur_traj1_Cartesians point 66
C 0.06420 0.84126 0.99163
 C 0.06590 0.84223 -0.99201
 C -0.40561 1.50629 0.00033
 C -0.07802 -0.53859 1.52502
 C -0.07792 -0.53779 -1.52424
 F 0.55084 1.58850 1.86502
 F 0.55605 1.58999 -1.86845
 H -0.92661 -1.04897 1.09420
 H -0.92645 -1.04813 -1.09233
 H 0.80525 -1.10166 1.30745
 H 0.80514 -1.10107 -1.30759
 H -0.21595 -0.49641 2.58906
 H -0.21682 -0.49566 -2.58812
13
bifur_IRC_Cartesians_noMW_output/new_data/bifur_traj1_Cartesians point 67
C 0.06420 0.84126 0.99163
 C 0.06590 0.84223 -0.99201
 C -0.40561 1.50629 0.00033
 C -0.07802 -0.53859 1.52502
 C -0.07792 -0.53779 -1.52424
 F 0.55084 1.58850 1.86502
 F 0.55605 1.58999 -1.86845
 H -0.92661 -1.04897 1.09420
 H -0.92645 -1.04813 -1.09233
 H 0.80525 -1.10166 1.30745
 H 0.80514 -1.10107 -1.30759
 H -0.21595 -0.49641 2.58906
 H -0.21682 -0.49566 -2.58812
13
bifur_IRC_Cartesians_noMW_output/new_data/bifur_traj1_Cartesians point 68
C 0.06401 0.84672 0.98698
 C 0.06578 0.84770 -0.98735
 C -0.41555 1.52262 0.00034
 C -0.07868 -0.54167 1.51103
 C -0.07859 -0.54087 -1.51024
 F 0.55880 1.59358 1.86812
 F 0.56426 1.59504 -1.87155
 H -0.92654 -1.05199 1.07277
 H -0.92641 -1.05114 -1.07084
 H 0.80756 -1.10186 1.29031
 H 0.80744 -1.10128 -1.29050
 H -0.22057 -0.50880 2.57883
 H -0.22151 -0.50803 -2.57789
13
bifur_IRC_Cartesians_noMW_output/new_data/bifur_traj1_Cartesians point 69
C 0.06391 0.84946 0.98464
 C 0.06573 0.85043 -0.98501
 C -0.42053 1.53081 0.00034
 C -0.07901 -0.54322 1.50402
 C -0.07893 -0.54242 -1.50323
 F 0.56279 1.59612 1.86967
 F 0.56838 1.59757 -1.87311
 H -0.92651 -1.05351 1.06203
 H -0.92639 -1.05265 -1.06006
 H 0.80872 -1.10197 1.28171
 H 0.80860 -1.10138 -1.28193
 H -0.22288 -0.51501 2.57370
 H -0.22387 -0.51424 -2.57276
13
bifur_IRC_Cartesians_noMW_output/new_data/bifur_traj1_Cartesians point 70
C 0.06383 0.85172 0.98272
 C 0.06568 0.85269 -0.98309
 C -0.42463 1.53754 0.00034
 C -0.07928 -0.54450 1.49825
 C -0.07921 -0.54369 -1.49746
 F 0.56607 1.59821 1.87094
 F 0.57176 1.59965 -1.87439
 H -0.92649 -1.05475 1.05320
 H -0.92637 -1.05389 -1.05120
 H 0.80967 -1.10205 1.27464
 H 0.80955 -1.10147 -1.27489
 H -0.22478 -0.52012 2.56948
 H -0.22580 -0.51934 -2.56854
13
bifur_IRC_Cartesians_noMW_output/new_data/bifur_traj1_Cartesians point 71
C 0.06379 0.85288 0.98173
 C 0.06565 0.85385 -0.98210
 C -0.42675 1.54103 0.00034
 C -0.07942 -0.54516 1.49527
 C -0.07935 -0.54434 -1.49447
 F 0.56777 1.59929 1.87160
 F 0.57351 1.60073 -1.87505
 H -0.92647 -1.05540 1.04862
 H -0.92636 -1.05453 -1.04661
 H 0.81016 -1.10210 1.27098
 H 0.81004 -1.10151 -1.27124
 H -0.22577 -0.52276 2.56729
 H -0.22680 -0.52198 -2.56636
13
bifur_IRC_Cartesians_noMW_output/new_data/bifur_traj1_Cartesians point 72
C 0.06379 0.85295 0.98167
 C 0.06565 0.85392 -0.98204
 C -0.42687 1.54123 0.00034
 C -0.07943 -0.54519 1.49510
 C -0.07936 -0.54438 -1.49430
 F 0.56787 1.59936 1.87164
 F 0.57361 1.60079 -1.87509
 H -0.92647 -1.05544 1.04836
 H -0.92636 -1.05457 -1.04635
 H 0.81019 -1.10210 1.27077
 H 0.81007 -1.10152 -1.27103
 H -0.22583 -0.52292 2.56717
 H -0.22686 -0.52213 -2.56623
13
bifur_IRC_Cartesians_noMW_output/new_data/bifur_traj1_Cartesians point 73
C 0.06381 0.85239 0.98215
 C 0.06566 0.85336 -0.98252
 C -0.42585 1.53955 0.00034
 C -0.07936 -0.54488 1.49654
 C -0.07929 -0.54407 -1.49574
 F 0.56705 1.59883 1.87132
 F 0.57277 1.60027 -1.87477
 H -0.92648 -1.05513 1.05057
 H -0.92637 -1.05426 -1.04856
 H 0.80995 -1.10208 1.27254
 H 0.80983 -1.10149 -1.27279
 H -0.22535 -0.52164 2.56822
 H -0.22638 -0.52086 -2.56729
13
bifur_IRC_Cartesians_noMW_output/new_data/bifur_traj1_Cartesians point 74
C 0.06384 0.85160 0.98282
 C 0.06568 0.85257 -0.98319
 C -0.42442 1.53720 0.00034
 C -0.07927 -0.54443 1.49855
 C -0.07919 -0.54362 -1.49775
 F 0.56590 1.59811 1.87088
 F 0.57159 1.59954 -1.87433
 H -0.92649 -1.05469 1.05365
 H -0.92637 -1.05383 -1.05165
 H 0.80962 -1.10205 1.27500
 H 0.80950 -1.10146 -1.27525
 H -0.22469 -0.51986 2.56969
 H -0.22570 -0.51908 -2.56876
13
bifur_IRC_Cartesians_noMW_output/new_data/bifur_traj1_Cartesians point 75
C 0.06386 0.85089 0.98343
 C 0.06570 0.85186 -0.98380
 C -0.42312 1.53507 0.00034
 C -0.07918 -0.54403 1.50038
 C -0.07910 -0.54322 -1.49958
 F 0.56486 1.59744 1.87047
 F 0.57051 1.59888 -1.87392
 H -0.92650 -1.05430 1.05645
 H -0.92638 -1.05343 -1.05446
 H 0.80932 -1.10202 1.27724
 H 0.80920 -1.10144 -1.27748
 H -0.22408 -0.51824 2.57103
 H -0.22509 -0.51746 -2.57010
13
bifur_IRC_Cartesians_noMW_output/new_data/bifur_traj1_Cartesians point 76
C 0.06388 0.85039 0.98385
 C 0.06571 0.85136 -0.98422
 C -0.42223 1.53359 0.00034
 C -0.07912 -0.54375 1.50164
 C -0.07904 -0.54294 -1.50085
 F 0.56414 1.59698 1.87019
 F 0.56977 1.59843 -1.87364
 H -0.92650 -1.05402 1.05838
 H -0.92638 -1.05316 -1.05640
 H 0.80911 -1.10200 1.27879
 H 0.80899 -1.10142 -1.27903
 H -0.22367 -0.51712 2.57196
 H -0.22466 -0.51634 -2.57102
13
bifur_IRC_Cartesians_noMW_output/new_data/bifur_traj1_Cartesians point 77
C 0.06389 0.85013 0.98407
 C 0.06571 0.85110 -0.98444
 C -0.42175 1.53281 0.00034
 C -0.07909 -0.54360 1.50231
 C -0.07901 -0.54279 -1.50152
 F 0.56376 1.59674 1.87005
 F 0.56938 1.59819 -1.87349
 H -0.92650 -1.05388 1.05941
 H -0.92638 -1.05302 -1.05743
 H 0.80900 -1.10199 1.27961
 H 0.80888 -1.10141 -1.27984
 H -0.22344 -0.51653 2.57245
 H -0.22444 -0.51575 -2.57151
13
bifur_IRC_Cartesians_noMW_output/new_data/bifur_traj1_Cartesians point 78
C 0.06389 0.85013 0.98407
 C 0.06571 0.85110 -0.98444
 C -0.42175 1.53281 0.00034
 C -0.07909 -0.54360 1.50231
 C -0.07901 -0.54279 -1.50152
 F 0.56376 1.59674 1.87005
 F 0.56938 1.59819 -1.87349
 H -0.92650 -1.05388 1.05941
 H -0.92638 -1.05302 -1.05744
 H 0.80900 -1.10199 1.27962
 H 0.80888 -1.10141 -1.27985
 H -0.22344 -0.51653 2.57245
 H -0.22444 -0.51575 -2.57151
13
bifur_IRC_Cartesians_noMW_output/new_data/bifur_traj1_Cartesians point 79
C 0.06389 0.85020 0.98401
 C 0.06571 0.85117 -0.98438
 C -0.42187 1.53301 0.00034
 C -0.07910 -0.54364 1.50214
 C -0.07902 -0.54283 -1.50134
 F 0.56386 1.59680 1.87008
 F 0.56948 1.59825 -1.87353
 H -0.92650 -1.05392 1.05915
 H -0.92638 -1.05306 -1.05717
 H 0.80903 -1.10200 1.27940
 H 0.80891 -1.10141 -1.27963
 H -0.22350 -0.51668 2.57232
 H -0.22450 -0.51590 -2.57138
13
bifur_IRC_Cartesians_noMW_output/new_data/bifur_traj1_Cartesians point 80
C 0.06388 0.85055 0.98371
 C 0.06570 0.85153 -0.98408
 C -0.42252 1.53407 0.00034
 C -0.07914 -0.54384 1.50123
 C -0.07906 -0.54303 -1.50043
 F 0.56438 1.59713 1.87029
 F 0.57002 1.59858 -1.87373
 H -0.92650 -1.05411 1.05775
 H -0.92638 -1.05325 -1.05577
 H 0.80918 -1.10201 1.27829
 H 0.80906 -1.10142 -1.27852
 H -0.22380 -0.51749 2.57165
 H -0.22480 -0.51671 -2.57072
13
bifur_IRC_Cartesians_noMW_output/new_data/bifur_traj1_Cartesians point 81
C 0.06385 0.85117 0.98319
 C 0.06569 0.85214 -0.98356
 C -0.42363 1.53590 0.00034
 C -0.07921 -0.54419 1.49966
 C -0.07914 -0.54338 -1.49887
 F 0.56527 1.59770 1.87063
 F 0.57094 1.59914 -1.87408
 H -0.92649 -1.05445 1.05535
 H -0.92638 -1.05359 -1.05336
 H 0.80944 -1.10203 1.27637
 H 0.80931 -1.10145 -1.27661
 H -0.22432 -0.51887 2.57051
 H -0.22533 -0.51809 -2.56957
13
bifur_IRC_Cartesians_noMW_output/new_data/bifur_traj1_Cartesians point 82
C 0.06382 0.85204 0.98245
 C 0.06567 0.85301 -0.98281
 C -0.42522 1.53852 0.00034
 C -0.07932 -0.54468 1.49742
 C -0.07925 -0.54387 -1.49663
 F 0.56654 1.59851 1.87113
 F 0.57225 1.59995 -1.87458
 H -0.92648 -1.05493 1.05192
 H -0.92637 -1.05407 -1.04992
 H 0.80981 -1.10207 1.27362
 H 0.80968 -1.10148 -1.27388
 H -0.22506 -0.52086 2.56887
 H -0.22608 -0.52007 -2.56794
13
bifur_IRC_Cartesians_noMW_output/new_data/bifur_traj1_Cartesians point 83
C 0.06379 0.85312 0.98152
 C 0.06565 0.85409 -0.98189
 C -0.42719 1.54175 0.00034
 C -0.07945 -0.54529 1.49465
 C -0.07938 -0.54448 -1.49385
 F 0.56812 1.59952 1.87174
 F 0.57388 1.60095 -1.87519
 H -0.92647 -1.05553 1.04768
 H -0.92636 -1.05467 -1.04566
 H 0.81026 -1.10211 1.27023
 H 0.81014 -1.10152 -1.27049
 H -0.22597 -0.52331 2.56684
 H -0.22701 -0.52253 -2.56591
13
bifur_IRC_Cartesians_noMW_output/new_data/bifur_traj1_Cartesians point 84
C 0.06375 0.85429 0.98053
 C 0.06562 0.85526 -0.98090
 C -0.42931 1.54524 0.00034
 C -0.07959 -0.54595 1.49166
 C -0.07952 -0.54514 -1.49087
 F 0.56982 1.60060 1.87240
 F 0.57563 1.60203 -1.87585
 H -0.92646 -1.05618 1.04310
 H -0.92635 -1.05531 -1.04108
 H 0.81076 -1.10215 1.26657
 H 0.81063 -1.10157 -1.26684
 H -0.22696 -0.52596 2.56466
 H -0.22801 -0.52517 -2.56373
13
bifur_IRC_Cartesians_noMW_output/new_data/bifur_traj1_Cartesians point 85
C 0.06371 0.85533 0.97965
 C 0.06560 0.85629 -0.98001
 C -0.43120 1.54834 0.00034
 C -0.07971 -0.54654 1.48901
 C -0.07965 -0.54572 -1.48822
 F 0.57133 1.60156 1.87299
 F 0.57719 1.60298 -1.87644
 H -0.92644 -1.05675 1.03904
 H -0.92635 -1.05588 -1.03700
 H 0.81119 -1.10219 1.26332
 H 0.81107 -1.10161 -1.26360
 H -0.22783 -0.52831 2.56272
 H -0.22890 -0.52751 -2.56179
13
bifur_IRC_Cartesians_noMW_output/new_data/bifur_traj1_Cartesians point 86
C 0.06369 0.85598 0.97909
 C 0.06559 0.85695 -0.97946
 C -0.43238 1.55028 0.00034
 C -0.07979 -0.54690 1.48735
 C -0.07973 -0.54609 -1.48655
 F 0.57228 1.60217 1.87335
 F 0.57816 1.60359 -1.87681
 H -0.92644 -1.05711 1.03649
 H -0.92634 -1.05624 -1.03444
 H 0.81147 -1.10221 1.26128
 H 0.81134 -1.10163 -1.26157
 H -0.22838 -0.52978 2.56150
 H -0.22946 -0.52899 -2.56057
13
bifur_IRC_Cartesians_noMW_output/new_data/bifur_traj1_Cartesians point 87
C 0.06368 0.85614 0.97896
 C 0.06559 0.85710 -0.97932
 C -0.43267 1.55076 0.00034
 C -0.07981 -0.54699 1.48694
 C -0.07975 -0.54618 -1.48614
 F 0.57251 1.60232 1.87344
 F 0.57840 1.60373 -1.87690
 H -0.92643 -1.05720 1.03587
 H -0.92634 -1.05632 -1.03382
 H 0.81154 -1.10222 1.26078
 H 0.81141 -1.10164 -1.26107
 H -0.22852 -0.53014 2.56120
 H -0.22960 -0.52935 -2.56027
13
bifur_IRC_Cartesians_noMW_output/new_data/bifur_traj1_Cartesians point 88
C 0.06369 0.85591 0.97915
 C 0.06559 0.85688 -0.97951
 C -0.43226 1.55009 0.00034
 C -0.07978 -0.54687 1.48751
 C -0.07972 -0.54605 -1.48671
 F 0.57218 1.60211 1.87332
 F 0.57807 1.60353 -1.87678
 H -0.92644 -1.05708 1.03674
 H -0.92634 -1.05620 -1.03470
 H 0.81144 -1.10221 1.26148
 H 0.81131 -1.10163 -1.26177
 H -0.22833 -0.52964 2.56162
 H -0.22941 -0.52884 -2.56069
13
bifur_IRC_Cartesians_noMW_output/new_data/bifur_traj1_Cartesians point 89
C 0.06369 0.85591 0.97915
 C 0.06559 0.85688 -0.97951
 C -0.43226 1.55009 0.00034
 C -0.07978 -0.54687 1.48751
 C -0.07972 -0.54605 -1.48671
 F 0.57218 1.60211 1.87332
 F 0.57807 1.60353 -1.87678
 H -0.92644 -1.05708 1.03674
 H -0.92634 -1.05620 -1.03469
 H 0.81144 -1.10221 1.26148
 H 0.81131 -1.10163 -1.26177
 H -0.22833 -0.52964 2.56162
 H -0.22941 -0.52884 -2.56069
13
bifur_IRC_Cartesians_noMW_output/new_data/bifur_traj1_Cartesians point 90
C 0.06372 0.85504 0.97989
 C 0.06561 0.85601 -0.98026
 C -0.43068 1.54748 0.00034
 C -0.07968 -0.54638 1.48975
 C -0.07962 -0.54556 -1.48895
 F 0.57091 1.60130 1.87282
 F 0.57675 1.60272 -1.87628
 H -0.92645 -1.05659 1.04017
 H -0.92635 -1.05572 -1.03813
 H 0.81107 -1.10218 1.26422
 H 0.81095 -1.10160 -1.26450
 H -0.22759 -0.52766 2.56325
 H -0.22866 -0.52686 -2.56232
13
bifur_IRC_Cartesians_noMW_output/new_data/bifur_traj1_Cartesians point 91
C 0.06373 0.85474 0.98015
 C 0.06562 0.85570 -0.98052
 C -0.43012 1.54657 0.00034
 C -0.07964 -0.54620 1.49052
 C -0.07958 -0.54539 -1.48973
 F 0.57047 1.60102 1.87265
 F 0.57630 1.60244 -1.87611
 H -0.92645 -1.05643 1.04136
 H -0.92635 -1.05555 -1.03932
 H 0.81095 -1.10217 1.26517
 H 0.81082 -1.10158 -1.26545
 H -0.22734 -0.52697 2.56382
 H -0.22839 -0.52618 -2.56289
13
bifur_IRC_Cartesians_noMW_output/new_data/bifur_traj1_Cartesians point 92
C 0.06373 0.85475 0.98013
 C 0.06562 0.85572 -0.98050
 C -0.43015 1.54662 0.00034
 C -0.07964 -0.54621 1.49048
 C -0.07958 -0.54540 -1.48968
 F 0.57049 1.60103 1.87266
 F 0.57632 1.60246 -1.87612
 H -0.92645 -1.05644 1.04129
 H -0.92635 -1.05556 -1.03926
 H 0.81095 -1.10217 1.26512
 H 0.81083 -1.10158 -1.26540
 H -0.22735 -0.52701 2.56379
 H -0.22841 -0.52621 -2.56286
13
bifur_IRC_Cartesians_noMW_output/new_data/bifur_traj1_Cartesians point 93
C 0.06371 0.85524 0.97972
 C 0.06560 0.85621 -0.98009
 C -0.43104 1.54808 0.00034
 C -0.07970 -0.54649 1.48923
 C -0.07964 -0.54567 -1.48843
 F 0.57120 1.60149 1.87294
 F 0.57706 1.60291 -1.87639
 H -0.92644 -1.05671 1.03938
 H -0.92635 -1.05583 -1.03734
 H 0.81116 -1.10219 1.26358
 H 0.81103 -1.10160 -1.26387
 H -0.22776 -0.52811 2.56288
 H -0.22883 -0.52732 -2.56194
13
bifur_IRC_Cartesians_noMW_output/new_data/bifur_traj1_Cartesians point 94
C 0.06368 0.85632 0.97880
 C 0.06558 0.85729 -0.97917
 C -0.43300 1.55130 0.00034
 C -0.07983 -0.54710 1.48647
 C -0.07977 -0.54628 -1.48568
 F 0.57277 1.60249 1.87355
 F 0.57868 1.60390 -1.87701
 H -0.92643 -1.05730 1.03515
 H -0.92634 -1.05642 -1.03310
 H 0.81161 -1.10223 1.26021
 H 0.81148 -1.10164 -1.26050
 H -0.22867 -0.53055 2.56086
 H -0.22975 -0.52976 -2.55993
13
bifur_IRC_Cartesians_noMW_output/new_data/bifur_traj1_Cartesians point 95
C 0.06362 0.85803 0.97734
 C 0.06555 0.85900 -0.97771
 C -0.43612 1.55642 0.00034
 C -0.08004 -0.54807 1.48209
 C -0.07998 -0.54725 -1.48129
 F 0.57527 1.60408 1.87452
 F 0.58125 1.60548 -1.87798
 H -0.92641 -1.05825 1.02844
 H -0.92633 -1.05737 -1.02637
 H 0.81234 -1.10229 1.25483
 H 0.81221 -1.10171 -1.25515
 H -0.23012 -0.53444 2.55765
 H -0.23122 -0.53364 -2.55672
13
bifur_IRC_Cartesians_noMW_output/new_data/bifur_traj1_Cartesians point 96
C 0.06354 0.86032 0.97539
 C 0.06550 0.86129 -0.97575
 C -0.44028 1.56327 0.00034
 C -0.08031 -0.54936 1.47622
 C -0.08027 -0.54854 -1.47542
 F 0.57860 1.60620 1.87581
 F 0.58469 1.60760 -1.87928
 H -0.92639 -1.05952 1.01946
 H -0.92631 -1.05863 -1.01735
 H 0.81331 -1.10238 1.24764
 H 0.81317 -1.10180 -1.24798
 H -0.23206 -0.53963 2.55336
 H -0.23319 -0.53883 -2.55243
13
bifur_IRC_Cartesians_noMW_output/new_data/bifur_traj1_Cartesians point 97
C 0.06344 0.86303 0.97308
 C 0.06544 0.86399 -0.97345
 C -0.44521 1.57136 0.00034
 C -0.08064 -0.55089 1.46929
 C -0.08060 -0.55007 -1.46849
 F 0.58255 1.60872 1.87735
 F 0.58876 1.61010 -1.88082
 H -0.92635 -1.06102 1.00884
 H -0.92629 -1.06012 -1.00671
 H 0.81445 -1.10248 1.23915
 H 0.81431 -1.10190 -1.23952
 H -0.23434 -0.54577 2.54829
 H -0.23552 -0.54496 -2.54737
13
bifur_IRC_Cartesians_noMW_output/new_data/bifur_traj1_Cartesians point 98
C 0.06334 0.86594 0.97060
 C 0.06538 0.86690 -0.97096
 C -0.45050 1.58006 0.00035
 C -0.08099 -0.55254 1.46184
 C -0.08096 -0.55171 -1.46104
 F 0.58679 1.61142 1.87899
 F 0.59313 1.61279 -1.88247
 H -0.92632 -1.06263 0.99743
 H -0.92627 -1.06172 -0.99526
 H 0.81568 -1.10259 1.23002
 H 0.81554 -1.10201 -1.23042
 H -0.23680 -0.55238 2.54284
 H -0.23802 -0.55155 -2.54192
13
bifur_IRC_Cartesians_noMW_output/new_data/bifur_traj1_Cartesians point 99
C 0.06324 0.86883 0.96814
 C 0.06532 0.86979 -0.96850
 C -0.45576 1.58869 0.00035
 C -0.08134 -0.55417 1.45445
 C -0.08131 -0.55333 -1.45364
 F 0.59099 1.61410 1.88063
 F 0.59747 1.61546 -1.88411
 H -0.92629 -1.06422 0.98611
 H -0.92625 -1.06331 -0.98390
 H 0.81690 -1.10270 1.22096
 H 0.81676 -1.10212 -1.22139
 H -0.23924 -0.55892 2.53743
 H -0.24050 -0.55809 -2.53651
13
bifur_IRC_Cartesians_noMW_output/new_data/bifur_traj1_Cartesians point 100
C 0.06324 0.86883 0.96814
 C 0.06532 0.86979 -0.96850
 C -0.45576 1.58870 0.00035
 C -0.08134 -0.55417 1.45445
 C -0.08131 -0.55333 -1.45364
 F 0.59099 1.61410 1.88063
 F 0.59747 1.61546 -1.88411
 H -0.92629 -1.06422 0.98610
 H -0.92625 -1.06331 -0.98390
 H 0.81690 -1.10270 1.22096
 H 0.81676 -1.10212 -1.22139
 H -0.23924 -0.55892 2.53743
 H -0.24050 -0.55809 -2.53651
13
bifur_IRC_Cartesians_noMW_output/new_data/bifur_traj1_Cartesians point 101
C 0.06308 0.87344 0.96421
 C 0.06522 0.87440 -0.96457
 C -0.46414 1.60248 0.00035
 C -0.08189 -0.55677 1.44265
 C -0.08188 -0.55593 -1.44184
 F 0.59771 1.61838 1.88324
 F 0.60440 1.61972 -1.88673
 H -0.92623 -1.06678 0.96803
 H -0.92622 -1.06585 -0.96576
 H 0.81885 -1.10288 1.20649
 H 0.81870 -1.10230 -1.20697
 H -0.24314 -0.56938 2.52880
 H -0.24446 -0.56853 -2.52788
13
bifur_IRC_Cartesians_noMW_output/new_data/bifur_traj1_Cartesians point 102
C 0.06304 0.87473 0.96312
 C 0.06520 0.87569 -0.96348
 C -0.46648 1.60633 0.00035
 C -0.08205 -0.55750 1.43935
 C -0.08204 -0.55666 -1.43854
 F 0.59958 1.61958 1.88396
 F 0.60634 1.62091 -1.88747
 H -0.92622 -1.06749 0.96298
 H -0.92621 -1.06656 -0.96070
 H 0.81940 -1.10292 1.20245
 H 0.81924 -1.10235 -1.20295
 H -0.24423 -0.57230 2.52638
 H -0.24557 -0.57145 -2.52547
13
bifur_IRC_Cartesians_noMW_output/new_data/bifur_traj1_Cartesians point 103
C 0.06301 0.87544 0.96251
 C 0.06518 0.87640 -0.96287
 C -0.46778 1.60846 0.00035
 C -0.08213 -0.55791 1.43753
 C -0.08213 -0.55706 -1.43671
 F 0.60062 1.62024 1.88437
 F 0.60741 1.62156 -1.88787
 H -0.92621 -1.06788 0.96018
 H -0.92620 -1.06695 -0.95790
 H 0.81970 -1.10295 1.20022
 H 0.81954 -1.10238 -1.20072
 H -0.24483 -0.57392 2.52505
 H -0.24618 -0.57306 -2.52414
13
bifur_IRC_Cartesians_noMW_output/new_data/bifur_traj1_Cartesians point 104
C 0.06300 0.87586 0.96216
 C 0.06517 0.87681 -0.96251
 C -0.46854 1.60970 0.00035
 C -0.08218 -0.55814 1.43646
 C -0.08218 -0.55730 -1.43565
 F 0.60122 1.62063 1.88460
 F 0.60803 1.62195 -1.88811
 H -0.92620 -1.06811 0.95855
 H -0.92620 -1.06718 -0.95626
 H 0.81987 -1.10297 1.19891
 H 0.81972 -1.10239 -1.19942
 H -0.24518 -0.57486 2.52427
 H -0.24654 -0.57400 -2.52336
13
bifur_IRC_Cartesians_noMW_output/new_data/bifur_traj1_Cartesians point 105
C 0.06298 0.87621 0.96186
 C 0.06517 0.87716 -0.96221
 C -0.46917 1.61074 0.00035
 C -0.08222 -0.55834 1.43557
 C -0.08222 -0.55749 -1.43476
 F 0.60173 1.62095 1.88480
 F 0.60856 1.62227 -1.88831
 H -0.92620 -1.06831 0.95718
 H -0.92620 -1.06737 -0.95489
 H 0.82002 -1.10298 1.19782
 H 0.81986 -1.10241 -1.19833
 H -0.24548 -0.57565 2.52362
 H -0.24684 -0.57479 -2.52270
13
bifur_IRC_Cartesians_noMW_output/new_data/bifur_traj1_Cartesians point 106
C 0.06297 0.87663 0.96150
 C 0.06516 0.87758 -0.96186
 C -0.46994 1.61200 0.00035
 C -0.08228 -0.55857 1.43449
 C -0.08227 -0.55773 -1.43368
 F 0.60234 1.62134 1.88504
 F 0.60919 1.62266 -1.88854
 H -0.92619 -1.06854 0.95554
 H -0.92619 -1.06760 -0.95324
 H 0.82020 -1.10300 1.19650
 H 0.82004 -1.10242 -1.19701
 H -0.24583 -0.57660 2.52283
 H -0.24720 -0.57574 -2.52192
13
bifur_IRC_Cartesians_noMW_output/new_data/bifur_traj1_Cartesians point 107
C 0.06295 0.87717 0.96104
 C 0.06515 0.87813 -0.96139
 C -0.47093 1.61363 0.00035
 C -0.08234 -0.55888 1.43310
 C -0.08234 -0.55804 -1.43229
 F 0.60314 1.62185 1.88535
 F 0.61001 1.62316 -1.88885
 H -0.92619 -1.06884 0.95340
 H -0.92619 -1.06790 -0.95110
 H 0.82043 -1.10302 1.19479
 H 0.82027 -1.10244 -1.19531
 H -0.24629 -0.57784 2.52181
 H -0.24766 -0.57698 -2.52090
13
bifur_IRC_Cartesians_noMW_output/new_data/bifur_traj1_Cartesians point 108
C 0.06293 0.87786 0.96045
 C 0.06513 0.87882 -0.96080
 C -0.47219 1.61570 0.00035
 C -0.08242 -0.55927 1.43133
 C -0.08242 -0.55843 -1.43051
 F 0.60415 1.62249 1.88574
 F 0.61105 1.62380 -1.88925
 H -0.92618 -1.06922 0.95069
 H -0.92618 -1.06829 -0.94837
 H 0.82072 -1.10304 1.19262
 H 0.82056 -1.10247 -1.19314
 H -0.24688 -0.57941 2.52051
 H -0.24826 -0.57855 -2.51960
13
bifur_IRC_Cartesians_noMW_output/new_data/bifur_traj1_Cartesians point 109
C 0.06290 0.87873 0.95971
 C 0.06511 0.87969 -0.96006
 C -0.47376 1.61829 0.00035
 C -0.08253 -0.55976 1.42910
 C -0.08253 -0.55892 -1.42829
 F 0.60541 1.62330 1.88623
 F 0.61235 1.62460 -1.88974
 H -0.92617 -1.06970 0.94728
 H -0.92618 -1.06876 -0.94496
 H 0.82109 -1.10308 1.18989
 H 0.82093 -1.10250 -1.19043
 H -0.24761 -0.58138 2.51889
 H -0.24901 -0.58051 -2.51798
13
bifur_IRC_Cartesians_noMW_output/new_data/bifur_traj1_Cartesians point 110
C 0.06286 0.87982 0.95878
 C 0.06509 0.88077 -0.95914
 C -0.47574 1.62153 0.00035
 C -0.08266 -0.56038 1.42633
 C -0.08266 -0.55953 -1.42551
 F 0.60699 1.62430 1.88684
 F 0.61398 1.62561 -1.89036
 H -0.92616 -1.07030 0.94303
 H -0.92617 -1.06936 -0.94069
 H 0.82155 -1.10312 1.18649
 H 0.82139 -1.10254 -1.18704
 H -0.24853 -0.58383 2.51686
 H -0.24994 -0.58297 -2.51595
13
bifur_IRC_Cartesians_noMW_output/new_data/bifur_traj1_Cartesians point 111
C 0.06286 0.87981 0.95878
 C 0.06509 0.88077 -0.95914
 C -0.47574 1.62153 0.00035
 C -0.08266 -0.56038 1.42633
 C -0.08266 -0.55953 -1.42551
 F 0.60699 1.62430 1.88684
 F 0.61398 1.62560 -1.89036
 H -0.92616 -1.07030 0.94303
 H -0.92617 -1.06936 -0.94069
 H 0.82155 -1.10312 1.18649
 H 0.82138 -1.10254 -1.18704
 H -0.24853 -0.58383 2.51686
 H -0.24994 -0.58297 -2.51595
13
bifur_IRC_Cartesians_noMW_output/new_data/bifur_traj1_Cartesians point 112
C 0.06276 0.88276 0.95628
 C 0.06503 0.88371 -0.95663
 C -0.48109 1.63033 0.00036
 C -0.08301 -0.56204 1.41880
 C -0.08303 -0.56118 -1.41798
 F 0.61127 1.62704 1.88851
 F 0.61840 1.62832 -1.89203
 H -0.92612 -1.07193 0.93150
 H -0.92615 -1.07098 -0.92912
 H 0.82279 -1.10323 1.17726
 H 0.82262 -1.10266 -1.17784
 H -0.25101 -0.59051 2.51135
 H -0.25246 -0.58963 -2.51044
13
bifur_IRC_Cartesians_noMW_output/new_data/bifur_traj1_Cartesians point 113
C 0.06269 0.88456 0.95474
 C 0.06499 0.88551 -0.95509
 C -0.48437 1.63572 0.00036
 C -0.08323 -0.56306 1.41418
 C -0.08325 -0.56220 -1.41336
 F 0.61390 1.62871 1.88953
 F 0.62111 1.62999 -1.89305
 H -0.92610 -1.07293 0.92443
 H -0.92614 -1.07197 -0.92203
 H 0.82355 -1.10330 1.17161
 H 0.82338 -1.10272 -1.17221
 H -0.25254 -0.59459 2.50797
 H -0.25401 -0.59371 -2.50707
13
bifur_IRC_Cartesians_noMW_output/new_data/bifur_traj1_Cartesians point 114
C 0.06263 0.88646 0.95312
 C 0.06495 0.88741 -0.95348
 C -0.48782 1.64139 0.00036
 C -0.08346 -0.56413 1.40933
 C -0.08348 -0.56327 -1.40851
 F 0.61666 1.63047 1.89060
 F 0.62396 1.63174 -1.89413
 H -0.92608 -1.07398 0.91699
 H -0.92612 -1.07302 -0.91457
 H 0.82435 -1.10337 1.16565
 H 0.82418 -1.10280 -1.16627
 H -0.25414 -0.59890 2.50442
 H -0.25564 -0.59801 -2.50352
13
bifur_IRC_Cartesians_noMW_output/new_data/bifur_traj1_Cartesians point 115
C 0.06256 0.88832 0.95154
 C 0.06491 0.88927 -0.95189
 C -0.49120 1.64695 0.00036
 C -0.08368 -0.56518 1.40457
 C -0.08371 -0.56432 -1.40374
 F 0.61937 1.63220 1.89166
 F 0.62676 1.63346 -1.89519
 H -0.92606 -1.07501 0.90970
 H -0.92611 -1.07404 -0.90726
 H 0.82514 -1.10344 1.15982
 H 0.82497 -1.10287 -1.16046
 H -0.25571 -0.60311 2.50093
 H -0.25724 -0.60222 -2.50003
13
bifur_IRC_Cartesians_noMW_output/new_data/bifur_traj1_Cartesians point 116
C 0.06251 0.89001 0.95009
 C 0.06488 0.89096 -0.95044
 C -0.49429 1.65202 0.00036
 C -0.08389 -0.56614 1.40022
 C -0.08392 -0.56528 -1.39940
 F 0.62184 1.63378 1.89262
 F 0.62931 1.63503 -1.89615
 H -0.92604 -1.07595 0.90304
 H -0.92610 -1.07497 -0.90058
 H 0.82586 -1.10350 1.15450
 H 0.82568 -1.10293 -1.15515
 H -0.25714 -0.60696 2.49776
 H -0.25870 -0.60606 -2.49686
13
bifur_IRC_Cartesians_noMW_output/new_data/bifur_traj1_Cartesians point 117
C 0.06246 0.89146 0.94886
 C 0.06485 0.89241 -0.94921
 C -0.49692 1.65635 0.00036
 C -0.08406 -0.56696 1.39651
 C -0.08410 -0.56609 -1.39569
 F 0.62395 1.63512 1.89344
 F 0.63148 1.63636 -1.89697
 H -0.92602 -1.07675 0.89737
 H -0.92609 -1.07577 -0.89488
 H 0.82647 -1.10356 1.14995
 H 0.82629 -1.10299 -1.15063
 H -0.25837 -0.61025 2.49504
 H -0.25994 -0.60934 -2.49415
13
bifur_IRC_Cartesians_noMW_output/new_data/bifur_traj1_Cartesians point 118
C 0.06241 0.89267 0.94783
 C 0.06482 0.89362 -0.94818
 C -0.49913 1.65997 0.00036
 C -0.08421 -0.56765 1.39341
 C -0.08425 -0.56678 -1.39259
 F 0.62572 1.63625 1.89412
 F 0.63330 1.63748 -1.89766
 H -0.92601 -1.07742 0.89262
 H -0.92608 -1.07644 -0.89012
 H 0.82698 -1.10360 1.14615
 H 0.82680 -1.10303 -1.14684
 H -0.25939 -0.61299 2.49277
 H -0.26098 -0.61209 -2.49188
13
bifur_IRC_Cartesians_noMW_output/new_data/bifur_traj1_Cartesians point 119
C 0.06238 0.89376 0.94690
 C 0.06480 0.89471 -0.94725
 C -0.50111 1.66323 0.00036
 C -0.08434 -0.56826 1.39062
 C -0.08438 -0.56739 -1.38980
 F 0.62730 1.63726 1.89474
 F 0.63494 1.63849 -1.89828
 H -0.92599 -1.07802 0.88834
 H -0.92607 -1.07704 -0.88583
 H 0.82744 -1.10364 1.14273
 H 0.82726 -1.10308 -1.14343
 H -0.26031 -0.61547 2.49073
 H -0.26192 -0.61456 -2.48984
13
bifur_IRC_Cartesians_noMW_output/new_data/bifur_traj1_Cartesians point 120
C 0.06234 0.89487 0.94596
 C 0.06477 0.89581 -0.94631
 C -0.50311 1.66652 0.00036
 C -0.08447 -0.56888 1.38780
 C -0.08452 -0.56801 -1.38698
 F 0.62891 1.63828 1.89536
 F 0.63659 1.63951 -1.89891
 H -0.92598 -1.07863 0.88403
 H -0.92606 -1.07765 -0.88150
 H 0.82791 -1.10369 1.13928
 H 0.82773 -1.10312 -1.13999
 H -0.26124 -0.61796 2.48867
 H -0.26287 -0.61705 -2.48778
13
bifur_IRC_Cartesians_noMW_output/new_data/bifur_traj1_Cartesians point 121
C 0.06230 0.89604 0.94496
 C 0.06475 0.89699 -0.94531
 C -0.50525 1.67003 0.00036
 C -0.08461 -0.56955 1.38480
 C -0.08466 -0.56867 -1.38397
 F 0.63062 1.63937 1.89603
 F 0.63836 1.64059 -1.89957
 H -0.92597 -1.07928 0.87942
 H -0.92605 -1.07829 -0.87688
 H 0.82840 -1.10373 1.13559
 H 0.82822 -1.10316 -1.13632
 H -0.26223 -0.62062 2.48647
 H -0.26387 -0.61971 -2.48558
13
bifur_IRC_Cartesians_noMW_output/new_data/bifur_traj1_Cartesians point 122
C 0.06230 0.89604 0.94496
 C 0.06475 0.89699 -0.94531
 C -0.50525 1.67003 0.00036
 C -0.08461 -0.56955 1.38480
 C -0.08466 -0.56867 -1.38397
 F 0.63062 1.63937 1.89603
 F 0.63836 1.64059 -1.89957
 H -0.92597 -1.07928 0.87942
 H -0.92605 -1.07829 -0.87688
 H 0.82840 -1.10373 1.13559
 H 0.82822 -1.10316 -1.13632
 H -0.26223 -0.62062 2.48647
 H -0.26387 -0.61971 -2.48558
13
bifur_IRC_Cartesians_noMW_output/new_data/bifur_traj1_Cartesians point 123
C 0.06221 0.89860 0.94278
 C 0.06470 0.89955 -0.94312
 C -0.50991 1.67769 0.00036
 C -0.08492 -0.57100 1.37824
 C -0.08498 -0.57012 -1.37741
 F 0.63435 1.64175 1.89748
 F 0.64221 1.64296 -1.90103
 H -0.92594 -1.08070 0.86937
 H -0.92603 -1.07970 -0.86680
 H 0.82949 -1.10383 1.12755
 H 0.82930 -1.10326 -1.12830
 H -0.26440 -0.62644 2.48167
 H -0.26608 -0.62551 -2.48078
13
bifur_IRC_Cartesians_noMW_output/new_data/bifur_traj1_Cartesians point 124
C 0.06216 0.90000 0.94159
 C 0.06467 0.90094 -0.94193
 C -0.51244 1.68186 0.00036
 C -0.08509 -0.57178 1.37467
 C -0.08515 -0.57090 -1.37384
 F 0.63638 1.64305 1.89826
 F 0.64430 1.64425 -1.90182
 H -0.92592 -1.08147 0.86391
 H -0.92602 -1.08047 -0.86132
 H 0.83008 -1.10388 1.12318
 H 0.82989 -1.10331 -1.12394
 H -0.26558 -0.62960 2.47906
 H -0.26727 -0.62867 -2.47817
13
bifur_IRC_Cartesians_noMW_output/new_data/bifur_traj1_Cartesians point 125
C 0.06211 0.90149 0.94032
 C 0.06464 0.90243 -0.94067
 C -0.51515 1.68631 0.00036
 C -0.08527 -0.57263 1.37086
 C -0.08533 -0.57174 -1.37003
 F 0.63855 1.64443 1.89911
 F 0.64654 1.64562 -1.90267
 H -0.92590 -1.08229 0.85807
 H -0.92601 -1.08129 -0.85546
 H 0.83071 -1.10394 1.11851
 H 0.83052 -1.10337 -1.11929
 H -0.26684 -0.63297 2.47627
 H -0.26855 -0.63204 -2.47538
13
bifur_IRC_Cartesians_noMW_output/new_data/bifur_traj1_Cartesians point 126
C 0.06205 0.90308 0.93897
 C 0.06460 0.90402 -0.93931
 C -0.51805 1.69106 0.00037
 C -0.08546 -0.57353 1.36678
 C -0.08553 -0.57264 -1.36595
 F 0.64086 1.64591 1.90001
 F 0.64893 1.64709 -1.90357
 H -0.92589 -1.08318 0.85183
 H -0.92600 -1.08217 -0.84921
 H 0.83138 -1.10400 1.11351
 H 0.83119 -1.10343 -1.11431
 H -0.26818 -0.63658 2.47329
 H -0.26992 -0.63564 -2.47241
13
bifur_IRC_Cartesians_noMW_output/new_data/bifur_traj1_Cartesians point 127
C 0.06199 0.90474 0.93755
 C 0.06457 0.90568 -0.93789
 C -0.52107 1.69603 0.00037
 C -0.08566 -0.57446 1.36253
 C -0.08573 -0.57358 -1.36170
 F 0.64328 1.64745 1.90095
 F 0.65143 1.64863 -1.90452
 H -0.92587 -1.08409 0.84531
 H -0.92599 -1.08308 -0.84267
 H 0.83208 -1.10406 1.10830
 H 0.83189 -1.10350 -1.10912
 H -0.26959 -0.64035 2.47018
 H -0.27135 -0.63941 -2.46930
13
bifur_IRC_Cartesians_noMW_output/new_data/bifur_traj1_Cartesians point 128
C 0.06194 0.90639 0.93614
 C 0.06453 0.90733 -0.93648
 C -0.52407 1.70097 0.00037
 C -0.08586 -0.57540 1.35830
 C -0.08594 -0.57451 -1.35747
 F 0.64569 1.64898 1.90188
 F 0.65391 1.65015 -1.90546
 H -0.92585 -1.08501 0.83884
 H -0.92598 -1.08399 -0.83617
 H 0.83278 -1.10412 1.10312
 H 0.83258 -1.10356 -1.10395
 H -0.27098 -0.64410 2.46709
 H -0.27277 -0.64315 -2.46620
13
bifur_IRC_Cartesians_noMW_output/new_data/bifur_traj1_Cartesians point 129
C 0.06188 0.90793 0.93484
 C 0.06450 0.90887 -0.93518
 C -0.52686 1.70555 0.00037
 C -0.08604 -0.57627 1.35438
 C -0.08612 -0.57537 -1.35354
 F 0.64792 1.65041 1.90275
 F 0.65622 1.65157 -1.90633
 H -0.92583 -1.08586 0.83282
 H -0.92597 -1.08483 -0.83014
 H 0.83343 -1.10418 1.09831
 H 0.83323 -1.10362 -1.09916
 H -0.27228 -0.64757 2.46421
 H -0.27408 -0.64662 -2.46333
13
bifur_IRC_Cartesians_noMW_output/new_data/bifur_traj1_Cartesians point 130
C 0.06184 0.90923 0.93373
 C 0.06447 0.91017 -0.93407
 C -0.52923 1.70945 0.00037
 C -0.08620 -0.57700 1.35104
 C -0.08628 -0.57611 -1.35021
 F 0.64982 1.65162 1.90349
 F 0.65817 1.65277 -1.90707
 H -0.92581 -1.08658 0.82772
 H -0.92596 -1.08555 -0.82502
 H 0.83398 -1.10423 1.09422
 H 0.83378 -1.10367 -1.09509
 H -0.27338 -0.65053 2.46178
 H -0.27520 -0.64957 -2.46089
13
bifur_IRC_Cartesians_noMW_output/new_data/bifur_traj1_Cartesians point 131
C 0.06181 0.91020 0.93290
 C 0.06445 0.91114 -0.93323
 C -0.53101 1.71236 0.00037
 C -0.08631 -0.57755 1.34854
 C -0.08640 -0.57666 -1.34771
 F 0.65124 1.65252 1.90404
 F 0.65964 1.65367 -1.90762
 H -0.92580 -1.08712 0.82389
 H -0.92595 -1.08609 -0.82118
 H 0.83439 -1.10427 1.09116
 H 0.83419 -1.10370 -1.09204
 H -0.27420 -0.65274 2.45995
 H -0.27604 -0.65178 -2.45907
13
bifur_IRC_Cartesians_noMW_output/new_data/bifur_traj1_Cartesians point 132
C 0.06179 0.91077 0.93241
 C 0.06444 0.91171 -0.93275
 C -0.53204 1.71405 0.00037
 C -0.08638 -0.57787 1.34710
 C -0.08647 -0.57697 -1.34626
 F 0.65206 1.65305 1.90436
 F 0.66049 1.65420 -1.90794
 H -0.92580 -1.08743 0.82168
 H -0.92595 -1.08640 -0.81896
 H 0.83463 -1.10429 1.08939
 H 0.83443 -1.10373 -1.09027
 H -0.27468 -0.65402 2.45889
 H -0.27653 -0.65306 -2.45801
13
bifur_IRC_Cartesians_noMW_output/new_data/bifur_traj1_Cartesians point 133
C 0.06179 0.91077 0.93241
 C 0.06444 0.91171 -0.93275
 C -0.53204 1.71405 0.00037
 C -0.08638 -0.57787 1.34710
 C -0.08647 -0.57697 -1.34626
 F 0.65206 1.65305 1.90436
 F 0.66049 1.65420 -1.90794
 H -0.92580 -1.08743 0.82168
 H -0.92595 -1.08640 -0.81896
 H 0.83463 -1.10429 1.08939
 H 0.83443 -1.10373 -1.09027
 H -0.27468 -0.65402 2.45889
 H -0.27653 -0.65306 -2.45801
13
bifur_IRC_Cartesians_noMW_output/new_data/bifur_traj1_Cartesians point 134
C 0.06180 0.91044 0.93269
 C 0.06445 0.91138 -0.93303
 C -0.53144 1.71308 0.00037
 C -0.08634 -0.57769 1.34793
 C -0.08643 -0.57679 -1.34709
 F 0.65159 1.65275 1.90418
 F 0.66000 1.65390 -1.90776
 H -0.92580 -1.08725 0.82295
 H -0.92595 -1.08622 -0.82024
 H 0.83449 -1.10428 1.09041
 H 0.83429 -1.10371 -1.09128
 H -0.27440 -0.65329 2.45950
 H -0.27625 -0.65232 -2.45862
13
bifur_IRC_Cartesians_noMW_output/new_data/bifur_traj1_Cartesians point 135
C 0.06183 0.90960 0.93341
 C 0.06447 0.91054 -0.93375
 C -0.52992 1.71057 0.00037
 C -0.08624 -0.57721 1.35008
 C -0.08633 -0.57632 -1.34924
 F 0.65037 1.65197 1.90370
 F 0.65874 1.65312 -1.90728
 H -0.92581 -1.08679 0.82624
 H -0.92595 -1.08576 -0.82354
 H 0.83414 -1.10424 1.09304
 H 0.83394 -1.10368 -1.09391
 H -0.27370 -0.65138 2.46107
 H -0.27552 -0.65042 -2.46019
13
bifur_IRC_Cartesians_noMW_output/new_data/bifur_traj1_Cartesians point 136
C 0.06186 0.90851 0.93434
 C 0.06449 0.90945 -0.93468
 C -0.52793 1.70730 0.00037
 C -0.08611 -0.57660 1.35288
 C -0.08620 -0.57570 -1.35204
 F 0.64878 1.65095 1.90308
 F 0.65710 1.65211 -1.90666
 H -0.92582 -1.08618 0.83053
 H -0.92596 -1.08516 -0.82784
 H 0.83368 -1.10420 1.09647
 H 0.83348 -1.10364 -1.09733
 H -0.27277 -0.64890 2.46312
 H -0.27459 -0.64795 -2.46224
13
bifur_IRC_Cartesians_noMW_output/new_data/bifur_traj1_Cartesians point 137
C 0.06190 0.90738 0.93530
 C 0.06451 0.90832 -0.93564
 C -0.52587 1.70392 0.00037
 C -0.08597 -0.57596 1.35577
 C -0.08606 -0.57506 -1.35494
 F 0.64713 1.64990 1.90244
 F 0.65540 1.65107 -1.90602
 H -0.92584 -1.08555 0.83497
 H -0.92597 -1.08453 -0.83229
 H 0.83320 -1.10416 1.10002
 H 0.83300 -1.10360 -1.10087
 H -0.27182 -0.64634 2.46524
 H -0.27361 -0.64538 -2.46436
13
bifur_IRC_Cartesians_noMW_output/new_data/bifur_traj1_Cartesians point 138
C 0.06194 0.90637 0.93616
 C 0.06453 0.90731 -0.93650
 C -0.52404 1.70091 0.00037
 C -0.08585 -0.57539 1.35835
 C -0.08593 -0.57450 -1.35752
 F 0.64566 1.64897 1.90187
 F 0.65388 1.65014 -1.90544
 H -0.92585 -1.08500 0.83891
 H -0.92598 -1.08398 -0.83625
 H 0.83277 -1.10412 1.10318
 H 0.83257 -1.10356 -1.10401
 H -0.27096 -0.64405 2.46712
 H -0.27275 -0.64310 -2.46624
13
bifur_IRC_Cartesians_noMW_output/new_data/bifur_traj1_Cartesians point 139
C 0.06197 0.90556 0.93685
 C 0.06455 0.90650 -0.93719
 C -0.52256 1.69848 0.00037
 C -0.08576 -0.57493 1.36044
 C -0.08583 -0.57404 -1.35960
 F 0.64448 1.64821 1.90141
 F 0.65266 1.64938 -1.90498
 H -0.92586 -1.08455 0.84210
 H -0.92598 -1.08353 -0.83945
 H 0.83243 -1.10409 1.10573
 H 0.83223 -1.10353 -1.10656
 H -0.27028 -0.64221 2.46865
 H -0.27205 -0.64126 -2.46776
13
bifur_IRC_Cartesians_noMW_output/new_data/bifur_traj1_Cartesians point 140
C 0.06199 0.90492 0.93739
 C 0.06456 0.90587 -0.93774
 C -0.52140 1.69658 0.00037
 C -0.08568 -0.57457 1.36206
 C -0.08575 -0.57368 -1.36123
 F 0.64355 1.64762 1.90105
 F 0.65171 1.64880 -1.90462
 H -0.92586 -1.08420 0.84459
 H -0.92599 -1.08318 -0.84195
 H 0.83216 -1.10407 1.10772
 H 0.83196 -1.10350 -1.10854
 H -0.26974 -0.64077 2.46984
 H -0.27150 -0.63982 -2.46895
13
bifur_IRC_Cartesians_noMW_output/new_data/bifur_traj1_Cartesians point 141
C 0.06201 0.90441 0.93783
 C 0.06457 0.90535 -0.93817
 C -0.52047 1.69505 0.00037
 C -0.08562 -0.57428 1.36337
 C -0.08569 -0.57339 -1.36254
 F 0.64281 1.64714 1.90076
 F 0.65094 1.64832 -1.90433
 H -0.92587 -1.08391 0.84660
 H -0.92599 -1.08290 -0.84396
 H 0.83194 -1.10405 1.10933
 H 0.83175 -1.10348 -1.11015
 H -0.26931 -0.63961 2.47080
 H -0.27106 -0.63866 -2.46991
13
bifur_IRC_Cartesians_noMW_output/new_data/bifur_traj1_Cartesians point 142
C 0.06202 0.90395 0.93822
 C 0.06458 0.90489 -0.93857
 C -0.51963 1.69367 0.00037
 C -0.08556 -0.57402 1.36455
 C -0.08563 -0.57313 -1.36372
 F 0.64213 1.64672 1.90050
 F 0.65024 1.64790 -1.90407
 H -0.92588 -1.08366 0.84841
 H -0.92600 -1.08265 -0.84578
 H 0.83175 -1.10403 1.11078
 H 0.83155 -1.10347 -1.11159
 H -0.26892 -0.63856 2.47166
 H -0.27067 -0.63762 -2.47077
13
bifur_IRC_Cartesians_noMW_output/new_data/bifur_traj1_Cartesians point 143
C 0.06204 0.90347 0.93863
 C 0.06459 0.90441 -0.93897
 C -0.51876 1.69224 0.00037
 C -0.08550 -0.57375 1.36578
 C -0.08558 -0.57286 -1.36495
 F 0.64144 1.64627 1.90023
 F 0.64952 1.64746 -1.90380
 H -0.92588 -1.08339 0.85029
 H -0.92600 -1.08238 -0.84766
 H 0.83155 -1.10401 1.11228
 H 0.83135 -1.10345 -1.11308
 H -0.26851 -0.63747 2.47256
 H -0.27026 -0.63653 -2.47167
13
bifur_IRC_Cartesians_noMW_output/new_data/bifur_traj1_Cartesians point 144
C 0.06204 0.90347 0.93863
 C 0.06459 0.90441 -0.93897
 C -0.51876 1.69224 0.00037
 C -0.08550 -0.57375 1.36578
 C -0.08558 -0.57286 -1.36495
 F 0.64144 1.64627 1.90023
 F 0.64952 1.64746 -1.90380
 H -0.92588 -1.08339 0.85029
 H -0.92600 -1.08238 -0.84766
 H 0.83155 -1.10401 1.11228
 H 0.83135 -1.10345 -1.11308
 H -0.26851 -0.63747 2.47256
 H -0.27026 -0.63653 -2.47167
13
bifur_IRC_Cartesians_noMW_output/new_data/bifur_traj1_Cartesians point 145
C 0.06208 0.90223 0.93968
 C 0.06462 0.90318 -0.94003
 C -0.51651 1.68854 0.00037
 C -0.08536 -0.57305 1.36894
 C -0.08542 -0.57216 -1.36811
 F 0.63964 1.64512 1.89953
 F 0.64767 1.64631 -1.90309
 H -0.92590 -1.08271 0.85514
 H -0.92601 -1.08170 -0.85252
 H 0.83102 -1.10396 1.11616
 H 0.83083 -1.10340 -1.11695
 H -0.26747 -0.63467 2.47487
 H -0.26919 -0.63373 -2.47398
13
bifur_IRC_Cartesians_noMW_output/new_data/bifur_traj1_Cartesians point 146
C 0.06211 0.90139 0.94040
 C 0.06464 0.90234 -0.94074
 C -0.51498 1.68603 0.00036
 C -0.08525 -0.57257 1.37110
 C -0.08532 -0.57169 -1.37027
 F 0.63841 1.64434 1.89905
 F 0.64640 1.64554 -1.90262
 H -0.92591 -1.08224 0.85843
 H -0.92601 -1.08124 -0.85583
 H 0.83067 -1.10393 1.11880
 H 0.83048 -1.10337 -1.11958
 H -0.26676 -0.63276 2.47645
 H -0.26847 -0.63183 -2.47556
13
bifur_IRC_Cartesians_noMW_output/new_data/bifur_traj1_Cartesians point 147
C 0.06215 0.90036 0.94128
 C 0.06466 0.90130 -0.94163
 C -0.51310 1.68293 0.00036
 C -0.08513 -0.57199 1.37375
 C -0.08519 -0.57111 -1.37292
 F 0.63690 1.64338 1.89847
 F 0.64485 1.64458 -1.90203
 H -0.92592 -1.08167 0.86249
 H -0.92602 -1.08067 -0.85990
 H 0.83023 -1.10389 1.12205
 H 0.83004 -1.10333 -1.12282
 H -0.26588 -0.63042 2.47839
 H -0.26758 -0.62949 -2.47750
13
bifur_IRC_Cartesians_noMW_output/new_data/bifur_traj1_Cartesians point 148
C 0.06219 0.89910 0.94236
 C 0.06469 0.90004 -0.94270
 C -0.51081 1.67916 0.00036
 C -0.08498 -0.57128 1.37698
 C -0.08504 -0.57040 -1.37615
 F 0.63507 1.64221 1.89776
 F 0.64295 1.64342 -1.90131
 H -0.92593 -1.08097 0.86744
 H -0.92603 -1.07997 -0.86486
 H 0.82970 -1.10385 1.12600
 H 0.82951 -1.10328 -1.12676
 H -0.26482 -0.62755 2.48075
 H -0.26650 -0.62663 -2.47986
13
bifur_IRC_Cartesians_noMW_output/new_data/bifur_traj1_Cartesians point 149
C 0.06224 0.89757 0.94366
 C 0.06472 0.89852 -0.94400
 C -0.50803 1.67460 0.00036
 C -0.08479 -0.57041 1.38088
 C -0.08485 -0.56953 -1.38006
 F 0.63284 1.64079 1.89689
 F 0.64066 1.64201 -1.90044
 H -0.92595 -1.08013 0.87342
 H -0.92604 -1.07913 -0.87087
 H 0.82905 -1.10379 1.13079
 H 0.82887 -1.10322 -1.13153
 H -0.26353 -0.62409 2.48361
 H -0.26519 -0.62317 -2.48272
13
bifur_IRC_Cartesians_noMW_output/new_data/bifur_traj1_Cartesians point 150
C 0.06231 0.89574 0.94522
 C 0.06476 0.89668 -0.94557
 C -0.50469 1.66912 0.00036
 C -0.08457 -0.56938 1.38558
 C -0.08462 -0.56850 -1.38475
 F 0.63017 1.63909 1.89585
 F 0.63790 1.64031 -1.89940
 H -0.92597 -1.07911 0.88062
 H -0.92605 -1.07812 -0.87808
 H 0.82828 -1.10372 1.13655
 H 0.82809 -1.10315 -1.13727
 H -0.26198 -0.61993 2.48704
 H -0.26361 -0.61902 -2.48615
13
bifur_IRC_Cartesians_noMW_output/new_data/bifur_traj1_Cartesians point 151
C 0.06238 0.89356 0.94707
 C 0.06480 0.89451 -0.94742
 C -0.50074 1.66262 0.00036
 C -0.08431 -0.56815 1.39114
 C -0.08436 -0.56728 -1.39032
 F 0.62701 1.63707 1.89462
 F 0.63464 1.63830 -1.89817
 H -0.92600 -1.07791 0.88914
 H -0.92607 -1.07693 -0.88663
 H 0.82736 -1.10364 1.14337
 H 0.82718 -1.10307 -1.14406
 H -0.26014 -0.61501 2.49111
 H -0.26175 -0.61410 -2.49022
13
bifur_IRC_Cartesians_noMW_output/new_data/bifur_traj1_Cartesians point 152
C 0.06247 0.89107 0.94920
 C 0.06485 0.89202 -0.94955
 C -0.49620 1.65516 0.00036
 C -0.08401 -0.56674 1.39753
 C -0.08405 -0.56587 -1.39670
 F 0.62337 1.63475 1.89321
 F 0.63089 1.63600 -1.89675
 H -0.92603 -1.07653 0.89892
 H -0.92609 -1.07555 -0.89644
 H 0.82630 -1.10354 1.15119
 H 0.82613 -1.10297 -1.15186
 H -0.25803 -0.60935 2.49579
 H -0.25960 -0.60845 -2.49489
13
bifur_IRC_Cartesians_noMW_output/new_data/bifur_traj1_Cartesians point 153
C 0.06256 0.88836 0.95150
 C 0.06491 0.88931 -0.95185
 C -0.49129 1.64708 0.00036
 C -0.08369 -0.56521 1.40445
 C -0.08372 -0.56435 -1.40363
 F 0.61944 1.63224 1.89168
 F 0.62682 1.63350 -1.89521
 H -0.92606 -1.07503 0.90952
 H -0.92611 -1.07407 -0.90707
 H 0.82516 -1.10344 1.15967
 H 0.82499 -1.10287 -1.16032
 H -0.25575 -0.60322 2.50085
 H -0.25728 -0.60232 -2.49995
13
bifur_IRC_Cartesians_noMW_output/new_data/bifur_traj1_Cartesians point 154
C 0.06266 0.88567 0.95379
 C 0.06497 0.88662 -0.95415
 C -0.48639 1.63904 0.00036
 C -0.08336 -0.56369 1.41134
 C -0.08339 -0.56283 -1.41052
 F 0.61552 1.62974 1.89016
 F 0.62278 1.63101 -1.89368
 H -0.92609 -1.07354 0.92007
 H -0.92613 -1.07258 -0.91766
 H 0.82402 -1.10334 1.16812
 H 0.82385 -1.10277 -1.16873
 H -0.25347 -0.59711 2.50589
 H -0.25497 -0.59623 -2.50499
13
bifur_IRC_Cartesians_noMW_output/new_data/bifur_traj1_Cartesians point 155
C 0.06266 0.88567 0.95379
 C 0.06497 0.88662 -0.95415
 C -0.48639 1.63904 0.00036
 C -0.08336 -0.56369 1.41134
 C -0.08339 -0.56283 -1.41052
 F 0.61552 1.62974 1.89016
 F 0.62278 1.63101 -1.89368
 H -0.92609 -1.07354 0.92007
 H -0.92613 -1.07258 -0.91766
 H 0.82402 -1.10334 1.16812
 H 0.82385 -1.10277 -1.16873
 H -0.25347 -0.59711 2.50589
 H -0.25497 -0.59623 -2.50499
13
bifur_IRC_Cartesians_noMW_output/new_data/bifur_traj1_Cartesians point 156
C 0.06282 0.88110 0.95769
 C 0.06506 0.88205 -0.95804
 C -0.47807 1.62537 0.00035
 C -0.08281 -0.56110 1.42304
 C -0.08282 -0.56025 -1.42223
 F 0.60886 1.62550 1.88757
 F 0.61591 1.62679 -1.89109
 H -0.92614 -1.07101 0.93800
 H -0.92616 -1.07007 -0.93565
 H 0.82209 -1.10316 1.18247
 H 0.82193 -1.10259 -1.18303
 H -0.24961 -0.58674 2.51445
 H -0.25104 -0.58587 -2.51355
13
bifur_IRC_Cartesians_noMW_output/new_data/bifur_traj1_Cartesians point 157
C 0.06288 0.87929 0.95923
 C 0.06510 0.88025 -0.95958
 C -0.47479 1.61998 0.00035
 C -0.08260 -0.56008 1.42766
 C -0.08260 -0.55923 -1.42685
 F 0.60623 1.62382 1.88655
 F 0.61320 1.62512 -1.89006
 H -0.92616 -1.07001 0.94508
 H -0.92617 -1.06907 -0.94274
 H 0.82133 -1.10310 1.18813
 H 0.82117 -1.10252 -1.18867
 H -0.24809 -0.58265 2.51783
 H -0.24949 -0.58179 -2.51692
13
bifur_IRC_Cartesians_noMW_output/new_data/bifur_traj1_Cartesians point 158
C 0.06293 0.87771 0.96057
 C 0.06513 0.87867 -0.96093
 C -0.47192 1.61525 0.00035
 C -0.08241 -0.55919 1.43171
 C -0.08241 -0.55834 -1.43089
 F 0.60393 1.62235 1.88566
 F 0.61082 1.62366 -1.88916
 H -0.92618 -1.06914 0.95127
 H -0.92618 -1.06820 -0.94896
 H 0.82066 -1.10304 1.19308
 H 0.82050 -1.10246 -1.19361
 H -0.24675 -0.57907 2.52079
 H -0.24813 -0.57821 -2.51988
13
bifur_IRC_Cartesians_noMW_output/new_data/bifur_traj1_Cartesians point 159
C 0.06298 0.87628 0.96180
 C 0.06516 0.87723 -0.96216
 C -0.46930 1.61095 0.00035
 C -0.08223 -0.55838 1.43539
 C -0.08223 -0.55753 -1.43458
 F 0.60183 1.62102 1.88484
 F 0.60866 1.62234 -1.88835
 H -0.92620 -1.06834 0.95691
 H -0.92620 -1.06741 -0.95461
 H 0.82005 -1.10298 1.19760
 H 0.81989 -1.10241 -1.19811
 H -0.24554 -0.57581 2.52348
 H -0.24690 -0.57495 -2.52257
13
bifur_IRC_Cartesians_noMW_output/new_data/bifur_traj1_Cartesians point 160
C 0.06303 0.87492 0.96295
 C 0.06519 0.87588 -0.96331
 C -0.46684 1.60690 0.00035
 C -0.08207 -0.55761 1.43886
 C -0.08206 -0.55677 -1.43805
 F 0.59986 1.61976 1.88407
 F 0.60663 1.62108 -1.88758
 H -0.92621 -1.06759 0.96222
 H -0.92621 -1.06667 -0.95994
 H 0.81948 -1.10293 1.20185
 H 0.81932 -1.10236 -1.20234
 H -0.24439 -0.57274 2.52602
 H -0.24573 -0.57188 -2.52511
13
bifur_IRC_Cartesians_noMW_output/new_data/bifur_traj1_Cartesians point 161
C 0.06307 0.87361 0.96407
 C 0.06522 0.87457 -0.96443
 C -0.46445 1.60299 0.00035
 C -0.08191 -0.55687 1.44221
 C -0.08190 -0.55603 -1.44140
 F 0.59795 1.61854 1.88333
 F 0.60466 1.61987 -1.88683
 H -0.92623 -1.06687 0.96736
 H -0.92621 -1.06594 -0.96509
 H 0.81892 -1.10288 1.20596
 H 0.81877 -1.10231 -1.20644
 H -0.24328 -0.56977 2.52848
 H -0.24461 -0.56892 -2.52756
13
bifur_IRC_Cartesians_noMW_output/new_data/bifur_traj1_Cartesians point 162
C 0.06312 0.87232 0.96517
 C 0.06525 0.87328 -0.96553
 C -0.46210 1.59912 0.00035
 C -0.08176 -0.55614 1.44552
 C -0.08174 -0.55530 -1.44471
 F 0.59607 1.61734 1.88260
 F 0.60272 1.61868 -1.88610
 H -0.92625 -1.06615 0.97243
 H -0.92622 -1.06523 -0.97018
 H 0.81838 -1.10283 1.21001
 H 0.81823 -1.10226 -1.21048
 H -0.24219 -0.56683 2.53090
 H -0.24350 -0.56599 -2.52998
13
bifur_IRC_Cartesians_noMW_output/new_data/bifur_traj1_Cartesians point 163
C 0.06317 0.87101 0.96629
 C 0.06527 0.87197 -0.96664
 C -0.45972 1.59521 0.00035
 C -0.08160 -0.55540 1.44887
 C -0.08158 -0.55456 -1.44806
 F 0.59416 1.61613 1.88186
 F 0.60075 1.61747 -1.88535
 H -0.92626 -1.06543 0.97756
 H -0.92623 -1.06451 -0.97533
 H 0.81782 -1.10278 1.21412
 H 0.81767 -1.10221 -1.21457
 H -0.24109 -0.56387 2.53335
 H -0.24237 -0.56303 -2.53243
13
bifur_IRC_Cartesians_noMW_output/new_data/bifur_traj1_Cartesians point 164
C 0.06321 0.86965 0.96744
 C 0.06530 0.87061 -0.96780
 C -0.45725 1.59115 0.00035
 C -0.08144 -0.55463 1.45235
 C -0.08141 -0.55380 -1.45154
 F 0.59218 1.61486 1.88109
 F 0.59870 1.61621 -1.88458
 H -0.92628 -1.06468 0.98289
 H -0.92624 -1.06376 -0.98068
 H 0.81725 -1.10273 1.21839
 H 0.81710 -1.10215 -1.21883
 H -0.23994 -0.56078 2.53590
 H -0.24120 -0.55995 -2.53498
13
bifur_IRC_Cartesians_noMW_output/new_data/bifur_traj1_Cartesians point 165
C 0.06326 0.86820 0.96868
 C 0.06533 0.86916 -0.96904
 C -0.45462 1.58682 0.00035
 C -0.08126 -0.55381 1.45605
 C -0.08124 -0.55298 -1.45525
 F 0.59008 1.61352 1.88027
 F 0.59653 1.61488 -1.88376
 H -0.92629 -1.06388 0.98856
 H -0.92625 -1.06297 -0.98636
 H 0.81664 -1.10268 1.22292
 H 0.81649 -1.10210 -1.22335
 H -0.23871 -0.55750 2.53860
 H -0.23996 -0.55667 -2.53768
13
bifur_IRC_Cartesians_noMW_output/new_data/bifur_traj1_Cartesians point 166
C 0.06326 0.86820 0.96868
 C 0.06533 0.86916 -0.96904
 C -0.45462 1.58682 0.00035
 C -0.08126 -0.55381 1.45605
 C -0.08124 -0.55298 -1.45525
 F 0.59008 1.61352 1.88027
 F 0.59653 1.61488 -1.88376
 H -0.92629 -1.06388 0.98856
 H -0.92625 -1.06297 -0.98636
 H 0.81664 -1.10268 1.22292
 H 0.81649 -1.10210 -1.22335
 H -0.23871 -0.55750 2.53860
 H -0.23996 -0.55667 -2.53768
13
bifur_IRC_Cartesians_noMW_output/new_data/bifur_traj1_Cartesians point 167
C 0.06338 0.86494 0.97146
 C 0.06540 0.86590 -0.97182
 C -0.44868 1.57707 0.00035
 C -0.08087 -0.55197 1.46441
 C -0.08083 -0.55114 -1.46360
 F 0.58533 1.61049 1.87843
 F 0.59163 1.61186 -1.88190
 H -0.92633 -1.06207 1.00135
 H -0.92628 -1.06117 -0.99920
 H 0.81526 -1.10255 1.23316
 H 0.81512 -1.10197 -1.23355
 H -0.23596 -0.55010 2.54472
 H -0.23716 -0.54928 -2.54379
13
bifur_IRC_Cartesians_noMW_output/new_data/bifur_traj1_Cartesians point 168
C 0.06344 0.86308 0.97304
 C 0.06544 0.86404 -0.97341
 C -0.44529 1.57150 0.00035
 C -0.08065 -0.55092 1.46917
 C -0.08060 -0.55009 -1.46837
 F 0.58261 1.60876 1.87737
 F 0.58883 1.61014 -1.88085
 H -0.92635 -1.06104 1.00866
 H -0.92629 -1.06015 -1.00652
 H 0.81447 -1.10248 1.23900
 H 0.81433 -1.10190 -1.23937
 H -0.23438 -0.54588 2.54820
 H -0.23556 -0.54506 -2.54728
13
bifur_IRC_Cartesians_noMW_output/new_data/bifur_traj1_Cartesians point 169
C 0.06351 0.86103 0.97478
 C 0.06548 0.86200 -0.97515
 C -0.44158 1.56540 0.00034
 C -0.08040 -0.54976 1.47440
 C -0.08035 -0.54894 -1.47360
 F 0.57964 1.60686 1.87622
 F 0.58576 1.60826 -1.87969
 H -0.92638 -1.05991 1.01667
 H -0.92631 -1.05902 -1.01456
 H 0.81361 -1.10241 1.24541
 H 0.81347 -1.10183 -1.24576
 H -0.23266 -0.54125 2.55203
 H -0.23380 -0.54044 -2.55110
13
bifur_IRC_Cartesians_noMW_output/new_data/bifur_traj1_Cartesians point 170
C 0.06359 0.85879 0.97669
 C 0.06553 0.85976 -0.97706
 C -0.43750 1.55870 0.00034
 C -0.08013 -0.54850 1.48014
 C -0.08008 -0.54768 -1.47934
 F 0.57638 1.60478 1.87495
 F 0.58239 1.60619 -1.87841
 H -0.92640 -1.05867 1.02545
 H -0.92632 -1.05779 -1.02337
 H 0.81266 -1.10232 1.25244
 H 0.81253 -1.10174 -1.25276
 H -0.23076 -0.53617 2.55622
 H -0.23188 -0.53536 -2.55530
13
bifur_IRC_Cartesians_noMW_output/new_data/bifur_traj1_Cartesians point 171
C 0.06367 0.85636 0.97876
 C 0.06558 0.85733 -0.97913
 C -0.43308 1.55143 0.00034
 C -0.07984 -0.54712 1.48636
 C -0.07978 -0.54631 -1.48556
 F 0.57283 1.60253 1.87357
 F 0.57874 1.60394 -1.87703
 H -0.92643 -1.05733 1.03498
 H -0.92634 -1.05645 -1.03293
 H 0.81163 -1.10223 1.26007
 H 0.81150 -1.10165 -1.26037
 H -0.22871 -0.53065 2.56078
 H -0.22979 -0.52986 -2.55985
13
bifur_IRC_Cartesians_noMW_output/new_data/bifur_traj1_Cartesians point 172
C 0.06376 0.85380 0.98095
 C 0.06564 0.85477 -0.98132
 C -0.42842 1.54377 0.00034
 C -0.07953 -0.54567 1.49292
 C -0.07946 -0.54486 -1.49213
 F 0.56910 1.60015 1.87212
 F 0.57489 1.60157 -1.87557
 H -0.92646 -1.05591 1.04503
 H -0.92636 -1.05504 -1.04301
 H 0.81055 -1.10213 1.26811
 H 0.81042 -1.10155 -1.26838
 H -0.22654 -0.52484 2.56558
 H -0.22759 -0.52405 -2.56465
13
bifur_IRC_Cartesians_noMW_output/new_data/bifur_traj1_Cartesians point 173
C 0.06385 0.85124 0.98313
 C 0.06569 0.85221 -0.98350
 C -0.42377 1.53613 0.00034
 C -0.07922 -0.54423 1.49947
 C -0.07915 -0.54342 -1.49868
 F 0.56538 1.59777 1.87067
 F 0.57105 1.59921 -1.87412
 H -0.92649 -1.05449 1.05506
 H -0.92638 -1.05363 -1.05307
 H 0.80947 -1.10203 1.27613
 H 0.80935 -1.10145 -1.27638
 H -0.22438 -0.51904 2.57037
 H -0.22539 -0.51826 -2.56943
13
bifur_IRC_Cartesians_noMW_output/new_data/bifur_traj1_Cartesians point 174
C 0.06393 0.84886 0.98516
 C 0.06574 0.84983 -0.98553
 C -0.41943 1.52900 0.00034
 C -0.07894 -0.54288 1.50557
 C -0.07885 -0.54208 -1.50478
 F 0.56191 1.59556 1.86933
 F 0.56747 1.59701 -1.87277
 H -0.92652 -1.05317 1.06440
 H -0.92639 -1.05232 -1.06244
 H 0.80846 -1.10194 1.28361
 H 0.80834 -1.10136 -1.28383
 H -0.22237 -0.51364 2.57483
 H -0.22335 -0.51287 -2.57389
13
bifur_IRC_Cartesians_noMW_output/new_data/bifur_traj1_Cartesians point 175
C 0.06401 0.84676 0.98694
 C 0.06578 0.84773 -0.98731
 C -0.41562 1.52274 0.00034
 C -0.07868 -0.54170 1.51093
 C -0.07860 -0.54090 -1.51014
 F 0.55886 1.59361 1.86814
 F 0.56432 1.59507 -1.87158
 H -0.92654 -1.05201 1.07262
 H -0.92641 -1.05116 -1.07068
 H 0.80757 -1.10187 1.29018
 H 0.80746 -1.10128 -1.29038
 H -0.22060 -0.50889 2.57876
 H -0.22155 -0.50812 -2.57782
13
bifur_IRC_Cartesians_noMW_output/new_data/bifur_traj1_Cartesians point 176
C 0.06407 0.84498 0.98846
 C 0.06582 0.84595 -0.98883
 C -0.41238 1.51740 0.00034
 C -0.07847 -0.54069 1.51550
 C -0.07838 -0.53989 -1.51471
 F 0.55626 1.59195 1.86713
 F 0.56164 1.59343 -1.87056
 H -0.92656 -1.05103 1.07962
 H -0.92642 -1.05018 -1.07770
 H 0.80682 -1.10180 1.29578
 H 0.80671 -1.10121 -1.29596
 H -0.21909 -0.50484 2.58210
 H -0.22001 -0.50408 -2.58116
13
bifur_IRC_Cartesians_noMW_output/new_data/bifur_traj1_Cartesians point 177
C 0.06407 0.84498 0.98846
 C 0.06582 0.84595 -0.98883
 C -0.41238 1.51740 0.00034
 C -0.07847 -0.54069 1.51550
 C -0.07838 -0.53989 -1.51471
 F 0.55626 1.59195 1.86713
 F 0.56164 1.59343 -1.87056
 H -0.92656 -1.05103 1.07962
 H -0.92642 -1.05018 -1.07770
 H 0.80682 -1.10180 1.29578
 H 0.80671 -1.10121 -1.29596
 H -0.21909 -0.50484 2.58210
 H -0.22001 -0.50408 -2.58116
13
bifur_IRC_Cartesians_noMW_output/new_data/bifur_traj1_Cartesians point 178
C 0.06417 0.84219 0.99084
 C 0.06588 0.84317 -0.99121
 C -0.40731 1.50908 0.00033
 C -0.07813 -0.53911 1.52263
 C -0.07803 -0.53832 -1.52185
 F 0.55220 1.58937 1.86555
 F 0.55745 1.59085 -1.86898
 H -0.92660 -1.04948 1.09054
 H -0.92644 -1.04865 -1.08866
 H 0.80564 -1.10169 1.30452
 H 0.80553 -1.10110 -1.30467
 H -0.21674 -0.49852 2.58732
 H -0.21762 -0.49777 -2.58637
13
bifur_IRC_Cartesians_noMW_output/new_data/bifur_traj1_Cartesians point 179
C 0.06420 0.84110 0.99177
 C 0.06590 0.84207 -0.99214
 C -0.40531 1.50580 0.00033
 C -0.07800 -0.53849 1.52544
 C -0.07790 -0.53770 -1.52465
 F 0.55060 1.58835 1.86493
 F 0.55580 1.58984 -1.86836
 H -0.92661 -1.04888 1.09484
 H -0.92645 -1.04804 -1.09297
 H 0.80518 -1.10165 1.30796
 H 0.80507 -1.10106 -1.30810
 H -0.21581 -0.49604 2.58937
 H -0.21668 -0.49529 -2.58842
13
bifur_IRC_Cartesians_noMW_output/new_data/bifur_traj1_Cartesians point 180
C 0.06424 0.84014 0.99258
 C 0.06592 0.84112 -0.99296
 C -0.40358 1.50295 0.00033
 C -0.07789 -0.53795 1.52788
 C -0.07778 -0.53716 -1.52709
 F 0.54921 1.58746 1.86439
 F 0.55437 1.58896 -1.86782
 H -0.92662 -1.04835 1.09858
 H -0.92646 -1.04752 -1.09672
 H 0.80478 -1.10161 1.31095
 H 0.80467 -1.10103 -1.31108
 H -0.21500 -0.49387 2.59115
 H -0.21586 -0.49313 -2.59021
13
bifur_IRC_Cartesians_noMW_output/new_data/bifur_traj1_Cartesians point 181
C 0.06427 0.83929 0.99331
 C 0.06594 0.84026 -0.99369
 C -0.40203 1.50040 0.00033
 C -0.07778 -0.53747 1.53007
 C -0.07768 -0.53668 -1.52928
 F 0.54797 1.58667 1.86391
 F 0.55309 1.58817 -1.86733
 H -0.92663 -1.04788 1.10193
 H -0.92646 -1.04705 -1.10008
 H 0.80441 -1.10158 1.31363
 H 0.80431 -1.10099 -1.31375
 H -0.21428 -0.49194 2.59275
 H -0.21512 -0.49119 -2.59181
13
bifur_IRC_Cartesians_noMW_output/new_data/bifur_traj1_Cartesians point 182
C 0.06429 0.83848 0.99400
 C 0.06596 0.83945 -0.99438
 C -0.40055 1.49797 0.00033
 C -0.07769 -0.53701 1.53214
 C -0.07758 -0.53622 -1.53136
 F 0.54679 1.58592 1.86345
 F 0.55187 1.58742 -1.86687
 H -0.92664 -1.04743 1.10511
 H -0.92647 -1.04660 -1.10327
 H 0.80407 -1.10155 1.31618
 H 0.80397 -1.10096 -1.31628
 H -0.21360 -0.49010 2.59427
 H -0.21443 -0.48936 -2.59333
13
bifur_IRC_Cartesians_noMW_output/new_data/bifur_traj1_Cartesians point 183
C 0.06432 0.83764 0.99471
 C 0.06597 0.83862 -0.99509
 C -0.39903 1.49548 0.00033
 C -0.07759 -0.53654 1.53428
 C -0.07747 -0.53575 -1.53350
 F 0.54557 1.58514 1.86298
 F 0.55061 1.58665 -1.86639
 H -0.92665 -1.04697 1.10838
 H -0.92647 -1.04614 -1.10655
 H 0.80372 -1.10152 1.31880
 H 0.80362 -1.10093 -1.31889
 H -0.21289 -0.48820 2.59584
 H -0.21371 -0.48747 -2.59489
13
bifur_IRC_Cartesians_noMW_output/new_data/bifur_traj1_Cartesians point 184
C 0.06436 0.83671 0.99550
 C 0.06599 0.83769 -0.99588
 C -0.39734 1.49270 0.00033
 C -0.07747 -0.53602 1.53666
 C -0.07736 -0.53523 -1.53588
 F 0.54422 1.58428 1.86245
 F 0.54922 1.58579 -1.86587
 H -0.92666 -1.04645 1.11202
 H -0.92648 -1.04563 -1.11021
 H 0.80333 -1.10148 1.32171
 H 0.80322 -1.10090 -1.32180
 H -0.21211 -0.48610 2.59758
 H -0.21291 -0.48536 -2.59663
13
bifur_IRC_Cartesians_noMW_output/new_data/bifur_traj1_Cartesians point 185
C 0.06439 0.83563 0.99643
 C 0.06602 0.83661 -0.99681
 C -0.39537 1.48945 0.00033
 C -0.07734 -0.53540 1.53944
 C -0.07723 -0.53462 -1.53865
 F 0.54264 1.58327 1.86184
 F 0.54759 1.58479 -1.86525
 H -0.92667 -1.04585 1.11628
 H -0.92649 -1.04503 -1.11448
 H 0.80287 -1.10144 1.32512
 H 0.80277 -1.10085 -1.32519
 H -0.21119 -0.48364 2.59961
 H -0.21198 -0.48290 -2.59866
13
bifur_IRC_Cartesians_noMW_output/new_data/bifur_traj1_Cartesians point 186
C 0.06444 0.83433 0.99753
 C 0.06604 0.83531 -0.99791
 C -0.39301 1.48559 0.00033
 C -0.07719 -0.53467 1.54275
 C -0.07707 -0.53389 -1.54197
 F 0.54076 1.58207 1.86111
 F 0.54564 1.58359 -1.86451
 H -0.92669 -1.04514 1.12135
 H -0.92650 -1.04432 -1.11957
 H 0.80232 -1.10139 1.32918
 H 0.80222 -1.10080 -1.32924
 H -0.21010 -0.48070 2.60203
 H -0.21087 -0.47997 -2.60108
13
bifur_IRC_Cartesians_noMW_output/new_data/bifur_traj1_Cartesians point 187
C 0.06449 0.83279 0.99885
 C 0.06608 0.83376 -0.99923
 C -0.39020 1.48096 0.00033
 C -0.07700 -0.53380 1.54671
 C -0.07688 -0.53302 -1.54593
 F 0.53850 1.58063 1.86023
 F 0.54332 1.58216 -1.86364
 H -0.92671 -1.04428 1.12742
 H -0.92651 -1.04347 -1.12565
 H 0.80167 -1.10134 1.33403
 H 0.80157 -1.10075 -1.33408
 H -0.20879 -0.47719 2.60493
 H -0.20954 -0.47647 -2.60398
13
bifur_IRC_Cartesians_noMW_output/new_data/bifur_traj1_Cartesians point 188
C 0.06449 0.83279 0.99885
 C 0.06608 0.83376 -0.99923
 C -0.39020 1.48096 0.00033
 C -0.07700 -0.53380 1.54671
 C -0.07688 -0.53302 -1.54593
 F 0.53850 1.58063 1.86023
 F 0.54332 1.58216 -1.86364
 H -0.92671 -1.04428 1.12742
 H -0.92651 -1.04347 -1.12565
 H 0.80167 -1.10134 1.33403
 H 0.80157 -1.10075 -1.33408
 H -0.20879 -0.47719 2.60493
 H -0.20954 -0.47647 -2.60398
13
bifur_IRC_Cartesians_noMW_output/new_data/bifur_traj1_Cartesians point 189
C 0.06463 0.82874 1.00230
 C 0.06616 0.82972 -1.00268
 C -0.38283 1.46886 0.00033
 C -0.07651 -0.53151 1.55708
 C -0.07638 -0.53073 -1.55630
 F 0.53260 1.57687 1.85794
 F 0.53723 1.57842 -1.86133
 H -0.92675 -1.04204 1.14330
 H -0.92654 -1.04124 -1.14158
 H 0.79995 -1.10118 1.34674
 H 0.79986 -1.10059 -1.34674
 H -0.20537 -0.46801 2.61252
 H -0.20606 -0.46730 -2.61156
13
bifur_IRC_Cartesians_noMW_output/new_data/bifur_traj1_Cartesians point 190
C 0.06472 0.82612 1.00453
 C 0.06621 0.82710 -1.00491
 C -0.37807 1.46103 0.00033
 C -0.07620 -0.53003 1.56378
 C -0.07606 -0.52926 -1.56301
 F 0.52879 1.57444 1.85646
 F 0.53330 1.57600 -1.85985
 H -0.92678 -1.04059 1.15356
 H -0.92656 -1.03980 -1.15188
 H 0.79885 -1.10108 1.35495
 H 0.79876 -1.10049 -1.35493
 H -0.20315 -0.46207 2.61742
 H -0.20381 -0.46137 -2.61646
13
bifur_IRC_Cartesians_noMW_output/new_data/bifur_traj1_Cartesians point 191
C 0.06483 0.82303 1.00716
 C 0.06628 0.82402 -1.00754
 C -0.37246 1.45181 0.00032
 C -0.07583 -0.52829 1.57167
 C -0.07568 -0.52752 -1.57090
 F 0.52430 1.57158 1.85471
 F 0.52866 1.57316 -1.85809
 H -0.92682 -1.03888 1.16565
 H -0.92658 -1.03810 -1.16400
 H 0.79754 -1.10097 1.36462
 H 0.79746 -1.10037 -1.36456
 H -0.20055 -0.45508 2.62319
 H -0.20116 -0.45439 -2.62223
13
bifur_IRC_Cartesians_noMW_output/new_data/bifur_traj1_Cartesians point 192
C 0.06495 0.81953 1.01014
 C 0.06635 0.82052 -1.01052
 C -0.36610 1.44135 0.00032
 C -0.07541 -0.52631 1.58063
 C -0.07525 -0.52555 -1.57986
 F 0.51920 1.56833 1.85273
 F 0.52341 1.56992 -1.85611
 H -0.92686 -1.03695 1.17937
 H -0.92660 -1.03618 -1.17777
 H 0.79606 -1.10083 1.37560
 H 0.79599 -1.10024 -1.37551
 H -0.19759 -0.44715 2.62975
 H -0.19816 -0.44646 -2.62878
13
bifur_IRC_Cartesians_noMW_output/new_data/bifur_traj1_Cartesians point 193
C 0.06508 0.81585 1.01328
 C 0.06643 0.81683 -1.01367
 C -0.35939 1.43033 0.00032
 C -0.07496 -0.52422 1.59007
 C -0.07479 -0.52347 -1.58931
 F 0.51383 1.56490 1.85064
 F 0.51786 1.56652 -1.85401
 H -0.92690 -1.03491 1.19383
 H -0.92663 -1.03414 -1.19228
 H 0.79451 -1.10070 1.38718
 H 0.79443 -1.10010 -1.38704
 H -0.19447 -0.43878 2.63666
 H -0.19499 -0.43811 -2.63569
13
bifur_IRC_Cartesians_noMW_output/new_data/bifur_traj1_Cartesians point 194
C 0.06520 0.81229 1.01631
 C 0.06650 0.81328 -1.01670
 C -0.35292 1.41970 0.00032
 C -0.07454 -0.52221 1.59917
 C -0.07435 -0.52146 -1.59840
 F 0.50866 1.56160 1.84863
 F 0.51252 1.56323 -1.85199
 H -0.92695 -1.03294 1.20777
 H -0.92666 -1.03219 -1.20625
 H 0.79300 -1.10056 1.39833
 H 0.79293 -1.09996 -1.39815
 H -0.19147 -0.43072 2.64331
 H -0.19193 -0.43006 -2.64234
13
bifur_IRC_Cartesians_noMW_output/new_data/bifur_traj1_Cartesians point 195
C 0.06532 0.80906 1.01906
 C 0.06657 0.81005 -1.01945
 C -0.34704 1.41004 0.00032
 C -0.07415 -0.52039 1.60745
 C -0.07396 -0.51964 -1.60669
 F 0.50395 1.55860 1.84680
 F 0.50766 1.56025 -1.85015
 H -0.92698 -1.03115 1.22045
 H -0.92668 -1.03041 -1.21897
 H 0.79164 -1.10044 1.40847
 H 0.79157 -1.09984 -1.40826
 H -0.18874 -0.42339 2.64937
 H -0.18916 -0.42274 -2.64839
13
bifur_IRC_Cartesians_noMW_output/new_data/bifur_traj1_Cartesians point 196
C 0.06542 0.80613 1.02156
 C 0.06663 0.80712 -1.02195
 C -0.34172 1.40129 0.00032
 C -0.07380 -0.51873 1.61494
 C -0.07360 -0.51799 -1.61418
 F 0.49969 1.55588 1.84515
 F 0.50327 1.55754 -1.84849
 H -0.92702 -1.02953 1.23192
 H -0.92670 -1.02880 -1.23048
 H 0.79040 -1.10033 1.41765
 H 0.79034 -1.09973 -1.41741
 H -0.18627 -0.41675 2.65485
 H -0.18664 -0.41611 -2.65387
13
bifur_IRC_Cartesians_noMW_output/new_data/bifur_traj1_Cartesians point 197
C 0.06551 0.80341 1.02387
 C 0.06669 0.80441 -1.02426
 C -0.33678 1.39317 0.00031
 C -0.07347 -0.51720 1.62189
 C -0.07326 -0.51646 -1.62113
 F 0.49573 1.55336 1.84361
 F 0.49919 1.55503 -1.84695
 H -0.92705 -1.02803 1.24257
 H -0.92672 -1.02730 -1.24116
 H 0.78925 -1.10022 1.42617
 H 0.78919 -1.09962 -1.42590
 H -0.18397 -0.41059 2.65993
 H -0.18431 -0.40996 -2.65895
13
bifur_IRC_Cartesians_noMW_output/new_data/bifur_traj1_Cartesians point 198
C 0.06560 0.80081 1.02609
 C 0.06675 0.80180 -1.02649
 C -0.33203 1.38537 0.00031
 C -0.07315 -0.51572 1.62857
 C -0.07294 -0.51499 -1.62781
 F 0.49193 1.55093 1.84213
 F 0.49527 1.55262 -1.84547
 H -0.92708 -1.02658 1.25280
 H -0.92674 -1.02586 -1.25142
 H 0.78815 -1.10013 1.43436
 H 0.78809 -1.09952 -1.43406
 H -0.18177 -0.40468 2.66482
 H -0.18207 -0.40405 -2.66384
13
bifur_IRC_Cartesians_noMW_output/new_data/bifur_traj1_Cartesians point 199
C 0.06560 0.80080 1.02609
 C 0.06675 0.80180 -1.02649
 C -0.33203 1.38537 0.00031
 C -0.07315 -0.51572 1.62857
 C -0.07294 -0.51499 -1.62781
 F 0.49193 1.55093 1.84213
 F 0.49526 1.55262 -1.84547
 H -0.92708 -1.02658 1.25280
 H -0.92674 -1.02586 -1.25143
 H 0.78815 -1.10013 1.43436
 H 0.78809 -1.09952 -1.43406
 H -0.18177 -0.40468 2.66482
 H -0.18207 -0.40405 -2.66384
13
bifur_IRC_Cartesians_noMW_output/new_data/bifur_traj1_Cartesians point 200
C 0.06578 0.79560 1.03053
 C 0.06685 0.79660 -1.03092
 C -0.32257 1.36983 0.00031
 C -0.07253 -0.51278 1.64188
 C -0.07230 -0.51206 -1.64113
 F 0.48436 1.54610 1.83919
 F 0.48745 1.54782 -1.84251
 H -0.92714 -1.02371 1.27319
 H -0.92678 -1.02300 -1.27188
 H 0.78595 -1.09993 1.45068
 H 0.78590 -1.09932 -1.45032
 H -0.17737 -0.39288 2.67456
 H -0.17760 -0.39227 -2.67357
13
bifur_IRC_Cartesians_noMW_output/new_data/bifur_traj1_Cartesians point 201
C 0.06588 0.79292 1.03281
 C 0.06691 0.79392 -1.03321
 C -0.31769 1.36179 0.00031
 C -0.07221 -0.51126 1.64876
 C -0.07197 -0.51054 -1.64801
 F 0.48044 1.54361 1.83767
 F 0.48341 1.54534 -1.84098
 H -0.92717 -1.02222 1.28373
 H -0.92680 -1.02152 -1.28245
 H 0.78481 -1.09983 1.45911
 H 0.78477 -1.09922 -1.45872
 H -0.17510 -0.38679 2.67959
 H -0.17529 -0.38619 -2.67860
13
bifur_IRC_Cartesians_noMW_output/new_data/bifur_traj1_Cartesians point 202
C 0.06597 0.79015 1.03517
 C 0.06697 0.79115 -1.03557
 C -0.31265 1.35352 0.00031
 C -0.07187 -0.50970 1.65585
 C -0.07163 -0.50898 -1.65510
 F 0.47641 1.54104 1.83610
 F 0.47925 1.54278 -1.83941
 H -0.92721 -1.02069 1.29458
 H -0.92682 -1.02000 -1.29334
 H 0.78364 -1.09972 1.46779
 H 0.78360 -1.09911 -1.46738
 H -0.17276 -0.38051 2.68478
 H -0.17291 -0.37992 -2.68379
13
bifur_IRC_Cartesians_noMW_output/new_data/bifur_traj1_Cartesians point 203
C 0.06607 0.78730 1.03760
 C 0.06703 0.78830 -1.03800
 C -0.30747 1.34500 0.00031
 C -0.07153 -0.50809 1.66315
 C -0.07128 -0.50738 -1.66240
 F 0.47226 1.53839 1.83449
 F 0.47497 1.54015 -1.83779
 H -0.92724 -1.01911 1.30576
 H -0.92684 -1.01843 -1.30455
 H 0.78244 -1.09961 1.47674
 H 0.78240 -1.09901 -1.47629
 H -0.17035 -0.37405 2.69012
 H -0.17047 -0.37346 -2.68912
13
bifur_IRC_Cartesians_noMW_output/new_data/bifur_traj1_Cartesians point 204
C 0.06617 0.78437 1.04009
 C 0.06709 0.78538 -1.04050
 C -0.30215 1.33626 0.00030
 C -0.07118 -0.50644 1.67063
 C -0.07092 -0.50573 -1.66988
 F 0.46800 1.53568 1.83283
 F 0.47058 1.53745 -1.83613
 H -0.92727 -1.01749 1.31722
 H -0.92686 -1.01682 -1.31605
 H 0.78120 -1.09950 1.48591
 H 0.78117 -1.09889 -1.48543
 H -0.16788 -0.36742 2.69559
 H -0.16795 -0.36684 -2.69459
13
bifur_IRC_Cartesians_noMW_output/new_data/bifur_traj1_Cartesians point 205
C 0.06628 0.78138 1.04264
 C 0.06715 0.78239 -1.04304
 C -0.29671 1.32732 0.00030
 C -0.07082 -0.50475 1.67828
 C -0.07055 -0.50404 -1.67754
 F 0.46365 1.53290 1.83114
 F 0.46608 1.53468 -1.83443
 H -0.92731 -1.01584 1.32894
 H -0.92688 -1.01517 -1.32780
 H 0.77994 -1.09939 1.49529
 H 0.77991 -1.09878 -1.49478
 H -0.16536 -0.36064 2.70119
 H -0.16539 -0.36007 -2.70019
13
bifur_IRC_Cartesians_noMW_output/new_data/bifur_traj1_Cartesians point 206
C 0.06638 0.77833 1.04524
 C 0.06722 0.77934 -1.04565
 C -0.29115 1.31819 0.00030
 C -0.07045 -0.50302 1.68610
 C -0.07017 -0.50232 -1.68536
 F 0.45920 1.53006 1.82941
 F 0.46149 1.53186 -1.83270
 H -0.92734 -1.01415 1.34092
 H -0.92690 -1.01349 -1.33982
 H 0.77865 -1.09928 1.50487
 H 0.77862 -1.09866 -1.50433
 H -0.16278 -0.35371 2.70691
 H -0.16276 -0.35316 -2.70591
13
bifur_IRC_Cartesians_noMW_output/new_data/bifur_traj1_Cartesians point 207
C 0.06649 0.77521 1.04790
 C 0.06728 0.77621 -1.04831
 C -0.28547 1.30885 0.00030
 C -0.07008 -0.50125 1.69410
 C -0.06979 -0.50056 -1.69336
 F 0.45465 1.52716 1.82765
 F 0.45680 1.52898 -1.83092
 H -0.92738 -1.01242 1.35317
 H -0.92692 -1.01177 -1.35210
 H 0.77733 -1.09916 1.51467
 H 0.77731 -1.09854 -1.51410
 H -0.16014 -0.34663 2.71276
 H -0.16008 -0.34608 -2.71176
13
bifur_IRC_Cartesians_noMW_output/new_data/bifur_traj1_Cartesians point 208
C 0.06660 0.77200 1.05064
 C 0.06735 0.77301 -1.05104
 C -0.27964 1.29927 0.00030
 C -0.06969 -0.49944 1.70231
 C -0.06940 -0.49875 -1.70157
 F 0.44998 1.52418 1.82583
 F 0.45198 1.52601 -1.82910
 H -0.92742 -1.01064 1.36574
 H -0.92695 -1.01001 -1.36472
 H 0.77597 -1.09904 1.52473
 H 0.77596 -1.09842 -1.52412
 H -0.15743 -0.33936 2.71877
 H -0.15732 -0.33882 -2.71776
13
bifur_IRC_Cartesians_noMW_output/new_data/bifur_traj1_Cartesians point 209
C 0.06672 0.76869 1.05345
 C 0.06742 0.76970 -1.05386
 C -0.27362 1.28938 0.00030
 C -0.06929 -0.49757 1.71077
 C -0.06899 -0.49689 -1.71004
 F 0.44516 1.52111 1.82396
 F 0.44701 1.52296 -1.82722
 H -0.92746 -1.00881 1.37871
 H -0.92697 -1.00819 -1.37773
 H 0.77457 -1.09891 1.53511
 H 0.77456 -1.09829 -1.53446
 H -0.15463 -0.33186 2.72496
 H -0.15448 -0.33133 -2.72395
13
bifur_IRC_Cartesians_noMW_output/new_data/bifur_traj1_Cartesians point 210
C 0.06672 0.76869 1.05345
 C 0.06742 0.76970 -1.05386
 C -0.27362 1.28938 0.00030
 C -0.06929 -0.49757 1.71077
 C -0.06899 -0.49689 -1.71004
 F 0.44516 1.52111 1.82396
 F 0.44701 1.52296 -1.82722
 H -0.92746 -1.00881 1.37871
 H -0.92697 -1.00819 -1.37773
 H 0.77457 -1.09891 1.53511
 H 0.77456 -1.09829 -1.53446
 H -0.15463 -0.33186 2.72496
 H -0.15448 -0.33133 -2.72395
13
bifur_IRC_Cartesians_noMW_output/new_data/bifur_traj1_Cartesians point 211
C 0.06695 0.76186 1.05928
 C 0.06756 0.76287 -1.05969
 C -0.26120 1.26896 0.00029
 C -0.06847 -0.49371 1.72826
 C -0.06815 -0.49303 -1.72754
 F 0.43521 1.51477 1.82009
 F 0.43674 1.51665 -1.82334
 H -0.92754 -1.00503 1.40550
 H -0.92702 -1.00442 -1.40460
 H 0.77168 -1.09865 1.55655
 H 0.77168 -1.09803 -1.55583
 H -0.14886 -0.31636 2.73776
 H -0.14861 -0.31586 -2.73674
13
bifur_IRC_Cartesians_noMW_output/new_data/bifur_traj1_Cartesians point 212
C 0.06706 0.75868 1.06198
 C 0.06763 0.75970 -1.06240
 C -0.25542 1.25946 0.00029
 C -0.06809 -0.49191 1.73639
 C -0.06776 -0.49124 -1.73567
 F 0.43059 1.51182 1.81829
 F 0.43197 1.51371 -1.82153
 H -0.92757 -1.00327 1.41795
 H -0.92704 -1.00268 -1.41709
 H 0.77034 -1.09853 1.56651
 H 0.77035 -1.09791 -1.56576
 H -0.14617 -0.30916 2.74371
 H -0.14588 -0.30866 -2.74268
13
bifur_IRC_Cartesians_noMW_output/new_data/bifur_traj1_Cartesians point 213
C 0.06715 0.75613 1.06415
 C 0.06768 0.75715 -1.06457
 C -0.25078 1.25184 0.00029
 C -0.06778 -0.49047 1.74293
 C -0.06744 -0.48981 -1.74220
 F 0.42687 1.50945 1.81685
 F 0.42814 1.51136 -1.82008
 H -0.92760 -1.00186 1.42795
 H -0.92706 -1.00127 -1.42712
 H 0.76926 -1.09843 1.57451
 H 0.76927 -1.09781 -1.57373
 H -0.14402 -0.30337 2.74849
 H -0.14369 -0.30289 -2.74746
13
bifur_IRC_Cartesians_noMW_output/new_data/bifur_traj1_Cartesians point 214
C 0.06721 0.75441 1.06562
 C 0.06772 0.75543 -1.06603
 C -0.24766 1.24671 0.00029
 C -0.06757 -0.48950 1.74732
 C -0.06723 -0.48884 -1.74660
 F 0.42437 1.50785 1.81588
 F 0.42556 1.50977 -1.81911
 H -0.92762 -1.00091 1.43469
 H -0.92707 -1.00033 -1.43388
 H 0.76854 -1.09837 1.57990
 H 0.76855 -1.09775 -1.57910
 H -0.14257 -0.29948 2.75170
 H -0.14222 -0.29900 -2.75067
13
bifur_IRC_Cartesians_noMW_output/new_data/bifur_traj1_Cartesians point 215
C 0.06724 0.75348 1.06641
 C 0.06774 0.75450 -1.06683
 C -0.24596 1.24393 0.00029
 C -0.06746 -0.48898 1.74970
 C -0.06712 -0.48831 -1.74898
 F 0.42302 1.50699 1.81535
 F 0.42416 1.50891 -1.81858
 H -0.92763 -1.00040 1.43833
 H -0.92708 -0.99981 -1.43753
 H 0.76814 -1.09833 1.58282
 H 0.76815 -1.09771 -1.58201
 H -0.14178 -0.29737 2.75344
 H -0.14142 -0.29689 -2.75241
13
bifur_IRC_Cartesians_noMW_output/new_data/bifur_traj1_Cartesians point 216
C 0.06725 0.75320 1.06665
 C 0.06774 0.75422 -1.06707
 C -0.24544 1.24307 0.00029
 C -0.06743 -0.48881 1.75044
 C -0.06708 -0.48815 -1.74972
 F 0.42260 1.50672 1.81519
 F 0.42373 1.50865 -1.81841
 H -0.92764 -1.00024 1.43946
 H -0.92708 -0.99966 -1.43866
 H 0.76802 -1.09832 1.58372
 H 0.76803 -1.09770 -1.58291
 H -0.14154 -0.29672 2.75398
 H -0.14117 -0.29624 -2.75295
13
bifur_IRC_Cartesians_noMW_output/new_data/bifur_traj1_Cartesians point 217
C 0.06725 0.75340 1.06648
 C 0.06774 0.75442 -1.06689
 C -0.24582 1.24369 0.00029
 C -0.06745 -0.48893 1.74990
 C -0.06711 -0.48827 -1.74918
 F 0.42290 1.50692 1.81531
 F 0.42404 1.50884 -1.81853
 H -0.92763 -1.00035 1.43864
 H -0.92708 -0.99977 -1.43784
 H 0.76811 -1.09833 1.58306
 H 0.76812 -1.09771 -1.58226
 H -0.14172 -0.29719 2.75359
 H -0.14135 -0.29671 -2.75256
13
bifur_IRC_Cartesians_noMW_output/new_data/bifur_traj1_Cartesians point 218
C 0.06723 0.75397 1.06600
 C 0.06773 0.75499 -1.06642
 C -0.24684 1.24537 0.00029
 C -0.06752 -0.48925 1.74847
 C -0.06718 -0.48859 -1.74774
 F 0.42372 1.50744 1.81563
 F 0.42489 1.50936 -1.81885
 H -0.92763 -1.00067 1.43644
 H -0.92708 -1.00008 -1.43564
 H 0.76835 -1.09835 1.58130
 H 0.76836 -1.09773 -1.58050
 H -0.14219 -0.29847 2.75254
 H -0.14183 -0.29798 -2.75151
13
bifur_IRC_Cartesians_noMW_output/new_data/bifur_traj1_Cartesians point 219
C 0.06720 0.75471 1.06536
 C 0.06771 0.75573 -1.06578
 C -0.24820 1.24760 0.00029
 C -0.06761 -0.48967 1.74656
 C -0.06727 -0.48901 -1.74583
 F 0.42481 1.50813 1.81605
 F 0.42601 1.51005 -1.81928
 H -0.92762 -1.00108 1.43352
 H -0.92707 -1.00049 -1.43270
 H 0.76866 -1.09838 1.57896
 H 0.76867 -1.09776 -1.57817
 H -0.14282 -0.30016 2.75114
 H -0.14247 -0.29967 -2.75012
13
bifur_IRC_Cartesians_noMW_output/new_data/bifur_traj1_Cartesians point 220
C 0.06718 0.75545 1.06474
 C 0.06770 0.75646 -1.06515
 C -0.24953 1.24979 0.00029
 C -0.06770 -0.49009 1.74468
 C -0.06736 -0.48942 -1.74396
 F 0.42588 1.50881 1.81646
 F 0.42711 1.51072 -1.81969
 H -0.92761 -1.00148 1.43064
 H -0.92707 -1.00089 -1.42982
 H 0.76897 -1.09841 1.57666
 H 0.76898 -1.09779 -1.57587
 H -0.14344 -0.30182 2.74977
 H -0.14310 -0.30133 -2.74874
13
bifur_IRC_Cartesians_noMW_output/new_data/bifur_traj1_Cartesians point 221
C 0.06718 0.75545 1.06474
 C 0.06770 0.75646 -1.06515
 C -0.24953 1.24979 0.00029
 C -0.06770 -0.49009 1.74468
 C -0.06736 -0.48942 -1.74396
 F 0.42588 1.50881 1.81646
 F 0.42711 1.51072 -1.81969
 H -0.92761 -1.00148 1.43064
 H -0.92707 -1.00089 -1.42982
 H 0.76897 -1.09841 1.57666
 H 0.76898 -1.09779 -1.57587
 H -0.14344 -0.30182 2.74977
 H -0.14310 -0.30133 -2.74874
13
bifur_IRC_Cartesians_noMW_output/new_data/bifur_traj1_Cartesians point 222
C 0.06715 0.75620 1.06409
 C 0.06768 0.75722 -1.06451
 C -0.25091 1.25205 0.00029
 C -0.06779 -0.49051 1.74274
 C -0.06745 -0.48985 -1.74202
 F 0.42698 1.50951 1.81689
 F 0.42825 1.51142 -1.82012
 H -0.92760 -1.00190 1.42768
 H -0.92706 -1.00131 -1.42685
 H 0.76929 -1.09844 1.57429
 H 0.76930 -1.09782 -1.57351
 H -0.14408 -0.30354 2.74835
 H -0.14375 -0.30305 -2.74733
13
bifur_IRC_Cartesians_noMW_output/new_data/bifur_traj1_Cartesians point 223
C 0.06715 0.75606 1.06421
 C 0.06768 0.75708 -1.06463
 C -0.25065 1.25163 0.00029
 C -0.06777 -0.49043 1.74310
 C -0.06743 -0.48977 -1.74238
 F 0.42677 1.50938 1.81681
 F 0.42804 1.51129 -1.82004
 H -0.92760 -1.00182 1.42822
 H -0.92706 -1.00123 -1.42740
 H 0.76923 -1.09843 1.57473
 H 0.76924 -1.09781 -1.57395
 H -0.14396 -0.30322 2.74861
 H -0.14363 -0.30273 -2.74759
13
bifur_IRC_Cartesians_noMW_output/new_data/bifur_traj1_Cartesians point 224
C 0.06717 0.75558 1.06463
 C 0.06769 0.75660 -1.06504
 C -0.24977 1.25018 0.00029
 C -0.06771 -0.49016 1.74434
 C -0.06737 -0.48949 -1.74362
 F 0.42607 1.50893 1.81654
 F 0.42731 1.51084 -1.81977
 H -0.92761 -1.00156 1.43012
 H -0.92707 -1.00097 -1.42930
 H 0.76903 -1.09841 1.57625
 H 0.76904 -1.09779 -1.57546
 H -0.14355 -0.30212 2.74952
 H -0.14322 -0.30163 -2.74850
13
bifur_IRC_Cartesians_noMW_output/new_data/bifur_traj1_Cartesians point 225
C 0.06720 0.75477 1.06531
 C 0.06771 0.75579 -1.06573
 C -0.24831 1.24778 0.00029
 C -0.06762 -0.48970 1.74640
 C -0.06728 -0.48904 -1.74568
 F 0.42490 1.50819 1.81608
 F 0.42610 1.51010 -1.81931
 H -0.92762 -1.00111 1.43328
 H -0.92707 -1.00052 -1.43246
 H 0.76869 -1.09838 1.57877
 H 0.76870 -1.09776 -1.57798
 H -0.14287 -0.30030 2.75103
 H -0.14253 -0.29981 -2.75000
13
bifur_IRC_Cartesians_noMW_output/new_data/bifur_traj1_Cartesians point 226
C 0.06724 0.75367 1.06625
 C 0.06773 0.75469 -1.06667
 C -0.24629 1.24447 0.00029
 C -0.06748 -0.48908 1.74923
 C -0.06714 -0.48842 -1.74851
 F 0.42328 1.50716 1.81546
 F 0.42444 1.50908 -1.81868
 H -0.92763 -1.00050 1.43762
 H -0.92708 -0.99991 -1.43682
 H 0.76822 -1.09834 1.58225
 H 0.76823 -1.09772 -1.58144
 H -0.14194 -0.29779 2.75310
 H -0.14158 -0.29730 -2.75207
13
bifur_IRC_Cartesians_noMW_output/new_data/bifur_traj1_Cartesians point 227
C 0.06729 0.75226 1.06745
 C 0.06776 0.75328 -1.06787
 C -0.24373 1.24026 0.00029
 C -0.06731 -0.48828 1.75284
 C -0.06697 -0.48762 -1.75212
 F 0.42123 1.50585 1.81466
 F 0.42232 1.50778 -1.81788
 H -0.92765 -0.99972 1.44314
 H -0.92709 -0.99914 -1.44235
 H 0.76763 -1.09829 1.58666
 H 0.76764 -1.09767 -1.58584
 H -0.14075 -0.29459 2.75574
 H -0.14037 -0.29412 -2.75471
13
bifur_IRC_Cartesians_noMW_output/new_data/bifur_traj1_Cartesians point 228
C 0.06735 0.75056 1.06890
 C 0.06780 0.75158 -1.06932
 C -0.24064 1.23518 0.00029
 C -0.06711 -0.48732 1.75719
 C -0.06676 -0.48667 -1.75647
 F 0.41876 1.50427 1.81370
 F 0.41977 1.50621 -1.81692
 H -0.92767 -0.99878 1.44980
 H -0.92710 -0.99820 -1.44904
 H 0.76691 -1.09822 1.59199
 H 0.76692 -1.09760 -1.59115
 H -0.13931 -0.29074 2.75892
 H -0.13891 -0.29027 -2.75789
13
bifur_IRC_Cartesians_noMW_output/new_data/bifur_traj1_Cartesians point 229
C 0.06741 0.74861 1.07056
 C 0.06784 0.74964 -1.07098
 C -0.23711 1.22937 0.00029
 C -0.06688 -0.48622 1.76217
 C -0.06652 -0.48557 -1.76145
 F 0.41593 1.50247 1.81260
 F 0.41684 1.50441 -1.81581
 H -0.92769 -0.99770 1.45742
 H -0.92712 -0.99713 -1.45669
 H 0.76609 -1.09815 1.59810
 H 0.76610 -1.09753 -1.59723
 H -0.13767 -0.28633 2.76256
 H -0.13724 -0.28586 -2.76153
13
bifur_IRC_Cartesians_noMW_output/new_data/bifur_traj1_Cartesians point 230
C 0.06748 0.74654 1.07233
 C 0.06788 0.74756 -1.07275
 C -0.23333 1.22316 0.00028
 C -0.06663 -0.48505 1.76748
 C -0.06626 -0.48440 -1.76677
 F 0.41290 1.50054 1.81142
 F 0.41372 1.50249 -1.81463
 H -0.92771 -0.99655 1.46557
 H -0.92713 -0.99599 -1.46486
 H 0.76521 -1.09807 1.60461
 H 0.76523 -1.09745 -1.60373
 H -0.13591 -0.28162 2.76645
 H -0.13545 -0.28116 -2.76542
13
bifur_IRC_Cartesians_noMW_output/new_data/bifur_traj1_Cartesians point 231
C 0.06756 0.74450 1.07406
 C 0.06792 0.74553 -1.07448
 C -0.22963 1.21708 0.00028
 C -0.06638 -0.48390 1.77269
 C -0.06601 -0.48325 -1.77197
 F 0.40994 1.49865 1.81027
 F 0.41067 1.50062 -1.81348
 H -0.92774 -0.99543 1.47354
 H -0.92715 -0.99487 -1.47285
 H 0.76435 -1.09799 1.61099
 H 0.76437 -1.09737 -1.61009
 H -0.13419 -0.27701 2.77026
 H -0.13371 -0.27656 -2.76922
13
bifur_IRC_Cartesians_noMW_output/new_data/bifur_traj1_Cartesians point 232
C 0.06756 0.74450 1.07406
 C 0.06792 0.74553 -1.07448
 C -0.22963 1.21708 0.00028
 C -0.06638 -0.48390 1.77269
 C -0.06601 -0.48325 -1.77197
 F 0.40994 1.49865 1.81027
 F 0.41067 1.50062 -1.81348
 H -0.92774 -0.99543 1.47354
 H -0.92715 -0.99487 -1.47285
 H 0.76435 -1.09799 1.61099
 H 0.76437 -1.09737 -1.61009
 H -0.13419 -0.27701 2.77026
 H -0.13370 -0.27655 -2.76923
13
bifur_IRC_Cartesians_noMW_output/new_data/bifur_traj1_Cartesians point 233
C 0.06766 0.74136 1.07673
 C 0.06799 0.74239 -1.07716
 C -0.22392 1.20770 0.00028
 C -0.06600 -0.48213 1.78072
 C -0.06563 -0.48148 -1.78001
 F 0.40537 1.49574 1.80849
 F 0.40595 1.49772 -1.81169
 H -0.92778 -0.99369 1.48584
 H -0.92717 -0.99314 -1.48519
 H 0.76302 -1.09788 1.62084
 H 0.76305 -1.09725 -1.61990
 H -0.13154 -0.26989 2.77614
 H -0.13101 -0.26945 -2.77510
13
bifur_IRC_Cartesians_noMW_output/new_data/bifur_traj1_Cartesians point 234
C 0.06769 0.74053 1.07744
 C 0.06801 0.74156 -1.07787
 C -0.22241 1.20522 0.00028
 C -0.06590 -0.48166 1.78285
 C -0.06552 -0.48101 -1.78214
 F 0.40416 1.49497 1.80802
 F 0.40470 1.49695 -1.81122
 H -0.92779 -0.99323 1.48910
 H -0.92717 -0.99269 -1.48846
 H 0.76267 -1.09784 1.62344
 H 0.76270 -1.09722 -1.62249
 H -0.13084 -0.26801 2.77769
 H -0.13030 -0.26757 -2.77665
13
bifur_IRC_Cartesians_noMW_output/new_data/bifur_traj1_Cartesians point 235
C 0.06771 0.74019 1.07773
 C 0.06801 0.74122 -1.07816
 C -0.22179 1.20421 0.00028
 C -0.06586 -0.48147 1.78372
 C -0.06548 -0.48082 -1.78300
 F 0.40367 1.49465 1.80783
 F 0.40419 1.49664 -1.81103
 H -0.92779 -0.99305 1.49043
 H -0.92718 -0.99250 -1.48980
 H 0.76253 -1.09783 1.62451
 H 0.76256 -1.09721 -1.62356
 H -0.13055 -0.26724 2.77833
 H -0.13000 -0.26680 -2.77729
13
bifur_IRC_Cartesians_noMW_output/new_data/bifur_traj1_Cartesians point 236
C 0.06770 0.74023 1.07770
 C 0.06801 0.74126 -1.07812
 C -0.22186 1.20432 0.00028
 C -0.06587 -0.48149 1.78362
 C -0.06549 -0.48084 -1.78291
 F 0.40372 1.49469 1.80785
 F 0.40425 1.49667 -1.81105
 H -0.92779 -0.99307 1.49028
 H -0.92718 -0.99252 -1.48965
 H 0.76254 -1.09783 1.62439
 H 0.76257 -1.09721 -1.62344
 H -0.13059 -0.26733 2.77826
 H -0.13004 -0.26688 -2.77722
13
bifur_IRC_Cartesians_noMW_output/new_data/bifur_traj1_Cartesians point 237
C 0.06769 0.74051 1.07746
 C 0.06801 0.74153 -1.07789
 C -0.22236 1.20514 0.00028
 C -0.06590 -0.48164 1.78291
 C -0.06552 -0.48100 -1.78220
 F 0.40412 1.49494 1.80801
 F 0.40467 1.49693 -1.81121
 H -0.92779 -0.99322 1.48920
 H -0.92717 -0.99267 -1.48856
 H 0.76266 -1.09784 1.62352
 H 0.76269 -1.09722 -1.62258
 H -0.13082 -0.26795 2.77774
 H -0.13027 -0.26751 -2.77670
13
bifur_IRC_Cartesians_noMW_output/new_data/bifur_traj1_Cartesians point 238
C 0.06768 0.74088 1.07715
 C 0.06800 0.74190 -1.07757
 C -0.22304 1.20625 0.00028
 C -0.06595 -0.48185 1.78197
 C -0.06557 -0.48121 -1.78126
 F 0.40466 1.49528 1.80822
 F 0.40522 1.49727 -1.81142
 H -0.92778 -0.99342 1.48776
 H -0.92717 -0.99287 -1.48711
 H 0.76282 -1.09786 1.62237
 H 0.76284 -1.09723 -1.62142
 H -0.13113 -0.26879 2.77705
 H -0.13059 -0.26834 -2.77601
13
bifur_IRC_Cartesians_noMW_output/new_data/bifur_traj1_Cartesians point 239
C 0.06767 0.74119 1.07688
 C 0.06799 0.74222 -1.07731
 C -0.22361 1.20718 0.00028
 C -0.06598 -0.48203 1.78117
 C -0.06560 -0.48138 -1.78045
 F 0.40512 1.49558 1.80840
 F 0.40569 1.49756 -1.81159
 H -0.92778 -0.99360 1.48653
 H -0.92717 -0.99305 -1.48588
 H 0.76295 -1.09787 1.62138
 H 0.76298 -1.09724 -1.62044
 H -0.13140 -0.26950 2.77646
 H -0.13086 -0.26906 -2.77542
13
bifur_IRC_Cartesians_noMW_output/new_data/bifur_traj1_Cartesians point 240
C 0.06767 0.74130 1.07679
 C 0.06799 0.74232 -1.07722
 C -0.22380 1.20750 0.00028
 C -0.06600 -0.48209 1.78089
 C -0.06562 -0.48144 -1.78018
 F 0.40527 1.49567 1.80846
 F 0.40585 1.49765 -1.81165
 H -0.92778 -0.99366 1.48611
 H -0.92717 -0.99311 -1.48546
 H 0.76299 -1.09787 1.62105
 H 0.76302 -1.09725 -1.62011
 H -0.13149 -0.26974 2.77626
 H -0.13095 -0.26930 -2.77522
13
bifur_IRC_Cartesians_noMW_output/new_data/bifur_traj1_Cartesians point 241
C 0.06767 0.74106 1.07699
 C 0.06800 0.74209 -1.07742
 C -0.22337 1.20680 0.00028
 C -0.06597 -0.48196 1.78150
 C -0.06559 -0.48131 -1.78078
 F 0.40493 1.49546 1.80832
 F 0.40550 1.49744 -1.81152
 H -0.92778 -0.99352 1.48703
 H -0.92717 -0.99298 -1.48639
 H 0.76289 -1.09786 1.62179
 H 0.76292 -1.09724 -1.62084
 H -0.13129 -0.26921 2.77671
 H -0.13075 -0.26876 -2.77567
13
bifur_IRC_Cartesians_noMW_output/new_data/bifur_traj1_Cartesians point 242
C 0.06770 0.74040 1.07755
 C 0.06801 0.74143 -1.07798
 C -0.22217 1.20483 0.00028
 C -0.06589 -0.48158 1.78318
 C -0.06551 -0.48094 -1.78247
 F 0.40397 1.49484 1.80795
 F 0.40451 1.49683 -1.81115
 H -0.92779 -0.99316 1.48961
 H -0.92718 -0.99261 -1.48897
 H 0.76261 -1.09784 1.62385
 H 0.76264 -1.09721 -1.62290
 H -0.13073 -0.26771 2.77794
 H -0.13018 -0.26727 -2.77690
13
bifur_IRC_Cartesians_noMW_output/new_data/bifur_traj1_Cartesians point 243
C 0.06770 0.74040 1.07755
 C 0.06801 0.74143 -1.07798
 C -0.22217 1.20483 0.00028
 C -0.06589 -0.48158 1.78318
 C -0.06551 -0.48094 -1.78247
 F 0.40397 1.49484 1.80795
 F 0.40451 1.49683 -1.81115
 H -0.92779 -0.99316 1.48961
 H -0.92718 -0.99261 -1.48897
 H 0.76261 -1.09784 1.62385
 H 0.76264 -1.09721 -1.62290
 H -0.13073 -0.26771 2.77794
 H -0.13018 -0.26727 -2.77690
13
bifur_IRC_Cartesians_noMW_output/new_data/bifur_traj1_Cartesians point 244
C 0.06779 0.73785 1.07973
 C 0.06806 0.73888 -1.08015
 C -0.21753 1.19720 0.00028
 C -0.06558 -0.48014 1.78971
 C -0.06519 -0.47950 -1.78900
 F 0.40026 1.49248 1.80651
 F 0.40068 1.49447 -1.80970
 H -0.92782 -0.99175 1.49962
 H -0.92719 -0.99121 -1.49901
 H 0.76154 -1.09774 1.63186
 H 0.76157 -1.09712 -1.63088
 H -0.12857 -0.26193 2.78272
 H -0.12799 -0.26149 -2.78167
13
bifur_IRC_Cartesians_noMW_output/new_data/bifur_traj1_Cartesians point 245
C 0.06785 0.73607 1.08124
 C 0.06810 0.73710 -1.08167
 C -0.21429 1.19188 0.00028
 C -0.06537 -0.47914 1.79427
 C -0.06497 -0.47850 -1.79356
 F 0.39766 1.49082 1.80550
 F 0.39800 1.49283 -1.80869
 H -0.92784 -0.99076 1.50660
 H -0.92721 -0.99023 -1.50601
 H 0.76078 -1.09768 1.63744
 H 0.76082 -1.09705 -1.63645
 H -0.12707 -0.25789 2.78605
 H -0.12646 -0.25746 -2.78501
13
bifur_IRC_Cartesians_noMW_output/new_data/bifur_traj1_Cartesians point 246
C 0.06792 0.73403 1.08298
 C 0.06814 0.73506 -1.08341
 C -0.21059 1.18579 0.00028
 C -0.06512 -0.47798 1.79948
 C -0.06472 -0.47735 -1.79878
 F 0.39470 1.48893 1.80435
 F 0.39494 1.49095 -1.80753
 H -0.92786 -0.98964 1.51458
 H -0.92722 -0.98911 -1.51402
 H 0.75992 -1.09760 1.64383
 H 0.75996 -1.09697 -1.64282
 H -0.12535 -0.25327 2.78987
 H -0.12471 -0.25285 -2.78882
13
bifur_IRC_Cartesians_noMW_output/new_data/bifur_traj1_Cartesians point 247
C 0.06800 0.73179 1.08489
 C 0.06819 0.73282 -1.08532
 C -0.20650 1.17907 0.00028
 C -0.06485 -0.47671 1.80524
 C -0.06445 -0.47608 -1.80453
 F 0.39142 1.48684 1.80307
 F 0.39156 1.48887 -1.80625
 H -0.92789 -0.98839 1.52340
 H -0.92724 -0.98787 -1.52286
 H 0.75897 -1.09751 1.65088
 H 0.75901 -1.09688 -1.64984
 H -0.12345 -0.24817 2.79408
 H -0.12278 -0.24776 -2.79303
13
bifur_IRC_Cartesians_noMW_output/new_data/bifur_traj1_Cartesians point 248
C 0.06808 0.72937 1.08695
 C 0.06824 0.73040 -1.08738
 C -0.20210 1.17185 0.00028
 C -0.06456 -0.47535 1.81143
 C -0.06415 -0.47472 -1.81072
 F 0.38790 1.48460 1.80171
 F 0.38793 1.48664 -1.80488
 H -0.92792 -0.98705 1.53288
 H -0.92725 -0.98654 -1.53237
 H 0.75795 -1.09742 1.65847
 H 0.75799 -1.09679 -1.65740
 H -0.12141 -0.24269 2.79860
 H -0.12071 -0.24228 -2.79755
13
bifur_IRC_Cartesians_noMW_output/new_data/bifur_traj1_Cartesians point 249
C 0.06817 0.72683 1.08912
 C 0.06829 0.72786 -1.08955
 C -0.19748 1.16425 0.00027
 C -0.06426 -0.47391 1.81793
 C -0.06384 -0.47329 -1.81723
 F 0.38420 1.48224 1.80027
 F 0.38411 1.48429 -1.80343
 H -0.92795 -0.98565 1.54284
 H -0.92727 -0.98514 -1.54237
 H 0.75688 -1.09733 1.66644
 H 0.75692 -1.09669 -1.66535
 H -0.11926 -0.23693 2.80336
 H -0.11852 -0.23653 -2.80231
13
bifur_IRC_Cartesians_noMW_output/new_data/bifur_traj1_Cartesians point 250
C 0.06826 0.72422 1.09134
 C 0.06835 0.72526 -1.09177
 C -0.19275 1.15647 0.00027
 C -0.06394 -0.47244 1.82460
 C -0.06352 -0.47182 -1.82390
 F 0.38041 1.47982 1.79879
 F 0.38020 1.48188 -1.80195
 H -0.92798 -0.98421 1.55305
 H -0.92729 -0.98371 -1.55261
 H 0.75578 -1.09723 1.67461
 H 0.75583 -1.09659 -1.67349
 H -0.11706 -0.23102 2.80824
 H -0.11629 -0.23063 -2.80718
13
bifur_IRC_Cartesians_noMW_output/new_data/bifur_traj1_Cartesians point 251
C 0.06835 0.72164 1.09354
 C 0.06840 0.72267 -1.09397
 C -0.18804 1.14874 0.00027
 C -0.06363 -0.47098 1.83122
 C -0.06320 -0.47036 -1.83052
 F 0.37664 1.47742 1.79733
 F 0.37631 1.47949 -1.80048
 H -0.92801 -0.98278 1.56319
 H -0.92731 -0.98228 -1.56278
 H 0.75468 -1.09713 1.68272
 H 0.75474 -1.09650 -1.68157
 H -0.11487 -0.22516 2.81308
 H -0.11406 -0.22478 -2.81202
13
bifur_IRC_Cartesians_noMW_output/new_data/bifur_traj1_Cartesians point 252
C 0.06844 0.71916 1.09565
 C 0.06846 0.72020 -1.09609
 C -0.18354 1.14134 0.00027
 C -0.06333 -0.46958 1.83756
 C -0.06289 -0.46897 -1.83686
 F 0.37304 1.47512 1.79593
 F 0.37259 1.47721 -1.79908
 H -0.92803 -0.98141 1.57290
 H -0.92733 -0.98092 -1.57252
 H 0.75364 -1.09704 1.69049
 H 0.75369 -1.09640 -1.68932
 H -0.11278 -0.21955 2.81772
 H -0.11194 -0.21917 -2.81666
13
bifur_IRC_Cartesians_noMW_output/new_data/bifur_traj1_Cartesians point 253
C 0.06851 0.71689 1.09758
 C 0.06850 0.71793 -1.09802
 C -0.17942 1.13456 0.00027
 C -0.06306 -0.46830 1.84336
 C -0.06261 -0.46769 -1.84266
 F 0.36974 1.47301 1.79465
 F 0.36919 1.47511 -1.79779
 H -0.92806 -0.98015 1.58178
 H -0.92734 -0.97967 -1.58143
 H 0.75268 -1.09695 1.69760
 H 0.75274 -1.09631 -1.69640
 H -0.11087 -0.21441 2.82196
 H -0.10999 -0.21404 -2.82090
13
bifur_IRC_Cartesians_noMW_output/new_data/bifur_traj1_Cartesians point 254
C 0.06851 0.71689 1.09758
 C 0.06850 0.71793 -1.09802
 C -0.17942 1.13456 0.00027
 C -0.06306 -0.46830 1.84336
 C -0.06261 -0.46769 -1.84266
 F 0.36974 1.47301 1.79465
 F 0.36919 1.47511 -1.79779
 H -0.92806 -0.98015 1.58178
 H -0.92734 -0.97967 -1.58143
 H 0.75268 -1.09695 1.69760
 H 0.75274 -1.09631 -1.69640
 H -0.11087 -0.21441 2.82196
 H -0.10999 -0.21404 -2.82090
13
bifur_IRC_Cartesians_noMW_output/new_data/bifur_traj1_Cartesians point 255
C 0.06864 0.71339 1.10057
 C 0.06858 0.71443 -1.10100
 C -0.17304 1.12409 0.00027
 C -0.06264 -0.46632 1.85233
 C -0.06218 -0.46571 -1.85163
 F 0.36463 1.46976 1.79266
 F 0.36392 1.47188 -1.79580
 H -0.92810 -0.97821 1.59552
 H -0.92737 -0.97774 -1.59521
 H 0.75120 -1.09682 1.70859
 H 0.75126 -1.09618 -1.70736
 H -0.10791 -0.20646 2.82853
 H -0.10698 -0.20610 -2.82746
13
bifur_IRC_Cartesians_noMW_output/new_data/bifur_traj1_Cartesians point 256
C 0.06867 0.71230 1.10149
 C 0.06860 0.71335 -1.10193
 C -0.17107 1.12084 0.00027
 C -0.06251 -0.46570 1.85510
 C -0.06205 -0.46510 -1.85441
 F 0.36305 1.46875 1.79205
 F 0.36229 1.47087 -1.79518
 H -0.92811 -0.97761 1.59978
 H -0.92738 -0.97715 -1.59948
 H 0.75074 -1.09678 1.71200
 H 0.75080 -1.09614 -1.71075
 H -0.10699 -0.20400 2.83056
 H -0.10605 -0.20364 -2.82949
13
bifur_IRC_Cartesians_noMW_output/new_data/bifur_traj1_Cartesians point 257
C 0.06869 0.71169 1.10202
 C 0.06861 0.71273 -1.10245
 C -0.16995 1.11900 0.00027
 C -0.06243 -0.46535 1.85668
 C -0.06197 -0.46475 -1.85599
 F 0.36216 1.46818 1.79170
 F 0.36136 1.47030 -1.79483
 H -0.92812 -0.97727 1.60219
 H -0.92738 -0.97681 -1.60191
 H 0.75048 -1.09675 1.71394
 H 0.75054 -1.09612 -1.71268
 H -0.10647 -0.20260 2.83171
 H -0.10552 -0.20225 -2.83065
13
bifur_IRC_Cartesians_noMW_output/new_data/bifur_traj1_Cartesians point 258
C 0.06870 0.71150 1.10218
 C 0.06862 0.71254 -1.10262
 C -0.16960 1.11842 0.00027
 C -0.06241 -0.46525 1.85718
 C -0.06195 -0.46465 -1.85649
 F 0.36187 1.46800 1.79159
 F 0.36107 1.47013 -1.79472
 H -0.92812 -0.97716 1.60295
 H -0.92738 -0.97670 -1.60266
 H 0.75040 -1.09675 1.71454
 H 0.75046 -1.09611 -1.71328
 H -0.10630 -0.20216 2.83207
 H -0.10535 -0.20181 -2.83101
13
bifur_IRC_Cartesians_noMW_output/new_data/bifur_traj1_Cartesians point 259
C 0.06870 0.71165 1.10205
 C 0.06861 0.71269 -1.10249
 C -0.16988 1.11889 0.00027
 C -0.06243 -0.46533 1.85678
 C -0.06197 -0.46473 -1.85609
 F 0.36210 1.46814 1.79168
 F 0.36131 1.47027 -1.79481
 H -0.92812 -0.97725 1.60234
 H -0.92738 -0.97678 -1.60205
 H 0.75046 -1.09675 1.71405
 H 0.75053 -1.09611 -1.71280
 H -0.10644 -0.20252 2.83178
 H -0.10549 -0.20216 -2.83072
13
bifur_IRC_Cartesians_noMW_output/new_data/bifur_traj1_Cartesians point 260
C 0.06868 0.71206 1.10170
 C 0.06860 0.71311 -1.10213
 C -0.17063 1.12013 0.00027
 C -0.06248 -0.46557 1.85572
 C -0.06202 -0.46497 -1.85503
 F 0.36270 1.46853 1.79191
 F 0.36193 1.47065 -1.79505
 H -0.92812 -0.97748 1.60072
 H -0.92738 -0.97701 -1.60042
 H 0.75064 -1.09677 1.71275
 H 0.75070 -1.09613 -1.71150
 H -0.10679 -0.20346 2.83101
 H -0.10584 -0.20310 -2.82994
13
bifur_IRC_Cartesians_noMW_output/new_data/bifur_traj1_Cartesians point 261
C 0.06866 0.71264 1.10120
 C 0.06859 0.71369 -1.10164
 C -0.17169 1.12186 0.00027
 C -0.06255 -0.46589 1.85423
 C -0.06209 -0.46529 -1.85354
 F 0.36355 1.46907 1.79224
 F 0.36280 1.47119 -1.79537
 H -0.92811 -0.97780 1.59844
 H -0.92738 -0.97733 -1.59814
 H 0.75088 -1.09679 1.71093
 H 0.75095 -1.09615 -1.70969
 H -0.10728 -0.20477 2.82992
 H -0.10634 -0.20441 -2.82886
13
bifur_IRC_Cartesians_noMW_output/new_data/bifur_traj1_Cartesians point 262
C 0.06864 0.71329 1.10065
 C 0.06858 0.71433 -1.10109
 C -0.17286 1.12379 0.00027
 C -0.06263 -0.46626 1.85259
 C -0.06217 -0.46566 -1.85189
 F 0.36449 1.46967 1.79261
 F 0.36377 1.47178 -1.79574
 H -0.92810 -0.97816 1.59592
 H -0.92737 -0.97769 -1.59561
 H 0.75115 -1.09681 1.70891
 H 0.75122 -1.09618 -1.70767
 H -0.10782 -0.20623 2.82872
 H -0.10689 -0.20587 -2.82765
13
bifur_IRC_Cartesians_noMW_output/new_data/bifur_traj1_Cartesians point 263
C 0.06862 0.71389 1.10014
 C 0.06857 0.71493 -1.10058
 C -0.17395 1.12559 0.00027
 C -0.06270 -0.46660 1.85104
 C -0.06224 -0.46600 -1.85035
 F 0.36536 1.47023 1.79295
 F 0.36467 1.47234 -1.79608
 H -0.92810 -0.97849 1.59356
 H -0.92737 -0.97802 -1.59324
 H 0.75141 -1.09684 1.70702
 H 0.75147 -1.09620 -1.70579
 H -0.10833 -0.20760 2.82759
 H -0.10741 -0.20724 -2.82652
13
bifur_IRC_Cartesians_noMW_output/new_data/bifur_traj1_Cartesians point 264
C 0.06860 0.71435 1.09975
 C 0.06856 0.71539 -1.10019
 C -0.17478 1.12694 0.00027
 C -0.06275 -0.46686 1.84988
 C -0.06230 -0.46625 -1.84919
 F 0.36602 1.47065 1.79320
 F 0.36536 1.47276 -1.79634
 H -0.92809 -0.97874 1.59178
 H -0.92736 -0.97827 -1.59146
 H 0.75160 -1.09685 1.70560
 H 0.75166 -1.09622 -1.70437
 H -0.10871 -0.20863 2.82674
 H -0.10780 -0.20826 -2.82567
13
bifur_IRC_Cartesians_noMW_output/new_data/bifur_traj1_Cartesians point 265
C 0.06860 0.71434 1.09975
 C 0.06856 0.71539 -1.10019
 C -0.17478 1.12694 0.00027
 C -0.06275 -0.46686 1.84988
 C -0.06230 -0.46625 -1.84919
 F 0.36602 1.47065 1.79320
 F 0.36536 1.47276 -1.79634
 H -0.92809 -0.97874 1.59178
 H -0.92736 -0.97827 -1.59146
 H 0.75160 -1.09685 1.70560
 H 0.75166 -1.09622 -1.70437
 H -0.10871 -0.20863 2.82674
 H -0.10780 -0.20826 -2.82567
13
bifur_IRC_Cartesians_noMW_output/new_data/bifur_traj1_Cartesians point 266
C 0.06860 0.71446 1.09965
 C 0.06855 0.71551 -1.10009
 C -0.17500 1.12730 0.00027
 C -0.06277 -0.46692 1.84957
 C -0.06232 -0.46632 -1.84888
 F 0.36620 1.47076 1.79327
 F 0.36554 1.47287 -1.79641
 H -0.92809 -0.97881 1.59131
 H -0.92736 -0.97833 -1.59098
 H 0.75165 -1.09686 1.70522
 H 0.75171 -1.09622 -1.70400
 H -0.10881 -0.20890 2.82651
 H -0.10790 -0.20854 -2.82545
13
bifur_IRC_Cartesians_noMW_output/new_data/bifur_traj1_Cartesians point 267
C 0.06861 0.71404 1.10002
 C 0.06856 0.71508 -1.10045
 C -0.17422 1.12602 0.00027
 C -0.06272 -0.46668 1.85067
 C -0.06226 -0.46608 -1.84998
 F 0.36558 1.47036 1.79303
 F 0.36489 1.47247 -1.79617
 H -0.92809 -0.97857 1.59298
 H -0.92737 -0.97810 -1.59267
 H 0.75147 -1.09684 1.70657
 H 0.75153 -1.09621 -1.70533
 H -0.10845 -0.20793 2.82731
 H -0.10754 -0.20757 -2.82625
13
bifur_IRC_Cartesians_noMW_output/new_data/bifur_traj1_Cartesians point 268
C 0.06864 0.71327 1.10067
 C 0.06858 0.71431 -1.10111
 C -0.17282 1.12372 0.00027
 C -0.06262 -0.46625 1.85264
 C -0.06217 -0.46564 -1.85195
 F 0.36445 1.46964 1.79259
 F 0.36373 1.47176 -1.79573
 H -0.92810 -0.97814 1.59601
 H -0.92737 -0.97767 -1.59570
 H 0.75114 -1.09681 1.70899
 H 0.75121 -1.09618 -1.70775
 H -0.10780 -0.20618 2.82876
 H -0.10687 -0.20582 -2.82769
13
bifur_IRC_Cartesians_noMW_output/new_data/bifur_traj1_Cartesians point 269
C 0.06868 0.71215 1.10162
 C 0.06860 0.71319 -1.10206
 C -0.17079 1.12038 0.00027
 C -0.06249 -0.46561 1.85550
 C -0.06203 -0.46501 -1.85481
 F 0.36283 1.46861 1.79196
 F 0.36206 1.47073 -1.79509
 H -0.92812 -0.97753 1.60039
 H -0.92738 -0.97706 -1.60009
 H 0.75067 -1.09677 1.71249
 H 0.75074 -1.09613 -1.71124
 H -0.10686 -0.20365 2.83085
 H -0.10591 -0.20329 -2.82978
13
bifur_IRC_Cartesians_noMW_output/new_data/bifur_traj1_Cartesians point 270
C 0.06873 0.71068 1.10287
 C 0.06863 0.71172 -1.10331
 C -0.16812 1.11599 0.00027
 C -0.06231 -0.46479 1.85926
 C -0.06185 -0.46419 -1.85857
 F 0.36069 1.46725 1.79113
 F 0.35985 1.46938 -1.79426
 H -0.92813 -0.97671 1.60614
 H -0.92739 -0.97625 -1.60586
 H 0.75005 -1.09671 1.71709
 H 0.75012 -1.09608 -1.71582
 H -0.10562 -0.20032 2.83360
 H -0.10465 -0.19997 -2.83253
13
bifur_IRC_Cartesians_noMW_output/new_data/bifur_traj1_Cartesians point 271
C 0.06879 0.70885 1.10443
 C 0.06867 0.70990 -1.10487
 C -0.16479 1.11053 0.00027
 C -0.06209 -0.46375 1.86394
 C -0.06162 -0.46316 -1.86325
 F 0.35803 1.46555 1.79010
 F 0.35710 1.46769 -1.79322
 H -0.92816 -0.97570 1.61331
 H -0.92740 -0.97525 -1.61305
 H 0.74928 -1.09665 1.72283
 H 0.74935 -1.09601 -1.72154
 H -0.10407 -0.19617 2.83702
 H -0.10308 -0.19583 -2.83595
13
bifur_IRC_Cartesians_noMW_output/new_data/bifur_traj1_Cartesians point 272
C 0.06887 0.70666 1.10630
 C 0.06872 0.70770 -1.10674
 C -0.16080 1.10397 0.00026
 C -0.06183 -0.46251 1.86956
 C -0.06135 -0.46192 -1.86887
 F 0.35483 1.46351 1.78885
 F 0.35381 1.46566 -1.79197
 H -0.92818 -0.97449 1.62191
 H -0.92742 -0.97404 -1.62169
 H 0.74835 -1.09656 1.72972
 H 0.74842 -1.09592 -1.72840
 H -0.10222 -0.19120 2.84113
 H -0.10120 -0.19086 -2.84006
13
bifur_IRC_Cartesians_noMW_output/new_data/bifur_traj1_Cartesians point 273
C 0.06896 0.70411 1.10847
 C 0.06877 0.70516 -1.10891
 C -0.15617 1.09635 0.00026
 C -0.06152 -0.46107 1.87608
 C -0.06104 -0.46048 -1.87539
 F 0.35112 1.46114 1.78741
 F 0.34998 1.46331 -1.79053
 H -0.92821 -0.97308 1.63190
 H -0.92744 -0.97263 -1.63171
 H 0.74727 -1.09647 1.73771
 H 0.74735 -1.09583 -1.73637
 H -0.10007 -0.18542 2.84590
 H -0.09901 -0.18509 -2.84483
13
bifur_IRC_Cartesians_noMW_output/new_data/bifur_traj1_Cartesians point 274
C 0.06906 0.70125 1.11090
 C 0.06883 0.70230 -1.11135
 C -0.15097 1.08782 0.00026
 C -0.06118 -0.45946 1.88339
 C -0.06069 -0.45887 -1.88271
 F 0.34696 1.45849 1.78580
 F 0.34569 1.46067 -1.78890
 H -0.92824 -0.97150 1.64310
 H -0.92746 -0.97106 -1.64294
 H 0.74607 -1.09636 1.74667
 H 0.74615 -1.09572 -1.74530
 H -0.09765 -0.17894 2.85125
 H -0.09656 -0.17862 -2.85018
13
bifur_IRC_Cartesians_noMW_output/new_data/bifur_traj1_Cartesians point 275
C 0.06916 0.69816 1.11354
 C 0.06890 0.69921 -1.11399
 C -0.14534 1.07856 0.00026
 C -0.06081 -0.45771 1.89132
 C -0.06031 -0.45713 -1.89064
 F 0.34245 1.45562 1.78404
 F 0.34103 1.45781 -1.78714
 H -0.92828 -0.96978 1.65524
 H -0.92748 -0.96936 -1.65512
 H 0.74476 -1.09624 1.75638
 H 0.74484 -1.09560 -1.75498
 H -0.09504 -0.17192 2.85705
 H -0.09390 -0.17161 -2.85597
13
bifur_IRC_Cartesians_noMW_output/new_data/bifur_traj1_Cartesians point 276
C 0.06916 0.69816 1.11354
 C 0.06890 0.69921 -1.11399
 C -0.14534 1.07856 0.00026
 C -0.06081 -0.45771 1.89132
 C -0.06031 -0.45713 -1.89064
 F 0.34245 1.45562 1.78404
 F 0.34103 1.45781 -1.78714
 H -0.92828 -0.96978 1.65524
 H -0.92748 -0.96936 -1.65512
 H 0.74476 -1.09624 1.75638
 H 0.74484 -1.09560 -1.75498
 H -0.09504 -0.17192 2.85705
 H -0.09390 -0.17161 -2.85597
13
bifur_IRC_Cartesians_noMW_output/new_data/bifur_traj1_Cartesians point 277
C 0.06939 0.69157 1.11915
 C 0.06903 0.69262 -1.11960
 C -0.13336 1.05888 0.00026
 C -0.06001 -0.45398 1.90817
 C -0.05950 -0.45342 -1.90750
 F 0.33286 1.44950 1.78032
 F 0.33114 1.45172 -1.78340
 H -0.92836 -0.96614 1.68106
 H -0.92753 -0.96573 -1.68102
 H 0.74197 -1.09599 1.77704
 H 0.74207 -1.09535 -1.77557
 H -0.08947 -0.15699 2.86938
 H -0.08824 -0.15670 -2.86830
13
bifur_IRC_Cartesians_noMW_output/new_data/bifur_traj1_Cartesians point 278
C 0.06951 0.68827 1.12197
 C 0.06910 0.68933 -1.12242
 C -0.12736 1.04901 0.00025
 C -0.05962 -0.45212 1.91662
 C -0.05909 -0.45155 -1.91595
 F 0.32805 1.44643 1.77845
 F 0.32618 1.44867 -1.78153
 H -0.92840 -0.96431 1.69400
 H -0.92755 -0.96391 -1.69400
 H 0.74058 -1.09587 1.78740
 H 0.74068 -1.09522 -1.78589
 H -0.08668 -0.14950 2.87557
 H -0.08540 -0.14922 -2.87448
13
bifur_IRC_Cartesians_noMW_output/new_data/bifur_traj1_Cartesians point 279
C 0.06962 0.68510 1.12467
 C 0.06917 0.68616 -1.12512
 C -0.12159 1.03954 0.00025
 C -0.05924 -0.45033 1.92473
 C -0.05870 -0.44977 -1.92406
 F 0.32344 1.44349 1.77666
 F 0.32142 1.44575 -1.77973
 H -0.92843 -0.96256 1.70643
 H -0.92757 -0.96217 -1.70646
 H 0.73924 -1.09575 1.79734
 H 0.73934 -1.09510 -1.79580
 H -0.08400 -0.14232 2.88150
 H -0.08268 -0.14205 -2.88041
13
bifur_IRC_Cartesians_noMW_output/new_data/bifur_traj1_Cartesians point 280
C 0.06972 0.68215 1.12718
 C 0.06923 0.68321 -1.12764
 C -0.11622 1.03071 0.00025
 C -0.05888 -0.44866 1.93229
 C -0.05834 -0.44810 -1.93163
 F 0.31914 1.44075 1.77499
 F 0.31698 1.44302 -1.77805
 H -0.92847 -0.96093 1.71801
 H -0.92760 -0.96054 -1.71808
 H 0.73799 -1.09563 1.80660
 H 0.73810 -1.09499 -1.80503
 H -0.08151 -0.13562 2.88703
 H -0.08014 -0.13536 -2.88594
13
bifur_IRC_Cartesians_noMW_output/new_data/bifur_traj1_Cartesians point 281
C 0.06981 0.67943 1.12949
 C 0.06929 0.68049 -1.12995
 C -0.11128 1.02259 0.00025
 C -0.05855 -0.44712 1.93924
 C -0.05800 -0.44657 -1.93858
 F 0.31519 1.43823 1.77345
 F 0.31290 1.44051 -1.77651
 H -0.92850 -0.95942 1.72865
 H -0.92762 -0.95905 -1.72875
 H 0.73684 -1.09553 1.81512
 H 0.73695 -1.09488 -1.81352
 H -0.07922 -0.12947 2.89212
 H -0.07781 -0.12921 -2.89102
13
bifur_IRC_Cartesians_noMW_output/new_data/bifur_traj1_Cartesians point 282
C 0.06990 0.67692 1.13163
 C 0.06934 0.67798 -1.13209
 C -0.10672 1.01509 0.00025
 C -0.05825 -0.44571 1.94567
 C -0.05770 -0.44516 -1.94501
 F 0.31153 1.43590 1.77203
 F 0.30913 1.43819 -1.77508
 H -0.92853 -0.95803 1.73849
 H -0.92763 -0.95767 -1.73863
 H 0.73578 -1.09544 1.82300
 H 0.73590 -1.09479 -1.82137
 H -0.07709 -0.12377 2.89682
 H -0.07565 -0.12352 -2.89572
13
bifur_IRC_Cartesians_noMW_output/new_data/bifur_traj1_Cartesians point 283
C 0.06998 0.67454 1.13366
 C 0.06939 0.67560 -1.13412
 C -0.10238 1.00796 0.00025
 C -0.05797 -0.44436 1.95177
 C -0.05740 -0.44381 -1.95111
 F 0.30806 1.43368 1.77068
 F 0.30555 1.43599 -1.77372
 H -0.92856 -0.95672 1.74784
 H -0.92765 -0.95636 -1.74800
 H 0.73477 -1.09535 1.83048
 H 0.73489 -1.09470 -1.82882
 H -0.07508 -0.11837 2.90128
 H -0.07361 -0.11813 -2.90018
13
bifur_IRC_Cartesians_noMW_output/new_data/bifur_traj1_Cartesians point 284
C 0.07006 0.67220 1.13566
 C 0.06944 0.67326 -1.13612
 C -0.09812 1.00097 0.00025
 C -0.05768 -0.44304 1.95776
 C -0.05711 -0.44249 -1.95710
 F 0.30465 1.43151 1.76935
 F 0.30203 1.43383 -1.77239
 H -0.92858 -0.95542 1.75702
 H -0.92767 -0.95507 -1.75721
 H 0.73378 -1.09526 1.83782
 H 0.73391 -1.09461 -1.83614
 H -0.07310 -0.11306 2.90567
 H -0.07160 -0.11283 -2.90456
13
bifur_IRC_Cartesians_noMW_output/new_data/bifur_traj1_Cartesians point 285
C 0.07015 0.66981 1.13769
 C 0.06949 0.67088 -1.13815
 C -0.09379 0.99384 0.00024
 C -0.05740 -0.44169 1.96387
 C -0.05682 -0.44115 -1.96321
 F 0.30118 1.42930 1.76801
 F 0.29845 1.43163 -1.77104
 H -0.92861 -0.95410 1.76636
 H -0.92768 -0.95375 -1.76659
 H 0.73278 -1.09517 1.84530
 H 0.73290 -1.09451 -1.84359
 H -0.07109 -0.10765 2.91013
 H -0.06955 -0.10743 -2.90902
13
bifur_IRC_Cartesians_noMW_output/new_data/bifur_traj1_Cartesians point 286
C 0.07023 0.66731 1.13982
 C 0.06954 0.66838 -1.14028
 C -0.08923 0.98636 0.00024
 C -0.05710 -0.44027 1.97027
 C -0.05651 -0.43974 -1.96962
 F 0.29753 1.42697 1.76659
 F 0.29469 1.42931 -1.76962
 H -0.92864 -0.95272 1.77618
 H -0.92770 -0.95238 -1.77643
 H 0.73172 -1.09507 1.85315
 H 0.73185 -1.09442 -1.85142
 H -0.06897 -0.10198 2.91482
 H -0.06740 -0.10176 -2.91371
13
bifur_IRC_Cartesians_noMW_output/new_data/bifur_traj1_Cartesians point 287
C 0.07023 0.66731 1.13982
 C 0.06954 0.66838 -1.14028
 C -0.08923 0.98636 0.00024
 C -0.05710 -0.44027 1.97027
 C -0.05651 -0.43974 -1.96962
 F 0.29753 1.42697 1.76659
 F 0.29469 1.42931 -1.76962
 H -0.92864 -0.95272 1.77618
 H -0.92770 -0.95238 -1.77643
 H 0.73172 -1.09507 1.85315
 H 0.73185 -1.09442 -1.85142
 H -0.06897 -0.10197 2.91482
 H -0.06740 -0.10176 -2.91371
13
bifur_IRC_Cartesians_noMW_output/new_data/bifur_traj1_Cartesians point 288
C 0.07043 0.66176 1.14455
 C 0.06966 0.66283 -1.14502
 C -0.07914 0.96976 0.00024
 C -0.05643 -0.43713 1.98449
 C -0.05583 -0.43661 -1.98383
 F 0.28945 1.42181 1.76345
 F 0.28634 1.42419 -1.76646
 H -0.92871 -0.94964 1.79795
 H -0.92774 -0.94932 -1.79827
 H 0.72937 -1.09486 1.87057
 H 0.72951 -1.09421 -1.86878
 H -0.06428 -0.08939 2.92522
 H -0.06263 -0.08919 -2.92410
13
bifur_IRC_Cartesians_noMW_output/new_data/bifur_traj1_Cartesians point 289
C 0.07053 0.65870 1.14716
 C 0.06972 0.65976 -1.14763
 C -0.07356 0.96061 0.00024
 C -0.05606 -0.43540 1.99233
 C -0.05545 -0.43488 -1.99168
 F 0.28499 1.41897 1.76171
 F 0.28174 1.42135 -1.76472
 H -0.92874 -0.94795 1.80996
 H -0.92776 -0.94763 -1.81032
 H 0.72808 -1.09475 1.88018
 H 0.72822 -1.09409 -1.87836
 H -0.06169 -0.08244 2.93095
 H -0.06000 -0.08225 -2.92984
13
bifur_IRC_Cartesians_noMW_output/new_data/bifur_traj1_Cartesians point 290
C 0.07065 0.65547 1.14991
 C 0.06979 0.65654 -1.15038
 C -0.06769 0.95096 0.00024
 C -0.05567 -0.43358 2.00059
 C -0.05505 -0.43306 -1.99994
 F 0.28028 1.41597 1.75989
 F 0.27689 1.41837 -1.76289
 H -0.92878 -0.94616 1.82261
 H -0.92779 -0.94586 -1.82301
 H 0.72671 -1.09462 1.89031
 H 0.72686 -1.09397 -1.88845
 H -0.05896 -0.07512 2.93700
 H -0.05722 -0.07494 -2.93588
13
bifur_IRC_Cartesians_noMW_output/new_data/bifur_traj1_Cartesians point 291
C 0.07076 0.65210 1.15278
 C 0.06986 0.65317 -1.15325
 C -0.06157 0.94089 0.00024
 C -0.05527 -0.43168 2.00921
 C -0.05464 -0.43117 -2.00856
 F 0.27538 1.41285 1.75798
 F 0.27183 1.41526 -1.76098
 H -0.92882 -0.94430 1.83581
 H -0.92781 -0.94400 -1.83625
 H 0.72529 -1.09450 1.90087
 H 0.72544 -1.09384 -1.89897
 H -0.05612 -0.06748 2.94331
 H -0.05433 -0.06731 -2.94218
13
bifur_IRC_Cartesians_noMW_output/new_data/bifur_traj1_Cartesians point 292
C 0.07088 0.64861 1.15575
 C 0.06993 0.64969 -1.15622
 C -0.05522 0.93047 0.00023
 C -0.05485 -0.42970 2.01814
 C -0.05421 -0.42920 -2.01749
 F 0.27030 1.40961 1.75601
 F 0.26659 1.41204 -1.75899
 H -0.92886 -0.94237 1.84949
 H -0.92784 -0.94208 -1.84997
 H 0.72381 -1.09437 1.91181
 H 0.72397 -1.09370 -1.90988
 H -0.05317 -0.05958 2.94984
 H -0.05134 -0.05942 -2.94871
13
bifur_IRC_Cartesians_noMW_output/new_data/bifur_traj1_Cartesians point 293
C 0.07101 0.64501 1.15882
 C 0.07001 0.64609 -1.15929
 C -0.04868 0.91971 0.00023
 C -0.05441 -0.42767 2.02735
 C -0.05377 -0.42717 -2.02671
 F 0.26506 1.40627 1.75397
 F 0.26118 1.40872 -1.75695
 H -0.92890 -0.94038 1.86360
 H -0.92786 -0.94010 -1.86412
 H 0.72229 -1.09423 1.92310
 H 0.72245 -1.09357 -1.92113
 H -0.05013 -0.05142 2.95658
 H -0.04825 -0.05127 -2.95545
13
bifur_IRC_Cartesians_noMW_output/new_data/bifur_traj1_Cartesians point 294
C 0.07114 0.64131 1.16197
 C 0.07009 0.64239 -1.16244
 C -0.04195 0.90865 0.00023
 C -0.05397 -0.42558 2.03682
 C -0.05331 -0.42509 -2.03618
 F 0.25967 1.40283 1.75188
 F 0.25562 1.40530 -1.75485
 H -0.92894 -0.93833 1.87810
 H -0.92789 -0.93806 -1.87867
 H 0.72073 -1.09409 1.93471
 H 0.72089 -1.09342 -1.93270
 H -0.04701 -0.04303 2.96350
 H -0.04507 -0.04289 -2.96237
13
bifur_IRC_Cartesians_noMW_output/new_data/bifur_traj1_Cartesians point 295
C 0.07127 0.63754 1.16519
 C 0.07016 0.63862 -1.16566
 C -0.03508 0.89736 0.00023
 C -0.05351 -0.42344 2.04649
 C -0.05285 -0.42296 -2.04586
 F 0.25417 1.39932 1.74974
 F 0.24995 1.40181 -1.75270
 H -0.92899 -0.93624 1.89292
 H -0.92792 -0.93598 -1.89353
 H 0.71913 -1.09395 1.94656
 H 0.71930 -1.09328 -1.94451
 H -0.04381 -0.03446 2.97058
 H -0.04182 -0.03433 -2.96944
13
bifur_IRC_Cartesians_noMW_output/new_data/bifur_traj1_Cartesians point 296
C 0.07140 0.63372 1.16844
 C 0.07024 0.63480 -1.16892
 C -0.02813 0.88594 0.00023
 C -0.05306 -0.42128 2.05627
 C -0.05238 -0.42080 -2.05564
 F 0.24861 1.39577 1.74758
 F 0.24421 1.39828 -1.75053
 H -0.92903 -0.93413 1.90789
 H -0.92794 -0.93388 -1.90856
 H 0.71752 -1.09380 1.95855
 H 0.71769 -1.09313 -1.95645
 H -0.04059 -0.02580 2.97773
 H -0.03854 -0.02568 -2.97659
13
bifur_IRC_Cartesians_noMW_output/new_data/bifur_traj1_Cartesians point 297
C 0.07153 0.62991 1.17169
 C 0.07032 0.63099 -1.17217
 C -0.02120 0.87456 0.00022
 C -0.05260 -0.41913 2.06602
 C -0.05191 -0.41866 -2.06539
 F 0.24306 1.39224 1.74542
 F 0.23848 1.39476 -1.74837
 H -0.92908 -0.93202 1.92283
 H -0.92797 -0.93178 -1.92354
 H 0.71591 -1.09366 1.97050
 H 0.71609 -1.09299 -1.96836
 H -0.03737 -0.01716 2.98487
 H -0.03527 -0.01706 -2.98372
13
bifur_IRC_Cartesians_noMW_output/new_data/bifur_traj1_Cartesians point 298
C 0.07153 0.62991 1.17169
 C 0.07032 0.63099 -1.17217
 C -0.02120 0.87456 0.00022
 C -0.05260 -0.41913 2.06602
 C -0.05191 -0.41866 -2.06539
 F 0.24306 1.39224 1.74542
 F 0.23848 1.39476 -1.74837
 H -0.92908 -0.93202 1.92283
 H -0.92797 -0.93178 -1.92354
 H 0.71591 -1.09366 1.97050
 H 0.71609 -1.09299 -1.96836
 H -0.03737 -0.01716 2.98487
 H -0.03527 -0.01706 -2.98372
13
bifur_IRC_Cartesians_noMW_output/new_data/bifur_traj1_Cartesians point 299
C 0.07179 0.62252 1.17798
 C 0.07048 0.62361 -1.17846
 C -0.00778 0.85249 0.00022
 C -0.05171 -0.41496 2.08491
 C -0.05100 -0.41449 -2.08429
 F 0.23231 1.38538 1.74124
 F 0.22739 1.38794 -1.74417
 H -0.92916 -0.92793 1.95177
 H -0.92803 -0.92772 -1.95257
 H 0.71279 -1.09338 1.99365
 H 0.71297 -1.09271 -1.99144
 H -0.03113 -0.00042 2.99869
 H -0.02893 -0.00034 -2.99754
13
bifur_IRC_Cartesians_noMW_output/new_data/bifur_traj1_Cartesians point 300
C 0.07191 0.61904 1.18095
 C 0.07055 0.62013 -1.18143
 C -0.00143 0.84207 0.00022
 C -0.05129 -0.41299 2.09384
 C -0.05057 -0.41253 -2.09322
 F 0.22723 1.38214 1.73927
 F 0.22215 1.38472 -1.74219
 H -0.92920 -0.92600 1.96544
 H -0.92805 -0.92580 -1.96628
 H 0.71131 -1.09325 2.00459
 H 0.71151 -1.09257 -2.00234
 H -0.02818 0.00749 3.00522
 H -0.02593 0.00756 -3.00407
13
bifur_IRC_Cartesians_noMW_output/new_data/bifur_traj1_Cartesians point 301
C 0.07202 0.61574 1.18376
 C 0.07062 0.61683 -1.18424
 C 0.00456 0.83221 0.00022
 C -0.05089 -0.41113 2.10228
 C -0.05017 -0.41067 -2.10166
 F 0.22243 1.37908 1.73740
 F 0.21720 1.38168 -1.74032
 H -0.92924 -0.92418 1.97837
 H -0.92807 -0.92399 -1.97925
 H 0.70992 -1.09312 2.01494
 H 0.71012 -1.09245 -2.01265
 H -0.02540 0.01496 3.01140
 H -0.02310 0.01502 -3.01024
13
bifur_IRC_Cartesians_noMW_output/new_data/bifur_traj1_Cartesians point 302
C 0.07213 0.61268 1.18636
 C 0.07069 0.61378 -1.18685
 C 0.01012 0.82308 0.00022
 C -0.05053 -0.40940 2.11010
 C -0.04979 -0.40895 -2.10949
 F 0.21798 1.37624 1.73567
 F 0.21261 1.37885 -1.73858
 H -0.92928 -0.92249 1.99035
 H -0.92810 -0.92230 -1.99127
 H 0.70863 -1.09301 2.02453
 H 0.70883 -1.09233 -2.02221
 H -0.02281 0.02189 3.01712
 H -0.02047 0.02194 -3.01596
13
bifur_IRC_Cartesians_noMW_output/new_data/bifur_traj1_Cartesians point 303
C 0.07223 0.60992 1.18871
 C 0.07074 0.61102 -1.18920
 C 0.01514 0.81483 0.00021
 C -0.05019 -0.40784 2.11717
 C -0.04945 -0.40739 -2.11655
 F 0.21396 1.37368 1.73411
 F 0.20846 1.37630 -1.73701
 H -0.92931 -0.92096 2.00117
 H -0.92812 -0.92078 -2.00212
 H 0.70746 -1.09290 2.03318
 H 0.70767 -1.09222 -2.03083
 H -0.02048 0.02815 3.02229
 H -0.01810 0.02819 -3.02113
13
bifur_IRC_Cartesians_noMW_output/new_data/bifur_traj1_Cartesians point 304
C 0.07231 0.60750 1.19078
 C 0.07079 0.60860 -1.19127
 C 0.01955 0.80758 0.00021
 C -0.04990 -0.40647 2.12337
 C -0.04915 -0.40602 -2.12276
 F 0.21043 1.37143 1.73274
 F 0.20482 1.37407 -1.73563
 H -0.92934 -0.91962 2.01067
 H -0.92813 -0.91945 -2.01166
 H 0.70643 -1.09281 2.04079
 H 0.70664 -1.09213 -2.03841
 H -0.01844 0.03365 3.02683
 H -0.01602 0.03368 -3.02566
13
bifur_IRC_Cartesians_noMW_output/new_data/bifur_traj1_Cartesians point 305
C 0.07238 0.60540 1.19256
 C 0.07084 0.60650 -1.19306
 C 0.02336 0.80132 0.00021
 C -0.04965 -0.40528 2.12874
 C -0.04889 -0.40484 -2.12813
 F 0.20738 1.36948 1.73156
 F 0.20167 1.37213 -1.73444
 H -0.92936 -0.91846 2.01889
 H -0.92815 -0.91830 -2.01990
 H 0.70555 -1.09273 2.04737
 H 0.70576 -1.09205 -2.04497
 H -0.01666 0.03840 3.03076
 H -0.01422 0.03843 -3.02959
13
bifur_IRC_Cartesians_noMW_output/new_data/bifur_traj1_Cartesians point 306
C 0.07245 0.60358 1.19412
 C 0.07088 0.60468 -1.19461
 C 0.02668 0.79587 0.00021
 C -0.04943 -0.40425 2.13340
 C -0.04867 -0.40382 -2.13279
 F 0.20473 1.36779 1.73052
 F 0.19893 1.37045 -1.73341
 H -0.92939 -0.91745 2.02604
 H -0.92816 -0.91729 -2.02707
 H 0.70478 -1.09266 2.05308
 H 0.70499 -1.09198 -2.05066
 H -0.01512 0.04253 3.03417
 H -0.01266 0.04256 -3.03300
13
bifur_IRC_Cartesians_noMW_output/new_data/bifur_traj1_Cartesians point 307
C 0.07250 0.60195 1.19551
 C 0.07091 0.60305 -1.19600
 C 0.02965 0.79099 0.00021
 C -0.04923 -0.40333 2.13758
 C -0.04847 -0.40290 -2.13697
 F 0.20235 1.36627 1.72960
 F 0.19648 1.36894 -1.73248
 H -0.92940 -0.91655 2.03244
 H -0.92817 -0.91639 -2.03349
 H 0.70409 -1.09260 2.05820
 H 0.70431 -1.09192 -2.05577
 H -0.01375 0.04623 3.03722
 H -0.01125 0.04625 -3.03605
13
bifur_IRC_Cartesians_noMW_output/new_data/bifur_traj1_Cartesians point 308
C 0.07256 0.60040 1.19683
 C 0.07094 0.60150 -1.19732
 C 0.03247 0.78636 0.00021
 C -0.04905 -0.40245 2.14155
 C -0.04828 -0.40202 -2.14094
 F 0.20009 1.36483 1.72872
 F 0.19415 1.36751 -1.73160
 H -0.92942 -0.91569 2.03852
 H -0.92819 -0.91554 -2.03959
 H 0.70343 -1.09254 2.06307
 H 0.70365 -1.09186 -2.06062
 H -0.01243 0.04975 3.04013
 H -0.00992 0.04976 -3.03896
13
bifur_IRC_Cartesians_noMW_output/new_data/bifur_traj1_Cartesians point 309
C 0.07256 0.60040 1.19683
 C 0.07094 0.60150 -1.19732
 C 0.03247 0.78636 0.00021
 C -0.04905 -0.40245 2.14155
 C -0.04828 -0.40202 -2.14094
 F 0.20009 1.36483 1.72872
 F 0.19415 1.36751 -1.73160
 H -0.92942 -0.91569 2.03852
 H -0.92819 -0.91554 -2.03959
 H 0.70343 -1.09254 2.06307
 H 0.70365 -1.09186 -2.06062
 H -0.01243 0.04975 3.04013
 H -0.00992 0.04976 -3.03896
13
bifur_IRC_Cartesians_noMW_output/new_data/bifur_traj1_Cartesians point 310
C 0.07267 0.59704 1.19969
 C 0.07101 0.59814 -1.20019
 C 0.03858 0.77631 0.00021
 C -0.04864 -0.40056 2.15015
 C -0.04786 -0.40013 -2.14955
 F 0.19520 1.36171 1.72682
 F 0.18910 1.36440 -1.72969
 H -0.92946 -0.91383 2.05169
 H -0.92821 -0.91369 -2.05280
 H 0.70201 -1.09241 2.07361
 H 0.70224 -1.09173 -2.07112
 H -0.00960 0.05737 3.04642
 H -0.00704 0.05737 -3.04525
13
bifur_IRC_Cartesians_noMW_output/new_data/bifur_traj1_Cartesians point 311
C 0.07274 0.59501 1.20142
 C 0.07106 0.59611 -1.20192
 C 0.04227 0.77025 0.00021
 C -0.04840 -0.39941 2.15535
 C -0.04761 -0.39898 -2.15474
 F 0.19224 1.35983 1.72567
 F 0.18605 1.36253 -1.72854
 H -0.92949 -0.91271 2.05965
 H -0.92822 -0.91257 -2.06078
 H 0.70115 -1.09234 2.07998
 H 0.70138 -1.09165 -2.07747
 H -0.00788 0.06197 3.05022
 H -0.00529 0.06197 -3.04904
13
bifur_IRC_Cartesians_noMW_output/new_data/bifur_traj1_Cartesians point 312
C 0.07282 0.59267 1.20341
 C 0.07110 0.59377 -1.20391
 C 0.04653 0.76325 0.00021
 C -0.04812 -0.39809 2.16134
 C -0.04733 -0.39766 -2.16074
 F 0.18883 1.35766 1.72435
 F 0.18253 1.36036 -1.72721
 H -0.92951 -0.91141 2.06882
 H -0.92824 -0.91128 -2.06999
 H 0.70017 -1.09225 2.08732
 H 0.70039 -1.09157 -2.08478
 H -0.00590 0.06728 3.05461
 H -0.00328 0.06727 -3.05343
13
bifur_IRC_Cartesians_noMW_output/new_data/bifur_traj1_Cartesians point 313
C 0.07292 0.59001 1.20568
 C 0.07116 0.59111 -1.20618
 C 0.05136 0.75530 0.00020
 C -0.04780 -0.39658 2.16814
 C -0.04700 -0.39617 -2.16754
 F 0.18496 1.35519 1.72284
 F 0.17854 1.35791 -1.72570
 H -0.92954 -0.90994 2.07925
 H -0.92826 -0.90982 -2.08044
 H 0.69904 -1.09215 2.09566
 H 0.69927 -1.09146 -2.09310
 H -0.00366 0.07331 3.05958
 H -0.00100 0.07329 -3.05840
13
bifur_IRC_Cartesians_noMW_output/new_data/bifur_traj1_Cartesians point 314
C 0.07302 0.58704 1.20821
 C 0.07122 0.58815 -1.20871
 C 0.05676 0.74643 0.00020
 C -0.04744 -0.39490 2.17574
 C -0.04663 -0.39449 -2.17514
 F 0.18064 1.35243 1.72116
 F 0.17408 1.35517 -1.72401
 H -0.92958 -0.90830 2.09089
 H -0.92828 -0.90819 -2.09212
 H 0.69779 -1.09204 2.10497
 H 0.69802 -1.09135 -2.10238
 H -0.00115 0.08004 3.06514
 H 0.00155 0.08001 -3.06396
13
bifur_IRC_Cartesians_noMW_output/new_data/bifur_traj1_Cartesians point 315
C 0.07313 0.58377 1.21099
 C 0.07129 0.58488 -1.21149
 C 0.06271 0.73666 0.00020
 C -0.04705 -0.39306 2.18411
 C -0.04623 -0.39265 -2.18351
 F 0.17588 1.34940 1.71931
 F 0.16917 1.35215 -1.72215
 H -0.92962 -0.90649 2.10370
 H -0.92831 -0.90639 -2.10497
 H 0.69641 -1.09191 2.11523
 H 0.69665 -1.09122 -2.11259
 H 0.00161 0.08745 3.07126
 H 0.00436 0.08741 -3.07008
13
bifur_IRC_Cartesians_noMW_output/new_data/bifur_traj1_Cartesians point 316
C 0.07326 0.58022 1.21402
 C 0.07137 0.58133 -1.21452
 C 0.06916 0.72605 0.00020
 C -0.04662 -0.39105 2.19319
 C -0.04579 -0.39065 -2.19260
 F 0.17071 1.34610 1.71731
 F 0.16383 1.34887 -1.72014
 H -0.92966 -0.90453 2.11762
 H -0.92833 -0.90443 -2.11894
 H 0.69490 -1.09178 2.12636
 H 0.69515 -1.09109 -2.12369
 H 0.00461 0.09550 3.07791
 H 0.00741 0.09545 -3.07672
13
bifur_IRC_Cartesians_noMW_output/new_data/bifur_traj1_Cartesians point 317
C 0.07339 0.57643 1.21725
 C 0.07144 0.57754 -1.21776
 C 0.07607 0.71470 0.00020
 C -0.04616 -0.38890 2.20291
 C -0.04533 -0.38851 -2.20232
 F 0.16518 1.34257 1.71516
 F 0.15813 1.34536 -1.71798
 H -0.92970 -0.90243 2.13251
 H -0.92836 -0.90234 -2.13387
 H 0.69330 -1.09163 2.13828
 H 0.69355 -1.09094 -2.13557
 H 0.00782 0.10411 3.08502
 H 0.01067 0.10405 -3.08383
13
bifur_IRC_Cartesians_noMW_output/new_data/bifur_traj1_Cartesians point 318
C 0.07353 0.57243 1.22065
 C 0.07153 0.57355 -1.22116
 C 0.08333 0.70277 0.00019
 C -0.04568 -0.38665 2.21313
 C -0.04484 -0.38626 -2.21254
 F 0.15937 1.33887 1.71290
 F 0.15213 1.34167 -1.71571
 H -0.92975 -0.90022 2.14815
 H -0.92839 -0.90015 -2.14957
 H 0.69161 -1.09148 2.15080
 H 0.69187 -1.09079 -2.14804
 H 0.01119 0.11316 3.09250
 H 0.01410 0.11309 -3.09130
13
bifur_IRC_Cartesians_noMW_output/new_data/bifur_traj1_Cartesians point 319
C 0.07367 0.56831 1.22417
 C 0.07161 0.56942 -1.22468
 C 0.09083 0.69044 0.00019
 C -0.04519 -0.38432 2.22369
 C -0.04433 -0.38393 -2.22311
 F 0.15336 1.33503 1.71056
 F 0.14593 1.33786 -1.71337
 H -0.92980 -0.89793 2.16433
 H -0.92842 -0.89787 -2.16580
 H 0.68987 -1.09133 2.16374
 H 0.69013 -1.09063 -2.16095
 H 0.01468 0.12252 3.10023
 H 0.01764 0.12243 -3.09902
13
bifur_IRC_Cartesians_noMW_output/new_data/bifur_traj1_Cartesians point 320
C 0.07367 0.56831 1.22417
 C 0.07161 0.56942 -1.22468
 C 0.09083 0.69044 0.00019
 C -0.04519 -0.38432 2.22369
 C -0.04433 -0.38393 -2.22311
 F 0.15336 1.33503 1.71056
 F 0.14593 1.33786 -1.71337
 H -0.92980 -0.89793 2.16433
 H -0.92842 -0.89787 -2.16580
 H 0.68987 -1.09133 2.16374
 H 0.69013 -1.09063 -2.16095
 H 0.01468 0.12252 3.10023
 H 0.01764 0.12243 -3.09902
13
bifur_IRC_Cartesians_noMW_output/new_data/bifur_traj1_Cartesians point 321
C 0.07396 0.55982 1.23140
 C 0.07179 0.56094 -1.23191
 C 0.10627 0.66507 0.00019
 C -0.04417 -0.37952 2.24542
 C -0.04328 -0.37915 -2.24484
 F 0.14100 1.32715 1.70576
 F 0.13318 1.33002 -1.70854
 H -0.92990 -0.89324 2.19761
 H -0.92848 -0.89320 -2.19917
 H 0.68628 -1.09100 2.19037
 H 0.68655 -1.09031 -2.18748
 H 0.02185 0.14176 3.11612
 H 0.02493 0.14165 -3.11491
13
bifur_IRC_Cartesians_noMW_output/new_data/bifur_traj1_Cartesians point 322
C 0.07411 0.55551 1.23507
 C 0.07188 0.55663 -1.23559
 C 0.11412 0.65218 0.00019
 C -0.04365 -0.37708 2.25646
 C -0.04275 -0.37672 -2.25588
 F 0.13472 1.32315 1.70332
 F 0.12670 1.32604 -1.70609
 H -0.92995 -0.89085 2.21452
 H -0.92851 -0.89083 -2.21614
 H 0.68446 -1.09084 2.20390
 H 0.68474 -1.09014 -2.20097
 H 0.02550 0.15154 3.12420
 H 0.02864 0.15142 -3.12298
13
bifur_IRC_Cartesians_noMW_output/new_data/bifur_traj1_Cartesians point 323
C 0.07426 0.55118 1.23876
 C 0.07197 0.55230 -1.23928
 C 0.12199 0.63923 0.00018
 C -0.04313 -0.37463 2.26755
 C -0.04222 -0.37427 -2.26698
 F 0.12841 1.31913 1.70087
 F 0.12019 1.32204 -1.70363
 H -0.93000 -0.88845 2.23150
 H -0.92854 -0.88844 -2.23317
 H 0.68263 -1.09068 2.21749
 H 0.68291 -1.08998 -2.21451
 H 0.02916 0.16137 3.13231
 H 0.03236 0.16123 -3.13109
13
bifur_IRC_Cartesians_noMW_output/new_data/bifur_traj1_Cartesians point 324
C 0.07441 0.54688 1.24242
 C 0.07206 0.54801 -1.24294
 C 0.12980 0.62640 0.00018
 C -0.04261 -0.37221 2.27854
 C -0.04169 -0.37185 -2.27797
 F 0.12216 1.31514 1.69844
 F 0.11374 1.31807 -1.70119
 H -0.93005 -0.88608 2.24833
 H -0.92857 -0.88608 -2.25006
 H 0.68081 -1.09052 2.23096
 H 0.68110 -1.08981 -2.22793
 H 0.03278 0.17110 3.14035
 H 0.03605 0.17095 -3.13913
13
bifur_IRC_Cartesians_noMW_output/new_data/bifur_traj1_Cartesians point 325
C 0.07456 0.54273 1.24596
 C 0.07215 0.54386 -1.24648
 C 0.13736 0.61398 0.00018
 C -0.04211 -0.36986 2.28917
 C -0.04118 -0.36951 -2.28860
 F 0.11611 1.31128 1.69609
 F 0.10750 1.31424 -1.69883
 H -0.93010 -0.88378 2.26462
 H -0.92860 -0.88379 -2.26639
 H 0.67906 -1.09036 2.24399
 H 0.67935 -1.08966 -2.24092
 H 0.03629 0.18052 3.14813
 H 0.03962 0.18036 -3.14690
13
bifur_IRC_Cartesians_noMW_output/new_data/bifur_traj1_Cartesians point 326
C 0.07469 0.53882 1.24929
 C 0.07223 0.53995 -1.24981
 C 0.14447 0.60229 0.00018
 C -0.04164 -0.36765 2.29918
 C -0.04070 -0.36731 -2.29862
 F 0.11042 1.30765 1.69387
 F 0.10162 1.31062 -1.69661
 H -0.93014 -0.88162 2.27995
 H -0.92863 -0.88164 -2.28177
 H 0.67740 -1.09021 2.25626
 H 0.67770 -1.08951 -2.25314
 H 0.03960 0.18939 3.15545
 H 0.04298 0.18921 -3.15422
13
bifur_IRC_Cartesians_noMW_output/new_data/bifur_traj1_Cartesians point 327
C 0.07482 0.53520 1.25237
 C 0.07231 0.53633 -1.25290
 C 0.15106 0.59147 0.00018
 C -0.04120 -0.36560 2.30845
 C -0.04025 -0.36527 -2.30789
 F 0.10514 1.30429 1.69183
 F 0.09618 1.30728 -1.69455
 H -0.93018 -0.87961 2.29415
 H -0.92866 -0.87965 -2.29601
 H 0.67587 -1.09007 2.26762
 H 0.67618 -1.08937 -2.26446
 H 0.04266 0.19760 3.16223
 H 0.04609 0.19741 -3.16100
13
bifur_IRC_Cartesians_noMW_output/new_data/bifur_traj1_Cartesians point 328
C 0.07494 0.53185 1.25523
 C 0.07238 0.53298 -1.25576
 C 0.15715 0.58146 0.00017
 C -0.04080 -0.36371 2.31702
 C -0.03984 -0.36338 -2.31646
 F 0.10027 1.30118 1.68993
 F 0.09115 1.30418 -1.69265
 H -0.93022 -0.87776 2.30728
 H -0.92868 -0.87780 -2.30918
 H 0.67446 -1.08995 2.27812
 H 0.67477 -1.08924 -2.27493
 H 0.04549 0.20519 3.16850
 H 0.04896 0.20499 -3.16727
13
bifur_IRC_Cartesians_noMW_output/new_data/bifur_traj1_Cartesians point 329
C 0.07504 0.52871 1.25790
 C 0.07244 0.52985 -1.25843
 C 0.16285 0.57209 0.00017
 C -0.04042 -0.36194 2.32504
 C -0.03946 -0.36161 -2.32449
 F 0.09570 1.29827 1.68816
 F 0.08644 1.30129 -1.69087
 H -0.93026 -0.87602 2.31956
 H -0.92870 -0.87608 -2.32151
 H 0.67313 -1.08983 2.28795
 H 0.67345 -1.08912 -2.28473
 H 0.04813 0.21230 3.17437
 H 0.05165 0.21209 -3.17313
13
bifur_IRC_Cartesians_noMW_output/new_data/bifur_traj1_Cartesians point 330
C 0.07515 0.52572 1.26045
 C 0.07251 0.52686 -1.26098
 C 0.16829 0.56315 0.00017
 C -0.04006 -0.36025 2.33270
 C -0.03909 -0.35993 -2.33215
 F 0.09134 1.29549 1.68646
 F 0.08194 1.29853 -1.68917
 H -0.93030 -0.87437 2.33129
 H -0.92872 -0.87443 -2.33327
 H 0.67187 -1.08971 2.29734
 H 0.67219 -1.08901 -2.29408
 H 0.05066 0.21908 3.17998
 H 0.05422 0.21887 -3.17873
13
bifur_IRC_Cartesians_noMW_output/new_data/bifur_traj1_Cartesians point 331
C 0.07515 0.52572 1.26045
 C 0.07251 0.52686 -1.26098
 C 0.16829 0.56315 0.00017
 C -0.04006 -0.36025 2.33270
 C -0.03909 -0.35993 -2.33215
 F 0.09134 1.29549 1.68646
 F 0.08194 1.29853 -1.68917
 H -0.93030 -0.87437 2.33129
 H -0.92872 -0.87443 -2.33327
 H 0.67187 -1.08971 2.29734
 H 0.67219 -1.08901 -2.29408
 H 0.05066 0.21908 3.17998
 H 0.05422 0.21887 -3.17873
13
bifur_IRC_Cartesians_noMW_output/new_data/bifur_traj1_Cartesians point 332
C 0.07535 0.51986 1.26544
 C 0.07263 0.52100 -1.26597
 C 0.17895 0.54563 0.00017
 C -0.03936 -0.35694 2.34770
 C -0.03837 -0.35662 -2.34716
 F 0.08281 1.29005 1.68315
 F 0.07314 1.29311 -1.68584
 H -0.93036 -0.87113 2.35427
 H -0.92877 -0.87120 -2.35633
 H 0.66939 -1.08949 2.31573
 H 0.66972 -1.08878 -2.31241
 H 0.05562 0.23237 3.19095
 H 0.05926 0.23214 -3.18971
13
bifur_IRC_Cartesians_noMW_output/new_data/bifur_traj1_Cartesians point 333
C 0.07546 0.51688 1.26798
 C 0.07269 0.51802 -1.26852
 C 0.18438 0.53671 0.00017
 C -0.03900 -0.35525 2.35534
 C -0.03800 -0.35494 -2.35480
 F 0.07846 1.28727 1.68146
 F 0.06865 1.29036 -1.68414
 H -0.93040 -0.86947 2.36598
 H -0.92879 -0.86956 -2.36807
 H 0.66813 -1.08938 2.32509
 H 0.66846 -1.08867 -2.32174
 H 0.05814 0.23914 3.19654
 H 0.06182 0.23890 -3.19529
13
bifur_IRC_Cartesians_noMW_output/new_data/bifur_traj1_Cartesians point 334
C 0.07556 0.51382 1.27059
 C 0.07276 0.51496 -1.27112
 C 0.18993 0.52757 0.00016
 C -0.03863 -0.35352 2.36316
 C -0.03762 -0.35322 -2.36262
 F 0.07401 1.28444 1.67973
 F 0.06406 1.28753 -1.68241
 H -0.93043 -0.86778 2.37795
 H -0.92881 -0.86788 -2.38008
 H 0.66684 -1.08926 2.33468
 H 0.66717 -1.08855 -2.33129
 H 0.06072 0.24607 3.20227
 H 0.06445 0.24582 -3.20101
13
bifur_IRC_Cartesians_noMW_output/new_data/bifur_traj1_Cartesians point 335
C 0.07567 0.51069 1.27325
 C 0.07282 0.51184 -1.27379
 C 0.19562 0.51823 0.00016
 C -0.03826 -0.35175 2.37117
 C -0.03724 -0.35146 -2.37063
 F 0.06946 1.28153 1.67796
 F 0.05936 1.28464 -1.68063
 H -0.93047 -0.86605 2.39021
 H -0.92883 -0.86616 -2.39238
 H 0.66551 -1.08915 2.34449
 H 0.66585 -1.08843 -2.34107
 H 0.06336 0.25316 3.20812
 H 0.06713 0.25290 -3.20686
13
bifur_IRC_Cartesians_noMW_output/new_data/bifur_traj1_Cartesians point 336
C 0.07578 0.50751 1.27596
 C 0.07289 0.50866 -1.27650
 C 0.20142 0.50871 0.00016
 C -0.03787 -0.34995 2.37932
 C -0.03685 -0.34966 -2.37878
 F 0.06482 1.27857 1.67616
 F 0.05457 1.28170 -1.67882
 H -0.93051 -0.86429 2.40270
 H -0.92886 -0.86440 -2.40491
 H 0.66417 -1.08902 2.35448
 H 0.66451 -1.08831 -2.35103
 H 0.06605 0.26038 3.21409
 H 0.06987 0.26011 -3.21283
13
bifur_IRC_Cartesians_noMW_output/new_data/bifur_traj1_Cartesians point 337
C 0.07589 0.50429 1.27871
 C 0.07296 0.50544 -1.27925
 C 0.20728 0.49908 0.00016
 C -0.03749 -0.34813 2.38757
 C -0.03645 -0.34784 -2.38703
 F 0.06013 1.27558 1.67433
 F 0.04974 1.27873 -1.67699
 H -0.93055 -0.86251 2.41533
 H -0.92888 -0.86263 -2.41758
 H 0.66281 -1.08890 2.36459
 H 0.66315 -1.08819 -2.36110
 H 0.06877 0.26769 3.22012
 H 0.07264 0.26741 -3.21886
13
bifur_IRC_Cartesians_noMW_output/new_data/bifur_traj1_Cartesians point 338
C 0.07600 0.50107 1.28145
 C 0.07302 0.50222 -1.28199
 C 0.21313 0.48946 0.00016
 C -0.03710 -0.34631 2.39581
 C -0.03605 -0.34603 -2.39527
 F 0.05544 1.27259 1.67251
 F 0.04490 1.27575 -1.67516
 H -0.93058 -0.86073 2.42796
 H -0.92890 -0.86086 -2.43024
 H 0.66144 -1.08878 2.37469
 H 0.66180 -1.08806 -2.37117
 H 0.07149 0.27499 3.22615
 H 0.07540 0.27470 -3.22488
13
bifur_IRC_Cartesians_noMW_output/new_data/bifur_traj1_Cartesians point 339
C 0.07611 0.49789 1.28416
 C 0.07309 0.49905 -1.28470
 C 0.21890 0.47997 0.00016
 C -0.03672 -0.34452 2.40393
 C -0.03566 -0.34424 -2.40340
 F 0.05082 1.26965 1.67072
 F 0.04013 1.27282 -1.67336
 H -0.93062 -0.85897 2.44040
 H -0.92892 -0.85911 -2.44272
 H 0.66010 -1.08866 2.38465
 H 0.66046 -1.08794 -2.38109
 H 0.07418 0.28219 3.23209
 H 0.07813 0.28189 -3.23083
13
bifur_IRC_Cartesians_noMW_output/new_data/bifur_traj1_Cartesians point 340
C 0.07622 0.49480 1.28679
 C 0.07315 0.49596 -1.28733
 C 0.22452 0.47073 0.00015
 C -0.03635 -0.34277 2.41184
 C -0.03528 -0.34250 -2.41131
 F 0.04632 1.26678 1.66897
 F 0.03549 1.26997 -1.67160
 H -0.93066 -0.85726 2.45252
 H -0.92895 -0.85741 -2.45487
 H 0.65880 -1.08854 2.39434
 H 0.65916 -1.08782 -2.39075
 H 0.07679 0.28919 3.23788
 H 0.08078 0.28888 -3.23661
13
bifur_IRC_Cartesians_noMW_output/new_data/bifur_traj1_Cartesians point 341
C 0.07632 0.49183 1.28932
 C 0.07322 0.49298 -1.28987
 C 0.22994 0.46184 0.00015
 C -0.03599 -0.34109 2.41946
 C -0.03492 -0.34082 -2.41893
 F 0.04199 1.26401 1.66728
 F 0.03102 1.26722 -1.66991
 H -0.93069 -0.85561 2.46418
 H -0.92897 -0.85577 -2.46658
 H 0.65754 -1.08843 2.40367
 H 0.65791 -1.08771 -2.40005
 H 0.07930 0.29594 3.24345
 H 0.08334 0.29562 -3.24218
13
bifur_IRC_Cartesians_noMW_output/new_data/bifur_traj1_Cartesians point 342
C 0.07632 0.49183 1.28932
 C 0.07322 0.49298 -1.28987
 C 0.22994 0.46184 0.00015
 C -0.03599 -0.34109 2.41946
 C -0.03492 -0.34082 -2.41893
 F 0.04199 1.26401 1.66728
 F 0.03102 1.26722 -1.66991
 H -0.93069 -0.85561 2.46418
 H -0.92897 -0.85577 -2.46658
 H 0.65754 -1.08843 2.40367
 H 0.65791 -1.08771 -2.40005
 H 0.07930 0.29594 3.24345
 H 0.08334 0.29562 -3.24218
13
bifur_IRC_Cartesians_noMW_output/new_data/bifur_traj1_Cartesians point 343
C 0.07652 0.48628 1.29405
 C 0.07333 0.48744 -1.29460
 C 0.24002 0.44526 0.00015
 C -0.03532 -0.33796 2.43366
 C -0.03423 -0.33769 -2.43313
 F 0.03391 1.25886 1.66414
 F 0.02268 1.26209 -1.66676
 H -0.93076 -0.85254 2.48593
 H -0.92901 -0.85272 -2.48839
 H 0.65519 -1.08822 2.42107
 H 0.65557 -1.08750 -2.41739
 H 0.08399 0.30852 3.25384
 H 0.08810 0.30818 -3.25256
13
bifur_IRC_Cartesians_noMW_output/new_data/bifur_traj1_Cartesians point 344
C 0.07661 0.48372 1.29623
 C 0.07339 0.48488 -1.29678
 C 0.24469 0.43760 0.00015
 C -0.03501 -0.33651 2.44022
 C -0.03392 -0.33625 -2.43970
 F 0.03018 1.25648 1.66269
 F 0.01883 1.25973 -1.66531
 H -0.93079 -0.85113 2.49598
 H -0.92903 -0.85131 -2.49847
 H 0.65411 -1.08812 2.42912
 H 0.65449 -1.08740 -2.42541
 H 0.08615 0.31433 3.25864
 H 0.09031 0.31399 -3.25736
13
bifur_IRC_Cartesians_noMW_output/new_data/bifur_traj1_Cartesians point 345
C 0.07669 0.48129 1.29830
 C 0.07344 0.48245 -1.29885
 C 0.24909 0.43035 0.00015
 C -0.03472 -0.33514 2.44642
 C -0.03362 -0.33488 -2.44590
 F 0.02665 1.25423 1.66132
 F 0.01519 1.25749 -1.66393
 H -0.93081 -0.84979 2.50548
 H -0.92904 -0.84997 -2.50800
 H 0.65309 -1.08803 2.43672
 H 0.65347 -1.08731 -2.43299
 H 0.08820 0.31982 3.26318
 H 0.09239 0.31947 -3.26190
13
bifur_IRC_Cartesians_noMW_output/new_data/bifur_traj1_Cartesians point 346
C 0.07677 0.47902 1.30023
 C 0.07349 0.48018 -1.30079
 C 0.25323 0.42355 0.00015
 C -0.03445 -0.33385 2.45224
 C -0.03334 -0.33360 -2.45173
 F 0.02333 1.25212 1.66003
 F 0.01177 1.25539 -1.66264
 H -0.93084 -0.84853 2.51440
 H -0.92906 -0.84872 -2.51695
 H 0.65212 -1.08795 2.44386
 H 0.65251 -1.08722 -2.44010
 H 0.09012 0.32498 3.26744
 H 0.09434 0.32462 -3.26615
13
bifur_IRC_Cartesians_noMW_output/new_data/bifur_traj1_Cartesians point 347
C 0.07684 0.47692 1.30203
 C 0.07353 0.47808 -1.30258
 C 0.25706 0.41727 0.00015
 C -0.03419 -0.33266 2.45763
 C -0.03308 -0.33242 -2.45711
 F 0.02027 1.25017 1.65884
 F 0.00861 1.25344 -1.66144
 H -0.93087 -0.84736 2.52264
 H -0.92908 -0.84756 -2.52522
 H 0.65124 -1.08787 2.45045
 H 0.65162 -1.08714 -2.44667
 H 0.09190 0.32975 3.27138
 H 0.09615 0.32939 -3.27009
13
bifur_IRC_Cartesians_noMW_output/new_data/bifur_traj1_Cartesians point 348
C 0.07691 0.47502 1.30364
 C 0.07357 0.47618 -1.30420
 C 0.26051 0.41160 0.00014
 C -0.03397 -0.33159 2.46248
 C -0.03285 -0.33135 -2.46197
 F 0.01751 1.24841 1.65777
 F 0.00576 1.25169 -1.66036
 H -0.93089 -0.84631 2.53008
 H -0.92909 -0.84652 -2.53268
 H 0.65043 -1.08780 2.45641
 H 0.65082 -1.08707 -2.45260
 H 0.09350 0.33405 3.27493
 H 0.09778 0.33368 -3.27364
13
bifur_IRC_Cartesians_noMW_output/new_data/bifur_traj1_Cartesians point 349
C 0.07697 0.47336 1.30506
 C 0.07360 0.47452 -1.30561
 C 0.26353 0.40664 0.00014
 C -0.03377 -0.33065 2.46673
 C -0.03264 -0.33041 -2.46622
 F 0.01509 1.24686 1.65683
 F 0.00327 1.25016 -1.65942
 H -0.93091 -0.84540 2.53659
 H -0.92910 -0.84561 -2.53921
 H 0.64973 -1.08773 2.46161
 H 0.65012 -1.08700 -2.45779
 H 0.09491 0.33782 3.27804
 H 0.09920 0.33744 -3.27675
13
bifur_IRC_Cartesians_noMW_output/new_data/bifur_traj1_Cartesians point 350
C 0.07701 0.47196 1.30625
 C 0.07363 0.47312 -1.30681
 C 0.26607 0.40245 0.00014
 C -0.03360 -0.32986 2.47032
 C -0.03247 -0.32962 -2.46981
 F 0.01305 1.24556 1.65604
 F 0.00116 1.24886 -1.65862
 H -0.93092 -0.84462 2.54208
 H -0.92911 -0.84483 -2.54472
 H 0.64914 -1.08768 2.46601
 H 0.64953 -1.08695 -2.46217
 H 0.09609 0.34099 3.28066
 H 0.10041 0.34061 -3.27937
13
bifur_IRC_Cartesians_noMW_output/new_data/bifur_traj1_Cartesians point 351
C 0.07705 0.47082 1.30722
 C 0.07366 0.47199 -1.30778
 C 0.26815 0.39904 0.00014
 C -0.03346 -0.32922 2.47323
 C -0.03233 -0.32898 -2.47272
 F 0.01139 1.24451 1.65539
 F -0.00055 1.24781 -1.65798
 H -0.93094 -0.84399 2.54655
 H -0.92912 -0.84421 -2.54920
 H 0.64866 -1.08764 2.46958
 H 0.64905 -1.08691 -2.46574
 H 0.09705 0.34358 3.28280
 H 0.10139 0.34319 -3.28150
13
bifur_IRC_Cartesians_noMW_output/new_data/bifur_traj1_Cartesians point 352
C 0.07708 0.46993 1.30798
 C 0.07368 0.47109 -1.30854
 C 0.26977 0.39638 0.00014
 C -0.03335 -0.32871 2.47552
 C -0.03222 -0.32848 -2.47501
 F 0.01009 1.24368 1.65489
 F -0.00189 1.24699 -1.65747
 H -0.93095 -0.84350 2.55005
 H -0.92913 -0.84372 -2.55271
 H 0.64828 -1.08760 2.47238
 H 0.64868 -1.08687 -2.46853
 H 0.09781 0.34560 3.28447
 H 0.10215 0.34521 -3.28317
13
bifur_IRC_Cartesians_noMW_output/new_data/bifur_traj1_Cartesians point 353
C 0.07708 0.46993 1.30798
 C 0.07368 0.47109 -1.30854
 C 0.26977 0.39638 0.00014
 C -0.03335 -0.32871 2.47552
 C -0.03222 -0.32848 -2.47501
 F 0.01009 1.24368 1.65489
 F -0.00189 1.24699 -1.65747
 H -0.93095 -0.84350 2.55005
 H -0.92913 -0.84372 -2.55271
 H 0.64828 -1.08760 2.47238
 H 0.64868 -1.08687 -2.46853
 H 0.09781 0.34560 3.28447
 H 0.10215 0.34521 -3.28317
13
bifur_IRC_Cartesians_noMW_output/new_data/bifur_traj1_Cartesians point 354
C 0.07713 0.46873 1.30900
 C 0.07370 0.46990 -1.30956
 C 0.27194 0.39281 0.00014
 C -0.03321 -0.32804 2.47858
 C -0.03207 -0.32780 -2.47807
 F 0.00835 1.24257 1.65421
 F -0.00369 1.24588 -1.65679
 H -0.93096 -0.84283 2.55473
 H -0.92913 -0.84306 -2.55741
 H 0.64778 -1.08756 2.47613
 H 0.64817 -1.08683 -2.47226
 H 0.09882 0.34831 3.28670
 H 0.10318 0.34792 -3.28541
13
bifur_IRC_Cartesians_noMW_output/new_data/bifur_traj1_Cartesians point 355
C 0.07714 0.46830 1.30937
 C 0.07371 0.46946 -1.30993
 C 0.27274 0.39150 0.00014
 C -0.03316 -0.32779 2.47969
 C -0.03202 -0.32756 -2.47918
 F 0.00772 1.24216 1.65397
 F -0.00434 1.24548 -1.65654
 H -0.93097 -0.84259 2.55644
 H -0.92914 -0.84282 -2.55912
 H 0.64759 -1.08754 2.47750
 H 0.64799 -1.08681 -2.47362
 H 0.09918 0.34930 3.28752
 H 0.10355 0.34891 -3.28622
13
bifur_IRC_Cartesians_noMW_output/new_data/bifur_traj1_Cartesians point 356
C 0.07716 0.46785 1.30975
 C 0.07372 0.46901 -1.31031
 C 0.27356 0.39015 0.00014
 C -0.03310 -0.32754 2.48085
 C -0.03196 -0.32730 -2.48034
 F 0.00706 1.24174 1.65371
 F -0.00502 1.24506 -1.65629
 H -0.93097 -0.84234 2.55821
 H -0.92914 -0.84257 -2.56089
 H 0.64740 -1.08752 2.47891
 H 0.64780 -1.08679 -2.47503
 H 0.09957 0.35032 3.28836
 H 0.10394 0.34993 -3.28707
13
bifur_IRC_Cartesians_noMW_output/new_data/bifur_traj1_Cartesians point 357
C 0.07718 0.46728 1.31024
 C 0.07373 0.46845 -1.31080
 C 0.27458 0.38846 0.00014
 C -0.03303 -0.32722 2.48229
 C -0.03190 -0.32698 -2.48178
 F 0.00624 1.24122 1.65339
 F -0.00587 1.24454 -1.65597
 H -0.93098 -0.84203 2.56042
 H -0.92915 -0.84226 -2.56312
 H 0.64716 -1.08750 2.48068
 H 0.64756 -1.08677 -2.47680
 H 0.10004 0.35160 3.28942
 H 0.10443 0.35121 -3.28813
13
bifur_IRC_Cartesians_noMW_output/new_data/bifur_traj1_Cartesians point 358
C 0.07720 0.46651 1.31089
 C 0.07375 0.46768 -1.31145
 C 0.27598 0.38616 0.00014
 C -0.03294 -0.32678 2.48426
 C -0.03180 -0.32655 -2.48376
 F 0.00512 1.24050 1.65296
 F -0.00703 1.24383 -1.65553
 H -0.93099 -0.84160 2.56344
 H -0.92915 -0.84183 -2.56615
 H 0.64684 -1.08747 2.48310
 H 0.64724 -1.08674 -2.47921
 H 0.10069 0.35335 3.29087
 H 0.10509 0.35295 -3.28957
13
bifur_IRC_Cartesians_noMW_output/new_data/bifur_traj1_Cartesians point 359
C 0.07724 0.46547 1.31178
 C 0.07377 0.46664 -1.31234
 C 0.27788 0.38305 0.00014
 C -0.03282 -0.32619 2.48693
 C -0.03167 -0.32596 -2.48643
 F 0.00360 1.23954 1.65237
 F -0.00859 1.24287 -1.65494
 H -0.93100 -0.84103 2.56753
 H -0.92916 -0.84126 -2.57025
 H 0.64640 -1.08743 2.48637
 H 0.64680 -1.08670 -2.48247
 H 0.10157 0.35571 3.29282
 H 0.10598 0.35531 -3.29152
13
bifur_IRC_Cartesians_noMW_output/new_data/bifur_traj1_Cartesians point 360
C 0.07729 0.46411 1.31293
 C 0.07380 0.46528 -1.31349
 C 0.28034 0.37900 0.00014
 C -0.03265 -0.32543 2.49039
 C -0.03151 -0.32520 -2.48989
 F 0.00163 1.23828 1.65160
 F -0.01062 1.24162 -1.65417
 H -0.93102 -0.84028 2.57283
 H -0.92917 -0.84052 -2.57557
 H 0.64582 -1.08738 2.49061
 H 0.64623 -1.08665 -2.48670
 H 0.10272 0.35878 3.29535
 H 0.10714 0.35838 -3.29405
13
bifur_IRC_Cartesians_noMW_output/new_data/bifur_traj1_Cartesians point 361
C 0.07734 0.46245 1.31435
 C 0.07383 0.46362 -1.31491
 C 0.28337 0.37402 0.00014
 C -0.03245 -0.32449 2.49466
 C -0.03130 -0.32426 -2.49416
 F -0.00080 1.23673 1.65066
 F -0.01313 1.24008 -1.65322
 H -0.93103 -0.83936 2.57937
 H -0.92918 -0.83960 -2.58212
 H 0.64512 -1.08732 2.49584
 H 0.64553 -1.08659 -2.49191
 H 0.10413 0.36256 3.29847
 H 0.10858 0.36215 -3.29717
13
bifur_IRC_Cartesians_noMW_output/new_data/bifur_traj1_Cartesians point 362
C 0.07741 0.46050 1.31601
 C 0.07387 0.46167 -1.31658
 C 0.28692 0.36820 0.00014
 C -0.03222 -0.32338 2.49965
 C -0.03106 -0.32316 -2.49915
 F -0.00364 1.23492 1.64955
 F -0.01606 1.23828 -1.65211
 H -0.93106 -0.83828 2.58701
 H -0.92919 -0.83853 -2.58978
 H 0.64430 -1.08725 2.50196
 H 0.64470 -1.08651 -2.49800
 H 0.10577 0.36698 3.30212
 H 0.11025 0.36656 -3.30082
13
bifur_IRC_Cartesians_noMW_output/new_data/bifur_traj1_Cartesians point 363
C 0.07749 0.45832 1.31786
 C 0.07392 0.45950 -1.31843
 C 0.29087 0.36170 0.00014
 C -0.03196 -0.32216 2.50522
 C -0.03079 -0.32194 -2.50471
 F -0.00680 1.23290 1.64832
 F -0.01932 1.23627 -1.65088
 H -0.93108 -0.83708 2.59553
 H -0.92921 -0.83733 -2.59834
 H 0.64338 -1.08716 2.50878
 H 0.64379 -1.08643 -2.50480
 H 0.10761 0.37191 3.30619
 H 0.11212 0.37149 -3.30489
13
bifur_IRC_Cartesians_noMW_output/new_data/bifur_traj1_Cartesians point 364
C 0.07749 0.45832 1.31786
 C 0.07392 0.45950 -1.31843
 C 0.29087 0.36170 0.00014
 C -0.03196 -0.32216 2.50522
 C -0.03079 -0.32194 -2.50471
 F -0.00680 1.23290 1.64832
 F -0.01932 1.23627 -1.65088
 H -0.93108 -0.83708 2.59553
 H -0.92921 -0.83733 -2.59834
 H 0.64338 -1.08716 2.50878
 H 0.64379 -1.08643 -2.50480
 H 0.10761 0.37191 3.30619
 H 0.11212 0.37149 -3.30489
13
bifur_IRC_Cartesians_noMW_output/new_data/bifur_traj1_Cartesians point 365
C 0.07765 0.45355 1.32193
 C 0.07402 0.45473 -1.32250
 C 0.29955 0.34743 0.00013
 C -0.03138 -0.31946 2.51743
 C -0.03021 -0.31924 -2.51694
 F -0.01375 1.22847 1.64562
 F -0.02650 1.23186 -1.64817
 H -0.93114 -0.83443 2.61425
 H -0.92924 -0.83470 -2.61711
 H 0.64136 -1.08698 2.52375
 H 0.64178 -1.08625 -2.51972
 H 0.11164 0.38273 3.31513
 H 0.11622 0.38230 -3.31382
13
bifur_IRC_Cartesians_noMW_output/new_data/bifur_traj1_Cartesians point 366
C 0.07774 0.45106 1.32405
 C 0.07407 0.45224 -1.32462
 C 0.30408 0.33999 0.00013
 C -0.03108 -0.31805 2.52380
 C -0.02990 -0.31784 -2.52331
 F -0.01738 1.22616 1.64421
 F -0.03024 1.22956 -1.64675
 H -0.93117 -0.83306 2.62401
 H -0.92926 -0.83333 -2.62690
 H 0.64031 -1.08689 2.53156
 H 0.64073 -1.08615 -2.52750
 H 0.11375 0.38838 3.31979
 H 0.11836 0.38793 -3.31848
13
bifur_IRC_Cartesians_noMW_output/new_data/bifur_traj1_Cartesians point 367
C 0.07783 0.44856 1.32618
 C 0.07412 0.44974 -1.32675
 C 0.30863 0.33251 0.00013
 C -0.03078 -0.31664 2.53021
 C -0.02959 -0.31643 -2.52972
 F -0.02102 1.22383 1.64280
 F -0.03400 1.22725 -1.64533
 H -0.93120 -0.83167 2.63382
 H -0.92928 -0.83195 -2.63674
 H 0.63925 -1.08679 2.53941
 H 0.63967 -1.08606 -2.53533
 H 0.11586 0.39405 3.32448
 H 0.12051 0.39360 -3.32317
13
bifur_IRC_Cartesians_noMW_output/new_data/bifur_traj1_Cartesians point 368
C 0.07791 0.44608 1.32830
 C 0.07418 0.44726 -1.32887
 C 0.31315 0.32509 0.00013
 C -0.03048 -0.31523 2.53657
 C -0.02929 -0.31503 -2.53608
 F -0.02464 1.22153 1.64139
 F -0.03773 1.22496 -1.64392
 H -0.93123 -0.83030 2.64356
 H -0.92930 -0.83059 -2.64651
 H 0.63820 -1.08670 2.54720
 H 0.63863 -1.08596 -2.54309
 H 0.11796 0.39968 3.32913
 H 0.12264 0.39922 -3.32782
13
bifur_IRC_Cartesians_noMW_output/new_data/bifur_traj1_Cartesians point 369
C 0.07800 0.44365 1.33037
 C 0.07423 0.44483 -1.33094
 C 0.31756 0.31784 0.00013
 C -0.03019 -0.31386 2.54278
 C -0.02899 -0.31366 -2.54229
 F -0.02817 1.21928 1.64002
 F -0.04137 1.22272 -1.64254
 H -0.93125 -0.82896 2.65307
 H -0.92932 -0.82925 -2.65605
 H 0.63717 -1.08661 2.55481
 H 0.63761 -1.08587 -2.55068
 H 0.12001 0.40518 3.33368
 H 0.12472 0.40472 -3.33236
13
bifur_IRC_Cartesians_noMW_output/new_data/bifur_traj1_Cartesians point 370
C 0.07808 0.44134 1.33234
 C 0.07427 0.44252 -1.33291
 C 0.32177 0.31093 0.00013
 C -0.02991 -0.31256 2.54869
 C -0.02870 -0.31236 -2.54821
 F -0.03154 1.21713 1.63871
 F -0.04485 1.22058 -1.64123
 H -0.93128 -0.82768 2.66213
 H -0.92933 -0.82798 -2.66514
 H 0.63620 -1.08652 2.56207
 H 0.63663 -1.08578 -2.55790
 H 0.12196 0.41042 3.33800
 H 0.12671 0.40995 -3.33668
13
bifur_IRC_Cartesians_noMW_output/new_data/bifur_traj1_Cartesians point 371
C 0.07815 0.43922 1.33414
 C 0.07432 0.44040 -1.33472
 C 0.32562 0.30458 0.00013
 C -0.02966 -0.31136 2.55413
 C -0.02844 -0.31116 -2.55364
 F -0.03463 1.21516 1.63751
 F -0.04803 1.21862 -1.64002
 H -0.93131 -0.82650 2.67045
 H -0.92935 -0.82681 -2.67348
 H 0.63530 -1.08644 2.56872
 H 0.63574 -1.08570 -2.56454
 H 0.12375 0.41524 3.34198
 H 0.12853 0.41476 -3.34065
13
bifur_IRC_Cartesians_noMW_output/new_data/bifur_traj1_Cartesians point 372
C 0.07821 0.43735 1.33573
 C 0.07436 0.43854 -1.33631
 C 0.32901 0.29901 0.00012
 C -0.02943 -0.31030 2.55889
 C -0.02821 -0.31011 -2.55841
 F -0.03734 1.21343 1.63646
 F -0.05083 1.21690 -1.63896
 H -0.93133 -0.82547 2.67775
 H -0.92936 -0.82578 -2.68081
 H 0.63451 -1.08637 2.57457
 H 0.63495 -1.08563 -2.57036
 H 0.12533 0.41946 3.34547
 H 0.13013 0.41897 -3.34414
13
bifur_IRC_Cartesians_noMW_output/new_data/bifur_traj1_Cartesians point 373
C 0.07827 0.43577 1.33708
 C 0.07439 0.43695 -1.33766
 C 0.33189 0.29428 0.00012
 C -0.02924 -0.30941 2.56295
 C -0.02802 -0.30922 -2.56247
 F -0.03965 1.21196 1.63556
 F -0.05321 1.21544 -1.63806
 H -0.93135 -0.82459 2.68396
 H -0.92937 -0.82491 -2.68704
 H 0.63384 -1.08631 2.57954
 H 0.63428 -1.08557 -2.57532
 H 0.12667 0.42305 3.34843
 H 0.13149 0.42256 -3.34711
13
bifur_IRC_Cartesians_noMW_output/new_data/bifur_traj1_Cartesians point 374
C 0.07832 0.43442 1.33823
 C 0.07442 0.43561 -1.33880
 C 0.33434 0.29026 0.00012
 C -0.02908 -0.30865 2.56639
 C -0.02785 -0.30846 -2.56591
 F -0.04161 1.21071 1.63480
 F -0.05524 1.21419 -1.63730
 H -0.93136 -0.82385 2.68924
 H -0.92938 -0.82417 -2.69233
 H 0.63327 -1.08626 2.58376
 H 0.63372 -1.08552 -2.57952
 H 0.12780 0.42610 3.35095
 H 0.13265 0.42561 -3.34963
13
bifur_IRC_Cartesians_noMW_output/new_data/bifur_traj1_Cartesians point 375
C 0.07832 0.43442 1.33823
 C 0.07442 0.43561 -1.33880
 C 0.33434 0.29026 0.00012
 C -0.02908 -0.30865 2.56639
 C -0.02785 -0.30846 -2.56591
 F -0.04161 1.21071 1.63480
 F -0.05524 1.21419 -1.63730
 H -0.93136 -0.82385 2.68924
 H -0.92938 -0.82417 -2.69233
 H 0.63327 -1.08626 2.58376
 H 0.63372 -1.08552 -2.57952
 H 0.12780 0.42610 3.35095
 H 0.13265 0.42561 -3.34963
13
bifur_IRC_Cartesians_noMW_output/new_data/bifur_traj1_Cartesians point 376
C 0.07840 0.43213 1.34018
 C 0.07447 0.43332 -1.34076
 C 0.33851 0.28340 0.00012
 C -0.02881 -0.30735 2.57226
 C -0.02757 -0.30717 -2.57178
 F -0.04495 1.20858 1.63350
 F -0.05868 1.21208 -1.63600
 H -0.93139 -0.82258 2.69823
 H -0.92940 -0.82291 -2.70135
 H 0.63230 -1.08617 2.59095
 H 0.63275 -1.08543 -2.58669
 H 0.12974 0.43130 3.35525
 H 0.13462 0.43080 -3.35392
13
bifur_IRC_Cartesians_noMW_output/new_data/bifur_traj1_Cartesians point 377
C 0.07844 0.43100 1.34114
 C 0.07449 0.43219 -1.34172
 C 0.34056 0.28004 0.00012
 C -0.02867 -0.30671 2.57515
 C -0.02743 -0.30653 -2.57467
 F -0.04659 1.20753 1.63286
 F -0.06037 1.21103 -1.63536
 H -0.93140 -0.82196 2.70265
 H -0.92941 -0.82229 -2.70578
 H 0.63183 -1.08613 2.59449
 H 0.63228 -1.08538 -2.59021
 H 0.13069 0.43386 3.35736
 H 0.13559 0.43335 -3.35603
13
bifur_IRC_Cartesians_noMW_output/new_data/bifur_traj1_Cartesians point 378
C 0.07848 0.42978 1.34218
 C 0.07452 0.43097 -1.34276
 C 0.34279 0.27637 0.00012
 C -0.02852 -0.30602 2.57828
 C -0.02728 -0.30584 -2.57780
 F -0.04837 1.20639 1.63217
 F -0.06222 1.20990 -1.63466
 H -0.93142 -0.82128 2.70745
 H -0.92942 -0.82161 -2.71060
 H 0.63131 -1.08608 2.59833
 H 0.63176 -1.08534 -2.59405
 H 0.13173 0.43664 3.35965
 H 0.13664 0.43613 -3.35832
13
bifur_IRC_Cartesians_noMW_output/new_data/bifur_traj1_Cartesians point 379
C 0.07853 0.42838 1.34338
 C 0.07455 0.42957 -1.34396
 C 0.34534 0.27219 0.00012
 C -0.02835 -0.30523 2.58187
 C -0.02711 -0.30506 -2.58139
 F -0.05041 1.20510 1.63138
 F -0.06432 1.20861 -1.63386
 H -0.93143 -0.82051 2.71294
 H -0.92943 -0.82084 -2.71611
 H 0.63072 -1.08603 2.60272
 H 0.63117 -1.08528 -2.59842
 H 0.13291 0.43981 3.36227
 H 0.13784 0.43930 -3.36094
13
bifur_IRC_Cartesians_noMW_output/new_data/bifur_traj1_Cartesians point 380
C 0.07858 0.42675 1.34477
 C 0.07458 0.42794 -1.34535
 C 0.34830 0.26731 0.00012
 C -0.02816 -0.30431 2.58604
 C -0.02691 -0.30414 -2.58556
 F -0.05279 1.20358 1.63045
 F -0.06677 1.20710 -1.63294
 H -0.93145 -0.81960 2.71933
 H -0.92944 -0.81995 -2.72252
 H 0.63003 -1.08597 2.60784
 H 0.63048 -1.08522 -2.60352
 H 0.13429 0.44351 3.36533
 H 0.13924 0.44299 -3.36399
13
bifur_IRC_Cartesians_noMW_output/new_data/bifur_traj1_Cartesians point 381
C 0.07865 0.42485 1.34639
 C 0.07462 0.42604 -1.34697
 C 0.35176 0.26163 0.00012
 C -0.02793 -0.30323 2.59091
 C -0.02667 -0.30306 -2.59043
 F -0.05556 1.20181 1.62938
 F -0.06963 1.20535 -1.63186
 H -0.93147 -0.81855 2.72679
 H -0.92945 -0.81890 -2.73000
 H 0.62922 -1.08590 2.61381
 H 0.62968 -1.08515 -2.60947
 H 0.13590 0.44782 3.36889
 H 0.14088 0.44730 -3.36755
13
bifur_IRC_Cartesians_noMW_output/new_data/bifur_traj1_Cartesians point 382
C 0.07872 0.42267 1.34824
 C 0.07467 0.42386 -1.34882
 C 0.35572 0.25512 0.00012
 C -0.02767 -0.30200 2.59648
 C -0.02641 -0.30184 -2.59601
 F -0.05873 1.19979 1.62815
 F -0.07290 1.20334 -1.63062
 H -0.93150 -0.81735 2.73533
 H -0.92947 -0.81770 -2.73856
 H 0.62830 -1.08581 2.62064
 H 0.62876 -1.08507 -2.61627
 H 0.13774 0.45276 3.37297
 H 0.14275 0.45223 -3.37163
13
bifur_IRC_Cartesians_noMW_output/new_data/bifur_traj1_Cartesians point 383
C 0.07881 0.42027 1.35028
 C 0.07472 0.42146 -1.35087
 C 0.36008 0.24795 0.00012
 C -0.02738 -0.30065 2.60262
 C -0.02611 -0.30048 -2.60215
 F -0.06222 1.19757 1.62679
 F -0.07650 1.20112 -1.62926
 H -0.93153 -0.81602 2.74473
 H -0.92948 -0.81638 -2.74799
 H 0.62729 -1.08572 2.62816
 H 0.62775 -1.08497 -2.62377
 H 0.13976 0.45820 3.37746
 H 0.14481 0.45766 -3.37612
13
bifur_IRC_Cartesians_noMW_output/new_data/bifur_traj1_Cartesians point 384
C 0.07889 0.41778 1.35241
 C 0.07477 0.41897 -1.35299
 C 0.36461 0.24051 0.00011
 C -0.02708 -0.29924 2.60900
 C -0.02580 -0.29908 -2.60852
 F -0.06584 1.19525 1.62538
 F -0.08024 1.19882 -1.62784
 H -0.93156 -0.81464 2.75449
 H -0.92950 -0.81501 -2.75779
 H 0.62624 -1.08563 2.63597
 H 0.62671 -1.08488 -2.63156
 H 0.14187 0.46384 3.38212
 H 0.14695 0.46330 -3.38078
13
bifur_IRC_Cartesians_noMW_output/new_data/bifur_traj1_Cartesians point 385
C 0.07898 0.41537 1.35446
 C 0.07482 0.41656 -1.35505
 C 0.36900 0.23330 0.00011
 C -0.02679 -0.29788 2.61517
 C -0.02551 -0.29772 -2.61470
 F -0.06936 1.19301 1.62401
 F -0.08387 1.19659 -1.62647
 H -0.93159 -0.81331 2.76395
 H -0.92952 -0.81368 -2.76728
 H 0.62522 -1.08554 2.64354
 H 0.62569 -1.08479 -2.63910
 H 0.14391 0.46932 3.38664
 H 0.14902 0.46876 -3.38530
13
bifur_IRC_Cartesians_noMW_output/new_data/bifur_traj1_Cartesians point 386
C 0.07898 0.41537 1.35446
 C 0.07482 0.41656 -1.35505
 C 0.36900 0.23330 0.00011
 C -0.02679 -0.29788 2.61517
 C -0.02551 -0.29772 -2.61470
 F -0.06936 1.19301 1.62401
 F -0.08387 1.19659 -1.62647
 H -0.93159 -0.81331 2.76395
 H -0.92952 -0.81368 -2.76728
 H 0.62522 -1.08554 2.64354
 H 0.62569 -1.08479 -2.63910
 H 0.14391 0.46932 3.38664
 H 0.14902 0.46876 -3.38530
13
bifur_IRC_Cartesians_noMW_output/new_data/bifur_traj1_Cartesians point 387
C 0.07912 0.41131 1.35792
 C 0.07490 0.41251 -1.35851
 C 0.37638 0.22117 0.00011
 C -0.02630 -0.29558 2.62556
 C -0.02501 -0.29543 -2.62509
 F -0.07526 1.18925 1.62172
 F -0.08996 1.19284 -1.62417
 H -0.93163 -0.81106 2.77985
 H -0.92955 -0.81145 -2.78323
 H 0.62350 -1.08538 2.65627
 H 0.62398 -1.08463 -2.65178
 H 0.14733 0.47851 3.39424
 H 0.15250 0.47795 -3.39289
13
bifur_IRC_Cartesians_noMW_output/new_data/bifur_traj1_Cartesians point 388
C 0.07917 0.40982 1.35918
 C 0.07493 0.41102 -1.35977
 C 0.37908 0.21673 0.00011
 C -0.02612 -0.29474 2.62936
 C -0.02482 -0.29460 -2.62890
 F -0.07743 1.18786 1.62088
 F -0.09220 1.19147 -1.62332
 H -0.93165 -0.81024 2.78568
 H -0.92956 -0.81063 -2.78908
 H 0.62287 -1.08533 2.66093
 H 0.62335 -1.08457 -2.65643
 H 0.14859 0.48188 3.39702
 H 0.15378 0.48131 -3.39567
13
bifur_IRC_Cartesians_noMW_output/new_data/bifur_traj1_Cartesians point 389
C 0.07921 0.40874 1.36011
 C 0.07496 0.40994 -1.36069
 C 0.38105 0.21350 0.00011
 C -0.02599 -0.29413 2.63213
 C -0.02469 -0.29399 -2.63167
 F -0.07901 1.18686 1.62027
 F -0.09382 1.19047 -1.62271
 H -0.93166 -0.80964 2.78993
 H -0.92957 -0.81003 -2.79333
 H 0.62242 -1.08529 2.66433
 H 0.62290 -1.08453 -2.65981
 H 0.14950 0.48434 3.39905
 H 0.15471 0.48376 -3.39770
13
bifur_IRC_Cartesians_noMW_output/new_data/bifur_traj1_Cartesians point 390
C 0.07923 0.40806 1.36068
 C 0.07497 0.40926 -1.36127
 C 0.38229 0.21146 0.00011
 C -0.02591 -0.29375 2.63387
 C -0.02461 -0.29360 -2.63341
 F -0.08000 1.18623 1.61988
 F -0.09484 1.18984 -1.62232
 H -0.93167 -0.80926 2.79259
 H -0.92957 -0.80966 -2.79601
 H 0.62213 -1.08526 2.66646
 H 0.62261 -1.08451 -2.66194
 H 0.15008 0.48588 3.40032
 H 0.15529 0.48530 -3.39897
13
bifur_IRC_Cartesians_noMW_output/new_data/bifur_traj1_Cartesians point 391
C 0.07924 0.40774 1.36096
 C 0.07498 0.40894 -1.36155
 C 0.38288 0.21050 0.00011
 C -0.02587 -0.29357 2.63470
 C -0.02457 -0.29342 -2.63423
 F -0.08047 1.18593 1.61970
 F -0.09533 1.18954 -1.62214
 H -0.93167 -0.80908 2.79386
 H -0.92957 -0.80948 -2.79728
 H 0.62199 -1.08525 2.66747
 H 0.62247 -1.08449 -2.66295
 H 0.15035 0.48661 3.40093
 H 0.15557 0.48604 -3.39957
13
bifur_IRC_Cartesians_noMW_output/new_data/bifur_traj1_Cartesians point 392
C 0.07924 0.40767 1.36102
 C 0.07498 0.40887 -1.36161
 C 0.38301 0.21029 0.00011
 C -0.02586 -0.29353 2.63488
 C -0.02456 -0.29338 -2.63442
 F -0.08057 1.18586 1.61966
 F -0.09544 1.18948 -1.62210
 H -0.93168 -0.80905 2.79414
 H -0.92958 -0.80944 -2.79756
 H 0.62196 -1.08525 2.66770
 H 0.62244 -1.08449 -2.66317
 H 0.15041 0.48677 3.40106
 H 0.15563 0.48620 -3.39971
13
bifur_IRC_Cartesians_noMW_output/new_data/bifur_traj1_Cartesians point 393
C 0.07924 0.40774 1.36096
 C 0.07498 0.40894 -1.36155
 C 0.38288 0.21049 0.00011
 C -0.02587 -0.29356 2.63470
 C -0.02457 -0.29342 -2.63424
 F -0.08047 1.18593 1.61970
 F -0.09533 1.18954 -1.62214
 H -0.93167 -0.80908 2.79386
 H -0.92957 -0.80948 -2.79728
 H 0.62199 -1.08525 2.66748
 H 0.62247 -1.08449 -2.66295
 H 0.15035 0.48661 3.40093
 H 0.15557 0.48604 -3.39958
13
bifur_IRC_Cartesians_noMW_output/new_data/bifur_traj1_Cartesians point 394
C 0.07924 0.40789 1.36083
 C 0.07498 0.40909 -1.36142
 C 0.38260 0.21095 0.00011
 C -0.02589 -0.29365 2.63431
 C -0.02459 -0.29351 -2.63385
 F -0.08025 1.18607 1.61978
 F -0.09510 1.18968 -1.62222
 H -0.93167 -0.80917 2.79327
 H -0.92957 -0.80956 -2.79669
 H 0.62206 -1.08525 2.66700
 H 0.62254 -1.08450 -2.66248
 H 0.15022 0.48627 3.40064
 H 0.15544 0.48569 -3.39929
13
bifur_IRC_Cartesians_noMW_output/new_data/bifur_traj1_Cartesians point 395
C 0.07923 0.40810 1.36065
 C 0.07497 0.40930 -1.36124
 C 0.38222 0.21158 0.00011
 C -0.02592 -0.29377 2.63377
 C -0.02461 -0.29362 -2.63331
 F -0.07994 1.18626 1.61990
 F -0.09479 1.18988 -1.62234
 H -0.93167 -0.80928 2.79244
 H -0.92957 -0.80968 -2.79586
 H 0.62215 -1.08526 2.66634
 H 0.62263 -1.08451 -2.66182
 H 0.15005 0.48579 3.40025
 H 0.15526 0.48522 -3.39890
13
bifur_IRC_Cartesians_noMW_output/new_data/bifur_traj1_Cartesians point 396
C 0.07922 0.40835 1.36044
 C 0.07497 0.40955 -1.36103
 C 0.38176 0.21233 0.00011
 C -0.02595 -0.29391 2.63313
 C -0.02464 -0.29377 -2.63267
 F -0.07957 1.18650 1.62004
 F -0.09441 1.19011 -1.62249
 H -0.93167 -0.80942 2.79146
 H -0.92957 -0.80982 -2.79487
 H 0.62225 -1.08527 2.66555
 H 0.62273 -1.08452 -2.66103
 H 0.14983 0.48522 3.39978
 H 0.15504 0.48465 -3.39843
13
bifur_IRC_Cartesians_noMW_output/new_data/bifur_traj1_Cartesians point 397
C 0.07922 0.40835 1.36044
 C 0.07497 0.40955 -1.36103
 C 0.38176 0.21233 0.00011
 C -0.02595 -0.29391 2.63313
 C -0.02464 -0.29377 -2.63267
 F -0.07957 1.18650 1.62004
 F -0.09441 1.19011 -1.62248
 H -0.93167 -0.80942 2.79146
 H -0.92957 -0.80982 -2.79487
 H 0.62225 -1.08527 2.66555
 H 0.62273 -1.08452 -2.66103
 H 0.14983 0.48522 3.39978
 H 0.15504 0.48465 -3.39843
13
bifur_IRC_Cartesians_noMW_output/new_data/bifur_traj1_Cartesians point 398
C 0.07920 0.40892 1.35995
 C 0.07495 0.41012 -1.36054
 C 0.38073 0.21403 0.00011
 C -0.02601 -0.29423 2.63167
 C -0.02471 -0.29409 -2.63121
 F -0.07874 1.18703 1.62037
 F -0.09355 1.19064 -1.62281
 H -0.93166 -0.80974 2.78922
 H -0.92957 -0.81013 -2.79263
 H 0.62249 -1.08529 2.66376
 H 0.62297 -1.08454 -2.65925
 H 0.14935 0.48393 3.39871
 H 0.15456 0.48336 -3.39736
13
bifur_IRC_Cartesians_noMW_output/new_data/bifur_traj1_Cartesians point 399
C 0.07919 0.40930 1.35963
 C 0.07495 0.41049 -1.36022
 C 0.38005 0.21515 0.00011
 C -0.02606 -0.29444 2.63072
 C -0.02476 -0.29430 -2.63025
 F -0.07820 1.18737 1.62058
 F -0.09299 1.19098 -1.62302
 H -0.93166 -0.80995 2.78776
 H -0.92956 -0.81034 -2.79116
 H 0.62265 -1.08531 2.66259
 H 0.62313 -1.08455 -2.65808
 H 0.14904 0.48308 3.39801
 H 0.15423 0.48251 -3.39666
13
bifur_IRC_Cartesians_noMW_output/new_data/bifur_traj1_Cartesians point 400
C 0.07917 0.40985 1.35916
 C 0.07493 0.41105 -1.35975
 C 0.37903 0.21681 0.00011
 C -0.02613 -0.29476 2.62929
 C -0.02483 -0.29461 -2.62882
 F -0.07739 1.18789 1.62089
 F -0.09216 1.19150 -1.62334
 H -0.93165 -0.81025 2.78557
 H -0.92956 -0.81064 -2.78897
 H 0.62289 -1.08533 2.66084
 H 0.62336 -1.08458 -2.65634
 H 0.14857 0.48182 3.39697
 H 0.15376 0.48125 -3.39562
13
bifur_IRC_Cartesians_noMW_output/new_data/bifur_traj1_Cartesians point 401
C 0.07914 0.41073 1.35841
 C 0.07492 0.41193 -1.35900
 C 0.37743 0.21944 0.00011
 C -0.02623 -0.29526 2.62704
 C -0.02494 -0.29511 -2.62657
 F -0.07611 1.18871 1.62139
 F -0.09084 1.19231 -1.62384
 H -0.93164 -0.81074 2.78213
 H -0.92955 -0.81113 -2.78551
 H 0.62326 -1.08536 2.65809
 H 0.62373 -1.08461 -2.65360
 H 0.14782 0.47983 3.39532
 H 0.15300 0.47926 -3.39397
13
bifur_IRC_Cartesians_noMW_output/new_data/bifur_traj1_Cartesians point 402
C 0.07909 0.41205 1.35729
 C 0.07489 0.41324 -1.35788
 C 0.37504 0.22337 0.00011
 C -0.02639 -0.29600 2.62367
 C -0.02510 -0.29585 -2.62321
 F -0.07419 1.18993 1.62213
 F -0.08886 1.19352 -1.62458
 H -0.93162 -0.81147 2.77697
 H -0.92954 -0.81185 -2.78034
 H 0.62381 -1.08541 2.65396
 H 0.62429 -1.08466 -2.64948
 H 0.14671 0.47685 3.39286
 H 0.15187 0.47628 -3.39151
13
bifur_IRC_Cartesians_noMW_output/new_data/bifur_traj1_Cartesians point 403
C 0.07903 0.41384 1.35576
 C 0.07485 0.41503 -1.35635
 C 0.37178 0.22873 0.00011
 C -0.02661 -0.29701 2.61909
 C -0.02532 -0.29686 -2.61862
 F -0.07158 1.19159 1.62315
 F -0.08617 1.19518 -1.62560
 H -0.93160 -0.81246 2.76995
 H -0.92953 -0.81284 -2.77329
 H 0.62457 -1.08548 2.64834
 H 0.62504 -1.08473 -2.64388
 H 0.14520 0.47278 3.38950
 H 0.15033 0.47222 -3.38816
13
bifur_IRC_Cartesians_noMW_output/new_data/bifur_traj1_Cartesians point 404
C 0.07895 0.41606 1.35387
 C 0.07480 0.41725 -1.35446
 C 0.36774 0.23537 0.00011
 C -0.02687 -0.29827 2.61340
 C -0.02559 -0.29811 -2.61293
 F -0.06835 1.19365 1.62441
 F -0.08283 1.19723 -1.62686
 H -0.93158 -0.81369 2.76124
 H -0.92951 -0.81406 -2.76456
 H 0.62551 -1.08556 2.64137
 H 0.62598 -1.08481 -2.63694
 H 0.14332 0.46775 3.38535
 H 0.14842 0.46720 -3.38400
13
bifur_IRC_Cartesians_noMW_output/new_data/bifur_traj1_Cartesians point 405
C 0.07887 0.41857 1.35173
 C 0.07475 0.41977 -1.35231
 C 0.36317 0.24288 0.00011
 C -0.02718 -0.29969 2.60697
 C -0.02590 -0.29953 -2.60649
 F -0.06469 1.19599 1.62583
 F -0.07905 1.19955 -1.62829
 H -0.93155 -0.81508 2.75138
 H -0.92950 -0.81545 -2.75467
 H 0.62657 -1.08566 2.63348
 H 0.62704 -1.08491 -2.62908
 H 0.14120 0.46204 3.38064
 H 0.14626 0.46150 -3.37929
13
bifur_IRC_Cartesians_noMW_output/new_data/bifur_traj1_Cartesians point 406
C 0.07878 0.42115 1.34953
 C 0.07470 0.42234 -1.35012
 C 0.35848 0.25059 0.00012
 C -0.02749 -0.30115 2.60037
 C -0.02622 -0.30098 -2.59989
 F -0.06094 1.19838 1.62729
 F -0.07518 1.20193 -1.62976
 H -0.93152 -0.81651 2.74127
 H -0.92948 -0.81686 -2.74453
 H 0.62766 -1.08576 2.62540
 H 0.62813 -1.08501 -2.62102
 H 0.13902 0.45620 3.37581
 H 0.14405 0.45566 -3.37447
13
bifur_IRC_Cartesians_noMW_output/new_data/bifur_traj1_Cartesians point 407
C 0.07870 0.42344 1.34759
 C 0.07465 0.42463 -1.34817
 C 0.35433 0.25741 0.00012
 C -0.02776 -0.30244 2.59452
 C -0.02650 -0.30227 -2.59405
 F -0.05761 1.20050 1.62858
 F -0.07175 1.20404 -1.63105
 H -0.93149 -0.81777 2.73232
 H -0.92946 -0.81812 -2.73555
 H 0.62863 -1.08584 2.61823
 H 0.62909 -1.08510 -2.61388
 H 0.13709 0.45102 3.37153
 H 0.14209 0.45049 -3.37019
13
bifur_IRC_Cartesians_noMW_output/new_data/bifur_traj1_Cartesians point 408
C 0.07870 0.42344 1.34759
 C 0.07465 0.42463 -1.34817
 C 0.35433 0.25741 0.00012
 C -0.02776 -0.30244 2.59452
 C -0.02650 -0.30227 -2.59405
 F -0.05761 1.20050 1.62858
 F -0.07175 1.20404 -1.63105
 H -0.93149 -0.81777 2.73232
 H -0.92946 -0.81812 -2.73555
 H 0.62863 -1.08584 2.61823
 H 0.62909 -1.08509 -2.61388
 H 0.13709 0.45102 3.37153
 H 0.14209 0.45049 -3.37019
13
bifur_IRC_Cartesians_noMW_output/new_data/bifur_traj1_Cartesians point 409
C 0.07864 0.42520 1.34609
 C 0.07461 0.42639 -1.34667
 C 0.35112 0.26268 0.00012
 C -0.02797 -0.30343 2.59001
 C -0.02672 -0.30326 -2.58953
 F -0.05504 1.20214 1.62958
 F -0.06910 1.20567 -1.63206
 H -0.93147 -0.81874 2.72541
 H -0.92945 -0.81909 -2.72862
 H 0.62937 -1.08591 2.61270
 H 0.62983 -1.08516 -2.60837
 H 0.13560 0.44702 3.36823
 H 0.14057 0.44650 -3.36690
13
bifur_IRC_Cartesians_noMW_output/new_data/bifur_traj1_Cartesians point 410
C 0.07868 0.42394 1.34716
 C 0.07464 0.42513 -1.34774
 C 0.35341 0.25892 0.00012
 C -0.02782 -0.30272 2.59323
 C -0.02656 -0.30255 -2.59276
 F -0.05688 1.20097 1.62887
 F -0.07099 1.20451 -1.63134
 H -0.93148 -0.81805 2.73034
 H -0.92946 -0.81840 -2.73357
 H 0.62884 -1.08586 2.61665
 H 0.62930 -1.08511 -2.61230
 H 0.13666 0.44988 3.37059
 H 0.14165 0.44935 -3.36925
13
bifur_IRC_Cartesians_noMW_output/new_data/bifur_traj1_Cartesians point 411
C 0.07878 0.42120 1.34949
 C 0.07470 0.42239 -1.35008
 C 0.35840 0.25072 0.00012
 C -0.02749 -0.30117 2.60025
 C -0.02622 -0.30101 -2.59978
 F -0.06087 1.19843 1.62731
 F -0.07511 1.20198 -1.62978
 H -0.93152 -0.81653 2.74109
 H -0.92948 -0.81689 -2.74435
 H 0.62768 -1.08576 2.62525
 H 0.62814 -1.08501 -2.62087
 H 0.13898 0.45610 3.37572
 H 0.14401 0.45556 -3.37438
13
bifur_IRC_Cartesians_noMW_output/new_data/bifur_traj1_Cartesians point 412
C 0.07892 0.41713 1.35296
 C 0.07478 0.41833 -1.35354
 C 0.36579 0.23857 0.00011
 C -0.02700 -0.29887 2.61066
 C -0.02572 -0.29871 -2.61019
 F -0.06679 1.19465 1.62501
 F -0.08122 1.19822 -1.62747
 H -0.93156 -0.81428 2.75704
 H -0.92951 -0.81465 -2.76034
 H 0.62596 -1.08560 2.63801
 H 0.62643 -1.08485 -2.63359
 H 0.14242 0.46532 3.38334
 H 0.14750 0.46477 -3.38199
13
bifur_IRC_Cartesians_noMW_output/new_data/bifur_traj1_Cartesians point 413
C 0.07910 0.41193 1.35739
 C 0.07489 0.41313 -1.35797
 C 0.37525 0.22304 0.00011
 C -0.02638 -0.29594 2.62396
 C -0.02508 -0.29579 -2.62349
 F -0.07436 1.18982 1.62207
 F -0.08903 1.19342 -1.62452
 H -0.93163 -0.81141 2.77741
 H -0.92954 -0.81179 -2.78078
 H 0.62377 -1.08541 2.65431
 H 0.62424 -1.08466 -2.64983
 H 0.14681 0.47710 3.39307
 H 0.15197 0.47653 -3.39172
13
bifur_IRC_Cartesians_noMW_output/new_data/bifur_traj1_Cartesians point 414
C 0.07931 0.40585 1.36257
 C 0.07502 0.40705 -1.36316
 C 0.38631 0.20486 0.00011
 C -0.02565 -0.29250 2.63953
 C -0.02434 -0.29236 -2.63906
 F -0.08321 1.18418 1.61863
 F -0.09817 1.18780 -1.62106
 H -0.93170 -0.80804 2.80125
 H -0.92959 -0.80844 -2.80470
 H 0.62120 -1.08518 2.67339
 H 0.62168 -1.08442 -2.66885
 H 0.15195 0.49089 3.40446
 H 0.15719 0.49031 -3.40310
13
bifur_IRC_Cartesians_noMW_output/new_data/bifur_traj1_Cartesians point 415
C 0.07954 0.39922 1.36822
 C 0.07516 0.40042 -1.36881
 C 0.39837 0.18503 0.00010
 C -0.02485 -0.28875 2.65651
 C -0.02352 -0.28862 -2.65605
 F -0.09287 1.17802 1.61488
 F -0.10813 1.18168 -1.61730
 H -0.93177 -0.80437 2.82726
 H -0.92964 -0.80479 -2.83078
 H 0.61839 -1.08493 2.69420
 H 0.61888 -1.08417 -2.68958
 H 0.15755 0.50593 3.41688
 H 0.16289 0.50533 -3.41552
13
bifur_IRC_Cartesians_noMW_output/new_data/bifur_traj1_Cartesians point 416
C 0.07977 0.39246 1.37398
 C 0.07530 0.39366 -1.37458
 C 0.41067 0.16482 0.00010
 C -0.02403 -0.28493 2.67381
 C -0.02269 -0.28481 -2.67336
 F -0.10272 1.17174 1.61105
 F -0.11829 1.17543 -1.61345
 H -0.93185 -0.80063 2.85377
 H -0.92969 -0.80107 -2.85738
 H 0.61553 -1.08467 2.71541
 H 0.61604 -1.08391 -2.71073
 H 0.16326 0.52126 3.42955
 H 0.16870 0.52064 -3.42818
13
bifur_IRC_Cartesians_noMW_output/new_data/bifur_traj1_Cartesians point 417
C 0.08000 0.38603 1.37946
 C 0.07543 0.38724 -1.38006
 C 0.42237 0.14560 0.00010
 C -0.02326 -0.28129 2.69028
 C -0.02190 -0.28118 -2.68983
 F -0.11209 1.16577 1.60741
 F -0.12796 1.16949 -1.60980
 H -0.93193 -0.79707 2.87899
 H -0.92973 -0.79753 -2.88267
 H 0.61281 -1.08443 2.73559
 H 0.61333 -1.08366 -2.73083
 H 0.16870 0.53585 3.44159
 H 0.17422 0.53521 -3.44022
13
bifur_IRC_Cartesians_noMW_output/new_data/bifur_traj1_Cartesians point 418
C 0.08019 0.38030 1.38433
 C 0.07555 0.38152 -1.38494
 C 0.43278 0.12849 0.00010
 C -0.02257 -0.27806 2.70493
 C -0.02119 -0.27795 -2.70449
 F -0.12042 1.16045 1.60417
 F -0.13656 1.16420 -1.60655
 H -0.93199 -0.79390 2.90143
 H -0.92977 -0.79438 -2.90518
 H 0.61039 -1.08421 2.75355
 H 0.61091 -1.08345 -2.74873
 H 0.17353 0.54883 3.45231
 H 0.17914 0.54817 -3.45093
13
bifur_IRC_Cartesians_noMW_output/new_data/bifur_traj1_Cartesians point 419
C 0.08019 0.38030 1.38433
 C 0.07555 0.38152 -1.38494
 C 0.43278 0.12849 0.00010
 C -0.02257 -0.27806 2.70493
 C -0.02119 -0.27795 -2.70449
 F -0.12042 1.16045 1.60417
 F -0.13656 1.16420 -1.60655
 H -0.93199 -0.79390 2.90143
 H -0.92977 -0.79438 -2.90518
 H 0.61039 -1.08421 2.75355
 H 0.61091 -1.08345 -2.74873
 H 0.17353 0.54883 3.45231
 H 0.17914 0.54817 -3.45093
13
bifur_IRC_Cartesians_noMW_output/new_data/bifur_traj1_Cartesians point 420
C 0.08051 0.37131 1.39200
 C 0.07574 0.37252 -1.39261
 C 0.44914 0.10160 0.00009
 C -0.02149 -0.27297 2.72795
 C -0.02008 -0.27288 -2.72752
 F -0.13352 1.15210 1.59908
 F -0.15007 1.15589 -1.60144
 H -0.93210 -0.78893 2.93670
 H -0.92984 -0.78943 -2.94056
 H 0.60659 -1.08387 2.78177
 H 0.60712 -1.08310 -2.77685
 H 0.18113 0.56922 3.46915
 H 0.18687 0.56854 -3.46777
13
bifur_IRC_Cartesians_noMW_output/new_data/bifur_traj1_Cartesians point 421
C 0.08063 0.36770 1.39507
 C 0.07582 0.36892 -1.39568
 C 0.45571 0.09081 0.00009
 C -0.02106 -0.27093 2.73720
 C -0.01964 -0.27085 -2.73676
 F -0.13878 1.14874 1.59704
 F -0.15550 1.15256 -1.59939
 H -0.93214 -0.78693 2.95085
 H -0.92986 -0.78744 -2.95476
 H 0.60507 -1.08373 2.79310
 H 0.60560 -1.08296 -2.78814
 H 0.18419 0.57741 3.47592
 H 0.18997 0.57671 -3.47453
13
bifur_IRC_Cartesians_noMW_output/new_data/bifur_traj1_Cartesians point 422
C 0.08075 0.36428 1.39798
 C 0.07589 0.36550 -1.39859
 C 0.46192 0.08060 0.00009
 C -0.02064 -0.26900 2.74594
 C -0.01922 -0.26892 -2.74550
 F -0.14375 1.14557 1.59511
 F -0.16063 1.14940 -1.59745
 H -0.93218 -0.78504 2.96424
 H -0.92989 -0.78556 -2.96819
 H 0.60362 -1.08360 2.80381
 H 0.60416 -1.08283 -2.79881
 H 0.18707 0.58515 3.48231
 H 0.19290 0.58444 -3.48092
13
bifur_IRC_Cartesians_noMW_output/new_data/bifur_traj1_Cartesians point 423
C 0.08088 0.36064 1.40108
 C 0.07596 0.36187 -1.40169
 C 0.46853 0.06973 0.00008
 C -0.02021 -0.26695 2.75525
 C -0.01877 -0.26687 -2.75482
 F -0.14905 1.14220 1.59305
 F -0.16609 1.14604 -1.59538
 H -0.93222 -0.78303 2.97850
 H -0.92991 -0.78356 -2.98249
 H 0.60209 -1.08347 2.81522
 H 0.60263 -1.08269 -2.81019
 H 0.19014 0.59340 3.48912
 H 0.19602 0.59268 -3.48772
13
bifur_IRC_Cartesians_noMW_output/new_data/bifur_traj1_Cartesians point 424
C 0.08103 0.35624 1.40483
 C 0.07606 0.35747 -1.40545
 C 0.47654 0.05657 0.00008
 C -0.01968 -0.26446 2.76651
 C -0.01823 -0.26439 -2.76609
 F -0.15546 1.13811 1.59056
 F -0.17271 1.14198 -1.59288
 H -0.93228 -0.78059 2.99576
 H -0.92995 -0.78113 -2.99980
 H 0.60022 -1.08330 2.82903
 H 0.60078 -1.08253 -2.82395
 H 0.19386 0.60338 3.49737
 H 0.19981 0.60265 -3.49596
13
bifur_IRC_Cartesians_noMW_output/new_data/bifur_traj1_Cartesians point 425
C 0.08122 0.35064 1.40960
 C 0.07617 0.35187 -1.41022
 C 0.48672 0.03984 0.00008
 C -0.01900 -0.26130 2.78085
 C -0.01754 -0.26124 -2.78043
 F -0.16361 1.13291 1.58739
 F -0.18112 1.13680 -1.58970
 H -0.93234 -0.77749 3.01771
 H -0.92999 -0.77805 -3.02183
 H 0.59786 -1.08309 2.84659
 H 0.59842 -1.08231 -2.84146
 H 0.19859 0.61608 3.50785
 H 0.20462 0.61533 -3.50645
13
bifur_IRC_Cartesians_noMW_output/new_data/bifur_traj1_Cartesians point 426
C 0.08145 0.34422 1.41507
 C 0.07631 0.34545 -1.41570
 C 0.49841 0.02063 0.00008
 C -0.01823 -0.25766 2.79729
 C -0.01675 -0.25761 -2.79688
 F -0.17297 1.12694 1.58375
 F -0.19077 1.13087 -1.58605
 H -0.93242 -0.77394 3.04290
 H -0.93003 -0.77451 -3.04709
 H 0.59514 -1.08284 2.86675
 H 0.59571 -1.08207 -2.86154
 H 0.20402 0.63065 3.51988
 H 0.21013 0.62988 -3.51847
13
bifur_IRC_Cartesians_noMW_output/new_data/bifur_traj1_Cartesians point 427
C 0.08164 0.33855 1.41990
 C 0.07643 0.33979 -1.42053
 C 0.50871 0.00370 0.00007
 C -0.01755 -0.25446 2.81179
 C -0.01605 -0.25442 -2.81138
 F -0.18122 1.12168 1.58054
 F -0.19929 1.12564 -1.58283
 H -0.93248 -0.77080 3.06511
 H -0.93007 -0.77139 -3.06938
 H 0.59275 -1.08263 2.88452
 H 0.59332 -1.08185 -2.87926
 H 0.20881 0.64349 3.53049
 H 0.21500 0.64271 -3.52908
13
bifur_IRC_Cartesians_noMW_output/new_data/bifur_traj1_Cartesians point 428
C 0.08176 0.33508 1.42286
 C 0.07650 0.33632 -1.42348
 C 0.51502 -0.00667 0.00007
 C -0.01713 -0.25250 2.82067
 C -0.01563 -0.25247 -2.82026
 F -0.18627 1.11846 1.57858
 F -0.20450 1.12243 -1.58086
 H -0.93252 -0.76888 3.07871
 H -0.93010 -0.76948 -3.08302
 H 0.59128 -1.08250 2.89541
 H 0.59186 -1.08172 -2.89010
 H 0.21174 0.65136 3.53699
 H 0.21798 0.65056 -3.53557
13
bifur_IRC_Cartesians_noMW_output/new_data/bifur_traj1_Cartesians point 429
C 0.08181 0.33383 1.42392
 C 0.07653 0.33507 -1.42455
 C 0.51729 -0.01040 0.00007
 C -0.01698 -0.25180 2.82387
 C -0.01547 -0.25176 -2.82346
 F -0.18809 1.11730 1.57788
 F -0.20637 1.12128 -1.58015
 H -0.93254 -0.76819 3.08361
 H -0.93011 -0.76880 -3.08793
 H 0.59075 -1.08245 2.89932
 H 0.59133 -1.08167 -2.89401
 H 0.21280 0.65419 3.53933
 H 0.21905 0.65339 -3.53791
13
bifur_IRC_Cartesians_noMW_output/new_data/bifur_traj1_Cartesians point 430
C 0.08181 0.33383 1.42392
 C 0.07653 0.33507 -1.42455
 C 0.51729 -0.01040 0.00007
 C -0.01698 -0.25180 2.82387
 C -0.01547 -0.25176 -2.82346
 F -0.18809 1.11730 1.57788
 F -0.20637 1.12128 -1.58015
 H -0.93254 -0.76819 3.08361
 H -0.93011 -0.76880 -3.08793
 H 0.59075 -1.08245 2.89932
 H 0.59133 -1.08167 -2.89401
 H 0.21280 0.65419 3.53933
 H 0.21905 0.65339 -3.53791
13
bifur_IRC_Cartesians_noMW_output/new_data/bifur_traj1_Cartesians point 431
C 0.08175 0.33539 1.42260
 C 0.07649 0.33663 -1.42322
 C 0.51447 -0.00576 0.00007
 C -0.01717 -0.25267 2.81989
 C -0.01566 -0.25264 -2.81948
 F -0.18583 1.11874 1.57875
 F -0.20404 1.12271 -1.58103
 H -0.93252 -0.76905 3.07751
 H -0.93010 -0.76965 -3.08182
 H 0.59141 -1.08251 2.89445
 H 0.59199 -1.08173 -2.88915
 H 0.21148 0.65067 3.53642
 H 0.21772 0.64987 -3.53500
13
bifur_IRC_Cartesians_noMW_output/new_data/bifur_traj1_Cartesians point 432
C 0.08169 0.33734 1.42093
 C 0.07645 0.33858 -1.42156
 C 0.51091 0.00009 0.00007
 C -0.01740 -0.25378 2.81489
 C -0.01590 -0.25374 -2.81448
 F -0.18298 1.12056 1.57986
 F -0.20110 1.12452 -1.58214
 H -0.93250 -0.77013 3.06985
 H -0.93008 -0.77073 -3.07413
 H 0.59224 -1.08258 2.88832
 H 0.59281 -1.08180 -2.88304
 H 0.20983 0.64624 3.53276
 H 0.21604 0.64544 -3.53134
13
bifur_IRC_Cartesians_noMW_output/new_data/bifur_traj1_Cartesians point 433
C 0.08160 0.33986 1.41879
 C 0.07640 0.34110 -1.41941
 C 0.50633 0.00761 0.00007
 C -0.01771 -0.25520 2.80844
 C -0.01621 -0.25516 -2.80803
 F -0.17931 1.12290 1.58129
 F -0.19732 1.12685 -1.58357
 H -0.93247 -0.77153 3.05998
 H -0.93006 -0.77212 -3.06422
 H 0.59330 -1.08268 2.88041
 H 0.59387 -1.08190 -2.87516
 H 0.20770 0.64052 3.52804
 H 0.21388 0.63974 -3.52662
13
bifur_IRC_Cartesians_noMW_output/new_data/bifur_traj1_Cartesians point 434
C 0.08149 0.34292 1.41618
 C 0.07634 0.34415 -1.41680
 C 0.50077 0.01675 0.00008
 C -0.01807 -0.25693 2.80062
 C -0.01659 -0.25688 -2.80020
 F -0.17486 1.12574 1.58302
 F -0.19272 1.12967 -1.58531
 H -0.93243 -0.77322 3.04799
 H -0.93004 -0.77380 -3.05220
 H 0.59459 -1.08280 2.87082
 H 0.59516 -1.08202 -2.86560
 H 0.20512 0.63359 3.52232
 H 0.21125 0.63282 -3.52090
13
bifur_IRC_Cartesians_noMW_output/new_data/bifur_traj1_Cartesians point 435
C 0.08137 0.34655 1.41309
 C 0.07626 0.34778 -1.41371
 C 0.49416 0.02761 0.00008
 C -0.01851 -0.25898 2.79131
 C -0.01704 -0.25893 -2.79090
 F -0.16957 1.12911 1.58507
 F -0.18726 1.13303 -1.58737
 H -0.93239 -0.77523 3.03374
 H -0.93002 -0.77580 -3.03791
 H 0.59613 -1.08293 2.85942
 H 0.59669 -1.08216 -2.85424
 H 0.20205 0.62535 3.51551
 H 0.20813 0.62459 -3.51410
13
bifur_IRC_Cartesians_noMW_output/new_data/bifur_traj1_Cartesians point 436
C 0.08122 0.35084 1.40943
 C 0.07617 0.35207 -1.41005
 C 0.48636 0.04043 0.00008
 C -0.01903 -0.26141 2.78034
 C -0.01757 -0.26135 -2.77991
 F -0.16332 1.13309 1.58750
 F -0.18082 1.13699 -1.58981
 H -0.93234 -0.77760 3.01693
 H -0.92999 -0.77816 -3.02104
 H 0.59794 -1.08310 2.84597
 H 0.59850 -1.08232 -2.84083
 H 0.19843 0.61563 3.50748
 H 0.20444 0.61488 -3.50607
13
bifur_IRC_Cartesians_noMW_output/new_data/bifur_traj1_Cartesians point 437
C 0.08104 0.35585 1.40517
 C 0.07607 0.35708 -1.40578
 C 0.47725 0.05540 0.00008
 C -0.01963 -0.26424 2.76752
 C -0.01818 -0.26417 -2.76709
 F -0.15603 1.13774 1.59033
 F -0.17330 1.14161 -1.59266
 H -0.93228 -0.78037 2.99729
 H -0.92995 -0.78092 -3.00135
 H 0.60006 -1.08328 2.83026
 H 0.60061 -1.08251 -2.82517
 H 0.19419 0.60427 3.49810
 H 0.20014 0.60354 -3.49670
13
bifur_IRC_Cartesians_noMW_output/new_data/bifur_traj1_Cartesians point 438
C 0.08084 0.36157 1.40029
 C 0.07595 0.36280 -1.40090
 C 0.46684 0.07251 0.00009
 C -0.02032 -0.26747 2.75287
 C -0.01889 -0.26740 -2.75244
 F -0.14769 1.14306 1.59357
 F -0.16470 1.14690 -1.59591
 H -0.93221 -0.78354 2.97486
 H -0.92991 -0.78407 -2.97884
 H 0.60248 -1.08350 2.81230
 H 0.60302 -1.08273 -2.80728
 H 0.18936 0.59129 3.48738
 H 0.19523 0.59058 -3.48599
13
bifur_IRC_Cartesians_noMW_output/new_data/bifur_traj1_Cartesians point 439
C 0.08062 0.36791 1.39489
 C 0.07581 0.36913 -1.39550
 C 0.45532 0.09145 0.00009
 C -0.02108 -0.27105 2.73665
 C -0.01967 -0.27097 -2.73621
 F -0.13847 1.14894 1.59716
 F -0.15517 1.15275 -1.59951
 H -0.93214 -0.78705 2.95001
 H -0.92986 -0.78756 -2.95392
 H 0.60516 -1.08374 2.79242
 H 0.60569 -1.08297 -2.78747
 H 0.18400 0.57692 3.47551
 H 0.18978 0.57623 -3.47412
13
bifur_IRC_Cartesians_noMW_output/new_data/bifur_traj1_Cartesians point 440
C 0.08039 0.37468 1.38912
 C 0.07567 0.37590 -1.38973
 C 0.44300 0.11169 0.00009
 C -0.02190 -0.27488 2.71932
 C -0.02050 -0.27479 -2.71888
 F -0.12861 1.15523 1.60099
 F -0.14500 1.15901 -1.60335
 H -0.93206 -0.79079 2.92347
 H -0.92981 -0.79128 -2.92729
 H 0.60802 -1.08400 2.77118
 H 0.60855 -1.08323 -2.76630
 H 0.17828 0.56157 3.46284
 H 0.18397 0.56089 -3.46145
13
bifur_IRC_Cartesians_noMW_output/new_data/bifur_traj1_Cartesians point 441
C 0.08039 0.37468 1.38912
 C 0.07567 0.37590 -1.38973
 C 0.44300 0.11169 0.00009
 C -0.02190 -0.27488 2.71932
 C -0.02050 -0.27479 -2.71888
 F -0.12861 1.15523 1.60099
 F -0.14500 1.15901 -1.60335
 H -0.93206 -0.79079 2.92347
 H -0.92981 -0.79128 -2.92729
 H 0.60802 -1.08400 2.77118
 H 0.60855 -1.08323 -2.76630
 H 0.17828 0.56157 3.46284
 H 0.18397 0.56089 -3.46145
13
bifur_IRC_Cartesians_noMW_output/new_data/bifur_traj1_Cartesians point 442
C 0.07991 0.38859 1.37727
 C 0.07538 0.38980 -1.37787
 C 0.41770 0.15326 0.00010
 C -0.02357 -0.28274 2.68371
 C -0.02221 -0.28263 -2.68326
 F -0.10835 1.16815 1.60886
 F -0.12410 1.17186 -1.61126
 H -0.93190 -0.79849 2.86893
 H -0.92971 -0.79894 -2.87258
 H 0.61390 -1.08452 2.72754
 H 0.61441 -1.08376 -2.72281
 H 0.16653 0.53003 3.43679
 H 0.17202 0.52939 -3.43541
13
bifur_IRC_Cartesians_noMW_output/new_data/bifur_traj1_Cartesians point 443
C 0.07968 0.39521 1.37163
 C 0.07524 0.39642 -1.37223
 C 0.40566 0.17305 0.00010
 C -0.02437 -0.28648 2.66677
 C -0.02303 -0.28636 -2.66631
 F -0.09871 1.17430 1.61261
 F -0.11415 1.17797 -1.61502
 H -0.93182 -0.80215 2.84297
 H -0.92967 -0.80258 -2.84655
 H 0.61670 -1.08477 2.70677
 H 0.61720 -1.08402 -2.70212
 H 0.16094 0.51502 3.42439
 H 0.16633 0.51440 -3.42302
13
bifur_IRC_Cartesians_noMW_output/new_data/bifur_traj1_Cartesians point 444
C 0.07947 0.40119 1.36654
 C 0.07512 0.40240 -1.36713
 C 0.39478 0.19093 0.00011
 C -0.02508 -0.28987 2.65145
 C -0.02376 -0.28973 -2.65099
 F -0.09000 1.17985 1.61599
 F -0.10516 1.18350 -1.61842
 H -0.93175 -0.80546 2.81952
 H -0.92962 -0.80588 -2.82302
 H 0.61923 -1.08500 2.68801
 H 0.61972 -1.08424 -2.68341
 H 0.15588 0.50145 3.41318
 H 0.16119 0.50086 -3.41182
13
bifur_IRC_Cartesians_noMW_output/new_data/bifur_traj1_Cartesians point 445
C 0.07930 0.40614 1.36233
 C 0.07501 0.40734 -1.36292
 C 0.38579 0.20570 0.00011
 C -0.02568 -0.29266 2.63880
 C -0.02437 -0.29252 -2.63834
 F -0.08280 1.18444 1.61879
 F -0.09774 1.18806 -1.62123
 H -0.93169 -0.80820 2.80015
 H -0.92959 -0.80860 -2.80359
 H 0.62132 -1.08519 2.67250
 H 0.62180 -1.08443 -2.66796
 H 0.15171 0.49025 3.40393
 H 0.15695 0.48967 -3.40258
13
bifur_IRC_Cartesians_noMW_output/new_data/bifur_traj1_Cartesians point 446
C 0.07918 0.40968 1.35931
 C 0.07494 0.41087 -1.35990
 C 0.37935 0.21629 0.00011
 C -0.02611 -0.29466 2.62974
 C -0.02481 -0.29451 -2.62927
 F -0.07765 1.18773 1.62079
 F -0.09242 1.19133 -1.62324
 H -0.93165 -0.81016 2.78626
 H -0.92956 -0.81055 -2.78966
 H 0.62281 -1.08532 2.66140
 H 0.62329 -1.08457 -2.65689
 H 0.14871 0.48222 3.39730
 H 0.15391 0.48165 -3.39595
13
bifur_IRC_Cartesians_noMW_output/new_data/bifur_traj1_Cartesians point 447
C 0.07910 0.41178 1.35751
 C 0.07489 0.41298 -1.35810
 C 0.37552 0.22259 0.00011
 C -0.02636 -0.29585 2.62435
 C -0.02507 -0.29570 -2.62388
 F -0.07458 1.18968 1.62199
 F -0.08925 1.19328 -1.62443
 H -0.93163 -0.81132 2.77800
 H -0.92955 -0.81171 -2.78137
 H 0.62370 -1.08540 2.65479
 H 0.62418 -1.08465 -2.65031
 H 0.14693 0.47744 3.39335
 H 0.15210 0.47688 -3.39200
13
bifur_IRC_Cartesians_noMW_output/new_data/bifur_traj1_Cartesians point 448
C 0.07907 0.41276 1.35668
 C 0.07487 0.41396 -1.35727
 C 0.37374 0.22552 0.00011
 C -0.02648 -0.29641 2.62184
 C -0.02519 -0.29625 -2.62137
 F -0.07315 1.19059 1.62254
 F -0.08778 1.19419 -1.62499
 H -0.93162 -0.81187 2.77416
 H -0.92954 -0.81225 -2.77752
 H 0.62412 -1.08544 2.65171
 H 0.62459 -1.08469 -2.64724
 H 0.14611 0.47522 3.39152
 H 0.15125 0.47466 -3.39017
13
bifur_IRC_Cartesians_noMW_output/new_data/bifur_traj1_Cartesians point 449
C 0.07906 0.41301 1.35647
 C 0.07487 0.41420 -1.35706
 C 0.37329 0.22624 0.00011
 C -0.02651 -0.29654 2.62121
 C -0.02522 -0.29639 -2.62075
 F -0.07279 1.19082 1.62268
 F -0.08741 1.19441 -1.62513
 H -0.93161 -0.81200 2.77320
 H -0.92954 -0.81238 -2.77656
 H 0.62422 -1.08545 2.65095
 H 0.62469 -1.08470 -2.64648
 H 0.14590 0.47467 3.39106
 H 0.15105 0.47411 -3.38971
13
bifur_IRC_Cartesians_noMW_output/new_data/bifur_traj1_Cartesians point 450
C 0.07907 0.41283 1.35662
 C 0.07487 0.41402 -1.35721
 C 0.37362 0.22571 0.00011
 C -0.02648 -0.29644 2.62167
 C -0.02519 -0.29629 -2.62120
 F -0.07306 1.19065 1.62258
 F -0.08768 1.19425 -1.62503
 H -0.93161 -0.81190 2.77391
 H -0.92954 -0.81228 -2.77726
 H 0.62414 -1.08544 2.65151
 H 0.62462 -1.08469 -2.64704
 H 0.14605 0.47507 3.39140
 H 0.15120 0.47451 -3.39005
13
bifur_IRC_Cartesians_noMW_output/new_data/bifur_traj1_Cartesians point 451
C 0.07908 0.41245 1.35694
 C 0.07488 0.41365 -1.35753
 C 0.37430 0.22459 0.00011
 C -0.02644 -0.29623 2.62263
 C -0.02515 -0.29608 -2.62216
 F -0.07360 1.19031 1.62237
 F -0.08825 1.19390 -1.62482
 H -0.93162 -0.81169 2.77537
 H -0.92954 -0.81208 -2.77874
 H 0.62399 -1.08543 2.65268
 H 0.62446 -1.08468 -2.64821
 H 0.14637 0.47592 3.39210
 H 0.15152 0.47536 -3.39075
13
bifur_IRC_Cartesians_noMW_output/new_data/bifur_traj1_Cartesians point 452
C 0.07908 0.41245 1.35694
 C 0.07488 0.41365 -1.35753
 C 0.37430 0.22459 0.00011
 C -0.02644 -0.29623 2.62263
 C -0.02515 -0.29608 -2.62216
 F -0.07360 1.19031 1.62237
 F -0.08825 1.19390 -1.62482
 H -0.93162 -0.81169 2.77537
 H -0.92954 -0.81208 -2.77873
 H 0.62399 -1.08543 2.65268
 H 0.62446 -1.08468 -2.64821
 H 0.14637 0.47592 3.39210
 H 0.15152 0.47536 -3.39075
13
bifur_IRC_Cartesians_noMW_output/new_data/bifur_traj1_Cartesians point 453
C 0.07910 0.41175 1.35754
 C 0.07489 0.41294 -1.35813
 C 0.37559 0.22248 0.00011
 C -0.02635 -0.29583 2.62444
 C -0.02506 -0.29568 -2.62397
 F -0.07463 1.18965 1.62197
 F -0.08931 1.19325 -1.62441
 H -0.93163 -0.81130 2.77814
 H -0.92955 -0.81169 -2.78152
 H 0.62369 -1.08540 2.65490
 H 0.62416 -1.08465 -2.65042
 H 0.14696 0.47752 3.39342
 H 0.15213 0.47696 -3.39207
13
bifur_IRC_Cartesians_noMW_output/new_data/bifur_traj1_Cartesians point 454
C 0.07911 0.41164 1.35764
 C 0.07490 0.41284 -1.35822
 C 0.37578 0.22216 0.00011
 C -0.02634 -0.29577 2.62471
 C -0.02505 -0.29562 -2.62425
 F -0.07479 1.18955 1.62190
 F -0.08947 1.19315 -1.62435
 H -0.93163 -0.81124 2.77856
 H -0.92955 -0.81163 -2.78194
 H 0.62364 -1.08540 2.65524
 H 0.62412 -1.08464 -2.65075
 H 0.14706 0.47777 3.39362
 H 0.15222 0.47720 -3.39227
13
bifur_IRC_Cartesians_noMW_output/new_data/bifur_traj1_Cartesians point 455
C 0.07910 0.41181 1.35749
 C 0.07489 0.41301 -1.35808
 C 0.37547 0.22267 0.00011
 C -0.02636 -0.29587 2.62427
 C -0.02507 -0.29572 -2.62381
 F -0.07454 1.18971 1.62200
 F -0.08921 1.19331 -1.62445
 H -0.93163 -0.81134 2.77789
 H -0.92955 -0.81172 -2.78126
 H 0.62371 -1.08540 2.65470
 H 0.62419 -1.08465 -2.65022
 H 0.14691 0.47738 3.39330
 H 0.15207 0.47681 -3.39195
13
bifur_IRC_Cartesians_noMW_output/new_data/bifur_traj1_Cartesians point 456
C 0.07908 0.41233 1.35705
 C 0.07488 0.41352 -1.35764
 C 0.37453 0.22421 0.00011
 C -0.02642 -0.29616 2.62296
 C -0.02513 -0.29601 -2.62249
 F -0.07379 1.19019 1.62229
 F -0.08844 1.19378 -1.62474
 H -0.93162 -0.81162 2.77588
 H -0.92954 -0.81201 -2.77924
 H 0.62393 -1.08542 2.65309
 H 0.62441 -1.08467 -2.64861
 H 0.14648 0.47621 3.39234
 H 0.15163 0.47565 -3.39099
13
bifur_IRC_Cartesians_noMW_output/new_data/bifur_traj1_Cartesians point 457
C 0.07905 0.41322 1.35629
 C 0.07486 0.41441 -1.35688
 C 0.37291 0.22687 0.00011
 C -0.02653 -0.29666 2.62068
 C -0.02524 -0.29651 -2.62021
 F -0.07249 1.19102 1.62280
 F -0.08710 1.19461 -1.62525
 H -0.93161 -0.81212 2.77238
 H -0.92954 -0.81250 -2.77573
 H 0.62431 -1.08546 2.65029
 H 0.62478 -1.08470 -2.64582
 H 0.14572 0.47419 3.39067
 H 0.15086 0.47363 -3.38932
13
bifur_IRC_Cartesians_noMW_output/new_data/bifur_traj1_Cartesians point 458
C 0.07901 0.41450 1.35520
 C 0.07484 0.41570 -1.35579
 C 0.37058 0.23071 0.00011
 C -0.02669 -0.29739 2.61739
 C -0.02540 -0.29723 -2.61692
 F -0.07062 1.19221 1.62352
 F -0.08517 1.19579 -1.62598
 H -0.93160 -0.81283 2.76735
 H -0.92953 -0.81320 -2.77069
 H 0.62485 -1.08550 2.64626
 H 0.62532 -1.08475 -2.64181
 H 0.14464 0.47128 3.38826
 H 0.14976 0.47073 -3.38692
13
bifur_IRC_Cartesians_noMW_output/new_data/bifur_traj1_Cartesians point 459
C 0.07895 0.41617 1.35378
 C 0.07480 0.41736 -1.35437
 C 0.36755 0.23568 0.00011
 C -0.02689 -0.29833 2.61313
 C -0.02560 -0.29817 -2.61266
 F -0.06820 1.19375 1.62447
 F -0.08267 1.19733 -1.62692
 H -0.93158 -0.81375 2.76082
 H -0.92951 -0.81412 -2.76414
 H 0.62555 -1.08557 2.64104
 H 0.62602 -1.08482 -2.63661
 H 0.14323 0.46751 3.38515
 H 0.14833 0.46696 -3.38380
13
bifur_IRC_Cartesians_noMW_output/new_data/bifur_traj1_Cartesians point 460
C 0.07888 0.41819 1.35206
 C 0.07476 0.41938 -1.35264
 C 0.36387 0.24173 0.00011
 C -0.02713 -0.29947 2.60795
 C -0.02585 -0.29931 -2.60748
 F -0.06525 1.19563 1.62561
 F -0.07963 1.19920 -1.62807
 H -0.93155 -0.81487 2.75289
 H -0.92950 -0.81523 -2.75618
 H 0.62641 -1.08564 2.63469
 H 0.62688 -1.08489 -2.63028
 H 0.14152 0.46292 3.38136
 H 0.14659 0.46237 -3.38001
13
bifur_IRC_Cartesians_noMW_output/new_data/bifur_traj1_Cartesians point 461
C 0.07880 0.42053 1.35006
 C 0.07471 0.42173 -1.35064
 C 0.35960 0.24874 0.00012
 C -0.02741 -0.30080 2.60195
 C -0.02614 -0.30063 -2.60147
 F -0.06183 1.19781 1.62694
 F -0.07611 1.20136 -1.62941
 H -0.93152 -0.81616 2.74369
 H -0.92948 -0.81653 -2.74696
 H 0.62740 -1.08573 2.62733
 H 0.62787 -1.08498 -2.62295
 H 0.13954 0.45760 3.37696
 H 0.14458 0.45706 -3.37562
13
bifur_IRC_Cartesians_noMW_output/new_data/bifur_traj1_Cartesians point 462
C 0.07871 0.42315 1.34783
 C 0.07466 0.42434 -1.34841
 C 0.35485 0.25656 0.00012
 C -0.02773 -0.30227 2.59526
 C -0.02646 -0.30211 -2.59478
 F -0.05803 1.20024 1.62842
 F -0.07218 1.20378 -1.63089
 H -0.93149 -0.81761 2.73344
 H -0.92946 -0.81796 -2.73668
 H 0.62851 -1.08583 2.61913
 H 0.62897 -1.08508 -2.61477
 H 0.13733 0.45167 3.37207
 H 0.14233 0.45114 -3.37073
13
bifur_IRC_Cartesians_noMW_output/new_data/bifur_traj1_Cartesians point 463
C 0.07871 0.42315 1.34783
 C 0.07466 0.42434 -1.34841
 C 0.35485 0.25656 0.00012
 C -0.02773 -0.30227 2.59525
 C -0.02646 -0.30211 -2.59478
 F -0.05803 1.20024 1.62842
 F -0.07218 1.20378 -1.63089
 H -0.93149 -0.81761 2.73344
 H -0.92946 -0.81796 -2.73668
 H 0.62851 -1.08583 2.61913
 H 0.62897 -1.08508 -2.61477
 H 0.13733 0.45167 3.37207
 H 0.14233 0.45114 -3.37073
13
bifur_IRC_Cartesians_noMW_output/new_data/bifur_traj1_Cartesians point 464
C 0.07851 0.42883 1.34300
 C 0.07454 0.43001 -1.34358
 C 0.34452 0.27352 0.00012
 C -0.02841 -0.30548 2.58072
 C -0.02716 -0.30531 -2.58025
 F -0.04976 1.20551 1.63163
 F -0.06365 1.20902 -1.63412
 H -0.93143 -0.82075 2.71119
 H -0.92942 -0.82109 -2.71435
 H 0.63091 -1.08605 2.60132
 H 0.63136 -1.08530 -2.59703
 H 0.13254 0.43880 3.36144
 H 0.13746 0.43829 -3.36011
13
bifur_IRC_Cartesians_noMW_output/new_data/bifur_traj1_Cartesians point 465
C 0.07842 0.43158 1.34065
 C 0.07448 0.43277 -1.34122
 C 0.33951 0.28177 0.00012
 C -0.02874 -0.30704 2.57366
 C -0.02750 -0.30686 -2.57318
 F -0.04574 1.20807 1.63319
 F -0.05950 1.21157 -1.63568
 H -0.93140 -0.82228 2.70037
 H -0.92940 -0.82261 -2.70350
 H 0.63207 -1.08615 2.59267
 H 0.63252 -1.08541 -2.58840
 H 0.13020 0.43254 3.35627
 H 0.13509 0.43204 -3.35494
13
bifur_IRC_Cartesians_noMW_output/new_data/bifur_traj1_Cartesians point 466
C 0.07833 0.43398 1.33861
 C 0.07443 0.43516 -1.33918
 C 0.33515 0.28893 0.00012
 C -0.02903 -0.30840 2.56753
 C -0.02780 -0.30821 -2.56705
 F -0.04226 1.21030 1.63455
 F -0.05590 1.21378 -1.63705
 H -0.93137 -0.82360 2.69098
 H -0.92939 -0.82393 -2.69408
 H 0.63308 -1.08624 2.58516
 H 0.63353 -1.08550 -2.58091
 H 0.12818 0.42711 3.35179
 H 0.13303 0.42662 -3.35046
13
bifur_IRC_Cartesians_noMW_output/new_data/bifur_traj1_Cartesians point 467
C 0.07827 0.43576 1.33708
 C 0.07439 0.43695 -1.33766
 C 0.33190 0.29426 0.00012
 C -0.02924 -0.30940 2.56296
 C -0.02802 -0.30922 -2.56248
 F -0.03966 1.21195 1.63556
 F -0.05322 1.21543 -1.63806
 H -0.93135 -0.82459 2.68398
 H -0.92937 -0.82491 -2.68706
 H 0.63384 -1.08631 2.57956
 H 0.63428 -1.08557 -2.57533
 H 0.12667 0.42306 3.34844
 H 0.13150 0.42257 -3.34712
13
bifur_IRC_Cartesians_noMW_output/new_data/bifur_traj1_Cartesians point 468
C 0.07823 0.43688 1.33613
 C 0.07437 0.43807 -1.33671
 C 0.32987 0.29760 0.00012
 C -0.02938 -0.31004 2.56010
 C -0.02815 -0.30985 -2.55962
 F -0.03803 1.21299 1.63619
 F -0.05154 1.21646 -1.63869
 H -0.93133 -0.82521 2.67960
 H -0.92936 -0.82552 -2.68267
 H 0.63431 -1.08635 2.57605
 H 0.63475 -1.08561 -2.57184
 H 0.12573 0.42053 3.34635
 H 0.13054 0.42004 -3.34503
13
bifur_IRC_Cartesians_noMW_output/new_data/bifur_traj1_Cartesians point 469
C 0.07821 0.43749 1.33561
 C 0.07436 0.43867 -1.33619
 C 0.32877 0.29942 0.00012
 C -0.02945 -0.31038 2.55855
 C -0.02823 -0.31019 -2.55806
 F -0.03714 1.21355 1.63653
 F -0.05063 1.21703 -1.63904
 H -0.93133 -0.82555 2.67722
 H -0.92936 -0.82586 -2.68028
 H 0.63457 -1.08637 2.57414
 H 0.63501 -1.08563 -2.56994
 H 0.12521 0.41915 3.34521
 H 0.13002 0.41867 -3.34389
13
bifur_IRC_Cartesians_noMW_output/new_data/bifur_traj1_Cartesians point 470
C 0.07820 0.43780 1.33535
 C 0.07435 0.43899 -1.33592
 C 0.32820 0.30035 0.00012
 C -0.02949 -0.31056 2.55775
 C -0.02827 -0.31037 -2.55726
 F -0.03669 1.21385 1.63671
 F -0.05016 1.21731 -1.63922
 H -0.93132 -0.82572 2.67599
 H -0.92936 -0.82603 -2.67905
 H 0.63470 -1.08639 2.57316
 H 0.63514 -1.08564 -2.56896
 H 0.12495 0.41844 3.34463
 H 0.12975 0.41796 -3.34330
13
bifur_IRC_Cartesians_noMW_output/new_data/bifur_traj1_Cartesians point 471
C 0.07819 0.43799 1.33519
 C 0.07434 0.43917 -1.33577
 C 0.32786 0.30090 0.00012
 C -0.02951 -0.31066 2.55728
 C -0.02829 -0.31047 -2.55679
 F -0.03642 1.21402 1.63681
 F -0.04988 1.21748 -1.63932
 H -0.93132 -0.82582 2.67527
 H -0.92936 -0.82613 -2.67833
 H 0.63478 -1.08639 2.57259
 H 0.63522 -1.08565 -2.56839
 H 0.12479 0.41803 3.34428
 H 0.12959 0.41754 -3.34296
13
bifur_IRC_Cartesians_noMW_output/new_data/bifur_traj1_Cartesians point 472
C 0.07819 0.43816 1.33505
 C 0.07434 0.43934 -1.33562
 C 0.32755 0.30142 0.00013
 C -0.02953 -0.31076 2.55684
 C -0.02831 -0.31057 -2.55635
 F -0.03617 1.21418 1.63691
 F -0.04963 1.21764 -1.63942
 H -0.93132 -0.82592 2.67460
 H -0.92936 -0.82623 -2.67765
 H 0.63485 -1.08640 2.57204
 H 0.63529 -1.08566 -2.56785
 H 0.12465 0.41764 3.34396
 H 0.12944 0.41715 -3.34264
13
bifur_IRC_Cartesians_noMW_output/new_data/bifur_traj1_Cartesians point 473
C 0.07818 0.43841 1.33483
 C 0.07434 0.43959 -1.33541
 C 0.32709 0.30217 0.00013
 C -0.02956 -0.31090 2.55619
 C -0.02834 -0.31071 -2.55571
 F -0.03580 1.21441 1.63705
 F -0.04925 1.21788 -1.63956
 H -0.93132 -0.82606 2.67361
 H -0.92935 -0.82637 -2.67666
 H 0.63496 -1.08641 2.57126
 H 0.63540 -1.08567 -2.56706
 H 0.12444 0.41707 3.34349
 H 0.12923 0.41658 -3.34217
13
bifur_IRC_Cartesians_noMW_output/new_data/bifur_traj1_Cartesians point 474
C 0.07818 0.43841 1.33483
 C 0.07434 0.43959 -1.33541
 C 0.32709 0.30217 0.00013
 C -0.02956 -0.31090 2.55619
 C -0.02834 -0.31071 -2.55571
 F -0.03580 1.21441 1.63705
 F -0.04925 1.21788 -1.63956
 H -0.93132 -0.82606 2.67361
 H -0.92935 -0.82637 -2.67666
 H 0.63496 -1.08641 2.57126
 H 0.63540 -1.08567 -2.56706
 H 0.12444 0.41707 3.34349
 H 0.12923 0.41658 -3.34217
13
bifur_IRC_Cartesians_noMW_output/new_data/bifur_traj1_Cartesians point 475
C 0.07814 0.43950 1.33390
 C 0.07431 0.44068 -1.33447
 C 0.32511 0.30544 0.00013
 C -0.02969 -0.31152 2.55339
 C -0.02848 -0.31133 -2.55291
 F -0.03421 1.21542 1.63767
 F -0.04761 1.21888 -1.64018
 H -0.93130 -0.82666 2.66933
 H -0.92935 -0.82697 -2.67236
 H 0.63542 -1.08645 2.56783
 H 0.63586 -1.08571 -2.56364
 H 0.12351 0.41459 3.34144
 H 0.12829 0.41411 -3.34012
13
bifur_IRC_Cartesians_noMW_output/new_data/bifur_traj1_Cartesians point 476
C 0.07810 0.44053 1.33303
 C 0.07429 0.44171 -1.33360
 C 0.32324 0.30850 0.00013
 C -0.02982 -0.31210 2.55077
 C -0.02860 -0.31190 -2.55029
 F -0.03272 1.21638 1.63825
 F -0.04607 1.21983 -1.64077
 H -0.93129 -0.82723 2.66531
 H -0.92934 -0.82753 -2.66833
 H 0.63585 -1.08649 2.56461
 H 0.63629 -1.08575 -2.56044
 H 0.12265 0.41227 3.33953
 H 0.12741 0.41179 -3.33820
13
bifur_IRC_Cartesians_noMW_output/new_data/bifur_traj1_Cartesians point 477
C 0.07805 0.44198 1.33179
 C 0.07426 0.44316 -1.33236
 C 0.32060 0.31284 0.00013
 C -0.02999 -0.31292 2.54706
 C -0.02878 -0.31272 -2.54657
 F -0.03061 1.21772 1.63907
 F -0.04388 1.22117 -1.64159
 H -0.93127 -0.82803 2.65962
 H -0.92933 -0.82833 -2.66262
 H 0.63647 -1.08654 2.56006
 H 0.63690 -1.08580 -2.55590
 H 0.12142 0.40897 3.33681
 H 0.12616 0.40850 -3.33548
13
bifur_IRC_Cartesians_noMW_output/new_data/bifur_traj1_Cartesians point 478
C 0.07799 0.44392 1.33014
 C 0.07422 0.44510 -1.33071
 C 0.31708 0.31863 0.00013
 C -0.03022 -0.31401 2.54210
 C -0.02902 -0.31381 -2.54161
 F -0.02779 1.21952 1.64017
 F -0.04097 1.22296 -1.64269
 H -0.93125 -0.82910 2.65203
 H -0.92931 -0.82940 -2.65501
 H 0.63729 -1.08662 2.55398
 H 0.63772 -1.08588 -2.54985
 H 0.11978 0.40458 3.33318
 H 0.12450 0.40412 -3.33186
13
bifur_IRC_Cartesians_noMW_output/new_data/bifur_traj1_Cartesians point 479
C 0.07790 0.44636 1.32805
 C 0.07417 0.44754 -1.32862
 C 0.31262 0.32595 0.00013
 C -0.03052 -0.31540 2.53583
 C -0.02932 -0.31519 -2.53534
 F -0.02422 1.22180 1.64156
 F -0.03730 1.22522 -1.64408
 H -0.93122 -0.83046 2.64243
 H -0.92930 -0.83074 -2.64537
 H 0.63832 -1.08671 2.54630
 H 0.63875 -1.08597 -2.54219
 H 0.11772 0.39903 3.32859
 H 0.12239 0.39857 -3.32728
13
bifur_IRC_Cartesians_noMW_output/new_data/bifur_traj1_Cartesians point 480
C 0.07780 0.44932 1.32554
 C 0.07411 0.45050 -1.32610
 C 0.30725 0.33478 0.00013
 C -0.03087 -0.31707 2.52826
 C -0.02969 -0.31686 -2.52777
 F -0.01991 1.22454 1.64323
 F -0.03285 1.22795 -1.64576
 H -0.93119 -0.83209 2.63083
 H -0.92927 -0.83237 -2.63375
 H 0.63957 -1.08682 2.53703
 H 0.63999 -1.08608 -2.53295
 H 0.11522 0.39232 3.32306
 H 0.11985 0.39188 -3.32174
13
bifur_IRC_Cartesians_noMW_output/new_data/bifur_traj1_Cartesians point 481
C 0.07768 0.45274 1.32262
 C 0.07404 0.45392 -1.32319
 C 0.30102 0.34501 0.00013
 C -0.03129 -0.31900 2.51951
 C -0.03011 -0.31879 -2.51901
 F -0.01493 1.22772 1.64516
 F -0.02771 1.23111 -1.64771
 H -0.93115 -0.83399 2.61742
 H -0.92925 -0.83426 -2.62029
 H 0.64102 -1.08695 2.52629
 H 0.64144 -1.08622 -2.52225
 H 0.11233 0.38457 3.31665
 H 0.11691 0.38413 -3.31534
13
bifur_IRC_Cartesians_noMW_output/new_data/bifur_traj1_Cartesians point 482
C 0.07755 0.45654 1.31938
 C 0.07396 0.45772 -1.31995
 C 0.29411 0.35637 0.00013
 C -0.03174 -0.32115 2.50978
 C -0.03057 -0.32093 -2.50928
 F -0.00940 1.23125 1.64731
 F -0.02200 1.23462 -1.64986
 H -0.93110 -0.83609 2.60252
 H -0.92922 -0.83635 -2.60535
 H 0.64262 -1.08710 2.51437
 H 0.64304 -1.08636 -2.51037
 H 0.10912 0.37595 3.30953
 H 0.11365 0.37552 -3.30823
13
bifur_IRC_Cartesians_noMW_output/new_data/bifur_traj1_Cartesians point 483
C 0.07741 0.46059 1.31593
 C 0.07387 0.46177 -1.31649
 C 0.28674 0.36848 0.00014
 C -0.03223 -0.32344 2.49940
 C -0.03107 -0.32321 -2.49890
 F -0.00350 1.23501 1.64961
 F -0.01591 1.23837 -1.65217
 H -0.93106 -0.83833 2.58663
 H -0.92919 -0.83858 -2.58941
 H 0.64434 -1.08725 2.50166
 H 0.64475 -1.08652 -2.49770
 H 0.10569 0.36676 3.30194
 H 0.11017 0.36635 -3.30064
13
bifur_IRC_Cartesians_noMW_output/new_data/bifur_traj1_Cartesians point 484
C 0.07726 0.46475 1.31239
 C 0.07378 0.46592 -1.31295
 C 0.27918 0.38090 0.00014
 C -0.03273 -0.32579 2.48877
 C -0.03158 -0.32556 -2.48826
 F 0.00255 1.23887 1.65196
 F -0.00967 1.24221 -1.65453
 H -0.93101 -0.84063 2.57034
 H -0.92916 -0.84087 -2.57307
 H 0.64609 -1.08741 2.48862
 H 0.64650 -1.08667 -2.48471
 H 0.10218 0.35734 3.29416
 H 0.10660 0.35694 -3.29286
13
bifur_IRC_Cartesians_noMW_output/new_data/bifur_traj1_Cartesians point 485
C 0.07726 0.46475 1.31239
 C 0.07378 0.46592 -1.31295
 C 0.27918 0.38090 0.00014
 C -0.03273 -0.32579 2.48877
 C -0.03158 -0.32556 -2.48826
 F 0.00256 1.23887 1.65196
 F -0.00967 1.24221 -1.65453
 H -0.93101 -0.84063 2.57034
 H -0.92916 -0.84087 -2.57307
 H 0.64609 -1.08741 2.48862
 H 0.64650 -1.08667 -2.48471
 H 0.10218 0.35734 3.29416
 H 0.10660 0.35694 -3.29286
13
bifur_IRC_Cartesians_noMW_output/new_data/bifur_traj1_Cartesians point 486
C 0.07699 0.47268 1.30563
 C 0.07362 0.47385 -1.30619
 C 0.26476 0.40461 0.00014
 C -0.03368 -0.33027 2.46847
 C -0.03256 -0.33003 -2.46796
 F 0.01410 1.24623 1.65645
 F 0.00225 1.24953 -1.65903
 H -0.93092 -0.84502 2.53925
 H -0.92911 -0.84523 -2.54188
 H 0.64944 -1.08771 2.46374
 H 0.64984 -1.08698 -2.45992
 H 0.09548 0.33936 3.27931
 H 0.09979 0.33898 -3.27802
13
bifur_IRC_Cartesians_noMW_output/new_data/bifur_traj1_Cartesians point 487
C 0.07687 0.47605 1.30276
 C 0.07355 0.47722 -1.30332
 C 0.25863 0.41469 0.00014
 C -0.03409 -0.33218 2.45984
 C -0.03297 -0.33193 -2.45932
 F 0.01901 1.24937 1.65836
 F 0.00731 1.25265 -1.66095
 H -0.93088 -0.84689 2.52603
 H -0.92908 -0.84709 -2.52862
 H 0.65087 -1.08783 2.45316
 H 0.65126 -1.08711 -2.44937
 H 0.09263 0.33171 3.27299
 H 0.09689 0.33134 -3.27171
13
bifur_IRC_Cartesians_noMW_output/new_data/bifur_traj1_Cartesians point 488
C 0.07678 0.47877 1.30045
 C 0.07349 0.47993 -1.30100
 C 0.25369 0.42280 0.00015
 C -0.03442 -0.33371 2.45289
 C -0.03331 -0.33346 -2.45238
 F 0.02297 1.25189 1.65989
 F 0.01139 1.25515 -1.66249
 H -0.93084 -0.84839 2.51539
 H -0.92906 -0.84858 -2.51794
 H 0.65202 -1.08794 2.44465
 H 0.65240 -1.08721 -2.44089
 H 0.09034 0.32556 3.26791
 H 0.09456 0.32520 -3.26663
13
bifur_IRC_Cartesians_noMW_output/new_data/bifur_traj1_Cartesians point 489
C 0.07671 0.48073 1.29878
 C 0.07345 0.48189 -1.29933
 C 0.25012 0.42866 0.00015
 C -0.03465 -0.33482 2.44787
 C -0.03355 -0.33456 -2.44735
 F 0.02582 1.25371 1.66100
 F 0.01434 1.25696 -1.66361
 H -0.93082 -0.84947 2.50770
 H -0.92905 -0.84966 -2.51023
 H 0.65285 -1.08801 2.43850
 H 0.65323 -1.08729 -2.43476
 H 0.08868 0.32111 3.26424
 H 0.09287 0.32076 -3.26295
13
bifur_IRC_Cartesians_noMW_output/new_data/bifur_traj1_Cartesians point 490
C 0.07667 0.48198 1.29771
 C 0.07342 0.48314 -1.29827
 C 0.24785 0.43239 0.00015
 C -0.03480 -0.33552 2.44467
 C -0.03370 -0.33527 -2.44415
 F 0.02764 1.25487 1.66171
 F 0.01621 1.25812 -1.66432
 H -0.93081 -0.85016 2.50280
 H -0.92904 -0.85035 -2.50532
 H 0.65337 -1.08806 2.43458
 H 0.65375 -1.08733 -2.43085
 H 0.08762 0.31828 3.26190
 H 0.09180 0.31793 -3.26062
13
bifur_IRC_Cartesians_noMW_output/new_data/bifur_traj1_Cartesians point 491
C 0.07664 0.48264 1.29715
 C 0.07341 0.48380 -1.29771
 C 0.24665 0.43437 0.00015
 C -0.03488 -0.33590 2.44298
 C -0.03379 -0.33564 -2.44246
 F 0.02860 1.25548 1.66208
 F 0.01721 1.25873 -1.66469
 H -0.93080 -0.85053 2.50021
 H -0.92903 -0.85071 -2.50272
 H 0.65365 -1.08808 2.43251
 H 0.65403 -1.08736 -2.42879
 H 0.08707 0.31678 3.26066
 H 0.09123 0.31643 -3.25938
13
bifur_IRC_Cartesians_noMW_output/new_data/bifur_traj1_Cartesians point 492
C 0.07664 0.48286 1.29697
 C 0.07340 0.48402 -1.29752
 C 0.24625 0.43502 0.00015
 C -0.03491 -0.33602 2.44242
 C -0.03381 -0.33576 -2.44190
 F 0.02892 1.25568 1.66221
 F 0.01753 1.25893 -1.66482
 H -0.93080 -0.85065 2.49936
 H -0.92903 -0.85083 -2.50186
 H 0.65375 -1.08809 2.43182
 H 0.65412 -1.08737 -2.42810
 H 0.08688 0.31628 3.26025
 H 0.09105 0.31594 -3.25897
13
bifur_IRC_Cartesians_noMW_output/new_data/bifur_traj1_Cartesians point 493
C 0.07664 0.48278 1.29703
 C 0.07341 0.48394 -1.29758
 C 0.24639 0.43480 0.00015
 C -0.03490 -0.33598 2.44261
 C -0.03380 -0.33572 -2.44210
 F 0.02881 1.25561 1.66216
 F 0.01742 1.25886 -1.66477
 H -0.93080 -0.85061 2.49965
 H -0.92903 -0.85079 -2.50215
 H 0.65371 -1.08809 2.43205
 H 0.65409 -1.08736 -2.42834
 H 0.08695 0.31645 3.26039
 H 0.09111 0.31611 -3.25911
13
bifur_IRC_Cartesians_noMW_output/new_data/bifur_traj1_Cartesians point 494
C 0.07665 0.48255 1.29723
 C 0.07341 0.48371 -1.29778
 C 0.24681 0.43410 0.00015
 C -0.03487 -0.33585 2.44321
 C -0.03377 -0.33559 -2.44269
 F 0.02847 1.25540 1.66203
 F 0.01707 1.25865 -1.66464
 H -0.93080 -0.85048 2.50056
 H -0.92904 -0.85066 -2.50307
 H 0.65362 -1.08808 2.43278
 H 0.65400 -1.08736 -2.42906
 H 0.08714 0.31698 3.26083
 H 0.09131 0.31663 -3.25955
13
bifur_IRC_Cartesians_noMW_output/new_data/bifur_traj1_Cartesians point 495
C 0.07666 0.48229 1.29745
 C 0.07342 0.48345 -1.29800
 C 0.24729 0.43332 0.00015
 C -0.03484 -0.33570 2.44388
 C -0.03374 -0.33544 -2.44336
 F 0.02809 1.25515 1.66188
 F 0.01668 1.25840 -1.66449
 H -0.93080 -0.85033 2.50159
 H -0.92904 -0.85052 -2.50410
 H 0.65350 -1.08807 2.43361
 H 0.65388 -1.08734 -2.42989
 H 0.08736 0.31758 3.26132
 H 0.09154 0.31723 -3.26004
13
bifur_IRC_Cartesians_noMW_output/new_data/bifur_traj1_Cartesians point 496
C 0.07666 0.48229 1.29745
 C 0.07342 0.48345 -1.29800
 C 0.24729 0.43332 0.00015
 C -0.03484 -0.33570 2.44388
 C -0.03374 -0.33544 -2.44336
 F 0.02809 1.25515 1.66188
 F 0.01668 1.25840 -1.66449
 H -0.93080 -0.85033 2.50159
 H -0.92904 -0.85052 -2.50410
 H 0.65350 -1.08807 2.43361
 H 0.65388 -1.08734 -2.42989
 H 0.08736 0.31758 3.26132
 H 0.09154 0.31723 -3.26004
13
bifur_IRC_Cartesians_noMW_output/new_data/bifur_traj1_Cartesians point 497
C 0.07666 0.48207 1.29763
 C 0.07342 0.48323 -1.29819
 C 0.24768 0.43268 0.00015
 C -0.03481 -0.33558 2.44443
 C -0.03372 -0.33532 -2.44391
 F 0.02778 1.25495 1.66176
 F 0.01636 1.25821 -1.66437
 H -0.93081 -0.85022 2.50243
 H -0.92904 -0.85040 -2.50495
 H 0.65341 -1.08806 2.43428
 H 0.65379 -1.08734 -2.43056
 H 0.08755 0.31806 3.26172
 H 0.09172 0.31771 -3.26044
13
bifur_IRC_Cartesians_noMW_output/new_data/bifur_traj1_Cartesians point 498
C 0.07666 0.48227 1.29746
 C 0.07342 0.48343 -1.29802
 C 0.24732 0.43327 0.00015
 C -0.03484 -0.33569 2.44392
 C -0.03374 -0.33543 -2.44340
 F 0.02807 1.25514 1.66187
 F 0.01665 1.25839 -1.66448
 H -0.93080 -0.85033 2.50165
 H -0.92904 -0.85051 -2.50416
 H 0.65350 -1.08807 2.43366
 H 0.65388 -1.08734 -2.42993
 H 0.08738 0.31761 3.26135
 H 0.09155 0.31726 -3.26007
13
bifur_IRC_Cartesians_noMW_output/new_data/bifur_traj1_Cartesians point 499
C 0.07664 0.48273 1.29707
 C 0.07341 0.48389 -1.29763
 C 0.24648 0.43465 0.00015
 C -0.03489 -0.33595 2.44274
 C -0.03380 -0.33569 -2.44223
 F 0.02874 1.25557 1.66213
 F 0.01735 1.25881 -1.66474
 H -0.93080 -0.85058 2.49985
 H -0.92903 -0.85076 -2.50235
 H 0.65369 -1.08809 2.43221
 H 0.65407 -1.08736 -2.42850
 H 0.08699 0.31657 3.26049
 H 0.09115 0.31622 -3.25921
13
bifur_IRC_Cartesians_noMW_output/new_data/bifur_traj1_Cartesians point 500
C 0.07661 0.48347 1.29645
 C 0.07339 0.48463 -1.29700
 C 0.24514 0.43685 0.00015
 C -0.03498 -0.33637 2.44086
 C -0.03389 -0.33611 -2.44034
 F 0.02981 1.25625 1.66255
 F 0.01845 1.25949 -1.66516
 H -0.93079 -0.85099 2.49696
 H -0.92903 -0.85117 -2.49946
 H 0.65400 -1.08811 2.42990
 H 0.65438 -1.08739 -2.42619
 H 0.08637 0.31490 3.25911
 H 0.09052 0.31455 -3.25783
