# Supplementary material for: Low dimensional representations along intrinsic reaction coordinates and molecular dynamics trajectories using interatomic distance matrices
Source: Chem Sci. 2019 Sep 18;10(43):9954–68. doi: 10.1039/c9sc02742d (PMC6991188; doi:10.1039/c9sc02742d)
Supplement: Supplementary file 1 [file SC-010-C9SC02742D-s001.zip › C9SC02742D-SI/ESI_xyz_files/bifur_IRC_Cartesians_noMW_output/bifur_IRC_Cartesians_noMW_PC3.xyz]

13
bifur_IRC_Cartesians_noMW_output/bifur_IRC_Cartesians_noMW point 1
C 0.05153 0.62973 0.80159
 C 0.05280 0.62892 -0.80142
 C -1.02245 1.10651 -0.00022
 C -0.07723 -0.47657 1.76982
 C -0.07741 -0.47698 -1.77032
 F 0.86697 1.50823 1.25732
 F 0.87006 1.50681 -1.25524
 H -0.85096 -1.13752 1.48774
 H -0.85136 -1.13774 -1.48708
 H 0.83206 -1.06861 1.89807
 H 0.83140 -1.06897 -1.89988
 H -0.31205 -0.00680 2.71359
 H -0.31338 -0.00699 -2.71396
13
bifur_IRC_Cartesians_noMW_output/bifur_IRC_Cartesians_noMW point 2
C 0.05157 0.63005 0.80237
 C 0.05284 0.62924 -0.80220
 C -1.02018 1.10679 -0.00021
 C -0.07720 -0.47659 1.76985
 C -0.07738 -0.47700 -1.77034
 F 0.86566 1.50819 1.25888
 F 0.86875 1.50678 -1.25683
 H -0.85118 -1.13711 1.48774
 H -0.85157 -1.13733 -1.48707
 H 0.83186 -1.06870 1.89728
 H 0.83121 -1.06905 -1.89908
 H -0.31153 -0.00755 2.71377
 H -0.31286 -0.00773 -2.71414
13
bifur_IRC_Cartesians_noMW_output/bifur_IRC_Cartesians_noMW point 3
C 0.05168 0.63081 0.80425
 C 0.05294 0.63001 -0.80409
 C -1.01473 1.10749 -0.00021
 C -0.07712 -0.47663 1.76992
 C -0.07730 -0.47703 -1.77041
 F 0.86251 1.50811 1.26265
 F 0.86558 1.50672 -1.26063
 H -0.85170 -1.13613 1.48772
 H -0.85209 -1.13634 -1.48706
 H 0.83139 -1.06890 1.89539
 H 0.83074 -1.06924 -1.89717
 H -0.31030 -0.00935 2.71419
 H -0.31162 -0.00953 -2.71455
13
bifur_IRC_Cartesians_noMW_output/bifur_IRC_Cartesians_noMW point 4
C 0.05188 0.63213 0.80749
 C 0.05312 0.63136 -0.80734
 C -1.00530 1.10869 -0.00021
 C -0.07699 -0.47669 1.77004
 C -0.07716 -0.47708 -1.77052
 F 0.85707 1.50796 1.26915
 F 0.86010 1.50661 -1.26720
 H -0.85261 -1.13443 1.48769
 H -0.85298 -1.13464 -1.48703
 H 0.83057 -1.06924 1.89211
 H 0.82994 -1.06958 -1.89386
 H -0.30817 -0.01246 2.71493
 H -0.30946 -0.01263 -2.71527
13
bifur_IRC_Cartesians_noMW_output/bifur_IRC_Cartesians_noMW point 5
C 0.05214 0.63396 0.81199
 C 0.05337 0.63321 -0.81185
 C -0.99225 1.11035 -0.00020
 C -0.07681 -0.47679 1.77022
 C -0.07696 -0.47716 -1.77067
 F 0.84952 1.50776 1.27817
 F 0.85251 1.50647 -1.27629
 H -0.85386 -1.13208 1.48765
 H -0.85422 -1.13227 -1.48699
 H 0.82945 -1.06972 1.88757
 H 0.82882 -1.07004 -1.88928
 H -0.30522 -0.01676 2.71595
 H -0.30648 -0.01692 -2.71627
13
bifur_IRC_Cartesians_noMW_output/bifur_IRC_Cartesians_noMW point 6
C 0.05245 0.63613 0.81733
 C 0.05367 0.63542 -0.81720
 C -0.97674 1.11232 -0.00019
 C -0.07659 -0.47690 1.77042
 C -0.07674 -0.47725 -1.77085
 F 0.84055 1.50752 1.28888
 F 0.84350 1.50629 -1.28711
 H -0.85536 -1.12929 1.48761
 H -0.85570 -1.12947 -1.48694
 H 0.82811 -1.07029 1.88218
 H 0.82749 -1.07059 -1.88383
 H -0.30172 -0.02188 2.71716
 H -0.30294 -0.02203 -2.71745
13
bifur_IRC_Cartesians_noMW_output/bifur_IRC_Cartesians_noMW point 7
C 0.05279 0.63844 0.82301
 C 0.05398 0.63777 -0.82289
 C -0.96026 1.11442 -0.00018
 C -0.07636 -0.47701 1.77064
 C -0.07649 -0.47734 -1.77105
 F 0.83103 1.50726 1.30026
 F 0.83392 1.50611 -1.29860
 H -0.85694 -1.12632 1.48756
 H -0.85726 -1.12648 -1.48689
 H 0.82668 -1.07089 1.87645
 H 0.82608 -1.07117 -1.87804
 H -0.29799 -0.02732 2.71844
 H -0.29918 -0.02745 -2.71871
13
bifur_IRC_Cartesians_noMW_output/bifur_IRC_Cartesians_noMW point 8
C 0.05311 0.64067 0.82852
 C 0.05428 0.64004 -0.82841
 C -0.94428 1.11645 -0.00017
 C -0.07613 -0.47712 1.77085
 C -0.07626 -0.47743 -1.77124
 F 0.82180 1.50702 1.31129
 F 0.82464 1.50593 -1.30973
 H -0.85848 -1.12344 1.48751
 H -0.85878 -1.12359 -1.48685
 H 0.82530 -1.07148 1.87089
 H 0.82472 -1.07174 -1.87243
 H -0.29438 -0.03259 2.71969
 H -0.29553 -0.03271 -2.71993
13
bifur_IRC_Cartesians_noMW_output/bifur_IRC_Cartesians_noMW point 9
C 0.05340 0.64268 0.83346
 C 0.05456 0.64208 -0.83336
 C -0.92994 1.11827 -0.00016
 C -0.07593 -0.47722 1.77104
 C -0.07605 -0.47751 -1.77140
 F 0.81351 1.50679 1.32119
 F 0.81630 1.50577 -1.31973
 H -0.85986 -1.12086 1.48747
 H -0.86014 -1.12099 -1.48680
 H 0.82406 -1.07201 1.86590
 H 0.82349 -1.07225 -1.86739
 H -0.29114 -0.03732 2.72081
 H -0.29226 -0.03743 -2.72102
13
bifur_IRC_Cartesians_noMW_output/bifur_IRC_Cartesians_noMW point 10
C 0.05363 0.64427 0.83738
 C 0.05477 0.64370 -0.83730
 C -0.91855 1.11972 -0.00015
 C -0.07577 -0.47730 1.77119
 C -0.07588 -0.47758 -1.77154
 F 0.80692 1.50662 1.32906
 F 0.80968 1.50564 -1.32767
 H -0.86096 -1.11881 1.48743
 H -0.86122 -1.11893 -1.48677
 H 0.82308 -1.07242 1.86194
 H 0.82251 -1.07265 -1.86339
 H -0.28857 -0.04108 2.72170
 H -0.28966 -0.04118 -2.72189
13
bifur_IRC_Cartesians_noMW_output/bifur_IRC_Cartesians_noMW point 11
C 0.05375 0.64515 0.83953
 C 0.05489 0.64459 -0.83945
 C -0.91231 1.12052 -0.00015
 C -0.07568 -0.47735 1.77128
 C -0.07579 -0.47761 -1.77161
 F 0.80331 1.50652 1.33337
 F 0.80606 1.50557 -1.33203
 H -0.86156 -1.11768 1.48741
 H -0.86182 -1.11780 -1.48675
 H 0.82254 -1.07265 1.85977
 H 0.82198 -1.07287 -1.86120
 H -0.28716 -0.04314 2.72219
 H -0.28823 -0.04324 -2.72237
13
bifur_IRC_Cartesians_noMW_output/bifur_IRC_Cartesians_noMW point 12
C 0.05376 0.64517 0.83958
 C 0.05489 0.64461 -0.83950
 C -0.91217 1.12054 -0.00015
 C -0.07568 -0.47735 1.77128
 C -0.07578 -0.47762 -1.77161
 F 0.80323 1.50652 1.33347
 F 0.80598 1.50557 -1.33212
 H -0.86157 -1.11766 1.48741
 H -0.86183 -1.11778 -1.48675
 H 0.82253 -1.07266 1.85972
 H 0.82197 -1.07288 -1.86115
 H -0.28712 -0.04318 2.72220
 H -0.28820 -0.04328 -2.72238
13
bifur_IRC_Cartesians_noMW_output/bifur_IRC_Cartesians_noMW point 13
C 0.05369 0.64470 0.83842
 C 0.05483 0.64413 -0.83834
 C -0.91554 1.12011 -0.00015
 C -0.07573 -0.47733 1.77123
 C -0.07583 -0.47760 -1.77157
 F 0.80518 1.50657 1.33114
 F 0.80793 1.50560 -1.32978
 H -0.86125 -1.11826 1.48742
 H -0.86151 -1.11838 -1.48676
 H 0.82282 -1.07253 1.86089
 H 0.82226 -1.07276 -1.86233
 H -0.28789 -0.04207 2.72194
 H -0.28897 -0.04217 -2.72212
13
bifur_IRC_Cartesians_noMW_output/bifur_IRC_Cartesians_noMW point 14
C 0.05360 0.64411 0.83698
 C 0.05475 0.64353 -0.83689
 C -0.91973 1.11957 -0.00015
 C -0.07579 -0.47730 1.77118
 C -0.07589 -0.47757 -1.77152
 F 0.80760 1.50664 1.32825
 F 0.81037 1.50565 -1.32685
 H -0.86084 -1.11902 1.48744
 H -0.86111 -1.11914 -1.48677
 H 0.82318 -1.07238 1.86235
 H 0.82262 -1.07261 -1.86380
 H -0.28883 -0.04069 2.72161
 H -0.28993 -0.04079 -2.72180
13
bifur_IRC_Cartesians_noMW_output/bifur_IRC_Cartesians_noMW point 15
C 0.05352 0.64353 0.83555
 C 0.05467 0.64294 -0.83546
 C -0.92387 1.11905 -0.00015
 C -0.07585 -0.47727 1.77112
 C -0.07596 -0.47755 -1.77148
 F 0.81000 1.50670 1.32538
 F 0.81278 1.50570 -1.32396
 H -0.86044 -1.11977 1.48745
 H -0.86072 -1.11989 -1.48679
 H 0.82354 -1.07223 1.86379
 H 0.82297 -1.07246 -1.86526
 H -0.28977 -0.03932 2.72128
 H -0.29087 -0.03943 -2.72148
13
bifur_IRC_Cartesians_noMW_output/bifur_IRC_Cartesians_noMW point 16
C 0.05344 0.64298 0.83421
 C 0.05460 0.64239 -0.83411
 C -0.92776 1.11855 -0.00016
 C -0.07590 -0.47724 1.77107
 C -0.07601 -0.47753 -1.77143
 F 0.81225 1.50676 1.32270
 F 0.81504 1.50574 -1.32125
 H -0.86007 -1.12047 1.48746
 H -0.86035 -1.12060 -1.48680
 H 0.82387 -1.07209 1.86515
 H 0.82330 -1.07232 -1.86663
 H -0.29065 -0.03804 2.72098
 H -0.29176 -0.03815 -2.72119
13
bifur_IRC_Cartesians_noMW_output/bifur_IRC_Cartesians_noMW point 17
C 0.05337 0.64249 0.83299
 C 0.05453 0.64188 -0.83289
 C -0.93131 1.11810 -0.00016
 C -0.07595 -0.47721 1.77103
 C -0.07607 -0.47751 -1.77139
 F 0.81430 1.50681 1.32025
 F 0.81710 1.50578 -1.31878
 H -0.85973 -1.12111 1.48747
 H -0.86001 -1.12124 -1.48681
 H 0.82418 -1.07196 1.86638
 H 0.82361 -1.07220 -1.86787
 H -0.29145 -0.03687 2.72070
 H -0.29257 -0.03698 -2.72092
13
bifur_IRC_Cartesians_noMW_output/bifur_IRC_Cartesians_noMW point 18
C 0.05331 0.64205 0.83191
 C 0.05447 0.64144 -0.83181
 C -0.93444 1.11770 -0.00016
 C -0.07599 -0.47719 1.77098
 C -0.07611 -0.47749 -1.77135
 F 0.81611 1.50686 1.31809
 F 0.81892 1.50582 -1.31660
 H -0.85943 -1.12167 1.48748
 H -0.85971 -1.12181 -1.48682
 H 0.82445 -1.07184 1.86747
 H 0.82387 -1.07209 -1.86897
 H -0.29216 -0.03584 2.72046
 H -0.29328 -0.03595 -2.72068
13
bifur_IRC_Cartesians_noMW_output/bifur_IRC_Cartesians_noMW point 19
C 0.05325 0.64168 0.83099
 C 0.05442 0.64106 -0.83089
 C -0.93709 1.11736 -0.00016
 C -0.07603 -0.47717 1.77095
 C -0.07615 -0.47747 -1.77132
 F 0.81764 1.50690 1.31626
 F 0.82046 1.50585 -1.31475
 H -0.85917 -1.12215 1.48749
 H -0.85946 -1.12229 -1.48683
 H 0.82468 -1.07174 1.86839
 H 0.82410 -1.07199 -1.86990
 H -0.29276 -0.03496 2.72025
 H -0.29389 -0.03508 -2.72048
13
bifur_IRC_Cartesians_noMW_output/bifur_IRC_Cartesians_noMW point 20
C 0.05321 0.64138 0.83026
 C 0.05438 0.64076 -0.83016
 C -0.93922 1.11709 -0.00016
 C -0.07606 -0.47716 1.77092
 C -0.07618 -0.47746 -1.77130
 F 0.81887 1.50694 1.31479
 F 0.82169 1.50587 -1.31327
 H -0.85897 -1.12253 1.48749
 H -0.85926 -1.12267 -1.48683
 H 0.82486 -1.07167 1.86913
 H 0.82428 -1.07192 -1.87065
 H -0.29324 -0.03426 2.72009
 H -0.29437 -0.03438 -2.72031
13
bifur_IRC_Cartesians_noMW_output/bifur_IRC_Cartesians_noMW point 21
C 0.05318 0.64116 0.82972
 C 0.05435 0.64054 -0.82962
 C -0.94079 1.11689 -0.00017
 C -0.07608 -0.47715 1.77090
 C -0.07621 -0.47745 -1.77128
 F 0.81978 1.50696 1.31370
 F 0.82261 1.50589 -1.31217
 H -0.85882 -1.12281 1.48750
 H -0.85911 -1.12296 -1.48684
 H 0.82500 -1.07161 1.86968
 H 0.82442 -1.07186 -1.87120
 H -0.29359 -0.03374 2.71996
 H -0.29473 -0.03386 -2.72019
13
bifur_IRC_Cartesians_noMW_output/bifur_IRC_Cartesians_noMW point 22
C 0.05316 0.64101 0.82936
 C 0.05433 0.64039 -0.82926
 C -0.94183 1.11676 -0.00017
 C -0.07610 -0.47714 1.77089
 C -0.07622 -0.47745 -1.77126
 F 0.82038 1.50698 1.31298
 F 0.82322 1.50590 -1.31144
 H -0.85871 -1.12300 1.48750
 H -0.85901 -1.12315 -1.48684
 H 0.82509 -1.07157 1.87004
 H 0.82451 -1.07183 -1.87157
 H -0.29383 -0.03340 2.71988
 H -0.29497 -0.03352 -2.72011
13
bifur_IRC_Cartesians_noMW_output/bifur_IRC_Cartesians_noMW point 23
C 0.05315 0.64094 0.82917
 C 0.05432 0.64031 -0.82906
 C -0.94239 1.11669 -0.00017
 C -0.07611 -0.47714 1.77088
 C -0.07623 -0.47744 -1.77126
 F 0.82070 1.50699 1.31260
 F 0.82354 1.50591 -1.31106
 H -0.85866 -1.12310 1.48750
 H -0.85896 -1.12325 -1.48684
 H 0.82514 -1.07155 1.87023
 H 0.82455 -1.07181 -1.87176
 H -0.29395 -0.03321 2.71984
 H -0.29510 -0.03334 -2.72007
13
bifur_IRC_Cartesians_noMW_output/bifur_IRC_Cartesians_noMW point 24
C 0.05314 0.64092 0.82913
 C 0.05432 0.64029 -0.82903
 C -0.94249 1.11668 -0.00017
 C -0.07611 -0.47714 1.77088
 C -0.07623 -0.47744 -1.77126
 F 0.82076 1.50699 1.31253
 F 0.82360 1.50591 -1.31098
 H -0.85865 -1.12312 1.48750
 H -0.85895 -1.12327 -1.48684
 H 0.82515 -1.07155 1.87027
 H 0.82456 -1.07180 -1.87180
 H -0.29398 -0.03318 2.71983
 H -0.29512 -0.03330 -2.72006
13
bifur_IRC_Cartesians_noMW_output/bifur_IRC_Cartesians_noMW point 25
C 0.05315 0.64096 0.82923
 C 0.05432 0.64033 -0.82913
 C -0.94220 1.11671 -0.00017
 C -0.07610 -0.47714 1.77088
 C -0.07623 -0.47744 -1.77126
 F 0.82059 1.50698 1.31273
 F 0.82343 1.50590 -1.31119
 H -0.85868 -1.12307 1.48750
 H -0.85898 -1.12321 -1.48684
 H 0.82512 -1.07156 1.87017
 H 0.82454 -1.07181 -1.87170
 H -0.29391 -0.03328 2.71985
 H -0.29506 -0.03340 -2.72009
13
bifur_IRC_Cartesians_noMW_output/bifur_IRC_Cartesians_noMW point 26
C 0.05316 0.64105 0.82945
 C 0.05433 0.64042 -0.82934
 C -0.94158 1.11679 -0.00017
 C -0.07609 -0.47714 1.77089
 C -0.07622 -0.47745 -1.77127
 F 0.82023 1.50697 1.31316
 F 0.82307 1.50590 -1.31162
 H -0.85874 -1.12296 1.48750
 H -0.85904 -1.12310 -1.48684
 H 0.82507 -1.07158 1.86995
 H 0.82449 -1.07183 -1.87148
 H -0.29377 -0.03348 2.71990
 H -0.29491 -0.03360 -2.72013
13
bifur_IRC_Cartesians_noMW_output/bifur_IRC_Cartesians_noMW point 27
C 0.05318 0.64118 0.82977
 C 0.05435 0.64056 -0.82967
 C -0.94063 1.11691 -0.00016
 C -0.07608 -0.47715 1.77090
 C -0.07620 -0.47745 -1.77128
 F 0.81969 1.50696 1.31381
 F 0.82252 1.50589 -1.31228
 H -0.85883 -1.12278 1.48750
 H -0.85913 -1.12293 -1.48684
 H 0.82499 -1.07161 1.86962
 H 0.82440 -1.07187 -1.87115
 H -0.29356 -0.03379 2.71998
 H -0.29470 -0.03391 -2.72021
13
bifur_IRC_Cartesians_noMW_output/bifur_IRC_Cartesians_noMW point 28
C 0.05321 0.64136 0.83020
 C 0.05438 0.64073 -0.83010
 C -0.93939 1.11707 -0.00016
 C -0.07606 -0.47716 1.77092
 C -0.07618 -0.47746 -1.77129
 F 0.81897 1.50694 1.31467
 F 0.82180 1.50587 -1.31314
 H -0.85895 -1.12256 1.48750
 H -0.85924 -1.12270 -1.48683
 H 0.82488 -1.07166 1.86919
 H 0.82430 -1.07191 -1.87071
 H -0.29328 -0.03420 2.72007
 H -0.29442 -0.03432 -2.72030
13
bifur_IRC_Cartesians_noMW_output/bifur_IRC_Cartesians_noMW point 29
C 0.05325 0.64163 0.83088
 C 0.05441 0.64102 -0.83078
 C -0.93741 1.11732 -0.00016
 C -0.07604 -0.47717 1.77094
 C -0.07616 -0.47747 -1.77132
 F 0.81782 1.50691 1.31604
 F 0.82064 1.50585 -1.31453
 H -0.85914 -1.12220 1.48749
 H -0.85943 -1.12234 -1.48683
 H 0.82471 -1.07173 1.86850
 H 0.82413 -1.07198 -1.87001
 H -0.29283 -0.03486 2.72023
 H -0.29396 -0.03497 -2.72045
13
bifur_IRC_Cartesians_noMW_output/bifur_IRC_Cartesians_noMW point 30
C 0.05329 0.64191 0.83156
 C 0.05445 0.64130 -0.83146
 C -0.93544 1.11757 -0.00016
 C -0.07601 -0.47719 1.77097
 C -0.07613 -0.47748 -1.77134
 F 0.81669 1.50688 1.31739
 F 0.81950 1.50583 -1.31590
 H -0.85933 -1.12185 1.48748
 H -0.85962 -1.12199 -1.48682
 H 0.82454 -1.07180 1.86782
 H 0.82396 -1.07205 -1.86932
 H -0.29238 -0.03550 2.72038
 H -0.29351 -0.03562 -2.72060
13
bifur_IRC_Cartesians_noMW_output/bifur_IRC_Cartesians_noMW point 31
C 0.05335 0.64232 0.83258
 C 0.05451 0.64172 -0.83248
 C -0.93249 1.11795 -0.00016
 C -0.07597 -0.47721 1.77101
 C -0.07608 -0.47750 -1.77137
 F 0.81498 1.50683 1.31943
 F 0.81779 1.50580 -1.31795
 H -0.85961 -1.12132 1.48747
 H -0.85990 -1.12145 -1.48681
 H 0.82428 -1.07191 1.86679
 H 0.82371 -1.07216 -1.86829
 H -0.29172 -0.03648 2.72061
 H -0.29284 -0.03659 -2.72083
13
bifur_IRC_Cartesians_noMW_output/bifur_IRC_Cartesians_noMW point 32
C 0.05341 0.64279 0.83372
 C 0.05457 0.64219 -0.83363
 C -0.92918 1.11837 -0.00016
 C -0.07592 -0.47723 1.77105
 C -0.07603 -0.47752 -1.77141
 F 0.81306 1.50678 1.32172
 F 0.81586 1.50576 -1.32027
 H -0.85993 -1.12072 1.48746
 H -0.86021 -1.12085 -1.48680
 H 0.82400 -1.07203 1.86564
 H 0.82342 -1.07227 -1.86712
 H -0.29097 -0.03757 2.72087
 H -0.29208 -0.03768 -2.72108
13
bifur_IRC_Cartesians_noMW_output/bifur_IRC_Cartesians_noMW point 33
C 0.05349 0.64330 0.83499
 C 0.05464 0.64271 -0.83490
 C -0.92549 1.11884 -0.00016
 C -0.07587 -0.47726 1.77110
 C -0.07598 -0.47754 -1.77146
 F 0.81093 1.50672 1.32427
 F 0.81372 1.50572 -1.32283
 H -0.86029 -1.12006 1.48745
 H -0.86056 -1.12019 -1.48679
 H 0.82368 -1.07217 1.86436
 H 0.82311 -1.07240 -1.86583
 H -0.29014 -0.03879 2.72116
 H -0.29124 -0.03890 -2.72136
13
bifur_IRC_Cartesians_noMW_output/bifur_IRC_Cartesians_noMW point 34
C 0.05357 0.64389 0.83644
 C 0.05472 0.64331 -0.83635
 C -0.92130 1.11937 -0.00015
 C -0.07581 -0.47729 1.77116
 C -0.07592 -0.47756 -1.77151
 F 0.80851 1.50666 1.32716
 F 0.81128 1.50567 -1.32576
 H -0.86069 -1.11930 1.48744
 H -0.86096 -1.11943 -1.48678
 H 0.82332 -1.07232 1.86290
 H 0.82275 -1.07255 -1.86436
 H -0.28919 -0.04017 2.72149
 H -0.29028 -0.04028 -2.72168
13
bifur_IRC_Cartesians_noMW_output/bifur_IRC_Cartesians_noMW point 35
C 0.05367 0.64454 0.83803
 C 0.05481 0.64397 -0.83795
 C -0.91665 1.11996 -0.00015
 C -0.07574 -0.47732 1.77122
 C -0.07585 -0.47759 -1.77156
 F 0.80583 1.50659 1.33037
 F 0.80858 1.50562 -1.32899
 H -0.86114 -1.11847 1.48743
 H -0.86140 -1.11859 -1.48677
 H 0.82291 -1.07249 1.86128
 H 0.82235 -1.07272 -1.86273
 H -0.28814 -0.04170 2.72185
 H -0.28922 -0.04180 -2.72203
13
bifur_IRC_Cartesians_noMW_output/bifur_IRC_Cartesians_noMW point 36
C 0.05374 0.64506 0.83930
 C 0.05488 0.64449 -0.83922
 C -0.91297 1.12043 -0.00015
 C -0.07569 -0.47734 1.77127
 C -0.07579 -0.47761 -1.77160
 F 0.80370 1.50653 1.33291
 F 0.80644 1.50558 -1.33156
 H -0.86149 -1.11780 1.48742
 H -0.86175 -1.11792 -1.48675
 H 0.82260 -1.07263 1.86000
 H 0.82204 -1.07285 -1.86143
 H -0.28731 -0.04292 2.72214
 H -0.28838 -0.04302 -2.72232
13
bifur_IRC_Cartesians_noMW_output/bifur_IRC_Cartesians_noMW point 37
C 0.05382 0.64557 0.84057
 C 0.05495 0.64502 -0.84049
 C -0.90931 1.12090 -0.00015
 C -0.07564 -0.47737 1.77132
 C -0.07574 -0.47763 -1.77165
 F 0.80158 1.50647 1.33544
 F 0.80431 1.50553 -1.33412
 H -0.86184 -1.11714 1.48741
 H -0.86210 -1.11726 -1.48674
 H 0.82228 -1.07276 1.85873
 H 0.82172 -1.07298 -1.86015
 H -0.28648 -0.04413 2.72242
 H -0.28755 -0.04422 -2.72260
13
bifur_IRC_Cartesians_noMW_output/bifur_IRC_Cartesians_noMW point 38
C 0.05389 0.64609 0.84184
 C 0.05502 0.64554 -0.84177
 C -0.90560 1.12137 -0.00014
 C -0.07559 -0.47740 1.77137
 C -0.07569 -0.47765 -1.77169
 F 0.79943 1.50642 1.33800
 F 0.80216 1.50549 -1.33670
 H -0.86220 -1.11648 1.48739
 H -0.86245 -1.11659 -1.48673
 H 0.82196 -1.07290 1.85744
 H 0.82141 -1.07311 -1.85884
 H -0.28564 -0.04535 2.72271
 H -0.28670 -0.04544 -2.72288
13
bifur_IRC_Cartesians_noMW_output/bifur_IRC_Cartesians_noMW point 39
C 0.05397 0.64663 0.84319
 C 0.05509 0.64610 -0.84311
 C -0.90170 1.12187 -0.00014
 C -0.07553 -0.47742 1.77142
 C -0.07563 -0.47768 -1.77174
 F 0.79718 1.50636 1.34069
 F 0.79989 1.50545 -1.33942
 H -0.86258 -1.11577 1.48738
 H -0.86282 -1.11588 -1.48672
 H 0.82162 -1.07304 1.85608
 H 0.82107 -1.07325 -1.85747
 H -0.28476 -0.04664 2.72302
 H -0.28581 -0.04673 -2.72318
13
bifur_IRC_Cartesians_noMW_output/bifur_IRC_Cartesians_noMW point 40
C 0.05405 0.64722 0.84464
 C 0.05517 0.64670 -0.84456
 C -0.89750 1.12240 -0.00014
 C -0.07547 -0.47745 1.77147
 C -0.07557 -0.47770 -1.77179
 F 0.79475 1.50629 1.34360
 F 0.79745 1.50540 -1.34235
 H -0.86298 -1.11502 1.48737
 H -0.86322 -1.11512 -1.48671
 H 0.82126 -1.07319 1.85462
 H 0.82071 -1.07340 -1.85600
 H -0.28381 -0.04802 2.72334
 H -0.28485 -0.04811 -2.72350
13
bifur_IRC_Cartesians_noMW_output/bifur_IRC_Cartesians_noMW point 41
C 0.05415 0.64788 0.84626
 C 0.05526 0.64737 -0.84619
 C -0.89278 1.12300 -0.00014
 C -0.07541 -0.47749 1.77154
 C -0.07550 -0.47773 -1.77184
 F 0.79202 1.50622 1.34686
 F 0.79471 1.50535 -1.34564
 H -0.86344 -1.11417 1.48736
 H -0.86367 -1.11426 -1.48670
 H 0.82085 -1.07337 1.85298
 H 0.82031 -1.07356 -1.85434
 H -0.28274 -0.04958 2.72371
 H -0.28377 -0.04966 -2.72386
13
bifur_IRC_Cartesians_noMW_output/bifur_IRC_Cartesians_noMW point 42
C 0.05426 0.64863 0.84810
 C 0.05536 0.64813 -0.84803
 C -0.88745 1.12368 -0.00013
 C -0.07533 -0.47752 1.77161
 C -0.07542 -0.47776 -1.77190
 F 0.78895 1.50613 1.35053
 F 0.79161 1.50529 -1.34935
 H -0.86395 -1.11321 1.48734
 H -0.86418 -1.11330 -1.48668
 H 0.82039 -1.07356 1.85113
 H 0.81985 -1.07375 -1.85247
 H -0.28154 -0.05134 2.72413
 H -0.28256 -0.05142 -2.72426
13
bifur_IRC_Cartesians_noMW_output/bifur_IRC_Cartesians_noMW point 43
C 0.05438 0.64946 0.85015
 C 0.05548 0.64897 -0.85009
 C -0.88149 1.12444 -0.00013
 C -0.07525 -0.47757 1.77169
 C -0.07533 -0.47779 -1.77197
 F 0.78550 1.50604 1.35465
 F 0.78815 1.50522 -1.35351
 H -0.86452 -1.11213 1.48732
 H -0.86474 -1.11222 -1.48666
 H 0.81988 -1.07378 1.84906
 H 0.81934 -1.07396 -1.85038
 H -0.28019 -0.05330 2.72459
 H -0.28120 -0.05338 -2.72472
13
bifur_IRC_Cartesians_noMW_output/bifur_IRC_Cartesians_noMW point 44
C 0.05451 0.65038 0.85241
 C 0.05560 0.64991 -0.85235
 C -0.87494 1.12527 -0.00012
 C -0.07516 -0.47761 1.77177
 C -0.07523 -0.47783 -1.77205
 F 0.78172 1.50594 1.35917
 F 0.78434 1.50515 -1.35807
 H -0.86515 -1.11096 1.48730
 H -0.86536 -1.11104 -1.48664
 H 0.81931 -1.07402 1.84678
 H 0.81878 -1.07420 -1.84808
 H -0.27871 -0.05546 2.72510
 H -0.27970 -0.05553 -2.72522
13
bifur_IRC_Cartesians_noMW_output/bifur_IRC_Cartesians_noMW point 45
C 0.05465 0.65138 0.85487
 C 0.05574 0.65093 -0.85483
 C -0.86778 1.12618 -0.00012
 C -0.07506 -0.47766 1.77187
 C -0.07513 -0.47787 -1.77213
 F 0.77757 1.50583 1.36412
 F 0.78018 1.50507 -1.36307
 H -0.86584 -1.10966 1.48728
 H -0.86604 -1.10974 -1.48662
 H 0.81869 -1.07428 1.84429
 H 0.81817 -1.07445 -1.84556
 H -0.27709 -0.05783 2.72566
 H -0.27806 -0.05789 -2.72576
13
bifur_IRC_Cartesians_noMW_output/bifur_IRC_Cartesians_noMW point 46
C 0.05481 0.65249 0.85760
 C 0.05589 0.65205 -0.85755
 C -0.85988 1.12719 -0.00011
 C -0.07495 -0.47772 1.77197
 C -0.07501 -0.47791 -1.77223
 F 0.77301 1.50571 1.36958
 F 0.77559 1.50498 -1.36858
 H -0.86660 -1.10824 1.48726
 H -0.86679 -1.10831 -1.48660
 H 0.81801 -1.07457 1.84154
 H 0.81749 -1.07473 -1.84279
 H -0.27531 -0.06044 2.72628
 H -0.27626 -0.06049 -2.72637
13
bifur_IRC_Cartesians_noMW_output/bifur_IRC_Cartesians_noMW point 47
C 0.05499 0.65373 0.86065
 C 0.05606 0.65331 -0.86061
 C -0.85101 1.12832 -0.00011
 C -0.07482 -0.47778 1.77209
 C -0.07488 -0.47797 -1.77233
 F 0.76788 1.50557 1.37570
 F 0.77043 1.50488 -1.37476
 H -0.86745 -1.10665 1.48723
 H -0.86764 -1.10670 -1.48657
 H 0.81724 -1.07490 1.83845
 H 0.81674 -1.07504 -1.83967
 H -0.27330 -0.06336 2.72697
 H -0.27424 -0.06341 -2.72704
13
bifur_IRC_Cartesians_noMW_output/bifur_IRC_Cartesians_noMW point 48
C 0.05519 0.65513 0.86409
 C 0.05625 0.65473 -0.86406
 C -0.84102 1.12959 -0.00010
 C -0.07468 -0.47785 1.77222
 C -0.07473 -0.47802 -1.77245
 F 0.76211 1.50541 1.38260
 F 0.76463 1.50477 -1.38172
 H -0.86842 -1.10485 1.48720
 H -0.86859 -1.10489 -1.48654
 H 0.81638 -1.07527 1.83498
 H 0.81588 -1.07540 -1.83616
 H -0.27105 -0.06666 2.72775
 H -0.27195 -0.06670 -2.72781
13
bifur_IRC_Cartesians_noMW_output/bifur_IRC_Cartesians_noMW point 49
C 0.05542 0.65668 0.86792
 C 0.05646 0.65631 -0.86789
 C -0.82993 1.13100 -0.00010
 C -0.07453 -0.47793 1.77237
 C -0.07457 -0.47809 -1.77258
 F 0.75570 1.50524 1.39025
 F 0.75818 1.50464 -1.38945
 H -0.86948 -1.10285 1.48717
 H -0.86964 -1.10289 -1.48651
 H 0.81542 -1.07567 1.83112
 H 0.81493 -1.07579 -1.83227
 H -0.26854 -0.07031 2.72862
 H -0.26942 -0.07035 -2.72865
13
bifur_IRC_Cartesians_noMW_output/bifur_IRC_Cartesians_noMW point 50
C 0.05567 0.65843 0.87223
 C 0.05670 0.65809 -0.87221
 C -0.81742 1.13259 -0.00009
 C -0.07435 -0.47802 1.77254
 C -0.07439 -0.47816 -1.77273
 F 0.74847 1.50505 1.39889
 F 0.75091 1.50450 -1.39818
 H -0.87069 -1.10060 1.48713
 H -0.87083 -1.10062 -1.48647
 H 0.81434 -1.07613 1.82677
 H 0.81386 -1.07623 -1.82787
 H -0.26571 -0.07444 2.72960
 H -0.26657 -0.07447 -2.72961
13
bifur_IRC_Cartesians_noMW_output/bifur_IRC_Cartesians_noMW point 51
C 0.05596 0.66042 0.87711
 C 0.05697 0.66011 -0.87711
 C -0.80323 1.13439 -0.00008
 C -0.07415 -0.47812 1.77273
 C -0.07418 -0.47824 -1.77289
 F 0.74027 1.50483 1.40869
 F 0.74267 1.50434 -1.40806
 H -0.87205 -1.09804 1.48709
 H -0.87217 -1.09805 -1.48643
 H 0.81311 -1.07665 1.82184
 H 0.81265 -1.07674 -1.82289
 H -0.26251 -0.07912 2.73070
 H -0.26333 -0.07913 -2.73069
13
bifur_IRC_Cartesians_noMW_output/bifur_IRC_Cartesians_noMW point 52
C 0.05629 0.66270 0.88272
 C 0.05728 0.66242 -0.88273
 C -0.78696 1.13646 -0.00007
 C -0.07392 -0.47823 1.77294
 C -0.07394 -0.47833 -1.77308
 F 0.73086 1.50458 1.41992
 F 0.73321 1.50416 -1.41941
 H -0.87362 -1.09511 1.48704
 H -0.87372 -1.09511 -1.48638
 H 0.81171 -1.07725 1.81618
 H 0.81126 -1.07731 -1.81718
 H -0.25883 -0.08449 2.73197
 H -0.25961 -0.08449 -2.73193
13
bifur_IRC_Cartesians_noMW_output/bifur_IRC_Cartesians_noMW point 53
C 0.05666 0.66526 0.88902
 C 0.05762 0.66503 -0.88904
 C -0.76867 1.13879 -0.00006
 C -0.07367 -0.47836 1.77318
 C -0.07367 -0.47844 -1.77330
 F 0.72029 1.50429 1.43255
 F 0.72258 1.50395 -1.43216
 H -0.87538 -1.09182 1.48699
 H -0.87546 -1.09179 -1.48633
 H 0.81013 -1.07792 1.80982
 H 0.80969 -1.07796 -1.81075
 H -0.25470 -0.09052 2.73340
 H -0.25544 -0.09051 -2.73333
13
bifur_IRC_Cartesians_noMW_output/bifur_IRC_Cartesians_noMW point 54
C 0.05705 0.66801 0.89581
 C 0.05800 0.66783 -0.89585
 C -0.74897 1.14130 -0.00005
 C -0.07339 -0.47850 1.77345
 C -0.07338 -0.47855 -1.77353
 F 0.70890 1.50399 1.44616
 F 0.71113 1.50373 -1.44589
 H -0.87727 -1.08827 1.48693
 H -0.87733 -1.08823 -1.48627
 H 0.80842 -1.07864 1.80297
 H 0.80801 -1.07866 -1.80384
 H -0.25025 -0.09702 2.73494
 H -0.25094 -0.09699 -2.73483
13
bifur_IRC_Cartesians_noMW_output/bifur_IRC_Cartesians_noMW point 55
C 0.05747 0.67087 0.90284
 C 0.05839 0.67074 -0.90290
 C -0.72855 1.14389 -0.00003
 C -0.07310 -0.47864 1.77372
 C -0.07308 -0.47867 -1.77377
 F 0.69710 1.50367 1.46026
 F 0.69927 1.50350 -1.46013
 H -0.87924 -1.08459 1.48687
 H -0.87927 -1.08453 -1.48621
 H 0.80666 -1.07939 1.79587
 H 0.80626 -1.07938 -1.79667
 H -0.24563 -0.10376 2.73653
 H -0.24628 -0.10371 -2.73639
13
bifur_IRC_Cartesians_noMW_output/bifur_IRC_Cartesians_noMW point 56
C 0.05787 0.67368 0.90974
 C 0.05877 0.67359 -0.90981
 C -0.70853 1.14644 -0.00002
 C -0.07282 -0.47878 1.77398
 C -0.07278 -0.47878 -1.77401
 F 0.68553 1.50336 1.47408
 F 0.68763 1.50328 -1.47408
 H -0.88116 -1.08099 1.48681
 H -0.88117 -1.08091 -1.48615
 H 0.80493 -1.08012 1.78891
 H 0.80454 -1.08009 -1.78963
 H -0.24111 -0.11036 2.73810
 H -0.24171 -0.11030 -2.73791
13
bifur_IRC_Cartesians_noMW_output/bifur_IRC_Cartesians_noMW point 57
C 0.05830 0.67661 0.91696
 C 0.05917 0.67657 -0.91704
 C -0.68758 1.14911 -0.00001
 C -0.07253 -0.47893 1.77426
 C -0.07247 -0.47890 -1.77425
 F 0.67342 1.50304 1.48855
 F 0.67546 1.50304 -1.48869
 H -0.88318 -1.07721 1.48675
 H -0.88316 -1.07711 -1.48609
 H 0.80312 -1.08089 1.78162
 H 0.80275 -1.08083 -1.78228
 H -0.23637 -0.11728 2.73973
 H -0.23692 -0.11720 -2.73951
13
bifur_IRC_Cartesians_noMW_output/bifur_IRC_Cartesians_noMW point 58
C 0.05872 0.67957 0.92426
 C 0.05957 0.67958 -0.92435
 C -0.66640 1.15180 0.00001
 C -0.07223 -0.47908 1.77454
 C -0.07216 -0.47902 -1.77450
 F 0.66118 1.50271 1.50317
 F 0.66315 1.50280 -1.50345
 H -0.88522 -1.07340 1.48668
 H -0.88517 -1.07328 -1.48603
 H 0.80129 -1.08167 1.77426
 H 0.80094 -1.08158 -1.77484
 H -0.23159 -0.12426 2.74138
 H -0.23209 -0.12417 -2.74113
13
bifur_IRC_Cartesians_noMW_output/bifur_IRC_Cartesians_noMW point 59
C 0.05916 0.68259 0.93168
 C 0.05998 0.68265 -0.93180
 C -0.64484 1.15454 0.00002
 C -0.07193 -0.47923 1.77483
 C -0.07184 -0.47914 -1.77476
 F 0.64872 1.50237 1.51806
 F 0.65062 1.50256 -1.51848
 H -0.88729 -1.06952 1.48662
 H -0.88722 -1.06938 -1.48596
 H 0.79943 -1.08246 1.76676
 H 0.79910 -1.08235 -1.76727
 H -0.22671 -0.13138 2.74307
 H -0.22717 -0.13126 -2.74277
13
bifur_IRC_Cartesians_noMW_output/bifur_IRC_Cartesians_noMW point 60
C 0.05960 0.68566 0.93925
 C 0.06040 0.68577 -0.93938
 C -0.62289 1.15734 0.00003
 C -0.07162 -0.47939 1.77512
 C -0.07152 -0.47927 -1.77501
 F 0.63603 1.50203 1.53322
 F 0.63786 1.50231 -1.53378
 H -0.88940 -1.06557 1.48656
 H -0.88930 -1.06540 -1.48590
 H 0.79753 -1.08326 1.75912
 H 0.79722 -1.08313 -1.75956
 H -0.22175 -0.13862 2.74478
 H -0.22215 -0.13849 -2.74445
13
bifur_IRC_Cartesians_noMW_output/bifur_IRC_Cartesians_noMW point 61
C 0.06005 0.68878 0.94693
 C 0.06082 0.68894 -0.94707
 C -0.60061 1.16017 0.00005
 C -0.07131 -0.47954 1.77541
 C -0.07119 -0.47940 -1.77528
 F 0.62315 1.50169 1.54861
 F 0.62491 1.50206 -1.54932
 H -0.89155 -1.06155 1.48649
 H -0.89142 -1.06137 -1.48583
 H 0.79560 -1.08408 1.75138
 H 0.79531 -1.08392 -1.75173
 H -0.21672 -0.14597 2.74652
 H -0.21707 -0.14582 -2.74615
13
bifur_IRC_Cartesians_noMW_output/bifur_IRC_Cartesians_noMW point 62
C 0.06051 0.69193 0.95467
 C 0.06125 0.69214 -0.95483
 C -0.57813 1.16303 0.00006
 C -0.07099 -0.47970 1.77571
 C -0.07086 -0.47953 -1.77554
 F 0.61015 1.50134 1.56413
 F 0.61185 1.50181 -1.56499
 H -0.89371 -1.05750 1.48642
 H -0.89355 -1.05730 -1.48577
 H 0.79366 -1.08490 1.74356
 H 0.79339 -1.08471 -1.74384
 H -0.21164 -0.15339 2.74828
 H -0.21193 -0.15322 -2.74786
13
bifur_IRC_Cartesians_noMW_output/bifur_IRC_Cartesians_noMW point 63
C 0.06096 0.69508 0.96243
 C 0.06168 0.69534 -0.96261
 C -0.55562 1.16589 0.00008
 C -0.07067 -0.47986 1.77601
 C -0.07053 -0.47965 -1.77580
 F 0.59714 1.50099 1.57967
 F 0.59877 1.50156 -1.58068
 H -0.89588 -1.05345 1.48636
 H -0.89569 -1.05322 -1.48570
 H 0.79172 -1.08573 1.73573
 H 0.79146 -1.08551 -1.73593
 H -0.20655 -0.16081 2.75003
 H -0.20679 -0.16063 -2.74958
13
bifur_IRC_Cartesians_noMW_output/bifur_IRC_Cartesians_noMW point 64
C 0.06141 0.69822 0.97014
 C 0.06211 0.69853 -0.97034
 C -0.53323 1.16874 0.00009
 C -0.07036 -0.48002 1.77631
 C -0.07020 -0.47978 -1.77607
 F 0.58420 1.50064 1.59513
 F 0.58576 1.50130 -1.59629
 H -0.89803 -1.04942 1.48629
 H -0.89781 -1.04917 -1.48563
 H 0.78978 -1.08655 1.72794
 H 0.78955 -1.08630 -1.72807
 H -0.20149 -0.16820 2.75178
 H -0.20168 -0.16800 -2.75129
13
bifur_IRC_Cartesians_noMW_output/bifur_IRC_Cartesians_noMW point 65
C 0.06186 0.70132 0.97777
 C 0.06253 0.70168 -0.97799
 C -0.51107 1.17156 0.00010
 C -0.07005 -0.48017 1.77660
 C -0.06987 -0.47991 -1.77633
 F 0.57139 1.50030 1.61043
 F 0.57288 1.50106 -1.61174
 H -0.90016 -1.04543 1.48622
 H -0.89992 -1.04516 -1.48557
 H 0.78787 -1.08736 1.72024
 H 0.78765 -1.08709 -1.72029
 H -0.19648 -0.17551 2.75351
 H -0.19662 -0.17529 -2.75298
13
bifur_IRC_Cartesians_noMW_output/bifur_IRC_Cartesians_noMW point 66
C 0.06230 0.70438 0.98532
 C 0.06294 0.70480 -0.98555
 C -0.48916 1.17435 0.00012
 C -0.06974 -0.48033 1.77689
 C -0.06955 -0.48003 -1.77658
 F 0.55873 1.49996 1.62556
 F 0.56015 1.50081 -1.62701
 H -0.90227 -1.04148 1.48616
 H -0.90200 -1.04119 -1.48550
 H 0.78597 -1.08816 1.71262
 H 0.78578 -1.08786 -1.71259
 H -0.19153 -0.18273 2.75522
 H -0.19162 -0.18250 -2.75465
13
bifur_IRC_Cartesians_noMW_output/bifur_IRC_Cartesians_noMW point 67
C 0.06274 0.70742 0.99278
 C 0.06336 0.70788 -0.99303
 C -0.46751 1.17710 0.00013
 C -0.06944 -0.48048 1.77718
 C -0.06923 -0.48016 -1.77684
 F 0.54621 1.49962 1.64051
 F 0.54756 1.50057 -1.64211
 H -0.90436 -1.03758 1.48609
 H -0.90406 -1.03727 -1.48544
 H 0.78410 -1.08896 1.70509
 H 0.78392 -1.08863 -1.70499
 H -0.18664 -0.18988 2.75691
 H -0.18668 -0.18963 -2.75630
13
bifur_IRC_Cartesians_noMW_output/bifur_IRC_Cartesians_noMW point 68
C 0.06318 0.71042 1.00017
 C 0.06376 0.71093 -1.00043
 C -0.44606 1.17983 0.00014
 C -0.06914 -0.48063 1.77747
 C -0.06891 -0.48028 -1.77709
 F 0.53382 1.49929 1.65532
 F 0.53510 1.50032 -1.65705
 H -0.90642 -1.03372 1.48603
 H -0.90609 -1.03339 -1.48538
 H 0.78225 -1.08974 1.69763
 H 0.78209 -1.08939 -1.69746
 H -0.18179 -0.19695 2.75859
 H -0.18178 -0.19668 -2.75794
13
bifur_IRC_Cartesians_noMW_output/bifur_IRC_Cartesians_noMW point 69
C 0.06361 0.71340 1.00750
 C 0.06417 0.71396 -1.00778
 C -0.42479 1.18254 0.00016
 C -0.06884 -0.48078 1.77775
 C -0.06860 -0.48040 -1.77734
 F 0.52153 1.49896 1.67001
 F 0.52274 1.50009 -1.67188
 H -0.90847 -1.02989 1.48597
 H -0.90811 -1.02954 -1.48531
 H 0.78041 -1.09052 1.69024
 H 0.78027 -1.09015 -1.68999
 H -0.17699 -0.20397 2.76025
 H -0.17692 -0.20368 -2.75956
13
bifur_IRC_Cartesians_noMW_output/bifur_IRC_Cartesians_noMW point 70
C 0.06403 0.71635 1.01478
 C 0.06457 0.71697 -1.01507
 C -0.40366 1.18523 0.00017
 C -0.06854 -0.48093 1.77803
 C -0.06829 -0.48052 -1.77759
 F 0.50931 1.49863 1.68460
 F 0.51046 1.49985 -1.68662
 H -0.91050 -1.02609 1.48590
 H -0.91012 -1.02571 -1.48525
 H 0.77858 -1.09130 1.68289
 H 0.77846 -1.09089 -1.68257
 H -0.17221 -0.21094 2.76190
 H -0.17210 -0.21064 -2.76118
13
bifur_IRC_Cartesians_noMW_output/bifur_IRC_Cartesians_noMW point 71
C 0.06446 0.71930 1.02203
 C 0.06497 0.71996 -1.02234
 C -0.38262 1.18790 0.00018
 C -0.06824 -0.48108 1.77831
 C -0.06798 -0.48064 -1.77784
 F 0.49715 1.49831 1.69913
 F 0.49823 1.49961 -1.70129
 H -0.91253 -1.02230 1.48584
 H -0.91212 -1.02190 -1.48519
 H 0.77677 -1.09207 1.67557
 H 0.77666 -1.09164 -1.67518
 H -0.16746 -0.21789 2.76354
 H -0.16729 -0.21757 -2.76278
13
bifur_IRC_Cartesians_noMW_output/bifur_IRC_Cartesians_noMW point 72
C 0.06488 0.72224 1.02926
 C 0.06537 0.72295 -1.02958
 C -0.36163 1.19057 0.00020
 C -0.06795 -0.48123 1.77859
 C -0.06767 -0.48076 -1.77808
 F 0.48502 1.49798 1.71363
 F 0.48603 1.49937 -1.71592
 H -0.91454 -1.01852 1.48578
 H -0.91411 -1.01810 -1.48513
 H 0.77495 -1.09284 1.66827
 H 0.77486 -1.09238 -1.66780
 H -0.16271 -0.22481 2.76518
 H -0.16250 -0.22447 -2.76438
13
bifur_IRC_Cartesians_noMW_output/bifur_IRC_Cartesians_noMW point 73
C 0.06531 0.72517 1.03648
 C 0.06577 0.72593 -1.03682
 C -0.34067 1.19324 0.00021
 C -0.06766 -0.48137 1.77887
 C -0.06736 -0.48088 -1.77833
 F 0.47290 1.49766 1.72810
 F 0.47385 1.49914 -1.73053
 H -0.91656 -1.01474 1.48572
 H -0.91610 -1.01431 -1.48506
 H 0.77314 -1.09361 1.66098
 H 0.77307 -1.09313 -1.66044
 H -0.15798 -0.23172 2.76681
 H -0.15772 -0.23137 -2.76598
13
bifur_IRC_Cartesians_noMW_output/bifur_IRC_Cartesians_noMW point 74
C 0.06573 0.72811 1.04371
 C 0.06617 0.72891 -1.04406
 C -0.31970 1.19591 0.00022
 C -0.06736 -0.48152 1.77914
 C -0.06705 -0.48100 -1.77858
 F 0.46078 1.49733 1.74258
 F 0.46167 1.49890 -1.74514
 H -0.91858 -1.01097 1.48566
 H -0.91809 -1.01051 -1.48500
 H 0.77133 -1.09438 1.65369
 H 0.77128 -1.09387 -1.65308
 H -0.15324 -0.23864 2.76845
 H -0.15293 -0.23827 -2.76758
13
bifur_IRC_Cartesians_noMW_output/bifur_IRC_Cartesians_noMW point 75
C 0.06615 0.73105 1.05094
 C 0.06657 0.73190 -1.05131
 C -0.29871 1.19858 0.00024
 C -0.06707 -0.48167 1.77942
 C -0.06674 -0.48112 -1.77882
 F 0.44865 1.49701 1.75707
 F 0.44947 1.49867 -1.75978
 H -0.92060 -1.00719 1.48559
 H -0.92009 -1.00671 -1.48494
 H 0.76952 -1.09515 1.64639
 H 0.76948 -1.09461 -1.64571
 H -0.14850 -0.24557 2.77009
 H -0.14814 -0.24518 -2.76918
13
bifur_IRC_Cartesians_noMW_output/bifur_IRC_Cartesians_noMW point 76
C 0.06658 0.73399 1.05819
 C 0.06697 0.73489 -1.05857
 C -0.27767 1.20125 0.00025
 C -0.06677 -0.48182 1.77970
 C -0.06643 -0.48124 -1.77907
 F 0.43649 1.49668 1.77160
 F 0.43724 1.49843 -1.77444
 H -0.92262 -1.00340 1.48553
 H -0.92208 -1.00290 -1.48488
 H 0.76770 -1.09592 1.63907
 H 0.76768 -1.09536 -1.63832
 H -0.14374 -0.25251 2.77173
 H -0.14333 -0.25210 -2.77079
13
bifur_IRC_Cartesians_noMW_output/bifur_IRC_Cartesians_noMW point 77
C 0.06700 0.73694 1.06546
 C 0.06737 0.73790 -1.06586
 C -0.25658 1.20394 0.00026
 C -0.06647 -0.48197 1.77998
 C -0.06612 -0.48137 -1.77932
 F 0.42429 1.49635 1.78617
 F 0.42498 1.49819 -1.78915
 H -0.92465 -0.99960 1.48547
 H -0.92409 -0.99908 -1.48482
 H 0.76587 -1.09669 1.63174
 H 0.76587 -1.09611 -1.63091
 H -0.13897 -0.25947 2.77338
 H -0.13852 -0.25905 -2.77240
13
bifur_IRC_Cartesians_noMW_output/bifur_IRC_Cartesians_noMW point 78
C 0.06743 0.73991 1.07275
 C 0.06777 0.74091 -1.07317
 C -0.23541 1.20663 0.00028
 C -0.06618 -0.48212 1.78026
 C -0.06581 -0.48149 -1.77957
 F 0.41206 1.49602 1.80078
 F 0.41268 1.49796 -1.80391
 H -0.92669 -0.99579 1.48541
 H -0.92610 -0.99525 -1.48475
 H 0.76405 -1.09747 1.62437
 H 0.76406 -1.09686 -1.62348
 H -0.13419 -0.26645 2.77503
 H -0.13368 -0.26601 -2.77401
13
bifur_IRC_Cartesians_noMW_output/bifur_IRC_Cartesians_noMW point 79
C 0.06786 0.74288 1.08007
 C 0.06818 0.74393 -1.08051
 C -0.21415 1.20933 0.00029
 C -0.06588 -0.48227 1.78054
 C -0.06549 -0.48161 -1.77982
 F 0.39977 1.49569 1.81546
 F 0.40033 1.49772 -1.81873
 H -0.92874 -0.99196 1.48534
 H -0.92812 -0.99140 -1.48469
 H 0.76221 -1.09825 1.61698
 H 0.76224 -1.09761 -1.61601
 H -0.12939 -0.27346 2.77669
 H -0.12883 -0.27301 -2.77564
13
bifur_IRC_Cartesians_noMW_output/bifur_IRC_Cartesians_noMW point 80
C 0.06829 0.74587 1.08743
 C 0.06858 0.74697 -1.08788
 C -0.19279 1.21205 0.00030
 C -0.06558 -0.48242 1.78083
 C -0.06518 -0.48173 -1.78007
 F 0.38743 1.49536 1.83021
 F 0.38792 1.49748 -1.83361
 H -0.93079 -0.98811 1.48528
 H -0.93014 -0.98753 -1.48463
 H 0.76036 -1.09903 1.60956
 H 0.76042 -1.09837 -1.60851
 H -0.12456 -0.28051 2.77836
 H -0.12396 -0.28004 -2.77726
13
bifur_IRC_Cartesians_noMW_output/bifur_IRC_Cartesians_noMW point 81
C 0.06873 0.74888 1.09483
 C 0.06899 0.75003 -1.09529
 C -0.17133 1.21478 0.00032
 C -0.06528 -0.48257 1.78111
 C -0.06486 -0.48185 -1.78032
 F 0.37502 1.49503 1.84503
 F 0.37544 1.49723 -1.84858
 H -0.93286 -0.98425 1.48521
 H -0.93218 -0.98365 -1.48456
 H 0.75851 -1.09982 1.60209
 H 0.75858 -1.09913 -1.60097
 H -0.11971 -0.28759 2.78004
 H -0.11905 -0.28710 -2.77890
13
bifur_IRC_Cartesians_noMW_output/bifur_IRC_Cartesians_noMW point 82
C 0.06916 0.75190 1.10226
 C 0.06940 0.75310 -1.10274
 C -0.14974 1.21753 0.00033
 C -0.06497 -0.48272 1.78140
 C -0.06454 -0.48198 -1.78057
 F 0.36254 1.49470 1.85994
 F 0.36290 1.49699 -1.86363
 H -0.93493 -0.98036 1.48515
 H -0.93423 -0.97974 -1.48450
 H 0.75664 -1.10061 1.59458
 H 0.75673 -1.09989 -1.59339
 H -0.11483 -0.29471 2.78172
 H -0.11413 -0.29421 -2.78055
13
bifur_IRC_Cartesians_noMW_output/bifur_IRC_Cartesians_noMW point 83
C 0.06960 0.75494 1.10974
 C 0.06982 0.75619 -1.11024
 C -0.12803 1.22029 0.00034
 C -0.06467 -0.48287 1.78169
 C -0.06422 -0.48210 -1.78083
 F 0.35000 1.49436 1.87493
 F 0.35028 1.49675 -1.87876
 H -0.93702 -0.97645 1.48509
 H -0.93629 -0.97581 -1.48444
 H 0.75477 -1.10140 1.58704
 H 0.75488 -1.10066 -1.58577
 H -0.10993 -0.30187 2.78341
 H -0.10917 -0.30135 -2.78221
13
bifur_IRC_Cartesians_noMW_output/bifur_IRC_Cartesians_noMW point 84
C 0.07004 0.75800 1.11727
 C 0.07023 0.75929 -1.11778
 C -0.10619 1.22307 0.00036
 C -0.06436 -0.48303 1.78198
 C -0.06390 -0.48223 -1.78109
 F 0.33737 1.49402 1.89001
 F 0.33759 1.49650 -1.89398
 H -0.93912 -0.97252 1.48502
 H -0.93837 -0.97185 -1.48437
 H 0.75288 -1.10220 1.57944
 H 0.75301 -1.10143 -1.57810
 H -0.10499 -0.30908 2.78512
 H -0.10418 -0.30854 -2.78387
13
bifur_IRC_Cartesians_noMW_output/bifur_IRC_Cartesians_noMW point 85
C 0.07049 0.76107 1.12484
 C 0.07065 0.76242 -1.12537
 C -0.08422 1.22586 0.00037
 C -0.06405 -0.48318 1.78227
 C -0.06358 -0.48235 -1.78134
 F 0.32467 1.49368 1.90518
 F 0.32482 1.49625 -1.90930
 H -0.94124 -0.96856 1.48496
 H -0.94046 -0.96788 -1.48431
 H 0.75098 -1.10301 1.57180
 H 0.75113 -1.10221 -1.57038
 H -0.10002 -0.31633 2.78684
 H -0.09917 -0.31577 -2.78555
13
bifur_IRC_Cartesians_noMW_output/bifur_IRC_Cartesians_noMW point 86
C 0.07093 0.76417 1.13246
 C 0.07107 0.76557 -1.13300
 C -0.06211 1.22868 0.00038
 C -0.06374 -0.48334 1.78256
 C -0.06325 -0.48248 -1.78160
 F 0.31189 1.49334 1.92045
 F 0.31197 1.49601 -1.92472
 H -0.94337 -0.96458 1.48489
 H -0.94256 -0.96387 -1.48424
 H 0.74907 -1.10382 1.56411
 H 0.74923 -1.10300 -1.56261
 H -0.09503 -0.32362 2.78856
 H -0.09412 -0.32305 -2.78724
13
bifur_IRC_Cartesians_noMW_output/bifur_IRC_Cartesians_noMW point 87
C 0.07138 0.76728 1.14012
 C 0.07149 0.76873 -1.14068
 C -0.03986 1.23151 0.00040
 C -0.06343 -0.48349 1.78286
 C -0.06292 -0.48260 -1.78187
 F 0.29903 1.49299 1.93581
 F 0.29904 1.49576 -1.94023
 H -0.94551 -0.96057 1.48482
 H -0.94467 -0.95984 -1.48418
 H 0.74715 -1.10464 1.55637
 H 0.74733 -1.10378 -1.55480
 H -0.09000 -0.33096 2.79030
 H -0.08904 -0.33037 -2.78893
13
bifur_IRC_Cartesians_noMW_output/bifur_IRC_Cartesians_noMW point 88
C 0.07184 0.77042 1.14783
 C 0.07192 0.77192 -1.14841
 C -0.01748 1.23435 0.00041
 C -0.06312 -0.48365 1.78316
 C -0.06259 -0.48273 -1.78213
 F 0.28610 1.49264 1.95127
 F 0.28604 1.49550 -1.95583
 H -0.94766 -0.95654 1.48476
 H -0.94679 -0.95579 -1.48411
 H 0.74521 -1.10546 1.54859
 H 0.74542 -1.10458 -1.54694
 H -0.08494 -0.33834 2.79205
 H -0.08393 -0.33774 -2.79064
13
bifur_IRC_Cartesians_noMW_output/bifur_IRC_Cartesians_noMW point 89
C 0.07229 0.77357 1.15559
 C 0.07235 0.77512 -1.15618
 C 0.00502 1.23722 0.00043
 C -0.06280 -0.48381 1.78345
 C -0.06226 -0.48286 -1.78239
 F 0.27309 1.49230 1.96681
 F 0.27296 1.49525 -1.97152
 H -0.94983 -0.95249 1.48469
 H -0.94893 -0.95172 -1.48404
 H 0.74327 -1.10628 1.54076
 H 0.74349 -1.10537 -1.53904
 H -0.07986 -0.34577 2.79380
 H -0.07879 -0.34514 -2.79236
13
bifur_IRC_Cartesians_noMW_output/bifur_IRC_Cartesians_noMW point 90
C 0.07275 0.77674 1.16339
 C 0.07278 0.77834 -1.16400
 C 0.02767 1.24010 0.00044
 C -0.06248 -0.48397 1.78375
 C -0.06193 -0.48299 -1.78266
 F 0.26000 1.49194 1.98244
 F 0.25980 1.49500 -1.98730
 H -0.95200 -0.94841 1.48462
 H -0.95108 -0.94762 -1.48398
 H 0.74131 -1.10711 1.53289
 H 0.74155 -1.10618 -1.53109
 H -0.07474 -0.35324 2.79557
 H -0.07362 -0.35260 -2.79409
13
bifur_IRC_Cartesians_noMW_output/bifur_IRC_Cartesians_noMW point 91
C 0.07321 0.77992 1.17124
 C 0.07321 0.78158 -1.17186
 C 0.05044 1.24299 0.00045
 C -0.06216 -0.48413 1.78406
 C -0.06159 -0.48312 -1.78293
 F 0.24684 1.49159 1.99817
 F 0.24656 1.49474 -2.00318
 H -0.95420 -0.94431 1.48456
 H -0.95324 -0.94350 -1.48391
 H 0.73934 -1.10795 1.52497
 H 0.73960 -1.10698 -1.52309
 H -0.06959 -0.36075 2.79735
 H -0.06842 -0.36009 -2.79582
13
bifur_IRC_Cartesians_noMW_output/bifur_IRC_Cartesians_noMW point 92
C 0.07367 0.78313 1.17913
 C 0.07365 0.78484 -1.17977
 C 0.07334 1.24591 0.00047
 C -0.06184 -0.48429 1.78436
 C -0.06126 -0.48325 -1.78320
 F 0.23360 1.49124 2.01398
 F 0.23326 1.49448 -2.01914
 H -0.95640 -0.94019 1.48449
 H -0.95542 -0.93935 -1.48384
 H 0.73737 -1.10879 1.51701
 H 0.73765 -1.10779 -1.51505
 H -0.06442 -0.36831 2.79914
 H -0.06319 -0.36763 -2.79757
13
bifur_IRC_Cartesians_noMW_output/bifur_IRC_Cartesians_noMW point 93
C 0.07414 0.78635 1.18704
 C 0.07409 0.78811 -1.18770
 C 0.09633 1.24883 0.00048
 C -0.06152 -0.48445 1.78467
 C -0.06092 -0.48338 -1.78347
 F 0.22031 1.49088 2.02985
 F 0.21990 1.49422 -2.03517
 H -0.95861 -0.93605 1.48442
 H -0.95760 -0.93519 -1.48377
 H 0.73538 -1.10963 1.50901
 H 0.73568 -1.10861 -1.50697
 H -0.05923 -0.37589 2.80093
 H -0.05795 -0.37519 -2.79932
13
bifur_IRC_Cartesians_noMW_output/bifur_IRC_Cartesians_noMW point 94
C 0.07460 0.78957 1.19497
 C 0.07452 0.79139 -1.19565
 C 0.11934 1.25176 0.00050
 C -0.06120 -0.48461 1.78497
 C -0.06058 -0.48352 -1.78374
 F 0.20701 1.49052 2.04574
 F 0.20652 1.49397 -2.05121
 H -0.96082 -0.93191 1.48435
 H -0.95979 -0.93102 -1.48371
 H 0.73339 -1.11047 1.50101
 H 0.73371 -1.10942 -1.49889
 H -0.05403 -0.38348 2.80273
 H -0.05269 -0.38277 -2.80108
13
bifur_IRC_Cartesians_noMW_output/bifur_IRC_Cartesians_noMW point 95
C 0.07506 0.79278 1.20288
 C 0.07496 0.79465 -1.20357
 C 0.14229 1.25468 0.00051
 C -0.06087 -0.48478 1.78528
 C -0.06024 -0.48365 -1.78401
 F 0.19374 1.49017 2.06159
 F 0.19318 1.49371 -2.06721
 H -0.96303 -0.92777 1.48428
 H -0.96197 -0.92687 -1.48364
 H 0.73141 -1.11131 1.49303
 H 0.73175 -1.11024 -1.49083
 H -0.04884 -0.39105 2.80452
 H -0.04745 -0.39032 -2.80283
13
bifur_IRC_Cartesians_noMW_output/bifur_IRC_Cartesians_noMW point 96
C 0.07553 0.79597 1.21073
 C 0.07539 0.79789 -1.21144
 C 0.16507 1.25758 0.00052
 C -0.06055 -0.48494 1.78558
 C -0.05990 -0.48378 -1.78427
 F 0.18058 1.48981 2.07732
 F 0.17995 1.49345 -2.08309
 H -0.96523 -0.92367 1.48422
 H -0.96413 -0.92274 -1.48357
 H 0.72944 -1.11215 1.48511
 H 0.72980 -1.11104 -1.48283
 H -0.04369 -0.39857 2.80630
 H -0.04225 -0.39782 -2.80457
13
bifur_IRC_Cartesians_noMW_output/bifur_IRC_Cartesians_noMW point 97
C 0.07598 0.79912 1.21848
 C 0.07582 0.80110 -1.21921
 C 0.18756 1.26044 0.00054
 C -0.06024 -0.48509 1.78588
 C -0.05957 -0.48391 -1.78454
 F 0.16758 1.48947 2.09285
 F 0.16688 1.49320 -2.09877
 H -0.96739 -0.91962 1.48415
 H -0.96627 -0.91867 -1.48350
 H 0.72750 -1.11297 1.47729
 H 0.72787 -1.11184 -1.47493
 H -0.03861 -0.40599 2.80805
 H -0.03712 -0.40522 -2.80629
13
bifur_IRC_Cartesians_noMW_output/bifur_IRC_Cartesians_noMW point 98
C 0.07643 0.80222 1.22612
 C 0.07624 0.80425 -1.22686
 C 0.20973 1.26326 0.00055
 C -0.05993 -0.48525 1.78617
 C -0.05924 -0.48403 -1.78480
 F 0.15476 1.48912 2.10816
 F 0.15399 1.49295 -2.11422
 H -0.96952 -0.91563 1.48408
 H -0.96837 -0.91466 -1.48344
 H 0.72558 -1.11379 1.46958
 H 0.72598 -1.11263 -1.46715
 H -0.03360 -0.41330 2.80978
 H -0.03205 -0.41252 -2.80798
13
bifur_IRC_Cartesians_noMW_output/bifur_IRC_Cartesians_noMW point 99
C 0.07687 0.80528 1.23364
 C 0.07666 0.80736 -1.23440
 C 0.23158 1.26604 0.00057
 C -0.05962 -0.48540 1.78646
 C -0.05892 -0.48416 -1.78506
 F 0.14214 1.48878 2.12325
 F 0.14130 1.49270 -2.12945
 H -0.97162 -0.91169 1.48402
 H -0.97045 -0.91070 -1.48337
 H 0.72369 -1.11459 1.46198
 H 0.72411 -1.11340 -1.45948
 H -0.02866 -0.42051 2.81149
 H -0.02707 -0.41971 -2.80964
13
bifur_IRC_Cartesians_noMW_output/bifur_IRC_Cartesians_noMW point 100
C 0.07730 0.80828 1.24102
 C 0.07707 0.81041 -1.24180
 C 0.25300 1.26876 0.00058
 C -0.05932 -0.48555 1.78675
 C -0.05861 -0.48428 -1.78531
 F 0.12976 1.48845 2.13804
 F 0.12885 1.49246 -2.14438
 H -0.97369 -0.90784 1.48396
 H -0.97248 -0.90682 -1.48331
 H 0.72184 -1.11537 1.45453
 H 0.72227 -1.11416 -1.45195
 H -0.02382 -0.42758 2.81316
 H -0.02218 -0.42676 -2.81128
13
bifur_IRC_Cartesians_noMW_output/bifur_IRC_Cartesians_noMW point 101
C 0.07772 0.81119 1.24819
 C 0.07746 0.81337 -1.24898
 C 0.27380 1.27141 0.00059
 C -0.05903 -0.48570 1.78702
 C -0.05830 -0.48440 -1.78555
 F 0.11773 1.48813 2.15240
 F 0.11676 1.49223 -2.15889
 H -0.97569 -0.90409 1.48389
 H -0.97446 -0.90306 -1.48325
 H 0.72004 -1.11614 1.44729
 H 0.72049 -1.11490 -1.44465
 H -0.01912 -0.43444 2.81479
 H -0.01742 -0.43360 -2.81287
13
bifur_IRC_Cartesians_noMW_output/bifur_IRC_Cartesians_noMW point 102
C 0.07813 0.81400 1.25509
 C 0.07784 0.81622 -1.25590
 C 0.29383 1.27396 0.00061
 C -0.05874 -0.48584 1.78729
 C -0.05800 -0.48451 -1.78579
 F 0.10615 1.48782 2.16624
 F 0.10512 1.49200 -2.17285
 H -0.97762 -0.90048 1.48383
 H -0.97636 -0.89943 -1.48319
 H 0.71831 -1.11687 1.44033
 H 0.71878 -1.11561 -1.43761
 H -0.01459 -0.44105 2.81635
 H -0.01285 -0.44020 -2.81439
13
bifur_IRC_Cartesians_noMW_output/bifur_IRC_Cartesians_noMW point 103
C 0.07851 0.81664 1.26161
 C 0.07820 0.81891 -1.26243
 C 0.31274 1.27636 0.00062
 C -0.05848 -0.48598 1.78754
 C -0.05773 -0.48462 -1.78601
 F 0.09522 1.48752 2.17929
 F 0.09413 1.49179 -2.18604
 H -0.97944 -0.89708 1.48378
 H -0.97815 -0.89601 -1.48313
 H 0.71668 -1.11756 1.43375
 H 0.71716 -1.11628 -1.43097
 H -0.01032 -0.44729 2.81783
 H -0.00853 -0.44642 -2.81584
13
bifur_IRC_Cartesians_noMW_output/bifur_IRC_Cartesians_noMW point 104
C 0.07886 0.81904 1.26752
 C 0.07853 0.82135 -1.26835
 C 0.32990 1.27855 0.00063
 C -0.05824 -0.48610 1.78777
 C -0.05747 -0.48472 -1.78621
 F 0.08531 1.48726 2.19114
 F 0.08416 1.49160 -2.19799
 H -0.98109 -0.89399 1.48373
 H -0.97978 -0.89290 -1.48308
 H 0.71520 -1.11819 1.42779
 H 0.71569 -1.11689 -1.42495
 H -0.00644 -0.45295 2.81917
 H -0.00462 -0.45207 -2.81715
13
bifur_IRC_Cartesians_noMW_output/bifur_IRC_Cartesians_noMW point 105
C 0.07914 0.82100 1.27233
 C 0.07880 0.82334 -1.27317
 C 0.34387 1.28032 0.00064
 C -0.05804 -0.48619 1.78795
 C -0.05727 -0.48480 -1.78638
 F 0.07723 1.48704 2.20079
 F 0.07604 1.49144 -2.20773
 H -0.98243 -0.89147 1.48369
 H -0.98111 -0.89037 -1.48304
 H 0.71399 -1.11870 1.42293
 H 0.71450 -1.11738 -1.42004
 H -0.00329 -0.45756 2.82026
 H -0.00143 -0.45666 -2.81821
13
bifur_IRC_Cartesians_noMW_output/bifur_IRC_Cartesians_noMW point 106
C 0.07925 0.82179 1.27427
 C 0.07890 0.82414 -1.27512
 C 0.34950 1.28104 0.00064
 C -0.05796 -0.48623 1.78803
 C -0.05718 -0.48483 -1.78644
 F 0.07398 1.48695 2.20467
 F 0.07277 1.49138 -2.21166
 H -0.98297 -0.89046 1.48367
 H -0.98164 -0.88935 -1.48303
 H 0.71350 -1.11891 1.42097
 H 0.71402 -1.11758 -1.41806
 H -0.00201 -0.45941 2.82070
 H -0.00014 -0.45852 -2.81864
13
bifur_IRC_Cartesians_noMW_output/bifur_IRC_Cartesians_noMW point 107
C 0.07929 0.82207 1.27496
 C 0.07894 0.82442 -1.27580
 C 0.35149 1.28129 0.00064
 C -0.05794 -0.48625 1.78805
 C -0.05715 -0.48484 -1.78647
 F 0.07283 1.48692 2.20605
 F 0.07161 1.49135 -2.21304
 H -0.98316 -0.89010 1.48366
 H -0.98183 -0.88899 -1.48302
 H 0.71333 -1.11898 1.42028
 H 0.71385 -1.11765 -1.41736
 H -0.00156 -0.46007 2.82085
 H 0.00031 -0.45917 -2.81879
13
bifur_IRC_Cartesians_noMW_output/bifur_IRC_Cartesians_noMW point 108
C 0.07931 0.82218 1.27524
 C 0.07896 0.82454 -1.27609
 C 0.35230 1.28140 0.00064
 C -0.05792 -0.48625 1.78806
 C -0.05714 -0.48485 -1.78648
 F 0.07236 1.48691 2.20661
 F 0.07114 1.49134 -2.21361
 H -0.98324 -0.88995 1.48366
 H -0.98191 -0.88884 -1.48302
 H 0.71326 -1.11901 1.42000
 H 0.71378 -1.11768 -1.41708
 H -0.00138 -0.46034 2.82091
 H 0.00050 -0.45944 -2.81886
13
bifur_IRC_Cartesians_noMW_output/bifur_IRC_Cartesians_noMW point 109
C 0.07931 0.82218 1.27523
 C 0.07896 0.82453 -1.27607
 C 0.35227 1.28139 0.00064
 C -0.05792 -0.48625 1.78806
 C -0.05714 -0.48485 -1.78648
 F 0.07238 1.48691 2.20659
 F 0.07116 1.49135 -2.21359
 H -0.98324 -0.88996 1.48366
 H -0.98191 -0.88885 -1.48302
 H 0.71326 -1.11901 1.42001
 H 0.71378 -1.11768 -1.41709
 H -0.00139 -0.46033 2.82091
 H 0.00049 -0.45943 -2.81885
13
bifur_IRC_Cartesians_noMW_output/bifur_IRC_Cartesians_noMW point 110
C 0.07929 0.82208 1.27500
 C 0.07894 0.82444 -1.27584
 C 0.35161 1.28131 0.00064
 C -0.05793 -0.48625 1.78805
 C -0.05715 -0.48484 -1.78647
 F 0.07276 1.48692 2.20613
 F 0.07154 1.49135 -2.21313
 H -0.98317 -0.89008 1.48366
 H -0.98184 -0.88897 -1.48302
 H 0.71332 -1.11899 1.42024
 H 0.71384 -1.11765 -1.41732
 H -0.00154 -0.46011 2.82086
 H 0.00034 -0.45921 -2.81880
13
bifur_IRC_Cartesians_noMW_output/bifur_IRC_Cartesians_noMW point 111
C 0.07927 0.82191 1.27458
 C 0.07892 0.82426 -1.27542
 C 0.35039 1.28115 0.00064
 C -0.05795 -0.48624 1.78804
 C -0.05717 -0.48484 -1.78645
 F 0.07346 1.48694 2.20529
 F 0.07225 1.49137 -2.21228
 H -0.98306 -0.89030 1.48367
 H -0.98173 -0.88919 -1.48302
 H 0.71343 -1.11894 1.42066
 H 0.71394 -1.11761 -1.41775
 H -0.00181 -0.45971 2.82076
 H 0.00006 -0.45881 -2.81871
13
bifur_IRC_Cartesians_noMW_output/bifur_IRC_Cartesians_noMW point 112
C 0.07923 0.82167 1.27398
 C 0.07889 0.82402 -1.27482
 C 0.34864 1.28093 0.00064
 C -0.05798 -0.48623 1.78801
 C -0.05720 -0.48483 -1.78643
 F 0.07447 1.48697 2.20408
 F 0.07327 1.49139 -2.21106
 H -0.98289 -0.89061 1.48367
 H -0.98156 -0.88951 -1.48303
 H 0.71358 -1.11888 1.42127
 H 0.71409 -1.11755 -1.41836
 H -0.00221 -0.45913 2.82063
 H -0.00034 -0.45823 -2.81858
13
bifur_IRC_Cartesians_noMW_output/bifur_IRC_Cartesians_noMW point 113
C 0.07919 0.82135 1.27319
 C 0.07884 0.82369 -1.27403
 C 0.34635 1.28064 0.00064
 C -0.05801 -0.48621 1.78798
 C -0.05723 -0.48481 -1.78641
 F 0.07580 1.48700 2.20250
 F 0.07460 1.49141 -2.20946
 H -0.98267 -0.89103 1.48368
 H -0.98134 -0.88992 -1.48304
 H 0.71377 -1.11880 1.42207
 H 0.71429 -1.11747 -1.41917
 H -0.00272 -0.45837 2.82045
 H -0.00086 -0.45748 -2.81840
13
bifur_IRC_Cartesians_noMW_output/bifur_IRC_Cartesians_noMW point 114
C 0.07913 0.82094 1.27217
 C 0.07879 0.82327 -1.27301
 C 0.34341 1.28026 0.00064
 C -0.05805 -0.48619 1.78795
 C -0.05727 -0.48480 -1.78637
 F 0.07750 1.48705 2.20047
 F 0.07631 1.49144 -2.20741
 H -0.98239 -0.89156 1.48369
 H -0.98107 -0.89046 -1.48304
 H 0.71403 -1.11869 1.42309
 H 0.71454 -1.11736 -1.42020
 H -0.00339 -0.45740 2.82022
 H -0.00153 -0.45651 -2.81818
13
bifur_IRC_Cartesians_noMW_output/bifur_IRC_Cartesians_noMW point 115
C 0.07906 0.82046 1.27099
 C 0.07872 0.82278 -1.27183
 C 0.33997 1.27983 0.00063
 C -0.05810 -0.48617 1.78790
 C -0.05732 -0.48478 -1.78633
 F 0.07948 1.48710 2.19810
 F 0.07830 1.49148 -2.20502
 H -0.98206 -0.89217 1.48370
 H -0.98074 -0.89108 -1.48305
 H 0.71433 -1.11856 1.42428
 H 0.71483 -1.11724 -1.42141
 H -0.00417 -0.45627 2.81995
 H -0.00232 -0.45538 -2.81791
13
bifur_IRC_Cartesians_noMW_output/bifur_IRC_Cartesians_noMW point 116
C 0.07898 0.81989 1.26959
 C 0.07865 0.82220 -1.27042
 C 0.33590 1.27931 0.00063
 C -0.05815 -0.48614 1.78785
 C -0.05738 -0.48475 -1.78628
 F 0.08184 1.48717 2.19528
 F 0.08067 1.49153 -2.20218
 H -0.98166 -0.89291 1.48371
 H -0.98035 -0.89181 -1.48307
 H 0.71468 -1.11841 1.42570
 H 0.71518 -1.11710 -1.42284
 H -0.00509 -0.45493 2.81963
 H -0.00325 -0.45404 -2.81760
13
bifur_IRC_Cartesians_noMW_output/bifur_IRC_Cartesians_noMW point 117
C 0.07888 0.81924 1.26801
 C 0.07856 0.82155 -1.26884
 C 0.33133 1.27873 0.00063
 C -0.05822 -0.48611 1.78779
 C -0.05745 -0.48473 -1.78623
 F 0.08448 1.48724 2.19213
 F 0.08333 1.49158 -2.19899
 H -0.98122 -0.89373 1.48372
 H -0.97992 -0.89264 -1.48308
 H 0.71507 -1.11824 1.42729
 H 0.71557 -1.11694 -1.42444
 H -0.00612 -0.45342 2.81928
 H -0.00429 -0.45254 -2.81725
13
bifur_IRC_Cartesians_noMW_output/bifur_IRC_Cartesians_noMW point 118
C 0.07878 0.81852 1.26623
 C 0.07846 0.82081 -1.26705
 C 0.32614 1.27807 0.00063
 C -0.05829 -0.48607 1.78772
 C -0.05753 -0.48470 -1.78617
 F 0.08748 1.48732 2.18855
 F 0.08634 1.49164 -2.19538
 H -0.98072 -0.89466 1.48374
 H -0.97943 -0.89358 -1.48310
 H 0.71552 -1.11805 1.42909
 H 0.71602 -1.11675 -1.42626
 H -0.00729 -0.45171 2.81887
 H -0.00547 -0.45083 -2.81686
13
bifur_IRC_Cartesians_noMW_output/bifur_IRC_Cartesians_noMW point 119
C 0.07866 0.81769 1.26419
 C 0.07835 0.81998 -1.26502
 C 0.32025 1.27732 0.00062
 C -0.05837 -0.48603 1.78764
 C -0.05762 -0.48466 -1.78610
 F 0.09089 1.48741 2.18447
 F 0.08977 1.49171 -2.19127
 H -0.98016 -0.89573 1.48376
 H -0.97887 -0.89465 -1.48311
 H 0.71603 -1.11784 1.43114
 H 0.71652 -1.11654 -1.42834
 H -0.00862 -0.44976 2.81841
 H -0.00682 -0.44889 -2.81641
13
bifur_IRC_Cartesians_noMW_output/bifur_IRC_Cartesians_noMW point 120
C 0.07853 0.81678 1.26194
 C 0.07822 0.81905 -1.26276
 C 0.31372 1.27649 0.00062
 C -0.05847 -0.48598 1.78755
 C -0.05771 -0.48463 -1.78602
 F 0.09466 1.48751 2.17997
 F 0.09356 1.49178 -2.18671
 H -0.97953 -0.89690 1.48377
 H -0.97825 -0.89583 -1.48313
 H 0.71659 -1.11760 1.43341
 H 0.71708 -1.11631 -1.43063
 H -0.01010 -0.44761 2.81790
 H -0.00831 -0.44674 -2.81591
13
bifur_IRC_Cartesians_noMW_output/bifur_IRC_Cartesians_noMW point 121
C 0.07839 0.81579 1.25951
 C 0.07809 0.81804 -1.26032
 C 0.30664 1.27559 0.00061
 C -0.05856 -0.48593 1.78746
 C -0.05782 -0.48459 -1.78594
 F 0.09875 1.48762 2.17508
 F 0.09767 1.49186 -2.18178
 H -0.97885 -0.89818 1.48380
 H -0.97757 -0.89711 -1.48315
 H 0.71721 -1.11734 1.43587
 H 0.71768 -1.11606 -1.43311
 H -0.01170 -0.44527 2.81735
 H -0.00993 -0.44441 -2.81537
13
bifur_IRC_Cartesians_noMW_output/bifur_IRC_Cartesians_noMW point 122
C 0.07823 0.81470 1.25683
 C 0.07794 0.81694 -1.25764
 C 0.29888 1.27460 0.00061
 C -0.05867 -0.48588 1.78735
 C -0.05793 -0.48454 -1.78585
 F 0.10324 1.48774 2.16972
 F 0.10219 1.49195 -2.17637
 H -0.97810 -0.89957 1.48382
 H -0.97684 -0.89852 -1.48318
 H 0.71788 -1.11705 1.43857
 H 0.71835 -1.11579 -1.43584
 H -0.01345 -0.44271 2.81674
 H -0.01170 -0.44186 -2.81478
13
bifur_IRC_Cartesians_noMW_output/bifur_IRC_Cartesians_noMW point 123
C 0.07806 0.81352 1.25393
 C 0.07778 0.81574 -1.25473
 C 0.29046 1.27353 0.00060
 C -0.05879 -0.48582 1.78724
 C -0.05805 -0.48449 -1.78575
 F 0.10810 1.48787 2.16391
 F 0.10708 1.49204 -2.17050
 H -0.97729 -0.90109 1.48384
 H -0.97604 -0.90004 -1.48320
 H 0.71860 -1.11675 1.44150
 H 0.71907 -1.11549 -1.43879
 H -0.01535 -0.43994 2.81609
 H -0.01362 -0.43909 -2.81414
13
bifur_IRC_Cartesians_noMW_output/bifur_IRC_Cartesians_noMW point 124
C 0.07787 0.81225 1.25079
 C 0.07761 0.81444 -1.25159
 C 0.28135 1.27237 0.00060
 C -0.05892 -0.48575 1.78712
 C -0.05819 -0.48444 -1.78564
 F 0.11337 1.48801 2.15762
 F 0.11237 1.49214 -2.16415
 H -0.97641 -0.90273 1.48387
 H -0.97517 -0.90169 -1.48323
 H 0.71939 -1.11641 1.44467
 H 0.71985 -1.11517 -1.44199
 H -0.01741 -0.43693 2.81538
 H -0.01570 -0.43609 -2.81344
13
bifur_IRC_Cartesians_noMW_output/bifur_IRC_Cartesians_noMW point 125
C 0.07768 0.81090 1.24748
 C 0.07742 0.81307 -1.24827
 C 0.27174 1.27115 0.00059
 C -0.05906 -0.48569 1.78699
 C -0.05833 -0.48439 -1.78553
 F 0.11892 1.48816 2.15098
 F 0.11796 1.49225 -2.15745
 H -0.97549 -0.90446 1.48390
 H -0.97426 -0.90343 -1.48326
 H 0.72022 -1.11606 1.44801
 H 0.72067 -1.11482 -1.44537
 H -0.01959 -0.43376 2.81462
 H -0.01790 -0.43292 -2.81271
13
bifur_IRC_Cartesians_noMW_output/bifur_IRC_Cartesians_noMW point 126
C 0.07747 0.80946 1.24392
 C 0.07723 0.81160 -1.24470
 C 0.26140 1.26983 0.00059
 C -0.05920 -0.48561 1.78686
 C -0.05848 -0.48433 -1.78541
 F 0.12490 1.48832 2.14384
 F 0.12396 1.49237 -2.15024
 H -0.97449 -0.90632 1.48393
 H -0.97328 -0.90530 -1.48329
 H 0.72111 -1.11568 1.45161
 H 0.72155 -1.11446 -1.44900
 H -0.02192 -0.43035 2.81382
 H -0.02026 -0.42952 -2.81192
13
bifur_IRC_Cartesians_noMW_output/bifur_IRC_Cartesians_noMW point 127
C 0.07725 0.80791 1.24012
 C 0.07702 0.81003 -1.24090
 C 0.25039 1.26843 0.00058
 C -0.05936 -0.48554 1.78671
 C -0.05865 -0.48427 -1.78528
 F 0.13127 1.48849 2.13623
 F 0.13037 1.49249 -2.14256
 H -0.97343 -0.90831 1.48396
 H -0.97223 -0.90730 -1.48332
 H 0.72207 -1.11528 1.45544
 H 0.72250 -1.11407 -1.45287
 H -0.02441 -0.42672 2.81296
 H -0.02277 -0.42590 -2.81108
13
bifur_IRC_Cartesians_noMW_output/bifur_IRC_Cartesians_noMW point 128
C 0.07702 0.80629 1.23614
 C 0.07680 0.80839 -1.23690
 C 0.23881 1.26696 0.00057
 C -0.05952 -0.48546 1.78656
 C -0.05882 -0.48420 -1.78514
 F 0.13795 1.48867 2.12824
 F 0.13709 1.49262 -2.13450
 H -0.97232 -0.91039 1.48400
 H -0.97113 -0.90939 -1.48335
 H 0.72307 -1.11485 1.45946
 H 0.72349 -1.11366 -1.45693
 H -0.02703 -0.42290 2.81205
 H -0.02541 -0.42209 -2.81020
13
bifur_IRC_Cartesians_noMW_output/bifur_IRC_Cartesians_noMW point 129
C 0.07677 0.80460 1.23198
 C 0.07657 0.80667 -1.23273
 C 0.22674 1.26542 0.00056
 C -0.05969 -0.48537 1.78640
 C -0.05899 -0.48413 -1.78500
 F 0.14493 1.48886 2.11991
 F 0.14411 1.49276 -2.12608
 H -0.97116 -0.91256 1.48403
 H -0.96999 -0.91158 -1.48339
 H 0.72411 -1.11441 1.46366
 H 0.72452 -1.11323 -1.46117
 H -0.02975 -0.41892 2.81111
 H -0.02817 -0.41812 -2.80928
13
bifur_IRC_Cartesians_noMW_output/bifur_IRC_Cartesians_noMW point 130
C 0.07652 0.80284 1.22762
 C 0.07633 0.80487 -1.22837
 C 0.21411 1.26382 0.00056
 C -0.05986 -0.48528 1.78623
 C -0.05918 -0.48406 -1.78485
 F 0.15224 1.48905 2.11118
 F 0.15145 1.49290 -2.11727
 H -0.96994 -0.91484 1.48407
 H -0.96879 -0.91386 -1.48343
 H 0.72520 -1.11395 1.46805
 H 0.72560 -1.11278 -1.46561
 H -0.03261 -0.41475 2.81013
 H -0.03105 -0.41396 -2.80831
13
bifur_IRC_Cartesians_noMW_output/bifur_IRC_Cartesians_noMW point 131
C 0.07625 0.80100 1.22310
 C 0.07608 0.80300 -1.22384
 C 0.20098 1.26215 0.00055
 C -0.06005 -0.48519 1.78605
 C -0.05937 -0.48398 -1.78470
 F 0.15982 1.48926 2.10212
 F 0.15908 1.49305 -2.10812
 H -0.96868 -0.91720 1.48411
 H -0.96754 -0.91624 -1.48347
 H 0.72634 -1.11347 1.47262
 H 0.72672 -1.11232 -1.47022
 H -0.03557 -0.41042 2.80910
 H -0.03405 -0.40964 -2.80731
13
bifur_IRC_Cartesians_noMW_output/bifur_IRC_Cartesians_noMW point 132
C 0.07598 0.79910 1.21843
 C 0.07582 0.80107 -1.21916
 C 0.18742 1.26042 0.00054
 C -0.06024 -0.48509 1.78587
 C -0.05957 -0.48390 -1.78454
 F 0.16766 1.48947 2.09275
 F 0.16696 1.49320 -2.09867
 H -0.96738 -0.91965 1.48415
 H -0.96625 -0.91870 -1.48351
 H 0.72751 -1.11297 1.47734
 H 0.72788 -1.11184 -1.47498
 H -0.03864 -0.40594 2.80804
 H -0.03715 -0.40517 -2.80627
13
bifur_IRC_Cartesians_noMW_output/bifur_IRC_Cartesians_noMW point 133
C 0.07569 0.79713 1.21359
 C 0.07555 0.79907 -1.21430
 C 0.17336 1.25863 0.00053
 C -0.06044 -0.48499 1.78569
 C -0.05978 -0.48382 -1.78437
 F 0.17579 1.48969 2.08305
 F 0.17513 1.49336 -2.08887
 H -0.96602 -0.92218 1.48419
 H -0.96492 -0.92124 -1.48355
 H 0.72872 -1.11245 1.48222
 H 0.72909 -1.11134 -1.47992
 H -0.04182 -0.40130 2.80694
 H -0.04036 -0.40055 -2.80520
13
bifur_IRC_Cartesians_noMW_output/bifur_IRC_Cartesians_noMW point 134
C 0.07540 0.79511 1.20861
 C 0.07528 0.79702 -1.20932
 C 0.15892 1.25680 0.00052
 C -0.06064 -0.48489 1.78550
 C -0.05999 -0.48374 -1.78420
 F 0.18413 1.48991 2.07308
 F 0.18352 1.49352 -2.07880
 H -0.96463 -0.92478 1.48423
 H -0.96355 -0.92386 -1.48359
 H 0.72997 -1.11192 1.48724
 H 0.73032 -1.11083 -1.48499
 H -0.04508 -0.39654 2.80582
 H -0.04365 -0.39579 -2.80410
13
bifur_IRC_Cartesians_noMW_output/bifur_IRC_Cartesians_noMW point 135
C 0.07510 0.79304 1.20352
 C 0.07500 0.79492 -1.20422
 C 0.14416 1.25492 0.00051
 C -0.06085 -0.48479 1.78530
 C -0.06021 -0.48366 -1.78403
 F 0.19267 1.49014 2.06288
 F 0.19210 1.49369 -2.06851
 H -0.96321 -0.92744 1.48428
 H -0.96214 -0.92653 -1.48363
 H 0.73125 -1.11138 1.49238
 H 0.73159 -1.11030 -1.49018
 H -0.04842 -0.39167 2.80466
 H -0.04702 -0.39094 -2.80297
13
bifur_IRC_Cartesians_noMW_output/bifur_IRC_Cartesians_noMW point 136
C 0.07480 0.79092 1.19831
 C 0.07471 0.79277 -1.19899
 C 0.12902 1.25299 0.00050
 C -0.06106 -0.48468 1.78510
 C -0.06043 -0.48357 -1.78385
 F 0.20141 1.49037 2.05243
 F 0.20090 1.49386 -2.05796
 H -0.96176 -0.93016 1.48432
 H -0.96071 -0.92927 -1.48368
 H 0.73255 -1.11083 1.49764
 H 0.73288 -1.10977 -1.49549
 H -0.05184 -0.38668 2.80348
 H -0.05048 -0.38595 -2.80182
13
bifur_IRC_Cartesians_noMW_output/bifur_IRC_Cartesians_noMW point 137
C 0.07448 0.78876 1.19299
 C 0.07441 0.79057 -1.19367
 C 0.11359 1.25103 0.00049
 C -0.06128 -0.48457 1.78490
 C -0.06066 -0.48348 -1.78367
 F 0.21033 1.49061 2.04178
 F 0.20986 1.49403 -2.04720
 H -0.96027 -0.93294 1.48437
 H -0.95924 -0.93206 -1.48372
 H 0.73389 -1.11026 1.50301
 H 0.73420 -1.10922 -1.50091
 H -0.05532 -0.38159 2.80228
 H -0.05400 -0.38088 -2.80064
13
bifur_IRC_Cartesians_noMW_output/bifur_IRC_Cartesians_noMW point 138
C 0.07417 0.78657 1.18760
 C 0.07412 0.78834 -1.18826
 C 0.09793 1.24904 0.00048
 C -0.06150 -0.48446 1.78469
 C -0.06089 -0.48339 -1.78349
 F 0.21939 1.49086 2.03096
 F 0.21896 1.49421 -2.03628
 H -0.95876 -0.93576 1.48442
 H -0.95775 -0.93490 -1.48377
 H 0.73524 -1.10969 1.50846
 H 0.73554 -1.10867 -1.50641
 H -0.05886 -0.37642 2.80106
 H -0.05758 -0.37572 -2.79945
13
bifur_IRC_Cartesians_noMW_output/bifur_IRC_Cartesians_noMW point 139
C 0.07385 0.78435 1.18213
 C 0.07381 0.78608 -1.18278
 C 0.08205 1.24702 0.00047
 C -0.06172 -0.48435 1.78448
 C -0.06113 -0.48330 -1.78330
 F 0.22856 1.49110 2.02000
 F 0.22819 1.49438 -2.02522
 H -0.95724 -0.93862 1.48446
 H -0.95625 -0.93777 -1.48382
 H 0.73661 -1.10911 1.51398
 H 0.73690 -1.10810 -1.51199
 H -0.06245 -0.37118 2.79982
 H -0.06120 -0.37050 -2.79824
13
bifur_IRC_Cartesians_noMW_output/bifur_IRC_Cartesians_noMW point 140
C 0.07352 0.78210 1.17660
 C 0.07351 0.78380 -1.17724
 C 0.06602 1.24498 0.00046
 C -0.06194 -0.48424 1.78426
 C -0.06136 -0.48321 -1.78311
 F 0.23783 1.49135 2.00892
 F 0.23751 1.49456 -2.01404
 H -0.95569 -0.94151 1.48451
 H -0.95472 -0.94068 -1.48386
 H 0.73800 -1.10852 1.51955
 H 0.73827 -1.10754 -1.51762
 H -0.06607 -0.36589 2.79856
 H -0.06487 -0.36522 -2.79701
13
bifur_IRC_Cartesians_noMW_output/bifur_IRC_Cartesians_noMW point 141
C 0.07320 0.77984 1.17103
 C 0.07320 0.78150 -1.17165
 C 0.04984 1.24292 0.00045
 C -0.06217 -0.48412 1.78405
 C -0.06160 -0.48312 -1.78292
 F 0.24718 1.49160 1.99775
 F 0.24691 1.49475 -2.00276
 H -0.95414 -0.94442 1.48456
 H -0.95319 -0.94361 -1.48391
 H 0.73940 -1.10793 1.52518
 H 0.73966 -1.10696 -1.52330
 H -0.06973 -0.36055 2.79730
 H -0.06856 -0.35989 -2.79578
13
bifur_IRC_Cartesians_noMW_output/bifur_IRC_Cartesians_noMW point 142
C 0.07287 0.77756 1.16541
 C 0.07289 0.77918 -1.16602
 C 0.03354 1.24084 0.00044
 C -0.06240 -0.48401 1.78383
 C -0.06184 -0.48302 -1.78273
 F 0.25661 1.49185 1.98649
 F 0.25639 1.49493 -1.99139
 H -0.95257 -0.94736 1.48461
 H -0.95164 -0.94656 -1.48396
 H 0.74081 -1.10733 1.53085
 H 0.74105 -1.10638 -1.52903
 H -0.07341 -0.35518 2.79603
 H -0.07228 -0.35453 -2.79453
13
bifur_IRC_Cartesians_noMW_output/bifur_IRC_Cartesians_noMW point 143
C 0.07254 0.77526 1.15975
 C 0.07258 0.77684 -1.16035
 C 0.01710 1.23875 0.00043
 C -0.06263 -0.48389 1.78361
 C -0.06208 -0.48293 -1.78254
 F 0.26611 1.49211 1.97515
 F 0.26594 1.49512 -1.97994
 H -0.95099 -0.95032 1.48466
 H -0.95008 -0.94953 -1.48401
 H 0.74223 -1.10672 1.53656
 H 0.74246 -1.10580 -1.53480
 H -0.07713 -0.34975 2.79475
 H -0.07603 -0.34912 -2.79328
13
bifur_IRC_Cartesians_noMW_output/bifur_IRC_Cartesians_noMW point 144
C 0.07220 0.77294 1.15405
 C 0.07226 0.77449 -1.15464
 C 0.00057 1.23665 0.00042
 C -0.06286 -0.48378 1.78339
 C -0.06233 -0.48284 -1.78234
 F 0.27566 1.49236 1.96373
 F 0.27555 1.49530 -1.96841
 H -0.94940 -0.95329 1.48470
 H -0.94851 -0.95253 -1.48406
 H 0.74365 -1.10612 1.54231
 H 0.74387 -1.10522 -1.54060
 H -0.08086 -0.34430 2.79345
 H -0.07981 -0.34368 -2.79202
13
bifur_IRC_Cartesians_noMW_output/bifur_IRC_Cartesians_noMW point 145
C 0.07187 0.77062 1.14834
 C 0.07195 0.77213 -1.14891
 C -0.01602 1.23454 0.00041
 C -0.06310 -0.48366 1.78317
 C -0.06257 -0.48274 -1.78215
 F 0.28525 1.49262 1.95227
 F 0.28519 1.49549 -1.95684
 H -0.94780 -0.95628 1.48475
 H -0.94693 -0.95553 -1.48411
 H 0.74509 -1.10551 1.54808
 H 0.74529 -1.10463 -1.54643
 H -0.08461 -0.33883 2.79216
 H -0.08360 -0.33822 -2.79075
13
bifur_IRC_Cartesians_noMW_output/bifur_IRC_Cartesians_noMW point 146
C 0.07153 0.76829 1.14261
 C 0.07163 0.76976 -1.14318
 C -0.03264 1.23243 0.00040
 C -0.06333 -0.48354 1.78295
 C -0.06282 -0.48265 -1.78195
 F 0.29486 1.49288 1.94080
 F 0.29484 1.49567 -1.94526
 H -0.94620 -0.95927 1.48480
 H -0.94535 -0.95854 -1.48415
 H 0.74652 -1.10490 1.55386
 H 0.74671 -1.10404 -1.55227
 H -0.08837 -0.33334 2.79086
 H -0.08739 -0.33275 -2.78948
13
bifur_IRC_Cartesians_noMW_output/bifur_IRC_Cartesians_noMW point 147
C 0.07119 0.76597 1.13689
 C 0.07132 0.76740 -1.13744
 C -0.04925 1.23031 0.00039
 C -0.06356 -0.48343 1.78273
 C -0.06306 -0.48255 -1.78176
 F 0.30446 1.49314 1.92933
 F 0.30450 1.49586 -1.93368
 H -0.94460 -0.96226 1.48485
 H -0.94378 -0.96154 -1.48420
 H 0.74796 -1.10429 1.55964
 H 0.74813 -1.10345 -1.55810
 H -0.09212 -0.32786 2.78957
 H -0.09118 -0.32728 -2.78822
13
bifur_IRC_Cartesians_noMW_output/bifur_IRC_Cartesians_noMW point 148
C 0.07086 0.76364 1.13117
 C 0.07100 0.76504 -1.13171
 C -0.06585 1.22820 0.00038
 C -0.06380 -0.48331 1.78251
 C -0.06331 -0.48246 -1.78156
 F 0.31405 1.49339 1.91787
 F 0.31414 1.49605 -1.92211
 H -0.94301 -0.96525 1.48490
 H -0.94220 -0.96455 -1.48425
 H 0.74939 -1.10368 1.56541
 H 0.74956 -1.10286 -1.56393
 H -0.09587 -0.32239 2.78827
 H -0.09497 -0.32182 -2.78695
13
bifur_IRC_Cartesians_noMW_output/bifur_IRC_Cartesians_noMW point 149
C 0.07052 0.76132 1.12545
 C 0.07068 0.76267 -1.12597
 C -0.08246 1.22609 0.00037
 C -0.06403 -0.48319 1.78229
 C -0.06355 -0.48236 -1.78137
 F 0.32365 1.49365 1.90640
 F 0.32380 1.49623 -1.91053
 H -0.94141 -0.96825 1.48495
 H -0.94062 -0.96756 -1.48430
 H 0.75083 -1.10307 1.57119
 H 0.75098 -1.10227 -1.56976
 H -0.09963 -0.31691 2.78697
 H -0.09876 -0.31635 -2.78568
13
bifur_IRC_Cartesians_noMW_output/bifur_IRC_Cartesians_noMW point 150
C 0.07019 0.75899 1.11972
 C 0.07037 0.76031 -1.12024
 C -0.09908 1.22397 0.00036
 C -0.06426 -0.48308 1.78207
 C -0.06380 -0.48227 -1.78117
 F 0.33326 1.49391 1.89492
 F 0.33346 1.49642 -1.89894
 H -0.93981 -0.97124 1.48500
 H -0.93904 -0.97057 -1.48435
 H 0.75227 -1.10247 1.57697
 H 0.75240 -1.10169 -1.57560
 H -0.10338 -0.31142 2.78568
 H -0.10256 -0.31088 -2.78442
13
bifur_IRC_Cartesians_noMW_output/bifur_IRC_Cartesians_noMW point 151
C 0.06985 0.75666 1.11399
 C 0.07005 0.75794 -1.11449
 C -0.11571 1.22186 0.00035
 C -0.06450 -0.48296 1.78185
 C -0.06404 -0.48217 -1.78097
 F 0.34287 1.49417 1.88344
 F 0.34312 1.49661 -1.88735
 H -0.93821 -0.97423 1.48505
 H -0.93746 -0.97358 -1.48440
 H 0.75370 -1.10186 1.58275
 H 0.75382 -1.10110 -1.58144
 H -0.10714 -0.30594 2.78438
 H -0.10636 -0.30541 -2.78315
13
bifur_IRC_Cartesians_noMW_output/bifur_IRC_Cartesians_noMW point 152
C 0.06952 0.75434 1.10826
 C 0.06973 0.75558 -1.10876
 C -0.13233 1.21974 0.00034
 C -0.06473 -0.48284 1.78163
 C -0.06429 -0.48208 -1.78078
 F 0.35248 1.49443 1.87196
 F 0.35278 1.49680 -1.87577
 H -0.93661 -0.97723 1.48510
 H -0.93589 -0.97659 -1.48445
 H 0.75514 -1.10125 1.58853
 H 0.75524 -1.10051 -1.58728
 H -0.11090 -0.30046 2.78308
 H -0.11015 -0.29994 -2.78188
13
bifur_IRC_Cartesians_noMW_output/bifur_IRC_Cartesians_noMW point 153
C 0.06918 0.75202 1.10256
 C 0.06942 0.75322 -1.10304
 C -0.14890 1.21764 0.00033
 C -0.06496 -0.48272 1.78141
 C -0.06453 -0.48198 -1.78058
 F 0.36205 1.49468 1.86052
 F 0.36241 1.49698 -1.86422
 H -0.93501 -0.98021 1.48515
 H -0.93431 -0.97959 -1.48450
 H 0.75657 -1.10064 1.59429
 H 0.75666 -1.09992 -1.59309
 H -0.11464 -0.29499 2.78179
 H -0.11393 -0.29449 -2.78061
13
bifur_IRC_Cartesians_noMW_output/bifur_IRC_Cartesians_noMW point 154
C 0.06885 0.74971 1.09687
 C 0.06911 0.75087 -1.09734
 C -0.16540 1.21554 0.00032
 C -0.06519 -0.48261 1.78119
 C -0.06477 -0.48189 -1.78039
 F 0.37159 1.49494 1.84913
 F 0.37200 1.49717 -1.85271
 H -0.93343 -0.98318 1.48520
 H -0.93275 -0.98257 -1.48455
 H 0.75800 -1.10003 1.60003
 H 0.75807 -1.09934 -1.59889
 H -0.11837 -0.28955 2.78050
 H -0.11770 -0.28905 -2.77936
13
bifur_IRC_Cartesians_noMW_output/bifur_IRC_Cartesians_noMW point 155
C 0.06852 0.74741 1.09121
 C 0.06879 0.74853 -1.09167
 C -0.18183 1.21345 0.00031
 C -0.06542 -0.48249 1.78097
 C -0.06502 -0.48179 -1.78020
 F 0.38109 1.49519 1.83778
 F 0.38154 1.49735 -1.84126
 H -0.93185 -0.98614 1.48525
 H -0.93119 -0.98555 -1.48460
 H 0.75942 -1.09943 1.60574
 H 0.75948 -1.09875 -1.60466
 H -0.12208 -0.28413 2.77922
 H -0.12145 -0.28365 -2.77810
13
bifur_IRC_Cartesians_noMW_output/bifur_IRC_Cartesians_noMW point 156
C 0.06818 0.74512 1.08557
 C 0.06848 0.74620 -1.08601
 C -0.19820 1.21136 0.00030
 C -0.06565 -0.48238 1.78076
 C -0.06526 -0.48170 -1.78000
 F 0.39055 1.49545 1.82648
 F 0.39106 1.49754 -1.82985
 H -0.93027 -0.98909 1.48529
 H -0.92963 -0.98851 -1.48464
 H 0.76083 -1.09883 1.61144
 H 0.76088 -1.09817 -1.61041
 H -0.12578 -0.27873 2.77794
 H -0.12519 -0.27826 -2.77685
13
bifur_IRC_Cartesians_noMW_output/bifur_IRC_Cartesians_noMW point 157
C 0.06785 0.74283 1.07994
 C 0.06817 0.74388 -1.08037
 C -0.21454 1.20929 0.00029
 C -0.06588 -0.48226 1.78054
 C -0.06550 -0.48161 -1.77981
 F 0.39999 1.49570 1.81520
 F 0.40055 1.49772 -1.81846
 H -0.92870 -0.99203 1.48534
 H -0.92808 -0.99147 -1.48469
 H 0.76224 -1.09823 1.61712
 H 0.76228 -1.09759 -1.61615
 H -0.12947 -0.27334 2.77666
 H -0.12892 -0.27288 -2.77561
13
bifur_IRC_Cartesians_noMW_output/bifur_IRC_Cartesians_noMW point 158
C 0.06753 0.74055 1.07433
 C 0.06786 0.74156 -1.07475
 C -0.23082 1.20721 0.00028
 C -0.06611 -0.48215 1.78032
 C -0.06574 -0.48151 -1.77962
 F 0.40941 1.49595 1.80395
 F 0.41002 1.49790 -1.80710
 H -0.92713 -0.99496 1.48539
 H -0.92653 -0.99442 -1.48474
 H 0.76365 -1.09764 1.62278
 H 0.76367 -1.09702 -1.62187
 H -0.13315 -0.26796 2.77539
 H -0.13264 -0.26752 -2.77436
13
bifur_IRC_Cartesians_noMW_output/bifur_IRC_Cartesians_noMW point 159
C 0.06720 0.73828 1.06875
 C 0.06755 0.73926 -1.06916
 C -0.24701 1.20515 0.00027
 C -0.06634 -0.48203 1.78011
 C -0.06598 -0.48142 -1.77943
 F 0.41877 1.49620 1.79277
 F 0.41943 1.49809 -1.79582
 H -0.92557 -0.99788 1.48544
 H -0.92500 -0.99735 -1.48479
 H 0.76505 -1.09704 1.62841
 H 0.76506 -1.09644 -1.62755
 H -0.13681 -0.26262 2.77413
 H -0.13633 -0.26219 -2.77313
13
bifur_IRC_Cartesians_noMW_output/bifur_IRC_Cartesians_noMW point 160
C 0.06687 0.73604 1.06322
 C 0.06725 0.73697 -1.06362
 C -0.26306 1.20311 0.00026
 C -0.06657 -0.48192 1.77990
 C -0.06621 -0.48133 -1.77924
 F 0.42804 1.49645 1.78169
 F 0.42875 1.49827 -1.78463
 H -0.92403 -1.00077 1.48549
 H -0.92347 -1.00025 -1.48484
 H 0.76644 -1.09645 1.63399
 H 0.76643 -1.09588 -1.63319
 H -0.14044 -0.25733 2.77287
 H -0.14000 -0.25691 -2.77190
13
bifur_IRC_Cartesians_noMW_output/bifur_IRC_Cartesians_noMW point 161
C 0.06655 0.73382 1.05777
 C 0.06695 0.73472 -1.05815
 C -0.27889 1.20110 0.00025
 C -0.06679 -0.48181 1.77969
 C -0.06645 -0.48124 -1.77906
 F 0.43719 1.49670 1.77076
 F 0.43795 1.49844 -1.77360
 H -0.92251 -1.00362 1.48553
 H -0.92197 -1.00312 -1.48488
 H 0.76780 -1.09587 1.63950
 H 0.76778 -1.09531 -1.63875
 H -0.14402 -0.25211 2.77164
 H -0.14361 -0.25170 -2.77070
13
bifur_IRC_Cartesians_noMW_output/bifur_IRC_Cartesians_noMW point 162
C 0.06624 0.73166 1.05246
 C 0.06665 0.73253 -1.05283
 C -0.29430 1.19914 0.00024
 C -0.06700 -0.48170 1.77948
 C -0.06667 -0.48115 -1.77888
 F 0.44610 1.49694 1.76012
 F 0.44691 1.49862 -1.76285
 H -0.92102 -1.00639 1.48558
 H -0.92050 -1.00591 -1.48493
 H 0.76914 -1.09531 1.64486
 H 0.76910 -1.09477 -1.64416
 H -0.14750 -0.24702 2.77043
 H -0.14713 -0.24663 -2.76952
13
bifur_IRC_Cartesians_noMW_output/bifur_IRC_Cartesians_noMW point 163
C 0.06595 0.72962 1.04743
 C 0.06637 0.73045 -1.04780
 C -0.30889 1.19728 0.00023
 C -0.06721 -0.48160 1.77929
 C -0.06689 -0.48107 -1.77870
 F 0.45453 1.49716 1.75005
 F 0.45538 1.49878 -1.75268
 H -0.91962 -1.00902 1.48562
 H -0.91912 -1.00855 -1.48497
 H 0.77040 -1.09477 1.64993
 H 0.77035 -1.09425 -1.64928
 H -0.15080 -0.24221 2.76930
 H -0.15046 -0.24183 -2.76841
13
bifur_IRC_Cartesians_noMW_output/bifur_IRC_Cartesians_noMW point 164
C 0.06569 0.72784 1.04304
 C 0.06613 0.72864 -1.04339
 C -0.32164 1.19566 0.00022
 C -0.06739 -0.48151 1.77912
 C -0.06708 -0.48099 -1.77855
 F 0.46190 1.49736 1.74124
 F 0.46280 1.49893 -1.74379
 H -0.91839 -1.01132 1.48566
 H -0.91791 -1.01086 -1.48501
 H 0.77150 -1.09431 1.65436
 H 0.77144 -1.09380 -1.65376
 H -0.15368 -0.23800 2.76830
 H -0.15337 -0.23763 -2.76743
13
bifur_IRC_Cartesians_noMW_output/bifur_IRC_Cartesians_noMW point 165
C 0.06551 0.72656 1.03989
 C 0.06596 0.72734 -1.04023
 C -0.33079 1.19450 0.00022
 C -0.06752 -0.48144 1.77900
 C -0.06721 -0.48094 -1.77845
 F 0.46719 1.49750 1.73492
 F 0.46811 1.49903 -1.73741
 H -0.91751 -1.01296 1.48569
 H -0.91704 -1.01252 -1.48504
 H 0.77229 -1.09397 1.65754
 H 0.77222 -1.09348 -1.65697
 H -0.15574 -0.23498 2.76759
 H -0.15546 -0.23462 -2.76674
13
bifur_IRC_Cartesians_noMW_output/bifur_IRC_Cartesians_noMW point 166
C 0.06540 0.72585 1.03814
 C 0.06586 0.72661 -1.03848
 C -0.33586 1.19385 0.00021
 C -0.06759 -0.48141 1.77893
 C -0.06729 -0.48091 -1.77839
 F 0.47012 1.49758 1.73142
 F 0.47106 1.49908 -1.73388
 H -0.91702 -1.01388 1.48570
 H -0.91656 -1.01344 -1.48505
 H 0.77273 -1.09378 1.65931
 H 0.77266 -1.09330 -1.65876
 H -0.15689 -0.23331 2.76719
 H -0.15662 -0.23295 -2.76635
13
bifur_IRC_Cartesians_noMW_output/bifur_IRC_Cartesians_noMW point 167
C 0.06535 0.72550 1.03729
 C 0.06581 0.72626 -1.03762
 C -0.33834 1.19354 0.00021
 C -0.06762 -0.48139 1.77890
 C -0.06732 -0.48090 -1.77836
 F 0.47156 1.49762 1.72971
 F 0.47250 1.49911 -1.73215
 H -0.91679 -1.01432 1.48571
 H -0.91632 -1.01388 -1.48506
 H 0.77294 -1.09369 1.66017
 H 0.77287 -1.09321 -1.65963
 H -0.15745 -0.23249 2.76700
 H -0.15719 -0.23214 -2.76616
13
bifur_IRC_Cartesians_noMW_output/bifur_IRC_Cartesians_noMW point 168
C 0.06533 0.72533 1.03687
 C 0.06579 0.72609 -1.03721
 C -0.33954 1.19338 0.00021
 C -0.06764 -0.48138 1.77888
 C -0.06734 -0.48089 -1.77834
 F 0.47225 1.49764 1.72888
 F 0.47319 1.49913 -1.73132
 H -0.91667 -1.01454 1.48571
 H -0.91621 -1.01410 -1.48506
 H 0.77304 -1.09365 1.66059
 H 0.77297 -1.09317 -1.66005
 H -0.15772 -0.23210 2.76690
 H -0.15746 -0.23174 -2.76607
13
bifur_IRC_Cartesians_noMW_output/bifur_IRC_Cartesians_noMW point 169
C 0.06532 0.72526 1.03669
 C 0.06578 0.72601 -1.03703
 C -0.34007 1.19332 0.00021
 C -0.06765 -0.48138 1.77887
 C -0.06735 -0.48089 -1.77834
 F 0.47256 1.49765 1.72851
 F 0.47351 1.49913 -1.73094
 H -0.91662 -1.01464 1.48572
 H -0.91616 -1.01420 -1.48506
 H 0.77309 -1.09363 1.66077
 H 0.77302 -1.09315 -1.66023
 H -0.15784 -0.23192 2.76686
 H -0.15758 -0.23157 -2.76603
13
bifur_IRC_Cartesians_noMW_output/bifur_IRC_Cartesians_noMW point 170
C 0.06531 0.72520 1.03655
 C 0.06577 0.72596 -1.03689
 C -0.34048 1.19326 0.00021
 C -0.06765 -0.48138 1.77887
 C -0.06736 -0.48089 -1.77833
 F 0.47279 1.49765 1.72823
 F 0.47374 1.49914 -1.73066
 H -0.91658 -1.01471 1.48572
 H -0.91612 -1.01427 -1.48506
 H 0.77313 -1.09362 1.66091
 H 0.77305 -1.09313 -1.66038
 H -0.15793 -0.23179 2.76683
 H -0.15767 -0.23143 -2.76600
13
bifur_IRC_Cartesians_noMW_output/bifur_IRC_Cartesians_noMW point 171
C 0.06530 0.72515 1.03644
 C 0.06577 0.72591 -1.03677
 C -0.34081 1.19322 0.00021
 C -0.06766 -0.48137 1.77886
 C -0.06736 -0.48088 -1.77833
 F 0.47298 1.49766 1.72800
 F 0.47393 1.49914 -1.73043
 H -0.91655 -1.01477 1.48572
 H -0.91609 -1.01433 -1.48507
 H 0.77315 -1.09360 1.66103
 H 0.77308 -1.09312 -1.66049
 H -0.15801 -0.23168 2.76680
 H -0.15775 -0.23132 -2.76597
13
bifur_IRC_Cartesians_noMW_output/bifur_IRC_Cartesians_noMW point 172
C 0.06530 0.72511 1.03633
 C 0.06576 0.72586 -1.03666
 C -0.34113 1.19318 0.00021
 C -0.06766 -0.48137 1.77886
 C -0.06737 -0.48088 -1.77832
 F 0.47317 1.49766 1.72778
 F 0.47412 1.49914 -1.73021
 H -0.91652 -1.01483 1.48572
 H -0.91606 -1.01439 -1.48507
 H 0.77318 -1.09359 1.66114
 H 0.77311 -1.09311 -1.66061
 H -0.15808 -0.23157 2.76678
 H -0.15782 -0.23122 -2.76595
13
bifur_IRC_Cartesians_noMW_output/bifur_IRC_Cartesians_noMW point 173
C 0.06529 0.72509 1.03627
 C 0.06576 0.72584 -1.03661
 C -0.34129 1.19316 0.00021
 C -0.06766 -0.48137 1.77886
 C -0.06737 -0.48088 -1.77832
 F 0.47326 1.49767 1.72767
 F 0.47421 1.49915 -1.73009
 H -0.91650 -1.01486 1.48572
 H -0.91604 -1.01442 -1.48507
 H 0.77320 -1.09359 1.66120
 H 0.77312 -1.09310 -1.66066
 H -0.15812 -0.23152 2.76677
 H -0.15786 -0.23117 -2.76593
13
bifur_IRC_Cartesians_noMW_output/bifur_IRC_Cartesians_noMW point 174
C 0.06529 0.72504 1.03615
 C 0.06575 0.72579 -1.03649
 C -0.34163 1.19312 0.00021
 C -0.06767 -0.48137 1.77885
 C -0.06737 -0.48088 -1.77832
 F 0.47346 1.49767 1.72744
 F 0.47441 1.49915 -1.72986
 H -0.91647 -1.01492 1.48572
 H -0.91601 -1.01448 -1.48507
 H 0.77322 -1.09357 1.66131
 H 0.77315 -1.09309 -1.66078
 H -0.15819 -0.23141 2.76674
 H -0.15794 -0.23105 -2.76591
13
bifur_IRC_Cartesians_noMW_output/bifur_IRC_Cartesians_noMW point 175
C 0.06528 0.72498 1.03600
 C 0.06574 0.72573 -1.03634
 C -0.34207 1.19306 0.00021
 C -0.06768 -0.48136 1.77885
 C -0.06738 -0.48088 -1.77831
 F 0.47371 1.49768 1.72713
 F 0.47467 1.49915 -1.72955
 H -0.91643 -1.01500 1.48572
 H -0.91597 -1.01456 -1.48507
 H 0.77326 -1.09356 1.66147
 H 0.77319 -1.09308 -1.66094
 H -0.15830 -0.23126 2.76670
 H -0.15804 -0.23091 -2.76587
13
bifur_IRC_Cartesians_noMW_output/bifur_IRC_Cartesians_noMW point 176
C 0.06527 0.72494 1.03591
 C 0.06574 0.72569 -1.03625
 C -0.34232 1.19303 0.00021
 C -0.06768 -0.48136 1.77884
 C -0.06738 -0.48087 -1.77831
 F 0.47386 1.49768 1.72696
 F 0.47481 1.49916 -1.72937
 H -0.91640 -1.01504 1.48572
 H -0.91594 -1.01461 -1.48507
 H 0.77328 -1.09355 1.66156
 H 0.77321 -1.09307 -1.66102
 H -0.15835 -0.23118 2.76669
 H -0.15810 -0.23083 -2.76586
13
bifur_IRC_Cartesians_noMW_output/bifur_IRC_Cartesians_noMW point 177
C 0.06527 0.72492 1.03587
 C 0.06574 0.72568 -1.03621
 C -0.34244 1.19301 0.00021
 C -0.06768 -0.48136 1.77884
 C -0.06738 -0.48087 -1.77831
 F 0.47392 1.49768 1.72688
 F 0.47488 1.49916 -1.72929
 H -0.91639 -1.01506 1.48572
 H -0.91593 -1.01463 -1.48507
 H 0.77329 -1.09354 1.66160
 H 0.77322 -1.09306 -1.66106
 H -0.15838 -0.23114 2.76668
 H -0.15812 -0.23079 -2.76585
13
bifur_IRC_Cartesians_noMW_output/bifur_IRC_Cartesians_noMW point 178
C 0.06527 0.72490 1.03581
 C 0.06573 0.72565 -1.03615
 C -0.34262 1.19299 0.00021
 C -0.06768 -0.48136 1.77884
 C -0.06739 -0.48087 -1.77831
 F 0.47403 1.49769 1.72675
 F 0.47499 1.49916 -1.72917
 H -0.91637 -1.01509 1.48572
 H -0.91592 -1.01466 -1.48507
 H 0.77331 -1.09354 1.66166
 H 0.77324 -1.09306 -1.66113
 H -0.15842 -0.23108 2.76666
 H -0.15816 -0.23073 -2.76583
13
bifur_IRC_Cartesians_noMW_output/bifur_IRC_Cartesians_noMW point 179
C 0.06526 0.72485 1.03569
 C 0.06573 0.72560 -1.03602
 C -0.34298 1.19295 0.00021
 C -0.06769 -0.48136 1.77883
 C -0.06739 -0.48087 -1.77830
 F 0.47424 1.49769 1.72650
 F 0.47519 1.49916 -1.72892
 H -0.91634 -1.01516 1.48572
 H -0.91588 -1.01472 -1.48507
 H 0.77334 -1.09352 1.66178
 H 0.77327 -1.09304 -1.66125
 H -0.15850 -0.23096 2.76663
 H -0.15825 -0.23061 -2.76581
13
bifur_IRC_Cartesians_noMW_output/bifur_IRC_Cartesians_noMW point 180
C 0.06524 0.72474 1.03542
 C 0.06571 0.72549 -1.03575
 C -0.34376 1.19285 0.00021
 C -0.06770 -0.48135 1.77882
 C -0.06740 -0.48087 -1.77829
 F 0.47469 1.49770 1.72596
 F 0.47565 1.49917 -1.72837
 H -0.91626 -1.01530 1.48573
 H -0.91581 -1.01487 -1.48507
 H 0.77341 -1.09350 1.66206
 H 0.77333 -1.09302 -1.66153
 H -0.15868 -0.23070 2.76657
 H -0.15842 -0.23035 -2.76575
13
bifur_IRC_Cartesians_noMW_output/bifur_IRC_Cartesians_noMW point 181
C 0.06522 0.72461 1.03509
 C 0.06569 0.72536 -1.03543
 C -0.34470 1.19273 0.00021
 C -0.06771 -0.48135 1.77881
 C -0.06742 -0.48086 -1.77828
 F 0.47523 1.49772 1.72531
 F 0.47620 1.49918 -1.72772
 H -0.91617 -1.01547 1.48573
 H -0.91572 -1.01504 -1.48508
 H 0.77349 -1.09346 1.66238
 H 0.77341 -1.09298 -1.66186
 H -0.15889 -0.23039 2.76650
 H -0.15864 -0.23004 -2.76567
13
bifur_IRC_Cartesians_noMW_output/bifur_IRC_Cartesians_noMW point 182
C 0.06520 0.72445 1.03471
 C 0.06567 0.72520 -1.03504
 C -0.34583 1.19258 0.00021
 C -0.06773 -0.48134 1.77880
 C -0.06743 -0.48085 -1.77827
 F 0.47588 1.49774 1.72454
 F 0.47685 1.49920 -1.72693
 H -0.91606 -1.01567 1.48573
 H -0.91561 -1.01524 -1.48508
 H 0.77359 -1.09342 1.66277
 H 0.77351 -1.09294 -1.66226
 H -0.15914 -0.23002 2.76641
 H -0.15890 -0.22967 -2.76559
13
bifur_IRC_Cartesians_noMW_output/bifur_IRC_Cartesians_noMW point 183
C 0.06518 0.72430 1.03435
 C 0.06565 0.72505 -1.03468
 C -0.34687 1.19245 0.00021
 C -0.06774 -0.48133 1.77878
 C -0.06745 -0.48085 -1.77826
 F 0.47649 1.49775 1.72382
 F 0.47746 1.49921 -1.72620
 H -0.91596 -1.01586 1.48574
 H -0.91551 -1.01543 -1.48508
 H 0.77368 -1.09338 1.66314
 H 0.77360 -1.09291 -1.66262
 H -0.15938 -0.22968 2.76633
 H -0.15913 -0.22933 -2.76551
13
bifur_IRC_Cartesians_noMW_output/bifur_IRC_Cartesians_noMW point 184
C 0.06516 0.72418 1.03405
 C 0.06564 0.72493 -1.03438
 C -0.34773 1.19234 0.00020
 C -0.06775 -0.48132 1.77877
 C -0.06746 -0.48084 -1.77825
 F 0.47698 1.49777 1.72322
 F 0.47796 1.49922 -1.72560
 H -0.91588 -1.01602 1.48574
 H -0.91543 -1.01558 -1.48509
 H 0.77375 -1.09335 1.66344
 H 0.77367 -1.09288 -1.66292
 H -0.15957 -0.22939 2.76626
 H -0.15933 -0.22905 -2.76544
13
bifur_IRC_Cartesians_noMW_output/bifur_IRC_Cartesians_noMW point 185
C 0.08060 0.83111 1.29720
 C 0.08017 0.83361 -1.29810
 C 0.41606 1.28951 0.00068
 C -0.05703 -0.48670 1.78891
 C -0.05620 -0.48521 -1.78722
 F 0.03551 1.48592 2.25063
 F 0.03409 1.49063 -2.25806
 H -0.98938 -0.87847 1.48347
 H -0.98796 -0.87730 -1.48283
 H 0.70775 -1.12135 1.39783
 H 0.70832 -1.11994 -1.39469
 H 0.01303 -0.48137 2.82589
 H 0.01505 -0.48042 -2.82372
13
bifur_IRC_Cartesians_noMW_output/bifur_IRC_Cartesians_noMW point 186
C 0.08032 0.82916 1.29242
 C 0.07991 0.83163 -1.29331
 C 0.40218 1.28774 0.00067
 C -0.05722 -0.48661 1.78873
 C -0.05641 -0.48513 -1.78706
 F 0.04353 1.48614 2.24105
 F 0.04215 1.49078 -2.24838
 H -0.98804 -0.88097 1.48351
 H -0.98665 -0.87982 -1.48287
 H 0.70895 -1.12084 1.40265
 H 0.70951 -1.11945 -1.39956
 H 0.00989 -0.47679 2.82481
 H 0.01188 -0.47585 -2.82266
13
bifur_IRC_Cartesians_noMW_output/bifur_IRC_Cartesians_noMW point 187
C 0.08007 0.82748 1.28827
 C 0.07968 0.82992 -1.28914
 C 0.39012 1.28621 0.00067
 C -0.05739 -0.48652 1.78857
 C -0.05659 -0.48506 -1.78692
 F 0.05050 1.48632 2.23272
 F 0.04916 1.49092 -2.23998
 H -0.98688 -0.88314 1.48355
 H -0.98550 -0.88200 -1.48291
 H 0.70999 -1.12040 1.40685
 H 0.71054 -1.11902 -1.40380
 H 0.00717 -0.47281 2.82387
 H 0.00913 -0.47189 -2.82174
13
bifur_IRC_Cartesians_noMW_output/bifur_IRC_Cartesians_noMW point 188
C 0.07996 0.82672 1.28640
 C 0.07957 0.82915 -1.28727
 C 0.38470 1.28552 0.00066
 C -0.05747 -0.48648 1.78849
 C -0.05667 -0.48503 -1.78686
 F 0.05363 1.48641 2.22898
 F 0.05231 1.49098 -2.23620
 H -0.98636 -0.88412 1.48356
 H -0.98499 -0.88298 -1.48292
 H 0.71046 -1.12020 1.40873
 H 0.71100 -1.11883 -1.40570
 H 0.00594 -0.47103 2.82344
 H 0.00789 -0.47010 -2.82133
13
bifur_IRC_Cartesians_noMW_output/bifur_IRC_Cartesians_noMW point 189
C 0.07991 0.82636 1.28553
 C 0.07953 0.82879 -1.28640
 C 0.38217 1.28520 0.00066
 C -0.05750 -0.48646 1.78846
 C -0.05670 -0.48502 -1.78683
 F 0.05509 1.48645 2.22723
 F 0.05378 1.49101 -2.23443
 H -0.98612 -0.88458 1.48357
 H -0.98475 -0.88344 -1.48293
 H 0.71068 -1.12011 1.40961
 H 0.71122 -1.11874 -1.40659
 H 0.00537 -0.47019 2.82325
 H 0.00732 -0.46927 -2.82113
13
bifur_IRC_Cartesians_noMW_output/bifur_IRC_Cartesians_noMW point 190
C 0.07987 0.82605 1.28476
 C 0.07948 0.82847 -1.28563
 C 0.37994 1.28491 0.00066
 C -0.05754 -0.48645 1.78843
 C -0.05674 -0.48501 -1.78680
 F 0.05638 1.48648 2.22570
 F 0.05508 1.49103 -2.23288
 H -0.98590 -0.88498 1.48358
 H -0.98453 -0.88384 -1.48294
 H 0.71087 -1.12003 1.41038
 H 0.71141 -1.11866 -1.40737
 H 0.00487 -0.46946 2.82307
 H 0.00681 -0.46854 -2.82096
13
bifur_IRC_Cartesians_noMW_output/bifur_IRC_Cartesians_noMW point 191
C 0.07982 0.82575 1.28402
 C 0.07944 0.82816 -1.28489
 C 0.37779 1.28464 0.00066
 C -0.05757 -0.48643 1.78840
 C -0.05677 -0.48499 -1.78678
 F 0.05762 1.48652 2.22421
 F 0.05632 1.49106 -2.23138
 H -0.98569 -0.88536 1.48358
 H -0.98433 -0.88423 -1.48294
 H 0.71106 -1.11995 1.41113
 H 0.71160 -1.11858 -1.40812
 H 0.00438 -0.46875 2.82290
 H 0.00632 -0.46783 -2.82080
13
bifur_IRC_Cartesians_noMW_output/bifur_IRC_Cartesians_noMW point 192
C 0.07978 0.82543 1.28324
 C 0.07940 0.82784 -1.28410
 C 0.37553 1.28435 0.00066
 C -0.05760 -0.48642 1.78837
 C -0.05680 -0.48498 -1.78675
 F 0.05893 1.48655 2.22265
 F 0.05764 1.49108 -2.22980
 H -0.98548 -0.88577 1.48359
 H -0.98412 -0.88464 -1.48295
 H 0.71125 -1.11986 1.41192
 H 0.71179 -1.11850 -1.40892
 H 0.00387 -0.46800 2.82273
 H 0.00580 -0.46708 -2.82063
13
bifur_IRC_Cartesians_noMW_output/bifur_IRC_Cartesians_noMW point 193
C 0.07973 0.82507 1.28234
 C 0.07935 0.82747 -1.28320
 C 0.37291 1.28402 0.00065
 C -0.05763 -0.48640 1.78834
 C -0.05684 -0.48497 -1.78672
 F 0.06044 1.48659 2.22084
 F 0.05916 1.49111 -2.22798
 H -0.98523 -0.88624 1.48360
 H -0.98387 -0.88511 -1.48296
 H 0.71148 -1.11977 1.41283
 H 0.71201 -1.11841 -1.40984
 H 0.00328 -0.46714 2.82252
 H 0.00520 -0.46622 -2.82043
13
bifur_IRC_Cartesians_noMW_output/bifur_IRC_Cartesians_noMW point 194
C 0.07966 0.82464 1.28130
 C 0.07929 0.82704 -1.28216
 C 0.36989 1.28363 0.00065
 C -0.05768 -0.48638 1.78830
 C -0.05688 -0.48495 -1.78668
 F 0.06219 1.48664 2.21876
 F 0.06092 1.49115 -2.22588
 H -0.98493 -0.88679 1.48361
 H -0.98358 -0.88566 -1.48297
 H 0.71174 -1.11966 1.41388
 H 0.71227 -1.11830 -1.41090
 H 0.00260 -0.46614 2.82229
 H 0.00451 -0.46523 -2.82020
13
bifur_IRC_Cartesians_noMW_output/bifur_IRC_Cartesians_noMW point 195
C 0.07959 0.82415 1.28008
 C 0.07923 0.82654 -1.28094
 C 0.36637 1.28319 0.00065
 C -0.05773 -0.48635 1.78825
 C -0.05694 -0.48493 -1.78664
 F 0.06423 1.48669 2.21632
 F 0.06297 1.49119 -2.22342
 H -0.98459 -0.88742 1.48362
 H -0.98325 -0.88630 -1.48298
 H 0.71204 -1.11953 1.41511
 H 0.71257 -1.11818 -1.41214
 H 0.00180 -0.46498 2.82201
 H 0.00371 -0.46407 -2.81993
13
bifur_IRC_Cartesians_noMW_output/bifur_IRC_Cartesians_noMW point 196
C 0.07951 0.82359 1.27871
 C 0.07915 0.82597 -1.27956
 C 0.36237 1.28268 0.00065
 C -0.05778 -0.48633 1.78820
 C -0.05699 -0.48491 -1.78659
 F 0.06654 1.48675 2.21356
 F 0.06529 1.49123 -2.22063
 H -0.98421 -0.88814 1.48363
 H -0.98287 -0.88702 -1.48299
 H 0.71239 -1.11938 1.41650
 H 0.71292 -1.11804 -1.41354
 H 0.00089 -0.46366 2.82170
 H 0.00280 -0.46275 -2.81962
13
bifur_IRC_Cartesians_noMW_output/bifur_IRC_Cartesians_noMW point 197
C 0.07942 0.82294 1.27711
 C 0.07906 0.82531 -1.27797
 C 0.35775 1.28209 0.00065
 C -0.05785 -0.48629 1.78814
 C -0.05706 -0.48488 -1.78654
 F 0.06921 1.48683 2.21037
 F 0.06797 1.49128 -2.21741
 H -0.98377 -0.88897 1.48364
 H -0.98243 -0.88786 -1.48300
 H 0.71279 -1.11921 1.41810
 H 0.71331 -1.11787 -1.41516
 H -0.00015 -0.46213 2.82134
 H 0.00174 -0.46123 -2.81927
13
bifur_IRC_Cartesians_noMW_output/bifur_IRC_Cartesians_noMW point 198
C 0.07932 0.82223 1.27535
 C 0.07896 0.82458 -1.27620
 C 0.35264 1.28144 0.00064
 C -0.05792 -0.48626 1.78807
 C -0.05714 -0.48485 -1.78648
 F 0.07216 1.48691 2.20684
 F 0.07094 1.49134 -2.21385
 H -0.98327 -0.88989 1.48366
 H -0.98194 -0.88878 -1.48302
 H 0.71323 -1.11903 1.41988
 H 0.71375 -1.11769 -1.41696
 H -0.00130 -0.46045 2.82094
 H 0.00057 -0.45955 -2.81888
13
bifur_IRC_Cartesians_noMW_output/bifur_IRC_Cartesians_noMW point 199
C 0.07920 0.82143 1.27339
 C 0.07886 0.82378 -1.27424
 C 0.34695 1.28072 0.00064
 C -0.05800 -0.48622 1.78799
 C -0.05722 -0.48482 -1.78641
 F 0.07545 1.48699 2.20291
 F 0.07425 1.49141 -2.20988
 H -0.98273 -0.89092 1.48368
 H -0.98140 -0.88981 -1.48303
 H 0.71372 -1.11882 1.42186
 H 0.71423 -1.11749 -1.41896
 H -0.00259 -0.45857 2.82050
 H -0.00072 -0.45768 -2.81845
13
bifur_IRC_Cartesians_noMW_output/bifur_IRC_Cartesians_noMW point 200
C 0.07907 0.82055 1.27121
 C 0.07874 0.82287 -1.27205
 C 0.34062 1.27991 0.00063
 C -0.05809 -0.48617 1.78791
 C -0.05732 -0.48478 -1.78634
 F 0.07911 1.48709 2.19854
 F 0.07793 1.49148 -2.20547
 H -0.98212 -0.89206 1.48369
 H -0.98080 -0.89096 -1.48305
 H 0.71427 -1.11859 1.42406
 H 0.71478 -1.11726 -1.42118
 H -0.00402 -0.45648 2.82000
 H -0.00217 -0.45559 -2.81796
13
bifur_IRC_Cartesians_noMW_output/bifur_IRC_Cartesians_noMW point 201
C 0.07893 0.81959 1.26885
 C 0.07860 0.82190 -1.26969
 C 0.33377 1.27904 0.00063
 C -0.05818 -0.48612 1.78782
 C -0.05742 -0.48474 -1.78626
 F 0.08307 1.48720 2.19381
 F 0.08191 1.49155 -2.20069
 H -0.98146 -0.89329 1.48372
 H -0.98015 -0.89220 -1.48307
 H 0.71486 -1.11833 1.42644
 H 0.71536 -1.11702 -1.42359
 H -0.00557 -0.45422 2.81947
 H -0.00373 -0.45334 -2.81744
13
bifur_IRC_Cartesians_noMW_output/bifur_IRC_Cartesians_noMW point 202
C 0.07878 0.81854 1.26628
 C 0.07846 0.82084 -1.26711
 C 0.32631 1.27809 0.00063
 C -0.05829 -0.48607 1.78772
 C -0.05753 -0.48470 -1.78617
 F 0.08738 1.48731 2.18866
 F 0.08624 1.49164 -2.19549
 H -0.98074 -0.89463 1.48374
 H -0.97944 -0.89355 -1.48309
 H 0.71551 -1.11806 1.42903
 H 0.71600 -1.11676 -1.42621
 H -0.00725 -0.45176 2.81889
 H -0.00544 -0.45088 -2.81687
13
bifur_IRC_Cartesians_noMW_output/bifur_IRC_Cartesians_noMW point 203
C 0.07862 0.81741 1.26348
 C 0.07831 0.81968 -1.26431
 C 0.31819 1.27706 0.00062
 C -0.05840 -0.48601 1.78761
 C -0.05765 -0.48465 -1.78607
 F 0.09208 1.48744 2.18305
 F 0.09096 1.49173 -2.18983
 H -0.97996 -0.89610 1.48376
 H -0.97867 -0.89502 -1.48312
 H 0.71621 -1.11776 1.43186
 H 0.71670 -1.11647 -1.42906
 H -0.00909 -0.44908 2.81825
 H -0.00729 -0.44821 -2.81625
13
bifur_IRC_Cartesians_noMW_output/bifur_IRC_Cartesians_noMW point 204
C 0.07844 0.81618 1.26046
 C 0.07814 0.81843 -1.26128
 C 0.30941 1.27594 0.00061
 C -0.05853 -0.48595 1.78749
 C -0.05778 -0.48460 -1.78597
 F 0.09715 1.48758 2.17699
 F 0.09606 1.49183 -2.18371
 H -0.97911 -0.89768 1.48379
 H -0.97784 -0.89661 -1.48314
 H 0.71697 -1.11744 1.43491
 H 0.71745 -1.11616 -1.43214
 H -0.01107 -0.44619 2.81757
 H -0.00929 -0.44532 -2.81558
13
bifur_IRC_Cartesians_noMW_output/bifur_IRC_Cartesians_noMW point 205
C 0.07825 0.81486 1.25722
 C 0.07796 0.81710 -1.25803
 C 0.30002 1.27474 0.00061
 C -0.05866 -0.48589 1.78737
 C -0.05791 -0.48455 -1.78586
 F 0.10258 1.48772 2.17051
 F 0.10152 1.49193 -2.17716
 H -0.97821 -0.89937 1.48382
 H -0.97694 -0.89831 -1.48317
 H 0.71778 -1.11710 1.43818
 H 0.71825 -1.11583 -1.43544
 H -0.01320 -0.44309 2.81683
 H -0.01144 -0.44223 -2.81487
13
bifur_IRC_Cartesians_noMW_output/bifur_IRC_Cartesians_noMW point 206
C 0.07805 0.81348 1.25381
 C 0.07777 0.81569 -1.25462
 C 0.29012 1.27349 0.00060
 C -0.05880 -0.48582 1.78724
 C -0.05806 -0.48449 -1.78574
 F 0.10830 1.48788 2.16367
 F 0.10728 1.49204 -2.17026
 H -0.97726 -0.90115 1.48384
 H -0.97600 -0.90010 -1.48320
 H 0.71863 -1.11673 1.44162
 H 0.71910 -1.11548 -1.43892
 H -0.01543 -0.43982 2.81606
 H -0.01370 -0.43897 -2.81411
13
bifur_IRC_Cartesians_noMW_output/bifur_IRC_Cartesians_noMW point 207
C 0.07784 0.81200 1.25018
 C 0.07757 0.81419 -1.25098
 C 0.27958 1.27215 0.00060
 C -0.05895 -0.48574 1.78710
 C -0.05821 -0.48443 -1.78562
 F 0.11439 1.48804 2.15639
 F 0.11340 1.49216 -2.16292
 H -0.97624 -0.90305 1.48388
 H -0.97500 -0.90201 -1.48323
 H 0.71954 -1.11635 1.44529
 H 0.72000 -1.11510 -1.44262
 H -0.01781 -0.43635 2.81524
 H -0.01611 -0.43551 -2.81331
13
bifur_IRC_Cartesians_noMW_output/bifur_IRC_Cartesians_noMW point 208
C 0.07761 0.81044 1.24634
 C 0.07736 0.81260 -1.24713
 C 0.26843 1.27073 0.00059
 C -0.05910 -0.48566 1.78695
 C -0.05838 -0.48437 -1.78549
 F 0.12084 1.48821 2.14869
 F 0.11988 1.49229 -2.15514
 H -0.97517 -0.90506 1.48391
 H -0.97394 -0.90403 -1.48327
 H 0.72051 -1.11594 1.44916
 H 0.72095 -1.11471 -1.44653
 H -0.02033 -0.43267 2.81437
 H -0.01865 -0.43183 -2.81246
13
bifur_IRC_Cartesians_noMW_output/bifur_IRC_Cartesians_noMW point 209
C 0.07738 0.80880 1.24231
 C 0.07714 0.81094 -1.24309
 C 0.25673 1.26924 0.00058
 C -0.05927 -0.48558 1.78679
 C -0.05855 -0.48430 -1.78535
 F 0.12760 1.48839 2.14062
 F 0.12668 1.49242 -2.14699
 H -0.97405 -0.90716 1.48394
 H -0.97283 -0.90615 -1.48330
 H 0.72152 -1.11551 1.45323
 H 0.72195 -1.11429 -1.45064
 H -0.02298 -0.42881 2.81345
 H -0.02132 -0.42799 -2.81156
13
bifur_IRC_Cartesians_noMW_output/bifur_IRC_Cartesians_noMW point 210
C 0.07713 0.80707 1.23804
 C 0.07690 0.80918 -1.23881
 C 0.24435 1.26766 0.00057
 C -0.05944 -0.48549 1.78663
 C -0.05873 -0.48423 -1.78521
 F 0.13475 1.48858 2.13207
 F 0.13387 1.49256 -2.13836
 H -0.97285 -0.90939 1.48398
 H -0.97166 -0.90839 -1.48334
 H 0.72259 -1.11506 1.45754
 H 0.72301 -1.11385 -1.45499
 H -0.02578 -0.42472 2.81249
 H -0.02415 -0.42391 -2.81062
13
bifur_IRC_Cartesians_noMW_output/bifur_IRC_Cartesians_noMW point 211
C 0.07686 0.80525 1.23357
 C 0.07666 0.80733 -1.23433
 C 0.23135 1.26601 0.00057
 C -0.05962 -0.48540 1.78646
 C -0.05893 -0.48416 -1.78505
 F 0.14227 1.48879 2.12309
 F 0.14143 1.49271 -2.12930
 H -0.97160 -0.91173 1.48402
 H -0.97042 -0.91074 -1.48338
 H 0.72371 -1.11458 1.46206
 H 0.72413 -1.11339 -1.45955
 H -0.02871 -0.42044 2.81147
 H -0.02712 -0.41963 -2.80963
13
bifur_IRC_Cartesians_noMW_output/bifur_IRC_Cartesians_noMW point 212
C 0.07659 0.80338 1.22896
 C 0.07640 0.80543 -1.22971
 C 0.21799 1.26431 0.00056
 C -0.05981 -0.48531 1.78628
 C -0.05912 -0.48408 -1.78490
 F 0.14999 1.48899 2.11387
 F 0.14919 1.49286 -2.11998
 H -0.97032 -0.91414 1.48406
 H -0.96915 -0.91316 -1.48341
 H 0.72487 -1.11409 1.46670
 H 0.72527 -1.11292 -1.46425
 H -0.03173 -0.41603 2.81043
 H -0.03017 -0.41524 -2.80861
13
bifur_IRC_Cartesians_noMW_output/bifur_IRC_Cartesians_noMW point 213
C 0.07631 0.80144 1.22419
 C 0.07614 0.80345 -1.22493
 C 0.20413 1.26255 0.00055
 C -0.06000 -0.48521 1.78610
 C -0.05933 -0.48400 -1.78473
 F 0.15800 1.48921 2.10430
 F 0.15725 1.49301 -2.11032
 H -0.96898 -0.91664 1.48410
 H -0.96784 -0.91567 -1.48346
 H 0.72606 -1.11358 1.47152
 H 0.72645 -1.11243 -1.46911
 H -0.03486 -0.41146 2.80935
 H -0.03333 -0.41067 -2.80755
13
bifur_IRC_Cartesians_noMW_output/bifur_IRC_Cartesians_noMW point 214
C 0.07602 0.79943 1.21924
 C 0.07586 0.80141 -1.21997
 C 0.18977 1.26072 0.00054
 C -0.06021 -0.48511 1.78591
 C -0.05954 -0.48392 -1.78457
 F 0.16630 1.48943 2.09438
 F 0.16559 1.49317 -2.10031
 H -0.96760 -0.91922 1.48414
 H -0.96648 -0.91827 -1.48350
 H 0.72730 -1.11306 1.47652
 H 0.72768 -1.11192 -1.47416
 H -0.03811 -0.40672 2.80823
 H -0.03661 -0.40595 -2.80645
13
bifur_IRC_Cartesians_noMW_output/bifur_IRC_Cartesians_noMW point 215
C 0.07573 0.79737 1.21417
 C 0.07558 0.79931 -1.21488
 C 0.17505 1.25885 0.00053
 C -0.06041 -0.48501 1.78571
 C -0.05976 -0.48383 -1.78439
 F 0.17481 1.48966 2.08421
 F 0.17415 1.49334 -2.09004
 H -0.96619 -0.92187 1.48419
 H -0.96508 -0.92094 -1.48354
 H 0.72858 -1.11252 1.48164
 H 0.72894 -1.11140 -1.47933
 H -0.04144 -0.40186 2.80708
 H -0.03997 -0.40110 -2.80533
13
bifur_IRC_Cartesians_noMW_output/bifur_IRC_Cartesians_noMW point 216
C 0.07542 0.79525 1.20895
 C 0.07530 0.79716 -1.20966
 C 0.15991 1.25692 0.00052
 C -0.06063 -0.48490 1.78551
 C -0.05998 -0.48375 -1.78421
 F 0.18356 1.48989 2.07376
 F 0.18294 1.49351 -2.07949
 H -0.96473 -0.92460 1.48423
 H -0.96364 -0.92368 -1.48359
 H 0.72988 -1.11196 1.48690
 H 0.73024 -1.11086 -1.48464
 H -0.04486 -0.39687 2.80589
 H -0.04343 -0.39612 -2.80418
13
bifur_IRC_Cartesians_noMW_output/bifur_IRC_Cartesians_noMW point 217
C 0.07511 0.79308 1.20363
 C 0.07500 0.79496 -1.20432
 C 0.14445 1.25495 0.00051
 C -0.06084 -0.48479 1.78530
 C -0.06021 -0.48366 -1.78403
 F 0.19249 1.49013 2.06309
 F 0.19193 1.49368 -2.06872
 H -0.96324 -0.92738 1.48428
 H -0.96217 -0.92648 -1.48363
 H 0.73122 -1.11139 1.49228
 H 0.73156 -1.11031 -1.49007
 H -0.04835 -0.39177 2.80469
 H -0.04696 -0.39103 -2.80300
13
bifur_IRC_Cartesians_noMW_output/bifur_IRC_Cartesians_noMW point 218
C 0.07479 0.79089 1.19822
 C 0.07470 0.79273 -1.19890
 C 0.12875 1.25296 0.00050
 C -0.06106 -0.48468 1.78510
 C -0.06044 -0.48357 -1.78385
 F 0.20157 1.49038 2.05224
 F 0.20105 1.49386 -2.05777
 H -0.96173 -0.93021 1.48432
 H -0.96068 -0.92932 -1.48368
 H 0.73258 -1.11082 1.49774
 H 0.73290 -1.10976 -1.49559
 H -0.05190 -0.38659 2.80346
 H -0.05054 -0.38586 -2.80180
13
bifur_IRC_Cartesians_noMW_output/bifur_IRC_Cartesians_noMW point 219
C 0.07447 0.78866 1.19273
 C 0.07440 0.79046 -1.19340
 C 0.11282 1.25093 0.00049
 C -0.06129 -0.48457 1.78488
 C -0.06067 -0.48348 -1.78366
 F 0.21078 1.49062 2.04124
 F 0.21031 1.49404 -2.04666
 H -0.96020 -0.93308 1.48437
 H -0.95917 -0.93220 -1.48373
 H 0.73395 -1.11023 1.50328
 H 0.73427 -1.10919 -1.50118
 H -0.05550 -0.38133 2.80222
 H -0.05418 -0.38062 -2.80058
13
bifur_IRC_Cartesians_noMW_output/bifur_IRC_Cartesians_noMW point 220
C 0.07414 0.78640 1.18718
 C 0.07409 0.78817 -1.18784
 C 0.09672 1.24888 0.00048
 C -0.06151 -0.48445 1.78467
 C -0.06091 -0.48339 -1.78347
 F 0.22008 1.49087 2.03013
 F 0.21967 1.49422 -2.03544
 H -0.95865 -0.93598 1.48442
 H -0.95764 -0.93512 -1.48377
 H 0.73535 -1.10964 1.50888
 H 0.73564 -1.10862 -1.50683
 H -0.05914 -0.37602 2.80096
 H -0.05785 -0.37532 -2.79935
13
bifur_IRC_Cartesians_noMW_output/bifur_IRC_Cartesians_noMW point 221
C 0.07382 0.78413 1.18158
 C 0.07378 0.78585 -1.18222
 C 0.08046 1.24681 0.00047
 C -0.06174 -0.48434 1.78446
 C -0.06115 -0.48329 -1.78328
 F 0.22949 1.49113 2.01889
 F 0.22912 1.49440 -2.02410
 H -0.95708 -0.93891 1.48447
 H -0.95609 -0.93806 -1.48382
 H 0.73675 -1.10905 1.51453
 H 0.73704 -1.10805 -1.51255
 H -0.06281 -0.37065 2.79969
 H -0.06157 -0.36997 -2.79811
13
bifur_IRC_Cartesians_noMW_output/bifur_IRC_Cartesians_noMW point 222
C 0.07348 0.78182 1.17591
 C 0.07347 0.78352 -1.17655
 C 0.06402 1.24472 0.00046
 C -0.06197 -0.48422 1.78424
 C -0.06139 -0.48320 -1.78309
 F 0.23899 1.49138 2.00754
 F 0.23867 1.49459 -2.01264
 H -0.95550 -0.94187 1.48452
 H -0.95453 -0.94104 -1.48387
 H 0.73817 -1.10844 1.52025
 H 0.73844 -1.10746 -1.51832
 H -0.06653 -0.36523 2.79841
 H -0.06532 -0.36456 -2.79686
13
bifur_IRC_Cartesians_noMW_output/bifur_IRC_Cartesians_noMW point 223
C 0.07315 0.77950 1.17020
 C 0.07316 0.78116 -1.17082
 C 0.04744 1.24261 0.00045
 C -0.06221 -0.48411 1.78402
 C -0.06164 -0.48310 -1.78289
 F 0.24857 1.49164 1.99609
 F 0.24831 1.49477 -2.00108
 H -0.95391 -0.94485 1.48457
 H -0.95296 -0.94404 -1.48392
 H 0.73960 -1.10784 1.52601
 H 0.73986 -1.10688 -1.52414
 H -0.07027 -0.35976 2.79711
 H -0.06911 -0.35910 -2.79559
13
bifur_IRC_Cartesians_noMW_output/bifur_IRC_Cartesians_noMW point 224
C 0.07281 0.77717 1.16445
 C 0.07284 0.77878 -1.16506
 C 0.03074 1.24049 0.00044
 C -0.06244 -0.48399 1.78380
 C -0.06188 -0.48301 -1.78270
 F 0.25822 1.49190 1.98457
 F 0.25801 1.49496 -1.98945
 H -0.95230 -0.94786 1.48461
 H -0.95137 -0.94706 -1.48397
 H 0.74105 -1.10722 1.53182
 H 0.74129 -1.10629 -1.53001
 H -0.07405 -0.35425 2.79581
 H -0.07292 -0.35361 -2.79432
13
bifur_IRC_Cartesians_noMW_output/bifur_IRC_Cartesians_noMW point 225
C 0.07247 0.77482 1.15867
 C 0.07252 0.77640 -1.15927
 C 0.01398 1.23836 0.00043
 C -0.06267 -0.48387 1.78357
 C -0.06213 -0.48291 -1.78250
 F 0.26791 1.49216 1.97299
 F 0.26775 1.49515 -1.97776
 H -0.95069 -0.95088 1.48466
 H -0.94978 -0.95010 -1.48402
 H 0.74250 -1.10661 1.53765
 H 0.74272 -1.10569 -1.53589
 H -0.07783 -0.34872 2.79450
 H -0.07675 -0.34809 -2.79304
13
bifur_IRC_Cartesians_noMW_output/bifur_IRC_Cartesians_noMW point 226
C 0.07213 0.77247 1.15289
 C 0.07220 0.77401 -1.15348
 C -0.00280 1.23622 0.00042
 C -0.06291 -0.48375 1.78335
 C -0.06238 -0.48282 -1.78230
 F 0.27761 1.49242 1.96141
 F 0.27750 1.49534 -1.96606
 H -0.94907 -0.95390 1.48471
 H -0.94819 -0.95313 -1.48407
 H 0.74395 -1.10600 1.54348
 H 0.74416 -1.10510 -1.54179
 H -0.08163 -0.34319 2.79319
 H -0.08058 -0.34257 -2.79176
13
bifur_IRC_Cartesians_noMW_output/bifur_IRC_Cartesians_noMW point 227
C 0.07179 0.77012 1.14711
 C 0.07188 0.77162 -1.14769
 C -0.01957 1.23409 0.00041
 C -0.06315 -0.48364 1.78313
 C -0.06262 -0.48272 -1.78210
 F 0.28730 1.49268 1.94982
 F 0.28725 1.49553 -1.95437
 H -0.94746 -0.95692 1.48476
 H -0.94659 -0.95617 -1.48412
 H 0.74539 -1.10538 1.54932
 H 0.74560 -1.10450 -1.54768
 H -0.08542 -0.33766 2.79188
 H -0.08441 -0.33705 -2.79048
13
bifur_IRC_Cartesians_noMW_output/bifur_IRC_Cartesians_noMW point 228
C 0.07146 0.76778 1.14134
 C 0.07156 0.76924 -1.14190
 C -0.03633 1.23196 0.00040
 C -0.06338 -0.48352 1.78290
 C -0.06287 -0.48263 -1.78191
 F 0.29699 1.49294 1.93825
 F 0.29699 1.49572 -1.94269
 H -0.94585 -0.95994 1.48481
 H -0.94500 -0.95921 -1.48417
 H 0.74684 -1.10477 1.55515
 H 0.74703 -1.10391 -1.55356
 H -0.08920 -0.33213 2.79057
 H -0.08823 -0.33153 -2.78920
13
bifur_IRC_Cartesians_noMW_output/bifur_IRC_Cartesians_noMW point 229
C 0.07112 0.76543 1.13556
 C 0.07124 0.76685 -1.13611
 C -0.05309 1.22982 0.00039
 C -0.06362 -0.48340 1.78268
 C -0.06312 -0.48253 -1.78171
 F 0.30668 1.49320 1.92668
 F 0.30673 1.49590 -1.93100
 H -0.94423 -0.96296 1.48486
 H -0.94341 -0.96224 -1.48422
 H 0.74829 -1.10415 1.56097
 H 0.74846 -1.10332 -1.55945
 H -0.09299 -0.32660 2.78927
 H -0.09206 -0.32602 -2.78792
13
bifur_IRC_Cartesians_noMW_output/bifur_IRC_Cartesians_noMW point 230
C 0.07078 0.76308 1.12978
 C 0.07092 0.76446 -1.13032
 C -0.06987 1.22769 0.00038
 C -0.06385 -0.48328 1.78246
 C -0.06337 -0.48243 -1.78151
 F 0.31638 1.49346 1.91509
 F 0.31648 1.49609 -1.91931
 H -0.94262 -0.96598 1.48491
 H -0.94182 -0.96528 -1.48426
 H 0.74974 -1.10354 1.56681
 H 0.74990 -1.10272 -1.56534
 H -0.09678 -0.32106 2.78796
 H -0.09589 -0.32050 -2.78664
13
bifur_IRC_Cartesians_noMW_output/bifur_IRC_Cartesians_noMW point 231
C 0.07044 0.76073 1.12400
 C 0.07060 0.76208 -1.12453
 C -0.08665 1.22555 0.00037
 C -0.06409 -0.48316 1.78224
 C -0.06361 -0.48234 -1.78132
 F 0.32608 1.49372 1.90350
 F 0.32623 1.49628 -1.90761
 H -0.94100 -0.96900 1.48496
 H -0.94022 -0.96832 -1.48431
 H 0.75119 -1.10292 1.57265
 H 0.75134 -1.10213 -1.57124
 H -0.10058 -0.31552 2.78665
 H -0.09972 -0.31497 -2.78536
13
bifur_IRC_Cartesians_noMW_output/bifur_IRC_Cartesians_noMW point 232
C 0.07010 0.75839 1.11823
 C 0.07029 0.75969 -1.11874
 C -0.10341 1.22342 0.00036
 C -0.06432 -0.48305 1.78201
 C -0.06386 -0.48224 -1.78112
 F 0.33576 1.49398 1.89193
 F 0.33597 1.49647 -1.89592
 H -0.93939 -0.97202 1.48501
 H -0.93863 -0.97135 -1.48436
 H 0.75264 -1.10231 1.57847
 H 0.75277 -1.10153 -1.57712
 H -0.10436 -0.31000 2.78534
 H -0.10355 -0.30946 -2.78408
13
bifur_IRC_Cartesians_noMW_output/bifur_IRC_Cartesians_noMW point 233
C 0.06976 0.75605 1.11248
 C 0.06997 0.75732 -1.11298
 C -0.12010 1.22130 0.00035
 C -0.06456 -0.48293 1.78179
 C -0.06411 -0.48215 -1.78092
 F 0.34541 1.49424 1.88040
 F 0.34567 1.49666 -1.88429
 H -0.93778 -0.97502 1.48506
 H -0.93705 -0.97437 -1.48441
 H 0.75408 -1.10169 1.58428
 H 0.75420 -1.10094 -1.58298
 H -0.10813 -0.30449 2.78403
 H -0.10736 -0.30396 -2.78281
13
bifur_IRC_Cartesians_noMW_output/bifur_IRC_Cartesians_noMW point 234
C 0.06943 0.75372 1.10675
 C 0.06965 0.75495 -1.10724
 C -0.13671 1.21919 0.00034
 C -0.06479 -0.48281 1.78157
 C -0.06435 -0.48205 -1.78073
 F 0.35501 1.49449 1.86894
 F 0.35533 1.49685 -1.87271
 H -0.93619 -0.97802 1.48511
 H -0.93547 -0.97738 -1.48446
 H 0.75552 -1.10109 1.59005
 H 0.75562 -1.10035 -1.58882
 H -0.11189 -0.29901 2.78274
 H -0.11115 -0.29850 -2.78154
13
bifur_IRC_Cartesians_noMW_output/bifur_IRC_Cartesians_noMW point 235
C 0.06909 0.75141 1.10105
 C 0.06934 0.75260 -1.10153
 C -0.15326 1.21708 0.00033
 C -0.06502 -0.48269 1.78135
 C -0.06460 -0.48196 -1.78053
 F 0.36457 1.49475 1.85751
 F 0.36494 1.49703 -1.86118
 H -0.93459 -0.98099 1.48516
 H -0.93390 -0.98038 -1.48451
 H 0.75695 -1.10048 1.59581
 H 0.75703 -1.09977 -1.59463
 H -0.11563 -0.29355 2.78145
 H -0.11493 -0.29305 -2.78028
13
bifur_IRC_Cartesians_noMW_output/bifur_IRC_Cartesians_noMW point 236
C 0.06876 0.74910 1.09536
 C 0.06902 0.75025 -1.09583
 C -0.16978 1.21498 0.00032
 C -0.06526 -0.48258 1.78113
 C -0.06484 -0.48186 -1.78034
 F 0.37412 1.49501 1.84610
 F 0.37454 1.49722 -1.84966
 H -0.93301 -0.98397 1.48521
 H -0.93233 -0.98337 -1.48456
 H 0.75837 -1.09987 1.60155
 H 0.75845 -1.09918 -1.60043
 H -0.11936 -0.28810 2.78016
 H -0.11870 -0.28761 -2.77902
13
bifur_IRC_Cartesians_noMW_output/bifur_IRC_Cartesians_noMW point 237
C 0.06842 0.74678 1.08967
 C 0.06871 0.74790 -1.09012
 C -0.18630 1.21288 0.00031
 C -0.06549 -0.48246 1.78091
 C -0.06508 -0.48177 -1.78014
 F 0.38367 1.49526 1.83469
 F 0.38414 1.49740 -1.83814
 H -0.93142 -0.98695 1.48526
 H -0.93076 -0.98636 -1.48461
 H 0.75980 -1.09927 1.60730
 H 0.75986 -1.09860 -1.60623
 H -0.12309 -0.28265 2.77887
 H -0.12247 -0.28218 -2.77776
13
bifur_IRC_Cartesians_noMW_output/bifur_IRC_Cartesians_noMW point 238
C 0.06809 0.74447 1.08398
 C 0.06839 0.74555 -1.08442
 C -0.20281 1.21078 0.00030
 C -0.06572 -0.48235 1.78070
 C -0.06533 -0.48167 -1.77995
 F 0.39321 1.49552 1.82330
 F 0.39374 1.49759 -1.82663
 H -0.92983 -0.98992 1.48531
 H -0.92919 -0.98935 -1.48466
 H 0.76123 -1.09866 1.61304
 H 0.76127 -1.09801 -1.61203
 H -0.12682 -0.27721 2.77758
 H -0.12624 -0.27674 -2.77650
13
bifur_IRC_Cartesians_noMW_output/bifur_IRC_Cartesians_noMW point 239
C 0.06776 0.74217 1.07832
 C 0.06808 0.74321 -1.07875
 C -0.21924 1.20869 0.00029
 C -0.06595 -0.48223 1.78048
 C -0.06557 -0.48158 -1.77976
 F 0.40272 1.49577 1.81195
 F 0.40329 1.49777 -1.81518
 H -0.92825 -0.99288 1.48536
 H -0.92763 -0.99232 -1.48471
 H 0.76265 -1.09806 1.61875
 H 0.76268 -1.09743 -1.61780
 H -0.13054 -0.27178 2.77629
 H -0.12999 -0.27133 -2.77525
13
bifur_IRC_Cartesians_noMW_output/bifur_IRC_Cartesians_noMW point 240
C 0.06743 0.73989 1.07270
 C 0.06777 0.74089 -1.07311
 C -0.23556 1.20661 0.00027
 C -0.06618 -0.48211 1.78026
 C -0.06581 -0.48149 -1.77957
 F 0.41215 1.49603 1.80068
 F 0.41277 1.49796 -1.80380
 H -0.92668 -0.99582 1.48541
 H -0.92608 -0.99528 -1.48475
 H 0.76406 -1.09746 1.62443
 H 0.76408 -1.09685 -1.62353
 H -0.13423 -0.26640 2.77502
 H -0.13372 -0.26596 -2.77400
13
bifur_IRC_Cartesians_noMW_output/bifur_IRC_Cartesians_noMW point 241
C 0.06710 0.73762 1.06712
 C 0.06746 0.73858 -1.06753
 C -0.25174 1.20455 0.00026
 C -0.06641 -0.48200 1.78005
 C -0.06605 -0.48139 -1.77938
 F 0.42150 1.49628 1.78951
 F 0.42217 1.49814 -1.79252
 H -0.92512 -0.99873 1.48545
 H -0.92455 -0.99821 -1.48480
 H 0.76546 -1.09687 1.63005
 H 0.76546 -1.09628 -1.62921
 H -0.13788 -0.26106 2.77376
 H -0.13741 -0.26064 -2.77277
13
bifur_IRC_Cartesians_noMW_output/bifur_IRC_Cartesians_noMW point 242
C 0.06678 0.73538 1.06161
 C 0.06716 0.73631 -1.06200
 C -0.26775 1.20252 0.00025
 C -0.06663 -0.48189 1.77983
 C -0.06628 -0.48130 -1.77919
 F 0.43075 1.49653 1.77845
 F 0.43148 1.49832 -1.78136
 H -0.92358 -1.00161 1.48550
 H -0.92303 -1.00110 -1.48485
 H 0.76684 -1.09628 1.63562
 H 0.76683 -1.09571 -1.63484
 H -0.14150 -0.25578 2.77251
 H -0.14107 -0.25537 -2.77155
13
bifur_IRC_Cartesians_noMW_output/bifur_IRC_Cartesians_noMW point 243
C 0.06646 0.73317 1.05617
 C 0.06686 0.73406 -1.05655
 C -0.28354 1.20051 0.00025
 C -0.06685 -0.48178 1.77962
 C -0.06652 -0.48121 -1.77900
 F 0.43988 1.49677 1.76755
 F 0.44065 1.49850 -1.77036
 H -0.92206 -1.00445 1.48555
 H -0.92153 -1.00396 -1.48490
 H 0.76820 -1.09570 1.64111
 H 0.76818 -1.09515 -1.64038
 H -0.14507 -0.25057 2.77128
 H -0.14467 -0.25017 -2.77034
13
bifur_IRC_Cartesians_noMW_output/bifur_IRC_Cartesians_noMW point 244
C 0.06615 0.73102 1.05087
 C 0.06656 0.73187 -1.05124
 C -0.29892 1.19855 0.00024
 C -0.06707 -0.48167 1.77942
 C -0.06674 -0.48112 -1.77882
 F 0.44877 1.49701 1.75693
 F 0.44959 1.49867 -1.75963
 H -0.92058 -1.00723 1.48559
 H -0.92007 -1.00675 -1.48494
 H 0.76953 -1.09514 1.64646
 H 0.76950 -1.09460 -1.64578
 H -0.14854 -0.24550 2.77007
 H -0.14819 -0.24511 -2.76917
13
bifur_IRC_Cartesians_noMW_output/bifur_IRC_Cartesians_noMW point 245
C 0.06586 0.72898 1.04585
 C 0.06629 0.72980 -1.04621
 C -0.31348 1.19670 0.00023
 C -0.06727 -0.48157 1.77923
 C -0.06696 -0.48104 -1.77865
 F 0.45718 1.49723 1.74688
 F 0.45805 1.49883 -1.74948
 H -0.91918 -1.00985 1.48564
 H -0.91868 -1.00938 -1.48498
 H 0.77079 -1.09461 1.65152
 H 0.77074 -1.09409 -1.65089
 H -0.15183 -0.24069 2.76894
 H -0.15151 -0.24032 -2.76806
13
bifur_IRC_Cartesians_noMW_output/bifur_IRC_Cartesians_noMW point 246
C 0.06560 0.72720 1.04147
 C 0.06605 0.72799 -1.04182
 C -0.32620 1.19508 0.00022
 C -0.06745 -0.48148 1.77906
 C -0.06715 -0.48097 -1.77850
 F 0.46453 1.49743 1.73809
 F 0.46544 1.49898 -1.74062
 H -0.91795 -1.01214 1.48567
 H -0.91748 -1.01169 -1.48502
 H 0.77189 -1.09414 1.65595
 H 0.77183 -1.09364 -1.65536
 H -0.15471 -0.23650 2.76794
 H -0.15441 -0.23613 -2.76709
13
bifur_IRC_Cartesians_noMW_output/bifur_IRC_Cartesians_noMW point 247
C 0.06541 0.72592 1.03833
 C 0.06587 0.72669 -1.03867
 C -0.33530 1.19392 0.00021
 C -0.06758 -0.48141 1.77894
 C -0.06728 -0.48091 -1.77839
 F 0.46980 1.49757 1.73180
 F 0.47073 1.49908 -1.73427
 H -0.91708 -1.01378 1.48570
 H -0.91661 -1.01333 -1.48505
 H 0.77268 -1.09381 1.65911
 H 0.77261 -1.09332 -1.65856
 H -0.15676 -0.23349 2.76723
 H -0.15649 -0.23314 -2.76639
13
bifur_IRC_Cartesians_noMW_output/bifur_IRC_Cartesians_noMW point 248
C 0.06531 0.72522 1.03660
 C 0.06578 0.72598 -1.03694
 C -0.34033 1.19328 0.00021
 C -0.06765 -0.48138 1.77887
 C -0.06735 -0.48089 -1.77833
 F 0.47270 1.49765 1.72833
 F 0.47366 1.49914 -1.73076
 H -0.91659 -1.01468 1.48572
 H -0.91613 -1.01424 -1.48506
 H 0.77311 -1.09362 1.66086
 H 0.77304 -1.09314 -1.66032
 H -0.15790 -0.23184 2.76684
 H -0.15764 -0.23148 -2.76601
13
bifur_IRC_Cartesians_noMW_output/bifur_IRC_Cartesians_noMW point 249
C 0.06526 0.72488 1.03577
 C 0.06573 0.72563 -1.03610
 C -0.34275 1.19297 0.00021
 C -0.06768 -0.48136 1.77884
 C -0.06739 -0.48087 -1.77831
 F 0.47410 1.49769 1.72666
 F 0.47506 1.49916 -1.72907
 H -0.91636 -1.01512 1.48572
 H -0.91590 -1.01468 -1.48507
 H 0.77332 -1.09353 1.66171
 H 0.77325 -1.09305 -1.66118
 H -0.15845 -0.23104 2.76665
 H -0.15819 -0.23069 -2.76582
13
bifur_IRC_Cartesians_noMW_output/bifur_IRC_Cartesians_noMW point 250
C 0.06524 0.72471 1.03535
 C 0.06571 0.72546 -1.03569
 C -0.34395 1.19282 0.00021
 C -0.06770 -0.48135 1.77882
 C -0.06741 -0.48087 -1.77829
 F 0.47479 1.49771 1.72584
 F 0.47576 1.49918 -1.72824
 H -0.91625 -1.01533 1.48573
 H -0.91579 -1.01490 -1.48507
 H 0.77342 -1.09349 1.66212
 H 0.77335 -1.09301 -1.66159
 H -0.15872 -0.23064 2.76656
 H -0.15847 -0.23029 -2.76573
13
bifur_IRC_Cartesians_noMW_output/bifur_IRC_Cartesians_noMW point 251
C 0.06523 0.72463 1.03514
 C 0.06570 0.72537 -1.03547
 C -0.34457 1.19274 0.00021
 C -0.06771 -0.48135 1.77881
 C -0.06742 -0.48086 -1.77828
 F 0.47516 1.49772 1.72540
 F 0.47612 1.49918 -1.72781
 H -0.91619 -1.01545 1.48573
 H -0.91573 -1.01501 -1.48508
 H 0.77348 -1.09347 1.66234
 H 0.77340 -1.09299 -1.66181
 H -0.15886 -0.23044 2.76651
 H -0.15861 -0.23009 -2.76568
13
bifur_IRC_Cartesians_noMW_output/bifur_IRC_Cartesians_noMW point 252
C 0.06522 0.72457 1.03499
 C 0.06569 0.72531 -1.03533
 C -0.34500 1.19269 0.00021
 C -0.06772 -0.48134 1.77881
 C -0.06742 -0.48086 -1.77828
 F 0.47540 1.49772 1.72511
 F 0.47637 1.49919 -1.72751
 H -0.91614 -1.01552 1.48573
 H -0.91569 -1.01509 -1.48508
 H 0.77352 -1.09345 1.66249
 H 0.77344 -1.09297 -1.66196
 H -0.15896 -0.23030 2.76648
 H -0.15871 -0.22995 -2.76565
13
bifur_IRC_Cartesians_noMW_output/bifur_IRC_Cartesians_noMW point 253
C 0.06521 0.72452 1.03489
 C 0.06568 0.72527 -1.03522
 C -0.34529 1.19265 0.00021
 C -0.06772 -0.48134 1.77880
 C -0.06743 -0.48086 -1.77828
 F 0.47557 1.49773 1.72490
 F 0.47654 1.49919 -1.72730
 H -0.91612 -1.01558 1.48573
 H -0.91566 -1.01514 -1.48508
 H 0.77354 -1.09344 1.66259
 H 0.77347 -1.09296 -1.66207
 H -0.15902 -0.23020 2.76645
 H -0.15877 -0.22985 -2.76563
13
bifur_IRC_Cartesians_noMW_output/bifur_IRC_Cartesians_noMW point 254
C 0.06521 0.72449 1.03480
 C 0.06568 0.72524 -1.03514
 C -0.34555 1.19262 0.00021
 C -0.06772 -0.48134 1.77880
 C -0.06743 -0.48086 -1.77827
 F 0.47572 1.49773 1.72473
 F 0.47669 1.49919 -1.72712
 H -0.91609 -1.01562 1.48573
 H -0.91564 -1.01519 -1.48508
 H 0.77356 -1.09343 1.66268
 H 0.77349 -1.09295 -1.66216
 H -0.15908 -0.23011 2.76643
 H -0.15883 -0.22976 -2.76561
13
bifur_IRC_Cartesians_noMW_output/bifur_IRC_Cartesians_noMW point 255
C 0.06520 0.72447 1.03476
 C 0.06567 0.72522 -1.03509
 C -0.34567 1.19260 0.00021
 C -0.06773 -0.48134 1.77880
 C -0.06743 -0.48086 -1.77827
 F 0.47579 1.49773 1.72464
 F 0.47676 1.49920 -1.72704
 H -0.91608 -1.01564 1.48573
 H -0.91563 -1.01521 -1.48508
 H 0.77357 -1.09343 1.66272
 H 0.77350 -1.09295 -1.66220
 H -0.15911 -0.23007 2.76642
 H -0.15886 -0.22972 -2.76560
13
bifur_IRC_Cartesians_noMW_output/bifur_IRC_Cartesians_noMW point 256
C 0.06520 0.72443 1.03467
 C 0.06567 0.72518 -1.03500
 C -0.34594 1.19257 0.00021
 C -0.06773 -0.48134 1.77880
 C -0.06744 -0.48085 -1.77827
 F 0.47595 1.49774 1.72446
 F 0.47691 1.49920 -1.72685
 H -0.91605 -1.01569 1.48573
 H -0.91560 -1.01526 -1.48508
 H 0.77360 -1.09342 1.66281
 H 0.77352 -1.09294 -1.66229
 H -0.15917 -0.22999 2.76640
 H -0.15892 -0.22964 -2.76558
13
bifur_IRC_Cartesians_noMW_output/bifur_IRC_Cartesians_noMW point 257
C 0.06519 0.72438 1.03454
 C 0.06566 0.72513 -1.03487
 C -0.34631 1.19252 0.00021
 C -0.06773 -0.48133 1.77879
 C -0.06744 -0.48085 -1.77826
 F 0.47616 1.49774 1.72420
 F 0.47713 1.49920 -1.72659
 H -0.91602 -1.01576 1.48573
 H -0.91557 -1.01533 -1.48508
 H 0.77363 -1.09340 1.66294
 H 0.77355 -1.09293 -1.66243
 H -0.15925 -0.22986 2.76637
 H -0.15901 -0.22951 -2.76555
13
bifur_IRC_Cartesians_noMW_output/bifur_IRC_Cartesians_noMW point 258
C 0.06519 0.72434 1.03445
 C 0.06566 0.72509 -1.03478
 C -0.34658 1.19249 0.00021
 C -0.06774 -0.48133 1.77879
 C -0.06745 -0.48085 -1.77826
 F 0.47632 1.49775 1.72401
 F 0.47729 1.49921 -1.72640
 H -0.91599 -1.01581 1.48574
 H -0.91554 -1.01538 -1.48508
 H 0.77365 -1.09339 1.66304
 H 0.77358 -1.09292 -1.66252
 H -0.15931 -0.22977 2.76635
 H -0.15907 -0.22942 -2.76553
13
bifur_IRC_Cartesians_noMW_output/bifur_IRC_Cartesians_noMW point 259
C 0.06518 0.72432 1.03440
 C 0.06565 0.72507 -1.03473
 C -0.34673 1.19247 0.00021
 C -0.06774 -0.48133 1.77878
 C -0.06745 -0.48085 -1.77826
 F 0.47640 1.49775 1.72391
 F 0.47738 1.49921 -1.72630
 H -0.91598 -1.01583 1.48574
 H -0.91553 -1.01540 -1.48508
 H 0.77367 -1.09339 1.66309
 H 0.77359 -1.09291 -1.66257
 H -0.15935 -0.22972 2.76634
 H -0.15910 -0.22938 -2.76552
13
bifur_IRC_Cartesians_noMW_output/bifur_IRC_Cartesians_noMW point 260
C 0.06518 0.72430 1.03433
 C 0.06565 0.72504 -1.03466
 C -0.34692 1.19244 0.00021
 C -0.06774 -0.48133 1.77878
 C -0.06745 -0.48085 -1.77826
 F 0.47651 1.49775 1.72379
 F 0.47748 1.49921 -1.72617
 H -0.91596 -1.01587 1.48574
 H -0.91551 -1.01544 -1.48508
 H 0.77368 -1.09338 1.66315
 H 0.77360 -1.09290 -1.66264
 H -0.15939 -0.22966 2.76633
 H -0.15914 -0.22932 -2.76551
13
bifur_IRC_Cartesians_noMW_output/bifur_IRC_Cartesians_noMW point 261
C 0.06517 0.72424 1.03420
 C 0.06564 0.72499 -1.03453
 C -0.34731 1.19240 0.00021
 C -0.06775 -0.48133 1.77878
 C -0.06746 -0.48085 -1.77825
 F 0.47674 1.49776 1.72352
 F 0.47771 1.49921 -1.72590
 H -0.91592 -1.01594 1.48574
 H -0.91547 -1.01551 -1.48508
 H 0.77372 -1.09337 1.66329
 H 0.77364 -1.09289 -1.66277
 H -0.15948 -0.22953 2.76630
 H -0.15923 -0.22919 -2.76548
13
bifur_IRC_Cartesians_noMW_output/bifur_IRC_Cartesians_noMW point 262
C 0.06515 0.72413 1.03392
 C 0.06563 0.72487 -1.03425
 C -0.34812 1.19229 0.00020
 C -0.06776 -0.48132 1.77877
 C -0.06747 -0.48084 -1.77824
 F 0.47721 1.49777 1.72295
 F 0.47819 1.49922 -1.72533
 H -0.91584 -1.01609 1.48574
 H -0.91539 -1.01566 -1.48509
 H 0.77379 -1.09334 1.66357
 H 0.77371 -1.09286 -1.66306
 H -0.15966 -0.22926 2.76623
 H -0.15942 -0.22892 -2.76541
13
bifur_IRC_Cartesians_noMW_output/bifur_IRC_Cartesians_noMW point 263
C 0.06514 0.72399 1.03358
 C 0.06561 0.72473 -1.03391
 C -0.34910 1.19217 0.00020
 C -0.06777 -0.48131 1.77875
 C -0.06748 -0.48084 -1.77823
 F 0.47777 1.49779 1.72228
 F 0.47875 1.49923 -1.72465
 H -0.91575 -1.01626 1.48574
 H -0.91530 -1.01583 -1.48509
 H 0.77387 -1.09330 1.66391
 H 0.77379 -1.09283 -1.66340
 H -0.15988 -0.22894 2.76616
 H -0.15964 -0.22860 -2.76534
13
bifur_IRC_Cartesians_noMW_output/bifur_IRC_Cartesians_noMW point 264
C 0.06511 0.72383 1.03317
 C 0.06559 0.72456 -1.03350
 C -0.35029 1.19202 0.00020
 C -0.06779 -0.48131 1.77874
 C -0.06750 -0.48083 -1.77822
 F 0.47846 1.49781 1.72146
 F 0.47944 1.49925 -1.72382
 H -0.91564 -1.01648 1.48575
 H -0.91519 -1.01605 -1.48509
 H 0.77397 -1.09326 1.66433
 H 0.77389 -1.09278 -1.66382
 H -0.16015 -0.22855 2.76606
 H -0.15991 -0.22821 -2.76525
13
bifur_IRC_Cartesians_noMW_output/bifur_IRC_Cartesians_noMW point 265
C 0.06509 0.72368 1.03280
 C 0.06557 0.72441 -1.03313
 C -0.35136 1.19188 0.00020
 C -0.06781 -0.48130 1.77872
 C -0.06752 -0.48082 -1.77820
 F 0.47908 1.49782 1.72072
 F 0.48006 1.49926 -1.72308
 H -0.91553 -1.01667 1.48575
 H -0.91509 -1.01624 -1.48510
 H 0.77407 -1.09322 1.66470
 H 0.77398 -1.09275 -1.66420
 H -0.16039 -0.22820 2.76598
 H -0.16016 -0.22785 -2.76517
13
bifur_IRC_Cartesians_noMW_output/bifur_IRC_Cartesians_noMW point 266
C 0.06507 0.72356 1.03251
 C 0.06555 0.72429 -1.03284
 C -0.35219 1.19177 0.00020
 C -0.06782 -0.48129 1.77871
 C -0.06753 -0.48082 -1.77819
 F 0.47956 1.49783 1.72014
 F 0.48055 1.49927 -1.72250
 H -0.91545 -1.01682 1.48575
 H -0.91501 -1.01639 -1.48510
 H 0.77414 -1.09319 1.66499
 H 0.77406 -1.09272 -1.66449
 H -0.16058 -0.22792 2.76592
 H -0.16035 -0.22758 -2.76510
