# Supplementary material for: Low dimensional representations along intrinsic reaction coordinates and molecular dynamics trajectories using interatomic distance matrices
Source: Chem Sci. 2019 Sep 18;10(43):9954–68. doi: 10.1039/c9sc02742d (PMC6991188; doi:10.1039/c9sc02742d)
Supplement: Supplementary file 1 [file SC-010-C9SC02742D-s001.zip › C9SC02742D-SI/ESI_xyz_files/bifur_IRC_Cartesians_noMW_output/bifur_IRC_Cartesians_noMW_PC2.xyz]

13
bifur_IRC_Cartesians_noMW_output/bifur_IRC_Cartesians_noMW point 1
C 0.06525 0.81086 1.01753
 C 0.06653 0.81185 -1.01792
 C -0.35032 1.41542 0.00032
 C -0.07436 -0.52140 1.60284
 C -0.07418 -0.52066 -1.60207
 F 0.50657 1.56027 1.84782
 F 0.51037 1.56191 -1.85118
 H -0.92696 -1.03215 1.21339
 H -0.92667 -1.03140 -1.21189
 H 0.79240 -1.10051 1.40282
 H 0.79233 -1.09991 -1.40263
 H -0.19026 -0.42747 2.64599
 H -0.19070 -0.42682 -2.64502
13
bifur_IRC_Cartesians_noMW_output/bifur_IRC_Cartesians_noMW point 2
C 0.06523 0.81151 1.01698
 C 0.06652 0.81250 -1.01737
 C -0.35150 1.41736 0.00032
 C -0.07444 -0.52177 1.60118
 C -0.07426 -0.52102 -1.60041
 F 0.50752 1.56087 1.84819
 F 0.51135 1.56251 -1.85155
 H -0.92696 -1.03251 1.21084
 H -0.92666 -1.03176 -1.20933
 H 0.79267 -1.10053 1.40078
 H 0.79260 -1.09993 -1.40060
 H -0.19081 -0.42895 2.64478
 H -0.19126 -0.42829 -2.64381
13
bifur_IRC_Cartesians_noMW_output/bifur_IRC_Cartesians_noMW point 3
C 0.06519 0.81275 1.01592
 C 0.06649 0.81374 -1.01631
 C -0.35375 1.42107 0.00032
 C -0.07459 -0.52247 1.59800
 C -0.07441 -0.52172 -1.59724
 F 0.50932 1.56202 1.84889
 F 0.51321 1.56365 -1.85225
 H -0.92694 -1.03319 1.20598
 H -0.92665 -1.03244 -1.20446
 H 0.79320 -1.10058 1.39690
 H 0.79313 -1.09998 -1.39673
 H -0.19186 -0.43175 2.64246
 H -0.19233 -0.43109 -2.64149
13
bifur_IRC_Cartesians_noMW_output/bifur_IRC_Cartesians_noMW point 4
C 0.06512 0.81482 1.01416
 C 0.06645 0.81580 -1.01455
 C -0.35752 1.42725 0.00032
 C -0.07484 -0.52364 1.59271
 C -0.07467 -0.52289 -1.59194
 F 0.51233 1.56395 1.85006
 F 0.51632 1.56556 -1.85343
 H -0.92692 -1.03434 1.19787
 H -0.92664 -1.03358 -1.19632
 H 0.79407 -1.10066 1.39041
 H 0.79400 -1.10006 -1.39026
 H -0.19361 -0.43645 2.63858
 H -0.19410 -0.43578 -2.63761
13
bifur_IRC_Cartesians_noMW_output/bifur_IRC_Cartesians_noMW point 5
C 0.06501 0.81782 1.01160
 C 0.06639 0.81881 -1.01198
 C -0.36298 1.43623 0.00032
 C -0.07520 -0.52534 1.58502
 C -0.07503 -0.52458 -1.58425
 F 0.51671 1.56674 1.85176
 F 0.52083 1.56834 -1.85513
 H -0.92688 -1.03600 1.18609
 H -0.92662 -1.03523 -1.18451
 H 0.79534 -1.10077 1.38098
 H 0.79526 -1.10017 -1.38086
 H -0.19614 -0.44326 2.63296
 H -0.19668 -0.44258 -2.63199
13
bifur_IRC_Cartesians_noMW_output/bifur_IRC_Cartesians_noMW point 6
C 0.06488 0.82171 1.00829
 C 0.06631 0.82269 -1.00867
 C -0.37005 1.44784 0.00032
 C -0.07567 -0.52753 1.57507
 C -0.07551 -0.52677 -1.57430
 F 0.52237 1.57034 1.85396
 F 0.52667 1.57193 -1.85734
 H -0.92684 -1.03815 1.17086
 H -0.92659 -1.03737 -1.16923
 H 0.79698 -1.10092 1.36879
 H 0.79690 -1.10032 -1.36872
 H -0.19943 -0.45207 2.62568
 H -0.20002 -0.45138 -2.62472
13
bifur_IRC_Cartesians_noMW_output/bifur_IRC_Cartesians_noMW point 7
C 0.06472 0.82617 1.00448
 C 0.06621 0.82716 -1.00486
 C -0.37818 1.46120 0.00033
 C -0.07621 -0.53006 1.56363
 C -0.07606 -0.52929 -1.56286
 F 0.52887 1.57449 1.85649
 F 0.53338 1.57606 -1.85988
 H -0.92678 -1.04062 1.15334
 H -0.92656 -1.03983 -1.15165
 H 0.79887 -1.10109 1.35477
 H 0.79878 -1.10049 -1.35475
 H -0.20320 -0.46220 2.61731
 H -0.20386 -0.46150 -2.61635
13
bifur_IRC_Cartesians_noMW_output/bifur_IRC_Cartesians_noMW point 8
C 0.06456 0.83073 1.00060
 C 0.06612 0.83172 -1.00098
 C -0.38647 1.47483 0.00033
 C -0.07675 -0.53264 1.55196
 C -0.07662 -0.53186 -1.55118
 F 0.53552 1.57873 1.85907
 F 0.54024 1.58027 -1.86247
 H -0.92673 -1.04314 1.13546
 H -0.92652 -1.04234 -1.13372
 H 0.80080 -1.10126 1.34047
 H 0.80070 -1.10067 -1.34049
 H -0.20706 -0.47254 2.60877
 H -0.20778 -0.47183 -2.60782
13
bifur_IRC_Cartesians_noMW_output/bifur_IRC_Cartesians_noMW point 9
C 0.06442 0.83476 0.99717
 C 0.06603 0.83574 -0.99755
 C -0.39379 1.48686 0.00033
 C -0.07724 -0.53491 1.54166
 C -0.07712 -0.53413 -1.54088
 F 0.54138 1.58247 1.86135
 F 0.54628 1.58399 -1.86476
 H -0.92668 -1.04537 1.11968
 H -0.92649 -1.04456 -1.11789
 H 0.80250 -1.10141 1.32784
 H 0.80240 -1.10082 -1.32791
 H -0.21046 -0.48167 2.60123
 H -0.21123 -0.48094 -2.60028
13
bifur_IRC_Cartesians_noMW_output/bifur_IRC_Cartesians_noMW point 10
C 0.06432 0.83765 0.99470
 C 0.06597 0.83863 -0.99508
 C -0.39905 1.49551 0.00033
 C -0.07759 -0.53655 1.53425
 C -0.07748 -0.53576 -1.53347
 F 0.54559 1.58515 1.86298
 F 0.55063 1.58666 -1.86640
 H -0.92665 -1.04697 1.10834
 H -0.92647 -1.04615 -1.10651
 H 0.80372 -1.10152 1.31877
 H 0.80362 -1.10093 -1.31886
 H -0.21290 -0.48823 2.59582
 H -0.21372 -0.48749 -2.59487
13
bifur_IRC_Cartesians_noMW_output/bifur_IRC_Cartesians_noMW point 11
C 0.06427 0.83919 0.99339
 C 0.06594 0.84017 -0.99376
 C -0.40186 1.50012 0.00033
 C -0.07777 -0.53742 1.53031
 C -0.07767 -0.53663 -1.52952
 F 0.54783 1.58658 1.86386
 F 0.55295 1.58808 -1.86728
 H -0.92663 -1.04783 1.10229
 H -0.92646 -1.04700 -1.10045
 H 0.80438 -1.10158 1.31393
 H 0.80427 -1.10099 -1.31404
 H -0.21420 -0.49173 2.59293
 H -0.21504 -0.49098 -2.59198
13
bifur_IRC_Cartesians_noMW_output/bifur_IRC_Cartesians_noMW point 12
C 0.06426 0.83959 0.99305
 C 0.06593 0.84056 -0.99343
 C -0.40257 1.50130 0.00033
 C -0.07782 -0.53764 1.52930
 C -0.07771 -0.53685 -1.52851
 F 0.54841 1.58695 1.86408
 F 0.55354 1.58845 -1.86750
 H -0.92663 -1.04804 1.10074
 H -0.92646 -1.04722 -1.09890
 H 0.80454 -1.10159 1.31269
 H 0.80444 -1.10101 -1.31281
 H -0.21454 -0.49262 2.59219
 H -0.21538 -0.49188 -2.59124
13
bifur_IRC_Cartesians_noMW_output/bifur_IRC_Cartesians_noMW point 13
C 0.06427 0.83925 0.99334
 C 0.06594 0.84022 -0.99372
 C -0.40195 1.50027 0.00033
 C -0.07778 -0.53745 1.53017
 C -0.07767 -0.53666 -1.52939
 F 0.54791 1.58663 1.86389
 F 0.55303 1.58813 -1.86731
 H -0.92663 -1.04786 1.10208
 H -0.92646 -1.04703 -1.10024
 H 0.80440 -1.10158 1.31376
 H 0.80429 -1.10099 -1.31387
 H -0.21425 -0.49185 2.59283
 H -0.21509 -0.49110 -2.59188
13
bifur_IRC_Cartesians_noMW_output/bifur_IRC_Cartesians_noMW point 14
C 0.06429 0.83858 0.99392
 C 0.06595 0.83955 -0.99429
 C -0.40073 1.49827 0.00033
 C -0.07770 -0.53707 1.53189
 C -0.07759 -0.53628 -1.53110
 F 0.54694 1.58601 1.86351
 F 0.55202 1.58751 -1.86693
 H -0.92664 -1.04748 1.10471
 H -0.92647 -1.04666 -1.10288
 H 0.80411 -1.10156 1.31586
 H 0.80401 -1.10097 -1.31597
 H -0.21368 -0.49033 2.59408
 H -0.21451 -0.48958 -2.59314
13
bifur_IRC_Cartesians_noMW_output/bifur_IRC_Cartesians_noMW point 15
C 0.06432 0.83778 0.99460
 C 0.06597 0.83875 -0.99497
 C -0.39928 1.49588 0.00033
 C -0.07760 -0.53662 1.53393
 C -0.07749 -0.53583 -1.53315
 F 0.54577 1.58527 1.86305
 F 0.55082 1.58677 -1.86647
 H -0.92665 -1.04704 1.10785
 H -0.92647 -1.04622 -1.10602
 H 0.80378 -1.10153 1.31837
 H 0.80367 -1.10094 -1.31847
 H -0.21301 -0.48851 2.59558
 H -0.21383 -0.48777 -2.59464
13
bifur_IRC_Cartesians_noMW_output/bifur_IRC_Cartesians_noMW point 16
C 0.06435 0.83692 0.99533
 C 0.06599 0.83789 -0.99571
 C -0.39771 1.49331 0.00033
 C -0.07750 -0.53613 1.53613
 C -0.07739 -0.53535 -1.53535
 F 0.54452 1.58447 1.86257
 F 0.54953 1.58598 -1.86598
 H -0.92666 -1.04657 1.11122
 H -0.92648 -1.04574 -1.10940
 H 0.80341 -1.10149 1.32107
 H 0.80331 -1.10090 -1.32116
 H -0.21228 -0.48656 2.59719
 H -0.21309 -0.48583 -2.59624
13
bifur_IRC_Cartesians_noMW_output/bifur_IRC_Cartesians_noMW point 17
C 0.06438 0.83603 0.99609
 C 0.06601 0.83701 -0.99646
 C -0.39610 1.49065 0.00033
 C -0.07739 -0.53563 1.53841
 C -0.07728 -0.53484 -1.53763
 F 0.54322 1.58364 1.86207
 F 0.54819 1.58516 -1.86548
 H -0.92667 -1.04607 1.11470
 H -0.92649 -1.04526 -1.11290
 H 0.80304 -1.10146 1.32386
 H 0.80294 -1.10087 -1.32394
 H -0.21153 -0.48455 2.59886
 H -0.21232 -0.48381 -2.59791
13
bifur_IRC_Cartesians_noMW_output/bifur_IRC_Cartesians_noMW point 18
C 0.06441 0.83513 0.99686
 C 0.06603 0.83610 -0.99723
 C -0.39446 1.48796 0.00033
 C -0.07728 -0.53512 1.54072
 C -0.07716 -0.53434 -1.53994
 F 0.54191 1.58281 1.86155
 F 0.54683 1.58433 -1.86497
 H -0.92668 -1.04557 1.11824
 H -0.92649 -1.04476 -1.11645
 H 0.80266 -1.10142 1.32669
 H 0.80256 -1.10083 -1.32676
 H -0.21077 -0.48250 2.60055
 H -0.21155 -0.48177 -2.59960
13
bifur_IRC_Cartesians_noMW_output/bifur_IRC_Cartesians_noMW point 19
C 0.06444 0.83422 0.99763
 C 0.06605 0.83520 -0.99800
 C -0.39281 1.48526 0.00033
 C -0.07717 -0.53461 1.54303
 C -0.07705 -0.53383 -1.54225
 F 0.54059 1.58197 1.86104
 F 0.54548 1.58349 -1.86445
 H -0.92669 -1.04507 1.12179
 H -0.92650 -1.04426 -1.12000
 H 0.80227 -1.10139 1.32953
 H 0.80217 -1.10080 -1.32958
 H -0.21000 -0.48045 2.60224
 H -0.21077 -0.47972 -2.60129
13
bifur_IRC_Cartesians_noMW_output/bifur_IRC_Cartesians_noMW point 20
C 0.06447 0.83333 0.99839
 C 0.06606 0.83431 -0.99876
 C -0.39119 1.48259 0.00033
 C -0.07707 -0.53411 1.54532
 C -0.07694 -0.53332 -1.54454
 F 0.53930 1.58114 1.86054
 F 0.54414 1.58267 -1.86395
 H -0.92670 -1.04458 1.12528
 H -0.92651 -1.04377 -1.12351
 H 0.80190 -1.10136 1.33232
 H 0.80180 -1.10077 -1.33237
 H -0.20925 -0.47843 2.60391
 H -0.21001 -0.47770 -2.60296
13
bifur_IRC_Cartesians_noMW_output/bifur_IRC_Cartesians_noMW point 21
C 0.06450 0.83246 0.99912
 C 0.06608 0.83344 -0.99950
 C -0.38962 1.48000 0.00033
 C -0.07696 -0.53362 1.54753
 C -0.07684 -0.53284 -1.54675
 F 0.53804 1.58033 1.86005
 F 0.54283 1.58187 -1.86345
 H -0.92671 -1.04410 1.12867
 H -0.92651 -1.04329 -1.12691
 H 0.80153 -1.10132 1.33504
 H 0.80143 -1.10073 -1.33508
 H -0.20852 -0.47647 2.60553
 H -0.20926 -0.47574 -2.60458
13
bifur_IRC_Cartesians_noMW_output/bifur_IRC_Cartesians_noMW point 22
C 0.06453 0.83164 0.99983
 C 0.06610 0.83262 -1.00021
 C -0.38811 1.47753 0.00033
 C -0.07686 -0.53315 1.54965
 C -0.07674 -0.53237 -1.54887
 F 0.53683 1.57957 1.85958
 F 0.54159 1.58110 -1.86298
 H -0.92672 -1.04365 1.13191
 H -0.92652 -1.04284 -1.13016
 H 0.80118 -1.10129 1.33763
 H 0.80109 -1.10070 -1.33766
 H -0.20782 -0.47459 2.60708
 H -0.20855 -0.47387 -2.60612
13
bifur_IRC_Cartesians_noMW_output/bifur_IRC_Cartesians_noMW point 23
C 0.06456 0.83086 1.00049
 C 0.06612 0.83184 -1.00087
 C -0.38671 1.47522 0.00033
 C -0.07677 -0.53271 1.55163
 C -0.07664 -0.53193 -1.55085
 F 0.53570 1.57885 1.85914
 F 0.54043 1.58039 -1.86254
 H -0.92673 -1.04322 1.13495
 H -0.92652 -1.04241 -1.13321
 H 0.80085 -1.10126 1.34006
 H 0.80076 -1.10067 -1.34008
 H -0.20717 -0.47284 2.60853
 H -0.20789 -0.47212 -2.60757
13
bifur_IRC_Cartesians_noMW_output/bifur_IRC_Cartesians_noMW point 24
C 0.06458 0.83015 1.00109
 C 0.06613 0.83113 -1.00147
 C -0.38541 1.47309 0.00033
 C -0.07668 -0.53231 1.55345
 C -0.07655 -0.53153 -1.55267
 F 0.53467 1.57819 1.85874
 F 0.53936 1.57973 -1.86214
 H -0.92674 -1.04282 1.13774
 H -0.92653 -1.04202 -1.13601
 H 0.80055 -1.10124 1.34229
 H 0.80046 -1.10064 -1.34231
 H -0.20656 -0.47122 2.60986
 H -0.20728 -0.47051 -2.60891
13
bifur_IRC_Cartesians_noMW_output/bifur_IRC_Cartesians_noMW point 25
C 0.06461 0.82951 1.00164
 C 0.06614 0.83049 -1.00202
 C -0.38425 1.47118 0.00033
 C -0.07661 -0.53195 1.55509
 C -0.07647 -0.53117 -1.55431
 F 0.53374 1.57759 1.85838
 F 0.53840 1.57914 -1.86178
 H -0.92675 -1.04247 1.14025
 H -0.92653 -1.04167 -1.13853
 H 0.80028 -1.10121 1.34430
 H 0.80019 -1.10062 -1.34431
 H -0.20602 -0.46977 2.61106
 H -0.20673 -0.46906 -2.61010
13
bifur_IRC_Cartesians_noMW_output/bifur_IRC_Cartesians_noMW point 26
C 0.06462 0.82895 1.00212
 C 0.06616 0.82993 -1.00250
 C -0.38322 1.46950 0.00033
 C -0.07654 -0.53163 1.55653
 C -0.07640 -0.53085 -1.55575
 F 0.53292 1.57707 1.85806
 F 0.53755 1.57862 -1.86146
 H -0.92675 -1.04216 1.14246
 H -0.92654 -1.04136 -1.14074
 H 0.80004 -1.10119 1.34607
 H 0.79995 -1.10060 -1.34607
 H -0.20555 -0.46850 2.61211
 H -0.20624 -0.46778 -2.61116
13
bifur_IRC_Cartesians_noMW_output/bifur_IRC_Cartesians_noMW point 27
C 0.06464 0.82847 1.00252
 C 0.06617 0.82946 -1.00290
 C -0.38236 1.46808 0.00033
 C -0.07648 -0.53136 1.55774
 C -0.07635 -0.53059 -1.55697
 F 0.53223 1.57663 1.85779
 F 0.53684 1.57818 -1.86119
 H -0.92676 -1.04189 1.14432
 H -0.92654 -1.04110 -1.14260
 H 0.79984 -1.10117 1.34755
 H 0.79975 -1.10058 -1.34755
 H -0.20515 -0.46742 2.61300
 H -0.20584 -0.46671 -2.61205
13
bifur_IRC_Cartesians_noMW_output/bifur_IRC_Cartesians_noMW point 28
C 0.06465 0.82808 1.00285
 C 0.06617 0.82907 -1.00323
 C -0.38165 1.46691 0.00033
 C -0.07644 -0.53114 1.55874
 C -0.07630 -0.53037 -1.55797
 F 0.53166 1.57627 1.85757
 F 0.53625 1.57782 -1.86096
 H -0.92676 -1.04168 1.14585
 H -0.92654 -1.04088 -1.14414
 H 0.79968 -1.10116 1.34878
 H 0.79959 -1.10057 -1.34877
 H -0.20482 -0.46653 2.61373
 H -0.20550 -0.46583 -2.61278
13
bifur_IRC_Cartesians_noMW_output/bifur_IRC_Cartesians_noMW point 29
C 0.06466 0.82790 1.00301
 C 0.06618 0.82888 -1.00339
 C -0.38131 1.46636 0.00033
 C -0.07641 -0.53104 1.55922
 C -0.07628 -0.53026 -1.55844
 F 0.53139 1.57609 1.85746
 F 0.53597 1.57765 -1.86086
 H -0.92676 -1.04158 1.14657
 H -0.92654 -1.04078 -1.14487
 H 0.79960 -1.10115 1.34936
 H 0.79951 -1.10056 -1.34935
 H -0.20466 -0.46611 2.61408
 H -0.20534 -0.46540 -2.61312
13
bifur_IRC_Cartesians_noMW_output/bifur_IRC_Cartesians_noMW point 30
C 0.06467 0.82772 1.00317
 C 0.06618 0.82870 -1.00355
 C -0.38098 1.46581 0.00033
 C -0.07639 -0.53093 1.55969
 C -0.07625 -0.53016 -1.55891
 F 0.53112 1.57593 1.85736
 F 0.53570 1.57748 -1.86076
 H -0.92677 -1.04147 1.14729
 H -0.92655 -1.04068 -1.14559
 H 0.79952 -1.10114 1.34993
 H 0.79943 -1.10055 -1.34992
 H -0.20451 -0.46570 2.61442
 H -0.20518 -0.46499 -2.61347
13
bifur_IRC_Cartesians_noMW_output/bifur_IRC_Cartesians_noMW point 31
C 0.06466 0.82781 1.00309
 C 0.06618 0.82879 -1.00347
 C -0.38114 1.46608 0.00033
 C -0.07640 -0.53098 1.55946
 C -0.07626 -0.53021 -1.55868
 F 0.53125 1.57601 1.85741
 F 0.53584 1.57756 -1.86081
 H -0.92677 -1.04152 1.14694
 H -0.92654 -1.04073 -1.14523
 H 0.79956 -1.10115 1.34965
 H 0.79947 -1.10055 -1.34964
 H -0.20458 -0.46590 2.61426
 H -0.20526 -0.46519 -2.61330
13
bifur_IRC_Cartesians_noMW_output/bifur_IRC_Cartesians_noMW point 32
C 0.06466 0.82801 1.00292
 C 0.06618 0.82899 -1.00330
 C -0.38151 1.46669 0.00033
 C -0.07643 -0.53110 1.55893
 C -0.07629 -0.53032 -1.55816
 F 0.53155 1.57620 1.85753
 F 0.53614 1.57775 -1.86092
 H -0.92676 -1.04164 1.14614
 H -0.92654 -1.04084 -1.14443
 H 0.79965 -1.10116 1.34901
 H 0.79956 -1.10056 -1.34901
 H -0.20475 -0.46636 2.61387
 H -0.20544 -0.46566 -2.61292
13
bifur_IRC_Cartesians_noMW_output/bifur_IRC_Cartesians_noMW point 33
C 0.06465 0.82832 1.00265
 C 0.06617 0.82930 -1.00303
 C -0.38208 1.46761 0.00033
 C -0.07646 -0.53127 1.55814
 C -0.07633 -0.53050 -1.55737
 F 0.53200 1.57649 1.85770
 F 0.53661 1.57804 -1.86110
 H -0.92676 -1.04181 1.14493
 H -0.92654 -1.04101 -1.14322
 H 0.79978 -1.10117 1.34804
 H 0.79969 -1.10057 -1.34804
 H -0.20501 -0.46707 2.61329
 H -0.20570 -0.46636 -2.61234
13
bifur_IRC_Cartesians_noMW_output/bifur_IRC_Cartesians_noMW point 34
C 0.06463 0.82880 1.00225
 C 0.06616 0.82978 -1.00263
 C -0.38294 1.46903 0.00033
 C -0.07652 -0.53154 1.55692
 C -0.07639 -0.53077 -1.55615
 F 0.53269 1.57693 1.85797
 F 0.53732 1.57848 -1.86137
 H -0.92675 -1.04207 1.14306
 H -0.92654 -1.04127 -1.14134
 H 0.79998 -1.10119 1.34655
 H 0.79989 -1.10059 -1.34655
 H -0.20542 -0.46815 2.61240
 H -0.20611 -0.46743 -2.61145
13
bifur_IRC_Cartesians_noMW_output/bifur_IRC_Cartesians_noMW point 35
C 0.06461 0.82925 1.00186
 C 0.06615 0.83023 -1.00224
 C -0.38377 1.47039 0.00033
 C -0.07658 -0.53180 1.55577
 C -0.07644 -0.53102 -1.55499
 F 0.53335 1.57735 1.85823
 F 0.53800 1.57890 -1.86163
 H -0.92675 -1.04232 1.14129
 H -0.92653 -1.04152 -1.13956
 H 0.80017 -1.10120 1.34513
 H 0.80008 -1.10061 -1.34514
 H -0.20580 -0.46917 2.61156
 H -0.20650 -0.46846 -2.61060
13
bifur_IRC_Cartesians_noMW_output/bifur_IRC_Cartesians_noMW point 36
C 0.06460 0.82959 1.00157
 C 0.06614 0.83057 -1.00195
 C -0.38438 1.47140 0.00033
 C -0.07662 -0.53199 1.55490
 C -0.07648 -0.53121 -1.55412
 F 0.53384 1.57766 1.85842
 F 0.53851 1.57921 -1.86182
 H -0.92674 -1.04251 1.13996
 H -0.92653 -1.04171 -1.13823
 H 0.80031 -1.10122 1.34407
 H 0.80022 -1.10062 -1.34408
 H -0.20609 -0.46994 2.61092
 H -0.20679 -0.46923 -2.60997
13
bifur_IRC_Cartesians_noMW_output/bifur_IRC_Cartesians_noMW point 37
C 0.06459 0.82999 1.00123
 C 0.06613 0.83097 -1.00161
 C -0.38511 1.47259 0.00033
 C -0.07666 -0.53222 1.55388
 C -0.07653 -0.53144 -1.55310
 F 0.53443 1.57803 1.85865
 F 0.53911 1.57958 -1.86205
 H -0.92674 -1.04273 1.13839
 H -0.92653 -1.04193 -1.13666
 H 0.80048 -1.10123 1.34281
 H 0.80039 -1.10064 -1.34283
 H -0.20642 -0.47085 2.61017
 H -0.20713 -0.47013 -2.60922
13
bifur_IRC_Cartesians_noMW_output/bifur_IRC_Cartesians_noMW point 38
C 0.06457 0.83047 1.00082
 C 0.06612 0.83145 -1.00120
 C -0.38599 1.47404 0.00033
 C -0.07672 -0.53249 1.55264
 C -0.07659 -0.53171 -1.55186
 F 0.53513 1.57848 1.85892
 F 0.53984 1.58003 -1.86232
 H -0.92673 -1.04300 1.13649
 H -0.92653 -1.04220 -1.13476
 H 0.80069 -1.10125 1.34129
 H 0.80059 -1.10066 -1.34131
 H -0.20683 -0.47194 2.60927
 H -0.20755 -0.47123 -2.60831
13
bifur_IRC_Cartesians_noMW_output/bifur_IRC_Cartesians_noMW point 39
C 0.06455 0.83105 1.00033
 C 0.06611 0.83203 -1.00071
 C -0.38703 1.47576 0.00033
 C -0.07679 -0.53281 1.55116
 C -0.07666 -0.53204 -1.55039
 F 0.53597 1.57902 1.85925
 F 0.54070 1.58056 -1.86265
 H -0.92673 -1.04332 1.13424
 H -0.92652 -1.04251 -1.13250
 H 0.80093 -1.10127 1.33949
 H 0.80084 -1.10068 -1.33952
 H -0.20732 -0.47325 2.60819
 H -0.20804 -0.47253 -2.60723
13
bifur_IRC_Cartesians_noMW_output/bifur_IRC_Cartesians_noMW point 40
C 0.06453 0.83172 0.99975
 C 0.06610 0.83271 -1.00013
 C -0.38827 1.47779 0.00033
 C -0.07687 -0.53320 1.54943
 C -0.07675 -0.53242 -1.54865
 F 0.53696 1.57965 1.85963
 F 0.54172 1.58118 -1.86303
 H -0.92672 -1.04369 1.13158
 H -0.92652 -1.04289 -1.12982
 H 0.80122 -1.10130 1.33736
 H 0.80112 -1.10070 -1.33739
 H -0.20789 -0.47479 2.60692
 H -0.20863 -0.47407 -2.60596
13
bifur_IRC_Cartesians_noMW_output/bifur_IRC_Cartesians_noMW point 41
C 0.06450 0.83255 0.99905
 C 0.06608 0.83353 -0.99943
 C -0.38977 1.48025 0.00033
 C -0.07697 -0.53366 1.54732
 C -0.07685 -0.53288 -1.54654
 F 0.53816 1.58041 1.86010
 F 0.54296 1.58194 -1.86350
 H -0.92671 -1.04415 1.12835
 H -0.92651 -1.04334 -1.12658
 H 0.80157 -1.10133 1.33477
 H 0.80147 -1.10074 -1.33482
 H -0.20859 -0.47666 2.60537
 H -0.20934 -0.47593 -2.60442
13
bifur_IRC_Cartesians_noMW_output/bifur_IRC_Cartesians_noMW point 42
C 0.06447 0.83352 0.99823
 C 0.06606 0.83449 -0.99861
 C -0.39153 1.48314 0.00033
 C -0.07709 -0.53421 1.54484
 C -0.07697 -0.53343 -1.54406
 F 0.53956 1.58131 1.86064
 F 0.54441 1.58284 -1.86405
 H -0.92670 -1.04468 1.12456
 H -0.92650 -1.04387 -1.12278
 H 0.80197 -1.10136 1.33174
 H 0.80188 -1.10077 -1.33179
 H -0.20940 -0.47885 2.60356
 H -0.21017 -0.47812 -2.60261
13
bifur_IRC_Cartesians_noMW_output/bifur_IRC_Cartesians_noMW point 43
C 0.06443 0.83460 0.99730
 C 0.06604 0.83558 -0.99768
 C -0.39350 1.48639 0.00033
 C -0.07722 -0.53482 1.54206
 C -0.07710 -0.53404 -1.54128
 F 0.54115 1.58232 1.86126
 F 0.54605 1.58384 -1.86467
 H -0.92669 -1.04528 1.12030
 H -0.92650 -1.04447 -1.11851
 H 0.80243 -1.10141 1.32833
 H 0.80233 -1.10081 -1.32840
 H -0.21032 -0.48131 2.60153
 H -0.21110 -0.48058 -2.60058
13
bifur_IRC_Cartesians_noMW_output/bifur_IRC_Cartesians_noMW point 44
C 0.06439 0.83578 0.99630
 C 0.06601 0.83676 -0.99667
 C -0.39565 1.48991 0.00033
 C -0.07736 -0.53549 1.53904
 C -0.07725 -0.53470 -1.53826
 F 0.54286 1.58341 1.86193
 F 0.54782 1.58493 -1.86534
 H -0.92667 -1.04594 1.11567
 H -0.92649 -1.04512 -1.11387
 H 0.80293 -1.10145 1.32464
 H 0.80283 -1.10086 -1.32471
 H -0.21132 -0.48399 2.59932
 H -0.21211 -0.48325 -2.59837
13
bifur_IRC_Cartesians_noMW_output/bifur_IRC_Cartesians_noMW point 45
C 0.06434 0.83704 0.99522
 C 0.06599 0.83802 -0.99560
 C -0.39794 1.49368 0.00033
 C -0.07751 -0.53620 1.53581
 C -0.07740 -0.53542 -1.53503
 F 0.54470 1.58458 1.86264
 F 0.54971 1.58610 -1.86605
 H -0.92666 -1.04663 1.11073
 H -0.92648 -1.04581 -1.10891
 H 0.80347 -1.10150 1.32068
 H 0.80336 -1.10091 -1.32077
 H -0.21238 -0.48685 2.59696
 H -0.21320 -0.48611 -2.59601
13
bifur_IRC_Cartesians_noMW_output/bifur_IRC_Cartesians_noMW point 46
C 0.06430 0.83839 0.99407
 C 0.06596 0.83937 -0.99445
 C -0.40040 1.49772 0.00033
 C -0.07768 -0.53697 1.53236
 C -0.07757 -0.53618 -1.53157
 F 0.54667 1.58584 1.86340
 F 0.55174 1.58734 -1.86682
 H -0.92664 -1.04738 1.10543
 H -0.92647 -1.04656 -1.10360
 H 0.80404 -1.10155 1.31644
 H 0.80393 -1.10096 -1.31654
 H -0.21353 -0.48991 2.59443
 H -0.21436 -0.48917 -2.59348
13
bifur_IRC_Cartesians_noMW_output/bifur_IRC_Cartesians_noMW point 47
C 0.06425 0.83987 0.99281
 C 0.06593 0.84085 -0.99318
 C -0.40309 1.50215 0.00033
 C -0.07785 -0.53780 1.52856
 C -0.07775 -0.53701 -1.52778
 F 0.54883 1.58722 1.86424
 F 0.55397 1.58871 -1.86766
 H -0.92662 -1.04820 1.09962
 H -0.92646 -1.04737 -1.09777
 H 0.80466 -1.10160 1.31179
 H 0.80456 -1.10102 -1.31191
 H -0.21478 -0.49327 2.59165
 H -0.21563 -0.49252 -2.59071
13
bifur_IRC_Cartesians_noMW_output/bifur_IRC_Cartesians_noMW point 48
C 0.06419 0.84149 0.99143
 C 0.06589 0.84247 -0.99181
 C -0.40603 1.50698 0.00033
 C -0.07805 -0.53872 1.52443
 C -0.07795 -0.53792 -1.52364
 F 0.55118 1.58872 1.86516
 F 0.55640 1.59021 -1.86858
 H -0.92661 -1.04910 1.09329
 H -0.92645 -1.04826 -1.09141
 H 0.80535 -1.10167 1.30672
 H 0.80524 -1.10108 -1.30686
 H -0.21614 -0.49693 2.58863
 H -0.21702 -0.49618 -2.58768
13
bifur_IRC_Cartesians_noMW_output/bifur_IRC_Cartesians_noMW point 49
C 0.06413 0.84320 0.98997
 C 0.06586 0.84418 -0.99035
 C -0.40915 1.51210 0.00033
 C -0.07825 -0.53969 1.52004
 C -0.07816 -0.53889 -1.51926
 F 0.55367 1.59031 1.86613
 F 0.55897 1.59179 -1.86955
 H -0.92659 -1.05004 1.08657
 H -0.92643 -1.04920 -1.08468
 H 0.80607 -1.10173 1.30135
 H 0.80596 -1.10114 -1.30151
 H -0.21759 -0.50082 2.58542
 H -0.21849 -0.50006 -2.58448
13
bifur_IRC_Cartesians_noMW_output/bifur_IRC_Cartesians_noMW point 50
C 0.06407 0.84506 0.98840
 C 0.06582 0.84603 -0.98877
 C -0.41252 1.51764 0.00034
 C -0.07848 -0.54073 1.51530
 C -0.07839 -0.53993 -1.51451
 F 0.55637 1.59203 1.86717
 F 0.56175 1.59350 -1.87061
 H -0.92656 -1.05107 1.07931
 H -0.92642 -1.05023 -1.07739
 H 0.80685 -1.10180 1.29554
 H 0.80674 -1.10121 -1.29571
 H -0.21916 -0.50502 2.58195
 H -0.22008 -0.50426 -2.58101
13
bifur_IRC_Cartesians_noMW_output/bifur_IRC_Cartesians_noMW point 51
C 0.06400 0.84708 0.98667
 C 0.06578 0.84805 -0.98704
 C -0.41619 1.52368 0.00034
 C -0.07872 -0.54187 1.51013
 C -0.07864 -0.54107 -1.50934
 F 0.55932 1.59390 1.86832
 F 0.56479 1.59537 -1.87176
 H -0.92654 -1.05219 1.07138
 H -0.92641 -1.05134 -1.06944
 H 0.80771 -1.10188 1.28919
 H 0.80759 -1.10129 -1.28939
 H -0.22086 -0.50960 2.57817
 H -0.22182 -0.50883 -2.57723
13
bifur_IRC_Cartesians_noMW_output/bifur_IRC_Cartesians_noMW point 52
C 0.06392 0.84932 0.98477
 C 0.06573 0.85029 -0.98514
 C -0.42027 1.53037 0.00034
 C -0.07899 -0.54314 1.50440
 C -0.07891 -0.54233 -1.50361
 F 0.56257 1.59598 1.86958
 F 0.56815 1.59743 -1.87303
 H -0.92651 -1.05343 1.06261
 H -0.92639 -1.05257 -1.06064
 H 0.80865 -1.10196 1.28217
 H 0.80853 -1.10138 -1.28239
 H -0.22276 -0.51468 2.57397
 H -0.22374 -0.51390 -2.57304
13
bifur_IRC_Cartesians_noMW_output/bifur_IRC_Cartesians_noMW point 53
C 0.06383 0.85172 0.98272
 C 0.06568 0.85269 -0.98309
 C -0.42463 1.53754 0.00034
 C -0.07928 -0.54450 1.49825
 C -0.07921 -0.54369 -1.49746
 F 0.56607 1.59821 1.87094
 F 0.57176 1.59965 -1.87439
 H -0.92649 -1.05475 1.05320
 H -0.92637 -1.05389 -1.05120
 H 0.80967 -1.10205 1.27464
 H 0.80955 -1.10147 -1.27489
 H -0.22478 -0.52012 2.56948
 H -0.22580 -0.51934 -2.56854
13
bifur_IRC_Cartesians_noMW_output/bifur_IRC_Cartesians_noMW point 54
C 0.06375 0.85412 0.98067
 C 0.06563 0.85509 -0.98104
 C -0.42900 1.54473 0.00034
 C -0.07957 -0.54586 1.49210
 C -0.07950 -0.54504 -1.49131
 F 0.56957 1.60044 1.87230
 F 0.57537 1.60187 -1.87576
 H -0.92646 -1.05608 1.04377
 H -0.92636 -1.05521 -1.04175
 H 0.81068 -1.10214 1.26710
 H 0.81056 -1.10156 -1.26738
 H -0.22681 -0.52557 2.56498
 H -0.22787 -0.52478 -2.56404
13
bifur_IRC_Cartesians_noMW_output/bifur_IRC_Cartesians_noMW point 55
C 0.06367 0.85634 0.97878
 C 0.06558 0.85731 -0.97915
 C -0.43304 1.55137 0.00034
 C -0.07984 -0.54711 1.48641
 C -0.07978 -0.54630 -1.48562
 F 0.57281 1.60251 1.87356
 F 0.57871 1.60392 -1.87702
 H -0.92643 -1.05731 1.03506
 H -0.92634 -1.05644 -1.03301
 H 0.81162 -1.10223 1.26013
 H 0.81149 -1.10165 -1.26043
 H -0.22869 -0.53061 2.56082
 H -0.22977 -0.52981 -2.55988
13
bifur_IRC_Cartesians_noMW_output/bifur_IRC_Cartesians_noMW point 56
C 0.06362 0.85800 0.97737
 C 0.06555 0.85897 -0.97773
 C -0.43606 1.55633 0.00034
 C -0.08003 -0.54805 1.48217
 C -0.07998 -0.54723 -1.48137
 F 0.57522 1.60405 1.87450
 F 0.58120 1.60546 -1.87796
 H -0.92641 -1.05823 1.02856
 H -0.92633 -1.05735 -1.02648
 H 0.81233 -1.10229 1.25493
 H 0.81219 -1.10171 -1.25524
 H -0.23009 -0.53437 2.55771
 H -0.23120 -0.53357 -2.55678
13
bifur_IRC_Cartesians_noMW_output/bifur_IRC_Cartesians_noMW point 57
C 0.06355 0.85980 0.97584
 C 0.06551 0.86076 -0.97620
 C -0.43933 1.56170 0.00034
 C -0.08025 -0.54906 1.47757
 C -0.08020 -0.54824 -1.47677
 F 0.57784 1.60572 1.87552
 F 0.58390 1.60711 -1.87898
 H -0.92639 -1.05923 1.02152
 H -0.92631 -1.05834 -1.01942
 H 0.81308 -1.10236 1.24929
 H 0.81295 -1.10178 -1.24963
 H -0.23161 -0.53844 2.55435
 H -0.23274 -0.53764 -2.55342
13
bifur_IRC_Cartesians_noMW_output/bifur_IRC_Cartesians_noMW point 58
C 0.06350 0.86150 0.97439
 C 0.06547 0.86246 -0.97475
 C -0.44242 1.56679 0.00034
 C -0.08046 -0.55003 1.47321
 C -0.08041 -0.54920 -1.47241
 F 0.58032 1.60730 1.87648
 F 0.58646 1.60869 -1.87995
 H -0.92637 -1.06017 1.01484
 H -0.92630 -1.05928 -1.01272
 H 0.81380 -1.10242 1.24395
 H 0.81367 -1.10184 -1.24430
 H -0.23305 -0.54230 2.55116
 H -0.23420 -0.54149 -2.55023
13
bifur_IRC_Cartesians_noMW_output/bifur_IRC_Cartesians_noMW point 59
C 0.06344 0.86314 0.97299
 C 0.06544 0.86411 -0.97335
 C -0.44542 1.57170 0.00035
 C -0.08065 -0.55096 1.46900
 C -0.08061 -0.55013 -1.46820
 F 0.58271 1.60882 1.87741
 F 0.58893 1.61021 -1.88088
 H -0.92635 -1.06108 1.00839
 H -0.92629 -1.06018 -1.00626
 H 0.81450 -1.10249 1.23879
 H 0.81436 -1.10191 -1.23916
 H -0.23444 -0.54603 2.54808
 H -0.23562 -0.54522 -2.54715
13
bifur_IRC_Cartesians_noMW_output/bifur_IRC_Cartesians_noMW point 60
C 0.06338 0.86469 0.97167
 C 0.06541 0.86565 -0.97203
 C -0.44822 1.57632 0.00035
 C -0.08084 -0.55183 1.46505
 C -0.08080 -0.55100 -1.46425
 F 0.58496 1.61026 1.87828
 F 0.59125 1.61163 -1.88176
 H -0.92633 -1.06193 1.00234
 H -0.92628 -1.06103 -1.00019
 H 0.81515 -1.10254 1.23395
 H 0.81501 -1.10196 -1.23434
 H -0.23574 -0.54953 2.54519
 H -0.23694 -0.54871 -2.54426
13
bifur_IRC_Cartesians_noMW_output/bifur_IRC_Cartesians_noMW point 61
C 0.06334 0.86608 0.97048
 C 0.06538 0.86705 -0.97084
 C -0.45076 1.58049 0.00035
 C -0.08101 -0.55262 1.46147
 C -0.08097 -0.55179 -1.46067
 F 0.58699 1.61155 1.87907
 F 0.59335 1.61292 -1.88255
 H -0.92632 -1.06271 0.99686
 H -0.92627 -1.06180 -0.99469
 H 0.81574 -1.10260 1.22957
 H 0.81560 -1.10202 -1.22997
 H -0.23692 -0.55270 2.54257
 H -0.23814 -0.55187 -2.54165
13
bifur_IRC_Cartesians_noMW_output/bifur_IRC_Cartesians_noMW point 62
C 0.06329 0.86729 0.96945
 C 0.06535 0.86826 -0.96981
 C -0.45296 1.58411 0.00035
 C -0.08115 -0.55330 1.45838
 C -0.08112 -0.55247 -1.45757
 F 0.58875 1.61268 1.87976
 F 0.59517 1.61404 -1.88324
 H -0.92630 -1.06337 0.99212
 H -0.92626 -1.06247 -0.98994
 H 0.81625 -1.10264 1.22577
 H 0.81611 -1.10206 -1.22619
 H -0.23795 -0.55544 2.54031
 H -0.23918 -0.55461 -2.53939
13
bifur_IRC_Cartesians_noMW_output/bifur_IRC_Cartesians_noMW point 63
C 0.06326 0.86829 0.96860
 C 0.06533 0.86925 -0.96897
 C -0.45477 1.58708 0.00035
 C -0.08127 -0.55386 1.45584
 C -0.08125 -0.55303 -1.45503
 F 0.59020 1.61360 1.88032
 F 0.59666 1.61496 -1.88381
 H -0.92629 -1.06392 0.98823
 H -0.92625 -1.06301 -0.98603
 H 0.81667 -1.10268 1.22266
 H 0.81653 -1.10210 -1.22308
 H -0.23879 -0.55769 2.53845
 H -0.24003 -0.55686 -2.53753
13
bifur_IRC_Cartesians_noMW_output/bifur_IRC_Cartesians_noMW point 64
C 0.06323 0.86906 0.96795
 C 0.06532 0.87002 -0.96831
 C -0.45617 1.58938 0.00035
 C -0.08136 -0.55430 1.45387
 C -0.08134 -0.55346 -1.45306
 F 0.59132 1.61431 1.88076
 F 0.59782 1.61567 -1.88424
 H -0.92628 -1.06435 0.98521
 H -0.92625 -1.06344 -0.98300
 H 0.81700 -1.10271 1.22024
 H 0.81685 -1.10213 -1.22068
 H -0.23944 -0.55944 2.53700
 H -0.24070 -0.55861 -2.53608
13
bifur_IRC_Cartesians_noMW_output/bifur_IRC_Cartesians_noMW point 65
C 0.06321 0.86962 0.96747
 C 0.06530 0.87058 -0.96783
 C -0.45719 1.59106 0.00035
 C -0.08143 -0.55461 1.45243
 C -0.08141 -0.55378 -1.45162
 F 0.59214 1.61484 1.88107
 F 0.59866 1.61619 -1.88456
 H -0.92628 -1.06466 0.98301
 H -0.92624 -1.06375 -0.98080
 H 0.81724 -1.10273 1.21848
 H 0.81709 -1.10215 -1.21892
 H -0.23991 -0.56071 2.53595
 H -0.24118 -0.55988 -2.53503
13
bifur_IRC_Cartesians_noMW_output/bifur_IRC_Cartesians_noMW point 66
C 0.06320 0.87000 0.96715
 C 0.06530 0.87096 -0.96751
 C -0.45788 1.59218 0.00035
 C -0.08148 -0.55483 1.45146
 C -0.08146 -0.55399 -1.45066
 F 0.59269 1.61519 1.88129
 F 0.59923 1.61653 -1.88478
 H -0.92627 -1.06487 0.98153
 H -0.92624 -1.06395 -0.97931
 H 0.81740 -1.10274 1.21730
 H 0.81725 -1.10217 -1.21774
 H -0.24023 -0.56157 2.53525
 H -0.24150 -0.56073 -2.53433
13
bifur_IRC_Cartesians_noMW_output/bifur_IRC_Cartesians_noMW point 67
C 0.06319 0.87022 0.96696
 C 0.06529 0.87118 -0.96732
 C -0.45828 1.59284 0.00035
 C -0.08150 -0.55495 1.45090
 C -0.08148 -0.55412 -1.45009
 F 0.59301 1.61539 1.88141
 F 0.59956 1.61674 -1.88490
 H -0.92627 -1.06499 0.98067
 H -0.92624 -1.06408 -0.97845
 H 0.81749 -1.10275 1.21661
 H 0.81734 -1.10218 -1.21706
 H -0.24041 -0.56207 2.53484
 H -0.24169 -0.56123 -2.53392
13
bifur_IRC_Cartesians_noMW_output/bifur_IRC_Cartesians_noMW point 68
C 0.06319 0.87030 0.96689
 C 0.06529 0.87126 -0.96725
 C -0.45843 1.59310 0.00035
 C -0.08151 -0.55500 1.45068
 C -0.08149 -0.55416 -1.44987
 F 0.59314 1.61547 1.88146
 F 0.59969 1.61682 -1.88495
 H -0.92627 -1.06504 0.98033
 H -0.92624 -1.06412 -0.97811
 H 0.81753 -1.10276 1.21634
 H 0.81738 -1.10218 -1.21678
 H -0.24049 -0.56226 2.53467
 H -0.24177 -0.56142 -2.53375
13
bifur_IRC_Cartesians_noMW_output/bifur_IRC_Cartesians_noMW point 69
C 0.06319 0.87028 0.96691
 C 0.06529 0.87124 -0.96727
 C -0.45839 1.59302 0.00035
 C -0.08151 -0.55499 1.45074
 C -0.08149 -0.55415 -1.44994
 F 0.59310 1.61545 1.88145
 F 0.59965 1.61679 -1.88494
 H -0.92627 -1.06502 0.98043
 H -0.92624 -1.06411 -0.97821
 H 0.81751 -1.10276 1.21642
 H 0.81737 -1.10218 -1.21686
 H -0.24047 -0.56221 2.53472
 H -0.24174 -0.56137 -2.53380
13
bifur_IRC_Cartesians_noMW_output/bifur_IRC_Cartesians_noMW point 70
C 0.06319 0.87015 0.96701
 C 0.06529 0.87111 -0.96737
 C -0.45817 1.59266 0.00035
 C -0.08150 -0.55492 1.45106
 C -0.08148 -0.55408 -1.45025
 F 0.59292 1.61533 1.88138
 F 0.59947 1.61668 -1.88487
 H -0.92627 -1.06496 0.98091
 H -0.92624 -1.06404 -0.97869
 H 0.81746 -1.10275 1.21680
 H 0.81731 -1.10217 -1.21724
 H -0.24036 -0.56193 2.53495
 H -0.24164 -0.56109 -2.53403
13
bifur_IRC_Cartesians_noMW_output/bifur_IRC_Cartesians_noMW point 71
C 0.06320 0.86995 0.96719
 C 0.06530 0.87091 -0.96755
 C -0.45779 1.59204 0.00035
 C -0.08147 -0.55480 1.45158
 C -0.08145 -0.55397 -1.45078
 F 0.59262 1.61514 1.88126
 F 0.59916 1.61649 -1.88475
 H -0.92627 -1.06484 0.98171
 H -0.92624 -1.06393 -0.97950
 H 0.81738 -1.10274 1.21744
 H 0.81723 -1.10217 -1.21789
 H -0.24019 -0.56146 2.53533
 H -0.24146 -0.56063 -2.53442
13
bifur_IRC_Cartesians_noMW_output/bifur_IRC_Cartesians_noMW point 72
C 0.06321 0.86967 0.96743
 C 0.06530 0.87063 -0.96779
 C -0.45728 1.59121 0.00035
 C -0.08144 -0.55464 1.45230
 C -0.08142 -0.55381 -1.45149
 F 0.59221 1.61488 1.88110
 F 0.59874 1.61623 -1.88459
 H -0.92628 -1.06469 0.98281
 H -0.92624 -1.06377 -0.98059
 H 0.81726 -1.10273 1.21832
 H 0.81711 -1.10216 -1.21876
 H -0.23995 -0.56083 2.53586
 H -0.24122 -0.55999 -2.53494
13
bifur_IRC_Cartesians_noMW_output/bifur_IRC_Cartesians_noMW point 73
C 0.06322 0.86932 0.96772
 C 0.06531 0.87029 -0.96808
 C -0.45666 1.59018 0.00035
 C -0.08140 -0.55445 1.45318
 C -0.08137 -0.55361 -1.45237
 F 0.59171 1.61456 1.88091
 F 0.59822 1.61592 -1.88440
 H -0.92628 -1.06450 0.98416
 H -0.92625 -1.06358 -0.98195
 H 0.81711 -1.10272 1.21940
 H 0.81696 -1.10214 -1.21984
 H -0.23966 -0.56005 2.53650
 H -0.24093 -0.55921 -2.53558
13
bifur_IRC_Cartesians_noMW_output/bifur_IRC_Cartesians_noMW point 74
C 0.06324 0.86892 0.96806
 C 0.06532 0.86988 -0.96842
 C -0.45592 1.58897 0.00035
 C -0.08135 -0.55422 1.45421
 C -0.08132 -0.55339 -1.45341
 F 0.59112 1.61419 1.88068
 F 0.59761 1.61554 -1.88417
 H -0.92628 -1.06427 0.98574
 H -0.92625 -1.06336 -0.98354
 H 0.81694 -1.10270 1.22067
 H 0.81679 -1.10213 -1.22110
 H -0.23932 -0.55913 2.53726
 H -0.24058 -0.55830 -2.53634
13
bifur_IRC_Cartesians_noMW_output/bifur_IRC_Cartesians_noMW point 75
C 0.06325 0.86847 0.96845
 C 0.06533 0.86943 -0.96881
 C -0.45509 1.58761 0.00035
 C -0.08129 -0.55396 1.45538
 C -0.08127 -0.55313 -1.45458
 F 0.59046 1.61376 1.88042
 F 0.59693 1.61512 -1.88391
 H -0.92629 -1.06402 0.98753
 H -0.92625 -1.06311 -0.98533
 H 0.81675 -1.10269 1.22210
 H 0.81660 -1.10211 -1.22253
 H -0.23894 -0.55810 2.53811
 H -0.24019 -0.55726 -2.53719
13
bifur_IRC_Cartesians_noMW_output/bifur_IRC_Cartesians_noMW point 76
C 0.06327 0.86796 0.96888
 C 0.06534 0.86892 -0.96924
 C -0.45418 1.58610 0.00035
 C -0.08123 -0.55368 1.45667
 C -0.08121 -0.55284 -1.45586
 F 0.58973 1.61330 1.88014
 F 0.59617 1.61466 -1.88362
 H -0.92630 -1.06374 0.98951
 H -0.92626 -1.06283 -0.98731
 H 0.81654 -1.10267 1.22368
 H 0.81639 -1.10209 -1.22410
 H -0.23851 -0.55696 2.53906
 H -0.23975 -0.55612 -2.53814
13
bifur_IRC_Cartesians_noMW_output/bifur_IRC_Cartesians_noMW point 77
C 0.06329 0.86742 0.96935
 C 0.06535 0.86838 -0.96971
 C -0.45318 1.58447 0.00035
 C -0.08117 -0.55337 1.45807
 C -0.08114 -0.55254 -1.45726
 F 0.58893 1.61279 1.87983
 F 0.59535 1.61415 -1.88331
 H -0.92630 -1.06344 0.99165
 H -0.92626 -1.06253 -0.98946
 H 0.81630 -1.10265 1.22539
 H 0.81616 -1.10207 -1.22581
 H -0.23805 -0.55572 2.54008
 H -0.23929 -0.55489 -2.53916
13
bifur_IRC_Cartesians_noMW_output/bifur_IRC_Cartesians_noMW point 78
C 0.06331 0.86683 0.96985
 C 0.06536 0.86779 -0.97021
 C -0.45212 1.58272 0.00035
 C -0.08110 -0.55304 1.45957
 C -0.08107 -0.55221 -1.45876
 F 0.58808 1.61225 1.87950
 F 0.59447 1.61361 -1.88298
 H -0.92631 -1.06312 0.99394
 H -0.92626 -1.06221 -0.99176
 H 0.81606 -1.10262 1.22723
 H 0.81591 -1.10205 -1.22764
 H -0.23755 -0.55439 2.54117
 H -0.23878 -0.55356 -2.54025
13
bifur_IRC_Cartesians_noMW_output/bifur_IRC_Cartesians_noMW point 79
C 0.06333 0.86621 0.97037
 C 0.06538 0.86717 -0.97074
 C -0.45099 1.58087 0.00035
 C -0.08102 -0.55269 1.46115
 C -0.08099 -0.55186 -1.46035
 F 0.58718 1.61167 1.87914
 F 0.59354 1.61304 -1.88263
 H -0.92632 -1.06277 0.99637
 H -0.92627 -1.06187 -0.99420
 H 0.81580 -1.10260 1.22917
 H 0.81565 -1.10202 -1.22958
 H -0.23703 -0.55298 2.54234
 H -0.23825 -0.55216 -2.54141
13
bifur_IRC_Cartesians_noMW_output/bifur_IRC_Cartesians_noMW point 80
C 0.06335 0.86556 0.97093
 C 0.06539 0.86652 -0.97129
 C -0.44981 1.57892 0.00035
 C -0.08094 -0.55232 1.46282
 C -0.08091 -0.55149 -1.46202
 F 0.58623 1.61107 1.87878
 F 0.59256 1.61244 -1.88226
 H -0.92632 -1.06241 0.99893
 H -0.92627 -1.06151 -0.99676
 H 0.81552 -1.10258 1.23122
 H 0.81538 -1.10200 -1.23161
 H -0.23648 -0.55151 2.54356
 H -0.23769 -0.55068 -2.54263
13
bifur_IRC_Cartesians_noMW_output/bifur_IRC_Cartesians_noMW point 81
C 0.06338 0.86488 0.97151
 C 0.06540 0.86584 -0.97187
 C -0.44857 1.57689 0.00035
 C -0.08086 -0.55194 1.46456
 C -0.08083 -0.55111 -1.46376
 F 0.58524 1.61043 1.87839
 F 0.59154 1.61181 -1.88187
 H -0.92633 -1.06204 1.00160
 H -0.92628 -1.06114 -0.99944
 H 0.81523 -1.10255 1.23335
 H 0.81509 -1.10197 -1.23374
 H -0.23590 -0.54996 2.54483
 H -0.23711 -0.54914 -2.54391
13
bifur_IRC_Cartesians_noMW_output/bifur_IRC_Cartesians_noMW point 82
C 0.06340 0.86417 0.97211
 C 0.06542 0.86513 -0.97247
 C -0.44728 1.57477 0.00035
 C -0.08078 -0.55154 1.46637
 C -0.08074 -0.55071 -1.46557
 F 0.58421 1.60978 1.87799
 F 0.59048 1.61115 -1.88147
 H -0.92634 -1.06165 1.00437
 H -0.92628 -1.06075 -1.00222
 H 0.81493 -1.10252 1.23557
 H 0.81479 -1.10194 -1.23595
 H -0.23531 -0.54836 2.54615
 H -0.23650 -0.54754 -2.54523
13
bifur_IRC_Cartesians_noMW_output/bifur_IRC_Cartesians_noMW point 83
C 0.06343 0.86344 0.97273
 C 0.06543 0.86441 -0.97310
 C -0.44596 1.57259 0.00035
 C -0.08069 -0.55112 1.46824
 C -0.08065 -0.55030 -1.46744
 F 0.58314 1.60910 1.87758
 F 0.58938 1.61048 -1.88105
 H -0.92635 -1.06124 1.00723
 H -0.92629 -1.06035 -1.00509
 H 0.81463 -1.10250 1.23786
 H 0.81449 -1.10192 -1.23823
 H -0.23469 -0.54671 2.54752
 H -0.23587 -0.54589 -2.54660
13
bifur_IRC_Cartesians_noMW_output/bifur_IRC_Cartesians_noMW point 84
C 0.06345 0.86269 0.97337
 C 0.06545 0.86366 -0.97374
 C -0.44459 1.57035 0.00034
 C -0.08060 -0.55070 1.47016
 C -0.08056 -0.54987 -1.46936
 F 0.58205 1.60840 1.87715
 F 0.58825 1.60979 -1.88063
 H -0.92636 -1.06083 1.01017
 H -0.92629 -1.05993 -1.00804
 H 0.81431 -1.10247 1.24021
 H 0.81417 -1.10189 -1.24058
 H -0.23406 -0.54500 2.54893
 H -0.23523 -0.54419 -2.54800
13
bifur_IRC_Cartesians_noMW_output/bifur_IRC_Cartesians_noMW point 85
C 0.06348 0.86192 0.97403
 C 0.06546 0.86289 -0.97439
 C -0.44319 1.56805 0.00034
 C -0.08051 -0.55026 1.47213
 C -0.08046 -0.54944 -1.47133
 F 0.58093 1.60769 1.87672
 F 0.58710 1.60908 -1.88019
 H -0.92637 -1.06040 1.01318
 H -0.92630 -1.05951 -1.01106
 H 0.81398 -1.10244 1.24262
 H 0.81385 -1.10186 -1.24298
 H -0.23341 -0.54326 2.55037
 H -0.23457 -0.54245 -2.54944
13
bifur_IRC_Cartesians_noMW_output/bifur_IRC_Cartesians_noMW point 86
C 0.06351 0.86114 0.97469
 C 0.06548 0.86210 -0.97506
 C -0.44177 1.56571 0.00034
 C -0.08041 -0.54982 1.47413
 C -0.08037 -0.54900 -1.47333
 F 0.57979 1.60696 1.87628
 F 0.58592 1.60835 -1.87974
 H -0.92638 -1.05997 1.01626
 H -0.92630 -1.05908 -1.01414
 H 0.81365 -1.10241 1.24508
 H 0.81352 -1.10183 -1.24543
 H -0.23275 -0.54149 2.55183
 H -0.23389 -0.54067 -2.55091
13
bifur_IRC_Cartesians_noMW_output/bifur_IRC_Cartesians_noMW point 87
C 0.06354 0.86034 0.97537
 C 0.06550 0.86131 -0.97574
 C -0.44032 1.56333 0.00034
 C -0.08032 -0.54937 1.47617
 C -0.08027 -0.54855 -1.47537
 F 0.57863 1.60622 1.87582
 F 0.58472 1.60762 -1.87929
 H -0.92638 -1.05953 1.01938
 H -0.92631 -1.05864 -1.01727
 H 0.81332 -1.10238 1.24758
 H 0.81318 -1.10180 -1.24792
 H -0.23207 -0.53968 2.55332
 H -0.23321 -0.53887 -2.55240
13
bifur_IRC_Cartesians_noMW_output/bifur_IRC_Cartesians_noMW point 88
C 0.06356 0.85954 0.97606
 C 0.06551 0.86050 -0.97642
 C -0.43886 1.56092 0.00034
 C -0.08022 -0.54892 1.47823
 C -0.08017 -0.54810 -1.47743
 F 0.57746 1.60547 1.87537
 F 0.58351 1.60687 -1.87884
 H -0.92639 -1.05908 1.02253
 H -0.92632 -1.05820 -1.02044
 H 0.81297 -1.10235 1.25011
 H 0.81284 -1.10177 -1.25044
 H -0.23139 -0.53786 2.55483
 H -0.23252 -0.53705 -2.55390
13
bifur_IRC_Cartesians_noMW_output/bifur_IRC_Cartesians_noMW point 89
C 0.06359 0.85873 0.97675
 C 0.06553 0.85969 -0.97711
 C -0.43738 1.55850 0.00034
 C -0.08012 -0.54846 1.48031
 C -0.08007 -0.54764 -1.47951
 F 0.57628 1.60472 1.87491
 F 0.58229 1.60613 -1.87837
 H -0.92640 -1.05863 1.02571
 H -0.92632 -1.05775 -1.02363
 H 0.81263 -1.10232 1.25265
 H 0.81250 -1.10174 -1.25297
 H -0.23071 -0.53602 2.55635
 H -0.23182 -0.53521 -2.55542
13
bifur_IRC_Cartesians_noMW_output/bifur_IRC_Cartesians_noMW point 90
C 0.06362 0.85791 0.97744
 C 0.06555 0.85888 -0.97781
 C -0.43590 1.55607 0.00034
 C -0.08002 -0.54800 1.48239
 C -0.07997 -0.54718 -1.48159
 F 0.57510 1.60397 1.87445
 F 0.58107 1.60538 -1.87791
 H -0.92641 -1.05818 1.02890
 H -0.92633 -1.05730 -1.02683
 H 0.81229 -1.10229 1.25520
 H 0.81216 -1.10171 -1.25551
 H -0.23002 -0.53417 2.55787
 H -0.23112 -0.53337 -2.55694
13
bifur_IRC_Cartesians_noMW_output/bifur_IRC_Cartesians_noMW point 91
C 0.06365 0.85710 0.97813
 C 0.06557 0.85807 -0.97850
 C -0.43442 1.55364 0.00034
 C -0.07993 -0.54754 1.48447
 C -0.07987 -0.54672 -1.48367
 F 0.57391 1.60321 1.87399
 F 0.57985 1.60462 -1.87745
 H -0.92642 -1.05773 1.03209
 H -0.92633 -1.05686 -1.03002
 H 0.81194 -1.10226 1.25775
 H 0.81181 -1.10167 -1.25806
 H -0.22933 -0.53233 2.55939
 H -0.23043 -0.53153 -2.55846
13
bifur_IRC_Cartesians_noMW_output/bifur_IRC_Cartesians_noMW point 92
C 0.06368 0.85629 0.97883
 C 0.06558 0.85726 -0.97919
 C -0.43295 1.55121 0.00034
 C -0.07983 -0.54708 1.48655
 C -0.07977 -0.54626 -1.48575
 F 0.57273 1.60246 1.87353
 F 0.57863 1.60387 -1.87699
 H -0.92643 -1.05728 1.03527
 H -0.92634 -1.05641 -1.03322
 H 0.81160 -1.10223 1.26030
 H 0.81147 -1.10164 -1.26059
 H -0.22865 -0.53049 2.56092
 H -0.22973 -0.52969 -2.55998
13
bifur_IRC_Cartesians_noMW_output/bifur_IRC_Cartesians_noMW point 93
C 0.06370 0.85548 0.97952
 C 0.06560 0.85644 -0.97989
 C -0.43147 1.54878 0.00034
 C -0.07973 -0.54662 1.48863
 C -0.07967 -0.54581 -1.48783
 F 0.57155 1.60170 1.87307
 F 0.57741 1.60312 -1.87653
 H -0.92644 -1.05684 1.03845
 H -0.92635 -1.05596 -1.03641
 H 0.81126 -1.10220 1.26285
 H 0.81113 -1.10161 -1.26313
 H -0.22796 -0.52865 2.56244
 H -0.22903 -0.52785 -2.56151
13
bifur_IRC_Cartesians_noMW_output/bifur_IRC_Cartesians_noMW point 94
C 0.06373 0.85466 0.98021
 C 0.06562 0.85563 -0.98058
 C -0.42999 1.54635 0.00034
 C -0.07963 -0.54616 1.49071
 C -0.07957 -0.54535 -1.48992
 F 0.57036 1.60095 1.87261
 F 0.57619 1.60237 -1.87606
 H -0.92645 -1.05638 1.04165
 H -0.92635 -1.05551 -1.03962
 H 0.81091 -1.10216 1.26540
 H 0.81079 -1.10158 -1.26568
 H -0.22727 -0.52680 2.56396
 H -0.22833 -0.52601 -2.56303
13
bifur_IRC_Cartesians_noMW_output/bifur_IRC_Cartesians_noMW point 95
C 0.06376 0.85384 0.98091
 C 0.06563 0.85481 -0.98128
 C -0.42850 1.54390 0.00034
 C -0.07953 -0.54570 1.49281
 C -0.07947 -0.54489 -1.49201
 F 0.56917 1.60019 1.87215
 F 0.57496 1.60161 -1.87560
 H -0.92646 -1.05593 1.04486
 H -0.92636 -1.05506 -1.04284
 H 0.81057 -1.10213 1.26797
 H 0.81044 -1.10155 -1.26824
 H -0.22658 -0.52494 2.56550
 H -0.22763 -0.52415 -2.56456
13
bifur_IRC_Cartesians_noMW_output/bifur_IRC_Cartesians_noMW point 96
C 0.06379 0.85302 0.98161
 C 0.06565 0.85399 -0.98198
 C -0.42700 1.54143 0.00034
 C -0.07944 -0.54523 1.49492
 C -0.07937 -0.54442 -1.49413
 F 0.56796 1.59942 1.87168
 F 0.57372 1.60085 -1.87513
 H -0.92647 -1.05547 1.04810
 H -0.92636 -1.05461 -1.04609
 H 0.81022 -1.10210 1.27056
 H 0.81009 -1.10152 -1.27082
 H -0.22588 -0.52307 2.56704
 H -0.22692 -0.52228 -2.56611
13
bifur_IRC_Cartesians_noMW_output/bifur_IRC_Cartesians_noMW point 97
C 0.06382 0.85219 0.98232
 C 0.06567 0.85316 -0.98269
 C -0.42549 1.53895 0.00034
 C -0.07934 -0.54476 1.49705
 C -0.07926 -0.54395 -1.49626
 F 0.56675 1.59865 1.87121
 F 0.57247 1.60008 -1.87466
 H -0.92648 -1.05501 1.05136
 H -0.92637 -1.05415 -1.04935
 H 0.80987 -1.10207 1.27317
 H 0.80974 -1.10149 -1.27342
 H -0.22518 -0.52118 2.56860
 H -0.22620 -0.52040 -2.56766
13
bifur_IRC_Cartesians_noMW_output/bifur_IRC_Cartesians_noMW point 98
C 0.06385 0.85136 0.98302
 C 0.06569 0.85233 -0.98339
 C -0.42399 1.53649 0.00034
 C -0.07924 -0.54430 1.49916
 C -0.07916 -0.54349 -1.49837
 F 0.56555 1.59788 1.87074
 F 0.57123 1.59932 -1.87419
 H -0.92649 -1.05456 1.05459
 H -0.92637 -1.05370 -1.05259
 H 0.80952 -1.10204 1.27575
 H 0.80940 -1.10146 -1.27600
 H -0.22448 -0.51932 2.57014
 H -0.22550 -0.51854 -2.56921
13
bifur_IRC_Cartesians_noMW_output/bifur_IRC_Cartesians_noMW point 99
C 0.06388 0.85056 0.98371
 C 0.06570 0.85153 -0.98408
 C -0.42252 1.53408 0.00034
 C -0.07914 -0.54384 1.50122
 C -0.07906 -0.54303 -1.50043
 F 0.56438 1.59713 1.87029
 F 0.57002 1.59858 -1.87373
 H -0.92650 -1.05411 1.05775
 H -0.92638 -1.05325 -1.05576
 H 0.80918 -1.10201 1.27828
 H 0.80906 -1.10142 -1.27852
 H -0.22380 -0.51749 2.57165
 H -0.22480 -0.51671 -2.57071
13
bifur_IRC_Cartesians_noMW_output/bifur_IRC_Cartesians_noMW point 100
C 0.06390 0.84976 0.98439
 C 0.06572 0.85073 -0.98476
 C -0.42108 1.53170 0.00034
 C -0.07904 -0.54339 1.50326
 C -0.07897 -0.54259 -1.50246
 F 0.56322 1.59640 1.86984
 F 0.56882 1.59785 -1.87328
 H -0.92651 -1.05367 1.06086
 H -0.92639 -1.05282 -1.05889
 H 0.80884 -1.10198 1.28077
 H 0.80872 -1.10139 -1.28100
 H -0.22313 -0.51569 2.57314
 H -0.22412 -0.51491 -2.57220
13
bifur_IRC_Cartesians_noMW_output/bifur_IRC_Cartesians_noMW point 101
C 0.06393 0.84896 0.98507
 C 0.06574 0.84993 -0.98544
 C -0.41962 1.52931 0.00034
 C -0.07895 -0.54294 1.50530
 C -0.07887 -0.54213 -1.50451
 F 0.56206 1.59565 1.86938
 F 0.56762 1.59711 -1.87283
 H -0.92652 -1.05323 1.06400
 H -0.92639 -1.05238 -1.06203
 H 0.80850 -1.10195 1.28328
 H 0.80839 -1.10136 -1.28350
 H -0.22246 -0.51387 2.57464
 H -0.22343 -0.51310 -2.57370
13
bifur_IRC_Cartesians_noMW_output/bifur_IRC_Cartesians_noMW point 102
C 0.06396 0.84814 0.98577
 C 0.06575 0.84912 -0.98614
 C -0.41813 1.52687 0.00034
 C -0.07885 -0.54248 1.50740
 C -0.07877 -0.54167 -1.50661
 F 0.56087 1.59489 1.86892
 F 0.56639 1.59635 -1.87236
 H -0.92653 -1.05278 1.06720
 H -0.92640 -1.05192 -1.06525
 H 0.80816 -1.10192 1.28585
 H 0.80804 -1.10133 -1.28606
 H -0.22177 -0.51202 2.57617
 H -0.22273 -0.51125 -2.57523
13
bifur_IRC_Cartesians_noMW_output/bifur_IRC_Cartesians_noMW point 103
C 0.06399 0.84729 0.98649
 C 0.06577 0.84826 -0.98686
 C -0.41659 1.52432 0.00034
 C -0.07875 -0.54200 1.50958
 C -0.07866 -0.54119 -1.50879
 F 0.55963 1.59410 1.86844
 F 0.56511 1.59556 -1.87188
 H -0.92654 -1.05231 1.07054
 H -0.92640 -1.05146 -1.06860
 H 0.80780 -1.10189 1.28852
 H 0.80768 -1.10130 -1.28872
 H -0.22105 -0.51009 2.57776
 H -0.22200 -0.50932 -2.57682
13
bifur_IRC_Cartesians_noMW_output/bifur_IRC_Cartesians_noMW point 104
C 0.06402 0.84641 0.98724
 C 0.06579 0.84739 -0.98761
 C -0.41499 1.52170 0.00034
 C -0.07864 -0.54150 1.51182
 C -0.07855 -0.54070 -1.51103
 F 0.55835 1.59329 1.86794
 F 0.56379 1.59475 -1.87138
 H -0.92655 -1.05182 1.07398
 H -0.92641 -1.05097 -1.07205
 H 0.80743 -1.10185 1.29128
 H 0.80731 -1.10127 -1.29147
 H -0.22030 -0.50810 2.57941
 H -0.22125 -0.50733 -2.57847
13
bifur_IRC_Cartesians_noMW_output/bifur_IRC_Cartesians_noMW point 105
C 0.06405 0.84562 0.98792
 C 0.06581 0.84659 -0.98829
 C -0.41354 1.51932 0.00034
 C -0.07855 -0.54105 1.51386
 C -0.07846 -0.54025 -1.51307
 F 0.55719 1.59255 1.86749
 F 0.56260 1.59402 -1.87093
 H -0.92656 -1.05138 1.07710
 H -0.92642 -1.05053 -1.07518
 H 0.80709 -1.10182 1.29377
 H 0.80698 -1.10124 -1.29395
 H -0.21963 -0.50629 2.58090
 H -0.22056 -0.50553 -2.57996
13
bifur_IRC_Cartesians_noMW_output/bifur_IRC_Cartesians_noMW point 106
C 0.06406 0.84517 0.98830
 C 0.06582 0.84614 -0.98867
 C -0.41272 1.51797 0.00034
 C -0.07849 -0.54080 1.51501
 C -0.07840 -0.54000 -1.51422
 F 0.55653 1.59213 1.86724
 F 0.56192 1.59360 -1.87067
 H -0.92656 -1.05113 1.07887
 H -0.92642 -1.05029 -1.07695
 H 0.80690 -1.10180 1.29518
 H 0.80679 -1.10122 -1.29536
 H -0.21925 -0.50527 2.58174
 H -0.22018 -0.50451 -2.58080
13
bifur_IRC_Cartesians_noMW_output/bifur_IRC_Cartesians_noMW point 107
C 0.06408 0.84468 0.98872
 C 0.06583 0.84565 -0.98909
 C -0.41183 1.51650 0.00034
 C -0.07843 -0.54052 1.51627
 C -0.07834 -0.53972 -1.51548
 F 0.55582 1.59167 1.86696
 F 0.56118 1.59315 -1.87039
 H -0.92657 -1.05086 1.08080
 H -0.92642 -1.05002 -1.07889
 H 0.80669 -1.10179 1.29673
 H 0.80658 -1.10120 -1.29690
 H -0.21884 -0.50416 2.58266
 H -0.21975 -0.50340 -2.58172
13
bifur_IRC_Cartesians_noMW_output/bifur_IRC_Cartesians_noMW point 108
C 0.06410 0.84395 0.98934
 C 0.06584 0.84492 -0.98971
 C -0.41050 1.51432 0.00034
 C -0.07834 -0.54011 1.51814
 C -0.07825 -0.53931 -1.51735
 F 0.55476 1.59100 1.86655
 F 0.56009 1.59247 -1.86998
 H -0.92658 -1.05046 1.08366
 H -0.92643 -1.04961 -1.08175
 H 0.80638 -1.10176 1.29901
 H 0.80627 -1.10117 -1.29918
 H -0.21822 -0.50250 2.58403
 H -0.21913 -0.50175 -2.58308
13
bifur_IRC_Cartesians_noMW_output/bifur_IRC_Cartesians_noMW point 109
C 0.06414 0.84302 0.99013
 C 0.06586 0.84400 -0.99050
 C -0.40882 1.51156 0.00033
 C -0.07823 -0.53958 1.52050
 C -0.07814 -0.53879 -1.51972
 F 0.55341 1.59014 1.86602
 F 0.55870 1.59162 -1.86945
 H -0.92659 -1.04994 1.08728
 H -0.92644 -1.04911 -1.08539
 H 0.80599 -1.10172 1.30191
 H 0.80588 -1.10114 -1.30207
 H -0.21744 -0.50041 2.58576
 H -0.21833 -0.49965 -2.58481
13
bifur_IRC_Cartesians_noMW_output/bifur_IRC_Cartesians_noMW point 110
C 0.06417 0.84193 0.99106
 C 0.06588 0.84290 -0.99144
 C -0.40682 1.50828 0.00033
 C -0.07810 -0.53896 1.52332
 C -0.07800 -0.53817 -1.52253
 F 0.55181 1.58912 1.86540
 F 0.55705 1.59061 -1.86883
 H -0.92660 -1.04934 1.09158
 H -0.92644 -1.04850 -1.08971
 H 0.80553 -1.10168 1.30536
 H 0.80542 -1.10109 -1.30550
 H -0.21651 -0.49792 2.58781
 H -0.21739 -0.49717 -2.58687
13
bifur_IRC_Cartesians_noMW_output/bifur_IRC_Cartesians_noMW point 111
C 0.06422 0.84063 0.99217
 C 0.06591 0.84160 -0.99254
 C -0.40446 1.50440 0.00033
 C -0.07794 -0.53823 1.52664
 C -0.07784 -0.53744 -1.52586
 F 0.54992 1.58791 1.86467
 F 0.55510 1.58941 -1.86809
 H -0.92662 -1.04862 1.09668
 H -0.92645 -1.04779 -1.09482
 H 0.80498 -1.10163 1.30944
 H 0.80487 -1.10104 -1.30956
 H -0.21541 -0.49497 2.59025
 H -0.21627 -0.49422 -2.58930
13
bifur_IRC_Cartesians_noMW_output/bifur_IRC_Cartesians_noMW point 112
C 0.06427 0.83913 0.99344
 C 0.06594 0.84011 -0.99382
 C -0.40175 1.49994 0.00033
 C -0.07777 -0.53739 1.53046
 C -0.07766 -0.53659 -1.52968
 F 0.54775 1.58653 1.86382
 F 0.55286 1.58803 -1.86724
 H -0.92663 -1.04779 1.10253
 H -0.92646 -1.04696 -1.10069
 H 0.80435 -1.10158 1.31412
 H 0.80424 -1.10099 -1.31423
 H -0.21415 -0.49159 2.59304
 H -0.21499 -0.49084 -2.59210
13
bifur_IRC_Cartesians_noMW_output/bifur_IRC_Cartesians_noMW point 113
C 0.06433 0.83743 0.99489
 C 0.06598 0.83841 -0.99527
 C -0.39865 1.49484 0.00033
 C -0.07756 -0.53642 1.53482
 C -0.07745 -0.53563 -1.53404
 F 0.54526 1.58494 1.86286
 F 0.55029 1.58645 -1.86627
 H -0.92665 -1.04685 1.10921
 H -0.92648 -1.04603 -1.10739
 H 0.80363 -1.10151 1.31946
 H 0.80353 -1.10092 -1.31956
 H -0.21271 -0.48772 2.59623
 H -0.21353 -0.48699 -2.59529
13
bifur_IRC_Cartesians_noMW_output/bifur_IRC_Cartesians_noMW point 114
C 0.06440 0.83551 0.99653
 C 0.06602 0.83649 -0.99690
 C -0.39516 1.48911 0.00033
 C -0.07733 -0.53534 1.53973
 C -0.07721 -0.53455 -1.53895
 F 0.54247 1.58316 1.86177
 F 0.54741 1.58468 -1.86518
 H -0.92668 -1.04579 1.11673
 H -0.92649 -1.04497 -1.11493
 H 0.80282 -1.10144 1.32548
 H 0.80272 -1.10085 -1.32555
 H -0.21109 -0.48338 2.59982
 H -0.21188 -0.48264 -2.59887
13
bifur_IRC_Cartesians_noMW_output/bifur_IRC_Cartesians_noMW point 115
C 0.06447 0.83339 0.99834
 C 0.06606 0.83437 -0.99871
 C -0.39130 1.48277 0.00033
 C -0.07707 -0.53414 1.54517
 C -0.07695 -0.53336 -1.54438
 F 0.53938 1.58119 1.86057
 F 0.54422 1.58272 -1.86398
 H -0.92670 -1.04461 1.12505
 H -0.92650 -1.04380 -1.12328
 H 0.80192 -1.10136 1.33214
 H 0.80182 -1.10077 -1.33219
 H -0.20930 -0.47856 2.60380
 H -0.21006 -0.47784 -2.60285
13
bifur_IRC_Cartesians_noMW_output/bifur_IRC_Cartesians_noMW point 116
C 0.06455 0.83108 1.00031
 C 0.06611 0.83206 -1.00069
 C -0.38709 1.47585 0.00033
 C -0.07680 -0.53283 1.55109
 C -0.07667 -0.53205 -1.55031
 F 0.53601 1.57904 1.85926
 F 0.54075 1.58058 -1.86266
 H -0.92673 -1.04333 1.13412
 H -0.92652 -1.04253 -1.13238
 H 0.80094 -1.10127 1.33940
 H 0.80085 -1.10068 -1.33942
 H -0.20734 -0.47332 2.60813
 H -0.20807 -0.47260 -2.60718
13
bifur_IRC_Cartesians_noMW_output/bifur_IRC_Cartesians_noMW point 117
C 0.06464 0.82858 1.00243
 C 0.06616 0.82956 -1.00281
 C -0.38255 1.46840 0.00033
 C -0.07650 -0.53142 1.55747
 C -0.07636 -0.53065 -1.55669
 F 0.53238 1.57673 1.85785
 F 0.53700 1.57828 -1.86125
 H -0.92676 -1.04195 1.14390
 H -0.92654 -1.04116 -1.14218
 H 0.79989 -1.10118 1.34722
 H 0.79980 -1.10058 -1.34722
 H -0.20524 -0.46766 2.61280
 H -0.20593 -0.46695 -2.61185
13
bifur_IRC_Cartesians_noMW_output/bifur_IRC_Cartesians_noMW point 118
C 0.06473 0.82587 1.00474
 C 0.06622 0.82685 -1.00512
 C -0.37762 1.46029 0.00033
 C -0.07617 -0.52989 1.56441
 C -0.07603 -0.52912 -1.56364
 F 0.52843 1.57421 1.85632
 F 0.53293 1.57578 -1.85971
 H -0.92679 -1.04045 1.15453
 H -0.92656 -1.03966 -1.15285
 H 0.79874 -1.10107 1.35572
 H 0.79866 -1.10048 -1.35569
 H -0.20295 -0.46151 2.61788
 H -0.20360 -0.46081 -2.61692
13
bifur_IRC_Cartesians_noMW_output/bifur_IRC_Cartesians_noMW point 119
C 0.06483 0.82296 1.00722
 C 0.06628 0.82394 -1.00760
 C -0.37233 1.45159 0.00032
 C -0.07582 -0.52824 1.57186
 C -0.07567 -0.52748 -1.57109
 F 0.52419 1.57151 1.85467
 F 0.52855 1.57309 -1.85805
 H -0.92682 -1.03884 1.16594
 H -0.92658 -1.03806 -1.16430
 H 0.79751 -1.10096 1.36486
 H 0.79743 -1.10037 -1.36480
 H -0.20049 -0.45491 2.62333
 H -0.20110 -0.45422 -2.62237
13
bifur_IRC_Cartesians_noMW_output/bifur_IRC_Cartesians_noMW point 120
C 0.06494 0.81984 1.00988
 C 0.06635 0.82083 -1.01026
 C -0.36666 1.44227 0.00032
 C -0.07544 -0.52648 1.57984
 C -0.07528 -0.52572 -1.57907
 F 0.51965 1.56861 1.85291
 F 0.52387 1.57021 -1.85628
 H -0.92686 -1.03712 1.17817
 H -0.92660 -1.03634 -1.17656
 H 0.79619 -1.10085 1.37464
 H 0.79612 -1.10025 -1.37454
 H -0.19785 -0.44784 2.62917
 H -0.19842 -0.44716 -2.62821
13
bifur_IRC_Cartesians_noMW_output/bifur_IRC_Cartesians_noMW point 121
C 0.06506 0.81652 1.01271
 C 0.06642 0.81751 -1.01309
 C -0.36061 1.43234 0.00032
 C -0.07504 -0.52460 1.58835
 C -0.07487 -0.52385 -1.58758
 F 0.51481 1.56553 1.85102
 F 0.51887 1.56714 -1.85439
 H -0.92690 -1.03528 1.19119
 H -0.92663 -1.03451 -1.18963
 H 0.79479 -1.10072 1.38507
 H 0.79471 -1.10012 -1.38493
 H -0.19504 -0.44031 2.63539
 H -0.19557 -0.43963 -2.63443
13
bifur_IRC_Cartesians_noMW_output/bifur_IRC_Cartesians_noMW point 122
C 0.06518 0.81296 1.01574
 C 0.06649 0.81395 -1.01613
 C -0.35413 1.42169 0.00032
 C -0.07462 -0.52259 1.59747
 C -0.07444 -0.52184 -1.59670
 F 0.50963 1.56222 1.84901
 F 0.51352 1.56385 -1.85237
 H -0.92694 -1.03331 1.20516
 H -0.92665 -1.03255 -1.20364
 H 0.79328 -1.10059 1.39624
 H 0.79321 -1.09999 -1.39607
 H -0.19203 -0.43223 2.64207
 H -0.19251 -0.43157 -2.64109
13
bifur_IRC_Cartesians_noMW_output/bifur_IRC_Cartesians_noMW point 123
C 0.06531 0.80917 1.01897
 C 0.06657 0.81016 -1.01936
 C -0.34724 1.41037 0.00032
 C -0.07416 -0.52045 1.60717
 C -0.07397 -0.51970 -1.60640
 F 0.50411 1.55870 1.84686
 F 0.50783 1.56035 -1.85022
 H -0.92698 -1.03121 1.22002
 H -0.92668 -1.03047 -1.21854
 H 0.79168 -1.10044 1.40813
 H 0.79162 -1.09984 -1.40792
 H -0.18883 -0.42364 2.64916
 H -0.18925 -0.42299 -2.64819
13
bifur_IRC_Cartesians_noMW_output/bifur_IRC_Cartesians_noMW point 124
C 0.06545 0.80517 1.02238
 C 0.06665 0.80617 -1.02277
 C -0.33997 1.39842 0.00032
 C -0.07368 -0.51819 1.61739
 C -0.07348 -0.51745 -1.61663
 F 0.49829 1.55499 1.84460
 F 0.50183 1.55666 -1.84795
 H -0.92703 -1.02900 1.23568
 H -0.92671 -1.02827 -1.23425
 H 0.78999 -1.10029 1.42066
 H 0.78993 -1.09969 -1.42041
 H -0.18546 -0.41458 2.65664
 H -0.18582 -0.41394 -2.65567
13
bifur_IRC_Cartesians_noMW_output/bifur_IRC_Cartesians_noMW point 125
C 0.06560 0.80096 1.02596
 C 0.06674 0.80196 -1.02635
 C -0.33232 1.38585 0.00031
 C -0.07317 -0.51581 1.62816
 C -0.07296 -0.51508 -1.62741
 F 0.49216 1.55108 1.84222
 F 0.49550 1.55277 -1.84556
 H -0.92708 -1.02667 1.25217
 H -0.92674 -1.02595 -1.25080
 H 0.78822 -1.10013 1.43386
 H 0.78816 -1.09953 -1.43356
 H -0.18190 -0.40504 2.66452
 H -0.18221 -0.40441 -2.66354
13
bifur_IRC_Cartesians_noMW_output/bifur_IRC_Cartesians_noMW point 126
C 0.06575 0.79649 1.02977
 C 0.06684 0.79749 -1.03017
 C -0.32419 1.37248 0.00031
 C -0.07264 -0.51328 1.63961
 C -0.07241 -0.51256 -1.63886
 F 0.48565 1.54693 1.83969
 F 0.48878 1.54864 -1.84301
 H -0.92713 -1.02420 1.26971
 H -0.92677 -1.02349 -1.26839
 H 0.78632 -1.09996 1.44789
 H 0.78628 -1.09936 -1.44755
 H -0.17812 -0.39490 2.67290
 H -0.17836 -0.39428 -2.67191
13
bifur_IRC_Cartesians_noMW_output/bifur_IRC_Cartesians_noMW point 127
C 0.06592 0.79177 1.03379
 C 0.06693 0.79277 -1.03419
 C -0.31561 1.35838 0.00031
 C -0.07207 -0.51062 1.65169
 C -0.07183 -0.50990 -1.65094
 F 0.47878 1.54255 1.83702
 F 0.48169 1.54428 -1.84033
 H -0.92719 -1.02159 1.28821
 H -0.92680 -1.02089 -1.28694
 H 0.78433 -1.09978 1.46269
 H 0.78429 -1.09918 -1.46230
 H -0.17414 -0.38420 2.68173
 H -0.17431 -0.38360 -2.68074
13
bifur_IRC_Cartesians_noMW_output/bifur_IRC_Cartesians_noMW point 128
C 0.06609 0.78678 1.03804
 C 0.06704 0.78778 -1.03845
 C -0.30652 1.34344 0.00031
 C -0.07147 -0.50779 1.66448
 C -0.07121 -0.50708 -1.66373
 F 0.47150 1.53791 1.83419
 F 0.47419 1.53967 -1.83750
 H -0.92724 -1.01882 1.30780
 H -0.92684 -1.01814 -1.30659
 H 0.78222 -1.09959 1.47837
 H 0.78218 -1.09899 -1.47791
 H -0.16991 -0.37287 2.69109
 H -0.17002 -0.37229 -2.69009
13
bifur_IRC_Cartesians_noMW_output/bifur_IRC_Cartesians_noMW point 129
C 0.06627 0.78153 1.04251
 C 0.06715 0.78254 -1.04292
 C -0.29698 1.32776 0.00030
 C -0.07084 -0.50483 1.67790
 C -0.07057 -0.50412 -1.67716
 F 0.46386 1.53304 1.83123
 F 0.46631 1.53482 -1.83451
 H -0.92731 -1.01592 1.32836
 H -0.92688 -1.01525 -1.32722
 H 0.78000 -1.09940 1.49482
 H 0.77997 -1.09879 -1.49432
 H -0.16548 -0.36097 2.70092
 H -0.16551 -0.36041 -2.69991
13
bifur_IRC_Cartesians_noMW_output/bifur_IRC_Cartesians_noMW point 130
C 0.06646 0.77608 1.04716
 C 0.06726 0.77709 -1.04756
 C -0.28707 1.31148 0.00030
 C -0.07018 -0.50175 1.69185
 C -0.06990 -0.50105 -1.69112
 F 0.45593 1.52798 1.82814
 F 0.45812 1.52979 -1.83142
 H -0.92737 -1.01290 1.34973
 H -0.92692 -1.01225 -1.34865
 H 0.77770 -1.09919 1.51192
 H 0.77768 -1.09858 -1.51135
 H -0.16088 -0.34862 2.71112
 H -0.16083 -0.34807 -2.71011
13
bifur_IRC_Cartesians_noMW_output/bifur_IRC_Cartesians_noMW point 131
C 0.06666 0.77040 1.05200
 C 0.06738 0.77141 -1.05241
 C -0.27673 1.29448 0.00030
 C -0.06950 -0.49854 1.70640
 C -0.06920 -0.49785 -1.70567
 F 0.44765 1.52270 1.82492
 F 0.44958 1.52454 -1.82819
 H -0.92744 -1.00976 1.37202
 H -0.92696 -1.00913 -1.37101
 H 0.77529 -1.09897 1.52975
 H 0.77528 -1.09836 -1.52913
 H -0.15607 -0.33573 2.72177
 H -0.15595 -0.33519 -2.72075
13
bifur_IRC_Cartesians_noMW_output/bifur_IRC_Cartesians_noMW point 132
C 0.06686 0.76447 1.05705
 C 0.06751 0.76548 -1.05746
 C -0.26594 1.27676 0.00029
 C -0.06878 -0.49518 1.72159
 C -0.06847 -0.49451 -1.72086
 F 0.43901 1.51719 1.82157
 F 0.44067 1.51906 -1.82482
 H -0.92751 -1.00648 1.39527
 H -0.92700 -1.00586 -1.39434
 H 0.77279 -1.09875 1.54836
 H 0.77278 -1.09813 -1.54767
 H -0.15106 -0.32228 2.73287
 H -0.15085 -0.32176 -2.73186
13
bifur_IRC_Cartesians_noMW_output/bifur_IRC_Cartesians_noMW point 133
C 0.06708 0.75830 1.06231
 C 0.06764 0.75932 -1.06272
 C -0.25473 1.25833 0.00029
 C -0.06804 -0.49170 1.73737
 C -0.06771 -0.49103 -1.73664
 F 0.43004 1.51147 1.81808
 F 0.43140 1.51336 -1.82132
 H -0.92758 -1.00306 1.41944
 H -0.92705 -1.00247 -1.41858
 H 0.77018 -1.09852 1.56770
 H 0.77018 -1.09790 -1.56695
 H -0.14585 -0.30830 2.74442
 H -0.14556 -0.30780 -2.74340
13
bifur_IRC_Cartesians_noMW_output/bifur_IRC_Cartesians_noMW point 134
C 0.06730 0.75190 1.06776
 C 0.06777 0.75292 -1.06818
 C -0.24308 1.23919 0.00029
 C -0.06727 -0.48808 1.75376
 C -0.06692 -0.48742 -1.75304
 F 0.42071 1.50552 1.81446
 F 0.42178 1.50745 -1.81768
 H -0.92765 -0.99952 1.44454
 H -0.92709 -0.99894 -1.44376
 H 0.76747 -1.09827 1.58779
 H 0.76749 -1.09765 -1.58696
 H -0.14044 -0.29378 2.75641
 H -0.14006 -0.29330 -2.75538
13
bifur_IRC_Cartesians_noMW_output/bifur_IRC_Cartesians_noMW point 135
C 0.06753 0.74529 1.07339
 C 0.06791 0.74631 -1.07381
 C -0.23106 1.21943 0.00028
 C -0.06648 -0.48434 1.77068
 C -0.06611 -0.48369 -1.76996
 F 0.41108 1.49938 1.81072
 F 0.41185 1.50134 -1.81392
 H -0.92773 -0.99586 1.47046
 H -0.92714 -0.99530 -1.46976
 H 0.76468 -1.09802 1.60853
 H 0.76470 -1.09740 -1.60763
 H -0.13486 -0.27879 2.76879
 H -0.13438 -0.27833 -2.76775
13
bifur_IRC_Cartesians_noMW_output/bifur_IRC_Cartesians_noMW point 136
C 0.06776 0.73848 1.07919
 C 0.06805 0.73950 -1.07962
 C -0.21867 1.19907 0.00028
 C -0.06566 -0.48049 1.78811
 C -0.06527 -0.47986 -1.78740
 F 0.40117 1.49306 1.80686
 F 0.40161 1.49505 -1.81005
 H -0.92781 -0.99209 1.49717
 H -0.92719 -0.99155 -1.49655
 H 0.76180 -1.09777 1.62990
 H 0.76183 -1.09714 -1.62893
 H -0.12910 -0.26334 2.78155
 H -0.12853 -0.26291 -2.78050
13
bifur_IRC_Cartesians_noMW_output/bifur_IRC_Cartesians_noMW point 137
C 0.06801 0.73148 1.08515
 C 0.06820 0.73251 -1.08558
 C -0.20595 1.17816 0.00028
 C -0.06482 -0.47654 1.80602
 C -0.06441 -0.47591 -1.80531
 F 0.39098 1.48656 1.80290
 F 0.39110 1.48859 -1.80608
 H -0.92789 -0.98822 1.52459
 H -0.92724 -0.98770 -1.52406
 H 0.75884 -1.09750 1.65184
 H 0.75888 -1.09687 -1.65079
 H -0.12319 -0.24748 2.79464
 H -0.12252 -0.24707 -2.79360
13
bifur_IRC_Cartesians_noMW_output/bifur_IRC_Cartesians_noMW point 138
C 0.06826 0.72433 1.09125
 C 0.06835 0.72536 -1.09168
 C -0.19293 1.15678 0.00027
 C -0.06395 -0.47250 1.82433
 C -0.06353 -0.47188 -1.82363
 F 0.38056 1.47992 1.79885
 F 0.38035 1.48198 -1.80201
 H -0.92797 -0.98426 1.55264
 H -0.92729 -0.98376 -1.55220
 H 0.75582 -1.09723 1.67429
 H 0.75587 -1.09660 -1.67317
 H -0.11715 -0.23126 2.80805
 H -0.11637 -0.23087 -2.80699
13
bifur_IRC_Cartesians_noMW_output/bifur_IRC_Cartesians_noMW point 139
C 0.06851 0.71701 1.09748
 C 0.06850 0.71805 -1.09792
 C -0.17963 1.13491 0.00027
 C -0.06307 -0.46836 1.84306
 C -0.06263 -0.46775 -1.84236
 F 0.36991 1.47312 1.79471
 F 0.36936 1.47522 -1.79786
 H -0.92806 -0.98022 1.58133
 H -0.92734 -0.97974 -1.58097
 H 0.75273 -1.09695 1.69724
 H 0.75279 -1.09632 -1.69604
 H -0.11097 -0.21467 2.82175
 H -0.11009 -0.21430 -2.82068
13
bifur_IRC_Cartesians_noMW_output/bifur_IRC_Cartesians_noMW point 140
C 0.06877 0.70955 1.10384
 C 0.06866 0.71059 -1.10428
 C -0.16605 1.11260 0.00027
 C -0.06218 -0.46414 1.86216
 C -0.06171 -0.46355 -1.86148
 F 0.35904 1.46619 1.79049
 F 0.35815 1.46833 -1.79361
 H -0.92815 -0.97609 1.61059
 H -0.92740 -0.97563 -1.61033
 H 0.74957 -1.09667 1.72065
 H 0.74964 -1.09603 -1.71937
 H -0.10466 -0.19775 2.83572
 H -0.10368 -0.19740 -2.83465
13
bifur_IRC_Cartesians_noMW_output/bifur_IRC_Cartesians_noMW point 141
C 0.06903 0.70195 1.11031
 C 0.06882 0.70300 -1.11076
 C -0.15223 1.08989 0.00026
 C -0.06126 -0.45985 1.88161
 C -0.06078 -0.45926 -1.88093
 F 0.34797 1.45914 1.78619
 F 0.34673 1.46131 -1.78930
 H -0.92824 -0.97188 1.64038
 H -0.92745 -0.97144 -1.64021
 H 0.74636 -1.09638 1.74449
 H 0.74644 -1.09574 -1.74313
 H -0.09824 -0.18052 2.84995
 H -0.09715 -0.18019 -2.84888
13
bifur_IRC_Cartesians_noMW_output/bifur_IRC_Cartesians_noMW point 142
C 0.06930 0.69423 1.11689
 C 0.06898 0.69528 -1.11734
 C -0.13820 1.06682 0.00026
 C -0.06033 -0.45549 1.90137
 C -0.05983 -0.45491 -1.90069
 F 0.33673 1.45197 1.78182
 F 0.33513 1.45418 -1.78491
 H -0.92833 -0.96761 1.67063
 H -0.92751 -0.96720 -1.67056
 H 0.74310 -1.09609 1.76870
 H 0.74319 -1.09545 -1.76725
 H -0.09172 -0.16302 2.86440
 H -0.09052 -0.16272 -2.86332
13
bifur_IRC_Cartesians_noMW_output/bifur_IRC_Cartesians_noMW point 143
C 0.06957 0.68641 1.12355
 C 0.06914 0.68746 -1.12400
 C -0.12397 1.04344 0.00025
 C -0.05939 -0.45107 1.92139
 C -0.05886 -0.45050 -1.92072
 F 0.32534 1.44471 1.77740
 F 0.32338 1.44695 -1.78047
 H -0.92842 -0.96328 1.70130
 H -0.92756 -0.96289 -1.70132
 H 0.73979 -1.09580 1.79324
 H 0.73989 -1.09515 -1.79171
 H -0.08511 -0.14528 2.87905
 H -0.08380 -0.14500 -2.87796
13
bifur_IRC_Cartesians_noMW_output/bifur_IRC_Cartesians_noMW point 144
C 0.06985 0.67850 1.13029
 C 0.06931 0.67956 -1.13075
 C -0.10958 1.01980 0.00025
 C -0.05844 -0.44660 1.94164
 C -0.05789 -0.44605 -1.94097
 F 0.31382 1.43736 1.77292
 F 0.31149 1.43965 -1.77597
 H -0.92851 -0.95891 1.73232
 H -0.92762 -0.95853 -1.73243
 H 0.73645 -1.09550 1.81806
 H 0.73656 -1.09485 -1.81644
 H -0.07842 -0.12734 2.89387
 H -0.07701 -0.12709 -2.89277
13
bifur_IRC_Cartesians_noMW_output/bifur_IRC_Cartesians_noMW point 145
C 0.07012 0.67051 1.13709
 C 0.06947 0.67158 -1.13755
 C -0.09506 0.99593 0.00025
 C -0.05748 -0.44208 1.96208
 C -0.05691 -0.44154 -1.96142
 F 0.30220 1.42994 1.76840
 F 0.29950 1.43227 -1.77144
 H -0.92860 -0.95449 1.76362
 H -0.92768 -0.95414 -1.76384
 H 0.73307 -1.09519 1.84311
 H 0.73320 -1.09454 -1.84141
 H -0.07168 -0.10924 2.90882
 H -0.07015 -0.10901 -2.90772
13
bifur_IRC_Cartesians_noMW_output/bifur_IRC_Cartesians_noMW point 146
C 0.07040 0.66247 1.14395
 C 0.06964 0.66353 -1.14441
 C -0.08042 0.97188 0.00024
 C -0.05651 -0.43753 1.98268
 C -0.05592 -0.43701 -1.98202
 F 0.29048 1.42247 1.76385
 F 0.28741 1.42484 -1.76686
 H -0.92870 -0.95004 1.79517
 H -0.92774 -0.94971 -1.79549
 H 0.72967 -1.09489 1.86835
 H 0.72980 -1.09423 -1.86657
 H -0.06488 -0.09099 2.92389
 H -0.06324 -0.09079 -2.92278
13
bifur_IRC_Cartesians_noMW_output/bifur_IRC_Cartesians_noMW point 147
C 0.07068 0.65437 1.15085
 C 0.06981 0.65544 -1.15132
 C -0.06569 0.94766 0.00024
 C -0.05554 -0.43296 2.00341
 C -0.05492 -0.43244 -2.00276
 F 0.27868 1.41495 1.75926
 F 0.27523 1.41736 -1.76226
 H -0.92879 -0.94555 1.82693
 H -0.92780 -0.94525 -1.82734
 H 0.72625 -1.09458 1.89377
 H 0.72639 -1.09392 -1.89189
 H -0.05803 -0.07262 2.93906
 H -0.05628 -0.07244 -2.93794
13
bifur_IRC_Cartesians_noMW_output/bifur_IRC_Cartesians_noMW point 148
C 0.07097 0.64622 1.15779
 C 0.06998 0.64730 -1.15826
 C -0.05088 0.92333 0.00023
 C -0.05456 -0.42835 2.02425
 C -0.05392 -0.42785 -2.02361
 F 0.26682 1.40739 1.75465
 F 0.26300 1.40983 -1.75764
 H -0.92889 -0.94105 1.85886
 H -0.92785 -0.94077 -1.85937
 H 0.72280 -1.09428 1.91931
 H 0.72296 -1.09361 -1.91735
 H -0.05115 -0.05416 2.95431
 H -0.04928 -0.05400 -2.95318
13
bifur_IRC_Cartesians_noMW_output/bifur_IRC_Cartesians_noMW point 149
C 0.07125 0.63805 1.16475
 C 0.07015 0.63913 -1.16523
 C -0.03602 0.89890 0.00023
 C -0.05358 -0.42374 2.04517
 C -0.05291 -0.42325 -2.04454
 F 0.25492 1.39980 1.75003
 F 0.25072 1.40229 -1.75299
 H -0.92898 -0.93653 1.89090
 H -0.92791 -0.93627 -1.89151
 H 0.71935 -1.09397 1.94495
 H 0.71952 -1.09330 -1.94290
 H -0.04425 -0.03563 2.96962
 H -0.04226 -0.03550 -2.96848
13
bifur_IRC_Cartesians_noMW_output/bifur_IRC_Cartesians_noMW point 150
C 0.07153 0.62987 1.17172
 C 0.07033 0.63095 -1.17220
 C -0.02113 0.87443 0.00022
 C -0.05259 -0.41911 2.06612
 C -0.05190 -0.41863 -2.06549
 F 0.24300 1.39220 1.74540
 F 0.23842 1.39472 -1.74834
 H -0.92908 -0.93200 1.92299
 H -0.92797 -0.93176 -1.92370
 H 0.71589 -1.09366 1.97063
 H 0.71607 -1.09299 -1.96849
 H -0.03733 -0.01707 2.98494
 H -0.03523 -0.01696 -2.98380
13
bifur_IRC_Cartesians_noMW_output/bifur_IRC_Cartesians_noMW point 151
C 0.07182 0.62168 1.17869
 C 0.07050 0.62277 -1.17918
 C -0.00625 0.84998 0.00022
 C -0.05161 -0.41449 2.08706
 C -0.05090 -0.41402 -2.08644
 F 0.23109 1.38460 1.74077
 F 0.22613 1.38717 -1.74369
 H -0.92917 -0.92747 1.95506
 H -0.92803 -0.92726 -1.95587
 H 0.71243 -1.09335 1.99629
 H 0.71262 -1.09267 -1.99407
 H -0.03042 0.00148 3.00026
 H -0.02821 0.00156 -2.99911
13
bifur_IRC_Cartesians_noMW_output/bifur_IRC_Cartesians_noMW point 152
C 0.07210 0.61352 1.18564
 C 0.07067 0.61462 -1.18613
 C 0.00859 0.82559 0.00022
 C -0.05063 -0.40987 2.10795
 C -0.04989 -0.40942 -2.10733
 F 0.21921 1.37702 1.73615
 F 0.21387 1.37963 -1.73906
 H -0.92927 -0.92295 1.98705
 H -0.92809 -0.92277 -1.98796
 H 0.70898 -1.09304 2.02189
 H 0.70918 -1.09236 -2.01958
 H -0.02353 0.01999 3.01555
 H -0.02120 0.02004 -3.01439
13
bifur_IRC_Cartesians_noMW_output/bifur_IRC_Cartesians_noMW point 153
C 0.07238 0.60540 1.19257
 C 0.07084 0.60649 -1.19306
 C 0.02338 0.80129 0.00021
 C -0.04965 -0.40528 2.12876
 C -0.04889 -0.40484 -2.12815
 F 0.20737 1.36948 1.73155
 F 0.20166 1.37212 -1.73444
 H -0.92936 -0.91846 2.01892
 H -0.92815 -0.91829 -2.01993
 H 0.70555 -1.09273 2.04739
 H 0.70576 -1.09205 -2.04499
 H -0.01666 0.03842 3.03077
 H -0.01421 0.03845 -3.02960
13
bifur_IRC_Cartesians_noMW_output/bifur_IRC_Cartesians_noMW point 154
C 0.07266 0.59731 1.19946
 C 0.07101 0.59841 -1.19996
 C 0.03809 0.77712 0.00021
 C -0.04868 -0.40071 2.14946
 C -0.04790 -0.40028 -2.14886
 F 0.19559 1.36196 1.72697
 F 0.18950 1.36465 -1.72984
 H -0.92946 -0.91398 2.05064
 H -0.92821 -0.91384 -2.05174
 H 0.70213 -1.09242 2.07277
 H 0.70235 -1.09174 -2.07028
 H -0.00982 0.05676 3.04592
 H -0.00727 0.05676 -3.04474
13
bifur_IRC_Cartesians_noMW_output/bifur_IRC_Cartesians_noMW point 155
C 0.07294 0.58927 1.20631
 C 0.07118 0.59037 -1.20681
 C 0.05271 0.75309 0.00020
 C -0.04771 -0.39616 2.17004
 C -0.04691 -0.39575 -2.16944
 F 0.18388 1.35450 1.72242
 F 0.17742 1.35723 -1.72528
 H -0.92955 -0.90953 2.08215
 H -0.92827 -0.90941 -2.08336
 H 0.69873 -1.09212 2.09798
 H 0.69896 -1.09144 -2.09541
 H -0.00303 0.07499 3.06097
 H -0.00036 0.07497 -3.05979
13
bifur_IRC_Cartesians_noMW_output/bifur_IRC_Cartesians_noMW point 156
C 0.07322 0.58130 1.21310
 C 0.07134 0.58241 -1.21360
 C 0.06721 0.72926 0.00020
 C -0.04675 -0.39166 2.19044
 C -0.04593 -0.39125 -2.18985
 F 0.17228 1.34710 1.71791
 F 0.16545 1.34986 -1.72075
 H -0.92965 -0.90512 2.11340
 H -0.92832 -0.90503 -2.11471
 H 0.69536 -1.09182 2.12299
 H 0.69560 -1.09113 -2.12033
 H 0.00370 0.09306 3.07590
 H 0.00649 0.09302 -3.07471
13
bifur_IRC_Cartesians_noMW_output/bifur_IRC_Cartesians_noMW point 157
C 0.07349 0.57341 1.21982
 C 0.07151 0.57452 -1.22033
 C 0.08155 0.70569 0.00020
 C -0.04580 -0.38720 2.21063
 C -0.04496 -0.38681 -2.21004
 F 0.16079 1.33977 1.71345
 F 0.15360 1.34258 -1.71627
 H -0.92974 -0.90076 2.14432
 H -0.92838 -0.90068 -2.14572
 H 0.69203 -1.09152 2.14773
 H 0.69228 -1.09083 -2.14499
 H 0.01037 0.11095 3.09067
 H 0.01326 0.11088 -3.08947
13
bifur_IRC_Cartesians_noMW_output/bifur_IRC_Cartesians_noMW point 158
C 0.07376 0.56563 1.22645
 C 0.07167 0.56675 -1.22696
 C 0.09570 0.68243 0.00019
 C -0.04486 -0.38280 2.23055
 C -0.04400 -0.38242 -2.22997
 F 0.14946 1.33255 1.70905
 F 0.14191 1.33539 -1.71185
 H -0.92983 -0.89645 2.17483
 H -0.92844 -0.89640 -2.17633
 H 0.68874 -1.09122 2.17214
 H 0.68900 -1.09053 -2.16932
 H 0.01694 0.12859 3.10524
 H 0.01994 0.12850 -3.10404
13
bifur_IRC_Cartesians_noMW_output/bifur_IRC_Cartesians_noMW point 159
C 0.07403 0.55798 1.23297
 C 0.07183 0.55910 -1.23348
 C 0.10963 0.65956 0.00019
 C -0.04394 -0.37848 2.25014
 C -0.04306 -0.37811 -2.24956
 F 0.13831 1.32544 1.70472
 F 0.13041 1.32832 -1.70750
 H -0.92992 -0.89222 2.20484
 H -0.92849 -0.89219 -2.20643
 H 0.68550 -1.09093 2.19616
 H 0.68578 -1.09024 -2.19325
 H 0.02341 0.14595 3.11957
 H 0.02652 0.14583 -3.11836
13
bifur_IRC_Cartesians_noMW_output/bifur_IRC_Cartesians_noMW point 160
C 0.07429 0.55048 1.23936
 C 0.07199 0.55160 -1.23987
 C 0.12326 0.63714 0.00018
 C -0.04304 -0.37424 2.26933
 C -0.04213 -0.37388 -2.26876
 F 0.12740 1.31848 1.70047
 F 0.11914 1.32139 -1.70324
 H -0.93001 -0.88807 2.23423
 H -0.92855 -0.88806 -2.23591
 H 0.68233 -1.09065 2.21968
 H 0.68262 -1.08995 -2.21669
 H 0.02975 0.16295 3.13362
 H 0.03296 0.16281 -3.13240
13
bifur_IRC_Cartesians_noMW_output/bifur_IRC_Cartesians_noMW point 161
C 0.07454 0.54318 1.24557
 C 0.07214 0.54431 -1.24609
 C 0.13653 0.61534 0.00018
 C -0.04216 -0.37012 2.28800
 C -0.04124 -0.36977 -2.28744
 F 0.11677 1.31170 1.69635
 F 0.10818 1.31466 -1.69909
 H -0.93009 -0.88403 2.26283
 H -0.92860 -0.88404 -2.26460
 H 0.67925 -1.09038 2.24256
 H 0.67954 -1.08967 -2.23949
 H 0.03591 0.17949 3.14728
 H 0.03923 0.17932 -3.14605
13
bifur_IRC_Cartesians_noMW_output/bifur_IRC_Cartesians_noMW point 162
C 0.07479 0.53618 1.25154
 C 0.07229 0.53731 -1.25206
 C 0.14926 0.59441 0.00018
 C -0.04132 -0.36616 2.30592
 C -0.04037 -0.36582 -2.30536
 F 0.10658 1.30520 1.69238
 F 0.09766 1.30819 -1.69511
 H -0.93017 -0.88016 2.29028
 H -0.92865 -0.88019 -2.29214
 H 0.67629 -1.09011 2.26453
 H 0.67659 -1.08941 -2.26138
 H 0.04182 0.19536 3.16039
 H 0.04524 0.19518 -3.15916
13
bifur_IRC_Cartesians_noMW_output/bifur_IRC_Cartesians_noMW point 163
C 0.07501 0.52966 1.25709
 C 0.07242 0.53080 -1.25762
 C 0.16113 0.57492 0.00017
 C -0.04054 -0.36247 2.32262
 C -0.03957 -0.36215 -2.32206
 F 0.09708 1.29915 1.68869
 F 0.08786 1.30216 -1.69141
 H -0.93025 -0.87655 2.31585
 H -0.92870 -0.87660 -2.31779
 H 0.67353 -1.08986 2.28499
 H 0.67385 -1.08916 -2.28177
 H 0.04734 0.21015 3.17260
 H 0.05084 0.20995 -3.17136
13
bifur_IRC_Cartesians_noMW_output/bifur_IRC_Cartesians_noMW point 164
C 0.07521 0.52404 1.26188
 C 0.07254 0.52518 -1.26241
 C 0.17134 0.55813 0.00017
 C -0.03986 -0.35930 2.33699
 C -0.03888 -0.35898 -2.33644
 F 0.08890 1.29393 1.68551
 F 0.07942 1.29698 -1.68822
 H -0.93032 -0.87344 2.33787
 H -0.92874 -0.87351 -2.33987
 H 0.67116 -1.08965 2.30260
 H 0.67148 -1.08894 -2.29933
 H 0.05208 0.22289 3.18312
 H 0.05567 0.22267 -3.18187
13
bifur_IRC_Cartesians_noMW_output/bifur_IRC_Cartesians_noMW point 165
C 0.07534 0.52008 1.26525
 C 0.07263 0.52123 -1.26578
 C 0.17854 0.54630 0.00017
 C -0.03939 -0.35706 2.34713
 C -0.03839 -0.35675 -2.34658
 F 0.08313 1.29025 1.68327
 F 0.07347 1.29332 -1.68597
 H -0.93036 -0.87125 2.35340
 H -0.92876 -0.87133 -2.35545
 H 0.66948 -1.08950 2.31503
 H 0.66981 -1.08879 -2.31171
 H 0.05543 0.23187 3.19054
 H 0.05907 0.23163 -3.18929
13
bifur_IRC_Cartesians_noMW_output/bifur_IRC_Cartesians_noMW point 166
C 0.07542 0.51792 1.26709
 C 0.07267 0.51906 -1.26763
 C 0.18248 0.53983 0.00017
 C -0.03913 -0.35584 2.35267
 C -0.03813 -0.35553 -2.35212
 F 0.07998 1.28824 1.68205
 F 0.07022 1.29132 -1.68474
 H -0.93039 -0.87005 2.36188
 H -0.92878 -0.87014 -2.36396
 H 0.66857 -1.08942 2.32182
 H 0.66890 -1.08871 -2.31848
 H 0.05726 0.23677 3.19459
 H 0.06093 0.23654 -3.19334
13
bifur_IRC_Cartesians_noMW_output/bifur_IRC_Cartesians_noMW point 167
C 0.07545 0.51688 1.26798
 C 0.07269 0.51802 -1.26852
 C 0.18437 0.53672 0.00017
 C -0.03900 -0.35525 2.35533
 C -0.03800 -0.35494 -2.35479
 F 0.07847 1.28728 1.68146
 F 0.06866 1.29036 -1.68415
 H -0.93040 -0.86948 2.36596
 H -0.92879 -0.86956 -2.36805
 H 0.66813 -1.08938 2.32508
 H 0.66846 -1.08867 -2.32173
 H 0.05813 0.23913 3.19654
 H 0.06182 0.23889 -3.19529
13
bifur_IRC_Cartesians_noMW_output/bifur_IRC_Cartesians_noMW point 168
C 0.07547 0.51637 1.26841
 C 0.07270 0.51752 -1.26895
 C 0.18529 0.53520 0.00017
 C -0.03894 -0.35496 2.35663
 C -0.03794 -0.35466 -2.35609
 F 0.07773 1.28681 1.68117
 F 0.06789 1.28989 -1.68386
 H -0.93040 -0.86920 2.36795
 H -0.92879 -0.86928 -2.37005
 H 0.66791 -1.08936 2.32667
 H 0.66825 -1.08865 -2.32332
 H 0.05856 0.24028 3.19749
 H 0.06226 0.24004 -3.19624
13
bifur_IRC_Cartesians_noMW_output/bifur_IRC_Cartesians_noMW point 169
C 0.07548 0.51612 1.26863
 C 0.07271 0.51726 -1.26917
 C 0.18576 0.53444 0.00017
 C -0.03891 -0.35482 2.35728
 C -0.03791 -0.35451 -2.35674
 F 0.07736 1.28657 1.68103
 F 0.06751 1.28965 -1.68371
 H -0.93041 -0.86905 2.36895
 H -0.92879 -0.86914 -2.37105
 H 0.66781 -1.08935 2.32747
 H 0.66814 -1.08864 -2.32411
 H 0.05878 0.24086 3.19796
 H 0.06248 0.24062 -3.19671
13
bifur_IRC_Cartesians_noMW_output/bifur_IRC_Cartesians_noMW point 170
C 0.07549 0.51595 1.26877
 C 0.07271 0.51709 -1.26931
 C 0.18606 0.53394 0.00017
 C -0.03889 -0.35472 2.35771
 C -0.03788 -0.35442 -2.35717
 F 0.07711 1.28641 1.68093
 F 0.06726 1.28950 -1.68362
 H -0.93041 -0.86896 2.36961
 H -0.92879 -0.86905 -2.37171
 H 0.66774 -1.08934 2.32800
 H 0.66807 -1.08863 -2.32464
 H 0.05892 0.24124 3.19828
 H 0.06262 0.24100 -3.19703
13
bifur_IRC_Cartesians_noMW_output/bifur_IRC_Cartesians_noMW point 171
C 0.07549 0.51583 1.26888
 C 0.07271 0.51697 -1.26941
 C 0.18629 0.53357 0.00017
 C -0.03887 -0.35465 2.35803
 C -0.03787 -0.35435 -2.35749
 F 0.07693 1.28630 1.68086
 F 0.06707 1.28938 -1.68355
 H -0.93041 -0.86889 2.37009
 H -0.92880 -0.86898 -2.37220
 H 0.66768 -1.08934 2.32839
 H 0.66802 -1.08863 -2.32503
 H 0.05902 0.24152 3.19851
 H 0.06273 0.24128 -3.19726
13
bifur_IRC_Cartesians_noMW_output/bifur_IRC_Cartesians_noMW point 172
C 0.07550 0.51571 1.26898
 C 0.07272 0.51685 -1.26951
 C 0.18650 0.53322 0.00017
 C -0.03886 -0.35459 2.35833
 C -0.03786 -0.35428 -2.35778
 F 0.07676 1.28619 1.68080
 F 0.06690 1.28928 -1.68348
 H -0.93041 -0.86883 2.37055
 H -0.92880 -0.86892 -2.37265
 H 0.66763 -1.08934 2.32875
 H 0.66797 -1.08862 -2.32539
 H 0.05912 0.24178 3.19873
 H 0.06283 0.24154 -3.19748
13
bifur_IRC_Cartesians_noMW_output/bifur_IRC_Cartesians_noMW point 173
C 0.07550 0.51565 1.26903
 C 0.07272 0.51679 -1.26956
 C 0.18661 0.53305 0.00017
 C -0.03885 -0.35456 2.35848
 C -0.03785 -0.35425 -2.35793
 F 0.07668 1.28614 1.68076
 F 0.06681 1.28922 -1.68345
 H -0.93041 -0.86880 2.37078
 H -0.92880 -0.86889 -2.37288
 H 0.66761 -1.08933 2.32894
 H 0.66794 -1.08862 -2.32557
 H 0.05917 0.24192 3.19884
 H 0.06288 0.24167 -3.19759
13
bifur_IRC_Cartesians_noMW_output/bifur_IRC_Cartesians_noMW point 174
C 0.07550 0.51554 1.26912
 C 0.07272 0.51668 -1.26966
 C 0.18681 0.53270 0.00017
 C -0.03884 -0.35449 2.35877
 C -0.03783 -0.35419 -2.35823
 F 0.07651 1.28603 1.68070
 F 0.06664 1.28912 -1.68338
 H -0.93041 -0.86873 2.37123
 H -0.92880 -0.86882 -2.37333
 H 0.66756 -1.08933 2.32930
 H 0.66789 -1.08862 -2.32593
 H 0.05927 0.24218 3.19905
 H 0.06297 0.24193 -3.19780
13
bifur_IRC_Cartesians_noMW_output/bifur_IRC_Cartesians_noMW point 175
C 0.07551 0.51539 1.26925
 C 0.07272 0.51653 -1.26979
 C 0.18709 0.53225 0.00017
 C -0.03882 -0.35441 2.35916
 C -0.03782 -0.35410 -2.35861
 F 0.07629 1.28589 1.68061
 F 0.06641 1.28898 -1.68330
 H -0.93042 -0.86865 2.37182
 H -0.92880 -0.86874 -2.37393
 H 0.66750 -1.08932 2.32977
 H 0.66783 -1.08861 -2.32640
 H 0.05940 0.24252 3.19933
 H 0.06310 0.24227 -3.19808
13
bifur_IRC_Cartesians_noMW_output/bifur_IRC_Cartesians_noMW point 176
C 0.07551 0.51529 1.26934
 C 0.07273 0.51643 -1.26987
 C 0.18727 0.53196 0.00016
 C -0.03881 -0.35435 2.35941
 C -0.03780 -0.35404 -2.35887
 F 0.07615 1.28580 1.68056
 F 0.06626 1.28889 -1.68324
 H -0.93042 -0.86860 2.37221
 H -0.92880 -0.86869 -2.37431
 H 0.66746 -1.08932 2.33008
 H 0.66779 -1.08861 -2.32671
 H 0.05948 0.24274 3.19952
 H 0.06319 0.24250 -3.19827
13
bifur_IRC_Cartesians_noMW_output/bifur_IRC_Cartesians_noMW point 177
C 0.07551 0.51524 1.26938
 C 0.07273 0.51638 -1.26991
 C 0.18735 0.53181 0.00016
 C -0.03880 -0.35432 2.35953
 C -0.03780 -0.35402 -2.35899
 F 0.07608 1.28575 1.68053
 F 0.06619 1.28884 -1.68322
 H -0.93042 -0.86857 2.37239
 H -0.92880 -0.86866 -2.37450
 H 0.66743 -1.08932 2.33023
 H 0.66777 -1.08860 -2.32686
 H 0.05952 0.24285 3.19961
 H 0.06323 0.24260 -3.19836
13
bifur_IRC_Cartesians_noMW_output/bifur_IRC_Cartesians_noMW point 178
C 0.07551 0.51517 1.26943
 C 0.07273 0.51632 -1.26997
 C 0.18747 0.53162 0.00016
 C -0.03880 -0.35429 2.35970
 C -0.03779 -0.35398 -2.35915
 F 0.07598 1.28569 1.68049
 F 0.06609 1.28878 -1.68318
 H -0.93042 -0.86853 2.37265
 H -0.92880 -0.86862 -2.37476
 H 0.66741 -1.08931 2.33043
 H 0.66774 -1.08860 -2.32706
 H 0.05958 0.24300 3.19973
 H 0.06329 0.24275 -3.19848
13
bifur_IRC_Cartesians_noMW_output/bifur_IRC_Cartesians_noMW point 179
C 0.07552 0.51503 1.26956
 C 0.07273 0.51617 -1.27010
 C 0.18774 0.53118 0.00016
 C -0.03878 -0.35420 2.36008
 C -0.03777 -0.35390 -2.35953
 F 0.07577 1.28556 1.68041
 F 0.06587 1.28865 -1.68309
 H -0.93042 -0.86845 2.37323
 H -0.92880 -0.86854 -2.37534
 H 0.66734 -1.08931 2.33090
 H 0.66768 -1.08860 -2.32753
 H 0.05970 0.24334 3.20001
 H 0.06341 0.24309 -3.19876
13
bifur_IRC_Cartesians_noMW_output/bifur_IRC_Cartesians_noMW point 180
C 0.07553 0.51471 1.26983
 C 0.07274 0.51585 -1.27037
 C 0.18832 0.53022 0.00016
 C -0.03874 -0.35402 2.36090
 C -0.03773 -0.35372 -2.36035
 F 0.07530 1.28526 1.68023
 F 0.06539 1.28835 -1.68291
 H -0.93042 -0.86827 2.37448
 H -0.92880 -0.86837 -2.37660
 H 0.66721 -1.08930 2.33190
 H 0.66755 -1.08858 -2.32853
 H 0.05997 0.24406 3.20061
 H 0.06369 0.24381 -3.19935
13
bifur_IRC_Cartesians_noMW_output/bifur_IRC_Cartesians_noMW point 181
C 0.07554 0.51432 1.27016
 C 0.07275 0.51546 -1.27070
 C 0.18903 0.52906 0.00016
 C -0.03869 -0.35380 2.36189
 C -0.03768 -0.35350 -2.36135
 F 0.07474 1.28490 1.68001
 F 0.06481 1.28799 -1.68269
 H -0.93043 -0.86806 2.37601
 H -0.92881 -0.86815 -2.37813
 H 0.66704 -1.08928 2.33312
 H 0.66738 -1.08857 -2.32974
 H 0.06030 0.24494 3.20134
 H 0.06402 0.24469 -3.20008
13
bifur_IRC_Cartesians_noMW_output/bifur_IRC_Cartesians_noMW point 182
C 0.07556 0.51383 1.27058
 C 0.07276 0.51497 -1.27111
 C 0.18992 0.52760 0.00016
 C -0.03863 -0.35353 2.36314
 C -0.03762 -0.35322 -2.36260
 F 0.07403 1.28445 1.67973
 F 0.06407 1.28754 -1.68241
 H -0.93043 -0.86779 2.37792
 H -0.92881 -0.86788 -2.38004
 H 0.66684 -1.08926 2.33465
 H 0.66718 -1.08855 -2.33126
 H 0.06071 0.24605 3.20225
 H 0.06444 0.24580 -3.20099
13
bifur_IRC_Cartesians_noMW_output/bifur_IRC_Cartesians_noMW point 183
C 0.07558 0.51338 1.27096
 C 0.07277 0.51453 -1.27150
 C 0.19073 0.52627 0.00016
 C -0.03858 -0.35327 2.36428
 C -0.03757 -0.35297 -2.36374
 F 0.07338 1.28403 1.67948
 F 0.06340 1.28713 -1.68216
 H -0.93044 -0.86754 2.37967
 H -0.92881 -0.86764 -2.38180
 H 0.66665 -1.08925 2.33605
 H 0.66699 -1.08853 -2.33266
 H 0.06109 0.24706 3.20309
 H 0.06482 0.24681 -3.20183
13
bifur_IRC_Cartesians_noMW_output/bifur_IRC_Cartesians_noMW point 184
C 0.07559 0.51303 1.27126
 C 0.07277 0.51418 -1.27180
 C 0.19137 0.52522 0.00016
 C -0.03854 -0.35308 2.36518
 C -0.03753 -0.35277 -2.36464
 F 0.07286 1.28370 1.67928
 F 0.06287 1.28680 -1.68196
 H -0.93044 -0.86735 2.38105
 H -0.92882 -0.86744 -2.38319
 H 0.66650 -1.08923 2.33715
 H 0.66684 -1.08852 -2.33376
 H 0.06139 0.24786 3.20374
 H 0.06513 0.24760 -3.20249
13
bifur_IRC_Cartesians_noMW_output/bifur_IRC_Cartesians_noMW point 185
C 0.06427 0.83912 0.99345
 C 0.06594 0.84010 -0.99383
 C -0.40172 1.49990 0.00033
 C -0.07776 -0.53738 1.53049
 C -0.07766 -0.53659 -1.52971
 F 0.54773 1.58652 1.86382
 F 0.55284 1.58802 -1.86724
 H -0.92663 -1.04779 1.10257
 H -0.92646 -1.04696 -1.10073
 H 0.80434 -1.10158 1.31415
 H 0.80424 -1.10099 -1.31427
 H -0.21414 -0.49156 2.59306
 H -0.21498 -0.49082 -2.59212
13
bifur_IRC_Cartesians_noMW_output/bifur_IRC_Cartesians_noMW point 186
C 0.06422 0.84070 0.99211
 C 0.06591 0.84168 -0.99248
 C -0.40459 1.50462 0.00033
 C -0.07795 -0.53827 1.52645
 C -0.07785 -0.53748 -1.52567
 F 0.55003 1.58798 1.86471
 F 0.55521 1.58947 -1.86813
 H -0.92661 -1.04866 1.09639
 H -0.92645 -1.04783 -1.09453
 H 0.80501 -1.10164 1.30920
 H 0.80490 -1.10105 -1.30933
 H -0.21548 -0.49514 2.59011
 H -0.21634 -0.49439 -2.58916
13
bifur_IRC_Cartesians_noMW_output/bifur_IRC_Cartesians_noMW point 187
C 0.06417 0.84197 0.99102
 C 0.06588 0.84295 -0.99140
 C -0.40691 1.50842 0.00033
 C -0.07811 -0.53899 1.52319
 C -0.07801 -0.53819 -1.52241
 F 0.55188 1.58916 1.86543
 F 0.55712 1.59065 -1.86886
 H -0.92660 -1.04936 1.09140
 H -0.92644 -1.04853 -1.08952
 H 0.80555 -1.10168 1.30521
 H 0.80544 -1.10110 -1.30535
 H -0.21655 -0.49802 2.58773
 H -0.21743 -0.49727 -2.58678
13
bifur_IRC_Cartesians_noMW_output/bifur_IRC_Cartesians_noMW point 188
C 0.06416 0.84242 0.99064
 C 0.06587 0.84340 -0.99101
 C -0.40773 1.50977 0.00033
 C -0.07816 -0.53924 1.52204
 C -0.07806 -0.53845 -1.52125
 F 0.55254 1.58958 1.86568
 F 0.55780 1.59107 -1.86911
 H -0.92659 -1.04961 1.08963
 H -0.92644 -1.04878 -1.08775
 H 0.80574 -1.10170 1.30379
 H 0.80563 -1.10111 -1.30394
 H -0.21693 -0.49905 2.58688
 H -0.21782 -0.49830 -2.58594
13
bifur_IRC_Cartesians_noMW_output/bifur_IRC_Cartesians_noMW point 189
C 0.06416 0.84232 0.99073
 C 0.06588 0.84330 -0.99110
 C -0.40754 1.50946 0.00033
 C -0.07815 -0.53919 1.52230
 C -0.07805 -0.53839 -1.52151
 F 0.55239 1.58949 1.86563
 F 0.55765 1.59097 -1.86905
 H -0.92660 -1.04956 1.09003
 H -0.92644 -1.04872 -1.08815
 H 0.80570 -1.10170 1.30412
 H 0.80559 -1.10111 -1.30426
 H -0.21685 -0.49882 2.58707
 H -0.21773 -0.49806 -2.58613
13
bifur_IRC_Cartesians_noMW_output/bifur_IRC_Cartesians_noMW point 190
C 0.06418 0.84187 0.99111
 C 0.06588 0.84284 -0.99149
 C -0.40671 1.50810 0.00033
 C -0.07809 -0.53893 1.52347
 C -0.07799 -0.53813 -1.52268
 F 0.55173 1.58906 1.86537
 F 0.55696 1.59055 -1.86879
 H -0.92660 -1.04930 1.09182
 H -0.92644 -1.04847 -1.08994
 H 0.80550 -1.10168 1.30555
 H 0.80540 -1.10109 -1.30569
 H -0.21646 -0.49778 2.58793
 H -0.21734 -0.49703 -2.58698
13
bifur_IRC_Cartesians_noMW_output/bifur_IRC_Cartesians_noMW point 191
C 0.06420 0.84114 0.99173
 C 0.06590 0.84212 -0.99210
 C -0.40540 1.50594 0.00033
 C -0.07801 -0.53852 1.52532
 C -0.07791 -0.53773 -1.52453
 F 0.55067 1.58839 1.86496
 F 0.55587 1.58988 -1.86838
 H -0.92661 -1.04890 1.09465
 H -0.92645 -1.04807 -1.09279
 H 0.80520 -1.10165 1.30782
 H 0.80509 -1.10106 -1.30795
 H -0.21585 -0.49614 2.58928
 H -0.21672 -0.49539 -2.58834
13
bifur_IRC_Cartesians_noMW_output/bifur_IRC_Cartesians_noMW point 192
C 0.06423 0.84020 0.99253
 C 0.06592 0.84118 -0.99290
 C -0.40369 1.50314 0.00033
 C -0.07789 -0.53799 1.52772
 C -0.07779 -0.53720 -1.52693
 F 0.54931 1.58752 1.86443
 F 0.55446 1.58902 -1.86785
 H -0.92662 -1.04838 1.09833
 H -0.92646 -1.04755 -1.09647
 H 0.80480 -1.10162 1.31076
 H 0.80470 -1.10103 -1.31088
 H -0.21506 -0.49402 2.59104
 H -0.21591 -0.49327 -2.59009
13
bifur_IRC_Cartesians_noMW_output/bifur_IRC_Cartesians_noMW point 193
C 0.06427 0.83905 0.99351
 C 0.06594 0.84003 -0.99389
 C -0.40159 1.49969 0.00033
 C -0.07776 -0.53734 1.53068
 C -0.07765 -0.53655 -1.52989
 F 0.54762 1.58645 1.86377
 F 0.55273 1.58795 -1.86719
 H -0.92663 -1.04775 1.10286
 H -0.92646 -1.04692 -1.10102
 H 0.80431 -1.10157 1.31438
 H 0.80421 -1.10098 -1.31449
 H -0.21408 -0.49140 2.59320
 H -0.21492 -0.49065 -2.59225
13
bifur_IRC_Cartesians_noMW_output/bifur_IRC_Cartesians_noMW point 194
C 0.06432 0.83769 0.99467
 C 0.06597 0.83867 -0.99504
 C -0.39913 1.49563 0.00033
 C -0.07759 -0.53657 1.53415
 C -0.07748 -0.53578 -1.53336
 F 0.54565 1.58519 1.86301
 F 0.55069 1.58670 -1.86642
 H -0.92665 -1.04700 1.10818
 H -0.92647 -1.04617 -1.10635
 H 0.80374 -1.10152 1.31864
 H 0.80364 -1.10093 -1.31873
 H -0.21294 -0.48832 2.59574
 H -0.21375 -0.48758 -2.59479
13
bifur_IRC_Cartesians_noMW_output/bifur_IRC_Cartesians_noMW point 195
C 0.06438 0.83612 0.99601
 C 0.06601 0.83710 -0.99638
 C -0.39627 1.49093 0.00033
 C -0.07740 -0.53568 1.53817
 C -0.07729 -0.53490 -1.53739
 F 0.54336 1.58373 1.86212
 F 0.54833 1.58524 -1.86553
 H -0.92667 -1.04613 1.11434
 H -0.92648 -1.04531 -1.11253
 H 0.80308 -1.10146 1.32357
 H 0.80297 -1.10087 -1.32365
 H -0.21161 -0.48476 2.59868
 H -0.21240 -0.48402 -2.59773
13
bifur_IRC_Cartesians_noMW_output/bifur_IRC_Cartesians_noMW point 196
C 0.06444 0.83432 0.99754
 C 0.06604 0.83530 -0.99792
 C -0.39300 1.48556 0.00033
 C -0.07719 -0.53467 1.54278
 C -0.07707 -0.53388 -1.54199
 F 0.54074 1.58206 1.86110
 F 0.54563 1.58358 -1.86451
 H -0.92669 -1.04513 1.12139
 H -0.92650 -1.04432 -1.11961
 H 0.80232 -1.10139 1.32921
 H 0.80222 -1.10080 -1.32927
 H -0.21009 -0.48068 2.60205
 H -0.21086 -0.47995 -2.60110
13
bifur_IRC_Cartesians_noMW_output/bifur_IRC_Cartesians_noMW point 197
C 0.06451 0.83233 0.99924
 C 0.06608 0.83331 -0.99962
 C -0.38937 1.47959 0.00033
 C -0.07695 -0.53354 1.54788
 C -0.07682 -0.53276 -1.54710
 F 0.53784 1.58021 1.85997
 F 0.54263 1.58174 -1.86338
 H -0.92671 -1.04403 1.12921
 H -0.92651 -1.04322 -1.12745
 H 0.80147 -1.10132 1.33547
 H 0.80138 -1.10073 -1.33551
 H -0.20840 -0.47616 2.60579
 H -0.20915 -0.47543 -2.60483
13
bifur_IRC_Cartesians_noMW_output/bifur_IRC_Cartesians_noMW point 198
C 0.06458 0.83013 1.00111
 C 0.06613 0.83111 -1.00149
 C -0.38537 1.47303 0.00033
 C -0.07668 -0.53230 1.55350
 C -0.07655 -0.53152 -1.55273
 F 0.53464 1.57817 1.85873
 F 0.53933 1.57971 -1.86213
 H -0.92674 -1.04281 1.13782
 H -0.92653 -1.04201 -1.13609
 H 0.80054 -1.10124 1.34236
 H 0.80045 -1.10064 -1.34237
 H -0.20655 -0.47118 2.60990
 H -0.20726 -0.47046 -2.60895
13
bifur_IRC_Cartesians_noMW_output/bifur_IRC_Cartesians_noMW point 199
C 0.06467 0.82776 1.00313
 C 0.06618 0.82874 -1.00351
 C -0.38106 1.46594 0.00033
 C -0.07640 -0.53096 1.55957
 C -0.07626 -0.53018 -1.55879
 F 0.53119 1.57597 1.85739
 F 0.53577 1.57752 -1.86078
 H -0.92677 -1.04150 1.14711
 H -0.92655 -1.04070 -1.14541
 H 0.79954 -1.10115 1.34979
 H 0.79945 -1.10055 -1.34978
 H -0.20454 -0.46580 2.61434
 H -0.20522 -0.46509 -2.61338
13
bifur_IRC_Cartesians_noMW_output/bifur_IRC_Cartesians_noMW point 200
C 0.06476 0.82518 1.00533
 C 0.06623 0.82616 -1.00571
 C -0.37636 1.45821 0.00033
 C -0.07609 -0.52950 1.56619
 C -0.07594 -0.52873 -1.56542
 F 0.52742 1.57357 1.85592
 F 0.53188 1.57513 -1.85931
 H -0.92680 -1.04007 1.15725
 H -0.92656 -1.03928 -1.15558
 H 0.79845 -1.10105 1.35791
 H 0.79836 -1.10045 -1.35787
 H -0.20236 -0.45994 2.61918
 H -0.20300 -0.45924 -2.61822
13
bifur_IRC_Cartesians_noMW_output/bifur_IRC_Cartesians_noMW point 201
C 0.06485 0.82237 1.00772
 C 0.06629 0.82336 -1.00810
 C -0.37126 1.44984 0.00032
 C -0.07575 -0.52791 1.57336
 C -0.07560 -0.52715 -1.57259
 F 0.52334 1.57096 1.85434
 F 0.52767 1.57255 -1.85772
 H -0.92683 -1.03852 1.16823
 H -0.92658 -1.03774 -1.16660
 H 0.79727 -1.10094 1.36669
 H 0.79718 -1.10035 -1.36662
 H -0.19999 -0.45359 2.62443
 H -0.20060 -0.45289 -2.62346
13
bifur_IRC_Cartesians_noMW_output/bifur_IRC_Cartesians_noMW point 202
C 0.06496 0.81936 1.01028
 C 0.06636 0.82035 -1.01067
 C -0.36579 1.44085 0.00032
 C -0.07539 -0.52621 1.58106
 C -0.07523 -0.52545 -1.58029
 F 0.51896 1.56817 1.85264
 F 0.52315 1.56977 -1.85601
 H -0.92686 -1.03685 1.18003
 H -0.92661 -1.03608 -1.17843
 H 0.79599 -1.10083 1.37613
 H 0.79591 -1.10023 -1.37603
 H -0.19745 -0.44676 2.63006
 H -0.19801 -0.44608 -2.62910
13
bifur_IRC_Cartesians_noMW_output/bifur_IRC_Cartesians_noMW point 203
C 0.06507 0.81616 1.01301
 C 0.06642 0.81715 -1.01340
 C -0.35996 1.43126 0.00032
 C -0.07500 -0.52440 1.58927
 C -0.07483 -0.52364 -1.58850
 F 0.51429 1.56519 1.85082
 F 0.51833 1.56681 -1.85419
 H -0.92690 -1.03508 1.19260
 H -0.92663 -1.03432 -1.19104
 H 0.79464 -1.10071 1.38619
 H 0.79456 -1.10011 -1.38606
 H -0.19474 -0.43949 2.63607
 H -0.19526 -0.43882 -2.63510
13
bifur_IRC_Cartesians_noMW_output/bifur_IRC_Cartesians_noMW point 204
C 0.06519 0.81271 1.01595
 C 0.06650 0.81370 -1.01634
 C -0.35369 1.42096 0.00032
 C -0.07459 -0.52245 1.59810
 C -0.07441 -0.52170 -1.59733
 F 0.50927 1.56199 1.84887
 F 0.51315 1.56362 -1.85223
 H -0.92694 -1.03317 1.20613
 H -0.92665 -1.03242 -1.20461
 H 0.79318 -1.10058 1.39701
 H 0.79311 -1.09998 -1.39684
 H -0.19183 -0.43167 2.64253
 H -0.19229 -0.43101 -2.64155
13
bifur_IRC_Cartesians_noMW_output/bifur_IRC_Cartesians_noMW point 205
C 0.06532 0.80903 1.01909
 C 0.06657 0.81002 -1.01948
 C -0.34700 1.40996 0.00032
 C -0.07414 -0.52037 1.60751
 C -0.07395 -0.51963 -1.60675
 F 0.50391 1.55858 1.84679
 F 0.50763 1.56022 -1.85014
 H -0.92698 -1.03114 1.22054
 H -0.92668 -1.03039 -1.21907
 H 0.79163 -1.10044 1.40855
 H 0.79156 -1.09984 -1.40834
 H -0.18872 -0.42333 2.64941
 H -0.18914 -0.42268 -2.64844
13
bifur_IRC_Cartesians_noMW_output/bifur_IRC_Cartesians_noMW point 206
C 0.06545 0.80513 1.02241
 C 0.06665 0.80613 -1.02280
 C -0.33990 1.39831 0.00032
 C -0.07368 -0.51817 1.61749
 C -0.07347 -0.51743 -1.61673
 F 0.49823 1.55495 1.84458
 F 0.50177 1.55662 -1.84792
 H -0.92703 -1.02898 1.23583
 H -0.92671 -1.02825 -1.23441
 H 0.78998 -1.10029 1.42078
 H 0.78992 -1.09969 -1.42053
 H -0.18542 -0.41449 2.65672
 H -0.18579 -0.41385 -2.65574
13
bifur_IRC_Cartesians_noMW_output/bifur_IRC_Cartesians_noMW point 207
C 0.06559 0.80103 1.02590
 C 0.06674 0.80203 -1.02630
 C -0.33245 1.38605 0.00031
 C -0.07318 -0.51585 1.62799
 C -0.07297 -0.51512 -1.62723
 F 0.49226 1.55115 1.84226
 F 0.49561 1.55283 -1.84559
 H -0.92708 -1.02671 1.25191
 H -0.92674 -1.02599 -1.25053
 H 0.78824 -1.10013 1.43365
 H 0.78819 -1.09953 -1.43335
 H -0.18196 -0.40519 2.66440
 H -0.18226 -0.40456 -2.66341
13
bifur_IRC_Cartesians_noMW_output/bifur_IRC_Cartesians_noMW point 208
C 0.06575 0.79666 1.02963
 C 0.06683 0.79765 -1.03003
 C -0.32449 1.37297 0.00031
 C -0.07266 -0.51338 1.63919
 C -0.07243 -0.51265 -1.63844
 F 0.48589 1.54708 1.83978
 F 0.48903 1.54879 -1.84311
 H -0.92713 -1.02429 1.26907
 H -0.92677 -1.02358 -1.26774
 H 0.78639 -1.09997 1.44738
 H 0.78635 -1.09936 -1.44703
 H -0.17826 -0.39527 2.67259
 H -0.17850 -0.39465 -2.67161
13
bifur_IRC_Cartesians_noMW_output/bifur_IRC_Cartesians_noMW point 209
C 0.06591 0.79202 1.03358
 C 0.06693 0.79302 -1.03397
 C -0.31606 1.35912 0.00031
 C -0.07210 -0.51076 1.65105
 C -0.07186 -0.51004 -1.65030
 F 0.47914 1.54278 1.83716
 F 0.48207 1.54451 -1.84048
 H -0.92718 -1.02172 1.28723
 H -0.92680 -1.02103 -1.28596
 H 0.78444 -1.09979 1.46191
 H 0.78439 -1.09919 -1.46152
 H -0.17435 -0.38476 2.68127
 H -0.17452 -0.38417 -2.68028
13
bifur_IRC_Cartesians_noMW_output/bifur_IRC_Cartesians_noMW point 210
C 0.06608 0.78712 1.03775
 C 0.06703 0.78813 -1.03815
 C -0.30715 1.34447 0.00031
 C -0.07151 -0.50799 1.66359
 C -0.07126 -0.50728 -1.66285
 F 0.47201 1.53823 1.83439
 F 0.47471 1.53998 -1.83769
 H -0.92724 -1.01901 1.30644
 H -0.92684 -1.01833 -1.30524
 H 0.78236 -1.09961 1.47728
 H 0.78233 -1.09900 -1.47684
 H -0.17021 -0.37365 2.69044
 H -0.17032 -0.37307 -2.68945
13
bifur_IRC_Cartesians_noMW_output/bifur_IRC_Cartesians_noMW point 211
C 0.06625 0.78198 1.04213
 C 0.06714 0.78298 -1.04254
 C -0.29779 1.32910 0.00030
 C -0.07089 -0.50508 1.67676
 C -0.07062 -0.50438 -1.67602
 F 0.46452 1.53345 1.83148
 F 0.46698 1.53523 -1.83477
 H -0.92730 -1.01617 1.32661
 H -0.92688 -1.01550 -1.32547
 H 0.78019 -1.09941 1.49342
 H 0.78016 -1.09880 -1.49292
 H -0.16586 -0.36199 2.70008
 H -0.16590 -0.36142 -2.69908
13
bifur_IRC_Cartesians_noMW_output/bifur_IRC_Cartesians_noMW point 212
C 0.06644 0.77662 1.04670
 C 0.06725 0.77763 -1.04711
 C -0.28804 1.31307 0.00030
 C -0.07024 -0.50205 1.69049
 C -0.06996 -0.50135 -1.68975
 F 0.45671 1.52847 1.82844
 F 0.45892 1.53028 -1.83172
 H -0.92736 -1.01320 1.34763
 H -0.92691 -1.01255 -1.34655
 H 0.77792 -1.09921 1.51024
 H 0.77790 -1.09860 -1.50968
 H -0.16133 -0.34983 2.71012
 H -0.16129 -0.34928 -2.70911
13
bifur_IRC_Cartesians_noMW_output/bifur_IRC_Cartesians_noMW point 213
C 0.06664 0.77102 1.05147
 C 0.06737 0.77203 -1.05188
 C -0.27786 1.29634 0.00030
 C -0.06957 -0.49889 1.70481
 C -0.06928 -0.49820 -1.70408
 F 0.44855 1.52327 1.82528
 F 0.45051 1.52511 -1.82854
 H -0.92743 -1.01010 1.36958
 H -0.92695 -1.00947 -1.36857
 H 0.77556 -1.09900 1.52780
 H 0.77554 -1.09838 -1.52719
 H -0.15660 -0.33714 2.72060
 H -0.15648 -0.33660 -2.71959
13
bifur_IRC_Cartesians_noMW_output/bifur_IRC_Cartesians_noMW point 214
C 0.06684 0.76518 1.05645
 C 0.06749 0.76619 -1.05686
 C -0.26724 1.27888 0.00029
 C -0.06887 -0.49559 1.71976
 C -0.06856 -0.49491 -1.71903
 F 0.44005 1.51785 1.82197
 F 0.44173 1.51971 -1.82522
 H -0.92750 -1.00687 1.39248
 H -0.92700 -1.00625 -1.39154
 H 0.77309 -1.09878 1.54613
 H 0.77308 -1.09816 -1.54544
 H -0.15166 -0.32389 2.73154
 H -0.15147 -0.32338 -2.73052
13
bifur_IRC_Cartesians_noMW_output/bifur_IRC_Cartesians_noMW point 215
C 0.06705 0.75909 1.06163
 C 0.06762 0.76011 -1.06205
 C -0.25617 1.26069 0.00029
 C -0.06814 -0.49215 1.73534
 C -0.06781 -0.49148 -1.73462
 F 0.43119 1.51220 1.81853
 F 0.43259 1.51409 -1.82177
 H -0.92757 -1.00350 1.41634
 H -0.92704 -1.00290 -1.41547
 H 0.77052 -1.09855 1.56522
 H 0.77052 -1.09793 -1.56447
 H -0.14652 -0.31009 2.74294
 H -0.14624 -0.30959 -2.74192
13
bifur_IRC_Cartesians_noMW_output/bifur_IRC_Cartesians_noMW point 216
C 0.06727 0.75277 1.06702
 C 0.06775 0.75379 -1.06744
 C -0.24467 1.24180 0.00029
 C -0.06738 -0.48857 1.75152
 C -0.06703 -0.48791 -1.75080
 F 0.42198 1.50633 1.81495
 F 0.42309 1.50825 -1.81817
 H -0.92764 -1.00000 1.44113
 H -0.92709 -0.99942 -1.44034
 H 0.76784 -1.09831 1.58505
 H 0.76785 -1.09769 -1.58424
 H -0.14118 -0.29576 2.75478
 H -0.14081 -0.29528 -2.75375
13
bifur_IRC_Cartesians_noMW_output/bifur_IRC_Cartesians_noMW point 217
C 0.06750 0.74624 1.07258
 C 0.06789 0.74726 -1.07300
 C -0.23279 1.22227 0.00028
 C -0.06659 -0.48488 1.76824
 C -0.06623 -0.48423 -1.76753
 F 0.41247 1.50026 1.81125
 F 0.41328 1.50222 -1.81446
 H -0.92772 -0.99639 1.46673
 H -0.92713 -0.99583 -1.46602
 H 0.76508 -1.09806 1.60554
 H 0.76510 -1.09744 -1.60466
 H -0.13566 -0.28095 2.76701
 H -0.13520 -0.28049 -2.76598
13
bifur_IRC_Cartesians_noMW_output/bifur_IRC_Cartesians_noMW point 218
C 0.06773 0.73950 1.07833
 C 0.06803 0.74052 -1.07875
 C -0.22052 1.20212 0.00028
 C -0.06578 -0.48107 1.78550
 C -0.06540 -0.48043 -1.78479
 F 0.40265 1.49400 1.80744
 F 0.40315 1.49599 -1.81063
 H -0.92780 -0.99266 1.49317
 H -0.92718 -0.99211 -1.49254
 H 0.76223 -1.09781 1.62670
 H 0.76226 -1.09718 -1.62574
 H -0.12996 -0.26566 2.77964
 H -0.12940 -0.26522 -2.77860
13
bifur_IRC_Cartesians_noMW_output/bifur_IRC_Cartesians_noMW point 219
C 0.06797 0.73256 1.08423
 C 0.06817 0.73360 -1.08466
 C -0.20792 1.18140 0.00028
 C -0.06495 -0.47715 1.80325
 C -0.06454 -0.47652 -1.80254
 F 0.39256 1.48757 1.80352
 F 0.39273 1.48959 -1.80669
 H -0.92788 -0.98882 1.52035
 H -0.92723 -0.98830 -1.51980
 H 0.75930 -1.09754 1.64844
 H 0.75934 -1.09691 -1.64741
 H -0.12411 -0.24994 2.79262
 H -0.12345 -0.24952 -2.79157
13
bifur_IRC_Cartesians_noMW_output/bifur_IRC_Cartesians_noMW point 220
C 0.06822 0.72546 1.09028
 C 0.06832 0.72650 -1.09071
 C -0.19500 1.16018 0.00027
 C -0.06409 -0.47314 1.82142
 C -0.06367 -0.47252 -1.82072
 F 0.38222 1.48097 1.79950
 F 0.38206 1.48303 -1.80266
 H -0.92796 -0.98489 1.54818
 H -0.92728 -0.98439 -1.54773
 H 0.75630 -1.09727 1.67072
 H 0.75635 -1.09664 -1.66961
 H -0.11811 -0.23384 2.80591
 H -0.11735 -0.23344 -2.80486
13
bifur_IRC_Cartesians_noMW_output/bifur_IRC_Cartesians_noMW point 221
C 0.06847 0.71820 1.09647
 C 0.06848 0.71924 -1.09690
 C -0.18179 1.13847 0.00027
 C -0.06322 -0.46904 1.84001
 C -0.06278 -0.46843 -1.83932
 F 0.37164 1.47423 1.79539
 F 0.37115 1.47632 -1.79853
 H -0.92805 -0.98088 1.57666
 H -0.92734 -0.98039 -1.57629
 H 0.75323 -1.09700 1.69350
 H 0.75329 -1.09636 -1.69232
 H -0.11197 -0.21737 2.81952
 H -0.11111 -0.21700 -2.81846
13
bifur_IRC_Cartesians_noMW_output/bifur_IRC_Cartesians_noMW point 222
C 0.06873 0.71079 1.10278
 C 0.06863 0.71183 -1.10322
 C -0.16831 1.11631 0.00027
 C -0.06233 -0.46485 1.85899
 C -0.06186 -0.46425 -1.85830
 F 0.36085 1.46734 1.79119
 F 0.36001 1.46947 -1.79432
 H -0.92813 -0.97677 1.60572
 H -0.92739 -0.97631 -1.60544
 H 0.75010 -1.09672 1.71676
 H 0.75017 -1.09608 -1.71549
 H -0.10571 -0.20056 2.83340
 H -0.10474 -0.20021 -2.83233
13
bifur_IRC_Cartesians_noMW_output/bifur_IRC_Cartesians_noMW point 223
C 0.06899 0.70324 1.10921
 C 0.06879 0.70429 -1.10966
 C -0.15458 1.09375 0.00026
 C -0.06142 -0.46058 1.87830
 C -0.06093 -0.45999 -1.87762
 F 0.34985 1.46034 1.78692
 F 0.34867 1.46250 -1.79003
 H -0.92822 -0.97260 1.63531
 H -0.92744 -0.97216 -1.63513
 H 0.74691 -1.09643 1.74043
 H 0.74699 -1.09579 -1.73909
 H -0.09933 -0.18345 2.84753
 H -0.09826 -0.18312 -2.84646
13
bifur_IRC_Cartesians_noMW_output/bifur_IRC_Cartesians_noMW point 224
C 0.06925 0.69557 1.11575
 C 0.06895 0.69662 -1.11619
 C -0.14064 1.07083 0.00026
 C -0.06050 -0.45625 1.89793
 C -0.05999 -0.45567 -1.89726
 F 0.33869 1.45321 1.78258
 F 0.33715 1.45542 -1.78567
 H -0.92831 -0.96835 1.66538
 H -0.92750 -0.96793 -1.66529
 H 0.74366 -1.09614 1.76449
 H 0.74375 -1.09550 -1.76306
 H -0.09285 -0.16606 2.86189
 H -0.09167 -0.16575 -2.86081
13
bifur_IRC_Cartesians_noMW_output/bifur_IRC_Cartesians_noMW point 225
C 0.06952 0.68779 1.12237
 C 0.06911 0.68885 -1.12282
 C -0.12649 1.04758 0.00025
 C -0.05956 -0.45185 1.91785
 C -0.05903 -0.45128 -1.91718
 F 0.32736 1.44599 1.77818
 F 0.32546 1.44823 -1.78125
 H -0.92840 -0.96405 1.69588
 H -0.92755 -0.96365 -1.69588
 H 0.74038 -1.09585 1.78890
 H 0.74048 -1.09520 -1.78739
 H -0.08628 -0.14842 2.87646
 H -0.08499 -0.14814 -2.87537
13
bifur_IRC_Cartesians_noMW_output/bifur_IRC_Cartesians_noMW point 226
C 0.06980 0.67992 1.12908
 C 0.06928 0.68098 -1.12954
 C -0.11216 1.02404 0.00025
 C -0.05861 -0.44740 1.93801
 C -0.05806 -0.44685 -1.93734
 F 0.31589 1.43868 1.77372
 F 0.31363 1.44096 -1.77678
 H -0.92849 -0.95969 1.72675
 H -0.92761 -0.95932 -1.72685
 H 0.73705 -1.09555 1.81360
 H 0.73716 -1.09490 -1.81201
 H -0.07962 -0.13056 2.89121
 H -0.07823 -0.13030 -2.89011
13
bifur_IRC_Cartesians_noMW_output/bifur_IRC_Cartesians_noMW point 227
C 0.07007 0.67196 1.13586
 C 0.06944 0.67303 -1.13632
 C -0.09769 1.00026 0.00025
 C -0.05766 -0.44290 1.95837
 C -0.05708 -0.44236 -1.95771
 F 0.30431 1.43129 1.76922
 F 0.30167 1.43361 -1.77226
 H -0.92859 -0.95529 1.75794
 H -0.92767 -0.95494 -1.75814
 H 0.73368 -1.09525 1.83856
 H 0.73381 -1.09460 -1.83688
 H -0.07290 -0.11252 2.90611
 H -0.07139 -0.11229 -2.90500
13
bifur_IRC_Cartesians_noMW_output/bifur_IRC_Cartesians_noMW point 228
C 0.07035 0.66394 1.14269
 C 0.06961 0.66501 -1.14316
 C -0.08310 0.97628 0.00024
 C -0.05669 -0.43837 1.97890
 C -0.05610 -0.43784 -1.97825
 F 0.29262 1.42384 1.76468
 F 0.28962 1.42620 -1.76770
 H -0.92868 -0.95085 1.78939
 H -0.92773 -0.95052 -1.78969
 H 0.73029 -1.09495 1.86373
 H 0.73043 -1.09429 -1.86196
 H -0.06612 -0.09433 2.92113
 H -0.06450 -0.09412 -2.92002
13
bifur_IRC_Cartesians_noMW_output/bifur_IRC_Cartesians_noMW point 229
C 0.07063 0.65586 1.14957
 C 0.06978 0.65694 -1.15004
 C -0.06842 0.95214 0.00024
 C -0.05572 -0.43380 1.99957
 C -0.05510 -0.43329 -1.99893
 F 0.28086 1.41634 1.76011
 F 0.27749 1.41874 -1.76311
 H -0.92877 -0.94638 1.82106
 H -0.92779 -0.94607 -1.82145
 H 0.72688 -1.09464 1.88906
 H 0.72702 -1.09398 -1.88720
 H -0.05930 -0.07602 2.93626
 H -0.05757 -0.07584 -2.93514
13
bifur_IRC_Cartesians_noMW_output/bifur_IRC_Cartesians_noMW point 230
C 0.07091 0.64775 1.15649
 C 0.06995 0.64882 -1.15696
 C -0.05365 0.92788 0.00023
 C -0.05474 -0.42922 2.02035
 C -0.05410 -0.42871 -2.01971
 F 0.26904 1.40880 1.75552
 F 0.26529 1.41124 -1.75850
 H -0.92887 -0.94189 1.85288
 H -0.92784 -0.94161 -1.85337
 H 0.72345 -1.09433 1.91453
 H 0.72360 -1.09367 -1.91258
 H -0.05244 -0.05761 2.95146
 H -0.05059 -0.05746 -2.95033
13
bifur_IRC_Cartesians_noMW_output/bifur_IRC_Cartesians_noMW point 231
C 0.07120 0.63960 1.16343
 C 0.07012 0.64068 -1.16390
 C -0.03883 0.90353 0.00023
 C -0.05376 -0.42461 2.04121
 C -0.05310 -0.42412 -2.04057
 F 0.25718 1.40124 1.75091
 F 0.25305 1.40372 -1.75387
 H -0.92896 -0.93738 1.88482
 H -0.92790 -0.93712 -1.88541
 H 0.72000 -1.09402 1.94009
 H 0.72017 -1.09336 -1.93805
 H -0.04556 -0.03914 2.96671
 H -0.04360 -0.03901 -2.96558
13
bifur_IRC_Cartesians_noMW_output/bifur_IRC_Cartesians_noMW point 232
C 0.07148 0.63144 1.17039
 C 0.07029 0.63252 -1.17086
 C -0.02398 0.87913 0.00023
 C -0.05278 -0.42000 2.06210
 C -0.05210 -0.41952 -2.06147
 F 0.24529 1.39366 1.74629
 F 0.24078 1.39618 -1.74923
 H -0.92906 -0.93286 1.91683
 H -0.92796 -0.93263 -1.91752
 H 0.71655 -1.09372 1.96570
 H 0.71673 -1.09305 -1.96358
 H -0.03866 -0.02063 2.98200
 H -0.03658 -0.02052 -2.98086
13
bifur_IRC_Cartesians_noMW_output/bifur_IRC_Cartesians_noMW point 233
C 0.07176 0.62327 1.17734
 C 0.07046 0.62436 -1.17783
 C -0.00913 0.85472 0.00022
 C -0.05180 -0.41538 2.08301
 C -0.05109 -0.41491 -2.08238
 F 0.23340 1.38607 1.74167
 F 0.22851 1.38863 -1.74459
 H -0.92916 -0.92835 1.94885
 H -0.92802 -0.92813 -1.94964
 H 0.71310 -1.09341 1.99132
 H 0.71329 -1.09273 -1.98911
 H -0.03176 -0.00211 2.99730
 H -0.02957 -0.00203 -2.99615
13
bifur_IRC_Cartesians_noMW_output/bifur_IRC_Cartesians_noMW point 234
C 0.07205 0.61512 1.18429
 C 0.07063 0.61621 -1.18477
 C 0.00569 0.83035 0.00022
 C -0.05082 -0.41077 2.10387
 C -0.05009 -0.41032 -2.10325
 F 0.22153 1.37850 1.73705
 F 0.21626 1.38110 -1.73996
 H -0.92925 -0.92384 1.98081
 H -0.92808 -0.92364 -1.98170
 H 0.70966 -1.09310 2.01689
 H 0.70985 -1.09242 -2.01460
 H -0.02487 0.01637 3.01256
 H -0.02257 0.01643 -3.01140
13
bifur_IRC_Cartesians_noMW_output/bifur_IRC_Cartesians_noMW point 235
C 0.07233 0.60700 1.19121
 C 0.07080 0.60809 -1.19170
 C 0.02047 0.80608 0.00021
 C -0.04984 -0.40618 2.12466
 C -0.04909 -0.40574 -2.12405
 F 0.20970 1.37096 1.73246
 F 0.20406 1.37360 -1.73535
 H -0.92935 -0.91934 2.01265
 H -0.92814 -0.91917 -2.01364
 H 0.70622 -1.09279 2.04237
 H 0.70643 -1.09211 -2.03999
 H -0.01801 0.03479 3.02777
 H -0.01559 0.03482 -3.02661
13
bifur_IRC_Cartesians_noMW_output/bifur_IRC_Cartesians_noMW point 236
C 0.07261 0.59892 1.19809
 C 0.07097 0.60002 -1.19859
 C 0.03516 0.78192 0.00021
 C -0.04887 -0.40162 2.14535
 C -0.04810 -0.40119 -2.14474
 F 0.19793 1.36346 1.72788
 F 0.19192 1.36614 -1.73076
 H -0.92944 -0.91487 2.04433
 H -0.92820 -0.91472 -2.04542
 H 0.70281 -1.09248 2.06772
 H 0.70303 -1.09180 -2.06525
 H -0.01118 0.05311 3.04291
 H -0.00865 0.05312 -3.04173
13
bifur_IRC_Cartesians_noMW_output/bifur_IRC_Cartesians_noMW point 237
C 0.07289 0.59089 1.20493
 C 0.07114 0.59199 -1.20543
 C 0.04976 0.75794 0.00020
 C -0.04790 -0.39708 2.16589
 C -0.04711 -0.39666 -2.16529
 F 0.18625 1.35601 1.72334
 F 0.17986 1.35872 -1.72620
 H -0.92953 -0.91043 2.07579
 H -0.92825 -0.91031 -2.07698
 H 0.69941 -1.09218 2.09290
 H 0.69965 -1.09150 -2.09034
 H -0.00440 0.07131 3.05793
 H -0.00175 0.07130 -3.05675
13
bifur_IRC_Cartesians_noMW_output/bifur_IRC_Cartesians_noMW point 238
C 0.07316 0.58293 1.21171
 C 0.07131 0.58404 -1.21221
 C 0.06423 0.73416 0.00020
 C -0.04695 -0.39258 2.18625
 C -0.04613 -0.39218 -2.18566
 F 0.17466 1.34862 1.71884
 F 0.16791 1.35137 -1.72168
 H -0.92963 -0.90603 2.10699
 H -0.92831 -0.90593 -2.10827
 H 0.69605 -1.09188 2.11786
 H 0.69629 -1.09119 -2.11522
 H 0.00232 0.08935 3.07283
 H 0.00508 0.08931 -3.07165
13
bifur_IRC_Cartesians_noMW_output/bifur_IRC_Cartesians_noMW point 239
C 0.07344 0.57506 1.21841
 C 0.07147 0.57617 -1.21892
 C 0.07855 0.71062 0.00020
 C -0.04600 -0.38813 2.20641
 C -0.04516 -0.38774 -2.20582
 F 0.16319 1.34130 1.71438
 F 0.15607 1.34410 -1.71720
 H -0.92972 -0.90167 2.13786
 H -0.92837 -0.90159 -2.13924
 H 0.69272 -1.09158 2.14256
 H 0.69298 -1.09089 -2.13984
 H 0.00898 0.10721 3.08758
 H 0.01184 0.10714 -3.08639
13
bifur_IRC_Cartesians_noMW_output/bifur_IRC_Cartesians_noMW point 240
C 0.07371 0.56728 1.22504
 C 0.07164 0.56840 -1.22555
 C 0.09270 0.68738 0.00019
 C -0.04506 -0.38374 2.22631
 C -0.04420 -0.38335 -2.22573
 F 0.15187 1.33408 1.70998
 F 0.14439 1.33692 -1.71279
 H -0.92981 -0.89737 2.16835
 H -0.92842 -0.89731 -2.16982
 H 0.68943 -1.09129 2.16696
 H 0.68970 -1.09059 -2.16415
 H 0.01555 0.12484 3.10214
 H 0.01852 0.12475 -3.10094
13
bifur_IRC_Cartesians_noMW_output/bifur_IRC_Cartesians_noMW point 241
C 0.07397 0.55963 1.23156
 C 0.07180 0.56075 -1.23207
 C 0.10661 0.66450 0.00019
 C -0.04414 -0.37941 2.24590
 C -0.04326 -0.37904 -2.24533
 F 0.14072 1.32698 1.70565
 F 0.13289 1.32985 -1.70844
 H -0.92990 -0.89313 2.19835
 H -0.92848 -0.89310 -2.19992
 H 0.68620 -1.09100 2.19096
 H 0.68647 -1.09030 -2.18807
 H 0.02201 0.14219 3.11647
 H 0.02510 0.14208 -3.11526
13
bifur_IRC_Cartesians_noMW_output/bifur_IRC_Cartesians_noMW point 242
C 0.07423 0.55213 1.23795
 C 0.07195 0.55326 -1.23847
 C 0.12025 0.64209 0.00018
 C -0.04324 -0.37517 2.26510
 C -0.04234 -0.37481 -2.26453
 F 0.12980 1.32001 1.70141
 F 0.12162 1.32292 -1.70418
 H -0.92999 -0.88898 2.22775
 H -0.92853 -0.88897 -2.22941
 H 0.68303 -1.09071 2.21449
 H 0.68331 -1.09002 -2.21152
 H 0.02835 0.15920 3.13052
 H 0.03154 0.15906 -3.12930
13
bifur_IRC_Cartesians_noMW_output/bifur_IRC_Cartesians_noMW point 243
C 0.07448 0.54484 1.24416
 C 0.07211 0.54596 -1.24468
 C 0.13352 0.62028 0.00018
 C -0.04236 -0.37105 2.28377
 C -0.04144 -0.37070 -2.28321
 F 0.11918 1.31324 1.69728
 F 0.11066 1.31618 -1.70003
 H -0.93007 -0.88495 2.25636
 H -0.92859 -0.88495 -2.25810
 H 0.67995 -1.09044 2.23738
 H 0.68024 -1.08974 -2.23433
 H 0.03451 0.17574 3.14418
 H 0.03781 0.17558 -3.14296
13
bifur_IRC_Cartesians_noMW_output/bifur_IRC_Cartesians_noMW point 244
C 0.07473 0.53783 1.25013
 C 0.07225 0.53896 -1.25065
 C 0.14626 0.59935 0.00018
 C -0.04152 -0.36709 2.30170
 C -0.04058 -0.36675 -2.30114
 F 0.10898 1.30673 1.69332
 F 0.10014 1.30971 -1.69605
 H -0.93015 -0.88107 2.28381
 H -0.92864 -0.88110 -2.28565
 H 0.67699 -1.09017 2.25935
 H 0.67729 -1.08947 -2.25622
 H 0.04043 0.19162 3.15730
 H 0.04382 0.19144 -3.15607
13
bifur_IRC_Cartesians_noMW_output/bifur_IRC_Cartesians_noMW point 245
C 0.07495 0.53131 1.25569
 C 0.07239 0.53244 -1.25622
 C 0.15813 0.57985 0.00017
 C -0.04074 -0.36341 2.31840
 C -0.03977 -0.36308 -2.31784
 F 0.09948 1.30068 1.68962
 F 0.09034 1.30369 -1.69234
 H -0.93023 -0.87746 2.30939
 H -0.92868 -0.87751 -2.31131
 H 0.67423 -1.08993 2.27982
 H 0.67454 -1.08922 -2.27662
 H 0.04594 0.20642 3.16952
 H 0.04943 0.20622 -3.16828
13
bifur_IRC_Cartesians_noMW_output/bifur_IRC_Cartesians_noMW point 246
C 0.07515 0.52569 1.26047
 C 0.07251 0.52683 -1.26101
 C 0.16835 0.56305 0.00017
 C -0.04006 -0.36023 2.33278
 C -0.03908 -0.35991 -2.33223
 F 0.09130 1.29546 1.68644
 F 0.08189 1.29850 -1.68915
 H -0.93030 -0.87435 2.33142
 H -0.92872 -0.87441 -2.33341
 H 0.67185 -1.08971 2.29745
 H 0.67217 -1.08900 -2.29419
 H 0.05069 0.21916 3.18004
 H 0.05425 0.21894 -3.17880
13
bifur_IRC_Cartesians_noMW_output/bifur_IRC_Cartesians_noMW point 247
C 0.07529 0.52172 1.26385
 C 0.07259 0.52286 -1.26439
 C 0.17556 0.55120 0.00017
 C -0.03958 -0.35799 2.34293
 C -0.03860 -0.35767 -2.34238
 F 0.08552 1.29178 1.68420
 F 0.07594 1.29483 -1.68690
 H -0.93034 -0.87216 2.34697
 H -0.92875 -0.87223 -2.34900
 H 0.67018 -1.08956 2.30988
 H 0.67050 -1.08885 -2.30658
 H 0.05404 0.22815 3.18746
 H 0.05766 0.22792 -3.18622
13
bifur_IRC_Cartesians_noMW_output/bifur_IRC_Cartesians_noMW point 248
C 0.07536 0.51956 1.26570
 C 0.07264 0.52070 -1.26623
 C 0.17950 0.54472 0.00017
 C -0.03932 -0.35676 2.34848
 C -0.03833 -0.35645 -2.34794
 F 0.08236 1.28976 1.68297
 F 0.07268 1.29283 -1.68567
 H -0.93037 -0.87096 2.35547
 H -0.92877 -0.87104 -2.35753
 H 0.66926 -1.08948 2.31669
 H 0.66959 -1.08877 -2.31336
 H 0.05587 0.23306 3.19153
 H 0.05952 0.23283 -3.19028
13
bifur_IRC_Cartesians_noMW_output/bifur_IRC_Cartesians_noMW point 249
C 0.07540 0.51851 1.26659
 C 0.07266 0.51965 -1.26713
 C 0.18141 0.54159 0.00017
 C -0.03920 -0.35617 2.35116
 C -0.03820 -0.35586 -2.35061
 F 0.08084 1.28879 1.68238
 F 0.07111 1.29186 -1.68507
 H -0.93038 -0.87038 2.35957
 H -0.92878 -0.87046 -2.36164
 H 0.66882 -1.08944 2.31997
 H 0.66915 -1.08873 -2.31663
 H 0.05676 0.23544 3.19348
 H 0.06042 0.23520 -3.19223
13
bifur_IRC_Cartesians_noMW_output/bifur_IRC_Cartesians_noMW point 250
C 0.07542 0.51800 1.26702
 C 0.07267 0.51914 -1.26756
 C 0.18233 0.54007 0.00017
 C -0.03914 -0.35588 2.35246
 C -0.03814 -0.35558 -2.35191
 F 0.08010 1.28832 1.68209
 F 0.07034 1.29140 -1.68478
 H -0.93039 -0.87010 2.36156
 H -0.92878 -0.87018 -2.36364
 H 0.66860 -1.08942 2.32156
 H 0.66893 -1.08871 -2.31822
 H 0.05719 0.23659 3.19443
 H 0.06086 0.23635 -3.19318
13
bifur_IRC_Cartesians_noMW_output/bifur_IRC_Cartesians_noMW point 251
C 0.07542 0.51775 1.26723
 C 0.07267 0.51890 -1.26777
 C 0.18278 0.53933 0.00017
 C -0.03911 -0.35574 2.35309
 C -0.03811 -0.35544 -2.35255
 F 0.07974 1.28809 1.68195
 F 0.06997 1.29117 -1.68464
 H -0.93039 -0.86996 2.36253
 H -0.92878 -0.87004 -2.36461
 H 0.66850 -1.08941 2.32234
 H 0.66883 -1.08870 -2.31900
 H 0.05740 0.23715 3.19490
 H 0.06107 0.23691 -3.19365
13
bifur_IRC_Cartesians_noMW_output/bifur_IRC_Cartesians_noMW point 252
C 0.07543 0.51759 1.26738
 C 0.07268 0.51873 -1.26791
 C 0.18308 0.53884 0.00017
 C -0.03909 -0.35565 2.35352
 C -0.03809 -0.35534 -2.35297
 F 0.07950 1.28794 1.68186
 F 0.06972 1.29101 -1.68455
 H -0.93039 -0.86987 2.36318
 H -0.92878 -0.86995 -2.36526
 H 0.66843 -1.08941 2.32286
 H 0.66876 -1.08869 -2.31951
 H 0.05754 0.23753 3.19521
 H 0.06121 0.23729 -3.19396
13
bifur_IRC_Cartesians_noMW_output/bifur_IRC_Cartesians_noMW point 253
C 0.07543 0.51746 1.26748
 C 0.07268 0.51860 -1.26802
 C 0.18331 0.53846 0.00017
 C -0.03907 -0.35558 2.35384
 C -0.03807 -0.35527 -2.35330
 F 0.07932 1.28782 1.68179
 F 0.06953 1.29090 -1.68448
 H -0.93039 -0.86980 2.36368
 H -0.92878 -0.86988 -2.36576
 H 0.66837 -1.08940 2.32325
 H 0.66871 -1.08869 -2.31991
 H 0.05764 0.23781 3.19545
 H 0.06132 0.23757 -3.19420
13
bifur_IRC_Cartesians_noMW_output/bifur_IRC_Cartesians_noMW point 254
C 0.07544 0.51734 1.26759
 C 0.07268 0.51848 -1.26812
 C 0.18353 0.53810 0.00017
 C -0.03906 -0.35551 2.35415
 C -0.03806 -0.35520 -2.35360
 F 0.07914 1.28771 1.68172
 F 0.06935 1.29079 -1.68441
 H -0.93039 -0.86973 2.36415
 H -0.92878 -0.86982 -2.36623
 H 0.66832 -1.08940 2.32363
 H 0.66866 -1.08869 -2.32029
 H 0.05774 0.23808 3.19567
 H 0.06142 0.23784 -3.19442
13
bifur_IRC_Cartesians_noMW_output/bifur_IRC_Cartesians_noMW point 255
C 0.07544 0.51728 1.26764
 C 0.07268 0.51842 -1.26817
 C 0.18364 0.53792 0.00017
 C -0.03905 -0.35548 2.35431
 C -0.03805 -0.35517 -2.35376
 F 0.07905 1.28765 1.68169
 F 0.06926 1.29073 -1.68437
 H -0.93039 -0.86970 2.36439
 H -0.92878 -0.86978 -2.36648
 H 0.66830 -1.08939 2.32383
 H 0.66863 -1.08868 -2.32048
 H 0.05780 0.23822 3.19579
 H 0.06148 0.23798 -3.19454
13
bifur_IRC_Cartesians_noMW_output/bifur_IRC_Cartesians_noMW point 256
C 0.07545 0.51716 1.26774
 C 0.07269 0.51830 -1.26828
 C 0.18386 0.53756 0.00017
 C -0.03903 -0.35541 2.35461
 C -0.03803 -0.35510 -2.35407
 F 0.07888 1.28754 1.68162
 F 0.06908 1.29062 -1.68431
 H -0.93040 -0.86963 2.36486
 H -0.92879 -0.86972 -2.36695
 H 0.66825 -1.08939 2.32420
 H 0.66858 -1.08868 -2.32085
 H 0.05790 0.23850 3.19601
 H 0.06158 0.23825 -3.19476
13
bifur_IRC_Cartesians_noMW_output/bifur_IRC_Cartesians_noMW point 257
C 0.07545 0.51700 1.26787
 C 0.07269 0.51815 -1.26841
 C 0.18414 0.53709 0.00017
 C -0.03902 -0.35532 2.35501
 C -0.03801 -0.35501 -2.35447
 F 0.07865 1.28739 1.68153
 F 0.06884 1.29047 -1.68422
 H -0.93040 -0.86955 2.36547
 H -0.92879 -0.86963 -2.36756
 H 0.66818 -1.08938 2.32469
 H 0.66851 -1.08867 -2.32134
 H 0.05803 0.23885 3.19630
 H 0.06171 0.23861 -3.19505
13
bifur_IRC_Cartesians_noMW_output/bifur_IRC_Cartesians_noMW point 258
C 0.07545 0.51691 1.26796
 C 0.07269 0.51805 -1.26849
 C 0.18432 0.53680 0.00017
 C -0.03900 -0.35527 2.35526
 C -0.03800 -0.35496 -2.35472
 F 0.07851 1.28730 1.68148
 F 0.06870 1.29038 -1.68416
 H -0.93040 -0.86949 2.36585
 H -0.92879 -0.86958 -2.36794
 H 0.66814 -1.08938 2.32499
 H 0.66847 -1.08867 -2.32164
 H 0.05811 0.23907 3.19648
 H 0.06180 0.23883 -3.19523
13
bifur_IRC_Cartesians_noMW_output/bifur_IRC_Cartesians_noMW point 259
C 0.07546 0.51686 1.26799
 C 0.07269 0.51800 -1.26853
 C 0.18440 0.53667 0.00017
 C -0.03900 -0.35524 2.35538
 C -0.03800 -0.35493 -2.35483
 F 0.07844 1.28726 1.68145
 F 0.06863 1.29034 -1.68414
 H -0.93040 -0.86947 2.36603
 H -0.92879 -0.86955 -2.36812
 H 0.66812 -1.08938 2.32514
 H 0.66845 -1.08867 -2.32179
 H 0.05815 0.23917 3.19657
 H 0.06184 0.23893 -3.19532
13
bifur_IRC_Cartesians_noMW_output/bifur_IRC_Cartesians_noMW point 260
C 0.07546 0.51680 1.26805
 C 0.07269 0.51794 -1.26859
 C 0.18452 0.53647 0.00017
 C -0.03899 -0.35520 2.35554
 C -0.03799 -0.35490 -2.35500
 F 0.07835 1.28720 1.68141
 F 0.06853 1.29028 -1.68410
 H -0.93040 -0.86943 2.36628
 H -0.92879 -0.86952 -2.36838
 H 0.66809 -1.08938 2.32534
 H 0.66843 -1.08866 -2.32199
 H 0.05820 0.23932 3.19669
 H 0.06189 0.23908 -3.19544
13
bifur_IRC_Cartesians_noMW_output/bifur_IRC_Cartesians_noMW point 261
C 0.07546 0.51665 1.26817
 C 0.07270 0.51779 -1.26871
 C 0.18479 0.53603 0.00017
 C -0.03897 -0.35512 2.35592
 C -0.03797 -0.35481 -2.35537
 F 0.07813 1.28707 1.68133
 F 0.06831 1.29015 -1.68402
 H -0.93040 -0.86935 2.36686
 H -0.92879 -0.86944 -2.36895
 H 0.66803 -1.08937 2.32580
 H 0.66836 -1.08866 -2.32245
 H 0.05833 0.23965 3.19696
 H 0.06202 0.23941 -3.19571
13
bifur_IRC_Cartesians_noMW_output/bifur_IRC_Cartesians_noMW point 262
C 0.07547 0.51633 1.26844
 C 0.07270 0.51748 -1.26898
 C 0.18536 0.53509 0.00017
 C -0.03894 -0.35494 2.35673
 C -0.03793 -0.35463 -2.35619
 F 0.07767 1.28677 1.68115
 F 0.06784 1.28985 -1.68384
 H -0.93041 -0.86917 2.36810
 H -0.92879 -0.86926 -2.37020
 H 0.66790 -1.08936 2.32679
 H 0.66823 -1.08865 -2.32344
 H 0.05860 0.24037 3.19756
 H 0.06229 0.24013 -3.19631
13
bifur_IRC_Cartesians_noMW_output/bifur_IRC_Cartesians_noMW point 263
C 0.07549 0.51595 1.26877
 C 0.07271 0.51709 -1.26931
 C 0.18607 0.53393 0.00017
 C -0.03889 -0.35472 2.35772
 C -0.03788 -0.35442 -2.35718
 F 0.07711 1.28641 1.68093
 F 0.06726 1.28950 -1.68362
 H -0.93041 -0.86896 2.36962
 H -0.92879 -0.86905 -2.37172
 H 0.66773 -1.08934 2.32801
 H 0.66807 -1.08863 -2.32465
 H 0.05892 0.24125 3.19828
 H 0.06262 0.24100 -3.19703
13
bifur_IRC_Cartesians_noMW_output/bifur_IRC_Cartesians_noMW point 264
C 0.07550 0.51547 1.26918
 C 0.07272 0.51661 -1.26972
 C 0.18694 0.53249 0.00017
 C -0.03883 -0.35445 2.35895
 C -0.03783 -0.35415 -2.35841
 F 0.07641 1.28597 1.68066
 F 0.06653 1.28905 -1.68334
 H -0.93042 -0.86869 2.37150
 H -0.92880 -0.86879 -2.37361
 H 0.66753 -1.08933 2.32952
 H 0.66787 -1.08861 -2.32615
 H 0.05933 0.24234 3.19918
 H 0.06303 0.24209 -3.19793
13
bifur_IRC_Cartesians_noMW_output/bifur_IRC_Cartesians_noMW point 265
C 0.07552 0.51502 1.26956
 C 0.07273 0.51616 -1.27010
 C 0.18775 0.53116 0.00016
 C -0.03878 -0.35420 2.36009
 C -0.03777 -0.35389 -2.35955
 F 0.07576 1.28555 1.68041
 F 0.06586 1.28864 -1.68309
 H -0.93042 -0.86845 2.37325
 H -0.92880 -0.86854 -2.37536
 H 0.66734 -1.08931 2.33091
 H 0.66768 -1.08860 -2.32754
 H 0.05970 0.24335 3.20002
 H 0.06342 0.24310 -3.19876
13
bifur_IRC_Cartesians_noMW_output/bifur_IRC_Cartesians_noMW point 266
C 0.07553 0.51467 1.26986
 C 0.07274 0.51581 -1.27040
 C 0.18839 0.53011 0.00016
 C -0.03873 -0.35400 2.36099
 C -0.03773 -0.35370 -2.36045
 F 0.07525 1.28522 1.68021
 F 0.06533 1.28832 -1.68289
 H -0.93042 -0.86825 2.37463
 H -0.92880 -0.86835 -2.37675
 H 0.66719 -1.08930 2.33202
 H 0.66753 -1.08858 -2.32864
 H 0.06000 0.24415 3.20068
 H 0.06372 0.24390 -3.19943
