# Supplementary material for: Low dimensional representations along intrinsic reaction coordinates and molecular dynamics trajectories using interatomic distance matrices
Source: Chem Sci. 2019 Sep 18;10(43):9954–68. doi: 10.1039/c9sc02742d (PMC6991188; doi:10.1039/c9sc02742d)
Supplement: Supplementary file 1 [file SC-010-C9SC02742D-s001.zip › C9SC02742D-SI/ESI_xyz_files/bifur_IRC_Cartesians_noMW_output/bifur_IRC_Cartesians_noMW_PC1.xyz]

13
bifur_IRC_Cartesians_noMW_output/bifur_IRC_Cartesians_noMW point 1
C 0.06857 0.74140 1.07662
 C 0.06707 0.74260 -1.07706
 C -0.22416 1.20807 0.00027
 C -0.06624 -0.48214 1.78041
 C -0.06542 -0.48161 -1.77969
 F 0.40878 1.49549 1.80854
 F 0.40292 1.49819 -1.81178
 H -0.92795 -0.99361 1.48459
 H -0.92699 -0.99336 -1.48549
 H 0.76287 -1.09793 1.62125
 H 0.76330 -1.09720 -1.61871
 H -0.13265 -0.27001 2.77591
 H -0.13010 -0.26989 -2.77487
13
bifur_IRC_Cartesians_noMW_output/bifur_IRC_Cartesians_noMW point 2
C 0.06857 0.74140 1.07662
 C 0.06707 0.74260 -1.07706
 C -0.22416 1.20807 0.00027
 C -0.06624 -0.48214 1.78041
 C -0.06542 -0.48161 -1.77969
 F 0.40879 1.49549 1.80854
 F 0.40291 1.49819 -1.81178
 H -0.92795 -0.99361 1.48459
 H -0.92699 -0.99336 -1.48549
 H 0.76287 -1.09793 1.62126
 H 0.76330 -1.09720 -1.61871
 H -0.13266 -0.27001 2.77591
 H -0.13010 -0.26989 -2.77487
13
bifur_IRC_Cartesians_noMW_output/bifur_IRC_Cartesians_noMW point 3
C 0.06858 0.74139 1.07662
 C 0.06706 0.74261 -1.07706
 C -0.22416 1.20807 0.00027
 C -0.06625 -0.48214 1.78041
 C -0.06541 -0.48161 -1.77969
 F 0.40882 1.49549 1.80854
 F 0.40288 1.49819 -1.81178
 H -0.92795 -0.99361 1.48458
 H -0.92699 -0.99336 -1.48550
 H 0.76287 -1.09793 1.62126
 H 0.76330 -1.09720 -1.61870
 H -0.13267 -0.27001 2.77591
 H -0.13009 -0.26989 -2.77487
13
bifur_IRC_Cartesians_noMW_output/bifur_IRC_Cartesians_noMW point 4
C 0.06859 0.74139 1.07662
 C 0.06705 0.74261 -1.07706
 C -0.22416 1.20807 0.00027
 C -0.06625 -0.48214 1.78041
 C -0.06541 -0.48161 -1.77969
 F 0.40886 1.49548 1.80854
 F 0.40284 1.49819 -1.81178
 H -0.92796 -0.99361 1.48457
 H -0.92699 -0.99336 -1.48551
 H 0.76287 -1.09793 1.62127
 H 0.76331 -1.09720 -1.61869
 H -0.13268 -0.27001 2.77591
 H -0.13008 -0.26989 -2.77487
13
bifur_IRC_Cartesians_noMW_output/bifur_IRC_Cartesians_noMW point 5
C 0.06861 0.74139 1.07662
 C 0.06703 0.74261 -1.07706
 C -0.22416 1.20807 0.00027
 C -0.06625 -0.48214 1.78041
 C -0.06541 -0.48161 -1.77969
 F 0.40892 1.49548 1.80854
 F 0.40277 1.49820 -1.81178
 H -0.92796 -0.99361 1.48456
 H -0.92698 -0.99337 -1.48552
 H 0.76286 -1.09793 1.62129
 H 0.76331 -1.09720 -1.61868
 H -0.13270 -0.27000 2.77591
 H -0.13006 -0.26989 -2.77487
13
bifur_IRC_Cartesians_noMW_output/bifur_IRC_Cartesians_noMW point 6
C 0.06863 0.74139 1.07662
 C 0.06701 0.74261 -1.07706
 C -0.22416 1.20807 0.00027
 C -0.06626 -0.48214 1.78041
 C -0.06540 -0.48161 -1.77969
 F 0.40901 1.49547 1.80854
 F 0.40269 1.49821 -1.81178
 H -0.92796 -0.99360 1.48454
 H -0.92698 -0.99337 -1.48554
 H 0.76286 -1.09794 1.62131
 H 0.76331 -1.09720 -1.61866
 H -0.13272 -0.27000 2.77591
 H -0.13003 -0.26990 -2.77487
13
bifur_IRC_Cartesians_noMW_output/bifur_IRC_Cartesians_noMW point 7
C 0.06866 0.74139 1.07662
 C 0.06698 0.74261 -1.07706
 C -0.22416 1.20807 0.00027
 C -0.06627 -0.48214 1.78041
 C -0.06539 -0.48161 -1.77969
 F 0.40910 1.49546 1.80854
 F 0.40260 1.49822 -1.81178
 H -0.92797 -0.99360 1.48452
 H -0.92697 -0.99337 -1.48557
 H 0.76285 -1.09794 1.62133
 H 0.76332 -1.09720 -1.61863
 H -0.13275 -0.26999 2.77591
 H -0.13000 -0.26990 -2.77487
13
bifur_IRC_Cartesians_noMW_output/bifur_IRC_Cartesians_noMW point 8
C 0.06868 0.74138 1.07662
 C 0.06696 0.74262 -1.07706
 C -0.22416 1.20807 0.00027
 C -0.06627 -0.48213 1.78041
 C -0.06539 -0.48161 -1.77969
 F 0.40919 1.49545 1.80854
 F 0.40251 1.49823 -1.81178
 H -0.92797 -0.99359 1.48449
 H -0.92697 -0.99338 -1.48559
 H 0.76285 -1.09794 1.62135
 H 0.76333 -1.09719 -1.61861
 H -0.13278 -0.26999 2.77591
 H -0.12997 -0.26991 -2.77487
13
bifur_IRC_Cartesians_noMW_output/bifur_IRC_Cartesians_noMW point 9
C 0.06871 0.74138 1.07662
 C 0.06693 0.74262 -1.07706
 C -0.22416 1.20807 0.00027
 C -0.06628 -0.48213 1.78041
 C -0.06538 -0.48161 -1.77969
 F 0.40927 1.49544 1.80854
 F 0.40243 1.49824 -1.81178
 H -0.92798 -0.99359 1.48447
 H -0.92696 -0.99338 -1.48561
 H 0.76284 -1.09794 1.62137
 H 0.76333 -1.09719 -1.61859
 H -0.13281 -0.26999 2.77591
 H -0.12995 -0.26991 -2.77487
13
bifur_IRC_Cartesians_noMW_output/bifur_IRC_Cartesians_noMW point 10
C 0.06872 0.74138 1.07662
 C 0.06692 0.74262 -1.07706
 C -0.22416 1.20807 0.00027
 C -0.06628 -0.48213 1.78041
 C -0.06538 -0.48162 -1.77969
 F 0.40933 1.49543 1.80854
 F 0.40237 1.49825 -1.81178
 H -0.92798 -0.99359 1.48446
 H -0.92696 -0.99339 -1.48562
 H 0.76284 -1.09794 1.62139
 H 0.76333 -1.09719 -1.61857
 H -0.13283 -0.26998 2.77591
 H -0.12993 -0.26991 -2.77487
13
bifur_IRC_Cartesians_noMW_output/bifur_IRC_Cartesians_noMW point 11
C 0.06873 0.74138 1.07662
 C 0.06691 0.74262 -1.07706
 C -0.22416 1.20807 0.00027
 C -0.06628 -0.48213 1.78041
 C -0.06538 -0.48162 -1.77969
 F 0.40936 1.49543 1.80854
 F 0.40234 1.49825 -1.81178
 H -0.92798 -0.99359 1.48445
 H -0.92696 -0.99339 -1.48563
 H 0.76284 -1.09794 1.62140
 H 0.76334 -1.09719 -1.61857
 H -0.13284 -0.26998 2.77591
 H -0.12992 -0.26991 -2.77487
13
bifur_IRC_Cartesians_noMW_output/bifur_IRC_Cartesians_noMW point 12
C 0.06874 0.74138 1.07662
 C 0.06691 0.74262 -1.07706
 C -0.22416 1.20807 0.00027
 C -0.06629 -0.48213 1.78041
 C -0.06538 -0.48162 -1.77969
 F 0.40937 1.49543 1.80854
 F 0.40233 1.49825 -1.81178
 H -0.92798 -0.99359 1.48445
 H -0.92696 -0.99339 -1.48563
 H 0.76284 -1.09794 1.62140
 H 0.76334 -1.09719 -1.61856
 H -0.13284 -0.26998 2.77591
 H -0.12992 -0.26992 -2.77487
13
bifur_IRC_Cartesians_noMW_output/bifur_IRC_Cartesians_noMW point 13
C 0.06874 0.74138 1.07662
 C 0.06691 0.74262 -1.07706
 C -0.22416 1.20807 0.00027
 C -0.06629 -0.48213 1.78041
 C -0.06538 -0.48162 -1.77969
 F 0.40937 1.49543 1.80854
 F 0.40233 1.49825 -1.81178
 H -0.92798 -0.99359 1.48445
 H -0.92696 -0.99339 -1.48563
 H 0.76284 -1.09794 1.62140
 H 0.76334 -1.09719 -1.61856
 H -0.13284 -0.26998 2.77591
 H -0.12992 -0.26992 -2.77487
13
bifur_IRC_Cartesians_noMW_output/bifur_IRC_Cartesians_noMW point 14
C 0.06873 0.74138 1.07662
 C 0.06691 0.74262 -1.07706
 C -0.22416 1.20807 0.00027
 C -0.06628 -0.48213 1.78041
 C -0.06538 -0.48162 -1.77969
 F 0.40937 1.49543 1.80854
 F 0.40233 1.49825 -1.81178
 H -0.92798 -0.99359 1.48445
 H -0.92696 -0.99339 -1.48563
 H 0.76284 -1.09794 1.62140
 H 0.76334 -1.09719 -1.61857
 H -0.13284 -0.26998 2.77591
 H -0.12992 -0.26991 -2.77487
13
bifur_IRC_Cartesians_noMW_output/bifur_IRC_Cartesians_noMW point 15
C 0.06873 0.74138 1.07662
 C 0.06691 0.74262 -1.07706
 C -0.22416 1.20807 0.00027
 C -0.06628 -0.48213 1.78041
 C -0.06538 -0.48162 -1.77969
 F 0.40936 1.49543 1.80854
 F 0.40234 1.49825 -1.81178
 H -0.92798 -0.99359 1.48445
 H -0.92696 -0.99339 -1.48563
 H 0.76284 -1.09794 1.62139
 H 0.76334 -1.09719 -1.61857
 H -0.13283 -0.26998 2.77591
 H -0.12992 -0.26991 -2.77487
13
bifur_IRC_Cartesians_noMW_output/bifur_IRC_Cartesians_noMW point 16
C 0.06873 0.74138 1.07662
 C 0.06691 0.74262 -1.07706
 C -0.22416 1.20807 0.00027
 C -0.06628 -0.48213 1.78041
 C -0.06538 -0.48162 -1.77969
 F 0.40934 1.49543 1.80854
 F 0.40236 1.49825 -1.81178
 H -0.92798 -0.99359 1.48446
 H -0.92696 -0.99339 -1.48562
 H 0.76284 -1.09794 1.62139
 H 0.76334 -1.09719 -1.61857
 H -0.13283 -0.26998 2.77591
 H -0.12993 -0.26991 -2.77487
13
bifur_IRC_Cartesians_noMW_output/bifur_IRC_Cartesians_noMW point 17
C 0.06872 0.74138 1.07662
 C 0.06692 0.74262 -1.07706
 C -0.22416 1.20807 0.00027
 C -0.06628 -0.48213 1.78041
 C -0.06538 -0.48162 -1.77969
 F 0.40933 1.49543 1.80854
 F 0.40237 1.49825 -1.81178
 H -0.92798 -0.99359 1.48446
 H -0.92696 -0.99339 -1.48562
 H 0.76284 -1.09794 1.62139
 H 0.76333 -1.09719 -1.61858
 H -0.13283 -0.26998 2.77591
 H -0.12993 -0.26991 -2.77487
13
bifur_IRC_Cartesians_noMW_output/bifur_IRC_Cartesians_noMW point 18
C 0.06872 0.74138 1.07662
 C 0.06692 0.74262 -1.07706
 C -0.22416 1.20807 0.00027
 C -0.06628 -0.48213 1.78041
 C -0.06538 -0.48162 -1.77969
 F 0.40931 1.49544 1.80854
 F 0.40239 1.49824 -1.81178
 H -0.92798 -0.99359 1.48446
 H -0.92696 -0.99338 -1.48562
 H 0.76284 -1.09794 1.62138
 H 0.76333 -1.09719 -1.61858
 H -0.13282 -0.26998 2.77591
 H -0.12994 -0.26991 -2.77487
13
bifur_IRC_Cartesians_noMW_output/bifur_IRC_Cartesians_noMW point 19
C 0.06871 0.74138 1.07662
 C 0.06693 0.74262 -1.07706
 C -0.22416 1.20807 0.00027
 C -0.06628 -0.48213 1.78041
 C -0.06538 -0.48162 -1.77969
 F 0.40929 1.49544 1.80854
 F 0.40241 1.49824 -1.81178
 H -0.92798 -0.99359 1.48447
 H -0.92696 -0.99338 -1.48561
 H 0.76284 -1.09794 1.62138
 H 0.76333 -1.09719 -1.61858
 H -0.13281 -0.26998 2.77591
 H -0.12994 -0.26991 -2.77487
13
bifur_IRC_Cartesians_noMW_output/bifur_IRC_Cartesians_noMW point 20
C 0.06871 0.74138 1.07662
 C 0.06693 0.74262 -1.07706
 C -0.22416 1.20807 0.00027
 C -0.06628 -0.48213 1.78041
 C -0.06538 -0.48161 -1.77969
 F 0.40927 1.49544 1.80854
 F 0.40243 1.49824 -1.81178
 H -0.92798 -0.99359 1.48447
 H -0.92696 -0.99338 -1.48561
 H 0.76284 -1.09794 1.62137
 H 0.76333 -1.09719 -1.61859
 H -0.13281 -0.26999 2.77591
 H -0.12995 -0.26991 -2.77487
13
bifur_IRC_Cartesians_noMW_output/bifur_IRC_Cartesians_noMW point 21
C 0.06870 0.74138 1.07662
 C 0.06694 0.74262 -1.07706
 C -0.22416 1.20807 0.00027
 C -0.06628 -0.48213 1.78041
 C -0.06538 -0.48161 -1.77969
 F 0.40925 1.49544 1.80854
 F 0.40245 1.49824 -1.81178
 H -0.92798 -0.99359 1.48448
 H -0.92696 -0.99338 -1.48560
 H 0.76284 -1.09794 1.62137
 H 0.76333 -1.09719 -1.61860
 H -0.13280 -0.26999 2.77591
 H -0.12995 -0.26991 -2.77487
13
bifur_IRC_Cartesians_noMW_output/bifur_IRC_Cartesians_noMW point 22
C 0.06870 0.74138 1.07662
 C 0.06695 0.74262 -1.07706
 C -0.22416 1.20807 0.00027
 C -0.06628 -0.48213 1.78041
 C -0.06539 -0.48161 -1.77969
 F 0.40923 1.49544 1.80854
 F 0.40247 1.49824 -1.81178
 H -0.92798 -0.99359 1.48448
 H -0.92697 -0.99338 -1.48560
 H 0.76284 -1.09794 1.62136
 H 0.76333 -1.09719 -1.61860
 H -0.13279 -0.26999 2.77591
 H -0.12996 -0.26991 -2.77487
13
bifur_IRC_Cartesians_noMW_output/bifur_IRC_Cartesians_noMW point 23
C 0.06869 0.74138 1.07662
 C 0.06695 0.74262 -1.07706
 C -0.22416 1.20807 0.00027
 C -0.06627 -0.48213 1.78041
 C -0.06539 -0.48161 -1.77969
 F 0.40921 1.49545 1.80854
 F 0.40249 1.49823 -1.81178
 H -0.92797 -0.99359 1.48449
 H -0.92697 -0.99338 -1.48559
 H 0.76285 -1.09794 1.62136
 H 0.76333 -1.09719 -1.61861
 H -0.13279 -0.26999 2.77591
 H -0.12997 -0.26991 -2.77487
13
bifur_IRC_Cartesians_noMW_output/bifur_IRC_Cartesians_noMW point 24
C 0.06868 0.74138 1.07662
 C 0.06696 0.74262 -1.07706
 C -0.22416 1.20807 0.00027
 C -0.06627 -0.48213 1.78041
 C -0.06539 -0.48161 -1.77969
 F 0.40919 1.49545 1.80854
 F 0.40251 1.49823 -1.81178
 H -0.92797 -0.99359 1.48450
 H -0.92697 -0.99338 -1.48559
 H 0.76285 -1.09794 1.62135
 H 0.76333 -1.09719 -1.61861
 H -0.13278 -0.26999 2.77591
 H -0.12998 -0.26991 -2.77487
13
bifur_IRC_Cartesians_noMW_output/bifur_IRC_Cartesians_noMW point 25
C 0.06868 0.74138 1.07662
 C 0.06697 0.74262 -1.07706
 C -0.22416 1.20807 0.00027
 C -0.06627 -0.48213 1.78041
 C -0.06539 -0.48161 -1.77969
 F 0.40916 1.49545 1.80854
 F 0.40254 1.49823 -1.81178
 H -0.92797 -0.99359 1.48450
 H -0.92697 -0.99338 -1.48558
 H 0.76285 -1.09794 1.62135
 H 0.76332 -1.09720 -1.61862
 H -0.13277 -0.26999 2.77591
 H -0.12998 -0.26990 -2.77487
13
bifur_IRC_Cartesians_noMW_output/bifur_IRC_Cartesians_noMW point 26
C 0.06867 0.74139 1.07662
 C 0.06697 0.74261 -1.07706
 C -0.22416 1.20807 0.00027
 C -0.06627 -0.48214 1.78041
 C -0.06539 -0.48161 -1.77969
 F 0.40914 1.49545 1.80854
 F 0.40256 1.49823 -1.81178
 H -0.92797 -0.99360 1.48450
 H -0.92697 -0.99338 -1.48558
 H 0.76285 -1.09794 1.62134
 H 0.76332 -1.09720 -1.61862
 H -0.13277 -0.26999 2.77591
 H -0.12999 -0.26990 -2.77487
13
bifur_IRC_Cartesians_noMW_output/bifur_IRC_Cartesians_noMW point 27
C 0.06867 0.74139 1.07662
 C 0.06698 0.74261 -1.07706
 C -0.22416 1.20807 0.00027
 C -0.06627 -0.48214 1.78041
 C -0.06539 -0.48161 -1.77969
 F 0.40913 1.49546 1.80854
 F 0.40257 1.49822 -1.81178
 H -0.92797 -0.99360 1.48451
 H -0.92697 -0.99338 -1.48557
 H 0.76285 -1.09794 1.62134
 H 0.76332 -1.09720 -1.61863
 H -0.13276 -0.26999 2.77591
 H -0.12999 -0.26990 -2.77487
13
bifur_IRC_Cartesians_noMW_output/bifur_IRC_Cartesians_noMW point 28
C 0.06866 0.74139 1.07662
 C 0.06698 0.74261 -1.07706
 C -0.22416 1.20807 0.00027
 C -0.06627 -0.48214 1.78041
 C -0.06539 -0.48161 -1.77969
 F 0.40911 1.49546 1.80854
 F 0.40259 1.49822 -1.81178
 H -0.92797 -0.99360 1.48451
 H -0.92697 -0.99338 -1.48557
 H 0.76285 -1.09794 1.62133
 H 0.76332 -1.09720 -1.61863
 H -0.13276 -0.26999 2.77591
 H -0.13000 -0.26990 -2.77487
13
bifur_IRC_Cartesians_noMW_output/bifur_IRC_Cartesians_noMW point 29
C 0.06866 0.74139 1.07662
 C 0.06698 0.74261 -1.07706
 C -0.22416 1.20807 0.00027
 C -0.06627 -0.48214 1.78041
 C -0.06539 -0.48161 -1.77969
 F 0.40909 1.49546 1.80854
 F 0.40260 1.49822 -1.81178
 H -0.92797 -0.99360 1.48452
 H -0.92697 -0.99337 -1.48557
 H 0.76285 -1.09794 1.62133
 H 0.76332 -1.09720 -1.61863
 H -0.13275 -0.26999 2.77591
 H -0.13000 -0.26990 -2.77487
13
bifur_IRC_Cartesians_noMW_output/bifur_IRC_Cartesians_noMW point 30
C 0.06865 0.74139 1.07662
 C 0.06699 0.74261 -1.07706
 C -0.22416 1.20807 0.00027
 C -0.06626 -0.48214 1.78041
 C -0.06540 -0.48161 -1.77969
 F 0.40908 1.49546 1.80854
 F 0.40262 1.49822 -1.81178
 H -0.92797 -0.99360 1.48452
 H -0.92697 -0.99337 -1.48556
 H 0.76285 -1.09794 1.62133
 H 0.76332 -1.09720 -1.61864
 H -0.13275 -0.27000 2.77591
 H -0.13001 -0.26990 -2.77487
13
bifur_IRC_Cartesians_noMW_output/bifur_IRC_Cartesians_noMW point 31
C 0.06865 0.74139 1.07662
 C 0.06699 0.74261 -1.07706
 C -0.22416 1.20807 0.00027
 C -0.06626 -0.48214 1.78041
 C -0.06540 -0.48161 -1.77969
 F 0.40907 1.49546 1.80854
 F 0.40263 1.49822 -1.81178
 H -0.92797 -0.99360 1.48452
 H -0.92697 -0.99337 -1.48556
 H 0.76285 -1.09794 1.62132
 H 0.76332 -1.09720 -1.61864
 H -0.13275 -0.27000 2.77591
 H -0.13001 -0.26990 -2.77487
13
bifur_IRC_Cartesians_noMW_output/bifur_IRC_Cartesians_noMW point 32
C 0.06865 0.74139 1.07662
 C 0.06699 0.74261 -1.07706
 C -0.22416 1.20807 0.00027
 C -0.06626 -0.48214 1.78041
 C -0.06540 -0.48161 -1.77969
 F 0.40906 1.49546 1.80854
 F 0.40264 1.49822 -1.81178
 H -0.92797 -0.99360 1.48452
 H -0.92697 -0.99337 -1.48556
 H 0.76285 -1.09794 1.62132
 H 0.76332 -1.09720 -1.61864
 H -0.13274 -0.27000 2.77591
 H -0.13001 -0.26990 -2.77487
13
bifur_IRC_Cartesians_noMW_output/bifur_IRC_Cartesians_noMW point 33
C 0.06865 0.74139 1.07662
 C 0.06700 0.74261 -1.07706
 C -0.22416 1.20807 0.00027
 C -0.06626 -0.48214 1.78041
 C -0.06540 -0.48161 -1.77969
 F 0.40906 1.49546 1.80854
 F 0.40264 1.49822 -1.81178
 H -0.92797 -0.99360 1.48453
 H -0.92697 -0.99337 -1.48556
 H 0.76286 -1.09794 1.62132
 H 0.76332 -1.09720 -1.61864
 H -0.13274 -0.27000 2.77591
 H -0.13001 -0.26990 -2.77487
13
bifur_IRC_Cartesians_noMW_output/bifur_IRC_Cartesians_noMW point 34
C 0.06865 0.74139 1.07662
 C 0.06700 0.74261 -1.07706
 C -0.22416 1.20807 0.00027
 C -0.06626 -0.48214 1.78041
 C -0.06540 -0.48161 -1.77969
 F 0.40906 1.49546 1.80854
 F 0.40264 1.49822 -1.81178
 H -0.92797 -0.99360 1.48453
 H -0.92697 -0.99337 -1.48556
 H 0.76286 -1.09794 1.62132
 H 0.76332 -1.09720 -1.61864
 H -0.13274 -0.27000 2.77591
 H -0.13002 -0.26990 -2.77487
13
bifur_IRC_Cartesians_noMW_output/bifur_IRC_Cartesians_noMW point 35
C 0.06865 0.74139 1.07662
 C 0.06700 0.74261 -1.07706
 C -0.22416 1.20807 0.00027
 C -0.06626 -0.48214 1.78041
 C -0.06540 -0.48161 -1.77969
 F 0.40905 1.49546 1.80854
 F 0.40265 1.49822 -1.81178
 H -0.92797 -0.99360 1.48453
 H -0.92698 -0.99337 -1.48555
 H 0.76286 -1.09794 1.62132
 H 0.76332 -1.09720 -1.61864
 H -0.13274 -0.27000 2.77591
 H -0.13002 -0.26990 -2.77487
13
bifur_IRC_Cartesians_noMW_output/bifur_IRC_Cartesians_noMW point 36
C 0.06864 0.74139 1.07662
 C 0.06700 0.74261 -1.07706
 C -0.22416 1.20807 0.00027
 C -0.06626 -0.48214 1.78041
 C -0.06540 -0.48161 -1.77969
 F 0.40905 1.49546 1.80854
 F 0.40265 1.49822 -1.81178
 H -0.92797 -0.99360 1.48453
 H -0.92698 -0.99337 -1.48555
 H 0.76286 -1.09794 1.62132
 H 0.76332 -1.09720 -1.61865
 H -0.13274 -0.27000 2.77591
 H -0.13002 -0.26990 -2.77487
13
bifur_IRC_Cartesians_noMW_output/bifur_IRC_Cartesians_noMW point 37
C 0.06864 0.74139 1.07662
 C 0.06700 0.74261 -1.07706
 C -0.22416 1.20807 0.00027
 C -0.06626 -0.48214 1.78041
 C -0.06540 -0.48161 -1.77969
 F 0.40904 1.49546 1.80854
 F 0.40265 1.49821 -1.81178
 H -0.92797 -0.99360 1.48453
 H -0.92698 -0.99337 -1.48555
 H 0.76286 -1.09794 1.62132
 H 0.76332 -1.09720 -1.61865
 H -0.13274 -0.27000 2.77591
 H -0.13002 -0.26990 -2.77487
13
bifur_IRC_Cartesians_noMW_output/bifur_IRC_Cartesians_noMW point 38
C 0.06864 0.74139 1.07662
 C 0.06700 0.74261 -1.07706
 C -0.22416 1.20807 0.00027
 C -0.06626 -0.48214 1.78041
 C -0.06540 -0.48161 -1.77969
 F 0.40904 1.49546 1.80854
 F 0.40266 1.49821 -1.81178
 H -0.92797 -0.99360 1.48453
 H -0.92698 -0.99337 -1.48555
 H 0.76286 -1.09794 1.62132
 H 0.76332 -1.09720 -1.61865
 H -0.13274 -0.27000 2.77591
 H -0.13002 -0.26990 -2.77487
13
bifur_IRC_Cartesians_noMW_output/bifur_IRC_Cartesians_noMW point 39
C 0.06864 0.74139 1.07662
 C 0.06700 0.74261 -1.07706
 C -0.22416 1.20807 0.00027
 C -0.06626 -0.48214 1.78041
 C -0.06540 -0.48161 -1.77969
 F 0.40904 1.49546 1.80854
 F 0.40266 1.49821 -1.81178
 H -0.92797 -0.99360 1.48453
 H -0.92698 -0.99337 -1.48555
 H 0.76286 -1.09794 1.62132
 H 0.76332 -1.09720 -1.61865
 H -0.13274 -0.27000 2.77591
 H -0.13002 -0.26990 -2.77487
13
bifur_IRC_Cartesians_noMW_output/bifur_IRC_Cartesians_noMW point 40
C 0.06864 0.74139 1.07662
 C 0.06700 0.74261 -1.07706
 C -0.22416 1.20807 0.00027
 C -0.06626 -0.48214 1.78041
 C -0.06540 -0.48161 -1.77969
 F 0.40905 1.49546 1.80854
 F 0.40265 1.49822 -1.81178
 H -0.92797 -0.99360 1.48453
 H -0.92698 -0.99337 -1.48555
 H 0.76286 -1.09794 1.62132
 H 0.76332 -1.09720 -1.61865
 H -0.13274 -0.27000 2.77591
 H -0.13002 -0.26990 -2.77487
13
bifur_IRC_Cartesians_noMW_output/bifur_IRC_Cartesians_noMW point 41
C 0.06865 0.74139 1.07662
 C 0.06700 0.74261 -1.07706
 C -0.22416 1.20807 0.00027
 C -0.06626 -0.48214 1.78041
 C -0.06540 -0.48161 -1.77969
 F 0.40905 1.49546 1.80854
 F 0.40265 1.49822 -1.81178
 H -0.92797 -0.99360 1.48453
 H -0.92698 -0.99337 -1.48556
 H 0.76286 -1.09794 1.62132
 H 0.76332 -1.09720 -1.61864
 H -0.13274 -0.27000 2.77591
 H -0.13002 -0.26990 -2.77487
13
bifur_IRC_Cartesians_noMW_output/bifur_IRC_Cartesians_noMW point 42
C 0.06865 0.74139 1.07662
 C 0.06699 0.74261 -1.07706
 C -0.22416 1.20807 0.00027
 C -0.06626 -0.48214 1.78041
 C -0.06540 -0.48161 -1.77969
 F 0.40906 1.49546 1.80854
 F 0.40264 1.49822 -1.81178
 H -0.92797 -0.99360 1.48453
 H -0.92697 -0.99337 -1.48556
 H 0.76285 -1.09794 1.62132
 H 0.76332 -1.09720 -1.61864
 H -0.13274 -0.27000 2.77591
 H -0.13001 -0.26990 -2.77487
13
bifur_IRC_Cartesians_noMW_output/bifur_IRC_Cartesians_noMW point 43
C 0.06865 0.74139 1.07662
 C 0.06699 0.74261 -1.07706
 C -0.22416 1.20807 0.00027
 C -0.06626 -0.48214 1.78041
 C -0.06540 -0.48161 -1.77969
 F 0.40907 1.49546 1.80854
 F 0.40263 1.49822 -1.81178
 H -0.92797 -0.99360 1.48452
 H -0.92697 -0.99337 -1.48556
 H 0.76285 -1.09794 1.62132
 H 0.76332 -1.09720 -1.61864
 H -0.13275 -0.27000 2.77591
 H -0.13001 -0.26990 -2.77487
13
bifur_IRC_Cartesians_noMW_output/bifur_IRC_Cartesians_noMW point 44
C 0.06865 0.74139 1.07662
 C 0.06699 0.74261 -1.07706
 C -0.22416 1.20807 0.00027
 C -0.06627 -0.48214 1.78041
 C -0.06540 -0.48161 -1.77969
 F 0.40909 1.49546 1.80854
 F 0.40261 1.49822 -1.81178
 H -0.92797 -0.99360 1.48452
 H -0.92697 -0.99337 -1.48556
 H 0.76285 -1.09794 1.62133
 H 0.76332 -1.09720 -1.61864
 H -0.13275 -0.26999 2.77591
 H -0.13001 -0.26990 -2.77487
13
bifur_IRC_Cartesians_noMW_output/bifur_IRC_Cartesians_noMW point 45
C 0.06866 0.74139 1.07662
 C 0.06698 0.74261 -1.07706
 C -0.22416 1.20807 0.00027
 C -0.06627 -0.48214 1.78041
 C -0.06539 -0.48161 -1.77969
 F 0.40910 1.49546 1.80854
 F 0.40260 1.49822 -1.81178
 H -0.92797 -0.99360 1.48452
 H -0.92697 -0.99338 -1.48557
 H 0.76285 -1.09794 1.62133
 H 0.76332 -1.09720 -1.61863
 H -0.13275 -0.26999 2.77591
 H -0.13000 -0.26990 -2.77487
13
bifur_IRC_Cartesians_noMW_output/bifur_IRC_Cartesians_noMW point 46
C 0.06866 0.74139 1.07662
 C 0.06698 0.74261 -1.07706
 C -0.22416 1.20807 0.00027
 C -0.06627 -0.48214 1.78041
 C -0.06539 -0.48161 -1.77969
 F 0.40912 1.49546 1.80854
 F 0.40258 1.49822 -1.81178
 H -0.92797 -0.99360 1.48451
 H -0.92697 -0.99338 -1.48557
 H 0.76285 -1.09794 1.62134
 H 0.76332 -1.09720 -1.61863
 H -0.13276 -0.26999 2.77591
 H -0.13000 -0.26990 -2.77487
13
bifur_IRC_Cartesians_noMW_output/bifur_IRC_Cartesians_noMW point 47
C 0.06867 0.74139 1.07662
 C 0.06697 0.74261 -1.07706
 C -0.22416 1.20807 0.00027
 C -0.06627 -0.48214 1.78041
 C -0.06539 -0.48161 -1.77969
 F 0.40914 1.49545 1.80854
 F 0.40256 1.49823 -1.81178
 H -0.92797 -0.99360 1.48451
 H -0.92697 -0.99338 -1.48558
 H 0.76285 -1.09794 1.62134
 H 0.76332 -1.09720 -1.61862
 H -0.13277 -0.26999 2.77591
 H -0.12999 -0.26990 -2.77487
13
bifur_IRC_Cartesians_noMW_output/bifur_IRC_Cartesians_noMW point 48
C 0.06868 0.74138 1.07662
 C 0.06697 0.74262 -1.07706
 C -0.22416 1.20807 0.00027
 C -0.06627 -0.48213 1.78041
 C -0.06539 -0.48161 -1.77969
 F 0.40916 1.49545 1.80854
 F 0.40254 1.49823 -1.81178
 H -0.92797 -0.99359 1.48450
 H -0.92697 -0.99338 -1.48558
 H 0.76285 -1.09794 1.62135
 H 0.76332 -1.09720 -1.61862
 H -0.13277 -0.26999 2.77591
 H -0.12998 -0.26990 -2.77487
13
bifur_IRC_Cartesians_noMW_output/bifur_IRC_Cartesians_noMW point 49
C 0.06868 0.74138 1.07662
 C 0.06696 0.74262 -1.07706
 C -0.22416 1.20807 0.00027
 C -0.06627 -0.48213 1.78041
 C -0.06539 -0.48161 -1.77969
 F 0.40919 1.49545 1.80854
 F 0.40251 1.49823 -1.81178
 H -0.92797 -0.99359 1.48449
 H -0.92697 -0.99338 -1.48559
 H 0.76285 -1.09794 1.62135
 H 0.76333 -1.09719 -1.61861
 H -0.13278 -0.26999 2.77591
 H -0.12997 -0.26991 -2.77487
13
bifur_IRC_Cartesians_noMW_output/bifur_IRC_Cartesians_noMW point 50
C 0.06869 0.74138 1.07662
 C 0.06695 0.74262 -1.07706
 C -0.22416 1.20807 0.00027
 C -0.06627 -0.48213 1.78041
 C -0.06539 -0.48161 -1.77969
 F 0.40922 1.49545 1.80854
 F 0.40248 1.49823 -1.81178
 H -0.92798 -0.99359 1.48449
 H -0.92697 -0.99338 -1.48559
 H 0.76285 -1.09794 1.62136
 H 0.76333 -1.09719 -1.61860
 H -0.13279 -0.26999 2.77591
 H -0.12997 -0.26991 -2.77487
13
bifur_IRC_Cartesians_noMW_output/bifur_IRC_Cartesians_noMW point 51
C 0.06870 0.74138 1.07662
 C 0.06694 0.74262 -1.07706
 C -0.22416 1.20807 0.00027
 C -0.06628 -0.48213 1.78041
 C -0.06538 -0.48161 -1.77969
 F 0.40925 1.49544 1.80854
 F 0.40245 1.49824 -1.81178
 H -0.92798 -0.99359 1.48448
 H -0.92696 -0.99338 -1.48560
 H 0.76284 -1.09794 1.62137
 H 0.76333 -1.09719 -1.61860
 H -0.13280 -0.26999 2.77591
 H -0.12996 -0.26991 -2.77487
13
bifur_IRC_Cartesians_noMW_output/bifur_IRC_Cartesians_noMW point 52
C 0.06871 0.74138 1.07662
 C 0.06693 0.74262 -1.07706
 C -0.22416 1.20807 0.00027
 C -0.06628 -0.48213 1.78041
 C -0.06538 -0.48161 -1.77969
 F 0.40928 1.49544 1.80854
 F 0.40242 1.49824 -1.81178
 H -0.92798 -0.99359 1.48447
 H -0.92696 -0.99338 -1.48561
 H 0.76284 -1.09794 1.62138
 H 0.76333 -1.09719 -1.61859
 H -0.13281 -0.26999 2.77591
 H -0.12995 -0.26991 -2.77487
13
bifur_IRC_Cartesians_noMW_output/bifur_IRC_Cartesians_noMW point 53
C 0.06872 0.74138 1.07662
 C 0.06692 0.74262 -1.07706
 C -0.22416 1.20807 0.00027
 C -0.06628 -0.48213 1.78041
 C -0.06538 -0.48162 -1.77969
 F 0.40931 1.49544 1.80854
 F 0.40239 1.49824 -1.81178
 H -0.92798 -0.99359 1.48446
 H -0.92696 -0.99338 -1.48562
 H 0.76284 -1.09794 1.62138
 H 0.76333 -1.09719 -1.61858
 H -0.13282 -0.26998 2.77591
 H -0.12994 -0.26991 -2.77487
13
bifur_IRC_Cartesians_noMW_output/bifur_IRC_Cartesians_noMW point 54
C 0.06873 0.74138 1.07662
 C 0.06691 0.74262 -1.07706
 C -0.22416 1.20807 0.00027
 C -0.06628 -0.48213 1.78041
 C -0.06538 -0.48162 -1.77969
 F 0.40934 1.49543 1.80854
 F 0.40236 1.49825 -1.81178
 H -0.92798 -0.99359 1.48446
 H -0.92696 -0.99339 -1.48562
 H 0.76284 -1.09794 1.62139
 H 0.76334 -1.09719 -1.61857
 H -0.13283 -0.26998 2.77591
 H -0.12993 -0.26991 -2.77487
13
bifur_IRC_Cartesians_noMW_output/bifur_IRC_Cartesians_noMW point 55
C 0.06873 0.74138 1.07662
 C 0.06691 0.74262 -1.07706
 C -0.22416 1.20807 0.00027
 C -0.06628 -0.48213 1.78041
 C -0.06538 -0.48162 -1.77969
 F 0.40937 1.49543 1.80854
 F 0.40233 1.49825 -1.81178
 H -0.92798 -0.99359 1.48445
 H -0.92696 -0.99339 -1.48563
 H 0.76284 -1.09794 1.62140
 H 0.76334 -1.09719 -1.61857
 H -0.13284 -0.26998 2.77591
 H -0.12992 -0.26991 -2.77487
13
bifur_IRC_Cartesians_noMW_output/bifur_IRC_Cartesians_noMW point 56
C 0.06874 0.74138 1.07662
 C 0.06691 0.74262 -1.07706
 C -0.22416 1.20807 0.00027
 C -0.06629 -0.48213 1.78041
 C -0.06538 -0.48162 -1.77969
 F 0.40937 1.49543 1.80854
 F 0.40233 1.49825 -1.81178
 H -0.92798 -0.99359 1.48445
 H -0.92696 -0.99339 -1.48563
 H 0.76284 -1.09794 1.62140
 H 0.76334 -1.09719 -1.61856
 H -0.13284 -0.26998 2.77591
 H -0.12992 -0.26992 -2.77487
13
bifur_IRC_Cartesians_noMW_output/bifur_IRC_Cartesians_noMW point 57
C 0.06874 0.74138 1.07662
 C 0.06690 0.74262 -1.07706
 C -0.22416 1.20807 0.00027
 C -0.06629 -0.48213 1.78041
 C -0.06537 -0.48162 -1.77969
 F 0.40939 1.49543 1.80854
 F 0.40231 1.49825 -1.81178
 H -0.92798 -0.99358 1.48445
 H -0.92696 -0.99339 -1.48563
 H 0.76283 -1.09794 1.62140
 H 0.76334 -1.09719 -1.61856
 H -0.13284 -0.26998 2.77591
 H -0.12991 -0.26992 -2.77487
13
bifur_IRC_Cartesians_noMW_output/bifur_IRC_Cartesians_noMW point 58
C 0.06874 0.74138 1.07662
 C 0.06690 0.74262 -1.07706
 C -0.22416 1.20807 0.00027
 C -0.06629 -0.48213 1.78041
 C -0.06537 -0.48162 -1.77969
 F 0.40940 1.49543 1.80854
 F 0.40230 1.49825 -1.81178
 H -0.92799 -0.99358 1.48444
 H -0.92696 -0.99339 -1.48564
 H 0.76283 -1.09794 1.62141
 H 0.76334 -1.09719 -1.61856
 H -0.13285 -0.26998 2.77591
 H -0.12991 -0.26992 -2.77487
13
bifur_IRC_Cartesians_noMW_output/bifur_IRC_Cartesians_noMW point 59
C 0.06875 0.74138 1.07662
 C 0.06690 0.74262 -1.07706
 C -0.22416 1.20807 0.00027
 C -0.06629 -0.48213 1.78041
 C -0.06537 -0.48162 -1.77969
 F 0.40941 1.49542 1.80854
 F 0.40229 1.49826 -1.81178
 H -0.92799 -0.99358 1.48444
 H -0.92696 -0.99339 -1.48564
 H 0.76283 -1.09794 1.62141
 H 0.76334 -1.09719 -1.61855
 H -0.13285 -0.26998 2.77591
 H -0.12990 -0.26992 -2.77487
13
bifur_IRC_Cartesians_noMW_output/bifur_IRC_Cartesians_noMW point 60
C 0.06875 0.74138 1.07662
 C 0.06689 0.74262 -1.07706
 C -0.22416 1.20807 0.00027
 C -0.06629 -0.48213 1.78041
 C -0.06537 -0.48162 -1.77969
 F 0.40942 1.49542 1.80854
 F 0.40228 1.49826 -1.81178
 H -0.92799 -0.99358 1.48444
 H -0.92695 -0.99339 -1.48564
 H 0.76283 -1.09794 1.62141
 H 0.76334 -1.09719 -1.61855
 H -0.13286 -0.26998 2.77591
 H -0.12990 -0.26992 -2.77487
13
bifur_IRC_Cartesians_noMW_output/bifur_IRC_Cartesians_noMW point 61
C 0.06875 0.74138 1.07662
 C 0.06689 0.74262 -1.07706
 C -0.22416 1.20807 0.00027
 C -0.06629 -0.48213 1.78041
 C -0.06537 -0.48162 -1.77969
 F 0.40943 1.49542 1.80854
 F 0.40227 1.49826 -1.81178
 H -0.92799 -0.99358 1.48444
 H -0.92695 -0.99339 -1.48564
 H 0.76283 -1.09794 1.62141
 H 0.76334 -1.09719 -1.61855
 H -0.13286 -0.26998 2.77591
 H -0.12990 -0.26992 -2.77487
13
bifur_IRC_Cartesians_noMW_output/bifur_IRC_Cartesians_noMW point 62
C 0.06875 0.74138 1.07662
 C 0.06689 0.74262 -1.07706
 C -0.22416 1.20807 0.00027
 C -0.06629 -0.48213 1.78041
 C -0.06537 -0.48162 -1.77969
 F 0.40943 1.49542 1.80854
 F 0.40227 1.49826 -1.81178
 H -0.92799 -0.99358 1.48444
 H -0.92695 -0.99339 -1.48564
 H 0.76283 -1.09794 1.62141
 H 0.76334 -1.09719 -1.61855
 H -0.13286 -0.26998 2.77591
 H -0.12990 -0.26992 -2.77487
13
bifur_IRC_Cartesians_noMW_output/bifur_IRC_Cartesians_noMW point 63
C 0.06875 0.74138 1.07662
 C 0.06689 0.74262 -1.07706
 C -0.22416 1.20807 0.00027
 C -0.06629 -0.48213 1.78041
 C -0.06537 -0.48162 -1.77969
 F 0.40942 1.49542 1.80854
 F 0.40228 1.49826 -1.81178
 H -0.92799 -0.99358 1.48444
 H -0.92695 -0.99339 -1.48564
 H 0.76283 -1.09794 1.62141
 H 0.76334 -1.09719 -1.61855
 H -0.13285 -0.26998 2.77591
 H -0.12990 -0.26992 -2.77487
13
bifur_IRC_Cartesians_noMW_output/bifur_IRC_Cartesians_noMW point 64
C 0.06874 0.74138 1.07662
 C 0.06690 0.74262 -1.07706
 C -0.22416 1.20807 0.00027
 C -0.06629 -0.48213 1.78041
 C -0.06537 -0.48162 -1.77969
 F 0.40941 1.49542 1.80854
 F 0.40229 1.49825 -1.81178
 H -0.92799 -0.99358 1.48444
 H -0.92696 -0.99339 -1.48564
 H 0.76283 -1.09794 1.62141
 H 0.76334 -1.09719 -1.61856
 H -0.13285 -0.26998 2.77591
 H -0.12991 -0.26992 -2.77487
13
bifur_IRC_Cartesians_noMW_output/bifur_IRC_Cartesians_noMW point 65
C 0.06874 0.74138 1.07662
 C 0.06690 0.74262 -1.07706
 C -0.22416 1.20807 0.00027
 C -0.06629 -0.48213 1.78041
 C -0.06537 -0.48162 -1.77969
 F 0.40938 1.49543 1.80854
 F 0.40232 1.49825 -1.81178
 H -0.92798 -0.99358 1.48445
 H -0.92696 -0.99339 -1.48563
 H 0.76283 -1.09794 1.62140
 H 0.76334 -1.09719 -1.61856
 H -0.13284 -0.26998 2.77591
 H -0.12991 -0.26992 -2.77487
13
bifur_IRC_Cartesians_noMW_output/bifur_IRC_Cartesians_noMW point 66
C 0.06873 0.74138 1.07662
 C 0.06691 0.74262 -1.07706
 C -0.22416 1.20807 0.00027
 C -0.06628 -0.48213 1.78041
 C -0.06538 -0.48162 -1.77969
 F 0.40936 1.49543 1.80854
 F 0.40234 1.49825 -1.81178
 H -0.92798 -0.99359 1.48445
 H -0.92696 -0.99339 -1.48563
 H 0.76284 -1.09794 1.62139
 H 0.76334 -1.09719 -1.61857
 H -0.13283 -0.26998 2.77591
 H -0.12992 -0.26991 -2.77487
13
bifur_IRC_Cartesians_noMW_output/bifur_IRC_Cartesians_noMW point 67
C 0.06872 0.74138 1.07662
 C 0.06692 0.74262 -1.07706
 C -0.22416 1.20807 0.00027
 C -0.06628 -0.48213 1.78041
 C -0.06538 -0.48162 -1.77969
 F 0.40932 1.49543 1.80854
 F 0.40238 1.49825 -1.81178
 H -0.92798 -0.99359 1.48446
 H -0.92696 -0.99339 -1.48562
 H 0.76284 -1.09794 1.62139
 H 0.76333 -1.09719 -1.61858
 H -0.13282 -0.26998 2.77591
 H -0.12993 -0.26991 -2.77487
13
bifur_IRC_Cartesians_noMW_output/bifur_IRC_Cartesians_noMW point 68
C 0.06871 0.74138 1.07662
 C 0.06693 0.74262 -1.07706
 C -0.22416 1.20807 0.00027
 C -0.06628 -0.48213 1.78041
 C -0.06538 -0.48161 -1.77969
 F 0.40929 1.49544 1.80854
 F 0.40241 1.49824 -1.81178
 H -0.92798 -0.99359 1.48447
 H -0.92696 -0.99338 -1.48561
 H 0.76284 -1.09794 1.62138
 H 0.76333 -1.09719 -1.61859
 H -0.13281 -0.26999 2.77591
 H -0.12994 -0.26991 -2.77487
13
bifur_IRC_Cartesians_noMW_output/bifur_IRC_Cartesians_noMW point 69
C 0.06870 0.74138 1.07662
 C 0.06694 0.74262 -1.07706
 C -0.22416 1.20807 0.00027
 C -0.06628 -0.48213 1.78041
 C -0.06538 -0.48161 -1.77969
 F 0.40924 1.49544 1.80854
 F 0.40246 1.49824 -1.81178
 H -0.92798 -0.99359 1.48448
 H -0.92696 -0.99338 -1.48560
 H 0.76284 -1.09794 1.62137
 H 0.76333 -1.09719 -1.61860
 H -0.13280 -0.26999 2.77591
 H -0.12996 -0.26991 -2.77487
13
bifur_IRC_Cartesians_noMW_output/bifur_IRC_Cartesians_noMW point 70
C 0.06869 0.74138 1.07662
 C 0.06696 0.74262 -1.07706
 C -0.22416 1.20807 0.00027
 C -0.06627 -0.48213 1.78041
 C -0.06539 -0.48161 -1.77969
 F 0.40920 1.49545 1.80854
 F 0.40250 1.49823 -1.81178
 H -0.92797 -0.99359 1.48449
 H -0.92697 -0.99338 -1.48559
 H 0.76285 -1.09794 1.62136
 H 0.76333 -1.09719 -1.61861
 H -0.13279 -0.26999 2.77591
 H -0.12997 -0.26991 -2.77487
13
bifur_IRC_Cartesians_noMW_output/bifur_IRC_Cartesians_noMW point 71
C 0.06867 0.74139 1.07662
 C 0.06697 0.74261 -1.07706
 C -0.22416 1.20807 0.00027
 C -0.06627 -0.48213 1.78041
 C -0.06539 -0.48161 -1.77969
 F 0.40915 1.49545 1.80854
 F 0.40255 1.49823 -1.81178
 H -0.92797 -0.99360 1.48450
 H -0.92697 -0.99338 -1.48558
 H 0.76285 -1.09794 1.62134
 H 0.76332 -1.09720 -1.61862
 H -0.13277 -0.26999 2.77591
 H -0.12999 -0.26990 -2.77487
13
bifur_IRC_Cartesians_noMW_output/bifur_IRC_Cartesians_noMW point 72
C 0.06866 0.74139 1.07662
 C 0.06698 0.74261 -1.07706
 C -0.22416 1.20807 0.00027
 C -0.06627 -0.48214 1.78041
 C -0.06539 -0.48161 -1.77969
 F 0.40910 1.49546 1.80854
 F 0.40260 1.49822 -1.81178
 H -0.92797 -0.99360 1.48452
 H -0.92697 -0.99338 -1.48557
 H 0.76285 -1.09794 1.62133
 H 0.76332 -1.09720 -1.61863
 H -0.13275 -0.26999 2.77591
 H -0.13000 -0.26990 -2.77487
13
bifur_IRC_Cartesians_noMW_output/bifur_IRC_Cartesians_noMW point 73
C 0.06864 0.74139 1.07662
 C 0.06700 0.74261 -1.07706
 C -0.22416 1.20807 0.00027
 C -0.06626 -0.48214 1.78041
 C -0.06540 -0.48161 -1.77969
 F 0.40905 1.49546 1.80854
 F 0.40265 1.49822 -1.81178
 H -0.92797 -0.99360 1.48453
 H -0.92698 -0.99337 -1.48555
 H 0.76286 -1.09794 1.62132
 H 0.76332 -1.09720 -1.61865
 H -0.13274 -0.27000 2.77591
 H -0.13002 -0.26990 -2.77487
13
bifur_IRC_Cartesians_noMW_output/bifur_IRC_Cartesians_noMW point 74
C 0.06863 0.74139 1.07662
 C 0.06701 0.74261 -1.07706
 C -0.22416 1.20807 0.00027
 C -0.06626 -0.48214 1.78041
 C -0.06540 -0.48161 -1.77969
 F 0.40899 1.49547 1.80854
 F 0.40271 1.49821 -1.81178
 H -0.92796 -0.99360 1.48454
 H -0.92698 -0.99337 -1.48554
 H 0.76286 -1.09794 1.62131
 H 0.76331 -1.09720 -1.61866
 H -0.13272 -0.27000 2.77591
 H -0.13004 -0.26990 -2.77487
13
bifur_IRC_Cartesians_noMW_output/bifur_IRC_Cartesians_noMW point 75
C 0.06861 0.74139 1.07662
 C 0.06703 0.74261 -1.07706
 C -0.22416 1.20807 0.00027
 C -0.06625 -0.48214 1.78041
 C -0.06541 -0.48161 -1.77969
 F 0.40893 1.49548 1.80854
 F 0.40276 1.49820 -1.81178
 H -0.92796 -0.99361 1.48456
 H -0.92698 -0.99337 -1.48553
 H 0.76286 -1.09793 1.62129
 H 0.76331 -1.09720 -1.61867
 H -0.13270 -0.27000 2.77591
 H -0.13005 -0.26989 -2.77487
13
bifur_IRC_Cartesians_noMW_output/bifur_IRC_Cartesians_noMW point 76
C 0.06860 0.74139 1.07662
 C 0.06705 0.74261 -1.07706
 C -0.22416 1.20807 0.00027
 C -0.06625 -0.48214 1.78041
 C -0.06541 -0.48161 -1.77969
 F 0.40888 1.49548 1.80854
 F 0.40282 1.49820 -1.81178
 H -0.92796 -0.99361 1.48457
 H -0.92698 -0.99336 -1.48551
 H 0.76287 -1.09793 1.62128
 H 0.76331 -1.09720 -1.61869
 H -0.13268 -0.27001 2.77591
 H -0.13007 -0.26989 -2.77487
13
bifur_IRC_Cartesians_noMW_output/bifur_IRC_Cartesians_noMW point 77
C 0.06858 0.74139 1.07662
 C 0.06706 0.74261 -1.07706
 C -0.22416 1.20807 0.00027
 C -0.06625 -0.48214 1.78041
 C -0.06541 -0.48161 -1.77969
 F 0.40881 1.49549 1.80854
 F 0.40288 1.49819 -1.81178
 H -0.92795 -0.99361 1.48458
 H -0.92699 -0.99336 -1.48550
 H 0.76287 -1.09793 1.62126
 H 0.76330 -1.09720 -1.61870
 H -0.13267 -0.27001 2.77591
 H -0.13009 -0.26989 -2.77487
13
bifur_IRC_Cartesians_noMW_output/bifur_IRC_Cartesians_noMW point 78
C 0.06856 0.74140 1.07662
 C 0.06708 0.74260 -1.07706
 C -0.22416 1.20807 0.00027
 C -0.06624 -0.48214 1.78041
 C -0.06542 -0.48161 -1.77969
 F 0.40875 1.49550 1.80854
 F 0.40295 1.49818 -1.81178
 H -0.92795 -0.99361 1.48460
 H -0.92699 -0.99336 -1.48548
 H 0.76287 -1.09793 1.62125
 H 0.76330 -1.09720 -1.61872
 H -0.13265 -0.27001 2.77591
 H -0.13011 -0.26988 -2.77487
13
bifur_IRC_Cartesians_noMW_output/bifur_IRC_Cartesians_noMW point 79
C 0.06854 0.74140 1.07662
 C 0.06710 0.74260 -1.07706
 C -0.22415 1.20807 0.00027
 C -0.06624 -0.48214 1.78041
 C -0.06542 -0.48160 -1.77969
 F 0.40869 1.49550 1.80855
 F 0.40301 1.49818 -1.81178
 H -0.92795 -0.99362 1.48461
 H -0.92700 -0.99336 -1.48547
 H 0.76288 -1.09793 1.62123
 H 0.76329 -1.09720 -1.61874
 H -0.13263 -0.27001 2.77591
 H -0.13013 -0.26988 -2.77487
13
bifur_IRC_Cartesians_noMW_output/bifur_IRC_Cartesians_noMW point 80
C 0.06852 0.74140 1.07662
 C 0.06712 0.74260 -1.07706
 C -0.22415 1.20807 0.00027
 C -0.06623 -0.48214 1.78041
 C -0.06543 -0.48160 -1.77969
 F 0.40862 1.49551 1.80855
 F 0.40307 1.49817 -1.81178
 H -0.92794 -0.99362 1.48463
 H -0.92700 -0.99335 -1.48545
 H 0.76288 -1.09793 1.62121
 H 0.76329 -1.09720 -1.61875
 H -0.13261 -0.27002 2.77591
 H -0.13015 -0.26988 -2.77487
13
bifur_IRC_Cartesians_noMW_output/bifur_IRC_Cartesians_noMW point 81
C 0.06851 0.74140 1.07662
 C 0.06714 0.74260 -1.07706
 C -0.22415 1.20807 0.00027
 C -0.06623 -0.48214 1.78041
 C -0.06543 -0.48160 -1.77969
 F 0.40856 1.49552 1.80855
 F 0.40314 1.49816 -1.81178
 H -0.92794 -0.99362 1.48465
 H -0.92700 -0.99335 -1.48544
 H 0.76289 -1.09793 1.62120
 H 0.76329 -1.09721 -1.61877
 H -0.13258 -0.27002 2.77591
 H -0.13017 -0.26987 -2.77487
13
bifur_IRC_Cartesians_noMW_output/bifur_IRC_Cartesians_noMW point 82
C 0.06849 0.74140 1.07662
 C 0.06716 0.74260 -1.07706
 C -0.22415 1.20807 0.00027
 C -0.06622 -0.48215 1.78041
 C -0.06544 -0.48160 -1.77969
 F 0.40849 1.49553 1.80855
 F 0.40321 1.49815 -1.81178
 H -0.92794 -0.99363 1.48466
 H -0.92701 -0.99335 -1.48542
 H 0.76289 -1.09793 1.62118
 H 0.76328 -1.09721 -1.61879
 H -0.13256 -0.27002 2.77591
 H -0.13019 -0.26987 -2.77487
13
bifur_IRC_Cartesians_noMW_output/bifur_IRC_Cartesians_noMW point 83
C 0.06847 0.74141 1.07662
 C 0.06718 0.74259 -1.07706
 C -0.22415 1.20807 0.00027
 C -0.06622 -0.48215 1.78041
 C -0.06544 -0.48160 -1.77969
 F 0.40842 1.49553 1.80855
 F 0.40328 1.49815 -1.81178
 H -0.92793 -0.99363 1.48468
 H -0.92701 -0.99334 -1.48540
 H 0.76289 -1.09793 1.62116
 H 0.76328 -1.09721 -1.61880
 H -0.13254 -0.27003 2.77591
 H -0.13022 -0.26987 -2.77487
13
bifur_IRC_Cartesians_noMW_output/bifur_IRC_Cartesians_noMW point 84
C 0.06845 0.74141 1.07662
 C 0.06720 0.74259 -1.07706
 C -0.22415 1.20807 0.00027
 C -0.06621 -0.48215 1.78041
 C -0.06545 -0.48160 -1.77969
 F 0.40835 1.49554 1.80855
 F 0.40335 1.49814 -1.81178
 H -0.92793 -0.99363 1.48470
 H -0.92701 -0.99334 -1.48539
 H 0.76290 -1.09793 1.62115
 H 0.76327 -1.09721 -1.61882
 H -0.13252 -0.27003 2.77591
 H -0.13024 -0.26986 -2.77487
13
bifur_IRC_Cartesians_noMW_output/bifur_IRC_Cartesians_noMW point 85
C 0.06843 0.74141 1.07662
 C 0.06722 0.74259 -1.07706
 C -0.22415 1.20807 0.00027
 C -0.06621 -0.48215 1.78041
 C -0.06545 -0.48160 -1.77969
 F 0.40827 1.49555 1.80855
 F 0.40342 1.49813 -1.81178
 H -0.92792 -0.99364 1.48471
 H -0.92702 -0.99334 -1.48537
 H 0.76290 -1.09792 1.62113
 H 0.76327 -1.09721 -1.61884
 H -0.13250 -0.27003 2.77591
 H -0.13026 -0.26986 -2.77487
13
bifur_IRC_Cartesians_noMW_output/bifur_IRC_Cartesians_noMW point 86
C 0.06841 0.74141 1.07662
 C 0.06724 0.74259 -1.07706
 C -0.22415 1.20807 0.00027
 C -0.06620 -0.48215 1.78041
 C -0.06546 -0.48160 -1.77969
 F 0.40820 1.49556 1.80855
 F 0.40349 1.49812 -1.81178
 H -0.92792 -0.99364 1.48473
 H -0.92702 -0.99333 -1.48535
 H 0.76291 -1.09792 1.62111
 H 0.76326 -1.09721 -1.61886
 H -0.13247 -0.27004 2.77591
 H -0.13028 -0.26986 -2.77487
13
bifur_IRC_Cartesians_noMW_output/bifur_IRC_Cartesians_noMW point 87
C 0.06839 0.74141 1.07662
 C 0.06726 0.74259 -1.07706
 C -0.22415 1.20807 0.00027
 C -0.06620 -0.48215 1.78041
 C -0.06546 -0.48160 -1.77969
 F 0.40813 1.49557 1.80855
 F 0.40357 1.49811 -1.81178
 H -0.92792 -0.99364 1.48475
 H -0.92703 -0.99333 -1.48534
 H 0.76291 -1.09792 1.62109
 H 0.76326 -1.09721 -1.61888
 H -0.13245 -0.27004 2.77591
 H -0.13031 -0.26985 -2.77487
13
bifur_IRC_Cartesians_noMW_output/bifur_IRC_Cartesians_noMW point 88
C 0.06836 0.74142 1.07662
 C 0.06728 0.74258 -1.07706
 C -0.22415 1.20807 0.00027
 C -0.06619 -0.48215 1.78041
 C -0.06547 -0.48159 -1.77969
 F 0.40805 1.49557 1.80855
 F 0.40364 1.49811 -1.81178
 H -0.92791 -0.99365 1.48477
 H -0.92703 -0.99333 -1.48532
 H 0.76292 -1.09792 1.62107
 H 0.76326 -1.09721 -1.61889
 H -0.13243 -0.27005 2.77591
 H -0.13033 -0.26985 -2.77487
13
bifur_IRC_Cartesians_noMW_output/bifur_IRC_Cartesians_noMW point 89
C 0.06834 0.74142 1.07662
 C 0.06730 0.74258 -1.07706
 C -0.22415 1.20807 0.00027
 C -0.06619 -0.48215 1.78041
 C -0.06547 -0.48159 -1.77969
 F 0.40798 1.49558 1.80855
 F 0.40372 1.49810 -1.81178
 H -0.92791 -0.99365 1.48479
 H -0.92703 -0.99332 -1.48530
 H 0.76292 -1.09792 1.62106
 H 0.76325 -1.09721 -1.61891
 H -0.13240 -0.27005 2.77591
 H -0.13035 -0.26984 -2.77487
13
bifur_IRC_Cartesians_noMW_output/bifur_IRC_Cartesians_noMW point 90
C 0.06832 0.74142 1.07662
 C 0.06732 0.74258 -1.07706
 C -0.22415 1.20807 0.00027
 C -0.06618 -0.48216 1.78041
 C -0.06548 -0.48159 -1.77969
 F 0.40790 1.49559 1.80855
 F 0.40379 1.49809 -1.81177
 H -0.92790 -0.99365 1.48480
 H -0.92704 -0.99332 -1.48528
 H 0.76293 -1.09792 1.62104
 H 0.76325 -1.09722 -1.61893
 H -0.13238 -0.27005 2.77591
 H -0.13038 -0.26984 -2.77487
13
bifur_IRC_Cartesians_noMW_output/bifur_IRC_Cartesians_noMW point 91
C 0.06830 0.74142 1.07662
 C 0.06734 0.74258 -1.07706
 C -0.22415 1.20807 0.00027
 C -0.06618 -0.48216 1.78041
 C -0.06548 -0.48159 -1.77969
 F 0.40783 1.49560 1.80855
 F 0.40387 1.49808 -1.81177
 H -0.92790 -0.99366 1.48482
 H -0.92704 -0.99332 -1.48526
 H 0.76293 -1.09792 1.62102
 H 0.76324 -1.09722 -1.61895
 H -0.13236 -0.27006 2.77591
 H -0.13040 -0.26984 -2.77487
13
bifur_IRC_Cartesians_noMW_output/bifur_IRC_Cartesians_noMW point 92
C 0.06828 0.74142 1.07662
 C 0.06737 0.74257 -1.07706
 C -0.22415 1.20807 0.00027
 C -0.06617 -0.48216 1.78041
 C -0.06549 -0.48159 -1.77969
 F 0.40775 1.49561 1.80855
 F 0.40394 1.49807 -1.81177
 H -0.92789 -0.99366 1.48484
 H -0.92705 -0.99331 -1.48525
 H 0.76294 -1.09792 1.62100
 H 0.76324 -1.09722 -1.61897
 H -0.13233 -0.27006 2.77591
 H -0.13042 -0.26983 -2.77487
13
bifur_IRC_Cartesians_noMW_output/bifur_IRC_Cartesians_noMW point 93
C 0.06826 0.74143 1.07662
 C 0.06739 0.74257 -1.07706
 C -0.22415 1.20807 0.00027
 C -0.06617 -0.48216 1.78041
 C -0.06549 -0.48159 -1.77969
 F 0.40767 1.49562 1.80855
 F 0.40402 1.49806 -1.81177
 H -0.92789 -0.99366 1.48486
 H -0.92705 -0.99331 -1.48523
 H 0.76294 -1.09791 1.62098
 H 0.76323 -1.09722 -1.61899
 H -0.13231 -0.27006 2.77591
 H -0.13045 -0.26983 -2.77487
13
bifur_IRC_Cartesians_noMW_output/bifur_IRC_Cartesians_noMW point 94
C 0.06824 0.74143 1.07662
 C 0.06741 0.74257 -1.07706
 C -0.22415 1.20807 0.00027
 C -0.06616 -0.48216 1.78041
 C -0.06550 -0.48159 -1.77969
 F 0.40760 1.49562 1.80855
 F 0.40410 1.49805 -1.81177
 H -0.92789 -0.99367 1.48488
 H -0.92705 -0.99330 -1.48521
 H 0.76295 -1.09791 1.62096
 H 0.76323 -1.09722 -1.61901
 H -0.13228 -0.27007 2.77591
 H -0.13047 -0.26983 -2.77487
13
bifur_IRC_Cartesians_noMW_output/bifur_IRC_Cartesians_noMW point 95
C 0.06821 0.74143 1.07663
 C 0.06743 0.74257 -1.07706
 C -0.22415 1.20807 0.00027
 C -0.06616 -0.48216 1.78041
 C -0.06550 -0.48158 -1.77969
 F 0.40752 1.49563 1.80855
 F 0.40417 1.49805 -1.81177
 H -0.92788 -0.99367 1.48490
 H -0.92706 -0.99330 -1.48519
 H 0.76295 -1.09791 1.62094
 H 0.76322 -1.09722 -1.61903
 H -0.13226 -0.27007 2.77591
 H -0.13050 -0.26982 -2.77487
13
bifur_IRC_Cartesians_noMW_output/bifur_IRC_Cartesians_noMW point 96
C 0.06819 0.74143 1.07663
 C 0.06745 0.74257 -1.07706
 C -0.22415 1.20807 0.00028
 C -0.06615 -0.48216 1.78041
 C -0.06551 -0.48158 -1.77969
 F 0.40744 1.49564 1.80855
 F 0.40425 1.49804 -1.81177
 H -0.92788 -0.99367 1.48492
 H -0.92706 -0.99330 -1.48517
 H 0.76296 -1.09791 1.62092
 H 0.76322 -1.09722 -1.61905
 H -0.13224 -0.27007 2.77591
 H -0.13052 -0.26982 -2.77487
13
bifur_IRC_Cartesians_noMW_output/bifur_IRC_Cartesians_noMW point 97
C 0.06817 0.74143 1.07663
 C 0.06747 0.74256 -1.07706
 C -0.22415 1.20807 0.00028
 C -0.06615 -0.48216 1.78041
 C -0.06551 -0.48158 -1.77969
 F 0.40736 1.49565 1.80855
 F 0.40433 1.49803 -1.81177
 H -0.92787 -0.99368 1.48493
 H -0.92707 -0.99329 -1.48515
 H 0.76296 -1.09791 1.62090
 H 0.76321 -1.09722 -1.61907
 H -0.13221 -0.27008 2.77591
 H -0.13055 -0.26981 -2.77487
13
bifur_IRC_Cartesians_noMW_output/bifur_IRC_Cartesians_noMW point 98
C 0.06815 0.74144 1.07663
 C 0.06750 0.74256 -1.07706
 C -0.22415 1.20807 0.00028
 C -0.06614 -0.48217 1.78041
 C -0.06552 -0.48158 -1.77969
 F 0.40728 1.49566 1.80855
 F 0.40441 1.49802 -1.81177
 H -0.92787 -0.99368 1.48495
 H -0.92707 -0.99329 -1.48513
 H 0.76296 -1.09791 1.62089
 H 0.76321 -1.09723 -1.61909
 H -0.13219 -0.27008 2.77591
 H -0.13057 -0.26981 -2.77487
13
bifur_IRC_Cartesians_noMW_output/bifur_IRC_Cartesians_noMW point 99
C 0.06813 0.74144 1.07663
 C 0.06752 0.74256 -1.07706
 C -0.22415 1.20807 0.00028
 C -0.06613 -0.48217 1.78041
 C -0.06553 -0.48158 -1.77970
 F 0.40721 1.49567 1.80855
 F 0.40448 1.49801 -1.81177
 H -0.92787 -0.99368 1.48497
 H -0.92708 -0.99329 -1.48512
 H 0.76297 -1.09791 1.62087
 H 0.76320 -1.09723 -1.61911
 H -0.13216 -0.27009 2.77591
 H -0.13059 -0.26981 -2.77487
13
bifur_IRC_Cartesians_noMW_output/bifur_IRC_Cartesians_noMW point 100
C 0.06811 0.74144 1.07663
 C 0.06754 0.74256 -1.07706
 C -0.22415 1.20807 0.00028
 C -0.06613 -0.48217 1.78041
 C -0.06553 -0.48158 -1.77970
 F 0.40714 1.49567 1.80855
 F 0.40455 1.49800 -1.81177
 H -0.92786 -0.99369 1.48499
 H -0.92708 -0.99328 -1.48510
 H 0.76297 -1.09791 1.62085
 H 0.76320 -1.09723 -1.61912
 H -0.13214 -0.27009 2.77591
 H -0.13062 -0.26980 -2.77487
13
bifur_IRC_Cartesians_noMW_output/bifur_IRC_Cartesians_noMW point 101
C 0.06809 0.74144 1.07663
 C 0.06756 0.74256 -1.07706
 C -0.22415 1.20807 0.00028
 C -0.06612 -0.48217 1.78041
 C -0.06554 -0.48158 -1.77970
 F 0.40707 1.49568 1.80855
 F 0.40462 1.49800 -1.81177
 H -0.92786 -0.99369 1.48500
 H -0.92708 -0.99328 -1.48508
 H 0.76298 -1.09790 1.62083
 H 0.76319 -1.09723 -1.61914
 H -0.13212 -0.27009 2.77591
 H -0.13064 -0.26980 -2.77487
13
bifur_IRC_Cartesians_noMW_output/bifur_IRC_Cartesians_noMW point 102
C 0.06808 0.74144 1.07663
 C 0.06757 0.74255 -1.07706
 C -0.22415 1.20807 0.00028
 C -0.06612 -0.48217 1.78041
 C -0.06554 -0.48158 -1.77970
 F 0.40703 1.49569 1.80855
 F 0.40466 1.49799 -1.81177
 H -0.92786 -0.99369 1.48501
 H -0.92709 -0.99328 -1.48507
 H 0.76298 -1.09790 1.62082
 H 0.76319 -1.09723 -1.61915
 H -0.13211 -0.27009 2.77591
 H -0.13065 -0.26980 -2.77487
13
bifur_IRC_Cartesians_noMW_output/bifur_IRC_Cartesians_noMW point 103
C 0.06810 0.74144 1.07663
 C 0.06755 0.74256 -1.07706
 C -0.22415 1.20807 0.00028
 C -0.06613 -0.48217 1.78041
 C -0.06553 -0.48158 -1.77970
 F 0.40711 1.49568 1.80855
 F 0.40458 1.49800 -1.81177
 H -0.92786 -0.99369 1.48499
 H -0.92708 -0.99328 -1.48509
 H 0.76298 -1.09791 1.62084
 H 0.76320 -1.09723 -1.61913
 H -0.13213 -0.27009 2.77591
 H -0.13062 -0.26980 -2.77487
13
bifur_IRC_Cartesians_noMW_output/bifur_IRC_Cartesians_noMW point 104
C 0.06836 0.74142 1.07662
 C 0.06728 0.74258 -1.07706
 C -0.22415 1.20807 0.00027
 C -0.06619 -0.48215 1.78041
 C -0.06547 -0.48159 -1.77969
 F 0.40803 1.49558 1.80855
 F 0.40366 1.49810 -1.81178
 H -0.92791 -0.99365 1.48477
 H -0.92703 -0.99333 -1.48531
 H 0.76292 -1.09792 1.62107
 H 0.76325 -1.09721 -1.61890
 H -0.13242 -0.27005 2.77591
 H -0.13034 -0.26985 -2.77487
13
bifur_IRC_Cartesians_noMW_output/bifur_IRC_Cartesians_noMW point 105
C 0.07107 0.74115 1.07659
 C 0.06456 0.74286 -1.07708
 C -0.22419 1.20808 0.00024
 C -0.06686 -0.48199 1.78042
 C -0.06480 -0.48176 -1.77966
 F 0.41769 1.49451 1.80849
 F 0.39406 1.49917 -1.81183
 H -0.92844 -0.99321 1.48245
 H -0.92650 -0.99378 -1.48761
 H 0.76232 -1.09807 1.62344
 H 0.76386 -1.09706 -1.61649
 H -0.13544 -0.26958 2.77590
 H -0.12732 -0.27033 -2.77486
13
bifur_IRC_Cartesians_noMW_output/bifur_IRC_Cartesians_noMW point 106
C 0.07984 0.74029 1.07649
 C 0.05575 0.74375 -1.07715
 C -0.22432 1.20814 0.00013
 C -0.06904 -0.48147 1.78043
 C -0.06264 -0.48229 -1.77957
 F 0.44887 1.49109 1.80832
 F 0.36304 1.50261 -1.81201
 H -0.93015 -0.99179 1.47493
 H -0.92479 -0.99523 -1.49504
 H 0.76039 -1.09857 1.63112
 H 0.76580 -1.09654 -1.60870
 H -0.14517 -0.26807 2.77587
 H -0.11757 -0.27191 -2.77482
13
bifur_IRC_Cartesians_noMW_output/bifur_IRC_Cartesians_noMW point 107
C 0.08997 0.73929 1.07637
 C 0.04556 0.74479 -1.07722
 C -0.22448 1.20820 -0.00000
 C -0.07155 -0.48087 1.78045
 C -0.06014 -0.48291 -1.77946
 F 0.48493 1.48712 1.80811
 F 0.32716 1.50660 -1.81222
 H -0.93213 -0.99014 1.46625
 H -0.92281 -0.99692 -1.50362
 H 0.75816 -1.09914 1.63999
 H 0.76804 -1.09595 -1.59970
 H -0.15644 -0.26632 2.77584
 H -0.10629 -0.27373 -2.77478
13
bifur_IRC_Cartesians_noMW_output/bifur_IRC_Cartesians_noMW point 108
C 0.10060 0.73824 1.07625
 C 0.03487 0.74587 -1.07730
 C -0.22464 1.20827 -0.00014
 C -0.07418 -0.48024 1.78046
 C -0.05751 -0.48356 -1.77935
 F 0.52276 1.48296 1.80789
 F 0.28953 1.51078 -1.81244
 H -0.93421 -0.98842 1.45713
 H -0.92073 -0.99869 -1.51263
 H 0.75582 -1.09975 1.64929
 H 0.77040 -1.09533 -1.59025
 H -0.16825 -0.26449 2.77581
 H -0.09446 -0.27564 -2.77474
13
bifur_IRC_Cartesians_noMW_output/bifur_IRC_Cartesians_noMW point 109
C 0.11141 0.73718 1.07613
 C 0.02400 0.74697 -1.07738
 C -0.22480 1.20833 -0.00028
 C -0.07686 -0.47960 1.78048
 C -0.05485 -0.48422 -1.77923
 F 0.56122 1.47873 1.80767
 F 0.25127 1.51503 -1.81266
 H -0.93632 -0.98667 1.44787
 H -0.91862 -1.00049 -1.52179
 H 0.75344 -1.10036 1.65876
 H 0.77280 -1.09470 -1.58064
 H -0.18026 -0.26262 2.77578
 H -0.08243 -0.27758 -2.77470
13
bifur_IRC_Cartesians_noMW_output/bifur_IRC_Cartesians_noMW point 110
C 0.12237 0.73610 1.07600
 C 0.01298 0.74809 -1.07746
 C -0.22497 1.20840 -0.00042
 C -0.07957 -0.47896 1.78050
 C -0.05214 -0.48489 -1.77912
 F 0.60022 1.47444 1.80745
 F 0.21247 1.51934 -1.81288
 H -0.93846 -0.98489 1.43847
 H -0.91648 -1.00231 -1.53107
 H 0.75103 -1.10098 1.66835
 H 0.77523 -1.09406 -1.57090
 H -0.19244 -0.26073 2.77574
 H -0.07024 -0.27955 -2.77465
13
bifur_IRC_Cartesians_noMW_output/bifur_IRC_Cartesians_noMW point 111
C 0.13349 0.73500 1.07587
 C 0.00180 0.74923 -1.07755
 C -0.22513 1.20847 -0.00056
 C -0.08233 -0.47830 1.78052
 C -0.04940 -0.48557 -1.77900
 F 0.63979 1.47009 1.80722
 F 0.17310 1.52371 -1.81311
 H -0.94063 -0.98309 1.42894
 H -0.91430 -1.00416 -1.54049
 H 0.74858 -1.10161 1.67808
 H 0.77769 -1.09341 -1.56102
 H -0.20480 -0.25881 2.77571
 H -0.05786 -0.28155 -2.77461
13
bifur_IRC_Cartesians_noMW_output/bifur_IRC_Cartesians_noMW point 112
C 0.14470 0.73390 1.07574
 C -0.00948 0.75037 -1.07763
 C -0.22530 1.20854 -0.00070
 C -0.08511 -0.47763 1.78054
 C -0.04664 -0.48626 -1.77888
 F 0.67968 1.46571 1.80699
 F 0.13343 1.52811 -1.81334
 H -0.94282 -0.98128 1.41933
 H -0.91211 -1.00603 -1.54999
 H 0.74612 -1.10224 1.68790
 H 0.78018 -1.09276 -1.55106
 H -0.21726 -0.25688 2.77568
 H -0.04539 -0.28356 -2.77457
13
bifur_IRC_Cartesians_noMW_output/bifur_IRC_Cartesians_noMW point 113
C 0.15598 0.73279 1.07561
 C -0.02082 0.75152 -1.07772
 C -0.22547 1.20861 -0.00085
 C -0.08790 -0.47697 1.78055
 C -0.04385 -0.48694 -1.77876
 F 0.71981 1.46129 1.80676
 F 0.09350 1.53255 -1.81357
 H -0.94502 -0.97945 1.40966
 H -0.90991 -1.00790 -1.55955
 H 0.74363 -1.10288 1.69777
 H 0.78268 -1.09210 -1.54104
 H -0.22979 -0.25494 2.77564
 H -0.03284 -0.28559 -2.77452
13
bifur_IRC_Cartesians_noMW_output/bifur_IRC_Cartesians_noMW point 114
C 0.16733 0.73167 1.07548
 C -0.03222 0.75268 -1.07780
 C -0.22564 1.20868 -0.00099
 C -0.09071 -0.47629 1.78057
 C -0.04105 -0.48764 -1.77864
 F 0.76019 1.45685 1.80653
 F 0.05334 1.53701 -1.81380
 H -0.94724 -0.97761 1.39993
 H -0.90769 -1.00979 -1.56916
 H 0.74114 -1.10352 1.70770
 H 0.78519 -1.09143 -1.53096
 H -0.24240 -0.25298 2.77561
 H -0.02022 -0.28763 -2.77448
13
bifur_IRC_Cartesians_noMW_output/bifur_IRC_Cartesians_noMW point 115
C 0.17873 0.73055 1.07535
 C -0.04369 0.75384 -1.07789
 C -0.22581 1.20875 -0.00114
 C -0.09354 -0.47562 1.78059
 C -0.03824 -0.48833 -1.77852
 F 0.80075 1.45239 1.80630
 F 0.01298 1.54149 -1.81403
 H -0.94947 -0.97576 1.39016
 H -0.90547 -1.01169 -1.57882
 H 0.73863 -1.10417 1.71768
 H 0.78772 -1.09077 -1.52083
 H -0.25507 -0.25101 2.77557
 H -0.00753 -0.28967 -2.77443
13
bifur_IRC_Cartesians_noMW_output/bifur_IRC_Cartesians_noMW point 116
C 0.19014 0.72942 1.07521
 C -0.05517 0.75501 -1.07797
 C -0.22599 1.20882 -0.00128
 C -0.09636 -0.47494 1.78061
 C -0.03542 -0.48903 -1.77840
 F 0.84137 1.44793 1.80607
 F -0.02743 1.54598 -1.81427
 H -0.95170 -0.97391 1.38037
 H -0.90324 -1.01359 -1.58849
 H 0.73611 -1.10481 1.72768
 H 0.79025 -1.09010 -1.51068
 H -0.26775 -0.24904 2.77554
 H 0.00517 -0.29172 -2.77438
13
bifur_IRC_Cartesians_noMW_output/bifur_IRC_Cartesians_noMW point 117
C 0.20153 0.72830 1.07508
 C -0.06662 0.75617 -1.07806
 C -0.22616 1.20889 -0.00143
 C -0.09919 -0.47427 1.78063
 C -0.03262 -0.48973 -1.77828
 F 0.88190 1.44347 1.80583
 F -0.06775 1.55046 -1.81450
 H -0.95392 -0.97207 1.37061
 H -0.90101 -1.01548 -1.59814
 H 0.73361 -1.10546 1.73765
 H 0.79278 -1.08944 -1.50056
 H -0.28041 -0.24708 2.77550
 H 0.01785 -0.29377 -2.77434
13
bifur_IRC_Cartesians_noMW_output/bifur_IRC_Cartesians_noMW point 118
C 0.21290 0.72718 1.07495
 C -0.07805 0.75733 -1.07814
 C -0.22633 1.20896 -0.00157
 C -0.10200 -0.47360 1.78065
 C -0.02981 -0.49042 -1.77816
 F 0.92234 1.43902 1.80560
 F -0.10798 1.55492 -1.81473
 H -0.95614 -0.97022 1.36087
 H -0.89879 -1.01737 -1.60777
 H 0.73111 -1.10610 1.74759
 H 0.79530 -1.08877 -1.49046
 H -0.29304 -0.24512 2.77547
 H 0.03049 -0.29581 -2.77429
13
bifur_IRC_Cartesians_noMW_output/bifur_IRC_Cartesians_noMW point 119
C 0.22421 0.72607 1.07482
 C -0.08942 0.75848 -1.07823
 C -0.22650 1.20903 -0.00172
 C -0.10481 -0.47293 1.78066
 C -0.02702 -0.49111 -1.77804
 F 0.96261 1.43460 1.80537
 F -0.14803 1.55937 -1.81497
 H -0.95835 -0.96839 1.35117
 H -0.89658 -1.01925 -1.61735
 H 0.72862 -1.10674 1.75750
 H 0.79780 -1.08811 -1.48041
 H -0.30561 -0.24317 2.77543
 H 0.04308 -0.29784 -2.77425
13
bifur_IRC_Cartesians_noMW_output/bifur_IRC_Cartesians_noMW point 120
C 0.23546 0.72496 1.07469
 C -0.10073 0.75963 -1.07831
 C -0.22667 1.20910 -0.00186
 C -0.10759 -0.47226 1.78068
 C -0.02424 -0.49180 -1.77792
 F 1.00264 1.43019 1.80514
 F -0.18785 1.56380 -1.81520
 H -0.96055 -0.96657 1.34152
 H -0.89438 -1.02113 -1.62688
 H 0.72614 -1.10738 1.76735
 H 0.80030 -1.08746 -1.47041
 H -0.31811 -0.24123 2.77540
 H 0.05560 -0.29987 -2.77420
13
bifur_IRC_Cartesians_noMW_output/bifur_IRC_Cartesians_noMW point 121
C 0.24661 0.72386 1.07456
 C -0.11194 0.76077 -1.07840
 C -0.22684 1.20917 -0.00200
 C -0.11035 -0.47160 1.78070
 C -0.02149 -0.49248 -1.77780
 F 1.04230 1.42583 1.80492
 F -0.22731 1.56818 -1.81542
 H -0.96273 -0.96476 1.33197
 H -0.89220 -1.02298 -1.63633
 H 0.72369 -1.10801 1.77710
 H 0.80277 -1.08681 -1.46051
 H -0.33050 -0.23931 2.77536
 H 0.06800 -0.30187 -2.77416
13
bifur_IRC_Cartesians_noMW_output/bifur_IRC_Cartesians_noMW point 122
C 0.25765 0.72278 1.07443
 C -0.12305 0.76189 -1.07848
 C -0.22700 1.20924 -0.00214
 C -0.11309 -0.47095 1.78072
 C -0.01877 -0.49315 -1.77768
 F 1.08159 1.42151 1.80469
 F -0.26640 1.57252 -1.81565
 H -0.96488 -0.96297 1.32250
 H -0.89004 -1.02482 -1.64568
 H 0.72126 -1.10864 1.78677
 H 0.80522 -1.08616 -1.45069
 H -0.34277 -0.23740 2.77533
 H 0.08029 -0.30385 -2.77411
13
bifur_IRC_Cartesians_noMW_output/bifur_IRC_Cartesians_noMW point 123
C 0.26856 0.72170 1.07431
 C -0.13401 0.76301 -1.07856
 C -0.22717 1.20930 -0.00228
 C -0.11579 -0.47030 1.78073
 C -0.01608 -0.49382 -1.77756
 F 1.12041 1.41725 1.80447
 F -0.30501 1.57681 -1.81587
 H -0.96701 -0.96120 1.31315
 H -0.88791 -1.02663 -1.65492
 H 0.71886 -1.10925 1.79632
 H 0.80764 -1.08552 -1.44100
 H -0.35489 -0.23552 2.77530
 H 0.09243 -0.30581 -2.77407
13
bifur_IRC_Cartesians_noMW_output/bifur_IRC_Cartesians_noMW point 124
C 0.27930 0.72065 1.07418
 C -0.14481 0.76410 -1.07864
 C -0.22733 1.20937 -0.00242
 C -0.11845 -0.46966 1.78075
 C -0.01343 -0.49447 -1.77745
 F 1.15863 1.41304 1.80425
 F -0.34303 1.58103 -1.81609
 H -0.96911 -0.95946 1.30394
 H -0.88581 -1.02842 -1.66403
 H 0.71649 -1.10986 1.80572
 H 0.81002 -1.08490 -1.43145
 H -0.36683 -0.23367 2.77526
 H 0.10438 -0.30774 -2.77403
13
bifur_IRC_Cartesians_noMW_output/bifur_IRC_Cartesians_noMW point 125
C 0.28985 0.71961 1.07406
 C -0.15542 0.76518 -1.07872
 C -0.22749 1.20943 -0.00256
 C -0.12107 -0.46904 1.78077
 C -0.01083 -0.49512 -1.77734
 F 1.19616 1.40892 1.80403
 F -0.38037 1.58518 -1.81631
 H -0.97117 -0.95775 1.29490
 H -0.88375 -1.03017 -1.67296
 H 0.71417 -1.11046 1.81496
 H 0.81235 -1.08428 -1.42208
 H -0.37855 -0.23185 2.77523
 H 0.11611 -0.30964 -2.77399
13
bifur_IRC_Cartesians_noMW_output/bifur_IRC_Cartesians_noMW point 126
C 0.30020 0.71859 1.07394
 C -0.16582 0.76623 -1.07880
 C -0.22764 1.20950 -0.00269
 C -0.12363 -0.46843 1.78079
 C -0.00828 -0.49575 -1.77723
 F 1.23298 1.40487 1.80382
 F -0.41700 1.58924 -1.81652
 H -0.97319 -0.95608 1.28603
 H -0.88173 -1.03190 -1.68173
 H 0.71189 -1.11104 1.82401
 H 0.81465 -1.08368 -1.41289
 H -0.39005 -0.23006 2.77520
 H 0.12763 -0.31149 -2.77395
13
bifur_IRC_Cartesians_noMW_output/bifur_IRC_Cartesians_noMW point 127
C 0.31030 0.71759 1.07382
 C -0.17598 0.76726 -1.07887
 C -0.22780 1.20956 -0.00282
 C -0.12613 -0.46783 1.78080
 C -0.00578 -0.49637 -1.77712
 F 1.26893 1.40091 1.80362
 F -0.45276 1.59322 -1.81673
 H -0.97517 -0.95444 1.27737
 H -0.87976 -1.03358 -1.69029
 H 0.70967 -1.11162 1.83286
 H 0.81689 -1.08309 -1.40391
 H -0.40128 -0.22832 2.77517
 H 0.13887 -0.31331 -2.77390
13
bifur_IRC_Cartesians_noMW_output/bifur_IRC_Cartesians_noMW point 128
C 0.32014 0.71662 1.07371
 C -0.18588 0.76827 -1.07895
 C -0.22794 1.20962 -0.00294
 C -0.12857 -0.46725 1.78082
 C -0.00335 -0.49697 -1.77702
 F 1.30396 1.39706 1.80342
 F -0.48761 1.59709 -1.81693
 H -0.97709 -0.95285 1.26893
 H -0.87783 -1.03521 -1.69863
 H 0.70750 -1.11217 1.84148
 H 0.81907 -1.08251 -1.39516
 H -0.41222 -0.22662 2.77514
 H 0.14982 -0.31508 -2.77387
13
bifur_IRC_Cartesians_noMW_output/bifur_IRC_Cartesians_noMW point 129
C 0.32972 0.71568 1.07360
 C -0.19551 0.76924 -1.07902
 C -0.22809 1.20968 -0.00306
 C -0.13094 -0.46668 1.78083
 C -0.00099 -0.49755 -1.77691
 F 1.33803 1.39332 1.80322
 F -0.52150 1.60085 -1.81712
 H -0.97896 -0.95129 1.26072
 H -0.87596 -1.03681 -1.70674
 H 0.70539 -1.11272 1.84986
 H 0.82119 -1.08195 -1.38665
 H -0.42286 -0.22497 2.77511
 H 0.16048 -0.31680 -2.77383
13
bifur_IRC_Cartesians_noMW_output/bifur_IRC_Cartesians_noMW point 130
C 0.33902 0.71477 1.07349
 C -0.20486 0.77019 -1.07909
 C -0.22823 1.20974 -0.00318
 C -0.13325 -0.46613 1.78085
 C 0.00130 -0.49812 -1.77682
 F 1.37111 1.38968 1.80303
 F -0.55441 1.60450 -1.81731
 H -0.98077 -0.94979 1.25275
 H -0.87415 -1.03835 -1.71462
 H 0.70335 -1.11324 1.85800
 H 0.82325 -1.08141 -1.37839
 H -0.43319 -0.22337 2.77508
 H 0.17082 -0.31847 -2.77379
13
bifur_IRC_Cartesians_noMW_output/bifur_IRC_Cartesians_noMW point 131
C 0.34803 0.71388 1.07339
 C -0.21392 0.77111 -1.07916
 C -0.22837 1.20979 -0.00330
 C -0.13548 -0.46560 1.78086
 C 0.00352 -0.49867 -1.77672
 F 1.40317 1.38615 1.80285
 F -0.58630 1.60805 -1.81750
 H -0.98253 -0.94833 1.24503
 H -0.87239 -1.03985 -1.72225
 H 0.70136 -1.11375 1.86588
 H 0.82525 -1.08088 -1.37038
 H -0.44320 -0.22181 2.77505
 H 0.18085 -0.32009 -2.77375
13
bifur_IRC_Cartesians_noMW_output/bifur_IRC_Cartesians_noMW point 132
C 0.35672 0.71302 1.07329
 C -0.22266 0.77200 -1.07922
 C -0.22850 1.20985 -0.00341
 C -0.13763 -0.46508 1.78088
 C 0.00567 -0.49920 -1.77663
 F 1.43411 1.38275 1.80267
 F -0.61708 1.61146 -1.81768
 H -0.98423 -0.94692 1.23758
 H -0.87069 -1.04130 -1.72962
 H 0.69945 -1.11424 1.87349
 H 0.82718 -1.08038 -1.36266
 H -0.45286 -0.22032 2.77502
 H 0.19052 -0.32165 -2.77372
13
bifur_IRC_Cartesians_noMW_output/bifur_IRC_Cartesians_noMW point 133
C 0.36506 0.71220 1.07319
 C -0.23104 0.77285 -1.07928
 C -0.22862 1.20990 -0.00352
 C -0.13970 -0.46459 1.78089
 C 0.00773 -0.49971 -1.77654
 F 1.46379 1.37949 1.80250
 F -0.64661 1.61474 -1.81785
 H -0.98586 -0.94557 1.23042
 H -0.86906 -1.04269 -1.73668
 H 0.69762 -1.11472 1.88080
 H 0.82903 -1.07989 -1.35525
 H -0.46213 -0.21888 2.77500
 H 0.19980 -0.32315 -2.77369
13
bifur_IRC_Cartesians_noMW_output/bifur_IRC_Cartesians_noMW point 134
C 0.37304 0.71142 1.07310
 C -0.23906 0.77366 -1.07934
 C -0.22874 1.20995 -0.00362
 C -0.14168 -0.46412 1.78090
 C 0.00969 -0.50020 -1.77645
 F 1.49216 1.37637 1.80234
 F -0.67483 1.61788 -1.81801
 H -0.98742 -0.94427 1.22359
 H -0.86750 -1.04401 -1.74344
 H 0.69586 -1.11517 1.88778
 H 0.83080 -1.07942 -1.34816
 H -0.47099 -0.21750 2.77497
 H 0.20868 -0.32458 -2.77365
13
bifur_IRC_Cartesians_noMW_output/bifur_IRC_Cartesians_noMW point 135
C 0.38065 0.71067 1.07301
 C -0.24672 0.77444 -1.07940
 C -0.22886 1.20999 -0.00371
 C -0.14356 -0.46366 1.78092
 C 0.01157 -0.50066 -1.77637
 F 1.51926 1.37339 1.80218
 F -0.70179 1.62087 -1.81817
 H -0.98891 -0.94304 1.21706
 H -0.86601 -1.04528 -1.74989
 H 0.69418 -1.11560 1.89444
 H 0.83248 -1.07898 -1.34139
 H -0.47946 -0.21619 2.77495
 H 0.21715 -0.32595 -2.77362
13
bifur_IRC_Cartesians_noMW_output/bifur_IRC_Cartesians_noMW point 136
C 0.38792 0.70995 1.07293
 C -0.25403 0.77518 -1.07945
 C -0.22897 1.21004 -0.00381
 C -0.14536 -0.46323 1.78093
 C 0.01337 -0.50111 -1.77630
 F 1.54512 1.37054 1.80204
 F -0.72752 1.62373 -1.81832
 H -0.99033 -0.94186 1.21083
 H -0.86459 -1.04649 -1.75605
 H 0.69258 -1.11601 1.90080
 H 0.83410 -1.07855 -1.33494
 H -0.48753 -0.21493 2.77493
 H 0.22524 -0.32725 -2.77360
13
bifur_IRC_Cartesians_noMW_output/bifur_IRC_Cartesians_noMW point 137
C 0.39483 0.70927 1.07285
 C -0.26098 0.77589 -1.07951
 C -0.22907 1.21008 -0.00390
 C -0.14708 -0.46282 1.78094
 C 0.01507 -0.50153 -1.77622
 F 1.56972 1.36784 1.80189
 F -0.75199 1.62645 -1.81846
 H -0.99168 -0.94074 1.20490
 H -0.86324 -1.04764 -1.76190
 H 0.69106 -1.11640 1.90686
 H 0.83563 -1.07815 -1.32879
 H -0.49521 -0.21374 2.77491
 H 0.23293 -0.32849 -2.77357
13
bifur_IRC_Cartesians_noMW_output/bifur_IRC_Cartesians_noMW point 138
C 0.40139 0.70862 1.07277
 C -0.26757 0.77656 -1.07956
 C -0.22917 1.21012 -0.00398
 C -0.14870 -0.46244 1.78095
 C 0.01669 -0.50193 -1.77615
 F 1.59304 1.36528 1.80176
 F -0.77519 1.62902 -1.81859
 H -0.99296 -0.93968 1.19929
 H -0.86196 -1.04873 -1.76746
 H 0.68962 -1.11677 1.91259
 H 0.83708 -1.07777 -1.32297
 H -0.50250 -0.21261 2.77489
 H 0.24022 -0.32967 -2.77354
13
bifur_IRC_Cartesians_noMW_output/bifur_IRC_Cartesians_noMW point 139
C 0.40760 0.70801 1.07270
 C -0.27381 0.77719 -1.07960
 C -0.22926 1.21016 -0.00406
 C -0.15024 -0.46207 1.78096
 C 0.01822 -0.50231 -1.77609
 F 1.61514 1.36285 1.80163
 F -0.79717 1.63146 -1.81872
 H -0.99417 -0.93867 1.19396
 H -0.86075 -1.04976 -1.77272
 H 0.68825 -1.11712 1.91803
 H 0.83846 -1.07741 -1.31745
 H -0.50940 -0.21154 2.77487
 H 0.24713 -0.33079 -2.77352
13
bifur_IRC_Cartesians_noMW_output/bifur_IRC_Cartesians_noMW point 140
C 0.41346 0.70744 1.07263
 C -0.27971 0.77779 -1.07965
 C -0.22935 1.21020 -0.00413
 C -0.15169 -0.46172 1.78097
 C 0.01967 -0.50267 -1.77602
 F 1.63601 1.36055 1.80151
 F -0.81794 1.63377 -1.81884
 H -0.99531 -0.93772 1.18893
 H -0.85960 -1.05074 -1.77769
 H 0.68696 -1.11746 1.92316
 H 0.83976 -1.07706 -1.31224
 H -0.51592 -0.21053 2.77485
 H 0.25366 -0.33184 -2.77349
13
bifur_IRC_Cartesians_noMW_output/bifur_IRC_Cartesians_noMW point 141
C 0.41899 0.70689 1.07257
 C -0.28527 0.77835 -1.07969
 C -0.22943 1.21023 -0.00420
 C -0.15306 -0.46139 1.78098
 C 0.02103 -0.50300 -1.77597
 F 1.65567 1.35839 1.80140
 F -0.83750 1.63594 -1.81895
 H -0.99639 -0.93683 1.18420
 H -0.85852 -1.05166 -1.78237
 H 0.68575 -1.11777 1.92800
 H 0.84098 -1.07674 -1.30733
 H -0.52206 -0.20958 2.77483
 H 0.25981 -0.33283 -2.77347
13
bifur_IRC_Cartesians_noMW_output/bifur_IRC_Cartesians_noMW point 142
C 0.42419 0.70638 1.07251
 C -0.29049 0.77888 -1.07973
 C -0.22951 1.21026 -0.00427
 C -0.15435 -0.46109 1.78099
 C 0.02231 -0.50332 -1.77591
 F 1.67418 1.35635 1.80130
 F -0.85590 1.63799 -1.81906
 H -0.99741 -0.93599 1.17974
 H -0.85750 -1.05252 -1.78677
 H 0.68460 -1.11806 1.93255
 H 0.84214 -1.07644 -1.30271
 H -0.52784 -0.20868 2.77482
 H 0.26559 -0.33377 -2.77345
13
bifur_IRC_Cartesians_noMW_output/bifur_IRC_Cartesians_noMW point 143
C 0.42907 0.70590 1.07245
 C -0.29541 0.77938 -1.07976
 C -0.22959 1.21029 -0.00433
 C -0.15556 -0.46080 1.78099
 C 0.02352 -0.50362 -1.77586
 F 1.69156 1.35444 1.80120
 F -0.87320 1.63991 -1.81916
 H -0.99836 -0.93519 1.17555
 H -0.85655 -1.05334 -1.79091
 H 0.68353 -1.11834 1.93683
 H 0.84322 -1.07615 -1.29837
 H -0.53326 -0.20784 2.77480
 H 0.27103 -0.33465 -2.77343
13
bifur_IRC_Cartesians_noMW_output/bifur_IRC_Cartesians_noMW point 144
C 0.43364 0.70545 1.07240
 C -0.30000 0.77985 -1.07980
 C -0.22965 1.21032 -0.00439
 C -0.15669 -0.46053 1.78100
 C 0.02465 -0.50390 -1.77581
 F 1.70781 1.35266 1.80110
 F -0.88936 1.64170 -1.81925
 H -0.99926 -0.93445 1.17164
 H -0.85566 -1.05410 -1.79478
 H 0.68252 -1.11860 1.94083
 H 0.84423 -1.07588 -1.29431
 H -0.53834 -0.20705 2.77479
 H 0.27611 -0.33547 -2.77341
13
bifur_IRC_Cartesians_noMW_output/bifur_IRC_Cartesians_noMW point 145
C 0.43788 0.70503 1.07235
 C -0.30426 0.78028 -1.07983
 C -0.22972 1.21035 -0.00445
 C -0.15774 -0.46028 1.78101
 C 0.02569 -0.50416 -1.77576
 F 1.72289 1.35100 1.80102
 F -0.90436 1.64337 -1.81934
 H -1.00008 -0.93377 1.16800
 H -0.85483 -1.05480 -1.79837
 H 0.68159 -1.11884 1.94454
 H 0.84517 -1.07564 -1.29054
 H -0.54305 -0.20632 2.77478
 H 0.28083 -0.33623 -2.77340
13
bifur_IRC_Cartesians_noMW_output/bifur_IRC_Cartesians_noMW point 146
C 0.44178 0.70465 1.07230
 C -0.30819 0.78068 -1.07986
 C -0.22978 1.21037 -0.00450
 C -0.15871 -0.46004 1.78101
 C 0.02665 -0.50440 -1.77572
 F 1.73679 1.34947 1.80094
 F -0.91819 1.64491 -1.81942
 H -1.00085 -0.93313 1.16465
 H -0.85407 -1.05545 -1.80168
 H 0.68073 -1.11906 1.94796
 H 0.84604 -1.07541 -1.28707
 H -0.54739 -0.20565 2.77476
 H 0.28517 -0.33693 -2.77338
13
bifur_IRC_Cartesians_noMW_output/bifur_IRC_Cartesians_noMW point 147
C 0.44537 0.70429 1.07226
 C -0.31179 0.78104 -1.07988
 C -0.22983 1.21039 -0.00454
 C -0.15960 -0.45983 1.78102
 C 0.02754 -0.50461 -1.77569
 F 1.74954 1.34807 1.80086
 F -0.93087 1.64631 -1.81949
 H -1.00155 -0.93255 1.16158
 H -0.85337 -1.05605 -1.80472
 H 0.67994 -1.11926 1.95109
 H 0.84683 -1.07520 -1.28389
 H -0.55137 -0.20503 2.77475
 H 0.28916 -0.33757 -2.77337
13
bifur_IRC_Cartesians_noMW_output/bifur_IRC_Cartesians_noMW point 148
C 0.44864 0.70397 1.07222
 C -0.31509 0.78138 -1.07991
 C -0.22988 1.21041 -0.00458
 C -0.16041 -0.45964 1.78102
 C 0.02835 -0.50482 -1.77565
 F 1.76120 1.34678 1.80080
 F -0.94247 1.64760 -1.81956
 H -1.00219 -0.93202 1.15877
 H -0.85273 -1.05659 -1.80749
 H 0.67922 -1.11945 1.95396
 H 0.84756 -1.07501 -1.28097
 H -0.55501 -0.20446 2.77474
 H 0.29280 -0.33816 -2.77335
13
bifur_IRC_Cartesians_noMW_output/bifur_IRC_Cartesians_noMW point 149
C 0.45164 0.70368 1.07219
 C -0.31810 0.78168 -1.07993
 C -0.22993 1.21043 -0.00462
 C -0.16115 -0.45946 1.78103
 C 0.02909 -0.50500 -1.77562
 F 1.77186 1.34561 1.80074
 F -0.95308 1.64878 -1.81962
 H -1.00277 -0.93154 1.15620
 H -0.85214 -1.05709 -1.81003
 H 0.67856 -1.11962 1.95659
 H 0.84822 -1.07483 -1.27831
 H -0.55834 -0.20395 2.77473
 H 0.29614 -0.33870 -2.77334
13
bifur_IRC_Cartesians_noMW_output/bifur_IRC_Cartesians_noMW point 150
C 0.45437 0.70341 1.07216
 C -0.32084 0.78196 -1.07995
 C -0.22997 1.21045 -0.00466
 C -0.16183 -0.45930 1.78103
 C 0.02976 -0.50516 -1.77559
 F 1.78158 1.34454 1.80068
 F -0.96275 1.64985 -1.81968
 H -1.00331 -0.93109 1.15386
 H -0.85161 -1.05755 -1.81235
 H 0.67796 -1.11977 1.95898
 H 0.84883 -1.07467 -1.27588
 H -0.56138 -0.20347 2.77472
 H 0.29918 -0.33919 -2.77333
13
bifur_IRC_Cartesians_noMW_output/bifur_IRC_Cartesians_noMW point 151
C 0.45684 0.70316 1.07213
 C -0.32333 0.78221 -1.07997
 C -0.23000 1.21046 -0.00469
 C -0.16244 -0.45915 1.78104
 C 0.03037 -0.50532 -1.77556
 F 1.79036 1.34358 1.80063
 F -0.97149 1.65082 -1.81973
 H -1.00379 -0.93069 1.15175
 H -0.85112 -1.05796 -1.81444
 H 0.67742 -1.11991 1.96114
 H 0.84937 -1.07453 -1.27369
 H -0.56412 -0.20305 2.77472
 H 0.30192 -0.33963 -2.77332
13
bifur_IRC_Cartesians_noMW_output/bifur_IRC_Cartesians_noMW point 152
C 0.45904 0.70295 1.07210
 C -0.32554 0.78244 -1.07999
 C -0.23004 1.21048 -0.00472
 C -0.16298 -0.45902 1.78104
 C 0.03091 -0.50545 -1.77554
 F 1.79820 1.34272 1.80059
 F -0.97928 1.65169 -1.81977
 H -1.00422 -0.93034 1.14986
 H -0.85069 -1.05832 -1.81630
 H 0.67693 -1.12004 1.96306
 H 0.84986 -1.07440 -1.27174
 H -0.56657 -0.20267 2.77471
 H 0.30437 -0.34003 -2.77331
13
bifur_IRC_Cartesians_noMW_output/bifur_IRC_Cartesians_noMW point 153
C 0.46098 0.70276 1.07208
 C -0.32749 0.78263 -1.08000
 C -0.23007 1.21049 -0.00474
 C -0.16346 -0.45891 1.78104
 C 0.03139 -0.50557 -1.77552
 F 1.80509 1.34196 1.80055
 F -0.98614 1.65245 -1.81981
 H -1.00460 -0.93002 1.14820
 H -0.85032 -1.05864 -1.81794
 H 0.67650 -1.12015 1.96476
 H 0.85029 -1.07429 -1.27001
 H -0.56872 -0.20234 2.77470
 H 0.30653 -0.34038 -2.77330
13
bifur_IRC_Cartesians_noMW_output/bifur_IRC_Cartesians_noMW point 154
C 0.46266 0.70259 1.07206
 C -0.32918 0.78281 -1.08001
 C -0.23009 1.21050 -0.00476
 C -0.16388 -0.45881 1.78105
 C 0.03180 -0.50567 -1.77550
 F 1.81107 1.34130 1.80051
 F -0.99209 1.65311 -1.81984
 H -1.00492 -0.92975 1.14676
 H -0.84999 -1.05892 -1.81937
 H 0.67613 -1.12024 1.96623
 H 0.85066 -1.07419 -1.26852
 H -0.57059 -0.20205 2.77470
 H 0.30840 -0.34068 -2.77330
13
bifur_IRC_Cartesians_noMW_output/bifur_IRC_Cartesians_noMW point 155
C 0.46410 0.70245 1.07204
 C -0.33063 0.78295 -1.08003
 C -0.23011 1.21051 -0.00478
 C -0.16424 -0.45872 1.78105
 C 0.03216 -0.50576 -1.77549
 F 1.81620 1.34074 1.80048
 F -0.99719 1.65368 -1.81987
 H -1.00521 -0.92952 1.14552
 H -0.84971 -1.05916 -1.82059
 H 0.67582 -1.12032 1.96749
 H 0.85098 -1.07411 -1.26724
 H -0.57219 -0.20180 2.77469
 H 0.31000 -0.34094 -2.77329
13
bifur_IRC_Cartesians_noMW_output/bifur_IRC_Cartesians_noMW point 156
C 0.46531 0.70233 1.07203
 C -0.33185 0.78308 -1.08003
 C -0.23013 1.21052 -0.00480
 C -0.16454 -0.45865 1.78105
 C 0.03246 -0.50583 -1.77547
 F 1.82051 1.34026 1.80046
 F -1.00148 1.65415 -1.81990
 H -1.00544 -0.92932 1.14448
 H -0.84947 -1.05937 -1.82162
 H 0.67555 -1.12039 1.96855
 H 0.85125 -1.07404 -1.26616
 H -0.57354 -0.20159 2.77469
 H 0.31135 -0.34116 -2.77329
13
bifur_IRC_Cartesians_noMW_output/bifur_IRC_Cartesians_noMW point 157
C 0.46630 0.70223 1.07202
 C -0.33283 0.78318 -1.08004
 C -0.23015 1.21052 -0.00481
 C -0.16478 -0.45859 1.78105
 C 0.03270 -0.50589 -1.77546
 F 1.82401 1.33988 1.80044
 F -1.00496 1.65454 -1.81992
 H -1.00563 -0.92916 1.14364
 H -0.84928 -1.05953 -1.82245
 H 0.67533 -1.12045 1.96941
 H 0.85147 -1.07398 -1.26529
 H -0.57463 -0.20142 2.77469
 H 0.31245 -0.34133 -2.77328
13
bifur_IRC_Cartesians_noMW_output/bifur_IRC_Cartesians_noMW point 158
C 0.46704 0.70216 1.07201
 C -0.33358 0.78325 -1.08005
 C -0.23016 1.21053 -0.00482
 C -0.16497 -0.45855 1.78105
 C 0.03289 -0.50594 -1.77546
 F 1.82666 1.33959 1.80042
 F -1.00760 1.65483 -1.81993
 H -1.00578 -0.92904 1.14300
 H -0.84913 -1.05965 -1.82308
 H 0.67517 -1.12049 1.97007
 H 0.85164 -1.07393 -1.26463
 H -0.57546 -0.20129 2.77469
 H 0.31328 -0.34147 -2.77328
13
bifur_IRC_Cartesians_noMW_output/bifur_IRC_Cartesians_noMW point 159
C 0.46755 0.70211 1.07200
 C -0.33409 0.78330 -1.08005
 C -0.23017 1.21053 -0.00482
 C -0.16509 -0.45852 1.78105
 C 0.03301 -0.50597 -1.77545
 F 1.82846 1.33939 1.80041
 F -1.00938 1.65503 -1.81994
 H -1.00588 -0.92896 1.14257
 H -0.84903 -1.05974 -1.82351
 H 0.67506 -1.12052 1.97051
 H 0.85175 -1.07390 -1.26418
 H -0.57602 -0.20120 2.77468
 H 0.31384 -0.34156 -2.77328
13
bifur_IRC_Cartesians_noMW_output/bifur_IRC_Cartesians_noMW point 160
C 0.46782 0.70208 1.07200
 C -0.33437 0.78333 -1.08005
 C -0.23017 1.21053 -0.00483
 C -0.16516 -0.45850 1.78106
 C 0.03308 -0.50599 -1.77545
 F 1.82943 1.33928 1.80041
 F -1.01035 1.65514 -1.81995
 H -1.00593 -0.92892 1.14233
 H -0.84898 -1.05978 -1.82374
 H 0.67500 -1.12053 1.97075
 H 0.85181 -1.07389 -1.26393
 H -0.57632 -0.20116 2.77468
 H 0.31414 -0.34161 -2.77328
13
bifur_IRC_Cartesians_noMW_output/bifur_IRC_Cartesians_noMW point 161
C 0.46787 0.70208 1.07200
 C -0.33442 0.78334 -1.08005
 C -0.23017 1.21053 -0.00483
 C -0.16517 -0.45850 1.78106
 C 0.03309 -0.50599 -1.77545
 F 1.82963 1.33926 1.80041
 F -1.01054 1.65516 -1.81995
 H -1.00594 -0.92891 1.14229
 H -0.84897 -1.05979 -1.82379
 H 0.67499 -1.12054 1.97080
 H 0.85182 -1.07389 -1.26389
 H -0.57638 -0.20115 2.77468
 H 0.31420 -0.34162 -2.77328
13
bifur_IRC_Cartesians_noMW_output/bifur_IRC_Cartesians_noMW point 162
C 0.46771 0.70209 1.07200
 C -0.33425 0.78332 -1.08005
 C -0.23017 1.21053 -0.00483
 C -0.16513 -0.45851 1.78105
 C 0.03305 -0.50598 -1.77545
 F 1.82903 1.33933 1.80041
 F -1.00995 1.65510 -1.81995
 H -1.00591 -0.92893 1.14243
 H -0.84900 -1.05976 -1.82364
 H 0.67502 -1.12053 1.97065
 H 0.85178 -1.07390 -1.26404
 H -0.57620 -0.20117 2.77468
 H 0.31402 -0.34159 -2.77328
13
bifur_IRC_Cartesians_noMW_output/bifur_IRC_Cartesians_noMW point 163
C 0.46732 0.70213 1.07201
 C -0.33386 0.78328 -1.08005
 C -0.23016 1.21053 -0.00482
 C -0.16503 -0.45853 1.78105
 C 0.03295 -0.50596 -1.77545
 F 1.82766 1.33948 1.80042
 F -1.00859 1.65494 -1.81994
 H -1.00583 -0.92900 1.14276
 H -0.84908 -1.05970 -1.82332
 H 0.67511 -1.12050 1.97031
 H 0.85170 -1.07392 -1.26438
 H -0.57577 -0.20124 2.77468
 H 0.31359 -0.34152 -2.77328
13
bifur_IRC_Cartesians_noMW_output/bifur_IRC_Cartesians_noMW point 164
C 0.46677 0.70219 1.07201
 C -0.33331 0.78323 -1.08005
 C -0.23015 1.21053 -0.00481
 C -0.16490 -0.45857 1.78105
 C 0.03282 -0.50592 -1.77546
 F 1.82570 1.33969 1.80043
 F -1.00664 1.65473 -1.81993
 H -1.00573 -0.92909 1.14323
 H -0.84918 -1.05961 -1.82285
 H 0.67523 -1.12047 1.96983
 H 0.85158 -1.07395 -1.26487
 H -0.57516 -0.20134 2.77469
 H 0.31297 -0.34142 -2.77328
13
bifur_IRC_Cartesians_noMW_output/bifur_IRC_Cartesians_noMW point 165
C 0.46622 0.70224 1.07202
 C -0.33276 0.78317 -1.08004
 C -0.23015 1.21052 -0.00481
 C -0.16476 -0.45860 1.78105
 C 0.03268 -0.50589 -1.77546
 F 1.82374 1.33991 1.80044
 F -1.00469 1.65451 -1.81992
 H -1.00562 -0.92917 1.14371
 H -0.84929 -1.05952 -1.82239
 H 0.67535 -1.12044 1.96935
 H 0.85145 -1.07398 -1.26536
 H -0.57454 -0.20143 2.77469
 H 0.31236 -0.34132 -2.77328
13
bifur_IRC_Cartesians_noMW_output/bifur_IRC_Cartesians_noMW point 166
C 0.46582 0.70228 1.07202
 C -0.33236 0.78313 -1.08004
 C -0.23014 1.21052 -0.00480
 C -0.16466 -0.45862 1.78105
 C 0.03258 -0.50586 -1.77547
 F 1.82233 1.34006 1.80045
 F -1.00328 1.65436 -1.81991
 H -1.00554 -0.92924 1.14405
 H -0.84937 -1.05945 -1.82205
 H 0.67544 -1.12042 1.96900
 H 0.85137 -1.07401 -1.26571
 H -0.57410 -0.20150 2.77469
 H 0.31192 -0.34125 -2.77328
13
bifur_IRC_Cartesians_noMW_output/bifur_IRC_Cartesians_noMW point 167
C 0.46558 0.70230 1.07203
 C -0.33211 0.78310 -1.08004
 C -0.23014 1.21052 -0.00480
 C -0.16460 -0.45864 1.78105
 C 0.03252 -0.50585 -1.77547
 F 1.82146 1.34016 1.80045
 F -1.00242 1.65426 -1.81990
 H -1.00549 -0.92928 1.14426
 H -0.84942 -1.05941 -1.82184
 H 0.67549 -1.12041 1.96879
 H 0.85131 -1.07402 -1.26593
 H -0.57383 -0.20154 2.77469
 H 0.31165 -0.34120 -2.77329
13
bifur_IRC_Cartesians_noMW_output/bifur_IRC_Cartesians_noMW point 168
C 0.46544 0.70232 1.07203
 C -0.33197 0.78309 -1.08004
 C -0.23013 1.21052 -0.00480
 C -0.16457 -0.45864 1.78105
 C 0.03249 -0.50584 -1.77547
 F 1.82097 1.34021 1.80046
 F -1.00193 1.65421 -1.81990
 H -1.00547 -0.92930 1.14437
 H -0.84944 -1.05939 -1.82172
 H 0.67552 -1.12040 1.96867
 H 0.85128 -1.07403 -1.26605
 H -0.57368 -0.20157 2.77469
 H 0.31149 -0.34118 -2.77329
13
bifur_IRC_Cartesians_noMW_output/bifur_IRC_Cartesians_noMW point 169
C 0.46540 0.70232 1.07203
 C -0.33193 0.78309 -1.08003
 C -0.23013 1.21052 -0.00480
 C -0.16456 -0.45865 1.78105
 C 0.03248 -0.50584 -1.77547
 F 1.82081 1.34023 1.80046
 F -1.00177 1.65419 -1.81990
 H -1.00546 -0.92931 1.14441
 H -0.84945 -1.05938 -1.82169
 H 0.67553 -1.12040 1.96863
 H 0.85127 -1.07403 -1.26609
 H -0.57363 -0.20157 2.77469
 H 0.31144 -0.34117 -2.77329
13
bifur_IRC_Cartesians_noMW_output/bifur_IRC_Cartesians_noMW point 170
C 0.46533 0.70233 1.07203
 C -0.33187 0.78308 -1.08003
 C -0.23013 1.21052 -0.00480
 C -0.16454 -0.45865 1.78105
 C 0.03246 -0.50583 -1.77547
 F 1.82059 1.34025 1.80046
 F -1.00155 1.65416 -1.81990
 H -1.00545 -0.92932 1.14447
 H -0.84946 -1.05937 -1.82163
 H 0.67555 -1.12039 1.96857
 H 0.85126 -1.07403 -1.26614
 H -0.57356 -0.20158 2.77469
 H 0.31138 -0.34116 -2.77329
13
bifur_IRC_Cartesians_noMW_output/bifur_IRC_Cartesians_noMW point 171
C 0.46527 0.70233 1.07203
 C -0.33180 0.78307 -1.08003
 C -0.23013 1.21052 -0.00480
 C -0.16453 -0.45865 1.78105
 C 0.03245 -0.50583 -1.77547
 F 1.82035 1.34028 1.80046
 F -1.00131 1.65414 -1.81990
 H -1.00543 -0.92933 1.14452
 H -0.84948 -1.05936 -1.82158
 H 0.67556 -1.12039 1.96851
 H 0.85124 -1.07404 -1.26620
 H -0.57348 -0.20160 2.77469
 H 0.31130 -0.34115 -2.77329
13
bifur_IRC_Cartesians_noMW_output/bifur_IRC_Cartesians_noMW point 172
C 0.46521 0.70234 1.07203
 C -0.33174 0.78307 -1.08003
 C -0.23013 1.21052 -0.00479
 C -0.16451 -0.45866 1.78105
 C 0.03243 -0.50583 -1.77547
 F 1.82015 1.34030 1.80046
 F -1.00112 1.65411 -1.81990
 H -1.00542 -0.92934 1.14457
 H -0.84949 -1.05935 -1.82153
 H 0.67557 -1.12038 1.96846
 H 0.85123 -1.07404 -1.26625
 H -0.57342 -0.20161 2.77469
 H 0.31124 -0.34114 -2.77329
13
bifur_IRC_Cartesians_noMW_output/bifur_IRC_Cartesians_noMW point 173
C 0.46521 0.70234 1.07203
 C -0.33174 0.78307 -1.08003
 C -0.23013 1.21052 -0.00479
 C -0.16451 -0.45866 1.78105
 C 0.03243 -0.50583 -1.77547
 F 1.82015 1.34030 1.80046
 F -1.00112 1.65411 -1.81990
 H -1.00542 -0.92934 1.14457
 H -0.84949 -1.05935 -1.82153
 H 0.67557 -1.12038 1.96846
 H 0.85123 -1.07404 -1.26625
 H -0.57342 -0.20161 2.77469
 H 0.31124 -0.34114 -2.77329
13
bifur_IRC_Cartesians_noMW_output/bifur_IRC_Cartesians_noMW point 174
C 0.46516 0.70235 1.07203
 C -0.33169 0.78306 -1.08003
 C -0.23013 1.21052 -0.00479
 C -0.16450 -0.45866 1.78105
 C 0.03242 -0.50582 -1.77547
 F 1.81997 1.34032 1.80046
 F -1.00094 1.65409 -1.81990
 H -1.00541 -0.92935 1.14461
 H -0.84950 -1.05934 -1.82149
 H 0.67558 -1.12038 1.96842
 H 0.85122 -1.07404 -1.26630
 H -0.57337 -0.20161 2.77469
 H 0.31118 -0.34113 -2.77329
13
bifur_IRC_Cartesians_noMW_output/bifur_IRC_Cartesians_noMW point 175
C 0.46505 0.70236 1.07203
 C -0.33158 0.78305 -1.08003
 C -0.23013 1.21051 -0.00479
 C -0.16447 -0.45867 1.78105
 C 0.03239 -0.50582 -1.77548
 F 1.81959 1.34036 1.80046
 F -1.00056 1.65405 -1.81989
 H -1.00539 -0.92936 1.14471
 H -0.84952 -1.05932 -1.82140
 H 0.67561 -1.12038 1.96833
 H 0.85119 -1.07405 -1.26639
 H -0.57325 -0.20163 2.77469
 H 0.31106 -0.34111 -2.77329
13
bifur_IRC_Cartesians_noMW_output/bifur_IRC_Cartesians_noMW point 176
C 0.46499 0.70236 1.07203
 C -0.33152 0.78304 -1.08003
 C -0.23013 1.21051 -0.00479
 C -0.16446 -0.45867 1.78105
 C 0.03238 -0.50581 -1.77548
 F 1.81937 1.34039 1.80046
 F -1.00035 1.65403 -1.81989
 H -1.00538 -0.92937 1.14476
 H -0.84953 -1.05931 -1.82135
 H 0.67562 -1.12037 1.96827
 H 0.85118 -1.07405 -1.26645
 H -0.57318 -0.20164 2.77469
 H 0.31100 -0.34110 -2.77329
13
bifur_IRC_Cartesians_noMW_output/bifur_IRC_Cartesians_noMW point 177
C 0.46497 0.70236 1.07203
 C -0.33150 0.78304 -1.08003
 C -0.23013 1.21051 -0.00479
 C -0.16445 -0.45867 1.78105
 C 0.03237 -0.50581 -1.77548
 F 1.81929 1.34040 1.80046
 F -1.00027 1.65402 -1.81989
 H -1.00538 -0.92938 1.14478
 H -0.84954 -1.05931 -1.82133
 H 0.67563 -1.12037 1.96825
 H 0.85118 -1.07406 -1.26647
 H -0.57316 -0.20165 2.77469
 H 0.31097 -0.34109 -2.77329
13
bifur_IRC_Cartesians_noMW_output/bifur_IRC_Cartesians_noMW point 178
C 0.46492 0.70237 1.07203
 C -0.33145 0.78304 -1.08003
 C -0.23013 1.21051 -0.00479
 C -0.16444 -0.45867 1.78105
 C 0.03236 -0.50581 -1.77548
 F 1.81913 1.34042 1.80047
 F -1.00010 1.65400 -1.81989
 H -1.00537 -0.92938 1.14482
 H -0.84954 -1.05930 -1.82129
 H 0.67564 -1.12037 1.96821
 H 0.85117 -1.07406 -1.26651
 H -0.57310 -0.20165 2.77469
 H 0.31092 -0.34109 -2.77329
13
bifur_IRC_Cartesians_noMW_output/bifur_IRC_Cartesians_noMW point 179
C 0.46485 0.70238 1.07204
 C -0.33138 0.78303 -1.08003
 C -0.23012 1.21051 -0.00479
 C -0.16442 -0.45868 1.78105
 C 0.03235 -0.50580 -1.77548
 F 1.81888 1.34044 1.80047
 F -0.99985 1.65397 -1.81989
 H -1.00535 -0.92940 1.14488
 H -0.84956 -1.05929 -1.82123
 H 0.67565 -1.12036 1.96815
 H 0.85115 -1.07406 -1.26657
 H -0.57302 -0.20167 2.77469
 H 0.31084 -0.34107 -2.77329
13
bifur_IRC_Cartesians_noMW_output/bifur_IRC_Cartesians_noMW point 180
C 0.46470 0.70239 1.07204
 C -0.33123 0.78301 -1.08003
 C -0.23012 1.21051 -0.00479
 C -0.16439 -0.45869 1.78105
 C 0.03231 -0.50580 -1.77548
 F 1.81834 1.34050 1.80047
 F -0.99931 1.65391 -1.81989
 H -1.00532 -0.92942 1.14501
 H -0.84959 -1.05926 -1.82110
 H 0.67569 -1.12036 1.96802
 H 0.85112 -1.07407 -1.26671
 H -0.57286 -0.20169 2.77469
 H 0.31067 -0.34105 -2.77329
13
bifur_IRC_Cartesians_noMW_output/bifur_IRC_Cartesians_noMW point 181
C 0.46455 0.70241 1.07204
 C -0.33107 0.78300 -1.08003
 C -0.23012 1.21051 -0.00479
 C -0.16435 -0.45870 1.78105
 C 0.03227 -0.50579 -1.77548
 F 1.81778 1.34056 1.80047
 F -0.99876 1.65385 -1.81988
 H -1.00529 -0.92945 1.14514
 H -0.84962 -1.05924 -1.82097
 H 0.67572 -1.12035 1.96788
 H 0.85108 -1.07408 -1.26684
 H -0.57268 -0.20172 2.77469
 H 0.31050 -0.34102 -2.77329
13
bifur_IRC_Cartesians_noMW_output/bifur_IRC_Cartesians_noMW point 182
C 0.46440 0.70242 1.07204
 C -0.33093 0.78298 -1.08003
 C -0.23012 1.21051 -0.00478
 C -0.16431 -0.45871 1.78105
 C 0.03223 -0.50578 -1.77548
 F 1.81727 1.34062 1.80048
 F -0.99825 1.65380 -1.81988
 H -1.00526 -0.92947 1.14527
 H -0.84965 -1.05921 -1.82084
 H 0.67575 -1.12034 1.96775
 H 0.85105 -1.07409 -1.26697
 H -0.57252 -0.20174 2.77469
 H 0.31034 -0.34099 -2.77329
13
bifur_IRC_Cartesians_noMW_output/bifur_IRC_Cartesians_noMW point 183
C 0.46433 0.70243 1.07204
 C -0.33086 0.78298 -1.08003
 C -0.23012 1.21051 -0.00478
 C -0.16429 -0.45871 1.78105
 C 0.03222 -0.50577 -1.77548
 F 1.81701 1.34065 1.80048
 F -0.99800 1.65377 -1.81988
 H -1.00525 -0.92948 1.14533
 H -0.84966 -1.05920 -1.82078
 H 0.67577 -1.12034 1.96769
 H 0.85103 -1.07409 -1.26704
 H -0.57244 -0.20176 2.77469
 H 0.31026 -0.34098 -2.77329
13
bifur_IRC_Cartesians_noMW_output/bifur_IRC_Cartesians_noMW point 184
C 0.46432 0.70243 1.07204
 C -0.33085 0.78298 -1.08003
 C -0.23012 1.21051 -0.00478
 C -0.16429 -0.45871 1.78105
 C 0.03221 -0.50577 -1.77548
 F 1.81699 1.34065 1.80048
 F -0.99798 1.65377 -1.81988
 H -1.00525 -0.92948 1.14533
 H -0.84966 -1.05920 -1.82078
 H 0.67577 -1.12033 1.96769
 H 0.85103 -1.07409 -1.26704
 H -0.57244 -0.20176 2.77469
 H 0.31025 -0.34098 -2.77329
13
bifur_IRC_Cartesians_noMW_output/bifur_IRC_Cartesians_noMW point 185
C 0.06784 0.74147 1.07663
 C 0.06781 0.74253 -1.07706
 C -0.22414 1.20806 0.00028
 C -0.06606 -0.48218 1.78041
 C -0.06560 -0.48156 -1.77970
 F 0.40617 1.49578 1.80856
 F 0.40551 1.49790 -1.81176
 H -0.92781 -0.99373 1.48522
 H -0.92713 -0.99324 -1.48487
 H 0.76303 -1.09789 1.62061
 H 0.76314 -1.09724 -1.61936
 H -0.13184 -0.27014 2.77591
 H -0.13092 -0.26975 -2.77487
13
bifur_IRC_Cartesians_noMW_output/bifur_IRC_Cartesians_noMW point 186
C 0.06758 0.74149 1.07663
 C 0.06807 0.74250 -1.07705
 C -0.22414 1.20806 0.00028
 C -0.06600 -0.48220 1.78041
 C -0.06566 -0.48155 -1.77970
 F 0.40526 1.49588 1.80856
 F 0.40642 1.49780 -1.81176
 H -0.92776 -0.99377 1.48544
 H -0.92718 -0.99320 -1.48465
 H 0.76309 -1.09788 1.62039
 H 0.76308 -1.09726 -1.61959
 H -0.13155 -0.27018 2.77591
 H -0.13120 -0.26971 -2.77487
13
bifur_IRC_Cartesians_noMW_output/bifur_IRC_Cartesians_noMW point 187
C 0.06486 0.74176 1.07666
 C 0.07080 0.74223 -1.07703
 C -0.22410 1.20805 0.00032
 C -0.06533 -0.48236 1.78041
 C -0.06633 -0.48138 -1.77973
 F 0.39558 1.49695 1.80862
 F 0.41605 1.49673 -1.81170
 H -0.92723 -0.99421 1.48777
 H -0.92771 -0.99274 -1.48235
 H 0.76369 -1.09772 1.61801
 H 0.76248 -1.09742 -1.62201
 H -0.12853 -0.27065 2.77592
 H -0.13423 -0.26922 -2.77488
13
bifur_IRC_Cartesians_noMW_output/bifur_IRC_Cartesians_noMW point 188
C 0.05608 0.74263 1.07677
 C 0.07963 0.74133 -1.07697
 C -0.22397 1.20799 0.00043
 C -0.06315 -0.48288 1.78039
 C -0.06850 -0.48084 -1.77982
 F 0.36433 1.50038 1.80880
 F 0.44713 1.49328 -1.81152
 H -0.92551 -0.99564 1.49530
 H -0.92943 -0.99128 -1.47491
 H 0.76562 -1.09722 1.61032
 H 0.76053 -1.09793 -1.62981
 H -0.11877 -0.27216 2.77595
 H -0.14400 -0.26764 -2.77492
13
bifur_IRC_Cartesians_noMW_output/bifur_IRC_Cartesians_noMW point 189
C 0.04592 0.74362 1.07688
 C 0.08984 0.74029 -1.07689
 C -0.22381 1.20793 0.00056
 C -0.06063 -0.48348 1.78038
 C -0.07100 -0.48022 -1.77993
 F 0.32821 1.50435 1.80901
 F 0.48307 1.48928 -1.81132
 H -0.92353 -0.99728 1.50400
 H -0.93141 -0.98959 -1.46631
 H 0.76786 -1.09665 1.60143
 H 0.75828 -1.09852 -1.63883
 H -0.10749 -0.27391 2.77598
 H -0.15530 -0.26582 -2.77496
13
bifur_IRC_Cartesians_noMW_output/bifur_IRC_Cartesians_noMW point 190
C 0.03527 0.74467 1.07701
 C 0.10055 0.73921 -1.07681
 C -0.22365 1.20786 0.00070
 C -0.05799 -0.48411 1.78036
 C -0.07363 -0.47957 -1.78004
 F 0.29030 1.50852 1.80922
 F 0.52078 1.48510 -1.81110
 H -0.92145 -0.99901 1.51314
 H -0.93350 -0.98782 -1.45728
 H 0.77020 -1.09605 1.59211
 H 0.75592 -1.09915 -1.64830
 H -0.09565 -0.27575 2.77601
 H -0.16715 -0.26390 -2.77500
13
bifur_IRC_Cartesians_noMW_output/bifur_IRC_Cartesians_noMW point 191
C 0.02444 0.74574 1.07713
 C 0.11144 0.73810 -1.07673
 C -0.22349 1.20780 0.00083
 C -0.05531 -0.48475 1.78034
 C -0.07630 -0.47891 -1.78016
 F 0.25176 1.51276 1.80944
 F 0.55913 1.48084 -1.81088
 H -0.91933 -1.00076 1.52242
 H -0.93561 -0.98602 -1.44810
 H 0.77258 -1.09543 1.58262
 H 0.75352 -1.09978 -1.65793
 H -0.08362 -0.27762 2.77604
 H -0.17920 -0.26196 -2.77505
13
bifur_IRC_Cartesians_noMW_output/bifur_IRC_Cartesians_noMW point 192
C 0.01346 0.74682 1.07726
 C 0.12249 0.73698 -1.07665
 C -0.22332 1.20773 0.00097
 C -0.05259 -0.48540 1.78032
 C -0.07901 -0.47824 -1.78028
 F 0.21268 1.51706 1.80967
 F 0.59800 1.47652 -1.81065
 H -0.91719 -1.00254 1.53184
 H -0.93776 -0.98419 -1.43880
 H 0.77500 -1.09481 1.57301
 H 0.75108 -1.10042 -1.66768
 H -0.07141 -0.27951 2.77608
 H -0.19142 -0.25999 -2.77509
13
bifur_IRC_Cartesians_noMW_output/bifur_IRC_Cartesians_noMW point 193
C 0.00231 0.74792 1.07739
 C 0.13369 0.73585 -1.07657
 C -0.22316 1.20766 0.00112
 C -0.04983 -0.48606 1.78031
 C -0.08176 -0.47756 -1.78039
 F 0.17302 1.52142 1.80990
 F 0.63745 1.47214 -1.81042
 H -0.91501 -1.00435 1.54139
 H -0.93994 -0.98234 -1.42936
 H 0.77745 -1.09418 1.56325
 H 0.74861 -1.10107 -1.67759
 H -0.05903 -0.28144 2.77611
 H -0.20382 -0.25798 -2.77513
13
bifur_IRC_Cartesians_noMW_output/bifur_IRC_Cartesians_noMW point 194
C -0.00892 0.74903 1.07752
 C 0.14499 0.73470 -1.07648
 C -0.22299 1.20759 0.00126
 C -0.04705 -0.48673 1.78029
 C -0.08453 -0.47687 -1.78051
 F 0.13305 1.52581 1.81012
 F 0.67721 1.46772 -1.81019
 H -0.91282 -1.00617 1.55102
 H -0.94213 -0.98047 -1.41984
 H 0.77993 -1.09355 1.55342
 H 0.74612 -1.10173 -1.68757
 H -0.04654 -0.28337 2.77615
 H -0.21632 -0.25597 -2.77518
13
bifur_IRC_Cartesians_noMW_output/bifur_IRC_Cartesians_noMW point 195
C -0.02023 0.75014 1.07765
 C 0.15636 0.73355 -1.07640
 C -0.22282 1.20752 0.00140
 C -0.04425 -0.48740 1.78027
 C -0.08732 -0.47618 -1.78063
 F 0.09282 1.53024 1.81035
 F 0.71723 1.46328 -1.80996
 H -0.91061 -1.00800 1.56071
 H -0.94434 -0.97859 -1.41026
 H 0.78242 -1.09291 1.54352
 H 0.74362 -1.10239 -1.69762
 H -0.03398 -0.28532 2.77618
 H -0.22890 -0.25393 -2.77522
13
bifur_IRC_Cartesians_noMW_output/bifur_IRC_Cartesians_noMW point 196
C -0.03160 0.75126 1.07778
 C 0.16779 0.73239 -1.07631
 C -0.22265 1.20745 0.00155
 C -0.04143 -0.48807 1.78025
 C -0.09013 -0.47549 -1.78075
 F 0.05236 1.53469 1.81059
 F 0.75749 1.45881 -1.80973
 H -0.90839 -1.00984 1.57046
 H -0.94656 -0.97670 -1.40063
 H 0.78492 -1.09226 1.53357
 H 0.74110 -1.10305 -1.70772
 H -0.02134 -0.28728 2.77622
 H -0.24156 -0.25189 -2.77527
13
bifur_IRC_Cartesians_noMW_output/bifur_IRC_Cartesians_noMW point 197
C -0.04303 0.75238 1.07791
 C 0.17928 0.73122 -1.07623
 C -0.22247 1.20738 0.00170
 C -0.03860 -0.48875 1.78023
 C -0.09295 -0.47479 -1.78088
 F 0.01169 1.53916 1.81082
 F 0.79794 1.45432 -1.80950
 H -0.90616 -1.01170 1.58026
 H -0.94879 -0.97479 -1.39095
 H 0.78743 -1.09161 1.52357
 H 0.73856 -1.10372 -1.71788
 H -0.00864 -0.28926 2.77625
 H -0.25427 -0.24984 -2.77531
13
bifur_IRC_Cartesians_noMW_output/bifur_IRC_Cartesians_noMW point 198
C -0.05447 0.75351 1.07804
 C 0.19079 0.73005 -1.07614
 C -0.22230 1.20731 0.00184
 C -0.03576 -0.48943 1.78022
 C -0.09577 -0.47409 -1.78100
 F -0.02903 1.54363 1.81105
 F 0.83845 1.44982 -1.80926
 H -0.90392 -1.01355 1.59007
 H -0.95103 -0.97289 -1.38125
 H 0.78995 -1.09097 1.51355
 H 0.73602 -1.10439 -1.72805
 H 0.00407 -0.29123 2.77629
 H -0.26701 -0.24778 -2.77536
13
bifur_IRC_Cartesians_noMW_output/bifur_IRC_Cartesians_noMW point 199
C -0.06589 0.75463 1.07818
 C 0.20227 0.72889 -1.07605
 C -0.22213 1.20724 0.00199
 C -0.03293 -0.49010 1.78020
 C -0.09859 -0.47340 -1.78112
 F -0.06967 1.54810 1.81129
 F 0.87888 1.44533 -1.80903
 H -0.90169 -1.01540 1.59986
 H -0.95326 -0.97099 -1.37157
 H 0.79247 -1.09032 1.50355
 H 0.73349 -1.10505 -1.73819
 H 0.01676 -0.29320 2.77632
 H -0.27971 -0.24573 -2.77541
13
bifur_IRC_Cartesians_noMW_output/bifur_IRC_Cartesians_noMW point 200
C -0.07729 0.75576 1.07831
 C 0.21373 0.72773 -1.07597
 C -0.22196 1.20717 0.00213
 C -0.03011 -0.49078 1.78018
 C -0.10140 -0.47270 -1.78124
 F -0.11022 1.55256 1.81152
 F 0.91922 1.44085 -1.80879
 H -0.89946 -1.01725 1.60963
 H -0.95549 -0.96909 -1.36192
 H 0.79497 -1.08968 1.49357
 H 0.73097 -1.10572 -1.74832
 H 0.02943 -0.29516 2.77636
 H -0.29239 -0.24368 -2.77545
13
bifur_IRC_Cartesians_noMW_output/bifur_IRC_Cartesians_noMW point 201
C -0.08863 0.75687 1.07844
 C 0.22514 0.72657 -1.07588
 C -0.22179 1.20710 0.00228
 C -0.02730 -0.49145 1.78016
 C -0.10420 -0.47201 -1.78136
 F -0.15060 1.55700 1.81175
 F 0.95939 1.43639 -1.80856
 H -0.89725 -1.01909 1.61936
 H -0.95771 -0.96721 -1.35231
 H 0.79747 -1.08903 1.48364
 H 0.72845 -1.10638 -1.75841
 H 0.04204 -0.29712 2.77639
 H -0.30502 -0.24165 -2.77550
13
bifur_IRC_Cartesians_noMW_output/bifur_IRC_Cartesians_noMW point 202
C -0.09992 0.75799 1.07857
 C 0.23648 0.72542 -1.07580
 C -0.22162 1.20703 0.00242
 C -0.02450 -0.49212 1.78014
 C -0.10698 -0.47132 -1.78148
 F -0.19074 1.56142 1.81198
 F 0.99932 1.43195 -1.80833
 H -0.89504 -1.02091 1.62903
 H -0.95991 -0.96533 -1.34275
 H 0.79996 -1.08839 1.47376
 H 0.72595 -1.10704 -1.76843
 H 0.05458 -0.29907 2.77643
 H -0.31757 -0.23962 -2.77554
13
bifur_IRC_Cartesians_noMW_output/bifur_IRC_Cartesians_noMW point 203
C -0.11110 0.75909 1.07870
 C 0.24773 0.72428 -1.07572
 C -0.22145 1.20696 0.00256
 C -0.02173 -0.49278 1.78012
 C -0.10974 -0.47064 -1.78160
 F -0.23053 1.56579 1.81221
 F 1.03890 1.42755 -1.80810
 H -0.89286 -1.02273 1.63861
 H -0.96210 -0.96347 -1.33327
 H 0.80242 -1.08776 1.46398
 H 0.72347 -1.10769 -1.77837
 H 0.06700 -0.30100 2.77646
 H -0.33002 -0.23761 -2.77559
13
bifur_IRC_Cartesians_noMW_output/bifur_IRC_Cartesians_noMW point 204
C -0.12218 0.76018 1.07883
 C 0.25887 0.72315 -1.07563
 C -0.22128 1.20689 0.00271
 C -0.01899 -0.49343 1.78011
 C -0.11247 -0.46996 -1.78172
 F -0.26995 1.57013 1.81243
 F 1.07812 1.42320 -1.80788
 H -0.89070 -1.02452 1.64811
 H -0.96426 -0.96163 -1.32389
 H 0.80485 -1.08713 1.45428
 H 0.72102 -1.10834 -1.78821
 H 0.07931 -0.30291 2.77649
 H -0.34234 -0.23562 -2.77563
13
bifur_IRC_Cartesians_noMW_output/bifur_IRC_Cartesians_noMW point 205
C -0.13312 0.76125 1.07895
 C 0.26987 0.72203 -1.07555
 C -0.22112 1.20683 0.00285
 C -0.01627 -0.49408 1.78009
 C -0.11517 -0.46929 -1.78183
 F -0.30890 1.57441 1.81266
 F 1.11687 1.41890 -1.80765
 H -0.88856 -1.02630 1.65749
 H -0.96640 -0.95981 -1.31461
 H 0.80726 -1.08651 1.44470
 H 0.71859 -1.10898 -1.79794
 H 0.09148 -0.30479 2.77653
 H -0.35452 -0.23365 -2.77567
13
bifur_IRC_Cartesians_noMW_output/bifur_IRC_Cartesians_noMW point 206
C -0.14390 0.76232 1.07908
 C 0.28071 0.72093 -1.07547
 C -0.22095 1.20676 0.00298
 C -0.01360 -0.49472 1.78007
 C -0.11783 -0.46863 -1.78195
 F -0.34726 1.57863 1.81288
 F 1.15503 1.41466 -1.80743
 H -0.88645 -1.02804 1.66673
 H -0.96851 -0.95801 -1.30548
 H 0.80964 -1.08590 1.43526
 H 0.71620 -1.10961 -1.80752
 H 0.10346 -0.30665 2.77656
 H -0.36652 -0.23172 -2.77572
13
bifur_IRC_Cartesians_noMW_output/bifur_IRC_Cartesians_noMW point 207
C -0.15449 0.76336 1.07920
 C 0.29136 0.71985 -1.07539
 C -0.22079 1.20669 0.00312
 C -0.01098 -0.49535 1.78005
 C -0.12044 -0.46799 -1.78206
 F -0.38494 1.58277 1.81309
 F 1.19251 1.41050 -1.80721
 H -0.88438 -1.02976 1.67581
 H -0.97057 -0.95625 -1.29651
 H 0.81197 -1.08531 1.42599
 H 0.71385 -1.11023 -1.81693
 H 0.11522 -0.30848 2.77659
 H -0.37830 -0.22981 -2.77576
13
bifur_IRC_Cartesians_noMW_output/bifur_IRC_Cartesians_noMW point 208
C -0.16488 0.76438 1.07932
 C 0.30180 0.71879 -1.07531
 C -0.22064 1.20663 0.00325
 C -0.00841 -0.49596 1.78004
 C -0.12301 -0.46735 -1.78217
 F -0.42190 1.58683 1.81330
 F 1.22928 1.40641 -1.80700
 H -0.88235 -1.03144 1.68472
 H -0.97260 -0.95452 -1.28771
 H 0.81425 -1.08472 1.41690
 H 0.71155 -1.11083 -1.82616
 H 0.12677 -0.31027 2.77663
 H -0.38986 -0.22795 -2.77580
13
bifur_IRC_Cartesians_noMW_output/bifur_IRC_Cartesians_noMW point 209
C -0.17503 0.76538 1.07944
 C 0.31201 0.71775 -1.07524
 C -0.22049 1.20657 0.00338
 C -0.00589 -0.49656 1.78002
 C -0.12551 -0.46673 -1.78228
 F -0.45801 1.59080 1.81351
 F 1.26520 1.40242 -1.80679
 H -0.88037 -1.03309 1.69342
 H -0.97459 -0.95283 -1.27911
 H 0.81649 -1.08414 1.40801
 H 0.70930 -1.11143 -1.83518
 H 0.13804 -0.31202 2.77666
 H -0.40115 -0.22613 -2.77584
13
bifur_IRC_Cartesians_noMW_output/bifur_IRC_Cartesians_noMW point 210
C -0.18492 0.76635 1.07955
 C 0.32195 0.71675 -1.07516
 C -0.22034 1.20651 0.00351
 C -0.00344 -0.49715 1.78001
 C -0.12795 -0.46613 -1.78238
 F -0.49321 1.59467 1.81371
 F 1.30022 1.39853 -1.80659
 H -0.87844 -1.03469 1.70190
 H -0.97652 -0.95119 -1.27073
 H 0.81866 -1.08358 1.39936
 H 0.70711 -1.11200 -1.84396
 H 0.14903 -0.31373 2.77669
 H -0.41216 -0.22435 -2.77588
13
bifur_IRC_Cartesians_noMW_output/bifur_IRC_Cartesians_noMW point 211
C -0.19454 0.76730 1.07967
 C 0.33163 0.71576 -1.07509
 C -0.22019 1.20645 0.00363
 C -0.00106 -0.49772 1.77999
 C -0.13033 -0.46554 -1.78249
 F -0.52746 1.59844 1.81391
 F 1.33429 1.39475 -1.80640
 H -0.87656 -1.03625 1.71015
 H -0.97840 -0.94959 -1.26258
 H 0.82078 -1.08304 1.39093
 H 0.70497 -1.11256 -1.85252
 H 0.15973 -0.31539 2.77672
 H -0.42287 -0.22262 -2.77592
13
bifur_IRC_Cartesians_noMW_output/bifur_IRC_Cartesians_noMW point 212
C -0.20389 0.76822 1.07977
 C 0.34103 0.71481 -1.07502
 C -0.22005 1.20639 0.00375
 C 0.00126 -0.49827 1.77998
 C -0.13263 -0.46497 -1.78259
 F -0.56072 1.60210 1.81410
 F 1.36737 1.39108 -1.80620
 H -0.87474 -1.03776 1.71816
 H -0.98023 -0.94803 -1.25466
 H 0.82284 -1.08251 1.38275
 H 0.70290 -1.11311 -1.86082
 H 0.17012 -0.31700 2.77675
 H -0.43327 -0.22094 -2.77596
13
bifur_IRC_Cartesians_noMW_output/bifur_IRC_Cartesians_noMW point 213
C -0.21295 0.76912 1.07988
 C 0.35014 0.71389 -1.07495
 C -0.21991 1.20633 0.00387
 C 0.00350 -0.49881 1.77996
 C -0.13487 -0.46442 -1.78268
 F -0.59296 1.60564 1.81428
 F 1.39946 1.38751 -1.80602
 H -0.87297 -1.03923 1.72593
 H -0.98200 -0.94652 -1.24698
 H 0.82483 -1.08200 1.37481
 H 0.70089 -1.11364 -1.86888
 H 0.18019 -0.31856 2.77677
 H -0.44335 -0.21931 -2.77599
13
bifur_IRC_Cartesians_noMW_output/bifur_IRC_Cartesians_noMW point 214
C -0.22170 0.76998 1.07998
 C 0.35894 0.71299 -1.07489
 C -0.21978 1.20628 0.00398
 C 0.00567 -0.49933 1.77995
 C -0.13703 -0.46388 -1.78278
 F -0.62410 1.60907 1.81446
 F 1.43043 1.38407 -1.80584
 H -0.87126 -1.04065 1.73343
 H -0.98371 -0.94507 -1.23957
 H 0.82676 -1.08150 1.36715
 H 0.69895 -1.11415 -1.87665
 H 0.18991 -0.32007 2.77680
 H -0.45309 -0.21774 -2.77603
13
bifur_IRC_Cartesians_noMW_output/bifur_IRC_Cartesians_noMW point 215
C -0.23010 0.77080 1.08008
 C 0.36738 0.71214 -1.07482
 C -0.21966 1.20623 0.00408
 C 0.00775 -0.49982 1.77993
 C -0.13910 -0.46337 -1.78286
 F -0.65399 1.61235 1.81463
 F 1.46016 1.38077 -1.80567
 H -0.86962 -1.04201 1.74063
 H -0.98535 -0.94367 -1.23245
 H 0.82861 -1.08103 1.35980
 H 0.69709 -1.11464 -1.88412
 H 0.19925 -0.32152 2.77683
 H -0.46243 -0.21623 -2.77606
13
bifur_IRC_Cartesians_noMW_output/bifur_IRC_Cartesians_noMW point 216
C -0.23814 0.77159 1.08017
 C 0.37546 0.71132 -1.07476
 C -0.21953 1.20618 0.00419
 C 0.00974 -0.50030 1.77992
 C -0.14108 -0.46288 -1.78295
 F -0.68257 1.61550 1.81480
 F 1.48860 1.37761 -1.80550
 H -0.86805 -1.04331 1.74752
 H -0.98692 -0.94233 -1.22565
 H 0.83038 -1.08057 1.35277
 H 0.69531 -1.11511 -1.89126
 H 0.20817 -0.32290 2.77685
 H -0.47137 -0.21479 -2.77609
13
bifur_IRC_Cartesians_noMW_output/bifur_IRC_Cartesians_noMW point 217
C -0.24582 0.77235 1.08026
 C 0.38318 0.71053 -1.07471
 C -0.21942 1.20613 0.00429
 C 0.01164 -0.50075 1.77991
 C -0.14297 -0.46241 -1.78303
 F -0.70989 1.61850 1.81495
 F 1.51578 1.37459 -1.80535
 H -0.86655 -1.04456 1.75410
 H -0.98842 -0.94106 -1.21914
 H 0.83207 -1.08014 1.34605
 H 0.69361 -1.11556 -1.89808
 H 0.21670 -0.32423 2.77687
 H -0.47991 -0.21341 -2.77612
13
bifur_IRC_Cartesians_noMW_output/bifur_IRC_Cartesians_noMW point 218
C -0.25315 0.77307 1.08034
 C 0.39055 0.70979 -1.07465
 C -0.21931 1.20608 0.00438
 C 0.01346 -0.50119 1.77990
 C -0.14478 -0.46196 -1.78311
 F -0.73598 1.62137 1.81510
 F 1.54173 1.37171 -1.80520
 H -0.86512 -1.04574 1.76038
 H -0.98985 -0.93984 -1.21293
 H 0.83368 -1.07972 1.33963
 H 0.69198 -1.11599 -1.90459
 H 0.22485 -0.32549 2.77690
 H -0.48807 -0.21209 -2.77615
13
bifur_IRC_Cartesians_noMW_output/bifur_IRC_Cartesians_noMW point 219
C -0.26013 0.77376 1.08042
 C 0.39757 0.70907 -1.07460
 C -0.21920 1.20604 0.00447
 C 0.01519 -0.50160 1.77989
 C -0.14650 -0.46154 -1.78318
 F -0.76081 1.62410 1.81524
 F 1.56643 1.36897 -1.80505
 H -0.86375 -1.04688 1.76637
 H -0.99121 -0.93868 -1.20702
 H 0.83522 -1.07933 1.33352
 H 0.69043 -1.11639 -1.91079
 H 0.23261 -0.32670 2.77692
 H -0.49584 -0.21084 -2.77618
13
bifur_IRC_Cartesians_noMW_output/bifur_IRC_Cartesians_noMW point 220
C -0.26675 0.77441 1.08050
 C 0.40423 0.70840 -1.07455
 C -0.21910 1.20600 0.00455
 C 0.01683 -0.50199 1.77987
 C -0.14814 -0.46113 -1.78325
 F -0.78437 1.62669 1.81538
 F 1.58987 1.36637 -1.80492
 H -0.86246 -1.04795 1.77204
 H -0.99251 -0.93757 -1.20141
 H 0.83667 -1.07895 1.32773
 H 0.68897 -1.11678 -1.91668
 H 0.23997 -0.32784 2.77694
 H -0.50321 -0.20965 -2.77621
13
bifur_IRC_Cartesians_noMW_output/bifur_IRC_Cartesians_noMW point 221
C -0.27303 0.77503 1.08057
 C 0.41054 0.70776 -1.07450
 C -0.21901 1.20596 0.00463
 C 0.01839 -0.50237 1.77986
 C -0.14969 -0.46075 -1.78332
 F -0.80672 1.62915 1.81551
 F 1.61210 1.36390 -1.80479
 H -0.86123 -1.04897 1.77743
 H -0.99374 -0.93653 -1.19609
 H 0.83806 -1.07860 1.32223
 H 0.68757 -1.11715 -1.92226
 H 0.24694 -0.32892 2.77696
 H -0.51019 -0.20852 -2.77623
13
bifur_IRC_Cartesians_noMW_output/bifur_IRC_Cartesians_noMW point 222
C -0.27896 0.77561 1.08064
 C 0.41651 0.70715 -1.07446
 C -0.21892 1.20593 0.00471
 C 0.01986 -0.50272 1.77985
 C -0.15115 -0.46038 -1.78338
 F -0.82784 1.63147 1.81563
 F 1.63312 1.36156 -1.80467
 H -0.86007 -1.04993 1.78251
 H -0.99490 -0.93554 -1.19106
 H 0.83936 -1.07826 1.31703
 H 0.68626 -1.11749 -1.92753
 H 0.25354 -0.32995 2.77698
 H -0.51680 -0.20746 -2.77626
13
bifur_IRC_Cartesians_noMW_output/bifur_IRC_Cartesians_noMW point 223
C -0.28456 0.77617 1.08071
 C 0.42214 0.70658 -1.07442
 C -0.21884 1.20589 0.00478
 C 0.02124 -0.50305 1.77985
 C -0.15253 -0.46004 -1.78344
 F -0.84777 1.63366 1.81574
 F 1.65293 1.35936 -1.80455
 H -0.85898 -1.05084 1.78731
 H -0.99599 -0.93461 -1.18631
 H 0.84060 -1.07794 1.31213
 H 0.68502 -1.11782 -1.93251
 H 0.25976 -0.33091 2.77699
 H -0.52303 -0.20645 -2.77628
13
bifur_IRC_Cartesians_noMW_output/bifur_IRC_Cartesians_noMW point 224
C -0.28984 0.77669 1.08077
 C 0.42745 0.70604 -1.07438
 C -0.21876 1.20586 0.00485
 C 0.02255 -0.50336 1.77984
 C -0.15383 -0.45972 -1.78350
 F -0.86654 1.63572 1.81585
 F 1.67161 1.35729 -1.80444
 H -0.85795 -1.05169 1.79184
 H -0.99702 -0.93373 -1.18184
 H 0.84176 -1.07764 1.30751
 H 0.68385 -1.11813 -1.93720
 H 0.26562 -0.33182 2.77701
 H -0.52890 -0.20550 -2.77630
13
bifur_IRC_Cartesians_noMW_output/bifur_IRC_Cartesians_noMW point 225
C -0.29480 0.77717 1.08083
 C 0.43243 0.70554 -1.07434
 C -0.21868 1.20583 0.00491
 C 0.02378 -0.50365 1.77983
 C -0.15506 -0.45942 -1.78355
 F -0.88419 1.63767 1.81595
 F 1.68917 1.35534 -1.80434
 H -0.85698 -1.05249 1.79609
 H -0.99799 -0.93291 -1.17764
 H 0.84285 -1.07736 1.30317
 H 0.68275 -1.11842 -1.94160
 H 0.27114 -0.33268 2.77702
 H -0.53442 -0.20461 -2.77632
13
bifur_IRC_Cartesians_noMW_output/bifur_IRC_Cartesians_noMW point 226
C -0.29944 0.77763 1.08088
 C 0.43710 0.70506 -1.07431
 C -0.21861 1.20580 0.00497
 C 0.02493 -0.50393 1.77982
 C -0.15620 -0.45913 -1.78360
 F -0.90071 1.63948 1.81605
 F 1.70560 1.35351 -1.80425
 H -0.85607 -1.05325 1.80007
 H -0.99890 -0.93213 -1.17371
 H 0.84387 -1.07710 1.29911
 H 0.68172 -1.11869 -1.94573
 H 0.27630 -0.33348 2.77704
 H -0.53958 -0.20378 -2.77634
13
bifur_IRC_Cartesians_noMW_output/bifur_IRC_Cartesians_noMW point 227
C -0.30376 0.77806 1.08093
 C 0.44144 0.70462 -1.07427
 C -0.21855 1.20577 0.00503
 C 0.02600 -0.50418 1.77982
 C -0.15727 -0.45887 -1.78365
 F -0.91607 1.64117 1.81613
 F 1.72088 1.35182 -1.80416
 H -0.85523 -1.05395 1.80377
 H -0.99974 -0.93142 -1.17005
 H 0.84482 -1.07686 1.29533
 H 0.68076 -1.11894 -1.94957
 H 0.28109 -0.33422 2.77705
 H -0.54439 -0.20300 -2.77635
13
bifur_IRC_Cartesians_noMW_output/bifur_IRC_Cartesians_noMW point 228
C -0.30774 0.77845 1.08098
 C 0.44545 0.70422 -1.07424
 C -0.21849 1.20575 0.00508
 C 0.02699 -0.50442 1.77981
 C -0.15825 -0.45863 -1.78369
 F -0.93025 1.64273 1.81622
 F 1.73498 1.35025 -1.80408
 H -0.85445 -1.05459 1.80718
 H -1.00052 -0.93075 -1.16668
 H 0.84570 -1.07663 1.29184
 H 0.67988 -1.11917 -1.95311
 H 0.28552 -0.33491 2.77706
 H -0.54882 -0.20229 -2.77637
13
bifur_IRC_Cartesians_noMW_output/bifur_IRC_Cartesians_noMW point 229
C -0.31140 0.77881 1.08102
 C 0.44913 0.70384 -1.07422
 C -0.21843 1.20573 0.00512
 C 0.02789 -0.50464 1.77980
 C -0.15915 -0.45840 -1.78373
 F -0.94328 1.64416 1.81629
 F 1.74795 1.34881 -1.80400
 H -0.85374 -1.05518 1.81032
 H -1.00123 -0.93014 -1.16357
 H 0.84650 -1.07642 1.28863
 H 0.67907 -1.11939 -1.95636
 H 0.28959 -0.33554 2.77708
 H -0.55289 -0.20163 -2.77639
13
bifur_IRC_Cartesians_noMW_output/bifur_IRC_Cartesians_noMW point 230
C -0.31476 0.77914 1.08106
 C 0.45251 0.70350 -1.07419
 C -0.21838 1.20570 0.00517
 C 0.02873 -0.50484 1.77980
 C -0.15998 -0.45820 -1.78376
 F -0.95522 1.64548 1.81636
 F 1.75983 1.34749 -1.80393
 H -0.85308 -1.05573 1.81320
 H -1.00189 -0.92959 -1.16073
 H 0.84724 -1.07623 1.28569
 H 0.67832 -1.11958 -1.95934
 H 0.29332 -0.33612 2.77709
 H -0.55663 -0.20102 -2.77640
13
bifur_IRC_Cartesians_noMW_output/bifur_IRC_Cartesians_noMW point 231
C -0.31784 0.77944 1.08109
 C 0.45560 0.70319 -1.07417
 C -0.21833 1.20569 0.00520
 C 0.02949 -0.50502 1.77979
 C -0.16074 -0.45801 -1.78380
 F -0.96618 1.64668 1.81642
 F 1.77073 1.34628 -1.80387
 H -0.85248 -1.05623 1.81584
 H -1.00249 -0.92907 -1.15812
 H 0.84792 -1.07606 1.28300
 H 0.67764 -1.11976 -1.96208
 H 0.29674 -0.33665 2.77710
 H -0.56006 -0.20047 -2.77641
13
bifur_IRC_Cartesians_noMW_output/bifur_IRC_Cartesians_noMW point 232
C -0.32065 0.77972 1.08112
 C 0.45843 0.70290 -1.07415
 C -0.21829 1.20567 0.00524
 C 0.03019 -0.50518 1.77979
 C -0.16144 -0.45784 -1.78383
 F -0.97618 1.64778 1.81648
 F 1.78068 1.34517 -1.80381
 H -0.85193 -1.05668 1.81825
 H -1.00304 -0.92861 -1.15574
 H 0.84854 -1.07590 1.28054
 H 0.67702 -1.11993 -1.96458
 H 0.29987 -0.33713 2.77710
 H -0.56319 -0.19997 -2.77642
13
bifur_IRC_Cartesians_noMW_output/bifur_IRC_Cartesians_noMW point 233
C -0.32320 0.77997 1.08115
 C 0.46099 0.70264 -1.07413
 C -0.21825 1.20565 0.00527
 C 0.03082 -0.50534 1.77978
 C -0.16206 -0.45768 -1.78385
 F -0.98525 1.64878 1.81653
 F 1.78971 1.34417 -1.80376
 H -0.85143 -1.05710 1.82044
 H -1.00354 -0.92818 -1.15358
 H 0.84910 -1.07576 1.27831
 H 0.67645 -1.12008 -1.96684
 H 0.30270 -0.33757 2.77711
 H -0.56602 -0.19951 -2.77643
13
bifur_IRC_Cartesians_noMW_output/bifur_IRC_Cartesians_noMW point 234
C -0.32548 0.78020 1.08118
 C 0.46329 0.70241 -1.07411
 C -0.21822 1.20564 0.00530
 C 0.03138 -0.50547 1.77978
 C -0.16263 -0.45754 -1.78388
 F -0.99338 1.64967 1.81658
 F 1.79779 1.34327 -1.80372
 H -0.85099 -1.05747 1.82239
 H -1.00399 -0.92780 -1.15164
 H 0.84960 -1.07563 1.27631
 H 0.67595 -1.12021 -1.96887
 H 0.30524 -0.33797 2.77712
 H -0.56856 -0.19910 -2.77644
13
bifur_IRC_Cartesians_noMW_output/bifur_IRC_Cartesians_noMW point 235
C -0.32750 0.78039 1.08120
 C 0.46532 0.70220 -1.07409
 C -0.21819 1.20563 0.00533
 C 0.03188 -0.50559 1.77978
 C -0.16313 -0.45742 -1.78390
 F -1.00056 1.65046 1.81662
 F 1.80493 1.34248 -1.80367
 H -0.85059 -1.05779 1.82412
 H -1.00438 -0.92747 -1.14994
 H 0.85005 -1.07551 1.27454
 H 0.67550 -1.12033 -1.97066
 H 0.30748 -0.33832 2.77713
 H -0.57081 -0.19874 -2.77645
13
bifur_IRC_Cartesians_noMW_output/bifur_IRC_Cartesians_noMW point 236
C -0.32926 0.78057 1.08122
 C 0.46709 0.70202 -1.07408
 C -0.21816 1.20562 0.00535
 C 0.03232 -0.50569 1.77977
 C -0.16356 -0.45731 -1.78392
 F -1.00683 1.65115 1.81665
 F 1.81117 1.34179 -1.80364
 H -0.85025 -1.05808 1.82563
 H -1.00472 -0.92717 -1.14844
 H 0.85043 -1.07541 1.27300
 H 0.67511 -1.12043 -1.97223
 H 0.30944 -0.33862 2.77713
 H -0.57277 -0.19842 -2.77646
13
bifur_IRC_Cartesians_noMW_output/bifur_IRC_Cartesians_noMW point 237
C -0.33079 0.78072 1.08124
 C 0.46862 0.70187 -1.07407
 C -0.21814 1.20561 0.00537
 C 0.03270 -0.50578 1.77977
 C -0.16394 -0.45722 -1.78394
 F -1.01224 1.65175 1.81668
 F 1.81656 1.34119 -1.80361
 H -0.84995 -1.05833 1.82694
 H -1.00502 -0.92692 -1.14715
 H 0.85077 -1.07533 1.27167
 H 0.67477 -1.12052 -1.97358
 H 0.31113 -0.33888 2.77714
 H -0.57446 -0.19815 -2.77646
13
bifur_IRC_Cartesians_noMW_output/bifur_IRC_Cartesians_noMW point 238
C -0.33208 0.78084 1.08126
 C 0.46992 0.70173 -1.07406
 C -0.21812 1.20560 0.00539
 C 0.03302 -0.50586 1.77977
 C -0.16425 -0.45714 -1.78395
 F -1.01684 1.65225 1.81671
 F 1.82113 1.34068 -1.80358
 H -0.84970 -1.05854 1.82805
 H -1.00527 -0.92671 -1.14606
 H 0.85105 -1.07525 1.27054
 H 0.67448 -1.12060 -1.97473
 H 0.31257 -0.33911 2.77714
 H -0.57590 -0.19791 -2.77647
13
bifur_IRC_Cartesians_noMW_output/bifur_IRC_Cartesians_noMW point 239
C -0.33314 0.78095 1.08127
 C 0.47099 0.70162 -1.07405
 C -0.21810 1.20559 0.00540
 C 0.03328 -0.50592 1.77977
 C -0.16452 -0.45708 -1.78396
 F -1.02062 1.65267 1.81673
 F 1.82489 1.34026 -1.80356
 H -0.84949 -1.05871 1.82896
 H -1.00548 -0.92653 -1.14516
 H 0.85129 -1.07519 1.26961
 H 0.67425 -1.12066 -1.97568
 H 0.31375 -0.33929 2.77714
 H -0.57708 -0.19772 -2.77647
13
bifur_IRC_Cartesians_noMW_output/bifur_IRC_Cartesians_noMW point 240
C -0.33397 0.78103 1.08128
 C 0.47182 0.70154 -1.07405
 C -0.21809 1.20559 0.00541
 C 0.03348 -0.50597 1.77977
 C -0.16472 -0.45703 -1.78397
 F -1.02356 1.65299 1.81675
 F 1.82781 1.33994 -1.80354
 H -0.84933 -1.05884 1.82967
 H -1.00564 -0.92639 -1.14446
 H 0.85147 -1.07515 1.26888
 H 0.67407 -1.12071 -1.97641
 H 0.31466 -0.33943 2.77714
 H -0.57800 -0.19757 -2.77648
13
bifur_IRC_Cartesians_noMW_output/bifur_IRC_Cartesians_noMW point 241
C -0.33455 0.78109 1.08129
 C 0.47240 0.70148 -1.07404
 C -0.21808 1.20558 0.00542
 C 0.03363 -0.50601 1.77977
 C -0.16486 -0.45699 -1.78398
 F -1.02563 1.65322 1.81676
 F 1.82987 1.33971 -1.80353
 H -0.84922 -1.05894 1.83016
 H -1.00576 -0.92629 -1.14396
 H 0.85160 -1.07511 1.26837
 H 0.67394 -1.12074 -1.97693
 H 0.31531 -0.33953 2.77715
 H -0.57865 -0.19747 -2.77648
13
bifur_IRC_Cartesians_noMW_output/bifur_IRC_Cartesians_noMW point 242
C -0.33490 0.78112 1.08129
 C 0.47275 0.70145 -1.07404
 C -0.21808 1.20558 0.00542
 C 0.03372 -0.50603 1.77977
 C -0.16495 -0.45697 -1.78398
 F -1.02688 1.65336 1.81677
 F 1.83111 1.33957 -1.80352
 H -0.84915 -1.05899 1.83046
 H -1.00582 -0.92624 -1.14367
 H 0.85167 -1.07509 1.26807
 H 0.67386 -1.12076 -1.97724
 H 0.31570 -0.33959 2.77715
 H -0.57904 -0.19741 -2.77648
13
bifur_IRC_Cartesians_noMW_output/bifur_IRC_Cartesians_noMW point 243
C -0.33503 0.78113 1.08129
 C 0.47288 0.70143 -1.07404
 C -0.21808 1.20558 0.00542
 C 0.03375 -0.50604 1.77976
 C -0.16498 -0.45696 -1.78398
 F -1.02733 1.65340 1.81677
 F 1.83156 1.33952 -1.80352
 H -0.84912 -1.05901 1.83057
 H -1.00585 -0.92621 -1.14356
 H 0.85170 -1.07509 1.26796
 H 0.67383 -1.12077 -1.97735
 H 0.31584 -0.33961 2.77715
 H -0.57918 -0.19738 -2.77648
13
bifur_IRC_Cartesians_noMW_output/bifur_IRC_Cartesians_noMW point 244
C -0.33493 0.78113 1.08129
 C 0.47278 0.70144 -1.07404
 C -0.21808 1.20558 0.00542
 C 0.03372 -0.50603 1.77976
 C -0.16496 -0.45697 -1.78398
 F -1.02698 1.65337 1.81677
 F 1.83122 1.33956 -1.80352
 H -0.84914 -1.05900 1.83049
 H -1.00583 -0.92623 -1.14364
 H 0.85168 -1.07509 1.26804
 H 0.67385 -1.12076 -1.97726
 H 0.31573 -0.33960 2.77715
 H -0.57907 -0.19740 -2.77648
13
bifur_IRC_Cartesians_noMW_output/bifur_IRC_Cartesians_noMW point 245
C -0.33461 0.78109 1.08129
 C 0.47246 0.70148 -1.07404
 C -0.21808 1.20558 0.00542
 C 0.03364 -0.50601 1.77977
 C -0.16488 -0.45699 -1.78398
 F -1.02584 1.65324 1.81676
 F 1.83009 1.33969 -1.80353
 H -0.84920 -1.05895 1.83022
 H -1.00577 -0.92628 -1.14391
 H 0.85161 -1.07511 1.26832
 H 0.67392 -1.12074 -1.97698
 H 0.31538 -0.33954 2.77715
 H -0.57871 -0.19746 -2.77648
13
bifur_IRC_Cartesians_noMW_output/bifur_IRC_Cartesians_noMW point 246
C -0.33411 0.78105 1.08128
 C 0.47197 0.70153 -1.07405
 C -0.21809 1.20559 0.00541
 C 0.03352 -0.50598 1.77977
 C -0.16476 -0.45702 -1.78397
 F -1.02409 1.65305 1.81675
 F 1.82834 1.33988 -1.80354
 H -0.84930 -1.05887 1.82979
 H -1.00567 -0.92637 -1.14433
 H 0.85150 -1.07514 1.26875
 H 0.67403 -1.12071 -1.97654
 H 0.31483 -0.33946 2.77715
 H -0.57817 -0.19755 -2.77648
13
bifur_IRC_Cartesians_noMW_output/bifur_IRC_Cartesians_noMW point 247
C -0.33360 0.78099 1.08127
 C 0.47145 0.70158 -1.07405
 C -0.21810 1.20559 0.00541
 C 0.03339 -0.50595 1.77977
 C -0.16463 -0.45705 -1.78396
 F -1.02227 1.65285 1.81674
 F 1.82653 1.34008 -1.80355
 H -0.84940 -1.05878 1.82935
 H -1.00557 -0.92645 -1.14477
 H 0.85139 -1.07517 1.26920
 H 0.67415 -1.12068 -1.97609
 H 0.31426 -0.33937 2.77714
 H -0.57760 -0.19764 -2.77647
13
bifur_IRC_Cartesians_noMW_output/bifur_IRC_Cartesians_noMW point 248
C -0.33323 0.78096 1.08127
 C 0.47107 0.70162 -1.07405
 C -0.21810 1.20559 0.00540
 C 0.03330 -0.50593 1.77977
 C -0.16454 -0.45707 -1.78396
 F -1.02093 1.65270 1.81673
 F 1.82520 1.34023 -1.80356
 H -0.84947 -1.05872 1.82903
 H -1.00550 -0.92651 -1.14508
 H 0.85131 -1.07519 1.26953
 H 0.67423 -1.12066 -1.97575
 H 0.31384 -0.33930 2.77714
 H -0.57718 -0.19771 -2.77647
13
bifur_IRC_Cartesians_noMW_output/bifur_IRC_Cartesians_noMW point 249
C -0.33300 0.78094 1.08127
 C 0.47084 0.70164 -1.07405
 C -0.21811 1.20559 0.00540
 C 0.03324 -0.50592 1.77977
 C -0.16448 -0.45709 -1.78396
 F -1.02010 1.65261 1.81673
 F 1.82437 1.34032 -1.80356
 H -0.84952 -1.05868 1.82883
 H -1.00545 -0.92655 -1.14528
 H 0.85125 -1.07520 1.26973
 H 0.67428 -1.12065 -1.97555
 H 0.31358 -0.33926 2.77714
 H -0.57692 -0.19775 -2.77647
13
bifur_IRC_Cartesians_noMW_output/bifur_IRC_Cartesians_noMW point 250
C -0.33286 0.78092 1.08127
 C 0.47071 0.70165 -1.07405
 C -0.21811 1.20559 0.00540
 C 0.03321 -0.50591 1.77977
 C -0.16445 -0.45709 -1.78396
 F -1.01963 1.65256 1.81673
 F 1.82390 1.34037 -1.80356
 H -0.84955 -1.05866 1.82872
 H -1.00543 -0.92657 -1.14539
 H 0.85123 -1.07521 1.26985
 H 0.67431 -1.12064 -1.97543
 H 0.31344 -0.33924 2.77714
 H -0.57677 -0.19777 -2.77647
13
bifur_IRC_Cartesians_noMW_output/bifur_IRC_Cartesians_noMW point 251
C -0.33282 0.78092 1.08127
 C 0.47066 0.70166 -1.07406
 C -0.21811 1.20559 0.00540
 C 0.03320 -0.50591 1.77977
 C -0.16444 -0.45710 -1.78396
 F -1.01948 1.65254 1.81673
 F 1.82375 1.34039 -1.80357
 H -0.84955 -1.05866 1.82868
 H -1.00542 -0.92658 -1.14543
 H 0.85122 -1.07521 1.26989
 H 0.67432 -1.12064 -1.97539
 H 0.31339 -0.33923 2.77714
 H -0.57672 -0.19778 -2.77647
13
bifur_IRC_Cartesians_noMW_output/bifur_IRC_Cartesians_noMW point 252
C -0.33276 0.78091 1.08126
 C 0.47060 0.70166 -1.07406
 C -0.21811 1.20559 0.00540
 C 0.03318 -0.50590 1.77977
 C -0.16442 -0.45710 -1.78396
 F -1.01926 1.65252 1.81672
 F 1.82354 1.34041 -1.80357
 H -0.84957 -1.05865 1.82863
 H -1.00541 -0.92659 -1.14548
 H 0.85120 -1.07521 1.26994
 H 0.67433 -1.12064 -1.97534
 H 0.31332 -0.33922 2.77714
 H -0.57666 -0.19779 -2.77647
13
bifur_IRC_Cartesians_noMW_output/bifur_IRC_Cartesians_noMW point 253
C -0.33269 0.78091 1.08126
 C 0.47053 0.70167 -1.07406
 C -0.21811 1.20559 0.00539
 C 0.03317 -0.50590 1.77977
 C -0.16441 -0.45710 -1.78396
 F -1.01902 1.65249 1.81672
 F 1.82330 1.34044 -1.80357
 H -0.84958 -1.05863 1.82857
 H -1.00539 -0.92660 -1.14554
 H 0.85119 -1.07522 1.27000
 H 0.67435 -1.12063 -1.97528
 H 0.31325 -0.33921 2.77714
 H -0.57658 -0.19780 -2.77647
13
bifur_IRC_Cartesians_noMW_output/bifur_IRC_Cartesians_noMW point 254
C -0.33264 0.78090 1.08126
 C 0.47048 0.70168 -1.07406
 C -0.21811 1.20559 0.00539
 C 0.03315 -0.50589 1.77977
 C -0.16439 -0.45711 -1.78395
 F -1.01883 1.65247 1.81672
 F 1.82311 1.34046 -1.80357
 H -0.84959 -1.05863 1.82853
 H -1.00538 -0.92661 -1.14558
 H 0.85118 -1.07522 1.27005
 H 0.67436 -1.12063 -1.97523
 H 0.31319 -0.33920 2.77714
 H -0.57652 -0.19781 -2.77647
13
bifur_IRC_Cartesians_noMW_output/bifur_IRC_Cartesians_noMW point 255
C -0.33264 0.78090 1.08126
 C 0.47048 0.70168 -1.07406
 C -0.21811 1.20559 0.00539
 C 0.03316 -0.50589 1.77977
 C -0.16439 -0.45711 -1.78395
 F -1.01884 1.65247 1.81672
 F 1.82311 1.34046 -1.80357
 H -0.84959 -1.05863 1.82853
 H -1.00538 -0.92661 -1.14558
 H 0.85118 -1.07522 1.27005
 H 0.67436 -1.12063 -1.97523
 H 0.31319 -0.33920 2.77714
 H -0.57652 -0.19781 -2.77647
13
bifur_IRC_Cartesians_noMW_output/bifur_IRC_Cartesians_noMW point 256
C -0.33259 0.78090 1.08126
 C 0.47043 0.70168 -1.07406
 C -0.21811 1.20559 0.00539
 C 0.03314 -0.50589 1.77977
 C -0.16438 -0.45711 -1.78395
 F -1.01866 1.65245 1.81672
 F 1.82294 1.34048 -1.80357
 H -0.84960 -1.05862 1.82848
 H -1.00537 -0.92662 -1.14562
 H 0.85117 -1.07522 1.27009
 H 0.67437 -1.12063 -1.97519
 H 0.31313 -0.33919 2.77714
 H -0.57647 -0.19782 -2.77647
13
bifur_IRC_Cartesians_noMW_output/bifur_IRC_Cartesians_noMW point 257
C -0.33248 0.78088 1.08126
 C 0.47033 0.70169 -1.07406
 C -0.21811 1.20560 0.00539
 C 0.03312 -0.50589 1.77977
 C -0.16435 -0.45712 -1.78395
 F -1.01828 1.65241 1.81672
 F 1.82256 1.34052 -1.80357
 H -0.84962 -1.05860 1.82839
 H -1.00535 -0.92664 -1.14571
 H 0.85114 -1.07523 1.27018
 H 0.67439 -1.12062 -1.97509
 H 0.31301 -0.33918 2.77714
 H -0.57635 -0.19784 -2.77647
13
bifur_IRC_Cartesians_noMW_output/bifur_IRC_Cartesians_noMW point 258
C -0.33242 0.78088 1.08126
 C 0.47026 0.70170 -1.07406
 C -0.21811 1.20560 0.00539
 C 0.03310 -0.50588 1.77977
 C -0.16434 -0.45712 -1.78395
 F -1.01807 1.65239 1.81672
 F 1.82235 1.34055 -1.80357
 H -0.84963 -1.05859 1.82834
 H -1.00534 -0.92665 -1.14577
 H 0.85113 -1.07523 1.27023
 H 0.67441 -1.12062 -1.97504
 H 0.31295 -0.33916 2.77714
 H -0.57628 -0.19785 -2.77647
13
bifur_IRC_Cartesians_noMW_output/bifur_IRC_Cartesians_noMW point 259
C -0.33240 0.78088 1.08126
 C 0.47024 0.70170 -1.07406
 C -0.21811 1.20560 0.00539
 C 0.03310 -0.50588 1.77977
 C -0.16433 -0.45712 -1.78395
 F -1.01799 1.65238 1.81672
 F 1.82227 1.34055 -1.80357
 H -0.84964 -1.05859 1.82832
 H -1.00534 -0.92665 -1.14578
 H 0.85112 -1.07523 1.27025
 H 0.67441 -1.12061 -1.97502
 H 0.31292 -0.33916 2.77714
 H -0.57626 -0.19786 -2.77647
13
bifur_IRC_Cartesians_noMW_output/bifur_IRC_Cartesians_noMW point 260
C -0.33236 0.78087 1.08126
 C 0.47020 0.70171 -1.07406
 C -0.21812 1.20560 0.00539
 C 0.03309 -0.50588 1.77977
 C -0.16432 -0.45712 -1.78395
 F -1.01783 1.65236 1.81672
 F 1.82211 1.34057 -1.80357
 H -0.84964 -1.05858 1.82828
 H -1.00533 -0.92666 -1.14582
 H 0.85111 -1.07524 1.27029
 H 0.67442 -1.12061 -1.97498
 H 0.31287 -0.33915 2.77714
 H -0.57621 -0.19786 -2.77647
13
bifur_IRC_Cartesians_noMW_output/bifur_IRC_Cartesians_noMW point 261
C -0.33229 0.78087 1.08126
 C 0.47013 0.70171 -1.07406
 C -0.21812 1.20560 0.00539
 C 0.03307 -0.50587 1.77977
 C -0.16431 -0.45713 -1.78395
 F -1.01758 1.65233 1.81672
 F 1.82187 1.34060 -1.80358
 H -0.84966 -1.05857 1.82823
 H -1.00531 -0.92667 -1.14588
 H 0.85110 -1.07524 1.27035
 H 0.67444 -1.12061 -1.97492
 H 0.31280 -0.33914 2.77714
 H -0.57613 -0.19788 -2.77647
13
bifur_IRC_Cartesians_noMW_output/bifur_IRC_Cartesians_noMW point 262
C -0.33214 0.78085 1.08126
 C 0.46998 0.70173 -1.07406
 C -0.21812 1.20560 0.00539
 C 0.03303 -0.50586 1.77977
 C -0.16427 -0.45714 -1.78395
 F -1.01705 1.65227 1.81671
 F 1.82134 1.34066 -1.80358
 H -0.84969 -1.05854 1.82810
 H -1.00529 -0.92670 -1.14601
 H 0.85107 -1.07525 1.27048
 H 0.67447 -1.12060 -1.97478
 H 0.31263 -0.33912 2.77714
 H -0.57596 -0.19790 -2.77647
13
bifur_IRC_Cartesians_noMW_output/bifur_IRC_Cartesians_noMW point 263
C -0.33198 0.78084 1.08126
 C 0.46982 0.70174 -1.07406
 C -0.21812 1.20560 0.00539
 C 0.03299 -0.50586 1.77977
 C -0.16423 -0.45715 -1.78395
 F -1.01651 1.65222 1.81671
 F 1.82080 1.34072 -1.80358
 H -0.84972 -1.05852 1.82797
 H -1.00526 -0.92672 -1.14614
 H 0.85103 -1.07526 1.27062
 H 0.67450 -1.12059 -1.97465
 H 0.31246 -0.33909 2.77714
 H -0.57580 -0.19793 -2.77647
13
bifur_IRC_Cartesians_noMW_output/bifur_IRC_Cartesians_noMW point 264
C -0.33184 0.78082 1.08125
 C 0.46968 0.70176 -1.07406
 C -0.21812 1.20560 0.00538
 C 0.03296 -0.50585 1.77977
 C -0.16420 -0.45716 -1.78395
 F -1.01601 1.65216 1.81671
 F 1.82030 1.34077 -1.80359
 H -0.84974 -1.05850 1.82785
 H -1.00523 -0.92674 -1.14626
 H 0.85100 -1.07527 1.27074
 H 0.67454 -1.12058 -1.97452
 H 0.31230 -0.33906 2.77714
 H -0.57564 -0.19796 -2.77647
13
bifur_IRC_Cartesians_noMW_output/bifur_IRC_Cartesians_noMW point 265
C -0.33178 0.78082 1.08125
 C 0.46962 0.70176 -1.07406
 C -0.21812 1.20560 0.00538
 C 0.03294 -0.50584 1.77977
 C -0.16418 -0.45716 -1.78395
 F -1.01577 1.65213 1.81670
 F 1.82006 1.34080 -1.80359
 H -0.84976 -1.05849 1.82779
 H -1.00522 -0.92676 -1.14631
 H 0.85099 -1.07527 1.27080
 H 0.67455 -1.12058 -1.97446
 H 0.31223 -0.33905 2.77714
 H -0.57556 -0.19797 -2.77647
13
bifur_IRC_Cartesians_noMW_output/bifur_IRC_Cartesians_noMW point 266
C -0.33178 0.78081 1.08125
 C 0.46961 0.70176 -1.07406
 C -0.21812 1.20560 0.00538
 C 0.03294 -0.50584 1.77977
 C -0.16418 -0.45716 -1.78395
 F -1.01576 1.65213 1.81670
 F 1.82006 1.34080 -1.80359
 H -0.84976 -1.05849 1.82779
 H -1.00521 -0.92676 -1.14631
 H 0.85099 -1.07527 1.27080
 H 0.67455 -1.12058 -1.97446
 H 0.31223 -0.33905 2.77714
 H -0.57556 -0.19797 -2.77647
