# Supplementary material for: Low dimensional representations along intrinsic reaction coordinates and molecular dynamics trajectories using interatomic distance matrices
Source: Chem Sci. 2019 Sep 18;10(43):9954–68. doi: 10.1039/c9sc02742d (PMC6991188; doi:10.1039/c9sc02742d)
Supplement: Supplementary file 1 [file SC-010-C9SC02742D-s001.zip › C9SC02742D-SI/ESI_xyz_files/malonaldehyde_IRC_Distances_noMW_output/malonaldehyde_IRC_Distances_noMW_all_PCs.xyz]

9
malonaldehyde_IRC_Distances_noMW_output/malonaldehyde_IRC_Distances_noMW point 1
C -1.25198 0.04500 0.01490
 C -0.01869 0.78274 -0.00408
 C 1.15928 0.08790 0.00852
 O -1.30889 -1.19988 -0.02497
 O 1.22978 -1.22921 0.06504
 H -2.19540 0.62323 0.02574
 H -0.02010 1.86513 -0.01825
 H 2.13124 0.57625 -0.01591
 H 0.27476 -1.55117 -0.05099
9
malonaldehyde_IRC_Distances_noMW_output/malonaldehyde_IRC_Distances_noMW point 2
C -1.24757 0.04494 0.01274
 C -0.01824 0.78560 -0.00413
 C 1.15911 0.08709 0.00727
 O -1.29728 -1.20146 -0.02129
 O 1.22313 -1.22855 0.05555
 H -2.19433 0.61551 0.02281
 H -0.02017 1.86788 -0.01627
 H 2.13257 0.57347 -0.01265
 H 0.26276 -1.54448 -0.04403
9
malonaldehyde_IRC_Distances_noMW_output/malonaldehyde_IRC_Distances_noMW point 3
C -1.24311 0.04488 0.01032
 C -0.01779 0.78847 -0.00412
 C 1.15899 0.08626 0.00578
 O -1.28560 -1.20308 -0.01668
 O 1.21651 -1.22786 0.04419
 H -2.19325 0.60777 0.01904
 H -0.02024 1.87064 -0.01386
 H 2.13394 0.57072 -0.00877
 H 0.25055 -1.53780 -0.03590
9
malonaldehyde_IRC_Distances_noMW_output/malonaldehyde_IRC_Distances_noMW point 4
C -1.23862 0.04482 0.00761
 C -0.01734 0.79133 -0.00437
 C 1.15891 0.08544 0.00391
 O -1.27385 -1.20476 -0.00918
 O 1.20995 -1.22713 0.02848
 H -2.19217 0.60001 0.01356
 H -0.02033 1.87340 -0.01122
 H 2.13536 0.56802 -0.00254
 H 0.23809 -1.53113 -0.02625
9
malonaldehyde_IRC_Distances_noMW_output/malonaldehyde_IRC_Distances_noMW point 5
C -1.23407 0.04477 -0.00596
 C -0.01689 0.79419 0.00390
 C 1.15891 0.08461 -0.00680
 O -1.26197 -1.20649 -0.02943
 O 1.20344 -1.22634 0.00648
 H -2.19109 0.59221 0.00871
 H -0.02045 1.87616 0.01038
 H 2.13684 0.56536 -0.01622
 H 0.22528 -1.52448 0.02894
9
malonaldehyde_IRC_Distances_noMW_output/malonaldehyde_IRC_Distances_noMW point 6
C -1.22946 0.04471 -0.00613
 C -0.01643 0.79702 0.00367
 C 1.15899 0.08377 -0.00980
 O -1.25008 -1.20829 -0.04386
 O 1.19712 -1.22550 0.00999
 H -2.18995 0.58438 0.01591
 H -0.02059 1.87888 0.01066
 H 2.13834 0.56279 -0.01946
 H 0.21205 -1.51776 0.03903
9
malonaldehyde_IRC_Distances_noMW_output/malonaldehyde_IRC_Distances_noMW point 7
C -1.22480 0.04462 -0.00618
 C -0.01596 0.79972 0.00352
 C 1.15924 0.08287 -0.01162
 O -1.23813 -1.21023 -0.05200
 O 1.19100 -1.22461 0.01164
 H -2.18876 0.57653 0.01995
 H -0.02075 1.88148 0.01076
 H 2.13992 0.56037 -0.02105
 H 0.19824 -1.51074 0.04498
9
malonaldehyde_IRC_Distances_noMW_output/malonaldehyde_IRC_Distances_noMW point 8
C -1.22011 0.04444 -0.00557
 C -0.01545 0.80205 0.00323
 C 1.15985 0.08183 -0.01282
 O -1.22614 -1.21243 -0.05649
 O 1.18531 -1.22368 0.01306
 H -2.18750 0.56865 0.02230
 H -0.02092 1.88371 0.01038
 H 2.14165 0.55827 -0.02152
 H 0.18331 -1.50282 0.04744
9
malonaldehyde_IRC_Distances_noMW_output/malonaldehyde_IRC_Distances_noMW point 9
C -1.21537 0.04402 -0.00371
 C -0.01484 0.80345 0.00291
 C 1.16133 0.08041 -0.01356
 O -1.21409 -1.21524 -0.05747
 O 1.18064 -1.22272 0.01537
 H -2.18605 0.56069 0.02257
 H -0.02109 1.88499 0.00974
 H 2.14372 0.55693 -0.02144
 H 0.16575 -1.49254 0.04558
9
malonaldehyde_IRC_Distances_noMW_output/malonaldehyde_IRC_Distances_noMW point 10
C -1.20997 0.04337 -0.00119
 C -0.01393 0.80315 0.00283
 C 1.16512 0.07839 -0.01387
 O -1.20175 -1.21948 -0.05486
 O 1.17922 -1.22105 0.01774
 H -2.18390 0.55219 0.02021
 H -0.02135 1.88453 0.00975
 H 2.14667 0.55810 -0.02138
 H 0.13990 -1.47919 0.04078
9
malonaldehyde_IRC_Distances_noMW_output/malonaldehyde_IRC_Distances_noMW point 11
C -1.20320 0.04327 -0.00075
 C -0.01266 0.80209 0.00291
 C 1.17170 0.07650 -0.01360
 O -1.18991 -1.22502 -0.05024
 O 1.18347 -1.21730 0.01537
 H -2.18055 0.54310 0.01685
 H -0.02187 1.88332 0.01056
 H 2.15062 0.56352 -0.02031
 H 0.10240 -1.46948 0.03921
9
malonaldehyde_IRC_Distances_noMW_output/malonaldehyde_IRC_Distances_noMW point 12
C -1.19582 0.04374 -0.00158
 C -0.01130 0.80139 0.00287
 C 1.17916 0.07509 -0.01173
 O -1.17900 -1.23074 -0.04107
 O 1.19063 -1.21237 0.00816
 H -2.17667 0.53410 0.01193
 H -0.02256 1.88251 0.01081
 H 2.15478 0.57095 -0.01688
 H 0.06076 -1.46467 0.03750
9
malonaldehyde_IRC_Distances_noMW_output/malonaldehyde_IRC_Distances_noMW point 13
C -1.18826 0.04471 0.00638
 C -0.00996 0.80132 -0.00337
 C 1.18680 0.07426 0.00845
 O -1.16937 -1.23618 0.01813
 O 1.19969 -1.20669 0.02040
 H -2.17255 0.52560 0.00127
 H -0.02341 1.88238 -0.01263
 H 2.15884 0.57949 0.00530
 H 0.01822 -1.46490 -0.04393
9
malonaldehyde_IRC_Distances_noMW_output/malonaldehyde_IRC_Distances_noMW point 14
C -1.18063 0.04573 0.00935
 C -0.00864 0.80142 -0.00368
 C 1.19442 0.07348 0.00344
 O -1.15995 -1.24162 -0.01008
 O 1.20909 -1.20101 0.04266
 H -2.16836 0.51716 0.01492
 H -0.02431 1.88248 -0.01156
 H 2.16282 0.58810 -0.00708
 H -0.02444 -1.46575 -0.03799
9
malonaldehyde_IRC_Distances_noMW_output/malonaldehyde_IRC_Distances_noMW point 15
C -1.17316 0.04719 0.01085
 C -0.00740 0.80215 -0.00411
 C 1.20185 0.07333 0.00232
 O -1.15225 -1.24650 -0.01858
 O 1.21991 -1.19489 0.05211
 H -2.16414 0.50961 0.01933
 H -0.02531 1.88327 -0.01142
 H 2.16651 0.59745 -0.01162
 H -0.06601 -1.47160 -0.03890
9
malonaldehyde_IRC_Distances_noMW_output/malonaldehyde_IRC_Distances_noMW point 16
C -1.16661 0.04899 0.01111
 C -0.00635 0.80324 -0.00444
 C 1.20863 0.07385 0.00238
 O -1.14742 -1.25039 -0.02175
 O 1.23182 -1.18880 0.05681
 H -2.16023 0.50383 0.02098
 H -0.02632 1.88447 -0.01081
 H 2.16958 0.60708 -0.01432
 H -0.10311 -1.48228 -0.03995
9
malonaldehyde_IRC_Distances_noMW_output/malonaldehyde_IRC_Distances_noMW point 17
C -1.16290 0.05079 0.01129
 C -0.00566 0.80356 -0.00503
 C 1.21395 0.07497 0.00451
 O -1.14852 -1.25242 -0.01944
 O 1.24438 -1.18390 0.05959
 H -2.15740 0.50214 0.02073
 H -0.02709 1.88491 -0.01133
 H 2.17134 0.61624 -0.01516
 H -0.12810 -1.49630 -0.04516
9
malonaldehyde_IRC_Distances_noMW_output/malonaldehyde_IRC_Distances_noMW point 18
C -1.16150 0.05201 0.01095
 C -0.00517 0.80217 -0.00550
 C 1.21863 0.07576 0.00621
 O -1.15305 -1.25374 -0.01689
 O 1.25664 -1.18053 0.05866
 H -2.15546 0.50309 0.02038
 H -0.02758 1.88362 -0.01218
 H 2.17241 0.62468 -0.01426
 H -0.14494 -1.50705 -0.04737
9
malonaldehyde_IRC_Distances_noMW_output/malonaldehyde_IRC_Distances_noMW point 19
C -1.16095 0.05289 0.00999
 C -0.00471 0.79985 -0.00564
 C 1.22328 0.07625 0.00681
 O -1.15867 -1.25498 -0.01501
 O 1.26881 -1.17783 0.05400
 H -2.15382 0.50491 0.01970
 H -0.02793 1.88138 -0.01247
 H 2.17332 0.63291 -0.01230
 H -0.15933 -1.51537 -0.04508
9
malonaldehyde_IRC_Distances_noMW_output/malonaldehyde_IRC_Distances_noMW point 20
C -1.16076 0.05365 0.00842
 C -0.00427 0.79717 -0.00544
 C 1.22790 0.07662 0.00676
 O -1.16474 -1.25618 -0.01267
 O 1.28092 -1.17543 0.04551
 H -2.15231 0.50709 0.01804
 H -0.02823 1.87877 -0.01209
 H 2.17415 0.64107 -0.00932
 H -0.17266 -1.52276 -0.03921
9
malonaldehyde_IRC_Distances_noMW_output/malonaldehyde_IRC_Distances_noMW point 21
C -1.16072 0.05435 0.00582
 C -0.00383 0.79436 -0.00503
 C 1.23248 0.07695 0.00656
 O -1.17102 -1.25732 -0.00830
 O 1.29299 -1.17315 0.03059
 H -2.15088 0.50944 0.01477
 H -0.02850 1.87605 -0.01128
 H 2.17493 0.64918 -0.00411
 H -0.18545 -1.52985 -0.02903
9
malonaldehyde_IRC_Distances_noMW_output/malonaldehyde_IRC_Distances_noMW point 22
C -1.16076 0.05504 -0.00254
 C -0.00340 0.79151 0.00349
 C 1.23701 0.07727 -0.00911
 O -1.17742 -1.25841 -0.02832
 O 1.30502 -1.17096 0.00897
 H -2.14949 0.51187 0.00697
 H -0.02875 1.87328 0.01021
 H 2.17568 0.65726 -0.01506
 H -0.19788 -1.53685 0.02540
9
malonaldehyde_IRC_Distances_noMW_output/malonaldehyde_IRC_Distances_noMW point 23
C -1.16085 0.05572 -0.00392
 C -0.00298 0.78866 0.00222
 C 1.24151 0.07759 -0.01294
 O -1.18389 -1.25945 -0.04348
 O 1.31705 -1.16884 0.01515
 H -2.14812 0.51434 0.01512
 H -0.02902 1.87052 0.01213
 H 2.17640 0.66530 -0.01952
 H -0.21010 -1.54386 0.03524
9
malonaldehyde_IRC_Distances_noMW_output/malonaldehyde_IRC_Distances_noMW point 24
C -1.16098 0.05640 -0.00499
 C -0.00257 0.78582 0.00149
 C 1.24598 0.07792 -0.01615
 O -1.19043 -1.26045 -0.05452
 O 1.32904 -1.16677 0.01901
 H -2.14677 0.51686 0.02065
 H -0.02928 1.86777 0.01395
 H 2.17709 0.67332 -0.02275
 H -0.22209 -1.55087 0.04331
9
malonaldehyde_IRC_Distances_noMW_output/malonaldehyde_IRC_Distances_noMW point 25
C -1.16114 0.05707 -0.00589
 C -0.00216 0.78298 0.00076
 C 1.25041 0.07824 -0.01897
 O -1.19701 -1.26141 -0.06374
 O 1.34098 -1.16476 0.02207
 H -2.14545 0.51940 0.02537
 H -0.02953 1.86503 0.01539
 H 2.17777 0.68132 -0.02519
 H -0.23387 -1.55788 0.05018
