# Supplementary material for: Low dimensional representations along intrinsic reaction coordinates and molecular dynamics trajectories using interatomic distance matrices
Source: Chem Sci. 2019 Sep 18;10(43):9954–68. doi: 10.1039/c9sc02742d (PMC6991188; doi:10.1039/c9sc02742d)
Supplement: Supplementary file 1 [file SC-010-C9SC02742D-s001.zip › C9SC02742D-SI/ESI_xyz_files/malonaldehyde_IRC_Distances_noMW_output/malonaldehyde_IRC_Distances_noMW_PC1.xyz]

9
malonaldehyde_IRC_Distances_noMW_output/malonaldehyde_IRC_Distances_noMW point 1
C -1.24058 0.04170 -0.00026
 C -0.01851 0.79613 -0.00212
 C 1.14786 0.08323 0.00281
 O -1.26051 -1.20191 0.02992
 O 1.18056 -1.23619 -0.02701
 H -2.19640 0.59572 -0.01281
 H -0.01961 1.87833 -0.00452
 H 2.13275 0.54736 0.01979
 H 0.27444 -1.50436 -0.00581
9
malonaldehyde_IRC_Distances_noMW_output/malonaldehyde_IRC_Distances_noMW point 2
C -1.23840 0.04210 -0.00039
 C -0.01809 0.79612 -0.00233
 C 1.14999 0.08312 0.00324
 O -1.25788 -1.20329 0.03091
 O 1.18312 -1.23436 -0.02699
 H -2.19519 0.59323 -0.01283
 H -0.01976 1.87824 -0.00486
 H 2.13389 0.54997 0.02019
 H 0.26232 -1.50513 -0.00694
9
malonaldehyde_IRC_Distances_noMW_output/malonaldehyde_IRC_Distances_noMW point 3
C -1.23618 0.04250 -0.00052
 C -0.01766 0.79612 -0.00259
 C 1.15216 0.08300 0.00385
 O -1.25521 -1.20470 0.03226
 O 1.18571 -1.23252 -0.02691
 H -2.19396 0.59070 -0.01288
 H -0.01992 1.87816 -0.00535
 H 2.13505 0.55261 0.02071
 H 0.25002 -1.50588 -0.00857
9
malonaldehyde_IRC_Distances_noMW_output/malonaldehyde_IRC_Distances_noMW point 4
C -1.23393 0.04291 -0.00060
 C -0.01724 0.79612 -0.00293
 C 1.15436 0.08287 0.00477
 O -1.25249 -1.20614 0.03424
 O 1.18836 -1.23065 -0.02666
 H -2.19271 0.58814 -0.01302
 H -0.02009 1.87809 -0.00609
 H 2.13622 0.55529 0.02140
 H 0.23752 -1.50662 -0.01112
9
malonaldehyde_IRC_Distances_noMW_output/malonaldehyde_IRC_Distances_noMW point 5
C -1.23164 0.04331 -0.00048
 C -0.01680 0.79612 -0.00340
 C 1.15661 0.08274 0.00624
 O -1.24971 -1.20761 0.03731
 O 1.19106 -1.22876 -0.02587
 H -2.19144 0.58553 -0.01331
 H -0.02027 1.87801 -0.00733
 H 2.13743 0.55801 0.02236
 H 0.22476 -1.50734 -0.01551
9
malonaldehyde_IRC_Distances_noMW_output/malonaldehyde_IRC_Distances_noMW point 6
C -1.22929 0.04372 0.00036
 C -0.01636 0.79612 -0.00412
 C 1.15893 0.08259 0.00876
 O -1.24685 -1.20913 0.04230
 O 1.19383 -1.22684 -0.02321
 H -2.19015 0.58285 -0.01379
 H -0.02045 1.87793 -0.00968
 H 2.13866 0.56079 0.02360
 H 0.21167 -1.50804 -0.02423
9
malonaldehyde_IRC_Distances_noMW_output/malonaldehyde_IRC_Distances_noMW point 7
C -1.22684 0.04414 0.00335
 C -0.01591 0.79612 -0.00527
 C 1.16135 0.08244 0.01300
 O -1.24382 -1.21071 0.04899
 O 1.19672 -1.22485 -0.01418
 H -2.18882 0.58007 -0.01371
 H -0.02067 1.87786 -0.01433
 H 2.13997 0.56368 0.02427
 H 0.19802 -1.50875 -0.04212
9
malonaldehyde_IRC_Distances_noMW_output/malonaldehyde_IRC_Distances_noMW point 8
C -1.22419 0.04458 0.00889
 C -0.01543 0.79611 -0.00661
 C 1.16399 0.08226 0.01790
 O -1.24051 -1.21242 0.05314
 O 1.19987 -1.22273 0.00370
 H -2.18740 0.57709 -0.01153
 H -0.02094 1.87778 -0.02073
 H 2.14141 0.56678 0.02248
 H 0.18321 -1.50946 -0.06724
9
malonaldehyde_IRC_Distances_noMW_output/malonaldehyde_IRC_Distances_noMW point 9
C -1.22109 0.04509 0.01441
 C -0.01488 0.79611 -0.00784
 C 1.16709 0.08205 0.02203
 O -1.23666 -1.21443 0.05515
 O 1.20363 -1.22027 0.02174
 H -2.18574 0.57361 -0.00870
 H -0.02128 1.87770 -0.02667
 H 2.14307 0.57037 0.02010
 H 0.16588 -1.51024 -0.09022
9
malonaldehyde_IRC_Distances_noMW_output/malonaldehyde_IRC_Distances_noMW point 10
C -1.21655 0.04581 -0.01980
 C -0.01408 0.79611 0.00918
 C 1.17163 0.08171 -0.02622
 O -1.23105 -1.21740 -0.05791
 O 1.20917 -1.21671 -0.03884
 H -2.18330 0.56852 0.00609
 H -0.02178 1.87760 0.03277
 H 2.14548 0.57562 -0.01837
 H 0.14048 -1.51127 0.11311
9
malonaldehyde_IRC_Distances_noMW_output/malonaldehyde_IRC_Distances_noMW point 11
C -1.20992 0.04682 -0.02462
 C -0.01291 0.79612 0.01052
 C 1.17825 0.08118 -0.03017
 O -1.22287 -1.22181 -0.06097
 O 1.21727 -1.21160 -0.05394
 H -2.17971 0.56109 0.00378
 H -0.02251 1.87748 0.03848
 H 2.14897 0.58325 -0.01723
 H 0.10342 -1.51253 0.13414
9
malonaldehyde_IRC_Distances_noMW_output/malonaldehyde_IRC_Distances_noMW point 12
C -1.20254 0.04788 -0.02755
 C -0.01160 0.79612 0.01139
 C 1.18563 0.08051 -0.03251
 O -1.21374 -1.22681 -0.06205
 O 1.22628 -1.20603 -0.06379
 H -2.17570 0.55281 0.00187
 H -0.02332 1.87740 0.04200
 H 2.15284 0.59171 -0.01621
 H 0.06216 -1.51360 0.14685
9
malonaldehyde_IRC_Distances_noMW_output/malonaldehyde_IRC_Distances_noMW point 13
C -1.19500 0.04890 -0.02869
 C -0.01026 0.79614 0.01173
 C 1.19319 0.07976 -0.03305
 O -1.20439 -1.23203 -0.06031
 O 1.23550 -1.20046 -0.06908
 H -2.17158 0.54433 0.00005
 H -0.02416 1.87736 0.04321
 H 2.15678 0.60032 -0.01487
 H 0.01993 -1.51433 0.15103
9
malonaldehyde_IRC_Distances_noMW_output/malonaldehyde_IRC_Distances_noMW point 14
C -1.18745 0.04985 -0.02823
 C -0.00893 0.79616 0.01157
 C 1.20076 0.07893 -0.03177
 O -1.19502 -1.23735 -0.05528
 O 1.24471 -1.19501 -0.07058
 H -2.16743 0.53584 -0.00198
 H -0.02500 1.87738 0.04219
 H 2.16071 0.60889 -0.01293
 H -0.02235 -1.51469 0.14702
9
malonaldehyde_IRC_Distances_noMW_output/malonaldehyde_IRC_Distances_noMW point 15
C -1.18007 0.05072 -0.02619
 C -0.00762 0.79618 0.01090
 C 1.20819 0.07805 -0.02848
 O -1.18582 -1.24267 -0.04622
 O 1.25372 -1.18979 -0.06868
 H -2.16335 0.52753 -0.00454
 H -0.02583 1.87744 0.03887
 H 2.16453 0.61724 -0.01011
 H -0.06375 -1.51469 0.13445
9
malonaldehyde_IRC_Distances_noMW_output/malonaldehyde_IRC_Distances_noMW point 16
C -1.17342 0.05145 -0.02269
 C -0.00645 0.79621 0.00979
 C 1.21487 0.07719 -0.02309
 O -1.17753 -1.24754 -0.03247
 O 1.26183 -1.18520 -0.06417
 H -2.15965 0.52004 -0.00809
 H -0.02658 1.87753 0.03336
 H 2.16795 0.62472 -0.00617
 H -0.10102 -1.51439 0.11352
9
malonaldehyde_IRC_Distances_noMW_output/malonaldehyde_IRC_Distances_noMW point 17
C -1.16887 0.05191 -0.01892
 C -0.00564 0.79623 0.00868
 C 1.21947 0.07657 -0.01713
 O -1.17183 -1.25093 -0.01702
 O 1.26740 -1.18211 -0.05965
 H -2.15711 0.51489 -0.01233
 H -0.02710 1.87762 0.02747
 H 2.17029 0.62983 -0.00183
 H -0.12660 -1.51402 0.09073
9
malonaldehyde_IRC_Distances_noMW_output/malonaldehyde_IRC_Distances_noMW point 18
C -1.16575 0.05222 -0.01518
 C -0.00509 0.79624 0.00767
 C 1.22261 0.07614 -0.01118
 O -1.16793 -1.25326 -0.00077
 O 1.27120 -1.18003 -0.05592
 H -2.15537 0.51137 -0.01718
 H -0.02746 1.87770 0.02173
 H 2.17188 0.63332 0.00281
 H -0.14410 -1.51369 0.06802
9
malonaldehyde_IRC_Distances_noMW_output/malonaldehyde_IRC_Distances_noMW point 19
C -1.16307 0.05247 -0.01067
 C -0.00462 0.79625 0.00637
 C 1.22532 0.07575 -0.00504
 O -1.16455 -1.25529 0.01638
 O 1.27446 -1.17825 -0.05070
 H -2.15388 0.50835 -0.02204
 H -0.02776 1.87776 0.01527
 H 2.17326 0.63631 0.00782
 H -0.15916 -1.51336 0.04261
9
malonaldehyde_IRC_Distances_noMW_output/malonaldehyde_IRC_Distances_noMW point 20
C -1.16057 0.05270 -0.00655
 C -0.00418 0.79627 0.00489
 C 1.22787 0.07538 -0.00139
 O -1.16134 -1.25720 0.02584
 O 1.27750 -1.17660 -0.04314
 H -2.15251 0.50553 -0.02341
 H -0.02807 1.87783 0.00997
 H 2.17456 0.63909 0.01074
 H -0.17327 -1.51300 0.02305
9
malonaldehyde_IRC_Distances_noMW_output/malonaldehyde_IRC_Distances_noMW point 21
C -1.15814 0.05291 -0.00419
 C -0.00376 0.79628 0.00386
 C 1.23035 0.07501 -0.00036
 O -1.15822 -1.25905 0.02812
 O 1.28048 -1.17504 -0.03745
 H -2.15118 0.50282 -0.02262
 H -0.02839 1.87791 0.00724
 H 2.17581 0.64176 0.01165
 H -0.18694 -1.51260 0.01375
9
malonaldehyde_IRC_Distances_noMW_output/malonaldehyde_IRC_Distances_noMW point 22
C -1.15576 0.05311 -0.00293
 C -0.00336 0.79629 0.00322
 C 1.23277 0.07464 -0.00022
 O -1.15518 -1.26087 0.02836
 O 1.28341 -1.17352 -0.03407
 H -2.14988 0.50016 -0.02172
 H -0.02871 1.87799 0.00590
 H 2.17704 0.64437 0.01198
 H -0.20033 -1.51218 0.00948
9
malonaldehyde_IRC_Distances_noMW_output/malonaldehyde_IRC_Distances_noMW point 23
C -1.15343 0.05330 -0.00219
 C -0.00296 0.79631 0.00281
 C 1.23516 0.07427 -0.00031
 O -1.15219 -1.26267 0.02818
 O 1.28630 -1.17205 -0.03199
 H -2.14860 0.49755 -0.02103
 H -0.02902 1.87807 0.00516
 H 2.17824 0.64693 0.01214
 H -0.21349 -1.51173 0.00723
9
malonaldehyde_IRC_Distances_noMW_output/malonaldehyde_IRC_Distances_noMW point 24
C -1.15112 0.05348 -0.00171
 C -0.00258 0.79633 0.00252
 C 1.23751 0.07390 -0.00046
 O -1.14924 -1.26445 0.02795
 O 1.28916 -1.17061 -0.03060
 H -2.14733 0.49498 -0.02052
 H -0.02934 1.87816 0.00471
 H 2.17943 0.64945 0.01224
 H -0.22648 -1.51124 0.00587
9
malonaldehyde_IRC_Distances_noMW_output/malonaldehyde_IRC_Distances_noMW point 25
C -1.14884 0.05365 -0.00139
 C -0.00219 0.79634 0.00230
 C 1.23984 0.07353 -0.00060
 O -1.14632 -1.26622 0.02774
 O 1.29198 -1.16920 -0.02961
 H -2.14608 0.49244 -0.02014
 H -0.02965 1.87826 0.00442
 H 2.18059 0.65193 0.01231
 H -0.23932 -1.51073 0.00497
