# Supplementary material for: Low dimensional representations along intrinsic reaction coordinates and molecular dynamics trajectories using interatomic distance matrices
Source: Chem Sci. 2019 Sep 18;10(43):9954–68. doi: 10.1039/c9sc02742d (PMC6991188; doi:10.1039/c9sc02742d)
Supplement: Supplementary file 1 [file SC-010-C9SC02742D-s001.zip › C9SC02742D-SI/ESI_xyz_files/malonaldehyde_IRC_Distances_noMW_output/malonaldehyde_IRC_Distances_noMW_PC2.xyz]

9
malonaldehyde_IRC_Distances_noMW_output/malonaldehyde_IRC_Distances_noMW point 1
C -1.20546 0.05288 -0.04141
 C -0.01048 0.78532 0.01266
 C 1.20330 0.08516 -0.04720
 O -1.25130 -1.22811 -0.08315
 O 1.28317 -1.19408 -0.09544
 H -2.17077 0.57006 0.00485
 H -0.02482 1.86676 0.05755
 H 2.15463 0.62812 -0.01564
 H 0.02173 -1.56611 0.20777
9
malonaldehyde_IRC_Distances_noMW_output/malonaldehyde_IRC_Distances_noMW point 2
C -1.20359 0.05217 -0.03940
 C -0.01044 0.78725 0.01287
 C 1.20149 0.08419 -0.04502
 O -1.24293 -1.22880 -0.07967
 O 1.27465 -1.19522 -0.09145
 H -2.17090 0.56546 0.00358
 H -0.02471 1.86864 0.05576
 H 2.15500 0.62315 -0.01607
 H 0.02142 -1.55685 0.19939
9
malonaldehyde_IRC_Distances_noMW_output/malonaldehyde_IRC_Distances_noMW point 3
C -1.20172 0.05146 -0.03731
 C -0.01041 0.78918 0.01295
 C 1.19968 0.08323 -0.04272
 O -1.23456 -1.22949 -0.07599
 O 1.26614 -1.19636 -0.08720
 H -2.17103 0.56086 0.00247
 H -0.02459 1.87053 0.05370
 H 2.15538 0.61819 -0.01629
 H 0.02110 -1.54760 0.19039
9
malonaldehyde_IRC_Distances_noMW_output/malonaldehyde_IRC_Distances_noMW point 4
C -1.19985 0.05075 -0.03511
 C -0.01037 0.79111 0.01287
 C 1.19787 0.08227 -0.04028
 O -1.22620 -1.23019 -0.07206
 O 1.25765 -1.19749 -0.08266
 H -2.17117 0.55628 0.00152
 H -0.02447 1.87242 0.05132
 H 2.15576 0.61323 -0.01628
 H 0.02078 -1.53837 0.18069
9
malonaldehyde_IRC_Distances_noMW_output/malonaldehyde_IRC_Distances_noMW point 5
C -1.19799 0.05004 -0.03278
 C -0.01033 0.79303 0.01261
 C 1.19607 0.08131 -0.03769
 O -1.21785 -1.23089 -0.06786
 O 1.24916 -1.19863 -0.07780
 H -2.17132 0.55170 0.00077
 H -0.02435 1.87431 0.04858
 H 2.15615 0.60828 -0.01601
 H 0.02046 -1.52916 0.17017
9
malonaldehyde_IRC_Distances_noMW_output/malonaldehyde_IRC_Distances_noMW point 6
C -1.19614 0.04933 -0.03030
 C -0.01029 0.79496 0.01214
 C 1.19428 0.08034 -0.03489
 O -1.20950 -1.23159 -0.06330
 O 1.24068 -1.19977 -0.07254
 H -2.17148 0.54713 0.00024
 H -0.02423 1.87620 0.04541
 H 2.15654 0.60334 -0.01542
 H 0.02015 -1.51996 0.15866
9
malonaldehyde_IRC_Distances_noMW_output/malonaldehyde_IRC_Distances_noMW point 7
C -1.19428 0.04862 -0.02761
 C -0.01025 0.79689 0.01141
 C 1.19248 0.07938 -0.03182
 O -1.20112 -1.23230 -0.05830
 O 1.23216 -1.20091 -0.06676
 H -2.17165 0.54255 -0.00002
 H -0.02411 1.87811 0.04167
 H 2.15694 0.59838 -0.01444
 H 0.01983 -1.51072 0.14586
9
malonaldehyde_IRC_Distances_noMW_output/malonaldehyde_IRC_Distances_noMW point 8
C -1.19239 0.04790 -0.02460
 C -0.01021 0.79886 0.01034
 C 1.19066 0.07840 -0.02835
 O -1.19261 -1.23302 -0.05265
 O 1.22351 -1.20207 -0.06023
 H -2.17182 0.53789 0.00007
 H -0.02399 1.88004 0.03715
 H 2.15734 0.59334 -0.01294
 H 0.01950 -1.50134 0.13122
9
malonaldehyde_IRC_Distances_noMW_output/malonaldehyde_IRC_Distances_noMW point 9
C -1.19041 0.04715 -0.02103
 C -0.01016 0.80092 0.00872
 C 1.18875 0.07738 -0.02419
 O -1.18370 -1.23378 -0.04591
 O 1.21447 -1.20328 -0.05244
 H -2.17201 0.53302 0.00070
 H -0.02386 1.88207 0.03130
 H 2.15777 0.58807 -0.01060
 H 0.01916 -1.49154 0.11345
9
malonaldehyde_IRC_Distances_noMW_output/malonaldehyde_IRC_Distances_noMW point 10
C -1.18845 0.04640 -0.01678
 C -0.01011 0.80296 0.00632
 C 1.18686 0.07636 -0.01916
 O -1.17487 -1.23453 -0.03792
 O 1.20550 -1.20449 -0.04321
 H -2.17221 0.52820 0.00222
 H -0.02373 1.88408 0.02365
 H 2.15820 0.58284 -0.00701
 H 0.01881 -1.48181 0.09190
9
malonaldehyde_IRC_Distances_noMW_output/malonaldehyde_IRC_Distances_noMW point 11
C -1.18720 0.04592 -0.01336
 C -0.01008 0.80427 0.00404
 C 1.18565 0.07571 -0.01506
 O -1.16919 -1.23502 -0.03166
 O 1.19973 -1.20526 -0.03599
 H -2.17234 0.52510 0.00409
 H -0.02365 1.88537 0.01692
 H 2.15848 0.57949 -0.00348
 H 0.01860 -1.47557 0.07449
9
malonaldehyde_IRC_Distances_noMW_output/malonaldehyde_IRC_Distances_noMW point 12
C -1.18657 0.04567 0.01124
 C -0.01007 0.80493 -0.00251
 C 1.18505 0.07538 0.01250
 O -1.16634 -1.23527 0.02798
 O 1.19684 -1.20565 0.03172
 H -2.17241 0.52355 -0.00553
 H -0.02361 1.88602 -0.01253
 H 2.15862 0.57780 0.00104
 H 0.01849 -1.47244 -0.06391
9
malonaldehyde_IRC_Distances_noMW_output/malonaldehyde_IRC_Distances_noMW point 13
C -1.18652 0.04566 0.01107
 C -0.01007 0.80498 -0.00238
 C 1.18500 0.07536 0.01229
 O -1.16614 -1.23528 0.02769
 O 1.19663 -1.20568 0.03139
 H -2.17241 0.52343 -0.00565
 H -0.02361 1.88607 -0.01217
 H 2.15863 0.57768 0.00083
 H 0.01848 -1.47221 -0.06306
9
malonaldehyde_IRC_Distances_noMW_output/malonaldehyde_IRC_Distances_noMW point 14
C -1.18657 0.04567 0.01124
 C -0.01007 0.80493 -0.00251
 C 1.18505 0.07538 0.01250
 O -1.16635 -1.23527 0.02798
 O 1.19684 -1.20565 0.03173
 H -2.17241 0.52355 -0.00553
 H -0.02361 1.88602 -0.01254
 H 2.15862 0.57781 0.00104
 H 0.01849 -1.47244 -0.06392
9
malonaldehyde_IRC_Distances_noMW_output/malonaldehyde_IRC_Distances_noMW point 15
C -1.18720 0.04592 -0.01336
 C -0.01008 0.80427 0.00404
 C 1.18565 0.07571 -0.01506
 O -1.16919 -1.23502 -0.03167
 O 1.19973 -1.20526 -0.03599
 H -2.17234 0.52510 0.00409
 H -0.02365 1.88537 0.01693
 H 2.15848 0.57949 -0.00348
 H 0.01860 -1.47557 0.07450
9
malonaldehyde_IRC_Distances_noMW_output/malonaldehyde_IRC_Distances_noMW point 16
C -1.18845 0.04640 -0.01679
 C -0.01011 0.80296 0.00632
 C 1.18687 0.07636 -0.01917
 O -1.17487 -1.23453 -0.03792
 O 1.20550 -1.20449 -0.04322
 H -2.17221 0.52820 0.00222
 H -0.02373 1.88408 0.02365
 H 2.15820 0.58285 -0.00701
 H 0.01881 -1.48182 0.09191
9
malonaldehyde_IRC_Distances_noMW_output/malonaldehyde_IRC_Distances_noMW point 17
C -1.19041 0.04715 -0.02104
 C -0.01016 0.80092 0.00872
 C 1.18875 0.07738 -0.02419
 O -1.18371 -1.23378 -0.04592
 O 1.21448 -1.20328 -0.05244
 H -2.17201 0.53303 0.00070
 H -0.02386 1.88206 0.03130
 H 2.15777 0.58807 -0.01060
 H 0.01916 -1.49155 0.11346
9
malonaldehyde_IRC_Distances_noMW_output/malonaldehyde_IRC_Distances_noMW point 18
C -1.19239 0.04790 -0.02461
 C -0.01021 0.79886 0.01034
 C 1.19066 0.07840 -0.02835
 O -1.19261 -1.23302 -0.05266
 O 1.22352 -1.20207 -0.06023
 H -2.17182 0.53789 0.00007
 H -0.02399 1.88004 0.03715
 H 2.15734 0.59334 -0.01294
 H 0.01950 -1.50135 0.13123
9
malonaldehyde_IRC_Distances_noMW_output/malonaldehyde_IRC_Distances_noMW point 19
C -1.19428 0.04862 -0.02761
 C -0.01025 0.79689 0.01141
 C 1.19248 0.07938 -0.03182
 O -1.20113 -1.23230 -0.05831
 O 1.23217 -1.20091 -0.06676
 H -2.17165 0.54255 -0.00002
 H -0.02411 1.87811 0.04167
 H 2.15694 0.59838 -0.01444
 H 0.01983 -1.51072 0.14587
9
malonaldehyde_IRC_Distances_noMW_output/malonaldehyde_IRC_Distances_noMW point 20
C -1.19614 0.04933 -0.03031
 C -0.01029 0.79496 0.01214
 C 1.19428 0.08034 -0.03489
 O -1.20951 -1.23159 -0.06331
 O 1.24068 -1.19976 -0.07254
 H -2.17148 0.54714 0.00024
 H -0.02423 1.87620 0.04541
 H 2.15654 0.60334 -0.01542
 H 0.02015 -1.51996 0.15867
9
malonaldehyde_IRC_Distances_noMW_output/malonaldehyde_IRC_Distances_noMW point 21
C -1.19800 0.05004 -0.03279
 C -0.01033 0.79303 0.01261
 C 1.19608 0.08131 -0.03769
 O -1.21785 -1.23089 -0.06786
 O 1.24916 -1.19863 -0.07780
 H -2.17132 0.55171 0.00077
 H -0.02435 1.87431 0.04858
 H 2.15615 0.60829 -0.01601
 H 0.02046 -1.52916 0.17017
9
malonaldehyde_IRC_Distances_noMW_output/malonaldehyde_IRC_Distances_noMW point 22
C -1.19985 0.05075 -0.03511
 C -0.01037 0.79111 0.01287
 C 1.19787 0.08227 -0.04028
 O -1.22620 -1.23019 -0.07206
 O 1.25765 -1.19749 -0.08266
 H -2.17117 0.55628 0.00152
 H -0.02447 1.87242 0.05132
 H 2.15576 0.61323 -0.01628
 H 0.02078 -1.53838 0.18069
9
malonaldehyde_IRC_Distances_noMW_output/malonaldehyde_IRC_Distances_noMW point 23
C -1.20172 0.05146 -0.03731
 C -0.01041 0.78918 0.01295
 C 1.19968 0.08323 -0.04272
 O -1.23456 -1.22949 -0.07599
 O 1.26615 -1.19636 -0.08720
 H -2.17103 0.56087 0.00247
 H -0.02459 1.87053 0.05370
 H 2.15538 0.61819 -0.01629
 H 0.02110 -1.54760 0.19039
9
malonaldehyde_IRC_Distances_noMW_output/malonaldehyde_IRC_Distances_noMW point 24
C -1.20359 0.05217 -0.03940
 C -0.01044 0.78725 0.01287
 C 1.20149 0.08419 -0.04502
 O -1.24293 -1.22880 -0.07967
 O 1.27465 -1.19522 -0.09145
 H -2.17090 0.56546 0.00358
 H -0.02471 1.86864 0.05576
 H 2.15500 0.62315 -0.01607
 H 0.02142 -1.55685 0.19939
9
malonaldehyde_IRC_Distances_noMW_output/malonaldehyde_IRC_Distances_noMW point 25
C -1.20546 0.05288 -0.04141
 C -0.01048 0.78532 0.01266
 C 1.20330 0.08516 -0.04720
 O -1.25130 -1.22811 -0.08315
 O 1.28317 -1.19408 -0.09544
 H -2.17077 0.57006 0.00485
 H -0.02482 1.86676 0.05755
 H 2.15463 0.62812 -0.01564
 H 0.02173 -1.56611 0.20777
