# Supplementary material for: Low dimensional representations along intrinsic reaction coordinates and molecular dynamics trajectories using interatomic distance matrices
Source: Chem Sci. 2019 Sep 18;10(43):9954–68. doi: 10.1039/c9sc02742d (PMC6991188; doi:10.1039/c9sc02742d)
Supplement: Supplementary file 1 [file SC-010-C9SC02742D-s001.zip › C9SC02742D-SI/ESI_xyz_files/malonaldehyde_IRC_Distances_noMW_output/malonaldehyde_IRC_Distances_noMW_PC3.xyz]

9
malonaldehyde_IRC_Distances_noMW_output/malonaldehyde_IRC_Distances_noMW point 1
C -1.19621 0.04825 -0.02765
 C -0.01019 0.79359 0.01208
 C 1.19442 0.07900 -0.03233
 O -1.20661 -1.23263 -0.05808
 O 1.23758 -1.20115 -0.06667
 H -2.17169 0.54586 -0.00198
 H -0.02402 1.87479 0.04383
 H 2.15693 0.60159 -0.01626
 H 0.01979 -1.50931 0.14706
9
malonaldehyde_IRC_Distances_noMW_output/malonaldehyde_IRC_Distances_noMW point 2
C -1.19577 0.04849 -0.02804
 C -0.01022 0.79452 0.01194
 C 1.19397 0.07928 -0.03260
 O -1.20581 -1.23241 -0.05892
 O 1.23682 -1.20090 -0.06756
 H -2.17165 0.54531 -0.00122
 H -0.02407 1.87573 0.04359
 H 2.15688 0.60112 -0.01573
 H 0.01985 -1.51114 0.14853
9
malonaldehyde_IRC_Distances_noMW_output/malonaldehyde_IRC_Distances_noMW point 3
C -1.19533 0.04872 -0.02842
 C -0.01024 0.79545 0.01181
 C 1.19352 0.07955 -0.03286
 O -1.20500 -1.23218 -0.05973
 O 1.23606 -1.20065 -0.06844
 H -2.17161 0.54475 -0.00048
 H -0.02412 1.87667 0.04336
 H 2.15682 0.60066 -0.01523
 H 0.01991 -1.51298 0.14998
9
malonaldehyde_IRC_Distances_noMW_output/malonaldehyde_IRC_Distances_noMW point 4
C -1.19489 0.04896 -0.02879
 C -0.01027 0.79639 0.01170
 C 1.19306 0.07983 -0.03312
 O -1.20418 -1.23196 -0.06053
 O 1.23529 -1.20039 -0.06931
 H -2.17157 0.54419 0.00023
 H -0.02417 1.87761 0.04315
 H 2.15677 0.60019 -0.01475
 H 0.01997 -1.51482 0.15141
9
malonaldehyde_IRC_Distances_noMW_output/malonaldehyde_IRC_Distances_noMW point 5
C -1.19444 0.04920 -0.02916
 C -0.01030 0.79732 0.01161
 C 1.19261 0.08011 -0.03338
 O -1.20337 -1.23174 -0.06130
 O 1.23452 -1.20014 -0.07016
 H -2.17153 0.54363 0.00091
 H -0.02423 1.87856 0.04296
 H 2.15671 0.59973 -0.01430
 H 0.02003 -1.51666 0.15282
9
malonaldehyde_IRC_Distances_noMW_output/malonaldehyde_IRC_Distances_noMW point 6
C -1.19402 0.04943 -0.02951
 C -0.01033 0.79822 0.01154
 C 1.19217 0.08037 -0.03362
 O -1.20258 -1.23153 -0.06204
 O 1.23378 -1.19990 -0.07096
 H -2.17149 0.54309 0.00154
 H -0.02427 1.87947 0.04278
 H 2.15666 0.59928 -0.01388
 H 0.02008 -1.51843 0.15416
9
malonaldehyde_IRC_Distances_noMW_output/malonaldehyde_IRC_Distances_noMW point 7
C -1.19365 0.04963 -0.02980
 C -0.01035 0.79898 0.01148
 C 1.19180 0.08060 -0.03382
 O -1.20192 -1.23135 -0.06264
 O 1.23315 -1.19969 -0.07163
 H -2.17146 0.54264 0.00205
 H -0.02432 1.88024 0.04264
 H 2.15661 0.59890 -0.01355
 H 0.02013 -1.51993 0.15527
9
malonaldehyde_IRC_Distances_noMW_output/malonaldehyde_IRC_Distances_noMW point 8
C -1.19348 0.04972 -0.02994
 C -0.01036 0.79935 0.01146
 C 1.19162 0.08071 -0.03392
 O -1.20159 -1.23126 -0.06293
 O 1.23284 -1.19959 -0.07195
 H -2.17145 0.54242 0.00229
 H -0.02434 1.88061 0.04258
 H 2.15659 0.59871 -0.01340
 H 0.02016 -1.52066 0.15581
9
malonaldehyde_IRC_Distances_noMW_output/malonaldehyde_IRC_Distances_noMW point 9
C -1.19379 0.04955 -0.02969
 C -0.01034 0.79870 0.01150
 C 1.19194 0.08051 -0.03375
 O -1.20216 -1.23142 -0.06242
 O 1.23338 -1.19977 -0.07139
 H -2.17147 0.54281 0.00186
 H -0.02430 1.87995 0.04269
 H 2.15663 0.59904 -0.01367
 H 0.02011 -1.51937 0.15486
9
malonaldehyde_IRC_Distances_noMW_output/malonaldehyde_IRC_Distances_noMW point 10
C -1.19490 0.04895 -0.02878
 C -0.01027 0.79635 0.01171
 C 1.19308 0.07982 -0.03311
 O -1.20421 -1.23197 -0.06049
 O 1.23532 -1.20040 -0.06928
 H -2.17157 0.54421 0.00020
 H -0.02417 1.87758 0.04316
 H 2.15677 0.60021 -0.01477
 H 0.01996 -1.51475 0.15136
9
malonaldehyde_IRC_Distances_noMW_output/malonaldehyde_IRC_Distances_noMW point 11
C -1.19603 0.04835 -0.02781
 C -0.01020 0.79398 0.01202
 C 1.19423 0.07912 -0.03244
 O -1.20628 -1.23253 -0.05843
 O 1.23727 -1.20105 -0.06704
 H -2.17167 0.54563 -0.00166
 H -0.02404 1.87518 0.04373
 H 2.15691 0.60140 -0.01603
 H 0.01981 -1.51007 0.14767
9
malonaldehyde_IRC_Distances_noMW_output/malonaldehyde_IRC_Distances_noMW point 12
C -1.19667 0.04800 -0.02723
 C -0.01016 0.79261 0.01224
 C 1.19489 0.07871 -0.03203
 O -1.20747 -1.23286 -0.05718
 O 1.23839 -1.20142 -0.06570
 H -2.17173 0.54645 -0.00284
 H -0.02397 1.87380 0.04410
 H 2.15699 0.60208 -0.01684
 H 0.01973 -1.50737 0.14548
9
malonaldehyde_IRC_Distances_noMW_output/malonaldehyde_IRC_Distances_noMW point 13
C -1.19674 0.04796 -0.02718
 C -0.01016 0.79248 0.01227
 C 1.19496 0.07867 -0.03199
 O -1.20758 -1.23289 -0.05706
 O 1.23850 -1.20145 -0.06557
 H -2.17174 0.54653 -0.00295
 H -0.02396 1.87367 0.04414
 H 2.15700 0.60214 -0.01693
 H 0.01972 -1.50712 0.14527
9
malonaldehyde_IRC_Distances_noMW_output/malonaldehyde_IRC_Distances_noMW point 14
C -1.19667 0.04800 -0.02723
 C -0.01016 0.79261 0.01224
 C 1.19489 0.07871 -0.03203
 O -1.20746 -1.23286 -0.05719
 O 1.23839 -1.20142 -0.06570
 H -2.17173 0.54645 -0.00283
 H -0.02397 1.87380 0.04410
 H 2.15699 0.60208 -0.01684
 H 0.01973 -1.50738 0.14549
9
malonaldehyde_IRC_Distances_noMW_output/malonaldehyde_IRC_Distances_noMW point 15
C -1.19603 0.04835 -0.02781
 C -0.01020 0.79398 0.01202
 C 1.19423 0.07912 -0.03244
 O -1.20628 -1.23253 -0.05843
 O 1.23726 -1.20105 -0.06704
 H -2.17167 0.54563 -0.00166
 H -0.02404 1.87518 0.04373
 H 2.15691 0.60139 -0.01603
 H 0.01981 -1.51008 0.14768
9
malonaldehyde_IRC_Distances_noMW_output/malonaldehyde_IRC_Distances_noMW point 16
C -1.19490 0.04896 -0.02878
 C -0.01027 0.79636 0.01171
 C 1.19308 0.07982 -0.03311
 O -1.20421 -1.23197 -0.06050
 O 1.23531 -1.20040 -0.06929
 H -2.17157 0.54421 0.00021
 H -0.02417 1.87758 0.04316
 H 2.15677 0.60021 -0.01476
 H 0.01996 -1.51476 0.15137
9
malonaldehyde_IRC_Distances_noMW_output/malonaldehyde_IRC_Distances_noMW point 17
C -1.19378 0.04956 -0.02969
 C -0.01034 0.79870 0.01150
 C 1.19194 0.08052 -0.03375
 O -1.20216 -1.23142 -0.06242
 O 1.23338 -1.19977 -0.07139
 H -2.17147 0.54280 0.00186
 H -0.02430 1.87996 0.04269
 H 2.15663 0.59904 -0.01367
 H 0.02011 -1.51939 0.15487
9
malonaldehyde_IRC_Distances_noMW_output/malonaldehyde_IRC_Distances_noMW point 18
C -1.19348 0.04972 -0.02994
 C -0.01036 0.79935 0.01146
 C 1.19162 0.08071 -0.03392
 O -1.20159 -1.23126 -0.06294
 O 1.23284 -1.19959 -0.07196
 H -2.17145 0.54242 0.00229
 H -0.02434 1.88061 0.04258
 H 2.15659 0.59871 -0.01339
 H 0.02016 -1.52066 0.15581
9
malonaldehyde_IRC_Distances_noMW_output/malonaldehyde_IRC_Distances_noMW point 19
C -1.19365 0.04963 -0.02980
 C -0.01035 0.79898 0.01148
 C 1.19180 0.08060 -0.03382
 O -1.20191 -1.23135 -0.06265
 O 1.23315 -1.19969 -0.07164
 H -2.17146 0.54264 0.00205
 H -0.02432 1.88024 0.04264
 H 2.15661 0.59890 -0.01355
 H 0.02013 -1.51994 0.15528
9
malonaldehyde_IRC_Distances_noMW_output/malonaldehyde_IRC_Distances_noMW point 20
C -1.19402 0.04943 -0.02951
 C -0.01033 0.79822 0.01154
 C 1.19217 0.08037 -0.03362
 O -1.20258 -1.23153 -0.06204
 O 1.23378 -1.19990 -0.07096
 H -2.17149 0.54309 0.00154
 H -0.02427 1.87947 0.04278
 H 2.15666 0.59928 -0.01388
 H 0.02008 -1.51843 0.15416
9
malonaldehyde_IRC_Distances_noMW_output/malonaldehyde_IRC_Distances_noMW point 21
C -1.19444 0.04920 -0.02916
 C -0.01030 0.79732 0.01161
 C 1.19261 0.08011 -0.03338
 O -1.20337 -1.23174 -0.06130
 O 1.23452 -1.20014 -0.07016
 H -2.17153 0.54363 0.00091
 H -0.02423 1.87856 0.04296
 H 2.15671 0.59973 -0.01430
 H 0.02003 -1.51666 0.15282
9
malonaldehyde_IRC_Distances_noMW_output/malonaldehyde_IRC_Distances_noMW point 22
C -1.19489 0.04896 -0.02879
 C -0.01027 0.79639 0.01170
 C 1.19306 0.07983 -0.03312
 O -1.20418 -1.23196 -0.06052
 O 1.23529 -1.20039 -0.06931
 H -2.17157 0.54419 0.00023
 H -0.02417 1.87761 0.04315
 H 2.15677 0.60019 -0.01475
 H 0.01997 -1.51482 0.15141
9
malonaldehyde_IRC_Distances_noMW_output/malonaldehyde_IRC_Distances_noMW point 23
C -1.19533 0.04872 -0.02841
 C -0.01024 0.79545 0.01181
 C 1.19352 0.07955 -0.03286
 O -1.20500 -1.23219 -0.05973
 O 1.23606 -1.20065 -0.06844
 H -2.17161 0.54475 -0.00048
 H -0.02412 1.87667 0.04336
 H 2.15682 0.60066 -0.01523
 H 0.01991 -1.51297 0.14998
9
malonaldehyde_IRC_Distances_noMW_output/malonaldehyde_IRC_Distances_noMW point 24
C -1.19577 0.04849 -0.02803
 C -0.01022 0.79452 0.01194
 C 1.19397 0.07928 -0.03259
 O -1.20581 -1.23241 -0.05891
 O 1.23682 -1.20090 -0.06756
 H -2.17165 0.54531 -0.00122
 H -0.02407 1.87573 0.04359
 H 2.15688 0.60112 -0.01573
 H 0.01985 -1.51114 0.14853
9
malonaldehyde_IRC_Distances_noMW_output/malonaldehyde_IRC_Distances_noMW point 25
C -1.19621 0.04825 -0.02765
 C -0.01019 0.79359 0.01208
 C 1.19442 0.07900 -0.03232
 O -1.20662 -1.23263 -0.05808
 O 1.23759 -1.20115 -0.06666
 H -2.17169 0.54587 -0.00199
 H -0.02402 1.87479 0.04383
 H 2.15693 0.60159 -0.01626
 H 0.01979 -1.50930 0.14706
