# Supplementary material for: Low dimensional representations along intrinsic reaction coordinates and molecular dynamics trajectories using interatomic distance matrices
Source: Chem Sci. 2019 Sep 18;10(43):9954–68. doi: 10.1039/c9sc02742d (PMC6991188; doi:10.1039/c9sc02742d)
Supplement: Supplementary file 1 [file SC-010-C9SC02742D-s001.zip › C9SC02742D-SI/ESI_xyz_files/acrylonitrile_scan_Cartesians_noMW_output/acrylonitrile_scan_Cartesians_noMW_all_PCs.xyz]

10
acrylonitrile_scan_Cartesians_noMW_output/acrylonitrile_scan_Cartesians_noMW point 1
C 0.17325 0.40194 0.30883
 C -1.08513 0.54941 -0.27587
 C -2.11058 -0.40219 -0.05457
 N -2.95558 -1.17384 0.13830
 N 2.26833 -0.75316 -0.38431
 N 2.92118 -0.52361 0.50073
 O 1.03168 -0.50790 -0.79859
 H 0.23536 -0.24099 1.18484
 H -1.27989 1.35983 -0.96786
 H 0.80138 1.29051 0.34850
10
acrylonitrile_scan_Cartesians_noMW_output/acrylonitrile_scan_Cartesians_noMW point 2
C 0.16488 0.34763 0.34294
 C -1.07541 0.53436 -0.27710
 C -2.13832 -0.36821 -0.07181
 N -3.01389 -1.09927 0.10776
 N 2.28680 -0.72095 -0.40199
 N 2.98486 -0.34320 0.40256
 O 1.00645 -0.61747 -0.73806
 H 0.18769 -0.27833 1.22983
 H -1.22747 1.33654 -0.98426
 H 0.82442 1.20891 0.39013
10
acrylonitrile_scan_Cartesians_noMW_output/acrylonitrile_scan_Cartesians_noMW point 3
C 0.15763 0.30016 0.38144
 C -1.05980 0.51832 -0.27858
 C -2.15695 -0.33899 -0.09025
 N -3.06054 -1.03257 0.07520
 N 2.29530 -0.69162 -0.42111
 N 3.01924 -0.17707 0.28489
 O 0.98964 -0.71800 -0.66332
 H 0.13818 -0.30580 1.28017
 H -1.16748 1.30890 -1.00353
 H 0.84477 1.13667 0.43508
10
acrylonitrile_scan_Cartesians_noMW_output/acrylonitrile_scan_Cartesians_noMW point 4
C 0.15139 0.25986 0.42431
 C -1.03848 0.50121 -0.28017
 C -2.16694 -0.31468 -0.11009
 N -3.09622 -0.97390 0.04008
 N 2.29427 -0.66547 -0.44142
 N 3.02618 -0.02549 0.14741
 O 0.98042 -0.80958 -0.57382
 H 0.08667 -0.32270 1.33531
 H -1.09993 1.27653 -1.02510
 H 0.86265 1.07422 0.48349
10
acrylonitrile_scan_Cartesians_noMW_output/acrylonitrile_scan_Cartesians_noMW point 5
C 0.14621 0.22822 0.47075
 C -1.01185 0.48329 -0.28173
 C -2.16814 -0.29613 -0.13117
 N -3.12033 -0.92507 0.00260
 N 2.28370 -0.64352 -0.46230
 N 3.00604 0.10731 -0.00800
 O 0.97855 -0.88992 -0.47038
 H 0.03405 -0.32757 1.39374
 H -1.02600 1.23961 -1.04808
 H 0.87777 1.02379 0.53457
10
acrylonitrile_scan_Cartesians_noMW_output/acrylonitrile_scan_Cartesians_noMW point 6
C 0.14221 0.20696 0.51903
 C -0.98094 0.46519 -0.28309
 C -2.16062 -0.28434 -0.15286
 N -3.13213 -0.88839 -0.03621
 N 2.26410 -0.62696 -0.48277
 N 2.96032 0.21538 -0.17593
 O 0.98367 -0.95563 -0.35628
 H -0.01776 -0.31938 1.45283
 H -0.94847 1.19918 -1.07118
 H 0.88962 0.98801 0.58647
10
acrylonitrile_scan_Cartesians_noMW_output/acrylonitrile_scan_Cartesians_noMW point 7
C 0.13930 0.19651 0.57136
 C -0.94408 0.44608 -0.28420
 C -2.14336 -0.27963 -0.17626
 N -3.13117 -0.86376 -0.07847
 N 2.23386 -0.61590 -0.50350
 N 2.88531 0.30037 -0.36507
 O 0.99626 -1.00793 -0.22519
 H -0.07095 -0.29592 1.51482
 H -0.86365 1.15292 -1.09504
 H 0.89847 0.96725 0.64156
10
acrylonitrile_scan_Cartesians_noMW_output/acrylonitrile_scan_Cartesians_noMW point 8
C 0.13785 0.19907 0.62222
 C -0.90494 0.42799 -0.28489
 C -2.11759 -0.28317 -0.19895
 N -3.11665 -0.85502 -0.11984
 N 2.19560 -0.61210 -0.52213
 N 2.78740 0.35071 -0.55606
 O 1.01537 -1.03982 -0.09024
 H -0.11970 -0.25836 1.57287
 H -0.78046 1.10545 -1.11694
 H 0.90312 0.96525 0.69396
10
acrylonitrile_scan_Cartesians_noMW_output/acrylonitrile_scan_Cartesians_noMW point 9
C 0.13791 0.21516 0.67287
 C -0.86237 0.41053 -0.28519
 C -2.08220 -0.29537 -0.22146
 N -3.08749 -0.86256 -0.16127
 N 2.14790 -0.61573 -0.53910
 N 2.66273 0.36634 -0.75391
 O 1.04190 -1.05128 0.05215
 H -0.16509 -0.20526 1.62844
 H -0.69678 1.05554 -1.13745
 H 0.90349 0.98263 0.74491
10
acrylonitrile_scan_Cartesians_noMW_output/acrylonitrile_scan_Cartesians_noMW point 10
C 0.13975 0.24543 0.72111
 C -0.81770 0.39455 -0.28512
 C -2.03729 -0.31659 -0.24263
 N -3.04277 -0.88781 -0.20060
 N 2.09143 -0.62724 -0.55367
 N 2.51231 0.34280 -0.95060
 O 1.07617 -1.03940 0.19628
 H -0.20464 -0.13763 1.67923
 H -0.61617 1.00534 -1.15593
 H 0.89891 1.02055 0.79192
10
acrylonitrile_scan_Cartesians_noMW_output/acrylonitrile_scan_Cartesians_noMW point 11
C 0.14349 0.28798 0.76354
 C -0.77369 0.38134 -0.28485
 C -1.98494 -0.34560 -0.26065
 N -2.98402 -0.92957 -0.23436
 N 2.02917 -0.64579 -0.56501
 N 2.34310 0.28033 -1.13207
 O 1.11718 -1.00382 0.33153
 H -0.23514 -0.06038 1.72219
 H -0.54433 0.95878 -1.17172
 H 0.88919 1.07674 0.83141
10
acrylonitrile_scan_Cartesians_noMW_output/acrylonitrile_scan_Cartesians_noMW point 12
C 0.14920 0.34081 0.79882
 C -0.73151 0.37145 -0.28462
 C -1.92613 -0.38118 -0.27458
 N -2.91207 -0.98609 -0.26060
 N 1.96250 -0.67022 -0.57318
 N 2.15763 0.18170 -1.29189
 O 1.16496 -0.94567 0.45254
 H -0.25536 0.02272 1.75688
 H -0.48353 0.91800 -1.18526
 H 0.87431 1.14848 0.86189
10
acrylonitrile_scan_Cartesians_noMW_output/acrylonitrile_scan_Cartesians_noMW point 13
C 0.15679 0.40020 0.82533
 C -0.69302 0.36544 -0.28469
 C -1.86331 -0.42099 -0.28337
 N -2.82980 -1.05359 -0.27713
 N 1.89428 -0.69844 -0.57829
 N 1.96277 0.05376 -1.42152
 O 1.21836 -0.86850 0.55219
 H -0.26421 0.10574 1.78273
 H -0.43667 0.88573 -1.19697
 H 0.85480 1.23065 0.88172
10
acrylonitrile_scan_Cartesians_noMW_output/acrylonitrile_scan_Cartesians_noMW point 14
C 0.16701 0.46869 0.84367
 C -0.65634 0.36349 -0.28536
 C -1.79227 -0.46690 -0.28656
 N -2.73117 -1.13565 -0.28290
 N 1.82036 -0.73138 -0.58085
 N 1.74494 -0.11102 -1.52398
 O 1.28202 -0.76709 0.63228
 H -0.26088 0.19105 1.80141
 H -0.40261 0.86192 -1.20843
 H 0.82895 1.32690 0.89073
10
acrylonitrile_scan_Cartesians_noMW_output/acrylonitrile_scan_Cartesians_noMW point 15
C 0.17842 0.53457 0.85081
 C -0.62725 0.36609 -0.28675
 C -1.72390 -0.51119 -0.28323
 N -2.63115 -1.21861 -0.27605
 N 1.75216 -0.76317 -0.58082
 N 1.53681 -0.28536 -1.58169
 O 1.34689 -0.65776 0.67857
 H -0.24555 0.26353 1.81067
 H -0.38701 0.85114 -1.21865
 H 0.80060 1.42077 0.88714
10
acrylonitrile_scan_Cartesians_noMW_output/acrylonitrile_scan_Cartesians_noMW point 16
C 0.19229 0.60399 0.84724
 C -0.60286 0.37365 -0.28914
 C -1.65105 -0.55809 -0.27271
 N -2.51917 -1.31051 -0.25512
 N 1.68267 -0.79662 -0.57835
 N 1.31629 -0.48639 -1.59910
 O 1.42018 -0.52945 0.69440
 H -0.21632 0.32940 1.81174
 H -0.38872 0.85296 -1.22915
 H 0.76669 1.52106 0.87019
10
acrylonitrile_scan_Cartesians_noMW_output/acrylonitrile_scan_Cartesians_noMW point 17
C 0.20723 0.66912 0.83211
 C -0.58667 0.38585 -0.29234
 C -1.58197 -0.60230 -0.25543
 N -2.40729 -1.40145 -0.22104
 N 1.62010 -0.82798 -0.57342
 N 1.10855 -0.69332 -1.56941
 O 1.49402 -0.39525 0.67434
 H -0.17505 0.38011 1.80345
 H -0.40957 0.86859 -1.23863
 H 0.73066 1.61663 0.84035
10
acrylonitrile_scan_Cartesians_noMW_output/acrylonitrile_scan_Cartesians_noMW point 18
C 0.22232 0.72733 0.80642
 C -0.57951 0.40187 -0.29599
 C -1.52056 -0.64193 -0.23270
 N -2.30193 -1.48726 -0.17650
 N 1.56791 -0.85618 -0.56601
 N 0.92590 -0.89627 -1.49565
 O 1.56365 -0.26201 0.62102
 H -0.12427 0.41450 1.78570
 H -0.44810 0.89644 -1.24588
 H 0.69460 1.70352 0.79958
10
acrylonitrile_scan_Cartesians_noMW_output/acrylonitrile_scan_Cartesians_noMW point 19
C 0.23693 0.77830 0.77111
 C -0.58155 0.42103 -0.29970
 C -1.46891 -0.67657 -0.20573
 N -2.20668 -1.56661 -0.12405
 N 1.52776 -0.88143 -0.55585
 N 0.77539 -1.09151 -1.38201
 O 1.62589 -0.13289 0.53824
 H -0.06586 0.43399 1.75807
 H -0.50277 0.93455 -1.24961
 H 0.65980 1.78113 0.74954
