# Supplementary material for: Low dimensional representations along intrinsic reaction coordinates and molecular dynamics trajectories using interatomic distance matrices
Source: Chem Sci. 2019 Sep 18;10(43):9954–68. doi: 10.1039/c9sc02742d (PMC6991188; doi:10.1039/c9sc02742d)
Supplement: Supplementary file 1 [file SC-010-C9SC02742D-s001.zip › C9SC02742D-SI/ESI_xyz_files/acrylonitrile_scan_Cartesians_noMW_output/acrylonitrile_scan_Cartesians_noMW_PC2.xyz]

10
acrylonitrile_scan_Cartesians_noMW_output/acrylonitrile_scan_Cartesians_noMW point 1
C 0.20137 0.56811 0.50515
 C -0.86906 0.49536 -0.28608
 C -1.83201 -0.52293 -0.11820
 N -2.62835 -1.34872 0.02796
 N 1.94793 -0.81080 -0.45684
 N 1.99180 -0.78218 -0.30187
 O 1.28976 -0.33780 -0.22811
 H 0.10951 0.05226 1.42825
 H -0.94949 1.17873 -1.08806
 H 0.73854 1.50797 0.51780
10
acrylonitrile_scan_Cartesians_noMW_output/acrylonitrile_scan_Cartesians_noMW point 2
C 0.19220 0.52265 0.54246
 C -0.85698 0.47855 -0.28587
 C -1.85871 -0.49401 -0.13916
 N -2.68670 -1.28187 -0.01063
 N 1.96416 -0.78444 -0.47276
 N 2.05622 -0.61515 -0.41929
 O 1.26057 -0.44238 -0.14959
 H 0.05817 0.03069 1.47083
 H -0.89128 1.14744 -1.09984
 H 0.76235 1.43851 0.56383
10
acrylonitrile_scan_Cartesians_noMW_output/acrylonitrile_scan_Cartesians_noMW point 3
C 0.18338 0.47891 0.57837
 C -0.84535 0.46237 -0.28566
 C -1.88441 -0.46618 -0.15932
 N -2.74285 -1.21753 -0.04777
 N 1.97978 -0.75907 -0.48807
 N 2.11821 -0.45443 -0.53227
 O 1.23247 -0.54302 -0.07403
 H 0.00877 0.00995 1.51181
 H -0.83527 1.11733 -1.11118
 H 0.78527 1.37167 0.60813
10
acrylonitrile_scan_Cartesians_noMW_output/acrylonitrile_scan_Cartesians_noMW point 4
C 0.17489 0.43679 0.61294
 C -0.83415 0.44680 -0.28545
 C -1.90915 -0.43939 -0.17874
 N -2.79692 -1.15559 -0.08353
 N 1.99481 -0.73465 -0.50282
 N 2.17789 -0.29968 -0.64106
 O 1.20542 -0.63992 -0.00129
 H -0.03879 -0.01003 1.55126
 H -0.78134 1.08835 -1.12209
 H 0.80734 1.30732 0.65078
10
acrylonitrile_scan_Cartesians_noMW_output/acrylonitrile_scan_Cartesians_noMW point 5
C 0.16691 0.39722 0.64542
 C -0.82363 0.43217 -0.28527
 C -1.93240 -0.41422 -0.19698
 N -2.84771 -1.09739 -0.11712
 N 2.00894 -0.71170 -0.51667
 N 2.23396 -0.15429 -0.74326
 O 1.18001 -0.73096 0.06706
 H -0.08348 -0.02880 1.58833
 H -0.73067 1.06111 -1.13235
 H 0.82807 1.24686 0.69085
10
acrylonitrile_scan_Cartesians_noMW_output/acrylonitrile_scan_Cartesians_noMW point 6
C 0.15976 0.36176 0.67452
 C -0.81421 0.41905 -0.28510
 C -1.95323 -0.39166 -0.21333
 N -2.89323 -1.04524 -0.14723
 N 2.02160 -0.69114 -0.52908
 N 2.28421 -0.02400 -0.83485
 O 1.15723 -0.81254 0.12831
 H -0.12353 -0.04562 1.62155
 H -0.68527 1.03670 -1.14154
 H 0.84665 1.19268 0.72676
10
acrylonitrile_scan_Cartesians_noMW_output/acrylonitrile_scan_Cartesians_noMW point 7
C 0.15322 0.32931 0.70116
 C -0.80558 0.40705 -0.28494
 C -1.97229 -0.37101 -0.22829
 N -2.93488 -0.99751 -0.17478
 N 2.03319 -0.67232 -0.54044
 N 2.33020 0.09524 -0.91867
 O 1.13639 -0.88720 0.18435
 H -0.16017 -0.06101 1.65194
 H -0.64371 1.01436 -1.14995
 H 0.86365 1.14309 0.75962
10
acrylonitrile_scan_Cartesians_noMW_output/acrylonitrile_scan_Cartesians_noMW point 8
C 0.14807 0.30375 0.72214
 C -0.79879 0.39760 -0.28482
 C -1.98731 -0.35476 -0.24007
 N -2.96769 -0.95992 -0.19648
 N 2.04231 -0.65750 -0.54939
 N 2.36641 0.18914 -0.98468
 O 1.11998 -0.94600 0.22850
 H -0.18903 -0.07313 1.67588
 H -0.61099 0.99677 -1.15657
 H 0.87704 1.10404 0.78550
10
acrylonitrile_scan_Cartesians_noMW_output/acrylonitrile_scan_Cartesians_noMW point 9
C 0.14423 0.28472 0.73776
 C -0.79373 0.39056 -0.28473
 C -1.99849 -0.34265 -0.24885
 N -2.99212 -0.93193 -0.21264
 N 2.04911 -0.64646 -0.55605
 N 2.39338 0.25907 -1.03384
 O 1.10775 -0.98979 0.26137
 H -0.21053 -0.08216 1.69371
 H -0.58662 0.98367 -1.16151
 H 0.88701 1.07496 0.80477
10
acrylonitrile_scan_Cartesians_noMW_output/acrylonitrile_scan_Cartesians_noMW point 10
C 0.14204 0.27384 0.74668
 C -0.79084 0.38654 -0.28468
 C -2.00488 -0.33573 -0.25386
 N -3.00607 -0.91594 -0.22187
 N 2.05299 -0.64016 -0.55986
 N 2.40879 0.29902 -1.06192
 O 1.10077 -1.01480 0.28015
 H -0.22281 -0.08731 1.70390
 H -0.57270 0.97619 -1.16432
 H 0.89271 1.05835 0.81578
10
acrylonitrile_scan_Cartesians_noMW_output/acrylonitrile_scan_Cartesians_noMW point 11
C 0.14174 0.27235 0.74790
 C -0.79044 0.38599 -0.28467
 C -2.00575 -0.33478 -0.25455
 N -3.00798 -0.91375 -0.22313
 N 2.05352 -0.63929 -0.56038
 N 2.41090 0.30449 -1.06577
 O 1.09981 -1.01823 0.28272
 H -0.22449 -0.08802 1.70529
 H -0.57079 0.97516 -1.16471
 H 0.89349 1.05608 0.81729
10
acrylonitrile_scan_Cartesians_noMW_output/acrylonitrile_scan_Cartesians_noMW point 12
C 0.14336 0.28039 0.74131
 C -0.79258 0.38896 -0.28471
 C -2.00103 -0.33990 -0.25084
 N -2.99767 -0.92557 -0.21631
 N 2.05065 -0.64395 -0.55757
 N 2.39951 0.27495 -1.04501
 O 1.10498 -0.99973 0.26884
 H -0.21541 -0.08421 1.69776
 H -0.58108 0.98070 -1.16263
 H 0.88928 1.06836 0.80915
10
acrylonitrile_scan_Cartesians_noMW_output/acrylonitrile_scan_Cartesians_noMW point 13
C 0.14679 0.29742 0.72733
 C -0.79711 0.39526 -0.28479
 C -1.99103 -0.35073 -0.24299
 N -2.97581 -0.95061 -0.20185
 N 2.04457 -0.65383 -0.55161
 N 2.37538 0.21239 -1.00103
 O 1.11591 -0.96056 0.23943
 H -0.19618 -0.07613 1.68181
 H -0.60289 0.99242 -1.15821
 H 0.88035 1.09437 0.79191
10
acrylonitrile_scan_Cartesians_noMW_output/acrylonitrile_scan_Cartesians_noMW point 14
C 0.15237 0.32509 0.70462
 C -0.80446 0.40549 -0.28492
 C -1.97477 -0.36833 -0.23024
 N -2.94030 -0.99130 -0.17836
 N 2.03469 -0.66987 -0.54192
 N 2.33618 0.11074 -0.92957
 O 1.13368 -0.89691 0.19164
 H -0.16494 -0.06301 1.65590
 H -0.63831 1.01146 -1.15104
 H 0.86586 1.13665 0.76389
10
acrylonitrile_scan_Cartesians_noMW_output/acrylonitrile_scan_Cartesians_noMW point 15
C 0.15922 0.35906 0.67673
 C -0.81349 0.41806 -0.28508
 C -1.95481 -0.38994 -0.21457
 N -2.89668 -1.04128 -0.14952
 N 2.02256 -0.68957 -0.53003
 N 2.28803 -0.01410 -0.84181
 O 1.15550 -0.81874 0.13296
 H -0.12657 -0.04689 1.62407
 H -0.68182 1.03485 -1.14224
 H 0.84806 1.18856 0.72949
10
acrylonitrile_scan_Cartesians_noMW_output/acrylonitrile_scan_Cartesians_noMW point 16
C 0.16806 0.40292 0.64074
 C -0.82515 0.43427 -0.28529
 C -1.92905 -0.41784 -0.19435
 N -2.84039 -1.10577 -0.11229
 N 2.00691 -0.71501 -0.51467
 N 2.22589 -0.17523 -0.72854
 O 1.18367 -0.71785 0.05721
 H -0.07704 -0.02609 1.58299
 H -0.73797 1.06503 -1.13087
 H 0.82508 1.25557 0.68508
10
acrylonitrile_scan_Cartesians_noMW_output/acrylonitrile_scan_Cartesians_noMW point 17
C 0.17807 0.45257 0.59998
 C -0.83835 0.45263 -0.28553
 C -1.89988 -0.44943 -0.17146
 N -2.77666 -1.17880 -0.07013
 N 1.98918 -0.74380 -0.49729
 N 2.15553 -0.35766 -0.60030
 O 1.21556 -0.60362 -0.02854
 H -0.02097 -0.00254 1.53648
 H -0.80155 1.09921 -1.11800
 H 0.79907 1.33143 0.63480
10
acrylonitrile_scan_Cartesians_noMW_output/acrylonitrile_scan_Cartesians_noMW point 18
C 0.18871 0.50534 0.55667
 C -0.85237 0.47215 -0.28578
 C -1.86889 -0.48299 -0.14714
 N -2.70893 -1.25640 -0.02534
 N 1.97034 -0.77440 -0.47882
 N 2.08076 -0.55153 -0.46401
 O 1.24944 -0.48222 -0.11968
 H 0.03862 0.02248 1.48705
 H -0.86911 1.13553 -1.10433
 H 0.77143 1.41205 0.58137
10
acrylonitrile_scan_Cartesians_noMW_output/acrylonitrile_scan_Cartesians_noMW point 19
C 0.19967 0.55972 0.51204
 C -0.86683 0.49226 -0.28604
 C -1.83694 -0.51759 -0.12207
 N -2.63913 -1.33638 0.02084
 N 1.95093 -0.80593 -0.45978
 N 2.00369 -0.75134 -0.32355
 O 1.28437 -0.35711 -0.21361
 H 0.10003 0.04827 1.43611
 H -0.93874 1.17296 -1.09023
 H 0.74293 1.49514 0.52630
