# Supplementary material for: Low dimensional representations along intrinsic reaction coordinates and molecular dynamics trajectories using interatomic distance matrices
Source: Chem Sci. 2019 Sep 18;10(43):9954–68. doi: 10.1039/c9sc02742d (PMC6991188; doi:10.1039/c9sc02742d)
Supplement: Supplementary file 1 [file SC-010-C9SC02742D-s001.zip › C9SC02742D-SI/ESI_xyz_files/acrylonitrile_scan_Cartesians_noMW_output/acrylonitrile_scan_Cartesians_noMW_PC3.xyz]

10
acrylonitrile_scan_Cartesians_noMW_output/acrylonitrile_scan_Cartesians_noMW point 1
C 0.16210 0.40615 0.65091
 C -0.82523 0.42728 -0.28093
 C -1.94642 -0.41771 -0.20725
 N -2.87171 -1.09953 -0.13962
 N 2.02000 -0.72052 -0.51118
 N 2.28799 -0.15204 -0.77659
 O 1.15324 -0.74175 0.10142
 H -0.09558 -0.00344 1.57760
 H -0.72108 1.04311 -1.11647
 H 0.83670 1.25845 0.70213
10
acrylonitrile_scan_Cartesians_noMW_output/acrylonitrile_scan_Cartesians_noMW point 2
C 0.16331 0.40039 0.65104
 C -0.82398 0.42809 -0.28247
 C -1.94289 -0.41483 -0.20474
 N -2.86638 -1.09500 -0.13372
 N 2.01694 -0.71587 -0.51405
 N 2.27221 -0.14346 -0.77123
 O 1.16121 -0.74375 0.09349
 H -0.09412 -0.01376 1.58384
 H -0.72125 1.04781 -1.12283
 H 0.83494 1.25039 0.70067
10
acrylonitrile_scan_Cartesians_noMW_output/acrylonitrile_scan_Cartesians_noMW point 3
C 0.16458 0.39437 0.65117
 C -0.82267 0.42893 -0.28409
 C -1.93920 -0.41182 -0.20212
 N -2.86080 -1.09028 -0.12755
 N 2.01375 -0.71102 -0.51704
 N 2.25575 -0.13450 -0.76563
 O 1.16953 -0.74585 0.08523
 H -0.09260 -0.02452 1.59036
 H -0.72143 1.05272 -1.12948
 H 0.83310 1.24196 0.69914
10
acrylonitrile_scan_Cartesians_noMW_output/acrylonitrile_scan_Cartesians_noMW point 4
C 0.16579 0.38859 0.65129
 C -0.82141 0.42974 -0.28564
 C -1.93566 -0.40893 -0.19961
 N -2.85545 -1.08574 -0.12162
 N 2.01068 -0.70635 -0.51991
 N 2.23992 -0.12589 -0.76024
 O 1.17752 -0.74786 0.07728
 H -0.09113 -0.03488 1.59663
 H -0.72160 1.05744 -1.13586
 H 0.83134 1.23387 0.69768
10
acrylonitrile_scan_Cartesians_noMW_output/acrylonitrile_scan_Cartesians_noMW point 5
C 0.16684 0.38363 0.65140
 C -0.82034 0.43044 -0.28697
 C -1.93262 -0.40645 -0.19745
 N -2.85085 -1.08184 -0.11654
 N 2.00805 -0.70235 -0.52238
 N 2.22634 -0.11850 -0.75562
 O 1.18438 -0.74959 0.07046
 H -0.08988 -0.04375 1.60201
 H -0.72175 1.06149 -1.14133
 H 0.82982 1.22692 0.69642
10
acrylonitrile_scan_Cartesians_noMW_output/acrylonitrile_scan_Cartesians_noMW point 6
C 0.16759 0.38008 0.65147
 C -0.81956 0.43094 -0.28792
 C -1.93044 -0.40468 -0.19590
 N -2.84756 -1.07905 -0.11290
 N 2.00617 -0.69949 -0.52414
 N 2.21662 -0.11321 -0.75232
 O 1.18929 -0.75082 0.06558
 H -0.08898 -0.05011 1.60586
 H -0.72186 1.06439 -1.14525
 H 0.82874 1.22195 0.69552
10
acrylonitrile_scan_Cartesians_noMW_output/acrylonitrile_scan_Cartesians_noMW point 7
C 0.16797 0.37823 0.65151
 C -0.81916 0.43120 -0.28841
 C -1.92931 -0.40376 -0.19510
 N -2.84585 -1.07760 -0.11100
 N 2.00519 -0.69800 -0.52506
 N 2.21156 -0.11046 -0.75060
 O 1.19185 -0.75147 0.06304
 H -0.08851 -0.05342 1.60786
 H -0.72191 1.06589 -1.14729
 H 0.82817 1.21937 0.69505
10
acrylonitrile_scan_Cartesians_noMW_output/acrylonitrile_scan_Cartesians_noMW point 8
C 0.16791 0.37856 0.65151
 C -0.81923 0.43115 -0.28833
 C -1.92951 -0.40392 -0.19524
 N -2.84615 -1.07785 -0.11133
 N 2.00536 -0.69826 -0.52490
 N 2.21245 -0.11094 -0.75090
 O 1.19140 -0.75135 0.06348
 H -0.08859 -0.05284 1.60751
 H -0.72190 1.06563 -1.14693
 H 0.82827 1.21982 0.69513
10
acrylonitrile_scan_Cartesians_noMW_output/acrylonitrile_scan_Cartesians_noMW point 9
C 0.16738 0.38107 0.65145
 C -0.81978 0.43080 -0.28765
 C -1.93104 -0.40517 -0.19633
 N -2.84848 -1.07982 -0.11391
 N 2.00669 -0.70028 -0.52365
 N 2.21932 -0.11468 -0.75323
 O 1.18793 -0.75048 0.06693
 H -0.08923 -0.04835 1.60479
 H -0.72183 1.06358 -1.14417
 H 0.82904 1.22333 0.69577
10
acrylonitrile_scan_Cartesians_noMW_output/acrylonitrile_scan_Cartesians_noMW point 10
C 0.16643 0.38555 0.65136
 C -0.82075 0.43017 -0.28645
 C -1.93379 -0.40741 -0.19828
 N -2.85263 -1.08335 -0.11850
 N 2.00907 -0.70390 -0.52142
 N 2.23159 -0.12136 -0.75741
 O 1.18173 -0.74892 0.07310
 H -0.09036 -0.04032 1.59993
 H -0.72169 1.05992 -1.13922
 H 0.83041 1.22961 0.69691
10
acrylonitrile_scan_Cartesians_noMW_output/acrylonitrile_scan_Cartesians_noMW point 11
C 0.16525 0.39117 0.65124
 C -0.82197 0.42938 -0.28494
 C -1.93724 -0.41022 -0.20073
 N -2.85784 -1.08776 -0.12427
 N 2.01205 -0.70844 -0.51863
 N 2.24698 -0.12973 -0.76264
 O 1.17396 -0.74696 0.08082
 H -0.09179 -0.03026 1.59384
 H -0.72153 1.05534 -1.13301
 H 0.83213 1.23748 0.69833
10
acrylonitrile_scan_Cartesians_noMW_output/acrylonitrile_scan_Cartesians_noMW point 12
C 0.16404 0.39691 0.65111
 C -0.82322 0.42858 -0.28341
 C -1.94075 -0.41309 -0.20323
 N -2.86315 -1.09227 -0.13015
 N 2.01510 -0.71307 -0.51578
 N 2.26269 -0.13828 -0.76799
 O 1.16602 -0.74496 0.08871
 H -0.09324 -0.01999 1.58762
 H -0.72136 1.05065 -1.12668
 H 0.83388 1.24551 0.69978
10
acrylonitrile_scan_Cartesians_noMW_output/acrylonitrile_scan_Cartesians_noMW point 13
C 0.16307 0.40153 0.65101
 C -0.82423 0.42793 -0.28217
 C -1.94358 -0.41540 -0.20524
 N -2.86743 -1.09590 -0.13488
 N 2.01755 -0.71679 -0.51348
 N 2.27533 -0.14516 -0.77229
 O 1.15963 -0.74336 0.09506
 H -0.09441 -0.01172 1.58261
 H -0.72122 1.04688 -1.12158
 H 0.83529 1.25198 0.70095
10
acrylonitrile_scan_Cartesians_noMW_output/acrylonitrile_scan_Cartesians_noMW point 14
C 0.16252 0.40412 0.65096
 C -0.82479 0.42757 -0.28147
 C -1.94518 -0.41670 -0.20637
 N -2.86984 -1.09794 -0.13755
 N 2.01893 -0.71889 -0.51219
 N 2.28244 -0.14903 -0.77471
 O 1.15604 -0.74245 0.09863
 H -0.09507 -0.00707 1.57979
 H -0.72114 1.04476 -1.11871
 H 0.83608 1.25562 0.70161
10
acrylonitrile_scan_Cartesians_noMW_output/acrylonitrile_scan_Cartesians_noMW point 15
C 0.16266 0.40348 0.65097
 C -0.82465 0.42766 -0.28165
 C -1.94478 -0.41637 -0.20609
 N -2.86924 -1.09743 -0.13688
 N 2.01858 -0.71837 -0.51251
 N 2.28066 -0.14806 -0.77410
 O 1.15694 -0.74268 0.09774
 H -0.09491 -0.00823 1.58050
 H -0.72116 1.04529 -1.11943
 H 0.83589 1.25471 0.70145
10
acrylonitrile_scan_Cartesians_noMW_output/acrylonitrile_scan_Cartesians_noMW point 16
C 0.16361 0.39898 0.65107
 C -0.82367 0.42829 -0.28285
 C -1.94202 -0.41413 -0.20413
 N -2.86507 -1.09390 -0.13227
 N 2.01619 -0.71474 -0.51475
 N 2.26836 -0.14136 -0.76992
 O 1.16316 -0.74424 0.09156
 H -0.09377 -0.01628 1.58537
 H -0.72129 1.04896 -1.12439
 H 0.83451 1.24841 0.70031
10
acrylonitrile_scan_Cartesians_noMW_output/acrylonitrile_scan_Cartesians_noMW point 17
C 0.16533 0.39080 0.65124
 C -0.82189 0.42944 -0.28504
 C -1.93701 -0.41004 -0.20057
 N -2.85749 -1.08747 -0.12388
 N 2.01185 -0.70813 -0.51881
 N 2.24596 -0.12917 -0.76230
 O 1.17447 -0.74709 0.08031
 H -0.09169 -0.03093 1.59424
 H -0.72154 1.05564 -1.13342
 H 0.83201 1.23696 0.69824
10
acrylonitrile_scan_Cartesians_noMW_output/acrylonitrile_scan_Cartesians_noMW point 18
C 0.16759 0.38008 0.65147
 C -0.81956 0.43094 -0.28792
 C -1.93044 -0.40468 -0.19590
 N -2.84756 -1.07904 -0.11289
 N 2.00616 -0.69948 -0.52415
 N 2.21661 -0.11320 -0.75231
 O 1.18930 -0.75083 0.06557
 H -0.08898 -0.05012 1.60586
 H -0.72186 1.06439 -1.14526
 H 0.82874 1.22195 0.69552
10
acrylonitrile_scan_Cartesians_noMW_output/acrylonitrile_scan_Cartesians_noMW point 19
C 0.17008 0.36823 0.65173
 C -0.81699 0.43260 -0.29110
 C -1.92317 -0.39876 -0.19074
 N -2.83658 -1.06973 -0.10074
 N 1.99988 -0.68992 -0.53004
 N 2.18417 -0.09555 -0.74128
 O 1.20569 -0.75495 0.04928
 H -0.08597 -0.07133 1.61871
 H -0.72221 1.07406 -1.15834
 H 0.82511 1.20536 0.69252
