# Supplementary material for: Low dimensional representations along intrinsic reaction coordinates and molecular dynamics trajectories using interatomic distance matrices
Source: Chem Sci. 2019 Sep 18;10(43):9954–68. doi: 10.1039/c9sc02742d (PMC6991188; doi:10.1039/c9sc02742d)
Supplement: Supplementary file 1 [file SC-010-C9SC02742D-s001.zip › C9SC02742D-SI/ESI_xyz_files/acrylonitrile_scan_Cartesians_noMW_output/acrylonitrile_scan_Cartesians_noMW_PC1.xyz]

10
acrylonitrile_scan_Cartesians_noMW_output/acrylonitrile_scan_Cartesians_noMW point 1
C 0.14074 0.20788 0.45529
 C -1.03433 0.48583 -0.27933
 C -2.20532 -0.28093 -0.12964
 N -3.16920 -0.89943 0.00362
 N 2.32337 -0.63698 -0.45460
 N 3.12949 0.15434 0.05590
 O 0.93955 -0.92302 -0.51320
 H 0.03840 -0.35415 1.36899
 H -1.05244 1.25041 -1.03172
 H 0.88973 0.99605 0.52469
10
acrylonitrile_scan_Cartesians_noMW_output/acrylonitrile_scan_Cartesians_noMW point 2
C 0.14032 0.20479 0.45196
 C -1.03794 0.48679 -0.27923
 C -2.20988 -0.27874 -0.12844
 N -3.17451 -0.89624 0.00578
 N 2.32866 -0.63579 -0.45351
 N 3.14453 0.15914 0.06978
 O 0.93555 -0.92601 -0.52326
 H 0.04061 -0.35962 1.36515
 H -1.05806 1.25370 -1.02998
 H 0.89072 0.99198 0.52174
10
acrylonitrile_scan_Cartesians_noMW_output/acrylonitrile_scan_Cartesians_noMW point 3
C 0.14063 0.20708 0.45443
 C -1.03526 0.48608 -0.27930
 C -2.20650 -0.28036 -0.12933
 N -3.17058 -0.89860 0.00418
 N 2.32474 -0.63667 -0.45432
 N 3.13339 0.15559 0.05950
 O 0.93852 -0.92380 -0.51581
 H 0.03897 -0.35557 1.36799
 H -1.05389 1.25126 -1.03127
 H 0.88999 0.99499 0.52393
10
acrylonitrile_scan_Cartesians_noMW_output/acrylonitrile_scan_Cartesians_noMW point 4
C 0.14166 0.21468 0.46260
 C -1.02640 0.48373 -0.27955
 C -2.19530 -0.28573 -0.13228
 N -3.15755 -0.90642 -0.00110
 N 2.31174 -0.63962 -0.45701
 N 3.09647 0.14381 0.02541
 O 0.94835 -0.91647 -0.49110
 H 0.03356 -0.34214 1.37741
 H -1.04010 1.24316 -1.03554
 H 0.88757 1.00500 0.53115
10
acrylonitrile_scan_Cartesians_noMW_output/acrylonitrile_scan_Cartesians_noMW point 5
C 0.14341 0.22757 0.47646
 C -1.01136 0.47975 -0.27996
 C -2.17629 -0.29484 -0.13727
 N -3.13546 -0.91968 -0.01007
 N 2.28968 -0.64461 -0.46158
 N 3.03384 0.12383 -0.03242
 O 0.96503 -0.90405 -0.44919
 H 0.02437 -0.31937 1.39340
 H -1.01669 1.22943 -1.04279
 H 0.88347 1.02197 0.54342
10
acrylonitrile_scan_Cartesians_noMW_output/acrylonitrile_scan_Cartesians_noMW point 6
C 0.14582 0.24532 0.49555
 C -0.99065 0.47426 -0.28054
 C -2.15011 -0.30738 -0.14415
 N -3.10503 -0.93794 -0.02242
 N 2.25929 -0.65149 -0.46787
 N 2.94758 0.09631 -0.11206
 O 0.98801 -0.88693 -0.39146
 H 0.01171 -0.28800 1.41542
 H -0.98446 1.21051 -1.05277
 H 0.87783 1.04534 0.56031
10
acrylonitrile_scan_Cartesians_noMW_output/acrylonitrile_scan_Cartesians_noMW point 7
C 0.14906 0.26918 0.52121
 C -0.96282 0.46689 -0.28131
 C -2.11492 -0.32424 -0.15340
 N -3.06413 -0.96249 -0.03903
 N 2.21846 -0.66073 -0.47632
 N 2.83165 0.05933 -0.21910
 O 1.01890 -0.86393 -0.31388
 H -0.00530 -0.24585 1.44501
 H -0.94114 1.18508 -1.06619
 H 0.87025 1.07676 0.58301
10
acrylonitrile_scan_Cartesians_noMW_output/acrylonitrile_scan_Cartesians_noMW point 8
C 0.15283 0.29696 0.55109
 C -0.93040 0.45831 -0.28221
 C -2.07394 -0.34387 -0.16417
 N -3.01650 -0.99109 -0.05836
 N 2.17090 -0.67149 -0.48616
 N 2.69663 0.01625 -0.34377
 O 1.05487 -0.83714 -0.22352
 H -0.02511 -0.19675 1.47947
 H -0.89068 1.15547 -1.08181
 H 0.86141 1.11334 0.60944
10
acrylonitrile_scan_Cartesians_noMW_output/acrylonitrile_scan_Cartesians_noMW point 9
C 0.15726 0.32958 0.58617
 C -0.89235 0.44823 -0.28327
 C -2.02583 -0.36692 -0.17681
 N -2.96059 -1.02465 -0.08106
 N 2.11507 -0.68413 -0.49772
 N 2.53812 -0.03432 -0.49012
 O 1.09709 -0.80569 -0.11745
 H -0.04837 -0.13911 1.51993
 H -0.83145 1.12071 -1.10016
 H 0.85104 1.15630 0.64048
10
acrylonitrile_scan_Cartesians_noMW_output/acrylonitrile_scan_Cartesians_noMW point 10
C 0.16224 0.36623 0.62559
 C -0.84959 0.43691 -0.28446
 C -1.97178 -0.39282 -0.19101
 N -2.89776 -1.06236 -0.10656
 N 2.05234 -0.69833 -0.51070
 N 2.36003 -0.09113 -0.65456
 O 1.14454 -0.77035 0.00174
 H -0.07450 -0.07435 1.56539
 H -0.76490 1.08165 -1.12077
 H 0.83939 1.20455 0.67535
10
acrylonitrile_scan_Cartesians_noMW_output/acrylonitrile_scan_Cartesians_noMW point 11
C 0.16745 0.40466 0.66691
 C -0.80476 0.42504 -0.28570
 C -1.91511 -0.41997 -0.20591
 N -2.83189 -1.10190 -0.13330
 N 1.98657 -0.71321 -0.52432
 N 2.17332 -0.15070 -0.82695
 O 1.19428 -0.73330 0.12669
 H -0.10190 -0.00645 1.61305
 H -0.69513 1.04070 -1.14238
 H 0.82717 1.25515 0.71191
10
acrylonitrile_scan_Cartesians_noMW_output/acrylonitrile_scan_Cartesians_noMW point 12
C 0.17276 0.44372 0.70892
 C -0.75919 0.41297 -0.28697
 C -1.85751 -0.44757 -0.22104
 N -2.76494 -1.14209 -0.16047
 N 1.91972 -0.72834 -0.53816
 N 1.98353 -0.21125 -1.00219
 O 1.24484 -0.69564 0.25370
 H -0.12974 0.06256 1.66149
 H -0.62420 0.99907 -1.16434
 H 0.81475 1.30658 0.74907
10
acrylonitrile_scan_Cartesians_noMW_output/acrylonitrile_scan_Cartesians_noMW point 13
C 0.17788 0.48145 0.74950
 C -0.71517 0.40131 -0.28819
 C -1.80186 -0.47424 -0.23567
 N -2.70026 -1.18092 -0.18673
 N 1.85513 -0.74296 -0.55153
 N 1.80016 -0.26975 -1.17150
 O 1.29369 -0.65926 0.37641
 H -0.15665 0.12924 1.70830
 H -0.55568 0.95885 -1.18557
 H 0.80276 1.35626 0.78497
10
acrylonitrile_scan_Cartesians_noMW_output/acrylonitrile_scan_Cartesians_noMW point 14
C 0.18307 0.51968 0.79061
 C -0.67057 0.38950 -0.28943
 C -1.74548 -0.50125 -0.25048
 N -2.63473 -1.22025 -0.21333
 N 1.78970 -0.75777 -0.56507
 N 1.61442 -0.32900 -1.34300
 O 1.34317 -0.62240 0.50071
 H -0.18390 0.19678 1.75571
 H -0.48627 0.91812 -1.20706
 H 0.79060 1.40660 0.82134
10
acrylonitrile_scan_Cartesians_noMW_output/acrylonitrile_scan_Cartesians_noMW point 15
C 0.18749 0.55223 0.82563
 C -0.63259 0.37944 -0.29049
 C -1.69747 -0.52425 -0.26310
 N -2.57892 -1.25375 -0.23598
 N 1.73398 -0.77038 -0.57660
 N 1.45622 -0.37947 -1.48907
 O 1.38532 -0.59101 0.60658
 H -0.20711 0.25431 1.79609
 H -0.42715 0.88342 -1.22537
 H 0.78025 1.44946 0.85232
10
acrylonitrile_scan_Cartesians_noMW_output/acrylonitrile_scan_Cartesians_noMW point 16
C 0.19157 0.58229 0.85795
 C -0.59752 0.37015 -0.29146
 C -1.65314 -0.54549 -0.27475
 N -2.52740 -1.28468 -0.25690
 N 1.68253 -0.78202 -0.58725
 N 1.31015 -0.42607 -1.62394
 O 1.42423 -0.56203 0.70433
 H -0.22855 0.30742 1.83338
 H -0.37257 0.85138 -1.24228
 H 0.77069 1.48904 0.88092
10
acrylonitrile_scan_Cartesians_noMW_output/acrylonitrile_scan_Cartesians_noMW point 17
C 0.19478 0.60596 0.88340
 C -0.56992 0.36284 -0.29223
 C -1.61824 -0.56222 -0.28392
 N -2.48683 -1.30903 -0.27337
 N 1.64203 -0.79119 -0.59564
 N 1.19516 -0.46276 -1.73011
 O 1.45486 -0.53922 0.78128
 H -0.24542 0.34924 1.86273
 H -0.32960 0.82616 -1.25559
 H 0.76317 1.52020 0.90343
10
acrylonitrile_scan_Cartesians_noMW_output/acrylonitrile_scan_Cartesians_noMW point 18
C 0.19698 0.62212 0.90078
 C -0.55106 0.35785 -0.29275
 C -1.59440 -0.57364 -0.29019
 N -2.45913 -1.32566 -0.28461
 N 1.61437 -0.79745 -0.60136
 N 1.11663 -0.48781 -1.80262
 O 1.47578 -0.52363 0.83384
 H -0.25694 0.37780 1.88277
 H -0.30025 0.80894 -1.26467
 H 0.75803 1.54148 0.91881
10
acrylonitrile_scan_Cartesians_noMW_output/acrylonitrile_scan_Cartesians_noMW point 19
C 0.19812 0.63056 0.90986
 C -0.54122 0.35524 -0.29302
 C -1.58196 -0.57960 -0.29346
 N -2.44466 -1.33434 -0.29048
 N 1.59992 -0.80072 -0.60435
 N 1.07563 -0.50089 -1.84048
 O 1.48670 -0.51550 0.86127
 H -0.26296 0.39271 1.89324
 H -0.28493 0.79995 -1.26942
 H 0.75535 1.55259 0.92684
