# Supplementary material for: Low dimensional representations along intrinsic reaction coordinates and molecular dynamics trajectories using interatomic distance matrices
Source: Chem Sci. 2019 Sep 18;10(43):9954–68. doi: 10.1039/c9sc02742d (PMC6991188; doi:10.1039/c9sc02742d)
Supplement: Supplementary file 1 [file SC-010-C9SC02742D-s001.zip › C9SC02742D-SI/ESI_xyz_files/acrylonitrile_scan_Distances_noMW_output/acrylonitrile_scan_Distances_noMW_all_PCs.xyz]

10
acrylonitrile_scan_Distances_noMW_output/acrylonitrile_scan_Distances_noMW point 1
C 0.17516 0.40318 0.31256
 C -1.08780 0.54745 -0.27556
 C -2.10727 -0.39909 -0.05863
 N -2.94729 -1.16652 0.13074
 N 2.26399 -0.75713 -0.38799
 N 2.92057 -0.52259 0.50311
 O 1.02685 -0.51375 -0.80420
 H 0.24693 -0.23184 1.19002
 H -1.29116 1.35109 -0.96736
 H 0.80002 1.28923 0.35729
10
acrylonitrile_scan_Distances_noMW_output/acrylonitrile_scan_Distances_noMW point 2
C 0.16536 0.34790 0.34385
 C -1.07619 0.53407 -0.27718
 C -2.13800 -0.36762 -0.07267
 N -3.01266 -1.09795 0.10629
 N 2.28633 -0.72181 -0.40278
 N 2.98485 -0.34322 0.40279
 O 1.00600 -0.61856 -0.73900
 H 0.19022 -0.27665 1.23135
 H -1.23016 1.33506 -0.98463
 H 0.82424 1.20877 0.39197
10
acrylonitrile_scan_Distances_noMW_output/acrylonitrile_scan_Distances_noMW point 3
C 0.15710 0.29977 0.38035
 C -1.05913 0.51903 -0.27880
 C -2.15835 -0.34003 -0.08895
 N -3.06367 -1.03506 0.07772
 N 2.29708 -0.69033 -0.41994
 N 3.01953 -0.17761 0.28390
 O 0.99170 -0.71594 -0.66132
 H 0.13457 -0.30892 1.27887
 H -1.16414 1.31194 -1.00408
 H 0.84532 1.13714 0.43226
10
acrylonitrile_scan_Distances_noMW_output/acrylonitrile_scan_Distances_noMW point 4
C 0.15024 0.25909 0.42202
 C -1.03686 0.50238 -0.28037
 C -2.16903 -0.31657 -0.10760
 N -3.10139 -0.97834 0.04472
 N 2.29697 -0.66299 -0.43916
 N 3.02653 -0.02615 0.14594
 O 0.98345 -0.80589 -0.57037
 H 0.07960 -0.32829 1.33215
 H -1.09304 1.28181 -1.02543
 H 0.86353 1.07495 0.47810
10
acrylonitrile_scan_Distances_noMW_output/acrylonitrile_scan_Distances_noMW point 5
C 0.14484 0.22735 0.46809
 C -1.00983 0.48449 -0.28182
 C -2.17009 -0.29819 -0.12840
 N -3.12557 -0.92984 0.00766
 N 2.28628 -0.64075 -0.45978
 N 3.00634 0.10681 -0.00938
 O 0.98137 -0.88599 -0.46677
 H 0.02607 -0.33358 1.38982
 H -1.01803 1.24520 -1.04800
 H 0.87862 1.02450 0.52857
10
acrylonitrile_scan_Distances_noMW_output/acrylonitrile_scan_Distances_noMW point 6
C 0.14100 0.20624 0.51672
 C -0.97909 0.46613 -0.28305
 C -2.16190 -0.28601 -0.15055
 N -3.13602 -0.89223 -0.03211
 N 2.26586 -0.62470 -0.48066
 N 2.96049 0.21516 -0.17686
 O 0.98552 -0.95257 -0.35346
 H -0.02448 -0.32421 1.44924
 H -0.94158 1.20363 -1.07075
 H 0.89020 0.98857 0.58149
10
acrylonitrile_scan_Distances_noMW_output/acrylonitrile_scan_Distances_noMW point 7
C 0.13856 0.19614 0.57004
 C -0.94291 0.44654 -0.28407
 C -2.14368 -0.28049 -0.17504
 N -3.13273 -0.86571 -0.07639
 N 2.23442 -0.61477 -0.50237
 N 2.88534 0.30049 -0.36535
 O 0.99672 -1.00658 -0.22388
 H -0.07462 -0.29834 1.51258
 H -0.85972 1.15516 -1.09445
 H 0.89863 0.96756 0.63892
10
acrylonitrile_scan_Distances_noMW_output/acrylonitrile_scan_Distances_noMW point 8
C 0.13776 0.19912 0.62220
 C -0.90477 0.42793 -0.28474
 C -2.11699 -0.28305 -0.19907
 N -3.11570 -0.85472 -0.12018
 N 2.19496 -0.61236 -0.52222
 N 2.78731 0.35105 -0.55571
 O 1.01452 -1.04041 -0.09064
 H -0.11952 -0.25793 1.57260
 H -0.78044 1.10511 -1.11645
 H 0.90285 0.96527 0.69422
10
acrylonitrile_scan_Distances_noMW_output/acrylonitrile_scan_Distances_noMW point 9
C 0.13855 0.21564 0.67422
 C -0.86332 0.40994 -0.28509
 C -2.08092 -0.29428 -0.22293
 N -3.08434 -0.86007 -0.16399
 N 2.14631 -0.61732 -0.54043
 N 2.66257 0.36677 -0.75307
 O 1.04006 -1.05365 0.05015
 H -0.16096 -0.20206 1.63034
 H -0.70084 1.05268 -1.13730
 H 0.90289 0.98236 0.74808
10
acrylonitrile_scan_Distances_noMW_output/acrylonitrile_scan_Distances_noMW point 10
C 0.14099 0.24620 0.72353
 C -0.81958 0.39356 -0.28511
 C -2.03570 -0.31480 -0.24509
 N -3.03830 -0.88369 -0.20503
 N 2.08933 -0.62973 -0.55591
 N 2.51212 0.34315 -0.94950
 O 1.07389 -1.04287 0.19318
 H -0.19751 -0.13243 1.68290
 H -0.62341 1.00059 -1.15621
 H 0.89817 1.02001 0.79725
10
acrylonitrile_scan_Distances_noMW_output/acrylonitrile_scan_Distances_noMW point 11
C 0.14500 0.28884 0.76635
 C -0.77600 0.38018 -0.28493
 C -1.98349 -0.34358 -0.26345
 N -2.97945 -0.92488 -0.23932
 N 2.02713 -0.64848 -0.56757
 N 2.34288 0.28052 -1.13099
 O 1.11508 -1.00739 0.32814
 H -0.22694 -0.05453 1.72661
 H -0.55276 0.95332 -1.17231
 H 0.88854 1.07601 0.83746
10
acrylonitrile_scan_Distances_noMW_output/acrylonitrile_scan_Distances_noMW point 12
C 0.15057 0.34151 0.80122
 C -0.73354 0.37038 -0.28472
 C -1.92517 -0.37948 -0.27693
 N -2.90861 -0.98208 -0.26472
 N 1.96098 -0.67229 -0.57533
 N 2.15743 0.18170 -1.29107
 O 1.16353 -0.94832 0.44977
 H -0.24839 0.02764 1.76073
 H -0.49073 0.91324 -1.18591
 H 0.87394 1.14771 0.86696
10
acrylonitrile_scan_Distances_noMW_output/acrylonitrile_scan_Distances_noMW point 13
C 0.15758 0.40052 0.82658
 C -0.69413 0.36477 -0.28476
 C -1.86302 -0.42009 -0.28457
 N -2.82835 -1.05140 -0.27923
 N 1.89363 -0.69931 -0.57941
 N 1.96261 0.05363 -1.42113
 O 1.21788 -0.86951 0.55079
 H -0.26055 0.10833 1.78478
 H -0.44045 0.88300 -1.19737
 H 0.85478 1.23005 0.88433
10
acrylonitrile_scan_Distances_noMW_output/acrylonitrile_scan_Distances_noMW point 14
C 0.16686 0.46850 0.84320
 C -0.65600 0.36352 -0.28536
 C -1.79275 -0.46722 -0.28608
 N -2.73232 -1.13627 -0.28204
 N 1.82082 -0.73067 -0.58043
 N 1.74489 -0.11119 -1.52418
 O 1.28264 -0.76604 0.63285
 H -0.26219 0.19017 1.80069
 H -0.40122 0.86245 -1.20836
 H 0.82927 1.32674 0.88970
10
acrylonitrile_scan_Distances_noMW_output/acrylonitrile_scan_Distances_noMW point 15
C 0.17734 0.53394 0.84875
 C -0.62556 0.36688 -0.28668
 C -1.72497 -0.51266 -0.28120
 N -2.63451 -1.22196 -0.27245
 N 1.75362 -0.76116 -0.57896
 N 1.53693 -0.28551 -1.58244
 O 1.34841 -0.65507 0.68100
 H -0.25151 0.25933 1.80741
 H -0.38086 0.85497 -1.21817
 H 0.80111 1.42123 0.88275
10
acrylonitrile_scan_Distances_noMW_output/acrylonitrile_scan_Distances_noMW point 16
C 0.19055 0.60310 0.84419
 C -0.60033 0.37509 -0.28907
 C -1.65246 -0.56032 -0.26968
 N -2.52384 -1.31579 -0.24974
 N 1.68483 -0.79396 -0.57556
 N 1.31661 -0.48649 -1.60029
 O 1.42227 -0.52597 0.69809
 H -0.22528 0.32292 1.80696
 H -0.37956 0.85929 -1.22853
 H 0.76721 1.52213 0.86363
10
acrylonitrile_scan_Distances_noMW_output/acrylonitrile_scan_Distances_noMW point 17
C 0.20564 0.66837 0.82947
 C -0.58450 0.38732 -0.29234
 C -1.58320 -0.60432 -0.25275
 N -2.41135 -1.40637 -0.21624
 N 1.62213 -0.82585 -0.57095
 N 1.10896 -0.69341 -1.57059
 O 1.49593 -0.39249 0.67774
 H -0.18299 0.37418 1.79939
 H -0.40159 0.87470 -1.23827
 H 0.73098 1.61786 0.83455
10
acrylonitrile_scan_Distances_noMW_output/acrylonitrile_scan_Distances_noMW point 18
C 0.22197 0.72721 0.80594
 C -0.57916 0.40234 -0.29606
 C -1.52086 -0.64238 -0.23216
 N -2.30277 -1.48847 -0.17549
 N 1.56849 -0.85594 -0.56550
 N 0.92609 -0.89632 -1.49603
 O 1.56418 -0.26167 0.62184
 H -0.12586 0.41312 1.78507
 H -0.44665 0.89811 -1.24602
 H 0.69457 1.70400 0.79841
10
acrylonitrile_scan_Distances_noMW_output/acrylonitrile_scan_Distances_noMW point 19
C 0.23899 0.77931 0.77460
 C -0.58439 0.41914 -0.29970
 C -1.46720 -0.67391 -0.20926
 N -2.20120 -1.56018 -0.13039
 N 1.52503 -0.88432 -0.55911
 N 0.77488 -1.09135 -1.38044
 O 1.62327 -0.13669 0.53376
 H -0.05542 0.44179 1.76341
 H -0.51326 0.92662 -1.25006
 H 0.65931 1.77959 0.75719
