# Supplementary material for: Low dimensional representations along intrinsic reaction coordinates and molecular dynamics trajectories using interatomic distance matrices
Source: Chem Sci. 2019 Sep 18;10(43):9954–68. doi: 10.1039/c9sc02742d (PMC6991188; doi:10.1039/c9sc02742d)
Supplement: Supplementary file 1 [file SC-010-C9SC02742D-s001.zip › C9SC02742D-SI/ESI_xyz_files/acrylonitrile_scan_Distances_noMW_output/acrylonitrile_scan_Distances_noMW_PC3.xyz]

10
acrylonitrile_scan_Distances_noMW_output/acrylonitrile_scan_Distances_noMW point 1
C 0.15264 0.42134 0.68676
 C -0.83579 0.42749 -0.30320
 C -1.94784 -0.42385 -0.24101
 N -2.86539 -1.11117 -0.18437
 N 2.03202 -0.72395 -0.46561
 N 2.35437 -0.22061 -0.97214
 O 1.11705 -0.69005 0.32357
 H -0.09156 0.01131 1.61210
 H -0.74072 1.03764 -1.16887
 H 0.82523 1.27184 0.71277
10
acrylonitrile_scan_Distances_noMW_output/acrylonitrile_scan_Distances_noMW point 2
C 0.15264 0.42134 0.68676
 C -0.83579 0.42749 -0.30320
 C -1.94784 -0.42385 -0.24101
 N -2.86539 -1.11117 -0.18437
 N 2.03201 -0.72395 -0.46561
 N 2.35438 -0.22061 -0.97214
 O 1.11705 -0.69005 0.32357
 H -0.09156 0.01132 1.61210
 H -0.74072 1.03764 -1.16887
 H 0.82523 1.27184 0.71277
10
acrylonitrile_scan_Distances_noMW_output/acrylonitrile_scan_Distances_noMW point 3
C 0.15264 0.42134 0.68676
 C -0.83579 0.42749 -0.30320
 C -1.94784 -0.42385 -0.24101
 N -2.86539 -1.11117 -0.18437
 N 2.03201 -0.72395 -0.46561
 N 2.35438 -0.22061 -0.97214
 O 1.11705 -0.69005 0.32357
 H -0.09156 0.01131 1.61210
 H -0.74072 1.03764 -1.16887
 H 0.82523 1.27184 0.71277
10
acrylonitrile_scan_Distances_noMW_output/acrylonitrile_scan_Distances_noMW point 4
C 0.15264 0.42134 0.68676
 C -0.83579 0.42749 -0.30320
 C -1.94784 -0.42385 -0.24101
 N -2.86539 -1.11117 -0.18437
 N 2.03202 -0.72395 -0.46561
 N 2.35437 -0.22061 -0.97214
 O 1.11705 -0.69005 0.32357
 H -0.09156 0.01131 1.61210
 H -0.74072 1.03764 -1.16887
 H 0.82523 1.27184 0.71277
10
acrylonitrile_scan_Distances_noMW_output/acrylonitrile_scan_Distances_noMW point 5
C 0.15264 0.42134 0.68676
 C -0.83579 0.42749 -0.30320
 C -1.94784 -0.42385 -0.24101
 N -2.86539 -1.11117 -0.18437
 N 2.03202 -0.72395 -0.46561
 N 2.35437 -0.22061 -0.97214
 O 1.11705 -0.69005 0.32357
 H -0.09156 0.01131 1.61210
 H -0.74072 1.03764 -1.16887
 H 0.82523 1.27184 0.71277
10
acrylonitrile_scan_Distances_noMW_output/acrylonitrile_scan_Distances_noMW point 6
C 0.15264 0.42134 0.68676
 C -0.83579 0.42749 -0.30320
 C -1.94784 -0.42385 -0.24101
 N -2.86539 -1.11117 -0.18437
 N 2.03201 -0.72395 -0.46561
 N 2.35438 -0.22061 -0.97214
 O 1.11705 -0.69005 0.32357
 H -0.09156 0.01131 1.61210
 H -0.74072 1.03764 -1.16887
 H 0.82523 1.27184 0.71277
10
acrylonitrile_scan_Distances_noMW_output/acrylonitrile_scan_Distances_noMW point 7
C 0.15264 0.42134 0.68676
 C -0.83579 0.42749 -0.30320
 C -1.94784 -0.42385 -0.24101
 N -2.86539 -1.11117 -0.18437
 N 2.03201 -0.72395 -0.46561
 N 2.35438 -0.22061 -0.97214
 O 1.11705 -0.69005 0.32357
 H -0.09156 0.01131 1.61210
 H -0.74072 1.03764 -1.16887
 H 0.82523 1.27184 0.71277
10
acrylonitrile_scan_Distances_noMW_output/acrylonitrile_scan_Distances_noMW point 8
C 0.15264 0.42134 0.68676
 C -0.83579 0.42749 -0.30320
 C -1.94784 -0.42385 -0.24101
 N -2.86539 -1.11117 -0.18437
 N 2.03201 -0.72395 -0.46561
 N 2.35438 -0.22061 -0.97214
 O 1.11705 -0.69005 0.32357
 H -0.09156 0.01131 1.61210
 H -0.74072 1.03764 -1.16887
 H 0.82523 1.27184 0.71277
10
acrylonitrile_scan_Distances_noMW_output/acrylonitrile_scan_Distances_noMW point 9
C 0.15264 0.42134 0.68676
 C -0.83579 0.42749 -0.30320
 C -1.94784 -0.42385 -0.24101
 N -2.86539 -1.11117 -0.18437
 N 2.03202 -0.72395 -0.46561
 N 2.35437 -0.22061 -0.97214
 O 1.11705 -0.69005 0.32357
 H -0.09156 0.01131 1.61210
 H -0.74072 1.03764 -1.16887
 H 0.82523 1.27184 0.71277
10
acrylonitrile_scan_Distances_noMW_output/acrylonitrile_scan_Distances_noMW point 10
C 0.15264 0.42134 0.68676
 C -0.83579 0.42749 -0.30320
 C -1.94784 -0.42385 -0.24101
 N -2.86539 -1.11117 -0.18437
 N 2.03201 -0.72395 -0.46561
 N 2.35438 -0.22061 -0.97214
 O 1.11705 -0.69005 0.32357
 H -0.09156 0.01132 1.61210
 H -0.74072 1.03764 -1.16887
 H 0.82523 1.27184 0.71277
10
acrylonitrile_scan_Distances_noMW_output/acrylonitrile_scan_Distances_noMW point 11
C 0.15264 0.42134 0.68676
 C -0.83579 0.42749 -0.30320
 C -1.94784 -0.42385 -0.24101
 N -2.86539 -1.11117 -0.18437
 N 2.03202 -0.72395 -0.46561
 N 2.35437 -0.22061 -0.97214
 O 1.11705 -0.69005 0.32357
 H -0.09156 0.01131 1.61210
 H -0.74072 1.03764 -1.16887
 H 0.82523 1.27184 0.71277
10
acrylonitrile_scan_Distances_noMW_output/acrylonitrile_scan_Distances_noMW point 12
C 0.15264 0.42134 0.68676
 C -0.83579 0.42749 -0.30320
 C -1.94784 -0.42385 -0.24101
 N -2.86539 -1.11117 -0.18437
 N 2.03201 -0.72395 -0.46561
 N 2.35438 -0.22061 -0.97214
 O 1.11705 -0.69005 0.32357
 H -0.09156 0.01131 1.61210
 H -0.74072 1.03764 -1.16887
 H 0.82523 1.27184 0.71277
10
acrylonitrile_scan_Distances_noMW_output/acrylonitrile_scan_Distances_noMW point 13
C 0.15264 0.42134 0.68676
 C -0.83579 0.42749 -0.30320
 C -1.94784 -0.42385 -0.24101
 N -2.86539 -1.11117 -0.18437
 N 2.03202 -0.72395 -0.46561
 N 2.35437 -0.22061 -0.97214
 O 1.11705 -0.69005 0.32357
 H -0.09156 0.01131 1.61210
 H -0.74072 1.03764 -1.16887
 H 0.82523 1.27184 0.71277
10
acrylonitrile_scan_Distances_noMW_output/acrylonitrile_scan_Distances_noMW point 14
C 0.15264 0.42134 0.68676
 C -0.83579 0.42749 -0.30320
 C -1.94784 -0.42385 -0.24101
 N -2.86539 -1.11117 -0.18437
 N 2.03202 -0.72395 -0.46561
 N 2.35437 -0.22061 -0.97214
 O 1.11705 -0.69005 0.32357
 H -0.09156 0.01131 1.61210
 H -0.74072 1.03764 -1.16887
 H 0.82523 1.27184 0.71277
10
acrylonitrile_scan_Distances_noMW_output/acrylonitrile_scan_Distances_noMW point 15
C 0.15264 0.42134 0.68676
 C -0.83579 0.42749 -0.30320
 C -1.94784 -0.42385 -0.24101
 N -2.86539 -1.11117 -0.18437
 N 2.03202 -0.72395 -0.46561
 N 2.35437 -0.22061 -0.97214
 O 1.11705 -0.69005 0.32357
 H -0.09156 0.01131 1.61210
 H -0.74072 1.03764 -1.16887
 H 0.82523 1.27184 0.71277
10
acrylonitrile_scan_Distances_noMW_output/acrylonitrile_scan_Distances_noMW point 16
C 0.15264 0.42134 0.68676
 C -0.83579 0.42749 -0.30320
 C -1.94784 -0.42385 -0.24101
 N -2.86539 -1.11117 -0.18437
 N 2.03202 -0.72395 -0.46561
 N 2.35437 -0.22061 -0.97214
 O 1.11705 -0.69005 0.32357
 H -0.09156 0.01131 1.61210
 H -0.74072 1.03764 -1.16887
 H 0.82523 1.27184 0.71277
10
acrylonitrile_scan_Distances_noMW_output/acrylonitrile_scan_Distances_noMW point 17
C 0.15264 0.42134 0.68676
 C -0.83579 0.42749 -0.30320
 C -1.94784 -0.42385 -0.24101
 N -2.86539 -1.11117 -0.18437
 N 2.03201 -0.72395 -0.46561
 N 2.35438 -0.22061 -0.97214
 O 1.11705 -0.69005 0.32357
 H -0.09156 0.01131 1.61210
 H -0.74072 1.03764 -1.16887
 H 0.82523 1.27184 0.71277
10
acrylonitrile_scan_Distances_noMW_output/acrylonitrile_scan_Distances_noMW point 18
C 0.15264 0.42134 0.68676
 C -0.83579 0.42749 -0.30320
 C -1.94784 -0.42385 -0.24101
 N -2.86539 -1.11117 -0.18437
 N 2.03201 -0.72395 -0.46561
 N 2.35438 -0.22061 -0.97214
 O 1.11705 -0.69005 0.32357
 H -0.09156 0.01131 1.61210
 H -0.74072 1.03764 -1.16887
 H 0.82523 1.27184 0.71277
10
acrylonitrile_scan_Distances_noMW_output/acrylonitrile_scan_Distances_noMW point 19
C 0.15264 0.42134 0.68676
 C -0.83579 0.42749 -0.30320
 C -1.94784 -0.42385 -0.24101
 N -2.86539 -1.11117 -0.18437
 N 2.03201 -0.72395 -0.46561
 N 2.35438 -0.22061 -0.97214
 O 1.11705 -0.69005 0.32357
 H -0.09156 0.01131 1.61210
 H -0.74072 1.03764 -1.16887
 H 0.82523 1.27184 0.71277
