# Supplementary material for: Low dimensional representations along intrinsic reaction coordinates and molecular dynamics trajectories using interatomic distance matrices
Source: Chem Sci. 2019 Sep 18;10(43):9954–68. doi: 10.1039/c9sc02742d (PMC6991188; doi:10.1039/c9sc02742d)
Supplement: Supplementary file 1 [file SC-010-C9SC02742D-s001.zip › C9SC02742D-SI/ESI_xyz_files/acrylonitrile_scan_Distances_noMW_output/acrylonitrile_scan_Distances_noMW_PC2.xyz]

10
acrylonitrile_scan_Distances_noMW_output/acrylonitrile_scan_Distances_noMW point 1
C 0.18438 0.60613 0.50591
 C -0.93479 0.48944 -0.32416
 C -1.88118 -0.53563 -0.14207
 N -2.66274 -1.36859 0.01492
 N 2.01672 -0.79399 -0.39047
 N 2.29648 -1.03235 -0.31087
 O 1.15217 -0.11381 -0.12927
 H 0.17016 0.08107 1.45025
 H -1.07270 1.15055 -1.16423
 H 0.73150 1.51718 0.48999
10
acrylonitrile_scan_Distances_noMW_output/acrylonitrile_scan_Distances_noMW point 2
C 0.17370 0.56521 0.55835
 C -0.90840 0.47598 -0.32586
 C -1.89743 -0.51430 -0.17275
 N -2.71395 -1.31807 -0.04052
 N 2.02087 -0.77467 -0.39392
 N 2.32097 -0.85377 -0.53205
 O 1.13535 -0.23533 0.04956
 H 0.09864 0.06135 1.49772
 H -0.98380 1.12910 -1.18203
 H 0.75406 1.46452 0.54150
10
acrylonitrile_scan_Distances_noMW_output/acrylonitrile_scan_Distances_noMW point 3
C 0.16505 0.52139 0.60502
 C -0.88358 0.46178 -0.32151
 C -1.91377 -0.48829 -0.19973
 N -2.76408 -1.25828 -0.09387
 N 2.02499 -0.75952 -0.40749
 N 2.33771 -0.65596 -0.71408
 O 1.12502 -0.37799 0.18302
 H 0.03223 0.04495 1.53651
 H -0.90033 1.10371 -1.18412
 H 0.77674 1.40820 0.59624
10
acrylonitrile_scan_Distances_noMW_output/acrylonitrile_scan_Distances_noMW point 4
C 0.15828 0.47515 0.64645
 C -0.86023 0.44622 -0.31351
 C -1.93002 -0.45884 -0.22209
 N -2.81287 -1.19107 -0.14145
 N 2.02876 -0.74446 -0.43087
 N 2.34800 -0.44949 -0.85641
 O 1.11974 -0.52809 0.27134
 H -0.02909 0.02997 1.57210
 H -0.82210 1.07390 -1.17785
 H 0.79955 1.34672 0.65228
10
acrylonitrile_scan_Distances_noMW_output/acrylonitrile_scan_Distances_noMW point 5
C 0.15328 0.42855 0.68179
 C -0.83893 0.43002 -0.30454
 C -1.94551 -0.42852 -0.23888
 N -2.85858 -1.12185 -0.17941
 N 2.03166 -0.72698 -0.46064
 N 2.35374 -0.25037 -0.95924
 O 1.11731 -0.66943 0.31911
 H -0.08366 0.01403 1.60671
 H -0.75113 1.04248 -1.16994
 H 0.82182 1.28207 0.70505
10
acrylonitrile_scan_Distances_noMW_output/acrylonitrile_scan_Distances_noMW point 6
C 0.14983 0.38522 0.70989
 C -0.82061 0.41490 -0.29687
 C -1.95925 -0.40071 -0.24993
 N -2.89866 -1.05824 -0.20565
 N 2.03345 -0.70723 -0.49141
 N 2.35701 -0.07614 -1.02655
 O 1.11580 -0.78779 0.33641
 H -0.12931 -0.00377 1.63952
 H -0.69048 1.01398 -1.16490
 H 0.84221 1.21979 0.74948
10
acrylonitrile_scan_Distances_noMW_output/acrylonitrile_scan_Distances_noMW point 7
C 0.14740 0.34556 0.73219
 C -0.80479 0.40140 -0.29106
 C -1.97142 -0.37610 -0.25664
 N -2.93380 -1.00195 -0.22236
 N 2.03439 -0.68583 -0.52063
 N 2.35946 0.07338 -1.06958
 O 1.11412 -0.88406 0.33566
 H -0.16778 -0.02380 1.67063
 H -0.63833 0.98995 -1.16384
 H 0.86075 1.16147 0.78562
10
acrylonitrile_scan_Distances_noMW_output/acrylonitrile_scan_Distances_noMW point 8
C 0.14586 0.31533 0.74725
 C -0.79318 0.39153 -0.28761
 C -1.98050 -0.35808 -0.25980
 N -2.95987 -0.96082 -0.23070
 N 2.03473 -0.66742 -0.54296
 N 2.36146 0.18106 -1.09286
 O 1.11233 -0.94981 0.32721
 H -0.19549 -0.04192 1.69512
 H -0.60022 0.97363 -1.16575
 H 0.87488 1.11649 0.81010
10
acrylonitrile_scan_Distances_noMW_output/acrylonitrile_scan_Distances_noMW point 9
C 0.14491 0.29416 0.75689
 C -0.78525 0.38492 -0.28574
 C -1.98681 -0.34591 -0.26110
 N -2.97786 -0.93309 -0.23439
 N 2.03481 -0.65349 -0.55843
 N 2.36309 0.25338 -1.10509
 O 1.11072 -0.99210 0.31815
 H -0.21424 -0.05620 1.71265
 H -0.57417 0.96347 -1.16857
 H 0.88479 1.08486 0.82563
10
acrylonitrile_scan_Distances_noMW_output/acrylonitrile_scan_Distances_noMW point 10
C 0.14445 0.28345 0.76150
 C -0.78128 0.38168 -0.28497
 C -1.98999 -0.33989 -0.26148
 N -2.98690 -0.91943 -0.23562
 N 2.03480 -0.64614 -0.56617
 N 2.36402 0.28905 -1.11015
 O 1.10979 -1.01238 0.31274
 H -0.22357 -0.06395 1.72164
 H -0.56114 0.95876 -1.17047
 H 0.88982 1.06884 0.83299
10
acrylonitrile_scan_Distances_noMW_output/acrylonitrile_scan_Distances_noMW point 11
C 0.14446 0.28377 0.76137
 C -0.78140 0.38178 -0.28499
 C -1.98989 -0.34007 -0.26147
 N -2.98663 -0.91984 -0.23559
 N 2.03481 -0.64636 -0.56594
 N 2.36399 0.28798 -1.11001
 O 1.10982 -1.01178 0.31291
 H -0.22329 -0.06371 1.72137
 H -0.56153 0.95890 -1.17041
 H 0.88967 1.06932 0.83277
10
acrylonitrile_scan_Distances_noMW_output/acrylonitrile_scan_Distances_noMW point 12
C 0.14493 0.29472 0.75665
 C -0.78545 0.38509 -0.28578
 C -1.98664 -0.34622 -0.26107
 N -2.97739 -0.93381 -0.23432
 N 2.03481 -0.65387 -0.55802
 N 2.36305 0.25151 -1.10481
 O 1.11077 -0.99103 0.31841
 H -0.21376 -0.05581 1.71219
 H -0.57484 0.96372 -1.16848
 H 0.88453 1.08569 0.82524
10
acrylonitrile_scan_Distances_noMW_output/acrylonitrile_scan_Distances_noMW point 13
C 0.14586 0.31533 0.74725
 C -0.79319 0.39153 -0.28761
 C -1.98050 -0.35808 -0.25980
 N -2.95987 -0.96082 -0.23070
 N 2.03473 -0.66742 -0.54295
 N 2.36146 0.18106 -1.09286
 O 1.11233 -0.94980 0.32721
 H -0.19549 -0.04192 1.69512
 H -0.60022 0.97363 -1.16575
 H 0.87488 1.11649 0.81010
10
acrylonitrile_scan_Distances_noMW_output/acrylonitrile_scan_Distances_noMW point 14
C 0.14749 0.34723 0.73131
 C -0.80544 0.40196 -0.29127
 C -1.97091 -0.37712 -0.25642
 N -2.93234 -1.00428 -0.22179
 N 2.03437 -0.68680 -0.51939
 N 2.35935 0.06725 -1.06806
 O 1.11421 -0.88023 0.33595
 H -0.16621 -0.02287 1.66930
 H -0.64049 0.99091 -1.16380
 H 0.85997 1.16395 0.78419
10
acrylonitrile_scan_Distances_noMW_output/acrylonitrile_scan_Distances_noMW point 15
C 0.14980 0.38478 0.71016
 C -0.82043 0.41474 -0.29679
 C -1.95939 -0.40043 -0.25003
 N -2.89906 -1.05760 -0.20587
 N 2.03347 -0.70701 -0.49173
 N 2.35704 -0.07442 -1.02712
 O 1.11579 -0.78893 0.33648
 H -0.12976 -0.00397 1.63986
 H -0.68988 1.01370 -1.16486
 H 0.84241 1.21915 0.74991
10
acrylonitrile_scan_Distances_noMW_output/acrylonitrile_scan_Distances_noMW point 16
C 0.15345 0.43045 0.68046
 C -0.83976 0.43068 -0.30490
 C -1.94489 -0.42975 -0.23830
 N -2.85677 -1.12467 -0.17806
 N 2.03156 -0.72777 -0.45935
 N 2.35356 -0.25826 -0.95572
 O 1.11738 -0.66394 0.31782
 H -0.08156 0.01473 1.60529
 H -0.75389 1.04376 -1.17023
 H 0.82093 1.28475 0.70299
10
acrylonitrile_scan_Distances_noMW_output/acrylonitrile_scan_Distances_noMW point 17
C 0.15862 0.47789 0.64419
 C -0.86154 0.44715 -0.31403
 C -1.92909 -0.46061 -0.22093
 N -2.81008 -1.19511 -0.13891
 N 2.02856 -0.74539 -0.42929
 N 2.34754 -0.46151 -0.84921
 O 1.11994 -0.51942 0.26738
 H -0.02568 0.03085 1.57006
 H -0.82649 1.07572 -1.17832
 H 0.79822 1.35043 0.64905
10
acrylonitrile_scan_Distances_noMW_output/acrylonitrile_scan_Distances_noMW point 18
C 0.16537 0.52324 0.60322
 C -0.88457 0.46239 -0.32177
 C -1.91310 -0.48943 -0.19871
 N -2.76205 -1.26090 -0.09178
 N 2.02482 -0.76011 -0.40673
 N 2.33717 -0.66431 -0.70741
 O 1.12533 -0.37191 0.17846
 H 0.03485 0.04558 1.53501
 H -0.90364 1.10484 -1.18424
 H 0.77581 1.41060 0.59395
10
acrylonitrile_scan_Distances_noMW_output/acrylonitrile_scan_Distances_noMW point 19
C 0.17368 0.56514 0.55844
 C -0.90836 0.47596 -0.32586
 C -1.89746 -0.51426 -0.17279
 N -2.71404 -1.31798 -0.04062
 N 2.02088 -0.77465 -0.39394
 N 2.32100 -0.85345 -0.53240
 O 1.13532 -0.23556 0.04983
 H 0.09852 0.06131 1.49780
 H -0.98365 1.12906 -1.18205
 H 0.75410 1.46442 0.54159
