# Supplementary material for: Low dimensional representations along intrinsic reaction coordinates and molecular dynamics trajectories using interatomic distance matrices
Source: Chem Sci. 2019 Sep 18;10(43):9954–68. doi: 10.1039/c9sc02742d (PMC6991188; doi:10.1039/c9sc02742d)
Supplement: Supplementary file 1 [file SC-010-C9SC02742D-s001.zip › C9SC02742D-SI/ESI_xyz_files/acrylonitrile_scan_Distances_noMW_output/acrylonitrile_scan_Distances_noMW_PC1.xyz]

10
acrylonitrile_scan_Distances_noMW_output/acrylonitrile_scan_Distances_noMW point 1
C 0.14417 0.22812 0.48224
 C -1.00136 0.48026 -0.28305
 C -2.16423 -0.29875 -0.13550
 N -3.12192 -0.92731 -0.00445
 N 2.27782 -0.64024 -0.46316
 N 2.98712 0.11775 -0.06206
 O 0.98366 -0.89331 -0.42706
 H 0.01539 -0.32428 1.40654
 H -1.00000 1.23373 -1.05607
 H 0.87934 1.02401 0.54257
10
acrylonitrile_scan_Distances_noMW_output/acrylonitrile_scan_Distances_noMW point 2
C 0.14405 0.21309 0.46171
 C -1.01320 0.48436 -0.27984
 C -2.18031 -0.28972 -0.12412
 N -3.14137 -0.91430 0.01402
 N 2.29599 -0.63247 -0.46265
 N 3.02930 0.14230 0.02088
 O 0.97742 -0.90603 -0.49573
 H 0.02286 -0.35157 1.38321
 H -1.01836 1.24967 -1.04201
 H 0.88362 1.00469 0.52453
10
acrylonitrile_scan_Distances_noMW_output/acrylonitrile_scan_Distances_noMW point 3
C 0.14401 0.20732 0.45351
 C -1.01785 0.48595 -0.27856
 C -2.18664 -0.28628 -0.11964
 N -3.14904 -0.90938 0.02125
 N 2.30314 -0.62939 -0.46214
 N 3.04577 0.15140 0.05311
 O 0.97506 -0.91054 -0.52205
 H 0.02580 -0.36218 1.37363
 H -1.02556 1.25585 -1.03630
 H 0.88532 0.99723 0.51719
10
acrylonitrile_scan_Distances_noMW_output/acrylonitrile_scan_Distances_noMW point 4
C 0.14403 0.20990 0.45721
 C -1.01576 0.48524 -0.27914
 C -2.18379 -0.28782 -0.12165
 N -3.14559 -0.91158 0.01800
 N 2.29993 -0.63078 -0.46240
 N 3.03836 0.14734 0.03864
 O 0.97612 -0.90855 -0.51026
 H 0.02448 -0.35742 1.37797
 H -1.02232 1.25308 -1.03888
 H 0.88455 1.00058 0.52051
10
acrylonitrile_scan_Distances_noMW_output/acrylonitrile_scan_Distances_noMW point 5
C 0.14410 0.22077 0.47234
 C -1.00711 0.48226 -0.28150
 C -2.17203 -0.29432 -0.12998
 N -3.13135 -0.92091 0.00452
 N 2.28664 -0.63649 -0.46305
 N 3.00765 0.12990 -0.02168
 O 0.98059 -0.89970 -0.46065
 H 0.01902 -0.33758 1.39541
 H -1.00892 1.24150 -1.04933
 H 0.88141 1.01457 0.53393
10
acrylonitrile_scan_Distances_noMW_output/acrylonitrile_scan_Distances_noMW point 6
C 0.14431 0.23966 0.49728
 C -0.99243 0.47713 -0.28538
 C -2.15218 -0.30576 -0.14396
 N -3.10735 -0.93746 -0.01823
 N 2.26417 -0.64595 -0.46289
 N 2.95513 0.09823 -0.12463
 O 0.98860 -0.88268 -0.37453
 H 0.00976 -0.30360 1.42302
 H -0.98615 1.22167 -1.06613
 H 0.87615 1.03876 0.55546
10
acrylonitrile_scan_Distances_noMW_output/acrylonitrile_scan_Distances_noMW point 7
C 0.14479 0.26796 0.53180
 C -0.97073 0.46952 -0.29055
 C -2.12302 -0.32324 -0.16355
 N -3.07226 -0.96293 -0.05039
 N 2.23113 -0.65922 -0.46080
 N 2.87634 0.04855 -0.27364
 O 1.00162 -0.85422 -0.24784
 H -0.00399 -0.25372 1.45914
 H -0.95242 1.19254 -1.08837
 H 0.86854 1.07474 0.58422
10
acrylonitrile_scan_Distances_noMW_output/acrylonitrile_scan_Distances_noMW point 8
C 0.14569 0.30219 0.56998
 C -0.94396 0.46034 -0.29569
 C -2.08745 -0.34488 -0.18499
 N -3.02969 -0.99470 -0.08608
 N 2.19078 -0.67424 -0.45754
 N 2.77716 -0.01337 -0.44502
 O 1.01984 -0.81699 -0.10146
 H -0.02107 -0.19441 1.49702
 H -0.91071 1.15790 -1.11136
 H 0.85940 1.11815 0.61513
10
acrylonitrile_scan_Distances_noMW_output/acrylonitrile_scan_Distances_noMW point 9
C 0.14725 0.34182 0.61076
 C -0.91117 0.44965 -0.29999
 C -2.04442 -0.37053 -0.20672
 N -2.97857 -1.03254 -0.12304
 N 2.14195 -0.69090 -0.45561
 N 2.65251 -0.08505 -0.63140
 O 1.04552 -0.77288 0.05523
 H -0.04222 -0.12630 1.53645
 H -0.85941 1.11812 -1.13376
 H 0.84855 1.16863 0.64809
10
acrylonitrile_scan_Distances_noMW_output/acrylonitrile_scan_Distances_noMW point 10
C 0.14968 0.38433 0.65199
 C -0.87275 0.43797 -0.30261
 C -1.99480 -0.39872 -0.22654
 N -2.92015 -1.07414 -0.15785
 N 2.08557 -0.70855 -0.45822
 N 2.50245 -0.15942 -0.81837
 O 1.07997 -0.72715 0.20629
 H -0.06728 -0.05306 1.57678
 H -0.79904 1.07533 -1.15390
 H 0.83636 1.22341 0.68243
10
acrylonitrile_scan_Distances_noMW_output/acrylonitrile_scan_Distances_noMW point 11
C 0.15310 0.42629 0.69136
 C -0.83057 0.42606 -0.30316
 C -1.94126 -0.42725 -0.24276
 N -2.85776 -1.11617 -0.18765
 N 2.02449 -0.72601 -0.46700
 N 2.33318 -0.22849 -0.99214
 O 1.12257 -0.68532 0.33827
 H -0.09500 0.01997 1.61690
 H -0.73246 1.03256 -1.17072
 H 0.82371 1.27836 0.71690
10
acrylonitrile_scan_Distances_noMW_output/acrylonitrile_scan_Distances_noMW point 12
C 0.15771 0.46641 0.72859
 C -0.78535 0.41418 -0.30183
 C -1.88490 -0.45537 -0.25523
 N -2.79279 -1.15743 -0.21202
 N 1.95967 -0.74265 -0.48196
 N 2.14705 -0.28957 -1.15055
 O 1.17296 -0.64898 0.44944
 H -0.12462 0.09073 1.65701
 H -0.66089 0.99085 -1.18467
 H 0.81117 1.33183 0.75121
10
acrylonitrile_scan_Distances_noMW_output/acrylonitrile_scan_Distances_noMW point 13
C 0.16351 0.50309 0.76275
 C -0.73895 0.40275 -0.29913
 C -1.82802 -0.48206 -0.26392
 N -2.72789 -1.19645 -0.23048
 N 1.89343 -0.75748 -0.50183
 N 1.95137 -0.34085 -1.29016
 O 1.22894 -0.61862 0.53867
 H -0.15447 0.15619 1.69630
 H -0.58745 0.95187 -1.19629
 H 0.79953 1.38156 0.78409
10
acrylonitrile_scan_Distances_noMW_output/acrylonitrile_scan_Distances_noMW point 14
C 0.17119 0.53858 0.79624
 C -0.68859 0.39108 -0.29532
 C -1.76715 -0.50910 -0.26961
 N -2.65903 -1.23591 -0.24426
 N 1.82124 -0.77098 -0.52729
 N 1.73387 -0.38643 -1.42088
 O 1.29361 -0.59111 0.61328
 H -0.18553 0.21994 1.73789
 H -0.50810 0.91345 -1.20745
 H 0.78848 1.43048 0.81741
10
acrylonitrile_scan_Distances_noMW_output/acrylonitrile_scan_Distances_noMW point 15
C 0.17970 0.56788 0.82439
 C -0.64234 0.38098 -0.29154
 C -1.71168 -0.53266 -0.27204
 N -2.59659 -1.27033 -0.25194
 N 1.75399 -0.78102 -0.55341
 N 1.52938 -0.42150 -1.52512
 O 1.35572 -0.56880 0.66524
 H -0.21203 0.27247 1.77599
 H -0.43602 0.88145 -1.21761
 H 0.77988 1.47154 0.84604
10
acrylonitrile_scan_Distances_noMW_output/acrylonitrile_scan_Distances_noMW point 16
C 0.18985 0.59474 0.85064
 C -0.59592 0.37143 -0.28788
 C -1.65599 -0.55549 -0.27227
 N -2.53388 -1.30389 -0.25541
 N 1.68473 -0.78897 -0.58173
 N 1.31923 -0.45230 -1.61659
 O 1.41985 -0.54761 0.70394
 H -0.23574 0.32001 1.81493
 H -0.36497 0.85233 -1.22872
 H 0.77283 1.50975 0.87309
10
acrylonitrile_scan_Distances_noMW_output/acrylonitrile_scan_Distances_noMW point 17
C 0.20030 0.61664 0.87231
 C -0.55524 0.36355 -0.28506
 C -1.60677 -0.57511 -0.27097
 N -2.47816 -1.33304 -0.25533
 N 1.62186 -0.79431 -0.60796
 N 1.13064 -0.47718 -1.68694
 O 1.47690 -0.52895 0.72809
 H -0.25325 0.35782 1.85019
 H -0.30431 0.82922 -1.23991
 H 0.76803 1.54135 0.89557
10
acrylonitrile_scan_Distances_noMW_output/acrylonitrile_scan_Distances_noMW point 18
C 0.20995 0.63344 0.88903
 C -0.52248 0.35757 -0.28322
 C -1.56656 -0.59082 -0.26909
 N -2.43225 -1.35666 -0.25335
 N 1.56923 -0.79763 -0.62989
 N 0.97533 -0.49668 -1.73738
 O 1.52306 -0.51325 0.74153
 H -0.26448 0.38596 1.87970
 H -0.25695 0.81220 -1.25031
 H 0.76515 1.56588 0.91297
10
acrylonitrile_scan_Distances_noMW_output/acrylonitrile_scan_Distances_noMW point 19
C 0.21794 0.64560 0.90114
 C -0.49811 0.35334 -0.28217
 C -1.53617 -0.60255 -0.26729
 N -2.39719 -1.37450 -0.25087
 N 1.52863 -0.79961 -0.64662
 N 0.85751 -0.51132 -1.77146
 O 1.55738 -0.50091 0.74827
 H -0.27080 0.40569 1.90246
 H -0.22280 0.80045 -1.25902
 H 0.76362 1.58381 0.92557
