# Supplementary material for: Low dimensional representations along intrinsic reaction coordinates and molecular dynamics trajectories using interatomic distance matrices
Source: Chem Sci. 2019 Sep 18;10(43):9954–68. doi: 10.1039/c9sc02742d (PMC6991188; doi:10.1039/c9sc02742d)
Supplement: Supplementary file 1 [file SC-010-C9SC02742D-s001.zip › C9SC02742D-SI/ESI_xyz_files/bifur_IRC_Distances_noMW_output/bifur_IRC_Distances_noMW_PC1.xyz]

13
bifur_IRC_Distances_noMW_output/bifur_IRC_Distances_noMW point 1
C 0.05523 0.83256 1.02854
 C 0.06320 0.80660 -1.03223
 C -0.45095 1.44241 -0.00410
 C -0.07470 -0.53114 1.58747
 C -0.07665 -0.51639 -1.58297
 F 0.55482 1.59790 1.88708
 F 0.57738 1.52015 -1.90224
 H -0.91528 -1.04006 1.19753
 H -0.91675 -1.02958 -1.19211
 H 0.80422 -1.10841 1.37804
 H 0.79797 -1.07753 -1.36598
 H -0.20661 -0.46427 2.61950
 H -0.21186 -0.43225 -2.61853
13
bifur_IRC_Distances_noMW_output/bifur_IRC_Distances_noMW point 2
C 0.05524 0.83299 1.02791
 C 0.06313 0.80724 -1.03157
 C -0.45228 1.44395 -0.00409
 C -0.07479 -0.53138 1.58565
 C -0.07669 -0.51677 -1.58117
 F 0.55598 1.59802 1.88741
 F 0.57819 1.52115 -1.90250
 H -0.91512 -1.04034 1.19462
 H -0.91652 -1.03007 -1.18922
 H 0.80425 -1.10845 1.37568
 H 0.79806 -1.07772 -1.36370
 H -0.20714 -0.46516 2.61841
 H -0.21231 -0.43345 -2.61743
13
bifur_IRC_Distances_noMW_output/bifur_IRC_Distances_noMW point 3
C 0.05528 0.83384 1.02668
 C 0.06299 0.80850 -1.03028
 C -0.45488 1.44699 -0.00407
 C -0.07497 -0.53185 1.58205
 C -0.07678 -0.51752 -1.57760
 F 0.55825 1.59826 1.88806
 F 0.57979 1.52311 -1.90301
 H -0.91480 -1.04091 1.18888
 H -0.91606 -1.03103 -1.18352
 H 0.80432 -1.10854 1.37101
 H 0.79825 -1.07811 -1.35918
 H -0.20821 -0.46692 2.61627
 H -0.21319 -0.43581 -2.61526
13
bifur_IRC_Distances_noMW_output/bifur_IRC_Distances_noMW point 4
C 0.05533 0.83525 1.02461
 C 0.06276 0.81060 -1.02811
 C -0.45923 1.45206 -0.00405
 C -0.07526 -0.53264 1.57602
 C -0.07693 -0.51877 -1.57163
 F 0.56202 1.59868 1.88914
 F 0.58248 1.52638 -1.90388
 H -0.91426 -1.04185 1.17925
 H -0.91530 -1.03264 -1.17396
 H 0.80444 -1.10869 1.36318
 H 0.79857 -1.07876 -1.35161
 H -0.20997 -0.46986 2.61268
 H -0.21466 -0.43976 -2.61163
13
bifur_IRC_Distances_noMW_output/bifur_IRC_Distances_noMW point 5
C 0.05540 0.83727 1.02166
 C 0.06246 0.81358 -1.02501
 C -0.46539 1.45927 -0.00402
 C -0.07568 -0.53377 1.56740
 C -0.07715 -0.52055 -1.56308
 F 0.56736 1.59931 1.89068
 F 0.58632 1.53101 -1.90512
 H -0.91350 -1.04321 1.16545
 H -0.91423 -1.03493 -1.16027
 H 0.80462 -1.10891 1.35196
 H 0.79901 -1.07968 -1.34077
 H -0.21248 -0.47403 2.60757
 H -0.21675 -0.44535 -2.60645
13
bifur_IRC_Distances_noMW_output/bifur_IRC_Distances_noMW point 6
C 0.05549 0.83980 1.01792
 C 0.06209 0.81731 -1.02109
 C -0.47308 1.46828 -0.00397
 C -0.07619 -0.53519 1.55651
 C -0.07743 -0.52277 -1.55229
 F 0.57397 1.60014 1.89264
 F 0.59117 1.53677 -1.90668
 H -0.91255 -1.04492 1.14803
 H -0.91291 -1.03780 -1.14298
 H 0.80487 -1.10919 1.33780
 H 0.79956 -1.08083 -1.32707
 H -0.21560 -0.47926 2.60113
 H -0.21939 -0.45234 -2.59994
13
bifur_IRC_Distances_noMW_output/bifur_IRC_Distances_noMW point 7
C 0.05557 0.84261 1.01376
 C 0.06170 0.82140 -1.01673
 C -0.48150 1.47818 -0.00392
 C -0.07674 -0.53675 1.54441
 C -0.07774 -0.52521 -1.54030
 F 0.58118 1.60111 1.89481
 F 0.59656 1.54308 -1.90841
 H -0.91150 -1.04683 1.12864
 H -0.91150 -1.04095 -1.12374
 H 0.80516 -1.10952 1.32205
 H 0.80016 -1.08210 -1.31184
 H -0.21902 -0.48500 2.59402
 H -0.22231 -0.46001 -2.59274
13
bifur_IRC_Distances_noMW_output/bifur_IRC_Distances_noMW point 8
C 0.05563 0.84531 1.00973
 C 0.06135 0.82531 -1.01250
 C -0.48956 1.48767 -0.00387
 C -0.07727 -0.53826 1.53267
 C -0.07806 -0.52755 -1.52867
 F 0.58804 1.60211 1.89691
 F 0.60176 1.54909 -1.91008
 H -0.91049 -1.04868 1.10980
 H -0.91017 -1.04397 -1.10506
 H 0.80545 -1.10985 1.30676
 H 0.80073 -1.08331 -1.29705
 H -0.22229 -0.49052 2.58714
 H -0.22512 -0.46736 -2.58579
13
bifur_IRC_Distances_noMW_output/bifur_IRC_Distances_noMW point 9
C 0.05569 0.84751 1.00642
 C 0.06107 0.82848 -1.00903
 C -0.49607 1.49537 -0.00383
 C -0.07769 -0.53949 1.52306
 C -0.07832 -0.52944 -1.51914
 F 0.59355 1.60296 1.89863
 F 0.60601 1.55395 -1.91145
 H -0.90968 -1.05020 1.09437
 H -0.90911 -1.04642 -1.08975
 H 0.80571 -1.11014 1.29424
 H 0.80119 -1.08429 -1.28493
 H -0.22494 -0.49499 2.58154
 H -0.22742 -0.47330 -2.58013
13
bifur_IRC_Distances_noMW_output/bifur_IRC_Distances_noMW point 10
C 0.05571 0.84890 1.00433
 C 0.06091 0.83046 -1.00684
 C -0.50014 1.50019 -0.00381
 C -0.07796 -0.54027 1.51699
 C -0.07848 -0.53063 -1.51313
 F 0.59699 1.60352 1.89971
 F 0.60869 1.55698 -1.91231
 H -0.90917 -1.05116 1.08462
 H -0.90845 -1.04795 -1.08007
 H 0.80588 -1.11032 1.28633
 H 0.80147 -1.08491 -1.27727
 H -0.22660 -0.49780 2.57801
 H -0.22886 -0.47703 -2.57656
13
bifur_IRC_Distances_noMW_output/bifur_IRC_Distances_noMW point 11
C 0.05572 0.84941 1.00356
 C 0.06085 0.83119 -1.00603
 C -0.50163 1.50196 -0.00380
 C -0.07805 -0.54055 1.51475
 C -0.07854 -0.53106 -1.51092
 F 0.59825 1.60373 1.90011
 F 0.60967 1.55810 -1.91263
 H -0.90898 -1.05151 1.08102
 H -0.90822 -1.04851 -1.07651
 H 0.80594 -1.11039 1.28342
 H 0.80158 -1.08514 -1.27445
 H -0.22720 -0.49883 2.57672
 H -0.22939 -0.47839 -2.57525
13
bifur_IRC_Distances_noMW_output/bifur_IRC_Distances_noMW point 12
C 0.05572 0.84931 1.00372
 C 0.06086 0.83104 -1.00619
 C -0.50133 1.50160 -0.00380
 C -0.07803 -0.54050 1.51521
 C -0.07853 -0.53098 -1.51137
 F 0.59799 1.60369 1.90003
 F 0.60947 1.55787 -1.91257
 H -0.90902 -1.05144 1.08175
 H -0.90826 -1.04840 -1.07723
 H 0.80593 -1.11038 1.28401
 H 0.80156 -1.08509 -1.27502
 H -0.22708 -0.49862 2.57698
 H -0.22928 -0.47811 -2.57552
13
bifur_IRC_Distances_noMW_output/bifur_IRC_Distances_noMW point 13
C 0.05572 0.84901 1.00416
 C 0.06090 0.83062 -1.00666
 C -0.50047 1.50058 -0.00381
 C -0.07798 -0.54033 1.51650
 C -0.07850 -0.53072 -1.51264
 F 0.59726 1.60357 1.89980
 F 0.60891 1.55723 -1.91238
 H -0.90913 -1.05123 1.08383
 H -0.90840 -1.04807 -1.07929
 H 0.80589 -1.11034 1.28569
 H 0.80150 -1.08496 -1.27665
 H -0.22673 -0.49802 2.57773
 H -0.22897 -0.47733 -2.57627
13
bifur_IRC_Distances_noMW_output/bifur_IRC_Distances_noMW point 14
C 0.05571 0.84873 1.00460
 C 0.06093 0.83021 -1.00711
 C -0.49962 1.49958 -0.00381
 C -0.07792 -0.54017 1.51776
 C -0.07846 -0.53048 -1.51389
 F 0.59655 1.60345 1.89958
 F 0.60835 1.55660 -1.91221
 H -0.90924 -1.05104 1.08585
 H -0.90854 -1.04776 -1.08130
 H 0.80586 -1.11030 1.28733
 H 0.80144 -1.08483 -1.27824
 H -0.22639 -0.49744 2.57846
 H -0.22867 -0.47656 -2.57701
13
bifur_IRC_Distances_noMW_output/bifur_IRC_Distances_noMW point 15
C 0.05571 0.84847 1.00499
 C 0.06096 0.82984 -1.00752
 C -0.49886 1.49868 -0.00382
 C -0.07787 -0.54003 1.51889
 C -0.07843 -0.53026 -1.51502
 F 0.59591 1.60334 1.89937
 F 0.60785 1.55604 -1.91204
 H -0.90933 -1.05086 1.08768
 H -0.90866 -1.04747 -1.08310
 H 0.80583 -1.11026 1.28881
 H 0.80138 -1.08472 -1.27967
 H -0.22608 -0.49692 2.57912
 H -0.22841 -0.47586 -2.57768
13
bifur_IRC_Distances_noMW_output/bifur_IRC_Distances_noMW point 16
C 0.05570 0.84823 1.00535
 C 0.06099 0.82950 -1.00790
 C -0.49816 1.49785 -0.00382
 C -0.07783 -0.53989 1.51994
 C -0.07840 -0.53005 -1.51605
 F 0.59532 1.60325 1.89919
 F 0.60739 1.55551 -1.91190
 H -0.90942 -1.05069 1.08936
 H -0.90877 -1.04721 -1.08478
 H 0.80580 -1.11023 1.29018
 H 0.80133 -1.08461 -1.28099
 H -0.22579 -0.49644 2.57973
 H -0.22816 -0.47522 -2.57829
13
bifur_IRC_Distances_noMW_output/bifur_IRC_Distances_noMW point 17
C 0.05570 0.84800 1.00569
 C 0.06102 0.82917 -1.00826
 C -0.49749 1.49705 -0.00383
 C -0.07779 -0.53976 1.52094
 C -0.07838 -0.52986 -1.51705
 F 0.59475 1.60316 1.89901
 F 0.60695 1.55501 -1.91175
 H -0.90950 -1.05053 1.09097
 H -0.90888 -1.04695 -1.08637
 H 0.80577 -1.11020 1.29148
 H 0.80129 -1.08451 -1.28226
 H -0.22552 -0.49597 2.58031
 H -0.22792 -0.47460 -2.57888
13
bifur_IRC_Distances_noMW_output/bifur_IRC_Distances_noMW point 18
C 0.05569 0.84777 1.00603
 C 0.06104 0.82885 -1.00862
 C -0.49683 1.49627 -0.00383
 C -0.07774 -0.53964 1.52192
 C -0.07835 -0.52966 -1.51802
 F 0.59420 1.60307 1.89883
 F 0.60652 1.55452 -1.91161
 H -0.90958 -1.05038 1.09255
 H -0.90898 -1.04670 -1.08794
 H 0.80574 -1.11017 1.29276
 H 0.80124 -1.08441 -1.28349
 H -0.22525 -0.49552 2.58088
 H -0.22769 -0.47400 -2.57946
13
bifur_IRC_Distances_noMW_output/bifur_IRC_Distances_noMW point 19
C 0.05569 0.84755 1.00637
 C 0.06107 0.82853 -1.00897
 C -0.49617 1.49550 -0.00383
 C -0.07770 -0.53951 1.52290
 C -0.07832 -0.52947 -1.51899
 F 0.59364 1.60298 1.89866
 F 0.60608 1.55403 -1.91148
 H -0.90967 -1.05022 1.09411
 H -0.90909 -1.04646 -1.08949
 H 0.80571 -1.11014 1.29403
 H 0.80119 -1.08431 -1.28473
 H -0.22498 -0.49507 2.58145
 H -0.22745 -0.47340 -2.58003
13
bifur_IRC_Distances_noMW_output/bifur_IRC_Distances_noMW point 20
C 0.05568 0.84733 1.00670
 C 0.06110 0.82821 -1.00932
 C -0.49552 1.49472 -0.00384
 C -0.07766 -0.53939 1.52387
 C -0.07830 -0.52928 -1.51995
 F 0.59309 1.60289 1.89848
 F 0.60566 1.55354 -1.91134
 H -0.90975 -1.05007 1.09568
 H -0.90920 -1.04621 -1.09104
 H 0.80569 -1.11011 1.29530
 H 0.80115 -1.08421 -1.28595
 H -0.22472 -0.49462 2.58201
 H -0.22722 -0.47280 -2.58060
13
bifur_IRC_Distances_noMW_output/bifur_IRC_Distances_noMW point 21
C 0.05568 0.84711 1.00703
 C 0.06112 0.82789 -1.00967
 C -0.49487 1.49395 -0.00384
 C -0.07762 -0.53927 1.52483
 C -0.07827 -0.52909 -1.52090
 F 0.59254 1.60280 1.89831
 F 0.60523 1.55306 -1.91120
 H -0.90983 -1.04992 1.09722
 H -0.90930 -1.04597 -1.09258
 H 0.80566 -1.11008 1.29656
 H 0.80110 -1.08411 -1.28717
 H -0.22445 -0.49417 2.58257
 H -0.22699 -0.47221 -2.58117
13
bifur_IRC_Distances_noMW_output/bifur_IRC_Distances_noMW point 22
C 0.05567 0.84689 1.00735
 C 0.06115 0.82759 -1.01001
 C -0.49424 1.49320 -0.00385
 C -0.07758 -0.53915 1.52577
 C -0.07824 -0.52891 -1.52183
 F 0.59200 1.60272 1.89814
 F 0.60482 1.55259 -1.91107
 H -0.90991 -1.04977 1.09873
 H -0.90940 -1.04573 -1.09407
 H 0.80564 -1.11006 1.29777
 H 0.80106 -1.08402 -1.28835
 H -0.22419 -0.49373 2.58312
 H -0.22677 -0.47163 -2.58172
13
bifur_IRC_Distances_noMW_output/bifur_IRC_Distances_noMW point 23
C 0.05567 0.84669 1.00766
 C 0.06118 0.82730 -1.01033
 C -0.49364 1.49249 -0.00385
 C -0.07754 -0.53903 1.52666
 C -0.07822 -0.52873 -1.52271
 F 0.59149 1.60264 1.89799
 F 0.60442 1.55214 -1.91094
 H -0.90998 -1.04963 1.10015
 H -0.90950 -1.04550 -1.09548
 H 0.80561 -1.11003 1.29893
 H 0.80101 -1.08393 -1.28947
 H -0.22395 -0.49332 2.58364
 H -0.22656 -0.47108 -2.58224
13
bifur_IRC_Distances_noMW_output/bifur_IRC_Distances_noMW point 24
C 0.05566 0.84650 1.00794
 C 0.06120 0.82703 -1.01062
 C -0.49308 1.49184 -0.00385
 C -0.07750 -0.53893 1.52748
 C -0.07820 -0.52857 -1.52352
 F 0.59103 1.60257 1.89784
 F 0.60406 1.55173 -1.91082
 H -0.91005 -1.04950 1.10147
 H -0.90959 -1.04529 -1.09679
 H 0.80559 -1.11001 1.30000
 H 0.80097 -1.08384 -1.29050
 H -0.22373 -0.49294 2.58411
 H -0.22636 -0.47058 -2.58273
13
bifur_IRC_Distances_noMW_output/bifur_IRC_Distances_noMW point 25
C 0.05566 0.84634 1.00819
 C 0.06122 0.82678 -1.01089
 C -0.49259 1.49125 -0.00386
 C -0.07747 -0.53883 1.52821
 C -0.07818 -0.52843 -1.52425
 F 0.59061 1.60250 1.89771
 F 0.60374 1.55136 -1.91072
 H -0.91012 -1.04938 1.10264
 H -0.90967 -1.04511 -1.09795
 H 0.80557 -1.10998 1.30095
 H 0.80094 -1.08377 -1.29142
 H -0.22352 -0.49260 2.58454
 H -0.22619 -0.47012 -2.58316
13
bifur_IRC_Distances_noMW_output/bifur_IRC_Distances_noMW point 26
C 0.05566 0.84619 1.00841
 C 0.06124 0.82658 -1.01111
 C -0.49216 1.49075 -0.00386
 C -0.07744 -0.53875 1.52883
 C -0.07816 -0.52831 -1.52487
 F 0.59025 1.60245 1.89760
 F 0.60346 1.55104 -1.91063
 H -0.91017 -1.04928 1.10365
 H -0.90974 -1.04495 -1.09895
 H 0.80556 -1.10997 1.30177
 H 0.80091 -1.08370 -1.29221
 H -0.22335 -0.49231 2.58491
 H -0.22604 -0.46974 -2.58353
13
bifur_IRC_Distances_noMW_output/bifur_IRC_Distances_noMW point 27
C 0.05565 0.84608 1.00858
 C 0.06125 0.82641 -1.01130
 C -0.49182 1.49035 -0.00386
 C -0.07742 -0.53869 1.52933
 C -0.07815 -0.52821 -1.52536
 F 0.58996 1.60240 1.89751
 F 0.60324 1.55079 -1.91056
 H -0.91021 -1.04921 1.10445
 H -0.90980 -1.04482 -1.09974
 H 0.80554 -1.10995 1.30242
 H 0.80089 -1.08365 -1.29284
 H -0.22321 -0.49208 2.58520
 H -0.22592 -0.46943 -2.58382
13
bifur_IRC_Distances_noMW_output/bifur_IRC_Distances_noMW point 28
C 0.05565 0.84599 1.00872
 C 0.06126 0.82628 -1.01144
 C -0.49156 1.49004 -0.00386
 C -0.07740 -0.53864 1.52972
 C -0.07814 -0.52813 -1.52575
 F 0.58973 1.60237 1.89744
 F 0.60307 1.55059 -1.91050
 H -0.91024 -1.04914 1.10508
 H -0.90984 -1.04472 -1.10037
 H 0.80553 -1.10994 1.30293
 H 0.80087 -1.08361 -1.29334
 H -0.22311 -0.49189 2.58543
 H -0.22583 -0.46918 -2.58405
13
bifur_IRC_Distances_noMW_output/bifur_IRC_Distances_noMW point 29
C 0.05565 0.84598 1.00873
 C 0.06126 0.82627 -1.01145
 C -0.49153 1.49001 -0.00386
 C -0.07740 -0.53864 1.52976
 C -0.07814 -0.52812 -1.52579
 F 0.58971 1.60236 1.89743
 F 0.60305 1.55057 -1.91050
 H -0.91025 -1.04914 1.10514
 H -0.90984 -1.04471 -1.10043
 H 0.80553 -1.10994 1.30298
 H 0.80087 -1.08361 -1.29338
 H -0.22310 -0.49188 2.58545
 H -0.22582 -0.46916 -2.58407
13
bifur_IRC_Distances_noMW_output/bifur_IRC_Distances_noMW point 30
C 0.05565 0.84597 1.00874
 C 0.06126 0.82626 -1.01147
 C -0.49150 1.48997 -0.00386
 C -0.07740 -0.53863 1.52980
 C -0.07813 -0.52811 -1.52583
 F 0.58969 1.60236 1.89742
 F 0.60303 1.55055 -1.91049
 H -0.91025 -1.04913 1.10521
 H -0.90985 -1.04470 -1.10050
 H 0.80553 -1.10994 1.30303
 H 0.80086 -1.08360 -1.29344
 H -0.22308 -0.49186 2.58547
 H -0.22581 -0.46913 -2.58410
13
bifur_IRC_Distances_noMW_output/bifur_IRC_Distances_noMW point 31
C 0.05565 0.84608 1.00858
 C 0.06125 0.82641 -1.01130
 C -0.49182 1.49035 -0.00386
 C -0.07742 -0.53869 1.52933
 C -0.07815 -0.52821 -1.52536
 F 0.58996 1.60240 1.89751
 F 0.60324 1.55079 -1.91056
 H -0.91021 -1.04921 1.10445
 H -0.90980 -1.04482 -1.09974
 H 0.80554 -1.10995 1.30242
 H 0.80089 -1.08365 -1.29284
 H -0.22321 -0.49208 2.58520
 H -0.22592 -0.46942 -2.58382
13
bifur_IRC_Distances_noMW_output/bifur_IRC_Distances_noMW point 32
C 0.05566 0.84623 1.00835
 C 0.06123 0.82663 -1.01106
 C -0.49227 1.49088 -0.00386
 C -0.07745 -0.53878 1.52867
 C -0.07816 -0.52834 -1.52471
 F 0.59034 1.60246 1.89762
 F 0.60353 1.55112 -1.91065
 H -0.91015 -1.04931 1.10339
 H -0.90972 -1.04499 -1.09869
 H 0.80556 -1.10997 1.30156
 H 0.80092 -1.08372 -1.29201
 H -0.22340 -0.49238 2.58481
 H -0.22608 -0.46983 -2.58343
13
bifur_IRC_Distances_noMW_output/bifur_IRC_Distances_noMW point 33
C 0.05566 0.84643 1.00806
 C 0.06121 0.82691 -1.01075
 C -0.49285 1.49157 -0.00385
 C -0.07749 -0.53888 1.52781
 C -0.07819 -0.52851 -1.52386
 F 0.59083 1.60254 1.89778
 F 0.60391 1.55155 -1.91078
 H -0.91008 -1.04945 1.10201
 H -0.90963 -1.04521 -1.09732
 H 0.80558 -1.11000 1.30044
 H 0.80096 -1.08381 -1.29093
 H -0.22363 -0.49278 2.58431
 H -0.22628 -0.47037 -2.58293
13
bifur_IRC_Distances_noMW_output/bifur_IRC_Distances_noMW point 34
C 0.05567 0.84669 1.00766
 C 0.06117 0.82730 -1.01032
 C -0.49365 1.49250 -0.00385
 C -0.07754 -0.53903 1.52664
 C -0.07822 -0.52874 -1.52270
 F 0.59150 1.60264 1.89799
 F 0.60443 1.55215 -1.91094
 H -0.90998 -1.04963 1.10013
 H -0.90950 -1.04551 -1.09546
 H 0.80561 -1.11003 1.29891
 H 0.80101 -1.08393 -1.28945
 H -0.22395 -0.49333 2.58363
 H -0.22656 -0.47109 -2.58224
13
bifur_IRC_Distances_noMW_output/bifur_IRC_Distances_noMW point 35
C 0.05567 0.84691 1.00732
 C 0.06115 0.82762 -1.00998
 C -0.49430 1.49328 -0.00385
 C -0.07758 -0.53916 1.52568
 C -0.07825 -0.52893 -1.52174
 F 0.59205 1.60273 1.89816
 F 0.60486 1.55263 -1.91108
 H -0.90990 -1.04978 1.09858
 H -0.90939 -1.04575 -1.09392
 H 0.80564 -1.11006 1.29766
 H 0.80106 -1.08403 -1.28823
 H -0.22422 -0.49378 2.58307
 H -0.22679 -0.47169 -2.58167
13
bifur_IRC_Distances_noMW_output/bifur_IRC_Distances_noMW point 36
C 0.05567 0.84703 1.00715
 C 0.06113 0.82779 -1.00979
 C -0.49465 1.49369 -0.00384
 C -0.07760 -0.53922 1.52516
 C -0.07826 -0.52903 -1.52123
 F 0.59235 1.60277 1.89825
 F 0.60508 1.55289 -1.91115
 H -0.90986 -1.04986 1.09775
 H -0.90934 -1.04588 -1.09310
 H 0.80565 -1.11007 1.29698
 H 0.80109 -1.08408 -1.28758
 H -0.22436 -0.49402 2.58277
 H -0.22692 -0.47200 -2.58136
13
bifur_IRC_Distances_noMW_output/bifur_IRC_Distances_noMW point 37
C 0.05568 0.84716 1.00696
 C 0.06112 0.82796 -1.00960
 C -0.49501 1.49411 -0.00384
 C -0.07763 -0.53929 1.52463
 C -0.07827 -0.52913 -1.52070
 F 0.59265 1.60282 1.89835
 F 0.60532 1.55316 -1.91123
 H -0.90981 -1.04995 1.09690
 H -0.90928 -1.04602 -1.09225
 H 0.80567 -1.11009 1.29629
 H 0.80111 -1.08413 -1.28691
 H -0.22451 -0.49426 2.58246
 H -0.22704 -0.47233 -2.58105
13
bifur_IRC_Distances_noMW_output/bifur_IRC_Distances_noMW point 38
C 0.05568 0.84732 1.00672
 C 0.06110 0.82820 -1.00934
 C -0.49549 1.49468 -0.00384
 C -0.07766 -0.53938 1.52392
 C -0.07829 -0.52927 -1.52000
 F 0.59306 1.60289 1.89847
 F 0.60563 1.55352 -1.91133
 H -0.90975 -1.05006 1.09575
 H -0.90920 -1.04620 -1.09112
 H 0.80569 -1.11011 1.29536
 H 0.80114 -1.08421 -1.28601
 H -0.22470 -0.49459 2.58204
 H -0.22721 -0.47277 -2.58063
13
bifur_IRC_Distances_noMW_output/bifur_IRC_Distances_noMW point 39
C 0.05569 0.84753 1.00640
 C 0.06107 0.82850 -1.00901
 C -0.49611 1.49542 -0.00383
 C -0.07770 -0.53950 1.52299
 C -0.07832 -0.52945 -1.51908
 F 0.59359 1.60297 1.89864
 F 0.60604 1.55398 -1.91146
 H -0.90967 -1.05021 1.09427
 H -0.90910 -1.04643 -1.08964
 H 0.80571 -1.11014 1.29416
 H 0.80119 -1.08430 -1.28485
 H -0.22496 -0.49502 2.58150
 H -0.22743 -0.47334 -2.58009
13
bifur_IRC_Distances_noMW_output/bifur_IRC_Distances_noMW point 40
C 0.05569 0.84780 1.00600
 C 0.06104 0.82888 -1.00858
 C -0.49689 1.49635 -0.00383
 C -0.07775 -0.53965 1.52183
 C -0.07835 -0.52968 -1.51792
 F 0.59425 1.60308 1.89885
 F 0.60656 1.55457 -1.91163
 H -0.90958 -1.05039 1.09239
 H -0.90897 -1.04673 -1.08778
 H 0.80574 -1.11017 1.29264
 H 0.80124 -1.08442 -1.28337
 H -0.22528 -0.49556 2.58082
 H -0.22771 -0.47406 -2.57940
13
bifur_IRC_Distances_noMW_output/bifur_IRC_Distances_noMW point 41
C 0.05570 0.84814 1.00548
 C 0.06100 0.82937 -1.00804
 C -0.49790 1.49754 -0.00382
 C -0.07781 -0.53984 1.52033
 C -0.07839 -0.52998 -1.51644
 F 0.59510 1.60321 1.89912
 F 0.60722 1.55532 -1.91184
 H -0.90945 -1.05063 1.08999
 H -0.90881 -1.04711 -1.08540
 H 0.80579 -1.11022 1.29069
 H 0.80132 -1.08457 -1.28149
 H -0.22568 -0.49626 2.57995
 H -0.22806 -0.47498 -2.57852
13
bifur_IRC_Distances_noMW_output/bifur_IRC_Distances_noMW point 42
C 0.05571 0.84856 1.00485
 C 0.06095 0.82998 -1.00737
 C -0.49914 1.49901 -0.00382
 C -0.07789 -0.54008 1.51848
 C -0.07844 -0.53034 -1.51461
 F 0.59615 1.60338 1.89945
 F 0.60803 1.55624 -1.91210
 H -0.90930 -1.05092 1.08701
 H -0.90861 -1.04757 -1.08244
 H 0.80584 -1.11028 1.28827
 H 0.80140 -1.08476 -1.27915
 H -0.22619 -0.49711 2.57888
 H -0.22850 -0.47611 -2.57744
13
bifur_IRC_Distances_noMW_output/bifur_IRC_Distances_noMW point 43
C 0.05572 0.84906 1.00409
 C 0.06089 0.83069 -1.00659
 C -0.50060 1.50074 -0.00381
 C -0.07799 -0.54036 1.51629
 C -0.07850 -0.53076 -1.51244
 F 0.59738 1.60359 1.89984
 F 0.60900 1.55733 -1.91241
 H -0.90911 -1.05127 1.08350
 H -0.90838 -1.04812 -1.07896
 H 0.80590 -1.11034 1.28542
 H 0.80151 -1.08498 -1.27639
 H -0.22678 -0.49812 2.57761
 H -0.22902 -0.47745 -2.57615
13
bifur_IRC_Distances_noMW_output/bifur_IRC_Distances_noMW point 44
C 0.05573 0.84962 1.00324
 C 0.06082 0.83149 -1.00569
 C -0.50225 1.50269 -0.00380
 C -0.07809 -0.54067 1.51382
 C -0.07857 -0.53124 -1.51000
 F 0.59877 1.60382 1.90028
 F 0.61008 1.55856 -1.91276
 H -0.90891 -1.05166 1.07953
 H -0.90812 -1.04874 -1.07503
 H 0.80597 -1.11042 1.28221
 H 0.80162 -1.08523 -1.27328
 H -0.22745 -0.49925 2.57618
 H -0.22961 -0.47896 -2.57471
13
bifur_IRC_Distances_noMW_output/bifur_IRC_Distances_noMW point 45
C 0.05574 0.85024 1.00230
 C 0.06075 0.83237 -1.00471
 C -0.50406 1.50485 -0.00378
 C -0.07821 -0.54102 1.51109
 C -0.07865 -0.53177 -1.50729
 F 0.60029 1.60407 1.90076
 F 0.61128 1.55991 -1.91315
 H -0.90868 -1.05209 1.07514
 H -0.90783 -1.04943 -1.07067
 H 0.80605 -1.11050 1.27865
 H 0.80175 -1.08551 -1.26983
 H -0.22819 -0.50051 2.57460
 H -0.23025 -0.48062 -2.57311
13
bifur_IRC_Distances_noMW_output/bifur_IRC_Distances_noMW point 46
C 0.05575 0.85093 1.00127
 C 0.06067 0.83334 -1.00362
 C -0.50605 1.50721 -0.00377
 C -0.07834 -0.54140 1.50809
 C -0.07873 -0.53236 -1.50431
 F 0.60197 1.60436 1.90130
 F 0.61260 1.56139 -1.91358
 H -0.90843 -1.05257 1.07031
 H -0.90751 -1.05018 -1.06588
 H 0.80613 -1.11060 1.27473
 H 0.80189 -1.08581 -1.26604
 H -0.22900 -0.50188 2.57285
 H -0.23096 -0.48244 -2.57135
13
bifur_IRC_Distances_noMW_output/bifur_IRC_Distances_noMW point 47
C 0.05577 0.85169 1.00010
 C 0.06059 0.83443 -1.00240
 C -0.50828 1.50986 -0.00376
 C -0.07848 -0.54183 1.50471
 C -0.07882 -0.53301 -1.50097
 F 0.60384 1.60469 1.90190
 F 0.61408 1.56305 -1.91405
 H -0.90815 -1.05310 1.06488
 H -0.90716 -1.05102 -1.06049
 H 0.80623 -1.11071 1.27033
 H 0.80205 -1.08615 -1.26177
 H -0.22991 -0.50342 2.57090
 H -0.23176 -0.48449 -2.56938
13
bifur_IRC_Distances_noMW_output/bifur_IRC_Distances_noMW point 48
C 0.05578 0.85255 0.99880
 C 0.06049 0.83564 -1.00103
 C -0.51076 1.51281 -0.00374
 C -0.07864 -0.54231 1.50094
 C -0.07893 -0.53373 -1.49723
 F 0.60592 1.60505 1.90257
 F 0.61573 1.56489 -1.91459
 H -0.90784 -1.05370 1.05880
 H -0.90678 -1.05195 -1.05447
 H 0.80634 -1.11083 1.26541
 H 0.80223 -1.08652 -1.25701
 H -0.23092 -0.50514 2.56872
 H -0.23264 -0.48676 -2.56718
13
bifur_IRC_Distances_noMW_output/bifur_IRC_Distances_noMW point 49
C 0.05580 0.85348 0.99739
 C 0.06039 0.83695 -0.99955
 C -0.51344 1.51601 -0.00372
 C -0.07881 -0.54283 1.49683
 C -0.07904 -0.53452 -1.49316
 F 0.60817 1.60546 1.90330
 F 0.61753 1.56688 -1.91516
 H -0.90751 -1.05435 1.05220
 H -0.90636 -1.05297 -1.04792
 H 0.80647 -1.11096 1.26005
 H 0.80242 -1.08693 -1.25182
 H -0.23202 -0.50700 2.56636
 H -0.23361 -0.48923 -2.56479
13
bifur_IRC_Distances_noMW_output/bifur_IRC_Distances_noMW point 50
C 0.05582 0.85450 0.99583
 C 0.06028 0.83839 -0.99791
 C -0.51638 1.51953 -0.00371
 C -0.07900 -0.54340 1.49231
 C -0.07917 -0.53538 -1.48868
 F 0.61064 1.60592 1.90410
 F 0.61950 1.56907 -1.91580
 H -0.90714 -1.05507 1.04490
 H -0.90591 -1.05408 -1.04068
 H 0.80661 -1.11111 1.25414
 H 0.80263 -1.08738 -1.24610
 H -0.23322 -0.50905 2.56375
 H -0.23466 -0.49193 -2.56216
13
bifur_IRC_Distances_noMW_output/bifur_IRC_Distances_noMW point 51
C 0.05584 0.85562 0.99411
 C 0.06017 0.83997 -0.99610
 C -0.51960 1.52337 -0.00368
 C -0.07920 -0.54403 1.48733
 C -0.07931 -0.53632 -1.48374
 F 0.61333 1.60642 1.90499
 F 0.62167 1.57146 -1.91650
 H -0.90674 -1.05586 1.03688
 H -0.90541 -1.05530 -1.03273
 H 0.80676 -1.11128 1.24764
 H 0.80286 -1.08787 -1.23980
 H -0.23454 -0.51129 2.56089
 H -0.23583 -0.49490 -2.55927
13
bifur_IRC_Distances_noMW_output/bifur_IRC_Distances_noMW point 52
C 0.05585 0.85686 0.99220
 C 0.06004 0.84170 -0.99411
 C -0.52314 1.52761 -0.00366
 C -0.07942 -0.54472 1.48181
 C -0.07946 -0.53736 -1.47828
 F 0.61628 1.60700 1.90596
 F 0.62406 1.57409 -1.91727
 H -0.90630 -1.05674 1.02800
 H -0.90487 -1.05664 -1.02392
 H 0.80694 -1.11147 1.24045
 H 0.80312 -1.08841 -1.23283
 H -0.23599 -0.51375 2.55773
 H -0.23711 -0.49816 -2.55609
13
bifur_IRC_Distances_noMW_output/bifur_IRC_Distances_noMW point 53
C 0.05587 0.85818 0.99017
 C 0.05991 0.84354 -0.99198
 C -0.52689 1.53211 -0.00364
 C -0.07966 -0.54546 1.47594
 C -0.07963 -0.53847 -1.47246
 F 0.61941 1.60762 1.90700
 F 0.62660 1.57687 -1.91809
 H -0.90583 -1.05768 1.01853
 H -0.90431 -1.05806 -1.01452
 H 0.80713 -1.11168 1.23278
 H 0.80339 -1.08899 -1.22540
 H -0.23752 -0.51637 2.55436
 H -0.23847 -0.50162 -2.55269
13
bifur_IRC_Distances_noMW_output/bifur_IRC_Distances_noMW point 54
C 0.05589 0.85949 0.98816
 C 0.05978 0.84535 -0.98986
 C -0.53058 1.53654 -0.00361
 C -0.07989 -0.54619 1.47011
 C -0.07980 -0.53955 -1.46669
 F 0.62248 1.60825 1.90802
 F 0.62912 1.57960 -1.91890
 H -0.90537 -1.05861 1.00913
 H -0.90376 -1.05945 -1.00520
 H 0.80732 -1.11189 1.22517
 H 0.80366 -1.08955 -1.21803
 H -0.23903 -0.51895 2.55104
 H -0.23981 -0.50503 -2.54934
13
bifur_IRC_Distances_noMW_output/bifur_IRC_Distances_noMW point 55
C 0.05591 0.86067 0.98632
 C 0.05967 0.84700 -0.98793
 C -0.53393 1.54057 -0.00359
 C -0.08010 -0.54686 1.46480
 C -0.07995 -0.54054 -1.46142
 F 0.62526 1.60883 1.90895
 F 0.63140 1.58208 -1.91964
 H -0.90496 -1.05946 1.00054
 H -0.90327 -1.06072 -0.99669
 H 0.80750 -1.11208 1.21823
 H 0.80390 -1.09007 -1.21129
 H -0.24041 -0.52129 2.54800
 H -0.24103 -0.50813 -2.54628
13
bifur_IRC_Distances_noMW_output/bifur_IRC_Distances_noMW point 56
C 0.05592 0.86159 0.98490
 C 0.05959 0.84826 -0.98644
 C -0.53650 1.54366 -0.00357
 C -0.08026 -0.54737 1.46069
 C -0.08006 -0.54129 -1.45735
 F 0.62739 1.60929 1.90967
 F 0.63316 1.58398 -1.92021
 H -0.90464 -1.06012 0.99392
 H -0.90289 -1.06169 -0.99012
 H 0.80765 -1.11223 1.21287
 H 0.80409 -1.09046 -1.20610
 H -0.24146 -0.52309 2.54567
 H -0.24197 -0.51050 -2.54393
13
bifur_IRC_Distances_noMW_output/bifur_IRC_Distances_noMW point 57
C 0.05593 0.86238 0.98366
 C 0.05952 0.84935 -0.98514
 C -0.53872 1.54634 -0.00356
 C -0.08040 -0.54782 1.45713
 C -0.08017 -0.54195 -1.45382
 F 0.62924 1.60969 1.91030
 F 0.63469 1.58562 -1.92070
 H -0.90437 -1.06069 0.98817
 H -0.90257 -1.06253 -0.98442
 H 0.80777 -1.11237 1.20821
 H 0.80425 -1.09080 -1.20158
 H -0.24238 -0.52465 2.54364
 H -0.24279 -0.51256 -2.54189
13
bifur_IRC_Distances_noMW_output/bifur_IRC_Distances_noMW point 58
C 0.05594 0.86304 0.98263
 C 0.05946 0.85026 -0.98406
 C -0.54057 1.54858 -0.00354
 C -0.08052 -0.54819 1.45415
 C -0.08025 -0.54250 -1.45087
 F 0.63077 1.61003 1.91082
 F 0.63596 1.58699 -1.92111
 H -0.90414 -1.06117 0.98335
 H -0.90230 -1.06323 -0.97964
 H 0.80788 -1.11248 1.20432
 H 0.80439 -1.09109 -1.19781
 H -0.24314 -0.52595 2.54195
 H -0.24347 -0.51428 -2.54018
13
bifur_IRC_Distances_noMW_output/bifur_IRC_Distances_noMW point 59
C 0.05594 0.86361 0.98175
 C 0.05941 0.85104 -0.98313
 C -0.54214 1.55048 -0.00353
 C -0.08062 -0.54851 1.45160
 C -0.08033 -0.54296 -1.44835
 F 0.63207 1.61032 1.91126
 F 0.63705 1.58815 -1.92146
 H -0.90395 -1.06158 0.97924
 H -0.90208 -1.06383 -0.97556
 H 0.80797 -1.11258 1.20099
 H 0.80451 -1.09133 -1.19458
 H -0.24379 -0.52706 2.54051
 H -0.24405 -0.51574 -2.53873
13
bifur_IRC_Distances_noMW_output/bifur_IRC_Distances_noMW point 60
C 0.05595 0.86407 0.98102
 C 0.05937 0.85167 -0.98237
 C -0.54343 1.55204 -0.00352
 C -0.08070 -0.54877 1.44951
 C -0.08039 -0.54334 -1.44627
 F 0.63314 1.61056 1.91162
 F 0.63794 1.58910 -1.92175
 H -0.90379 -1.06192 0.97586
 H -0.90189 -1.06432 -0.97221
 H 0.80804 -1.11266 1.19825
 H 0.80460 -1.09153 -1.19193
 H -0.24432 -0.52797 2.53932
 H -0.24452 -0.51694 -2.53753
13
bifur_IRC_Distances_noMW_output/bifur_IRC_Distances_noMW point 61
C 0.05595 0.86442 0.98047
 C 0.05934 0.85215 -0.98179
 C -0.54441 1.55323 -0.00352
 C -0.08076 -0.54897 1.44792
 C -0.08043 -0.54363 -1.44470
 F 0.63395 1.61074 1.91190
 F 0.63861 1.58982 -1.92197
 H -0.90367 -1.06217 0.97329
 H -0.90175 -1.06469 -0.96966
 H 0.80810 -1.11272 1.19617
 H 0.80468 -1.09168 -1.18991
 H -0.24472 -0.52866 2.53842
 H -0.24488 -0.51785 -2.53663
13
bifur_IRC_Distances_noMW_output/bifur_IRC_Distances_noMW point 62
C 0.05596 0.86465 0.98011
 C 0.05932 0.85247 -0.98141
 C -0.54505 1.55400 -0.00351
 C -0.08080 -0.54909 1.44688
 C -0.08046 -0.54382 -1.44367
 F 0.63448 1.61086 1.91208
 F 0.63905 1.59030 -1.92211
 H -0.90359 -1.06234 0.97161
 H -0.90166 -1.06493 -0.96800
 H 0.80814 -1.11276 1.19482
 H 0.80472 -1.09178 -1.18860
 H -0.24499 -0.52911 2.53784
 H -0.24512 -0.51845 -2.53603
13
bifur_IRC_Distances_noMW_output/bifur_IRC_Distances_noMW point 63
C 0.05596 0.86475 0.97995
 C 0.05931 0.85261 -0.98125
 C -0.54533 1.55434 -0.00351
 C -0.08081 -0.54915 1.44642
 C -0.08047 -0.54390 -1.44321
 F 0.63471 1.61092 1.91216
 F 0.63925 1.59050 -1.92217
 H -0.90355 -1.06242 0.97087
 H -0.90162 -1.06504 -0.96726
 H 0.80815 -1.11278 1.19421
 H 0.80475 -1.09182 -1.18801
 H -0.24510 -0.52931 2.53758
 H -0.24522 -0.51871 -2.53577
13
bifur_IRC_Distances_noMW_output/bifur_IRC_Distances_noMW point 64
C 0.05596 0.86473 0.97999
 C 0.05931 0.85258 -0.98128
 C -0.54527 1.55426 -0.00351
 C -0.08081 -0.54914 1.44653
 C -0.08047 -0.54388 -1.44332
 F 0.63466 1.61090 1.91214
 F 0.63920 1.59046 -1.92216
 H -0.90356 -1.06240 0.97104
 H -0.90163 -1.06501 -0.96743
 H 0.80815 -1.11278 1.19435
 H 0.80474 -1.09181 -1.18815
 H -0.24508 -0.52926 2.53763
 H -0.24520 -0.51865 -2.53583
13
bifur_IRC_Distances_noMW_output/bifur_IRC_Distances_noMW point 65
C 0.05595 0.86459 0.98021
 C 0.05932 0.85239 -0.98151
 C -0.54488 1.55380 -0.00351
 C -0.08079 -0.54906 1.44715
 C -0.08045 -0.54377 -1.44394
 F 0.63434 1.61083 1.91203
 F 0.63894 1.59017 -1.92207
 H -0.90361 -1.06230 0.97205
 H -0.90169 -1.06487 -0.96843
 H 0.80813 -1.11275 1.19517
 H 0.80471 -1.09175 -1.18894
 H -0.24492 -0.52899 2.53799
 H -0.24506 -0.51829 -2.53619
13
bifur_IRC_Distances_noMW_output/bifur_IRC_Distances_noMW point 66
C 0.05595 0.86435 0.98058
 C 0.05934 0.85206 -0.98191
 C -0.54422 1.55299 -0.00352
 C -0.08075 -0.54893 1.44823
 C -0.08042 -0.54357 -1.44501
 F 0.63379 1.61071 1.91185
 F 0.63848 1.58968 -1.92193
 H -0.90369 -1.06212 0.97380
 H -0.90178 -1.06462 -0.97016
 H 0.80809 -1.11271 1.19658
 H 0.80466 -1.09165 -1.19031
 H -0.24464 -0.52852 2.53860
 H -0.24481 -0.51767 -2.53681
13
bifur_IRC_Distances_noMW_output/bifur_IRC_Distances_noMW point 67
C 0.05595 0.86403 0.98109
 C 0.05937 0.85161 -0.98244
 C -0.54331 1.55190 -0.00353
 C -0.08069 -0.54874 1.44971
 C -0.08038 -0.54331 -1.44647
 F 0.63304 1.61054 1.91159
 F 0.63785 1.58901 -1.92172
 H -0.90380 -1.06189 0.97617
 H -0.90191 -1.06427 -0.97252
 H 0.80803 -1.11265 1.19851
 H 0.80459 -1.09151 -1.19217
 H -0.24427 -0.52788 2.53943
 H -0.24448 -0.51683 -2.53764
13
bifur_IRC_Distances_noMW_output/bifur_IRC_Distances_noMW point 68
C 0.05594 0.86363 0.98171
 C 0.05940 0.85107 -0.98310
 C -0.54220 1.55055 -0.00353
 C -0.08062 -0.54852 1.45150
 C -0.08033 -0.54298 -1.44825
 F 0.63212 1.61033 1.91128
 F 0.63709 1.58819 -1.92148
 H -0.90394 -1.06160 0.97908
 H -0.90207 -1.06385 -0.97540
 H 0.80797 -1.11258 1.20086
 H 0.80451 -1.09134 -1.19445
 H -0.24381 -0.52710 2.54045
 H -0.24407 -0.51580 -2.53867
13
bifur_IRC_Distances_noMW_output/bifur_IRC_Distances_noMW point 69
C 0.05594 0.86317 0.98243
 C 0.05945 0.85044 -0.98385
 C -0.54092 1.54901 -0.00354
 C -0.08054 -0.54826 1.45357
 C -0.08027 -0.54260 -1.45030
 F 0.63106 1.61009 1.91092
 F 0.63620 1.58725 -1.92119
 H -0.90410 -1.06126 0.98242
 H -0.90225 -1.06337 -0.97872
 H 0.80790 -1.11250 1.20356
 H 0.80442 -1.09114 -1.19708
 H -0.24328 -0.52620 2.54163
 H -0.24360 -0.51461 -2.53985
13
bifur_IRC_Distances_noMW_output/bifur_IRC_Distances_noMW point 70
C 0.05593 0.86266 0.98323
 C 0.05949 0.84973 -0.98469
 C -0.53950 1.54728 -0.00355
 C -0.08045 -0.54797 1.45587
 C -0.08020 -0.54218 -1.45258
 F 0.62988 1.60983 1.91052
 F 0.63522 1.58620 -1.92088
 H -0.90427 -1.06089 0.98614
 H -0.90246 -1.06283 -0.98240
 H 0.80781 -1.11242 1.20657
 H 0.80431 -1.09092 -1.19999
 H -0.24270 -0.52520 2.54293
 H -0.24308 -0.51329 -2.54117
13
bifur_IRC_Distances_noMW_output/bifur_IRC_Distances_noMW point 71
C 0.05593 0.86211 0.98409
 C 0.05954 0.84897 -0.98559
 C -0.53795 1.54542 -0.00356
 C -0.08035 -0.54766 1.45836
 C -0.08013 -0.54172 -1.45504
 F 0.62860 1.60955 1.91008
 F 0.63416 1.58505 -1.92053
 H -0.90446 -1.06049 0.99016
 H -0.90268 -1.06224 -0.98639
 H 0.80773 -1.11232 1.20982
 H 0.80420 -1.09068 -1.20314
 H -0.24206 -0.52411 2.54434
 H -0.24251 -0.51185 -2.54259
13
bifur_IRC_Distances_noMW_output/bifur_IRC_Distances_noMW point 72
C 0.05592 0.86152 0.98501
 C 0.05959 0.84816 -0.98655
 C -0.53630 1.54343 -0.00357
 C -0.08025 -0.54733 1.46101
 C -0.08006 -0.54124 -1.45766
 F 0.62723 1.60925 1.90962
 F 0.63303 1.58383 -1.92017
 H -0.90467 -1.06007 0.99443
 H -0.90292 -1.06162 -0.99063
 H 0.80763 -1.11222 1.21328
 H 0.80408 -1.09043 -1.20649
 H -0.24138 -0.52296 2.54585
 H -0.24190 -0.51032 -2.54411
13
bifur_IRC_Distances_noMW_output/bifur_IRC_Distances_noMW point 73
C 0.05591 0.86090 0.98597
 C 0.05965 0.84731 -0.98756
 C -0.53457 1.54134 -0.00358
 C -0.08014 -0.54699 1.46378
 C -0.07998 -0.54073 -1.46041
 F 0.62579 1.60894 1.90913
 F 0.63184 1.58255 -1.91978
 H -0.90488 -1.05963 0.99890
 H -0.90318 -1.06096 -0.99506
 H 0.80754 -1.11212 1.21690
 H 0.80395 -1.09016 -1.21000
 H -0.24067 -0.52174 2.54742
 H -0.24127 -0.50872 -2.54570
13
bifur_IRC_Distances_noMW_output/bifur_IRC_Distances_noMW point 74
C 0.05590 0.86026 0.98696
 C 0.05971 0.84642 -0.98860
 C -0.53277 1.53917 -0.00360
 C -0.08003 -0.54663 1.46665
 C -0.07989 -0.54019 -1.46326
 F 0.62430 1.60863 1.90863
 F 0.63061 1.58122 -1.91939
 H -0.90510 -1.05917 1.00354
 H -0.90344 -1.06028 -0.99966
 H 0.80744 -1.11201 1.22065
 H 0.80382 -1.08989 -1.21364
 H -0.23993 -0.52048 2.54906
 H -0.24061 -0.50705 -2.54735
13
bifur_IRC_Distances_noMW_output/bifur_IRC_Distances_noMW point 75
C 0.05589 0.85960 0.98798
 C 0.05977 0.84551 -0.98967
 C -0.53091 1.53693 -0.00361
 C -0.07991 -0.54626 1.46960
 C -0.07981 -0.53965 -1.46618
 F 0.62275 1.60830 1.90811
 F 0.62934 1.57984 -1.91898
 H -0.90533 -1.05869 1.00830
 H -0.90371 -1.05958 -1.00438
 H 0.80734 -1.11190 1.22450
 H 0.80368 -1.08960 -1.21738
 H -0.23917 -0.51918 2.55074
 H -0.23993 -0.50533 -2.54904
13
bifur_IRC_Distances_noMW_output/bifur_IRC_Distances_noMW point 76
C 0.05588 0.85893 0.98902
 C 0.05984 0.84458 -0.99076
 C -0.52901 1.53465 -0.00362
 C -0.07979 -0.54588 1.47261
 C -0.07973 -0.53909 -1.46916
 F 0.62117 1.60798 1.90758
 F 0.62804 1.57843 -1.91856
 H -0.90557 -1.05821 1.01315
 H -0.90400 -1.05886 -1.00919
 H 0.80724 -1.11180 1.22843
 H 0.80354 -1.08931 -1.22118
 H -0.23839 -0.51785 2.55246
 H -0.23924 -0.50357 -2.55077
13
bifur_IRC_Distances_noMW_output/bifur_IRC_Distances_noMW point 77
C 0.05587 0.85825 0.99007
 C 0.05990 0.84363 -0.99187
 C -0.52708 1.53233 -0.00364
 C -0.07967 -0.54550 1.47565
 C -0.07964 -0.53852 -1.47217
 F 0.61956 1.60765 1.90705
 F 0.62673 1.57701 -1.91813
 H -0.90581 -1.05773 1.01805
 H -0.90428 -1.05813 -1.01405
 H 0.80714 -1.11169 1.23240
 H 0.80340 -1.08902 -1.22503
 H -0.23760 -0.51650 2.55420
 H -0.23854 -0.50179 -2.55252
13
bifur_IRC_Distances_noMW_output/bifur_IRC_Distances_noMW point 78
C 0.05586 0.85756 0.99113
 C 0.05997 0.84268 -0.99298
 C -0.52513 1.53000 -0.00365
 C -0.07955 -0.54511 1.47870
 C -0.07955 -0.53795 -1.47520
 F 0.61794 1.60733 1.90651
 F 0.62541 1.57556 -1.91771
 H -0.90605 -1.05724 1.02298
 H -0.90458 -1.05739 -1.01894
 H 0.80704 -1.11158 1.23639
 H 0.80326 -1.08872 -1.22890
 H -0.23680 -0.51514 2.55594
 H -0.23783 -0.49999 -2.55429
13
bifur_IRC_Distances_noMW_output/bifur_IRC_Distances_noMW point 79
C 0.05585 0.85688 0.99218
 C 0.06004 0.84172 -0.99408
 C -0.52318 1.52766 -0.00366
 C -0.07943 -0.54473 1.48176
 C -0.07947 -0.53738 -1.47822
 F 0.61632 1.60700 1.90597
 F 0.62409 1.57412 -1.91728
 H -0.90629 -1.05675 1.02790
 H -0.90487 -1.05665 -1.02382
 H 0.80694 -1.11147 1.24037
 H 0.80312 -1.08842 -1.23276
 H -0.23600 -0.51378 2.55769
 H -0.23712 -0.49819 -2.55605
13
bifur_IRC_Distances_noMW_output/bifur_IRC_Distances_noMW point 80
C 0.05584 0.85619 0.99323
 C 0.06011 0.84077 -0.99518
 C -0.52124 1.52533 -0.00367
 C -0.07930 -0.54435 1.48479
 C -0.07938 -0.53680 -1.48123
 F 0.61469 1.60669 1.90543
 F 0.62277 1.57267 -1.91686
 H -0.90654 -1.05627 1.03279
 H -0.90516 -1.05592 -1.02867
 H 0.80684 -1.11137 1.24433
 H 0.80298 -1.08812 -1.23659
 H -0.23520 -0.51242 2.55943
 H -0.23642 -0.49640 -2.55781
13
bifur_IRC_Distances_noMW_output/bifur_IRC_Distances_noMW point 81
C 0.05583 0.85552 0.99427
 C 0.06018 0.83982 -0.99627
 C -0.51931 1.52302 -0.00369
 C -0.07918 -0.54397 1.48778
 C -0.07930 -0.53624 -1.48420
 F 0.61308 1.60638 1.90490
 F 0.62147 1.57124 -1.91644
 H -0.90678 -1.05579 1.03762
 H -0.90546 -1.05519 -1.03346
 H 0.80675 -1.11127 1.24824
 H 0.80284 -1.08783 -1.24038
 H -0.23442 -0.51108 2.56115
 H -0.23572 -0.49462 -2.55954
13
bifur_IRC_Distances_noMW_output/bifur_IRC_Distances_noMW point 82
C 0.05582 0.85486 0.99528
 C 0.06025 0.83889 -0.99734
 C -0.51740 1.52075 -0.00370
 C -0.07906 -0.54360 1.49073
 C -0.07921 -0.53568 -1.48711
 F 0.61149 1.60608 1.90438
 F 0.62019 1.56983 -1.91602
 H -0.90701 -1.05532 1.04236
 H -0.90575 -1.05447 -1.03816
 H 0.80666 -1.11117 1.25209
 H 0.80270 -1.08754 -1.24410
 H -0.23364 -0.50976 2.56284
 H -0.23503 -0.49287 -2.56125
13
bifur_IRC_Distances_noMW_output/bifur_IRC_Distances_noMW point 83
C 0.05581 0.85421 0.99628
 C 0.06032 0.83798 -0.99838
 C -0.51554 1.51852 -0.00371
 C -0.07894 -0.54324 1.49361
 C -0.07913 -0.53513 -1.48996
 F 0.60993 1.60578 1.90387
 F 0.61894 1.56844 -1.91562
 H -0.90725 -1.05487 1.04700
 H -0.90604 -1.05376 -1.04276
 H 0.80657 -1.11107 1.25584
 H 0.80257 -1.08725 -1.24774
 H -0.23288 -0.50846 2.56450
 H -0.23436 -0.49116 -2.56292
13
bifur_IRC_Distances_noMW_output/bifur_IRC_Distances_noMW point 84
C 0.05580 0.85358 0.99724
 C 0.06038 0.83709 -0.99939
 C -0.51372 1.51635 -0.00372
 C -0.07883 -0.54288 1.49640
 C -0.07905 -0.53460 -1.49273
 F 0.60841 1.60550 1.90338
 F 0.61772 1.56709 -1.91522
 H -0.90747 -1.05442 1.05150
 H -0.90632 -1.05307 -1.04723
 H 0.80648 -1.11098 1.25949
 H 0.80244 -1.08698 -1.25128
 H -0.23213 -0.50720 2.56611
 H -0.23371 -0.48948 -2.56454
13
bifur_IRC_Distances_noMW_output/bifur_IRC_Distances_noMW point 85
C 0.05579 0.85297 0.99817
 C 0.06045 0.83623 -1.00037
 C -0.51196 1.51425 -0.00373
 C -0.07871 -0.54254 1.49910
 C -0.07898 -0.53408 -1.49541
 F 0.60693 1.60524 1.90290
 F 0.61654 1.56578 -1.91484
 H -0.90769 -1.05399 1.05585
 H -0.90659 -1.05241 -1.05154
 H 0.80640 -1.11089 1.26301
 H 0.80231 -1.08671 -1.25469
 H -0.23141 -0.50597 2.56766
 H -0.23307 -0.48787 -2.56611
13
bifur_IRC_Distances_noMW_output/bifur_IRC_Distances_noMW point 86
C 0.05578 0.85238 0.99906
 C 0.06051 0.83540 -1.00130
 C -0.51027 1.51223 -0.00374
 C -0.07861 -0.54221 1.50169
 C -0.07891 -0.53359 -1.49797
 F 0.60551 1.60498 1.90244
 F 0.61541 1.56452 -1.91448
 H -0.90790 -1.05358 1.06001
 H -0.90685 -1.05177 -1.05566
 H 0.80632 -1.11080 1.26638
 H 0.80219 -1.08645 -1.25795
 H -0.23072 -0.50480 2.56915
 H -0.23247 -0.48631 -2.56762
13
bifur_IRC_Distances_noMW_output/bifur_IRC_Distances_noMW point 87
C 0.05577 0.85182 0.99991
 C 0.06057 0.83461 -1.00219
 C -0.50865 1.51031 -0.00376
 C -0.07850 -0.54190 1.50414
 C -0.07884 -0.53312 -1.50040
 F 0.60416 1.60474 1.90200
 F 0.61433 1.56333 -1.91413
 H -0.90811 -1.05319 1.06396
 H -0.90711 -1.05116 -1.05958
 H 0.80625 -1.11072 1.26958
 H 0.80208 -1.08620 -1.26105
 H -0.23007 -0.50368 2.57057
 H -0.23189 -0.48483 -2.56905
13
bifur_IRC_Distances_noMW_output/bifur_IRC_Distances_noMW point 88
C 0.05576 0.85130 1.00070
 C 0.06063 0.83387 -1.00302
 C -0.50714 1.50851 -0.00376
 C -0.07841 -0.54161 1.50644
 C -0.07877 -0.53267 -1.50268
 F 0.60288 1.60452 1.90159
 F 0.61332 1.56220 -1.91381
 H -0.90830 -1.05283 1.06766
 H -0.90734 -1.05059 -1.06325
 H 0.80618 -1.11065 1.27258
 H 0.80197 -1.08597 -1.26396
 H -0.22945 -0.50263 2.57190
 H -0.23135 -0.48344 -2.57039
13
bifur_IRC_Distances_noMW_output/bifur_IRC_Distances_noMW point 89
C 0.05575 0.85082 1.00143
 C 0.06069 0.83319 -1.00380
 C -0.50573 1.50683 -0.00377
 C -0.07832 -0.54134 1.50857
 C -0.07872 -0.53226 -1.50479
 F 0.60170 1.60431 1.90121
 F 0.61239 1.56115 -1.91351
 H -0.90847 -1.05249 1.07109
 H -0.90756 -1.05006 -1.06665
 H 0.80612 -1.11058 1.27536
 H 0.80187 -1.08576 -1.26665
 H -0.22887 -0.50166 2.57313
 H -0.23085 -0.48215 -2.57164
13
bifur_IRC_Distances_noMW_output/bifur_IRC_Distances_noMW point 90
C 0.05574 0.85038 1.00210
 C 0.06074 0.83256 -1.00450
 C -0.50445 1.50531 -0.00378
 C -0.07823 -0.54109 1.51051
 C -0.07866 -0.53189 -1.50671
 F 0.60062 1.60413 1.90087
 F 0.61154 1.56020 -1.91323
 H -0.90863 -1.05218 1.07420
 H -0.90777 -1.04957 -1.06974
 H 0.80606 -1.11052 1.27789
 H 0.80178 -1.08556 -1.26909
 H -0.22835 -0.50077 2.57426
 H -0.23039 -0.48097 -2.57277
13
bifur_IRC_Distances_noMW_output/bifur_IRC_Distances_noMW point 91
C 0.05574 0.84998 1.00270
 C 0.06078 0.83200 -1.00512
 C -0.50330 1.50395 -0.00379
 C -0.07816 -0.54087 1.51224
 C -0.07861 -0.53155 -1.50842
 F 0.59966 1.60397 1.90056
 F 0.61078 1.55934 -1.91299
 H -0.90878 -1.05191 1.07698
 H -0.90795 -1.04914 -1.07250
 H 0.80601 -1.11047 1.28014
 H 0.80170 -1.08539 -1.27127
 H -0.22788 -0.49998 2.57526
 H -0.22998 -0.47992 -2.57378
13
bifur_IRC_Distances_noMW_output/bifur_IRC_Distances_noMW point 92
C 0.05573 0.84964 1.00322
 C 0.06082 0.83152 -1.00566
 C -0.50230 1.50276 -0.00380
 C -0.07810 -0.54068 1.51374
 C -0.07857 -0.53126 -1.50991
 F 0.59881 1.60382 1.90029
 F 0.61012 1.55860 -1.91277
 H -0.90890 -1.05167 1.07940
 H -0.90811 -1.04876 -1.07490
 H 0.80597 -1.11042 1.28210
 H 0.80163 -1.08524 -1.27317
 H -0.22748 -0.49929 2.57613
 H -0.22963 -0.47901 -2.57466
13
bifur_IRC_Distances_noMW_output/bifur_IRC_Distances_noMW point 93
C 0.05572 0.84935 1.00366
 C 0.06086 0.83110 -1.00613
 C -0.50145 1.50175 -0.00380
 C -0.07804 -0.54052 1.51502
 C -0.07854 -0.53101 -1.51118
 F 0.59809 1.60370 1.90006
 F 0.60956 1.55796 -1.91259
 H -0.90901 -1.05147 1.08146
 H -0.90824 -1.04844 -1.07694
 H 0.80593 -1.11038 1.28377
 H 0.80157 -1.08511 -1.27479
 H -0.22713 -0.49870 2.57687
 H -0.22932 -0.47823 -2.57541
13
bifur_IRC_Distances_noMW_output/bifur_IRC_Distances_noMW point 94
C 0.05572 0.84911 1.00402
 C 0.06088 0.83076 -1.00651
 C -0.50074 1.50091 -0.00381
 C -0.07800 -0.54038 1.51608
 C -0.07851 -0.53081 -1.51223
 F 0.59750 1.60360 1.89987
 F 0.60909 1.55744 -1.91244
 H -0.90910 -1.05130 1.08316
 H -0.90836 -1.04818 -1.07863
 H 0.80590 -1.11035 1.28515
 H 0.80152 -1.08500 -1.27613
 H -0.22684 -0.49821 2.57749
 H -0.22907 -0.47758 -2.57603
13
bifur_IRC_Distances_noMW_output/bifur_IRC_Distances_noMW point 95
C 0.05571 0.84891 1.00431
 C 0.06091 0.83048 -1.00682
 C -0.50018 1.50024 -0.00381
 C -0.07796 -0.54028 1.51693
 C -0.07849 -0.53064 -1.51307
 F 0.59702 1.60353 1.89972
 F 0.60872 1.55701 -1.91232
 H -0.90917 -1.05117 1.08452
 H -0.90845 -1.04796 -1.07998
 H 0.80588 -1.11032 1.28625
 H 0.80148 -1.08492 -1.27720
 H -0.22661 -0.49782 2.57798
 H -0.22887 -0.47706 -2.57653
13
bifur_IRC_Distances_noMW_output/bifur_IRC_Distances_noMW point 96
C 0.05571 0.84877 1.00454
 C 0.06092 0.83027 -1.00705
 C -0.49974 1.49973 -0.00381
 C -0.07793 -0.54019 1.51757
 C -0.07847 -0.53051 -1.51371
 F 0.59666 1.60347 1.89961
 F 0.60843 1.55669 -1.91223
 H -0.90922 -1.05106 1.08556
 H -0.90852 -1.04780 -1.08101
 H 0.80586 -1.11030 1.28710
 H 0.80145 -1.08485 -1.27801
 H -0.22644 -0.49753 2.57835
 H -0.22872 -0.47667 -2.57691
13
bifur_IRC_Distances_noMW_output/bifur_IRC_Distances_noMW point 97
C 0.05571 0.84866 1.00469
 C 0.06094 0.83012 -1.00721
 C -0.49944 1.49937 -0.00381
 C -0.07791 -0.54014 1.51802
 C -0.07846 -0.53043 -1.51416
 F 0.59640 1.60342 1.89953
 F 0.60823 1.55647 -1.91217
 H -0.90926 -1.05099 1.08628
 H -0.90856 -1.04769 -1.08172
 H 0.80585 -1.11029 1.28768
 H 0.80142 -1.08481 -1.27858
 H -0.22631 -0.49732 2.57861
 H -0.22861 -0.47639 -2.57717
13
bifur_IRC_Distances_noMW_output/bifur_IRC_Distances_noMW point 98
C 0.05571 0.84862 1.00476
 C 0.06094 0.83005 -1.00729
 C -0.49930 1.49920 -0.00381
 C -0.07790 -0.54011 1.51824
 C -0.07845 -0.53039 -1.51437
 F 0.59628 1.60340 1.89949
 F 0.60814 1.55636 -1.91214
 H -0.90928 -1.05096 1.08663
 H -0.90859 -1.04763 -1.08206
 H 0.80584 -1.11028 1.28796
 H 0.80141 -1.08478 -1.27885
 H -0.22625 -0.49722 2.57874
 H -0.22856 -0.47626 -2.57730
13
bifur_IRC_Distances_noMW_output/bifur_IRC_Distances_noMW point 99
C 0.05571 0.84863 1.00474
 C 0.06094 0.83007 -1.00727
 C -0.49934 1.49925 -0.00381
 C -0.07791 -0.54012 1.51818
 C -0.07845 -0.53040 -1.51431
 F 0.59632 1.60341 1.89950
 F 0.60817 1.55639 -1.91215
 H -0.90927 -1.05097 1.08653
 H -0.90858 -1.04765 -1.08196
 H 0.80585 -1.11028 1.28788
 H 0.80142 -1.08479 -1.27877
 H -0.22627 -0.49725 2.57870
 H -0.22858 -0.47630 -2.57726
13
bifur_IRC_Distances_noMW_output/bifur_IRC_Distances_noMW point 100
C 0.05571 0.84870 1.00463
 C 0.06093 0.83018 -1.00715
 C -0.49955 1.49950 -0.00381
 C -0.07792 -0.54016 1.51786
 C -0.07846 -0.53046 -1.51400
 F 0.59649 1.60344 1.89956
 F 0.60830 1.55655 -1.91219
 H -0.90924 -1.05102 1.08602
 H -0.90855 -1.04773 -1.08147
 H 0.80585 -1.11029 1.28747
 H 0.80143 -1.08482 -1.27837
 H -0.22636 -0.49739 2.57852
 H -0.22865 -0.47649 -2.57708
13
bifur_IRC_Distances_noMW_output/bifur_IRC_Distances_noMW point 101
C 0.05571 0.84881 1.00447
 C 0.06092 0.83033 -1.00698
 C -0.49988 1.49988 -0.00381
 C -0.07794 -0.54022 1.51738
 C -0.07847 -0.53055 -1.51352
 F 0.59677 1.60348 1.89964
 F 0.60852 1.55679 -1.91226
 H -0.90920 -1.05110 1.08524
 H -0.90850 -1.04785 -1.08069
 H 0.80587 -1.11031 1.28684
 H 0.80146 -1.08487 -1.27776
 H -0.22649 -0.49762 2.57824
 H -0.22876 -0.47679 -2.57679
13
bifur_IRC_Distances_noMW_output/bifur_IRC_Distances_noMW point 102
C 0.05572 0.84895 1.00426
 C 0.06090 0.83053 -1.00676
 C -0.50027 1.50035 -0.00381
 C -0.07797 -0.54029 1.51679
 C -0.07849 -0.53067 -1.51293
 F 0.59710 1.60354 1.89975
 F 0.60878 1.55708 -1.91234
 H -0.90915 -1.05119 1.08430
 H -0.90843 -1.04800 -1.07975
 H 0.80588 -1.11033 1.28607
 H 0.80148 -1.08493 -1.27702
 H -0.22665 -0.49789 2.57790
 H -0.22890 -0.47715 -2.57645
13
bifur_IRC_Distances_noMW_output/bifur_IRC_Distances_noMW point 103
C 0.05572 0.84908 1.00406
 C 0.06089 0.83071 -1.00655
 C -0.50066 1.50081 -0.00381
 C -0.07799 -0.54037 1.51621
 C -0.07850 -0.53078 -1.51236
 F 0.59743 1.60359 1.89985
 F 0.60903 1.55737 -1.91243
 H -0.90911 -1.05128 1.08336
 H -0.90837 -1.04815 -1.07883
 H 0.80590 -1.11035 1.28531
 H 0.80151 -1.08499 -1.27628
 H -0.22681 -0.49816 2.57756
 H -0.22904 -0.47750 -2.57610
13
bifur_IRC_Distances_noMW_output/bifur_IRC_Distances_noMW point 104
C 0.05572 0.84918 1.00391
 C 0.06088 0.83086 -1.00639
 C -0.50096 1.50117 -0.00380
 C -0.07801 -0.54043 1.51575
 C -0.07852 -0.53087 -1.51191
 F 0.59768 1.60364 1.89993
 F 0.60923 1.55760 -1.91249
 H -0.90907 -1.05135 1.08263
 H -0.90832 -1.04826 -1.07810
 H 0.80591 -1.11036 1.28472
 H 0.80153 -1.08504 -1.27571
 H -0.22693 -0.49837 2.57730
 H -0.22915 -0.47778 -2.57584
13
bifur_IRC_Distances_noMW_output/bifur_IRC_Distances_noMW point 105
C 0.05572 0.84926 1.00379
 C 0.06087 0.83097 -1.00627
 C -0.50119 1.50144 -0.00380
 C -0.07802 -0.54047 1.51542
 C -0.07853 -0.53093 -1.51157
 F 0.59787 1.60367 1.89999
 F 0.60938 1.55777 -1.91254
 H -0.90904 -1.05141 1.08209
 H -0.90829 -1.04834 -1.07756
 H 0.80592 -1.11037 1.28428
 H 0.80155 -1.08507 -1.27529
 H -0.22702 -0.49852 2.57710
 H -0.22923 -0.47799 -2.57564
13
bifur_IRC_Distances_noMW_output/bifur_IRC_Distances_noMW point 106
C 0.30543 0.79441 1.00379
 C 0.29252 0.78008 -1.00634
 C 1.08394 1.15336 -0.00404
 C -0.15513 -0.52353 1.51553
 C -0.15152 -0.51489 -1.51167
 F 0.12947 1.70648 1.90004
 F 0.09869 1.66982 -1.91245
 H 0.38533 -1.33556 1.08207
 H 0.38532 -1.33233 -1.07792
 H -1.19657 -0.67073 1.28471
 H -1.18271 -0.64943 -1.27513
 H -0.00197 -0.54788 2.57713
 H 0.00720 -0.52982 -2.57574
13
bifur_IRC_Distances_noMW_output/bifur_IRC_Distances_noMW point 107
C 0.30533 0.79425 1.00407
 C 0.29237 0.77985 -1.00664
 C 1.08314 1.15303 -0.00404
 C -0.15510 -0.52342 1.51635
 C -0.15146 -0.51474 -1.51248
 F 0.12981 1.70622 1.89990
 F 0.09880 1.66931 -1.91233
 H 0.38548 -1.33546 1.08339
 H 0.38553 -1.33216 -1.07923
 H -1.19652 -0.67075 1.28578
 H -1.18263 -0.64940 -1.27616
 H -0.00199 -0.54744 2.57760
 H 0.00725 -0.52929 -2.57622
13
bifur_IRC_Distances_noMW_output/bifur_IRC_Distances_noMW point 108
C 0.30514 0.79393 1.00463
 C 0.29207 0.77941 -1.00722
 C 1.08157 1.15239 -0.00405
 C -0.15504 -0.52322 1.51796
 C -0.15135 -0.51444 -1.51407
 F 0.13048 1.70571 1.89961
 F 0.09901 1.66829 -1.91210
 H 0.38578 -1.33527 1.08596
 H 0.38592 -1.33185 -1.08179
 H -1.19642 -0.67079 1.28788
 H -1.18246 -0.64935 -1.27818
 H -0.00204 -0.54659 2.57854
 H 0.00734 -0.52823 -2.57716
13
bifur_IRC_Distances_noMW_output/bifur_IRC_Distances_noMW point 109
C 0.30489 0.79349 1.00539
 C 0.29165 0.77881 -1.00802
 C 1.07940 1.15149 -0.00406
 C -0.15497 -0.52293 1.52017
 C -0.15119 -0.51403 -1.51626
 F 0.13141 1.70501 1.89922
 F 0.09930 1.66689 -1.91179
 H 0.38620 -1.33500 1.08952
 H 0.38646 -1.33141 -1.08532
 H -1.19628 -0.67085 1.29077
 H -1.18223 -0.64927 -1.28097
 H -0.00212 -0.54541 2.57982
 H 0.00746 -0.52678 -2.57846
13
bifur_IRC_Distances_noMW_output/bifur_IRC_Distances_noMW point 110
C 0.30457 0.79294 1.00633
 C 0.29113 0.77805 -1.00900
 C 1.07672 1.15039 -0.00407
 C -0.15487 -0.52258 1.52290
 C -0.15099 -0.51353 -1.51897
 F 0.13256 1.70415 1.89873
 F 0.09966 1.66515 -1.91140
 H 0.38672 -1.33467 1.09390
 H 0.38714 -1.33087 -1.08968
 H -1.19611 -0.67091 1.29433
 H -1.18194 -0.64918 -1.28441
 H -0.00220 -0.54395 2.58141
 H 0.00761 -0.52498 -2.58006
13
bifur_IRC_Distances_noMW_output/bifur_IRC_Distances_noMW point 111
C 0.30419 0.79229 1.00746
 C 0.29050 0.77715 -1.01019
 C 1.07348 1.14905 -0.00409
 C -0.15476 -0.52216 1.52619
 C -0.15075 -0.51292 -1.52223
 F 0.13396 1.70310 1.89814
 F 0.10010 1.66305 -1.91093
 H 0.38735 -1.33427 1.09918
 H 0.38795 -1.33022 -1.09492
 H -1.19590 -0.67100 1.29862
 H -1.18159 -0.64907 -1.28856
 H -0.00231 -0.54219 2.58332
 H 0.00779 -0.52281 -2.58200
13
bifur_IRC_Distances_noMW_output/bifur_IRC_Distances_noMW point 112
C 0.30374 0.79152 1.00877
 C 0.28977 0.77609 -1.01157
 C 1.06972 1.14750 -0.00411
 C -0.15463 -0.52167 1.53000
 C -0.15048 -0.51221 -1.52600
 F 0.13560 1.70190 1.89746
 F 0.10059 1.66062 -1.91039
 H 0.38807 -1.33381 1.10529
 H 0.38890 -1.32946 -1.10098
 H -1.19567 -0.67109 1.30358
 H -1.18119 -0.64895 -1.29335
 H -0.00244 -0.54015 2.58554
 H 0.00801 -0.52029 -2.58424
13
bifur_IRC_Distances_noMW_output/bifur_IRC_Distances_noMW point 113
C 0.30323 0.79065 1.01027
 C 0.28893 0.77488 -1.01314
 C 1.06538 1.14571 -0.00413
 C -0.15448 -0.52110 1.53436
 C -0.15016 -0.51140 -1.53032
 F 0.13749 1.70052 1.89668
 F 0.10116 1.65781 -1.90976
 H 0.38890 -1.33329 1.11229
 H 0.39000 -1.32859 -1.10794
 H -1.19540 -0.67121 1.30927
 H -1.18072 -0.64880 -1.29885
 H -0.00258 -0.53779 2.58809
 H 0.00825 -0.51738 -2.58682
13
bifur_IRC_Distances_noMW_output/bifur_IRC_Distances_noMW point 114
C 0.30266 0.78965 1.01196
 C 0.28797 0.77350 -1.01492
 C 1.06046 1.14369 -0.00416
 C -0.15432 -0.52047 1.53929
 C -0.14979 -0.51048 -1.53521
 F 0.13964 1.69895 1.89580
 F 0.10180 1.65463 -1.90906
 H 0.38985 -1.33269 1.12020
 H 0.39125 -1.32761 -1.11579
 H -1.19511 -0.67134 1.31570
 H -1.18020 -0.64864 -1.30505
 H -0.00275 -0.53513 2.59097
 H 0.00854 -0.51408 -2.58974
13
bifur_IRC_Distances_noMW_output/bifur_IRC_Distances_noMW point 115
C 0.30203 0.78855 1.01383
 C 0.28691 0.77197 -1.01688
 C 1.05499 1.14144 -0.00418
 C -0.15414 -0.51976 1.54473
 C -0.14939 -0.50945 -1.54060
 F 0.14205 1.69723 1.89483
 F 0.10250 1.65110 -1.90828
 H 0.39089 -1.33204 1.12891
 H 0.39264 -1.32651 -1.12445
 H -1.19478 -0.67148 1.32279
 H -1.17961 -0.64845 -1.31190
 H -0.00294 -0.53216 2.59416
 H 0.00885 -0.51043 -2.59296
13
bifur_IRC_Distances_noMW_output/bifur_IRC_Distances_noMW point 116
C 0.30134 0.78735 1.01586
 C 0.28574 0.77030 -1.01902
 C 1.04901 1.13899 -0.00421
 C -0.15394 -0.51899 1.55065
 C -0.14894 -0.50833 -1.54646
 F 0.14471 1.69535 1.89377
 F 0.10325 1.64723 -1.90743
 H 0.39203 -1.33133 1.13840
 H 0.39416 -1.32532 -1.13387
 H -1.19443 -0.67164 1.33051
 H -1.17897 -0.64825 -1.31934
 H -0.00315 -0.52893 2.59764
 H 0.00920 -0.50643 -2.59648
13
bifur_IRC_Distances_noMW_output/bifur_IRC_Distances_noMW point 117
C 0.30060 0.78606 1.01804
 C 0.28447 0.76849 -1.02130
 C 1.04255 1.13634 -0.00424
 C -0.15373 -0.51815 1.55699
 C -0.14846 -0.50713 -1.55275
 F 0.14760 1.69333 1.89263
 F 0.10405 1.64306 -1.90652
 H 0.39326 -1.33057 1.14855
 H 0.39581 -1.32404 -1.14396
 H -1.19406 -0.67181 1.33877
 H -1.17828 -0.64803 -1.32731
 H -0.00338 -0.52544 2.60137
 H 0.00958 -0.50211 -2.60026
13
bifur_IRC_Distances_noMW_output/bifur_IRC_Distances_noMW point 118
C 0.29980 0.78466 1.02040
 C 0.28309 0.76653 -1.02378
 C 1.03550 1.13345 -0.00428
 C -0.15351 -0.51725 1.56388
 C -0.14794 -0.50581 -1.55957
 F 0.15078 1.69114 1.89140
 F 0.10491 1.63850 -1.90554
 H 0.39459 -1.32975 1.15956
 H 0.39762 -1.32264 -1.15490
 H -1.19367 -0.67200 1.34773
 H -1.17752 -0.64780 -1.33596
 H -0.00364 -0.52162 2.60544
 H 0.00999 -0.49740 -2.60437
13
bifur_IRC_Distances_noMW_output/bifur_IRC_Distances_noMW point 119
C 0.29895 0.78314 1.02293
 C 0.28158 0.76440 -1.02644
 C 1.02788 1.13032 -0.00431
 C -0.15328 -0.51627 1.57125
 C -0.14737 -0.50439 -1.56688
 F 0.15425 1.68879 1.89007
 F 0.10581 1.63359 -1.90448
 H 0.39603 -1.32886 1.17135
 H 0.39958 -1.32114 -1.16662
 H -1.19325 -0.67221 1.35733
 H -1.17670 -0.64754 -1.34522
 H -0.00393 -0.51751 2.60980
 H 0.01045 -0.49232 -2.60880
13
bifur_IRC_Distances_noMW_output/bifur_IRC_Distances_noMW point 120
C 0.29803 0.78152 1.02563
 C 0.27995 0.76212 -1.02927
 C 1.01968 1.12696 -0.00435
 C -0.15303 -0.51522 1.57913
 C -0.14675 -0.50286 -1.57468
 F 0.15802 1.68628 1.88866
 F 0.10675 1.62830 -1.90334
 H 0.39756 -1.32793 1.18393
 H 0.40170 -1.31953 -1.17912
 H -1.19281 -0.67244 1.36758
 H -1.17582 -0.64727 -1.35510
 H -0.00424 -0.51309 2.61448
 H 0.01095 -0.48685 -2.61354
13
bifur_IRC_Distances_noMW_output/bifur_IRC_Distances_noMW point 121
C 0.29707 0.77978 1.02849
 C 0.27820 0.75967 -1.03227
 C 1.01090 1.12337 -0.00439
 C -0.15277 -0.51410 1.58748
 C -0.14608 -0.50123 -1.58296
 F 0.16210 1.68361 1.88716
 F 0.10773 1.62265 -1.90214
 H 0.39920 -1.32693 1.19726
 H 0.40397 -1.31781 -1.19238
 H -1.19236 -0.67268 1.37845
 H -1.17488 -0.64697 -1.36558
 H -0.00459 -0.50836 2.61946
 H 0.01149 -0.48099 -2.61858
13
bifur_IRC_Distances_noMW_output/bifur_IRC_Distances_noMW point 122
C 0.29604 0.77791 1.03155
 C 0.27630 0.75703 -1.03549
 C 1.00141 1.11949 -0.00444
 C -0.15249 -0.51290 1.59643
 C -0.14536 -0.49947 -1.59183
 F 0.16658 1.68074 1.88556
 F 0.10875 1.61654 -1.90085
 H 0.40096 -1.32587 1.21153
 H 0.40644 -1.31596 -1.20657
 H -1.19188 -0.67294 1.39009
 H -1.17385 -0.64666 -1.37679
 H -0.00498 -0.50325 2.62480
 H 0.01209 -0.47467 -2.62401
13
bifur_IRC_Distances_noMW_output/bifur_IRC_Distances_noMW point 123
C 0.29496 0.77592 1.03481
 C 0.27424 0.75420 -1.03890
 C 0.99123 1.11532 -0.00448
 C -0.15221 -0.51161 1.60594
 C -0.14458 -0.49759 -1.60125
 F 0.17145 1.67768 1.88386
 F 0.10980 1.60999 -1.89948
 H 0.40282 -1.32474 1.22666
 H 0.40909 -1.31399 -1.22162
 H -1.19138 -0.67322 1.40245
 H -1.17275 -0.64632 -1.38869
 H -0.00541 -0.49777 2.63051
 H 0.01274 -0.46789 -2.62979
13
bifur_IRC_Distances_noMW_output/bifur_IRC_Distances_noMW point 124
C 0.29383 0.77379 1.03824
 C 0.27204 0.75119 -1.04250
 C 0.98038 1.11088 -0.00453
 C -0.15192 -0.51023 1.61595
 C -0.14374 -0.49558 -1.61118
 F 0.17671 1.67445 1.88207
 F 0.11085 1.60303 -1.89804
 H 0.40480 -1.32355 1.24260
 H 0.41193 -1.31191 -1.23748
 H -1.19088 -0.67351 1.41547
 H -1.17156 -0.64596 -1.40122
 H -0.00589 -0.49194 2.63654
 H 0.01345 -0.46066 -2.63592
13
bifur_IRC_Distances_noMW_output/bifur_IRC_Distances_noMW point 125
C 0.29265 0.77155 1.04184
 C 0.26967 0.74800 -1.04627
 C 0.96886 1.10616 -0.00459
 C -0.15162 -0.50878 1.62648
 C -0.14285 -0.49346 -1.62160
 F 0.18240 1.67104 1.88020
 F 0.11190 1.59565 -1.89653
 H 0.40687 -1.32230 1.25932
 H 0.41495 -1.30971 -1.25413
 H -1.19035 -0.67382 1.42914
 H -1.17029 -0.64557 -1.41437
 H -0.00642 -0.48575 2.64291
 H 0.01423 -0.45300 -2.64238
13
bifur_IRC_Distances_noMW_output/bifur_IRC_Distances_noMW point 126
C 0.29141 0.76913 1.04567
 C 0.26710 0.74456 -1.05029
 C 0.95644 1.10107 -0.00464
 C -0.15132 -0.50721 1.63769
 C -0.14187 -0.49117 -1.63272
 F 0.18866 1.66739 1.87820
 F 0.11294 1.58772 -1.89491
 H 0.40908 -1.32097 1.27711
 H 0.41823 -1.30736 -1.27185
 H -1.18982 -0.67415 1.44370
 H -1.16891 -0.64516 -1.42837
 H -0.00702 -0.47909 2.64972
 H 0.01509 -0.44474 -2.64931
13
bifur_IRC_Distances_noMW_output/bifur_IRC_Distances_noMW point 127
C 0.29013 0.76655 1.04972
 C 0.26432 0.74089 -1.05453
 C 0.94316 1.09561 -0.00470
 C -0.15102 -0.50554 1.64953
 C -0.14082 -0.48874 -1.64446
 F 0.19551 1.66351 1.87611
 F 0.11393 1.57926 -1.89321
 H 0.41140 -1.31957 1.29586
 H 0.42173 -1.30488 -1.29054
 H -1.18927 -0.67450 1.45907
 H -1.16741 -0.64472 -1.44313
 H -0.00770 -0.47196 2.65695
 H 0.01604 -0.43591 -2.65666
13
bifur_IRC_Distances_noMW_output/bifur_IRC_Distances_noMW point 128
C 0.28881 0.76379 1.05401
 C 0.26129 0.73695 -1.05902
 C 0.92889 1.08974 -0.00477
 C -0.15072 -0.50375 1.66208
 C -0.13967 -0.48613 -1.65690
 F 0.20305 1.65936 1.87389
 F 0.11485 1.57020 -1.89141
 H 0.41384 -1.31809 1.31572
 H 0.42552 -1.30224 -1.31035
 H -1.18871 -0.67485 1.47536
 H -1.16577 -0.64424 -1.45876
 H -0.00848 -0.46431 2.66465
 H 0.01711 -0.42643 -2.66450
13
bifur_IRC_Distances_noMW_output/bifur_IRC_Distances_noMW point 129
C 0.28746 0.76084 1.05851
 C 0.25800 0.73276 -1.06374
 C 0.91371 1.08347 -0.00484
 C -0.15043 -0.50184 1.67527
 C -0.13843 -0.48336 -1.66998
 F 0.21134 1.65495 1.87157
 F 0.11562 1.56060 -1.88951
 H 0.41638 -1.31653 1.33654
 H 0.42955 -1.29947 -1.33113
 H -1.18815 -0.67520 1.49247
 H -1.16398 -0.64372 -1.47516
 H -0.00938 -0.45616 2.67279
 H 0.01831 -0.41634 -2.67279
13
bifur_IRC_Distances_noMW_output/bifur_IRC_Distances_noMW point 130
C 0.28613 0.75773 1.06320
 C 0.25447 0.72836 -1.06865
 C 0.89770 1.07682 -0.00492
 C -0.15017 -0.49982 1.68898
 C -0.13710 -0.48045 -1.68357
 F 0.22038 1.65030 1.86917
 F 0.11619 1.55054 -1.88755
 H 0.41897 -1.31492 1.35814
 H 0.43382 -1.29660 -1.35273
 H -1.18760 -0.67554 1.51026
 H -1.16204 -0.64317 -1.49217
 H -0.01041 -0.44756 2.68130
 H 0.01964 -0.40571 -2.68146
13
bifur_IRC_Distances_noMW_output/bifur_IRC_Distances_noMW point 131
C 0.28483 0.75442 1.06809
 C 0.25063 0.72370 -1.07377
 C 0.88073 1.06974 -0.00501
 C -0.14994 -0.49767 1.70331
 C -0.13565 -0.47738 -1.69778
 F 0.23038 1.64536 1.86667
 F 0.11646 1.53995 -1.88549
 H 0.42160 -1.31323 1.38065
 H 0.43836 -1.29362 -1.37528
 H -1.18706 -0.67584 1.52886
 H -1.15990 -0.64257 -1.50991
 H -0.01160 -0.43843 2.69024
 H 0.02115 -0.39444 -2.69059
13
bifur_IRC_Distances_noMW_output/bifur_IRC_Distances_noMW point 132
C 0.28360 0.75089 1.07320
 C 0.24644 0.71877 -1.07912
 C 0.86273 1.06217 -0.00511
 C -0.14976 -0.49537 1.71829
 C -0.13407 -0.47414 -1.71264
 F 0.24154 1.64007 1.86408
 F 0.11629 1.52883 -1.88334
 H 0.42425 -1.31148 1.40413
 H 0.44319 -1.29054 -1.39884
 H -1.18654 -0.67610 1.54831
 H -1.15752 -0.64191 -1.52841
 H -0.01302 -0.42871 2.69965
 H 0.02288 -0.38249 -2.70020
13
bifur_IRC_Distances_noMW_output/bifur_IRC_Distances_noMW point 133
C 0.28251 0.74711 1.07853
 C 0.24182 0.71359 -1.08469
 C 0.84368 1.05408 -0.00523
 C -0.14967 -0.49292 1.73392
 C -0.13233 -0.47073 -1.72815
 F 0.25411 1.63438 1.86140
 F 0.11548 1.51723 -1.88110
 H 0.42683 -1.30967 1.42855
 H 0.44831 -1.28739 -1.42342
 H -1.18606 -0.67627 1.56861
 H -1.15484 -0.64119 -1.54764
 H -0.01473 -0.41837 2.70952
 H 0.02489 -0.36985 -2.71031
13
bifur_IRC_Distances_noMW_output/bifur_IRC_Distances_noMW point 134
C 0.28165 0.74304 1.08408
 C 0.23669 0.70814 -1.09050
 C 0.82354 1.04541 -0.00538
 C -0.14970 -0.49030 1.75020
 C -0.13040 -0.46715 -1.74429
 F 0.26846 1.62819 1.85862
 F 0.11372 1.50521 -1.87875
 H 0.42926 -1.30779 1.45387
 H 0.45374 -1.28421 -1.44901
 H -1.18563 -0.67629 1.58980
 H -1.15175 -0.64037 -1.56760
 H -0.01683 -0.40736 2.71988
 H 0.02726 -0.35653 -2.72092
13
bifur_IRC_Distances_noMW_output/bifur_IRC_Distances_noMW point 135
C 0.28118 0.73865 1.08981
 C 0.23094 0.70249 -1.09650
 C 0.80238 1.03616 -0.00556
 C -0.14993 -0.48748 1.76704
 C -0.12824 -0.46343 -1.76101
 F 0.28509 1.62139 1.85577
 F 0.11054 1.49297 -1.87630
 H 0.43134 -1.30589 1.47995
 H 0.45945 -1.28109 -1.47553
 H -1.18527 -0.67608 1.61178
 H -1.14813 -0.63944 -1.58814
 H -0.01947 -0.39567 2.73068
 H 0.03012 -0.34258 -2.73201
13
bifur_IRC_Distances_noMW_output/bifur_IRC_Distances_noMW point 136
C 0.28134 0.73386 1.09571
 C 0.22434 0.69669 -1.10268
 C 0.78018 1.02626 -0.00579
 C -0.15045 -0.48442 1.78445
 C -0.12576 -0.45960 -1.77828
 F 0.30492 1.61371 1.85284
 F 0.10517 1.48078 -1.87371
 H 0.43281 -1.30398 1.50673
 H 0.46543 -1.27816 -1.50299
 H -1.18502 -0.67549 1.63459
 H -1.14372 -0.63835 -1.60921
 H -0.02292 -0.38321 2.74192
 H 0.03367 -0.32808 -2.74358
13
bifur_IRC_Distances_noMW_output/bifur_IRC_Distances_noMW point 137
C 0.28257 0.72852 1.10177
 C 0.21654 0.69085 -1.10903
 C 0.75696 1.01562 -0.00610
 C -0.15146 -0.48107 1.80238
 C -0.12282 -0.45573 -1.79608
 F 0.32947 1.60471 1.84982
 F 0.09625 1.46913 -1.87095
 H 0.43315 -1.30209 1.53405
 H 0.47165 -1.27562 -1.53141
 H -1.18491 -0.67427 1.65827
 H -1.13806 -0.63704 -1.63067
 H -0.02761 -0.36984 2.75359
 H 0.03827 -0.31317 -2.75564
13
bifur_IRC_Distances_noMW_output/bifur_IRC_Distances_noMW point 138
C 0.28569 0.72236 1.10793
 C 0.20680 0.68522 -1.11551
 C 0.73269 1.00414 -0.00655
 C -0.15332 -0.47729 1.82079
 C -0.11914 -0.45193 -1.81436
 F 0.36174 1.59349 1.84668
 F 0.08116 1.45905 -1.86791
 H 0.43132 -1.30026 1.56170
 H 0.47799 -1.27388 -1.56084
 H -1.18491 -0.67199 1.68292
 H -1.13021 -0.63543 -1.65232
 H -0.03441 -0.35531 2.76568
 H 0.04459 -0.29816 -2.76820
13
bifur_IRC_Distances_noMW_output/bifur_IRC_Distances_noMW point 139
C 0.29250 0.71474 1.11415
 C 0.19348 0.68036 -1.12206
 C 0.70707 0.99159 -0.00725
 C -0.15679 -0.47276 1.83970
 C -0.11406 -0.44851 -1.83317
 F 0.40840 1.57786 1.84329
 F 0.05405 1.45285 -1.86429
 H 0.42491 -1.29846 1.58939
 H 0.48409 -1.27375 -1.59166
 H -1.18475 -0.66777 1.70890
 H -1.11776 -0.63352 -1.67386
 H -0.04527 -0.33892 2.77824
 H 0.05414 -0.28371 -2.78139
13
bifur_IRC_Distances_noMW_output/bifur_IRC_Distances_noMW point 140
C 0.30755 0.70395 1.12022
 C 0.17201 0.67800 -1.12848
 C 0.67875 0.97777 -0.00845
 C -0.16385 -0.46668 1.85920
 C -0.10576 -0.44632 -1.85262
 F 0.48705 1.55171 1.83919
 F -0.00064 1.45707 -1.85915
 H 0.40681 -1.29615 1.61640
 H 0.48836 -1.27699 -1.62478
 H -1.18252 -0.65991 1.73716
 H -1.09323 -0.63196 -1.69462
 H -0.06541 -0.31873 2.79148
 H 0.07089 -0.27175 -2.79555
13
bifur_IRC_Distances_noMW_output/bifur_IRC_Distances_noMW point 141
C 0.34491 0.68430 1.12536
 C 0.12563 0.68504 -1.13374
 C 0.63867 0.96447 -0.01065
 C -0.18060 -0.45620 1.87978
 C -0.08716 -0.44897 -1.87349
 F 0.65636 1.49227 1.83169
 F -0.13660 1.49598 -1.84813
 H 0.34778 -1.28740 1.64116
 H 0.48037 -1.28648 -1.66331
 H -1.16266 -0.64764 1.77048
 H -1.02190 -0.63898 -1.71341
 H -0.11303 -0.28712 2.80655
 H 0.10823 -0.26928 -2.81229
13
bifur_IRC_Distances_noMW_output/bifur_IRC_Distances_noMW point 142
C 0.42258 0.64737 1.12679
 C -0.00148 0.72562 -1.13225
 C 0.51564 0.98252 -0.01028
 C -0.21546 -0.43625 1.90370
 C -0.03051 -0.46939 -1.89970
 F 1.04771 1.33951 1.80608
 F -0.49675 1.63240 -1.81283
 H 0.11660 -1.21443 1.66926
 H 0.37822 -1.26828 -1.70935
 H -0.98393 -0.68965 1.80667
 H -0.71307 -0.73726 -1.74030
 H -0.23947 -0.21959 2.83016
 H 0.19992 -0.29259 -2.83793
13
bifur_IRC_Distances_noMW_output/bifur_IRC_Distances_noMW point 143
C 0.44392 0.63595 1.13055
 C -0.10912 0.75092 -1.13140
 C 0.34417 1.02566 -0.00190
 C -0.22749 -0.42810 1.92665
 C 0.02410 -0.48204 -1.92511
 F 1.28443 1.25780 1.78224
 F -0.74393 1.68976 -1.78683
 H -0.15937 -1.09972 1.71556
 H 0.18995 -1.18045 -1.73488
 H -0.66463 -0.81776 1.81928
 H -0.30732 -0.89243 -1.78812
 H -0.33710 -0.16927 2.85386
 H 0.26240 -0.29031 -2.85989
13
bifur_IRC_Distances_noMW_output/bifur_IRC_Distances_noMW point 144
C 0.44173 0.63201 1.13736
 C -0.14200 0.74884 -1.13697
 C 0.27661 1.02678 0.00148
 C -0.22724 -0.42501 1.94721
 C 0.04123 -0.48009 -1.94619
 F 1.33980 1.24272 1.77526
 F -0.80604 1.68183 -1.78106
 H -0.25875 -1.05760 1.75369
 H 0.10882 -1.13867 -1.76012
 H -0.53217 -0.86948 1.83676
 H -0.15876 -0.94435 -1.82235
 H -0.36605 -0.14543 2.87015
 H 0.28282 -0.27155 -2.87519
13
bifur_IRC_Distances_noMW_output/bifur_IRC_Distances_noMW point 145
C 0.44133 0.62592 1.14445
 C -0.15835 0.74289 -1.14368
 C 0.24561 1.01402 0.00272
 C -0.22674 -0.42126 1.96764
 C 0.04914 -0.47612 -1.96678
 F 1.36734 1.23247 1.77119
 F -0.83861 1.67158 -1.77756
 H -0.29958 -1.03824 1.78767
 H 0.07330 -1.11778 -1.78863
 H -0.47372 -0.89159 1.85884
 H -0.09685 -0.96495 -1.85109
 H -0.38082 -0.12421 2.88532
 H 0.29795 -0.25273 -2.89008
13
bifur_IRC_Distances_noMW_output/bifur_IRC_Distances_noMW point 146
C 0.44240 0.61860 1.15160
 C -0.17016 0.73605 -1.15067
 C 0.22685 0.99641 0.00325
 C -0.22644 -0.41704 1.98816
 C 0.05438 -0.47168 -1.98739
 F 1.38859 1.22214 1.76782
 F -0.86474 1.66227 -1.77436
 H -0.32051 -1.02605 1.82027
 H 0.05407 -1.10402 -1.81855
 H -0.44111 -0.90394 1.88270
 H -0.06402 -0.97587 -1.87811
 H -0.39179 -0.10283 2.90044
 H 0.31249 -0.23403 -2.90516
13
bifur_IRC_Distances_noMW_output/bifur_IRC_Distances_noMW point 147
C 0.44424 0.61058 1.15879
 C -0.18021 0.72880 -1.15777
 C 0.21334 0.97639 0.00349
 C -0.22625 -0.41251 2.00877
 C 0.05851 -0.46703 -2.00807
 F 1.40753 1.21145 1.76474
 F -0.88869 1.65355 -1.77125
 H -0.33256 -1.01687 1.85227
 H 0.04204 -1.09328 -1.84912
 H -0.41989 -0.91220 1.90735
 H -0.04391 -0.98282 -1.90442
 H -0.40128 -0.08091 2.91566
 H 0.32714 -0.21515 -2.92044
13
bifur_IRC_Distances_noMW_output/bifur_IRC_Distances_noMW point 148
C 0.44650 0.60210 1.16600
 C -0.18941 0.72127 -1.16494
 C 0.20247 0.95486 0.00358
 C -0.22609 -0.40779 2.02943
 C 0.06208 -0.46222 -2.02878
 F 1.42526 1.20050 1.76187
 F -0.91160 1.64509 -1.76823
 H -0.33988 -1.00919 1.88391
 H 0.03369 -1.08401 -1.87999
 H -0.40458 -0.91845 1.93240
 H -0.03044 -0.98783 -1.93036
 H -0.41002 -0.05841 2.93101
 H 0.34201 -0.19593 -2.93589
13
bifur_IRC_Distances_noMW_output/bifur_IRC_Distances_noMW point 149
C 0.44896 0.59328 1.17323
 C -0.19815 0.71351 -1.17215
 C 0.19308 0.93222 0.00357
 C -0.22590 -0.40292 2.05009
 C 0.06532 -0.45727 -2.04949
 F 1.44219 1.18938 1.75916
 F -0.93386 1.63670 -1.76529
 H -0.34432 -1.00236 1.91526
 H 0.02744 -1.07554 -1.91098
 H -0.39269 -0.92361 1.95763
 H -0.02088 -0.99178 -1.95604
 H -0.41831 -0.03533 2.94647
 H 0.35711 -0.17628 -2.95145
13
bifur_IRC_Distances_noMW_output/bifur_IRC_Distances_noMW point 150
C 0.45152 0.58422 1.18046
 C -0.20660 0.70552 -1.17938
 C 0.18456 0.90870 0.00350
 C -0.22566 -0.39793 2.07071
 C 0.06835 -0.45221 -2.07016
 F 1.45849 1.17817 1.75661
 F -0.95565 1.62827 -1.76247
 H -0.34687 -0.99603 1.94633
 H 0.02247 -1.06750 -1.94194
 H -0.38295 -0.92818 1.98290
 H -0.01383 -0.99513 -1.98149
 H -0.42625 -0.01173 2.96202
 H 0.37241 -0.15617 -2.96709
13
bifur_IRC_Distances_noMW_output/bifur_IRC_Distances_noMW point 151
C 0.45411 0.57495 1.18768
 C -0.21485 0.69734 -1.18660
 C 0.17659 0.88445 0.00338
 C -0.22536 -0.39284 2.09126
 C 0.07123 -0.44704 -2.09074
 F 1.47422 1.16693 1.75421
 F -0.97703 1.61973 -1.75976
 H -0.34808 -0.99003 1.97709
 H 0.01831 -1.05972 -1.97277
 H -0.37465 -0.93240 2.00811
 H -0.00848 -0.99814 -2.00672
 H -0.43390 0.01236 2.97764
 H 0.38789 -0.13560 -2.98277
13
bifur_IRC_Distances_noMW_output/bifur_IRC_Distances_noMW point 152
C 0.45668 0.56553 1.19488
 C -0.22295 0.68898 -1.19382
 C 0.16895 0.85958 0.00322
 C -0.22500 -0.38768 2.11167
 C 0.07399 -0.44176 -2.11120
 F 1.48944 1.15571 1.75196
 F -0.99803 1.61106 -1.75718
 H -0.34831 -0.98423 2.00752
 H 0.01471 -1.05208 -2.00340
 H -0.36734 -0.93645 2.03318
 H -0.00435 -1.00095 -2.03170
 H -0.44128 0.03687 2.99330
 H 0.40349 -0.11457 -2.99844
13
bifur_IRC_Distances_noMW_output/bifur_IRC_Distances_noMW point 153
C 0.45921 0.55599 1.20204
 C -0.23093 0.68044 -1.20100
 C 0.16152 0.83418 0.00304
 C -0.22457 -0.38246 2.13192
 C 0.07667 -0.43641 -2.13149
 F 1.50415 1.14454 1.74986
 F -1.01865 1.60224 -1.75473
 H -0.34779 -0.97856 2.03756
 H 0.01149 -1.04451 -2.03374
 H -0.36077 -0.94041 2.05804
 H -0.00113 -1.00366 -2.05639
 H -0.44839 0.06175 3.00895
 H 0.41920 -0.09313 -3.01406
13
bifur_IRC_Distances_noMW_output/bifur_IRC_Distances_noMW point 154
C 0.46166 0.54635 1.20914
 C -0.23880 0.67175 -1.20814
 C 0.15423 0.80834 0.00282
 C -0.22408 -0.37720 2.15197
 C 0.07927 -0.43097 -2.15156
 F 1.51838 1.13345 1.74791
 F -1.03890 1.59325 -1.75241
 H -0.34668 -0.97296 2.06717
 H 0.00855 -1.03697 -2.06373
 H -0.35475 -0.94434 2.08262
 H 0.00140 -1.00633 -2.08077
 H -0.45523 0.08693 3.02458
 H 0.43496 -0.07129 -3.02960
13
bifur_IRC_Distances_noMW_output/bifur_IRC_Distances_noMW point 155
C 0.46402 0.53664 1.21618
 C -0.24657 0.66294 -1.21522
 C 0.14703 0.78213 0.00257
 C -0.22352 -0.37190 2.17177
 C 0.08182 -0.42548 -2.17139
 F 1.53212 1.12248 1.74611
 F -1.05877 1.58412 -1.75023
 H -0.34511 -0.96741 2.09631
 H 0.00583 -1.02944 -2.09331
 H -0.34918 -0.94829 2.10689
 H 0.00338 -1.00901 -2.10480
 H -0.46179 0.11234 3.04014
 H 0.45075 -0.04911 -3.04501
13
bifur_IRC_Distances_noMW_output/bifur_IRC_Distances_noMW point 156
C 0.46629 0.52691 1.22313
 C -0.25424 0.65401 -1.22222
 C 0.13987 0.75566 0.00229
 C -0.22290 -0.36658 2.19128
 C 0.08431 -0.41994 -2.19092
 F 1.54538 1.11164 1.74445
 F -1.07825 1.57484 -1.74820
 H -0.34317 -0.96187 2.12491
 H 0.00329 -1.02190 -2.12239
 H -0.34397 -0.95227 2.13076
 H 0.00493 -1.01171 -2.12843
 H -0.46806 0.13788 3.05561
 H 0.46651 -0.02667 -3.06025
13
bifur_IRC_Distances_noMW_output/bifur_IRC_Distances_noMW point 157
C 0.46844 0.51717 1.22997
 C -0.26179 0.64501 -1.22914
 C 0.13276 0.72902 0.00197
 C -0.22222 -0.36127 2.21046
 C 0.08675 -0.41437 -2.21011
 F 1.55815 1.10098 1.74293
 F -1.09730 1.56545 -1.74630
 H -0.34094 -0.95634 2.15291
 H 0.00089 -1.01435 -2.15093
 H -0.33907 -0.95629 2.15418
 H 0.00614 -1.01446 -2.15161
 H -0.47402 0.16347 3.07094
 H 0.48221 -0.00403 -3.07527
13
bifur_IRC_Distances_noMW_output/bifur_IRC_Distances_noMW point 158
C 0.47048 0.50747 1.23670
 C -0.26922 0.63597 -1.23594
 C 0.12568 0.70232 0.00163
 C -0.22149 -0.35597 2.22926
 C 0.08914 -0.40880 -2.22891
 F 1.57043 1.09051 1.74155
 F -1.11591 1.55597 -1.74455
 H -0.33847 -0.95079 2.18027
 H -0.00137 -1.00679 -2.17886
 H -0.33443 -0.96035 2.17711
 H 0.00705 -1.01725 -2.17431
 H -0.47968 0.18900 3.08609
 H 0.49779 0.01872 -3.09003
13
bifur_IRC_Distances_noMW_output/bifur_IRC_Distances_noMW point 159
C 0.47240 0.49784 1.24328
 C -0.27651 0.62691 -1.24262
 C 0.11864 0.67566 0.00126
 C -0.22072 -0.35071 2.24762
 C 0.09149 -0.40324 -2.24727
 F 1.58221 1.08026 1.74030
 F -1.13405 1.54644 -1.74294
 H -0.33581 -0.94523 2.20691
 H -0.00351 -0.99924 -2.20609
 H -0.33005 -0.96444 2.19946
 H 0.00773 -1.02008 -2.19645
 H -0.48502 0.21436 3.10101
 H 0.51322 0.04147 -3.10448
13
bifur_IRC_Distances_noMW_output/bifur_IRC_Distances_noMW point 160
C 0.47419 0.48834 1.24969
 C -0.28364 0.61791 -1.24914
 C 0.11166 0.64923 0.00085
 C -0.21991 -0.34552 2.26548
 C 0.09378 -0.39772 -2.26511
 F 1.59347 1.07028 1.73919
 F -1.15165 1.53691 -1.74147
 H -0.33303 -0.93968 2.23273
 H -0.00553 -0.99172 -2.23252
 H -0.32591 -0.96854 2.22116
 H 0.00821 -1.02294 -2.21795
 H -0.49004 0.23938 3.11565
 H 0.52840 0.06407 -3.11855
13
bifur_IRC_Distances_noMW_output/bifur_IRC_Distances_noMW point 161
C 0.47585 0.47904 1.25588
 C -0.29055 0.60903 -1.25546
 C 0.10480 0.62326 0.00041
 C -0.21908 -0.34044 2.28271
 C 0.09600 -0.39231 -2.28232
 F 1.60415 1.06062 1.73820
 F -1.16860 1.52747 -1.74015
 H -0.33016 -0.93415 2.25757
 H -0.00743 -0.98428 -2.25797
 H -0.32201 -0.97260 2.24206
 H 0.00852 -1.02581 -2.23867
 H -0.49470 0.26384 3.12988
 H 0.54321 0.08632 -3.13214
13
bifur_IRC_Distances_noMW_output/bifur_IRC_Distances_noMW point 162
C 0.47736 0.47008 1.26177
 C -0.29717 0.60042 -1.26151
 C 0.09814 0.59813 -0.00005
 C -0.21824 -0.33554 2.29911
 C 0.09814 -0.38706 -2.29868
 F 1.61415 1.05140 1.73734
 F -1.18471 1.51828 -1.73897
 H -0.32729 -0.92873 2.28113
 H -0.00918 -0.97703 -2.28214
 H -0.31838 -0.97658 2.26190
 H 0.00869 -1.02863 -2.25836
 H -0.49898 0.28739 3.14353
 H 0.55747 0.10787 -3.14508
13
bifur_IRC_Distances_noMW_output/bifur_IRC_Distances_noMW point 163
C 0.47870 0.46170 1.26722
 C -0.30332 0.59232 -1.26711
 C 0.09187 0.57458 -0.00052
 C -0.21743 -0.33096 2.31426
 C 0.10012 -0.38214 -2.31378
 F 1.62326 1.04287 1.73662
 F -1.19958 1.50960 -1.73797
 H -0.32451 -0.92357 2.30283
 H -0.01075 -0.97018 -2.30443
 H -0.31510 -0.98033 2.28019
 H 0.00876 -1.03132 -2.27654
 H -0.50280 0.30935 3.15624
 H 0.57077 0.12808 -3.15702
13
bifur_IRC_Distances_noMW_output/bifur_IRC_Distances_noMW point 164
C 0.47980 0.45447 1.27188
 C -0.30859 0.58530 -1.27192
 C 0.08642 0.55422 -0.00095
 C -0.21670 -0.32701 2.32720
 C 0.10183 -0.37788 -2.32667
 F 1.63095 1.03555 1.73605
 F -1.21228 1.50204 -1.73716
 H -0.32205 -0.91903 2.32133
 H -0.01206 -0.96419 -2.32344
 H -0.31234 -0.98361 2.29579
 H 0.00874 -1.03368 -2.29205
 H -0.50595 0.32826 3.16717
 H 0.58224 0.14556 -3.16722
13
bifur_IRC_Distances_noMW_output/bifur_IRC_Distances_noMW point 165
C 0.48055 0.44938 1.27514
 C -0.31230 0.58033 -1.27530
 C 0.08256 0.53982 -0.00127
 C -0.21618 -0.32423 2.33626
 C 0.10303 -0.37487 -2.33569
 F 1.63628 1.03042 1.73568
 F -1.22118 1.49667 -1.73664
 H -0.32029 -0.91577 2.33426
 H -0.01296 -0.95992 -2.33673
 H -0.31044 -0.98594 2.30669
 H 0.00870 -1.03537 -2.30291
 H -0.50810 0.34156 3.17486
 H 0.59033 0.15792 -3.17436
13
bifur_IRC_Distances_noMW_output/bifur_IRC_Distances_noMW point 166
C 0.48094 0.44658 1.27692
 C -0.31433 0.57759 -1.27715
 C 0.08043 0.53192 -0.00146
 C -0.21588 -0.32270 2.34121
 C 0.10369 -0.37322 -2.34061
 F 1.63917 1.02761 1.73549
 F -1.22603 1.49372 -1.73636
 H -0.31931 -0.91397 2.34131
 H -0.01345 -0.95757 -2.34398
 H -0.30941 -0.98722 2.31265
 H 0.00866 -1.03630 -2.30884
 H -0.50925 0.34885 3.17908
 H 0.59476 0.16470 -3.17826
13
bifur_IRC_Distances_noMW_output/bifur_IRC_Distances_noMW point 167
C 0.48114 0.44522 1.27779
 C -0.31532 0.57626 -1.27805
 C 0.07939 0.52808 -0.00155
 C -0.21574 -0.32195 2.34361
 C 0.10402 -0.37241 -2.34300
 F 1.64057 1.02624 1.73540
 F -1.22838 1.49228 -1.73623
 H -0.31883 -0.91309 2.34472
 H -0.01368 -0.95642 -2.34750
 H -0.30891 -0.98785 2.31553
 H 0.00864 -1.03676 -2.31171
 H -0.50980 0.35239 3.18113
 H 0.59692 0.16800 -3.18015
13
bifur_IRC_Distances_noMW_output/bifur_IRC_Distances_noMW point 168
C 0.48123 0.44455 1.27821
 C -0.31581 0.57561 -1.27849
 C 0.07888 0.52619 -0.00159
 C -0.21567 -0.32159 2.34479
 C 0.10417 -0.37202 -2.34417
 F 1.64125 1.02557 1.73535
 F -1.22954 1.49157 -1.73617
 H -0.31859 -0.91266 2.34640
 H -0.01380 -0.95585 -2.34922
 H -0.30867 -0.98815 2.31695
 H 0.00863 -1.03698 -2.31312
 H -0.51008 0.35413 3.18214
 H 0.59798 0.16962 -3.18107
13
bifur_IRC_Distances_noMW_output/bifur_IRC_Distances_noMW point 169
C 0.48127 0.44422 1.27842
 C -0.31604 0.57529 -1.27870
 C 0.07863 0.52527 -0.00161
 C -0.21564 -0.32141 2.34536
 C 0.10425 -0.37182 -2.34474
 F 1.64159 1.02524 1.73533
 F -1.23010 1.49123 -1.73614
 H -0.31848 -0.91244 2.34722
 H -0.01385 -0.95557 -2.35007
 H -0.30855 -0.98830 2.31764
 H 0.00862 -1.03709 -2.31381
 H -0.51021 0.35498 3.18263
 H 0.59850 0.17042 -3.18153
13
bifur_IRC_Distances_noMW_output/bifur_IRC_Distances_noMW point 170
C 0.48130 0.44400 1.27856
 C -0.31620 0.57507 -1.27885
 C 0.07846 0.52464 -0.00163
 C -0.21561 -0.32129 2.34575
 C 0.10430 -0.37169 -2.34513
 F 1.64181 1.02502 1.73532
 F -1.23048 1.49099 -1.73612
 H -0.31840 -0.91230 2.34777
 H -0.01389 -0.95539 -2.35064
 H -0.30847 -0.98840 2.31810
 H 0.00862 -1.03716 -2.31427
 H -0.51030 0.35555 3.18296
 H 0.59885 0.17095 -3.18183
13
bifur_IRC_Distances_noMW_output/bifur_IRC_Distances_noMW point 171
C 0.48133 0.44383 1.27867
 C -0.31633 0.57491 -1.27896
 C 0.07833 0.52416 -0.00164
 C -0.21559 -0.32120 2.34605
 C 0.10434 -0.37159 -2.34543
 F 1.64199 1.02485 1.73531
 F -1.23078 1.49081 -1.73610
 H -0.31834 -0.91219 2.34820
 H -0.01392 -0.95524 -2.35108
 H -0.30840 -0.98848 2.31846
 H 0.00862 -1.03722 -2.31463
 H -0.51036 0.35599 3.18322
 H 0.59912 0.17136 -3.18207
13
bifur_IRC_Distances_noMW_output/bifur_IRC_Distances_noMW point 172
C 0.48135 0.44367 1.27877
 C -0.31644 0.57475 -1.27907
 C 0.07821 0.52371 -0.00165
 C -0.21558 -0.32111 2.34633
 C 0.10438 -0.37150 -2.34571
 F 1.64215 1.02469 1.73530
 F -1.23105 1.49064 -1.73609
 H -0.31828 -0.91209 2.34860
 H -0.01395 -0.95511 -2.35149
 H -0.30835 -0.98856 2.31880
 H 0.00862 -1.03727 -2.31497
 H -0.51043 0.35641 3.18346
 H 0.59937 0.17175 -3.18229
13
bifur_IRC_Distances_noMW_output/bifur_IRC_Distances_noMW point 173
C 0.48136 0.44360 1.27882
 C -0.31650 0.57468 -1.27912
 C 0.07815 0.52350 -0.00166
 C -0.21557 -0.32107 2.34647
 C 0.10440 -0.37145 -2.34584
 F 1.64223 1.02462 1.73529
 F -1.23118 1.49056 -1.73608
 H -0.31825 -0.91204 2.34879
 H -0.01396 -0.95504 -2.35168
 H -0.30832 -0.98859 2.31896
 H 0.00861 -1.03730 -2.31513
 H -0.51046 0.35660 3.18357
 H 0.59949 0.17193 -3.18239
13
bifur_IRC_Distances_noMW_output/bifur_IRC_Distances_noMW point 174
C 0.48138 0.44344 1.27891
 C -0.31661 0.57453 -1.27922
 C 0.07804 0.52307 -0.00167
 C -0.21555 -0.32099 2.34673
 C 0.10443 -0.37136 -2.34610
 F 1.64238 1.02447 1.73528
 F -1.23145 1.49040 -1.73606
 H -0.31820 -0.91194 2.34917
 H -0.01398 -0.95491 -2.35207
 H -0.30826 -0.98866 2.31928
 H 0.00861 -1.03735 -2.31545
 H -0.51052 0.35700 3.18380
 H 0.59973 0.17230 -3.18260
13
bifur_IRC_Distances_noMW_output/bifur_IRC_Distances_noMW point 175
C 0.48141 0.44323 1.27905
 C -0.31676 0.57432 -1.27935
 C 0.07787 0.52247 -0.00168
 C -0.21553 -0.32087 2.34711
 C 0.10448 -0.37124 -2.34647
 F 1.64260 1.02425 1.73527
 F -1.23181 1.49018 -1.73605
 H -0.31813 -0.91180 2.34970
 H -0.01402 -0.95473 -2.35262
 H -0.30819 -0.98876 2.31973
 H 0.00861 -1.03742 -2.31589
 H -0.51061 0.35755 3.18412
 H 0.60007 0.17282 -3.18290
13
bifur_IRC_Distances_noMW_output/bifur_IRC_Distances_noMW point 176
C 0.48143 0.44310 1.27913
 C -0.31686 0.57419 -1.27944
 C 0.07777 0.52209 -0.00169
 C -0.21552 -0.32080 2.34734
 C 0.10452 -0.37116 -2.34671
 F 1.64274 1.02412 1.73526
 F -1.23205 1.49003 -1.73603
 H -0.31808 -0.91171 2.35004
 H -0.01404 -0.95462 -2.35296
 H -0.30814 -0.98882 2.32001
 H 0.00860 -1.03747 -2.31618
 H -0.51066 0.35790 3.18432
 H 0.60028 0.17314 -3.18308
13
bifur_IRC_Distances_noMW_output/bifur_IRC_Distances_noMW point 177
C 0.48144 0.44303 1.27917
 C -0.31690 0.57413 -1.27949
 C 0.07772 0.52191 -0.00170
 C -0.21551 -0.32076 2.34746
 C 0.10453 -0.37112 -2.34682
 F 1.64280 1.02406 1.73526
 F -1.23215 1.48997 -1.73603
 H -0.31805 -0.91167 2.35020
 H -0.01405 -0.95457 -2.35313
 H -0.30812 -0.98885 2.32015
 H 0.00860 -1.03749 -2.31631
 H -0.51068 0.35806 3.18441
 H 0.60038 0.17330 -3.18317
13
bifur_IRC_Distances_noMW_output/bifur_IRC_Distances_noMW point 178
C 0.48145 0.44295 1.27923
 C -0.31697 0.57404 -1.27954
 C 0.07765 0.52166 -0.00170
 C -0.21550 -0.32071 2.34761
 C 0.10455 -0.37107 -2.34698
 F 1.64289 1.02397 1.73525
 F -1.23231 1.48987 -1.73602
 H -0.31802 -0.91161 2.35042
 H -0.01407 -0.95449 -2.35336
 H -0.30808 -0.98889 2.32034
 H 0.00860 -1.03752 -2.31650
 H -0.51072 0.35830 3.18455
 H 0.60052 0.17351 -3.18330
13
bifur_IRC_Distances_noMW_output/bifur_IRC_Distances_noMW point 179
C 0.48148 0.44275 1.27935
 C -0.31711 0.57385 -1.27967
 C 0.07751 0.52111 -0.00172
 C -0.21548 -0.32061 2.34795
 C 0.10460 -0.37095 -2.34732
 F 1.64309 1.02377 1.73524
 F -1.23264 1.48967 -1.73600
 H -0.31795 -0.91149 2.35091
 H -0.01410 -0.95432 -2.35386
 H -0.30801 -0.98898 2.32075
 H 0.00860 -1.03758 -2.31691
 H -0.51080 0.35880 3.18484
 H 0.60083 0.17399 -3.18356
13
bifur_IRC_Distances_noMW_output/bifur_IRC_Distances_noMW point 180
C 0.48154 0.44233 1.27962
 C -0.31741 0.57344 -1.27995
 C 0.07718 0.51992 -0.00174
 C -0.21544 -0.32038 2.34869
 C 0.10470 -0.37070 -2.34805
 F 1.64352 1.02335 1.73521
 F -1.23337 1.48922 -1.73596
 H -0.31780 -0.91121 2.35196
 H -0.01417 -0.95397 -2.35494
 H -0.30786 -0.98918 2.32164
 H 0.00859 -1.03772 -2.31780
 H -0.51097 0.35990 3.18548
 H 0.60150 0.17501 -3.18415
13
bifur_IRC_Distances_noMW_output/bifur_IRC_Distances_noMW point 181
C 0.48161 0.44182 1.27994
 C -0.31778 0.57294 -1.28029
 C 0.07679 0.51848 -0.00178
 C -0.21538 -0.32010 2.34959
 C 0.10482 -0.37040 -2.34894
 F 1.64404 1.02284 1.73518
 F -1.23425 1.48868 -1.73592
 H -0.31762 -0.91088 2.35323
 H -0.01426 -0.95353 -2.35625
 H -0.30768 -0.98941 2.32271
 H 0.00858 -1.03790 -2.31887
 H -0.51117 0.36122 3.18624
 H 0.60231 0.17625 -3.18485
13
bifur_IRC_Distances_noMW_output/bifur_IRC_Distances_noMW point 182
C 0.48169 0.44119 1.28034
 C -0.31823 0.57232 -1.28070
 C 0.07631 0.51671 -0.00182
 C -0.21531 -0.31976 2.35069
 C 0.10496 -0.37003 -2.35004
 F 1.64467 1.02221 1.73514
 F -1.23533 1.48801 -1.73586
 H -0.31740 -0.91047 2.35479
 H -0.01436 -0.95300 -2.35786
 H -0.30745 -0.98970 2.32403
 H 0.00857 -1.03811 -2.32018
 H -0.51142 0.36284 3.18718
 H 0.60330 0.17776 -3.18572
13
bifur_IRC_Distances_noMW_output/bifur_IRC_Distances_noMW point 183
C 0.48177 0.44063 1.28069
 C -0.31864 0.57177 -1.28107
 C 0.07588 0.51512 -0.00186
 C -0.21525 -0.31945 2.35168
 C 0.10510 -0.36970 -2.35102
 F 1.64525 1.02165 1.73511
 F -1.23630 1.48741 -1.73581
 H -0.31720 -0.91010 2.35620
 H -0.01446 -0.95252 -2.35931
 H -0.30725 -0.98996 2.32522
 H 0.00856 -1.03830 -2.32136
 H -0.51164 0.36431 3.18803
 H 0.60419 0.17913 -3.18649
13
bifur_IRC_Distances_noMW_output/bifur_IRC_Distances_noMW point 184
C 0.48183 0.44020 1.28096
 C -0.31895 0.57135 -1.28135
 C 0.07555 0.51390 -0.00189
 C -0.21521 -0.31921 2.35243
 C 0.10520 -0.36944 -2.35177
 F 1.64568 1.02122 1.73508
 F -1.23703 1.48696 -1.73577
 H -0.31705 -0.90982 2.35727
 H -0.01453 -0.95215 -2.36041
 H -0.30709 -0.99016 2.32612
 H 0.00855 -1.03844 -2.32226
 H -0.51181 0.36542 3.18868
 H 0.60487 0.18017 -3.18708
13
bifur_IRC_Distances_noMW_output/bifur_IRC_Distances_noMW point 185
C 0.30515 0.79394 1.00461
 C 0.29208 0.77943 -1.00720
 C 1.08162 1.15240 -0.00405
 C -0.15504 -0.52322 1.51791
 C -0.15135 -0.51445 -1.51402
 F 0.13046 1.70573 1.89962
 F 0.09900 1.66832 -1.91211
 H 0.38578 -1.33527 1.08589
 H 0.38591 -1.33186 -1.08172
 H -1.19642 -0.67079 1.28782
 H -1.18246 -0.64935 -1.27813
 H -0.00204 -0.54661 2.57851
 H 0.00733 -0.52826 -2.57713
13
bifur_IRC_Distances_noMW_output/bifur_IRC_Distances_noMW point 186
C 0.30526 0.79413 1.00427
 C 0.29226 0.77969 -1.00685
 C 1.08257 1.15280 -0.00404
 C -0.15508 -0.52335 1.51694
 C -0.15142 -0.51463 -1.51306
 F 0.13005 1.70604 1.89979
 F 0.09887 1.66894 -1.91225
 H 0.38559 -1.33539 1.08433
 H 0.38567 -1.33205 -1.08016
 H -1.19648 -0.67077 1.28655
 H -1.18257 -0.64938 -1.27690
 H -0.00201 -0.54713 2.57794
 H 0.00728 -0.52890 -2.57656
13
bifur_IRC_Distances_noMW_output/bifur_IRC_Distances_noMW point 187
C 0.30535 0.79429 1.00401
 C 0.29240 0.77990 -1.00657
 C 1.08332 1.15311 -0.00404
 C -0.15510 -0.52345 1.51617
 C -0.15147 -0.51477 -1.51230
 F 0.12973 1.70628 1.89993
 F 0.09877 1.66942 -1.91236
 H 0.38545 -1.33548 1.08310
 H 0.38548 -1.33220 -1.07894
 H -1.19653 -0.67075 1.28555
 H -1.18265 -0.64941 -1.27593
 H -0.00199 -0.54754 2.57750
 H 0.00724 -0.52940 -2.57611
13
bifur_IRC_Distances_noMW_output/bifur_IRC_Distances_noMW point 188
C 0.05572 0.84911 1.00402
 C 0.06088 0.83075 -1.00651
 C -0.50074 1.50090 -0.00381
 C -0.07800 -0.54038 1.51609
 C -0.07851 -0.53080 -1.51224
 F 0.59749 1.60360 1.89987
 F 0.60909 1.55743 -1.91244
 H -0.90910 -1.05130 1.08317
 H -0.90836 -1.04818 -1.07864
 H 0.80590 -1.11035 1.28516
 H 0.80152 -1.08500 -1.27614
 H -0.22684 -0.49821 2.57749
 H -0.22907 -0.47757 -2.57604
13
bifur_IRC_Distances_noMW_output/bifur_IRC_Distances_noMW point 189
C 0.05572 0.84894 1.00428
 C 0.06090 0.83051 -1.00678
 C -0.50024 1.50032 -0.00381
 C -0.07796 -0.54029 1.51683
 C -0.07849 -0.53066 -1.51297
 F 0.59708 1.60354 1.89974
 F 0.60876 1.55706 -1.91234
 H -0.90916 -1.05118 1.08436
 H -0.90844 -1.04799 -1.07982
 H 0.80588 -1.11033 1.28613
 H 0.80148 -1.08493 -1.27707
 H -0.22664 -0.49787 2.57792
 H -0.22889 -0.47712 -2.57647
13
bifur_IRC_Distances_noMW_output/bifur_IRC_Distances_noMW point 190
C 0.05571 0.84859 1.00481
 C 0.06095 0.83001 -1.00734
 C -0.49921 1.49909 -0.00381
 C -0.07790 -0.54009 1.51837
 C -0.07845 -0.53036 -1.51450
 F 0.59621 1.60339 1.89947
 F 0.60808 1.55629 -1.91212
 H -0.90929 -1.05094 1.08684
 H -0.90860 -1.04760 -1.08228
 H 0.80584 -1.11028 1.28814
 H 0.80141 -1.08477 -1.27902
 H -0.22622 -0.49716 2.57882
 H -0.22853 -0.47618 -2.57738
13
bifur_IRC_Distances_noMW_output/bifur_IRC_Distances_noMW point 191
C 0.05570 0.84809 1.00556
 C 0.06101 0.82930 -1.00813
 C -0.49775 1.49736 -0.00382
 C -0.07780 -0.53981 1.52055
 C -0.07839 -0.52993 -1.51666
 F 0.59497 1.60319 1.89908
 F 0.60712 1.55521 -1.91181
 H -0.90947 -1.05059 1.09035
 H -0.90884 -1.04705 -1.08576
 H 0.80578 -1.11021 1.29098
 H 0.80130 -1.08455 -1.28177
 H -0.22562 -0.49615 2.58008
 H -0.22801 -0.47484 -2.57866
13
bifur_IRC_Distances_noMW_output/bifur_IRC_Distances_noMW point 192
C 0.05568 0.84747 1.00649
 C 0.06108 0.82841 -1.00910
 C -0.49593 1.49520 -0.00384
 C -0.07768 -0.53947 1.52326
 C -0.07831 -0.52940 -1.51935
 F 0.59343 1.60295 1.89859
 F 0.60592 1.55385 -1.91142
 H -0.90970 -1.05016 1.09470
 H -0.90913 -1.04636 -1.09007
 H 0.80570 -1.11013 1.29451
 H 0.80118 -1.08427 -1.28519
 H -0.22488 -0.49490 2.58166
 H -0.22737 -0.47317 -2.58025
13
bifur_IRC_Distances_noMW_output/bifur_IRC_Distances_noMW point 193
C 0.05567 0.84672 1.00762
 C 0.06117 0.82734 -1.01029
 C -0.49372 1.49259 -0.00385
 C -0.07754 -0.53905 1.52653
 C -0.07822 -0.52876 -1.52259
 F 0.59156 1.60265 1.89801
 F 0.60448 1.55220 -1.91096
 H -0.90997 -1.04965 1.09996
 H -0.90949 -1.04553 -1.09529
 H 0.80562 -1.11003 1.29877
 H 0.80102 -1.08394 -1.28931
 H -0.22398 -0.49338 2.58357
 H -0.22659 -0.47116 -2.58217
13
bifur_IRC_Distances_noMW_output/bifur_IRC_Distances_noMW point 194
C 0.05565 0.84585 1.00892
 C 0.06128 0.82609 -1.01165
 C -0.49115 1.48956 -0.00386
 C -0.07738 -0.53856 1.53032
 C -0.07812 -0.52801 -1.52634
 F 0.58939 1.60232 1.89733
 F 0.60280 1.55029 -1.91042
 H -0.91029 -1.04905 1.10604
 H -0.90990 -1.04457 -1.10132
 H 0.80552 -1.10992 1.30371
 H 0.80084 -1.08355 -1.29409
 H -0.22294 -0.49162 2.58577
 H -0.22568 -0.46881 -2.58440
13
bifur_IRC_Distances_noMW_output/bifur_IRC_Distances_noMW point 195
C 0.05562 0.84485 1.01042
 C 0.06141 0.82465 -1.01322
 C -0.48819 1.48606 -0.00388
 C -0.07718 -0.53801 1.53467
 C -0.07800 -0.52715 -1.53065
 F 0.58688 1.60194 1.89655
 F 0.60088 1.54808 -1.90980
 H -0.91066 -1.04836 1.11301
 H -0.91039 -1.04346 -1.10824
 H 0.80540 -1.10980 1.30937
 H 0.80063 -1.08310 -1.29957
 H -0.22174 -0.48958 2.58831
 H -0.22465 -0.46611 -2.58697
13
bifur_IRC_Distances_noMW_output/bifur_IRC_Distances_noMW point 196
C 0.05560 0.84372 1.01211
 C 0.06155 0.82301 -1.01499
 C -0.48482 1.48209 -0.00390
 C -0.07696 -0.53737 1.53959
 C -0.07787 -0.52617 -1.53552
 F 0.58401 1.60152 1.89567
 F 0.59870 1.54556 -1.90910
 H -0.91109 -1.04759 1.12091
 H -0.91095 -1.04219 -1.11607
 H 0.80528 -1.10966 1.31577
 H 0.80039 -1.08260 -1.30577
 H -0.22037 -0.48728 2.59119
 H -0.22347 -0.46304 -2.58988
13
bifur_IRC_Distances_noMW_output/bifur_IRC_Distances_noMW point 197
C 0.05556 0.84247 1.01397
 C 0.06172 0.82120 -1.01695
 C -0.48109 1.47769 -0.00392
 C -0.07672 -0.53668 1.54500
 C -0.07773 -0.52509 -1.54089
 F 0.58083 1.60106 1.89470
 F 0.59629 1.54277 -1.90832
 H -0.91155 -1.04673 1.12959
 H -0.91157 -1.04079 -1.12469
 H 0.80514 -1.10950 1.32283
 H 0.80013 -1.08204 -1.31259
 H -0.21885 -0.48472 2.59437
 H -0.22217 -0.45963 -2.59309
13
bifur_IRC_Distances_noMW_output/bifur_IRC_Distances_noMW point 198
C 0.05552 0.84110 1.01600
 C 0.06190 0.81921 -1.01908
 C -0.47699 1.47287 -0.00395
 C -0.07645 -0.53591 1.55091
 C -0.07757 -0.52390 -1.54674
 F 0.57733 1.60058 1.89364
 F 0.59367 1.53970 -1.90748
 H -0.91206 -1.04580 1.13906
 H -0.91225 -1.03926 -1.13408
 H 0.80500 -1.10934 1.33051
 H 0.79984 -1.08142 -1.32003
 H -0.21719 -0.48192 2.59784
 H -0.22074 -0.45590 -2.59660
13
bifur_IRC_Distances_noMW_output/bifur_IRC_Distances_noMW point 199
C 0.05548 0.83964 1.01817
 C 0.06211 0.81706 -1.02135
 C -0.47257 1.46768 -0.00397
 C -0.07616 -0.53509 1.55723
 C -0.07741 -0.52262 -1.55301
 F 0.57354 1.60008 1.89251
 F 0.59085 1.53639 -1.90657
 H -0.91261 -1.04481 1.14918
 H -0.91300 -1.03761 -1.14412
 H 0.80485 -1.10917 1.33873
 H 0.79952 -1.08076 -1.32798
 H -0.21539 -0.47891 2.60156
 H -0.21922 -0.45188 -2.60037
13
bifur_IRC_Distances_noMW_output/bifur_IRC_Distances_noMW point 200
C 0.05543 0.83804 1.02052
 C 0.06234 0.81472 -1.02382
 C -0.46774 1.46202 -0.00400
 C -0.07583 -0.53420 1.56409
 C -0.07723 -0.52122 -1.55980
 F 0.56938 1.59956 1.89128
 F 0.58780 1.53277 -1.90559
 H -0.91321 -1.04373 1.16016
 H -0.91382 -1.03581 -1.15502
 H 0.80470 -1.10899 1.34765
 H 0.79918 -1.08003 -1.33661
 H -0.21343 -0.47563 2.60561
 H -0.21756 -0.44749 -2.60447
13
bifur_IRC_Distances_noMW_output/bifur_IRC_Distances_noMW point 201
C 0.05537 0.83632 1.02305
 C 0.06260 0.81219 -1.02647
 C -0.46251 1.45589 -0.00403
 C -0.07548 -0.53324 1.57145
 C -0.07704 -0.51971 -1.56710
 F 0.56486 1.59901 1.88996
 F 0.58452 1.52884 -1.90454
 H -0.91386 -1.04257 1.17194
 H -0.91473 -1.03386 -1.16670
 H 0.80454 -1.10880 1.35723
 H 0.79880 -1.07925 -1.34586
 H -0.21130 -0.47208 2.60997
 H -0.21577 -0.44273 -2.60888
13
bifur_IRC_Distances_noMW_output/bifur_IRC_Distances_noMW point 202
C 0.05530 0.83448 1.02574
 C 0.06289 0.80946 -1.02930
 C -0.45686 1.44930 -0.00406
 C -0.07510 -0.53221 1.57931
 C -0.07685 -0.51809 -1.57489
 F 0.55997 1.59845 1.88855
 F 0.58101 1.52460 -1.90341
 H -0.91456 -1.04134 1.18450
 H -0.91571 -1.03177 -1.17917
 H 0.80438 -1.10861 1.36744
 H 0.79840 -1.07841 -1.35574
 H -0.20901 -0.46826 2.61464
 H -0.21386 -0.43761 -2.61361
13
bifur_IRC_Distances_noMW_output/bifur_IRC_Distances_noMW point 203
C 0.05522 0.83252 1.02860
 C 0.06320 0.80654 -1.03229
 C -0.45083 1.44226 -0.00410
 C -0.07469 -0.53112 1.58764
 C -0.07664 -0.51635 -1.58314
 F 0.55471 1.59789 1.88705
 F 0.57730 1.52006 -1.90221
 H -0.91530 -1.04003 1.19780
 H -0.91677 -1.02953 -1.19238
 H 0.80421 -1.10840 1.37827
 H 0.79796 -1.07751 -1.36620
 H -0.20656 -0.46419 2.61960
 H -0.21182 -0.43214 -2.61864
13
bifur_IRC_Distances_noMW_output/bifur_IRC_Distances_noMW point 204
C 0.05513 0.83041 1.03166
 C 0.06356 0.80337 -1.03550
 C -0.44429 1.43465 -0.00413
 C -0.07424 -0.52994 1.59656
 C -0.07643 -0.51447 -1.59199
 F 0.54898 1.59732 1.88546
 F 0.57333 1.51513 -1.90093
 H -0.91609 -1.03863 1.21204
 H -0.91794 -1.02712 -1.20652
 H 0.80405 -1.10819 1.38986
 H 0.79748 -1.07654 -1.37740
 H -0.20389 -0.45979 2.62494
 H -0.20964 -0.42621 -2.62405
13
bifur_IRC_Distances_noMW_output/bifur_IRC_Distances_noMW point 205
C 0.05502 0.82817 1.03490
 C 0.06396 0.79998 -1.03890
 C -0.43726 1.42649 -0.00417
 C -0.07375 -0.52868 1.60605
 C -0.07621 -0.51246 -1.60139
 F 0.54278 1.59675 1.88376
 F 0.56912 1.50983 -1.89957
 H -0.91694 -1.03715 1.22716
 H -0.91921 -1.02453 -1.22153
 H 0.80389 -1.10797 1.40217
 H 0.79695 -1.07549 -1.38929
 H -0.20103 -0.45507 2.63063
 H -0.20731 -0.41984 -2.62982
13
bifur_IRC_Distances_noMW_output/bifur_IRC_Distances_noMW point 206
C 0.05489 0.82578 1.03833
 C 0.06441 0.79635 -1.04249
 C -0.42976 1.41779 -0.00421
 C -0.07323 -0.52735 1.61605
 C -0.07599 -0.51031 -1.61131
 F 0.53611 1.59618 1.88197
 F 0.56469 1.50415 -1.89813
 H -0.91784 -1.03559 1.24309
 H -0.92058 -1.02178 -1.23737
 H 0.80373 -1.10775 1.41516
 H 0.79638 -1.07438 -1.40182
 H -0.19796 -0.45006 2.63666
 H -0.20486 -0.41305 -2.63594
13
bifur_IRC_Distances_noMW_output/bifur_IRC_Distances_noMW point 207
C 0.05474 0.82327 1.04193
 C 0.06491 0.79250 -1.04625
 C -0.42179 1.40857 -0.00425
 C -0.07266 -0.52594 1.62655
 C -0.07576 -0.50803 -1.62172
 F 0.52896 1.59564 1.88010
 F 0.56008 1.49811 -1.89662
 H -0.91878 -1.03395 1.25979
 H -0.92206 -1.01887 -1.25396
 H 0.80358 -1.10752 1.42878
 H 0.79576 -1.07320 -1.41497
 H -0.19469 -0.44475 2.64301
 H -0.20228 -0.40583 -2.64239
13
bifur_IRC_Distances_noMW_output/bifur_IRC_Distances_noMW point 208
C 0.05455 0.82058 1.04576
 C 0.06548 0.78834 -1.05027
 C -0.41318 1.39862 -0.00430
 C -0.07203 -0.52443 1.63775
 C -0.07554 -0.50557 -1.63282
 F 0.52115 1.59512 1.87811
 F 0.55521 1.49156 -1.89501
 H -0.91979 -1.03221 1.27757
 H -0.92368 -1.01575 -1.27164
 H 0.80344 -1.10728 1.44330
 H 0.79507 -1.07192 -1.42896
 H -0.19114 -0.43903 2.64982
 H -0.19954 -0.39804 -2.64930
13
bifur_IRC_Distances_noMW_output/bifur_IRC_Distances_noMW point 209
C 0.05433 0.81772 1.04981
 C 0.06613 0.78388 -1.05450
 C -0.40396 1.38798 -0.00435
 C -0.07135 -0.52283 1.64958
 C -0.07532 -0.50294 -1.64455
 F 0.51268 1.59464 1.87601
 F 0.55012 1.48452 -1.89331
 H -0.92084 -1.03037 1.29633
 H -0.92545 -1.01242 -1.29031
 H 0.80331 -1.10703 1.45864
 H 0.79430 -1.07054 -1.44374
 H -0.18731 -0.43293 2.65704
 H -0.19665 -0.38968 -2.65665
13
bifur_IRC_Distances_noMW_output/bifur_IRC_Distances_noMW point 210
C 0.05405 0.81468 1.05409
 C 0.06687 0.77908 -1.05899
 C -0.39405 1.37657 -0.00440
 C -0.07059 -0.52111 1.66211
 C -0.07510 -0.50012 -1.65697
 F 0.50344 1.59421 1.87380
 F 0.54483 1.47692 -1.89152
 H -0.92194 -1.02843 1.31617
 H -0.92739 -1.00886 -1.31006
 H 0.80320 -1.10677 1.47488
 H 0.79344 -1.06906 -1.45937
 H -0.18317 -0.42640 2.66473
 H -0.19360 -0.38070 -2.66448
13
bifur_IRC_Distances_noMW_output/bifur_IRC_Distances_noMW point 211
C 0.05371 0.81146 1.05859
 C 0.06773 0.77396 -1.06370
 C -0.38348 1.36441 -0.00446
 C -0.06976 -0.51930 1.67528
 C -0.07491 -0.49711 -1.67003
 F 0.49341 1.59385 1.87148
 F 0.53942 1.46879 -1.88963
 H -0.92307 -1.02641 1.33698
 H -0.92950 -1.00510 -1.33078
 H 0.80312 -1.10650 1.49193
 H 0.79248 -1.06748 -1.47576
 H -0.17871 -0.41947 2.67286
 H -0.19042 -0.37111 -2.67275
13
bifur_IRC_Distances_noMW_output/bifur_IRC_Distances_noMW point 212
C 0.05329 0.80810 1.06328
 C 0.06872 0.76854 -1.06859
 C -0.37231 1.35157 -0.00453
 C -0.06886 -0.51740 1.68897
 C -0.07475 -0.49393 -1.68361
 F 0.48257 1.59358 1.86908
 F 0.53398 1.46014 -1.88767
 H -0.92421 -1.02432 1.35858
 H -0.93178 -1.00115 -1.35233
 H 0.80306 -1.10621 1.50967
 H 0.79138 -1.06578 -1.49279
 H -0.17393 -0.41217 2.68136
 H -0.18717 -0.36095 -2.68141
13
bifur_IRC_Distances_noMW_output/bifur_IRC_Distances_noMW point 213
C 0.05277 0.80457 1.06817
 C 0.06987 0.76276 -1.07371
 C -0.36044 1.33795 -0.00460
 C -0.06785 -0.51540 1.70329
 C -0.07464 -0.49056 -1.69781
 F 0.47073 1.59342 1.86659
 F 0.52860 1.45089 -1.88563
 H -0.92536 -1.02216 1.38110
 H -0.93426 -0.99700 -1.37483
 H 0.80305 -1.10590 1.52820
 H 0.79013 -1.06396 -1.51055
 H -0.16876 -0.40447 2.69029
 H -0.18383 -0.35014 -2.69052
13
bifur_IRC_Distances_noMW_output/bifur_IRC_Distances_noMW point 214
C 0.05209 0.80087 1.07328
 C 0.07124 0.75660 -1.07905
 C -0.34783 1.32347 -0.00468
 C -0.06673 -0.51330 1.71824
 C -0.07460 -0.48698 -1.71265
 F 0.45773 1.59342 1.86401
 F 0.52339 1.44098 -1.88349
 H -0.92647 -1.01994 1.40458
 H -0.93699 -0.99264 -1.39832
 H 0.80309 -1.10555 1.54758
 H 0.78866 -1.06199 -1.52908
 H -0.16314 -0.39632 2.69969
 H -0.18044 -0.33862 -2.70012
13
bifur_IRC_Distances_noMW_output/bifur_IRC_Distances_noMW point 215
C 0.05122 0.79698 1.07861
 C 0.07289 0.75002 -1.08462
 C -0.33444 1.30810 -0.00478
 C -0.06546 -0.51109 1.73386
 C -0.07466 -0.48317 -1.72814
 F 0.44330 1.59360 1.86133
 F 0.51857 1.43035 -1.88126
 H -0.92750 -1.01768 1.42902
 H -0.93999 -0.98808 -1.42283
 H 0.80320 -1.10515 1.56781
 H 0.78691 -1.05983 -1.54835
 H -0.15698 -0.38772 2.70956
 H -0.17707 -0.32634 -2.71021
13
bifur_IRC_Distances_noMW_output/bifur_IRC_Distances_noMW point 216
C 0.05007 0.79293 1.08416
 C 0.07492 0.74300 -1.09041
 C -0.32023 1.29179 -0.00489
 C -0.06399 -0.50876 1.75011
 C -0.07487 -0.47912 -1.74427
 F 0.42714 1.59403 1.85856
 F 0.51448 1.41894 -1.87893
 H -0.92838 -1.01540 1.45437
 H -0.94332 -0.98333 -1.44835
 H 0.80340 -1.10468 1.58889
 H 0.78477 -1.05745 -1.56835
 H -0.15018 -0.37867 2.71991
 H -0.17381 -0.31326 -2.72080
13
bifur_IRC_Distances_noMW_output/bifur_IRC_Distances_noMW point 217
C 0.04852 0.78874 1.08989
 C 0.07746 0.73555 -1.09640
 C -0.30522 1.27456 -0.00504
 C -0.06228 -0.50635 1.76694
 C -0.07531 -0.47484 -1.76097
 F 0.40879 1.59478 1.85572
 F 0.51167 1.40671 -1.87649
 H -0.92898 -1.01318 1.48049
 H -0.94703 -0.97846 -1.47477
 H 0.80372 -1.10408 1.61076
 H 0.78208 -1.05480 -1.58896
 H -0.14259 -0.36922 2.73069
 H -0.17082 -0.29940 -2.73187
13
bifur_IRC_Distances_noMW_output/bifur_IRC_Distances_noMW point 218
C 0.04635 0.78442 1.09581
 C 0.08078 0.72759 -1.10258
 C -0.28937 1.25634 -0.00522
 C -0.06021 -0.50385 1.78433
 C -0.07611 -0.47030 -1.77823
 F 0.38743 1.59598 1.85281
 F 0.51099 1.39356 -1.87394
 H -0.92910 -1.01109 1.50733
 H -0.95125 -0.97350 -1.50212
 H 0.80420 -1.10330 1.63344
 H 0.77855 -1.05177 -1.61013
 H -0.13392 -0.35939 2.74193
 H -0.16836 -0.28470 -2.74342
13
bifur_IRC_Distances_noMW_output/bifur_IRC_Distances_noMW point 219
C 0.04322 0.78002 1.10189
 C 0.08530 0.71911 -1.10892
 C -0.27260 1.23711 -0.00547
 C -0.05760 -0.50127 1.80224
 C -0.07749 -0.46550 -1.79603
 F 0.36167 1.59781 1.84981
 F 0.51400 1.37935 -1.87122
 H -0.92836 -1.00929 1.53476
 H -0.95613 -0.96858 -1.53040
 H 0.80489 -1.10221 1.65694
 H 0.77367 -1.04819 -1.63174
 H -0.12370 -0.34923 2.75359
 H -0.16686 -0.26913 -2.75545
13
bifur_IRC_Distances_noMW_output/bifur_IRC_Distances_noMW point 220
C 0.03842 0.77562 1.10809
 C 0.09185 0.71000 -1.11539
 C -0.25473 1.21678 -0.00582
 C -0.05411 -0.49866 1.82062
 C -0.07990 -0.46040 -1.81430
 F 0.32875 1.60061 1.84672
 F 0.52367 1.36385 -1.86825
 H -0.92595 -1.00809 1.56256
 H -0.96197 -0.96393 -1.55964
 H 0.80582 -1.10054 1.68133
 H 0.76637 -1.04371 -1.65361
 H -0.11102 -0.33888 2.76567
 H -0.16720 -0.25265 -2.76798
13
bifur_IRC_Distances_noMW_output/bifur_IRC_Distances_noMW point 221
C 0.03042 0.77135 1.11436
 C 0.10234 0.70007 -1.12194
 C -0.23518 1.19508 -0.00637
 C -0.04896 -0.49606 1.83950
 C -0.08433 -0.45495 -1.83310
 F 0.28241 1.60508 1.84343
 F 0.54659 1.34658 -1.86477
 H -0.91992 -1.00817 1.59050
 H -0.96920 -0.96004 -1.59015
 H 0.80682 -1.09770 1.70692
 H 0.75400 -1.03759 -1.67549
 H -0.09373 -0.32853 2.77822
 H -0.17126 -0.23514 -2.78111
13
bifur_IRC_Distances_noMW_output/bifur_IRC_Distances_noMW point 222
C 0.01513 0.76753 1.12056
 C 0.12192 0.68891 -1.12838
 C -0.21199 1.17140 -0.00730
 C -0.04008 -0.49360 1.85893
 C -0.09343 -0.44902 -1.85254
 F 0.20579 1.61288 1.83957
 F 0.60021 1.32655 -1.85995
 H -0.90415 -1.01132 1.61794
 H -0.97814 -0.95836 -1.62272
 H 0.80635 -1.09206 1.73445
 H 0.72849 -1.02779 -1.69684
 H -0.06611 -0.31867 2.79141
 H -0.18399 -0.21646 -2.79515
13
bifur_IRC_Distances_noMW_output/bifur_IRC_Distances_noMW point 223
C -0.02113 0.76494 1.12608
 C 0.16879 0.67553 -1.13380
 C -0.17511 1.14366 -0.00900
 C -0.02057 -0.49146 1.87934
 C -0.11635 -0.44254 -1.87331
 F 0.03924 1.62828 1.83299
 F 0.74360 1.30213 -1.85000
 H -0.85040 -1.02372 1.64344
 H -0.98249 -0.96448 -1.66014
 H 0.79039 -1.07752 1.76636
 H 0.65345 -1.00767 -1.71667
 H -0.00771 -0.31045 2.80624
 H -0.22171 -0.19670 -2.81152
13
bifur_IRC_Distances_noMW_output/bifur_IRC_Distances_noMW point 224
C -0.11063 0.76295 1.12823
 C 0.29471 0.66137 -1.13308
 C -0.06421 1.10803 -0.00875
 C 0.02527 -0.48845 1.90290
 C -0.17574 -0.43787 -1.89914
 F -0.38763 1.65080 1.81016
 F 1.11562 1.28288 -1.81744
 H -0.60220 -1.05913 1.67096
 H -0.87913 -0.99618 -1.70573
 H 0.62194 -1.03711 1.80219
 H 0.33832 -0.96447 -1.74289
 H 0.14074 -0.30220 2.82896
 H -0.31707 -0.18062 -2.83637
13
bifur_IRC_Distances_noMW_output/bifur_IRC_Distances_noMW point 225
C -0.16378 0.75700 1.13124
 C 0.38558 0.65243 -1.13197
 C 0.07442 1.07941 -0.00161
 C 0.05055 -0.48349 1.92619
 C -0.21123 -0.43520 -1.92470
 F -0.69982 1.65303 1.78469
 F 1.32985 1.27686 -1.78938
 H -0.27120 -1.07766 1.71544
 H -0.63256 -1.01686 -1.73376
 H 0.30615 -1.01086 1.81804
 H -0.06065 -0.94133 -1.78818
 H 0.25280 -0.28687 2.85305
 H -0.36009 -0.16648 -2.85905
13
bifur_IRC_Distances_noMW_output/bifur_IRC_Distances_noMW point 226
C -0.17563 0.75047 1.13756
 C 0.40805 0.64338 -1.13716
 C 0.12276 1.05639 0.00153
 C 0.05533 -0.47923 1.94698
 C -0.21740 -0.43051 -1.94597
 F -0.78327 1.65001 1.77613
 F 1.36961 1.26458 -1.78195
 H -0.15001 -1.07854 1.75344
 H -0.52413 -1.01735 -1.75971
 H 0.17457 -1.00496 1.83636
 H -0.20281 -0.93583 -1.82216
 H 0.28830 -0.27106 2.86980
 H -0.36539 -0.14734 -2.87485
13
bifur_IRC_Distances_noMW_output/bifur_IRC_Distances_noMW point 227
C -0.18296 0.74365 1.14446
 C 0.41775 0.63433 -1.14368
 C 0.14036 1.03397 0.00272
 C 0.05806 -0.47498 1.96750
 C -0.21938 -0.42553 -1.96665
 F -0.82435 1.64568 1.77137
 F 1.38929 1.25166 -1.77774
 H -0.09893 -1.07612 1.78746
 H -0.47566 -1.01436 -1.78843
 H 0.11709 -1.00292 1.85867
 H -0.26114 -0.93394 -1.85092
 H 0.30975 -0.25450 2.88519
 H -0.36988 -0.12695 -2.88995
13
bifur_IRC_Distances_noMW_output/bifur_IRC_Distances_noMW point 228
C -0.18983 0.73655 1.15151
 C 0.42417 0.62525 -1.15058
 C 0.14753 1.01132 0.00325
 C 0.06059 -0.47059 1.98807
 C -0.22043 -0.42046 -1.98730
 F -0.85485 1.64058 1.76766
 F 1.40595 1.23886 -1.77420
 H -0.07127 -1.07258 1.82011
 H -0.44822 -1.01040 -1.81842
 H 0.08549 -1.00213 1.88260
 H -0.29162 -0.93340 -1.87798
 H 0.32785 -0.23715 2.90041
 H -0.37537 -0.10586 -2.90513
13
bifur_IRC_Distances_noMW_output/bifur_IRC_Distances_noMW point 229
C -0.19671 0.72920 1.15865
 C 0.42932 0.61608 -1.15764
 C 0.15008 0.98821 0.00348
 C 0.06310 -0.46607 2.00871
 C -0.22112 -0.41532 -2.00800
 F -0.88136 1.63495 1.76441
 F 1.42187 1.22615 -1.77092
 H -0.05385 -1.06847 1.85214
 H -0.42991 -1.00601 -1.84903
 H 0.06529 -1.00194 1.90729
 H -0.30997 -0.93358 -1.90432
 H 0.34483 -0.21905 2.91569
 H -0.38157 -0.08416 -2.92047
13
bifur_IRC_Distances_noMW_output/bifur_IRC_Distances_noMW point 230
C -0.20367 0.72161 1.16584
 C 0.43384 0.60680 -1.16479
 C 0.15020 0.96459 0.00357
 C 0.06561 -0.46141 2.02937
 C -0.22161 -0.41012 -2.02872
 F -0.90590 1.62890 1.76145
 F 1.43742 1.21352 -1.76781
 H -0.04181 -1.06399 1.88380
 H -0.41624 -1.00137 -1.87991
 H 0.05103 -1.00215 1.93235
 H -0.32197 -0.93425 -1.93028
 H 0.36134 -0.20026 2.93107
 H -0.38823 -0.06186 -2.93594
13
bifur_IRC_Distances_noMW_output/bifur_IRC_Distances_noMW point 231
C -0.21070 0.71380 1.17306
 C 0.43797 0.59739 -1.17199
 C 0.14888 0.94042 0.00356
 C 0.06812 -0.45663 2.05004
 C -0.22195 -0.40484 -2.04944
 F -0.92927 1.62251 1.75871
 F 1.45266 1.20093 -1.76484
 H -0.03295 -1.05925 1.91516
 H -0.40514 -0.99657 -1.91090
 H 0.04021 -1.00266 1.95758
 H -0.33023 -0.93528 -1.95597
 H 0.37762 -0.18080 2.94654
 H -0.39521 -0.03901 -2.95152
13
bifur_IRC_Distances_noMW_output/bifur_IRC_Distances_noMW point 232
C -0.21776 0.70577 1.18029
 C 0.44183 0.58785 -1.17921
 C 0.14663 0.91571 0.00349
 C 0.07060 -0.45174 2.07067
 C -0.22217 -0.39949 -2.07011
 F -0.95183 1.61581 1.75615
 F 1.46759 1.18839 -1.76201
 H -0.02613 -1.05429 1.94623
 H -0.39558 -0.99164 -1.94186
 H 0.03156 -1.00342 1.98285
 H -0.33608 -0.93662 -1.98143
 H 0.39374 -0.16071 2.96210
 H -0.40239 -0.01562 -2.96717
13
bifur_IRC_Distances_noMW_output/bifur_IRC_Distances_noMW point 233
C -0.22484 0.69754 1.18752
 C 0.44548 0.57820 -1.18645
 C 0.14377 0.89049 0.00337
 C 0.07306 -0.44673 2.09121
 C -0.22228 -0.39409 -2.09070
 F -0.97376 1.60883 1.75377
 F 1.48218 1.17592 -1.75932
 H -0.02071 -1.04914 1.97701
 H -0.38697 -0.98660 -1.97270
 H 0.02437 -1.00441 2.00806
 H -0.34028 -0.93824 -2.00666
 H 0.40972 -0.14002 2.97772
 H -0.40973 0.00825 -2.98284
13
bifur_IRC_Distances_noMW_output/bifur_IRC_Distances_noMW point 234
C -0.23192 0.68913 1.19473
 C 0.44895 0.56845 -1.19368
 C 0.14046 0.86480 0.00322
 C 0.07549 -0.44163 2.11163
 C -0.22230 -0.38862 -2.11116
 F -0.99517 1.60159 1.75156
 F 1.49640 1.16351 -1.75678
 H -0.01628 -1.04383 2.00744
 H -0.37897 -0.98147 -2.00333
 H 0.01821 -1.00562 2.03313
 H -0.34327 -0.94012 -2.03164
 H 0.42555 -0.11877 2.99337
 H -0.41717 0.03258 -2.99851
13
bifur_IRC_Distances_noMW_output/bifur_IRC_Distances_noMW point 235
C -0.23897 0.68056 1.20191
 C 0.45226 0.55861 -1.20087
 C 0.13686 0.83868 0.00303
 C 0.07789 -0.43643 2.13189
 C -0.22223 -0.38311 -2.13145
 F -1.01609 1.59411 1.74951
 F 1.51022 1.15120 -1.75437
 H -0.01256 -1.03837 2.03749
 H -0.37137 -0.97625 -2.03368
 H 0.01283 -1.00704 2.05799
 H -0.34536 -0.94225 -2.05634
 H 0.44120 -0.09702 3.00902
 H -0.42468 0.05730 -3.01412
13
bifur_IRC_Distances_noMW_output/bifur_IRC_Distances_noMW point 236
C -0.24598 0.67183 1.20903
 C 0.45543 0.54872 -1.20803
 C 0.13304 0.81219 0.00281
 C 0.08026 -0.43117 2.15193
 C -0.22209 -0.37757 -2.15153
 F -1.03656 1.58642 1.74761
 F 1.52363 1.13902 -1.75211
 H -0.00939 -1.03278 2.06711
 H -0.36404 -0.97095 -2.06367
 H 0.00805 -1.00865 2.08258
 H -0.34675 -0.94460 -2.08072
 H 0.45662 -0.07481 3.02463
 H -0.43223 0.08236 -3.02965
13
bifur_IRC_Distances_noMW_output/bifur_IRC_Distances_noMW point 237
C -0.25292 0.66297 1.21609
 C 0.45847 0.53878 -1.21513
 C 0.12909 0.78539 0.00257
 C 0.08258 -0.42584 2.17173
 C -0.22188 -0.37200 -2.17135
 F -1.05661 1.57852 1.74587
 F 1.53661 1.12698 -1.75000
 H -0.00661 -1.02706 2.09624
 H -0.35688 -0.96557 -2.09324
 H 0.00376 -1.01045 2.10683
 H -0.34757 -0.94718 -2.10475
 H 0.47177 -0.05220 3.04018
 H -0.43982 0.10767 -3.04504
13
bifur_IRC_Distances_noMW_output/bifur_IRC_Distances_noMW point 238
C -0.25979 0.65400 1.22305
 C 0.46137 0.52882 -1.22215
 C 0.12506 0.75835 0.00229
 C 0.08487 -0.42046 2.19123
 C -0.22162 -0.36643 -2.19087
 F -1.07622 1.57044 1.74427
 F 1.54914 1.11511 -1.74803
 H -0.00414 -1.02122 2.12483
 H -0.34985 -0.96013 -2.12231
 H -0.00011 -1.01243 2.13069
 H -0.34792 -0.94996 -2.12837
 H 0.48661 -0.02927 3.05562
 H -0.44742 0.13317 -3.06025
13
bifur_IRC_Distances_noMW_output/bifur_IRC_Distances_noMW point 239
C -0.26656 0.64495 1.22992
 C 0.46415 0.51889 -1.22908
 C 0.12101 0.73117 0.00197
 C 0.08712 -0.41505 2.21040
 C -0.22130 -0.36086 -2.21005
 F -1.09539 1.56219 1.74283
 F 1.56122 1.10346 -1.74620
 H -0.00189 -1.01528 2.15282
 H -0.34293 -0.95462 -2.15084
 H -0.00362 -1.01458 2.15411
 H -0.34788 -0.95292 -2.15154
 H 0.50109 -0.00609 3.07092
 H -0.45502 0.15876 -3.07525
13
bifur_IRC_Distances_noMW_output/bifur_IRC_Distances_noMW point 240
C -0.27321 0.63583 1.23666
 C 0.46681 0.50899 -1.23591
 C 0.11697 0.70392 0.00163
 C 0.08932 -0.40962 2.22919
 C -0.22093 -0.35531 -2.22885
 F -1.11413 1.55379 1.74152
 F 1.57284 1.09204 -1.74452
 H 0.00019 -1.00925 2.18018
 H -0.33608 -0.94906 -2.17876
 H -0.00680 -1.01688 2.17703
 H -0.34750 -0.95606 -2.17423
 H 0.51515 0.01724 3.08605
 H -0.46263 0.18436 -3.08999
13
bifur_IRC_Distances_noMW_output/bifur_IRC_Distances_noMW point 241
C -0.27973 0.62670 1.24327
 C 0.46935 0.49919 -1.24261
 C 0.11300 0.67672 0.00126
 C 0.09147 -0.40420 2.24756
 C -0.22053 -0.34981 -2.24721
 F -1.13240 1.54527 1.74034
 F 1.58398 1.08091 -1.74298
 H 0.00214 -1.00314 2.20682
 H -0.32931 -0.94346 -2.20600
 H -0.00966 -1.01931 2.19939
 H -0.34683 -0.95934 -2.19637
 H 0.52875 0.04063 3.10095
 H -0.47021 0.20983 -3.10442
13
bifur_IRC_Distances_noMW_output/bifur_IRC_Distances_noMW point 242
C -0.28609 0.61760 1.24970
 C 0.47177 0.48953 -1.24915
 C 0.10914 0.64974 0.00085
 C 0.09356 -0.39882 2.26542
 C -0.22010 -0.34439 -2.26505
 F -1.15015 1.53667 1.73930
 F 1.59462 1.07012 -1.74158
 H 0.00400 -0.99698 2.23264
 H -0.32264 -0.93783 -2.23243
 H -0.01224 -1.02185 2.22109
 H -0.34591 -0.96274 -2.21787
 H 0.54181 0.06391 3.11556
 H -0.47776 0.23503 -3.11847
13
bifur_IRC_Distances_noMW_output/bifur_IRC_Distances_noMW point 243
C -0.29224 0.60861 1.25591
 C 0.47407 0.48010 -1.25550
 C 0.10543 0.62323 0.00041
 C 0.09558 -0.39352 2.28265
 C -0.21965 -0.33908 -2.28225
 F -1.16728 1.52807 1.73838
 F 1.60470 1.05976 -1.74033
 H 0.00579 -0.99083 2.25748
 H -0.31611 -0.93224 -2.25788
 H -0.01452 -1.02446 2.24198
 H -0.34478 -0.96621 -2.23859
 H 0.55423 0.08687 3.12978
 H -0.48522 0.25971 -3.13204
13
bifur_IRC_Distances_noMW_output/bifur_IRC_Distances_noMW point 244
C -0.29809 0.59986 1.26183
 C 0.47623 0.47102 -1.26156
 C 0.10194 0.59756 -0.00005
 C 0.09750 -0.38839 2.29905
 C -0.21919 -0.33397 -2.29861
 F -1.18360 1.51959 1.73759
 F 1.61413 1.04995 -1.73922
 H 0.00749 -0.98476 2.28104
 H -0.30980 -0.92674 -2.28206
 H -0.01650 -1.02709 2.26183
 H -0.34348 -0.96969 -2.25829
 H 0.56587 0.10915 3.14341
 H -0.49250 0.28351 -3.14495
13
bifur_IRC_Distances_noMW_output/bifur_IRC_Distances_noMW point 245
C -0.30351 0.59161 1.26730
 C 0.47820 0.46256 -1.26719
 C 0.09877 0.57349 -0.00052
 C 0.09928 -0.38356 2.31419
 C -0.21875 -0.32920 -2.31371
 F -1.19870 1.51148 1.73693
 F 1.62271 1.04096 -1.73828
 H 0.00909 -0.97897 2.30275
 H -0.30388 -0.92151 -2.30435
 H -0.01816 -1.02964 2.28012
 H -0.34209 -0.97306 -2.27647
 H 0.57644 0.13010 3.15610
 H -0.49940 0.30574 -3.15688
13
bifur_IRC_Distances_noMW_output/bifur_IRC_Distances_noMW point 246
C -0.30814 0.58443 1.27197
 C 0.47987 0.45528 -1.27201
 C 0.09611 0.55266 -0.00095
 C 0.10080 -0.37938 2.32714
 C -0.21835 -0.32509 -2.32660
 F -1.21163 1.50434 1.73641
 F 1.62994 1.03334 -1.73753
 H 0.01048 -0.97388 2.32125
 H -0.29875 -0.91692 -2.32337
 H -0.01945 -1.03191 2.29572
 H -0.34076 -0.97604 -2.29198
 H 0.58533 0.14826 3.16701
 H -0.50545 0.32490 -3.16707
13
bifur_IRC_Distances_noMW_output/bifur_IRC_Distances_noMW point 247
C -0.31139 0.57933 1.27525
 C 0.48103 0.45016 -1.27540
 C 0.09429 0.53793 -0.00127
 C 0.10186 -0.37642 2.33620
 C -0.21807 -0.32219 -2.33562
 F -1.22070 1.49922 1.73608
 F 1.63495 1.02804 -1.73704
 H 0.01148 -0.97022 2.33418
 H -0.29512 -0.91363 -2.33667
 H -0.02028 -1.03354 2.30663
 H -0.33974 -0.97819 -2.30284
 H 0.59146 0.16112 3.17469
 H -0.50977 0.33841 -3.17419
13
bifur_IRC_Distances_noMW_output/bifur_IRC_Distances_noMW point 248
C -0.31316 0.57652 1.27704
 C 0.48166 0.44736 -1.27726
 C 0.09330 0.52984 -0.00146
 C 0.10244 -0.37479 2.34115
 C -0.21791 -0.32060 -2.34055
 F -1.22566 1.49638 1.73591
 F 1.63766 1.02516 -1.73678
 H 0.01202 -0.96819 2.34124
 H -0.29312 -0.91181 -2.34392
 H -0.02071 -1.03446 2.31259
 H -0.33916 -0.97939 -2.30877
 H 0.59478 0.16818 3.17891
 H -0.51216 0.34580 -3.17808
13
bifur_IRC_Distances_noMW_output/bifur_IRC_Distances_noMW point 249
C -0.31402 0.57515 1.27790
 C 0.48197 0.44599 -1.27816
 C 0.09283 0.52591 -0.00155
 C 0.10273 -0.37400 2.34355
 C -0.21783 -0.31983 -2.34294
 F -1.22807 1.49499 1.73583
 F 1.63897 1.02376 -1.73666
 H 0.01229 -0.96720 2.34465
 H -0.29215 -0.91092 -2.34744
 H -0.02091 -1.03490 2.31547
 H -0.33887 -0.97997 -2.31164
 H 0.59638 0.17162 3.18095
 H -0.51332 0.34940 -3.17997
13
bifur_IRC_Distances_noMW_output/bifur_IRC_Distances_noMW point 250
C -0.31444 0.57448 1.27833
 C 0.48212 0.44533 -1.27860
 C 0.09260 0.52397 -0.00159
 C 0.10286 -0.37361 2.34473
 C -0.21779 -0.31945 -2.34411
 F -1.22925 1.49430 1.73579
 F 1.63962 1.02308 -1.73660
 H 0.01242 -0.96671 2.34633
 H -0.29167 -0.91048 -2.34916
 H -0.02101 -1.03512 2.31688
 H -0.33873 -0.98026 -2.31305
 H 0.59716 0.17331 3.18196
 H -0.51390 0.35116 -3.18089
13
bifur_IRC_Distances_noMW_output/bifur_IRC_Distances_noMW point 251
C -0.31465 0.57415 1.27854
 C 0.48219 0.44500 -1.27882
 C 0.09248 0.52303 -0.00162
 C 0.10293 -0.37342 2.34530
 C -0.21777 -0.31926 -2.34468
 F -1.22983 1.49397 1.73577
 F 1.63993 1.02275 -1.73658
 H 0.01249 -0.96648 2.34715
 H -0.29144 -0.91027 -2.35000
 H -0.02105 -1.03523 2.31758
 H -0.33865 -0.98040 -2.31374
 H 0.59754 0.17413 3.18245
 H -0.51418 0.35202 -3.18135
13
bifur_IRC_Distances_noMW_output/bifur_IRC_Distances_noMW point 252
C -0.31479 0.57393 1.27868
 C 0.48224 0.44478 -1.27896
 C 0.09241 0.52239 -0.00163
 C 0.10298 -0.37329 2.34569
 C -0.21776 -0.31914 -2.34506
 F -1.23022 1.49374 1.73576
 F 1.64014 1.02252 -1.73656
 H 0.01253 -0.96631 2.34770
 H -0.29128 -0.91012 -2.35057
 H -0.02108 -1.03530 2.31804
 H -0.33861 -0.98049 -2.31420
 H 0.59780 0.17469 3.18278
 H -0.51437 0.35260 -3.18165
13
bifur_IRC_Distances_noMW_output/bifur_IRC_Distances_noMW point 253
C -0.31489 0.57376 1.27879
 C 0.48228 0.44461 -1.27908
 C 0.09235 0.52189 -0.00164
 C 0.10301 -0.37319 2.34599
 C -0.21775 -0.31904 -2.34537
 F -1.23052 1.49356 1.73575
 F 1.64031 1.02235 -1.73654
 H 0.01257 -0.96619 2.34813
 H -0.29116 -0.91001 -2.35102
 H -0.02111 -1.03536 2.31841
 H -0.33857 -0.98057 -2.31457
 H 0.59800 0.17513 3.18304
 H -0.51452 0.35306 -3.18189
13
bifur_IRC_Distances_noMW_output/bifur_IRC_Distances_noMW point 254
C -0.31500 0.57359 1.27889
 C 0.48232 0.44444 -1.27919
 C 0.09229 0.52143 -0.00165
 C 0.10305 -0.37309 2.34628
 C -0.21774 -0.31895 -2.34565
 F -1.23080 1.49340 1.73574
 F 1.64046 1.02218 -1.73653
 H 0.01260 -0.96607 2.34854
 H -0.29104 -0.90990 -2.35143
 H -0.02113 -1.03541 2.31875
 H -0.33853 -0.98064 -2.31491
 H 0.59819 0.17554 3.18328
 H -0.51466 0.35348 -3.18211
13
bifur_IRC_Distances_noMW_output/bifur_IRC_Distances_noMW point 255
C -0.31504 0.57352 1.27894
 C 0.48234 0.44437 -1.27924
 C 0.09227 0.52121 -0.00166
 C 0.10306 -0.37305 2.34641
 C -0.21774 -0.31891 -2.34578
 F -1.23094 1.49332 1.73574
 F 1.64053 1.02211 -1.73652
 H 0.01261 -0.96601 2.34873
 H -0.29099 -0.90985 -2.35163
 H -0.02114 -1.03544 2.31891
 H -0.33852 -0.98067 -2.31507
 H 0.59828 0.17573 3.18339
 H -0.51472 0.35369 -3.18222
13
bifur_IRC_Distances_noMW_output/bifur_IRC_Distances_noMW point 256
C -0.31514 0.57336 1.27903
 C 0.48237 0.44421 -1.27934
 C 0.09221 0.52076 -0.00167
 C 0.10309 -0.37296 2.34668
 C -0.21773 -0.31882 -2.34605
 F -1.23121 1.49316 1.73573
 F 1.64068 1.02195 -1.73651
 H 0.01264 -0.96590 2.34912
 H -0.29088 -0.90975 -2.35203
 H -0.02116 -1.03549 2.31924
 H -0.33848 -0.98074 -2.31539
 H 0.59846 0.17612 3.18363
 H -0.51486 0.35409 -3.18243
13
bifur_IRC_Distances_noMW_output/bifur_IRC_Distances_noMW point 257
C -0.31528 0.57315 1.27917
 C 0.48242 0.44400 -1.27948
 C 0.09214 0.52014 -0.00168
 C 0.10314 -0.37283 2.34706
 C -0.21772 -0.31870 -2.34642
 F -1.23159 1.49294 1.73571
 F 1.64089 1.02173 -1.73649
 H 0.01269 -0.96575 2.34965
 H -0.29072 -0.90961 -2.35257
 H -0.02119 -1.03556 2.31968
 H -0.33844 -0.98083 -2.31584
 H 0.59870 0.17666 3.18394
 H -0.51504 0.35465 -3.18272
13
bifur_IRC_Distances_noMW_output/bifur_IRC_Distances_noMW point 258
C -0.31536 0.57301 1.27926
 C 0.48245 0.44386 -1.27957
 C 0.09209 0.51975 -0.00169
 C 0.10317 -0.37275 2.34730
 C -0.21771 -0.31862 -2.34666
 F -1.23183 1.49280 1.73571
 F 1.64102 1.02159 -1.73648
 H 0.01271 -0.96565 2.34999
 H -0.29063 -0.90952 -2.35293
 H -0.02121 -1.03560 2.31997
 H -0.33841 -0.98089 -2.31613
 H 0.59886 0.17700 3.18415
 H -0.51516 0.35501 -3.18291
13
bifur_IRC_Distances_noMW_output/bifur_IRC_Distances_noMW point 259
C -0.31540 0.57295 1.27930
 C 0.48246 0.44380 -1.27961
 C 0.09207 0.51957 -0.00170
 C 0.10318 -0.37272 2.34741
 C -0.21771 -0.31858 -2.34677
 F -1.23194 1.49274 1.73570
 F 1.64108 1.02153 -1.73647
 H 0.01273 -0.96560 2.35015
 H -0.29058 -0.90948 -2.35309
 H -0.02122 -1.03562 2.32011
 H -0.33839 -0.98092 -2.31626
 H 0.59894 0.17716 3.18424
 H -0.51521 0.35518 -3.18300
13
bifur_IRC_Distances_noMW_output/bifur_IRC_Distances_noMW point 260
C -0.31546 0.57286 1.27935
 C 0.48248 0.44371 -1.27967
 C 0.09204 0.51931 -0.00170
 C 0.10320 -0.37267 2.34756
 C -0.21770 -0.31853 -2.34693
 F -1.23210 1.49264 1.73570
 F 1.64116 1.02144 -1.73647
 H 0.01274 -0.96553 2.35037
 H -0.29052 -0.90942 -2.35332
 H -0.02123 -1.03565 2.32029
 H -0.33837 -0.98095 -2.31645
 H 0.59904 0.17739 3.18438
 H -0.51529 0.35541 -3.18312
13
bifur_IRC_Distances_noMW_output/bifur_IRC_Distances_noMW point 261
C -0.31558 0.57266 1.27948
 C 0.48253 0.44352 -1.27980
 C 0.09198 0.51875 -0.00172
 C 0.10324 -0.37255 2.34790
 C -0.21769 -0.31842 -2.34727
 F -1.23244 1.49244 1.73569
 F 1.64135 1.02124 -1.73645
 H 0.01278 -0.96539 2.35085
 H -0.29038 -0.90929 -2.35382
 H -0.02126 -1.03572 2.32070
 H -0.33833 -0.98104 -2.31686
 H 0.59926 0.17788 3.18467
 H -0.51546 0.35593 -3.18339
13
bifur_IRC_Distances_noMW_output/bifur_IRC_Distances_noMW point 262
C -0.31584 0.57223 1.27974
 C 0.48262 0.44310 -1.28008
 C 0.09183 0.51753 -0.00175
 C 0.10332 -0.37231 2.34865
 C -0.21767 -0.31818 -2.34800
 F -1.23318 1.49201 1.73566
 F 1.64175 1.02082 -1.73641
 H 0.01287 -0.96508 2.35191
 H -0.29008 -0.90902 -2.35490
 H -0.02132 -1.03586 2.32159
 H -0.33824 -0.98122 -2.31774
 H 0.59975 0.17894 3.18530
 H -0.51582 0.35704 -3.18397
13
bifur_IRC_Distances_noMW_output/bifur_IRC_Distances_noMW point 263
C -0.31617 0.57172 1.28007
 C 0.48274 0.44259 -1.28041
 C 0.09166 0.51605 -0.00178
 C 0.10343 -0.37201 2.34954
 C -0.21764 -0.31789 -2.34890
 F -1.23409 1.49148 1.73564
 F 1.64224 1.02030 -1.73637
 H 0.01297 -0.96471 2.35319
 H -0.28971 -0.90868 -2.35622
 H -0.02139 -1.03603 2.32267
 H -0.33812 -0.98144 -2.31882
 H 0.60035 0.18024 3.18607
 H -0.51626 0.35839 -3.18468
13
bifur_IRC_Distances_noMW_output/bifur_IRC_Distances_noMW point 264
C -0.31656 0.57109 1.28047
 C 0.48288 0.44196 -1.28083
 C 0.09144 0.51423 -0.00183
 C 0.10356 -0.37164 2.35064
 C -0.21760 -0.31754 -2.34999
 F -1.23519 1.49083 1.73560
 F 1.64283 1.01966 -1.73632
 H 0.01309 -0.96424 2.35475
 H -0.28926 -0.90826 -2.35783
 H -0.02148 -1.03624 2.32399
 H -0.33798 -0.98172 -2.32013
 H 0.60107 0.18182 3.18701
 H -0.51681 0.36004 -3.18554
13
bifur_IRC_Distances_noMW_output/bifur_IRC_Distances_noMW point 265
C -0.31692 0.57051 1.28082
 C 0.48300 0.44140 -1.28120
 C 0.09125 0.51260 -0.00187
 C 0.10368 -0.37131 2.35163
 C -0.21757 -0.31722 -2.35098
 F -1.23619 1.49025 1.73557
 F 1.64337 1.01909 -1.73627
 H 0.01320 -0.96383 2.35616
 H -0.28885 -0.90789 -2.35928
 H -0.02155 -1.03642 2.32518
 H -0.33786 -0.98196 -2.32132
 H 0.60172 0.18325 3.18786
 H -0.51730 0.36153 -3.18632
13
bifur_IRC_Distances_noMW_output/bifur_IRC_Distances_noMW point 266
C -0.31719 0.57008 1.28110
 C 0.48310 0.44097 -1.28149
 C 0.09111 0.51135 -0.00190
 C 0.10376 -0.37106 2.35239
 C -0.21754 -0.31698 -2.35173
 F -1.23695 1.48980 1.73555
 F 1.64378 1.01866 -1.73624
 H 0.01329 -0.96351 2.35723
 H -0.28855 -0.90761 -2.36038
 H -0.02161 -1.03657 2.32609
 H -0.33776 -0.98215 -2.32222
 H 0.60222 0.18434 3.18851
 H -0.51767 0.36266 -3.18691
