# Supplementary material for: Low dimensional representations along intrinsic reaction coordinates and molecular dynamics trajectories using interatomic distance matrices
Source: Chem Sci. 2019 Sep 18;10(43):9954–68. doi: 10.1039/c9sc02742d (PMC6991188; doi:10.1039/c9sc02742d)
Supplement: Supplementary file 1 [file SC-010-C9SC02742D-s001.zip › C9SC02742D-SI/ESI_xyz_files/bifur_IRC_Distances_noMW_output/bifur_IRC_Distances_noMW_PC3.xyz]

13
bifur_IRC_Distances_noMW_output/bifur_IRC_Distances_noMW point 1
C 0.06103 0.64096 0.84536
 C 0.06316 0.62289 -0.84774
 C -1.00250 1.13019 -0.00210
 C -0.07851 -0.48326 1.81670
 C -0.07901 -0.48083 -1.81623
 F 0.86189 1.54661 1.29610
 F 0.86984 1.48444 -1.29741
 H -0.86453 -1.12821 1.58772
 H -0.86133 -1.15191 -1.58957
 H 0.85078 -1.04603 1.94367
 H 0.85531 -1.07750 -1.94034
 H -0.33305 -0.06357 2.70763
 H -0.34307 0.00622 -2.70380
13
bifur_IRC_Distances_noMW_output/bifur_IRC_Distances_noMW point 2
C 0.06099 0.64135 0.84599
 C 0.06316 0.62307 -0.84838
 C -1.00128 1.13048 -0.00210
 C -0.07848 -0.48332 1.81666
 C -0.07899 -0.48077 -1.81617
 F 0.86108 1.54681 1.29745
 F 0.86917 1.48403 -1.29881
 H -0.86454 -1.12794 1.58760
 H -0.86136 -1.15144 -1.58941
 H 0.85058 -1.04622 1.94296
 H 0.85508 -1.07733 -1.93957
 H -0.33267 -0.06428 2.70772
 H -0.34272 0.00556 -2.70394
13
bifur_IRC_Distances_noMW_output/bifur_IRC_Distances_noMW point 3
C 0.06089 0.64235 0.84762
 C 0.06317 0.62355 -0.85001
 C -0.99813 1.13124 -0.00213
 C -0.07840 -0.48346 1.81656
 C -0.07895 -0.48063 -1.81603
 F 0.85899 1.54732 1.30091
 F 0.86742 1.48299 -1.30242
 H -0.86458 -1.12724 1.58730
 H -0.86145 -1.15025 -1.58897
 H 0.85008 -1.04669 1.94112
 H 0.85449 -1.07691 -1.93761
 H -0.33170 -0.06612 2.70795
 H -0.34183 0.00386 -2.70429
13
bifur_IRC_Distances_noMW_output/bifur_IRC_Distances_noMW point 4
C 0.06071 0.64413 0.85051
 C 0.06318 0.62439 -0.85291
 C -0.99251 1.13258 -0.00217
 C -0.07825 -0.48370 1.81638
 C -0.07887 -0.48037 -1.81577
 F 0.85526 1.54821 1.30706
 F 0.86431 1.48115 -1.30884
 H -0.86464 -1.12599 1.58676
 H -0.86161 -1.14813 -1.58821
 H 0.84918 -1.04754 1.93785
 H 0.85345 -1.07617 -1.93411
 H -0.32996 -0.06938 2.70836
 H -0.34024 0.00083 -2.70492
13
bifur_IRC_Distances_noMW_output/bifur_IRC_Distances_noMW point 5
C 0.06045 0.64662 0.85458
 C 0.06320 0.62559 -0.85699
 C -0.98454 1.13446 -0.00223
 C -0.07805 -0.48404 1.81612
 C -0.07875 -0.48001 -1.81541
 F 0.84996 1.54947 1.31573
 F 0.85990 1.47857 -1.31787
 H -0.86475 -1.12424 1.58599
 H -0.86186 -1.14515 -1.58712
 H 0.84794 -1.04872 1.93325
 H 0.85199 -1.07514 -1.92920
 H -0.32750 -0.07398 2.70894
 H -0.33798 -0.00344 -2.70580
13
bifur_IRC_Distances_noMW_output/bifur_IRC_Distances_noMW point 6
C 0.06013 0.64960 0.85947
 C 0.06323 0.62705 -0.86189
 C -0.97487 1.13671 -0.00231
 C -0.07780 -0.48445 1.81581
 C -0.07862 -0.47958 -1.81497
 F 0.84353 1.55096 1.32614
 F 0.85458 1.47551 -1.32872
 H -0.86491 -1.12213 1.58507
 H -0.86221 -1.14156 -1.58583
 H 0.84646 -1.05013 1.92772
 H 0.85024 -1.07391 -1.92328
 H -0.32452 -0.07949 2.70963
 H -0.33525 -0.00857 -2.70686
13
bifur_IRC_Distances_noMW_output/bifur_IRC_Distances_noMW point 7
C 0.05979 0.65275 0.86465
 C 0.06328 0.62860 -0.86710
 C -0.96448 1.13909 -0.00239
 C -0.07752 -0.48488 1.81548
 C -0.07848 -0.47912 -1.81450
 F 0.83661 1.55253 1.33720
 F 0.84889 1.47230 -1.34025
 H -0.86513 -1.11989 1.58408
 H -0.86262 -1.13776 -1.58445
 H 0.84492 -1.05161 1.92186
 H 0.84840 -1.07264 -1.91700
 H -0.32133 -0.08535 2.71038
 H -0.33234 -0.01402 -2.70797
13
bifur_IRC_Distances_noMW_output/bifur_IRC_Distances_noMW point 8
C 0.05947 0.65572 0.86955
 C 0.06333 0.63009 -0.87203
 C -0.95453 1.14133 -0.00247
 C -0.07726 -0.48529 1.81517
 C -0.07835 -0.47870 -1.81405
 F 0.82998 1.55399 1.34766
 F 0.84347 1.46930 -1.35115
 H -0.86537 -1.11776 1.58314
 H -0.86306 -1.13416 -1.58314
 H 0.84349 -1.05301 1.91631
 H 0.84666 -1.07145 -1.91105
 H -0.31828 -0.09088 2.71109
 H -0.32955 -0.01918 -2.70901
13
bifur_IRC_Distances_noMW_output/bifur_IRC_Distances_noMW point 9
C 0.05919 0.65819 0.87364
 C 0.06338 0.63134 -0.87615
 C -0.94613 1.14320 -0.00254
 C -0.07704 -0.48563 1.81491
 C -0.07824 -0.47835 -1.81368
 F 0.82439 1.55519 1.35640
 F 0.83891 1.46683 -1.36026
 H -0.86559 -1.11598 1.58234
 H -0.86347 -1.13115 -1.58205
 H 0.84231 -1.05416 1.91167
 H 0.84522 -1.07047 -1.90609
 H -0.31571 -0.09551 2.71168
 H -0.32721 -0.02350 -2.70988
13
bifur_IRC_Distances_noMW_output/bifur_IRC_Distances_noMW point 10
C 0.05900 0.65989 0.87647
 C 0.06342 0.63220 -0.87899
 C -0.94029 1.14448 -0.00259
 C -0.07689 -0.48587 1.81473
 C -0.07817 -0.47810 -1.81342
 F 0.82049 1.55602 1.36243
 F 0.83575 1.46514 -1.36655
 H -0.86576 -1.11475 1.58180
 H -0.86376 -1.12908 -1.58130
 H 0.84150 -1.05495 1.90848
 H 0.84423 -1.06980 -1.90266
 H -0.31392 -0.09870 2.71210
 H -0.32559 -0.02647 -2.71048
13
bifur_IRC_Distances_noMW_output/bifur_IRC_Distances_noMW point 11
C 0.05892 0.66062 0.87769
 C 0.06344 0.63258 -0.88022
 C -0.93775 1.14503 -0.00261
 C -0.07682 -0.48597 1.81465
 C -0.07814 -0.47800 -1.81331
 F 0.81879 1.55637 1.36504
 F 0.83438 1.46441 -1.36928
 H -0.86584 -1.11421 1.58156
 H -0.86390 -1.12818 -1.58097
 H 0.84116 -1.05529 1.90709
 H 0.84380 -1.06952 -1.90117
 H -0.31314 -0.10008 2.71227
 H -0.32488 -0.02777 -2.71074
13
bifur_IRC_Distances_noMW_output/bifur_IRC_Distances_noMW point 12
C 0.05893 0.66057 0.87760
 C 0.06344 0.63255 -0.88013
 C -0.93793 1.14499 -0.00261
 C -0.07683 -0.48596 1.81465
 C -0.07814 -0.47801 -1.81332
 F 0.81891 1.55635 1.36485
 F 0.83448 1.46446 -1.36908
 H -0.86584 -1.11425 1.58158
 H -0.86389 -1.12825 -1.58100
 H 0.84118 -1.05527 1.90719
 H 0.84383 -1.06954 -1.90128
 H -0.31320 -0.09998 2.71226
 H -0.32493 -0.02767 -2.71072
13
bifur_IRC_Distances_noMW_output/bifur_IRC_Distances_noMW point 13
C 0.05896 0.66027 0.87711
 C 0.06343 0.63240 -0.87963
 C -0.93896 1.14477 -0.00260
 C -0.07686 -0.48592 1.81468
 C -0.07816 -0.47805 -1.81336
 F 0.81960 1.55621 1.36380
 F 0.83503 1.46475 -1.36798
 H -0.86581 -1.11447 1.58167
 H -0.86383 -1.12861 -1.58113
 H 0.84132 -1.05513 1.90775
 H 0.84400 -1.06965 -1.90188
 H -0.31351 -0.09942 2.71219
 H -0.32522 -0.02715 -2.71062
13
bifur_IRC_Distances_noMW_output/bifur_IRC_Distances_noMW point 14
C 0.05899 0.66001 0.87668
 C 0.06342 0.63227 -0.87920
 C -0.93985 1.14458 -0.00260
 C -0.07688 -0.48588 1.81471
 C -0.07817 -0.47809 -1.81340
 F 0.82019 1.55608 1.36289
 F 0.83551 1.46501 -1.36703
 H -0.86578 -1.11465 1.58175
 H -0.86379 -1.12892 -1.58124
 H 0.84144 -1.05501 1.90823
 H 0.84415 -1.06975 -1.90240
 H -0.31378 -0.09894 2.71213
 H -0.32546 -0.02670 -2.71053
13
bifur_IRC_Distances_noMW_output/bifur_IRC_Distances_noMW point 15
C 0.05901 0.65981 0.87635
 C 0.06342 0.63217 -0.87887
 C -0.94054 1.14442 -0.00259
 C -0.07690 -0.48586 1.81473
 C -0.07818 -0.47811 -1.81343
 F 0.82065 1.55598 1.36218
 F 0.83588 1.46521 -1.36629
 H -0.86576 -1.11480 1.58182
 H -0.86375 -1.12917 -1.58133
 H 0.84154 -1.05492 1.90861
 H 0.84427 -1.06983 -1.90280
 H -0.31399 -0.09856 2.71208
 H -0.32566 -0.02635 -2.71046
13
bifur_IRC_Distances_noMW_output/bifur_IRC_Distances_noMW point 16
C 0.05903 0.65965 0.87608
 C 0.06341 0.63208 -0.87860
 C -0.94110 1.14430 -0.00258
 C -0.07691 -0.48583 1.81475
 C -0.07818 -0.47814 -1.81346
 F 0.82103 1.55591 1.36160
 F 0.83619 1.46537 -1.36569
 H -0.86574 -1.11492 1.58187
 H -0.86372 -1.12937 -1.58140
 H 0.84161 -1.05484 1.90892
 H 0.84436 -1.06989 -1.90313
 H -0.31417 -0.09826 2.71204
 H -0.32581 -0.02606 -2.71040
13
bifur_IRC_Distances_noMW_output/bifur_IRC_Distances_noMW point 17
C 0.05905 0.65951 0.87584
 C 0.06341 0.63201 -0.87836
 C -0.94158 1.14420 -0.00258
 C -0.07692 -0.48581 1.81477
 C -0.07819 -0.47816 -1.81348
 F 0.82135 1.55584 1.36110
 F 0.83645 1.46551 -1.36517
 H -0.86573 -1.11502 1.58192
 H -0.86370 -1.12954 -1.58147
 H 0.84168 -1.05478 1.90918
 H 0.84444 -1.06995 -1.90341
 H -0.31431 -0.09799 2.71200
 H -0.32595 -0.02582 -2.71035
13
bifur_IRC_Distances_noMW_output/bifur_IRC_Distances_noMW point 18
C 0.05906 0.65939 0.87563
 C 0.06341 0.63195 -0.87815
 C -0.94202 1.14410 -0.00258
 C -0.07694 -0.48580 1.81478
 C -0.07819 -0.47817 -1.81350
 F 0.82164 1.55578 1.36065
 F 0.83668 1.46563 -1.36470
 H -0.86571 -1.11511 1.58196
 H -0.86367 -1.12969 -1.58152
 H 0.84174 -1.05472 1.90942
 H 0.84452 -1.07000 -1.90367
 H -0.31445 -0.09776 2.71197
 H -0.32607 -0.02560 -2.71030
13
bifur_IRC_Distances_noMW_output/bifur_IRC_Distances_noMW point 19
C 0.05907 0.65927 0.87544
 C 0.06341 0.63189 -0.87796
 C -0.94241 1.14401 -0.00257
 C -0.07695 -0.48578 1.81479
 C -0.07820 -0.47819 -1.81352
 F 0.82190 1.55572 1.36025
 F 0.83690 1.46575 -1.36428
 H -0.86570 -1.11519 1.58199
 H -0.86365 -1.12983 -1.58157
 H 0.84179 -1.05467 1.90964
 H 0.84458 -1.07004 -1.90390
 H -0.31457 -0.09754 2.71195
 H -0.32618 -0.02540 -2.71026
13
bifur_IRC_Distances_noMW_output/bifur_IRC_Distances_noMW point 20
C 0.05908 0.65917 0.87528
 C 0.06340 0.63184 -0.87779
 C -0.94276 1.14394 -0.00257
 C -0.07696 -0.48577 1.81480
 C -0.07820 -0.47821 -1.81353
 F 0.82214 1.55567 1.35989
 F 0.83709 1.46585 -1.36390
 H -0.86569 -1.11527 1.58203
 H -0.86364 -1.12995 -1.58162
 H 0.84184 -1.05462 1.90983
 H 0.84464 -1.07008 -1.90410
 H -0.31467 -0.09735 2.71192
 H -0.32627 -0.02522 -2.71023
13
bifur_IRC_Distances_noMW_output/bifur_IRC_Distances_noMW point 21
C 0.05909 0.65909 0.87514
 C 0.06340 0.63179 -0.87765
 C -0.94305 1.14387 -0.00257
 C -0.07696 -0.48576 1.81481
 C -0.07821 -0.47822 -1.81354
 F 0.82233 1.55563 1.35959
 F 0.83724 1.46593 -1.36359
 H -0.86568 -1.11533 1.58205
 H -0.86362 -1.13006 -1.58165
 H 0.84188 -1.05458 1.90998
 H 0.84469 -1.07011 -1.90427
 H -0.31476 -0.09719 2.71190
 H -0.32635 -0.02507 -2.71020
13
bifur_IRC_Distances_noMW_output/bifur_IRC_Distances_noMW point 22
C 0.05910 0.65902 0.87503
 C 0.06340 0.63176 -0.87754
 C -0.94327 1.14383 -0.00257
 C -0.07697 -0.48575 1.81482
 C -0.07821 -0.47823 -1.81355
 F 0.82247 1.55560 1.35936
 F 0.83736 1.46599 -1.36336
 H -0.86568 -1.11537 1.58207
 H -0.86361 -1.13013 -1.58168
 H 0.84191 -1.05455 1.91010
 H 0.84473 -1.07014 -1.90440
 H -0.31483 -0.09707 2.71189
 H -0.32641 -0.02496 -2.71018
13
bifur_IRC_Distances_noMW_output/bifur_IRC_Distances_noMW point 23
C 0.05911 0.65899 0.87497
 C 0.06340 0.63174 -0.87748
 C -0.94339 1.14380 -0.00257
 C -0.07697 -0.48574 1.81482
 C -0.07821 -0.47823 -1.81356
 F 0.82256 1.55558 1.35924
 F 0.83743 1.46603 -1.36322
 H -0.86567 -1.11540 1.58209
 H -0.86360 -1.13018 -1.58170
 H 0.84193 -1.05453 1.91017
 H 0.84475 -1.07015 -1.90447
 H -0.31487 -0.09701 2.71188
 H -0.32645 -0.02490 -2.71016
13
bifur_IRC_Distances_noMW_output/bifur_IRC_Distances_noMW point 24
C 0.05911 0.65898 0.87496
 C 0.06340 0.63174 -0.87747
 C -0.94342 1.14379 -0.00257
 C -0.07697 -0.48574 1.81482
 C -0.07821 -0.47823 -1.81356
 F 0.82257 1.55558 1.35921
 F 0.83744 1.46604 -1.36320
 H -0.86567 -1.11540 1.58209
 H -0.86360 -1.13019 -1.58170
 H 0.84193 -1.05453 1.91018
 H 0.84475 -1.07016 -1.90449
 H -0.31487 -0.09699 2.71188
 H -0.32646 -0.02488 -2.71016
13
bifur_IRC_Distances_noMW_output/bifur_IRC_Distances_noMW point 25
C 0.05910 0.65900 0.87500
 C 0.06340 0.63175 -0.87751
 C -0.94334 1.14381 -0.00257
 C -0.07697 -0.48574 1.81482
 C -0.07821 -0.47823 -1.81356
 F 0.82252 1.55559 1.35929
 F 0.83740 1.46602 -1.36328
 H -0.86567 -1.11539 1.58208
 H -0.86361 -1.13016 -1.58169
 H 0.84192 -1.05454 1.91014
 H 0.84474 -1.07015 -1.90444
 H -0.31485 -0.09704 2.71188
 H -0.32643 -0.02492 -2.71017
13
bifur_IRC_Distances_noMW_output/bifur_IRC_Distances_noMW point 26
C 0.05910 0.65906 0.87509
 C 0.06340 0.63178 -0.87760
 C -0.94316 1.14385 -0.00257
 C -0.07697 -0.48575 1.81482
 C -0.07821 -0.47822 -1.81355
 F 0.82240 1.55562 1.35948
 F 0.83730 1.46596 -1.36348
 H -0.86568 -1.11535 1.58206
 H -0.86362 -1.13009 -1.58167
 H 0.84189 -1.05457 1.91004
 H 0.84471 -1.07013 -1.90433
 H -0.31479 -0.09714 2.71189
 H -0.32638 -0.02502 -2.71019
13
bifur_IRC_Distances_noMW_output/bifur_IRC_Distances_noMW point 27
C 0.05909 0.65914 0.87523
 C 0.06340 0.63182 -0.87775
 C -0.94285 1.14392 -0.00257
 C -0.07696 -0.48576 1.81481
 C -0.07820 -0.47821 -1.81353
 F 0.82219 1.55566 1.35979
 F 0.83713 1.46587 -1.36380
 H -0.86569 -1.11529 1.58204
 H -0.86363 -1.12999 -1.58163
 H 0.84185 -1.05461 1.90987
 H 0.84466 -1.07009 -1.90415
 H -0.31470 -0.09730 2.71192
 H -0.32630 -0.02517 -2.71022
13
bifur_IRC_Distances_noMW_output/bifur_IRC_Distances_noMW point 28
C 0.05907 0.65926 0.87543
 C 0.06341 0.63188 -0.87794
 C -0.94245 1.14401 -0.00257
 C -0.07695 -0.48578 1.81479
 C -0.07820 -0.47819 -1.81352
 F 0.82193 1.55572 1.36021
 F 0.83692 1.46576 -1.36424
 H -0.86570 -1.11520 1.58200
 H -0.86365 -1.12984 -1.58158
 H 0.84180 -1.05466 1.90966
 H 0.84459 -1.07005 -1.90392
 H -0.31458 -0.09752 2.71194
 H -0.32619 -0.02538 -2.71026
13
bifur_IRC_Distances_noMW_output/bifur_IRC_Distances_noMW point 29
C 0.05905 0.65946 0.87576
 C 0.06341 0.63199 -0.87827
 C -0.94176 1.14416 -0.00258
 C -0.07693 -0.48581 1.81477
 C -0.07819 -0.47816 -1.81349
 F 0.82147 1.55581 1.36092
 F 0.83655 1.46556 -1.36497
 H -0.86572 -1.11506 1.58193
 H -0.86369 -1.12960 -1.58149
 H 0.84170 -1.05475 1.90928
 H 0.84447 -1.06997 -1.90352
 H -0.31437 -0.09790 2.71199
 H -0.32600 -0.02573 -2.71033
13
bifur_IRC_Distances_noMW_output/bifur_IRC_Distances_noMW point 30
C 0.05903 0.65966 0.87610
 C 0.06341 0.63209 -0.87862
 C -0.94106 1.14431 -0.00259
 C -0.07691 -0.48584 1.81475
 C -0.07818 -0.47814 -1.81346
 F 0.82100 1.55591 1.36164
 F 0.83616 1.46536 -1.36573
 H -0.86574 -1.11491 1.58187
 H -0.86372 -1.12935 -1.58140
 H 0.84161 -1.05485 1.90889
 H 0.84435 -1.06989 -1.90310
 H -0.31415 -0.09828 2.71204
 H -0.32580 -0.02609 -2.71040
13
bifur_IRC_Distances_noMW_output/bifur_IRC_Distances_noMW point 31
C 0.05899 0.65999 0.87664
 C 0.06342 0.63226 -0.87917
 C -0.93992 1.14456 -0.00259
 C -0.07688 -0.48588 1.81471
 C -0.07817 -0.47809 -1.81341
 F 0.82024 1.55607 1.36281
 F 0.83555 1.46503 -1.36695
 H -0.86578 -1.11467 1.58176
 H -0.86378 -1.12895 -1.58125
 H 0.84145 -1.05500 1.90827
 H 0.84416 -1.06976 -1.90244
 H -0.31380 -0.09890 2.71212
 H -0.32548 -0.02666 -2.71052
13
bifur_IRC_Distances_noMW_output/bifur_IRC_Distances_noMW point 32
C 0.05895 0.66036 0.87725
 C 0.06343 0.63245 -0.87978
 C -0.93865 1.14484 -0.00261
 C -0.07685 -0.48593 1.81468
 C -0.07815 -0.47804 -1.81335
 F 0.81939 1.55625 1.36412
 F 0.83486 1.46467 -1.36831
 H -0.86581 -1.11440 1.58164
 H -0.86385 -1.12850 -1.58109
 H 0.84128 -1.05517 1.90758
 H 0.84395 -1.06962 -1.90170
 H -0.31342 -0.09959 2.71221
 H -0.32513 -0.02731 -2.71065
13
bifur_IRC_Distances_noMW_output/bifur_IRC_Distances_noMW point 33
C 0.05891 0.66077 0.87794
 C 0.06344 0.63266 -0.88048
 C -0.93721 1.14515 -0.00262
 C -0.07681 -0.48599 1.81463
 C -0.07814 -0.47798 -1.81329
 F 0.81843 1.55645 1.36559
 F 0.83409 1.46425 -1.36985
 H -0.86586 -1.11410 1.58151
 H -0.86393 -1.12799 -1.58091
 H 0.84108 -1.05537 1.90680
 H 0.84371 -1.06946 -1.90086
 H -0.31298 -0.10037 2.71231
 H -0.32473 -0.02804 -2.71079
13
bifur_IRC_Distances_noMW_output/bifur_IRC_Distances_noMW point 34
C 0.05885 0.66127 0.87877
 C 0.06345 0.63292 -0.88131
 C -0.93550 1.14552 -0.00263
 C -0.07677 -0.48606 1.81458
 C -0.07812 -0.47791 -1.81321
 F 0.81729 1.55669 1.36735
 F 0.83316 1.46377 -1.37168
 H -0.86591 -1.11374 1.58135
 H -0.86402 -1.12739 -1.58069
 H 0.84085 -1.05559 1.90587
 H 0.84342 -1.06926 -1.89986
 H -0.31245 -0.10130 2.71243
 H -0.32426 -0.02890 -2.71097
13
bifur_IRC_Distances_noMW_output/bifur_IRC_Distances_noMW point 35
C 0.05879 0.66183 0.87970
 C 0.06347 0.63321 -0.88225
 C -0.93354 1.14595 -0.00265
 C -0.07671 -0.48613 1.81452
 C -0.07809 -0.47783 -1.81312
 F 0.81598 1.55696 1.36935
 F 0.83210 1.46321 -1.37377
 H -0.86598 -1.11333 1.58116
 H -0.86413 -1.12670 -1.58044
 H 0.84059 -1.05586 1.90481
 H 0.84309 -1.06905 -1.89872
 H -0.31185 -0.10236 2.71257
 H -0.32371 -0.02989 -2.71116
13
bifur_IRC_Distances_noMW_output/bifur_IRC_Distances_noMW point 36
C 0.05874 0.66222 0.88036
 C 0.06348 0.63341 -0.88291
 C -0.93216 1.14625 -0.00266
 C -0.07668 -0.48619 1.81447
 C -0.07808 -0.47777 -1.81306
 F 0.81506 1.55715 1.37076
 F 0.83136 1.46282 -1.37524
 H -0.86602 -1.11305 1.58104
 H -0.86421 -1.12622 -1.58026
 H 0.84041 -1.05604 1.90406
 H 0.84286 -1.06889 -1.89792
 H -0.31143 -0.10310 2.71267
 H -0.32333 -0.03059 -2.71130
13
bifur_IRC_Distances_noMW_output/bifur_IRC_Distances_noMW point 37
C 0.05870 0.66260 0.88099
 C 0.06349 0.63361 -0.88355
 C -0.93083 1.14653 -0.00267
 C -0.07664 -0.48624 1.81443
 C -0.07806 -0.47772 -1.81301
 F 0.81417 1.55733 1.37211
 F 0.83065 1.46245 -1.37665
 H -0.86607 -1.11277 1.58091
 H -0.86428 -1.12576 -1.58010
 H 0.84023 -1.05621 1.90335
 H 0.84264 -1.06875 -1.89715
 H -0.31103 -0.10381 2.71276
 H -0.32297 -0.03126 -2.71143
13
bifur_IRC_Distances_noMW_output/bifur_IRC_Distances_noMW point 38
C 0.05865 0.66299 0.88164
 C 0.06350 0.63381 -0.88421
 C -0.92946 1.14683 -0.00268
 C -0.07661 -0.48629 1.81439
 C -0.07804 -0.47766 -1.81295
 F 0.81325 1.55752 1.37351
 F 0.82991 1.46206 -1.37810
 H -0.86611 -1.11249 1.58078
 H -0.86436 -1.12528 -1.57992
 H 0.84005 -1.05639 1.90261
 H 0.84241 -1.06860 -1.89635
 H -0.31061 -0.10455 2.71286
 H -0.32259 -0.03195 -2.71157
13
bifur_IRC_Distances_noMW_output/bifur_IRC_Distances_noMW point 39
C 0.05861 0.66342 0.88236
 C 0.06351 0.63404 -0.88494
 C -0.92794 1.14715 -0.00270
 C -0.07657 -0.48635 1.81434
 C -0.07803 -0.47760 -1.81288
 F 0.81224 1.55772 1.37505
 F 0.82909 1.46164 -1.37971
 H -0.86617 -1.11217 1.58064
 H -0.86444 -1.12475 -1.57973
 H 0.83985 -1.05659 1.90179
 H 0.84216 -1.06843 -1.89548
 H -0.31015 -0.10537 2.71296
 H -0.32217 -0.03271 -2.71172
13
bifur_IRC_Distances_noMW_output/bifur_IRC_Distances_noMW point 40
C 0.05855 0.66392 0.88319
 C 0.06353 0.63429 -0.88577
 C -0.92619 1.14753 -0.00271
 C -0.07652 -0.48642 1.81429
 C -0.07801 -0.47753 -1.81280
 F 0.81107 1.55796 1.37682
 F 0.82815 1.46115 -1.38156
 H -0.86623 -1.11181 1.58048
 H -0.86455 -1.12414 -1.57951
 H 0.83962 -1.05682 1.90085
 H 0.84187 -1.06824 -1.89447
 H -0.30961 -0.10630 2.71309
 H -0.32168 -0.03359 -2.71190
13
bifur_IRC_Distances_noMW_output/bifur_IRC_Distances_noMW point 41
C 0.05848 0.66452 0.88419
 C 0.06354 0.63461 -0.88678
 C -0.92407 1.14798 -0.00273
 C -0.07646 -0.48651 1.81423
 C -0.07798 -0.47745 -1.81271
 F 0.80965 1.55825 1.37897
 F 0.82701 1.46056 -1.38380
 H -0.86630 -1.11137 1.58028
 H -0.86467 -1.12340 -1.57924
 H 0.83934 -1.05710 1.89971
 H 0.84152 -1.06801 -1.89325
 H -0.30897 -0.10744 2.71323
 H -0.32110 -0.03465 -2.71211
13
bifur_IRC_Distances_noMW_output/bifur_IRC_Distances_noMW point 42
C 0.05840 0.66524 0.88540
 C 0.06357 0.63499 -0.88800
 C -0.92152 1.14852 -0.00275
 C -0.07640 -0.48660 1.81415
 C -0.07795 -0.47735 -1.81260
 F 0.80795 1.55859 1.38154
 F 0.82564 1.45986 -1.38648
 H -0.86640 -1.11084 1.58005
 H -0.86482 -1.12252 -1.57892
 H 0.83901 -1.05743 1.89835
 H 0.84110 -1.06774 -1.89178
 H -0.30819 -0.10880 2.71341
 H -0.32039 -0.03592 -2.71236
13
bifur_IRC_Distances_noMW_output/bifur_IRC_Distances_noMW point 43
C 0.05830 0.66609 0.88682
 C 0.06359 0.63543 -0.88943
 C -0.91849 1.14916 -0.00278
 C -0.07632 -0.48672 1.81405
 C -0.07792 -0.47723 -1.81247
 F 0.80592 1.55899 1.38459
 F 0.82402 1.45903 -1.38965
 H -0.86651 -1.11022 1.57976
 H -0.86501 -1.12147 -1.57854
 H 0.83862 -1.05782 1.89674
 H 0.84061 -1.06742 -1.89005
 H -0.30727 -0.11040 2.71362
 H -0.31956 -0.03742 -2.71266
13
bifur_IRC_Distances_noMW_output/bifur_IRC_Distances_noMW point 44
C 0.05819 0.66706 0.88845
 C 0.06362 0.63595 -0.89108
 C -0.91499 1.14990 -0.00281
 C -0.07622 -0.48686 1.81395
 C -0.07788 -0.47709 -1.81232
 F 0.80359 1.55946 1.38808
 F 0.82214 1.45809 -1.39330
 H -0.86664 -1.10950 1.57944
 H -0.86523 -1.12027 -1.57811
 H 0.83818 -1.05827 1.89489
 H 0.84004 -1.06705 -1.88806
 H -0.30620 -0.11225 2.71387
 H -0.31860 -0.03915 -2.71300
13
bifur_IRC_Distances_noMW_output/bifur_IRC_Distances_noMW point 45
C 0.05806 0.66815 0.89029
 C 0.06366 0.63653 -0.89294
 C -0.91104 1.15073 -0.00284
 C -0.07612 -0.48701 1.81383
 C -0.07784 -0.47694 -1.81215
 F 0.80094 1.55997 1.39202
 F 0.82003 1.45703 -1.39741
 H -0.86680 -1.10869 1.57908
 H -0.86548 -1.11892 -1.57762
 H 0.83768 -1.05877 1.89280
 H 0.83941 -1.06664 -1.88582
 H -0.30500 -0.11433 2.71414
 H -0.31751 -0.04110 -2.71338
13
bifur_IRC_Distances_noMW_output/bifur_IRC_Distances_noMW point 46
C 0.05792 0.66938 0.89236
 C 0.06370 0.63719 -0.89503
 C -0.90656 1.15166 -0.00288
 C -0.07600 -0.48718 1.81369
 C -0.07779 -0.47677 -1.81196
 F 0.79795 1.56055 1.39647
 F 0.81764 1.45584 -1.40204
 H -0.86698 -1.10778 1.57866
 H -0.86577 -1.11740 -1.57707
 H 0.83713 -1.05934 1.89045
 H 0.83869 -1.06619 -1.88329
 H -0.30364 -0.11668 2.71445
 H -0.31629 -0.04330 -2.71381
13
bifur_IRC_Distances_noMW_output/bifur_IRC_Distances_noMW point 47
C 0.05776 0.67079 0.89473
 C 0.06376 0.63795 -0.89743
 C -0.90142 1.15272 -0.00293
 C -0.07587 -0.48737 1.81354
 C -0.07774 -0.47657 -1.81174
 F 0.79451 1.56121 1.40154
 F 0.81490 1.45449 -1.40733
 H -0.86720 -1.10674 1.57819
 H -0.86612 -1.11566 -1.57644
 H 0.83650 -1.05998 1.88776
 H 0.83788 -1.06567 -1.88040
 H -0.30208 -0.11935 2.71481
 H -0.31488 -0.04581 -2.71430
13
bifur_IRC_Distances_noMW_output/bifur_IRC_Distances_noMW point 48
C 0.05757 0.67239 0.89743
 C 0.06382 0.63882 -0.90016
 C -0.89550 1.15393 -0.00298
 C -0.07571 -0.48759 1.81336
 C -0.07767 -0.47635 -1.81148
 F 0.79054 1.56196 1.40734
 F 0.81176 1.45296 -1.41338
 H -0.86746 -1.10554 1.57765
 H -0.86653 -1.11368 -1.57572
 H 0.83579 -1.06071 1.88469
 H 0.83695 -1.06508 -1.87710
 H -0.30029 -0.12241 2.71521
 H -0.31326 -0.04869 -2.71486
13
bifur_IRC_Distances_noMW_output/bifur_IRC_Distances_noMW point 49
C 0.05736 0.67417 0.90046
 C 0.06389 0.63979 -0.90323
 C -0.88882 1.15529 -0.00304
 C -0.07553 -0.48784 1.81316
 C -0.07761 -0.47610 -1.81120
 F 0.78607 1.56279 1.41384
 F 0.80822 1.45126 -1.42016
 H -0.86777 -1.10421 1.57704
 H -0.86701 -1.11145 -1.57492
 H 0.83500 -1.06153 1.88125
 H 0.83592 -1.06444 -1.87340
 H -0.29826 -0.12584 2.71567
 H -0.31145 -0.05191 -2.71549
13
bifur_IRC_Distances_noMW_output/bifur_IRC_Distances_noMW point 50
C 0.05712 0.67619 0.90388
 C 0.06398 0.64091 -0.90669
 C -0.88120 1.15682 -0.00310
 C -0.07533 -0.48812 1.81293
 C -0.07753 -0.47583 -1.81088
 F 0.78096 1.56371 1.42119
 F 0.80419 1.44937 -1.42781
 H -0.86814 -1.10269 1.57635
 H -0.86758 -1.10894 -1.57401
 H 0.83412 -1.06244 1.87737
 H 0.83475 -1.06372 -1.86922
 H -0.29596 -0.12971 2.71619
 H -0.30938 -0.05555 -2.71619
13
bifur_IRC_Distances_noMW_output/bifur_IRC_Distances_noMW point 51
C 0.05684 0.67848 0.90778
 C 0.06409 0.64219 -0.91064
 C -0.87243 1.15855 -0.00318
 C -0.07510 -0.48843 1.81268
 C -0.07745 -0.47551 -1.81052
 F 0.77509 1.56476 1.42957
 F 0.79957 1.44723 -1.43654
 H -0.86859 -1.10096 1.57555
 H -0.86827 -1.10608 -1.57298
 H 0.83314 -1.06347 1.87294
 H 0.83343 -1.06292 -1.86445
 H -0.29332 -0.13412 2.71679
 H -0.30701 -0.05970 -2.71699
13
bifur_IRC_Distances_noMW_output/bifur_IRC_Distances_noMW point 52
C 0.05652 0.68110 0.91227
 C 0.06422 0.64367 -0.91519
 C -0.86222 1.16054 -0.00327
 C -0.07482 -0.48879 1.81238
 C -0.07736 -0.47516 -1.81010
 F 0.76824 1.56594 1.43921
 F 0.79421 1.44480 -1.44660
 H -0.86914 -1.09896 1.57464
 H -0.86910 -1.10279 -1.57179
 H 0.83203 -1.06465 1.86784
 H 0.83192 -1.06201 -1.85896
 H -0.29024 -0.13920 2.71748
 H -0.30426 -0.06449 -2.71790
13
bifur_IRC_Distances_noMW_output/bifur_IRC_Distances_noMW point 53
C 0.05616 0.68403 0.91730
 C 0.06439 0.64535 -0.92030
 C -0.85061 1.16277 -0.00337
 C -0.07451 -0.48920 1.81204
 C -0.07726 -0.47477 -1.80963
 F 0.76044 1.56725 1.45005
 F 0.78814 1.44213 -1.45789
 H -0.86980 -1.09672 1.57360
 H -0.87010 -1.09910 -1.57046
 H 0.83082 -1.06596 1.86212
 H 0.83024 -1.06102 -1.85280
 H -0.28675 -0.14490 2.71826
 H -0.30115 -0.06986 -2.71893
13
bifur_IRC_Distances_noMW_output/bifur_IRC_Distances_noMW point 54
C 0.05578 0.68715 0.92269
 C 0.06458 0.64717 -0.92577
 C -0.83799 1.16514 -0.00347
 C -0.07418 -0.48963 1.81168
 C -0.07716 -0.47436 -1.80912
 F 0.75196 1.56863 1.46165
 F 0.78158 1.43932 -1.46997
 H -0.87057 -1.09430 1.57248
 H -0.87124 -1.09515 -1.56904
 H 0.82955 -1.06734 1.85599
 H 0.82846 -1.06000 -1.84620
 H -0.28297 -0.15100 2.71910
 H -0.29779 -0.07563 -2.72001
13
bifur_IRC_Distances_noMW_output/bifur_IRC_Distances_noMW point 55
C 0.05538 0.69028 0.92813
 C 0.06479 0.64904 -0.93130
 C -0.82504 1.16753 -0.00358
 C -0.07383 -0.49006 1.81131
 C -0.07706 -0.47395 -1.80861
 F 0.74324 1.57000 1.47338
 F 0.77487 1.43653 -1.48219
 H -0.87141 -1.09186 1.57134
 H -0.87247 -1.09117 -1.56761
 H 0.82831 -1.06873 1.84980
 H 0.82667 -1.05900 -1.83952
 H -0.27910 -0.15716 2.71996
 H -0.29435 -0.08146 -2.72111
13
bifur_IRC_Distances_noMW_output/bifur_IRC_Distances_noMW point 56
C 0.05503 0.69308 0.93301
 C 0.06499 0.65072 -0.93626
 C -0.81324 1.16966 -0.00368
 C -0.07351 -0.49044 1.81099
 C -0.07698 -0.47359 -1.80815
 F 0.73530 1.57120 1.48392
 F 0.76879 1.43409 -1.49316
 H -0.87221 -1.08966 1.57031
 H -0.87364 -1.08760 -1.56633
 H 0.82722 -1.06995 1.84424
 H 0.82508 -1.05813 -1.83353
 H -0.27559 -0.16268 2.72073
 H -0.29124 -0.08671 -2.72208
13
bifur_IRC_Distances_noMW_output/bifur_IRC_Distances_noMW point 57
C 0.05458 0.69656 0.93911
 C 0.06526 0.65286 -0.94247
 C -0.79824 1.17232 -0.00380
 C -0.07311 -0.49092 1.81057
 C -0.07688 -0.47314 -1.80757
 F 0.72520 1.57267 1.49709
 F 0.76110 1.43109 -1.50687
 H -0.87328 -1.08689 1.56901
 H -0.87520 -1.08314 -1.56473
 H 0.82591 -1.07147 1.83730
 H 0.82311 -1.05708 -1.82605
 H -0.27113 -0.16959 2.72171
 H -0.28732 -0.09327 -2.72329
13
bifur_IRC_Distances_noMW_output/bifur_IRC_Distances_noMW point 58
C 0.05409 0.70033 0.94576
 C 0.06558 0.65522 -0.94925
 C -0.78158 1.17520 -0.00393
 C -0.07266 -0.49144 1.81012
 C -0.07678 -0.47268 -1.80695
 F 0.71396 1.57424 1.51146
 F 0.75261 1.42792 -1.52183
 H -0.87455 -1.08387 1.56758
 H -0.87702 -1.07829 -1.56300
 H 0.82453 -1.07309 1.82973
 H 0.82099 -1.05600 -1.81788
 H -0.26620 -0.17711 2.72279
 H -0.28299 -0.10044 -2.72460
13
bifur_IRC_Distances_noMW_output/bifur_IRC_Distances_noMW point 59
C 0.05356 0.70437 0.95294
 C 0.06596 0.65780 -0.95657
 C -0.76318 1.17830 -0.00407
 C -0.07216 -0.49199 1.80963
 C -0.07668 -0.47218 -1.80627
 F 0.70154 1.57588 1.52700
 F 0.74329 1.42460 -1.53799
 H -0.87602 -1.08059 1.56602
 H -0.87913 -1.07307 -1.56114
 H 0.82311 -1.07481 1.82155
 H 0.81873 -1.05489 -1.80906
 H -0.26078 -0.18523 2.72396
 H -0.27825 -0.10819 -2.72601
13
bifur_IRC_Distances_noMW_output/bifur_IRC_Distances_noMW point 60
C 0.05300 0.70863 0.96056
 C 0.06640 0.66059 -0.96434
 C -0.74319 1.18157 -0.00422
 C -0.07161 -0.49257 1.80911
 C -0.07658 -0.47168 -1.80555
 F 0.68802 1.57758 1.54351
 F 0.73323 1.42119 -1.55515
 H -0.87772 -1.07709 1.56435
 H -0.88154 -1.06753 -1.55917
 H 0.82168 -1.07660 1.81287
 H 0.81637 -1.05379 -1.79969
 H -0.25492 -0.19386 2.72523
 H -0.27314 -0.11645 -2.72750
13
bifur_IRC_Distances_noMW_output/bifur_IRC_Distances_noMW point 61
C 0.05240 0.71306 0.96855
 C 0.06691 0.66357 -0.97250
 C -0.72172 1.18498 -0.00437
 C -0.07103 -0.49317 1.80856
 C -0.07649 -0.47117 -1.80480
 F 0.67348 1.57929 1.56083
 F 0.72251 1.41776 -1.57314
 H -0.87964 -1.07341 1.56258
 H -0.88426 -1.06174 -1.55713
 H 0.82026 -1.07844 1.80377
 H 0.81392 -1.05272 -1.78987
 H -0.24865 -0.20288 2.72657
 H -0.26771 -0.12512 -2.72904
13
bifur_IRC_Distances_noMW_output/bifur_IRC_Distances_noMW point 62
C 0.05179 0.71758 0.97679
 C 0.06749 0.66669 -0.98092
 C -0.69896 1.18848 -0.00452
 C -0.07040 -0.49378 1.80799
 C -0.07642 -0.47067 -1.80403
 F 0.65805 1.58099 1.57872
 F 0.71122 1.41436 -1.59172
 H -0.88178 -1.06959 1.56073
 H -0.88727 -1.05579 -1.55503
 H 0.81889 -1.08029 1.79438
 H 0.81144 -1.05171 -1.77974
 H -0.24204 -0.21219 2.72798
 H -0.26202 -0.13409 -2.73062
13
bifur_IRC_Distances_noMW_output/bifur_IRC_Distances_noMW point 63
C 0.05116 0.72215 0.98517
 C 0.06814 0.66992 -0.98949
 C -0.67516 1.19202 -0.00467
 C -0.06974 -0.49439 1.80741
 C -0.07635 -0.47018 -1.80325
 F 0.64189 1.58266 1.59695
 F 0.69951 1.41105 -1.61063
 H -0.88412 -1.06567 1.55882
 H -0.89056 -1.04975 -1.55291
 H 0.81758 -1.08213 1.78482
 H 0.80895 -1.05077 -1.76943
 H -0.23516 -0.22166 2.72943
 H -0.25613 -0.14324 -2.73222
13
bifur_IRC_Distances_noMW_output/bifur_IRC_Distances_noMW point 64
C 0.05053 0.72670 0.99361
 C 0.06885 0.67323 -0.99812
 C -0.65053 1.19556 -0.00481
 C -0.06906 -0.49499 1.80682
 C -0.07630 -0.46971 -1.80246
 F 0.62513 1.58426 1.61531
 F 0.68749 1.40789 -1.62967
 H -0.88664 -1.06172 1.55688
 H -0.89410 -1.04369 -1.55080
 H 0.81635 -1.08394 1.77520
 H 0.80648 -1.04994 -1.75906
 H -0.22809 -0.23118 2.73091
 H -0.25011 -0.15247 -2.73382
13
bifur_IRC_Distances_noMW_output/bifur_IRC_Distances_noMW point 65
C 0.04991 0.73120 1.00203
 C 0.06962 0.67659 -1.00674
 C -0.62524 1.19908 -0.00494
 C -0.06835 -0.49559 1.80624
 C -0.07627 -0.46928 -1.80169
 F 0.60789 1.58579 1.63366
 F 0.67524 1.40489 -1.64868
 H -0.88931 -1.05774 1.55492
 H -0.89787 -1.03767 -1.54870
 H 0.81522 -1.08569 1.76560
 H 0.80404 -1.04921 -1.74871
 H -0.22086 -0.24068 2.73241
 H -0.24401 -0.16172 -2.73540
13
bifur_IRC_Distances_noMW_output/bifur_IRC_Distances_noMW point 66
C 0.04929 0.73563 1.01042
 C 0.07046 0.68000 -1.01532
 C -0.59937 1.20257 -0.00505
 C -0.06762 -0.49617 1.80565
 C -0.07626 -0.46887 -1.80092
 F 0.59021 1.58724 1.65194
 F 0.66281 1.40207 -1.66760
 H -0.89213 -1.05376 1.55294
 H -0.90184 -1.03170 -1.54664
 H 0.81417 -1.08738 1.75605
 H 0.80164 -1.04858 -1.73842
 H -0.21352 -0.25011 2.73392
 H -0.23784 -0.17094 -2.73697
13
bifur_IRC_Distances_noMW_output/bifur_IRC_Distances_noMW point 67
C 0.04868 0.74000 1.01874
 C 0.07137 0.68344 -1.02385
 C -0.57294 1.20602 -0.00516
 C -0.06687 -0.49674 1.80507
 C -0.07627 -0.46849 -1.80016
 F 0.57213 1.58861 1.67011
 F 0.65021 1.39943 -1.68639
 H -0.89508 -1.04979 1.55096
 H -0.90600 -1.02580 -1.54462
 H 0.81320 -1.08901 1.74657
 H 0.79926 -1.04807 -1.72820
 H -0.20606 -0.25948 2.73544
 H -0.23163 -0.18012 -2.73852
13
bifur_IRC_Distances_noMW_output/bifur_IRC_Distances_noMW point 68
C 0.04809 0.74429 1.02701
 C 0.07235 0.68691 -1.03231
 C -0.54599 1.20943 -0.00526
 C -0.06610 -0.49729 1.80449
 C -0.07629 -0.46814 -1.79942
 F 0.55364 1.58989 1.68818
 F 0.63746 1.39697 -1.70505
 H -0.89814 -1.04583 1.54897
 H -0.91034 -1.01997 -1.54263
 H 0.81231 -1.09059 1.73715
 H 0.79692 -1.04766 -1.71807
 H -0.19851 -0.26876 2.73698
 H -0.22538 -0.18926 -2.74005
13
bifur_IRC_Distances_noMW_output/bifur_IRC_Distances_noMW point 69
C 0.04751 0.74851 1.03522
 C 0.07339 0.69041 -1.04072
 C -0.51849 1.21281 -0.00534
 C -0.06531 -0.49783 1.80391
 C -0.07633 -0.46782 -1.79868
 F 0.53473 1.59109 1.70614
 F 0.62455 1.39467 -1.72359
 H -0.90131 -1.04187 1.54697
 H -0.91484 -1.01421 -1.54067
 H 0.81147 -1.09210 1.72780
 H 0.79458 -1.04735 -1.70801
 H -0.19085 -0.27797 2.73853
 H -0.21909 -0.19835 -2.74156
13
bifur_IRC_Distances_noMW_output/bifur_IRC_Distances_noMW point 70
C 0.04695 0.75266 1.04338
 C 0.07451 0.69395 -1.04908
 C -0.49047 1.21617 -0.00540
 C -0.06450 -0.49835 1.80334
 C -0.07639 -0.46753 -1.79796
 F 0.51542 1.59220 1.72400
 F 0.61149 1.39255 -1.74201
 H -0.90455 -1.03792 1.54496
 H -0.91950 -1.00851 -1.53875
 H 0.81067 -1.09355 1.71851
 H 0.79224 -1.04716 -1.69803
 H -0.18309 -0.28711 2.74009
 H -0.21277 -0.20741 -2.74306
13
bifur_IRC_Distances_noMW_output/bifur_IRC_Distances_noMW point 71
C 0.04641 0.75675 1.05149
 C 0.07569 0.69753 -1.05739
 C -0.46193 1.21951 -0.00546
 C -0.06366 -0.49886 1.80277
 C -0.07647 -0.46726 -1.79725
 F 0.49571 1.59323 1.74178
 F 0.59827 1.39058 -1.76031
 H -0.90787 -1.03397 1.54295
 H -0.92429 -1.00288 -1.53686
 H 0.80991 -1.09494 1.70928
 H 0.78990 -1.04706 -1.68813
 H -0.17525 -0.29618 2.74166
 H -0.20643 -0.21644 -2.74454
13
bifur_IRC_Distances_noMW_output/bifur_IRC_Distances_noMW point 72
C 0.04589 0.76077 1.05956
 C 0.07695 0.70114 -1.06564
 C -0.43289 1.22284 -0.00549
 C -0.06280 -0.49936 1.80221
 C -0.07656 -0.46703 -1.79655
 F 0.47561 1.59417 1.75947
 F 0.58491 1.38877 -1.77851
 H -0.91122 -1.03003 1.54092
 H -0.92918 -0.99731 -1.53500
 H 0.80915 -1.09628 1.70010
 H 0.78753 -1.04707 -1.67829
 H -0.16733 -0.30517 2.74324
 H -0.20006 -0.22543 -2.74601
13
bifur_IRC_Distances_noMW_output/bifur_IRC_Distances_noMW point 73
C 0.04540 0.76473 1.06758
 C 0.07828 0.70478 -1.07385
 C -0.40339 1.22616 -0.00552
 C -0.06193 -0.49984 1.80165
 C -0.07667 -0.46683 -1.79587
 F 0.45515 1.59501 1.77707
 F 0.57142 1.38711 -1.79661
 H -0.91460 -1.02609 1.53890
 H -0.93416 -0.99181 -1.53317
 H 0.80840 -1.09756 1.69098
 H 0.78514 -1.04718 -1.66853
 H -0.15934 -0.31410 2.74484
 H -0.19369 -0.23438 -2.74747
13
bifur_IRC_Distances_noMW_output/bifur_IRC_Distances_noMW point 74
C 0.04495 0.76862 1.07556
 C 0.07966 0.70846 -1.08201
 C -0.37348 1.22949 -0.00552
 C -0.06103 -0.50030 1.80109
 C -0.07679 -0.46665 -1.79520
 F 0.43438 1.59576 1.79458
 F 0.55779 1.38560 -1.81459
 H -0.91798 -1.02216 1.53686
 H -0.93918 -0.98638 -1.53138
 H 0.80762 -1.09879 1.68191
 H 0.78270 -1.04740 -1.65884
 H -0.15131 -0.32295 2.74645
 H -0.18733 -0.24330 -2.74891
13
bifur_IRC_Distances_noMW_output/bifur_IRC_Distances_noMW point 75
C 0.04453 0.77246 1.08349
 C 0.08111 0.71217 -1.09012
 C -0.34323 1.23282 -0.00551
 C -0.06012 -0.50075 1.80054
 C -0.07692 -0.46651 -1.79454
 F 0.41335 1.59641 1.81201
 F 0.54404 1.38424 -1.83247
 H -0.92133 -1.01823 1.53483
 H -0.94423 -0.98101 -1.52961
 H 0.80680 -1.09997 1.67290
 H 0.78022 -1.04772 -1.64924
 H -0.14325 -0.33173 2.74807
 H -0.18097 -0.25217 -2.75035
13
bifur_IRC_Distances_noMW_output/bifur_IRC_Distances_noMW point 76
C 0.04417 0.77623 1.09138
 C 0.08260 0.71591 -1.09818
 C -0.31270 1.23617 -0.00548
 C -0.05919 -0.50118 1.79999
 C -0.07706 -0.46639 -1.79390
 F 0.39212 1.59695 1.82935
 F 0.53018 1.38301 -1.85023
 H -0.92464 -1.01431 1.53279
 H -0.94926 -0.97571 -1.52787
 H 0.80593 -1.10110 1.66394
 H 0.77770 -1.04815 -1.63971
 H -0.13520 -0.34043 2.74970
 H -0.17465 -0.26101 -2.75177
13
bifur_IRC_Distances_noMW_output/bifur_IRC_Distances_noMW point 77
C 0.04387 0.77993 1.09922
 C 0.08413 0.71969 -1.10617
 C -0.28201 1.23954 -0.00544
 C -0.05827 -0.50160 1.79945
 C -0.07719 -0.46630 -1.79327
 F 0.37080 1.59738 1.84658
 F 0.51621 1.38193 -1.86787
 H -0.92787 -1.01040 1.53076
 H -0.95423 -0.97048 -1.52616
 H 0.80498 -1.10218 1.65503
 H 0.77514 -1.04868 -1.63028
 H -0.12720 -0.34903 2.75134
 H -0.16836 -0.26979 -2.75318
13
bifur_IRC_Distances_noMW_output/bifur_IRC_Distances_noMW point 78
C 0.04363 0.78357 1.10700
 C 0.08567 0.72349 -1.11411
 C -0.25124 1.24293 -0.00538
 C -0.05734 -0.50200 1.79891
 C -0.07731 -0.46625 -1.79266
 F 0.34949 1.59769 1.86371
 F 0.50213 1.38097 -1.88538
 H -0.93102 -1.00648 1.52874
 H -0.95911 -0.96532 -1.52447
 H 0.80394 -1.10322 1.64619
 H 0.77255 -1.04932 -1.62094
 H -0.11928 -0.35754 2.75298
 H -0.16213 -0.27852 -2.75459
13
bifur_IRC_Distances_noMW_output/bifur_IRC_Distances_noMW point 79
C 0.04349 0.78714 1.11472
 C 0.08720 0.72732 -1.12198
 C -0.22053 1.24636 -0.00530
 C -0.05642 -0.50238 1.79838
 C -0.07741 -0.46622 -1.79206
 F 0.32832 1.59787 1.88070
 F 0.48793 1.38016 -1.90273
 H -0.93407 -1.00257 1.52674
 H -0.96384 -0.96024 -1.52281
 H 0.80281 -1.10422 1.63741
 H 0.76996 -1.05008 -1.61172
 H -0.11148 -0.36595 2.75463
 H -0.15596 -0.28719 -2.75598
13
bifur_IRC_Distances_noMW_output/bifur_IRC_Distances_noMW point 80
C 0.04345 0.79063 1.12237
 C 0.08870 0.73117 -1.12977
 C -0.18999 1.24983 -0.00520
 C -0.05553 -0.50274 1.79785
 C -0.07748 -0.46622 -1.79147
 F 0.30744 1.59791 1.89756
 F 0.47360 1.37947 -1.91993
 H -0.93703 -0.99866 1.52475
 H -0.96840 -0.95522 -1.52116
 H 0.80156 -1.10519 1.62870
 H 0.76740 -1.05095 -1.60262
 H -0.10386 -0.37424 2.75629
 H -0.14985 -0.29578 -2.75736
13
bifur_IRC_Distances_noMW_output/bifur_IRC_Distances_noMW point 81
C 0.04353 0.79405 1.12995
 C 0.09013 0.73504 -1.13748
 C -0.15975 1.25333 -0.00510
 C -0.05468 -0.50309 1.79733
 C -0.07750 -0.46625 -1.79091
 F 0.28699 1.59780 1.91428
 F 0.45909 1.37893 -1.93696
 H -0.93988 -0.99474 1.52279
 H -0.97275 -0.95028 -1.51953
 H 0.80019 -1.10614 1.62005
 H 0.76489 -1.05195 -1.59365
 H -0.09647 -0.38240 2.75794
 H -0.14381 -0.30430 -2.75872
13
bifur_IRC_Distances_noMW_output/bifur_IRC_Distances_noMW point 82
C 0.04375 0.79739 1.13745
 C 0.09147 0.73893 -1.14510
 C -0.12992 1.25687 -0.00498
 C -0.05388 -0.50341 1.79682
 C -0.07745 -0.46631 -1.79035
 F 0.26715 1.59754 1.93083
 F 0.44438 1.37851 -1.95380
 H -0.94266 -0.99082 1.52087
 H -0.97684 -0.94540 -1.51790
 H 0.79871 -1.10706 1.61147
 H 0.76248 -1.05308 -1.58483
 H -0.08935 -0.39044 2.75959
 H -0.13784 -0.31273 -2.76007
13
bifur_IRC_Distances_noMW_output/bifur_IRC_Distances_noMW point 83
C 0.04414 0.80064 1.14487
 C 0.09268 0.74283 -1.15263
 C -0.10064 1.26045 -0.00484
 C -0.05314 -0.50371 1.79632
 C -0.07733 -0.46640 -1.78982
 F 0.24809 1.59712 1.94719
 F 0.42940 1.37824 -1.97043
 H -0.94537 -0.98688 1.51899
 H -0.98066 -0.94060 -1.51628
 H 0.79710 -1.10797 1.60298
 H 0.76022 -1.05433 -1.57617
 H -0.08257 -0.39832 2.76124
 H -0.13192 -0.32108 -2.76141
13
bifur_IRC_Distances_noMW_output/bifur_IRC_Distances_noMW point 84
C 0.04470 0.80381 1.15219
 C 0.09371 0.74675 -1.16005
 C -0.07201 1.26406 -0.00470
 C -0.05249 -0.50398 1.79582
 C -0.07711 -0.46652 -1.78930
 F 0.22999 1.59653 1.96337
 F 0.41410 1.37811 -1.98685
 H -0.94804 -0.98293 1.51716
 H -0.98416 -0.93586 -1.51466
 H 0.79538 -1.10888 1.59455
 H 0.75815 -1.05573 -1.56769
 H -0.07617 -0.40606 2.76287
 H -0.12605 -0.32932 -2.76272
13
bifur_IRC_Distances_noMW_output/bifur_IRC_Distances_noMW point 85
C 0.04547 0.80689 1.15941
 C 0.09455 0.75067 -1.16736
 C -0.04415 1.26770 -0.00456
 C -0.05195 -0.50423 1.79533
 C -0.07678 -0.46667 -1.78879
 F 0.21299 1.59577 1.97933
 F 0.39844 1.37813 -2.00302
 H -0.95070 -0.97895 1.51540
 H -0.98734 -0.93118 -1.51303
 H 0.79355 -1.10979 1.58622
 H 0.75632 -1.05726 -1.55939
 H -0.07019 -0.41363 2.76449
 H -0.12022 -0.33745 -2.76402
13
bifur_IRC_Distances_noMW_output/bifur_IRC_Distances_noMW point 86
C 0.04644 0.80986 1.16651
 C 0.09517 0.75459 -1.17454
 C -0.01713 1.27136 -0.00441
 C -0.05151 -0.50446 1.79485
 C -0.07633 -0.46685 -1.78830
 F 0.19724 1.59484 1.99505
 F 0.38239 1.37829 -2.01893
 H -0.95338 -0.97496 1.51370
 H -0.99018 -0.92657 -1.51138
 H 0.79162 -1.11070 1.57797
 H 0.75477 -1.05892 -1.55131
 H -0.06468 -0.42102 2.76610
 H -0.11443 -0.34547 -2.76530
13
bifur_IRC_Distances_noMW_output/bifur_IRC_Distances_noMW point 87
C 0.04763 0.81274 1.17349
 C 0.09555 0.75850 -1.18159
 C 0.00894 1.27502 -0.00427
 C -0.05120 -0.50466 1.79438
 C -0.07575 -0.46706 -1.78783
 F 0.18284 1.59374 2.01052
 F 0.36594 1.37861 -2.03455
 H -0.95609 -0.97095 1.51208
 H -0.99266 -0.92204 -1.50973
 H 0.78960 -1.11161 1.56982
 H 0.75352 -1.06071 -1.54345
 H -0.05966 -0.42823 2.76768
 H -0.10866 -0.35335 -2.76656
13
bifur_IRC_Distances_noMW_output/bifur_IRC_Distances_noMW point 88
C 0.04902 0.81552 1.18033
 C 0.09569 0.76238 -1.18849
 C 0.03399 1.27868 -0.00413
 C -0.05102 -0.50483 1.79392
 C -0.07503 -0.46729 -1.78738
 F 0.16984 1.59249 2.02569
 F 0.34914 1.37906 -2.04983
 H -0.95886 -0.96693 1.51054
 H -0.99480 -0.91759 -1.50806
 H 0.78751 -1.11253 1.56180
 H 0.75258 -1.06262 -1.53582
 H -0.05513 -0.43524 2.76924
 H -0.10293 -0.36109 -2.76779
13
bifur_IRC_Distances_noMW_output/bifur_IRC_Distances_noMW point 89
C 0.05060 0.81819 1.18701
 C 0.09559 0.76623 -1.19522
 C 0.05795 1.28230 -0.00400
 C -0.05096 -0.50498 1.79347
 C -0.07419 -0.46755 -1.78694
 F 0.15825 1.59110 2.04053
 F 0.33205 1.37964 -2.06475
 H -0.96166 -0.96293 1.50909
 H -0.99659 -0.91323 -1.50639
 H 0.78537 -1.11345 1.55391
 H 0.75194 -1.06463 -1.52846
 H -0.05111 -0.44204 2.77076
 H -0.09725 -0.36866 -2.76901
13
bifur_IRC_Distances_noMW_output/bifur_IRC_Distances_noMW point 90
C 0.05233 0.82075 1.19352
 C 0.09529 0.77004 -1.20178
 C 0.08080 1.28589 -0.00389
 C -0.05102 -0.50511 1.79304
 C -0.07324 -0.46783 -1.78653
 F 0.14803 1.58960 2.05501
 F 0.31479 1.38035 -2.07927
 H -0.96451 -0.95895 1.50772
 H -0.99806 -0.90898 -1.50472
 H 0.78321 -1.11436 1.54619
 H 0.75158 -1.06672 -1.52135
 H -0.04755 -0.44863 2.77225
 H -0.09165 -0.37606 -2.77019
13
bifur_IRC_Distances_noMW_output/bifur_IRC_Distances_noMW point 91
C 0.05419 0.82321 1.19984
 C 0.09481 0.77378 -1.20814
 C 0.10250 1.28942 -0.00379
 C -0.05118 -0.50521 1.79262
 C -0.07221 -0.46812 -1.78613
 F 0.13907 1.58799 2.06911
 F 0.29752 1.38116 -2.09335
 H -0.96736 -0.95501 1.50643
 H -0.99924 -0.90484 -1.50307
 H 0.78104 -1.11526 1.53865
 H 0.75145 -1.06887 -1.51452
 H -0.04445 -0.45498 2.77371
 H -0.08615 -0.38326 -2.77136
13
bifur_IRC_Distances_noMW_output/bifur_IRC_Distances_noMW point 92
C 0.05612 0.82555 1.20596
 C 0.09419 0.77744 -1.21429
 C 0.12302 1.29287 -0.00372
 C -0.05142 -0.50530 1.79222
 C -0.07111 -0.46843 -1.78576
 F 0.13125 1.58632 2.08277
 F 0.28042 1.38206 -2.10696
 H -0.97018 -0.95115 1.50522
 H -1.00014 -0.90084 -1.50143
 H 0.77890 -1.11613 1.53132
 H 0.75150 -1.07104 -1.50796
 H -0.04174 -0.46110 2.77512
 H -0.08081 -0.39025 -2.77249
13
bifur_IRC_Distances_noMW_output/bifur_IRC_Distances_noMW point 93
C 0.05809 0.82779 1.21186
 C 0.09349 0.78100 -1.22020
 C 0.14233 1.29623 -0.00366
 C -0.05173 -0.50537 1.79183
 C -0.06997 -0.46875 -1.78541
 F 0.12443 1.58461 2.09595
 F 0.26369 1.38302 -2.12005
 H -0.97294 -0.94739 1.50409
 H -1.00082 -0.89701 -1.49984
 H 0.77680 -1.11696 1.52424
 H 0.75170 -1.07321 -1.50170
 H -0.03938 -0.46697 2.77649
 H -0.07567 -0.39699 -2.77360
13
bifur_IRC_Distances_noMW_output/bifur_IRC_Distances_noMW point 94
C 0.06004 0.82991 1.21750
 C 0.09274 0.78444 -1.22586
 C 0.16037 1.29948 -0.00361
 C -0.05207 -0.50542 1.79147
 C -0.06883 -0.46907 -1.78509
 F 0.11846 1.58288 2.10858
 F 0.24756 1.38401 -2.13254
 H -0.97560 -0.94377 1.50303
 H -1.00132 -0.89335 -1.49831
 H 0.77480 -1.11775 1.51746
 H 0.75198 -1.07534 -1.49576
 H -0.03733 -0.47255 2.77780
 H -0.07078 -0.40346 -2.77467
13
bifur_IRC_Distances_noMW_output/bifur_IRC_Distances_noMW point 95
C 0.06192 0.83190 1.22286
 C 0.09198 0.78772 -1.23122
 C 0.17712 1.30259 -0.00359
 C -0.05243 -0.50546 1.79113
 C -0.06772 -0.46939 -1.78479
 F 0.11322 1.58118 2.12058
 F 0.23223 1.38501 -2.14438
 H -0.97812 -0.94032 1.50203
 H -1.00166 -0.88990 -1.49684
 H 0.77290 -1.11848 1.51101
 H 0.75230 -1.07742 -1.49014
 H -0.03555 -0.47784 2.77906
 H -0.06619 -0.40960 -2.77570
13
bifur_IRC_Distances_noMW_output/bifur_IRC_Distances_noMW point 96
C 0.06370 0.83377 1.22789
 C 0.09125 0.79083 -1.23626
 C 0.19251 1.30554 -0.00357
 C -0.05278 -0.50549 1.79081
 C -0.06665 -0.46970 -1.78452
 F 0.10858 1.57953 2.13187
 F 0.21789 1.38599 -2.15549
 H -0.98047 -0.93706 1.50111
 H -1.00190 -0.88668 -1.49547
 H 0.77115 -1.11915 1.50496
 H 0.75264 -1.07939 -1.48489
 H -0.03400 -0.48280 2.78025
 H -0.06194 -0.41538 -2.77669
13
bifur_IRC_Distances_noMW_output/bifur_IRC_Distances_noMW point 97
C 0.22788 0.80650 1.23255
 C 0.18928 0.77611 -1.24095
 C 0.25870 1.29899 -0.00358
 C -0.12464 -0.49275 1.79053
 C -0.10129 -0.46364 -1.78427
 F 0.44814 1.51664 2.14234
 F 0.28718 1.37222 -2.16580
 H 0.59923 -1.21629 1.50010
 H 0.63429 -1.17568 -1.49436
 H -1.10904 -0.78456 1.49952
 H -1.08074 -0.75406 -1.47984
 H -0.13740 -0.46870 2.78137
 H -0.09158 -0.41478 -2.77761
13
bifur_IRC_Distances_noMW_output/bifur_IRC_Distances_noMW point 98
C 0.22526 0.80899 1.23686
 C 0.18922 0.77880 -1.24525
 C 0.24500 1.30627 -0.00358
 C -0.12343 -0.49312 1.79026
 C -0.10118 -0.46383 -1.78405
 F 0.44780 1.51495 2.15203
 F 0.29599 1.36952 -2.17527
 H 0.60446 -1.21309 1.49936
 H 0.63786 -1.17186 -1.49316
 H -1.10633 -0.78785 1.49429
 H -1.07996 -0.75784 -1.47543
 H -0.13915 -0.47252 2.78240
 H -0.09554 -0.41845 -2.77847
13
bifur_IRC_Distances_noMW_output/bifur_IRC_Distances_noMW point 99
C 0.22291 0.81123 1.24079
 C 0.18915 0.78127 -1.24917
 C 0.23273 1.31281 -0.00359
 C -0.12233 -0.49344 1.79002
 C -0.10108 -0.46400 -1.78386
 F 0.44747 1.51341 2.16086
 F 0.30390 1.36715 -2.18388
 H 0.60915 -1.21016 1.49868
 H 0.64103 -1.16839 -1.49207
 H -1.10390 -0.79078 1.48954
 H -1.07925 -0.76126 -1.47141
 H -0.14070 -0.47601 2.78334
 H -0.09908 -0.42183 -2.77926
13
bifur_IRC_Distances_noMW_output/bifur_IRC_Distances_noMW point 100
C 0.22084 0.81322 1.24432
 C 0.18909 0.78349 -1.25268
 C 0.22190 1.31858 -0.00360
 C -0.12137 -0.49372 1.78981
 C -0.10100 -0.46416 -1.78370
 F 0.44720 1.51202 2.16879
 F 0.31088 1.36512 -2.19159
 H 0.61329 -1.20753 1.49807
 H 0.64382 -1.16530 -1.49110
 H -1.10176 -0.79335 1.48529
 H -1.07862 -0.76432 -1.46781
 H -0.14206 -0.47915 2.78418
 H -0.10220 -0.42490 -2.77998
13
bifur_IRC_Distances_noMW_output/bifur_IRC_Distances_noMW point 101
C 0.21906 0.81496 1.24741
 C 0.18901 0.78545 -1.25575
 C 0.21253 1.32358 -0.00362
 C -0.12053 -0.49396 1.78963
 C -0.10093 -0.46431 -1.78356
 F 0.44698 1.51078 2.17575
 F 0.31690 1.36340 -2.19835
 H 0.61687 -1.20523 1.49753
 H 0.64623 -1.16261 -1.49026
 H -1.09992 -0.79556 1.48157
 H -1.07807 -0.76698 -1.46465
 H -0.14324 -0.48191 2.78493
 H -0.10489 -0.42761 -2.78062
13
bifur_IRC_Distances_noMW_output/bifur_IRC_Distances_noMW point 102
C 0.21755 0.81643 1.25006
 C 0.18894 0.78714 -1.25840
 C 0.20459 1.32783 -0.00364
 C -0.11983 -0.49415 1.78947
 C -0.10087 -0.46444 -1.78344
 F 0.44682 1.50972 2.18173
 F 0.32199 1.36198 -2.20415
 H 0.61990 -1.20326 1.49706
 H 0.64827 -1.16031 -1.48955
 H -1.09836 -0.79742 1.47838
 H -1.07760 -0.76926 -1.46194
 H -0.14423 -0.48428 2.78558
 H -0.10717 -0.42997 -2.78117
13
bifur_IRC_Distances_noMW_output/bifur_IRC_Distances_noMW point 103
C 0.21632 0.81764 1.25227
 C 0.18887 0.78854 -1.26059
 C 0.19807 1.33132 -0.00365
 C -0.11925 -0.49431 1.78934
 C -0.10082 -0.46455 -1.78334
 F 0.44671 1.50882 2.18670
 F 0.32614 1.36084 -2.20896
 H 0.62239 -1.20162 1.49667
 H 0.64995 -1.15842 -1.48896
 H -1.09710 -0.79894 1.47574
 H -1.07721 -0.77114 -1.45969
 H -0.14505 -0.48626 2.78612
 H -0.10903 -0.43193 -2.78163
13
bifur_IRC_Distances_noMW_output/bifur_IRC_Distances_noMW point 104
C 0.21538 0.81858 1.25398
 C 0.18881 0.78964 -1.26229
 C 0.19305 1.33401 -0.00366
 C -0.11880 -0.49444 1.78924
 C -0.10078 -0.46464 -1.78327
 F 0.44664 1.50812 2.19055
 F 0.32933 1.35998 -2.21269
 H 0.62430 -1.20035 1.49636
 H 0.65125 -1.15696 -1.48851
 H -1.09612 -0.80011 1.47369
 H -1.07690 -0.77259 -1.45794
 H -0.14569 -0.48779 2.78653
 H -0.11045 -0.43347 -2.78199
13
bifur_IRC_Distances_noMW_output/bifur_IRC_Distances_noMW point 105
C 0.21475 0.81921 1.25513
 C 0.18877 0.79038 -1.26344
 C 0.18969 1.33581 -0.00367
 C -0.11851 -0.49452 1.78918
 C -0.10075 -0.46470 -1.78322
 F 0.44660 1.50764 2.19315
 F 0.33145 1.35941 -2.21520
 H 0.62558 -1.19949 1.49615
 H 0.65211 -1.15597 -1.48821
 H -1.09548 -0.80088 1.47231
 H -1.07670 -0.77357 -1.45677
 H -0.14611 -0.48882 2.78682
 H -0.11141 -0.43450 -2.78223
13
bifur_IRC_Distances_noMW_output/bifur_IRC_Distances_noMW point 106
C 0.07295 0.84392 1.25555
 C 0.08774 0.80812 -1.26387
 C 0.27119 1.32218 -0.00367
 C -0.05463 -0.50557 1.78915
 C -0.06099 -0.47159 -1.78320
 F 0.08527 1.56993 2.19410
 F 0.14352 1.39182 -2.21614
 H -0.99242 -0.91937 1.49602
 H -1.00243 -0.86952 -1.48816
 H 0.76259 -1.12235 1.47187
 H 0.75441 -1.09048 -1.45626
 H -0.02666 -0.50988 2.78693
 H -0.04053 -0.44721 -2.78232
13
bifur_IRC_Distances_noMW_output/bifur_IRC_Distances_noMW point 107
C 0.07309 0.84409 1.25601
 C 0.08769 0.80840 -1.26432
 C 0.27240 1.32246 -0.00368
 C -0.05466 -0.50557 1.78913
 C -0.06091 -0.47162 -1.78318
 F 0.08488 1.56977 2.19513
 F 0.14239 1.39192 -2.21714
 H -0.99260 -0.91909 1.49593
 H -1.00243 -0.86924 -1.48804
 H 0.76247 -1.12239 1.47133
 H 0.75443 -1.09066 -1.45579
 H -0.02655 -0.51033 2.78704
 H -0.04021 -0.44773 -2.78241
13
bifur_IRC_Distances_noMW_output/bifur_IRC_Distances_noMW point 108
C 0.07325 0.84428 1.25655
 C 0.08764 0.80875 -1.26486
 C 0.27385 1.32279 -0.00368
 C -0.05469 -0.50557 1.78910
 C -0.06081 -0.47166 -1.78316
 F 0.08443 1.56957 2.19636
 F 0.14104 1.39204 -2.21832
 H -0.99281 -0.91874 1.49583
 H -1.00244 -0.86892 -1.48791
 H 0.76233 -1.12245 1.47068
 H 0.75446 -1.09088 -1.45523
 H -0.02641 -0.51086 2.78717
 H -0.03984 -0.44835 -2.78253
13
bifur_IRC_Distances_noMW_output/bifur_IRC_Distances_noMW point 109
C 0.07342 0.84449 1.25712
 C 0.08759 0.80910 -1.26543
 C 0.27534 1.32314 -0.00368
 C -0.05472 -0.50557 1.78906
 C -0.06070 -0.47170 -1.78313
 F 0.08395 1.56937 2.19763
 F 0.13965 1.39216 -2.21955
 H -0.99303 -0.91839 1.49572
 H -1.00245 -0.86858 -1.48777
 H 0.76219 -1.12250 1.47001
 H 0.75449 -1.09111 -1.45465
 H -0.02628 -0.51141 2.78731
 H -0.03945 -0.44900 -2.78265
13
bifur_IRC_Distances_noMW_output/bifur_IRC_Distances_noMW point 110
C 0.07358 0.84470 1.25769
 C 0.08753 0.80946 -1.26599
 C 0.27684 1.32349 -0.00369
 C -0.05475 -0.50557 1.78903
 C -0.06060 -0.47175 -1.78311
 F 0.08347 1.56917 2.19891
 F 0.13825 1.39228 -2.22079
 H -0.99325 -0.91804 1.49561
 H -1.00246 -0.86824 -1.48762
 H 0.76205 -1.12256 1.46934
 H 0.75452 -1.09133 -1.45406
 H -0.02614 -0.51196 2.78745
 H -0.03906 -0.44966 -2.78277
13
bifur_IRC_Distances_noMW_output/bifur_IRC_Distances_noMW point 111
C 0.07375 0.84490 1.25823
 C 0.08749 0.80980 -1.26653
 C 0.27828 1.32383 -0.00369
 C -0.05477 -0.50557 1.78900
 C -0.06049 -0.47179 -1.78309
 F 0.08301 1.56897 2.20014
 F 0.13692 1.39240 -2.22198
 H -0.99346 -0.91769 1.49551
 H -1.00247 -0.86791 -1.48749
 H 0.76191 -1.12261 1.46870
 H 0.75454 -1.09155 -1.45350
 H -0.02600 -0.51250 2.78759
 H -0.03868 -0.45028 -2.78288
13
bifur_IRC_Distances_noMW_output/bifur_IRC_Distances_noMW point 112
C 0.07389 0.84508 1.25873
 C 0.08744 0.81012 -1.26703
 C 0.27958 1.32413 -0.00370
 C -0.05480 -0.50557 1.78897
 C -0.06040 -0.47182 -1.78307
 F 0.08259 1.56880 2.20126
 F 0.13571 1.39251 -2.22306
 H -0.99365 -0.91738 1.49542
 H -1.00248 -0.86762 -1.48736
 H 0.76179 -1.12265 1.46811
 H 0.75457 -1.09175 -1.45299
 H -0.02588 -0.51298 2.78771
 H -0.03835 -0.45085 -2.78299
13
bifur_IRC_Distances_noMW_output/bifur_IRC_Distances_noMW point 113
C 0.07401 0.84523 1.25915
 C 0.08740 0.81038 -1.26745
 C 0.28068 1.32439 -0.00370
 C -0.05482 -0.50557 1.78895
 C -0.06033 -0.47185 -1.78305
 F 0.08223 1.56865 2.20220
 F 0.13469 1.39260 -2.22398
 H -0.99381 -0.91712 1.49534
 H -1.00249 -0.86737 -1.48726
 H 0.76168 -1.12269 1.46761
 H 0.75459 -1.09192 -1.45256
 H -0.02578 -0.51339 2.78782
 H -0.03806 -0.45134 -2.78308
13
bifur_IRC_Distances_noMW_output/bifur_IRC_Distances_noMW point 114
C 0.07410 0.84534 1.25944
 C 0.08738 0.81057 -1.26774
 C 0.28146 1.32458 -0.00370
 C -0.05484 -0.50557 1.78893
 C -0.06027 -0.47187 -1.78304
 F 0.08198 1.56854 2.20287
 F 0.13397 1.39266 -2.22462
 H -0.99393 -0.91694 1.49528
 H -1.00250 -0.86719 -1.48719
 H 0.76161 -1.12272 1.46726
 H 0.75460 -1.09204 -1.45225
 H -0.02571 -0.51368 2.78789
 H -0.03786 -0.45168 -2.78314
13
bifur_IRC_Distances_noMW_output/bifur_IRC_Distances_noMW point 115
C 0.07416 0.84541 1.25965
 C 0.08736 0.81070 -1.26794
 C 0.28199 1.32470 -0.00370
 C -0.05485 -0.50557 1.78892
 C -0.06024 -0.47189 -1.78303
 F 0.08181 1.56847 2.20333
 F 0.13348 1.39271 -2.22506
 H -0.99400 -0.91681 1.49524
 H -1.00250 -0.86707 -1.48713
 H 0.76156 -1.12274 1.46702
 H 0.75461 -1.09212 -1.45204
 H -0.02566 -0.51388 2.78794
 H -0.03773 -0.45191 -2.78318
13
bifur_IRC_Distances_noMW_output/bifur_IRC_Distances_noMW point 116
C 0.07417 0.84543 1.25970
 C 0.08736 0.81073 -1.26799
 C 0.28213 1.32474 -0.00370
 C -0.05485 -0.50557 1.78892
 C -0.06023 -0.47189 -1.78303
 F 0.08176 1.56845 2.20345
 F 0.13335 1.39272 -2.22518
 H -0.99402 -0.91678 1.49523
 H -1.00250 -0.86704 -1.48712
 H 0.76155 -1.12274 1.46696
 H 0.75461 -1.09214 -1.45199
 H -0.02564 -0.51393 2.78795
 H -0.03769 -0.45197 -2.78319
13
bifur_IRC_Distances_noMW_output/bifur_IRC_Distances_noMW point 117
C 0.07415 0.84541 1.25963
 C 0.08736 0.81068 -1.26792
 C 0.28194 1.32469 -0.00370
 C -0.05484 -0.50557 1.78892
 C -0.06024 -0.47189 -1.78303
 F 0.08182 1.56847 2.20329
 F 0.13352 1.39270 -2.22502
 H -0.99400 -0.91682 1.49524
 H -1.00250 -0.86708 -1.48714
 H 0.76156 -1.12274 1.46705
 H 0.75461 -1.09211 -1.45206
 H -0.02566 -0.51386 2.78793
 H -0.03774 -0.45189 -2.78318
13
bifur_IRC_Distances_noMW_output/bifur_IRC_Distances_noMW point 118
C 0.07408 0.84532 1.25939
 C 0.08738 0.81053 -1.26769
 C 0.28132 1.32454 -0.00370
 C -0.05483 -0.50557 1.78894
 C -0.06028 -0.47187 -1.78304
 F 0.08203 1.56856 2.20275
 F 0.13410 1.39265 -2.22450
 H -0.99391 -0.91697 1.49529
 H -1.00250 -0.86722 -1.48720
 H 0.76162 -1.12272 1.46733
 H 0.75460 -1.09202 -1.45231
 H -0.02572 -0.51362 2.78788
 H -0.03790 -0.45162 -2.78313
13
bifur_IRC_Distances_noMW_output/bifur_IRC_Distances_noMW point 119
C 0.07396 0.84516 1.25895
 C 0.08742 0.81026 -1.26725
 C 0.28017 1.32427 -0.00370
 C -0.05481 -0.50557 1.78896
 C -0.06036 -0.47184 -1.78306
 F 0.08240 1.56872 2.20176
 F 0.13516 1.39256 -2.22355
 H -0.99374 -0.91724 1.49537
 H -1.00249 -0.86748 -1.48731
 H 0.76173 -1.12268 1.46784
 H 0.75458 -1.09184 -1.45276
 H -0.02583 -0.51320 2.78777
 H -0.03819 -0.45111 -2.78303
13
bifur_IRC_Distances_noMW_output/bifur_IRC_Distances_noMW point 120
C 0.07378 0.84493 1.25833
 C 0.08748 0.80987 -1.26664
 C 0.27855 1.32389 -0.00369
 C -0.05478 -0.50557 1.78900
 C -0.06048 -0.47179 -1.78308
 F 0.08292 1.56894 2.20037
 F 0.13667 1.39242 -2.22221
 H -0.99350 -0.91763 1.49549
 H -1.00248 -0.86785 -1.48746
 H 0.76188 -1.12262 1.46857
 H 0.75455 -1.09159 -1.45340
 H -0.02598 -0.51260 2.78761
 H -0.03861 -0.45040 -2.78290
13
bifur_IRC_Distances_noMW_output/bifur_IRC_Distances_noMW point 121
C 0.07355 0.84465 1.25755
 C 0.08755 0.80938 -1.26586
 C 0.27649 1.32341 -0.00369
 C -0.05474 -0.50557 1.78904
 C -0.06062 -0.47174 -1.78311
 F 0.08359 1.56922 2.19861
 F 0.13858 1.39225 -2.22050
 H -0.99320 -0.91812 1.49564
 H -1.00246 -0.86832 -1.48766
 H 0.76208 -1.12254 1.46950
 H 0.75451 -1.09128 -1.45420
 H -0.02617 -0.51183 2.78742
 H -0.03915 -0.44950 -2.78274
13
bifur_IRC_Distances_noMW_output/bifur_IRC_Distances_noMW point 122
C 0.07325 0.84429 1.25656
 C 0.08764 0.80875 -1.26487
 C 0.27386 1.32279 -0.00368
 C -0.05469 -0.50557 1.78910
 C -0.06081 -0.47166 -1.78316
 F 0.08442 1.56957 2.19636
 F 0.14103 1.39204 -2.21833
 H -0.99281 -0.91874 1.49583
 H -1.00244 -0.86891 -1.48791
 H 0.76233 -1.12245 1.47068
 H 0.75446 -1.09088 -1.45523
 H -0.02641 -0.51086 2.78717
 H -0.03983 -0.44836 -2.78253
13
bifur_IRC_Distances_noMW_output/bifur_IRC_Distances_noMW point 123
C 0.07289 0.84385 1.25536
 C 0.08775 0.80800 -1.26368
 C 0.27068 1.32206 -0.00367
 C -0.05462 -0.50557 1.78916
 C -0.06103 -0.47158 -1.78321
 F 0.08543 1.57000 2.19367
 F 0.14400 1.39178 -2.21573
 H -0.99234 -0.91949 1.49605
 H -1.00242 -0.86963 -1.48821
 H 0.76264 -1.12233 1.47209
 H 0.75440 -1.09040 -1.45646
 H -0.02671 -0.50970 2.78688
 H -0.04067 -0.44699 -2.78228
13
bifur_IRC_Distances_noMW_output/bifur_IRC_Distances_noMW point 124
C 0.07246 0.84333 1.25395
 C 0.08789 0.80711 -1.26228
 C 0.26690 1.32119 -0.00366
 C -0.05454 -0.50557 1.78925
 C -0.06130 -0.47148 -1.78327
 F 0.08661 1.57050 2.19050
 F 0.14753 1.39148 -2.21265
 H -0.99178 -0.92038 1.49632
 H -1.00240 -0.87048 -1.48857
 H 0.76301 -1.12219 1.47377
 H 0.75433 -1.08984 -1.45791
 H -0.02705 -0.50832 2.78653
 H -0.04166 -0.44536 -2.78198
13
bifur_IRC_Distances_noMW_output/bifur_IRC_Distances_noMW point 125
C 0.07197 0.84276 1.25238
 C 0.08806 0.80612 -1.26071
 C 0.26266 1.32023 -0.00365
 C -0.05445 -0.50557 1.78934
 C -0.06160 -0.47136 -1.78333
 F 0.08792 1.57106 2.18695
 F 0.15152 1.39114 -2.20921
 H -0.99115 -0.92137 1.49661
 H -1.00238 -0.87143 -1.48897
 H 0.76344 -1.12203 1.47564
 H 0.75424 -1.08920 -1.45954
 H -0.02745 -0.50678 2.78615
 H -0.04278 -0.44355 -2.78165
13
bifur_IRC_Distances_noMW_output/bifur_IRC_Distances_noMW point 126
C 0.07141 0.84210 1.25057
 C 0.08825 0.80498 -1.25890
 C 0.25773 1.31912 -0.00364
 C -0.05435 -0.50556 1.78944
 C -0.06195 -0.47123 -1.78341
 F 0.08943 1.57171 2.18287
 F 0.15615 1.39075 -2.20526
 H -0.99041 -0.92252 1.49695
 H -1.00235 -0.87253 -1.48943
 H 0.76394 -1.12184 1.47779
 H 0.75414 -1.08847 -1.46141
 H -0.02790 -0.50502 2.78570
 H -0.04409 -0.44147 -2.78127
13
bifur_IRC_Distances_noMW_output/bifur_IRC_Distances_noMW point 127
C 0.07076 0.84135 1.24854
 C 0.08848 0.80370 -1.25688
 C 0.25217 1.31788 -0.00363
 C -0.05422 -0.50556 1.78956
 C -0.06235 -0.47109 -1.78350
 F 0.09111 1.57243 2.17829
 F 0.16140 1.39031 -2.20082
 H -0.98958 -0.92381 1.49733
 H -1.00233 -0.87377 -1.48996
 H 0.76452 -1.12163 1.48021
 H 0.75402 -1.08766 -1.46350
 H -0.02841 -0.50303 2.78521
 H -0.04558 -0.43913 -2.78085
13
bifur_IRC_Distances_noMW_output/bifur_IRC_Distances_noMW point 128
C 0.07004 0.84054 1.24632
 C 0.08874 0.80231 -1.25467
 C 0.24603 1.31654 -0.00361
 C -0.05408 -0.50556 1.78969
 C -0.06280 -0.47093 -1.78361
 F 0.09294 1.57321 2.17330
 F 0.16721 1.38983 -2.19597
 H -0.98865 -0.92522 1.49774
 H -1.00230 -0.87513 -1.49053
 H 0.76517 -1.12139 1.48285
 H 0.75389 -1.08676 -1.46579
 H -0.02897 -0.50087 2.78467
 H -0.04723 -0.43658 -2.78039
13
bifur_IRC_Distances_noMW_output/bifur_IRC_Distances_noMW point 129
C 0.06925 0.83967 1.24393
 C 0.08904 0.80081 -1.25228
 C 0.23933 1.31509 -0.00360
 C -0.05392 -0.50555 1.78983
 C -0.06328 -0.47077 -1.78372
 F 0.09492 1.57405 2.16792
 F 0.17357 1.38932 -2.19073
 H -0.98764 -0.92674 1.49818
 H -1.00227 -0.87660 -1.49116
 H 0.76589 -1.12112 1.48571
 H 0.75374 -1.08580 -1.46826
 H -0.02958 -0.49853 2.78409
 H -0.04905 -0.43383 -2.77990
13
bifur_IRC_Distances_noMW_output/bifur_IRC_Distances_noMW point 130
C 0.06838 0.83872 1.24134
 C 0.08937 0.79919 -1.24969
 C 0.23199 1.31353 -0.00359
 C -0.05374 -0.50555 1.78999
 C -0.06382 -0.47059 -1.78384
 F 0.09707 1.57495 2.16208
 F 0.18054 1.38877 -2.18505
 H -0.98652 -0.92840 1.49865
 H -1.00223 -0.87821 -1.49185
 H 0.76670 -1.12082 1.48881
 H 0.75357 -1.08476 -1.47094
 H -0.03025 -0.49599 2.78346
 H -0.05105 -0.43084 -2.77937
13
bifur_IRC_Distances_noMW_output/bifur_IRC_Distances_noMW point 131
C 0.06744 0.83770 1.23856
 C 0.08974 0.79746 -1.24693
 C 0.22404 1.31187 -0.00358
 C -0.05355 -0.50554 1.79015
 C -0.06439 -0.47040 -1.78397
 F 0.09938 1.57592 2.15584
 F 0.18809 1.38818 -2.17896
 H -0.98530 -0.93018 1.49916
 H -1.00218 -0.87994 -1.49259
 H 0.76758 -1.12049 1.49213
 H 0.75338 -1.08365 -1.47381
 H -0.03099 -0.49327 2.78279
 H -0.05323 -0.42765 -2.77881
13
bifur_IRC_Distances_noMW_output/bifur_IRC_Distances_noMW point 132
C 0.06642 0.83662 1.23562
 C 0.09015 0.79562 -1.24398
 C 0.21549 1.31011 -0.00357
 C -0.05334 -0.50553 1.79033
 C -0.06501 -0.47020 -1.78412
 F 0.10186 1.57693 2.14923
 F 0.19621 1.38757 -2.17250
 H -0.98399 -0.93208 1.49970
 H -1.00213 -0.88178 -1.49338
 H 0.76854 -1.12014 1.49567
 H 0.75318 -1.08247 -1.47686
 H -0.03178 -0.49039 2.78209
 H -0.05559 -0.42427 -2.77822
13
bifur_IRC_Distances_noMW_output/bifur_IRC_Distances_noMW point 133
C 0.06533 0.83547 1.23249
 C 0.09059 0.79368 -1.24086
 C 0.20628 1.30825 -0.00357
 C -0.05312 -0.50551 1.79053
 C -0.06567 -0.47000 -1.78428
 F 0.10454 1.57799 2.14219
 F 0.20493 1.38692 -2.16562
 H -0.98258 -0.93409 1.50027
 H -1.00205 -0.88376 -1.49422
 H 0.76958 -1.11974 1.49943
 H 0.75296 -1.08122 -1.48011
 H -0.03266 -0.48732 2.78134
 H -0.05813 -0.42067 -2.77759
13
bifur_IRC_Distances_noMW_output/bifur_IRC_Distances_noMW point 134
C 0.22994 0.80454 1.22919
 C 0.18933 0.77402 -1.23759
 C 0.26957 1.29321 -0.00358
 C -0.12560 -0.49246 1.79074
 C -0.10139 -0.46351 -1.78444
 F 0.44837 1.51797 2.13478
 F 0.28024 1.37441 -2.15840
 H 0.59509 -1.21879 1.50067
 H 0.63144 -1.17868 -1.49531
 H -1.11119 -0.78193 1.50361
 H -1.08137 -0.75109 -1.48329
 H -0.13600 -0.46574 2.78057
 H -0.08844 -0.41194 -2.77694
13
bifur_IRC_Distances_noMW_output/bifur_IRC_Distances_noMW point 135
C 0.23206 0.80252 1.22576
 C 0.18939 0.77190 -1.23416
 C 0.28080 1.28724 -0.00359
 C -0.12657 -0.49216 1.79095
 C -0.10151 -0.46337 -1.78463
 F 0.44855 1.51933 2.12708
 F 0.27313 1.37671 -2.15084
 H 0.59083 -1.22134 1.50126
 H 0.62848 -1.18174 -1.49629
 H -1.11340 -0.77922 1.50777
 H -1.08202 -0.74805 -1.48682
 H -0.13452 -0.46273 2.77976
 H -0.08521 -0.40908 -2.77627
13
bifur_IRC_Distances_noMW_output/bifur_IRC_Distances_noMW point 136
C 0.23429 0.80040 1.22216
 C 0.18945 0.76967 -1.23057
 C 0.29273 1.28088 -0.00361
 C -0.12760 -0.49184 1.79118
 C -0.10164 -0.46323 -1.78482
 F 0.44866 1.52077 2.11901
 F 0.26566 1.37917 -2.14291
 H 0.58631 -1.22400 1.50189
 H 0.62529 -1.18495 -1.49731
 H -1.11573 -0.77633 1.51215
 H -1.08273 -0.74485 -1.49052
 H -0.13291 -0.45959 2.77892
 H -0.08178 -0.40611 -2.77557
13
bifur_IRC_Distances_noMW_output/bifur_IRC_Distances_noMW point 137
C 0.23661 0.79817 1.21841
 C 0.18954 0.76736 -1.22682
 C 0.30534 1.27417 -0.00364
 C -0.12866 -0.49149 1.79142
 C -0.10181 -0.46309 -1.78503
 F 0.44864 1.52230 2.11062
 F 0.25789 1.38181 -2.13463
 H 0.58157 -1.22676 1.50254
 H 0.62189 -1.18829 -1.49837
 H -1.11818 -0.77329 1.51671
 H -1.08349 -0.74151 -1.49440
 H -0.13117 -0.45634 2.77804
 H -0.07818 -0.40304 -2.77485
13
bifur_IRC_Distances_noMW_output/bifur_IRC_Distances_noMW point 138
C 0.23901 0.79585 1.21452
 C 0.18967 0.76497 -1.22294
 C 0.31858 1.26711 -0.00367
 C -0.12976 -0.49114 1.79167
 C -0.10200 -0.46294 -1.78525
 F 0.44847 1.52392 2.10193
 F 0.24989 1.38460 -2.12604
 H 0.57662 -1.22961 1.50322
 H 0.61827 -1.19175 -1.49948
 H -1.12073 -0.77009 1.52143
 H -1.08432 -0.73804 -1.49843
 H -0.12929 -0.45300 2.77714
 H -0.07442 -0.39989 -2.77411
13
bifur_IRC_Distances_noMW_output/bifur_IRC_Distances_noMW point 139
C 0.24147 0.79344 1.21050
 C 0.18984 0.76249 -1.21891
 C 0.33252 1.25967 -0.00372
 C -0.13088 -0.49076 1.79194
 C -0.10224 -0.46278 -1.78548
 F 0.44807 1.52566 2.09293
 F 0.24168 1.38754 -2.11712
 H 0.57147 -1.23255 1.50394
 H 0.61442 -1.19531 -1.50061
 H -1.12337 -0.76674 1.52631
 H -1.08524 -0.73442 -1.50262
 H -0.12724 -0.44957 2.77620
 H -0.07050 -0.39665 -2.77336
13
bifur_IRC_Distances_noMW_output/bifur_IRC_Distances_noMW point 140
C 0.24398 0.79093 1.20633
 C 0.19006 0.75992 -1.21474
 C 0.34713 1.25185 -0.00377
 C -0.13202 -0.49037 1.79221
 C -0.10252 -0.46262 -1.78573
 F 0.44740 1.52753 2.08362
 F 0.23332 1.39063 -2.10789
 H 0.56611 -1.23558 1.50470
 H 0.61031 -1.19898 -1.50178
 H -1.12610 -0.76324 1.53136
 H -1.08624 -0.73068 -1.50699
 H -0.12501 -0.44606 2.77524
 H -0.06643 -0.39333 -2.77258
13
bifur_IRC_Distances_noMW_output/bifur_IRC_Distances_noMW point 141
C 0.24652 0.78834 1.20203
 C 0.19036 0.75726 -1.21042
 C 0.36245 1.24362 -0.00384
 C -0.13317 -0.48997 1.79250
 C -0.10285 -0.46244 -1.78598
 F 0.44638 1.52954 2.07402
 F 0.22486 1.39387 -2.09832
 H 0.56057 -1.23869 1.50550
 H 0.60594 -1.20274 -1.50298
 H -1.12892 -0.75960 1.53657
 H -1.08737 -0.72679 -1.51152
 H -0.12258 -0.44247 2.77425
 H -0.06220 -0.38992 -2.77178
13
bifur_IRC_Distances_noMW_output/bifur_IRC_Distances_noMW point 142
C 0.24909 0.78565 1.19757
 C 0.19074 0.75450 -1.20596
 C 0.37852 1.23497 -0.00392
 C -0.13433 -0.48956 1.79279
 C -0.10325 -0.46226 -1.78626
 F 0.44495 1.53173 2.06409
 F 0.21634 1.39724 -2.08842
 H 0.55484 -1.24188 1.50635
 H 0.60128 -1.20659 -1.50420
 H -1.13182 -0.75581 1.54194
 H -1.08862 -0.72277 -1.51625
 H -0.11991 -0.43881 2.77322
 H -0.05783 -0.38643 -2.77096
13
bifur_IRC_Distances_noMW_output/bifur_IRC_Distances_noMW point 143
C 0.25166 0.78288 1.19296
 C 0.19123 0.75163 -1.20133
 C 0.39539 1.22587 -0.00402
 C -0.13549 -0.48914 1.79310
 C -0.10372 -0.46206 -1.78655
 F 0.44303 1.53411 2.05384
 F 0.20781 1.40075 -2.07816
 H 0.54892 -1.24515 1.50725
 H 0.59631 -1.21052 -1.50545
 H -1.13480 -0.75187 1.54748
 H -1.09004 -0.71860 -1.52118
 H -0.11698 -0.43507 2.77217
 H -0.05331 -0.38284 -2.77012
13
bifur_IRC_Distances_noMW_output/bifur_IRC_Distances_noMW point 144
C 0.25422 0.78002 1.18820
 C 0.19185 0.74865 -1.19655
 C 0.41304 1.21631 -0.00412
 C -0.13665 -0.48871 1.79342
 C -0.10427 -0.46184 -1.78685
 F 0.44054 1.53671 2.04326
 F 0.19933 1.40439 -2.06755
 H 0.54284 -1.24850 1.50821
 H 0.59101 -1.21451 -1.50671
 H -1.13785 -0.74779 1.55318
 H -1.09163 -0.71429 -1.52631
 H -0.11378 -0.43128 2.77108
 H -0.04865 -0.37915 -2.76926
13
bifur_IRC_Distances_noMW_output/bifur_IRC_Distances_noMW point 145
C 0.25673 0.77708 1.18330
 C 0.19260 0.74557 -1.19162
 C 0.43145 1.20629 -0.00424
 C -0.13779 -0.48827 1.79375
 C -0.10491 -0.46161 -1.78716
 F 0.43744 1.53955 2.03237
 F 0.19098 1.40813 -2.05661
 H 0.53660 -1.25192 1.50922
 H 0.58539 -1.21856 -1.50799
 H -1.14095 -0.74359 1.55902
 H -1.09341 -0.70985 -1.53164
 H -0.11027 -0.42744 2.76996
 H -0.04386 -0.37538 -2.76837
13
bifur_IRC_Distances_noMW_output/bifur_IRC_Distances_noMW point 146
C 0.25918 0.77407 1.17826
 C 0.19349 0.74237 -1.18655
 C 0.45063 1.19581 -0.00436
 C -0.13890 -0.48783 1.79409
 C -0.10564 -0.46136 -1.78749
 F 0.43366 1.54264 2.02120
 F 0.18281 1.41197 -2.04535
 H 0.53022 -1.25539 1.51030
 H 0.57944 -1.22264 -1.50927
 H -1.14410 -0.73927 1.56500
 H -1.09540 -0.70528 -1.53716
 H -0.10645 -0.42357 2.76881
 H -0.03895 -0.37153 -2.76747
13
bifur_IRC_Distances_noMW_output/bifur_IRC_Distances_noMW point 147
C 0.26156 0.77100 1.17308
 C 0.19455 0.73907 -1.18133
 C 0.47058 1.18486 -0.00450
 C -0.13999 -0.48738 1.79444
 C -0.10647 -0.46108 -1.78784
 F 0.42917 1.54600 2.00972
 F 0.17486 1.41590 -2.03377
 H 0.52371 -1.25891 1.51144
 H 0.57314 -1.22675 -1.51056
 H -1.14728 -0.73485 1.57112
 H -1.09761 -0.70059 -1.54289
 H -0.10230 -0.41967 2.76763
 H -0.03392 -0.36759 -2.76654
13
bifur_IRC_Distances_noMW_output/bifur_IRC_Distances_noMW point 148
C 0.26386 0.76785 1.16775
 C 0.19577 0.73564 -1.17596
 C 0.49135 1.17340 -0.00464
 C -0.14106 -0.48693 1.79480
 C -0.10740 -0.46078 -1.78820
 F 0.42392 1.54965 1.99793
 F 0.16713 1.41992 -2.02184
 H 0.51705 -1.26249 1.51264
 H 0.56647 -1.23089 -1.51185
 H -1.15050 -0.73030 1.57738
 H -1.10005 -0.69577 -1.54884
 H -0.09780 -0.41573 2.76642
 H -0.02875 -0.36357 -2.76559
13
bifur_IRC_Distances_noMW_output/bifur_IRC_Distances_noMW point 149
C 0.26607 0.76463 1.16225
 C 0.19717 0.73208 -1.17040
 C 0.51300 1.16139 -0.00479
 C -0.14209 -0.48648 1.79518
 C -0.10844 -0.46046 -1.78857
 F 0.41787 1.55361 1.98577
 F 0.15963 1.42405 -2.00953
 H 0.51022 -1.26612 1.51392
 H 0.55941 -1.23506 -1.51316
 H -1.15375 -0.72563 1.58381
 H -1.10275 -0.69081 -1.55504
 H -0.09291 -0.41176 2.76517
 H -0.02342 -0.35944 -2.76460
13
bifur_IRC_Distances_noMW_output/bifur_IRC_Distances_noMW point 150
C 0.26820 0.76131 1.15657
 C 0.19874 0.72838 -1.16466
 C 0.53557 1.14879 -0.00494
 C -0.14311 -0.48602 1.79556
 C -0.10959 -0.46011 -1.78896
 F 0.41101 1.55789 1.97322
 F 0.15235 1.42831 -1.99680
 H 0.50318 -1.26981 1.51527
 H 0.55192 -1.23927 -1.51448
 H -1.15704 -0.72082 1.59042
 H -1.10569 -0.68569 -1.56149
 H -0.08762 -0.40776 2.76389
 H -0.01792 -0.35520 -2.76359
13
bifur_IRC_Distances_noMW_output/bifur_IRC_Distances_noMW point 151
C 0.27022 0.75792 1.15071
 C 0.20049 0.72454 -1.15874
 C 0.55904 1.13560 -0.00509
 C -0.14410 -0.48556 1.79596
 C -0.11085 -0.45973 -1.78937
 F 0.40335 1.56249 1.96028
 F 0.14529 1.43269 -1.98367
 H 0.49594 -1.27355 1.51669
 H 0.54400 -1.24350 -1.51581
 H -1.16035 -0.71589 1.59720
 H -1.10888 -0.68044 -1.56820
 H -0.08192 -0.40371 2.76257
 H -0.01224 -0.35087 -2.76254
13
bifur_IRC_Distances_noMW_output/bifur_IRC_Distances_noMW point 152
C 0.27214 0.75444 1.14467
 C 0.20241 0.72057 -1.15262
 C 0.58339 1.12183 -0.00524
 C -0.14507 -0.48509 1.79637
 C -0.11221 -0.45934 -1.78980
 F 0.39492 1.56742 1.94697
 F 0.13846 1.43720 -1.97013
 H 0.48848 -1.27732 1.51819
 H 0.53565 -1.24775 -1.51716
 H -1.16366 -0.71083 1.60417
 H -1.11231 -0.67506 -1.57517
 H -0.07582 -0.39963 2.76122
 H -0.00637 -0.34644 -2.76147
13
bifur_IRC_Distances_noMW_output/bifur_IRC_Distances_noMW point 153
C 0.27395 0.75087 1.13846
 C 0.20448 0.71648 -1.14633
 C 0.60855 1.10747 -0.00538
 C -0.14602 -0.48460 1.79680
 C -0.11368 -0.45892 -1.79025
 F 0.38577 1.57264 1.93328
 F 0.13185 1.44185 -1.95618
 H 0.48079 -1.28112 1.51975
 H 0.52688 -1.25201 -1.51853
 H -1.16698 -0.70564 1.61131
 H -1.11595 -0.66955 -1.58240
 H -0.06933 -0.39553 2.75983
 H -0.00030 -0.34193 -2.76036
13
bifur_IRC_Distances_noMW_output/bifur_IRC_Distances_noMW point 154
C 0.27567 0.74722 1.13207
 C 0.20668 0.71226 -1.13984
 C 0.63453 1.09251 -0.00553
 C -0.14696 -0.48411 1.79723
 C -0.11524 -0.45848 -1.79072
 F 0.37594 1.57816 1.91920
 F 0.12542 1.44667 -1.94183
 H 0.47284 -1.28495 1.52138
 H 0.51767 -1.25629 -1.51992
 H -1.17028 -0.70033 1.61863
 H -1.11979 -0.66394 -1.58988
 H -0.06245 -0.39139 2.75842
 H 0.00598 -0.33734 -2.75921
13
bifur_IRC_Distances_noMW_output/bifur_IRC_Distances_noMW point 155
C 0.27728 0.74347 1.12548
 C 0.20902 0.70793 -1.13315
 C 0.66130 1.07695 -0.00566
 C -0.14790 -0.48360 1.79768
 C -0.11689 -0.45803 -1.79121
 F 0.36550 1.58397 1.90470
 F 0.11914 1.45167 -1.92703
 H 0.46461 -1.28879 1.52307
 H 0.50802 -1.26060 -1.52134
 H -1.17357 -0.69488 1.62616
 H -1.12382 -0.65820 -1.59764
 H -0.05517 -0.38721 2.75697
 H 0.01249 -0.33267 -2.75804
13
bifur_IRC_Distances_noMW_output/bifur_IRC_Distances_noMW point 156
C 0.27881 0.73961 1.11869
 C 0.21146 0.70347 -1.12624
 C 0.68885 1.06075 -0.00578
 C -0.14884 -0.48308 1.79815
 C -0.11864 -0.45757 -1.79172
 F 0.35449 1.59005 1.88975
 F 0.11300 1.45688 -1.91177
 H 0.45607 -1.29266 1.52483
 H 0.49790 -1.26494 -1.52280
 H -1.17684 -0.68927 1.63390
 H -1.12801 -0.65236 -1.60568
 H -0.04751 -0.38298 2.75549
 H 0.01927 -0.32791 -2.75682
13
bifur_IRC_Distances_noMW_output/bifur_IRC_Distances_noMW point 157
C 0.28025 0.73564 1.11169
 C 0.21399 0.69889 -1.11911
 C 0.71714 1.04391 -0.00590
 C -0.14979 -0.48253 1.79863
 C -0.12046 -0.45709 -1.79225
 F 0.34299 1.59638 1.87435
 F 0.10696 1.46232 -1.89602
 H 0.44719 -1.29654 1.52666
 H 0.48733 -1.26932 -1.52430
 H -1.18009 -0.68351 1.64188
 H -1.13235 -0.64640 -1.61402
 H -0.03947 -0.37869 2.75397
 H 0.02631 -0.32307 -2.75557
13
bifur_IRC_Distances_noMW_output/bifur_IRC_Distances_noMW point 158
C 0.28161 0.73155 1.10448
 C 0.21660 0.69420 -1.11176
 C 0.74607 1.02646 -0.00600
 C -0.15076 -0.48195 1.79913
 C -0.12236 -0.45661 -1.79282
 F 0.33111 1.60294 1.85849
 F 0.10102 1.46801 -1.87979
 H 0.43798 -1.30043 1.52854
 H 0.47632 -1.27375 -1.52585
 H -1.18331 -0.67758 1.65008
 H -1.13682 -0.64035 -1.62265
 H -0.03108 -0.37434 2.75242
 H 0.03362 -0.31815 -2.75428
13
bifur_IRC_Distances_noMW_output/bifur_IRC_Distances_noMW point 159
C 0.28289 0.72736 1.09707
 C 0.21925 0.68944 -1.10421
 C 0.77547 1.00846 -0.00608
 C -0.15174 -0.48135 1.79964
 C -0.12432 -0.45613 -1.79340
 F 0.31895 1.60967 1.84222
 F 0.09519 1.47395 -1.86312
 H 0.42845 -1.30432 1.53047
 H 0.46492 -1.27822 -1.52744
 H -1.18649 -0.67151 1.65849
 H -1.14138 -0.63424 -1.63154
 H -0.02237 -0.36993 2.75085
 H 0.04119 -0.31318 -2.75295
13
bifur_IRC_Distances_noMW_output/bifur_IRC_Distances_noMW point 160
C 0.28408 0.72305 1.08949
 C 0.22191 0.68460 -1.09647
 C 0.80518 0.98996 -0.00615
 C -0.15275 -0.48072 1.80017
 C -0.12634 -0.45565 -1.79401
 F 0.30663 1.61653 1.82556
 F 0.08948 1.48013 -1.84604
 H 0.41864 -1.30820 1.53245
 H 0.45318 -1.28272 -1.52909
 H -1.18961 -0.66528 1.66710
 H -1.14602 -0.62807 -1.64068
 H -0.01340 -0.36548 2.74926
 H 0.04900 -0.30817 -2.75159
13
bifur_IRC_Distances_noMW_output/bifur_IRC_Distances_noMW point 161
C 0.28519 0.71866 1.08176
 C 0.22457 0.67973 -1.08858
 C 0.83501 0.97107 -0.00621
 C -0.15377 -0.48006 1.80070
 C -0.12839 -0.45518 -1.79464
 F 0.29429 1.62347 1.80859
 F 0.08393 1.48654 -1.82861
 H 0.40860 -1.31205 1.53446
 H 0.44117 -1.28726 -1.53078
 H -1.19269 -0.65893 1.67588
 H -1.15069 -0.62189 -1.65003
 H -0.00422 -0.36098 2.74766
 H 0.05700 -0.30313 -2.75020
13
bifur_IRC_Distances_noMW_output/bifur_IRC_Distances_noMW point 162
C 0.28621 0.71423 1.07398
 C 0.22718 0.67489 -1.08063
 C 0.86447 0.95206 -0.00624
 C -0.15481 -0.47937 1.80125
 C -0.13045 -0.45473 -1.79529
 F 0.28216 1.63036 1.79152
 F 0.07861 1.49310 -1.81107
 H 0.39847 -1.31583 1.53647
 H 0.42907 -1.29178 -1.53249
 H -1.19567 -0.65253 1.68471
 H -1.15534 -0.61577 -1.65946
 H 0.00503 -0.35649 2.74606
 H 0.06510 -0.29814 -2.74880
13
bifur_IRC_Distances_noMW_output/bifur_IRC_Distances_noMW point 163
C 0.28711 0.70990 1.06640
 C 0.22964 0.67024 -1.07287
 C 0.89262 0.93354 -0.00626
 C -0.15583 -0.47869 1.80177
 C -0.13246 -0.45431 -1.79593
 F 0.27065 1.63699 1.77488
 F 0.07367 1.49960 -1.79396
 H 0.38858 -1.31943 1.53841
 H 0.41730 -1.29616 -1.53418
 H -1.19850 -0.64627 1.69332
 H -1.15984 -0.60991 -1.66869
 H 0.01403 -0.35214 2.74453
 H 0.07302 -0.29335 -2.74743
13
bifur_IRC_Distances_noMW_output/bifur_IRC_Distances_noMW point 164
C 0.28785 0.70599 1.05958
 C 0.23179 0.66611 -1.06589
 C 0.91742 0.91692 -0.00626
 C -0.15675 -0.47806 1.80225
 C -0.13425 -0.45395 -1.79651
 F 0.26059 1.64284 1.75992
 F 0.06945 1.50553 -1.77857
 H 0.37971 -1.32262 1.54016
 H 0.40675 -1.30008 -1.53572
 H -1.20097 -0.64062 1.70107
 H -1.16384 -0.60471 -1.67700
 H 0.02211 -0.34825 2.74317
 H 0.08016 -0.28909 -2.74620
13
bifur_IRC_Distances_noMW_output/bifur_IRC_Distances_noMW point 165
C 0.28835 0.70311 1.05457
 C 0.23332 0.66311 -1.06076
 C 0.93530 0.90474 -0.00625
 C -0.15744 -0.47759 1.80260
 C -0.13556 -0.45370 -1.79694
 F 0.25340 1.64707 1.74894
 F 0.06649 1.50994 -1.76726
 H 0.37320 -1.32493 1.54143
 H 0.39903 -1.30295 -1.53686
 H -1.20276 -0.63645 1.70676
 H -1.16676 -0.60094 -1.68312
 H 0.02802 -0.34541 2.74217
 H 0.08541 -0.28600 -2.74529
13
bifur_IRC_Distances_noMW_output/bifur_IRC_Distances_noMW point 166
C 0.28862 0.70150 1.05175
 C 0.23417 0.66144 -1.05788
 C 0.94522 0.89790 -0.00624
 C -0.15782 -0.47732 1.80280
 C -0.13629 -0.45356 -1.79718
 F 0.24943 1.64943 1.74277
 F 0.06487 1.51243 -1.76090
 H 0.36956 -1.32621 1.54214
 H 0.39471 -1.30457 -1.53750
 H -1.20375 -0.63410 1.70995
 H -1.16840 -0.59884 -1.68656
 H 0.03133 -0.34381 2.74162
 H 0.08835 -0.28428 -2.74478
13
bifur_IRC_Distances_noMW_output/bifur_IRC_Distances_noMW point 167
C 0.28874 0.70070 1.05037
 C 0.23458 0.66063 -1.05647
 C 0.95004 0.89457 -0.00624
 C -0.15801 -0.47719 1.80289
 C -0.13665 -0.45349 -1.79730
 F 0.24751 1.65057 1.73976
 F 0.06410 1.51366 -1.75780
 H 0.36778 -1.32684 1.54248
 H 0.39260 -1.30536 -1.53781
 H -1.20424 -0.63295 1.71152
 H -1.16920 -0.59782 -1.68824
 H 0.03294 -0.34303 2.74135
 H 0.08980 -0.28344 -2.74453
13
bifur_IRC_Distances_noMW_output/bifur_IRC_Distances_noMW point 168
C 0.28881 0.70032 1.04970
 C 0.23478 0.66023 -1.05578
 C 0.95238 0.89295 -0.00623
 C -0.15810 -0.47713 1.80294
 C -0.13683 -0.45346 -1.79736
 F 0.24658 1.65112 1.73829
 F 0.06372 1.51425 -1.75628
 H 0.36691 -1.32714 1.54265
 H 0.39158 -1.30574 -1.53797
 H -1.20447 -0.63239 1.71228
 H -1.16959 -0.59733 -1.68906
 H 0.03373 -0.34265 2.74122
 H 0.09050 -0.28303 -2.74440
13
bifur_IRC_Distances_noMW_output/bifur_IRC_Distances_noMW point 169
C 0.28883 0.70013 1.04938
 C 0.23488 0.66004 -1.05545
 C 0.95350 0.89216 -0.00623
 C -0.15815 -0.47710 1.80296
 C -0.13691 -0.45345 -1.79739
 F 0.24614 1.65139 1.73758
 F 0.06354 1.51454 -1.75555
 H 0.36649 -1.32729 1.54273
 H 0.39108 -1.30593 -1.53804
 H -1.20458 -0.63212 1.71265
 H -1.16977 -0.59709 -1.68945
 H 0.03411 -0.34247 2.74116
 H 0.09084 -0.28283 -2.74434
13
bifur_IRC_Distances_noMW_output/bifur_IRC_Distances_noMW point 170
C 0.28886 0.70000 1.04914
 C 0.23495 0.65990 -1.05521
 C 0.95433 0.89159 -0.00623
 C -0.15818 -0.47707 1.80298
 C -0.13697 -0.45343 -1.79741
 F 0.24581 1.65159 1.73706
 F 0.06341 1.51475 -1.75502
 H 0.36619 -1.32739 1.54279
 H 0.39072 -1.30607 -1.53810
 H -1.20467 -0.63192 1.71291
 H -1.16991 -0.59691 -1.68975
 H 0.03439 -0.34233 2.74111
 H 0.09109 -0.28269 -2.74430
13
bifur_IRC_Distances_noMW_output/bifur_IRC_Distances_noMW point 171
C 0.28887 0.69989 1.04895
 C 0.23500 0.65979 -1.05501
 C 0.95499 0.89113 -0.00623
 C -0.15821 -0.47705 1.80299
 C -0.13702 -0.45343 -1.79743
 F 0.24555 1.65174 1.73665
 F 0.06330 1.51492 -1.75459
 H 0.36594 -1.32748 1.54284
 H 0.39043 -1.30617 -1.53814
 H -1.20473 -0.63177 1.71313
 H -1.17002 -0.59677 -1.68998
 H 0.03461 -0.34223 2.74107
 H 0.09128 -0.28257 -2.74427
13
bifur_IRC_Distances_noMW_output/bifur_IRC_Distances_noMW point 172
C 0.28889 0.69979 1.04878
 C 0.23505 0.65969 -1.05484
 C 0.95558 0.89072 -0.00623
 C -0.15823 -0.47704 1.80301
 C -0.13707 -0.45342 -1.79744
 F 0.24531 1.65188 1.73628
 F 0.06321 1.51507 -1.75421
 H 0.36572 -1.32756 1.54288
 H 0.39017 -1.30627 -1.53818
 H -1.20479 -0.63162 1.71332
 H -1.17012 -0.59664 -1.69018
 H 0.03481 -0.34213 2.74104
 H 0.09146 -0.28247 -2.74424
13
bifur_IRC_Distances_noMW_output/bifur_IRC_Distances_noMW point 173
C 0.28890 0.69974 1.04870
 C 0.23508 0.65964 -1.05475
 C 0.95588 0.89051 -0.00623
 C -0.15824 -0.47703 1.80301
 C -0.13709 -0.45341 -1.79745
 F 0.24519 1.65195 1.73609
 F 0.06316 1.51515 -1.75401
 H 0.36561 -1.32760 1.54291
 H 0.39004 -1.30632 -1.53820
 H -1.20482 -0.63155 1.71342
 H -1.17017 -0.59658 -1.69029
 H 0.03491 -0.34208 2.74102
 H 0.09155 -0.28242 -2.74422
13
bifur_IRC_Distances_noMW_output/bifur_IRC_Distances_noMW point 174
C 0.28891 0.69964 1.04852
 C 0.23513 0.65954 -1.05457
 C 0.95649 0.89008 -0.00623
 C -0.15827 -0.47701 1.80302
 C -0.13713 -0.45341 -1.79746
 F 0.24495 1.65210 1.73571
 F 0.06306 1.51531 -1.75362
 H 0.36539 -1.32768 1.54295
 H 0.38977 -1.30642 -1.53824
 H -1.20488 -0.63141 1.71362
 H -1.17027 -0.59645 -1.69050
 H 0.03511 -0.34198 2.74099
 H 0.09174 -0.28231 -2.74419
13
bifur_IRC_Distances_noMW_output/bifur_IRC_Distances_noMW point 175
C 0.28893 0.69950 1.04828
 C 0.23520 0.65939 -1.05432
 C 0.95734 0.88949 -0.00623
 C -0.15830 -0.47699 1.80304
 C -0.13720 -0.45339 -1.79749
 F 0.24461 1.65230 1.73517
 F 0.06293 1.51553 -1.75306
 H 0.36507 -1.32779 1.54301
 H 0.38940 -1.30656 -1.53830
 H -1.20497 -0.63120 1.71390
 H -1.17041 -0.59627 -1.69081
 H 0.03540 -0.34184 2.74094
 H 0.09199 -0.28216 -2.74414
13
bifur_IRC_Distances_noMW_output/bifur_IRC_Distances_noMW point 176
C 0.28895 0.69940 1.04811
 C 0.23525 0.65930 -1.05415
 C 0.95791 0.88909 -0.00623
 C -0.15832 -0.47697 1.80305
 C -0.13724 -0.45339 -1.79750
 F 0.24439 1.65244 1.73481
 F 0.06284 1.51567 -1.75269
 H 0.36486 -1.32786 1.54305
 H 0.38915 -1.30666 -1.53833
 H -1.20502 -0.63106 1.71408
 H -1.17051 -0.59615 -1.69100
 H 0.03559 -0.34175 2.74091
 H 0.09216 -0.28206 -2.74411
13
bifur_IRC_Distances_noMW_output/bifur_IRC_Distances_noMW point 177
C 0.28896 0.69936 1.04803
 C 0.23527 0.65925 -1.05407
 C 0.95819 0.88890 -0.00623
 C -0.15833 -0.47697 1.80306
 C -0.13726 -0.45338 -1.79751
 F 0.24428 1.65250 1.73463
 F 0.06279 1.51575 -1.75251
 H 0.36475 -1.32790 1.54307
 H 0.38902 -1.30670 -1.53835
 H -1.20505 -0.63100 1.71418
 H -1.17056 -0.59609 -1.69110
 H 0.03569 -0.34171 2.74089
 H 0.09225 -0.28201 -2.74410
13
bifur_IRC_Distances_noMW_output/bifur_IRC_Distances_noMW point 178
C 0.28896 0.69929 1.04793
 C 0.23530 0.65919 -1.05396
 C 0.95855 0.88864 -0.00623
 C -0.15835 -0.47695 1.80307
 C -0.13729 -0.45338 -1.79752
 F 0.24413 1.65259 1.73440
 F 0.06274 1.51584 -1.75227
 H 0.36462 -1.32794 1.54310
 H 0.38886 -1.30676 -1.53838
 H -1.20509 -0.63091 1.71430
 H -1.17062 -0.59601 -1.69123
 H 0.03581 -0.34165 2.74087
 H 0.09236 -0.28195 -2.74408
13
bifur_IRC_Distances_noMW_output/bifur_IRC_Distances_noMW point 179
C 0.28898 0.69918 1.04772
 C 0.23536 0.65907 -1.05375
 C 0.95925 0.88815 -0.00623
 C -0.15837 -0.47694 1.80308
 C -0.13734 -0.45337 -1.79753
 F 0.24385 1.65276 1.73396
 F 0.06262 1.51602 -1.75181
 H 0.36436 -1.32804 1.54315
 H 0.38855 -1.30688 -1.53842
 H -1.20516 -0.63074 1.71453
 H -1.17073 -0.59586 -1.69148
 H 0.03605 -0.34153 2.74083
 H 0.09257 -0.28182 -2.74404
13
bifur_IRC_Distances_noMW_output/bifur_IRC_Distances_noMW point 180
C 0.28902 0.69892 1.04728
 C 0.23549 0.65881 -1.05330
 C 0.96080 0.88707 -0.00622
 C -0.15844 -0.47689 1.80311
 C -0.13746 -0.45335 -1.79757
 F 0.24324 1.65312 1.73298
 F 0.06238 1.51642 -1.75081
 H 0.36378 -1.32824 1.54326
 H 0.38787 -1.30714 -1.53852
 H -1.20532 -0.63036 1.71503
 H -1.17099 -0.59553 -1.69203
 H 0.03657 -0.34128 2.74075
 H 0.09304 -0.28155 -2.74396
13
bifur_IRC_Distances_noMW_output/bifur_IRC_Distances_noMW point 181
C 0.28907 0.69861 1.04674
 C 0.23565 0.65849 -1.05274
 C 0.96267 0.88576 -0.00622
 C -0.15851 -0.47684 1.80315
 C -0.13760 -0.45332 -1.79762
 F 0.24250 1.65357 1.73180
 F 0.06209 1.51690 -1.74959
 H 0.36308 -1.32848 1.54340
 H 0.38705 -1.30745 -1.53865
 H -1.20550 -0.62991 1.71565
 H -1.17131 -0.59513 -1.69269
 H 0.03720 -0.34097 2.74064
 H 0.09360 -0.28123 -2.74386
13
bifur_IRC_Distances_noMW_output/bifur_IRC_Distances_noMW point 182
C 0.28913 0.69824 1.04609
 C 0.23584 0.65811 -1.05208
 C 0.96489 0.88420 -0.00622
 C -0.15860 -0.47678 1.80319
 C -0.13776 -0.45329 -1.79768
 F 0.24162 1.65410 1.73038
 F 0.06174 1.51748 -1.74813
 H 0.36225 -1.32877 1.54356
 H 0.38606 -1.30782 -1.53880
 H -1.20573 -0.62937 1.71638
 H -1.17168 -0.59466 -1.69348
 H 0.03796 -0.34061 2.74052
 H 0.09428 -0.28083 -2.74375
13
bifur_IRC_Distances_noMW_output/bifur_IRC_Distances_noMW point 183
C 0.28918 0.69789 1.04550
 C 0.23601 0.65776 -1.05147
 C 0.96694 0.88276 -0.00622
 C -0.15868 -0.47672 1.80324
 C -0.13792 -0.45326 -1.79773
 F 0.24082 1.65458 1.72908
 F 0.06141 1.51802 -1.74678
 H 0.36148 -1.32904 1.54371
 H 0.38516 -1.30816 -1.53894
 H -1.20593 -0.62887 1.71706
 H -1.17202 -0.59422 -1.69421
 H 0.03865 -0.34027 2.74040
 H 0.09490 -0.28047 -2.74364
13
bifur_IRC_Distances_noMW_output/bifur_IRC_Distances_noMW point 184
C 0.28922 0.69762 1.04502
 C 0.23615 0.65748 -1.05099
 C 0.96857 0.88161 -0.00621
 C -0.15875 -0.47667 1.80327
 C -0.13804 -0.45324 -1.79777
 F 0.24017 1.65497 1.72804
 F 0.06116 1.51844 -1.74571
 H 0.36087 -1.32925 1.54383
 H 0.38443 -1.30843 -1.53905
 H -1.20610 -0.62847 1.71760
 H -1.17230 -0.59387 -1.69479
 H 0.03921 -0.34000 2.74031
 H 0.09540 -0.28019 -2.74355
13
bifur_IRC_Distances_noMW_output/bifur_IRC_Distances_noMW point 185
C 0.07374 0.84489 1.25821
 C 0.08749 0.80979 -1.26651
 C 0.27821 1.32381 -0.00369
 C -0.05477 -0.50557 1.78900
 C -0.06050 -0.47178 -1.78309
 F 0.08303 1.56898 2.20008
 F 0.13698 1.39240 -2.22193
 H -0.99345 -0.91771 1.49551
 H -1.00247 -0.86793 -1.48749
 H 0.76191 -1.12261 1.46873
 H 0.75454 -1.09154 -1.45353
 H -0.02601 -0.51247 2.78758
 H -0.03870 -0.45026 -2.78288
13
bifur_IRC_Distances_noMW_output/bifur_IRC_Distances_noMW point 186
C 0.07370 0.84484 1.25808
 C 0.08750 0.80971 -1.26638
 C 0.27788 1.32373 -0.00369
 C -0.05477 -0.50557 1.78901
 C -0.06052 -0.47177 -1.78309
 F 0.08314 1.56903 2.19980
 F 0.13729 1.39237 -2.22165
 H -0.99340 -0.91779 1.49554
 H -1.00247 -0.86800 -1.48752
 H 0.76195 -1.12259 1.46887
 H 0.75454 -1.09149 -1.45366
 H -0.02604 -0.51235 2.78755
 H -0.03879 -0.45011 -2.78285
13
bifur_IRC_Distances_noMW_output/bifur_IRC_Distances_noMW point 187
C 0.07360 0.84472 1.25774
 C 0.08753 0.80949 -1.26605
 C 0.27698 1.32352 -0.00369
 C -0.05475 -0.50557 1.78903
 C -0.06059 -0.47175 -1.78311
 F 0.08343 1.56915 2.19903
 F 0.13812 1.39230 -2.22091
 H -0.99327 -0.91800 1.49560
 H -1.00247 -0.86821 -1.48761
 H 0.76203 -1.12256 1.46928
 H 0.75452 -1.09136 -1.45401
 H -0.02612 -0.51202 2.78747
 H -0.03902 -0.44972 -2.78278
13
bifur_IRC_Distances_noMW_output/bifur_IRC_Distances_noMW point 188
C 0.21344 0.82053 1.25757
 C 0.18867 0.79194 -1.26586
 C 0.18265 1.33960 -0.00369
 C -0.11789 -0.49468 1.78904
 C -0.10070 -0.46483 -1.78312
 F 0.44655 1.50663 2.19864
 F 0.33588 1.35823 -2.22051
 H 0.62826 -1.19768 1.49571
 H 0.65393 -1.15391 -1.48758
 H -1.09413 -0.80250 1.46940
 H -1.07626 -0.77562 -1.45428
 H -0.14700 -0.49101 2.78742
 H -0.11340 -0.43671 -2.78274
13
bifur_IRC_Distances_noMW_output/bifur_IRC_Distances_noMW point 189
C 0.21334 0.82063 1.25775
 C 0.18866 0.79207 -1.26605
 C 0.18210 1.33989 -0.00369
 C -0.11784 -0.49470 1.78903
 C -0.10069 -0.46484 -1.78311
 F 0.44655 1.50655 2.19907
 F 0.33622 1.35815 -2.22092
 H 0.62846 -1.19754 1.49568
 H 0.65407 -1.15375 -1.48753
 H -1.09403 -0.80262 1.46918
 H -1.07623 -0.77578 -1.45409
 H -0.14707 -0.49117 2.78746
 H -0.11355 -0.43688 -2.78278
13
bifur_IRC_Distances_noMW_output/bifur_IRC_Distances_noMW point 190
C 0.21316 0.82081 1.25809
 C 0.18865 0.79228 -1.26638
 C 0.18113 1.34041 -0.00370
 C -0.11776 -0.49472 1.78901
 C -0.10068 -0.46486 -1.78309
 F 0.44654 1.50641 2.19983
 F 0.33683 1.35799 -2.22165
 H 0.62883 -1.19729 1.49562
 H 0.65432 -1.15346 -1.48744
 H -1.09384 -0.80284 1.46878
 H -1.07617 -0.77607 -1.45374
 H -0.14720 -0.49148 2.78755
 H -0.11382 -0.43719 -2.78285
13
bifur_IRC_Distances_noMW_output/bifur_IRC_Distances_noMW point 191
C 0.21292 0.82106 1.25855
 C 0.18863 0.79258 -1.26684
 C 0.17982 1.34111 -0.00370
 C -0.11764 -0.49475 1.78898
 C -0.10067 -0.46488 -1.78308
 F 0.44654 1.50622 2.20086
 F 0.33765 1.35777 -2.22265
 H 0.62933 -1.19696 1.49553
 H 0.65466 -1.15308 -1.48732
 H -1.09359 -0.80314 1.46823
 H -1.07609 -0.77645 -1.45328
 H -0.14736 -0.49189 2.78766
 H -0.11419 -0.43760 -2.78295
13
bifur_IRC_Distances_noMW_output/bifur_IRC_Distances_noMW point 192
C 0.21265 0.82134 1.25906
 C 0.18860 0.79291 -1.26735
 C 0.17835 1.34191 -0.00370
 C -0.11752 -0.49478 1.78895
 C -0.10066 -0.46491 -1.78306
 F 0.44654 1.50600 2.20202
 F 0.33857 1.35753 -2.22377
 H 0.62989 -1.19657 1.49544
 H 0.65504 -1.15264 -1.48719
 H -1.09331 -0.80348 1.46762
 H -1.07600 -0.77688 -1.45275
 H -0.14755 -0.49235 2.78779
 H -0.11461 -0.43807 -2.78306
13
bifur_IRC_Distances_noMW_output/bifur_IRC_Distances_noMW point 193
C 0.21239 0.82161 1.25956
 C 0.18858 0.79324 -1.26785
 C 0.17692 1.34268 -0.00371
 C -0.11739 -0.49482 1.78892
 C -0.10065 -0.46494 -1.78303
 F 0.44653 1.50579 2.20315
 F 0.33946 1.35730 -2.22486
 H 0.63043 -1.19620 1.49535
 H 0.65541 -1.15222 -1.48706
 H -1.09304 -0.80380 1.46702
 H -1.07591 -0.77730 -1.45224
 H -0.14773 -0.49280 2.78791
 H -0.11501 -0.43853 -2.78317
13
bifur_IRC_Distances_noMW_output/bifur_IRC_Distances_noMW point 194
C 0.21215 0.82185 1.26002
 C 0.18856 0.79353 -1.26830
 C 0.17563 1.34337 -0.00371
 C -0.11728 -0.49485 1.78890
 C -0.10064 -0.46496 -1.78302
 F 0.44653 1.50560 2.20417
 F 0.34026 1.35710 -2.22585
 H 0.63092 -1.19587 1.49527
 H 0.65575 -1.15184 -1.48695
 H -1.09280 -0.80410 1.46648
 H -1.07583 -0.77768 -1.45177
 H -0.14790 -0.49321 2.78802
 H -0.11537 -0.43894 -2.78327
13
bifur_IRC_Distances_noMW_output/bifur_IRC_Distances_noMW point 195
C 0.21195 0.82205 1.26039
 C 0.18854 0.79377 -1.26867
 C 0.17458 1.34394 -0.00372
 C -0.11719 -0.49487 1.78888
 C -0.10063 -0.46498 -1.78300
 F 0.44654 1.50544 2.20501
 F 0.34092 1.35693 -2.22665
 H 0.63132 -1.19559 1.49520
 H 0.65602 -1.15153 -1.48685
 H -1.09260 -0.80434 1.46604
 H -1.07576 -0.77799 -1.45139
 H -0.14803 -0.49354 2.78812
 H -0.11567 -0.43928 -2.78334
13
bifur_IRC_Distances_noMW_output/bifur_IRC_Distances_noMW point 196
C 0.21181 0.82220 1.26067
 C 0.18853 0.79395 -1.26895
 C 0.17378 1.34437 -0.00372
 C -0.11712 -0.49489 1.78886
 C -0.10062 -0.46500 -1.78299
 F 0.44654 1.50532 2.20565
 F 0.34142 1.35680 -2.22727
 H 0.63163 -1.19538 1.49515
 H 0.65623 -1.15129 -1.48678
 H -1.09245 -0.80452 1.46571
 H -1.07571 -0.77823 -1.45111
 H -0.14814 -0.49379 2.78818
 H -0.11589 -0.43954 -2.78340
13
bifur_IRC_Distances_noMW_output/bifur_IRC_Distances_noMW point 197
C 0.21173 0.82228 1.26081
 C 0.18852 0.79404 -1.26909
 C 0.17337 1.34459 -0.00372
 C -0.11708 -0.49490 1.78885
 C -0.10062 -0.46501 -1.78298
 F 0.44654 1.50526 2.20597
 F 0.34167 1.35674 -2.22758
 H 0.63178 -1.19528 1.49512
 H 0.65634 -1.15117 -1.48674
 H -1.09237 -0.80461 1.46554
 H -1.07569 -0.77835 -1.45096
 H -0.14819 -0.49392 2.78822
 H -0.11600 -0.43967 -2.78344
13
bifur_IRC_Distances_noMW_output/bifur_IRC_Distances_noMW point 198
C 0.21172 0.82229 1.26084
 C 0.18852 0.79406 -1.26911
 C 0.17331 1.34463 -0.00372
 C -0.11708 -0.49490 1.78885
 C -0.10061 -0.46501 -1.78298
 F 0.44654 1.50525 2.20602
 F 0.34171 1.35672 -2.22763
 H 0.63180 -1.19526 1.49512
 H 0.65635 -1.15115 -1.48674
 H -1.09236 -0.80463 1.46551
 H -1.07568 -0.77837 -1.45094
 H -0.14820 -0.49394 2.78823
 H -0.11602 -0.43969 -2.78344
13
bifur_IRC_Distances_noMW_output/bifur_IRC_Distances_noMW point 199
C 0.21179 0.82222 1.26071
 C 0.18853 0.79398 -1.26899
 C 0.17367 1.34443 -0.00372
 C -0.11711 -0.49489 1.78886
 C -0.10062 -0.46500 -1.78299
 F 0.44654 1.50531 2.20573
 F 0.34148 1.35678 -2.22735
 H 0.63166 -1.19536 1.49514
 H 0.65626 -1.15126 -1.48677
 H -1.09243 -0.80454 1.46566
 H -1.07571 -0.77826 -1.45107
 H -0.14815 -0.49383 2.78819
 H -0.11592 -0.43958 -2.78341
13
bifur_IRC_Distances_noMW_output/bifur_IRC_Distances_noMW point 200
C 0.21195 0.82205 1.26040
 C 0.18854 0.79378 -1.26868
 C 0.17455 1.34396 -0.00372
 C -0.11718 -0.49487 1.78888
 C -0.10063 -0.46498 -1.78300
 F 0.44654 1.50544 2.20503
 F 0.34094 1.35692 -2.22668
 H 0.63133 -1.19558 1.49520
 H 0.65603 -1.15152 -1.48685
 H -1.09259 -0.80434 1.46603
 H -1.07576 -0.77800 -1.45138
 H -0.14804 -0.49355 2.78812
 H -0.11567 -0.43929 -2.78335
13
bifur_IRC_Distances_noMW_output/bifur_IRC_Distances_noMW point 201
C 0.21219 0.82181 1.25994
 C 0.18856 0.79348 -1.26822
 C 0.17585 1.34325 -0.00371
 C -0.11730 -0.49484 1.78890
 C -0.10064 -0.46496 -1.78302
 F 0.44653 1.50563 2.20400
 F 0.34012 1.35713 -2.22568
 H 0.63084 -1.19592 1.49528
 H 0.65569 -1.15191 -1.48697
 H -1.09284 -0.80405 1.46658
 H -1.07584 -0.77762 -1.45185
 H -0.14787 -0.49314 2.78800
 H -0.11531 -0.43887 -2.78325
13
bifur_IRC_Distances_noMW_output/bifur_IRC_Distances_noMW point 202
C 0.21253 0.82146 1.25929
 C 0.18859 0.79306 -1.26758
 C 0.17769 1.34226 -0.00371
 C -0.11746 -0.49480 1.78894
 C -0.10065 -0.46492 -1.78305
 F 0.44653 1.50591 2.20254
 F 0.33898 1.35743 -2.22427
 H 0.63014 -1.19640 1.49540
 H 0.65521 -1.15245 -1.48713
 H -1.09319 -0.80363 1.46734
 H -1.07596 -0.77708 -1.45251
 H -0.14764 -0.49256 2.78784
 H -0.11479 -0.43828 -2.78311
13
bifur_IRC_Distances_noMW_output/bifur_IRC_Distances_noMW point 203
C 0.21298 0.82100 1.25844
 C 0.18863 0.79251 -1.26673
 C 0.18013 1.34095 -0.00370
 C -0.11767 -0.49474 1.78899
 C -0.10067 -0.46487 -1.78308
 F 0.44654 1.50626 2.20062
 F 0.33746 1.35782 -2.22242
 H 0.62921 -1.19703 1.49555
 H 0.65458 -1.15317 -1.48735
 H -1.09365 -0.80307 1.46836
 H -1.07611 -0.77636 -1.45338
 H -0.14732 -0.49179 2.78763
 H -0.11411 -0.43751 -2.78293
13
bifur_IRC_Distances_noMW_output/bifur_IRC_Distances_noMW point 204
C 0.21354 0.82044 1.25739
 C 0.18868 0.79183 -1.26569
 C 0.18314 1.33933 -0.00369
 C -0.11793 -0.49467 1.78905
 C -0.10070 -0.46482 -1.78312
 F 0.44655 1.50670 2.19825
 F 0.33557 1.35832 -2.22013
 H 0.62807 -1.19781 1.49574
 H 0.65380 -1.15405 -1.48762
 H -1.09422 -0.80238 1.46961
 H -1.07630 -0.77548 -1.45446
 H -0.14694 -0.49085 2.78737
 H -0.11326 -0.43655 -2.78271
13
bifur_IRC_Distances_noMW_output/bifur_IRC_Distances_noMW point 205
C 0.21421 0.81976 1.25614
 C 0.18873 0.79103 -1.26445
 C 0.18674 1.33739 -0.00368
 C -0.11825 -0.49459 1.78912
 C -0.10073 -0.46475 -1.78318
 F 0.44658 1.50722 2.19544
 F 0.33331 1.35891 -2.21741
 H 0.62670 -1.19874 1.49597
 H 0.65287 -1.15511 -1.48795
 H -1.09491 -0.80156 1.47110
 H -1.07652 -0.77442 -1.45573
 H -0.14648 -0.48973 2.78707
 H -0.11224 -0.43542 -2.78244
13
bifur_IRC_Distances_noMW_output/bifur_IRC_Distances_noMW point 206
C 0.21497 0.81899 1.25473
 C 0.18878 0.79012 -1.26304
 C 0.19087 1.33518 -0.00367
 C -0.11861 -0.49449 1.78920
 C -0.10076 -0.46467 -1.78324
 F 0.44661 1.50781 2.19224
 F 0.33071 1.35961 -2.21432
 H 0.62513 -1.19979 1.49623
 H 0.65181 -1.15632 -1.48832
 H -1.09570 -0.80061 1.47279
 H -1.07677 -0.77322 -1.45718
 H -0.14596 -0.48846 2.78672
 H -0.11107 -0.43414 -2.78214
13
bifur_IRC_Distances_noMW_output/bifur_IRC_Distances_noMW point 207
C 0.21587 0.81810 1.25309
 C 0.18884 0.78907 -1.26141
 C 0.19564 1.33262 -0.00366
 C -0.11903 -0.49437 1.78929
 C -0.10080 -0.46459 -1.78330
 F 0.44667 1.50848 2.18855
 F 0.32768 1.36042 -2.21076
 H 0.62331 -1.20101 1.49652
 H 0.65058 -1.15771 -1.48875
 H -1.09663 -0.79950 1.47475
 H -1.07706 -0.77184 -1.45885
 H -0.14536 -0.48699 2.78632
 H -0.10972 -0.43267 -2.78180
13
bifur_IRC_Distances_noMW_output/bifur_IRC_Distances_noMW point 208
C 0.21689 0.81708 1.25125
 C 0.18890 0.78789 -1.25958
 C 0.20107 1.32971 -0.00364
 C -0.11951 -0.49424 1.78940
 C -0.10084 -0.46450 -1.78338
 F 0.44676 1.50923 2.18440
 F 0.32423 1.36136 -2.20674
 H 0.62124 -1.20238 1.49685
 H 0.64918 -1.15929 -1.48923
 H -1.09768 -0.79824 1.47696
 H -1.07739 -0.77027 -1.46073
 H -0.14468 -0.48534 2.78587
 H -0.10817 -0.43102 -2.78141
13
bifur_IRC_Distances_noMW_output/bifur_IRC_Distances_noMW point 209
C 0.21803 0.81596 1.24921
 C 0.18897 0.78659 -1.25755
 C 0.20712 1.32647 -0.00363
 C -0.12005 -0.49409 1.78952
 C -0.10089 -0.46439 -1.78347
 F 0.44687 1.51006 2.17982
 F 0.32037 1.36243 -2.20230
 H 0.61893 -1.20389 1.49721
 H 0.64762 -1.16105 -1.48978
 H -1.09886 -0.79683 1.47940
 H -1.07775 -0.76853 -1.46281
 H -0.14392 -0.48352 2.78537
 H -0.10644 -0.42921 -2.78099
13
bifur_IRC_Distances_noMW_output/bifur_IRC_Distances_noMW point 210
C 0.21932 0.81470 1.24695
 C 0.18903 0.78515 -1.25529
 C 0.21393 1.32283 -0.00362
 C -0.12066 -0.49392 1.78965
 C -0.10094 -0.46428 -1.78358
 F 0.44701 1.51097 2.17471
 F 0.31600 1.36366 -2.19734
 H 0.61633 -1.20558 1.49761
 H 0.64587 -1.16301 -1.49039
 H -1.10019 -0.79523 1.48212
 H -1.07815 -0.76658 -1.46513
 H -0.14306 -0.48149 2.78482
 H -0.10449 -0.42720 -2.78052
13
bifur_IRC_Distances_noMW_output/bifur_IRC_Distances_noMW point 211
C 0.22075 0.81331 1.24447
 C 0.18908 0.78359 -1.25283
 C 0.22143 1.31883 -0.00360
 C -0.12133 -0.49373 1.78980
 C -0.10100 -0.46417 -1.78369
 F 0.44718 1.51196 2.16914
 F 0.31118 1.36503 -2.19193
 H 0.61347 -1.20742 1.49804
 H 0.64394 -1.16517 -1.49106
 H -1.10167 -0.79346 1.48510
 H -1.07859 -0.76445 -1.46765
 H -0.14212 -0.47928 2.78422
 H -0.10234 -0.42503 -2.78001
13
bifur_IRC_Distances_noMW_output/bifur_IRC_Distances_noMW point 212
C 0.22229 0.81183 1.24185
 C 0.18914 0.78193 -1.25022
 C 0.22946 1.31455 -0.00359
 C -0.12204 -0.49352 1.78996
 C -0.10106 -0.46405 -1.78381
 F 0.44739 1.51299 2.16324
 F 0.30601 1.36653 -2.18620
 H 0.61040 -1.20937 1.49849
 H 0.64187 -1.16746 -1.49178
 H -1.10325 -0.79156 1.48826
 H -1.07906 -0.76218 -1.47033
 H -0.14111 -0.47695 2.78359
 H -0.10002 -0.42275 -2.77948
13
bifur_IRC_Distances_noMW_output/bifur_IRC_Distances_noMW point 213
C 0.22396 0.81023 1.23904
 C 0.18918 0.78016 -1.24741
 C 0.23820 1.30990 -0.00358
 C -0.12282 -0.49330 1.79013
 C -0.10112 -0.46392 -1.78395
 F 0.44762 1.51410 2.15691
 F 0.30037 1.36820 -2.18003
 H 0.60706 -1.21147 1.49898
 H 0.63962 -1.16994 -1.49255
 H -1.10498 -0.78948 1.49167
 H -1.07956 -0.75973 -1.47321
 H -0.14001 -0.47444 2.78291
 H -0.09750 -0.42031 -2.77890
13
bifur_IRC_Distances_noMW_output/bifur_IRC_Distances_noMW point 214
C 0.22577 0.80850 1.23603
 C 0.18923 0.77828 -1.24441
 C 0.24765 1.30486 -0.00358
 C -0.12366 -0.49305 1.79031
 C -0.10120 -0.46379 -1.78410
 F 0.44787 1.51528 2.15014
 F 0.29428 1.37004 -2.17342
 H 0.60345 -1.21371 1.49950
 H 0.63717 -1.17260 -1.49339
 H -1.10685 -0.78721 1.49531
 H -1.08011 -0.75710 -1.47628
 H -0.13882 -0.47177 2.78220
 H -0.09477 -0.41773 -2.77830
13
bifur_IRC_Distances_noMW_output/bifur_IRC_Distances_noMW point 215
C 0.22769 0.80667 1.23286
 C 0.18928 0.77630 -1.24125
 C 0.25772 1.29951 -0.00358
 C -0.12455 -0.49278 1.79051
 C -0.10128 -0.46366 -1.78425
 F 0.44812 1.51652 2.14303
 F 0.28781 1.37203 -2.16647
 H 0.59960 -1.21607 1.50004
 H 0.63455 -1.17541 -1.49428
 H -1.10885 -0.78479 1.49915
 H -1.08069 -0.75433 -1.47953
 H -0.13753 -0.46897 2.78144
 H -0.09186 -0.41504 -2.77767
13
bifur_IRC_Distances_noMW_output/bifur_IRC_Distances_noMW point 216
C 0.06429 0.83438 1.22954
 C 0.09101 0.79185 -1.23791
 C 0.19748 1.30651 -0.00357
 C -0.05290 -0.50550 1.79071
 C -0.06630 -0.46981 -1.78443
 F 0.10711 1.57898 2.13557
 F 0.21322 1.38632 -2.15913
 H -0.98123 -0.93600 1.50081
 H -1.00196 -0.88563 -1.49502
 H 0.77058 -1.11937 1.50297
 H 0.75276 -1.08005 -1.48317
 H -0.03351 -0.48442 2.78064
 H -0.06056 -0.41728 -2.77701
13
bifur_IRC_Distances_noMW_output/bifur_IRC_Distances_noMW point 217
C 0.06306 0.83309 1.22606
 C 0.09152 0.78969 -1.23443
 C 0.18695 1.30446 -0.00358
 C -0.05265 -0.50548 1.79093
 C -0.06704 -0.46959 -1.78462
 F 0.11024 1.58014 2.12776
 F 0.22310 1.38563 -2.15145
 H -0.97962 -0.93825 1.50144
 H -1.00182 -0.88785 -1.49597
 H 0.77178 -1.11891 1.50716
 H 0.75252 -1.07867 -1.48680
 H -0.03455 -0.48100 2.77981
 H -0.06347 -0.41328 -2.77633
13
bifur_IRC_Distances_noMW_output/bifur_IRC_Distances_noMW point 218
C 0.06177 0.83175 1.22244
 C 0.09204 0.78746 -1.23080
 C 0.17582 1.30235 -0.00359
 C -0.05240 -0.50546 1.79115
 C -0.06780 -0.46936 -1.78481
 F 0.11361 1.58132 2.11964
 F 0.23343 1.38493 -2.14346
 H -0.97793 -0.94059 1.50211
 H -1.00164 -0.89017 -1.49696
 H 0.77305 -1.11843 1.51152
 H 0.75228 -1.07725 -1.49058
 H -0.03569 -0.47743 2.77896
 H -0.06654 -0.40912 -2.77562
13
bifur_IRC_Distances_noMW_output/bifur_IRC_Distances_noMW point 219
C 0.06045 0.83035 1.21868
 C 0.09257 0.78516 -1.22704
 C 0.16408 1.30016 -0.00361
 C -0.05215 -0.50543 1.79139
 C -0.06859 -0.46914 -1.78502
 F 0.11728 1.58251 2.11121
 F 0.24419 1.38422 -2.13515
 H -0.97616 -0.94301 1.50281
 H -1.00140 -0.89259 -1.49798
 H 0.77438 -1.11791 1.51604
 H 0.75204 -1.07580 -1.49452
 H -0.03693 -0.47372 2.77808
 H -0.06976 -0.40480 -2.77490
13
bifur_IRC_Distances_noMW_output/bifur_IRC_Distances_noMW point 220
C 0.05909 0.82889 1.21479
 C 0.09310 0.78278 -1.22314
 C 0.15175 1.29792 -0.00363
 C -0.05190 -0.50540 1.79164
 C -0.06938 -0.46891 -1.78524
 F 0.12127 1.58372 2.10250
 F 0.25532 1.38352 -2.12654
 H -0.97432 -0.94552 1.50353
 H -1.00110 -0.89510 -1.49904
 H 0.77576 -1.11737 1.52072
 H 0.75183 -1.07431 -1.49861
 H -0.03830 -0.46987 2.77717
 H -0.07313 -0.40035 -2.77416
13
bifur_IRC_Distances_noMW_output/bifur_IRC_Distances_noMW point 221
C 0.05771 0.82737 1.21076
 C 0.09363 0.78033 -1.21910
 C 0.13876 1.29560 -0.00367
 C -0.05167 -0.50536 1.79190
 C -0.07019 -0.46869 -1.78548
 F 0.12565 1.58493 2.09349
 F 0.26683 1.38283 -2.11761
 H -0.97243 -0.94810 1.50430
 H -1.00071 -0.89772 -1.50014
 H 0.77720 -1.11681 1.52557
 H 0.75165 -1.07280 -1.50287
 H -0.03980 -0.46587 2.77623
 H -0.07663 -0.39573 -2.77339
13
bifur_IRC_Distances_noMW_output/bifur_IRC_Distances_noMW point 222
C 0.05633 0.82579 1.20658
 C 0.09412 0.77781 -1.21491
 C 0.12507 1.29322 -0.00371
 C -0.05145 -0.50531 1.79218
 C -0.07099 -0.46846 -1.78572
 F 0.13050 1.58614 2.08416
 F 0.27867 1.38216 -2.10834
 H -0.97047 -0.95076 1.50510
 H -1.00022 -0.90044 -1.50127
 H 0.77868 -1.11622 1.53058
 H 0.75152 -1.07126 -1.50730
 H -0.04148 -0.46172 2.77526
 H -0.08027 -0.39096 -2.77261
13
bifur_IRC_Distances_noMW_output/bifur_IRC_Distances_noMW point 223
C 0.05494 0.82414 1.20226
 C 0.09458 0.77522 -1.21057
 C 0.11067 1.29078 -0.00376
 C -0.05127 -0.50525 1.79246
 C -0.07178 -0.46824 -1.78598
 F 0.13588 1.58735 2.07451
 F 0.29080 1.38151 -2.09874
 H -0.96847 -0.95349 1.50595
 H -0.99962 -0.90326 -1.50242
 H 0.78020 -1.11560 1.53575
 H 0.75145 -1.06971 -1.51192
 H -0.04334 -0.45741 2.77426
 H -0.08404 -0.38602 -2.77181
13
bifur_IRC_Distances_noMW_output/bifur_IRC_Distances_noMW point 224
C 0.05357 0.82242 1.19780
 C 0.09498 0.77256 -1.20608
 C 0.09554 1.28827 -0.00382
 C -0.05112 -0.50518 1.79275
 C -0.07255 -0.46802 -1.78626
 F 0.14186 1.58853 2.06455
 F 0.30316 1.38089 -2.08880
 H -0.96643 -0.95629 1.50684
 H -0.99888 -0.90618 -1.50361
 H 0.78175 -1.11497 1.54109
 H 0.75147 -1.06816 -1.51672
 H -0.04542 -0.45293 2.77324
 H -0.08794 -0.38093 -2.77098
13
bifur_IRC_Distances_noMW_output/bifur_IRC_Distances_noMW point 225
C 0.05224 0.82062 1.19319
 C 0.09531 0.76984 -1.20145
 C 0.07967 1.28571 -0.00390
 C -0.05101 -0.50510 1.79306
 C -0.07329 -0.46781 -1.78655
 F 0.14852 1.58968 2.05429
 F 0.31567 1.38031 -2.07854
 H -0.96436 -0.95915 1.50779
 H -0.99799 -0.90919 -1.50481
 H 0.78332 -1.11431 1.54658
 H 0.75159 -1.06661 -1.52171
 H -0.04772 -0.44830 2.77218
 H -0.09193 -0.37569 -2.77013
13
bifur_IRC_Distances_noMW_output/bifur_IRC_Distances_noMW point 226
C 0.05096 0.81876 1.18845
 C 0.09554 0.76707 -1.19667
 C 0.06306 1.28309 -0.00398
 C -0.05096 -0.50501 1.79338
 C -0.07399 -0.46761 -1.78685
 F 0.15590 1.59078 2.04374
 F 0.32827 1.37979 -2.06797
 H -0.96229 -0.96205 1.50878
 H -0.99694 -0.91229 -1.50603
 H 0.78490 -1.11365 1.55221
 H 0.75184 -1.06508 -1.52688
 H -0.05029 -0.44351 2.77109
 H -0.09601 -0.37030 -2.76927
13
bifur_IRC_Distances_noMW_output/bifur_IRC_Distances_noMW point 227
C 0.04976 0.81682 1.18358
 C 0.09567 0.76425 -1.19177
 C 0.04572 1.28044 -0.00407
 C -0.05097 -0.50491 1.79370
 C -0.07464 -0.46741 -1.78717
 F 0.16406 1.59184 2.03291
 F 0.34090 1.37933 -2.05709
 H -0.96021 -0.96499 1.50983
 H -0.99571 -0.91547 -1.50726
 H 0.78648 -1.11297 1.55797
 H 0.75224 -1.06358 -1.53223
 H -0.05312 -0.43856 2.76998
 H -0.10017 -0.36477 -2.76838
13
bifur_IRC_Distances_noMW_output/bifur_IRC_Distances_noMW point 228
C 0.04864 0.81481 1.17857
 C 0.09567 0.76138 -1.18672
 C 0.02761 1.27773 -0.00417
 C -0.05105 -0.50479 1.79404
 C -0.07523 -0.46723 -1.78749
 F 0.17307 1.59283 2.02179
 F 0.35351 1.37893 -2.04591
 H -0.95814 -0.96797 1.51093
 H -0.99428 -0.91873 -1.50849
 H 0.78806 -1.11229 1.56386
 H 0.75280 -1.06212 -1.53777
 H -0.05625 -0.43345 2.76884
 H -0.10441 -0.35910 -2.76748
13
bifur_IRC_Distances_noMW_output/bifur_IRC_Distances_noMW point 229
C 0.04762 0.81272 1.17342
 C 0.09555 0.75846 -1.18152
 C 0.00868 1.27499 -0.00427
 C -0.05120 -0.50465 1.79438
 C -0.07575 -0.46706 -1.78784
 F 0.18298 1.59375 2.01036
 F 0.36611 1.37860 -2.03439
 H -0.95607 -0.97099 1.51210
 H -0.99264 -0.92209 -1.50974
 H 0.78962 -1.11160 1.56990
 H 0.75353 -1.06069 -1.54352
 H -0.05970 -0.42816 2.76766
 H -0.10872 -0.35327 -2.76655
13
bifur_IRC_Distances_noMW_output/bifur_IRC_Distances_noMW point 230
C 0.04669 0.81053 1.16811
 C 0.09528 0.75548 -1.17616
 C -0.01113 1.27219 -0.00438
 C -0.05143 -0.50450 1.79474
 C -0.07621 -0.46690 -1.78820
 F 0.19385 1.59460 1.99859
 F 0.37869 1.37835 -2.02251
 H -0.95399 -0.97405 1.51333
 H -0.99077 -0.92554 -1.51101
 H 0.79116 -1.11090 1.57611
 H 0.75446 -1.05932 -1.54950
 H -0.06349 -0.42268 2.76646
 H -0.11311 -0.34727 -2.76559
13
bifur_IRC_Distances_noMW_output/bifur_IRC_Distances_noMW point 231
C 0.04588 0.80824 1.16263
 C 0.09486 0.75244 -1.17061
 C -0.03185 1.26935 -0.00449
 C -0.05173 -0.50434 1.79511
 C -0.07659 -0.46675 -1.78857
 F 0.20573 1.59537 1.98645
 F 0.39126 1.37819 -2.01023
 H -0.95191 -0.97715 1.51463
 H -0.98866 -0.92910 -1.51229
 H 0.79269 -1.11019 1.58248
 H 0.75559 -1.05799 -1.55572
 H -0.06765 -0.41698 2.76522
 H -0.11761 -0.34108 -2.76460
13
bifur_IRC_Distances_noMW_output/bifur_IRC_Distances_noMW point 232
C 0.04519 0.80585 1.15697
 C 0.09429 0.74934 -1.16489
 C -0.05350 1.26647 -0.00461
 C -0.05212 -0.50415 1.79549
 C -0.07691 -0.46662 -1.78896
 F 0.21862 1.59604 1.97394
 F 0.40379 1.37811 -1.99757
 H -0.94980 -0.98030 1.51599
 H -0.98630 -0.93276 -1.51358
 H 0.79418 -1.10948 1.58903
 H 0.75691 -1.05672 -1.56218
 H -0.07217 -0.41108 2.76395
 H -0.12220 -0.33471 -2.76358
13
bifur_IRC_Distances_noMW_output/bifur_IRC_Distances_noMW point 233
C 0.04461 0.80337 1.15116
 C 0.09358 0.74619 -1.15900
 C -0.07602 1.26355 -0.00473
 C -0.05258 -0.50394 1.79589
 C -0.07715 -0.46650 -1.78937
 F 0.23249 1.59662 1.96109
 F 0.41629 1.37812 -1.98454
 H -0.94766 -0.98349 1.51742
 H -0.98369 -0.93652 -1.51489
 H 0.79563 -1.10875 1.59574
 H 0.75843 -1.05552 -1.56887
 H -0.07705 -0.40497 2.76264
 H -0.12688 -0.32816 -2.76254
13
bifur_IRC_Distances_noMW_output/bifur_IRC_Distances_noMW point 234
C 0.04416 0.80078 1.14518
 C 0.09272 0.74300 -1.15294
 C -0.09940 1.26060 -0.00484
 C -0.05311 -0.50372 1.79629
 C -0.07732 -0.46641 -1.78980
 F 0.24730 1.59710 1.94789
 F 0.42875 1.37823 -1.97114
 H -0.94548 -0.98671 1.51891
 H -0.98081 -0.94039 -1.51621
 H 0.79703 -1.10801 1.60261
 H 0.76013 -1.05439 -1.57580
 H -0.08229 -0.39866 2.76131
 H -0.13167 -0.32143 -2.76146
13
bifur_IRC_Distances_noMW_output/bifur_IRC_Distances_noMW point 235
C 0.04382 0.79809 1.13903
 C 0.09174 0.73976 -1.14670
 C -0.12367 1.25763 -0.00495
 C -0.05372 -0.50347 1.79671
 C -0.07743 -0.46633 -1.79024
 F 0.26304 1.59746 1.93431
 F 0.44123 1.37845 -1.95734
 H -0.94324 -0.98998 1.52047
 H -0.97768 -0.94438 -1.51756
 H 0.79838 -1.10726 1.60967
 H 0.76199 -1.05333 -1.58298
 H -0.08788 -0.39212 2.75994
 H -0.13658 -0.31451 -2.76036
13
bifur_IRC_Distances_noMW_output/bifur_IRC_Distances_noMW point 236
C 0.04359 0.79527 1.13268
 C 0.09063 0.73645 -1.14025
 C -0.14887 1.25461 -0.00505
 C -0.05438 -0.50320 1.79715
 C -0.07749 -0.46627 -1.79070
 F 0.27971 1.59772 1.92030
 F 0.45378 1.37876 -1.94309
 H -0.94090 -0.99332 1.52209
 H -0.97426 -0.94850 -1.51894
 H 0.79967 -1.10647 1.61693
 H 0.76400 -1.05235 -1.59043
 H -0.09385 -0.38533 2.75854
 H -0.14164 -0.30737 -2.75921
13
bifur_IRC_Distances_noMW_output/bifur_IRC_Distances_noMW point 237
C 0.04347 0.79233 1.12612
 C 0.08942 0.73308 -1.13358
 C -0.17503 1.25155 -0.00515
 C -0.05511 -0.50292 1.79759
 C -0.07749 -0.46623 -1.79119
 F 0.29729 1.59787 1.90583
 F 0.46647 1.37919 -1.92835
 H -0.93845 -0.99673 1.52378
 H -0.97058 -0.95277 -1.52036
 H 0.80090 -1.10566 1.62442
 H 0.76615 -1.05143 -1.59818
 H -0.10018 -0.37828 2.75710
 H -0.14686 -0.29999 -2.75803
13
bifur_IRC_Distances_noMW_output/bifur_IRC_Distances_noMW point 238
C 0.04345 0.78925 1.11934
 C 0.08811 0.72963 -1.12668
 C -0.20210 1.24845 -0.00524
 C -0.05588 -0.50260 1.79806
 C -0.07745 -0.46622 -1.79170
 F 0.31569 1.59791 1.89088
 F 0.47932 1.37973 -1.91312
 H -0.93586 -1.00021 1.52554
 H -0.96661 -0.95721 -1.52182
 H 0.80207 -1.10481 1.63215
 H 0.76841 -1.05059 -1.60622
 H -0.10686 -0.37096 2.75563
 H -0.15227 -0.29237 -2.75681
13
bifur_IRC_Distances_noMW_output/bifur_IRC_Distances_noMW point 239
C 0.04352 0.78605 1.11235
 C 0.08673 0.72614 -1.11956
 C -0.22998 1.24530 -0.00532
 C -0.05670 -0.50227 1.79854
 C -0.07738 -0.46622 -1.79224
 F 0.33482 1.59783 1.87548
 F 0.49232 1.38039 -1.89740
 H -0.93314 -1.00378 1.52735
 H -0.96240 -0.96180 -1.52332
 H 0.80317 -1.10392 1.64011
 H 0.77076 -1.04983 -1.61455
 H -0.11387 -0.36337 2.75412
 H -0.15785 -0.28452 -2.75555
13
bifur_IRC_Distances_noMW_output/bifur_IRC_Distances_noMW point 240
C 0.04368 0.78272 1.10516
 C 0.08531 0.72259 -1.11224
 C -0.25852 1.24213 -0.00539
 C -0.05756 -0.50191 1.79904
 C -0.07728 -0.46626 -1.79280
 F 0.35453 1.59763 1.85966
 F 0.50547 1.38119 -1.88125
 H -0.93028 -1.00741 1.52922
 H -0.95796 -0.96654 -1.52487
 H 0.80420 -1.10298 1.64828
 H 0.77317 -1.04916 -1.62314
 H -0.12114 -0.35554 2.75259
 H -0.16360 -0.27646 -2.75426
13
bifur_IRC_Distances_noMW_output/bifur_IRC_Distances_noMW point 241
C 0.04392 0.77927 1.09780
 C 0.08385 0.71900 -1.10472
 C -0.28760 1.23892 -0.00545
 C -0.05843 -0.50153 1.79954
 C -0.07716 -0.46632 -1.79338
 F 0.37468 1.59731 1.84346
 F 0.51876 1.38211 -1.86467
 H -0.92729 -1.01111 1.53113
 H -0.95333 -0.97143 -1.52647
 H 0.80516 -1.10199 1.65665
 H 0.77561 -1.04857 -1.63199
 H -0.12865 -0.34747 2.75104
 H -0.16950 -0.26820 -2.75293
13
bifur_IRC_Distances_noMW_output/bifur_IRC_Distances_noMW point 242
C 0.04422 0.77570 1.09026
 C 0.08239 0.71538 -1.09703
 C -0.31707 1.23569 -0.00549
 C -0.05933 -0.50112 1.80007
 C -0.07704 -0.46641 -1.79399
 F 0.39516 1.59688 1.82688
 F 0.53216 1.38318 -1.84771
 H -0.92417 -1.01487 1.53308
 H -0.94854 -0.97646 -1.52812
 H 0.80606 -1.10094 1.66521
 H 0.77806 -1.04808 -1.64106
 H -0.13635 -0.33919 2.74946
 H -0.17555 -0.25975 -2.75157
13
bifur_IRC_Distances_noMW_output/bifur_IRC_Distances_noMW point 243
C 0.04458 0.77202 1.08258
 C 0.08094 0.71174 -1.08919
 C -0.34674 1.23243 -0.00551
 C -0.06022 -0.50070 1.80060
 C -0.07691 -0.46652 -1.79462
 F 0.41579 1.59634 1.81000
 F 0.54563 1.38439 -1.83041
 H -0.92095 -1.01869 1.53506
 H -0.94365 -0.98163 -1.52981
 H 0.80690 -1.09984 1.67394
 H 0.78051 -1.04768 -1.65034
 H -0.14418 -0.33072 2.74788
 H -0.18171 -0.25115 -2.75018
13
bifur_IRC_Distances_noMW_output/bifur_IRC_Distances_noMW point 244
C 0.04498 0.76828 1.07485
 C 0.07954 0.70813 -1.08129
 C -0.37615 1.22919 -0.00552
 C -0.06111 -0.50026 1.80114
 C -0.07678 -0.46667 -1.79526
 F 0.43624 1.59570 1.79303
 F 0.55900 1.38573 -1.81300
 H -0.91768 -1.02251 1.53704
 H -0.93874 -0.98686 -1.53154
 H 0.80769 -1.09869 1.68272
 H 0.78292 -1.04738 -1.65970
 H -0.15202 -0.32217 2.74630
 H -0.18789 -0.24251 -2.74878
13
bifur_IRC_Distances_noMW_output/bifur_IRC_Distances_noMW point 245
C 0.04542 0.76460 1.06732
 C 0.07823 0.70466 -1.07358
 C -0.40437 1.22605 -0.00552
 C -0.06196 -0.49982 1.80167
 C -0.07667 -0.46683 -1.79589
 F 0.45583 1.59499 1.77649
 F 0.57186 1.38716 -1.79601
 H -0.91449 -1.02622 1.53896
 H -0.93399 -0.99199 -1.53323
 H 0.80842 -1.09752 1.69128
 H 0.78521 -1.04718 -1.66885
 H -0.15960 -0.31381 2.74479
 H -0.19390 -0.23409 -2.74742
13
bifur_IRC_Distances_noMW_output/bifur_IRC_Distances_noMW point 246
C 0.04583 0.76126 1.06054
 C 0.07711 0.70158 -1.06665
 C -0.42931 1.22325 -0.00550
 C -0.06270 -0.49941 1.80214
 C -0.07658 -0.46700 -1.79647
 F 0.47313 1.59427 1.76162
 F 0.58327 1.38856 -1.78073
 H -0.91164 -1.02955 1.54068
 H -0.92978 -0.99664 -1.53477
 H 0.80906 -1.09644 1.69899
 H 0.78724 -1.04708 -1.67709
 H -0.16635 -0.30627 2.74344
 H -0.19929 -0.22652 -2.74619
13
bifur_IRC_Distances_noMW_output/bifur_IRC_Distances_noMW point 247
C 0.04614 0.75878 1.05557
 C 0.07632 0.69934 -1.06156
 C -0.44734 1.22119 -0.00548
 C -0.06323 -0.49911 1.80249
 C -0.07651 -0.46714 -1.79690
 F 0.48562 1.59371 1.75071
 F 0.59156 1.38965 -1.76951
 H -0.90955 -1.03198 1.54193
 H -0.92674 -1.00006 -1.53592
 H 0.80953 -1.09563 1.70465
 H 0.78871 -1.04705 -1.68316
 H -0.17126 -0.30072 2.74246
 H -0.20322 -0.22098 -2.74528
13
bifur_IRC_Distances_noMW_output/bifur_IRC_Distances_noMW point 248
C 0.04632 0.75738 1.05277
 C 0.07589 0.69810 -1.05869
 C -0.45738 1.22004 -0.00546
 C -0.06353 -0.49894 1.80268
 C -0.07648 -0.46723 -1.79714
 F 0.49256 1.59338 1.74457
 F 0.59618 1.39028 -1.76319
 H -0.90839 -1.03335 1.54263
 H -0.92505 -1.00199 -1.53656
 H 0.80979 -1.09516 1.70783
 H 0.78953 -1.04706 -1.68657
 H -0.17400 -0.29760 2.74191
 H -0.20542 -0.21786 -2.74477
13
bifur_IRC_Distances_noMW_output/bifur_IRC_Distances_noMW point 249
C 0.04641 0.75670 1.05140
 C 0.07568 0.69749 -1.05729
 C -0.46227 1.21947 -0.00546
 C -0.06367 -0.49886 1.80278
 C -0.07647 -0.46727 -1.79726
 F 0.49594 1.59322 1.74157
 F 0.59843 1.39060 -1.76010
 H -0.90783 -1.03402 1.54297
 H -0.92423 -1.00294 -1.53688
 H 0.80992 -1.09493 1.70939
 H 0.78993 -1.04706 -1.68824
 H -0.17534 -0.29607 2.74164
 H -0.20650 -0.21633 -2.74452
13
bifur_IRC_Distances_noMW_output/bifur_IRC_Distances_noMW point 250
C 0.04646 0.75636 1.05073
 C 0.07558 0.69719 -1.05660
 C -0.46465 1.21920 -0.00545
 C -0.06374 -0.49881 1.80283
 C -0.07646 -0.46729 -1.79732
 F 0.49759 1.59314 1.74010
 F 0.59953 1.39076 -1.75858
 H -0.90755 -1.03434 1.54314
 H -0.92383 -1.00341 -1.53703
 H 0.80998 -1.09481 1.71015
 H 0.79012 -1.04707 -1.68906
 H -0.17600 -0.29532 2.74151
 H -0.20703 -0.21558 -2.74440
13
bifur_IRC_Distances_noMW_output/bifur_IRC_Distances_noMW point 251
C 0.04648 0.75620 1.05040
 C 0.07553 0.69704 -1.05626
 C -0.46582 1.21906 -0.00545
 C -0.06378 -0.49879 1.80285
 C -0.07646 -0.46730 -1.79735
 F 0.49840 1.59309 1.73938
 F 0.60007 1.39084 -1.75784
 H -0.90741 -1.03450 1.54322
 H -0.92363 -1.00364 -1.53711
 H 0.81001 -1.09476 1.71053
 H 0.79022 -1.04707 -1.68946
 H -0.17632 -0.29495 2.74145
 H -0.20729 -0.21522 -2.74434
13
bifur_IRC_Distances_noMW_output/bifur_IRC_Distances_noMW point 252
C 0.04649 0.75608 1.05017
 C 0.07549 0.69694 -1.05603
 C -0.46664 1.21896 -0.00545
 C -0.06380 -0.49878 1.80287
 C -0.07646 -0.46730 -1.79737
 F 0.49896 1.59307 1.73887
 F 0.60045 1.39089 -1.75732
 H -0.90732 -1.03462 1.54328
 H -0.92349 -1.00379 -1.53716
 H 0.81003 -1.09472 1.71079
 H 0.79029 -1.04707 -1.68974
 H -0.17654 -0.29470 2.74140
 H -0.20747 -0.21496 -2.74430
13
bifur_IRC_Distances_noMW_output/bifur_IRC_Distances_noMW point 253
C 0.04650 0.75599 1.05000
 C 0.07547 0.69686 -1.05585
 C -0.46724 1.21889 -0.00545
 C -0.06382 -0.49877 1.80288
 C -0.07645 -0.46731 -1.79738
 F 0.49938 1.59305 1.73850
 F 0.60073 1.39093 -1.75694
 H -0.90725 -1.03470 1.54332
 H -0.92339 -1.00391 -1.53720
 H 0.81005 -1.09469 1.71098
 H 0.79033 -1.04707 -1.68995
 H -0.17671 -0.29451 2.74137
 H -0.20760 -0.21477 -2.74427
13
bifur_IRC_Distances_noMW_output/bifur_IRC_Distances_noMW point 254
C 0.04651 0.75592 1.04984
 C 0.07544 0.69680 -1.05570
 C -0.46779 1.21883 -0.00545
 C -0.06383 -0.49876 1.80289
 C -0.07645 -0.46731 -1.79739
 F 0.49976 1.59303 1.73816
 F 0.60098 1.39097 -1.75659
 H -0.90719 -1.03477 1.54336
 H -0.92330 -1.00402 -1.53724
 H 0.81006 -1.09466 1.71116
 H 0.79038 -1.04707 -1.69014
 H -0.17686 -0.29433 2.74134
 H -0.20772 -0.21460 -2.74424
13
bifur_IRC_Distances_noMW_output/bifur_IRC_Distances_noMW point 255
C 0.04652 0.75588 1.04977
 C 0.07543 0.69676 -1.05562
 C -0.46805 1.21880 -0.00545
 C -0.06384 -0.49875 1.80289
 C -0.07645 -0.46732 -1.79740
 F 0.49994 1.59302 1.73800
 F 0.60110 1.39098 -1.75642
 H -0.90716 -1.03481 1.54338
 H -0.92326 -1.00407 -1.53726
 H 0.81007 -1.09465 1.71124
 H 0.79040 -1.04707 -1.69023
 H -0.17693 -0.29425 2.74132
 H -0.20778 -0.21452 -2.74423
13
bifur_IRC_Distances_noMW_output/bifur_IRC_Distances_noMW point 256
C 0.04653 0.75580 1.04961
 C 0.07541 0.69669 -1.05546
 C -0.46861 1.21874 -0.00545
 C -0.06386 -0.49874 1.80291
 C -0.07645 -0.46732 -1.79741
 F 0.50032 1.59300 1.73765
 F 0.60136 1.39102 -1.75607
 H -0.90709 -1.03489 1.54342
 H -0.92316 -1.00418 -1.53729
 H 0.81008 -1.09462 1.71142
 H 0.79045 -1.04708 -1.69042
 H -0.17708 -0.29407 2.74129
 H -0.20790 -0.21434 -2.74420
13
bifur_IRC_Distances_noMW_output/bifur_IRC_Distances_noMW point 257
C 0.04655 0.75569 1.04939
 C 0.07538 0.69659 -1.05523
 C -0.46940 1.21864 -0.00544
 C -0.06388 -0.49873 1.80292
 C -0.07645 -0.46733 -1.79743
 F 0.50087 1.59297 1.73716
 F 0.60173 1.39108 -1.75556
 H -0.90700 -1.03500 1.54347
 H -0.92303 -1.00434 -1.53734
 H 0.81010 -1.09459 1.71168
 H 0.79051 -1.04708 -1.69070
 H -0.17730 -0.29382 2.74125
 H -0.20808 -0.21409 -2.74416
13
bifur_IRC_Distances_noMW_output/bifur_IRC_Distances_noMW point 258
C 0.04656 0.75561 1.04923
 C 0.07535 0.69653 -1.05507
 C -0.46995 1.21858 -0.00544
 C -0.06390 -0.49872 1.80293
 C -0.07645 -0.46733 -1.79745
 F 0.50125 1.59295 1.73682
 F 0.60198 1.39111 -1.75521
 H -0.90694 -1.03507 1.54351
 H -0.92294 -1.00444 -1.53738
 H 0.81012 -1.09456 1.71185
 H 0.79056 -1.04708 -1.69088
 H -0.17745 -0.29365 2.74122
 H -0.20820 -0.21392 -2.74413
13
bifur_IRC_Distances_noMW_output/bifur_IRC_Distances_noMW point 259
C 0.04656 0.75557 1.04915
 C 0.07534 0.69649 -1.05499
 C -0.47024 1.21855 -0.00544
 C -0.06391 -0.49872 1.80294
 C -0.07645 -0.46734 -1.79745
 F 0.50145 1.59294 1.73664
 F 0.60212 1.39113 -1.75502
 H -0.90690 -1.03511 1.54353
 H -0.92289 -1.00450 -1.53740
 H 0.81013 -1.09455 1.71195
 H 0.79058 -1.04708 -1.69099
 H -0.17753 -0.29356 2.74120
 H -0.20827 -0.21383 -2.74411
13
bifur_IRC_Distances_noMW_output/bifur_IRC_Distances_noMW point 260
C 0.04657 0.75551 1.04904
 C 0.07532 0.69644 -1.05487
 C -0.47063 1.21850 -0.00544
 C -0.06392 -0.49871 1.80295
 C -0.07644 -0.46734 -1.79746
 F 0.50172 1.59293 1.73640
 F 0.60230 1.39116 -1.75478
 H -0.90686 -1.03517 1.54356
 H -0.92282 -1.00458 -1.53743
 H 0.81014 -1.09453 1.71207
 H 0.79061 -1.04708 -1.69112
 H -0.17764 -0.29344 2.74118
 H -0.20835 -0.21371 -2.74409
13
bifur_IRC_Distances_noMW_output/bifur_IRC_Distances_noMW point 261
C 0.04658 0.75541 1.04883
 C 0.07529 0.69635 -1.05466
 C -0.47137 1.21841 -0.00544
 C -0.06394 -0.49870 1.80296
 C -0.07644 -0.46735 -1.79748
 F 0.50223 1.59290 1.73594
 F 0.60264 1.39121 -1.75431
 H -0.90677 -1.03527 1.54361
 H -0.92270 -1.00472 -1.53747
 H 0.81016 -1.09449 1.71231
 H 0.79067 -1.04708 -1.69138
 H -0.17784 -0.29320 2.74114
 H -0.20852 -0.21347 -2.74405
13
bifur_IRC_Distances_noMW_output/bifur_IRC_Distances_noMW point 262
C 0.04661 0.75519 1.04839
 C 0.07523 0.69616 -1.05421
 C -0.47291 1.21823 -0.00544
 C -0.06398 -0.49867 1.80299
 C -0.07644 -0.46736 -1.79752
 F 0.50330 1.59285 1.73499
 F 0.60335 1.39131 -1.75332
 H -0.90659 -1.03548 1.54372
 H -0.92244 -1.00502 -1.53758
 H 0.81020 -1.09442 1.71281
 H 0.79080 -1.04709 -1.69191
 H -0.17826 -0.29271 2.74106
 H -0.20886 -0.21299 -2.74397
13
bifur_IRC_Distances_noMW_output/bifur_IRC_Distances_noMW point 263
C 0.04665 0.75492 1.04787
 C 0.07515 0.69592 -1.05367
 C -0.47476 1.21802 -0.00544
 C -0.06404 -0.49864 1.80303
 C -0.07643 -0.46738 -1.79757
 F 0.50458 1.59278 1.73383
 F 0.60421 1.39144 -1.75213
 H -0.90638 -1.03574 1.54385
 H -0.92213 -1.00539 -1.53770
 H 0.81025 -1.09433 1.71340
 H 0.79095 -1.04709 -1.69255
 H -0.17877 -0.29213 2.74095
 H -0.20927 -0.21240 -2.74388
13
bifur_IRC_Distances_noMW_output/bifur_IRC_Distances_noMW point 264
C 0.04669 0.75461 1.04724
 C 0.07506 0.69565 -1.05303
 C -0.47699 1.21776 -0.00543
 C -0.06410 -0.49860 1.80307
 C -0.07643 -0.46740 -1.79762
 F 0.50611 1.59270 1.73245
 F 0.60524 1.39159 -1.75071
 H -0.90612 -1.03604 1.54401
 H -0.92176 -1.00583 -1.53784
 H 0.81031 -1.09422 1.71412
 H 0.79113 -1.04710 -1.69332
 H -0.17938 -0.29142 2.74083
 H -0.20976 -0.21170 -2.74376
13
bifur_IRC_Distances_noMW_output/bifur_IRC_Distances_noMW point 265
C 0.04673 0.75432 1.04666
 C 0.07498 0.69539 -1.05244
 C -0.47901 1.21752 -0.00543
 C -0.06416 -0.49856 1.80311
 C -0.07642 -0.46742 -1.79767
 F 0.50751 1.59263 1.73119
 F 0.60618 1.39173 -1.74941
 H -0.90588 -1.03632 1.54415
 H -0.92142 -1.00623 -1.53798
 H 0.81036 -1.09412 1.71478
 H 0.79130 -1.04711 -1.69403
 H -0.17994 -0.29078 2.74072
 H -0.21022 -0.21106 -2.74366
13
bifur_IRC_Distances_noMW_output/bifur_IRC_Distances_noMW point 266
C 0.04676 0.75408 1.04620
 C 0.07491 0.69519 -1.05197
 C -0.48062 1.21733 -0.00542
 C -0.06421 -0.49853 1.80314
 C -0.07642 -0.46743 -1.79771
 F 0.50862 1.59257 1.73018
 F 0.60692 1.39184 -1.74837
 H -0.90570 -1.03655 1.54426
 H -0.92115 -1.00655 -1.53809
 H 0.81040 -1.09404 1.71530
 H 0.79143 -1.04711 -1.69459
 H -0.18038 -0.29026 2.74063
 H -0.21057 -0.21055 -2.74357
