# Supplementary material for: Low dimensional representations along intrinsic reaction coordinates and molecular dynamics trajectories using interatomic distance matrices
Source: Chem Sci. 2019 Sep 18;10(43):9954–68. doi: 10.1039/c9sc02742d (PMC6991188; doi:10.1039/c9sc02742d)
Supplement: Supplementary file 1 [file SC-010-C9SC02742D-s001.zip › C9SC02742D-SI/ESI_xyz_files/bifur_IRC_Distances_noMW_output/bifur_IRC_Distances_noMW_PC2.xyz]

13
bifur_IRC_Distances_noMW_output/bifur_IRC_Distances_noMW point 1
C 0.04147 0.78095 1.10086
 C 0.08714 0.72021 -1.10785
 C -0.27481 1.23986 -0.00566
 C -0.05713 -0.50180 1.79935
 C -0.07835 -0.46617 -1.79319
 F 0.35739 1.59861 1.85032
 F 0.52232 1.38096 -1.87131
 H -0.92716 -1.01022 1.53087
 H -0.95627 -0.96961 -1.52533
 H 0.80538 -1.10189 1.65267
 H 0.77237 -1.04815 -1.62879
 H -0.12252 -0.35129 2.75170
 H -0.16981 -0.27148 -2.75364
13
bifur_IRC_Distances_noMW_output/bifur_IRC_Distances_noMW point 2
C 0.04148 0.78095 1.10086
 C 0.08712 0.72021 -1.10785
 C -0.27482 1.23987 -0.00566
 C -0.05714 -0.50180 1.79935
 C -0.07835 -0.46617 -1.79319
 F 0.35743 1.59861 1.85032
 F 0.52228 1.38097 -1.87131
 H -0.92717 -1.01021 1.53087
 H -0.95626 -0.96960 -1.52533
 H 0.80538 -1.10189 1.65268
 H 0.77238 -1.04815 -1.62879
 H -0.12253 -0.35129 2.75170
 H -0.16980 -0.27148 -2.75364
13
bifur_IRC_Distances_noMW_output/bifur_IRC_Distances_noMW point 3
C 0.04151 0.78095 1.10086
 C 0.08709 0.72021 -1.10786
 C -0.27482 1.23987 -0.00566
 C -0.05715 -0.50180 1.79935
 C -0.07833 -0.46618 -1.79319
 F 0.35754 1.59859 1.85032
 F 0.52216 1.38098 -1.87131
 H -0.92719 -1.01021 1.53086
 H -0.95625 -0.96960 -1.52534
 H 0.80537 -1.10190 1.65268
 H 0.77241 -1.04816 -1.62878
 H -0.12257 -0.35128 2.75170
 H -0.16976 -0.27148 -2.75364
13
bifur_IRC_Distances_noMW_output/bifur_IRC_Distances_noMW point 4
C 0.04156 0.78094 1.10086
 C 0.08703 0.72022 -1.10786
 C -0.27484 1.23988 -0.00565
 C -0.05717 -0.50179 1.79935
 C -0.07831 -0.46618 -1.79319
 F 0.35774 1.59857 1.85032
 F 0.52195 1.38099 -1.87132
 H -0.92722 -1.01019 1.53085
 H -0.95623 -0.96960 -1.52535
 H 0.80535 -1.10191 1.65269
 H 0.77246 -1.04817 -1.62877
 H -0.12264 -0.35127 2.75170
 H -0.16970 -0.27148 -2.75364
13
bifur_IRC_Distances_noMW_output/bifur_IRC_Distances_noMW point 5
C 0.04163 0.78094 1.10086
 C 0.08695 0.72023 -1.10786
 C -0.27485 1.23989 -0.00565
 C -0.05720 -0.50179 1.79935
 C -0.07827 -0.46618 -1.79319
 F 0.35802 1.59853 1.85032
 F 0.52167 1.38101 -1.87133
 H -0.92726 -1.01017 1.53083
 H -0.95620 -0.96959 -1.52536
 H 0.80534 -1.10193 1.65271
 H 0.77253 -1.04819 -1.62875
 H -0.12273 -0.35126 2.75170
 H -0.16961 -0.27149 -2.75363
13
bifur_IRC_Distances_noMW_output/bifur_IRC_Distances_noMW point 6
C 0.04172 0.78093 1.10087
 C 0.08685 0.72024 -1.10786
 C -0.27487 1.23991 -0.00564
 C -0.05723 -0.50179 1.79935
 C -0.07823 -0.46619 -1.79319
 F 0.35833 1.59849 1.85032
 F 0.52135 1.38104 -1.87135
 H -0.92731 -1.01015 1.53081
 H -0.95617 -0.96958 -1.52538
 H 0.80531 -1.10194 1.65272
 H 0.77261 -1.04822 -1.62873
 H -0.12283 -0.35125 2.75170
 H -0.16951 -0.27150 -2.75363
13
bifur_IRC_Distances_noMW_output/bifur_IRC_Distances_noMW point 7
C 0.04180 0.78092 1.10087
 C 0.08675 0.72025 -1.10786
 C -0.27489 1.23992 -0.00563
 C -0.05727 -0.50178 1.79935
 C -0.07819 -0.46619 -1.79318
 F 0.35865 1.59845 1.85032
 F 0.52101 1.38107 -1.87136
 H -0.92737 -1.01012 1.53079
 H -0.95613 -0.96957 -1.52540
 H 0.80529 -1.10196 1.65274
 H 0.77269 -1.04824 -1.62871
 H -0.12294 -0.35123 2.75170
 H -0.16941 -0.27151 -2.75362
13
bifur_IRC_Distances_noMW_output/bifur_IRC_Distances_noMW point 8
C 0.04189 0.78091 1.10087
 C 0.08666 0.72026 -1.10786
 C -0.27491 1.23994 -0.00562
 C -0.05730 -0.50178 1.79935
 C -0.07815 -0.46619 -1.79318
 F 0.35896 1.59841 1.85032
 F 0.52069 1.38109 -1.87137
 H -0.92742 -1.01010 1.53077
 H -0.95610 -0.96956 -1.52541
 H 0.80527 -1.10198 1.65275
 H 0.77277 -1.04826 -1.62869
 H -0.12305 -0.35122 2.75170
 H -0.16931 -0.27151 -2.75362
13
bifur_IRC_Distances_noMW_output/bifur_IRC_Distances_noMW point 9
C 0.04196 0.78091 1.10087
 C 0.08658 0.72027 -1.10786
 C -0.27493 1.23995 -0.00561
 C -0.05733 -0.50178 1.79935
 C -0.07811 -0.46620 -1.79318
 F 0.35923 1.59837 1.85032
 F 0.52041 1.38112 -1.87138
 H -0.92746 -1.01008 1.53076
 H -0.95607 -0.96955 -1.52543
 H 0.80525 -1.10200 1.65277
 H 0.77283 -1.04828 -1.62868
 H -0.12314 -0.35121 2.75170
 H -0.16923 -0.27152 -2.75361
13
bifur_IRC_Distances_noMW_output/bifur_IRC_Distances_noMW point 10
C 0.04201 0.78090 1.10087
 C 0.08652 0.72028 -1.10786
 C -0.27494 1.23996 -0.00561
 C -0.05735 -0.50177 1.79935
 C -0.07809 -0.46620 -1.79318
 F 0.35943 1.59834 1.85032
 F 0.52020 1.38113 -1.87139
 H -0.92749 -1.01006 1.53074
 H -0.95605 -0.96955 -1.52544
 H 0.80524 -1.10201 1.65278
 H 0.77289 -1.04830 -1.62866
 H -0.12321 -0.35120 2.75170
 H -0.16916 -0.27152 -2.75361
13
bifur_IRC_Distances_noMW_output/bifur_IRC_Distances_noMW point 11
C 0.04204 0.78090 1.10087
 C 0.08648 0.72028 -1.10787
 C -0.27495 1.23996 -0.00561
 C -0.05736 -0.50177 1.79935
 C -0.07808 -0.46620 -1.79318
 F 0.35954 1.59833 1.85032
 F 0.52009 1.38114 -1.87140
 H -0.92751 -1.01005 1.53074
 H -0.95603 -0.96955 -1.52544
 H 0.80523 -1.10202 1.65278
 H 0.77291 -1.04831 -1.62866
 H -0.12324 -0.35119 2.75170
 H -0.16913 -0.27153 -2.75360
13
bifur_IRC_Distances_noMW_output/bifur_IRC_Distances_noMW point 12
C 0.04204 0.78090 1.10087
 C 0.08649 0.72028 -1.10786
 C -0.27495 1.23996 -0.00561
 C -0.05736 -0.50177 1.79935
 C -0.07808 -0.46620 -1.79318
 F 0.35953 1.59833 1.85032
 F 0.52010 1.38114 -1.87140
 H -0.92751 -1.01006 1.53074
 H -0.95604 -0.96955 -1.52544
 H 0.80523 -1.10202 1.65278
 H 0.77291 -1.04831 -1.62866
 H -0.12324 -0.35119 2.75170
 H -0.16913 -0.27153 -2.75360
13
bifur_IRC_Distances_noMW_output/bifur_IRC_Distances_noMW point 13
C 0.04202 0.78090 1.10087
 C 0.08650 0.72028 -1.10786
 C -0.27495 1.23996 -0.00561
 C -0.05735 -0.50177 1.79935
 C -0.07808 -0.46620 -1.79318
 F 0.35948 1.59834 1.85032
 F 0.52015 1.38114 -1.87139
 H -0.92750 -1.01006 1.53074
 H -0.95604 -0.96955 -1.52544
 H 0.80524 -1.10201 1.65278
 H 0.77290 -1.04830 -1.62866
 H -0.12322 -0.35119 2.75170
 H -0.16915 -0.27153 -2.75361
13
bifur_IRC_Distances_noMW_output/bifur_IRC_Distances_noMW point 14
C 0.04201 0.78090 1.10087
 C 0.08652 0.72028 -1.10786
 C -0.27494 1.23996 -0.00561
 C -0.05735 -0.50177 1.79935
 C -0.07809 -0.46620 -1.79318
 F 0.35944 1.59834 1.85032
 F 0.52020 1.38113 -1.87139
 H -0.92749 -1.01006 1.53074
 H -0.95605 -0.96955 -1.52544
 H 0.80524 -1.10201 1.65278
 H 0.77289 -1.04830 -1.62866
 H -0.12321 -0.35120 2.75170
 H -0.16916 -0.27152 -2.75361
13
bifur_IRC_Distances_noMW_output/bifur_IRC_Distances_noMW point 15
C 0.04200 0.78090 1.10087
 C 0.08653 0.72027 -1.10786
 C -0.27494 1.23996 -0.00561
 C -0.05734 -0.50177 1.79935
 C -0.07809 -0.46620 -1.79318
 F 0.35939 1.59835 1.85032
 F 0.52024 1.38113 -1.87139
 H -0.92748 -1.01007 1.53075
 H -0.95605 -0.96955 -1.52544
 H 0.80524 -1.10201 1.65277
 H 0.77288 -1.04830 -1.62867
 H -0.12319 -0.35120 2.75170
 H -0.16917 -0.27152 -2.75361
13
bifur_IRC_Distances_noMW_output/bifur_IRC_Distances_noMW point 16
C 0.04199 0.78090 1.10087
 C 0.08654 0.72027 -1.10786
 C -0.27494 1.23995 -0.00561
 C -0.05734 -0.50177 1.79935
 C -0.07810 -0.46620 -1.79318
 F 0.35936 1.59835 1.85032
 F 0.52028 1.38113 -1.87139
 H -0.92748 -1.01007 1.53075
 H -0.95605 -0.96955 -1.52543
 H 0.80524 -1.10201 1.65277
 H 0.77287 -1.04829 -1.62867
 H -0.12318 -0.35120 2.75170
 H -0.16919 -0.27152 -2.75361
13
bifur_IRC_Distances_noMW_output/bifur_IRC_Distances_noMW point 17
C 0.04198 0.78090 1.10087
 C 0.08655 0.72027 -1.10786
 C -0.27494 1.23995 -0.00561
 C -0.05734 -0.50178 1.79935
 C -0.07810 -0.46620 -1.79318
 F 0.35932 1.59836 1.85032
 F 0.52031 1.38112 -1.87139
 H -0.92747 -1.01007 1.53075
 H -0.95606 -0.96955 -1.52543
 H 0.80525 -1.10200 1.65277
 H 0.77286 -1.04829 -1.62867
 H -0.12317 -0.35120 2.75170
 H -0.16920 -0.27152 -2.75361
13
bifur_IRC_Distances_noMW_output/bifur_IRC_Distances_noMW point 18
C 0.04197 0.78091 1.10087
 C 0.08656 0.72027 -1.10786
 C -0.27493 1.23995 -0.00561
 C -0.05733 -0.50178 1.79935
 C -0.07811 -0.46620 -1.79318
 F 0.35929 1.59836 1.85032
 F 0.52034 1.38112 -1.87139
 H -0.92747 -1.01007 1.53075
 H -0.95606 -0.96955 -1.52543
 H 0.80525 -1.10200 1.65277
 H 0.77285 -1.04829 -1.62867
 H -0.12316 -0.35120 2.75170
 H -0.16921 -0.27152 -2.75361
13
bifur_IRC_Distances_noMW_output/bifur_IRC_Distances_noMW point 19
C 0.04197 0.78091 1.10087
 C 0.08657 0.72027 -1.10786
 C -0.27493 1.23995 -0.00561
 C -0.05733 -0.50178 1.79935
 C -0.07811 -0.46620 -1.79318
 F 0.35926 1.59837 1.85032
 F 0.52037 1.38112 -1.87139
 H -0.92746 -1.01008 1.53075
 H -0.95606 -0.96955 -1.52543
 H 0.80525 -1.10200 1.65277
 H 0.77284 -1.04829 -1.62867
 H -0.12315 -0.35120 2.75170
 H -0.16922 -0.27152 -2.75361
13
bifur_IRC_Distances_noMW_output/bifur_IRC_Distances_noMW point 20
C 0.04196 0.78091 1.10087
 C 0.08658 0.72027 -1.10786
 C -0.27493 1.23995 -0.00561
 C -0.05733 -0.50178 1.79935
 C -0.07811 -0.46620 -1.79318
 F 0.35924 1.59837 1.85032
 F 0.52040 1.38112 -1.87138
 H -0.92746 -1.01008 1.53076
 H -0.95607 -0.96955 -1.52543
 H 0.80525 -1.10200 1.65277
 H 0.77284 -1.04828 -1.62868
 H -0.12314 -0.35121 2.75170
 H -0.16922 -0.27152 -2.75361
13
bifur_IRC_Distances_noMW_output/bifur_IRC_Distances_noMW point 21
C 0.04195 0.78091 1.10087
 C 0.08658 0.72027 -1.10786
 C -0.27493 1.23995 -0.00561
 C -0.05733 -0.50178 1.79935
 C -0.07812 -0.46620 -1.79318
 F 0.35921 1.59837 1.85032
 F 0.52043 1.38112 -1.87138
 H -0.92746 -1.01008 1.53076
 H -0.95607 -0.96955 -1.52543
 H 0.80525 -1.10200 1.65277
 H 0.77283 -1.04828 -1.62868
 H -0.12313 -0.35121 2.75170
 H -0.16923 -0.27152 -2.75361
13
bifur_IRC_Distances_noMW_output/bifur_IRC_Distances_noMW point 22
C 0.04194 0.78091 1.10087
 C 0.08659 0.72027 -1.10786
 C -0.27493 1.23995 -0.00562
 C -0.05732 -0.50178 1.79935
 C -0.07812 -0.46620 -1.79318
 F 0.35919 1.59838 1.85032
 F 0.52046 1.38111 -1.87138
 H -0.92745 -1.01008 1.53076
 H -0.95607 -0.96956 -1.52542
 H 0.80526 -1.10200 1.65276
 H 0.77282 -1.04828 -1.62868
 H -0.12312 -0.35121 2.75170
 H -0.16924 -0.27152 -2.75361
13
bifur_IRC_Distances_noMW_output/bifur_IRC_Distances_noMW point 23
C 0.04194 0.78091 1.10087
 C 0.08660 0.72027 -1.10786
 C -0.27493 1.23995 -0.00562
 C -0.05732 -0.50178 1.79935
 C -0.07812 -0.46620 -1.79318
 F 0.35916 1.59838 1.85032
 F 0.52048 1.38111 -1.87138
 H -0.92745 -1.01008 1.53076
 H -0.95608 -0.96956 -1.52542
 H 0.80526 -1.10199 1.65276
 H 0.77282 -1.04828 -1.62868
 H -0.12311 -0.35121 2.75170
 H -0.16925 -0.27152 -2.75361
13
bifur_IRC_Distances_noMW_output/bifur_IRC_Distances_noMW point 24
C 0.04193 0.78091 1.10087
 C 0.08660 0.72027 -1.10786
 C -0.27492 1.23994 -0.00562
 C -0.05732 -0.50178 1.79935
 C -0.07813 -0.46620 -1.79318
 F 0.35914 1.59838 1.85032
 F 0.52050 1.38111 -1.87138
 H -0.92744 -1.01008 1.53076
 H -0.95608 -0.96956 -1.52542
 H 0.80526 -1.10199 1.65276
 H 0.77281 -1.04828 -1.62868
 H -0.12311 -0.35121 2.75170
 H -0.16925 -0.27152 -2.75361
13
bifur_IRC_Distances_noMW_output/bifur_IRC_Distances_noMW point 25
C 0.04193 0.78091 1.10087
 C 0.08661 0.72027 -1.10786
 C -0.27492 1.23994 -0.00562
 C -0.05732 -0.50178 1.79935
 C -0.07813 -0.46620 -1.79318
 F 0.35912 1.59839 1.85032
 F 0.52052 1.38111 -1.87138
 H -0.92744 -1.01009 1.53076
 H -0.95608 -0.96956 -1.52542
 H 0.80526 -1.10199 1.65276
 H 0.77281 -1.04828 -1.62868
 H -0.12310 -0.35121 2.75170
 H -0.16926 -0.27152 -2.75361
13
bifur_IRC_Distances_noMW_output/bifur_IRC_Distances_noMW point 26
C 0.04192 0.78091 1.10087
 C 0.08662 0.72027 -1.10786
 C -0.27492 1.23994 -0.00562
 C -0.05731 -0.50178 1.79935
 C -0.07813 -0.46620 -1.79318
 F 0.35911 1.59839 1.85032
 F 0.52054 1.38111 -1.87138
 H -0.92744 -1.01009 1.53076
 H -0.95608 -0.96956 -1.52542
 H 0.80526 -1.10199 1.65276
 H 0.77280 -1.04827 -1.62868
 H -0.12310 -0.35121 2.75170
 H -0.16927 -0.27152 -2.75361
13
bifur_IRC_Distances_noMW_output/bifur_IRC_Distances_noMW point 27
C 0.04192 0.78091 1.10087
 C 0.08662 0.72026 -1.10786
 C -0.27492 1.23994 -0.00562
 C -0.05731 -0.50178 1.79935
 C -0.07813 -0.46620 -1.79318
 F 0.35909 1.59839 1.85032
 F 0.52055 1.38111 -1.87138
 H -0.92744 -1.01009 1.53076
 H -0.95608 -0.96956 -1.52542
 H 0.80526 -1.10199 1.65276
 H 0.77280 -1.04827 -1.62868
 H -0.12309 -0.35121 2.75170
 H -0.16927 -0.27152 -2.75361
13
bifur_IRC_Distances_noMW_output/bifur_IRC_Distances_noMW point 28
C 0.04192 0.78091 1.10087
 C 0.08662 0.72026 -1.10786
 C -0.27492 1.23994 -0.00562
 C -0.05731 -0.50178 1.79935
 C -0.07813 -0.46620 -1.79318
 F 0.35908 1.59839 1.85032
 F 0.52056 1.38110 -1.87138
 H -0.92744 -1.01009 1.53076
 H -0.95608 -0.96956 -1.52542
 H 0.80526 -1.10199 1.65276
 H 0.77280 -1.04827 -1.62868
 H -0.12309 -0.35121 2.75170
 H -0.16927 -0.27152 -2.75361
13
bifur_IRC_Distances_noMW_output/bifur_IRC_Distances_noMW point 29
C 0.04192 0.78091 1.10087
 C 0.08662 0.72026 -1.10786
 C -0.27492 1.23994 -0.00562
 C -0.05731 -0.50178 1.79935
 C -0.07813 -0.46620 -1.79318
 F 0.35908 1.59839 1.85032
 F 0.52057 1.38110 -1.87138
 H -0.92743 -1.01009 1.53076
 H -0.95608 -0.96956 -1.52542
 H 0.80526 -1.10199 1.65276
 H 0.77280 -1.04827 -1.62868
 H -0.12309 -0.35121 2.75170
 H -0.16927 -0.27152 -2.75361
13
bifur_IRC_Distances_noMW_output/bifur_IRC_Distances_noMW point 30
C 0.04192 0.78091 1.10087
 C 0.08662 0.72026 -1.10786
 C -0.27492 1.23994 -0.00562
 C -0.05731 -0.50178 1.79935
 C -0.07813 -0.46620 -1.79318
 F 0.35908 1.59839 1.85032
 F 0.52057 1.38110 -1.87138
 H -0.92743 -1.01009 1.53077
 H -0.95609 -0.96956 -1.52542
 H 0.80526 -1.10199 1.65276
 H 0.77280 -1.04827 -1.62869
 H -0.12309 -0.35121 2.75170
 H -0.16928 -0.27152 -2.75361
13
bifur_IRC_Distances_noMW_output/bifur_IRC_Distances_noMW point 31
C 0.04192 0.78091 1.10087
 C 0.08662 0.72026 -1.10786
 C -0.27492 1.23994 -0.00562
 C -0.05731 -0.50178 1.79935
 C -0.07813 -0.46620 -1.79318
 F 0.35908 1.59839 1.85032
 F 0.52056 1.38110 -1.87138
 H -0.92744 -1.01009 1.53076
 H -0.95608 -0.96956 -1.52542
 H 0.80526 -1.10199 1.65276
 H 0.77280 -1.04827 -1.62868
 H -0.12309 -0.35121 2.75170
 H -0.16927 -0.27152 -2.75361
13
bifur_IRC_Distances_noMW_output/bifur_IRC_Distances_noMW point 32
C 0.04192 0.78091 1.10087
 C 0.08662 0.72026 -1.10786
 C -0.27492 1.23994 -0.00562
 C -0.05731 -0.50178 1.79935
 C -0.07813 -0.46620 -1.79318
 F 0.35909 1.59839 1.85032
 F 0.52056 1.38111 -1.87138
 H -0.92744 -1.01009 1.53076
 H -0.95608 -0.96956 -1.52542
 H 0.80526 -1.10199 1.65276
 H 0.77280 -1.04827 -1.62868
 H -0.12309 -0.35121 2.75170
 H -0.16927 -0.27152 -2.75361
13
bifur_IRC_Distances_noMW_output/bifur_IRC_Distances_noMW point 33
C 0.04192 0.78091 1.10087
 C 0.08662 0.72026 -1.10786
 C -0.27492 1.23994 -0.00562
 C -0.05731 -0.50178 1.79935
 C -0.07813 -0.46620 -1.79318
 F 0.35910 1.59839 1.85032
 F 0.52054 1.38111 -1.87138
 H -0.92744 -1.01009 1.53076
 H -0.95608 -0.96956 -1.52542
 H 0.80526 -1.10199 1.65276
 H 0.77280 -1.04827 -1.62868
 H -0.12309 -0.35121 2.75170
 H -0.16927 -0.27152 -2.75361
13
bifur_IRC_Distances_noMW_output/bifur_IRC_Distances_noMW point 34
C 0.04193 0.78091 1.10087
 C 0.08661 0.72027 -1.10786
 C -0.27492 1.23994 -0.00562
 C -0.05732 -0.50178 1.79935
 C -0.07813 -0.46620 -1.79318
 F 0.35912 1.59839 1.85032
 F 0.52052 1.38111 -1.87138
 H -0.92744 -1.01009 1.53076
 H -0.95608 -0.96956 -1.52542
 H 0.80526 -1.10199 1.65276
 H 0.77281 -1.04828 -1.62868
 H -0.12310 -0.35121 2.75170
 H -0.16926 -0.27152 -2.75361
13
bifur_IRC_Distances_noMW_output/bifur_IRC_Distances_noMW point 35
C 0.04193 0.78091 1.10087
 C 0.08661 0.72027 -1.10786
 C -0.27492 1.23994 -0.00562
 C -0.05732 -0.50178 1.79935
 C -0.07813 -0.46620 -1.79318
 F 0.35914 1.59838 1.85032
 F 0.52050 1.38111 -1.87138
 H -0.92744 -1.01008 1.53076
 H -0.95608 -0.96956 -1.52542
 H 0.80526 -1.10199 1.65276
 H 0.77281 -1.04828 -1.62868
 H -0.12311 -0.35121 2.75170
 H -0.16926 -0.27152 -2.75361
13
bifur_IRC_Distances_noMW_output/bifur_IRC_Distances_noMW point 36
C 0.04194 0.78091 1.10087
 C 0.08660 0.72027 -1.10786
 C -0.27493 1.23995 -0.00562
 C -0.05732 -0.50178 1.79935
 C -0.07812 -0.46620 -1.79318
 F 0.35915 1.59838 1.85032
 F 0.52049 1.38111 -1.87138
 H -0.92745 -1.01008 1.53076
 H -0.95608 -0.96956 -1.52542
 H 0.80526 -1.10199 1.65276
 H 0.77281 -1.04828 -1.62868
 H -0.12311 -0.35121 2.75170
 H -0.16925 -0.27152 -2.75361
13
bifur_IRC_Distances_noMW_output/bifur_IRC_Distances_noMW point 37
C 0.04194 0.78091 1.10087
 C 0.08660 0.72027 -1.10786
 C -0.27493 1.23995 -0.00562
 C -0.05732 -0.50178 1.79935
 C -0.07812 -0.46620 -1.79318
 F 0.35916 1.59838 1.85032
 F 0.52048 1.38111 -1.87138
 H -0.92745 -1.01008 1.53076
 H -0.95608 -0.96956 -1.52542
 H 0.80526 -1.10199 1.65276
 H 0.77282 -1.04828 -1.62868
 H -0.12311 -0.35121 2.75170
 H -0.16925 -0.27152 -2.75361
13
bifur_IRC_Distances_noMW_output/bifur_IRC_Distances_noMW point 38
C 0.04194 0.78091 1.10087
 C 0.08660 0.72027 -1.10786
 C -0.27493 1.23995 -0.00562
 C -0.05732 -0.50178 1.79935
 C -0.07812 -0.46620 -1.79318
 F 0.35917 1.59838 1.85032
 F 0.52047 1.38111 -1.87138
 H -0.92745 -1.01008 1.53076
 H -0.95607 -0.96956 -1.52542
 H 0.80526 -1.10199 1.65276
 H 0.77282 -1.04828 -1.62868
 H -0.12312 -0.35121 2.75170
 H -0.16925 -0.27152 -2.75361
13
bifur_IRC_Distances_noMW_output/bifur_IRC_Distances_noMW point 39
C 0.04194 0.78091 1.10087
 C 0.08659 0.72027 -1.10786
 C -0.27493 1.23995 -0.00562
 C -0.05732 -0.50178 1.79935
 C -0.07812 -0.46620 -1.79318
 F 0.35918 1.59838 1.85032
 F 0.52046 1.38111 -1.87138
 H -0.92745 -1.01008 1.53076
 H -0.95607 -0.96956 -1.52542
 H 0.80526 -1.10199 1.65276
 H 0.77282 -1.04828 -1.62868
 H -0.12312 -0.35121 2.75170
 H -0.16924 -0.27152 -2.75361
13
bifur_IRC_Distances_noMW_output/bifur_IRC_Distances_noMW point 40
C 0.04195 0.78091 1.10087
 C 0.08659 0.72027 -1.10786
 C -0.27493 1.23995 -0.00562
 C -0.05732 -0.50178 1.79935
 C -0.07812 -0.46620 -1.79318
 F 0.35920 1.59838 1.85032
 F 0.52045 1.38111 -1.87138
 H -0.92745 -1.01008 1.53076
 H -0.95607 -0.96956 -1.52543
 H 0.80526 -1.10200 1.65277
 H 0.77283 -1.04828 -1.62868
 H -0.12313 -0.35121 2.75170
 H -0.16924 -0.27152 -2.75361
13
bifur_IRC_Distances_noMW_output/bifur_IRC_Distances_noMW point 41
C 0.04195 0.78091 1.10087
 C 0.08658 0.72027 -1.10786
 C -0.27493 1.23995 -0.00561
 C -0.05733 -0.50178 1.79935
 C -0.07812 -0.46620 -1.79318
 F 0.35922 1.59837 1.85032
 F 0.52042 1.38112 -1.87138
 H -0.92746 -1.01008 1.53076
 H -0.95607 -0.96955 -1.52543
 H 0.80525 -1.10200 1.65277
 H 0.77283 -1.04828 -1.62868
 H -0.12313 -0.35121 2.75170
 H -0.16923 -0.27152 -2.75361
13
bifur_IRC_Distances_noMW_output/bifur_IRC_Distances_noMW point 42
C 0.04196 0.78091 1.10087
 C 0.08657 0.72027 -1.10786
 C -0.27493 1.23995 -0.00561
 C -0.05733 -0.50178 1.79935
 C -0.07811 -0.46620 -1.79318
 F 0.35925 1.59837 1.85032
 F 0.52038 1.38112 -1.87138
 H -0.92746 -1.01008 1.53075
 H -0.95607 -0.96955 -1.52543
 H 0.80525 -1.10200 1.65277
 H 0.77284 -1.04829 -1.62867
 H -0.12315 -0.35120 2.75170
 H -0.16922 -0.27152 -2.75361
13
bifur_IRC_Distances_noMW_output/bifur_IRC_Distances_noMW point 43
C 0.04198 0.78090 1.10087
 C 0.08656 0.72027 -1.10786
 C -0.27493 1.23995 -0.00561
 C -0.05733 -0.50178 1.79935
 C -0.07811 -0.46620 -1.79318
 F 0.35930 1.59836 1.85032
 F 0.52034 1.38112 -1.87139
 H -0.92747 -1.01007 1.53075
 H -0.95606 -0.96955 -1.52543
 H 0.80525 -1.10200 1.65277
 H 0.77285 -1.04829 -1.62867
 H -0.12316 -0.35120 2.75170
 H -0.16920 -0.27152 -2.75361
13
bifur_IRC_Distances_noMW_output/bifur_IRC_Distances_noMW point 44
C 0.04199 0.78090 1.10087
 C 0.08654 0.72027 -1.10786
 C -0.27494 1.23995 -0.00561
 C -0.05734 -0.50177 1.79935
 C -0.07810 -0.46620 -1.79318
 F 0.35936 1.59835 1.85032
 F 0.52028 1.38113 -1.87139
 H -0.92748 -1.01007 1.53075
 H -0.95605 -0.96955 -1.52543
 H 0.80524 -1.10201 1.65277
 H 0.77287 -1.04829 -1.62867
 H -0.12318 -0.35120 2.75170
 H -0.16919 -0.27152 -2.75361
13
bifur_IRC_Distances_noMW_output/bifur_IRC_Distances_noMW point 45
C 0.04201 0.78090 1.10087
 C 0.08652 0.72028 -1.10786
 C -0.27494 1.23996 -0.00561
 C -0.05735 -0.50177 1.79935
 C -0.07809 -0.46620 -1.79318
 F 0.35943 1.59835 1.85032
 F 0.52020 1.38113 -1.87139
 H -0.92749 -1.01006 1.53074
 H -0.95605 -0.96955 -1.52544
 H 0.80524 -1.10201 1.65278
 H 0.77289 -1.04830 -1.62866
 H -0.12320 -0.35120 2.75170
 H -0.16916 -0.27152 -2.75361
13
bifur_IRC_Distances_noMW_output/bifur_IRC_Distances_noMW point 46
C 0.04203 0.78090 1.10087
 C 0.08649 0.72028 -1.10786
 C -0.27495 1.23996 -0.00561
 C -0.05736 -0.50177 1.79935
 C -0.07808 -0.46620 -1.79318
 F 0.35952 1.59833 1.85032
 F 0.52011 1.38114 -1.87140
 H -0.92750 -1.01006 1.53074
 H -0.95604 -0.96955 -1.52544
 H 0.80523 -1.10202 1.65278
 H 0.77291 -1.04831 -1.62866
 H -0.12323 -0.35119 2.75170
 H -0.16914 -0.27153 -2.75361
13
bifur_IRC_Distances_noMW_output/bifur_IRC_Distances_noMW point 47
C 0.04206 0.78090 1.10087
 C 0.08646 0.72028 -1.10787
 C -0.27495 1.23997 -0.00560
 C -0.05737 -0.50177 1.79935
 C -0.07806 -0.46620 -1.79318
 F 0.35962 1.59832 1.85032
 F 0.52000 1.38115 -1.87140
 H -0.92752 -1.01005 1.53073
 H -0.95603 -0.96954 -1.52545
 H 0.80523 -1.10202 1.65279
 H 0.77293 -1.04831 -1.62865
 H -0.12327 -0.35119 2.75170
 H -0.16910 -0.27153 -2.75360
13
bifur_IRC_Distances_noMW_output/bifur_IRC_Distances_noMW point 48
C 0.04209 0.78089 1.10087
 C 0.08642 0.72029 -1.10787
 C -0.27496 1.23997 -0.00560
 C -0.05738 -0.50177 1.79935
 C -0.07805 -0.46620 -1.79318
 F 0.35975 1.59830 1.85032
 F 0.51987 1.38116 -1.87141
 H -0.92754 -1.01004 1.53072
 H -0.95601 -0.96954 -1.52545
 H 0.80522 -1.10203 1.65279
 H 0.77297 -1.04832 -1.62864
 H -0.12331 -0.35118 2.75170
 H -0.16906 -0.27153 -2.75360
13
bifur_IRC_Distances_noMW_output/bifur_IRC_Distances_noMW point 49
C 0.04213 0.78089 1.10087
 C 0.08638 0.72029 -1.10787
 C -0.27497 1.23998 -0.00560
 C -0.05740 -0.50177 1.79935
 C -0.07803 -0.46621 -1.79318
 F 0.35990 1.59828 1.85032
 F 0.51972 1.38117 -1.87141
 H -0.92756 -1.01003 1.53071
 H -0.95600 -0.96954 -1.52546
 H 0.80521 -1.10204 1.65280
 H 0.77300 -1.04833 -1.62863
 H -0.12336 -0.35117 2.75170
 H -0.16901 -0.27153 -2.75360
13
bifur_IRC_Distances_noMW_output/bifur_IRC_Distances_noMW point 50
C 0.04218 0.78089 1.10087
 C 0.08632 0.72030 -1.10787
 C -0.27498 1.23999 -0.00559
 C -0.05742 -0.50177 1.79935
 C -0.07801 -0.46621 -1.79317
 F 0.36007 1.59826 1.85031
 F 0.51954 1.38119 -1.87142
 H -0.92759 -1.01001 1.53070
 H -0.95598 -0.96953 -1.52547
 H 0.80520 -1.10205 1.65281
 H 0.77305 -1.04835 -1.62862
 H -0.12342 -0.35117 2.75170
 H -0.16896 -0.27154 -2.75360
13
bifur_IRC_Distances_noMW_output/bifur_IRC_Distances_noMW point 51
C 0.04223 0.78088 1.10088
 C 0.08626 0.72030 -1.10787
 C -0.27499 1.24000 -0.00559
 C -0.05744 -0.50176 1.79934
 C -0.07798 -0.46621 -1.79317
 F 0.36026 1.59824 1.85031
 F 0.51934 1.38120 -1.87143
 H -0.92762 -1.01000 1.53069
 H -0.95595 -0.96953 -1.52548
 H 0.80518 -1.10206 1.65282
 H 0.77310 -1.04836 -1.62861
 H -0.12348 -0.35116 2.75170
 H -0.16890 -0.27154 -2.75359
13
bifur_IRC_Distances_noMW_output/bifur_IRC_Distances_noMW point 52
C 0.04229 0.78087 1.10088
 C 0.08620 0.72031 -1.10787
 C -0.27501 1.24001 -0.00558
 C -0.05746 -0.50176 1.79934
 C -0.07795 -0.46621 -1.79317
 F 0.36049 1.59821 1.85031
 F 0.51910 1.38122 -1.87144
 H -0.92766 -1.00998 1.53068
 H -0.95593 -0.96952 -1.52549
 H 0.80517 -1.10207 1.65283
 H 0.77315 -1.04838 -1.62860
 H -0.12356 -0.35115 2.75170
 H -0.16883 -0.27155 -2.75359
13
bifur_IRC_Distances_noMW_output/bifur_IRC_Distances_noMW point 53
C 0.04235 0.78087 1.10088
 C 0.08612 0.72032 -1.10787
 C -0.27502 1.24002 -0.00557
 C -0.05749 -0.50176 1.79934
 C -0.07792 -0.46622 -1.79317
 F 0.36073 1.59818 1.85031
 F 0.51885 1.38124 -1.87145
 H -0.92770 -1.00996 1.53066
 H -0.95590 -0.96951 -1.52551
 H 0.80515 -1.10209 1.65284
 H 0.77321 -1.04840 -1.62858
 H -0.12364 -0.35114 2.75170
 H -0.16875 -0.27155 -2.75358
13
bifur_IRC_Distances_noMW_output/bifur_IRC_Distances_noMW point 54
C 0.04242 0.78086 1.10088
 C 0.08605 0.72033 -1.10787
 C -0.27504 1.24003 -0.00557
 C -0.05751 -0.50175 1.79934
 C -0.07789 -0.46622 -1.79317
 F 0.36097 1.59814 1.85031
 F 0.51860 1.38126 -1.87146
 H -0.92774 -1.00995 1.53065
 H -0.95588 -0.96951 -1.52552
 H 0.80513 -1.10210 1.65285
 H 0.77327 -1.04842 -1.62857
 H -0.12372 -0.35112 2.75170
 H -0.16867 -0.27156 -2.75358
13
bifur_IRC_Distances_noMW_output/bifur_IRC_Distances_noMW point 55
C 0.04248 0.78086 1.10088
 C 0.08598 0.72034 -1.10787
 C -0.27505 1.24004 -0.00556
 C -0.05754 -0.50175 1.79934
 C -0.07786 -0.46622 -1.79317
 F 0.36120 1.59811 1.85031
 F 0.51836 1.38128 -1.87147
 H -0.92777 -1.00993 1.53063
 H -0.95585 -0.96950 -1.52553
 H 0.80512 -1.10212 1.65287
 H 0.77333 -1.04843 -1.62855
 H -0.12380 -0.35111 2.75170
 H -0.16860 -0.27157 -2.75358
13
bifur_IRC_Distances_noMW_output/bifur_IRC_Distances_noMW point 56
C 0.04253 0.78085 1.10088
 C 0.08592 0.72034 -1.10787
 C -0.27506 1.24005 -0.00556
 C -0.05756 -0.50175 1.79934
 C -0.07784 -0.46623 -1.79317
 F 0.36138 1.59809 1.85031
 F 0.51818 1.38130 -1.87147
 H -0.92780 -1.00991 1.53062
 H -0.95583 -0.96949 -1.52554
 H 0.80511 -1.10213 1.65287
 H 0.77338 -1.04845 -1.62854
 H -0.12386 -0.35111 2.75169
 H -0.16854 -0.27157 -2.75357
13
bifur_IRC_Distances_noMW_output/bifur_IRC_Distances_noMW point 57
C 0.04259 0.78085 1.10088
 C 0.08586 0.72035 -1.10787
 C -0.27508 1.24006 -0.00555
 C -0.05758 -0.50175 1.79934
 C -0.07781 -0.46623 -1.79316
 F 0.36160 1.59806 1.85031
 F 0.51795 1.38132 -1.87148
 H -0.92784 -1.00990 1.53061
 H -0.95581 -0.96949 -1.52555
 H 0.80509 -1.10214 1.65289
 H 0.77343 -1.04846 -1.62853
 H -0.12393 -0.35110 2.75169
 H -0.16847 -0.27158 -2.75357
13
bifur_IRC_Distances_noMW_output/bifur_IRC_Distances_noMW point 58
C 0.04265 0.78084 1.10088
 C 0.08579 0.72036 -1.10788
 C -0.27509 1.24007 -0.00554
 C -0.05760 -0.50174 1.79934
 C -0.07778 -0.46623 -1.79316
 F 0.36184 1.59803 1.85031
 F 0.51770 1.38134 -1.87149
 H -0.92787 -1.00988 1.53059
 H -0.95578 -0.96948 -1.52557
 H 0.80507 -1.10215 1.65290
 H 0.77349 -1.04848 -1.62852
 H -0.12401 -0.35108 2.75169
 H -0.16840 -0.27158 -2.75356
13
bifur_IRC_Distances_noMW_output/bifur_IRC_Distances_noMW point 59
C 0.04272 0.78083 1.10088
 C 0.08571 0.72037 -1.10788
 C -0.27511 1.24008 -0.00554
 C -0.05763 -0.50174 1.79934
 C -0.07774 -0.46624 -1.79316
 F 0.36209 1.59800 1.85031
 F 0.51743 1.38136 -1.87150
 H -0.92791 -1.00986 1.53058
 H -0.95575 -0.96947 -1.52558
 H 0.80506 -1.10217 1.65291
 H 0.77356 -1.04850 -1.62850
 H -0.12410 -0.35107 2.75169
 H -0.16832 -0.27159 -2.75356
13
bifur_IRC_Distances_noMW_output/bifur_IRC_Distances_noMW point 60
C 0.04279 0.78083 1.10089
 C 0.08562 0.72038 -1.10788
 C -0.27512 1.24009 -0.00553
 C -0.05766 -0.50174 1.79934
 C -0.07771 -0.46624 -1.79316
 F 0.36237 1.59796 1.85031
 F 0.51715 1.38138 -1.87151
 H -0.92796 -1.00984 1.53056
 H -0.95572 -0.96947 -1.52559
 H 0.80504 -1.10218 1.65292
 H 0.77362 -1.04852 -1.62848
 H -0.12419 -0.35106 2.75169
 H -0.16823 -0.27159 -2.75356
13
bifur_IRC_Distances_noMW_output/bifur_IRC_Distances_noMW point 61
C 0.04287 0.78082 1.10089
 C 0.08554 0.72039 -1.10788
 C -0.27514 1.24011 -0.00552
 C -0.05769 -0.50173 1.79934
 C -0.07767 -0.46624 -1.79316
 F 0.36265 1.59793 1.85031
 F 0.51686 1.38141 -1.87153
 H -0.92800 -1.00982 1.53054
 H -0.95569 -0.96946 -1.52561
 H 0.80502 -1.10220 1.65294
 H 0.77369 -1.04854 -1.62847
 H -0.12429 -0.35105 2.75169
 H -0.16814 -0.27160 -2.75355
13
bifur_IRC_Distances_noMW_output/bifur_IRC_Distances_noMW point 62
C 0.04294 0.78081 1.10089
 C 0.08545 0.72040 -1.10788
 C -0.27516 1.24012 -0.00551
 C -0.05772 -0.50173 1.79934
 C -0.07764 -0.46625 -1.79316
 F 0.36293 1.59789 1.85031
 F 0.51657 1.38143 -1.87154
 H -0.92805 -1.00980 1.53053
 H -0.95566 -0.96945 -1.52562
 H 0.80500 -1.10222 1.65295
 H 0.77377 -1.04856 -1.62845
 H -0.12438 -0.35103 2.75169
 H -0.16805 -0.27161 -2.75355
13
bifur_IRC_Distances_noMW_output/bifur_IRC_Distances_noMW point 63
C 0.04301 0.78080 1.10089
 C 0.08537 0.72041 -1.10788
 C -0.27518 1.24013 -0.00551
 C -0.05775 -0.50173 1.79934
 C -0.07760 -0.46625 -1.79316
 F 0.36321 1.59785 1.85031
 F 0.51628 1.38145 -1.87155
 H -0.92809 -1.00978 1.53051
 H -0.95563 -0.96944 -1.52564
 H 0.80498 -1.10223 1.65297
 H 0.77383 -1.04858 -1.62843
 H -0.12447 -0.35102 2.75169
 H -0.16796 -0.27161 -2.75354
13
bifur_IRC_Distances_noMW_output/bifur_IRC_Distances_noMW point 64
C 0.04309 0.78080 1.10089
 C 0.08529 0.72041 -1.10788
 C -0.27519 1.24014 -0.00550
 C -0.05778 -0.50172 1.79934
 C -0.07757 -0.46625 -1.79315
 F 0.36347 1.59782 1.85031
 F 0.51600 1.38148 -1.87156
 H -0.92813 -1.00976 1.53049
 H -0.95560 -0.96944 -1.52565
 H 0.80496 -1.10225 1.65298
 H 0.77390 -1.04860 -1.62841
 H -0.12456 -0.35101 2.75169
 H -0.16788 -0.27162 -2.75354
13
bifur_IRC_Distances_noMW_output/bifur_IRC_Distances_noMW point 65
C 0.04315 0.78079 1.10089
 C 0.08521 0.72042 -1.10788
 C -0.27521 1.24016 -0.00549
 C -0.05780 -0.50172 1.79934
 C -0.07753 -0.46626 -1.79315
 F 0.36373 1.59778 1.85030
 F 0.51573 1.38150 -1.87157
 H -0.92817 -1.00974 1.53048
 H -0.95557 -0.96943 -1.52567
 H 0.80494 -1.10227 1.65299
 H 0.77397 -1.04862 -1.62840
 H -0.12465 -0.35100 2.75169
 H -0.16779 -0.27163 -2.75353
13
bifur_IRC_Distances_noMW_output/bifur_IRC_Distances_noMW point 66
C 0.04322 0.78078 1.10089
 C 0.08513 0.72043 -1.10789
 C -0.27522 1.24017 -0.00549
 C -0.05783 -0.50172 1.79934
 C -0.07750 -0.46626 -1.79315
 F 0.36398 1.59775 1.85030
 F 0.51548 1.38152 -1.87158
 H -0.92821 -1.00972 1.53046
 H -0.95554 -0.96942 -1.52568
 H 0.80492 -1.10228 1.65300
 H 0.77403 -1.04864 -1.62838
 H -0.12473 -0.35099 2.75169
 H -0.16772 -0.27163 -2.75353
13
bifur_IRC_Distances_noMW_output/bifur_IRC_Distances_noMW point 67
C 0.04328 0.78078 1.10090
 C 0.08506 0.72044 -1.10789
 C -0.27524 1.24018 -0.00548
 C -0.05786 -0.50171 1.79933
 C -0.07747 -0.46626 -1.79315
 F 0.36421 1.59772 1.85030
 F 0.51523 1.38154 -1.87159
 H -0.92825 -1.00970 1.53045
 H -0.95552 -0.96941 -1.52569
 H 0.80491 -1.10229 1.65302
 H 0.77409 -1.04866 -1.62837
 H -0.12481 -0.35097 2.75169
 H -0.16764 -0.27164 -2.75352
13
bifur_IRC_Distances_noMW_output/bifur_IRC_Distances_noMW point 68
C 0.04334 0.78077 1.10090
 C 0.08500 0.72045 -1.10789
 C -0.27525 1.24019 -0.00547
 C -0.05788 -0.50171 1.79933
 C -0.07744 -0.46627 -1.79315
 F 0.36444 1.59769 1.85030
 F 0.51500 1.38156 -1.87160
 H -0.92828 -1.00968 1.53043
 H -0.95549 -0.96941 -1.52570
 H 0.80489 -1.10231 1.65303
 H 0.77414 -1.04868 -1.62836
 H -0.12489 -0.35096 2.75169
 H -0.16757 -0.27164 -2.75352
13
bifur_IRC_Distances_noMW_output/bifur_IRC_Distances_noMW point 69
C 0.04340 0.78077 1.10090
 C 0.08493 0.72045 -1.10789
 C -0.27526 1.24020 -0.00547
 C -0.05790 -0.50171 1.79933
 C -0.07741 -0.46627 -1.79315
 F 0.36465 1.59766 1.85030
 F 0.51477 1.38158 -1.87161
 H -0.92832 -1.00967 1.53042
 H -0.95547 -0.96940 -1.52571
 H 0.80487 -1.10232 1.65304
 H 0.77420 -1.04869 -1.62834
 H -0.12496 -0.35095 2.75169
 H -0.16750 -0.27165 -2.75352
13
bifur_IRC_Distances_noMW_output/bifur_IRC_Distances_noMW point 70
C 0.04346 0.78076 1.10090
 C 0.08486 0.72046 -1.10789
 C -0.27528 1.24021 -0.00546
 C -0.05792 -0.50170 1.79933
 C -0.07739 -0.46627 -1.79314
 F 0.36487 1.59763 1.85030
 F 0.51455 1.38160 -1.87162
 H -0.92835 -1.00965 1.53041
 H -0.95544 -0.96940 -1.52573
 H 0.80486 -1.10233 1.65305
 H 0.77425 -1.04871 -1.62833
 H -0.12503 -0.35094 2.75169
 H -0.16743 -0.27165 -2.75351
13
bifur_IRC_Distances_noMW_output/bifur_IRC_Distances_noMW point 71
C 0.04351 0.78076 1.10090
 C 0.08480 0.72047 -1.10789
 C -0.27529 1.24022 -0.00546
 C -0.05795 -0.50170 1.79933
 C -0.07736 -0.46627 -1.79314
 F 0.36507 1.59761 1.85030
 F 0.51434 1.38161 -1.87162
 H -0.92838 -1.00963 1.53039
 H -0.95542 -0.96939 -1.52574
 H 0.80484 -1.10235 1.65306
 H 0.77430 -1.04872 -1.62832
 H -0.12510 -0.35093 2.75169
 H -0.16737 -0.27166 -2.75351
13
bifur_IRC_Distances_noMW_output/bifur_IRC_Distances_noMW point 72
C 0.04357 0.78075 1.10090
 C 0.08474 0.72048 -1.10789
 C -0.27530 1.24023 -0.00545
 C -0.05797 -0.50170 1.79933
 C -0.07733 -0.46628 -1.79314
 F 0.36528 1.59758 1.85030
 F 0.51412 1.38163 -1.87163
 H -0.92842 -1.00962 1.53038
 H -0.95540 -0.96939 -1.52575
 H 0.80483 -1.10236 1.65307
 H 0.77435 -1.04874 -1.62830
 H -0.12517 -0.35092 2.75169
 H -0.16730 -0.27166 -2.75350
13
bifur_IRC_Distances_noMW_output/bifur_IRC_Distances_noMW point 73
C 0.04362 0.78075 1.10090
 C 0.08468 0.72048 -1.10789
 C -0.27531 1.24024 -0.00544
 C -0.05799 -0.50170 1.79933
 C -0.07731 -0.46628 -1.79314
 F 0.36548 1.59755 1.85030
 F 0.51391 1.38165 -1.87164
 H -0.92845 -1.00960 1.53037
 H -0.95538 -0.96938 -1.52576
 H 0.80482 -1.10237 1.65308
 H 0.77440 -1.04876 -1.62829
 H -0.12524 -0.35091 2.75169
 H -0.16724 -0.27167 -2.75350
13
bifur_IRC_Distances_noMW_output/bifur_IRC_Distances_noMW point 74
C 0.04367 0.78074 1.10090
 C 0.08462 0.72049 -1.10789
 C -0.27532 1.24025 -0.00544
 C -0.05801 -0.50169 1.79933
 C -0.07728 -0.46628 -1.79314
 F 0.36567 1.59753 1.85030
 F 0.51371 1.38166 -1.87165
 H -0.92848 -1.00959 1.53036
 H -0.95535 -0.96937 -1.52577
 H 0.80480 -1.10238 1.65309
 H 0.77445 -1.04877 -1.62828
 H -0.12531 -0.35091 2.75169
 H -0.16717 -0.27167 -2.75350
13
bifur_IRC_Distances_noMW_output/bifur_IRC_Distances_noMW point 75
C 0.04372 0.78074 1.10090
 C 0.08456 0.72050 -1.10789
 C -0.27534 1.24026 -0.00543
 C -0.05803 -0.50169 1.79933
 C -0.07726 -0.46628 -1.79314
 F 0.36587 1.59750 1.85030
 F 0.51350 1.38168 -1.87166
 H -0.92851 -1.00957 1.53034
 H -0.95533 -0.96937 -1.52578
 H 0.80479 -1.10239 1.65310
 H 0.77450 -1.04879 -1.62827
 H -0.12537 -0.35090 2.75169
 H -0.16711 -0.27168 -2.75349
13
bifur_IRC_Distances_noMW_output/bifur_IRC_Distances_noMW point 76
C 0.04378 0.78073 1.10090
 C 0.08450 0.72050 -1.10790
 C -0.27535 1.24026 -0.00543
 C -0.05805 -0.50169 1.79933
 C -0.07723 -0.46629 -1.79314
 F 0.36607 1.59748 1.85030
 F 0.51330 1.38170 -1.87167
 H -0.92854 -1.00956 1.53033
 H -0.95531 -0.96936 -1.52579
 H 0.80477 -1.10240 1.65311
 H 0.77455 -1.04880 -1.62826
 H -0.12544 -0.35089 2.75169
 H -0.16705 -0.27168 -2.75349
13
bifur_IRC_Distances_noMW_output/bifur_IRC_Distances_noMW point 77
C 0.04383 0.78073 1.10090
 C 0.08444 0.72051 -1.10790
 C -0.27536 1.24027 -0.00542
 C -0.05807 -0.50169 1.79933
 C -0.07720 -0.46629 -1.79314
 F 0.36627 1.59745 1.85030
 F 0.51309 1.38172 -1.87167
 H -0.92857 -1.00954 1.53032
 H -0.95529 -0.96936 -1.52580
 H 0.80476 -1.10242 1.65312
 H 0.77460 -1.04882 -1.62824
 H -0.12550 -0.35088 2.75169
 H -0.16698 -0.27169 -2.75349
13
bifur_IRC_Distances_noMW_output/bifur_IRC_Distances_noMW point 78
C 0.04388 0.78072 1.10091
 C 0.08438 0.72052 -1.10790
 C -0.27537 1.24028 -0.00542
 C -0.05809 -0.50168 1.79933
 C -0.07718 -0.46629 -1.79314
 F 0.36646 1.59742 1.85030
 F 0.51289 1.38173 -1.87168
 H -0.92860 -1.00953 1.53031
 H -0.95526 -0.96935 -1.52581
 H 0.80474 -1.10243 1.65313
 H 0.77465 -1.04883 -1.62823
 H -0.12557 -0.35087 2.75169
 H -0.16692 -0.27169 -2.75348
13
bifur_IRC_Distances_noMW_output/bifur_IRC_Distances_noMW point 79
C 0.04393 0.78072 1.10091
 C 0.08432 0.72052 -1.10790
 C -0.27538 1.24029 -0.00541
 C -0.05812 -0.50168 1.79933
 C -0.07715 -0.46630 -1.79313
 F 0.36666 1.59740 1.85030
 F 0.51268 1.38175 -1.87169
 H -0.92863 -1.00951 1.53030
 H -0.95524 -0.96935 -1.52582
 H 0.80473 -1.10244 1.65314
 H 0.77470 -1.04885 -1.62822
 H -0.12564 -0.35086 2.75169
 H -0.16686 -0.27170 -2.75348
13
bifur_IRC_Distances_noMW_output/bifur_IRC_Distances_noMW point 80
C 0.04399 0.78071 1.10091
 C 0.08426 0.72053 -1.10790
 C -0.27539 1.24030 -0.00541
 C -0.05814 -0.50168 1.79933
 C -0.07713 -0.46630 -1.79313
 F 0.36686 1.59737 1.85029
 F 0.51248 1.38177 -1.87170
 H -0.92866 -1.00950 1.53028
 H -0.95522 -0.96934 -1.52583
 H 0.80471 -1.10245 1.65315
 H 0.77475 -1.04886 -1.62821
 H -0.12570 -0.35085 2.75169
 H -0.16680 -0.27170 -2.75348
13
bifur_IRC_Distances_noMW_output/bifur_IRC_Distances_noMW point 81
C 0.04404 0.78070 1.10091
 C 0.08420 0.72054 -1.10790
 C -0.27541 1.24031 -0.00540
 C -0.05816 -0.50168 1.79933
 C -0.07710 -0.46630 -1.79313
 F 0.36706 1.59735 1.85029
 F 0.51227 1.38178 -1.87171
 H -0.92870 -1.00948 1.53027
 H -0.95520 -0.96934 -1.52584
 H 0.80470 -1.10246 1.65316
 H 0.77480 -1.04888 -1.62820
 H -0.12577 -0.35084 2.75169
 H -0.16673 -0.27171 -2.75347
13
bifur_IRC_Distances_noMW_output/bifur_IRC_Distances_noMW point 82
C 0.04409 0.78070 1.10091
 C 0.08414 0.72054 -1.10790
 C -0.27542 1.24032 -0.00540
 C -0.05818 -0.50167 1.79933
 C -0.07708 -0.46630 -1.79313
 F 0.36726 1.59732 1.85029
 F 0.51206 1.38180 -1.87171
 H -0.92873 -1.00947 1.53026
 H -0.95517 -0.96933 -1.52585
 H 0.80469 -1.10248 1.65317
 H 0.77485 -1.04889 -1.62818
 H -0.12584 -0.35083 2.75169
 H -0.16667 -0.27171 -2.75347
13
bifur_IRC_Distances_noMW_output/bifur_IRC_Distances_noMW point 83
C 0.04415 0.78069 1.10091
 C 0.08408 0.72055 -1.10790
 C -0.27543 1.24033 -0.00539
 C -0.05820 -0.50167 1.79933
 C -0.07705 -0.46631 -1.79313
 F 0.36746 1.59729 1.85029
 F 0.51185 1.38182 -1.87172
 H -0.92876 -1.00945 1.53025
 H -0.95515 -0.96932 -1.52586
 H 0.80467 -1.10249 1.65318
 H 0.77490 -1.04891 -1.62817
 H -0.12590 -0.35082 2.75169
 H -0.16660 -0.27172 -2.75347
13
bifur_IRC_Distances_noMW_output/bifur_IRC_Distances_noMW point 84
C 0.04420 0.78069 1.10091
 C 0.08402 0.72056 -1.10790
 C -0.27544 1.24034 -0.00538
 C -0.05822 -0.50167 1.79933
 C -0.07702 -0.46631 -1.79313
 F 0.36766 1.59727 1.85029
 F 0.51164 1.38184 -1.87173
 H -0.92879 -1.00944 1.53023
 H -0.95513 -0.96932 -1.52587
 H 0.80466 -1.10250 1.65319
 H 0.77495 -1.04892 -1.62816
 H -0.12597 -0.35081 2.75169
 H -0.16654 -0.27172 -2.75346
13
bifur_IRC_Distances_noMW_output/bifur_IRC_Distances_noMW point 85
C 0.04426 0.78068 1.10091
 C 0.08395 0.72057 -1.10790
 C -0.27545 1.24035 -0.00538
 C -0.05824 -0.50167 1.79933
 C -0.07700 -0.46631 -1.79313
 F 0.36786 1.59724 1.85029
 F 0.51143 1.38185 -1.87174
 H -0.92882 -1.00942 1.53022
 H -0.95511 -0.96931 -1.52588
 H 0.80464 -1.10251 1.65320
 H 0.77500 -1.04894 -1.62815
 H -0.12604 -0.35080 2.75169
 H -0.16647 -0.27173 -2.75346
13
bifur_IRC_Distances_noMW_output/bifur_IRC_Distances_noMW point 86
C 0.04431 0.78068 1.10091
 C 0.08389 0.72057 -1.10790
 C -0.27547 1.24036 -0.00537
 C -0.05826 -0.50166 1.79933
 C -0.07697 -0.46631 -1.79313
 F 0.36807 1.59721 1.85029
 F 0.51122 1.38187 -1.87175
 H -0.92885 -1.00941 1.53021
 H -0.95508 -0.96931 -1.52589
 H 0.80463 -1.10252 1.65321
 H 0.77505 -1.04895 -1.62814
 H -0.12611 -0.35079 2.75169
 H -0.16641 -0.27173 -2.75346
13
bifur_IRC_Distances_noMW_output/bifur_IRC_Distances_noMW point 87
C 0.04437 0.78067 1.10091
 C 0.08383 0.72058 -1.10791
 C -0.27548 1.24037 -0.00537
 C -0.05829 -0.50166 1.79932
 C -0.07694 -0.46632 -1.79312
 F 0.36827 1.59719 1.85029
 F 0.51100 1.38189 -1.87175
 H -0.92889 -1.00939 1.53020
 H -0.95506 -0.96930 -1.52590
 H 0.80461 -1.10254 1.65322
 H 0.77510 -1.04897 -1.62812
 H -0.12618 -0.35078 2.75169
 H -0.16634 -0.27174 -2.75345
13
bifur_IRC_Distances_noMW_output/bifur_IRC_Distances_noMW point 88
C 0.04442 0.78067 1.10092
 C 0.08377 0.72059 -1.10791
 C -0.27549 1.24038 -0.00536
 C -0.05831 -0.50166 1.79932
 C -0.07692 -0.46632 -1.79312
 F 0.36848 1.59716 1.85029
 F 0.51078 1.38191 -1.87176
 H -0.92892 -1.00937 1.53018
 H -0.95504 -0.96930 -1.52592
 H 0.80460 -1.10255 1.65323
 H 0.77515 -1.04898 -1.62811
 H -0.12625 -0.35077 2.75169
 H -0.16628 -0.27174 -2.75345
13
bifur_IRC_Distances_noMW_output/bifur_IRC_Distances_noMW point 89
C 0.04448 0.78066 1.10092
 C 0.08370 0.72059 -1.10791
 C -0.27550 1.24039 -0.00536
 C -0.05833 -0.50166 1.79932
 C -0.07689 -0.46632 -1.79312
 F 0.36869 1.59713 1.85029
 F 0.51057 1.38192 -1.87177
 H -0.92895 -1.00936 1.53017
 H -0.95501 -0.96929 -1.52593
 H 0.80458 -1.10256 1.65324
 H 0.77520 -1.04900 -1.62810
 H -0.12632 -0.35076 2.75169
 H -0.16621 -0.27175 -2.75345
13
bifur_IRC_Distances_noMW_output/bifur_IRC_Distances_noMW point 90
C 0.04453 0.78066 1.10092
 C 0.08364 0.72060 -1.10791
 C -0.27551 1.24040 -0.00535
 C -0.05835 -0.50165 1.79932
 C -0.07686 -0.46632 -1.79312
 F 0.36890 1.59710 1.85029
 F 0.51035 1.38194 -1.87178
 H -0.92898 -1.00934 1.53016
 H -0.95499 -0.96928 -1.52594
 H 0.80456 -1.10257 1.65325
 H 0.77525 -1.04901 -1.62808
 H -0.12639 -0.35075 2.75169
 H -0.16614 -0.27175 -2.75344
13
bifur_IRC_Distances_noMW_output/bifur_IRC_Distances_noMW point 91
C 0.04459 0.78065 1.10092
 C 0.08357 0.72061 -1.10791
 C -0.27553 1.24040 -0.00534
 C -0.05838 -0.50165 1.79932
 C -0.07684 -0.46633 -1.79312
 F 0.36911 1.59707 1.85029
 F 0.51013 1.38196 -1.87179
 H -0.92902 -1.00933 1.53014
 H -0.95496 -0.96928 -1.52595
 H 0.80455 -1.10259 1.65326
 H 0.77531 -1.04903 -1.62807
 H -0.12646 -0.35074 2.75169
 H -0.16608 -0.27176 -2.75344
13
bifur_IRC_Distances_noMW_output/bifur_IRC_Distances_noMW point 92
C 0.04465 0.78065 1.10092
 C 0.08351 0.72062 -1.10791
 C -0.27554 1.24041 -0.00534
 C -0.05840 -0.50165 1.79932
 C -0.07681 -0.46633 -1.79312
 F 0.36932 1.59705 1.85029
 F 0.50990 1.38198 -1.87180
 H -0.92905 -1.00931 1.53013
 H -0.95494 -0.96927 -1.52596
 H 0.80453 -1.10260 1.65327
 H 0.77536 -1.04905 -1.62806
 H -0.12653 -0.35073 2.75169
 H -0.16601 -0.27176 -2.75344
13
bifur_IRC_Distances_noMW_output/bifur_IRC_Distances_noMW point 93
C 0.04470 0.78064 1.10092
 C 0.08344 0.72062 -1.10791
 C -0.27555 1.24042 -0.00533
 C -0.05842 -0.50165 1.79932
 C -0.07678 -0.46633 -1.79312
 F 0.36954 1.59702 1.85028
 F 0.50968 1.38200 -1.87181
 H -0.92908 -1.00929 1.53012
 H -0.95491 -0.96927 -1.52597
 H 0.80452 -1.10261 1.65328
 H 0.77541 -1.04906 -1.62805
 H -0.12660 -0.35072 2.75169
 H -0.16594 -0.27177 -2.75343
13
bifur_IRC_Distances_noMW_output/bifur_IRC_Distances_noMW point 94
C 0.04476 0.78063 1.10092
 C 0.08338 0.72063 -1.10791
 C -0.27556 1.24043 -0.00533
 C -0.05844 -0.50164 1.79932
 C -0.07675 -0.46634 -1.79312
 F 0.36975 1.59699 1.85028
 F 0.50946 1.38202 -1.87181
 H -0.92912 -1.00928 1.53011
 H -0.95489 -0.96926 -1.52598
 H 0.80450 -1.10262 1.65329
 H 0.77546 -1.04908 -1.62803
 H -0.12668 -0.35071 2.75169
 H -0.16587 -0.27177 -2.75343
13
bifur_IRC_Distances_noMW_output/bifur_IRC_Distances_noMW point 95
C 0.04482 0.78063 1.10092
 C 0.08331 0.72064 -1.10791
 C -0.27557 1.24044 -0.00532
 C -0.05847 -0.50164 1.79932
 C -0.07672 -0.46634 -1.79311
 F 0.36996 1.59696 1.85028
 F 0.50924 1.38203 -1.87182
 H -0.92915 -1.00926 1.53009
 H -0.95487 -0.96926 -1.52599
 H 0.80448 -1.10264 1.65330
 H 0.77552 -1.04910 -1.62802
 H -0.12675 -0.35070 2.75169
 H -0.16580 -0.27178 -2.75342
13
bifur_IRC_Distances_noMW_output/bifur_IRC_Distances_noMW point 96
C 0.04487 0.78062 1.10092
 C 0.08325 0.72065 -1.10791
 C -0.27559 1.24045 -0.00532
 C -0.05849 -0.50164 1.79932
 C -0.07670 -0.46634 -1.79311
 F 0.37017 1.59693 1.85028
 F 0.50902 1.38205 -1.87183
 H -0.92918 -1.00925 1.53008
 H -0.95484 -0.96925 -1.52600
 H 0.80447 -1.10265 1.65331
 H 0.77557 -1.04911 -1.62801
 H -0.12682 -0.35069 2.75169
 H -0.16574 -0.27178 -2.75342
13
bifur_IRC_Distances_noMW_output/bifur_IRC_Distances_noMW point 97
C 0.04492 0.78062 1.10092
 C 0.08319 0.72065 -1.10791
 C -0.27560 1.24046 -0.00531
 C -0.05851 -0.50163 1.79932
 C -0.07667 -0.46634 -1.79311
 F 0.37036 1.59691 1.85028
 F 0.50882 1.38207 -1.87184
 H -0.92921 -1.00923 1.53007
 H -0.95482 -0.96924 -1.52601
 H 0.80445 -1.10266 1.65332
 H 0.77562 -1.04913 -1.62800
 H -0.12688 -0.35069 2.75169
 H -0.16568 -0.27179 -2.75342
13
bifur_IRC_Distances_noMW_output/bifur_IRC_Distances_noMW point 98
C 0.04497 0.78061 1.10093
 C 0.08314 0.72066 -1.10791
 C -0.27561 1.24047 -0.00531
 C -0.05853 -0.50163 1.79932
 C -0.07665 -0.46635 -1.79311
 F 0.37055 1.59688 1.85028
 F 0.50863 1.38209 -1.87185
 H -0.92924 -1.00922 1.53006
 H -0.95480 -0.96924 -1.52602
 H 0.80444 -1.10267 1.65333
 H 0.77566 -1.04914 -1.62799
 H -0.12694 -0.35068 2.75169
 H -0.16562 -0.27179 -2.75341
13
bifur_IRC_Distances_noMW_output/bifur_IRC_Distances_noMW point 99
C 0.04502 0.78061 1.10093
 C 0.08308 0.72066 -1.10792
 C -0.27562 1.24048 -0.00530
 C -0.05855 -0.50163 1.79932
 C -0.07663 -0.46635 -1.79311
 F 0.37073 1.59686 1.85028
 F 0.50844 1.38210 -1.87185
 H -0.92927 -1.00920 1.53005
 H -0.95478 -0.96923 -1.52603
 H 0.80443 -1.10268 1.65334
 H 0.77571 -1.04915 -1.62797
 H -0.12700 -0.35067 2.75169
 H -0.16556 -0.27180 -2.75341
13
bifur_IRC_Distances_noMW_output/bifur_IRC_Distances_noMW point 100
C 0.04507 0.78060 1.10093
 C 0.08303 0.72067 -1.10792
 C -0.27563 1.24049 -0.00530
 C -0.05857 -0.50163 1.79932
 C -0.07660 -0.46635 -1.79311
 F 0.37090 1.59684 1.85028
 F 0.50826 1.38212 -1.87186
 H -0.92930 -1.00919 1.53004
 H -0.95476 -0.96923 -1.52604
 H 0.80441 -1.10269 1.65335
 H 0.77575 -1.04917 -1.62796
 H -0.12706 -0.35066 2.75169
 H -0.16550 -0.27180 -2.75341
13
bifur_IRC_Distances_noMW_output/bifur_IRC_Distances_noMW point 101
C 0.04511 0.78060 1.10093
 C 0.08298 0.72068 -1.10792
 C -0.27564 1.24049 -0.00529
 C -0.05858 -0.50163 1.79932
 C -0.07658 -0.46635 -1.79311
 F 0.37107 1.59682 1.85028
 F 0.50809 1.38213 -1.87187
 H -0.92932 -1.00918 1.53003
 H -0.95474 -0.96922 -1.52605
 H 0.80440 -1.10270 1.65336
 H 0.77579 -1.04918 -1.62795
 H -0.12712 -0.35065 2.75169
 H -0.16545 -0.27180 -2.75341
13
bifur_IRC_Distances_noMW_output/bifur_IRC_Distances_noMW point 102
C 0.04516 0.78060 1.10093
 C 0.08292 0.72068 -1.10792
 C -0.27565 1.24050 -0.00529
 C -0.05860 -0.50162 1.79932
 C -0.07656 -0.46636 -1.79311
 F 0.37125 1.59679 1.85028
 F 0.50789 1.38215 -1.87187
 H -0.92935 -1.00916 1.53001
 H -0.95472 -0.96922 -1.52606
 H 0.80439 -1.10271 1.65336
 H 0.77584 -1.04919 -1.62794
 H -0.12718 -0.35064 2.75169
 H -0.16539 -0.27181 -2.75340
13
bifur_IRC_Distances_noMW_output/bifur_IRC_Distances_noMW point 103
C 0.04525 0.78059 1.10093
 C 0.08282 0.72069 -1.10792
 C -0.27567 1.24052 -0.00528
 C -0.05864 -0.50162 1.79932
 C -0.07651 -0.46636 -1.79310
 F 0.37158 1.59675 1.85028
 F 0.50755 1.38218 -1.87189
 H -0.92940 -1.00914 1.52999
 H -0.95468 -0.96921 -1.52608
 H 0.80436 -1.10273 1.65338
 H 0.77592 -1.04922 -1.62792
 H -0.12729 -0.35063 2.75169
 H -0.16528 -0.27182 -2.75340
13
bifur_IRC_Distances_noMW_output/bifur_IRC_Distances_noMW point 104
C 0.04562 0.78055 1.10094
 C 0.08239 0.72074 -1.10793
 C -0.27575 1.24058 -0.00524
 C -0.05879 -0.50160 1.79931
 C -0.07633 -0.46638 -1.79310
 F 0.37299 1.59656 1.85027
 F 0.50608 1.38230 -1.87194
 H -0.92962 -1.00903 1.52991
 H -0.95452 -0.96917 -1.52615
 H 0.80425 -1.10281 1.65345
 H 0.77626 -1.04933 -1.62784
 H -0.12776 -0.35056 2.75169
 H -0.16483 -0.27185 -2.75337
13
bifur_IRC_Distances_noMW_output/bifur_IRC_Distances_noMW point 105
C 0.04916 0.78020 1.10099
 C 0.07838 0.72121 -1.10798
 C -0.27644 1.24119 -0.00487
 C -0.06020 -0.50143 1.79928
 C -0.07461 -0.46656 -1.79302
 F 0.38617 1.59479 1.85020
 F 0.49226 1.38347 -1.87245
 H -0.93162 -1.00802 1.52911
 H -0.95294 -0.96881 -1.52684
 H 0.80318 -1.10359 1.65409
 H 0.77945 -1.05034 -1.62706
 H -0.13219 -0.34993 2.75169
 H -0.16059 -0.27219 -2.75316
13
bifur_IRC_Distances_noMW_output/bifur_IRC_Distances_noMW point 106
C 0.26354 0.73581 1.10100
 C 0.23382 0.68685 -1.10822
 C 0.76092 1.02169 -0.00443
 C -0.14217 -0.48435 1.79927
 C -0.13045 -0.45408 -1.79277
 F 0.25786 1.62540 1.84994
 F 0.15647 1.44932 -1.87373
 H 0.44892 -1.30023 1.52543
 H 0.46769 -1.26926 -1.53026
 H -1.17786 -0.68477 1.65777
 H -1.15305 -0.63968 -1.62305
 H -0.00341 -0.37833 2.75167
 H 0.01773 -0.30836 -2.75264
13
bifur_IRC_Distances_noMW_output/bifur_IRC_Distances_noMW point 107
C 0.24680 0.74122 1.10113
 C 0.24728 0.68299 -1.10827
 C 0.75894 1.02626 -0.00292
 C -0.13412 -0.48662 1.79925
 C -0.13645 -0.45232 -1.79259
 F 0.19962 1.64083 1.84922
 F 0.20772 1.43139 -1.87521
 H 0.46156 -1.29752 1.52213
 H 0.46409 -1.26286 -1.53334
 H -1.16944 -0.69467 1.66062
 H -1.16297 -0.64317 -1.61990
 H 0.01654 -0.38320 2.75191
 H 0.00042 -0.30232 -2.75202
13
bifur_IRC_Distances_noMW_output/bifur_IRC_Distances_noMW point 108
C 0.22674 0.74739 1.10118
 C 0.26262 0.67900 -1.10816
 C 0.75429 1.03251 -0.00110
 C -0.12451 -0.48914 1.79930
 C -0.14332 -0.45053 -1.79252
 F 0.13181 1.65743 1.84791
 F 0.26823 1.41160 -1.87633
 H 0.47503 -1.29345 1.51833
 H 0.45851 -1.25491 -1.53713
 H -1.15691 -0.70725 1.66404
 H -1.17195 -0.64873 -1.61640
 H 0.03962 -0.38828 2.75243
 H -0.02018 -0.29563 -2.75155
13
bifur_IRC_Distances_noMW_output/bifur_IRC_Distances_noMW point 109
C 0.20517 0.75364 1.10111
 C 0.27832 0.67541 -1.10785
 C 0.74674 1.04001 0.00084
 C -0.11415 -0.49164 1.79945
 C -0.15044 -0.44897 -1.79260
 F 0.06099 1.67317 1.84602
 F 0.33262 1.39221 -1.87678
 H 0.48758 -1.28822 1.51412
 H 0.45096 -1.24620 -1.54160
 H -1.14062 -0.72139 1.66803
 H -1.17840 -0.65608 -1.61263
 H 0.06369 -0.39290 2.75324
 H -0.04245 -0.28904 -2.75136
13
bifur_IRC_Distances_noMW_output/bifur_IRC_Distances_noMW point 110
C 0.18286 0.75967 1.10091
 C 0.29381 0.67238 -1.10735
 C 0.73634 1.04845 0.00277
 C -0.10337 -0.49398 1.79972
 C -0.15766 -0.44771 -1.79283
 F -0.01012 1.68730 1.84359
 F 0.39882 1.37413 -1.87648
 H 0.49855 -1.28210 1.50927
 H 0.44147 -1.23725 -1.54699
 H -1.12094 -0.73640 1.67289
 H -1.18192 -0.66479 -1.60832
 H 0.08805 -0.39685 2.75434
 H -0.06589 -0.28284 -2.75151
13
bifur_IRC_Distances_noMW_output/bifur_IRC_Distances_noMW point 111
C 0.16039 0.76533 1.10056
 C 0.30881 0.66996 -1.10668
 C 0.72330 1.05750 0.00458
 C -0.09236 -0.49608 1.80010
 C -0.16496 -0.44678 -1.79322
 F -0.07978 1.69950 1.84068
 F 0.46563 1.35778 -1.87542
 H 0.50770 -1.27539 1.50343
 H 0.43022 -1.22855 -1.55365
 H -1.09841 -0.75164 1.67898
 H -1.18256 -0.67436 -1.60307
 H 0.11235 -0.40007 2.75569
 H -0.09033 -0.27718 -2.75199
13
bifur_IRC_Distances_noMW_output/bifur_IRC_Distances_noMW point 112
C 0.13958 0.77022 1.10012
 C 0.32227 0.66821 -1.10594
 C 0.70895 1.06626 0.00608
 C -0.08196 -0.49781 1.80056
 C -0.17190 -0.44620 -1.79370
 F -0.14266 1.70912 1.83763
 F 0.52809 1.34415 -1.87381
 H 0.51465 -1.26890 1.49667
 H 0.41835 -1.22104 -1.56139
 H -1.07533 -0.76559 1.68623
 H -1.18091 -0.68357 -1.59685
 H 0.13498 -0.40244 2.75714
 H -0.11411 -0.27240 -2.75273
13
bifur_IRC_Distances_noMW_output/bifur_IRC_Distances_noMW point 113
C 0.12086 0.77433 1.09961
 C 0.33415 0.66698 -1.10520
 C 0.69416 1.07438 0.00724
 C -0.07234 -0.49918 1.80105
 C -0.17847 -0.44588 -1.79422
 F -0.19795 1.71651 1.83461
 F 0.58522 1.33303 -1.87186
 H 0.51985 -1.26300 1.48892
 H 0.40659 -1.21501 -1.57020
 H -1.05299 -0.77776 1.69465
 H -1.17792 -0.69181 -1.58955
 H 0.15575 -0.40413 2.75860
 H -0.13690 -0.26844 -2.75365
13
bifur_IRC_Distances_noMW_output/bifur_IRC_Distances_noMW point 114
C 0.10423 0.77778 1.09906
 C 0.34459 0.66612 -1.10449
 C 0.67948 1.08174 0.00806
 C -0.06350 -0.50024 1.80156
 C -0.18472 -0.44576 -1.79474
 F -0.24613 1.72215 1.83172
 F 0.63717 1.32392 -1.86976
 H 0.52386 -1.25789 1.48013
 H 0.39543 -1.21050 -1.58007
 H -1.03214 -0.78805 1.70425
 H -1.17444 -0.69879 -1.58109
 H 0.17488 -0.40533 2.76003
 H -0.15872 -0.26514 -2.75467
13
bifur_IRC_Distances_noMW_output/bifur_IRC_Distances_noMW point 115
C 0.08971 0.78065 1.09850
 C 0.35373 0.66550 -1.10386
 C 0.66539 1.08824 0.00859
 C -0.05544 -0.50105 1.80207
 C -0.19068 -0.44576 -1.79525
 F -0.28755 1.72647 1.82907
 F 0.68391 1.31644 -1.86767
 H 0.52716 -1.25369 1.47036
 H 0.38530 -1.20747 -1.59088
 H -1.01341 -0.79642 1.71492
 H -1.17112 -0.70434 -1.57151
 H 0.19246 -0.40617 2.76137
 H -0.17947 -0.26239 -2.75572
13
bifur_IRC_Distances_noMW_output/bifur_IRC_Distances_noMW point 116
C 0.23193 0.75311 1.09711
 C -0.09946 0.75419 -1.10076
 C -0.19745 1.25817 0.01356
 C -0.12299 -0.48719 1.80297
 C -0.00325 -0.48316 -1.79678
 F 0.96367 1.48106 1.81957
 F -0.20455 1.49010 -1.86054
 H -0.94236 -0.96571 1.46800
 H -0.81597 -0.97524 -1.59575
 H 0.64444 -1.12039 1.71728
 H 0.80338 -1.08968 -1.57199
 H -0.31556 -0.30546 2.76548
 H 0.05816 -0.30979 -2.75816
13
bifur_IRC_Distances_noMW_output/bifur_IRC_Distances_noMW point 117
C 0.24348 0.75092 1.09631
 C -0.10890 0.75664 -1.09978
 C -0.18632 1.25796 0.01427
 C -0.12520 -0.48601 1.80355
 C -0.00110 -0.48457 -1.79741
 F 0.99335 1.47308 1.81590
 F -0.24549 1.49930 -1.85738
 H -0.94027 -0.96414 1.45842
 H -0.81080 -0.97794 -1.60654
 H 0.63477 -1.11976 1.72780
 H 0.79928 -1.08996 -1.56279
 H -0.32375 -0.30188 2.76720
 H 0.07096 -0.31363 -2.75955
13
bifur_IRC_Distances_noMW_output/bifur_IRC_Distances_noMW point 118
C 0.25402 0.74889 1.09550
 C -0.11742 0.75888 -1.09884
 C -0.17587 1.25763 0.01483
 C -0.12685 -0.48491 1.80412
 C 0.00046 -0.48588 -1.79801
 F 1.01985 1.46581 1.81235
 F -0.28237 1.50783 -1.85427
 H -0.93881 -0.96283 1.44837
 H -0.80771 -0.98068 -1.61774
 H 0.62734 -1.11908 1.73880
 H 0.79582 -1.08985 -1.55304
 H -0.33086 -0.29852 2.76885
 H 0.08240 -0.31730 -2.76093
13
bifur_IRC_Distances_noMW_output/bifur_IRC_Distances_noMW point 119
C 0.26363 0.74703 1.09469
 C -0.12512 0.76093 -1.09794
 C -0.16617 1.25723 0.01527
 C -0.12805 -0.48390 1.80466
 C 0.00153 -0.48708 -1.79857
 F 1.04357 1.45921 1.80893
 F -0.31556 1.51570 -1.85123
 H -0.93796 -0.96172 1.43803
 H -0.80642 -0.98340 -1.62917
 H 0.62193 -1.11839 1.75009
 H 0.79307 -1.08944 -1.54291
 H -0.33703 -0.29539 2.77044
 H 0.09259 -0.32077 -2.76228
13
bifur_IRC_Distances_noMW_output/bifur_IRC_Distances_noMW point 120
C 0.27246 0.74531 1.09389
 C -0.13217 0.76282 -1.09709
 C -0.15720 1.25679 0.01560
 C -0.12887 -0.48296 1.80519
 C 0.00221 -0.48820 -1.79909
 F 1.06504 1.45317 1.80563
 F -0.34570 1.52299 -1.84828
 H -0.93769 -0.96078 1.42744
 H -0.80664 -0.98610 -1.64076
 H 0.61825 -1.11773 1.76161
 H 0.79099 -1.08879 -1.53250
 H -0.34243 -0.29244 2.77196
 H 0.10175 -0.32408 -2.76360
13
bifur_IRC_Distances_noMW_output/bifur_IRC_Distances_noMW point 121
C 0.28056 0.74372 1.09311
 C -0.13861 0.76454 -1.09629
 C -0.14897 1.25633 0.01585
 C -0.12938 -0.48209 1.80569
 C 0.00258 -0.48923 -1.79957
 F 1.08448 1.44765 1.80248
 F -0.37302 1.52972 -1.84545
 H -0.93790 -0.95996 1.41681
 H -0.80807 -0.98873 -1.65233
 H 0.61603 -1.11710 1.77315
 H 0.78953 -1.08796 -1.52197
 H -0.34718 -0.28969 2.77340
 H 0.10994 -0.32720 -2.76487
13
bifur_IRC_Distances_noMW_output/bifur_IRC_Distances_noMW point 122
C 0.28816 0.74223 1.09232
 C -0.14466 0.76616 -1.09552
 C -0.14129 1.25586 0.01603
 C -0.12964 -0.48127 1.80617
 C 0.00270 -0.49020 -1.80003
 F 1.10256 1.44249 1.79941
 F -0.39838 1.53605 -1.84269
 H -0.93855 -0.95924 1.40599
 H -0.81051 -0.99134 -1.66403
 H 0.61501 -1.11650 1.78487
 H 0.78861 -1.08699 -1.51122
 H -0.35144 -0.28705 2.77480
 H 0.11744 -0.33021 -2.76611
13
bifur_IRC_Distances_noMW_output/bifur_IRC_Distances_noMW point 123
C 0.29527 0.74084 1.09155
 C -0.15032 0.76768 -1.09478
 C -0.13417 1.25539 0.01616
 C -0.12971 -0.48051 1.80664
 C 0.00261 -0.49112 -1.80046
 F 1.11935 1.43768 1.79643
 F -0.42188 1.54199 -1.84002
 H -0.93955 -0.95860 1.39512
 H -0.81377 -0.99390 -1.67572
 H 0.61499 -1.11594 1.79661
 H 0.78816 -1.08590 -1.50037
 H -0.35527 -0.28454 2.77614
 H 0.12428 -0.33308 -2.76730
13
bifur_IRC_Distances_noMW_output/bifur_IRC_Distances_noMW point 124
C 0.30191 0.73954 1.09079
 C -0.15561 0.76909 -1.09408
 C -0.12760 1.25494 0.01624
 C -0.12961 -0.47979 1.80708
 C 0.00237 -0.49197 -1.80085
 F 1.13495 1.43320 1.79357
 F -0.44361 1.54755 -1.83744
 H -0.94085 -0.95803 1.38433
 H -0.81763 -0.99639 -1.68729
 H 0.61579 -1.11542 1.80826
 H 0.78812 -1.08474 -1.48957
 H -0.35872 -0.28217 2.77742
 H 0.13051 -0.33582 -2.76845
13
bifur_IRC_Distances_noMW_output/bifur_IRC_Distances_noMW point 125
C 0.30809 0.73833 1.09005
 C -0.16056 0.77041 -1.09341
 C -0.12158 1.25451 0.01628
 C -0.12938 -0.47912 1.80750
 C 0.00200 -0.49277 -1.80122
 F 1.14942 1.42903 1.79083
 F -0.46369 1.55274 -1.83498
 H -0.94236 -0.95752 1.37372
 H -0.82194 -0.99881 -1.69861
 H 0.61723 -1.11493 1.81968
 H 0.78841 -1.08353 -1.47893
 H -0.36181 -0.27992 2.77864
 H 0.13617 -0.33841 -2.76955
13
bifur_IRC_Distances_noMW_output/bifur_IRC_Distances_noMW point 126
C 0.31396 0.73718 1.08933
 C -0.16526 0.77166 -1.09277
 C -0.11595 1.25409 0.01629
 C -0.12905 -0.47848 1.80790
 C 0.00153 -0.49353 -1.80156
 F 1.16312 1.42508 1.78816
 F -0.48258 1.55766 -1.83260
 H -0.94407 -0.95706 1.36316
 H -0.82663 -1.00118 -1.70984
 H 0.61920 -1.11448 1.83103
 H 0.78897 -1.08227 -1.46831
 H -0.36464 -0.27776 2.77981
 H 0.14141 -0.34090 -2.77061
13
bifur_IRC_Distances_noMW_output/bifur_IRC_Distances_noMW point 127
C 0.31946 0.73610 1.08862
 C -0.16968 0.77283 -1.09216
 C -0.11077 1.25369 0.01628
 C -0.12865 -0.47788 1.80828
 C 0.00098 -0.49425 -1.80188
 F 1.17593 1.42138 1.78561
 F -0.50014 1.56228 -1.83032
 H -0.94591 -0.95664 1.35284
 H -0.83154 -1.00348 -1.72078
 H 0.62156 -1.11406 1.84211
 H 0.78976 -1.08099 -1.45792
 H -0.36721 -0.27572 2.78092
 H 0.14619 -0.34327 -2.77161
13
bifur_IRC_Distances_noMW_output/bifur_IRC_Distances_noMW point 128
C 0.32468 0.73508 1.08794
 C -0.17388 0.77394 -1.09158
 C -0.10594 1.25331 0.01624
 C -0.12817 -0.47731 1.80865
 C 0.00038 -0.49493 -1.80217
 F 1.18807 1.41787 1.78314
 F -0.51668 1.56666 -1.82813
 H -0.94784 -0.95626 1.34269
 H -0.83663 -1.00572 -1.73151
 H 0.62424 -1.11366 1.85299
 H 0.79073 -1.07969 -1.44767
 H -0.36956 -0.27375 2.78198
 H 0.15062 -0.34554 -2.77258
13
bifur_IRC_Distances_noMW_output/bifur_IRC_Distances_noMW point 129
C 0.32965 0.73410 1.08726
 C -0.17790 0.77500 -1.09102
 C -0.10142 1.25295 0.01619
 C -0.12765 -0.47677 1.80900
 C -0.00028 -0.49557 -1.80245
 F 1.19962 1.41452 1.78076
 F -0.53233 1.57083 -1.82601
 H -0.94987 -0.95591 1.33270
 H -0.84185 -1.00791 -1.74205
 H 0.62718 -1.11328 1.86369
 H 0.79184 -1.07838 -1.43758
 H -0.37174 -0.27187 2.78300
 H 0.15474 -0.34772 -2.77350
13
bifur_IRC_Distances_noMW_output/bifur_IRC_Distances_noMW point 130
C 0.33437 0.73318 1.08661
 C -0.18172 0.77600 -1.09048
 C -0.09720 1.25261 0.01612
 C -0.12709 -0.47625 1.80933
 C -0.00097 -0.49619 -1.80270
 F 1.21059 1.41135 1.77845
 F -0.54709 1.57480 -1.82397
 H -0.95194 -0.95559 1.32293
 H -0.84713 -1.01005 -1.75233
 H 0.63030 -1.11292 1.87415
 H 0.79307 -1.07707 -1.42769
 H -0.37374 -0.27007 2.78397
 H 0.15855 -0.34980 -2.77439
13
bifur_IRC_Distances_noMW_output/bifur_IRC_Distances_noMW point 131
C 0.33889 0.73229 1.08597
 C -0.18539 0.77697 -1.08997
 C -0.09323 1.25229 0.01603
 C -0.12650 -0.47575 1.80965
 C -0.00169 -0.49678 -1.80294
 F 1.22111 1.40829 1.77622
 F -0.56115 1.57860 -1.82200
 H -0.95405 -0.95529 1.31332
 H -0.85247 -1.01214 -1.76243
 H 0.63357 -1.11258 1.88443
 H 0.79439 -1.07575 -1.41794
 H -0.37560 -0.26832 2.78491
 H 0.16212 -0.35182 -2.77524
13
bifur_IRC_Distances_noMW_output/bifur_IRC_Distances_noMW point 132
C 0.34319 0.73144 1.08534
 C -0.18889 0.77789 -1.08947
 C -0.08951 1.25198 0.01594
 C -0.12588 -0.47528 1.80996
 C -0.00243 -0.49734 -1.80317
 F 1.23113 1.40538 1.77406
 F -0.57447 1.58222 -1.82010
 H -0.95618 -0.95502 1.30394
 H -0.85780 -1.01418 -1.77227
 H 0.63693 -1.11225 1.89445
 H 0.79578 -1.07445 -1.40842
 H -0.37732 -0.26665 2.78581
 H 0.16545 -0.35375 -2.77606
13
bifur_IRC_Distances_noMW_output/bifur_IRC_Distances_noMW point 133
C 0.34725 0.73064 1.08474
 C -0.19219 0.77876 -1.08900
 C -0.08607 1.25170 0.01584
 C -0.12526 -0.47483 1.81024
 C -0.00317 -0.49787 -1.80337
 F 1.24057 1.40264 1.77201
 F -0.58693 1.58563 -1.81831
 H -0.95828 -0.95477 1.29492
 H -0.86302 -1.01614 -1.78171
 H 0.64031 -1.11195 1.90408
 H 0.79720 -1.07317 -1.39926
 H -0.37890 -0.26507 2.78665
 H 0.16850 -0.35558 -2.77683
13
bifur_IRC_Distances_noMW_output/bifur_IRC_Distances_noMW point 134
C 0.35107 0.72989 1.08417
 C -0.19531 0.77958 -1.08856
 C -0.08288 1.25143 0.01573
 C -0.12464 -0.47441 1.81051
 C -0.00391 -0.49837 -1.80356
 F 1.24948 1.40005 1.77005
 F -0.59863 1.58885 -1.81660
 H -0.96035 -0.95455 1.28624
 H -0.86811 -1.01801 -1.79078
 H 0.64367 -1.11166 1.91334
 H 0.79863 -1.07192 -1.39044
 H -0.38035 -0.26356 2.78744
 H 0.17132 -0.35732 -2.77755
13
bifur_IRC_Distances_noMW_output/bifur_IRC_Distances_noMW point 135
C 0.35471 0.72917 1.08362
 C -0.19829 0.78036 -1.08814
 C -0.07988 1.25118 0.01562
 C -0.12402 -0.47401 1.81077
 C -0.00464 -0.49885 -1.80373
 F 1.25796 1.39758 1.76817
 F -0.60971 1.59192 -1.81497
 H -0.96239 -0.95434 1.27784
 H -0.87310 -1.01983 -1.79954
 H 0.64703 -1.11138 1.92229
 H 0.80007 -1.07070 -1.38189
 H -0.38169 -0.26213 2.78820
 H 0.17395 -0.35898 -2.77824
13
bifur_IRC_Distances_noMW_output/bifur_IRC_Distances_noMW point 136
C 0.35821 0.72848 1.08308
 C -0.20115 0.78112 -1.08773
 C -0.07705 1.25094 0.01550
 C -0.12339 -0.47362 1.81102
 C -0.00538 -0.49931 -1.80390
 F 1.26613 1.39519 1.76636
 F -0.62032 1.59486 -1.81339
 H -0.96441 -0.95414 1.26963
 H -0.87803 -1.02161 -1.80810
 H 0.65038 -1.11111 1.93104
 H 0.80153 -1.06949 -1.37352
 H -0.38295 -0.26074 2.78893
 H 0.17643 -0.36058 -2.77890
13
bifur_IRC_Distances_noMW_output/bifur_IRC_Distances_noMW point 137
C 0.36155 0.72782 1.08255
 C -0.20389 0.78184 -1.08734
 C -0.07437 1.25071 0.01538
 C -0.12277 -0.47325 1.81125
 C -0.00611 -0.49974 -1.80405
 F 1.27395 1.39291 1.76461
 F -0.63042 1.59769 -1.81187
 H -0.96640 -0.95396 1.26166
 H -0.88286 -1.02334 -1.81640
 H 0.65371 -1.11085 1.93953
 H 0.80299 -1.06830 -1.36540
 H -0.38413 -0.25940 2.78962
 H 0.17875 -0.36211 -2.77953
13
bifur_IRC_Distances_noMW_output/bifur_IRC_Distances_noMW point 138
C 0.36475 0.72719 1.08205
 C -0.20651 0.78253 -1.08697
 C -0.07186 1.25049 0.01526
 C -0.12216 -0.47290 1.81147
 C -0.00683 -0.50016 -1.80419
 F 1.28141 1.39072 1.76292
 F -0.64002 1.60038 -1.81042
 H -0.96834 -0.95380 1.25396
 H -0.88756 -1.02501 -1.82441
 H 0.65699 -1.11060 1.94773
 H 0.80444 -1.06714 -1.35754
 H -0.38523 -0.25812 2.79028
 H 0.18092 -0.36358 -2.78013
13
bifur_IRC_Distances_noMW_output/bifur_IRC_Distances_noMW point 139
C 0.36783 0.72658 1.08155
 C -0.20905 0.78319 -1.08661
 C -0.06946 1.25029 0.01513
 C -0.12154 -0.47256 1.81169
 C -0.00755 -0.50057 -1.80432
 F 1.28863 1.38861 1.76129
 F -0.64925 1.60298 -1.80902
 H -0.97026 -0.95364 1.24643
 H -0.89219 -1.02664 -1.83223
 H 0.66025 -1.11036 1.95574
 H 0.80588 -1.06600 -1.34985
 H -0.38626 -0.25688 2.79091
 H 0.18298 -0.36501 -2.78071
13
bifur_IRC_Distances_noMW_output/bifur_IRC_Distances_noMW point 140
C 0.37079 0.72599 1.08108
 C -0.21149 0.78384 -1.08627
 C -0.06718 1.25009 0.01500
 C -0.12094 -0.47223 1.81189
 C -0.00826 -0.50095 -1.80445
 F 1.29557 1.38657 1.75971
 F -0.65810 1.60549 -1.80766
 H -0.97214 -0.95350 1.23910
 H -0.89672 -1.02823 -1.83984
 H 0.66346 -1.11013 1.96354
 H 0.80732 -1.06487 -1.34236
 H -0.38723 -0.25569 2.79152
 H 0.18492 -0.36638 -2.78126
13
bifur_IRC_Distances_noMW_output/bifur_IRC_Distances_noMW point 141
C 0.37365 0.72542 1.08061
 C -0.21384 0.78446 -1.08594
 C -0.06501 1.24991 0.01487
 C -0.12034 -0.47191 1.81209
 C -0.00896 -0.50133 -1.80457
 F 1.30226 1.38461 1.75819
 F -0.66658 1.60790 -1.80636
 H -0.97399 -0.95336 1.23197
 H -0.90115 -1.02978 -1.84723
 H 0.66662 -1.10990 1.97112
 H 0.80873 -1.06377 -1.33507
 H -0.38815 -0.25453 2.79210
 H 0.18676 -0.36771 -2.78179
13
bifur_IRC_Distances_noMW_output/bifur_IRC_Distances_noMW point 142
C 0.37641 0.72487 1.08016
 C -0.21612 0.78506 -1.08561
 C -0.06294 1.24973 0.01474
 C -0.11974 -0.47160 1.81228
 C -0.00966 -0.50169 -1.80467
 F 1.30876 1.38270 1.75670
 F -0.67478 1.61024 -1.80509
 H -0.97582 -0.95323 1.22498
 H -0.90551 -1.03130 -1.85447
 H 0.66975 -1.10968 1.97855
 H 0.81014 -1.06268 -1.32792
 H -0.38902 -0.25341 2.79267
 H 0.18851 -0.36900 -2.78230
13
bifur_IRC_Distances_noMW_output/bifur_IRC_Distances_noMW point 143
C 0.37911 0.72434 1.07971
 C -0.21834 0.78565 -1.08530
 C -0.06094 1.24956 0.01461
 C -0.11914 -0.47130 1.81246
 C -0.01035 -0.50205 -1.80478
 F 1.31509 1.38083 1.75525
 F -0.68275 1.61252 -1.80386
 H -0.97762 -0.95311 1.21810
 H -0.90981 -1.03281 -1.86159
 H 0.67287 -1.10946 1.98586
 H 0.81155 -1.06160 -1.32088
 H -0.38985 -0.25231 2.79321
 H 0.19019 -0.37026 -2.78280
13
bifur_IRC_Distances_noMW_output/bifur_IRC_Distances_noMW point 144
C 0.38173 0.72381 1.07927
 C -0.22050 0.78622 -1.08500
 C -0.05902 1.24939 0.01448
 C -0.11856 -0.47101 1.81264
 C -0.01104 -0.50239 -1.80487
 F 1.32124 1.37902 1.75383
 F -0.69046 1.61474 -1.80266
 H -0.97940 -0.95300 1.21137
 H -0.91404 -1.03427 -1.86855
 H 0.67594 -1.10924 1.99300
 H 0.81294 -1.06053 -1.31399
 H -0.39063 -0.25124 2.79374
 H 0.19178 -0.37148 -2.78327
13
bifur_IRC_Distances_noMW_output/bifur_IRC_Distances_noMW point 145
C 0.38424 0.72331 1.07885
 C -0.22257 0.78676 -1.08471
 C -0.05719 1.24923 0.01434
 C -0.11798 -0.47073 1.81281
 C -0.01171 -0.50272 -1.80497
 F 1.32715 1.37727 1.75247
 F -0.69783 1.61687 -1.80151
 H -0.98113 -0.95290 1.20486
 H -0.91814 -1.03570 -1.87528
 H 0.67894 -1.10903 1.99992
 H 0.81431 -1.05949 -1.30731
 H -0.39137 -0.25022 2.79424
 H 0.19329 -0.37266 -2.78373
13
bifur_IRC_Distances_noMW_output/bifur_IRC_Distances_noMW point 146
C 0.38663 0.72283 1.07844
 C -0.22455 0.78729 -1.08443
 C -0.05547 1.24908 0.01421
 C -0.11742 -0.47046 1.81297
 C -0.01236 -0.50303 -1.80505
 F 1.33279 1.37560 1.75117
 F -0.70484 1.61890 -1.80041
 H -0.98280 -0.95280 1.19859
 H -0.92210 -1.03707 -1.88174
 H 0.68184 -1.10883 2.00657
 H 0.81563 -1.05849 -1.30089
 H -0.39207 -0.24923 2.79472
 H 0.19471 -0.37378 -2.78416
13
bifur_IRC_Distances_noMW_output/bifur_IRC_Distances_noMW point 147
C 0.38892 0.72237 1.07805
 C -0.22644 0.78779 -1.08417
 C -0.05384 1.24894 0.01408
 C -0.11688 -0.47021 1.81312
 C -0.01300 -0.50333 -1.80513
 F 1.33817 1.37401 1.74992
 F -0.71151 1.62084 -1.79936
 H -0.98441 -0.95271 1.19257
 H -0.92590 -1.03839 -1.88795
 H 0.68465 -1.10864 2.01296
 H 0.81692 -1.05751 -1.29471
 H -0.39271 -0.24830 2.79517
 H 0.19604 -0.37485 -2.78457
13
bifur_IRC_Distances_noMW_output/bifur_IRC_Distances_noMW point 148
C 0.39111 0.72193 1.07768
 C -0.22826 0.78827 -1.08391
 C -0.05229 1.24881 0.01395
 C -0.11635 -0.46996 1.81327
 C -0.01361 -0.50362 -1.80520
 F 1.34336 1.37247 1.74872
 F -0.71791 1.62270 -1.79836
 H -0.98597 -0.95263 1.18674
 H -0.92960 -1.03968 -1.89396
 H 0.68738 -1.10845 2.01915
 H 0.81817 -1.05657 -1.28873
 H -0.39332 -0.24739 2.79560
 H 0.19730 -0.37589 -2.78496
13
bifur_IRC_Distances_noMW_output/bifur_IRC_Distances_noMW point 149
C 0.39325 0.72150 1.07731
 C -0.23002 0.78874 -1.08367
 C -0.05080 1.24868 0.01383
 C -0.11583 -0.46972 1.81341
 C -0.01422 -0.50390 -1.80526
 F 1.34840 1.37097 1.74755
 F -0.72412 1.62452 -1.79738
 H -0.98751 -0.95255 1.18103
 H -0.93322 -1.04093 -1.89985
 H 0.69007 -1.10827 2.02520
 H 0.81941 -1.05563 -1.28287
 H -0.39391 -0.24651 2.79602
 H 0.19850 -0.37689 -2.78533
13
bifur_IRC_Distances_noMW_output/bifur_IRC_Distances_noMW point 150
C 0.39534 0.72108 1.07695
 C -0.23175 0.78920 -1.08343
 C -0.04935 1.24855 0.01370
 C -0.11531 -0.46949 1.81355
 C -0.01482 -0.50417 -1.80533
 F 1.35333 1.36950 1.74641
 F -0.73017 1.62629 -1.79642
 H -0.98902 -0.95247 1.17542
 H -0.93679 -1.04217 -1.90562
 H 0.69272 -1.10809 2.03115
 H 0.82063 -1.05471 -1.27710
 H -0.39447 -0.24565 2.79643
 H 0.19967 -0.37788 -2.78570
13
bifur_IRC_Distances_noMW_output/bifur_IRC_Distances_noMW point 151
C 0.39737 0.72067 1.07660
 C -0.23343 0.78965 -1.08320
 C -0.04796 1.24843 0.01357
 C -0.11480 -0.46926 1.81368
 C -0.01542 -0.50444 -1.80539
 F 1.35812 1.36808 1.74529
 F -0.73604 1.62802 -1.79550
 H -0.99051 -0.95240 1.16994
 H -0.94028 -1.04338 -1.91126
 H 0.69533 -1.10791 2.03696
 H 0.82183 -1.05380 -1.27147
 H -0.39500 -0.24481 2.79682
 H 0.20078 -0.37883 -2.78605
13
bifur_IRC_Distances_noMW_output/bifur_IRC_Distances_noMW point 152
C 0.39932 0.72028 1.07625
 C -0.23505 0.79008 -1.08298
 C -0.04662 1.24831 0.01345
 C -0.11431 -0.46905 1.81381
 C -0.01599 -0.50469 -1.80544
 F 1.36275 1.36670 1.74422
 F -0.74168 1.62968 -1.79461
 H -0.99195 -0.95234 1.16463
 H -0.94367 -1.04456 -1.91673
 H 0.69786 -1.10774 2.04260
 H 0.82300 -1.05292 -1.26600
 H -0.39551 -0.24399 2.79720
 H 0.20184 -0.37976 -2.78639
13
bifur_IRC_Distances_noMW_output/bifur_IRC_Distances_noMW point 153
C 0.40120 0.71990 1.07593
 C -0.23660 0.79049 -1.08276
 C -0.04535 1.24820 0.01332
 C -0.11383 -0.46884 1.81393
 C -0.01655 -0.50494 -1.80550
 F 1.36719 1.36537 1.74318
 F -0.74708 1.63128 -1.79375
 H -0.99335 -0.95228 1.15950
 H -0.94694 -1.04570 -1.92200
 H 0.70032 -1.10758 2.04804
 H 0.82414 -1.05206 -1.26073
 H -0.39598 -0.24322 2.79756
 H 0.20284 -0.38064 -2.78671
13
bifur_IRC_Distances_noMW_output/bifur_IRC_Distances_noMW point 154
C 0.40301 0.71953 1.07561
 C -0.23810 0.79089 -1.08256
 C -0.04414 1.24810 0.01320
 C -0.11336 -0.46863 1.81404
 C -0.01710 -0.50518 -1.80554
 F 1.37146 1.36409 1.74219
 F -0.75227 1.63282 -1.79293
 H -0.99470 -0.95222 1.15453
 H -0.95011 -1.04680 -1.92710
 H 0.70270 -1.10741 2.05329
 H 0.82525 -1.05123 -1.25562
 H -0.39644 -0.24246 2.79790
 H 0.20379 -0.38150 -2.78702
13
bifur_IRC_Distances_noMW_output/bifur_IRC_Distances_noMW point 155
C 0.40476 0.71917 1.07530
 C -0.23955 0.79128 -1.08236
 C -0.04297 1.24800 0.01309
 C -0.11290 -0.46844 1.81416
 C -0.01763 -0.50541 -1.80559
 F 1.37561 1.36285 1.74122
 F -0.75729 1.63432 -1.79214
 H -0.99602 -0.95216 1.14970
 H -0.95320 -1.04788 -1.93207
 H 0.70503 -1.10726 2.05842
 H 0.82633 -1.05041 -1.25065
 H -0.39687 -0.24174 2.79823
 H 0.20470 -0.38233 -2.78731
13
bifur_IRC_Distances_noMW_output/bifur_IRC_Distances_noMW point 156
C 0.40646 0.71883 1.07500
 C -0.24096 0.79166 -1.08217
 C -0.04184 1.24790 0.01297
 C -0.11245 -0.46825 1.81426
 C -0.01816 -0.50563 -1.80563
 F 1.37964 1.36165 1.74028
 F -0.76215 1.63577 -1.79137
 H -0.99731 -0.95211 1.14499
 H -0.95622 -1.04893 -1.93690
 H 0.70730 -1.10710 2.06341
 H 0.82739 -1.04962 -1.24579
 H -0.39728 -0.24103 2.79855
 H 0.20558 -0.38313 -2.78760
13
bifur_IRC_Distances_noMW_output/bifur_IRC_Distances_noMW point 157
C 0.40809 0.71849 1.07470
 C -0.24232 0.79202 -1.08199
 C -0.04076 1.24780 0.01285
 C -0.11202 -0.46806 1.81437
 C -0.01867 -0.50584 -1.80567
 F 1.38352 1.36048 1.73938
 F -0.76683 1.63717 -1.79062
 H -0.99856 -0.95207 1.14043
 H -0.95914 -1.04995 -1.94158
 H 0.70951 -1.10695 2.06824
 H 0.82842 -1.04884 -1.24109
 H -0.39767 -0.24034 2.79886
 H 0.20641 -0.38391 -2.78787
13
bifur_IRC_Distances_noMW_output/bifur_IRC_Distances_noMW point 158
C 0.40965 0.71818 1.07443
 C -0.24360 0.79237 -1.08181
 C -0.03974 1.24771 0.01274
 C -0.11160 -0.46789 1.81447
 C -0.01915 -0.50604 -1.80571
 F 1.38721 1.35937 1.73852
 F -0.77126 1.63849 -1.78992
 H -0.99975 -0.95202 1.13608
 H -0.96192 -1.05092 -1.94604
 H 0.71162 -1.10681 2.07284
 H 0.82940 -1.04810 -1.23662
 H -0.39803 -0.23969 2.79915
 H 0.20719 -0.38465 -2.78813
13
bifur_IRC_Distances_noMW_output/bifur_IRC_Distances_noMW point 159
C 0.41110 0.71788 1.07417
 C -0.24481 0.79269 -1.08165
 C -0.03879 1.24763 0.01264
 C -0.11121 -0.46773 1.81456
 C -0.01961 -0.50623 -1.80574
 F 1.39066 1.35834 1.73771
 F -0.77540 1.63973 -1.78927
 H -1.00088 -0.95198 1.13200
 H -0.96453 -1.05183 -1.95022
 H 0.71360 -1.10668 2.07716
 H 0.83033 -1.04740 -1.23242
 H -0.39837 -0.23909 2.79942
 H 0.20791 -0.38534 -2.78836
13
bifur_IRC_Distances_noMW_output/bifur_IRC_Distances_noMW point 160
C 0.41246 0.71760 1.07392
 C -0.24593 0.79299 -1.08150
 C -0.03792 1.24756 0.01254
 C -0.11084 -0.46758 1.81464
 C -0.02004 -0.50641 -1.80577
 F 1.39387 1.35737 1.73696
 F -0.77925 1.64089 -1.78866
 H -1.00193 -0.95195 1.12818
 H -0.96698 -1.05269 -1.95413
 H 0.71546 -1.10655 2.08121
 H 0.83120 -1.04674 -1.22848
 H -0.39868 -0.23852 2.79967
 H 0.20857 -0.38598 -2.78858
13
bifur_IRC_Distances_noMW_output/bifur_IRC_Distances_noMW point 161
C 0.41372 0.71735 1.07370
 C -0.24698 0.79327 -1.08136
 C -0.03710 1.24748 0.01244
 C -0.11049 -0.46743 1.81472
 C -0.02045 -0.50658 -1.80579
 F 1.39687 1.35647 1.73626
 F -0.78284 1.64197 -1.78809
 H -1.00291 -0.95192 1.12462
 H -0.96927 -1.05349 -1.95779
 H 0.71720 -1.10643 2.08498
 H 0.83201 -1.04613 -1.22480
 H -0.39896 -0.23799 2.79990
 H 0.20919 -0.38658 -2.78879
13
bifur_IRC_Distances_noMW_output/bifur_IRC_Distances_noMW point 162
C 0.41487 0.71711 1.07349
 C -0.24793 0.79353 -1.08124
 C -0.03637 1.24742 0.01236
 C -0.11018 -0.46731 1.81479
 C -0.02082 -0.50672 -1.80582
 F 1.39960 1.35564 1.73563
 F -0.78609 1.64296 -1.78758
 H -1.00381 -0.95189 1.12137
 H -0.97136 -1.05422 -1.96111
 H 0.71879 -1.10632 2.08842
 H 0.83276 -1.04556 -1.22145
 H -0.39921 -0.23751 2.80010
 H 0.20974 -0.38713 -2.78897
13
bifur_IRC_Distances_noMW_output/bifur_IRC_Distances_noMW point 163
C 0.41585 0.71691 1.07331
 C -0.24874 0.79375 -1.08113
 C -0.03574 1.24736 0.01228
 C -0.10990 -0.46720 1.81485
 C -0.02113 -0.50685 -1.80583
 F 1.40193 1.35494 1.73509
 F -0.78887 1.64380 -1.78714
 H -1.00458 -0.95186 1.11858
 H -0.97315 -1.05485 -1.96397
 H 0.72016 -1.10623 2.09138
 H 0.83340 -1.04508 -1.21857
 H -0.39943 -0.23710 2.80028
 H 0.21021 -0.38759 -2.78913
13
bifur_IRC_Distances_noMW_output/bifur_IRC_Distances_noMW point 164
C 0.41660 0.71676 1.07318
 C -0.24936 0.79391 -1.08105
 C -0.03526 1.24732 0.01222
 C -0.10970 -0.46711 1.81490
 C -0.02138 -0.50695 -1.80585
 F 1.40371 1.35440 1.73467
 F -0.79098 1.64444 -1.78681
 H -1.00517 -0.95184 1.11645
 H -0.97451 -1.05533 -1.96615
 H 0.72120 -1.10616 2.09363
 H 0.83389 -1.04471 -1.21637
 H -0.39959 -0.23679 2.80042
 H 0.21057 -0.38795 -2.78925
13
bifur_IRC_Distances_noMW_output/bifur_IRC_Distances_noMW point 165
C 0.41705 0.71666 1.07310
 C -0.24974 0.79402 -1.08100
 C -0.03497 1.24730 0.01219
 C -0.10957 -0.46706 1.81492
 C -0.02152 -0.50701 -1.80586
 F 1.40479 1.35408 1.73442
 F -0.79228 1.64483 -1.78660
 H -1.00553 -0.95183 1.11514
 H -0.97535 -1.05562 -1.96748
 H 0.72184 -1.10612 2.09501
 H 0.83419 -1.04448 -1.21502
 H -0.39969 -0.23659 2.80050
 H 0.21078 -0.38817 -2.78932
13
bifur_IRC_Distances_noMW_output/bifur_IRC_Distances_noMW point 166
C 0.41727 0.71662 1.07306
 C -0.24993 0.79407 -1.08097
 C -0.03483 1.24728 0.01217
 C -0.10951 -0.46704 1.81494
 C -0.02160 -0.50704 -1.80586
 F 1.40532 1.35392 1.73430
 F -0.79290 1.64502 -1.78650
 H -1.00570 -0.95183 1.11451
 H -0.97576 -1.05576 -1.96813
 H 0.72215 -1.10609 2.09568
 H 0.83433 -1.04437 -1.21437
 H -0.39974 -0.23650 2.80054
 H 0.21089 -0.38827 -2.78935
13
bifur_IRC_Distances_noMW_output/bifur_IRC_Distances_noMW point 167
C 0.41737 0.71660 1.07304
 C -0.25001 0.79409 -1.08096
 C -0.03477 1.24728 0.01216
 C -0.10948 -0.46703 1.81494
 C -0.02163 -0.50705 -1.80586
 F 1.40555 1.35385 1.73424
 F -0.79317 1.64510 -1.78646
 H -1.00578 -0.95183 1.11424
 H -0.97593 -1.05582 -1.96841
 H 0.72228 -1.10609 2.09597
 H 0.83439 -1.04432 -1.21409
 H -0.39976 -0.23646 2.80056
 H 0.21093 -0.38832 -2.78937
13
bifur_IRC_Distances_noMW_output/bifur_IRC_Distances_noMW point 168
C 0.41742 0.71659 1.07303
 C -0.25004 0.79410 -1.08096
 C -0.03474 1.24728 0.01216
 C -0.10947 -0.46702 1.81495
 C -0.02164 -0.50706 -1.80586
 F 1.40565 1.35382 1.73422
 F -0.79330 1.64514 -1.78644
 H -1.00581 -0.95183 1.11411
 H -0.97601 -1.05585 -1.96854
 H 0.72235 -1.10608 2.09611
 H 0.83442 -1.04430 -1.21396
 H -0.39977 -0.23644 2.80056
 H 0.21095 -0.38834 -2.78938
13
bifur_IRC_Distances_noMW_output/bifur_IRC_Distances_noMW point 169
C 0.41744 0.71658 1.07303
 C -0.25006 0.79410 -1.08095
 C -0.03472 1.24728 0.01216
 C -0.10946 -0.46702 1.81495
 C -0.02165 -0.50706 -1.80586
 F 1.40572 1.35380 1.73420
 F -0.79337 1.64516 -1.78643
 H -1.00583 -0.95182 1.11404
 H -0.97606 -1.05587 -1.96862
 H 0.72238 -1.10608 2.09618
 H 0.83444 -1.04429 -1.21388
 H -0.39978 -0.23643 2.80057
 H 0.21096 -0.38835 -2.78938
13
bifur_IRC_Distances_noMW_output/bifur_IRC_Distances_noMW point 170
C 0.41745 0.71658 1.07302
 C -0.25007 0.79411 -1.08095
 C -0.03472 1.24727 0.01216
 C -0.10946 -0.46702 1.81495
 C -0.02166 -0.50706 -1.80586
 F 1.40574 1.35379 1.73420
 F -0.79341 1.64517 -1.78642
 H -1.00584 -0.95182 1.11400
 H -0.97608 -1.05588 -1.96865
 H 0.72240 -1.10608 2.09622
 H 0.83445 -1.04428 -1.21384
 H -0.39978 -0.23643 2.80057
 H 0.21097 -0.38836 -2.78938
13
bifur_IRC_Distances_noMW_output/bifur_IRC_Distances_noMW point 171
C 0.41746 0.71658 1.07302
 C -0.25008 0.79411 -1.08095
 C -0.03471 1.24727 0.01216
 C -0.10946 -0.46701 1.81495
 C -0.02166 -0.50706 -1.80587
 F 1.40577 1.35378 1.73419
 F -0.79343 1.64518 -1.78642
 H -1.00585 -0.95182 1.11398
 H -0.97610 -1.05588 -1.96868
 H 0.72241 -1.10608 2.09625
 H 0.83445 -1.04428 -1.21382
 H -0.39978 -0.23642 2.80057
 H 0.21097 -0.38836 -2.78938
13
bifur_IRC_Distances_noMW_output/bifur_IRC_Distances_noMW point 172
C 0.41747 0.71658 1.07302
 C -0.25009 0.79411 -1.08095
 C -0.03470 1.24727 0.01216
 C -0.10945 -0.46701 1.81495
 C -0.02166 -0.50706 -1.80587
 F 1.40579 1.35378 1.73419
 F -0.79346 1.64519 -1.78642
 H -1.00586 -0.95182 1.11395
 H -0.97612 -1.05589 -1.96871
 H 0.72242 -1.10608 2.09628
 H 0.83446 -1.04427 -1.21379
 H -0.39978 -0.23642 2.80058
 H 0.21098 -0.38837 -2.78939
13
bifur_IRC_Distances_noMW_output/bifur_IRC_Distances_noMW point 173
C 0.41748 0.71657 1.07302
 C -0.25010 0.79411 -1.08095
 C -0.03470 1.24727 0.01215
 C -0.10945 -0.46701 1.81495
 C -0.02167 -0.50707 -1.80587
 F 1.40582 1.35377 1.73418
 F -0.79349 1.64520 -1.78641
 H -1.00587 -0.95182 1.11391
 H -0.97614 -1.05590 -1.96874
 H 0.72244 -1.10607 2.09631
 H 0.83447 -1.04427 -1.21375
 H -0.39979 -0.23641 2.80058
 H 0.21098 -0.38837 -2.78939
13
bifur_IRC_Distances_noMW_output/bifur_IRC_Distances_noMW point 174
C 0.41749 0.71657 1.07302
 C -0.25011 0.79412 -1.08095
 C -0.03469 1.24727 0.01215
 C -0.10945 -0.46701 1.81495
 C -0.02167 -0.50707 -1.80587
 F 1.40584 1.35376 1.73418
 F -0.79352 1.64520 -1.78641
 H -1.00587 -0.95182 1.11389
 H -0.97616 -1.05590 -1.96876
 H 0.72245 -1.10607 2.09634
 H 0.83447 -1.04426 -1.21373
 H -0.39979 -0.23641 2.80058
 H 0.21099 -0.38838 -2.78939
13
bifur_IRC_Distances_noMW_output/bifur_IRC_Distances_noMW point 175
C 0.41750 0.71657 1.07301
 C -0.25011 0.79412 -1.08095
 C -0.03469 1.24727 0.01215
 C -0.10945 -0.46701 1.81495
 C -0.02167 -0.50707 -1.80587
 F 1.40585 1.35376 1.73417
 F -0.79353 1.64521 -1.78640
 H -1.00588 -0.95182 1.11387
 H -0.97617 -1.05591 -1.96878
 H 0.72246 -1.10607 2.09636
 H 0.83448 -1.04426 -1.21371
 H -0.39979 -0.23641 2.80058
 H 0.21099 -0.38838 -2.78939
13
bifur_IRC_Distances_noMW_output/bifur_IRC_Distances_noMW point 176
C 0.41751 0.71657 1.07301
 C -0.25012 0.79412 -1.08095
 C -0.03468 1.24727 0.01215
 C -0.10944 -0.46701 1.81495
 C -0.02167 -0.50707 -1.80587
 F 1.40587 1.35375 1.73417
 F -0.79356 1.64522 -1.78640
 H -1.00588 -0.95182 1.11385
 H -0.97618 -1.05591 -1.96881
 H 0.72247 -1.10607 2.09639
 H 0.83448 -1.04426 -1.21368
 H -0.39979 -0.23640 2.80058
 H 0.21100 -0.38838 -2.78939
13
bifur_IRC_Distances_noMW_output/bifur_IRC_Distances_noMW point 177
C 0.41752 0.71657 1.07301
 C -0.25013 0.79412 -1.08095
 C -0.03467 1.24727 0.01215
 C -0.10944 -0.46701 1.81495
 C -0.02168 -0.50707 -1.80587
 F 1.40590 1.35374 1.73416
 F -0.79359 1.64523 -1.78639
 H -1.00589 -0.95182 1.11382
 H -0.97620 -1.05592 -1.96884
 H 0.72249 -1.10607 2.09642
 H 0.83449 -1.04425 -1.21365
 H -0.39979 -0.23640 2.80058
 H 0.21100 -0.38839 -2.78939
13
bifur_IRC_Distances_noMW_output/bifur_IRC_Distances_noMW point 178
C 0.41753 0.71657 1.07301
 C -0.25013 0.79412 -1.08094
 C -0.03467 1.24727 0.01215
 C -0.10944 -0.46701 1.81495
 C -0.02168 -0.50707 -1.80587
 F 1.40591 1.35374 1.73416
 F -0.79361 1.64523 -1.78639
 H -1.00590 -0.95182 1.11380
 H -0.97622 -1.05592 -1.96886
 H 0.72250 -1.10607 2.09644
 H 0.83450 -1.04425 -1.21363
 H -0.39979 -0.23640 2.80058
 H 0.21100 -0.38839 -2.78939
13
bifur_IRC_Distances_noMW_output/bifur_IRC_Distances_noMW point 179
C 0.41753 0.71656 1.07301
 C -0.25014 0.79412 -1.08094
 C -0.03466 1.24727 0.01215
 C -0.10944 -0.46701 1.81495
 C -0.02168 -0.50707 -1.80587
 F 1.40594 1.35373 1.73415
 F -0.79364 1.64524 -1.78639
 H -1.00591 -0.95182 1.11377
 H -0.97623 -1.05593 -1.96889
 H 0.72251 -1.10607 2.09647
 H 0.83450 -1.04424 -1.21360
 H -0.39980 -0.23639 2.80059
 H 0.21101 -0.38840 -2.78940
13
bifur_IRC_Distances_noMW_output/bifur_IRC_Distances_noMW point 180
C 0.41755 0.71656 1.07301
 C -0.25015 0.79413 -1.08094
 C -0.03466 1.24727 0.01215
 C -0.10943 -0.46701 1.81495
 C -0.02169 -0.50707 -1.80587
 F 1.40597 1.35372 1.73415
 F -0.79367 1.64525 -1.78638
 H -1.00592 -0.95182 1.11374
 H -0.97625 -1.05594 -1.96892
 H 0.72253 -1.10607 2.09650
 H 0.83451 -1.04424 -1.21357
 H -0.39980 -0.23639 2.80059
 H 0.21101 -0.38840 -2.78940
13
bifur_IRC_Distances_noMW_output/bifur_IRC_Distances_noMW point 181
C 0.41756 0.71656 1.07300
 C -0.25017 0.79413 -1.08094
 C -0.03465 1.24727 0.01215
 C -0.10943 -0.46700 1.81496
 C -0.02169 -0.50708 -1.80587
 F 1.40601 1.35371 1.73414
 F -0.79372 1.64527 -1.78637
 H -1.00593 -0.95182 1.11369
 H -0.97629 -1.05595 -1.96897
 H 0.72255 -1.10607 2.09655
 H 0.83452 -1.04423 -1.21352
 H -0.39980 -0.23638 2.80059
 H 0.21102 -0.38841 -2.78940
13
bifur_IRC_Distances_noMW_output/bifur_IRC_Distances_noMW point 182
C 0.41759 0.71655 1.07300
 C -0.25019 0.79414 -1.08094
 C -0.03463 1.24727 0.01215
 C -0.10942 -0.46700 1.81496
 C -0.02170 -0.50708 -1.80587
 F 1.40606 1.35369 1.73412
 F -0.79379 1.64529 -1.78636
 H -1.00595 -0.95182 1.11362
 H -0.97633 -1.05596 -1.96904
 H 0.72259 -1.10606 2.09663
 H 0.83454 -1.04422 -1.21345
 H -0.39981 -0.23637 2.80060
 H 0.21103 -0.38842 -2.78940
13
bifur_IRC_Distances_noMW_output/bifur_IRC_Distances_noMW point 183
C 0.41762 0.71655 1.07299
 C -0.25021 0.79414 -1.08093
 C -0.03461 1.24727 0.01214
 C -0.10941 -0.46700 1.81496
 C -0.02171 -0.50708 -1.80587
 F 1.40615 1.35367 1.73410
 F -0.79388 1.64532 -1.78635
 H -1.00598 -0.95182 1.11352
 H -0.97639 -1.05599 -1.96914
 H 0.72264 -1.10606 2.09673
 H 0.83456 -1.04420 -1.21335
 H -0.39981 -0.23635 2.80060
 H 0.21105 -0.38844 -2.78941
13
bifur_IRC_Distances_noMW_output/bifur_IRC_Distances_noMW point 184
C 0.41766 0.71654 1.07299
 C -0.25025 0.79415 -1.08093
 C -0.03458 1.24726 0.01214
 C -0.10940 -0.46699 1.81496
 C -0.02172 -0.50709 -1.80587
 F 1.40624 1.35364 1.73408
 F -0.79400 1.64535 -1.78633
 H -1.00601 -0.95182 1.11340
 H -0.97647 -1.05601 -1.96926
 H 0.72269 -1.10606 2.09685
 H 0.83459 -1.04418 -1.21323
 H -0.39982 -0.23634 2.80061
 H 0.21107 -0.38846 -2.78942
13
bifur_IRC_Distances_noMW_output/bifur_IRC_Distances_noMW point 185
C 0.28072 0.72998 1.10079
 C 0.21928 0.69137 -1.10800
 C 0.76097 1.01774 -0.00591
 C -0.15050 -0.48188 1.79937
 C -0.12395 -0.45617 -1.79308
 F 0.31937 1.60797 1.85031
 F 0.10292 1.46913 -1.87164
 H 0.43457 -1.30226 1.52915
 H 0.47041 -1.27546 -1.52696
 H -1.18443 -0.67534 1.65461
 H -1.14038 -0.63740 -1.62674
 H -0.02475 -0.37267 2.75163
 H 0.03577 -0.31502 -2.75352
13
bifur_IRC_Distances_noMW_output/bifur_IRC_Distances_noMW point 186
C 0.28111 0.72985 1.10078
 C 0.21894 0.69148 -1.10800
 C 0.76094 1.01767 -0.00595
 C -0.15069 -0.48182 1.79938
 C -0.12380 -0.45622 -1.79308
 F 0.32078 1.60756 1.85031
 F 0.10171 1.46959 -1.87158
 H 0.43423 -1.30229 1.52924
 H 0.47046 -1.27560 -1.52688
 H -1.18456 -0.67513 1.65453
 H -1.14007 -0.63737 -1.62683
 H -0.02524 -0.37253 2.75163
 H 0.03618 -0.31518 -2.75354
13
bifur_IRC_Distances_noMW_output/bifur_IRC_Distances_noMW point 187
C 0.28482 0.72856 1.10072
 C 0.21569 0.69254 -1.10793
 C 0.76066 1.01693 -0.00626
 C -0.15250 -0.48127 1.79941
 C -0.12234 -0.45671 -1.79317
 F 0.33431 1.60356 1.85033
 F 0.09000 1.47407 -1.87105
 H 0.43093 -1.30261 1.53011
 H 0.47092 -1.27688 -1.52613
 H -1.18568 -0.67322 1.65379
 H -1.13697 -0.63708 -1.62772
 H -0.02998 -0.37121 2.75165
 H 0.04014 -0.31668 -2.75377
13
bifur_IRC_Distances_noMW_output/bifur_IRC_Distances_noMW point 188
C 0.03014 0.78201 1.10063
 C 0.10020 0.71881 -1.10760
 C -0.27161 1.23786 -0.00679
 C -0.05264 -0.50231 1.79949
 C -0.08386 -0.46566 -1.79350
 F 0.31438 1.60404 1.85030
 F 0.56647 1.37759 -1.86937
 H -0.91996 -1.01344 1.53367
 H -0.96046 -0.97084 -1.52299
 H 0.80765 -1.09930 1.65042
 H 0.76101 -1.04499 -1.63160
 H -0.10803 -0.35321 2.75181
 H -0.18329 -0.27055 -2.75446
13
bifur_IRC_Distances_noMW_output/bifur_IRC_Distances_noMW point 189
C 0.01696 0.78314 1.10029
 C 0.11564 0.71729 -1.10718
 C -0.26665 1.23547 -0.00803
 C -0.04746 -0.50286 1.79969
 C -0.09023 -0.46514 -1.79394
 F 0.26336 1.61006 1.84996
 F 0.61760 1.37415 -1.86672
 H -0.91069 -1.01715 1.53732
 H -0.96425 -0.97233 -1.52000
 H 0.80883 -1.09621 1.64747
 H 0.74649 -1.04145 -1.63538
 H -0.09080 -0.35532 2.75210
 H -0.19881 -0.26965 -2.75557
13
bifur_IRC_Distances_noMW_output/bifur_IRC_Distances_noMW point 190
C 0.00268 0.78425 1.09986
 C 0.13263 0.71580 -1.10658
 C -0.25976 1.23282 -0.00926
 C -0.04195 -0.50338 1.79997
 C -0.09702 -0.46468 -1.79452
 F 0.20703 1.61619 1.84921
 F 0.67249 1.37103 -1.86338
 H -0.89970 -1.02107 1.54192
 H -0.96701 -0.97394 -1.51630
 H 0.80836 -1.09281 1.64369
 H 0.72936 -1.03788 -1.64023
 H -0.07176 -0.35744 2.75260
 H -0.21534 -0.26889 -2.75697
13
bifur_IRC_Distances_noMW_output/bifur_IRC_Distances_noMW point 191
C -0.01133 0.78522 1.09936
 C 0.14955 0.71450 -1.10584
 C -0.25146 1.23018 -0.01033
 C -0.03670 -0.50383 1.80030
 C -0.10351 -0.46433 -1.79519
 F 0.15063 1.62179 1.84807
 F 0.72574 1.36861 -1.85962
 H -0.88818 -1.02475 1.54728
 H -0.96837 -0.97545 -1.51197
 H 0.80619 -1.08947 1.63918
 H 0.71136 -1.03473 -1.64600
 H -0.05269 -0.35937 2.75330
 H -0.23124 -0.26837 -2.75854
13
bifur_IRC_Distances_noMW_output/bifur_IRC_Distances_noMW point 192
C -0.02487 0.78605 1.09881
 C 0.16608 0.71341 -1.10496
 C -0.24201 1.22761 -0.01123
 C -0.03183 -0.50421 1.80068
 C -0.10951 -0.46410 -1.79594
 F 0.09525 1.62677 1.84657
 F 0.77636 1.36690 -1.85552
 H -0.87668 -1.02810 1.55348
 H -0.96850 -0.97674 -1.50692
 H 0.80264 -1.08633 1.63384
 H 0.69325 -1.03214 -1.65274
 H -0.03399 -0.36107 2.75417
 H -0.24620 -0.26806 -2.76024
13
bifur_IRC_Distances_noMW_output/bifur_IRC_Distances_noMW point 193
C -0.03798 0.78673 1.09821
 C 0.18221 0.71252 -1.10395
 C -0.23156 1.22512 -0.01193
 C -0.02736 -0.50452 1.80108
 C -0.11499 -0.46396 -1.79677
 F 0.04084 1.63117 1.84474
 F 0.82444 1.36586 -1.85112
 H -0.86555 -1.03106 1.56069
 H -0.96763 -0.97772 -1.50093
 H 0.79804 -1.08345 1.62746
 H 0.67547 -1.03018 -1.66063
 H -0.01567 -0.36256 2.75521
 H -0.26026 -0.26795 -2.76206
13
bifur_IRC_Distances_noMW_output/bifur_IRC_Distances_noMW point 194
C -0.05004 0.78726 1.09761
 C 0.19710 0.71185 -1.10288
 C -0.22090 1.22286 -0.01243
 C -0.02354 -0.50476 1.80149
 C -0.11963 -0.46393 -1.79761
 F -0.00971 1.63482 1.84271
 F 0.86759 1.36545 -1.84669
 H -0.85577 -1.03348 1.56862
 H -0.96613 -0.97827 -1.49424
 H 0.79308 -1.08100 1.62029
 H 0.65943 -1.02898 -1.66933
 H 0.00127 -0.36380 2.75633
 H -0.27275 -0.26801 -2.76388
13
bifur_IRC_Distances_noMW_output/bifur_IRC_Distances_noMW point 195
C -0.06113 0.78765 1.09702
 C 0.21078 0.71139 -1.10178
 C -0.21032 1.22081 -0.01275
 C -0.02032 -0.50495 1.80189
 C -0.12347 -0.46396 -1.79844
 F -0.05649 1.63780 1.84057
 F 0.90622 1.36557 -1.84229
 H -0.84756 -1.03539 1.57722
 H -0.96436 -0.97840 -1.48684
 H 0.78817 -1.07900 1.61236
 H 0.64544 -1.02849 -1.67877
 H 0.01685 -0.36482 2.75750
 H -0.28380 -0.26820 -2.76569
13
bifur_IRC_Distances_noMW_output/bifur_IRC_Distances_noMW point 196
C -0.07145 0.78792 1.09643
 C 0.22343 0.71109 -1.10065
 C -0.19993 1.21896 -0.01292
 C -0.01764 -0.50510 1.80228
 C -0.12661 -0.46406 -1.79927
 F -0.10010 1.64022 1.83832
 F 0.94110 1.36611 -1.83793
 H -0.84098 -1.03684 1.58652
 H -0.96255 -0.97811 -1.47870
 H 0.78359 -1.07741 1.60364
 H 0.63352 -1.02866 -1.68897
 H 0.03126 -0.36565 2.75872
 H -0.29365 -0.26849 -2.76747
13
bifur_IRC_Distances_noMW_output/bifur_IRC_Distances_noMW point 197
C -0.08106 0.78811 1.09584
 C 0.23512 0.71094 -1.09950
 C -0.18990 1.21730 -0.01296
 C -0.01543 -0.50521 1.80265
 C -0.12910 -0.46420 -1.80009
 F -0.14067 1.64216 1.83603
 F 0.97259 1.36701 -1.83364
 H -0.83607 -1.03789 1.59645
 H -0.96090 -0.97741 -1.46987
 H 0.77956 -1.07620 1.59421
 H 0.62376 -1.02941 -1.69984
 H 0.04454 -0.36634 2.75995
 H -0.30244 -0.26886 -2.76922
13
bifur_IRC_Distances_noMW_output/bifur_IRC_Distances_noMW point 198
C -0.08996 0.78821 1.09528
 C 0.24581 0.71091 -1.09836
 C -0.18044 1.21582 -0.01290
 C -0.01367 -0.50530 1.80300
 C -0.13100 -0.46438 -1.80088
 F -0.17804 1.64367 1.83373
 F 1.00080 1.36819 -1.82948
 H -0.83280 -1.03857 1.60681
 H -0.95956 -0.97636 -1.46054
 H 0.77625 -1.07536 1.58425
 H 0.61617 -1.03067 -1.71117
 H 0.05664 -0.36688 2.76118
 H -0.31019 -0.26928 -2.77091
13
bifur_IRC_Distances_noMW_output/bifur_IRC_Distances_noMW point 199
C -0.09813 0.78824 1.09474
 C 0.25550 0.71098 -1.09725
 C -0.17171 1.21452 -0.01277
 C -0.01231 -0.50537 1.80332
 C -0.13237 -0.46457 -1.80162
 F -0.21212 1.64480 1.83148
 F 1.02590 1.36955 -1.82551
 H -0.83104 -1.03894 1.61738
 H -0.95858 -0.97502 -1.45092
 H 0.77370 -1.07483 1.57400
 H 0.61061 -1.03232 -1.72270
 H 0.06754 -0.36731 2.76237
 H -0.31699 -0.26974 -2.77252
13
bifur_IRC_Distances_noMW_output/bifur_IRC_Distances_noMW point 200
C -0.10584 0.78822 1.09421
 C 0.26449 0.71114 -1.09615
 C -0.16351 1.21335 -0.01258
 C -0.01126 -0.50542 1.80363
 C -0.13332 -0.46478 -1.80234
 F -0.24396 1.64563 1.82924
 F 1.04884 1.37109 -1.82164
 H -0.83056 -1.03907 1.62828
 H -0.95796 -0.97342 -1.44090
 H 0.77185 -1.07455 1.56335
 H 0.60674 -1.03433 -1.73457
 H 0.07758 -0.36764 2.76355
 H -0.32311 -0.27023 -2.77408
13
bifur_IRC_Distances_noMW_output/bifur_IRC_Distances_noMW point 201
C -0.11308 0.78815 1.09370
 C 0.27281 0.71136 -1.09507
 C -0.15591 1.21232 -0.01234
 C -0.01047 -0.50547 1.80391
 C -0.13392 -0.46500 -1.80303
 F -0.27359 1.64622 1.82704
 F 1.06980 1.37275 -1.81790
 H -0.83117 -1.03900 1.63936
 H -0.95768 -0.97161 -1.43063
 H 0.77064 -1.07448 1.55246
 H 0.60436 -1.03661 -1.74661
 H 0.08679 -0.36789 2.76469
 H -0.32859 -0.27073 -2.77558
13
bifur_IRC_Distances_noMW_output/bifur_IRC_Distances_noMW point 202
C -0.11994 0.78805 1.09321
 C 0.28056 0.71163 -1.09401
 C -0.14886 1.21139 -0.01206
 C -0.00991 -0.50550 1.80417
 C -0.13422 -0.46523 -1.80368
 F -0.30131 1.64659 1.82487
 F 1.08910 1.37450 -1.81428
 H -0.83271 -1.03877 1.65057
 H -0.95773 -0.96962 -1.42017
 H 0.77003 -1.07460 1.54139
 H 0.60326 -1.03911 -1.75878
 H 0.09528 -0.36808 2.76581
 H -0.33355 -0.27126 -2.77703
13
bifur_IRC_Distances_noMW_output/bifur_IRC_Distances_noMW point 203
C -0.12640 0.78792 1.09272
 C 0.28774 0.71195 -1.09298
 C -0.14238 1.21057 -0.01177
 C -0.00953 -0.50553 1.80441
 C -0.13428 -0.46546 -1.80431
 F -0.32711 1.64678 1.82277
 F 1.10682 1.37631 -1.81080
 H -0.83499 -1.03841 1.66176
 H -0.95805 -0.96752 -1.40967
 H 0.76992 -1.07486 1.53029
 H 0.60322 -1.04176 -1.77090
 H 0.10305 -0.36820 2.76689
 H -0.33801 -0.27179 -2.77841
13
bifur_IRC_Distances_noMW_output/bifur_IRC_Distances_noMW point 204
C -0.13260 0.78776 1.09225
 C 0.29453 0.71231 -1.09196
 C -0.13633 1.20982 -0.01146
 C -0.00930 -0.50556 1.80464
 C -0.13414 -0.46570 -1.80491
 F -0.35162 1.64682 1.82069
 F 1.12347 1.37819 -1.80740
 H -0.83792 -1.03796 1.67306
 H -0.95861 -0.96529 -1.39901
 H 0.77026 -1.07523 1.51904
 H 0.60407 -1.04455 -1.78314
 H 0.11032 -0.36827 2.76795
 H -0.34212 -0.27233 -2.77975
13
bifur_IRC_Distances_noMW_output/bifur_IRC_Distances_noMW point 205
C -0.13854 0.78758 1.09179
 C 0.30093 0.71269 -1.09097
 C -0.13072 1.20915 -0.01113
 C -0.00921 -0.50558 1.80485
 C -0.13383 -0.46593 -1.80548
 F -0.37481 1.64673 1.81865
 F 1.13908 1.38011 -1.80410
 H -0.84136 -1.03742 1.68437
 H -0.95939 -0.96297 -1.38830
 H 0.77097 -1.07571 1.50776
 H 0.60567 -1.04745 -1.79535
 H 0.11708 -0.36831 2.76897
 H -0.34589 -0.27288 -2.78105
13
bifur_IRC_Distances_noMW_output/bifur_IRC_Distances_noMW point 206
C -0.14420 0.78738 1.09134
 C 0.30694 0.71310 -1.09000
 C -0.12555 1.20855 -0.01079
 C -0.00922 -0.50561 1.80504
 C -0.13339 -0.46616 -1.80603
 F -0.39664 1.64653 1.81667
 F 1.15368 1.38203 -1.80092
 H -0.84517 -1.03684 1.69555
 H -0.96033 -0.96061 -1.37767
 H 0.77199 -1.07626 1.49657
 H 0.60787 -1.05040 -1.80742
 H 0.12333 -0.36830 2.76996
 H -0.34933 -0.27342 -2.78229
13
bifur_IRC_Distances_noMW_output/bifur_IRC_Distances_noMW point 207
C -0.14956 0.78717 1.09090
 C 0.31257 0.71353 -1.08907
 C -0.12080 1.20801 -0.01046
 C -0.00931 -0.50563 1.80522
 C -0.13284 -0.46639 -1.80654
 F -0.41711 1.64624 1.81475
 F 1.16729 1.38395 -1.79787
 H -0.84923 -1.03621 1.70650
 H -0.96139 -0.95824 -1.36722
 H 0.77326 -1.07686 1.48559
 H 0.61051 -1.05335 -1.81924
 H 0.12909 -0.36826 2.77090
 H -0.35246 -0.27396 -2.78347
13
bifur_IRC_Distances_noMW_output/bifur_IRC_Distances_noMW point 208
C -0.15474 0.78695 1.09048
 C 0.31792 0.71397 -1.08816
 C -0.11638 1.20752 -0.01012
 C -0.00948 -0.50564 1.80539
 C -0.13221 -0.46661 -1.80703
 F -0.43665 1.64587 1.81287
 F 1.18023 1.38587 -1.79491
 H -0.85354 -1.03556 1.71737
 H -0.96256 -0.95584 -1.35681
 H 0.77473 -1.07750 1.47467
 H 0.61355 -1.05632 -1.83095
 H 0.13450 -0.36820 2.77182
 H -0.35537 -0.27450 -2.78460
13
bifur_IRC_Distances_noMW_output/bifur_IRC_Distances_noMW point 209
C -0.15965 0.78672 1.09006
 C 0.32295 0.71441 -1.08728
 C -0.11232 1.20709 -0.00979
 C -0.00970 -0.50566 1.80555
 C -0.13151 -0.46682 -1.80750
 F -0.45503 1.64544 1.81106
 F 1.19236 1.38777 -1.79208
 H -0.85795 -1.03490 1.72797
 H -0.96380 -0.95346 -1.34665
 H 0.77635 -1.07817 1.46401
 H 0.61686 -1.05927 -1.84235
 H 0.13950 -0.36811 2.77269
 H -0.35804 -0.27503 -2.78569
13
bifur_IRC_Distances_noMW_output/bifur_IRC_Distances_noMW point 210
C -0.16437 0.78649 1.08966
 C 0.32773 0.71486 -1.08643
 C -0.10855 1.20669 -0.00946
 C -0.00998 -0.50568 1.80569
 C -0.13077 -0.46703 -1.80794
 F -0.47253 1.64496 1.80929
 F 1.20387 1.38965 -1.78934
 H -0.86246 -1.03422 1.73837
 H -0.96510 -0.95108 -1.33663
 H 0.77810 -1.07887 1.45352
 H 0.62038 -1.06220 -1.85354
 H 0.14418 -0.36801 2.77353
 H -0.36051 -0.27556 -2.78672
13
bifur_IRC_Distances_noMW_output/bifur_IRC_Distances_noMW point 211
C -0.16891 0.78624 1.08927
 C 0.33228 0.71532 -1.08561
 C -0.10504 1.20633 -0.00913
 C -0.01029 -0.50569 1.80582
 C -0.12998 -0.46723 -1.80836
 F -0.48923 1.64443 1.80758
 F 1.21485 1.39151 -1.78669
 H -0.86704 -1.03355 1.74860
 H -0.96645 -0.94872 -1.32678
 H 0.77995 -1.07958 1.44320
 H 0.62408 -1.06510 -1.86453
 H 0.14858 -0.36788 2.77434
 H -0.36280 -0.27608 -2.78772
13
bifur_IRC_Distances_noMW_output/bifur_IRC_Distances_noMW point 212
C -0.17327 0.78600 1.08889
 C 0.33661 0.71577 -1.08481
 C -0.10177 1.20601 -0.00881
 C -0.01063 -0.50571 1.80595
 C -0.12916 -0.46743 -1.80876
 F -0.50512 1.64387 1.80591
 F 1.22528 1.39334 -1.78414
 H -0.87163 -1.03287 1.75859
 H -0.96782 -0.94639 -1.31713
 H 0.78186 -1.08030 1.43312
 H 0.62790 -1.06796 -1.87525
 H 0.15269 -0.36775 2.77511
 H -0.36493 -0.27658 -2.78867
13
bifur_IRC_Distances_noMW_output/bifur_IRC_Distances_noMW point 213
C -0.17749 0.78575 1.08851
 C 0.34076 0.71623 -1.08403
 C -0.09871 1.20571 -0.00850
 C -0.01100 -0.50573 1.80606
 C -0.12832 -0.46762 -1.80915
 F -0.52037 1.64328 1.80428
 F 1.23528 1.39515 -1.78166
 H -0.87623 -1.03220 1.76841
 H -0.96921 -0.94407 -1.30762
 H 0.78384 -1.08102 1.42319
 H 0.63181 -1.07079 -1.88579
 H 0.15658 -0.36760 2.77586
 H -0.36693 -0.27709 -2.78958
13
bifur_IRC_Distances_noMW_output/bifur_IRC_Distances_noMW point 214
C -0.18154 0.78550 1.08815
 C 0.34471 0.71669 -1.08327
 C -0.09586 1.20544 -0.00819
 C -0.01138 -0.50574 1.80617
 C -0.12746 -0.46781 -1.80951
 F -0.53491 1.64266 1.80271
 F 1.24481 1.39693 -1.77927
 H -0.88080 -1.03154 1.77798
 H -0.97061 -0.94180 -1.29835
 H 0.78584 -1.08174 1.41351
 H 0.63576 -1.07357 -1.89605
 H 0.16022 -0.36744 2.77658
 H -0.36879 -0.27758 -2.79046
13
bifur_IRC_Distances_noMW_output/bifur_IRC_Distances_noMW point 215
C -0.18538 0.78526 1.08780
 C 0.34843 0.71713 -1.08256
 C -0.09324 1.20520 -0.00789
 C -0.01178 -0.50576 1.80627
 C -0.12660 -0.46798 -1.80985
 F -0.54860 1.64203 1.80120
 F 1.25379 1.39865 -1.77701
 H -0.88526 -1.03090 1.78717
 H -0.97198 -0.93959 -1.28942
 H 0.78783 -1.08245 1.40420
 H 0.63968 -1.07625 -1.90590
 H 0.16361 -0.36728 2.77726
 H -0.37049 -0.27805 -2.79128
13
bifur_IRC_Distances_noMW_output/bifur_IRC_Distances_noMW point 216
C -0.18903 0.78501 1.08747
 C 0.35194 0.71757 -1.08187
 C -0.09082 1.20498 -0.00760
 C -0.01218 -0.50577 1.80636
 C -0.12576 -0.46815 -1.81017
 F -0.56152 1.64140 1.79976
 F 1.26226 1.40031 -1.77485
 H -0.88959 -1.03028 1.79601
 H -0.97333 -0.93746 -1.28083
 H 0.78980 -1.08314 1.39524
 H 0.64354 -1.07883 -1.91536
 H 0.16675 -0.36711 2.77790
 H -0.37207 -0.27851 -2.79206
13
bifur_IRC_Distances_noMW_output/bifur_IRC_Distances_noMW point 217
C -0.19252 0.78477 1.08715
 C 0.35528 0.71799 -1.08121
 C -0.08857 1.20478 -0.00733
 C -0.01259 -0.50579 1.80644
 C -0.12492 -0.46831 -1.81047
 F -0.57382 1.64076 1.79838
 F 1.27033 1.40192 -1.77279
 H -0.89382 -1.02967 1.80456
 H -0.97465 -0.93539 -1.27250
 H 0.79175 -1.08382 1.38657
 H 0.64736 -1.08135 -1.92451
 H 0.16970 -0.36694 2.77851
 H -0.37354 -0.27896 -2.79280
13
bifur_IRC_Distances_noMW_output/bifur_IRC_Distances_noMW point 218
C -0.19589 0.78454 1.08683
 C 0.35849 0.71841 -1.08057
 C -0.08644 1.20460 -0.00706
 C -0.01300 -0.50580 1.80652
 C -0.12408 -0.46847 -1.81076
 F -0.58565 1.64012 1.79703
 F 1.27809 1.40350 -1.77079
 H -0.89799 -1.02908 1.81292
 H -0.97596 -0.93335 -1.26436
 H 0.79370 -1.08449 1.37810
 H 0.65115 -1.08381 -1.93345
 H 0.17250 -0.36677 2.77910
 H -0.37492 -0.27939 -2.79351
13
bifur_IRC_Distances_noMW_output/bifur_IRC_Distances_noMW point 219
C -0.19914 0.78430 1.08653
 C 0.36155 0.71883 -1.07996
 C -0.08445 1.20443 -0.00680
 C -0.01341 -0.50582 1.80659
 C -0.12325 -0.46862 -1.81104
 F -0.59695 1.63947 1.79572
 F 1.28551 1.40504 -1.76886
 H -0.90206 -1.02851 1.82102
 H -0.97725 -0.93137 -1.25645
 H 0.79562 -1.08515 1.36987
 H 0.65489 -1.08620 -1.94211
 H 0.17514 -0.36660 2.77966
 H -0.37621 -0.27982 -2.79419
13
bifur_IRC_Distances_noMW_output/bifur_IRC_Distances_noMW point 220
C -0.20225 0.78407 1.08623
 C 0.36448 0.71923 -1.07937
 C -0.08259 1.20428 -0.00655
 C -0.01382 -0.50583 1.80666
 C -0.12243 -0.46876 -1.81130
 F -0.60774 1.63883 1.79447
 F 1.29260 1.40654 -1.76702
 H -0.90602 -1.02796 1.82885
 H -0.97850 -0.92944 -1.24879
 H 0.79751 -1.08579 1.36192
 H 0.65856 -1.08852 -1.95048
 H 0.17763 -0.36642 2.78020
 H -0.37742 -0.28023 -2.79483
13
bifur_IRC_Distances_noMW_output/bifur_IRC_Distances_noMW point 221
C -0.20526 0.78384 1.08595
 C 0.36730 0.71963 -1.07879
 C -0.08083 1.20414 -0.00630
 C -0.01424 -0.50584 1.80672
 C -0.12162 -0.46890 -1.81155
 F -0.61815 1.63818 1.79325
 F 1.29945 1.40800 -1.76524
 H -0.90991 -1.02741 1.83651
 H -0.97974 -0.92755 -1.24130
 H 0.79938 -1.08642 1.35414
 H 0.66219 -1.09079 -1.95866
 H 0.18000 -0.36625 2.78072
 H -0.37856 -0.28063 -2.79546
13
bifur_IRC_Distances_noMW_output/bifur_IRC_Distances_noMW point 222
C -0.20817 0.78361 1.08567
 C 0.37001 0.72003 -1.07824
 C -0.07917 1.20401 -0.00606
 C -0.01465 -0.50586 1.80678
 C -0.12082 -0.46903 -1.81178
 F -0.62816 1.63753 1.79206
 F 1.30603 1.40944 -1.76351
 H -0.91371 -1.02689 1.84396
 H -0.98096 -0.92570 -1.23401
 H 0.80122 -1.08704 1.34657
 H 0.66576 -1.09300 -1.96661
 H 0.18224 -0.36607 2.78121
 H -0.37964 -0.28102 -2.79605
13
bifur_IRC_Distances_noMW_output/bifur_IRC_Distances_noMW point 223
C -0.21099 0.78339 1.08540
 C 0.37262 0.72041 -1.07770
 C -0.07760 1.20389 -0.00583
 C -0.01506 -0.50587 1.80684
 C -0.12003 -0.46916 -1.81201
 F -0.63779 1.63689 1.79092
 F 1.31237 1.41083 -1.76185
 H -0.91741 -1.02638 1.85121
 H -0.98214 -0.92390 -1.22691
 H 0.80304 -1.08765 1.33920
 H 0.66927 -1.09516 -1.97434
 H 0.18438 -0.36589 2.78169
 H -0.38065 -0.28141 -2.79662
13
bifur_IRC_Distances_noMW_output/bifur_IRC_Distances_noMW point 224
C -0.21372 0.78316 1.08513
 C 0.37515 0.72079 -1.07717
 C -0.07610 1.20378 -0.00560
 C -0.01547 -0.50589 1.80689
 C -0.11924 -0.46929 -1.81223
 F -0.64713 1.63625 1.78980
 F 1.31852 1.41220 -1.76023
 H -0.92106 -1.02588 1.85831
 H -0.98331 -0.92212 -1.21995
 H 0.80483 -1.08824 1.33198
 H 0.67273 -1.09727 -1.98191
 H 0.18643 -0.36572 2.78215
 H -0.38162 -0.28178 -2.79717
13
bifur_IRC_Distances_noMW_output/bifur_IRC_Distances_noMW point 225
C -0.21640 0.78294 1.08487
 C 0.37761 0.72117 -1.07666
 C -0.07467 1.20368 -0.00538
 C -0.01588 -0.50590 1.80693
 C -0.11847 -0.46941 -1.81244
 F -0.65623 1.63561 1.78870
 F 1.32452 1.41356 -1.75865
 H -0.92465 -1.02539 1.86530
 H -0.98447 -0.92037 -1.21309
 H 0.80661 -1.08883 1.32487
 H 0.67617 -1.09936 -1.98936
 H 0.18840 -0.36554 2.78260
 H -0.38254 -0.28215 -2.79771
13
bifur_IRC_Distances_noMW_output/bifur_IRC_Distances_noMW point 226
C -0.21901 0.78272 1.08461
 C 0.37999 0.72154 -1.07616
 C -0.07330 1.20358 -0.00516
 C -0.01629 -0.50592 1.80698
 C -0.11770 -0.46953 -1.81264
 F -0.66504 1.63496 1.78763
 F 1.33034 1.41488 -1.75711
 H -0.92818 -1.02491 1.87213
 H -0.98561 -0.91866 -1.20638
 H 0.80836 -1.08941 1.31792
 H 0.67955 -1.10140 -1.99664
 H 0.19029 -0.36536 2.78303
 H -0.38342 -0.28251 -2.79822
13
bifur_IRC_Distances_noMW_output/bifur_IRC_Distances_noMW point 227
C -0.22151 0.78251 1.08437
 C 0.38228 0.72190 -1.07568
 C -0.07201 1.20349 -0.00495
 C -0.01669 -0.50593 1.80702
 C -0.11694 -0.46964 -1.81283
 F -0.67350 1.63433 1.78659
 F 1.33593 1.41617 -1.75563
 H -0.93160 -1.02445 1.87875
 H -0.98671 -0.91699 -1.19987
 H 0.81007 -1.08997 1.31118
 H 0.68285 -1.10338 -2.00368
 H 0.19208 -0.36519 2.78345
 H -0.38425 -0.28287 -2.79871
13
bifur_IRC_Distances_noMW_output/bifur_IRC_Distances_noMW point 228
C -0.22391 0.78230 1.08413
 C 0.38447 0.72225 -1.07522
 C -0.07080 1.20341 -0.00475
 C -0.01708 -0.50595 1.80706
 C -0.11621 -0.46975 -1.81301
 F -0.68156 1.63371 1.78560
 F 1.34126 1.41742 -1.75422
 H -0.93489 -1.02400 1.88512
 H -0.98778 -0.91538 -1.19361
 H 0.81173 -1.09051 1.30471
 H 0.68604 -1.10528 -2.01046
 H 0.19377 -0.36502 2.78384
 H -0.38502 -0.28320 -2.79918
13
bifur_IRC_Distances_noMW_output/bifur_IRC_Distances_noMW point 229
C -0.22621 0.78210 1.08390
 C 0.38655 0.72259 -1.07478
 C -0.06967 1.20334 -0.00456
 C -0.01746 -0.50596 1.80709
 C -0.11550 -0.46985 -1.81318
 F -0.68925 1.63311 1.78465
 F 1.34634 1.41861 -1.75287
 H -0.93806 -1.02358 1.89123
 H -0.98880 -0.91384 -1.18760
 H 0.81333 -1.09104 1.29848
 H 0.68912 -1.10711 -2.01696
 H 0.19537 -0.36485 2.78421
 H -0.38575 -0.28353 -2.79962
13
bifur_IRC_Distances_noMW_output/bifur_IRC_Distances_noMW point 230
C -0.22842 0.78190 1.08368
 C 0.38855 0.72292 -1.07436
 C -0.06859 1.20327 -0.00437
 C -0.01784 -0.50598 1.80713
 C -0.11481 -0.46995 -1.81334
 F -0.69665 1.63252 1.78374
 F 1.35124 1.41977 -1.75157
 H -0.94114 -1.02317 1.89716
 H -0.98980 -0.91233 -1.18176
 H 0.81489 -1.09154 1.29245
 H 0.69212 -1.10889 -2.02326
 H 0.19688 -0.36468 2.78457
 H -0.38643 -0.28384 -2.80004
13
bifur_IRC_Distances_noMW_output/bifur_IRC_Distances_noMW point 231
C -0.23057 0.78170 1.08347
 C 0.39049 0.72325 -1.07395
 C -0.06756 1.20321 -0.00419
 C -0.01821 -0.50599 1.80716
 C -0.11413 -0.47005 -1.81350
 F -0.70383 1.63194 1.78284
 F 1.35600 1.42091 -1.75031
 H -0.94415 -1.02277 1.90296
 H -0.99078 -0.91086 -1.17605
 H 0.81642 -1.09204 1.28654
 H 0.69507 -1.11062 -2.02943
 H 0.19835 -0.36452 2.78492
 H -0.38709 -0.28415 -2.80045
13
bifur_IRC_Distances_noMW_output/bifur_IRC_Distances_noMW point 232
C -0.23269 0.78151 1.08325
 C 0.39239 0.72357 -1.07354
 C -0.06657 1.20315 -0.00401
 C -0.01857 -0.50601 1.80719
 C -0.11346 -0.47014 -1.81365
 F -0.71085 1.63135 1.78196
 F 1.36065 1.42203 -1.74908
 H -0.94711 -1.02237 1.90866
 H -0.99174 -0.90941 -1.17042
 H 0.81794 -1.09253 1.28073
 H 0.69798 -1.11233 -2.03549
 H 0.19976 -0.36436 2.78525
 H -0.38771 -0.28446 -2.80085
13
bifur_IRC_Distances_noMW_output/bifur_IRC_Distances_noMW point 233
C -0.23474 0.78132 1.08305
 C 0.39423 0.72389 -1.07315
 C -0.06561 1.20309 -0.00384
 C -0.01894 -0.50602 1.80721
 C -0.11280 -0.47023 -1.81380
 F -0.71767 1.63078 1.78111
 F 1.36517 1.42313 -1.74788
 H -0.95001 -1.02199 1.91423
 H -0.99269 -0.90799 -1.16493
 H 0.81942 -1.09301 1.27505
 H 0.70083 -1.11401 -2.04141
 H 0.20112 -0.36420 2.78558
 H -0.38832 -0.28475 -2.80123
13
bifur_IRC_Distances_noMW_output/bifur_IRC_Distances_noMW point 234
C -0.23673 0.78113 1.08285
 C 0.39601 0.72419 -1.07277
 C -0.06471 1.20304 -0.00367
 C -0.01929 -0.50604 1.80724
 C -0.11215 -0.47032 -1.81394
 F -0.72423 1.63021 1.78028
 F 1.36952 1.42420 -1.74672
 H -0.95282 -1.02162 1.91964
 H -0.99361 -0.90660 -1.15959
 H 0.82087 -1.09348 1.26954
 H 0.70361 -1.11563 -2.04715
 H 0.20242 -0.36404 2.78589
 H -0.38888 -0.28504 -2.80160
13
bifur_IRC_Distances_noMW_output/bifur_IRC_Distances_noMW point 235
C -0.23864 0.78095 1.08265
 C 0.39771 0.72449 -1.07240
 C -0.06385 1.20299 -0.00351
 C -0.01964 -0.50605 1.80726
 C -0.11153 -0.47040 -1.81407
 F -0.73053 1.62966 1.77949
 F 1.37371 1.42523 -1.74561
 H -0.95554 -1.02127 1.92485
 H -0.99449 -0.90527 -1.15444
 H 0.82227 -1.09393 1.26423
 H 0.70630 -1.11720 -2.05269
 H 0.20365 -0.36389 2.78619
 H -0.38942 -0.28532 -2.80195
13
bifur_IRC_Distances_noMW_output/bifur_IRC_Distances_noMW point 236
C -0.24048 0.78077 1.08247
 C 0.39935 0.72478 -1.07205
 C -0.06304 1.20295 -0.00336
 C -0.01998 -0.50606 1.80728
 C -0.11092 -0.47048 -1.81419
 F -0.73660 1.62912 1.77872
 F 1.37774 1.42623 -1.74454
 H -0.95817 -1.02093 1.92990
 H -0.99535 -0.90397 -1.14945
 H 0.82363 -1.09436 1.25908
 H 0.70891 -1.11871 -2.05804
 H 0.20483 -0.36374 2.78648
 H -0.38993 -0.28559 -2.80229
13
bifur_IRC_Distances_noMW_output/bifur_IRC_Distances_noMW point 237
C -0.24226 0.78060 1.08228
 C 0.40094 0.72506 -1.07171
 C -0.06226 1.20291 -0.00321
 C -0.02031 -0.50608 1.80730
 C -0.11032 -0.47056 -1.81431
 F -0.74248 1.62859 1.77797
 F 1.38164 1.42720 -1.74351
 H -0.96073 -1.02059 1.93482
 H -0.99619 -0.90271 -1.14459
 H 0.82496 -1.09479 1.25406
 H 0.71145 -1.12019 -2.06326
 H 0.20596 -0.36360 2.78675
 H -0.39042 -0.28585 -2.80261
13
bifur_IRC_Distances_noMW_output/bifur_IRC_Distances_noMW point 238
C -0.24400 0.78043 1.08211
 C 0.40249 0.72534 -1.07138
 C -0.06151 1.20287 -0.00306
 C -0.02063 -0.50609 1.80732
 C -0.10973 -0.47064 -1.81443
 F -0.74818 1.62807 1.77725
 F 1.38544 1.42815 -1.74250
 H -0.96323 -1.02027 1.93962
 H -0.99701 -0.90147 -1.13984
 H 0.82626 -1.09520 1.24917
 H 0.71395 -1.12163 -2.06835
 H 0.20705 -0.36345 2.78702
 H -0.39088 -0.28610 -2.80292
13
bifur_IRC_Distances_noMW_output/bifur_IRC_Distances_noMW point 239
C -0.24568 0.78027 1.08194
 C 0.40397 0.72561 -1.07106
 C -0.06080 1.20283 -0.00292
 C -0.02095 -0.50611 1.80734
 C -0.10917 -0.47071 -1.81454
 F -0.75367 1.62756 1.77654
 F 1.38909 1.42908 -1.74153
 H -0.96565 -1.01996 1.94426
 H -0.99780 -0.90028 -1.13525
 H 0.82752 -1.09560 1.24444
 H 0.71637 -1.12303 -2.07327
 H 0.20809 -0.36331 2.78727
 H -0.39132 -0.28635 -2.80322
13
bifur_IRC_Distances_noMW_output/bifur_IRC_Distances_noMW point 240
C -0.24728 0.78011 1.08177
 C 0.40538 0.72587 -1.07075
 C -0.06013 1.20280 -0.00278
 C -0.02125 -0.50612 1.80735
 C -0.10862 -0.47078 -1.81465
 F -0.75888 1.62708 1.77588
 F 1.39256 1.42996 -1.74062
 H -0.96796 -1.01966 1.94869
 H -0.99856 -0.89914 -1.13087
 H 0.82873 -1.09599 1.23993
 H 0.71867 -1.12436 -2.07796
 H 0.20907 -0.36318 2.78751
 H -0.39173 -0.28659 -2.80350
13
bifur_IRC_Distances_noMW_output/bifur_IRC_Distances_noMW point 241
C -0.24877 0.77996 1.08162
 C 0.40670 0.72611 -1.07047
 C -0.05951 1.20277 -0.00266
 C -0.02154 -0.50613 1.80737
 C -0.10811 -0.47084 -1.81474
 F -0.76375 1.62661 1.77525
 F 1.39581 1.43078 -1.73976
 H -0.97013 -1.01938 1.95285
 H -0.99927 -0.89806 -1.12675
 H 0.82986 -1.09635 1.23568
 H 0.72085 -1.12561 -2.08237
 H 0.20997 -0.36305 2.78774
 H -0.39211 -0.28681 -2.80376
13
bifur_IRC_Distances_noMW_output/bifur_IRC_Distances_noMW point 242
C -0.25017 0.77982 1.08148
 C 0.40793 0.72634 -1.07020
 C -0.05894 1.20275 -0.00254
 C -0.02181 -0.50614 1.80738
 C -0.10763 -0.47090 -1.81483
 F -0.76831 1.62618 1.77467
 F 1.39884 1.43156 -1.73896
 H -0.97216 -1.01913 1.95675
 H -0.99993 -0.89705 -1.12289
 H 0.83093 -1.09668 1.23171
 H 0.72289 -1.12678 -2.08650
 H 0.21082 -0.36293 2.78794
 H -0.39246 -0.28702 -2.80400
13
bifur_IRC_Distances_noMW_output/bifur_IRC_Distances_noMW point 243
C -0.25147 0.77968 1.08134
 C 0.40907 0.72655 -1.06996
 C -0.05841 1.20272 -0.00243
 C -0.02207 -0.50615 1.80739
 C -0.10718 -0.47096 -1.81491
 F -0.77254 1.62577 1.77412
 F 1.40167 1.43229 -1.73821
 H -0.97406 -1.01888 1.96039
 H -1.00056 -0.89611 -1.11928
 H 0.83193 -1.09700 1.22799
 H 0.72480 -1.12788 -2.09036
 H 0.21160 -0.36282 2.78814
 H -0.39278 -0.28721 -2.80423
13
bifur_IRC_Distances_noMW_output/bifur_IRC_Distances_noMW point 244
C -0.25266 0.77956 1.08122
 C 0.41012 0.72674 -1.06973
 C -0.05794 1.20270 -0.00233
 C -0.02230 -0.50617 1.80740
 C -0.10676 -0.47101 -1.81499
 F -0.77639 1.62539 1.77363
 F 1.40424 1.43295 -1.73753
 H -0.97579 -1.01866 1.96371
 H -1.00113 -0.89525 -1.11599
 H 0.83284 -1.09729 1.22460
 H 0.72655 -1.12888 -2.09388
 H 0.21230 -0.36271 2.78831
 H -0.39307 -0.28739 -2.80443
13
bifur_IRC_Distances_noMW_output/bifur_IRC_Distances_noMW point 245
C -0.25368 0.77946 1.08111
 C 0.41101 0.72691 -1.06954
 C -0.05753 1.20268 -0.00224
 C -0.02250 -0.50617 1.80741
 C -0.10641 -0.47105 -1.81505
 F -0.77969 1.62507 1.77320
 F 1.40644 1.43352 -1.73695
 H -0.97728 -1.01848 1.96657
 H -1.00162 -0.89451 -1.11316
 H 0.83362 -1.09753 1.22169
 H 0.72805 -1.12974 -2.09690
 H 0.21290 -0.36262 2.78846
 H -0.39332 -0.28754 -2.80460
13
bifur_IRC_Distances_noMW_output/bifur_IRC_Distances_noMW point 246
C -0.25445 0.77938 1.08103
 C 0.41169 0.72704 -1.06939
 C -0.05722 1.20267 -0.00218
 C -0.02266 -0.50618 1.80741
 C -0.10613 -0.47108 -1.81510
 F -0.78222 1.62482 1.77288
 F 1.40812 1.43396 -1.73651
 H -0.97842 -1.01833 1.96876
 H -1.00199 -0.89394 -1.11099
 H 0.83423 -1.09772 1.21945
 H 0.72920 -1.13040 -2.09921
 H 0.21336 -0.36256 2.78858
 H -0.39351 -0.28765 -2.80473
13
bifur_IRC_Distances_noMW_output/bifur_IRC_Distances_noMW point 247
C -0.25493 0.77933 1.08098
 C 0.41211 0.72712 -1.06930
 C -0.05704 1.20266 -0.00213
 C -0.02275 -0.50619 1.80742
 C -0.10597 -0.47110 -1.81513
 F -0.78376 1.62467 1.77268
 F 1.40916 1.43423 -1.73624
 H -0.97912 -1.01824 1.97010
 H -1.00222 -0.89359 -1.10966
 H 0.83460 -1.09784 1.21808
 H 0.72991 -1.13080 -2.10064
 H 0.21364 -0.36251 2.78864
 H -0.39362 -0.28773 -2.80481
13
bifur_IRC_Distances_noMW_output/bifur_IRC_Distances_noMW point 248
C -0.25516 0.77930 1.08096
 C 0.41231 0.72716 -1.06926
 C -0.05694 1.20266 -0.00212
 C -0.02280 -0.50619 1.80742
 C -0.10588 -0.47111 -1.81514
 F -0.78451 1.62459 1.77258
 F 1.40966 1.43436 -1.73611
 H -0.97946 -1.01820 1.97075
 H -1.00233 -0.89342 -1.10901
 H 0.83478 -1.09790 1.21742
 H 0.73025 -1.13100 -2.10133
 H 0.21377 -0.36249 2.78868
 H -0.39367 -0.28776 -2.80485
13
bifur_IRC_Distances_noMW_output/bifur_IRC_Distances_noMW point 249
C -0.25526 0.77929 1.08095
 C 0.41240 0.72718 -1.06924
 C -0.05691 1.20266 -0.00211
 C -0.02282 -0.50619 1.80742
 C -0.10585 -0.47112 -1.81515
 F -0.78484 1.62456 1.77254
 F 1.40988 1.43442 -1.73605
 H -0.97961 -1.01818 1.97104
 H -1.00238 -0.89335 -1.10872
 H 0.83485 -1.09792 1.21713
 H 0.73040 -1.13108 -2.10163
 H 0.21383 -0.36248 2.78869
 H -0.39370 -0.28778 -2.80487
13
bifur_IRC_Distances_noMW_output/bifur_IRC_Distances_noMW point 250
C -0.25531 0.77929 1.08095
 C 0.41244 0.72718 -1.06923
 C -0.05689 1.20266 -0.00210
 C -0.02283 -0.50619 1.80742
 C -0.10583 -0.47112 -1.81515
 F -0.78499 1.62454 1.77252
 F 1.40998 1.43444 -1.73602
 H -0.97968 -1.01817 1.97117
 H -1.00241 -0.89331 -1.10859
 H 0.83489 -1.09793 1.21699
 H 0.73047 -1.13112 -2.10177
 H 0.21386 -0.36248 2.78870
 H -0.39371 -0.28778 -2.80488
13
bifur_IRC_Distances_noMW_output/bifur_IRC_Distances_noMW point 251
C -0.25534 0.77928 1.08094
 C 0.41246 0.72719 -1.06922
 C -0.05688 1.20266 -0.00210
 C -0.02283 -0.50619 1.80742
 C -0.10582 -0.47112 -1.81515
 F -0.78508 1.62454 1.77251
 F 1.41004 1.43446 -1.73601
 H -0.97972 -1.01817 1.97125
 H -1.00242 -0.89329 -1.10852
 H 0.83491 -1.09794 1.21691
 H 0.73051 -1.13115 -2.10185
 H 0.21388 -0.36248 2.78870
 H -0.39371 -0.28779 -2.80488
13
bifur_IRC_Distances_noMW_output/bifur_IRC_Distances_noMW point 252
C -0.25535 0.77928 1.08094
 C 0.41248 0.72719 -1.06922
 C -0.05687 1.20266 -0.00210
 C -0.02284 -0.50619 1.80742
 C -0.10582 -0.47112 -1.81516
 F -0.78512 1.62453 1.77250
 F 1.41006 1.43446 -1.73600
 H -0.97974 -1.01817 1.97128
 H -1.00243 -0.89328 -1.10848
 H 0.83492 -1.09794 1.21688
 H 0.73053 -1.13116 -2.10189
 H 0.21388 -0.36248 2.78871
 H -0.39372 -0.28779 -2.80489
13
bifur_IRC_Distances_noMW_output/bifur_IRC_Distances_noMW point 253
C -0.25536 0.77928 1.08094
 C 0.41248 0.72719 -1.06922
 C -0.05687 1.20266 -0.00210
 C -0.02284 -0.50619 1.80742
 C -0.10581 -0.47112 -1.81516
 F -0.78515 1.62453 1.77250
 F 1.41008 1.43447 -1.73599
 H -0.97975 -1.01816 1.97131
 H -1.00243 -0.89328 -1.10846
 H 0.83493 -1.09795 1.21685
 H 0.73055 -1.13117 -2.10192
 H 0.21389 -0.36248 2.78871
 H -0.39372 -0.28779 -2.80489
13
bifur_IRC_Distances_noMW_output/bifur_IRC_Distances_noMW point 254
C -0.25537 0.77928 1.08094
 C 0.41249 0.72719 -1.06922
 C -0.05686 1.20266 -0.00210
 C -0.02284 -0.50619 1.80742
 C -0.10581 -0.47112 -1.81516
 F -0.78519 1.62453 1.77249
 F 1.41011 1.43447 -1.73599
 H -0.97977 -1.01816 1.97134
 H -1.00243 -0.89327 -1.10843
 H 0.83494 -1.09795 1.21682
 H 0.73056 -1.13118 -2.10195
 H 0.21389 -0.36247 2.78871
 H -0.39372 -0.28779 -2.80489
13
bifur_IRC_Distances_noMW_output/bifur_IRC_Distances_noMW point 255
C -0.25538 0.77928 1.08094
 C 0.41250 0.72719 -1.06922
 C -0.05686 1.20266 -0.00210
 C -0.02284 -0.50619 1.80742
 C -0.10581 -0.47112 -1.81516
 F -0.78523 1.62452 1.77249
 F 1.41013 1.43448 -1.73598
 H -0.97978 -1.01816 1.97137
 H -1.00244 -0.89326 -1.10839
 H 0.83495 -1.09795 1.21679
 H 0.73058 -1.13119 -2.10198
 H 0.21390 -0.36247 2.78871
 H -0.39372 -0.28779 -2.80489
13
bifur_IRC_Distances_noMW_output/bifur_IRC_Distances_noMW point 256
C -0.25539 0.77928 1.08094
 C 0.41251 0.72720 -1.06921
 C -0.05686 1.20266 -0.00210
 C -0.02284 -0.50619 1.80742
 C -0.10580 -0.47112 -1.81516
 F -0.78525 1.62452 1.77249
 F 1.41015 1.43449 -1.73598
 H -0.97980 -1.01816 1.97140
 H -1.00244 -0.89325 -1.10837
 H 0.83495 -1.09795 1.21676
 H 0.73059 -1.13119 -2.10201
 H 0.21391 -0.36247 2.78871
 H -0.39373 -0.28779 -2.80489
13
bifur_IRC_Distances_noMW_output/bifur_IRC_Distances_noMW point 257
C -0.25540 0.77928 1.08094
 C 0.41252 0.72720 -1.06921
 C -0.05685 1.20266 -0.00210
 C -0.02284 -0.50619 1.80742
 C -0.10580 -0.47112 -1.81516
 F -0.78528 1.62452 1.77248
 F 1.41017 1.43449 -1.73597
 H -0.97981 -1.01816 1.97142
 H -1.00245 -0.89325 -1.10835
 H 0.83496 -1.09796 1.21674
 H 0.73060 -1.13120 -2.10203
 H 0.21391 -0.36247 2.78871
 H -0.39373 -0.28780 -2.80489
13
bifur_IRC_Distances_noMW_output/bifur_IRC_Distances_noMW point 258
C -0.25541 0.77928 1.08094
 C 0.41253 0.72720 -1.06921
 C -0.05685 1.20266 -0.00209
 C -0.02285 -0.50619 1.80742
 C -0.10580 -0.47112 -1.81516
 F -0.78531 1.62451 1.77248
 F 1.41019 1.43450 -1.73597
 H -0.97982 -1.01816 1.97145
 H -1.00245 -0.89324 -1.10832
 H 0.83497 -1.09796 1.21671
 H 0.73062 -1.13121 -2.10206
 H 0.21392 -0.36247 2.78871
 H -0.39373 -0.28780 -2.80489
13
bifur_IRC_Distances_noMW_output/bifur_IRC_Distances_noMW point 259
C -0.25542 0.77928 1.08093
 C 0.41253 0.72720 -1.06921
 C -0.05684 1.20266 -0.00209
 C -0.02285 -0.50619 1.80742
 C -0.10579 -0.47112 -1.81516
 F -0.78534 1.62451 1.77247
 F 1.41021 1.43450 -1.73596
 H -0.97984 -1.01815 1.97148
 H -1.00246 -0.89323 -1.10829
 H 0.83497 -1.09796 1.21668
 H 0.73063 -1.13122 -2.10209
 H 0.21392 -0.36247 2.78872
 H -0.39373 -0.28780 -2.80490
13
bifur_IRC_Distances_noMW_output/bifur_IRC_Distances_noMW point 260
C -0.25543 0.77927 1.08093
 C 0.41254 0.72720 -1.06921
 C -0.05684 1.20266 -0.00209
 C -0.02285 -0.50619 1.80742
 C -0.10579 -0.47112 -1.81516
 F -0.78537 1.62451 1.77247
 F 1.41023 1.43451 -1.73596
 H -0.97985 -1.01815 1.97150
 H -1.00246 -0.89323 -1.10827
 H 0.83498 -1.09796 1.21666
 H 0.73064 -1.13122 -2.10211
 H 0.21393 -0.36247 2.78872
 H -0.39374 -0.28780 -2.80490
13
bifur_IRC_Distances_noMW_output/bifur_IRC_Distances_noMW point 261
C -0.25544 0.77927 1.08093
 C 0.41255 0.72720 -1.06921
 C -0.05684 1.20266 -0.00209
 C -0.02285 -0.50619 1.80742
 C -0.10579 -0.47112 -1.81516
 F -0.78540 1.62450 1.77247
 F 1.41025 1.43451 -1.73595
 H -0.97986 -1.01815 1.97153
 H -1.00247 -0.89322 -1.10824
 H 0.83499 -1.09796 1.21663
 H 0.73066 -1.13123 -2.10215
 H 0.21393 -0.36247 2.78872
 H -0.39374 -0.28780 -2.80490
13
bifur_IRC_Distances_noMW_output/bifur_IRC_Distances_noMW point 262
C -0.25545 0.77927 1.08093
 C 0.41256 0.72721 -1.06920
 C -0.05683 1.20266 -0.00209
 C -0.02285 -0.50619 1.80742
 C -0.10578 -0.47112 -1.81516
 F -0.78544 1.62450 1.77246
 F 1.41028 1.43452 -1.73594
 H -0.97988 -1.01815 1.97156
 H -1.00247 -0.89321 -1.10821
 H 0.83500 -1.09797 1.21659
 H 0.73068 -1.13124 -2.10218
 H 0.21394 -0.36247 2.78872
 H -0.39374 -0.28780 -2.80490
13
bifur_IRC_Distances_noMW_output/bifur_IRC_Distances_noMW point 263
C -0.25547 0.77927 1.08093
 C 0.41258 0.72721 -1.06920
 C -0.05683 1.20266 -0.00209
 C -0.02286 -0.50619 1.80742
 C -0.10578 -0.47112 -1.81516
 F -0.78550 1.62449 1.77245
 F 1.41032 1.43453 -1.73593
 H -0.97991 -1.01814 1.97161
 H -1.00248 -0.89320 -1.10815
 H 0.83501 -1.09797 1.21654
 H 0.73071 -1.13126 -2.10224
 H 0.21395 -0.36247 2.78872
 H -0.39375 -0.28781 -2.80490
13
bifur_IRC_Distances_noMW_output/bifur_IRC_Distances_noMW point 264
C -0.25549 0.77927 1.08093
 C 0.41260 0.72721 -1.06919
 C -0.05682 1.20265 -0.00209
 C -0.02286 -0.50619 1.80742
 C -0.10577 -0.47113 -1.81516
 F -0.78559 1.62449 1.77244
 F 1.41037 1.43454 -1.73592
 H -0.97995 -1.01814 1.97169
 H -1.00249 -0.89318 -1.10808
 H 0.83503 -1.09798 1.21647
 H 0.73074 -1.13128 -2.10232
 H 0.21397 -0.36246 2.78873
 H -0.39375 -0.28781 -2.80491
13
bifur_IRC_Distances_noMW_output/bifur_IRC_Distances_noMW point 265
C -0.25553 0.77926 1.08092
 C 0.41263 0.72722 -1.06919
 C -0.05680 1.20265 -0.00208
 C -0.02287 -0.50619 1.80742
 C -0.10575 -0.47113 -1.81517
 F -0.78570 1.62447 1.77243
 F 1.41045 1.43457 -1.73590
 H -0.98000 -1.01813 1.97179
 H -1.00251 -0.89315 -1.10798
 H 0.83506 -1.09799 1.21636
 H 0.73080 -1.13131 -2.10242
 H 0.21399 -0.36246 2.78873
 H -0.39376 -0.28782 -2.80492
13
bifur_IRC_Distances_noMW_output/bifur_IRC_Distances_noMW point 266
C -0.25557 0.77926 1.08092
 C 0.41267 0.72723 -1.06918
 C -0.05678 1.20265 -0.00208
 C -0.02288 -0.50619 1.80742
 C -0.10574 -0.47113 -1.81517
 F -0.78584 1.62446 1.77241
 F 1.41054 1.43459 -1.73587
 H -0.98006 -1.01812 1.97191
 H -1.00253 -0.89312 -1.10786
 H 0.83509 -1.09800 1.21624
 H 0.73086 -1.13135 -2.10255
 H 0.21401 -0.36246 2.78874
 H -0.39377 -0.28782 -2.80492
