# Supplementary material for: Low dimensional representations along intrinsic reaction coordinates and molecular dynamics trajectories using interatomic distance matrices
Source: Chem Sci. 2019 Sep 18;10(43):9954–68. doi: 10.1039/c9sc02742d (PMC6991188; doi:10.1039/c9sc02742d)
Supplement: Supplementary file 1 [file SC-010-C9SC02742D-s001.zip › C9SC02742D-SI/ESI_xyz_files/bifur_IRC_Distances_noMW_output/new_data/bifur_traj_A_Distances_noMW_all_PCs.xyz]

13
bifur_IRC_Distances_noMW_output/new_data/bifur_traj2_Distances point 1
C 0.93763 -0.41427 -0.06132
 C -0.39176 -0.95178 -0.08710
 C 0.46690 -1.08748 -1.34187
 C 1.21163 1.05955 0.05484
 C -1.61164 -0.05044 -0.03313
 F 1.84634 -1.14366 0.66644
 F -0.58484 -2.13564 0.63525
 H 0.57909 1.64572 -0.61808
 H -1.46797 0.83263 -0.67628
 H 1.09937 1.39614 1.09927
 H -1.86384 0.24773 1.01043
 H 2.24197 1.22170 -0.24198
 H -2.46287 -0.62020 -0.40646
13
bifur_IRC_Distances_noMW_output/new_data/bifur_traj2_Distances point 2
C 0.94733 -0.41253 -0.06008
 C -0.40114 -0.95482 -0.08895
 C 0.46724 -1.08802 -1.32938
 C 1.21735 1.06100 0.05548
 C -1.61634 -0.05377 -0.03340
 F 1.85852 -1.13730 0.66292
 F -0.60144 -2.13404 0.62399
 H 0.58567 1.64432 -0.61697
 H -1.47873 0.82531 -0.67709
 H 1.10178 1.39828 1.09692
 H -1.85859 0.24791 1.00716
 H 2.24532 1.22560 -0.23884
 H -2.46696 -0.62194 -0.40176
13
bifur_IRC_Distances_noMW_output/new_data/bifur_traj2_Distances point 3
C 0.95428 -0.41161 -0.06002
 C -0.40754 -0.95740 -0.08964
 C 0.46740 -1.08908 -1.32021
 C 1.22041 1.06186 0.05585
 C -1.61883 -0.05568 -0.03346
 F 1.86823 -1.13256 0.65824
 F -0.61355 -2.13370 0.61762
 H 0.59025 1.64323 -0.61663
 H -1.48320 0.82082 -0.67743
 H 1.10058 1.39894 1.09523
 H -1.85495 0.24830 1.00497
 H 2.24683 1.22897 -0.23584
 H -2.46991 -0.62208 -0.39869
13
bifur_IRC_Distances_noMW_output/new_data/bifur_traj2_Distances point 4
C 0.95641 -0.41229 -0.06039
 C -0.40878 -0.95895 -0.08989
 C 0.46813 -1.09133 -1.31750
 C 1.21895 1.06160 0.05591
 C -1.61747 -0.05506 -0.03335
 F 1.87292 -1.13097 0.65632
 F -0.61837 -2.13488 0.61590
 H 0.58817 1.64169 -0.61675
 H -1.48036 0.82093 -0.67739
 H 1.09639 1.39798 1.09468
 H -1.85086 0.24963 1.00441
 H 2.24545 1.23125 -0.23454
 H -2.47058 -0.61960 -0.39740
13
bifur_IRC_Distances_noMW_output/new_data/bifur_traj2_Distances point 5
C 0.95500 -0.41406 -0.06062
 C -0.40633 -0.95960 -0.09023
 C 0.46940 -1.09430 -1.31967
 C 1.21447 1.06058 0.05578
 C -1.61355 -0.05271 -0.03316
 F 1.87353 -1.13177 0.65773
 F -0.61787 -2.13685 0.61651
 H 0.58082 1.63970 -0.61695
 H -1.47357 0.82414 -0.67722
 H 1.09131 1.39626 1.09497
 H -1.84595 0.25164 1.00498
 H 2.24226 1.23253 -0.23492
 H -2.46952 -0.61557 -0.39719
13
bifur_IRC_Distances_noMW_output/new_data/bifur_traj2_Distances point 6
C 0.95170 -0.41635 -0.06048
 C -0.40199 -0.95967 -0.09086
 C 0.47102 -1.09751 -1.32443
 C 1.20863 1.05919 0.05557
 C -1.60845 -0.04955 -0.03298
 F 1.87175 -1.13390 0.66160
 F -0.61456 -2.13902 0.61771
 H 0.57050 1.63744 -0.61707
 H -1.46555 0.82881 -0.67708
 H 1.08655 1.39437 1.09571
 H -1.84039 0.25401 1.00612
 H 2.23834 1.23316 -0.23642
 H -2.46755 -0.61097 -0.39738
13
bifur_IRC_Distances_noMW_output/new_data/bifur_traj2_Distances point 7
C 0.94765 -0.41879 -0.05989
 C -0.39698 -0.95941 -0.09187
 C 0.47286 -1.10067 -1.33020
 C 1.20249 1.05768 0.05537
 C -1.60308 -0.04618 -0.03284
 F 1.86876 -1.13659 0.66721
 F -0.61016 -2.14103 0.61842
 H 0.55878 1.63500 -0.61700
 H -1.45804 0.83382 -0.67707
 H 1.08284 1.39270 1.09663
 H -1.83429 0.25651 1.00743
 H 2.23437 1.23339 -0.23861
 H -2.46520 -0.60643 -0.39757
13
bifur_IRC_Distances_noMW_output/new_data/bifur_traj2_Distances point 8
C 0.94388 -0.42099 -0.05874
 C -0.39241 -0.95902 -0.09333
 C 0.47478 -1.10348 -1.33560
 C 1.19710 1.05632 0.05525
 C -1.59835 -0.04318 -0.03281
 F 1.86555 -1.13919 0.67394
 F -0.60617 -2.14251 0.61767
 H 0.54720 1.63253 -0.61663
 H -1.45275 0.83816 -0.67731
 H 1.08095 1.39163 1.09750
 H -1.82785 0.25890 1.00857
 H 2.23102 1.23341 -0.24113
 H -2.46297 -0.60257 -0.39739
13
bifur_IRC_Distances_noMW_output/new_data/bifur_traj2_Distances point 9
C 0.94184 -0.42237 -0.05687
 C -0.38992 -0.95873 -0.09538
 C 0.47655 -1.10538 -1.33868
 C 1.19411 1.05550 0.05532
 C -1.59565 -0.04144 -0.03293
 F 1.86343 -1.14076 0.68105
 F -0.60460 -2.14291 0.61405
 H 0.53820 1.63031 -0.61582
 H -1.45238 0.84028 -0.67791
 H 1.08224 1.39176 1.09799
 H -1.82158 0.26077 1.00904
 H 2.22935 1.23341 -0.24350
 H -2.46156 -0.60044 -0.39634
13
bifur_IRC_Distances_noMW_output/new_data/bifur_traj2_Distances point 10
C 0.94394 -0.42183 -0.05409
 C -0.39231 -0.95888 -0.09808
 C 0.47760 -1.10522 -1.33623
 C 1.19647 1.05594 0.05570
 C -1.59756 -0.04257 -0.03330
 F 1.86445 -1.13973 0.68693
 F -0.60867 -2.14122 0.60552
 H 0.53656 1.62905 -0.61439
 H -1.46148 0.83751 -0.67902
 H 1.08892 1.39411 1.09754
 H -1.81699 0.26123 1.00806
 H 2.23126 1.23362 -0.24490
 H -2.46219 -0.60201 -0.39372
13
bifur_IRC_Distances_noMW_output/new_data/bifur_traj2_Distances point 11
C 0.95133 -0.41868 -0.05078
 C -0.40095 -0.95959 -0.10096
 C 0.47729 -1.10210 -1.32650
 C 1.20586 1.05807 0.05638
 C -1.60553 -0.04752 -0.03386
 F 1.86960 -1.13529 0.68951
 F -0.61952 -2.13695 0.59217
 H 0.54607 1.62957 -0.61258
 H -1.48141 0.82852 -0.68050
 H 1.10137 1.39898 1.09586
 H -1.81633 0.25952 1.00536
 H 2.23779 1.23399 -0.24460
 H -2.46558 -0.60851 -0.38951
13
bifur_IRC_Distances_noMW_output/new_data/bifur_traj2_Distances point 12
C 0.95133 -0.41868 -0.05078
 C -0.40094 -0.95959 -0.10096
 C 0.47729 -1.10210 -1.32650
 C 1.20586 1.05807 0.05638
 C -1.60553 -0.04752 -0.03386
 F 1.86960 -1.13529 0.68951
 F -0.61951 -2.13695 0.59217
 H 0.54606 1.62957 -0.61258
 H -1.48141 0.82852 -0.68050
 H 1.10137 1.39898 1.09586
 H -1.81633 0.25952 1.00537
 H 2.23779 1.23399 -0.24460
 H -2.46558 -0.60850 -0.38951
13
bifur_IRC_Distances_noMW_output/new_data/bifur_traj2_Distances point 13
C 0.97283 -0.40769 -0.04462
 C -0.42703 -0.96094 -0.10530
 C 0.47303 -1.08930 -1.29636
 C 1.23634 1.06514 0.05790
 C -1.63166 -0.06391 -0.03500
 F 1.88410 -1.12186 0.68619
 F -0.64816 -2.12391 0.56226
 H 0.58705 1.63543 -0.60953
 H -1.53554 0.80103 -0.68344
 H 1.13429 1.41227 1.09085
 H -1.82751 0.25114 0.99807
 H 2.25886 1.23348 -0.24083
 H -2.47661 -0.63088 -0.38019
13
bifur_IRC_Distances_noMW_output/new_data/bifur_traj2_Distances point 14
C 0.98363 -0.40091 -0.04226
 C -0.44095 -0.96081 -0.10626
 C 0.46935 -1.08025 -1.28026
 C 1.25431 1.06931 0.05855
 C -1.64716 -0.07367 -0.03550
 F 1.89013 -1.11504 0.68153
 F -0.66105 -2.11606 0.54944
 H 0.61402 1.64051 -0.60858
 H -1.56442 0.78569 -0.68463
 H 1.15252 1.41953 1.08831
 H -1.83916 0.24505 0.99449
 H 2.27153 1.23178 -0.23831
 H -2.48274 -0.64513 -0.37652
13
bifur_IRC_Distances_noMW_output/new_data/bifur_traj2_Distances point 15
C 0.99304 -0.39361 -0.04067
 C -0.45407 -0.95971 -0.10605
 C 0.46463 -1.06946 -1.26549
 C 1.27304 1.07362 0.05908
 C -1.66335 -0.08386 -0.03598
 F 1.89376 -1.10909 0.67516
 F -0.67075 -2.10767 0.54018
 H 0.64382 1.64707 -0.60805
 H -1.59266 0.77055 -0.68550
 H 1.17130 1.42677 1.08609
 H -1.85511 0.23777 0.99132
 H 2.28498 1.22864 -0.23570
 H -2.48863 -0.66102 -0.37440
13
bifur_IRC_Distances_noMW_output/new_data/bifur_traj2_Distances point 16
C 0.99955 -0.38636 -0.03991
 C -0.46472 -0.95733 -0.10459
 C 0.45918 -1.05740 -1.25451
 C 1.29095 1.07767 0.05946
 C -1.67892 -0.09359 -0.03648
 F 1.89338 -1.10507 0.66824
 F -0.67500 -2.09932 0.53620
 H 0.67379 1.65480 -0.60782
 H -1.61825 0.75722 -0.68596
 H 1.18987 1.43348 1.08458
 H -1.87459 0.22977 0.98897
 H 2.29819 1.22374 -0.23363
 H -2.49342 -0.67762 -0.37454
13
bifur_IRC_Distances_noMW_output/new_data/bifur_traj2_Distances point 17
C 1.00026 -0.38131 -0.03953
 C -0.46901 -0.95382 -0.10285
 C 0.45480 -1.04729 -1.25226
 C 1.30280 1.08022 0.05958
 C -1.68932 -0.09984 -0.03693
 F 1.88712 -1.10494 0.66557
 F -0.67075 -2.09323 0.53806
 H 0.69392 1.66143 -0.60765
 H -1.63524 0.74997 -0.68598
 H 1.20481 1.43812 1.08447
 H -1.89166 0.22337 0.98836
 H 2.30744 1.21779 -0.23382
 H -2.49517 -0.69046 -0.37705
13
bifur_IRC_Distances_noMW_output/new_data/bifur_traj2_Distances point 18
C 0.99499 -0.38025 -0.03855
 C -0.46554 -0.95037 -0.10251
 C 0.45355 -1.04293 -1.25964
 C 1.30474 1.08041 0.05940
 C -1.69117 -0.10049 -0.03717
 F 1.87664 -1.10880 0.67127
 F -0.65971 -2.09118 0.54206
 H 0.69589 1.66420 -0.60730
 H -1.64013 0.75097 -0.68579
 H 1.21303 1.43973 1.08577
 H -1.89884 0.22108 0.98974
 H 2.30971 1.21280 -0.23720
 H -2.49317 -0.69517 -0.38009
13
bifur_IRC_Distances_noMW_output/new_data/bifur_traj2_Distances point 19
C 0.98653 -0.38207 -0.03672
 C -0.45743 -0.94745 -0.10376
 C 0.45488 -1.04324 -1.27216
 C 1.29986 1.07900 0.05906
 C -1.68708 -0.09730 -0.03726
 F 1.86467 -1.11478 0.68331
 F -0.64600 -2.09188 0.54506
 H 0.68447 1.66369 -0.60676
 H -1.63747 0.75713 -0.68573
 H 1.21669 1.43944 1.08784
 H -1.89732 0.22205 0.99224
 H 2.30712 1.20918 -0.24265
 H -2.48893 -0.69377 -0.38248
13
bifur_IRC_Distances_noMW_output/new_data/bifur_traj2_Distances point 20
C 0.97664 -0.38555 -0.03411
 C -0.44700 -0.94501 -0.10626
 C 0.45789 -1.04645 -1.28677
 C 1.29117 1.07670 0.05871
 C -1.67964 -0.09200 -0.03731
 F 1.85239 -1.12169 0.69925
 F -0.63173 -2.09401 0.54619
 H 0.66484 1.66097 -0.60607
 H -1.63119 0.76589 -0.68603
 H 1.21817 1.43827 1.09031
 H -1.88981 0.22507 0.99524
 H 2.30186 1.20658 -0.24920
 H -2.48358 -0.68878 -0.38397
13
bifur_IRC_Distances_noMW_output/new_data/bifur_traj2_Distances point 21
C 0.96633 -0.38998 -0.03074
 C -0.43561 -0.94297 -0.10981
 C 0.46206 -1.05147 -1.30171
 C 1.28045 1.07390 0.05844
 C -1.67038 -0.08559 -0.03741
 F 1.84044 -1.12886 0.71775
 F -0.61808 -2.09677 0.54496
 H 0.63994 1.65669 -0.60520
 H -1.62372 0.77578 -0.68683
 H 1.21896 1.43683 1.09297
 H -1.87788 0.22944 0.99838
 H 2.29523 1.20474 -0.25631
 H -2.47775 -0.68175 -0.38449
13
bifur_IRC_Distances_noMW_output/new_data/bifur_traj2_Distances point 22
C 0.95644 -0.39485 -0.02645
 C -0.42432 -0.94134 -0.11445
 C 0.46710 -1.05761 -1.31566
 C 1.26901 1.07091 0.05833
 C -1.66038 -0.07880 -0.03761
 F 1.82935 -1.13576 0.73826
 F -0.60614 -2.09956 0.54045
 H 0.61164 1.65116 -0.60410
 H -1.61716 0.78564 -0.68833
 H 1.22039 1.43565 1.09569
 H -1.86220 0.23475 1.00137
 H 2.28821 1.20355 -0.26371
 H -2.47193 -0.67374 -0.38378
13
bifur_IRC_Distances_noMW_output/new_data/bifur_traj2_Distances point 23
C 0.95643 -0.39485 -0.02646
 C -0.42432 -0.94134 -0.11445
 C 0.46710 -1.05761 -1.31566
 C 1.26900 1.07091 0.05833
 C -1.66038 -0.07879 -0.03761
 F 1.82935 -1.13576 0.73826
 F -0.60614 -2.09956 0.54045
 H 0.61163 1.65116 -0.60410
 H -1.61715 0.78564 -0.68832
 H 1.22038 1.43565 1.09569
 H -1.86220 0.23475 1.00137
 H 2.28820 1.20355 -0.26371
 H -2.47193 -0.67374 -0.38378
13
bifur_IRC_Distances_noMW_output/new_data/bifur_traj2_Distances point 24
C 0.94425 -0.40279 -0.01401
 C -0.40965 -0.93981 -0.12769
 C 0.47824 -1.06953 -1.33132
 C 1.25225 1.06625 0.05886
 C -1.64534 -0.06863 -0.03851
 F 1.81493 -1.14459 0.78250
 F -0.59602 -2.10194 0.51410
 H 0.55734 1.63813 -0.60098
 H -1.61996 0.79777 -0.69412
 H 1.23224 1.43733 1.09994
 H -1.82346 0.24573 1.00516
 H 2.27879 1.20310 -0.27776
 H -2.46360 -0.66102 -0.37618
13
bifur_IRC_Distances_noMW_output/new_data/bifur_traj2_Distances point 25
C 0.94594 -0.40340 -0.00727
 C -0.41117 -0.94021 -0.13453
 C 0.48189 -1.07192 -1.32774
 C 1.25277 1.06607 0.05939
 C -1.64544 -0.06856 -0.03896
 F 1.81512 -1.14382 0.79912
 F -0.60175 -2.09994 0.49335
 H 0.54513 1.63359 -0.59957
 H -1.63374 0.79548 -0.69753
 H 1.24349 1.44114 1.10032
 H -1.80879 0.24864 1.00498
 H 2.28005 1.20369 -0.28206
 H -2.46351 -0.66077 -0.36950
13
bifur_IRC_Distances_noMW_output/new_data/bifur_traj2_Distances point 26
C 0.95126 -0.40197 -0.00184
 C -0.41697 -0.94103 -0.13984
 C 0.48350 -1.07166 -1.31906
 C 1.25808 1.06713 0.05982
 C -1.64975 -0.07126 -0.03918
 F 1.81892 -1.14054 0.80912
 F -0.61143 -2.09663 0.47334
 H 0.54451 1.63143 -0.59874
 H -1.65069 0.78927 -0.70020
 H 1.25482 1.44563 1.09962
 H -1.80095 0.24930 1.00390
 H 2.28432 1.20442 -0.28410
 H -2.46562 -0.66407 -0.36281
13
bifur_IRC_Distances_noMW_output/new_data/bifur_traj2_Distances point 27
C 0.95834 -0.39938 0.00200
 C -0.42490 -0.94204 -0.14346
 C 0.48351 -1.06964 -1.30802
 C 1.26590 1.06887 0.06008
 C -1.65631 -0.07549 -0.03918
 F 1.82472 -1.13598 0.81343
 F -0.62254 -2.09285 0.45626
 H 0.55187 1.63114 -0.59847
 H -1.66736 0.78121 -0.70193
 H 1.26456 1.44999 1.09822
 H -1.79886 0.24836 1.00236
 H 2.29005 1.20516 -0.28439
 H -2.46898 -0.66934 -0.35690
13
bifur_IRC_Distances_noMW_output/new_data/bifur_traj2_Distances point 28
C 0.96618 -0.39617 0.00409
 C -0.43375 -0.94318 -0.14531
 C 0.48227 -1.06656 -1.29615
 C 1.27478 1.07097 0.06018
 C -1.66387 -0.08046 -0.03898
 F 1.83181 -1.13081 0.81250
 F -0.63392 -2.08913 0.44341
 H 0.56471 1.63232 -0.59860
 H -1.68172 0.77254 -0.70265
 H 1.27166 1.45369 1.09633
 H -1.80140 0.24630 1.00055
 H 2.29626 1.20597 -0.28315
 H -2.47301 -0.67548 -0.35221
13
bifur_IRC_Distances_noMW_output/new_data/bifur_traj2_Distances point 29
C 0.97407 -0.39289 0.00422
 C -0.44255 -0.94451 -0.14530
 C 0.48013 -1.06318 -1.28464
 C 1.28335 1.07309 0.06017
 C -1.67122 -0.08542 -0.03864
 F 1.83995 -1.12549 0.80641
 F -0.64491 -2.08607 0.43602
 H 0.58070 1.63446 -0.59902
 H -1.69179 0.76434 -0.70236
 H 1.27489 1.45620 1.09413
 H -1.80728 0.24366 0.99855
 H 2.30194 1.20711 -0.28041
 H -2.47727 -0.68129 -0.34912
13
bifur_IRC_Distances_noMW_output/new_data/bifur_traj2_Distances point 30
C 0.98087 -0.39053 0.00205
 C -0.44964 -0.94623 -0.14333
 C 0.47777 -1.06096 -1.27544
 C 1.28916 1.07470 0.06010
 C -1.67625 -0.08903 -0.03826
 F 1.84871 -1.12081 0.79544
 F -0.65441 -2.08480 0.43594
 H 0.59570 1.63665 -0.59956
 H -1.69418 0.75853 -0.70112
 H 1.27205 1.45661 1.09195
 H -1.81408 0.24141 0.99660
 H 2.30528 1.20907 -0.27622
 H -2.48097 -0.68461 -0.34815
13
bifur_IRC_Distances_noMW_output/new_data/bifur_traj2_Distances point 31
C 0.98422 -0.39049 -0.00203
 C -0.45211 -0.94825 -0.14000
 C 0.47645 -1.06187 -1.27198
 C 1.28873 1.07493 0.06003
 C -1.67594 -0.08927 -0.03795
 F 1.85609 -1.11832 0.78271
 F -0.65974 -2.08666 0.44397
 H 0.60247 1.63743 -0.60003
 H -1.68554 0.75803 -0.69934
 H 1.26181 1.45404 1.09057
 H -1.81767 0.24105 0.99537
 H 2.30391 1.21199 -0.27167
 H -2.48268 -0.68261 -0.34964
13
bifur_IRC_Distances_noMW_output/new_data/bifur_traj2_Distances point 32
C 0.98369 -0.39267 -0.00663
 C -0.44978 -0.95010 -0.13649
 C 0.47653 -1.06563 -1.27444
 C 1.28259 1.07380 0.05994
 C -1.67070 -0.08631 -0.03773
 F 1.86053 -1.11839 0.77214
 F -0.66019 -2.09098 0.45651
 H 0.59955 1.63651 -0.60041
 H -1.66906 0.76256 -0.69757
 H 1.24733 1.44943 1.09027
 H -1.81684 0.24268 0.99517
 H 2.29850 1.21518 -0.26810
 H -2.48215 -0.67609 -0.35266
13
bifur_IRC_Distances_noMW_output/new_data/bifur_traj2_Distances point 33
C 0.98083 -0.39597 -0.01086
 C -0.44475 -0.95166 -0.13345
 C 0.47752 -1.07076 -1.28010
 C 1.27358 1.07195 0.05982
 C -1.66299 -0.08168 -0.03755
 F 1.86268 -1.12000 0.76457
 F -0.65767 -2.09627 0.46974
 H 0.59078 1.63456 -0.60078
 H -1.64966 0.76966 -0.69605
 H 1.23189 1.44411 1.09068
 H -1.81317 0.24543 0.99571
 H 2.29125 1.21817 -0.26569
 H -2.48030 -0.66753 -0.35603
13
bifur_IRC_Distances_noMW_output/new_data/bifur_traj2_Distances point 34
C 0.98083 -0.39597 -0.01086
 C -0.44475 -0.95165 -0.13345
 C 0.47752 -1.07076 -1.28010
 C 1.27358 1.07195 0.05982
 C -1.66298 -0.08168 -0.03755
 F 1.86268 -1.12000 0.76457
 F -0.65767 -2.09628 0.46975
 H 0.59078 1.63456 -0.60078
 H -1.64966 0.76966 -0.69605
 H 1.23189 1.44411 1.09068
 H -1.81318 0.24543 0.99572
 H 2.29125 1.21817 -0.26569
 H -2.48030 -0.66753 -0.35603
13
bifur_IRC_Distances_noMW_output/new_data/bifur_traj2_Distances point 35
C 0.97350 -0.40326 -0.01732
 C -0.43303 -0.95426 -0.12931
 C 0.48066 -1.08190 -1.29283
 C 1.25411 1.06777 0.05951
 C -1.64622 -0.07151 -0.03718
 F 1.86460 -1.12430 0.75598
 F -0.65099 -2.10669 0.49131
 H 0.56728 1.62926 -0.60151
 H -1.61229 0.78501 -0.69387
 H 1.20352 1.43408 1.09213
 H -1.80179 0.25203 0.99759
 H 2.27629 1.22352 -0.26310
 H -2.47564 -0.64977 -0.36138
13
bifur_IRC_Distances_noMW_output/new_data/bifur_traj2_Distances point 36
C 0.97144 -0.40614 -0.01940
 C -0.42911 -0.95564 -0.12826
 C 0.48218 -1.08669 -1.29649
 C 1.24656 1.06614 0.05941
 C -1.63967 -0.06759 -0.03699
 F 1.86658 -1.12541 0.75329
 F -0.65012 -2.11071 0.49741
 H 0.55747 1.62664 -0.60182
 H -1.59832 0.79057 -0.69325
 H 1.19241 1.43034 1.09254
 H -1.79583 0.25499 0.99820
 H 2.27051 1.22611 -0.26212
 H -2.47410 -0.64260 -0.36252
13
bifur_IRC_Distances_noMW_output/new_data/bifur_traj2_Distances point 37
C 0.97255 -0.40748 -0.02053
 C -0.42896 -0.95730 -0.12794
 C 0.48306 -1.08976 -1.29537
 C 1.24324 1.06549 0.05940
 C -1.63673 -0.06600 -0.03681
 F 1.87096 -1.12445 0.75029
 F -0.65360 -2.11290 0.49841
 H 0.55359 1.62480 -0.60202
 H -1.59148 0.79222 -0.69298
 H 1.18538 1.42840 1.09219
 H -1.79149 0.25684 0.99796
 H 2.26771 1.22871 -0.26066
 H -2.47423 -0.63855 -0.36195
13
bifur_IRC_Distances_noMW_output/new_data/bifur_traj2_Distances point 38
C 0.97774 -0.40661 -0.02067
 C -0.43381 -0.95919 -0.12825
 C 0.48284 -1.09020 -1.28811
 C 1.24584 1.06623 0.05953
 C -1.63889 -0.06764 -0.03665
 F 1.87819 -1.12085 0.74617
 F -0.66233 -2.11258 0.49366
 H 0.55862 1.62437 -0.60212
 H -1.59411 0.78862 -0.69308
 H 1.18388 1.42885 1.09086
 H -1.79042 0.25687 0.99658
 H 2.26904 1.23111 -0.25842
 H -2.47659 -0.63897 -0.35950
13
bifur_IRC_Distances_noMW_output/new_data/bifur_traj2_Distances point 39
C 0.98573 -0.40399 -0.02019
 C -0.44224 -0.96109 -0.12884
 C 0.48163 -1.08835 -1.27644
 C 1.25306 1.06805 0.05973
 C -1.64503 -0.07181 -0.03651
 F 1.88706 -1.11541 0.74093
 F -0.67438 -2.11024 0.48515
 H 0.57087 1.62531 -0.60223
 H -1.60383 0.78106 -0.69340
 H 1.18675 1.43111 1.08883
 H -1.79265 0.25531 0.99444
 H 2.27363 1.23309 -0.25558
 H -2.48058 -0.64305 -0.35589
13
bifur_IRC_Distances_noMW_output/new_data/bifur_traj2_Distances point 40
C 0.99486 -0.40039 -0.01949
 C -0.45232 -0.96281 -0.12940
 C 0.47974 -1.08504 -1.26270
 C 1.26275 1.07045 0.05995
 C -1.65332 -0.07735 -0.03637
 F 1.89628 -1.10921 0.73487
 F -0.68752 -2.10675 0.47522
 H 0.58724 1.62720 -0.60243
 H -1.61702 0.77152 -0.69381
 H 1.19197 1.43431 1.08651
 H -1.79731 0.25274 0.99200
 H 2.28001 1.23460 -0.25243
 H -2.48536 -0.64927 -0.35192
13
bifur_IRC_Distances_noMW_output/new_data/bifur_traj2_Distances point 41
C 1.00393 -0.39638 -0.01884
 C -0.46264 -0.96422 -0.12974
 C 0.47743 -1.08088 -1.24866
 C 1.27337 1.07305 0.06015
 C -1.66241 -0.08339 -0.03623
 F 1.90491 -1.10304 0.72835
 F -0.70014 -2.10271 0.46554
 H 0.60539 1.62973 -0.60277
 H -1.63124 0.76141 -0.69419
 H 1.19824 1.43784 1.08419
 H -1.80368 0.24958 0.98957
 H 2.28715 1.23558 -0.24922
 H -2.49030 -0.65655 -0.34816
13
bifur_IRC_Distances_noMW_output/new_data/bifur_traj2_Distances point 42
C 1.01200 -0.39239 -0.01835
 C -0.47212 -0.96516 -0.12977
 C 0.47492 -1.07630 -1.23583
 C 1.28378 1.07557 0.06031
 C -1.67135 -0.08932 -0.03611
 F 1.91207 -1.09755 0.72196
 F -0.71093 -2.09856 0.45725
 H 0.62342 1.63261 -0.60318
 H -1.64493 0.75183 -0.69450
 H 1.20483 1.44131 1.08212
 H -1.81109 0.24616 0.98741
 H 2.29428 1.23593 -0.24626
 H -2.49488 -0.66412 -0.34505
13
bifur_IRC_Distances_noMW_output/new_data/bifur_traj2_Distances point 43
C 1.01801 -0.38888 -0.01792
 C -0.47958 -0.96543 -0.12961
 C 0.47256 -1.07175 -1.22597
 C 1.29281 1.07772 0.06042
 C -1.67913 -0.09442 -0.03604
 F 1.91663 -1.09349 0.71695
 F -0.71839 -2.09472 0.45117
 H 0.63904 1.63552 -0.60355
 H -1.65685 0.74390 -0.69473
 H 1.21136 1.44440 1.08057
 H -1.81859 0.24287 0.98578
 H 2.30062 1.23548 -0.24409
 H -2.49848 -0.67121 -0.34297
13
bifur_IRC_Distances_noMW_output/new_data/bifur_traj2_Distances point 44
C 1.01987 -0.38680 -0.01719
 C -0.48266 -0.96468 -0.12971
 C 0.47113 -1.06833 -1.22256
 C 1.29807 1.07890 0.06044
 C -1.68368 -0.09728 -0.03608
 F 1.91634 -1.09235 0.71645
 F -0.71972 -2.09203 0.44818
 H 0.64726 1.63760 -0.60363
 H -1.66487 0.73990 -0.69491
 H 1.21734 1.44661 1.08011
 H -1.82380 0.24062 0.98526
 H 2.30460 1.23398 -0.24398
 H -2.49988 -0.67614 -0.34239
13
bifur_IRC_Distances_noMW_output/new_data/bifur_traj2_Distances point 45
C 1.01987 -0.38679 -0.01719
 C -0.48266 -0.96469 -0.12971
 C 0.47113 -1.06833 -1.22255
 C 1.29807 1.07890 0.06044
 C -1.68369 -0.09728 -0.03608
 F 1.91635 -1.09235 0.71644
 F -0.71972 -2.09203 0.44818
 H 0.64727 1.63760 -0.60363
 H -1.66488 0.73989 -0.69491
 H 1.21734 1.44661 1.08010
 H -1.82380 0.24062 0.98526
 H 2.30461 1.23399 -0.24398
 H -2.49989 -0.67614 -0.34239
13
bifur_IRC_Distances_noMW_output/new_data/bifur_traj2_Distances point 46
C 1.00710 -0.39003 -0.01264
 C -0.47027 -0.96024 -0.13339
 C 0.47439 -1.06969 -1.24149
 C 1.29012 1.07653 0.06025
 C -1.67689 -0.09205 -0.03656
 F 1.89788 -1.10164 0.73928
 F -0.70012 -2.09271 0.44821
 H 0.62479 1.63523 -0.60218
 H -1.66426 0.74919 -0.69605
 H 1.22594 1.44713 1.08366
 H -1.81612 0.24307 0.98892
 H 2.30063 1.22865 -0.25334
 H -2.49318 -0.67343 -0.34466
13
bifur_IRC_Distances_noMW_output/new_data/bifur_traj2_Distances point 47
C 0.99624 -0.39397 -0.00866
 C -0.45890 -0.95739 -0.13713
 C 0.47837 -1.07333 -1.25720
 C 1.28064 1.07391 0.06020
 C -1.66868 -0.08616 -0.03700
 F 1.88386 -1.10938 0.75913
 F -0.68503 -2.09465 0.44699
 H 0.60022 1.63137 -0.60097
 H -1.66051 0.75855 -0.69758
 H 1.23039 1.44666 1.08685
 H -1.80466 0.24688 0.99210
 H 2.29520 1.22559 -0.26102
 H -2.48714 -0.66807 -0.34571
13
bifur_IRC_Distances_noMW_output/new_data/bifur_traj2_Distances point 48
C 0.98460 -0.39843 -0.00356
 C -0.44658 -0.95446 -0.14200
 C 0.48325 -1.07785 -1.27326
 C 1.27007 1.07096 0.06029
 C -1.65947 -0.07962 -0.03760
 F 1.86879 -1.11762 0.78213
 F -0.66951 -2.09663 0.44306
 H 0.57127 1.62641 -0.59961
 H -1.65771 0.76856 -0.70002
 H 1.23639 1.44651 1.09053
 H -1.78982 0.25158 0.99558
 H 2.28927 1.22247 -0.26958
 H -2.48057 -0.66188 -0.34596
13
bifur_IRC_Distances_noMW_output/new_data/bifur_traj2_Distances point 49
C 0.97331 -0.40288 0.00288
 C -0.43466 -0.95159 -0.14814
 C 0.48878 -1.08264 -1.28773
 C 1.25989 1.06803 0.06057
 C -1.65049 -0.07321 -0.03838
 F 1.85366 -1.12558 0.80767
 F -0.65518 -2.09807 0.43485
 H 0.54009 1.62065 -0.59818
 H -1.65815 0.77784 -0.70361
 H 1.24517 1.44727 1.09448
 H -1.77220 0.25678 0.99908
 H 2.28388 1.21932 -0.27865
 H -2.47409 -0.65590 -0.34484
13
bifur_IRC_Distances_noMW_output/new_data/bifur_traj2_Distances point 50
C 0.96393 -0.40660 0.01112
 C -0.42496 -0.94897 -0.15593
 C 0.49465 -1.08699 -1.29806
 C 1.25203 1.06557 0.06110
 C -1.64343 -0.06803 -0.03932
 F 1.83971 -1.13221 0.83555
 F -0.64420 -2.09817 0.41964
 H 0.50942 1.61439 -0.59680
 H -1.66512 0.78455 -0.70866
 H 1.25853 1.44976 1.09844
 H -1.75244 0.26199 1.00229
 H 2.28039 1.21620 -0.28795
 H -2.46852 -0.65149 -0.34141
13
bifur_IRC_Distances_noMW_output/new_data/bifur_traj2_Distances point 51
C 0.95885 -0.40850 0.02118
 C -0.42018 -0.94698 -0.16530
 C 0.50010 -1.08975 -1.30071
 C 1.24931 1.06427 0.06181
 C -1.64070 -0.06563 -0.04028
 F 1.82922 -1.13586 0.86388
 F -0.63955 -2.09609 0.39517
 H 0.48478 1.60850 -0.59586
 H -1.68180 0.78620 -0.71510
 H 1.27746 1.45476 1.10181
 H -1.73290 0.26627 1.00480
 H 2.28059 1.21334 -0.29666
 H -2.46518 -0.65054 -0.33474
13
bifur_IRC_Distances_noMW_output/new_data/bifur_traj2_Distances point 52
C 0.95879 -0.40821 0.03181
 C -0.42104 -0.94585 -0.17506
 C 0.50423 -1.09039 -1.29506
 C 1.25232 1.06437 0.06248
 C -1.64292 -0.06645 -0.04097
 F 1.82349 -1.13601 0.88919
 F -0.64162 -2.09205 0.36406
 H 0.47027 1.60393 -0.59579
 H -1.70597 0.78247 -0.72199
 H 1.29933 1.46164 1.10414
 H -1.71687 0.26891 1.00647
 H 2.28463 1.21104 -0.30381
 H -2.46463 -0.65341 -0.32546
13
bifur_IRC_Distances_noMW_output/new_data/bifur_traj2_Distances point 53
C 0.96188 -0.40654 0.04219
 C -0.42538 -0.94535 -0.18451
 C 0.50717 -1.08963 -1.28409
 C 1.25877 1.06535 0.06298
 C -1.64814 -0.06925 -0.04133
 F 1.82112 -1.13387 0.91108
 F -0.64764 -2.08707 0.33007
 H 0.46341 1.60052 -0.59665
 H -1.73300 0.77558 -0.72875
 H 1.32133 1.46924 1.10568
 H -1.70445 0.27032 1.00774
 H 2.29088 1.20920 -0.30957
 H -2.46596 -0.65850 -0.31483
13
bifur_IRC_Distances_noMW_output/new_data/bifur_traj2_Distances point 54
C 0.96645 -0.40426 0.05217
 C -0.43128 -0.94525 -0.19356
 C 0.50939 -1.08832 -1.27024
 C 1.26662 1.06670 0.06330
 C -1.65461 -0.07291 -0.04140
 F 1.82063 -1.13057 0.93056
 F -0.65539 -2.08188 0.29500
 H 0.46064 1.59775 -0.59831
 H -1.76013 0.76737 -0.73534
 H 1.34227 1.47691 1.10681
 H -1.69430 0.27116 1.00897
 H 2.29800 1.20770 -0.31445
 H -2.46830 -0.66441 -0.30351
13
bifur_IRC_Distances_noMW_output/new_data/bifur_traj2_Distances point 55
C 0.97148 -0.40190 0.06162
 C -0.43750 -0.94544 -0.20215
 C 0.51121 -1.08703 -1.25514
 C 1.27452 1.06811 0.06348
 C -1.66116 -0.07666 -0.04126
 F 1.82114 -1.12682 0.94815
 F -0.66360 -2.07698 0.26023
 H 0.45950 1.59520 -0.60054
 H -1.78562 0.75905 -0.74172
 H 1.36136 1.48420 1.10775
 H -1.68534 0.27187 1.01031
 H 2.30507 1.20654 -0.31869
 H -2.47105 -0.67014 -0.29204
13
bifur_IRC_Distances_noMW_output/new_data/bifur_traj2_Distances point 56
C 0.97148 -0.40190 0.06162
 C -0.43750 -0.94544 -0.20215
 C 0.51121 -1.08703 -1.25514
 C 1.27452 1.06811 0.06348
 C -1.66116 -0.07666 -0.04126
 F 1.82114 -1.12682 0.94815
 F -0.66360 -2.07698 0.26024
 H 0.45950 1.59520 -0.60054
 H -1.78562 0.75905 -0.74172
 H 1.36135 1.48420 1.10776
 H -1.68534 0.27187 1.01031
 H 2.30506 1.20654 -0.31869
 H -2.47105 -0.67014 -0.29204
13
bifur_IRC_Distances_noMW_output/new_data/bifur_traj2_Distances point 57
C 0.97960 -0.39880 0.07752
 C -0.44697 -0.94645 -0.21685
 C 0.51472 -1.08657 -1.22820
 C 1.28561 1.06998 0.06368
 C -1.67027 -0.08180 -0.04083
 F 1.82297 -1.12041 0.97724
 F -0.67749 -2.07009 0.20017
 H 0.45438 1.58969 -0.60530
 H -1.82456 0.74632 -0.75318
 H 1.39014 1.49561 1.10964
 H -1.66786 0.27434 1.01322
 H 2.31539 1.20553 -0.32542
 H -2.47567 -0.67734 -0.27169
13
bifur_IRC_Distances_noMW_output/new_data/bifur_traj2_Distances point 58
C 0.98053 -0.39925 0.08222
 C -0.44760 -0.94708 -0.22150
 C 0.51689 -1.08856 -1.22217
 C 1.28555 1.06974 0.06392
 C -1.67003 -0.08146 -0.04090
 F 1.82303 -1.11946 0.98684
 F -0.68052 -2.06957 0.18350
 H 0.44623 1.58641 -0.60647
 H -1.83232 0.74495 -0.75724
 H 1.39640 1.49801 1.11083
 H -1.65823 0.27671 1.01446
 H 2.31607 1.20596 -0.32761
 H -2.47601 -0.67639 -0.26589
13
bifur_IRC_Distances_noMW_output/new_data/bifur_traj2_Distances point 59
C 0.97841 -0.40137 0.08359
 C -0.44446 -0.94755 -0.22325
 C 0.51927 -1.09208 -1.22433
 C 1.28068 1.06852 0.06435
 C -1.66568 -0.07866 -0.04135
 F 1.82187 -1.12084 0.99152
 F -0.67953 -2.07147 0.18116
 H 0.43379 1.58313 -0.60604
 H -1.82963 0.74817 -0.75930
 H 1.39561 1.49736 1.11216
 H -1.64879 0.27971 1.01522
 H 2.31283 1.20692 -0.32874
 H -2.47437 -0.67184 -0.26499
13
bifur_IRC_Distances_noMW_output/new_data/bifur_traj2_Distances point 60
C 0.97412 -0.40454 0.08228
 C -0.43873 -0.94781 -0.22262
 C 0.52157 -1.09635 -1.23261
 C 1.27263 1.06667 0.06486
 C -1.65864 -0.07426 -0.04202
 F 1.81983 -1.12389 0.99203
 F -0.67554 -2.07498 0.19002
 H 0.41935 1.58021 -0.60440
 H -1.81919 0.75456 -0.75956
 H 1.38955 1.49447 1.11345
 H -1.64053 0.28285 1.01554
 H 2.30694 1.20816 -0.32901
 H -2.47135 -0.66507 -0.26794
13
bifur_IRC_Distances_noMW_output/new_data/bifur_traj2_Distances point 61
C 0.96899 -0.40806 0.07939
 C -0.43201 -0.94796 -0.22055
 C 0.52354 -1.10071 -1.24360
 C 1.26337 1.06460 0.06533
 C -1.65058 -0.06932 -0.04272
 F 1.81765 -1.12759 0.98972
 F -0.67022 -2.07917 0.20479
 H 0.40525 1.57778 -0.60227
 H -1.80464 0.76228 -0.75861
 H 1.38045 1.49040 1.11450
 H -1.63394 0.28579 1.01555
 H 2.29999 1.20951 -0.32866
 H -2.46785 -0.65755 -0.27286
13
bifur_IRC_Distances_noMW_output/new_data/bifur_traj2_Distances point 62
C 0.96424 -0.41132 0.07578
 C -0.42574 -0.94815 -0.21779
 C 0.52499 -1.10460 -1.25444
 C 1.25458 1.06269 0.06567
 C -1.64296 -0.06472 -0.04327
 F 1.81614 -1.13103 0.98554
 F -0.66515 -2.08328 0.22121
 H 0.39361 1.57598 -0.60018
 H -1.78898 0.76972 -0.75690
 H 1.37008 1.48603 1.11513
 H -1.62941 0.28824 1.01532
 H 2.29326 1.21092 -0.32782
 H -2.46466 -0.65047 -0.27824
13
bifur_IRC_Distances_noMW_output/new_data/bifur_traj2_Distances point 63
C 0.96117 -0.41367 0.07209
 C -0.42143 -0.94852 -0.21486
 C 0.52562 -1.10739 -1.26259
 C 1.24805 1.06133 0.06581
 C -1.63734 -0.06141 -0.04353
 F 1.81618 -1.13330 0.97991
 F -0.66191 -2.08660 0.23588
 H 0.38705 1.57510 -0.59856
 H -1.77516 0.77525 -0.75471
 H 1.36005 1.48217 1.11509
 H -1.62780 0.28975 1.01482
 H 2.28807 1.21238 -0.32648
 H -2.46255 -0.64511 -0.28287
13
bifur_IRC_Distances_noMW_output/new_data/bifur_traj2_Distances point 64
C 0.96165 -0.41410 0.06901
 C -0.42134 -0.94919 -0.21228
 C 0.52490 -1.10794 -1.26473
 C 1.24652 1.06118 0.06565
 C -1.63609 -0.06088 -0.04333
 F 1.81900 -1.13310 0.97302
 F -0.66271 -2.08800 0.24481
 H 0.38993 1.57579 -0.59785
 H -1.76736 0.77648 -0.75226
 H 1.35267 1.47995 1.11398
 H -1.63084 0.28951 1.01388
 H 2.28634 1.21376 -0.32455
 H -2.46267 -0.64348 -0.28534
13
bifur_IRC_Distances_noMW_output/new_data/bifur_traj2_Distances point 65
C 0.96748 -0.41153 0.06749
 C -0.42775 -0.95023 -0.21079
 C 0.52234 -1.10501 -1.25738
 C 1.25290 1.06289 0.06511
 C -1.64173 -0.06467 -0.04251
 F 1.82556 -1.12919 0.96555
 F -0.66967 -2.08618 0.24334
 H 0.40642 1.57868 -0.59855
 H -1.77045 0.77088 -0.74993
 H 1.35094 1.48068 1.11143
 H -1.64011 0.28669 1.01239
 H 2.29020 1.21483 -0.32205
 H -2.46612 -0.64783 -0.28409
13
bifur_IRC_Distances_noMW_output/new_data/bifur_traj2_Distances point 66
C 0.97745 -0.40657 0.06756
 C -0.43924 -0.95148 -0.21047
 C 0.51844 -1.09933 -1.24211
 C 1.26560 1.06606 0.06429
 C -1.65285 -0.07191 -0.04121
 F 1.83481 -1.12237 0.95837
 F -0.68151 -2.08164 0.23245
 H 0.43307 1.58317 -0.60044
 H -1.78279 0.75974 -0.74800
 H 1.35439 1.48398 1.10786
 H -1.65383 0.28192 1.01057
 H 2.29865 1.21548 -0.31931
 H -2.47218 -0.65704 -0.27954
13
bifur_IRC_Distances_noMW_output/new_data/bifur_traj2_Distances point 67
C 0.97744 -0.40657 0.06756
 C -0.43924 -0.95148 -0.21047
 C 0.51844 -1.09933 -1.24211
 C 1.26559 1.06606 0.06429
 C -1.65285 -0.07191 -0.04121
 F 1.83481 -1.12237 0.95837
 F -0.68151 -2.08164 0.23245
 H 0.43307 1.58317 -0.60044
 H -1.78279 0.75974 -0.74800
 H 1.35439 1.48397 1.10786
 H -1.65383 0.28193 1.01057
 H 2.29865 1.21548 -0.31931
 H -2.47218 -0.65704 -0.27954
13
bifur_IRC_Distances_noMW_output/new_data/bifur_traj2_Distances point 68
C 1.00095 -0.39457 0.06854
 C -0.46660 -0.95422 -0.21035
 C 0.50908 -1.08540 -1.20375
 C 1.29623 1.07363 0.06229
 C -1.67959 -0.08948 -0.03804
 F 1.85632 -1.10600 0.94235
 F -0.70978 -2.07004 0.20319
 H 0.49606 1.59375 -0.60548
 H -1.81329 0.73259 -0.74403
 H 1.36412 1.49244 1.09942
 H -1.68631 0.27059 1.00652
 H 2.31952 1.21648 -0.31306
 H -2.48673 -0.67977 -0.26760
13
bifur_IRC_Distances_noMW_output/new_data/bifur_traj2_Distances point 69
C 1.01187 -0.38899 0.06762
 C -0.47925 -0.95556 -0.20901
 C 0.50418 -1.07868 -1.18647
 C 1.31013 1.07715 0.06131
 C -1.69171 -0.09766 -0.03650
 F 1.86716 -1.09837 0.93141
 F -0.72299 -2.06487 0.19362
 H 0.52710 1.59926 -0.60763
 H -1.82428 0.72027 -0.74118
 H 1.36597 1.49555 1.09503
 H -1.70349 0.26495 1.00425
 H 2.32885 1.21716 -0.30917
 H -2.49354 -0.69022 -0.26326
13
bifur_IRC_Distances_noMW_output/new_data/bifur_traj2_Distances point 70
C 1.02119 -0.38432 0.06472
 C -0.48991 -0.95686 -0.20595
 C 0.49936 -1.07282 -1.17335
 C 1.32134 1.08011 0.06048
 C -1.70153 -0.10449 -0.03522
 F 1.87757 -1.09192 0.91709
 F -0.73426 -2.06104 0.19223
 H 0.55574 1.60476 -0.60895
 H -1.82936 0.71042 -0.73740
 H 1.36380 1.49694 1.09080
 H -1.72066 0.25967 1.00169
 H 2.33600 1.21820 -0.30442
 H -2.49929 -0.69865 -0.26170
13
bifur_IRC_Distances_noMW_output/new_data/bifur_traj2_Distances point 71
C 1.02777 -0.38136 0.05925
 C -0.49707 -0.95819 -0.20075
 C 0.49512 -1.06884 -1.16710
 C 1.32783 1.08206 0.05998
 C -1.70727 -0.10882 -0.03445
 F 1.88692 -1.08751 0.89904
 F -0.74226 -2.05964 0.20249
 H 0.57859 1.60965 -0.60898
 H -1.82582 0.70484 -0.73272
 H 1.35598 1.49575 1.08719
 H -1.73598 0.25543 0.99888
 H 2.33936 1.21990 -0.29870
 H -2.50317 -0.70326 -0.26415
13
bifur_IRC_Distances_noMW_output/new_data/bifur_traj2_Distances point 72
C 1.03013 -0.38111 0.05169
 C -0.49883 -0.95957 -0.19399
 C 0.49245 -1.06826 -1.16977
 C 1.32726 1.08242 0.05996
 C -1.70692 -0.10921 -0.03438
 F 1.89382 -1.08613 0.87969
 F -0.74529 -2.06174 0.22439
 H 0.59010 1.61269 -0.60760
 H -1.81219 0.70549 -0.72787
 H 1.34216 1.49152 1.08495
 H -1.74578 0.25343 0.99634
 H 2.33731 1.22243 -0.29275
 H -2.50421 -0.70197 -0.27066
13
bifur_IRC_Distances_noMW_output/new_data/bifur_traj2_Distances point 73
C 1.02826 -0.38361 0.04374
 C -0.49518 -0.96098 -0.18731
 C 0.49193 -1.07147 -1.17969
 C 1.31974 1.08111 0.06029
 C -1.70056 -0.10559 -0.03484
 F 1.89764 -1.08766 0.86315
 F -0.74348 -2.06703 0.25184
 H 0.58821 1.61307 -0.60542
 H -1.79094 0.71203 -0.72381
 H 1.32447 1.48509 1.08434
 H -1.74787 0.25426 0.99463
 H 2.33026 1.22560 -0.28776
 H -2.50247 -0.69481 -0.27918
13
bifur_IRC_Distances_noMW_output/new_data/bifur_traj2_Distances point 74
C 1.02354 -0.38808 0.03684
 C -0.48785 -0.96244 -0.18194
 C 0.49331 -1.07760 -1.19314
 C 1.30752 1.07861 0.06075
 C -1.69009 -0.09921 -0.03551
 F 1.89907 -1.09105 0.85160
 F -0.73871 -2.07422 0.27832
 H 0.57556 1.61095 -0.60313
 H -1.76609 0.72232 -0.72093
 H 1.30550 1.47774 1.08494
 H -1.74295 0.25751 0.99392
 H 2.32010 1.22913 -0.28435
 H -2.49892 -0.68367 -0.28738
13
bifur_IRC_Distances_noMW_output/new_data/bifur_traj2_Distances point 75
C 1.01751 -0.39362 0.03156
 C -0.47874 -0.96398 -0.17832
 C 0.49611 -1.08558 -1.20717
 C 1.29287 1.07543 0.06122
 C -1.67745 -0.09137 -0.03617
 F 1.89930 -1.09519 0.84510
 F -0.73306 -2.08214 0.30027
 H 0.55587 1.60688 -0.60106
 H -1.74070 0.73425 -0.71923
 H 1.28695 1.47043 1.08624
 H -1.73272 0.26249 0.99400
 H 2.30857 1.23287 -0.28248
 H -2.49451 -0.67047 -0.29398
13
bifur_IRC_Distances_noMW_output/new_data/bifur_traj2_Distances point 76
C 1.01143 -0.39959 0.02800
 C -0.46935 -0.96569 -0.17649
 C 0.49986 -1.09456 -1.21980
 C 1.27748 1.07199 0.06167
 C -1.66409 -0.08306 -0.03674
 F 1.89941 -1.09927 0.84285
 F -0.72820 -2.09001 0.31622
 H 0.53217 1.60136 -0.59927
 H -1.71683 0.74625 -0.71860
 H 1.26978 1.46371 1.08783
 H -1.71859 0.26862 0.99457
 H 2.29689 1.23681 -0.28182
 H -2.48996 -0.65655 -0.29843
13
bifur_IRC_Distances_noMW_output/new_data/bifur_traj2_Distances point 77
C 1.00640 -0.40547 0.02617
 C -0.46097 -0.96773 -0.17640
 C 0.50424 -1.10397 -1.22951
 C 1.26267 1.06860 0.06212
 C -1.65114 -0.07505 -0.03720
 F 1.90051 -1.10255 0.84387
 F -0.72567 -2.09732 0.32535
 H 0.50691 1.59478 -0.59773
 H -1.69601 0.75710 -0.71900
 H 1.25460 1.45797 1.08938
 H -1.70160 0.27545 0.99530
 H 2.28592 1.24105 -0.28198
 H -2.48587 -0.64288 -0.30038
13
bifur_IRC_Distances_noMW_output/new_data/bifur_traj2_Distances point 78
C 1.00640 -0.40547 0.02617
 C -0.46097 -0.96773 -0.17640
 C 0.50424 -1.10397 -1.22951
 C 1.26267 1.06860 0.06212
 C -1.65114 -0.07505 -0.03720
 F 1.90051 -1.10255 0.84387
 F -0.72567 -2.09732 0.32535
 H 0.50691 1.59478 -0.59773
 H -1.69601 0.75710 -0.71900
 H 1.25461 1.45797 1.08938
 H -1.70160 0.27545 0.99530
 H 2.28592 1.24105 -0.28198
 H -2.48587 -0.64288 -0.30038
13
bifur_IRC_Distances_noMW_output/new_data/bifur_traj2_Distances point 79
C 1.00467 -0.41487 0.02747
 C -0.45285 -0.97383 -0.18123
 C 0.51354 -1.12209 -1.23285
 C 1.24024 1.06342 0.06306
 C -1.63118 -0.06303 -0.03764
 F 1.91101 -1.10317 0.85108
 F -0.73463 -2.10866 0.31925
 H 0.46230 1.57984 -0.59547
 H -1.66986 0.77008 -0.72267
 H 1.23205 1.45089 1.09095
 H -1.66303 0.28964 0.99582
 H 2.26953 1.25143 -0.28278
 H -2.48178 -0.61965 -0.29499
13
bifur_IRC_Distances_noMW_output/new_data/bifur_traj2_Distances point 80
C 1.00978 -0.41752 0.03014
 C -0.45516 -0.97827 -0.18565
 C 0.51768 -1.12990 -1.22398
 C 1.23481 1.06221 0.06350
 C -1.62612 -0.06024 -0.03748
 F 1.92225 -1.09925 0.85459
 F -0.74815 -2.11221 0.30375
 H 0.44813 1.57245 -0.59493
 H -1.66619 0.77034 -0.72560
 H 1.22476 1.44986 1.09036
 H -1.64430 0.29610 0.99512
 H 2.26535 1.25787 -0.28245
 H -2.48283 -0.61145 -0.28738
13
bifur_IRC_Distances_noMW_output/new_data/bifur_traj2_Distances point 81
C 1.01771 -0.41914 0.03341
 C -0.46045 -0.98343 -0.19066
 C 0.52138 -1.13705 -1.21007
 C 1.23212 1.06167 0.06387
 C -1.62343 -0.05899 -0.03710
 F 1.93643 -1.09327 0.85709
 F -0.76573 -2.11493 0.28325
 H 0.43862 1.56534 -0.59475
 H -1.66624 0.76774 -0.72885
 H 1.21869 1.44980 1.08905
 H -1.62669 0.30215 0.99394
 H 2.26300 1.26493 -0.28155
 H -2.48542 -0.60482 -0.27765
13
bifur_IRC_Distances_noMW_output/new_data/bifur_traj2_Distances point 82
C 1.02671 -0.42049 0.03680
 C -0.46676 -0.98901 -0.19583
 C 0.52495 -1.14422 -1.19402
 C 1.23014 1.06131 0.06422
 C -1.62135 -0.05814 -0.03660
 F 1.95199 -1.08643 0.85881
 F -0.78489 -2.11763 0.26095
 H 0.43061 1.55818 -0.59474
 H -1.66692 0.76427 -0.73227
 H 1.21235 1.44985 1.08749
 H -1.60933 0.30828 0.99256
 H 2.26107 1.27243 -0.28034
 H -2.48857 -0.59842 -0.26702
13
bifur_IRC_Distances_noMW_output/new_data/bifur_traj2_Distances point 83
C 1.03550 -0.42212 0.03998
 C -0.47263 -0.99480 -0.20089
 C 0.52868 -1.15194 -1.17810
 C 1.22729 1.06074 0.06459
 C -1.61852 -0.05681 -0.03613
 F 1.96782 -1.07962 0.86008
 F -0.80395 -2.12093 0.23919
 H 0.42139 1.55063 -0.59463
 H -1.66605 0.76145 -0.73580
 H 1.20473 1.44945 1.08603
 H -1.59121 0.31493 0.99114
 H 2.25850 1.28023 -0.27908
 H -2.49154 -0.59120 -0.25638
13
bifur_IRC_Distances_noMW_output/new_data/bifur_traj2_Distances point 84
C 1.04305 -0.42447 0.04270
 C -0.47694 -1.00060 -0.20561
 C 0.53279 -1.16056 -1.16429
 C 1.22235 1.05965 0.06506
 C -1.61389 -0.05432 -0.03580
 F 1.98301 -1.07358 0.86117
 F -0.82158 -2.12530 0.22007
 H 0.40883 1.54242 -0.59414
 H -1.66211 0.76046 -0.73938
 H 1.19520 1.44814 1.08501
 H -1.57148 0.32241 0.98975
 H 2.25447 1.28817 -0.27800
 H -2.49370 -0.58244 -0.24655
13
bifur_IRC_Distances_noMW_output/new_data/bifur_traj2_Distances point 85
C 1.04811 -0.42788 0.04462
 C -0.47848 -1.00596 -0.20959
 C 0.53736 -1.17005 -1.15514
 C 1.21437 1.05780 0.06569
 C -1.60662 -0.05013 -0.03579
 F 1.99610 -1.06927 0.86237
 F -0.83587 -2.13096 0.20638
 H 0.39128 1.53359 -0.59293
 H -1.65385 0.76248 -0.74283
 H 1.18356 1.44558 1.08478
 H -1.54998 0.33076 0.98852
 H 2.24839 1.29580 -0.27736
 H -2.49435 -0.57178 -0.23873
13
bifur_IRC_Distances_noMW_output/new_data/bifur_traj2_Distances point 86
C 1.04943 -0.43237 0.04539
 C -0.47625 -1.01018 -0.21234
 C 0.54218 -1.17980 -1.15320
 C 1.20310 1.05511 0.06649
 C -1.59651 -0.04409 -0.03622
 F 2.00518 -1.06770 0.86401
 F -0.84460 -2.13769 0.20098
 H 0.36843 1.52469 -0.59086
 H -1.64093 0.76823 -0.74575
 H 1.17047 1.44173 1.08563
 H -1.52779 0.33946 0.98761
 H 2.24019 1.30227 -0.27743
 H -2.49291 -0.55966 -0.23431
13
bifur_IRC_Distances_noMW_output/new_data/bifur_traj2_Distances point 87
C 1.04670 -0.43752 0.04497
 C -0.47035 -1.01273 -0.21359
 C 0.54677 -1.18871 -1.15895
 C 1.18963 1.05182 0.06736
 C -1.58453 -0.03681 -0.03703
 F 2.00909 -1.06918 0.86614
 F -0.84666 -2.14466 0.20452
 H 0.34245 1.51666 -0.58818
 H -1.62460 0.77718 -0.74778
 H 1.15737 1.43701 1.08745
 H -1.50716 0.34755 0.98722
 H 2.23074 1.30680 -0.27826
 H -2.48944 -0.54740 -0.23387
13
bifur_IRC_Distances_noMW_output/new_data/bifur_traj2_Distances point 88
C 1.04117 -0.44251 0.04371
 C -0.46236 -1.01362 -0.21355
 C 0.55057 -1.19581 -1.16977
 C 1.17623 1.04852 0.06814
 C -1.57266 -0.02956 -0.03799
 F 2.00848 -1.07285 0.86845
 F -0.84331 -2.15083 0.21427
 H 0.31748 1.51039 -0.58552
 H -1.60765 0.78741 -0.74879
 H 1.14592 1.43226 1.08972
 H -1.49055 0.35406 0.98736
 H 2.22158 1.30921 -0.27953
 H -2.48490 -0.53667 -0.23651
13
bifur_IRC_Distances_noMW_output/new_data/bifur_traj2_Distances point 89
C 1.04117 -0.44251 0.04371
 C -0.46236 -1.01362 -0.21355
 C 0.55057 -1.19581 -1.16977
 C 1.17623 1.04852 0.06814
 C -1.57266 -0.02956 -0.03799
 F 2.00848 -1.07285 0.86845
 F -0.84331 -2.15083 0.21427
 H 0.31748 1.51039 -0.58552
 H -1.60765 0.78741 -0.74879
 H 1.14592 1.43226 1.08972
 H -1.49055 0.35406 0.98736
 H 2.22158 1.30921 -0.27953
 H -2.48490 -0.53667 -0.23652
13
bifur_IRC_Distances_noMW_output/new_data/bifur_traj2_Distances point 90
C 1.02900 -0.44949 0.04055
 C -0.44767 -1.01246 -0.21148
 C 0.55475 -1.20338 -1.19250
 C 1.15697 1.04374 0.06900
 C -1.55569 -0.01916 -0.03944
 F 2.00093 -1.08135 0.87170
 F -0.83033 -2.15845 0.23738
 H 0.28343 1.50412 -0.58206
 H -1.58162 0.80405 -0.74852
 H 1.13137 1.42526 1.09349
 H -1.47311 0.36096 0.98856
 H 2.20881 1.30957 -0.28183
 H -2.47684 -0.52341 -0.24484
13
bifur_IRC_Distances_noMW_output/new_data/bifur_traj2_Distances point 91
C 1.02484 -0.45087 0.03922
 C -0.44337 -1.01130 -0.21013
 C 0.55508 -1.20394 -1.20008
 C 1.15298 1.04275 0.06905
 C -1.55223 -0.01701 -0.03975
 F 1.99683 -1.08435 0.87203
 F -0.82440 -2.15962 0.24610
 H 0.27739 1.50399 -0.58153
 H -1.57529 0.80831 -0.74768
 H 1.12883 1.42364 1.09443
 H -1.47231 0.36136 0.98918
 H 2.20625 1.30849 -0.28239
 H -2.47461 -0.52144 -0.24844
13
bifur_IRC_Distances_noMW_output/new_data/bifur_traj2_Distances point 92
C 1.02313 -0.45051 0.03831
 C -0.44224 -1.01015 -0.20887
 C 0.55417 -1.20233 -1.20329
 C 1.15366 1.04293 0.06887
 C -1.55291 -0.01739 -0.03973
 F 1.99378 -1.08570 0.87120
 F -0.82053 -2.15887 0.25100
 H 0.28014 1.50582 -0.58184
 H -1.57487 0.80883 -0.74659
 H 1.12984 1.42359 1.09450
 H -1.47682 0.35972 0.98959
 H 2.20676 1.30698 -0.28235
 H -2.47413 -0.52292 -0.25081
13
bifur_IRC_Distances_noMW_output/new_data/bifur_traj2_Distances point 93
C 1.02450 -0.44831 0.03801
 C -0.44488 -1.00922 -0.20793
 C 0.55209 -1.19863 -1.20106
 C 1.15939 1.04437 0.06848
 C -1.55804 -0.02048 -0.03936
 F 1.99255 -1.08493 0.86918
 F -0.81977 -2.15617 0.25083
 H 0.29206 1.50946 -0.58297
 H -1.58108 0.80512 -0.74541
 H 1.13455 1.42529 1.09361
 H -1.48626 0.35614 0.98964
 H 2.21057 1.30529 -0.28163
 H -2.47568 -0.52793 -0.25138
13
bifur_IRC_Distances_noMW_output/new_data/bifur_traj2_Distances point 94
C 1.02873 -0.44461 0.03841
 C -0.45089 -1.00868 -0.20750
 C 0.54916 -1.19341 -1.19364
 C 1.16924 1.04683 0.06794
 C -1.56680 -0.02580 -0.03870
 F 1.99338 -1.08215 0.86634
 F -0.82234 -2.15190 0.24542
 H 0.31119 1.51429 -0.58475
 H -1.59296 0.79773 -0.74436
 H 1.14224 1.42849 1.09188
 H -1.49905 0.35121 0.98932
 H 2.21711 1.30369 -0.28035
 H -2.47903 -0.53570 -0.25000
13
bifur_IRC_Distances_noMW_output/new_data/bifur_traj2_Distances point 95
C 1.03447 -0.44026 0.03927
 C -0.45856 -1.00842 -0.20747
 C 0.54593 -1.18764 -1.18331
 C 1.18089 1.04973 0.06734
 C -1.57711 -0.03212 -0.03789
 F 1.99552 -1.07828 0.86323
 F -0.82691 -2.14694 0.23685
 H 0.33324 1.51943 -0.58685
 H -1.60739 0.78857 -0.74351
 H 1.15114 1.43239 1.08975
 H -1.51283 0.34589 0.98881
 H 2.22488 1.30228 -0.27884
 H -2.48326 -0.54461 -0.24739
13
bifur_IRC_Distances_noMW_output/new_data/bifur_traj2_Distances point 96
C 1.03987 -0.43608 0.04004
 C -0.46586 -1.00810 -0.20736
 C 0.54276 -1.18202 -1.17343
 C 1.19204 1.05250 0.06674
 C -1.58696 -0.03820 -0.03710
 F 1.99749 -1.07463 0.86010
 F -0.83116 -2.14212 0.22882
 H 0.35448 1.52444 -0.58891
 H -1.62098 0.77982 -0.74262
 H 1.15955 1.43609 1.08769
 H -1.52627 0.34072 0.98835
 H 2.23237 1.30083 -0.27735
 H -2.48731 -0.55325 -0.24497
13
bifur_IRC_Distances_noMW_output/new_data/bifur_traj2_Distances point 97
C 1.04376 -0.43238 0.04026
 C -0.47160 -1.00736 -0.20670
 C 0.53968 -1.17657 -1.16632
 C 1.20170 1.05490 0.06617
 C -1.59553 -0.04349 -0.03643
 F 1.99802 -1.07206 0.85692
 F -0.83329 -2.13773 0.22415
 H 0.37352 1.52940 -0.59075
 H -1.63215 0.77264 -0.74142
 H 1.16692 1.43917 1.08598
 H -1.53943 0.33571 0.98808
 H 2.23891 1.29898 -0.27603
 H -2.49053 -0.56120 -0.24392
13
bifur_IRC_Distances_noMW_output/new_data/bifur_traj2_Distances point 98
C 1.04541 -0.42933 0.03974
 C -0.47508 -1.00593 -0.20526
 C 0.53670 -1.17123 -1.16345
 C 1.20944 1.05681 0.06566
 C -1.60243 -0.04772 -0.03597
 F 1.99618 -1.07114 0.85386
 F -0.83209 -2.13390 0.22448
 H 0.38966 1.53441 -0.59221
 H -1.64030 0.76765 -0.73978
 H 1.17328 1.44146 1.08482
 H -1.55245 0.33080 0.98808
 H 2.24423 1.29643 -0.27504
 H -2.49254 -0.56832 -0.24494
13
bifur_IRC_Distances_noMW_output/new_data/bifur_traj2_Distances point 99
C 1.04411 -0.42718 0.03843
 C -0.47559 -1.00361 -0.20296
 C 0.53397 -1.16615 -1.16612
 C 1.21457 1.05806 0.06526
 C -1.60707 -0.05051 -0.03581
 F 1.99117 -1.07239 0.85140
 F -0.82653 -2.13084 0.23087
 H 0.40151 1.53933 -0.59309
 H -1.64482 0.76556 -0.73774
 H 1.17854 1.44279 1.08446
 H -1.56480 0.32616 0.98844
 H 2.24788 1.29300 -0.27463
 H -2.49294 -0.57423 -0.24850
13
bifur_IRC_Distances_noMW_output/new_data/bifur_traj2_Distances point 100
C 1.04411 -0.42718 0.03844
 C -0.47559 -1.00361 -0.20296
 C 0.53397 -1.16615 -1.16612
 C 1.21457 1.05806 0.06526
 C -1.60707 -0.05051 -0.03581
 F 1.99117 -1.07238 0.85140
 F -0.82654 -2.13084 0.23087
 H 0.40152 1.53933 -0.59309
 H -1.64483 0.76556 -0.73774
 H 1.17854 1.44279 1.08446
 H -1.56480 0.32616 0.98844
 H 2.24788 1.29300 -0.27463
 H -2.49294 -0.57423 -0.24850
13
bifur_IRC_Distances_noMW_output/new_data/bifur_traj2_Distances point 101
C 1.03049 -0.42719 0.03390
 C -0.46469 -0.99645 -0.19653
 C 0.53075 -1.15917 -1.19111
 C 1.21292 1.05753 0.06497
 C -1.60601 -0.04936 -0.03667
 F 1.97028 -1.08281 0.85117
 F -0.80040 -2.12883 0.26240
 H 0.40362 1.54672 -0.59256
 H -1.63903 0.77321 -0.73333
 H 1.18382 1.44153 1.08703
 H -1.58183 0.31989 0.99067
 H 2.24748 1.28398 -0.27667
 H -2.48740 -0.57906 -0.26325
13
bifur_IRC_Distances_noMW_output/new_data/bifur_traj2_Distances point 102
C 1.01950 -0.42969 0.03145
 C -0.45410 -0.99262 -0.19347
 C 0.53096 -1.15872 -1.21023
 C 1.20553 1.05563 0.06508
 C -1.59973 -0.04514 -0.03752
 F 1.95689 -1.09084 0.85405
 F -0.78284 -2.13042 0.28279
 H 0.39195 1.54781 -0.59137
 H -1.62846 0.78253 -0.73173
 H 1.18261 1.43891 1.08974
 H -1.58331 0.31951 0.99247
 H 2.24298 1.27969 -0.27905
 H -2.48197 -0.57664 -0.27222
13
bifur_IRC_Distances_noMW_output/new_data/bifur_traj2_Distances point 103
C 1.00868 -0.43307 0.02960
 C -0.44301 -0.98956 -0.19137
 C 0.53224 -1.16023 -1.22829
 C 1.19604 1.05320 0.06530
 C -1.59154 -0.03979 -0.03838
 F 1.94499 -1.09858 0.85820
 F -0.76694 -2.13307 0.30037
 H 0.37542 1.54704 -0.59004
 H -1.61590 0.79277 -0.73093
 H 1.17948 1.43579 1.09262
 H -1.58019 0.32088 0.99435
 H 2.23706 1.27658 -0.28168
 H -2.47632 -0.57196 -0.27975
13
bifur_IRC_Distances_noMW_output/new_data/bifur_traj2_Distances point 104
C 0.99972 -0.43650 0.02865
 C -0.43339 -0.98750 -0.19042
 C 0.53410 -1.16281 -1.24262
 C 1.18669 1.05082 0.06557
 C -1.58340 -0.03457 -0.03911
 F 1.93595 -1.10488 0.86295
 F -0.75482 -2.13592 0.31268
 H 0.35797 1.54504 -0.58882
 H -1.60442 0.80190 -0.73094
 H 1.17593 1.43298 1.09518
 H -1.57413 0.32326 0.99598
 H 2.23123 1.27471 -0.28417
 H -2.47143 -0.56655 -0.28492
13
bifur_IRC_Distances_noMW_output/new_data/bifur_traj2_Distances point 105
C 0.99321 -0.43946 0.02861
 C -0.42610 -0.98631 -0.19053
 C 0.53616 -1.16567 -1.25250
 C 1.17886 1.04881 0.06587
 C -1.57652 -0.03020 -0.03971
 F 1.92987 -1.10939 0.86790
 F -0.74688 -2.13837 0.31938
 H 0.34212 1.54246 -0.58777
 H -1.59587 0.80892 -0.73161
 H 1.17317 1.43094 1.09722
 H -1.56671 0.32599 0.99723
 H 2.22638 1.27384 -0.28636
 H -2.46770 -0.56155 -0.28773
13
bifur_IRC_Distances_noMW_output/new_data/bifur_traj2_Distances point 106
C 0.98937 -0.44162 0.02934
 C -0.42155 -0.98586 -0.19146
 C 0.53807 -1.16824 -1.25789
 C 1.17336 1.04738 0.06618
 C -1.57164 -0.02712 -0.04016
 F 1.92658 -1.11202 0.87257
 F -0.74297 -2.14010 0.32097
 H 0.32964 1.53984 -0.58693
 H -1.59109 0.81334 -0.73274
 H 1.17181 1.42986 1.09866
 H -1.55933 0.32853 0.99803
 H 2.22305 1.27370 -0.28812
 H -2.46530 -0.55769 -0.28845
13
bifur_IRC_Distances_noMW_output/new_data/bifur_traj2_Distances point 107
C 0.98824 -0.44277 0.03048
 C -0.41990 -0.98604 -0.19279
 C 0.53951 -1.17008 -1.25900
 C 1.17065 1.04664 0.06643
 C -1.56918 -0.02558 -0.04042
 F 1.92598 -1.11277 0.87614
 F -0.74277 -2.14100 0.31858
 H 0.32208 1.53771 -0.58639
 H -1.59007 0.81502 -0.73398
 H 1.17175 1.42970 1.09938
 H -1.55341 0.33044 0.99832
 H 2.22146 1.27413 -0.28923
 H -2.46434 -0.55542 -0.28752
13
bifur_IRC_Distances_noMW_output/new_data/bifur_traj2_Distances point 108
C 0.98963 -0.44286 0.03138
 C -0.42099 -0.98677 -0.19389
 C 0.54014 -1.17096 -1.25648
 C 1.17070 1.04664 0.06655
 C -1.56915 -0.02559 -0.04042
 F 1.92800 -1.11175 0.87727
 F -0.74570 -2.14116 0.31432
 H 0.32064 1.53655 -0.58624
 H -1.59154 0.81421 -0.73479
 H 1.17198 1.43008 1.09926
 H -1.55039 0.33137 0.99809
 H 2.22149 1.27507 -0.28934
 H -2.46480 -0.55481 -0.28570
13
bifur_IRC_Distances_noMW_output/new_data/bifur_traj2_Distances point 109
C 0.99303 -0.44204 0.03095
 C -0.42425 -0.98797 -0.19372
 C 0.53957 -1.17086 -1.25174
 C 1.17285 1.04726 0.06644
 C -1.57102 -0.02688 -0.04012
 F 1.93258 -1.10932 0.87388
 F -0.75075 -2.14104 0.31185
 H 0.32611 1.53687 -0.58657
 H -1.59265 0.81176 -0.73437
 H 1.17033 1.43018 1.09819
 H -1.55185 0.33102 0.99731
 H 2.22254 1.27650 -0.28789
 H -2.46647 -0.55549 -0.28423
13
bifur_IRC_Distances_noMW_output/new_data/bifur_traj2_Distances point 110
C 0.99679 -0.44097 0.02835
 C -0.42784 -0.98935 -0.19149
 C 0.53790 -1.17024 -1.24765
 C 1.17515 1.04803 0.06609
 C -1.57312 -0.02843 -0.03957
 F 1.93846 -1.10657 0.86527
 F -0.75563 -2.14137 0.31529
 H 0.33608 1.53859 -0.58726
 H -1.58974 0.80964 -0.73227
 H 1.16475 1.42902 1.09652
 H -1.55757 0.32969 0.99622
 H 2.22327 1.27823 -0.28485
 H -2.46847 -0.55628 -0.28464
13
bifur_IRC_Distances_noMW_output/new_data/bifur_traj2_Distances point 111
C 0.99679 -0.44097 0.02835
 C -0.42784 -0.98935 -0.19149
 C 0.53790 -1.17024 -1.24765
 C 1.17515 1.04803 0.06609
 C -1.57312 -0.02843 -0.03957
 F 1.93845 -1.10657 0.86527
 F -0.75563 -2.14137 0.31529
 H 0.33607 1.53859 -0.58726
 H -1.58975 0.80965 -0.73227
 H 1.16475 1.42902 1.09652
 H -1.55757 0.32969 0.99622
 H 2.22327 1.27823 -0.28485
 H -2.46847 -0.55628 -0.28464
13
bifur_IRC_Distances_noMW_output/new_data/bifur_traj2_Distances point 112
C 1.00013 -0.44078 0.01952
 C -0.43007 -0.99173 -0.18380
 C 0.53444 -1.17075 -1.24751
 C 1.17364 1.04822 0.06529
 C -1.57208 -0.02840 -0.03857
 F 1.94829 -1.10376 0.84288
 F -0.75965 -2.14499 0.33663
 H 0.35057 1.54201 -0.58858
 H -1.57025 0.81145 -0.72610
 H 1.14439 1.42290 1.09381
 H -1.56945 0.32778 0.99452
 H 2.22025 1.28180 -0.27759
 H -2.47020 -0.55376 -0.29048
13
bifur_IRC_Distances_noMW_output/new_data/bifur_traj2_Distances point 113
C 0.99914 -0.44226 0.01441
 C -0.42789 -0.99280 -0.17952
 C 0.53358 -1.17289 -1.25162
 C 1.16853 1.04725 0.06495
 C -1.56775 -0.02605 -0.03823
 F 1.95172 -1.10407 0.83217
 F -0.75876 -2.14858 0.35159
 H 0.35057 1.54237 -0.58901
 H -1.55407 0.81608 -0.72298
 H 1.13038 1.41815 1.09324
 H -1.57186 0.32837 0.99419
 H 2.21585 1.28378 -0.27432
 H -2.46945 -0.54935 -0.29487
13
bifur_IRC_Distances_noMW_output/new_data/bifur_traj2_Distances point 114
C 0.99636 -0.44508 0.00916
 C -0.42330 -0.99397 -0.17536
 C 0.53366 -1.17686 -1.25830
 C 1.15983 1.04539 0.06468
 C -1.56024 -0.02177 -0.03798
 F 1.95451 -1.10551 0.82264
 F -0.75637 -2.15364 0.36819
 H 0.34399 1.54120 -0.58927
 H -1.53311 0.82352 -0.72011
 H 1.11337 1.41218 1.09328
 H -1.57029 0.33056 0.99431
 H 2.20911 1.28619 -0.27153
 H -2.46751 -0.54220 -0.29971
13
bifur_IRC_Distances_noMW_output/new_data/bifur_traj2_Distances point 115
C 0.99253 -0.44917 0.00416
 C -0.41696 -0.99553 -0.17178
 C 0.53485 -1.18288 -1.26624
 C 1.14783 1.04270 0.06447
 C -1.54979 -0.01574 -0.03778
 F 1.95760 -1.10752 0.81472
 F -0.75389 -2.16008 0.38441
 H 0.33082 1.53813 -0.58938
 H -1.50821 0.83322 -0.71771
 H 1.09354 1.40521 1.09378
 H -1.56388 0.33462 0.99476
 H 2.20026 1.28936 -0.26925
 H -2.46469 -0.53232 -0.30416
13
bifur_IRC_Distances_noMW_output/new_data/bifur_traj2_Distances point 116
C 0.98956 -0.45358 0.00021
 C -0.41115 -0.99770 -0.16944
 C 0.53685 -1.19003 -1.27235
 C 1.13518 1.03981 0.06436
 C -1.53868 -0.00935 -0.03759
 F 1.96227 -1.10886 0.80877
 F -0.75382 -2.16683 0.39632
 H 0.31463 1.53360 -0.58933
 H -1.48409 0.84272 -0.71615
 H 1.07370 1.39846 1.09431
 H -1.55358 0.33991 0.99515
 H 2.19110 1.29335 -0.26740
 H -2.46200 -0.52150 -0.30685
13
bifur_IRC_Distances_noMW_output/new_data/bifur_traj2_Distances point 117
C 0.98891 -0.45715 -0.00222
 C -0.40789 -1.00030 -0.16856
 C 0.53902 -1.19667 -1.27445
 C 1.12514 1.03750 0.06438
 C -1.52978 -0.00430 -0.03742
 F 1.96865 -1.10865 0.80462
 F -0.75728 -2.17249 0.40176
 H 0.30059 1.52881 -0.58914
 H -1.46599 0.84946 -0.71554
 H 1.05753 1.39327 1.09448
 H -1.54231 0.34512 0.99510
 H 2.18378 1.29764 -0.26583
 H -2.46038 -0.51225 -0.30720
13
bifur_IRC_Distances_noMW_output/new_data/bifur_traj2_Distances point 118
C 0.99051 -0.45953 -0.00337
 C -0.40735 -1.00308 -0.16873
 C 0.54094 -1.20211 -1.27282
 C 1.11855 1.03599 0.06451
 C -1.52387 -0.00102 -0.03728
 F 1.97611 -1.10699 0.80163
 F -0.76357 -2.17670 0.40183
 H 0.29069 1.52450 -0.58884
 H -1.45470 0.85304 -0.71563
 H 1.04579 1.38984 1.09425
 H -1.53197 0.34958 0.99458
 H 2.17883 1.30183 -0.26439
 H -2.45996 -0.50535 -0.30574
13
bifur_IRC_Distances_noMW_output/new_data/bifur_traj2_Distances point 119
C 0.99400 -0.46076 -0.00364
 C -0.40921 -1.00592 -0.16956
 C 0.54246 -1.20624 -1.26811
 C 1.11525 1.03526 0.06470
 C -1.52083 0.00057 -0.03716
 F 1.98430 -1.10413 0.79911
 F -0.77193 -2.17956 0.39798
 H 0.28531 1.52097 -0.58851
 H -1.44934 0.85378 -0.71615
 H 1.03799 1.38794 1.09362
 H -1.52343 0.35308 0.99363
 H 2.17608 1.30579 -0.26292
 H -2.46062 -0.50077 -0.30299
13
bifur_IRC_Distances_noMW_output/new_data/bifur_traj2_Distances point 120
C 0.99913 -0.46090 -0.00332
 C -0.41320 -1.00878 -0.17075
 C 0.54345 -1.20903 -1.26072
 C 1.11503 1.03527 0.06490
 C -1.52051 0.00056 -0.03701
 F 1.99302 -1.10020 0.79649
 F -0.78189 -2.18117 0.39125
 H 0.28470 1.51839 -0.58825
 H -1.44904 0.85196 -0.71692
 H 1.03353 1.38733 1.09261
 H -1.51726 0.35549 0.99233
 H 2.17535 1.30947 -0.26129
 H -2.46230 -0.49838 -0.29933
13
bifur_IRC_Distances_noMW_output/new_data/bifur_traj2_Distances point 121
C 1.00571 -0.46002 -0.00270
 C -0.41907 -1.01164 -0.17205
 C 0.54384 -1.21058 -1.25095
 C 1.11760 1.03598 0.06508
 C -1.52265 -0.00091 -0.03679
 F 2.00226 -1.09532 0.79329
 F -0.79312 -2.18171 0.38244
 H 0.28884 1.51686 -0.58818
 H -1.45283 0.84789 -0.71774
 H 1.03170 1.38776 1.09120
 H -1.51375 0.35679 0.99073
 H 2.17641 1.31289 -0.25934
 H -2.46493 -0.49799 -0.29500
13
bifur_IRC_Distances_noMW_output/new_data/bifur_traj2_Distances point 122
C 1.00571 -0.46002 -0.00270
 C -0.41907 -1.01164 -0.17205
 C 0.54384 -1.21058 -1.25096
 C 1.11760 1.03598 0.06508
 C -1.52265 -0.00091 -0.03679
 F 2.00226 -1.09532 0.79329
 F -0.79312 -2.18171 0.38245
 H 0.28884 1.51686 -0.58818
 H -1.45283 0.84789 -0.71774
 H 1.03170 1.38776 1.09120
 H -1.51376 0.35679 0.99073
 H 2.17641 1.31289 -0.25934
 H -2.46493 -0.49799 -0.29500
13
bifur_IRC_Distances_noMW_output/new_data/bifur_traj2_Distances point 123
C 1.02235 -0.45595 -0.00141
 C -0.43519 -1.01760 -0.17432
 C 0.54294 -1.21092 -1.22548
 C 1.12891 1.03896 0.06529
 C -1.53242 -0.00718 -0.03608
 F 2.02267 -1.08310 0.78362
 F -0.81874 -2.18057 0.36137
 H 0.30913 1.51649 -0.58888
 H -1.46786 0.83479 -0.71911
 H 1.03228 1.39046 1.08728
 H -1.51394 0.35671 0.98691
 H 2.18242 1.31941 -0.25405
 H -2.47254 -0.50150 -0.28514
13
bifur_IRC_Distances_noMW_output/new_data/bifur_traj2_Distances point 124
C 1.02987 -0.45383 -0.00109
 C -0.44265 -1.02014 -0.17497
 C 0.54214 -1.21054 -1.21369
 C 1.13470 1.04048 0.06530
 C -1.53745 -0.01039 -0.03569
 F 2.03160 -1.07753 0.77838
 F -0.82987 -2.17974 0.35246
 H 0.32015 1.51698 -0.58949
 H -1.47487 0.82852 -0.71951
 H 1.03281 1.39175 1.08540
 H -1.51582 0.35609 0.98525
 H 2.18558 1.32207 -0.25139
 H -2.47618 -0.50372 -0.28098
13
bifur_IRC_Distances_noMW_output/new_data/bifur_traj2_Distances point 125
C 1.03504 -0.45223 -0.00097
 C -0.44786 -1.02181 -0.17528
 C 0.54143 -1.21004 -1.20547
 C 1.13899 1.04162 0.06528
 C -1.54120 -0.01278 -0.03539
 F 2.03759 -1.07369 0.77444
 F -0.83733 -2.17901 0.34658
 H 0.32854 1.51761 -0.59002
 H -1.47985 0.82403 -0.71968
 H 1.03335 1.39269 1.08407
 H -1.51788 0.35540 0.98413
 H 2.18796 1.32376 -0.24944
 H -2.47877 -0.50554 -0.27823
13
bifur_IRC_Distances_noMW_output/new_data/bifur_traj2_Distances point 126
C 1.03799 -0.45109 -0.00093
 C -0.45100 -1.02259 -0.17534
 C 0.54078 -1.20928 -1.20072
 C 1.14206 1.04242 0.06524
 C -1.54389 -0.01448 -0.03521
 F 2.04062 -1.07154 0.77203
 F -0.84124 -2.17825 0.34337
 H 0.33452 1.51841 -0.59043
 H -1.48343 0.82110 -0.71969
 H 1.03437 1.39346 1.08327
 H -1.52016 0.35457 0.98352
 H 2.18976 1.32445 -0.24829
 H -2.48037 -0.50717 -0.27682
13
bifur_IRC_Distances_noMW_output/new_data/bifur_traj2_Distances point 127
C 1.03876 -0.45037 -0.00087
 C -0.45213 -1.02245 -0.17522
 C 0.54023 -1.20822 -1.19940
 C 1.14401 1.04291 0.06519
 C -1.54562 -0.01552 -0.03514
 F 2.04064 -1.07105 0.77138
 F -0.84166 -2.17739 0.34260
 H 0.33816 1.51936 -0.59066
 H -1.48595 0.81963 -0.71958
 H 1.03613 1.39414 1.08299
 H -1.52261 0.35358 0.98340
 H 2.19105 1.32409 -0.24802
 H -2.48099 -0.50870 -0.27666
13
bifur_IRC_Distances_noMW_output/new_data/bifur_traj2_Distances point 128
C 1.03722 -0.45012 -0.00072
 C -0.45113 -1.02136 -0.17500
 C 0.53983 -1.20691 -1.20171
 C 1.14473 1.04305 0.06514
 C -1.54629 -0.01585 -0.03522
 F 2.03750 -1.07234 0.77278
 F -0.83843 -2.17646 0.34419
 H 0.33904 1.52039 -0.59066
 H -1.48743 0.81972 -0.71940
 H 1.03874 1.39475 1.08329
 H -1.52500 0.35251 0.98378
 H 2.19177 1.32267 -0.24872
 H -2.48056 -0.51006 -0.27775
13
bifur_IRC_Distances_noMW_output/new_data/bifur_traj2_Distances point 129
C 1.03350 -0.45038 -0.00046
 C -0.44806 -1.01943 -0.17474
 C 0.53965 -1.20549 -1.20742
 C 1.14411 1.04282 0.06510
 C -1.54579 -0.01540 -0.03543
 F 2.03147 -1.07528 0.77616
 F -0.83184 -2.17555 0.34792
 H 0.33698 1.52137 -0.59043
 H -1.48773 0.82138 -0.71919
 H 1.04197 1.39524 1.08415
 H -1.52700 0.35150 0.98465
 H 2.19184 1.32031 -0.25037
 H -2.47910 -0.51109 -0.27995
13
bifur_IRC_Distances_noMW_output/new_data/bifur_traj2_Distances point 130
C 1.02894 -0.45090 -0.00022
 C -0.44412 -1.01724 -0.17442
 C 0.53960 -1.20419 -1.21444
 C 1.14275 1.04240 0.06506
 C -1.54466 -0.01455 -0.03569
 F 2.02446 -1.07884 0.78015
 F -0.82403 -2.17479 0.35260
 H 0.33350 1.52224 -0.59013
 H -1.48717 0.82381 -0.71897
 H 1.04507 1.39555 1.08524
 H -1.52864 0.35061 0.98571
 H 2.19149 1.31769 -0.25232
 H -2.47721 -0.51179 -0.28258
13
bifur_IRC_Distances_noMW_output/new_data/bifur_traj2_Distances point 131
C 1.02564 -0.45115 -0.00023
 C -0.44135 -1.01558 -0.17397
 C 0.53936 -1.20299 -1.21950
 C 1.14208 1.04217 0.06500
 C -1.54411 -0.01410 -0.03586
 F 2.01929 -1.08140 0.78256
 F -0.81817 -2.17412 0.35649
 H 0.33189 1.52318 -0.59002
 H -1.48681 0.82543 -0.71866
 H 1.04736 1.39578 1.08598
 H -1.53068 0.34970 0.98649
 H 2.19142 1.31567 -0.25358
 H -2.47592 -0.51258 -0.28471
13
bifur_IRC_Distances_noMW_output/new_data/bifur_traj2_Distances point 132
C 1.02429 -0.45080 -0.00057
 C -0.44052 -1.01459 -0.17328
 C 0.53870 -1.20158 -1.22164
 C 1.14291 1.04237 0.06490
 C -1.54490 -0.01452 -0.03587
 F 2.01656 -1.08249 0.78260
 F -0.81503 -2.17332 0.35923
 H 0.33397 1.52456 -0.59022
 H -1.48747 0.82553 -0.71815
 H 1.04908 1.39610 1.08615
 H -1.53408 0.34839 0.98683
 H 2.19212 1.31433 -0.25382
 H -2.47562 -0.51398 -0.28616
13
bifur_IRC_Distances_noMW_output/new_data/bifur_traj2_Distances point 133
C 1.02428 -0.45080 -0.00057
 C -0.44052 -1.01459 -0.17328
 C 0.53870 -1.20158 -1.22164
 C 1.14291 1.04237 0.06490
 C -1.54490 -0.01452 -0.03587
 F 2.01655 -1.08250 0.78261
 F -0.81502 -2.17332 0.35923
 H 0.33397 1.52456 -0.59022
 H -1.48747 0.82553 -0.71815
 H 1.04908 1.39610 1.08615
 H -1.53408 0.34839 0.98683
 H 2.19212 1.31433 -0.25383
 H -2.47562 -0.51398 -0.28616
13
bifur_IRC_Distances_noMW_output/new_data/bifur_traj2_Distances point 134
C 1.02660 -0.44797 -0.00243
 C -0.44428 -1.01388 -0.17075
 C 0.53556 -1.19701 -1.21845
 C 1.14995 1.04422 0.06448
 C -1.55124 -0.01841 -0.03547
 F 2.01660 -1.08097 0.77567
 F -0.81488 -2.17060 0.36292
 H 0.35093 1.52961 -0.59165
 H -1.49275 0.82101 -0.71621
 H 1.05229 1.39736 1.08486
 H -1.54738 0.34367 0.98641
 H 2.19646 1.31278 -0.25143
 H -2.47785 -0.51980 -0.28795
13
bifur_IRC_Distances_noMW_output/new_data/bifur_traj2_Distances point 135
C 1.02940 -0.44562 -0.00408
 C -0.44808 -1.01380 -0.16870
 C 0.53306 -1.19367 -1.21445
 C 1.15573 1.04576 0.06417
 C -1.55643 -0.02165 -0.03510
 F 2.01821 -1.07900 0.76900
 F -0.81645 -2.16867 0.36520
 H 0.36511 1.53343 -0.59284
 H -1.49678 0.81698 -0.71470
 H 1.05393 1.39820 1.08362
 H -1.55760 0.34012 0.98582
 H 2.19992 1.31212 -0.24901
 H -2.48002 -0.52420 -0.28893
13
bifur_IRC_Distances_noMW_output/new_data/bifur_traj2_Distances point 136
C 1.03249 -0.44286 -0.00643
 C -0.45237 -1.01364 -0.16587
 C 0.52991 -1.18962 -1.21012
 C 1.16241 1.04755 0.06378
 C -1.56245 -0.02542 -0.03468
 F 2.02000 -1.07679 0.76020
 F -0.81787 -2.16648 0.36930
 H 0.38226 1.53820 -0.59434
 H -1.50067 0.81246 -0.71271
 H 1.05525 1.39896 1.08217
 H -1.57034 0.33576 0.98514
 H 2.20389 1.31127 -0.24587
 H -2.48252 -0.52939 -0.29059
13
bifur_IRC_Distances_noMW_output/new_data/bifur_traj2_Distances point 137
C 1.03477 -0.44006 -0.00975
 C -0.45599 -1.01310 -0.16195
 C 0.52622 -1.18503 -1.20725
 C 1.16892 1.04933 0.06332
 C -1.56836 -0.02915 -0.03424
 F 2.02086 -1.07512 0.74950
 F -0.81753 -2.16437 0.37714
 H 0.40069 1.54381 -0.59607
 H -1.50271 0.80860 -0.71010
 H 1.05556 1.39921 1.08079
 H -1.58533 0.33075 0.98458
 H 2.20770 1.30993 -0.24224
 H -2.48480 -0.53480 -0.29372
13
bifur_IRC_Distances_noMW_output/new_data/bifur_traj2_Distances point 138
C 1.03473 -0.43802 -0.01347
 C -0.45720 -1.01193 -0.15760
 C 0.52277 -1.18080 -1.20810
 C 1.17324 1.05055 0.06287
 C -1.57237 -0.03166 -0.03393
 F 2.01932 -1.07511 0.73968
 F -0.81382 -2.16288 0.38851
 H 0.41551 1.54918 -0.59762
 H -1.50157 0.80700 -0.70733
 H 1.05472 1.39872 1.08003
 H -1.59960 0.32612 0.98449
 H 2.21018 1.30797 -0.23921
 H -2.48591 -0.53912 -0.29831
13
bifur_IRC_Distances_noMW_output/new_data/bifur_traj2_Distances point 139
C 1.03239 -0.43679 -0.01704
 C -0.45601 -1.01009 -0.15335
 C 0.51980 -1.17703 -1.21246
 C 1.17543 1.05120 0.06244
 C -1.57453 -0.03297 -0.03376
 F 2.01514 -1.07679 0.73211
 F -0.80687 -2.16188 0.40180
 H 0.42594 1.55398 -0.59888
 H -1.49827 0.80750 -0.70469
 H 1.05364 1.39783 1.07995
 H -1.61232 0.32206 0.98492
 H 2.21146 1.30535 -0.23726
 H -2.48581 -0.54237 -0.30379
13
bifur_IRC_Distances_noMW_output/new_data/bifur_traj2_Distances point 140
C 1.02805 -0.43615 -0.02035
 C -0.45280 -1.00762 -0.14924
 C 0.51719 -1.17348 -1.21977
 C 1.17605 1.05142 0.06202
 C -1.57533 -0.03336 -0.03368
 F 2.00850 -1.07995 0.72674
 F -0.79700 -2.16114 0.41642
 H 0.43294 1.55842 -0.59991
 H -1.49354 0.80963 -0.70220
 H 1.05277 1.39673 1.08045
 H -1.62402 0.31839 0.98583
 H 2.21190 1.30207 -0.23636
 H -2.48472 -0.54496 -0.30994
13
bifur_IRC_Distances_noMW_output/new_data/bifur_traj2_Distances point 141
C 1.02186 -0.43606 -0.02341
 C -0.44774 -1.00455 -0.14531
 C 0.51491 -1.17012 -1.22972
 C 1.17527 1.05125 0.06158
 C -1.57491 -0.03293 -0.03368
 F 1.99953 -1.08446 0.72348
 F -0.78436 -2.16061 0.43208
 H 0.43687 1.56255 -0.60076
 H -1.48756 0.81323 -0.69985
 H 1.05217 1.39546 1.08148
 H -1.63491 0.31506 0.98723
 H 2.21160 1.29813 -0.23646
 H -2.48272 -0.54696 -0.31665
13
bifur_IRC_Distances_noMW_output/new_data/bifur_traj2_Distances point 142
C 1.01410 -0.43645 -0.02614
 C -0.44109 -1.00100 -0.14164
 C 0.51298 -1.16699 -1.24178
 C 1.17324 1.05075 0.06112
 C -1.57341 -0.03176 -0.03372
 F 1.98860 -1.09010 0.72222
 F -0.76945 -2.16029 0.44823
 H 0.43799 1.56633 -0.60149
 H -1.48054 0.81808 -0.69768
 H 1.05180 1.39407 1.08296
 H -1.64491 0.31210 0.98906
 H 2.21065 1.29367 -0.23748
 H -2.47996 -0.54841 -0.32366
13
bifur_IRC_Distances_noMW_output/new_data/bifur_traj2_Distances point 143
C 1.00572 -0.43712 -0.02838
 C -0.43374 -0.99732 -0.13845
 C 0.51141 -1.16420 -1.25444
 C 1.17055 1.05005 0.06067
 C -1.57133 -0.03020 -0.03379
 F 1.97690 -1.09617 0.72262
 F -0.75386 -2.16006 0.46339
 H 0.43711 1.56962 -0.60210
 H -1.47344 0.82342 -0.69583
 H 1.05186 1.39276 1.08469
 H -1.65372 0.30958 0.99112
 H 2.20937 1.28910 -0.23917
 H -2.47684 -0.54945 -0.33033
13
bifur_IRC_Distances_noMW_output/new_data/bifur_traj2_Distances point 144
C 1.00572 -0.43712 -0.02838
 C -0.43374 -0.99732 -0.13845
 C 0.51141 -1.16420 -1.25444
 C 1.17055 1.05005 0.06067
 C -1.57133 -0.03020 -0.03379
 F 1.97690 -1.09616 0.72262
 F -0.75386 -2.16006 0.46339
 H 0.43712 1.56962 -0.60210
 H -1.47345 0.82341 -0.69583
 H 1.05186 1.39276 1.08468
 H -1.65372 0.30958 0.99112
 H 2.20937 1.28910 -0.23916
 H -2.47684 -0.54946 -0.33033
13
bifur_IRC_Distances_noMW_output/new_data/bifur_traj2_Distances point 145
C 0.99393 -0.43779 -0.03031
 C -0.42365 -0.99186 -0.13503
 C 0.50948 -1.15985 -1.27159
 C 1.16774 1.04924 0.06012
 C -1.56922 -0.02843 -0.03395
 F 1.95942 -1.10478 0.72595
 F -0.73184 -2.15897 0.48128
 H 0.43547 1.57407 -0.60269
 H -1.46695 0.83000 -0.69396
 H 1.05514 1.39197 1.08725
 H -1.66549 0.30605 0.99409
 H 2.20847 1.28218 -0.24252
 H -2.47249 -0.55183 -0.33865
13
bifur_IRC_Distances_noMW_output/new_data/bifur_traj2_Distances point 146
C 0.99166 -0.43743 -0.02981
 C -0.42214 -0.99033 -0.13497
 C 0.50903 -1.15803 -1.27467
 C 1.16871 1.04939 0.06008
 C -1.57012 -0.02881 -0.03409
 F 1.95476 -1.10659 0.72851
 F -0.72713 -2.15774 0.48275
 H 0.43623 1.57531 -0.60254
 H -1.46945 0.83015 -0.69400
 H 1.05922 1.39292 1.08782
 H -1.66850 0.30483 0.99463
 H 2.20951 1.28010 -0.24387
 H -2.47178 -0.55377 -0.33984
13
bifur_IRC_Distances_noMW_output/new_data/bifur_traj2_Distances point 147
C 0.99122 -0.43657 -0.02843
 C -0.42252 -0.98927 -0.13584
 C 0.50878 -1.15612 -1.27499
 C 1.17126 1.04991 0.06018
 C -1.57236 -0.03003 -0.03428
 F 1.95186 -1.10719 0.73187
 F -0.72545 -2.15591 0.48017
 H 0.43818 1.57622 -0.60211
 H -1.47570 0.82845 -0.69457
 H 1.06531 1.39479 1.08802
 H -1.67035 0.30369 0.99467
 H 2.21160 1.27852 -0.24518
 H -2.47184 -0.55647 -0.33951
13
bifur_IRC_Distances_noMW_output/new_data/bifur_traj2_Distances point 148
C 0.99201 -0.43525 -0.02632
 C -0.42427 -0.98840 -0.13739
 C 0.50860 -1.15388 -1.27342
 C 1.17526 1.05076 0.06036
 C -1.57581 -0.03200 -0.03452
 F 1.94982 -1.10702 0.73607
 F -0.72565 -2.15344 0.47457
 H 0.44135 1.57705 -0.60148
 H -1.48524 0.82526 -0.69554
 H 1.07345 1.39750 1.08799
 H -1.67178 0.30243 0.99439
 H 2.21471 1.27707 -0.24658
 H -2.47245 -0.56008 -0.33814
13
bifur_IRC_Distances_noMW_output/new_data/bifur_traj2_Distances point 149
C 0.99333 -0.43350 -0.02370
 C -0.42681 -0.98743 -0.13932
 C 0.50831 -1.15104 -1.27091
 C 1.18050 1.05189 0.06059
 C -1.58034 -0.03461 -0.03479
 F 1.94773 -1.10654 0.74097
 F -0.72641 -2.15032 0.46727
 H 0.44588 1.57813 -0.60078
 H -1.49735 0.82101 -0.69674
 H 1.08354 1.40091 1.08786
 H -1.67371 0.30080 0.99399
 H 2.21873 1.27538 -0.24816
 H -2.47340 -0.56470 -0.33628
13
bifur_IRC_Distances_noMW_output/new_data/bifur_traj2_Distances point 150
C 0.99450 -0.43122 -0.02089
 C -0.42961 -0.98596 -0.14118
 C 0.50758 -1.14709 -1.26843
 C 1.18709 1.05332 0.06078
 C -1.58606 -0.03790 -0.03508
 F 1.94445 -1.10624 0.74623
 F -0.72622 -2.14639 0.45986
 H 0.45253 1.58004 -0.60015
 H -1.51163 0.81599 -0.69792
 H 1.09572 1.40496 1.08776
 H -1.67766 0.29834 0.99364
 H 2.22378 1.27290 -0.24998
 H -2.47448 -0.57075 -0.33464
13
bifur_IRC_Distances_noMW_output/new_data/bifur_traj2_Distances point 151
C 0.99444 -0.42809 -0.01855
 C -0.43201 -0.98327 -0.14206
 C 0.50569 -1.14084 -1.26762
 C 1.19558 1.05517 0.06085
 C -1.59354 -0.04217 -0.03537
 F 1.93802 -1.10689 0.75078
 F -0.72243 -2.14130 0.45552
 H 0.46356 1.58401 -0.59982
 H -1.52767 0.81046 -0.69859
 H 1.11049 1.40958 1.08784
 H -1.68698 0.29404 0.99359
 H 2.23031 1.26860 -0.25196
 H -2.47546 -0.57931 -0.33462
13
bifur_IRC_Distances_noMW_output/new_data/bifur_traj2_Distances point 152
C 0.99208 -0.42484 -0.01802
 C -0.43250 -0.97955 -0.14079
 C 0.50259 -1.13324 -1.27039
 C 1.20367 1.05696 0.06069
 C -1.60080 -0.04624 -0.03559
 F 1.92861 -1.10906 0.75221
 F -0.71372 -2.13638 0.45876
 H 0.47726 1.58988 -0.60003
 H -1.53995 0.80654 -0.69809
 H 1.12358 1.41322 1.08827
 H -1.70163 0.28838 0.99406
 H 2.23656 1.26289 -0.25348
 H -2.47574 -0.58856 -0.33760
13
bifur_IRC_Distances_noMW_output/new_data/bifur_traj2_Distances point 153
C 0.98823 -0.42209 -0.01857
 C -0.43134 -0.97560 -0.13849
 C 0.49931 -1.12596 -1.27553
 C 1.21001 1.05835 0.06043
 C -1.60660 -0.04941 -0.03578
 F 1.91817 -1.11213 0.75212
 F -0.70262 -2.13236 0.46629
 H 0.48975 1.59592 -0.60044
 H -1.54802 0.80450 -0.69707
 H 1.13394 1.41571 1.08901
 H -1.71708 0.28287 0.99486
 H 2.24157 1.25697 -0.25477
 H -2.47531 -0.59677 -0.34206
13
bifur_IRC_Distances_noMW_output/new_data/bifur_traj2_Distances point 154
C 0.98336 -0.41965 -0.01927
 C -0.42910 -0.97142 -0.13602
 C 0.49613 -1.11886 -1.28212
 C 1.21541 1.05948 0.06015
 C -1.61158 -0.05202 -0.03600
 F 1.90667 -1.11585 0.75239
 F -0.68999 -2.12872 0.47518
 H 0.50078 1.60185 -0.60083
 H -1.55462 0.80349 -0.69600
 H 1.14370 1.41782 1.09001
 H -1.73237 0.27760 0.99592
 H 2.24598 1.25078 -0.25637
 H -2.47436 -0.60449 -0.34707
13
bifur_IRC_Distances_noMW_output/new_data/bifur_traj2_Distances point 155
C 0.98335 -0.41965 -0.01927
 C -0.42910 -0.97142 -0.13602
 C 0.49613 -1.11886 -1.28212
 C 1.21541 1.05948 0.06015
 C -1.61158 -0.05202 -0.03600
 F 1.90666 -1.11585 0.75240
 F -0.68999 -2.12872 0.47518
 H 0.50077 1.60185 -0.60083
 H -1.55463 0.80349 -0.69600
 H 1.14371 1.41782 1.09001
 H -1.73237 0.27760 0.99593
 H 2.24599 1.25078 -0.25637
 H -2.47436 -0.60450 -0.34707
13
bifur_IRC_Distances_noMW_output/new_data/bifur_traj2_Distances point 156
C 0.97275 -0.41511 -0.01943
 C -0.42374 -0.96285 -0.13226
 C 0.49054 -1.10516 -1.29610
 C 1.22536 1.06145 0.05969
 C -1.62077 -0.05667 -0.03655
 F 1.88232 -1.12383 0.75666
 F -0.66393 -2.12156 0.49024
 H 0.51901 1.61272 -0.60124
 H -1.56918 0.80209 -0.69459
 H 1.16501 1.42242 1.09245
 H -1.76012 0.26800 0.99834
 H 2.25454 1.23809 -0.26091
 H -2.47179 -0.61958 -0.35631
13
bifur_IRC_Distances_noMW_output/new_data/bifur_traj2_Distances point 157
C 0.97002 -0.41287 -0.01825
 C -0.42322 -0.95973 -0.13198
 C 0.48865 -1.09960 -1.29927
 C 1.23075 1.06252 0.05962
 C -1.62560 -0.05925 -0.03683
 F 1.87383 -1.12603 0.76036
 F -0.65619 -2.11799 0.49146
 H 0.52654 1.61653 -0.60111
 H -1.57914 0.79988 -0.69467
 H 1.17612 1.42531 1.09317
 H -1.76945 0.26439 0.99895
 H 2.25904 1.23329 -0.26311
 H -2.47134 -0.62646 -0.35835
13
bifur_IRC_Distances_noMW_output/new_data/bifur_traj2_Distances point 158
C 0.97056 -0.41078 -0.01629
 C -0.42531 -0.95822 -0.13302
 C 0.48764 -1.09577 -1.29786
 C 1.23629 1.06368 0.05971
 C -1.63042 -0.06202 -0.03704
 F 1.87053 -1.12595 0.76409
 F -0.65506 -2.11476 0.48686
 H 0.53288 1.61859 -0.60078
 H -1.59040 0.79611 -0.69531
 H 1.18591 1.42839 1.09317
 H -1.77399 0.26208 0.99877
 H 2.26341 1.23071 -0.26456
 H -2.47204 -0.63205 -0.35773
13
bifur_IRC_Distances_noMW_output/new_data/bifur_traj2_Distances point 159
C 0.97337 -0.40894 -0.01389
 C -0.42911 -0.95795 -0.13494
 C 0.48732 -1.09344 -1.29325
 C 1.24156 1.06482 0.05988
 C -1.63493 -0.06476 -0.03717
 F 1.87113 -1.12427 0.76762
 F -0.65868 -2.11195 0.47832
 H 0.53800 1.61927 -0.60038
 H -1.60178 0.79146 -0.69630
 H 1.19411 1.43142 1.09264
 H -1.77488 0.26082 0.99808
 H 2.26740 1.22988 -0.26539
 H -2.47354 -0.63638 -0.35521
13
bifur_IRC_Distances_noMW_output/new_data/bifur_traj2_Distances point 160
C 0.97731 -0.40739 -0.01130
 C -0.43363 -0.95841 -0.13735
 C 0.48746 -1.09216 -1.28699
 C 1.24632 1.06587 0.06008
 C -1.63893 -0.06729 -0.03723
 F 1.87392 -1.12177 0.77105
 F -0.66484 -2.10954 0.46772
 H 0.54192 1.61906 -0.60000
 H -1.61257 0.78659 -0.69749
 H 1.20094 1.43427 1.09186
 H -1.77344 0.26030 0.99718
 H 2.27092 1.23013 -0.26589
 H -2.47539 -0.63965 -0.35163
13
bifur_IRC_Distances_noMW_output/new_data/bifur_traj2_Distances point 161
C 0.98155 -0.40615 -0.00868
 C -0.43816 -0.95925 -0.13996
 C 0.48793 -1.09164 -1.28024
 C 1.25037 1.06677 0.06028
 C -1.64229 -0.06947 -0.03724
 F 1.87767 -1.11903 0.77447
 F -0.67195 -2.10753 0.45637
 H 0.54459 1.61827 -0.59967
 H -1.62230 0.78198 -0.69877
 H 1.20659 1.43684 1.09102
 H -1.77060 0.26030 0.99627
 H 2.27389 1.23095 -0.26626
 H -2.47729 -0.64203 -0.34759
13
bifur_IRC_Distances_noMW_output/new_data/bifur_traj2_Distances point 162
C 0.98548 -0.40523 -0.00615
 C -0.44220 -0.96021 -0.14258
 C 0.48860 -1.09166 -1.27388
 C 1.25359 1.06748 0.06046
 C -1.64492 -0.07120 -0.03722
 F 1.88148 -1.11645 0.77795
 F -0.67886 -2.10593 0.44532
 H 0.54597 1.61715 -0.59939
 H -1.63065 0.77798 -0.70005
 H 1.21122 1.43906 1.09026
 H -1.76697 0.26066 0.99549
 H 2.27625 1.23201 -0.26664
 H -2.47899 -0.64365 -0.34355
13
bifur_IRC_Distances_noMW_output/new_data/bifur_traj2_Distances point 163
C 0.98866 -0.40464 -0.00384
 C -0.44537 -0.96108 -0.14502
 C 0.48938 -1.09199 -1.26858
 C 1.25590 1.06799 0.06062
 C -1.64678 -0.07244 -0.03720
 F 1.88466 -1.11436 0.78149
 F -0.68469 -2.10472 0.43543
 H 0.54614 1.61590 -0.59917
 H -1.63745 0.77484 -0.70125
 H 1.21501 1.44090 1.08968
 H -1.76313 0.26124 0.99492
 H 2.27798 1.23301 -0.26715
 H -2.48031 -0.64465 -0.33992
13
bifur_IRC_Distances_noMW_output/new_data/bifur_traj2_Distances point 164
C 0.99066 -0.40434 -0.00191
 C -0.44734 -0.96164 -0.14703
 C 0.49013 -1.09240 -1.26507
 C 1.25727 1.06826 0.06073
 C -1.64786 -0.07315 -0.03719
 F 1.88656 -1.11305 0.78492
 F -0.68857 -2.10387 0.42777
 H 0.54528 1.61478 -0.59899
 H -1.64244 0.77282 -0.70227
 H 1.21803 1.44227 1.08937
 H -1.75973 0.26185 0.99464
 H 2.27909 1.23366 -0.26782
 H -2.48109 -0.64518 -0.33716
13
bifur_IRC_Distances_noMW_output/new_data/bifur_traj2_Distances point 165
C 0.99081 -0.40439 -0.00084
 C -0.44750 -0.96163 -0.14808
 C 0.49063 -1.09263 -1.26451
 C 1.25744 1.06825 0.06078
 C -1.64796 -0.07318 -0.03723
 F 1.88634 -1.11300 0.78756
 F -0.68915 -2.10353 0.42449
 H 0.54364 1.61417 -0.59885
 H -1.64460 0.77244 -0.70283
 H 1.21988 1.44291 1.08947
 H -1.75783 0.26224 0.99472
 H 2.27937 1.23363 -0.26858
 H -2.48107 -0.64527 -0.33610
13
bifur_IRC_Distances_noMW_output/new_data/bifur_traj2_Distances point 166
C 0.99081 -0.40439 -0.00084
 C -0.44751 -0.96163 -0.14808
 C 0.49063 -1.09263 -1.26451
 C 1.25745 1.06825 0.06078
 C -1.64797 -0.07319 -0.03723
 F 1.88634 -1.11300 0.78755
 F -0.68915 -2.10353 0.42449
 H 0.54366 1.61417 -0.59885
 H -1.64460 0.77243 -0.70283
 H 1.21988 1.44291 1.08947
 H -1.75784 0.26224 0.99471
 H 2.27938 1.23363 -0.26857
 H -2.48107 -0.64528 -0.33610
13
bifur_IRC_Distances_noMW_output/new_data/bifur_traj2_Distances point 167
C 0.98541 -0.40550 -0.00224
 C -0.44223 -0.95994 -0.14637
 C 0.49046 -1.09246 -1.27285
 C 1.25390 1.06736 0.06067
 C -1.64503 -0.07111 -0.03742
 F 1.87982 -1.11670 0.78804
 F -0.68000 -2.10469 0.43411
 H 0.53935 1.61498 -0.59878
 H -1.63832 0.77703 -0.70205
 H 1.21822 1.44133 1.09075
 H -1.76009 0.26207 0.99587
 H 2.27711 1.23161 -0.26964
 H -2.47860 -0.64397 -0.34009
13
bifur_IRC_Distances_noMW_output/new_data/bifur_traj2_Distances point 168
C 0.98149 -0.40637 -0.00372
 C -0.43832 -0.95882 -0.14471
 C 0.49019 -1.09242 -1.27897
 C 1.25107 1.06668 0.06055
 C -1.64269 -0.06951 -0.03752
 F 1.87542 -1.11934 0.78721
 F -0.67332 -2.10581 0.44231
 H 0.53666 1.61569 -0.59883
 H -1.63248 0.78059 -0.70126
 H 1.21585 1.43982 1.09162
 H -1.76225 0.26191 0.99669
 H 2.27520 1.23031 -0.27005
 H -2.47683 -0.64274 -0.34331
13
bifur_IRC_Distances_noMW_output/new_data/bifur_traj2_Distances point 169
C 0.97745 -0.40731 -0.00546
 C -0.43424 -0.95775 -0.14283
 C 0.48987 -1.09249 -1.28527
 C 1.24796 1.06595 0.06041
 C -1.64013 -0.06778 -0.03759
 F 1.87110 -1.12204 0.78581
 F -0.66645 -2.10710 0.45124
 H 0.53400 1.61644 -0.59895
 H -1.62576 0.78440 -0.70036
 H 1.21279 1.43808 1.09248
 H -1.76464 0.26177 0.99755
 H 2.27306 1.22909 -0.27031
 H -2.47502 -0.64128 -0.34672
13
bifur_IRC_Distances_noMW_output/new_data/bifur_traj2_Distances point 170
C 0.97412 -0.40811 -0.00748
 C -0.43081 -0.95694 -0.14074
 C 0.48936 -1.09253 -1.29057
 C 1.24522 1.06533 0.06025
 C -1.63788 -0.06629 -0.03759
 F 1.86785 -1.12421 0.78317
 F -0.66065 -2.10843 0.46017
 H 0.53261 1.61731 -0.59919
 H -1.61881 0.78776 -0.69933
 H 1.20899 1.43626 1.09313
 H -1.76751 0.26153 0.99823
 H 2.27108 1.22820 -0.27007
 H -2.47358 -0.63989 -0.34998
13
bifur_IRC_Distances_noMW_output/new_data/bifur_traj2_Distances point 171
C 0.97302 -0.40828 -0.00977
 C -0.42961 -0.95680 -0.13849
 C 0.48842 -1.09225 -1.29269
 C 1.24413 1.06517 0.06010
 C -1.63703 -0.06581 -0.03749
 F 1.86746 -1.12484 0.77812
 F -0.65821 -2.10942 0.46768
 H 0.53487 1.61849 -0.59959
 H -1.61316 0.78931 -0.69818
 H 1.20470 1.43468 1.09315
 H -1.77133 0.26089 0.99836
 H 2.27002 1.22809 -0.26877
 H -2.47326 -0.63924 -0.35245
13
bifur_IRC_Distances_noMW_output/new_data/bifur_traj2_Distances point 172
C 0.97574 -0.40731 -0.01207
 C -0.43235 -0.95768 -0.13634
 C 0.48688 -1.09130 -1.28933
 C 1.24614 1.06582 0.05999
 C -1.63884 -0.06715 -0.03725
 F 1.87164 -1.12283 0.77003
 F -0.66158 -2.10956 0.47167
 H 0.54298 1.62007 -0.60015
 H -1.61109 0.78751 -0.69703
 H 1.20077 1.43390 1.09218
 H -1.77628 0.25959 0.99751
 H 2.27084 1.22912 -0.26595
 H -2.47485 -0.64017 -0.35327
13
bifur_IRC_Distances_noMW_output/new_data/bifur_traj2_Distances point 173
C 0.98205 -0.40523 -0.01399
 C -0.43884 -0.95945 -0.13464
 C 0.48491 -1.08966 -1.28064
 C 1.25128 1.06725 0.05998
 C -1.64330 -0.07030 -0.03695
 F 1.87980 -1.11839 0.76005
 F -0.67047 -2.10867 0.47127
 H 0.55611 1.62190 -0.60076
 H -1.61349 0.78235 -0.69613
 H 1.19824 1.43419 1.09032
 H -1.78176 0.25774 0.99575
 H 2.27367 1.23109 -0.26198
 H -2.47820 -0.64281 -0.35227
13
bifur_IRC_Distances_noMW_output/new_data/bifur_traj2_Distances point 174
C 0.99001 -0.40257 -0.01525
 C -0.44713 -0.96153 -0.13358
 C 0.48290 -1.08761 -1.26921
 C 1.25814 1.06907 0.06005
 C -1.64920 -0.07440 -0.03666
 F 1.88948 -1.11283 0.75030
 F -0.68199 -2.10700 0.46745
 H 0.57109 1.62372 -0.60133
 H -1.61926 0.77534 -0.69562
 H 1.19756 1.43534 1.08811
 H -1.78697 0.25566 0.99358
 H 2.27773 1.23333 -0.25780
 H -2.48236 -0.64653 -0.35003
13
bifur_IRC_Distances_noMW_output/new_data/bifur_traj2_Distances point 175
C 0.99761 -0.39986 -0.01577
 C -0.45522 -0.96332 -0.13314
 C 0.48112 -1.08539 -1.25793
 C 1.26522 1.07091 0.06016
 C -1.65527 -0.07857 -0.03643
 F 1.89818 -1.10755 0.74252
 F -0.69302 -2.10491 0.46193
 H 0.58508 1.62537 -0.60179
 H -1.62671 0.76817 -0.69549
 H 1.19872 1.43702 1.08608
 H -1.79149 0.25365 0.99154
 H 2.28213 1.23515 -0.25429
 H -2.48636 -0.65066 -0.34738
13
bifur_IRC_Distances_noMW_output/new_data/bifur_traj2_Distances point 176
C 1.00352 -0.39744 -0.01567
 C -0.46177 -0.96442 -0.13314
 C 0.47964 -1.08305 -1.24885
 C 1.27161 1.07250 0.06025
 C -1.66075 -0.08226 -0.03629
 F 1.90425 -1.10349 0.73755
 F -0.70137 -2.10264 0.45632
 H 0.59662 1.62690 -0.60211
 H -1.63459 0.76196 -0.69560
 H 1.20154 1.43894 1.08453
 H -1.79549 0.25176 0.98999
 H 2.28633 1.23608 -0.25194
 H -2.48955 -0.65484 -0.34505
13
bifur_IRC_Distances_noMW_output/new_data/bifur_traj2_Distances point 177
C 1.00352 -0.39744 -0.01567
 C -0.46177 -0.96442 -0.13314
 C 0.47964 -1.08305 -1.24886
 C 1.27161 1.07250 0.06025
 C -1.66075 -0.08226 -0.03629
 F 1.90425 -1.10349 0.73755
 F -0.70136 -2.10264 0.45632
 H 0.59662 1.62690 -0.60211
 H -1.63459 0.76196 -0.69560
 H 1.20154 1.43894 1.08453
 H -1.79549 0.25176 0.98999
 H 2.28633 1.23608 -0.25195
 H -2.48955 -0.65483 -0.34505
13
bifur_IRC_Distances_noMW_output/new_data/bifur_traj2_Distances point 178
C 1.00884 -0.39349 -0.01436
 C -0.46904 -0.96393 -0.13353
 C 0.47714 -1.07740 -1.23996
 C 1.28182 1.07486 0.06033
 C -1.66957 -0.08787 -0.03627
 F 1.90656 -1.10004 0.73530
 F -0.70709 -2.09788 0.44887
 H 0.61292 1.63034 -0.60233
 H -1.64977 0.75353 -0.69597
 H 1.21148 1.44298 1.08318
 H -1.80409 0.24788 0.98859
 H 2.29374 1.23448 -0.25092
 H -2.49293 -0.66347 -0.34293
13
bifur_IRC_Distances_noMW_output/new_data/bifur_traj2_Distances point 179
C 1.00806 -0.39183 -0.01339
 C -0.46969 -0.96217 -0.13362
 C 0.47589 -1.07373 -1.24059
 C 1.28585 1.07567 0.06029
 C -1.67312 -0.08990 -0.03641
 F 1.90240 -1.10078 0.73757
 F -0.70388 -2.09534 0.44806
 H 0.61845 1.63261 -0.60224
 H -1.65705 0.75136 -0.69607
 H 1.21868 1.44507 1.08340
 H -1.80962 0.24561 0.98875
 H 2.29709 1.23170 -0.25218
 H -2.49307 -0.66827 -0.34359
13
bifur_IRC_Distances_noMW_output/new_data/bifur_traj2_Distances point 180
C 1.00451 -0.39061 -0.01225
 C -0.46779 -0.95935 -0.13360
 C 0.47477 -1.06978 -1.24534
 C 1.28857 1.07609 0.06021
 C -1.67558 -0.09105 -0.03666
 F 1.89429 -1.10348 0.74241
 F -0.69597 -2.09296 0.44976
 H 0.62121 1.63508 -0.60199
 H -1.66332 0.75114 -0.69611
 H 1.22696 1.44697 1.08436
 H -1.81555 0.24333 0.98960
 H 2.29979 1.22756 -0.25476
 H -2.49189 -0.67294 -0.34562
13
bifur_IRC_Distances_noMW_output/new_data/bifur_traj2_Distances point 181
C 0.99961 -0.39002 -0.01134
 C -0.46430 -0.95639 -0.13343
 C 0.47401 -1.06655 -1.25221
 C 1.28956 1.07609 0.06010
 C -1.67657 -0.09123 -0.03694
 F 1.88499 -1.10707 0.74787
 F -0.68618 -2.09135 0.45328
 H 0.62121 1.63717 -0.60170
 H -1.66714 0.75254 -0.69607
 H 1.23399 1.44822 1.08567
 H -1.82051 0.24158 0.99080
 H 2.30128 1.22336 -0.25771
 H -2.48995 -0.67635 -0.34831
13
bifur_IRC_Distances_noMW_output/new_data/bifur_traj2_Distances point 182
C 0.99464 -0.38953 -0.01072
 C -0.46066 -0.95353 -0.13301
 C 0.47322 -1.06350 -1.25922
 C 1.29023 1.07603 0.05998
 C -1.67729 -0.09124 -0.03722
 F 1.87588 -1.11065 0.75262
 F -0.67630 -2.09001 0.45764
 H 0.62113 1.63925 -0.60146
 H -1.67001 0.75424 -0.69594
 H 1.24022 1.44918 1.08699
 H -1.82556 0.23990 0.99200
 H 2.30248 1.21929 -0.26042
 H -2.48797 -0.67944 -0.35123
13
bifur_IRC_Distances_noMW_output/new_data/bifur_traj2_Distances point 183
C 0.99004 -0.38867 -0.01019
 C -0.45758 -0.95060 -0.13242
 C 0.47210 -1.05988 -1.26555
 C 1.29175 1.07617 0.05987
 C -1.67876 -0.09173 -0.03749
 F 1.86691 -1.11395 0.75669
 F -0.66670 -2.08834 0.46197
 H 0.62276 1.64176 -0.60129
 H -1.67384 0.75530 -0.69577
 H 1.24702 1.45036 1.08820
 H -1.83175 0.23783 0.99308
 H 2.30430 1.21504 -0.26292
 H -2.48625 -0.68330 -0.35418
13
bifur_IRC_Distances_noMW_output/new_data/bifur_traj2_Distances point 184
C 0.98652 -0.38702 -0.00941
 C -0.45596 -0.94760 -0.13189
 C 0.47048 -1.05516 -1.27010
 C 1.29525 1.07676 0.05976
 C -1.68192 -0.09329 -0.03776
 F 1.85849 -1.11652 0.76025
 F -0.65831 -2.08579 0.46486
 H 0.62756 1.64492 -0.60116
 H -1.68055 0.75476 -0.69567
 H 1.25565 1.45229 1.08916
 H -1.83957 0.23505 0.99389
 H 2.30755 1.21048 -0.26520
 H -2.48518 -0.68886 -0.35672
13
bifur_IRC_Distances_noMW_output/new_data/bifur_traj2_Distances point 185
C 0.98513 -0.38418 -0.00793
 C -0.45698 -0.94468 -0.13186
 C 0.46830 -1.04899 -1.27119
 C 1.30185 1.07805 0.05970
 C -1.68774 -0.09658 -0.03800
 F 1.85157 -1.11766 0.76368
 F -0.65279 -2.08182 0.46401
 H 0.63679 1.64872 -0.60106
 H -1.69235 0.75143 -0.69582
 H 1.26730 1.45554 1.08961
 H -1.84889 0.23139 0.99416
 H 2.31310 1.20572 -0.26725
 H -2.48529 -0.69693 -0.35804
13
bifur_IRC_Distances_noMW_output/new_data/bifur_traj2_Distances point 186
C 0.98641 -0.38020 -0.00523
 C -0.46110 -0.94204 -0.13292
 C 0.46583 -1.04169 -1.26790
 C 1.31165 1.08005 0.05968
 C -1.69624 -0.10165 -0.03819
 F 1.84688 -1.11701 0.76798
 F -0.65137 -2.07628 0.45725
 H 0.64976 1.65272 -0.60098
 H -1.71008 0.74494 -0.69644
 H 1.28235 1.46036 1.08947
 H -1.85841 0.22714 0.99384
 H 2.32106 1.20107 -0.26925
 H -2.48675 -0.70740 -0.35730
13
bifur_IRC_Distances_noMW_output/new_data/bifur_traj2_Distances point 187
C 0.98931 -0.37583 -0.00110
 C -0.46693 -0.93973 -0.13542
 C 0.46371 -1.03439 -1.26168
 C 1.32282 1.08232 0.05969
 C -1.70583 -0.10748 -0.03831
 F 1.84372 -1.11527 0.77479
 F -0.65299 -2.06985 0.44448
 H 0.66283 1.65609 -0.60093
 H -1.73171 0.73674 -0.69767
 H 1.29974 1.46628 1.08904
 H -1.86595 0.22312 0.99330
 H 2.33019 1.19674 -0.27176
 H -2.48891 -0.71874 -0.35443
13
bifur_IRC_Distances_noMW_output/new_data/bifur_traj2_Distances point 188
C 0.98931 -0.37583 -0.00110
 C -0.46693 -0.93973 -0.13542
 C 0.46371 -1.03439 -1.26168
 C 1.32282 1.08232 0.05969
 C -1.70583 -0.10748 -0.03831
 F 1.84372 -1.11527 0.77479
 F -0.65299 -2.06985 0.44449
 H 0.66283 1.65609 -0.60093
 H -1.73170 0.73674 -0.69767
 H 1.29973 1.46628 1.08904
 H -1.86595 0.22312 0.99330
 H 2.33019 1.19674 -0.27176
 H -2.48891 -0.71874 -0.35443
13
bifur_IRC_Distances_noMW_output/new_data/bifur_traj2_Distances point 189
C 0.99300 -0.36926 0.01097
 C -0.47549 -0.93539 -0.14466
 C 0.46266 -1.02384 -1.25065
 C 1.34057 1.08560 0.05960
 C -1.72090 -0.11638 -0.03841
 F 1.83542 -1.11307 0.80080
 F -0.65553 -2.05801 0.40781
 H 0.67455 1.65879 -0.60112
 H -1.77523 0.72327 -0.70208
 H 1.33621 1.47846 1.08936
 H -1.86948 0.21850 0.99366
 H 2.34581 1.18871 -0.28050
 H -2.49158 -0.73738 -0.34478
13
bifur_IRC_Distances_noMW_output/new_data/bifur_traj2_Distances point 190
C 0.99174 -0.36782 0.01806
 C -0.47595 -0.93308 -0.15057
 C 0.46390 -1.02128 -1.24904
 C 1.34503 1.08613 0.05954
 C -1.72461 -0.11821 -0.03851
 F 1.82829 -1.11396 0.81931
 F -0.65314 -2.05375 0.38837
 H 0.67056 1.65810 -0.60139
 H -1.79350 0.72028 -0.70513
 H 1.35345 1.48366 1.09070
 H -1.86540 0.21823 0.99501
 H 2.35068 1.18478 -0.28670
 H -2.49104 -0.74308 -0.33964
13
bifur_IRC_Distances_noMW_output/new_data/bifur_traj2_Distances point 191
C 0.98827 -0.36740 0.02517
 C -0.47386 -0.93055 -0.15657
 C 0.46590 -1.02002 -1.25042
 C 1.34686 1.08601 0.05952
 C -1.72607 -0.11847 -0.03875
 F 1.81889 -1.11627 0.83962
 F -0.64767 -2.05062 0.37069
 H 0.66145 1.65663 -0.60175
 H -1.80900 0.71980 -0.70858
 H 1.36978 1.48809 1.09288
 H -1.85900 0.21889 0.99703
 H 2.35373 1.18065 -0.29358
 H -2.48928 -0.74674 -0.33524
13
bifur_IRC_Distances_noMW_output/new_data/bifur_traj2_Distances point 192
C 0.98266 -0.36770 0.03199
 C -0.46948 -0.92762 -0.16224
 C 0.46828 -1.01944 -1.25480
 C 1.34668 1.08538 0.05957
 C -1.72583 -0.11750 -0.03918
 F 1.80712 -1.11996 0.86060
 F -0.63892 -2.04841 0.35596
 H 0.64874 1.65489 -0.60214
 H -1.82215 0.72149 -0.71231
 H 1.38551 1.49180 1.09586
 H -1.85160 0.22003 0.99958
 H 2.35537 1.17607 -0.30083
 H -2.48638 -0.74905 -0.33208
13
bifur_IRC_Distances_noMW_output/new_data/bifur_traj2_Distances point 193
C 0.97464 -0.36851 0.03809
 C -0.46273 -0.92405 -0.16704
 C 0.47067 -1.01894 -1.26277
 C 1.34483 1.08434 0.05972
 C -1.72420 -0.11551 -0.03986
 F 1.79242 -1.12521 0.88129
 F -0.62613 -2.04696 0.34605
 H 0.63361 1.65342 -0.60248
 H -1.83289 0.72535 -0.71607
 H 1.40084 1.49474 1.09967
 H -1.84462 0.22123 1.00258
 H 2.35586 1.17065 -0.30824
 H -2.48229 -0.75056 -0.33093
13
bifur_IRC_Distances_noMW_output/new_data/bifur_traj2_Distances point 194
C 0.96369 -0.36957 0.04228
 C -0.45332 -0.91950 -0.16967
 C 0.47235 -1.01768 -1.27585
 C 1.34155 1.08296 0.05993
 C -1.72144 -0.11266 -0.04084
 F 1.77419 -1.13240 0.89899
 F -0.60787 -2.04636 0.34549
 H 0.61841 1.65326 -0.60252
 H -1.83965 0.73170 -0.71906
 H 1.41475 1.49639 1.10416
 H -1.84106 0.22178 1.00579
 H 2.35524 1.16395 -0.31525
 H -2.47684 -0.75186 -0.33347
13
bifur_IRC_Distances_noMW_output/new_data/bifur_traj2_Distances point 195
C 0.95197 -0.37025 0.04251
 C -0.44330 -0.91468 -0.16831
 C 0.47211 -1.01490 -1.29225
 C 1.33813 1.08172 0.06006
 C -1.71873 -0.10996 -0.04184
 F 1.75609 -1.14012 0.90718
 F -0.58702 -2.04667 0.35841
 H 0.60977 1.65557 -0.60202
 H -1.83951 0.73911 -0.71959
 H 1.42308 1.49599 1.10796
 H -1.84527 0.22073 1.00827
 H 2.35394 1.15703 -0.31981
 H -2.47126 -0.75355 -0.34058
13
bifur_IRC_Distances_noMW_output/new_data/bifur_traj2_Distances point 196
C 0.94247 -0.37022 0.03951
 C -0.43539 -0.91065 -0.16398
 C 0.47012 -1.01109 -1.30725
 C 1.33595 1.08101 0.06001
 C -1.71717 -0.10831 -0.04253
 F 1.74219 -1.14639 0.90574
 F -0.56879 -2.04744 0.37894
 H 0.60976 1.65967 -0.60128
 H -1.83420 0.74531 -0.71782
 H 1.42517 1.49416 1.11015
 H -1.85591 0.21837 1.00961
 H 2.35283 1.15132 -0.32146
 H -2.46703 -0.75574 -0.34963
13
bifur_IRC_Distances_noMW_output/new_data/bifur_traj2_Distances point 197
C 0.93588 -0.36953 0.03482
 C -0.43018 -0.90763 -0.15826
 C 0.46705 -1.00676 -1.31889
 C 1.33532 1.08083 0.05980
 C -1.71699 -0.10781 -0.04288
 F 1.73293 -1.15071 0.89795
 F -0.55477 -2.04826 0.40143
 H 0.61639 1.66459 -0.60059
 H -1.82660 0.74955 -0.71476
 H 1.42308 1.49178 1.11094
 H -1.87006 0.21528 1.01007
 H 2.35234 1.14704 -0.32096
 H -2.46440 -0.75839 -0.35866
13
bifur_IRC_Distances_noMW_output/new_data/bifur_traj2_Distances point 198
C 0.93282 -0.36816 0.02924
 C -0.42827 -0.90580 -0.15198
 C 0.46328 -1.00221 -1.32588
 C 1.33655 1.08124 0.05950
 C -1.71839 -0.10860 -0.04289
 F 1.72890 -1.15270 0.88540
 F -0.54627 -2.04887 0.42276
 H 0.62869 1.66979 -0.60008
 H -1.81857 0.75126 -0.71105
 H 1.41799 1.48938 1.11044
 H -1.88591 0.21177 1.00969
 H 2.35279 1.14441 -0.31858
 H -2.46362 -0.76152 -0.36656
13
bifur_IRC_Distances_noMW_output/new_data/bifur_traj2_Distances point 199
C 0.93282 -0.36816 0.02924
 C -0.42827 -0.90580 -0.15198
 C 0.46328 -1.00221 -1.32588
 C 1.33655 1.08124 0.05950
 C -1.71839 -0.10860 -0.04289
 F 1.72890 -1.15270 0.88540
 F -0.54627 -2.04887 0.42276
 H 0.62869 1.66979 -0.60008
 H -1.81857 0.75126 -0.71105
 H 1.41799 1.48938 1.11044
 H -1.88591 0.21177 1.00969
 H 2.35279 1.14441 -0.31858
 H -2.46362 -0.76152 -0.36656
13
bifur_IRC_Distances_noMW_output/new_data/bifur_traj2_Distances point 200
C 0.93931 -0.36410 0.01879
 C -0.43576 -0.90671 -0.14145
 C 0.45588 -0.99494 -1.32166
 C 1.34418 1.08360 0.05899
 C -1.72536 -0.11377 -0.04217
 F 1.73900 -1.14845 0.85328
 F -0.55141 -2.04872 0.44959
 H 0.66271 1.67794 -0.59975
 H -1.80733 0.74582 -0.70423
 H 1.40303 1.48619 1.10612
 H -1.91265 0.20533 1.00643
 H 2.35652 1.14552 -0.30937
 H -2.46810 -0.76773 -0.37456
13
bifur_IRC_Distances_noMW_output/new_data/bifur_traj2_Distances point 201
C 0.94718 -0.36298 0.01664
 C -0.44289 -0.90954 -0.14017
 C 0.45468 -0.99511 -1.31181
 C 1.34757 1.08475 0.05897
 C -1.72821 -0.11629 -0.04166
 F 1.75112 -1.14335 0.84240
 F -0.56435 -2.04837 0.44794
 H 0.67343 1.67813 -0.59985
 H -1.80593 0.74061 -0.70290
 H 1.39612 1.48591 1.10339
 H -1.91465 0.20463 1.00425
 H 2.35798 1.14960 -0.30483
 H -2.47206 -0.76799 -0.37236
13
bifur_IRC_Distances_noMW_output/new_data/bifur_traj2_Distances point 202
C 0.95446 -0.36407 0.01879
 C -0.44824 -0.91331 -0.14379
 C 0.45722 -1.00011 -1.30111
 C 1.34703 1.08485 0.05914
 C -1.72743 -0.11642 -0.04122
 F 1.76313 -1.13868 0.84388
 F -0.57960 -2.04865 0.43246
 H 0.66912 1.67368 -0.60004
 H -1.80736 0.73706 -0.70424
 H 1.39227 1.48655 1.10168
 H -1.90260 0.20753 1.00296
 H 2.35699 1.15529 -0.30330
 H -2.47499 -0.76372 -0.36520
13
bifur_IRC_Distances_noMW_output/new_data/bifur_traj2_Distances point 203
C 0.95844 -0.36717 0.02464
 C -0.44967 -0.91678 -0.15124
 C 0.46279 -1.00849 -1.29332
 C 1.34230 1.08378 0.05943
 C -1.72293 -0.11386 -0.04098
 F 1.77074 -1.13615 0.85761
 F -0.59166 -2.04973 0.40812
 H 0.65039 1.66586 -0.60035
 H -1.81070 0.73668 -0.70798
 H 1.39254 1.48783 1.10168
 H -1.88008 0.21333 1.00322
 H 2.35361 1.16071 -0.30544
 H -2.47577 -0.75600 -0.35539
13
bifur_IRC_Distances_noMW_output/new_data/bifur_traj2_Distances point 204
C 0.95930 -0.37116 0.03215
 C -0.44798 -0.91941 -0.16011
 C 0.46957 -1.01778 -1.28869
 C 1.33537 1.08202 0.05981
 C -1.71651 -0.10978 -0.04099
 F 1.77375 -1.13561 0.87746
 F -0.59924 -2.05127 0.38165
 H 0.62433 1.65690 -0.60080
 H -1.81494 0.73865 -0.71313
 H 1.39585 1.48938 1.10308
 H -1.85378 0.22029 1.00470
 H 2.34914 1.16492 -0.30972
 H -2.47485 -0.74714 -0.34541
13
bifur_IRC_Distances_noMW_output/new_data/bifur_traj2_Distances point 205
C 0.95791 -0.37547 0.04014
 C -0.44425 -0.92127 -0.16918
 C 0.47662 -1.02696 -1.28637
 C 1.32740 1.07991 0.06031
 C -1.70920 -0.10496 -0.04124
 F 1.77339 -1.13647 0.89946
 F -0.60315 -2.05307 0.35608
 H 0.59507 1.64781 -0.60135
 H -1.81941 0.74210 -0.71909
 H 1.40099 1.49099 1.10547
 H -1.82677 0.22754 1.00692
 H 2.34424 1.16797 -0.31493
 H -2.47283 -0.73813 -0.33621
13
bifur_IRC_Distances_noMW_output/new_data/bifur_traj2_Distances point 206
C 0.95488 -0.37993 0.04804
 C -0.43908 -0.92254 -0.17792
 C 0.48364 -1.03581 -1.28586
 C 1.31876 1.07757 0.06092
 C -1.70133 -0.09965 -0.04172
 F 1.77067 -1.13835 0.92174
 F -0.60428 -2.05511 0.33263
 H 0.56423 1.63888 -0.60196
 H -1.82353 0.74663 -0.72556
 H 1.40703 1.49248 1.10858
 H -1.79999 0.23481 1.00961
 H 2.33903 1.17013 -0.32040
 H -2.47005 -0.72912 -0.32809
13
bifur_IRC_Distances_noMW_output/new_data/bifur_traj2_Distances point 207
C 0.95062 -0.38457 0.05555
 C -0.43275 -0.92345 -0.18614
 C 0.49059 -1.04452 -1.28685
 C 1.30935 1.07503 0.06166
 C -1.69281 -0.09389 -0.04241
 F 1.76646 -1.14101 0.94332
 F -0.60339 -2.05751 0.31183
 H 0.53217 1.63007 -0.60252
 H -1.82657 0.75213 -0.73232
 H 1.41306 1.49366 1.11221
 H -1.77343 0.24213 1.01255
 H 2.33337 1.17178 -0.32577
 H -2.46667 -0.71985 -0.32110
13
bifur_IRC_Distances_noMW_output/new_data/bifur_traj2_Distances point 208
C 0.94576 -0.38949 0.06229
 C -0.42570 -0.92434 -0.19361
 C 0.49745 -1.05340 -1.28890
 C 1.29904 1.07230 0.06251
 C -1.68350 -0.08768 -0.04326
 F 1.76203 -1.14406 0.96305
 F -0.60169 -2.06046 0.29416
 H 0.49938 1.62128 -0.60290
 H -1.82747 0.75843 -0.73905
 H 1.41769 1.49424 1.11601
 H -1.74702 0.24960 1.01548
 H 2.32699 1.17348 -0.33060
 H -2.46296 -0.70990 -0.31518
13
bifur_IRC_Distances_noMW_output/new_data/bifur_traj2_Distances point 209
C 0.94184 -0.39428 0.06751
 C -0.41942 -0.92569 -0.19976
 C 0.50370 -1.06211 -1.29058
 C 1.28879 1.06968 0.06336
 C -1.67426 -0.08169 -0.04404
 F 1.75975 -1.14651 0.97831
 F -0.60143 -2.06384 0.28031
 H 0.46940 1.61297 -0.60296
 H -1.82549 0.76446 -0.74486
 H 1.41908 1.49405 1.11916
 H -1.72258 0.25676 1.01782
 H 2.32036 1.17592 -0.33403
 H -2.45973 -0.69972 -0.31024
13
bifur_IRC_Distances_noMW_output/new_data/bifur_traj2_Distances point 210
C 0.94184 -0.39428 0.06752
 C -0.41943 -0.92569 -0.19976
 C 0.50370 -1.06212 -1.29057
 C 1.28879 1.06968 0.06336
 C -1.67426 -0.08169 -0.04404
 F 1.75975 -1.14651 0.97831
 F -0.60143 -2.06384 0.28030
 H 0.46940 1.61297 -0.60296
 H -1.82549 0.76446 -0.74486
 H 1.41908 1.49405 1.11916
 H -1.72258 0.25676 1.01782
 H 2.32036 1.17592 -0.33403
 H -2.45973 -0.69972 -0.31024
13
bifur_IRC_Distances_noMW_output/new_data/bifur_traj2_Distances point 211
C 0.94118 -0.40150 0.07343
 C -0.41411 -0.93024 -0.20801
 C 0.51280 -1.07673 -1.28731
 C 1.27363 1.06609 0.06459
 C -1.66052 -0.07333 -0.04476
 F 1.76583 -1.14676 0.99320
 F -0.61038 -2.07001 0.25965
 H 0.42921 1.59959 -0.60250
 H -1.81749 0.77121 -0.75217
 H 1.41278 1.49254 1.12161
 H -1.68545 0.26822 1.01967
 H 2.30979 1.18342 -0.33613
 H -2.45726 -0.68250 -0.30128
13
bifur_IRC_Distances_noMW_output/new_data/bifur_traj2_Distances point 212
C 0.94484 -0.40360 0.07493
 C -0.41564 -0.93338 -0.21081
 C 0.51567 -1.08234 -1.28123
 C 1.26966 1.06529 0.06489
 C -1.65684 -0.07140 -0.04461
 F 1.77399 -1.14426 0.99460
 F -0.61995 -2.07230 0.24982
 H 0.41963 1.59454 -0.60228
 H -1.81386 0.77120 -0.75401
 H 1.40687 1.49185 1.12097
 H -1.67269 0.27239 1.01934
 H 2.30662 1.18824 -0.33530
 H -2.45828 -0.67623 -0.29630
13
bifur_IRC_Distances_noMW_output/new_data/bifur_traj2_Distances point 213
C 0.95125 -0.40453 0.07573
 C -0.42017 -0.93703 -0.21295
 C 0.51739 -1.08662 -1.27172
 C 1.26856 1.06526 0.06495
 C -1.65570 -0.07118 -0.04407
 F 1.78535 -1.13991 0.99254
 F -0.63290 -2.07383 0.23925
 H 0.41753 1.59072 -0.60227
 H -1.81150 0.76861 -0.75477
 H 1.39994 1.49148 1.11910
 H -1.66405 0.27537 1.01824
 H 2.30522 1.19360 -0.33337
 H -2.46091 -0.67192 -0.29066
13
bifur_IRC_Distances_noMW_output/new_data/bifur_traj2_Distances point 214
C 0.95993 -0.40432 0.07592
 C -0.42727 -0.94101 -0.21442
 C 0.51794 -1.08948 -1.25928
 C 1.27021 1.06594 0.06477
 C -1.65699 -0.07259 -0.04320
 F 1.79912 -1.13402 0.98745
 F -0.64839 -2.07454 0.22818
 H 0.42249 1.58821 -0.60253
 H -1.81052 0.76370 -0.75452
 H 1.39248 1.49144 1.11620
 H -1.65963 0.27711 1.01654
 H 2.30556 1.19921 -0.33052
 H -2.46493 -0.66966 -0.28458
13
bifur_IRC_Distances_noMW_output/new_data/bifur_traj2_Distances point 215
C 0.96937 -0.40334 0.07553
 C -0.43549 -0.94486 -0.21519
 C 0.51760 -1.09112 -1.24593
 C 1.27358 1.06707 0.06443
 C -1.65983 -0.07498 -0.04215
 F 1.81338 -1.12758 0.98040
 F -0.66422 -2.07465 0.21808
 H 0.43207 1.58691 -0.60298
 H -1.81026 0.75768 -0.75352
 H 1.38509 1.49154 1.11280
 H -1.65877 0.27780 1.01454
 H 2.30700 1.20452 -0.32718
 H -2.46954 -0.66898 -0.27882
13
bifur_IRC_Distances_noMW_output/new_data/bifur_traj2_Distances point 216
C 0.97661 -0.40230 0.07475
 C -0.44197 -0.94765 -0.21523
 C 0.51687 -1.09177 -1.23594
 C 1.27673 1.06808 0.06409
 C -1.66252 -0.07715 -0.04129
 F 1.82415 -1.12263 0.97382
 F -0.67591 -2.07454 0.21186
 H 0.44140 1.58660 -0.60336
 H -1.80987 0.75286 -0.75228
 H 1.37927 1.49153 1.11002
 H -1.66004 0.27777 1.01290
 H 2.30846 1.20832 -0.32436
 H -2.47317 -0.66912 -0.27498
13
bifur_IRC_Distances_noMW_output/new_data/bifur_traj2_Distances point 217
C 0.97850 -0.40175 0.07401
 C -0.44383 -0.94820 -0.21464
 C 0.51623 -1.09133 -1.23375
 C 1.27808 1.06849 0.06394
 C -1.66371 -0.07804 -0.04103
 F 1.82682 -1.12136 0.97089
 F -0.67854 -2.07432 0.21200
 H 0.44580 1.58720 -0.60343
 H -1.80948 0.75143 -0.75142
 H 1.37749 1.49141 1.10912
 H -1.66229 0.27721 1.01232
 H 2.30914 1.20907 -0.32336
 H -2.47421 -0.66978 -0.27465
13
bifur_IRC_Distances_noMW_output/new_data/bifur_traj2_Distances point 218
C 0.97521 -0.40162 0.07350
 C -0.44128 -0.94652 -0.21358
 C 0.51565 -1.08971 -1.23905
 C 1.27789 1.06835 0.06397
 C -1.66363 -0.07777 -0.04134
 F 1.82146 -1.12367 0.97190
 F -0.67230 -2.07388 0.21784
 H 0.44550 1.58870 -0.60324
 H -1.80967 0.75316 -0.75104
 H 1.38013 1.49135 1.11007
 H -1.66550 0.27606 1.01284
 H 2.30928 1.20672 -0.32427
 H -2.47274 -0.67117 -0.27759
13
bifur_IRC_Distances_noMW_output/new_data/bifur_traj2_Distances point 219
C 0.96822 -0.40168 0.07301
 C -0.43563 -0.94319 -0.21203
 C 0.51498 -1.08706 -1.24969
 C 1.27678 1.06786 0.06409
 C -1.66280 -0.07677 -0.04205
 F 1.81030 -1.12852 0.97537
 F -0.65957 -2.07323 0.22812
 H 0.44248 1.59106 -0.60288
 H -1.81020 0.75709 -0.75086
 H 1.38587 1.49131 1.11229
 H -1.67003 0.27434 1.01409
 H 2.30913 1.20208 -0.32646
 H -2.46954 -0.67329 -0.28301
13
bifur_IRC_Distances_noMW_output/new_data/bifur_traj2_Distances point 220
C 0.95848 -0.40189 0.07226
 C -0.42766 -0.93870 -0.20986
 C 0.51412 -1.08365 -1.26433
 C 1.27491 1.06711 0.06426
 C -1.66136 -0.07522 -0.04301
 F 1.79502 -1.13520 0.97997
 F -0.64199 -2.07254 0.24241
 H 0.43788 1.59419 -0.60239
 H -1.81032 0.76273 -0.75062
 H 1.39331 1.49107 1.11536
 H -1.67600 0.27217 1.01583
 H 2.30866 1.19582 -0.32943
 H -2.46505 -0.67587 -0.29045
13
bifur_IRC_Distances_noMW_output/new_data/bifur_traj2_Distances point 221
C 0.95848 -0.40189 0.07226
 C -0.42766 -0.93870 -0.20986
 C 0.51412 -1.08365 -1.26433
 C 1.27491 1.06711 0.06426
 C -1.66136 -0.07522 -0.04301
 F 1.79502 -1.13520 0.97998
 F -0.64199 -2.07254 0.24240
 H 0.43788 1.59419 -0.60239
 H -1.81032 0.76273 -0.75062
 H 1.39331 1.49107 1.11536
 H -1.67600 0.27217 1.01583
 H 2.30866 1.19582 -0.32943
 H -2.46505 -0.67587 -0.29045
13
bifur_IRC_Distances_noMW_output/new_data/bifur_traj2_Distances point 222
C 0.93389 -0.40285 0.06865
 C -0.40701 -0.92805 -0.20299
 C 0.51166 -1.07596 -1.30165
 C 1.26864 1.06500 0.06453
 C -1.65644 -0.07064 -0.04522
 F 1.75809 -1.15186 0.98734
 F -0.59780 -2.07211 0.28280
 H 0.42709 1.60216 -0.60100
 H -1.80479 0.77802 -0.74882
 H 1.40694 1.48885 1.12239
 H -1.69255 0.26707 1.01983
 H 2.30597 1.18107 -0.33574
 H -2.45371 -0.68071 -0.31014
13
bifur_IRC_Distances_noMW_output/new_data/bifur_traj2_Distances point 223
C 0.92411 -0.40310 0.06546
 C -0.39874 -0.92391 -0.19858
 C 0.50983 -1.07246 -1.31742
 C 1.26606 1.06424 0.06444
 C -1.65450 -0.06890 -0.04589
 F 1.74411 -1.15845 0.98613
 F -0.57960 -2.07241 0.30396
 H 0.42629 1.60639 -0.60028
 H -1.79877 0.78446 -0.74658
 H 1.40894 1.48690 1.12449
 H -1.70292 0.26442 1.02101
 H 2.30453 1.17543 -0.33725
 H -2.44935 -0.68262 -0.31948
13
bifur_IRC_Distances_noMW_output/new_data/bifur_traj2_Distances point 224
C 0.91843 -0.40253 0.06168
 C -0.39430 -0.92116 -0.19398
 C 0.50731 -1.06880 -1.32784
 C 1.26576 1.06417 0.06414
 C -1.65454 -0.06865 -0.04607
 F 1.73597 -1.16230 0.98089
 F -0.56768 -2.07246 0.32230
 H 0.43198 1.61082 -0.59973
 H -1.79292 0.78795 -0.74346
 H 1.40792 1.48506 1.12498
 H -1.71508 0.26140 1.02123
 H 2.30428 1.17167 -0.33719
 H -2.44714 -0.68517 -0.32697
13
bifur_IRC_Distances_noMW_output/new_data/bifur_traj2_Distances point 225
C 0.91656 -0.40096 0.05756
 C -0.39361 -0.91947 -0.18924
 C 0.50401 -1.06452 -1.33327
 C 1.26817 1.06484 0.06367
 C -1.65693 -0.07007 -0.04586
 F 1.73273 -1.16364 0.97233
 F -0.56129 -2.07192 0.33772
 H 0.44429 1.61570 -0.59939
 H -1.78857 0.78839 -0.73965
 H 1.40529 1.48365 1.12411
 H -1.72938 0.25773 1.02061
 H 2.30564 1.16928 -0.33580
 H -2.44693 -0.68900 -0.33279
13
bifur_IRC_Distances_noMW_output/new_data/bifur_traj2_Distances point 226
C 0.91809 -0.39844 0.05337
 C -0.39636 -0.91866 -0.18459
 C 0.50008 -1.05956 -1.33406
 C 1.27322 1.06621 0.06309
 C -1.66158 -0.07308 -0.04534
 F 1.73370 -1.16274 0.96129
 F -0.55991 -2.07069 0.34993
 H 0.46231 1.62095 -0.59924
 H -1.78642 0.78594 -0.73550
 H 1.40200 1.48285 1.12216
 H -1.74525 0.25346 1.01926
 H 2.30864 1.16795 -0.33335
 H -2.44850 -0.69419 -0.33701
13
bifur_IRC_Distances_noMW_output/new_data/bifur_traj2_Distances point 227
C 0.92239 -0.39520 0.04950
 C -0.40189 -0.91857 -0.18036
 C 0.49584 -1.05423 -1.33081
 C 1.28031 1.06809 0.06249
 C -1.66798 -0.07730 -0.04466
 F 1.73801 -1.16000 0.94904
 F -0.56284 -2.06882 0.35842
 H 0.48393 1.62619 -0.59928
 H -1.78679 0.78110 -0.73146
 H 1.39887 1.48275 1.11950
 H -1.76136 0.24891 1.01740
 H 2.31297 1.16748 -0.33019
 H -2.45146 -0.70040 -0.33958
13
bifur_IRC_Distances_noMW_output/new_data/bifur_traj2_Distances point 228
C 0.92839 -0.39170 0.04662
 C -0.40906 -0.91900 -0.17721
 C 0.49192 -1.04914 -1.32447
 C 1.28842 1.07020 0.06197
 C -1.67516 -0.08211 -0.04395
 F 1.74427 -1.15609 0.93786
 F -0.56893 -2.06648 0.36210
 H 0.50565 1.63076 -0.59950
 H -1.78998 0.77476 -0.72819
 H 1.39702 1.48345 1.11668
 H -1.77545 0.24466 1.01537
 H 2.31809 1.16762 -0.32699
 H -2.45518 -0.70693 -0.34031
13
bifur_IRC_Distances_noMW_output/new_data/bifur_traj2_Distances point 229
C 0.93421 -0.38877 0.04619
 C -0.41585 -0.91957 -0.17654
 C 0.48950 -1.04544 -1.31665
 C 1.29571 1.07199 0.06168
 C -1.68151 -0.08631 -0.04343
 F 1.74989 -1.15224 0.93259
 F -0.57604 -2.06390 0.35822
 H 0.52105 1.63339 -0.59994
 H -1.79688 0.76844 -0.72697
 H 1.39874 1.48523 1.11470
 H -1.78330 0.24184 1.01392
 H 2.32302 1.16788 -0.32518
 H -2.45854 -0.71252 -0.33859
13
bifur_IRC_Distances_noMW_output/new_data/bifur_traj2_Distances point 230
C 0.93690 -0.38744 0.04965
 C -0.41921 -0.91961 -0.17963
 C 0.48985 -1.04432 -1.31044
 C 1.29975 1.07276 0.06175
 C -1.68487 -0.08835 -0.04339
 F 1.75084 -1.15034 0.93872
 F -0.58024 -2.06156 0.34510
 H 0.52256 1.63285 -0.60069
 H -1.80782 0.76453 -0.72910
 H 1.40650 1.48822 1.11488
 H -1.78077 0.24160 1.01406
 H 2.32643 1.16735 -0.32660
 H -2.45992 -0.71569 -0.33430
13
bifur_IRC_Distances_noMW_output/new_data/bifur_traj2_Distances point 231
C 0.93574 -0.38753 0.05599
 C -0.41860 -0.91875 -0.18538
 C 0.49234 -1.04507 -1.30732
 C 1.30058 1.07254 0.06211
 C -1.68537 -0.08824 -0.04382
 F 1.74617 -1.15087 0.95422
 F -0.57971 -2.05963 0.32665
 H 0.51204 1.63005 -0.60176
 H -1.82123 0.76354 -0.73396
 H 1.41941 1.49194 1.11725
 H -1.77055 0.24334 1.01580
 H 2.32828 1.16553 -0.33085
 H -2.45910 -0.71685 -0.32892
13
bifur_IRC_Distances_noMW_output/new_data/bifur_traj2_Distances point 232
C 0.93574 -0.38753 0.05599
 C -0.41860 -0.91875 -0.18539
 C 0.49234 -1.04507 -1.30732
 C 1.30058 1.07254 0.06211
 C -1.68537 -0.08824 -0.04382
 F 1.74617 -1.15087 0.95422
 F -0.57971 -2.05963 0.32664
 H 0.51204 1.63005 -0.60176
 H -1.82124 0.76354 -0.73396
 H 1.41941 1.49194 1.11725
 H -1.77054 0.24334 1.01580
 H 2.32828 1.16553 -0.33086
 H -2.45910 -0.71685 -0.32891
13
bifur_IRC_Distances_noMW_output/new_data/bifur_traj2_Distances point 233
C 0.92643 -0.38953 0.07169
 C -0.41059 -0.91513 -0.19927
 C 0.49954 -1.04826 -1.30713
 C 1.29760 1.07066 0.06336
 C -1.68224 -0.08486 -0.04560
 F 1.72673 -1.15622 0.99597
 F -0.56875 -2.05665 0.28710
 H 0.47504 1.62238 -0.60483
 H -1.85032 0.76667 -0.74778
 H 1.45258 1.49993 1.12592
 H -1.74186 0.24889 1.02196
 H 2.32961 1.15897 -0.34274
 H -2.45376 -0.71683 -0.31864
13
bifur_IRC_Distances_noMW_output/new_data/bifur_traj2_Distances point 234
C 0.91999 -0.39091 0.07972
 C -0.40488 -0.91286 -0.20621
 C 0.50339 -1.05011 -1.30859
 C 1.29493 1.06938 0.06416
 C -1.67964 -0.08241 -0.04678
 F 1.71464 -1.15995 1.01783
 F -0.56061 -2.05556 0.26847
 H 0.45333 1.61833 -0.60672
 H -1.86458 0.76962 -0.75569
 H 1.47032 1.50378 1.13133
 H -1.72628 0.25198 1.02568
 H 2.32956 1.15496 -0.34895
 H -2.45016 -0.71624 -0.31424
13
bifur_IRC_Distances_noMW_output/new_data/bifur_traj2_Distances point 235
C 0.91314 -0.39251 0.08757
 C -0.39868 -0.91062 -0.21300
 C 0.50732 -1.05226 -1.31031
 C 1.29163 1.06795 0.06505
 C -1.67648 -0.07962 -0.04807
 F 1.70232 -1.16388 1.03921
 F -0.55204 -2.05481 0.25067
 H 0.43047 1.61411 -0.60879
 H -1.87807 0.77308 -0.76398
 H 1.48772 1.50740 1.13710
 H -1.71005 0.25528 1.02959
 H 2.32902 1.15097 -0.35490
 H -2.44631 -0.71509 -0.31015
13
bifur_IRC_Distances_noMW_output/new_data/bifur_traj2_Distances point 236
C 0.90715 -0.39438 0.09481
 C -0.39296 -0.90903 -0.21945
 C 0.51132 -1.05515 -1.31110
 C 1.28774 1.06647 0.06597
 C -1.67278 -0.07662 -0.04931
 F 1.69206 -1.16726 1.05847
 F -0.54529 -2.05461 0.23365
 H 0.40765 1.60950 -0.61081
 H -1.88947 0.77650 -0.77212
 H 1.50268 1.51050 1.14255
 H -1.69311 0.25895 1.03326
 H 2.32781 1.14799 -0.35995
 H -2.44280 -0.71287 -0.30597
13
bifur_IRC_Distances_noMW_output/new_data/bifur_traj2_Distances point 237
C 0.90441 -0.39615 0.10010
 C -0.38982 -0.90890 -0.22457
 C 0.51474 -1.05860 -1.30934
 C 1.28425 1.06532 0.06670
 C -1.66947 -0.07422 -0.05010
 F 1.68777 -1.16865 1.07143
 F -0.54382 -2.05503 0.21913
 H 0.39005 1.60503 -0.61227
 H -1.89638 0.77849 -0.77825
 H 1.51116 1.51252 1.14602
 H -1.67823 0.26248 1.03569
 H 2.32625 1.14741 -0.36289
 H -2.44091 -0.70969 -0.30165
13
bifur_IRC_Distances_noMW_output/new_data/bifur_traj2_Distances point 238
C 0.90510 -0.39740 0.10349
 C -0.38969 -0.91000 -0.22826
 C 0.51720 -1.06182 -1.30491
 C 1.28217 1.06472 0.06713
 C -1.66744 -0.07293 -0.05036
 F 1.68909 -1.16797 1.07821
 F -0.54735 -2.05559 0.20695
 H 0.37972 1.60128 -0.61318
 H -1.89996 0.77850 -0.78204
 H 1.51398 1.51373 1.14734
 H -1.66709 0.26535 1.03677
 H 2.32512 1.14879 -0.36391
 H -2.44085 -0.70665 -0.29722
13
bifur_IRC_Distances_noMW_output/new_data/bifur_traj2_Distances point 239
C 0.90851 -0.39795 0.10572
 C -0.39216 -0.91186 -0.23105
 C 0.51876 -1.06440 -1.29799
 C 1.28188 1.06467 0.06728
 C -1.66703 -0.07284 -0.05018
 F 1.69431 -1.16561 1.08089
 F -0.55454 -2.05590 0.19551
 H 0.37582 1.59834 -0.61385
 H -1.90238 0.77656 -0.78417
 H 1.51362 1.51468 1.14708
 H -1.65942 0.26744 1.03690
 H 2.32492 1.15133 -0.36371
 H -2.44231 -0.70446 -0.29244
13
bifur_IRC_Distances_noMW_output/new_data/bifur_traj2_Distances point 240
C 0.91438 -0.39768 0.10728
 C -0.39713 -0.91428 -0.23329
 C 0.51945 -1.06612 -1.28830
 C 1.28369 1.06520 0.06718
 C -1.66848 -0.07405 -0.04960
 F 1.70269 -1.16166 1.08059
 F -0.56490 -2.05572 0.18351
 H 0.37804 1.59622 -0.61451
 H -1.90497 0.77256 -0.78507
 H 1.51146 1.51573 1.14553
 H -1.65501 0.26869 1.03628
 H 2.32599 1.15464 -0.36261
 H -2.44521 -0.70353 -0.28699
13
bifur_IRC_Distances_noMW_output/new_data/bifur_traj2_Distances point 241
C 0.92256 -0.39654 0.10848
 C -0.40453 -0.91717 -0.23522
 C 0.51931 -1.06691 -1.27560
 C 1.28773 1.06632 0.06684
 C -1.67191 -0.07660 -0.04863
 F 1.71378 -1.15619 1.07805
 F -0.57816 -2.05490 0.17000
 H 0.38601 1.59489 -0.61537
 H -1.90854 0.76644 -0.78507
 H 1.50835 1.51709 1.14288
 H -1.65358 0.26912 1.03510
 H 2.32849 1.15849 -0.36081
 H -2.44950 -0.70406 -0.28064
13
bifur_IRC_Distances_noMW_output/new_data/bifur_traj2_Distances point 242
C 0.93227 -0.39473 0.10966
 C -0.41361 -0.92033 -0.23712
 C 0.51859 -1.06699 -1.26043
 C 1.29345 1.06787 0.06631
 C -1.67682 -0.08013 -0.04740
 F 1.72654 -1.14963 1.07435
 F -0.59333 -2.05353 0.15466
 H 0.39789 1.59410 -0.61652
 H -1.91325 0.75875 -0.78465
 H 1.50507 1.51881 1.13957
 H -1.65417 0.26898 1.03361
 H 2.33213 1.16258 -0.35862
 H -2.45476 -0.70575 -0.27342
13
bifur_IRC_Distances_noMW_output/new_data/bifur_traj2_Distances point 243
C 0.93227 -0.39473 0.10966
 C -0.41361 -0.92033 -0.23712
 C 0.51859 -1.06699 -1.26044
 C 1.29345 1.06787 0.06631
 C -1.67682 -0.08013 -0.04740
 F 1.72654 -1.14963 1.07435
 F -0.59333 -2.05353 0.15467
 H 0.39789 1.59410 -0.61652
 H -1.91325 0.75875 -0.78464
 H 1.50507 1.51881 1.13957
 H -1.65417 0.26898 1.03361
 H 2.33213 1.16258 -0.35862
 H -2.45476 -0.70575 -0.27342
13
bifur_IRC_Distances_noMW_output/new_data/bifur_traj2_Distances point 244
C 0.94461 -0.39207 0.11257
 C -0.42544 -0.92414 -0.24067
 C 0.51773 -1.06672 -1.23892
 C 1.30169 1.06997 0.06562
 C -1.68387 -0.08504 -0.04580
 F 1.74177 -1.14106 1.07231
 F -0.61240 -2.05115 0.13015
 H 0.41258 1.59293 -0.61886
 H -1.92267 0.74818 -0.78535
 H 1.50400 1.52200 1.13586
 H -1.65414 0.26882 1.03228
 H 2.33776 1.16714 -0.35650
 H -2.46163 -0.70885 -0.26269
13
bifur_IRC_Distances_noMW_output/new_data/bifur_traj2_Distances point 245
C 0.94443 -0.39170 0.11376
 C -0.42561 -0.92378 -0.24159
 C 0.51774 -1.06616 -1.23763
 C 1.30267 1.07009 0.06564
 C -1.68470 -0.08544 -0.04585
 F 1.74049 -1.14104 1.07480
 F -0.61181 -2.05051 0.12644
 H 0.41228 1.59292 -0.61951
 H -1.92610 0.74757 -0.78644
 H 1.50719 1.52294 1.13646
 H -1.65364 0.26868 1.03279
 H 2.33875 1.16634 -0.35718
 H -2.46168 -0.70992 -0.26169
13
bifur_IRC_Distances_noMW_output/new_data/bifur_traj2_Distances point 246
C 0.94168 -0.39164 0.11423
 C -0.42349 -0.92245 -0.24156
 C 0.51767 -1.06518 -1.24098
 C 1.30244 1.06990 0.06577
 C -1.68451 -0.08509 -0.04622
 F 1.73577 -1.14281 1.07747
 F -0.60696 -2.05013 0.12834
 H 0.41009 1.59357 -0.61970
 H -1.92803 0.74894 -0.78721
 H 1.51098 1.52332 1.13781
 H -1.65423 0.26821 1.03352
 H 2.33894 1.16431 -0.35832
 H -2.46035 -0.71095 -0.26317
13
bifur_IRC_Distances_noMW_output/new_data/bifur_traj2_Distances point 247
C 0.93750 -0.39180 0.11355
 C -0.42002 -0.92063 -0.24034
 C 0.51735 -1.06391 -1.24780
 C 1.30132 1.06952 0.06593
 C -1.68360 -0.08427 -0.04673
 F 1.72950 -1.14566 1.07871
 F -0.59966 -2.05009 0.13585
 H 0.40779 1.59490 -0.61929
 H -1.92750 0.75167 -0.78704
 H 1.51367 1.52290 1.13923
 H -1.65651 0.26737 1.03409
 H 2.33838 1.16178 -0.35935
 H -2.45822 -0.71180 -0.26680
13
bifur_IRC_Distances_noMW_output/new_data/bifur_traj2_Distances point 248
C 0.93285 -0.39218 0.11114
 C -0.41595 -0.91877 -0.23757
 C 0.51663 -1.06258 -1.25736
 C 1.29938 1.06905 0.06601
 C -1.68204 -0.08313 -0.04722
 F 1.72349 -1.14898 1.07673
 F -0.59148 -2.05059 0.14962
 H 0.40693 1.59693 -0.61805
 H -1.92301 0.75535 -0.78524
 H 1.51318 1.52133 1.14004
 H -1.66115 0.26616 1.03409
 H 2.33694 1.15952 -0.35971
 H -2.45578 -0.71212 -0.27250
13
bifur_IRC_Distances_noMW_output/new_data/bifur_traj2_Distances point 249
C 0.92931 -0.39272 0.10623
 C -0.41251 -0.91760 -0.23274
 C 0.51528 -1.06148 -1.26821
 C 1.29687 1.06866 0.06590
 C -1.68006 -0.08198 -0.04742
 F 1.72055 -1.15181 1.06890
 F -0.58498 -2.05187 0.17021
 H 0.40998 1.59969 -0.61576
 H -1.91259 0.75923 -0.78082
 H 1.50654 1.51816 1.13923
 H -1.66909 0.26456 1.03294
 H 2.33452 1.15866 -0.35851
 H -2.45384 -0.71150 -0.27994
13
bifur_IRC_Distances_noMW_output/new_data/bifur_traj2_Distances point 250
C 0.92901 -0.39301 0.09917
 C -0.41171 -0.91780 -0.22634
 C 0.51311 -1.06064 -1.27671
 C 1.29506 1.06868 0.06548
 C -1.67875 -0.08159 -0.04707
 F 1.72343 -1.15267 1.05445
 F -0.58342 -2.05365 0.19384
 H 0.41945 1.60294 -0.61286
 H -1.89744 0.76159 -0.77393
 H 1.49320 1.51382 1.13620
 H -1.68030 0.26256 1.03042
 H 2.33196 1.16007 -0.35522
 H -2.45360 -0.71030 -0.28741
13
bifur_IRC_Distances_noMW_output/new_data/bifur_traj2_Distances point 251
C 0.93208 -0.39266 0.09107
 C -0.41401 -0.91916 -0.21926
 C 0.51012 -1.05957 -1.28116
 C 1.29500 1.06926 0.06482
 C -1.67898 -0.08242 -0.04625
 F 1.73139 -1.15133 1.03542
 F -0.58684 -2.05534 0.21679
 H 0.43519 1.60664 -0.61005
 H -1.88100 0.76166 -0.76578
 H 1.47612 1.50924 1.13158
 H -1.69408 0.26006 1.02699
 H 2.33022 1.16314 -0.35031
 H -2.45521 -0.70953 -0.29385
13
bifur_IRC_Distances_noMW_output/new_data/bifur_traj2_Distances point 252
C 0.93790 -0.39160 0.08228
 C -0.41897 -0.92135 -0.21168
 C 0.50635 -1.05802 -1.28191
 C 1.29676 1.07037 0.06400
 C -1.68080 -0.08443 -0.04509
 F 1.74321 -1.14812 1.01278
 F -0.59421 -2.05678 0.23869
 H 0.45633 1.61084 -0.60755
 H -1.86452 0.75964 -0.75696
 H 1.45689 1.50470 1.12591
 H -1.71007 0.25699 1.02295
 H 2.32947 1.16728 -0.34405
 H -2.45834 -0.70952 -0.29937
13
bifur_IRC_Distances_noMW_output/new_data/bifur_traj2_Distances point 253
C 0.94603 -0.38995 0.07287
 C -0.42617 -0.92429 -0.20364
 C 0.50191 -1.05612 -1.27934
 C 1.29999 1.07192 0.06311
 C -1.68390 -0.08740 -0.04372
 F 1.75834 -1.14332 0.98677
 F -0.60499 -2.05805 0.25987
 H 0.48180 1.61543 -0.60540
 H -1.84802 0.75588 -0.74781
 H 1.43594 1.50016 1.11953
 H -1.72768 0.25346 1.01842
 H 2.32949 1.17236 -0.33646
 H -2.46272 -0.71008 -0.30419
13
bifur_IRC_Distances_noMW_output/new_data/bifur_traj2_Distances point 254
C 0.94603 -0.38995 0.07287
 C -0.42617 -0.92429 -0.20364
 C 0.50191 -1.05612 -1.27934
 C 1.29999 1.07192 0.06311
 C -1.68390 -0.08740 -0.04372
 F 1.75834 -1.14332 0.98677
 F -0.60499 -2.05805 0.25986
 H 0.48180 1.61543 -0.60540
 H -1.84802 0.75588 -0.74781
 H 1.43594 1.50016 1.11953
 H -1.72768 0.25346 1.01842
 H 2.32949 1.17236 -0.33646
 H -2.46272 -0.71008 -0.30419
13
bifur_IRC_Distances_noMW_output/new_data/bifur_traj2_Distances point 255
C 0.96676 -0.38624 0.05276
 C -0.44444 -0.93230 -0.18681
 C 0.49245 -1.05327 -1.26655
 C 1.30758 1.07549 0.06151
 C -1.69096 -0.09431 -0.04086
 F 1.79608 -1.13037 0.92712
 F -0.63435 -2.06126 0.30045
 H 0.53703 1.62417 -0.60227
 H -1.81353 0.74585 -0.73032
 H 1.38956 1.49061 1.10615
 H -1.76214 0.24664 1.00871
 H 2.32963 1.18519 -0.31772
 H -2.47367 -0.71022 -0.31217
13
bifur_IRC_Distances_noMW_output/new_data/bifur_traj2_Distances point 256
C 0.97675 -0.38536 0.04358
 C -0.45262 -0.93695 -0.17949
 C 0.48896 -1.05399 -1.25883
 C 1.30917 1.07673 0.06103
 C -1.69247 -0.09649 -0.03972
 F 1.81537 -1.12387 0.89883
 F -0.64988 -2.06390 0.31764
 H 0.55820 1.62665 -0.60134
 H -1.79581 0.74199 -0.72362
 H 1.36634 1.48564 1.10058
 H -1.77349 0.24488 1.00446
 H 2.32814 1.19244 -0.30815
 H -2.47866 -0.70776 -0.31496
13
bifur_IRC_Distances_noMW_output/new_data/bifur_traj2_Distances point 257
C 0.98368 -0.38591 0.03713
 C -0.45746 -0.94109 -0.17482
 C 0.48763 -1.05688 -1.25323
 C 1.30760 1.07701 0.06086
 C -1.69115 -0.09659 -0.03900
 F 1.83036 -1.11927 0.87906
 F -0.66204 -2.06717 0.32908
 H 0.56781 1.62666 -0.60077
 H -1.78018 0.74075 -0.71963
 H 1.34729 1.48127 1.09699
 H -1.77676 0.24526 1.00165
 H 2.32502 1.19894 -0.30103
 H -2.48180 -0.70298 -0.31629
13
bifur_IRC_Distances_noMW_output/new_data/bifur_traj2_Distances point 258
C 0.98663 -0.38771 0.03411
 C -0.45837 -0.94406 -0.17321
 C 0.48845 -1.06123 -1.25115
 C 1.30332 1.07637 0.06091
 C -1.68739 -0.09474 -0.03872
 F 1.83903 -1.11725 0.87043
 F -0.66899 -2.07051 0.33398
 H 0.56561 1.62450 -0.60033
 H -1.76842 0.74222 -0.71826
 H 1.33459 1.47802 1.09553
 H -1.77257 0.24749 1.00048
 H 2.32081 1.20374 -0.29753
 H -2.48269 -0.69684 -0.31625
13
bifur_IRC_Distances_noMW_output/new_data/bifur_traj2_Distances point 259
C 0.98639 -0.39022 0.03372
 C -0.45634 -0.94582 -0.17385
 C 0.49067 -1.06609 -1.25216
 C 1.29750 1.07513 0.06109
 C -1.68226 -0.09169 -0.03874
 F 1.84227 -1.11738 0.87048
 F -0.67140 -2.07355 0.33425
 H 0.55543 1.62106 -0.59990
 H -1.76028 0.74552 -0.71867
 H 1.32745 1.47585 1.09563
 H -1.76381 0.25076 1.00055
 H 2.31625 1.20683 -0.29699
 H -2.48186 -0.69040 -0.31540
13
bifur_IRC_Distances_noMW_output/new_data/bifur_traj2_Distances point 260
C 0.98416 -0.39303 0.03488
 C -0.45259 -0.94673 -0.17574
 C 0.49357 -1.07092 -1.25514
 C 1.29106 1.07360 0.06136
 C -1.67657 -0.08807 -0.03897
 F 1.84196 -1.11886 0.87565
 F -0.67081 -2.07622 0.33201
 H 0.54102 1.61709 -0.59943
 H -1.75470 0.74978 -0.72012
 H 1.32408 1.47445 1.09666
 H -1.75290 0.25445 1.00135
 H 2.31172 1.20865 -0.29826
 H -2.48001 -0.68418 -0.31424
13
bifur_IRC_Distances_noMW_output/new_data/bifur_traj2_Distances point 261
C 0.98100 -0.39584 0.03680
 C -0.44813 -0.94713 -0.17818
 C 0.49670 -1.07547 -1.25895
 C 1.28463 1.07198 0.06167
 C -1.67087 -0.08435 -0.03932
 F 1.83980 -1.12098 0.88319
 F -0.66870 -2.07855 0.32860
 H 0.52506 1.61303 -0.59896
 H -1.75077 0.75429 -0.72208
 H 1.32289 1.47353 1.09814
 H -1.74135 0.25818 1.00248
 H 2.30745 1.20971 -0.30039
 H -2.47771 -0.67839 -0.31299
13
bifur_IRC_Distances_noMW_output/new_data/bifur_traj2_Distances point 262
C 0.97784 -0.39845 0.03895
 C -0.44383 -0.94736 -0.18075
 C 0.49972 -1.07964 -1.26251
 C 1.27870 1.07046 0.06200
 C -1.66560 -0.08089 -0.03970
 F 1.83727 -1.12309 0.89111
 F -0.66644 -2.08056 0.32460
 H 0.50956 1.60914 -0.59852
 H -1.74794 0.75848 -0.72421
 H 1.32271 1.47292 1.09970
 H -1.73015 0.26171 1.00364
 H 2.30363 1.21046 -0.30267
 H -2.47547 -0.67318 -0.31163
13
bifur_IRC_Distances_noMW_output/new_data/bifur_traj2_Distances point 263
C 0.97578 -0.40060 0.04093
 C -0.44075 -0.94780 -0.18315
 C 0.50235 -1.08330 -1.26446
 C 1.27392 1.06924 0.06229
 C -1.66133 -0.07811 -0.03999
 F 1.83599 -1.12444 0.89772
 F -0.66566 -2.08220 0.32000
 H 0.49664 1.60563 -0.59819
 H -1.74601 0.76156 -0.72617
 H 1.32252 1.47254 1.10089
 H -1.72015 0.26482 1.00452
 H 2.30056 1.21141 -0.30445
 H -2.47385 -0.66876 -0.30995
13
bifur_IRC_Distances_noMW_output/new_data/bifur_traj2_Distances point 264
C 0.97610 -0.40186 0.04237
 C -0.44020 -0.94878 -0.18505
 C 0.50414 -1.08609 -1.26321
 C 1.27135 1.06862 0.06248
 C -1.65898 -0.07669 -0.04006
 F 1.83763 -1.12417 0.90121
 F -0.66813 -2.08326 0.31463
 H 0.48926 1.60294 -0.59806
 H -1.74520 0.76249 -0.72754
 H 1.32156 1.47242 1.10121
 H -1.71280 0.26710 1.00477
 H 2.29881 1.21296 -0.30508
 H -2.47355 -0.66570 -0.30767
13
bifur_IRC_Distances_noMW_output/new_data/bifur_traj2_Distances point 265
C 0.97610 -0.40186 0.04237
 C -0.44020 -0.94878 -0.18506
 C 0.50414 -1.08609 -1.26321
 C 1.27135 1.06862 0.06248
 C -1.65898 -0.07669 -0.04006
 F 1.83763 -1.12417 0.90121
 F -0.66813 -2.08326 0.31463
 H 0.48925 1.60294 -0.59806
 H -1.74520 0.76249 -0.72754
 H 1.32156 1.47242 1.10121
 H -1.71279 0.26711 1.00477
 H 2.29881 1.21296 -0.30508
 H -2.47355 -0.66569 -0.30767
13
bifur_IRC_Distances_noMW_output/new_data/bifur_traj2_Distances point 266
C 0.98294 -0.40120 0.04345
 C -0.44622 -0.95156 -0.18690
 C 0.50458 -1.08767 -1.25249
 C 1.27390 1.06937 0.06244
 C -1.66104 -0.07837 -0.03951
 F 1.84741 -1.11940 0.89909
 F -0.68019 -2.08300 0.30327
 H 0.49335 1.60120 -0.59856
 H -1.74823 0.75782 -0.72816
 H 1.31918 1.47329 1.09937
 H -1.70911 0.26814 1.00360
 H 2.30014 1.21662 -0.30328
 H -2.47671 -0.66524 -0.30233
13
bifur_IRC_Distances_noMW_output/new_data/bifur_traj2_Distances point 267
C 0.98770 -0.39958 0.04349
 C -0.45121 -0.95270 -0.18704
 C 0.50349 -1.08641 -1.24524
 C 1.27821 1.07049 0.06225
 C -1.66475 -0.08093 -0.03905
 F 1.85293 -1.11611 0.89559
 F -0.68703 -2.08165 0.29800
 H 0.50231 1.60211 -0.59912
 H -1.75225 0.75335 -0.72774
 H 1.31924 1.47437 1.09784
 H -1.71222 0.26699 1.00263
 H 2.30288 1.21784 -0.30171
 H -2.47930 -0.66776 -0.29988
13
bifur_IRC_Distances_noMW_output/new_data/bifur_traj2_Distances point 268
C 0.99243 -0.39726 0.04343
 C -0.45667 -0.95331 -0.18680
 C 0.50169 -1.08373 -1.23791
 C 1.28412 1.07197 0.06198
 C -1.66989 -0.08435 -0.03857
 F 1.85746 -1.11285 0.89165
 F -0.69295 -2.07947 0.29331
 H 0.51445 1.60414 -0.59986
 H -1.75813 0.74804 -0.72704
 H 1.32102 1.47593 1.09624
 H -1.71826 0.26481 1.00165
 H 2.30684 1.21817 -0.30017
 H -2.48211 -0.67208 -0.29791
13
bifur_IRC_Distances_noMW_output/new_data/bifur_traj2_Distances point 269
C 0.99602 -0.39445 0.04358
 C -0.46157 -0.95299 -0.18637
 C 0.49938 -1.07965 -1.23198
 C 1.29104 1.07361 0.06168
 C -1.67594 -0.08822 -0.03818
 F 1.85937 -1.11040 0.88877
 F -0.69625 -2.07648 0.28958
 H 0.52791 1.60716 -0.60067
 H -1.76601 0.74265 -0.72633
 H 1.32546 1.47805 1.09500
 H -1.72661 0.26173 1.00094
 H 2.31177 1.21706 -0.29925
 H -2.48458 -0.67807 -0.29677
13
bifur_IRC_Distances_noMW_output/new_data/bifur_traj2_Distances point 270
C 0.99669 -0.39173 0.04440
 C -0.46411 -0.95124 -0.18612
 C 0.49714 -1.07462 -1.22991
 C 1.29754 1.07500 0.06144
 C -1.68166 -0.09165 -0.03806
 F 1.85630 -1.10998 0.88945
 F -0.69440 -2.07302 0.28733
 H 0.53882 1.61067 -0.60138
 H -1.77549 0.73869 -0.72605
 H 1.33350 1.48064 1.09482
 H -1.73549 0.25828 1.00095
 H 2.31685 1.21394 -0.29992
 H -2.48571 -0.68498 -0.29694
13
bifur_IRC_Distances_noMW_output/new_data/bifur_traj2_Distances point 271
C 0.99335 -0.38976 0.04612
 C -0.46294 -0.94803 -0.18637
 C 0.49561 -1.06959 -1.23332
 C 1.30196 1.07573 0.06133
 C -1.68559 -0.09364 -0.03834
 F 1.84732 -1.11231 0.89516
 F -0.68621 -2.06978 0.28698
 H 0.54347 1.61387 -0.60182
 H -1.78525 0.73754 -0.72657
 H 1.34472 1.48331 1.09614
 H -1.74262 0.25525 1.00197
 H 2.32097 1.20887 -0.30265
 H -2.48479 -0.69145 -0.29862
13
bifur_IRC_Distances_noMW_output/new_data/bifur_traj2_Distances point 272
C 0.98686 -0.38868 0.04830
 C -0.45863 -0.94394 -0.18690
 C 0.49482 -1.06517 -1.24115
 C 1.30400 1.07580 0.06136
 C -1.68748 -0.09413 -0.03895
 F 1.83421 -1.11678 0.90428
 F -0.67337 -2.06717 0.28870
 H 0.54223 1.61650 -0.60200
 H -1.79393 0.73907 -0.72769
 H 1.35726 1.48565 1.09863
 H -1.74754 0.25292 1.00373
 H 2.32370 1.20269 -0.30677
 H -2.48216 -0.69676 -0.30154
13
bifur_IRC_Distances_noMW_output/new_data/bifur_traj2_Distances point 273
C 0.97872 -0.38822 0.05032
 C -0.45252 -0.93956 -0.18728
 C 0.49444 -1.06137 -1.25150
 C 1.30435 1.07543 0.06147
 C -1.68790 -0.09362 -0.03973
 F 1.81935 -1.12233 0.91425
 F -0.65819 -2.06524 0.29261
 H 0.53769 1.61876 -0.60200
 H -1.80081 0.74233 -0.72899
 H 1.36941 1.48744 1.10171
 H -1.75122 0.25109 1.00581
 H 2.32528 1.19622 -0.31129
 H -2.47858 -0.70094 -0.30539
13
bifur_IRC_Distances_noMW_output/new_data/bifur_traj2_Distances point 274
C 0.97008 -0.38809 0.05173
 C -0.44573 -0.93526 -0.18714
 C 0.49411 -1.05801 -1.26290
 C 1.30372 1.07487 0.06160
 C -1.68750 -0.09259 -0.04056
 F 1.80443 -1.12818 0.92310
 F -0.64240 -2.06390 0.29885
 H 0.53228 1.62095 -0.60188
 H -1.80557 0.74647 -0.73004
 H 1.38003 1.48859 1.10485
 H -1.75481 0.24949 1.00786
 H 2.32605 1.18995 -0.31549
 H -2.47468 -0.70428 -0.30998
13
bifur_IRC_Distances_noMW_output/new_data/bifur_traj2_Distances point 275
C 0.96175 -0.38802 0.05219
 C -0.43909 -0.93127 -0.18620
 C 0.49351 -1.05482 -1.27439
 C 1.30276 1.07429 0.06170
 C -1.68684 -0.09148 -0.04134
 F 1.79059 -1.13379 0.92946
 F -0.62710 -2.06302 0.30754
 H 0.52802 1.62337 -0.60165
 H -1.80810 0.75081 -0.73050
 H 1.38843 1.48908 1.10766
 H -1.75938 0.24783 1.00963
 H 2.32635 1.18417 -0.31891
 H -2.47092 -0.70715 -0.31520
13
bifur_IRC_Distances_noMW_output/new_data/bifur_traj2_Distances point 276
C 0.96175 -0.38802 0.05219
 C -0.43909 -0.93127 -0.18620
 C 0.49351 -1.05482 -1.27439
 C 1.30276 1.07429 0.06170
 C -1.68683 -0.09148 -0.04134
 F 1.79059 -1.13379 0.92947
 F -0.62710 -2.06302 0.30754
 H 0.52802 1.62337 -0.60165
 H -1.80810 0.75081 -0.73050
 H 1.38843 1.48908 1.10766
 H -1.75938 0.24783 1.00963
 H 2.32635 1.18417 -0.31891
 H -2.47092 -0.70715 -0.31519
13
bifur_IRC_Distances_noMW_output/new_data/bifur_traj2_Distances point 277
C 0.94855 -0.38702 0.04890
 C -0.42892 -0.92466 -0.18062
 C 0.49016 -1.04755 -1.29507
 C 1.30235 1.07383 0.06159
 C -1.68692 -0.09058 -0.04236
 F 1.76940 -1.14269 0.92974
 F -0.60097 -2.06203 0.33404
 H 0.53082 1.63032 -0.60087
 H -1.80601 0.75785 -0.72813
 H 1.39625 1.48801 1.11093
 H -1.77640 0.24300 1.01147
 H 2.32701 1.17469 -0.32194
 H -2.46532 -0.71317 -0.32768
13
bifur_IRC_Distances_noMW_output/new_data/bifur_traj2_Distances point 278
C 0.94489 -0.38552 0.04450
 C -0.42675 -0.92221 -0.17532
 C 0.48669 -1.04265 -1.30294
 C 1.30422 1.07431 0.06128
 C -1.68886 -0.09161 -0.04246
 F 1.76354 -1.14521 0.92117
 F -0.59148 -2.06162 0.35272
 H 0.54186 1.63560 -0.60036
 H -1.80144 0.75940 -0.72469
 H 1.39478 1.48648 1.11082
 H -1.79137 0.23913 1.01116
 H 2.32816 1.17118 -0.32081
 H -2.46424 -0.71729 -0.33508
13
bifur_IRC_Distances_noMW_output/new_data/bifur_traj2_Distances point 279
C 0.94350 -0.38322 0.03849
 C -0.42688 -0.92039 -0.16855
 C 0.48202 -1.03678 -1.30841
 C 1.30785 1.07533 0.06083
 C -1.69236 -0.09382 -0.04229
 F 1.76106 -1.14620 0.90693
 F -0.58487 -2.06111 0.37401
 H 0.55959 1.64204 -0.59988
 H -1.79537 0.75924 -0.72001
 H 1.39023 1.48454 1.10958
 H -1.81046 0.23428 1.01008
 H 2.33018 1.16849 -0.31788
 H -2.46448 -0.72241 -0.34289
13
bifur_IRC_Distances_noMW_output/new_data/bifur_traj2_Distances point 280
C 0.94398 -0.38030 0.03143
 C -0.42888 -0.91909 -0.16081
 C 0.47649 -1.03023 -1.31154
 C 1.31286 1.07676 0.06032
 C -1.69708 -0.09695 -0.04196
 F 1.76130 -1.14593 0.88847
 F -0.58077 -2.06051 0.39660
 H 0.58210 1.64920 -0.59952
 H -1.78857 0.75764 -0.71473
 H 1.38363 1.48241 1.10761
 H -1.83219 0.22878 1.00847
 H 2.33291 1.16647 -0.31354
 H -2.46579 -0.72826 -0.35079
13
bifur_IRC_Distances_noMW_output/new_data/bifur_traj2_Distances point 281
C 0.94588 -0.37703 0.02373
 C -0.43225 -0.91828 -0.15253
 C 0.47051 -1.02343 -1.31257
 C 1.31869 1.07845 0.05982
 C -1.70250 -0.10065 -0.04155
 F 1.76368 -1.14467 0.86700
 F -0.57877 -2.05993 0.41961
 H 0.60737 1.65662 -0.59936
 H -1.78131 0.75502 -0.70935
 H 1.37557 1.48017 1.10524
 H -1.85505 0.22302 1.00658
 H 2.33605 1.16507 -0.30807
 H -2.46787 -0.73436 -0.35854
13
bifur_IRC_Distances_noMW_output/new_data/bifur_traj2_Distances point 282
C 0.94885 -0.37375 0.01576
 C -0.43647 -0.91800 -0.14412
 C 0.46450 -1.01695 -1.31172
 C 1.32462 1.08021 0.05940
 C -1.70798 -0.10449 -0.04114
 F 1.76790 -1.14264 0.84368
 F -0.57872 -2.05957 0.44213
 H 0.63326 1.66377 -0.59942
 H -1.77354 0.75183 -0.70427
 H 1.36631 1.47781 1.10273
 H -1.87739 0.21745 1.00456
 H 2.33914 1.16438 -0.30174
 H -2.47047 -0.74006 -0.36584
13
bifur_IRC_Distances_noMW_output/new_data/bifur_traj2_Distances point 283
C 0.95245 -0.37102 0.00828
 C -0.44085 -0.91841 -0.13649
 C 0.45928 -1.01190 -1.30931
 C 1.32951 1.08174 0.05910
 C -1.71249 -0.10779 -0.04076
 F 1.77365 -1.14015 0.82096
 F -0.58066 -2.05970 0.46199
 H 0.65617 1.66967 -0.59969
 H -1.76534 0.74876 -0.70003
 H 1.35624 1.47539 1.10039
 H -1.89620 0.21288 1.00265
 H 2.34144 1.16472 -0.29516
 H -2.47322 -0.74419 -0.37194
13
bifur_IRC_Distances_noMW_output/new_data/bifur_traj2_Distances point 284
C 0.95579 -0.36994 0.00324
 C -0.44400 -0.91964 -0.13178
 C 0.45656 -1.01034 -1.30629
 C 1.33132 1.08250 0.05898
 C -1.71419 -0.10930 -0.04046
 F 1.77995 -1.13786 0.80516
 F -0.58449 -2.06062 0.47383
 H 0.66884 1.67233 -0.59999
 H -1.75774 0.74703 -0.69755
 H 1.34699 1.47323 1.09869
 H -1.90542 0.21088 1.00128
 H 2.34170 1.16648 -0.29010
 H -2.47531 -0.74476 -0.37503
13
bifur_IRC_Distances_noMW_output/new_data/bifur_traj2_Distances point 285
C 0.95749 -0.37166 0.00322
 C -0.44417 -0.92163 -0.13275
 C 0.45831 -1.01438 -1.30428
 C 1.32789 1.08187 0.05906
 C -1.71112 -0.10764 -0.04029
 F 1.78492 -1.13677 0.80484
 F -0.58953 -2.06243 0.47089
 H 0.66274 1.66955 -0.59996
 H -1.75278 0.74805 -0.69784
 H 1.34137 1.47199 1.09822
 H -1.89819 0.21321 1.00099
 H 2.33875 1.16975 -0.28914
 H -2.47567 -0.73993 -0.37297
13
bifur_IRC_Distances_noMW_output/new_data/bifur_traj2_Distances point 286
C 0.95699 -0.37625 0.00864
 C -0.44085 -0.92413 -0.13974
 C 0.46471 -1.02397 -1.30390
 C 1.31900 1.07975 0.05937
 C -1.70308 -0.10261 -0.04031
 F 1.78757 -1.13727 0.82138
 F -0.59492 -2.06509 0.45258
 H 0.63664 1.66113 -0.59953
 H -1.75105 0.75212 -0.70114
 H 1.34033 1.47183 1.09920
 H -1.87393 0.22007 1.00199
 H 2.33257 1.17417 -0.29282
 H -2.47397 -0.72976 -0.36573
13
bifur_IRC_Distances_noMW_output/new_data/bifur_traj2_Distances point 287
C 0.95699 -0.37625 0.00864
 C -0.44085 -0.92413 -0.13974
 C 0.46471 -1.02397 -1.30389
 C 1.31900 1.07975 0.05937
 C -1.70308 -0.10261 -0.04031
 F 1.78757 -1.13727 0.82139
 F -0.59492 -2.06509 0.45258
 H 0.63664 1.66113 -0.59953
 H -1.75106 0.75212 -0.70114
 H 1.34033 1.47183 1.09920
 H -1.87393 0.22007 1.00199
 H 2.33257 1.17417 -0.29283
 H -2.47397 -0.72976 -0.36573
13
bifur_IRC_Distances_noMW_output/new_data/bifur_traj2_Distances point 288
C 0.95335 -0.38976 0.02665
 C -0.42945 -0.93047 -0.16174
 C 0.48428 -1.05156 -1.30283
 C 1.29247 1.07312 0.06074
 C -1.67897 -0.08733 -0.04098
 F 1.79125 -1.13992 0.87428
 F -0.60783 -2.07268 0.39520
 H 0.55427 1.63529 -0.59842
 H -1.75034 0.76470 -0.71384
 H 1.34279 1.47266 1.10386
 H -1.79908 0.24125 1.00616
 H 2.31507 1.18535 -0.30511
 H -2.46781 -0.70065 -0.34398
13
bifur_IRC_Distances_noMW_output/new_data/bifur_traj2_Distances point 289
C 0.95269 -0.39667 0.03534
 C -0.42455 -0.93441 -0.17261
 C 0.49423 -1.06598 -1.29975
 C 1.27869 1.06970 0.06169
 C -1.66639 -0.07951 -0.04147
 F 1.79555 -1.14031 0.89792
 F -0.61691 -2.07720 0.36616
 H 0.51228 1.62146 -0.59790
 H -1.74875 0.77061 -0.72116
 H 1.34209 1.47279 1.10627
 H -1.75970 0.25268 1.00814
 H 2.30594 1.19196 -0.31007
 H -2.46518 -0.68511 -0.33257
13
bifur_IRC_Distances_noMW_output/new_data/bifur_traj2_Distances point 290
C 0.95399 -0.40273 0.04237
 C -0.42173 -0.93885 -0.18184
 C 0.50290 -1.07921 -1.29435
 C 1.26656 1.06675 0.06263
 C -1.65527 -0.07280 -0.04185
 F 1.80276 -1.13930 0.91541
 F -0.62835 -2.08177 0.34048
 H 0.47652 1.60876 -0.59735
 H -1.74579 0.77500 -0.72773
 H 1.33868 1.47251 1.10790
 H -1.72431 0.26324 1.00941
 H 2.29772 1.19911 -0.31314
 H -2.46368 -0.67071 -0.32192
13
bifur_IRC_Distances_noMW_output/new_data/bifur_traj2_Distances point 291
C 0.95756 -0.40731 0.04697
 C -0.42164 -0.94352 -0.18855
 C 0.50942 -1.09010 -1.28691
 C 1.25744 1.06465 0.06337
 C -1.64686 -0.06795 -0.04197
 F 1.81290 -1.13673 0.92498
 F -0.64173 -2.08593 0.32028
 H 0.45123 1.59846 -0.59681
 H -1.74154 0.77724 -0.73246
 H 1.33231 1.47175 1.10828
 H -1.69661 0.27183 1.00965
 H 2.29119 1.20640 -0.31401
 H -2.46367 -0.65878 -0.31280
13
bifur_IRC_Distances_noMW_output/new_data/bifur_traj2_Distances point 292
C 0.96301 -0.41014 0.04902
 C -0.42414 -0.94805 -0.19248
 C 0.51343 -1.09798 -1.27827
 C 1.25196 1.06352 0.06378
 C -1.64175 -0.06528 -0.04176
 F 1.82489 -1.13289 0.92693
 F -0.65581 -2.08927 0.30641
 H 0.43795 1.59133 -0.59638
 H -1.73661 0.77726 -0.73491
 H 1.32383 1.47063 1.10736
 H -1.67848 0.27780 1.00893
 H 2.28680 1.21324 -0.31291
 H -2.46507 -0.65017 -0.30572
13
bifur_IRC_Distances_noMW_output/new_data/bifur_traj2_Distances point 293
C 0.96962 -0.41155 0.04926
 C -0.42846 -0.95226 -0.19435
 C 0.51549 -1.10336 -1.26899
 C 1.24947 1.06319 0.06393
 C -1.63937 -0.06436 -0.04130
 F 1.83766 -1.12828 0.92362
 F -0.66985 -2.09178 0.29722
 H 0.43397 1.58682 -0.59613
 H -1.73177 0.77558 -0.73560
 H 1.31448 1.46938 1.10553
 H -1.66800 0.28157 1.00756
 H 2.28422 1.21946 -0.31049
 H -2.46746 -0.64442 -0.30026
13
bifur_IRC_Distances_noMW_output/new_data/bifur_traj2_Distances point 294
C 0.97700 -0.41203 0.04851
 C -0.43399 -0.95628 -0.19505
 C 0.51634 -1.10716 -1.25910
 C 1.24899 1.06338 0.06391
 C -1.63880 -0.06460 -0.04067
 F 1.85084 -1.12312 0.91729
 F -0.68391 -2.09366 0.29045
 H 0.43585 1.58395 -0.59609
 H -1.72742 0.77272 -0.73529
 H 1.30496 1.46816 1.10317
 H -1.66227 0.28394 1.00583
 H 2.28290 1.22524 -0.30729
 H -2.47050 -0.64055 -0.29568
13
bifur_IRC_Distances_noMW_output/new_data/bifur_traj2_Distances point 295
C 0.98495 -0.41194 0.04734
 C -0.44034 -0.96023 -0.19523
 C 0.51656 -1.11010 -1.24846
 C 1.24976 1.06389 0.06380
 C -1.63935 -0.06555 -0.03994
 F 1.86438 -1.11755 0.90943
 F -0.69822 -2.09514 0.28442
 H 0.44099 1.58195 -0.59622
 H -1.72371 0.76905 -0.73453
 H 1.29560 1.46705 1.10051
 H -1.65901 0.28557 1.00391
 H 2.28236 1.23080 -0.30367
 H -2.47396 -0.63780 -0.29136
13
bifur_IRC_Distances_noMW_output/new_data/bifur_traj2_Distances point 296
C 0.99307 -0.41164 0.04623
 C -0.44698 -0.96416 -0.19541
 C 0.51662 -1.11276 -1.23728
 C 1.25104 1.06452 0.06366
 C -1.64035 -0.06676 -0.03920
 F 1.87791 -1.11179 0.90146
 F -0.71264 -2.09643 0.27792
 H 0.44702 1.58018 -0.59649
 H -1.72070 0.76502 -0.73381
 H 1.28673 1.46610 1.09782
 H -1.65634 0.28699 1.00199
 H 2.28218 1.23622 -0.29999
 H -2.47757 -0.63549 -0.28691
13
bifur_IRC_Distances_noMW_output/new_data/bifur_traj2_Distances point 297
C 1.00047 -0.41155 0.04569
 C -0.45291 -0.96788 -0.19608
 C 0.51704 -1.11566 -1.22662
 C 1.25183 1.06498 0.06359
 C -1.64092 -0.06764 -0.03854
 F 1.89031 -1.10648 0.89522
 F -0.72611 -2.09773 0.27039
 H 0.45097 1.57803 -0.59676
 H -1.71832 0.76145 -0.73361
 H 1.27899 1.46534 1.09552
 H -1.65241 0.28875 1.00034
 H 2.28182 1.24134 -0.29689
 H -2.48078 -0.63295 -0.28225
13
bifur_IRC_Distances_noMW_output/new_data/bifur_traj2_Distances point 298
C 1.00047 -0.41155 0.04569
 C -0.45291 -0.96788 -0.19608
 C 0.51704 -1.11566 -1.22662
 C 1.25183 1.06498 0.06359
 C -1.64092 -0.06764 -0.03854
 F 1.89031 -1.10648 0.89522
 F -0.72611 -2.09773 0.27039
 H 0.45097 1.57803 -0.59676
 H -1.71832 0.76145 -0.73361
 H 1.27899 1.46534 1.09552
 H -1.65241 0.28875 1.00034
 H 2.28182 1.24134 -0.29689
 H -2.48078 -0.63295 -0.28225
13
bifur_IRC_Distances_noMW_output/new_data/bifur_traj2_Distances point 299
C 1.00864 -0.41353 0.04686
 C -0.45803 -0.97349 -0.19931
 C 0.52019 -1.12324 -1.21370
 C 1.24805 1.06434 0.06384
 C -1.63733 -0.06601 -0.03800
 F 1.90629 -1.10042 0.89275
 F -0.74400 -2.10139 0.25572
 H 0.44339 1.57144 -0.59659
 H -1.71287 0.75969 -0.73548
 H 1.26784 1.46380 1.09363
 H -1.63689 0.29453 0.99881
 H 2.27825 1.24933 -0.29439
 H -2.48355 -0.62504 -0.27415
13
bifur_IRC_Distances_noMW_output/new_data/bifur_traj2_Distances point 300
C 1.00867 -0.41580 0.04744
 C -0.45645 -0.97519 -0.20078
 C 0.52260 -1.12782 -1.21360
 C 1.24270 1.06309 0.06417
 C -1.63254 -0.06314 -0.03817
 F 1.90947 -1.10024 0.89456
 F -0.74712 -2.10419 0.25307
 H 0.43215 1.56744 -0.59588
 H -1.70713 0.76249 -0.73678
 H 1.26258 1.46225 1.09403
 H -1.62659 0.29828 0.99880
 H 2.27437 1.25211 -0.29455
 H -2.48272 -0.61929 -0.27230
13
bifur_IRC_Distances_noMW_output/new_data/bifur_traj2_Distances point 301
C 1.00700 -0.41854 0.04673
 C -0.45310 -0.97644 -0.20096
 C 0.52482 -1.13242 -1.21714
 C 1.23575 1.06148 0.06450
 C -1.62640 -0.05943 -0.03847
 F 1.91115 -1.10128 0.89474
 F -0.74749 -2.10769 0.25642
 H 0.41979 1.56385 -0.59483
 H -1.69768 0.76720 -0.73728
 H 1.25526 1.45964 1.09469
 H -1.61738 0.30190 0.99882
 H 2.26929 1.25449 -0.29450
 H -2.48099 -0.61276 -0.27271
13
bifur_IRC_Distances_noMW_output/new_data/bifur_traj2_Distances point 302
C 1.00508 -0.42121 0.04401
 C -0.44952 -0.97763 -0.19923
 C 0.52615 -1.13654 -1.22246
 C 1.22852 1.05990 0.06471
 C -1.62008 -0.05570 -0.03869
 F 1.91332 -1.10250 0.89053
 F -0.74698 -2.11166 0.26620
 H 0.41043 1.56143 -0.59372
 H -1.68432 0.77264 -0.73629
 H 1.24459 1.45583 1.09497
 H -1.61166 0.30472 0.99849
 H 2.26369 1.25693 -0.29325
 H -2.47922 -0.60621 -0.27527
13
bifur_IRC_Distances_noMW_output/new_data/bifur_traj2_Distances point 303
C 1.00437 -0.42320 0.03883
 C -0.44724 -0.97912 -0.19515
 C 0.52598 -1.13962 -1.22744
 C 1.22243 1.05875 0.06466
 C -1.61486 -0.05283 -0.03861
 F 1.91771 -1.10286 0.87977
 F -0.74733 -2.11579 0.28203
 H 0.40805 1.56086 -0.59293
 H -1.66754 0.77752 -0.73333
 H 1.22991 1.45091 1.09429
 H -1.61161 0.30611 0.99753
 H 2.25839 1.25977 -0.28998
 H -2.47825 -0.60049 -0.27966
13
bifur_IRC_Distances_noMW_output/new_data/bifur_traj2_Distances point 304
C 1.00598 -0.42397 0.03083
 C -0.44752 -0.98113 -0.18833
 C 0.52372 -1.14108 -1.23027
 C 1.21885 1.05839 0.06425
 C -1.61194 -0.05159 -0.03810
 F 1.92550 -1.10151 0.86056
 F -0.74975 -2.11976 0.30370
 H 0.41606 1.56285 -0.59288
 H -1.64805 0.78073 -0.72814
 H 1.21104 1.44499 1.09229
 H -1.61925 0.30541 0.99576
 H 2.25417 1.26317 -0.28396
 H -2.47881 -0.59649 -0.28571
13
bifur_IRC_Distances_noMW_output/new_data/bifur_traj2_Distances point 305
C 1.01019 -0.42316 0.02018
 C -0.45082 -0.98361 -0.17880
 C 0.51916 -1.14047 -1.22987
 C 1.21865 1.05900 0.06353
 C -1.61209 -0.05242 -0.03719
 F 1.93657 -1.09818 0.83262
 F -0.75438 -2.12323 0.33034
 H 0.43569 1.56773 -0.59389
 H -1.62742 0.78161 -0.72109
 H 1.18915 1.43846 1.08909
 H -1.63524 0.30228 0.99327
 H 2.25169 1.26686 -0.27497
 H -2.48117 -0.59487 -0.29323
13
bifur_IRC_Distances_noMW_output/new_data/bifur_traj2_Distances point 306
C 1.01601 -0.42104 0.00807
 C -0.45624 -0.98619 -0.16757
 C 0.51296 -1.13803 -1.22659
 C 1.22136 1.06040 0.06270
 C -1.61484 -0.05493 -0.03614
 F 1.94905 -1.09353 0.79897
 F -0.75998 -2.12602 0.35954
 H 0.46340 1.57479 -0.59591
 H -1.60773 0.78052 -0.71344
 H 1.16696 1.43199 1.08545
 H -1.65709 0.29725 0.99047
 H 2.25093 1.27025 -0.26392
 H -2.48479 -0.59547 -0.30164
13
bifur_IRC_Distances_noMW_output/new_data/bifur_traj2_Distances point 307
C 1.02234 -0.41817 -0.00479
 C -0.46253 -0.98869 -0.15533
 C 0.50584 -1.13447 -1.22143
 C 1.22569 1.06219 0.06193
 C -1.61905 -0.05833 -0.03515
 F 1.96158 -1.08829 0.76186
 F -0.76545 -2.12839 0.39032
 H 0.49507 1.58312 -0.59873
 H -1.58910 0.77844 -0.70605
 H 1.14539 1.42568 1.08196
 H -1.68202 0.29113 0.98767
 H 2.25126 1.27317 -0.25153
 H -2.48903 -0.59738 -0.31073
13
bifur_IRC_Distances_noMW_output/new_data/bifur_traj2_Distances point 308
C 1.02856 -0.41497 -0.01846
 C -0.46889 -0.99113 -0.14208
 C 0.49816 -1.13037 -1.21508
 C 1.23054 1.06411 0.06127
 C -1.62373 -0.06201 -0.03431
 F 1.97381 -1.08284 0.72139
 F -0.77020 -2.13087 0.42331
 H 0.52854 1.59224 -0.60228
 H -1.57018 0.77624 -0.69918
 H 1.12369 1.41917 1.07893
 H -1.70873 0.28443 0.98502
 H 2.25196 1.27570 -0.23787
 H -2.49352 -0.59970 -0.32066
13
bifur_IRC_Distances_noMW_output/new_data/bifur_traj2_Distances point 309
C 1.02856 -0.41497 -0.01846
 C -0.46889 -0.99113 -0.14208
 C 0.49816 -1.13037 -1.21508
 C 1.23053 1.06411 0.06127
 C -1.62373 -0.06201 -0.03431
 F 1.97382 -1.08284 0.72139
 F -0.77020 -2.13087 0.42331
 H 0.52854 1.59224 -0.60228
 H -1.57018 0.77624 -0.69918
 H 1.12369 1.41917 1.07893
 H -1.70873 0.28443 0.98502
 H 2.25196 1.27570 -0.23787
 H -2.49352 -0.59970 -0.32066
13
bifur_IRC_Distances_noMW_output/new_data/bifur_traj2_Distances point 310
C 1.03796 -0.40947 -0.04771
 C -0.47822 -0.99591 -0.11334
 C 0.48281 -1.12327 -1.20215
 C 1.23696 1.06711 0.06037
 C -1.63035 -0.06747 -0.03313
 F 1.99541 -1.07298 0.63393
 F -0.77468 -2.13807 0.49607
 H 0.59119 1.61055 -0.61162
 H -1.52626 0.77536 -0.68778
 H 1.07698 1.40425 1.07521
 H -1.76164 0.27159 0.98113
 H 2.25140 1.28005 -0.20803
 H -2.50155 -0.60173 -0.34294
13
bifur_IRC_Distances_noMW_output/new_data/bifur_traj2_Distances point 311
C 1.03923 -0.40838 -0.06089
 C -0.47892 -0.99783 -0.10041
 C 0.47689 -1.12188 -1.19873
 C 1.23604 1.06748 0.05996
 C -1.63003 -0.06772 -0.03266
 F 2.00233 -1.07017 0.59583
 F -0.77270 -2.14302 0.53035
 H 0.61233 1.61763 -0.61671
 H -1.50169 0.77848 -0.68370
 H 1.05364 1.39630 1.07489
 H -1.78222 0.26722 0.98070
 H 2.24882 1.28170 -0.19511
 H -2.50371 -0.59979 -0.35354
13
bifur_IRC_Distances_noMW_output/new_data/bifur_traj2_Distances point 312
C 1.03744 -0.40895 -0.07110
 C -0.47615 -0.99907 -0.09054
 C 0.47319 -1.12255 -1.19973
 C 1.23151 1.06683 0.05943
 C -1.62651 -0.06578 -0.03213
 F 2.00538 -1.06972 0.56883
 F -0.76750 -2.14842 0.55843
 H 0.62241 1.62203 -0.62118
 H -1.47720 0.78438 -0.68054
 H 1.03252 1.38881 1.07545
 H -1.79553 0.26516 0.98157
 H 2.24434 1.28285 -0.18622
 H -2.50388 -0.59556 -0.36227
13
bifur_IRC_Distances_noMW_output/new_data/bifur_traj2_Distances point 313
C 1.03256 -0.41133 -0.07756
 C -0.46987 -0.99949 -0.08462
 C 0.47203 -1.12541 -1.20624
 C 1.22325 1.06510 0.05872
 C -1.61962 -0.06157 -0.03148
 F 2.00445 -1.07193 0.55595
 F -0.75944 -2.15392 0.57844
 H 0.62010 1.62323 -0.62441
 H -1.45376 0.79295 -0.67799
 H 1.01454 1.38219 1.07661
 H -1.80032 0.26569 0.98365
 H 2.23791 1.28357 -0.18250
 H -2.50183 -0.58908 -0.36856
13
bifur_IRC_Distances_noMW_output/new_data/bifur_traj2_Distances point 314
C 1.02505 -0.41546 -0.08005
 C -0.46054 -0.99918 -0.08291
 C 0.47347 -1.13042 -1.21804
 C 1.21154 1.06238 0.05788
 C -1.60958 -0.05528 -0.03077
 F 2.00014 -1.07661 0.55767
 F -0.74948 -2.15926 0.58965
 H 0.60533 1.62103 -0.62595
 H -1.43226 0.80373 -0.67601
 H 1.00027 1.37669 1.07815
 H -1.79596 0.26890 0.98658
 H 2.22971 1.28403 -0.18403
 H -2.49769 -0.58054 -0.37216
13
bifur_IRC_Distances_noMW_output/new_data/bifur_traj2_Distances point 315
C 1.01611 -0.42085 -0.07898
 C -0.44949 -0.99843 -0.08496
 C 0.47718 -1.13712 -1.23300
 C 1.19759 1.05895 0.05710
 C -1.59742 -0.04763 -0.03017
 F 1.99386 -1.08285 0.57127
 F -0.73940 -2.16413 0.59244
 H 0.58035 1.61577 -0.62574
 H -1.41402 0.81555 -0.67482
 H 0.99009 1.37250 1.07988
 H -1.78322 0.27440 0.98978
 H 2.22052 1.28449 -0.18968
 H -2.49215 -0.57064 -0.37311
13
bifur_IRC_Distances_noMW_output/new_data/bifur_traj2_Distances point 316
C 1.00750 -0.42661 -0.07531
 C -0.43869 -0.99766 -0.08969
 C 0.48235 -1.14457 -1.24781
 C 1.18351 1.05536 0.05662
 C -1.58500 -0.03981 -0.02985
 F 1.98743 -1.08925 0.59174
 F -0.73128 -2.16814 0.58815
 H 0.54992 1.60847 -0.62409
 H -1.40070 0.82660 -0.67473
 H 0.98425 1.36983 1.08157
 H -1.76462 0.28125 0.99257
 H 2.21166 1.28518 -0.19743
 H -2.48634 -0.56065 -0.37174
13
bifur_IRC_Distances_noMW_output/new_data/bifur_traj2_Distances point 317
C 1.00087 -0.43173 -0.07015
 C -0.43011 -0.99715 -0.09583
 C 0.48795 -1.15157 -1.25947
 C 1.17166 1.05224 0.05652
 C -1.57439 -0.03315 -0.02988
 F 1.98237 -1.09447 0.61391
 F -0.72668 -2.17092 0.57867
 H 0.51987 1.60057 -0.62150
 H -1.39374 0.83509 -0.67577
 H 0.98282 1.36881 1.08299
 H -1.74378 0.28823 0.99446
 H 2.20452 1.28612 -0.20537
 H -2.48136 -0.55209 -0.36860
13
bifur_IRC_Distances_noMW_output/new_data/bifur_traj2_Distances point 318
C 0.99706 -0.43542 -0.06452
 C -0.42488 -0.99698 -0.10218
 C 0.49302 -1.15703 -1.26648
 C 1.16371 1.05004 0.05678
 C -1.56715 -0.02858 -0.03019
 F 1.97931 -1.09779 0.63397
 F -0.72584 -2.17222 0.56616
 H 0.49519 1.59345 -0.61856
 H -1.39354 0.83996 -0.67765
 H 0.98548 1.36940 1.08397
 H -1.72448 0.29417 0.99530
 H 2.20004 1.28714 -0.21218
 H -2.47792 -0.54614 -0.36441
13
bifur_IRC_Distances_noMW_output/new_data/bifur_traj2_Distances point 319
C 0.99601 -0.43732 -0.05931
 C -0.42315 -0.99699 -0.10778
 C 0.49679 -1.16020 -1.26891
 C 1.16040 1.04898 0.05723
 C -1.56398 -0.02652 -0.03065
 F 1.97794 -1.09917 0.64965
 F -0.72779 -2.17198 0.55302
 H 0.47915 1.58826 -0.61582
 H -1.39925 0.84104 -0.67985
 H 0.99148 1.37134 1.08443
 H -1.70993 0.29817 0.99525
 H 2.19855 1.28788 -0.21724
 H -2.47624 -0.54349 -0.36003
13
bifur_IRC_Distances_noMW_output/new_data/bifur_traj2_Distances point 320
C 0.99601 -0.43732 -0.05931
 C -0.42315 -0.99699 -0.10778
 C 0.49679 -1.16020 -1.26891
 C 1.16040 1.04898 0.05723
 C -1.56398 -0.02652 -0.03065
 F 1.97794 -1.09917 0.64965
 F -0.72778 -2.17198 0.55303
 H 0.47915 1.58827 -0.61582
 H -1.39924 0.84104 -0.67985
 H 0.99148 1.37134 1.08443
 H -1.70994 0.29816 0.99525
 H 2.19855 1.28787 -0.21724
 H -2.47624 -0.54349 -0.36003
13
bifur_IRC_Distances_noMW_output/new_data/bifur_traj2_Distances point 321
C 0.99865 -0.43634 -0.05209
 C -0.42664 -0.99647 -0.11461
 C 0.49943 -1.15932 -1.26553
 C 1.16526 1.04983 0.05810
 C -1.56790 -0.02868 -0.03152
 F 1.97670 -1.09846 0.66622
 F -0.73335 -2.16791 0.53289
 H 0.47355 1.58526 -0.61221
 H -1.42032 0.83527 -0.68330
 H 1.00878 1.37734 1.08425
 H -1.70014 0.29942 0.99385
 H 2.20278 1.28727 -0.22232
 H -2.47681 -0.54722 -0.35371
13
bifur_IRC_Distances_noMW_output/new_data/bifur_traj2_Distances point 322
C 1.00037 -0.43461 -0.04956
 C -0.42950 -0.99566 -0.11653
 C 0.49922 -1.15658 -1.26290
 C 1.17057 1.05098 0.05843
 C -1.57247 -0.03134 -0.03189
 F 1.97523 -1.09780 0.67071
 F -0.73490 -2.16481 0.52583
 H 0.47803 1.58615 -0.61106
 H -1.43267 0.83077 -0.68452
 H 1.01883 1.38080 1.08400
 H -1.70160 0.29792 0.99307
 H 2.20676 1.28589 -0.22375
 H -2.47786 -0.55170 -0.35182
13
bifur_IRC_Distances_noMW_output/new_data/bifur_traj2_Distances point 323
C 1.00146 -0.43275 -0.04691
 C -0.43196 -0.99441 -0.11841
 C 0.49883 -1.15328 -1.26109
 C 1.17619 1.05220 0.05873
 C -1.57733 -0.03413 -0.03228
 F 1.97247 -1.09764 0.67584
 F -0.73511 -2.16136 0.51921
 H 0.48291 1.58745 -0.60993
 H -1.44563 0.82629 -0.68572
 H 1.02993 1.38450 1.08389
 H -1.70410 0.29603 0.99248
 H 2.21107 1.28390 -0.22556
 H -2.47873 -0.55679 -0.35026
13
bifur_IRC_Distances_noMW_output/new_data/bifur_traj2_Distances point 324
C 1.00144 -0.43119 -0.04356
 C -0.43336 -0.99271 -0.12092
 C 0.49884 -1.15007 -1.26084
 C 1.18115 1.05319 0.05903
 C -1.58160 -0.03650 -0.03272
 F 1.96803 -1.09836 0.68372
 F -0.73379 -2.15776 0.51170
 H 0.48533 1.58834 -0.60854
 H -1.45905 0.82246 -0.68716
 H 1.04229 1.38848 1.08410
 H -1.70541 0.29445 0.99220
 H 2.21515 1.28141 -0.22844
 H -2.47902 -0.56175 -0.34859
13
bifur_IRC_Distances_noMW_output/new_data/bifur_traj2_Distances point 325
C 1.00001 -0.43028 -0.03904
 C -0.43326 -0.99060 -0.12456
 C 0.49972 -1.14751 -1.26259
 C 1.18470 1.05378 0.05937
 C -1.58461 -0.03802 -0.03325
 F 1.96172 -1.10017 0.69590
 F -0.73095 -2.15419 0.50223
 H 0.48308 1.58819 -0.60672
 H -1.47281 0.81974 -0.68908
 H 1.05602 1.39273 1.08473
 H -1.70378 0.29372 0.99234
 H 2.21857 1.27856 -0.23289
 H -2.47844 -0.56595 -0.34644
13
bifur_IRC_Distances_noMW_output/new_data/bifur_traj2_Distances point 326
C 0.99699 -0.43028 -0.03315
 C -0.43132 -0.98818 -0.12965
 C 0.50180 -1.14610 -1.26647
 C 1.18622 1.05378 0.05977
 C -1.58578 -0.03833 -0.03390
 F 1.95355 -1.10317 0.71309
 F -0.72664 -2.15093 0.49019
 H 0.47452 1.58652 -0.60444
 H -1.48653 0.81854 -0.69168
 H 1.07092 1.39715 1.08592
 H -1.69786 0.29431 0.99298
 H 2.22093 1.27550 -0.23908
 H -2.47680 -0.56882 -0.34358
13
bifur_IRC_Distances_noMW_output/new_data/bifur_traj2_Distances point 327
C 0.99236 -0.43146 -0.02605
 C -0.42731 -0.98570 -0.13609
 C 0.50528 -1.14643 -1.27235
 C 1.18494 1.05302 0.06027
 C -1.58444 -0.03703 -0.03466
 F 1.94402 -1.10728 0.73476
 F -0.72118 -2.14842 0.47588
 H 0.45849 1.58296 -0.60180
 H -1.49896 0.81934 -0.69509
 H 1.08582 1.40136 1.08773
 H -1.68667 0.29660 0.99414
 H 2.22167 1.27261 -0.24675
 H -2.47402 -0.56957 -0.33999
13
bifur_IRC_Distances_noMW_output/new_data/bifur_traj2_Distances point 328
C 0.98659 -0.43396 -0.01861
 C -0.42146 -0.98363 -0.14321
 C 0.51001 -1.14896 -1.27949
 C 1.18035 1.05144 0.06087
 C -1.58015 -0.03392 -0.03552
 F 1.93457 -1.11200 0.75830
 F -0.71550 -2.14731 0.46095
 H 0.43550 1.57749 -0.59906
 H -1.50785 0.82243 -0.69912
 H 1.09836 1.40463 1.09008
 H -1.67033 0.30075 0.99570
 H 2.22024 1.27049 -0.25490
 H -2.47032 -0.56744 -0.33599
13
bifur_IRC_Distances_noMW_output/new_data/bifur_traj2_Distances point 329
C 0.98086 -0.43744 -0.01210
 C -0.41486 -0.98249 -0.14985
 C 0.51530 -1.15353 -1.28640
 C 1.17297 1.04925 0.06152
 C -1.57340 -0.02944 -0.03635
 F 1.92732 -1.11639 0.77942
 F -0.71113 -2.14795 0.44784
 H 0.40892 1.57075 -0.59659
 H -1.51134 0.82732 -0.70319
 H 1.10595 1.40632 1.09255
 H -1.65094 0.30630 0.99729
 H 2.21670 1.26976 -0.26202
 H -2.46635 -0.56248 -0.33212
13
bifur_IRC_Distances_noMW_output/new_data/bifur_traj2_Distances point 330
C 0.97659 -0.44121 -0.00754
 C -0.40907 -0.98256 -0.15500
 C 0.52022 -1.15925 -1.29150
 C 1.16441 1.04691 0.06212
 C -1.56563 -0.02453 -0.03701
 F 1.92399 -1.11946 0.79462
 F -0.70952 -2.15007 0.43819
 H 0.38379 1.56387 -0.59464
 H -1.50943 0.83276 -0.70657
 H 1.10750 1.40631 1.09456
 H -1.63178 0.31229 0.99846
 H 2.21188 1.27068 -0.26692
 H -2.46296 -0.55574 -0.32878
13
bifur_IRC_Distances_noMW_output/new_data/bifur_traj2_Distances point 331
C 0.97659 -0.44121 -0.00754
 C -0.40907 -0.98256 -0.15500
 C 0.52022 -1.15925 -1.29150
 C 1.16441 1.04691 0.06212
 C -1.56563 -0.02453 -0.03701
 F 1.92399 -1.11946 0.79463
 F -0.70952 -2.15007 0.43819
 H 0.38378 1.56387 -0.59464
 H -1.50943 0.83276 -0.70658
 H 1.10750 1.40631 1.09456
 H -1.63178 0.31229 0.99846
 H 2.21188 1.27068 -0.26692
 H -2.46296 -0.55574 -0.32878
13
bifur_IRC_Distances_noMW_output/new_data/bifur_traj2_Distances point 332
C 0.97617 -0.44678 -0.00594
 C -0.40486 -0.98629 -0.15873
 C 0.52603 -1.17013 -1.29221
 C 1.15062 1.04356 0.06269
 C -1.55318 -0.01728 -0.03724
 F 1.93171 -1.11923 0.80066
 F -0.71711 -2.15663 0.43132
 H 0.35488 1.55385 -0.59307
 H -1.49414 0.84046 -0.70901
 H 1.09380 1.40217 1.09546
 H -1.60588 0.32172 0.99856
 H 2.20246 1.27692 -0.26804
 H -2.46050 -0.54233 -0.32444
13
bifur_IRC_Distances_noMW_output/new_data/bifur_traj2_Distances point 333
C 0.98085 -0.44752 -0.00963
 C -0.40780 -0.98969 -0.15636
 C 0.52569 -1.17359 -1.28691
 C 1.14794 1.04321 0.06245
 C -1.55083 -0.01633 -0.03662
 F 1.94275 -1.11537 0.78913
 F -0.72606 -2.16020 0.43557
 H 0.35760 1.55261 -0.59400
 H -1.48252 0.84121 -0.70715
 H 1.07944 1.39838 1.09383
 H -1.60428 0.32345 0.99735
 H 2.19940 1.28164 -0.26352
 H -2.46217 -0.53782 -0.32413
13
bifur_IRC_Distances_noMW_output/new_data/bifur_traj2_Distances point 334
C 0.98829 -0.44657 -0.01655
 C -0.41390 -0.99370 -0.15071
 C 0.52278 -1.17497 -1.27822
 C 1.14880 1.04393 0.06181
 C -1.55175 -0.01751 -0.03551
 F 1.95732 -1.10929 0.76735
 F -0.73700 -2.16356 0.44613
 H 0.37342 1.55476 -0.59643
 H -1.46896 0.83975 -0.70313
 H 1.06114 1.39360 1.09095
 H -1.61231 0.32243 0.99552
 H 2.19795 1.28674 -0.25545
 H -2.46576 -0.53561 -0.32576
13
bifur_IRC_Distances_noMW_output/new_data/bifur_traj2_Distances point 335
C 0.99712 -0.44435 -0.02594
 C -0.42182 -0.99791 -0.14242
 C 0.51787 -1.17462 -1.26734
 C 1.15221 1.04540 0.06092
 C -1.55503 -0.02021 -0.03414
 F 1.97345 -1.10193 0.73768
 F -0.74825 -2.16672 0.46221
 H 0.39866 1.55970 -0.60022
 H -1.45403 0.83694 -0.69776
 H 1.04054 1.38812 1.08745
 H -1.62790 0.31917 0.99345
 H 2.19775 1.29166 -0.24460
 H -2.47058 -0.53525 -0.32930
13
bifur_IRC_Distances_noMW_output/new_data/bifur_traj2_Distances point 336
C 1.00616 -0.44160 -0.03682
 C -0.43014 -1.00215 -0.13248
 C 0.51197 -1.17350 -1.25538
 C 1.15652 1.04714 0.05998
 C -1.55916 -0.02345 -0.03272
 F 1.98980 -1.09408 0.70322
 F -0.75888 -2.16997 0.48203
 H 0.42798 1.56612 -0.60500
 H -1.43777 0.83390 -0.69201
 H 1.01863 1.38207 1.08395
 H -1.64725 0.31480 0.99146
 H 2.19798 1.29629 -0.23199
 H -2.47584 -0.53557 -0.33424
13
bifur_IRC_Distances_noMW_output/new_data/bifur_traj2_Distances point 337
C 1.01446 -0.43899 -0.04812
 C -0.43771 -1.00632 -0.12203
 C 0.50606 -1.17256 -1.24339
 C 1.16020 1.04873 0.05911
 C -1.56277 -0.02634 -0.03140
 F 2.00539 -1.08646 0.66733
 F -0.76834 -2.17360 0.50338
 H 0.45648 1.57270 -0.61035
 H -1.42033 0.83160 -0.68663
 H 0.99622 1.37563 1.08089
 H -1.66667 0.31044 0.98982
 H 2.19789 1.30063 -0.21875
 H -2.48088 -0.53546 -0.33986
13
bifur_IRC_Distances_noMW_output/new_data/bifur_traj2_Distances point 338
C 1.02145 -0.43698 -0.05896
 C -0.44380 -1.01032 -0.11199
 C 0.50083 -1.17243 -1.23229
 C 1.16233 1.04987 0.05834
 C -1.56498 -0.02831 -0.03022
 F 2.01955 -1.07955 0.63297
 F -0.77635 -2.17768 0.52430
 H 0.48085 1.57851 -0.61586
 H -1.40204 0.83062 -0.68200
 H 0.97403 1.36899 1.07846
 H -1.68364 0.30685 0.98866
 H 2.19700 1.30472 -0.20593
 H -2.48523 -0.53427 -0.34548
13
bifur_IRC_Distances_noMW_output/new_data/bifur_traj2_Distances point 339
C 1.02697 -0.43581 -0.06897
 C -0.44813 -1.01415 -0.10283
 C 0.49659 -1.17345 -1.22264
 C 1.16241 1.05044 0.05765
 C -1.56537 -0.02910 -0.02915
 F 2.03218 -1.07357 0.60170
 F -0.78293 -2.18231 0.54382
 H 0.49974 1.58308 -0.62130
 H -1.38278 0.83125 -0.67806
 H 0.95204 1.36218 1.07661
 H -1.69706 0.30442 0.98806
 H 2.19502 1.30867 -0.19413
 H -2.48868 -0.53165 -0.35076
13
bifur_IRC_Distances_noMW_output/new_data/bifur_traj2_Distances point 340
C 1.03091 -0.43567 -0.07799
 C -0.45051 -1.01786 -0.09477
 C 0.49352 -1.17592 -1.21498
 C 1.15995 1.05033 0.05695
 C -1.56351 -0.02844 -0.02810
 F 2.04342 -1.06864 0.57438
 F -0.78816 -2.18763 0.56157
 H 0.51232 1.58613 -0.62658
 H -1.36190 0.83381 -0.67459
 H 0.92970 1.35506 1.07525
 H -1.70628 0.30342 0.98807
 H 2.19161 1.31263 -0.18368
 H -2.49108 -0.52723 -0.35553
13
bifur_IRC_Distances_noMW_output/new_data/bifur_traj2_Distances point 341
C 1.03311 -0.43681 -0.08583
 C -0.45064 -1.02146 -0.08810
 C 0.49182 -1.18018 -1.20998
 C 1.15438 1.04940 0.05617
 C -1.55886 -0.02603 -0.02700
 F 2.05336 -1.06494 0.55220
 F -0.79205 -2.19382 0.57707
 H 0.51742 1.58728 -0.63156
 H -1.33874 0.83873 -0.67139
 H 0.90649 1.34749 1.07429
 H -1.71044 0.30419 0.98878
 H 2.18636 1.31676 -0.17504
 H -2.49221 -0.52060 -0.35959
13
bifur_IRC_Distances_noMW_output/new_data/bifur_traj2_Distances point 342
C 1.03311 -0.43681 -0.08584
 C -0.45064 -1.02146 -0.08810
 C 0.49181 -1.18018 -1.20998
 C 1.15438 1.04940 0.05617
 C -1.55886 -0.02603 -0.02700
 F 2.05336 -1.06494 0.55219
 F -0.79204 -2.19382 0.57707
 H 0.51742 1.58728 -0.63156
 H -1.33874 0.83873 -0.67139
 H 0.90649 1.34749 1.07429
 H -1.71044 0.30419 0.98878
 H 2.18636 1.31676 -0.17504
 H -2.49221 -0.52060 -0.35959
13
bifur_IRC_Distances_noMW_output/new_data/bifur_traj2_Distances point 343
C 1.03278 -0.44280 -0.09653
 C -0.44483 -1.02815 -0.08044
 C 0.49287 -1.19380 -1.20870
 C 1.13454 1.04514 0.05440
 C -1.54172 -0.01632 -0.02466
 F 2.06951 -1.06142 0.52776
 F -0.79711 -2.20788 0.59756
 H 0.50415 1.58313 -0.63943
 H -1.28879 0.85462 -0.66570
 H 0.86006 1.33208 1.07318
 H -1.70175 0.31137 0.99186
 H 2.17091 1.32552 -0.16490
 H -2.49061 -0.50149 -0.36440
13
bifur_IRC_Distances_noMW_output/new_data/bifur_traj2_Distances point 344
C 1.03205 -0.44642 -0.09922
 C -0.44128 -1.03115 -0.07935
 C 0.49488 -1.20134 -1.20982
 C 1.12374 1.04267 0.05366
 C -1.53225 -0.01087 -0.02366
 F 2.07641 -1.06055 0.52384
 F -0.80011 -2.21429 0.60147
 H 0.49115 1.57897 -0.64184
 H -1.26751 0.86266 -0.66361
 H 0.84061 1.32565 1.07271
 H -1.69169 0.31646 0.99338
 H 2.16300 1.32981 -0.16275
 H -2.48899 -0.49161 -0.36481
13
bifur_IRC_Distances_noMW_output/new_data/bifur_traj2_Distances point 345
C 1.03235 -0.44940 -0.10068
 C -0.43915 -1.03398 -0.07931
 C 0.49701 -1.20799 -1.20963
 C 1.11503 1.04064 0.05316
 C -1.52455 -0.00646 -0.02292
 F 2.08326 -1.05926 0.52204
 F -0.80457 -2.21948 0.60192
 H 0.47925 1.57475 -0.64336
 H -1.25174 0.86867 -0.66222
 H 0.82548 1.32074 1.07210
 H -1.68114 0.32127 0.99429
 H 2.15663 1.33385 -0.16125
 H -2.48783 -0.48336 -0.36414
13
bifur_IRC_Distances_noMW_output/new_data/bifur_traj2_Distances point 346
C 1.03417 -0.45136 -0.10142
 C -0.43905 -1.03673 -0.07976
 C 0.49884 -1.21329 -1.20715
 C 1.10932 1.03931 0.05293
 C -1.51945 -0.00359 -0.02243
 F 2.09040 -1.05711 0.52028
 F -0.81074 -2.22331 0.59990
 H 0.47088 1.57115 -0.64427
 H -1.24193 0.87204 -0.66148
 H 0.81470 1.31738 1.07126
 H -1.67189 0.32522 0.99448
 H 2.15231 1.33757 -0.15965
 H -2.48755 -0.47728 -0.36271
13
bifur_IRC_Distances_noMW_output/new_data/bifur_traj2_Distances point 347
C 1.03764 -0.45217 -0.10182
 C -0.44114 -1.03946 -0.08027
 C 0.50013 -1.21708 -1.20198
 C 1.10689 1.03877 0.05295
 C -1.51723 -0.00241 -0.02218
 F 2.09799 -1.05393 0.51730
 F -0.81855 -2.22583 0.59625
 H 0.46724 1.56855 -0.64482
 H -1.23774 0.87264 -0.66129
 H 0.80789 1.31543 1.07019
 H -1.66497 0.32801 0.99394
 H 2.15016 1.34099 -0.15747
 H -2.48831 -0.47352 -0.36080
13
bifur_IRC_Distances_noMW_output/new_data/bifur_traj2_Distances point 348
C 1.04275 -0.45177 -0.10214
 C -0.44541 -1.04216 -0.08059
 C 0.50073 -1.21927 -1.19401
 C 1.10780 1.03905 0.05318
 C -1.51795 -0.00298 -0.02213
 F 2.10601 -1.04966 0.51232
 F -0.82781 -2.22709 0.59160
 H 0.46895 1.56719 -0.64523
 H -1.23874 0.87050 -0.66155
 H 0.80468 1.31476 1.06887
 H -1.66103 0.32947 0.99273
 H 2.15019 1.34405 -0.15445
 H -2.49018 -0.47210 -0.35862
13
bifur_IRC_Distances_noMW_output/new_data/bifur_traj2_Distances point 349
C 1.04923 -0.45021 -0.10254
 C -0.45162 -1.04477 -0.08053
 C 0.50057 -1.21986 -1.18347
 C 1.11189 1.04011 0.05360
 C -1.52148 -0.00521 -0.02225
 F 2.11423 -1.04445 0.50506
 F -0.83807 -2.22714 0.58651
 H 0.47605 1.56720 -0.64561
 H -1.24436 0.86584 -0.66220
 H 0.80476 1.31526 1.06737
 H -1.66043 0.32951 0.99095
 H 2.15230 1.34668 -0.15053
 H -2.49309 -0.47296 -0.35636
13
bifur_IRC_Distances_noMW_output/new_data/bifur_traj2_Distances point 350
C 1.05639 -0.44777 -0.10301
 C -0.45899 -1.04710 -0.08011
 C 0.49976 -1.21901 -1.17143
 C 1.11838 1.04177 0.05415
 C -1.52713 -0.00871 -0.02252
 F 2.12199 -1.03883 0.49621
 F -0.84840 -2.22613 0.58150
 H 0.48721 1.56837 -0.64599
 H -1.25339 0.85938 -0.66317
 H 0.80760 1.31669 1.06584
 H -1.66277 0.32833 0.98881
 H 2.15604 1.34873 -0.14605
 H -2.49670 -0.47571 -0.35422
13
bifur_IRC_Distances_noMW_output/new_data/bifur_traj2_Distances point 351
C 1.06313 -0.44501 -0.10338
 C -0.46628 -1.04892 -0.07959
 C 0.49863 -1.21724 -1.15977
 C 1.12580 1.04364 0.05475
 C -1.53361 -0.01268 -0.02288
 F 2.12842 -1.03364 0.48757
 F -0.85756 -2.22442 0.57689
 H 0.49970 1.57017 -0.64624
 H -1.26401 0.85236 -0.66433
 H 0.81232 1.31872 1.06450
 H -1.66672 0.32645 0.98665
 H 2.16053 1.35009 -0.14183
 H -2.50035 -0.47950 -0.35233
13
bifur_IRC_Distances_noMW_output/new_data/bifur_traj2_Distances point 352
C 1.06865 -0.44246 -0.10335
 C -0.47252 -1.05011 -0.07934
 C 0.49756 -1.21510 -1.15009
 C 1.13283 1.04539 0.05533
 C -1.53974 -0.01643 -0.02330
 F 2.13297 -1.02953 0.48101
 F -0.86476 -2.22236 0.57256
 H 0.51085 1.57196 -0.64617
 H -1.27473 0.84585 -0.66560
 H 0.81813 1.32103 1.06350
 H -1.67071 0.32448 0.98473
 H 2.16495 1.35079 -0.13865
 H -2.50347 -0.48351 -0.35065
13
bifur_IRC_Distances_noMW_output/new_data/bifur_traj2_Distances point 353
C 1.06865 -0.44246 -0.10335
 C -0.47252 -1.05011 -0.07934
 C 0.49756 -1.21510 -1.15009
 C 1.13283 1.04539 0.05533
 C -1.53974 -0.01643 -0.02330
 F 2.13297 -1.02953 0.48101
 F -0.86477 -2.22236 0.57256
 H 0.51085 1.57196 -0.64617
 H -1.27473 0.84585 -0.66560
 H 0.81813 1.32103 1.06350
 H -1.67071 0.32448 0.98473
 H 2.16495 1.35079 -0.13865
 H -2.50347 -0.48351 -0.35065
13
bifur_IRC_Distances_noMW_output/new_data/bifur_traj2_Distances point 354
C 1.07508 -0.43890 -0.10118
 C -0.48045 -1.05056 -0.08085
 C 0.49656 -1.21106 -1.13925
 C 1.14335 1.04790 0.05634
 C -1.54885 -0.02192 -0.02416
 F 2.13610 -1.02544 0.47869
 F -0.87292 -2.21791 0.56295
 H 0.52377 1.57386 -0.64448
 H -1.29467 0.83606 -0.66826
 H 0.83194 1.32617 1.06264
 H -1.67476 0.32170 0.98192
 H 2.17203 1.35060 -0.13713
 H -2.50718 -0.49049 -0.34722
13
bifur_IRC_Distances_noMW_output/new_data/bifur_traj2_Distances point 355
C 1.07569 -0.43828 -0.09869
 C -0.48166 -1.04989 -0.08308
 C 0.49702 -1.20971 -1.13895
 C 1.14595 1.04842 0.05671
 C -1.55103 -0.02317 -0.02458
 F 2.13465 -1.02573 0.48463
 F -0.87384 -2.21583 0.55686
 H 0.52350 1.57336 -0.64266
 H -1.30322 0.83340 -0.66961
 H 0.83948 1.32884 1.06279
 H -1.67324 0.32149 0.98118
 H 2.17409 1.34989 -0.13941
 H -2.50740 -0.49279 -0.34520
13
bifur_IRC_Distances_noMW_output/new_data/bifur_traj2_Distances point 356
C 1.07434 -0.43871 -0.09521
 C -0.48065 -1.04872 -0.08643
 C 0.49838 -1.20934 -1.14251
 C 1.14599 1.04827 0.05696
 C -1.55092 -0.02299 -0.02493
 F 2.13131 -1.02770 0.49582
 F -0.87260 -2.21423 0.54985
 H 0.51733 1.57149 -0.64022
 H -1.30975 0.83282 -0.67090
 H 0.84658 1.33127 1.06335
 H -1.66832 0.32248 0.98100
 H 2.17463 1.34898 -0.14387
 H -2.50632 -0.49364 -0.34291
13
bifur_IRC_Distances_noMW_output/new_data/bifur_traj2_Distances point 357
C 1.07126 -0.44026 -0.09114
 C -0.47750 -1.04733 -0.09057
 C 0.50062 -1.21026 -1.14931
 C 1.14317 1.04739 0.05709
 C -1.54828 -0.02124 -0.02520
 F 2.12676 -1.03100 0.51089
 F -0.86968 -2.21348 0.54252
 H 0.50537 1.56822 -0.63743
 H -1.31318 0.83456 -0.67205
 H 0.85205 1.33304 1.06426
 H -1.65994 0.32482 0.98139
 H 2.17338 1.34814 -0.14993
 H -2.50403 -0.49260 -0.34052
13
bifur_IRC_Distances_noMW_output/new_data/bifur_traj2_Distances point 358
C 1.06737 -0.44259 -0.08723
 C -0.47310 -1.04614 -0.09475
 C 0.50338 -1.21242 -1.15741
 C 1.13815 1.04596 0.05712
 C -1.54372 -0.01833 -0.02537
 F 2.12232 -1.03473 0.52660
 F -0.86622 -2.21375 0.53589
 H 0.48992 1.56407 -0.63479
 H -1.31320 0.83806 -0.67300
 H 0.85492 1.33387 1.06530
 H -1.64936 0.32815 0.98216
 H 2.17066 1.34771 -0.15621
 H -2.50111 -0.48986 -0.33830
13
bifur_IRC_Distances_noMW_output/new_data/bifur_traj2_Distances point 359
C 1.06386 -0.44508 -0.08417
 C -0.46879 -1.04550 -0.09824
 C 0.50609 -1.21528 -1.16450
 C 1.13236 1.04438 0.05710
 C -1.53850 -0.01507 -0.02545
 F 2.11929 -1.03786 0.53959
 F -0.86360 -2.21484 0.53071
 H 0.47459 1.55987 -0.63275
 H -1.31062 0.84215 -0.67370
 H 0.85504 1.33378 1.06621
 H -1.63867 0.33176 0.98299
 H 2.16729 1.34787 -0.16132
 H -2.49834 -0.48618 -0.33646
13
bifur_IRC_Distances_noMW_output/new_data/bifur_traj2_Distances point 360
C 1.06163 -0.44721 -0.08231
 C -0.46564 -1.04556 -0.10061
 C 0.50830 -1.21827 -1.16902
 C 1.12714 1.04300 0.05706
 C -1.53381 -0.01219 -0.02543
 F 2.11840 -1.03969 0.54793
 F -0.86270 -2.21641 0.52718
 H 0.46229 1.55630 -0.63154
 H -1.30664 0.84578 -0.67410
 H 0.85289 1.33298 1.06677
 H -1.62961 0.33503 0.98362
 H 2.16406 1.34865 -0.16449
 H -2.49632 -0.48240 -0.33506
13
bifur_IRC_Distances_noMW_output/new_data/bifur_traj2_Distances point 361
C 1.06114 -0.44866 -0.08177
 C -0.46422 -1.04634 -0.10169
 C 0.50974 -1.22100 -1.17026
 C 1.12331 1.04204 0.05700
 C -1.53039 -0.01015 -0.02531
 F 2.11995 -1.03989 0.55081
 F -0.86392 -2.21820 0.52531
 H 0.45473 1.55378 -0.63126
 H -1.30216 0.84829 -0.67414
 H 0.84896 1.33168 1.06684
 H -1.62325 0.33755 0.98394
 H 2.16147 1.35000 -0.16536
 H -2.49536 -0.47909 -0.33411
13
bifur_IRC_Distances_noMW_output/new_data/bifur_traj2_Distances point 362
C 1.06262 -0.44925 -0.08262
 C -0.46484 -1.04787 -0.10136
 C 0.51025 -1.22325 -1.16783
 C 1.12133 1.04161 0.05691
 C -1.52864 -0.00918 -0.02508
 F 2.12405 -1.03828 0.54778
 F -0.86743 -2.22006 0.52513
 H 0.45289 1.55257 -0.63197
 H -1.29767 0.84935 -0.67376
 H 0.84351 1.32998 1.06635
 H -1.62024 0.33906 0.98388
 H 2.15978 1.35188 -0.16377
 H -2.49562 -0.47657 -0.33364
13
bifur_IRC_Distances_noMW_output/new_data/bifur_traj2_Distances point 363
C 1.06619 -0.44888 -0.08499
 C -0.46765 -1.05015 -0.09950
 C 0.50975 -1.22490 -1.16145
 C 1.12144 1.04177 0.05680
 C -1.52878 -0.00943 -0.02473
 F 2.13073 -1.03475 0.53837
 F -0.87326 -2.22195 0.52682
 H 0.45740 1.55287 -0.63380
 H -1.29331 0.84881 -0.67295
 H 0.83661 1.32789 1.06525
 H -1.62105 0.33942 0.98345
 H 2.15916 1.35426 -0.15951
 H -2.49722 -0.47498 -0.33375
13
bifur_IRC_Distances_noMW_output/new_data/bifur_traj2_Distances point 364
C 1.06619 -0.44888 -0.08499
 C -0.46765 -1.05015 -0.09950
 C 0.50975 -1.22490 -1.16145
 C 1.12144 1.04177 0.05680
 C -1.52879 -0.00943 -0.02473
 F 2.13073 -1.03475 0.53836
 F -0.87326 -2.22195 0.52683
 H 0.45741 1.55287 -0.63380
 H -1.29331 0.84881 -0.67295
 H 0.83661 1.32790 1.06525
 H -1.62105 0.33942 0.98345
 H 2.15916 1.35426 -0.15951
 H -2.49722 -0.47498 -0.33375
13
bifur_IRC_Distances_noMW_output/new_data/bifur_traj2_Distances point 365
C 1.07849 -0.44552 -0.09429
 C -0.47878 -1.05667 -0.09103
 C 0.50586 -1.22650 -1.13783
 C 1.12721 1.04370 0.05650
 C -1.53413 -0.01313 -0.02375
 F 2.15051 -1.02259 0.50055
 F -0.89030 -2.22588 0.53686
 H 0.48389 1.55794 -0.64092
 H -1.28409 0.84371 -0.67013
 H 0.81848 1.32240 1.06151
 H -1.63391 0.33673 0.98178
 H 2.16078 1.36009 -0.14303
 H -2.50402 -0.47431 -0.33623
13
bifur_IRC_Distances_noMW_output/new_data/bifur_traj2_Distances point 366
C 1.08558 -0.44328 -0.10039
 C -0.48531 -1.06039 -0.08525
 C 0.50322 -1.22703 -1.12324
 C 1.13109 1.04497 0.05635
 C -1.53775 -0.01557 -0.02320
 F 2.16167 -1.01531 0.47590
 F -0.89959 -2.22811 0.54452
 H 0.50113 1.56169 -0.64565
 H -1.27843 0.84061 -0.66846
 H 0.80777 1.31904 1.05935
 H -1.64328 0.33453 0.98092
 H 2.16214 1.36317 -0.13237
 H -2.50824 -0.47433 -0.33846
13
bifur_IRC_Distances_noMW_output/new_data/bifur_traj2_Distances point 367
C 1.09208 -0.44133 -0.10632
 C -0.49117 -1.06403 -0.07964
 C 0.50089 -1.22790 -1.10926
 C 1.13423 1.04603 0.05622
 C -1.54071 -0.01760 -0.02268
 F 2.17223 -1.00839 0.45198
 F -0.90824 -2.23052 0.55213
 H 0.51661 1.56510 -0.65037
 H -1.27216 0.83813 -0.66691
 H 0.79692 1.31555 1.05733
 H -1.65167 0.33268 0.98024
 H 2.16312 1.36616 -0.12196
 H -2.51214 -0.47387 -0.34075
13
bifur_IRC_Distances_noMW_output/new_data/bifur_traj2_Distances point 368
C 1.09780 -0.43989 -0.11157
 C -0.49609 -1.06752 -0.07477
 C 0.49918 -1.22938 -1.09660
 C 1.13619 1.04677 0.05609
 C -1.54261 -0.01895 -0.02220
 F 2.18201 -1.00212 0.43070
 F -0.91625 -2.23315 0.55858
 H 0.52881 1.56764 -0.65470
 H -1.26549 0.83650 -0.66557
 H 0.78626 1.31206 1.05550
 H -1.65781 0.33159 0.97978
 H 2.16347 1.36913 -0.11256
 H -2.51548 -0.47268 -0.34268
13
bifur_IRC_Distances_noMW_output/new_data/bifur_traj2_Distances point 369
C 1.10283 -0.43907 -0.11599
 C -0.50008 -1.07096 -0.07086
 C 0.49823 -1.23172 -1.08541
 C 1.13670 1.04710 0.05595
 C -1.54319 -0.01948 -0.02171
 F 2.19132 -0.99646 0.41272
 F -0.92398 -2.23612 0.56329
 H 0.53709 1.56903 -0.65855
 H -1.25826 0.83585 -0.66437
 H 0.77553 1.30853 1.05380
 H -1.66099 0.33151 0.97953
 H 2.16296 1.37225 -0.10438
 H -2.51816 -0.47048 -0.34401
13
bifur_IRC_Distances_noMW_output/new_data/bifur_traj2_Distances point 370
C 1.10725 -0.43901 -0.11949
 C -0.50309 -1.07449 -0.06811
 C 0.49819 -1.23524 -1.07580
 C 1.13537 1.04694 0.05576
 C -1.54212 -0.01898 -0.02116
 F 2.20055 -0.99135 0.39853
 F -0.93177 -2.23963 0.56584
 H 0.54076 1.56897 -0.66191
 H -1.24996 0.83640 -0.66321
 H 0.76418 1.30479 1.05214
 H -1.66052 0.33276 0.97954
 H 2.16129 1.37575 -0.09758
 H -2.52012 -0.46692 -0.34457
13
bifur_IRC_Distances_noMW_output/new_data/bifur_traj2_Distances point 371
C 1.11109 -0.43991 -0.12194
 C -0.50503 -1.07826 -0.06671
 C 0.49924 -1.24033 -1.06797
 C 1.13170 1.04617 0.05546
 C -1.53895 -0.01719 -0.02050
 F 2.21008 -0.98677 0.38877
 F -0.93996 -2.24395 0.56576
 H 0.53889 1.56710 -0.66472
 H -1.24004 0.83845 -0.66199
 H 0.75160 1.30066 1.05046
 H -1.65550 0.33571 0.97987
 H 2.15807 1.37987 -0.09235
 H -2.52120 -0.46155 -0.34416
13
bifur_IRC_Distances_noMW_output/new_data/bifur_traj2_Distances point 372
C 1.11448 -0.44185 -0.12320
 C -0.50594 -1.08238 -0.06690
 C 0.50152 -1.24723 -1.06190
 C 1.12545 1.04471 0.05507
 C -1.53345 -0.01398 -0.01971
 F 2.22026 -0.98265 0.38392
 F -0.94896 -2.24921 0.56249
 H 0.53086 1.56312 -0.66688
 H -1.22834 0.84211 -0.66072
 H 0.73755 1.29607 1.04873
 H -1.64520 0.34064 0.98050
 H 2.15313 1.38479 -0.08884
 H -2.52137 -0.45413 -0.34256
13
bifur_IRC_Distances_noMW_output/new_data/bifur_traj2_Distances point 373
C 1.11778 -0.44459 -0.12326
 C -0.50628 -1.08687 -0.06861
 C 0.50491 -1.25565 -1.05686
 C 1.11726 1.04272 0.05464
 C -1.52618 -0.00968 -0.01887
 F 2.23127 -0.97874 0.38340
 F -0.95916 -2.25518 0.55582
 H 0.51764 1.55721 -0.66833
 H -1.21592 0.84680 -0.65963
 H 0.72271 1.29128 1.04694
 H -1.63009 0.34735 0.98126
 H 2.14689 1.39047 -0.08686
 H -2.52084 -0.44512 -0.33964
13
bifur_IRC_Distances_noMW_output/new_data/bifur_traj2_Distances point 374
C 1.12159 -0.44750 -0.12242
 C -0.50697 -1.09164 -0.07137
 C 0.50887 -1.26460 -1.05131
 C 1.10883 1.04062 0.05433
 C -1.51865 -0.00521 -0.01811
 F 2.24305 -0.97458 0.38511
 F -0.97078 -2.26120 0.54626
 H 0.50237 1.55028 -0.66917
 H -1.20489 0.85124 -0.65903
 H 0.70869 1.28682 1.04515
 H -1.61240 0.35495 0.98181
 H 2.14049 1.39658 -0.08566
 H -2.52021 -0.43576 -0.33560
13
bifur_IRC_Distances_noMW_output/new_data/bifur_traj2_Distances point 375
C 1.12159 -0.44750 -0.12242
 C -0.50697 -1.09164 -0.07137
 C 0.50888 -1.26460 -1.05131
 C 1.10883 1.04062 0.05433
 C -1.51865 -0.00520 -0.01811
 F 2.24305 -0.97458 0.38511
 F -0.97079 -2.26120 0.54626
 H 0.50237 1.55028 -0.66916
 H -1.20489 0.85124 -0.65903
 H 0.70870 1.28682 1.04515
 H -1.61240 0.35495 0.98181
 H 2.14049 1.39658 -0.08566
 H -2.52021 -0.43576 -0.33560
13
bifur_IRC_Distances_noMW_output/new_data/bifur_traj2_Distances point 376
C 1.13232 -0.45159 -0.11972
 C -0.51210 -1.10157 -0.07756
 C 0.51645 -1.28075 -1.03379
 C 1.09698 1.03760 0.05434
 C -1.50796 0.00120 -0.01712
 F 2.26815 -0.96407 0.38631
 F -0.99796 -2.27138 0.52223
 H 0.47780 1.53714 -0.67004
 H -1.19252 0.85538 -0.65989
 H 0.68737 1.28032 1.04153
 H -1.57886 0.36916 0.98156
 H 2.13107 1.40878 -0.08230
 H -2.52074 -0.42022 -0.32555
13
bifur_IRC_Distances_noMW_output/new_data/bifur_traj2_Distances point 377
C 1.13941 -0.45236 -0.11845
 C -0.51691 -1.10665 -0.08026
 C 0.51955 -1.28733 -1.02089
 C 1.09456 1.03695 0.05464
 C -1.50572 0.00257 -0.01688
 F 2.28126 -0.95745 0.38351
 F -1.01313 -2.27524 0.50909
 H 0.47121 1.53188 -0.67060
 H -1.19152 0.85451 -0.66124
 H 0.68035 1.27835 1.03965
 H -1.56542 0.37492 0.98077
 H 2.12868 1.41459 -0.07925
 H -2.52232 -0.41475 -0.32008
13
bifur_IRC_Distances_noMW_output/new_data/bifur_traj2_Distances point 378
C 1.14760 -0.45226 -0.11738
 C -0.52317 -1.11180 -0.08252
 C 0.52210 -1.29289 -1.00511
 C 1.09451 1.03690 0.05511
 C -1.50559 0.00270 -0.01677
 F 2.29468 -0.94989 0.37794
 F -1.02916 -2.27829 0.49555
 H 0.46881 1.52769 -0.67144
 H -1.19367 0.85172 -0.66313
 H 0.67554 1.27716 1.03770
 H -1.55469 0.37962 0.97962
 H 2.12786 1.42016 -0.07509
 H -2.52483 -0.41082 -0.31447
13
bifur_IRC_Distances_noMW_output/new_data/bifur_traj2_Distances point 379
C 1.15676 -0.45133 -0.11648
 C -0.53075 -1.11698 -0.08439
 C 0.52415 -1.29747 -0.98656
 C 1.09673 1.03741 0.05574
 C -1.50747 0.00164 -0.01679
 F 2.30829 -0.94149 0.36981
 F -1.04593 -2.28050 0.48153
 H 0.47034 1.52451 -0.67259
 H -1.19884 0.84709 -0.66556
 H 0.67295 1.27673 1.03570
 H -1.54656 0.38330 0.97816
 H 2.12855 1.42548 -0.06989
 H -2.52822 -0.40838 -0.30870
13
bifur_IRC_Distances_noMW_output/new_data/bifur_traj2_Distances point 380
C 1.16663 -0.44973 -0.11551
 C -0.53936 -1.12210 -0.08610
 C 0.52580 -1.30116 -0.96579
 C 1.10087 1.03840 0.05653
 C -1.51106 -0.00044 -0.01693
 F 2.32179 -0.93253 0.36009
 F -1.06315 -2.28188 0.46667
 H 0.47489 1.52210 -0.67386
 H -1.20691 0.84087 -0.66862
 H 0.67269 1.27713 1.03376
 H -1.54046 0.38613 0.97643
 H 2.13057 1.43050 -0.06408
 H -2.53230 -0.40729 -0.30259
13
bifur_IRC_Distances_noMW_output/new_data/bifur_traj2_Distances point 381
C 1.17636 -0.44783 -0.11414
 C -0.54814 -1.12682 -0.08804
 C 0.52727 -1.30408 -0.94469
 C 1.10607 1.03964 0.05742
 C -1.51556 -0.00306 -0.01719
 F 2.33431 -0.92382 0.35098
 F -1.07983 -2.28246 0.45093
 H 0.48047 1.52004 -0.67487
 H -1.21717 0.83378 -0.67226
 H 0.67471 1.27833 1.03214
 H -1.53537 0.38844 0.97453
 H 2.13340 1.43503 -0.05872
 H -2.53653 -0.40719 -0.29608
13
bifur_IRC_Distances_noMW_output/new_data/bifur_traj2_Distances point 382
C 1.18482 -0.44614 -0.11222
 C -0.55585 -1.13076 -0.09041
 C 0.52869 -1.30645 -0.92611
 C 1.11095 1.04077 0.05830
 C -1.51977 -0.00551 -0.01751
 F 2.34481 -0.91641 0.34479
 F -1.09442 -2.28253 0.43522
 H 0.48474 1.51791 -0.67529
 H -1.22780 0.82711 -0.67612
 H 0.67813 1.28001 1.03103
 H -1.53031 0.39059 0.97273
 H 2.13619 1.43887 -0.05492
 H -2.54019 -0.40746 -0.28949
13
bifur_IRC_Distances_noMW_output/new_data/bifur_traj2_Distances point 383
C 1.19163 -0.44494 -0.10986
 C -0.56201 -1.13393 -0.09317
 C 0.53018 -1.30857 -0.91112
 C 1.11471 1.04161 0.05906
 C -1.52296 -0.00734 -0.01781
 F 2.35323 -0.91062 0.34207
 F -1.10653 -2.28244 0.42022
 H 0.48663 1.51550 -0.67513
 H -1.23739 0.82160 -0.67983
 H 0.68185 1.28177 1.03043
 H -1.52470 0.39285 0.97115
 H 2.13834 1.44207 -0.05291
 H -2.54297 -0.40756 -0.28310
13
bifur_IRC_Distances_noMW_output/new_data/bifur_traj2_Distances point 384
C 1.19688 -0.44432 -0.10719
 C -0.56659 -1.13647 -0.09628
 C 0.53181 -1.31074 -0.89975
 C 1.11698 1.04207 0.05969
 C -1.52485 -0.00838 -0.01806
 F 2.35993 -0.90630 0.34260
 F -1.11641 -2.28251 0.40611
 H 0.48577 1.51267 -0.67446
 H -1.24524 0.81751 -0.68322
 H 0.68510 1.28333 1.03022
 H -1.51815 0.39543 0.96986
 H 2.13960 1.44484 -0.05253
 H -2.54484 -0.40714 -0.27698
13
bifur_IRC_Distances_noMW_output/new_data/bifur_traj2_Distances point 385
C 1.20058 -0.44437 -0.10431
 C -0.56952 -1.13849 -0.09967
 C 0.53367 -1.31317 -0.89211
 C 1.11748 1.04208 0.06015
 C -1.52517 -0.00847 -0.01823
 F 2.36517 -0.90341 0.34626
 F -1.12417 -2.28295 0.39315
 H 0.48182 1.50930 -0.67334
 H -1.25080 0.81509 -0.68617
 H 0.68729 1.28449 1.03034
 H -1.51034 0.39851 0.96887
 H 2.13974 1.44730 -0.05369
 H -2.54574 -0.40591 -0.27125
13
bifur_IRC_Distances_noMW_output/new_data/bifur_traj2_Distances point 386
C 1.20058 -0.44437 -0.10432
 C -0.56952 -1.13849 -0.09967
 C 0.53367 -1.31317 -0.89211
 C 1.11748 1.04208 0.06015
 C -1.52517 -0.00847 -0.01823
 F 2.36517 -0.90341 0.34625
 F -1.12417 -2.28295 0.39315
 H 0.48182 1.50930 -0.67334
 H -1.25080 0.81509 -0.68617
 H 0.68729 1.28449 1.03034
 H -1.51034 0.39851 0.96887
 H 2.13974 1.44730 -0.05369
 H -2.54574 -0.40591 -0.27125
13
bifur_IRC_Distances_noMW_output/new_data/bifur_traj2_Distances point 387
C 1.20315 -0.44676 -0.09870
 C -0.57001 -1.14123 -0.10667
 C 0.53809 -1.31939 -0.88870
 C 1.11208 1.04050 0.06053
 C -1.52019 -0.00523 -0.01828
 F 2.37169 -0.90182 0.36130
 F -1.13324 -2.28577 0.37304
 H 0.46390 1.50092 -0.67002
 H -1.25248 0.81633 -0.69003
 H 0.68615 1.28466 1.03130
 H -1.49058 0.40642 0.96801
 H 2.13587 1.45151 -0.05980
 H -2.54443 -0.40014 -0.26198
13
bifur_IRC_Distances_noMW_output/new_data/bifur_traj2_Distances point 388
C 1.20246 -0.44884 -0.09673
 C -0.56802 -1.14218 -0.10945
 C 0.54038 -1.32310 -0.89166
 C 1.10661 1.03904 0.06045
 C -1.51530 -0.00218 -0.01814
 F 2.37360 -0.90253 0.36965
 F -1.13495 -2.28829 0.36751
 H 0.45176 1.49652 -0.66847
 H -1.24801 0.81979 -0.69062
 H 0.68196 1.28332 1.03183
 H -1.47999 0.41082 0.96819
 H 2.13210 1.45334 -0.06332
 H -2.54259 -0.39572 -0.25924
13
bifur_IRC_Distances_noMW_output/new_data/bifur_traj2_Distances point 389
C 1.20133 -0.45099 -0.09588
 C -0.56555 -1.14313 -0.11110
 C 0.54235 -1.32685 -0.89531
 C 1.10058 1.03747 0.06022
 C -1.50996 0.00112 -0.01789
 F 2.37541 -0.90331 0.37540
 F -1.13574 -2.29127 0.36543
 H 0.44048 1.49279 -0.66765
 H -1.24087 0.82413 -0.69031
 H 0.67557 1.28111 1.03207
 H -1.47085 0.41482 0.96873
 H 2.12791 1.45505 -0.06566
 H -2.54066 -0.39096 -0.25805
13
bifur_IRC_Distances_noMW_output/new_data/bifur_traj2_Distances point 390
C 1.20047 -0.45281 -0.09628
 C -0.56341 -1.14423 -0.11141
 C 0.54377 -1.33034 -0.89785
 C 1.09503 1.03608 0.05989
 C -1.50511 0.00409 -0.01752
 F 2.37767 -0.90352 0.37698
 F -1.13641 -2.29443 0.36634
 H 0.43210 1.49020 -0.66793
 H -1.23223 0.82847 -0.68922
 H 0.66762 1.27827 1.03183
 H -1.46434 0.41798 0.96956
 H 2.12397 1.45667 -0.06607
 H -2.53915 -0.38643 -0.25831
13
bifur_IRC_Distances_noMW_output/new_data/bifur_traj2_Distances point 391
C 1.20031 -0.45407 -0.09791
 C -0.56209 -1.14561 -0.11037
 C 0.54456 -1.33343 -0.89822
 C 1.09060 1.03502 0.05947
 C -1.50129 0.00640 -0.01703
 F 2.38069 -0.90279 0.37376
 F -1.13749 -2.29755 0.36963
 H 0.42767 1.48894 -0.66945
 H -1.22297 0.83222 -0.68750
 H 0.65863 1.27500 1.03101
 H -1.46096 0.42009 0.97061
 H 2.12070 1.45824 -0.06422
 H -2.53836 -0.38247 -0.25978
13
bifur_IRC_Distances_noMW_output/new_data/bifur_traj2_Distances point 392
C 1.20110 -0.45467 -0.10066
 C -0.56186 -1.14732 -0.10806
 C 0.54471 -1.33606 -0.89580
 C 1.08763 1.03438 0.05899
 C -1.49882 0.00787 -0.01644
 F 2.38463 -0.90090 0.36561
 F -1.13932 -2.30052 0.37472
 H 0.42763 1.48908 -0.67223
 H -1.21368 0.83505 -0.68528
 H 0.64900 1.27147 1.02958
 H -1.46087 0.42108 0.97184
 H 2.11830 1.45981 -0.06002
 H -2.53845 -0.37927 -0.26225
13
bifur_IRC_Distances_noMW_output/new_data/bifur_traj2_Distances point 393
C 1.20301 -0.45456 -0.10441
 C -0.56290 -1.14943 -0.10460
 C 0.54429 -1.33824 -0.89012
 C 1.08630 1.03420 0.05848
 C -1.49785 0.00841 -0.01574
 F 2.38960 -0.89773 0.35257
 F -1.14217 -2.30327 0.38104
 H 0.43202 1.49053 -0.67624
 H -1.20490 0.83674 -0.68273
 H 0.63908 1.26781 1.02754
 H -1.46391 0.42099 0.97319
 H 2.11694 1.46143 -0.05349
 H -2.53950 -0.37688 -0.26548
13
bifur_IRC_Distances_noMW_output/new_data/bifur_traj2_Distances point 394
C 1.20613 -0.45373 -0.10897
 C -0.56528 -1.15196 -0.10018
 C 0.54340 -1.34004 -0.88088
 C 1.08668 1.03448 0.05799
 C -1.49842 0.00801 -0.01500
 F 2.39565 -0.89319 0.33488
 F -1.14628 -2.30578 0.38796
 H 0.44058 1.49315 -0.68137
 H -1.19706 0.83714 -0.68006
 H 0.62921 1.26416 1.02492
 H -1.46971 0.41995 0.97460
 H 2.11666 1.46313 -0.04470
 H -2.54156 -0.37531 -0.26920
13
bifur_IRC_Distances_noMW_output/new_data/bifur_traj2_Distances point 395
C 1.21044 -0.45224 -0.11418
 C -0.56895 -1.15496 -0.09494
 C 0.54219 -1.34159 -0.86799
 C 1.08862 1.03518 0.05756
 C -1.50042 0.00675 -0.01423
 F 2.40279 -0.88729 0.31283
 F -1.15174 -2.30810 0.39510
 H 0.45274 1.49671 -0.68749
 H -1.19028 0.83631 -0.67743
 H 0.61949 1.26054 1.02176
 H -1.47774 0.41814 0.97603
 H 2.11743 1.46497 -0.03378
 H -2.54457 -0.37442 -0.27323
13
bifur_IRC_Distances_noMW_output/new_data/bifur_traj2_Distances point 396
C 1.21576 -0.45026 -0.12004
 C -0.57364 -1.15843 -0.08892
 C 0.54081 -1.34312 -0.85174
 C 1.09169 1.03618 0.05718
 C -1.50344 0.00488 -0.01344
 F 2.41092 -0.88016 0.28659
 F -1.15840 -2.31039 0.40257
 H 0.46768 1.50103 -0.69457
 H -1.18400 0.83458 -0.67480
 H 0.60952 1.25682 1.01807
 H -1.48747 0.41579 0.97755
 H 2.11897 1.46699 -0.02080
 H -2.54840 -0.37391 -0.27764
13
bifur_IRC_Distances_noMW_output/new_data/bifur_traj2_Distances point 397
C 1.21576 -0.45026 -0.12004
 C -0.57364 -1.15843 -0.08892
 C 0.54081 -1.34312 -0.85174
 C 1.09169 1.03618 0.05718
 C -1.50344 0.00488 -0.01344
 F 2.41092 -0.88016 0.28659
 F -1.15840 -2.31039 0.40257
 H 0.46768 1.50103 -0.69457
 H -1.18400 0.83458 -0.67480
 H 0.60952 1.25682 1.01807
 H -1.48747 0.41580 0.97755
 H 2.11897 1.46699 -0.02081
 H -2.54840 -0.37391 -0.27764
13
bifur_IRC_Distances_noMW_output/new_data/bifur_traj2_Distances point 398
C 1.22690 -0.44609 -0.13275
 C -0.58333 -1.16594 -0.07568
 C 0.53829 -1.34672 -0.81568
 C 1.09799 1.03823 0.05645
 C -1.50969 0.00104 -0.01178
 F 2.42777 -0.86467 0.22841
 F -1.17233 -2.31550 0.41909
 H 0.49907 1.51031 -0.71011
 H -1.16998 0.83118 -0.66917
 H 0.58774 1.24868 1.00968
 H -1.50816 0.41084 0.98109
 H 2.12247 1.47117 0.00807
 H -2.55673 -0.37253 -0.28760
13
bifur_IRC_Distances_noMW_output/new_data/bifur_traj2_Distances point 399
C 1.23169 -0.44436 -0.13859
 C -0.58736 -1.16938 -0.06956
 C 0.53743 -1.34867 -0.79922
 C 1.10037 1.03903 0.05610
 C -1.51212 -0.00043 -0.01100
 F 2.43513 -0.85767 0.20150
 F -1.17836 -2.31806 0.42693
 H 0.51253 1.51442 -0.71730
 H -1.16278 0.83008 -0.66647
 H 0.57719 1.24475 1.00561
 H -1.51718 0.40877 0.98290
 H 2.12390 1.47305 0.02149
 H -2.56044 -0.37153 -0.29239
13
bifur_IRC_Distances_noMW_output/new_data/bifur_traj2_Distances point 400
C 1.23600 -0.44283 -0.14367
 C -0.59095 -1.17251 -0.06418
 C 0.53683 -1.35053 -0.78409
 C 1.10246 1.03973 0.05583
 C -1.51426 -0.00173 -0.01032
 F 2.44166 -0.85132 0.17734
 F -1.18388 -2.32036 0.43352
 H 0.52426 1.51798 -0.72369
 H -1.15650 0.82906 -0.66416
 H 0.56787 1.24129 1.00187
 H -1.52495 0.40704 0.98452
 H 2.12524 1.47476 0.03356
 H -2.56379 -0.37058 -0.29654
13
bifur_IRC_Distances_noMW_output/new_data/bifur_traj2_Distances point 401
C 1.24000 -0.44142 -0.14786
 C -0.59433 -1.17532 -0.05970
 C 0.53647 -1.35221 -0.77006
 C 1.10456 1.04039 0.05567
 C -1.51635 -0.00298 -0.00978
 F 2.44747 -0.84556 0.15623
 F -1.18915 -2.32226 0.43833
 H 0.53442 1.52093 -0.72913
 H -1.15186 0.82782 -0.66246
 H 0.56034 1.23851 0.99858
 H -1.53139 0.40563 0.98584
 H 2.12665 1.47632 0.04412
 H -2.56684 -0.36984 -0.29977
13
bifur_IRC_Distances_noMW_output/new_data/bifur_traj2_Distances point 402
C 1.24386 -0.44008 -0.15099
 C -0.59769 -1.17782 -0.05628
 C 0.53632 -1.35361 -0.75691
 C 1.10691 1.04107 0.05569
 C -1.51860 -0.00431 -0.00944
 F 2.45268 -0.84034 0.13848
 F -1.19443 -2.32359 0.44079
 H 0.54312 1.52320 -0.73347
 H -1.14960 0.82605 -0.66163
 H 0.55520 1.23663 0.99585
 H -1.53637 0.40456 0.98670
 H 2.12826 1.47774 0.05300
 H -2.56966 -0.36950 -0.30181
13
bifur_IRC_Distances_noMW_output/new_data/bifur_traj2_Distances point 403
C 1.24774 -0.43873 -0.15290
 C -0.60124 -1.18000 -0.05408
 C 0.53635 -1.35461 -0.74436
 C 1.10980 1.04184 0.05594
 C -1.52127 -0.00588 -0.00935
 F 2.45735 -0.83559 0.12431
 F -1.19996 -2.32420 0.44040
 H 0.55052 1.52475 -0.73654
 H -1.15046 0.82345 -0.66190
 H 0.55306 1.23587 0.99384
 H -1.53983 0.40380 0.98697
 H 2.13024 1.47906 0.06007
 H -2.57232 -0.36975 -0.30239
13
bifur_IRC_Distances_noMW_output/new_data/bifur_traj2_Distances point 404
C 1.25181 -0.43726 -0.15357
 C -0.60519 -1.18187 -0.05309
 C 0.53650 -1.35511 -0.73197
 C 1.11355 1.04276 0.05647
 C -1.52462 -0.00784 -0.00956
 F 2.46159 -0.83118 0.11349
 F -1.20594 -2.32396 0.43690
 H 0.55702 1.52564 -0.73835
 H -1.15498 0.81971 -0.66347
 H 0.55435 1.23637 0.99259
 H -1.54196 0.40327 0.98654
 H 2.13280 1.48024 0.06541
 H -2.57492 -0.37079 -0.30138
13
bifur_IRC_Distances_noMW_output/new_data/bifur_traj2_Distances point 405
C 1.25618 -0.43556 -0.15314
 C -0.60970 -1.18347 -0.05314
 C 0.53668 -1.35501 -0.71924
 C 1.11840 1.04391 0.05729
 C -1.52887 -0.01033 -0.01008
 F 2.46549 -0.82696 0.10523
 F -1.21247 -2.32279 0.43050
 H 0.56324 1.52606 -0.73903
 H -1.16327 0.81467 -0.66634
 H 0.55908 1.23815 0.99207
 H -1.54322 0.40279 0.98541
 H 2.13608 1.48128 0.06936
 H -2.57761 -0.37276 -0.29889
13
bifur_IRC_Distances_noMW_output/new_data/bifur_traj2_Distances point 406
C 1.26091 -0.43357 -0.15186
 C -0.61484 -1.18483 -0.05393
 C 0.53679 -1.35427 -0.70573
 C 1.12447 1.04533 0.05839
 C -1.53415 -0.01344 -0.01086
 F 2.46908 -0.82277 0.09854
 F -1.21952 -2.32071 0.42171
 H 0.56983 1.52627 -0.73886
 H -1.17502 0.80830 -0.67039
 H 0.56695 1.24109 0.99216
 H -1.54420 0.40218 0.98363
 H 2.14021 1.48215 0.07236
 H -2.58052 -0.37573 -0.29515
13
bifur_IRC_Distances_noMW_output/new_data/bifur_traj2_Distances point 407
C 1.26601 -0.43122 -0.14996
 C -0.62060 -1.18599 -0.05520
 C 0.53674 -1.35286 -0.69121
 C 1.13181 1.04703 0.05972
 C -1.54049 -0.01721 -0.01187
 F 2.47239 -0.81852 0.09259
 F -1.22698 -2.31776 0.41109
 H 0.57727 1.52650 -0.73808
 H -1.18980 0.80064 -0.67546
 H 0.57755 1.24504 0.99273
 H -1.54541 0.40127 0.98130
 H 2.14523 1.48279 0.07478
 H -2.58371 -0.37970 -0.29044
13
bifur_IRC_Distances_noMW_output/new_data/bifur_traj2_Distances point 408
C 1.26601 -0.43123 -0.14996
 C -0.62061 -1.18599 -0.05521
 C 0.53674 -1.35286 -0.69121
 C 1.13181 1.04703 0.05972
 C -1.54049 -0.01721 -0.01187
 F 2.47239 -0.81852 0.09259
 F -1.22698 -2.31776 0.41108
 H 0.57727 1.52650 -0.73807
 H -1.18980 0.80064 -0.67546
 H 0.57755 1.24504 0.99273
 H -1.54541 0.40127 0.98130
 H 2.14523 1.48279 0.07478
 H -2.58371 -0.37970 -0.29043
13
bifur_IRC_Distances_noMW_output/new_data/bifur_traj2_Distances point 409
C 1.27703 -0.42548 -0.14497
 C -0.63377 -1.18761 -0.05845
 C 0.53596 -1.34798 -0.65908
 C 1.15008 1.05128 0.06296
 C -1.55624 -0.02669 -0.01444
 F 2.47798 -0.80986 0.08111
 F -1.24251 -2.30938 0.38612
 H 0.59569 1.52760 -0.73531
 H -1.22670 0.78191 -0.68804
 H 0.60551 1.25547 0.99501
 H -1.54984 0.39813 0.97528
 H 2.15787 1.48327 0.07872
 H -2.59105 -0.39065 -0.27891
13
bifur_IRC_Distances_noMW_output/new_data/bifur_traj2_Distances point 410
C 1.28275 -0.42212 -0.14208
 C -0.64097 -1.18802 -0.06019
 C 0.53515 -1.34449 -0.64184
 C 1.16081 1.05378 0.06478
 C -1.56546 -0.03232 -0.01592
 F 2.48010 -0.80556 0.07527
 F -1.25023 -2.30401 0.37250
 H 0.60677 1.52863 -0.73352
 H -1.24803 0.77112 -0.69525
 H 0.62227 1.26173 0.99660
 H -1.55341 0.39579 0.97171
 H 2.16539 1.48302 0.08037
 H -2.59513 -0.39756 -0.27243
13
bifur_IRC_Distances_noMW_output/new_data/bifur_traj2_Distances point 411
C 1.28846 -0.41849 -0.13901
 C -0.64842 -1.18811 -0.06196
 C 0.53403 -1.34029 -0.62419
 C 1.17242 1.05649 0.06669
 C -1.57543 -0.03845 -0.01751
 F 2.48167 -0.80142 0.06948
 F -1.25769 -2.29789 0.35845
 H 0.61900 1.53003 -0.73150
 H -1.27083 0.75959 -0.70289
 H 0.64057 1.26859 0.99846
 H -1.55796 0.39291 0.96784
 H 2.17359 1.48240 0.08176
 H -2.59942 -0.40536 -0.26563
13
bifur_IRC_Distances_noMW_output/new_data/bifur_traj2_Distances point 412
C 1.29404 -0.41465 -0.13575
 C -0.65599 -1.18784 -0.06375
 C 0.53260 -1.33539 -0.60651
 C 1.18475 1.05938 0.06865
 C -1.58600 -0.04502 -0.01915
 F 2.48260 -0.79755 0.06404
 F -1.26471 -2.29106 0.34410
 H 0.63216 1.53177 -0.72926
 H -1.29478 0.74749 -0.71085
 H 0.66018 1.27596 1.00057
 H -1.56340 0.38952 0.96373
 H 2.18238 1.48139 0.08276
 H -2.60382 -0.41399 -0.25857
13
bifur_IRC_Distances_noMW_output/new_data/bifur_traj2_Distances point 413
C 1.29934 -0.41069 -0.13224
 C -0.66351 -1.18717 -0.06569
 C 0.53090 -1.32988 -0.58939
 C 1.19750 1.06236 0.07060
 C -1.59690 -0.05186 -0.02082
 F 2.48284 -0.79414 0.05964
 F -1.27116 -2.28360 0.32940
 H 0.64578 1.53375 -0.72679
 H -1.31951 0.73505 -0.71897
 H 0.68084 1.28375 1.00292
 H -1.56945 0.38572 0.95948
 H 2.19155 1.48000 0.08312
 H -2.60820 -0.42329 -0.25125
13
bifur_IRC_Distances_noMW_output/new_data/bifur_traj2_Distances point 414
C 1.30417 -0.40682 -0.12833
 C -0.67069 -1.18609 -0.06802
 C 0.52906 -1.32398 -0.57365
 C 1.21016 1.06533 0.07243
 C -1.60770 -0.05870 -0.02240
 F 2.48239 -0.79142 0.05751
 F -1.27689 -2.27571 0.31405
 H 0.65898 1.53570 -0.72408
 H -1.34440 0.72269 -0.72704
 H 0.70204 1.29181 1.00550
 H -1.57550 0.38180 0.95526
 H 2.20071 1.47832 0.08235
 H -2.61232 -0.43292 -0.24358
13
bifur_IRC_Distances_noMW_output/new_data/bifur_traj2_Distances point 415
C 1.30837 -0.40325 -0.12381
 C -0.67724 -1.18465 -0.07106
 C 0.52724 -1.31801 -0.56014
 C 1.22211 1.06813 0.07402
 C -1.61784 -0.06521 -0.02379
 F 2.48135 -0.78959 0.05908
 F -1.28183 -2.26768 0.29751
 H 0.67069 1.53729 -0.72117
 H -1.36869 0.71090 -0.73482
 H 0.72313 1.29991 1.00828
 H -1.58074 0.37812 0.95134
 H 2.20940 1.47650 0.07995
 H -2.61594 -0.44244 -0.23538
13
bifur_IRC_Distances_noMW_output/new_data/bifur_traj2_Distances point 416
C 1.31188 -0.40014 -0.11851
 C -0.68302 -1.18294 -0.07510
 C 0.52559 -1.31226 -0.54921
 C 1.23298 1.07066 0.07525
 C -1.62701 -0.07115 -0.02486
 F 2.47986 -0.78872 0.06539
 F -1.28606 -2.25973 0.27907
 H 0.68025 1.53826 -0.71815
 H -1.39194 0.69994 -0.74217
 H 0.74368 1.30794 1.01121
 H -1.58460 0.37495 0.94792
 H 2.21732 1.47469 0.07557
 H -2.61893 -0.45150 -0.22641
13
bifur_IRC_Distances_noMW_output/new_data/bifur_traj2_Distances point 417
C 1.31477 -0.39753 -0.11228
 C -0.68805 -1.18101 -0.08030
 C 0.52421 -1.30685 -0.54072
 C 1.24269 1.07292 0.07607
 C -1.63513 -0.07648 -0.02553
 F 2.47804 -0.78877 0.07689
 F -1.28973 -2.25190 0.25806
 H 0.68749 1.53852 -0.71513
 H -1.41408 0.68983 -0.74903
 H 0.76353 1.31587 1.01419
 H -1.58689 0.37241 0.94515
 H 2.22442 1.47299 0.06907
 H -2.62128 -0.46000 -0.21644
13
bifur_IRC_Distances_noMW_output/new_data/bifur_traj2_Distances point 418
C 1.31715 -0.39541 -0.10502
 C -0.69238 -1.17895 -0.08678
 C 0.52317 -1.30193 -0.53427
 C 1.25123 1.07491 0.07645
 C -1.64221 -0.08120 -0.02576
 F 2.47604 -0.78959 0.09365
 F -1.29302 -2.24427 0.23391
 H 0.69243 1.53799 -0.71222
 H -1.43511 0.68052 -0.75541
 H 0.78259 1.32370 1.01713
 H -1.58752 0.37060 0.94309
 H 2.23070 1.47148 0.06048
 H -2.62307 -0.46786 -0.20526
13
bifur_IRC_Distances_noMW_output/new_data/bifur_traj2_Distances point 419
C 1.31715 -0.39541 -0.10502
 C -0.69238 -1.17895 -0.08678
 C 0.52317 -1.30193 -0.53427
 C 1.25123 1.07491 0.07645
 C -1.64221 -0.08120 -0.02576
 F 2.47604 -0.78959 0.09365
 F -1.29302 -2.24427 0.23392
 H 0.69243 1.53799 -0.71222
 H -1.43511 0.68052 -0.75541
 H 0.78259 1.32370 1.01713
 H -1.58752 0.37060 0.94309
 H 2.23070 1.47148 0.06048
 H -2.62307 -0.46786 -0.20526
13
bifur_IRC_Distances_noMW_output/new_data/bifur_traj2_Distances point 420
C 1.32094 -0.39267 -0.08775
 C -0.69923 -1.17514 -0.10316
 C 0.52242 -1.29438 -0.52498
 C 1.26460 1.07802 0.07583
 C -1.65314 -0.08863 -0.02475
 F 2.47240 -0.79256 0.14025
 F -1.29930 -2.23026 0.17585
 H 0.69568 1.53451 -0.70726
 H -1.47267 0.66443 -0.76645
 H 0.81669 1.33855 1.02216
 H -1.58375 0.36950 0.94111
 H 2.24073 1.46953 0.03839
 H -2.62536 -0.48090 -0.17925
13
bifur_IRC_Distances_noMW_output/new_data/bifur_traj2_Distances point 421
C 1.32272 -0.39202 -0.07870
 C -0.70189 -1.17390 -0.11205
 C 0.52280 -1.29237 -0.52034
 C 1.26919 1.07908 0.07501
 C -1.65682 -0.09117 -0.02364
 F 2.47160 -0.79384 0.16582
 F -1.30283 -2.22466 0.14416
 H 0.69450 1.53170 -0.70554
 H -1.48783 0.65796 -0.77092
 H 0.83010 1.34486 1.02384
 H -1.57962 0.37036 0.94095
 H 2.24428 1.46942 0.02678
 H -2.62618 -0.48542 -0.16537
13
bifur_IRC_Distances_noMW_output/new_data/bifur_traj2_Distances point 422
C 1.32468 -0.39176 -0.07057
 C -0.70420 -1.17347 -0.12013
 C 0.52360 -1.29180 -0.51462
 C 1.27230 1.07978 0.07410
 C -1.65929 -0.09287 -0.02239
 F 2.47207 -0.79431 0.18819
 F -1.30688 -2.22058 0.11430
 H 0.69226 1.52858 -0.70452
 H -1.49948 0.65283 -0.77462
 H 0.83986 1.34979 1.02482
 H -1.57465 0.37201 0.94100
 H 2.24674 1.47003 0.01681
 H -2.62700 -0.48823 -0.15238
13
bifur_IRC_Distances_noMW_output/new_data/bifur_traj2_Distances point 423
C 1.32689 -0.39174 -0.06422
 C -0.70627 -1.17391 -0.12651
 C 0.52462 -1.29256 -0.50761
 C 1.27408 1.08017 0.07334
 C -1.66069 -0.09381 -0.02125
 F 2.47399 -0.79370 0.20437
 F -1.31145 -2.21821 0.08915
 H 0.68973 1.52554 -0.70420
 H -1.50727 0.64910 -0.77758
 H 0.84565 1.35305 1.02521
 H -1.56954 0.37414 0.94104
 H 2.24816 1.47129 0.00971
 H -2.62790 -0.48935 -0.14145
13
bifur_IRC_Distances_noMW_output/new_data/bifur_traj2_Distances point 424
C 1.32934 -0.39185 -0.06008
 C -0.70819 -1.17515 -0.13074
 C 0.52570 -1.29437 -0.49953
 C 1.27478 1.08031 0.07285
 C -1.66122 -0.09414 -0.02038
 F 2.47728 -0.79201 0.21293
 F -1.31644 -2.21748 0.07050
 H 0.68754 1.52290 -0.70457
 H -1.51134 0.64670 -0.77989
 H 0.84766 1.35461 1.02518
 H -1.56486 0.37643 0.94099
 H 2.24866 1.47305 0.00604
 H -2.62889 -0.48901 -0.13330
13
bifur_IRC_Distances_noMW_output/new_data/bifur_traj2_Distances point 425
C 1.33198 -0.39200 -0.05829
 C -0.71000 -1.17704 -0.13264
 C 0.52672 -1.29694 -0.49072
 C 1.27463 1.08025 0.07270
 C -1.66109 -0.09400 -0.01988
 F 2.48172 -0.78932 0.21355
 F -1.32171 -2.21821 0.05912
 H 0.68607 1.52088 -0.70556
 H -1.51205 0.64550 -0.78162
 H 0.84631 1.35457 1.02486
 H -1.56103 0.37864 0.94086
 H 2.24839 1.47516 0.00589
 H -2.62995 -0.48749 -0.12827
13
bifur_IRC_Distances_noMW_output/new_data/bifur_traj2_Distances point 426
C 1.33475 -0.39211 -0.05885
 C -0.71173 -1.17947 -0.13222
 C 0.52763 -1.30005 -0.48144
 C 1.27383 1.08004 0.07289
 C -1.66047 -0.09351 -0.01975
 F 2.48711 -0.78576 0.20631
 F -1.32711 -2.22021 0.05525
 H 0.68561 1.51961 -0.70715
 H -1.50972 0.64537 -0.78278
 H 0.84197 1.35306 1.02429
 H -1.55832 0.38058 0.94069
 H 2.24751 1.47747 0.00925
 H -2.63106 -0.48504 -0.12649
13
bifur_IRC_Distances_noMW_output/new_data/bifur_traj2_Distances point 427
C 1.33759 -0.39215 -0.06168
 C -0.71339 -1.18233 -0.12952
 C 0.52839 -1.30352 -0.47183
 C 1.27255 1.07974 0.07343
 C -1.65949 -0.09276 -0.01999
 F 2.49319 -0.78140 0.19145
 F -1.33249 -2.22330 0.05880
 H 0.68638 1.51919 -0.70933
 H -1.50468 0.64619 -0.78332
 H 0.83500 1.35021 1.02341
 H -1.55699 0.38212 0.94055
 H 2.24617 1.47987 0.01604
 H -2.63224 -0.48186 -0.12801
13
bifur_IRC_Distances_noMW_output/new_data/bifur_traj2_Distances point 428
C 1.34044 -0.39206 -0.06664
 C -0.71496 -1.18552 -0.12463
 C 0.52898 -1.30721 -0.46193
 C 1.27097 1.07937 0.07427
 C -1.65831 -0.09186 -0.02058
 F 2.49970 -0.77634 0.16933
 F -1.33767 -2.22733 0.06946
 H 0.68855 1.51969 -0.71208
 H -1.49721 0.64781 -0.78316
 H 0.82573 1.34620 1.02210
 H -1.55723 0.38315 0.94047
 H 2.24454 1.48223 0.02614
 H -2.63352 -0.47815 -0.13276
13
bifur_IRC_Distances_noMW_output/new_data/bifur_traj2_Distances point 429
C 1.34324 -0.39182 -0.07352
 C -0.71642 -1.18897 -0.11771
 C 0.52943 -1.31100 -0.45175
 C 1.26920 1.07897 0.07538
 C -1.65703 -0.09086 -0.02145
 F 2.50637 -0.77064 0.14051
 F -1.34248 -2.23212 0.08666
 H 0.69219 1.52112 -0.71535
 H -1.48761 0.65011 -0.78219
 H 0.81444 1.34117 1.02019
 H -1.55915 0.38362 0.94045
 H 2.24279 1.48446 0.03935
 H -2.63495 -0.47404 -0.14056
13
bifur_IRC_Distances_noMW_output/new_data/bifur_traj2_Distances point 430
C 1.34324 -0.39182 -0.07352
 C -0.71642 -1.18897 -0.11771
 C 0.52943 -1.31100 -0.45175
 C 1.26920 1.07897 0.07538
 C -1.65703 -0.09086 -0.02145
 F 2.50637 -0.77064 0.14051
 F -1.34248 -2.23212 0.08666
 H 0.69219 1.52112 -0.71535
 H -1.48762 0.65011 -0.78219
 H 0.81444 1.34117 1.02019
 H -1.55915 0.38362 0.94045
 H 2.24279 1.48446 0.03935
 H -2.63495 -0.47404 -0.14056
13
bifur_IRC_Distances_noMW_output/new_data/bifur_traj2_Distances point 431
C 1.34847 -0.39098 -0.09176
 C -0.71883 -1.19638 -0.09896
 C 0.53011 -1.31882 -0.43046
 C 1.26529 1.07808 0.07808
 C -1.65432 -0.08866 -0.02372
 F 2.51929 -0.75776 0.06673
 F -1.35048 -2.24352 0.13642
 H 0.70337 1.52640 -0.72309
 H -1.46293 0.65637 -0.77752
 H 0.78675 1.32876 1.01392
 H -1.56767 0.38307 0.94058
 H 2.23937 1.48839 0.07340
 H -2.63841 -0.46496 -0.16362
13
bifur_IRC_Distances_noMW_output/new_data/bifur_traj2_Distances point 432
C 1.35082 -0.39052 -0.10216
 C -0.71964 -1.20027 -0.08809
 C 0.53056 -1.32296 -0.41950
 C 1.26302 1.07757 0.07943
 C -1.65278 -0.08737 -0.02485
 F 2.52530 -0.75083 0.02502
 F -1.35362 -2.24993 0.16574
 H 0.71013 1.52981 -0.72737
 H -1.44821 0.66021 -0.77375
 H 0.77068 1.32170 1.00937
 H -1.57356 0.38239 0.94079
 H 2.23772 1.49016 0.09283
 H -2.64041 -0.45996 -0.17746
13
bifur_IRC_Distances_noMW_output/new_data/bifur_traj2_Distances point 433
C 1.35301 -0.39012 -0.11266
 C -0.72017 -1.20427 -0.07706
 C 0.53124 -1.32738 -0.40847
 C 1.26045 1.07699 0.08061
 C -1.65101 -0.08592 -0.02576
 F 2.53100 -0.74379 -0.01720
 F -1.35637 -2.25663 0.19532
 H 0.71702 1.53333 -0.73184
 H -1.43229 0.66442 -0.76916
 H 0.75344 1.31433 1.00393
 H -1.57986 0.38175 0.94126
 H 2.23606 1.49194 0.11264
 H -2.64252 -0.45466 -0.19163
13
bifur_IRC_Distances_noMW_output/new_data/bifur_traj2_Distances point 434
C 1.35513 -0.38985 -0.12282
 C -0.72049 -1.20837 -0.06635
 C 0.53222 -1.33211 -0.39729
 C 1.25758 1.07634 0.08154
 C -1.64899 -0.08430 -0.02636
 F 2.53654 -0.73669 -0.05843
 F -1.35899 -2.26350 0.22352
 H 0.72373 1.53676 -0.73652
 H -1.41550 0.66885 -0.76394
 H 0.73528 1.30681 0.99775
 H -1.58616 0.38129 0.94210
 H 2.23437 1.49383 0.13218
 H -2.64472 -0.44907 -0.20538
13
bifur_IRC_Distances_noMW_output/new_data/bifur_traj2_Distances point 435
C 1.35735 -0.38969 -0.13239
 C -0.72076 -1.21260 -0.05626
 C 0.53352 -1.33721 -0.38572
 C 1.25448 1.07565 0.08218
 C -1.64679 -0.08256 -0.02659
 F 2.54215 -0.72949 -0.09796
 F -1.36184 -2.27043 0.24928
 H 0.73017 1.53995 -0.74145
 H -1.39819 0.67334 -0.75832
 H 0.71644 1.29926 0.99096
 H -1.59220 0.38112 0.94340
 H 2.23267 1.49592 0.15110
 H -2.64701 -0.44324 -0.21823
13
bifur_IRC_Distances_noMW_output/new_data/bifur_traj2_Distances point 436
C 1.35985 -0.38961 -0.14121
 C -0.72116 -1.21705 -0.04694
 C 0.53517 -1.34269 -0.37335
 C 1.25129 1.07495 0.08255
 C -1.64451 -0.08079 -0.02647
 F 2.54808 -0.72207 -0.13561
 F -1.36530 -2.27736 0.27194
 H 0.73638 1.54283 -0.74667
 H -1.38072 0.67769 -0.75253
 H 0.69714 1.29176 0.98365
 H -1.59781 0.38127 0.94519
 H 2.23102 1.49830 0.16932
 H -2.64944 -0.43723 -0.22988
13
bifur_IRC_Distances_noMW_output/new_data/bifur_traj2_Distances point 437
C 1.36284 -0.38955 -0.14917
 C -0.72191 -1.22176 -0.03850
 C 0.53717 -1.34857 -0.35970
 C 1.24820 1.07428 0.08270
 C -1.64230 -0.07908 -0.02603
 F 2.55458 -0.71427 -0.17144
 F -1.36976 -2.28418 0.29098
 H 0.74246 1.54532 -0.75214
 H -1.36357 0.68165 -0.74683
 H 0.67774 1.28444 0.97593
 H -1.60286 0.38179 0.94744
 H 2.22951 1.50104 0.18687
 H -2.65209 -0.43113 -0.24011
13
bifur_IRC_Distances_noMW_output/new_data/bifur_traj2_Distances point 438
C 1.36653 -0.38944 -0.15617
 C -0.72324 -1.22678 -0.03105
 C 0.53951 -1.35478 -0.34430
 C 1.24547 1.07370 0.08272
 C -1.64039 -0.07757 -0.02534
 F 2.56187 -0.70595 -0.20550
 F -1.37562 -2.29076 0.30593
 H 0.74853 1.54737 -0.75774
 H -1.34742 0.68491 -0.74151
 H 0.65874 1.27749 0.96792
 H -1.60722 0.38269 0.95001
 H 2.22828 1.50420 0.20371
 H -2.65503 -0.42509 -0.24868
13
bifur_IRC_Distances_noMW_output/new_data/bifur_traj2_Distances point 439
C 1.37104 -0.38920 -0.16203
 C -0.72536 -1.23207 -0.02471
 C 0.54213 -1.36117 -0.32694
 C 1.24338 1.07328 0.08272
 C -1.63901 -0.07642 -0.02452
 F 2.57001 -0.69707 -0.23764
 F -1.38310 -2.29688 0.31642
 H 0.75467 1.54891 -0.76322
 H -1.33312 0.68713 -0.73694
 H 0.64093 1.27117 0.95983
 H -1.61077 0.38394 0.95270
 H 2.22751 1.50774 0.21970
 H -2.65832 -0.41935 -0.25536
13
bifur_IRC_Distances_noMW_output/new_data/bifur_traj2_Distances point 440
C 1.37637 -0.38876 -0.16665
 C -0.72834 -1.23751 -0.01959
 C 0.54490 -1.36750 -0.30787
 C 1.24222 1.07305 0.08278
 C -1.63838 -0.07575 -0.02367
 F 2.57885 -0.68778 -0.26742
 F -1.39213 -2.30233 0.32237
 H 0.76088 1.54989 -0.76827
 H -1.32152 0.68805 -0.73343
 H 0.62518 1.26575 0.95198
 H -1.61344 0.38548 0.95526
 H 2.22733 1.51156 0.23453
 H -2.66192 -0.41416 -0.26002
13
bifur_IRC_Distances_noMW_output/new_data/bifur_traj2_Distances point 441
C 1.37637 -0.38876 -0.16665
 C -0.72834 -1.23751 -0.01958
 C 0.54490 -1.36750 -0.30787
 C 1.24222 1.07305 0.08278
 C -1.63838 -0.07575 -0.02367
 F 2.57885 -0.68778 -0.26742
 F -1.39213 -2.30233 0.32237
 H 0.76088 1.54989 -0.76827
 H -1.32152 0.68805 -0.73343
 H 0.62518 1.26575 0.95198
 H -1.61344 0.38548 0.95526
 H 2.22733 1.51156 0.23453
 H -2.66192 -0.41416 -0.26002
13
bifur_IRC_Distances_noMW_output/new_data/bifur_traj2_Distances point 442
C 1.38857 -0.38730 -0.17214
 C -0.73638 -1.24803 -0.01298
 C 0.55029 -1.37890 -0.26758
 C 1.24286 1.07324 0.08337
 C -1.63954 -0.07600 -0.02235
 F 2.59726 -0.66918 -0.31783
 F -1.41320 -2.31054 0.32244
 H 0.77300 1.55029 -0.77608
 H -1.30792 0.68597 -0.73013
 H 0.60215 1.25829 0.93834
 H -1.61627 0.38899 0.95916
 H 2.22878 1.51937 0.25941
 H -2.66961 -0.40620 -0.26364
13
bifur_IRC_Distances_noMW_output/new_data/bifur_traj2_Distances point 443
C 1.39491 -0.38634 -0.17325
 C -0.74102 -1.25279 -0.01128
 C 0.55266 -1.38365 -0.24793
 C 1.24446 1.07360 0.08391
 C -1.64113 -0.07679 -0.02196
 F 2.60618 -0.66047 -0.33791
 F -1.42424 -2.31326 0.31799
 H 0.77857 1.54984 -0.77865
 H -1.30570 0.68331 -0.73024
 H 0.59509 1.25622 0.93297
 H -1.61658 0.39079 0.96032
 H 2.23022 1.52305 0.26913
 H -2.67342 -0.40352 -0.26311
13
bifur_IRC_Distances_noMW_output/new_data/bifur_traj2_Distances point 444
C 1.40111 -0.38530 -0.17348
 C -0.74581 -1.25709 -0.01047
 C 0.55472 -1.38769 -0.22929
 C 1.24670 1.07409 0.08459
 C -1.64323 -0.07791 -0.02176
 F 2.61461 -0.65242 -0.35458
 F -1.43511 -2.31514 0.31143
 H 0.78367 1.54905 -0.78038
 H -1.30607 0.67988 -0.73135
 H 0.59076 1.25514 0.92868
 H -1.61628 0.39255 0.96095
 H 2.23199 1.52647 0.27702
 H -2.67707 -0.40164 -0.26136
13
bifur_IRC_Distances_noMW_output/new_data/bifur_traj2_Distances point 445
C 1.40705 -0.38421 -0.17299
 C -0.75061 -1.26089 -0.01038
 C 0.55646 -1.39102 -0.21197
 C 1.24941 1.07467 0.08537
 C -1.64569 -0.07929 -0.02175
 F 2.62242 -0.64511 -0.36801
 F -1.44553 -2.31625 0.30331
 H 0.78823 1.54800 -0.78136
 H -1.30861 0.67587 -0.73330
 H 0.58886 1.25492 0.92546
 H -1.61549 0.39422 0.96106
 H 2.23398 1.52957 0.28319
 H -2.68050 -0.40048 -0.25863
13
bifur_IRC_Distances_noMW_output/new_data/bifur_traj2_Distances point 446
C 1.41260 -0.38310 -0.17193
 C -0.75528 -1.26419 -0.01088
 C 0.55785 -1.39367 -0.19614
 C 1.25246 1.07532 0.08622
 C -1.64840 -0.08084 -0.02188
 F 2.62951 -0.63862 -0.37847
 F -1.45529 -2.31669 0.29413
 H 0.79226 1.54676 -0.78172
 H -1.31288 0.67150 -0.73591
 H 0.58904 1.25542 0.92325
 H -1.61433 0.39576 0.96072
 H 2.23611 1.53232 0.28779
 H -2.68365 -0.39997 -0.25518
13
bifur_IRC_Distances_noMW_output/new_data/bifur_traj2_Distances point 447
C 1.41766 -0.38200 -0.17050
 C -0.75969 -1.26696 -0.01179
 C 0.55891 -1.39567 -0.18198
 C 1.25571 1.07601 0.08711
 C -1.65124 -0.08251 -0.02214
 F 2.63577 -0.63298 -0.38637
 F -1.46417 -2.31657 0.28450
 H 0.79580 1.54546 -0.78157
 H -1.31838 0.66696 -0.73897
 H 0.59085 1.25646 0.92194
 H -1.61301 0.39713 0.96002
 H 2.23831 1.53467 0.29103
 H -2.68651 -0.40000 -0.25128
13
bifur_IRC_Distances_noMW_output/new_data/bifur_traj2_Distances point 448
C 1.42209 -0.38095 -0.16893
 C -0.76370 -1.26920 -0.01286
 C 0.55966 -1.39708 -0.16971
 C 1.25895 1.07669 0.08798
 C -1.65405 -0.08418 -0.02247
 F 2.64107 -0.62823 -0.39221
 F -1.47193 -2.31605 0.27522
 H 0.79893 1.54424 -0.78109
 H -1.32443 0.66254 -0.74216
 H 0.59370 1.25783 0.92131
 H -1.61174 0.39824 0.95906
 H 2.24048 1.53661 0.29319
 H -2.68902 -0.40045 -0.24732
13
bifur_IRC_Distances_noMW_output/new_data/bifur_traj2_Distances point 449
C 1.42571 -0.38001 -0.16751
 C -0.76708 -1.27092 -0.01383
 C 0.56015 -1.39797 -0.15972
 C 1.26191 1.07732 0.08876
 C -1.65661 -0.08572 -0.02282
 F 2.64526 -0.62444 -0.39662
 F -1.47823 -2.31534 0.26733
 H 0.80167 1.54325 -0.78046
 H -1.33011 0.65861 -0.74507
 H 0.59682 1.25922 0.92109
 H -1.61082 0.39904 0.95806
 H 2.24246 1.53809 0.29466
 H -2.69112 -0.40112 -0.24385
13
bifur_IRC_Distances_noMW_output/new_data/bifur_traj2_Distances point 450
C 1.42834 -0.37925 -0.16655
 C -0.76959 -1.27211 -0.01443
 C 0.56042 -1.39846 -0.15245
 C 1.26426 1.07782 0.08937
 C -1.65864 -0.08695 -0.02312
 F 2.64817 -0.62167 -0.40015
 F -1.48271 -2.31470 0.26192
 H 0.80400 1.54265 -0.77990
 H -1.33449 0.65560 -0.74725
 H 0.59934 1.26032 0.92098
 H -1.61045 0.39947 0.95720
 H 2.24407 1.53908 0.29577
 H -2.69272 -0.40179 -0.24140
13
bifur_IRC_Distances_noMW_output/new_data/bifur_traj2_Distances point 451
C 1.42990 -0.37874 -0.16614
 C -0.77111 -1.27280 -0.01457
 C 0.56054 -1.39863 -0.14809
 C 1.26582 1.07816 0.08978
 C -1.65999 -0.08778 -0.02335
 F 2.64975 -0.61997 -0.40297
 F -1.48526 -2.31427 0.25939
 H 0.80581 1.54247 -0.77950
 H -1.33709 0.65374 -0.74849
 H 0.60085 1.26097 0.92084
 H -1.61065 0.39956 0.95662
 H 2.24518 1.53959 0.29669
 H -2.69376 -0.40231 -0.24021
13
bifur_IRC_Distances_noMW_output/new_data/bifur_traj2_Distances point 452
C 1.42990 -0.37874 -0.16614
 C -0.77111 -1.27280 -0.01457
 C 0.56054 -1.39863 -0.14808
 C 1.26582 1.07816 0.08978
 C -1.65999 -0.08778 -0.02335
 F 2.64975 -0.61997 -0.40298
 F -1.48526 -2.31427 0.25939
 H 0.80581 1.54247 -0.77950
 H -1.33709 0.65374 -0.74849
 H 0.60085 1.26097 0.92084
 H -1.61065 0.39956 0.95662
 H 2.24518 1.53959 0.29669
 H -2.69376 -0.40231 -0.24021
13
bifur_IRC_Distances_noMW_output/new_data/bifur_traj2_Distances point 453
C 1.43045 -0.37828 -0.16612
 C -0.77188 -1.27279 -0.01434
 C 0.56030 -1.39805 -0.14630
 C 1.26720 1.07847 0.09014
 C -1.66117 -0.08853 -0.02366
 F 2.64976 -0.61938 -0.40498
 F -1.48588 -2.31356 0.25931
 H 0.80758 1.54277 -0.77885
 H -1.33933 0.65242 -0.74935
 H 0.60275 1.26167 0.92106
 H -1.61166 0.39907 0.95585
 H 2.24624 1.53943 0.29712
 H -2.69437 -0.40325 -0.23989
13
bifur_IRC_Distances_noMW_output/new_data/bifur_traj2_Distances point 454
C 1.42998 -0.37818 -0.16586
 C -0.77173 -1.27220 -0.01455
 C 0.55991 -1.39722 -0.14749
 C 1.26767 1.07857 0.09025
 C -1.66154 -0.08880 -0.02386
 F 2.64875 -0.62019 -0.40323
 F -1.48494 -2.31282 0.25921
 H 0.80755 1.54288 -0.77826
 H -1.34093 0.65205 -0.74988
 H 0.60474 1.26235 0.92192
 H -1.61185 0.39869 0.95525
 H 2.24656 1.53892 0.29605
 H -2.69416 -0.40406 -0.23955
13
bifur_IRC_Distances_noMW_output/new_data/bifur_traj2_Distances point 455
C 1.42933 -0.37808 -0.16509
 C -0.77158 -1.27128 -0.01529
 C 0.55932 -1.39599 -0.14925
 C 1.26840 1.07872 0.09040
 C -1.66210 -0.08920 -0.02416
 F 2.64736 -0.62152 -0.39926
 F -1.48375 -2.31156 0.25771
 H 0.80700 1.54277 -0.77730
 H -1.34396 0.65135 -0.75101
 H 0.60831 1.26359 0.92351
 H -1.61155 0.39831 0.95429
 H 2.24696 1.53820 0.29385
 H -2.69376 -0.40532 -0.23841
13
bifur_IRC_Distances_noMW_output/new_data/bifur_traj2_Distances point 456
C 1.42871 -0.37790 -0.16364
 C -0.77164 -1.27010 -0.01669
 C 0.55852 -1.39434 -0.15099
 C 1.26963 1.07898 0.09065
 C -1.66304 -0.08987 -0.02458
 F 2.64585 -0.62319 -0.39301
 F -1.48269 -2.30967 0.25401
 H 0.80608 1.54235 -0.77589
 H -1.34898 0.65000 -0.75299
 H 0.61388 1.26557 0.92594
 H -1.61064 0.39796 0.95287
 H 2.24761 1.53735 0.29043
 H -2.69329 -0.40714 -0.23612
13
bifur_IRC_Distances_noMW_output/new_data/bifur_traj2_Distances point 457
C 1.42795 -0.38597 0.14421
 C -0.77210 -1.26783 -0.05272
 C 0.55723 -1.39861 0.07704
 C 1.27170 1.08265 -0.02838
 C -1.66459 -0.09202 0.01571
 F 2.64348 -0.64531 0.35673
 F -1.48134 -2.28992 -0.37745
 H 0.80279 1.49676 0.85945
 H -1.35842 0.60542 0.78681
 H 0.62405 1.31736 -0.85665
 H -1.60659 0.44933 -0.93197
 H 2.24928 1.54966 -0.19523
 H -2.69345 -0.42152 0.20245
13
bifur_IRC_Distances_noMW_output/new_data/bifur_traj2_Distances point 458
C 1.42787 -0.38540 0.14310
 C -0.77322 -1.26657 -0.05115
 C 0.55594 -1.39637 0.07746
 C 1.27451 1.08321 -0.02667
 C -1.66678 -0.09347 0.01378
 F 2.64198 -0.64662 0.35008
 F -1.48129 -2.28698 -0.37025
 H 0.80049 1.49543 0.85870
 H -1.36945 0.60167 0.78890
 H 0.63536 1.32146 -0.85911
 H -1.60299 0.44939 -0.93183
 H 2.25112 1.54850 -0.18583
 H -2.69354 -0.42425 0.19281
13
bifur_IRC_Distances_noMW_output/new_data/bifur_traj2_Distances point 459
C 1.42840 -0.38464 0.14136
 C -0.77504 -1.26545 -0.04934
 C 0.55459 -1.39394 0.07591
 C 1.27813 1.08394 -0.02449
 C -1.66962 -0.09534 0.01151
 F 2.64108 -0.64760 0.34244
 F -1.48239 -2.28353 -0.36056
 H 0.79827 1.49351 0.85825
 H -1.38277 0.59659 0.79180
 H 0.64857 1.32653 -0.86152
 H -1.59872 0.44984 -0.93152
 H 2.25346 1.54752 -0.17477
 H -2.69393 -0.42742 0.18093
13
bifur_IRC_Distances_noMW_output/new_data/bifur_traj2_Distances point 460
C 1.42957 -0.38373 0.13900
 C -0.77752 -1.26456 -0.04738
 C 0.55326 -1.39149 0.07225
 C 1.28235 1.08482 -0.02196
 C -1.67297 -0.09755 0.00904
 F 2.64094 -0.64812 0.33412
 F -1.48469 -2.27979 -0.34867
 H 0.79637 1.49109 0.85824
 H -1.39752 0.59040 0.79535
 H 0.66277 1.33227 -0.86366
 H -1.59407 0.45069 -0.93105
 H 2.25616 1.54681 -0.16272
 H -2.69465 -0.43083 0.16744
13
bifur_IRC_Distances_noMW_output/new_data/bifur_traj2_Distances point 461
C 1.43129 -0.38272 0.13615
 C -0.78046 -1.26396 -0.04535
 C 0.55204 -1.38917 0.06678
 C 1.28687 1.08579 -0.01922
 C -1.67658 -0.09995 0.00649
 F 2.64154 -0.64818 0.32545
 F -1.48801 -2.27600 -0.33517
 H 0.79493 1.48835 0.85869
 H -1.41269 0.58354 0.79930
 H 0.67701 1.33830 -0.86544
 H -1.58939 0.45187 -0.93047
 H 2.25904 1.54640 -0.15040
 H -2.69561 -0.43427 0.15318
13
bifur_IRC_Distances_noMW_output/new_data/bifur_traj2_Distances point 462
C 1.43339 -0.38168 0.13298
 C -0.78365 -1.26362 -0.04334
 C 0.55098 -1.38705 0.06003
 C 1.29144 1.08677 -0.01641
 C -1.68024 -0.10238 0.00399
 F 2.64276 -0.64784 0.31673
 F -1.49202 -2.27238 -0.32079
 H 0.79397 1.48547 0.85957
 H -1.42742 0.57644 0.80336
 H 0.69055 1.34430 -0.86682
 H -1.58494 0.45326 -0.92984
 H 2.26194 1.54625 -0.13839
 H -2.69675 -0.43754 0.13893
13
bifur_IRC_Distances_noMW_output/new_data/bifur_traj2_Distances point 463
C 1.43339 -0.38168 0.13298
 C -0.78365 -1.26362 -0.04334
 C 0.55098 -1.38705 0.06003
 C 1.29144 1.08677 -0.01641
 C -1.68024 -0.10238 0.00399
 F 2.64276 -0.64784 0.31673
 F -1.49202 -2.27238 -0.32079
 H 0.79397 1.48547 0.85957
 H -1.42742 0.57644 0.80336
 H 0.69055 1.34430 -0.86682
 H -1.58494 0.45326 -0.92984
 H 2.26194 1.54625 -0.13839
 H -2.69675 -0.43754 0.13892
13
bifur_IRC_Distances_noMW_output/new_data/bifur_traj2_Distances point 464
C 1.43800 -0.37967 0.12649
 C -0.79001 -1.26354 -0.03971
 C 0.54929 -1.38350 0.04500
 C 1.29996 1.08864 -0.01112
 C -1.68712 -0.10697 -0.00050
 F 2.64619 -0.64639 0.30057
 F -1.50075 -2.26601 -0.29251
 H 0.79352 1.48002 0.86213
 H -1.45341 0.56285 0.81098
 H 0.71382 1.35520 -0.86853
 H -1.57761 0.45616 -0.92853
 H 2.26736 1.54648 -0.11715
 H -2.69924 -0.44327 0.11288
13
bifur_IRC_Distances_noMW_output/new_data/bifur_traj2_Distances point 465
C 1.44022 -0.37872 0.12361
 C -0.79290 -1.26366 -0.03831
 C 0.54863 -1.38200 0.03771
 C 1.30374 1.08949 -0.00892
 C -1.69020 -0.10904 -0.00230
 F 2.64796 -0.64547 0.29412
 F -1.50482 -2.26336 -0.28029
 H 0.79410 1.47780 0.86347
 H -1.46405 0.55686 0.81423
 H 0.72314 1.35976 -0.86894
 H -1.57512 0.45735 -0.92784
 H 2.26981 1.54670 -0.10871
 H -2.70049 -0.44570 0.10216
13
bifur_IRC_Distances_noMW_output/new_data/bifur_traj2_Distances point 466
C 1.44219 -0.37783 0.12130
 C -0.79545 -1.26379 -0.03740
 C 0.54805 -1.38061 0.03114
 C 1.30715 1.09026 -0.00722
 C -1.69300 -0.11092 -0.00363
 F 2.64945 -0.64454 0.28969
 F -1.50832 -2.26107 -0.27065
 H 0.79537 1.47617 0.86458
 H -1.47283 0.55167 0.81694
 H 0.73075 1.36355 -0.86912
 H -1.57372 0.45814 -0.92708
 H 2.27209 1.54686 -0.10234
 H -2.70172 -0.44789 0.09377
13
bifur_IRC_Distances_noMW_output/new_data/bifur_traj2_Distances point 467
C 1.44379 -0.37697 0.11988
 C -0.79755 -1.26385 -0.03719
 C 0.54754 -1.37928 0.02567
 C 1.31017 1.09097 -0.00624
 C -1.69552 -0.11262 -0.00433
 F 2.65042 -0.64367 0.28835
 F -1.51092 -2.25914 -0.26490
 H 0.79755 1.47538 0.86522
 H -1.47947 0.54748 0.81902
 H 0.73643 1.36638 -0.86906
 H -1.57374 0.45831 -0.92618
 H 2.27422 1.54690 -0.09873
 H -2.70292 -0.44988 0.08848
13
bifur_IRC_Distances_noMW_output/new_data/bifur_traj2_Distances point 468
C 1.44488 -0.37615 0.11972
 C -0.79905 -1.26381 -0.03801
 C 0.54709 -1.37797 0.02175
 C 1.31273 1.09159 -0.00625
 C -1.69770 -0.11409 -0.00415
 F 2.65061 -0.64291 0.29148
 F -1.51227 -2.25763 -0.26471
 H 0.80091 1.47575 0.86510
 H -1.48346 0.54461 0.82031
 H 0.73978 1.36797 -0.86875
 H -1.57566 0.45760 -0.92502
 H 2.27621 1.54672 -0.09882
 H -2.70407 -0.45168 0.08735
13
bifur_IRC_Distances_noMW_output/new_data/bifur_traj2_Distances point 469
C 1.44529 -0.37539 0.12126
 C -0.79977 -1.26361 -0.04018
 C 0.54673 -1.37671 0.01988
 C 1.31469 1.09209 -0.00759
 C -1.69945 -0.11526 -0.00280
 F 2.64975 -0.64229 0.30054
 F -1.51195 -2.25667 -0.27190
 H 0.80577 1.47761 0.86390
 H -1.48404 0.54348 0.82059
 H 0.74012 1.36794 -0.86813
 H -1.57999 0.45577 -0.92349
 H 2.27801 1.54625 -0.10372
 H -2.70516 -0.45322 0.09164
13
bifur_IRC_Distances_noMW_output/new_data/bifur_traj2_Distances point 470
C 1.44487 -0.37472 0.12468
 C -0.79951 -1.26325 -0.04383
 C 0.54649 -1.37557 0.02049
 C 1.31586 1.09244 -0.01043
 C -1.70061 -0.11602 -0.00013
 F 2.64767 -0.64184 0.31611
 F -1.50967 -2.25643 -0.28740
 H 0.81222 1.48114 0.86138
 H -1.48052 0.54443 0.81967
 H 0.73685 1.36601 -0.86714
 H -1.58702 0.45271 -0.92147
 H 2.27951 1.54547 -0.11400
 H -2.70613 -0.45438 0.10208
13
bifur_IRC_Distances_noMW_output/new_data/bifur_traj2_Distances point 471
C 1.44365 -0.37418 0.12962
 C -0.79830 -1.26275 -0.04862
 C 0.54638 -1.37460 0.02348
 C 1.31617 1.09261 -0.01451
 C -1.70112 -0.11633 0.00363
 F 2.64450 -0.64159 0.33655
 F -1.50554 -2.25694 -0.30958
 H 0.81994 1.48611 0.85774
 H -1.47308 0.54738 0.81757
 H 0.73013 1.36235 -0.86583
 H -1.59641 0.44862 -0.91901
 H 2.28062 1.54439 -0.12872
 H -2.70694 -0.45507 0.11768
13
bifur_IRC_Distances_noMW_output/new_data/bifur_traj2_Distances point 472
C 1.44189 -0.37375 0.13519
 C -0.79643 -1.26216 -0.05381
 C 0.54636 -1.37377 0.02808
 C 1.31583 1.09264 -0.01917
 C -1.70113 -0.11629 0.00789
 F 2.64067 -0.64151 0.35853
 F -1.50024 -2.25797 -0.33460
 H 0.82826 1.49184 0.85354
 H -1.46309 0.55159 0.81470
 H 0.72118 1.35765 -0.86438
 H -1.60714 0.44401 -0.91632
 H 2.28139 1.54312 -0.14546
 H -2.70756 -0.45541 0.13581
13
bifur_IRC_Distances_noMW_output/new_data/bifur_traj2_Distances point 473
C 1.43997 -0.37339 0.14055
 C -0.79433 -1.26156 -0.05873
 C 0.54637 -1.37303 0.03314
 C 1.31520 1.09260 -0.02378
 C -1.70090 -0.11610 0.01208
 F 2.63676 -0.64150 0.37925
 F -1.49466 -2.25922 -0.35880
 H 0.83653 1.49762 0.84939
 H -1.45231 0.55614 0.81162
 H 0.71156 1.35275 -0.86298
 H -1.61807 0.43941 -0.91365
 H 2.28193 1.54181 -0.16190
 H -2.70804 -0.45554 0.15381
13
bifur_IRC_Distances_noMW_output/new_data/bifur_traj2_Distances point 474
C 1.43997 -0.37339 0.14055
 C -0.79433 -1.26156 -0.05873
 C 0.54637 -1.37303 0.03314
 C 1.31520 1.09260 -0.02378
 C -1.70090 -0.11610 0.01208
 F 2.63676 -0.64150 0.37924
 F -1.49467 -2.25922 -0.35880
 H 0.83653 1.49762 0.84939
 H -1.45232 0.55614 0.81162
 H 0.71156 1.35275 -0.86298
 H -1.61807 0.43941 -0.91365
 H 2.28193 1.54181 -0.16190
 H -2.70804 -0.45554 0.15380
13
bifur_IRC_Distances_noMW_output/new_data/bifur_traj2_Distances point 475
C 1.43711 -0.37273 0.14887
 C -0.79101 -1.26084 -0.06675
 C 0.54654 -1.37198 0.04031
 C 1.31416 1.09257 -0.03136
 C -1.70056 -0.11580 0.01911
 F 2.63078 -0.64100 0.41251
 F -1.48591 -2.26161 -0.39719
 H 0.85136 1.50723 0.84285
 H -1.43327 0.56353 0.80671
 H 0.69419 1.34445 -0.86042
 H -1.63721 0.43190 -0.90887
 H 2.28283 1.53984 -0.18920
 H -2.70902 -0.45555 0.18341
13
bifur_IRC_Distances_noMW_output/new_data/bifur_traj2_Distances point 476
C 1.43684 -0.37242 0.15131
 C -0.79036 -1.26109 -0.06967
 C 0.54686 -1.37199 0.04049
 C 1.31398 1.09261 -0.03394
 C -1.70062 -0.11581 0.02171
 F 2.62978 -0.64008 0.42459
 F -1.48416 -2.26266 -0.40955
 H 0.85730 1.51024 0.84103
 H -1.42628 0.56552 0.80550
 H 0.68726 1.34160 -0.85895
 H -1.64412 0.42974 -0.90694
 H 2.28325 1.53967 -0.19914
 H -2.70972 -0.45532 0.19358
13
bifur_IRC_Distances_noMW_output/new_data/bifur_traj2_Distances point 477
C 1.43771 -0.37219 0.15227
 C -0.79067 -1.26199 -0.07173
 C 0.54746 -1.37266 0.03746
 C 1.31398 1.09269 -0.03545
 C -1.70079 -0.11589 0.02351
 F 2.63080 -0.63848 0.43310
 F -1.48501 -2.26370 -0.41621
 H 0.86162 1.51150 0.84059
 H -1.42150 0.56602 0.80536
 H 0.68177 1.33985 -0.85713
 H -1.64826 0.42918 -0.90554
 H 2.28353 1.54038 -0.20607
 H -2.71064 -0.45472 0.19985
13
bifur_IRC_Distances_noMW_output/new_data/bifur_traj2_Distances point 478
C 1.43976 -0.37213 0.15155
 C -0.79196 -1.26361 -0.07267
 C 0.54839 -1.37418 0.03116
 C 1.31399 1.09275 -0.03569
 C -1.70090 -0.11592 0.02432
 F 2.63410 -0.63621 0.43709
 F -1.48871 -2.26479 -0.41624
 H 0.86357 1.51065 0.84179
 H -1.41919 0.56503 0.80633
 H 0.67793 1.33930 -0.85497
 H -1.64882 0.43057 -0.90494
 H 2.28351 1.54211 -0.20934
 H -2.71167 -0.45357 0.20160
13
bifur_IRC_Distances_noMW_output/new_data/bifur_traj2_Distances point 479
C 1.44279 -0.37232 0.14914
 C -0.79402 -1.26585 -0.07224
 C 0.54962 -1.37655 0.02232
 C 1.31377 1.09273 -0.03451
 C -1.70074 -0.11577 0.02395
 F 2.63952 -0.63353 0.43553
 F -1.49498 -2.26599 -0.40907
 H 0.86245 1.50757 0.84470
 H -1.41942 0.56278 0.80825
 H 0.67598 1.33995 -0.85271
 H -1.64528 0.43396 -0.90540
 H 2.28296 1.54478 -0.20834
 H -2.71265 -0.45175 0.19838
13
bifur_IRC_Distances_noMW_output/new_data/bifur_traj2_Distances point 480
C 1.44633 -0.37279 0.14525
 C -0.79649 -1.26844 -0.07038
 C 0.55101 -1.37956 0.01226
 C 1.31316 1.09258 -0.03200
 C -1.70016 -0.11533 0.02236
 F 2.64639 -0.63082 0.42799
 F -1.50296 -2.26731 -0.39515
 H 0.85809 1.50256 0.84906
 H -1.42192 0.55974 0.81084
 H 0.67596 1.34164 -0.85076
 H -1.63788 0.43904 -0.90696
 H 2.28181 1.54805 -0.20293
 H -2.71334 -0.44935 0.19042
13
bifur_IRC_Distances_noMW_output/new_data/bifur_traj2_Distances point 481
C 1.44990 -0.37353 0.14036
 C -0.79897 -1.27110 -0.06726
 C 0.55243 -1.38291 0.00234
 C 1.31209 1.09227 -0.02848
 C -1.69913 -0.11457 0.01976
 F 2.65385 -0.62840 0.41516
 F -1.51155 -2.26873 -0.37605
 H 0.85099 1.49627 0.85433
 H -1.42601 0.55646 0.81373
 H 0.67754 1.34404 -0.84943
 H -1.62762 0.44519 -0.90938
 H 2.28008 1.55153 -0.19377
 H -2.71361 -0.44652 0.17871
13
bifur_IRC_Distances_noMW_output/new_data/bifur_traj2_Distances point 482
C 1.45311 -0.37446 0.13498
 C -0.80113 -1.27358 -0.06328
 C 0.55378 -1.38633 -0.00645
 C 1.31055 1.09182 -0.02438
 C -1.69765 -0.11351 0.01650
 F 2.66117 -0.62644 0.39851
 F -1.51980 -2.27026 -0.35394
 H 0.84205 1.48941 0.85991
 H -1.43072 0.55345 0.81659
 H 0.68000 1.34671 -0.84882
 H -1.61579 0.45178 -0.91228
 H 2.27789 1.55487 -0.18208
 H -2.71344 -0.44345 0.16475
13
bifur_IRC_Distances_noMW_output/new_data/bifur_traj2_Distances point 483
C 1.45569 -0.37554 0.12966
 C -0.80272 -1.27577 -0.05887
 C 0.55502 -1.38970 -0.01335
 C 1.30848 1.09122 -0.02019
 C -1.69572 -0.11214 0.01301
 F 2.66777 -0.62503 0.37992
 F -1.52700 -2.27195 -0.33125
 H 0.83219 1.48264 0.86525
 H -1.43496 0.55120 0.81906
 H 0.68241 1.34916 -0.84883
 H -1.60363 0.45824 -0.91530
 H 2.27530 1.55786 -0.16942
 H -2.71283 -0.44021 0.15031
13
bifur_IRC_Distances_noMW_output/new_data/bifur_traj2_Distances point 484
C 1.45736 -0.37678 0.12499
 C -0.80343 -1.27757 -0.05455
 C 0.55619 -1.39297 -0.01756
 C 1.30575 1.09047 -0.01643
 C -1.69323 -0.11040 0.00977
 F 2.67318 -0.62424 0.36160
 F -1.53245 -2.27392 -0.31079
 H 0.82222 1.47664 0.86985
 H -1.43740 0.55034 0.82072
 H 0.68360 1.35082 -0.84922
 H -1.59233 0.46406 -0.91822
 H 2.27231 1.56036 -0.15765
 H -2.71179 -0.43681 0.13750
13
bifur_IRC_Distances_noMW_output/new_data/bifur_traj2_Distances point 485
C 1.45736 -0.37678 0.12499
 C -0.80343 -1.27757 -0.05455
 C 0.55619 -1.39297 -0.01756
 C 1.30575 1.09047 -0.01643
 C -1.69323 -0.11040 0.00977
 F 2.67318 -0.62424 0.36160
 F -1.53245 -2.27392 -0.31079
 H 0.82222 1.47664 0.86985
 H -1.43740 0.55034 0.82072
 H 0.68360 1.35082 -0.84922
 H -1.59233 0.46406 -0.91822
 H 2.27231 1.56036 -0.15765
 H -2.71179 -0.43681 0.13750
13
bifur_IRC_Distances_noMW_output/new_data/bifur_traj2_Distances point 486
C 1.45674 -0.37971 0.12045
 C -0.80100 -1.27941 -0.04838
 C 0.55829 -1.39893 -0.01403
 C 1.29767 1.08841 -0.01249
 C -1.68619 -0.10559 0.00601
 F 2.67815 -0.62505 0.33592
 F -1.53505 -2.27900 -0.28952
 H 0.80527 1.46988 0.87488
 H -1.43152 0.55547 0.81961
 H 0.67782 1.34923 -0.85022
 H -1.57708 0.47134 -0.92338
 H 2.26519 1.56310 -0.14532
 H -2.70828 -0.42975 0.12646
13
bifur_IRC_Distances_noMW_output/new_data/bifur_traj2_Distances point 487
C 1.45425 -0.38122 0.12108
 C -0.79787 -1.27914 -0.04693
 C 0.55899 -1.40105 -0.00571
 C 1.29285 1.08725 -0.01264
 C -1.68207 -0.10287 0.00575
 F 2.67702 -0.62688 0.33045
 F -1.53164 -2.28158 -0.29083
 H 0.79939 1.46981 0.87502
 H -1.42358 0.56131 0.81667
 H 0.67139 1.34603 -0.85084
 H -1.57431 0.47203 -0.92563
 H 2.26153 1.56301 -0.14591
 H -2.70594 -0.42671 0.12951
13
bifur_IRC_Distances_noMW_output/new_data/bifur_traj2_Distances point 488
C 1.45073 -0.38256 0.12289
 C -0.79410 -1.27801 -0.04603
 C 0.55923 -1.40214 0.00572
 C 1.28837 1.08619 -0.01352
 C -1.67825 -0.10040 0.00594
 F 2.67380 -0.62962 0.32733
 F -1.52594 -2.28350 -0.29646
 H 0.79492 1.47129 0.87399
 H -1.41527 0.56787 0.81292
 H 0.66535 1.34247 -0.85195
 H -1.57376 0.47109 -0.92768
 H 2.25834 1.56192 -0.14821
 H -2.70342 -0.42460 0.13507
13
bifur_IRC_Distances_noMW_output/new_data/bifur_traj2_Distances point 489
C 1.44660 -0.38361 0.12513
 C -0.79023 -1.27608 -0.04513
 C 0.55886 -1.40201 0.01904
 C 1.28484 1.08535 -0.01449
 C -1.67520 -0.09847 0.00599
 F 2.66898 -0.63315 0.32414
 F -1.51884 -2.28435 -0.30302
 H 0.79125 1.47356 0.87214
 H -1.40900 0.57395 0.80909
 H 0.66189 1.33957 -0.85389
 H -1.57421 0.46903 -0.92953
 H 2.25593 1.55992 -0.14965
 H -2.70087 -0.42372 0.14018
13
bifur_IRC_Distances_noMW_output/new_data/bifur_traj2_Distances point 490
C 1.44220 -0.38429 0.12730
 C -0.78667 -1.27343 -0.04394
 C 0.55781 -1.40054 0.03318
 C 1.28270 1.08481 -0.01514
 C -1.67326 -0.09733 0.00557
 F 2.66295 -0.63732 0.31947
 F -1.51105 -2.28383 -0.30827
 H 0.78797 1.47606 0.86970
 H -1.40651 0.57867 0.80576
 H 0.66253 1.33807 -0.85682
 H -1.57479 0.46625 -0.93113
 H 2.25455 1.55714 -0.14848
 H -2.69845 -0.42428 0.14279
13
bifur_IRC_Distances_noMW_output/new_data/bifur_traj2_Distances point 491
C 1.43787 -0.38452 0.12903
 C -0.78378 -1.27015 -0.04227
 C 0.55608 -1.39768 0.04718
 C 1.28229 1.08466 -0.01519
 C -1.67272 -0.09712 0.00446
 F 2.65610 -0.64196 0.31265
 F -1.50318 -2.28178 -0.31082
 H 0.78500 1.47840 0.86683
 H -1.40895 0.58140 0.80336
 H 0.66819 1.33843 -0.86074
 H -1.57499 0.46303 -0.93241
 H 2.25440 1.55372 -0.14376
 H -2.69629 -0.42642 0.14169
13
bifur_IRC_Distances_noMW_output/new_data/bifur_traj2_Distances point 492
C 1.43388 -0.38425 0.13004
 C -0.78182 -1.26639 -0.04006
 C 0.55368 -1.39350 0.06015
 C 1.28381 1.08492 -0.01449
 C -1.67375 -0.09797 0.00258
 F 2.64879 -0.64686 0.30337
 F -1.49579 -2.27811 -0.30974
 H 0.78239 1.48036 0.86372
 H -1.41684 0.58171 0.80213
 H 0.67920 1.34089 -0.86546
 H -1.57460 0.45960 -0.93337
 H 2.25557 1.54981 -0.13511
 H -2.69452 -0.43022 0.13623
13
bifur_IRC_Distances_noMW_output/new_data/bifur_traj2_Distances point 493
C 1.43045 -0.38351 0.13008
 C -0.78092 -1.26230 -0.03718
 C 0.55073 -1.38819 0.07146
 C 1.28719 1.08561 -0.01296
 C -1.67629 -0.09983 -0.00010
 F 2.64145 -0.65183 0.29128
 F -1.48931 -2.27294 -0.30429
 H 0.78017 1.48175 0.86065
 H -1.42992 0.57955 0.80210
 H 0.69514 1.34542 -0.87068
 H -1.57350 0.45618 -0.93411
 H 2.25798 1.54560 -0.12256
 H -2.69317 -0.43551 0.12632
13
bifur_IRC_Distances_noMW_output/new_data/bifur_traj2_Distances point 494
C 1.42763 -0.38242 0.12894
 C -0.78097 -1.25804 -0.03351
 C 0.54743 -1.38212 0.08096
 C 1.29200 1.08662 -0.01055
 C -1.67998 -0.10248 -0.00356
 F 2.63440 -0.65676 0.27579
 F -1.48396 -2.26660 -0.29398
 H 0.77817 1.48248 0.85796
 H -1.44711 0.57529 0.80303
 H 0.71487 1.35168 -0.87606
 H -1.57162 0.45300 -0.93487
 H 2.26131 1.54130 -0.10647
 H -2.69215 -0.44194 0.11232
13
bifur_IRC_Distances_noMW_output/new_data/bifur_traj2_Distances point 495
C 1.42530 -0.38116 0.12647
 C -0.78169 -1.25372 -0.02882
 C 0.54395 -1.37569 0.08910
 C 1.29762 1.08781 -0.00725
 C -1.68431 -0.10560 -0.00780
 F 2.62785 -0.66168 0.25603
 F -1.47967 -2.25950 -0.27845
 H 0.77600 1.48249 0.85594
 H -1.46695 0.56958 0.80450
 H 0.73695 1.35919 -0.88133
 H -1.56886 0.45024 -0.93599
 H 2.26507 1.53705 -0.08720
 H -2.69125 -0.44901 0.09479
13
bifur_IRC_Distances_noMW_output/new_data/bifur_traj2_Distances point 496
C 1.42530 -0.38116 0.12647
 C -0.78169 -1.25372 -0.02882
 C 0.54395 -1.37569 0.08910
 C 1.29762 1.08781 -0.00725
 C -1.68431 -0.10560 -0.00780
 F 2.62785 -0.66168 0.25603
 F -1.47967 -2.25950 -0.27845
 H 0.77600 1.48249 0.85594
 H -1.46695 0.56958 0.80450
 H 0.73695 1.35919 -0.88133
 H -1.56886 0.45024 -0.93599
 H 2.26507 1.53705 -0.08720
 H -2.69125 -0.44901 0.09479
13
bifur_IRC_Distances_noMW_output/new_data/bifur_traj2_Distances point 497
C 1.42137 -0.37880 0.11715
 C -0.78388 -1.24513 -0.01560
 C 0.53705 -1.36293 0.10397
 C 1.30905 1.09028 0.00200
 C -1.69301 -0.11201 -0.01862
 F 2.61627 -0.67185 0.20029
 F -1.47328 -2.24443 -0.23108
 H 0.76989 1.48041 0.85454
 H -1.50928 0.55630 0.80729
 H 0.78334 1.37628 -0.89068
 H -1.56079 0.44640 -0.94028
 H 2.27233 1.52897 -0.04034
 H -2.68906 -0.46349 0.05137
13
bifur_IRC_Distances_noMW_output/new_data/bifur_traj2_Distances point 498
C 1.41941 -0.37787 0.11041
 C -0.78480 -1.24086 -0.00710
 C 0.53380 -1.35691 0.11184
 C 1.31417 1.09140 0.00772
 C -1.69683 -0.11494 -0.02499
 F 2.61093 -0.67721 0.16423
 F -1.47047 -2.23698 -0.20030
 H 0.76592 1.47858 0.85499
 H -1.52970 0.54967 0.80776
 H 0.80576 1.38517 -0.89425
 H -1.55601 0.44526 -0.94351
 H 2.27543 1.52511 -0.01385
 H -2.68761 -0.47041 0.02705
13
bifur_IRC_Distances_noMW_output/new_data/bifur_traj2_Distances point 499
C 1.41720 -0.37710 0.10285
 C -0.78535 -1.23658 0.00215
 C 0.53072 -1.35114 0.12060
 C 1.31876 1.09241 0.01374
 C -1.70021 -0.11758 -0.03159
 F 2.60544 -0.68276 0.12482
 F -1.46727 -2.22978 -0.16735
 H 0.76188 1.47668 0.85570
 H -1.54860 0.54353 0.80714
 H 0.82676 1.39382 -0.89677
 H -1.55157 0.44430 -0.94715
 H 2.27819 1.52125 0.01304
 H -2.68596 -0.47703 0.00283
13
bifur_IRC_Distances_noMW_output/new_data/bifur_traj2_Distances point 500
C 1.41458 -0.37643 0.09532
 C -0.78536 -1.23219 0.01140
 C 0.52776 -1.34546 0.13072
 C 1.32287 1.09332 0.01950
 C -1.70323 -0.11998 -0.03794
 F 2.59936 -0.68849 0.08533
 F -1.46311 -2.22291 -0.13570
 H 0.75844 1.47527 0.85614
 H -1.56542 0.53824 0.80526
 H 0.84592 1.40183 -0.89828
 H -1.54834 0.44301 -0.95091
 H 2.28077 1.51723 0.03844
 H -2.68423 -0.48344 -0.01927
