# Supplementary material for: Low dimensional representations along intrinsic reaction coordinates and molecular dynamics trajectories using interatomic distance matrices
Source: Chem Sci. 2019 Sep 18;10(43):9954–68. doi: 10.1039/c9sc02742d (PMC6991188; doi:10.1039/c9sc02742d)
Supplement: Supplementary file 1 [file SC-010-C9SC02742D-s001.zip › C9SC02742D-SI/ESI_xyz_files/bifur_IRC_Distances_noMW_output/new_data/bifur_traj_B_Distances_noMW_PC3.xyz]

13
bifur_IRC_Distances_noMW_output/new_data/bifur_traj3_Distances point 1
C 1.04523 0.44886 0.04803
 C -0.73793 0.83949 0.06388
 C 0.24439 0.96095 1.05381
 C 1.64716 -0.90255 -0.04105
 C -1.87243 -0.04683 0.02288
 F 1.77952 1.29728 -0.50860
 F -1.04892 1.85724 -0.50773
 H 1.25461 -1.56937 0.63816
 H -1.80644 -0.84079 0.68870
 H 1.59139 -1.30938 -1.03554
 H -2.03470 -0.43921 -0.97428
 H 2.60302 -0.81493 0.21814
 H -2.66493 0.51923 0.33360
13
bifur_IRC_Distances_noMW_output/new_data/bifur_traj3_Distances point 2
C 1.04631 0.44917 0.04819
 C -0.73882 0.84003 0.06393
 C 0.24452 0.96175 1.05170
 C 1.64709 -0.90259 -0.04113
 C -1.87232 -0.04679 0.02286
 F 1.78159 1.29679 -0.50708
 F -1.05121 1.85705 -0.50661
 H 1.25452 -1.56893 0.63835
 H -1.80603 -0.84021 0.68898
 H 1.59026 -1.30938 -1.03534
 H -2.03349 -0.43936 -0.97396
 H 2.60293 -0.81589 0.21729
 H -2.66535 0.51836 0.33282
13
bifur_IRC_Distances_noMW_output/new_data/bifur_traj3_Distances point 3
C 1.04994 0.45022 0.04874
 C -0.74183 0.84186 0.06410
 C 0.24494 0.96443 1.04455
 C 1.64684 -0.90272 -0.04138
 C -1.87196 -0.04664 0.02280
 F 1.78853 1.29515 -0.50195
 F -1.05893 1.85640 -0.50283
 H 1.25421 -1.56744 0.63899
 H -1.80463 -0.83829 0.68995
 H 1.58645 -1.30939 -1.03467
 H -2.02941 -0.43986 -0.97289
 H 2.60263 -0.81914 0.21440
 H -2.66679 0.51543 0.33019
13
bifur_IRC_Distances_noMW_output/new_data/bifur_traj3_Distances point 4
C 1.05522 0.45174 0.04955
 C -0.74621 0.84453 0.06433
 C 0.24556 0.96834 1.03403
 C 1.64648 -0.90290 -0.04175
 C -1.87143 -0.04644 0.02271
 F 1.79863 1.29272 -0.49440
 F -1.07014 1.85548 -0.49728
 H 1.25376 -1.56528 0.63996
 H -1.80261 -0.83550 0.69140
 H 1.58091 -1.30938 -1.03372
 H -2.02350 -0.44061 -0.97135
 H 2.60221 -0.82385 0.21017
 H -2.66887 0.51117 0.32634
13
bifur_IRC_Distances_noMW_output/new_data/bifur_traj3_Distances point 5
C 1.06046 0.45323 0.05035
 C -0.75056 0.84721 0.06456
 C 0.24618 0.97226 1.02339
 C 1.64611 -0.90309 -0.04212
 C -1.87091 -0.04624 0.02262
 F 1.80868 1.29026 -0.48677
 F -1.08130 1.85460 -0.49170
 H 1.25330 -1.56313 0.64097
 H -1.80060 -0.83273 0.69291
 H 1.57540 -1.30936 -1.03279
 H -2.01761 -0.44139 -0.96982
 H 2.60178 -0.82854 0.20593
 H -2.67093 0.50692 0.32248
13
bifur_IRC_Distances_noMW_output/new_data/bifur_traj3_Distances point 6
C 1.06450 0.45437 0.05097
 C -0.75391 0.84928 0.06472
 C 0.24665 0.97528 1.01511
 C 1.64583 -0.90323 -0.04241
 C -1.87051 -0.04609 0.02255
 F 1.81640 1.28834 -0.48084
 F -1.08987 1.85395 -0.48736
 H 1.25294 -1.56148 0.64179
 H -1.79906 -0.83061 0.69411
 H 1.57116 -1.30934 -1.03210
 H -2.01309 -0.44200 -0.96866
 H 2.60147 -0.83214 0.20264
 H -2.67252 0.50366 0.31949
13
bifur_IRC_Distances_noMW_output/new_data/bifur_traj3_Distances point 7
C 1.06701 0.45508 0.05135
 C -0.75600 0.85058 0.06482
 C 0.24695 0.97718 1.00990
 C 1.64566 -0.90331 -0.04259
 C -1.87026 -0.04600 0.02251
 F 1.82122 1.28714 -0.47711
 F -1.09522 1.85355 -0.48464
 H 1.25272 -1.56045 0.64231
 H -1.79810 -0.82930 0.69487
 H 1.56852 -1.30931 -1.03168
 H -2.01026 -0.44239 -0.96795
 H 2.60127 -0.83438 0.20057
 H -2.67351 0.50162 0.31762
13
bifur_IRC_Distances_noMW_output/new_data/bifur_traj3_Distances point 8
C 1.06803 0.45537 0.05150
 C -0.75684 0.85111 0.06487
 C 0.24707 0.97795 1.00777
 C 1.64559 -0.90335 -0.04266
 C -1.87016 -0.04596 0.02250
 F 1.82317 1.28664 -0.47558
 F -1.09739 1.85339 -0.48353
 H 1.25263 -1.56003 0.64252
 H -1.79771 -0.82876 0.69519
 H 1.56745 -1.30930 -1.03151
 H -2.00912 -0.44255 -0.96766
 H 2.60119 -0.83529 0.19973
 H -2.67391 0.50079 0.31686
13
bifur_IRC_Distances_noMW_output/new_data/bifur_traj3_Distances point 9
C 1.06754 0.45523 0.05143
 C -0.75644 0.85085 0.06485
 C 0.24701 0.97758 1.00879
 C 1.64562 -0.90333 -0.04263
 C -1.87021 -0.04598 0.02251
 F 1.82223 1.28688 -0.47632
 F -1.09635 1.85346 -0.48407
 H 1.25267 -1.56023 0.64242
 H -1.79790 -0.82902 0.69504
 H 1.56796 -1.30931 -1.03159
 H -2.00967 -0.44247 -0.96780
 H 2.60123 -0.83485 0.20013
 H -2.67372 0.50119 0.31723
13
bifur_IRC_Distances_noMW_output/new_data/bifur_traj3_Distances point 10
C 1.06534 0.45461 0.05109
 C -0.75461 0.84972 0.06476
 C 0.24675 0.97592 1.01337
 C 1.64578 -0.90326 -0.04247
 C -1.87042 -0.04606 0.02254
 F 1.81801 1.28794 -0.47959
 F -1.09166 1.85381 -0.48646
 H 1.25287 -1.56114 0.64196
 H -1.79874 -0.83017 0.69436
 H 1.57028 -1.30933 -1.03196
 H -2.01214 -0.44213 -0.96842
 H 2.60140 -0.83289 0.20195
 H -2.67285 0.50298 0.31887
13
bifur_IRC_Distances_noMW_output/new_data/bifur_traj3_Distances point 11
C 1.06134 0.45348 0.05048
 C -0.75129 0.84766 0.06459
 C 0.24628 0.97291 1.02160
 C 1.64605 -0.90312 -0.04218
 C -1.87082 -0.04621 0.02260
 F 1.81035 1.28985 -0.48549
 F -1.08316 1.85446 -0.49076
 H 1.25322 -1.56278 0.64115
 H -1.80027 -0.83227 0.69317
 H 1.57448 -1.30936 -1.03264
 H -2.01663 -0.44152 -0.96957
 H 2.60172 -0.82932 0.20522
 H -2.67128 0.50622 0.32183
13
bifur_IRC_Distances_noMW_output/new_data/bifur_traj3_Distances point 12
C 1.06134 0.45348 0.05048
 C -0.75129 0.84766 0.06459
 C 0.24628 0.97291 1.02160
 C 1.64605 -0.90312 -0.04218
 C -1.87082 -0.04621 0.02260
 F 1.81036 1.28985 -0.48549
 F -1.08316 1.85446 -0.49076
 H 1.25322 -1.56277 0.64115
 H -1.80027 -0.83227 0.69317
 H 1.57448 -1.30936 -1.03264
 H -2.01663 -0.44152 -0.96957
 H 2.60172 -0.82932 0.20521
 H -2.67128 0.50621 0.32183
13
bifur_IRC_Distances_noMW_output/new_data/bifur_traj3_Distances point 13
C 1.05163 0.45071 0.04900
 C -0.74323 0.84271 0.06417
 C 0.24514 0.96568 1.04120
 C 1.64672 -0.90278 -0.04150
 C -1.87179 -0.04658 0.02277
 F 1.79176 1.29437 -0.49954
 F -1.06252 1.85610 -0.50106
 H 1.25407 -1.56675 0.63929
 H -1.80398 -0.83739 0.69041
 H 1.58468 -1.30939 -1.03436
 H -2.02752 -0.44010 -0.97239
 H 2.60250 -0.82065 0.21305
 H -2.66745 0.51407 0.32896
13
bifur_IRC_Distances_noMW_output/new_data/bifur_traj3_Distances point 14
C 1.04701 0.44938 0.04830
 C -0.73940 0.84038 0.06396
 C 0.24460 0.96226 1.05034
 C 1.64704 -0.90261 -0.04118
 C -1.87225 -0.04676 0.02285
 F 1.78292 1.29648 -0.50610
 F -1.05269 1.85692 -0.50589
 H 1.25446 -1.56864 0.63847
 H -1.80576 -0.83984 0.68917
 H 1.58953 -1.30938 -1.03521
 H -2.03271 -0.43945 -0.97376
 H 2.60288 -0.81651 0.21674
 H -2.66563 0.51780 0.33232
13
bifur_IRC_Distances_noMW_output/new_data/bifur_traj3_Distances point 15
C 1.04280 0.44816 0.04766
 C -0.73591 0.83827 0.06376
 C 0.24411 0.95917 1.05855
 C 1.64733 -0.90246 -0.04089
 C -1.87267 -0.04693 0.02292
 F 1.77488 1.29837 -0.51200
 F -1.04376 1.85769 -0.51024
 H 1.25482 -1.57036 0.63775
 H -1.80738 -0.84208 0.68808
 H 1.59394 -1.30936 -1.03599
 H -2.03742 -0.43888 -0.97500
 H 2.60323 -0.81275 0.22006
 H -2.66397 0.52119 0.33535
13
bifur_IRC_Distances_noMW_output/new_data/bifur_traj3_Distances point 16
C 1.03925 0.44712 0.04711
 C -0.73297 0.83650 0.06359
 C 0.24370 0.95657 1.06541
 C 1.64758 -0.90233 -0.04065
 C -1.87302 -0.04708 0.02299
 F 1.76808 1.29994 -0.51694
 F -1.03621 1.85835 -0.51388
 H 1.25511 -1.57182 0.63717
 H -1.80874 -0.84398 0.68718
 H 1.59767 -1.30934 -1.03667
 H -2.04141 -0.43841 -0.97607
 H 2.60353 -0.80957 0.22285
 H -2.66256 0.52405 0.33790
13
bifur_IRC_Distances_noMW_output/new_data/bifur_traj3_Distances point 17
C 1.03656 0.44633 0.04670
 C -0.73074 0.83516 0.06346
 C 0.24339 0.95460 1.07056
 C 1.64776 -0.90223 -0.04046
 C -1.87329 -0.04719 0.02304
 F 1.76294 1.30112 -0.52064
 F -1.03050 1.85886 -0.51662
 H 1.25534 -1.57292 0.63674
 H -1.80978 -0.84541 0.68652
 H 1.60050 -1.30932 -1.03719
 H -2.04442 -0.43806 -0.97687
 H 2.60376 -0.80716 0.22495
 H -2.66150 0.52621 0.33982
13
bifur_IRC_Distances_noMW_output/new_data/bifur_traj3_Distances point 18
C 1.03476 0.44581 0.04643
 C -0.72925 0.83427 0.06337
 C 0.24318 0.95329 1.07398
 C 1.64788 -0.90216 -0.04034
 C -1.87347 -0.04727 0.02307
 F 1.75950 1.30191 -0.52311
 F -1.02668 1.85921 -0.51845
 H 1.25548 -1.57365 0.63646
 H -1.81047 -0.84638 0.68609
 H 1.60238 -1.30931 -1.03754
 H -2.04644 -0.43783 -0.97742
 H 2.60391 -0.80555 0.22635
 H -2.66078 0.52766 0.34110
13
bifur_IRC_Distances_noMW_output/new_data/bifur_traj3_Distances point 19
C 1.03358 0.44546 0.04625
 C -0.72828 0.83369 0.06331
 C 0.24304 0.95244 1.07621
 C 1.64796 -0.90212 -0.04026
 C -1.87359 -0.04732 0.02309
 F 1.75726 1.30242 -0.52471
 F -1.02419 1.85943 -0.51964
 H 1.25558 -1.57413 0.63628
 H -1.81093 -0.84700 0.68581
 H 1.60362 -1.30929 -1.03777
 H -2.04776 -0.43768 -0.97777
 H 2.60401 -0.80450 0.22726
 H -2.66032 0.52860 0.34193
13
bifur_IRC_Distances_noMW_output/new_data/bifur_traj3_Distances point 20
C 1.03255 0.44516 0.04609
 C -0.72742 0.83318 0.06326
 C 0.24293 0.95169 1.07816
 C 1.64804 -0.90208 -0.04019
 C -1.87369 -0.04737 0.02311
 F 1.75529 1.30286 -0.52611
 F -1.02199 1.85964 -0.52068
 H 1.25566 -1.57455 0.63612
 H -1.81132 -0.84756 0.68557
 H 1.60470 -1.30928 -1.03797
 H -2.04892 -0.43755 -0.97808
 H 2.60410 -0.80357 0.22806
 H -2.65991 0.52943 0.34267
13
bifur_IRC_Distances_noMW_output/new_data/bifur_traj3_Distances point 21
C 1.03130 0.44479 0.04590
 C -0.72639 0.83256 0.06319
 C 0.24278 0.95078 1.08052
 C 1.64812 -0.90203 -0.04011
 C -1.87382 -0.04742 0.02314
 F 1.75289 1.30340 -0.52781
 F -1.01933 1.85988 -0.52194
 H 1.25577 -1.57507 0.63593
 H -1.81181 -0.84823 0.68528
 H 1.60601 -1.30927 -1.03822
 H -2.05032 -0.43739 -0.97846
 H 2.60421 -0.80245 0.22903
 H -2.65941 0.53044 0.34355
13
bifur_IRC_Distances_noMW_output/new_data/bifur_traj3_Distances point 22
C 1.02967 0.44431 0.04566
 C -0.72504 0.83177 0.06311
 C 0.24259 0.94961 1.08356
 C 1.64823 -0.90197 -0.04000
 C -1.87398 -0.04749 0.02317
 F 1.74979 1.30410 -0.53001
 F -1.01589 1.86020 -0.52357
 H 1.25590 -1.57573 0.63569
 H -1.81243 -0.84910 0.68491
 H 1.60772 -1.30925 -1.03854
 H -2.05214 -0.43719 -0.97896
 H 2.60435 -0.80099 0.23028
 H -2.65877 0.53174 0.34470
13
bifur_IRC_Distances_noMW_output/new_data/bifur_traj3_Distances point 23
C 1.02967 0.44431 0.04566
 C -0.72504 0.83177 0.06311
 C 0.24259 0.94961 1.08356
 C 1.64823 -0.90197 -0.04000
 C -1.87398 -0.04749 0.02317
 F 1.74980 1.30410 -0.53001
 F -1.01589 1.86020 -0.52357
 H 1.25590 -1.57573 0.63569
 H -1.81243 -0.84910 0.68491
 H 1.60772 -1.30925 -1.03854
 H -2.05214 -0.43719 -0.97896
 H 2.60435 -0.80099 0.23028
 H -2.65877 0.53174 0.34470
13
bifur_IRC_Distances_noMW_output/new_data/bifur_traj3_Distances point 24
C 1.02512 0.44296 0.04497
 C -0.72128 0.82954 0.06287
 C 0.24207 0.94633 1.09202
 C 1.64854 -0.90180 -0.03970
 C -1.87443 -0.04769 0.02326
 F 1.74111 1.30603 -0.53610
 F -1.00624 1.86111 -0.52810
 H 1.25626 -1.57758 0.63504
 H -1.81419 -0.85154 0.68389
 H 1.61249 -1.30919 -1.03946
 H -2.05723 -0.43664 -0.98034
 H 2.60474 -0.79692 0.23376
 H -2.65696 0.53539 0.34790
13
bifur_IRC_Distances_noMW_output/new_data/bifur_traj3_Distances point 25
C 1.02230 0.44212 0.04454
 C -0.71895 0.82817 0.06272
 C 0.24174 0.94430 1.09722
 C 1.64874 -0.90169 -0.03952
 C -1.87471 -0.04782 0.02332
 F 1.73573 1.30721 -0.53985
 F -1.00026 1.86169 -0.53089
 H 1.25649 -1.57873 0.63465
 H -1.81528 -0.85306 0.68327
 H 1.61545 -1.30914 -1.04003
 H -2.06039 -0.43630 -0.98121
 H 2.60499 -0.79439 0.23591
 H -2.65584 0.53765 0.34987
13
bifur_IRC_Distances_noMW_output/new_data/bifur_traj3_Distances point 26
C 1.01978 0.44136 0.04416
 C -0.71687 0.82694 0.06259
 C 0.24145 0.94250 1.10182
 C 1.64891 -0.90159 -0.03935
 C -1.87497 -0.04793 0.02337
 F 1.73093 1.30826 -0.54317
 F -0.99492 1.86221 -0.53337
 H 1.25668 -1.57976 0.63432
 H -1.81625 -0.85442 0.68274
 H 1.61809 -1.30910 -1.04055
 H -2.06321 -0.43601 -0.98199
 H 2.60522 -0.79213 0.23782
 H -2.65484 0.53967 0.35163
13
bifur_IRC_Distances_noMW_output/new_data/bifur_traj3_Distances point 27
C 1.01815 0.44087 0.04391
 C -0.71552 0.82615 0.06250
 C 0.24127 0.94133 1.10479
 C 1.64902 -0.90153 -0.03925
 C -1.87513 -0.04801 0.02340
 F 1.72781 1.30893 -0.54532
 F -0.99146 1.86256 -0.53498
 H 1.25681 -1.58043 0.63410
 H -1.81688 -0.85530 0.68240
 H 1.61980 -1.30907 -1.04089
 H -2.06504 -0.43582 -0.98249
 H 2.60536 -0.79066 0.23906
 H -2.65419 0.54098 0.35276
13
bifur_IRC_Distances_noMW_output/new_data/bifur_traj3_Distances point 28
C 1.01762 0.44072 0.04383
 C -0.71508 0.82590 0.06247
 C 0.24121 0.94095 1.10576
 C 1.64905 -0.90151 -0.03921
 C -1.87518 -0.04803 0.02341
 F 1.72680 1.30915 -0.54601
 F -0.99033 1.86267 -0.53550
 H 1.25685 -1.58064 0.63403
 H -1.81709 -0.85559 0.68229
 H 1.62036 -1.30906 -1.04100
 H -2.06564 -0.43576 -0.98266
 H 2.60541 -0.79018 0.23946
 H -2.65398 0.54141 0.35313
13
bifur_IRC_Distances_noMW_output/new_data/bifur_traj3_Distances point 29
C 1.01838 0.44094 0.04394
 C -0.71570 0.82626 0.06251
 C 0.24129 0.94149 1.10438
 C 1.64900 -0.90154 -0.03926
 C -1.87511 -0.04800 0.02339
 F 1.72825 1.30884 -0.54502
 F -0.99195 1.86251 -0.53475
 H 1.25679 -1.58033 0.63413
 H -1.81679 -0.85518 0.68245
 H 1.61956 -1.30907 -1.04084
 H -2.06479 -0.43585 -0.98242
 H 2.60534 -0.79087 0.23888
 H -2.65428 0.54080 0.35260
13
bifur_IRC_Distances_noMW_output/new_data/bifur_traj3_Distances point 30
C 1.02065 0.44162 0.04429
 C -0.71758 0.82736 0.06263
 C 0.24155 0.94312 1.10024
 C 1.64885 -0.90162 -0.03941
 C -1.87488 -0.04789 0.02335
 F 1.73258 1.30790 -0.54203
 F -0.99676 1.86203 -0.53252
 H 1.25662 -1.57941 0.63443
 H -1.81591 -0.85395 0.68292
 H 1.61718 -1.30912 -1.04037
 H -2.06224 -0.43611 -0.98172
 H 2.60514 -0.79290 0.23717
 H -2.65519 0.53898 0.35102
13
bifur_IRC_Distances_noMW_output/new_data/bifur_traj3_Distances point 31
C 1.02457 0.44279 0.04488
 C -0.72082 0.82927 0.06284
 C 0.24201 0.94593 1.09304
 C 1.64858 -0.90178 -0.03967
 C -1.87449 -0.04772 0.02327
 F 1.74006 1.30626 -0.53684
 F -1.00507 1.86123 -0.52865
 H 1.25631 -1.57781 0.63496
 H -1.81440 -0.85184 0.68377
 H 1.61307 -1.30918 -1.03957
 H -2.05785 -0.43657 -0.98051
 H 2.60479 -0.79642 0.23419
 H -2.65674 0.53584 0.34828
13
bifur_IRC_Distances_noMW_output/new_data/bifur_traj3_Distances point 32
C 1.03011 0.44444 0.04572
 C -0.72541 0.83198 0.06313
 C 0.24264 0.94993 1.08273
 C 1.64820 -0.90199 -0.04003
 C -1.87394 -0.04747 0.02316
 F 1.75064 1.30391 -0.52941
 F -1.01683 1.86011 -0.52312
 H 1.25586 -1.57555 0.63576
 H -1.81226 -0.84886 0.68501
 H 1.60725 -1.30926 -1.03845
 H -2.05164 -0.43725 -0.97882
 H 2.60431 -0.80139 0.22994
 H -2.65894 0.53139 0.34439
13
bifur_IRC_Distances_noMW_output/new_data/bifur_traj3_Distances point 33
C 1.03682 0.44641 0.04674
 C -0.73096 0.83529 0.06347
 C 0.24342 0.95480 1.07005
 C 1.64774 -0.90224 -0.04048
 C -1.87327 -0.04718 0.02303
 F 1.76345 1.30101 -0.52028
 F -1.03107 1.85881 -0.51635
 H 1.25531 -1.57281 0.63678
 H -1.80968 -0.84527 0.68659
 H 1.60021 -1.30932 -1.03714
 H -2.04412 -0.43809 -0.97679
 H 2.60373 -0.80740 0.22474
 H -2.66160 0.52600 0.33963
13
bifur_IRC_Distances_noMW_output/new_data/bifur_traj3_Distances point 34
C 1.03682 0.44641 0.04674
 C -0.73096 0.83529 0.06347
 C 0.24342 0.95480 1.07005
 C 1.64774 -0.90224 -0.04048
 C -1.87327 -0.04718 0.02303
 F 1.76345 1.30101 -0.52028
 F -1.03107 1.85881 -0.51635
 H 1.25531 -1.57281 0.63678
 H -1.80968 -0.84527 0.68659
 H 1.60022 -1.30932 -1.03714
 H -2.04412 -0.43809 -0.97679
 H 2.60373 -0.80740 0.22474
 H -2.66160 0.52600 0.33963
13
bifur_IRC_Distances_noMW_output/new_data/bifur_traj3_Distances point 35
C 1.04832 0.44976 0.04850
 C -0.74049 0.84104 0.06402
 C 0.24475 0.96323 1.04775
 C 1.64695 -0.90266 -0.04127
 C -1.87212 -0.04671 0.02282
 F 1.78543 1.29588 -0.50425
 F -1.05548 1.85669 -0.50452
 H 1.25435 -1.56811 0.63870
 H -1.80526 -0.83915 0.68951
 H 1.58815 -1.30938 -1.03496
 H -2.03123 -0.43963 -0.97337
 H 2.60277 -0.81769 0.21569
 H -2.66615 0.51674 0.33136
13
bifur_IRC_Distances_noMW_output/new_data/bifur_traj3_Distances point 36
C 1.05196 0.45080 0.04905
 C -0.74351 0.84288 0.06419
 C 0.24518 0.96592 1.04054
 C 1.64670 -0.90279 -0.04152
 C -1.87176 -0.04656 0.02276
 F 1.79239 1.29422 -0.49907
 F -1.06321 1.85605 -0.50071
 H 1.25404 -1.56662 0.63935
 H -1.80386 -0.83722 0.69050
 H 1.58433 -1.30939 -1.03430
 H -2.02715 -0.44015 -0.97230
 H 2.60247 -0.82094 0.21279
 H -2.66758 0.51380 0.32872
13
bifur_IRC_Distances_noMW_output/new_data/bifur_traj3_Distances point 37
C 1.05435 0.45149 0.04942
 C -0.74549 0.84409 0.06430
 C 0.24546 0.96770 1.03576
 C 1.64654 -0.90287 -0.04169
 C -1.87152 -0.04647 0.02272
 F 1.79697 1.29312 -0.49564
 F -1.06830 1.85563 -0.49819
 H 1.25383 -1.56564 0.63980
 H -1.80294 -0.83595 0.69116
 H 1.58182 -1.30938 -1.03387
 H -2.02447 -0.44049 -0.97160
 H 2.60228 -0.82308 0.21087
 H -2.66853 0.51187 0.32697
13
bifur_IRC_Distances_noMW_output/new_data/bifur_traj3_Distances point 38
C 1.05559 0.45184 0.04961
 C -0.74652 0.84472 0.06435
 C 0.24560 0.96862 1.03327
 C 1.64645 -0.90292 -0.04177
 C -1.87139 -0.04642 0.02270
 F 1.79935 1.29254 -0.49385
 F -1.07094 1.85542 -0.49688
 H 1.25373 -1.56513 0.64003
 H -1.80247 -0.83530 0.69151
 H 1.58051 -1.30938 -1.03365
 H -2.02308 -0.44067 -0.97124
 H 2.60218 -0.82419 0.20987
 H -2.66901 0.51086 0.32606
13
bifur_IRC_Distances_noMW_output/new_data/bifur_traj3_Distances point 39
C 1.05567 0.45187 0.04962
 C -0.74658 0.84476 0.06435
 C 0.24561 0.96867 1.03312
 C 1.64644 -0.90292 -0.04178
 C -1.87139 -0.04642 0.02270
 F 1.79949 1.29251 -0.49374
 F -1.07110 1.85541 -0.49680
 H 1.25372 -1.56510 0.64004
 H -1.80244 -0.83526 0.69153
 H 1.58043 -1.30938 -1.03364
 H -2.02299 -0.44068 -0.97121
 H 2.60217 -0.82426 0.20981
 H -2.66904 0.51080 0.32601
13
bifur_IRC_Distances_noMW_output/new_data/bifur_traj3_Distances point 40
C 1.05452 0.45154 0.04944
 C -0.74563 0.84418 0.06430
 C 0.24548 0.96782 1.03542
 C 1.64652 -0.90288 -0.04170
 C -1.87150 -0.04646 0.02272
 F 1.79730 1.29304 -0.49539
 F -1.06867 1.85560 -0.49801
 H 1.25382 -1.56557 0.63983
 H -1.80288 -0.83586 0.69121
 H 1.58164 -1.30938 -1.03384
 H -2.02427 -0.44051 -0.97155
 H 2.60226 -0.82323 0.21073
 H -2.66859 0.51173 0.32685
13
bifur_IRC_Distances_noMW_output/new_data/bifur_traj3_Distances point 41
C 1.05249 0.45095 0.04913
 C -0.74395 0.84315 0.06421
 C 0.24524 0.96631 1.03949
 C 1.64666 -0.90281 -0.04156
 C -1.87170 -0.04654 0.02275
 F 1.79341 1.29398 -0.49831
 F -1.06434 1.85595 -0.50016
 H 1.25399 -1.56640 0.63945
 H -1.80366 -0.83694 0.69064
 H 1.58377 -1.30939 -1.03421
 H -2.02656 -0.44022 -0.97214
 H 2.60243 -0.82141 0.21237
 H -2.66779 0.51337 0.32833
13
bifur_IRC_Distances_noMW_output/new_data/bifur_traj3_Distances point 42
C 1.05035 0.45034 0.04881
 C -0.74217 0.84206 0.06412
 C 0.24499 0.96473 1.04375
 C 1.64681 -0.90273 -0.04141
 C -1.87192 -0.04663 0.02279
 F 1.78931 1.29496 -0.50137
 F -1.05979 1.85633 -0.50240
 H 1.25418 -1.56728 0.63906
 H -1.80448 -0.83807 0.69006
 H 1.58602 -1.30939 -1.03459
 H -2.02896 -0.43992 -0.97277
 H 2.60260 -0.81950 0.21408
 H -2.66695 0.51510 0.32989
13
bifur_IRC_Distances_noMW_output/new_data/bifur_traj3_Distances point 43
C 1.04854 0.44982 0.04853
 C -0.74067 0.84115 0.06403
 C 0.24478 0.96339 1.04732
 C 1.64694 -0.90267 -0.04128
 C -1.87210 -0.04670 0.02282
 F 1.78585 1.29578 -0.50394
 F -1.05595 1.85665 -0.50429
 H 1.25433 -1.56802 0.63874
 H -1.80517 -0.83903 0.68957
 H 1.58792 -1.30938 -1.03492
 H -2.03099 -0.43967 -0.97330
 H 2.60275 -0.81788 0.21552
 H -2.66623 0.51656 0.33121
13
bifur_IRC_Distances_noMW_output/new_data/bifur_traj3_Distances point 44
C 1.04728 0.44945 0.04834
 C -0.73962 0.84051 0.06398
 C 0.24463 0.96246 1.04981
 C 1.64702 -0.90262 -0.04120
 C -1.87222 -0.04675 0.02284
 F 1.78344 1.29636 -0.50572
 F -1.05327 1.85687 -0.50561
 H 1.25444 -1.56853 0.63852
 H -1.80566 -0.83970 0.68924
 H 1.58924 -1.30938 -1.03516
 H -2.03240 -0.43949 -0.97368
 H 2.60285 -0.81676 0.21652
 H -2.66574 0.51758 0.33212
13
bifur_IRC_Distances_noMW_output/new_data/bifur_traj3_Distances point 45
C 1.04728 0.44945 0.04834
 C -0.73962 0.84051 0.06398
 C 0.24463 0.96246 1.04981
 C 1.64702 -0.90262 -0.04120
 C -1.87222 -0.04675 0.02284
 F 1.78343 1.29636 -0.50572
 F -1.05327 1.85687 -0.50561
 H 1.25444 -1.56853 0.63852
 H -1.80566 -0.83970 0.68924
 H 1.58924 -1.30938 -1.03516
 H -2.03240 -0.43949 -0.97368
 H 2.60285 -0.81676 0.21652
 H -2.66574 0.51758 0.33212
13
bifur_IRC_Distances_noMW_output/new_data/bifur_traj3_Distances point 46
C 1.04696 0.44936 0.04829
 C -0.73936 0.84035 0.06396
 C 0.24460 0.96222 1.05043
 C 1.64705 -0.90261 -0.04117
 C -1.87226 -0.04676 0.02285
 F 1.78282 1.29650 -0.50617
 F -1.05259 1.85693 -0.50594
 H 1.25447 -1.56866 0.63846
 H -1.80578 -0.83987 0.68915
 H 1.58958 -1.30938 -1.03522
 H -2.03276 -0.43945 -0.97377
 H 2.60288 -0.81647 0.21677
 H -2.66561 0.51784 0.33235
13
bifur_IRC_Distances_noMW_output/new_data/bifur_traj3_Distances point 47
C 1.04785 0.44962 0.04843
 C -0.74010 0.84080 0.06400
 C 0.24470 0.96288 1.04867
 C 1.64698 -0.90264 -0.04124
 C -1.87217 -0.04673 0.02283
 F 1.78454 1.29610 -0.50491
 F -1.05449 1.85677 -0.50501
 H 1.25439 -1.56830 0.63862
 H -1.80543 -0.83940 0.68939
 H 1.58864 -1.30938 -1.03505
 H -2.03176 -0.43957 -0.97351
 H 2.60281 -0.81727 0.21606
 H -2.66596 0.51711 0.33170
13
bifur_IRC_Distances_noMW_output/new_data/bifur_traj3_Distances point 48
C 1.04876 0.44988 0.04856
 C -0.74085 0.84126 0.06404
 C 0.24481 0.96355 1.04689
 C 1.64692 -0.90267 -0.04130
 C -1.87208 -0.04669 0.02282
 F 1.78627 1.29569 -0.50363
 F -1.05641 1.85661 -0.50406
 H 1.25431 -1.56793 0.63878
 H -1.80509 -0.83892 0.68963
 H 1.58769 -1.30938 -1.03488
 H -2.03074 -0.43970 -0.97324
 H 2.60273 -0.81808 0.21535
 H -2.66632 0.51638 0.33105
13
bifur_IRC_Distances_noMW_output/new_data/bifur_traj3_Distances point 49
C 1.04882 0.44990 0.04857
 C -0.74090 0.84129 0.06405
 C 0.24481 0.96359 1.04677
 C 1.64692 -0.90268 -0.04130
 C -1.87207 -0.04669 0.02282
 F 1.78638 1.29566 -0.50355
 F -1.05654 1.85660 -0.50400
 H 1.25431 -1.56790 0.63879
 H -1.80506 -0.83888 0.68965
 H 1.58763 -1.30938 -1.03487
 H -2.03068 -0.43970 -0.97322
 H 2.60273 -0.81813 0.21530
 H -2.66634 0.51634 0.33100
13
bifur_IRC_Distances_noMW_output/new_data/bifur_traj3_Distances point 50
C 1.04802 0.44967 0.04845
 C -0.74024 0.84089 0.06401
 C 0.24472 0.96300 1.04835
 C 1.64697 -0.90265 -0.04125
 C -1.87215 -0.04672 0.02283
 F 1.78485 1.29602 -0.50468
 F -1.05484 1.85674 -0.50484
 H 1.25438 -1.56823 0.63865
 H -1.80537 -0.83931 0.68943
 H 1.58847 -1.30938 -1.03502
 H -2.03157 -0.43959 -0.97346
 H 2.60279 -0.81742 0.21593
 H -2.66603 0.51698 0.33158
13
bifur_IRC_Distances_noMW_output/new_data/bifur_traj3_Distances point 51
C 1.04651 0.44923 0.04822
 C -0.73899 0.84013 0.06394
 C 0.24454 0.96189 1.05131
 C 1.64708 -0.90259 -0.04114
 C -1.87230 -0.04678 0.02286
 F 1.78197 1.29670 -0.50680
 F -1.05164 1.85701 -0.50640
 H 1.25451 -1.56885 0.63838
 H -1.80595 -0.84011 0.68904
 H 1.59005 -1.30938 -1.03530
 H -2.03326 -0.43938 -0.97390
 H 2.60292 -0.81607 0.21713
 H -2.66543 0.51820 0.33267
13
bifur_IRC_Distances_noMW_output/new_data/bifur_traj3_Distances point 52
C 1.04441 0.44862 0.04790
 C -0.73725 0.83907 0.06384
 C 0.24430 0.96035 1.05542
 C 1.64722 -0.90252 -0.04100
 C -1.87251 -0.04687 0.02289
 F 1.77795 1.29765 -0.50976
 F -1.04717 1.85739 -0.50858
 H 1.25468 -1.56971 0.63802
 H -1.80676 -0.84123 0.68849
 H 1.59226 -1.30937 -1.03569
 H -2.03562 -0.43910 -0.97453
 H 2.60309 -0.81419 0.21879
 H -2.66460 0.51989 0.33419
13
bifur_IRC_Distances_noMW_output/new_data/bifur_traj3_Distances point 53
C 1.04181 0.44787 0.04750
 C -0.73509 0.83778 0.06372
 C 0.24400 0.95844 1.06047
 C 1.64740 -0.90242 -0.04082
 C -1.87277 -0.04697 0.02294
 F 1.77298 1.29881 -0.51338
 F -1.04165 1.85787 -0.51125
 H 1.25490 -1.57077 0.63759
 H -1.80776 -0.84261 0.68782
 H 1.59498 -1.30936 -1.03618
 H -2.03853 -0.43875 -0.97530
 H 2.60331 -0.81186 0.22084
 H -2.66358 0.52198 0.33606
13
bifur_IRC_Distances_noMW_output/new_data/bifur_traj3_Distances point 54
C 1.03893 0.44703 0.04707
 C -0.73271 0.83634 0.06358
 C 0.24366 0.95634 1.06602
 C 1.64760 -0.90232 -0.04062
 C -1.87306 -0.04709 0.02299
 F 1.76748 1.30008 -0.51738
 F -1.03554 1.85841 -0.51420
 H 1.25514 -1.57195 0.63711
 H -1.80887 -0.84414 0.68711
 H 1.59800 -1.30934 -1.03673
 H -2.04176 -0.43837 -0.97616
 H 2.60355 -0.80929 0.22310
 H -2.66244 0.52430 0.33812
13
bifur_IRC_Distances_noMW_output/new_data/bifur_traj3_Distances point 55
C 1.03641 0.44629 0.04668
 C -0.73062 0.83509 0.06345
 C 0.24337 0.95450 1.07084
 C 1.64777 -0.90222 -0.04045
 C -1.87331 -0.04720 0.02304
 F 1.76266 1.30119 -0.52085
 F -1.03018 1.85889 -0.51677
 H 1.25535 -1.57298 0.63671
 H -1.80984 -0.84549 0.68649
 H 1.60065 -1.30932 -1.03722
 H -2.04459 -0.43804 -0.97692
 H 2.60377 -0.80703 0.22507
 H -2.66144 0.52633 0.33992
13
bifur_IRC_Distances_noMW_output/new_data/bifur_traj3_Distances point 56
C 1.03641 0.44629 0.04668
 C -0.73062 0.83509 0.06345
 C 0.24337 0.95450 1.07084
 C 1.64777 -0.90222 -0.04045
 C -1.87331 -0.04720 0.02304
 F 1.76266 1.30119 -0.52085
 F -1.03018 1.85889 -0.51677
 H 1.25535 -1.57298 0.63671
 H -1.80984 -0.84549 0.68649
 H 1.60065 -1.30932 -1.03722
 H -2.04459 -0.43804 -0.97692
 H 2.60377 -0.80703 0.22507
 H -2.66144 0.52633 0.33992
13
bifur_IRC_Distances_noMW_output/new_data/bifur_traj3_Distances point 57
C 1.03453 0.44574 0.04640
 C -0.72907 0.83416 0.06336
 C 0.24315 0.95313 1.07441
 C 1.64790 -0.90215 -0.04033
 C -1.87350 -0.04728 0.02308
 F 1.75908 1.30200 -0.52341
 F -1.02620 1.85925 -0.51867
 H 1.25550 -1.57374 0.63642
 H -1.81056 -0.84650 0.68604
 H 1.60262 -1.30930 -1.03758
 H -2.04669 -0.43780 -0.97748
 H 2.60393 -0.80535 0.22652
 H -2.66070 0.52784 0.34126
13
bifur_IRC_Distances_noMW_output/new_data/bifur_traj3_Distances point 58
C 1.03528 0.44596 0.04651
 C -0.72969 0.83453 0.06340
 C 0.24324 0.95368 1.07298
 C 1.64785 -0.90218 -0.04038
 C -1.87342 -0.04725 0.02306
 F 1.76051 1.30168 -0.52239
 F -1.02779 1.85911 -0.51792
 H 1.25544 -1.57344 0.63654
 H -1.81027 -0.84609 0.68622
 H 1.60183 -1.30931 -1.03744
 H -2.04585 -0.43790 -0.97726
 H 2.60386 -0.80602 0.22594
 H -2.66099 0.52724 0.34073
13
bifur_IRC_Distances_noMW_output/new_data/bifur_traj3_Distances point 59
C 1.03716 0.44651 0.04680
 C -0.73124 0.83546 0.06349
 C 0.24346 0.95504 1.06941
 C 1.64772 -0.90225 -0.04050
 C -1.87323 -0.04717 0.02303
 F 1.76409 1.30086 -0.51982
 F -1.03178 1.85875 -0.51601
 H 1.25529 -1.57267 0.63683
 H -1.80955 -0.84509 0.68667
 H 1.59986 -1.30933 -1.03707
 H -2.04375 -0.43814 -0.97669
 H 2.60370 -0.80770 0.22448
 H -2.66174 0.52573 0.33939
13
bifur_IRC_Distances_noMW_output/new_data/bifur_traj3_Distances point 60
C 1.04019 0.44739 0.04726
 C -0.73375 0.83696 0.06364
 C 0.24381 0.95725 1.06360
 C 1.64751 -0.90236 -0.04071
 C -1.87293 -0.04704 0.02297
 F 1.76987 1.29953 -0.51564
 F -1.03820 1.85817 -0.51292
 H 1.25504 -1.57143 0.63732
 H -1.80838 -0.84348 0.68742
 H 1.59669 -1.30935 -1.03649
 H -2.04036 -0.43853 -0.97579
 H 2.60345 -0.81041 0.22212
 H -2.66293 0.52329 0.33723
13
bifur_IRC_Distances_noMW_output/new_data/bifur_traj3_Distances point 61
C 1.04448 0.44864 0.04791
 C -0.73730 0.83911 0.06384
 C 0.24431 0.96040 1.05529
 C 1.64722 -0.90252 -0.04100
 C -1.87250 -0.04686 0.02289
 F 1.77808 1.29762 -0.50966
 F -1.04731 1.85738 -0.50851
 H 1.25468 -1.56968 0.63803
 H -1.80673 -0.84119 0.68851
 H 1.59219 -1.30937 -1.03568
 H -2.03555 -0.43911 -0.97451
 H 2.60309 -0.81425 0.21874
 H -2.66463 0.51984 0.33414
13
bifur_IRC_Distances_noMW_output/new_data/bifur_traj3_Distances point 62
C 1.04980 0.45018 0.04872
 C -0.74171 0.84178 0.06409
 C 0.24493 0.96432 1.04484
 C 1.64685 -0.90271 -0.04137
 C -1.87197 -0.04665 0.02280
 F 1.78825 1.29521 -0.50216
 F -1.05862 1.85643 -0.50298
 H 1.25423 -1.56750 0.63896
 H -1.80469 -0.83837 0.68991
 H 1.58660 -1.30939 -1.03469
 H -2.02958 -0.43984 -0.97293
 H 2.60265 -0.81901 0.21452
 H -2.66673 0.51555 0.33029
13
bifur_IRC_Distances_noMW_output/new_data/bifur_traj3_Distances point 63
C 1.05394 0.45137 0.04935
 C -0.74515 0.84388 0.06428
 C 0.24541 0.96739 1.03660
 C 1.64656 -0.90286 -0.04166
 C -1.87156 -0.04649 0.02273
 F 1.79618 1.29331 -0.49624
 F -1.06742 1.85570 -0.49863
 H 1.25387 -1.56581 0.63972
 H -1.80310 -0.83617 0.69104
 H 1.58225 -1.30939 -1.03395
 H -2.02493 -0.44043 -0.97172
 H 2.60231 -0.82271 0.21120
 H -2.66836 0.51220 0.32728
13
bifur_IRC_Distances_noMW_output/new_data/bifur_traj3_Distances point 64
C 1.05621 0.45202 0.04970
 C -0.74703 0.84504 0.06438
 C 0.24568 0.96908 1.03202
 C 1.64641 -0.90294 -0.04182
 C -1.87133 -0.04640 0.02269
 F 1.80053 1.29225 -0.49296
 F -1.07226 1.85531 -0.49623
 H 1.25367 -1.56488 0.64015
 H -1.80223 -0.83497 0.69168
 H 1.57986 -1.30938 -1.03354
 H -2.02238 -0.44076 -0.97106
 H 2.60212 -0.82474 0.20937
 H -2.66926 0.51036 0.32561
13
bifur_IRC_Distances_noMW_output/new_data/bifur_traj3_Distances point 65
C 1.05701 0.45225 0.04982
 C -0.74769 0.84544 0.06441
 C 0.24577 0.96967 1.03042
 C 1.64635 -0.90297 -0.04187
 C -1.87125 -0.04637 0.02268
 F 1.80205 1.29188 -0.49181
 F -1.07395 1.85518 -0.49538
 H 1.25360 -1.56455 0.64030
 H -1.80192 -0.83455 0.69191
 H 1.57903 -1.30938 -1.03340
 H -2.02149 -0.44088 -0.97082
 H 2.60206 -0.82545 0.20873
 H -2.66957 0.50972 0.32503
13
bifur_IRC_Distances_noMW_output/new_data/bifur_traj3_Distances point 66
C 1.05653 0.45211 0.04975
 C -0.74729 0.84520 0.06439
 C 0.24571 0.96931 1.03139
 C 1.64639 -0.90295 -0.04184
 C -1.87130 -0.04639 0.02268
 F 1.80113 1.29211 -0.49251
 F -1.07292 1.85526 -0.49590
 H 1.25365 -1.56475 0.64021
 H -1.80211 -0.83481 0.69177
 H 1.57953 -1.30938 -1.03348
 H -2.02203 -0.44081 -0.97096
 H 2.60210 -0.82502 0.20912
 H -2.66938 0.51011 0.32538
13
bifur_IRC_Distances_noMW_output/new_data/bifur_traj3_Distances point 67
C 1.05653 0.45211 0.04975
 C -0.74729 0.84520 0.06439
 C 0.24571 0.96931 1.03139
 C 1.64639 -0.90295 -0.04184
 C -1.87130 -0.04639 0.02268
 F 1.80113 1.29211 -0.49250
 F -1.07292 1.85526 -0.49590
 H 1.25365 -1.56475 0.64021
 H -1.80211 -0.83481 0.69177
 H 1.57953 -1.30938 -1.03348
 H -2.02203 -0.44081 -0.97096
 H 2.60210 -0.82502 0.20912
 H -2.66938 0.51011 0.32538
13
bifur_IRC_Distances_noMW_output/new_data/bifur_traj3_Distances point 68
C 1.05220 0.45087 0.04909
 C -0.74370 0.84300 0.06420
 C 0.24521 0.96610 1.04007
 C 1.64668 -0.90280 -0.04154
 C -1.87173 -0.04655 0.02276
 F 1.79285 1.29411 -0.49873
 F -1.06372 1.85600 -0.50046
 H 1.25402 -1.56652 0.63940
 H -1.80377 -0.83709 0.69056
 H 1.58408 -1.30939 -1.03426
 H -2.02688 -0.44018 -0.97223
 H 2.60245 -0.82115 0.21260
 H -2.66768 0.51361 0.32855
13
bifur_IRC_Distances_noMW_output/new_data/bifur_traj3_Distances point 69
C 1.04891 0.44992 0.04859
 C -0.74097 0.84133 0.06405
 C 0.24482 0.96366 1.04660
 C 1.64691 -0.90268 -0.04131
 C -1.87206 -0.04669 0.02281
 F 1.78655 1.29562 -0.50342
 F -1.05673 1.85658 -0.50391
 H 1.25430 -1.56787 0.63880
 H -1.80503 -0.83884 0.68967
 H 1.58753 -1.30939 -1.03486
 H -2.03058 -0.43972 -0.97320
 H 2.60272 -0.81821 0.21523
 H -2.66638 0.51626 0.33094
13
bifur_IRC_Distances_noMW_output/new_data/bifur_traj3_Distances point 70
C 1.04614 0.44912 0.04816
 C -0.73868 0.83994 0.06392
 C 0.24450 0.96162 1.05204
 C 1.64710 -0.90258 -0.04112
 C -1.87234 -0.04680 0.02286
 F 1.78126 1.29687 -0.50733
 F -1.05085 1.85708 -0.50679
 H 1.25454 -1.56900 0.63832
 H -1.80609 -0.84031 0.68894
 H 1.59044 -1.30938 -1.03537
 H -2.03368 -0.43933 -0.97401
 H 2.60295 -0.81574 0.21742
 H -2.66529 0.51850 0.33294
13
bifur_IRC_Distances_noMW_output/new_data/bifur_traj3_Distances point 71
C 1.04407 0.44852 0.04785
 C -0.73696 0.83890 0.06383
 C 0.24426 0.96010 1.05609
 C 1.64724 -0.90250 -0.04097
 C -1.87254 -0.04688 0.02290
 F 1.77730 1.29780 -0.51024
 F -1.04645 1.85746 -0.50893
 H 1.25471 -1.56985 0.63796
 H -1.80689 -0.84141 0.68840
 H 1.59261 -1.30937 -1.03576
 H -2.03600 -0.43905 -0.97463
 H 2.60312 -0.81388 0.21906
 H -2.66447 0.52017 0.33444
13
bifur_IRC_Distances_noMW_output/new_data/bifur_traj3_Distances point 72
C 1.04252 0.44807 0.04761
 C -0.73568 0.83813 0.06375
 C 0.24408 0.95896 1.05909
 C 1.64735 -0.90245 -0.04087
 C -1.87270 -0.04694 0.02293
 F 1.77434 1.29849 -0.51240
 F -1.04316 1.85774 -0.51053
 H 1.25484 -1.57048 0.63770
 H -1.80748 -0.84223 0.68800
 H 1.59424 -1.30936 -1.03605
 H -2.03774 -0.43884 -0.97509
 H 2.60325 -0.81250 0.22028
 H -2.66386 0.52141 0.33555
13
bifur_IRC_Distances_noMW_output/new_data/bifur_traj3_Distances point 73
C 1.04139 0.44775 0.04744
 C -0.73474 0.83756 0.06370
 C 0.24395 0.95813 1.06128
 C 1.64743 -0.90241 -0.04079
 C -1.87281 -0.04699 0.02295
 F 1.77218 1.29899 -0.51397
 F -1.04076 1.85795 -0.51169
 H 1.25494 -1.57094 0.63752
 H -1.80792 -0.84283 0.68772
 H 1.59542 -1.30936 -1.03626
 H -2.03901 -0.43869 -0.97543
 H 2.60335 -0.81149 0.22117
 H -2.66341 0.52232 0.33636
13
bifur_IRC_Distances_noMW_output/new_data/bifur_traj3_Distances point 74
C 1.04061 0.44752 0.04732
 C -0.73410 0.83717 0.06366
 C 0.24386 0.95756 1.06279
 C 1.64748 -0.90238 -0.04074
 C -1.87289 -0.04702 0.02296
 F 1.77068 1.29934 -0.51505
 F -1.03910 1.85810 -0.51249
 H 1.25500 -1.57126 0.63739
 H -1.80822 -0.84325 0.68752
 H 1.59624 -1.30935 -1.03641
 H -2.03988 -0.43859 -0.97566
 H 2.60341 -0.81079 0.22178
 H -2.66310 0.52295 0.33692
13
bifur_IRC_Distances_noMW_output/new_data/bifur_traj3_Distances point 75
C 1.04009 0.44737 0.04724
 C -0.73366 0.83692 0.06363
 C 0.24380 0.95718 1.06380
 C 1.64752 -0.90236 -0.04070
 C -1.87294 -0.04705 0.02297
 F 1.76969 1.29957 -0.51578
 F -1.03799 1.85819 -0.51302
 H 1.25504 -1.57147 0.63730
 H -1.80842 -0.84353 0.68739
 H 1.59679 -1.30935 -1.03651
 H -2.04047 -0.43852 -0.97582
 H 2.60346 -0.81032 0.22219
 H -2.66289 0.52337 0.33730
13
bifur_IRC_Distances_noMW_output/new_data/bifur_traj3_Distances point 76
C 1.03962 0.44723 0.04717
 C -0.73328 0.83668 0.06361
 C 0.24374 0.95684 1.06469
 C 1.64755 -0.90234 -0.04067
 C -1.87299 -0.04707 0.02298
 F 1.76879 1.29978 -0.51642
 F -1.03700 1.85828 -0.51350
 H 1.25508 -1.57167 0.63723
 H -1.80860 -0.84378 0.68728
 H 1.59728 -1.30935 -1.03660
 H -2.04099 -0.43846 -0.97595
 H 2.60350 -0.80990 0.22256
 H -2.66271 0.52375 0.33763
13
bifur_IRC_Distances_noMW_output/new_data/bifur_traj3_Distances point 77
C 1.03887 0.44701 0.04706
 C -0.73265 0.83631 0.06357
 C 0.24366 0.95629 1.06614
 C 1.64760 -0.90231 -0.04062
 C -1.87306 -0.04710 0.02300
 F 1.76735 1.30011 -0.51746
 F -1.03540 1.85842 -0.51427
 H 1.25515 -1.57197 0.63710
 H -1.80889 -0.84418 0.68709
 H 1.59807 -1.30934 -1.03674
 H -2.04183 -0.43836 -0.97618
 H 2.60356 -0.80923 0.22315
 H -2.66241 0.52435 0.33817
13
bifur_IRC_Distances_noMW_output/new_data/bifur_traj3_Distances point 78
C 1.03887 0.44701 0.04706
 C -0.73265 0.83631 0.06357
 C 0.24366 0.95629 1.06614
 C 1.64760 -0.90231 -0.04062
 C -1.87306 -0.04710 0.02300
 F 1.76735 1.30011 -0.51746
 F -1.03540 1.85842 -0.51427
 H 1.25515 -1.57197 0.63710
 H -1.80889 -0.84418 0.68709
 H 1.59807 -1.30934 -1.03674
 H -2.04184 -0.43836 -0.97618
 H 2.60356 -0.80923 0.22315
 H -2.66241 0.52435 0.33817
13
bifur_IRC_Distances_noMW_output/new_data/bifur_traj3_Distances point 79
C 1.03586 0.44613 0.04660
 C -0.73016 0.83481 0.06343
 C 0.24331 0.95409 1.07189
 C 1.64781 -0.90220 -0.04042
 C -1.87336 -0.04722 0.02305
 F 1.76160 1.30143 -0.52160
 F -1.02901 1.85900 -0.51733
 H 1.25539 -1.57320 0.63663
 H -1.81005 -0.84579 0.68636
 H 1.60123 -1.30932 -1.03732
 H -2.04521 -0.43797 -0.97709
 H 2.60381 -0.80653 0.22550
 H -2.66122 0.52678 0.34032
13
bifur_IRC_Distances_noMW_output/new_data/bifur_traj3_Distances point 80
C 1.03364 0.44548 0.04626
 C -0.72833 0.83372 0.06331
 C 0.24305 0.95248 1.07609
 C 1.64796 -0.90212 -0.04027
 C -1.87358 -0.04732 0.02309
 F 1.75737 1.30239 -0.52463
 F -1.02431 1.85942 -0.51957
 H 1.25558 -1.57411 0.63628
 H -1.81090 -0.84697 0.68583
 H 1.60355 -1.30929 -1.03776
 H -2.04769 -0.43769 -0.97775
 H 2.60400 -0.80455 0.22721
 H -2.66034 0.52856 0.34189
13
bifur_IRC_Distances_noMW_output/new_data/bifur_traj3_Distances point 81
C 1.03117 0.44475 0.04588
 C -0.72628 0.83250 0.06319
 C 0.24277 0.95069 1.08075
 C 1.64813 -0.90203 -0.04010
 C -1.87383 -0.04743 0.02314
 F 1.75266 1.30345 -0.52798
 F -1.01907 1.85991 -0.52206
 H 1.25578 -1.57512 0.63591
 H -1.81185 -0.84830 0.68525
 H 1.60615 -1.30927 -1.03824
 H -2.05046 -0.43738 -0.97850
 H 2.60422 -0.80234 0.22912
 H -2.65936 0.53054 0.34364
13
bifur_IRC_Distances_noMW_output/new_data/bifur_traj3_Distances point 82
C 1.02870 0.44402 0.04551
 C -0.72424 0.83129 0.06306
 C 0.24248 0.94891 1.08537
 C 1.64830 -0.90193 -0.03994
 C -1.87408 -0.04753 0.02319
 F 1.74795 1.30451 -0.53131
 F -1.01384 1.86039 -0.52454
 H 1.25598 -1.57612 0.63555
 H -1.81281 -0.84962 0.68469
 H 1.60873 -1.30924 -1.03873
 H -2.05322 -0.43707 -0.97925
 H 2.60443 -0.80013 0.23102
 H -2.65838 0.53252 0.34538
13
bifur_IRC_Distances_noMW_output/new_data/bifur_traj3_Distances point 83
C 1.02655 0.44338 0.04518
 C -0.72246 0.83024 0.06295
 C 0.24223 0.94736 1.08938
 C 1.64845 -0.90185 -0.03980
 C -1.87429 -0.04763 0.02323
 F 1.74384 1.30542 -0.53420
 F -1.00927 1.86083 -0.52668
 H 1.25615 -1.57700 0.63524
 H -1.81364 -0.85078 0.68420
 H 1.61099 -1.30921 -1.03917
 H -2.05563 -0.43681 -0.97991
 H 2.60462 -0.79820 0.23267
 H -2.65753 0.53425 0.34689
13
bifur_IRC_Distances_noMW_output/new_data/bifur_traj3_Distances point 84
C 1.02540 0.44304 0.04501
 C -0.72151 0.82968 0.06289
 C 0.24210 0.94653 1.09151
 C 1.64852 -0.90181 -0.03972
 C -1.87441 -0.04768 0.02325
 F 1.74164 1.30591 -0.53574
 F -1.00683 1.86106 -0.52783
 H 1.25624 -1.57747 0.63508
 H -1.81408 -0.85140 0.68395
 H 1.61220 -1.30919 -1.03940
 H -2.05692 -0.43667 -0.98026
 H 2.60472 -0.79716 0.23355
 H -2.65707 0.53517 0.34770
13
bifur_IRC_Distances_noMW_output/new_data/bifur_traj3_Distances point 85
C 1.02576 0.44315 0.04506
 C -0.72181 0.82985 0.06291
 C 0.24214 0.94679 1.09084
 C 1.64850 -0.90182 -0.03974
 C -1.87437 -0.04766 0.02325
 F 1.74233 1.30576 -0.53525
 F -1.00760 1.86099 -0.52747
 H 1.25621 -1.57732 0.63513
 H -1.81394 -0.85120 0.68403
 H 1.61182 -1.30920 -1.03933
 H -2.05652 -0.43671 -0.98015
 H 2.60469 -0.79749 0.23328
 H -2.65722 0.53488 0.34745
13
bifur_IRC_Distances_noMW_output/new_data/bifur_traj3_Distances point 86
C 1.02714 0.44356 0.04527
 C -0.72295 0.83053 0.06298
 C 0.24230 0.94778 1.08828
 C 1.64840 -0.90187 -0.03984
 C -1.87423 -0.04760 0.02322
 F 1.74497 1.30517 -0.53340
 F -1.01053 1.86071 -0.52609
 H 1.25610 -1.57676 0.63533
 H -1.81341 -0.85046 0.68433
 H 1.61037 -1.30922 -1.03905
 H -2.05497 -0.43688 -0.97973
 H 2.60457 -0.79873 0.23222
 H -2.65777 0.53377 0.34648
13
bifur_IRC_Distances_noMW_output/new_data/bifur_traj3_Distances point 87
C 1.02927 0.44419 0.04560
 C -0.72471 0.83157 0.06309
 C 0.24255 0.94932 1.08431
 C 1.64826 -0.90195 -0.03998
 C -1.87402 -0.04751 0.02318
 F 1.74903 1.30427 -0.53055
 F -1.01504 1.86028 -0.52397
 H 1.25593 -1.57589 0.63563
 H -1.81259 -0.84932 0.68481
 H 1.60814 -1.30924 -1.03862
 H -2.05259 -0.43714 -0.97908
 H 2.60438 -0.80063 0.23059
 H -2.65861 0.53207 0.34498
13
bifur_IRC_Distances_noMW_output/new_data/bifur_traj3_Distances point 88
C 1.03208 0.44502 0.04602
 C -0.72703 0.83295 0.06323
 C 0.24287 0.95135 1.07905
 C 1.64807 -0.90206 -0.04016
 C -1.87374 -0.04739 0.02312
 F 1.75439 1.30306 -0.52675
 F -1.02099 1.85973 -0.52115
 H 1.25570 -1.57475 0.63605
 H -1.81151 -0.84781 0.68546
 H 1.60519 -1.30928 -1.03806
 H -2.04944 -0.43749 -0.97823
 H 2.60414 -0.80315 0.22842
 H -2.65972 0.52981 0.34300
13
bifur_IRC_Distances_noMW_output/new_data/bifur_traj3_Distances point 89
C 1.03208 0.44502 0.04602
 C -0.72703 0.83295 0.06323
 C 0.24287 0.95135 1.07905
 C 1.64807 -0.90206 -0.04016
 C -1.87374 -0.04739 0.02312
 F 1.75439 1.30307 -0.52675
 F -1.02099 1.85973 -0.52115
 H 1.25570 -1.57475 0.63605
 H -1.81151 -0.84781 0.68546
 H 1.60519 -1.30928 -1.03806
 H -2.04944 -0.43749 -0.97823
 H 2.60414 -0.80315 0.22842
 H -2.65972 0.52981 0.34300
13
bifur_IRC_Distances_noMW_output/new_data/bifur_traj3_Distances point 90
C 1.03966 0.44724 0.04718
 C -0.73331 0.83670 0.06361
 C 0.24375 0.95687 1.06461
 C 1.64755 -0.90234 -0.04067
 C -1.87298 -0.04706 0.02298
 F 1.76887 1.29976 -0.51637
 F -1.03709 1.85827 -0.51346
 H 1.25508 -1.57165 0.63723
 H -1.80858 -0.84375 0.68729
 H 1.59724 -1.30935 -1.03659
 H -2.04094 -0.43846 -0.97594
 H 2.60349 -0.80994 0.22253
 H -2.66273 0.52371 0.33760
13
bifur_IRC_Distances_noMW_output/new_data/bifur_traj3_Distances point 91
C 1.04353 0.44837 0.04777
 C -0.73652 0.83863 0.06380
 C 0.24420 0.95970 1.05714
 C 1.64728 -0.90249 -0.04094
 C -1.87260 -0.04690 0.02291
 F 1.77626 1.29804 -0.51099
 F -1.04530 1.85755 -0.50949
 H 1.25476 -1.57007 0.63787
 H -1.80710 -0.84169 0.68826
 H 1.59318 -1.30937 -1.03586
 H -2.03661 -0.43898 -0.97479
 H 2.60317 -0.81340 0.21949
 H -2.66425 0.52060 0.33483
13
bifur_IRC_Distances_noMW_output/new_data/bifur_traj3_Distances point 92
C 1.04643 0.44921 0.04821
 C -0.73892 0.84009 0.06394
 C 0.24453 0.96183 1.05147
 C 1.64708 -0.90259 -0.04114
 C -1.87231 -0.04678 0.02286
 F 1.78181 1.29674 -0.50692
 F -1.05146 1.85703 -0.50649
 H 1.25451 -1.56888 0.63837
 H -1.80598 -0.84015 0.68901
 H 1.59014 -1.30938 -1.03531
 H -2.03336 -0.43937 -0.97393
 H 2.60293 -0.81599 0.21720
 H -2.66540 0.51826 0.33274
13
bifur_IRC_Distances_noMW_output/new_data/bifur_traj3_Distances point 93
C 1.04834 0.44976 0.04850
 C -0.74051 0.84105 0.06402
 C 0.24476 0.96325 1.04771
 C 1.64695 -0.90266 -0.04127
 C -1.87212 -0.04671 0.02282
 F 1.78547 1.29587 -0.50422
 F -1.05553 1.85668 -0.50450
 H 1.25435 -1.56810 0.63870
 H -1.80525 -0.83914 0.68952
 H 1.58812 -1.30938 -1.03496
 H -2.03121 -0.43964 -0.97336
 H 2.60277 -0.81771 0.21567
 H -2.66616 0.51672 0.33135
13
bifur_IRC_Distances_noMW_output/new_data/bifur_traj3_Distances point 94
C 1.04940 0.45007 0.04866
 C -0.74138 0.84158 0.06407
 C 0.24488 0.96402 1.04562
 C 1.64688 -0.90270 -0.04134
 C -1.87201 -0.04667 0.02281
 F 1.78749 1.29539 -0.50272
 F -1.05777 1.85650 -0.50340
 H 1.25426 -1.56767 0.63889
 H -1.80484 -0.83858 0.68980
 H 1.58702 -1.30939 -1.03477
 H -2.03002 -0.43979 -0.97305
 H 2.60268 -0.81865 0.21483
 H -2.66657 0.51587 0.33058
13
bifur_IRC_Distances_noMW_output/new_data/bifur_traj3_Distances point 95
C 1.04972 0.45016 0.04871
 C -0.74165 0.84175 0.06409
 C 0.24492 0.96426 1.04499
 C 1.64686 -0.90271 -0.04136
 C -1.87198 -0.04665 0.02280
 F 1.78811 1.29525 -0.50226
 F -1.05846 1.85644 -0.50306
 H 1.25423 -1.56753 0.63895
 H -1.80472 -0.83840 0.68989
 H 1.58668 -1.30939 -1.03471
 H -2.02966 -0.43983 -0.97296
 H 2.60265 -0.81894 0.21458
 H -2.66670 0.51561 0.33035
13
bifur_IRC_Distances_noMW_output/new_data/bifur_traj3_Distances point 96
C 1.04954 0.45011 0.04868
 C -0.74150 0.84165 0.06408
 C 0.24490 0.96413 1.04535
 C 1.64687 -0.90270 -0.04135
 C -1.87200 -0.04666 0.02280
 F 1.78776 1.29533 -0.50252
 F -1.05807 1.85647 -0.50325
 H 1.25425 -1.56761 0.63892
 H -1.80479 -0.83850 0.68984
 H 1.58687 -1.30939 -1.03474
 H -2.02987 -0.43981 -0.97301
 H 2.60267 -0.81878 0.21472
 H -2.66663 0.51575 0.33048
13
bifur_IRC_Distances_noMW_output/new_data/bifur_traj3_Distances point 97
C 1.04920 0.45001 0.04863
 C -0.74122 0.84148 0.06406
 C 0.24486 0.96388 1.04602
 C 1.64689 -0.90269 -0.04133
 C -1.87203 -0.04667 0.02281
 F 1.78711 1.29548 -0.50300
 F -1.05735 1.85653 -0.50360
 H 1.25428 -1.56775 0.63886
 H -1.80492 -0.83868 0.68975
 H 1.58723 -1.30939 -1.03480
 H -2.03025 -0.43976 -0.97311
 H 2.60270 -0.81848 0.21499
 H -2.66649 0.51603 0.33073
13
bifur_IRC_Distances_noMW_output/new_data/bifur_traj3_Distances point 98
C 1.04910 0.44998 0.04862
 C -0.74113 0.84143 0.06406
 C 0.24485 0.96380 1.04622
 C 1.64690 -0.90269 -0.04132
 C -1.87204 -0.04668 0.02281
 F 1.78692 1.29553 -0.50315
 F -1.05713 1.85655 -0.50371
 H 1.25429 -1.56779 0.63884
 H -1.80496 -0.83874 0.68972
 H 1.58733 -1.30939 -1.03482
 H -2.03036 -0.43974 -0.97314
 H 2.60270 -0.81838 0.21507
 H -2.66645 0.51611 0.33080
13
bifur_IRC_Distances_noMW_output/new_data/bifur_traj3_Distances point 99
C 1.04959 0.45012 0.04869
 C -0.74154 0.84168 0.06408
 C 0.24490 0.96416 1.04525
 C 1.64686 -0.90270 -0.04136
 C -1.87199 -0.04666 0.02280
 F 1.78785 1.29531 -0.50245
 F -1.05818 1.85646 -0.50320
 H 1.25424 -1.56759 0.63893
 H -1.80477 -0.83848 0.68985
 H 1.58682 -1.30939 -1.03473
 H -2.02981 -0.43981 -0.97299
 H 2.60266 -0.81882 0.21468
 H -2.66665 0.51571 0.33045
13
bifur_IRC_Distances_noMW_output/new_data/bifur_traj3_Distances point 100
C 1.04959 0.45012 0.04869
 C -0.74154 0.84168 0.06408
 C 0.24490 0.96416 1.04525
 C 1.64686 -0.90270 -0.04136
 C -1.87199 -0.04666 0.02280
 F 1.78785 1.29531 -0.50245
 F -1.05817 1.85646 -0.50320
 H 1.25424 -1.56759 0.63893
 H -1.80477 -0.83848 0.68985
 H 1.58682 -1.30939 -1.03473
 H -2.02981 -0.43981 -0.97299
 H 2.60266 -0.81882 0.21468
 H -2.66665 0.51571 0.33045
13
bifur_IRC_Distances_noMW_output/new_data/bifur_traj3_Distances point 101
C 1.05186 0.45077 0.04904
 C -0.74342 0.84283 0.06418
 C 0.24517 0.96585 1.04074
 C 1.64671 -0.90279 -0.04151
 C -1.87177 -0.04657 0.02276
 F 1.79220 1.29427 -0.49921
 F -1.06301 1.85606 -0.50082
 H 1.25405 -1.56666 0.63934
 H -1.80390 -0.83727 0.69047
 H 1.58443 -1.30939 -1.03432
 H -2.02726 -0.44013 -0.97233
 H 2.60248 -0.82085 0.21287
 H -2.66754 0.51388 0.32879
13
bifur_IRC_Distances_noMW_output/new_data/bifur_traj3_Distances point 102
C 1.05315 0.45115 0.04923
 C -0.74450 0.84348 0.06424
 C 0.24532 0.96681 1.03816
 C 1.64662 -0.90283 -0.04160
 C -1.87164 -0.04652 0.02274
 F 1.79468 1.29367 -0.49736
 F -1.06576 1.85584 -0.49946
 H 1.25394 -1.56613 0.63957
 H -1.80340 -0.83659 0.69083
 H 1.58307 -1.30939 -1.03409
 H -2.02581 -0.44032 -0.97195
 H 2.60237 -0.82201 0.21183
 H -2.66805 0.51283 0.32785
13
bifur_IRC_Distances_noMW_output/new_data/bifur_traj3_Distances point 103
C 1.05441 0.45151 0.04943
 C -0.74554 0.84412 0.06430
 C 0.24547 0.96774 1.03564
 C 1.64653 -0.90288 -0.04169
 C -1.87151 -0.04647 0.02272
 F 1.79709 1.29309 -0.49555
 F -1.06843 1.85562 -0.49813
 H 1.25383 -1.56561 0.63981
 H -1.80292 -0.83592 0.69118
 H 1.58175 -1.30938 -1.03386
 H -2.02440 -0.44050 -0.97158
 H 2.60227 -0.82313 0.21082
 H -2.66855 0.51182 0.32693
13
bifur_IRC_Distances_noMW_output/new_data/bifur_traj3_Distances point 104
C 1.05541 0.45179 0.04958
 C -0.74637 0.84463 0.06434
 C 0.24558 0.96848 1.03364
 C 1.64646 -0.90291 -0.04176
 C -1.87141 -0.04643 0.02270
 F 1.79899 1.29263 -0.49412
 F -1.07054 1.85545 -0.49708
 H 1.25374 -1.56521 0.64000
 H -1.80254 -0.83540 0.69146
 H 1.58071 -1.30938 -1.03368
 H -2.02328 -0.44064 -0.97129
 H 2.60219 -0.82402 0.21002
 H -2.66894 0.51101 0.32620
13
bifur_IRC_Distances_noMW_output/new_data/bifur_traj3_Distances point 105
C 1.05560 0.45184 0.04961
 C -0.74652 0.84472 0.06435
 C 0.24560 0.96862 1.03326
 C 1.64645 -0.90292 -0.04178
 C -1.87139 -0.04642 0.02270
 F 1.79935 1.29254 -0.49385
 F -1.07094 1.85542 -0.49688
 H 1.25373 -1.56513 0.64003
 H -1.80246 -0.83530 0.69151
 H 1.58051 -1.30938 -1.03365
 H -2.02307 -0.44067 -0.97124
 H 2.60217 -0.82419 0.20987
 H -2.66902 0.51086 0.32606
13
bifur_IRC_Distances_noMW_output/new_data/bifur_traj3_Distances point 106
C 1.05476 0.45161 0.04948
 C -0.74583 0.84430 0.06431
 C 0.24551 0.96800 1.03494
 C 1.64651 -0.90289 -0.04172
 C -1.87148 -0.04646 0.02271
 F 1.79775 1.29293 -0.49505
 F -1.06917 1.85556 -0.49776
 H 1.25380 -1.56547 0.63987
 H -1.80278 -0.83574 0.69127
 H 1.58139 -1.30938 -1.03380
 H -2.02401 -0.44055 -0.97148
 H 2.60224 -0.82344 0.21054
 H -2.66869 0.51154 0.32667
13
bifur_IRC_Distances_noMW_output/new_data/bifur_traj3_Distances point 107
C 1.05310 0.45113 0.04923
 C -0.74445 0.84346 0.06424
 C 0.24531 0.96677 1.03827
 C 1.64662 -0.90283 -0.04160
 C -1.87164 -0.04652 0.02274
 F 1.79458 1.29370 -0.49744
 F -1.06564 1.85585 -0.49952
 H 1.25394 -1.56615 0.63956
 H -1.80342 -0.83662 0.69081
 H 1.58313 -1.30939 -1.03410
 H -2.02587 -0.44031 -0.97196
 H 2.60238 -0.82196 0.21188
 H -2.66803 0.51288 0.32789
13
bifur_IRC_Distances_noMW_output/new_data/bifur_traj3_Distances point 108
C 1.05083 0.45048 0.04888
 C -0.74257 0.84231 0.06414
 C 0.24505 0.96508 1.04279
 C 1.64678 -0.90275 -0.04144
 C -1.87187 -0.04661 0.02278
 F 1.79024 1.29474 -0.50068
 F -1.06082 1.85624 -0.50190
 H 1.25414 -1.56708 0.63915
 H -1.80429 -0.83782 0.69019
 H 1.58551 -1.30939 -1.03451
 H -2.02842 -0.43999 -0.97263
 H 2.60256 -0.81993 0.21369
 H -2.66714 0.51471 0.32954
13
bifur_IRC_Distances_noMW_output/new_data/bifur_traj3_Distances point 109
C 1.04834 0.44976 0.04850
 C -0.74050 0.84105 0.06402
 C 0.24476 0.96324 1.04772
 C 1.64695 -0.90266 -0.04127
 C -1.87212 -0.04671 0.02282
 F 1.78546 1.29588 -0.50423
 F -1.05552 1.85668 -0.50450
 H 1.25435 -1.56810 0.63870
 H -1.80525 -0.83914 0.68952
 H 1.58813 -1.30938 -1.03496
 H -2.03122 -0.43964 -0.97336
 H 2.60277 -0.81770 0.21568
 H -2.66615 0.51672 0.33135
13
bifur_IRC_Distances_noMW_output/new_data/bifur_traj3_Distances point 110
C 1.04623 0.44915 0.04818
 C -0.73875 0.83999 0.06393
 C 0.24451 0.96169 1.05186
 C 1.64710 -0.90258 -0.04112
 C -1.87233 -0.04679 0.02286
 F 1.78143 1.29683 -0.50720
 F -1.05104 1.85706 -0.50669
 H 1.25453 -1.56896 0.63833
 H -1.80606 -0.84026 0.68896
 H 1.59035 -1.30938 -1.03535
 H -2.03358 -0.43935 -0.97399
 H 2.60294 -0.81582 0.21735
 H -2.66532 0.51842 0.33288
13
bifur_IRC_Distances_noMW_output/new_data/bifur_traj3_Distances point 111
C 1.04623 0.44915 0.04818
 C -0.73876 0.83999 0.06393
 C 0.24451 0.96169 1.05186
 C 1.64710 -0.90258 -0.04112
 C -1.87233 -0.04679 0.02286
 F 1.78143 1.29683 -0.50720
 F -1.05104 1.85706 -0.50669
 H 1.25453 -1.56896 0.63833
 H -1.80606 -0.84026 0.68896
 H 1.59034 -1.30938 -1.03535
 H -2.03358 -0.43935 -0.97399
 H 2.60294 -0.81582 0.21735
 H -2.66532 0.51842 0.33288
13
bifur_IRC_Distances_noMW_output/new_data/bifur_traj3_Distances point 112
C 1.04516 0.44884 0.04801
 C -0.73786 0.83945 0.06388
 C 0.24439 0.96090 1.05396
 C 1.64717 -0.90254 -0.04105
 C -1.87244 -0.04684 0.02288
 F 1.77938 1.29731 -0.50871
 F -1.04876 1.85726 -0.50781
 H 1.25462 -1.56940 0.63815
 H -1.80647 -0.84083 0.68868
 H 1.59147 -1.30938 -1.03555
 H -2.03478 -0.43920 -0.97430
 H 2.60303 -0.81486 0.21820
 H -2.66490 0.51929 0.33365
13
bifur_IRC_Distances_noMW_output/new_data/bifur_traj3_Distances point 113
C 1.04680 0.44932 0.04826
 C -0.73923 0.84027 0.06395
 C 0.24458 0.96211 1.05074
 C 1.64706 -0.90260 -0.04116
 C -1.87227 -0.04677 0.02285
 F 1.78252 1.29657 -0.50640
 F -1.05225 1.85696 -0.50610
 H 1.25448 -1.56873 0.63843
 H -1.80584 -0.83995 0.68911
 H 1.58975 -1.30938 -1.03525
 H -2.03294 -0.43942 -0.97382
 H 2.60289 -0.81633 0.21690
 H -2.66555 0.51796 0.33247
13
bifur_IRC_Distances_noMW_output/new_data/bifur_traj3_Distances point 114
C 1.04956 0.45011 0.04869
 C -0.74152 0.84166 0.06408
 C 0.24490 0.96414 1.04530
 C 1.64687 -0.90270 -0.04135
 C -1.87200 -0.04666 0.02280
 F 1.78780 1.29532 -0.50249
 F -1.05812 1.85647 -0.50323
 H 1.25425 -1.56760 0.63892
 H -1.80478 -0.83849 0.68985
 H 1.58685 -1.30939 -1.03474
 H -2.02984 -0.43981 -0.97300
 H 2.60267 -0.81880 0.21471
 H -2.66664 0.51574 0.33046
13
bifur_IRC_Distances_noMW_output/new_data/bifur_traj3_Distances point 115
C 1.05270 0.45102 0.04916
 C -0.74412 0.84325 0.06422
 C 0.24527 0.96647 1.03907
 C 1.64665 -0.90282 -0.04157
 C -1.87168 -0.04654 0.02275
 F 1.79381 1.29388 -0.49801
 F -1.06479 1.85592 -0.49994
 H 1.25398 -1.56631 0.63949
 H -1.80357 -0.83683 0.69070
 H 1.58355 -1.30939 -1.03417
 H -2.02632 -0.44025 -0.97208
 H 2.60241 -0.82160 0.21220
 H -2.66788 0.51320 0.32818
13
bifur_IRC_Distances_noMW_output/new_data/bifur_traj3_Distances point 116
C 1.05602 0.45197 0.04967
 C -0.74688 0.84494 0.06437
 C 0.24565 0.96894 1.03241
 C 1.64642 -0.90293 -0.04181
 C -1.87135 -0.04641 0.02269
 F 1.80017 1.29234 -0.49323
 F -1.07185 1.85535 -0.49643
 H 1.25369 -1.56495 0.64011
 H -1.80230 -0.83507 0.69163
 H 1.58006 -1.30938 -1.03357
 H -2.02259 -0.44073 -0.97111
 H 2.60214 -0.82457 0.20953
 H -2.66918 0.51052 0.32575
13
bifur_IRC_Distances_noMW_output/new_data/bifur_traj3_Distances point 117
C 1.05951 0.45296 0.05020
 C -0.74977 0.84672 0.06452
 C 0.24606 0.97154 1.02533
 C 1.64618 -0.90305 -0.04205
 C -1.87100 -0.04627 0.02263
 F 1.80685 1.29071 -0.48816
 F -1.07927 1.85476 -0.49272
 H 1.25338 -1.56352 0.64079
 H -1.80096 -0.83323 0.69263
 H 1.57640 -1.30937 -1.03296
 H -2.01868 -0.44125 -0.97010
 H 2.60186 -0.82769 0.20670
 H -2.67056 0.50769 0.32318
13
bifur_IRC_Distances_noMW_output/new_data/bifur_traj3_Distances point 118
C 1.06306 0.45397 0.05075
 C -0.75272 0.84854 0.06467
 C 0.24648 0.97421 1.01806
 C 1.64593 -0.90318 -0.04230
 C -1.87065 -0.04614 0.02258
 F 1.81366 1.28903 -0.48295
 F -1.08683 1.85418 -0.48891
 H 1.25307 -1.56207 0.64149
 H -1.79961 -0.83136 0.69368
 H 1.57267 -1.30935 -1.03235
 H -2.01469 -0.44178 -0.96908
 H 2.60158 -0.83086 0.20381
 H -2.67196 0.50482 0.32056
13
bifur_IRC_Distances_noMW_output/new_data/bifur_traj3_Distances point 119
C 1.06605 0.45481 0.05120
 C -0.75520 0.85008 0.06479
 C 0.24684 0.97645 1.01190
 C 1.64573 -0.90328 -0.04252
 C -1.87035 -0.04603 0.02253
 F 1.81937 1.28760 -0.47854
 F -1.09318 1.85370 -0.48569
 H 1.25280 -1.56085 0.64211
 H -1.79847 -0.82980 0.69458
 H 1.56953 -1.30932 -1.03184
 H -2.01134 -0.44224 -0.96822
 H 2.60134 -0.83352 0.20136
 H -2.67313 0.50240 0.31834
13
bifur_IRC_Distances_noMW_output/new_data/bifur_traj3_Distances point 120
C 1.06789 0.45533 0.05148
 C -0.75672 0.85103 0.06486
 C 0.24705 0.97784 1.00808
 C 1.64560 -0.90334 -0.04265
 C -1.87017 -0.04597 0.02250
 F 1.82290 1.28671 -0.47580
 F -1.09708 1.85341 -0.48369
 H 1.25264 -1.56009 0.64249
 H -1.79777 -0.82884 0.69514
 H 1.56760 -1.30931 -1.03153
 H -2.00928 -0.44253 -0.96770
 H 2.60120 -0.83516 0.19985
 H -2.67385 0.50091 0.31697
13
bifur_IRC_Distances_noMW_output/new_data/bifur_traj3_Distances point 121
C 1.06875 0.45557 0.05161
 C -0.75744 0.85148 0.06489
 C 0.24716 0.97849 1.00627
 C 1.64554 -0.90337 -0.04271
 C -1.87009 -0.04594 0.02249
 F 1.82455 1.28629 -0.47451
 F -1.09892 1.85328 -0.48275
 H 1.25256 -1.55974 0.64267
 H -1.79744 -0.82839 0.69541
 H 1.56669 -1.30930 -1.03139
 H -2.00831 -0.44266 -0.96745
 H 2.60113 -0.83593 0.19914
 H -2.67419 0.50021 0.31633
13
bifur_IRC_Distances_noMW_output/new_data/bifur_traj3_Distances point 122
C 1.06875 0.45557 0.05161
 C -0.75744 0.85148 0.06489
 C 0.24716 0.97849 1.00627
 C 1.64554 -0.90337 -0.04271
 C -1.87009 -0.04594 0.02249
 F 1.82455 1.28629 -0.47451
 F -1.09893 1.85328 -0.48275
 H 1.25256 -1.55974 0.64267
 H -1.79744 -0.82839 0.69541
 H 1.56669 -1.30930 -1.03139
 H -2.00831 -0.44266 -0.96745
 H 2.60113 -0.83593 0.19914
 H -2.67419 0.50021 0.31632
13
bifur_IRC_Distances_noMW_output/new_data/bifur_traj3_Distances point 123
C 1.06867 0.45555 0.05160
 C -0.75738 0.85144 0.06489
 C 0.24715 0.97843 1.00643
 C 1.64555 -0.90337 -0.04271
 C -1.87009 -0.04594 0.02249
 F 1.82440 1.28633 -0.47462
 F -1.09876 1.85329 -0.48283
 H 1.25257 -1.55977 0.64266
 H -1.79747 -0.82843 0.69539
 H 1.56678 -1.30930 -1.03140
 H -2.00840 -0.44265 -0.96747
 H 2.60114 -0.83586 0.19920
 H -2.67416 0.50027 0.31638
13
bifur_IRC_Distances_noMW_output/new_data/bifur_traj3_Distances point 124
C 1.06838 0.45547 0.05156
 C -0.75713 0.85129 0.06488
 C 0.24711 0.97821 1.00704
 C 1.64557 -0.90336 -0.04269
 C -1.87012 -0.04595 0.02249
 F 1.82384 1.28647 -0.47506
 F -1.09813 1.85333 -0.48315
 H 1.25260 -1.55989 0.64260
 H -1.79758 -0.82858 0.69530
 H 1.56708 -1.30930 -1.03145
 H -2.00873 -0.44260 -0.96756
 H 2.60116 -0.83560 0.19944
 H -2.67404 0.50051 0.31660
13
bifur_IRC_Distances_noMW_output/new_data/bifur_traj3_Distances point 125
C 1.06856 0.45552 0.05159
 C -0.75728 0.85138 0.06489
 C 0.24713 0.97835 1.00667
 C 1.64555 -0.90336 -0.04270
 C -1.87010 -0.04594 0.02249
 F 1.82419 1.28639 -0.47479
 F -1.09852 1.85331 -0.48296
 H 1.25258 -1.55982 0.64263
 H -1.79751 -0.82849 0.69535
 H 1.56689 -1.30930 -1.03142
 H -2.00853 -0.44263 -0.96751
 H 2.60115 -0.83576 0.19929
 H -2.67412 0.50036 0.31647
13
bifur_IRC_Distances_noMW_output/new_data/bifur_traj3_Distances point 126
C 1.06962 0.45581 0.05175
 C -0.75817 0.85193 0.06493
 C 0.24726 0.97915 1.00444
 C 1.64548 -0.90340 -0.04278
 C -1.87000 -0.04591 0.02247
 F 1.82623 1.28587 -0.47320
 F -1.10078 1.85314 -0.48180
 H 1.25248 -1.55938 0.64286
 H -1.79710 -0.82793 0.69569
 H 1.56578 -1.30929 -1.03124
 H -2.00733 -0.44280 -0.96720
 H 2.60107 -0.83671 0.19842
 H -2.67453 0.49950 0.31567
13
bifur_IRC_Distances_noMW_output/new_data/bifur_traj3_Distances point 127
C 1.07181 0.45643 0.05208
 C -0.75999 0.85307 0.06501
 C 0.24752 0.98082 0.99983
 C 1.64533 -0.90347 -0.04294
 C -1.86978 -0.04583 0.02244
 F 1.83043 1.28480 -0.46990
 F -1.10545 1.85281 -0.47939
 H 1.25228 -1.55848 0.64334
 H -1.79627 -0.82679 0.69638
 H 1.56347 -1.30926 -1.03088
 H -2.00487 -0.44315 -0.96658
 H 2.60090 -0.83866 0.19660
 H -2.67539 0.49772 0.31403
13
bifur_IRC_Distances_noMW_output/new_data/bifur_traj3_Distances point 128
C 1.07512 0.45735 0.05259
 C -0.76273 0.85480 0.06513
 C 0.24791 0.98334 0.99280
 C 1.64510 -0.90358 -0.04318
 C -1.86945 -0.04572 0.02239
 F 1.83678 1.28317 -0.46488
 F -1.11249 1.85231 -0.47575
 H 1.25198 -1.55712 0.64407
 H -1.79501 -0.82506 0.69745
 H 1.56000 -1.30922 -1.03035
 H -2.00116 -0.44369 -0.96565
 H 2.60065 -0.84161 0.19384
 H -2.67669 0.49504 0.31154
13
bifur_IRC_Distances_noMW_output/new_data/bifur_traj3_Distances point 129
C 1.07900 0.45842 0.05318
 C -0.76595 0.85684 0.06527
 C 0.24838 0.98630 0.98449
 C 1.64483 -0.90371 -0.04347
 C -1.86907 -0.04559 0.02233
 F 1.84421 1.28123 -0.45893
 F -1.12074 1.85175 -0.47144
 H 1.25162 -1.55553 0.64495
 H -1.79354 -0.82305 0.69873
 H 1.55593 -1.30916 -1.02974
 H -1.99681 -0.44433 -0.96457
 H 2.60036 -0.84506 0.19059
 H -2.67821 0.49189 0.30860
13
bifur_IRC_Distances_noMW_output/new_data/bifur_traj3_Distances point 130
C 1.08291 0.45950 0.05378
 C -0.76921 0.85890 0.06540
 C 0.24885 0.98931 0.97598
 C 1.64456 -0.90384 -0.04376
 C -1.86868 -0.04546 0.02228
 F 1.85173 1.27925 -0.45286
 F -1.12907 1.85119 -0.46704
 H 1.25126 -1.55392 0.64588
 H -1.79205 -0.82103 0.70007
 H 1.55181 -1.30909 -1.02913
 H -1.99242 -0.44499 -0.96349
 H 2.60007 -0.84854 0.18728
 H -2.67974 0.48870 0.30562
13
bifur_IRC_Distances_noMW_output/new_data/bifur_traj3_Distances point 131
C 1.08673 0.46055 0.05436
 C -0.77238 0.86093 0.06553
 C 0.24931 0.99227 0.96759
 C 1.64429 -0.90396 -0.04405
 C -1.86831 -0.04534 0.02223
 F 1.85906 1.27730 -0.44686
 F -1.13721 1.85067 -0.46272
 H 1.25090 -1.55235 0.64681
 H -1.79061 -0.81906 0.70141
 H 1.54779 -1.30901 -1.02856
 H -1.98814 -0.44565 -0.96244
 H 2.59979 -0.85194 0.18402
 H -2.68124 0.48559 0.30269
13
bifur_IRC_Distances_noMW_output/new_data/bifur_traj3_Distances point 132
C 1.09041 0.46155 0.05492
 C -0.77544 0.86289 0.06564
 C 0.24976 0.99512 0.95942
 C 1.64404 -0.90407 -0.04433
 C -1.86795 -0.04523 0.02218
 F 1.86611 1.27539 -0.44104
 F -1.14503 1.85019 -0.45852
 H 1.25055 -1.55084 0.64773
 H -1.78922 -0.81717 0.70273
 H 1.54394 -1.30892 -1.02802
 H -1.98402 -0.44630 -0.96144
 H 2.59952 -0.85520 0.18087
 H -2.68267 0.48260 0.29986
13
bifur_IRC_Distances_noMW_output/new_data/bifur_traj3_Distances point 133
C 1.09041 0.46155 0.05492
 C -0.77544 0.86289 0.06564
 C 0.24976 0.99512 0.95942
 C 1.64404 -0.90407 -0.04433
 C -1.86795 -0.04523 0.02218
 F 1.86611 1.27539 -0.44104
 F -1.14503 1.85019 -0.45852
 H 1.25055 -1.55084 0.64773
 H -1.78922 -0.81717 0.70273
 H 1.54394 -1.30892 -1.02802
 H -1.98402 -0.44630 -0.96144
 H 2.59952 -0.85520 0.18087
 H -2.68267 0.48259 0.29986
13
bifur_IRC_Distances_noMW_output/new_data/bifur_traj3_Distances point 134
C 1.09574 0.46299 0.05573
 C -0.77987 0.86576 0.06579
 C 0.25041 0.99929 0.94740
 C 1.64366 -0.90423 -0.04474
 C -1.86742 -0.04507 0.02211
 F 1.87635 1.27259 -0.43247
 F -1.15638 1.84952 -0.45236
 H 1.25004 -1.54865 0.64911
 H -1.78722 -0.81445 0.70471
 H 1.53833 -1.30878 -1.02725
 H -1.97804 -0.44727 -0.96000
 H 2.59915 -0.85992 0.17625
 H -2.68476 0.47824 0.29572
13
bifur_IRC_Distances_noMW_output/new_data/bifur_traj3_Distances point 135
C 1.09664 0.46323 0.05587
 C -0.78062 0.86625 0.06582
 C 0.25053 1.00000 0.94534
 C 1.64360 -0.90426 -0.04481
 C -1.86733 -0.04505 0.02210
 F 1.87810 1.27211 -0.43100
 F -1.15831 1.84940 -0.45131
 H 1.24995 -1.54828 0.64935
 H -1.78687 -0.81399 0.70505
 H 1.53738 -1.30876 -1.02713
 H -1.97703 -0.44744 -0.95976
 H 2.59908 -0.86073 0.17546
 H -2.68511 0.47750 0.29501
13
bifur_IRC_Distances_noMW_output/new_data/bifur_traj3_Distances point 136
C 1.09656 0.46321 0.05585
 C -0.78055 0.86621 0.06581
 C 0.25052 0.99994 0.94552
 C 1.64361 -0.90426 -0.04480
 C -1.86734 -0.04505 0.02210
 F 1.87794 1.27215 -0.43113
 F -1.15814 1.84941 -0.45140
 H 1.24996 -1.54831 0.64933
 H -1.78690 -0.81403 0.70502
 H 1.53746 -1.30876 -1.02714
 H -1.97712 -0.44742 -0.95978
 H 2.59909 -0.86066 0.17553
 H -2.68508 0.47757 0.29507
13
bifur_IRC_Distances_noMW_output/new_data/bifur_traj3_Distances point 137
C 1.09570 0.46298 0.05572
 C -0.77983 0.86574 0.06579
 C 0.25041 0.99926 0.94749
 C 1.64367 -0.90423 -0.04473
 C -1.86743 -0.04507 0.02211
 F 1.87628 1.27261 -0.43253
 F -1.15630 1.84952 -0.45241
 H 1.25004 -1.54867 0.64910
 H -1.78723 -0.81447 0.70469
 H 1.53837 -1.30879 -1.02726
 H -1.97809 -0.44726 -0.96001
 H 2.59915 -0.85989 0.17629
 H -2.68474 0.47828 0.29575
13
bifur_IRC_Distances_noMW_output/new_data/bifur_traj3_Distances point 138
C 1.09429 0.46260 0.05551
 C -0.77866 0.86498 0.06575
 C 0.25024 0.99815 0.95069
 C 1.64377 -0.90419 -0.04462
 C -1.86756 -0.04511 0.02213
 F 1.87357 1.27336 -0.43481
 F -1.15329 1.84969 -0.45404
 H 1.25018 -1.54925 0.64873
 H -1.78776 -0.81519 0.70416
 H 1.53986 -1.30882 -1.02746
 H -1.97967 -0.44701 -0.96039
 H 2.59925 -0.85864 0.17751
 H -2.68419 0.47943 0.29685
13
bifur_IRC_Distances_noMW_output/new_data/bifur_traj3_Distances point 139
C 1.09282 0.46220 0.05529
 C -0.77745 0.86419 0.06571
 C 0.25006 0.99701 0.95399
 C 1.64387 -0.90415 -0.04451
 C -1.86771 -0.04516 0.02215
 F 1.87076 1.27413 -0.43717
 F -1.15018 1.84988 -0.45574
 H 1.25032 -1.54985 0.64835
 H -1.78831 -0.81594 0.70362
 H 1.54139 -1.30886 -1.02767
 H -1.98131 -0.44674 -0.96079
 H 2.59935 -0.85734 0.17878
 H -2.68362 0.48062 0.29799
13
bifur_IRC_Distances_noMW_output/new_data/bifur_traj3_Distances point 140
C 1.09197 0.46197 0.05515
 C -0.77673 0.86373 0.06569
 C 0.24995 0.99634 0.95592
 C 1.64393 -0.90412 -0.04445
 C -1.86779 -0.04518 0.02216
 F 1.86911 1.27458 -0.43854
 F -1.14835 1.84999 -0.45672
 H 1.25040 -1.55020 0.64813
 H -1.78863 -0.81637 0.70330
 H 1.54229 -1.30888 -1.02779
 H -1.98227 -0.44658 -0.96102
 H 2.59941 -0.85658 0.17952
 H -2.68328 0.48132 0.29865
13
bifur_IRC_Distances_noMW_output/new_data/bifur_traj3_Distances point 141
C 1.09211 0.46201 0.05518
 C -0.77685 0.86381 0.06569
 C 0.24997 0.99645 0.95561
 C 1.64392 -0.90412 -0.04446
 C -1.86778 -0.04518 0.02216
 F 1.86938 1.27450 -0.43832
 F -1.14865 1.84997 -0.45656
 H 1.25039 -1.55014 0.64816
 H -1.78858 -0.81630 0.70335
 H 1.54215 -1.30888 -1.02777
 H -1.98211 -0.44661 -0.96098
 H 2.59940 -0.85671 0.17940
 H -2.68334 0.48121 0.29854
13
bifur_IRC_Distances_noMW_output/new_data/bifur_traj3_Distances point 142
C 1.09338 0.46235 0.05537
 C -0.77791 0.86449 0.06573
 C 0.25012 0.99744 0.95273
 C 1.64383 -0.90416 -0.04455
 C -1.86765 -0.04514 0.02214
 F 1.87183 1.27383 -0.43627
 F -1.15137 1.84981 -0.45509
 H 1.25026 -1.54962 0.64849
 H -1.78810 -0.81565 0.70382
 H 1.54081 -1.30885 -1.02759
 H -1.98068 -0.44684 -0.96064
 H 2.59931 -0.85784 0.17830
 H -2.68384 0.48017 0.29755
13
bifur_IRC_Distances_noMW_output/new_data/bifur_traj3_Distances point 143
C 1.09589 0.46303 0.05575
 C -0.78000 0.86584 0.06580
 C 0.25043 0.99941 0.94704
 C 1.64365 -0.90424 -0.04475
 C -1.86741 -0.04507 0.02211
 F 1.87666 1.27250 -0.43221
 F -1.15672 1.84950 -0.45218
 H 1.25002 -1.54858 0.64915
 H -1.78716 -0.81437 0.70477
 H 1.53817 -1.30878 -1.02723
 H -1.97787 -0.44730 -0.95996
 H 2.59914 -0.86007 0.17611
 H -2.68482 0.47812 0.29560
13
bifur_IRC_Distances_noMW_output/new_data/bifur_traj3_Distances point 144
C 1.09589 0.46303 0.05575
 C -0.78000 0.86584 0.06580
 C 0.25043 0.99941 0.94704
 C 1.64365 -0.90424 -0.04475
 C -1.86741 -0.04507 0.02211
 F 1.87666 1.27250 -0.43221
 F -1.15672 1.84950 -0.45218
 H 1.25002 -1.54858 0.64915
 H -1.78716 -0.81437 0.70477
 H 1.53817 -1.30878 -1.02723
 H -1.97787 -0.44730 -0.95996
 H 2.59914 -0.86007 0.17611
 H -2.68482 0.47812 0.29560
13
bifur_IRC_Distances_noMW_output/new_data/bifur_traj3_Distances point 145
C 1.10313 0.46497 0.05685
 C -0.78602 0.86977 0.06598
 C 0.25133 1.00513 0.93038
 C 1.64315 -0.90445 -0.04531
 C -1.86670 -0.04487 0.02203
 F 1.89057 1.26861 -0.42034
 F -1.17214 1.84864 -0.44368
 H 1.24931 -1.54560 0.65113
 H -1.78444 -0.81069 0.70757
 H 1.53056 -1.30856 -1.02624
 H -1.96976 -0.44866 -0.95804
 H 2.59864 -0.86648 0.16976
 H -2.68764 0.47220 0.28992
13
bifur_IRC_Distances_noMW_output/new_data/bifur_traj3_Distances point 146
C 1.10709 0.46602 0.05745
 C -0.78931 0.87194 0.06607
 C 0.25182 1.00828 0.92111
 C 1.64287 -0.90457 -0.04563
 C -1.86632 -0.04477 0.02198
 F 1.89818 1.26644 -0.41375
 F -1.18056 1.84820 -0.43898
 H 1.24892 -1.54398 0.65225
 H -1.78296 -0.80869 0.70917
 H 1.52640 -1.30843 -1.02572
 H -1.96533 -0.44943 -0.95700
 H 2.59837 -0.86997 0.16625
 H -2.68918 0.46896 0.28679
13
bifur_IRC_Distances_noMW_output/new_data/bifur_traj3_Distances point 147
C 1.11127 0.46712 0.05808
 C -0.79278 0.87424 0.06616
 C 0.25235 1.01163 0.91119
 C 1.64258 -0.90469 -0.04596
 C -1.86591 -0.04466 0.02194
 F 1.90622 1.26412 -0.40669
 F -1.18947 1.84775 -0.43395
 H 1.24850 -1.54225 0.65347
 H -1.78140 -0.80659 0.71089
 H 1.52201 -1.30827 -1.02519
 H -1.96065 -0.45026 -0.95591
 H 2.59810 -0.87367 0.16251
 H -2.69081 0.46554 0.28346
13
bifur_IRC_Distances_noMW_output/new_data/bifur_traj3_Distances point 148
C 1.11562 0.46826 0.05874
 C -0.79640 0.87665 0.06623
 C 0.25290 1.01513 0.90072
 C 1.64228 -0.90481 -0.04632
 C -1.86549 -0.04456 0.02190
 F 1.91459 1.26167 -0.39924
 F -1.19874 1.84731 -0.42866
 H 1.24806 -1.54046 0.65478
 H -1.77979 -0.80441 0.71274
 H 1.51743 -1.30810 -1.02465
 H -1.95578 -0.45115 -0.95479
 H 2.59782 -0.87751 0.15859
 H -2.69250 0.46197 0.27997
13
bifur_IRC_Distances_noMW_output/new_data/bifur_traj3_Distances point 149
C 1.11967 0.46931 0.05935
 C -0.79977 0.87891 0.06630
 C 0.25342 1.01842 0.89083
 C 1.64200 -0.90492 -0.04665
 C -1.86510 -0.04447 0.02186
 F 1.92239 1.25936 -0.39221
 F -1.20736 1.84692 -0.42369
 H 1.24764 -1.53879 0.65604
 H -1.77829 -0.80239 0.71451
 H 1.51318 -1.30793 -1.02417
 H -1.95125 -0.45199 -0.95376
 H 2.59756 -0.88108 0.15490
 H -2.69408 0.45864 0.27670
13
bifur_IRC_Distances_noMW_output/new_data/bifur_traj3_Distances point 150
C 1.12309 0.47020 0.05986
 C -0.80261 0.88083 0.06634
 C 0.25386 1.02122 0.88238
 C 1.64176 -0.90501 -0.04693
 C -1.86478 -0.04440 0.02183
 F 1.92898 1.25738 -0.38621
 F -1.21465 1.84661 -0.41945
 H 1.24728 -1.53738 0.65712
 H -1.77702 -0.80069 0.71603
 H 1.50958 -1.30778 -1.02377
 H -1.94743 -0.45271 -0.95290
 H 2.59735 -0.88409 0.15176
 H -2.69541 0.45583 0.27393
13
bifur_IRC_Distances_noMW_output/new_data/bifur_traj3_Distances point 151
C 1.12603 0.47095 0.06031
 C -0.80506 0.88248 0.06638
 C 0.25425 1.02363 0.87504
 C 1.64155 -0.90508 -0.04718
 C -1.86450 -0.04434 0.02181
 F 1.93464 1.25566 -0.38100
 F -1.22092 1.84635 -0.41577
 H 1.24698 -1.53617 0.65808
 H -1.77594 -0.79924 0.71737
 H 1.50649 -1.30764 -1.02344
 H -1.94414 -0.45334 -0.95216
 H 2.59717 -0.88668 0.14904
 H -2.69655 0.45341 0.27153
13
bifur_IRC_Distances_noMW_output/new_data/bifur_traj3_Distances point 152
C 1.12876 0.47165 0.06072
 C -0.80733 0.88403 0.06641
 C 0.25460 1.02588 0.86816
 C 1.64136 -0.90515 -0.04741
 C -1.86424 -0.04429 0.02179
 F 1.93990 1.25405 -0.37611
 F -1.22674 1.84612 -0.41233
 H 1.24669 -1.53504 0.65898
 H -1.77493 -0.79789 0.71863
 H 1.50362 -1.30750 -1.02314
 H -1.94109 -0.45394 -0.95148
 H 2.59700 -0.88908 0.14650
 H -2.69761 0.45117 0.26929
13
bifur_IRC_Distances_noMW_output/new_data/bifur_traj3_Distances point 153
C 1.13156 0.47236 0.06113
 C -0.80966 0.88562 0.06643
 C 0.25497 1.02820 0.86104
 C 1.64117 -0.90522 -0.04765
 C -1.86397 -0.04424 0.02177
 F 1.94529 1.25238 -0.37106
 F -1.23270 1.84590 -0.40879
 H 1.24639 -1.53388 0.65992
 H -1.77391 -0.79652 0.71995
 H 1.50068 -1.30736 -1.02284
 H -1.93797 -0.45456 -0.95078
 H 2.59684 -0.89154 0.14389
 H -2.69869 0.44886 0.26699
13
bifur_IRC_Distances_noMW_output/new_data/bifur_traj3_Distances point 154
C 1.13468 0.47315 0.06160
 C -0.81225 0.88740 0.06645
 C 0.25538 1.03080 0.85303
 C 1.64095 -0.90530 -0.04791
 C -1.86368 -0.04418 0.02175
 F 1.95130 1.25050 -0.36537
 F -1.23935 1.84566 -0.40480
 H 1.24606 -1.53259 0.66098
 H -1.77276 -0.79499 0.72144
 H 1.49740 -1.30720 -1.02251
 H -1.93449 -0.45526 -0.95001
 H 2.59666 -0.89428 0.14096
 H -2.69991 0.44629 0.26441
13
bifur_IRC_Distances_noMW_output/new_data/bifur_traj3_Distances point 155
C 1.13468 0.47315 0.06160
 C -0.81225 0.88740 0.06645
 C 0.25538 1.03080 0.85303
 C 1.64095 -0.90530 -0.04791
 C -1.86368 -0.04418 0.02175
 F 1.95130 1.25050 -0.36537
 F -1.23935 1.84566 -0.40480
 H 1.24606 -1.53259 0.66098
 H -1.77276 -0.79499 0.72144
 H 1.49740 -1.30720 -1.02251
 H -1.93449 -0.45526 -0.95001
 H 2.59666 -0.89428 0.14096
 H -2.69991 0.44629 0.26441
13
bifur_IRC_Distances_noMW_output/new_data/bifur_traj3_Distances point 156
C 1.14246 0.47511 0.06276
 C -0.81872 0.89188 0.06647
 C 0.25643 1.03734 0.83268
 C 1.64041 -0.90548 -0.04859
 C -1.86295 -0.04406 0.02170
 F 1.96631 1.24573 -0.35093
 F -1.25593 1.84511 -0.39472
 H 1.24521 -1.52938 0.66373
 H -1.76992 -0.79121 0.72528
 H 1.48922 -1.30675 -1.02173
 H -1.92581 -0.45707 -0.94811
 H 2.59622 -0.90110 0.13355
 H -2.70292 0.43987 0.25792
13
bifur_IRC_Distances_noMW_output/new_data/bifur_traj3_Distances point 157
C 1.14715 0.47627 0.06345
 C -0.82262 0.89461 0.06646
 C 0.25706 1.04132 0.82018
 C 1.64008 -0.90559 -0.04901
 C -1.86251 -0.04399 0.02168
 F 1.97534 1.24280 -0.34207
 F -1.26591 1.84482 -0.38856
 H 1.24470 -1.52744 0.66544
 H -1.76823 -0.78895 0.72767
 H 1.48430 -1.30647 -1.02129
 H -1.92059 -0.45818 -0.94698
 H 2.59596 -0.90519 0.12904
 H -2.70474 0.43600 0.25398
13
bifur_IRC_Distances_noMW_output/new_data/bifur_traj3_Distances point 158
C 1.15239 0.47756 0.06422
 C -0.82697 0.89768 0.06643
 C 0.25778 1.04581 0.80595
 C 1.63972 -0.90571 -0.04948
 C -1.86203 -0.04393 0.02166
 F 1.98545 1.23946 -0.33198
 F -1.27708 1.84453 -0.38157
 H 1.24411 -1.52527 0.66741
 H -1.76633 -0.78643 0.73042
 H 1.47879 -1.30613 -1.02081
 H -1.91476 -0.45947 -0.94572
 H 2.59569 -0.90977 0.12394
 H -2.70677 0.43166 0.24953
13
bifur_IRC_Distances_noMW_output/new_data/bifur_traj3_Distances point 159
C 1.15827 0.47899 0.06508
 C -0.83186 0.90115 0.06638
 C 0.25861 1.05090 0.78970
 C 1.63931 -0.90583 -0.05002
 C -1.86149 -0.04387 0.02164
 F 1.99680 1.23565 -0.32046
 F -1.28961 1.84425 -0.37363
 H 1.24345 -1.52283 0.66968
 H -1.76422 -0.78364 0.73359
 H 1.47261 -1.30573 -1.02030
 H -1.90823 -0.46095 -0.94433
 H 2.59539 -0.91489 0.11815
 H -2.70904 0.42679 0.24451
13
bifur_IRC_Distances_noMW_output/new_data/bifur_traj3_Distances point 160
C 1.16466 0.48053 0.06600
 C -0.83716 0.90496 0.06629
 C 0.25951 1.05649 0.77169
 C 1.63887 -0.90596 -0.05061
 C -1.86091 -0.04381 0.02163
 F 2.00912 1.23143 -0.30769
 F -1.30321 1.84398 -0.36486
 H 1.24272 -1.52018 0.67222
 H -1.76194 -0.78062 0.73714
 H 1.46590 -1.30527 -1.01977
 H -1.90114 -0.46260 -0.94282
 H 2.59508 -0.92044 0.11178
 H -2.71151 0.42149 0.23900
13
bifur_IRC_Distances_noMW_output/new_data/bifur_traj3_Distances point 161
C 1.17110 0.48206 0.06693
 C -0.84250 0.90884 0.06616
 C 0.26044 1.06219 0.75317
 C 1.63843 -0.90608 -0.05122
 C -1.86033 -0.04377 0.02163
 F 2.02155 1.22708 -0.29456
 F -1.31692 1.84377 -0.35589
 H 1.24197 -1.51751 0.67486
 H -1.75966 -0.77761 0.74082
 H 1.45915 -1.30478 -1.01926
 H -1.89401 -0.46432 -0.94131
 H 2.59478 -0.92602 0.10528
 H -2.71400 0.41615 0.23340
13
bifur_IRC_Distances_noMW_output/new_data/bifur_traj3_Distances point 162
C 1.17734 0.48353 0.06781
 C -0.84767 0.91262 0.06601
 C 0.26136 1.06776 0.73488
 C 1.63800 -0.90618 -0.05183
 C -1.85978 -0.04375 0.02164
 F 2.03357 1.22279 -0.28159
 F -1.33017 1.84362 -0.34708
 H 1.24124 -1.51491 0.67747
 H -1.75746 -0.77472 0.74448
 H 1.45261 -1.30428 -1.01879
 H -1.88712 -0.46603 -0.93985
 H 2.59451 -0.93141 0.09891
 H -2.71641 0.41097 0.22795
13
bifur_IRC_Distances_noMW_output/new_data/bifur_traj3_Distances point 163
C 1.18343 0.48495 0.06867
 C -0.85272 0.91636 0.06582
 C 0.26227 1.07328 0.71663
 C 1.63758 -0.90628 -0.05243
 C -1.85924 -0.04374 0.02165
 F 2.04534 1.21850 -0.26865
 F -1.34314 1.84351 -0.33832
 H 1.24051 -1.51237 0.68008
 H -1.75533 -0.77191 0.74815
 H 1.44621 -1.30376 -1.01834
 H -1.88040 -0.46776 -0.93843
 H 2.59426 -0.93667 0.09261
 H -2.71876 0.40589 0.22256
13
bifur_IRC_Distances_noMW_output/new_data/bifur_traj3_Distances point 164
C 1.18945 0.48633 0.06951
 C -0.85771 0.92008 0.06561
 C 0.26318 1.07879 0.69830
 C 1.63717 -0.90637 -0.05304
 C -1.85872 -0.04374 0.02167
 F 2.05695 1.21419 -0.25565
 F -1.35593 1.84346 -0.32957
 H 1.23978 -1.50986 0.68271
 H -1.75324 -0.76917 0.75186
 H 1.43990 -1.30323 -1.01791
 H -1.87377 -0.46951 -0.93702
 H 2.59402 -0.94185 0.08632
 H -2.72108 0.40088 0.21721
13
bifur_IRC_Distances_noMW_output/new_data/bifur_traj3_Distances point 165
C 1.19503 0.48760 0.07027
 C -0.86232 0.92357 0.06538
 C 0.26404 1.08396 0.68100
 C 1.63679 -0.90645 -0.05361
 C -1.85824 -0.04375 0.02169
 F 2.06772 1.21011 -0.24338
 F -1.36779 1.84344 -0.32133
 H 1.23910 -1.50753 0.68519
 H -1.75131 -0.76664 0.75536
 H 1.43405 -1.30272 -1.01752
 H -1.86764 -0.47118 -0.93571
 H 2.59381 -0.94663 0.08043
 H -2.72324 0.39622 0.21222
13
bifur_IRC_Distances_noMW_output/new_data/bifur_traj3_Distances point 166
C 1.19503 0.48760 0.07027
 C -0.86232 0.92357 0.06538
 C 0.26404 1.08396 0.68100
 C 1.63679 -0.90645 -0.05361
 C -1.85824 -0.04375 0.02169
 F 2.06772 1.21011 -0.24338
 F -1.36779 1.84344 -0.32133
 H 1.23910 -1.50752 0.68519
 H -1.75131 -0.76664 0.75536
 H 1.43405 -1.30272 -1.01752
 H -1.86764 -0.47118 -0.93571
 H 2.59381 -0.94663 0.08043
 H -2.72324 0.39622 0.21222
13
bifur_IRC_Distances_noMW_output/new_data/bifur_traj3_Distances point 167
C 1.20370 0.48954 0.07144
 C -0.86949 0.92904 0.06498
 C 0.26541 1.09209 0.65357
 C 1.63620 -0.90656 -0.05452
 C -1.85751 -0.04379 0.02174
 F 2.08444 1.20364 -0.22391
 F -1.38621 1.84350 -0.30834
 H 1.23803 -1.50389 0.68911
 H -1.74834 -0.76275 0.76092
 H 1.42497 -1.30189 -1.01691
 H -1.85813 -0.47385 -0.93366
 H 2.59351 -0.95405 0.07117
 H -2.72658 0.38898 0.20441
13
bifur_IRC_Distances_noMW_output/new_data/bifur_traj3_Distances point 168
C 1.20712 0.49030 0.07189
 C -0.87231 0.93121 0.06480
 C 0.26596 1.09533 0.64257
 C 1.63596 -0.90660 -0.05488
 C -1.85723 -0.04382 0.02176
 F 2.09104 1.20104 -0.21610
 F -1.39347 1.84355 -0.30315
 H 1.23760 -1.50245 0.69068
 H -1.74718 -0.76123 0.76315
 H 1.42138 -1.30155 -1.01667
 H -1.85440 -0.47494 -0.93284
 H 2.59340 -0.95697 0.06748
 H -2.72790 0.38612 0.20132
13
bifur_IRC_Distances_noMW_output/new_data/bifur_traj3_Distances point 169
C 1.21025 0.49099 0.07230
 C -0.87490 0.93321 0.06462
 C 0.26647 1.09832 0.63241
 C 1.63575 -0.90663 -0.05522
 C -1.85697 -0.04384 0.02179
 F 2.09708 1.19863 -0.20889
 F -1.40012 1.84361 -0.29836
 H 1.23721 -1.50112 0.69211
 H -1.74611 -0.75984 0.76521
 H 1.41810 -1.30123 -1.01644
 H -1.85098 -0.47594 -0.93209
 H 2.59331 -0.95964 0.06409
 H -2.72911 0.38350 0.19848
13
bifur_IRC_Distances_noMW_output/new_data/bifur_traj3_Distances point 170
C 1.21330 0.49166 0.07269
 C -0.87741 0.93517 0.06445
 C 0.26697 1.10124 0.62246
 C 1.63555 -0.90666 -0.05555
 C -1.85672 -0.04387 0.02181
 F 2.10295 1.19627 -0.20183
 F -1.40657 1.84367 -0.29368
 H 1.23682 -1.49984 0.69352
 H -1.74509 -0.75850 0.76722
 H 1.41492 -1.30092 -1.01622
 H -1.84766 -0.47694 -0.93136
 H 2.59322 -0.96223 0.06079
 H -2.73028 0.38095 0.19571
13
bifur_IRC_Distances_noMW_output/new_data/bifur_traj3_Distances point 171
C 1.21640 0.49234 0.07309
 C -0.87997 0.93717 0.06426
 C 0.26749 1.10423 0.61222
 C 1.63534 -0.90669 -0.05589
 C -1.85647 -0.04390 0.02184
 F 2.10895 1.19384 -0.19455
 F -1.41316 1.84375 -0.28887
 H 1.23643 -1.49852 0.69496
 H -1.74404 -0.75713 0.76928
 H 1.41166 -1.30060 -1.01599
 H -1.84427 -0.47796 -0.93061
 H 2.59313 -0.96487 0.05739
 H -2.73148 0.37834 0.19288
13
bifur_IRC_Distances_noMW_output/new_data/bifur_traj3_Distances point 172
C 1.21968 0.49305 0.07350
 C -0.88268 0.93930 0.06405
 C 0.26804 1.10742 0.60133
 C 1.63512 -0.90672 -0.05625
 C -1.85620 -0.04394 0.02186
 F 2.11527 1.19124 -0.18682
 F -1.42012 1.84385 -0.28376
 H 1.23601 -1.49713 0.69648
 H -1.74294 -0.75569 0.77147
 H 1.40823 -1.30025 -1.01574
 H -1.84071 -0.47906 -0.92980
 H 2.59304 -0.96765 0.05380
 H -2.73275 0.37559 0.18988
13
bifur_IRC_Distances_noMW_output/new_data/bifur_traj3_Distances point 173
C 1.22317 0.49380 0.07394
 C -0.88554 0.94157 0.06382
 C 0.26862 1.11082 0.58968
 C 1.63488 -0.90675 -0.05664
 C -1.85592 -0.04398 0.02189
 F 2.12199 1.18846 -0.17854
 F -1.42750 1.84397 -0.27830
 H 1.23556 -1.49565 0.69810
 H -1.74177 -0.75417 0.77381
 H 1.40458 -1.29988 -1.01547
 H -1.83693 -0.48025 -0.92895
 H 2.59295 -0.97060 0.04997
 H -2.73409 0.37267 0.18669
13
bifur_IRC_Distances_noMW_output/new_data/bifur_traj3_Distances point 174
C 1.22686 0.49459 0.07439
 C -0.88859 0.94398 0.06356
 C 0.26926 1.11445 0.57721
 C 1.63464 -0.90678 -0.05705
 C -1.85563 -0.04403 0.02193
 F 2.12911 1.18548 -0.16970
 F -1.43533 1.84411 -0.27246
 H 1.23509 -1.49407 0.69981
 H -1.74054 -0.75256 0.77630
 H 1.40072 -1.29948 -1.01518
 H -1.83292 -0.48152 -0.92803
 H 2.59286 -0.97373 0.04590
 H -2.73552 0.36957 0.18331
13
bifur_IRC_Distances_noMW_output/new_data/bifur_traj3_Distances point 175
C 1.23081 0.49543 0.07486
 C -0.89184 0.94658 0.06328
 C 0.26994 1.11835 0.56378
 C 1.63437 -0.90680 -0.05749
 C -1.85532 -0.04409 0.02197
 F 2.13673 1.18226 -0.16016
 F -1.44370 1.84428 -0.26618
 H 1.23458 -1.49238 0.70165
 H -1.73923 -0.75085 0.77897
 H 1.39658 -1.29904 -1.01485
 H -1.82865 -0.48291 -0.92704
 H 2.59277 -0.97707 0.04153
 H -2.73705 0.36625 0.17968
13
bifur_IRC_Distances_noMW_output/new_data/bifur_traj3_Distances point 176
C 1.23510 0.49633 0.07536
 C -0.89536 0.94942 0.06296
 C 0.27069 1.12261 0.54911
 C 1.63409 -0.90683 -0.05798
 C -1.85499 -0.04417 0.02201
 F 2.14498 1.17873 -0.14975
 F -1.45277 1.84449 -0.25931
 H 1.23402 -1.49054 0.70364
 H -1.73782 -0.74900 0.78187
 H 1.39210 -1.29856 -1.01448
 H -1.82403 -0.48444 -0.92595
 H 2.59268 -0.98068 0.03678
 H -2.73870 0.36264 0.17575
13
bifur_IRC_Distances_noMW_output/new_data/bifur_traj3_Distances point 177
C 1.23510 0.49633 0.07536
 C -0.89536 0.94941 0.06296
 C 0.27069 1.12261 0.54911
 C 1.63409 -0.90683 -0.05798
 C -1.85499 -0.04417 0.02201
 F 2.14498 1.17873 -0.14975
 F -1.45277 1.84449 -0.25931
 H 1.23402 -1.49054 0.70364
 H -1.73782 -0.74900 0.78187
 H 1.39210 -1.29856 -1.01448
 H -1.82403 -0.48444 -0.92595
 H 2.59268 -0.98068 0.03678
 H -2.73870 0.36265 0.17575
13
bifur_IRC_Distances_noMW_output/new_data/bifur_traj3_Distances point 178
C 1.24456 0.49830 0.07641
 C -0.90312 0.95574 0.06221
 C 0.27238 1.13214 0.51628
 C 1.63347 -0.90687 -0.05907
 C -1.85427 -0.04435 0.02210
 F 2.16322 1.17078 -0.12648
 F -1.47280 1.84502 -0.24392
 H 1.23279 -1.48645 0.70801
 H -1.73471 -0.74494 0.78829
 H 1.38219 -1.29748 -1.01359
 H -1.81385 -0.48792 -0.92352
 H 2.59250 -0.98864 0.02625
 H -2.74236 0.35467 0.16703
13
bifur_IRC_Distances_noMW_output/new_data/bifur_traj3_Distances point 179
C 1.24937 0.49928 0.07691
 C -0.90707 0.95898 0.06182
 C 0.27326 1.13704 0.49941
 C 1.63315 -0.90688 -0.05963
 C -1.85391 -0.04445 0.02214
 F 2.17249 1.16667 -0.11455
 F -1.48298 1.84533 -0.23599
 H 1.23216 -1.48435 0.71021
 H -1.73314 -0.74288 0.79153
 H 1.37715 -1.29692 -1.01309
 H -1.80870 -0.48975 -0.92227
 H 2.59242 -0.99268 0.02090
 H -2.74422 0.35061 0.16260
13
bifur_IRC_Distances_noMW_output/new_data/bifur_traj3_Distances point 180
C 1.25417 0.50026 0.07739
 C -0.91100 0.96223 0.06142
 C 0.27415 1.14196 0.48249
 C 1.63284 -0.90689 -0.06018
 C -1.85356 -0.04456 0.02218
 F 2.18173 1.16251 -0.10260
 F -1.49312 1.84566 -0.22801
 H 1.23154 -1.48224 0.71239
 H -1.73158 -0.74083 0.79475
 H 1.37212 -1.29636 -1.01256
 H -1.80358 -0.49160 -0.92101
 H 2.59236 -0.99670 0.01556
 H -2.74607 0.34656 0.15817
13
bifur_IRC_Distances_noMW_output/new_data/bifur_traj3_Distances point 181
C 1.25911 0.50126 0.07785
 C -0.91504 0.96561 0.06101
 C 0.27507 1.14707 0.46497
 C 1.63252 -0.90690 -0.06075
 C -1.85320 -0.04468 0.02222
 F 2.19125 1.15819 -0.09027
 F -1.50355 1.84604 -0.21970
 H 1.23089 -1.48006 0.71462
 H -1.72998 -0.73873 0.79804
 H 1.36694 -1.29577 -1.01198
 H -1.79833 -0.49355 -0.91970
 H 2.59230 -1.00083 0.01008
 H -2.74798 0.34238 0.15362
13
bifur_IRC_Distances_noMW_output/new_data/bifur_traj3_Distances point 182
C 1.26432 0.50230 0.07831
 C -0.91929 0.96918 0.06058
 C 0.27607 1.15248 0.44643
 C 1.63218 -0.90690 -0.06135
 C -1.85283 -0.04482 0.02224
 F 2.20128 1.15357 -0.07726
 F -1.51455 1.84646 -0.21084
 H 1.23022 -1.47775 0.71694
 H -1.72829 -0.73652 0.80147
 H 1.36148 -1.29515 -1.01133
 H -1.79281 -0.49565 -0.91833
 H 2.59224 -1.00518 0.00433
 H -2.75000 0.33797 0.14882
13
bifur_IRC_Distances_noMW_output/new_data/bifur_traj3_Distances point 183
C 1.26969 0.50337 0.07873
 C -0.92367 0.97289 0.06014
 C 0.27710 1.15810 0.42728
 C 1.63183 -0.90690 -0.06197
 C -1.85246 -0.04497 0.02226
 F 2.21160 1.14877 -0.06389
 F -1.52587 1.84693 -0.20161
 H 1.22952 -1.47534 0.71930
 H -1.72656 -0.73424 0.80495
 H 1.35584 -1.29451 -1.01061
 H -1.78716 -0.49785 -0.91691
 H 2.59220 -1.00966 -0.00156
 H -2.75208 0.33342 0.14388
13
bifur_IRC_Distances_noMW_output/new_data/bifur_traj3_Distances point 184
C 1.27495 0.50440 0.07911
 C -0.92796 0.97654 0.05973
 C 0.27814 1.16364 0.40847
 C 1.63150 -0.90689 -0.06256
 C -1.85210 -0.04512 0.02225
 F 2.22173 1.14401 -0.05084
 F -1.53697 1.84741 -0.19242
 H 1.22885 -1.47296 0.72160
 H -1.72486 -0.73200 0.80830
 H 1.35031 -1.29388 -1.00984
 H -1.78163 -0.50006 -0.91554
 H 2.59216 -1.01404 -0.00728
 H -2.75412 0.32895 0.13903
13
bifur_IRC_Distances_noMW_output/new_data/bifur_traj3_Distances point 185
C 1.28007 0.50540 0.07942
 C -0.93212 0.98011 0.05935
 C 0.27915 1.16905 0.39019
 C 1.63117 -0.90687 -0.06312
 C -1.85175 -0.04528 0.02223
 F 2.23156 1.13934 -0.03825
 F -1.54774 1.84791 -0.18336
 H 1.22820 -1.47063 0.72380
 H -1.72321 -0.72982 0.81149
 H 1.34493 -1.29327 -1.00905
 H -1.77630 -0.50225 -0.91423
 H 2.59214 -1.01830 -0.01279
 H -2.75610 0.32461 0.13433
13
bifur_IRC_Distances_noMW_output/new_data/bifur_traj3_Distances point 186
C 1.28516 0.50639 0.07967
 C -0.93626 0.98369 0.05901
 C 0.28018 1.17446 0.37201
 C 1.63085 -0.90686 -0.06367
 C -1.85141 -0.04544 0.02218
 F 2.24135 1.13466 -0.02585
 F -1.55846 1.84843 -0.17419
 H 1.22756 -1.46829 0.72598
 H -1.72157 -0.72765 0.81459
 H 1.33956 -1.29266 -1.00821
 H -1.77101 -0.50448 -0.91295
 H 2.59212 -1.02254 -0.01819
 H -2.75808 0.32028 0.12964
13
bifur_IRC_Distances_noMW_output/new_data/bifur_traj3_Distances point 187
C 1.29038 0.50740 0.07988
 C -0.94050 0.98737 0.05869
 C 0.28124 1.18004 0.35342
 C 1.63052 -0.90684 -0.06421
 C -1.85107 -0.04562 0.02210
 F 2.25140 1.12981 -0.01331
 F -1.56946 1.84899 -0.16462
 H 1.22692 -1.46586 0.72819
 H -1.71987 -0.72541 0.81768
 H 1.33404 -1.29204 -1.00729
 H -1.76562 -0.50680 -0.91169
 H 2.59211 -1.02689 -0.02365
 H -2.76010 0.31584 0.12482
13
bifur_IRC_Distances_noMW_output/new_data/bifur_traj3_Distances point 188
C 1.29038 0.50740 0.07988
 C -0.94050 0.98737 0.05869
 C 0.28124 1.18004 0.35341
 C 1.63052 -0.90684 -0.06421
 C -1.85107 -0.04562 0.02210
 F 2.25140 1.12981 -0.01331
 F -1.56946 1.84899 -0.16462
 H 1.22692 -1.46586 0.72819
 H -1.71987 -0.72541 0.81768
 H 1.33404 -1.29204 -1.00729
 H -1.76562 -0.50680 -0.91169
 H 2.59211 -1.02689 -0.02365
 H -2.76010 0.31584 0.12482
13
bifur_IRC_Distances_noMW_output/new_data/bifur_traj3_Distances point 189
C 1.30160 0.50954 0.08006
 C -0.94958 0.99534 0.05822
 C 0.28356 1.19208 0.31378
 C 1.62982 -0.90678 -0.06528
 C -1.85036 -0.04601 0.02179
 F 2.27296 1.11932 0.01278
 F -1.59304 1.85026 -0.14337
 H 1.22559 -1.46058 0.73292
 H -1.71621 -0.72057 0.82397
 H 1.32214 -1.29073 -1.00513
 H -1.75416 -0.51194 -0.90920
 H 2.59212 -1.03623 -0.03501
 H -2.76446 0.30629 0.11445
13
bifur_IRC_Distances_noMW_output/new_data/bifur_traj3_Distances point 190
C 1.30748 0.51066 0.08001
 C -0.95434 0.99954 0.05811
 C 0.28480 1.19843 0.29321
 C 1.62946 -0.90675 -0.06578
 C -1.85000 -0.04622 0.02155
 F 2.28429 1.11377 0.02590
 F -1.60540 1.85095 -0.13177
 H 1.22493 -1.45775 0.73541
 H -1.71426 -0.71800 0.82707
 H 1.31587 -1.29006 -1.00388
 H -1.74822 -0.51472 -0.90805
 H 2.59214 -1.04113 -0.04072
 H -2.76674 0.30127 0.10898
13
bifur_IRC_Distances_noMW_output/new_data/bifur_traj3_Distances point 191
C 1.31332 0.51177 0.07983
 C -0.95905 1.00373 0.05810
 C 0.28603 1.20473 0.27301
 C 1.62910 -0.90671 -0.06623
 C -1.84964 -0.04644 0.02123
 F 2.29552 1.10825 0.03842
 F -1.61766 1.85166 -0.11992
 H 1.22430 -1.45492 0.73790
 H -1.71231 -0.71542 0.82997
 H 1.30961 -1.28940 -1.00258
 H -1.74237 -0.51752 -0.90705
 H 2.59217 -1.04601 -0.04620
 H -2.76901 0.29629 0.10352
13
bifur_IRC_Distances_noMW_output/new_data/bifur_traj3_Distances point 192
C 1.31901 0.51284 0.07955
 C -0.96363 1.00782 0.05822
 C 0.28724 1.21088 0.25355
 C 1.62875 -0.90668 -0.06660
 C -1.84931 -0.04665 0.02085
 F 2.30647 1.10286 0.05008
 F -1.62959 1.85237 -0.10800
 H 1.22371 -1.45213 0.74036
 H -1.71038 -0.71289 0.83264
 H 1.30349 -1.28878 -1.00124
 H -1.73674 -0.52031 -0.90623
 H 2.59220 -1.05077 -0.05134
 H -2.77123 0.29143 0.09816
13
bifur_IRC_Distances_noMW_output/new_data/bifur_traj3_Distances point 193
C 1.32456 0.51389 0.07914
 C -0.96810 1.01183 0.05847
 C 0.28843 1.21688 0.23479
 C 1.62841 -0.90664 -0.06691
 C -1.84898 -0.04686 0.02040
 F 2.31717 1.09760 0.06092
 F -1.64124 1.85307 -0.09597
 H 1.22317 -1.44938 0.74280
 H -1.70848 -0.71040 0.83508
 H 1.29749 -1.28818 -0.99987
 H -1.73128 -0.52307 -0.90559
 H 2.59224 -1.05542 -0.05615
 H -2.77339 0.28669 0.09288
13
bifur_IRC_Distances_noMW_output/new_data/bifur_traj3_Distances point 194
C 1.32998 0.51490 0.07863
 C -0.97246 1.01575 0.05884
 C 0.28959 1.22273 0.21674
 C 1.62808 -0.90661 -0.06714
 C -1.84867 -0.04707 0.01988
 F 2.32761 1.09247 0.07092
 F -1.65259 1.85376 -0.08384
 H 1.22268 -1.44666 0.74524
 H -1.70659 -0.70793 0.83731
 H 1.29160 -1.28762 -0.99848
 H -1.72602 -0.52581 -0.90512
 H 2.59228 -1.05998 -0.06064
 H -2.77550 0.28206 0.08768
13
bifur_IRC_Distances_noMW_output/new_data/bifur_traj3_Distances point 195
C 1.33508 0.51586 0.07803
 C -0.97654 1.01944 0.05931
 C 0.29069 1.22822 0.20003
 C 1.62777 -0.90657 -0.06731
 C -1.84839 -0.04727 0.01931
 F 2.33743 1.08766 0.07975
 F -1.66324 1.85442 -0.07209
 H 1.22224 -1.44409 0.74759
 H -1.70479 -0.70560 0.83924
 H 1.28604 -1.28709 -0.99712
 H -1.72112 -0.52842 -0.90485
 H 2.59233 -1.06427 -0.06465
 H -2.77749 0.27772 0.08276
13
bifur_IRC_Distances_noMW_output/new_data/bifur_traj3_Distances point 196
C 1.33963 0.51672 0.07740
 C -0.98020 1.02275 0.05983
 C 0.29166 1.23312 0.18529
 C 1.62749 -0.90655 -0.06740
 C -1.84814 -0.04744 0.01875
 F 2.34623 1.08336 0.08720
 F -1.67277 1.85501 -0.06127
 H 1.22188 -1.44176 0.74974
 H -1.70316 -0.70349 0.84085
 H 1.28104 -1.28663 -0.99587
 H -1.71677 -0.53078 -0.90473
 H 2.59237 -1.06813 -0.06808
 H -2.77927 0.27382 0.07830
13
bifur_IRC_Distances_noMW_output/new_data/bifur_traj3_Distances point 197
C 1.34372 0.51748 0.07677
 C -0.98347 1.02572 0.06039
 C 0.29253 1.23751 0.17224
 C 1.62725 -0.90652 -0.06744
 C -1.84792 -0.04760 0.01819
 F 2.35413 1.07952 0.09349
 F -1.68131 1.85555 -0.05133
 H 1.22158 -1.43966 0.75170
 H -1.70168 -0.70158 0.84219
 H 1.27655 -1.28623 -0.99472
 H -1.71291 -0.53292 -0.90473
 H 2.59241 -1.07159 -0.07102
 H -2.78087 0.27033 0.07428
13
bifur_IRC_Distances_noMW_output/new_data/bifur_traj3_Distances point 198
C 1.34753 0.51819 0.07612
 C -0.98651 1.02849 0.06097
 C 0.29334 1.24158 0.16026
 C 1.62702 -0.90650 -0.06745
 C -1.84771 -0.04775 0.01762
 F 2.36148 1.07595 0.09903
 F -1.68925 1.85606 -0.04188
 H 1.22131 -1.43770 0.75357
 H -1.70029 -0.69979 0.84335
 H 1.27234 -1.28586 -0.99362
 H -1.70935 -0.53493 -0.90482
 H 2.59245 -1.07482 -0.07365
 H -2.78236 0.26708 0.07051
13
bifur_IRC_Distances_noMW_output/new_data/bifur_traj3_Distances point 199
C 1.34753 0.51819 0.07612
 C -0.98651 1.02849 0.06097
 C 0.29334 1.24158 0.16026
 C 1.62702 -0.90650 -0.06745
 C -1.84771 -0.04775 0.01762
 F 2.36148 1.07595 0.09903
 F -1.68925 1.85606 -0.04188
 H 1.22131 -1.43770 0.75357
 H -1.70029 -0.69979 0.84335
 H 1.27234 -1.28586 -0.99362
 H -1.70935 -0.53493 -0.90482
 H 2.59245 -1.07482 -0.07365
 H -2.78236 0.26708 0.07051
13
bifur_IRC_Distances_noMW_output/new_data/bifur_traj3_Distances point 200
C 1.35502 0.51960 0.07468
 C -0.99250 1.03395 0.06231
 C 0.29492 1.24957 0.13711
 C 1.62658 -0.90646 -0.06736
 C -1.84732 -0.04804 0.01639
 F 2.37599 1.06895 0.10902
 F -1.70486 1.85707 -0.02275
 H 1.22084 -1.43379 0.75733
 H -1.69751 -0.69624 0.84540
 H 1.26402 -1.28513 -0.99141
 H -1.70240 -0.53894 -0.90523
 H 2.59254 -1.08121 -0.07850
 H -2.78531 0.26067 0.06303
13
bifur_IRC_Distances_noMW_output/new_data/bifur_traj3_Distances point 201
C 1.35878 0.52030 0.07388
 C -0.99550 1.03670 0.06306
 C 0.29571 1.25357 0.12570
 C 1.62635 -0.90644 -0.06728
 C -1.84713 -0.04819 0.01572
 F 2.38329 1.06544 0.11361
 F -1.71269 1.85759 -0.01290
 H 1.22062 -1.43182 0.75926
 H -1.69610 -0.69443 0.84631
 H 1.25983 -1.28477 -0.99027
 H -1.69894 -0.54097 -0.90555
 H 2.59258 -1.08443 -0.08079
 H -2.78679 0.25745 0.05924
13
bifur_IRC_Distances_noMW_output/new_data/bifur_traj3_Distances point 202
C 1.36240 0.52097 0.07307
 C -0.99839 1.03934 0.06384
 C 0.29646 1.25740 0.11490
 C 1.62614 -0.90642 -0.06716
 C -1.84696 -0.04833 0.01504
 F 2.39030 1.06208 0.11776
 F -1.72021 1.85810 -0.00332
 H 1.22043 -1.42991 0.76114
 H -1.69473 -0.69270 0.84711
 H 1.25579 -1.28442 -0.98917
 H -1.69565 -0.54294 -0.90591
 H 2.59263 -1.08754 -0.08290
 H -2.78823 0.25435 0.05560
13
bifur_IRC_Distances_noMW_output/new_data/bifur_traj3_Distances point 203
C 1.36586 0.52162 0.07227
 C -1.00114 1.04188 0.06462
 C 0.29718 1.26106 0.10470
 C 1.62594 -0.90640 -0.06703
 C -1.84679 -0.04847 0.01436
 F 2.39703 1.05887 0.12151
 F -1.72739 1.85860 0.00595
 H 1.22026 -1.42808 0.76295
 H -1.69341 -0.69103 0.84782
 H 1.25191 -1.28408 -0.98810
 H -1.69251 -0.54483 -0.90632
 H 2.59267 -1.09051 -0.08483
 H -2.78960 0.25138 0.05210
13
bifur_IRC_Distances_noMW_output/new_data/bifur_traj3_Distances point 204
C 1.36926 0.52225 0.07145
 C -1.00384 1.04437 0.06543
 C 0.29787 1.26463 0.09483
 C 1.62575 -0.90638 -0.06689
 C -1.84663 -0.04861 0.01368
 F 2.40362 1.05573 0.12499
 F -1.73443 1.85910 0.01511
 H 1.22010 -1.42628 0.76474
 H -1.69211 -0.68939 0.84846
 H 1.24810 -1.28375 -0.98705
 H -1.68945 -0.54670 -0.90675
 H 2.59272 -1.09344 -0.08666
 H -2.79096 0.24846 0.04868
13
bifur_IRC_Distances_noMW_output/new_data/bifur_traj3_Distances point 205
C 1.37266 0.52288 0.07061
 C -1.00655 1.04687 0.06626
 C 0.29856 1.26820 0.08507
 C 1.62555 -0.90636 -0.06672
 C -1.84647 -0.04874 0.01297
 F 2.41024 1.05258 0.12829
 F -1.74147 1.85961 0.02436
 H 1.21995 -1.42447 0.76654
 H -1.69081 -0.68774 0.84904
 H 1.24428 -1.28341 -0.98600
 H -1.68640 -0.54858 -0.90722
 H 2.59277 -1.09637 -0.08843
 H -2.79232 0.24554 0.04524
13
bifur_IRC_Distances_noMW_output/new_data/bifur_traj3_Distances point 206
C 1.37610 0.52351 0.06974
 C -1.00928 1.04940 0.06712
 C 0.29926 1.27179 0.07534
 C 1.62536 -0.90634 -0.06655
 C -1.84631 -0.04888 0.01224
 F 2.41694 1.04940 0.13146
 F -1.74858 1.86014 0.03373
 H 1.21980 -1.42263 0.76836
 H -1.68948 -0.68607 0.84959
 H 1.24042 -1.28306 -0.98493
 H -1.68333 -0.55048 -0.90773
 H 2.59282 -1.09935 -0.09015
 H -2.79370 0.24258 0.04178
13
bifur_IRC_Distances_noMW_output/new_data/bifur_traj3_Distances point 207
C 1.37953 0.52414 0.06886
 C -1.01200 1.05193 0.06801
 C 0.29994 1.27537 0.06576
 C 1.62516 -0.90632 -0.06635
 C -1.84616 -0.04903 0.01150
 F 2.42362 1.04624 0.13447
 F -1.75566 1.86068 0.04310
 H 1.21966 -1.42080 0.77018
 H -1.68816 -0.68441 0.85008
 H 1.23656 -1.28271 -0.98387
 H -1.68029 -0.55239 -0.90827
 H 2.59287 -1.10232 -0.09181
 H -2.79508 0.23961 0.03835
13
bifur_IRC_Distances_noMW_output/new_data/bifur_traj3_Distances point 208
C 1.38286 0.52475 0.06800
 C -1.01464 1.05439 0.06888
 C 0.30060 1.27883 0.05660
 C 1.62498 -0.90630 -0.06616
 C -1.84602 -0.04917 0.01077
 F 2.43012 1.04316 0.13727
 F -1.76252 1.86123 0.05219
 H 1.21953 -1.41901 0.77194
 H -1.68688 -0.68280 0.85053
 H 1.23282 -1.28236 -0.98285
 H -1.67734 -0.55426 -0.90881
 H 2.59293 -1.10521 -0.09338
 H -2.79643 0.23673 0.03503
13
bifur_IRC_Distances_noMW_output/new_data/bifur_traj3_Distances point 209
C 1.38600 0.52532 0.06718
 C -1.01713 1.05672 0.06970
 C 0.30122 1.28209 0.04807
 C 1.62480 -0.90628 -0.06597
 C -1.84589 -0.04930 0.01007
 F 2.43625 1.04026 0.13981
 F -1.76899 1.86176 0.06075
 H 1.21941 -1.41733 0.77359
 H -1.68568 -0.68127 0.85091
 H 1.22929 -1.28202 -0.98189
 H -1.67457 -0.55602 -0.90933
 H 2.59298 -1.10794 -0.09482
 H -2.79771 0.23401 0.03192
13
bifur_IRC_Distances_noMW_output/new_data/bifur_traj3_Distances point 210
C 1.38600 0.52532 0.06718
 C -1.01713 1.05672 0.06970
 C 0.30122 1.28209 0.04807
 C 1.62480 -0.90628 -0.06597
 C -1.84589 -0.04930 0.01007
 F 2.43625 1.04026 0.13981
 F -1.76899 1.86176 0.06075
 H 1.21941 -1.41733 0.77359
 H -1.68568 -0.68127 0.85091
 H 1.22929 -1.28202 -0.98189
 H -1.67457 -0.55602 -0.90933
 H 2.59298 -1.10794 -0.09482
 H -2.79771 0.23401 0.03192
13
bifur_IRC_Distances_noMW_output/new_data/bifur_traj3_Distances point 211
C 1.39160 0.52633 0.06573
 C -1.02156 1.06088 0.07118
 C 0.30232 1.28786 0.03316
 C 1.62450 -0.90624 -0.06562
 C -1.84567 -0.04955 0.00882
 F 2.44718 1.03509 0.14414
 F -1.78048 1.86275 0.07589
 H 1.21921 -1.41432 0.77651
 H -1.68353 -0.67857 0.85153
 H 1.22300 -1.28139 -0.98022
 H -1.66965 -0.55917 -0.91027
 H 2.59309 -1.11282 -0.09730
 H -2.80000 0.22915 0.02645
13
bifur_IRC_Distances_noMW_output/new_data/bifur_traj3_Distances point 212
C 1.39281 0.53024 -0.06325
 C -1.02413 1.06449 0.00539
 C 0.30289 1.29008 0.03722
 C 1.62486 -0.90759 -0.01479
 C -1.84542 -0.05009 0.02445
 F 2.44923 1.04049 -0.13691
 F -1.78577 1.86401 0.05269
 H 1.20324 -1.36826 -0.87626
 H -1.69898 -0.63123 -0.85473
 H 1.23817 -1.33156 0.88522
 H -1.65003 -0.60983 0.91086
 H 2.59397 -1.11728 -0.01183
 H -2.80083 0.22654 0.04194
13
bifur_IRC_Distances_noMW_output/new_data/bifur_traj3_Distances point 213
C 1.39497 0.53063 -0.06188
 C -1.02580 1.06612 0.00568
 C 0.30341 1.29192 0.04412
 C 1.62473 -0.90758 -0.01535
 C -1.84534 -0.05021 0.02440
 F 2.45342 1.03870 -0.13707
 F -1.79022 1.86470 0.04842
 H 1.20335 -1.36626 -0.87825
 H -1.69797 -0.62937 -0.85592
 H 1.23553 -1.33212 0.88374
 H -1.64840 -0.61187 0.91013
 H 2.59401 -1.11922 -0.01141
 H -2.80168 0.22457 0.04339
13
bifur_IRC_Distances_noMW_output/new_data/bifur_traj3_Distances point 214
C 1.39682 0.53096 -0.06071
 C -1.02723 1.06751 0.00594
 C 0.30386 1.29348 0.04997
 C 1.62462 -0.90757 -0.01583
 C -1.84527 -0.05031 0.02435
 F 2.45699 1.03716 -0.13719
 F -1.79401 1.86530 0.04480
 H 1.20343 -1.36456 -0.87993
 H -1.69711 -0.62780 -0.85693
 H 1.23327 -1.33259 0.88248
 H -1.64702 -0.61362 0.90951
 H 2.59405 -1.12087 -0.01106
 H -2.80241 0.22290 0.04460
13
bifur_IRC_Distances_noMW_output/new_data/bifur_traj3_Distances point 215
C 1.39846 0.53125 -0.05968
 C -1.02851 1.06875 0.00617
 C 0.30425 1.29486 0.05515
 C 1.62453 -0.90755 -0.01625
 C -1.84521 -0.05040 0.02431
 F 2.46017 1.03580 -0.13730
 F -1.79738 1.86585 0.04160
 H 1.20351 -1.36304 -0.88143
 H -1.69634 -0.62639 -0.85781
 H 1.23127 -1.33300 0.88137
 H -1.64578 -0.61517 0.90895
 H 2.59409 -1.12235 -0.01075
 H -2.80306 0.22139 0.04568
13
bifur_IRC_Distances_noMW_output/new_data/bifur_traj3_Distances point 216
C 1.40006 0.53153 -0.05868
 C -1.02975 1.06996 0.00639
 C 0.30463 1.29619 0.06015
 C 1.62444 -0.90754 -0.01666
 C -1.84515 -0.05049 0.02427
 F 2.46327 1.03447 -0.13741
 F -1.80066 1.86639 0.03850
 H 1.20359 -1.36156 -0.88287
 H -1.69560 -0.62503 -0.85867
 H 1.22932 -1.33340 0.88030
 H -1.64458 -0.61667 0.90841
 H 2.59412 -1.12378 -0.01046
 H -2.80370 0.21993 0.04671
13
bifur_IRC_Distances_noMW_output/new_data/bifur_traj3_Distances point 217
C 1.40175 0.53182 -0.05762
 C -1.03105 1.07124 0.00664
 C 0.30503 1.29759 0.06541
 C 1.62434 -0.90753 -0.01709
 C -1.84510 -0.05058 0.02423
 F 2.46655 1.03306 -0.13752
 F -1.80412 1.86697 0.03525
 H 1.20367 -1.36000 -0.88438
 H -1.69482 -0.62360 -0.85956
 H 1.22727 -1.33381 0.87917
 H -1.64331 -0.61826 0.90784
 H 2.59416 -1.12530 -0.01016
 H -2.80437 0.21838 0.04779
13
bifur_IRC_Distances_noMW_output/new_data/bifur_traj3_Distances point 218
C 1.40368 0.53216 -0.05643
 C -1.03254 1.07270 0.00691
 C 0.30547 1.29918 0.07136
 C 1.62423 -0.90751 -0.01758
 C -1.84503 -0.05069 0.02419
 F 2.47028 1.03146 -0.13766
 F -1.80806 1.86765 0.03158
 H 1.20376 -1.35823 -0.88609
 H -1.69393 -0.62197 -0.86057
 H 1.22493 -1.33426 0.87790
 H -1.64186 -0.62007 0.90720
 H 2.59420 -1.12703 -0.00982
 H -2.80514 0.21662 0.04901
13
bifur_IRC_Distances_noMW_output/new_data/bifur_traj3_Distances point 219
C 1.40600 0.53256 -0.05501
 C -1.03434 1.07447 0.00726
 C 0.30601 1.30109 0.07848
 C 1.62410 -0.90749 -0.01816
 C -1.84495 -0.05083 0.02413
 F 2.47479 1.02952 -0.13782
 F -1.81280 1.86848 0.02721
 H 1.20386 -1.35609 -0.88813
 H -1.69287 -0.62001 -0.86178
 H 1.22213 -1.33480 0.87639
 H -1.64011 -0.62225 0.90642
 H 2.59426 -1.12911 -0.00942
 H -2.80607 0.21448 0.05045
13
bifur_IRC_Distances_noMW_output/new_data/bifur_traj3_Distances point 220
C 1.40883 0.53303 -0.05330
 C -1.03652 1.07662 0.00769
 C 0.30665 1.30339 0.08706
 C 1.62395 -0.90746 -0.01886
 C -1.84486 -0.05099 0.02406
 F 2.48028 1.02716 -0.13804
 F -1.81856 1.86951 0.02196
 H 1.20398 -1.35349 -0.89059
 H -1.69158 -0.61764 -0.86323
 H 1.21871 -1.33544 0.87457
 H -1.63799 -0.62490 0.90547
 H 2.59433 -1.13166 -0.00895
 H -2.80721 0.21187 0.05218
13
bifur_IRC_Distances_noMW_output/new_data/bifur_traj3_Distances point 221
C 1.40883 0.53303 -0.05330
 C -1.03652 1.07662 0.00769
 C 0.30665 1.30339 0.08706
 C 1.62395 -0.90746 -0.01886
 C -1.84486 -0.05099 0.02406
 F 2.48028 1.02716 -0.13805
 F -1.81856 1.86951 0.02196
 H 1.20398 -1.35349 -0.89059
 H -1.69158 -0.61764 -0.86323
 H 1.21871 -1.33544 0.87457
 H -1.63799 -0.62490 0.90547
 H 2.59433 -1.13166 -0.00895
 H -2.80721 0.21187 0.05218
13
bifur_IRC_Distances_noMW_output/new_data/bifur_traj3_Distances point 222
C 1.41545 0.53414 -0.04939
 C -1.04164 1.08168 0.00875
 C 0.30813 1.30871 0.10680
 C 1.62359 -0.90739 -0.02046
 C -1.84467 -0.05139 0.02389
 F 2.49315 1.02160 -0.13867
 F -1.83201 1.87205 0.01002
 H 1.20425 -1.34744 -0.89621
 H -1.68860 -0.61214 -0.86658
 H 1.21076 -1.33685 0.87042
 H -1.63299 -0.63106 0.90324
 H 2.59449 -1.13763 -0.00788
 H -2.80992 0.20571 0.05607
13
bifur_IRC_Distances_noMW_output/new_data/bifur_traj3_Distances point 223
C 1.41884 0.53469 -0.04743
 C -1.04426 1.08429 0.00932
 C 0.30887 1.31141 0.11675
 C 1.62341 -0.90735 -0.02125
 C -1.84457 -0.05160 0.02379
 F 2.49977 1.01874 -0.13906
 F -1.83890 1.87340 0.00410
 H 1.20438 -1.34434 -0.89903
 H -1.68710 -0.60934 -0.86827
 H 1.20670 -1.33753 0.86836
 H -1.63041 -0.63421 0.90209
 H 2.59458 -1.14070 -0.00735
 H -2.81132 0.20253 0.05798
13
bifur_IRC_Distances_noMW_output/new_data/bifur_traj3_Distances point 224
C 1.42219 0.53523 -0.04555
 C -1.04684 1.08686 0.00991
 C 0.30960 1.31404 0.12641
 C 1.62324 -0.90730 -0.02202
 C -1.84449 -0.05182 0.02368
 F 2.50628 1.01591 -0.13951
 F -1.84566 1.87477 -0.00158
 H 1.20449 -1.34130 -0.90176
 H -1.68563 -0.60661 -0.86992
 H 1.20273 -1.33816 0.86638
 H -1.62788 -0.63730 0.90097
 H 2.59468 -1.14372 -0.00683
 H -2.81271 0.19939 0.05981
13
bifur_IRC_Distances_noMW_output/new_data/bifur_traj3_Distances point 225
C 1.42542 0.53575 -0.04376
 C -1.04934 1.08936 0.01051
 C 0.31029 1.31657 0.13564
 C 1.62307 -0.90726 -0.02275
 C -1.84441 -0.05202 0.02358
 F 2.51259 1.01317 -0.14000
 F -1.85219 1.87613 -0.00694
 H 1.20460 -1.33837 -0.90435
 H -1.68423 -0.60399 -0.87151
 H 1.19889 -1.33875 0.86451
 H -1.62541 -0.64028 0.89987
 H 2.59477 -1.14666 -0.00634
 H -2.81406 0.19634 0.06153
13
bifur_IRC_Distances_noMW_output/new_data/bifur_traj3_Distances point 226
C 1.42848 0.53623 -0.04210
 C -1.05170 1.09173 0.01109
 C 0.31093 1.31894 0.14426
 C 1.62292 -0.90721 -0.02342
 C -1.84433 -0.05223 0.02347
 F 2.51857 1.01058 -0.14052
 F -1.85836 1.87744 -0.01187
 H 1.20469 -1.33560 -0.90677
 H -1.68292 -0.60152 -0.87300
 H 1.19528 -1.33928 0.86279
 H -1.62308 -0.64308 0.89884
 H 2.59486 -1.14943 -0.00588
 H -2.81535 0.19345 0.06310
13
bifur_IRC_Distances_noMW_output/new_data/bifur_traj3_Distances point 227
C 1.43130 0.53667 -0.04061
 C -1.05386 1.09391 0.01165
 C 0.31152 1.32110 0.15210
 C 1.62278 -0.90716 -0.02402
 C -1.84427 -0.05241 0.02336
 F 2.52406 1.00818 -0.14105
 F -1.86402 1.87867 -0.01628
 H 1.20476 -1.33307 -0.90895
 H -1.68173 -0.59927 -0.87437
 H 1.19198 -1.33975 0.86125
 H -1.62093 -0.64565 0.89790
 H 2.59495 -1.15198 -0.00546
 H -2.81654 0.19078 0.06450
13
bifur_IRC_Distances_noMW_output/new_data/bifur_traj3_Distances point 228
C 1.43379 0.53706 -0.03930
 C -1.05579 1.09585 0.01216
 C 0.31204 1.32301 0.15899
 C 1.62266 -0.90712 -0.02455
 C -1.84422 -0.05258 0.02326
 F 2.52894 1.00605 -0.14156
 F -1.86904 1.87978 -0.02011
 H 1.20482 -1.33083 -0.91087
 H -1.68068 -0.59728 -0.87559
 H 1.18905 -1.34015 0.85991
 H -1.61902 -0.64793 0.89706
 H 2.59503 -1.15425 -0.00508
 H -2.81760 0.18840 0.06571
13
bifur_IRC_Distances_noMW_output/new_data/bifur_traj3_Distances point 229
C 1.43594 0.53739 -0.03820
 C -1.05744 1.09752 0.01260
 C 0.31248 1.32464 0.16485
 C 1.62256 -0.90709 -0.02500
 C -1.84418 -0.05273 0.02317
 F 2.53313 1.00422 -0.14203
 F -1.87334 1.88075 -0.02334
 H 1.20487 -1.32890 -0.91250
 H -1.67978 -0.59558 -0.87663
 H 1.18655 -1.34048 0.85878
 H -1.61737 -0.64988 0.89633
 H 2.59510 -1.15621 -0.00477
 H -2.81851 0.18636 0.06672
13
bifur_IRC_Distances_noMW_output/new_data/bifur_traj3_Distances point 230
C 1.43770 0.53765 -0.03731
 C -1.05880 1.09889 0.01298
 C 0.31284 1.32597 0.16963
 C 1.62248 -0.90705 -0.02535
 C -1.84414 -0.05285 0.02310
 F 2.53658 1.00272 -0.14244
 F -1.87688 1.88156 -0.02594
 H 1.20491 -1.32733 -0.91382
 H -1.67905 -0.59419 -0.87749
 H 1.18449 -1.34074 0.85787
 H -1.61602 -0.65148 0.89574
 H 2.59516 -1.15781 -0.00451
 H -2.81927 0.18467 0.06754
13
bifur_IRC_Distances_noMW_output/new_data/bifur_traj3_Distances point 231
C 1.43906 0.53786 -0.03663
 C -1.05984 1.09994 0.01327
 C 0.31312 1.32699 0.17328
 C 1.62241 -0.90703 -0.02563
 C -1.84412 -0.05294 0.02304
 F 2.53923 1.00156 -0.14277
 F -1.87959 1.88218 -0.02790
 H 1.20494 -1.32612 -0.91483
 H -1.67850 -0.59313 -0.87815
 H 1.18292 -1.34094 0.85718
 H -1.61498 -0.65271 0.89529
 H 2.59520 -1.15904 -0.00431
 H -2.81985 0.18338 0.06815
13
bifur_IRC_Distances_noMW_output/new_data/bifur_traj3_Distances point 232
C 1.43906 0.53786 -0.03663
 C -1.05984 1.09994 0.01327
 C 0.31312 1.32699 0.17328
 C 1.62241 -0.90703 -0.02563
 C -1.84412 -0.05294 0.02304
 F 2.53923 1.00156 -0.14277
 F -1.87959 1.88218 -0.02790
 H 1.20494 -1.32612 -0.91483
 H -1.67850 -0.59313 -0.87815
 H 1.18292 -1.34094 0.85718
 H -1.61498 -0.65271 0.89529
 H 2.59520 -1.15904 -0.00431
 H -2.81985 0.18338 0.06815
13
bifur_IRC_Distances_noMW_output/new_data/bifur_traj3_Distances point 233
C 1.44050 0.53808 -0.03592
 C -1.06095 1.10107 0.01359
 C 0.31341 1.32808 0.17713
 C 1.62234 -0.90700 -0.02591
 C -1.84410 -0.05304 0.02297
 F 2.54204 1.00033 -0.14313
 F -1.88247 1.88285 -0.02996
 H 1.20496 -1.32484 -0.91589
 H -1.67791 -0.59201 -0.87885
 H 1.18125 -1.34114 0.85646
 H -1.61387 -0.65401 0.89481
 H 2.59525 -1.16035 -0.00410
 H -2.82047 0.18200 0.06880
13
bifur_IRC_Distances_noMW_output/new_data/bifur_traj3_Distances point 234
C 1.44071 0.53811 -0.03581
 C -1.06111 1.10124 0.01364
 C 0.31346 1.32824 0.17771
 C 1.62233 -0.90700 -0.02596
 C -1.84409 -0.05306 0.02296
 F 2.54246 1.00014 -0.14319
 F -1.88290 1.88295 -0.03027
 H 1.20496 -1.32464 -0.91605
 H -1.67782 -0.59184 -0.87895
 H 1.18100 -1.34117 0.85635
 H -1.61370 -0.65421 0.89474
 H 2.59526 -1.16055 -0.00407
 H -2.82056 0.18179 0.06889
13
bifur_IRC_Distances_noMW_output/new_data/bifur_traj3_Distances point 235
C 1.44072 0.53811 -0.03580
 C -1.06112 1.10125 0.01364
 C 0.31346 1.32825 0.17775
 C 1.62233 -0.90700 -0.02596
 C -1.84409 -0.05306 0.02296
 F 2.54249 1.00013 -0.14319
 F -1.88293 1.88295 -0.03029
 H 1.20497 -1.32463 -0.91606
 H -1.67782 -0.59183 -0.87896
 H 1.18099 -1.34117 0.85634
 H -1.61369 -0.65422 0.89473
 H 2.59526 -1.16056 -0.00406
 H -2.82057 0.18178 0.06890
13
bifur_IRC_Distances_noMW_output/new_data/bifur_traj3_Distances point 236
C 1.44062 0.53809 -0.03586
 C -1.06104 1.10116 0.01362
 C 0.31344 1.32817 0.17746
 C 1.62234 -0.90700 -0.02594
 C -1.84409 -0.05305 0.02296
 F 2.54228 1.00022 -0.14316
 F -1.88271 1.88290 -0.03013
 H 1.20496 -1.32473 -0.91598
 H -1.67786 -0.59191 -0.87891
 H 1.18111 -1.34116 0.85640
 H -1.61377 -0.65412 0.89477
 H 2.59526 -1.16046 -0.00408
 H -2.82052 0.18188 0.06885
13
bifur_IRC_Distances_noMW_output/new_data/bifur_traj3_Distances point 237
C 1.44047 0.53807 -0.03593
 C -1.06092 1.10104 0.01358
 C 0.31341 1.32805 0.17705
 C 1.62235 -0.90700 -0.02591
 C -1.84410 -0.05304 0.02297
 F 2.54198 1.00035 -0.14312
 F -1.88241 1.88283 -0.02992
 H 1.20496 -1.32486 -0.91587
 H -1.67792 -0.59203 -0.87883
 H 1.18129 -1.34114 0.85647
 H -1.61389 -0.65398 0.89482
 H 2.59525 -1.16033 -0.00410
 H -2.82046 0.18203 0.06879
13
bifur_IRC_Distances_noMW_output/new_data/bifur_traj3_Distances point 238
C 1.44033 0.53805 -0.03600
 C -1.06082 1.10094 0.01355
 C 0.31338 1.32795 0.17670
 C 1.62235 -0.90701 -0.02588
 C -1.84410 -0.05303 0.02298
 F 2.54173 1.00046 -0.14309
 F -1.88215 1.88277 -0.02973
 H 1.20496 -1.32498 -0.91577
 H -1.67798 -0.59213 -0.87877
 H 1.18144 -1.34112 0.85654
 H -1.61399 -0.65386 0.89486
 H 2.59525 -1.16021 -0.00412
 H -2.82040 0.18215 0.06873
13
bifur_IRC_Distances_noMW_output/new_data/bifur_traj3_Distances point 239
C 1.44029 0.53805 -0.03602
 C -1.06079 1.10091 0.01354
 C 0.31337 1.32792 0.17658
 C 1.62235 -0.90701 -0.02587
 C -1.84410 -0.05303 0.02298
 F 2.54164 1.00050 -0.14308
 F -1.88205 1.88275 -0.02967
 H 1.20496 -1.32502 -0.91574
 H -1.67799 -0.59217 -0.87875
 H 1.18149 -1.34111 0.85656
 H -1.61403 -0.65382 0.89488
 H 2.59525 -1.16016 -0.00413
 H -2.82038 0.18220 0.06871
13
bifur_IRC_Distances_noMW_output/new_data/bifur_traj3_Distances point 240
C 1.44040 0.53806 -0.03597
 C -1.06087 1.10099 0.01357
 C 0.31339 1.32800 0.17688
 C 1.62235 -0.90701 -0.02589
 C -1.84410 -0.05304 0.02297
 F 2.54185 1.00041 -0.14311
 F -1.88228 1.88280 -0.02982
 H 1.20496 -1.32492 -0.91582
 H -1.67795 -0.59208 -0.87880
 H 1.18136 -1.34113 0.85651
 H -1.61394 -0.65392 0.89484
 H 2.59525 -1.16027 -0.00411
 H -2.82043 0.18209 0.06876
13
bifur_IRC_Distances_noMW_output/new_data/bifur_traj3_Distances point 241
C 1.44074 0.53811 -0.03580
 C -1.06114 1.10126 0.01364
 C 0.31346 1.32826 0.17779
 C 1.62233 -0.90700 -0.02596
 C -1.84409 -0.05306 0.02296
 F 2.54252 1.00012 -0.14319
 F -1.88296 1.88296 -0.03031
 H 1.20497 -1.32462 -0.91607
 H -1.67781 -0.59181 -0.87897
 H 1.18097 -1.34118 0.85634
 H -1.61368 -0.65423 0.89473
 H 2.59526 -1.16058 -0.00406
 H -2.82058 0.18177 0.06891
13
bifur_IRC_Distances_noMW_output/new_data/bifur_traj3_Distances point 242
C 1.44132 0.53820 -0.03551
 C -1.06159 1.10172 0.01377
 C 0.31358 1.32870 0.17935
 C 1.62231 -0.90699 -0.02608
 C -1.84408 -0.05310 0.02293
 F 2.54366 0.99962 -0.14335
 F -1.88413 1.88323 -0.03114
 H 1.20498 -1.32410 -0.91650
 H -1.67757 -0.59136 -0.87925
 H 1.18029 -1.34126 0.85605
 H -1.61323 -0.65476 0.89453
 H 2.59528 -1.16111 -0.00398
 H -2.82083 0.18120 0.06917
13
bifur_IRC_Distances_noMW_output/new_data/bifur_traj3_Distances point 243
C 1.44132 0.53820 -0.03551
 C -1.06159 1.10172 0.01377
 C 0.31358 1.32870 0.17935
 C 1.62231 -0.90699 -0.02608
 C -1.84408 -0.05310 0.02293
 F 2.54366 0.99962 -0.14335
 F -1.88413 1.88323 -0.03114
 H 1.20498 -1.32410 -0.91650
 H -1.67757 -0.59136 -0.87925
 H 1.18029 -1.34126 0.85605
 H -1.61323 -0.65476 0.89453
 H 2.59528 -1.16111 -0.00398
 H -2.82083 0.18120 0.06917
13
bifur_IRC_Distances_noMW_output/new_data/bifur_traj3_Distances point 244
C 1.44284 0.53843 -0.03477
 C -1.06275 1.10290 0.01411
 C 0.31389 1.32983 0.18336
 C 1.62224 -0.90696 -0.02637
 C -1.84406 -0.05321 0.02286
 F 2.54662 0.99832 -0.14375
 F -1.88715 1.88394 -0.03325
 H 1.20500 -1.32275 -0.91761
 H -1.67696 -0.59018 -0.87999
 H 1.17854 -1.34146 0.85530
 H -1.61206 -0.65612 0.89403
 H 2.59534 -1.16249 -0.00376
 H -2.82148 0.17975 0.06982
13
bifur_IRC_Distances_noMW_output/new_data/bifur_traj3_Distances point 245
C 1.44353 0.53853 -0.03444
 C -1.06328 1.10344 0.01427
 C 0.31403 1.33035 0.18520
 C 1.62220 -0.90695 -0.02651
 C -1.84404 -0.05326 0.02283
 F 2.54798 0.99772 -0.14394
 F -1.88854 1.88427 -0.03422
 H 1.20501 -1.32214 -0.91811
 H -1.67668 -0.58964 -0.88032
 H 1.17774 -1.34155 0.85497
 H -1.61153 -0.65675 0.89380
 H 2.59536 -1.16312 -0.00366
 H -2.82178 0.17909 0.07012
13
bifur_IRC_Distances_noMW_output/new_data/bifur_traj3_Distances point 246
C 1.44406 0.53861 -0.03418
 C -1.06369 1.10386 0.01439
 C 0.31413 1.33074 0.18660
 C 1.62218 -0.90694 -0.02661
 C -1.84404 -0.05330 0.02280
 F 2.54902 0.99727 -0.14408
 F -1.88960 1.88453 -0.03495
 H 1.20502 -1.32166 -0.91850
 H -1.67646 -0.58923 -0.88058
 H 1.17713 -1.34162 0.85471
 H -1.61112 -0.65723 0.89362
 H 2.59538 -1.16360 -0.00358
 H -2.82201 0.17857 0.07035
13
bifur_IRC_Distances_noMW_output/new_data/bifur_traj3_Distances point 247
C 1.44436 0.53865 -0.03404
 C -1.06392 1.10409 0.01446
 C 0.31419 1.33096 0.18737
 C 1.62217 -0.90693 -0.02666
 C -1.84403 -0.05332 0.02279
 F 2.54960 0.99702 -0.14416
 F -1.89018 1.88466 -0.03535
 H 1.20502 -1.32140 -0.91871
 H -1.67635 -0.58900 -0.88072
 H 1.17679 -1.34166 0.85457
 H -1.61089 -0.65749 0.89352
 H 2.59539 -1.16387 -0.00354
 H -2.82214 0.17829 0.07047
13
bifur_IRC_Distances_noMW_output/new_data/bifur_traj3_Distances point 248
C 1.44434 0.53865 -0.03405
 C -1.06390 1.10407 0.01445
 C 0.31419 1.33095 0.18732
 C 1.62217 -0.90693 -0.02666
 C -1.84403 -0.05332 0.02279
 F 2.54956 0.99703 -0.14416
 F -1.89015 1.88466 -0.03532
 H 1.20502 -1.32142 -0.91870
 H -1.67635 -0.58902 -0.88072
 H 1.17681 -1.34166 0.85458
 H -1.61091 -0.65747 0.89353
 H 2.59539 -1.16385 -0.00354
 H -2.82213 0.17831 0.07047
13
bifur_IRC_Distances_noMW_output/new_data/bifur_traj3_Distances point 249
C 1.44395 0.53859 -0.03423
 C -1.06360 1.10376 0.01437
 C 0.31411 1.33066 0.18629
 C 1.62219 -0.90694 -0.02659
 C -1.84404 -0.05329 0.02281
 F 2.54879 0.99737 -0.14405
 F -1.88937 1.88447 -0.03479
 H 1.20502 -1.32177 -0.91841
 H -1.67651 -0.58932 -0.88053
 H 1.17726 -1.34161 0.85477
 H -1.61121 -0.65712 0.89366
 H 2.59538 -1.16350 -0.00359
 H -2.82196 0.17869 0.07030
13
bifur_IRC_Distances_noMW_output/new_data/bifur_traj3_Distances point 250
C 1.44313 0.53847 -0.03463
 C -1.06297 1.10313 0.01418
 C 0.31395 1.33005 0.18414
 C 1.62222 -0.90695 -0.02643
 C -1.84405 -0.05323 0.02285
 F 2.54720 0.99807 -0.14383
 F -1.88774 1.88408 -0.03366
 H 1.20500 -1.32249 -0.91782
 H -1.67684 -0.58995 -0.88013
 H 1.17820 -1.34150 0.85516
 H -1.61184 -0.65639 0.89393
 H 2.59535 -1.16275 -0.00371
 H -2.82161 0.17947 0.06995
13
bifur_IRC_Distances_noMW_output/new_data/bifur_traj3_Distances point 251
C 1.44184 0.53828 -0.03526
 C -1.06198 1.10212 0.01389
 C 0.31368 1.32908 0.18071
 C 1.62228 -0.90698 -0.02618
 C -1.84407 -0.05314 0.02291
 F 2.54467 0.99918 -0.14348
 F -1.88515 1.88348 -0.03186
 H 1.20498 -1.32364 -0.91688
 H -1.67736 -0.59096 -0.87950
 H 1.17970 -1.34133 0.85579
 H -1.61283 -0.65522 0.89436
 H 2.59530 -1.16158 -0.00390
 H -2.82105 0.18071 0.06939
13
bifur_IRC_Distances_noMW_output/new_data/bifur_traj3_Distances point 252
C 1.44004 0.53801 -0.03614
 C -1.06060 1.10071 0.01349
 C 0.31332 1.32773 0.17591
 C 1.62237 -0.90701 -0.02582
 C -1.84410 -0.05301 0.02299
 F 2.54115 1.00072 -0.14302
 F -1.88155 1.88263 -0.02931
 H 1.20495 -1.32524 -0.91555
 H -1.67810 -0.59236 -0.87863
 H 1.18178 -1.34108 0.85669
 H -1.61422 -0.65360 0.89496
 H 2.59524 -1.15994 -0.00417
 H -2.82027 0.18244 0.06860
13
bifur_IRC_Distances_noMW_output/new_data/bifur_traj3_Distances point 253
C 1.43778 0.53767 -0.03727
 C -1.05886 1.09895 0.01300
 C 0.31286 1.32603 0.16983
 C 1.62247 -0.90705 -0.02537
 C -1.84414 -0.05285 0.02309
 F 2.53673 1.00265 -0.14246
 F -1.87703 1.88159 -0.02604
 H 1.20491 -1.32726 -0.91387
 H -1.67902 -0.59414 -0.87753
 H 1.18441 -1.34075 0.85783
 H -1.61596 -0.65155 0.89572
 H 2.59516 -1.15788 -0.00450
 H -2.81930 0.18460 0.06757
13
bifur_IRC_Distances_noMW_output/new_data/bifur_traj3_Distances point 254
C 1.43778 0.53767 -0.03727
 C -1.05886 1.09895 0.01300
 C 0.31286 1.32603 0.16983
 C 1.62247 -0.90705 -0.02537
 C -1.84414 -0.05285 0.02309
 F 2.53673 1.00265 -0.14246
 F -1.87703 1.88159 -0.02604
 H 1.20491 -1.32726 -0.91387
 H -1.67902 -0.59414 -0.87753
 H 1.18441 -1.34075 0.85783
 H -1.61596 -0.65155 0.89572
 H 2.59516 -1.15788 -0.00450
 H -2.81930 0.18460 0.06757
13
bifur_IRC_Distances_noMW_output/new_data/bifur_traj3_Distances point 255
C 1.43254 0.53686 -0.03996
 C -1.05482 1.09487 0.01190
 C 0.31178 1.32205 0.15553
 C 1.62272 -0.90714 -0.02429
 C -1.84425 -0.05250 0.02331
 F 2.52648 1.00713 -0.14130
 F -1.86651 1.87922 -0.01820
 H 1.20479 -1.33195 -0.90991
 H -1.68120 -0.59828 -0.87498
 H 1.19052 -1.33995 0.86058
 H -1.61998 -0.64679 0.89748
 H 2.59499 -1.15311 -0.00527
 H -2.81706 0.18960 0.06510
13
bifur_IRC_Distances_noMW_output/new_data/bifur_traj3_Distances point 256
C 1.42985 0.53645 -0.04137
 C -1.05275 1.09279 0.01136
 C 0.31122 1.31999 0.14809
 C 1.62285 -0.90719 -0.02372
 C -1.84430 -0.05232 0.02342
 F 2.52124 1.00941 -0.14077
 F -1.86112 1.87804 -0.01403
 H 1.20472 -1.33437 -0.90784
 H -1.68234 -0.60042 -0.87367
 H 1.19367 -1.33951 0.86204
 H -1.62203 -0.64434 0.89838
 H 2.59490 -1.15067 -0.00567
 H -2.81593 0.19215 0.06379
13
bifur_IRC_Distances_noMW_output/new_data/bifur_traj3_Distances point 257
C 1.42726 0.53604 -0.04276
 C -1.05075 1.09078 0.01086
 C 0.31067 1.31799 0.14083
 C 1.62298 -0.90723 -0.02315
 C -1.84436 -0.05214 0.02351
 F 2.51618 1.01162 -0.14031
 F -1.85589 1.87691 -0.00991
 H 1.20465 -1.33671 -0.90581
 H -1.68344 -0.60251 -0.87241
 H 1.19673 -1.33907 0.86348
 H -1.62401 -0.64196 0.89926
 H 2.59482 -1.14832 -0.00606
 H -2.81483 0.19461 0.06247
13
bifur_IRC_Distances_noMW_output/new_data/bifur_traj3_Distances point 258
C 1.42484 0.53566 -0.04408
 C -1.04889 1.08891 0.01040
 C 0.31016 1.31611 0.13399
 C 1.62310 -0.90726 -0.02262
 C -1.84442 -0.05199 0.02360
 F 2.51146 1.01367 -0.13991
 F -1.85102 1.87588 -0.00599
 H 1.20458 -1.33889 -0.90389
 H -1.68448 -0.60445 -0.87122
 H 1.19958 -1.33865 0.86485
 H -1.62585 -0.63974 0.90007
 H 2.59475 -1.14613 -0.00643
 H -2.81382 0.19689 0.06122
13
bifur_IRC_Distances_noMW_output/new_data/bifur_traj3_Distances point 259
C 1.42268 0.53531 -0.04527
 C -1.04722 1.08724 0.01000
 C 0.30970 1.31443 0.12782
 C 1.62321 -0.90730 -0.02213
 C -1.84447 -0.05185 0.02367
 F 2.50724 1.01550 -0.13958
 F -1.84665 1.87497 -0.00241
 H 1.20451 -1.34085 -0.90215
 H -1.68542 -0.60621 -0.87016
 H 1.20214 -1.33825 0.86610
 H -1.62750 -0.63775 0.90080
 H 2.59469 -1.14417 -0.00675
 H -2.81291 0.19893 0.06008
13
bifur_IRC_Distances_noMW_output/new_data/bifur_traj3_Distances point 260
C 1.42081 0.53501 -0.04632
 C -1.04578 1.08580 0.00967
 C 0.30930 1.31296 0.12245
 C 1.62331 -0.90732 -0.02171
 C -1.84452 -0.05173 0.02373
 F 2.50360 1.01708 -0.13932
 F -1.84288 1.87420 0.00074
 H 1.20445 -1.34255 -0.90064
 H -1.68623 -0.60773 -0.86924
 H 1.20436 -1.33790 0.86719
 H -1.62892 -0.63603 0.90143
 H 2.59464 -1.14248 -0.00704
 H -2.81213 0.20069 0.05907
13
bifur_IRC_Distances_noMW_output/new_data/bifur_traj3_Distances point 261
C 1.41926 0.53476 -0.04720
 C -1.04458 1.08461 0.00940
 C 0.30896 1.31174 0.11797
 C 1.62339 -0.90734 -0.02135
 C -1.84456 -0.05163 0.02377
 F 2.50058 1.01839 -0.13912
 F -1.83975 1.87357 0.00338
 H 1.20439 -1.34396 -0.89938
 H -1.68691 -0.60900 -0.86847
 H 1.20621 -1.33761 0.86811
 H -1.63010 -0.63460 0.90195
 H 2.59459 -1.14108 -0.00728
 H -2.81149 0.20214 0.05822
13
bifur_IRC_Distances_noMW_output/new_data/bifur_traj3_Distances point 262
C 1.41807 0.53457 -0.04788
 C -1.04366 1.08369 0.00919
 C 0.30870 1.31080 0.11449
 C 1.62345 -0.90736 -0.02107
 C -1.84459 -0.05156 0.02381
 F 2.49826 1.01939 -0.13897
 F -1.83733 1.87309 0.00543
 H 1.20435 -1.34504 -0.89839
 H -1.68744 -0.60998 -0.86788
 H 1.20763 -1.33737 0.86883
 H -1.63100 -0.63349 0.90235
 H 2.59456 -1.14000 -0.00747
 H -2.81100 0.20326 0.05755
13
bifur_IRC_Distances_noMW_output/new_data/bifur_traj3_Distances point 263
C 1.41728 0.53444 -0.04833
 C -1.04305 1.08308 0.00905
 C 0.30853 1.31017 0.11218
 C 1.62349 -0.90737 -0.02089
 C -1.84462 -0.05151 0.02383
 F 2.49671 1.02006 -0.13888
 F -1.83572 1.87277 0.00681
 H 1.20432 -1.34576 -0.89774
 H -1.68779 -0.61063 -0.86749
 H 1.20857 -1.33722 0.86930
 H -1.63160 -0.63276 0.90262
 H 2.59454 -1.13928 -0.00759
 H -2.81067 0.20400 0.05711
13
bifur_IRC_Distances_noMW_output/new_data/bifur_traj3_Distances point 264
C 1.41686 0.53437 -0.04857
 C -1.04273 1.08276 0.00898
 C 0.30844 1.30984 0.11095
 C 1.62352 -0.90737 -0.02079
 C -1.84463 -0.05148 0.02385
 F 2.49590 1.02041 -0.13883
 F -1.83487 1.87260 0.00754
 H 1.20431 -1.34615 -0.89739
 H -1.68798 -0.61097 -0.86728
 H 1.20907 -1.33713 0.86956
 H -1.63192 -0.63237 0.90276
 H 2.59453 -1.13890 -0.00766
 H -2.81050 0.20439 0.05687
13
bifur_IRC_Distances_noMW_output/new_data/bifur_traj3_Distances point 265
C 1.41686 0.53437 -0.04857
 C -1.04273 1.08276 0.00898
 C 0.30844 1.30984 0.11095
 C 1.62352 -0.90737 -0.02079
 C -1.84463 -0.05148 0.02385
 F 2.49590 1.02041 -0.13883
 F -1.83487 1.87260 0.00754
 H 1.20431 -1.34615 -0.89739
 H -1.68798 -0.61097 -0.86728
 H 1.20907 -1.33713 0.86956
 H -1.63192 -0.63237 0.90276
 H 2.59453 -1.13890 -0.00766
 H -2.81050 0.20439 0.05687
13
bifur_IRC_Distances_noMW_output/new_data/bifur_traj3_Distances point 266
C 1.41649 0.53431 -0.04878
 C -1.04244 1.08248 0.00892
 C 0.30836 1.30955 0.10987
 C 1.62354 -0.90738 -0.02070
 C -1.84464 -0.05146 0.02386
 F 2.49518 1.02072 -0.13879
 F -1.83413 1.87246 0.00818
 H 1.20429 -1.34648 -0.89708
 H -1.68814 -0.61128 -0.86710
 H 1.20951 -1.33706 0.86978
 H -1.63220 -0.63203 0.90289
 H 2.59452 -1.13857 -0.00771
 H -2.81035 0.20474 0.05666
13
bifur_IRC_Distances_noMW_output/new_data/bifur_traj3_Distances point 267
C 1.41624 0.53427 -0.04893
 C -1.04225 1.08229 0.00888
 C 0.30831 1.30935 0.10915
 C 1.62355 -0.90738 -0.02064
 C -1.84464 -0.05144 0.02386
 F 2.49470 1.02093 -0.13876
 F -1.83363 1.87236 0.00862
 H 1.20428 -1.34671 -0.89688
 H -1.68825 -0.61148 -0.86697
 H 1.20981 -1.33701 0.86993
 H -1.63238 -0.63180 0.90297
 H 2.59451 -1.13835 -0.00775
 H -2.81024 0.20497 0.05652
13
bifur_IRC_Distances_noMW_output/new_data/bifur_traj3_Distances point 268
C 1.41583 0.53420 -0.04917
 C -1.04193 1.08197 0.00881
 C 0.30821 1.30902 0.10793
 C 1.62357 -0.90739 -0.02055
 C -1.84466 -0.05142 0.02387
 F 2.49389 1.02128 -0.13871
 F -1.83279 1.87220 0.00934
 H 1.20427 -1.34708 -0.89653
 H -1.68843 -0.61182 -0.86677
 H 1.21030 -1.33693 0.87019
 H -1.63270 -0.63142 0.90311
 H 2.59450 -1.13797 -0.00782
 H -2.81007 0.20535 0.05629
13
bifur_IRC_Distances_noMW_output/new_data/bifur_traj3_Distances point 269
C 1.41520 0.53410 -0.04953
 C -1.04144 1.08149 0.00871
 C 0.30808 1.30852 0.10607
 C 1.62360 -0.90739 -0.02040
 C -1.84467 -0.05138 0.02389
 F 2.49266 1.02181 -0.13864
 F -1.83150 1.87195 0.01046
 H 1.20424 -1.34766 -0.89600
 H -1.68871 -0.61234 -0.86645
 H 1.21106 -1.33680 0.87057
 H -1.63318 -0.63083 0.90332
 H 2.59449 -1.13740 -0.00792
 H -2.80981 0.20595 0.05593
13
bifur_IRC_Distances_noMW_output/new_data/bifur_traj3_Distances point 270
C 1.41431 0.53395 -0.05005
 C -1.04076 1.08080 0.00856
 C 0.30788 1.30780 0.10344
 C 1.62365 -0.90740 -0.02018
 C -1.84470 -0.05132 0.02392
 F 2.49093 1.02256 -0.13855
 F -1.82970 1.87160 0.01204
 H 1.20421 -1.34848 -0.89526
 H -1.68911 -0.61308 -0.86600
 H 1.21213 -1.33661 0.87112
 H -1.63385 -0.63000 0.90362
 H 2.59446 -1.13660 -0.00806
 H -2.80945 0.20678 0.05541
13
bifur_IRC_Distances_noMW_output/new_data/bifur_traj3_Distances point 271
C 1.41313 0.53376 -0.05074
 C -1.03985 1.07991 0.00837
 C 0.30762 1.30687 0.09996
 C 1.62371 -0.90742 -0.01990
 C -1.84473 -0.05125 0.02395
 F 2.48865 1.02355 -0.13843
 F -1.82731 1.87114 0.01413
 H 1.20416 -1.34955 -0.89427
 H -1.68964 -0.61405 -0.86542
 H 1.21353 -1.33637 0.87185
 H -1.63474 -0.62891 0.90402
 H 2.59443 -1.13554 -0.00825
 H -2.80897 0.20787 0.05473
13
bifur_IRC_Distances_noMW_output/new_data/bifur_traj3_Distances point 272
C 1.41166 0.53351 -0.05161
 C -1.03872 1.07878 0.00813
 C 0.30729 1.30569 0.09558
 C 1.62379 -0.90743 -0.01955
 C -1.84478 -0.05116 0.02399
 F 2.48579 1.02478 -0.13829
 F -1.82433 1.87058 0.01678
 H 1.20410 -1.35089 -0.89302
 H -1.69030 -0.61527 -0.86467
 H 1.21530 -1.33606 0.87277
 H -1.63585 -0.62754 0.90451
 H 2.59440 -1.13421 -0.00849
 H -2.80837 0.20923 0.05387
13
bifur_IRC_Distances_noMW_output/new_data/bifur_traj3_Distances point 273
C 1.40991 0.53322 -0.05265
 C -1.03736 1.07745 0.00786
 C 0.30690 1.30427 0.09034
 C 1.62389 -0.90745 -0.01912
 C -1.84483 -0.05106 0.02403
 F 2.48239 1.02625 -0.13814
 F -1.82077 1.86992 0.01996
 H 1.20403 -1.35250 -0.89152
 H -1.69109 -0.61673 -0.86379
 H 1.21740 -1.33568 0.87387
 H -1.63717 -0.62591 0.90510
 H 2.59435 -1.13264 -0.00877
 H -2.80766 0.21086 0.05283
13
bifur_IRC_Distances_noMW_output/new_data/bifur_traj3_Distances point 274
C 1.40796 0.53289 -0.05383
 C -1.03585 1.07596 0.00755
 C 0.30646 1.30269 0.08443
 C 1.62400 -0.90747 -0.01864
 C -1.84489 -0.05094 0.02408
 F 2.47859 1.02788 -0.13797
 F -1.81679 1.86919 0.02356
 H 1.20395 -1.35429 -0.88984
 H -1.69197 -0.61837 -0.86279
 H 1.21976 -1.33525 0.87512
 H -1.63864 -0.62408 0.90576
 H 2.59430 -1.13088 -0.00909
 H -2.80686 0.21267 0.05165
13
bifur_IRC_Distances_noMW_output/new_data/bifur_traj3_Distances point 275
C 1.40593 0.53254 -0.05506
 C -1.03428 1.07441 0.00725
 C 0.30599 1.30103 0.07826
 C 1.62411 -0.90749 -0.01814
 C -1.84496 -0.05082 0.02413
 F 2.47465 1.02958 -0.13782
 F -1.81265 1.86845 0.02734
 H 1.20386 -1.35616 -0.88807
 H -1.69290 -0.62007 -0.86174
 H 1.22221 -1.33479 0.87643
 H -1.64017 -0.62218 0.90644
 H 2.59426 -1.12905 -0.00944
 H -2.80604 0.21454 0.05041
13
bifur_IRC_Distances_noMW_output/new_data/bifur_traj3_Distances point 276
C 1.40593 0.53254 -0.05506
 C -1.03428 1.07441 0.00725
 C 0.30599 1.30103 0.07826
 C 1.62411 -0.90749 -0.01814
 C -1.84496 -0.05082 0.02413
 F 2.47465 1.02958 -0.13782
 F -1.81265 1.86845 0.02734
 H 1.20386 -1.35616 -0.88807
 H -1.69290 -0.62007 -0.86174
 H 1.22221 -1.33479 0.87643
 H -1.64017 -0.62218 0.90644
 H 2.59426 -1.12905 -0.00944
 H -2.80604 0.21454 0.05041
13
bifur_IRC_Distances_noMW_output/new_data/bifur_traj3_Distances point 277
C 1.40214 0.53189 -0.05738
 C -1.03135 1.07154 0.00669
 C 0.30512 1.29791 0.06661
 C 1.62432 -0.90753 -0.01719
 C -1.84508 -0.05061 0.02422
 F 2.46730 1.03274 -0.13755
 F -1.80491 1.86710 0.03451
 H 1.20368 -1.35964 -0.88472
 H -1.69464 -0.62327 -0.85977
 H 1.22680 -1.33390 0.87892
 H -1.64302 -0.61863 0.90771
 H 2.59417 -1.12564 -0.01009
 H -2.80452 0.21803 0.04804
13
bifur_IRC_Distances_noMW_output/new_data/bifur_traj3_Distances point 278
C 1.40055 0.53162 -0.05837
 C -1.03012 1.07033 0.00646
 C 0.30474 1.29660 0.06168
 C 1.62441 -0.90754 -0.01679
 C -1.84514 -0.05052 0.02426
 F 2.46422 1.03406 -0.13744
 F -1.80166 1.86656 0.03756
 H 1.20361 -1.36111 -0.88331
 H -1.69537 -0.62461 -0.85893
 H 1.22873 -1.33352 0.87997
 H -1.64421 -0.61714 0.90825
 H 2.59413 -1.12422 -0.01038
 H -2.80389 0.21948 0.04702
13
bifur_IRC_Distances_noMW_output/new_data/bifur_traj3_Distances point 279
C 1.39926 0.53139 -0.05918
 C -1.02912 1.06935 0.00628
 C 0.30444 1.29552 0.05763
 C 1.62448 -0.90755 -0.01646
 C -1.84518 -0.05044 0.02429
 F 2.46171 1.03514 -0.13736
 F -1.79901 1.86611 0.04006
 H 1.20355 -1.36230 -0.88214
 H -1.69597 -0.62572 -0.85824
 H 1.23030 -1.33320 0.88084
 H -1.64519 -0.61592 0.90868
 H 2.59410 -1.12306 -0.01061
 H -2.80338 0.22067 0.04619
13
bifur_IRC_Distances_noMW_output/new_data/bifur_traj3_Distances point 280
C 1.39942 0.52773 0.06374
 C -1.02774 1.06672 0.07321
 C 0.30382 1.29587 0.01294
 C 1.62409 -0.90617 -0.06513
 C -1.84538 -0.04990 0.00709
 F 2.46247 1.02785 0.14990
 F -1.79649 1.86424 0.09667
 H 1.21892 -1.41012 0.78049
 H -1.68057 -0.67483 0.85230
 H 1.21425 -1.28046 -0.97796
 H -1.66281 -0.56359 -0.91160
 H 2.59325 -1.11964 -0.10061
 H -2.80323 0.22232 0.01898
13
bifur_IRC_Distances_noMW_output/new_data/bifur_traj3_Distances point 281
C 1.39873 0.52761 0.06391
 C -1.02719 1.06620 0.07303
 C 0.30369 1.29517 0.01470
 C 1.62412 -0.90618 -0.06517
 C -1.84540 -0.04987 0.00724
 F 2.46112 1.02849 0.14940
 F -1.79507 1.86410 0.09485
 H 1.21894 -1.41049 0.78014
 H -1.68083 -0.67516 0.85223
 H 1.21502 -1.28055 -0.97816
 H -1.66341 -0.56320 -0.91148
 H 2.59323 -1.11904 -0.10033
 H -2.80295 0.22292 0.01963
13
bifur_IRC_Distances_noMW_output/new_data/bifur_traj3_Distances point 282
C 1.39824 0.52752 0.06404
 C -1.02680 1.06583 0.07291
 C 0.30359 1.29466 0.01596
 C 1.62415 -0.90618 -0.06520
 C -1.84542 -0.04985 0.00735
 F 2.46015 1.02895 0.14904
 F -1.79406 1.86401 0.09355
 H 1.21896 -1.41076 0.77990
 H -1.68102 -0.67539 0.85219
 H 1.21558 -1.28061 -0.97830
 H -1.66385 -0.56292 -0.91140
 H 2.59322 -1.11861 -0.10012
 H -2.80274 0.22336 0.02009
13
bifur_IRC_Distances_noMW_output/new_data/bifur_traj3_Distances point 283
C 1.39784 0.52745 0.06414
 C -1.02649 1.06553 0.07280
 C 0.30352 1.29425 0.01698
 C 1.62417 -0.90619 -0.06523
 C -1.84543 -0.04983 0.00744
 F 2.45937 1.02932 0.14875
 F -1.79325 1.86393 0.09250
 H 1.21898 -1.41097 0.77969
 H -1.68117 -0.67558 0.85215
 H 1.21602 -1.28066 -0.97841
 H -1.66419 -0.56269 -0.91133
 H 2.59322 -1.11826 -0.09995
 H -2.80257 0.22371 0.02047
13
bifur_IRC_Distances_noMW_output/new_data/bifur_traj3_Distances point 284
C 1.39738 0.52737 0.06425
 C -1.02613 1.06519 0.07269
 C 0.30343 1.29379 0.01814
 C 1.62419 -0.90619 -0.06526
 C -1.84545 -0.04981 0.00754
 F 2.45849 1.02974 0.14842
 F -1.79232 1.86384 0.09131
 H 1.21899 -1.41122 0.77947
 H -1.68134 -0.67580 0.85211
 H 1.21653 -1.28071 -0.97854
 H -1.66459 -0.56244 -0.91125
 H 2.59321 -1.11786 -0.09976
 H -2.80239 0.22410 0.02090
13
bifur_IRC_Distances_noMW_output/new_data/bifur_traj3_Distances point 285
C 1.39671 0.52725 0.06442
 C -1.02560 1.06469 0.07251
 C 0.30330 1.29310 0.01987
 C 1.62423 -0.90620 -0.06530
 C -1.84548 -0.04978 0.00769
 F 2.45717 1.03036 0.14793
 F -1.79095 1.86371 0.08952
 H 1.21902 -1.41158 0.77912
 H -1.68159 -0.67612 0.85204
 H 1.21728 -1.28079 -0.97873
 H -1.66518 -0.56206 -0.91114
 H 2.59319 -1.11727 -0.09948
 H -2.80211 0.22469 0.02154
13
bifur_IRC_Distances_noMW_output/new_data/bifur_traj3_Distances point 286
C 1.39568 0.52706 0.06468
 C -1.02478 1.06392 0.07224
 C 0.30310 1.29204 0.02254
 C 1.62428 -0.90621 -0.06536
 C -1.84551 -0.04973 0.00791
 F 2.45514 1.03132 0.14717
 F -1.78883 1.86351 0.08678
 H 1.21906 -1.41213 0.77860
 H -1.68198 -0.67662 0.85194
 H 1.21844 -1.28092 -0.97903
 H -1.66608 -0.56147 -0.91096
 H 2.59317 -1.11637 -0.09904
 H -2.80168 0.22559 0.02253
13
bifur_IRC_Distances_noMW_output/new_data/bifur_traj3_Distances point 287
C 1.39568 0.52706 0.06468
 C -1.02478 1.06392 0.07224
 C 0.30310 1.29204 0.02254
 C 1.62428 -0.90621 -0.06536
 C -1.84551 -0.04973 0.00792
 F 2.45514 1.03132 0.14717
 F -1.78883 1.86351 0.08678
 H 1.21906 -1.41213 0.77860
 H -1.68198 -0.67662 0.85194
 H 1.21844 -1.28092 -0.97903
 H -1.66608 -0.56147 -0.91096
 H 2.59317 -1.11637 -0.09904
 H -2.80168 0.22559 0.02253
13
bifur_IRC_Distances_noMW_output/new_data/bifur_traj3_Distances point 288
C 1.39227 0.52645 0.06556
 C -1.02209 1.06137 0.07135
 C 0.30244 1.28854 0.03141
 C 1.62446 -0.90623 -0.06558
 C -1.84564 -0.04958 0.00867
 F 2.44848 1.03447 0.14464
 F -1.78185 1.86287 0.07767
 H 1.21918 -1.41397 0.77685
 H -1.68328 -0.67825 0.85160
 H 1.22226 -1.28132 -0.98002
 H -1.66907 -0.55955 -0.91039
 H 2.59310 -1.11340 -0.09758
 H -2.80028 0.22857 0.02580
13
bifur_IRC_Distances_noMW_output/new_data/bifur_traj3_Distances point 289
C 1.38981 0.52601 0.06619
 C -1.02015 1.05954 0.07071
 C 0.30197 1.28602 0.03790
 C 1.62460 -0.90625 -0.06573
 C -1.84574 -0.04947 0.00922
 F 2.44368 1.03675 0.14278
 F -1.77681 1.86243 0.07106
 H 1.21927 -1.41528 0.77558
 H -1.68422 -0.67944 0.85134
 H 1.22502 -1.28160 -0.98075
 H -1.67122 -0.55816 -0.90997
 H 2.59305 -1.11126 -0.09651
 H -2.79927 0.23071 0.02819
13
bifur_IRC_Distances_noMW_output/new_data/bifur_traj3_Distances point 290
C 1.38680 0.52547 0.06697
 C -1.01776 1.05731 0.06991
 C 0.30138 1.28291 0.04593
 C 1.62476 -0.90627 -0.06592
 C -1.84586 -0.04934 0.00989
 F 2.43780 1.03953 0.14044
 F -1.77062 1.86190 0.06291
 H 1.21938 -1.41690 0.77401
 H -1.68537 -0.68089 0.85100
 H 1.22839 -1.28193 -0.98165
 H -1.67387 -0.55647 -0.90946
 H 2.59300 -1.10864 -0.09518
 H -2.79804 0.23332 0.03114
13
bifur_IRC_Distances_noMW_output/new_data/bifur_traj3_Distances point 291
C 1.38321 0.52481 0.06791
 C -1.01492 1.05464 0.06897
 C 0.30067 1.27919 0.05566
 C 1.62496 -0.90630 -0.06614
 C -1.84601 -0.04918 0.01069
 F 2.43079 1.04284 0.13755
 F -1.76323 1.86129 0.05313
 H 1.21952 -1.41883 0.77212
 H -1.68675 -0.68263 0.85057
 H 1.23243 -1.28232 -0.98275
 H -1.67703 -0.55445 -0.90886
 H 2.59294 -1.10551 -0.09354
 H -2.79657 0.23644 0.03469
13
bifur_IRC_Distances_noMW_output/new_data/bifur_traj3_Distances point 292
C 1.37904 0.52405 0.06899
 C -1.01161 1.05156 0.06788
 C 0.29984 1.27486 0.06713
 C 1.62519 -0.90632 -0.06638
 C -1.84619 -0.04901 0.01161
 F 2.42266 1.04669 0.13405
 F -1.75464 1.86060 0.04176
 H 1.21968 -1.42106 0.76992
 H -1.68835 -0.68465 0.85002
 H 1.23712 -1.28276 -0.98403
 H -1.68072 -0.55212 -0.90819
 H 2.59287 -1.10189 -0.09158
 H -2.79488 0.24004 0.03884
13
bifur_IRC_Distances_noMW_output/new_data/bifur_traj3_Distances point 293
C 1.37440 0.52320 0.07017
 C -1.00793 1.04815 0.06669
 C 0.29891 1.27002 0.08012
 C 1.62545 -0.90635 -0.06664
 C -1.84639 -0.04881 0.01260
 F 2.41363 1.05097 0.12992
 F -1.74507 1.85987 0.02910
 H 1.21987 -1.42354 0.76746
 H -1.69014 -0.68689 0.84933
 H 1.24233 -1.28323 -0.98546
 H -1.68484 -0.54954 -0.90748
 H 2.59279 -1.09788 -0.08931
 H -2.79302 0.24404 0.04349
13
bifur_IRC_Distances_noMW_output/new_data/bifur_traj3_Distances point 294
C 1.36953 0.52230 0.07139
 C -1.00406 1.04456 0.06549
 C 0.29793 1.26491 0.09405
 C 1.62573 -0.90638 -0.06688
 C -1.84661 -0.04862 0.01362
 F 2.40415 1.05548 0.12525
 F -1.73498 1.85914 0.01584
 H 1.22009 -1.42613 0.76488
 H -1.69201 -0.68926 0.84851
 H 1.24780 -1.28372 -0.98697
 H -1.68921 -0.54684 -0.90679
 H 2.59272 -1.09367 -0.08680
 H -2.79106 0.24823 0.04840
13
bifur_IRC_Distances_noMW_output/new_data/bifur_traj3_Distances point 295
C 1.36465 0.52139 0.07255
 C -1.00018 1.04099 0.06435
 C 0.29693 1.25977 0.10827
 C 1.62601 -0.90640 -0.06708
 C -1.84685 -0.04842 0.01460
 F 2.39467 1.05999 0.12022
 F -1.72487 1.85842 0.00268
 H 1.22032 -1.42872 0.76231
 H -1.69387 -0.69161 0.84758
 H 1.25327 -1.28420 -0.98848
 H -1.69361 -0.54416 -0.90617
 H 2.59266 -1.08947 -0.08416
 H -2.78912 0.25242 0.05333
13
bifur_IRC_Distances_noMW_output/new_data/bifur_traj3_Distances point 296
C 1.35992 0.52051 0.07363
 C -0.99641 1.03753 0.06330
 C 0.29595 1.25478 0.12229
 C 1.62629 -0.90643 -0.06724
 C -1.84708 -0.04823 0.01551
 F 2.38549 1.06438 0.11494
 F -1.71505 1.85775 -0.00991
 H 1.22056 -1.43122 0.75985
 H -1.69567 -0.69389 0.84657
 H 1.25856 -1.28466 -0.98992
 H -1.69791 -0.54159 -0.90566
 H 2.59259 -1.08541 -0.08146
 H -2.78724 0.25648 0.05810
13
bifur_IRC_Distances_noMW_output/new_data/bifur_traj3_Distances point 297
C 1.35544 0.51967 0.07459
 C -0.99283 1.03425 0.06239
 C 0.29501 1.25002 0.13583
 C 1.62655 -0.90646 -0.06736
 C -1.84730 -0.04806 0.01632
 F 2.37680 1.06856 0.10954
 F -1.70573 1.85713 -0.02167
 H 1.22081 -1.43357 0.75754
 H -1.69735 -0.69604 0.84550
 H 1.26356 -1.28509 -0.99128
 H -1.70201 -0.53916 -0.90526
 H 2.59254 -1.08157 -0.07876
 H -2.78547 0.26032 0.06261
13
bifur_IRC_Distances_noMW_output/new_data/bifur_traj3_Distances point 298
C 1.35544 0.51967 0.07459
 C -0.99283 1.03425 0.06239
 C 0.29501 1.25002 0.13583
 C 1.62655 -0.90646 -0.06736
 C -1.84730 -0.04806 0.01632
 F 2.37680 1.06856 0.10954
 F -1.70573 1.85713 -0.02167
 H 1.22081 -1.43357 0.75754
 H -1.69735 -0.69604 0.84550
 H 1.26356 -1.28509 -0.99128
 H -1.70201 -0.53916 -0.90526
 H 2.59254 -1.08157 -0.07876
 H -2.78547 0.26032 0.06261
13
bifur_IRC_Distances_noMW_output/new_data/bifur_traj3_Distances point 299
C 1.34752 0.51819 0.07612
 C -0.98651 1.02849 0.06097
 C 0.29334 1.24158 0.16026
 C 1.62702 -0.90650 -0.06745
 C -1.84771 -0.04775 0.01762
 F 2.36148 1.07595 0.09902
 F -1.68925 1.85606 -0.04188
 H 1.22131 -1.43770 0.75357
 H -1.70029 -0.69979 0.84335
 H 1.27234 -1.28586 -0.99362
 H -1.70935 -0.53493 -0.90482
 H 2.59245 -1.07482 -0.07365
 H -2.78236 0.26708 0.07052
13
bifur_IRC_Distances_noMW_output/new_data/bifur_traj3_Distances point 300
C 1.34426 0.51758 0.07668
 C -0.98390 1.02611 0.06047
 C 0.29265 1.23809 0.17052
 C 1.62722 -0.90652 -0.06745
 C -1.84789 -0.04762 0.01811
 F 2.35518 1.07901 0.09430
 F -1.68244 1.85562 -0.05000
 H 1.22154 -1.43938 0.75197
 H -1.70149 -0.70132 0.84236
 H 1.27595 -1.28618 -0.99456
 H -1.71240 -0.53321 -0.90474
 H 2.59242 -1.07205 -0.07141
 H -2.78108 0.26987 0.07375
13
bifur_IRC_Distances_noMW_output/new_data/bifur_traj3_Distances point 301
C 1.34147 0.51706 0.07713
 C -0.98167 1.02408 0.06007
 C 0.29205 1.23509 0.17940
 C 1.62738 -0.90654 -0.06743
 C -1.84804 -0.04751 0.01850
 F 2.34978 1.08163 0.09007
 F -1.67661 1.85525 -0.05683
 H 1.22174 -1.44082 0.75061
 H -1.70250 -0.70263 0.84146
 H 1.27902 -1.28645 -0.99535
 H -1.71504 -0.53174 -0.90472
 H 2.59239 -1.06968 -0.06942
 H -2.77999 0.27225 0.07650
13
bifur_IRC_Distances_noMW_output/new_data/bifur_traj3_Distances point 302
C 1.33902 0.51660 0.07749
 C -0.97971 1.02230 0.05976
 C 0.29153 1.23246 0.18726
 C 1.62753 -0.90655 -0.06739
 C -1.84817 -0.04742 0.01883
 F 2.34505 1.08394 0.08622
 F -1.67149 1.85493 -0.06274
 H 1.22193 -1.44208 0.74944
 H -1.70338 -0.70377 0.84064
 H 1.28172 -1.28670 -0.99604
 H -1.71736 -0.53046 -0.90474
 H 2.59236 -1.06761 -0.06763
 H -2.77903 0.27435 0.07890
13
bifur_IRC_Distances_noMW_output/new_data/bifur_traj3_Distances point 303
C 1.33675 0.51617 0.07781
 C -0.97789 1.02066 0.05949
 C 0.29104 1.23002 0.19459
 C 1.62767 -0.90656 -0.06735
 C -1.84830 -0.04733 0.01911
 F 2.34066 1.08608 0.08254
 F -1.66674 1.85464 -0.06815
 H 1.22211 -1.44324 0.74837
 H -1.70420 -0.70482 0.83985
 H 1.28421 -1.28692 -0.99666
 H -1.71952 -0.52928 -0.90479
 H 2.59234 -1.06569 -0.06593
 H -2.77814 0.27629 0.08112
13
bifur_IRC_Distances_noMW_output/new_data/bifur_traj3_Distances point 304
C 1.33449 0.51575 0.07810
 C -0.97607 1.01902 0.05925
 C 0.29056 1.22759 0.20195
 C 1.62780 -0.90658 -0.06729
 C -1.84842 -0.04724 0.01938
 F 2.33630 1.08821 0.07876
 F -1.66202 1.85434 -0.07347
 H 1.22229 -1.44439 0.74731
 H -1.70500 -0.70587 0.83903
 H 1.28668 -1.28715 -0.99728
 H -1.72168 -0.52812 -0.90487
 H 2.59232 -1.06378 -0.06420
 H -2.77726 0.27822 0.08332
13
bifur_IRC_Distances_noMW_output/new_data/bifur_traj3_Distances point 305
C 1.33212 0.51531 0.07839
 C -0.97417 1.01730 0.05902
 C 0.29005 1.22503 0.20971
 C 1.62795 -0.90659 -0.06722
 C -1.84855 -0.04715 0.01965
 F 2.33172 1.09045 0.07468
 F -1.65705 1.85404 -0.07897
 H 1.22249 -1.44559 0.74622
 H -1.70584 -0.70696 0.83813
 H 1.28928 -1.28740 -0.99792
 H -1.72396 -0.52690 -0.90499
 H 2.59230 -1.06178 -0.06234
 H -2.77633 0.28024 0.08562
13
bifur_IRC_Distances_noMW_output/new_data/bifur_traj3_Distances point 306
C 1.32959 0.51483 0.07867
 C -0.97214 1.01547 0.05881
 C 0.28951 1.22230 0.21805
 C 1.62810 -0.90661 -0.06713
 C -1.84870 -0.04705 0.01992
 F 2.32685 1.09284 0.07021
 F -1.65176 1.85371 -0.08474
 H 1.22271 -1.44686 0.74506
 H -1.70673 -0.70811 0.83715
 H 1.29203 -1.28766 -0.99858
 H -1.72640 -0.52561 -0.90515
 H 2.59228 -1.05965 -0.06032
 H -2.77535 0.28240 0.08806
13
bifur_IRC_Distances_noMW_output/new_data/bifur_traj3_Distances point 307
C 1.32692 0.51433 0.07893
 C -0.97000 1.01354 0.05861
 C 0.28894 1.21942 0.22691
 C 1.62826 -0.90663 -0.06702
 C -1.84885 -0.04695 0.02018
 F 2.32171 1.09537 0.06534
 F -1.64617 1.85337 -0.09074
 H 1.22295 -1.44820 0.74386
 H -1.70766 -0.70933 0.83607
 H 1.29493 -1.28794 -0.99927
 H -1.72899 -0.52426 -0.90536
 H 2.59226 -1.05740 -0.05813
 H -2.77431 0.28468 0.09063
13
bifur_IRC_Distances_noMW_output/new_data/bifur_traj3_Distances point 308
C 1.32407 0.51379 0.07918
 C -0.96771 1.01148 0.05844
 C 0.28833 1.21635 0.23644
 C 1.62844 -0.90664 -0.06688
 C -1.84901 -0.04684 0.02044
 F 2.31622 1.09806 0.05999
 F -1.64021 1.85301 -0.09704
 H 1.22322 -1.44962 0.74258
 H -1.70865 -0.71062 0.83487
 H 1.29802 -1.28824 -0.99999
 H -1.73176 -0.52283 -0.90564
 H 2.59224 -1.05501 -0.05574
 H -2.77320 0.28711 0.09335
13
bifur_IRC_Distances_noMW_output/new_data/bifur_traj3_Distances point 309
C 1.32407 0.51379 0.07918
 C -0.96771 1.01148 0.05844
 C 0.28833 1.21635 0.23644
 C 1.62844 -0.90664 -0.06688
 C -1.84901 -0.04684 0.02044
 F 2.31622 1.09806 0.05999
 F -1.64021 1.85301 -0.09704
 H 1.22322 -1.44962 0.74258
 H -1.70865 -0.71062 0.83487
 H 1.29802 -1.28824 -0.99999
 H -1.73176 -0.52283 -0.90564
 H 2.59224 -1.05501 -0.05574
 H -2.77320 0.28711 0.09335
13
bifur_IRC_Distances_noMW_output/new_data/bifur_traj3_Distances point 310
C 1.31740 0.51254 0.07964
 C -0.96233 1.00666 0.05818
 C 0.28690 1.20914 0.25904
 C 1.62884 -0.90669 -0.06650
 C -1.84940 -0.04659 0.02097
 F 2.30336 1.10439 0.04684
 F -1.62621 1.85217 -0.11141
 H 1.22387 -1.45293 0.73965
 H -1.71093 -0.71361 0.83190
 H 1.30523 -1.28896 -1.00163
 H -1.73833 -0.51952 -0.90645
 H 2.59219 -1.04942 -0.04991
 H -2.77060 0.29281 0.09968
13
bifur_IRC_Distances_noMW_output/new_data/bifur_traj3_Distances point 311
C 1.31334 0.51177 0.07983
 C -0.95906 1.00374 0.05810
 C 0.28604 1.20475 0.27295
 C 1.62909 -0.90671 -0.06623
 C -1.84964 -0.04644 0.02123
 F 2.29555 1.10824 0.03845
 F -1.61769 1.85166 -0.11989
 H 1.22430 -1.45491 0.73790
 H -1.71230 -0.71542 0.82998
 H 1.30960 -1.28940 -1.00258
 H -1.74236 -0.51753 -0.90705
 H 2.59217 -1.04602 -0.04622
 H -2.76902 0.29627 0.10350
13
bifur_IRC_Distances_noMW_output/new_data/bifur_traj3_Distances point 312
C 1.30868 0.51089 0.07998
 C -0.95530 1.00040 0.05810
 C 0.28505 1.19972 0.28904
 C 1.62938 -0.90674 -0.06588
 C -1.84992 -0.04626 0.02149
 F 2.28659 1.11264 0.02851
 F -1.60792 1.85110 -0.12937
 H 1.22480 -1.45718 0.73592
 H -1.71386 -0.71747 0.82768
 H 1.31459 -1.28992 -1.00362
 H -1.74701 -0.51529 -0.90784
 H 2.59215 -1.04213 -0.04186
 H -2.76721 0.30025 0.10786
13
bifur_IRC_Distances_noMW_output/new_data/bifur_traj3_Distances point 313
C 1.30343 0.50989 0.08006
 C -0.95106 0.99665 0.05817
 C 0.28394 1.19406 0.30735
 C 1.62971 -0.90677 -0.06544
 C -1.85025 -0.04607 0.02172
 F 2.27649 1.11759 0.01692
 F -1.59689 1.85047 -0.13979
 H 1.22538 -1.45970 0.73369
 H -1.71560 -0.71977 0.82495
 H 1.32019 -1.29052 -1.00475
 H -1.75230 -0.51280 -0.90883
 H 2.59213 -1.03776 -0.03681
 H -2.76517 0.30472 0.11275
13
bifur_IRC_Distances_noMW_output/new_data/bifur_traj3_Distances point 314
C 1.29773 0.50881 0.08004
 C -0.94645 0.99258 0.05835
 C 0.28275 1.18792 0.32739
 C 1.63006 -0.90680 -0.06493
 C -1.85060 -0.04587 0.02192
 F 2.26553 1.12295 0.00394
 F -1.58491 1.84981 -0.15081
 H 1.22604 -1.46241 0.73129
 H -1.71748 -0.72224 0.82186
 H 1.32625 -1.29118 -1.00590
 H -1.75809 -0.51015 -0.91002
 H 2.59212 -1.03301 -0.03115
 H -2.76295 0.30958 0.11804
13
bifur_IRC_Distances_noMW_output/new_data/bifur_traj3_Distances point 315
C 1.29182 0.50768 0.07992
 C -0.94166 0.98839 0.05862
 C 0.28153 1.18158 0.34830
 C 1.63043 -0.90683 -0.06436
 C -1.85098 -0.04567 0.02207
 F 2.25417 1.12847 -0.00989
 F -1.57249 1.84915 -0.16194
 H 1.22675 -1.46519 0.72880
 H -1.71940 -0.72479 0.81852
 H 1.33252 -1.29187 -1.00703
 H -1.76414 -0.50745 -0.91135
 H 2.59211 -1.02809 -0.02514
 H -2.76066 0.31461 0.12349
13
bifur_IRC_Distances_noMW_output/new_data/bifur_traj3_Distances point 316
C 1.28592 0.50654 0.07971
 C -0.93688 0.98423 0.05896
 C 0.28033 1.17528 0.36929
 C 1.63080 -0.90685 -0.06375
 C -1.85136 -0.04547 0.02217
 F 2.24282 1.13395 -0.02400
 F -1.56007 1.84851 -0.17280
 H 1.22747 -1.46794 0.72630
 H -1.72132 -0.72732 0.81505
 H 1.33875 -1.29257 -1.00808
 H -1.77022 -0.50481 -0.91277
 H 2.59212 -1.02318 -0.01900
 H -2.75837 0.31963 0.12893
13
bifur_IRC_Distances_noMW_output/new_data/bifur_traj3_Distances point 317
C 1.28015 0.50542 0.07942
 C -0.93219 0.98017 0.05934
 C 0.27917 1.16914 0.38990
 C 1.63117 -0.90687 -0.06313
 C -1.85175 -0.04528 0.02223
 F 2.23172 1.13927 -0.03805
 F -1.54792 1.84792 -0.18321
 H 1.22819 -1.47059 0.72384
 H -1.72319 -0.72979 0.81154
 H 1.34484 -1.29326 -1.00904
 H -1.77621 -0.50229 -0.91421
 H 2.59214 -1.01837 -0.01287
 H -2.75613 0.32454 0.13425
13
bifur_IRC_Distances_noMW_output/new_data/bifur_traj3_Distances point 318
C 1.27454 0.50432 0.07908
 C -0.92762 0.97626 0.05976
 C 0.27806 1.16320 0.40994
 C 1.63152 -0.90689 -0.06251
 C -1.85212 -0.04511 0.02225
 F 2.22093 1.14438 -0.05186
 F -1.53610 1.84737 -0.19314
 H 1.22890 -1.47315 0.72142
 H -1.72499 -0.73218 0.80804
 H 1.35075 -1.29393 -1.00990
 H -1.78206 -0.49989 -0.91565
 H 2.59216 -1.01370 -0.00684
 H -2.75396 0.32930 0.13941
13
bifur_IRC_Distances_noMW_output/new_data/bifur_traj3_Distances point 319
C 1.26912 0.50325 0.07869
 C -0.92321 0.97249 0.06018
 C 0.27699 1.15750 0.42931
 C 1.63187 -0.90690 -0.06190
 C -1.85250 -0.04495 0.02225
 F 2.21051 1.14928 -0.06530
 F -1.52468 1.84688 -0.20259
 H 1.22960 -1.47560 0.71906
 H -1.72674 -0.73448 0.80459
 H 1.35644 -1.29458 -1.01068
 H -1.78775 -0.49762 -0.91706
 H 2.59220 -1.00919 -0.00094
 H -2.75186 0.33390 0.14440
13
bifur_IRC_Distances_noMW_output/new_data/bifur_traj3_Distances point 320
C 1.26912 0.50325 0.07869
 C -0.92321 0.97249 0.06018
 C 0.27699 1.15750 0.42931
 C 1.63187 -0.90690 -0.06190
 C -1.85250 -0.04495 0.02225
 F 2.21051 1.14928 -0.06530
 F -1.52468 1.84688 -0.20259
 H 1.22960 -1.47560 0.71906
 H -1.72674 -0.73448 0.80459
 H 1.35644 -1.29458 -1.01068
 H -1.78775 -0.49762 -0.91706
 H 2.59220 -1.00919 -0.00094
 H -2.75186 0.33390 0.14440
13
bifur_IRC_Distances_noMW_output/new_data/bifur_traj3_Distances point 321
C 1.25901 0.50124 0.07784
 C -0.91495 0.96553 0.06102
 C 0.27505 1.14695 0.46536
 C 1.63252 -0.90690 -0.06074
 C -1.85321 -0.04468 0.02222
 F 2.19104 1.15828 -0.09054
 F -1.50333 1.84603 -0.21988
 H 1.23091 -1.48011 0.71457
 H -1.73001 -0.73878 0.79797
 H 1.36705 -1.29578 -1.01200
 H -1.79844 -0.49351 -0.91973
 H 2.59230 -1.00074 0.01020
 H -2.74794 0.34247 0.15372
13
bifur_IRC_Distances_noMW_output/new_data/bifur_traj3_Distances point 322
C 1.25441 0.50031 0.07741
 C -0.91119 0.96240 0.06140
 C 0.27419 1.14221 0.48165
 C 1.63282 -0.90689 -0.06021
 C -1.85354 -0.04457 0.02218
 F 2.18219 1.16231 -0.10201
 F -1.49362 1.84568 -0.22761
 H 1.23151 -1.48214 0.71250
 H -1.73150 -0.74073 0.79491
 H 1.37187 -1.29633 -1.01254
 H -1.80333 -0.49169 -0.92094
 H 2.59235 -0.99690 0.01530
 H -2.74616 0.34636 0.15796
13
bifur_IRC_Distances_noMW_output/new_data/bifur_traj3_Distances point 323
C 1.25014 0.49944 0.07699
 C -0.90770 0.95950 0.06176
 C 0.27340 1.13783 0.49670
 C 1.63310 -0.90689 -0.05972
 C -1.85385 -0.04447 0.02215
 F 2.17398 1.16600 -0.11263
 F -1.48460 1.84538 -0.23472
 H 1.23206 -1.48401 0.71056
 H -1.73289 -0.74255 0.79205
 H 1.37634 -1.29683 -1.01301
 H -1.80788 -0.49004 -0.92207
 H 2.59241 -0.99332 0.02004
 H -2.74451 0.34996 0.16189
13
bifur_IRC_Distances_noMW_output/new_data/bifur_traj3_Distances point 324
C 1.24616 0.49862 0.07658
 C -0.90443 0.95681 0.06208
 C 0.27267 1.13377 0.51069
 C 1.63336 -0.90688 -0.05925
 C -1.85415 -0.04438 0.02211
 F 2.16630 1.16942 -0.12253
 F -1.47618 1.84512 -0.24130
 H 1.23258 -1.48575 0.70874
 H -1.73419 -0.74425 0.78937
 H 1.38051 -1.29730 -1.01343
 H -1.81214 -0.48852 -0.92311
 H 2.59247 -0.98998 0.02447
 H -2.74297 0.35332 0.16556
13
bifur_IRC_Distances_noMW_output/new_data/bifur_traj3_Distances point 325
C 1.24237 0.49784 0.07617
 C -0.90133 0.95427 0.06239
 C 0.27198 1.12992 0.52392
 C 1.63361 -0.90686 -0.05882
 C -1.85443 -0.04430 0.02208
 F 2.15900 1.17264 -0.13190
 F -1.46816 1.84488 -0.24751
 H 1.23308 -1.48740 0.70700
 H -1.73543 -0.74588 0.78680
 H 1.38448 -1.29773 -1.01380
 H -1.81620 -0.48710 -0.92409
 H 2.59254 -0.98680 0.02869
 H -2.74151 0.35652 0.16905
13
bifur_IRC_Distances_noMW_output/new_data/bifur_traj3_Distances point 326
C 1.23869 0.49708 0.07577
 C -0.89831 0.95181 0.06268
 C 0.27132 1.12622 0.53670
 C 1.63385 -0.90685 -0.05839
 C -1.85471 -0.04423 0.02204
 F 2.15191 1.17574 -0.14095
 F -1.46038 1.84468 -0.25350
 H 1.23356 -1.48899 0.70530
 H -1.73663 -0.74745 0.78431
 H 1.38833 -1.29815 -1.01415
 H -1.82015 -0.48575 -0.92504
 H 2.59261 -0.98371 0.03278
 H -2.74009 0.35962 0.17244
13
bifur_IRC_Distances_noMW_output/new_data/bifur_traj3_Distances point 327
C 1.23506 0.49632 0.07535
 C -0.89533 0.94939 0.06296
 C 0.27068 1.12258 0.54923
 C 1.63409 -0.90683 -0.05798
 C -1.85499 -0.04417 0.02201
 F 2.14491 1.17876 -0.14984
 F -1.45269 1.84448 -0.25937
 H 1.23403 -1.49056 0.70362
 H -1.73783 -0.74902 0.78185
 H 1.39213 -1.29857 -1.01448
 H -1.82406 -0.48443 -0.92596
 H 2.59268 -0.98065 0.03682
 H -2.73868 0.36267 0.17578
13
bifur_IRC_Distances_noMW_output/new_data/bifur_traj3_Distances point 328
C 1.23145 0.49556 0.07493
 C -0.89236 0.94700 0.06323
 C 0.27005 1.11898 0.56162
 C 1.63433 -0.90681 -0.05757
 C -1.85527 -0.04411 0.02197
 F 2.13795 1.18174 -0.15863
 F -1.44505 1.84431 -0.26516
 H 1.23450 -1.49211 0.70195
 H -1.73902 -0.75058 0.77940
 H 1.39592 -1.29897 -1.01480
 H -1.82796 -0.48313 -0.92688
 H 2.59276 -0.97760 0.04083
 H -2.73729 0.36571 0.17910
13
bifur_IRC_Distances_noMW_output/new_data/bifur_traj3_Distances point 329
C 1.22786 0.49480 0.07451
 C -0.88940 0.94463 0.06349
 C 0.26943 1.11542 0.57385
 C 1.63457 -0.90679 -0.05716
 C -1.85555 -0.04405 0.02194
 F 2.13103 1.18468 -0.16731
 F -1.43744 1.84415 -0.27089
 H 1.23496 -1.49365 0.70027
 H -1.74021 -0.75213 0.77697
 H 1.39968 -1.29937 -1.01510
 H -1.83185 -0.48187 -0.92778
 H 2.59284 -0.97457 0.04480
 H -2.73590 0.36873 0.18240
13
bifur_IRC_Distances_noMW_output/new_data/bifur_traj3_Distances point 330
C 1.22426 0.49403 0.07407
 C -0.88645 0.94228 0.06374
 C 0.26881 1.11189 0.58599
 C 1.63481 -0.90676 -0.05676
 C -1.85584 -0.04400 0.02190
 F 2.12410 1.18758 -0.17592
 F -1.42983 1.84401 -0.27657
 H 1.23542 -1.49518 0.69861
 H -1.74141 -0.75369 0.77455
 H 1.40343 -1.29976 -1.01539
 H -1.83574 -0.48062 -0.92867
 H 2.59292 -0.97153 0.04877
 H -2.73452 0.37175 0.18569
13
bifur_IRC_Distances_noMW_output/new_data/bifur_traj3_Distances point 331
C 1.22426 0.49403 0.07407
 C -0.88645 0.94228 0.06374
 C 0.26881 1.11189 0.58599
 C 1.63481 -0.90676 -0.05676
 C -1.85584 -0.04400 0.02190
 F 2.12410 1.18758 -0.17592
 F -1.42983 1.84401 -0.27657
 H 1.23542 -1.49518 0.69861
 H -1.74141 -0.75369 0.77455
 H 1.40343 -1.29976 -1.01539
 H -1.83574 -0.48062 -0.92867
 H 2.59292 -0.97153 0.04877
 H -2.73452 0.37175 0.18569
13
bifur_IRC_Distances_noMW_output/new_data/bifur_traj3_Distances point 332
C 1.21686 0.49244 0.07315
 C -0.88035 0.93747 0.06423
 C 0.26756 1.10468 0.61071
 C 1.63531 -0.90670 -0.05594
 C -1.85643 -0.04391 0.02184
 F 2.10983 1.19348 -0.19348
 F -1.41413 1.84377 -0.28816
 H 1.23637 -1.49833 0.69517
 H -1.74389 -0.75693 0.76959
 H 1.41119 -1.30055 -1.01596
 H -1.84378 -0.47811 -0.93049
 H 2.59312 -0.96526 0.05689
 H -2.73166 0.37796 0.19246
13
bifur_IRC_Distances_noMW_output/new_data/bifur_traj3_Distances point 333
C 1.21291 0.49158 0.07264
 C -0.87709 0.93492 0.06447
 C 0.26691 1.10087 0.62373
 C 1.63557 -0.90666 -0.05551
 C -1.85675 -0.04387 0.02181
 F 2.10221 1.19657 -0.20272
 F -1.40575 1.84367 -0.29428
 H 1.23687 -1.50000 0.69334
 H -1.74522 -0.75867 0.76696
 H 1.41532 -1.30096 -1.01625
 H -1.84808 -0.47681 -0.93145
 H 2.59323 -0.96190 0.06121
 H -2.73014 0.38127 0.19606
13
bifur_IRC_Distances_noMW_output/new_data/bifur_traj3_Distances point 334
C 1.20871 0.49065 0.07210
 C -0.87363 0.93223 0.06471
 C 0.26622 1.09685 0.63742
 C 1.63586 -0.90662 -0.05505
 C -1.85709 -0.04383 0.02177
 F 2.09411 1.19982 -0.21245
 F -1.39684 1.84358 -0.30072
 H 1.23740 -1.50178 0.69141
 H -1.74664 -0.76052 0.76419
 H 1.41972 -1.30139 -1.01655
 H -1.85266 -0.47545 -0.93246
 H 2.59336 -0.95833 0.06576
 H -2.72852 0.38479 0.19988
13
bifur_IRC_Distances_noMW_output/new_data/bifur_traj3_Distances point 335
C 1.20423 0.48966 0.07151
 C -0.86993 0.92937 0.06495
 C 0.26550 1.09259 0.65188
 C 1.63616 -0.90657 -0.05457
 C -1.85747 -0.04380 0.02174
 F 2.08546 1.20324 -0.22271
 F -1.38733 1.84351 -0.30754
 H 1.23796 -1.50366 0.68935
 H -1.74816 -0.76252 0.76126
 H 1.42442 -1.30184 -1.01687
 H -1.85756 -0.47402 -0.93353
 H 2.59350 -0.95450 0.07060
 H -2.72679 0.38854 0.20394
13
bifur_IRC_Distances_noMW_output/new_data/bifur_traj3_Distances point 336
C 1.19949 0.48860 0.07088
 C -0.86601 0.92637 0.06518
 C 0.26474 1.08812 0.66698
 C 1.63648 -0.90651 -0.05407
 C -1.85786 -0.04377 0.02171
 F 2.07632 1.20681 -0.23343
 F -1.37726 1.84346 -0.31468
 H 1.23855 -1.50566 0.68720
 H -1.74978 -0.76464 0.75820
 H 1.42938 -1.30230 -1.01721
 H -1.86275 -0.47254 -0.93466
 H 2.59366 -0.95045 0.07568
 H -2.72496 0.39250 0.20822
13
bifur_IRC_Distances_noMW_output/new_data/bifur_traj3_Distances point 337
C 1.19463 0.48751 0.07022
 C -0.86199 0.92332 0.06540
 C 0.26398 1.08359 0.68224
 C 1.63681 -0.90645 -0.05357
 C -1.85828 -0.04375 0.02169
 F 2.06695 1.21040 -0.24426
 F -1.36695 1.84344 -0.32192
 H 1.23915 -1.50769 0.68502
 H -1.75145 -0.76682 0.75511
 H 1.43447 -1.30276 -1.01755
 H -1.86807 -0.47106 -0.93580
 H 2.59383 -0.94629 0.08085
 H -2.72308 0.39655 0.21258
13
bifur_IRC_Distances_noMW_output/new_data/bifur_traj3_Distances point 338
C 1.18987 0.48643 0.06957
 C -0.85805 0.92035 0.06559
 C 0.26325 1.07918 0.69700
 C 1.63714 -0.90638 -0.05308
 C -1.85868 -0.04374 0.02167
 F 2.05776 1.21388 -0.25473
 F -1.35683 1.84345 -0.32895
 H 1.23973 -1.50968 0.68290
 H -1.75309 -0.76898 0.75212
 H 1.43946 -1.30319 -1.01788
 H -1.87331 -0.46964 -0.93692
 H 2.59400 -0.94221 0.08588
 H -2.72125 0.40053 0.21684
13
bifur_IRC_Distances_noMW_output/new_data/bifur_traj3_Distances point 339
C 1.18537 0.48539 0.06894
 C -0.85432 0.91755 0.06576
 C 0.26256 1.07505 0.71079
 C 1.63745 -0.90631 -0.05263
 C -1.85907 -0.04374 0.02165
 F 2.04906 1.21713 -0.26451
 F -1.34725 1.84349 -0.33553
 H 1.24028 -1.51157 0.68092
 H -1.75466 -0.77103 0.74933
 H 1.44419 -1.30359 -1.01820
 H -1.87827 -0.46832 -0.93798
 H 2.59418 -0.93833 0.09060
 H -2.71951 0.40428 0.22085
13
bifur_IRC_Distances_noMW_output/new_data/bifur_traj3_Distances point 340
C 1.18120 0.48443 0.06836
 C -0.85087 0.91498 0.06590
 C 0.26193 1.07125 0.72337
 C 1.63773 -0.90625 -0.05221
 C -1.85944 -0.04374 0.02164
 F 2.04102 1.22008 -0.27343
 F -1.33838 1.84355 -0.34155
 H 1.24078 -1.51331 0.67912
 H -1.75611 -0.77294 0.74679
 H 1.44856 -1.30395 -1.01850
 H -1.88286 -0.46712 -0.93895
 H 2.59435 -0.93474 0.09493
 H -2.71790 0.40776 0.22454
13
bifur_IRC_Distances_noMW_output/new_data/bifur_traj3_Distances point 341
C 1.17742 0.48355 0.06783
 C -0.84774 0.91267 0.06601
 C 0.26137 1.06784 0.73463
 C 1.63799 -0.90619 -0.05184
 C -1.85977 -0.04375 0.02164
 F 2.03373 1.22273 -0.28141
 F -1.33035 1.84362 -0.34696
 H 1.24123 -1.51488 0.67750
 H -1.75744 -0.77468 0.74453
 H 1.45252 -1.30427 -1.01878
 H -1.88703 -0.46606 -0.93983
 H 2.59451 -0.93148 0.09882
 H -2.71644 0.41090 0.22787
13
bifur_IRC_Distances_noMW_output/new_data/bifur_traj3_Distances point 342
C 1.17742 0.48355 0.06783
 C -0.84774 0.91267 0.06601
 C 0.26137 1.06784 0.73463
 C 1.63799 -0.90619 -0.05184
 C -1.85977 -0.04375 0.02164
 F 2.03373 1.22273 -0.28141
 F -1.33035 1.84362 -0.34696
 H 1.24123 -1.51488 0.67750
 H -1.75744 -0.77468 0.74453
 H 1.45252 -1.30427 -1.01878
 H -1.88703 -0.46606 -0.93983
 H 2.59451 -0.93148 0.09882
 H -2.71644 0.41090 0.22787
13
bifur_IRC_Distances_noMW_output/new_data/bifur_traj3_Distances point 343
C 1.17141 0.48214 0.06697
 C -0.84276 0.90902 0.06616
 C 0.26049 1.06246 0.75228
 C 1.63841 -0.90608 -0.05125
 C -1.86030 -0.04377 0.02163
 F 2.02214 1.22687 -0.29393
 F -1.31756 1.84376 -0.35547
 H 1.24193 -1.51738 0.67498
 H -1.75955 -0.77747 0.74099
 H 1.45883 -1.30475 -1.01924
 H -1.89367 -0.46440 -0.94124
 H 2.59477 -0.92629 0.10497
 H -2.71412 0.41589 0.23314
13
bifur_IRC_Distances_noMW_output/new_data/bifur_traj3_Distances point 344
C 1.16945 0.48167 0.06669
 C -0.84114 0.90784 0.06620
 C 0.26020 1.06072 0.75795
 C 1.63854 -0.90605 -0.05107
 C -1.86048 -0.04378 0.02163
 F 2.01836 1.22820 -0.29795
 F -1.31340 1.84382 -0.35820
 H 1.24216 -1.51819 0.67417
 H -1.76024 -0.77838 0.73986
 H 1.46088 -1.30491 -1.01939
 H -1.89584 -0.46388 -0.94169
 H 2.59486 -0.92460 0.10695
 H -2.71336 0.41752 0.23484
13
bifur_IRC_Distances_noMW_output/new_data/bifur_traj3_Distances point 345
C 1.16831 0.48140 0.06653
 C -0.84019 0.90715 0.06622
 C 0.26004 1.05970 0.76125
 C 1.63862 -0.90602 -0.05096
 C -1.86058 -0.04379 0.02163
 F 2.01616 1.22898 -0.30029
 F -1.31097 1.84386 -0.35980
 H 1.24230 -1.51867 0.67370
 H -1.76065 -0.77891 0.73921
 H 1.46208 -1.30500 -1.01948
 H -1.89710 -0.46357 -0.94196
 H 2.59491 -0.92360 0.10811
 H -2.71292 0.41847 0.23584
13
bifur_IRC_Distances_noMW_output/new_data/bifur_traj3_Distances point 346
C 1.16786 0.48129 0.06646
 C -0.83981 0.90688 0.06623
 C 0.25997 1.05931 0.76255
 C 1.63865 -0.90602 -0.05091
 C -1.86062 -0.04379 0.02163
 F 2.01529 1.22928 -0.30121
 F -1.31001 1.84387 -0.36043
 H 1.24235 -1.51885 0.67352
 H -1.76081 -0.77912 0.73895
 H 1.46255 -1.30503 -1.01951
 H -1.89760 -0.46345 -0.94207
 H 2.59493 -0.92322 0.10856
 H -2.71275 0.41884 0.23623
13
bifur_IRC_Distances_noMW_output/new_data/bifur_traj3_Distances point 347
C 1.16790 0.48130 0.06647
 C -0.83985 0.90690 0.06623
 C 0.25998 1.05934 0.76242
 C 1.63865 -0.90602 -0.05092
 C -1.86062 -0.04379 0.02163
 F 2.01537 1.22925 -0.30112
 F -1.31010 1.84387 -0.36037
 H 1.24234 -1.51884 0.67354
 H -1.76079 -0.77910 0.73897
 H 1.46250 -1.30503 -1.01951
 H -1.89755 -0.46346 -0.94206
 H 2.59493 -0.92325 0.10852
 H -2.71276 0.41880 0.23619
13
bifur_IRC_Distances_noMW_output/new_data/bifur_traj3_Distances point 348
C 1.16823 0.48138 0.06652
 C -0.84012 0.90710 0.06622
 C 0.26002 1.05964 0.76147
 C 1.63862 -0.90602 -0.05095
 C -1.86059 -0.04379 0.02163
 F 2.01601 1.22903 -0.30044
 F -1.31081 1.84386 -0.35991
 H 1.24231 -1.51870 0.67367
 H -1.76067 -0.77895 0.73916
 H 1.46216 -1.30500 -1.01948
 H -1.89719 -0.46355 -0.94198
 H 2.59491 -0.92354 0.10818
 H -2.71289 0.41853 0.23590
13
bifur_IRC_Distances_noMW_output/new_data/bifur_traj3_Distances point 349
C 1.16868 0.48149 0.06658
 C -0.84049 0.90737 0.06621
 C 0.26009 1.06003 0.76019
 C 1.63859 -0.90603 -0.05099
 C -1.86055 -0.04379 0.02163
 F 2.01686 1.22873 -0.29954
 F -1.31175 1.84385 -0.35929
 H 1.24225 -1.51851 0.67386
 H -1.76052 -0.77874 0.73942
 H 1.46169 -1.30497 -1.01945
 H -1.89670 -0.46367 -0.94188
 H 2.59489 -0.92392 0.10774
 H -2.71306 0.41816 0.23552
13
bifur_IRC_Distances_noMW_output/new_data/bifur_traj3_Distances point 350
C 1.16907 0.48158 0.06664
 C -0.84082 0.90761 0.06621
 C 0.26015 1.06038 0.75906
 C 1.63857 -0.90604 -0.05103
 C -1.86051 -0.04379 0.02163
 F 2.01762 1.22847 -0.29874
 F -1.31258 1.84383 -0.35874
 H 1.24221 -1.51835 0.67402
 H -1.76038 -0.77856 0.73964
 H 1.46128 -1.30494 -1.01942
 H -1.89626 -0.46377 -0.94179
 H 2.59488 -0.92426 0.10734
 H -2.71321 0.41784 0.23518
13
bifur_IRC_Distances_noMW_output/new_data/bifur_traj3_Distances point 351
C 1.16926 0.48163 0.06666
 C -0.84098 0.90772 0.06620
 C 0.26017 1.06055 0.75851
 C 1.63855 -0.90604 -0.05105
 C -1.86049 -0.04378 0.02163
 F 2.01799 1.22834 -0.29834
 F -1.31299 1.84383 -0.35848
 H 1.24219 -1.51827 0.67409
 H -1.76031 -0.77847 0.73975
 H 1.46108 -1.30492 -1.01940
 H -1.89605 -0.46382 -0.94174
 H 2.59487 -0.92443 0.10715
 H -2.71329 0.41768 0.23501
13
bifur_IRC_Distances_noMW_output/new_data/bifur_traj3_Distances point 352
C 1.16914 0.48160 0.06665
 C -0.84088 0.90765 0.06620
 C 0.26016 1.06044 0.75885
 C 1.63856 -0.90604 -0.05104
 C -1.86050 -0.04378 0.02163
 F 2.01776 1.22842 -0.29859
 F -1.31274 1.84383 -0.35864
 H 1.24220 -1.51832 0.67405
 H -1.76035 -0.77852 0.73968
 H 1.46121 -1.30493 -1.01941
 H -1.89618 -0.46379 -0.94177
 H 2.59487 -0.92432 0.10727
 H -2.71324 0.41778 0.23512
13
bifur_IRC_Distances_noMW_output/new_data/bifur_traj3_Distances point 353
C 1.16914 0.48160 0.06665
 C -0.84088 0.90765 0.06620
 C 0.26016 1.06044 0.75885
 C 1.63856 -0.90604 -0.05104
 C -1.86050 -0.04378 0.02163
 F 2.01776 1.22842 -0.29859
 F -1.31274 1.84383 -0.35864
 H 1.24220 -1.51832 0.67405
 H -1.76035 -0.77852 0.73968
 H 1.46121 -1.30493 -1.01941
 H -1.89618 -0.46379 -0.94177
 H 2.59487 -0.92432 0.10727
 H -2.71324 0.41778 0.23512
13
bifur_IRC_Distances_noMW_output/new_data/bifur_traj3_Distances point 354
C 1.16778 0.48127 0.06645
 C -0.83974 0.90683 0.06623
 C 0.25996 1.05923 0.76279
 C 1.63866 -0.90601 -0.05091
 C -1.86063 -0.04379 0.02163
 F 2.01513 1.22934 -0.30138
 F -1.30983 1.84388 -0.36055
 H 1.24236 -1.51889 0.67349
 H -1.76084 -0.77916 0.73890
 H 1.46264 -1.30504 -1.01952
 H -1.89769 -0.46343 -0.94209
 H 2.59494 -0.92314 0.10865
 H -2.71272 0.41891 0.23630
13
bifur_IRC_Distances_noMW_output/new_data/bifur_traj3_Distances point 355
C 1.16647 0.48096 0.06626
 C -0.83866 0.90604 0.06626
 C 0.25977 1.05807 0.76655
 C 1.63875 -0.90599 -0.05078
 C -1.86074 -0.04380 0.02163
 F 2.01260 1.23022 -0.30404
 F -1.30704 1.84392 -0.36237
 H 1.24251 -1.51943 0.67295
 H -1.76130 -0.77978 0.73816
 H 1.46401 -1.30514 -1.01962
 H -1.89914 -0.46308 -0.94240
 H 2.59500 -0.92201 0.10997
 H -2.71221 0.42000 0.23744
13
bifur_IRC_Distances_noMW_output/new_data/bifur_traj3_Distances point 356
C 1.16469 0.48054 0.06601
 C -0.83719 0.90498 0.06629
 C 0.25952 1.05651 0.77161
 C 1.63887 -0.90596 -0.05062
 C -1.86090 -0.04381 0.02163
 F 2.00918 1.23141 -0.30763
 F -1.30327 1.84398 -0.36482
 H 1.24272 -1.52017 0.67223
 H -1.76193 -0.78061 0.73715
 H 1.46587 -1.30527 -1.01977
 H -1.90111 -0.46261 -0.94281
 H 2.59508 -0.92047 0.11175
 H -2.71152 0.42147 0.23898
13
bifur_IRC_Distances_noMW_output/new_data/bifur_traj3_Distances point 357
C 1.16247 0.48000 0.06569
 C -0.83534 0.90365 0.06632
 C 0.25920 1.05456 0.77791
 C 1.63902 -0.90591 -0.05041
 C -1.86111 -0.04383 0.02164
 F 2.00490 1.23289 -0.31210
 F -1.29855 1.84407 -0.36788
 H 1.24297 -1.52109 0.67134
 H -1.76272 -0.78165 0.73591
 H 1.46820 -1.30543 -1.01995
 H -1.90357 -0.46203 -0.94333
 H 2.59519 -0.91854 0.11397
 H -2.71067 0.42331 0.24089
13
bifur_IRC_Distances_noMW_output/new_data/bifur_traj3_Distances point 358
C 1.15991 0.47939 0.06532
 C -0.83321 0.90212 0.06636
 C 0.25884 1.05232 0.78513
 C 1.63920 -0.90586 -0.05017
 C -1.86134 -0.04385 0.02164
 F 1.99995 1.23458 -0.31722
 F -1.29308 1.84417 -0.37140
 H 1.24326 -1.52215 0.67033
 H -1.76364 -0.78286 0.73449
 H 1.47090 -1.30562 -1.02016
 H -1.90641 -0.46136 -0.94394
 H 2.59531 -0.91631 0.11653
 H -2.70967 0.42544 0.24310
13
bifur_IRC_Distances_noMW_output/new_data/bifur_traj3_Distances point 359
C 1.15716 0.47872 0.06492
 C -0.83094 0.90049 0.06639
 C 0.25845 1.04993 0.79279
 C 1.63939 -0.90581 -0.04991
 C -1.86159 -0.04388 0.02165
 F 1.99465 1.23638 -0.32265
 F -1.28724 1.84430 -0.37514
 H 1.24358 -1.52329 0.66925
 H -1.76462 -0.78416 0.73298
 H 1.47378 -1.30581 -1.02039
 H -1.90946 -0.46066 -0.94459
 H 2.59545 -0.91392 0.11925
 H -2.70861 0.42771 0.24546
13
bifur_IRC_Distances_noMW_output/new_data/bifur_traj3_Distances point 360
C 1.15439 0.47805 0.06451
 C -0.82863 0.89885 0.06642
 C 0.25806 1.04753 0.80047
 C 1.63958 -0.90575 -0.04966
 C -1.86184 -0.04391 0.02165
 F 1.98930 1.23818 -0.32809
 F -1.28133 1.84443 -0.37889
 H 1.24389 -1.52444 0.66818
 H -1.76562 -0.78548 0.73148
 H 1.47670 -1.30600 -1.02063
 H -1.91254 -0.45996 -0.94525
 H 2.59559 -0.91151 0.12198
 H -2.70754 0.43001 0.24783
13
bifur_IRC_Distances_noMW_output/new_data/bifur_traj3_Distances point 361
C 1.15168 0.47738 0.06411
 C -0.82638 0.89726 0.06644
 C 0.25769 1.04520 0.80789
 C 1.63977 -0.90569 -0.04941
 C -1.86209 -0.04394 0.02166
 F 1.98408 1.23992 -0.33336
 F -1.27557 1.84457 -0.38253
 H 1.24419 -1.52556 0.66714
 H -1.76659 -0.78677 0.73004
 H 1.47954 -1.30618 -1.02087
 H -1.91555 -0.45929 -0.94589
 H 2.59573 -0.90915 0.12463
 H -2.70649 0.43225 0.25014
13
bifur_IRC_Distances_noMW_output/new_data/bifur_traj3_Distances point 362
C 1.14912 0.47676 0.06374
 C -0.82426 0.89576 0.06645
 C 0.25733 1.04300 0.81485
 C 1.63995 -0.90563 -0.04918
 C -1.86233 -0.04397 0.02167
 F 1.97914 1.24155 -0.33829
 F -1.27012 1.84471 -0.38594
 H 1.24448 -1.52662 0.66618
 H -1.76751 -0.78800 0.72870
 H 1.48223 -1.30634 -1.02110
 H -1.91840 -0.45866 -0.94651
 H 2.59586 -0.90691 0.12713
 H -2.70550 0.43437 0.25231
13
bifur_IRC_Distances_noMW_output/new_data/bifur_traj3_Distances point 363
C 1.14679 0.47618 0.06339
 C -0.82232 0.89440 0.06646
 C 0.25701 1.04101 0.82114
 C 1.64011 -0.90558 -0.04897
 C -1.86254 -0.04400 0.02168
 F 1.97464 1.24303 -0.34275
 F -1.26514 1.84484 -0.38904
 H 1.24474 -1.52759 0.66531
 H -1.76836 -0.78912 0.72748
 H 1.48468 -1.30649 -1.02132
 H -1.92100 -0.45810 -0.94707
 H 2.59598 -0.90488 0.12939
 H -2.70460 0.43630 0.25428
13
bifur_IRC_Distances_noMW_output/new_data/bifur_traj3_Distances point 364
C 1.14679 0.47618 0.06339
 C -0.82232 0.89440 0.06646
 C 0.25701 1.04101 0.82114
 C 1.64011 -0.90558 -0.04897
 C -1.86254 -0.04400 0.02168
 F 1.97464 1.24303 -0.34275
 F -1.26514 1.84484 -0.38904
 H 1.24474 -1.52759 0.66531
 H -1.76836 -0.78912 0.72748
 H 1.48468 -1.30649 -1.02132
 H -1.92100 -0.45810 -0.94707
 H 2.59598 -0.90488 0.12939
 H -2.70460 0.43630 0.25428
13
bifur_IRC_Distances_noMW_output/new_data/bifur_traj3_Distances point 365
C 1.14315 0.47528 0.06286
 C -0.81930 0.89229 0.06647
 C 0.25652 1.03792 0.83084
 C 1.64036 -0.90550 -0.04865
 C -1.86288 -0.04405 0.02170
 F 1.96764 1.24530 -0.34963
 F -1.25741 1.84507 -0.39382
 H 1.24514 -1.52909 0.66398
 H -1.76967 -0.79087 0.72563
 H 1.48849 -1.30671 -1.02166
 H -1.92504 -0.45723 -0.94794
 H 2.59618 -0.90170 0.13289
 H -2.70319 0.43930 0.25734
13
bifur_IRC_Distances_noMW_output/new_data/bifur_traj3_Distances point 366
C 1.14195 0.47498 0.06268
 C -0.81829 0.89159 0.06647
 C 0.25636 1.03690 0.83404
 C 1.64045 -0.90547 -0.04855
 C -1.86299 -0.04407 0.02170
 F 1.96531 1.24605 -0.35190
 F -1.25483 1.84515 -0.39540
 H 1.24527 -1.52959 0.66355
 H -1.77011 -0.79146 0.72502
 H 1.48976 -1.30679 -1.02178
 H -1.92638 -0.45694 -0.94824
 H 2.59625 -0.90064 0.13405
 H -2.70272 0.44029 0.25835
13
bifur_IRC_Distances_noMW_output/new_data/bifur_traj3_Distances point 367
C 1.14104 0.47475 0.06254
 C -0.81754 0.89106 0.06647
 C 0.25623 1.03614 0.83644
 C 1.64051 -0.90545 -0.04847
 C -1.86308 -0.04408 0.02171
 F 1.96356 1.24661 -0.35360
 F -1.25290 1.84521 -0.39658
 H 1.24537 -1.52997 0.66322
 H -1.77044 -0.79190 0.72457
 H 1.49072 -1.30684 -1.02187
 H -1.92740 -0.45673 -0.94846
 H 2.59630 -0.89985 0.13492
 H -2.70237 0.44104 0.25911
13
bifur_IRC_Distances_noMW_output/new_data/bifur_traj3_Distances point 368
C 1.14026 0.47456 0.06243
 C -0.81690 0.89061 0.06647
 C 0.25613 1.03548 0.83847
 C 1.64056 -0.90543 -0.04840
 C -1.86315 -0.04409 0.02171
 F 1.96207 1.24709 -0.35504
 F -1.25125 1.84526 -0.39759
 H 1.24545 -1.53029 0.66294
 H -1.77072 -0.79227 0.72418
 H 1.49153 -1.30688 -1.02195
 H -1.92826 -0.45655 -0.94864
 H 2.59634 -0.89917 0.13565
 H -2.70207 0.44168 0.25976
13
bifur_IRC_Distances_noMW_output/new_data/bifur_traj3_Distances point 369
C 1.13946 0.47436 0.06231
 C -0.81623 0.89015 0.06647
 C 0.25602 1.03481 0.84059
 C 1.64062 -0.90541 -0.04833
 C -1.86323 -0.04410 0.02172
 F 1.96052 1.24759 -0.35654
 F -1.24954 1.84531 -0.39863
 H 1.24554 -1.53062 0.66266
 H -1.77102 -0.79266 0.72378
 H 1.49237 -1.30693 -1.02203
 H -1.92915 -0.45636 -0.94884
 H 2.59639 -0.89847 0.13642
 H -2.70176 0.44235 0.26043
13
bifur_IRC_Distances_noMW_output/new_data/bifur_traj3_Distances point 370
C 1.13848 0.47411 0.06216
 C -0.81541 0.88958 0.06646
 C 0.25589 1.03398 0.84316
 C 1.64069 -0.90539 -0.04824
 C -1.86332 -0.04412 0.02172
 F 1.95862 1.24819 -0.35837
 F -1.24744 1.84538 -0.39991
 H 1.24565 -1.53102 0.66231
 H -1.77138 -0.79314 0.72329
 H 1.49341 -1.30699 -1.02212
 H -1.93025 -0.45613 -0.94908
 H 2.59644 -0.89761 0.13736
 H -2.70138 0.44316 0.26125
13
bifur_IRC_Distances_noMW_output/new_data/bifur_traj3_Distances point 371
C 1.13718 0.47378 0.06197
 C -0.81433 0.88884 0.06646
 C 0.25572 1.03289 0.84655
 C 1.64078 -0.90536 -0.04813
 C -1.86344 -0.04414 0.02173
 F 1.95612 1.24898 -0.36077
 F -1.24468 1.84547 -0.40159
 H 1.24579 -1.53156 0.66185
 H -1.77185 -0.79377 0.72266
 H 1.49477 -1.30706 -1.02226
 H -1.93170 -0.45584 -0.94940
 H 2.59651 -0.89647 0.13859
 H -2.70088 0.44423 0.26233
13
bifur_IRC_Distances_noMW_output/new_data/bifur_traj3_Distances point 372
C 1.13546 0.47335 0.06172
 C -0.81290 0.88785 0.06645
 C 0.25549 1.03145 0.85101
 C 1.64090 -0.90532 -0.04798
 C -1.86360 -0.04417 0.02174
 F 1.95281 1.25003 -0.36394
 F -1.24102 1.84560 -0.40380
 H 1.24597 -1.53227 0.66125
 H -1.77248 -0.79461 0.72182
 H 1.49658 -1.30715 -1.02243
 H -1.93361 -0.45544 -0.94982
 H 2.59661 -0.89496 0.14022
 H -2.70021 0.44565 0.26376
13
bifur_IRC_Distances_noMW_output/new_data/bifur_traj3_Distances point 373
C 1.13327 0.47280 0.06139
 C -0.81108 0.88660 0.06644
 C 0.25520 1.02963 0.85664
 C 1.64105 -0.90527 -0.04779
 C -1.86381 -0.04421 0.02176
 F 1.94860 1.25135 -0.36794
 F -1.23636 1.84576 -0.40660
 H 1.24621 -1.53317 0.66050
 H -1.77328 -0.79568 0.72077
 H 1.49888 -1.30727 -1.02266
 H -1.93605 -0.45495 -0.95036
 H 2.59674 -0.89304 0.14228
 H -2.69936 0.44745 0.26557
13
bifur_IRC_Distances_noMW_output/new_data/bifur_traj3_Distances point 374
C 1.13062 0.47213 0.06099
 C -0.80888 0.88509 0.06642
 C 0.25485 1.02742 0.86343
 C 1.64123 -0.90520 -0.04757
 C -1.86406 -0.04425 0.02177
 F 1.94349 1.25294 -0.37275
 F -1.23071 1.84597 -0.40998
 H 1.24649 -1.53427 0.65960
 H -1.77425 -0.79698 0.71951
 H 1.50166 -1.30741 -1.02294
 H -1.93901 -0.45435 -0.95101
 H 2.59689 -0.89072 0.14477
 H -2.69833 0.44963 0.26776
13
bifur_IRC_Distances_noMW_output/new_data/bifur_traj3_Distances point 375
C 1.13062 0.47213 0.06099
 C -0.80888 0.88509 0.06642
 C 0.25485 1.02742 0.86343
 C 1.64123 -0.90520 -0.04757
 C -1.86406 -0.04425 0.02177
 F 1.94349 1.25294 -0.37275
 F -1.23071 1.84597 -0.40998
 H 1.24649 -1.53427 0.65960
 H -1.77425 -0.79698 0.71951
 H 1.50166 -1.30741 -1.02294
 H -1.93901 -0.45435 -0.95101
 H 2.59689 -0.89072 0.14477
 H -2.69833 0.44963 0.26776
13
bifur_IRC_Distances_noMW_output/new_data/bifur_traj3_Distances point 376
C 1.12392 0.47041 0.05999
 C -0.80331 0.88130 0.06636
 C 0.25397 1.02190 0.88030
 C 1.64170 -0.90503 -0.04700
 C -1.86470 -0.04438 0.02182
 F 1.93058 1.25689 -0.38473
 F -1.21643 1.84653 -0.41841
 H 1.24720 -1.53703 0.65739
 H -1.77671 -0.80028 0.71641
 H 1.50870 -1.30774 -1.02368
 H -1.94649 -0.45289 -0.95269
 H 2.59730 -0.88483 0.15099
 H -2.69573 0.45514 0.27325
13
bifur_IRC_Distances_noMW_output/new_data/bifur_traj3_Distances point 377
C 1.11985 0.46936 0.05938
 C -0.79993 0.87901 0.06630
 C 0.25345 1.01857 0.89037
 C 1.64198 -0.90492 -0.04666
 C -1.86509 -0.04447 0.02186
 F 1.92275 1.25925 -0.39189
 F -1.20776 1.84690 -0.42346
 H 1.24762 -1.53871 0.65610
 H -1.77822 -0.80230 0.71459
 H 1.51298 -1.30792 -1.02415
 H -1.95104 -0.45203 -0.95371
 H 2.59755 -0.88124 0.15473
 H -2.69415 0.45849 0.27655
13
bifur_IRC_Distances_noMW_output/new_data/bifur_traj3_Distances point 378
C 1.11541 0.46821 0.05871
 C -0.79623 0.87654 0.06623
 C 0.25288 1.01497 0.90120
 C 1.64229 -0.90480 -0.04630
 C -1.86551 -0.04457 0.02190
 F 1.91420 1.26179 -0.39959
 F -1.19831 1.84733 -0.42891
 H 1.24808 -1.54054 0.65472
 H -1.77986 -0.80451 0.71265
 H 1.51765 -1.30811 -1.02468
 H -1.95601 -0.45110 -0.95485
 H 2.59783 -0.87733 0.15877
 H -2.69242 0.46213 0.28013
13
bifur_IRC_Distances_noMW_output/new_data/bifur_traj3_Distances point 379
C 1.11087 0.46702 0.05802
 C -0.79245 0.87402 0.06615
 C 0.25230 1.01130 0.91214
 C 1.64261 -0.90467 -0.04593
 C -1.86595 -0.04467 0.02194
 F 1.90545 1.26435 -0.40737
 F -1.18862 1.84779 -0.43443
 H 1.24854 -1.54242 0.65335
 H -1.78155 -0.80679 0.71073
 H 1.52243 -1.30829 -1.02524
 H -1.96109 -0.45018 -0.95602
 H 2.59812 -0.87332 0.16287
 H -2.69065 0.46586 0.28378
13
bifur_IRC_Distances_noMW_output/new_data/bifur_traj3_Distances point 380
C 1.10646 0.46585 0.05736
 C -0.78879 0.87159 0.06606
 C 0.25175 1.00778 0.92259
 C 1.64292 -0.90455 -0.04558
 C -1.86638 -0.04478 0.02199
 F 1.89698 1.26679 -0.41480
 F -1.17923 1.84826 -0.43972
 H 1.24898 -1.54423 0.65207
 H -1.78320 -0.80901 0.70891
 H 1.52706 -1.30845 -1.02580
 H -1.96603 -0.44931 -0.95716
 H 2.59841 -0.86942 0.16681
 H -2.68894 0.46947 0.28729
13
bifur_IRC_Distances_noMW_output/new_data/bifur_traj3_Distances point 381
C 1.10231 0.46475 0.05673
 C -0.78534 0.86933 0.06596
 C 0.25123 1.00448 0.93228
 C 1.64321 -0.90443 -0.04525
 C -1.86678 -0.04489 0.02204
 F 1.88900 1.26905 -0.42170
 F -1.17039 1.84873 -0.44465
 H 1.24939 -1.54594 0.65090
 H -1.78475 -0.81110 0.70725
 H 1.53142 -1.30859 -1.02635
 H -1.97067 -0.44851 -0.95825
 H 2.59869 -0.86575 0.17048
 H -2.68732 0.47287 0.29056
13
bifur_IRC_Distances_noMW_output/new_data/bifur_traj3_Distances point 382
C 1.09303 0.45567 -0.14986
 C -0.78630 0.86107 -0.09201
 C 0.19880 0.92450 -1.02827
 C 1.64542 -0.90144 0.02873
 C -1.86563 -0.04274 0.07981
 F 1.89890 1.29676 0.22801
 F -1.14073 1.88096 0.36422
 H 1.21701 -1.59604 -0.59211
 H -1.81919 -0.86193 -0.54522
 H 1.59008 -1.22783 1.04352
 H -1.92083 -0.36758 1.09389
 H 2.58797 -0.87861 -0.24268
 H -2.69852 0.45721 -0.18802
13
bifur_IRC_Distances_noMW_output/new_data/bifur_traj3_Distances point 383
C 1.08945 0.45458 -0.15014
 C -0.78340 0.85900 -0.09291
 C 0.19754 0.91956 -1.03752
 C 1.64568 -0.90127 0.02917
 C -1.86595 -0.04277 0.08054
 F 1.89244 1.29950 0.23133
 F -1.13288 1.88221 0.36552
 H 1.21723 -1.59827 -0.58915
 H -1.82062 -0.86447 -0.54171
 H 1.59424 -1.22631 1.04506
 H -1.92434 -0.36526 1.09624
 H 2.58798 -0.87602 -0.24567
 H -2.69737 0.45952 -0.19077
13
bifur_IRC_Distances_noMW_output/new_data/bifur_traj3_Distances point 384
C 1.08622 0.45358 -0.15038
 C -0.78078 0.85714 -0.09371
 C 0.19641 0.91509 -1.04579
 C 1.64592 -0.90112 0.02957
 C -1.86624 -0.04280 0.08120
 F 1.88662 1.30196 0.23429
 F -1.12579 1.88336 0.36666
 H 1.21743 -1.60028 -0.58649
 H -1.82192 -0.86677 -0.53857
 H 1.59800 -1.22493 1.04645
 H -1.92751 -0.36318 1.09837
 H 2.58799 -0.87368 -0.24836
 H -2.69634 0.46161 -0.19325
13
bifur_IRC_Distances_noMW_output/new_data/bifur_traj3_Distances point 385
C 1.08340 0.45271 -0.15059
 C -0.77850 0.85553 -0.09440
 C 0.19541 0.91119 -1.05294
 C 1.64613 -0.90098 0.02992
 C -1.86649 -0.04283 0.08177
 F 1.88153 1.30410 0.23682
 F -1.11961 1.88438 0.36763
 H 1.21760 -1.60203 -0.58418
 H -1.82305 -0.86878 -0.53584
 H 1.60128 -1.22371 1.04767
 H -1.93028 -0.36136 1.10023
 H 2.58800 -0.87165 -0.25069
 H -2.69543 0.46343 -0.19540
13
bifur_IRC_Distances_noMW_output/new_data/bifur_traj3_Distances point 386
C 1.08340 0.45271 -0.15059
 C -0.77850 0.85553 -0.09440
 C 0.19541 0.91119 -1.05294
 C 1.64613 -0.90098 0.02992
 C -1.86649 -0.04283 0.08177
 F 1.88153 1.30410 0.23682
 F -1.11961 1.88438 0.36763
 H 1.21760 -1.60203 -0.58418
 H -1.82305 -0.86878 -0.53584
 H 1.60128 -1.22371 1.04767
 H -1.93028 -0.36136 1.10023
 H 2.58800 -0.87165 -0.25069
 H -2.69543 0.46343 -0.19540
13
bifur_IRC_Distances_noMW_output/new_data/bifur_traj3_Distances point 387
C 1.07929 0.45144 -0.15089
 C -0.77517 0.85318 -0.09541
 C 0.19397 0.90550 -1.06324
 C 1.64644 -0.90078 0.03042
 C -1.86686 -0.04287 0.08261
 F 1.87413 1.30720 0.24046
 F -1.11060 1.88588 0.36900
 H 1.21784 -1.60457 -0.58085
 H -1.82471 -0.87170 -0.53190
 H 1.60607 -1.22193 1.04946
 H -1.93431 -0.35873 1.10295
 H 2.58802 -0.86869 -0.25409
 H -2.69411 0.46606 -0.19854
13
bifur_IRC_Distances_noMW_output/new_data/bifur_traj3_Distances point 388
C 1.07798 0.45103 -0.15098
 C -0.77410 0.85244 -0.09572
 C 0.19351 0.90368 -1.06652
 C 1.64653 -0.90072 0.03059
 C -1.86698 -0.04288 0.08288
 F 1.87175 1.30819 0.24161
 F -1.10771 1.88637 0.36942
 H 1.21792 -1.60538 -0.57978
 H -1.82524 -0.87264 -0.53064
 H 1.60760 -1.22136 1.05003
 H -1.93560 -0.35789 1.10382
 H 2.58802 -0.86774 -0.25517
 H -2.69369 0.46690 -0.19954
13
bifur_IRC_Distances_noMW_output/new_data/bifur_traj3_Distances point 389
C 1.07696 0.45071 -0.15105
 C -0.77328 0.85186 -0.09597
 C 0.19315 0.90227 -1.06904
 C 1.64661 -0.90067 0.03071
 C -1.86707 -0.04289 0.08309
 F 1.86992 1.30896 0.24249
 F -1.10547 1.88675 0.36975
 H 1.21798 -1.60601 -0.57896
 H -1.82565 -0.87337 -0.52967
 H 1.60879 -1.22091 1.05048
 H -1.93660 -0.35724 1.10450
 H 2.58803 -0.86701 -0.25601
 H -2.69336 0.46755 -0.20031
13
bifur_IRC_Distances_noMW_output/new_data/bifur_traj3_Distances point 390
C 1.07604 0.45043 -0.15111
 C -0.77254 0.85134 -0.09619
 C 0.19283 0.90100 -1.07130
 C 1.64668 -0.90062 0.03083
 C -1.86715 -0.04290 0.08327
 F 1.86827 1.30964 0.24328
 F -1.10347 1.88709 0.37003
 H 1.21803 -1.60657 -0.57823
 H -1.82602 -0.87402 -0.52880
 H 1.60985 -1.22051 1.05088
 H -1.93749 -0.35665 1.10511
 H 2.58803 -0.86635 -0.25676
 H -2.69307 0.46813 -0.20101
13
bifur_IRC_Distances_noMW_output/new_data/bifur_traj3_Distances point 391
C 1.07506 0.45012 -0.15118
 C -0.77174 0.85078 -0.09643
 C 0.19248 0.89963 -1.07373
 C 1.64675 -0.90057 0.03095
 C -1.86724 -0.04292 0.08347
 F 1.86649 1.31038 0.24413
 F -1.10131 1.88746 0.37034
 H 1.21809 -1.60718 -0.57744
 H -1.82642 -0.87472 -0.52786
 H 1.61100 -1.22008 1.05131
 H -1.93846 -0.35602 1.10577
 H 2.58804 -0.86564 -0.25757
 H -2.69275 0.46876 -0.20176
13
bifur_IRC_Distances_noMW_output/new_data/bifur_traj3_Distances point 392
C 1.07383 0.44974 -0.15127
 C -0.77074 0.85009 -0.09672
 C 0.19205 0.89793 -1.07676
 C 1.64684 -0.90051 0.03110
 C -1.86735 -0.04293 0.08372
 F 1.86427 1.31130 0.24518
 F -1.09861 1.88792 0.37072
 H 1.21816 -1.60794 -0.57645
 H -1.82691 -0.87560 -0.52669
 H 1.61244 -1.21954 1.05185
 H -1.93967 -0.35524 1.10658
 H 2.58804 -0.86476 -0.25858
 H -2.69236 0.46954 -0.20269
13
bifur_IRC_Distances_noMW_output/new_data/bifur_traj3_Distances point 393
C 1.07220 0.44923 -0.15138
 C -0.76942 0.84917 -0.09711
 C 0.19148 0.89567 -1.08073
 C 1.64696 -0.90043 0.03130
 C -1.86749 -0.04295 0.08405
 F 1.86135 1.31252 0.24655
 F -1.09504 1.88853 0.37122
 H 1.21825 -1.60894 -0.57515
 H -1.82757 -0.87675 -0.52516
 H 1.61433 -1.21882 1.05256
 H -1.94126 -0.35421 1.10767
 H 2.58805 -0.86359 -0.25991
 H -2.69184 0.47058 -0.20392
13
bifur_IRC_Distances_noMW_output/new_data/bifur_traj3_Distances point 394
C 1.07007 0.44856 -0.15152
 C -0.76770 0.84797 -0.09761
 C 0.19074 0.89272 -1.08591
 C 1.64712 -0.90032 0.03157
 C -1.86768 -0.04297 0.08449
 F 1.85751 1.31410 0.24834
 F -1.09037 1.88935 0.37186
 H 1.21838 -1.61025 -0.57346
 H -1.82843 -0.87827 -0.52315
 H 1.61681 -1.21788 1.05349
 H -1.94335 -0.35285 1.10909
 H 2.58807 -0.86206 -0.26165
 H -2.69115 0.47192 -0.20554
13
bifur_IRC_Distances_noMW_output/new_data/bifur_traj3_Distances point 395
C 1.06741 0.44772 -0.15169
 C -0.76554 0.84648 -0.09824
 C 0.18980 0.88902 -1.09234
 C 1.64732 -0.90019 0.03190
 C -1.86792 -0.04301 0.08503
 F 1.85271 1.31608 0.25055
 F -1.08453 1.89037 0.37263
 H 1.21853 -1.61189 -0.57135
 H -1.82951 -0.88017 -0.52065
 H 1.61992 -1.21670 1.05466
 H -1.94596 -0.35117 1.11087
 H 2.58808 -0.86016 -0.26382
 H -2.69030 0.47361 -0.20755
13
bifur_IRC_Distances_noMW_output/new_data/bifur_traj3_Distances point 396
C 1.06426 0.44673 -0.15189
 C -0.76299 0.84472 -0.09897
 C 0.18870 0.88466 -1.09987
 C 1.64755 -0.90003 0.03229
 C -1.86821 -0.04305 0.08566
 F 1.84705 1.31840 0.25312
 F -1.07763 1.89159 0.37352
 H 1.21870 -1.61382 -0.56887
 H -1.83079 -0.88242 -0.51772
 H 1.62359 -1.21529 1.05605
 H -1.94904 -0.34918 1.11298
 H 2.58810 -0.85791 -0.26637
 H -2.68929 0.47559 -0.20993
13
bifur_IRC_Distances_noMW_output/new_data/bifur_traj3_Distances point 397
C 1.06426 0.44673 -0.15189
 C -0.76299 0.84472 -0.09897
 C 0.18870 0.88466 -1.09987
 C 1.64755 -0.90003 0.03229
 C -1.86821 -0.04305 0.08566
 F 1.84705 1.31840 0.25312
 F -1.07763 1.89159 0.37352
 H 1.21870 -1.61382 -0.56887
 H -1.83079 -0.88242 -0.51772
 H 1.62359 -1.21529 1.05605
 H -1.94904 -0.34918 1.11298
 H 2.58810 -0.85791 -0.26637
 H -2.68929 0.47559 -0.20993
13
bifur_IRC_Distances_noMW_output/new_data/bifur_traj3_Distances point 398
C 1.05681 0.44437 -0.15235
 C -0.75696 0.84058 -0.10069
 C 0.18609 0.87431 -1.11742
 C 1.64810 -0.89964 0.03322
 C -1.86888 -0.04315 0.08717
 F 1.83364 1.32387 0.25905
 F -1.06130 1.89455 0.37549
 H 1.21911 -1.61838 -0.56306
 H -1.83381 -0.88773 -0.51084
 H 1.63228 -1.21193 1.05935
 H -1.95634 -0.34449 1.11799
 H 2.58816 -0.85259 -0.27239
 H -2.68690 0.48025 -0.21553
13
bifur_IRC_Distances_noMW_output/new_data/bifur_traj3_Distances point 399
C 1.05265 0.44304 -0.15259
 C -0.75359 0.83828 -0.10163
 C 0.18463 0.86851 -1.12707
 C 1.64841 -0.89942 0.03374
 C -1.86925 -0.04322 0.08801
 F 1.82614 1.32690 0.26227
 F -1.05217 1.89623 0.37652
 H 1.21933 -1.62092 -0.55984
 H -1.83551 -0.89071 -0.50703
 H 1.63714 -1.21002 1.06120
 H -1.96041 -0.34188 1.12080
 H 2.58820 -0.84963 -0.27574
 H -2.68556 0.48284 -0.21865
13
bifur_IRC_Distances_noMW_output/new_data/bifur_traj3_Distances point 400
C 1.04832 0.44165 -0.15283
 C -0.75008 0.83591 -0.10260
 C 0.18312 0.86249 -1.13696
 C 1.64873 -0.89919 0.03428
 C -1.86964 -0.04328 0.08889
 F 1.81837 1.33003 0.26554
 F -1.04270 1.89801 0.37753
 H 1.21955 -1.62355 -0.55653
 H -1.83727 -0.89379 -0.50311
 H 1.64219 -1.20803 1.06313
 H -1.96464 -0.33918 1.12373
 H 2.58824 -0.84657 -0.27920
 H -2.68418 0.48552 -0.22188
13
bifur_IRC_Distances_noMW_output/new_data/bifur_traj3_Distances point 401
C 1.04401 0.44026 -0.15306
 C -0.74659 0.83355 -0.10356
 C 0.18161 0.85648 -1.14671
 C 1.64905 -0.89896 0.03482
 C -1.87003 -0.04335 0.08976
 F 1.81061 1.33314 0.26873
 F -1.03324 1.89980 0.37849
 H 1.21977 -1.62617 -0.55325
 H -1.83903 -0.89688 -0.49922
 H 1.64723 -1.20603 1.06507
 H -1.96886 -0.33650 1.12667
 H 2.58828 -0.84352 -0.28264
 H -2.68279 0.48818 -0.22509
13
bifur_IRC_Distances_noMW_output/new_data/bifur_traj3_Distances point 402
C 1.03988 0.43893 -0.15327
 C -0.74325 0.83131 -0.10446
 C 0.18017 0.85072 -1.15591
 C 1.64935 -0.89874 0.03534
 C -1.87041 -0.04342 0.09059
 F 1.80320 1.33609 0.27171
 F -1.02421 1.90155 0.37935
 H 1.21998 -1.62867 -0.55014
 H -1.84072 -0.89982 -0.49553
 H 1.65205 -1.20410 1.06692
 H -1.97289 -0.33394 1.12948
 H 2.58832 -0.84061 -0.28591
 H -2.68147 0.49070 -0.22816
13
bifur_IRC_Distances_noMW_output/new_data/bifur_traj3_Distances point 403
C 1.03610 0.43770 -0.15346
 C -0.74019 0.82927 -0.10528
 C 0.17884 0.84544 -1.16426
 C 1.64963 -0.89853 0.03582
 C -1.87075 -0.04349 0.09135
 F 1.79640 1.33878 0.27440
 F -1.01592 1.90316 0.38009
 H 1.22017 -1.63096 -0.54731
 H -1.84226 -0.90253 -0.49217
 H 1.65647 -1.20232 1.06862
 H -1.97659 -0.33160 1.13207
 H 2.58836 -0.83794 -0.28891
 H -2.68026 0.49301 -0.23096
13
bifur_IRC_Distances_noMW_output/new_data/bifur_traj3_Distances point 404
C 1.03275 0.43661 -0.15362
 C -0.73748 0.82747 -0.10600
 C 0.17767 0.84077 -1.17158
 C 1.64988 -0.89834 0.03624
 C -1.87105 -0.04355 0.09203
 F 1.79038 1.34115 0.27673
 F -1.00859 1.90461 0.38072
 H 1.22033 -1.63298 -0.54481
 H -1.84364 -0.90492 -0.48921
 H 1.66038 -1.20073 1.07013
 H -1.97986 -0.32953 1.13436
 H 2.58840 -0.83559 -0.29155
 H -2.67918 0.49504 -0.23344
13
bifur_IRC_Distances_noMW_output/new_data/bifur_traj3_Distances point 405
C 1.02989 0.43567 -0.15376
 C -0.73517 0.82594 -0.10661
 C 0.17667 0.83677 -1.17776
 C 1.65009 -0.89819 0.03660
 C -1.87131 -0.04360 0.09260
 F 1.78526 1.34317 0.27869
 F -1.00234 1.90585 0.38123
 H 1.22046 -1.63471 -0.54269
 H -1.84481 -0.90697 -0.48670
 H 1.66372 -1.19936 1.07142
 H -1.98264 -0.32777 1.13633
 H 2.58844 -0.83359 -0.29380
 H -2.67827 0.49677 -0.23555
13
bifur_IRC_Distances_noMW_output/new_data/bifur_traj3_Distances point 406
C 1.02757 0.43491 -0.15386
 C -0.73329 0.82469 -0.10711
 C 0.17585 0.83352 -1.18276
 C 1.65026 -0.89805 0.03690
 C -1.87152 -0.04364 0.09307
 F 1.78108 1.34481 0.28027
 F -0.99725 1.90688 0.38162
 H 1.22057 -1.63611 -0.54098
 H -1.84576 -0.90863 -0.48466
 H 1.66644 -1.19825 1.07248
 H -1.98491 -0.32634 1.13793
 H 2.58846 -0.83196 -0.29562
 H -2.67752 0.49817 -0.23727
13
bifur_IRC_Distances_noMW_output/new_data/bifur_traj3_Distances point 407
C 1.02580 0.43433 -0.15394
 C -0.73187 0.82375 -0.10748
 C 0.17523 0.83105 -1.18653
 C 1.65039 -0.89796 0.03712
 C -1.87167 -0.04368 0.09342
 F 1.77791 1.34604 0.28145
 F -0.99338 1.90766 0.38191
 H 1.22066 -1.63717 -0.53968
 H -1.84648 -0.90989 -0.48312
 H 1.66850 -1.19740 1.07328
 H -1.98663 -0.32525 1.13914
 H 2.58848 -0.83072 -0.29701
 H -2.67695 0.49924 -0.23857
13
bifur_IRC_Distances_noMW_output/new_data/bifur_traj3_Distances point 408
C 1.02580 0.43433 -0.15394
 C -0.73187 0.82375 -0.10748
 C 0.17523 0.83105 -1.18653
 C 1.65039 -0.89796 0.03712
 C -1.87167 -0.04368 0.09342
 F 1.77791 1.34604 0.28145
 F -0.99338 1.90766 0.38191
 H 1.22066 -1.63717 -0.53968
 H -1.84648 -0.90989 -0.48312
 H 1.66850 -1.19740 1.07328
 H -1.98663 -0.32525 1.13914
 H 2.58848 -0.83072 -0.29701
 H -2.67695 0.49924 -0.23857
13
bifur_IRC_Distances_noMW_output/new_data/bifur_traj3_Distances point 409
C 1.02401 0.43374 -0.15402
 C -0.73042 0.82280 -0.10786
 C 0.17461 0.82854 -1.19034
 C 1.65053 -0.89785 0.03735
 C -1.87184 -0.04371 0.09378
 F 1.77470 1.34730 0.28264
 F -0.98947 1.90845 0.38220
 H 1.22074 -1.63824 -0.53837
 H -1.84722 -0.91117 -0.48157
 H 1.67060 -1.19654 1.07409
 H -1.98837 -0.32416 1.14038
 H 2.58851 -0.82947 -0.29841
 H -2.67638 0.50031 -0.23988
13
bifur_IRC_Distances_noMW_output/new_data/bifur_traj3_Distances point 410
C 1.02388 0.43370 -0.15403
 C -0.73031 0.82273 -0.10789
 C 0.17456 0.82835 -1.19063
 C 1.65054 -0.89785 0.03737
 C -1.87185 -0.04371 0.09381
 F 1.77446 1.34739 0.28273
 F -0.98918 1.90851 0.38222
 H 1.22075 -1.63832 -0.53827
 H -1.84727 -0.91127 -0.48145
 H 1.67076 -1.19647 1.07415
 H -1.98850 -0.32407 1.14047
 H 2.58851 -0.82938 -0.29851
 H -2.67634 0.50039 -0.23998
13
bifur_IRC_Distances_noMW_output/new_data/bifur_traj3_Distances point 411
C 1.02403 0.43375 -0.15402
 C -0.73044 0.82281 -0.10785
 C 0.17461 0.82857 -1.19029
 C 1.65052 -0.89786 0.03735
 C -1.87183 -0.04371 0.09378
 F 1.77474 1.34728 0.28262
 F -0.98952 1.90844 0.38220
 H 1.22074 -1.63823 -0.53838
 H -1.84721 -0.91116 -0.48158
 H 1.67057 -1.19655 1.07408
 H -1.98835 -0.32417 1.14036
 H 2.58851 -0.82949 -0.29839
 H -2.67639 0.50030 -0.23987
13
bifur_IRC_Distances_noMW_output/new_data/bifur_traj3_Distances point 412
C 1.02426 0.43383 -0.15401
 C -0.73062 0.82293 -0.10781
 C 0.17469 0.82889 -1.18982
 C 1.65051 -0.89787 0.03732
 C -1.87181 -0.04370 0.09374
 F 1.77515 1.34712 0.28248
 F -0.99001 1.90834 0.38216
 H 1.22073 -1.63810 -0.53855
 H -1.84711 -0.91100 -0.48178
 H 1.67031 -1.19666 1.07398
 H -1.98813 -0.32431 1.14021
 H 2.58850 -0.82965 -0.29821
 H -2.67646 0.50016 -0.23970
13
bifur_IRC_Distances_noMW_output/new_data/bifur_traj3_Distances point 413
C 1.02433 0.43385 -0.15401
 C -0.73068 0.82297 -0.10779
 C 0.17472 0.82899 -1.18967
 C 1.65050 -0.89787 0.03731
 C -1.87181 -0.04370 0.09372
 F 1.77527 1.34708 0.28243
 F -0.99016 1.90831 0.38215
 H 1.22073 -1.63805 -0.53860
 H -1.84709 -0.91094 -0.48184
 H 1.67023 -1.19669 1.07395
 H -1.98806 -0.32435 1.14016
 H 2.58850 -0.82969 -0.29816
 H -2.67648 0.50012 -0.23965
13
bifur_IRC_Distances_noMW_output/new_data/bifur_traj3_Distances point 414
C 1.02402 0.43375 -0.15402
 C -0.73043 0.82280 -0.10786
 C 0.17461 0.82856 -1.19032
 C 1.65052 -0.89785 0.03735
 C -1.87183 -0.04371 0.09378
 F 1.77472 1.34729 0.28263
 F -0.98949 1.90845 0.38220
 H 1.22074 -1.63824 -0.53837
 H -1.84721 -0.91116 -0.48157
 H 1.67059 -1.19654 1.07409
 H -1.98836 -0.32416 1.14037
 H 2.58851 -0.82948 -0.29840
 H -2.67638 0.50030 -0.23988
13
bifur_IRC_Distances_noMW_output/new_data/bifur_traj3_Distances point 415
C 1.02311 0.43345 -0.15406
 C -0.72969 0.82232 -0.10805
 C 0.17429 0.82727 -1.19226
 C 1.65059 -0.89780 0.03746
 C -1.87192 -0.04373 0.09397
 F 1.77308 1.34793 0.28324
 F -0.98749 1.90885 0.38234
 H 1.22078 -1.63879 -0.53770
 H -1.84759 -0.91182 -0.48078
 H 1.67166 -1.19610 1.07450
 H -1.98925 -0.32360 1.14100
 H 2.58852 -0.82884 -0.29912
 H -2.67609 0.50085 -0.24055
13
bifur_IRC_Distances_noMW_output/new_data/bifur_traj3_Distances point 416
C 1.02134 0.43286 -0.15413
 C -0.72826 0.82138 -0.10842
 C 0.17367 0.82480 -1.19599
 C 1.65072 -0.89770 0.03769
 C -1.87208 -0.04376 0.09432
 F 1.76991 1.34916 0.28440
 F -0.98362 1.90965 0.38261
 H 1.22086 -1.63985 -0.53641
 H -1.84831 -0.91308 -0.47924
 H 1.67373 -1.19524 1.07531
 H -1.99097 -0.32252 1.14222
 H 2.58854 -0.82761 -0.30050
 H -2.67552 0.50191 -0.24185
13
bifur_IRC_Distances_noMW_output/new_data/bifur_traj3_Distances point 417
C 1.01851 0.43193 -0.15425
 C -0.72597 0.81988 -0.10901
 C 0.17268 0.82083 -1.20193
 C 1.65093 -0.89754 0.03805
 C -1.87233 -0.04382 0.09489
 F 1.76483 1.35113 0.28623
 F -0.97743 1.91092 0.38302
 H 1.22099 -1.64155 -0.53435
 H -1.84948 -0.91511 -0.47680
 H 1.67704 -1.19386 1.07660
 H -1.99373 -0.32078 1.14418
 H 2.58858 -0.82564 -0.30271
 H -2.67461 0.50360 -0.24393
13
bifur_IRC_Distances_noMW_output/new_data/bifur_traj3_Distances point 418
C 1.01448 0.43060 -0.15441
 C -0.72273 0.81776 -0.10984
 C 0.17126 0.81519 -1.21029
 C 1.65123 -0.89731 0.03856
 C -1.87269 -0.04390 0.09570
 F 1.75762 1.35392 0.28879
 F -0.96864 1.91275 0.38357
 H 1.22117 -1.64396 -0.53144
 H -1.85113 -0.91799 -0.47334
 H 1.68174 -1.19189 1.07843
 H -1.99764 -0.31833 1.14697
 H 2.58863 -0.82284 -0.30583
 H -2.67332 0.50599 -0.24687
13
bifur_IRC_Distances_noMW_output/new_data/bifur_traj3_Distances point 419
C 1.01448 0.43060 -0.15441
 C -0.72273 0.81776 -0.10984
 C 0.17126 0.81519 -1.21029
 C 1.65123 -0.89731 0.03856
 C -1.87269 -0.04390 0.09570
 F 1.75762 1.35392 0.28879
 F -0.96864 1.91275 0.38357
 H 1.22117 -1.64396 -0.53144
 H -1.85113 -0.91799 -0.47334
 H 1.68174 -1.19189 1.07843
 H -1.99764 -0.31833 1.14697
 H 2.58863 -0.82284 -0.30583
 H -2.67332 0.50599 -0.24687
13
bifur_IRC_Distances_noMW_output/new_data/bifur_traj3_Distances point 420
C 1.00299 0.42676 -0.15483
 C -0.71346 0.81176 -0.11217
 C 0.16722 0.79904 -1.23367
 C 1.65207 -0.89663 0.04002
 C -1.87372 -0.04414 0.09801
 F 1.73705 1.36180 0.29582
 F -0.94354 1.91807 0.38490
 H 1.22166 -1.65082 -0.52321
 H -1.85585 -0.92621 -0.46356
 H 1.69519 -1.18619 1.08369
 H -2.00878 -0.31133 1.15497
 H 2.58879 -0.81490 -0.31472
 H -2.66964 0.51276 -0.25525
13
bifur_IRC_Distances_noMW_output/new_data/bifur_traj3_Distances point 421
C 0.99574 0.42433 -0.15507
 C -0.70761 0.80802 -0.11362
 C 0.16466 0.78883 -1.24806
 C 1.65260 -0.89620 0.04095
 C -1.87436 -0.04429 0.09947
 F 1.72407 1.36673 0.30005
 F -0.92772 1.92151 0.38556
 H 1.22196 -1.65513 -0.51809
 H -1.85882 -0.93139 -0.45746
 H 1.70369 -1.18253 1.08702
 H -2.01580 -0.30693 1.16005
 H 2.58890 -0.80992 -0.32029
 H -2.66731 0.51698 -0.26052
13
bifur_IRC_Distances_noMW_output/new_data/bifur_traj3_Distances point 422
C 0.98767 0.42160 -0.15530
 C -0.70112 0.80388 -0.11520
 C 0.16181 0.77743 -1.26375
 C 1.65319 -0.89571 0.04199
 C -1.87508 -0.04447 0.10110
 F 1.70965 1.37215 0.30457
 F -0.91013 1.92541 0.38613
 H 1.22227 -1.65991 -0.51244
 H -1.86214 -0.93716 -0.45073
 H 1.71314 -1.17840 1.09074
 H -2.02359 -0.30205 1.16572
 H 2.58903 -0.80440 -0.32647
 H -2.66472 0.52164 -0.26635
13
bifur_IRC_Distances_noMW_output/new_data/bifur_traj3_Distances point 423
C 0.97904 0.41866 -0.15552
 C -0.69418 0.79950 -0.11686
 C 0.15875 0.76521 -1.28019
 C 1.65382 -0.89518 0.04310
 C -1.87583 -0.04467 0.10284
 F 1.69424 1.37791 0.30921
 F -0.89133 1.92965 0.38657
 H 1.22260 -1.66501 -0.50646
 H -1.86569 -0.94333 -0.44360
 H 1.72326 -1.17393 1.09472
 H -2.03190 -0.29683 1.17182
 H 2.58916 -0.79854 -0.33304
 H -2.66194 0.52656 -0.27257
13
bifur_IRC_Distances_noMW_output/new_data/bifur_traj3_Distances point 424
C 0.97025 0.41564 -0.15572
 C -0.68712 0.79508 -0.11853
 C 0.15562 0.75274 -1.29655
 C 1.65446 -0.89463 0.04423
 C -1.87660 -0.04487 0.10461
 F 1.67856 1.38371 0.31373
 F -0.87221 1.93405 0.38682
 H 1.22291 -1.67018 -0.50043
 H -1.86929 -0.94961 -0.43641
 H 1.73356 -1.16932 1.09879
 H -2.04033 -0.29154 1.17805
 H 2.58931 -0.79261 -0.33970
 H -2.65912 0.53153 -0.27888
13
bifur_IRC_Distances_noMW_output/new_data/bifur_traj3_Distances point 425
C 0.96174 0.41271 -0.15588
 C -0.68029 0.79083 -0.12012
 C 0.15257 0.74063 -1.31205
 C 1.65507 -0.89409 0.04533
 C -1.87733 -0.04507 0.10633
 F 1.66340 1.38929 0.31790
 F -0.85372 1.93838 0.38690
 H 1.22320 -1.67518 -0.49464
 H -1.87278 -0.95568 -0.42951
 H 1.74355 -1.16479 1.10273
 H -2.04847 -0.28641 1.18410
 H 2.58945 -0.78690 -0.34613
 H -2.65638 0.53628 -0.28497
13
bifur_IRC_Distances_noMW_output/new_data/bifur_traj3_Distances point 426
C 0.95378 0.40995 -0.15601
 C -0.67393 0.78689 -0.12158
 C 0.14971 0.72928 -1.32625
 C 1.65565 -0.89358 0.04636
 C -1.87801 -0.04526 0.10794
 F 1.64925 1.39445 0.32164
 F -0.83647 1.94248 0.38682
 H 1.22346 -1.67983 -0.48928
 H -1.87603 -0.96135 -0.42310
 H 1.75288 -1.16050 1.10642
 H -2.05605 -0.28162 1.18977
 H 2.58958 -0.78160 -0.35211
 H -2.65382 0.54068 -0.29065
13
bifur_IRC_Distances_noMW_output/new_data/bifur_traj3_Distances point 427
C 0.94650 0.40741 -0.15610
 C -0.66811 0.78331 -0.12290
 C 0.14708 0.71886 -1.33901
 C 1.65617 -0.89310 0.04731
 C -1.87863 -0.04544 0.10941
 F 1.63631 1.39915 0.32493
 F -0.82069 1.94628 0.38662
 H 1.22368 -1.68407 -0.48440
 H -1.87900 -0.96653 -0.41727
 H 1.76142 -1.15653 1.10980
 H -2.06296 -0.27723 1.19498
 H 2.58971 -0.77678 -0.35756
 H -2.65148 0.54467 -0.29582
13
bifur_IRC_Distances_noMW_output/new_data/bifur_traj3_Distances point 428
C 0.93992 0.40511 -0.15617
 C -0.66285 0.78010 -0.12408
 C 0.14470 0.70943 -1.35035
 C 1.65664 -0.89267 0.04817
 C -1.87918 -0.04560 0.11075
 F 1.62463 1.40337 0.32779
 F -0.80646 1.94976 0.38634
 H 1.22388 -1.68790 -0.48001
 H -1.88168 -0.97120 -0.41203
 H 1.76914 -1.15291 1.11286
 H -2.06918 -0.27327 1.19970
 H 2.58982 -0.77244 -0.36248
 H -2.64937 0.54823 -0.30049
13
bifur_IRC_Distances_noMW_output/new_data/bifur_traj3_Distances point 429
C 0.93404 0.40304 -0.15622
 C -0.65816 0.77724 -0.12512
 C 0.14256 0.70096 -1.36034
 C 1.65706 -0.89228 0.04893
 C -1.87967 -0.04574 0.11194
 F 1.61419 1.40712 0.33027
 F -0.79374 1.95290 0.38601
 H 1.22405 -1.69132 -0.47611
 H -1.88408 -0.97538 -0.40736
 H 1.77605 -1.14964 1.11559
 H -2.07474 -0.26972 1.20393
 H 2.58992 -0.76859 -0.36687
 H -2.64747 0.55140 -0.30466
13
bifur_IRC_Distances_noMW_output/new_data/bifur_traj3_Distances point 430
C 0.93404 0.40304 -0.15622
 C -0.65816 0.77724 -0.12512
 C 0.14256 0.70096 -1.36034
 C 1.65706 -0.89228 0.04893
 C -1.87967 -0.04574 0.11194
 F 1.61419 1.40712 0.33027
 F -0.79374 1.95290 0.38601
 H 1.22405 -1.69132 -0.47611
 H -1.88408 -0.97538 -0.40736
 H 1.77605 -1.14964 1.11559
 H -2.07474 -0.26972 1.20393
 H 2.58992 -0.76859 -0.36687
 H -2.64747 0.55140 -0.30466
13
bifur_IRC_Distances_noMW_output/new_data/bifur_traj3_Distances point 431
C 0.92433 0.39961 -0.15627
 C -0.65043 0.77256 -0.12682
 C 0.13900 0.68696 -1.37653
 C 1.65775 -0.89164 0.05021
 C -1.88046 -0.04597 0.11392
 F 1.59698 1.41327 0.33418
 F -0.77279 1.95814 0.38530
 H 1.22431 -1.69694 -0.46970
 H -1.88801 -0.98226 -0.39969
 H 1.78746 -1.14419 1.12010
 H -2.08386 -0.26385 1.21092
 H 2.59008 -0.76227 -0.37409
 H -2.64434 0.55657 -0.31152
13
bifur_IRC_Distances_noMW_output/new_data/bifur_traj3_Distances point 432
C 0.92053 0.39827 -0.15628
 C -0.64742 0.77074 -0.12747
 C 0.13761 0.68147 -1.38275
 C 1.65801 -0.89138 0.05070
 C -1.88077 -0.04606 0.11469
 F 1.59027 1.41566 0.33565
 F -0.76461 1.96020 0.38498
 H 1.22441 -1.69913 -0.46721
 H -1.88954 -0.98494 -0.39671
 H 1.79191 -1.14204 1.12186
 H -2.08742 -0.26155 1.21365
 H 2.59014 -0.75982 -0.37691
 H -2.64312 0.55857 -0.31420
13
bifur_IRC_Distances_noMW_output/new_data/bifur_traj3_Distances point 433
C 0.91746 0.39718 -0.15629
 C -0.64497 0.76927 -0.12800
 C 0.13647 0.67701 -1.38776
 C 1.65823 -0.89117 0.05111
 C -1.88102 -0.04613 0.11532
 F 1.58482 1.41760 0.33683
 F -0.75799 1.96188 0.38469
 H 1.22449 -1.70090 -0.46520
 H -1.89078 -0.98712 -0.39430
 H 1.79552 -1.14028 1.12329
 H -2.09029 -0.25969 1.21587
 H 2.59019 -0.75784 -0.37919
 H -2.64213 0.56019 -0.31637
13
bifur_IRC_Distances_noMW_output/new_data/bifur_traj3_Distances point 434
C 0.91495 0.39629 -0.15629
 C -0.64298 0.76807 -0.12843
 C 0.13555 0.67338 -1.39181
 C 1.65841 -0.89100 0.05144
 C -1.88122 -0.04619 0.11583
 F 1.58039 1.41917 0.33776
 F -0.75260 1.96325 0.38444
 H 1.22456 -1.70234 -0.46356
 H -1.89179 -0.98888 -0.39233
 H 1.79846 -1.13885 1.12445
 H -2.09263 -0.25817 1.21768
 H 2.59023 -0.75623 -0.38105
 H -2.64133 0.56150 -0.31813
13
bifur_IRC_Distances_noMW_output/new_data/bifur_traj3_Distances point 435
C 0.91274 0.39550 -0.15629
 C -0.64123 0.76702 -0.12881
 C 0.13473 0.67017 -1.39538
 C 1.65856 -0.89085 0.05173
 C -1.88139 -0.04624 0.11628
 F 1.57648 1.42056 0.33858
 F -0.74784 1.96447 0.38421
 H 1.22461 -1.70362 -0.46211
 H -1.89268 -0.99044 -0.39060
 H 1.80106 -1.13758 1.12548
 H -2.09469 -0.25682 1.21928
 H 2.59026 -0.75481 -0.38269
 H -2.64061 0.56266 -0.31969
13
bifur_IRC_Distances_noMW_output/new_data/bifur_traj3_Distances point 436
C 0.91045 0.39469 -0.15629
 C -0.63941 0.76593 -0.12920
 C 0.13388 0.66684 -1.39904
 C 1.65872 -0.89070 0.05203
 C -1.88157 -0.04630 0.11675
 F 1.57243 1.42199 0.33942
 F -0.74292 1.96573 0.38396
 H 1.22467 -1.70494 -0.46061
 H -1.89360 -0.99206 -0.38881
 H 1.80375 -1.13627 1.12654
 H -2.09682 -0.25543 1.22093
 H 2.59030 -0.75334 -0.38438
 H -2.63988 0.56385 -0.32130
13
bifur_IRC_Distances_noMW_output/new_data/bifur_traj3_Distances point 437
C 0.90766 0.39369 -0.15628
 C -0.63720 0.76460 -0.12967
 C 0.13284 0.66279 -1.40348
 C 1.65892 -0.89051 0.05240
 C -1.88179 -0.04636 0.11732
 F 1.56751 1.42373 0.34042
 F -0.73693 1.96727 0.38364
 H 1.22473 -1.70654 -0.45879
 H -1.89472 -0.99402 -0.38663
 H 1.80703 -1.13466 1.12784
 H -2.09941 -0.25374 1.22295
 H 2.59034 -0.75156 -0.38644
 H -2.63898 0.56529 -0.32326
13
bifur_IRC_Distances_noMW_output/new_data/bifur_traj3_Distances point 438
C 0.90390 0.39235 -0.15628
 C -0.63423 0.76282 -0.13030
 C 0.13144 0.65731 -1.40942
 C 1.65918 -0.89025 0.05289
 C -1.88209 -0.04645 0.11809
 F 1.56087 1.42608 0.34175
 F -0.72885 1.96936 0.38319
 H 1.22482 -1.70870 -0.45634
 H -1.89623 -0.99667 -0.38370
 H 1.81145 -1.13248 1.12958
 H -2.10290 -0.25144 1.22567
 H 2.59040 -0.74917 -0.38922
 H -2.63777 0.56723 -0.32590
13
bifur_IRC_Distances_noMW_output/new_data/bifur_traj3_Distances point 439
C 0.89873 0.39050 -0.15626
 C -0.63014 0.76038 -0.13117
 C 0.12950 0.64976 -1.41752
 C 1.65954 -0.88989 0.05358
 C -1.88249 -0.04657 0.11915
 F 1.55174 1.42929 0.34352
 F -0.71776 1.97224 0.38252
 H 1.22494 -1.71167 -0.45298
 H -1.89830 -1.00030 -0.37967
 H 1.81752 -1.12946 1.13198
 H -2.10769 -0.24828 1.22942
 H 2.59048 -0.74589 -0.39304
 H -2.63610 0.56988 -0.32953
13
bifur_IRC_Distances_noMW_output/new_data/bifur_traj3_Distances point 440
C 0.89200 0.38808 -0.15622
 C -0.62482 0.75722 -0.13228
 C 0.12697 0.63990 -1.42791
 C 1.66001 -0.88943 0.05447
 C -1.88300 -0.04672 0.12053
 F 1.53988 1.43347 0.34576
 F -0.70334 1.97602 0.38158
 H 1.22509 -1.71552 -0.44861
 H -1.90098 -1.00503 -0.37444
 H 1.82543 -1.12551 1.13509
 H -2.11389 -0.24416 1.23430
 H 2.59058 -0.74164 -0.39801
 H -2.63393 0.57331 -0.33425
13
bifur_IRC_Distances_noMW_output/new_data/bifur_traj3_Distances point 441
C 0.89200 0.38808 -0.15622
 C -0.62482 0.75722 -0.13228
 C 0.12697 0.63990 -1.42791
 C 1.66001 -0.88943 0.05447
 C -1.88300 -0.04672 0.12053
 F 1.53987 1.43347 0.34576
 F -0.70334 1.97602 0.38158
 H 1.22509 -1.71552 -0.44861
 H -1.90098 -1.00503 -0.37444
 H 1.82543 -1.12551 1.13509
 H -2.11389 -0.24416 1.23430
 H 2.59058 -0.74164 -0.39801
 H -2.63393 0.57331 -0.33425
13
bifur_IRC_Distances_noMW_output/new_data/bifur_traj3_Distances point 442
C 0.87511 0.38199 -0.15606
 C -0.61151 0.74933 -0.13503
 C 0.12055 0.61503 -1.45334
 C 1.66117 -0.88824 0.05672
 C -1.88425 -0.04708 0.12401
 F 1.51015 1.44388 0.35096
 F -0.66725 1.98560 0.37882
 H 1.22543 -1.72515 -0.43768
 H -1.90765 -1.01683 -0.36135
 H 1.84529 -1.11543 1.14290
 H -2.12934 -0.23373 1.24657
 H 2.59080 -0.73112 -0.41045
 H -2.62848 0.58176 -0.34608
13
bifur_IRC_Distances_noMW_output/new_data/bifur_traj3_Distances point 443
C 0.86580 0.37862 -0.15593
 C -0.60421 0.74502 -0.13652
 C 0.11697 0.60122 -1.46697
 C 1.66180 -0.88758 0.05796
 C -1.88491 -0.04727 0.12594
 F 1.49380 1.44959 0.35360
 F -0.64743 1.99093 0.37708
 H 1.22560 -1.73044 -0.43168
 H -1.91130 -1.02330 -0.35415
 H 1.85624 -1.10979 1.14719
 H -2.13778 -0.22793 1.25334
 H 2.59091 -0.72540 -0.41729
 H -2.62548 0.58633 -0.35258
13
bifur_IRC_Distances_noMW_output/new_data/bifur_traj3_Distances point 444
C 0.85652 0.37525 -0.15578
 C -0.59694 0.74074 -0.13798
 C 0.11336 0.58740 -1.48028
 C 1.66242 -0.88692 0.05921
 C -1.88556 -0.04745 0.12787
 F 1.47753 1.45526 0.35607
 F -0.62772 1.99628 0.37519
 H 1.22576 -1.73570 -0.42570
 H -1.91490 -1.02972 -0.34699
 H 1.86715 -1.10410 1.15146
 H -2.14613 -0.22210 1.26010
 H 2.59101 -0.71976 -0.42410
 H -2.62249 0.59083 -0.35905
13
bifur_IRC_Distances_noMW_output/new_data/bifur_traj3_Distances point 445
C 0.84809 0.37218 -0.15563
 C -0.59036 0.73687 -0.13929
 C 0.11006 0.57477 -1.49216
 C 1.66299 -0.88632 0.06035
 C -1.88612 -0.04760 0.12963
 F 1.46277 1.46040 0.35818
 F -0.60986 2.00117 0.37335
 H 1.22590 -1.74046 -0.42026
 H -1.91816 -1.03553 -0.34049
 H 1.87706 -1.09888 1.15532
 H -2.15368 -0.21677 1.26624
 H 2.59108 -0.71469 -0.43029
 H -2.61978 0.59486 -0.36493
13
bifur_IRC_Distances_noMW_output/new_data/bifur_traj3_Distances point 446
C 0.84138 0.36973 -0.15549
 C -0.58513 0.73379 -0.14032
 C 0.10741 0.56467 -1.50148
 C 1.66343 -0.88583 0.06126
 C -1.88656 -0.04772 0.13103
 F 1.45102 1.46449 0.35976
 F -0.59566 2.00508 0.37179
 H 1.22600 -1.74425 -0.41593
 H -1.92073 -1.04014 -0.33531
 H 1.88496 -1.09468 1.15840
 H -2.15965 -0.21249 1.27113
 H 2.59113 -0.71068 -0.43522
 H -2.61761 0.59803 -0.36961
13
bifur_IRC_Distances_noMW_output/new_data/bifur_traj3_Distances point 447
C 0.83666 0.36801 -0.15539
 C -0.58145 0.73164 -0.14104
 C 0.10553 0.55754 -1.50795
 C 1.66375 -0.88549 0.06190
 C -1.88687 -0.04779 0.13202
 F 1.44277 1.46736 0.36083
 F -0.58569 2.00784 0.37065
 H 1.22607 -1.74691 -0.41289
 H -1.92253 -1.04338 -0.33166
 H 1.89052 -1.09171 1.16056
 H -2.16383 -0.20946 1.27457
 H 2.59117 -0.70788 -0.43869
 H -2.61609 0.60025 -0.37290
13
bifur_IRC_Distances_noMW_output/new_data/bifur_traj3_Distances point 448
C 0.83377 0.36695 -0.15532
 C -0.57921 0.73032 -0.14148
 C 0.10438 0.55317 -1.51188
 C 1.66394 -0.88528 0.06229
 C -1.88705 -0.04784 0.13262
 F 1.43773 1.46912 0.36146
 F -0.57961 2.00953 0.36993
 H 1.22611 -1.74854 -0.41103
 H -1.92362 -1.04535 -0.32944
 H 1.89392 -1.08989 1.16188
 H -2.16637 -0.20760 1.27668
 H 2.59118 -0.70618 -0.44080
 H -2.61516 0.60159 -0.37492
13
bifur_IRC_Distances_noMW_output/new_data/bifur_traj3_Distances point 449
C 0.83251 0.36649 -0.15529
 C -0.57823 0.72975 -0.14167
 C 0.10387 0.55126 -1.51359
 C 1.66402 -0.88519 0.06246
 C -1.88713 -0.04786 0.13289
 F 1.43553 1.46988 0.36174
 F -0.57695 2.01026 0.36961
 H 1.22612 -1.74924 -0.41021
 H -1.92410 -1.04621 -0.32847
 H 1.89540 -1.08909 1.16245
 H -2.16748 -0.20679 1.27760
 H 2.59119 -0.70544 -0.44173
 H -2.61476 0.60218 -0.37579
13
bifur_IRC_Distances_noMW_output/new_data/bifur_traj3_Distances point 450
C 0.83277 0.36658 -0.15530
 C -0.57843 0.72986 -0.14163
 C 0.10398 0.55165 -1.51324
 C 1.66400 -0.88521 0.06243
 C -1.88711 -0.04786 0.13284
 F 1.43598 1.46973 0.36168
 F -0.57749 2.01012 0.36968
 H 1.22612 -1.74910 -0.41038
 H -1.92400 -1.04604 -0.32866
 H 1.89510 -1.08925 1.16234
 H -2.16726 -0.20695 1.27741
 H 2.59119 -0.70559 -0.44154
 H -2.61484 0.60206 -0.37562
13
bifur_IRC_Distances_noMW_output/new_data/bifur_traj3_Distances point 451
C 0.83450 0.36722 -0.15534
 C -0.57978 0.73065 -0.14137
 C 0.10467 0.55428 -1.51089
 C 1.66389 -0.88533 0.06219
 C -1.88700 -0.04783 0.13247
 F 1.43901 1.46867 0.36130
 F -0.58115 2.00910 0.37011
 H 1.22610 -1.74812 -0.41150
 H -1.92334 -1.04485 -0.33000
 H 1.89305 -1.09035 1.16155
 H -2.16573 -0.20807 1.27615
 H 2.59118 -0.70661 -0.44027
 H -2.61540 0.60125 -0.37441
13
bifur_IRC_Distances_noMW_output/new_data/bifur_traj3_Distances point 452
C 0.83450 0.36722 -0.15534
 C -0.57978 0.73065 -0.14137
 C 0.10467 0.55428 -1.51089
 C 1.66389 -0.88533 0.06219
 C -1.88700 -0.04783 0.13247
 F 1.43901 1.46867 0.36130
 F -0.58115 2.00910 0.37011
 H 1.22610 -1.74812 -0.41150
 H -1.92334 -1.04485 -0.33000
 H 1.89306 -1.09035 1.16155
 H -2.16573 -0.20807 1.27615
 H 2.59118 -0.70661 -0.44027
 H -2.61540 0.60125 -0.37441
13
bifur_IRC_Distances_noMW_output/new_data/bifur_traj3_Distances point 453
C 0.84179 0.36988 -0.15550
 C -0.58545 0.73398 -0.14026
 C 0.10757 0.56529 -1.50091
 C 1.66341 -0.88586 0.06120
 C -1.88654 -0.04771 0.13094
 F 1.45174 1.46424 0.35967
 F -0.59653 2.00484 0.37189
 H 1.22599 -1.74402 -0.41620
 H -1.92057 -1.03986 -0.33562
 H 1.88448 -1.09494 1.15821
 H -2.15928 -0.21275 1.27083
 H 2.59113 -0.71092 -0.43492
 H -2.61774 0.59784 -0.36933
13
bifur_IRC_Distances_noMW_output/new_data/bifur_traj3_Distances point 454
C 0.84627 0.37152 -0.15559
 C -0.58894 0.73603 -0.13957
 C 0.10934 0.57203 -1.49470
 C 1.66311 -0.88619 0.06059
 C -1.88624 -0.04763 0.13001
 F 1.45958 1.46151 0.35861
 F -0.60600 2.00223 0.37293
 H 1.22592 -1.74149 -0.41909
 H -1.91885 -1.03678 -0.33908
 H 1.87921 -1.09774 1.15616
 H -2.15530 -0.21561 1.26757
 H 2.59110 -0.71360 -0.43163
 H -2.61919 0.59572 -0.36620
13
bifur_IRC_Distances_noMW_output/new_data/bifur_traj3_Distances point 455
C 0.85046 0.37305 -0.15567
 C -0.59221 0.73795 -0.13892
 C 0.11099 0.57832 -1.48885
 C 1.66283 -0.88649 0.06003
 C -1.88597 -0.04756 0.12913
 F 1.46691 1.45895 0.35760
 F -0.61487 1.99980 0.37388
 H 1.22586 -1.73913 -0.42179
 H -1.91724 -1.03390 -0.34232
 H 1.87428 -1.10035 1.15424
 H -2.15156 -0.21827 1.26451
 H 2.59106 -0.71611 -0.42855
 H -2.62054 0.59373 -0.36328
13
bifur_IRC_Distances_noMW_output/new_data/bifur_traj3_Distances point 456
C 0.85380 0.37426 -0.15574
 C -0.59482 0.73949 -0.13841
 C 0.11230 0.58332 -1.48414
 C 1.66261 -0.88673 0.05958
 C -1.88574 -0.04750 0.12844
 F 1.47276 1.45692 0.35676
 F -0.62195 1.99786 0.37461
 H 1.22581 -1.73724 -0.42394
 H -1.91596 -1.03160 -0.34489
 H 1.87035 -1.10242 1.15271
 H -2.14858 -0.22038 1.26208
 H 2.59103 -0.71812 -0.42610
 H -2.62161 0.59214 -0.36095
13
bifur_IRC_Distances_noMW_output/new_data/bifur_traj3_Distances point 457
C 0.85572 0.37496 -0.15577
 C -0.59632 0.74037 -0.13811
 C 0.11305 0.58619 -1.48143
 C 1.66248 -0.88687 0.05932
 C -1.88561 -0.04746 0.12804
 F 1.47612 1.45575 0.35628
 F -0.62602 1.99675 0.37502
 H 1.22577 -1.73615 -0.42518
 H -1.91521 -1.03027 -0.34637
 H 1.86809 -1.10360 1.15183
 H -2.14686 -0.22160 1.26068
 H 2.59101 -0.71928 -0.42469
 H -2.62223 0.59122 -0.35961
13
bifur_IRC_Distances_noMW_output/new_data/bifur_traj3_Distances point 458
C 0.85586 0.37501 -0.15577
 C -0.59643 0.74044 -0.13808
 C 0.11311 0.58641 -1.48122
 C 1.66247 -0.88688 0.05930
 C -1.88560 -0.04746 0.12801
 F 1.47638 1.45566 0.35624
 F -0.62633 1.99666 0.37505
 H 1.22577 -1.73607 -0.42527
 H -1.91516 -1.03017 -0.34648
 H 1.86792 -1.10369 1.15176
 H -2.14672 -0.22169 1.26058
 H 2.59101 -0.71936 -0.42459
 H -2.62228 0.59114 -0.35951
13
bifur_IRC_Distances_noMW_output/new_data/bifur_traj3_Distances point 459
C 0.85441 0.37448 -0.15575
 C -0.59529 0.73977 -0.13831
 C 0.11254 0.58424 -1.48328
 C 1.66257 -0.88677 0.05949
 C -1.88570 -0.04749 0.12831
 F 1.47383 1.45655 0.35661
 F -0.62324 1.99751 0.37474
 H 1.22580 -1.73689 -0.42434
 H -1.91572 -1.03118 -0.34536
 H 1.86963 -1.10280 1.15243
 H -2.14803 -0.22077 1.26164
 H 2.59103 -0.71849 -0.42565
 H -2.62181 0.59184 -0.36053
13
bifur_IRC_Distances_noMW_output/new_data/bifur_traj3_Distances point 460
C 0.85190 0.37357 -0.15570
 C -0.59333 0.73861 -0.13870
 C 0.11155 0.58048 -1.48683
 C 1.66273 -0.88659 0.05983
 C -1.88587 -0.04753 0.12883
 F 1.46943 1.45808 0.35724
 F -0.61792 1.99896 0.37420
 H 1.22584 -1.73831 -0.42272
 H -1.91669 -1.03291 -0.34342
 H 1.87259 -1.10124 1.15358
 H -2.15028 -0.21918 1.26347
 H 2.59105 -0.71697 -0.42750
 H -2.62100 0.59305 -0.36228
13
bifur_IRC_Distances_noMW_output/new_data/bifur_traj3_Distances point 461
C 0.84889 0.37247 -0.15564
 C -0.59098 0.73723 -0.13917
 C 0.11037 0.57596 -1.49105
 C 1.66294 -0.88637 0.06024
 C -1.88607 -0.04759 0.12946
 F 1.46415 1.45992 0.35798
 F -0.61154 2.00071 0.37353
 H 1.22588 -1.74002 -0.42078
 H -1.91785 -1.03498 -0.34110
 H 1.87613 -1.09937 1.15496
 H -2.15297 -0.21727 1.26566
 H 2.59108 -0.71516 -0.42971
 H -2.62003 0.59448 -0.36438
13
bifur_IRC_Distances_noMW_output/new_data/bifur_traj3_Distances point 462
C 0.84582 0.37135 -0.15558
 C -0.58858 0.73582 -0.13964
 C 0.10916 0.57135 -1.49534
 C 1.66314 -0.88615 0.06066
 C -1.88627 -0.04764 0.13010
 F 1.45878 1.46179 0.35872
 F -0.60504 2.00250 0.37283
 H 1.22593 -1.74175 -0.41880
 H -1.91903 -1.03710 -0.33873
 H 1.87974 -1.09746 1.15637
 H -2.15570 -0.21532 1.26790
 H 2.59110 -0.71332 -0.43196
 H -2.61904 0.59594 -0.36652
13
bifur_IRC_Distances_noMW_output/new_data/bifur_traj3_Distances point 463
C 0.84582 0.37135 -0.15558
 C -0.58858 0.73582 -0.13964
 C 0.10916 0.57135 -1.49534
 C 1.66314 -0.88615 0.06066
 C -1.88627 -0.04764 0.13010
 F 1.45878 1.46179 0.35872
 F -0.60504 2.00250 0.37283
 H 1.22593 -1.74175 -0.41880
 H -1.91903 -1.03710 -0.33873
 H 1.87974 -1.09746 1.15637
 H -2.15570 -0.21532 1.26790
 H 2.59110 -0.71333 -0.43196
 H -2.61904 0.59594 -0.36652
13
bifur_IRC_Distances_noMW_output/new_data/bifur_traj3_Distances point 464
C 0.84173 0.36986 -0.15550
 C -0.58540 0.73395 -0.14027
 C 0.10755 0.56520 -1.50099
 C 1.66341 -0.88586 0.06121
 C -1.88654 -0.04771 0.13096
 F 1.45164 1.46427 0.35968
 F -0.59641 2.00488 0.37187
 H 1.22599 -1.74405 -0.41616
 H -1.92059 -1.03990 -0.33558
 H 1.88455 -1.09490 1.15824
 H -2.15933 -0.21271 1.27088
 H 2.59113 -0.71089 -0.43496
 H -2.61773 0.59787 -0.36937
13
bifur_IRC_Distances_noMW_output/new_data/bifur_traj3_Distances point 465
C 0.84169 0.36984 -0.15550
 C -0.58537 0.73393 -0.14028
 C 0.10753 0.56514 -1.50105
 C 1.66341 -0.88586 0.06122
 C -1.88654 -0.04771 0.13096
 F 1.45157 1.46430 0.35969
 F -0.59632 2.00490 0.37186
 H 1.22599 -1.74408 -0.41613
 H -1.92061 -1.03993 -0.33555
 H 1.88460 -1.09488 1.15826
 H -2.15937 -0.21269 1.27091
 H 2.59113 -0.71087 -0.43499
 H -2.61771 0.59789 -0.36940
13
bifur_IRC_Distances_noMW_output/new_data/bifur_traj3_Distances point 466
C 0.84276 0.37024 -0.15552
 C -0.58621 0.73443 -0.14011
 C 0.10795 0.56676 -1.49957
 C 1.66334 -0.88593 0.06107
 C -1.88647 -0.04769 0.13074
 F 1.45345 1.46364 0.35944
 F -0.59859 2.00427 0.37212
 H 1.22598 -1.74347 -0.41683
 H -1.92020 -1.03919 -0.33638
 H 1.88333 -1.09555 1.15777
 H -2.15842 -0.21337 1.27012
 H 2.59112 -0.71151 -0.43420
 H -2.61806 0.59738 -0.36865
13
bifur_IRC_Distances_noMW_output/new_data/bifur_traj3_Distances point 467
C 0.84475 0.37096 -0.15556
 C -0.58775 0.73533 -0.13981
 C 0.10874 0.56974 -1.49682
 C 1.66321 -0.88608 0.06080
 C -1.88634 -0.04766 0.13033
 F 1.45691 1.46244 0.35898
 F -0.60278 2.00312 0.37258
 H 1.22595 -1.74235 -0.41811
 H -1.91944 -1.03783 -0.33791
 H 1.88100 -1.09679 1.15686
 H -2.15666 -0.21464 1.26868
 H 2.59111 -0.71269 -0.43275
 H -2.61870 0.59645 -0.36727
13
bifur_IRC_Distances_noMW_output/new_data/bifur_traj3_Distances point 468
C 0.84753 0.37198 -0.15562
 C -0.58992 0.73661 -0.13938
 C 0.10984 0.57392 -1.49295
 C 1.66303 -0.88628 0.06042
 C -1.88616 -0.04761 0.12974
 F 1.46178 1.46074 0.35831
 F -0.60866 2.00150 0.37322
 H 1.22590 -1.74078 -0.41990
 H -1.91837 -1.03592 -0.34005
 H 1.87773 -1.09853 1.15558
 H -2.15418 -0.21641 1.26665
 H 2.59109 -0.71435 -0.43071
 H -2.61959 0.59513 -0.36533
13
bifur_IRC_Distances_noMW_output/new_data/bifur_traj3_Distances point 469
C 0.85098 0.37323 -0.15568
 C -0.59261 0.73819 -0.13884
 C 0.11119 0.57910 -1.48812
 C 1.66280 -0.88652 0.05996
 C -1.88593 -0.04755 0.12902
 F 1.46782 1.45864 0.35747
 F -0.61597 1.99950 0.37399
 H 1.22585 -1.73883 -0.42212
 H -1.91704 -1.03354 -0.34271
 H 1.87367 -1.10067 1.15400
 H -2.15110 -0.21860 1.26414
 H 2.59106 -0.71642 -0.42817
 H -2.62071 0.59349 -0.36292
13
bifur_IRC_Distances_noMW_output/new_data/bifur_traj3_Distances point 470
C 0.85476 0.37461 -0.15575
 C -0.59556 0.73993 -0.13826
 C 0.11267 0.58476 -1.48279
 C 1.66254 -0.88680 0.05945
 C -1.88568 -0.04748 0.12824
 F 1.47444 1.45633 0.35652
 F -0.62398 1.99730 0.37482
 H 1.22579 -1.73670 -0.42456
 H -1.91559 -1.03094 -0.34563
 H 1.86922 -1.10301 1.15227
 H -2.14772 -0.22099 1.26138
 H 2.59102 -0.71870 -0.42540
 H -2.62192 0.59168 -0.36028
13
bifur_IRC_Distances_noMW_output/new_data/bifur_traj3_Distances point 471
C 0.85832 0.37591 -0.15582
 C -0.59835 0.74157 -0.13770
 C 0.11406 0.59008 -1.47772
 C 1.66230 -0.88705 0.05897
 C -1.88543 -0.04741 0.12749
 F 1.48068 1.45416 0.35560
 F -0.63154 1.99524 0.37557
 H 1.22573 -1.73468 -0.42686
 H -1.91421 -1.02848 -0.34838
 H 1.86503 -1.10521 1.15063
 H -2.14452 -0.22324 1.25879
 H 2.59099 -0.72085 -0.42278
 H -2.62307 0.58996 -0.35780
13
bifur_IRC_Distances_noMW_output/new_data/bifur_traj3_Distances point 472
C 0.86119 0.37695 -0.15586
 C -0.60060 0.74289 -0.13725
 C 0.11518 0.59436 -1.47362
 C 1.66211 -0.88726 0.05858
 C -1.88523 -0.04736 0.12690
 F 1.48571 1.45241 0.35485
 F -0.63763 1.99359 0.37616
 H 1.22568 -1.73306 -0.42871
 H -1.91309 -1.02649 -0.35059
 H 1.86166 -1.10697 1.14931
 H -2.14194 -0.22504 1.25670
 H 2.59096 -0.72259 -0.42068
 H -2.62400 0.58858 -0.35580
13
bifur_IRC_Distances_noMW_output/new_data/bifur_traj3_Distances point 473
C 0.86300 0.37760 -0.15589
 C -0.60201 0.74372 -0.13696
 C 0.11588 0.59705 -1.47102
 C 1.66199 -0.88739 0.05834
 C -1.88511 -0.04732 0.12652
 F 1.48888 1.45130 0.35436
 F -0.64147 1.99255 0.37653
 H 1.22565 -1.73203 -0.42987
 H -1.91239 -1.02524 -0.35199
 H 1.85953 -1.10808 1.14848
 H -2.14031 -0.22617 1.25538
 H 2.59094 -0.72369 -0.41935
 H -2.62458 0.58770 -0.35454
13
bifur_IRC_Distances_noMW_output/new_data/bifur_traj3_Distances point 474
C 0.86300 0.37760 -0.15589
 C -0.60201 0.74372 -0.13696
 C 0.11588 0.59705 -1.47102
 C 1.66199 -0.88739 0.05834
 C -1.88511 -0.04732 0.12652
 F 1.48888 1.45130 0.35436
 F -0.64147 1.99255 0.37653
 H 1.22565 -1.73203 -0.42987
 H -1.91239 -1.02524 -0.35199
 H 1.85953 -1.10808 1.14848
 H -2.14031 -0.22617 1.25538
 H 2.59094 -0.72369 -0.41935
 H -2.62458 0.58770 -0.35453
13
bifur_IRC_Distances_noMW_output/new_data/bifur_traj3_Distances point 475
C 0.86229 0.37735 -0.15588
 C -0.60146 0.74340 -0.13707
 C 0.11561 0.59600 -1.47203
 C 1.66204 -0.88733 0.05843
 C -1.88516 -0.04734 0.12667
 F 1.48764 1.45173 0.35455
 F -0.63997 1.99295 0.37639
 H 1.22566 -1.73243 -0.42942
 H -1.91266 -1.02573 -0.35145
 H 1.86036 -1.10764 1.14880
 H -2.14095 -0.22573 1.25590
 H 2.59095 -0.72326 -0.41987
 H -2.62435 0.58804 -0.35503
13
bifur_IRC_Distances_noMW_output/new_data/bifur_traj3_Distances point 476
C 0.85976 0.37643 -0.15584
 C -0.59948 0.74223 -0.13747
 C 0.11462 0.59223 -1.47566
 C 1.66221 -0.88715 0.05877
 C -1.88533 -0.04739 0.12719
 F 1.48321 1.45328 0.35523
 F -0.63460 1.99441 0.37587
 H 1.22571 -1.73387 -0.42779
 H -1.91365 -1.02748 -0.34949
 H 1.86334 -1.10609 1.14997
 H -2.14322 -0.22414 1.25774
 H 2.59097 -0.72173 -0.42172
 H -2.62354 0.58927 -0.35679
13
bifur_IRC_Distances_noMW_output/new_data/bifur_traj3_Distances point 477
C 0.85628 0.37516 -0.15578
 C -0.59675 0.74063 -0.13802
 C 0.11327 0.58703 -1.48063
 C 1.66244 -0.88691 0.05924
 C -1.88557 -0.04745 0.12792
 F 1.47710 1.45541 0.35613
 F -0.62721 1.99642 0.37514
 H 1.22576 -1.73584 -0.42554
 H -1.91500 -1.02989 -0.34680
 H 1.86743 -1.10395 1.15157
 H -2.14635 -0.22195 1.26027
 H 2.59101 -0.71962 -0.42428
 H -2.62241 0.59095 -0.35922
13
bifur_IRC_Distances_noMW_output/new_data/bifur_traj3_Distances point 478
C 0.85233 0.37373 -0.15571
 C -0.59367 0.73881 -0.13863
 C 0.11172 0.58113 -1.48621
 C 1.66271 -0.88662 0.05977
 C -1.88584 -0.04753 0.12874
 F 1.47019 1.45781 0.35713
 F -0.61884 1.99871 0.37429
 H 1.22583 -1.73807 -0.42300
 H -1.91652 -1.03261 -0.34376
 H 1.87207 -1.10151 1.15338
 H -2.14989 -0.21946 1.26315
 H 2.59105 -0.71723 -0.42718
 H -2.62114 0.59284 -0.36198
13
bifur_IRC_Distances_noMW_output/new_data/bifur_traj3_Distances point 479
C 0.84830 0.37226 -0.15563
 C -0.59052 0.73696 -0.13926
 C 0.11014 0.57508 -1.49188
 C 1.66297 -0.88633 0.06032
 C -1.88611 -0.04760 0.12958
 F 1.46313 1.46027 0.35813
 F -0.61030 2.00105 0.37339
 H 1.22589 -1.74035 -0.42040
 H -1.91808 -1.03539 -0.34065
 H 1.87682 -1.09901 1.15523
 H -2.15349 -0.21690 1.26609
 H 2.59108 -0.71481 -0.43014
 H -2.61984 0.59476 -0.36479
13
bifur_IRC_Distances_noMW_output/new_data/bifur_traj3_Distances point 480
C 0.84445 0.37085 -0.15556
 C -0.58752 0.73520 -0.13985
 C 0.10862 0.56930 -1.49723
 C 1.66323 -0.88605 0.06084
 C -1.88636 -0.04767 0.13039
 F 1.45640 1.46262 0.35905
 F -0.60216 2.00329 0.37251
 H 1.22595 -1.74252 -0.41792
 H -1.91955 -1.03803 -0.33768
 H 1.88135 -1.09661 1.15699
 H -2.15692 -0.21445 1.26889
 H 2.59111 -0.71251 -0.43297
 H -2.61860 0.59659 -0.36747
13
bifur_IRC_Distances_noMW_output/new_data/bifur_traj3_Distances point 481
C 0.84106 0.36962 -0.15548
 C -0.58488 0.73365 -0.14037
 C 0.10728 0.56419 -1.50192
 C 1.66345 -0.88581 0.06130
 C -1.88658 -0.04772 0.13110
 F 1.45047 1.46468 0.35984
 F -0.59499 2.00527 0.37171
 H 1.22600 -1.74443 -0.41573
 H -1.92085 -1.04036 -0.33506
 H 1.88534 -1.09448 1.15855
 H -2.15993 -0.21229 1.27136
 H 2.59114 -0.71049 -0.43545
 H -2.61751 0.59818 -0.36983
13
bifur_IRC_Distances_noMW_output/new_data/bifur_traj3_Distances point 482
C 0.83849 0.36868 -0.15543
 C -0.58288 0.73247 -0.14077
 C 0.10626 0.56031 -1.50545
 C 1.66362 -0.88562 0.06165
 C -1.88675 -0.04777 0.13164
 F 1.44597 1.46625 0.36042
 F -0.58956 2.00677 0.37109
 H 1.22604 -1.74588 -0.41407
 H -1.92183 -1.04212 -0.33308
 H 1.88837 -1.09287 1.15972
 H -2.16221 -0.21064 1.27324
 H 2.59115 -0.70897 -0.43734
 H -2.61668 0.59939 -0.37163
13
bifur_IRC_Distances_noMW_output/new_data/bifur_traj3_Distances point 483
C 0.83700 0.36813 -0.15539
 C -0.58172 0.73179 -0.14099
 C 0.10567 0.55806 -1.50749
 C 1.66372 -0.88552 0.06185
 C -1.88684 -0.04779 0.13195
 F 1.44337 1.46715 0.36075
 F -0.58642 2.00764 0.37073
 H 1.22606 -1.74672 -0.41311
 H -1.92240 -1.04314 -0.33193
 H 1.89012 -1.09193 1.16040
 H -2.16352 -0.20968 1.27433
 H 2.59116 -0.70808 -0.43843
 H -2.61620 0.60009 -0.37267
13
bifur_IRC_Distances_noMW_output/new_data/bifur_traj3_Distances point 484
C 0.83654 0.36796 -0.15538
 C -0.58136 0.73158 -0.14106
 C 0.10548 0.55736 -1.50812
 C 1.66375 -0.88548 0.06192
 C -1.88687 -0.04780 0.13204
 F 1.44256 1.46743 0.36086
 F -0.58544 2.00791 0.37062
 H 1.22607 -1.74698 -0.41281
 H -1.92257 -1.04346 -0.33157
 H 1.89066 -1.09164 1.16061
 H -2.16393 -0.20938 1.27466
 H 2.59117 -0.70781 -0.43877
 H -2.61605 0.60030 -0.37299
13
bifur_IRC_Distances_noMW_output/new_data/bifur_traj3_Distances point 485
C 0.83654 0.36796 -0.15538
 C -0.58136 0.73158 -0.14106
 C 0.10548 0.55736 -1.50812
 C 1.66375 -0.88548 0.06192
 C -1.88687 -0.04780 0.13204
 F 1.44256 1.46743 0.36086
 F -0.58544 2.00791 0.37062
 H 1.22607 -1.74698 -0.41281
 H -1.92257 -1.04346 -0.33157
 H 1.89066 -1.09164 1.16061
 H -2.16393 -0.20938 1.27466
 H 2.59117 -0.70781 -0.43877
 H -2.61605 0.60030 -0.37299
13
bifur_IRC_Distances_noMW_output/new_data/bifur_traj3_Distances point 486
C 0.83794 0.36847 -0.15542
 C -0.58245 0.73222 -0.14085
 C 0.10604 0.55948 -1.50620
 C 1.66366 -0.88558 0.06172
 C -1.88678 -0.04777 0.13175
 F 1.44501 1.46658 0.36054
 F -0.58840 2.00709 0.37096
 H 1.22605 -1.74619 -0.41372
 H -1.92204 -1.04250 -0.33265
 H 1.88901 -1.09252 1.15997
 H -2.16269 -0.21028 1.27364
 H 2.59116 -0.70864 -0.43775
 H -2.61650 0.59965 -0.37201
13
bifur_IRC_Distances_noMW_output/new_data/bifur_traj3_Distances point 487
C 0.83952 0.36905 -0.15545
 C -0.58368 0.73295 -0.14061
 C 0.10667 0.56187 -1.50403
 C 1.66356 -0.88570 0.06151
 C -1.88668 -0.04775 0.13142
 F 1.44778 1.46562 0.36019
 F -0.59175 2.00616 0.37134
 H 1.22602 -1.74530 -0.41474
 H -1.92143 -1.04141 -0.33388
 H 1.88715 -1.09352 1.15925
 H -2.16129 -0.21130 1.27248
 H 2.59115 -0.70958 -0.43658
 H -2.61701 0.59891 -0.37091
13
bifur_IRC_Distances_noMW_output/new_data/bifur_traj3_Distances point 488
C 0.84153 0.36979 -0.15549
 C -0.58524 0.73386 -0.14030
 C 0.10746 0.56489 -1.50128
 C 1.66342 -0.88584 0.06124
 C -1.88655 -0.04772 0.13100
 F 1.45128 1.46440 0.35973
 F -0.59597 2.00500 0.37182
 H 1.22600 -1.74417 -0.41603
 H -1.92067 -1.04004 -0.33542
 H 1.88479 -1.09478 1.15833
 H -2.15952 -0.21258 1.27103
 H 2.59113 -0.71077 -0.43511
 H -2.61766 0.59796 -0.36951
13
bifur_IRC_Distances_noMW_output/new_data/bifur_traj3_Distances point 489
C 0.84373 0.37059 -0.15554
 C -0.58696 0.73487 -0.13996
 C 0.10834 0.56821 -1.49824
 C 1.66328 -0.88600 0.06094
 C -1.88641 -0.04768 0.13054
 F 1.45513 1.46306 0.35922
 F -0.60062 2.00371 0.37234
 H 1.22596 -1.74293 -0.41745
 H -1.91983 -1.03853 -0.33712
 H 1.88220 -1.09615 1.15733
 H -2.15756 -0.21399 1.26942
 H 2.59112 -0.71208 -0.43350
 H -2.61837 0.59693 -0.36798
13
bifur_IRC_Distances_noMW_output/new_data/bifur_traj3_Distances point 490
C 0.84583 0.37136 -0.15558
 C -0.58859 0.73583 -0.13964
 C 0.10917 0.57137 -1.49532
 C 1.66314 -0.88615 0.06065
 C -1.88627 -0.04764 0.13010
 F 1.45881 1.46178 0.35872
 F -0.60507 2.00249 0.37283
 H 1.22593 -1.74174 -0.41880
 H -1.91902 -1.03709 -0.33874
 H 1.87973 -1.09747 1.15636
 H -2.15569 -0.21533 1.26789
 H 2.59110 -0.71333 -0.43195
 H -2.61905 0.59593 -0.36651
13
bifur_IRC_Distances_noMW_output/new_data/bifur_traj3_Distances point 491
C 0.84753 0.37197 -0.15562
 C -0.58992 0.73661 -0.13938
 C 0.10983 0.57392 -1.49296
 C 1.66303 -0.88628 0.06042
 C -1.88616 -0.04761 0.12974
 F 1.46177 1.46074 0.35831
 F -0.60866 2.00150 0.37322
 H 1.22590 -1.74078 -0.41990
 H -1.91837 -1.03592 -0.34005
 H 1.87773 -1.09853 1.15558
 H -2.15418 -0.21641 1.26665
 H 2.59109 -0.71435 -0.43071
 H -2.61959 0.59513 -0.36533
13
bifur_IRC_Distances_noMW_output/new_data/bifur_traj3_Distances point 492
C 0.84854 0.37235 -0.15564
 C -0.59071 0.73707 -0.13922
 C 0.11024 0.57545 -1.49153
 C 1.66296 -0.88635 0.06029
 C -1.88609 -0.04759 0.12953
 F 1.46355 1.46012 0.35807
 F -0.61081 2.00091 0.37345
 H 1.22589 -1.74021 -0.42055
 H -1.91798 -1.03522 -0.34084
 H 1.87653 -1.09916 1.15512
 H -2.15327 -0.21705 1.26591
 H 2.59108 -0.71496 -0.42996
 H -2.61992 0.59465 -0.36462
13
bifur_IRC_Distances_noMW_output/new_data/bifur_traj3_Distances point 493
C 0.84865 0.37238 -0.15564
 C -0.59080 0.73712 -0.13921
 C 0.11028 0.57561 -1.49138
 C 1.66295 -0.88636 0.06027
 C -1.88609 -0.04759 0.12951
 F 1.46374 1.46006 0.35804
 F -0.61104 2.00085 0.37347
 H 1.22589 -1.74015 -0.42062
 H -1.91794 -1.03515 -0.34092
 H 1.87641 -1.09923 1.15507
 H -2.15318 -0.21712 1.26583
 H 2.59108 -0.71502 -0.42988
 H -2.61995 0.59459 -0.36454
13
bifur_IRC_Distances_noMW_output/new_data/bifur_traj3_Distances point 494
C 0.84769 0.37203 -0.15562
 C -0.59005 0.73668 -0.13935
 C 0.10990 0.57416 -1.49273
 C 1.66301 -0.88629 0.06040
 C -1.88615 -0.04761 0.12971
 F 1.46206 1.46064 0.35827
 F -0.60901 2.00141 0.37326
 H 1.22590 -1.74069 -0.42000
 H -1.91831 -1.03581 -0.34018
 H 1.87754 -1.09863 1.15551
 H -2.15403 -0.21651 1.26653
 H 2.59109 -0.71445 -0.43059
 H -2.61965 0.59505 -0.36521
13
bifur_IRC_Distances_noMW_output/new_data/bifur_traj3_Distances point 495
C 0.84567 0.37130 -0.15558
 C -0.58847 0.73576 -0.13967
 C 0.10910 0.57113 -1.49554
 C 1.66315 -0.88614 0.06068
 C -1.88628 -0.04764 0.13013
 F 1.45853 1.46187 0.35876
 F -0.60473 2.00258 0.37279
 H 1.22593 -1.74183 -0.41870
 H -1.91908 -1.03720 -0.33862
 H 1.87991 -1.09737 1.15643
 H -2.15583 -0.21523 1.26800
 H 2.59110 -0.71324 -0.43207
 H -2.61899 0.59601 -0.36662
13
bifur_IRC_Distances_noMW_output/new_data/bifur_traj3_Distances point 496
C 0.84567 0.37130 -0.15558
 C -0.58847 0.73576 -0.13967
 C 0.10910 0.57113 -1.49554
 C 1.66315 -0.88614 0.06068
 C -1.88628 -0.04764 0.13013
 F 1.45853 1.46188 0.35876
 F -0.60473 2.00258 0.37279
 H 1.22593 -1.74183 -0.41870
 H -1.91908 -1.03720 -0.33862
 H 1.87991 -1.09737 1.15644
 H -2.15583 -0.21523 1.26800
 H 2.59110 -0.71324 -0.43207
 H -2.61899 0.59601 -0.36662
13
bifur_IRC_Distances_noMW_output/new_data/bifur_traj3_Distances point 497
C 0.83944 0.36902 -0.15545
 C -0.58362 0.73291 -0.14062
 C 0.10664 0.56174 -1.50415
 C 1.66356 -0.88569 0.06152
 C -1.88669 -0.04775 0.13144
 F 1.44763 1.46567 0.36021
 F -0.59157 2.00621 0.37132
 H 1.22603 -1.74534 -0.41468
 H -1.92147 -1.04147 -0.33381
 H 1.88725 -1.09347 1.15929
 H -2.16137 -0.21125 1.27255
 H 2.59115 -0.70953 -0.43664
 H -2.61699 0.59895 -0.37097
13
bifur_IRC_Distances_noMW_output/new_data/bifur_traj3_Distances point 498
C 0.83595 0.36775 -0.15537
 C -0.58090 0.73131 -0.14115
 C 0.10525 0.55647 -1.50892
 C 1.66379 -0.88544 0.06200
 C -1.88691 -0.04781 0.13217
 F 1.44154 1.46779 0.36099
 F -0.58420 2.00825 0.37047
 H 1.22608 -1.74731 -0.41243
 H -1.92279 -1.04386 -0.33112
 H 1.89135 -1.09127 1.16088
 H -2.16445 -0.20901 1.27509
 H 2.59117 -0.70746 -0.43920
 H -2.61586 0.60058 -0.37340
13
bifur_IRC_Distances_noMW_output/new_data/bifur_traj3_Distances point 499
C 0.83267 0.36655 -0.15529
 C -0.57835 0.72982 -0.14165
 C 0.10394 0.55150 -1.51338
 C 1.66401 -0.88520 0.06244
 C -1.88712 -0.04786 0.13286
 F 1.43581 1.46979 0.36170
 F -0.57728 2.01017 0.36965
 H 1.22612 -1.74916 -0.41031
 H -1.92404 -1.04610 -0.32859
 H 1.89521 -1.08919 1.16238
 H -2.16734 -0.20689 1.27748
 H 2.59119 -0.70553 -0.44161
 H -2.61481 0.60210 -0.37568
13
bifur_IRC_Distances_noMW_output/new_data/bifur_traj3_Distances point 500
C 0.82988 0.36553 -0.15523
 C -0.57619 0.72855 -0.14207
 C 0.10282 0.54727 -1.51714
 C 1.66419 -0.88500 0.06282
 C -1.88729 -0.04790 0.13344
 F 1.43094 1.47149 0.36230
 F -0.57141 2.01181 0.36894
 H 1.22616 -1.75072 -0.40851
 H -1.92509 -1.04801 -0.32643
 H 1.89850 -1.08742 1.16366
 H -2.16980 -0.20509 1.27952
 H 2.59120 -0.70389 -0.44366
 H -2.61391 0.60340 -0.37763
