# Supplementary material for: Low dimensional representations along intrinsic reaction coordinates and molecular dynamics trajectories using interatomic distance matrices
Source: Chem Sci. 2019 Sep 18;10(43):9954–68. doi: 10.1039/c9sc02742d (PMC6991188; doi:10.1039/c9sc02742d)
Supplement: Supplementary file 1 [file SC-010-C9SC02742D-s001.zip › C9SC02742D-SI/ESI_xyz_files/bifur_IRC_Distances_noMW_output/new_data/bifur_traj_B_Distances_noMW_PC2.xyz]

13
bifur_IRC_Distances_noMW_output/new_data/bifur_traj3_Distances point 1
C -1.27107 -0.45464 0.06009
 C 0.87127 -0.99743 -0.06074
 C -0.32450 -1.15473 0.35465
 C -1.59646 0.97091 -0.08070
 C 1.85346 -0.02798 0.13089
 F -2.21785 -1.07064 -0.00316
 F 1.42163 -1.88650 -0.58366
 H -1.22482 1.49077 0.71910
 H 1.70580 0.62672 0.92659
 H -1.26953 1.40006 -0.95826
 H 1.87795 0.47448 -0.72460
 H -2.55299 1.09068 -0.10104
 H 2.72712 -0.46167 0.32086
13
bifur_IRC_Distances_noMW_output/new_data/bifur_traj3_Distances point 2
C -1.27126 -0.45504 0.04478
 C 0.87161 -0.99706 -0.04054
 C -0.32609 -1.15633 0.36791
 C -1.59622 0.97108 -0.07147
 C 1.85290 -0.02836 0.11957
 F -2.21751 -1.07086 -0.07157
 F 1.42438 -1.88373 -0.51971
 H -1.21689 1.48613 0.73677
 H 1.71343 0.62328 0.92348
 H -1.27669 1.40538 -0.96128
 H 1.86933 0.47745 -0.75229
 H -2.55277 1.09091 -0.07192
 H 2.72579 -0.46286 0.29627
13
bifur_IRC_Distances_noMW_output/new_data/bifur_traj3_Distances point 3
C -1.27134 -0.45533 0.02950
 C 0.87173 -0.99687 -0.02070
 C -0.32780 -1.15805 0.37874
 C -1.59610 0.97117 -0.06203
 C 1.85251 -0.02862 0.10793
 F -2.21658 -1.07051 -0.13819
 F 1.42639 -1.88158 -0.45464
 H -1.21066 1.48153 0.75354
 H 1.71959 0.61985 0.91837
 H -1.28231 1.41056 -0.96181
 H 1.86266 0.48075 -0.77846
 H -2.55286 1.09086 -0.04349
 H 2.72479 -0.46378 0.27123
13
bifur_IRC_Distances_noMW_output/new_data/bifur_traj3_Distances point 4
C -1.27134 -0.45545 0.01977
 C 0.87169 -0.99685 -0.00826
 C -0.32895 -1.15920 0.38438
 C -1.59608 0.97119 -0.05594
 C 1.85235 -0.02871 0.10043
 F -2.21571 -1.07000 -0.17968
 F 1.42730 -1.88053 -0.41275
 H -1.20735 1.47861 0.76349
 H 1.72298 0.61769 0.91403
 H -1.28533 1.41380 -0.96076
 H 1.85918 0.48301 -0.79405
 H -2.55308 1.09070 -0.02576
 H 2.72432 -0.46424 0.25510
13
bifur_IRC_Distances_noMW_output/new_data/bifur_traj3_Distances point 5
C -1.27134 -0.45544 0.02066
 C 0.87170 -0.99685 -0.00939
 C -0.32884 -1.15909 0.38391
 C -1.59608 0.97119 -0.05650
 C 1.85236 -0.02871 0.10112
 F -2.21579 -1.07006 -0.17592
 F 1.42723 -1.88062 -0.41659
 H -1.20763 1.47888 0.76260
 H 1.72268 0.61788 0.91446
 H -1.28507 1.41351 -0.96090
 H 1.85948 0.48280 -0.79266
 H -2.55305 1.09072 -0.02737
 H 2.72435 -0.46420 0.25658
13
bifur_IRC_Distances_noMW_output/new_data/bifur_traj3_Distances point 6
C -1.27134 -0.45530 0.03132
 C 0.87172 -0.99689 -0.02304
 C -0.32759 -1.15784 0.37758
 C -1.59611 0.97117 -0.06316
 C 1.85255 -0.02859 0.10933
 F -2.21672 -1.07058 -0.13035
 F 1.42619 -1.88180 -0.46245
 H -1.21134 1.48208 0.75161
 H 1.71891 0.62026 0.91909
 H -1.28171 1.40995 -0.96189
 H 1.86337 0.48034 -0.77544
 H -2.55284 1.09088 -0.04684
 H 2.72489 -0.46368 0.27424
13
bifur_IRC_Distances_noMW_output/new_data/bifur_traj3_Distances point 7
C -1.27124 -0.45499 0.04695
 C 0.87157 -0.99710 -0.04339
 C -0.32585 -1.15609 0.36618
 C -1.59625 0.97106 -0.07280
 C 1.85297 -0.02831 0.12120
 F -2.21759 -1.07086 -0.06195
 F 1.42403 -1.88409 -0.52888
 H -1.21790 1.48678 0.73430
 H 1.71245 0.62377 0.92404
 H -1.27578 1.40464 -0.96100
 H 1.87042 0.47700 -0.74843
 H -2.55278 1.09089 -0.07602
 H 2.72596 -0.46270 0.29980
13
bifur_IRC_Distances_noMW_output/new_data/bifur_traj3_Distances point 8
C -1.27102 -0.45454 0.06328
 C 0.87117 -0.99754 -0.06499
 C -0.32419 -1.15442 0.35158
 C -1.59652 0.97086 -0.08258
 C 1.85360 -0.02788 0.13319
 F -2.21785 -1.07052 0.01130
 F 1.42096 -1.88715 -0.59680
 H -1.22675 1.49174 0.71537
 H 1.70396 0.62743 0.92700
 H -1.26778 1.39892 -0.95736
 H 1.88005 0.47390 -0.71873
 H -2.55308 1.09060 -0.10719
 H 2.72743 -0.46140 0.32591
13
bifur_IRC_Distances_noMW_output/new_data/bifur_traj3_Distances point 9
C -1.27070 -0.45402 0.07803
 C 0.87058 -0.99813 -0.08469
 C -0.32286 -1.15308 0.33612
 C -1.59687 0.97060 -0.09098
 C 1.85435 -0.02738 0.14342
 F -2.21745 -1.06963 0.07879
 F 1.41743 -1.89052 -0.65640
 H -1.23715 1.49634 0.69848
 H 1.69406 0.63068 0.92806
 H -1.25828 1.39358 -0.95217
 H 1.89147 0.47147 -0.69169
 H -2.55368 1.09004 -0.13579
 H 2.72909 -0.45997 0.34883
13
bifur_IRC_Distances_noMW_output/new_data/bifur_traj3_Distances point 10
C -1.27035 -0.45349 0.09030
 C 0.86990 -0.99877 -0.10113
 C -0.32190 -1.15210 0.32179
 C -1.59724 0.97034 -0.09752
 C 1.85510 -0.02688 0.15131
 F -2.21664 -1.06844 0.13560
 F 1.41395 -1.89375 -0.70434
 H -1.24809 1.50033 0.68547
 H 1.68362 0.63330 0.92815
 H -1.24816 1.38895 -0.94704
 H 1.90354 0.46974 -0.67011
 H -2.55444 1.08937 -0.15974
 H 2.73071 -0.45861 0.36727
13
bifur_IRC_Distances_noMW_output/new_data/bifur_traj3_Distances point 11
C -1.27004 -0.45306 0.09909
 C 0.86931 -0.99932 -0.11288
 C -0.32131 -1.15149 0.31082
 C -1.59754 0.97013 -0.10189
 C 1.85572 -0.02649 0.15651
 F -2.21577 -1.06734 0.17651
 F 1.41113 -1.89629 -0.73763
 H -1.25752 1.50333 0.67724
 H 1.67460 0.63512 0.92801
 H -1.23937 1.38550 -0.94325
 H 1.91393 0.46866 -0.65575
 H -2.55514 1.08877 -0.17688
 H 2.73200 -0.45753 0.38008
13
bifur_IRC_Distances_noMW_output/new_data/bifur_traj3_Distances point 12
C -1.27004 -0.45306 0.09909
 C 0.86931 -0.99932 -0.11288
 C -0.32131 -1.15149 0.31082
 C -1.59754 0.97013 -0.10189
 C 1.85572 -0.02649 0.15652
 F -2.21577 -1.06734 0.17652
 F 1.41113 -1.89630 -0.73764
 H -1.25752 1.50333 0.67724
 H 1.67460 0.63512 0.92801
 H -1.23937 1.38550 -0.94325
 H 1.91393 0.46866 -0.65575
 H -2.55514 1.08877 -0.17688
 H 2.73200 -0.45753 0.38009
13
bifur_IRC_Distances_noMW_output/new_data/bifur_traj3_Distances point 13
C -1.26981 -0.45274 0.10515
 C 0.86885 -0.99974 -0.12094
 C -0.32096 -1.15111 0.30300
 C -1.59778 0.96998 -0.10471
 C 1.85617 -0.02620 0.15984
 F -2.21503 -1.06645 0.20471
 F 1.40904 -1.89816 -0.75999
 H -1.26489 1.50548 0.67232
 H 1.66752 0.63634 0.92794
 H -1.23245 1.38305 -0.94073
 H 1.92205 0.46800 -0.64664
 H -2.55569 1.08830 -0.18864
 H 2.73296 -0.45675 0.38869
13
bifur_IRC_Distances_noMW_output/new_data/bifur_traj3_Distances point 14
C -1.26984 -0.45279 0.10424
 C 0.86892 -0.99967 -0.11974
 C -0.32101 -1.15116 0.30418
 C -1.59774 0.97000 -0.10430
 C 1.85610 -0.02624 0.15936
 F -2.21514 -1.06659 0.20050
 F 1.40936 -1.89788 -0.75668
 H -1.26374 1.50516 0.67301
 H 1.66863 0.63616 0.92795
 H -1.23353 1.38342 -0.94110
 H 1.92078 0.46809 -0.64796
 H -2.55560 1.08837 -0.18688
 H 2.73282 -0.45687 0.38742
13
bifur_IRC_Distances_noMW_output/new_data/bifur_traj3_Distances point 15
C -1.26996 -0.45295 0.10122
 C 0.86915 -0.99946 -0.11572
 C -0.32118 -1.15135 0.30809
 C -1.59762 0.97008 -0.10290
 C 1.85587 -0.02639 0.15771
 F -2.21552 -1.06703 0.18645
 F 1.41041 -1.89694 -0.74556
 H -1.26003 1.50408 0.67543
 H 1.67219 0.63555 0.92798
 H -1.23702 1.38465 -0.94235
 H 1.91669 0.46842 -0.65246
 H -2.55533 1.08861 -0.18103
 H 2.73234 -0.45726 0.38314
13
bifur_IRC_Distances_noMW_output/new_data/bifur_traj3_Distances point 16
C -1.27015 -0.45321 0.09605
 C 0.86952 -0.99912 -0.10882
 C -0.32151 -1.15169 0.31467
 C -1.59743 0.97021 -0.10041
 C 1.85550 -0.02663 0.15476
 F -2.21609 -1.06774 0.16236
 F 1.41213 -1.89539 -0.72623
 H -1.25410 1.50228 0.67996
 H 1.67788 0.63450 0.92806
 H -1.24257 1.38671 -0.94455
 H 1.91015 0.46902 -0.66058
 H -2.55488 1.08899 -0.17096
 H 2.73154 -0.45791 0.37570
13
bifur_IRC_Distances_noMW_output/new_data/bifur_traj3_Distances point 17
C -1.27040 -0.45356 0.08868
 C 0.87000 -0.99868 -0.09897
 C -0.32202 -1.15222 0.32374
 C -1.59718 0.97038 -0.09669
 C 1.85500 -0.02695 0.15031
 F -2.21677 -1.06862 0.12810
 F 1.41443 -1.89330 -0.69813
 H -1.24652 1.49980 0.68709
 H 1.68513 0.63296 0.92816
 H -1.24963 1.38957 -0.94774
 H 1.90180 0.46995 -0.67287
 H -2.55433 1.08947 -0.15658
 H 2.73048 -0.45880 0.36488
13
bifur_IRC_Distances_noMW_output/new_data/bifur_traj3_Distances point 18
C -1.27066 -0.45396 0.07942
 C 0.87051 -0.99820 -0.08656
 C -0.32274 -1.15296 0.33456
 C -1.59691 0.97058 -0.09175
 C 1.85443 -0.02733 0.14435
 F -2.21738 -1.06952 0.08522
 F 1.41706 -1.89087 -0.66193
 H -1.23827 1.49679 0.69693
 H 1.69298 0.63098 0.92810
 H -1.25725 1.39307 -0.95162
 H 1.89272 0.47126 -0.68918
 H -2.55376 1.08998 -0.13851
 H 2.72926 -0.45982 0.35095
13
bifur_IRC_Distances_noMW_output/new_data/bifur_traj3_Distances point 19
C -1.27089 -0.45433 0.06960
 C 0.87095 -0.99777 -0.07341
 C -0.32359 -1.15383 0.34521
 C -1.59665 0.97076 -0.08624
 C 1.85390 -0.02768 0.13766
 F -2.21775 -1.07021 0.04007
 F 1.41954 -1.88853 -0.62256
 H -1.23088 1.49369 0.70805
 H 1.70002 0.62883 0.92762
 H -1.26402 1.39666 -0.95532
 H 1.88458 0.47282 -0.70710
 H -2.55330 1.09039 -0.11940
 H 2.72810 -0.46081 0.33582
13
bifur_IRC_Distances_noMW_output/new_data/bifur_traj3_Distances point 20
C -1.27105 -0.45461 0.06111
 C 0.87124 -0.99746 -0.06209
 C -0.32440 -1.15463 0.35368
 C -1.59647 0.97089 -0.08130
 C 1.85351 -0.02795 0.13163
 F -2.21785 -1.07061 0.00144
 F 1.42142 -1.88670 -0.58785
 H -1.22543 1.49108 0.71791
 H 1.70522 0.62695 0.92673
 H -1.26898 1.39970 -0.95798
 H 1.87861 0.47429 -0.72273
 H -2.55302 1.09065 -0.10300
 H 2.72722 -0.46159 0.32247
13
bifur_IRC_Distances_noMW_output/new_data/bifur_traj3_Distances point 21
C -1.27116 -0.45481 0.05415
 C 0.87143 -0.99726 -0.05287
 C -0.32509 -1.15533 0.36008
 C -1.59635 0.97098 -0.07716
 C 1.85322 -0.02814 0.12655
 F -2.21779 -1.07079 -0.02988
 F 1.42278 -1.88535 -0.55903
 H -1.22151 1.48896 0.72601
 H 1.70897 0.62539 0.92561
 H -1.27253 1.40214 -0.95971
 H 1.87433 0.47559 -0.73546
 H -2.55287 1.09080 -0.08968
 H 2.72656 -0.46216 0.31139
13
bifur_IRC_Distances_noMW_output/new_data/bifur_traj3_Distances point 22
C -1.27124 -0.45498 0.04752
 C 0.87157 -0.99711 -0.04413
 C -0.32579 -1.15603 0.36572
 C -1.59626 0.97105 -0.07315
 C 1.85299 -0.02830 0.12163
 F -2.21761 -1.07086 -0.05945
 F 1.42394 -1.88418 -0.53126
 H -1.21817 1.48695 0.73366
 H 1.71219 0.62390 0.92418
 H -1.27554 1.40444 -0.96092
 H 1.87071 0.47689 -0.74742
 H -2.55279 1.09089 -0.07709
 H 2.72601 -0.46266 0.30071
13
bifur_IRC_Distances_noMW_output/new_data/bifur_traj3_Distances point 23
C -1.27124 -0.45498 0.04752
 C 0.87157 -0.99711 -0.04413
 C -0.32579 -1.15603 0.36572
 C -1.59626 0.97105 -0.07315
 C 1.85299 -0.02830 0.12163
 F -2.21761 -1.07086 -0.05945
 F 1.42394 -1.88418 -0.53126
 H -1.21817 1.48695 0.73366
 H 1.71219 0.62390 0.92418
 H -1.27554 1.40444 -0.96092
 H 1.87071 0.47689 -0.74742
 H -2.55279 1.09089 -0.07708
 H 2.72601 -0.46266 0.30071
13
bifur_IRC_Distances_noMW_output/new_data/bifur_traj3_Distances point 24
C -1.27135 -0.45537 0.02649
 C 0.87173 -0.99686 -0.01683
 C -0.32815 -1.15840 0.38059
 C -1.59609 0.97118 -0.06015
 C 1.85246 -0.02865 0.10562
 F -2.21633 -1.07037 -0.15111
 F 1.42670 -1.88123 -0.44171
 H -1.20959 1.48063 0.75668
 H 1.72067 0.61918 0.91712
 H -1.28328 1.41157 -0.96160
 H 1.86153 0.48144 -0.78338
 H -2.55292 1.09082 -0.03797
 H 2.72463 -0.46393 0.26625
13
bifur_IRC_Distances_noMW_output/new_data/bifur_traj3_Distances point 25
C -1.27124 -0.45555 0.00392
 C 0.87147 -0.99698 0.01166
 C -0.33088 -1.16115 0.39153
 C -1.59613 0.97114 -0.04597
 C 1.85223 -0.02876 0.08815
 F -2.21383 -1.06874 -0.24573
 F 1.42818 -1.87935 -0.34390
 H -1.20271 1.47382 0.77821
 H 1.72795 0.61422 0.90511
 H -1.28962 1.41898 -0.95665
 H 1.85443 0.48692 -0.81734
 H -2.55367 1.09021 0.00246
 H 2.72381 -0.46476 0.22855
13
bifur_IRC_Distances_noMW_output/new_data/bifur_traj3_Distances point 26
C -1.27061 -0.45536 -0.03096
 C 0.87030 -0.99789 0.05377
 C -0.33525 -1.16561 0.39865
 C -1.59663 0.97070 -0.02415
 C 1.85256 -0.02839 0.06137
 F -2.20793 -1.06415 -0.38399
 F 1.42754 -1.87906 -0.19116
 H -1.19439 1.46314 0.80326
 H 1.73795 0.60703 0.87801
 H -1.29784 1.42997 -0.93745
 H 1.84643 0.49633 -0.85832
 H -2.55596 1.08822 0.06147
 H 2.72383 -0.46494 0.16951
13
bifur_IRC_Distances_noMW_output/new_data/bifur_traj3_Distances point 27
C -1.26922 -0.45446 -0.07119
 C 0.86790 -0.99995 0.09918
 C -0.34016 -1.17074 0.39299
 C -1.59783 0.96964 0.00013
 C 1.85387 -0.02715 0.03192
 F -2.19839 -1.05607 -0.53135
 F 1.42257 -1.88263 -0.01518
 H -1.18501 1.45054 0.81919
 H 1.75087 0.59985 0.83624
 H -1.30830 1.44187 -0.89981
 H 1.83808 0.50805 -0.88731
 H -2.56015 1.08449 0.12396
 H 2.72576 -0.46345 0.10124
13
bifur_IRC_Distances_noMW_output/new_data/bifur_traj3_Distances point 28
C -1.26731 -0.45302 -0.10760
 C 0.86486 -1.00262 0.13716
 C -0.34411 -1.17500 0.37591
 C -1.59945 0.96818 0.02054
 C 1.85584 -0.02532 0.00763
 F -2.18752 -1.04659 -0.65336
 F 1.41426 -1.88936 0.14157
 H -1.17357 1.43880 0.82293
 H 1.76697 0.59465 0.79290
 H -1.32184 1.45196 -0.85523
 H 1.82783 0.51894 -0.89771
 H -2.56522 1.07988 0.17505
 H 2.72926 -0.46050 0.04022
13
bifur_IRC_Distances_noMW_output/new_data/bifur_traj3_Distances point 29
C -1.26535 -0.45151 -0.13638
 C 0.86194 -1.00520 0.16505
 C -0.34669 -1.17790 0.35507
 C -1.60108 0.96671 0.03501
 C 1.85786 -0.02343 -0.00923
 F -2.17756 -1.03792 -0.74212
 F 1.40523 -1.89689 0.26232
 H -1.16006 1.42909 0.82078
 H 1.78511 0.59144 0.75921
 H -1.33775 1.45972 -0.81707
 H 1.81519 0.52747 -0.89732
 H -2.57005 1.07549 0.21154
 H 2.73321 -0.45706 -0.00687
13
bifur_IRC_Distances_noMW_output/new_data/bifur_traj3_Distances point 30
C -1.27091 -0.45719 0.00788
 C 0.87613 -0.99141 -0.19262
 C -0.31299 -1.14599 -0.46312
 C -1.59594 0.97170 -0.10384
 C 1.85072 -0.03029 0.18156
 F -2.22778 -1.08689 0.52100
 F 1.42949 -1.87261 -0.38514
 H -1.07461 1.48933 -0.79303
 H 1.85913 0.64273 -0.52376
 H -1.42395 1.39908 0.78826
 H 1.71373 0.44996 1.09045
 H -2.54735 1.09743 -0.37096
 H 2.72433 -0.46585 0.24332
13
bifur_IRC_Distances_noMW_output/new_data/bifur_traj3_Distances point 31
C -1.27098 -0.45729 0.02064
 C 0.87583 -0.99211 -0.20389
 C -0.31420 -1.14861 -0.44795
 C -1.59610 0.97137 -0.11481
 C 1.85099 -0.02972 0.19351
 F -2.22682 -1.08471 0.55967
 F 1.42928 -1.87317 -0.44385
 H -1.05872 1.48278 -0.79423
 H 1.87637 0.63987 -0.50528
 H -1.43980 1.40585 0.76546
 H 1.69759 0.45507 1.09089
 H -2.54789 1.09611 -0.39588
 H 2.72445 -0.46545 0.27570
13
bifur_IRC_Distances_noMW_output/new_data/bifur_traj3_Distances point 32
C -1.27100 -0.45733 0.02884
 C 0.87566 -0.99259 -0.21140
 C -0.31484 -1.15024 -0.43727
 C -1.59621 0.97110 -0.12234
 C 1.85116 -0.02927 0.20198
 F -2.22624 -1.08318 0.58434
 F 1.42909 -1.87376 -0.48367
 H -1.04532 1.47822 -0.79551
 H 1.89082 0.63825 -0.49359
 H -1.45328 1.41042 0.75112
 H 1.68383 0.45828 1.09203
 H -2.54820 1.09515 -0.41343
 H 2.72453 -0.46504 0.29889
13
bifur_IRC_Distances_noMW_output/new_data/bifur_traj3_Distances point 33
C -1.27101 -0.45734 0.03310
 C 0.87559 -0.99286 -0.21541
 C -0.31511 -1.15106 -0.43143
 C -1.59627 0.97094 -0.12645
 C 1.85125 -0.02902 0.20669
 F -2.22597 -1.08236 0.59711
 F 1.42900 -1.87414 -0.50514
 H -1.03706 1.47570 -0.79647
 H 1.89969 0.63750 -0.48768
 H -1.46162 1.41291 0.74390
 H 1.67528 0.45990 1.09307
 H -2.54834 1.09462 -0.42319
 H 2.72457 -0.46478 0.31188
13
bifur_IRC_Distances_noMW_output/new_data/bifur_traj3_Distances point 34
C -1.27101 -0.45734 0.03310
 C 0.87559 -0.99286 -0.21541
 C -0.31511 -1.15106 -0.43143
 C -1.59627 0.97094 -0.12645
 C 1.85125 -0.02902 0.20670
 F -2.22597 -1.08236 0.59712
 F 1.42900 -1.87414 -0.50514
 H -1.03706 1.47570 -0.79647
 H 1.89969 0.63750 -0.48767
 H -1.46162 1.41291 0.74390
 H 1.67528 0.45990 1.09307
 H -2.54834 1.09462 -0.42319
 H 2.72457 -0.46478 0.31188
13
bifur_IRC_Distances_noMW_output/new_data/bifur_traj3_Distances point 35
C -1.27100 -0.45734 0.03033
 C 0.87564 -0.99268 -0.21279
 C -0.31494 -1.15053 -0.43525
 C -1.59623 0.97104 -0.12376
 C 1.85119 -0.02919 0.20360
 F -2.22615 -1.08290 0.58881
 F 1.42906 -1.87389 -0.49111
 H -1.04255 1.47735 -0.79582
 H 1.89380 0.63798 -0.49151
 H -1.45608 1.41128 0.74858
 H 1.68096 0.45885 1.09235
 H -2.54825 1.09497 -0.41679
 H 2.72455 -0.46495 0.30335
13
bifur_IRC_Distances_noMW_output/new_data/bifur_traj3_Distances point 36
C -1.27099 -0.45731 0.02424
 C 0.87575 -0.99232 -0.20716
 C -0.31450 -1.14933 -0.44334
 C -1.59615 0.97126 -0.11806
 C 1.85107 -0.02953 0.19714
 F -2.22656 -1.08405 0.57053
 F 1.42920 -1.87341 -0.46113
 H -1.05320 1.48082 -0.79472
 H 1.88234 0.63914 -0.50011
 H -1.44535 1.40783 0.75911
 H 1.69193 0.45649 1.09128
 H -2.54804 1.09570 -0.40342
 H 2.72449 -0.46528 0.28563
13
bifur_IRC_Distances_noMW_output/new_data/bifur_traj3_Distances point 37
C -1.27095 -0.45725 0.01473
 C 0.87596 -0.99178 -0.19863
 C -0.31367 -1.14741 -0.45517
 C -1.59602 0.97154 -0.10964
 C 1.85086 -0.03000 0.18783
 F -2.22726 -1.08574 0.54185
 F 1.42940 -1.87285 -0.41627
 H -1.06670 1.48588 -0.79360
 H 1.86773 0.64114 -0.51382
 H -1.43182 1.40268 0.77597
 H 1.70572 0.45272 1.09055
 H -2.54765 1.09674 -0.38406
 H 2.72439 -0.46567 0.26025
13
bifur_IRC_Distances_noMW_output/new_data/bifur_traj3_Distances point 38
C -1.26431 -0.45072 -0.14958
 C 0.86046 -1.00649 0.17722
 C -0.34768 -1.17905 0.34361
 C -1.60192 0.96595 0.04098
 C 1.85891 -0.02244 -0.01605
 F -2.17260 -1.03369 -0.78057
 F 1.40037 -1.90092 0.31638
 H -1.15182 1.42441 0.81907
 H 1.79574 0.59021 0.74534
 H -1.34730 1.46334 -0.80012
 H 1.80726 0.53131 -0.89539
 H -2.57251 1.07326 0.22707
 H 2.73538 -0.45516 -0.02795
13
bifur_IRC_Distances_noMW_output/new_data/bifur_traj3_Distances point 39
C -1.26601 -0.45202 -0.12734
 C 0.86291 -1.00436 0.15650
 C -0.34594 -1.17704 0.36226
 C -1.60054 0.96720 0.03066
 C 1.85719 -0.02406 -0.00421
 F -2.18081 -1.04074 -0.71498
 F 1.40829 -1.89433 0.22479
 H -1.16489 1.43220 0.82178
 H 1.77874 0.59236 0.76943
 H -1.33210 1.45728 -0.82903
 H 1.81976 0.52481 -0.89809
 H -2.56846 1.07694 0.20046
 H 2.73185 -0.45825 0.00777
13
bifur_IRC_Distances_noMW_output/new_data/bifur_traj3_Distances point 40
C -1.26774 -0.45335 -0.10034
 C 0.86553 -1.00203 0.12983
 C -0.34337 -1.17419 0.38018
 C -1.59909 0.96851 0.01663
 C 1.85539 -0.02573 0.01224
 F -2.18985 -1.04863 -0.62990
 F 1.41620 -1.88776 0.11061
 H -1.17624 1.44118 0.82287
 H 1.76326 0.59558 0.80169
 H -1.31867 1.44999 -0.86466
 H 1.83026 0.51677 -0.89672
 H -2.56412 1.08089 0.16529
 H 2.72843 -0.46121 0.05229
13
bifur_IRC_Distances_noMW_output/new_data/bifur_traj3_Distances point 41
C -1.26902 -0.45432 -0.07546
 C 0.86758 -1.00022 0.10378
 C -0.34065 -1.17126 0.39156
 C -1.59799 0.96949 0.00261
 C 1.85406 -0.02697 0.02894
 F -2.19722 -1.05506 -0.54619
 F 1.42178 -1.88325 0.00334
 H -1.18388 1.44919 0.82010
 H 1.75247 0.59917 0.83134
 H -1.30962 1.44308 -0.89501
 H 1.83708 0.50932 -0.88926
 H -2.56068 1.08401 0.13021
 H 2.72608 -0.46318 0.09404
13
bifur_IRC_Distances_noMW_output/new_data/bifur_traj3_Distances point 42
C -1.26973 -0.45482 -0.05869
 C 0.86876 -0.99920 0.08544
 C -0.33867 -1.16917 0.39628
 C -1.59739 0.97003 -0.00726
 C 1.85336 -0.02763 0.04084
 F -2.20164 -1.05888 -0.48694
 F 1.42459 -1.88107 -0.06969
 H -1.18811 1.45449 0.81568
 H 1.74648 0.60193 0.85019
 H -1.30472 1.43826 -0.91308
 H 1.84081 0.50434 -0.88037
 H -2.55868 1.08581 0.10519
 H 2.72494 -0.46411 0.12241
13
bifur_IRC_Distances_noMW_output/new_data/bifur_traj3_Distances point 43
C -1.27007 -0.45504 -0.04923
 C 0.86934 -0.99870 0.07482
 C -0.33752 -1.16797 0.39786
 C -1.59709 0.97029 -0.01296
 C 1.85304 -0.02793 0.04774
 F -2.20394 -1.06083 -0.45250
 F 1.42584 -1.88016 -0.11108
 H -1.19031 1.45746 0.81217
 H 1.74342 0.60360 0.86021
 H -1.30225 1.43548 -0.92222
 H 1.84276 0.50157 -0.87389
 H -2.55767 1.08671 0.09059
 H 2.72445 -0.46449 0.13848
13
bifur_IRC_Distances_noMW_output/new_data/bifur_traj3_Distances point 44
C -1.27019 -0.45512 -0.04545
 C 0.86956 -0.99851 0.07052
 C -0.33706 -1.16748 0.39827
 C -1.59699 0.97039 -0.01525
 C 1.85292 -0.02804 0.05053
 F -2.20481 -1.06156 -0.43855
 F 1.42627 -1.87986 -0.12763
 H -1.19116 1.45864 0.81056
 H 1.74225 0.60429 0.86407
 H -1.30130 1.43435 -0.92564
 H 1.84352 0.50047 -0.87100
 H -2.55729 1.08705 0.08467
 H 2.72429 -0.46462 0.14489
13
bifur_IRC_Distances_noMW_output/new_data/bifur_traj3_Distances point 45
C -1.27019 -0.45512 -0.04545
 C 0.86956 -0.99851 0.07052
 C -0.33705 -1.16748 0.39827
 C -1.59699 0.97039 -0.01526
 C 1.85292 -0.02804 0.05053
 F -2.20481 -1.06156 -0.43854
 F 1.42627 -1.87986 -0.12764
 H -1.19116 1.45864 0.81056
 H 1.74225 0.60429 0.86407
 H -1.30130 1.43435 -0.92564
 H 1.84352 0.50047 -0.87100
 H -2.55729 1.08705 0.08467
 H 2.72429 -0.46462 0.14490
13
bifur_IRC_Distances_noMW_output/new_data/bifur_traj3_Distances point 46
C -1.26998 -0.45498 -0.05192
 C 0.86918 -0.99883 0.07786
 C -0.33785 -1.16831 0.39749
 C -1.59717 0.97022 -0.01133
 C 1.85312 -0.02785 0.04576
 F -2.20330 -1.06029 -0.46237
 F 1.42551 -1.88040 -0.09929
 H -1.18969 1.45662 0.81325
 H 1.74427 0.60312 0.85741
 H -1.30294 1.43628 -0.91970
 H 1.84221 0.50236 -0.87584
 H -2.55795 1.08646 0.09478
 H 2.72458 -0.46439 0.13390
13
bifur_IRC_Distances_noMW_output/new_data/bifur_traj3_Distances point 47
C -1.26962 -0.45474 -0.06150
 C 0.86857 -0.99936 0.08856
 C -0.33901 -1.16953 0.39566
 C -1.59748 0.96995 -0.00559
 C 1.85347 -0.02753 0.03881
 F -2.20093 -1.05827 -0.49704
 F 1.42417 -1.88139 -0.05741
 H -1.18744 1.45361 0.81658
 H 1.74743 0.60145 0.84712
 H -1.30549 1.43908 -0.91020
 H 1.84022 0.50517 -0.88209
 H -2.55900 1.08552 0.10947
 H 2.72511 -0.46398 0.11765
13
bifur_IRC_Distances_noMW_output/new_data/bifur_traj3_Distances point 48
C -1.26911 -0.45438 -0.07353
 C 0.86773 -1.00010 0.10171
 C -0.34043 -1.17102 0.39222
 C -1.59792 0.96956 0.00150
 C 1.85398 -0.02705 0.03028
 F -2.19775 -1.05552 -0.53952
 F 1.42214 -1.88296 -0.00501
 H -1.18439 1.44980 0.81971
 H 1.75174 0.59948 0.83356
 H -1.30902 1.44254 -0.89719
 H 1.83754 0.50875 -0.88841
 H -2.56044 1.08422 0.12740
 H 2.72593 -0.46331 0.09728
13
bifur_IRC_Distances_noMW_output/new_data/bifur_traj3_Distances point 49
C -1.26862 -0.45402 -0.08394
 C 0.86692 -1.00080 0.11282
 C -0.34161 -1.17229 0.38825
 C -1.59834 0.96918 0.00749
 C 1.85448 -0.02658 0.02310
 F -2.19481 -1.05297 -0.57529
 F 1.42006 -1.88462 0.04008
 H -1.18150 1.44648 0.82153
 H 1.75586 0.59788 0.82139
 H -1.31243 1.44547 -0.88508
 H 1.83497 0.51186 -0.89255
 H -2.56179 1.08300 0.14245
 H 2.72679 -0.46259 0.07975
13
bifur_IRC_Distances_noMW_output/new_data/bifur_traj3_Distances point 50
C -1.26816 -0.45367 -0.09284
 C 0.86619 -1.00145 0.12213
 C -0.34258 -1.17333 0.38414
 C -1.59874 0.96883 0.01250
 C 1.85496 -0.02614 0.01713
 F -2.19217 -1.05066 -0.60520
 F 1.41806 -1.88624 0.07846
 H -1.17876 1.44361 0.82247
 H 1.75972 0.59660 0.81074
 H -1.31567 1.44794 -0.87417
 H 1.83254 0.51452 -0.89516
 H -2.56302 1.08188 0.15498
 H 2.72764 -0.46188 0.06481
13
bifur_IRC_Distances_noMW_output/new_data/bifur_traj3_Distances point 51
C -1.26765 -0.45329 -0.10183
 C 0.86539 -1.00215 0.13134
 C -0.34353 -1.17436 0.37934
 C -1.59916 0.96844 0.01744
 C 1.85548 -0.02565 0.01128
 F -2.18938 -1.04821 -0.63473
 F 1.41582 -1.88808 0.11696
 H -1.17571 1.44069 0.82290
 H 1.76400 0.59538 0.79989
 H -1.31929 1.45040 -0.86274
 H 1.82978 0.51721 -0.89697
 H -2.56434 1.08069 0.16731
 H 2.72859 -0.46107 0.04981
13
bifur_IRC_Distances_noMW_output/new_data/bifur_traj3_Distances point 52
C -1.26702 -0.45280 -0.11226
 C 0.86442 -1.00302 0.14180
 C -0.34456 -1.17550 0.37296
 C -1.59970 0.96796 0.02300
 C 1.85614 -0.02503 0.00474
 F -2.18599 -1.04525 -0.66818
 F 1.41295 -1.89045 0.16134
 H -1.17172 1.43726 0.82282
 H 1.76951 0.59407 0.78728
 H -1.32404 1.45322 -0.84910
 H 1.82613 0.52033 -0.89810
 H -2.56595 1.07922 0.18119
 H 2.72982 -0.46001 0.03252
13
bifur_IRC_Distances_noMW_output/new_data/bifur_traj3_Distances point 53
C -1.26615 -0.45212 -0.12538
 C 0.86311 -1.00418 0.15461
 C -0.34577 -1.17685 0.36375
 C -1.60043 0.96730 0.02969
 C 1.85705 -0.02419 -0.00308
 F -2.18150 -1.04134 -0.70899
 F 1.40893 -1.89380 0.21659
 H -1.16586 1.43286 0.82196
 H 1.77745 0.59258 0.77171
 H -1.33096 1.45675 -0.83165
 H 1.82068 0.52423 -0.89819
 H -2.56812 1.07724 0.19801
 H 2.73157 -0.45849 0.01097
13
bifur_IRC_Distances_noMW_output/new_data/bifur_traj3_Distances point 54
C -1.26490 -0.45117 -0.14218
 C 0.86130 -1.00576 0.17044
 C -0.34714 -1.17842 0.35017
 C -1.60144 0.96638 0.03769
 C 1.85832 -0.02300 -0.01230
 F -2.17541 -1.03608 -0.75919
 F 1.40315 -1.89862 0.28620
 H -1.15663 1.42705 0.82005
 H 1.78957 0.59088 0.75293
 H -1.34174 1.46130 -0.80952
 H 1.81190 0.52916 -0.89657
 H -2.57111 1.07453 0.21846
 H 2.73414 -0.45625 -0.01618
13
bifur_IRC_Distances_noMW_output/new_data/bifur_traj3_Distances point 55
C -1.27093 -0.45722 0.01056
 C 0.87606 -0.99155 -0.19496
 C -0.31326 -1.14655 -0.46006
 C -1.59597 0.97164 -0.10609
 C 1.85078 -0.03018 0.18398
 F -2.22758 -1.08645 0.52918
 F 1.42946 -1.87269 -0.39722
 H -1.07167 1.48799 -0.79324
 H 1.86233 0.64210 -0.51987
 H -1.42687 1.40048 0.78344
 H 1.71076 0.45105 1.09046
 H -2.54747 1.09717 -0.37601
 H 2.72435 -0.46579 0.24983
13
bifur_IRC_Distances_noMW_output/new_data/bifur_traj3_Distances point 56
C -1.27093 -0.45722 0.01057
 C 0.87606 -0.99155 -0.19496
 C -0.31327 -1.14655 -0.46006
 C -1.59597 0.97164 -0.10609
 C 1.85078 -0.03018 0.18398
 F -2.22757 -1.08645 0.52919
 F 1.42946 -1.87269 -0.39724
 H -1.07166 1.48799 -0.79324
 H 1.86233 0.64210 -0.51986
 H -1.42687 1.40048 0.78344
 H 1.71076 0.45105 1.09046
 H -2.54747 1.09717 -0.37602
 H 2.72435 -0.46579 0.24984
13
bifur_IRC_Distances_noMW_output/new_data/bifur_traj3_Distances point 57
C -1.27101 -0.45735 0.03540
 C 0.87556 -0.99300 -0.21761
 C -0.31524 -1.15150 -0.42818
 C -1.59630 0.97084 -0.12874
 C 1.85129 -0.02888 0.20935
 F -2.22584 -1.08191 0.60402
 F 1.42896 -1.87436 -0.51701
 H -1.03214 1.47428 -0.79711
 H 1.90496 0.63711 -0.48454
 H -1.46659 1.41429 0.74009
 H 1.67018 0.46077 1.09380
 H -2.54840 1.09432 -0.42868
 H 2.72459 -0.46462 0.31921
13
bifur_IRC_Distances_noMW_output/new_data/bifur_traj3_Distances point 58
C -1.27102 -0.45736 0.04378
 C 0.87551 -0.99354 -0.22595
 C -0.31556 -1.15308 -0.41581
 C -1.59641 0.97046 -0.13763
 C 1.85141 -0.02830 0.21986
 F -2.22549 -1.08023 0.62934
 F 1.42888 -1.87528 -0.56227
 H -1.01088 1.46872 -0.80032
 H 1.92764 0.63587 -0.47355
 H -1.48812 1.41966 0.72685
 H 1.64800 0.46387 1.09778
 H -2.54853 1.09316 -0.45040
 H 2.72457 -0.46395 0.34831
13
bifur_IRC_Distances_noMW_output/new_data/bifur_traj3_Distances point 59
C -1.27103 -0.45736 0.05028
 C 0.87556 -0.99397 -0.23283
 C -0.31562 -1.15427 -0.40562
 C -1.59648 0.97012 -0.14526
 C 1.85145 -0.02780 0.22914
 F -2.22542 -1.07889 0.64926
 F 1.42900 -1.87610 -0.59997
 H -0.98981 1.46383 -0.80414
 H 1.95000 0.63511 -0.46569
 H -1.50950 1.42429 0.71758
 H 1.62587 0.46618 1.10279
 H -2.54846 1.09217 -0.46955
 H 2.72444 -0.46331 0.37400
13
bifur_IRC_Distances_noMW_output/new_data/bifur_traj3_Distances point 60
C -1.27105 -0.45737 0.05530
 C 0.87568 -0.99431 -0.23851
 C -0.31551 -1.15517 -0.39737
 C -1.59650 0.96981 -0.15177
 C 1.85141 -0.02736 0.23723
 F -2.22556 -1.07784 0.66503
 F 1.42929 -1.87679 -0.63121
 H -0.96975 1.45958 -0.80819
 H 1.97118 0.63466 -0.46009
 H -1.52986 1.42828 0.71120
 H 1.60471 0.46790 1.10826
 H -2.54825 1.09133 -0.48628
 H 2.72421 -0.46272 0.39639
13
bifur_IRC_Distances_noMW_output/new_data/bifur_traj3_Distances point 61
C -1.27109 -0.45738 0.05906
 C 0.87585 -0.99457 -0.24303
 C -0.31532 -1.15584 -0.39099
 C -1.59649 0.96956 -0.15712
 C 1.85133 -0.02700 0.24398
 F -2.22584 -1.07705 0.67715
 F 1.42969 -1.87736 -0.65611
 H -0.95197 1.45605 -0.81202
 H 1.98990 0.63443 -0.45619
 H -1.54791 1.43158 0.70697
 H 1.58588 0.46914 1.11353
 H -2.54796 1.09066 -0.50021
 H 2.72392 -0.46222 0.41496
13
bifur_IRC_Distances_noMW_output/new_data/bifur_traj3_Distances point 62
C -1.27111 -0.45739 0.06112
 C 0.87598 -0.99471 -0.24562
 C -0.31516 -1.15620 -0.38741
 C -1.59648 0.96941 -0.16025
 C 1.85126 -0.02680 0.24798
 F -2.22607 -1.07661 0.68395
 F 1.42999 -1.87768 -0.67041
 H -0.94101 1.45396 -0.81447
 H 2.00141 0.63434 -0.45417
 H -1.55903 1.43353 0.70488
 H 1.57424 0.46980 1.11692
 H -2.54774 1.09027 -0.50845
 H 2.72370 -0.46192 0.42592
13
bifur_IRC_Distances_noMW_output/new_data/bifur_traj3_Distances point 63
C -1.27111 -0.45739 0.06080
 C 0.87596 -0.99468 -0.24520
 C -0.31519 -1.15615 -0.38798
 C -1.59648 0.96944 -0.15974
 C 1.85128 -0.02683 0.24733
 F -2.22603 -1.07668 0.68287
 F 1.42994 -1.87763 -0.66811
 H -0.94281 1.45430 -0.81406
 H 1.99952 0.63435 -0.45448
 H -1.55720 1.43321 0.70520
 H 1.57616 0.46969 1.11636
 H -2.54777 1.09033 -0.50711
 H 2.72374 -0.46197 0.42414
13
bifur_IRC_Distances_noMW_output/new_data/bifur_traj3_Distances point 64
C -1.27108 -0.45738 0.05875
 C 0.87583 -0.99454 -0.24264
 C -0.31534 -1.15578 -0.39152
 C -1.59650 0.96958 -0.15666
 C 1.85134 -0.02703 0.24340
 F -2.22581 -1.07711 0.67614
 F 1.42965 -1.87731 -0.65400
 H -0.95354 1.45636 -0.81168
 H 1.98824 0.63444 -0.45650
 H -1.54631 1.43130 0.70731
 H 1.58755 0.46904 1.11305
 H -2.54799 1.09072 -0.49900
 H 2.72395 -0.46227 0.41336
13
bifur_IRC_Distances_noMW_output/new_data/bifur_traj3_Distances point 65
C -1.27105 -0.45737 0.05529
 C 0.87568 -0.99431 -0.23850
 C -0.31551 -1.15517 -0.39739
 C -1.59650 0.96981 -0.15176
 C 1.85141 -0.02736 0.23722
 F -2.22556 -1.07784 0.66500
 F 1.42929 -1.87679 -0.63114
 H -0.96980 1.45959 -0.80818
 H 1.97114 0.63466 -0.46010
 H -1.52981 1.42827 0.71122
 H 1.60476 0.46789 1.10825
 H -2.54825 1.09134 -0.48624
 H 2.72421 -0.46273 0.39634
13
bifur_IRC_Distances_noMW_output/new_data/bifur_traj3_Distances point 66
C -1.27103 -0.45736 0.05031
 C 0.87556 -0.99397 -0.23286
 C -0.31562 -1.15427 -0.40557
 C -1.59648 0.97012 -0.14529
 C 1.85145 -0.02779 0.22918
 F -2.22542 -1.07888 0.64935
 F 1.42900 -1.87610 -0.60014
 H -0.98970 1.46381 -0.80416
 H 1.95011 0.63510 -0.46565
 H -1.50961 1.42431 0.71754
 H 1.62576 0.46619 1.10281
 H -2.54846 1.09216 -0.46965
 H 2.72444 -0.46331 0.37413
13
bifur_IRC_Distances_noMW_output/new_data/bifur_traj3_Distances point 67
C -1.27103 -0.45736 0.05031
 C 0.87556 -0.99397 -0.23286
 C -0.31562 -1.15427 -0.40558
 C -1.59648 0.97012 -0.14529
 C 1.85145 -0.02779 0.22918
 F -2.22542 -1.07888 0.64935
 F 1.42900 -1.87610 -0.60013
 H -0.98971 1.46381 -0.80415
 H 1.95011 0.63510 -0.46565
 H -1.50961 1.42431 0.71754
 H 1.62576 0.46619 1.10281
 H -2.54846 1.09216 -0.46964
 H 2.72444 -0.46331 0.37412
13
bifur_IRC_Distances_noMW_output/new_data/bifur_traj3_Distances point 68
C -1.27101 -0.45735 0.03545
 C 0.87556 -0.99300 -0.21766
 C -0.31524 -1.15151 -0.42811
 C -1.59630 0.97084 -0.12880
 C 1.85129 -0.02887 0.20942
 F -2.22584 -1.08190 0.60419
 F 1.42895 -1.87437 -0.51730
 H -1.03202 1.47425 -0.79712
 H 1.90509 0.63710 -0.48446
 H -1.46672 1.41432 0.73999
 H 1.67005 0.46079 1.09382
 H -2.54840 1.09431 -0.42882
 H 2.72459 -0.46462 0.31940
13
bifur_IRC_Distances_noMW_output/new_data/bifur_traj3_Distances point 69
C -1.27100 -0.45733 0.02831
 C 0.87567 -0.99256 -0.21090
 C -0.31480 -1.15013 -0.43799
 C -1.59620 0.97112 -0.12183
 C 1.85115 -0.02930 0.20140
 F -2.22628 -1.08328 0.58273
 F 1.42911 -1.87372 -0.48101
 H -1.04630 1.47853 -0.79541
 H 1.88977 0.63835 -0.49435
 H -1.45230 1.41012 0.75205
 H 1.68483 0.45807 1.09193
 H -2.54818 1.09522 -0.41224
 H 2.72453 -0.46507 0.29731
13
bifur_IRC_Distances_noMW_output/new_data/bifur_traj3_Distances point 70
C -1.27099 -0.45732 0.02508
 C 0.87574 -0.99237 -0.20792
 C -0.31456 -1.14949 -0.44226
 C -1.59616 0.97123 -0.11882
 C 1.85109 -0.02948 0.19800
 F -2.22650 -1.08389 0.57303
 F 1.42918 -1.87347 -0.46516
 H -1.05185 1.48036 -0.79485
 H 1.88379 0.63897 -0.49892
 H -1.44671 1.40829 0.75765
 H 1.69054 0.45682 1.09139
 H -2.54807 1.09560 -0.40519
 H 2.72450 -0.46524 0.28797
13
bifur_IRC_Distances_noMW_output/new_data/bifur_traj3_Distances point 71
C -1.27099 -0.45731 0.02449
 C 0.87575 -0.99233 -0.20739
 C -0.31452 -1.14938 -0.44302
 C -1.59615 0.97125 -0.11829
 C 1.85107 -0.02952 0.19740
 F -2.22654 -1.08400 0.57128
 F 1.42919 -1.87343 -0.46232
 H -1.05280 1.48068 -0.79475
 H 1.88277 0.63909 -0.49975
 H -1.44575 1.40797 0.75867
 H 1.69152 0.45659 1.09131
 H -2.54804 1.09567 -0.40395
 H 2.72449 -0.46527 0.28633
13
bifur_IRC_Distances_noMW_output/new_data/bifur_traj3_Distances point 72
C -1.27099 -0.45732 0.02516
 C 0.87573 -0.99237 -0.20800
 C -0.31457 -1.14951 -0.44215
 C -1.59616 0.97123 -0.11890
 C 1.85109 -0.02948 0.19809
 F -2.22650 -1.08388 0.57328
 F 1.42918 -1.87348 -0.46556
 H -1.05171 1.48031 -0.79486
 H 1.88394 0.63896 -0.49880
 H -1.44684 1.40834 0.75751
 H 1.69041 0.45685 1.09140
 H -2.54807 1.09559 -0.40537
 H 2.72450 -0.46524 0.28821
13
bifur_IRC_Distances_noMW_output/new_data/bifur_traj3_Distances point 73
C -1.27099 -0.45732 0.02641
 C 0.87571 -0.99245 -0.20915
 C -0.31467 -1.14976 -0.44050
 C -1.59618 0.97118 -0.12006
 C 1.85111 -0.02941 0.19940
 F -2.22641 -1.08364 0.57705
 F 1.42915 -1.87357 -0.47169
 H -1.04961 1.47961 -0.79507
 H 1.88621 0.63871 -0.49702
 H -1.44896 1.40904 0.75532
 H 1.68824 0.45734 1.09159
 H -2.54812 1.09544 -0.40808
 H 2.72451 -0.46517 0.29180
13
bifur_IRC_Distances_noMW_output/new_data/bifur_traj3_Distances point 74
C -1.27100 -0.45733 0.02794
 C 0.87568 -0.99254 -0.21056
 C -0.31478 -1.15006 -0.43848
 C -1.59620 0.97113 -0.12149
 C 1.85115 -0.02933 0.20101
 F -2.22630 -1.08335 0.58164
 F 1.42911 -1.87369 -0.47921
 H -1.04695 1.47874 -0.79534
 H 1.88907 0.63842 -0.49486
 H -1.45164 1.40991 0.75267
 H 1.68550 0.45793 1.09186
 H -2.54817 1.09526 -0.41143
 H 2.72453 -0.46509 0.29624
13
bifur_IRC_Distances_noMW_output/new_data/bifur_traj3_Distances point 75
C -1.27100 -0.45733 0.02956
 C 0.87565 -0.99264 -0.21207
 C -0.31489 -1.15038 -0.43630
 C -1.59622 0.97107 -0.12302
 C 1.85118 -0.02923 0.20276
 F -2.22620 -1.08305 0.58649
 F 1.42908 -1.87382 -0.48724
 H -1.04401 1.47780 -0.79566
 H 1.89223 0.63812 -0.49259
 H -1.45461 1.41083 0.74990
 H 1.68246 0.45855 1.09218
 H -2.54823 1.09506 -0.41504
 H 2.72454 -0.46500 0.30103
13
bifur_IRC_Distances_noMW_output/new_data/bifur_traj3_Distances point 76
C -1.27100 -0.45734 0.03105
 C 0.87563 -0.99273 -0.21347
 C -0.31499 -1.15067 -0.43426
 C -1.59624 0.97102 -0.12445
 C 1.85121 -0.02914 0.20440
 F -2.22610 -1.08276 0.59097
 F 1.42904 -1.87395 -0.49474
 H -1.04116 1.47692 -0.79598
 H 1.89529 0.63785 -0.49050
 H -1.45748 1.41170 0.74735
 H 1.67953 0.45912 1.09253
 H -2.54828 1.09488 -0.41843
 H 2.72455 -0.46491 0.30554
13
bifur_IRC_Distances_noMW_output/new_data/bifur_traj3_Distances point 77
C -1.27100 -0.45734 0.03211
 C 0.87561 -0.99279 -0.21447
 C -0.31505 -1.15087 -0.43280
 C -1.59626 0.97098 -0.12548
 C 1.85123 -0.02908 0.20558
 F -2.22603 -1.08255 0.59416
 F 1.42902 -1.87405 -0.50012
 H -1.03906 1.47629 -0.79623
 H 1.89754 0.63767 -0.48903
 H -1.45959 1.41232 0.74556
 H 1.67736 0.45953 1.09280
 H -2.54831 1.09475 -0.42088
 H 2.72456 -0.46484 0.30881
13
bifur_IRC_Distances_noMW_output/new_data/bifur_traj3_Distances point 78
C -1.27100 -0.45734 0.03211
 C 0.87561 -0.99279 -0.21447
 C -0.31505 -1.15087 -0.43280
 C -1.59626 0.97098 -0.12548
 C 1.85123 -0.02908 0.20558
 F -2.22603 -1.08255 0.59416
 F 1.42902 -1.87405 -0.50012
 H -1.03906 1.47629 -0.79623
 H 1.89754 0.63767 -0.48903
 H -1.45960 1.41232 0.74555
 H 1.67735 0.45953 1.09280
 H -2.54831 1.09475 -0.42089
 H 2.72456 -0.46484 0.30881
13
bifur_IRC_Distances_noMW_output/new_data/bifur_traj3_Distances point 79
C -1.27101 -0.45734 0.03291
 C 0.87560 -0.99284 -0.21523
 C -0.31510 -1.15103 -0.43169
 C -1.59627 0.97094 -0.12627
 C 1.85124 -0.02903 0.20648
 F -2.22599 -1.08240 0.59656
 F 1.42900 -1.87412 -0.50419
 H -1.03744 1.47581 -0.79643
 H 1.89928 0.63753 -0.48793
 H -1.46124 1.41280 0.74421
 H 1.67567 0.45983 1.09302
 H -2.54833 1.09464 -0.42275
 H 2.72457 -0.46479 0.31130
13
bifur_IRC_Distances_noMW_output/new_data/bifur_traj3_Distances point 80
C -1.27101 -0.45734 0.03298
 C 0.87560 -0.99285 -0.21530
 C -0.31510 -1.15104 -0.43159
 C -1.59627 0.97094 -0.12634
 C 1.85125 -0.02903 0.20657
 F -2.22598 -1.08238 0.59677
 F 1.42900 -1.87413 -0.50456
 H -1.03729 1.47577 -0.79645
 H 1.89944 0.63752 -0.48783
 H -1.46138 1.41284 0.74409
 H 1.67552 0.45986 1.09304
 H -2.54834 1.09463 -0.42292
 H 2.72457 -0.46479 0.31152
13
bifur_IRC_Distances_noMW_output/new_data/bifur_traj3_Distances point 81
C -1.27101 -0.45734 0.03323
 C 0.87559 -0.99286 -0.21553
 C -0.31512 -1.15109 -0.43125
 C -1.59627 0.97093 -0.12658
 C 1.85125 -0.02901 0.20684
 F -2.22597 -1.08234 0.59750
 F 1.42900 -1.87415 -0.50580
 H -1.03679 1.47562 -0.79651
 H 1.89998 0.63747 -0.48750
 H -1.46189 1.41298 0.74369
 H 1.67500 0.45995 1.09311
 H -2.54834 1.09460 -0.42349
 H 2.72457 -0.46477 0.31228
13
bifur_IRC_Distances_noMW_output/new_data/bifur_traj3_Distances point 82
C -1.27101 -0.45734 0.03408
 C 0.87558 -0.99292 -0.21635
 C -0.31517 -1.15125 -0.43005
 C -1.59628 0.97090 -0.12742
 C 1.85127 -0.02896 0.20782
 F -2.22592 -1.08217 0.60007
 F 1.42898 -1.87423 -0.51020
 H -1.03500 1.47510 -0.79673
 H 1.90190 0.63733 -0.48633
 H -1.46371 1.41349 0.74226
 H 1.67314 0.46028 1.09337
 H -2.54837 1.09449 -0.42552
 H 2.72458 -0.46471 0.31499
13
bifur_IRC_Distances_noMW_output/new_data/bifur_traj3_Distances point 83
C -1.27101 -0.45735 0.03618
 C 0.87555 -0.99305 -0.21837
 C -0.31528 -1.15165 -0.42707
 C -1.59631 0.97081 -0.12953
 C 1.85130 -0.02883 0.21028
 F -2.22580 -1.08176 0.60637
 F 1.42894 -1.87444 -0.52110
 H -1.03039 1.47379 -0.79734
 H 1.90684 0.63698 -0.48348
 H -1.46837 1.41477 0.73880
 H 1.66835 0.46107 1.09408
 H -2.54842 1.09422 -0.43059
 H 2.72459 -0.46457 0.32177
13
bifur_IRC_Distances_noMW_output/new_data/bifur_traj3_Distances point 84
C -1.27101 -0.45735 0.04003
 C 0.87552 -0.99330 -0.22215
 C -0.31545 -1.15238 -0.42145
 C -1.59637 0.97064 -0.13354
 C 1.85137 -0.02857 0.21499
 F -2.22562 -1.08099 0.61798
 F 1.42889 -1.87485 -0.54161
 H -1.02110 1.47129 -0.79869
 H 1.91676 0.63639 -0.47836
 H -1.47777 1.41719 0.73262
 H 1.65868 0.46250 1.09571
 H -2.54849 1.09369 -0.44033
 H 2.72459 -0.46427 0.33480
13
bifur_IRC_Distances_noMW_output/new_data/bifur_traj3_Distances point 85
C -1.27102 -0.45736 0.04427
 C 0.87551 -0.99357 -0.22645
 C -0.31557 -1.15317 -0.41506
 C -1.59642 0.97044 -0.13818
 C 1.85142 -0.02827 0.22053
 F -2.22547 -1.08013 0.63083
 F 1.42888 -1.87533 -0.56503
 H -1.00945 1.46837 -0.80056
 H 1.92917 0.63580 -0.47293
 H -1.48958 1.41999 0.72611
 H 1.64650 0.46405 1.09809
 H -2.54853 1.09309 -0.45176
 H 2.72457 -0.46391 0.35014
13
bifur_IRC_Distances_noMW_output/new_data/bifur_traj3_Distances point 86
C -1.27102 -0.45736 0.04802
 C 0.87553 -0.99382 -0.23039
 C -0.31562 -1.15386 -0.40922
 C -1.59646 0.97024 -0.14252
 C 1.85144 -0.02798 0.22578
 F -2.22541 -1.07936 0.64229
 F 1.42894 -1.87580 -0.58656
 H -0.99768 1.46560 -0.80265
 H 1.94167 0.63535 -0.46834
 H -1.50152 1.42262 0.72068
 H 1.63415 0.46539 1.10081
 H -2.54851 1.09252 -0.46262
 H 2.72451 -0.46355 0.36471
13
bifur_IRC_Distances_noMW_output/new_data/bifur_traj3_Distances point 87
C -1.27103 -0.45736 0.05126
 C 0.87557 -0.99404 -0.23392
 C -0.31561 -1.15445 -0.40403
 C -1.59648 0.97006 -0.14649
 C 1.85144 -0.02771 0.23066
 F -2.22543 -1.07868 0.65232
 F 1.42904 -1.87623 -0.60594
 H -0.98616 1.46304 -0.80485
 H 1.95386 0.63501 -0.46455
 H -1.51320 1.42504 0.71627
 H 1.62203 0.46652 1.10374
 H -2.54844 1.09201 -0.47269
 H 2.72441 -0.46320 0.37820
13
bifur_IRC_Distances_noMW_output/new_data/bifur_traj3_Distances point 88
C -1.27105 -0.45737 0.05407
 C 0.87564 -0.99423 -0.23708
 C -0.31555 -1.15495 -0.39943
 C -1.59650 0.96989 -0.15011
 C 1.85143 -0.02747 0.23515
 F -2.22551 -1.07810 0.66111
 F 1.42920 -1.87662 -0.62333
 H -0.97504 1.46068 -0.80709
 H 1.96560 0.63476 -0.46142
 H -1.52449 1.42726 0.71270
 H 1.61030 0.46748 1.10676
 H -2.54832 1.09155 -0.48198
 H 2.72428 -0.46288 0.39064
13
bifur_IRC_Distances_noMW_output/new_data/bifur_traj3_Distances point 89
C -1.27105 -0.45737 0.05407
 C 0.87564 -0.99423 -0.23708
 C -0.31555 -1.15495 -0.39943
 C -1.59650 0.96989 -0.15011
 C 1.85143 -0.02747 0.23515
 F -2.22551 -1.07810 0.66111
 F 1.42920 -1.87662 -0.62332
 H -0.97505 1.46068 -0.80709
 H 1.96560 0.63476 -0.46142
 H -1.52449 1.42726 0.71270
 H 1.61030 0.46748 1.10676
 H -2.54832 1.09155 -0.48198
 H 2.72428 -0.46288 0.39064
13
bifur_IRC_Distances_noMW_output/new_data/bifur_traj3_Distances point 90
C -1.27108 -0.45738 0.05830
 C 0.87581 -0.99451 -0.24208
 C -0.31536 -1.15570 -0.39230
 C -1.59650 0.96961 -0.15599
 C 1.85135 -0.02708 0.24255
 F -2.22577 -1.07721 0.67466
 F 1.42959 -1.87724 -0.65092
 H -0.95581 1.45680 -0.81118
 H 1.98586 0.63447 -0.45696
 H -1.54401 1.43088 0.70779
 H 1.58995 0.46889 1.11236
 H -2.54803 1.09080 -0.49726
 H 2.72399 -0.46233 0.41104
13
bifur_IRC_Distances_noMW_output/new_data/bifur_traj3_Distances point 91
C -1.27109 -0.45738 0.05924
 C 0.87586 -0.99458 -0.24325
 C -0.31530 -1.15587 -0.39068
 C -1.59649 0.96955 -0.15738
 C 1.85133 -0.02699 0.24432
 F -2.22586 -1.07701 0.67774
 F 1.42971 -1.87738 -0.65732
 H -0.95106 1.45587 -0.81222
 H 1.99085 0.63442 -0.45601
 H -1.54883 1.43175 0.70679
 H 1.58491 0.46919 1.11380
 H -2.54794 1.09063 -0.50090
 H 2.72390 -0.46220 0.41588
13
bifur_IRC_Distances_noMW_output/new_data/bifur_traj3_Distances point 92
C -1.27109 -0.45738 0.05917
 C 0.87586 -0.99457 -0.24316
 C -0.31531 -1.15586 -0.39080
 C -1.59649 0.96955 -0.15728
 C 1.85133 -0.02699 0.24419
 F -2.22585 -1.07702 0.67752
 F 1.42970 -1.87737 -0.65687
 H -0.95140 1.45594 -0.81215
 H 1.99049 0.63442 -0.45608
 H -1.54848 1.43168 0.70686
 H 1.58528 0.46917 1.11370
 H -2.54795 1.09064 -0.50064
 H 2.72391 -0.46221 0.41554
13
bifur_IRC_Distances_noMW_output/new_data/bifur_traj3_Distances point 93
C -1.27108 -0.45738 0.05820
 C 0.87581 -0.99451 -0.24196
 C -0.31537 -1.15569 -0.39247
 C -1.59650 0.96962 -0.15585
 C 1.85136 -0.02709 0.24237
 F -2.22576 -1.07723 0.67433
 F 1.42958 -1.87722 -0.65025
 H -0.95630 1.45689 -0.81107
 H 1.98534 0.63447 -0.45706
 H -1.54351 1.43079 0.70790
 H 1.59047 0.46886 1.11221
 H -2.54804 1.09082 -0.49688
 H 2.72400 -0.46234 0.41053
13
bifur_IRC_Distances_noMW_output/new_data/bifur_traj3_Distances point 94
C -1.27106 -0.45737 0.05628
 C 0.87572 -0.99438 -0.23966
 C -0.31547 -1.15535 -0.39572
 C -1.59650 0.96975 -0.15313
 C 1.85140 -0.02727 0.23893
 F -2.22562 -1.07763 0.66817
 F 1.42938 -1.87694 -0.63758
 H -0.96536 1.45869 -0.80912
 H 1.97581 0.63459 -0.45904
 H -1.53432 1.42911 0.71005
 H 1.60006 0.46823 1.10953
 H -2.54819 1.09116 -0.48979
 H 2.72415 -0.46260 0.40108
13
bifur_IRC_Distances_noMW_output/new_data/bifur_traj3_Distances point 95
C -1.27104 -0.45737 0.05331
 C 0.87562 -0.99417 -0.23621
 C -0.31557 -1.15481 -0.40069
 C -1.59650 0.96994 -0.14911
 C 1.85143 -0.02754 0.23391
 F -2.22548 -1.07826 0.65872
 F 1.42915 -1.87651 -0.61855
 H -0.97817 1.46133 -0.80644
 H 1.96230 0.63482 -0.46226
 H -1.52131 1.42664 0.71364
 H 1.61360 0.46722 1.10589
 H -2.54836 1.09167 -0.47940
 H 2.72432 -0.46297 0.38720
13
bifur_IRC_Distances_noMW_output/new_data/bifur_traj3_Distances point 96
C -1.27103 -0.45736 0.04914
 C 0.87554 -0.99389 -0.23159
 C -0.31562 -1.15406 -0.40744
 C -1.59647 0.97018 -0.14387
 C 1.85145 -0.02789 0.22743
 F -2.22541 -1.07912 0.64575
 F 1.42896 -1.87595 -0.59319
 H -0.99384 1.46473 -0.80336
 H 1.94573 0.63522 -0.46701
 H -1.50541 1.42344 0.71912
 H 1.63011 0.46578 1.10176
 H -2.54849 1.09235 -0.46603
 H 2.72448 -0.46343 0.36928
13
bifur_IRC_Distances_noMW_output/new_data/bifur_traj3_Distances point 97
C -1.27102 -0.45736 0.04379
 C 0.87551 -0.99354 -0.22595
 C -0.31556 -1.15308 -0.41581
 C -1.59641 0.97046 -0.13763
 C 1.85141 -0.02830 0.21987
 F -2.22549 -1.08023 0.62935
 F 1.42888 -1.87528 -0.56229
 H -1.01088 1.46871 -0.80032
 H 1.92765 0.63587 -0.47355
 H -1.48813 1.41966 0.72684
 H 1.64799 0.46387 1.09778
 H -2.54853 1.09316 -0.45040
 H 2.72457 -0.46395 0.34832
13
bifur_IRC_Distances_noMW_output/new_data/bifur_traj3_Distances point 98
C -1.27101 -0.45735 0.03743
 C 0.87554 -0.99313 -0.21958
 C -0.31534 -1.15189 -0.42527
 C -1.59633 0.97076 -0.13081
 C 1.85133 -0.02874 0.21177
 F -2.22574 -1.08151 0.61012
 F 1.42892 -1.87457 -0.52766
 H -1.02751 1.47300 -0.79774
 H 1.90992 0.63679 -0.48181
 H -1.47128 1.41554 0.73678
 H 1.66535 0.46153 1.09456
 H -2.54845 1.09405 -0.43368
 H 2.72459 -0.46448 0.32590
13
bifur_IRC_Distances_noMW_output/new_data/bifur_traj3_Distances point 99
C -1.27100 -0.45734 0.03118
 C 0.87562 -0.99274 -0.21359
 C -0.31499 -1.15069 -0.43409
 C -1.59624 0.97101 -0.12457
 C 1.85121 -0.02914 0.20453
 F -2.22609 -1.08274 0.59134
 F 1.42904 -1.87396 -0.49536
 H -1.04092 1.47685 -0.79601
 H 1.89555 0.63783 -0.49033
 H -1.45772 1.41177 0.74714
 H 1.67928 0.45917 1.09256
 H -2.54828 1.09486 -0.41872
 H 2.72456 -0.46490 0.30592
13
bifur_IRC_Distances_noMW_output/new_data/bifur_traj3_Distances point 100
C -1.27100 -0.45734 0.03118
 C 0.87562 -0.99274 -0.21359
 C -0.31499 -1.15069 -0.43409
 C -1.59624 0.97101 -0.12457
 C 1.85121 -0.02914 0.20454
 F -2.22609 -1.08273 0.59135
 F 1.42904 -1.87396 -0.49537
 H -1.04092 1.47685 -0.79601
 H 1.89555 0.63783 -0.49033
 H -1.45772 1.41177 0.74714
 H 1.67927 0.45917 1.09256
 H -2.54828 1.09486 -0.41872
 H 2.72456 -0.46490 0.30593
13
bifur_IRC_Distances_noMW_output/new_data/bifur_traj3_Distances point 101
C -1.27099 -0.45732 0.02564
 C 0.87573 -0.99240 -0.20844
 C -0.31461 -1.14961 -0.44153
 C -1.59617 0.97121 -0.11934
 C 1.85110 -0.02945 0.19858
 F -2.22646 -1.08379 0.57472
 F 1.42917 -1.87351 -0.46789
 H -1.05092 1.48004 -0.79494
 H 1.88479 0.63886 -0.49812
 H -1.44764 1.40861 0.75667
 H 1.68959 0.45703 1.09147
 H -2.54809 1.09554 -0.40640
 H 2.72450 -0.46521 0.28957
13
bifur_IRC_Distances_noMW_output/new_data/bifur_traj3_Distances point 102
C -1.27099 -0.45732 0.02526
 C 0.87573 -0.99238 -0.20810
 C -0.31458 -1.14953 -0.44202
 C -1.59616 0.97122 -0.11900
 C 1.85109 -0.02947 0.19820
 F -2.22649 -1.08386 0.57360
 F 1.42918 -1.87348 -0.46607
 H -1.05154 1.48025 -0.79488
 H 1.88413 0.63894 -0.49865
 H -1.44702 1.40840 0.75732
 H 1.69023 0.45689 1.09142
 H -2.54807 1.09558 -0.40560
 H 2.72450 -0.46523 0.28851
13
bifur_IRC_Distances_noMW_output/new_data/bifur_traj3_Distances point 103
C -1.27099 -0.45732 0.02557
 C 0.87573 -0.99240 -0.20838
 C -0.31460 -1.14959 -0.44161
 C -1.59616 0.97121 -0.11928
 C 1.85110 -0.02946 0.19851
 F -2.22647 -1.08380 0.57452
 F 1.42917 -1.87351 -0.46757
 H -1.05103 1.48008 -0.79492
 H 1.88467 0.63888 -0.49822
 H -1.44753 1.40857 0.75679
 H 1.68970 0.45701 1.09146
 H -2.54809 1.09554 -0.40626
 H 2.72450 -0.46522 0.28938
13
bifur_IRC_Distances_noMW_output/new_data/bifur_traj3_Distances point 104
C -1.27099 -0.45732 0.02615
 C 0.87572 -0.99243 -0.20891
 C -0.31465 -1.14971 -0.44086
 C -1.59617 0.97119 -0.11981
 C 1.85111 -0.02943 0.19911
 F -2.22643 -1.08369 0.57624
 F 1.42916 -1.87355 -0.47037
 H -1.05006 1.47976 -0.79502
 H 1.88571 0.63876 -0.49740
 H -1.44850 1.40889 0.75579
 H 1.68871 0.45723 1.09155
 H -2.54811 1.09548 -0.40750
 H 2.72451 -0.46519 0.29102
13
bifur_IRC_Distances_noMW_output/new_data/bifur_traj3_Distances point 105
C -1.27099 -0.45732 0.02648
 C 0.87571 -0.99245 -0.20921
 C -0.31467 -1.14977 -0.44042
 C -1.59618 0.97118 -0.12012
 C 1.85112 -0.02941 0.19946
 F -2.22640 -1.08363 0.57724
 F 1.42915 -1.87358 -0.47199
 H -1.04950 1.47957 -0.79508
 H 1.88632 0.63870 -0.49693
 H -1.44907 1.40908 0.75521
 H 1.68813 0.45736 1.09160
 H -2.54812 1.09544 -0.40822
 H 2.72451 -0.46517 0.29197
13
bifur_IRC_Distances_noMW_output/new_data/bifur_traj3_Distances point 106
C -1.27099 -0.45732 0.02632
 C 0.87571 -0.99244 -0.20907
 C -0.31466 -1.14974 -0.44062
 C -1.59618 0.97119 -0.11998
 C 1.85111 -0.02942 0.19930
 F -2.22641 -1.08366 0.57678
 F 1.42915 -1.87356 -0.47124
 H -1.04976 1.47966 -0.79505
 H 1.88604 0.63873 -0.49715
 H -1.44880 1.40899 0.75548
 H 1.68840 0.45730 1.09158
 H -2.54811 1.09546 -0.40789
 H 2.72451 -0.46518 0.29154
13
bifur_IRC_Distances_noMW_output/new_data/bifur_traj3_Distances point 107
C -1.27099 -0.45732 0.02579
 C 0.87572 -0.99241 -0.20858
 C -0.31462 -1.14964 -0.44133
 C -1.59617 0.97121 -0.11948
 C 1.85110 -0.02945 0.19874
 F -2.22645 -1.08376 0.57518
 F 1.42916 -1.87352 -0.46864
 H -1.05066 1.47996 -0.79496
 H 1.88507 0.63883 -0.49790
 H -1.44790 1.40869 0.75640
 H 1.68932 0.45709 1.09150
 H -2.54809 1.09552 -0.40673
 H 2.72450 -0.46521 0.29001
13
bifur_IRC_Distances_noMW_output/new_data/bifur_traj3_Distances point 108
C -1.27099 -0.45732 0.02502
 C 0.87574 -0.99236 -0.20788
 C -0.31456 -1.14948 -0.44233
 C -1.59616 0.97123 -0.11878
 C 1.85108 -0.02949 0.19795
 F -2.22651 -1.08390 0.57288
 F 1.42918 -1.87347 -0.46490
 H -1.05193 1.48039 -0.79484
 H 1.88370 0.63898 -0.49900
 H -1.44662 1.40826 0.75774
 H 1.69063 0.45679 1.09138
 H -2.54806 1.09561 -0.40508
 H 2.72450 -0.46525 0.28783
13
bifur_IRC_Distances_noMW_output/new_data/bifur_traj3_Distances point 109
C -1.27099 -0.45731 0.02428
 C 0.87575 -0.99232 -0.20720
 C -0.31450 -1.14934 -0.44330
 C -1.59615 0.97126 -0.11809
 C 1.85107 -0.02953 0.19718
 F -2.22656 -1.08404 0.57064
 F 1.42920 -1.87341 -0.46129
 H -1.05314 1.48080 -0.79472
 H 1.88240 0.63913 -0.50006
 H -1.44540 1.40785 0.75905
 H 1.69187 0.45650 1.09128
 H -2.54804 1.09570 -0.40349
 H 2.72449 -0.46528 0.28573
13
bifur_IRC_Distances_noMW_output/new_data/bifur_traj3_Distances point 110
C -1.27099 -0.45731 0.02399
 C 0.87576 -0.99230 -0.20693
 C -0.31448 -1.14928 -0.44367
 C -1.59614 0.97126 -0.11783
 C 1.85106 -0.02954 0.19689
 F -2.22658 -1.08409 0.56978
 F 1.42921 -1.87339 -0.45991
 H -1.05360 1.48096 -0.79468
 H 1.88190 0.63919 -0.50047
 H -1.44494 1.40769 0.75955
 H 1.69235 0.45639 1.09125
 H -2.54803 1.09573 -0.40288
 H 2.72448 -0.46530 0.28492
13
bifur_IRC_Distances_noMW_output/new_data/bifur_traj3_Distances point 111
C -1.27099 -0.45731 0.02399
 C 0.87576 -0.99230 -0.20693
 C -0.31448 -1.14928 -0.44367
 C -1.59614 0.97126 -0.11783
 C 1.85106 -0.02954 0.19689
 F -2.22658 -1.08409 0.56977
 F 1.42921 -1.87339 -0.45990
 H -1.05360 1.48096 -0.79468
 H 1.88190 0.63919 -0.50047
 H -1.44494 1.40769 0.75955
 H 1.69235 0.45639 1.09125
 H -2.54803 1.09573 -0.40288
 H 2.72448 -0.46530 0.28492
13
bifur_IRC_Distances_noMW_output/new_data/bifur_traj3_Distances point 112
C -1.27099 -0.45732 0.02639
 C 0.87571 -0.99244 -0.20913
 C -0.31466 -1.14975 -0.44054
 C -1.59618 0.97118 -0.12004
 C 1.85111 -0.02941 0.19937
 F -2.22641 -1.08365 0.57698
 F 1.42915 -1.87357 -0.47157
 H -1.04965 1.47962 -0.79506
 H 1.88616 0.63872 -0.49705
 H -1.44892 1.40903 0.75536
 H 1.68828 0.45733 1.09159
 H -2.54812 1.09545 -0.40803
 H 2.72451 -0.46518 0.29173
13
bifur_IRC_Distances_noMW_output/new_data/bifur_traj3_Distances point 113
C -1.27100 -0.45733 0.02946
 C 0.87565 -0.99263 -0.21198
 C -0.31488 -1.15036 -0.43643
 C -1.59622 0.97108 -0.12293
 C 1.85118 -0.02924 0.20265
 F -2.22620 -1.08306 0.58620
 F 1.42908 -1.87382 -0.48676
 H -1.04418 1.47786 -0.79564
 H 1.89204 0.63814 -0.49272
 H -1.45443 1.41078 0.75006
 H 1.68265 0.45851 1.09216
 H -2.54822 1.09508 -0.41482
 H 2.72454 -0.46501 0.30074
13
bifur_IRC_Distances_noMW_output/new_data/bifur_traj3_Distances point 114
C -1.27101 -0.45734 0.03291
 C 0.87560 -0.99284 -0.21523
 C -0.31510 -1.15102 -0.43169
 C -1.59627 0.97094 -0.12626
 C 1.85124 -0.02903 0.20648
 F -2.22599 -1.08240 0.59655
 F 1.42900 -1.87412 -0.50418
 H -1.03745 1.47581 -0.79643
 H 1.89928 0.63753 -0.48793
 H -1.46123 1.41280 0.74422
 H 1.67568 0.45983 1.09302
 H -2.54833 1.09464 -0.42275
 H 2.72457 -0.46479 0.31129
13
bifur_IRC_Distances_noMW_output/new_data/bifur_traj3_Distances point 115
C -1.27101 -0.45735 0.03599
 C 0.87555 -0.99304 -0.21819
 C -0.31527 -1.15162 -0.42733
 C -1.59631 0.97082 -0.12934
 C 1.85130 -0.02884 0.21006
 F -2.22581 -1.08179 0.60582
 F 1.42895 -1.87442 -0.52013
 H -1.03081 1.47391 -0.79729
 H 1.90639 0.63701 -0.48373
 H -1.46794 1.41465 0.73911
 H 1.66879 0.46100 1.09401
 H -2.54842 1.09424 -0.43014
 H 2.72459 -0.46458 0.32116
13
bifur_IRC_Distances_noMW_output/new_data/bifur_traj3_Distances point 116
C -1.27101 -0.45735 0.03865
 C 0.87553 -0.99321 -0.22079
 C -0.31539 -1.15212 -0.42348
 C -1.59635 0.97070 -0.13208
 C 1.85134 -0.02866 0.21327
 F -2.22568 -1.08126 0.61382
 F 1.42891 -1.87470 -0.53420
 H -1.02455 1.47220 -0.79817
 H 1.91307 0.63660 -0.48018
 H -1.47427 1.41631 0.73480
 H 1.66228 0.46199 1.09508
 H -2.54847 1.09388 -0.43678
 H 2.72459 -0.46438 0.33005
13
bifur_IRC_Distances_noMW_output/new_data/bifur_traj3_Distances point 117
C -1.27101 -0.45735 0.04092
 C 0.87551 -0.99335 -0.22304
 C -0.31548 -1.15255 -0.42013
 C -1.59638 0.97060 -0.13449
 C 1.85138 -0.02851 0.21612
 F -2.22558 -1.08081 0.62066
 F 1.42889 -1.87494 -0.54644
 H -1.01880 1.47070 -0.79904
 H 1.91922 0.63626 -0.47721
 H -1.48011 1.41776 0.73123
 H 1.65627 0.46283 1.09616
 H -2.54851 1.09357 -0.44265
 H 2.72459 -0.46420 0.33792
13
bifur_IRC_Distances_noMW_output/new_data/bifur_traj3_Distances point 118
C -1.27102 -0.45736 0.04273
 C 0.87551 -0.99347 -0.22487
 C -0.31553 -1.15288 -0.41741
 C -1.59640 0.97052 -0.13646
 C 1.85140 -0.02838 0.21846
 F -2.22552 -1.08044 0.62614
 F 1.42888 -1.87515 -0.55639
 H -1.01389 1.46946 -0.79982
 H 1.92445 0.63601 -0.47489
 H -1.48508 1.41895 0.72844
 H 1.65114 0.46349 1.09715
 H -2.54852 1.09331 -0.44750
 H 2.72458 -0.46405 0.34442
13
bifur_IRC_Distances_noMW_output/new_data/bifur_traj3_Distances point 119
C -1.27102 -0.45736 0.04379
 C 0.87551 -0.99354 -0.22596
 C -0.31556 -1.15308 -0.41580
 C -1.59641 0.97046 -0.13764
 C 1.85141 -0.02830 0.21988
 F -2.22549 -1.08022 0.62937
 F 1.42888 -1.87528 -0.56232
 H -1.01086 1.46871 -0.80032
 H 1.92767 0.63587 -0.47354
 H -1.48815 1.41966 0.72683
 H 1.64797 0.46387 1.09779
 H -2.54853 1.09316 -0.45042
 H 2.72457 -0.46395 0.34834
13
bifur_IRC_Distances_noMW_output/new_data/bifur_traj3_Distances point 120
C -1.27102 -0.45736 0.04392
 C 0.87551 -0.99355 -0.22608
 C -0.31556 -1.15310 -0.41561
 C -1.59641 0.97046 -0.13777
 C 1.85141 -0.02829 0.22004
 F -2.22548 -1.08020 0.62974
 F 1.42888 -1.87529 -0.56301
 H -1.01050 1.46862 -0.80038
 H 1.92805 0.63585 -0.47338
 H -1.48851 1.41975 0.72665
 H 1.64760 0.46392 1.09786
 H -2.54853 1.09314 -0.45077
 H 2.72457 -0.46394 0.34880
13
bifur_IRC_Distances_noMW_output/new_data/bifur_traj3_Distances point 121
C -1.27102 -0.45736 0.04313
 C 0.87551 -0.99350 -0.22527
 C -0.31554 -1.15296 -0.41681
 C -1.59641 0.97050 -0.13689
 C 1.85140 -0.02835 0.21899
 F -2.22551 -1.08036 0.62734
 F 1.42888 -1.87520 -0.55859
 H -1.01277 1.46918 -0.80001
 H 1.92564 0.63596 -0.47438
 H -1.48621 1.41921 0.72784
 H 1.64997 0.46363 1.09738
 H -2.54853 1.09326 -0.44858
 H 2.72458 -0.46401 0.34587
13
bifur_IRC_Distances_noMW_output/new_data/bifur_traj3_Distances point 122
C -1.27102 -0.45736 0.04313
 C 0.87551 -0.99350 -0.22527
 C -0.31554 -1.15296 -0.41681
 C -1.59641 0.97050 -0.13689
 C 1.85140 -0.02835 0.21899
 F -2.22551 -1.08036 0.62734
 F 1.42888 -1.87520 -0.55860
 H -1.01277 1.46918 -0.80001
 H 1.92564 0.63596 -0.47438
 H -1.48621 1.41921 0.72784
 H 1.64997 0.46363 1.09738
 H -2.54853 1.09326 -0.44858
 H 2.72458 -0.46401 0.34588
13
bifur_IRC_Distances_noMW_output/new_data/bifur_traj3_Distances point 123
C -1.27101 -0.45735 0.03834
 C 0.87553 -0.99319 -0.22048
 C -0.31538 -1.15206 -0.42394
 C -1.59634 0.97072 -0.13176
 C 1.85134 -0.02868 0.21289
 F -2.22569 -1.08133 0.61288
 F 1.42891 -1.87466 -0.53253
 H -1.02532 1.47241 -0.79806
 H 1.91226 0.63665 -0.48059
 H -1.47350 1.41611 0.73530
 H 1.66307 0.46187 1.09494
 H -2.54847 1.09393 -0.43598
 H 2.72459 -0.46441 0.32898
13
bifur_IRC_Distances_noMW_output/new_data/bifur_traj3_Distances point 124
C -1.27101 -0.45734 0.03396
 C 0.87558 -0.99291 -0.21623
 C -0.31516 -1.15123 -0.43021
 C -1.59628 0.97090 -0.12731
 C 1.85126 -0.02897 0.20769
 F -2.22592 -1.08219 0.59972
 F 1.42898 -1.87422 -0.50959
 H -1.03525 1.47517 -0.79670
 H 1.90164 0.63735 -0.48649
 H -1.46345 1.41342 0.74246
 H 1.67340 0.46023 1.09333
 H -2.54836 1.09451 -0.42524
 H 2.72458 -0.46472 0.31461
13
bifur_IRC_Distances_noMW_output/new_data/bifur_traj3_Distances point 125
C -1.27100 -0.45733 0.02829
 C 0.87567 -0.99256 -0.21089
 C -0.31480 -1.15013 -0.43801
 C -1.59620 0.97112 -0.12182
 C 1.85115 -0.02931 0.20138
 F -2.22628 -1.08329 0.58268
 F 1.42911 -1.87372 -0.48092
 H -1.04633 1.47854 -0.79540
 H 1.88974 0.63836 -0.49437
 H -1.45227 1.41011 0.75208
 H 1.68486 0.45806 1.09192
 H -2.54818 1.09522 -0.41220
 H 2.72453 -0.46507 0.29726
13
bifur_IRC_Distances_noMW_output/new_data/bifur_traj3_Distances point 126
C -1.27098 -0.45730 0.02149
 C 0.87581 -0.99216 -0.20466
 C -0.31428 -1.14878 -0.44687
 C -1.59611 0.97134 -0.11557
 C 1.85101 -0.02967 0.19436
 F -2.22676 -1.08455 0.56224
 F 1.42926 -1.87322 -0.44789
 H -1.05746 1.48233 -0.79433
 H 1.87773 0.63969 -0.50406
 H -1.44106 1.40631 0.76396
 H 1.69631 0.45541 1.09097
 H -2.54793 1.09601 -0.39764
 H 2.72446 -0.46541 0.27801
13
bifur_IRC_Distances_noMW_output/new_data/bifur_traj3_Distances point 127
C -1.27094 -0.45724 0.01355
 C 0.87599 -0.99171 -0.19758
 C -0.31356 -1.14717 -0.45658
 C -1.59601 0.97157 -0.10862
 C 1.85084 -0.03005 0.18672
 F -2.22735 -1.08595 0.53825
 F 1.42942 -1.87280 -0.41081
 H -1.06816 1.48649 -0.79349
 H 1.86613 0.64141 -0.51554
 H -1.43035 1.40205 0.77810
 H 1.70722 0.45225 1.09052
 H -2.54760 1.09687 -0.38174
 H 2.72438 -0.46570 0.25724
13
bifur_IRC_Distances_noMW_output/new_data/bifur_traj3_Distances point 128
C -1.26394 -0.45044 -0.15393
 C 0.85996 -1.00693 0.18115
 C -0.34797 -1.17941 0.33960
 C -1.60221 0.96569 0.04283
 C 1.85927 -0.02210 -0.01816
 F -2.17091 -1.03227 -0.79295
 F 1.39867 -1.90232 0.33400
 H -1.14874 1.42282 0.81849
 H 1.79964 0.58983 0.74113
 H -1.35083 1.46456 -0.79476
 H 1.80427 0.53257 -0.89461
 H -2.57335 1.07250 0.23202
 H 2.73615 -0.45449 -0.03482
13
bifur_IRC_Distances_noMW_output/new_data/bifur_traj3_Distances point 129
C -1.26488 -0.45115 -0.14251
 C 0.86127 -1.00580 0.17075
 C -0.34717 -1.17845 0.34989
 C -1.60147 0.96636 0.03784
 C 1.85834 -0.02298 -0.01247
 F -2.17528 -1.03598 -0.76015
 F 1.40303 -1.89872 0.28754
 H -1.15642 1.42694 0.82001
 H 1.78983 0.59085 0.75258
 H -1.34198 1.46139 -0.80909
 H 1.81171 0.52926 -0.89652
 H -2.57117 1.07447 0.21884
 H 2.73419 -0.45620 -0.01671
13
bifur_IRC_Distances_noMW_output/new_data/bifur_traj3_Distances point 130
C -1.26579 -0.45185 -0.13036
 C 0.86259 -1.00463 0.15937
 C -0.34620 -1.17733 0.35993
 C -1.60072 0.96704 0.03213
 C 1.85741 -0.02385 -0.00591
 F -2.17974 -1.03981 -0.72410
 F 1.40730 -1.89516 0.23734
 H -1.16335 1.43117 0.82147
 H 1.78079 0.59205 0.76597
 H -1.33391 1.45809 -0.82503
 H 1.81831 0.52570 -0.89789
 H -2.56898 1.07646 0.20419
 H 2.73230 -0.45786 0.00288
13
bifur_IRC_Distances_noMW_output/new_data/bifur_traj3_Distances point 131
C -1.26676 -0.45260 -0.11629
 C 0.86403 -1.00336 0.14578
 C -0.34495 -1.17593 0.37026
 C -1.59991 0.96776 0.02509
 C 1.85641 -0.02478 0.00228
 F -2.18464 -1.04407 -0.68088
 F 1.41176 -1.89144 0.17840
 H -1.17002 1.43592 0.82263
 H 1.77183 0.59360 0.78244
 H -1.32604 1.45431 -0.84375
 H 1.82457 0.52153 -0.89827
 H -2.56660 1.07862 0.18644
 H 2.73034 -0.45956 0.02586
13
bifur_IRC_Distances_noMW_output/new_data/bifur_traj3_Distances point 132
C -1.26784 -0.45343 -0.09860
 C 0.86568 -1.00190 0.12805
 C -0.34319 -1.17400 0.38114
 C -1.59901 0.96858 0.01568
 C 1.85529 -0.02583 0.01336
 F -2.19039 -1.04910 -0.62420
 F 1.41665 -1.88740 0.10316
 H -1.17685 1.44174 0.82281
 H 1.76241 0.59581 0.80380
 H -1.31795 1.44952 -0.86689
 H 1.83081 0.51625 -0.89641
 H -2.56386 1.08112 0.16292
 H 2.72824 -0.46137 0.05519
13
bifur_IRC_Distances_noMW_output/new_data/bifur_traj3_Distances point 133
C -1.26784 -0.45343 -0.09859
 C 0.86569 -1.00190 0.12804
 C -0.34319 -1.17399 0.38114
 C -1.59901 0.96858 0.01567
 C 1.85529 -0.02583 0.01337
 F -2.19040 -1.04911 -0.62416
 F 1.41665 -1.88740 0.10311
 H -1.17685 1.44175 0.82281
 H 1.76241 0.59581 0.80381
 H -1.31794 1.44951 -0.86690
 H 1.83081 0.51624 -0.89641
 H -2.56386 1.08113 0.16290
 H 2.72823 -0.46137 0.05521
13
bifur_IRC_Distances_noMW_output/new_data/bifur_traj3_Distances point 134
C -1.26999 -0.45499 -0.05164
 C 0.86920 -0.99882 0.07754
 C -0.33782 -1.16827 0.39754
 C -1.59717 0.97023 -0.01150
 C 1.85311 -0.02786 0.04597
 F -2.20337 -1.06034 -0.46134
 F 1.42554 -1.88037 -0.10053
 H -1.18976 1.45671 0.81314
 H 1.74418 0.60317 0.85771
 H -1.30286 1.43619 -0.91997
 H 1.84227 0.50228 -0.87564
 H -2.55792 1.08649 0.09435
 H 2.72457 -0.46440 0.13438
13
bifur_IRC_Distances_noMW_output/new_data/bifur_traj3_Distances point 135
C -1.27066 -0.45539 -0.02916
 C 0.87038 -0.99782 0.05164
 C -0.33502 -1.16538 0.39857
 C -1.59659 0.97073 -0.02527
 C 1.85252 -0.02843 0.06274
 F -2.20829 -1.06444 -0.37707
 F 1.42766 -1.87900 -0.19909
 H -1.19479 1.46370 0.80222
 H 1.73743 0.60739 0.87964
 H -1.29742 1.42941 -0.93878
 H 1.84680 0.49582 -0.85656
 H -2.55581 1.08836 0.05852
 H 2.72379 -0.46497 0.17258
13
bifur_IRC_Distances_noMW_output/new_data/bifur_traj3_Distances point 136
C -1.27105 -0.45554 -0.01007
 C 0.87111 -0.99724 0.02884
 C -0.33262 -1.16292 0.39578
 C -1.59627 0.97102 -0.03717
 C 1.85227 -0.02869 0.07733
 F -2.21175 -1.06718 -0.30235
 F 1.42834 -1.87885 -0.28276
 H -1.19917 1.46957 0.78952
 H 1.73201 0.61125 0.89542
 H -1.29301 1.42346 -0.95059
 H 1.85094 0.49058 -0.83553
 H -2.55443 1.08956 0.02665
 H 2.72363 -0.46500 0.20494
13
bifur_IRC_Distances_noMW_output/new_data/bifur_traj3_Distances point 137
C -1.27125 -0.45555 0.00510
 C 0.87150 -0.99696 0.01018
 C -0.33073 -1.16100 0.39109
 C -1.59612 0.97114 -0.04671
 C 1.85224 -0.02877 0.08907
 F -2.21399 -1.06885 -0.24086
 F 1.42814 -1.87941 -0.34907
 H -1.20303 1.47418 0.77718
 H 1.72760 0.61447 0.90586
 H -1.28932 1.41860 -0.95706
 H 1.85475 0.48662 -0.81570
 H -2.55362 1.09025 0.00038
 H 2.72384 -0.46473 0.23054
13
bifur_IRC_Distances_noMW_output/new_data/bifur_traj3_Distances point 138
C -1.27132 -0.45549 0.01544
 C 0.87165 -0.99687 -0.00277
 C -0.32947 -1.15973 0.38659
 C -1.59608 0.97118 -0.05322
 C 1.85230 -0.02874 0.09708
 F -2.21525 -1.06971 -0.19793
 F 1.42761 -1.88014 -0.39400
 H -1.20599 1.47730 0.76770
 H 1.72440 0.61673 0.91181
 H -1.28656 1.41523 -0.95993
 H 1.85778 0.48405 -0.80068
 H -2.55321 1.09059 -0.01797
 H 2.72415 -0.46441 0.24787
13
bifur_IRC_Distances_noMW_output/new_data/bifur_traj3_Distances point 139
C -1.27134 -0.45545 0.01953
 C 0.87169 -0.99685 -0.00795
 C -0.32898 -1.15923 0.38451
 C -1.59608 0.97119 -0.05579
 C 1.85235 -0.02872 0.10025
 F -2.21568 -1.06999 -0.18071
 F 1.42732 -1.88051 -0.41170
 H -1.20727 1.47854 0.76373
 H 1.72306 0.61763 0.91391
 H -1.28540 1.41388 -0.96072
 H 1.85910 0.48307 -0.79442
 H -2.55308 1.09069 -0.02533
 H 2.72431 -0.46425 0.25469
13
bifur_IRC_Distances_noMW_output/new_data/bifur_traj3_Distances point 140
C -1.27133 -0.45548 0.01664
 C 0.87167 -0.99686 -0.00429
 C -0.32932 -1.15958 0.38600
 C -1.59608 0.97119 -0.05397
 C 1.85232 -0.02874 0.09801
 F -2.21538 -1.06980 -0.19289
 F 1.42753 -1.88024 -0.39919
 H -1.20636 1.47767 0.76655
 H 1.72401 0.61699 0.91244
 H -1.28623 1.41484 -0.96018
 H 1.85816 0.48376 -0.79887
 H -2.55317 1.09062 -0.02012
 H 2.72419 -0.46437 0.24987
13
bifur_IRC_Distances_noMW_output/new_data/bifur_traj3_Distances point 141
C -1.27127 -0.45554 0.00716
 C 0.87153 -0.99694 0.00762
 C -0.33048 -1.16075 0.39028
 C -1.59611 0.97116 -0.04801
 C 1.85224 -0.02877 0.09066
 F -2.21426 -1.06904 -0.23239
 F 1.42806 -1.87954 -0.35802
 H -1.20359 1.47480 0.77536
 H 1.72698 0.61492 0.90712
 H -1.28879 1.41793 -0.95773
 H 1.85532 0.48610 -0.81281
 H -2.55353 1.09033 -0.00324
 H 2.72389 -0.46468 0.23400
13
bifur_IRC_Distances_noMW_output/new_data/bifur_traj3_Distances point 142
C -1.27108 -0.45555 -0.00854
 C 0.87116 -0.99720 0.02698
 C -0.33243 -1.16273 0.39541
 C -1.59625 0.97103 -0.03813
 C 1.85226 -0.02871 0.07851
 F -2.21200 -1.06737 -0.29624
 F 1.42835 -1.87888 -0.28946
 H -1.19953 1.47003 0.78836
 H 1.73157 0.61157 0.89656
 H -1.29265 1.42298 -0.95136
 H 1.85130 0.49017 -0.83366
 H -2.55434 1.08964 0.02404
 H 2.72364 -0.46498 0.20753
13
bifur_IRC_Distances_noMW_output/new_data/bifur_traj3_Distances point 143
C -1.27064 -0.45538 -0.02975
 C 0.87036 -0.99784 0.05235
 C -0.33510 -1.16546 0.39860
 C -1.59661 0.97072 -0.02490
 C 1.85254 -0.02841 0.06229
 F -2.20817 -1.06434 -0.37936
 F 1.42762 -1.87901 -0.19647
 H -1.19465 1.46352 0.80257
 H 1.73760 0.60727 0.87911
 H -1.29756 1.42960 -0.93834
 H 1.84668 0.49599 -0.85715
 H -2.55586 1.08831 0.05949
 H 2.72380 -0.46496 0.17157
13
bifur_IRC_Distances_noMW_output/new_data/bifur_traj3_Distances point 144
C -1.27064 -0.45538 -0.02975
 C 0.87036 -0.99784 0.05235
 C -0.33510 -1.16546 0.39860
 C -1.59661 0.97072 -0.02490
 C 1.85254 -0.02841 0.06228
 F -2.20817 -1.06434 -0.37936
 F 1.42762 -1.87901 -0.19646
 H -1.19465 1.46352 0.80257
 H 1.73760 0.60727 0.87911
 H -1.29756 1.42960 -0.93834
 H 1.84668 0.49599 -0.85715
 H -2.55586 1.08831 0.05949
 H 2.72380 -0.46496 0.17157
13
bifur_IRC_Distances_noMW_output/new_data/bifur_traj3_Distances point 145
C -1.26911 -0.45438 -0.07368
 C 0.86772 -1.00010 0.10187
 C -0.34044 -1.17104 0.39217
 C -1.59792 0.96955 0.00158
 C 1.85398 -0.02705 0.03017
 F -2.19771 -1.05549 -0.54004
 F 1.42211 -1.88298 -0.00436
 H -1.18435 1.44975 0.81974
 H 1.75180 0.59945 0.83338
 H -1.30907 1.44258 -0.89702
 H 1.83750 0.50879 -0.88848
 H -2.56046 1.08421 0.12762
 H 2.72594 -0.46330 0.09703
13
bifur_IRC_Distances_noMW_output/new_data/bifur_traj3_Distances point 146
C -1.26818 -0.45369 -0.09246
 C 0.86622 -1.00142 0.12173
 C -0.34254 -1.17329 0.38433
 C -1.59872 0.96884 0.01228
 C 1.85494 -0.02616 0.01739
 F -2.19228 -1.05076 -0.60393
 F 1.41815 -1.88617 0.07681
 H -1.17889 1.44373 0.82244
 H 1.75955 0.59665 0.81121
 H -1.31552 1.44783 -0.87465
 H 1.83265 0.51441 -0.89506
 H -2.56297 1.08193 0.15445
 H 2.72760 -0.46191 0.06545
13
bifur_IRC_Distances_noMW_output/new_data/bifur_traj3_Distances point 147
C -1.26721 -0.45294 -0.10926
 C 0.86471 -1.00276 0.13883
 C -0.34427 -1.17518 0.37487
 C -1.59954 0.96810 0.02142
 C 1.85595 -0.02522 0.00659
 F -2.18698 -1.04611 -0.65868
 F 1.41380 -1.88975 0.14864
 H -1.17292 1.43825 0.82290
 H 1.76786 0.59444 0.79089
 H -1.32261 1.45242 -0.85305
 H 1.82723 0.51944 -0.89787
 H -2.56548 1.07965 0.17725
 H 2.72946 -0.46033 0.03747
13
bifur_IRC_Distances_noMW_output/new_data/bifur_traj3_Distances point 148
C -1.26628 -0.45223 -0.12343
 C 0.86331 -1.00400 0.15273
 C -0.34560 -1.17666 0.36520
 C -1.60031 0.96740 0.02872
 C 1.85691 -0.02432 -0.00195
 F -2.18219 -1.04193 -0.70302
 F 1.40956 -1.89328 0.20842
 H -1.16679 1.43352 0.82213
 H 1.77619 0.59279 0.77399
 H -1.32986 1.45623 -0.83425
 H 1.82156 0.52365 -0.89826
 H -2.56779 1.07755 0.19556
 H 2.73130 -0.45873 0.01416
13
bifur_IRC_Distances_noMW_output/new_data/bifur_traj3_Distances point 149
C -1.26557 -0.45168 -0.13343
 C 0.86226 -1.00492 0.16228
 C -0.34645 -1.17763 0.35748
 C -1.60090 0.96687 0.03361
 C 1.85764 -0.02364 -0.00762
 F -2.17863 -1.03885 -0.73333
 F 1.40625 -1.89603 0.25011
 H -1.16170 1.43011 0.82113
 H 1.78295 0.59173 0.76249
 H -1.33583 1.45892 -0.82096
 H 1.81676 0.52660 -0.89763
 H -2.56952 1.07597 0.20796
 H 2.73276 -0.45746 -0.00210
13
bifur_IRC_Distances_noMW_output/new_data/bifur_traj3_Distances point 150
C -1.26513 -0.45134 -0.13924
 C 0.86163 -1.00548 0.16772
 C -0.34692 -1.17816 0.35268
 C -1.60126 0.96655 0.03634
 C 1.85808 -0.02322 -0.01076
 F -2.17650 -1.03702 -0.75057
 F 1.40421 -1.89773 0.27412
 H -1.15840 1.42809 0.82043
 H 1.78727 0.59116 0.75608
 H -1.33968 1.46050 -0.81333
 H 1.81361 0.52830 -0.89697
 H -2.57057 1.07502 0.21497
 H 2.73366 -0.45667 -0.01147
13
bifur_IRC_Distances_noMW_output/new_data/bifur_traj3_Distances point 151
C -1.26491 -0.45118 -0.14207
 C 0.86132 -1.00575 0.17034
 C -0.34713 -1.17841 0.35027
 C -1.60144 0.96639 0.03764
 C 1.85831 -0.02301 -0.01224
 F -2.17545 -1.03612 -0.75885
 F 1.40319 -1.89858 0.28573
 H -1.15670 1.42709 0.82007
 H 1.78948 0.59089 0.75305
 H -1.34166 1.46127 -0.80967
 H 1.81197 0.52913 -0.89658
 H -2.57109 1.07455 0.21832
 H 2.73412 -0.45627 -0.01600
13
bifur_IRC_Distances_noMW_output/new_data/bifur_traj3_Distances point 152
C -1.26485 -0.45113 -0.14279
 C 0.86124 -1.00582 0.17100
 C -0.34719 -1.17847 0.34965
 C -1.60148 0.96635 0.03797
 C 1.85836 -0.02296 -0.01262
 F -2.17518 -1.03589 -0.76095
 F 1.40292 -1.89880 0.28868
 H -1.15625 1.42684 0.81997
 H 1.79005 0.59083 0.75229
 H -1.34218 1.46147 -0.80874
 H 1.81154 0.52934 -0.89648
 H -2.57123 1.07442 0.21917
 H 2.73424 -0.45616 -0.01715
13
bifur_IRC_Distances_noMW_output/new_data/bifur_traj3_Distances point 153
C -1.26493 -0.45119 -0.14183
 C 0.86134 -1.00573 0.17011
 C -0.34712 -1.17839 0.35048
 C -1.60142 0.96640 0.03753
 C 1.85829 -0.02303 -0.01212
 F -2.17554 -1.03619 -0.75815
 F 1.40328 -1.89851 0.28474
 H -1.15685 1.42718 0.82010
 H 1.78929 0.59092 0.75331
 H -1.34149 1.46120 -0.80998
 H 1.81211 0.52906 -0.89662
 H -2.57105 1.07459 0.21804
 H 2.73408 -0.45630 -0.01561
13
bifur_IRC_Distances_noMW_output/new_data/bifur_traj3_Distances point 154
C -1.26511 -0.45133 -0.13946
 C 0.86161 -1.00550 0.16792
 C -0.34693 -1.17818 0.35250
 C -1.60127 0.96653 0.03644
 C 1.85810 -0.02320 -0.01087
 F -2.17642 -1.03695 -0.75121
 F 1.40413 -1.89780 0.27501
 H -1.15828 1.42801 0.82040
 H 1.78744 0.59114 0.75584
 H -1.33983 1.46056 -0.81305
 H 1.81349 0.52837 -0.89694
 H -2.57061 1.07498 0.21523
 H 2.73370 -0.45664 -0.01182
13
bifur_IRC_Distances_noMW_output/new_data/bifur_traj3_Distances point 155
C -1.26511 -0.45133 -0.13945
 C 0.86161 -1.00550 0.16792
 C -0.34693 -1.17818 0.35250
 C -1.60127 0.96653 0.03644
 C 1.85810 -0.02320 -0.01087
 F -2.17642 -1.03695 -0.75119
 F 1.40413 -1.89779 0.27499
 H -1.15828 1.42801 0.82040
 H 1.78743 0.59114 0.75585
 H -1.33983 1.46056 -0.81305
 H 1.81349 0.52836 -0.89694
 H -2.57061 1.07498 0.21522
 H 2.73370 -0.45664 -0.01181
13
bifur_IRC_Distances_noMW_output/new_data/bifur_traj3_Distances point 156
C -1.26564 -0.45174 -0.13240
 C 0.86237 -1.00483 0.16130
 C -0.34637 -1.17753 0.35831
 C -1.60084 0.96693 0.03312
 C 1.85756 -0.02371 -0.00705
 F -2.17900 -1.03917 -0.73025
 F 1.40660 -1.89574 0.24585
 H -1.16226 1.43046 0.82125
 H 1.78222 0.59184 0.76365
 H -1.33518 1.45865 -0.82232
 H 1.81728 0.52630 -0.89772
 H -2.56934 1.07613 0.20670
 H 2.73260 -0.45760 -0.00044
13
bifur_IRC_Distances_noMW_output/new_data/bifur_traj3_Distances point 157
C -1.26589 -0.45193 -0.12901
 C 0.86273 -1.00451 0.15809
 C -0.34608 -1.17720 0.36098
 C -1.60064 0.96711 0.03148
 C 1.85731 -0.02394 -0.00515
 F -2.18022 -1.04022 -0.72003
 F 1.40774 -1.89479 0.23174
 H -1.16404 1.43163 0.82161
 H 1.77986 0.59219 0.76751
 H -1.33309 1.45773 -0.82681
 H 1.81897 0.52530 -0.89799
 H -2.56875 1.07667 0.20253
 H 2.73210 -0.45804 0.00506
13
bifur_IRC_Distances_noMW_output/new_data/bifur_traj3_Distances point 158
C -1.26608 -0.45207 -0.12641
 C 0.86300 -1.00427 0.15560
 C -0.34586 -1.17695 0.36298
 C -1.60048 0.96725 0.03020
 C 1.85712 -0.02412 -0.00367
 F -2.18114 -1.04102 -0.71213
 F 1.40860 -1.89407 0.22088
 H -1.16535 1.43252 0.82187
 H 1.77812 0.59246 0.77052
 H -1.33155 1.45703 -0.83028
 H 1.82020 0.52453 -0.89814
 H -2.56830 1.07708 0.19929
 H 2.73172 -0.45836 0.00930
13
bifur_IRC_Distances_noMW_output/new_data/bifur_traj3_Distances point 159
C -1.26617 -0.45214 -0.12508
 C 0.86314 -1.00415 0.15432
 C -0.34574 -1.17682 0.36398
 C -1.60041 0.96732 0.02954
 C 1.85702 -0.02421 -0.00290
 F -2.18161 -1.04143 -0.70806
 F 1.40903 -1.89371 0.21531
 H -1.16600 1.43297 0.82199
 H 1.77725 0.59261 0.77206
 H -1.33079 1.45667 -0.83205
 H 1.82082 0.52414 -0.89821
 H -2.56807 1.07729 0.19763
 H 2.73153 -0.45853 0.01147
13
bifur_IRC_Distances_noMW_output/new_data/bifur_traj3_Distances point 160
C -1.26615 -0.45213 -0.12535
 C 0.86311 -1.00417 0.15459
 C -0.34577 -1.17685 0.36377
 C -1.60042 0.96730 0.02968
 C 1.85704 -0.02419 -0.00306
 F -2.18151 -1.04135 -0.70891
 F 1.40894 -1.89379 0.21647
 H -1.16587 1.43287 0.82197
 H 1.77743 0.59258 0.77174
 H -1.33095 1.45675 -0.83168
 H 1.82069 0.52422 -0.89819
 H -2.56812 1.07725 0.19797
 H 2.73157 -0.45849 0.01102
13
bifur_IRC_Distances_noMW_output/new_data/bifur_traj3_Distances point 161
C -1.26605 -0.45205 -0.12682
 C 0.86296 -1.00431 0.15599
 C -0.34590 -1.17699 0.36266
 C -1.60051 0.96722 0.03040
 C 1.85715 -0.02409 -0.00391
 F -2.18100 -1.04090 -0.71338
 F 1.40847 -1.89418 0.22259
 H -1.16515 1.43238 0.82183
 H 1.77839 0.59242 0.77004
 H -1.33179 1.45714 -0.82973
 H 1.82001 0.52465 -0.89812
 H -2.56837 1.07702 0.19981
 H 2.73178 -0.45831 0.00863
13
bifur_IRC_Distances_noMW_output/new_data/bifur_traj3_Distances point 162
C -1.26593 -0.45196 -0.12840
 C 0.86280 -1.00445 0.15750
 C -0.34603 -1.17715 0.36145
 C -1.60060 0.96714 0.03118
 C 1.85726 -0.02399 -0.00481
 F -2.18044 -1.04041 -0.71818
 F 1.40795 -1.89462 0.22919
 H -1.16435 1.43184 0.82167
 H 1.77945 0.59225 0.76821
 H -1.33273 1.45757 -0.82763
 H 1.81926 0.52512 -0.89803
 H -2.56864 1.07677 0.20177
 H 2.73201 -0.45811 0.00606
13
bifur_IRC_Distances_noMW_output/new_data/bifur_traj3_Distances point 163
C -1.26589 -0.45193 -0.12900
 C 0.86273 -1.00451 0.15808
 C -0.34608 -1.17720 0.36099
 C -1.60064 0.96711 0.03147
 C 1.85731 -0.02394 -0.00515
 F -2.18022 -1.04023 -0.72000
 F 1.40775 -1.89478 0.23170
 H -1.16405 1.43163 0.82161
 H 1.77986 0.59219 0.76752
 H -1.33309 1.45773 -0.82683
 H 1.81897 0.52530 -0.89799
 H -2.56875 1.07668 0.20252
 H 2.73210 -0.45804 0.00508
13
bifur_IRC_Distances_noMW_output/new_data/bifur_traj3_Distances point 164
C -1.26600 -0.45201 -0.12747
 C 0.86289 -1.00437 0.15661
 C -0.34595 -1.17705 0.36217
 C -1.60055 0.96719 0.03072
 C 1.85720 -0.02405 -0.00428
 F -2.18077 -1.04070 -0.71536
 F 1.40825 -1.89436 0.22531
 H -1.16482 1.43215 0.82177
 H 1.77882 0.59235 0.76929
 H -1.33218 1.45732 -0.82887
 H 1.81971 0.52484 -0.89809
 H -2.56848 1.07692 0.20062
 H 2.73187 -0.45823 0.00757
13
bifur_IRC_Distances_noMW_output/new_data/bifur_traj3_Distances point 165
C -1.26633 -0.45227 -0.12270
 C 0.86338 -1.00393 0.15203
 C -0.34553 -1.17658 0.36573
 C -1.60027 0.96744 0.02836
 C 1.85685 -0.02437 -0.00153
 F -2.18244 -1.04215 -0.70078
 F 1.40979 -1.89308 0.20537
 H -1.16714 1.43377 0.82219
 H 1.77573 0.59287 0.77484
 H -1.32945 1.45603 -0.83522
 H 1.82188 0.52343 -0.89828
 H -2.56767 1.07766 0.19464
 H 2.73120 -0.45882 0.01535
13
bifur_IRC_Distances_noMW_output/new_data/bifur_traj3_Distances point 166
C -1.26633 -0.45227 -0.12270
 C 0.86338 -1.00393 0.15203
 C -0.34553 -1.17658 0.36573
 C -1.60027 0.96744 0.02836
 C 1.85685 -0.02437 -0.00153
 F -2.18244 -1.04215 -0.70078
 F 1.40979 -1.89308 0.20537
 H -1.16714 1.43377 0.82219
 H 1.77573 0.59287 0.77484
 H -1.32945 1.45603 -0.83522
 H 1.82188 0.52343 -0.89828
 H -2.56767 1.07766 0.19464
 H 2.73120 -0.45882 0.01535
13
bifur_IRC_Distances_noMW_output/new_data/bifur_traj3_Distances point 167
C -1.26761 -0.45325 -0.10258
 C 0.86533 -1.00221 0.13210
 C -0.34360 -1.17444 0.37891
 C -1.59920 0.96841 0.01784
 C 1.85553 -0.02561 0.01080
 F -2.18914 -1.04801 -0.63716
 F 1.41562 -1.88824 0.12016
 H -1.17544 1.44045 0.82292
 H 1.76437 0.59529 0.79898
 H -1.31961 1.45060 -0.86178
 H 1.82954 0.51744 -0.89708
 H -2.56445 1.08058 0.16832
 H 2.72867 -0.46100 0.04857
13
bifur_IRC_Distances_noMW_output/new_data/bifur_traj3_Distances point 168
C -1.26847 -0.45391 -0.08688
 C 0.86669 -1.00101 0.11591
 C -0.34193 -1.17264 0.38697
 C -1.59847 0.96907 0.00915
 C 1.85463 -0.02644 0.02111
 F -2.19395 -1.05222 -0.58524
 F 1.41942 -1.88513 0.05278
 H -1.18062 1.44553 0.82190
 H 1.75709 0.59745 0.81789
 H -1.31346 1.44629 -0.88152
 H 1.83420 0.51274 -0.89350
 H -2.56219 1.08264 0.14663
 H 2.72706 -0.46237 0.07481
13
bifur_IRC_Distances_noMW_output/new_data/bifur_traj3_Distances point 169
C -1.26940 -0.45459 -0.06691
 C 0.86821 -0.99968 0.09451
 C -0.33965 -1.17020 0.39427
 C -1.59767 0.96978 -0.00239
 C 1.85369 -0.02732 0.03495
 F -2.19953 -1.05706 -0.51626
 F 1.42331 -1.88205 -0.03384
 H -1.18610 1.45190 0.81812
 H 1.74931 0.60055 0.84110
 H -1.30703 1.44064 -0.90450
 H 1.83904 0.50677 -0.88513
 H -2.55963 1.08495 0.11759
 H 2.72546 -0.46370 0.10849
13
bifur_IRC_Distances_noMW_output/new_data/bifur_traj3_Distances point 170
C -1.27027 -0.45517 -0.04299
 C 0.86970 -0.99840 0.06771
 C -0.33675 -1.16717 0.39847
 C -1.59692 0.97045 -0.01675
 C 1.85285 -0.02811 0.05235
 F -2.20537 -1.06203 -0.42941
 F 1.42652 -1.87969 -0.13840
 H -1.19172 1.45941 0.80945
 H 1.74150 0.60474 0.86653
 H -1.30070 1.43362 -0.92779
 H 1.84401 0.49976 -0.86903
 H -2.55705 1.08726 0.08079
 H 2.72419 -0.46469 0.14907
13
bifur_IRC_Distances_noMW_output/new_data/bifur_traj3_Distances point 171
C -1.27092 -0.45550 -0.01728
 C 0.87087 -0.99743 0.03754
 C -0.33353 -1.16385 0.39724
 C -1.59637 0.97093 -0.03266
 C 1.85234 -0.02862 0.07179
 F -2.21052 -1.06623 -0.33090
 F 1.42821 -1.87879 -0.25119
 H -1.19747 1.46736 0.79469
 H 1.73405 0.60976 0.88980
 H -1.29468 1.42573 -0.94660
 H 1.84931 0.49253 -0.84399
 H -2.55491 1.08915 0.03883
 H 2.72364 -0.46503 0.19274
13
bifur_IRC_Distances_noMW_output/new_data/bifur_traj3_Distances point 172
C -1.27126 -0.45554 0.00649
 C 0.87152 -0.99694 0.00846
 C -0.33056 -1.16083 0.39054
 C -1.59612 0.97115 -0.04758
 C 1.85224 -0.02877 0.09014
 F -2.21417 -1.06898 -0.23515
 F 1.42809 -1.87950 -0.35510
 H -1.20341 1.47460 0.77596
 H 1.72718 0.61477 0.90671
 H -1.28896 1.41815 -0.95752
 H 1.85514 0.48627 -0.81375
 H -2.55355 1.09031 -0.00206
 H 2.72387 -0.46470 0.23287
13
bifur_IRC_Distances_noMW_output/new_data/bifur_traj3_Distances point 173
C -1.27135 -0.45538 0.02547
 C 0.87172 -0.99686 -0.01553
 C -0.32827 -1.15852 0.38119
 C -1.59609 0.97118 -0.05951
 C 1.85244 -0.02866 0.10483
 F -2.21624 -1.07032 -0.15546
 F 1.42680 -1.88112 -0.43734
 H -1.20924 1.48032 0.75773
 H 1.72103 0.61895 0.91668
 H -1.28360 1.41191 -0.96151
 H 1.86116 0.48167 -0.78502
 H -2.55294 1.09081 -0.03611
 H 2.72458 -0.46398 0.26457
13
bifur_IRC_Distances_noMW_output/new_data/bifur_traj3_Distances point 174
C -1.27131 -0.45516 0.03926
 C 0.87168 -0.99697 -0.03333
 C -0.32669 -1.15694 0.37210
 C -1.59617 0.97112 -0.06808
 C 1.85274 -0.02847 0.11540
 F -2.21724 -1.07079 -0.09583
 F 1.42519 -1.88288 -0.49633
 H -1.21448 1.48447 0.74297
 H 1.71579 0.62204 0.92188
 H -1.27887 1.40727 -0.96178
 H 1.86673 0.47860 -0.76195
 H -2.55277 1.09092 -0.06157
 H 2.72539 -0.46322 0.28728
13
bifur_IRC_Distances_noMW_output/new_data/bifur_traj3_Distances point 175
C -1.27122 -0.45495 0.04879
 C 0.87154 -0.99714 -0.04581
 C -0.32565 -1.15590 0.36467
 C -1.59627 0.97104 -0.07392
 C 1.85303 -0.02827 0.12258
 F -2.21766 -1.07086 -0.05378
 F 1.42373 -1.88440 -0.53662
 H -1.21879 1.48734 0.73219
 H 1.71160 0.62419 0.92448
 H -1.27499 1.40400 -0.96072
 H 1.87137 0.47663 -0.74513
 H -2.55280 1.09087 -0.07950
 H 2.72611 -0.46257 0.30277
13
bifur_IRC_Distances_noMW_output/new_data/bifur_traj3_Distances point 176
C -1.27115 -0.45478 0.05514
 C 0.87141 -0.99729 -0.05418
 C -0.32499 -1.15523 0.35920
 C -1.59637 0.97097 -0.07775
 C 1.85326 -0.02811 0.12728
 F -2.21781 -1.07078 -0.02544
 F 1.42260 -1.88554 -0.56315
 H -1.22204 1.48926 0.72486
 H 1.70846 0.62561 0.92579
 H -1.27205 1.40179 -0.95949
 H 1.87491 0.47540 -0.73366
 H -2.55288 1.09078 -0.09157
 H 2.72665 -0.46208 0.31297
13
bifur_IRC_Distances_noMW_output/new_data/bifur_traj3_Distances point 177
C -1.27115 -0.45478 0.05514
 C 0.87141 -0.99729 -0.05418
 C -0.32499 -1.15523 0.35920
 C -1.59637 0.97097 -0.07775
 C 1.85326 -0.02811 0.12728
 F -2.21781 -1.07078 -0.02545
 F 1.42260 -1.88554 -0.56314
 H -1.22204 1.48926 0.72486
 H 1.70846 0.62561 0.92579
 H -1.27205 1.40180 -0.95949
 H 1.87491 0.47540 -0.73366
 H -2.55288 1.09078 -0.09156
 H 2.72665 -0.46208 0.31297
13
bifur_IRC_Distances_noMW_output/new_data/bifur_traj3_Distances point 178
C -1.27105 -0.45460 0.06144
 C 0.87123 -0.99747 -0.06254
 C -0.32436 -1.15460 0.35336
 C -1.59648 0.97089 -0.08150
 C 1.85352 -0.02794 0.13187
 F -2.21785 -1.07060 0.00296
 F 1.42135 -1.88677 -0.58924
 H -1.22563 1.49118 0.71752
 H 1.70503 0.62702 0.92677
 H -1.26880 1.39958 -0.95789
 H 1.87883 0.47423 -0.72211
 H -2.55303 1.09064 -0.10365
 H 2.72725 -0.46156 0.32301
13
bifur_IRC_Distances_noMW_output/new_data/bifur_traj3_Distances point 179
C -1.27103 -0.45456 0.06280
 C 0.87119 -0.99752 -0.06435
 C -0.32423 -1.15447 0.35204
 C -1.59651 0.97087 -0.08230
 C 1.85358 -0.02790 0.13285
 F -2.21785 -1.07054 0.00913
 F 1.42106 -1.88705 -0.59484
 H -1.22645 1.49160 0.71593
 H 1.70424 0.62733 0.92695
 H -1.26805 1.39909 -0.95750
 H 1.87973 0.47399 -0.71961
 H -2.55307 1.09061 -0.10627
 H 2.72739 -0.46144 0.32516
13
bifur_IRC_Distances_noMW_output/new_data/bifur_traj3_Distances point 180
C -1.27101 -0.45453 0.06378
 C 0.87116 -0.99755 -0.06565
 C -0.32414 -1.15437 0.35109
 C -1.59653 0.97085 -0.08287
 C 1.85362 -0.02787 0.13355
 F -2.21784 -1.07050 0.01356
 F 1.42085 -1.88726 -0.59885
 H -1.22706 1.49190 0.71479
 H 1.70366 0.62754 0.92706
 H -1.26750 1.39875 -0.95721
 H 1.88039 0.47381 -0.71781
 H -2.55310 1.09058 -0.10815
 H 2.72749 -0.46135 0.32670
13
bifur_IRC_Distances_noMW_output/new_data/bifur_traj3_Distances point 181
C -1.27099 -0.45449 0.06487
 C 0.87112 -0.99759 -0.06710
 C -0.32403 -1.15427 0.35001
 C -1.59655 0.97084 -0.08351
 C 1.85367 -0.02783 0.13432
 F -2.21783 -1.07046 0.01851
 F 1.42061 -1.88749 -0.60331
 H -1.22774 1.49223 0.71353
 H 1.70301 0.62778 0.92718
 H -1.26688 1.39836 -0.95687
 H 1.88114 0.47362 -0.71580
 H -2.55313 1.09055 -0.11025
 H 2.72760 -0.46125 0.32842
13
bifur_IRC_Distances_noMW_output/new_data/bifur_traj3_Distances point 182
C -1.27095 -0.45443 0.06659
 C 0.87106 -0.99765 -0.06939
 C -0.32387 -1.15411 0.34830
 C -1.59659 0.97081 -0.08450
 C 1.85376 -0.02778 0.13554
 F -2.21781 -1.07037 0.02633
 F 1.42023 -1.88786 -0.61032
 H -1.22885 1.49276 0.71153
 H 1.70195 0.62817 0.92736
 H -1.26587 1.39774 -0.95633
 H 1.88236 0.47333 -0.71264
 H -2.55319 1.09050 -0.11357
 H 2.72778 -0.46110 0.33111
13
bifur_IRC_Distances_noMW_output/new_data/bifur_traj3_Distances point 183
C -1.27090 -0.45434 0.06930
 C 0.87096 -0.99775 -0.07301
 C -0.32362 -1.15385 0.34552
 C -1.59665 0.97076 -0.08606
 C 1.85389 -0.02769 0.13745
 F -2.21776 -1.07023 0.03869
 F 1.41961 -1.88846 -0.62134
 H -1.23067 1.49360 0.70839
 H 1.70022 0.62877 0.92760
 H -1.26421 1.39677 -0.95542
 H 1.88435 0.47287 -0.70765
 H -2.55329 1.09040 -0.11882
 H 2.72807 -0.46084 0.33535
13
bifur_IRC_Distances_noMW_output/new_data/bifur_traj3_Distances point 184
C -1.27082 -0.45421 0.07293
 C 0.87081 -0.99790 -0.07787
 C -0.32329 -1.15352 0.34170
 C -1.59673 0.97070 -0.08813
 C 1.85407 -0.02757 0.13997
 F -2.21766 -1.07000 0.05535
 F 1.41873 -1.88929 -0.63602
 H -1.23325 1.49474 0.70422
 H 1.69777 0.62957 0.92784
 H -1.26186 1.39545 -0.95413
 H 1.88718 0.47227 -0.70097
 H -2.55344 1.09027 -0.12587
 H 2.72848 -0.46049 0.34099
13
bifur_IRC_Distances_noMW_output/new_data/bifur_traj3_Distances point 185
C -1.27072 -0.45405 0.07723
 C 0.87061 -0.99809 -0.08361
 C -0.32292 -1.15315 0.33702
 C -1.59685 0.97062 -0.09054
 C 1.85431 -0.02741 0.14288
 F -2.21749 -1.06969 0.07508
 F 1.41764 -1.89032 -0.65320
 H -1.23651 1.49609 0.69937
 H 1.69467 0.63050 0.92803
 H -1.25887 1.39388 -0.95249
 H 1.89077 0.47160 -0.69315
 H -2.55364 1.09008 -0.13422
 H 2.72899 -0.46005 0.34760
13
bifur_IRC_Distances_noMW_output/new_data/bifur_traj3_Distances point 186
C -1.27059 -0.45386 0.08195
 C 0.87038 -0.99832 -0.08994
 C -0.32253 -1.15275 0.33168
 C -1.59698 0.97053 -0.09312
 C 1.85458 -0.02723 0.14601
 F -2.21724 -1.06930 0.09689
 F 1.41637 -1.89151 -0.67189
 H -1.24039 1.49760 0.69417
 H 1.69097 0.63152 0.92815
 H -1.25529 1.39212 -0.95059
 H 1.89505 0.47089 -0.68466
 H -2.55390 1.08985 -0.14344
 H 2.72958 -0.45955 0.35479
13
bifur_IRC_Distances_noMW_output/new_data/bifur_traj3_Distances point 187
C -1.27045 -0.45364 0.08690
 C 0.87010 -0.99858 -0.09658
 C -0.32215 -1.15236 0.32588
 C -1.59713 0.97042 -0.09576
 C 1.85488 -0.02703 0.14920
 F -2.21691 -1.06881 0.11983
 F 1.41496 -1.89282 -0.69124
 H -1.24482 1.49921 0.68892
 H 1.68674 0.63258 0.92817
 H -1.25120 1.39026 -0.94850
 H 1.89993 0.47019 -0.67594
 H -2.55421 1.08958 -0.15310
 H 2.73024 -0.45900 0.36223
13
bifur_IRC_Distances_noMW_output/new_data/bifur_traj3_Distances point 188
C -1.27045 -0.45364 0.08690
 C 0.87010 -0.99858 -0.09658
 C -0.32215 -1.15236 0.32588
 C -1.59713 0.97042 -0.09576
 C 1.85488 -0.02703 0.14920
 F -2.21691 -1.06881 0.11983
 F 1.41496 -1.89282 -0.69123
 H -1.24482 1.49921 0.68892
 H 1.68674 0.63258 0.92817
 H -1.25120 1.39026 -0.94850
 H 1.89993 0.47020 -0.67594
 H -2.55421 1.08958 -0.15310
 H 2.73024 -0.45900 0.36223
13
bifur_IRC_Distances_noMW_output/new_data/bifur_traj3_Distances point 189
C -1.27014 -0.45320 0.09629
 C 0.86951 -0.99914 -0.10914
 C -0.32149 -1.15167 0.31437
 C -1.59744 0.97020 -0.10053
 C 1.85551 -0.02662 0.15490
 F -2.21607 -1.06771 0.16347
 F 1.41206 -1.89546 -0.72713
 H -1.25436 1.50236 0.67974
 H 1.67763 0.63455 0.92806
 H -1.24232 1.38662 -0.94445
 H 1.91044 0.46899 -0.66019
 H -2.55490 1.08898 -0.17142
 H 2.73158 -0.45789 0.37604
13
bifur_IRC_Distances_noMW_output/new_data/bifur_traj3_Distances point 190
C -1.27001 -0.45302 0.09993
 C 0.86925 -0.99938 -0.11400
 C -0.32126 -1.15143 0.30975
 C -1.59757 0.97011 -0.10229
 C 1.85578 -0.02645 0.15699
 F -2.21567 -1.06722 0.18041
 F 1.41085 -1.89655 -0.74075
 H -1.25849 1.50362 0.67652
 H 1.67367 0.63529 0.92800
 H -1.23846 1.38517 -0.94289
 H 1.91500 0.46857 -0.65445
 H -2.55521 1.08871 -0.17851
 H 2.73213 -0.45743 0.38128
13
bifur_IRC_Distances_noMW_output/new_data/bifur_traj3_Distances point 191
C -1.26991 -0.45289 0.10247
 C 0.86906 -0.99955 -0.11738
 C -0.32111 -1.15127 0.30648
 C -1.59767 0.97005 -0.10348
 C 1.85597 -0.02633 0.15840
 F -2.21537 -1.06685 0.19223
 F 1.40998 -1.89732 -0.75015
 H -1.26153 1.50452 0.67441
 H 1.67075 0.63581 0.92797
 H -1.23560 1.38414 -0.94183
 H 1.91835 0.46828 -0.65058
 H -2.55544 1.08851 -0.18344
 H 2.73253 -0.45710 0.38490
13
bifur_IRC_Distances_noMW_output/new_data/bifur_traj3_Distances point 192
C -1.26986 -0.45281 0.10393
 C 0.86895 -0.99965 -0.11932
 C -0.32103 -1.15118 0.30459
 C -1.59773 0.97001 -0.10415
 C 1.85608 -0.02626 0.15919
 F -2.21519 -1.06663 0.19903
 F 1.40947 -1.89778 -0.75552
 H -1.26334 1.50504 0.67325
 H 1.66901 0.63610 0.92795
 H -1.23390 1.38355 -0.94123
 H 1.92035 0.46812 -0.64842
 H -2.55557 1.08840 -0.18627
 H 2.73277 -0.45691 0.38697
13
bifur_IRC_Distances_noMW_output/new_data/bifur_traj3_Distances point 193
C -1.26983 -0.45278 0.10451
 C 0.86890 -0.99969 -0.12009
 C -0.32099 -1.15114 0.30383
 C -1.59775 0.96999 -0.10442
 C 1.85612 -0.02623 0.15950
 F -2.21511 -1.06655 0.20173
 F 1.40926 -1.89796 -0.75765
 H -1.26407 1.50525 0.67280
 H 1.66831 0.63621 0.92795
 H -1.23322 1.38331 -0.94099
 H 1.92115 0.46806 -0.64757
 H -2.55563 1.08835 -0.18740
 H 2.73286 -0.45683 0.38779
13
bifur_IRC_Distances_noMW_output/new_data/bifur_traj3_Distances point 194
C -1.26983 -0.45278 0.10453
 C 0.86890 -0.99969 -0.12012
 C -0.32099 -1.15114 0.30380
 C -1.59775 0.96999 -0.10443
 C 1.85612 -0.02623 0.15951
 F -2.21511 -1.06654 0.20184
 F 1.40926 -1.89797 -0.75773
 H -1.26410 1.50526 0.67279
 H 1.66828 0.63622 0.92794
 H -1.23319 1.38330 -0.94098
 H 1.92118 0.46806 -0.64754
 H -2.55563 1.08835 -0.18744
 H 2.73286 -0.45683 0.38782
13
bifur_IRC_Distances_noMW_output/new_data/bifur_traj3_Distances point 195
C -1.26984 -0.45278 0.10448
 C 0.86890 -0.99969 -0.12005
 C -0.32099 -1.15115 0.30387
 C -1.59775 0.96999 -0.10441
 C 1.85612 -0.02623 0.15949
 F -2.21511 -1.06655 0.20160
 F 1.40927 -1.89795 -0.75754
 H -1.26404 1.50524 0.67283
 H 1.66834 0.63621 0.92795
 H -1.23325 1.38332 -0.94100
 H 1.92111 0.46807 -0.64761
 H -2.55563 1.08835 -0.18734
 H 2.73286 -0.45684 0.38775
13
bifur_IRC_Distances_noMW_output/new_data/bifur_traj3_Distances point 196
C -1.26982 -0.45276 0.10488
 C 0.86887 -0.99972 -0.12058
 C -0.32097 -1.15112 0.30335
 C -1.59776 0.96998 -0.10459
 C 1.85615 -0.02621 0.15970
 F -2.21506 -1.06649 0.20347
 F 1.40913 -1.89808 -0.75901
 H -1.26455 1.50539 0.67252
 H 1.66785 0.63629 0.92794
 H -1.23277 1.38316 -0.94084
 H 1.92167 0.46802 -0.64703
 H -2.55566 1.08832 -0.18812
 H 2.73292 -0.45678 0.38831
13
bifur_IRC_Distances_noMW_output/new_data/bifur_traj3_Distances point 197
C -1.26977 -0.45269 0.10612
 C 0.86877 -0.99981 -0.12223
 C -0.32090 -1.15105 0.30173
 C -1.59781 0.96995 -0.10515
 C 1.85625 -0.02615 0.16036
 F -2.21490 -1.06630 0.20923
 F 1.40869 -1.89847 -0.76353
 H -1.26614 1.50583 0.67159
 H 1.66632 0.63654 0.92794
 H -1.23127 1.38265 -0.94034
 H 1.92343 0.46789 -0.64525
 H -2.55578 1.08822 -0.19051
 H 2.73312 -0.45662 0.39005
13
bifur_IRC_Distances_noMW_output/new_data/bifur_traj3_Distances point 198
C -1.26967 -0.45256 0.10845
 C 0.86858 -0.99998 -0.12531
 C -0.32078 -1.15091 0.29867
 C -1.59791 0.96989 -0.10618
 C 1.85643 -0.02604 0.16156
 F -2.21457 -1.06592 0.22005
 F 1.40784 -1.89922 -0.77196
 H -1.26922 1.50669 0.66994
 H 1.66334 0.63700 0.92793
 H -1.22836 1.38168 -0.93943
 H 1.92683 0.46766 -0.64201
 H -2.55602 1.08802 -0.19501
 H 2.73351 -0.45630 0.39330
13
bifur_IRC_Distances_noMW_output/new_data/bifur_traj3_Distances point 199
C -1.26967 -0.45256 0.10845
 C 0.86858 -0.99998 -0.12531
 C -0.32078 -1.15091 0.29867
 C -1.59791 0.96989 -0.10618
 C 1.85643 -0.02604 0.16156
 F -2.21457 -1.06592 0.22006
 F 1.40784 -1.89922 -0.77197
 H -1.26923 1.50669 0.66993
 H 1.66334 0.63700 0.92793
 H -1.22836 1.38168 -0.93943
 H 1.92683 0.46766 -0.64201
 H -2.55602 1.08802 -0.19501
 H 2.73351 -0.45630 0.39330
13
bifur_IRC_Distances_noMW_output/new_data/bifur_traj3_Distances point 200
C -1.26931 -0.45208 0.11665
 C 0.86786 -1.00063 -0.13608
 C -0.32040 -1.15048 0.28777
 C -1.59826 0.96966 -0.10959
 C 1.85711 -0.02562 0.16551
 F -2.21330 -1.06448 0.25800
 F 1.40472 -1.90195 -0.80102
 H -1.28103 1.50980 0.66507
 H 1.65192 0.63858 0.92810
 H -1.21718 1.37818 -0.93653
 H 1.93983 0.46690 -0.63166
 H -2.55690 1.08727 -0.21067
 H 2.73493 -0.45515 0.40446
13
bifur_IRC_Distances_noMW_output/new_data/bifur_traj3_Distances point 201
C -1.26906 -0.45175 0.12185
 C 0.86736 -1.00107 -0.14285
 C -0.32020 -1.15024 0.28080
 C -1.59849 0.96951 -0.11157
 C 1.85756 -0.02534 0.16776
 F -2.21238 -1.06347 0.28193
 F 1.40263 -1.90376 -0.81895
 H -1.28932 1.51187 0.66284
 H 1.64387 0.63955 0.92838
 H -1.20929 1.37588 -0.93501
 H 1.94896 0.46647 -0.62605
 H -2.55752 1.08674 -0.22048
 H 2.73588 -0.45439 0.41135
13
bifur_IRC_Distances_noMW_output/new_data/bifur_traj3_Distances point 202
C -1.26879 -0.45141 0.12706
 C 0.86683 -1.00153 -0.14957
 C -0.32003 -1.15003 0.27382
 C -1.59873 0.96936 -0.11342
 C 1.85803 -0.02506 0.16983
 F -2.21137 -1.06239 0.30576
 F 1.40045 -1.90564 -0.83655
 H -1.29827 1.51402 0.66131
 H 1.63514 0.64050 0.92886
 H -1.20074 1.37351 -0.93377
 H 1.95881 0.46608 -0.62123
 H -2.55819 1.08618 -0.23018
 H 2.73686 -0.45359 0.41808
13
bifur_IRC_Distances_noMW_output/new_data/bifur_traj3_Distances point 203
C -1.26851 -0.45107 0.13210
 C 0.86629 -1.00200 -0.15599
 C -0.31990 -1.14984 0.26710
 C -1.59898 0.96921 -0.11506
 C 1.85850 -0.02478 0.17163
 F -2.21031 -1.06128 0.32859
 F 1.39827 -1.90752 -0.85317
 H -1.30754 1.51618 0.66053
 H 1.62608 0.64140 0.92951
 H -1.19187 1.37115 -0.93289
 H 1.96899 0.46573 -0.61737
 H -2.55886 1.08561 -0.23941
 H 2.73785 -0.45280 0.42442
13
bifur_IRC_Distances_noMW_output/new_data/bifur_traj3_Distances point 204
C -1.26824 -0.45072 0.13692
 C 0.86575 -1.00248 -0.16206
 C -0.31980 -1.14969 0.26075
 C -1.59922 0.96906 -0.11650
 C 1.85896 -0.02450 0.17318
 F -2.20923 -1.06015 0.35022
 F 1.39611 -1.90936 -0.86873
 H -1.31695 1.51832 0.66044
 H 1.61685 0.64224 0.93033
 H -1.18283 1.36884 -0.93236
 H 1.97932 0.46543 -0.61444
 H -2.55955 1.08503 -0.24808
 H 2.73882 -0.45202 0.43033
13
bifur_IRC_Distances_noMW_output/new_data/bifur_traj3_Distances point 205
C -1.26797 -0.45039 0.14142
 C 0.86522 -1.00294 -0.16768
 C -0.31973 -1.14956 0.25490
 C -1.59945 0.96892 -0.11773
 C 1.85940 -0.02425 0.17447
 F -2.20816 -1.05905 0.37026
 F 1.39405 -1.91112 -0.88300
 H -1.32623 1.52039 0.66093
 H 1.60772 0.64300 0.93128
 H -1.17389 1.36662 -0.93216
 H 1.98952 0.46518 -0.61237
 H -2.56021 1.08446 -0.25605
 H 2.73974 -0.45127 0.43572
13
bifur_IRC_Distances_noMW_output/new_data/bifur_traj3_Distances point 206
C -1.26772 -0.45009 0.14543
 C 0.86473 -1.00336 -0.17263
 C -0.31969 -1.14946 0.24976
 C -1.59965 0.96880 -0.11873
 C 1.85980 -0.02401 0.17550
 F -2.20716 -1.05802 0.38795
 F 1.39216 -1.91273 -0.89550
 H -1.33490 1.52229 0.66182
 H 1.59917 0.64367 0.93229
 H -1.16553 1.36459 -0.93221
 H 1.99902 0.46497 -0.61106
 H -2.56083 1.08394 -0.26302
 H 2.74058 -0.45059 0.44042
13
bifur_IRC_Distances_noMW_output/new_data/bifur_traj3_Distances point 207
C -1.26751 -0.44983 0.14872
 C 0.86432 -1.00371 -0.17666
 C -0.31967 -1.14939 0.24560
 C -1.59983 0.96870 -0.11949
 C 1.86013 -0.02382 0.17626
 F -2.20630 -1.05715 0.40238
 F 1.39059 -1.91407 -0.90563
 H -1.34229 1.52389 0.66287
 H 1.59187 0.64421 0.93321
 H -1.15838 1.36290 -0.93243
 H 2.00713 0.46480 -0.61036
 H -2.56135 1.08349 -0.26867
 H 2.74128 -0.45001 0.44420
13
bifur_IRC_Distances_noMW_output/new_data/bifur_traj3_Distances point 208
C -1.26735 -0.44964 0.15112
 C 0.86402 -1.00398 -0.17957
 C -0.31966 -1.14934 0.24262
 C -1.59995 0.96862 -0.12001
 C 1.86037 -0.02368 0.17677
 F -2.20566 -1.05650 0.41279
 F 1.38943 -1.91506 -0.91291
 H -1.34779 1.52508 0.66380
 H 1.58642 0.64459 0.93395
 H -1.15305 1.36165 -0.93268
 H 2.01317 0.46469 -0.61005
 H -2.56173 1.08316 -0.27272
 H 2.74180 -0.44959 0.44690
13
bifur_IRC_Distances_noMW_output/new_data/bifur_traj3_Distances point 209
C -1.26726 -0.44953 0.15252
 C 0.86384 -1.00414 -0.18126
 C -0.31966 -1.14932 0.24089
 C -1.60003 0.96858 -0.12030
 C 1.86052 -0.02359 0.17704
 F -2.20528 -1.05612 0.41885
 F 1.38874 -1.91564 -0.91714
 H -1.35108 1.52578 0.66441
 H 1.58316 0.64482 0.93440
 H -1.14987 1.36091 -0.93286
 H 2.01677 0.46463 -0.60995
 H -2.56196 1.08297 -0.27507
 H 2.74210 -0.44934 0.44847
13
bifur_IRC_Distances_noMW_output/new_data/bifur_traj3_Distances point 210
C -1.26726 -0.44953 0.15252
 C 0.86384 -1.00414 -0.18126
 C -0.31966 -1.14932 0.24089
 C -1.60003 0.96858 -0.12030
 C 1.86052 -0.02359 0.17704
 F -2.20528 -1.05612 0.41885
 F 1.38874 -1.91564 -0.91714
 H -1.35108 1.52578 0.66441
 H 1.58316 0.64482 0.93440
 H -1.14987 1.36091 -0.93286
 H 2.01677 0.46463 -0.60995
 H -2.56196 1.08297 -0.27507
 H 2.74210 -0.44934 0.44847
13
bifur_IRC_Distances_noMW_output/new_data/bifur_traj3_Distances point 211
C -1.26726 -0.44953 0.15250
 C 0.86384 -1.00413 -0.18124
 C -0.31966 -1.14932 0.24091
 C -1.60003 0.96858 -0.12030
 C 1.86051 -0.02359 0.17704
 F -2.20528 -1.05612 0.41876
 F 1.38875 -1.91563 -0.91708
 H -1.35103 1.52577 0.66440
 H 1.58321 0.64481 0.93439
 H -1.14992 1.36092 -0.93286
 H 2.01671 0.46463 -0.60995
 H -2.56196 1.08297 -0.27504
 H 2.74210 -0.44935 0.44845
13
bifur_IRC_Distances_noMW_output/new_data/bifur_traj3_Distances point 212
C -1.26734 -0.44962 0.15133
 C 0.86399 -1.00400 -0.17983
 C -0.31966 -1.14934 0.24235
 C -1.59997 0.96861 -0.12006
 C 1.86040 -0.02366 0.17681
 F -2.20560 -1.05645 0.41372
 F 1.38932 -1.91515 -0.91356
 H -1.34830 1.52518 0.66389
 H 1.58592 0.64463 0.93402
 H -1.15257 1.36153 -0.93270
 H 2.01372 0.46468 -0.61003
 H -2.56177 1.08313 -0.27308
 H 2.74185 -0.44955 0.44715
13
bifur_IRC_Distances_noMW_output/new_data/bifur_traj3_Distances point 213
C -1.26744 -0.44975 0.14976
 C 0.86419 -1.00383 -0.17792
 C -0.31966 -1.14937 0.24430
 C -1.59988 0.96866 -0.11972
 C 1.86024 -0.02376 0.17648
 F -2.20602 -1.05687 0.40689
 F 1.39009 -1.91450 -0.90878
 H -1.34465 1.52440 0.66325
 H 1.58953 0.64437 0.93353
 H -1.15609 1.36236 -0.93253
 H 2.00972 0.46476 -0.61021
 H -2.56151 1.08335 -0.27043
 H 2.74151 -0.44983 0.44537
13
bifur_IRC_Distances_noMW_output/new_data/bifur_traj3_Distances point 214
C -1.26755 -0.44988 0.14810
 C 0.86440 -1.00365 -0.17590
 C -0.31967 -1.14940 0.24638
 C -1.59979 0.96872 -0.11935
 C 1.86007 -0.02385 0.17612
 F -2.20646 -1.05732 0.39966
 F 1.39089 -1.91381 -0.90373
 H -1.34087 1.52359 0.66265
 H 1.59327 0.64411 0.93303
 H -1.15975 1.36322 -0.93238
 H 2.00558 0.46483 -0.61047
 H -2.56125 1.08358 -0.26761
 H 2.74115 -0.45012 0.44349
13
bifur_IRC_Distances_noMW_output/new_data/bifur_traj3_Distances point 215
C -1.26765 -0.45000 0.14653
 C 0.86460 -1.00348 -0.17398
 C -0.31968 -1.14944 0.24836
 C -1.59971 0.96876 -0.11899
 C 1.85991 -0.02395 0.17576
 F -2.20687 -1.05774 0.39278
 F 1.39164 -1.91317 -0.89890
 H -1.33734 1.52282 0.66214
 H 1.59676 0.64385 0.93258
 H -1.16317 1.36403 -0.93227
 H 2.00170 0.46491 -0.61079
 H -2.56100 1.08379 -0.26492
 H 2.74082 -0.45040 0.44169
13
bifur_IRC_Distances_noMW_output/new_data/bifur_traj3_Distances point 216
C -1.26774 -0.45011 0.14511
 C 0.86477 -1.00332 -0.17224
 C -0.31969 -1.14947 0.25016
 C -1.59964 0.96881 -0.11865
 C 1.85977 -0.02403 0.17542
 F -2.20724 -1.05810 0.38657
 F 1.39231 -1.91260 -0.89453
 H -1.33420 1.52214 0.66174
 H 1.59986 0.64362 0.93220
 H -1.16620 1.36475 -0.93220
 H 1.99826 0.46498 -0.61115
 H -2.56078 1.08398 -0.26248
 H 2.74052 -0.45064 0.44005
13
bifur_IRC_Distances_noMW_output/new_data/bifur_traj3_Distances point 217
C -1.26782 -0.45020 0.14393
 C 0.86492 -1.00320 -0.17078
 C -0.31971 -1.14950 0.25167
 C -1.59958 0.96885 -0.11836
 C 1.85965 -0.02410 0.17513
 F -2.20754 -1.05841 0.38135
 F 1.39287 -1.91212 -0.89085
 H -1.33161 1.52158 0.66144
 H 1.60241 0.64342 0.93189
 H -1.16869 1.36535 -0.93217
 H 1.99542 0.46504 -0.61149
 H -2.56060 1.08414 -0.26043
 H 2.74027 -0.45084 0.43867
13
bifur_IRC_Distances_noMW_output/new_data/bifur_traj3_Distances point 218
C -1.26787 -0.45027 0.14305
 C 0.86502 -1.00311 -0.16971
 C -0.31971 -1.14952 0.25279
 C -1.59953 0.96887 -0.11815
 C 1.85956 -0.02415 0.17490
 F -2.20775 -1.05863 0.37751
 F 1.39328 -1.91177 -0.88813
 H -1.32973 1.52116 0.66124
 H 1.60427 0.64327 0.93168
 H -1.17052 1.36579 -0.93215
 H 1.99335 0.46509 -0.61177
 H -2.56046 1.08425 -0.25891
 H 2.74008 -0.45099 0.43765
13
bifur_IRC_Distances_noMW_output/new_data/bifur_traj3_Distances point 219
C -1.26790 -0.45030 0.14259
 C 0.86508 -1.00306 -0.16913
 C -0.31972 -1.14953 0.25338
 C -1.59951 0.96889 -0.11803
 C 1.85952 -0.02418 0.17478
 F -2.20787 -1.05875 0.37546
 F 1.39350 -1.91159 -0.88668
 H -1.32873 1.52094 0.66115
 H 1.60525 0.64320 0.93156
 H -1.17147 1.36603 -0.93215
 H 1.99226 0.46511 -0.61193
 H -2.56039 1.08431 -0.25810
 H 2.73999 -0.45107 0.43711
13
bifur_IRC_Distances_noMW_output/new_data/bifur_traj3_Distances point 220
C -1.26789 -0.45030 0.14264
 C 0.86507 -1.00306 -0.16920
 C -0.31972 -1.14953 0.25331
 C -1.59951 0.96889 -0.11804
 C 1.85952 -0.02417 0.17480
 F -2.20786 -1.05874 0.37569
 F 1.39347 -1.91161 -0.88685
 H -1.32885 1.52097 0.66116
 H 1.60514 0.64321 0.93158
 H -1.17137 1.36600 -0.93215
 H 1.99239 0.46511 -0.61192
 H -2.56040 1.08431 -0.25820
 H 2.74000 -0.45106 0.43717
13
bifur_IRC_Distances_noMW_output/new_data/bifur_traj3_Distances point 221
C -1.26789 -0.45030 0.14264
 C 0.86507 -1.00306 -0.16920
 C -0.31972 -1.14953 0.25331
 C -1.59951 0.96889 -0.11804
 C 1.85952 -0.02417 0.17480
 F -2.20786 -1.05874 0.37569
 F 1.39347 -1.91161 -0.88685
 H -1.32885 1.52097 0.66116
 H 1.60514 0.64321 0.93158
 H -1.17136 1.36600 -0.93215
 H 1.99239 0.46511 -0.61191
 H -2.56040 1.08431 -0.25820
 H 2.74000 -0.45106 0.43717
13
bifur_IRC_Distances_noMW_output/new_data/bifur_traj3_Distances point 222
C -1.26780 -0.45018 0.14418
 C 0.86489 -1.00323 -0.17110
 C -0.31970 -1.14949 0.25134
 C -1.59959 0.96884 -0.11843
 C 1.85968 -0.02408 0.17519
 F -2.20747 -1.05835 0.38248
 F 1.39275 -1.91222 -0.89164
 H -1.33217 1.52170 0.66150
 H 1.60186 0.64346 0.93196
 H -1.16816 1.36522 -0.93217
 H 1.99603 0.46503 -0.61141
 H -2.56063 1.08410 -0.26087
 H 2.74032 -0.45080 0.43897
13
bifur_IRC_Distances_noMW_output/new_data/bifur_traj3_Distances point 223
C -1.26773 -0.45010 0.14531
 C 0.86475 -1.00335 -0.17248
 C -0.31969 -1.14947 0.24991
 C -1.59965 0.96880 -0.11870
 C 1.85979 -0.02402 0.17547
 F -2.20719 -1.05805 0.38744
 F 1.39222 -1.91268 -0.89514
 H -1.33464 1.52224 0.66179
 H 1.59943 0.64365 0.93225
 H -1.16578 1.36465 -0.93221
 H 1.99874 0.46497 -0.61109
 H -2.56081 1.08396 -0.26282
 H 2.74056 -0.45061 0.44028
13
bifur_IRC_Distances_noMW_output/new_data/bifur_traj3_Distances point 224
C -1.26766 -0.45001 0.14644
 C 0.86461 -1.00347 -0.17387
 C -0.31968 -1.14944 0.24847
 C -1.59971 0.96877 -0.11897
 C 1.85990 -0.02395 0.17574
 F -2.20690 -1.05776 0.39239
 F 1.39168 -1.91314 -0.89862
 H -1.33714 1.52278 0.66211
 H 1.59696 0.64383 0.93256
 H -1.16336 1.36407 -0.93226
 H 2.00148 0.46492 -0.61081
 H -2.56099 1.08380 -0.26477
 H 2.74080 -0.45041 0.44159
13
bifur_IRC_Distances_noMW_output/new_data/bifur_traj3_Distances point 225
C -1.26759 -0.44993 0.14743
 C 0.86449 -1.00357 -0.17508
 C -0.31968 -1.14942 0.24723
 C -1.59976 0.96874 -0.11920
 C 1.86000 -0.02389 0.17597
 F -2.20664 -1.05750 0.39671
 F 1.39121 -1.91354 -0.90166
 H -1.33935 1.52326 0.66242
 H 1.59478 0.64400 0.93284
 H -1.16123 1.36357 -0.93233
 H 2.00390 0.46487 -0.61060
 H -2.56114 1.08367 -0.26646
 H 2.74101 -0.45024 0.44272
13
bifur_IRC_Distances_noMW_output/new_data/bifur_traj3_Distances point 226
C -1.26755 -0.44988 0.14814
 C 0.86440 -1.00365 -0.17595
 C -0.31967 -1.14940 0.24632
 C -1.59980 0.96871 -0.11936
 C 1.86007 -0.02385 0.17613
 F -2.20645 -1.05731 0.39985
 F 1.39087 -1.91383 -0.90386
 H -1.34097 1.52361 0.66266
 H 1.59317 0.64411 0.93304
 H -1.15966 1.36320 -0.93238
 H 2.00568 0.46483 -0.61046
 H -2.56125 1.08357 -0.26768
 H 2.74116 -0.45012 0.44354
13
bifur_IRC_Distances_noMW_output/new_data/bifur_traj3_Distances point 227
C -1.26752 -0.44985 0.14850
 C 0.86435 -1.00369 -0.17638
 C -0.31967 -1.14940 0.24588
 C -1.59982 0.96870 -0.11944
 C 1.86011 -0.02383 0.17621
 F -2.20636 -1.05721 0.40139
 F 1.39070 -1.91398 -0.90494
 H -1.34177 1.52378 0.66279
 H 1.59238 0.64417 0.93315
 H -1.15888 1.36301 -0.93241
 H 2.00656 0.46482 -0.61040
 H -2.56131 1.08353 -0.26829
 H 2.74124 -0.45005 0.44394
13
bifur_IRC_Distances_noMW_output/new_data/bifur_traj3_Distances point 228
C -1.26753 -0.44985 0.14843
 C 0.86436 -1.00368 -0.17630
 C -0.31967 -1.14940 0.24597
 C -1.59981 0.96871 -0.11943
 C 1.86010 -0.02384 0.17619
 F -2.20638 -1.05723 0.40109
 F 1.39073 -1.91395 -0.90472
 H -1.34161 1.52375 0.66276
 H 1.59254 0.64416 0.93313
 H -1.15904 1.36305 -0.93240
 H 2.00639 0.46482 -0.61041
 H -2.56130 1.08354 -0.26817
 H 2.74122 -0.45007 0.44386
13
bifur_IRC_Distances_noMW_output/new_data/bifur_traj3_Distances point 229
C -1.26756 -0.44989 0.14792
 C 0.86442 -1.00363 -0.17569
 C -0.31967 -1.14941 0.24660
 C -1.59979 0.96872 -0.11931
 C 1.86005 -0.02387 0.17608
 F -2.20651 -1.05737 0.39889
 F 1.39097 -1.91374 -0.90318
 H -1.34047 1.52350 0.66259
 H 1.59366 0.64408 0.93298
 H -1.16014 1.36331 -0.93236
 H 2.00514 0.46484 -0.61050
 H -2.56122 1.08360 -0.26731
 H 2.74111 -0.45015 0.44329
13
bifur_IRC_Distances_noMW_output/new_data/bifur_traj3_Distances point 230
C -1.26762 -0.44996 0.14703
 C 0.86453 -1.00353 -0.17459
 C -0.31968 -1.14943 0.24773
 C -1.59974 0.96875 -0.11911
 C 1.85996 -0.02392 0.17588
 F -2.20674 -1.05760 0.39498
 F 1.39140 -1.91338 -0.90044
 H -1.33846 1.52307 0.66230
 H 1.59565 0.64393 0.93273
 H -1.16208 1.36377 -0.93230
 H 2.00293 0.46489 -0.61068
 H -2.56108 1.08372 -0.26578
 H 2.74092 -0.45031 0.44227
13
bifur_IRC_Distances_noMW_output/new_data/bifur_traj3_Distances point 231
C -1.26769 -0.45005 0.14587
 C 0.86468 -1.00341 -0.17318
 C -0.31969 -1.14945 0.24919
 C -1.59968 0.96879 -0.11884
 C 1.85984 -0.02399 0.17560
 F -2.20704 -1.05791 0.38991
 F 1.39195 -1.91291 -0.89688
 H -1.33588 1.52251 0.66195
 H 1.59820 0.64374 0.93241
 H -1.16457 1.36436 -0.93223
 H 2.00010 0.46494 -0.61095
 H -2.56090 1.08388 -0.26379
 H 2.74068 -0.45051 0.44093
13
bifur_IRC_Distances_noMW_output/new_data/bifur_traj3_Distances point 232
C -1.26769 -0.45005 0.14587
 C 0.86468 -1.00341 -0.17318
 C -0.31969 -1.14945 0.24919
 C -1.59968 0.96879 -0.11884
 C 1.85984 -0.02399 0.17560
 F -2.20704 -1.05791 0.38991
 F 1.39195 -1.91291 -0.89688
 H -1.33588 1.52251 0.66195
 H 1.59820 0.64374 0.93241
 H -1.16458 1.36436 -0.93223
 H 2.00010 0.46494 -0.61095
 H -2.56090 1.08388 -0.26379
 H 2.74068 -0.45051 0.44093
13
bifur_IRC_Distances_noMW_output/new_data/bifur_traj3_Distances point 233
C -1.26783 -0.45022 0.14366
 C 0.86495 -1.00317 -0.17045
 C -0.31971 -1.14951 0.25201
 C -1.59956 0.96885 -0.11830
 C 1.85962 -0.02412 0.17506
 F -2.20760 -1.05848 0.38017
 F 1.39300 -1.91201 -0.89001
 H -1.33103 1.52145 0.66138
 H 1.60298 0.64338 0.93183
 H -1.16926 1.36549 -0.93216
 H 1.99478 0.46506 -0.61158
 H -2.56055 1.08417 -0.25996
 H 2.74021 -0.45089 0.43836
13
bifur_IRC_Distances_noMW_output/new_data/bifur_traj3_Distances point 234
C -1.26787 -0.45028 0.14296
 C 0.86503 -1.00310 -0.16959
 C -0.31972 -1.14952 0.25290
 C -1.59953 0.96888 -0.11812
 C 1.85956 -0.02416 0.17488
 F -2.20778 -1.05866 0.37711
 F 1.39332 -1.91174 -0.88785
 H -1.32954 1.52112 0.66122
 H 1.60446 0.64326 0.93165
 H -1.17070 1.36584 -0.93215
 H 1.99314 0.46509 -0.61180
 H -2.56045 1.08426 -0.25876
 H 2.74007 -0.45101 0.43755
13
bifur_IRC_Distances_noMW_output/new_data/bifur_traj3_Distances point 235
C -1.26790 -0.45030 0.14264
 C 0.86507 -1.00306 -0.16919
 C -0.31972 -1.14953 0.25332
 C -1.59951 0.96889 -0.11804
 C 1.85952 -0.02417 0.17479
 F -2.20786 -1.05874 0.37566
 F 1.39348 -1.91161 -0.88683
 H -1.32883 1.52097 0.66116
 H 1.60515 0.64321 0.93157
 H -1.17138 1.36600 -0.93215
 H 1.99237 0.46511 -0.61192
 H -2.56040 1.08431 -0.25818
 H 2.74000 -0.45106 0.43716
13
bifur_IRC_Distances_noMW_output/new_data/bifur_traj3_Distances point 236
C -1.26789 -0.45030 0.14269
 C 0.86507 -1.00307 -0.16926
 C -0.31972 -1.14953 0.25325
 C -1.59951 0.96888 -0.11805
 C 1.85953 -0.02417 0.17481
 F -2.20784 -1.05873 0.37591
 F 1.39345 -1.91163 -0.88700
 H -1.32895 1.52099 0.66117
 H 1.60504 0.64321 0.93159
 H -1.17126 1.36598 -0.93215
 H 1.99250 0.46511 -0.61190
 H -2.56041 1.08430 -0.25828
 H 2.74001 -0.45105 0.43723
13
bifur_IRC_Distances_noMW_output/new_data/bifur_traj3_Distances point 237
C -1.26786 -0.45026 0.14314
 C 0.86501 -1.00312 -0.16981
 C -0.31971 -1.14952 0.25268
 C -1.59954 0.96887 -0.11817
 C 1.85957 -0.02415 0.17492
 F -2.20773 -1.05861 0.37789
 F 1.39324 -1.91181 -0.88840
 H -1.32991 1.52120 0.66126
 H 1.60409 0.64329 0.93170
 H -1.17034 1.36575 -0.93215
 H 1.99356 0.46508 -0.61174
 H -2.56047 1.08424 -0.25906
 H 2.74010 -0.45098 0.43775
13
bifur_IRC_Distances_noMW_output/new_data/bifur_traj3_Distances point 238
C -1.26781 -0.45020 0.14399
 C 0.86491 -1.00320 -0.17086
 C -0.31971 -1.14950 0.25159
 C -1.59958 0.96884 -0.11838
 C 1.85966 -0.02410 0.17514
 F -2.20752 -1.05840 0.38162
 F 1.39284 -1.91215 -0.89104
 H -1.33175 1.52160 0.66145
 H 1.60228 0.64343 0.93191
 H -1.16857 1.36532 -0.93217
 H 1.99557 0.46504 -0.61147
 H -2.56060 1.08413 -0.26054
 H 2.74028 -0.45083 0.43875
13
bifur_IRC_Distances_noMW_output/new_data/bifur_traj3_Distances point 239
C -1.26773 -0.45010 0.14525
 C 0.86476 -1.00334 -0.17241
 C -0.31969 -1.14947 0.24998
 C -1.59965 0.96880 -0.11869
 C 1.85978 -0.02402 0.17545
 F -2.20720 -1.05807 0.38717
 F 1.39225 -1.91265 -0.89495
 H -1.33450 1.52221 0.66177
 H 1.59956 0.64364 0.93224
 H -1.16591 1.36468 -0.93221
 H 1.99859 0.46497 -0.61111
 H -2.56080 1.08396 -0.26272
 H 2.74055 -0.45062 0.44021
13
bifur_IRC_Distances_noMW_output/new_data/bifur_traj3_Distances point 240
C -1.26762 -0.44997 0.14695
 C 0.86454 -1.00352 -0.17450
 C -0.31968 -1.14943 0.24782
 C -1.59973 0.96875 -0.11909
 C 1.85995 -0.02392 0.17586
 F -2.20676 -1.05762 0.39464
 F 1.39144 -1.91335 -0.90020
 H -1.33829 1.52303 0.66227
 H 1.59582 0.64392 0.93270
 H -1.16225 1.36381 -0.93229
 H 2.00274 0.46489 -0.61069
 H -2.56107 1.08374 -0.26565
 H 2.74091 -0.45032 0.44218
13
bifur_IRC_Distances_noMW_output/new_data/bifur_traj3_Distances point 241
C -1.26749 -0.44980 0.14910
 C 0.86427 -1.00376 -0.17712
 C -0.31967 -1.14938 0.24512
 C -1.59985 0.96868 -0.11958
 C 1.86017 -0.02380 0.17634
 F -2.20620 -1.05705 0.40403
 F 1.39040 -1.91423 -0.90679
 H -1.34315 1.52408 0.66301
 H 1.59102 0.64427 0.93333
 H -1.15755 1.36270 -0.93246
 H 2.00807 0.46479 -0.61030
 H -2.56141 1.08344 -0.26932
 H 2.74137 -0.44995 0.44463
13
bifur_IRC_Distances_noMW_output/new_data/bifur_traj3_Distances point 242
C -1.26732 -0.44961 0.15157
 C 0.86396 -1.00403 -0.18012
 C -0.31966 -1.14934 0.24206
 C -1.59998 0.96861 -0.12011
 C 1.86042 -0.02365 0.17686
 F -2.20553 -1.05638 0.41475
 F 1.38921 -1.91525 -0.91428
 H -1.34885 1.52530 0.66399
 H 1.58537 0.64467 0.93409
 H -1.15203 1.36141 -0.93273
 H 2.01433 0.46467 -0.61001
 H -2.56181 1.08310 -0.27348
 H 2.74190 -0.44951 0.44741
13
bifur_IRC_Distances_noMW_output/new_data/bifur_traj3_Distances point 243
C -1.26732 -0.44961 0.15157
 C 0.86396 -1.00403 -0.18012
 C -0.31966 -1.14934 0.24206
 C -1.59998 0.96861 -0.12011
 C 1.86042 -0.02365 0.17686
 F -2.20553 -1.05638 0.41476
 F 1.38921 -1.91525 -0.91428
 H -1.34885 1.52530 0.66399
 H 1.58537 0.64467 0.93409
 H -1.15203 1.36141 -0.93273
 H 2.01433 0.46467 -0.61001
 H -2.56181 1.08310 -0.27348
 H 2.74190 -0.44951 0.44741
13
bifur_IRC_Distances_noMW_output/new_data/bifur_traj3_Distances point 244
C -1.26699 -0.44920 0.15650
 C 0.86332 -1.00459 -0.18604
 C -0.31966 -1.14925 0.23605
 C -1.60024 0.96845 -0.12108
 C 1.86092 -0.02335 0.17777
 F -2.20417 -1.05500 0.43596
 F 1.38678 -1.91732 -0.92903
 H -1.36062 1.52780 0.66639
 H 1.57370 0.64545 0.93578
 H -1.14062 1.35879 -0.93352
 H 2.02722 0.46446 -0.60997
 H -2.56262 1.08240 -0.28166
 H 2.74297 -0.44863 0.45285
13
bifur_IRC_Distances_noMW_output/new_data/bifur_traj3_Distances point 245
C -1.26684 -0.44903 0.15859
 C 0.86304 -1.00483 -0.18853
 C -0.31966 -1.14922 0.23355
 C -1.60035 0.96838 -0.12145
 C 1.86114 -0.02323 0.17811
 F -2.20357 -1.05440 0.44490
 F 1.38574 -1.91822 -0.93523
 H -1.36576 1.52889 0.66759
 H 1.56859 0.64577 0.93655
 H -1.13563 1.35766 -0.93396
 H 2.03286 0.46438 -0.61016
 H -2.56297 1.08209 -0.28507
 H 2.74343 -0.44824 0.45512
13
bifur_IRC_Distances_noMW_output/new_data/bifur_traj3_Distances point 246
C -1.26673 -0.44889 0.16027
 C 0.86281 -1.00503 -0.19052
 C -0.31967 -1.14920 0.23157
 C -1.60044 0.96833 -0.12174
 C 1.86131 -0.02313 0.17836
 F -2.20308 -1.05391 0.45201
 F 1.38490 -1.91894 -0.94015
 H -1.36994 1.52977 0.66861
 H 1.56444 0.64603 0.93720
 H -1.13157 1.35674 -0.93434
 H 2.03743 0.46432 -0.61040
 H -2.56326 1.08184 -0.28778
 H 2.74380 -0.44794 0.45691
13
bifur_IRC_Distances_noMW_output/new_data/bifur_traj3_Distances point 247
C -1.26664 -0.44879 0.16142
 C 0.86266 -1.00517 -0.19188
 C -0.31968 -1.14919 0.23022
 C -1.60051 0.96829 -0.12193
 C 1.86143 -0.02306 0.17852
 F -2.20274 -1.05357 0.45689
 F 1.38432 -1.91944 -0.94352
 H -1.37285 1.53038 0.66934
 H 1.56154 0.64621 0.93765
 H -1.12875 1.35611 -0.93463
 H 2.04061 0.46427 -0.61060
 H -2.56345 1.08167 -0.28963
 H 2.74406 -0.44772 0.45813
13
bifur_IRC_Distances_noMW_output/new_data/bifur_traj3_Distances point 248
C -1.26660 -0.44875 0.16198
 C 0.86258 -1.00523 -0.19253
 C -0.31968 -1.14918 0.22958
 C -1.60054 0.96827 -0.12202
 C 1.86149 -0.02302 0.17860
 F -2.20257 -1.05341 0.45924
 F 1.38403 -1.91968 -0.94514
 H -1.37426 1.53067 0.66971
 H 1.56014 0.64629 0.93788
 H -1.12738 1.35580 -0.93477
 H 2.04216 0.46425 -0.61071
 H -2.56355 1.08159 -0.29051
 H 2.74418 -0.44762 0.45872
13
bifur_IRC_Distances_noMW_output/new_data/bifur_traj3_Distances point 249
C -1.26661 -0.44875 0.16191
 C 0.86259 -1.00522 -0.19245
 C -0.31968 -1.14918 0.22965
 C -1.60053 0.96828 -0.12201
 C 1.86148 -0.02303 0.17859
 F -2.20259 -1.05343 0.45896
 F 1.38407 -1.91965 -0.94496
 H -1.37409 1.53064 0.66967
 H 1.56031 0.64628 0.93785
 H -1.12754 1.35584 -0.93476
 H 2.04198 0.46426 -0.61070
 H -2.56354 1.08160 -0.29041
 H 2.74417 -0.44763 0.45865
13
bifur_IRC_Distances_noMW_output/new_data/bifur_traj3_Distances point 250
C -1.26665 -0.44880 0.16128
 C 0.86268 -1.00515 -0.19171
 C -0.31968 -1.14919 0.23038
 C -1.60050 0.96830 -0.12191
 C 1.86141 -0.02306 0.17850
 F -2.20278 -1.05361 0.45630
 F 1.38439 -1.91938 -0.94312
 H -1.37250 1.53030 0.66925
 H 1.56190 0.64619 0.93760
 H -1.12909 1.35619 -0.93459
 H 2.04023 0.46428 -0.61058
 H -2.56343 1.08169 -0.28940
 H 2.74403 -0.44775 0.45799
13
bifur_IRC_Distances_noMW_output/new_data/bifur_traj3_Distances point 251
C -1.26673 -0.44889 0.16023
 C 0.86282 -1.00502 -0.19047
 C -0.31967 -1.14920 0.23161
 C -1.60044 0.96833 -0.12173
 C 1.86131 -0.02313 0.17835
 F -2.20309 -1.05392 0.45186
 F 1.38491 -1.91892 -0.94005
 H -1.36985 1.52975 0.66858
 H 1.56452 0.64603 0.93718
 H -1.13166 1.35676 -0.93433
 H 2.03733 0.46432 -0.61039
 H -2.56325 1.08185 -0.28772
 H 2.74379 -0.44794 0.45687
13
bifur_IRC_Distances_noMW_output/new_data/bifur_traj3_Distances point 252
C -1.26681 -0.44899 0.15902
 C 0.86298 -1.00488 -0.18904
 C -0.31967 -1.14922 0.23304
 C -1.60038 0.96837 -0.12153
 C 1.86118 -0.02320 0.17817
 F -2.20344 -1.05428 0.44671
 F 1.38552 -1.91840 -0.93648
 H -1.36682 1.52911 0.66784
 H 1.56754 0.64584 0.93671
 H -1.13460 1.35742 -0.93405
 H 2.03402 0.46436 -0.61021
 H -2.56304 1.08203 -0.28576
 H 2.74353 -0.44817 0.45558
13
bifur_IRC_Distances_noMW_output/new_data/bifur_traj3_Distances point 253
C -1.26689 -0.44908 0.15796
 C 0.86312 -1.00476 -0.18777
 C -0.31966 -1.14923 0.23431
 C -1.60032 0.96840 -0.12134
 C 1.86107 -0.02327 0.17800
 F -2.20375 -1.05458 0.44218
 F 1.38606 -1.91794 -0.93335
 H -1.36419 1.52856 0.66721
 H 1.57016 0.64567 0.93631
 H -1.13716 1.35800 -0.93382
 H 2.03113 0.46441 -0.61009
 H -2.56286 1.08219 -0.28404
 H 2.74329 -0.44836 0.45443
13
bifur_IRC_Distances_noMW_output/new_data/bifur_traj3_Distances point 254
C -1.26689 -0.44908 0.15796
 C 0.86312 -1.00476 -0.18777
 C -0.31966 -1.14923 0.23431
 C -1.60032 0.96840 -0.12134
 C 1.86107 -0.02327 0.17801
 F -2.20375 -1.05458 0.44219
 F 1.38605 -1.91794 -0.93335
 H -1.36419 1.52856 0.66721
 H 1.57015 0.64567 0.93631
 H -1.13716 1.35800 -0.93382
 H 2.03113 0.46441 -0.61009
 H -2.56286 1.08219 -0.28404
 H 2.74329 -0.44836 0.45443
13
bifur_IRC_Distances_noMW_output/new_data/bifur_traj3_Distances point 255
C -1.26697 -0.44919 0.15673
 C 0.86329 -1.00462 -0.18631
 C -0.31966 -1.14925 0.23578
 C -1.60025 0.96844 -0.12112
 C 1.86095 -0.02334 0.17780
 F -2.20410 -1.05494 0.43694
 F 1.38667 -1.91742 -0.92971
 H -1.36117 1.52792 0.66652
 H 1.57315 0.64548 0.93586
 H -1.14008 1.35866 -0.93357
 H 2.02783 0.46445 -0.60999
 H -2.56266 1.08237 -0.28203
 H 2.74302 -0.44859 0.45310
13
bifur_IRC_Distances_noMW_output/new_data/bifur_traj3_Distances point 256
C -1.26700 -0.44922 0.15632
 C 0.86334 -1.00457 -0.18582
 C -0.31966 -1.14926 0.23627
 C -1.60023 0.96846 -0.12104
 C 1.86090 -0.02336 0.17774
 F -2.20422 -1.05505 0.43518
 F 1.38687 -1.91724 -0.92849
 H -1.36017 1.52771 0.66630
 H 1.57414 0.64542 0.93571
 H -1.14105 1.35889 -0.93349
 H 2.02673 0.46447 -0.60996
 H -2.56259 1.08242 -0.28136
 H 2.74293 -0.44866 0.45265
13
bifur_IRC_Distances_noMW_output/new_data/bifur_traj3_Distances point 257
C -1.26703 -0.44926 0.15585
 C 0.86340 -1.00451 -0.18526
 C -0.31966 -1.14926 0.23684
 C -1.60021 0.96847 -0.12096
 C 1.86086 -0.02339 0.17765
 F -2.20435 -1.05519 0.43317
 F 1.38710 -1.91704 -0.92709
 H -1.35903 1.52747 0.66604
 H 1.57528 0.64534 0.93554
 H -1.14216 1.35914 -0.93340
 H 2.02548 0.46449 -0.60994
 H -2.56251 1.08249 -0.28058
 H 2.74283 -0.44875 0.45214
13
bifur_IRC_Distances_noMW_output/new_data/bifur_traj3_Distances point 258
C -1.26707 -0.44931 0.15525
 C 0.86348 -1.00445 -0.18454
 C -0.31966 -1.14927 0.23756
 C -1.60017 0.96849 -0.12084
 C 1.86079 -0.02343 0.17755
 F -2.20452 -1.05536 0.43061
 F 1.38740 -1.91679 -0.92532
 H -1.35759 1.52716 0.66573
 H 1.57671 0.64525 0.93533
 H -1.14356 1.35946 -0.93329
 H 2.02390 0.46452 -0.60992
 H -2.56241 1.08258 -0.27960
 H 2.74270 -0.44885 0.45149
13
bifur_IRC_Distances_noMW_output/new_data/bifur_traj3_Distances point 259
C -1.26712 -0.44937 0.15453
 C 0.86358 -1.00436 -0.18369
 C -0.31965 -1.14928 0.23843
 C -1.60014 0.96851 -0.12070
 C 1.86072 -0.02347 0.17742
 F -2.20472 -1.05556 0.42753
 F 1.38775 -1.91649 -0.92318
 H -1.35587 1.52680 0.66537
 H 1.57842 0.64514 0.93508
 H -1.14523 1.35984 -0.93317
 H 2.02201 0.46455 -0.60991
 H -2.56229 1.08268 -0.27842
 H 2.74254 -0.44898 0.45070
13
bifur_IRC_Distances_noMW_output/new_data/bifur_traj3_Distances point 260
C -1.26718 -0.44943 0.15375
 C 0.86368 -1.00427 -0.18274
 C -0.31965 -1.14930 0.23938
 C -1.60009 0.96854 -0.12055
 C 1.86064 -0.02352 0.17728
 F -2.20494 -1.05578 0.42415
 F 1.38814 -1.91616 -0.92083
 H -1.35399 1.52640 0.66498
 H 1.58028 0.64501 0.93481
 H -1.14705 1.36026 -0.93304
 H 2.01996 0.46458 -0.60991
 H -2.56216 1.08279 -0.27712
 H 2.74237 -0.44912 0.44983
13
bifur_IRC_Distances_noMW_output/new_data/bifur_traj3_Distances point 261
C -1.26723 -0.44949 0.15297
 C 0.86378 -1.00419 -0.18180
 C -0.31966 -1.14931 0.24034
 C -1.60005 0.96856 -0.12039
 C 1.86056 -0.02357 0.17713
 F -2.20515 -1.05600 0.42078
 F 1.38852 -1.91583 -0.91848
 H -1.35213 1.52600 0.66461
 H 1.58212 0.64489 0.93455
 H -1.14885 1.36067 -0.93292
 H 2.01792 0.46461 -0.60993
 H -2.56203 1.08291 -0.27581
 H 2.74220 -0.44926 0.44897
13
bifur_IRC_Distances_noMW_output/new_data/bifur_traj3_Distances point 262
C -1.26728 -0.44955 0.15228
 C 0.86387 -1.00411 -0.18098
 C -0.31966 -1.14932 0.24118
 C -1.60002 0.96858 -0.12026
 C 1.86049 -0.02361 0.17700
 F -2.20534 -1.05618 0.41784
 F 1.38886 -1.91555 -0.91643
 H -1.35053 1.52566 0.66430
 H 1.58371 0.64478 0.93432
 H -1.15041 1.36103 -0.93283
 H 2.01616 0.46464 -0.60996
 H -2.56192 1.08300 -0.27468
 H 2.74205 -0.44939 0.44821
13
bifur_IRC_Distances_noMW_output/new_data/bifur_traj3_Distances point 263
C -1.26731 -0.44958 0.15183
 C 0.86393 -1.00406 -0.18043
 C -0.31966 -1.14933 0.24174
 C -1.59999 0.96860 -0.12016
 C 1.86045 -0.02363 0.17691
 F -2.20546 -1.05631 0.41587
 F 1.38908 -1.91536 -0.91506
 H -1.34946 1.52543 0.66410
 H 1.58477 0.64471 0.93418
 H -1.15144 1.36127 -0.93277
 H 2.01499 0.46466 -0.60999
 H -2.56185 1.08306 -0.27391
 H 2.74195 -0.44947 0.44770
13
bifur_IRC_Distances_noMW_output/new_data/bifur_traj3_Distances point 264
C -1.26732 -0.44960 0.15167
 C 0.86395 -1.00404 -0.18023
 C -0.31966 -1.14933 0.24194
 C -1.59998 0.96860 -0.12013
 C 1.86043 -0.02364 0.17688
 F -2.20551 -1.05635 0.41516
 F 1.38916 -1.91529 -0.91457
 H -1.34908 1.52535 0.66403
 H 1.58515 0.64468 0.93412
 H -1.15181 1.36136 -0.93275
 H 2.01457 0.46467 -0.61001
 H -2.56182 1.08309 -0.27364
 H 2.74192 -0.44950 0.44752
13
bifur_IRC_Distances_noMW_output/new_data/bifur_traj3_Distances point 265
C -1.26732 -0.44960 0.15167
 C 0.86395 -1.00404 -0.18023
 C -0.31966 -1.14933 0.24194
 C -1.59998 0.96860 -0.12013
 C 1.86043 -0.02364 0.17688
 F -2.20551 -1.05635 0.41517
 F 1.38916 -1.91529 -0.91457
 H -1.34908 1.52535 0.66403
 H 1.58515 0.64468 0.93412
 H -1.15181 1.36136 -0.93275
 H 2.01457 0.46467 -0.61001
 H -2.56182 1.08309 -0.27364
 H 2.74192 -0.44950 0.44752
13
bifur_IRC_Distances_noMW_output/new_data/bifur_traj3_Distances point 266
C -1.26730 -0.44958 0.15188
 C 0.86392 -1.00406 -0.18049
 C -0.31966 -1.14933 0.24168
 C -1.59999 0.96860 -0.12017
 C 1.86045 -0.02363 0.17692
 F -2.20545 -1.05630 0.41608
 F 1.38906 -1.91538 -0.91521
 H -1.34957 1.52546 0.66412
 H 1.58466 0.64472 0.93419
 H -1.15133 1.36125 -0.93277
 H 2.01512 0.46466 -0.60999
 H -2.56186 1.08306 -0.27400
 H 2.74196 -0.44946 0.44776
13
bifur_IRC_Distances_noMW_output/new_data/bifur_traj3_Distances point 267
C -1.26730 -0.44957 0.15197
 C 0.86391 -1.00407 -0.18060
 C -0.31966 -1.14933 0.24156
 C -1.60000 0.96859 -0.12019
 C 1.86046 -0.02362 0.17694
 F -2.20543 -1.05627 0.41648
 F 1.38901 -1.91541 -0.91548
 H -1.34979 1.52550 0.66416
 H 1.58444 0.64473 0.93422
 H -1.15112 1.36120 -0.93279
 H 2.01535 0.46466 -0.60998
 H -2.56187 1.08305 -0.27415
 H 2.74198 -0.44944 0.44786
13
bifur_IRC_Distances_noMW_output/new_data/bifur_traj3_Distances point 268
C -1.26730 -0.44958 0.15189
 C 0.86392 -1.00407 -0.18051
 C -0.31966 -1.14933 0.24166
 C -1.60000 0.96860 -0.12017
 C 1.86045 -0.02363 0.17692
 F -2.20545 -1.05629 0.41614
 F 1.38905 -1.91538 -0.91525
 H -1.34961 1.52546 0.66413
 H 1.58462 0.64472 0.93420
 H -1.15130 1.36124 -0.93278
 H 2.01515 0.46466 -0.60999
 H -2.56186 1.08306 -0.27402
 H 2.74197 -0.44946 0.44777
13
bifur_IRC_Distances_noMW_output/new_data/bifur_traj3_Distances point 269
C -1.26732 -0.44961 0.15156
 C 0.86396 -1.00403 -0.18010
 C -0.31966 -1.14934 0.24207
 C -1.59998 0.96861 -0.12011
 C 1.86042 -0.02365 0.17685
 F -2.20554 -1.05638 0.41470
 F 1.38921 -1.91524 -0.91424
 H -1.34883 1.52530 0.66399
 H 1.58540 0.64466 0.93409
 H -1.15205 1.36142 -0.93273
 H 2.01430 0.46467 -0.61001
 H -2.56180 1.08310 -0.27346
 H 2.74190 -0.44951 0.44740
13
bifur_IRC_Distances_noMW_output/new_data/bifur_traj3_Distances point 270
C -1.26737 -0.44966 0.15092
 C 0.86404 -1.00396 -0.17933
 C -0.31966 -1.14935 0.24286
 C -1.59994 0.96863 -0.11997
 C 1.86035 -0.02369 0.17672
 F -2.20571 -1.05656 0.41193
 F 1.38952 -1.91498 -0.91231
 H -1.34734 1.52498 0.66372
 H 1.58687 0.64456 0.93389
 H -1.15350 1.36175 -0.93265
 H 2.01267 0.46470 -0.61007
 H -2.56170 1.08319 -0.27239
 H 2.74176 -0.44963 0.44668
13
bifur_IRC_Distances_noMW_output/new_data/bifur_traj3_Distances point 271
C -1.26743 -0.44973 0.14996
 C 0.86417 -1.00385 -0.17816
 C -0.31966 -1.14937 0.24406
 C -1.59989 0.96866 -0.11976
 C 1.86026 -0.02374 0.17652
 F -2.20597 -1.05682 0.40774
 F 1.38999 -1.91458 -0.90938
 H -1.34511 1.52450 0.66333
 H 1.58908 0.64441 0.93359
 H -1.15566 1.36226 -0.93255
 H 2.01022 0.46475 -0.61018
 H -2.56154 1.08333 -0.27076
 H 2.74155 -0.44980 0.44560
13
bifur_IRC_Distances_noMW_output/new_data/bifur_traj3_Distances point 272
C -1.26751 -0.44983 0.14868
 C 0.86433 -1.00371 -0.17661
 C -0.31967 -1.14939 0.24565
 C -1.59983 0.96870 -0.11948
 C 1.86013 -0.02382 0.17625
 F -2.20631 -1.05716 0.40220
 F 1.39061 -1.91405 -0.90550
 H -1.34219 1.52387 0.66285
 H 1.59197 0.64420 0.93320
 H -1.15848 1.36292 -0.93242
 H 2.00702 0.46481 -0.61036
 H -2.56134 1.08350 -0.26860
 H 2.74128 -0.45002 0.44415
13
bifur_IRC_Distances_noMW_output/new_data/bifur_traj3_Distances point 273
C -1.26761 -0.44995 0.14715
 C 0.86452 -1.00354 -0.17474
 C -0.31968 -1.14942 0.24758
 C -1.59974 0.96875 -0.11914
 C 1.85997 -0.02391 0.17590
 F -2.20671 -1.05757 0.39550
 F 1.39134 -1.91343 -0.90081
 H -1.33873 1.52312 0.66233
 H 1.59539 0.64395 0.93276
 H -1.16183 1.36371 -0.93231
 H 2.00322 0.46488 -0.61065
 H -2.56110 1.08371 -0.26598
 H 2.74095 -0.45029 0.44240
13
bifur_IRC_Distances_noMW_output/new_data/bifur_traj3_Distances point 274
C -1.26772 -0.45009 0.14545
 C 0.86473 -1.00336 -0.17265
 C -0.31969 -1.14946 0.24973
 C -1.59966 0.96880 -0.11873
 C 1.85980 -0.02401 0.17550
 F -2.20715 -1.05802 0.38804
 F 1.39215 -1.91273 -0.89556
 H -1.33494 1.52230 0.66183
 H 1.59913 0.64367 0.93229
 H -1.16549 1.36458 -0.93221
 H 1.99907 0.46496 -0.61106
 H -2.56083 1.08394 -0.26306
 H 2.74059 -0.45058 0.44044
13
bifur_IRC_Distances_noMW_output/new_data/bifur_traj3_Distances point 275
C -1.26783 -0.45022 0.14368
 C 0.86495 -1.00317 -0.17048
 C -0.31971 -1.14950 0.25199
 C -1.59956 0.96885 -0.11830
 C 1.85963 -0.02411 0.17506
 F -2.20760 -1.05847 0.38026
 F 1.39299 -1.91202 -0.89008
 H -1.33108 1.52146 0.66138
 H 1.60294 0.64338 0.93183
 H -1.16921 1.36548 -0.93216
 H 1.99483 0.46506 -0.61157
 H -2.56056 1.08417 -0.26000
 H 2.74021 -0.45089 0.43838
13
bifur_IRC_Distances_noMW_output/new_data/bifur_traj3_Distances point 276
C -1.26783 -0.45022 0.14368
 C 0.86495 -1.00317 -0.17048
 C -0.31971 -1.14950 0.25199
 C -1.59956 0.96885 -0.11830
 C 1.85963 -0.02411 0.17506
 F -2.20760 -1.05847 0.38026
 F 1.39299 -1.91202 -0.89008
 H -1.33108 1.52146 0.66138
 H 1.60294 0.64338 0.93183
 H -1.16921 1.36548 -0.93216
 H 1.99483 0.46506 -0.61157
 H -2.56056 1.08417 -0.26000
 H 2.74021 -0.45089 0.43838
13
bifur_IRC_Distances_noMW_output/new_data/bifur_traj3_Distances point 277
C -1.26803 -0.45047 0.14035
 C 0.86535 -1.00283 -0.16635
 C -0.31975 -1.14959 0.25628
 C -1.59939 0.96896 -0.11744
 C 1.85930 -0.02431 0.17417
 F -2.20842 -1.05931 0.36552
 F 1.39454 -1.91070 -0.87964
 H -1.32399 1.51990 0.66076
 H 1.60993 0.64282 0.93104
 H -1.17605 1.36715 -0.93218
 H 1.98705 0.46523 -0.61280
 H -2.56005 1.08460 -0.25417
 H 2.73952 -0.45145 0.43445
13
bifur_IRC_Distances_noMW_output/new_data/bifur_traj3_Distances point 278
C -1.26812 -0.45057 0.13900
 C 0.86550 -1.00269 -0.16467
 C -0.31977 -1.14963 0.25803
 C -1.59932 0.96900 -0.11708
 C 1.85917 -0.02439 0.17379
 F -2.20874 -1.05965 0.35954
 F 1.39516 -1.91017 -0.87538
 H -1.32120 1.51928 0.66060
 H 1.61267 0.64259 0.93075
 H -1.17874 1.36781 -0.93223
 H 1.98399 0.46531 -0.61340
 H -2.55985 1.08477 -0.25179
 H 2.73924 -0.45167 0.43285
13
bifur_IRC_Distances_noMW_output/new_data/bifur_traj3_Distances point 279
C -1.26817 -0.45064 0.13805
 C 0.86562 -1.00259 -0.16349
 C -0.31978 -1.14966 0.25927
 C -1.59928 0.96903 -0.11682
 C 1.85907 -0.02444 0.17352
 F -2.20896 -1.05988 0.35530
 F 1.39560 -1.90980 -0.87236
 H -1.31925 1.51884 0.66051
 H 1.61459 0.64243 0.93056
 H -1.18061 1.36828 -0.93228
 H 1.98185 0.46537 -0.61386
 H -2.55971 1.08489 -0.25011
 H 2.73905 -0.45183 0.43171
13
bifur_IRC_Distances_noMW_output/new_data/bifur_traj3_Distances point 280
C -1.25438 -0.42431 -0.27725
 C 0.85717 -1.01874 0.09193
 C -0.29702 -1.10624 -0.42369
 C -1.60754 0.95324 0.13201
 C 1.86652 -0.01018 -0.05149
 F -2.17630 -0.99748 -0.63023
 F 1.34301 -2.01029 0.71321
 H -1.27810 1.59550 -0.54912
 H 1.67083 0.74803 -0.73267
 H -1.24638 1.24461 1.01746
 H 1.93388 0.37568 0.79791
 H -2.57510 1.05548 0.21431
 H 2.76340 -0.40529 -0.30237
13
bifur_IRC_Distances_noMW_output/new_data/bifur_traj3_Distances point 281
C -1.25437 -0.42427 -0.27738
 C 0.85714 -1.01880 0.09214
 C -0.29707 -1.10627 -0.42336
 C -1.60755 0.95321 0.13221
 C 1.86655 -0.01014 -0.05171
 F -2.17622 -0.99730 -0.63109
 F 1.34293 -2.01047 0.71381
 H -1.27863 1.59561 -0.54904
 H 1.67029 0.74809 -0.73287
 H -1.24584 1.24448 1.01757
 H 1.93448 0.37569 0.79767
 H -2.57515 1.05538 0.21493
 H 2.76344 -0.40520 -0.30287
13
bifur_IRC_Distances_noMW_output/new_data/bifur_traj3_Distances point 282
C -1.25433 -0.42408 -0.27796
 C 0.85699 -1.01905 0.09309
 C -0.29727 -1.10642 -0.42190
 C -1.60760 0.95310 0.13312
 C 1.86665 -0.01000 -0.05271
 F -2.17587 -0.99649 -0.63492
 F 1.34254 -2.01129 0.71652
 H -1.28104 1.59609 -0.54870
 H 1.66788 0.74836 -0.73382
 H -1.24340 1.24391 1.01808
 H 1.93718 0.37571 0.79659
 H -2.57537 1.05495 0.21776
 H 2.76364 -0.40479 -0.30515
13
bifur_IRC_Distances_noMW_output/new_data/bifur_traj3_Distances point 283
C -1.25426 -0.42371 -0.27910
 C 0.85669 -1.01957 0.09500
 C -0.29770 -1.10671 -0.41892
 C -1.60769 0.95288 0.13497
 C 1.86686 -0.00970 -0.05474
 F -2.17518 -0.99484 -0.64265
 F 1.34177 -2.01295 0.72198
 H -1.28602 1.59709 -0.54809
 H 1.66288 0.74891 -0.73581
 H -1.23834 1.24274 1.01917
 H 1.94277 0.37576 0.79446
 H -2.57582 1.05406 0.22353
 H 2.76403 -0.40396 -0.30980
13
bifur_IRC_Distances_noMW_output/new_data/bifur_traj3_Distances point 284
C -1.25415 -0.42309 -0.28092
 C 0.85619 -1.02043 0.09809
 C -0.29842 -1.10721 -0.41403
 C -1.60783 0.95251 0.13803
 C 1.86720 -0.00922 -0.05811
 F -2.17407 -0.99211 -0.65519
 F 1.34054 -2.01567 0.73082
 H -1.29449 1.59879 -0.54730
 H 1.65436 0.74982 -0.73927
 H -1.22971 1.24078 1.02114
 H 1.95225 0.37583 0.79118
 H -2.57655 1.05258 0.23308
 H 2.76466 -0.40258 -0.31753
13
bifur_IRC_Distances_noMW_output/new_data/bifur_traj3_Distances point 285
C -1.25402 -0.42224 -0.28327
 C 0.85553 -1.02160 0.10221
 C -0.29942 -1.10791 -0.40739
 C -1.60800 0.95201 0.14222
 C 1.86764 -0.00856 -0.06274
 F -2.17262 -0.98839 -0.67190
 F 1.33895 -2.01938 0.74261
 H -1.30654 1.60123 -0.54668
 H 1.64216 0.75105 -0.74435
 H -1.21738 1.23804 1.02418
 H 1.96574 0.37589 0.78712
 H -2.57750 1.05055 0.24618
 H 2.76547 -0.40069 -0.32821
13
bifur_IRC_Distances_noMW_output/new_data/bifur_traj3_Distances point 286
C -1.25391 -0.42129 -0.28577
 C 0.85481 -1.02293 0.10674
 C -0.30059 -1.10872 -0.39995
 C -1.60817 0.95147 0.14699
 C 1.86811 -0.00783 -0.06803
 F -2.17109 -0.98419 -0.69024
 F 1.33727 -2.02356 0.75558
 H -1.32086 1.60415 -0.54655
 H 1.62760 0.75243 -0.75057
 H -1.20268 1.23484 1.02809
 H 1.98172 0.37594 0.78309
 H -2.57853 1.04825 0.26109
 H 2.76632 -0.39854 -0.34047
13
bifur_IRC_Distances_noMW_output/new_data/bifur_traj3_Distances point 287
C -1.25391 -0.42129 -0.28577
 C 0.85481 -1.02293 0.10674
 C -0.30059 -1.10872 -0.39995
 C -1.60817 0.95147 0.14699
 C 1.86811 -0.00783 -0.06803
 F -2.17110 -0.98419 -0.69024
 F 1.33727 -2.02356 0.75558
 H -1.32086 1.60415 -0.54655
 H 1.62760 0.75243 -0.75057
 H -1.20268 1.23484 1.02809
 H 1.98171 0.37594 0.78309
 H -2.57853 1.04825 0.26109
 H 2.76632 -0.39854 -0.34047
13
bifur_IRC_Distances_noMW_output/new_data/bifur_traj3_Distances point 288
C -1.26632 -0.44841 0.16582
 C 0.86205 -1.00570 -0.19704
 C -0.31972 -1.14914 0.22516
 C -1.60075 0.96815 -0.12260
 C 1.86188 -0.02279 0.17908
 F -2.20142 -1.05225 0.47540
 F 1.38208 -1.92137 -0.95629
 H -1.38417 1.53274 0.67241
 H 1.55026 0.64688 0.93949
 H -1.11773 1.35366 -0.93587
 H 2.05301 0.46412 -0.61170
 H -2.56422 1.08100 -0.29659
 H 2.74504 -0.44690 0.46274
13
bifur_IRC_Distances_noMW_output/new_data/bifur_traj3_Distances point 289
C -1.26597 -0.44799 0.17058
 C 0.86139 -1.00628 -0.20255
 C -0.31977 -1.14910 0.21984
 C -1.60100 0.96800 -0.12323
 C 1.86238 -0.02249 0.17955
 F -2.19994 -1.05078 0.49518
 F 1.37963 -1.92349 -0.96991
 H -1.39680 1.53536 0.67615
 H 1.53766 0.64759 0.94162
 H -1.10544 1.35097 -0.93747
 H 2.06683 0.46397 -0.61340
 H -2.56506 1.08025 -0.30395
 H 2.74611 -0.44598 0.46758
13
bifur_IRC_Distances_noMW_output/new_data/bifur_traj3_Distances point 290
C -1.26565 -0.44762 0.17477
 C 0.86079 -1.00681 -0.20735
 C -0.31984 -1.14908 0.21530
 C -1.60123 0.96786 -0.12372
 C 1.86281 -0.02223 0.17987
 F -2.19860 -1.04945 0.51240
 F 1.37745 -1.92540 -0.98175
 H -1.40823 1.53771 0.67977
 H 1.52622 0.64820 0.94363
 H -1.09429 1.34856 -0.93908
 H 2.07933 0.46385 -0.61532
 H -2.56581 1.07957 -0.31027
 H 2.74705 -0.44517 0.47174
13
bifur_IRC_Distances_noMW_output/new_data/bifur_traj3_Distances point 291
C -1.26537 -0.44729 0.17835
 C 0.86027 -1.00727 -0.21141
 C -0.31990 -1.14907 0.21154
 C -1.60143 0.96774 -0.12408
 C 1.86318 -0.02201 0.18008
 F -2.19743 -1.04828 0.52696
 F 1.37558 -1.92704 -0.99175
 H -1.41821 1.53976 0.68308
 H 1.51623 0.64871 0.94541
 H -1.08456 1.34647 -0.94060
 H 2.09023 0.46375 -0.61724
 H -2.56646 1.07898 -0.31556
 H 2.74786 -0.44446 0.47521
13
bifur_IRC_Distances_noMW_output/new_data/bifur_traj3_Distances point 292
C -1.26513 -0.44701 0.18129
 C 0.85984 -1.00766 -0.21473
 C -0.31996 -1.14906 0.20851
 C -1.60159 0.96765 -0.12434
 C 1.86349 -0.02182 0.18020
 F -2.19645 -1.04730 0.53887
 F 1.37403 -1.92842 -0.99993
 H -1.42657 1.54147 0.68595
 H 1.50784 0.64913 0.94694
 H -1.07639 1.34473 -0.94193
 H 2.09937 0.46368 -0.61901
 H -2.56700 1.07849 -0.31984
 H 2.74853 -0.44387 0.47801
13
bifur_IRC_Distances_noMW_output/new_data/bifur_traj3_Distances point 293
C -1.26495 -0.44679 0.18362
 C 0.85950 -1.00797 -0.21733
 C -0.32001 -1.14906 0.20617
 C -1.60171 0.96757 -0.12452
 C 1.86373 -0.02167 0.18027
 F -2.19567 -1.04652 0.54820
 F 1.37280 -1.92951 -1.00634
 H -1.43326 1.54284 0.68830
 H 1.50113 0.64945 0.94817
 H -1.06985 1.34334 -0.94305
 H 2.10668 0.46363 -0.62052
 H -2.56743 1.07809 -0.32317
 H 2.74906 -0.44340 0.48019
13
bifur_IRC_Distances_noMW_output/new_data/bifur_traj3_Distances point 294
C -1.26480 -0.44662 0.18535
 C 0.85924 -1.00820 -0.21926
 C -0.32005 -1.14906 0.20445
 C -1.60181 0.96751 -0.12465
 C 1.86390 -0.02156 0.18031
 F -2.19508 -1.04593 0.55513
 F 1.37188 -1.93033 -1.01110
 H -1.43830 1.54387 0.69010
 H 1.49607 0.64970 0.94911
 H -1.06493 1.34230 -0.94390
 H 2.11218 0.46359 -0.62171
 H -2.56775 1.07779 -0.32562
 H 2.74945 -0.44304 0.48180
13
bifur_IRC_Distances_noMW_output/new_data/bifur_traj3_Distances point 295
C -1.26471 -0.44651 0.18653
 C 0.85906 -1.00836 -0.22057
 C -0.32008 -1.14907 0.20329
 C -1.60187 0.96747 -0.12473
 C 1.86402 -0.02149 0.18033
 F -2.19468 -1.04553 0.55983
 F 1.37125 -1.93090 -1.01433
 H -1.44175 1.54457 0.69135
 H 1.49259 0.64986 0.94976
 H -1.06155 1.34159 -0.94450
 H 2.11595 0.46357 -0.62255
 H -2.56797 1.07759 -0.32728
 H 2.74972 -0.44280 0.48288
13
bifur_IRC_Distances_noMW_output/new_data/bifur_traj3_Distances point 296
C -1.26465 -0.44645 0.18718
 C 0.85897 -1.00845 -0.22129
 C -0.32009 -1.14907 0.20265
 C -1.60191 0.96745 -0.12477
 C 1.86409 -0.02145 0.18033
 F -2.19445 -1.04530 0.56241
 F 1.37091 -1.93121 -1.01610
 H -1.44366 1.54496 0.69204
 H 1.49068 0.64995 0.95011
 H -1.05969 1.34120 -0.94484
 H 2.11803 0.46355 -0.62301
 H -2.56809 1.07748 -0.32819
 H 2.74987 -0.44267 0.48348
13
bifur_IRC_Distances_noMW_output/new_data/bifur_traj3_Distances point 297
C -1.26465 -0.44644 0.18728
 C 0.85895 -1.00846 -0.22140
 C -0.32010 -1.14907 0.20256
 C -1.60191 0.96745 -0.12478
 C 1.86410 -0.02144 0.18033
 F -2.19442 -1.04527 0.56281
 F 1.37085 -1.93125 -1.01638
 H -1.44395 1.54502 0.69215
 H 1.49038 0.64996 0.95017
 H -1.05940 1.34114 -0.94489
 H 2.11835 0.46355 -0.62309
 H -2.56811 1.07746 -0.32833
 H 2.74989 -0.44265 0.48357
13
bifur_IRC_Distances_noMW_output/new_data/bifur_traj3_Distances point 298
C -1.26465 -0.44644 0.18728
 C 0.85895 -1.00846 -0.22140
 C -0.32010 -1.14907 0.20256
 C -1.60191 0.96745 -0.12478
 C 1.86410 -0.02144 0.18033
 F -2.19442 -1.04527 0.56281
 F 1.37085 -1.93125 -1.01638
 H -1.44395 1.54502 0.69215
 H 1.49038 0.64996 0.95017
 H -1.05940 1.34114 -0.94489
 H 2.11835 0.46355 -0.62309
 H -2.56811 1.07746 -0.32833
 H 2.74989 -0.44265 0.48357
13
bifur_IRC_Distances_noMW_output/new_data/bifur_traj3_Distances point 299
C -1.26478 -0.44659 0.18568
 C 0.85919 -1.00825 -0.21963
 C -0.32006 -1.14906 0.20412
 C -1.60183 0.96750 -0.12467
 C 1.86394 -0.02154 0.18031
 F -2.19497 -1.04582 0.55647
 F 1.37170 -1.93049 -1.01202
 H -1.43928 1.54407 0.69045
 H 1.49508 0.64974 0.94929
 H -1.06397 1.34210 -0.94407
 H 2.11325 0.46358 -0.62194
 H -2.56781 1.07774 -0.32609
 H 2.74953 -0.44297 0.48211
13
bifur_IRC_Distances_noMW_output/new_data/bifur_traj3_Distances point 300
C -1.26491 -0.44675 0.18401
 C 0.85944 -1.00802 -0.21777
 C -0.32002 -1.14906 0.20577
 C -1.60174 0.96756 -0.12455
 C 1.86377 -0.02165 0.18028
 F -2.19554 -1.04639 0.54978
 F 1.37259 -1.92970 -1.00743
 H -1.43441 1.54307 0.68871
 H 1.49998 0.64951 0.94839
 H -1.06873 1.34310 -0.94324
 H 2.10793 0.46362 -0.62079
 H -2.56750 1.07803 -0.32373
 H 2.74915 -0.44332 0.48056
13
bifur_IRC_Distances_noMW_output/new_data/bifur_traj3_Distances point 301
C -1.26508 -0.44695 0.18190
 C 0.85975 -1.00774 -0.21541
 C -0.31997 -1.14906 0.20789
 C -1.60162 0.96763 -0.12439
 C 1.86355 -0.02178 0.18022
 F -2.19625 -1.04710 0.54131
 F 1.37370 -1.92870 -1.00160
 H -1.42831 1.54183 0.68656
 H 1.50610 0.64921 0.94726
 H -1.07469 1.34437 -0.94222
 H 2.10127 0.46367 -0.61940
 H -2.56711 1.07839 -0.32071
 H 2.74867 -0.44374 0.47858
13
bifur_IRC_Distances_noMW_output/new_data/bifur_traj3_Distances point 302
C -1.26528 -0.44718 0.17950
 C 0.86010 -1.00742 -0.21271
 C -0.31992 -1.14907 0.21035
 C -1.60149 0.96771 -0.12418
 C 1.86330 -0.02193 0.18013
 F -2.19705 -1.04790 0.53163
 F 1.37497 -1.92758 -0.99495
 H -1.42146 1.54043 0.68419
 H 1.51297 0.64887 0.94600
 H -1.08138 1.34579 -0.94111
 H 2.09379 0.46372 -0.61792
 H -2.56667 1.07879 -0.31724
 H 2.74812 -0.44423 0.47631
13
bifur_IRC_Distances_noMW_output/new_data/bifur_traj3_Distances point 303
C -1.26548 -0.44742 0.17694
 C 0.86047 -1.00709 -0.20981
 C -0.31987 -1.14907 0.21301
 C -1.60135 0.96779 -0.12394
 C 1.86304 -0.02210 0.18001
 F -2.19790 -1.04874 0.52124
 F 1.37632 -1.92639 -0.98782
 H -1.41426 1.53895 0.68175
 H 1.52019 0.64851 0.94470
 H -1.08841 1.34729 -0.93998
 H 2.08591 0.46379 -0.61646
 H -2.56620 1.07922 -0.31349
 H 2.74754 -0.44474 0.47385
13
bifur_IRC_Distances_noMW_output/new_data/bifur_traj3_Distances point 304
C -1.26568 -0.44766 0.17434
 C 0.86085 -1.00676 -0.20685
 C -0.31983 -1.14908 0.21577
 C -1.60121 0.96787 -0.12367
 C 1.86277 -0.02226 0.17984
 F -2.19874 -1.04959 0.51063
 F 1.37768 -1.92520 -0.98053
 H -1.40704 1.53747 0.67938
 H 1.52742 0.64813 0.94341
 H -1.09546 1.34881 -0.93891
 H 2.07802 0.46386 -0.61510
 H -2.56573 1.07965 -0.30962
 H 2.74696 -0.44525 0.47131
13
bifur_IRC_Distances_noMW_output/new_data/bifur_traj3_Distances point 305
C -1.26587 -0.44788 0.17183
 C 0.86121 -1.00644 -0.20398
 C -0.31979 -1.14910 0.21848
 C -1.60107 0.96796 -0.12339
 C 1.86251 -0.02241 0.17966
 F -2.19954 -1.05039 0.50032
 F 1.37898 -1.92406 -0.97344
 H -1.40017 1.53605 0.67720
 H 1.53429 0.64777 0.94221
 H -1.10215 1.35026 -0.93793
 H 2.07051 0.46393 -0.61393
 H -2.56528 1.08005 -0.30584
 H 2.74639 -0.44574 0.46883
13
bifur_IRC_Distances_noMW_output/new_data/bifur_traj3_Distances point 306
C -1.26605 -0.44808 0.16957
 C 0.86153 -1.00616 -0.20139
 C -0.31976 -1.14911 0.22095
 C -1.60095 0.96803 -0.12311
 C 1.86227 -0.02255 0.17946
 F -2.20026 -1.05109 0.49101
 F 1.38015 -1.92304 -0.96704
 H -1.39409 1.53480 0.67532
 H 1.54036 0.64744 0.94116
 H -1.10808 1.35155 -0.93711
 H 2.06386 0.46400 -0.61300
 H -2.56488 1.08041 -0.30240
 H 2.74588 -0.44618 0.46656
13
bifur_IRC_Distances_noMW_output/new_data/bifur_traj3_Distances point 307
C -1.26619 -0.44825 0.16767
 C 0.86180 -1.00592 -0.19918
 C -0.31974 -1.14912 0.22308
 C -1.60085 0.96809 -0.12286
 C 1.86208 -0.02267 0.17927
 F -2.20085 -1.05169 0.48309
 F 1.38113 -1.92219 -0.96159
 H -1.38902 1.53375 0.67381
 H 1.54543 0.64715 0.94030
 H -1.11302 1.35263 -0.93646
 H 2.05831 0.46406 -0.61229
 H -2.56454 1.08071 -0.29946
 H 2.74545 -0.44654 0.46463
13
bifur_IRC_Distances_noMW_output/new_data/bifur_traj3_Distances point 308
C -1.26631 -0.44839 0.16605
 C 0.86202 -1.00572 -0.19730
 C -0.31972 -1.14914 0.22490
 C -1.60076 0.96814 -0.12263
 C 1.86191 -0.02277 0.17910
 F -2.20135 -1.05218 0.47636
 F 1.38196 -1.92147 -0.95695
 H -1.38477 1.53286 0.67258
 H 1.54966 0.64691 0.93959
 H -1.11715 1.35354 -0.93594
 H 2.05367 0.46411 -0.61177
 H -2.56426 1.08096 -0.29695
 H 2.74509 -0.44685 0.46297
13
bifur_IRC_Distances_noMW_output/new_data/bifur_traj3_Distances point 309
C -1.26631 -0.44839 0.16605
 C 0.86202 -1.00572 -0.19730
 C -0.31972 -1.14914 0.22490
 C -1.60076 0.96814 -0.12263
 C 1.86191 -0.02277 0.17910
 F -2.20135 -1.05218 0.47636
 F 1.38196 -1.92147 -0.95695
 H -1.38477 1.53286 0.67258
 H 1.54967 0.64691 0.93959
 H -1.11715 1.35354 -0.93594
 H 2.05367 0.46411 -0.61176
 H -2.56426 1.08096 -0.29695
 H 2.74509 -0.44685 0.46297
13
bifur_IRC_Distances_noMW_output/new_data/bifur_traj3_Distances point 310
C -1.26651 -0.44863 0.16329
 C 0.86240 -1.00539 -0.19408
 C -0.31969 -1.14917 0.22805
 C -1.60061 0.96823 -0.12223
 C 1.86162 -0.02294 0.17877
 F -2.20218 -1.05302 0.46479
 F 1.38337 -1.92026 -0.94898
 H -1.37762 1.53137 0.67060
 H 1.55679 0.64649 0.93842
 H -1.12411 1.35507 -0.93513
 H 2.04584 0.46421 -0.61101
 H -2.56378 1.08139 -0.29261
 H 2.74447 -0.44737 0.46011
13
bifur_IRC_Distances_noMW_output/new_data/bifur_traj3_Distances point 311
C -1.26660 -0.44874 0.16209
 C 0.86257 -1.00524 -0.19266
 C -0.31968 -1.14918 0.22945
 C -1.60054 0.96827 -0.12204
 C 1.86150 -0.02301 0.17861
 F -2.20254 -1.05338 0.45971
 F 1.38398 -1.91973 -0.94547
 H -1.37454 1.53073 0.66978
 H 1.55986 0.64631 0.93792
 H -1.12710 1.35574 -0.93480
 H 2.04247 0.46425 -0.61074
 H -2.56357 1.08157 -0.29069
 H 2.74421 -0.44760 0.45884
13
bifur_IRC_Distances_noMW_output/new_data/bifur_traj3_Distances point 312
C -1.26667 -0.44882 0.16108
 C 0.86270 -1.00512 -0.19148
 C -0.31968 -1.14919 0.23062
 C -1.60049 0.96830 -0.12188
 C 1.86139 -0.02308 0.17847
 F -2.20284 -1.05367 0.45546
 F 1.38449 -1.91929 -0.94253
 H -1.37199 1.53020 0.66913
 H 1.56240 0.64616 0.93752
 H -1.12958 1.35630 -0.93454
 H 2.03968 0.46429 -0.61054
 H -2.56340 1.08172 -0.28909
 H 2.74398 -0.44778 0.45778
13
bifur_IRC_Distances_noMW_output/new_data/bifur_traj3_Distances point 313
C -1.26671 -0.44888 0.16042
 C 0.86279 -1.00505 -0.19069
 C -0.31967 -1.14920 0.23139
 C -1.60045 0.96832 -0.12177
 C 1.86133 -0.02312 0.17838
 F -2.20303 -1.05387 0.45265
 F 1.38482 -1.91900 -0.94059
 H -1.37032 1.52985 0.66870
 H 1.56406 0.64606 0.93726
 H -1.13120 1.35666 -0.93438
 H 2.03785 0.46431 -0.61042
 H -2.56328 1.08182 -0.28802
 H 2.74384 -0.44791 0.45707
13
bifur_IRC_Distances_noMW_output/new_data/bifur_traj3_Distances point 314
C -1.26673 -0.44889 0.16022
 C 0.86282 -1.00502 -0.19045
 C -0.31967 -1.14920 0.23163
 C -1.60044 0.96833 -0.12173
 C 1.86130 -0.02313 0.17835
 F -2.20309 -1.05393 0.45180
 F 1.38492 -1.91892 -0.94000
 H -1.36981 1.52974 0.66857
 H 1.56456 0.64602 0.93718
 H -1.13170 1.35677 -0.93433
 H 2.03729 0.46432 -0.61039
 H -2.56325 1.08185 -0.28770
 H 2.74379 -0.44794 0.45686
13
bifur_IRC_Distances_noMW_output/new_data/bifur_traj3_Distances point 315
C -1.26671 -0.44887 0.16047
 C 0.86279 -1.00505 -0.19075
 C -0.31967 -1.14920 0.23134
 C -1.60046 0.96832 -0.12177
 C 1.86133 -0.02311 0.17839
 F -2.20302 -1.05385 0.45286
 F 1.38480 -1.91903 -0.94074
 H -1.37044 1.52987 0.66873
 H 1.56394 0.64606 0.93728
 H -1.13108 1.35663 -0.93439
 H 2.03798 0.46431 -0.61043
 H -2.56329 1.08181 -0.28810
 H 2.74385 -0.44790 0.45712
13
bifur_IRC_Distances_noMW_output/new_data/bifur_traj3_Distances point 316
C -1.26667 -0.44882 0.16105
 C 0.86271 -1.00512 -0.19144
 C -0.31968 -1.14919 0.23066
 C -1.60049 0.96830 -0.12187
 C 1.86139 -0.02308 0.17847
 F -2.20285 -1.05368 0.45531
 F 1.38450 -1.91928 -0.94243
 H -1.37190 1.53018 0.66910
 H 1.56248 0.64615 0.93750
 H -1.12967 1.35631 -0.93454
 H 2.03958 0.46429 -0.61053
 H -2.56339 1.08173 -0.28903
 H 2.74398 -0.44779 0.45774
13
bifur_IRC_Distances_noMW_output/new_data/bifur_traj3_Distances point 317
C -1.26661 -0.44876 0.16182
 C 0.86260 -1.00521 -0.19235
 C -0.31968 -1.14918 0.22975
 C -1.60053 0.96828 -0.12200
 C 1.86147 -0.02303 0.17858
 F -2.20262 -1.05345 0.45860
 F 1.38411 -1.91961 -0.94470
 H -1.37387 1.53059 0.66961
 H 1.56053 0.64627 0.93782
 H -1.12776 1.35589 -0.93473
 H 2.04173 0.46426 -0.61068
 H -2.56352 1.08161 -0.29027
 H 2.74415 -0.44765 0.45856
13
bifur_IRC_Distances_noMW_output/new_data/bifur_traj3_Distances point 318
C -1.26655 -0.44868 0.16273
 C 0.86248 -1.00532 -0.19341
 C -0.31969 -1.14917 0.22871
 C -1.60058 0.96825 -0.12214
 C 1.86156 -0.02298 0.17870
 F -2.20235 -1.05319 0.46240
 F 1.38365 -1.92001 -0.94733
 H -1.37617 1.53107 0.67021
 H 1.55824 0.64641 0.93818
 H -1.12552 1.35539 -0.93497
 H 2.04425 0.46423 -0.61088
 H -2.56368 1.08147 -0.29171
 H 2.74435 -0.44748 0.45951
13
bifur_IRC_Distances_noMW_output/new_data/bifur_traj3_Distances point 319
C -1.26648 -0.44859 0.16375
 C 0.86234 -1.00544 -0.19462
 C -0.31970 -1.14916 0.22752
 C -1.60063 0.96822 -0.12230
 C 1.86167 -0.02291 0.17883
 F -2.20204 -1.05288 0.46672
 F 1.38313 -1.92046 -0.95031
 H -1.37880 1.53162 0.67092
 H 1.55562 0.64656 0.93861
 H -1.12296 1.35482 -0.93526
 H 2.04713 0.46419 -0.61112
 H -2.56386 1.08132 -0.29334
 H 2.74458 -0.44729 0.46059
13
bifur_IRC_Distances_noMW_output/new_data/bifur_traj3_Distances point 320
C -1.26648 -0.44859 0.16375
 C 0.86234 -1.00544 -0.19462
 C -0.31970 -1.14916 0.22752
 C -1.60063 0.96822 -0.12230
 C 1.86167 -0.02291 0.17883
 F -2.20204 -1.05288 0.46672
 F 1.38313 -1.92046 -0.95031
 H -1.37880 1.53162 0.67092
 H 1.55562 0.64656 0.93861
 H -1.12296 1.35482 -0.93526
 H 2.04713 0.46419 -0.61112
 H -2.56386 1.08132 -0.29334
 H 2.74458 -0.44729 0.46058
13
bifur_IRC_Distances_noMW_output/new_data/bifur_traj3_Distances point 321
C -1.26628 -0.44836 0.16639
 C 0.86197 -1.00576 -0.19770
 C -0.31972 -1.14914 0.22451
 C -1.60078 0.96813 -0.12268
 C 1.86194 -0.02275 0.17914
 F -2.20124 -1.05208 0.47777
 F 1.38179 -1.92162 -0.95793
 H -1.38566 1.53305 0.67284
 H 1.54878 0.64696 0.93974
 H -1.11629 1.35334 -0.93605
 H 2.05464 0.46410 -0.61187
 H -2.56432 1.08091 -0.29748
 H 2.74517 -0.44679 0.46332
13
bifur_IRC_Distances_noMW_output/new_data/bifur_traj3_Distances point 322
C -1.26616 -0.44821 0.16811
 C 0.86173 -1.00598 -0.19969
 C -0.31974 -1.14912 0.22258
 C -1.60087 0.96808 -0.12292
 C 1.86212 -0.02264 0.17932
 F -2.20071 -1.05155 0.48494
 F 1.38090 -1.92238 -0.96286
 H -1.39020 1.53399 0.67416
 H 1.54425 0.64722 0.94050
 H -1.11187 1.35238 -0.93661
 H 2.05960 0.46404 -0.61245
 H -2.56462 1.08064 -0.30015
 H 2.74555 -0.44646 0.46508
13
bifur_IRC_Distances_noMW_output/new_data/bifur_traj3_Distances point 323
C -1.26601 -0.44804 0.17011
 C 0.86145 -1.00622 -0.20201
 C -0.31977 -1.14911 0.22036
 C -1.60098 0.96801 -0.12318
 C 1.86233 -0.02252 0.17951
 F -2.20009 -1.05093 0.49324
 F 1.37987 -1.92328 -0.96857
 H -1.39554 1.53510 0.67576
 H 1.53892 0.64752 0.94141
 H -1.10667 1.35124 -0.93730
 H 2.06545 0.46398 -0.61321
 H -2.56497 1.08033 -0.30323
 H 2.74600 -0.44607 0.46711
13
bifur_IRC_Distances_noMW_output/new_data/bifur_traj3_Distances point 324
C -1.26583 -0.44783 0.17238
 C 0.86113 -1.00651 -0.20461
 C -0.31980 -1.14909 0.21788
 C -1.60110 0.96794 -0.12345
 C 1.86256 -0.02238 0.17970
 F -2.19937 -1.05021 0.50259
 F 1.37870 -1.92431 -0.97500
 H -1.40167 1.53636 0.67767
 H 1.53279 0.64785 0.94247
 H -1.10069 1.34994 -0.93814
 H 2.07215 0.46391 -0.61418
 H -2.56538 1.07996 -0.30668
 H 2.74651 -0.44563 0.46938
13
bifur_IRC_Distances_noMW_output/new_data/bifur_traj3_Distances point 325
C -1.26564 -0.44760 0.17490
 C 0.86077 -1.00683 -0.20750
 C -0.31984 -1.14908 0.21517
 C -1.60124 0.96786 -0.12373
 C 1.86283 -0.02222 0.17988
 F -2.19856 -1.04940 0.51294
 F 1.37738 -1.92546 -0.98211
 H -1.40859 1.53779 0.67989
 H 1.52586 0.64822 0.94369
 H -1.09394 1.34848 -0.93913
 H 2.07972 0.46384 -0.61538
 H -2.56583 1.07955 -0.31046
 H 2.74708 -0.44514 0.47186
13
bifur_IRC_Distances_noMW_output/new_data/bifur_traj3_Distances point 326
C -1.26542 -0.44735 0.17769
 C 0.86037 -1.00719 -0.21066
 C -0.31989 -1.14907 0.21223
 C -1.60139 0.96777 -0.12401
 C 1.86311 -0.02205 0.18005
 F -2.19765 -1.04850 0.52429
 F 1.37592 -1.92674 -0.98991
 H -1.41636 1.53938 0.68246
 H 1.51809 0.64862 0.94508
 H -1.08636 1.34685 -0.94031
 H 2.08821 0.46377 -0.61687
 H -2.56634 1.07909 -0.31459
 H 2.74771 -0.44459 0.47457
13
bifur_IRC_Distances_noMW_output/new_data/bifur_traj3_Distances point 327
C -1.26518 -0.44706 0.18076
 C 0.85992 -1.00759 -0.21412
 C -0.31995 -1.14906 0.20906
 C -1.60156 0.96766 -0.12429
 C 1.86343 -0.02186 0.18018
 F -2.19663 -1.04748 0.53671
 F 1.37431 -1.92817 -0.99844
 H -1.42504 1.54116 0.68542
 H 1.50938 0.64905 0.94666
 H -1.07788 1.34505 -0.94168
 H 2.09770 0.46369 -0.61868
 H -2.56690 1.07858 -0.31906
 H 2.74841 -0.44398 0.47750
13
bifur_IRC_Distances_noMW_output/new_data/bifur_traj3_Distances point 328
C -1.26491 -0.44675 0.18408
 C 0.85943 -1.00803 -0.21785
 C -0.32002 -1.14906 0.20570
 C -1.60174 0.96756 -0.12456
 C 1.86377 -0.02164 0.18028
 F -2.19551 -1.04636 0.55006
 F 1.37255 -1.92973 -1.00762
 H -1.43461 1.54311 0.68878
 H 1.49978 0.64952 0.94842
 H -1.06854 1.34306 -0.94327
 H 2.10815 0.46362 -0.62084
 H -2.56751 1.07801 -0.32383
 H 2.74916 -0.44330 0.48062
13
bifur_IRC_Distances_noMW_output/new_data/bifur_traj3_Distances point 329
C -1.26462 -0.44641 0.18755
 C 0.85891 -1.00850 -0.22170
 C -0.32010 -1.14907 0.20229
 C -1.60193 0.96744 -0.12479
 C 1.86413 -0.02142 0.18034
 F -2.19432 -1.04517 0.56389
 F 1.37071 -1.93138 -1.01712
 H -1.44476 1.54518 0.69244
 H 1.48957 0.65000 0.95032
 H -1.05861 1.34097 -0.94503
 H 2.11923 0.46355 -0.62329
 H -2.56816 1.07741 -0.32871
 H 2.74995 -0.44259 0.48382
13
bifur_IRC_Distances_noMW_output/new_data/bifur_traj3_Distances point 330
C -1.26434 -0.44607 0.19101
 C 0.85839 -1.00897 -0.22551
 C -0.32019 -1.14908 0.19899
 C -1.60211 0.96733 -0.12499
 C 1.86448 -0.02120 0.18034
 F -2.19312 -1.04397 0.57754
 F 1.36887 -1.93305 -1.02651
 H -1.45501 1.54727 0.69622
 H 1.47925 0.65047 0.95225
 H -1.04857 1.33887 -0.94687
 H 2.13042 0.46348 -0.62592
 H -2.56880 1.07680 -0.33348
 H 2.75073 -0.44187 0.48693
13
bifur_IRC_Distances_noMW_output/new_data/bifur_traj3_Distances point 331
C -1.26434 -0.44607 0.19101
 C 0.85839 -1.00897 -0.22551
 C -0.32019 -1.14908 0.19899
 C -1.60211 0.96733 -0.12499
 C 1.86448 -0.02120 0.18034
 F -2.19312 -1.04397 0.57754
 F 1.36887 -1.93305 -1.02651
 H -1.45501 1.54727 0.69622
 H 1.47925 0.65047 0.95225
 H -1.04857 1.33887 -0.94687
 H 2.13042 0.46348 -0.62592
 H -2.56880 1.07680 -0.33348
 H 2.75073 -0.44187 0.48693
13
bifur_IRC_Distances_noMW_output/new_data/bifur_traj3_Distances point 332
C -1.26380 -0.44544 0.19734
 C 0.85744 -1.00986 -0.23242
 C -0.32037 -1.14911 0.19315
 C -1.60245 0.96712 -0.12526
 C 1.86512 -0.02079 0.18023
 F -2.19088 -1.04171 0.60231
 F 1.36548 -1.93615 -1.04358
 H -1.47421 1.55117 0.70349
 H 1.45989 0.65132 0.95592
 H -1.02977 1.33495 -0.95047
 H 2.15137 0.46338 -0.63120
 H -2.56999 1.07566 -0.34199
 H 2.75216 -0.44054 0.49248
13
bifur_IRC_Distances_noMW_output/new_data/bifur_traj3_Distances point 333
C -1.26356 -0.44516 0.20009
 C 0.85702 -1.01025 -0.23539
 C -0.32045 -1.14912 0.19070
 C -1.60260 0.96702 -0.12535
 C 1.86539 -0.02062 0.18013
 F -2.18989 -1.04070 0.61295
 F 1.36401 -1.93752 -1.05093
 H -1.48270 1.55289 0.70677
 H 1.45132 0.65168 0.95755
 H -1.02145 1.33323 -0.95212
 H 2.16062 0.46335 -0.63365
 H -2.57050 1.07515 -0.34559
 H 2.75277 -0.43995 0.49483
13
bifur_IRC_Distances_noMW_output/new_data/bifur_traj3_Distances point 334
C -1.26334 -0.44491 0.20254
 C 0.85664 -1.01060 -0.23802
 C -0.32052 -1.14914 0.18857
 C -1.60273 0.96694 -0.12540
 C 1.86564 -0.02046 0.18003
 F -2.18900 -1.03980 0.62236
 F 1.36270 -1.93874 -1.05743
 H -1.49031 1.55443 0.70973
 H 1.44363 0.65200 0.95902
 H -1.01399 1.33169 -0.95361
 H 2.16892 0.46332 -0.63592
 H -2.57096 1.07470 -0.34875
 H 2.75332 -0.43942 0.49689
13
bifur_IRC_Distances_noMW_output/new_data/bifur_traj3_Distances point 335
C -1.26315 -0.44469 0.20468
 C 0.85631 -1.01092 -0.24031
 C -0.32059 -1.14916 0.18674
 C -1.60284 0.96687 -0.12544
 C 1.86585 -0.02032 0.17992
 F -2.18821 -1.03900 0.63057
 F 1.36155 -1.93982 -1.06311
 H -1.49703 1.55579 0.71237
 H 1.43683 0.65227 0.96031
 H -1.00739 1.33033 -0.95495
 H 2.17625 0.46330 -0.63795
 H -2.57136 1.07430 -0.35149
 H 2.75379 -0.43895 0.49867
13
bifur_IRC_Distances_noMW_output/new_data/bifur_traj3_Distances point 336
C -1.26299 -0.44449 0.20652
 C 0.85603 -1.01119 -0.24227
 C -0.32065 -1.14918 0.18519
 C -1.60293 0.96681 -0.12546
 C 1.86603 -0.02020 0.17981
 F -2.18753 -1.03831 0.63758
 F 1.36057 -1.94076 -1.06797
 H -1.50284 1.55696 0.71466
 H 1.43095 0.65250 0.96144
 H -1.00169 1.32916 -0.95612
 H 2.18258 0.46328 -0.63975
 H -2.57171 1.07395 -0.35380
 H 2.75420 -0.43855 0.50017
13
bifur_IRC_Distances_noMW_output/new_data/bifur_traj3_Distances point 337
C -1.26286 -0.44434 0.20802
 C 0.85580 -1.01141 -0.24386
 C -0.32070 -1.14919 0.18394
 C -1.60301 0.96676 -0.12547
 C 1.86617 -0.02010 0.17972
 F -2.18698 -1.03774 0.64329
 F 1.35976 -1.94152 -1.07192
 H -1.50760 1.55793 0.71654
 H 1.42612 0.65269 0.96236
 H -0.99702 1.32820 -0.95709
 H 2.18777 0.46327 -0.64123
 H -2.57199 1.07366 -0.35568
 H 2.75453 -0.43822 0.50139
13
bifur_IRC_Distances_noMW_output/new_data/bifur_traj3_Distances point 338
C -1.26276 -0.44422 0.20912
 C 0.85563 -1.01157 -0.24503
 C -0.32074 -1.14920 0.18304
 C -1.60307 0.96672 -0.12548
 C 1.86628 -0.02003 0.17965
 F -2.18657 -1.03732 0.64746
 F 1.35917 -1.94209 -1.07481
 H -1.51111 1.55864 0.71794
 H 1.42257 0.65283 0.96304
 H -0.99357 1.32750 -0.95781
 H 2.19159 0.46326 -0.64234
 H -2.57220 1.07345 -0.35705
 H 2.75477 -0.43798 0.50228
13
bifur_IRC_Distances_noMW_output/new_data/bifur_traj3_Distances point 339
C -1.26270 -0.44415 0.20977
 C 0.85553 -1.01167 -0.24571
 C -0.32076 -1.14921 0.18251
 C -1.60310 0.96670 -0.12548
 C 1.86634 -0.01998 0.17960
 F -2.18633 -1.03707 0.64991
 F 1.35883 -1.94242 -1.07651
 H -1.51318 1.55906 0.71876
 H 1.42047 0.65291 0.96344
 H -0.99154 1.32708 -0.95823
 H 2.19384 0.46325 -0.64300
 H -2.57232 1.07333 -0.35785
 H 2.75492 -0.43783 0.50280
13
bifur_IRC_Distances_noMW_output/new_data/bifur_traj3_Distances point 340
C -1.26268 -0.44413 0.20993
 C 0.85551 -1.01169 -0.24589
 C -0.32077 -1.14921 0.18237
 C -1.60311 0.96669 -0.12548
 C 1.86636 -0.01997 0.17959
 F -2.18627 -1.03701 0.65054
 F 1.35874 -1.94250 -1.07695
 H -1.51372 1.55916 0.71897
 H 1.41993 0.65293 0.96354
 H -0.99102 1.32697 -0.95834
 H 2.19442 0.46325 -0.64317
 H -2.57235 1.07329 -0.35805
 H 2.75495 -0.43780 0.50293
13
bifur_IRC_Distances_noMW_output/new_data/bifur_traj3_Distances point 341
C -1.26271 -0.44417 0.20961
 C 0.85556 -1.01164 -0.24555
 C -0.32076 -1.14921 0.18263
 C -1.60309 0.96670 -0.12548
 C 1.86633 -0.01999 0.17961
 F -2.18639 -1.03713 0.64933
 F 1.35891 -1.94234 -1.07611
 H -1.51269 1.55896 0.71857
 H 1.42097 0.65289 0.96334
 H -0.99202 1.32718 -0.95813
 H 2.19331 0.46325 -0.64284
 H -2.57229 1.07336 -0.35766
 H 2.75488 -0.43787 0.50268
13
bifur_IRC_Distances_noMW_output/new_data/bifur_traj3_Distances point 342
C -1.26271 -0.44417 0.20961
 C 0.85556 -1.01164 -0.24555
 C -0.32076 -1.14921 0.18263
 C -1.60309 0.96670 -0.12548
 C 1.86633 -0.01999 0.17961
 F -2.18639 -1.03713 0.64933
 F 1.35891 -1.94234 -1.07611
 H -1.51269 1.55896 0.71857
 H 1.42097 0.65289 0.96334
 H -0.99202 1.32718 -0.95813
 H 2.19331 0.46325 -0.64284
 H -2.57229 1.07336 -0.35766
 H 2.75488 -0.43787 0.50268
13
bifur_IRC_Distances_noMW_output/new_data/bifur_traj3_Distances point 343
C -1.26289 -0.44438 0.20761
 C 0.85586 -1.01135 -0.24343
 C -0.32069 -1.14919 0.18428
 C -1.60299 0.96677 -0.12547
 C 1.86613 -0.02013 0.17975
 F -2.18713 -1.03789 0.64172
 F 1.35998 -1.94131 -1.07083
 H -1.50629 1.55766 0.71602
 H 1.42745 0.65264 0.96210
 H -0.99830 1.32847 -0.95682
 H 2.18634 0.46327 -0.64082
 H -2.57191 1.07374 -0.35517
 H 2.75444 -0.43831 0.50106
13
bifur_IRC_Distances_noMW_output/new_data/bifur_traj3_Distances point 344
C -1.26303 -0.44454 0.20605
 C 0.85610 -1.01112 -0.24177
 C -0.32064 -1.14917 0.18558
 C -1.60291 0.96682 -0.12545
 C 1.86598 -0.02023 0.17984
 F -2.18771 -1.03848 0.63579
 F 1.36082 -1.94052 -1.06672
 H -1.50135 1.55666 0.71407
 H 1.43246 0.65244 0.96115
 H -1.00316 1.32946 -0.95582
 H 2.18095 0.46328 -0.63928
 H -2.57162 1.07404 -0.35321
 H 2.75410 -0.43865 0.49979
13
bifur_IRC_Distances_noMW_output/new_data/bifur_traj3_Distances point 345
C -1.26319 -0.44473 0.20425
 C 0.85638 -1.01085 -0.23985
 C -0.32058 -1.14916 0.18710
 C -1.60282 0.96688 -0.12543
 C 1.86580 -0.02035 0.17994
 F -2.18837 -1.03916 0.62894
 F 1.36178 -1.93961 -1.06198
 H -1.49569 1.55552 0.71184
 H 1.43819 0.65222 0.96005
 H -1.00871 1.33060 -0.95468
 H 2.17478 0.46330 -0.63754
 H -2.57128 1.07438 -0.35094
 H 2.75370 -0.43905 0.49831
13
bifur_IRC_Distances_noMW_output/new_data/bifur_traj3_Distances point 346
C -1.26336 -0.44493 0.20230
 C 0.85668 -1.01057 -0.23777
 C -0.32052 -1.14914 0.18877
 C -1.60271 0.96695 -0.12540
 C 1.86561 -0.02047 0.18004
 F -2.18908 -1.03988 0.62147
 F 1.36282 -1.93862 -1.05681
 H -1.48958 1.55428 0.70944
 H 1.44437 0.65197 0.95887
 H -1.01470 1.33184 -0.95347
 H 2.16812 0.46332 -0.63570
 H -2.57092 1.07474 -0.34845
 H 2.75327 -0.43947 0.49669
13
bifur_IRC_Distances_noMW_output/new_data/bifur_traj3_Distances point 347
C -1.26354 -0.44515 0.20023
 C 0.85700 -1.01027 -0.23554
 C -0.32045 -1.14912 0.19058
 C -1.60260 0.96702 -0.12535
 C 1.86541 -0.02061 0.18013
 F -2.18983 -1.04065 0.61350
 F 1.36393 -1.93759 -1.05130
 H -1.48313 1.55297 0.70693
 H 1.45088 0.65170 0.95763
 H -1.02102 1.33314 -0.95220
 H 2.16110 0.46334 -0.63378
 H -2.57053 1.07513 -0.34578
 H 2.75280 -0.43992 0.49495
13
bifur_IRC_Distances_noMW_output/new_data/bifur_traj3_Distances point 348
C -1.26373 -0.44537 0.19807
 C 0.85733 -1.00996 -0.23320
 C -0.32039 -1.14911 0.19250
 C -1.60249 0.96709 -0.12529
 C 1.86519 -0.02075 0.18021
 F -2.19062 -1.04144 0.60511
 F 1.36509 -1.93651 -1.04552
 H -1.47644 1.55162 0.70435
 H 1.45764 0.65141 0.95635
 H -1.02759 1.33450 -0.95090
 H 2.15380 0.46337 -0.63183
 H -2.57012 1.07553 -0.34294
 H 2.75232 -0.44038 0.49311
13
bifur_IRC_Distances_noMW_output/new_data/bifur_traj3_Distances point 349
C -1.26392 -0.44559 0.19585
 C 0.85766 -1.00965 -0.23080
 C -0.32032 -1.14910 0.19450
 C -1.60237 0.96717 -0.12521
 C 1.86497 -0.02089 0.18027
 F -2.19141 -1.04225 0.59649
 F 1.36628 -1.93541 -1.03957
 H -1.46964 1.55024 0.70174
 H 1.46451 0.65112 0.95504
 H -1.03425 1.33588 -0.94960
 H 2.14638 0.46340 -0.62990
 H -2.56971 1.07593 -0.34001
 H 2.75182 -0.44085 0.49119
13
bifur_IRC_Distances_noMW_output/new_data/bifur_traj3_Distances point 350
C -1.26411 -0.44581 0.19367
 C 0.85799 -1.00934 -0.22843
 C -0.32026 -1.14909 0.19649
 C -1.60226 0.96724 -0.12512
 C 1.86475 -0.02103 0.18031
 F -2.19219 -1.04303 0.58800
 F 1.36744 -1.93435 -1.03372
 H -1.46303 1.54890 0.69923
 H 1.47117 0.65083 0.95378
 H -1.04072 1.33723 -0.94835
 H 2.13917 0.46344 -0.62807
 H -2.56930 1.07633 -0.33709
 H 2.75133 -0.44131 0.48929
13
bifur_IRC_Distances_noMW_output/new_data/bifur_traj3_Distances point 351
C -1.26428 -0.44601 0.19167
 C 0.85829 -1.00906 -0.22624
 C -0.32021 -1.14908 0.19836
 C -1.60215 0.96730 -0.12503
 C 1.86455 -0.02116 0.18034
 F -2.19289 -1.04374 0.58015
 F 1.36851 -1.93337 -1.02831
 H -1.45700 1.54767 0.69696
 H 1.47725 0.65056 0.95263
 H -1.04663 1.33846 -0.94724
 H 2.13259 0.46347 -0.62644
 H -2.56892 1.07668 -0.33438
 H 2.75088 -0.44173 0.48752
13
bifur_IRC_Distances_noMW_output/new_data/bifur_traj3_Distances point 352
C -1.26443 -0.44618 0.18992
 C 0.85856 -1.00882 -0.22431
 C -0.32016 -1.14907 0.20002
 C -1.60205 0.96736 -0.12493
 C 1.86437 -0.02127 0.18035
 F -2.19350 -1.04435 0.57325
 F 1.36945 -1.93252 -1.02356
 H -1.45177 1.54661 0.69502
 H 1.48252 0.65032 0.95164
 H -1.05175 1.33953 -0.94628
 H 2.12688 0.46350 -0.62507
 H -2.56860 1.07700 -0.33199
 H 2.75049 -0.44210 0.48596
13
bifur_IRC_Distances_noMW_output/new_data/bifur_traj3_Distances point 353
C -1.26443 -0.44618 0.18992
 C 0.85856 -1.00882 -0.22431
 C -0.32016 -1.14907 0.20002
 C -1.60205 0.96736 -0.12493
 C 1.86437 -0.02127 0.18035
 F -2.19350 -1.04435 0.57325
 F 1.36945 -1.93252 -1.02356
 H -1.45177 1.54661 0.69502
 H 1.48252 0.65032 0.95164
 H -1.05175 1.33953 -0.94628
 H 2.12688 0.46350 -0.62507
 H -2.56860 1.07700 -0.33199
 H 2.75049 -0.44210 0.48596
13
bifur_IRC_Distances_noMW_output/new_data/bifur_traj3_Distances point 354
C -1.26467 -0.44647 0.18699
 C 0.85900 -1.00842 -0.22108
 C -0.32009 -1.14907 0.20284
 C -1.60190 0.96746 -0.12476
 C 1.86407 -0.02146 0.18033
 F -2.19452 -1.04537 0.56166
 F 1.37101 -1.93112 -1.01559
 H -1.44310 1.54485 0.69184
 H 1.49123 0.64992 0.95001
 H -1.06023 1.34131 -0.94474
 H 2.11743 0.46356 -0.62288
 H -2.56805 1.07751 -0.32793
 H 2.74982 -0.44271 0.48331
13
bifur_IRC_Distances_noMW_output/new_data/bifur_traj3_Distances point 355
C -1.26477 -0.44659 0.18572
 C 0.85919 -1.00825 -0.21967
 C -0.32006 -1.14906 0.20408
 C -1.60183 0.96750 -0.12467
 C 1.86394 -0.02154 0.18032
 F -2.19496 -1.04581 0.55659
 F 1.37168 -1.93051 -1.01210
 H -1.43937 1.54408 0.69049
 H 1.49499 0.64975 0.94931
 H -1.06388 1.34208 -0.94409
 H 2.11335 0.46358 -0.62197
 H -2.56782 1.07773 -0.32614
 H 2.74953 -0.44297 0.48214
13
bifur_IRC_Distances_noMW_output/new_data/bifur_traj3_Distances point 356
C -1.26487 -0.44670 0.18460
 C 0.85935 -1.00810 -0.21843
 C -0.32003 -1.14906 0.20518
 C -1.60177 0.96754 -0.12460
 C 1.86383 -0.02161 0.18029
 F -2.19534 -1.04619 0.55216
 F 1.37227 -1.92998 -1.00906
 H -1.43613 1.54342 0.68932
 H 1.49825 0.64959 0.94871
 H -1.06705 1.34275 -0.94353
 H 2.10981 0.46361 -0.62119
 H -2.56761 1.07792 -0.32457
 H 2.74928 -0.44319 0.48111
13
bifur_IRC_Distances_noMW_output/new_data/bifur_traj3_Distances point 357
C -1.26493 -0.44678 0.18376
 C 0.85948 -1.00799 -0.21749
 C -0.32001 -1.14906 0.20602
 C -1.60172 0.96757 -0.12453
 C 1.86374 -0.02167 0.18028
 F -2.19562 -1.04647 0.54879
 F 1.37272 -1.92958 -1.00674
 H -1.43368 1.54293 0.68845
 H 1.50070 0.64947 0.94825
 H -1.06944 1.34325 -0.94312
 H 2.10714 0.46363 -0.62062
 H -2.56745 1.07807 -0.32337
 H 2.74909 -0.44337 0.48033
13
bifur_IRC_Distances_noMW_output/new_data/bifur_traj3_Distances point 358
C -1.26497 -0.44682 0.18327
 C 0.85955 -1.00792 -0.21694
 C -0.32000 -1.14906 0.20651
 C -1.60170 0.96758 -0.12450
 C 1.86369 -0.02170 0.18026
 F -2.19579 -1.04664 0.54681
 F 1.37298 -1.92935 -1.00538
 H -1.43226 1.54263 0.68795
 H 1.50214 0.64941 0.94799
 H -1.07083 1.34355 -0.94288
 H 2.10558 0.46364 -0.62029
 H -2.56736 1.07815 -0.32267
 H 2.74898 -0.44347 0.47987
13
bifur_IRC_Distances_noMW_output/new_data/bifur_traj3_Distances point 359
C -1.26499 -0.44684 0.18310
 C 0.85957 -1.00790 -0.21675
 C -0.32000 -1.14906 0.20668
 C -1.60169 0.96759 -0.12448
 C 1.86367 -0.02171 0.18026
 F -2.19585 -1.04670 0.54613
 F 1.37307 -1.92927 -1.00492
 H -1.43177 1.54253 0.68777
 H 1.50263 0.64938 0.94790
 H -1.07131 1.34365 -0.94279
 H 2.10505 0.46364 -0.62018
 H -2.56733 1.07818 -0.32243
 H 2.74894 -0.44350 0.47971
13
bifur_IRC_Distances_noMW_output/new_data/bifur_traj3_Distances point 360
C -1.26498 -0.44683 0.18315
 C 0.85957 -1.00791 -0.21681
 C -0.32000 -1.14906 0.20663
 C -1.60169 0.96759 -0.12449
 C 1.86368 -0.02170 0.18026
 F -2.19583 -1.04668 0.54634
 F 1.37304 -1.92929 -1.00506
 H -1.43192 1.54256 0.68783
 H 1.50247 0.64939 0.94792
 H -1.07116 1.34362 -0.94282
 H 2.10521 0.46364 -0.62021
 H -2.56734 1.07817 -0.32251
 H 2.74895 -0.44349 0.47976
13
bifur_IRC_Distances_noMW_output/new_data/bifur_traj3_Distances point 361
C -1.26497 -0.44682 0.18332
 C 0.85954 -1.00793 -0.21700
 C -0.32000 -1.14906 0.20646
 C -1.60170 0.96758 -0.12450
 C 1.86370 -0.02169 0.18026
 F -2.19577 -1.04662 0.54703
 F 1.37295 -1.92937 -1.00554
 H -1.43242 1.54267 0.68800
 H 1.50197 0.64941 0.94802
 H -1.07067 1.34352 -0.94290
 H 2.10576 0.46364 -0.62033
 H -2.56737 1.07814 -0.32275
 H 2.74899 -0.44346 0.47992
13
bifur_IRC_Distances_noMW_output/new_data/bifur_traj3_Distances point 362
C -1.26495 -0.44679 0.18357
 C 0.85950 -1.00796 -0.21727
 C -0.32001 -1.14906 0.20622
 C -1.60171 0.96757 -0.12452
 C 1.86372 -0.02168 0.18027
 F -2.19569 -1.04654 0.54801
 F 1.37282 -1.92949 -1.00620
 H -1.43312 1.54281 0.68825
 H 1.50127 0.64945 0.94815
 H -1.06999 1.34337 -0.94302
 H 2.10652 0.46363 -0.62049
 H -2.56742 1.07810 -0.32310
 H 2.74905 -0.44341 0.48015
13
bifur_IRC_Distances_noMW_output/new_data/bifur_traj3_Distances point 363
C -1.26492 -0.44677 0.18388
 C 0.85946 -1.00800 -0.21762
 C -0.32002 -1.14906 0.20590
 C -1.60173 0.96756 -0.12454
 C 1.86375 -0.02166 0.18028
 F -2.19558 -1.04643 0.54926
 F 1.37266 -1.92964 -1.00707
 H -1.43403 1.54300 0.68857
 H 1.50036 0.64949 0.94832
 H -1.06910 1.34318 -0.94317
 H 2.10751 0.46362 -0.62070
 H -2.56748 1.07805 -0.32354
 H 2.74912 -0.44334 0.48044
13
bifur_IRC_Distances_noMW_output/new_data/bifur_traj3_Distances point 364
C -1.26492 -0.44677 0.18388
 C 0.85946 -1.00800 -0.21762
 C -0.32002 -1.14906 0.20590
 C -1.60173 0.96756 -0.12454
 C 1.86375 -0.02166 0.18028
 F -2.19558 -1.04643 0.54926
 F 1.37266 -1.92964 -1.00707
 H -1.43403 1.54300 0.68857
 H 1.50036 0.64949 0.94832
 H -1.06910 1.34318 -0.94317
 H 2.10751 0.46362 -0.62070
 H -2.56748 1.07805 -0.32354
 H 2.74912 -0.44334 0.48044
13
bifur_IRC_Distances_noMW_output/new_data/bifur_traj3_Distances point 365
C -1.26484 -0.44667 0.18488
 C 0.85931 -1.00814 -0.21874
 C -0.32004 -1.14906 0.20491
 C -1.60178 0.96753 -0.12462
 C 1.86386 -0.02159 0.18030
 F -2.19524 -1.04609 0.55327
 F 1.37212 -1.93011 -1.00982
 H -1.43694 1.54359 0.68961
 H 1.49743 0.64963 0.94886
 H -1.06626 1.34258 -0.94367
 H 2.11069 0.46360 -0.62138
 H -2.56766 1.07788 -0.32496
 H 2.74935 -0.44314 0.48137
13
bifur_IRC_Distances_noMW_output/new_data/bifur_traj3_Distances point 366
C -1.26478 -0.44660 0.18562
 C 0.85920 -1.00824 -0.21956
 C -0.32006 -1.14906 0.20418
 C -1.60182 0.96750 -0.12467
 C 1.86393 -0.02155 0.18031
 F -2.19499 -1.04584 0.55620
 F 1.37173 -1.93046 -1.01184
 H -1.43908 1.54403 0.69038
 H 1.49528 0.64973 0.94926
 H -1.06416 1.34214 -0.94404
 H 2.11304 0.46359 -0.62190
 H -2.56780 1.07775 -0.32600
 H 2.74951 -0.44299 0.48205
13
bifur_IRC_Distances_noMW_output/new_data/bifur_traj3_Distances point 367
C -1.26471 -0.44652 0.18647
 C 0.85907 -1.00835 -0.22051
 C -0.32008 -1.14907 0.20334
 C -1.60187 0.96748 -0.12472
 C 1.86402 -0.02149 0.18033
 F -2.19470 -1.04555 0.55960
 F 1.37128 -1.93087 -1.01417
 H -1.44158 1.54454 0.69129
 H 1.49276 0.64985 0.94972
 H -1.06171 1.34162 -0.94447
 H 2.11577 0.46357 -0.62250
 H -2.56796 1.07760 -0.32720
 H 2.74971 -0.44281 0.48283
13
bifur_IRC_Distances_noMW_output/new_data/bifur_traj3_Distances point 368
C -1.26464 -0.44643 0.18740
 C 0.85893 -1.00848 -0.22153
 C -0.32010 -1.14907 0.20244
 C -1.60192 0.96745 -0.12478
 C 1.86411 -0.02143 0.18034
 F -2.19438 -1.04523 0.56328
 F 1.37079 -1.93131 -1.01670
 H -1.44430 1.54509 0.69227
 H 1.49003 0.64998 0.95023
 H -1.05906 1.34106 -0.94495
 H 2.11873 0.46355 -0.62317
 H -2.56813 1.07744 -0.32849
 H 2.74992 -0.44262 0.48368
13
bifur_IRC_Distances_noMW_output/new_data/bifur_traj3_Distances point 369
C -1.26456 -0.44633 0.18836
 C 0.85879 -1.00861 -0.22260
 C -0.32012 -1.14907 0.20151
 C -1.60197 0.96741 -0.12484
 C 1.86421 -0.02137 0.18034
 F -2.19404 -1.04489 0.56711
 F 1.37027 -1.93177 -1.01934
 H -1.44715 1.54567 0.69332
 H 1.48716 0.65011 0.95077
 H -1.05626 1.34048 -0.94546
 H 2.12185 0.46353 -0.62389
 H -2.56831 1.07727 -0.32984
 H 2.75013 -0.44242 0.48456
13
bifur_IRC_Distances_noMW_output/new_data/bifur_traj3_Distances point 370
C -1.26447 -0.44623 0.18937
 C 0.85864 -1.00875 -0.22371
 C -0.32015 -1.14907 0.20054
 C -1.60202 0.96738 -0.12490
 C 1.86431 -0.02131 0.18035
 F -2.19370 -1.04454 0.57108
 F 1.36974 -1.93226 -1.02207
 H -1.45013 1.54628 0.69441
 H 1.48417 0.65025 0.95133
 H -1.05335 1.33987 -0.94599
 H 2.12510 0.46351 -0.62465
 H -2.56849 1.07709 -0.33123
 H 2.75036 -0.44221 0.48546
13
bifur_IRC_Distances_noMW_output/new_data/bifur_traj3_Distances point 371
C -1.26438 -0.44613 0.19041
 C 0.85848 -1.00889 -0.22486
 C -0.32017 -1.14907 0.19955
 C -1.60208 0.96735 -0.12496
 C 1.86442 -0.02124 0.18034
 F -2.19333 -1.04418 0.57520
 F 1.36918 -1.93276 -1.02490
 H -1.45323 1.54691 0.69556
 H 1.48104 0.65039 0.95192
 H -1.05031 1.33923 -0.94655
 H 2.12848 0.46349 -0.62545
 H -2.56869 1.07691 -0.33266
 H 2.75060 -0.44200 0.48640
13
bifur_IRC_Distances_noMW_output/new_data/bifur_traj3_Distances point 372
C -1.26429 -0.44603 0.19148
 C 0.85832 -1.00904 -0.22603
 C -0.32020 -1.14908 0.19854
 C -1.60214 0.96731 -0.12502
 C 1.86453 -0.02117 0.18034
 F -2.19296 -1.04380 0.57941
 F 1.36861 -1.93328 -1.02780
 H -1.45644 1.54756 0.69676
 H 1.47781 0.65053 0.95253
 H -1.04718 1.33857 -0.94713
 H 2.13198 0.46347 -0.62630
 H -2.56889 1.07672 -0.33413
 H 2.75084 -0.44177 0.48736
13
bifur_IRC_Distances_noMW_output/new_data/bifur_traj3_Distances point 373
C -1.26421 -0.44592 0.19254
 C 0.85816 -1.00919 -0.22719
 C -0.32023 -1.14908 0.19755
 C -1.60220 0.96728 -0.12507
 C 1.86464 -0.02110 0.18033
 F -2.19259 -1.04343 0.58357
 F 1.36805 -1.93379 -1.03066
 H -1.45961 1.54820 0.69794
 H 1.47461 0.65068 0.95313
 H -1.04407 1.33793 -0.94772
 H 2.13545 0.46346 -0.62714
 H -2.56909 1.07653 -0.33556
 H 2.75108 -0.44155 0.48829
13
bifur_IRC_Distances_noMW_output/new_data/bifur_traj3_Distances point 374
C -1.26412 -0.44582 0.19354
 C 0.85801 -1.00933 -0.22828
 C -0.32026 -1.14909 0.19662
 C -1.60225 0.96724 -0.12511
 C 1.86474 -0.02104 0.18031
 F -2.19223 -1.04307 0.58749
 F 1.36751 -1.93428 -1.03336
 H -1.46263 1.54882 0.69908
 H 1.47157 0.65081 0.95370
 H -1.04111 1.33731 -0.94828
 H 2.13874 0.46344 -0.62796
 H -2.56927 1.07635 -0.33692
 H 2.75130 -0.44134 0.48918
13
bifur_IRC_Distances_noMW_output/new_data/bifur_traj3_Distances point 375
C -1.26412 -0.44582 0.19354
 C 0.85801 -1.00932 -0.22828
 C -0.32026 -1.14909 0.19662
 C -1.60225 0.96724 -0.12511
 C 1.86474 -0.02104 0.18031
 F -2.19223 -1.04307 0.58748
 F 1.36751 -1.93428 -1.03336
 H -1.46263 1.54882 0.69908
 H 1.47157 0.65081 0.95370
 H -1.04111 1.33731 -0.94828
 H 2.13874 0.46344 -0.62796
 H -2.56927 1.07635 -0.33691
 H 2.75130 -0.44134 0.48918
13
bifur_IRC_Distances_noMW_output/new_data/bifur_traj3_Distances point 376
C -1.26396 -0.44563 0.19546
 C 0.85772 -1.00959 -0.23038
 C -0.32031 -1.14910 0.19485
 C -1.60235 0.96718 -0.12520
 C 1.86493 -0.02092 0.18028
 F -2.19155 -1.04238 0.59500
 F 1.36649 -1.93522 -1.03854
 H -1.46847 1.55000 0.70130
 H 1.46568 0.65107 0.95482
 H -1.03539 1.33612 -0.94938
 H 2.14511 0.46341 -0.62957
 H -2.56963 1.07600 -0.33950
 H 2.75174 -0.44093 0.49086
13
bifur_IRC_Distances_noMW_output/new_data/bifur_traj3_Distances point 377
C -1.26386 -0.44552 0.19661
 C 0.85755 -1.00976 -0.23163
 C -0.32035 -1.14910 0.19381
 C -1.60241 0.96714 -0.12524
 C 1.86505 -0.02084 0.18025
 F -2.19114 -1.04197 0.59947
 F 1.36587 -1.93579 -1.04162
 H -1.47197 1.55071 0.70263
 H 1.46215 0.65122 0.95549
 H -1.03196 1.33541 -0.95004
 H 2.14893 0.46339 -0.63056
 H -2.56985 1.07579 -0.34102
 H 2.75199 -0.44069 0.49185
13
bifur_IRC_Distances_noMW_output/new_data/bifur_traj3_Distances point 378
C -1.26373 -0.44537 0.19805
 C 0.85733 -1.00996 -0.23318
 C -0.32039 -1.14911 0.19251
 C -1.60249 0.96709 -0.12529
 C 1.86519 -0.02075 0.18021
 F -2.19062 -1.04145 0.60505
 F 1.36510 -1.93650 -1.04547
 H -1.47638 1.55161 0.70432
 H 1.45770 0.65141 0.95633
 H -1.02764 1.33451 -0.95089
 H 2.15374 0.46337 -0.63182
 H -2.57012 1.07553 -0.34292
 H 2.75232 -0.44038 0.49309
13
bifur_IRC_Distances_noMW_output/new_data/bifur_traj3_Distances point 379
C -1.26359 -0.44520 0.19973
 C 0.85707 -1.01020 -0.23500
 C -0.32044 -1.14912 0.19102
 C -1.60258 0.96704 -0.12534
 C 1.86536 -0.02064 0.18015
 F -2.19002 -1.04084 0.61154
 F 1.36420 -1.93733 -1.04995
 H -1.48156 1.55266 0.70633
 H 1.45247 0.65163 0.95733
 H -1.02256 1.33346 -0.95189
 H 2.15939 0.46335 -0.63332
 H -2.57043 1.07522 -0.34512
 H 2.75269 -0.44002 0.49452
13
bifur_IRC_Distances_noMW_output/new_data/bifur_traj3_Distances point 380
C -1.26344 -0.44503 0.20142
 C 0.85681 -1.01044 -0.23682
 C -0.32049 -1.14913 0.18954
 C -1.60267 0.96698 -0.12538
 C 1.86553 -0.02053 0.18008
 F -2.18941 -1.04021 0.61805
 F 1.36330 -1.93818 -1.05445
 H -1.48681 1.55372 0.70836
 H 1.44717 0.65185 0.95834
 H -1.01742 1.33240 -0.95292
 H 2.16511 0.46333 -0.63487
 H -2.57075 1.07491 -0.34731
 H 2.75307 -0.43966 0.49595
13
bifur_IRC_Distances_noMW_output/new_data/bifur_traj3_Distances point 381
C -1.26331 -0.44487 0.20288
 C 0.85659 -1.01065 -0.23838
 C -0.32054 -1.14914 0.18828
 C -1.60274 0.96693 -0.12541
 C 1.86567 -0.02043 0.18001
 F -2.18887 -1.03967 0.62367
 F 1.36252 -1.93891 -1.05833
 H -1.49137 1.55464 0.71014
 H 1.44256 0.65204 0.95922
 H -1.01295 1.33148 -0.95382
 H 2.17008 0.46331 -0.63623
 H -2.57102 1.07463 -0.34919
 H 2.75339 -0.43934 0.49717
13
bifur_IRC_Distances_noMW_output/new_data/bifur_traj3_Distances point 382
C -1.25448 -0.41309 -0.30126
 C 0.84985 -1.03466 0.14079
 C -0.31145 -1.11607 -0.34030
 C -1.60825 0.94712 0.18992
 C 1.87090 -0.00176 -0.11675
 F -2.16332 -0.94802 -0.82762
 F 1.32878 -2.05972 0.85697
 H -1.47272 1.63522 -0.56273
 H 1.46992 0.76382 -0.82081
 H -1.04476 1.20337 1.07787
 H 2.14953 0.37541 0.76458
 H -2.58408 1.02780 0.39325
 H 2.77009 -0.37942 -0.45390
13
bifur_IRC_Distances_noMW_output/new_data/bifur_traj3_Distances point 383
C -1.25451 -0.41298 -0.30140
 C 0.84981 -1.03480 0.14116
 C -0.31159 -1.11616 -0.33962
 C -1.60824 0.94707 0.19048
 C 1.87092 -0.00169 -0.11740
 F -2.16329 -0.94757 -0.82913
 F 1.32875 -2.06018 0.85815
 H -1.47491 1.63566 -0.56304
 H 1.46762 0.76395 -0.82181
 H -1.04248 1.20294 1.07861
 H 2.15192 0.37540 0.76444
 H -2.58411 1.02754 0.39493
 H 2.77009 -0.37918 -0.45539
13
bifur_IRC_Distances_noMW_output/new_data/bifur_traj3_Distances point 384
C -1.25451 -0.41296 -0.30143
 C 0.84980 -1.03485 0.14127
 C -0.31162 -1.11619 -0.33943
 C -1.60823 0.94706 0.19063
 C 1.87093 -0.00167 -0.11757
 F -2.16328 -0.94745 -0.82954
 F 1.32874 -2.06030 0.85848
 H -1.47551 1.63578 -0.56312
 H 1.46699 0.76399 -0.82209
 H -1.04185 1.20282 1.07881
 H 2.15258 0.37540 0.76441
 H -2.58411 1.02747 0.39539
 H 2.77009 -0.37911 -0.45580
13
bifur_IRC_Distances_noMW_output/new_data/bifur_traj3_Distances point 385
C -1.25451 -0.41299 -0.30138
 C 0.84981 -1.03479 0.14113
 C -0.31157 -1.11615 -0.33968
 C -1.60824 0.94708 0.19043
 C 1.87092 -0.00170 -0.11734
 F -2.16329 -0.94761 -0.82899
 F 1.32875 -2.06013 0.85805
 H -1.47471 1.63562 -0.56301
 H 1.46783 0.76394 -0.82172
 H -1.04268 1.20298 1.07854
 H 2.15171 0.37540 0.76445
 H -2.58411 1.02756 0.39477
 H 2.77009 -0.37920 -0.45526
13
bifur_IRC_Distances_noMW_output/new_data/bifur_traj3_Distances point 386
C -1.25451 -0.41299 -0.30138
 C 0.84981 -1.03479 0.14113
 C -0.31157 -1.11615 -0.33968
 C -1.60824 0.94708 0.19043
 C 1.87092 -0.00170 -0.11734
 F -2.16329 -0.94761 -0.82899
 F 1.32875 -2.06013 0.85805
 H -1.47471 1.63562 -0.56301
 H 1.46783 0.76394 -0.82172
 H -1.04268 1.20298 1.07854
 H 2.15171 0.37540 0.76445
 H -2.58411 1.02756 0.39478
 H 2.77009 -0.37920 -0.45526
13
bifur_IRC_Distances_noMW_output/new_data/bifur_traj3_Distances point 387
C -1.25446 -0.41319 -0.30112
 C 0.84990 -1.03450 0.14039
 C -0.31130 -1.11597 -0.34102
 C -1.60827 0.94718 0.18934
 C 1.87089 -0.00184 -0.11608
 F -2.16335 -0.94849 -0.82604
 F 1.32882 -2.05924 0.85572
 H -1.47045 1.63476 -0.56241
 H 1.47231 0.76368 -0.81976
 H -1.04714 1.20381 1.07710
 H 2.14704 0.37542 0.76472
 H -2.58406 1.02807 0.39150
 H 2.77009 -0.37968 -0.45235
13
bifur_IRC_Distances_noMW_output/new_data/bifur_traj3_Distances point 388
C -1.25443 -0.41333 -0.30094
 C 0.84996 -1.03431 0.13990
 C -0.31113 -1.11586 -0.34190
 C -1.60829 0.94724 0.18863
 C 1.87086 -0.00193 -0.11525
 F -2.16339 -0.94906 -0.82410
 F 1.32886 -2.05866 0.85420
 H -1.46767 1.63420 -0.56201
 H 1.47523 0.76352 -0.81848
 H -1.05005 1.20436 1.07615
 H 2.14398 0.37543 0.76489
 H -2.58403 1.02840 0.38936
 H 2.77009 -0.37999 -0.45044
13
bifur_IRC_Distances_noMW_output/new_data/bifur_traj3_Distances point 389
C -1.25439 -0.41347 -0.30074
 C 0.85002 -1.03409 0.13935
 C -0.31093 -1.11572 -0.34290
 C -1.60831 0.94731 0.18783
 C 1.87083 -0.00204 -0.11432
 F -2.16344 -0.94972 -0.82190
 F 1.32892 -2.05800 0.85247
 H -1.46454 1.63356 -0.56157
 H 1.47852 0.76332 -0.81703
 H -1.05333 1.20498 1.07509
 H 2.14055 0.37544 0.76509
 H -2.58399 1.02877 0.38693
 H 2.77008 -0.38034 -0.44829
13
bifur_IRC_Distances_noMW_output/new_data/bifur_traj3_Distances point 390
C -1.25436 -0.41365 -0.30051
 C 0.85010 -1.03384 0.13870
 C -0.31069 -1.11557 -0.34407
 C -1.60833 0.94740 0.18689
 C 1.87080 -0.00216 -0.11324
 F -2.16351 -0.95047 -0.81932
 F 1.32899 -2.05723 0.85046
 H -1.46091 1.63283 -0.56105
 H 1.48232 0.76310 -0.81536
 H -1.05712 1.20569 1.07385
 H 2.13657 0.37545 0.76533
 H -2.58394 1.02920 0.38411
 H 2.77008 -0.38075 -0.44579
13
bifur_IRC_Distances_noMW_output/new_data/bifur_traj3_Distances point 391
C -1.25431 -0.41385 -0.30022
 C 0.85019 -1.03355 0.13794
 C -0.31042 -1.11538 -0.34546
 C -1.60835 0.94750 0.18579
 C 1.87076 -0.00231 -0.11197
 F -2.16359 -0.95137 -0.81626
 F 1.32908 -2.05633 0.84808
 H -1.45666 1.63197 -0.56045
 H 1.48678 0.76283 -0.81339
 H -1.06157 1.20653 1.07240
 H 2.13190 0.37547 0.76561
 H -2.58387 1.02972 0.38078
 H 2.77006 -0.38123 -0.44284
13
bifur_IRC_Distances_noMW_output/new_data/bifur_traj3_Distances point 392
C -1.25427 -0.41409 -0.29988
 C 0.85031 -1.03320 0.13703
 C -0.31010 -1.11517 -0.34709
 C -1.60838 0.94762 0.18450
 C 1.87071 -0.00248 -0.11049
 F -2.16369 -0.95242 -0.81265
 F 1.32919 -2.05527 0.84528
 H -1.45170 1.63096 -0.55975
 H 1.49198 0.76252 -0.81109
 H -1.06675 1.20751 1.07072
 H 2.12646 0.37549 0.76594
 H -2.58379 1.03032 0.37688
 H 2.77004 -0.38180 -0.43940
13
bifur_IRC_Distances_noMW_output/new_data/bifur_traj3_Distances point 393
C -1.25421 -0.41436 -0.29948
 C 0.85044 -1.03281 0.13600
 C -0.30973 -1.11492 -0.34895
 C -1.60841 0.94775 0.18304
 C 1.87065 -0.00268 -0.10880
 F -2.16383 -0.95361 -0.80850
 F 1.32933 -2.05406 0.84208
 H -1.44610 1.62982 -0.55897
 H 1.49785 0.76216 -0.80849
 H -1.07260 1.20863 1.06880
 H 2.12030 0.37551 0.76633
 H -2.58369 1.03100 0.37244
 H 2.77000 -0.38244 -0.43549
13
bifur_IRC_Distances_noMW_output/new_data/bifur_traj3_Distances point 394
C -1.25416 -0.41466 -0.29904
 C 0.85059 -1.03237 0.13485
 C -0.30932 -1.11465 -0.35102
 C -1.60844 0.94790 0.18144
 C 1.87058 -0.00289 -0.10696
 F -2.16398 -0.95493 -0.80391
 F 1.32951 -2.05274 0.83855
 H -1.44000 1.62858 -0.55812
 H 1.50423 0.76176 -0.80565
 H -1.07897 1.20985 1.06672
 H 2.11359 0.37554 0.76677
 H -2.58357 1.03175 0.36757
 H 2.76995 -0.38315 -0.43121
13
bifur_IRC_Distances_noMW_output/new_data/bifur_traj3_Distances point 395
C -1.25411 -0.41498 -0.29855
 C 0.85075 -1.03192 0.13363
 C -0.30890 -1.11436 -0.35321
 C -1.60846 0.94806 0.17975
 C 1.87050 -0.00312 -0.10502
 F -2.16417 -0.95632 -0.79901
 F 1.32971 -2.05134 0.83481
 H -1.43362 1.62728 -0.55724
 H 1.51091 0.76134 -0.80267
 H -1.08563 1.21113 1.06454
 H 2.10657 0.37557 0.76724
 H -2.58343 1.03255 0.36243
 H 2.76989 -0.38389 -0.42670
13
bifur_IRC_Distances_noMW_output/new_data/bifur_traj3_Distances point 396
C -1.25406 -0.41531 -0.29803
 C 0.85092 -1.03144 0.13235
 C -0.30846 -1.11407 -0.35550
 C -1.60848 0.94823 0.17800
 C 1.87041 -0.00336 -0.10302
 F -2.16438 -0.95776 -0.79389
 F 1.32993 -2.04989 0.83093
 H -1.42708 1.62595 -0.55635
 H 1.51774 0.76090 -0.79962
 H -1.09246 1.21245 1.06231
 H 2.09937 0.37560 0.76775
 H -2.58328 1.03337 0.35711
 H 2.76981 -0.38467 -0.42205
13
bifur_IRC_Distances_noMW_output/new_data/bifur_traj3_Distances point 397
C -1.25406 -0.41531 -0.29803
 C 0.85092 -1.03144 0.13235
 C -0.30846 -1.11407 -0.35550
 C -1.60848 0.94823 0.17800
 C 1.87041 -0.00336 -0.10302
 F -2.16438 -0.95776 -0.79389
 F 1.32993 -2.04989 0.83093
 H -1.42708 1.62595 -0.55635
 H 1.51774 0.76090 -0.79962
 H -1.09246 1.21245 1.06231
 H 2.09937 0.37560 0.76775
 H -2.58328 1.03337 0.35711
 H 2.76981 -0.38467 -0.42205
13
bifur_IRC_Distances_noMW_output/new_data/bifur_traj3_Distances point 398
C -1.25397 -0.41600 -0.29688
 C 0.85131 -1.03044 0.12959
 C -0.30752 -1.11344 -0.36042
 C -1.60852 0.94859 0.17430
 C 1.87022 -0.00387 -0.09879
 F -2.16488 -0.96083 -0.78279
 F 1.33048 -2.04681 0.82257
 H -1.41337 1.62314 -0.55454
 H 1.53205 0.75994 -0.79321
 H -1.10676 1.21523 1.05765
 H 2.08427 0.37567 0.76891
 H -2.58290 1.03512 0.34578
 H 2.76959 -0.38631 -0.41218
13
bifur_IRC_Distances_noMW_output/new_data/bifur_traj3_Distances point 399
C -1.25393 -0.41639 -0.29622
 C 0.85153 -1.02989 0.12806
 C -0.30700 -1.11309 -0.36316
 C -1.60853 0.94879 0.17227
 C 1.87010 -0.00415 -0.09648
 F -2.16519 -0.96252 -0.77659
 F 1.33082 -2.04512 0.81795
 H -1.40599 1.62163 -0.55359
 H 1.53974 0.75941 -0.78975
 H -1.11445 1.21674 1.05515
 H 2.07612 0.37570 0.76959
 H -2.58268 1.03608 0.33957
 H 2.76945 -0.38721 -0.40681
13
bifur_IRC_Distances_noMW_output/new_data/bifur_traj3_Distances point 400
C -1.25389 -0.41680 -0.29549
 C 0.85177 -1.02930 0.12638
 C -0.30645 -1.11271 -0.36614
 C -1.60853 0.94901 0.17010
 C 1.86997 -0.00445 -0.09400
 F -2.16555 -0.96434 -0.76981
 F 1.33121 -2.04330 0.81292
 H -1.39812 1.62001 -0.55262
 H 1.54793 0.75884 -0.78606
 H -1.12264 1.21836 1.05250
 H 2.06744 0.37574 0.77038
 H -2.58242 1.03712 0.33287
 H 2.76928 -0.38817 -0.40103
13
bifur_IRC_Distances_noMW_output/new_data/bifur_traj3_Distances point 401
C -1.25385 -0.41725 -0.29466
 C 0.85204 -1.02865 0.12453
 C -0.30584 -1.11231 -0.36940
 C -1.60853 0.94924 0.16773
 C 1.86981 -0.00479 -0.09132
 F -2.16597 -0.96633 -0.76234
 F 1.33167 -2.04131 0.80741
 H -1.38969 1.61828 -0.55162
 H 1.55668 0.75821 -0.78212
 H -1.13141 1.22011 1.04968
 H 2.05812 0.37578 0.77128
 H -2.58211 1.03825 0.32560
 H 2.76907 -0.38923 -0.39477
13
bifur_IRC_Distances_noMW_output/new_data/bifur_traj3_Distances point 402
C -1.25382 -0.41774 -0.29371
 C 0.85235 -1.02795 0.12248
 C -0.30519 -1.11186 -0.37301
 C -1.60852 0.94950 0.16517
 C 1.86964 -0.00515 -0.08841
 F -2.16647 -0.96850 -0.75404
 F 1.33222 -2.03915 0.80133
 H -1.38065 1.61642 -0.55061
 H 1.56607 0.75752 -0.77789
 H -1.14082 1.22199 1.04668
 H 2.04812 0.37582 0.77235
 H -2.58175 1.03948 0.31766
 H 2.76882 -0.39038 -0.38798
13
bifur_IRC_Distances_noMW_output/new_data/bifur_traj3_Distances point 403
C -1.25381 -0.41828 -0.29264
 C 0.85269 -1.02718 0.12020
 C -0.30447 -1.11138 -0.37699
 C -1.60849 0.94979 0.16237
 C 1.86943 -0.00555 -0.08526
 F -2.16705 -0.97088 -0.74483
 F 1.33285 -2.03678 0.79463
 H -1.37097 1.61443 -0.54961
 H 1.57608 0.75676 -0.77339
 H -1.15086 1.22402 1.04350
 H 2.03741 0.37586 0.77361
 H -2.58133 1.04082 0.30901
 H 2.76852 -0.39163 -0.38061
13
bifur_IRC_Distances_noMW_output/new_data/bifur_traj3_Distances point 404
C -1.25380 -0.41886 -0.29143
 C 0.85308 -1.02636 0.11770
 C -0.30371 -1.11086 -0.38134
 C -1.60846 0.95011 0.15937
 C 1.86920 -0.00598 -0.08187
 F -2.16773 -0.97345 -0.73469
 F 1.33360 -2.03423 0.78730
 H -1.36075 1.61233 -0.54867
 H 1.58665 0.75593 -0.76865
 H -1.16147 1.22619 1.04020
 H 2.02607 0.37590 0.77510
 H -2.58085 1.04226 0.29969
 H 2.76816 -0.39297 -0.37271
13
bifur_IRC_Distances_noMW_output/new_data/bifur_traj3_Distances point 405
C -1.25380 -0.41948 -0.29009
 C 0.85350 -1.02548 0.11500
 C -0.30290 -1.11031 -0.38599
 C -1.60840 0.95045 0.15620
 C 1.86894 -0.00645 -0.07832
 F -2.16851 -0.97617 -0.72374
 F 1.33444 -2.03152 0.77943
 H -1.35019 1.61016 -0.54783
 H 1.59753 0.75505 -0.76379
 H -1.17240 1.22845 1.03686
 H 2.01436 0.37592 0.77685
 H -2.58031 1.04379 0.28984
 H 2.76774 -0.39439 -0.36441
13
bifur_IRC_Distances_noMW_output/new_data/bifur_traj3_Distances point 406
C -1.25383 -0.42011 -0.28865
 C 0.85394 -1.02459 0.11217
 C -0.30209 -1.10975 -0.39081
 C -1.60833 0.95080 0.15298
 C 1.86867 -0.00692 -0.07470
 F -2.16936 -0.97897 -0.71229
 F 1.33537 -2.02875 0.77124
 H -1.33967 1.60800 -0.54718
 H 1.60834 0.75414 -0.75899
 H -1.18328 1.23071 1.03362
 H 2.00267 0.37594 0.77882
 H -2.57972 1.04535 0.27978
 H 2.76728 -0.39585 -0.35598
13
bifur_IRC_Distances_noMW_output/new_data/bifur_traj3_Distances point 407
C -1.25386 -0.42072 -0.28719
 C 0.85439 -1.02373 0.10937
 C -0.30130 -1.10921 -0.39555
 C -1.60825 0.95114 0.14985
 C 1.86838 -0.00739 -0.07122
 F -2.17024 -0.98169 -0.70092
 F 1.33633 -2.02605 0.76315
 H -1.32974 1.60596 -0.54675
 H 1.61852 0.75325 -0.75452
 H -1.19353 1.23288 1.03065
 H 1.99161 0.37594 0.78095
 H -2.57911 1.04686 0.27003
 H 2.76680 -0.39725 -0.34787
13
bifur_IRC_Distances_noMW_output/new_data/bifur_traj3_Distances point 408
C -1.25386 -0.42072 -0.28719
 C 0.85439 -1.02373 0.10937
 C -0.30130 -1.10921 -0.39555
 C -1.60825 0.95114 0.14985
 C 1.86838 -0.00739 -0.07122
 F -2.17024 -0.98169 -0.70092
 F 1.33633 -2.02605 0.76315
 H -1.32974 1.60596 -0.54675
 H 1.61852 0.75325 -0.75452
 H -1.19353 1.23288 1.03065
 H 1.99161 0.37594 0.78095
 H -2.57911 1.04686 0.27003
 H 2.76680 -0.39725 -0.34787
13
bifur_IRC_Distances_noMW_output/new_data/bifur_traj3_Distances point 409
C -1.25395 -0.42170 -0.28471
 C 0.85512 -1.02235 0.10479
 C -0.30008 -1.10836 -0.40317
 C -1.60810 0.95170 0.14491
 C 1.86791 -0.00814 -0.06572
 F -2.17175 -0.98602 -0.68233
 F 1.33798 -2.02174 0.74998
 H -1.31454 1.60286 -0.54654
 H 1.63404 0.75183 -0.74780
 H -1.20917 1.23624 1.02633
 H 1.97467 0.37592 0.78478
 H -2.57809 1.04925 0.25459
 H 2.76596 -0.39948 -0.33511
13
bifur_IRC_Distances_noMW_output/new_data/bifur_traj3_Distances point 410
C -1.25399 -0.42197 -0.28399
 C 0.85533 -1.02197 0.10350
 C -0.29975 -1.10813 -0.40529
 C -1.60805 0.95186 0.14356
 C 1.86777 -0.00835 -0.06422
 F -2.17218 -0.98721 -0.67711
 F 1.33846 -2.02056 0.74629
 H -1.31049 1.60203 -0.54658
 H 1.63816 0.75143 -0.74604
 H -1.21333 1.23715 1.02523
 H 1.97015 0.37591 0.78593
 H -2.57780 1.04991 0.25036
 H 2.76571 -0.40009 -0.33163
13
bifur_IRC_Distances_noMW_output/new_data/bifur_traj3_Distances point 411
C -1.25400 -0.42208 -0.28371
 C 0.85541 -1.02183 0.10300
 C -0.29962 -1.10805 -0.40611
 C -1.60803 0.95192 0.14303
 C 1.86772 -0.00843 -0.06364
 F -2.17235 -0.98767 -0.67507
 F 1.33865 -2.02010 0.74485
 H -1.30893 1.60172 -0.54662
 H 1.63974 0.75128 -0.74537
 H -1.21492 1.23750 1.02482
 H 1.96841 0.37590 0.78640
 H -2.57768 1.05016 0.24872
 H 2.76562 -0.40032 -0.33029
13
bifur_IRC_Distances_noMW_output/new_data/bifur_traj3_Distances point 412
C -1.25399 -0.42204 -0.28382
 C 0.85538 -1.02188 0.10318
 C -0.29967 -1.10808 -0.40581
 C -1.60804 0.95190 0.14323
 C 1.86774 -0.00840 -0.06385
 F -2.17229 -0.98750 -0.67583
 F 1.33858 -2.02027 0.74539
 H -1.30951 1.60183 -0.54660
 H 1.63915 0.75134 -0.74562
 H -1.21433 1.23737 1.02497
 H 1.96905 0.37591 0.78622
 H -2.57773 1.05007 0.24933
 H 2.76565 -0.40024 -0.33079
13
bifur_IRC_Distances_noMW_output/new_data/bifur_traj3_Distances point 413
C -1.25397 -0.42188 -0.28424
 C 0.85526 -1.02210 0.10394
 C -0.29986 -1.10821 -0.40457
 C -1.60807 0.95181 0.14401
 C 1.86782 -0.00828 -0.06472
 F -2.17203 -0.98681 -0.67888
 F 1.33830 -2.02096 0.74754
 H -1.31185 1.60231 -0.54656
 H 1.63677 0.75157 -0.74663
 H -1.21193 1.23684 1.02560
 H 1.97167 0.37591 0.78554
 H -2.57790 1.04969 0.25179
 H 2.76580 -0.39988 -0.33281
13
bifur_IRC_Distances_noMW_output/new_data/bifur_traj3_Distances point 414
C -1.25394 -0.42162 -0.28492
 C 0.85506 -1.02246 0.10517
 C -0.30018 -1.10843 -0.40254
 C -1.60811 0.95166 0.14532
 C 1.86795 -0.00808 -0.06617
 F -2.17162 -0.98566 -0.68388
 F 1.33784 -2.02210 0.75108
 H -1.31576 1.60311 -0.54653
 H 1.63279 0.75194 -0.74833
 H -1.20791 1.23597 1.02667
 H 1.97603 0.37593 0.78444
 H -2.57818 1.04906 0.25586
 H 2.76603 -0.39930 -0.33615
13
bifur_IRC_Distances_noMW_output/new_data/bifur_traj3_Distances point 415
C -1.25391 -0.42126 -0.28584
 C 0.85479 -1.02297 0.10686
 C -0.30062 -1.10874 -0.39974
 C -1.60817 0.95145 0.14712
 C 1.86813 -0.00781 -0.06817
 F -2.17105 -0.98408 -0.69074
 F 1.33723 -2.02368 0.75593
 H -1.32126 1.60423 -0.54656
 H 1.62719 0.75247 -0.75075
 H -1.20226 1.23475 1.02821
 H 1.98216 0.37594 0.78299
 H -2.57856 1.04818 0.26150
 H 2.76634 -0.39848 -0.34080
13
bifur_IRC_Distances_noMW_output/new_data/bifur_traj3_Distances point 416
C -1.25387 -0.42080 -0.28699
 C 0.85445 -1.02362 0.10901
 C -0.30120 -1.10914 -0.39616
 C -1.60824 0.95119 0.14946
 C 1.86835 -0.00745 -0.07077
 F -2.17036 -0.98203 -0.69945
 F 1.33646 -2.02571 0.76211
 H -1.32849 1.60571 -0.54671
 H 1.61980 0.75313 -0.75396
 H -1.19481 1.23315 1.03029
 H 1.99023 0.37594 0.78123
 H -2.57903 1.04705 0.26879
 H 2.76673 -0.39743 -0.34684
13
bifur_IRC_Distances_noMW_output/new_data/bifur_traj3_Distances point 417
C -1.25383 -0.42023 -0.28836
 C 0.85403 -1.02441 0.11160
 C -0.30192 -1.10964 -0.39178
 C -1.60832 0.95087 0.15233
 C 1.86861 -0.00702 -0.07399
 F -2.16954 -0.97952 -0.70997
 F 1.33556 -2.02820 0.76959
 H -1.33761 1.60757 -0.54707
 H 1.61045 0.75395 -0.75806
 H -1.18540 1.23116 1.03300
 H 2.00038 0.37594 0.77924
 H -2.57960 1.04566 0.27778
 H 2.76718 -0.39613 -0.35431
13
bifur_IRC_Distances_noMW_output/new_data/bifur_traj3_Distances point 418
C -1.25381 -0.41957 -0.28988
 C 0.85357 -1.02535 0.11457
 C -0.30278 -1.11022 -0.38673
 C -1.60839 0.95050 0.15571
 C 1.86890 -0.00652 -0.07776
 F -2.16864 -0.97660 -0.72200
 F 1.33458 -2.03110 0.77818
 H -1.34856 1.60982 -0.54772
 H 1.59921 0.75491 -0.76304
 H -1.17409 1.22880 1.03635
 H 2.01255 0.37593 0.77714
 H -2.58022 1.04403 0.28830
 H 2.76768 -0.39462 -0.36311
13
bifur_IRC_Distances_noMW_output/new_data/bifur_traj3_Distances point 419
C -1.25381 -0.41957 -0.28988
 C 0.85357 -1.02535 0.11457
 C -0.30278 -1.11022 -0.38673
 C -1.60839 0.95050 0.15571
 C 1.86890 -0.00652 -0.07776
 F -2.16864 -0.97660 -0.72200
 F 1.33458 -2.03110 0.77819
 H -1.34856 1.60982 -0.54772
 H 1.59920 0.75491 -0.76304
 H -1.17409 1.22879 1.03635
 H 2.01255 0.37593 0.77714
 H -2.58022 1.04403 0.28830
 H 2.76768 -0.39462 -0.36312
13
bifur_IRC_Distances_noMW_output/new_data/bifur_traj3_Distances point 420
C -1.25381 -0.41809 -0.29303
 C 0.85257 -1.02746 0.12102
 C -0.30473 -1.11155 -0.37555
 C -1.60850 0.94969 0.16338
 C 1.86951 -0.00540 -0.08639
 F -2.16684 -0.97002 -0.74817
 F 1.33262 -2.03764 0.79706
 H -1.37443 1.61514 -0.54996
 H 1.57250 0.75703 -0.77500
 H -1.14727 1.22329 1.04463
 H 2.04124 0.37585 0.77314
 H -2.58149 1.04033 0.31213
 H 2.76863 -0.39118 -0.38326
13
bifur_IRC_Distances_noMW_output/new_data/bifur_traj3_Distances point 421
C -1.25385 -0.41732 -0.29452
 C 0.85209 -1.02855 0.12423
 C -0.30575 -1.11224 -0.36994
 C -1.60853 0.94928 0.16735
 C 1.86979 -0.00484 -0.09089
 F -2.16604 -0.96665 -0.76112
 F 1.33175 -2.04099 0.80652
 H -1.38834 1.61800 -0.55146
 H 1.55808 0.75811 -0.78149
 H -1.13281 1.22039 1.04923
 H 2.05663 0.37579 0.77143
 H -2.58206 1.03843 0.32442
 H 2.76904 -0.38940 -0.39376
13
bifur_IRC_Distances_noMW_output/new_data/bifur_traj3_Distances point 422
C -1.25391 -0.41658 -0.29588
 C 0.85164 -1.02961 0.12727
 C -0.30674 -1.11291 -0.36455
 C -1.60853 0.94889 0.17125
 C 1.87004 -0.00429 -0.09531
 F -2.16535 -0.96337 -0.77342
 F 1.33100 -2.04426 0.81559
 H -1.40228 1.62087 -0.55313
 H 1.54360 0.75915 -0.78801
 H -1.11832 1.21750 1.05390
 H 2.07202 0.37572 0.76996
 H -2.58256 1.03657 0.33642
 H 2.76937 -0.38766 -0.40409
13
bifur_IRC_Distances_noMW_output/new_data/bifur_traj3_Distances point 423
C -1.25398 -0.41588 -0.29709
 C 0.85124 -1.03061 0.13008
 C -0.30768 -1.11355 -0.35956
 C -1.60851 0.94853 0.17494
 C 1.87025 -0.00378 -0.09952
 F -2.16479 -0.96030 -0.78473
 F 1.33038 -2.04735 0.82403
 H -1.41573 1.62362 -0.55484
 H 1.52959 0.76011 -0.79431
 H -1.10430 1.21475 1.05845
 H 2.08687 0.37566 0.76870
 H -2.58297 1.03482 0.34775
 H 2.76963 -0.38602 -0.41389
13
bifur_IRC_Distances_noMW_output/new_data/bifur_traj3_Distances point 424
C -1.25407 -0.41525 -0.29812
 C 0.85089 -1.03152 0.13256
 C -0.30853 -1.11412 -0.35512
 C -1.60848 0.94820 0.17828
 C 1.87043 -0.00332 -0.10334
 F -2.16434 -0.95752 -0.79473
 F 1.32990 -2.05013 0.83156
 H -1.42814 1.62616 -0.55649
 H 1.51663 0.76097 -0.80012
 H -1.09135 1.21223 1.06268
 H 2.10054 0.37560 0.76767
 H -2.58330 1.03324 0.35797
 H 2.76982 -0.38454 -0.42280
13
bifur_IRC_Distances_noMW_output/new_data/bifur_traj3_Distances point 425
C -1.25415 -0.41471 -0.29896
 C 0.85061 -1.03230 0.13466
 C -0.30926 -1.11461 -0.35135
 C -1.60844 0.94793 0.18118
 C 1.87057 -0.00293 -0.10666
 F -2.16401 -0.95514 -0.80316
 F 1.32954 -2.05252 0.83798
 H -1.43902 1.62838 -0.55798
 H 1.50526 0.76170 -0.80519
 H -1.08000 1.21004 1.06639
 H 2.11251 0.37555 0.76684
 H -2.58355 1.03188 0.36678
 H 2.76994 -0.38326 -0.43051
13
bifur_IRC_Distances_noMW_output/new_data/bifur_traj3_Distances point 426
C -1.25423 -0.41427 -0.29963
 C 0.85039 -1.03295 0.13637
 C -0.30986 -1.11501 -0.34829
 C -1.60840 0.94771 0.18356
 C 1.87067 -0.00261 -0.10940
 F -2.16378 -0.95319 -0.80998
 F 1.32928 -2.05449 0.84322
 H -1.44809 1.63023 -0.55925
 H 1.49576 0.76229 -0.80941
 H -1.07052 1.20823 1.06948
 H 2.12249 0.37550 0.76619
 H -2.58373 1.03076 0.37403
 H 2.77002 -0.38221 -0.43688
13
bifur_IRC_Distances_noMW_output/new_data/bifur_traj3_Distances point 427
C -1.25430 -0.41392 -0.30013
 C 0.85023 -1.03345 0.13769
 C -0.31033 -1.11532 -0.34591
 C -1.60836 0.94753 0.18544
 C 1.87075 -0.00236 -0.11156
 F -2.16362 -0.95166 -0.81527
 F 1.32911 -2.05604 0.84731
 H -1.45529 1.63169 -0.56026
 H 1.48822 0.76275 -0.81275
 H -1.06300 1.20680 1.07194
 H 2.13039 0.37547 0.76570
 H -2.58385 1.02988 0.37971
 H 2.77006 -0.38139 -0.44190
13
bifur_IRC_Distances_noMW_output/new_data/bifur_traj3_Distances point 428
C -1.25435 -0.41366 -0.30049
 C 0.85011 -1.03383 0.13866
 C -0.31068 -1.11556 -0.34415
 C -1.60833 0.94740 0.18683
 C 1.87080 -0.00217 -0.11317
 F -2.16351 -0.95052 -0.81914
 F 1.32899 -2.05718 0.85032
 H -1.46067 1.63278 -0.56102
 H 1.48258 0.76308 -0.81525
 H -1.05737 1.20574 1.07377
 H 2.13630 0.37545 0.76534
 H -2.58393 1.02923 0.38392
 H 2.77008 -0.38078 -0.44562
13
bifur_IRC_Distances_noMW_output/new_data/bifur_traj3_Distances point 429
C -1.25439 -0.41348 -0.30073
 C 0.85002 -1.03408 0.13932
 C -0.31092 -1.11572 -0.34295
 C -1.60831 0.94732 0.18779
 C 1.87083 -0.00204 -0.11428
 F -2.16345 -0.94974 -0.82180
 F 1.32892 -2.05797 0.85239
 H -1.46440 1.63353 -0.56155
 H 1.47866 0.76332 -0.81697
 H -1.05347 1.20500 1.07504
 H 2.14040 0.37544 0.76510
 H -2.58398 1.02879 0.38682
 H 2.77008 -0.38036 -0.44819
13
bifur_IRC_Distances_noMW_output/new_data/bifur_traj3_Distances point 430
C -1.25439 -0.41348 -0.30073
 C 0.85002 -1.03408 0.13932
 C -0.31092 -1.11572 -0.34295
 C -1.60831 0.94732 0.18779
 C 1.87083 -0.00204 -0.11428
 F -2.16345 -0.94974 -0.82180
 F 1.32892 -2.05797 0.85239
 H -1.46440 1.63353 -0.56155
 H 1.47866 0.76332 -0.81697
 H -1.05347 1.20500 1.07504
 H 2.14040 0.37544 0.76510
 H -2.58398 1.02879 0.38682
 H 2.77008 -0.38036 -0.44819
13
bifur_IRC_Distances_noMW_output/new_data/bifur_traj3_Distances point 431
C -1.25444 -0.41330 -0.30099
 C 0.84994 -1.03435 0.14001
 C -0.31117 -1.11588 -0.34170
 C -1.60828 0.94722 0.18879
 C 1.87087 -0.00191 -0.11544
 F -2.16338 -0.94893 -0.82455
 F 1.32885 -2.05879 0.85455
 H -1.46831 1.63432 -0.56210
 H 1.47455 0.76355 -0.81877
 H -1.04938 1.20423 1.07637
 H 2.14469 0.37543 0.76485
 H -2.58403 1.02832 0.38985
 H 2.77009 -0.37992 -0.45088
13
bifur_IRC_Distances_noMW_output/new_data/bifur_traj3_Distances point 432
C -1.25445 -0.41324 -0.30106
 C 0.84992 -1.03444 0.14024
 C -0.31125 -1.11594 -0.34130
 C -1.60827 0.94720 0.18912
 C 1.87088 -0.00187 -0.11582
 F -2.16336 -0.94867 -0.82543
 F 1.32883 -2.05906 0.85524
 H -1.46957 1.63458 -0.56228
 H 1.47323 0.76363 -0.81935
 H -1.04806 1.20399 1.07680
 H 2.14607 0.37542 0.76478
 H -2.58405 1.02817 0.39082
 H 2.77009 -0.37978 -0.45174
13
bifur_IRC_Distances_noMW_output/new_data/bifur_traj3_Distances point 433
C -1.25447 -0.41316 -0.30116
 C 0.84988 -1.03454 0.14050
 C -0.31134 -1.11600 -0.34082
 C -1.60826 0.94716 0.18950
 C 1.87089 -0.00182 -0.11626
 F -2.16334 -0.94836 -0.82648
 F 1.32881 -2.05937 0.85606
 H -1.47107 1.63488 -0.56249
 H 1.47165 0.76372 -0.82005
 H -1.04649 1.20369 1.07731
 H 2.14772 0.37542 0.76468
 H -2.58407 1.02799 0.39198
 H 2.77009 -0.37961 -0.45277
13
bifur_IRC_Distances_noMW_output/new_data/bifur_traj3_Distances point 434
C -1.25449 -0.41308 -0.30127
 C 0.84985 -1.03467 0.14082
 C -0.31146 -1.11608 -0.34024
 C -1.60825 0.94712 0.18998
 C 1.87091 -0.00175 -0.11681
 F -2.16332 -0.94798 -0.82777
 F 1.32878 -2.05976 0.85708
 H -1.47293 1.63526 -0.56276
 H 1.46970 0.76383 -0.82090
 H -1.04454 1.20333 1.07794
 H 2.14976 0.37541 0.76456
 H -2.58409 1.02777 0.39341
 H 2.77009 -0.37940 -0.45405
13
bifur_IRC_Distances_noMW_output/new_data/bifur_traj3_Distances point 435
C -1.25451 -0.41298 -0.30140
 C 0.84981 -1.03481 0.14117
 C -0.31159 -1.11616 -0.33961
 C -1.60824 0.94707 0.19048
 C 1.87092 -0.00169 -0.11740
 F -2.16329 -0.94757 -0.82914
 F 1.32875 -2.06018 0.85816
 H -1.47492 1.63566 -0.56304
 H 1.46761 0.76395 -0.82182
 H -1.04246 1.20294 1.07861
 H 2.15194 0.37540 0.76444
 H -2.58411 1.02754 0.39494
 H 2.77009 -0.37918 -0.45540
13
bifur_IRC_Distances_noMW_output/new_data/bifur_traj3_Distances point 436
C -1.25453 -0.41290 -0.30151
 C 0.84977 -1.03493 0.14149
 C -0.31170 -1.11624 -0.33903
 C -1.60822 0.94703 0.19095
 C 1.87094 -0.00163 -0.11795
 F -2.16327 -0.94719 -0.83040
 F 1.32873 -2.06056 0.85916
 H -1.47677 1.63603 -0.56330
 H 1.46567 0.76406 -0.82267
 H -1.04053 1.20258 1.07924
 H 2.15396 0.37540 0.76433
 H -2.58413 1.02732 0.39635
 H 2.77008 -0.37897 -0.45666
13
bifur_IRC_Distances_noMW_output/new_data/bifur_traj3_Distances point 437
C -1.25455 -0.41282 -0.30161
 C 0.84974 -1.03505 0.14178
 C -0.31181 -1.11631 -0.33851
 C -1.60821 0.94699 0.19138
 C 1.87095 -0.00157 -0.11845
 F -2.16325 -0.94684 -0.83156
 F 1.32870 -2.06091 0.86008
 H -1.47846 1.63637 -0.56354
 H 1.46389 0.76416 -0.82344
 H -1.03876 1.20225 1.07982
 H 2.15582 0.37539 0.76422
 H -2.58414 1.02712 0.39764
 H 2.77008 -0.37879 -0.45781
13
bifur_IRC_Distances_noMW_output/new_data/bifur_traj3_Distances point 438
C -1.25457 -0.41273 -0.30172
 C 0.84970 -1.03517 0.14209
 C -0.31193 -1.11639 -0.33793
 C -1.60820 0.94695 0.19185
 C 1.87096 -0.00151 -0.11899
 F -2.16323 -0.94646 -0.83281
 F 1.32868 -2.06130 0.86107
 H -1.48031 1.63674 -0.56381
 H 1.46194 0.76427 -0.82429
 H -1.03682 1.20189 1.08044
 H 2.15784 0.37539 0.76411
 H -2.58416 1.02691 0.39905
 H 2.77008 -0.37858 -0.45907
13
bifur_IRC_Distances_noMW_output/new_data/bifur_traj3_Distances point 439
C -1.25460 -0.41262 -0.30187
 C 0.84965 -1.03534 0.14252
 C -0.31208 -1.11650 -0.33716
 C -1.60818 0.94689 0.19249
 C 1.87098 -0.00143 -0.11973
 F -2.16320 -0.94595 -0.83450
 F 1.32866 -2.06182 0.86242
 H -1.48282 1.63725 -0.56416
 H 1.45931 0.76442 -0.82544
 H -1.03420 1.20140 1.08129
 H 2.16059 0.37538 0.76396
 H -2.58418 1.02661 0.40096
 H 2.77007 -0.37831 -0.46077
13
bifur_IRC_Distances_noMW_output/new_data/bifur_traj3_Distances point 440
C -1.25464 -0.41245 -0.30207
 C 0.84959 -1.03558 0.14311
 C -0.31230 -1.11664 -0.33609
 C -1.60815 0.94682 0.19337
 C 1.87100 -0.00131 -0.12075
 F -2.16317 -0.94525 -0.83684
 F 1.32862 -2.06254 0.86428
 H -1.48631 1.63795 -0.56466
 H 1.45563 0.76462 -0.82703
 H -1.03054 1.20072 1.08247
 H 2.16442 0.37537 0.76375
 H -2.58420 1.02621 0.40360
 H 2.77005 -0.37792 -0.46313
13
bifur_IRC_Distances_noMW_output/new_data/bifur_traj3_Distances point 441
C -1.25464 -0.41245 -0.30207
 C 0.84959 -1.03558 0.14311
 C -0.31230 -1.11664 -0.33609
 C -1.60815 0.94682 0.19337
 C 1.87100 -0.00131 -0.12075
 F -2.16317 -0.94525 -0.83684
 F 1.32862 -2.06254 0.86428
 H -1.48631 1.63795 -0.56466
 H 1.45563 0.76462 -0.82704
 H -1.03054 1.20072 1.08247
 H 2.16442 0.37537 0.76375
 H -2.58420 1.02621 0.40360
 H 2.77005 -0.37792 -0.46313
13
bifur_IRC_Distances_noMW_output/new_data/bifur_traj3_Distances point 442
C -1.25475 -0.41205 -0.30256
 C 0.84943 -1.03617 0.14458
 C -0.31285 -1.11701 -0.33342
 C -1.60807 0.94662 0.19559
 C 1.87106 -0.00102 -0.12333
 F -2.16312 -0.94347 -0.84266
 F 1.32856 -2.06434 0.86895
 H -1.49514 1.63972 -0.56591
 H 1.44633 0.76513 -0.83106
 H -1.02129 1.19901 1.08544
 H 2.17409 0.37535 0.76322
 H -2.58425 1.02519 0.41024
 H 2.77000 -0.37696 -0.46908
13
bifur_IRC_Distances_noMW_output/new_data/bifur_traj3_Distances point 443
C -1.25481 -0.41185 -0.30279
 C 0.84936 -1.03646 0.14528
 C -0.31311 -1.11718 -0.33214
 C -1.60803 0.94653 0.19666
 C 1.87108 -0.00088 -0.12458
 F -2.16310 -0.94262 -0.84544
 F 1.32855 -2.06521 0.87119
 H -1.49942 1.64058 -0.56652
 H 1.44182 0.76537 -0.83300
 H -1.01681 1.19819 1.08688
 H 2.17877 0.37534 0.76297
 H -2.58427 1.02470 0.41343
 H 2.76997 -0.37650 -0.47194
13
bifur_IRC_Distances_noMW_output/new_data/bifur_traj3_Distances point 444
C -1.25485 -0.41169 -0.30297
 C 0.84930 -1.03669 0.14585
 C -0.31332 -1.11732 -0.33110
 C -1.60800 0.94645 0.19753
 C 1.87110 -0.00077 -0.12560
 F -2.16309 -0.94192 -0.84769
 F 1.32854 -2.06592 0.87301
 H -1.50294 1.64128 -0.56701
 H 1.43811 0.76556 -0.83460
 H -1.01312 1.19752 1.08806
 H 2.18262 0.37534 0.76277
 H -2.58428 1.02430 0.41605
 H 2.76994 -0.37612 -0.47429
13
bifur_IRC_Distances_noMW_output/new_data/bifur_traj3_Distances point 445
C -1.25488 -0.41160 -0.30308
 C 0.84927 -1.03682 0.14618
 C -0.31344 -1.11741 -0.33050
 C -1.60798 0.94641 0.19804
 C 1.87111 -0.00071 -0.12619
 F -2.16309 -0.94152 -0.84898
 F 1.32854 -2.06633 0.87406
 H -1.50497 1.64168 -0.56730
 H 1.43598 0.76567 -0.83551
 H -1.01100 1.19713 1.08873
 H 2.18484 0.37533 0.76265
 H -2.58428 1.02407 0.41755
 H 2.76992 -0.37590 -0.47564
13
bifur_IRC_Distances_noMW_output/new_data/bifur_traj3_Distances point 446
C -1.25488 -0.41162 -0.30306
 C 0.84927 -1.03680 0.14613
 C -0.31342 -1.11739 -0.33060
 C -1.60799 0.94641 0.19795
 C 1.87111 -0.00072 -0.12609
 F -2.16309 -0.94159 -0.84878
 F 1.32854 -2.06627 0.87389
 H -1.50464 1.64162 -0.56725
 H 1.43632 0.76565 -0.83537
 H -1.01134 1.19719 1.08862
 H 2.18448 0.37533 0.76267
 H -2.58428 1.02411 0.41731
 H 2.76992 -0.37594 -0.47542
13
bifur_IRC_Distances_noMW_output/new_data/bifur_traj3_Distances point 447
C -1.25484 -0.41176 -0.30290
 C 0.84932 -1.03660 0.14563
 C -0.31324 -1.11727 -0.33151
 C -1.60801 0.94648 0.19719
 C 1.87109 -0.00082 -0.12520
 F -2.16309 -0.94220 -0.84681
 F 1.32854 -2.06564 0.87229
 H -1.50155 1.64100 -0.56682
 H 1.43957 0.76548 -0.83397
 H -1.01458 1.19778 1.08759
 H 2.18111 0.37534 0.76285
 H -2.58428 1.02446 0.41502
 H 2.76995 -0.37627 -0.47337
13
bifur_IRC_Distances_noMW_output/new_data/bifur_traj3_Distances point 448
C -1.25476 -0.41201 -0.30260
 C 0.84942 -1.03622 0.14470
 C -0.31289 -1.11704 -0.33320
 C -1.60807 0.94660 0.19577
 C 1.87106 -0.00100 -0.12355
 F -2.16311 -0.94333 -0.84314
 F 1.32856 -2.06449 0.86933
 H -1.49588 1.63987 -0.56602
 H 1.44556 0.76517 -0.83139
 H -1.02052 1.19887 1.08569
 H 2.17489 0.37535 0.76318
 H -2.58426 1.02510 0.41079
 H 2.77000 -0.37688 -0.46957
13
bifur_IRC_Distances_noMW_output/new_data/bifur_traj3_Distances point 449
C -1.25467 -0.41237 -0.30218
 C 0.84955 -1.03570 0.14343
 C -0.31242 -1.11672 -0.33551
 C -1.60813 0.94677 0.19384
 C 1.87102 -0.00125 -0.12130
 F -2.16316 -0.94487 -0.83810
 F 1.32861 -2.06292 0.86528
 H -1.48819 1.63833 -0.56493
 H 1.45365 0.76473 -0.82790
 H -1.02857 1.20036 1.08310
 H 2.16648 0.37537 0.76364
 H -2.58422 1.02599 0.40502
 H 2.77005 -0.37772 -0.46440
13
bifur_IRC_Distances_noMW_output/new_data/bifur_traj3_Distances point 450
C -1.25456 -0.41277 -0.30167
 C 0.84972 -1.03512 0.14196
 C -0.31188 -1.11636 -0.33817
 C -1.60820 0.94697 0.19166
 C 1.87096 -0.00153 -0.11876
 F -2.16324 -0.94662 -0.83229
 F 1.32869 -2.06114 0.86066
 H -1.47953 1.63659 -0.56370
 H 1.46276 0.76423 -0.82393
 H -1.03763 1.20204 1.08018
 H 2.15700 0.37539 0.76416
 H -2.58415 1.02700 0.39846
 H 2.77008 -0.37867 -0.45854
13
bifur_IRC_Distances_noMW_output/new_data/bifur_traj3_Distances point 451
C -1.25447 -0.41314 -0.30119
 C 0.84987 -1.03458 0.14059
 C -0.31138 -1.11602 -0.34065
 C -1.60826 0.94715 0.18964
 C 1.87090 -0.00180 -0.11642
 F -2.16333 -0.94825 -0.82685
 F 1.32880 -2.05949 0.85636
 H -1.47161 1.63499 -0.56257
 H 1.47108 0.76375 -0.82030
 H -1.04592 1.20359 1.07749
 H 2.14831 0.37541 0.76465
 H -2.58407 1.02793 0.39240
 H 2.77009 -0.37955 -0.45314
13
bifur_IRC_Distances_noMW_output/new_data/bifur_traj3_Distances point 452
C -1.25447 -0.41314 -0.30119
 C 0.84987 -1.03458 0.14059
 C -0.31138 -1.11602 -0.34065
 C -1.60826 0.94715 0.18964
 C 1.87090 -0.00180 -0.11642
 F -2.16333 -0.94825 -0.82686
 F 1.32880 -2.05949 0.85636
 H -1.47162 1.63499 -0.56257
 H 1.47108 0.76376 -0.82030
 H -1.04592 1.20359 1.07749
 H 2.14832 0.37541 0.76465
 H -2.58407 1.02793 0.39240
 H 2.77009 -0.37955 -0.45315
13
bifur_IRC_Distances_noMW_output/new_data/bifur_traj3_Distances point 453
C -1.25443 -0.41333 -0.30094
 C 0.84996 -1.03430 0.13989
 C -0.31112 -1.11585 -0.34193
 C -1.60829 0.94724 0.18861
 C 1.87086 -0.00193 -0.11523
 F -2.16339 -0.94908 -0.82405
 F 1.32886 -2.05864 0.85416
 H -1.46759 1.63418 -0.56200
 H 1.47531 0.76351 -0.81844
 H -1.05013 1.20437 1.07613
 H 2.14390 0.37543 0.76490
 H -2.58403 1.02841 0.38930
 H 2.77009 -0.38000 -0.45039
13
bifur_IRC_Distances_noMW_output/new_data/bifur_traj3_Distances point 454
C -1.25449 -0.41304 -0.30132
 C 0.84983 -1.03472 0.14094
 C -0.31151 -1.11611 -0.34002
 C -1.60825 0.94710 0.19015
 C 1.87091 -0.00173 -0.11702
 F -2.16331 -0.94783 -0.82824
 F 1.32877 -2.05991 0.85746
 H -1.47362 1.63540 -0.56286
 H 1.46897 0.76388 -0.82122
 H -1.04382 1.20319 1.07817
 H 2.15052 0.37541 0.76452
 H -2.58409 1.02769 0.39394
 H 2.77009 -0.37932 -0.45452
13
bifur_IRC_Distances_noMW_output/new_data/bifur_traj3_Distances point 455
C -1.25461 -0.41256 -0.30193
 C 0.84963 -1.03542 0.14271
 C -0.31215 -1.11654 -0.33681
 C -1.60817 0.94687 0.19277
 C 1.87099 -0.00139 -0.12006
 F -2.16319 -0.94573 -0.83526
 F 1.32865 -2.06205 0.86302
 H -1.48395 1.63748 -0.56432
 H 1.45812 0.76449 -0.82596
 H -1.03301 1.20118 1.08167
 H 2.16183 0.37538 0.76389
 H -2.58419 1.02648 0.40181
 H 2.77006 -0.37818 -0.46153
13
bifur_IRC_Distances_noMW_output/new_data/bifur_traj3_Distances point 456
C -1.25479 -0.41192 -0.30271
 C 0.84938 -1.03636 0.14504
 C -0.31302 -1.11712 -0.33257
 C -1.60805 0.94656 0.19629
 C 1.87107 -0.00093 -0.12416
 F -2.16310 -0.94291 -0.84450
 F 1.32855 -2.06492 0.87043
 H -1.49797 1.64029 -0.56631
 H 1.44336 0.76528 -0.83234
 H -1.01833 1.19847 1.08639
 H 2.17718 0.37535 0.76306
 H -2.58427 1.02487 0.41235
 H 2.76998 -0.37666 -0.47097
13
bifur_IRC_Distances_noMW_output/new_data/bifur_traj3_Distances point 457
C -1.25503 -0.41113 -0.30360
 C 0.84910 -1.03752 0.14787
 C -0.31408 -1.11783 -0.32742
 C -1.60788 0.94618 0.20065
 C 1.87115 -0.00037 -0.12925
 F -2.16310 -0.93945 -0.85563
 F 1.32855 -2.06846 0.87949
 H -1.51556 1.64379 -0.56878
 H 1.42480 0.76624 -0.84029
 H -0.99990 1.19511 1.09226
 H 2.19642 0.37532 0.76203
 H -2.58429 1.02288 0.42534
 H 2.76980 -0.37477 -0.48266
13
bifur_IRC_Distances_noMW_output/new_data/bifur_traj3_Distances point 458
C -1.25534 -0.41022 -0.30453
 C 0.84883 -1.03885 0.15104
 C -0.31528 -1.11864 -0.32163
 C -1.60765 0.94576 0.20567
 C 1.87120 0.00026 -0.13514
 F -2.16324 -0.93550 -0.86803
 F 1.32871 -2.07251 0.88977
 H -1.53610 1.64786 -0.57161
 H 1.40310 0.76730 -0.84945
 H -0.97836 1.19123 1.09902
 H 2.21884 0.37532 0.76082
 H -2.58420 1.02061 0.44020
 H 2.76949 -0.37262 -0.49613
13
bifur_IRC_Distances_noMW_output/new_data/bifur_traj3_Distances point 459
C -1.25570 -0.40928 -0.30540
 C 0.84859 -1.04024 0.15428
 C -0.31653 -1.11949 -0.31570
 C -1.60737 0.94533 0.21093
 C 1.87120 0.00092 -0.14135
 F -2.16354 -0.93141 -0.88060
 F 1.32907 -2.07673 0.90041
 H -1.55796 1.65214 -0.57453
 H 1.37996 0.76835 -0.85905
 H -0.95542 1.18717 1.10610
 H 2.24266 0.37536 0.75950
 H -2.58399 1.01826 0.45568
 H 2.76903 -0.37039 -0.51026
13
bifur_IRC_Distances_noMW_output/new_data/bifur_traj3_Distances point 460
C -1.25608 -0.40838 -0.30614
 C 0.84841 -1.04157 0.15730
 C -0.31770 -1.12028 -0.31014
 C -1.60707 0.94493 0.21598
 C 1.87116 0.00154 -0.14734
 F -2.16400 -0.92752 -0.89224
 F 1.32959 -2.08076 0.91048
 H -1.57921 1.65628 -0.57727
 H 1.35741 0.76929 -0.86825
 H -0.93310 1.18328 1.11284
 H 2.26579 0.37543 0.75814
 H -2.58368 1.01603 0.47044
 H 2.76847 -0.36827 -0.52380
13
bifur_IRC_Distances_noMW_output/new_data/bifur_traj3_Distances point 461
C -1.25644 -0.40760 -0.30671
 C 0.84830 -1.04273 0.15992
 C -0.31872 -1.12099 -0.30533
 C -1.60678 0.94459 0.22043
 C 1.87109 0.00208 -0.15265
 F -2.16453 -0.92412 -0.90222
 F 1.33021 -2.08431 0.91928
 H -1.59821 1.65994 -0.57962
 H 1.33723 0.77008 -0.87633
 H -0.91314 1.17985 1.11875
 H 2.28642 0.37553 0.75685
 H -2.58329 1.01409 0.48340
 H 2.76787 -0.36641 -0.53577
13
bifur_IRC_Distances_noMW_output/new_data/bifur_traj3_Distances point 462
C -1.25674 -0.40699 -0.30710
 C 0.84824 -1.04364 0.16191
 C -0.31951 -1.12153 -0.30165
 C -1.60654 0.94433 0.22390
 C 1.87101 0.00249 -0.15680
 F -2.16503 -0.92149 -0.90979
 F 1.33078 -2.08705 0.92607
 H -1.61314 1.66280 -0.58139
 H 1.32135 0.77067 -0.88260
 H -0.89745 1.17718 1.12331
 H 2.30262 0.37562 0.75578
 H -2.58293 1.01258 0.49344
 H 2.76733 -0.36498 -0.54508
13
bifur_IRC_Distances_noMW_output/new_data/bifur_traj3_Distances point 463
C -1.25674 -0.40699 -0.30710
 C 0.84824 -1.04364 0.16191
 C -0.31951 -1.12153 -0.30165
 C -1.60654 0.94433 0.22390
 C 1.87101 0.00249 -0.15681
 F -2.16503 -0.92149 -0.90979
 F 1.33078 -2.08705 0.92607
 H -1.61314 1.66280 -0.58139
 H 1.32135 0.77067 -0.88260
 H -0.89745 1.17718 1.12332
 H 2.30262 0.37562 0.75578
 H -2.58293 1.01258 0.49344
 H 2.76733 -0.36498 -0.54508
13
bifur_IRC_Distances_noMW_output/new_data/bifur_traj3_Distances point 464
C -1.25683 -0.40682 -0.30720
 C 0.84823 -1.04390 0.16248
 C -0.31973 -1.12168 -0.30061
 C -1.60646 0.94426 0.22488
 C 1.87099 0.00261 -0.15799
 F -2.16518 -0.92075 -0.91191
 F 1.33096 -2.08783 0.92799
 H -1.61741 1.66361 -0.58189
 H 1.31681 0.77083 -0.88438
 H -0.89297 1.17643 1.12460
 H 2.30725 0.37565 0.75547
 H -2.58282 1.01216 0.49629
 H 2.76717 -0.36457 -0.54773
13
bifur_IRC_Distances_noMW_output/new_data/bifur_traj3_Distances point 465
C -1.25657 -0.40733 -0.30688
 C 0.84827 -1.04313 0.16079
 C -0.31907 -1.12122 -0.30372
 C -1.60668 0.94448 0.22194
 C 1.87106 0.00226 -0.15446
 F -2.16474 -0.92297 -0.90554
 F 1.33045 -2.08550 0.92225
 H -1.60471 1.66118 -0.58040
 H 1.33033 0.77034 -0.87907
 H -0.90632 1.17869 1.12075
 H 2.29347 0.37557 0.75639
 H -2.58314 1.01343 0.48778
 H 2.76764 -0.36578 -0.53983
13
bifur_IRC_Distances_noMW_output/new_data/bifur_traj3_Distances point 466
C -1.25621 -0.40808 -0.30636
 C 0.84837 -1.04201 0.15831
 C -0.31809 -1.12055 -0.30829
 C -1.60697 0.94480 0.21768
 C 1.87114 0.00175 -0.14937
 F -2.16419 -0.92621 -0.89610
 F 1.32981 -2.08212 0.91387
 H -1.58647 1.65768 -0.57818
 H 1.34971 0.76960 -0.87135
 H -0.92548 1.18196 1.11512
 H 2.27367 0.37546 0.75766
 H -2.58354 1.01528 0.47542
 H 2.76825 -0.36755 -0.52839
13
bifur_IRC_Distances_noMW_output/new_data/bifur_traj3_Distances point 467
C -1.25582 -0.40898 -0.30566
 C 0.84853 -1.04068 0.15529
 C -0.31692 -1.11975 -0.31384
 C -1.60728 0.94520 0.21261
 C 1.87119 0.00113 -0.14334
 F -2.16368 -0.93011 -0.88451
 F 1.32922 -2.07808 0.90377
 H -1.56499 1.65352 -0.57545
 H 1.37250 0.76867 -0.86211
 H -0.94804 1.18588 1.10835
 H 2.25032 0.37538 0.75906
 H -2.58390 1.01752 0.46060
 H 2.76885 -0.36968 -0.51476
13
bifur_IRC_Distances_noMW_output/new_data/bifur_traj3_Distances point 468
C -1.25543 -0.40996 -0.30478
 C 0.84876 -1.03923 0.15193
 C -0.31562 -1.11887 -0.32000
 C -1.60758 0.94564 0.20711
 C 1.87120 0.00044 -0.13683
 F -2.16330 -0.93438 -0.87150
 F 1.32879 -2.07366 0.89269
 H -1.54203 1.64902 -0.57241
 H 1.39683 0.76759 -0.85207
 H -0.97214 1.19013 1.10095
 H 2.22530 0.37533 0.76047
 H -2.58416 1.01997 0.44443
 H 2.76938 -0.37201 -0.49998
13
bifur_IRC_Distances_noMW_output/new_data/bifur_traj3_Distances point 469
C -1.25509 -0.41093 -0.30381
 C 0.84904 -1.03780 0.14854
 C -0.31433 -1.11800 -0.32619
 C -1.60783 0.94609 0.20171
 C 1.87116 -0.00024 -0.13049
 F -2.16311 -0.93861 -0.85827
 F 1.32857 -2.06931 0.88166
 H -1.51986 1.64465 -0.56938
 H 1.42026 0.76647 -0.84222
 H -0.99539 1.19429 1.09368
 H 2.20112 0.37532 0.76178
 H -2.58428 1.02240 0.42848
 H 2.76975 -0.37432 -0.48550
13
bifur_IRC_Distances_noMW_output/new_data/bifur_traj3_Distances point 470
C -1.25483 -0.41177 -0.30289
 C 0.84933 -1.03658 0.14559
 C -0.31322 -1.11726 -0.33157
 C -1.60802 0.94649 0.19713
 C 1.87109 -0.00082 -0.12513
 F -2.16309 -0.94224 -0.84666
 F 1.32854 -2.06560 0.87218
 H -1.50133 1.64096 -0.56679
 H 1.43981 0.76547 -0.83387
 H -1.01481 1.19783 1.08752
 H 2.18086 0.37534 0.76286
 H -2.58428 1.02448 0.41485
 H 2.76995 -0.37629 -0.47321
13
bifur_IRC_Distances_noMW_output/new_data/bifur_traj3_Distances point 471
C -1.25466 -0.41238 -0.30216
 C 0.84956 -1.03569 0.14338
 C -0.31240 -1.11671 -0.33559
 C -1.60813 0.94678 0.19378
 C 1.87101 -0.00126 -0.12123
 F -2.16316 -0.94492 -0.83793
 F 1.32861 -2.06287 0.86515
 H -1.48795 1.63828 -0.56489
 H 1.45391 0.76472 -0.82778
 H -1.02883 1.20041 1.08302
 H 2.16621 0.37537 0.76365
 H -2.58422 1.02602 0.40484
 H 2.77005 -0.37774 -0.46424
13
bifur_IRC_Distances_noMW_output/new_data/bifur_traj3_Distances point 472
C -1.25456 -0.41279 -0.30165
 C 0.84972 -1.03509 0.14189
 C -0.31185 -1.11634 -0.33831
 C -1.60820 0.94698 0.19155
 C 1.87095 -0.00155 -0.11863
 F -2.16324 -0.94671 -0.83199
 F 1.32870 -2.06105 0.86042
 H -1.47910 1.63650 -0.56363
 H 1.46322 0.76420 -0.82373
 H -1.03809 1.20212 1.08003
 H 2.15652 0.37539 0.76419
 H -2.58415 1.02705 0.39813
 H 2.77008 -0.37872 -0.45825
13
bifur_IRC_Distances_noMW_output/new_data/bifur_traj3_Distances point 473
C -1.25449 -0.41304 -0.30132
 C 0.84983 -1.03472 0.14096
 C -0.31151 -1.11611 -0.33999
 C -1.60824 0.94710 0.19017
 C 1.87091 -0.00173 -0.11704
 F -2.16331 -0.94782 -0.82830
 F 1.32877 -2.05992 0.85750
 H -1.47370 1.63541 -0.56287
 H 1.46889 0.76388 -0.82126
 H -1.04374 1.20318 1.07820
 H 2.15060 0.37541 0.76452
 H -2.58410 1.02768 0.39400
 H 2.77009 -0.37932 -0.45457
13
bifur_IRC_Distances_noMW_output/new_data/bifur_traj3_Distances point 474
C -1.25449 -0.41304 -0.30132
 C 0.84983 -1.03472 0.14096
 C -0.31151 -1.11611 -0.34000
 C -1.60824 0.94710 0.19017
 C 1.87091 -0.00173 -0.11704
 F -2.16331 -0.94782 -0.82829
 F 1.32877 -2.05992 0.85750
 H -1.47370 1.63541 -0.56287
 H 1.46889 0.76388 -0.82126
 H -1.04374 1.20318 1.07820
 H 2.15060 0.37541 0.76452
 H -2.58410 1.02768 0.39400
 H 2.77009 -0.37932 -0.45457
13
bifur_IRC_Distances_noMW_output/new_data/bifur_traj3_Distances point 475
C -1.25447 -0.41314 -0.30119
 C 0.84987 -1.03458 0.14058
 C -0.31137 -1.11602 -0.34067
 C -1.60826 0.94715 0.18963
 C 1.87090 -0.00180 -0.11641
 F -2.16334 -0.94826 -0.82682
 F 1.32880 -2.05948 0.85633
 H -1.47156 1.63498 -0.56256
 H 1.47114 0.76375 -0.82027
 H -1.04598 1.20360 1.07747
 H 2.14825 0.37541 0.76465
 H -2.58407 1.02793 0.39236
 H 2.77009 -0.37955 -0.45311
13
bifur_IRC_Distances_noMW_output/new_data/bifur_traj3_Distances point 476
C -1.25450 -0.41302 -0.30135
 C 0.84982 -1.03475 0.14103
 C -0.31154 -1.11613 -0.33986
 C -1.60824 0.94709 0.19029
 C 1.87092 -0.00171 -0.11717
 F -2.16330 -0.94773 -0.82860
 F 1.32876 -2.06002 0.85774
 H -1.47414 1.63550 -0.56293
 H 1.46842 0.76391 -0.82146
 H -1.04328 1.20309 1.07835
 H 2.15109 0.37541 0.76449
 H -2.58410 1.02763 0.39434
 H 2.77009 -0.37927 -0.45487
13
bifur_IRC_Distances_noMW_output/new_data/bifur_traj3_Distances point 477
C -1.25454 -0.41284 -0.30158
 C 0.84975 -1.03502 0.14170
 C -0.31178 -1.11629 -0.33865
 C -1.60821 0.94700 0.19127
 C 1.87095 -0.00158 -0.11831
 F -2.16325 -0.94693 -0.83125
 F 1.32871 -2.06082 0.85983
 H -1.47801 1.63628 -0.56348
 H 1.46437 0.76414 -0.82323
 H -1.03923 1.20234 1.07966
 H 2.15532 0.37539 0.76425
 H -2.58414 1.02718 0.39730
 H 2.77008 -0.37884 -0.45750
13
bifur_IRC_Distances_noMW_output/new_data/bifur_traj3_Distances point 478
C -1.25459 -0.41265 -0.30182
 C 0.84967 -1.03529 0.14239
 C -0.31204 -1.11646 -0.33739
 C -1.60818 0.94691 0.19230
 C 1.87098 -0.00145 -0.11951
 F -2.16321 -0.94611 -0.83401
 F 1.32866 -2.06166 0.86202
 H -1.48208 1.63710 -0.56406
 H 1.46008 0.76438 -0.82510
 H -1.03497 1.20154 1.08104
 H 2.15978 0.37538 0.76400
 H -2.58417 1.02670 0.40039
 H 2.77007 -0.37839 -0.46027
13
bifur_IRC_Distances_noMW_output/new_data/bifur_traj3_Distances point 479
C -1.25463 -0.41249 -0.30202
 C 0.84960 -1.03552 0.14297
 C -0.31225 -1.11661 -0.33634
 C -1.60815 0.94683 0.19316
 C 1.87100 -0.00134 -0.12051
 F -2.16318 -0.94541 -0.83630
 F 1.32863 -2.06237 0.86385
 H -1.48549 1.63779 -0.56454
 H 1.45649 0.76458 -0.82666
 H -1.03140 1.20088 1.08219
 H 2.16352 0.37537 0.76380
 H -2.58420 1.02630 0.40298
 H 2.77006 -0.37801 -0.46258
13
bifur_IRC_Distances_noMW_output/new_data/bifur_traj3_Distances point 480
C -1.25466 -0.41239 -0.30214
 C 0.84956 -1.03566 0.14332
 C -0.31238 -1.11669 -0.33570
 C -1.60814 0.94679 0.19369
 C 1.87101 -0.00127 -0.12113
 F -2.16316 -0.94499 -0.83770
 F 1.32861 -2.06280 0.86497
 H -1.48760 1.63821 -0.56484
 H 1.45428 0.76470 -0.82762
 H -1.02920 1.20047 1.08290
 H 2.16583 0.37537 0.76367
 H -2.58421 1.02606 0.40457
 H 2.77005 -0.37778 -0.46400
13
bifur_IRC_Distances_noMW_output/new_data/bifur_traj3_Distances point 481
C -1.25466 -0.41238 -0.30216
 C 0.84956 -1.03569 0.14338
 C -0.31240 -1.11671 -0.33560
 C -1.60813 0.94678 0.19378
 C 1.87101 -0.00126 -0.12122
 F -2.16316 -0.94492 -0.83792
 F 1.32861 -2.06287 0.86514
 H -1.48792 1.63827 -0.56489
 H 1.45393 0.76472 -0.82777
 H -1.02885 1.20041 1.08301
 H 2.16619 0.37537 0.76365
 H -2.58422 1.02602 0.40482
 H 2.77005 -0.37775 -0.46422
13
bifur_IRC_Distances_noMW_output/new_data/bifur_traj3_Distances point 482
C -1.25464 -0.41245 -0.30207
 C 0.84959 -1.03558 0.14312
 C -0.31230 -1.11664 -0.33607
 C -1.60815 0.94681 0.19339
 C 1.87100 -0.00131 -0.12077
 F -2.16317 -0.94523 -0.83689
 F 1.32862 -2.06255 0.86432
 H -1.48638 1.63796 -0.56467
 H 1.45556 0.76463 -0.82707
 H -1.03047 1.20071 1.08249
 H 2.16449 0.37537 0.76375
 H -2.58421 1.02620 0.40365
 H 2.77005 -0.37792 -0.46318
13
bifur_IRC_Distances_noMW_output/new_data/bifur_traj3_Distances point 483
C -1.25461 -0.41258 -0.30191
 C 0.84964 -1.03539 0.14264
 C -0.31213 -1.11652 -0.33695
 C -1.60817 0.94688 0.19266
 C 1.87098 -0.00140 -0.11993
 F -2.16320 -0.94581 -0.83497
 F 1.32865 -2.06196 0.86279
 H -1.48351 1.63739 -0.56426
 H 1.45857 0.76446 -0.82576
 H -1.03347 1.20127 1.08152
 H 2.16136 0.37538 0.76392
 H -2.58418 1.02653 0.40148
 H 2.77007 -0.37823 -0.46124
13
bifur_IRC_Distances_noMW_output/new_data/bifur_traj3_Distances point 484
C -1.25457 -0.41274 -0.30171
 C 0.84971 -1.03516 0.14206
 C -0.31191 -1.11638 -0.33800
 C -1.60820 0.94695 0.19180
 C 1.87096 -0.00151 -0.11893
 F -2.16323 -0.94650 -0.83268
 F 1.32869 -2.06126 0.86097
 H -1.48011 1.63670 -0.56378
 H 1.46215 0.76426 -0.82420
 H -1.03703 1.20193 1.08037
 H 2.15763 0.37539 0.76412
 H -2.58416 1.02693 0.39890
 H 2.77008 -0.37860 -0.45893
13
bifur_IRC_Distances_noMW_output/new_data/bifur_traj3_Distances point 485
C -1.25457 -0.41274 -0.30171
 C 0.84971 -1.03516 0.14206
 C -0.31191 -1.11638 -0.33800
 C -1.60820 0.94695 0.19180
 C 1.87096 -0.00151 -0.11893
 F -2.16323 -0.94650 -0.83268
 F 1.32869 -2.06126 0.86097
 H -1.48011 1.63670 -0.56378
 H 1.46215 0.76426 -0.82420
 H -1.03703 1.20193 1.08037
 H 2.15763 0.37539 0.76412
 H -2.58416 1.02693 0.39890
 H 2.77008 -0.37860 -0.45893
13
bifur_IRC_Distances_noMW_output/new_data/bifur_traj3_Distances point 486
C -1.25450 -0.41302 -0.30135
 C 0.84982 -1.03476 0.14104
 C -0.31154 -1.11613 -0.33984
 C -1.60824 0.94709 0.19030
 C 1.87092 -0.00171 -0.11718
 F -2.16330 -0.94772 -0.82863
 F 1.32876 -2.06003 0.85776
 H -1.47419 1.63551 -0.56294
 H 1.46838 0.76391 -0.82148
 H -1.04323 1.20308 1.07837
 H 2.15114 0.37541 0.76449
 H -2.58410 1.02762 0.39438
 H 2.77009 -0.37926 -0.45490
13
bifur_IRC_Distances_noMW_output/new_data/bifur_traj3_Distances point 487
C -1.25449 -0.41307 -0.30129
 C 0.84984 -1.03469 0.14087
 C -0.31148 -1.11609 -0.34016
 C -1.60825 0.94711 0.19004
 C 1.87091 -0.00175 -0.11689
 F -2.16331 -0.94792 -0.82794
 F 1.32877 -2.05982 0.85721
 H -1.47318 1.63531 -0.56279
 H 1.46944 0.76385 -0.82102
 H -1.04428 1.20328 1.07802
 H 2.15003 0.37541 0.76455
 H -2.58409 1.02774 0.39360
 H 2.77009 -0.37937 -0.45421
13
bifur_IRC_Distances_noMW_output/new_data/bifur_traj3_Distances point 488
C -1.25451 -0.41299 -0.30139
 C 0.84981 -1.03480 0.14115
 C -0.31158 -1.11616 -0.33964
 C -1.60824 0.94707 0.19046
 C 1.87092 -0.00169 -0.11738
 F -2.16329 -0.94758 -0.82908
 F 1.32875 -2.06016 0.85811
 H -1.47484 1.63564 -0.56303
 H 1.46770 0.76395 -0.82178
 H -1.04255 1.20296 1.07859
 H 2.15184 0.37540 0.76445
 H -2.58411 1.02755 0.39487
 H 2.77009 -0.37919 -0.45534
13
bifur_IRC_Distances_noMW_output/new_data/bifur_traj3_Distances point 489
C -1.25457 -0.41275 -0.30170
 C 0.84971 -1.03515 0.14204
 C -0.31191 -1.11638 -0.33803
 C -1.60820 0.94696 0.19178
 C 1.87096 -0.00152 -0.11890
 F -2.16323 -0.94652 -0.83261
 F 1.32869 -2.06124 0.86091
 H -1.48002 1.63669 -0.56377
 H 1.46225 0.76426 -0.82416
 H -1.03713 1.20195 1.08034
 H 2.15752 0.37539 0.76413
 H -2.58416 1.02694 0.39883
 H 2.77008 -0.37862 -0.45887
13
bifur_IRC_Distances_noMW_output/new_data/bifur_traj3_Distances point 490
C -1.25467 -0.41234 -0.30221
 C 0.84954 -1.03575 0.14353
 C -0.31246 -1.11675 -0.33532
 C -1.60813 0.94676 0.19401
 C 1.87102 -0.00123 -0.12149
 F -2.16315 -0.94474 -0.83852
 F 1.32860 -2.06306 0.86563
 H -1.48884 1.63846 -0.56502
 H 1.45297 0.76477 -0.82819
 H -1.02789 1.20023 1.08332
 H 2.16719 0.37537 0.76360
 H -2.58422 1.02591 0.40551
 H 2.77004 -0.37765 -0.46484
13
bifur_IRC_Distances_noMW_output/new_data/bifur_traj3_Distances point 491
C -1.25483 -0.41179 -0.30286
 C 0.84934 -1.03654 0.14550
 C -0.31319 -1.11724 -0.33174
 C -1.60802 0.94650 0.19699
 C 1.87109 -0.00084 -0.12497
 F -2.16310 -0.94236 -0.84629
 F 1.32854 -2.06548 0.87188
 H -1.50076 1.64084 -0.56671
 H 1.44042 0.76544 -0.83361
 H -1.01541 1.19794 1.08732
 H 2.18023 0.37534 0.76289
 H -2.58427 1.02455 0.41443
 H 2.76996 -0.37635 -0.47283
13
bifur_IRC_Distances_noMW_output/new_data/bifur_traj3_Distances point 492
C -1.25502 -0.41115 -0.30358
 C 0.84911 -1.03749 0.14780
 C -0.31405 -1.11781 -0.32755
 C -1.60788 0.94619 0.20054
 C 1.87115 -0.00039 -0.12912
 F -2.16310 -0.93954 -0.85535
 F 1.32855 -2.06837 0.87926
 H -1.51512 1.64370 -0.56872
 H 1.42527 0.76622 -0.84009
 H -1.00036 1.19519 1.09211
 H 2.19593 0.37532 0.76206
 H -2.58429 1.02293 0.42501
 H 2.76981 -0.37482 -0.48237
13
bifur_IRC_Distances_noMW_output/new_data/bifur_traj3_Distances point 493
C -1.25527 -0.41042 -0.30433
 C 0.84889 -1.03855 0.15034
 C -0.31501 -1.11846 -0.32292
 C -1.60770 0.94586 0.20455
 C 1.87119 0.00012 -0.13382
 F -2.16319 -0.93638 -0.86528
 F 1.32866 -2.07160 0.88748
 H -1.53147 1.64694 -0.57098
 H 1.40800 0.76707 -0.84739
 H -0.98322 1.19210 1.09751
 H 2.21379 0.37532 0.76110
 H -2.58423 1.02112 0.43688
 H 2.76957 -0.37311 -0.49311
13
bifur_IRC_Distances_noMW_output/new_data/bifur_traj3_Distances point 494
C -1.25555 -0.40964 -0.30508
 C 0.84868 -1.03970 0.15303
 C -0.31605 -1.11916 -0.31799
 C -1.60748 0.94550 0.20888
 C 1.87121 0.00067 -0.13893
 F -2.16340 -0.93300 -0.87576
 F 1.32891 -2.07509 0.89629
 H -1.54942 1.65047 -0.57340
 H 1.38901 0.76795 -0.85532
 H -0.96439 1.18875 1.10335
 H 2.23336 0.37534 0.76002
 H -2.58409 1.01917 0.44967
 H 2.76922 -0.37126 -0.50476
13
bifur_IRC_Distances_noMW_output/new_data/bifur_traj3_Distances point 495
C -1.25588 -0.40884 -0.30577
 C 0.84850 -1.04089 0.15577
 C -0.31711 -1.11988 -0.31296
 C -1.60723 0.94514 0.21341
 C 1.87119 0.00122 -0.14429
 F -2.16375 -0.92949 -0.88636
 F 1.32930 -2.07871 0.90537
 H -1.56836 1.65417 -0.57589
 H 1.36894 0.76882 -0.86357
 H -0.94450 1.18526 1.10942
 H 2.25398 0.37539 0.75884
 H -2.58385 1.01716 0.46294
 H 2.76877 -0.36935 -0.51691
13
bifur_IRC_Distances_noMW_output/new_data/bifur_traj3_Distances point 496
C -1.25588 -0.40884 -0.30577
 C 0.84850 -1.04089 0.15577
 C -0.31711 -1.11988 -0.31296
 C -1.60723 0.94514 0.21341
 C 1.87119 0.00122 -0.14429
 F -2.16375 -0.92949 -0.88636
 F 1.32930 -2.07872 0.90537
 H -1.56836 1.65417 -0.57589
 H 1.36893 0.76882 -0.86357
 H -0.94450 1.18526 1.10942
 H 2.25398 0.37539 0.75884
 H -2.58385 1.01716 0.46294
 H 2.76877 -0.36935 -0.51691
13
bifur_IRC_Distances_noMW_output/new_data/bifur_traj3_Distances point 497
C -1.25659 -0.40729 -0.30691
 C 0.84827 -1.04319 0.16093
 C -0.31912 -1.12126 -0.30347
 C -1.60666 0.94446 0.22218
 C 1.87106 0.00229 -0.15474
 F -2.16477 -0.92279 -0.90605
 F 1.33049 -2.08569 0.92271
 H -1.60572 1.66138 -0.58052
 H 1.32925 0.77038 -0.87950
 H -0.90525 1.17850 1.12106
 H 2.29457 0.37557 0.75632
 H -2.58312 1.01333 0.48846
 H 2.76760 -0.36569 -0.54046
13
bifur_IRC_Distances_noMW_output/new_data/bifur_traj3_Distances point 498
C -1.25693 -0.40662 -0.30732
 C 0.84821 -1.04419 0.16313
 C -0.31998 -1.12186 -0.29940
 C -1.60638 0.94417 0.22603
 C 1.87095 0.00274 -0.15937
 F -2.16537 -0.91989 -0.91436
 F 1.33118 -2.08873 0.93022
 H -1.62238 1.66455 -0.58246
 H 1.31151 0.77101 -0.88644
 H -0.88774 1.17555 1.12610
 H 2.31263 0.37569 0.75509
 H -2.58268 1.01167 0.49959
 H 2.76697 -0.36410 -0.55081
13
bifur_IRC_Distances_noMW_output/new_data/bifur_traj3_Distances point 499
C -1.25724 -0.40605 -0.30763
 C 0.84819 -1.04505 0.16498
 C -0.32072 -1.12237 -0.29597
 C -1.60612 0.94394 0.22933
 C 1.87085 0.00313 -0.16334
 F -2.16596 -0.91741 -0.92131
 F 1.33186 -2.09133 0.93661
 H -1.63677 1.66728 -0.58407
 H 1.29618 0.77152 -0.89237
 H -0.87261 1.17302 1.13038
 H 2.32822 0.37582 0.75397
 H -2.58226 1.01026 0.50909
 H 2.76638 -0.36275 -0.55967
13
bifur_IRC_Distances_noMW_output/new_data/bifur_traj3_Distances point 500
C -1.25750 -0.40559 -0.30786
 C 0.84819 -1.04574 0.16646
 C -0.32130 -1.12278 -0.29324
 C -1.60590 0.94375 0.23197
 C 1.87075 0.00344 -0.16654
 F -2.16648 -0.91544 -0.92679
 F 1.33247 -2.09341 0.94171
 H -1.64839 1.66947 -0.58532
 H 1.28378 0.77191 -0.89710
 H -0.86038 1.17100 1.13378
 H 2.34079 0.37593 0.75302
 H -2.58187 1.00914 0.51668
 H 2.76586 -0.36168 -0.56678
