# Supplementary material for: Low dimensional representations along intrinsic reaction coordinates and molecular dynamics trajectories using interatomic distance matrices
Source: Chem Sci. 2019 Sep 18;10(43):9954–68. doi: 10.1039/c9sc02742d (PMC6991188; doi:10.1039/c9sc02742d)
Supplement: Supplementary file 1 [file SC-010-C9SC02742D-s001.zip › C9SC02742D-SI/ESI_xyz_files/bifur_IRC_Distances_noMW_output/new_data/bifur_traj_B_Distances_noMW_PC1.xyz]

13
bifur_IRC_Distances_noMW_output/new_data/bifur_traj3_Distances point 1
C 1.25344 -0.38570 -0.03503
 C -0.56890 -1.17149 -0.06187
 C 0.59199 -1.32598 -0.71111
 C 1.13259 1.09967 0.01347
 C -1.56952 -0.09648 -0.03628
 F 2.41156 -0.76563 0.44387
 F -1.10098 -2.27667 0.39215
 H 0.48133 1.48087 -0.75028
 H -1.38981 0.65787 -0.78260
 H 0.71483 1.40933 0.95957
 H -1.53430 0.39589 0.91218
 H 2.12485 1.52468 -0.12833
 H -2.54708 -0.54635 -0.21573
13
bifur_IRC_Distances_noMW_output/new_data/bifur_traj3_Distances point 2
C 1.25293 -0.38648 -0.03511
 C -0.56791 -1.17178 -0.06199
 C 0.59260 -1.32735 -0.71273
 C 1.13047 1.09902 0.01337
 C -1.56768 -0.09519 -0.03623
 F 2.41205 -0.76587 0.44499
 F -1.10084 -2.27784 0.39298
 H 0.47795 1.47972 -0.75012
 H -1.38678 0.65977 -0.78225
 H 0.71219 1.40822 0.95959
 H -1.53181 0.39722 0.91237
 H 2.12330 1.52510 -0.12882
 H -2.54647 -0.54455 -0.21604
13
bifur_IRC_Distances_noMW_output/new_data/bifur_traj3_Distances point 3
C 1.25321 -0.38605 -0.03507
 C -0.56846 -1.17162 -0.06192
 C 0.59226 -1.32659 -0.71183
 C 1.13164 1.09938 0.01343
 C -1.56870 -0.09591 -0.03626
 F 2.41178 -0.76573 0.44436
 F -1.10092 -2.27719 0.39252
 H 0.47983 1.48036 -0.75021
 H -1.38846 0.65871 -0.78244
 H 0.71366 1.40884 0.95958
 H -1.53320 0.39648 0.91227
 H 2.12416 1.52486 -0.12855
 H -2.54681 -0.54555 -0.21587
13
bifur_IRC_Distances_noMW_output/new_data/bifur_traj3_Distances point 4
C 1.25413 -0.38464 -0.03492
 C -0.57025 -1.17109 -0.06171
 C 0.59116 -1.32410 -0.70889
 C 1.13549 1.10055 0.01361
 C -1.57203 -0.09825 -0.03633
 F 2.41090 -0.76530 0.44233
 F -1.10116 -2.27506 0.39103
 H 0.48596 1.48243 -0.75049
 H -1.39396 0.65526 -0.78308
 H 0.71844 1.41085 0.95953
 H -1.53771 0.39406 0.91192
 H 2.12697 1.52410 -0.12766
 H -2.54793 -0.54881 -0.21532
13
bifur_IRC_Distances_noMW_output/new_data/bifur_traj3_Distances point 5
C 1.25523 -0.38295 -0.03475
 C -0.57240 -1.17045 -0.06145
 C 0.58983 -1.32112 -0.70536
 C 1.14008 1.10195 0.01383
 C -1.57600 -0.10106 -0.03642
 F 2.40985 -0.76479 0.43988
 F -1.10147 -2.27251 0.38925
 H 0.49328 1.48491 -0.75084
 H -1.40052 0.65112 -0.78385
 H 0.72415 1.41327 0.95947
 H -1.54311 0.39117 0.91151
 H 2.13034 1.52319 -0.12659
 H -2.54926 -0.55273 -0.21467
13
bifur_IRC_Distances_noMW_output/new_data/bifur_traj3_Distances point 6
C 1.25610 -0.38159 -0.03461
 C -0.57412 -1.16994 -0.06124
 C 0.58876 -1.31872 -0.70252
 C 1.14376 1.10307 0.01400
 C -1.57918 -0.10331 -0.03650
 F 2.40902 -0.76439 0.43791
 F -1.10171 -2.27045 0.38781
 H 0.49915 1.48689 -0.75111
 H -1.40578 0.64780 -0.78447
 H 0.72873 1.41521 0.95943
 H -1.54744 0.38885 0.91118
 H 2.13305 1.52245 -0.12573
 H -2.55033 -0.55588 -0.21415
13
bifur_IRC_Distances_noMW_output/new_data/bifur_traj3_Distances point 7
C 1.25658 -0.38085 -0.03454
 C -0.57506 -1.16966 -0.06112
 C 0.58818 -1.31740 -0.70096
 C 1.14578 1.10369 0.01410
 C -1.58092 -0.10454 -0.03654
 F 2.40856 -0.76417 0.43682
 F -1.10184 -2.26932 0.38703
 H 0.50236 1.48798 -0.75126
 H -1.40865 0.64599 -0.78481
 H 0.73123 1.41627 0.95940
 H -1.54980 0.38758 0.91099
 H 2.13453 1.52205 -0.12526
 H -2.55092 -0.55761 -0.21386
13
bifur_IRC_Distances_noMW_output/new_data/bifur_traj3_Distances point 8
C 1.25658 -0.38084 -0.03454
 C -0.57507 -1.16966 -0.06112
 C 0.58818 -1.31740 -0.70095
 C 1.14578 1.10369 0.01410
 C -1.58093 -0.10455 -0.03654
 F 2.40856 -0.76417 0.43682
 F -1.10184 -2.26932 0.38703
 H 0.50236 1.48798 -0.75126
 H -1.40866 0.64598 -0.78481
 H 0.73124 1.41627 0.95940
 H -1.54981 0.38758 0.91099
 H 2.13453 1.52204 -0.12526
 H -2.55092 -0.55762 -0.21386
13
bifur_IRC_Distances_noMW_output/new_data/bifur_traj3_Distances point 9
C 1.25602 -0.38171 -0.03462
 C -0.57396 -1.16999 -0.06126
 C 0.58886 -1.31894 -0.70278
 C 1.14342 1.10297 0.01399
 C -1.57889 -0.10310 -0.03649
 F 2.40909 -0.76443 0.43809
 F -1.10169 -2.27064 0.38795
 H 0.49861 1.48671 -0.75109
 H -1.40529 0.64811 -0.78441
 H 0.72830 1.41503 0.95943
 H -1.54704 0.38906 0.91121
 H 2.13280 1.52252 -0.12581
 H -2.55023 -0.55559 -0.21420
13
bifur_IRC_Distances_noMW_output/new_data/bifur_traj3_Distances point 10
C 1.25474 -0.38369 -0.03483
 C -0.57145 -1.17074 -0.06156
 C 0.59042 -1.32244 -0.70693
 C 1.13805 1.10133 0.01373
 C -1.57424 -0.09982 -0.03638
 F 2.41032 -0.76502 0.44097
 F -1.10133 -2.27364 0.39004
 H 0.49004 1.48381 -0.75069
 H -1.39762 0.65295 -0.78351
 H 0.72162 1.41220 0.95949
 H -1.54072 0.39245 0.91169
 H 2.12885 1.52359 -0.12707
 H -2.54867 -0.55100 -0.21496
13
bifur_IRC_Distances_noMW_output/new_data/bifur_traj3_Distances point 11
C 1.25265 -0.38691 -0.03516
 C -0.56736 -1.17193 -0.06205
 C 0.59293 -1.32810 -0.71362
 C 1.12930 1.09867 0.01332
 C -1.56668 -0.09448 -0.03621
 F 2.41231 -0.76600 0.44560
 F -1.10076 -2.27848 0.39343
 H 0.47609 1.47909 -0.75004
 H -1.38511 0.66082 -0.78206
 H 0.71074 1.40761 0.95961
 H -1.53044 0.39795 0.91248
 H 2.12245 1.52532 -0.12909
 H -2.54613 -0.54356 -0.21620
13
bifur_IRC_Distances_noMW_output/new_data/bifur_traj3_Distances point 12
C 1.25265 -0.38691 -0.03516
 C -0.56737 -1.17193 -0.06205
 C 0.59293 -1.32810 -0.71361
 C 1.12930 1.09867 0.01332
 C -1.56668 -0.09448 -0.03621
 F 2.41231 -0.76600 0.44560
 F -1.10077 -2.27848 0.39342
 H 0.47610 1.47910 -0.75004
 H -1.38511 0.66082 -0.78206
 H 0.71075 1.40761 0.95961
 H -1.53044 0.39795 0.91248
 H 2.12245 1.52532 -0.12909
 H -2.54613 -0.54356 -0.21620
13
bifur_IRC_Distances_noMW_output/new_data/bifur_traj3_Distances point 13
C 1.24789 -0.39418 -0.03591
 C -0.55812 -1.17457 -0.06312
 C 0.59857 -1.34078 -0.72854
 C 1.10945 1.09262 0.01241
 C -1.54948 -0.08244 -0.03585
 F 2.41685 -0.76829 0.45586
 F -1.09953 -2.28928 0.40106
 H 0.44440 1.46841 -0.74860
 H -1.35666 0.67861 -0.77887
 H 0.68601 1.39721 0.95992
 H -1.50707 0.41041 0.91424
 H 2.10803 1.52917 -0.13361
 H -2.54035 -0.52689 -0.21900
13
bifur_IRC_Distances_noMW_output/new_data/bifur_traj3_Distances point 14
C 1.24590 -0.39719 -0.03622
 C -0.55428 -1.17563 -0.06355
 C 0.60088 -1.34598 -0.73463
 C 1.10121 1.09010 0.01204
 C -1.54232 -0.07747 -0.03570
 F 2.41875 -0.76926 0.46003
 F -1.09904 -2.29369 0.40421
 H 0.43120 1.46397 -0.74801
 H -1.34480 0.68598 -0.77759
 H 0.67571 1.39290 0.96007
 H -1.49735 0.41558 0.91497
 H 2.10209 1.53074 -0.13546
 H -2.53794 -0.52004 -0.22016
13
bifur_IRC_Distances_noMW_output/new_data/bifur_traj3_Distances point 15
C 1.24444 -0.39938 -0.03645
 C -0.55149 -1.17639 -0.06386
 C 0.60256 -1.34975 -0.73904
 C 1.09519 1.08827 0.01178
 C -1.53709 -0.07384 -0.03560
 F 2.42013 -0.76999 0.46304
 F -1.09869 -2.29688 0.40650
 H 0.42158 1.46074 -0.74758
 H -1.33615 0.69134 -0.77667
 H 0.66820 1.38976 0.96019
 H -1.49025 0.41934 0.91550
 H 2.09776 1.53187 -0.13680
 H -2.53618 -0.51508 -0.22100
13
bifur_IRC_Distances_noMW_output/new_data/bifur_traj3_Distances point 16
C 1.24379 -0.40037 -0.03655
 C -0.55024 -1.17672 -0.06400
 C 0.60331 -1.35144 -0.74101
 C 1.09249 1.08744 0.01166
 C -1.53475 -0.07222 -0.03555
 F 2.42075 -0.77032 0.46438
 F -1.09853 -2.29830 0.40752
 H 0.41726 1.45929 -0.74739
 H -1.33227 0.69374 -0.77626
 H 0.66483 1.38836 0.96024
 H -1.48707 0.42103 0.91574
 H 2.09583 1.53237 -0.13739
 H -2.53539 -0.51286 -0.22138
13
bifur_IRC_Distances_noMW_output/new_data/bifur_traj3_Distances point 17
C 1.24422 -0.39972 -0.03648
 C -0.55107 -1.17650 -0.06391
 C 0.60281 -1.35032 -0.73971
 C 1.09428 1.08799 0.01174
 C -1.53630 -0.07330 -0.03558
 F 2.42034 -0.77010 0.46349
 F -1.09863 -2.29736 0.40685
 H 0.42011 1.46025 -0.74752
 H -1.33484 0.69215 -0.77653
 H 0.66706 1.38929 0.96020
 H -1.48918 0.41991 0.91558
 H 2.09711 1.53204 -0.13700
 H -2.53591 -0.51433 -0.22113
13
bifur_IRC_Distances_noMW_output/new_data/bifur_traj3_Distances point 18
C 1.24591 -0.39717 -0.03622
 C -0.55431 -1.17562 -0.06355
 C 0.60087 -1.34595 -0.73460
 C 1.10126 1.09012 0.01204
 C -1.54236 -0.07750 -0.03570
 F 2.41873 -0.76926 0.46001
 F -1.09904 -2.29366 0.40419
 H 0.43129 1.46400 -0.74801
 H -1.34488 0.68593 -0.77760
 H 0.67578 1.39293 0.96007
 H -1.49741 0.41555 0.91497
 H 2.10212 1.53073 -0.13545
 H -2.53795 -0.52009 -0.22015
13
bifur_IRC_Distances_noMW_output/new_data/bifur_traj3_Distances point 19
C 1.24865 -0.39302 -0.03579
 C -0.55959 -1.17415 -0.06296
 C 0.59767 -1.33877 -0.72618
 C 1.11262 1.09358 0.01255
 C -1.55223 -0.08436 -0.03590
 F 2.41613 -0.76791 0.45424
 F -1.09972 -2.28757 0.39985
 H 0.44946 1.47011 -0.74882
 H -1.36121 0.67578 -0.77937
 H 0.68996 1.39887 0.95987
 H -1.51081 0.40843 0.91396
 H 2.11033 1.52856 -0.13290
 H -2.54127 -0.52953 -0.21856
13
bifur_IRC_Distances_noMW_output/new_data/bifur_traj3_Distances point 20
C 1.25175 -0.38830 -0.03530
 C -0.56561 -1.17244 -0.06226
 C 0.59401 -1.33052 -0.71648
 C 1.12553 1.09752 0.01314
 C -1.56341 -0.09219 -0.03614
 F 2.41317 -0.76642 0.44757
 F -1.10053 -2.28055 0.39488
 H 0.47008 1.47706 -0.74976
 H -1.37972 0.66420 -0.78144
 H 0.70605 1.40563 0.95966
 H -1.52601 0.40032 0.91281
 H 2.11970 1.52606 -0.12996
 H -2.54503 -0.54037 -0.21673
13
bifur_IRC_Distances_noMW_output/new_data/bifur_traj3_Distances point 21
C 1.25470 -0.38375 -0.03483
 C -0.57138 -1.17076 -0.06157
 C 0.59046 -1.32254 -0.70705
 C 1.13789 1.10129 0.01372
 C -1.57411 -0.09972 -0.03638
 F 2.41035 -0.76504 0.44105
 F -1.10132 -2.27373 0.39010
 H 0.48979 1.48373 -0.75067
 H -1.39740 0.65309 -0.78348
 H 0.72143 1.41212 0.95950
 H -1.54054 0.39255 0.91171
 H 2.12874 1.52362 -0.12710
 H -2.54863 -0.55086 -0.21498
13
bifur_IRC_Distances_noMW_output/new_data/bifur_traj3_Distances point 22
C 1.25738 -0.37961 -0.03441
 C -0.57663 -1.16919 -0.06093
 C 0.58720 -1.31521 -0.69835
 C 1.14912 1.10470 0.01426
 C -1.58382 -0.10659 -0.03661
 F 2.40780 -0.76380 0.43501
 F -1.10207 -2.26744 0.38572
 H 0.50768 1.48979 -0.75152
 H -1.41343 0.64296 -0.78538
 H 0.73539 1.41803 0.95937
 H -1.55373 0.38547 0.91069
 H 2.13699 1.52137 -0.12447
 H -2.55189 -0.56049 -0.21339
13
bifur_IRC_Distances_noMW_output/new_data/bifur_traj3_Distances point 23
C 1.25738 -0.37961 -0.03441
 C -0.57663 -1.16919 -0.06093
 C 0.58720 -1.31521 -0.69835
 C 1.14912 1.10470 0.01426
 C -1.58382 -0.10659 -0.03661
 F 2.40780 -0.76380 0.43501
 F -1.10207 -2.26744 0.38572
 H 0.50768 1.48979 -0.75152
 H -1.41343 0.64296 -0.78538
 H 0.73539 1.41803 0.95937
 H -1.55373 0.38547 0.91069
 H 2.13699 1.52137 -0.12447
 H -2.55189 -0.56049 -0.21339
13
bifur_IRC_Distances_noMW_output/new_data/bifur_traj3_Distances point 24
C 1.26180 -0.37270 -0.03371
 C -0.58538 -1.16649 -0.05982
 C 0.58172 -1.30286 -0.68366
 C 1.16776 1.11037 0.01519
 C -1.59990 -0.11806 -0.03701
 F 2.40358 -0.76182 0.42472
 F -1.10337 -2.25681 0.37842
 H 0.53733 1.49985 -0.75294
 H -1.43997 0.62610 -0.78864
 H 0.75851 1.42787 0.95920
 H -1.57560 0.37369 0.90898
 H 2.15081 1.51754 -0.12002
 H -2.55729 -0.57669 -0.21073
13
bifur_IRC_Distances_noMW_output/new_data/bifur_traj3_Distances point 25
C 1.26345 -0.37010 -0.03345
 C -0.58867 -1.16545 -0.05938
 C 0.57964 -1.29817 -0.67806
 C 1.17476 1.11250 0.01555
 C -1.60593 -0.12239 -0.03717
 F 2.40200 -0.76110 0.42078
 F -1.10388 -2.25276 0.37567
 H 0.54844 1.50363 -0.75348
 H -1.44991 0.61975 -0.78990
 H 0.76717 1.43158 0.95916
 H -1.58379 0.36926 0.90833
 H 2.15603 1.51608 -0.11832
 H -2.55931 -0.58283 -0.20973
13
bifur_IRC_Distances_noMW_output/new_data/bifur_traj3_Distances point 26
C 1.26462 -0.36825 -0.03326
 C -0.59101 -1.16470 -0.05907
 C 0.57815 -1.29482 -0.67406
 C 1.17973 1.11401 0.01581
 C -1.61021 -0.12547 -0.03728
 F 2.40088 -0.76059 0.41794
 F -1.10425 -2.24986 0.37371
 H 0.55633 1.50631 -0.75386
 H -1.45696 0.61523 -0.79081
 H 0.77332 1.43421 0.95913
 H -1.58960 0.36611 0.90787
 H 2.15974 1.51503 -0.11710
 H -2.56074 -0.58722 -0.20902
13
bifur_IRC_Distances_noMW_output/new_data/bifur_traj3_Distances point 27
C 1.26546 -0.36690 -0.03313
 C -0.59271 -1.16415 -0.05884
 C 0.57707 -1.29238 -0.67114
 C 1.18333 1.11510 0.01600
 C -1.61331 -0.12770 -0.03737
 F 2.40008 -0.76022 0.41587
 F -1.10452 -2.24775 0.37229
 H 0.56204 1.50826 -0.75414
 H -1.46207 0.61196 -0.79147
 H 0.77778 1.43612 0.95911
 H -1.59382 0.36383 0.90753
 H 2.16245 1.51427 -0.11621
 H -2.56178 -0.59042 -0.20851
13
bifur_IRC_Distances_noMW_output/new_data/bifur_traj3_Distances point 28
C 1.26623 -0.36568 -0.03300
 C -0.59425 -1.16365 -0.05863
 C 0.57608 -1.29016 -0.66847
 C 1.18661 1.11610 0.01617
 C -1.61613 -0.12974 -0.03745
 F 2.39934 -0.75989 0.41398
 F -1.10477 -2.24582 0.37099
 H 0.56724 1.51003 -0.75440
 H -1.46671 0.60897 -0.79208
 H 0.78183 1.43786 0.95910
 H -1.59765 0.36175 0.90722
 H 2.16491 1.51357 -0.11540
 H -2.56272 -0.59334 -0.20804
13
bifur_IRC_Distances_noMW_output/new_data/bifur_traj3_Distances point 29
C 1.26711 -0.36428 -0.03287
 C -0.59602 -1.16307 -0.05839
 C 0.57494 -1.28760 -0.66540
 C 1.19036 1.11723 0.01637
 C -1.61935 -0.13207 -0.03754
 F 2.39850 -0.75952 0.41180
 F -1.10506 -2.24361 0.36951
 H 0.57318 1.51206 -0.75469
 H -1.47202 0.60556 -0.79277
 H 0.78646 1.43984 0.95909
 H -1.60203 0.35937 0.90687
 H 2.16773 1.51276 -0.11447
 H -2.56380 -0.59668 -0.20751
13
bifur_IRC_Distances_noMW_output/new_data/bifur_traj3_Distances point 30
C 1.26824 -0.36248 -0.03269
 C -0.59829 -1.16232 -0.05807
 C 0.57348 -1.28432 -0.66146
 C 1.19516 1.11869 0.01663
 C -1.62348 -0.13507 -0.03766
 F 2.39743 -0.75904 0.40898
 F -1.10544 -2.24076 0.36761
 H 0.58079 1.51465 -0.75507
 H -1.47882 0.60118 -0.79368
 H 0.79239 1.44239 0.95907
 H -1.60765 0.35632 0.90641
 H 2.17135 1.51173 -0.11326
 H -2.56518 -0.60099 -0.20682
13
bifur_IRC_Distances_noMW_output/new_data/bifur_traj3_Distances point 31
C 1.26968 -0.36016 -0.03246
 C -0.60122 -1.16134 -0.05766
 C 0.57160 -1.28007 -0.65635
 C 1.20133 1.12056 0.01697
 C -1.62878 -0.13892 -0.03781
 F 2.39606 -0.75844 0.40532
 F -1.10593 -2.23707 0.36517
 H 0.59057 1.51799 -0.75556
 H -1.48755 0.59554 -0.79486
 H 0.80002 1.44568 0.95906
 H -1.61486 0.35239 0.90582
 H 2.17603 1.51038 -0.11170
 H -2.56695 -0.60655 -0.20595
13
bifur_IRC_Distances_noMW_output/new_data/bifur_traj3_Distances point 32
C 1.27141 -0.35737 -0.03219
 C -0.60473 -1.16015 -0.05716
 C 0.56932 -1.27493 -0.65017
 C 1.20874 1.12280 0.01738
 C -1.63514 -0.14356 -0.03801
 F 2.39442 -0.75773 0.40088
 F -1.10653 -2.23261 0.36223
 H 0.60228 1.52200 -0.75614
 H -1.49801 0.58877 -0.79629
 H 0.80915 1.44962 0.95906
 H -1.62351 0.34768 0.90510
 H 2.18165 1.50876 -0.10981
 H -2.56907 -0.61326 -0.20490
13
bifur_IRC_Distances_noMW_output/new_data/bifur_traj3_Distances point 33
C 1.27318 -0.35452 -0.03192
 C -0.60832 -1.15892 -0.05663
 C 0.56697 -1.26965 -0.64379
 C 1.21631 1.12509 0.01781
 C -1.64163 -0.14832 -0.03822
 F 2.39275 -0.75701 0.39628
 F -1.10716 -2.22800 0.35923
 H 0.61425 1.52609 -0.75674
 H -1.50868 0.58184 -0.79778
 H 0.81848 1.45365 0.95907
 H -1.63234 0.34285 0.90436
 H 2.18743 1.50707 -0.10786
 H -2.57124 -0.62018 -0.20383
13
bifur_IRC_Distances_noMW_output/new_data/bifur_traj3_Distances point 34
C 1.27318 -0.35452 -0.03192
 C -0.60832 -1.15892 -0.05663
 C 0.56697 -1.26965 -0.64379
 C 1.21632 1.12509 0.01781
 C -1.64163 -0.14832 -0.03822
 F 2.39275 -0.75701 0.39627
 F -1.10716 -2.22800 0.35923
 H 0.61425 1.52609 -0.75674
 H -1.50868 0.58184 -0.79778
 H 0.81848 1.45365 0.95907
 H -1.63234 0.34285 0.90436
 H 2.18743 1.50707 -0.10786
 H -2.57124 -0.62018 -0.20383
13
bifur_IRC_Distances_noMW_output/new_data/bifur_traj3_Distances point 35
C 1.27503 -0.35149 -0.03163
 C -0.61212 -1.15760 -0.05606
 C 0.56448 -1.26403 -0.63700
 C 1.22431 1.12751 0.01827
 C -1.64847 -0.15335 -0.03844
 F 2.39099 -0.75627 0.39134
 F -1.10785 -2.22310 0.35607
 H 0.62687 1.53041 -0.75738
 H -1.51993 0.57451 -0.79937
 H 0.82832 1.45791 0.95910
 H -1.64165 0.33776 0.90357
 H 2.19355 1.50528 -0.10577
 H -2.57352 -0.62753 -0.20270
13
bifur_IRC_Distances_noMW_output/new_data/bifur_traj3_Distances point 36
C 1.27494 -0.35165 -0.03165
 C -0.61192 -1.15767 -0.05609
 C 0.56461 -1.26433 -0.63735
 C 1.22389 1.12738 0.01825
 C -1.64812 -0.15308 -0.03843
 F 2.39109 -0.75630 0.39160
 F -1.10781 -2.22336 0.35623
 H 0.62621 1.53018 -0.75734
 H -1.51934 0.57490 -0.79929
 H 0.82780 1.45768 0.95910
 H -1.64116 0.33802 0.90361
 H 2.19322 1.50537 -0.10588
 H -2.57340 -0.62714 -0.20276
13
bifur_IRC_Distances_noMW_output/new_data/bifur_traj3_Distances point 37
C 1.27424 -0.35278 -0.03175
 C -0.61050 -1.15816 -0.05630
 C 0.56554 -1.26643 -0.63990
 C 1.22090 1.12648 0.01807
 C -1.64556 -0.15120 -0.03835
 F 2.39174 -0.75658 0.39345
 F -1.10755 -2.22520 0.35741
 H 0.62150 1.52857 -0.75711
 H -1.51514 0.57763 -0.79869
 H 0.82413 1.45609 0.95909
 H -1.63768 0.33993 0.90391
 H 2.19094 1.50605 -0.10666
 H -2.57255 -0.62439 -0.20318
13
bifur_IRC_Distances_noMW_output/new_data/bifur_traj3_Distances point 38
C 1.27298 -0.35484 -0.03195
 C -0.60792 -1.15906 -0.05669
 C 0.56724 -1.27024 -0.64451
 C 1.21546 1.12483 0.01776
 C -1.64090 -0.14778 -0.03819
 F 2.39293 -0.75709 0.39680
 F -1.10709 -2.22852 0.35957
 H 0.61291 1.52563 -0.75667
 H -1.50748 0.58262 -0.79761
 H 0.81743 1.45319 0.95907
 H -1.63135 0.34340 0.90445
 H 2.18678 1.50726 -0.10808
 H -2.57099 -0.61940 -0.20395
13
bifur_IRC_Distances_noMW_output/new_data/bifur_traj3_Distances point 39
C 1.27114 -0.35782 -0.03223
 C -0.60417 -1.16034 -0.05724
 C 0.56968 -1.27576 -0.65116
 C 1.20756 1.12244 0.01731
 C -1.63412 -0.14282 -0.03798
 F 2.39468 -0.75784 0.40159
 F -1.10643 -2.23332 0.36270
 H 0.60042 1.52136 -0.75605
 H -1.49634 0.58985 -0.79606
 H 0.80769 1.44899 0.95906
 H -1.62213 0.34843 0.90522
 H 2.18075 1.50902 -0.11011
 H -2.56873 -0.61219 -0.20506
13
bifur_IRC_Distances_noMW_output/new_data/bifur_traj3_Distances point 40
C 1.26876 -0.36164 -0.03261
 C -0.59934 -1.16197 -0.05793
 C 0.57280 -1.28279 -0.65962
 C 1.19738 1.11936 0.01675
 C -1.62539 -0.13645 -0.03771
 F 2.39694 -0.75883 0.40767
 F -1.10561 -2.23943 0.36673
 H 0.58431 1.51585 -0.75524
 H -1.48196 0.59915 -0.79410
 H 0.79514 1.44358 0.95907
 H -1.61024 0.35491 0.90620
 H 2.17303 1.51124 -0.11270
 H -2.56582 -0.60298 -0.20651
13
bifur_IRC_Distances_noMW_output/new_data/bifur_traj3_Distances point 41
C 1.26627 -0.36563 -0.03300
 C -0.59432 -1.16362 -0.05862
 C 0.57604 -1.29006 -0.66836
 C 1.18675 1.11614 0.01618
 C -1.61624 -0.12983 -0.03745
 F 2.39931 -0.75988 0.41390
 F -1.10478 -2.24574 0.37094
 H 0.56746 1.51011 -0.75441
 H -1.46691 0.60885 -0.79210
 H 0.78200 1.43793 0.95910
 H -1.59781 0.36166 0.90721
 H 2.16501 1.51354 -0.11536
 H -2.56276 -0.59346 -0.20802
13
bifur_IRC_Distances_noMW_output/new_data/bifur_traj3_Distances point 42
C 1.26420 -0.36891 -0.03333
 C -0.59017 -1.16497 -0.05918
 C 0.57868 -1.29602 -0.67549
 C 1.17795 1.11347 0.01571
 C -1.60868 -0.12437 -0.03724
 F 2.40128 -0.76077 0.41896
 F -1.10412 -2.25090 0.37441
 H 0.55351 1.50535 -0.75372
 H -1.45444 0.61685 -0.79048
 H 0.77112 1.43327 0.95914
 H -1.58752 0.36724 0.90804
 H 2.15841 1.51541 -0.11754
 H -2.56023 -0.58565 -0.20928
13
bifur_IRC_Distances_noMW_output/new_data/bifur_traj3_Distances point 43
C 1.26272 -0.37125 -0.03356
 C -0.58721 -1.16591 -0.05958
 C 0.58056 -1.30025 -0.68054
 C 1.17167 1.11156 0.01539
 C -1.60327 -0.12048 -0.03710
 F 2.40270 -0.76141 0.42252
 F -1.10366 -2.25455 0.37689
 H 0.54354 1.50196 -0.75324
 H -1.44552 0.62255 -0.78934
 H 0.76335 1.42994 0.95917
 H -1.58017 0.37122 0.90862
 H 2.15372 1.51673 -0.11907
 H -2.55841 -0.58011 -0.21017
13
bifur_IRC_Distances_noMW_output/new_data/bifur_traj3_Distances point 44
C 1.26192 -0.37251 -0.03369
 C -0.58562 -1.16641 -0.05978
 C 0.58156 -1.30251 -0.68325
 C 1.16829 1.11053 0.01522
 C -1.60035 -0.11839 -0.03702
 F 2.40346 -0.76177 0.42443
 F -1.10341 -2.25651 0.37822
 H 0.53817 1.50013 -0.75298
 H -1.44072 0.62562 -0.78874
 H 0.75916 1.42815 0.95920
 H -1.57621 0.37336 0.90893
 H 2.15120 1.51743 -0.11989
 H -2.55744 -0.57715 -0.21065
13
bifur_IRC_Distances_noMW_output/new_data/bifur_traj3_Distances point 45
C 1.26192 -0.37251 -0.03369
 C -0.58562 -1.16641 -0.05978
 C 0.58156 -1.30251 -0.68324
 C 1.16829 1.11053 0.01522
 C -1.60035 -0.11839 -0.03702
 F 2.40346 -0.76177 0.42443
 F -1.10341 -2.25651 0.37822
 H 0.53817 1.50013 -0.75298
 H -1.44072 0.62562 -0.78874
 H 0.75916 1.42815 0.95920
 H -1.57621 0.37336 0.90893
 H 2.15120 1.51743 -0.11989
 H -2.55744 -0.57715 -0.21065
13
bifur_IRC_Distances_noMW_output/new_data/bifur_traj3_Distances point 46
C 1.26298 -0.37083 -0.03352
 C -0.58774 -1.16574 -0.05951
 C 0.58023 -1.29950 -0.67965
 C 1.17278 1.11190 0.01545
 C -1.60423 -0.12117 -0.03712
 F 2.40245 -0.76130 0.42189
 F -1.10374 -2.25391 0.37645
 H 0.54531 1.50256 -0.75332
 H -1.44711 0.62154 -0.78954
 H 0.76473 1.43053 0.95917
 H -1.58148 0.37051 0.90852
 H 2.15455 1.51649 -0.11880
 H -2.55874 -0.58109 -0.21001
13
bifur_IRC_Distances_noMW_output/new_data/bifur_traj3_Distances point 47
C 1.26512 -0.36745 -0.03318
 C -0.59202 -1.16437 -0.05894
 C 0.57751 -1.29337 -0.67232
 C 1.18187 1.11466 0.01592
 C -1.61205 -0.12679 -0.03733
 F 2.40040 -0.76037 0.41672
 F -1.10441 -2.24861 0.37287
 H 0.55972 1.50747 -0.75403
 H -1.45999 0.61329 -0.79120
 H 0.77597 1.43534 0.95912
 H -1.59211 0.36476 0.90767
 H 2.16135 1.51458 -0.11657
 H -2.56135 -0.58912 -0.20872
13
bifur_IRC_Distances_noMW_output/new_data/bifur_traj3_Distances point 48
C 1.26798 -0.36289 -0.03273
 C -0.59778 -1.16249 -0.05815
 C 0.57382 -1.28507 -0.66236
 C 1.19406 1.11836 0.01657
 C -1.62254 -0.13438 -0.03763
 F 2.39768 -0.75915 0.40963
 F -1.10535 -2.24141 0.36804
 H 0.57906 1.51406 -0.75498
 H -1.47727 0.60218 -0.79347
 H 0.79104 1.44181 0.95908
 H -1.60637 0.35701 0.90652
 H 2.17053 1.51196 -0.11354
 H -2.56486 -0.60000 -0.20698
13
bifur_IRC_Distances_noMW_output/new_data/bifur_traj3_Distances point 49
C 1.27044 -0.35894 -0.03234
 C -0.60275 -1.16082 -0.05744
 C 0.57060 -1.27782 -0.65365
 C 1.20458 1.12154 0.01715
 C -1.63157 -0.14095 -0.03790
 F 2.39534 -0.75813 0.40339
 F -1.10619 -2.23512 0.36388
 H 0.59570 1.51975 -0.75581
 H -1.49213 0.59258 -0.79548
 H 0.80402 1.44740 0.95906
 H -1.61865 0.35033 0.90551
 H 2.17849 1.50967 -0.11088
 H -2.56788 -0.60949 -0.20549
13
bifur_IRC_Distances_noMW_output/new_data/bifur_traj3_Distances point 50
C 1.27233 -0.35589 -0.03205
 C -0.60660 -1.15951 -0.05688
 C 0.56810 -1.27219 -0.64685
 C 1.21269 1.12399 0.01760
 C -1.63852 -0.14604 -0.03812
 F 2.39355 -0.75735 0.39849
 F -1.10686 -2.23021 0.36067
 H 0.60852 1.52413 -0.75645
 H -1.50357 0.58516 -0.79706
 H 0.81401 1.45172 0.95907
 H -1.62811 0.34517 0.90472
 H 2.18466 1.50788 -0.10880
 H -2.57020 -0.61686 -0.20434
13
bifur_IRC_Distances_noMW_output/new_data/bifur_traj3_Distances point 51
C 1.27381 -0.35349 -0.03182
 C -0.60961 -1.15847 -0.05643
 C 0.56613 -1.26774 -0.64149
 C 1.21903 1.12591 0.01796
 C -1.64396 -0.15003 -0.03829
 F 2.39215 -0.75676 0.39461
 F -1.10739 -2.22634 0.35815
 H 0.61854 1.52756 -0.75696
 H -1.51251 0.57935 -0.79831
 H 0.82183 1.45510 0.95908
 H -1.63550 0.34112 0.90409
 H 2.18951 1.50647 -0.10715
 H -2.57201 -0.62267 -0.20344
13
bifur_IRC_Distances_noMW_output/new_data/bifur_traj3_Distances point 52
C 1.27496 -0.35161 -0.03164
 C -0.61198 -1.15765 -0.05608
 C 0.56457 -1.26424 -0.63725
 C 1.22400 1.12741 0.01825
 C -1.64822 -0.15316 -0.03843
 F 2.39106 -0.75629 0.39153
 F -1.10782 -2.22329 0.35618
 H 0.62639 1.53025 -0.75735
 H -1.51951 0.57479 -0.79931
 H 0.82795 1.45775 0.95910
 H -1.64130 0.33795 0.90360
 H 2.19332 1.50535 -0.10585
 H -2.57343 -0.62725 -0.20274
13
bifur_IRC_Distances_noMW_output/new_data/bifur_traj3_Distances point 53
C 1.27587 -0.35013 -0.03150
 C -0.61384 -1.15699 -0.05579
 C 0.56335 -1.26149 -0.63392
 C 1.22790 1.12859 0.01848
 C -1.65155 -0.15562 -0.03855
 F 2.39021 -0.75594 0.38910
 F -1.10816 -2.22089 0.35464
 H 0.63253 1.53235 -0.75766
 H -1.52498 0.57122 -0.80010
 H 0.83273 1.45982 0.95911
 H -1.64583 0.33546 0.90321
 H 2.19630 1.50447 -0.10482
 H -2.57454 -0.63085 -0.20220
13
bifur_IRC_Distances_noMW_output/new_data/bifur_traj3_Distances point 54
C 1.27662 -0.34891 -0.03139
 C -0.61537 -1.15645 -0.05556
 C 0.56233 -1.25920 -0.63115
 C 1.23112 1.12956 0.01867
 C -1.65431 -0.15765 -0.03864
 F 2.38951 -0.75564 0.38707
 F -1.10845 -2.21889 0.35337
 H 0.63762 1.53409 -0.75792
 H -1.52951 0.56826 -0.80075
 H 0.83670 1.46154 0.95913
 H -1.64958 0.33340 0.90288
 H 2.19879 1.50373 -0.10396
 H -2.57546 -0.63384 -0.20175
13
bifur_IRC_Distances_noMW_output/new_data/bifur_traj3_Distances point 55
C 1.27737 -0.34768 -0.03128
 C -0.61692 -1.15590 -0.05532
 C 0.56131 -1.25689 -0.62835
 C 1.23437 1.13054 0.01887
 C -1.65708 -0.15971 -0.03874
 F 2.38880 -0.75535 0.38502
 F -1.10874 -2.21687 0.35209
 H 0.64274 1.53585 -0.75818
 H -1.53407 0.56528 -0.80142
 H 0.84069 1.46327 0.95914
 H -1.65336 0.33133 0.90255
 H 2.20129 1.50299 -0.10310
 H -2.57638 -0.63687 -0.20129
13
bifur_IRC_Distances_noMW_output/new_data/bifur_traj3_Distances point 56
C 1.27737 -0.34768 -0.03128
 C -0.61692 -1.15590 -0.05531
 C 0.56131 -1.25689 -0.62834
 C 1.23437 1.13054 0.01887
 C -1.65709 -0.15971 -0.03874
 F 2.38880 -0.75535 0.38502
 F -1.10874 -2.21687 0.35208
 H 0.64274 1.53585 -0.75818
 H -1.53407 0.56527 -0.80142
 H 0.84069 1.46327 0.95914
 H -1.65336 0.33133 0.90255
 H 2.20129 1.50299 -0.10310
 H -2.57638 -0.63687 -0.20129
13
bifur_IRC_Distances_noMW_output/new_data/bifur_traj3_Distances point 57
C 1.27953 -0.34411 -0.03095
 C -0.62140 -1.15428 -0.05460
 C 0.55833 -1.25017 -0.62020
 C 1.24373 1.13336 0.01944
 C -1.66509 -0.16565 -0.03904
 F 2.38677 -0.75451 0.37901
 F -1.10959 -2.21100 0.34839
 H 0.65749 1.54091 -0.75892
 H -1.54721 0.55666 -0.80337
 H 0.85219 1.46827 0.95921
 H -1.66425 0.32533 0.90159
 H 2.20853 1.50083 -0.10057
 H -2.57903 -0.64564 -0.19999
13
bifur_IRC_Distances_noMW_output/new_data/bifur_traj3_Distances point 58
C 1.28110 -0.34151 -0.03072
 C -0.62467 -1.15309 -0.05407
 C 0.55614 -1.24525 -0.61421
 C 1.25055 1.13541 0.01987
 C -1.67091 -0.16999 -0.03926
 F 2.38530 -0.75392 0.37457
 F -1.11023 -2.20669 0.34571
 H 0.66821 1.54459 -0.75946
 H -1.55676 0.55038 -0.80481
 H 0.86055 1.47191 0.95927
 H -1.67216 0.32097 0.90087
 H 2.21383 1.49924 -0.09870
 H -2.58096 -0.65207 -0.19906
13
bifur_IRC_Distances_noMW_output/new_data/bifur_traj3_Distances point 59
C 1.28303 -0.33831 -0.03044
 C -0.62868 -1.15160 -0.05340
 C 0.55343 -1.23915 -0.60679
 C 1.25892 1.13793 0.02041
 C -1.67804 -0.17533 -0.03954
 F 2.38351 -0.75320 0.36903
 F -1.11104 -2.20135 0.34244
 H 0.68136 1.54911 -0.76012
 H -1.56846 0.54267 -0.80661
 H 0.87080 1.47639 0.95935
 H -1.68187 0.31560 0.89998
 H 2.22036 1.49727 -0.09638
 H -2.58332 -0.66003 -0.19792
13
bifur_IRC_Distances_noMW_output/new_data/bifur_traj3_Distances point 60
C 1.28528 -0.33453 -0.03013
 C -0.63342 -1.14981 -0.05258
 C 0.55022 -1.23192 -0.59797
 C 1.26876 1.14088 0.02106
 C -1.68642 -0.18163 -0.03990
 F 2.38142 -0.75238 0.36238
 F -1.11202 -2.19500 0.33861
 H 0.69681 1.55443 -0.76089
 H -1.58219 0.53358 -0.80877
 H 0.88284 1.48165 0.95948
 H -1.69327 0.30928 0.89890
 H 2.22807 1.49492 -0.09359
 H -2.58608 -0.66948 -0.19660
13
bifur_IRC_Distances_noMW_output/new_data/bifur_traj3_Distances point 61
C 1.28779 -0.33029 -0.02978
 C -0.63872 -1.14777 -0.05163
 C 0.54659 -1.22375 -0.58800
 C 1.27974 1.14417 0.02181
 C -1.69576 -0.18869 -0.04032
 F 2.37912 -0.75148 0.35479
 F -1.11315 -2.18784 0.33438
 H 0.71402 1.56036 -0.76174
 H -1.59750 0.52342 -0.81124
 H 0.89627 1.48753 0.95964
 H -1.70598 0.30221 0.89766
 H 2.23673 1.49226 -0.09042
 H -2.58915 -0.68013 -0.19515
13
bifur_IRC_Distances_noMW_output/new_data/bifur_traj3_Distances point 62
C 1.29003 -0.32649 -0.02949
 C -0.64348 -1.14590 -0.05075
 C 0.54331 -1.21636 -0.57896
 C 1.28956 1.14711 0.02251
 C -1.70411 -0.19503 -0.04072
 F 2.37707 -0.75070 0.34782
 F -1.11419 -2.18135 0.33065
 H 0.72940 1.56567 -0.76249
 H -1.61116 0.51432 -0.81350
 H 0.90826 1.49279 0.95982
 H -1.71733 0.29587 0.89651
 H 2.24452 1.48985 -0.08751
 H -2.59189 -0.68977 -0.19388
13
bifur_IRC_Distances_noMW_output/new_data/bifur_traj3_Distances point 63
C 1.29079 -0.32520 -0.02940
 C -0.64509 -1.14527 -0.05044
 C 0.54220 -1.21386 -0.57589
 C 1.29288 1.14810 0.02275
 C -1.70692 -0.19718 -0.04086
 F 2.37639 -0.75045 0.34544
 F -1.11455 -2.17914 0.32940
 H 0.73458 1.56746 -0.76274
 H -1.61576 0.51125 -0.81427
 H 0.91231 1.49456 0.95988
 H -1.72116 0.29373 0.89612
 H 2.24716 1.48903 -0.08652
 H -2.59281 -0.69303 -0.19346
13
bifur_IRC_Distances_noMW_output/new_data/bifur_traj3_Distances point 64
C 1.29014 -0.32631 -0.02948
 C -0.64371 -1.14581 -0.05070
 C 0.54316 -1.21601 -0.57853
 C 1.29003 1.14725 0.02255
 C -1.70450 -0.19534 -0.04074
 F 2.37697 -0.75067 0.34749
 F -1.11424 -2.18104 0.33047
 H 0.73013 1.56592 -0.76253
 H -1.61181 0.51389 -0.81361
 H 0.90883 1.49304 0.95982
 H -1.71787 0.29557 0.89646
 H 2.24489 1.48973 -0.08737
 H -2.59202 -0.69022 -0.19382
13
bifur_IRC_Distances_noMW_output/new_data/bifur_traj3_Distances point 65
C 1.28841 -0.32926 -0.02970
 C -0.64002 -1.14727 -0.05139
 C 0.54571 -1.22175 -0.58555
 C 1.28241 1.14497 0.02200
 C -1.69803 -0.19041 -0.04042
 F 2.37856 -0.75127 0.35291
 F -1.11343 -2.18608 0.33336
 H 0.71821 1.56181 -0.76195
 H -1.60122 0.52095 -0.81185
 H 0.89953 1.48896 0.95969
 H -1.70907 0.30048 0.89735
 H 2.23885 1.49161 -0.08964
 H -2.58990 -0.68274 -0.19480
13
bifur_IRC_Distances_noMW_output/new_data/bifur_traj3_Distances point 66
C 1.28570 -0.33383 -0.03007
 C -0.63429 -1.14948 -0.05243
 C 0.54963 -1.23059 -0.59635
 C 1.27056 1.14142 0.02118
 C -1.68795 -0.18278 -0.03996
 F 2.38104 -0.75223 0.36115
 F -1.11220 -2.19384 0.33791
 H 0.69963 1.55540 -0.76103
 H -1.58470 0.53192 -0.80917
 H 0.88504 1.48261 0.95950
 H -1.69535 0.30812 0.89870
 H 2.22948 1.49449 -0.09308
 H -2.58659 -0.67122 -0.19636
13
bifur_IRC_Distances_noMW_output/new_data/bifur_traj3_Distances point 67
C 1.28570 -0.33383 -0.03007
 C -0.63429 -1.14948 -0.05243
 C 0.54963 -1.23059 -0.59634
 C 1.27056 1.14142 0.02118
 C -1.68795 -0.18278 -0.03996
 F 2.38104 -0.75223 0.36115
 F -1.11220 -2.19384 0.33791
 H 0.69963 1.55540 -0.76103
 H -1.58470 0.53192 -0.80917
 H 0.88504 1.48261 0.95950
 H -1.69536 0.30812 0.89870
 H 2.22949 1.49449 -0.09308
 H -2.58659 -0.67122 -0.19636
13
bifur_IRC_Distances_noMW_output/new_data/bifur_traj3_Distances point 68
C 1.27774 -0.34706 -0.03122
 C -0.61769 -1.15562 -0.05519
 C 0.56079 -1.25573 -0.62695
 C 1.23598 1.13103 0.01897
 C -1.65847 -0.16073 -0.03879
 F 2.38845 -0.75520 0.38399
 F -1.10888 -2.21586 0.35145
 H 0.64528 1.53672 -0.75831
 H -1.53634 0.56379 -0.80175
 H 0.84267 1.46414 0.95915
 H -1.65524 0.33029 0.90239
 H 2.20254 1.50262 -0.10266
 H -2.57684 -0.63837 -0.20107
13
bifur_IRC_Distances_noMW_output/new_data/bifur_traj3_Distances point 69
C 1.27333 -0.35428 -0.03189
 C -0.60862 -1.15882 -0.05658
 C 0.56677 -1.26920 -0.64325
 C 1.21695 1.12528 0.01784
 C -1.64218 -0.14872 -0.03823
 F 2.39261 -0.75695 0.39589
 F -1.10722 -2.22761 0.35898
 H 0.61526 1.52643 -0.75679
 H -1.50958 0.58126 -0.79790
 H 0.81926 1.45399 0.95907
 H -1.63308 0.34245 0.90430
 H 2.18791 1.50693 -0.10769
 H -2.57142 -0.62076 -0.20374
13
bifur_IRC_Distances_noMW_output/new_data/bifur_traj3_Distances point 70
C 1.27004 -0.35959 -0.03241
 C -0.60193 -1.16110 -0.05756
 C 0.57113 -1.27902 -0.65509
 C 1.20285 1.12102 0.01705
 C -1.63008 -0.13987 -0.03785
 F 2.39572 -0.75829 0.40442
 F -1.10605 -2.23616 0.36457
 H 0.59296 1.51881 -0.75568
 H -1.48969 0.59416 -0.79515
 H 0.80188 1.44648 0.95906
 H -1.61663 0.35143 0.90568
 H 2.17718 1.51005 -0.11132
 H -2.56738 -0.60792 -0.20573
13
bifur_IRC_Distances_noMW_output/new_data/bifur_traj3_Distances point 71
C 1.26773 -0.36329 -0.03277
 C -0.59726 -1.16266 -0.05822
 C 0.57414 -1.28581 -0.66325
 C 1.19298 1.11803 0.01651
 C -1.62161 -0.13371 -0.03760
 F 2.39792 -0.75926 0.41026
 F -1.10527 -2.24205 0.36847
 H 0.57734 1.51348 -0.75490
 H -1.47574 0.60316 -0.79327
 H 0.78971 1.44124 0.95908
 H -1.60511 0.35770 0.90662
 H 2.16971 1.51220 -0.11381
 H -2.56455 -0.59903 -0.20713
13
bifur_IRC_Distances_noMW_output/new_data/bifur_traj3_Distances point 72
C 1.26605 -0.36596 -0.03303
 C -0.59389 -1.16376 -0.05868
 C 0.57631 -1.29068 -0.66909
 C 1.18584 1.11586 0.01613
 C -1.61547 -0.12926 -0.03743
 F 2.39951 -0.75997 0.41442
 F -1.10471 -2.24627 0.37130
 H 0.56603 1.50962 -0.75434
 H -1.46563 0.60967 -0.79193
 H 0.78088 1.43745 0.95910
 H -1.59676 0.36224 0.90730
 H 2.16433 1.51373 -0.11559
 H -2.56250 -0.59265 -0.20815
13
bifur_IRC_Distances_noMW_output/new_data/bifur_traj3_Distances point 73
C 1.26485 -0.36788 -0.03322
 C -0.59147 -1.16455 -0.05901
 C 0.57785 -1.29416 -0.67326
 C 1.18071 1.11431 0.01586
 C -1.61105 -0.12608 -0.03730
 F 2.40066 -0.76049 0.41738
 F -1.10433 -2.24929 0.37332
 H 0.55789 1.50685 -0.75394
 H -1.45836 0.61434 -0.79099
 H 0.77454 1.43473 0.95912
 H -1.59076 0.36549 0.90778
 H 2.16048 1.51482 -0.11686
 H -2.56102 -0.58810 -0.20888
13
bifur_IRC_Distances_noMW_output/new_data/bifur_traj3_Distances point 74
C 1.26403 -0.36918 -0.03335
 C -0.58983 -1.16507 -0.05923
 C 0.57890 -1.29650 -0.67607
 C 1.17724 1.11325 0.01568
 C -1.60806 -0.12392 -0.03722
 F 2.40144 -0.76084 0.41937
 F -1.10407 -2.25132 0.37469
 H 0.55237 1.50497 -0.75367
 H -1.45343 0.61750 -0.79035
 H 0.77024 1.43289 0.95914
 H -1.58669 0.36769 0.90810
 H 2.15788 1.51556 -0.11771
 H -2.56002 -0.58502 -0.20938
13
bifur_IRC_Distances_noMW_output/new_data/bifur_traj3_Distances point 75
C 1.26352 -0.36998 -0.03343
 C -0.58881 -1.16540 -0.05936
 C 0.57954 -1.29796 -0.67782
 C 1.17507 1.11259 0.01556
 C -1.60619 -0.12258 -0.03717
 F 2.40193 -0.76106 0.42060
 F -1.10391 -2.25258 0.37555
 H 0.54893 1.50380 -0.75350
 H -1.45035 0.61947 -0.78996
 H 0.76755 1.43174 0.95915
 H -1.58415 0.36907 0.90831
 H 2.15626 1.51601 -0.11824
 H -2.55939 -0.58310 -0.20969
13
bifur_IRC_Distances_noMW_output/new_data/bifur_traj3_Distances point 76
C 1.26316 -0.37055 -0.03349
 C -0.58810 -1.16563 -0.05946
 C 0.58000 -1.29898 -0.67903
 C 1.17356 1.11213 0.01549
 C -1.60489 -0.12164 -0.03714
 F 2.40227 -0.76122 0.42146
 F -1.10379 -2.25346 0.37614
 H 0.54653 1.50298 -0.75338
 H -1.44820 0.62084 -0.78968
 H 0.76568 1.43094 0.95916
 H -1.58238 0.37002 0.90845
 H 2.15513 1.51633 -0.11861
 H -2.55896 -0.58177 -0.20990
13
bifur_IRC_Distances_noMW_output/new_data/bifur_traj3_Distances point 77
C 1.26274 -0.37122 -0.03356
 C -0.58726 -1.16590 -0.05957
 C 0.58053 -1.30019 -0.68047
 C 1.17176 1.11159 0.01539
 C -1.60334 -0.12053 -0.03710
 F 2.40268 -0.76141 0.42248
 F -1.10366 -2.25450 0.37685
 H 0.54368 1.50201 -0.75324
 H -1.44565 0.62247 -0.78936
 H 0.76345 1.42999 0.95917
 H -1.58027 0.37116 0.90861
 H 2.15378 1.51671 -0.11905
 H -2.55844 -0.58019 -0.21016
13
bifur_IRC_Distances_noMW_output/new_data/bifur_traj3_Distances point 78
C 1.26274 -0.37122 -0.03356
 C -0.58725 -1.16590 -0.05957
 C 0.58053 -1.30019 -0.68047
 C 1.17176 1.11159 0.01539
 C -1.60334 -0.12053 -0.03710
 F 2.40268 -0.76141 0.42248
 F -1.10366 -2.25450 0.37685
 H 0.54367 1.50201 -0.75324
 H -1.44564 0.62247 -0.78936
 H 0.76345 1.42999 0.95917
 H -1.58027 0.37116 0.90861
 H 2.15378 1.51671 -0.11905
 H -2.55844 -0.58019 -0.21016
13
bifur_IRC_Distances_noMW_output/new_data/bifur_traj3_Distances point 79
C 1.26131 -0.37347 -0.03378
 C -0.58441 -1.16679 -0.05994
 C 0.58233 -1.30424 -0.68530
 C 1.16570 1.10975 0.01509
 C -1.59812 -0.11679 -0.03696
 F 2.40404 -0.76204 0.42587
 F -1.10323 -2.25799 0.37923
 H 0.53406 1.49874 -0.75278
 H -1.43704 0.62796 -0.78828
 H 0.75596 1.42679 0.95922
 H -1.57318 0.37499 0.90917
 H 2.14927 1.51797 -0.12051
 H -2.55669 -0.57488 -0.21102
13
bifur_IRC_Distances_noMW_output/new_data/bifur_traj3_Distances point 80
C 1.26028 -0.37509 -0.03395
 C -0.58236 -1.16743 -0.06021
 C 0.58362 -1.30714 -0.68876
 C 1.16134 1.10842 0.01487
 C -1.59436 -0.11410 -0.03687
 F 2.40503 -0.76249 0.42830
 F -1.10292 -2.26050 0.38094
 H 0.52712 1.49638 -0.75244
 H -1.43084 0.63192 -0.78750
 H 0.75055 1.42448 0.95925
 H -1.56807 0.37775 0.90957
 H 2.14603 1.51887 -0.12156
 H -2.55543 -0.57108 -0.21164
13
bifur_IRC_Distances_noMW_output/new_data/bifur_traj3_Distances point 81
C 1.25908 -0.37695 -0.03414
 C -0.58000 -1.16816 -0.06051
 C 0.58510 -1.31047 -0.69273
 C 1.15631 1.10689 0.01462
 C -1.59002 -0.11100 -0.03676
 F 2.40617 -0.76303 0.43108
 F -1.10256 -2.26337 0.38292
 H 0.51912 1.49366 -0.75206
 H -1.42367 0.63647 -0.78662
 H 0.74430 1.42182 0.95930
 H -1.56216 0.38093 0.91004
 H 2.14230 1.51991 -0.12277
 H -2.55397 -0.56670 -0.21236
13
bifur_IRC_Distances_noMW_output/new_data/bifur_traj3_Distances point 82
C 1.25783 -0.37890 -0.03434
 C -0.57753 -1.16891 -0.06082
 C 0.58665 -1.31395 -0.69687
 C 1.15103 1.10529 0.01436
 C -1.58546 -0.10776 -0.03665
 F 2.40736 -0.76360 0.43397
 F -1.10220 -2.26636 0.38498
 H 0.51072 1.49082 -0.75166
 H -1.41615 0.64124 -0.78571
 H 0.73776 1.41904 0.95935
 H -1.55597 0.38426 0.91052
 H 2.13840 1.52098 -0.12402
 H -2.55244 -0.56214 -0.21311
13
bifur_IRC_Distances_noMW_output/new_data/bifur_traj3_Distances point 83
C 1.25667 -0.38071 -0.03452
 C -0.57524 -1.16961 -0.06110
 C 0.58807 -1.31716 -0.70067
 C 1.14614 1.10380 0.01412
 C -1.58124 -0.10477 -0.03655
 F 2.40848 -0.76413 0.43662
 F -1.10187 -2.26912 0.38689
 H 0.50294 1.48818 -0.75129
 H -1.40918 0.64566 -0.78487
 H 0.73168 1.41646 0.95940
 H -1.55023 0.38735 0.91096
 H 2.13480 1.52197 -0.12517
 H -2.55102 -0.55793 -0.21381
13
bifur_IRC_Distances_noMW_output/new_data/bifur_traj3_Distances point 84
C 1.25598 -0.38179 -0.03463
 C -0.57387 -1.17002 -0.06127
 C 0.58892 -1.31906 -0.70293
 C 1.14323 1.10291 0.01398
 C -1.57872 -0.10298 -0.03649
 F 2.40914 -0.76445 0.43819
 F -1.10167 -2.27075 0.38802
 H 0.49830 1.48661 -0.75107
 H -1.40502 0.64828 -0.78438
 H 0.72806 1.41493 0.95943
 H -1.54681 0.38919 0.91122
 H 2.13265 1.52256 -0.12586
 H -2.55018 -0.55543 -0.21422
13
bifur_IRC_Distances_noMW_output/new_data/bifur_traj3_Distances point 85
C 1.25613 -0.38154 -0.03461
 C -0.57418 -1.16992 -0.06123
 C 0.58873 -1.31864 -0.70242
 C 1.14389 1.10311 0.01401
 C -1.57929 -0.10339 -0.03650
 F 2.40899 -0.76437 0.43784
 F -1.10172 -2.27038 0.38777
 H 0.49934 1.48696 -0.75112
 H -1.40596 0.64769 -0.78449
 H 0.72888 1.41527 0.95942
 H -1.54758 0.38877 0.91116
 H 2.13314 1.52243 -0.12570
 H -2.55037 -0.55599 -0.21413
13
bifur_IRC_Distances_noMW_output/new_data/bifur_traj3_Distances point 86
C 1.25691 -0.38033 -0.03448
 C -0.57571 -1.16946 -0.06104
 C 0.58777 -1.31649 -0.69988
 C 1.14717 1.10411 0.01417
 C -1.58213 -0.10539 -0.03657
 F 2.40824 -0.76402 0.43607
 F -1.10194 -2.26854 0.38649
 H 0.50457 1.48873 -0.75137
 H -1.41064 0.64473 -0.78505
 H 0.73296 1.41700 0.95939
 H -1.55143 0.38670 0.91087
 H 2.13555 1.52176 -0.12493
 H -2.55132 -0.55881 -0.21366
13
bifur_IRC_Distances_noMW_output/new_data/bifur_traj3_Distances point 87
C 1.25814 -0.37843 -0.03429
 C -0.57813 -1.16873 -0.06074
 C 0.58627 -1.31310 -0.69586
 C 1.15232 1.10568 0.01442
 C -1.58658 -0.10856 -0.03667
 F 2.40707 -0.76346 0.43327
 F -1.10229 -2.26563 0.38448
 H 0.51277 1.49151 -0.75176
 H -1.41799 0.64008 -0.78593
 H 0.73936 1.41972 0.95933
 H -1.55748 0.38345 0.91040
 H 2.13935 1.52072 -0.12371
 H -2.55282 -0.56325 -0.21293
13
bifur_IRC_Distances_noMW_output/new_data/bifur_traj3_Distances point 88
C 1.25972 -0.37596 -0.03404
 C -0.58126 -1.16777 -0.06035
 C 0.58431 -1.30870 -0.69062
 C 1.15899 1.10771 0.01475
 C -1.59234 -0.11266 -0.03681
 F 2.40556 -0.76274 0.42960
 F -1.10275 -2.26184 0.38186
 H 0.52339 1.49511 -0.75226
 H -1.42750 0.63404 -0.78709
 H 0.74764 1.42324 0.95927
 H -1.56531 0.37924 0.90979
 H 2.14429 1.51936 -0.12213
 H -2.55475 -0.56903 -0.21198
13
bifur_IRC_Distances_noMW_output/new_data/bifur_traj3_Distances point 89
C 1.25972 -0.37596 -0.03404
 C -0.58126 -1.16777 -0.06035
 C 0.58431 -1.30870 -0.69062
 C 1.15899 1.10771 0.01475
 C -1.59234 -0.11266 -0.03681
 F 2.40556 -0.76274 0.42960
 F -1.10275 -2.26184 0.38186
 H 0.52339 1.49511 -0.75226
 H -1.42749 0.63404 -0.78709
 H 0.74764 1.42324 0.95927
 H -1.56531 0.37924 0.90979
 H 2.14429 1.51936 -0.12213
 H -2.55475 -0.56903 -0.21198
13
bifur_IRC_Distances_noMW_output/new_data/bifur_traj3_Distances point 90
C 1.26344 -0.37011 -0.03345
 C -0.58866 -1.16545 -0.05939
 C 0.57964 -1.29818 -0.67808
 C 1.17474 1.11249 0.01555
 C -1.60591 -0.12238 -0.03717
 F 2.40201 -0.76110 0.42079
 F -1.10388 -2.25277 0.37568
 H 0.54841 1.50362 -0.75347
 H -1.44988 0.61977 -0.78990
 H 0.76715 1.43157 0.95916
 H -1.58376 0.36927 0.90834
 H 2.15601 1.51608 -0.11832
 H -2.55930 -0.58282 -0.20973
13
bifur_IRC_Distances_noMW_output/new_data/bifur_traj3_Distances point 91
C 1.26477 -0.36800 -0.03324
 C -0.59132 -1.16460 -0.05903
 C 0.57795 -1.29438 -0.67352
 C 1.18039 1.11421 0.01584
 C -1.61077 -0.12588 -0.03730
 F 2.40074 -0.76052 0.41756
 F -1.10430 -2.24948 0.37345
 H 0.55737 1.50667 -0.75391
 H -1.45790 0.61463 -0.79093
 H 0.77414 1.43456 0.95913
 H -1.59038 0.36570 0.90781
 H 2.16024 1.51489 -0.11694
 H -2.56093 -0.58781 -0.20893
13
bifur_IRC_Distances_noMW_output/new_data/bifur_traj3_Distances point 92
C 1.26528 -0.36720 -0.03316
 C -0.59233 -1.16427 -0.05889
 C 0.57731 -1.29292 -0.67178
 C 1.18253 1.11486 0.01595
 C -1.61262 -0.12721 -0.03735
 F 2.40025 -0.76030 0.41633
 F -1.10446 -2.24822 0.37260
 H 0.56078 1.50783 -0.75408
 H -1.46094 0.61268 -0.79132
 H 0.77679 1.43569 0.95912
 H -1.59289 0.36434 0.90761
 H 2.16185 1.51443 -0.11641
 H -2.56155 -0.58971 -0.20862
13
bifur_IRC_Distances_noMW_output/new_data/bifur_traj3_Distances point 93
C 1.26502 -0.36761 -0.03320
 C -0.59182 -1.16444 -0.05896
 C 0.57763 -1.29366 -0.67267
 C 1.18144 1.11453 0.01590
 C -1.61168 -0.12653 -0.03732
 F 2.40050 -0.76041 0.41696
 F -1.10438 -2.24886 0.37303
 H 0.55905 1.50724 -0.75400
 H -1.45939 0.61367 -0.79112
 H 0.77544 1.43512 0.95912
 H -1.59161 0.36503 0.90771
 H 2.16103 1.51467 -0.11668
 H -2.56123 -0.58874 -0.20878
13
bifur_IRC_Distances_noMW_output/new_data/bifur_traj3_Distances point 94
C 1.26402 -0.36920 -0.03336
 C -0.58981 -1.16508 -0.05923
 C 0.57891 -1.29654 -0.67612
 C 1.17718 1.11323 0.01567
 C -1.60801 -0.12389 -0.03722
 F 2.40146 -0.76085 0.41940
 F -1.10406 -2.25135 0.37472
 H 0.55228 1.50494 -0.75366
 H -1.45334 0.61755 -0.79034
 H 0.77016 1.43286 0.95914
 H -1.58662 0.36773 0.90811
 H 2.15783 1.51557 -0.11772
 H -2.56000 -0.58497 -0.20939
13
bifur_IRC_Distances_noMW_output/new_data/bifur_traj3_Distances point 95
C 1.26224 -0.37200 -0.03364
 C -0.58626 -1.16621 -0.05970
 C 0.58116 -1.30160 -0.68216
 C 1.16965 1.11095 0.01529
 C -1.60152 -0.11923 -0.03705
 F 2.40315 -0.76162 0.42366
 F -1.10351 -2.25572 0.37768
 H 0.54032 1.50087 -0.75308
 H -1.44265 0.62439 -0.78898
 H 0.76084 1.42887 0.95919
 H -1.57780 0.37250 0.90881
 H 2.15221 1.51715 -0.11956
 H -2.55783 -0.57834 -0.21046
13
bifur_IRC_Distances_noMW_output/new_data/bifur_traj3_Distances point 96
C 1.25976 -0.37589 -0.03403
 C -0.58134 -1.16775 -0.06034
 C 0.58426 -1.30859 -0.69049
 C 1.15916 1.10776 0.01476
 C -1.59248 -0.11276 -0.03682
 F 2.40552 -0.76273 0.42951
 F -1.10276 -2.26174 0.38180
 H 0.52366 1.49520 -0.75228
 H -1.42773 0.63389 -0.78712
 H 0.74784 1.42333 0.95927
 H -1.56551 0.37913 0.90977
 H 2.14441 1.51932 -0.12209
 H -2.55480 -0.56918 -0.21196
13
bifur_IRC_Distances_noMW_output/new_data/bifur_traj3_Distances point 97
C 1.25678 -0.38054 -0.03450
 C -0.57545 -1.16954 -0.06107
 C 0.58794 -1.31685 -0.70031
 C 1.14661 1.10394 0.01414
 C -1.58164 -0.10505 -0.03655
 F 2.40837 -0.76408 0.43637
 F -1.10190 -2.26885 0.38671
 H 0.50368 1.48843 -0.75133
 H -1.40984 0.64523 -0.78495
 H 0.73226 1.41671 0.95939
 H -1.55078 0.38706 0.91092
 H 2.13514 1.52188 -0.12506
 H -2.55116 -0.55833 -0.21374
13
bifur_IRC_Distances_noMW_output/new_data/bifur_traj3_Distances point 98
C 1.25356 -0.38551 -0.03501
 C -0.56914 -1.17142 -0.06184
 C 0.59184 -1.32564 -0.71071
 C 1.13311 1.09983 0.01350
 C -1.56998 -0.09681 -0.03629
 F 2.41144 -0.76557 0.44359
 F -1.10101 -2.27638 0.39195
 H 0.48217 1.48115 -0.75032
 H -1.39056 0.65739 -0.78269
 H 0.71549 1.40961 0.95956
 H -1.53492 0.39556 0.91213
 H 2.12524 1.52457 -0.12821
 H -2.54724 -0.54679 -0.21566
13
bifur_IRC_Distances_noMW_output/new_data/bifur_traj3_Distances point 99
C 1.25054 -0.39015 -0.03549
 C -0.56325 -1.17312 -0.06254
 C 0.59545 -1.33376 -0.72029
 C 1.12048 1.09598 0.01291
 C -1.55903 -0.08912 -0.03605
 F 2.41433 -0.76700 0.45020
 F -1.10021 -2.28331 0.39683
 H 0.46201 1.47434 -0.74939
 H -1.37247 0.66874 -0.78062
 H 0.69975 1.40298 0.95974
 H -1.52006 0.40350 0.91326
 H 2.11602 1.52705 -0.13111
 H -2.54356 -0.53611 -0.21745
13
bifur_IRC_Distances_noMW_output/new_data/bifur_traj3_Distances point 100
C 1.25054 -0.39015 -0.03549
 C -0.56325 -1.17312 -0.06254
 C 0.59545 -1.33377 -0.72029
 C 1.12048 1.09598 0.01291
 C -1.55903 -0.08912 -0.03605
 F 2.41433 -0.76700 0.45020
 F -1.10021 -2.28332 0.39683
 H 0.46201 1.47434 -0.74939
 H -1.37247 0.66874 -0.78062
 H 0.69975 1.40298 0.95974
 H -1.52006 0.40350 0.91326
 H 2.11602 1.52705 -0.13111
 H -2.54356 -0.53611 -0.21745
13
bifur_IRC_Distances_noMW_output/new_data/bifur_traj3_Distances point 101
C 1.24711 -0.39536 -0.03603
 C -0.55662 -1.17498 -0.06329
 C 0.59947 -1.34281 -0.73092
 C 1.10624 1.09164 0.01226
 C -1.54669 -0.08050 -0.03579
 F 2.41759 -0.76866 0.45749
 F -1.09934 -2.29100 0.40229
 H 0.43926 1.46668 -0.74837
 H -1.35204 0.68148 -0.77837
 H 0.68200 1.39553 0.95998
 H -1.50329 0.41243 0.91453
 H 2.10571 1.52978 -0.13433
 H -2.53941 -0.52422 -0.21946
13
bifur_IRC_Distances_noMW_output/new_data/bifur_traj3_Distances point 102
C 1.24631 -0.39657 -0.03616
 C -0.55508 -1.17541 -0.06347
 C 0.60040 -1.34491 -0.73337
 C 1.10292 1.09062 0.01212
 C -1.54380 -0.07850 -0.03573
 F 2.41835 -0.76906 0.45917
 F -1.09914 -2.29278 0.40356
 H 0.43394 1.46489 -0.74813
 H -1.34726 0.68445 -0.77785
 H 0.67785 1.39379 0.96004
 H -1.49937 0.41451 0.91482
 H 2.10332 1.53041 -0.13508
 H -2.53844 -0.52146 -0.21992
13
bifur_IRC_Distances_noMW_output/new_data/bifur_traj3_Distances point 103
C 1.24579 -0.39735 -0.03624
 C -0.55408 -1.17568 -0.06358
 C 0.60100 -1.34625 -0.73495
 C 1.10077 1.08997 0.01202
 C -1.54195 -0.07721 -0.03569
 F 2.41884 -0.76932 0.46025
 F -1.09901 -2.29392 0.40438
 H 0.43052 1.46374 -0.74798
 H -1.34419 0.68636 -0.77752
 H 0.67518 1.39268 0.96008
 H -1.49684 0.41585 0.91501
 H 2.10178 1.53082 -0.13556
 H -2.53781 -0.51969 -0.22022
13
bifur_IRC_Distances_noMW_output/new_data/bifur_traj3_Distances point 104
C 1.24538 -0.39797 -0.03630
 C -0.55330 -1.17590 -0.06366
 C 0.60147 -1.34732 -0.73620
 C 1.09908 1.08945 0.01195
 C -1.54047 -0.07619 -0.03567
 F 2.41923 -0.76952 0.46110
 F -1.09891 -2.29482 0.40502
 H 0.42780 1.46283 -0.74786
 H -1.34175 0.68787 -0.77726
 H 0.67306 1.39179 0.96011
 H -1.49484 0.41691 0.91516
 H 2.10056 1.53114 -0.13593
 H -2.53732 -0.51829 -0.22046
13
bifur_IRC_Distances_noMW_output/new_data/bifur_traj3_Distances point 105
C 1.24486 -0.39875 -0.03638
 C -0.55230 -1.17617 -0.06377
 C 0.60208 -1.34867 -0.73777
 C 1.09693 1.08880 0.01185
 C -1.53860 -0.07489 -0.03563
 F 2.41973 -0.76978 0.46218
 F -1.09879 -2.29596 0.40584
 H 0.42436 1.46167 -0.74770
 H -1.33865 0.68979 -0.77693
 H 0.67037 1.39067 0.96015
 H -1.49230 0.41826 0.91535
 H 2.09901 1.53154 -0.13641
 H -2.53669 -0.51651 -0.22076
13
bifur_IRC_Distances_noMW_output/new_data/bifur_traj3_Distances point 106
C 1.24411 -0.39989 -0.03650
 C -0.55085 -1.17656 -0.06393
 C 0.60294 -1.35062 -0.74006
 C 1.09380 1.08784 0.01172
 C -1.53589 -0.07301 -0.03558
 F 2.42045 -0.77016 0.46373
 F -1.09861 -2.29761 0.40703
 H 0.41935 1.45999 -0.74749
 H -1.33415 0.69258 -0.77646
 H 0.66646 1.38904 0.96021
 H -1.48861 0.42021 0.91562
 H 2.09676 1.53212 -0.13710
 H -2.53577 -0.51394 -0.22120
13
bifur_IRC_Distances_noMW_output/new_data/bifur_traj3_Distances point 107
C 1.24307 -0.40144 -0.03666
 C -0.54886 -1.17709 -0.06415
 C 0.60413 -1.35328 -0.74316
 C 1.08953 1.08654 0.01153
 C -1.53218 -0.07045 -0.03551
 F 2.42142 -0.77068 0.46584
 F -1.09836 -2.29986 0.40864
 H 0.41252 1.45770 -0.74719
 H -1.32800 0.69638 -0.77581
 H 0.66113 1.38682 0.96030
 H -1.48358 0.42288 0.91600
 H 2.09371 1.53292 -0.13805
 H -2.53452 -0.51043 -0.22179
13
bifur_IRC_Distances_noMW_output/new_data/bifur_traj3_Distances point 108
C 1.24172 -0.40347 -0.03687
 C -0.54628 -1.17778 -0.06443
 C 0.60567 -1.35675 -0.74720
 C 1.08395 1.08484 0.01129
 C -1.52733 -0.06710 -0.03541
 F 2.42271 -0.77136 0.46859
 F -1.09804 -2.30278 0.41075
 H 0.40357 1.45470 -0.74680
 H -1.31996 0.70134 -0.77498
 H 0.65415 1.38392 0.96042
 H -1.47699 0.42636 0.91649
 H 2.08972 1.53395 -0.13927
 H -2.53289 -0.50587 -0.22257
13
bifur_IRC_Distances_noMW_output/new_data/bifur_traj3_Distances point 109
C 1.24008 -0.40591 -0.03712
 C -0.54316 -1.17860 -0.06476
 C 0.60752 -1.36091 -0.75204
 C 1.07721 1.08278 0.01101
 C -1.52146 -0.06307 -0.03531
 F 2.42425 -0.77220 0.47186
 F -1.09766 -2.30627 0.41329
 H 0.39277 1.45109 -0.74634
 H -1.31024 0.70731 -0.77399
 H 0.64571 1.38042 0.96057
 H -1.46902 0.43056 0.91708
 H 2.08492 1.53518 -0.14074
 H -2.53092 -0.50039 -0.22351
13
bifur_IRC_Distances_noMW_output/new_data/bifur_traj3_Distances point 110
C 1.23836 -0.40846 -0.03739
 C -0.53990 -1.17944 -0.06510
 C 0.60944 -1.36523 -0.75705
 C 1.07017 1.08064 0.01071
 C -1.51534 -0.05887 -0.03520
 F 2.42587 -0.77309 0.47525
 F -1.09727 -2.30989 0.41592
 H 0.38148 1.44732 -0.74586
 H -1.30007 0.71354 -0.77297
 H 0.63690 1.37678 0.96073
 H -1.46071 0.43494 0.91769
 H 2.07992 1.53645 -0.14226
 H -2.52885 -0.49469 -0.22448
13
bifur_IRC_Distances_noMW_output/new_data/bifur_traj3_Distances point 111
C 1.23836 -0.40846 -0.03739
 C -0.53990 -1.17944 -0.06510
 C 0.60944 -1.36522 -0.75705
 C 1.07018 1.08064 0.01071
 C -1.51534 -0.05888 -0.03520
 F 2.42587 -0.77309 0.47525
 F -1.09728 -2.30989 0.41592
 H 0.38149 1.44732 -0.74586
 H -1.30008 0.71354 -0.77297
 H 0.63690 1.37678 0.96073
 H -1.46071 0.43494 0.91769
 H 2.07992 1.53645 -0.14226
 H -2.52886 -0.49470 -0.22448
13
bifur_IRC_Distances_noMW_output/new_data/bifur_traj3_Distances point 112
C 1.23569 -0.41240 -0.03780
 C -0.53486 -1.18071 -0.06561
 C 0.61239 -1.37187 -0.76474
 C 1.05926 1.07731 0.01026
 C -1.50583 -0.05239 -0.03503
 F 2.42837 -0.77450 0.48043
 F -1.09668 -2.31544 0.41999
 H 0.36397 1.44148 -0.74513
 H -1.28429 0.72318 -0.77142
 H 0.62322 1.37114 0.96100
 H -1.44780 0.44172 0.91864
 H 2.07221 1.53840 -0.14460
 H -2.52565 -0.48592 -0.22598
13
bifur_IRC_Distances_noMW_output/new_data/bifur_traj3_Distances point 113
C 1.23506 -0.41332 -0.03789
 C -0.53368 -1.18101 -0.06573
 C 0.61308 -1.37341 -0.76652
 C 1.05672 1.07653 0.01016
 C -1.50362 -0.05088 -0.03499
 F 2.42895 -0.77483 0.48163
 F -1.09655 -2.31672 0.42093
 H 0.35989 1.44013 -0.74496
 H -1.28062 0.72542 -0.77107
 H 0.62003 1.36983 0.96106
 H -1.44479 0.44330 0.91886
 H 2.07042 1.53885 -0.14515
 H -2.52491 -0.48389 -0.22633
13
bifur_IRC_Distances_noMW_output/new_data/bifur_traj3_Distances point 114
C 1.23507 -0.41331 -0.03789
 C -0.53369 -1.18100 -0.06573
 C 0.61307 -1.37340 -0.76650
 C 1.05674 1.07654 0.01016
 C -1.50364 -0.05089 -0.03499
 F 2.42895 -0.77483 0.48162
 F -1.09655 -2.31671 0.42092
 H 0.35992 1.44014 -0.74496
 H -1.28065 0.72540 -0.77107
 H 0.62006 1.36984 0.96106
 H -1.44482 0.44329 0.91886
 H 2.07043 1.53884 -0.14514
 H -2.52491 -0.48391 -0.22633
13
bifur_IRC_Distances_noMW_output/new_data/bifur_traj3_Distances point 115
C 1.23554 -0.41261 -0.03782
 C -0.53458 -1.18078 -0.06564
 C 0.61255 -1.37223 -0.76515
 C 1.05868 1.07713 0.01024
 C -1.50532 -0.05204 -0.03502
 F 2.42851 -0.77457 0.48071
 F -1.09665 -2.31573 0.42020
 H 0.36303 1.44117 -0.74509
 H -1.28345 0.72369 -0.77134
 H 0.62249 1.37083 0.96101
 H -1.44710 0.44209 0.91869
 H 2.07179 1.53850 -0.14473
 H -2.52548 -0.48546 -0.22606
13
bifur_IRC_Distances_noMW_output/new_data/bifur_traj3_Distances point 116
C 1.23636 -0.41141 -0.03769
 C -0.53613 -1.18039 -0.06549
 C 0.61165 -1.37020 -0.76281
 C 1.06202 1.07815 0.01038
 C -1.50823 -0.05402 -0.03507
 F 2.42774 -0.77414 0.47913
 F -1.09683 -2.31404 0.41896
 H 0.36840 1.44296 -0.74531
 H -1.28828 0.72075 -0.77181
 H 0.62668 1.37256 0.96093
 H -1.45106 0.44001 0.91840
 H 2.07415 1.53791 -0.14402
 H -2.52646 -0.48813 -0.22560
13
bifur_IRC_Distances_noMW_output/new_data/bifur_traj3_Distances point 117
C 1.23748 -0.40976 -0.03752
 C -0.53823 -1.17986 -0.06527
 C 0.61042 -1.36743 -0.75960
 C 1.06657 1.07954 0.01056
 C -1.51220 -0.05673 -0.03514
 F 2.42670 -0.77355 0.47697
 F -1.09708 -2.31173 0.41727
 H 0.37570 1.44539 -0.74562
 H -1.29486 0.71673 -0.77245
 H 0.63238 1.37491 0.96081
 H -1.45644 0.43718 0.91800
 H 2.07737 1.53710 -0.14304
 H -2.52780 -0.49179 -0.22498
13
bifur_IRC_Distances_noMW_output/new_data/bifur_traj3_Distances point 118
C 1.23879 -0.40783 -0.03732
 C -0.54071 -1.17923 -0.06501
 C 0.60896 -1.36416 -0.75581
 C 1.07192 1.08117 0.01079
 C -1.51686 -0.05991 -0.03522
 F 2.42547 -0.77287 0.47441
 F -1.09737 -2.30899 0.41527
 H 0.38429 1.44826 -0.74598
 H -1.30260 0.71200 -0.77322
 H 0.63909 1.37768 0.96069
 H -1.46277 0.43386 0.91754
 H 2.08116 1.53614 -0.14189
 H -2.52937 -0.49610 -0.22424
13
bifur_IRC_Distances_noMW_output/new_data/bifur_traj3_Distances point 119
C 1.23991 -0.40616 -0.03715
 C -0.54284 -1.17868 -0.06479
 C 0.60770 -1.36132 -0.75252
 C 1.07653 1.08258 0.01098
 C -1.52087 -0.06267 -0.03530
 F 2.42441 -0.77229 0.47219
 F -1.09763 -2.30662 0.41354
 H 0.39169 1.45073 -0.74629
 H -1.30926 0.70791 -0.77389
 H 0.64486 1.38007 0.96058
 H -1.46822 0.43098 0.91714
 H 2.08444 1.53530 -0.14089
 H -2.53072 -0.49984 -0.22360
13
bifur_IRC_Distances_noMW_output/new_data/bifur_traj3_Distances point 120
C 1.24049 -0.40529 -0.03706
 C -0.54395 -1.17839 -0.06467
 C 0.60705 -1.35985 -0.75081
 C 1.07893 1.08331 0.01108
 C -1.52296 -0.06410 -0.03533
 F 2.42386 -0.77199 0.47103
 F -1.09776 -2.30538 0.41264
 H 0.39553 1.45201 -0.74645
 H -1.31271 0.70579 -0.77424
 H 0.64786 1.38131 0.96053
 H -1.47105 0.42949 0.91693
 H 2.08614 1.53487 -0.14037
 H -2.53142 -0.50178 -0.22327
13
bifur_IRC_Distances_noMW_output/new_data/bifur_traj3_Distances point 121
C 1.24055 -0.40521 -0.03705
 C -0.54405 -1.17836 -0.06466
 C 0.60699 -1.35972 -0.75066
 C 1.07914 1.08337 0.01109
 C -1.52314 -0.06422 -0.03534
 F 2.42381 -0.77196 0.47093
 F -1.09777 -2.30527 0.41256
 H 0.39587 1.45212 -0.74647
 H -1.31302 0.70560 -0.77427
 H 0.64813 1.38142 0.96052
 H -1.47130 0.42936 0.91691
 H 2.08629 1.53483 -0.14032
 H -2.53148 -0.50195 -0.22324
13
bifur_IRC_Distances_noMW_output/new_data/bifur_traj3_Distances point 122
C 1.24055 -0.40521 -0.03705
 C -0.54405 -1.17836 -0.06466
 C 0.60699 -1.35972 -0.75065
 C 1.07914 1.08337 0.01109
 C -1.52314 -0.06423 -0.03534
 F 2.42381 -0.77196 0.47093
 F -1.09777 -2.30527 0.41256
 H 0.39587 1.45212 -0.74647
 H -1.31302 0.70560 -0.77427
 H 0.64813 1.38142 0.96052
 H -1.47131 0.42936 0.91691
 H 2.08629 1.53483 -0.14032
 H -2.53148 -0.50195 -0.22324
13
bifur_IRC_Distances_noMW_output/new_data/bifur_traj3_Distances point 123
C 1.23911 -0.40735 -0.03727
 C -0.54132 -1.17907 -0.06495
 C 0.60860 -1.36334 -0.75486
 C 1.07325 1.08157 0.01084
 C -1.51802 -0.06071 -0.03524
 F 2.42516 -0.77270 0.47378
 F -1.09744 -2.30831 0.41477
 H 0.38642 1.44897 -0.74607
 H -1.30452 0.71082 -0.77341
 H 0.64075 1.37837 0.96066
 H -1.46434 0.43303 0.91742
 H 2.08210 1.53590 -0.14160
 H -2.52976 -0.49718 -0.22406
13
bifur_IRC_Distances_noMW_output/new_data/bifur_traj3_Distances point 124
C 1.23764 -0.40953 -0.03750
 C -0.53853 -1.17979 -0.06524
 C 0.61024 -1.36703 -0.75914
 C 1.06722 1.07973 0.01059
 C -1.51276 -0.05711 -0.03515
 F 2.42655 -0.77347 0.47666
 F -1.09711 -2.31140 0.41703
 H 0.37674 1.44574 -0.74566
 H -1.29580 0.71616 -0.77255
 H 0.63319 1.37525 0.96080
 H -1.45721 0.43678 0.91795
 H 2.07783 1.53698 -0.14290
 H -2.52799 -0.49231 -0.22489
13
bifur_IRC_Distances_noMW_output/new_data/bifur_traj3_Distances point 125
C 1.23592 -0.41207 -0.03776
 C -0.53528 -1.18061 -0.06557
 C 0.61214 -1.37131 -0.76409
 C 1.06019 1.07759 0.01030
 C -1.50664 -0.05294 -0.03505
 F 2.42816 -0.77438 0.48000
 F -1.09673 -2.31497 0.41964
 H 0.36546 1.44198 -0.74519
 H -1.28564 0.72236 -0.77155
 H 0.62439 1.37162 0.96097
 H -1.44890 0.44115 0.91856
 H 2.07286 1.53824 -0.14441
 H -2.52593 -0.48667 -0.22586
13
bifur_IRC_Distances_noMW_output/new_data/bifur_traj3_Distances point 126
C 1.23426 -0.41450 -0.03801
 C -0.53217 -1.18138 -0.06589
 C 0.61396 -1.37539 -0.76880
 C 1.05344 1.07553 0.01003
 C -1.50076 -0.04894 -0.03495
 F 2.42971 -0.77526 0.48316
 F -1.09637 -2.31836 0.42214
 H 0.35462 1.43838 -0.74474
 H -1.27586 0.72831 -0.77061
 H 0.61592 1.36814 0.96115
 H -1.44091 0.44534 0.91915
 H 2.06811 1.53942 -0.14584
 H -2.52395 -0.48128 -0.22678
13
bifur_IRC_Distances_noMW_output/new_data/bifur_traj3_Distances point 127
C 1.23289 -0.41650 -0.03822
 C -0.52960 -1.18201 -0.06614
 C 0.61545 -1.37875 -0.77266
 C 1.04787 1.07384 0.00980
 C -1.49590 -0.04564 -0.03487
 F 2.43098 -0.77600 0.48575
 F -1.09608 -2.32115 0.42420
 H 0.34567 1.43540 -0.74438
 H -1.26779 0.73320 -0.76985
 H 0.60893 1.36527 0.96130
 H -1.43431 0.44879 0.91963
 H 2.06420 1.54040 -0.14702
 H -2.52231 -0.47685 -0.22754
13
bifur_IRC_Distances_noMW_output/new_data/bifur_traj3_Distances point 128
C 1.23197 -0.41785 -0.03836
 C -0.52788 -1.18243 -0.06631
 C 0.61645 -1.38098 -0.77524
 C 1.04414 1.07270 0.00966
 C -1.49264 -0.04344 -0.03481
 F 2.43184 -0.77650 0.48748
 F -1.09589 -2.32300 0.42557
 H 0.33967 1.43342 -0.74414
 H -1.26238 0.73648 -0.76934
 H 0.60424 1.36335 0.96140
 H -1.42989 0.45110 0.91995
 H 2.06158 1.54104 -0.14781
 H -2.52121 -0.47389 -0.22805
13
bifur_IRC_Distances_noMW_output/new_data/bifur_traj3_Distances point 129
C 1.23157 -0.41843 -0.03842
 C -0.52713 -1.18261 -0.06638
 C 0.61688 -1.38195 -0.77636
 C 1.04252 1.07220 0.00959
 C -1.49122 -0.04248 -0.03479
 F 2.43221 -0.77672 0.48822
 F -1.09580 -2.32380 0.42617
 H 0.33706 1.43255 -0.74403
 H -1.26003 0.73790 -0.76912
 H 0.60220 1.36252 0.96144
 H -1.42796 0.45210 0.92009
 H 2.06045 1.54132 -0.14815
 H -2.52074 -0.47261 -0.22827
13
bifur_IRC_Distances_noMW_output/new_data/bifur_traj3_Distances point 130
C 1.23160 -0.41838 -0.03842
 C -0.52719 -1.18259 -0.06638
 C 0.61684 -1.38187 -0.77626
 C 1.04266 1.07225 0.00960
 C -1.49135 -0.04256 -0.03479
 F 2.43218 -0.77670 0.48816
 F -1.09581 -2.32373 0.42612
 H 0.33729 1.43263 -0.74404
 H -1.26023 0.73778 -0.76914
 H 0.60238 1.36259 0.96144
 H -1.42813 0.45201 0.92008
 H 2.06055 1.54130 -0.14812
 H -2.52078 -0.47272 -0.22825
13
bifur_IRC_Distances_noMW_output/new_data/bifur_traj3_Distances point 131
C 1.23200 -0.41780 -0.03836
 C -0.52794 -1.18241 -0.06631
 C 0.61641 -1.38090 -0.77515
 C 1.04427 1.07274 0.00966
 C -1.49275 -0.04351 -0.03481
 F 2.43181 -0.77648 0.48742
 F -1.09589 -2.32293 0.42553
 H 0.33988 1.43349 -0.74414
 H -1.26257 0.73636 -0.76936
 H 0.60440 1.36342 0.96139
 H -1.43004 0.45102 0.91994
 H 2.06167 1.54102 -0.14778
 H -2.52125 -0.47400 -0.22803
13
bifur_IRC_Distances_noMW_output/new_data/bifur_traj3_Distances point 132
C 1.23275 -0.41670 -0.03824
 C -0.52934 -1.18207 -0.06617
 C 0.61560 -1.37908 -0.77305
 C 1.04732 1.07367 0.00978
 C -1.49542 -0.04532 -0.03486
 F 2.43111 -0.77607 0.48601
 F -1.09605 -2.32142 0.42440
 H 0.34478 1.43511 -0.74434
 H -1.26699 0.73369 -0.76977
 H 0.60823 1.36499 0.96131
 H -1.43366 0.44913 0.91968
 H 2.06381 1.54049 -0.14714
 H -2.52215 -0.47641 -0.22762
13
bifur_IRC_Distances_noMW_output/new_data/bifur_traj3_Distances point 133
C 1.23275 -0.41670 -0.03824
 C -0.52934 -1.18207 -0.06617
 C 0.61560 -1.37908 -0.77305
 C 1.04732 1.07367 0.00978
 C -1.49542 -0.04532 -0.03486
 F 2.43111 -0.77607 0.48601
 F -1.09605 -2.32142 0.42440
 H 0.34478 1.43511 -0.74434
 H -1.26700 0.73369 -0.76977
 H 0.60823 1.36499 0.96131
 H -1.43366 0.44913 0.91968
 H 2.06381 1.54049 -0.14714
 H -2.52215 -0.47641 -0.22762
13
bifur_IRC_Distances_noMW_output/new_data/bifur_traj3_Distances point 134
C 1.23503 -0.41337 -0.03790
 C -0.53361 -1.18102 -0.06574
 C 0.61312 -1.37350 -0.76662
 C 1.05657 1.07649 0.01015
 C -1.50348 -0.05079 -0.03499
 F 2.42899 -0.77485 0.48170
 F -1.09654 -2.31679 0.42099
 H 0.35964 1.44005 -0.74495
 H -1.28039 0.72555 -0.77105
 H 0.61984 1.36975 0.96107
 H -1.44461 0.44340 0.91887
 H 2.07031 1.53888 -0.14518
 H -2.52486 -0.48377 -0.22635
13
bifur_IRC_Distances_noMW_output/new_data/bifur_traj3_Distances point 135
C 1.23618 -0.41168 -0.03772
 C -0.53578 -1.18048 -0.06552
 C 0.61186 -1.37066 -0.76334
 C 1.06126 1.07792 0.01034
 C -1.50757 -0.05357 -0.03506
 F 2.42791 -0.77424 0.47949
 F -1.09679 -2.31443 0.41925
 H 0.36717 1.44255 -0.74526
 H -1.28718 0.72142 -0.77170
 H 0.62572 1.37217 0.96095
 H -1.45016 0.44048 0.91847
 H 2.07362 1.53805 -0.14418
 H -2.52624 -0.48752 -0.22571
13
bifur_IRC_Distances_noMW_output/new_data/bifur_traj3_Distances point 136
C 1.23726 -0.41008 -0.03756
 C -0.53783 -1.17997 -0.06531
 C 0.61066 -1.36796 -0.76022
 C 1.06569 1.07927 0.01053
 C -1.51143 -0.05620 -0.03513
 F 2.42690 -0.77367 0.47739
 F -1.09703 -2.31218 0.41760
 H 0.37429 1.44492 -0.74556
 H -1.29359 0.71751 -0.77233
 H 0.63128 1.37446 0.96084
 H -1.45540 0.43773 0.91808
 H 2.07675 1.53726 -0.14323
 H -2.52754 -0.49108 -0.22510
13
bifur_IRC_Distances_noMW_output/new_data/bifur_traj3_Distances point 137
C 1.23830 -0.40855 -0.03740
 C -0.53979 -1.17947 -0.06511
 C 0.60950 -1.36538 -0.75722
 C 1.06993 1.08056 0.01070
 C -1.51512 -0.05873 -0.03519
 F 2.42593 -0.77313 0.47537
 F -1.09726 -2.31001 0.41601
 H 0.38109 1.44719 -0.74584
 H -1.29972 0.71376 -0.77294
 H 0.63659 1.37665 0.96073
 H -1.46042 0.43509 0.91771
 H 2.07975 1.53650 -0.14232
 H -2.52878 -0.49449 -0.22451
13
bifur_IRC_Distances_noMW_output/new_data/bifur_traj3_Distances point 138
C 1.23928 -0.40709 -0.03725
 C -0.54165 -1.17899 -0.06491
 C 0.60841 -1.36290 -0.75436
 C 1.07396 1.08179 0.01087
 C -1.51863 -0.06113 -0.03526
 F 2.42500 -0.77261 0.47343
 F -1.09748 -2.30795 0.41451
 H 0.38756 1.44935 -0.74612
 H -1.30554 0.71019 -0.77352
 H 0.64164 1.37874 0.96064
 H -1.46518 0.43259 0.91736
 H 2.08261 1.53577 -0.14145
 H -2.52996 -0.49775 -0.22396
13
bifur_IRC_Distances_noMW_output/new_data/bifur_traj3_Distances point 139
C 1.24021 -0.40571 -0.03710
 C -0.54342 -1.17853 -0.06473
 C 0.60736 -1.36056 -0.75164
 C 1.07777 1.08295 0.01103
 C -1.52195 -0.06341 -0.03532
 F 2.42412 -0.77213 0.47159
 F -1.09769 -2.30598 0.41307
 H 0.39367 1.45139 -0.74638
 H -1.31105 0.70682 -0.77407
 H 0.64642 1.38071 0.96055
 H -1.46969 0.43021 0.91703
 H 2.08532 1.53508 -0.14062
 H -2.53108 -0.50084 -0.22343
13
bifur_IRC_Distances_noMW_output/new_data/bifur_traj3_Distances point 140
C 1.24114 -0.40433 -0.03696
 C -0.54517 -1.17807 -0.06454
 C 0.60632 -1.35822 -0.74891
 C 1.08157 1.08411 0.01119
 C -1.52526 -0.06568 -0.03538
 F 2.42325 -0.77166 0.46975
 F -1.09791 -2.30401 0.41165
 H 0.39976 1.45343 -0.74664
 H -1.31653 0.70345 -0.77463
 H 0.65117 1.38268 0.96047
 H -1.47418 0.42784 0.91670
 H 2.08802 1.53438 -0.13979
 H -2.53219 -0.50393 -0.22290
13
bifur_IRC_Distances_noMW_output/new_data/bifur_traj3_Distances point 141
C 1.24215 -0.40282 -0.03680
 C -0.54711 -1.17756 -0.06434
 C 0.60517 -1.35563 -0.74590
 C 1.08575 1.08539 0.01137
 C -1.52889 -0.06818 -0.03544
 F 2.42229 -0.77114 0.46771
 F -1.09814 -2.30184 0.41007
 H 0.40645 1.45567 -0.74692
 H -1.32255 0.69974 -0.77525
 H 0.65639 1.38485 0.96038
 H -1.47911 0.42524 0.91633
 H 2.09100 1.53362 -0.13888
 H -2.53342 -0.50733 -0.22232
13
bifur_IRC_Distances_noMW_output/new_data/bifur_traj3_Distances point 142
C 1.24334 -0.40104 -0.03662
 C -0.54937 -1.17696 -0.06409
 C 0.60382 -1.35260 -0.74237
 C 1.09063 1.08688 0.01158
 C -1.53313 -0.07111 -0.03552
 F 2.42117 -0.77054 0.46530
 F -1.09842 -2.29928 0.40823
 H 0.41427 1.45829 -0.74726
 H -1.32958 0.69540 -0.77598
 H 0.66250 1.38739 0.96028
 H -1.48487 0.42219 0.91590
 H 2.09449 1.53271 -0.13780
 H -2.53484 -0.51133 -0.22164
13
bifur_IRC_Distances_noMW_output/new_data/bifur_traj3_Distances point 143
C 1.24471 -0.39898 -0.03641
 C -0.55201 -1.17625 -0.06381
 C 0.60225 -1.34906 -0.73823
 C 1.09630 1.08861 0.01183
 C -1.53806 -0.07451 -0.03562
 F 2.41987 -0.76985 0.46249
 F -1.09875 -2.29629 0.40608
 H 0.42335 1.46133 -0.74766
 H -1.33775 0.69035 -0.77684
 H 0.66959 1.39034 0.96016
 H -1.49156 0.41865 0.91540
 H 2.09856 1.53166 -0.13655
 H -2.53650 -0.51599 -0.22085
13
bifur_IRC_Distances_noMW_output/new_data/bifur_traj3_Distances point 144
C 1.24471 -0.39898 -0.03641
 C -0.55200 -1.17625 -0.06381
 C 0.60225 -1.34906 -0.73823
 C 1.09630 1.08860 0.01183
 C -1.53806 -0.07451 -0.03562
 F 2.41987 -0.76985 0.46249
 F -1.09875 -2.29629 0.40608
 H 0.42335 1.46133 -0.74766
 H -1.33774 0.69035 -0.77684
 H 0.66958 1.39034 0.96016
 H -1.49156 0.41865 0.91540
 H 2.09856 1.53166 -0.13655
 H -2.53650 -0.51599 -0.22085
13
bifur_IRC_Distances_noMW_output/new_data/bifur_traj3_Distances point 145
C 1.24761 -0.39460 -0.03595
 C -0.55759 -1.17471 -0.06318
 C 0.59889 -1.34149 -0.72938
 C 1.10832 1.09227 0.01236
 C -1.54850 -0.08176 -0.03583
 F 2.41711 -0.76842 0.45644
 F -1.09946 -2.28989 0.40149
 H 0.44259 1.46780 -0.74851
 H -1.35503 0.67962 -0.77869
 H 0.68460 1.39662 0.95994
 H -1.50574 0.41112 0.91434
 H 2.10722 1.52939 -0.13387
 H -2.54002 -0.52595 -0.21916
13
bifur_IRC_Distances_noMW_output/new_data/bifur_traj3_Distances point 146
C 1.24920 -0.39219 -0.03570
 C -0.56065 -1.17386 -0.06284
 C 0.59703 -1.33732 -0.72447
 C 1.11490 1.09428 0.01265
 C -1.55420 -0.08574 -0.03594
 F 2.41561 -0.76765 0.45308
 F -1.09986 -2.28634 0.39897
 H 0.45311 1.47134 -0.74899
 H -1.36448 0.67373 -0.77973
 H 0.69281 1.40006 0.95983
 H -1.51349 0.40700 0.91376
 H 2.11198 1.52813 -0.13238
 H -2.54193 -0.53144 -0.21824
13
bifur_IRC_Distances_noMW_output/new_data/bifur_traj3_Distances point 147
C 1.25104 -0.38937 -0.03541
 C -0.56423 -1.17284 -0.06242
 C 0.59485 -1.33241 -0.71870
 C 1.12259 1.09662 0.01301
 C -1.56086 -0.09040 -0.03609
 F 2.41385 -0.76676 0.44911
 F -1.10034 -2.28216 0.39602
 H 0.46538 1.47548 -0.74955
 H -1.37550 0.66685 -0.78096
 H 0.70239 1.40408 0.95971
 H -1.52254 0.40217 0.91308
 H 2.11756 1.52664 -0.13063
 H -2.54418 -0.53789 -0.21715
13
bifur_IRC_Distances_noMW_output/new_data/bifur_traj3_Distances point 148
C 1.25321 -0.38605 -0.03507
 C -0.56846 -1.17162 -0.06192
 C 0.59226 -1.32659 -0.71183
 C 1.13165 1.09938 0.01343
 C -1.56870 -0.09591 -0.03626
 F 2.41178 -0.76573 0.44436
 F -1.10092 -2.27719 0.39252
 H 0.47983 1.48036 -0.75021
 H -1.38846 0.65871 -0.78244
 H 0.71366 1.40884 0.95958
 H -1.53320 0.39648 0.91227
 H 2.12416 1.52486 -0.12855
 H -2.54681 -0.54555 -0.21587
13
bifur_IRC_Distances_noMW_output/new_data/bifur_traj3_Distances point 149
C 1.25550 -0.38251 -0.03471
 C -0.57295 -1.17029 -0.06138
 C 0.58949 -1.32036 -0.70446
 C 1.14125 1.10231 0.01388
 C -1.57701 -0.10177 -0.03645
 F 2.40959 -0.76466 0.43926
 F -1.10154 -2.27186 0.38879
 H 0.49514 1.48554 -0.75092
 H -1.40219 0.65007 -0.78404
 H 0.72560 1.41389 0.95946
 H -1.54449 0.39043 0.91140
 H 2.13120 1.52295 -0.12632
 H -2.54960 -0.55373 -0.21450
13
bifur_IRC_Distances_noMW_output/new_data/bifur_traj3_Distances point 150
C 1.25766 -0.37918 -0.03436
 C -0.57718 -1.16902 -0.06086
 C 0.58686 -1.31444 -0.69744
 C 1.15029 1.10506 0.01432
 C -1.58482 -0.10731 -0.03663
 F 2.40753 -0.76368 0.43437
 F -1.10215 -2.26678 0.38527
 H 0.50954 1.49042 -0.75160
 H -1.41510 0.64191 -0.78558
 H 0.73684 1.41865 0.95935
 H -1.55510 0.38473 0.91058
 H 2.13786 1.52113 -0.12419
 H -2.55223 -0.56150 -0.21322
13
bifur_IRC_Distances_noMW_output/new_data/bifur_traj3_Distances point 151
C 1.25960 -0.37615 -0.03406
 C -0.58101 -1.16785 -0.06038
 C 0.58447 -1.30904 -0.69103
 C 1.15847 1.10755 0.01472
 C -1.59188 -0.11233 -0.03680
 F 2.40568 -0.76280 0.42989
 F -1.10271 -2.26214 0.38207
 H 0.52255 1.49483 -0.75222
 H -1.42675 0.63452 -0.78700
 H 0.74698 1.42296 0.95928
 H -1.56470 0.37957 0.90984
 H 2.14390 1.51946 -0.12225
 H -2.55460 -0.56858 -0.21205
13
bifur_IRC_Distances_noMW_output/new_data/bifur_traj3_Distances point 152
C 1.26131 -0.37347 -0.03378
 C -0.58441 -1.16679 -0.05994
 C 0.58233 -1.30423 -0.68530
 C 1.16571 1.10975 0.01509
 C -1.59813 -0.11679 -0.03696
 F 2.40404 -0.76203 0.42587
 F -1.10323 -2.25799 0.37923
 H 0.53407 1.49874 -0.75278
 H -1.43705 0.62796 -0.78828
 H 0.75596 1.42679 0.95922
 H -1.57319 0.37499 0.90917
 H 2.14928 1.51797 -0.12051
 H -2.55669 -0.57489 -0.21102
13
bifur_IRC_Distances_noMW_output/new_data/bifur_traj3_Distances point 153
C 1.26274 -0.37121 -0.03356
 C -0.58726 -1.16589 -0.05957
 C 0.58053 -1.30018 -0.68047
 C 1.17177 1.11159 0.01539
 C -1.60335 -0.12054 -0.03710
 F 2.40267 -0.76140 0.42247
 F -1.10366 -2.25450 0.37685
 H 0.54369 1.50201 -0.75324
 H -1.44566 0.62247 -0.78936
 H 0.76347 1.42999 0.95917
 H -1.58028 0.37116 0.90861
 H 2.15379 1.51671 -0.11905
 H -2.55844 -0.58020 -0.21016
13
bifur_IRC_Distances_noMW_output/new_data/bifur_traj3_Distances point 154
C 1.26379 -0.36956 -0.03339
 C -0.58935 -1.16523 -0.05929
 C 0.57920 -1.29719 -0.67689
 C 1.17621 1.11294 0.01562
 C -1.60718 -0.12329 -0.03720
 F 2.40167 -0.76095 0.41995
 F -1.10399 -2.25191 0.37510
 H 0.55075 1.50442 -0.75359
 H -1.45197 0.61843 -0.79016
 H 0.76897 1.43235 0.95915
 H -1.58549 0.36834 0.90820
 H 2.15711 1.51577 -0.11796
 H -2.55972 -0.58412 -0.20952
13
bifur_IRC_Distances_noMW_output/new_data/bifur_traj3_Distances point 155
C 1.26379 -0.36956 -0.03339
 C -0.58935 -1.16523 -0.05929
 C 0.57920 -1.29719 -0.67690
 C 1.17621 1.11294 0.01562
 C -1.60718 -0.12329 -0.03720
 F 2.40167 -0.76095 0.41995
 F -1.10399 -2.25191 0.37510
 H 0.55075 1.50441 -0.75359
 H -1.45197 0.61843 -0.79016
 H 0.76897 1.43234 0.95915
 H -1.58549 0.36834 0.90820
 H 2.15711 1.51577 -0.11796
 H -2.55972 -0.58411 -0.20952
13
bifur_IRC_Distances_noMW_output/new_data/bifur_traj3_Distances point 156
C 1.26463 -0.36823 -0.03326
 C -0.59103 -1.16469 -0.05907
 C 0.57813 -1.29479 -0.67402
 C 1.17977 1.11402 0.01581
 C -1.61025 -0.12550 -0.03728
 F 2.40087 -0.76058 0.41792
 F -1.10426 -2.24984 0.37369
 H 0.55640 1.50634 -0.75387
 H -1.45703 0.61519 -0.79081
 H 0.77338 1.43423 0.95913
 H -1.58966 0.36608 0.90787
 H 2.15978 1.51502 -0.11709
 H -2.56075 -0.58726 -0.20902
13
bifur_IRC_Distances_noMW_output/new_data/bifur_traj3_Distances point 157
C 1.26465 -0.36819 -0.03326
 C -0.59108 -1.16468 -0.05906
 C 0.57811 -1.29473 -0.67394
 C 1.17987 1.11405 0.01581
 C -1.61033 -0.12556 -0.03728
 F 2.40085 -0.76057 0.41786
 F -1.10426 -2.24978 0.37365
 H 0.55655 1.50639 -0.75387
 H -1.45716 0.61510 -0.79083
 H 0.77350 1.43428 0.95913
 H -1.58977 0.36602 0.90786
 H 2.15985 1.51500 -0.11706
 H -2.56078 -0.58735 -0.20900
13
bifur_IRC_Distances_noMW_output/new_data/bifur_traj3_Distances point 158
C 1.26460 -0.36827 -0.03326
 C -0.59098 -1.16470 -0.05908
 C 0.57816 -1.29486 -0.67410
 C 1.17968 1.11399 0.01580
 C -1.61016 -0.12544 -0.03728
 F 2.40090 -0.76059 0.41797
 F -1.10425 -2.24989 0.37373
 H 0.55625 1.50629 -0.75386
 H -1.45689 0.61528 -0.79080
 H 0.77326 1.43418 0.95913
 H -1.58954 0.36615 0.90788
 H 2.15971 1.51504 -0.11711
 H -2.56072 -0.58718 -0.20903
13
bifur_IRC_Distances_noMW_output/new_data/bifur_traj3_Distances point 159
C 1.26460 -0.36827 -0.03326
 C -0.59098 -1.16471 -0.05908
 C 0.57817 -1.29487 -0.67411
 C 1.17966 1.11399 0.01580
 C -1.61015 -0.12543 -0.03728
 F 2.40090 -0.76059 0.41798
 F -1.10425 -2.24990 0.37374
 H 0.55623 1.50628 -0.75386
 H -1.45687 0.61529 -0.79079
 H 0.77324 1.43417 0.95913
 H -1.58953 0.36615 0.90788
 H 2.15970 1.51504 -0.11711
 H -2.56072 -0.58717 -0.20903
13
bifur_IRC_Distances_noMW_output/new_data/bifur_traj3_Distances point 160
C 1.26473 -0.36807 -0.03324
 C -0.59123 -1.16463 -0.05904
 C 0.57801 -1.29450 -0.67368
 C 1.18020 1.11415 0.01583
 C -1.61061 -0.12576 -0.03729
 F 2.40078 -0.76054 0.41767
 F -1.10429 -2.24959 0.37353
 H 0.55707 1.50657 -0.75390
 H -1.45763 0.61481 -0.79089
 H 0.77390 1.43446 0.95913
 H -1.59015 0.36582 0.90783
 H 2.16010 1.51493 -0.11698
 H -2.56087 -0.58764 -0.20896
13
bifur_IRC_Distances_noMW_output/new_data/bifur_traj3_Distances point 161
C 1.26502 -0.36760 -0.03320
 C -0.59182 -1.16443 -0.05896
 C 0.57763 -1.29365 -0.67266
 C 1.18146 1.11453 0.01590
 C -1.61169 -0.12654 -0.03732
 F 2.40050 -0.76041 0.41695
 F -1.10438 -2.24885 0.37303
 H 0.55907 1.50725 -0.75400
 H -1.45941 0.61366 -0.79112
 H 0.77546 1.43512 0.95912
 H -1.59163 0.36502 0.90771
 H 2.16104 1.51466 -0.11667
 H -2.56124 -0.58876 -0.20878
13
bifur_IRC_Distances_noMW_output/new_data/bifur_traj3_Distances point 162
C 1.26548 -0.36687 -0.03312
 C -0.59275 -1.16414 -0.05884
 C 0.57704 -1.29233 -0.67107
 C 1.18342 1.11513 0.01600
 C -1.61338 -0.12776 -0.03737
 F 2.40006 -0.76021 0.41582
 F -1.10453 -2.24770 0.37225
 H 0.56218 1.50831 -0.75415
 H -1.46219 0.61188 -0.79148
 H 0.77788 1.43616 0.95911
 H -1.59392 0.36378 0.90753
 H 2.16251 1.51425 -0.11619
 H -2.56180 -0.59049 -0.20850
13
bifur_IRC_Distances_noMW_output/new_data/bifur_traj3_Distances point 163
C 1.26609 -0.36591 -0.03303
 C -0.59396 -1.16374 -0.05867
 C 0.57626 -1.29057 -0.66897
 C 1.18600 1.11591 0.01614
 C -1.61560 -0.12936 -0.03743
 F 2.39948 -0.75995 0.41433
 F -1.10473 -2.24618 0.37124
 H 0.56627 1.50970 -0.75435
 H -1.46585 0.60953 -0.79196
 H 0.78107 1.43753 0.95910
 H -1.59694 0.36214 0.90728
 H 2.16445 1.51370 -0.11555
 H -2.56254 -0.59279 -0.20813
13
bifur_IRC_Distances_noMW_output/new_data/bifur_traj3_Distances point 164
C 1.26681 -0.36476 -0.03291
 C -0.59541 -1.16327 -0.05847
 C 0.57534 -1.28849 -0.66647
 C 1.18905 1.11684 0.01630
 C -1.61823 -0.13126 -0.03751
 F 2.39879 -0.75965 0.41256
 F -1.10496 -2.24438 0.37003
 H 0.57112 1.51135 -0.75459
 H -1.47018 0.60674 -0.79253
 H 0.78485 1.43915 0.95909
 H -1.60051 0.36020 0.90699
 H 2.16675 1.51304 -0.11479
 H -2.56342 -0.59552 -0.20769
13
bifur_IRC_Distances_noMW_output/new_data/bifur_traj3_Distances point 165
C 1.26754 -0.36359 -0.03280
 C -0.59689 -1.16278 -0.05827
 C 0.57438 -1.28635 -0.66390
 C 1.19219 1.11779 0.01647
 C -1.62093 -0.13322 -0.03758
 F 2.39809 -0.75934 0.41072
 F -1.10520 -2.24252 0.36879
 H 0.57609 1.51305 -0.75484
 H -1.47462 0.60388 -0.79312
 H 0.78873 1.44082 0.95908
 H -1.60418 0.35820 0.90670
 H 2.16911 1.51237 -0.11401
 H -2.56433 -0.59833 -0.20725
13
bifur_IRC_Distances_noMW_output/new_data/bifur_traj3_Distances point 166
C 1.26754 -0.36359 -0.03280
 C -0.59689 -1.16278 -0.05827
 C 0.57438 -1.28635 -0.66390
 C 1.19219 1.11779 0.01647
 C -1.62093 -0.13322 -0.03758
 F 2.39809 -0.75934 0.41072
 F -1.10520 -2.24252 0.36879
 H 0.57609 1.51305 -0.75484
 H -1.47462 0.60388 -0.79312
 H 0.78873 1.44082 0.95908
 H -1.60418 0.35820 0.90670
 H 2.16912 1.51237 -0.11401
 H -2.56433 -0.59833 -0.20725
13
bifur_IRC_Distances_noMW_output/new_data/bifur_traj3_Distances point 167
C 1.26875 -0.36166 -0.03261
 C -0.59932 -1.16198 -0.05793
 C 0.57282 -1.28283 -0.65967
 C 1.19732 1.11934 0.01675
 C -1.62534 -0.13642 -0.03771
 F 2.39695 -0.75883 0.40770
 F -1.10561 -2.23947 0.36676
 H 0.58422 1.51582 -0.75524
 H -1.48188 0.59920 -0.79409
 H 0.79507 1.44354 0.95907
 H -1.61018 0.35494 0.90621
 H 2.17299 1.51126 -0.11272
 H -2.56580 -0.60293 -0.20652
13
bifur_IRC_Distances_noMW_output/new_data/bifur_traj3_Distances point 168
C 1.26919 -0.36095 -0.03254
 C -0.60022 -1.16167 -0.05780
 C 0.57224 -1.28151 -0.65808
 C 1.19924 1.11992 0.01685
 C -1.62698 -0.13761 -0.03776
 F 2.39652 -0.75864 0.40657
 F -1.10576 -2.23832 0.36600
 H 0.58725 1.51686 -0.75539
 H -1.48459 0.59745 -0.79445
 H 0.79743 1.44456 0.95907
 H -1.61242 0.35373 0.90602
 H 2.17444 1.51084 -0.11223
 H -2.56635 -0.60466 -0.20624
13
bifur_IRC_Distances_noMW_output/new_data/bifur_traj3_Distances point 169
C 1.26954 -0.36039 -0.03248
 C -0.60092 -1.16144 -0.05770
 C 0.57179 -1.28050 -0.65687
 C 1.20071 1.12037 0.01693
 C -1.62824 -0.13853 -0.03780
 F 2.39620 -0.75850 0.40570
 F -1.10588 -2.23744 0.36541
 H 0.58958 1.51765 -0.75551
 H -1.48666 0.59611 -0.79474
 H 0.79924 1.44534 0.95907
 H -1.61413 0.35279 0.90588
 H 2.17555 1.51052 -0.11186
 H -2.56677 -0.60598 -0.20604
13
bifur_IRC_Distances_noMW_output/new_data/bifur_traj3_Distances point 170
C 1.26976 -0.36003 -0.03245
 C -0.60137 -1.16129 -0.05764
 C 0.57149 -1.27984 -0.65607
 C 1.20167 1.12066 0.01698
 C -1.62907 -0.13913 -0.03782
 F 2.39599 -0.75841 0.40513
 F -1.10595 -2.23687 0.36504
 H 0.59109 1.51817 -0.75558
 H -1.48802 0.59524 -0.79492
 H 0.80042 1.44585 0.95906
 H -1.61525 0.35218 0.90579
 H 2.17628 1.51031 -0.11162
 H -2.56705 -0.60685 -0.20590
13
bifur_IRC_Distances_noMW_output/new_data/bifur_traj3_Distances point 171
C 1.26986 -0.35988 -0.03243
 C -0.60157 -1.16122 -0.05761
 C 0.57137 -1.27955 -0.65573
 C 1.20208 1.12079 0.01701
 C -1.62942 -0.13939 -0.03783
 F 2.39589 -0.75837 0.40488
 F -1.10599 -2.23662 0.36487
 H 0.59175 1.51840 -0.75561
 H -1.48860 0.59486 -0.79500
 H 0.80094 1.44607 0.95906
 H -1.61573 0.35192 0.90575
 H 2.17659 1.51022 -0.11151
 H -2.56716 -0.60723 -0.20584
13
bifur_IRC_Distances_noMW_output/new_data/bifur_traj3_Distances point 172
C 1.26986 -0.35988 -0.03243
 C -0.60156 -1.16122 -0.05761
 C 0.57137 -1.27956 -0.65574
 C 1.20207 1.12078 0.01701
 C -1.62941 -0.13938 -0.03783
 F 2.39590 -0.75837 0.40489
 F -1.10599 -2.23663 0.36488
 H 0.59172 1.51839 -0.75561
 H -1.48858 0.59487 -0.79500
 H 0.80092 1.44607 0.95906
 H -1.61572 0.35193 0.90575
 H 2.17658 1.51022 -0.11152
 H -2.56716 -0.60721 -0.20584
13
bifur_IRC_Distances_noMW_output/new_data/bifur_traj3_Distances point 173
C 1.26981 -0.35995 -0.03244
 C -0.60147 -1.16125 -0.05762
 C 0.57143 -1.27969 -0.65590
 C 1.20188 1.12072 0.01700
 C -1.62925 -0.13926 -0.03783
 F 2.39594 -0.75839 0.40500
 F -1.10597 -2.23674 0.36495
 H 0.59142 1.51828 -0.75560
 H -1.48831 0.59505 -0.79496
 H 0.80068 1.44596 0.95906
 H -1.61549 0.35205 0.90577
 H 2.17644 1.51026 -0.11156
 H -2.56711 -0.60704 -0.20587
13
bifur_IRC_Distances_noMW_output/new_data/bifur_traj3_Distances point 174
C 1.26979 -0.35999 -0.03245
 C -0.60143 -1.16127 -0.05763
 C 0.57146 -1.27976 -0.65597
 C 1.20178 1.12069 0.01699
 C -1.62917 -0.13920 -0.03783
 F 2.39596 -0.75840 0.40506
 F -1.10596 -2.23680 0.36499
 H 0.59128 1.51823 -0.75559
 H -1.48818 0.59513 -0.79494
 H 0.80057 1.44591 0.95906
 H -1.61539 0.35211 0.90578
 H 2.17637 1.51028 -0.11159
 H -2.56708 -0.60696 -0.20588
13
bifur_IRC_Distances_noMW_output/new_data/bifur_traj3_Distances point 175
C 1.26983 -0.35993 -0.03244
 C -0.60151 -1.16124 -0.05762
 C 0.57141 -1.27964 -0.65583
 C 1.20196 1.12075 0.01700
 C -1.62931 -0.13931 -0.03783
 F 2.39592 -0.75838 0.40495
 F -1.10598 -2.23669 0.36492
 H 0.59155 1.51833 -0.75560
 H -1.48842 0.59498 -0.79497
 H 0.80078 1.44601 0.95906
 H -1.61559 0.35200 0.90576
 H 2.17650 1.51025 -0.11154
 H -2.56713 -0.60711 -0.20586
13
bifur_IRC_Distances_noMW_output/new_data/bifur_traj3_Distances point 176
C 1.26994 -0.35974 -0.03242
 C -0.60174 -1.16116 -0.05759
 C 0.57126 -1.27930 -0.65542
 C 1.20244 1.12089 0.01703
 C -1.62973 -0.13962 -0.03784
 F 2.39581 -0.75833 0.40466
 F -1.10602 -2.23640 0.36473
 H 0.59232 1.51859 -0.75564
 H -1.48912 0.59453 -0.79507
 H 0.80138 1.44627 0.95906
 H -1.61616 0.35169 0.90571
 H 2.17687 1.51014 -0.11142
 H -2.56727 -0.60755 -0.20579
13
bifur_IRC_Distances_noMW_output/new_data/bifur_traj3_Distances point 177
C 1.26994 -0.35974 -0.03242
 C -0.60174 -1.16116 -0.05759
 C 0.57126 -1.27930 -0.65542
 C 1.20244 1.12090 0.01703
 C -1.62973 -0.13962 -0.03784
 F 2.39581 -0.75833 0.40466
 F -1.10602 -2.23640 0.36473
 H 0.59232 1.51859 -0.75564
 H -1.48912 0.59453 -0.79507
 H 0.80138 1.44627 0.95906
 H -1.61616 0.35169 0.90571
 H 2.17687 1.51014 -0.11142
 H -2.56727 -0.60755 -0.20579
13
bifur_IRC_Distances_noMW_output/new_data/bifur_traj3_Distances point 178
C 1.27035 -0.35910 -0.03236
 C -0.60256 -1.16089 -0.05747
 C 0.57073 -1.27811 -0.65399
 C 1.20416 1.12142 0.01712
 C -1.63121 -0.14069 -0.03789
 F 2.39543 -0.75817 0.40364
 F -1.10616 -2.23537 0.36405
 H 0.59504 1.51952 -0.75578
 H -1.49154 0.59296 -0.79540
 H 0.80351 1.44718 0.95906
 H -1.61816 0.35059 0.90555
 H 2.17817 1.50976 -0.11098
 H -2.56776 -0.60911 -0.20555
13
bifur_IRC_Distances_noMW_output/new_data/bifur_traj3_Distances point 179
C 1.27061 -0.35867 -0.03232
 C -0.60309 -1.16071 -0.05739
 C 0.57038 -1.27733 -0.65306
 C 1.20528 1.12175 0.01718
 C -1.63217 -0.14139 -0.03792
 F 2.39518 -0.75806 0.40296
 F -1.10625 -2.23469 0.36360
 H 0.59681 1.52013 -0.75587
 H -1.49312 0.59193 -0.79562
 H 0.80489 1.44778 0.95906
 H -1.61947 0.34988 0.90544
 H 2.17902 1.50952 -0.11070
 H -2.56808 -0.61012 -0.20539
13
bifur_IRC_Distances_noMW_output/new_data/bifur_traj3_Distances point 180
C 1.27093 -0.35816 -0.03227
 C -0.60373 -1.16049 -0.05730
 C 0.56996 -1.27639 -0.65192
 C 1.20665 1.12217 0.01726
 C -1.63334 -0.14225 -0.03795
 F 2.39488 -0.75793 0.40214
 F -1.10636 -2.23387 0.36306
 H 0.59898 1.52087 -0.75598
 H -1.49506 0.59068 -0.79588
 H 0.80657 1.44850 0.95906
 H -1.62107 0.34901 0.90531
 H 2.18006 1.50922 -0.11035
 H -2.56847 -0.61137 -0.20519
13
bifur_IRC_Distances_noMW_output/new_data/bifur_traj3_Distances point 181
C 1.27132 -0.35752 -0.03221
 C -0.60455 -1.16022 -0.05718
 C 0.56944 -1.27520 -0.65049
 C 1.20836 1.12269 0.01736
 C -1.63481 -0.14332 -0.03800
 F 2.39450 -0.75776 0.40111
 F -1.10650 -2.23284 0.36238
 H 0.60168 1.52179 -0.75611
 H -1.49747 0.58912 -0.79621
 H 0.80868 1.44941 0.95906
 H -1.62306 0.34792 0.90514
 H 2.18136 1.50884 -0.10991
 H -2.56896 -0.61292 -0.20495
13
bifur_IRC_Distances_noMW_output/new_data/bifur_traj3_Distances point 182
C 1.27180 -0.35674 -0.03213
 C -0.60552 -1.15988 -0.05704
 C 0.56880 -1.27377 -0.64876
 C 1.21042 1.12331 0.01747
 C -1.63658 -0.14461 -0.03805
 F 2.39405 -0.75757 0.39987
 F -1.10667 -2.23159 0.36157
 H 0.60493 1.52290 -0.75627
 H -1.50037 0.58724 -0.79661
 H 0.81122 1.45051 0.95906
 H -1.62546 0.34661 0.90494
 H 2.18293 1.50838 -0.10938
 H -2.56955 -0.61479 -0.20466
13
bifur_IRC_Distances_noMW_output/new_data/bifur_traj3_Distances point 183
C 1.27232 -0.35590 -0.03205
 C -0.60658 -1.15952 -0.05689
 C 0.56811 -1.27222 -0.64689
 C 1.21264 1.12398 0.01760
 C -1.63848 -0.14601 -0.03812
 F 2.39356 -0.75736 0.39852
 F -1.10685 -2.23024 0.36069
 H 0.60844 1.52410 -0.75645
 H -1.50350 0.58521 -0.79705
 H 0.81395 1.45169 0.95907
 H -1.62805 0.34520 0.90472
 H 2.18462 1.50789 -0.10881
 H -2.57019 -0.61682 -0.20435
13
bifur_IRC_Distances_noMW_output/new_data/bifur_traj3_Distances point 184
C 1.27281 -0.35511 -0.03197
 C -0.60758 -1.15918 -0.05674
 C 0.56746 -1.27074 -0.64511
 C 1.21475 1.12462 0.01772
 C -1.64029 -0.14733 -0.03817
 F 2.39309 -0.75716 0.39723
 F -1.10703 -2.22896 0.35985
 H 0.61178 1.52524 -0.75662
 H -1.50648 0.58327 -0.79747
 H 0.81656 1.45282 0.95907
 H -1.63052 0.34385 0.90452
 H 2.18623 1.50742 -0.10826
 H -2.57079 -0.61875 -0.20405
13
bifur_IRC_Distances_noMW_output/new_data/bifur_traj3_Distances point 185
C 1.27325 -0.35440 -0.03191
 C -0.60847 -1.15887 -0.05660
 C 0.56687 -1.26943 -0.64352
 C 1.21663 1.12519 0.01783
 C -1.64190 -0.14852 -0.03823
 F 2.39268 -0.75698 0.39608
 F -1.10719 -2.22781 0.35910
 H 0.61475 1.52626 -0.75677
 H -1.50913 0.58155 -0.79784
 H 0.81887 1.45382 0.95907
 H -1.63271 0.34265 0.90433
 H 2.18767 1.50700 -0.10777
 H -2.57133 -0.62047 -0.20378
13
bifur_IRC_Distances_noMW_output/new_data/bifur_traj3_Distances point 186
C 1.27362 -0.35379 -0.03185
 C -0.60923 -1.15861 -0.05649
 C 0.56638 -1.26831 -0.64217
 C 1.21822 1.12567 0.01792
 C -1.64327 -0.14952 -0.03827
 F 2.39233 -0.75683 0.39510
 F -1.10733 -2.22684 0.35847
 H 0.61727 1.52712 -0.75689
 H -1.51137 0.58009 -0.79815
 H 0.82083 1.45466 0.95908
 H -1.63456 0.34164 0.90417
 H 2.18889 1.50665 -0.10736
 H -2.57178 -0.62193 -0.20356
13
bifur_IRC_Distances_noMW_output/new_data/bifur_traj3_Distances point 187
C 1.27390 -0.35334 -0.03181
 C -0.60980 -1.15841 -0.05641
 C 0.56600 -1.26746 -0.64115
 C 1.21943 1.12603 0.01799
 C -1.64430 -0.15028 -0.03830
 F 2.39206 -0.75672 0.39436
 F -1.10743 -2.22610 0.35800
 H 0.61917 1.52777 -0.75699
 H -1.51307 0.57899 -0.79839
 H 0.82232 1.45531 0.95908
 H -1.63597 0.34087 0.90405
 H 2.18981 1.50638 -0.10705
 H -2.57213 -0.62304 -0.20339
13
bifur_IRC_Distances_noMW_output/new_data/bifur_traj3_Distances point 188
C 1.27390 -0.35334 -0.03181
 C -0.60980 -1.15841 -0.05641
 C 0.56600 -1.26746 -0.64115
 C 1.21943 1.12603 0.01799
 C -1.64430 -0.15028 -0.03830
 F 2.39206 -0.75672 0.39436
 F -1.10743 -2.22610 0.35800
 H 0.61917 1.52777 -0.75699
 H -1.51307 0.57899 -0.79839
 H 0.82232 1.45531 0.95908
 H -1.63597 0.34087 0.90405
 H 2.18981 1.50638 -0.10705
 H -2.57213 -0.62304 -0.20339
13
bifur_IRC_Distances_noMW_output/new_data/bifur_traj3_Distances point 189
C 1.27402 -0.35315 -0.03179
 C -0.61004 -1.15832 -0.05637
 C 0.56585 -1.26711 -0.64072
 C 1.21993 1.12618 0.01802
 C -1.64473 -0.15059 -0.03832
 F 2.39195 -0.75667 0.39405
 F -1.10747 -2.22579 0.35780
 H 0.61996 1.52804 -0.75703
 H -1.51377 0.57853 -0.79849
 H 0.82293 1.45557 0.95908
 H -1.63655 0.34055 0.90401
 H 2.19019 1.50626 -0.10692
 H -2.57227 -0.62350 -0.20332
13
bifur_IRC_Distances_noMW_output/new_data/bifur_traj3_Distances point 190
C 1.27377 -0.35355 -0.03183
 C -0.60953 -1.15850 -0.05645
 C 0.56618 -1.26786 -0.64163
 C 1.21886 1.12586 0.01795
 C -1.64381 -0.14992 -0.03829
 F 2.39219 -0.75677 0.39471
 F -1.10738 -2.22645 0.35822
 H 0.61827 1.52746 -0.75694
 H -1.51227 0.57951 -0.79828
 H 0.82161 1.45500 0.95908
 H -1.63530 0.34123 0.90411
 H 2.18937 1.50650 -0.10719
 H -2.57196 -0.62251 -0.20347
13
bifur_IRC_Distances_noMW_output/new_data/bifur_traj3_Distances point 191
C 1.27332 -0.35429 -0.03190
 C -0.60861 -1.15882 -0.05658
 C 0.56678 -1.26923 -0.64328
 C 1.21692 1.12527 0.01784
 C -1.64214 -0.14869 -0.03823
 F 2.39262 -0.75695 0.39591
 F -1.10721 -2.22764 0.35899
 H 0.61520 1.52641 -0.75679
 H -1.50953 0.58129 -0.79789
 H 0.81922 1.45397 0.95907
 H -1.63304 0.34247 0.90430
 H 2.18789 1.50694 -0.10770
 H -2.57141 -0.62073 -0.20374
13
bifur_IRC_Distances_noMW_output/new_data/bifur_traj3_Distances point 192
C 1.27270 -0.35529 -0.03199
 C -0.60735 -1.15926 -0.05677
 C 0.56761 -1.27109 -0.64553
 C 1.21426 1.12447 0.01769
 C -1.63987 -0.14702 -0.03816
 F 2.39320 -0.75720 0.39753
 F -1.10699 -2.22926 0.36005
 H 0.61100 1.52498 -0.75658
 H -1.50579 0.58372 -0.79737
 H 0.81595 1.45255 0.95907
 H -1.62994 0.34416 0.90457
 H 2.18586 1.50753 -0.10839
 H -2.57065 -0.61830 -0.20412
13
bifur_IRC_Distances_noMW_output/new_data/bifur_traj3_Distances point 193
C 1.27194 -0.35652 -0.03211
 C -0.60581 -1.15979 -0.05700
 C 0.56862 -1.27335 -0.64826
 C 1.21102 1.12349 0.01751
 C -1.63709 -0.14499 -0.03807
 F 2.39392 -0.75751 0.39951
 F -1.10672 -2.23123 0.36133
 H 0.60588 1.52322 -0.75632
 H -1.50121 0.58669 -0.79673
 H 0.81195 1.45083 0.95907
 H -1.62616 0.34623 0.90488
 H 2.18338 1.50825 -0.10923
 H -2.56972 -0.61534 -0.20457
13
bifur_IRC_Distances_noMW_output/new_data/bifur_traj3_Distances point 194
C 1.27107 -0.35792 -0.03224
 C -0.60403 -1.16039 -0.05726
 C 0.56977 -1.27595 -0.65139
 C 1.20728 1.12236 0.01730
 C -1.63389 -0.14265 -0.03797
 F 2.39474 -0.75787 0.40176
 F -1.10641 -2.23349 0.36281
 H 0.59998 1.52121 -0.75603
 H -1.49595 0.59011 -0.79600
 H 0.80735 1.44884 0.95906
 H -1.62180 0.34861 0.90525
 H 2.18054 1.50908 -0.11019
 H -2.56865 -0.61194 -0.20510
13
bifur_IRC_Distances_noMW_output/new_data/bifur_traj3_Distances point 195
C 1.27015 -0.35940 -0.03239
 C -0.60217 -1.16102 -0.05752
 C 0.57098 -1.27868 -0.65467
 C 1.20335 1.12117 0.01708
 C -1.63051 -0.14018 -0.03787
 F 2.39561 -0.75824 0.40412
 F -1.10609 -2.23586 0.36437
 H 0.59375 1.51908 -0.75571
 H -1.49039 0.59370 -0.79524
 H 0.80250 1.44675 0.95906
 H -1.61721 0.35111 0.90563
 H 2.17755 1.50994 -0.11119
 H -2.56753 -0.60837 -0.20566
13
bifur_IRC_Distances_noMW_output/new_data/bifur_traj3_Distances point 196
C 1.26929 -0.36079 -0.03252
 C -0.60042 -1.16161 -0.05777
 C 0.57211 -1.28123 -0.65774
 C 1.19965 1.12005 0.01687
 C -1.62734 -0.13787 -0.03777
 F 2.39643 -0.75860 0.40632
 F -1.10579 -2.23807 0.36583
 H 0.58790 1.51708 -0.75542
 H -1.48517 0.59708 -0.79453
 H 0.79794 1.44478 0.95907
 H -1.61290 0.35346 0.90598
 H 2.17475 1.51075 -0.11213
 H -2.56647 -0.60503 -0.20619
13
bifur_IRC_Distances_noMW_output/new_data/bifur_traj3_Distances point 197
C 1.26854 -0.36199 -0.03264
 C -0.59891 -1.16211 -0.05799
 C 0.57309 -1.28342 -0.66038
 C 1.19646 1.11908 0.01670
 C -1.62460 -0.13588 -0.03769
 F 2.39714 -0.75892 0.40821
 F -1.10554 -2.23998 0.36710
 H 0.58285 1.51536 -0.75517
 H -1.48066 0.59999 -0.79393
 H 0.79400 1.44309 0.95907
 H -1.60917 0.35549 0.90629
 H 2.17234 1.51144 -0.11293
 H -2.56555 -0.60216 -0.20664
13
bifur_IRC_Distances_noMW_output/new_data/bifur_traj3_Distances point 198
C 1.26793 -0.36298 -0.03274
 C -0.59766 -1.16253 -0.05816
 C 0.57389 -1.28523 -0.66256
 C 1.19382 1.11828 0.01656
 C -1.62233 -0.13423 -0.03762
 F 2.39773 -0.75918 0.40977
 F -1.10533 -2.24155 0.36814
 H 0.57867 1.51393 -0.75496
 H -1.47693 0.60240 -0.79343
 H 0.79074 1.44168 0.95908
 H -1.60609 0.35717 0.90654
 H 2.17034 1.51201 -0.11360
 H -2.56479 -0.59979 -0.20701
13
bifur_IRC_Distances_noMW_output/new_data/bifur_traj3_Distances point 199
C 1.26793 -0.36298 -0.03274
 C -0.59766 -1.16253 -0.05816
 C 0.57389 -1.28523 -0.66256
 C 1.19382 1.11828 0.01656
 C -1.62233 -0.13423 -0.03762
 F 2.39773 -0.75918 0.40977
 F -1.10533 -2.24155 0.36814
 H 0.57867 1.51393 -0.75496
 H -1.47693 0.60240 -0.79343
 H 0.79074 1.44168 0.95908
 H -1.60609 0.35717 0.90654
 H 2.17034 1.51201 -0.11360
 H -2.56479 -0.59979 -0.20701
13
bifur_IRC_Distances_noMW_output/new_data/bifur_traj3_Distances point 200
C 1.26701 -0.36445 -0.03288
 C -0.59581 -1.16314 -0.05842
 C 0.57508 -1.28791 -0.66578
 C 1.18990 1.11709 0.01634
 C -1.61896 -0.13179 -0.03753
 F 2.39861 -0.75956 0.41206
 F -1.10503 -2.24388 0.36969
 H 0.57246 1.51181 -0.75466
 H -1.47138 0.60597 -0.79269
 H 0.78590 1.43960 0.95909
 H -1.60150 0.35966 0.90691
 H 2.16739 1.51286 -0.11458
 H -2.56367 -0.59627 -0.20757
13
bifur_IRC_Distances_noMW_output/new_data/bifur_traj3_Distances point 201
C 1.26667 -0.36498 -0.03294
 C -0.59513 -1.16336 -0.05851
 C 0.57551 -1.28888 -0.66694
 C 1.18848 1.11666 0.01627
 C -1.61773 -0.13090 -0.03749
 F 2.39892 -0.75971 0.41289
 F -1.10492 -2.24472 0.37026
 H 0.57020 1.51104 -0.75454
 H -1.46936 0.60727 -0.79242
 H 0.78414 1.43885 0.95909
 H -1.59984 0.36056 0.90705
 H 2.16631 1.51317 -0.11493
 H -2.56326 -0.59500 -0.20778
13
bifur_IRC_Distances_noMW_output/new_data/bifur_traj3_Distances point 202
C 1.26644 -0.36536 -0.03297
 C -0.59466 -1.16351 -0.05858
 C 0.57582 -1.28957 -0.66777
 C 1.18746 1.11636 0.01621
 C -1.61686 -0.13027 -0.03747
 F 2.39915 -0.75981 0.41348
 F -1.10484 -2.24532 0.37066
 H 0.56860 1.51050 -0.75447
 H -1.46793 0.60819 -0.79223
 H 0.78289 1.43831 0.95910
 H -1.59865 0.36121 0.90714
 H 2.16555 1.51338 -0.11519
 H -2.56297 -0.59410 -0.20792
13
bifur_IRC_Distances_noMW_output/new_data/bifur_traj3_Distances point 203
C 1.26631 -0.36556 -0.03299
 C -0.59440 -1.16360 -0.05861
 C 0.57598 -1.28994 -0.66821
 C 1.18693 1.11619 0.01619
 C -1.61640 -0.12994 -0.03745
 F 2.39927 -0.75986 0.41379
 F -1.10480 -2.24564 0.37087
 H 0.56774 1.51020 -0.75442
 H -1.46716 0.60868 -0.79213
 H 0.78222 1.43802 0.95910
 H -1.59802 0.36155 0.90719
 H 2.16515 1.51350 -0.11532
 H -2.56281 -0.59362 -0.20800
13
bifur_IRC_Distances_noMW_output/new_data/bifur_traj3_Distances point 204
C 1.26630 -0.36558 -0.03299
 C -0.59438 -1.16360 -0.05861
 C 0.57600 -1.28997 -0.66825
 C 1.18688 1.11618 0.01618
 C -1.61636 -0.12991 -0.03745
 F 2.39928 -0.75987 0.41382
 F -1.10479 -2.24567 0.37089
 H 0.56766 1.51018 -0.75442
 H -1.46709 0.60873 -0.79212
 H 0.78216 1.43800 0.95910
 H -1.59797 0.36158 0.90720
 H 2.16511 1.51351 -0.11533
 H -2.56280 -0.59357 -0.20800
13
bifur_IRC_Distances_noMW_output/new_data/bifur_traj3_Distances point 205
C 1.26639 -0.36542 -0.03298
 C -0.59457 -1.16354 -0.05859
 C 0.57587 -1.28970 -0.66792
 C 1.18729 1.11630 0.01620
 C -1.61671 -0.13016 -0.03746
 F 2.39919 -0.75982 0.41358
 F -1.10482 -2.24542 0.37073
 H 0.56831 1.51040 -0.75445
 H -1.46767 0.60835 -0.79220
 H 0.78267 1.43822 0.95910
 H -1.59845 0.36132 0.90716
 H 2.16542 1.51342 -0.11523
 H -2.56291 -0.59394 -0.20795
13
bifur_IRC_Distances_noMW_output/new_data/bifur_traj3_Distances point 206
C 1.26658 -0.36512 -0.03295
 C -0.59495 -1.16342 -0.05854
 C 0.57563 -1.28915 -0.66726
 C 1.18809 1.11655 0.01625
 C -1.61740 -0.13066 -0.03748
 F 2.39901 -0.75974 0.41312
 F -1.10489 -2.24495 0.37041
 H 0.56959 1.51083 -0.75451
 H -1.46882 0.60762 -0.79235
 H 0.78366 1.43864 0.95909
 H -1.59939 0.36081 0.90708
 H 2.16602 1.51325 -0.11503
 H -2.56315 -0.59466 -0.20783
13
bifur_IRC_Distances_noMW_output/new_data/bifur_traj3_Distances point 207
C 1.26684 -0.36472 -0.03291
 C -0.59546 -1.16325 -0.05847
 C 0.57530 -1.28841 -0.66637
 C 1.18917 1.11687 0.01631
 C -1.61833 -0.13134 -0.03751
 F 2.39877 -0.75964 0.41249
 F -1.10497 -2.24431 0.36998
 H 0.57131 1.51142 -0.75460
 H -1.47035 0.60663 -0.79255
 H 0.78500 1.43922 0.95909
 H -1.60065 0.36012 0.90698
 H 2.16684 1.51302 -0.11476
 H -2.56346 -0.59563 -0.20768
13
bifur_IRC_Distances_noMW_output/new_data/bifur_traj3_Distances point 208
C 1.26712 -0.36427 -0.03286
 C -0.59604 -1.16306 -0.05839
 C 0.57493 -1.28758 -0.66538
 C 1.19038 1.11724 0.01637
 C -1.61937 -0.13209 -0.03754
 F 2.39850 -0.75952 0.41178
 F -1.10506 -2.24359 0.36950
 H 0.57322 1.51207 -0.75469
 H -1.47206 0.60553 -0.79278
 H 0.78649 1.43986 0.95909
 H -1.60207 0.35935 0.90687
 H 2.16775 1.51276 -0.11446
 H -2.56381 -0.59671 -0.20750
13
bifur_IRC_Distances_noMW_output/new_data/bifur_traj3_Distances point 209
C 1.26740 -0.36382 -0.03282
 C -0.59659 -1.16288 -0.05831
 C 0.57458 -1.28678 -0.66441
 C 1.19156 1.11760 0.01643
 C -1.62039 -0.13283 -0.03757
 F 2.39823 -0.75940 0.41109
 F -1.10516 -2.24289 0.36903
 H 0.57510 1.51271 -0.75479
 H -1.47373 0.60446 -0.79300
 H 0.78795 1.44049 0.95908
 H -1.60345 0.35860 0.90676
 H 2.16864 1.51250 -0.11416
 H -2.56415 -0.59776 -0.20734
13
bifur_IRC_Distances_noMW_output/new_data/bifur_traj3_Distances point 210
C 1.26740 -0.36382 -0.03282
 C -0.59659 -1.16288 -0.05831
 C 0.57458 -1.28678 -0.66441
 C 1.19157 1.11760 0.01643
 C -1.62039 -0.13283 -0.03757
 F 2.39823 -0.75940 0.41109
 F -1.10516 -2.24289 0.36903
 H 0.57510 1.51271 -0.75479
 H -1.47373 0.60446 -0.79300
 H 0.78795 1.44049 0.95908
 H -1.60345 0.35860 0.90676
 H 2.16864 1.51250 -0.11416
 H -2.56415 -0.59776 -0.20734
13
bifur_IRC_Distances_noMW_output/new_data/bifur_traj3_Distances point 211
C 1.26779 -0.36319 -0.03276
 C -0.59739 -1.16262 -0.05820
 C 0.57406 -1.28562 -0.66303
 C 1.19325 1.11811 0.01652
 C -1.62184 -0.13387 -0.03761
 F 2.39786 -0.75923 0.41010
 F -1.10529 -2.24189 0.36837
 H 0.57776 1.51362 -0.75492
 H -1.47612 0.60292 -0.79332
 H 0.79003 1.44138 0.95908
 H -1.60542 0.35753 0.90660
 H 2.16991 1.51214 -0.11374
 H -2.56463 -0.59927 -0.20710
13
bifur_IRC_Distances_noMW_output/new_data/bifur_traj3_Distances point 212
C 1.26782 -0.36315 -0.03275
 C -0.59745 -1.16260 -0.05819
 C 0.57403 -1.28554 -0.66293
 C 1.19337 1.11815 0.01653
 C -1.62194 -0.13395 -0.03761
 F 2.39783 -0.75922 0.41003
 F -1.10530 -2.24182 0.36832
 H 0.57796 1.51369 -0.75493
 H -1.47629 0.60281 -0.79334
 H 0.79019 1.44145 0.95908
 H -1.60556 0.35745 0.90658
 H 2.17000 1.51211 -0.11371
 H -2.56466 -0.59938 -0.20708
13
bifur_IRC_Distances_noMW_output/new_data/bifur_traj3_Distances point 213
C 1.26770 -0.36333 -0.03277
 C -0.59721 -1.16267 -0.05822
 C 0.57418 -1.28588 -0.66334
 C 1.19287 1.11800 0.01650
 C -1.62151 -0.13364 -0.03760
 F 2.39794 -0.75927 0.41032
 F -1.10526 -2.24212 0.36852
 H 0.57717 1.51342 -0.75489
 H -1.47558 0.60326 -0.79325
 H 0.78957 1.44118 0.95908
 H -1.60498 0.35777 0.90663
 H 2.16963 1.51222 -0.11384
 H -2.56452 -0.59894 -0.20715
13
bifur_IRC_Distances_noMW_output/new_data/bifur_traj3_Distances point 214
C 1.26751 -0.36365 -0.03280
 C -0.59681 -1.16281 -0.05828
 C 0.57444 -1.28646 -0.66403
 C 1.19203 1.11774 0.01646
 C -1.62078 -0.13311 -0.03758
 F 2.39813 -0.75935 0.41082
 F -1.10519 -2.24262 0.36885
 H 0.57583 1.51296 -0.75482
 H -1.47439 0.60403 -0.79309
 H 0.78853 1.44073 0.95908
 H -1.60399 0.35831 0.90671
 H 2.16899 1.51240 -0.11405
 H -2.56428 -0.59818 -0.20727
13
bifur_IRC_Distances_noMW_output/new_data/bifur_traj3_Distances point 215
C 1.26732 -0.36394 -0.03283
 C -0.59645 -1.16293 -0.05833
 C 0.57467 -1.28699 -0.66467
 C 1.19125 1.11750 0.01642
 C -1.62012 -0.13263 -0.03756
 F 2.39830 -0.75943 0.41127
 F -1.10513 -2.24308 0.36916
 H 0.57460 1.51254 -0.75476
 H -1.47329 0.60474 -0.79294
 H 0.78757 1.44032 0.95908
 H -1.60308 0.35880 0.90679
 H 2.16840 1.51257 -0.11424
 H -2.56406 -0.59748 -0.20738
13
bifur_IRC_Distances_noMW_output/new_data/bifur_traj3_Distances point 216
C 1.26723 -0.36408 -0.03285
 C -0.59626 -1.16299 -0.05836
 C 0.57479 -1.28725 -0.66499
 C 1.19087 1.11739 0.01640
 C -1.61979 -0.13239 -0.03755
 F 2.39839 -0.75947 0.41150
 F -1.10510 -2.24331 0.36931
 H 0.57399 1.51233 -0.75473
 H -1.47274 0.60509 -0.79287
 H 0.78709 1.44012 0.95908
 H -1.60263 0.35905 0.90682
 H 2.16811 1.51265 -0.11434
 H -2.56394 -0.59714 -0.20744
13
bifur_IRC_Distances_noMW_output/new_data/bifur_traj3_Distances point 217
C 1.26728 -0.36400 -0.03284
 C -0.59637 -1.16295 -0.05834
 C 0.57472 -1.28711 -0.66481
 C 1.19108 1.11745 0.01641
 C -1.61997 -0.13252 -0.03755
 F 2.39834 -0.75945 0.41137
 F -1.10512 -2.24318 0.36923
 H 0.57433 1.51245 -0.75475
 H -1.47305 0.60490 -0.79291
 H 0.78736 1.44023 0.95908
 H -1.60288 0.35891 0.90680
 H 2.16828 1.51261 -0.11428
 H -2.56401 -0.59733 -0.20740
13
bifur_IRC_Distances_noMW_output/new_data/bifur_traj3_Distances point 218
C 1.26751 -0.36365 -0.03280
 C -0.59682 -1.16280 -0.05828
 C 0.57443 -1.28645 -0.66403
 C 1.19204 1.11774 0.01646
 C -1.62079 -0.13312 -0.03758
 F 2.39813 -0.75935 0.41082
 F -1.10519 -2.24261 0.36885
 H 0.57584 1.51297 -0.75482
 H -1.47440 0.60403 -0.79309
 H 0.78854 1.44074 0.95908
 H -1.60400 0.35830 0.90671
 H 2.16900 1.51240 -0.11405
 H -2.56428 -0.59818 -0.20727
13
bifur_IRC_Distances_noMW_output/new_data/bifur_traj3_Distances point 219
C 1.26793 -0.36297 -0.03274
 C -0.59767 -1.16252 -0.05816
 C 0.57388 -1.28522 -0.66254
 C 1.19384 1.11829 0.01656
 C -1.62234 -0.13424 -0.03762
 F 2.39773 -0.75917 0.40976
 F -1.10533 -2.24154 0.36813
 H 0.57870 1.51394 -0.75497
 H -1.47695 0.60238 -0.79343
 H 0.79076 1.44169 0.95908
 H -1.60611 0.35716 0.90654
 H 2.17036 1.51201 -0.11359
 H -2.56480 -0.59980 -0.20701
13
bifur_IRC_Distances_noMW_output/new_data/bifur_traj3_Distances point 220
C 1.26856 -0.36197 -0.03264
 C -0.59893 -1.16210 -0.05798
 C 0.57307 -1.28338 -0.66034
 C 1.19652 1.11910 0.01670
 C -1.62464 -0.13591 -0.03769
 F 2.39713 -0.75891 0.40818
 F -1.10554 -2.23995 0.36707
 H 0.58294 1.51539 -0.75518
 H -1.48074 0.59994 -0.79394
 H 0.79407 1.44312 0.95907
 H -1.60923 0.35546 0.90628
 H 2.17238 1.51143 -0.11292
 H -2.56557 -0.60221 -0.20663
13
bifur_IRC_Distances_noMW_output/new_data/bifur_traj3_Distances point 221
C 1.26856 -0.36197 -0.03264
 C -0.59894 -1.16210 -0.05798
 C 0.57307 -1.28338 -0.66034
 C 1.19652 1.11910 0.01670
 C -1.62464 -0.13591 -0.03769
 F 2.39713 -0.75891 0.40818
 F -1.10554 -2.23995 0.36707
 H 0.58294 1.51539 -0.75518
 H -1.48074 0.59994 -0.79394
 H 0.79407 1.44312 0.95907
 H -1.60923 0.35546 0.90628
 H 2.17238 1.51143 -0.11292
 H -2.56557 -0.60221 -0.20663
13
bifur_IRC_Distances_noMW_output/new_data/bifur_traj3_Distances point 222
C 1.27018 -0.35937 -0.03238
 C -0.60221 -1.16101 -0.05752
 C 0.57095 -1.27861 -0.65460
 C 1.20344 1.12120 0.01708
 C -1.63058 -0.14024 -0.03787
 F 2.39559 -0.75824 0.40407
 F -1.10610 -2.23580 0.36433
 H 0.59389 1.51913 -0.75572
 H -1.49052 0.59362 -0.79526
 H 0.80261 1.44679 0.95906
 H -1.61731 0.35106 0.90562
 H 2.17762 1.50992 -0.11117
 H -2.56755 -0.60845 -0.20565
13
bifur_IRC_Distances_noMW_output/new_data/bifur_traj3_Distances point 223
C 1.27101 -0.35802 -0.03225
 C -0.60391 -1.16043 -0.05727
 C 0.56985 -1.27612 -0.65160
 C 1.20703 1.12228 0.01728
 C -1.63367 -0.14249 -0.03796
 F 2.39480 -0.75789 0.40191
 F -1.10639 -2.23364 0.36291
 H 0.59958 1.52107 -0.75601
 H -1.49559 0.59034 -0.79595
 H 0.80704 1.44870 0.95906
 H -1.62151 0.34877 0.90527
 H 2.18035 1.50913 -0.11025
 H -2.56858 -0.61171 -0.20514
13
bifur_IRC_Distances_noMW_output/new_data/bifur_traj3_Distances point 224
C 1.27181 -0.35674 -0.03213
 C -0.60553 -1.15988 -0.05704
 C 0.56880 -1.27376 -0.64875
 C 1.21043 1.12331 0.01747
 C -1.63659 -0.14462 -0.03806
 F 2.39404 -0.75757 0.39986
 F -1.10667 -2.23158 0.36156
 H 0.60495 1.52291 -0.75628
 H -1.50039 0.58723 -0.79662
 H 0.81123 1.45051 0.95906
 H -1.62548 0.34660 0.90494
 H 2.18294 1.50838 -0.10938
 H -2.56956 -0.61480 -0.20466
13
bifur_IRC_Distances_noMW_output/new_data/bifur_traj3_Distances point 225
C 1.27251 -0.35560 -0.03202
 C -0.60696 -1.15939 -0.05683
 C 0.56786 -1.27165 -0.64621
 C 1.21345 1.12423 0.01764
 C -1.63918 -0.14652 -0.03814
 F 2.39338 -0.75728 0.39803
 F -1.10692 -2.22975 0.36037
 H 0.60973 1.52454 -0.75651
 H -1.50465 0.58446 -0.79721
 H 0.81495 1.45212 0.95907
 H -1.62900 0.34468 0.90464
 H 2.18524 1.50771 -0.10860
 H -2.57042 -0.61756 -0.20423
13
bifur_IRC_Distances_noMW_output/new_data/bifur_traj3_Distances point 226
C 1.27308 -0.35468 -0.03193
 C -0.60812 -1.15899 -0.05666
 C 0.56710 -1.26995 -0.64415
 C 1.21589 1.12496 0.01778
 C -1.64126 -0.14805 -0.03820
 F 2.39284 -0.75705 0.39654
 F -1.10713 -2.22827 0.35940
 H 0.61357 1.52586 -0.75671
 H -1.50808 0.58223 -0.79769
 H 0.81795 1.45342 0.95907
 H -1.63184 0.34313 0.90441
 H 2.18710 1.50717 -0.10797
 H -2.57111 -0.61979 -0.20389
13
bifur_IRC_Distances_noMW_output/new_data/bifur_traj3_Distances point 227
C 1.27346 -0.35405 -0.03187
 C -0.60890 -1.15872 -0.05654
 C 0.56659 -1.26879 -0.64275
 C 1.21754 1.12546 0.01788
 C -1.64268 -0.14909 -0.03825
 F 2.39248 -0.75689 0.39552
 F -1.10727 -2.22726 0.35875
 H 0.61619 1.52675 -0.75684
 H -1.51041 0.58072 -0.79802
 H 0.81999 1.45430 0.95908
 H -1.63376 0.34207 0.90424
 H 2.18836 1.50680 -0.10754
 H -2.57159 -0.62130 -0.20365
13
bifur_IRC_Distances_noMW_output/new_data/bifur_traj3_Distances point 228
C 1.27363 -0.35379 -0.03185
 C -0.60924 -1.15860 -0.05649
 C 0.56637 -1.26829 -0.64215
 C 1.21825 1.12568 0.01792
 C -1.64329 -0.14953 -0.03827
 F 2.39232 -0.75683 0.39509
 F -1.10733 -2.22682 0.35846
 H 0.61731 1.52713 -0.75690
 H -1.51141 0.58007 -0.79816
 H 0.82086 1.45468 0.95908
 H -1.63459 0.34162 0.90417
 H 2.18891 1.50664 -0.10735
 H -2.57179 -0.62195 -0.20355
13
bifur_IRC_Distances_noMW_output/new_data/bifur_traj3_Distances point 229
C 1.27354 -0.35393 -0.03186
 C -0.60906 -1.15866 -0.05652
 C 0.56649 -1.26856 -0.64247
 C 1.21787 1.12556 0.01790
 C -1.64296 -0.14929 -0.03826
 F 2.39241 -0.75686 0.39532
 F -1.10729 -2.22705 0.35861
 H 0.61671 1.52693 -0.75687
 H -1.51087 0.58042 -0.79808
 H 0.82039 1.45448 0.95908
 H -1.63415 0.34186 0.90421
 H 2.18862 1.50673 -0.10745
 H -2.57168 -0.62161 -0.20361
13
bifur_IRC_Distances_noMW_output/new_data/bifur_traj3_Distances point 230
C 1.27316 -0.35454 -0.03192
 C -0.60829 -1.15893 -0.05663
 C 0.56699 -1.26970 -0.64385
 C 1.21625 1.12507 0.01780
 C -1.64157 -0.14827 -0.03821
 F 2.39276 -0.75702 0.39632
 F -1.10716 -2.22805 0.35926
 H 0.61414 1.52605 -0.75674
 H -1.50859 0.58190 -0.79776
 H 0.81840 1.45361 0.95907
 H -1.63226 0.34290 0.90437
 H 2.18738 1.50709 -0.10787
 H -2.57122 -0.62012 -0.20384
13
bifur_IRC_Distances_noMW_output/new_data/bifur_traj3_Distances point 231
C 1.27246 -0.35568 -0.03203
 C -0.60686 -1.15942 -0.05684
 C 0.56793 -1.27180 -0.64638
 C 1.21324 1.12416 0.01763
 C -1.63900 -0.14638 -0.03813
 F 2.39342 -0.75730 0.39815
 F -1.10690 -2.22988 0.36045
 H 0.60940 1.52443 -0.75650
 H -1.50435 0.58465 -0.79717
 H 0.81469 1.45201 0.95907
 H -1.62875 0.34481 0.90466
 H 2.18508 1.50776 -0.10865
 H -2.57036 -0.61737 -0.20426
13
bifur_IRC_Distances_noMW_output/new_data/bifur_traj3_Distances point 232
C 1.27246 -0.35568 -0.03203
 C -0.60686 -1.15942 -0.05684
 C 0.56793 -1.27180 -0.64638
 C 1.21324 1.12416 0.01763
 C -1.63900 -0.14638 -0.03813
 F 2.39342 -0.75730 0.39815
 F -1.10690 -2.22988 0.36045
 H 0.60940 1.52443 -0.75650
 H -1.50435 0.58465 -0.79717
 H 0.81469 1.45201 0.95907
 H -1.62875 0.34481 0.90466
 H 2.18508 1.50776 -0.10865
 H -2.57036 -0.61737 -0.20426
13
bifur_IRC_Distances_noMW_output/new_data/bifur_traj3_Distances point 233
C 1.27022 -0.35930 -0.03238
 C -0.60230 -1.16098 -0.05751
 C 0.57090 -1.27849 -0.65445
 C 1.20362 1.12125 0.01709
 C -1.63074 -0.14035 -0.03787
 F 2.39555 -0.75822 0.40396
 F -1.10611 -2.23570 0.36426
 H 0.59418 1.51923 -0.75574
 H -1.49077 0.59346 -0.79529
 H 0.80283 1.44689 0.95906
 H -1.61753 0.35094 0.90560
 H 2.17776 1.50988 -0.11112
 H -2.56760 -0.60861 -0.20562
13
bifur_IRC_Distances_noMW_output/new_data/bifur_traj3_Distances point 234
C 1.26887 -0.36147 -0.03259
 C -0.59956 -1.16190 -0.05790
 C 0.57267 -1.28248 -0.65925
 C 1.19783 1.11950 0.01677
 C -1.62577 -0.13674 -0.03772
 F 2.39684 -0.75878 0.40740
 F -1.10565 -2.23916 0.36655
 H 0.58503 1.51610 -0.75528
 H -1.48260 0.59874 -0.79419
 H 0.79570 1.44382 0.95907
 H -1.61077 0.35462 0.90616
 H 2.17338 1.51114 -0.11259
 H -2.56595 -0.60339 -0.20644
13
bifur_IRC_Distances_noMW_output/new_data/bifur_traj3_Distances point 235
C 1.26748 -0.36370 -0.03281
 C -0.59676 -1.16282 -0.05829
 C 0.57447 -1.28654 -0.66413
 C 1.19191 1.11770 0.01645
 C -1.62068 -0.13304 -0.03758
 F 2.39816 -0.75936 0.41089
 F -1.10518 -2.24269 0.36890
 H 0.57564 1.51290 -0.75481
 H -1.47422 0.60415 -0.79307
 H 0.78838 1.44067 0.95908
 H -1.60385 0.35839 0.90672
 H 2.16890 1.51243 -0.11408
 H -2.56424 -0.59807 -0.20729
13
bifur_IRC_Distances_noMW_output/new_data/bifur_traj3_Distances point 236
C 1.26611 -0.36588 -0.03302
 C -0.59400 -1.16373 -0.05867
 C 0.57624 -1.29052 -0.66891
 C 1.18607 1.11593 0.01614
 C -1.61566 -0.12941 -0.03743
 F 2.39946 -0.75995 0.41429
 F -1.10473 -2.24614 0.37121
 H 0.56639 1.50974 -0.75436
 H -1.46595 0.60946 -0.79198
 H 0.78116 1.43757 0.95910
 H -1.59702 0.36209 0.90728
 H 2.16450 1.51368 -0.11553
 H -2.56257 -0.59286 -0.20812
13
bifur_IRC_Distances_noMW_output/new_data/bifur_traj3_Distances point 237
C 1.26480 -0.36795 -0.03323
 C -0.59138 -1.16458 -0.05902
 C 0.57791 -1.29429 -0.67342
 C 1.18052 1.11425 0.01585
 C -1.61088 -0.12596 -0.03730
 F 2.40071 -0.76051 0.41749
 F -1.10431 -2.24940 0.37340
 H 0.55758 1.50674 -0.75392
 H -1.45808 0.61452 -0.79095
 H 0.77429 1.43462 0.95912
 H -1.59053 0.36561 0.90780
 H 2.16033 1.51486 -0.11691
 H -2.56097 -0.58792 -0.20891
13
bifur_IRC_Distances_noMW_output/new_data/bifur_traj3_Distances point 238
C 1.26359 -0.36987 -0.03342
 C -0.58896 -1.16535 -0.05935
 C 0.57945 -1.29775 -0.67756
 C 1.17539 1.11269 0.01558
 C -1.60647 -0.12278 -0.03718
 F 2.40186 -0.76103 0.42042
 F -1.10393 -2.25239 0.37542
 H 0.54944 1.50397 -0.75352
 H -1.45080 0.61918 -0.79001
 H 0.76795 1.43191 0.95915
 H -1.58452 0.36887 0.90828
 H 2.15649 1.51595 -0.11816
 H -2.55949 -0.58339 -0.20964
13
bifur_IRC_Distances_noMW_output/new_data/bifur_traj3_Distances point 239
C 1.26251 -0.37158 -0.03359
 C -0.58680 -1.16604 -0.05963
 C 0.58082 -1.30084 -0.68125
 C 1.17079 1.11129 0.01534
 C -1.60251 -0.11993 -0.03708
 F 2.40289 -0.76151 0.42302
 F -1.10359 -2.25506 0.37723
 H 0.54214 1.50149 -0.75317
 H -1.44427 0.62335 -0.78918
 H 0.76226 1.42947 0.95918
 H -1.57914 0.37178 0.90870
 H 2.15306 1.51691 -0.11928
 H -2.55816 -0.57934 -0.21030
13
bifur_IRC_Distances_noMW_output/new_data/bifur_traj3_Distances point 240
C 1.26157 -0.37305 -0.03374
 C -0.58494 -1.16663 -0.05987
 C 0.58200 -1.30349 -0.68441
 C 1.16683 1.11009 0.01514
 C -1.59909 -0.11749 -0.03699
 F 2.40379 -0.76192 0.42525
 F -1.10331 -2.25735 0.37879
 H 0.53585 1.49935 -0.75286
 H -1.43864 0.62694 -0.78848
 H 0.75735 1.42738 0.95921
 H -1.57450 0.37428 0.90907
 H 2.15011 1.51774 -0.12024
 H -2.55701 -0.57587 -0.21086
13
bifur_IRC_Distances_noMW_output/new_data/bifur_traj3_Distances point 241
C 1.26083 -0.37422 -0.03386
 C -0.58346 -1.16709 -0.06007
 C 0.58293 -1.30558 -0.68691
 C 1.16368 1.10913 0.01498
 C -1.59638 -0.11554 -0.03692
 F 2.40450 -0.76225 0.42700
 F -1.10308 -2.25916 0.38003
 H 0.53084 1.49765 -0.75262
 H -1.43417 0.62980 -0.78792
 H 0.75345 1.42572 0.95923
 H -1.57081 0.37627 0.90936
 H 2.14777 1.51839 -0.12100
 H -2.55610 -0.57312 -0.21131
13
bifur_IRC_Distances_noMW_output/new_data/bifur_traj3_Distances point 242
C 1.26033 -0.37500 -0.03394
 C -0.58247 -1.16740 -0.06019
 C 0.58355 -1.30698 -0.68858
 C 1.16158 1.10849 0.01488
 C -1.59456 -0.11425 -0.03687
 F 2.40497 -0.76247 0.42817
 F -1.10293 -2.26036 0.38085
 H 0.52750 1.49651 -0.75246
 H -1.43117 0.63170 -0.78755
 H 0.75084 1.42460 0.95925
 H -1.56834 0.37760 0.90955
 H 2.14621 1.51882 -0.12151
 H -2.55550 -0.57128 -0.21161
13
bifur_IRC_Distances_noMW_output/new_data/bifur_traj3_Distances point 243
C 1.26033 -0.37500 -0.03394
 C -0.58247 -1.16740 -0.06019
 C 0.58355 -1.30698 -0.68858
 C 1.16158 1.10849 0.01488
 C -1.59456 -0.11425 -0.03687
 F 2.40497 -0.76247 0.42817
 F -1.10293 -2.26036 0.38085
 H 0.52750 1.49651 -0.75246
 H -1.43117 0.63170 -0.78755
 H 0.75084 1.42460 0.95925
 H -1.56834 0.37760 0.90955
 H 2.14621 1.51882 -0.12151
 H -2.55550 -0.57128 -0.21161
13
bifur_IRC_Distances_noMW_output/new_data/bifur_traj3_Distances point 244
C 1.26009 -0.37538 -0.03398
 C -0.58199 -1.16755 -0.06025
 C 0.58385 -1.30767 -0.68939
 C 1.16054 1.10818 0.01483
 C -1.59367 -0.11361 -0.03685
 F 2.40521 -0.76258 0.42875
 F -1.10286 -2.26095 0.38126
 H 0.52585 1.49595 -0.75238
 H -1.42970 0.63264 -0.78736
 H 0.74956 1.42406 0.95926
 H -1.56713 0.37826 0.90965
 H 2.14544 1.51904 -0.12175
 H -2.55520 -0.57038 -0.21176
13
bifur_IRC_Distances_noMW_output/new_data/bifur_traj3_Distances point 245
C 1.26025 -0.37512 -0.03395
 C -0.58231 -1.16744 -0.06021
 C 0.58365 -1.30720 -0.68884
 C 1.16125 1.10839 0.01486
 C -1.59428 -0.11404 -0.03686
 F 2.40505 -0.76250 0.42836
 F -1.10291 -2.26055 0.38098
 H 0.52697 1.49633 -0.75244
 H -1.43070 0.63200 -0.78749
 H 0.75043 1.42443 0.95925
 H -1.56795 0.37781 0.90958
 H 2.14596 1.51889 -0.12159
 H -2.55540 -0.57099 -0.21166
13
bifur_IRC_Distances_noMW_output/new_data/bifur_traj3_Distances point 246
C 1.26055 -0.37466 -0.03391
 C -0.58289 -1.16726 -0.06014
 C 0.58328 -1.30638 -0.68786
 C 1.16248 1.10877 0.01492
 C -1.59534 -0.11480 -0.03689
 F 2.40477 -0.76237 0.42767
 F -1.10300 -2.25985 0.38050
 H 0.52893 1.49700 -0.75253
 H -1.43246 0.63089 -0.78771
 H 0.75196 1.42508 0.95924
 H -1.56940 0.37703 0.90947
 H 2.14688 1.51864 -0.12129
 H -2.55576 -0.57207 -0.21148
13
bifur_IRC_Distances_noMW_output/new_data/bifur_traj3_Distances point 247
C 1.26092 -0.37408 -0.03385
 C -0.58363 -1.16704 -0.06004
 C 0.58282 -1.30534 -0.68662
 C 1.16404 1.10924 0.01500
 C -1.59669 -0.11577 -0.03692
 F 2.40442 -0.76221 0.42680
 F -1.10311 -2.25895 0.37988
 H 0.53142 1.49784 -0.75265
 H -1.43468 0.62947 -0.78798
 H 0.75390 1.42591 0.95923
 H -1.57123 0.37604 0.90933
 H 2.14804 1.51831 -0.12091
 H -2.55621 -0.57343 -0.21126
13
bifur_IRC_Distances_noMW_output/new_data/bifur_traj3_Distances point 248
C 1.26131 -0.37346 -0.03378
 C -0.58442 -1.16679 -0.05994
 C 0.58232 -1.30422 -0.68529
 C 1.16573 1.10975 0.01509
 C -1.59814 -0.11681 -0.03696
 F 2.40404 -0.76203 0.42586
 F -1.10323 -2.25798 0.37922
 H 0.53409 1.49875 -0.75278
 H -1.43707 0.62794 -0.78828
 H 0.75598 1.42680 0.95922
 H -1.57321 0.37498 0.90917
 H 2.14929 1.51797 -0.12051
 H -2.55670 -0.57490 -0.21102
13
bifur_IRC_Distances_noMW_output/new_data/bifur_traj3_Distances point 249
C 1.26169 -0.37287 -0.03372
 C -0.58516 -1.16656 -0.05984
 C 0.58185 -1.30317 -0.68403
 C 1.16731 1.11023 0.01517
 C -1.59950 -0.11778 -0.03700
 F 2.40368 -0.76187 0.42498
 F -1.10334 -2.25707 0.37860
 H 0.53660 1.49960 -0.75290
 H -1.43932 0.62651 -0.78856
 H 0.75794 1.42763 0.95920
 H -1.57506 0.37398 0.90903
 H 2.15047 1.51764 -0.12013
 H -2.55715 -0.57628 -0.21079
13
bifur_IRC_Distances_noMW_output/new_data/bifur_traj3_Distances point 250
C 1.26197 -0.37242 -0.03368
 C -0.58573 -1.16638 -0.05977
 C 0.58149 -1.30235 -0.68306
 C 1.16852 1.11060 0.01523
 C -1.60055 -0.11853 -0.03702
 F 2.40341 -0.76174 0.42430
 F -1.10343 -2.25637 0.37812
 H 0.53854 1.50026 -0.75299
 H -1.44105 0.62541 -0.78878
 H 0.75945 1.42828 0.95920
 H -1.57648 0.37321 0.90891
 H 2.15137 1.51738 -0.11983
 H -2.55750 -0.57735 -0.21062
13
bifur_IRC_Distances_noMW_output/new_data/bifur_traj3_Distances point 251
C 1.26210 -0.37222 -0.03366
 C -0.58598 -1.16630 -0.05974
 C 0.58134 -1.30200 -0.68264
 C 1.16905 1.11076 0.01526
 C -1.60101 -0.11886 -0.03704
 F 2.40329 -0.76169 0.42400
 F -1.10347 -2.25607 0.37792
 H 0.53938 1.50055 -0.75304
 H -1.44180 0.62493 -0.78887
 H 0.76010 1.42855 0.95919
 H -1.57710 0.37288 0.90886
 H 2.15177 1.51727 -0.11970
 H -2.55766 -0.57781 -0.21055
13
bifur_IRC_Distances_noMW_output/new_data/bifur_traj3_Distances point 252
C 1.26197 -0.37243 -0.03368
 C -0.58573 -1.16638 -0.05977
 C 0.58150 -1.30237 -0.68307
 C 1.16851 1.11060 0.01523
 C -1.60054 -0.11852 -0.03702
 F 2.40341 -0.76174 0.42431
 F -1.10343 -2.25638 0.37813
 H 0.53851 1.50025 -0.75299
 H -1.44103 0.62542 -0.78878
 H 0.75943 1.42827 0.95920
 H -1.57646 0.37322 0.90891
 H 2.15136 1.51739 -0.11984
 H -2.55750 -0.57734 -0.21062
13
bifur_IRC_Distances_noMW_output/new_data/bifur_traj3_Distances point 253
C 1.26153 -0.37312 -0.03375
 C -0.58485 -1.16665 -0.05989
 C 0.58205 -1.30361 -0.68456
 C 1.16663 1.11003 0.01513
 C -1.59893 -0.11737 -0.03698
 F 2.40383 -0.76194 0.42535
 F -1.10329 -2.25746 0.37887
 H 0.53554 1.49924 -0.75285
 H -1.43837 0.62712 -0.78844
 H 0.75711 1.42728 0.95921
 H -1.57427 0.37441 0.90909
 H 2.14997 1.51778 -0.12029
 H -2.55696 -0.57570 -0.21089
13
bifur_IRC_Distances_noMW_output/new_data/bifur_traj3_Distances point 254
C 1.26153 -0.37312 -0.03375
 C -0.58485 -1.16665 -0.05989
 C 0.58205 -1.30362 -0.68456
 C 1.16663 1.11003 0.01513
 C -1.59893 -0.11737 -0.03698
 F 2.40383 -0.76194 0.42536
 F -1.10329 -2.25746 0.37887
 H 0.53554 1.49924 -0.75285
 H -1.43837 0.62712 -0.78844
 H 0.75711 1.42728 0.95921
 H -1.57427 0.37441 0.90909
 H 2.14997 1.51778 -0.12029
 H -2.55696 -0.57570 -0.21089
13
bifur_IRC_Distances_noMW_output/new_data/bifur_traj3_Distances point 255
C 1.25997 -0.37557 -0.03400
 C -0.58174 -1.16762 -0.06029
 C 0.58401 -1.30801 -0.68980
 C 1.16003 1.10802 0.01480
 C -1.59323 -0.11329 -0.03684
 F 2.40533 -0.76263 0.42903
 F -1.10282 -2.26125 0.38146
 H 0.52503 1.49567 -0.75234
 H -1.42897 0.63311 -0.78727
 H 0.74892 1.42379 0.95926
 H -1.56653 0.37858 0.90970
 H 2.14506 1.51914 -0.12188
 H -2.55505 -0.56993 -0.21183
13
bifur_IRC_Distances_noMW_output/new_data/bifur_traj3_Distances point 256
C 1.25911 -0.37692 -0.03413
 C -0.58004 -1.16815 -0.06050
 C 0.58507 -1.31041 -0.69266
 C 1.15640 1.10692 0.01462
 C -1.59010 -0.11106 -0.03676
 F 2.40615 -0.76302 0.43103
 F -1.10257 -2.26332 0.38288
 H 0.51927 1.49372 -0.75207
 H -1.42380 0.63639 -0.78664
 H 0.74442 1.42187 0.95929
 H -1.56227 0.38087 0.91003
 H 2.14237 1.51989 -0.12274
 H -2.55400 -0.56678 -0.21235
13
bifur_IRC_Distances_noMW_output/new_data/bifur_traj3_Distances point 257
C 1.25835 -0.37810 -0.03426
 C -0.57854 -1.16860 -0.06069
 C 0.58601 -1.31252 -0.69517
 C 1.15320 1.10595 0.01446
 C -1.58734 -0.10910 -0.03669
 F 2.40687 -0.76336 0.43279
 F -1.10235 -2.26513 0.38413
 H 0.51418 1.49199 -0.75182
 H -1.41924 0.63928 -0.78608
 H 0.74045 1.42018 0.95933
 H -1.55852 0.38289 0.91032
 H 2.14000 1.52054 -0.12351
 H -2.55307 -0.56401 -0.21280
13
bifur_IRC_Distances_noMW_output/new_data/bifur_traj3_Distances point 258
C 1.25777 -0.37900 -0.03435
 C -0.57741 -1.16895 -0.06083
 C 0.58672 -1.31412 -0.69706
 C 1.15078 1.10521 0.01434
 C -1.58525 -0.10761 -0.03664
 F 2.40742 -0.76362 0.43411
 F -1.10218 -2.26650 0.38508
 H 0.51033 1.49068 -0.75164
 H -1.41580 0.64147 -0.78567
 H 0.73745 1.41891 0.95935
 H -1.55568 0.38442 0.91054
 H 2.13822 1.52103 -0.12408
 H -2.55237 -0.56192 -0.21315
13
bifur_IRC_Distances_noMW_output/new_data/bifur_traj3_Distances point 259
C 1.25744 -0.37951 -0.03440
 C -0.57676 -1.16915 -0.06091
 C 0.58712 -1.31503 -0.69815
 C 1.14939 1.10479 0.01428
 C -1.58405 -0.10676 -0.03661
 F 2.40774 -0.76377 0.43486
 F -1.10209 -2.26729 0.38562
 H 0.50811 1.48993 -0.75154
 H -1.41381 0.64272 -0.78543
 H 0.73572 1.41817 0.95936
 H -1.55405 0.38530 0.91067
 H 2.13719 1.52131 -0.12441
 H -2.55197 -0.56072 -0.21335
13
bifur_IRC_Distances_noMW_output/new_data/bifur_traj3_Distances point 260
C 1.25739 -0.37959 -0.03441
 C -0.57665 -1.16918 -0.06093
 C 0.58719 -1.31517 -0.69832
 C 1.14917 1.10472 0.01426
 C -1.58386 -0.10662 -0.03661
 F 2.40779 -0.76380 0.43498
 F -1.10207 -2.26741 0.38570
 H 0.50777 1.48981 -0.75152
 H -1.41350 0.64292 -0.78539
 H 0.73545 1.41806 0.95937
 H -1.55379 0.38544 0.91069
 H 2.13703 1.52136 -0.12446
 H -2.55190 -0.56054 -0.21338
13
bifur_IRC_Distances_noMW_output/new_data/bifur_traj3_Distances point 261
C 1.25764 -0.37920 -0.03437
 C -0.57715 -1.16903 -0.06087
 C 0.58688 -1.31448 -0.69750
 C 1.15022 1.10504 0.01432
 C -1.58476 -0.10727 -0.03663
 F 2.40755 -0.76368 0.43441
 F -1.10215 -2.26682 0.38530
 H 0.50943 1.49038 -0.75160
 H -1.41500 0.64197 -0.78557
 H 0.73675 1.41861 0.95936
 H -1.55502 0.38478 0.91059
 H 2.13780 1.52115 -0.12421
 H -2.55221 -0.56144 -0.21323
13
bifur_IRC_Distances_noMW_output/new_data/bifur_traj3_Distances point 262
C 1.25820 -0.37833 -0.03428
 C -0.57826 -1.16869 -0.06073
 C 0.58619 -1.31292 -0.69564
 C 1.15260 1.10576 0.01443
 C -1.58681 -0.10872 -0.03668
 F 2.40701 -0.76343 0.43312
 F -1.10231 -2.26548 0.38437
 H 0.51321 1.49166 -0.75178
 H -1.41838 0.63983 -0.78598
 H 0.73970 1.41986 0.95933
 H -1.55781 0.38328 0.91037
 H 2.13956 1.52066 -0.12365
 H -2.55289 -0.56349 -0.21289
13
bifur_IRC_Distances_noMW_output/new_data/bifur_traj3_Distances point 263
C 1.25906 -0.37698 -0.03414
 C -0.57996 -1.16817 -0.06051
 C 0.58513 -1.31053 -0.69280
 C 1.15622 1.10686 0.01461
 C -1.58995 -0.11095 -0.03676
 F 2.40619 -0.76304 0.43113
 F -1.10256 -2.26342 0.38295
 H 0.51898 1.49362 -0.75205
 H -1.42355 0.63655 -0.78661
 H 0.74420 1.42178 0.95930
 H -1.56206 0.38099 0.91004
 H 2.14224 1.51992 -0.12279
 H -2.55395 -0.56663 -0.21237
13
bifur_IRC_Distances_noMW_output/new_data/bifur_traj3_Distances point 264
C 1.26013 -0.37532 -0.03397
 C -0.58206 -1.16752 -0.06024
 C 0.58381 -1.30756 -0.68926
 C 1.16071 1.10823 0.01483
 C -1.59381 -0.11371 -0.03685
 F 2.40517 -0.76256 0.42866
 F -1.10287 -2.26086 0.38119
 H 0.52612 1.49604 -0.75240
 H -1.42993 0.63249 -0.78739
 H 0.74976 1.42414 0.95926
 H -1.56732 0.37815 0.90963
 H 2.14556 1.51900 -0.12172
 H -2.55524 -0.57052 -0.21173
13
bifur_IRC_Distances_noMW_output/new_data/bifur_traj3_Distances point 265
C 1.26013 -0.37532 -0.03397
 C -0.58206 -1.16752 -0.06024
 C 0.58381 -1.30756 -0.68926
 C 1.16071 1.10823 0.01483
 C -1.59381 -0.11371 -0.03685
 F 2.40517 -0.76256 0.42866
 F -1.10287 -2.26086 0.38119
 H 0.52611 1.49604 -0.75240
 H -1.42993 0.63249 -0.78739
 H 0.74976 1.42414 0.95926
 H -1.56732 0.37815 0.90963
 H 2.14556 1.51900 -0.12172
 H -2.55524 -0.57052 -0.21173
13
bifur_IRC_Distances_noMW_output/new_data/bifur_traj3_Distances point 266
C 1.26241 -0.37174 -0.03361
 C -0.58659 -1.16610 -0.05966
 C 0.58095 -1.30113 -0.68160
 C 1.17035 1.11116 0.01532
 C -1.60213 -0.11966 -0.03707
 F 2.40299 -0.76155 0.42327
 F -1.10356 -2.25532 0.37741
 H 0.54144 1.50125 -0.75314
 H -1.44365 0.62375 -0.78911
 H 0.76171 1.42924 0.95918
 H -1.57862 0.37205 0.90874
 H 2.15273 1.51700 -0.11939
 H -2.55803 -0.57895 -0.21036
13
bifur_IRC_Distances_noMW_output/new_data/bifur_traj3_Distances point 267
C 1.26349 -0.37003 -0.03344
 C -0.58876 -1.16542 -0.05937
 C 0.57958 -1.29804 -0.67790
 C 1.17496 1.11256 0.01556
 C -1.60610 -0.12251 -0.03717
 F 2.40196 -0.76108 0.42066
 F -1.10390 -2.25264 0.37559
 H 0.54876 1.50374 -0.75349
 H -1.45019 0.61957 -0.78994
 H 0.76742 1.43168 0.95915
 H -1.58402 0.36914 0.90832
 H 2.15617 1.51604 -0.11827
 H -2.55936 -0.58301 -0.20970
13
bifur_IRC_Distances_noMW_output/new_data/bifur_traj3_Distances point 268
C 1.26449 -0.36845 -0.03328
 C -0.59075 -1.16478 -0.05911
 C 0.57831 -1.29519 -0.67450
 C 1.17918 1.11384 0.01578
 C -1.60973 -0.12513 -0.03727
 F 2.40101 -0.76064 0.41826
 F -1.10421 -2.25018 0.37393
 H 0.55546 1.50602 -0.75382
 H -1.45618 0.61573 -0.79071
 H 0.77264 1.43392 0.95913
 H -1.58896 0.36646 0.90792
 H 2.15933 1.51515 -0.11723
 H -2.56058 -0.58674 -0.20910
13
bifur_IRC_Distances_noMW_output/new_data/bifur_traj3_Distances point 269
C 1.26535 -0.36708 -0.03314
 C -0.59248 -1.16422 -0.05887
 C 0.57721 -1.29271 -0.67153
 C 1.18285 1.11496 0.01597
 C -1.61289 -0.12740 -0.03736
 F 2.40018 -0.76027 0.41615
 F -1.10449 -2.24803 0.37248
 H 0.56128 1.50800 -0.75410
 H -1.46139 0.61239 -0.79138
 H 0.77718 1.43586 0.95911
 H -1.59326 0.36413 0.90758
 H 2.16208 1.51437 -0.11633
 H -2.56164 -0.58999 -0.20858
13
bifur_IRC_Distances_noMW_output/new_data/bifur_traj3_Distances point 270
C 1.26605 -0.36598 -0.03303
 C -0.59387 -1.16377 -0.05868
 C 0.57632 -1.29070 -0.66912
 C 1.18581 1.11585 0.01613
 C -1.61544 -0.12924 -0.03743
 F 2.39952 -0.75997 0.41444
 F -1.10471 -2.24630 0.37131
 H 0.56597 1.50960 -0.75434
 H -1.46558 0.60970 -0.79193
 H 0.78084 1.43743 0.95910
 H -1.59672 0.36226 0.90730
 H 2.16431 1.51374 -0.11560
 H -2.56249 -0.59262 -0.20816
13
bifur_IRC_Distances_noMW_output/new_data/bifur_traj3_Distances point 271
C 1.26654 -0.36520 -0.03296
 C -0.59486 -1.16345 -0.05855
 C 0.57569 -1.28928 -0.66742
 C 1.18790 1.11649 0.01624
 C -1.61723 -0.13054 -0.03748
 F 2.39905 -0.75976 0.41323
 F -1.10487 -2.24506 0.37048
 H 0.56928 1.51073 -0.75450
 H -1.46854 0.60780 -0.79231
 H 0.78342 1.43854 0.95909
 H -1.59916 0.36093 0.90710
 H 2.16588 1.51329 -0.11508
 H -2.56309 -0.59448 -0.20786
13
bifur_IRC_Distances_noMW_output/new_data/bifur_traj3_Distances point 272
C 1.26679 -0.36479 -0.03292
 C -0.59537 -1.16328 -0.05848
 C 0.57536 -1.28854 -0.66653
 C 1.18898 1.11681 0.01629
 C -1.61816 -0.13121 -0.03750
 F 2.39881 -0.75966 0.41260
 F -1.10495 -2.24443 0.37006
 H 0.57099 1.51131 -0.75458
 H -1.47007 0.60682 -0.79252
 H 0.78475 1.43911 0.95909
 H -1.60042 0.36025 0.90700
 H 2.16669 1.51306 -0.11481
 H -2.56340 -0.59545 -0.20770
13
bifur_IRC_Distances_noMW_output/new_data/bifur_traj3_Distances point 273
C 1.26678 -0.36480 -0.03292
 C -0.59536 -1.16328 -0.05848
 C 0.57537 -1.28857 -0.66656
 C 1.18894 1.11680 0.01629
 C -1.61813 -0.13119 -0.03750
 F 2.39882 -0.75966 0.41262
 F -1.10495 -2.24444 0.37007
 H 0.57094 1.51129 -0.75458
 H -1.47002 0.60684 -0.79251
 H 0.78472 1.43909 0.95909
 H -1.60038 0.36027 0.90700
 H 2.16667 1.51307 -0.11482
 H -2.56339 -0.59542 -0.20771
13
bifur_IRC_Distances_noMW_output/new_data/bifur_traj3_Distances point 274
C 1.26653 -0.36521 -0.03296
 C -0.59484 -1.16345 -0.05855
 C 0.57570 -1.28931 -0.66746
 C 1.18785 1.11647 0.01623
 C -1.61719 -0.13051 -0.03748
 F 2.39906 -0.75977 0.41326
 F -1.10487 -2.24509 0.37050
 H 0.56920 1.51070 -0.75450
 H -1.46847 0.60784 -0.79231
 H 0.78336 1.43851 0.95909
 H -1.59910 0.36096 0.90711
 H 2.16584 1.51330 -0.11509
 H -2.56308 -0.59444 -0.20787
13
bifur_IRC_Distances_noMW_output/new_data/bifur_traj3_Distances point 275
C 1.26608 -0.36592 -0.03303
 C -0.59395 -1.16374 -0.05867
 C 0.57627 -1.29060 -0.66899
 C 1.18596 1.11590 0.01613
 C -1.61557 -0.12934 -0.03743
 F 2.39949 -0.75996 0.41435
 F -1.10472 -2.24620 0.37125
 H 0.56622 1.50968 -0.75435
 H -1.46580 0.60956 -0.79196
 H 0.78103 1.43751 0.95910
 H -1.59690 0.36216 0.90729
 H 2.16442 1.51370 -0.11556
 H -2.56253 -0.59276 -0.20813
13
bifur_IRC_Distances_noMW_output/new_data/bifur_traj3_Distances point 276
C 1.26608 -0.36592 -0.03303
 C -0.59395 -1.16374 -0.05867
 C 0.57627 -1.29060 -0.66899
 C 1.18596 1.11590 0.01613
 C -1.61557 -0.12934 -0.03743
 F 2.39949 -0.75996 0.41435
 F -1.10472 -2.24620 0.37125
 H 0.56622 1.50968 -0.75435
 H -1.46580 0.60956 -0.79196
 H 0.78103 1.43751 0.95910
 H -1.59690 0.36216 0.90729
 H 2.16442 1.51370 -0.11556
 H -2.56253 -0.59276 -0.20813
13
bifur_IRC_Distances_noMW_output/new_data/bifur_traj3_Distances point 277
C 1.26499 -0.36766 -0.03320
 C -0.59175 -1.16446 -0.05897
 C 0.57768 -1.29376 -0.67278
 C 1.18130 1.11449 0.01589
 C -1.61156 -0.12644 -0.03732
 F 2.40053 -0.76043 0.41704
 F -1.10437 -2.24894 0.37309
 H 0.55882 1.50716 -0.75398
 H -1.45919 0.61380 -0.79109
 H 0.77527 1.43504 0.95912
 H -1.59145 0.36512 0.90772
 H 2.16092 1.51470 -0.11671
 H -2.56119 -0.58862 -0.20880
13
bifur_IRC_Distances_noMW_output/new_data/bifur_traj3_Distances point 278
C 1.26446 -0.36850 -0.03329
 C -0.59069 -1.16480 -0.05911
 C 0.57835 -1.29527 -0.67460
 C 1.17906 1.11381 0.01577
 C -1.60963 -0.12505 -0.03727
 F 2.40103 -0.76066 0.41832
 F -1.10420 -2.25025 0.37397
 H 0.55527 1.50595 -0.75381
 H -1.45602 0.61584 -0.79068
 H 0.77250 1.43385 0.95913
 H -1.58882 0.36654 0.90793
 H 2.15924 1.51517 -0.11726
 H -2.56055 -0.58663 -0.20912
13
bifur_IRC_Distances_noMW_output/new_data/bifur_traj3_Distances point 279
C 1.26400 -0.36922 -0.03336
 C -0.58978 -1.16509 -0.05924
 C 0.57893 -1.29658 -0.67616
 C 1.17712 1.11322 0.01567
 C -1.60796 -0.12385 -0.03722
 F 2.40147 -0.76085 0.41943
 F -1.10406 -2.25139 0.37474
 H 0.55219 1.50490 -0.75366
 H -1.45326 0.61760 -0.79033
 H 0.77009 1.43283 0.95914
 H -1.58655 0.36777 0.90812
 H 2.15779 1.51558 -0.11774
 H -2.55999 -0.58492 -0.20939
13
bifur_IRC_Distances_noMW_output/new_data/bifur_traj3_Distances point 280
C 1.25903 -0.36569 0.12562
 C -0.59325 -1.16161 0.08487
 C 0.53718 -1.26021 0.77564
 C 1.17619 1.11224 -0.00453
 C -1.60629 -0.12324 -0.04981
 F 2.42101 -0.77802 -0.24060
 F -1.08367 -2.27023 -0.32250
 H 0.50739 1.54164 0.70587
 H -1.49357 0.65660 0.67169
 H 0.82470 1.38199 -0.98529
 H -1.52887 0.31920 -1.01640
 H 2.14843 1.52319 0.16496
 H -2.56827 -0.57586 0.09050
13
bifur_IRC_Distances_noMW_output/new_data/bifur_traj3_Distances point 281
C 1.25879 -0.36605 0.12567
 C -0.59280 -1.16175 0.08497
 C 0.53742 -1.26082 0.77648
 C 1.17521 1.11194 -0.00453
 C -1.60545 -0.12263 -0.04982
 F 2.42126 -0.77815 -0.24112
 F -1.08358 -2.27081 -0.32284
 H 0.50585 1.54112 0.70572
 H -1.49218 0.65748 0.67154
 H 0.82350 1.38146 -0.98535
 H -1.52772 0.31980 -1.01647
 H 2.14769 1.52340 0.16513
 H -2.56799 -0.57499 0.09061
13
bifur_IRC_Distances_noMW_output/new_data/bifur_traj3_Distances point 282
C 1.25872 -0.36617 0.12568
 C -0.59266 -1.16180 0.08500
 C 0.53750 -1.26101 0.77675
 C 1.17490 1.11185 -0.00453
 C -1.60518 -0.12244 -0.04982
 F 2.42134 -0.77819 -0.24129
 F -1.08355 -2.27100 -0.32294
 H 0.50536 1.54095 0.70568
 H -1.49174 0.65776 0.67149
 H 0.82311 1.38129 -0.98537
 H -1.52736 0.32000 -1.01649
 H 2.14746 1.52347 0.16519
 H -2.56791 -0.57471 0.09064
13
bifur_IRC_Distances_noMW_output/new_data/bifur_traj3_Distances point 283
C 1.25885 -0.36597 0.12565
 C -0.59290 -1.16172 0.08495
 C 0.53736 -1.26068 0.77629
 C 1.17543 1.11201 -0.00453
 C -1.60564 -0.12277 -0.04981
 F 2.42120 -0.77812 -0.24100
 F -1.08360 -2.27068 -0.32276
 H 0.50620 1.54124 0.70576
 H -1.49249 0.65728 0.67158
 H 0.82377 1.38158 -0.98534
 H -1.52798 0.31967 -1.01645
 H 2.14786 1.52335 0.16509
 H -2.56806 -0.57519 0.09058
13
bifur_IRC_Distances_noMW_output/new_data/bifur_traj3_Distances point 284
C 1.25922 -0.36539 0.12558
 C -0.59364 -1.16149 0.08478
 C 0.53697 -1.25970 0.77492
 C 1.17702 1.11249 -0.00454
 C -1.60700 -0.12375 -0.04980
 F 2.42079 -0.77790 -0.24016
 F -1.08375 -2.26972 -0.32222
 H 0.50870 1.54209 0.70600
 H -1.49475 0.65584 0.67182
 H 0.82572 1.38244 -0.98524
 H -1.52985 0.31869 -1.01635
 H 2.14907 1.52300 0.16481
 H -2.56850 -0.57659 0.09040
13
bifur_IRC_Distances_noMW_output/new_data/bifur_traj3_Distances point 285
C 1.25985 -0.36442 0.12545
 C -0.59486 -1.16111 0.08450
 C 0.53632 -1.25806 0.77264
 C 1.17964 1.11328 -0.00454
 C -1.60926 -0.12537 -0.04978
 F 2.42012 -0.77755 -0.23875
 F -1.08401 -2.26814 -0.32133
 H 0.51285 1.54350 0.70641
 H -1.49849 0.65347 0.67223
 H 0.82895 1.38385 -0.98508
 H -1.53293 0.31706 -1.01618
 H 2.15106 1.52241 0.16433
 H -2.56923 -0.57893 0.09011
13
bifur_IRC_Distances_noMW_output/new_data/bifur_traj3_Distances point 286
C 1.26062 -0.36321 0.12529
 C -0.59637 -1.16063 0.08415
 C 0.53551 -1.25603 0.76981
 C 1.18289 1.11426 -0.00455
 C -1.61206 -0.12738 -0.04975
 F 2.41928 -0.77712 -0.23700
 F -1.08432 -2.26617 -0.32022
 H 0.51798 1.54525 0.70691
 H -1.50312 0.65052 0.67274
 H 0.83295 1.38561 -0.98489
 H -1.53675 0.31504 -1.01597
 H 2.15354 1.52169 0.16374
 H -2.57014 -0.58183 0.08974
13
bifur_IRC_Distances_noMW_output/new_data/bifur_traj3_Distances point 287
C 1.26062 -0.36322 0.12529
 C -0.59637 -1.16063 0.08415
 C 0.53551 -1.25603 0.76981
 C 1.18289 1.11426 -0.00455
 C -1.61206 -0.12738 -0.04975
 F 2.41928 -0.77712 -0.23700
 F -1.08432 -2.26617 -0.32022
 H 0.51798 1.54525 0.70691
 H -1.50312 0.65052 0.67274
 H 0.83295 1.38561 -0.98489
 H -1.53675 0.31504 -1.01597
 H 2.15354 1.52169 0.16374
 H -2.57014 -0.58183 0.08974
13
bifur_IRC_Distances_noMW_output/new_data/bifur_traj3_Distances point 288
C 1.26679 -0.36480 -0.03292
 C -0.59537 -1.16328 -0.05848
 C 0.57536 -1.28855 -0.66654
 C 1.18896 1.11681 0.01629
 C -1.61815 -0.13121 -0.03750
 F 2.39882 -0.75966 0.41261
 F -1.10495 -2.24443 0.37006
 H 0.57097 1.51131 -0.75458
 H -1.47005 0.60683 -0.79251
 H 0.78474 1.43911 0.95909
 H -1.60041 0.36025 0.90700
 H 2.16668 1.51306 -0.11481
 H -2.56340 -0.59544 -0.20771
13
bifur_IRC_Distances_noMW_output/new_data/bifur_traj3_Distances point 289
C 1.26747 -0.36371 -0.03281
 C -0.59674 -1.16283 -0.05829
 C 0.57448 -1.28657 -0.66417
 C 1.19187 1.11769 0.01645
 C -1.62065 -0.13301 -0.03757
 F 2.39817 -0.75937 0.41092
 F -1.10518 -2.24271 0.36892
 H 0.57557 1.51287 -0.75481
 H -1.47416 0.60418 -0.79306
 H 0.78833 1.44065 0.95908
 H -1.60380 0.35841 0.90673
 H 2.16887 1.51244 -0.11409
 H -2.56423 -0.59803 -0.20729
13
bifur_IRC_Distances_noMW_output/new_data/bifur_traj3_Distances point 290
C 1.26803 -0.36282 -0.03272
 C -0.59786 -1.16246 -0.05813
 C 0.57376 -1.28494 -0.66220
 C 1.19425 1.11841 0.01658
 C -1.62270 -0.13450 -0.03763
 F 2.39763 -0.75913 0.40951
 F -1.10537 -2.24130 0.36797
 H 0.57935 1.51416 -0.75500
 H -1.47754 0.60200 -0.79351
 H 0.79127 1.44191 0.95908
 H -1.60659 0.35690 0.90650
 H 2.17067 1.51192 -0.11349
 H -2.56492 -0.60017 -0.20695
13
bifur_IRC_Distances_noMW_output/new_data/bifur_traj3_Distances point 291
C 1.26843 -0.36217 -0.03266
 C -0.59869 -1.16219 -0.05802
 C 0.57323 -1.28375 -0.66077
 C 1.19599 1.11894 0.01667
 C -1.62419 -0.13558 -0.03768
 F 2.39725 -0.75896 0.40849
 F -1.10550 -2.24026 0.36728
 H 0.58210 1.51510 -0.75513
 H -1.47999 0.60042 -0.79384
 H 0.79342 1.44284 0.95907
 H -1.60862 0.35579 0.90633
 H 2.17198 1.51155 -0.11305
 H -2.56542 -0.60173 -0.20671
13
bifur_IRC_Distances_noMW_output/new_data/bifur_traj3_Distances point 292
C 1.26866 -0.36181 -0.03262
 C -0.59913 -1.16204 -0.05796
 C 0.57294 -1.28309 -0.65999
 C 1.19694 1.11923 0.01672
 C -1.62500 -0.13618 -0.03770
 F 2.39704 -0.75887 0.40793
 F -1.10558 -2.23970 0.36691
 H 0.58361 1.51562 -0.75521
 H -1.48133 0.59956 -0.79402
 H 0.79459 1.44334 0.95907
 H -1.60973 0.35519 0.90624
 H 2.17270 1.51134 -0.11281
 H -2.56569 -0.60259 -0.20657
13
bifur_IRC_Distances_noMW_output/new_data/bifur_traj3_Distances point 293
C 1.26867 -0.36178 -0.03262
 C -0.59917 -1.16202 -0.05795
 C 0.57292 -1.28304 -0.65992
 C 1.19702 1.11925 0.01673
 C -1.62507 -0.13623 -0.03770
 F 2.39702 -0.75886 0.40789
 F -1.10558 -2.23965 0.36688
 H 0.58373 1.51566 -0.75522
 H -1.48145 0.59948 -0.79403
 H 0.79469 1.44338 0.95907
 H -1.60982 0.35514 0.90624
 H 2.17276 1.51132 -0.11279
 H -2.56571 -0.60266 -0.20656
13
bifur_IRC_Distances_noMW_output/new_data/bifur_traj3_Distances point 294
C 1.26851 -0.36204 -0.03265
 C -0.59884 -1.16214 -0.05800
 C 0.57313 -1.28352 -0.66051
 C 1.19631 1.11904 0.01669
 C -1.62447 -0.13579 -0.03769
 F 2.39718 -0.75893 0.40830
 F -1.10553 -2.24007 0.36716
 H 0.58262 1.51528 -0.75516
 H -1.48045 0.60013 -0.79390
 H 0.79382 1.44301 0.95907
 H -1.60900 0.35559 0.90630
 H 2.17223 1.51148 -0.11297
 H -2.56551 -0.60202 -0.20666
13
bifur_IRC_Distances_noMW_output/new_data/bifur_traj3_Distances point 295
C 1.26823 -0.36250 -0.03269
 C -0.59827 -1.16232 -0.05808
 C 0.57350 -1.28435 -0.66150
 C 1.19511 1.11867 0.01663
 C -1.62343 -0.13503 -0.03766
 F 2.39744 -0.75905 0.40901
 F -1.10543 -2.24079 0.36763
 H 0.58071 1.51463 -0.75507
 H -1.47875 0.60123 -0.79367
 H 0.79233 1.44237 0.95907
 H -1.60759 0.35635 0.90642
 H 2.17132 1.51174 -0.11327
 H -2.56516 -0.60094 -0.20683
13
bifur_IRC_Distances_noMW_output/new_data/bifur_traj3_Distances point 296
C 1.26791 -0.36300 -0.03274
 C -0.59763 -1.16253 -0.05817
 C 0.57391 -1.28527 -0.66260
 C 1.19376 1.11827 0.01655
 C -1.62228 -0.13420 -0.03762
 F 2.39774 -0.75918 0.40980
 F -1.10533 -2.24159 0.36816
 H 0.57858 1.51390 -0.75496
 H -1.47685 0.60245 -0.79342
 H 0.79067 1.44165 0.95908
 H -1.60602 0.35721 0.90655
 H 2.17030 1.51203 -0.11361
 H -2.56478 -0.59973 -0.20702
13
bifur_IRC_Distances_noMW_output/new_data/bifur_traj3_Distances point 297
C 1.26764 -0.36343 -0.03278
 C -0.59709 -1.16271 -0.05824
 C 0.57426 -1.28606 -0.66355
 C 1.19262 1.11792 0.01649
 C -1.62129 -0.13348 -0.03759
 F 2.39800 -0.75929 0.41047
 F -1.10524 -2.24227 0.36862
 H 0.57676 1.51328 -0.75487
 H -1.47522 0.60350 -0.79320
 H 0.78925 1.44104 0.95908
 H -1.60468 0.35793 0.90666
 H 2.16944 1.51227 -0.11390
 H -2.56445 -0.59871 -0.20719
13
bifur_IRC_Distances_noMW_output/new_data/bifur_traj3_Distances point 298
C 1.26764 -0.36343 -0.03278
 C -0.59709 -1.16271 -0.05824
 C 0.57426 -1.28606 -0.66355
 C 1.19262 1.11792 0.01649
 C -1.62129 -0.13348 -0.03759
 F 2.39800 -0.75929 0.41047
 F -1.10524 -2.24227 0.36862
 H 0.57676 1.51328 -0.75487
 H -1.47522 0.60350 -0.79320
 H 0.78925 1.44105 0.95908
 H -1.60468 0.35793 0.90666
 H 2.16944 1.51227 -0.11390
 H -2.56445 -0.59871 -0.20719
13
bifur_IRC_Distances_noMW_output/new_data/bifur_traj3_Distances point 299
C 1.26750 -0.36365 -0.03280
 C -0.59681 -1.16281 -0.05828
 C 0.57444 -1.28647 -0.66404
 C 1.19202 1.11774 0.01646
 C -1.62078 -0.13311 -0.03758
 F 2.39813 -0.75935 0.41083
 F -1.10519 -2.24263 0.36886
 H 0.57581 1.51296 -0.75482
 H -1.47437 0.60405 -0.79309
 H 0.78851 1.44073 0.95908
 H -1.60398 0.35832 0.90671
 H 2.16898 1.51240 -0.11405
 H -2.56428 -0.59817 -0.20727
13
bifur_IRC_Distances_noMW_output/new_data/bifur_traj3_Distances point 300
C 1.26773 -0.36330 -0.03277
 C -0.59726 -1.16266 -0.05822
 C 0.57415 -1.28582 -0.66326
 C 1.19297 1.11802 0.01651
 C -1.62159 -0.13370 -0.03760
 F 2.39792 -0.75926 0.41027
 F -1.10526 -2.24206 0.36848
 H 0.57732 1.51347 -0.75490
 H -1.47572 0.60318 -0.79327
 H 0.78969 1.44123 0.95908
 H -1.60509 0.35771 0.90662
 H 2.16970 1.51220 -0.11381
 H -2.56455 -0.59902 -0.20714
13
bifur_IRC_Distances_noMW_output/new_data/bifur_traj3_Distances point 301
C 1.26817 -0.36258 -0.03270
 C -0.59816 -1.16236 -0.05809
 C 0.57357 -1.28450 -0.66168
 C 1.19488 1.11860 0.01661
 C -1.62324 -0.13489 -0.03765
 F 2.39749 -0.75907 0.40914
 F -1.10541 -2.24092 0.36772
 H 0.58035 1.51450 -0.75505
 H -1.47843 0.60143 -0.79363
 H 0.79205 1.44225 0.95907
 H -1.60732 0.35650 0.90644
 H 2.17115 1.51179 -0.11333
 H -2.56510 -0.60074 -0.20686
13
bifur_IRC_Distances_noMW_output/new_data/bifur_traj3_Distances point 302
C 1.26885 -0.36150 -0.03259
 C -0.59952 -1.16191 -0.05790
 C 0.57269 -1.28253 -0.65931
 C 1.19776 1.11948 0.01677
 C -1.62571 -0.13669 -0.03772
 F 2.39685 -0.75879 0.40745
 F -1.10564 -2.23921 0.36658
 H 0.58490 1.51606 -0.75527
 H -1.48249 0.59881 -0.79417
 H 0.79560 1.44377 0.95907
 H -1.61068 0.35467 0.90617
 H 2.17332 1.51116 -0.11261
 H -2.56592 -0.60332 -0.20645
13
bifur_IRC_Distances_noMW_output/new_data/bifur_traj3_Distances point 303
C 1.26974 -0.36006 -0.03245
 C -0.60134 -1.16130 -0.05764
 C 0.57152 -1.27989 -0.65613
 C 1.20159 1.12064 0.01698
 C -1.62900 -0.13908 -0.03782
 F 2.39600 -0.75841 0.40517
 F -1.10595 -2.23691 0.36507
 H 0.59097 1.51813 -0.75558
 H -1.48791 0.59531 -0.79490
 H 0.80033 1.44581 0.95906
 H -1.61516 0.35223 0.90580
 H 2.17622 1.51033 -0.11164
 H -2.56702 -0.60678 -0.20591
13
bifur_IRC_Distances_noMW_output/new_data/bifur_traj3_Distances point 304
C 1.27086 -0.35826 -0.03228
 C -0.60361 -1.16053 -0.05732
 C 0.57004 -1.27657 -0.65214
 C 1.20639 1.12209 0.01725
 C -1.63312 -0.14209 -0.03795
 F 2.39494 -0.75795 0.40230
 F -1.10634 -2.23403 0.36316
 H 0.59856 1.52072 -0.75596
 H -1.49468 0.59092 -0.79583
 H 0.80625 1.44836 0.95906
 H -1.62076 0.34918 0.90533
 H 2.17986 1.50927 -0.11041
 H -2.56840 -0.61113 -0.20523
13
bifur_IRC_Distances_noMW_output/new_data/bifur_traj3_Distances point 305
C 1.27219 -0.35611 -0.03207
 C -0.60631 -1.15961 -0.05692
 C 0.56828 -1.27260 -0.64736
 C 1.21209 1.12381 0.01757
 C -1.63801 -0.14566 -0.03810
 F 2.39368 -0.75741 0.39886
 F -1.10681 -2.23058 0.36091
 H 0.60757 1.52380 -0.75641
 H -1.50272 0.58571 -0.79694
 H 0.81327 1.45140 0.95907
 H -1.62741 0.34555 0.90478
 H 2.18420 1.50801 -0.10895
 H -2.57003 -0.61631 -0.20442
13
bifur_IRC_Distances_noMW_output/new_data/bifur_traj3_Distances point 306
C 1.27365 -0.35375 -0.03184
 C -0.60929 -1.15858 -0.05648
 C 0.56634 -1.26822 -0.64206
 C 1.21836 1.12571 0.01793
 C -1.64338 -0.14960 -0.03827
 F 2.39230 -0.75682 0.39502
 F -1.10734 -2.22676 0.35842
 H 0.61748 1.52719 -0.75690
 H -1.51156 0.57997 -0.79818
 H 0.82099 1.45473 0.95908
 H -1.63472 0.34155 0.90416
 H 2.18899 1.50662 -0.10733
 H -2.57182 -0.62205 -0.20354
13
bifur_IRC_Distances_noMW_output/new_data/bifur_traj3_Distances point 307
C 1.27510 -0.35139 -0.03162
 C -0.61226 -1.15755 -0.05604
 C 0.56439 -1.26383 -0.63675
 C 1.22459 1.12759 0.01829
 C -1.64872 -0.15353 -0.03845
 F 2.39093 -0.75624 0.39116
 F -1.10787 -2.22293 0.35595
 H 0.62732 1.53056 -0.75740
 H -1.52033 0.57425 -0.79943
 H 0.82867 1.45806 0.95910
 H -1.64198 0.33757 0.90354
 H 2.19377 1.50522 -0.10569
 H -2.57360 -0.62779 -0.20266
13
bifur_IRC_Distances_noMW_output/new_data/bifur_traj3_Distances point 308
C 1.27643 -0.34921 -0.03142
 C -0.61500 -1.15658 -0.05561
 C 0.56258 -1.25976 -0.63182
 C 1.23034 1.12933 0.01863
 C -1.65364 -0.15716 -0.03862
 F 2.38968 -0.75571 0.38756
 F -1.10838 -2.21937 0.35368
 H 0.63639 1.53367 -0.75786
 H -1.52841 0.56898 -0.80059
 H 0.83574 1.46112 0.95912
 H -1.64867 0.33390 0.90296
 H 2.19818 1.50391 -0.10417
 H -2.57523 -0.63312 -0.20186
13
bifur_IRC_Distances_noMW_output/new_data/bifur_traj3_Distances point 309
C 1.27643 -0.34921 -0.03142
 C -0.61500 -1.15658 -0.05561
 C 0.56258 -1.25976 -0.63182
 C 1.23034 1.12933 0.01863
 C -1.65364 -0.15716 -0.03862
 F 2.38968 -0.75571 0.38756
 F -1.10838 -2.21937 0.35368
 H 0.63639 1.53367 -0.75786
 H -1.52841 0.56898 -0.80059
 H 0.83574 1.46112 0.95912
 H -1.64867 0.33390 0.90296
 H 2.19818 1.50391 -0.10417
 H -2.57523 -0.63312 -0.20186
13
bifur_IRC_Distances_noMW_output/new_data/bifur_traj3_Distances point 310
C 1.27862 -0.34561 -0.03109
 C -0.61952 -1.15496 -0.05490
 C 0.55958 -1.25299 -0.62362
 C 1.23981 1.13218 0.01920
 C -1.66174 -0.16316 -0.03891
 F 2.38762 -0.75486 0.38154
 F -1.10923 -2.21347 0.34994
 H 0.65131 1.53879 -0.75861
 H -1.54171 0.56027 -0.80255
 H 0.84737 1.46618 0.95918
 H -1.65969 0.32785 0.90199
 H 2.20549 1.50174 -0.10163
 H -2.57792 -0.64195 -0.20054
13
bifur_IRC_Distances_noMW_output/new_data/bifur_traj3_Distances point 311
C 1.27945 -0.34424 -0.03096
 C -0.62123 -1.15434 -0.05463
 C 0.55844 -1.25042 -0.62050
 C 1.24339 1.13326 0.01942
 C -1.66479 -0.16543 -0.03902
 F 2.38685 -0.75455 0.37924
 F -1.10956 -2.21122 0.34853
 H 0.65694 1.54072 -0.75890
 H -1.54672 0.55698 -0.80330
 H 0.85176 1.46809 0.95921
 H -1.66384 0.32556 0.90162
 H 2.20826 1.50091 -0.10066
 H -2.57893 -0.64531 -0.20004
13
bifur_IRC_Distances_noMW_output/new_data/bifur_traj3_Distances point 312
C 1.28006 -0.34324 -0.03087
 C -0.62249 -1.15389 -0.05443
 C 0.55760 -1.24853 -0.61820
 C 1.24601 1.13405 0.01958
 C -1.66703 -0.16710 -0.03911
 F 2.38628 -0.75432 0.37754
 F -1.10980 -2.20956 0.34749
 H 0.66107 1.54214 -0.75910
 H -1.55040 0.55456 -0.80385
 H 0.85498 1.46949 0.95923
 H -1.66689 0.32388 0.90135
 H 2.21030 1.50030 -0.09995
 H -2.57968 -0.64778 -0.19968
13
bifur_IRC_Distances_noMW_output/new_data/bifur_traj3_Distances point 313
C 1.28041 -0.34266 -0.03082
 C -0.62322 -1.15362 -0.05431
 C 0.55711 -1.24744 -0.61687
 C 1.24753 1.13450 0.01968
 C -1.66833 -0.16806 -0.03916
 F 2.38595 -0.75418 0.37655
 F -1.10995 -2.20860 0.34690
 H 0.66346 1.54296 -0.75922
 H -1.55252 0.55317 -0.80417
 H 0.85684 1.47030 0.95924
 H -1.66865 0.32291 0.90119
 H 2.21148 1.49995 -0.09953
 H -2.58011 -0.64922 -0.19947
13
bifur_IRC_Distances_noMW_output/new_data/bifur_traj3_Distances point 314
C 1.28049 -0.34252 -0.03081
 C -0.62340 -1.15355 -0.05428
 C 0.55699 -1.24716 -0.61653
 C 1.24792 1.13462 0.01970
 C -1.66866 -0.16831 -0.03917
 F 2.38587 -0.75415 0.37630
 F -1.10998 -2.20836 0.34675
 H 0.66407 1.54317 -0.75925
 H -1.55307 0.55281 -0.80425
 H 0.85732 1.47051 0.95924
 H -1.66910 0.32266 0.90115
 H 2.21178 1.49986 -0.09943
 H -2.58022 -0.64958 -0.19942
13
bifur_IRC_Distances_noMW_output/new_data/bifur_traj3_Distances point 315
C 1.28039 -0.34269 -0.03083
 C -0.62318 -1.15363 -0.05431
 C 0.55713 -1.24749 -0.61694
 C 1.24745 1.13448 0.01967
 C -1.66826 -0.16801 -0.03916
 F 2.38597 -0.75419 0.37660
 F -1.10994 -2.20865 0.34693
 H 0.66334 1.54292 -0.75922
 H -1.55242 0.55324 -0.80415
 H 0.85675 1.47026 0.95924
 H -1.66857 0.32295 0.90120
 H 2.21142 1.49997 -0.09955
 H -2.58008 -0.64915 -0.19948
13
bifur_IRC_Distances_noMW_output/new_data/bifur_traj3_Distances point 316
C 1.28020 -0.34301 -0.03085
 C -0.62279 -1.15378 -0.05438
 C 0.55740 -1.24809 -0.61766
 C 1.24663 1.13423 0.01962
 C -1.66756 -0.16749 -0.03913
 F 2.38615 -0.75426 0.37713
 F -1.10986 -2.20917 0.34725
 H 0.66205 1.54247 -0.75915
 H -1.55127 0.55399 -0.80398
 H 0.85574 1.46982 0.95923
 H -1.66761 0.32348 0.90129
 H 2.21078 1.50016 -0.09978
 H -2.57985 -0.64837 -0.19960
13
bifur_IRC_Distances_noMW_output/new_data/bifur_traj3_Distances point 317
C 1.28004 -0.34327 -0.03088
 C -0.62246 -1.15390 -0.05443
 C 0.55762 -1.24858 -0.61826
 C 1.24594 1.13403 0.01958
 C -1.66697 -0.16705 -0.03911
 F 2.38629 -0.75432 0.37758
 F -1.10980 -2.20961 0.34752
 H 0.66096 1.54210 -0.75910
 H -1.55030 0.55463 -0.80383
 H 0.85490 1.46945 0.95923
 H -1.66681 0.32392 0.90136
 H 2.21025 1.50032 -0.09997
 H -2.57966 -0.64772 -0.19969
13
bifur_IRC_Distances_noMW_output/new_data/bifur_traj3_Distances point 318
C 1.28001 -0.34333 -0.03088
 C -0.62239 -1.15392 -0.05444
 C 0.55767 -1.24869 -0.61839
 C 1.24579 1.13398 0.01957
 C -1.66685 -0.16696 -0.03910
 F 2.38633 -0.75433 0.37768
 F -1.10978 -2.20970 0.34758
 H 0.66073 1.54202 -0.75909
 H -1.55010 0.55476 -0.80380
 H 0.85471 1.46937 0.95923
 H -1.66664 0.32402 0.90137
 H 2.21013 1.50035 -0.10001
 H -2.57962 -0.64758 -0.19971
13
bifur_IRC_Distances_noMW_output/new_data/bifur_traj3_Distances point 319
C 1.28017 -0.34306 -0.03086
 C -0.62272 -1.15380 -0.05439
 C 0.55744 -1.24819 -0.61779
 C 1.24649 1.13419 0.01961
 C -1.66744 -0.16740 -0.03912
 F 2.38618 -0.75427 0.37723
 F -1.10985 -2.20926 0.34731
 H 0.66182 1.54240 -0.75914
 H -1.55107 0.55412 -0.80395
 H 0.85556 1.46974 0.95923
 H -1.66744 0.32357 0.90130
 H 2.21067 1.50019 -0.09982
 H -2.57981 -0.64823 -0.19961
13
bifur_IRC_Distances_noMW_output/new_data/bifur_traj3_Distances point 320
C 1.28017 -0.34306 -0.03086
 C -0.62272 -1.15380 -0.05439
 C 0.55744 -1.24819 -0.61779
 C 1.24649 1.13419 0.01961
 C -1.66744 -0.16740 -0.03912
 F 2.38618 -0.75427 0.37723
 F -1.10985 -2.20926 0.34731
 H 0.66182 1.54240 -0.75914
 H -1.55107 0.55412 -0.80395
 H 0.85556 1.46974 0.95923
 H -1.66744 0.32357 0.90130
 H 2.21067 1.50019 -0.09982
 H -2.57981 -0.64823 -0.19961
13
bifur_IRC_Distances_noMW_output/new_data/bifur_traj3_Distances point 321
C 1.28125 -0.34127 -0.03070
 C -0.62497 -1.15298 -0.05402
 C 0.55594 -1.24479 -0.61365
 C 1.25118 1.13560 0.01991
 C -1.67144 -0.17039 -0.03928
 F 2.38517 -0.75387 0.37416
 F -1.11029 -2.20629 0.34546
 H 0.66920 1.54493 -0.75951
 H -1.55764 0.54980 -0.80495
 H 0.86132 1.47225 0.95927
 H -1.67289 0.32056 0.90081
 H 2.21432 1.49909 -0.09853
 H -2.58114 -0.65267 -0.19897
13
bifur_IRC_Distances_noMW_output/new_data/bifur_traj3_Distances point 322
C 1.28219 -0.33970 -0.03056
 C -0.62694 -1.15225 -0.05369
 C 0.55461 -1.24180 -0.61002
 C 1.25529 1.13684 0.02017
 C -1.67495 -0.17301 -0.03942
 F 2.38429 -0.75351 0.37145
 F -1.11069 -2.20367 0.34385
 H 0.67566 1.54715 -0.75984
 H -1.56338 0.54602 -0.80583
 H 0.86635 1.47445 0.95931
 H -1.67766 0.31793 0.90037
 H 2.21752 1.49813 -0.09739
 H -2.58230 -0.65657 -0.19841
13
bifur_IRC_Distances_noMW_output/new_data/bifur_traj3_Distances point 323
C 1.28338 -0.33772 -0.03039
 C -0.62942 -1.15132 -0.05327
 C 0.55294 -1.23803 -0.60543
 C 1.26045 1.13839 0.02051
 C -1.67934 -0.17630 -0.03960
 F 2.38319 -0.75307 0.36801
 F -1.11119 -2.20037 0.34184
 H 0.68377 1.54994 -0.76024
 H -1.57059 0.54125 -0.80694
 H 0.87267 1.47721 0.95937
 H -1.68364 0.31462 0.89981
 H 2.22155 1.49691 -0.09595
 H -2.58375 -0.66150 -0.19771
13
bifur_IRC_Distances_noMW_output/new_data/bifur_traj3_Distances point 324
C 1.28477 -0.33539 -0.03020
 C -0.63234 -1.15022 -0.05277
 C 0.55095 -1.23357 -0.59998
 C 1.26652 1.14021 0.02091
 C -1.68452 -0.18019 -0.03981
 F 2.38190 -0.75256 0.36391
 F -1.11179 -2.19645 0.33948
 H 0.69330 1.55322 -0.76072
 H -1.57907 0.53565 -0.80828
 H 0.88011 1.48045 0.95945
 H -1.69068 0.31072 0.89915
 H 2.22631 1.49546 -0.09423
 H -2.58546 -0.66732 -0.19689
13
bifur_IRC_Distances_noMW_output/new_data/bifur_traj3_Distances point 325
C 1.28635 -0.33274 -0.02998
 C -0.63566 -1.14895 -0.05218
 C 0.54869 -1.22848 -0.59377
 C 1.27340 1.14227 0.02137
 C -1.69037 -0.18461 -0.04007
 F 2.38045 -0.75200 0.35920
 F -1.11249 -2.19199 0.33682
 H 0.70408 1.55694 -0.76126
 H -1.58866 0.52929 -0.80981
 H 0.88852 1.48413 0.95954
 H -1.69864 0.30629 0.89838
 H 2.23172 1.49380 -0.09226
 H -2.58738 -0.67397 -0.19598
13
bifur_IRC_Distances_noMW_output/new_data/bifur_traj3_Distances point 326
C 1.28808 -0.32980 -0.02975
 C -0.63934 -1.14753 -0.05152
 C 0.54617 -1.22280 -0.58684
 C 1.28101 1.14455 0.02190
 C -1.69684 -0.18951 -0.04037
 F 2.37885 -0.75138 0.35390
 F -1.11328 -2.18700 0.33390
 H 0.71601 1.56105 -0.76184
 H -1.59926 0.52225 -0.81153
 H 0.89782 1.48821 0.95966
 H -1.70745 0.30139 0.89751
 H 2.23773 1.49195 -0.09005
 H -2.58951 -0.68137 -0.19498
13
bifur_IRC_Distances_noMW_output/new_data/bifur_traj3_Distances point 327
C 1.28997 -0.32660 -0.02950
 C -0.64334 -1.14596 -0.05077
 C 0.54341 -1.21659 -0.57924
 C 1.28927 1.14702 0.02249
 C -1.70386 -0.19484 -0.04071
 F 2.37713 -0.75073 0.34803
 F -1.11416 -2.18154 0.33076
 H 0.72894 1.56551 -0.76247
 H -1.61075 0.51459 -0.81343
 H 0.90791 1.49263 0.95981
 H -1.71700 0.29606 0.89655
 H 2.24429 1.48992 -0.08760
 H -2.59181 -0.68948 -0.19392
13
bifur_IRC_Distances_noMW_output/new_data/bifur_traj3_Distances point 328
C 1.29195 -0.32321 -0.02926
 C -0.64758 -1.14427 -0.04996
 C 0.54047 -1.20995 -0.57111
 C 1.29801 1.14963 0.02314
 C -1.71127 -0.20051 -0.04109
 F 2.37533 -0.75005 0.34170
 F -1.11512 -2.17571 0.32749
 H 0.74259 1.57023 -0.76312
 H -1.62288 0.50649 -0.81548
 H 0.91856 1.49731 0.95999
 H -1.72708 0.29041 0.89549
 H 2.25125 1.48775 -0.08496
 H -2.59423 -0.69812 -0.19282
13
bifur_IRC_Distances_noMW_output/new_data/bifur_traj3_Distances point 329
C 1.29397 -0.31974 -0.02903
 C -0.65191 -1.14252 -0.04909
 C 0.53744 -1.20314 -0.56277
 C 1.30689 1.15227 0.02382
 C -1.71879 -0.20629 -0.04150
 F 2.37352 -0.74938 0.33511
 F -1.11613 -2.16972 0.32422
 H 0.75646 1.57503 -0.76376
 H -1.63519 0.49825 -0.81761
 H 0.92939 1.50206 0.96019
 H -1.73732 0.28466 0.89438
 H 2.25837 1.48551 -0.08222
 H -2.59669 -0.70699 -0.19174
13
bifur_IRC_Distances_noMW_output/new_data/bifur_traj3_Distances point 330
C 1.29594 -0.31633 -0.02882
 C -0.65617 -1.14077 -0.04821
 C 0.53445 -1.19641 -0.55451
 C 1.31560 1.15486 0.02451
 C -1.72616 -0.21197 -0.04192
 F 2.37176 -0.74874 0.32850
 F -1.11714 -2.16379 0.32108
 H 0.77002 1.57974 -0.76438
 H -1.64724 0.49016 -0.81975
 H 0.93998 1.50672 0.96041
 H -1.74734 0.27901 0.89326
 H 2.26537 1.48329 -0.07947
 H -2.59908 -0.71576 -0.19071
13
bifur_IRC_Distances_noMW_output/new_data/bifur_traj3_Distances point 331
C 1.29594 -0.31633 -0.02882
 C -0.65617 -1.14077 -0.04821
 C 0.53445 -1.19641 -0.55451
 C 1.31560 1.15486 0.02451
 C -1.72616 -0.21197 -0.04192
 F 2.37176 -0.74874 0.32850
 F -1.11714 -2.16379 0.32108
 H 0.77002 1.57974 -0.76438
 H -1.64724 0.49016 -0.81975
 H 0.93998 1.50672 0.96041
 H -1.74734 0.27901 0.89326
 H 2.26537 1.48329 -0.07947
 H -2.59908 -0.71576 -0.19071
13
bifur_IRC_Distances_noMW_output/new_data/bifur_traj3_Distances point 332
C 1.29958 -0.30998 -0.02848
 C -0.66410 -1.13744 -0.04647
 C 0.52881 -1.18373 -0.53894
 C 1.33176 1.15965 0.02587
 C -1.73981 -0.22257 -0.04280
 F 2.36854 -0.74760 0.31579
 F -1.11910 -2.15263 0.31548
 H 0.79516 1.58848 -0.76545
 H -1.66955 0.47513 -0.82384
 H 0.95963 1.51535 0.96089
 H -1.76590 0.26849 0.89103
 H 2.27846 1.47910 -0.07417
 H -2.60349 -0.73227 -0.18892
13
bifur_IRC_Distances_noMW_output/new_data/bifur_traj3_Distances point 333
C 1.30123 -0.30709 -0.02836
 C -0.66770 -1.13590 -0.04563
 C 0.52622 -1.17791 -0.53179
 C 1.33908 1.16182 0.02653
 C -1.74597 -0.22739 -0.04323
 F 2.36711 -0.74711 0.30982
 F -1.12003 -2.14751 0.31306
 H 0.80651 1.59244 -0.76589
 H -1.67963 0.46833 -0.82575
 H 0.96851 1.51926 0.96114
 H -1.77428 0.26372 0.88996
 H 2.28443 1.47717 -0.07168
 H -2.60548 -0.73983 -0.18817
13
bifur_IRC_Distances_noMW_output/new_data/bifur_traj3_Distances point 334
C 1.30273 -0.30443 -0.02826
 C -0.67101 -1.13447 -0.04484
 C 0.52384 -1.17254 -0.52519
 C 1.34578 1.16379 0.02715
 C -1.75161 -0.23182 -0.04366
 F 2.36581 -0.74666 0.30422
 F -1.12089 -2.14278 0.31093
 H 0.81689 1.59606 -0.76628
 H -1.68885 0.46210 -0.82754
 H 0.97664 1.52283 0.96138
 H -1.78195 0.25933 0.88894
 H 2.28991 1.47539 -0.06934
 H -2.60728 -0.74681 -0.18752
13
bifur_IRC_Distances_noMW_output/new_data/bifur_traj3_Distances point 335
C 1.30406 -0.30207 -0.02819
 C -0.67395 -1.13318 -0.04410
 C 0.52170 -1.16774 -0.51930
 C 1.35172 1.16555 0.02773
 C -1.75661 -0.23576 -0.04406
 F 2.36466 -0.74628 0.29915
 F -1.12167 -2.13855 0.30911
 H 0.82609 1.59928 -0.76660
 H -1.69702 0.45656 -0.82915
 H 0.98385 1.52599 0.96162
 H -1.78874 0.25543 0.88800
 H 2.29479 1.47380 -0.06722
 H -2.60888 -0.75304 -0.18698
13
bifur_IRC_Distances_noMW_output/new_data/bifur_traj3_Distances point 336
C 1.30518 -0.30008 -0.02815
 C -0.67643 -1.13208 -0.04346
 C 0.51989 -1.16369 -0.51431
 C 1.35671 1.16701 0.02823
 C -1.76081 -0.23908 -0.04441
 F 2.36371 -0.74596 0.29480
 F -1.12234 -2.13498 0.30764
 H 0.83381 1.60199 -0.76685
 H -1.70387 0.45192 -0.83053
 H 0.98991 1.52864 0.96183
 H -1.79444 0.25215 0.88718
 H 2.29891 1.47245 -0.06540
 H -2.61022 -0.75830 -0.18656
13
bifur_IRC_Distances_noMW_output/new_data/bifur_traj3_Distances point 337
C 1.30605 -0.29852 -0.02813
 C -0.67837 -1.13122 -0.04295
 C 0.51848 -1.16050 -0.51040
 C 1.36061 1.16816 0.02863
 C -1.76408 -0.24167 -0.04470
 F 2.36297 -0.74572 0.29134
 F -1.12287 -2.13218 0.30653
 H 0.83984 1.60411 -0.76703
 H -1.70923 0.44829 -0.83162
 H 0.99464 1.53071 0.96200
 H -1.79889 0.24959 0.88652
 H 2.30213 1.47139 -0.06395
 H -2.61126 -0.76244 -0.18625
13
bifur_IRC_Distances_noMW_output/new_data/bifur_traj3_Distances point 338
C 1.30670 -0.29735 -0.02811
 C -0.67982 -1.13057 -0.04256
 C 0.51741 -1.15810 -0.50745
 C 1.36354 1.16902 0.02894
 C -1.76654 -0.24362 -0.04492
 F 2.36242 -0.74554 0.28871
 F -1.12327 -2.13007 0.30573
 H 0.84435 1.60570 -0.76716
 H -1.71324 0.44557 -0.83245
 H 0.99818 1.53226 0.96214
 H -1.80222 0.24766 0.88601
 H 2.30455 1.47059 -0.06285
 H -2.61204 -0.76554 -0.18602
13
bifur_IRC_Distances_noMW_output/new_data/bifur_traj3_Distances point 339
C 1.30721 -0.29642 -0.02811
 C -0.68098 -1.13005 -0.04224
 C 0.51656 -1.15620 -0.50511
 C 1.36585 1.16970 0.02918
 C -1.76848 -0.24517 -0.04510
 F 2.36199 -0.74540 0.28661
 F -1.12359 -2.12840 0.30511
 H 0.84792 1.60695 -0.76726
 H -1.71641 0.44342 -0.83311
 H 1.00098 1.53349 0.96225
 H -1.80486 0.24613 0.88560
 H 2.30647 1.46996 -0.06197
 H -2.61266 -0.76801 -0.18585
13
bifur_IRC_Distances_noMW_output/new_data/bifur_traj3_Distances point 340
C 1.30770 -0.29556 -0.02811
 C -0.68206 -1.12956 -0.04194
 C 0.51576 -1.15441 -0.50291
 C 1.36802 1.17034 0.02942
 C -1.77030 -0.24662 -0.04528
 F 2.36158 -0.74527 0.28462
 F -1.12390 -2.12682 0.30454
 H 0.85127 1.60813 -0.76734
 H -1.71939 0.44140 -0.83374
 H 1.00361 1.53464 0.96236
 H -1.80733 0.24470 0.88521
 H 2.30827 1.46936 -0.06113
 H -2.61324 -0.77033 -0.18570
13
bifur_IRC_Distances_noMW_output/new_data/bifur_traj3_Distances point 341
C 1.30825 -0.29457 -0.02811
 C -0.68329 -1.12901 -0.04159
 C 0.51485 -1.15237 -0.50041
 C 1.37049 1.17106 0.02969
 C -1.77237 -0.24826 -0.04548
 F 2.36112 -0.74512 0.28234
 F -1.12424 -2.12503 0.30391
 H 0.85506 1.60947 -0.76744
 H -1.72277 0.43911 -0.83445
 H 1.00660 1.53594 0.96248
 H -1.81013 0.24307 0.88476
 H 2.31031 1.46868 -0.06017
 H -2.61389 -0.77298 -0.18554
13
bifur_IRC_Distances_noMW_output/new_data/bifur_traj3_Distances point 342
C 1.30825 -0.29457 -0.02811
 C -0.68329 -1.12901 -0.04159
 C 0.51485 -1.15237 -0.50041
 C 1.37049 1.17106 0.02969
 C -1.77237 -0.24826 -0.04548
 F 2.36112 -0.74512 0.28234
 F -1.12424 -2.12503 0.30391
 H 0.85506 1.60947 -0.76744
 H -1.72277 0.43911 -0.83445
 H 1.00660 1.53594 0.96248
 H -1.81013 0.24307 0.88476
 H 2.31031 1.46868 -0.06017
 H -2.61389 -0.77298 -0.18554
13
bifur_IRC_Distances_noMW_output/new_data/bifur_traj3_Distances point 343
C 1.30987 -0.29162 -0.02814
 C -0.68695 -1.12733 -0.04051
 C 0.51213 -1.14627 -0.49291
 C 1.37782 1.17321 0.03053
 C -1.77851 -0.25318 -0.04611
 F 2.35977 -0.74470 0.27540
 F -1.12529 -2.11967 0.30217
 H 0.86635 1.61347 -0.76767
 H -1.73281 0.43230 -0.83662
 H 1.01548 1.53981 0.96287
 H -1.81846 0.23821 0.88336
 H 2.31642 1.46665 -0.05725
 H -2.61583 -0.78088 -0.18511
13
bifur_IRC_Distances_noMW_output/new_data/bifur_traj3_Distances point 344
C 1.31106 -0.28946 -0.02818
 C -0.68964 -1.12609 -0.03969
 C 0.51013 -1.14177 -0.48739
 C 1.38318 1.17477 0.03118
 C -1.78300 -0.25678 -0.04661
 F 2.35879 -0.74439 0.27016
 F -1.12607 -2.11572 0.30101
 H 0.87459 1.61640 -0.76781
 H -1.74016 0.42732 -0.83825
 H 1.02198 1.54263 0.96318
 H -1.82454 0.23464 0.88227
 H 2.32090 1.46515 -0.05504
 H -2.61724 -0.78670 -0.18485
13
bifur_IRC_Distances_noMW_output/new_data/bifur_traj3_Distances point 345
C 1.31249 -0.28686 -0.02828
 C -0.69287 -1.12459 -0.03865
 C 0.50771 -1.13634 -0.48072
 C 1.38961 1.17665 0.03200
 C -1.78837 -0.26111 -0.04725
 F 2.35763 -0.74404 0.26371
 F -1.12702 -2.11096 0.29979
 H 0.88445 1.61991 -0.76792
 H -1.74895 0.42136 -0.84024
 H 1.02976 1.54600 0.96358
 H -1.83181 0.23035 0.88090
 H 2.32629 1.46334 -0.05230
 H -2.61892 -0.79371 -0.18462
13
bifur_IRC_Distances_noMW_output/new_data/bifur_traj3_Distances point 346
C 1.31408 -0.28394 -0.02843
 C -0.69650 -1.12288 -0.03741
 C 0.50497 -1.13021 -0.47319
 C 1.39681 1.17875 0.03297
 C -1.79438 -0.26597 -0.04804
 F 2.35635 -0.74366 0.25619
 F -1.12810 -2.10559 0.29866
 H 0.89548 1.62386 -0.76797
 H -1.75880 0.41469 -0.84254
 H 1.03849 1.54975 0.96406
 H -1.83995 0.22552 0.87926
 H 2.33235 1.46129 -0.04910
 H -2.62080 -0.80163 -0.18446
13
bifur_IRC_Distances_noMW_output/new_data/bifur_traj3_Distances point 347
C 1.31579 -0.28077 -0.02867
 C -0.70043 -1.12100 -0.03598
 C 0.50198 -1.12352 -0.46498
 C 1.40459 1.18100 0.03409
 C -1.80087 -0.27124 -0.04897
 F 2.35498 -0.74326 0.24770
 F -1.12930 -2.09974 0.29777
 H 0.90736 1.62815 -0.76791
 H -1.76942 0.40751 -0.84512
 H 1.04792 1.55378 0.96464
 H -1.84870 0.22028 0.87733
 H 2.33892 1.45906 -0.04547
 H -2.62282 -0.81025 -0.18444
13
bifur_IRC_Distances_noMW_output/new_data/bifur_traj3_Distances point 348
C 1.31761 -0.27739 -0.02902
 C -0.70462 -1.11898 -0.03433
 C 0.49876 -1.11633 -0.45615
 C 1.41286 1.18340 0.03540
 C -1.80776 -0.27686 -0.05007
 F 2.35356 -0.74285 0.23817
 F -1.13061 -2.09348 0.29728
 H 0.91996 1.63273 -0.76770
 H -1.78073 0.39989 -0.84798
 H 1.05796 1.55804 0.96532
 H -1.85799 0.21466 0.87508
 H 2.34594 1.45666 -0.04137
 H -2.62495 -0.81950 -0.18463
13
bifur_IRC_Distances_noMW_output/new_data/bifur_traj3_Distances point 349
C 1.31954 -0.27378 -0.02953
 C -0.70909 -1.11679 -0.03240
 C 0.49530 -1.10860 -0.44667
 C 1.42165 1.18593 0.03692
 C -1.81506 -0.28285 -0.05141
 F 2.35207 -0.74244 0.22738
 F -1.13202 -2.08677 0.29739
 H 0.93330 1.63763 -0.76726
 H -1.79275 0.39184 -0.85116
 H 1.06864 1.56250 0.96613
 H -1.86780 0.20865 0.87240
 H 2.35343 1.45408 -0.03670
 H -2.62719 -0.82941 -0.18510
13
bifur_IRC_Distances_noMW_output/new_data/bifur_traj3_Distances point 350
C 1.32156 -0.26996 -0.03026
 C -0.71382 -1.11445 -0.03012
 C 0.49161 -1.10035 -0.43655
 C 1.43090 1.18859 0.03873
 C -1.82274 -0.28918 -0.05304
 F 2.35054 -0.74203 0.21511
 F -1.13355 -2.07966 0.29839
 H 0.94729 1.64284 -0.76651
 H -1.80541 0.38342 -0.85472
 H 1.07991 1.56713 0.96711
 H -1.87809 0.20224 0.86919
 H 2.36135 1.45133 -0.03133
 H -2.62955 -0.83994 -0.18600
13
bifur_IRC_Distances_noMW_output/new_data/bifur_traj3_Distances point 351
C 1.32361 -0.26605 -0.03124
 C -0.71865 -1.11202 -0.02748
 C 0.48779 -1.09185 -0.42609
 C 1.44031 1.19129 0.04084
 C -1.83054 -0.29563 -0.05500
 F 2.34903 -0.74163 0.20140
 F -1.13512 -2.07238 0.30061
 H 0.96144 1.64821 -0.76533
 H -1.81832 0.37494 -0.85861
 H 1.09141 1.57175 0.96825
 H -1.88848 0.19564 0.86537
 H 2.36944 1.44849 -0.02528
 H -2.63192 -0.85075 -0.18744
13
bifur_IRC_Distances_noMW_output/new_data/bifur_traj3_Distances point 352
C 1.32558 -0.26227 -0.03251
 C -0.72330 -1.10966 -0.02453
 C 0.48405 -1.08355 -0.41587
 C 1.44935 1.19386 0.04319
 C -1.83803 -0.30185 -0.05726
 F 2.34761 -0.74126 0.18673
 F -1.13666 -2.06537 0.30425
 H 0.97496 1.65346 -0.76366
 H -1.83076 0.36690 -0.86264
 H 1.10252 1.57605 0.96951
 H -1.89838 0.18918 0.86101
 H 2.37726 1.44573 -0.01873
 H -2.63419 -0.86122 -0.18949
13
bifur_IRC_Distances_noMW_output/new_data/bifur_traj3_Distances point 353
C 1.32558 -0.26227 -0.03251
 C -0.72330 -1.10966 -0.02453
 C 0.48405 -1.08355 -0.41587
 C 1.44935 1.19386 0.04319
 C -1.83803 -0.30185 -0.05726
 F 2.34761 -0.74126 0.18673
 F -1.13666 -2.06537 0.30425
 H 0.97496 1.65346 -0.76366
 H -1.83076 0.36690 -0.86264
 H 1.10252 1.57605 0.96951
 H -1.89838 0.18918 0.86101
 H 2.37726 1.44573 -0.01873
 H -2.63419 -0.86122 -0.18949
13
bifur_IRC_Distances_noMW_output/new_data/bifur_traj3_Distances point 354
C 1.32900 -0.25557 -0.03584
 C -0.73151 -1.10543 -0.01797
 C 0.47733 -1.06866 -0.39736
 C 1.46522 1.19833 0.04846
 C -1.85114 -0.31279 -0.06251
 F 2.34522 -0.74064 0.15582
 F -1.13939 -2.05309 0.31589
 H 0.99839 1.66299 -0.75880
 H -1.85277 0.35319 -0.87070
 H 1.12223 1.58317 0.97222
 H -1.91549 0.17748 0.85086
 H 2.39106 1.44078 -0.00470
 H -2.63816 -0.87975 -0.19538
13
bifur_IRC_Distances_noMW_output/new_data/bifur_traj3_Distances point 355
C 1.33044 -0.25270 -0.03787
 C -0.73500 -1.10361 -0.01441
 C 0.47439 -1.06220 -0.38919
 C 1.47195 1.20019 0.05134
 C -1.85670 -0.31742 -0.06547
 F 2.34425 -0.74036 0.13980
 F -1.14053 -2.04795 0.32380
 H 1.00819 1.66721 -0.75559
 H -1.86222 0.34761 -0.87460
 H 1.13071 1.58594 0.97359
 H -1.92260 0.17231 0.84510
 H 2.39695 1.43862 0.00268
 H -2.63984 -0.88765 -0.19918
13
bifur_IRC_Distances_noMW_output/new_data/bifur_traj3_Distances point 356
C 1.33169 -0.25017 -0.04008
 C -0.73805 -1.10202 -0.01075
 C 0.47179 -1.05648 -0.38186
 C 1.47781 1.20180 0.05430
 C -1.86153 -0.32145 -0.06857
 F 2.34342 -0.74010 0.12381
 F -1.14149 -2.04354 0.33278
 H 1.01661 1.67100 -0.75195
 H -1.87053 0.34291 -0.87830
 H 1.13820 1.58817 0.97490
 H -1.92869 0.16768 0.83900
 H 2.40209 1.43671 0.01011
 H -2.64132 -0.89453 -0.20339
13
bifur_IRC_Distances_noMW_output/new_data/bifur_traj3_Distances point 357
C 1.33272 -0.24805 -0.04231
 C -0.74058 -1.10071 -0.00720
 C 0.46959 -1.05166 -0.37557
 C 1.48269 1.20312 0.05718
 C -1.86555 -0.32478 -0.07161
 F 2.34274 -0.73985 0.10864
 F -1.14226 -2.03997 0.34216
 H 1.02352 1.67427 -0.74812
 H -1.87752 0.33918 -0.88163
 H 1.14450 1.58986 0.97605
 H -1.93366 0.16372 0.83292
 H 2.40638 1.43510 0.01722
 H -2.64256 -0.90023 -0.20773
13
bifur_IRC_Distances_noMW_output/new_data/bifur_traj3_Distances point 358
C 1.33353 -0.24635 -0.04441
 C -0.74258 -1.09967 -0.00397
 C 0.46781 -1.04778 -0.37039
 C 1.48655 1.20414 0.05979
 C -1.86874 -0.32740 -0.07440
 F 2.34221 -0.73963 0.09509
 F -1.14284 -2.03721 0.35115
 H 1.02893 1.67695 -0.74439
 H -1.88313 0.33634 -0.88443
 H 1.14957 1.59106 0.97699
 H -1.93754 0.16048 0.82724
 H 2.40979 1.43379 0.02360
 H -2.64356 -0.90472 -0.21185
13
bifur_IRC_Distances_noMW_output/new_data/bifur_traj3_Distances point 359
C 1.33417 -0.24497 -0.04635
 C -0.74418 -1.09885 -0.00106
 C 0.46637 -1.04463 -0.36609
 C 1.48966 1.20496 0.06216
 C -1.87131 -0.32950 -0.07695
 F 2.34178 -0.73943 0.08299
 F -1.14327 -2.03507 0.35959
 H 1.03322 1.67917 -0.74084
 H -1.88769 0.33417 -0.88681
 H 1.15369 1.59193 0.97774
 H -1.94060 0.15782 0.82198
 H 2.41254 1.43271 0.02933
 H -2.64437 -0.90832 -0.21568
13
bifur_IRC_Distances_noMW_output/new_data/bifur_traj3_Distances point 360
C 1.33475 -0.24371 -0.04833
 C -0.74563 -1.09811 0.00187
 C 0.46504 -1.04176 -0.36208
 C 1.49246 1.20568 0.06453
 C -1.87363 -0.33137 -0.07952
 F 2.34139 -0.73922 0.07099
 F -1.14364 -2.03320 0.36830
 H 1.03705 1.68123 -0.73712
 H -1.89185 0.33230 -0.88904
 H 1.15747 1.59261 0.97840
 H -1.94332 0.15535 0.81659
 H 2.41503 1.43173 0.03503
 H -2.64511 -0.91153 -0.21962
13
bifur_IRC_Distances_noMW_output/new_data/bifur_traj3_Distances point 361
C 1.33536 -0.24236 -0.05072
 C -0.74716 -1.09734 0.00534
 C 0.46362 -1.03867 -0.35765
 C 1.49544 1.20643 0.06735
 C -1.87610 -0.33334 -0.08259
 F 2.34097 -0.73895 0.05689
 F -1.14399 -2.03131 0.37890
 H 1.04105 1.68350 -0.73251
 H -1.89634 0.33044 -0.89150
 H 1.16154 1.59322 0.97906
 H -1.94615 0.15266 0.81005
 H 2.41768 1.43065 0.04176
 H -2.64592 -0.91491 -0.22439
13
bifur_IRC_Distances_noMW_output/new_data/bifur_traj3_Distances point 362
C 1.33608 -0.24071 -0.05406
 C -0.74898 -1.09644 0.01012
 C 0.46187 -1.03490 -0.35200
 C 1.49904 1.20730 0.07122
 C -1.87909 -0.33568 -0.08683
 F 2.34045 -0.73856 0.03770
 F -1.14433 -2.02918 0.39388
 H 1.04578 1.68634 -0.72583
 H -1.90184 0.32838 -0.89456
 H 1.16654 1.59377 0.97972
 H -1.94948 0.14930 0.80079
 H 2.42089 1.42930 0.05095
 H -2.64692 -0.91892 -0.23108
13
bifur_IRC_Distances_noMW_output/new_data/bifur_traj3_Distances point 363
C 1.33697 -0.23855 -0.05923
 C -0.75128 -1.09536 0.01740
 C 0.45958 -1.03000 -0.34416
 C 1.50364 1.20836 0.07711
 C -1.88292 -0.33859 -0.09332
 F 2.33975 -0.73790 0.00881
 F -1.14461 -2.02681 0.41731
 H 1.05164 1.69018 -0.71497
 H -1.90906 0.32615 -0.89855
 H 1.17312 1.59411 0.98017
 H -1.95357 0.14483 0.78609
 H 2.42502 1.42749 0.06484
 H -2.64827 -0.92390 -0.24150
13
bifur_IRC_Distances_noMW_output/new_data/bifur_traj3_Distances point 364
C 1.33697 -0.23855 -0.05923
 C -0.75128 -1.09536 0.01740
 C 0.45958 -1.02999 -0.34416
 C 1.50364 1.20836 0.07711
 C -1.88292 -0.33859 -0.09332
 F 2.33975 -0.73790 0.00880
 F -1.14461 -2.02681 0.41731
 H 1.05164 1.69018 -0.71497
 H -1.90906 0.32615 -0.89855
 H 1.17312 1.59411 0.98017
 H -1.95357 0.14483 0.78609
 H 2.42502 1.42749 0.06484
 H -2.64827 -0.92390 -0.24150
13
bifur_IRC_Distances_noMW_output/new_data/bifur_traj3_Distances point 365
C 1.33923 -0.23171 -0.08301
 C -0.75742 -1.09311 0.05013
 C 0.45259 -1.01527 -0.31395
 C 1.51701 1.21065 0.10346
 C -1.89427 -0.34593 -0.12268
 F 2.33690 -0.73363 -0.11865
 F -1.14337 -2.02427 0.52676
 H 1.06693 1.70286 -0.65662
 H -1.93179 0.32354 -0.90682
 H 1.19385 1.59159 0.97329
 H -1.96406 0.13068 0.71109
 H 2.43739 1.42091 0.12663
 H -2.65298 -0.93631 -0.28964
13
bifur_IRC_Distances_noMW_output/new_data/bifur_traj3_Distances point 366
C 1.34016 -0.22612 -0.11000
 C -0.76048 -1.09341 0.08725
 C 0.44787 -1.00547 -0.28015
 C 1.52615 1.21082 0.13300
 C -1.90243 -0.34885 -0.15569
 F 2.33292 -0.72587 -0.26252
 F -1.13882 -2.03011 0.65099
 H 1.07568 1.71195 -0.57201
 H -1.94909 0.32648 -0.89689
 H 1.20935 1.58621 0.94586
 H -1.97033 0.12159 0.60727
 H 2.44663 1.41388 0.19666
 H -2.65762 -0.94110 -0.34378
13
bifur_IRC_Distances_noMW_output/new_data/bifur_traj3_Distances point 367
C 1.34028 -0.21797 -0.15040
 C -0.76215 -1.09708 0.14429
 C 0.44359 -0.99648 -0.21644
 C 1.53732 1.20874 0.17775
 C -1.91301 -0.34899 -0.20496
 F 2.32367 -0.70698 -0.48880
 F -1.12767 -2.04862 0.83141
 H 1.08705 1.71772 -0.39664
 H -1.96956 0.33183 -0.83363
 H 1.22657 1.58037 0.85296
 H -1.98032 0.11818 0.40000
 H 2.45955 1.40060 0.30643
 H -2.66531 -0.94133 -0.42197
13
bifur_IRC_Distances_noMW_output/new_data/bifur_traj3_Distances point 368
C 1.34027 -0.20885 -0.18427
 C -0.76336 -1.10231 0.19461
 C 0.44130 -0.99115 -0.13614
 C 1.54956 1.20586 0.21668
 C -1.92464 -0.34839 -0.24588
 F 2.31112 -0.68128 -0.70121
 F -1.11544 -2.06993 0.96978
 H 1.10514 1.71280 -0.17075
 H -1.98627 0.32815 -0.70263
 H 1.23894 1.58532 0.69102
 H -1.99777 0.12737 0.14220
 H 2.47469 1.38365 0.40864
 H -2.67354 -0.94124 -0.48204
13
bifur_IRC_Distances_noMW_output/new_data/bifur_traj3_Distances point 369
C 1.34128 -0.20134 -0.19991
 C -0.76651 -1.10447 0.21945
 C 0.43904 -0.98579 -0.07975
 C 1.56140 1.20523 0.23571
 C -1.93515 -0.35119 -0.26435
 F 2.30235 -0.66343 -0.81587
 F -1.11010 -2.07835 1.02384
 H 1.12585 1.70579 -0.01197
 H -1.99895 0.31549 -0.58766
 H 1.24809 1.59777 0.55742
 H -2.01658 0.13708 -0.03447
 H 2.48825 1.37067 0.46397
 H -2.67897 -0.94746 -0.50640
13
bifur_IRC_Distances_noMW_output/new_data/bifur_traj3_Distances point 370
C 1.34301 -0.19475 -0.20705
 C -0.77121 -1.10412 0.23109
 C 0.43562 -0.97803 -0.04765
 C 1.57325 1.20628 0.24466
 C -1.94518 -0.35659 -0.27234
 F 2.29680 -0.65253 -0.87388
 F -1.10896 -2.07831 1.04450
 H 1.14609 1.70267 0.07904
 H -2.01197 0.30143 -0.51547
 H 1.25833 1.60987 0.47523
 H -2.03373 0.14118 -0.13407
 H 2.50080 1.36096 0.49293
 H -2.68284 -0.95806 -0.51700
13
bifur_IRC_Distances_noMW_output/new_data/bifur_traj3_Distances point 371
C 1.34509 -0.18824 -0.21156
 C -0.77680 -1.10256 0.23794
 C 0.43123 -0.96817 -0.02876
 C 1.58562 1.20811 0.25007
 C -1.95544 -0.36336 -0.27691
 F 2.29256 -0.64462 -0.90936
 F -1.10939 -2.07482 1.05679
 H 1.16622 1.70268 0.13374
 H -2.02645 0.28771 -0.47087
 H 1.27031 1.62062 0.42471
 H -2.05010 0.14130 -0.19312
 H 2.51346 1.35234 0.51179
 H -2.68630 -0.97099 -0.52448
13
bifur_IRC_Distances_noMW_output/new_data/bifur_traj3_Distances point 372
C 1.34736 -0.18152 -0.21524
 C -0.78296 -1.10037 0.24290
 C 0.42613 -0.95679 -0.01694
 C 1.59857 1.21032 0.25414
 C -1.96609 -0.37094 -0.28027
 F 2.28882 -0.63791 -0.93523
 F -1.11046 -2.06981 1.06737
 H 1.18657 1.70462 0.16921
 H -2.04222 0.27434 -0.44210
 H 1.28366 1.63045 0.39210
 H -2.06629 0.13905 -0.23088
 H 2.52659 1.34394 0.52653
 H -2.68968 -0.98537 -0.53159
13
bifur_IRC_Distances_noMW_output/new_data/bifur_traj3_Distances point 373
C 1.34969 -0.17468 -0.21862
 C -0.78940 -1.09785 0.24696
 C 0.42062 -0.94449 -0.00925
 C 1.61180 1.21268 0.25757
 C -1.97690 -0.37890 -0.28310
 F 2.28533 -0.63179 -0.95615
 F -1.11181 -2.06413 1.07772
 H 1.20689 1.70767 0.19348
 H -2.05866 0.26136 -0.42286
 H 1.29773 1.63959 0.37024
 H -2.08227 0.13547 -0.25634
 H 2.54000 1.33555 0.53920
 H -2.69301 -1.00049 -0.53885
13
bifur_IRC_Distances_noMW_output/new_data/bifur_traj3_Distances point 374
C 1.35200 -0.16786 -0.22182
 C -0.79587 -1.09517 0.25050
 C 0.41494 -0.93181 -0.00408
 C 1.62492 1.21505 0.26062
 C -1.98760 -0.38693 -0.28562
 F 2.28205 -0.62605 -0.97406
 F -1.11329 -2.05822 1.08799
 H 1.22678 1.71129 0.21082
 H -2.07516 0.24891 -0.40954
 H 1.31193 1.64816 0.35508
 H -2.09783 0.13122 -0.27424
 H 2.55338 1.32723 0.55057
 H -2.69625 -1.01580 -0.54622
13
bifur_IRC_Distances_noMW_output/new_data/bifur_traj3_Distances point 375
C 1.35200 -0.16786 -0.22182
 C -0.79587 -1.09517 0.25050
 C 0.41494 -0.93181 -0.00408
 C 1.62492 1.21505 0.26062
 C -1.98760 -0.38693 -0.28562
 F 2.28205 -0.62605 -0.97406
 F -1.11329 -2.05822 1.08799
 H 1.22678 1.71129 0.21082
 H -2.07516 0.24891 -0.40954
 H 1.31193 1.64816 0.35508
 H -2.09783 0.13122 -0.27424
 H 2.55338 1.32723 0.55057
 H -2.69625 -1.01580 -0.54622
13
bifur_IRC_Distances_noMW_output/new_data/bifur_traj3_Distances point 376
C 1.35640 -0.15453 -0.22786
 C -0.80851 -1.08968 0.25664
 C 0.40352 -0.90636 0.00212
 C 1.65029 1.21960 0.26596
 C -2.00816 -0.40264 -0.29006
 F 2.27597 -0.61532 -1.00445
 F -1.11638 -2.04649 1.10800
 H 1.26468 1.71912 0.23387
 H -2.10725 0.22554 -0.39262
 H 1.33965 1.66390 0.33591
 H -2.12739 0.12204 -0.29747
 H 2.57951 1.31088 0.57082
 H -2.70232 -1.04606 -0.56086
13
bifur_IRC_Distances_noMW_output/new_data/bifur_traj3_Distances point 377
C 1.35844 -0.14817 -0.23067
 C -0.81452 -1.08698 0.25936
 C 0.39798 -0.89399 0.00401
 C 1.66224 1.22171 0.26833
 C -2.01781 -0.41010 -0.29203
 F 2.27318 -0.61032 -1.01762
 F -1.11791 -2.04088 1.11746
 H 1.28237 1.72301 0.24184
 H -2.12239 0.21472 -0.38700
 H 1.35275 1.67112 0.32963
 H -2.14119 0.11749 -0.30530
 H 2.59196 1.30300 0.57991
 H -2.70510 -1.06059 -0.56792
13
bifur_IRC_Distances_noMW_output/new_data/bifur_traj3_Distances point 378
C 1.36030 -0.14229 -0.23325
 C -0.82006 -1.08445 0.26178
 C 0.39280 -0.88245 0.00538
 C 1.67321 1.22362 0.27044
 C -2.02665 -0.41698 -0.29378
 F 2.27064 -0.60572 -1.02930
 F -1.11936 -2.03570 1.12614
 H 1.29855 1.72664 0.24812
 H -2.13629 0.20484 -0.38266
 H 1.36479 1.67769 0.32486
 H -2.15381 0.11325 -0.31135
 H 2.60350 1.29564 0.58810
 H -2.70761 -1.07409 -0.57448
13
bifur_IRC_Distances_noMW_output/new_data/bifur_traj3_Distances point 379
C 1.36192 -0.13708 -0.23551
 C -0.82495 -1.08218 0.26387
 C 0.38819 -0.87216 0.00637
 C 1.68286 1.22528 0.27225
 C -2.03441 -0.42305 -0.29529
 F 2.26842 -0.60165 -1.03930
 F -1.12066 -2.03113 1.13376
 H 1.31273 1.72985 0.25297
 H -2.14849 0.19620 -0.37933
 H 1.37535 1.68343 0.32127
 H -2.16487 0.10950 -0.31596
 H 2.61370 1.28907 0.59519
 H -2.70978 -1.08607 -0.58029
13
bifur_IRC_Distances_noMW_output/new_data/bifur_traj3_Distances point 380
C 1.36332 -0.13247 -0.23749
 C -0.82926 -1.08016 0.26568
 C 0.38408 -0.86302 0.00709
 C 1.69134 1.22672 0.27382
 C -2.04120 -0.42839 -0.29659
 F 2.26649 -0.59807 -1.04791
 F -1.12182 -2.02710 1.14042
 H 1.32514 1.73268 0.25682
 H -2.15920 0.18864 -0.37670
 H 1.38462 1.68845 0.31849
 H -2.17457 0.10620 -0.31956
 H 2.62272 1.28322 0.60134
 H -2.71166 -1.09669 -0.58543
13
bifur_IRC_Distances_noMW_output/new_data/bifur_traj3_Distances point 381
C 1.36461 -0.12818 -0.23933
 C -0.83326 -1.07827 0.26734
 C 0.38024 -0.85447 0.00766
 C 1.69918 1.22804 0.27525
 C -2.04748 -0.43335 -0.29776
 F 2.26471 -0.59473 -1.05575
 F -1.12292 -2.02337 1.14657
 H 1.33660 1.73530 0.26010
 H -2.16909 0.18165 -0.37447
 H 1.39319 1.69309 0.31619
 H -2.18354 0.10314 -0.32258
 H 2.63112 1.27773 0.60699
 H -2.71338 -1.10658 -0.59021
13
bifur_IRC_Distances_noMW_output/new_data/bifur_traj3_Distances point 382
C 1.35282 -0.11618 0.30906
 C -0.82426 -1.08403 -0.27811
 C 0.37579 -0.84554 0.03342
 C 1.71899 1.22223 -0.22970
 C -2.06587 -0.43110 0.21332
 F 2.20955 -0.55985 1.18576
 F -1.06942 -2.05191 -1.14761
 H 1.36009 1.73074 -0.24748
 H -2.19400 0.18364 0.26357
 H 1.41614 1.68916 -0.29472
 H -2.20533 0.10772 0.21801
 H 2.66645 1.25630 -0.52207
 H -2.74097 -1.10118 0.49656
13
bifur_IRC_Distances_noMW_output/new_data/bifur_traj3_Distances point 383
C 1.35412 -0.11173 0.31058
 C -0.82843 -1.08190 -0.28048
 C 0.37173 -0.83644 0.03200
 C 1.72722 1.22368 -0.23050
 C -2.07243 -0.43642 0.21453
 F 2.20757 -0.55670 1.19283
 F -1.07051 -2.04756 -1.15504
 H 1.37212 1.73355 -0.24928
 H -2.20417 0.17612 0.26178
 H 1.42491 1.69425 -0.29182
 H -2.21478 0.10446 0.22079
 H 2.67549 1.25056 -0.52717
 H -2.74285 -1.11186 0.50178
13
bifur_IRC_Distances_noMW_output/new_data/bifur_traj3_Distances point 384
C 1.35554 -0.10682 0.31225
 C -0.83303 -1.07954 -0.28306
 C 0.36722 -0.82633 0.03052
 C 1.73625 1.22526 -0.23136
 C -2.07962 -0.44228 0.21584
 F 2.20540 -0.55323 1.20050
 F -1.07173 -2.04276 -1.16315
 H 1.38529 1.73663 -0.25104
 H -2.21534 0.16786 0.25995
 H 1.43454 1.69983 -0.28884
 H -2.22513 0.10088 0.22358
 H 2.68548 1.24418 -0.53273
 H -2.74488 -1.12368 0.50752
13
bifur_IRC_Distances_noMW_output/new_data/bifur_traj3_Distances point 385
C 1.35711 -0.10127 0.31412
 C -0.83820 -1.07684 -0.28592
 C 0.36211 -0.81488 0.02895
 C 1.74637 1.22700 -0.23229
 C -2.08766 -0.44886 0.21727
 F 2.20299 -0.54931 1.20898
 F -1.07314 -2.03736 -1.17219
 H 1.40001 1.74007 -0.25276
 H -2.22782 0.15863 0.25804
 H 1.44531 1.70608 -0.28571
 H -2.23671 0.09687 0.22644
 H 2.69675 1.23692 -0.53891
 H -2.74711 -1.13705 0.51398
13
bifur_IRC_Distances_noMW_output/new_data/bifur_traj3_Distances point 386
C 1.35711 -0.10127 0.31412
 C -0.83820 -1.07684 -0.28592
 C 0.36211 -0.81488 0.02895
 C 1.74637 1.22700 -0.23229
 C -2.08766 -0.44886 0.21727
 F 2.20299 -0.54931 1.20898
 F -1.07314 -2.03736 -1.17219
 H 1.40001 1.74007 -0.25276
 H -2.22782 0.15863 0.25804
 H 1.44531 1.70608 -0.28571
 H -2.23671 0.09687 0.22644
 H 2.69675 1.23692 -0.53891
 H -2.74711 -1.13705 0.51398
13
bifur_IRC_Distances_noMW_output/new_data/bifur_traj3_Distances point 387
C 1.36068 -0.08825 0.31847
 C -0.85028 -1.07042 -0.29250
 C 0.34997 -0.78777 0.02556
 C 1.76985 1.23096 -0.23437
 C -2.10622 -0.46421 0.22050
 F 2.19747 -0.54012 1.22824
 F -1.07653 -2.02474 -1.19295
 H 1.43400 1.74800 -0.25590
 H -2.25668 0.13722 0.25401
 H 1.47020 1.72059 -0.27915
 H -2.26350 0.08766 0.23213
 H 2.72317 1.21967 -0.55306
 H -2.75212 -1.16858 0.52904
13
bifur_IRC_Distances_noMW_output/new_data/bifur_traj3_Distances point 388
C 1.36257 -0.08115 0.32079
 C -0.85683 -1.06687 -0.29601
 C 0.34328 -0.77288 0.02385
 C 1.78248 1.23303 -0.23544
 C -2.11616 -0.47252 0.22219
 F 2.19454 -0.53512 1.23838
 F -1.07845 -2.01787 -1.20402
 H 1.45221 1.75221 -0.25720
 H -2.27214 0.12569 0.25202
 H 1.48353 1.72842 -0.27593
 H -2.27787 0.08275 0.23476
 H 2.73755 1.21015 -0.56057
 H -2.75470 -1.18583 0.53718
13
bifur_IRC_Distances_noMW_output/new_data/bifur_traj3_Distances point 389
C 1.36443 -0.07396 0.32312
 C -0.86345 -1.06322 -0.29952
 C 0.33646 -0.75770 0.02218
 C 1.79517 1.23508 -0.23648
 C -2.12612 -0.48091 0.22385
 F 2.19163 -0.53005 1.24843
 F -1.08044 -2.01092 -1.21506
 H 1.47045 1.75639 -0.25826
 H -2.28762 0.11409 0.25011
 H 1.49687 1.73631 -0.27287
 H -2.29230 0.07787 0.23715
 H 2.75213 1.20042 -0.56804
 H -2.75722 -1.20339 0.54540
13
bifur_IRC_Distances_noMW_output/new_data/bifur_traj3_Distances point 390
C 1.36625 -0.06676 0.32542
 C -0.87004 -1.05954 -0.30298
 C 0.32958 -0.74243 0.02056
 C 1.80776 1.23708 -0.23748
 C -2.13597 -0.48926 0.22547
 F 2.18877 -0.52499 1.25827
 F -1.08248 -2.00397 -1.22595
 H 1.48851 1.76049 -0.25911
 H -2.30291 0.10256 0.24828
 H 1.51007 1.74418 -0.26997
 H -2.30661 0.07307 0.23931
 H 2.76670 1.19060 -0.57539
 H -2.75963 -1.22103 0.55357
13
bifur_IRC_Distances_noMW_output/new_data/bifur_traj3_Distances point 391
C 1.36803 -0.05957 0.32768
 C -0.87661 -1.05582 -0.30640
 C 0.32267 -0.72710 0.01898
 C 1.82023 1.23902 -0.23844
 C -2.14568 -0.49756 0.22706
 F 2.18596 -0.51994 1.26788
 F -1.08457 -1.99703 -1.23667
 H 1.50634 1.76450 -0.25977
 H -2.31800 0.09112 0.24653
 H 1.52307 1.75200 -0.26722
 H -2.32075 0.06837 0.24126
 H 2.78125 1.18072 -0.58259
 H -2.76194 -1.23869 0.56170
13
bifur_IRC_Distances_noMW_output/new_data/bifur_traj3_Distances point 392
C 1.36977 -0.05238 0.32991
 C -0.88316 -1.05206 -0.30978
 C 0.31570 -0.71169 0.01742
 C 1.83260 1.24091 -0.23936
 C -2.15528 -0.50584 0.22861
 F 2.18320 -0.51489 1.27731
 F -1.08670 -1.99009 -1.24724
 H 1.52400 1.76841 -0.26028
 H -2.33291 0.07973 0.24483
 H 1.53592 1.75979 -0.26459
 H -2.33479 0.06376 0.24305
 H 2.79579 1.17076 -0.58967
 H -2.76414 -1.25643 0.56979
13
bifur_IRC_Distances_noMW_output/new_data/bifur_traj3_Distances point 393
C 1.37146 -0.04519 0.33210
 C -0.88970 -1.04826 -0.31313
 C 0.30869 -0.69619 0.01589
 C 1.84486 1.24275 -0.24024
 C -2.16477 -0.51408 0.23012
 F 2.18050 -0.50984 1.28655
 F -1.08889 -1.98314 -1.25767
 H 1.54148 1.77223 -0.26064
 H -2.34764 0.06841 0.24319
 H 1.54861 1.76756 -0.26206
 H -2.34870 0.05924 0.24467
 H 2.81033 1.16074 -0.59662
 H -2.76624 -1.27422 0.57784
13
bifur_IRC_Distances_noMW_output/new_data/bifur_traj3_Distances point 394
C 1.37310 -0.03807 0.33423
 C -0.89614 -1.04446 -0.31642
 C 0.30171 -0.68081 0.01438
 C 1.85690 1.24452 -0.24108
 C -2.17405 -0.52220 0.23160
 F 2.17786 -0.50486 1.29551
 F -1.09110 -1.97626 -1.26785
 H 1.55859 1.77590 -0.26088
 H -2.36202 0.05726 0.24159
 H 1.56101 1.77522 -0.25965
 H -2.36233 0.05487 0.24615
 H 2.82470 1.15077 -0.60337
 H -2.76823 -1.29187 0.58577
13
bifur_IRC_Distances_noMW_output/new_data/bifur_traj3_Distances point 395
C 1.37464 -0.03120 0.33626
 C -0.90235 -1.04076 -0.31956
 C 0.29492 -0.66588 0.01293
 C 1.86844 1.24619 -0.24185
 C -2.18291 -0.53002 0.23300
 F 2.17536 -0.50004 1.30401
 F -1.09328 -1.96961 -1.27756
 H 1.57498 1.77936 -0.26100
 H -2.37575 0.04653 0.24009
 H 1.57284 1.78261 -0.25740
 H -2.37541 0.05073 0.24746
 H 2.83858 1.14108 -0.60978
 H -2.77005 -1.30897 0.59340
13
bifur_IRC_Distances_noMW_output/new_data/bifur_traj3_Distances point 396
C 1.37606 -0.02472 0.33814
 C -0.90820 -1.03724 -0.32250
 C 0.28848 -0.65174 0.01157
 C 1.87924 1.24772 -0.24256
 C -2.19118 -0.53737 0.23429
 F 2.17304 -0.49550 1.31190
 F -1.09538 -1.96333 -1.28661
 H 1.59029 1.78254 -0.26104
 H -2.38856 0.03644 0.23869
 H 1.58387 1.78955 -0.25534
 H -2.38765 0.04689 0.24861
 H 2.85166 1.13190 -0.61572
 H -2.77168 -1.32514 0.60058
13
bifur_IRC_Distances_noMW_output/new_data/bifur_traj3_Distances point 397
C 1.37606 -0.02472 0.33814
 C -0.90820 -1.03724 -0.32250
 C 0.28848 -0.65174 0.01157
 C 1.87924 1.24772 -0.24256
 C -2.19118 -0.53737 0.23429
 F 2.17304 -0.49550 1.31190
 F -1.09538 -1.96333 -1.28661
 H 1.59029 1.78254 -0.26104
 H -2.38856 0.03644 0.23869
 H 1.58387 1.78955 -0.25534
 H -2.38765 0.04689 0.24861
 H 2.85166 1.13190 -0.61572
 H -2.77168 -1.32514 0.60058
13
bifur_IRC_Distances_noMW_output/new_data/bifur_traj3_Distances point 398
C 1.37852 -0.01316 0.34142
 C -0.91859 -1.03089 -0.32769
 C 0.27692 -0.62642 0.00912
 C 1.89832 1.25037 -0.24376
 C -2.20572 -0.55041 0.23657
 F 2.16899 -0.48741 1.32564
 F -1.09922 -1.95212 -1.30251
 H 1.61729 1.78799 -0.26093
 H -2.41104 0.01853 0.23624
 H 1.60323 1.80190 -0.25179
 H -2.40926 0.04024 0.25046
 H 2.87496 1.11544 -0.62608
 H -2.77441 -1.35405 0.61330
13
bifur_IRC_Distances_noMW_output/new_data/bifur_traj3_Distances point 399
C 1.37957 -0.00811 0.34283
 C -0.92313 -1.02808 -0.32995
 C 0.27182 -0.61530 0.00804
 C 1.90660 1.25149 -0.24426
 C -2.21200 -0.55609 0.23754
 F 2.16725 -0.48387 1.33154
 F -1.10093 -1.94721 -1.30938
 H 1.62899 1.79029 -0.26082
 H -2.42073 0.01072 0.23519
 H 1.61158 1.80729 -0.25029
 H -2.41863 0.03739 0.25121
 H 2.88514 1.10821 -0.63051
 H -2.77553 -1.36673 0.61885
13
bifur_IRC_Distances_noMW_output/new_data/bifur_traj3_Distances point 400
C 1.38050 -0.00354 0.34409
 C -0.92722 -1.02553 -0.33198
 C 0.26720 -0.60522 0.00706
 C 1.91404 1.25249 -0.24470
 C -2.21764 -0.56122 0.23842
 F 2.16569 -0.48067 1.33681
 F -1.10251 -1.94277 -1.31553
 H 1.63950 1.79232 -0.26069
 H -2.42943 0.00367 0.23425
 H 1.61908 1.81216 -0.24895
 H -2.42706 0.03486 0.25184
 H 2.89435 1.10166 -0.63448
 H -2.77650 -1.37821 0.62386
13
bifur_IRC_Distances_noMW_output/new_data/bifur_traj3_Distances point 401
C 1.38132 0.00057 0.34521
 C -0.93090 -1.02323 -0.33380
 C 0.26302 -0.59614 0.00617
 C 1.92071 1.25338 -0.24509
 C -2.22268 -0.56582 0.23920
 F 2.16431 -0.47779 1.34150
 F -1.10394 -1.93876 -1.32104
 H 1.64892 1.79411 -0.26055
 H -2.43719 -0.00266 0.23341
 H 1.62577 1.81653 -0.24777
 H -2.43461 0.03261 0.25239
 H 2.90262 1.09575 -0.63800
 H -2.77734 -1.38855 0.62835
13
bifur_IRC_Distances_noMW_output/new_data/bifur_traj3_Distances point 402
C 1.38206 0.00431 0.34622
 C -0.93425 -1.02112 -0.33544
 C 0.25921 -0.58787 0.00536
 C 1.92675 1.25417 -0.24543
 C -2.22723 -0.57000 0.23991
 F 2.16306 -0.47517 1.34573
 F -1.10525 -1.93513 -1.32601
 H 1.65743 1.79571 -0.26040
 H -2.44421 -0.00841 0.23265
 H 1.63181 1.82049 -0.24671
 H -2.44145 0.03058 0.25287
 H 2.91014 1.09038 -0.64117
 H -2.77808 -1.39795 0.63243
13
bifur_IRC_Distances_noMW_output/new_data/bifur_traj3_Distances point 403
C 1.38274 0.00780 0.34715
 C -0.93736 -1.01915 -0.33698
 C 0.25565 -0.58013 0.00459
 C 1.93237 1.25490 -0.24574
 C -2.23146 -0.57389 0.24057
 F 2.16190 -0.47272 1.34965
 F -1.10649 -1.93173 -1.33063
 H 1.66536 1.79718 -0.26025
 H -2.45072 -0.01378 0.23194
 H 1.63742 1.82420 -0.24573
 H -2.44782 0.02871 0.25330
 H 2.91716 1.08536 -0.64410
 H -2.77875 -1.40674 0.63624
13
bifur_IRC_Distances_noMW_output/new_data/bifur_traj3_Distances point 404
C 1.38339 0.01119 0.34805
 C -0.94039 -1.01723 -0.33846
 C 0.25218 -0.57262 0.00385
 C 1.93780 1.25560 -0.24604
 C -2.23554 -0.57766 0.24120
 F 2.16078 -0.47034 1.35341
 F -1.10770 -1.92843 -1.33509
 H 1.67301 1.79857 -0.26010
 H -2.45699 -0.01898 0.23126
 H 1.64283 1.82778 -0.24479
 H -2.45397 0.02692 0.25370
 H 2.92397 1.08048 -0.64692
 H -2.77938 -1.41527 0.63993
13
bifur_IRC_Distances_noMW_output/new_data/bifur_traj3_Distances point 405
C 1.38404 0.01459 0.34894
 C -0.94342 -1.01529 -0.33995
 C 0.24869 -0.56506 0.00310
 C 1.94324 1.25629 -0.24634
 C -2.23962 -0.58145 0.24183
 F 2.15967 -0.46796 1.35718
 F -1.10893 -1.92511 -1.33955
 H 1.68068 1.79995 -0.25993
 H -2.46327 -0.02421 0.23057
 H 1.64824 1.83138 -0.24385
 H -2.46013 0.02513 0.25409
 H 2.93080 1.07558 -0.64973
 H -2.77999 -1.42384 0.64363
13
bifur_IRC_Distances_noMW_output/new_data/bifur_traj3_Distances point 406
C 1.38471 0.01811 0.34986
 C -0.94656 -1.01328 -0.34148
 C 0.24506 -0.55723 0.00231
 C 1.94886 1.25700 -0.24664
 C -2.24383 -0.58536 0.24249
 F 2.15852 -0.46548 1.36104
 F -1.11022 -1.92168 -1.34414
 H 1.68859 1.80135 -0.25974
 H -2.46972 -0.02962 0.22987
 H 1.65381 1.83511 -0.24290
 H -2.46649 0.02329 0.25448
 H 2.93788 1.07050 -0.65261
 H -2.78061 -1.43272 0.64746
13
bifur_IRC_Distances_noMW_output/new_data/bifur_traj3_Distances point 407
C 1.38540 0.02184 0.35082
 C -0.94988 -1.01115 -0.34311
 C 0.24121 -0.54892 0.00147
 C 1.95479 1.25775 -0.24695
 C -2.24826 -0.58950 0.24317
 F 2.15732 -0.46286 1.36511
 F -1.11159 -1.91804 -1.34898
 H 1.69694 1.80281 -0.25953
 H -2.47653 -0.03534 0.22913
 H 1.65968 1.83905 -0.24189
 H -2.47321 0.02137 0.25487
 H 2.94537 1.06511 -0.65563
 H -2.78124 -1.44214 0.65151
13
bifur_IRC_Distances_noMW_output/new_data/bifur_traj3_Distances point 408
C 1.38540 0.02184 0.35082
 C -0.94988 -1.01115 -0.34311
 C 0.24121 -0.54892 0.00147
 C 1.95479 1.25775 -0.24695
 C -2.24826 -0.58950 0.24317
 F 2.15732 -0.46286 1.36511
 F -1.11159 -1.91804 -1.34898
 H 1.69694 1.80281 -0.25953
 H -2.47653 -0.03534 0.22913
 H 1.65968 1.83905 -0.24189
 H -2.47321 0.02137 0.25487
 H 2.94537 1.06511 -0.65563
 H -2.78124 -1.44214 0.65151
13
bifur_IRC_Distances_noMW_output/new_data/bifur_traj3_Distances point 409
C 1.38690 0.03006 0.35291
 C -0.95720 -1.00641 -0.34667
 C 0.23269 -0.53059 -0.00040
 C 1.96779 1.25936 -0.24761
 C -2.25794 -0.59859 0.24468
 F 2.15469 -0.45707 1.37395
 F -1.11465 -1.91001 -1.35957
 H 1.71523 1.80591 -0.25902
 H -2.49136 -0.04795 0.22751
 H 1.67249 1.84772 -0.23973
 H -2.48792 0.01720 0.25570
 H 2.96186 1.05325 -0.66218
 H -2.78256 -1.46288 0.66044
13
bifur_IRC_Distances_noMW_output/new_data/bifur_traj3_Distances point 410
C 1.38767 0.03440 0.35400
 C -0.96106 -1.00390 -0.34854
 C 0.22816 -0.52087 -0.00140
 C 1.97462 1.26019 -0.24795
 C -2.26301 -0.60339 0.24547
 F 2.15332 -0.45400 1.37857
 F -1.11629 -1.90576 -1.36512
 H 1.72484 1.80749 -0.25873
 H -2.49913 -0.05461 0.22666
 H 1.67919 1.85230 -0.23860
 H -2.49566 0.01503 0.25610
 H 2.97058 1.04698 -0.66559
 H -2.78322 -1.47385 0.66515
13
bifur_IRC_Distances_noMW_output/new_data/bifur_traj3_Distances point 411
C 1.38843 0.03871 0.35506
 C -0.96489 -1.00140 -0.35040
 C 0.22366 -0.51124 -0.00241
 C 1.98137 1.26100 -0.24827
 C -2.26801 -0.60813 0.24625
 F 2.15197 -0.45096 1.38310
 F -1.11794 -1.90155 -1.37059
 H 1.73433 1.80902 -0.25843
 H -2.50677 -0.06122 0.22582
 H 1.68580 1.85683 -0.23750
 H -2.50331 0.01291 0.25649
 H 2.97921 1.04077 -0.66893
 H -2.78385 -1.48473 0.66981
13
bifur_IRC_Distances_noMW_output/new_data/bifur_traj3_Distances point 412
C 1.38915 0.04286 0.35608
 C -0.96857 -0.99898 -0.35218
 C 0.21931 -0.50195 -0.00339
 C 1.98786 1.26178 -0.24858
 C -2.27281 -0.61270 0.24700
 F 2.15068 -0.44802 1.38744
 F -1.11954 -1.89749 -1.37584
 H 1.74345 1.81045 -0.25813
 H -2.51409 -0.06759 0.22501
 H 1.69213 1.86119 -0.23645
 H -2.51065 0.01088 0.25684
 H 2.98753 1.03478 -0.67211
 H -2.78443 -1.49521 0.67431
13
bifur_IRC_Distances_noMW_output/new_data/bifur_traj3_Distances point 413
C 1.38982 0.04682 0.35704
 C -0.97208 -0.99667 -0.35388
 C 0.21515 -0.49309 -0.00433
 C 1.99401 1.26250 -0.24887
 C -2.27735 -0.61704 0.24771
 F 2.14945 -0.44522 1.39154
 F -1.12108 -1.89363 -1.38082
 H 1.75211 1.81178 -0.25783
 H -2.52102 -0.07365 0.22425
 H 1.69812 1.86534 -0.23547
 H -2.51762 0.00897 0.25716
 H 2.99544 1.02908 -0.67511
 H -2.78496 -1.50519 0.67860
13
bifur_IRC_Distances_noMW_output/new_data/bifur_traj3_Distances point 414
C 1.39045 0.05058 0.35794
 C -0.97542 -0.99446 -0.35549
 C 0.21118 -0.48464 -0.00524
 C 1.99986 1.26319 -0.24913
 C -2.28166 -0.62118 0.24838
 F 2.14830 -0.44255 1.39542
 F -1.12256 -1.88994 -1.38554
 H 1.76033 1.81302 -0.25753
 H -2.52758 -0.07944 0.22353
 H 1.70380 1.86929 -0.23454
 H -2.52424 0.00716 0.25746
 H 3.00299 1.02366 -0.67794
 H -2.78544 -1.51470 0.68268
13
bifur_IRC_Distances_noMW_output/new_data/bifur_traj3_Distances point 415
C 1.39106 0.05422 0.35881
 C -0.97865 -0.99233 -0.35704
 C 0.20734 -0.47649 -0.00612
 C 2.00549 1.26384 -0.24938
 C -2.28579 -0.62516 0.24903
 F 2.14718 -0.43996 1.39914
 F -1.12400 -1.88639 -1.39007
 H 1.76824 1.81418 -0.25724
 H -2.53388 -0.08502 0.22283
 H 1.70926 1.87310 -0.23365
 H -2.53061 0.00544 0.25773
 H 3.01026 1.01843 -0.68064
 H -2.78590 -1.52387 0.68662
13
bifur_IRC_Distances_noMW_output/new_data/bifur_traj3_Distances point 416
C 1.39164 0.05780 0.35965
 C -0.98182 -0.99022 -0.35857
 C 0.20355 -0.46846 -0.00700
 C 2.01101 1.26448 -0.24963
 C -2.28985 -0.62907 0.24967
 F 2.14610 -0.43741 1.40278
 F -1.12542 -1.88289 -1.39452
 H 1.77601 1.81530 -0.25695
 H -2.54004 -0.09052 0.22215
 H 1.71460 1.87684 -0.23279
 H -2.53687 0.00375 0.25799
 H 3.01742 1.01329 -0.68327
 H -2.78633 -1.53289 0.69050
13
bifur_IRC_Distances_noMW_output/new_data/bifur_traj3_Distances point 417
C 1.39223 0.06140 0.36049
 C -0.98501 -0.98810 -0.36011
 C 0.19973 -0.46037 -0.00790
 C 2.01655 1.26512 -0.24987
 C -2.29391 -0.63301 0.25031
 F 2.14501 -0.43484 1.40642
 F -1.12687 -1.87937 -1.39898
 H 1.78381 1.81640 -0.25664
 H -2.54621 -0.09606 0.22146
 H 1.71995 1.88061 -0.23193
 H -2.54315 0.00207 0.25824
 H 3.02461 1.00813 -0.68589
 H -2.78675 -1.54196 0.69440
13
bifur_IRC_Distances_noMW_output/new_data/bifur_traj3_Distances point 418
C 1.39282 0.06507 0.36134
 C -0.98826 -0.98593 -0.36167
 C 0.19582 -0.45213 -0.00881
 C 2.02219 1.26576 -0.25011
 C -2.29803 -0.63701 0.25096
 F 2.14390 -0.43222 1.41010
 F -1.12835 -1.87578 -1.40351
 H 1.79174 1.81748 -0.25632
 H -2.55247 -0.10171 0.22077
 H 1.72538 1.88444 -0.23106
 H -2.54953 0.00037 0.25848
 H 3.03195 1.00287 -0.68854
 H -2.78716 -1.55121 0.69838
13
bifur_IRC_Distances_noMW_output/new_data/bifur_traj3_Distances point 419
C 1.39282 0.06507 0.36134
 C -0.98826 -0.98593 -0.36167
 C 0.19582 -0.45213 -0.00881
 C 2.02219 1.26576 -0.25011
 C -2.29803 -0.63701 0.25096
 F 2.14390 -0.43222 1.41010
 F -1.12835 -1.87578 -1.40351
 H 1.79174 1.81748 -0.25632
 H -2.55247 -0.10171 0.22077
 H 1.72538 1.88444 -0.23106
 H -2.54953 0.00037 0.25848
 H 3.03195 1.00287 -0.68854
 H -2.78716 -1.55121 0.69838
13
bifur_IRC_Distances_noMW_output/new_data/bifur_traj3_Distances point 420
C 1.39401 0.07267 0.36307
 C -0.99499 -0.98144 -0.36490
 C 0.18772 -0.43507 -0.01075
 C 2.03381 1.26706 -0.25059
 C -2.30651 -0.64528 0.25231
 F 2.14163 -0.42677 1.41766
 F -1.13146 -1.86836 -1.41283
 H 1.80808 1.81964 -0.25564
 H -2.56530 -0.11342 0.21934
 H 1.73654 1.89236 -0.22930
 H -2.56269 -0.00310 0.25894
 H 3.04711 0.99203 -0.69394
 H -2.78796 -1.57031 0.70662
13
bifur_IRC_Distances_noMW_output/new_data/bifur_traj3_Distances point 421
C 1.39461 0.07657 0.36395
 C -0.99844 -0.97913 -0.36656
 C 0.18354 -0.42631 -0.01176
 C 2.03976 1.26773 -0.25083
 C -2.31084 -0.64952 0.25299
 F 2.14047 -0.42396 1.42151
 F -1.13307 -1.86455 -1.41759
 H 1.81645 1.82070 -0.25528
 H -2.57183 -0.11944 0.21861
 H 1.74223 1.89642 -0.22841
 H -2.56942 -0.00487 0.25917
 H 3.05490 0.98648 -0.69667
 H -2.78836 -1.58011 0.71086
13
bifur_IRC_Distances_noMW_output/new_data/bifur_traj3_Distances point 422
C 1.39521 0.08051 0.36483
 C -1.00193 -0.97679 -0.36823
 C 0.17930 -0.41746 -0.01279
 C 2.04576 1.26839 -0.25106
 C -2.31519 -0.65381 0.25369
 F 2.13931 -0.42111 1.42537
 F -1.13471 -1.86071 -1.42238
 H 1.82489 1.82174 -0.25491
 H -2.57841 -0.12554 0.21788
 H 1.74796 1.90052 -0.22752
 H -2.57621 -0.00664 0.25938
 H 3.06276 0.98089 -0.69940
 H -2.78874 -1.59000 0.71515
13
bifur_IRC_Distances_noMW_output/new_data/bifur_traj3_Distances point 423
C 1.39580 0.08445 0.36570
 C -1.00542 -0.97445 -0.36990
 C 0.17506 -0.40861 -0.01383
 C 2.05174 1.26905 -0.25129
 C -2.31953 -0.65808 0.25438
 F 2.13815 -0.41826 1.42921
 F -1.13637 -1.85687 -1.42716
 H 1.83331 1.82275 -0.25453
 H -2.58493 -0.13164 0.21715
 H 1.75365 1.90461 -0.22664
 H -2.58297 -0.00839 0.25958
 H 3.07062 0.97532 -0.70210
 H -2.78911 -1.59987 0.71944
13
bifur_IRC_Distances_noMW_output/new_data/bifur_traj3_Distances point 424
C 1.39638 0.08832 0.36655
 C -1.00885 -0.97215 -0.37154
 C 0.17089 -0.39992 -0.01487
 C 2.05760 1.26969 -0.25152
 C -2.32377 -0.66227 0.25506
 F 2.13701 -0.41545 1.43296
 F -1.13800 -1.85310 -1.43184
 H 1.84157 1.82370 -0.25415
 H -2.59132 -0.13764 0.21643
 H 1.75923 1.90863 -0.22578
 H -2.58960 -0.01010 0.25977
 H 3.07834 0.96985 -0.70473
 H -2.78946 -1.60956 0.72366
13
bifur_IRC_Distances_noMW_output/new_data/bifur_traj3_Distances point 425
C 1.39693 0.09212 0.36737
 C -1.01221 -0.96989 -0.37315
 C 0.16679 -0.39141 -0.01589
 C 2.06333 1.27031 -0.25173
 C -2.32791 -0.66638 0.25573
 F 2.13590 -0.41269 1.43662
 F -1.13962 -1.84942 -1.43640
 H 1.84964 1.82461 -0.25377
 H -2.59753 -0.14353 0.21573
 H 1.76467 1.91256 -0.22496
 H -2.59609 -0.01177 0.25994
 H 3.08589 0.96452 -0.70727
 H -2.78979 -1.61904 0.72780
13
bifur_IRC_Distances_noMW_output/new_data/bifur_traj3_Distances point 426
C 1.39748 0.09590 0.36818
 C -1.01556 -0.96764 -0.37475
 C 0.16269 -0.38293 -0.01693
 C 2.06904 1.27093 -0.25194
 C -2.33203 -0.67046 0.25639
 F 2.13480 -0.40993 1.44024
 F -1.14124 -1.84574 -1.44095
 H 1.85768 1.82548 -0.25339
 H -2.60371 -0.14941 0.21504
 H 1.77007 1.91648 -0.22414
 H -2.60254 -0.01342 0.26010
 H 3.09343 0.95922 -0.70979
 H -2.79011 -1.62847 0.73194
13
bifur_IRC_Distances_noMW_output/new_data/bifur_traj3_Distances point 427
C 1.39804 0.09979 0.36901
 C -1.01900 -0.96533 -0.37640
 C 0.15848 -0.37422 -0.01801
 C 2.07489 1.27156 -0.25215
 C -2.33624 -0.67466 0.25707
 F 2.13367 -0.40708 1.44395
 F -1.14292 -1.84198 -1.44560
 H 1.86593 1.82634 -0.25299
 H -2.61001 -0.15547 0.21433
 H 1.77560 1.92050 -0.22332
 H -2.60916 -0.01511 0.26025
 H 3.10116 0.95379 -0.71234
 H -2.79043 -1.63815 0.73619
13
bifur_IRC_Distances_noMW_output/new_data/bifur_traj3_Distances point 428
C 1.39861 0.10389 0.36987
 C -1.02263 -0.96289 -0.37813
 C 0.15401 -0.36503 -0.01916
 C 2.08106 1.27222 -0.25236
 C -2.34068 -0.67908 0.25779
 F 2.13248 -0.40406 1.44785
 F -1.14470 -1.83801 -1.45050
 H 1.87463 1.82722 -0.25257
 H -2.61664 -0.16187 0.21358
 H 1.78143 1.92474 -0.22246
 H -2.61614 -0.01688 0.26040
 H 3.10933 0.94809 -0.71501
 H -2.79076 -1.64835 0.74069
13
bifur_IRC_Distances_noMW_output/new_data/bifur_traj3_Distances point 429
C 1.39923 0.10832 0.37080
 C -1.02656 -0.96025 -0.38001
 C 0.14918 -0.35511 -0.02041
 C 2.08770 1.27293 -0.25259
 C -2.34544 -0.68385 0.25857
 F 2.13119 -0.40079 1.45203
 F -1.14663 -1.83373 -1.45577
 H 1.88401 1.82813 -0.25210
 H -2.62376 -0.16880 0.21277
 H 1.78768 1.92931 -0.22154
 H -2.62365 -0.01878 0.26055
 H 3.11814 0.94195 -0.71786
 H -2.79111 -1.65934 0.74556
13
bifur_IRC_Distances_noMW_output/new_data/bifur_traj3_Distances point 430
C 1.39923 0.10832 0.37080
 C -1.02656 -0.96025 -0.38001
 C 0.14919 -0.35511 -0.02041
 C 2.08770 1.27293 -0.25259
 C -2.34544 -0.68385 0.25857
 F 2.13119 -0.40079 1.45203
 F -1.14663 -1.83373 -1.45577
 H 1.88401 1.82813 -0.25210
 H -2.62376 -0.16880 0.21277
 H 1.78768 1.92931 -0.22154
 H -2.62365 -0.01878 0.26055
 H 3.11814 0.94195 -0.71786
 H -2.79111 -1.65934 0.74556
13
bifur_IRC_Distances_noMW_output/new_data/bifur_traj3_Distances point 431
C 1.40063 0.11858 0.37290
 C -1.03564 -0.95417 -0.38435
 C 0.13797 -0.33222 -0.02339
 C 2.10303 1.27456 -0.25310
 C -2.35642 -0.69487 0.26036
 F 2.12824 -0.39317 1.46163
 F -1.15117 -1.82388 -1.46792
 H 1.90568 1.83008 -0.25099
 H -2.64007 -0.18490 0.21093
 H 1.80208 1.93988 -0.21947
 H -2.64098 -0.02313 0.26085
 H 3.13852 0.92788 -0.72432
 H -2.79188 -1.68465 0.75687
13
bifur_IRC_Distances_noMW_output/new_data/bifur_traj3_Distances point 432
C 1.40143 0.12455 0.37410
 C -1.04093 -0.95064 -0.38688
 C 0.13143 -0.31893 -0.02516
 C 2.11193 1.27550 -0.25338
 C -2.36277 -0.70127 0.26141
 F 2.12652 -0.38870 1.46717
 F -1.15384 -1.81818 -1.47496
 H 1.91826 1.83112 -0.25033
 H -2.64948 -0.19431 0.20986
 H 1.81041 1.94601 -0.21830
 H -2.65103 -0.02564 0.26098
 H 3.15037 0.91978 -0.72800
 H -2.79231 -1.69931 0.76348
13
bifur_IRC_Distances_noMW_output/new_data/bifur_traj3_Distances point 433
C 1.40227 0.13098 0.37538
 C -1.04663 -0.94684 -0.38961
 C 0.12435 -0.30464 -0.02711
 C 2.12150 1.27652 -0.25367
 C -2.36959 -0.70815 0.26254
 F 2.12468 -0.38385 1.47311
 F -1.15674 -1.81206 -1.48251
 H 1.93182 1.83216 -0.24961
 H -2.65954 -0.20448 0.20872
 H 1.81934 1.95261 -0.21706
 H -2.66184 -0.02832 0.26110
 H 3.16314 0.91112 -0.73191
 H -2.79277 -1.71504 0.77064
13
bifur_IRC_Distances_noMW_output/new_data/bifur_traj3_Distances point 434
C 1.40313 0.13764 0.37669
 C -1.05255 -0.94292 -0.39244
 C 0.11700 -0.28987 -0.02917
 C 2.13141 1.27756 -0.25397
 C -2.37663 -0.71527 0.26371
 F 2.12276 -0.37879 1.47922
 F -1.15977 -1.80577 -1.49032
 H 1.94586 1.83315 -0.24884
 H -2.66989 -0.21507 0.20754
 H 1.82857 1.95944 -0.21582
 H -2.67301 -0.03109 0.26119
 H 3.17636 0.90224 -0.73588
 H -2.79324 -1.73126 0.77808
13
bifur_IRC_Distances_noMW_output/new_data/bifur_traj3_Distances point 435
C 1.40398 0.14437 0.37799
 C -1.05852 -0.93898 -0.39530
 C 0.10957 -0.27502 -0.03128
 C 2.14139 1.27862 -0.25426
 C -2.38371 -0.72244 0.26490
 F 2.12083 -0.37364 1.48536
 F -1.16286 -1.79946 -1.49817
 H 1.96002 1.83407 -0.24806
 H -2.68027 -0.22580 0.20635
 H 1.83784 1.96632 -0.21459
 H -2.68427 -0.03387 0.26125
 H 3.18970 0.89337 -0.73982
 H -2.79371 -1.74753 0.78564
13
bifur_IRC_Distances_noMW_output/new_data/bifur_traj3_Distances point 436
C 1.40483 0.15112 0.37928
 C -1.06453 -0.93505 -0.39819
 C 0.10208 -0.26014 -0.03346
 C 2.15141 1.27969 -0.25454
 C -2.39080 -0.72964 0.26609
 F 2.11889 -0.36843 1.49149
 F -1.16599 -1.79317 -1.50604
 H 1.97427 1.83491 -0.24726
 H -2.69062 -0.23664 0.20517
 H 1.84713 1.97323 -0.21339
 H -2.69556 -0.03666 0.26128
 H 3.20310 0.88455 -0.74371
 H -2.79420 -1.76379 0.79327
13
bifur_IRC_Distances_noMW_output/new_data/bifur_traj3_Distances point 437
C 1.40568 0.15803 0.38058
 C -1.07067 -0.93105 -0.40114
 C 0.09442 -0.24500 -0.03572
 C 2.16163 1.28078 -0.25481
 C -2.39803 -0.73698 0.26731
 F 2.11690 -0.36306 1.49773
 F -1.16920 -1.78680 -1.51407
 H 1.98883 1.83568 -0.24643
 H -2.70113 -0.24775 0.20397
 H 1.85660 1.98027 -0.21220
 H -2.70708 -0.03949 0.26127
 H 3.21678 0.87567 -0.74761
 H -2.79470 -1.78029 0.80111
13
bifur_IRC_Distances_noMW_output/new_data/bifur_traj3_Distances point 438
C 1.40655 0.16526 0.38192
 C -1.07712 -0.92690 -0.40424
 C 0.08637 -0.22921 -0.03815
 C 2.17235 1.28193 -0.25509
 C -2.40559 -0.74465 0.26859
 F 2.11481 -0.35737 1.50425
 F -1.17260 -1.78020 -1.52246
 H 2.00410 1.83640 -0.24554
 H -2.71208 -0.25946 0.20272
 H 1.86650 1.98765 -0.21099
 H -2.71914 -0.04245 0.26123
 H 3.23112 0.86647 -0.75163
 H -2.79526 -1.79747 0.80938
13
bifur_IRC_Distances_noMW_output/new_data/bifur_traj3_Distances point 439
C 1.40748 0.17298 0.38333
 C -1.08401 -0.92251 -0.40756
 C 0.07776 -0.21243 -0.04079
 C 2.18378 1.28318 -0.25538
 C -2.41365 -0.75283 0.26997
 F 2.11256 -0.35125 1.51119
 F -1.17625 -1.77324 -1.53140
 H 2.02044 1.83708 -0.24458
 H -2.72370 -0.27203 0.20139
 H 1.87705 1.99552 -0.20974
 H -2.73201 -0.04561 0.26113
 H 3.24642 0.85681 -0.75583
 H -2.79587 -1.81566 0.81827
13
bifur_IRC_Distances_noMW_output/new_data/bifur_traj3_Distances point 440
C 1.40845 0.18115 0.38481
 C -1.09131 -0.91791 -0.41109
 C 0.06863 -0.19478 -0.04366
 C 2.19589 1.28451 -0.25567
 C -2.42218 -0.76147 0.27143
 F 2.11018 -0.34470 1.51851
 F -1.18014 -1.76598 -1.54085
 H 2.03777 1.83769 -0.24354
 H -2.73593 -0.28541 0.19999
 H 1.88821 2.00384 -0.20848
 H -2.74562 -0.04895 0.26098
 H 3.26262 0.84676 -0.76019
 H -2.79657 -1.83473 0.82776
13
bifur_IRC_Distances_noMW_output/new_data/bifur_traj3_Distances point 441
C 1.40845 0.18115 0.38481
 C -1.09131 -0.91791 -0.41109
 C 0.06863 -0.19478 -0.04366
 C 2.19589 1.28451 -0.25567
 C -2.42218 -0.76147 0.27143
 F 2.11018 -0.34470 1.51851
 F -1.18014 -1.76598 -1.54085
 H 2.03777 1.83769 -0.24354
 H -2.73593 -0.28541 0.19999
 H 1.88821 2.00384 -0.20847
 H -2.74562 -0.04895 0.26098
 H 3.26262 0.84676 -0.76019
 H -2.79657 -1.83474 0.82776
13
bifur_IRC_Distances_noMW_output/new_data/bifur_traj3_Distances point 442
C 1.41041 0.19789 0.38778
 C -1.10632 -0.90869 -0.41837
 C 0.04987 -0.15897 -0.04976
 C 2.22077 1.28733 -0.25625
 C -2.43967 -0.77913 0.27446
 F 2.10523 -0.33104 1.53348
 F -1.18818 -1.75151 -1.56019
 H 2.07348 1.83865 -0.24137
 H -2.76081 -0.31310 0.19715
 H 1.91110 2.02089 -0.20604
 H -2.77354 -0.05582 0.26050
 H 3.29584 0.82675 -0.76886
 H -2.79819 -1.87325 0.84749
13
bifur_IRC_Distances_noMW_output/new_data/bifur_traj3_Distances point 443
C 1.41136 0.20609 0.38921
 C -1.11370 -0.90428 -0.42197
 C 0.04066 -0.14163 -0.05287
 C 2.23299 1.28875 -0.25652
 C -2.44826 -0.78776 0.27595
 F 2.10278 -0.32422 1.54081
 F -1.19214 -1.74463 -1.56966
 H 2.09109 1.83899 -0.24027
 H -2.77292 -0.32679 0.19576
 H 1.92234 2.02924 -0.20494
 H -2.78724 -0.05920 0.26017
 H 3.31213 0.81725 -0.77298
 H -2.79909 -1.89180 0.85730
13
bifur_IRC_Distances_noMW_output/new_data/bifur_traj3_Distances point 444
C 1.41227 0.21396 0.39057
 C -1.12081 -0.90012 -0.42544
 C 0.03181 -0.12509 -0.05592
 C 2.24478 1.29016 -0.25677
 C -2.45654 -0.79604 0.27739
 F 2.10040 -0.31759 1.54787
 F -1.19596 -1.73818 -1.57877
 H 2.10808 1.83924 -0.23920
 H -2.78453 -0.34004 0.19444
 H 1.93316 2.03728 -0.20393
 H -2.80042 -0.06245 0.25980
 H 3.32781 0.80832 -0.77686
 H -2.80004 -1.90943 0.86683
13
bifur_IRC_Distances_noMW_output/new_data/bifur_traj3_Distances point 445
C 1.41310 0.22121 0.39180
 C -1.12735 -0.89637 -0.42866
 C 0.02366 -0.11001 -0.05879
 C 2.25564 1.29149 -0.25699
 C -2.46417 -0.80364 0.27873
 F 2.09818 -0.31142 1.55437
 F -1.19948 -1.73240 -1.58714
 H 2.12379 1.83941 -0.23821
 H -2.79518 -0.35230 0.19322
 H 1.94315 2.04468 -0.20306
 H -2.81258 -0.06546 0.25941
 H 3.34223 0.80028 -0.78037
 H -2.80099 -1.92546 0.87568
13
bifur_IRC_Distances_noMW_output/new_data/bifur_traj3_Distances point 446
C 1.41384 0.22755 0.39288
 C -1.13310 -0.89314 -0.43149
 C 0.01652 -0.09689 -0.06136
 C 2.26519 1.29268 -0.25718
 C -2.47089 -0.81029 0.27991
 F 2.09623 -0.30596 1.56008
 F -1.20257 -1.72745 -1.59449
 H 2.13762 1.83953 -0.23732
 H -2.80451 -0.36309 0.19216
 H 1.95192 2.05117 -0.20233
 H -2.82325 -0.06811 0.25903
 H 3.35489 0.79338 -0.78340
 H -2.80189 -1.93936 0.88351
13
bifur_IRC_Distances_noMW_output/new_data/bifur_traj3_Distances point 447
C 1.41448 0.23311 0.39382
 C -1.13814 -0.89037 -0.43398
 C 0.01026 -0.08549 -0.06364
 C 2.27358 1.29374 -0.25735
 C -2.47679 -0.81610 0.28094
 F 2.09450 -0.30114 1.56509
 F -1.20527 -1.72322 -1.60093
 H 2.14978 1.83960 -0.23654
 H -2.81266 -0.37259 0.19124
 H 1.95963 2.05686 -0.20173
 H -2.83261 -0.07044 0.25866
 H 3.36598 0.78744 -0.78601
 H -2.80274 -1.95141 0.89042
13
bifur_IRC_Distances_noMW_output/new_data/bifur_traj3_Distances point 448
C 1.41507 0.23816 0.39467
 C -1.14274 -0.88789 -0.43626
 C 0.00457 -0.07518 -0.06575
 C 2.28123 1.29474 -0.25750
 C -2.48218 -0.82138 0.28189
 F 2.09291 -0.29671 1.56966
 F -1.20773 -1.71945 -1.60679
 H 2.16089 1.83965 -0.23581
 H -2.82009 -0.38126 0.19039
 H 1.96667 2.06205 -0.20120
 H -2.84115 -0.07257 0.25829
 H 3.37609 0.78213 -0.78835
 H -2.80356 -1.96227 0.89676
13
bifur_IRC_Distances_noMW_output/new_data/bifur_traj3_Distances point 449
C 1.41564 0.24300 0.39548
 C -1.14715 -0.88555 -0.43845
 C -0.00088 -0.06535 -0.06781
 C 2.28859 1.29571 -0.25764
 C -2.48737 -0.82644 0.28280
 F 2.09138 -0.29244 1.57406
 F -1.21009 -1.71592 -1.61242
 H 2.17159 1.83968 -0.23512
 H -2.82720 -0.38961 0.18959
 H 1.97344 2.06703 -0.20072
 H -2.84936 -0.07462 0.25792
 H 3.38580 0.77712 -0.79058
 H -2.80439 -1.97260 0.90288
13
bifur_IRC_Distances_noMW_output/new_data/bifur_traj3_Distances point 450
C 1.41623 0.24793 0.39631
 C -1.15165 -0.88321 -0.44069
 C -0.00644 -0.05541 -0.06993
 C 2.29611 1.29672 -0.25778
 C -2.49268 -0.83159 0.28373
 F 2.08981 -0.28805 1.57856
 F -1.21248 -1.71240 -1.61816
 H 2.18254 1.83970 -0.23440
 H -2.83446 -0.39815 0.18877
 H 1.98036 2.07212 -0.20026
 H -2.85774 -0.07672 0.25751
 H 3.39569 0.77210 -0.79282
 H -2.80529 -1.98304 0.90917
13
bifur_IRC_Distances_noMW_output/new_data/bifur_traj3_Distances point 451
C 1.41686 0.25330 0.39720
 C -1.15656 -0.88071 -0.44314
 C -0.01248 -0.04467 -0.07228
 C 2.30432 1.29784 -0.25794
 C -2.49848 -0.83719 0.28475
 F 2.08808 -0.28323 1.58346
 F -1.21508 -1.70867 -1.62441
 H 2.19450 1.83971 -0.23361
 H -2.84236 -0.40748 0.18788
 H 1.98793 2.07766 -0.19978
 H -2.86689 -0.07901 0.25704
 H 3.40648 0.76673 -0.79523
 H -2.80632 -1.99429 0.91606
13
bifur_IRC_Distances_noMW_output/new_data/bifur_traj3_Distances point 452
C 1.41686 0.25330 0.39720
 C -1.15656 -0.88071 -0.44314
 C -0.01248 -0.04466 -0.07228
 C 2.30432 1.29784 -0.25794
 C -2.49848 -0.83719 0.28475
 F 2.08808 -0.28323 1.58347
 F -1.21508 -1.70867 -1.62441
 H 2.19450 1.83971 -0.23360
 H -2.84236 -0.40748 0.18788
 H 1.98793 2.07767 -0.19978
 H -2.86689 -0.07901 0.25704
 H 3.40648 0.76673 -0.79523
 H -2.80632 -1.99429 0.91606
13
bifur_IRC_Distances_noMW_output/new_data/bifur_traj3_Distances point 453
C 1.41841 0.26613 0.39933
 C -1.16832 -0.87496 -0.44906
 C -0.02692 -0.01930 -0.07804
 C 2.32408 1.30065 -0.25830
 C -2.51247 -0.85054 0.28721
 F 2.08389 -0.27156 1.59529
 F -1.22128 -1.70020 -1.63940
 H 2.22335 1.83969 -0.23168
 H -2.86131 -0.42993 0.18575
 H 2.00616 2.09099 -0.19877
 H -2.88888 -0.08455 0.25577
 H 3.43235 0.75431 -0.80089
 H -2.80907 -2.02072 0.93279
13
bifur_IRC_Distances_noMW_output/new_data/bifur_traj3_Distances point 454
C 1.41928 0.27313 0.40048
 C -1.17477 -0.87196 -0.45232
 C -0.03480 -0.00565 -0.08128
 C 2.33496 1.30225 -0.25850
 C -2.52019 -0.85781 0.28856
 F 2.08156 -0.26508 1.60181
 F -1.22464 -1.69586 -1.64762
 H 2.23927 1.83967 -0.23060
 H -2.87169 -0.44228 0.18458
 H 2.01621 2.09831 -0.19829
 H -2.90097 -0.08760 0.25500
 H 3.44653 0.74776 -0.80391
 H -2.81074 -2.03488 0.94208
13
bifur_IRC_Distances_noMW_output/new_data/bifur_traj3_Distances point 455
C 1.42015 0.28013 0.40164
 C -1.18123 -0.86906 -0.45561
 C -0.04267 0.00786 -0.08458
 C 2.34591 1.30391 -0.25870
 C -2.52799 -0.86508 0.28993
 F 2.07920 -0.25853 1.60838
 F -1.22798 -1.69173 -1.65586
 H 2.25531 1.83966 -0.22951
 H -2.88212 -0.45469 0.18342
 H 2.02635 2.10567 -0.19787
 H -2.91314 -0.09067 0.25416
 H 3.46077 0.74139 -0.80689
 H -2.81254 -2.04885 0.95148
13
bifur_IRC_Distances_noMW_output/new_data/bifur_traj3_Distances point 456
C 1.42104 0.28710 0.40279
 C -1.18769 -0.86629 -0.45891
 C -0.05050 0.02117 -0.08794
 C 2.35689 1.30563 -0.25889
 C -2.53583 -0.87231 0.29130
 F 2.07681 -0.25193 1.61498
 F -1.23129 -1.68783 -1.66409
 H 2.27142 1.83966 -0.22841
 H -2.89256 -0.46713 0.18226
 H 2.03653 2.11305 -0.19750
 H -2.92533 -0.09376 0.25326
 H 3.47500 0.73521 -0.80981
 H -2.81447 -2.06257 0.96097
13
bifur_IRC_Distances_noMW_output/new_data/bifur_traj3_Distances point 457
C 1.42195 0.29406 0.40395
 C -1.19416 -0.86363 -0.46223
 C -0.05831 0.03431 -0.09137
 C 2.36792 1.30740 -0.25909
 C -2.54373 -0.87952 0.29267
 F 2.07440 -0.24527 1.62162
 F -1.23456 -1.68417 -1.67233
 H 2.28762 1.83967 -0.22729
 H -2.90304 -0.47959 0.18110
 H 2.04677 2.12046 -0.19720
 H -2.93758 -0.09687 0.25230
 H 3.48926 0.72921 -0.81269
 H -2.81654 -2.07606 0.97056
13
bifur_IRC_Distances_noMW_output/new_data/bifur_traj3_Distances point 458
C 1.42286 0.30087 0.40507
 C -1.20050 -0.86115 -0.46550
 C -0.06594 0.04700 -0.09478
 C 2.37879 1.30920 -0.25928
 C -2.55154 -0.88656 0.29402
 F 2.07201 -0.23869 1.62818
 F -1.23774 -1.68082 -1.68042
 H 2.30360 1.83971 -0.22618
 H -2.91334 -0.49184 0.17996
 H 2.05688 2.12775 -0.19696
 H -2.94963 -0.09993 0.25129
 H 3.50325 0.72351 -0.81546
 H -2.81871 -2.08905 0.98006
13
bifur_IRC_Distances_noMW_output/new_data/bifur_traj3_Distances point 459
C 1.42373 0.30725 0.40613
 C -1.20646 -0.85893 -0.46859
 C -0.07308 0.05878 -0.09805
 C 2.38907 1.31094 -0.25947
 C -2.55894 -0.89315 0.29530
 F 2.06974 -0.23244 1.63439
 F -1.24069 -1.67790 -1.68803
 H 2.31871 1.83978 -0.22513
 H -2.92307 -0.50338 0.17890
 H 2.06645 2.13463 -0.19679
 H -2.96102 -0.10283 0.25029
 H 3.51644 0.71830 -0.81803
 H -2.82088 -2.10106 0.98909
13
bifur_IRC_Distances_noMW_output/new_data/bifur_traj3_Distances point 460
C 1.42453 0.31303 0.40709
 C -1.21188 -0.85701 -0.47141
 C -0.07954 0.06932 -0.10106
 C 2.39843 1.31257 -0.25963
 C -2.56571 -0.89912 0.29647
 F 2.06766 -0.22674 1.64006
 F -1.24334 -1.67544 -1.69494
 H 2.33250 1.83987 -0.22416
 H -2.93192 -0.51387 0.17793
 H 2.07519 2.14091 -0.19668
 H -2.97139 -0.10547 0.24932
 H 3.52843 0.71372 -0.82033
 H -2.82296 -2.11179 0.99735
13
bifur_IRC_Distances_noMW_output/new_data/bifur_traj3_Distances point 461
C 1.42526 0.31818 0.40795
 C -1.21671 -0.85537 -0.47394
 C -0.08528 0.07861 -0.10379
 C 2.40682 1.31407 -0.25978
 C -2.57179 -0.90442 0.29751
 F 2.06579 -0.22161 1.64515
 F -1.24567 -1.67340 -1.70111
 H 2.34486 1.83998 -0.22328
 H -2.93986 -0.52324 0.17706
 H 2.08303 2.14653 -0.19663
 H -2.98069 -0.10783 0.24842
 H 3.53915 0.70973 -0.82236
 H -2.82491 -2.12122 1.00479
13
bifur_IRC_Distances_noMW_output/new_data/bifur_traj3_Distances point 462
C 1.42592 0.32277 0.40872
 C -1.22103 -0.85398 -0.47621
 C -0.09040 0.08684 -0.10626
 C 2.41436 1.31543 -0.25992
 C -2.57727 -0.90915 0.29845
 F 2.06410 -0.21700 1.64973
 F -1.24774 -1.67171 -1.70664
 H 2.35597 1.84010 -0.22249
 H -2.94699 -0.53163 0.17629
 H 2.09009 2.15159 -0.19661
 H -2.98903 -0.10996 0.24759
 H 3.54876 0.70624 -0.82415
 H -2.82673 -2.12955 1.01149
13
bifur_IRC_Distances_noMW_output/new_data/bifur_traj3_Distances point 463
C 1.42592 0.32277 0.40872
 C -1.22103 -0.85398 -0.47621
 C -0.09040 0.08684 -0.10626
 C 2.41436 1.31543 -0.25992
 C -2.57727 -0.90915 0.29845
 F 2.06410 -0.21700 1.64973
 F -1.24774 -1.67171 -1.70664
 H 2.35597 1.84010 -0.22249
 H -2.94699 -0.53163 0.17629
 H 2.09009 2.15158 -0.19661
 H -2.98903 -0.10996 0.24759
 H 3.54876 0.70624 -0.82415
 H -2.82673 -2.12954 1.01149
13
bifur_IRC_Distances_noMW_output/new_data/bifur_traj3_Distances point 464
C 1.42264 0.37327 -0.38751
 C -1.22315 -0.89940 0.39853
 C -0.09731 0.08730 0.12148
 C 2.42998 1.28337 0.37427
 C -2.58979 -0.88052 -0.36884
 F 2.04301 -0.02830 -1.69250
 F -1.23317 -1.84536 1.53893
 H 2.37724 1.80714 0.39255
 H -2.96054 -0.52477 -0.20050
 H 2.10478 2.12714 0.40556
 H -3.00506 -0.08793 -0.22415
 H 3.57344 0.60959 0.85878
 H -2.84207 -2.02152 -1.21659
13
bifur_IRC_Distances_noMW_output/new_data/bifur_traj3_Distances point 465
C 1.42272 0.37608 -0.38801
 C -1.22496 -0.89950 0.39925
 C -0.09968 0.09085 0.12333
 C 2.43386 1.28360 0.37462
 C -2.59270 -0.88230 -0.36911
 F 2.04110 -0.02342 -1.69579
 F -1.23311 -1.84714 1.53990
 H 2.38287 1.80679 0.39312
 H -2.96413 -0.52866 -0.19941
 H 2.10843 2.12909 0.40743
 H -3.00927 -0.08878 -0.22202
 H 3.57863 0.60682 0.85800
 H -2.84379 -2.02344 -1.22131
13
bifur_IRC_Distances_noMW_output/new_data/bifur_traj3_Distances point 466
C 1.42277 0.37778 -0.38831
 C -1.22605 -0.89957 0.39968
 C -0.10110 0.09298 0.12445
 C 2.43621 1.28375 0.37484
 C -2.59445 -0.88336 -0.36927
 F 2.03994 -0.02047 -1.69777
 F -1.23306 -1.84824 1.54048
 H 2.38626 1.80659 0.39346
 H -2.96629 -0.53100 -0.19876
 H 2.11064 2.13026 0.40857
 H -3.01180 -0.08930 -0.22073
 H 3.58177 0.60516 0.85752
 H -2.84483 -2.02458 -1.22416
13
bifur_IRC_Distances_noMW_output/new_data/bifur_traj3_Distances point 467
C 1.42279 0.37858 -0.38845
 C -1.22656 -0.89961 0.39988
 C -0.10177 0.09397 0.12498
 C 2.43731 1.28381 0.37494
 C -2.59528 -0.88386 -0.36935
 F 2.03940 -0.01908 -1.69870
 F -1.23304 -1.84875 1.54075
 H 2.38785 1.80649 0.39362
 H -2.96731 -0.53210 -0.19845
 H 2.11168 2.13081 0.40911
 H -3.01300 -0.08954 -0.22012
 H 3.58324 0.60438 0.85730
 H -2.84532 -2.02510 -1.22549
13
bifur_IRC_Distances_noMW_output/new_data/bifur_traj3_Distances point 468
C 1.42279 0.37862 -0.38846
 C -1.22659 -0.89961 0.39989
 C -0.10180 0.09403 0.12501
 C 2.43737 1.28382 0.37494
 C -2.59532 -0.88389 -0.36935
 F 2.03937 -0.01901 -1.69875
 F -1.23304 -1.84878 1.54076
 H 2.38794 1.80649 0.39363
 H -2.96737 -0.53216 -0.19843
 H 2.11174 2.13084 0.40914
 H -3.01306 -0.08955 -0.22009
 H 3.58332 0.60434 0.85728
 H -2.84535 -2.02513 -1.22557
13
bifur_IRC_Distances_noMW_output/new_data/bifur_traj3_Distances point 469
C 1.42278 0.37805 -0.38836
 C -1.22622 -0.89958 0.39975
 C -0.10133 0.09332 0.12463
 C 2.43658 1.28377 0.37487
 C -2.59473 -0.88353 -0.36930
 F 2.03976 -0.02000 -1.69809
 F -1.23305 -1.84841 1.54057
 H 2.38680 1.80655 0.39352
 H -2.96664 -0.53138 -0.19865
 H 2.11100 2.13045 0.40875
 H -3.01221 -0.08938 -0.22052
 H 3.58227 0.60489 0.85745
 H -2.84500 -2.02476 -1.22461
13
bifur_IRC_Distances_noMW_output/new_data/bifur_traj3_Distances point 470
C 1.42275 0.37699 -0.38817
 C -1.22554 -0.89954 0.39948
 C -0.10043 0.09199 0.12393
 C 2.43511 1.28368 0.37474
 C -2.59363 -0.88286 -0.36920
 F 2.04049 -0.02185 -1.69685
 F -1.23308 -1.84772 1.54021
 H 2.38467 1.80668 0.39330
 H -2.96528 -0.52991 -0.19906
 H 2.10961 2.12972 0.40804
 H -3.01062 -0.08906 -0.22133
 H 3.58030 0.60594 0.85775
 H -2.84434 -2.02405 -1.22282
13
bifur_IRC_Distances_noMW_output/new_data/bifur_traj3_Distances point 471
C 1.42270 0.37541 -0.38789
 C -1.22453 -0.89947 0.39908
 C -0.09911 0.09001 0.12289
 C 2.43294 1.28354 0.37454
 C -2.59200 -0.88187 -0.36905
 F 2.04156 -0.02459 -1.69501
 F -1.23312 -1.84672 1.53967
 H 2.38153 1.80688 0.39298
 H -2.96327 -0.52773 -0.19967
 H 2.10756 2.12863 0.40698
 H -3.00826 -0.08858 -0.22253
 H 3.57739 0.60748 0.85819
 H -2.84338 -2.02299 -1.22018
13
bifur_IRC_Distances_noMW_output/new_data/bifur_traj3_Distances point 472
C 1.42264 0.37318 -0.38749
 C -1.22309 -0.89939 0.39851
 C -0.09723 0.08718 0.12141
 C 2.42985 1.28336 0.37426
 C -2.58969 -0.88046 -0.36883
 F 2.04308 -0.02847 -1.69239
 F -1.23317 -1.84531 1.53890
 H 2.37705 1.80715 0.39253
 H -2.96041 -0.52464 -0.20054
 H 2.10465 2.12708 0.40549
 H -3.00492 -0.08790 -0.22422
 H 3.57326 0.60969 0.85880
 H -2.84202 -2.02146 -1.21643
13
bifur_IRC_Distances_noMW_output/new_data/bifur_traj3_Distances point 473
C 1.42664 0.32762 0.40953
 C -1.22561 -0.85257 -0.47862
 C -0.09580 0.09544 -0.10890
 C 2.42236 1.31692 -0.26006
 C -2.58310 -0.91414 0.29944
 F 2.06230 -0.21210 1.65461
 F -1.24990 -1.67006 -1.71249
 H 2.36777 1.84026 -0.22165
 H -2.95456 -0.54051 0.17547
 H 2.09759 2.15695 -0.19662
 H -2.99790 -0.11221 0.24666
 H 3.55894 0.70264 -0.82602
 H -2.82874 -2.13824 1.01864
13
bifur_IRC_Distances_noMW_output/new_data/bifur_traj3_Distances point 474
C 1.42664 0.32762 0.40953
 C -1.22561 -0.85257 -0.47862
 C -0.09580 0.09544 -0.10890
 C 2.42236 1.31692 -0.26006
 C -2.58310 -0.91414 0.29944
 F 2.06230 -0.21210 1.65461
 F -1.24990 -1.67006 -1.71249
 H 2.36777 1.84026 -0.22165
 H -2.95456 -0.54051 0.17547
 H 2.09759 2.15695 -0.19662
 H -2.99790 -0.11221 0.24666
 H 3.55894 0.70264 -0.82602
 H -2.82874 -2.13824 1.01863
13
bifur_IRC_Distances_noMW_output/new_data/bifur_traj3_Distances point 475
C 1.42561 0.32059 0.40835
 C -1.21898 -0.85463 -0.47513
 C -0.08797 0.08295 -0.10508
 C 2.41078 1.31478 -0.25985
 C -2.57466 -0.90691 0.29800
 F 2.06490 -0.21919 1.64756
 F -1.24676 -1.67250 -1.70401
 H 2.35069 1.84004 -0.22287
 H -2.94360 -0.52765 0.17666
 H 2.08674 2.14919 -0.19661
 H -2.98507 -0.10895 0.24799
 H 3.54420 0.70789 -0.82330
 H -2.82586 -2.12561 1.00830
13
bifur_IRC_Distances_noMW_output/new_data/bifur_traj3_Distances point 476
C 1.42496 0.31608 0.40760
 C -1.21474 -0.85603 -0.47291
 C -0.08295 0.07484 -0.10268
 C 2.40340 1.31345 -0.25972
 C -2.56931 -0.90226 0.29709
 F 2.06655 -0.22370 1.64307
 F -1.24473 -1.67421 -1.69860
 H 2.33982 1.83993 -0.22364
 H -2.93663 -0.51942 0.17741
 H 2.07983 2.14424 -0.19665
 H -2.97690 -0.10687 0.24879
 H 3.53479 0.71134 -0.82154
 H -2.82410 -2.11740 1.00175
13
bifur_IRC_Distances_noMW_output/new_data/bifur_traj3_Distances point 477
C 1.42424 0.31099 0.40675
 C -1.20996 -0.85767 -0.47041
 C -0.07726 0.06561 -0.09999
 C 2.39511 1.31199 -0.25957
 C -2.56331 -0.89701 0.29606
 F 2.06840 -0.22876 1.63805
 F -1.24241 -1.67628 -1.69250
 H 2.32761 1.83984 -0.22450
 H -2.92879 -0.51016 0.17827
 H 2.07209 2.13869 -0.19672
 H -2.96772 -0.10453 0.24967
 H 3.52419 0.71532 -0.81952
 H -2.82221 -2.10802 0.99442
13
bifur_IRC_Distances_noMW_output/new_data/bifur_traj3_Distances point 478
C 1.42346 0.30529 0.40580
 C -1.20462 -0.85960 -0.46763
 C -0.07088 0.05516 -0.09704
 C 2.38589 1.31040 -0.25941
 C -2.55665 -0.89112 0.29491
 F 2.07044 -0.23437 1.63247
 F -1.23979 -1.67877 -1.68568
 H 2.31404 1.83976 -0.22545
 H -2.92006 -0.49982 0.17923
 H 2.06349 2.13251 -0.19684
 H -2.95750 -0.10193 0.25060
 H 3.51237 0.71989 -0.81725
 H -2.82019 -2.09738 0.98629
13
bifur_IRC_Distances_noMW_output/new_data/bifur_traj3_Distances point 479
C 1.42259 0.29887 0.40474
 C -1.19864 -0.86187 -0.46453
 C -0.06370 0.04329 -0.09377
 C 2.37559 1.30866 -0.25923
 C -2.54924 -0.88449 0.29363
 F 2.07272 -0.24063 1.62625
 F -1.23681 -1.68178 -1.67804
 H 2.29889 1.83970 -0.22651
 H -2.91031 -0.48824 0.18030
 H 2.05390 2.12560 -0.19703
 H -2.94608 -0.09903 0.25159
 H 3.49914 0.72517 -0.81465
 H -2.81805 -2.08525 0.97726
13
bifur_IRC_Distances_noMW_output/new_data/bifur_traj3_Distances point 480
C 1.42163 0.29158 0.40353
 C -1.19185 -0.86457 -0.46104
 C -0.05553 0.02964 -0.09014
 C 2.36398 1.30676 -0.25902
 C -2.54090 -0.87695 0.29218
 F 2.07526 -0.24766 1.61924
 F -1.23340 -1.68545 -1.66939
 H 2.28182 1.83967 -0.22769
 H -2.89929 -0.47514 0.18151
 H 2.04310 2.11781 -0.19730
 H -2.93320 -0.09576 0.25265
 H 3.48416 0.73133 -0.81167
 H -2.81578 -2.07126 0.96713
13
bifur_IRC_Distances_noMW_output/new_data/bifur_traj3_Distances point 481
C 1.42055 0.28325 0.40216
 C -1.18412 -0.86781 -0.45708
 C -0.04617 0.01383 -0.08608
 C 2.35081 1.30467 -0.25879
 C -2.53149 -0.86832 0.29054
 F 2.07813 -0.25559 1.61132
 F -1.22946 -1.68996 -1.65953
 H 2.26249 1.83966 -0.22902
 H -2.88679 -0.46024 0.18290
 H 2.03089 2.10897 -0.19770
 H -2.91858 -0.09205 0.25376
 H 3.46712 0.73860 -0.80820
 H -2.81338 -2.05501 0.95571
13
bifur_IRC_Distances_noMW_output/new_data/bifur_traj3_Distances point 482
C 1.41939 0.27401 0.40063
 C -1.17558 -0.87159 -0.45273
 C -0.03579 -0.00394 -0.08169
 C 2.33633 1.30246 -0.25853
 C -2.52117 -0.85873 0.28873
 F 2.08126 -0.26426 1.60263
 F -1.22506 -1.69533 -1.64865
 H 2.24128 1.83967 -0.23047
 H -2.87300 -0.44384 0.18444
 H 2.01748 2.09924 -0.19823
 H -2.90250 -0.08798 0.25489
 H 3.44832 0.74695 -0.80428
 H -2.81096 -2.03665 0.94326
13
bifur_IRC_Distances_noMW_output/new_data/bifur_traj3_Distances point 483
C 1.41821 0.26449 0.39906
 C -1.16682 -0.87567 -0.44830
 C -0.02508 -0.02251 -0.07729
 C 2.32155 1.30028 -0.25826
 C -2.51067 -0.84884 0.28689
 F 2.08443 -0.27306 1.59377
 F -1.22049 -1.70125 -1.63749
 H 2.21965 1.83969 -0.23193
 H -2.85888 -0.42705 0.18602
 H 2.00382 2.08928 -0.19889
 H -2.88607 -0.08384 0.25594
 H 3.42904 0.75586 -0.80017
 H -2.80869 -2.01738 0.93064
13
bifur_IRC_Distances_noMW_output/new_data/bifur_traj3_Distances point 484
C 1.41709 0.25518 0.39751
 C -1.15828 -0.87984 -0.44401
 C -0.01460 -0.04091 -0.07311
 C 2.30721 1.29824 -0.25799
 C -2.50052 -0.83915 0.28511
 F 2.08747 -0.28154 1.58519
 F -1.21600 -1.70739 -1.62661
 H 2.19871 1.83971 -0.23333
 H -2.84514 -0.41076 0.18756
 H 1.99059 2.07961 -0.19962
 H -2.87011 -0.07982 0.25687
 H 3.41027 0.76487 -0.79607
 H -2.80670 -1.99821 0.91849
13
bifur_IRC_Distances_noMW_output/new_data/bifur_traj3_Distances point 485
C 1.41709 0.25518 0.39751
 C -1.15828 -0.87984 -0.44401
 C -0.01460 -0.04091 -0.07311
 C 2.30721 1.29824 -0.25799
 C -2.50052 -0.83915 0.28511
 F 2.08747 -0.28154 1.58519
 F -1.21600 -1.70739 -1.62661
 H 2.19871 1.83971 -0.23333
 H -2.84514 -0.41076 0.18756
 H 1.99059 2.07961 -0.19962
 H -2.87011 -0.07982 0.25687
 H 3.41027 0.76487 -0.79607
 H -2.80670 -1.99820 0.91849
13
bifur_IRC_Distances_noMW_output/new_data/bifur_traj3_Distances point 486
C 1.41499 0.23742 0.39455
 C -1.14207 -0.88825 -0.43593
 C 0.00540 -0.07667 -0.06545
 C 2.28012 1.29459 -0.25748
 C -2.48140 -0.82061 0.28175
 F 2.09314 -0.29736 1.56900
 F -1.20737 -1.71999 -1.60594
 H 2.15928 1.83964 -0.23592
 H -2.81901 -0.38000 0.19052
 H 1.96564 2.06129 -0.20128
 H -2.83991 -0.07226 0.25835
 H 3.37462 0.78290 -0.78801
 H -2.80343 -1.96070 0.89583
13
bifur_IRC_Distances_noMW_output/new_data/bifur_traj3_Distances point 487
C 1.41400 0.22896 0.39312
 C -1.13438 -0.89243 -0.43212
 C 0.01493 -0.09399 -0.06193
 C 2.26732 1.29295 -0.25723
 C -2.47239 -0.81176 0.28017
 F 2.09579 -0.30474 1.56135
 F -1.20326 -1.72637 -1.59613
 H 2.14071 1.83955 -0.23712
 H -2.80658 -0.36550 0.19193
 H 1.95388 2.05261 -0.20217
 H -2.82563 -0.06871 0.25894
 H 3.35771 0.79186 -0.78406
 H -2.80210 -1.94243 0.88526
13
bifur_IRC_Distances_noMW_output/new_data/bifur_traj3_Distances point 488
C 1.41308 0.22096 0.39176
 C -1.12713 -0.89650 -0.42855
 C 0.02394 -0.11052 -0.05869
 C 2.25527 1.29144 -0.25698
 C -2.46391 -0.80338 0.27868
 F 2.09826 -0.31163 1.55415
 F -1.19936 -1.73259 -1.58686
 H 2.12325 1.83941 -0.23824
 H -2.79482 -0.35188 0.19327
 H 1.94280 2.04442 -0.20309
 H -2.81216 -0.06536 0.25943
 H 3.34174 0.80055 -0.78025
 H -2.80095 -1.92492 0.87537
13
bifur_IRC_Distances_noMW_output/new_data/bifur_traj3_Distances point 489
C 1.41223 0.21368 0.39052
 C -1.12055 -0.90027 -0.42532
 C 0.03212 -0.12568 -0.05581
 C 2.24435 1.29011 -0.25676
 C -2.45624 -0.79574 0.27734
 F 2.10048 -0.31783 1.54762
 F -1.19583 -1.73841 -1.57844
 H 2.10747 1.83923 -0.23924
 H -2.78411 -0.33957 0.19449
 H 1.93277 2.03699 -0.20397
 H -2.79995 -0.06234 0.25982
 H 3.32724 0.80864 -0.77673
 H -2.80000 -1.90881 0.86648
13
bifur_IRC_Distances_noMW_output/new_data/bifur_traj3_Distances point 490
C 1.41150 0.20733 0.38942
 C -1.11482 -0.90362 -0.42251
 C 0.03927 -0.13901 -0.05334
 C 2.23485 1.28897 -0.25656
 C -2.44956 -0.78907 0.27618
 F 2.10240 -0.32318 1.54192
 F -1.19275 -1.74361 -1.57110
 H 2.09376 1.83903 -0.24011
 H -2.77475 -0.32888 0.19555
 H 1.92404 2.03051 -0.20478
 H -2.78931 -0.05971 0.26012
 H 3.31460 0.81583 -0.77360
 H -2.79923 -1.89459 0.85879
13
bifur_IRC_Distances_noMW_output/new_data/bifur_traj3_Distances point 491
C 1.41087 0.20188 0.38848
 C -1.10992 -0.90653 -0.42012
 C 0.04538 -0.15050 -0.05127
 C 2.22672 1.28802 -0.25638
 C -2.44385 -0.78334 0.27518
 F 2.10404 -0.32772 1.53705
 F -1.19011 -1.74814 -1.56481
 H 2.08205 1.83883 -0.24084
 H -2.76671 -0.31976 0.19647
 H 1.91657 2.02496 -0.20550
 H -2.78021 -0.05746 0.26035
 H 3.30378 0.82209 -0.77088
 H -2.79862 -1.88232 0.85226
13
bifur_IRC_Distances_noMW_output/new_data/bifur_traj3_Distances point 492
C 1.41033 0.19720 0.38766
 C -1.10571 -0.90906 -0.41807
 C 0.05064 -0.16043 -0.04951
 C 2.21975 1.28721 -0.25622
 C -2.43895 -0.77841 0.27433
 F 2.10544 -0.33160 1.53286
 F -1.18785 -1.75209 -1.55940
 H 2.07201 1.83862 -0.24146
 H -2.75979 -0.31195 0.19726
 H 1.91016 2.02019 -0.20614
 H -2.77239 -0.05554 0.26052
 H 3.29447 0.82756 -0.76851
 H -2.79811 -1.87168 0.84667
13
bifur_IRC_Distances_noMW_output/new_data/bifur_traj3_Distances point 493
C 1.40985 0.19313 0.38694
 C -1.10205 -0.91128 -0.41629
 C 0.05520 -0.16909 -0.04800
 C 2.21370 1.28652 -0.25609
 C -2.43470 -0.77412 0.27359
 F 2.10665 -0.33495 1.52923
 F -1.18589 -1.75556 -1.55470
 H 2.06331 1.83842 -0.24199
 H -2.75376 -0.30520 0.19795
 H 1.90459 2.01604 -0.20671
 H -2.76560 -0.05387 0.26066
 H 3.28640 0.83235 -0.76644
 H -2.79770 -1.86239 0.84185
13
bifur_IRC_Distances_noMW_output/new_data/bifur_traj3_Distances point 494
C 1.40944 0.18958 0.38632
 C -1.09887 -0.91323 -0.41475
 C 0.05918 -0.17667 -0.04670
 C 2.20842 1.28592 -0.25597
 C -2.43099 -0.77038 0.27295
 F 2.10770 -0.33785 1.52606
 F -1.18418 -1.75862 -1.55060
 H 2.05574 1.83822 -0.24246
 H -2.74850 -0.29932 0.19855
 H 1.89974 2.01243 -0.20722
 H -2.75969 -0.05241 0.26077
 H 3.27936 0.83657 -0.76461
 H -2.79735 -1.85425 0.83766
13
bifur_IRC_Distances_noMW_output/new_data/bifur_traj3_Distances point 495
C 1.40907 0.18646 0.38576
 C -1.09607 -0.91495 -0.41339
 C 0.06268 -0.18335 -0.04557
 C 2.20379 1.28540 -0.25586
 C -2.42773 -0.76709 0.27239
 F 2.10862 -0.34040 1.52326
 F -1.18268 -1.76132 -1.54699
 H 2.04909 1.83804 -0.24286
 H -2.74386 -0.29416 0.19908
 H 1.89548 2.00925 -0.20768
 H -2.75448 -0.05113 0.26085
 H 3.27317 0.84032 -0.76299
 H -2.79706 -1.84706 0.83399
13
bifur_IRC_Distances_noMW_output/new_data/bifur_traj3_Distances point 496
C 1.40907 0.18646 0.38576
 C -1.09607 -0.91495 -0.41339
 C 0.06268 -0.18335 -0.04557
 C 2.20379 1.28540 -0.25586
 C -2.42773 -0.76709 0.27239
 F 2.10862 -0.34040 1.52327
 F -1.18269 -1.76132 -1.54699
 H 2.04909 1.83804 -0.24286
 H -2.74386 -0.29417 0.19908
 H 1.89548 2.00925 -0.20768
 H -2.75448 -0.05113 0.26085
 H 3.27317 0.84031 -0.76299
 H -2.79706 -1.84706 0.83399
13
bifur_IRC_Distances_noMW_output/new_data/bifur_traj3_Distances point 497
C 1.40842 0.18093 0.38477
 C -1.09112 -0.91803 -0.41099
 C 0.06887 -0.19525 -0.04359
 C 2.19557 1.28448 -0.25567
 C -2.42195 -0.76124 0.27139
 F 2.11024 -0.34488 1.51831
 F -1.18004 -1.76617 -1.54060
 H 2.03731 1.83768 -0.24357
 H -2.73561 -0.28505 0.20003
 H 1.88792 2.00362 -0.20851
 H -2.74526 -0.04887 0.26099
 H 3.26219 0.84702 -0.76008
 H -2.79655 -1.83423 0.82751
13
bifur_IRC_Distances_noMW_output/new_data/bifur_traj3_Distances point 498
C 1.40809 0.17815 0.38427
 C -1.08863 -0.91959 -0.40979
 C 0.07198 -0.20125 -0.04260
 C 2.19145 1.28402 -0.25557
 C -2.41905 -0.75830 0.27090
 F 2.11106 -0.34711 1.51582
 F -1.17871 -1.76863 -1.53738
 H 2.03141 1.83748 -0.24393
 H -2.73145 -0.28049 0.20050
 H 1.88412 2.00079 -0.20893
 H -2.74063 -0.04773 0.26104
 H 3.25667 0.85043 -0.75860
 H -2.79631 -1.82776 0.82427
13
bifur_IRC_Distances_noMW_output/new_data/bifur_traj3_Distances point 499
C 1.40774 0.17514 0.38373
 C -1.08594 -0.92129 -0.40849
 C 0.07535 -0.20776 -0.04154
 C 2.18698 1.28353 -0.25546
 C -2.41591 -0.75512 0.27036
 F 2.11193 -0.34953 1.51312
 F -1.17728 -1.77131 -1.53390
 H 2.02502 1.83725 -0.24431
 H -2.72694 -0.27556 0.20102
 H 1.88000 1.99772 -0.20940
 H -2.73561 -0.04650 0.26110
 H 3.25070 0.85414 -0.75699
 H -2.79605 -1.82072 0.82077
13
bifur_IRC_Distances_noMW_output/new_data/bifur_traj3_Distances point 500
C 1.40733 0.17176 0.38311
 C -1.08292 -0.92320 -0.40703
 C 0.07912 -0.21507 -0.04037
 C 2.18198 1.28298 -0.25534
 C -2.41238 -0.75154 0.26975
 F 2.11292 -0.35222 1.51009
 F -1.17567 -1.77433 -1.52999
 H 2.01786 1.83698 -0.24473
 H -2.72187 -0.27004 0.20160
 H 1.87539 1.99428 -0.20994
 H -2.72998 -0.04511 0.26115
 H 3.24400 0.85833 -0.75517
 H -2.79577 -1.81280 0.81686
