# Supplementary material for: Low dimensional representations along intrinsic reaction coordinates and molecular dynamics trajectories using interatomic distance matrices
Source: Chem Sci. 2019 Sep 18;10(43):9954–68. doi: 10.1039/c9sc02742d (PMC6991188; doi:10.1039/c9sc02742d)
Supplement: Supplementary file 1 [file SC-010-C9SC02742D-s001.zip › C9SC02742D-SI/ESI_xyz_files/bifur_IRC_Distances_noMW_output/new_data/bifur_traj_A_Distances_noMW_PC1.xyz]

13
bifur_IRC_Distances_noMW_output/new_data/bifur_traj2_Distances point 1
C 1.25386 -0.39473 -0.03455
 C -0.59807 -1.15921 -0.05984
 C 0.56487 -1.31780 -0.69114
 C 1.17445 1.09032 0.01391
 C -1.59321 -0.08878 -0.03604
 F 2.39443 -0.79805 0.42909
 F -1.13570 -2.24569 0.38320
 H 0.54384 1.48670 -0.75281
 H -1.41733 0.65544 -0.78647
 H 0.76804 1.41194 0.95859
 H -1.55829 0.40289 0.91048
 H 2.16583 1.48776 -0.12365
 H -2.56273 -0.53079 -0.21078
13
bifur_IRC_Distances_noMW_output/new_data/bifur_traj2_Distances point 2
C 1.25522 -0.39266 -0.03434
 C -0.60071 -1.15835 -0.05950
 C 0.56327 -1.31403 -0.68668
 C 1.18011 1.09195 0.01419
 C -1.59812 -0.09218 -0.03616
 F 2.39317 -0.79743 0.42597
 F -1.13605 -2.24246 0.38099
 H 0.55284 1.48961 -0.75325
 H -1.42542 0.65045 -0.78745
 H 0.77507 1.41481 0.95854
 H -1.56495 0.39943 0.90997
 H 2.17000 1.48653 -0.12230
 H -2.56443 -0.53568 -0.20997
13
bifur_IRC_Distances_noMW_output/new_data/bifur_traj2_Distances point 3
C 1.25598 -0.39151 -0.03422
 C -0.60217 -1.15787 -0.05931
 C 0.56238 -1.31194 -0.68420
 C 1.18325 1.09286 0.01435
 C -1.60084 -0.09407 -0.03623
 F 2.39246 -0.79709 0.42422
 F -1.13625 -2.24066 0.37976
 H 0.55783 1.49122 -0.75349
 H -1.42991 0.64769 -0.78801
 H 0.77897 1.41641 0.95851
 H -1.56863 0.39751 0.90968
 H 2.17231 1.48585 -0.12155
 H -2.56537 -0.53839 -0.20952
13
bifur_IRC_Distances_noMW_output/new_data/bifur_traj2_Distances point 4
C 1.25568 -0.39197 -0.03427
 C -0.60159 -1.15806 -0.05939
 C 0.56273 -1.31277 -0.68519
 C 1.18200 1.09250 0.01429
 C -1.59976 -0.09332 -0.03620
 F 2.39274 -0.79723 0.42492
 F -1.13617 -2.24138 0.38025
 H 0.55584 1.49058 -0.75339
 H -1.42813 0.64879 -0.78779
 H 0.77742 1.41577 0.95852
 H -1.56717 0.39827 0.90979
 H 2.17139 1.48612 -0.12185
 H -2.56500 -0.53731 -0.20970
13
bifur_IRC_Distances_noMW_output/new_data/bifur_traj2_Distances point 5
C 1.25467 -0.39350 -0.03442
 C -0.59964 -1.15870 -0.05964
 C 0.56392 -1.31557 -0.68849
 C 1.17781 1.09129 0.01408
 C -1.59613 -0.09080 -0.03612
 F 2.39368 -0.79768 0.42724
 F -1.13591 -2.24377 0.38189
 H 0.54919 1.48843 -0.75307
 H -1.42214 0.65248 -0.78705
 H 0.77222 1.41365 0.95856
 H -1.56224 0.40084 0.91017
 H 2.16830 1.48703 -0.12285
 H -2.56374 -0.53369 -0.21030
13
bifur_IRC_Distances_noMW_output/new_data/bifur_traj2_Distances point 6
C 1.25333 -0.39553 -0.03463
 C -0.59706 -1.15954 -0.05997
 C 0.56549 -1.31925 -0.69285
 C 1.17227 1.08969 0.01381
 C -1.59131 -0.08747 -0.03600
 F 2.39492 -0.79828 0.43028
 F -1.13557 -2.24692 0.38405
 H 0.54037 1.48558 -0.75264
 H -1.41421 0.65736 -0.78609
 H 0.76533 1.41083 0.95861
 H -1.55572 0.40423 0.91068
 H 2.16423 1.48823 -0.12416
 H -2.56207 -0.52892 -0.21109
13
bifur_IRC_Distances_noMW_output/new_data/bifur_traj2_Distances point 7
C 1.25192 -0.39766 -0.03485
 C -0.59434 -1.16042 -0.06031
 C 0.56714 -1.32312 -0.69741
 C 1.16641 1.08801 0.01352
 C -1.58623 -0.08397 -0.03588
 F 2.39624 -0.79893 0.43347
 F -1.13522 -2.25023 0.38633
 H 0.53104 1.48256 -0.75220
 H -1.40582 0.66251 -0.78509
 H 0.75805 1.40786 0.95867
 H -1.54882 0.40781 0.91120
 H 2.15994 1.48948 -0.12555
 H -2.56031 -0.52390 -0.21192
13
bifur_IRC_Distances_noMW_output/new_data/bifur_traj2_Distances point 8
C 1.25067 -0.39955 -0.03504
 C -0.59194 -1.16118 -0.06061
 C 0.56858 -1.32651 -0.70141
 C 1.16125 1.08652 0.01328
 C -1.58174 -0.08088 -0.03578
 F 2.39740 -0.79951 0.43626
 F -1.13491 -2.25313 0.38834
 H 0.52281 1.47991 -0.75180
 H -1.39841 0.66704 -0.78421
 H 0.75162 1.40525 0.95873
 H -1.54274 0.41097 0.91167
 H 2.15616 1.49057 -0.12676
 H -2.55875 -0.51950 -0.21265
13
bifur_IRC_Distances_noMW_output/new_data/bifur_traj2_Distances point 9
C 1.24996 -0.40060 -0.03515
 C -0.59059 -1.16160 -0.06078
 C 0.56940 -1.32841 -0.70366
 C 1.15834 1.08568 0.01314
 C -1.57921 -0.07914 -0.03572
 F 2.39805 -0.79983 0.43782
 F -1.13474 -2.25476 0.38947
 H 0.51817 1.47842 -0.75159
 H -1.39424 0.66959 -0.78373
 H 0.74800 1.40378 0.95877
 H -1.53931 0.41274 0.91193
 H 2.15404 1.49118 -0.12744
 H -2.55787 -0.51703 -0.21307
13
bifur_IRC_Distances_noMW_output/new_data/bifur_traj2_Distances point 10
C 1.25049 -0.39982 -0.03507
 C -0.59160 -1.16129 -0.06066
 C 0.56879 -1.32700 -0.70199
 C 1.16050 1.08630 0.01324
 C -1.58109 -0.08044 -0.03576
 F 2.39757 -0.79959 0.43666
 F -1.13487 -2.25355 0.38863
 H 0.52163 1.47953 -0.75175
 H -1.39735 0.66769 -0.78409
 H 0.75070 1.40487 0.95874
 H -1.54186 0.41142 0.91173
 H 2.15562 1.49073 -0.12693
 H -2.55852 -0.51887 -0.21276
13
bifur_IRC_Distances_noMW_output/new_data/bifur_traj2_Distances point 11
C 1.25263 -0.39659 -0.03474
 C -0.59571 -1.15998 -0.06014
 C 0.56631 -1.32117 -0.69512
 C 1.16936 1.08886 0.01367
 C -1.58879 -0.08573 -0.03594
 F 2.39557 -0.79860 0.43187
 F -1.13539 -2.24857 0.38519
 H 0.53573 1.48408 -0.75242
 H -1.41004 0.65991 -0.78559
 H 0.76171 1.40936 0.95864
 H -1.55229 0.40601 0.91094
 H 2.16210 1.48885 -0.12485
 H -2.56119 -0.52642 -0.21150
13
bifur_IRC_Distances_noMW_output/new_data/bifur_traj2_Distances point 12
C 1.25263 -0.39659 -0.03474
 C -0.59571 -1.15998 -0.06014
 C 0.56631 -1.32117 -0.69512
 C 1.16936 1.08885 0.01367
 C -1.58879 -0.08573 -0.03594
 F 2.39558 -0.79860 0.43187
 F -1.13539 -2.24857 0.38519
 H 0.53573 1.48408 -0.75242
 H -1.41004 0.65992 -0.78559
 H 0.76171 1.40936 0.95864
 H -1.55229 0.40601 0.91094
 H 2.16209 1.48885 -0.12485
 H -2.56119 -0.52642 -0.21150
13
bifur_IRC_Distances_noMW_output/new_data/bifur_traj2_Distances point 13
C 1.25960 -0.38597 -0.03366
 C -0.60920 -1.15552 -0.05837
 C 0.55804 -1.30177 -0.67212
 C 1.19834 1.09720 0.01512
 C -1.61392 -0.10317 -0.03657
 F 2.38910 -0.79550 0.41570
 F -1.13723 -2.23191 0.37385
 H 0.58179 1.49899 -0.75467
 H -1.45144 0.63436 -0.79071
 H 0.79768 1.42409 0.95841
 H -1.58636 0.38825 0.90829
 H 2.18349 1.48253 -0.11788
 H -2.56990 -0.55157 -0.20738
13
bifur_IRC_Distances_noMW_output/new_data/bifur_traj2_Distances point 14
C 1.26370 -0.37964 -0.03304
 C -0.61723 -1.15274 -0.05725
 C 0.55304 -1.29003 -0.65813
 C 1.21549 1.10212 0.01602
 C -1.62875 -0.11359 -0.03698
 F 2.38531 -0.79375 0.40572
 F -1.13841 -2.22178 0.36709
 H 0.60899 1.50781 -0.75602
 H -1.47584 0.61915 -0.79390
 H 0.81891 1.43284 0.95835
 H -1.60648 0.37771 0.90669
 H 2.19631 1.47867 -0.11363
 H -2.57503 -0.56677 -0.20494
13
bifur_IRC_Distances_noMW_output/new_data/bifur_traj2_Distances point 15
C 1.26795 -0.37300 -0.03239
 C -0.62563 -1.14975 -0.05602
 C 0.54774 -1.27759 -0.64323
 C 1.23336 1.10724 0.01701
 C -1.64417 -0.12451 -0.03744
 F 2.38140 -0.79200 0.39499
 F -1.13972 -2.21101 0.36005
 H 0.63725 1.51701 -0.75745
 H -1.50118 0.60326 -0.79734
 H 0.84098 1.44198 0.95834
 H -1.62740 0.36669 0.90497
 H 2.20978 1.47454 -0.10907
 H -2.58036 -0.58286 -0.20241
13
bifur_IRC_Distances_noMW_output/new_data/bifur_traj2_Distances point 16
C 1.27198 -0.36664 -0.03180
 C -0.63366 -1.14679 -0.05478
 C 0.54260 -1.26552 -0.62873
 C 1.25039 1.11211 0.01799
 C -1.65884 -0.13500 -0.03793
 F 2.37771 -0.79039 0.38442
 F -1.14105 -2.20053 0.35334
 H 0.66414 1.52578 -0.75881
 H -1.52525 0.58805 -0.80075
 H 0.86197 1.45071 0.95840
 H -1.64730 0.35616 0.90328
 H 2.22275 1.47052 -0.10461
 H -2.58542 -0.59845 -0.20002
13
bifur_IRC_Distances_noMW_output/new_data/bifur_traj2_Distances point 17
C 1.27459 -0.36248 -0.03142
 C -0.63891 -1.14481 -0.05394
 C 0.53921 -1.25755 -0.61912
 C 1.26148 1.11527 0.01866
 C -1.66838 -0.14186 -0.03826
 F 2.37533 -0.78937 0.37734
 F -1.14196 -2.19360 0.34898
 H 0.68161 1.53149 -0.75970
 H -1.54088 0.57813 -0.80304
 H 0.87561 1.45640 0.95846
 H -1.66023 0.34928 0.90215
 H 2.23125 1.46784 -0.10164
 H -2.58870 -0.60875 -0.19848
13
bifur_IRC_Distances_noMW_output/new_data/bifur_traj2_Distances point 18
C 1.27494 -0.36192 -0.03137
 C -0.63962 -1.14454 -0.05383
 C 0.53875 -1.25648 -0.61782
 C 1.26296 1.11569 0.01875
 C -1.66965 -0.14278 -0.03831
 F 2.37501 -0.78924 0.37638
 F -1.14208 -2.19266 0.34840
 H 0.68395 1.53225 -0.75982
 H -1.54297 0.57680 -0.80335
 H 0.87743 1.45717 0.95847
 H -1.66196 0.34836 0.90200
 H 2.23239 1.46748 -0.10123
 H -2.58914 -0.61014 -0.19828
13
bifur_IRC_Distances_noMW_output/new_data/bifur_traj2_Distances point 19
C 1.27374 -0.36383 -0.03154
 C -0.63720 -1.14546 -0.05422
 C 0.54031 -1.26015 -0.62225
 C 1.25787 1.11424 0.01844
 C -1.66528 -0.13963 -0.03815
 F 2.37610 -0.78970 0.37966
 F -1.14166 -2.19586 0.35040
 H 0.67594 1.52963 -0.75941
 H -1.53581 0.58135 -0.80229
 H 0.87118 1.45455 0.95844
 H -1.65603 0.35152 0.90252
 H 2.22848 1.46872 -0.10261
 H -2.58764 -0.60539 -0.19898
13
bifur_IRC_Distances_noMW_output/new_data/bifur_traj2_Distances point 20
C 1.27169 -0.36710 -0.03184
 C -0.63308 -1.14701 -0.05488
 C 0.54298 -1.26641 -0.62979
 C 1.24915 1.11176 0.01792
 C -1.65778 -0.13423 -0.03789
 F 2.37797 -0.79050 0.38520
 F -1.14095 -2.20130 0.35382
 H 0.66219 1.52514 -0.75871
 H -1.52350 0.58916 -0.80050
 H 0.86044 1.45008 0.95839
 H -1.64586 0.35692 0.90341
 H 2.22180 1.47081 -0.10494
 H -2.58505 -0.59731 -0.20019
13
bifur_IRC_Distances_noMW_output/new_data/bifur_traj2_Distances point 21
C 1.26917 -0.37108 -0.03221
 C -0.62806 -1.14887 -0.05565
 C 0.54619 -1.27395 -0.63887
 C 1.23852 1.10872 0.01730
 C -1.64862 -0.12768 -0.03759
 F 2.38027 -0.79150 0.39183
 F -1.14011 -2.20786 0.35801
 H 0.64540 1.51967 -0.75786
 H -1.50848 0.59866 -0.79836
 H 0.84734 1.44462 0.95835
 H -1.63343 0.36350 0.90446
 H 2.21370 1.47333 -0.10773
 H -2.58190 -0.58756 -0.20168
13
bifur_IRC_Distances_noMW_output/new_data/bifur_traj2_Distances point 22
C 1.26649 -0.37529 -0.03261
 C -0.62274 -1.15079 -0.05645
 C 0.54957 -1.28188 -0.64838
 C 1.22722 1.10549 0.01666
 C -1.63888 -0.12075 -0.03728
 F 2.38274 -0.79259 0.39872
 F -1.13926 -2.21473 0.36247
 H 0.62756 1.51385 -0.75695
 H -1.49249 0.60872 -0.79615
 H 0.83341 1.43884 0.95834
 H -1.62022 0.37047 0.90556
 H 2.20514 1.47597 -0.11065
 H -2.57853 -0.57730 -0.20328
13
bifur_IRC_Distances_noMW_output/new_data/bifur_traj2_Distances point 23
C 1.26649 -0.37529 -0.03261
 C -0.62274 -1.15079 -0.05645
 C 0.54957 -1.28189 -0.64838
 C 1.22722 1.10548 0.01666
 C -1.63888 -0.12075 -0.03728
 F 2.38274 -0.79259 0.39872
 F -1.13926 -2.21474 0.36247
 H 0.62755 1.51385 -0.75695
 H -1.49248 0.60872 -0.79615
 H 0.83340 1.43884 0.95834
 H -1.62022 0.37048 0.90556
 H 2.20514 1.47597 -0.11065
 H -2.57853 -0.57730 -0.20328
13
bifur_IRC_Distances_noMW_output/new_data/bifur_traj2_Distances point 24
C 1.26255 -0.38142 -0.03321
 C -0.61497 -1.15353 -0.05757
 C 0.55446 -1.29335 -0.66209
 C 1.21067 1.10074 0.01576
 C -1.62458 -0.11066 -0.03686
 F 2.38637 -0.79424 0.40856
 F -1.13807 -2.22465 0.36899
 H 0.60135 1.50533 -0.75564
 H -1.46899 0.62343 -0.79299
 H 0.81295 1.43038 0.95836
 H -1.60083 0.38067 0.90714
 H 2.19269 1.47976 -0.11483
 H -2.57359 -0.56247 -0.20562
13
bifur_IRC_Distances_noMW_output/new_data/bifur_traj2_Distances point 25
C 1.26264 -0.38129 -0.03320
 C -0.61514 -1.15348 -0.05755
 C 0.55435 -1.29311 -0.66180
 C 1.21102 1.10084 0.01578
 C -1.62489 -0.11087 -0.03687
 F 2.38630 -0.79420 0.40835
 F -1.13810 -2.22444 0.36886
 H 0.60190 1.50551 -0.75567
 H -1.46948 0.62312 -0.79306
 H 0.81338 1.43055 0.95836
 H -1.60124 0.38046 0.90711
 H 2.19295 1.47968 -0.11475
 H -2.57370 -0.56278 -0.20557
13
bifur_IRC_Distances_noMW_output/new_data/bifur_traj2_Distances point 26
C 1.26383 -0.37944 -0.03302
 C -0.61749 -1.15266 -0.05721
 C 0.55288 -1.28965 -0.65768
 C 1.21603 1.10228 0.01605
 C -1.62922 -0.11392 -0.03699
 F 2.38519 -0.79370 0.40540
 F -1.13845 -2.22146 0.36688
 H 0.60985 1.50809 -0.75606
 H -1.47661 0.61867 -0.79400
 H 0.81958 1.43311 0.95835
 H -1.60712 0.37737 0.90663
 H 2.19671 1.47854 -0.11349
 H -2.57520 -0.56725 -0.20486
13
bifur_IRC_Distances_noMW_output/new_data/bifur_traj2_Distances point 27
C 1.26562 -0.37666 -0.03275
 C -0.62101 -1.15141 -0.05671
 C 0.55067 -1.28446 -0.65146
 C 1.22353 1.10443 0.01646
 C -1.63570 -0.11850 -0.03718
 F 2.38354 -0.79295 0.40094
 F -1.13899 -2.21696 0.36392
 H 0.62172 1.51195 -0.75666
 H -1.48725 0.61201 -0.79543
 H 0.82885 1.43695 0.95834
 H -1.61590 0.37275 0.90592
 H 2.20236 1.47682 -0.11159
 H -2.57743 -0.57397 -0.20380
13
bifur_IRC_Distances_noMW_output/new_data/bifur_traj2_Distances point 28
C 1.26766 -0.37346 -0.03244
 C -0.62505 -1.14996 -0.05611
 C 0.54811 -1.27845 -0.64426
 C 1.23213 1.10689 0.01694
 C -1.64312 -0.12376 -0.03741
 F 2.38166 -0.79212 0.39574
 F -1.13963 -2.21176 0.36053
 H 0.63532 1.51638 -0.75735
 H -1.49944 0.60435 -0.79710
 H 0.83947 1.44135 0.95834
 H -1.62597 0.36744 0.90509
 H 2.20885 1.47483 -0.10939
 H -2.58000 -0.58175 -0.20258
13
bifur_IRC_Distances_noMW_output/new_data/bifur_traj2_Distances point 29
C 1.26965 -0.37033 -0.03214
 C -0.62900 -1.14852 -0.05551
 C 0.54559 -1.27253 -0.63716
 C 1.24052 1.10929 0.01742
 C -1.65035 -0.12892 -0.03764
 F 2.37984 -0.79131 0.39059
 F -1.14027 -2.20663 0.35722
 H 0.64858 1.52070 -0.75802
 H -1.51132 0.59686 -0.79876
 H 0.84982 1.44565 0.95836
 H -1.63578 0.36226 0.90427
 H 2.21522 1.47286 -0.10721
 H -2.58249 -0.58939 -0.20140
13
bifur_IRC_Distances_noMW_output/new_data/bifur_traj2_Distances point 30
C 1.27103 -0.36814 -0.03194
 C -0.63177 -1.14750 -0.05508
 C 0.54382 -1.26838 -0.63217
 C 1.24638 1.11096 0.01776
 C -1.65539 -0.13252 -0.03781
 F 2.37857 -0.79076 0.38694
 F -1.14073 -2.20302 0.35491
 H 0.65782 1.52372 -0.75849
 H -1.51959 0.59164 -0.79994
 H 0.85703 1.44865 0.95838
 H -1.64262 0.35864 0.90368
 H 2.21968 1.47147 -0.10567
 H -2.58423 -0.59476 -0.20058
13
bifur_IRC_Distances_noMW_output/new_data/bifur_traj2_Distances point 31
C 1.27101 -0.36817 -0.03194
 C -0.63173 -1.14751 -0.05509
 C 0.54384 -1.26844 -0.63224
 C 1.24630 1.11094 0.01775
 C -1.65532 -0.13247 -0.03781
 F 2.37859 -0.79077 0.38699
 F -1.14072 -2.20307 0.35495
 H 0.65769 1.52367 -0.75848
 H -1.51948 0.59171 -0.79992
 H 0.85693 1.44861 0.95838
 H -1.64252 0.35869 0.90369
 H 2.21962 1.47149 -0.10569
 H -2.58421 -0.59469 -0.20059
13
bifur_IRC_Distances_noMW_output/new_data/bifur_traj2_Distances point 32
C 1.26969 -0.37027 -0.03213
 C -0.62908 -1.14849 -0.05550
 C 0.54554 -1.27242 -0.63702
 C 1.24069 1.10934 0.01743
 C -1.65049 -0.12902 -0.03765
 F 2.37980 -0.79130 0.39049
 F -1.14028 -2.20653 0.35716
 H 0.64883 1.52079 -0.75803
 H -1.51155 0.59672 -0.79880
 H 0.85002 1.44574 0.95836
 H -1.63597 0.36216 0.90425
 H 2.21535 1.47282 -0.10717
 H -2.58254 -0.58954 -0.20138
13
bifur_IRC_Distances_noMW_output/new_data/bifur_traj2_Distances point 33
C 1.26769 -0.37341 -0.03243
 C -0.62512 -1.14994 -0.05610
 C 0.54807 -1.27835 -0.64414
 C 1.23227 1.10693 0.01695
 C -1.64324 -0.12385 -0.03741
 F 2.38163 -0.79210 0.39565
 F -1.13964 -2.21167 0.36047
 H 0.63554 1.51645 -0.75736
 H -1.49964 0.60422 -0.79713
 H 0.83964 1.44142 0.95834
 H -1.62613 0.36736 0.90507
 H 2.20896 1.47480 -0.10935
 H -2.58004 -0.58188 -0.20256
13
bifur_IRC_Distances_noMW_output/new_data/bifur_traj2_Distances point 34
C 1.26769 -0.37341 -0.03243
 C -0.62512 -1.14994 -0.05610
 C 0.54807 -1.27835 -0.64414
 C 1.23227 1.10693 0.01695
 C -1.64324 -0.12385 -0.03741
 F 2.38163 -0.79210 0.39566
 F -1.13964 -2.21167 0.36047
 H 0.63554 1.51645 -0.75736
 H -1.49964 0.60422 -0.79713
 H 0.83964 1.44142 0.95834
 H -1.62613 0.36736 0.90507
 H 2.20896 1.47480 -0.10935
 H -2.58004 -0.58187 -0.20256
13
bifur_IRC_Distances_noMW_output/new_data/bifur_traj2_Distances point 35
C 1.26335 -0.38019 -0.03309
 C -0.61653 -1.15299 -0.05735
 C 0.55348 -1.29106 -0.65936
 C 1.21399 1.10169 0.01594
 C -1.62746 -0.11268 -0.03694
 F 2.38564 -0.79390 0.40661
 F -1.13830 -2.22267 0.36768
 H 0.60662 1.50704 -0.75590
 H -1.47371 0.62048 -0.79362
 H 0.81706 1.43207 0.95835
 H -1.60473 0.37863 0.90683
 H 2.19519 1.47901 -0.11400
 H -2.57459 -0.56543 -0.20515
13
bifur_IRC_Distances_noMW_output/new_data/bifur_traj2_Distances point 36
C 1.26166 -0.38280 -0.03335
 C -0.61323 -1.15414 -0.05782
 C 0.55554 -1.29590 -0.66514
 C 1.20694 1.09967 0.01557
 C -1.62136 -0.10839 -0.03677
 F 2.38720 -0.79462 0.41073
 F -1.13781 -2.22686 0.37046
 H 0.59544 1.50341 -0.75534
 H -1.46369 0.62674 -0.79230
 H 0.80834 1.42847 0.95837
 H -1.59646 0.38297 0.90749
 H 2.18991 1.48060 -0.11576
 H -2.57248 -0.55916 -0.20615
13
bifur_IRC_Distances_noMW_output/new_data/bifur_traj2_Distances point 37
C 1.26095 -0.38390 -0.03346
 C -0.61183 -1.15462 -0.05801
 C 0.55641 -1.29795 -0.66758
 C 1.20395 1.09881 0.01541
 C -1.61877 -0.10657 -0.03670
 F 2.38786 -0.79492 0.41247
 F -1.13761 -2.22862 0.37164
 H 0.59070 1.50187 -0.75511
 H -1.45943 0.62939 -0.79174
 H 0.80463 1.42695 0.95839
 H -1.59295 0.38481 0.90777
 H 2.18767 1.48128 -0.11650
 H -2.57158 -0.55651 -0.20658
13
bifur_IRC_Distances_noMW_output/new_data/bifur_traj2_Distances point 38
C 1.26159 -0.38291 -0.03336
 C -0.61308 -1.15419 -0.05784
 C 0.55563 -1.29612 -0.66539
 C 1.20663 1.09958 0.01555
 C -1.62109 -0.10820 -0.03676
 F 2.38726 -0.79465 0.41091
 F -1.13779 -2.22704 0.37058
 H 0.59495 1.50325 -0.75532
 H -1.46324 0.62702 -0.79224
 H 0.80795 1.42831 0.95838
 H -1.59610 0.38316 0.90752
 H 2.18967 1.48067 -0.11584
 H -2.57238 -0.55889 -0.20620
13
bifur_IRC_Distances_noMW_output/new_data/bifur_traj2_Distances point 39
C 1.26328 -0.38029 -0.03310
 C -0.61641 -1.15303 -0.05737
 C 0.55356 -1.29124 -0.65957
 C 1.21374 1.10162 0.01593
 C -1.62724 -0.11252 -0.03694
 F 2.38570 -0.79393 0.40676
 F -1.13829 -2.22283 0.36778
 H 0.60621 1.50691 -0.75588
 H -1.47335 0.62071 -0.79357
 H 0.81674 1.43194 0.95835
 H -1.60443 0.37879 0.90685
 H 2.19499 1.47907 -0.11407
 H -2.57451 -0.56520 -0.20519
13
bifur_IRC_Distances_noMW_output/new_data/bifur_traj2_Distances point 40
C 1.26554 -0.37677 -0.03276
 C -0.62086 -1.15146 -0.05673
 C 0.55076 -1.28468 -0.65173
 C 1.22321 1.10434 0.01644
 C -1.63542 -0.11830 -0.03717
 F 2.38361 -0.79299 0.40113
 F -1.13897 -2.21715 0.36405
 H 0.62121 1.51179 -0.75663
 H -1.48680 0.61229 -0.79537
 H 0.82846 1.43679 0.95834
 H -1.61553 0.37295 0.90595
 H 2.20212 1.47690 -0.11167
 H -2.57734 -0.57369 -0.20384
13
bifur_IRC_Distances_noMW_output/new_data/bifur_traj2_Distances point 41
C 1.26800 -0.37292 -0.03239
 C -0.62573 -1.14971 -0.05601
 C 0.54767 -1.27743 -0.64304
 C 1.23358 1.10731 0.01702
 C -1.64437 -0.12465 -0.03745
 F 2.38135 -0.79198 0.39486
 F -1.13974 -2.21087 0.35996
 H 0.63761 1.51713 -0.75746
 H -1.50149 0.60306 -0.79739
 H 0.84125 1.44209 0.95834
 H -1.62766 0.36655 0.90495
 H 2.20995 1.47449 -0.10902
 H -2.58043 -0.58306 -0.20238
13
bifur_IRC_Distances_noMW_output/new_data/bifur_traj2_Distances point 42
C 1.27041 -0.36913 -0.03203
 C -0.63052 -1.14796 -0.05528
 C 0.54462 -1.27026 -0.63443
 C 1.24373 1.11021 0.01760
 C -1.65311 -0.13089 -0.03773
 F 2.37914 -0.79101 0.38859
 F -1.14052 -2.20465 0.35596
 H 0.65364 1.52235 -0.75828
 H -1.51585 0.59400 -0.79941
 H 0.85377 1.44730 0.95837
 H -1.63953 0.36028 0.90395
 H 2.21767 1.47210 -0.10637
 H -2.58345 -0.59233 -0.20095
13
bifur_IRC_Distances_noMW_output/new_data/bifur_traj2_Distances point 43
C 1.27248 -0.36585 -0.03172
 C -0.63466 -1.14642 -0.05463
 C 0.54196 -1.26401 -0.62690
 C 1.25250 1.11271 0.01812
 C -1.66066 -0.13630 -0.03799
 F 2.37725 -0.79019 0.38308
 F -1.14122 -2.19922 0.35250
 H 0.66747 1.52687 -0.75898
 H -1.52824 0.58616 -0.80118
 H 0.86457 1.45180 0.95841
 H -1.64977 0.35485 0.90307
 H 2.22437 1.47001 -0.10405
 H -2.58605 -0.60041 -0.19973
13
bifur_IRC_Distances_noMW_output/new_data/bifur_traj2_Distances point 44
C 1.27366 -0.36397 -0.03155
 C -0.63703 -1.14552 -0.05425
 C 0.54043 -1.26042 -0.62257
 C 1.25751 1.11414 0.01842
 C -1.66497 -0.13940 -0.03814
 F 2.37618 -0.78973 0.37989
 F -1.14163 -2.19609 0.35054
 H 0.67536 1.52945 -0.75938
 H -1.53529 0.58168 -0.80221
 H 0.87073 1.45437 0.95844
 H -1.65561 0.35175 0.90256
 H 2.22820 1.46880 -0.10271
 H -2.58753 -0.60505 -0.19903
13
bifur_IRC_Distances_noMW_output/new_data/bifur_traj2_Distances point 45
C 1.27366 -0.36397 -0.03155
 C -0.63703 -1.14552 -0.05425
 C 0.54043 -1.26041 -0.62257
 C 1.25751 1.11414 0.01842
 C -1.66497 -0.13940 -0.03814
 F 2.37617 -0.78973 0.37989
 F -1.14163 -2.19609 0.35054
 H 0.67537 1.52945 -0.75938
 H -1.53530 0.58168 -0.80221
 H 0.87073 1.45437 0.95844
 H -1.65561 0.35174 0.90256
 H 2.22821 1.46880 -0.10271
 H -2.58753 -0.60506 -0.19903
13
bifur_IRC_Distances_noMW_output/new_data/bifur_traj2_Distances point 46
C 1.27170 -0.36708 -0.03184
 C -0.63311 -1.14700 -0.05487
 C 0.54296 -1.26636 -0.62974
 C 1.24921 1.11177 0.01792
 C -1.65783 -0.13427 -0.03789
 F 2.37796 -0.79050 0.38516
 F -1.14095 -2.20126 0.35380
 H 0.66228 1.52518 -0.75872
 H -1.52359 0.58910 -0.80051
 H 0.86052 1.45011 0.95839
 H -1.64593 0.35688 0.90340
 H 2.22185 1.47080 -0.10492
 H -2.58507 -0.59737 -0.20019
13
bifur_IRC_Distances_noMW_output/new_data/bifur_traj2_Distances point 47
C 1.26943 -0.37066 -0.03217
 C -0.62858 -1.14867 -0.05557
 C 0.54586 -1.27317 -0.63793
 C 1.23963 1.10903 0.01737
 C -1.64958 -0.12836 -0.03762
 F 2.38003 -0.79140 0.39114
 F -1.14020 -2.20718 0.35757
 H 0.64716 1.52024 -0.75795
 H -1.51005 0.59767 -0.79858
 H 0.84871 1.44519 0.95836
 H -1.63473 0.36281 0.90435
 H 2.21454 1.47307 -0.10745
 H -2.58223 -0.58857 -0.20153
13
bifur_IRC_Distances_noMW_output/new_data/bifur_traj2_Distances point 48
C 1.26691 -0.37463 -0.03255
 C -0.62357 -1.15049 -0.05633
 C 0.54905 -1.28065 -0.64690
 C 1.22899 1.10599 0.01676
 C -1.64041 -0.12184 -0.03733
 F 2.38235 -0.79242 0.39765
 F -1.13939 -2.21366 0.36177
 H 0.63035 1.51476 -0.75710
 H -1.49499 0.60715 -0.79649
 H 0.83559 1.43974 0.95834
 H -1.62229 0.36938 0.90539
 H 2.20648 1.47556 -0.11020
 H -2.57906 -0.57890 -0.20303
13
bifur_IRC_Distances_noMW_output/new_data/bifur_traj2_Distances point 49
C 1.26447 -0.37844 -0.03292
 C -0.61875 -1.15221 -0.05703
 C 0.55209 -1.28780 -0.65546
 C 1.21872 1.10305 0.01620
 C -1.63154 -0.11556 -0.03706
 F 2.38460 -0.79343 0.40381
 F -1.13864 -2.21985 0.36582
 H 0.61410 1.50948 -0.75628
 H -1.48042 0.61629 -0.79451
 H 0.82290 1.43449 0.95834
 H -1.61027 0.37572 0.90638
 H 2.19873 1.47793 -0.11281
 H -2.57600 -0.56965 -0.20448
13
bifur_IRC_Distances_noMW_output/new_data/bifur_traj2_Distances point 50
C 1.26256 -0.38142 -0.03321
 C -0.61498 -1.15353 -0.05757
 C 0.55445 -1.29334 -0.66208
 C 1.21069 1.10074 0.01576
 C -1.62460 -0.11067 -0.03686
 F 2.38637 -0.79424 0.40855
 F -1.13807 -2.22464 0.36899
 H 0.60138 1.50534 -0.75564
 H -1.46901 0.62342 -0.79299
 H 0.81297 1.43038 0.95836
 H -1.60085 0.38066 0.90714
 H 2.19271 1.47976 -0.11483
 H -2.57360 -0.56248 -0.20562
13
bifur_IRC_Distances_noMW_output/new_data/bifur_traj2_Distances point 51
C 1.26182 -0.38256 -0.03332
 C -0.61353 -1.15403 -0.05777
 C 0.55535 -1.29546 -0.66461
 C 1.20759 1.09986 0.01560
 C -1.62192 -0.10878 -0.03679
 F 2.38705 -0.79455 0.41035
 F -1.13786 -2.22647 0.37021
 H 0.59647 1.50375 -0.75539
 H -1.46461 0.62616 -0.79242
 H 0.80914 1.42880 0.95837
 H -1.59722 0.38257 0.90743
 H 2.19039 1.48046 -0.11560
 H -2.57267 -0.55974 -0.20606
13
bifur_IRC_Distances_noMW_output/new_data/bifur_traj2_Distances point 52
C 1.26241 -0.38165 -0.03323
 C -0.61469 -1.15363 -0.05761
 C 0.55463 -1.29377 -0.66259
 C 1.21006 1.10056 0.01573
 C -1.62405 -0.11028 -0.03685
 F 2.38651 -0.79430 0.40892
 F -1.13803 -2.22501 0.36923
 H 0.60038 1.50502 -0.75559
 H -1.46812 0.62398 -0.79288
 H 0.81219 1.43006 0.95836
 H -1.60011 0.38105 0.90720
 H 2.19223 1.47990 -0.11499
 H -2.57341 -0.56192 -0.20571
13
bifur_IRC_Distances_noMW_output/new_data/bifur_traj2_Distances point 53
C 1.26380 -0.37949 -0.03302
 C -0.61742 -1.15268 -0.05722
 C 0.55293 -1.28976 -0.65780
 C 1.21588 1.10224 0.01604
 C -1.62909 -0.11383 -0.03699
 F 2.38522 -0.79371 0.40549
 F -1.13844 -2.22155 0.36694
 H 0.60961 1.50802 -0.75605
 H -1.47640 0.61880 -0.79397
 H 0.81940 1.43304 0.95835
 H -1.60694 0.37746 0.90665
 H 2.19660 1.47858 -0.11353
 H -2.57515 -0.56712 -0.20488
13
bifur_IRC_Distances_noMW_output/new_data/bifur_traj2_Distances point 54
C 1.26552 -0.37681 -0.03276
 C -0.62081 -1.15148 -0.05673
 C 0.55079 -1.28475 -0.65181
 C 1.22311 1.10431 0.01644
 C -1.63533 -0.11824 -0.03717
 F 2.38364 -0.79300 0.40119
 F -1.13896 -2.21722 0.36409
 H 0.62105 1.51174 -0.75663
 H -1.48666 0.61238 -0.79535
 H 0.82833 1.43673 0.95834
 H -1.61541 0.37301 0.90596
 H 2.20204 1.47692 -0.11170
 H -2.57731 -0.57360 -0.20386
13
bifur_IRC_Distances_noMW_output/new_data/bifur_traj2_Distances point 55
C 1.26725 -0.37409 -0.03250
 C -0.62425 -1.15025 -0.05623
 C 0.54862 -1.27964 -0.64569
 C 1.23043 1.10640 0.01684
 C -1.64165 -0.12272 -0.03736
 F 2.38203 -0.79228 0.39678
 F -1.13950 -2.21279 0.36120
 H 0.63262 1.51550 -0.75721
 H -1.49703 0.60587 -0.79677
 H 0.83736 1.44048 0.95834
 H -1.62397 0.36850 0.90525
 H 2.20757 1.47523 -0.10983
 H -2.57949 -0.58020 -0.20282
13
bifur_IRC_Distances_noMW_output/new_data/bifur_traj2_Distances point 56
C 1.26725 -0.37409 -0.03250
 C -0.62425 -1.15025 -0.05623
 C 0.54862 -1.27964 -0.64570
 C 1.23043 1.10640 0.01684
 C -1.64165 -0.12272 -0.03736
 F 2.38204 -0.79228 0.39678
 F -1.13950 -2.21279 0.36120
 H 0.63262 1.51550 -0.75721
 H -1.49703 0.60587 -0.79677
 H 0.83736 1.44048 0.95834
 H -1.62397 0.36850 0.90525
 H 2.20756 1.47523 -0.10983
 H -2.57949 -0.58020 -0.20282
13
bifur_IRC_Distances_noMW_output/new_data/bifur_traj2_Distances point 57
C 1.26968 -0.37027 -0.03213
 C -0.62908 -1.14849 -0.05550
 C 0.54554 -1.27242 -0.63703
 C 1.24068 1.10934 0.01743
 C -1.65049 -0.12901 -0.03765
 F 2.37980 -0.79130 0.39049
 F -1.14028 -2.20653 0.35716
 H 0.64883 1.52078 -0.75803
 H -1.51154 0.59672 -0.79879
 H 0.85001 1.44573 0.95836
 H -1.63597 0.36216 0.90425
 H 2.21535 1.47282 -0.10717
 H -2.58254 -0.58954 -0.20138
13
bifur_IRC_Distances_noMW_output/new_data/bifur_traj2_Distances point 58
C 1.26965 -0.37032 -0.03214
 C -0.62901 -1.14852 -0.05551
 C 0.54559 -1.27253 -0.63715
 C 1.24054 1.10929 0.01742
 C -1.65036 -0.12892 -0.03764
 F 2.37984 -0.79131 0.39058
 F -1.14027 -2.20662 0.35722
 H 0.64859 1.52071 -0.75802
 H -1.51133 0.59685 -0.79876
 H 0.84983 1.44566 0.95836
 H -1.63579 0.36225 0.90426
 H 2.21523 1.47286 -0.10721
 H -2.58250 -0.58940 -0.20140
13
bifur_IRC_Distances_noMW_output/new_data/bifur_traj2_Distances point 59
C 1.26854 -0.37207 -0.03230
 C -0.62680 -1.14932 -0.05584
 C 0.54699 -1.27583 -0.64112
 C 1.23585 1.10796 0.01715
 C -1.64633 -0.12604 -0.03751
 F 2.38085 -0.79176 0.39347
 F -1.13991 -2.20949 0.35906
 H 0.64120 1.51830 -0.75765
 H -1.50471 0.60103 -0.79784
 H 0.84406 1.44326 0.95835
 H -1.63032 0.36515 0.90473
 H 2.21167 1.47396 -0.10843
 H -2.58110 -0.58513 -0.20206
13
bifur_IRC_Distances_noMW_output/new_data/bifur_traj2_Distances point 60
C 1.26672 -0.37492 -0.03258
 C -0.62320 -1.15063 -0.05638
 C 0.54928 -1.28121 -0.64757
 C 1.22819 1.10576 0.01672
 C -1.63972 -0.12135 -0.03731
 F 2.38252 -0.79250 0.39813
 F -1.13933 -2.21415 0.36208
 H 0.62909 1.51435 -0.75703
 H -1.49386 0.60786 -0.79633
 H 0.83460 1.43933 0.95834
 H -1.62136 0.36988 0.90547
 H 2.20587 1.47575 -0.11040
 H -2.57882 -0.57818 -0.20314
13
bifur_IRC_Distances_noMW_output/new_data/bifur_traj2_Distances point 61
C 1.26464 -0.37818 -0.03289
 C -0.61908 -1.15209 -0.05699
 C 0.55188 -1.28731 -0.65487
 C 1.21942 1.10325 0.01624
 C -1.63215 -0.11599 -0.03708
 F 2.38444 -0.79336 0.40339
 F -1.13869 -2.21943 0.36554
 H 0.61522 1.50984 -0.75633
 H -1.48143 0.61566 -0.79465
 H 0.82377 1.43485 0.95834
 H -1.61109 0.37528 0.90631
 H 2.19926 1.47777 -0.11263
 H -2.57621 -0.57029 -0.20438
13
bifur_IRC_Distances_noMW_output/new_data/bifur_traj2_Distances point 62
C 1.26267 -0.38125 -0.03319
 C -0.61519 -1.15346 -0.05754
 C 0.55432 -1.29302 -0.66170
 C 1.21114 1.10087 0.01579
 C -1.62499 -0.11094 -0.03687
 F 2.38627 -0.79419 0.40828
 F -1.13810 -2.22437 0.36881
 H 0.60210 1.50558 -0.75568
 H -1.46966 0.62301 -0.79308
 H 0.81353 1.43062 0.95836
 H -1.60139 0.38038 0.90710
 H 2.19305 1.47966 -0.11471
 H -2.57373 -0.56289 -0.20555
13
bifur_IRC_Distances_noMW_output/new_data/bifur_traj2_Distances point 63
C 1.26121 -0.38350 -0.03342
 C -0.61234 -1.15444 -0.05794
 C 0.55610 -1.29720 -0.66668
 C 1.20505 1.09913 0.01547
 C -1.61972 -0.10724 -0.03672
 F 2.38761 -0.79481 0.41183
 F -1.13768 -2.22797 0.37121
 H 0.59244 1.50244 -0.75519
 H -1.46099 0.62842 -0.79195
 H 0.80599 1.42751 0.95838
 H -1.59424 0.38413 0.90767
 H 2.18849 1.48103 -0.11623
 H -2.57191 -0.55748 -0.20642
13
bifur_IRC_Distances_noMW_output/new_data/bifur_traj2_Distances point 64
C 1.26090 -0.38398 -0.03346
 C -0.61173 -1.15465 -0.05802
 C 0.55647 -1.29809 -0.66774
 C 1.20375 1.09875 0.01540
 C -1.61860 -0.10645 -0.03669
 F 2.38790 -0.79494 0.41259
 F -1.13759 -2.22874 0.37172
 H 0.59037 1.50177 -0.75509
 H -1.45914 0.62957 -0.79170
 H 0.80438 1.42684 0.95839
 H -1.59271 0.38493 0.90779
 H 2.18752 1.48132 -0.11655
 H -2.57152 -0.55633 -0.20661
13
bifur_IRC_Distances_noMW_output/new_data/bifur_traj2_Distances point 65
C 1.26239 -0.38167 -0.03324
 C -0.61466 -1.15364 -0.05762
 C 0.55465 -1.29381 -0.66265
 C 1.20999 1.10054 0.01573
 C -1.62400 -0.11024 -0.03684
 F 2.38652 -0.79431 0.40895
 F -1.13802 -2.22505 0.36926
 H 0.60028 1.50498 -0.75558
 H -1.46803 0.62403 -0.79286
 H 0.81211 1.43003 0.95836
 H -1.60004 0.38109 0.90721
 H 2.19219 1.47992 -0.11500
 H -2.57339 -0.56187 -0.20572
13
bifur_IRC_Distances_noMW_output/new_data/bifur_traj2_Distances point 66
C 1.26532 -0.37712 -0.03279
 C -0.62042 -1.15162 -0.05679
 C 0.55104 -1.28533 -0.65251
 C 1.22228 1.10407 0.01639
 C -1.63461 -0.11773 -0.03715
 F 2.38382 -0.79308 0.40169
 F -1.13890 -2.21772 0.36442
 H 0.61973 1.51131 -0.75656
 H -1.48547 0.61312 -0.79519
 H 0.82730 1.43631 0.95834
 H -1.61443 0.37352 0.90604
 H 2.20141 1.47711 -0.11191
 H -2.57706 -0.57285 -0.20397
13
bifur_IRC_Distances_noMW_output/new_data/bifur_traj2_Distances point 67
C 1.26532 -0.37712 -0.03279
 C -0.62042 -1.15162 -0.05679
 C 0.55104 -1.28533 -0.65251
 C 1.22227 1.10407 0.01639
 C -1.63461 -0.11773 -0.03715
 F 2.38382 -0.79308 0.40169
 F -1.13890 -2.21772 0.36442
 H 0.61973 1.51131 -0.75656
 H -1.48547 0.61313 -0.79519
 H 0.82730 1.43631 0.95834
 H -1.61443 0.37353 0.90604
 H 2.20141 1.47711 -0.11191
 H -2.57706 -0.57284 -0.20398
13
bifur_IRC_Distances_noMW_output/new_data/bifur_traj2_Distances point 68
C 1.27237 -0.36602 -0.03174
 C -0.63444 -1.14650 -0.05466
 C 0.54210 -1.26434 -0.62730
 C 1.25204 1.11258 0.01809
 C -1.66026 -0.13602 -0.03798
 F 2.37735 -0.79024 0.38337
 F -1.14118 -2.19951 0.35269
 H 0.66674 1.52663 -0.75894
 H -1.52758 0.58658 -0.80109
 H 0.86400 1.45156 0.95840
 H -1.64923 0.35513 0.90312
 H 2.22401 1.47012 -0.10417
 H -2.58591 -0.59998 -0.19979
13
bifur_IRC_Distances_noMW_output/new_data/bifur_traj2_Distances point 69
C 1.27558 -0.36090 -0.03128
 C -0.64090 -1.14405 -0.05361
 C 0.53791 -1.25452 -0.61545
 C 1.26567 1.11646 0.01892
 C -1.67198 -0.14446 -0.03840
 F 2.37443 -0.78900 0.37462
 F -1.14231 -2.19095 0.34734
 H 0.68821 1.53365 -0.76004
 H -1.54679 0.57437 -0.80392
 H 0.88076 1.45856 0.95849
 H -1.66512 0.34668 0.90172
 H 2.23448 1.46682 -0.10050
 H -2.58994 -0.61267 -0.19791
13
bifur_IRC_Distances_noMW_output/new_data/bifur_traj2_Distances point 70
C 1.27819 -0.35669 -0.03091
 C -0.64620 -1.14199 -0.05272
 C 0.53445 -1.24639 -0.60562
 C 1.27681 1.11963 0.01962
 C -1.68154 -0.15140 -0.03877
 F 2.37207 -0.78802 0.36727
 F -1.14328 -2.18386 0.34300
 H 0.70573 1.53938 -0.76092
 H -1.56245 0.56437 -0.80629
 H 0.89444 1.46429 0.95860
 H -1.67809 0.33976 0.90054
 H 2.24309 1.46408 -0.09742
 H -2.59322 -0.62317 -0.19639
13
bifur_IRC_Distances_noMW_output/new_data/bifur_traj2_Distances point 71
C 1.27975 -0.35417 -0.03070
 C -0.64937 -1.14074 -0.05217
 C 0.53236 -1.24148 -0.59967
 C 1.28347 1.12152 0.02006
 C -1.68726 -0.15556 -0.03900
 F 2.37067 -0.78744 0.36279
 F -1.14388 -2.17957 0.34042
 H 0.71619 1.54281 -0.76145
 H -1.57180 0.55838 -0.80774
 H 0.90261 1.46772 0.95867
 H -1.68584 0.33561 0.89982
 H 2.24827 1.46242 -0.09555
 H -2.59518 -0.62951 -0.19549
13
bifur_IRC_Distances_noMW_output/new_data/bifur_traj2_Distances point 72
C 1.27971 -0.35422 -0.03070
 C -0.64930 -1.14077 -0.05218
 C 0.53240 -1.24158 -0.59980
 C 1.28333 1.12148 0.02005
 C -1.68713 -0.15547 -0.03899
 F 2.37070 -0.78745 0.36289
 F -1.14387 -2.17967 0.34048
 H 0.71597 1.54274 -0.76144
 H -1.57160 0.55851 -0.80771
 H 0.90244 1.46764 0.95867
 H -1.68567 0.33570 0.89984
 H 2.24816 1.46246 -0.09559
 H -2.59514 -0.62937 -0.19551
13
bifur_IRC_Distances_noMW_output/new_data/bifur_traj2_Distances point 73
C 1.27810 -0.35684 -0.03092
 C -0.64601 -1.14206 -0.05275
 C 0.53457 -1.24667 -0.60596
 C 1.27642 1.11952 0.01960
 C -1.68121 -0.15116 -0.03875
 F 2.37215 -0.78805 0.36753
 F -1.14325 -2.18411 0.34315
 H 0.70512 1.53918 -0.76089
 H -1.56191 0.56472 -0.80621
 H 0.89397 1.46409 0.95859
 H -1.67764 0.34000 0.90058
 H 2.24280 1.46418 -0.09753
 H -2.59311 -0.62281 -0.19644
13
bifur_IRC_Distances_noMW_output/new_data/bifur_traj2_Distances point 74
C 1.27540 -0.36118 -0.03130
 C -0.64054 -1.14419 -0.05367
 C 0.53815 -1.25507 -0.61611
 C 1.26491 1.11625 0.01887
 C -1.67133 -0.14399 -0.03837
 F 2.37459 -0.78907 0.37511
 F -1.14225 -2.19143 0.34764
 H 0.68702 1.53326 -0.75997
 H -1.54572 0.57505 -0.80376
 H 0.87983 1.45817 0.95849
 H -1.66424 0.34715 0.90180
 H 2.23390 1.46701 -0.10070
 H -2.58972 -0.61196 -0.19801
13
bifur_IRC_Distances_noMW_output/new_data/bifur_traj2_Distances point 75
C 1.27213 -0.36640 -0.03177
 C -0.63396 -1.14668 -0.05474
 C 0.54241 -1.26507 -0.62818
 C 1.25102 1.11229 0.01803
 C -1.65938 -0.13538 -0.03794
 F 2.37757 -0.79033 0.38402
 F -1.14110 -2.20014 0.35309
 H 0.66513 1.52610 -0.75886
 H -1.52614 0.58749 -0.80088
 H 0.86274 1.45103 0.95840
 H -1.64803 0.35577 0.90322
 H 2.22323 1.47037 -0.10444
 H -2.58561 -0.59904 -0.19993
13
bifur_IRC_Distances_noMW_output/new_data/bifur_traj2_Distances point 76
C 1.26867 -0.37187 -0.03229
 C -0.62706 -1.14923 -0.05581
 C 0.54683 -1.27545 -0.64066
 C 1.23640 1.10811 0.01718
 C -1.64680 -0.12638 -0.03753
 F 2.38073 -0.79171 0.39313
 F -1.13995 -2.20915 0.35885
 H 0.64206 1.51858 -0.75769
 H -1.50548 0.60055 -0.79794
 H 0.84473 1.44354 0.95835
 H -1.63096 0.36481 0.90467
 H 2.21209 1.47383 -0.10829
 H -2.58127 -0.58563 -0.20198
13
bifur_IRC_Distances_noMW_output/new_data/bifur_traj2_Distances point 77
C 1.26534 -0.37709 -0.03279
 C -0.62045 -1.15161 -0.05679
 C 0.55102 -1.28528 -0.65244
 C 1.22235 1.10409 0.01640
 C -1.63468 -0.11778 -0.03715
 F 2.38380 -0.79307 0.40164
 F -1.13890 -2.21767 0.36439
 H 0.61985 1.51135 -0.75657
 H -1.48558 0.61306 -0.79521
 H 0.82739 1.43635 0.95834
 H -1.61452 0.37348 0.90603
 H 2.20147 1.47710 -0.11189
 H -2.57708 -0.57291 -0.20396
13
bifur_IRC_Distances_noMW_output/new_data/bifur_traj2_Distances point 78
C 1.26534 -0.37709 -0.03279
 C -0.62045 -1.15161 -0.05679
 C 0.55102 -1.28528 -0.65244
 C 1.22235 1.10409 0.01640
 C -1.63468 -0.11778 -0.03715
 F 2.38380 -0.79307 0.40165
 F -1.13890 -2.21767 0.36439
 H 0.61985 1.51135 -0.75657
 H -1.48558 0.61306 -0.79521
 H 0.82739 1.43635 0.95834
 H -1.61452 0.37348 0.90603
 H 2.20147 1.47710 -0.11189
 H -2.57708 -0.57291 -0.20396
13
bifur_IRC_Distances_noMW_output/new_data/bifur_traj2_Distances point 79
C 1.26032 -0.38487 -0.03355
 C -0.61060 -1.15504 -0.05818
 C 0.55718 -1.29974 -0.66971
 C 1.20132 1.09806 0.01527
 C -1.61650 -0.10498 -0.03664
 F 2.38844 -0.79519 0.41398
 F -1.13743 -2.23016 0.37267
 H 0.58653 1.50052 -0.75490
 H -1.45569 0.63172 -0.79126
 H 0.80138 1.42561 0.95840
 H -1.58987 0.38642 0.90802
 H 2.18571 1.48186 -0.11715
 H -2.57079 -0.55420 -0.20695
13
bifur_IRC_Distances_noMW_output/new_data/bifur_traj2_Distances point 80
C 1.25915 -0.38667 -0.03373
 C -0.60832 -1.15582 -0.05849
 C 0.55859 -1.30306 -0.67366
 C 1.19644 1.09665 0.01502
 C -1.61227 -0.10202 -0.03652
 F 2.38952 -0.79570 0.41678
 F -1.13710 -2.23302 0.37459
 H 0.57878 1.49801 -0.75452
 H -1.44873 0.63604 -0.79037
 H 0.79533 1.42312 0.95842
 H -1.58413 0.38942 0.90847
 H 2.18208 1.48295 -0.11835
 H -2.56933 -0.54990 -0.20765
13
bifur_IRC_Distances_noMW_output/new_data/bifur_traj2_Distances point 81
C 1.25862 -0.38748 -0.03381
 C -0.60729 -1.15616 -0.05863
 C 0.55923 -1.30455 -0.67543
 C 1.19423 1.09602 0.01490
 C -1.61036 -0.10069 -0.03647
 F 2.39002 -0.79593 0.41804
 F -1.13696 -2.23431 0.37546
 H 0.57528 1.49687 -0.75434
 H -1.44558 0.63799 -0.78997
 H 0.79259 1.42199 0.95844
 H -1.58154 0.39077 0.90867
 H 2.18044 1.48344 -0.11889
 H -2.56867 -0.54796 -0.20796
13
bifur_IRC_Distances_noMW_output/new_data/bifur_traj2_Distances point 82
C 1.25826 -0.38803 -0.03387
 C -0.60658 -1.15640 -0.05872
 C 0.55966 -1.30557 -0.67664
 C 1.19273 1.09558 0.01483
 C -1.60906 -0.09978 -0.03644
 F 2.39035 -0.79609 0.41889
 F -1.13686 -2.23518 0.37605
 H 0.57289 1.49610 -0.75423
 H -1.44344 0.63932 -0.78970
 H 0.79072 1.42123 0.95845
 H -1.57977 0.39170 0.90881
 H 2.17932 1.48377 -0.11925
 H -2.56822 -0.54665 -0.20818
13
bifur_IRC_Distances_noMW_output/new_data/bifur_traj2_Distances point 83
C 1.25770 -0.38889 -0.03396
 C -0.60549 -1.15677 -0.05887
 C 0.56033 -1.30715 -0.67851
 C 1.19039 1.09491 0.01471
 C -1.60703 -0.09837 -0.03639
 F 2.39087 -0.79633 0.42022
 F -1.13671 -2.23654 0.37697
 H 0.56917 1.49489 -0.75404
 H -1.44010 0.64139 -0.78928
 H 0.78782 1.42004 0.95846
 H -1.57703 0.39313 0.90903
 H 2.17759 1.48429 -0.11982
 H -2.56751 -0.54460 -0.20851
13
bifur_IRC_Distances_noMW_output/new_data/bifur_traj2_Distances point 84
C 1.25665 -0.39049 -0.03412
 C -0.60347 -1.15744 -0.05914
 C 0.56158 -1.31006 -0.68198
 C 1.18605 1.09366 0.01449
 C -1.60327 -0.09575 -0.03629
 F 2.39184 -0.79680 0.42266
 F -1.13643 -2.23905 0.37867
 H 0.56227 1.49266 -0.75371
 H -1.43390 0.64522 -0.78850
 H 0.78244 1.41783 0.95849
 H -1.57192 0.39579 0.90942
 H 2.17438 1.48524 -0.12087
 H -2.56621 -0.54082 -0.20913
13
bifur_IRC_Distances_noMW_output/new_data/bifur_traj2_Distances point 85
C 1.25490 -0.39316 -0.03439
 C -0.60007 -1.15856 -0.05958
 C 0.56366 -1.31494 -0.68776
 C 1.17875 1.09156 0.01413
 C -1.59694 -0.09136 -0.03613
 F 2.39347 -0.79758 0.42672
 F -1.13597 -2.24324 0.38152
 H 0.55067 1.48891 -0.75314
 H -1.42348 0.65165 -0.78722
 H 0.77338 1.41412 0.95855
 H -1.56334 0.40026 0.91009
 H 2.16899 1.48683 -0.12262
 H -2.56402 -0.53450 -0.21017
13
bifur_IRC_Distances_noMW_output/new_data/bifur_traj2_Distances point 86
C 1.25236 -0.39700 -0.03478
 C -0.59518 -1.16015 -0.06021
 C 0.56663 -1.32192 -0.69600
 C 1.16823 1.08853 0.01361
 C -1.58781 -0.08505 -0.03592
 F 2.39583 -0.79873 0.43249
 F -1.13532 -2.24921 0.38563
 H 0.53393 1.48350 -0.75233
 H -1.40842 0.66091 -0.78540
 H 0.76031 1.40878 0.95865
 H -1.55096 0.40670 0.91104
 H 2.16127 1.48909 -0.12512
 H -2.56085 -0.52545 -0.21166
13
bifur_IRC_Distances_noMW_output/new_data/bifur_traj2_Distances point 87
C 1.24928 -0.40163 -0.03526
 C -0.58929 -1.16201 -0.06094
 C 0.57018 -1.33025 -0.70581
 C 1.15553 1.08487 0.01301
 C -1.57676 -0.07747 -0.03567
 F 2.39869 -0.80015 0.43932
 F -1.13458 -2.25632 0.39056
 H 0.51369 1.47697 -0.75137
 H -1.39020 0.67205 -0.78326
 H 0.74450 1.40235 0.95880
 H -1.53599 0.41446 0.91218
 H 2.15199 1.49177 -0.12809
 H -2.55702 -0.51464 -0.21347
13
bifur_IRC_Distances_noMW_output/new_data/bifur_traj2_Distances point 88
C 1.24619 -0.40624 -0.03573
 C -0.58341 -1.16383 -0.06165
 C 0.57369 -1.33849 -0.71549
 C 1.14281 1.08120 0.01242
 C -1.56570 -0.06991 -0.03543
 F 2.40156 -0.80161 0.44601
 F -1.13386 -2.26333 0.39546
 H 0.49341 1.47045 -0.75043
 H -1.37194 0.68317 -0.78117
 H 0.72865 1.39594 0.95898
 H -1.52100 0.42220 0.91330
 H 2.14277 1.49441 -0.13101
 H -2.55319 -0.50395 -0.21526
13
bifur_IRC_Distances_noMW_output/new_data/bifur_traj2_Distances point 89
C 1.24619 -0.40624 -0.03573
 C -0.58341 -1.16383 -0.06165
 C 0.57369 -1.33849 -0.71549
 C 1.14281 1.08120 0.01242
 C -1.56570 -0.06991 -0.03543
 F 2.40156 -0.80161 0.44601
 F -1.13386 -2.26333 0.39546
 H 0.49341 1.47045 -0.75043
 H -1.37194 0.68317 -0.78117
 H 0.72866 1.39594 0.95898
 H -1.52100 0.42220 0.91330
 H 2.14277 1.49441 -0.13101
 H -2.55319 -0.50395 -0.21526
13
bifur_IRC_Distances_noMW_output/new_data/bifur_traj2_Distances point 90
C 1.24170 -0.41285 -0.03642
 C -0.57494 -1.16637 -0.06263
 C 0.57869 -1.35021 -0.72918
 C 1.12449 1.07590 0.01159
 C -1.54972 -0.05909 -0.03510
 F 2.40571 -0.80378 0.45542
 F -1.13287 -2.27325 0.40248
 H 0.46412 1.46105 -0.74909
 H -1.34553 0.69914 -0.77827
 H 0.70577 1.38672 0.95928
 H -1.49934 0.43334 0.91491
 H 2.12958 1.49813 -0.13516
 H -2.54764 -0.48872 -0.21784
13
bifur_IRC_Distances_noMW_output/new_data/bifur_traj2_Distances point 91
C 1.24076 -0.41423 -0.03656
 C -0.57318 -1.16688 -0.06283
 C 0.57972 -1.35263 -0.73200
 C 1.12066 1.07480 0.01143
 C -1.54638 -0.05683 -0.03504
 F 2.40657 -0.80424 0.45735
 F -1.13268 -2.27530 0.40393
 H 0.45800 1.45909 -0.74881
 H -1.34001 0.70246 -0.77768
 H 0.70099 1.38480 0.95935
 H -1.49482 0.43566 0.91525
 H 2.12684 1.49890 -0.13601
 H -2.54648 -0.48557 -0.21838
13
bifur_IRC_Distances_noMW_output/new_data/bifur_traj2_Distances point 92
C 1.24091 -0.41402 -0.03654
 C -0.57346 -1.16680 -0.06280
 C 0.57956 -1.35225 -0.73156
 C 1.12126 1.07497 0.01145
 C -1.54691 -0.05719 -0.03505
 F 2.40644 -0.80417 0.45705
 F -1.13271 -2.27498 0.40371
 H 0.45896 1.45940 -0.74886
 H -1.34087 0.70194 -0.77777
 H 0.70174 1.38510 0.95934
 H -1.49552 0.43529 0.91520
 H 2.12727 1.49878 -0.13588
 H -2.54667 -0.48606 -0.21830
13
bifur_IRC_Distances_noMW_output/new_data/bifur_traj2_Distances point 93
C 1.24223 -0.41208 -0.03634
 C -0.57594 -1.16607 -0.06252
 C 0.57810 -1.34884 -0.72758
 C 1.12664 1.07652 0.01169
 C -1.55160 -0.06036 -0.03514
 F 2.40522 -0.80352 0.45432
 F -1.13299 -2.27210 0.40166
 H 0.46757 1.46215 -0.74924
 H -1.34864 0.69726 -0.77861
 H 0.70847 1.38780 0.95925
 H -1.50189 0.43203 0.91473
 H 2.13113 1.49770 -0.13467
 H -2.54830 -0.49050 -0.21754
13
bifur_IRC_Distances_noMW_output/new_data/bifur_traj2_Distances point 94
C 1.24451 -0.40871 -0.03599
 C -0.58024 -1.16479 -0.06202
 C 0.57557 -1.34289 -0.72063
 C 1.13597 1.07922 0.01211
 C -1.55974 -0.06586 -0.03530
 F 2.40310 -0.80241 0.44955
 F -1.13349 -2.26706 0.39809
 H 0.48248 1.46693 -0.74992
 H -1.36208 0.68914 -0.78008
 H 0.72012 1.39249 0.95909
 H -1.51291 0.42636 0.91391
 H 2.13783 1.49581 -0.13257
 H -2.55112 -0.49823 -0.21623
13
bifur_IRC_Distances_noMW_output/new_data/bifur_traj2_Distances point 95
C 1.24721 -0.40471 -0.03557
 C -0.58536 -1.16323 -0.06142
 C 0.57253 -1.33577 -0.71229
 C 1.14703 1.08241 0.01261
 C -1.56937 -0.07242 -0.03550
 F 2.40060 -0.80112 0.44380
 F -1.13409 -2.26102 0.39384
 H 0.50014 1.47261 -0.75074
 H -1.37800 0.67949 -0.78186
 H 0.73391 1.39806 0.95892
 H -1.52597 0.41963 0.91293
 H 2.14582 1.49354 -0.13005
 H -2.55446 -0.50748 -0.21467
13
bifur_IRC_Distances_noMW_output/new_data/bifur_traj2_Distances point 96
C 1.24979 -0.40086 -0.03518
 C -0.59027 -1.16171 -0.06082
 C 0.56959 -1.32887 -0.70419
 C 1.15764 1.08548 0.01311
 C -1.57860 -0.07873 -0.03571
 F 2.39821 -0.79991 0.43819
 F -1.13470 -2.25515 0.38974
 H 0.51706 1.47806 -0.75153
 H -1.39324 0.67020 -0.78361
 H 0.74713 1.40342 0.95878
 H -1.53849 0.41317 0.91199
 H 2.15353 1.49133 -0.12760
 H -2.55766 -0.51644 -0.21317
13
bifur_IRC_Distances_noMW_output/new_data/bifur_traj2_Distances point 97
C 1.25202 -0.39751 -0.03483
 C -0.59453 -1.16035 -0.06029
 C 0.56702 -1.32284 -0.69708
 C 1.16684 1.08813 0.01354
 C -1.58659 -0.08422 -0.03589
 F 2.39614 -0.79888 0.43324
 F -1.13524 -2.25000 0.38617
 H 0.53171 1.48278 -0.75223
 H -1.40643 0.66213 -0.78516
 H 0.75857 1.40808 0.95867
 H -1.54932 0.40755 0.91117
 H 2.16025 1.48939 -0.12545
 H -2.56043 -0.52426 -0.21186
13
bifur_IRC_Distances_noMW_output/new_data/bifur_traj2_Distances point 98
C 1.25379 -0.39484 -0.03456
 C -0.59794 -1.15926 -0.05986
 C 0.56495 -1.31799 -0.69136
 C 1.17416 1.09024 0.01390
 C -1.59296 -0.08861 -0.03604
 F 2.39450 -0.79808 0.42925
 F -1.13568 -2.24585 0.38331
 H 0.54337 1.48655 -0.75279
 H -1.41691 0.65569 -0.78642
 H 0.76768 1.41179 0.95859
 H -1.55795 0.40307 0.91051
 H 2.16562 1.48782 -0.12372
 H -2.56264 -0.53054 -0.21082
13
bifur_IRC_Distances_noMW_output/new_data/bifur_traj2_Distances point 99
C 1.25494 -0.39309 -0.03438
 C -0.60016 -1.15853 -0.05957
 C 0.56360 -1.31481 -0.68760
 C 1.17894 1.09162 0.01414
 C -1.59711 -0.09148 -0.03614
 F 2.39343 -0.79756 0.42661
 F -1.13598 -2.24313 0.38145
 H 0.55098 1.48901 -0.75316
 H -1.42375 0.65148 -0.78725
 H 0.77362 1.41422 0.95855
 H -1.56357 0.40015 0.91007
 H 2.16913 1.48679 -0.12258
 H -2.56408 -0.53466 -0.21014
13
bifur_IRC_Distances_noMW_output/new_data/bifur_traj2_Distances point 100
C 1.25494 -0.39309 -0.03438
 C -0.60016 -1.15853 -0.05957
 C 0.56360 -1.31481 -0.68760
 C 1.17894 1.09162 0.01414
 C -1.59711 -0.09148 -0.03614
 F 2.39343 -0.79756 0.42661
 F -1.13598 -2.24312 0.38145
 H 0.55098 1.48901 -0.75316
 H -1.42376 0.65148 -0.78725
 H 0.77362 1.41422 0.95855
 H -1.56357 0.40015 0.91007
 H 2.16914 1.48679 -0.12258
 H -2.56408 -0.53467 -0.21014
13
bifur_IRC_Distances_noMW_output/new_data/bifur_traj2_Distances point 101
C 1.25445 -0.39383 -0.03446
 C -0.59922 -1.15884 -0.05969
 C 0.56418 -1.31617 -0.68920
 C 1.17691 1.09103 0.01404
 C -1.59534 -0.09026 -0.03610
 F 2.39388 -0.79778 0.42773
 F -1.13585 -2.24429 0.38224
 H 0.54775 1.48796 -0.75300
 H -1.42085 0.65327 -0.78690
 H 0.77110 1.41319 0.95857
 H -1.56118 0.40139 0.91026
 H 2.16764 1.48723 -0.12306
 H -2.56347 -0.53291 -0.21043
13
bifur_IRC_Distances_noMW_output/new_data/bifur_traj2_Distances point 102
C 1.25269 -0.39651 -0.03473
 C -0.59581 -1.15994 -0.06013
 C 0.56624 -1.32102 -0.69494
 C 1.16959 1.08892 0.01368
 C -1.58899 -0.08587 -0.03594
 F 2.39552 -0.79858 0.43175
 F -1.13541 -2.24844 0.38510
 H 0.53610 1.48420 -0.75244
 H -1.41037 0.65971 -0.78563
 H 0.76200 1.40947 0.95864
 H -1.55257 0.40587 0.91092
 H 2.16227 1.48880 -0.12480
 H -2.56126 -0.52662 -0.21147
13
bifur_IRC_Distances_noMW_output/new_data/bifur_traj2_Distances point 103
C 1.25044 -0.39988 -0.03508
 C -0.59151 -1.16131 -0.06067
 C 0.56884 -1.32711 -0.70212
 C 1.16033 1.08625 0.01323
 C -1.58094 -0.08033 -0.03576
 F 2.39761 -0.79961 0.43675
 F -1.13486 -2.25365 0.38870
 H 0.52134 1.47944 -0.75174
 H -1.39710 0.66785 -0.78406
 H 0.75048 1.40478 0.95874
 H -1.54165 0.41153 0.91175
 H 2.15549 1.49077 -0.12697
 H -2.55847 -0.51872 -0.21278
13
bifur_IRC_Distances_noMW_output/new_data/bifur_traj2_Distances point 104
C 1.24825 -0.40317 -0.03541
 C -0.58732 -1.16262 -0.06118
 C 0.57135 -1.33301 -0.70906
 C 1.15128 1.08364 0.01281
 C -1.57307 -0.07494 -0.03558
 F 2.39964 -0.80063 0.44157
 F -1.13433 -2.25867 0.39220
 H 0.50693 1.47479 -0.75106
 H -1.38411 0.67577 -0.78256
 H 0.73921 1.40021 0.95886
 H -1.53099 0.41704 0.91255
 H 2.14891 1.49266 -0.12907
 H -2.55574 -0.51106 -0.21407
13
bifur_IRC_Distances_noMW_output/new_data/bifur_traj2_Distances point 105
C 1.24641 -0.40590 -0.03570
 C -0.58384 -1.16370 -0.06160
 C 0.57343 -1.33789 -0.71478
 C 1.14375 1.08147 0.01246
 C -1.56652 -0.07047 -0.03544
 F 2.40134 -0.80150 0.44552
 F -1.13391 -2.26282 0.39510
 H 0.49491 1.47093 -0.75050
 H -1.37329 0.68235 -0.78133
 H 0.72983 1.39641 0.95897
 H -1.52210 0.42163 0.91322
 H 2.14345 1.49422 -0.13080
 H -2.55347 -0.50473 -0.21513
13
bifur_IRC_Distances_noMW_output/new_data/bifur_traj2_Distances point 106
C 1.24513 -0.40780 -0.03589
 C -0.58140 -1.16444 -0.06189
 C 0.57488 -1.34128 -0.71875
 C 1.13848 1.07995 0.01222
 C -1.56193 -0.06735 -0.03535
 F 2.40254 -0.80212 0.44826
 F -1.13362 -2.26570 0.39712
 H 0.48649 1.46822 -0.75011
 H -1.36571 0.68695 -0.78048
 H 0.72325 1.39376 0.95905
 H -1.51588 0.42483 0.91369
 H 2.13965 1.49530 -0.13200
 H -2.55188 -0.50033 -0.21588
13
bifur_IRC_Distances_noMW_output/new_data/bifur_traj2_Distances point 107
C 1.24450 -0.40874 -0.03599
 C -0.58021 -1.16480 -0.06203
 C 0.57558 -1.34294 -0.72069
 C 1.13590 1.07920 0.01210
 C -1.55967 -0.06582 -0.03530
 F 2.40312 -0.80242 0.44959
 F -1.13348 -2.26710 0.39812
 H 0.48236 1.46690 -0.74992
 H -1.36198 0.68920 -0.78006
 H 0.72003 1.39245 0.95909
 H -1.51283 0.42641 0.91391
 H 2.13778 1.49583 -0.13259
 H -2.55109 -0.49817 -0.21624
13
bifur_IRC_Distances_noMW_output/new_data/bifur_traj2_Distances point 108
C 1.24452 -0.40871 -0.03599
 C -0.58024 -1.16479 -0.06202
 C 0.57556 -1.34289 -0.72063
 C 1.13597 1.07922 0.01211
 C -1.55974 -0.06586 -0.03530
 F 2.40310 -0.80241 0.44955
 F -1.13349 -2.26706 0.39809
 H 0.48248 1.46694 -0.74992
 H -1.36209 0.68914 -0.78008
 H 0.72012 1.39249 0.95909
 H -1.51292 0.42636 0.91391
 H 2.13783 1.49581 -0.13257
 H -2.55112 -0.49824 -0.21623
13
bifur_IRC_Distances_noMW_output/new_data/bifur_traj2_Distances point 109
C 1.24504 -0.40794 -0.03591
 C -0.58123 -1.16449 -0.06191
 C 0.57498 -1.34152 -0.71903
 C 1.13811 1.07984 0.01220
 C -1.56160 -0.06713 -0.03534
 F 2.40262 -0.80216 0.44845
 F -1.13360 -2.26590 0.39727
 H 0.48590 1.46803 -0.75008
 H -1.36517 0.68728 -0.78042
 H 0.72279 1.39357 0.95905
 H -1.51544 0.42506 0.91372
 H 2.13938 1.49538 -0.13209
 H -2.55176 -0.50002 -0.21593
13
bifur_IRC_Distances_noMW_output/new_data/bifur_traj2_Distances point 110
C 1.24561 -0.40708 -0.03582
 C -0.58232 -1.16416 -0.06178
 C 0.57433 -1.34000 -0.71725
 C 1.14047 1.08052 0.01231
 C -1.56366 -0.06853 -0.03538
 F 2.40209 -0.80188 0.44723
 F -1.13373 -2.26461 0.39636
 H 0.48967 1.46924 -0.75025
 H -1.36857 0.68522 -0.78080
 H 0.72573 1.39476 0.95902
 H -1.51823 0.42363 0.91351
 H 2.14108 1.49489 -0.13155
 H -2.55248 -0.50199 -0.21559
13
bifur_IRC_Distances_noMW_output/new_data/bifur_traj2_Distances point 111
C 1.24561 -0.40708 -0.03582
 C -0.58232 -1.16416 -0.06178
 C 0.57433 -1.34000 -0.71725
 C 1.14047 1.08052 0.01231
 C -1.56366 -0.06852 -0.03538
 F 2.40209 -0.80188 0.44723
 F -1.13373 -2.26462 0.39636
 H 0.48967 1.46924 -0.75025
 H -1.36856 0.68522 -0.78080
 H 0.72573 1.39476 0.95902
 H -1.51823 0.42363 0.91351
 H 2.14108 1.49489 -0.13155
 H -2.55248 -0.50199 -0.21559
13
bifur_IRC_Distances_noMW_output/new_data/bifur_traj2_Distances point 112
C 1.24537 -0.40745 -0.03586
 C -0.58186 -1.16430 -0.06183
 C 0.57461 -1.34065 -0.71801
 C 1.13946 1.08023 0.01226
 C -1.56278 -0.06793 -0.03537
 F 2.40231 -0.80200 0.44775
 F -1.13368 -2.26516 0.39675
 H 0.48806 1.46873 -0.75018
 H -1.36712 0.68610 -0.78063
 H 0.72448 1.39425 0.95903
 H -1.51704 0.42424 0.91360
 H 2.14035 1.49510 -0.13178
 H -2.55217 -0.50115 -0.21574
13
bifur_IRC_Distances_noMW_output/new_data/bifur_traj2_Distances point 113
C 1.24424 -0.40912 -0.03603
 C -0.57972 -1.16495 -0.06208
 C 0.57587 -1.34362 -0.72148
 C 1.13484 1.07889 0.01206
 C -1.55875 -0.06519 -0.03528
 F 2.40336 -0.80255 0.45014
 F -1.13342 -2.26768 0.39852
 H 0.48067 1.46635 -0.74984
 H -1.36045 0.69013 -0.77990
 H 0.71870 1.39192 0.95911
 H -1.51158 0.42705 0.91401
 H 2.13702 1.49604 -0.13283
 H -2.55077 -0.49729 -0.21639
13
bifur_IRC_Distances_noMW_output/new_data/bifur_traj2_Distances point 114
C 1.24228 -0.41201 -0.03633
 C -0.57602 -1.16605 -0.06251
 C 0.57805 -1.34873 -0.72745
 C 1.12682 1.07658 0.01170
 C -1.55176 -0.06046 -0.03514
 F 2.40518 -0.80350 0.45423
 F -1.13300 -2.27200 0.40159
 H 0.46785 1.46224 -0.74926
 H -1.34890 0.69711 -0.77863
 H 0.70869 1.38789 0.95924
 H -1.50210 0.43192 0.91471
 H 2.13125 1.49766 -0.13463
 H -2.54835 -0.49065 -0.21752
13
bifur_IRC_Distances_noMW_output/new_data/bifur_traj2_Distances point 115
C 1.23955 -0.41601 -0.03675
 C -0.57090 -1.16754 -0.06309
 C 0.58105 -1.35575 -0.73562
 C 1.11572 1.07337 0.01121
 C -1.54207 -0.05393 -0.03495
 F 2.40769 -0.80485 0.45982
 F -1.13242 -2.27792 0.40581
 H 0.45009 1.45656 -0.74846
 H -1.33287 0.70675 -0.77692
 H 0.69481 1.38232 0.95945
 H -1.48897 0.43865 0.91568
 H 2.12331 1.49988 -0.13711
 H -2.54499 -0.48152 -0.21907
13
bifur_IRC_Distances_noMW_output/new_data/bifur_traj2_Distances point 116
C 1.23667 -0.42020 -0.03718
 C -0.56553 -1.16908 -0.06368
 C 0.58417 -1.36307 -0.74411
 C 1.10403 1.06999 0.01071
 C -1.53186 -0.04709 -0.03476
 F 2.41035 -0.80630 0.46560
 F -1.13184 -2.28407 0.41023
 H 0.43137 1.45059 -0.74763
 H -1.31597 0.71686 -0.77517
 H 0.68018 1.37648 0.95969
 H -1.47513 0.44572 0.91669
 H 2.11500 1.50217 -0.13968
 H -2.54145 -0.47200 -0.22070
13
bifur_IRC_Distances_noMW_output/new_data/bifur_traj2_Distances point 117
C 1.23439 -0.42350 -0.03753
 C -0.56129 -1.17026 -0.06413
 C 0.58661 -1.36879 -0.75072
 C 1.09481 1.06732 0.01032
 C -1.52379 -0.04170 -0.03462
 F 2.41244 -0.80747 0.47009
 F -1.13139 -2.28885 0.41369
 H 0.41658 1.44587 -0.74699
 H -1.30260 0.72482 -0.77382
 H 0.66862 1.37187 0.95989
 H -1.46420 0.45129 0.91749
 H 2.10847 1.50395 -0.14169
 H -2.53865 -0.46455 -0.22198
13
bifur_IRC_Distances_noMW_output/new_data/bifur_traj2_Distances point 118
C 1.23290 -0.42564 -0.03775
 C -0.55853 -1.17102 -0.06443
 C 0.58818 -1.37249 -0.75499
 C 1.08880 1.06559 0.01007
 C -1.51854 -0.03821 -0.03453
 F 2.41380 -0.80824 0.47297
 F -1.13110 -2.29194 0.41593
 H 0.40695 1.44281 -0.74658
 H -1.29390 0.72999 -0.77295
 H 0.66110 1.36889 0.96003
 H -1.45708 0.45491 0.91801
 H 2.10424 1.50510 -0.14298
 H -2.53683 -0.45973 -0.22281
13
bifur_IRC_Distances_noMW_output/new_data/bifur_traj2_Distances point 119
C 1.23217 -0.42669 -0.03786
 C -0.55719 -1.17139 -0.06457
 C 0.58895 -1.37429 -0.75707
 C 1.08587 1.06474 0.00995
 C -1.51597 -0.03651 -0.03449
 F 2.41447 -0.80862 0.47438
 F -1.13096 -2.29344 0.41703
 H 0.40224 1.44132 -0.74638
 H -1.28964 0.73251 -0.77253
 H 0.65741 1.36743 0.96010
 H -1.45360 0.45668 0.91826
 H 2.10218 1.50565 -0.14362
 H -2.53594 -0.45738 -0.22321
13
bifur_IRC_Distances_noMW_output/new_data/bifur_traj2_Distances point 120
C 1.23216 -0.42671 -0.03786
 C -0.55716 -1.17140 -0.06457
 C 0.58897 -1.37432 -0.75710
 C 1.08582 1.06472 0.00995
 C -1.51592 -0.03648 -0.03448
 F 2.41448 -0.80863 0.47440
 F -1.13096 -2.29347 0.41705
 H 0.40215 1.44129 -0.74638
 H -1.28956 0.73255 -0.77253
 H 0.65735 1.36740 0.96010
 H -1.45354 0.45671 0.91827
 H 2.10214 1.50566 -0.14363
 H -2.53592 -0.45734 -0.22322
13
bifur_IRC_Distances_noMW_output/new_data/bifur_traj2_Distances point 121
C 1.23279 -0.42580 -0.03777
 C -0.55833 -1.17108 -0.06445
 C 0.58830 -1.37276 -0.75530
 C 1.08837 1.06546 0.01006
 C -1.51816 -0.03796 -0.03452
 F 2.41390 -0.80830 0.47318
 F -1.13108 -2.29216 0.41610
 H 0.40626 1.44259 -0.74655
 H -1.29327 0.73036 -0.77289
 H 0.66055 1.36867 0.96004
 H -1.45657 0.45517 0.91805
 H 2.10394 1.50518 -0.14308
 H -2.53669 -0.45938 -0.22287
13
bifur_IRC_Distances_noMW_output/new_data/bifur_traj2_Distances point 122
C 1.23279 -0.42580 -0.03777
 C -0.55833 -1.17108 -0.06445
 C 0.58830 -1.37275 -0.75530
 C 1.08837 1.06546 0.01006
 C -1.51816 -0.03796 -0.03452
 F 2.41390 -0.80830 0.47318
 F -1.13108 -2.29216 0.41610
 H 0.40626 1.44259 -0.74655
 H -1.29327 0.73036 -0.77289
 H 0.66055 1.36867 0.96004
 H -1.45657 0.45517 0.91805
 H 2.10394 1.50518 -0.14308
 H -2.53669 -0.45938 -0.22287
13
bifur_IRC_Distances_noMW_output/new_data/bifur_traj2_Distances point 123
C 1.23551 -0.42187 -0.03736
 C -0.56338 -1.16968 -0.06391
 C 0.58541 -1.36597 -0.74747
 C 1.09935 1.06864 0.01051
 C -1.52777 -0.04436 -0.03469
 F 2.41141 -0.80689 0.46788
 F -1.13161 -2.28650 0.41199
 H 0.42387 1.44820 -0.74731
 H -1.30919 0.72090 -0.77448
 H 0.67432 1.37414 0.95979
 H -1.46959 0.44855 0.91710
 H 2.11169 1.50308 -0.14070
 H -2.54003 -0.46822 -0.22135
13
bifur_IRC_Distances_noMW_output/new_data/bifur_traj2_Distances point 124
C 1.23690 -0.41986 -0.03715
 C -0.56596 -1.16896 -0.06363
 C 0.58392 -1.36248 -0.74343
 C 1.10497 1.07026 0.01075
 C -1.53268 -0.04764 -0.03478
 F 2.41013 -0.80618 0.46514
 F -1.13188 -2.28357 0.40987
 H 0.43288 1.45107 -0.74770
 H -1.31733 0.71605 -0.77531
 H 0.68136 1.37695 0.95967
 H -1.47625 0.44515 0.91661
 H 2.11567 1.50199 -0.13947
 H -2.54173 -0.47276 -0.22057
13
bifur_IRC_Distances_noMW_output/new_data/bifur_traj2_Distances point 125
C 1.23793 -0.41837 -0.03699
 C -0.56788 -1.16841 -0.06342
 C 0.58281 -1.35987 -0.74041
 C 1.10914 1.07147 0.01093
 C -1.53633 -0.05008 -0.03485
 F 2.40919 -0.80566 0.46309
 F -1.13209 -2.28139 0.40830
 H 0.43956 1.45320 -0.74799
 H -1.32336 0.71244 -0.77593
 H 0.68658 1.37903 0.95958
 H -1.48119 0.44263 0.91625
 H 2.11863 1.50117 -0.13856
 H -2.54300 -0.47615 -0.21999
13
bifur_IRC_Distances_noMW_output/new_data/bifur_traj2_Distances point 126
C 1.23866 -0.41731 -0.03688
 C -0.56924 -1.16802 -0.06327
 C 0.58202 -1.35802 -0.73826
 C 1.11210 1.07232 0.01105
 C -1.53891 -0.05181 -0.03489
 F 2.40852 -0.80529 0.46162
 F -1.13224 -2.27983 0.40718
 H 0.44430 1.45471 -0.74820
 H -1.32764 0.70988 -0.77638
 H 0.69028 1.38051 0.95952
 H -1.48469 0.44084 0.91599
 H 2.12073 1.50059 -0.13791
 H -2.54389 -0.47856 -0.21958
13
bifur_IRC_Distances_noMW_output/new_data/bifur_traj2_Distances point 127
C 1.23911 -0.41664 -0.03681
 C -0.57009 -1.16778 -0.06318
 C 0.58152 -1.35686 -0.73691
 C 1.11395 1.07286 0.01113
 C -1.54052 -0.05289 -0.03492
 F 2.40810 -0.80507 0.46070
 F -1.13233 -2.27886 0.40648
 H 0.44726 1.45566 -0.74833
 H -1.33031 0.70828 -0.77665
 H 0.69260 1.38143 0.95948
 H -1.48688 0.43972 0.91583
 H 2.12205 1.50023 -0.13750
 H -2.54445 -0.48007 -0.21932
13
bifur_IRC_Distances_noMW_output/new_data/bifur_traj2_Distances point 128
C 1.23927 -0.41642 -0.03679
 C -0.57037 -1.16770 -0.06315
 C 0.58136 -1.35647 -0.73646
 C 1.11456 1.07303 0.01116
 C -1.54106 -0.05325 -0.03493
 F 2.40796 -0.80499 0.46040
 F -1.13236 -2.27853 0.40625
 H 0.44824 1.45597 -0.74838
 H -1.33120 0.70774 -0.77675
 H 0.69337 1.38174 0.95947
 H -1.48760 0.43935 0.91578
 H 2.12249 1.50011 -0.13736
 H -2.54464 -0.48058 -0.21923
13
bifur_IRC_Distances_noMW_output/new_data/bifur_traj2_Distances point 129
C 1.23909 -0.41668 -0.03682
 C -0.57004 -1.16779 -0.06318
 C 0.58155 -1.35692 -0.73699
 C 1.11385 1.07283 0.01113
 C -1.54044 -0.05283 -0.03492
 F 2.40812 -0.80508 0.46075
 F -1.13233 -2.27891 0.40652
 H 0.44710 1.45560 -0.74833
 H -1.33017 0.70837 -0.77664
 H 0.69247 1.38138 0.95949
 H -1.48676 0.43978 0.91584
 H 2.12198 1.50025 -0.13752
 H -2.54442 -0.47999 -0.21933
13
bifur_IRC_Distances_noMW_output/new_data/bifur_traj2_Distances point 130
C 1.23874 -0.41719 -0.03687
 C -0.56939 -1.16798 -0.06326
 C 0.58193 -1.35782 -0.73802
 C 1.11242 1.07241 0.01107
 C -1.53919 -0.05200 -0.03490
 F 2.40844 -0.80525 0.46146
 F -1.13226 -2.27966 0.40706
 H 0.44482 1.45488 -0.74823
 H -1.32811 0.70960 -0.77642
 H 0.69069 1.38067 0.95951
 H -1.48507 0.44064 0.91597
 H 2.12097 1.50053 -0.13784
 H -2.54399 -0.47883 -0.21953
13
bifur_IRC_Distances_noMW_output/new_data/bifur_traj2_Distances point 131
C 1.23856 -0.41746 -0.03690
 C -0.56904 -1.16808 -0.06329
 C 0.58213 -1.35829 -0.73857
 C 1.11168 1.07220 0.01104
 C -1.53854 -0.05156 -0.03489
 F 2.40861 -0.80535 0.46183
 F -1.13222 -2.28005 0.40734
 H 0.44362 1.45449 -0.74817
 H -1.32703 0.71024 -0.77631
 H 0.68976 1.38030 0.95953
 H -1.48419 0.44110 0.91603
 H 2.12044 1.50067 -0.13800
 H -2.54376 -0.47822 -0.21964
13
bifur_IRC_Distances_noMW_output/new_data/bifur_traj2_Distances point 132
C 1.23874 -0.41719 -0.03687
 C -0.56939 -1.16798 -0.06326
 C 0.58193 -1.35782 -0.73802
 C 1.11242 1.07241 0.01107
 C -1.53919 -0.05200 -0.03490
 F 2.40844 -0.80525 0.46146
 F -1.13226 -2.27966 0.40706
 H 0.44481 1.45487 -0.74823
 H -1.32811 0.70960 -0.77642
 H 0.69069 1.38067 0.95951
 H -1.48507 0.44065 0.91597
 H 2.12096 1.50053 -0.13784
 H -2.54399 -0.47883 -0.21953
13
bifur_IRC_Distances_noMW_output/new_data/bifur_traj2_Distances point 133
C 1.23874 -0.41719 -0.03687
 C -0.56939 -1.16798 -0.06326
 C 0.58193 -1.35782 -0.73803
 C 1.11242 1.07241 0.01107
 C -1.53919 -0.05200 -0.03490
 F 2.40844 -0.80525 0.46146
 F -1.13226 -2.27966 0.40706
 H 0.44481 1.45487 -0.74823
 H -1.32810 0.70960 -0.77642
 H 0.69068 1.38067 0.95951
 H -1.48507 0.44065 0.91597
 H 2.12096 1.50053 -0.13784
 H -2.54399 -0.47882 -0.21953
13
bifur_IRC_Distances_noMW_output/new_data/bifur_traj2_Distances point 134
C 1.24038 -0.41479 -0.03662
 C -0.57247 -1.16709 -0.06291
 C 0.58013 -1.35361 -0.73313
 C 1.11911 1.07435 0.01136
 C -1.54503 -0.05592 -0.03501
 F 2.40692 -0.80443 0.45812
 F -1.13260 -2.27612 0.40452
 H 0.45552 1.45830 -0.74870
 H -1.33777 0.70380 -0.77744
 H 0.69905 1.38402 0.95938
 H -1.49298 0.43659 0.91538
 H 2.12574 1.49920 -0.13636
 H -2.54602 -0.48430 -0.21860
13
bifur_IRC_Distances_noMW_output/new_data/bifur_traj2_Distances point 135
C 1.24174 -0.41280 -0.03641
 C -0.57502 -1.16634 -0.06262
 C 0.57864 -1.35011 -0.72906
 C 1.12465 1.07595 0.01160
 C -1.54986 -0.05918 -0.03510
 F 2.40567 -0.80376 0.45534
 F -1.13288 -2.27317 0.40242
 H 0.46438 1.46113 -0.74910
 H -1.34576 0.69900 -0.77830
 H 0.70597 1.38680 0.95928
 H -1.49953 0.43324 0.91490
 H 2.12970 1.49810 -0.13512
 H -2.54769 -0.48885 -0.21782
13
bifur_IRC_Distances_noMW_output/new_data/bifur_traj2_Distances point 136
C 1.24332 -0.41048 -0.03617
 C -0.57798 -1.16547 -0.06228
 C 0.57690 -1.34602 -0.72429
 C 1.13107 1.07780 0.01189
 C -1.55547 -0.06297 -0.03522
 F 2.40421 -0.80299 0.45207
 F -1.13322 -2.26971 0.39996
 H 0.47465 1.46442 -0.74956
 H -1.35503 0.69341 -0.77930
 H 0.71400 1.39003 0.95917
 H -1.50713 0.42934 0.91434
 H 2.13431 1.49681 -0.13368
 H -2.54964 -0.49416 -0.21692
13
bifur_IRC_Distances_noMW_output/new_data/bifur_traj2_Distances point 137
C 1.24485 -0.40822 -0.03594
 C -0.58087 -1.16460 -0.06195
 C 0.57519 -1.34202 -0.71961
 C 1.13733 1.07961 0.01217
 C -1.56092 -0.06667 -0.03533
 F 2.40280 -0.80225 0.44885
 F -1.13356 -2.26633 0.39757
 H 0.48465 1.46763 -0.75002
 H -1.36404 0.68796 -0.78029
 H 0.72181 1.39317 0.95907
 H -1.51452 0.42554 0.91379
 H 2.13881 1.49554 -0.13226
 H -2.55153 -0.49937 -0.21604
13
bifur_IRC_Distances_noMW_output/new_data/bifur_traj2_Distances point 138
C 1.24586 -0.40672 -0.03578
 C -0.58279 -1.16402 -0.06172
 C 0.57406 -1.33936 -0.71650
 C 1.14147 1.08081 0.01236
 C -1.56453 -0.06912 -0.03540
 F 2.40186 -0.80177 0.44671
 F -1.13379 -2.26407 0.39598
 H 0.49127 1.46976 -0.75033
 H -1.37001 0.68434 -0.78096
 H 0.72698 1.39526 0.95900
 H -1.51941 0.42302 0.91342
 H 2.14180 1.49469 -0.13132
 H -2.55278 -0.50282 -0.21545
13
bifur_IRC_Distances_noMW_output/new_data/bifur_traj2_Distances point 139
C 1.24636 -0.40597 -0.03570
 C -0.58374 -1.16373 -0.06161
 C 0.57349 -1.33803 -0.71494
 C 1.14354 1.08140 0.01245
 C -1.56633 -0.07034 -0.03544
 F 2.40139 -0.80153 0.44563
 F -1.13390 -2.26294 0.39518
 H 0.49456 1.47082 -0.75048
 H -1.37298 0.68254 -0.78129
 H 0.72956 1.39630 0.95897
 H -1.52185 0.42176 0.91324
 H 2.14329 1.49426 -0.13085
 H -2.55340 -0.50455 -0.21516
13
bifur_IRC_Distances_noMW_output/new_data/bifur_traj2_Distances point 140
C 1.24648 -0.40579 -0.03569
 C -0.58397 -1.16366 -0.06158
 C 0.57335 -1.33770 -0.71456
 C 1.14404 1.08155 0.01247
 C -1.56677 -0.07064 -0.03545
 F 2.40128 -0.80147 0.44537
 F -1.13393 -2.26266 0.39499
 H 0.49537 1.47107 -0.75052
 H -1.37370 0.68210 -0.78137
 H 0.73018 1.39655 0.95896
 H -1.52244 0.42145 0.91320
 H 2.14366 1.49416 -0.13073
 H -2.55356 -0.50497 -0.21509
13
bifur_IRC_Distances_noMW_output/new_data/bifur_traj2_Distances point 141
C 1.24627 -0.40611 -0.03572
 C -0.58356 -1.16378 -0.06163
 C 0.57360 -1.33827 -0.71523
 C 1.14315 1.08129 0.01243
 C -1.56599 -0.07011 -0.03543
 F 2.40148 -0.80157 0.44583
 F -1.13388 -2.26315 0.39533
 H 0.49395 1.47062 -0.75045
 H -1.37242 0.68288 -0.78123
 H 0.72908 1.39611 0.95898
 H -1.52139 0.42199 0.91327
 H 2.14302 1.49434 -0.13094
 H -2.55329 -0.50423 -0.21522
13
bifur_IRC_Distances_noMW_output/new_data/bifur_traj2_Distances point 142
C 1.24575 -0.40688 -0.03580
 C -0.58258 -1.16408 -0.06175
 C 0.57418 -1.33964 -0.71683
 C 1.14103 1.08068 0.01234
 C -1.56415 -0.06886 -0.03539
 F 2.40196 -0.80182 0.44694
 F -1.13376 -2.26431 0.39615
 H 0.49056 1.46953 -0.75029
 H -1.36937 0.68473 -0.78089
 H 0.72643 1.39504 0.95901
 H -1.51889 0.42328 0.91346
 H 2.14148 1.49478 -0.13142
 H -2.55265 -0.50246 -0.21552
13
bifur_IRC_Distances_noMW_output/new_data/bifur_traj2_Distances point 143
C 1.24508 -0.40788 -0.03590
 C -0.58130 -1.16447 -0.06190
 C 0.57494 -1.34142 -0.71891
 C 1.13826 1.07988 0.01221
 C -1.56174 -0.06722 -0.03534
 F 2.40259 -0.80214 0.44837
 F -1.13361 -2.26582 0.39721
 H 0.48614 1.46811 -0.75009
 H -1.36539 0.68714 -0.78044
 H 0.72298 1.39364 0.95905
 H -1.51563 0.42497 0.91371
 H 2.13949 1.49535 -0.13205
 H -2.55181 -0.50015 -0.21591
13
bifur_IRC_Distances_noMW_output/new_data/bifur_traj2_Distances point 144
C 1.24508 -0.40788 -0.03590
 C -0.58130 -1.16447 -0.06190
 C 0.57494 -1.34142 -0.71891
 C 1.13827 1.07988 0.01221
 C -1.56174 -0.06722 -0.03534
 F 2.40258 -0.80214 0.44837
 F -1.13361 -2.26581 0.39721
 H 0.48615 1.46811 -0.75009
 H -1.36540 0.68714 -0.78044
 H 0.72298 1.39365 0.95905
 H -1.51563 0.42496 0.91370
 H 2.13949 1.49534 -0.13205
 H -2.55181 -0.50015 -0.21591
13
bifur_IRC_Distances_noMW_output/new_data/bifur_traj2_Distances point 145
C 1.24434 -0.40897 -0.03601
 C -0.57991 -1.16489 -0.06206
 C 0.57576 -1.34335 -0.72117
 C 1.13525 1.07901 0.01207
 C -1.55911 -0.06543 -0.03529
 F 2.40327 -0.80250 0.44993
 F -1.13345 -2.26746 0.39837
 H 0.48133 1.46656 -0.74987
 H -1.36105 0.68977 -0.77996
 H 0.71922 1.39213 0.95910
 H -1.51206 0.42680 0.91397
 H 2.13731 1.49596 -0.13274
 H -2.55090 -0.49763 -0.21633
13
bifur_IRC_Distances_noMW_output/new_data/bifur_traj2_Distances point 146
C 1.24453 -0.40869 -0.03599
 C -0.58027 -1.16478 -0.06202
 C 0.57555 -1.34285 -0.72058
 C 1.13604 1.07924 0.01211
 C -1.55980 -0.06590 -0.03530
 F 2.40309 -0.80240 0.44952
 F -1.13349 -2.26703 0.39806
 H 0.48259 1.46697 -0.74993
 H -1.36219 0.68908 -0.78009
 H 0.72020 1.39252 0.95909
 H -1.51300 0.42632 0.91390
 H 2.13788 1.49580 -0.13256
 H -2.55114 -0.49829 -0.21622
13
bifur_IRC_Distances_noMW_output/new_data/bifur_traj2_Distances point 147
C 1.24510 -0.40785 -0.03590
 C -0.58134 -1.16446 -0.06189
 C 0.57492 -1.34137 -0.71885
 C 1.13835 1.07991 0.01221
 C -1.56181 -0.06727 -0.03535
 F 2.40257 -0.80213 0.44833
 F -1.13361 -2.26577 0.39718
 H 0.48627 1.46815 -0.75010
 H -1.36551 0.68707 -0.78045
 H 0.72308 1.39369 0.95905
 H -1.51572 0.42492 0.91370
 H 2.13955 1.49533 -0.13203
 H -2.55184 -0.50021 -0.21589
13
bifur_IRC_Distances_noMW_output/new_data/bifur_traj2_Distances point 148
C 1.24599 -0.40653 -0.03576
 C -0.58303 -1.16394 -0.06169
 C 0.57391 -1.33901 -0.71609
 C 1.14201 1.08096 0.01238
 C -1.56500 -0.06944 -0.03541
 F 2.40174 -0.80170 0.44643
 F -1.13382 -2.26377 0.39577
 H 0.49213 1.47003 -0.75037
 H -1.37078 0.68387 -0.78104
 H 0.72765 1.39553 0.95899
 H -1.52005 0.42269 0.91337
 H 2.14219 1.49458 -0.13120
 H -2.55294 -0.50327 -0.21538
13
bifur_IRC_Distances_noMW_output/new_data/bifur_traj2_Distances point 149
C 1.24717 -0.40478 -0.03558
 C -0.58527 -1.16326 -0.06143
 C 0.57258 -1.33589 -0.71244
 C 1.14684 1.08236 0.01260
 C -1.56921 -0.07230 -0.03550
 F 2.40065 -0.80114 0.44390
 F -1.13408 -2.26112 0.39391
 H 0.49984 1.47251 -0.75072
 H -1.37773 0.67965 -0.78183
 H 0.73368 1.39797 0.95892
 H -1.52575 0.41975 0.91295
 H 2.14569 1.49358 -0.13009
 H -2.55440 -0.50732 -0.21469
13
bifur_IRC_Distances_noMW_output/new_data/bifur_traj2_Distances point 150
C 1.24864 -0.40258 -0.03535
 C -0.58808 -1.16239 -0.06109
 C 0.57090 -1.33195 -0.70781
 C 1.15291 1.08411 0.01288
 C -1.57449 -0.07591 -0.03562
 F 2.39928 -0.80045 0.44070
 F -1.13443 -2.25777 0.39157
 H 0.50952 1.47563 -0.75118
 H -1.38645 0.67434 -0.78282
 H 0.74124 1.40103 0.95884
 H -1.53291 0.41605 0.91241
 H 2.15009 1.49232 -0.12869
 H -2.55623 -0.51244 -0.21384
13
bifur_IRC_Distances_noMW_output/new_data/bifur_traj2_Distances point 151
C 1.25054 -0.39974 -0.03506
 C -0.59169 -1.16126 -0.06064
 C 0.56873 -1.32686 -0.70182
 C 1.16072 1.08636 0.01325
 C -1.58128 -0.08056 -0.03577
 F 2.39752 -0.79957 0.43654
 F -1.13488 -2.25343 0.38855
 H 0.52196 1.47964 -0.75176
 H -1.39765 0.66751 -0.78412
 H 0.75096 1.40498 0.95874
 H -1.54211 0.41129 0.91171
 H 2.15577 1.49068 -0.12688
 H -2.55859 -0.51905 -0.21273
13
bifur_IRC_Distances_noMW_output/new_data/bifur_traj2_Distances point 152
C 1.25233 -0.39705 -0.03479
 C -0.59512 -1.16016 -0.06022
 C 0.56666 -1.32200 -0.69610
 C 1.16810 1.08849 0.01361
 C -1.58769 -0.08498 -0.03591
 F 2.39586 -0.79874 0.43256
 F -1.13532 -2.24928 0.38568
 H 0.53373 1.48343 -0.75233
 H -1.40824 0.66102 -0.78538
 H 0.76015 1.40872 0.95866
 H -1.55081 0.40678 0.91105
 H 2.16117 1.48912 -0.12515
 H -2.56081 -0.52534 -0.21168
13
bifur_IRC_Distances_noMW_output/new_data/bifur_traj2_Distances point 153
C 1.25371 -0.39496 -0.03457
 C -0.59778 -1.15931 -0.05988
 C 0.56505 -1.31821 -0.69163
 C 1.17383 1.09014 0.01388
 C -1.59267 -0.08841 -0.03603
 F 2.39457 -0.79811 0.42943
 F -1.13566 -2.24604 0.38344
 H 0.54285 1.48638 -0.75276
 H -1.41644 0.65599 -0.78636
 H 0.76727 1.41162 0.95860
 H -1.55755 0.40328 0.91054
 H 2.16537 1.48789 -0.12380
 H -2.56254 -0.53026 -0.21087
13
bifur_IRC_Distances_noMW_output/new_data/bifur_traj2_Distances point 154
C 1.25487 -0.39321 -0.03439
 C -0.60001 -1.15858 -0.05959
 C 0.56369 -1.31503 -0.68786
 C 1.17862 1.09152 0.01412
 C -1.59683 -0.09129 -0.03613
 F 2.39350 -0.79759 0.42679
 F -1.13596 -2.24331 0.38157
 H 0.55048 1.48884 -0.75313
 H -1.42330 0.65176 -0.78719
 H 0.77323 1.41406 0.95855
 H -1.56320 0.40034 0.91010
 H 2.16890 1.48686 -0.12265
 H -2.56398 -0.53439 -0.21018
13
bifur_IRC_Distances_noMW_output/new_data/bifur_traj2_Distances point 155
C 1.25487 -0.39321 -0.03439
 C -0.60001 -1.15858 -0.05959
 C 0.56369 -1.31503 -0.68785
 C 1.17862 1.09152 0.01412
 C -1.59683 -0.09129 -0.03613
 F 2.39350 -0.79759 0.42679
 F -1.13596 -2.24331 0.38157
 H 0.55048 1.48884 -0.75313
 H -1.42330 0.65176 -0.78719
 H 0.77323 1.41406 0.95855
 H -1.56320 0.40034 0.91010
 H 2.16890 1.48686 -0.12265
 H -2.56398 -0.53439 -0.21018
13
bifur_IRC_Distances_noMW_output/new_data/bifur_traj2_Distances point 156
C 1.25697 -0.39001 -0.03407
 C -0.60408 -1.15724 -0.05906
 C 0.56120 -1.30919 -0.68094
 C 1.18735 1.09404 0.01456
 C -1.60440 -0.09654 -0.03632
 F 2.39155 -0.79666 0.42193
 F -1.13651 -2.23830 0.37816
 H 0.56435 1.49333 -0.75381
 H -1.43577 0.64407 -0.78873
 H 0.78406 1.41849 0.95848
 H -1.57346 0.39499 0.90931
 H 2.17534 1.48496 -0.12056
 H -2.56660 -0.54196 -0.20894
13
bifur_IRC_Distances_noMW_output/new_data/bifur_traj2_Distances point 157
C 1.25813 -0.38824 -0.03389
 C -0.60633 -1.15649 -0.05876
 C 0.55982 -1.30594 -0.67708
 C 1.19218 1.09543 0.01480
 C -1.60858 -0.09945 -0.03643
 F 2.39047 -0.79615 0.41920
 F -1.13682 -2.23550 0.37626
 H 0.57202 1.49582 -0.75418
 H -1.44266 0.63981 -0.78960
 H 0.79005 1.42095 0.95845
 H -1.57913 0.39203 0.90886
 H 2.17892 1.48390 -0.11939
 H -2.56805 -0.54617 -0.20825
13
bifur_IRC_Distances_noMW_output/new_data/bifur_traj2_Distances point 158
C 1.25935 -0.38636 -0.03370
 C -0.60871 -1.15568 -0.05844
 C 0.55835 -1.30249 -0.67298
 C 1.19727 1.09689 0.01506
 C -1.61299 -0.10253 -0.03654
 F 2.38934 -0.79561 0.41631
 F -1.13716 -2.23254 0.37426
 H 0.58011 1.49844 -0.75458
 H -1.44992 0.63530 -0.79052
 H 0.79636 1.42354 0.95842
 H -1.58511 0.38891 0.90839
 H 2.18270 1.48277 -0.11814
 H -2.56958 -0.55063 -0.20753
13
bifur_IRC_Distances_noMW_output/new_data/bifur_traj2_Distances point 159
C 1.26054 -0.38454 -0.03352
 C -0.61102 -1.15490 -0.05812
 C 0.55691 -1.29912 -0.66897
 C 1.20223 1.09832 0.01532
 C -1.61729 -0.10553 -0.03666
 F 2.38824 -0.79510 0.41346
 F -1.13749 -2.22963 0.37231
 H 0.58797 1.50099 -0.75497
 H -1.45698 0.63091 -0.79143
 H 0.80250 1.42607 0.95839
 H -1.59094 0.38586 0.90793
 H 2.18639 1.48166 -0.11693
 H -2.57107 -0.55500 -0.20682
13
bifur_IRC_Distances_noMW_output/new_data/bifur_traj2_Distances point 160
C 1.26162 -0.38286 -0.03335
 C -0.61315 -1.15417 -0.05783
 C 0.55559 -1.29602 -0.66528
 C 1.20677 1.09962 0.01556
 C -1.62121 -0.10828 -0.03677
 F 2.38723 -0.79463 0.41083
 F -1.13780 -2.22696 0.37053
 H 0.59517 1.50332 -0.75533
 H -1.46344 0.62689 -0.79226
 H 0.80812 1.42838 0.95838
 H -1.59626 0.38307 0.90751
 H 2.18978 1.48064 -0.11580
 H -2.57242 -0.55901 -0.20618
13
bifur_IRC_Distances_noMW_output/new_data/bifur_traj2_Distances point 161
C 1.26255 -0.38142 -0.03321
 C -0.61497 -1.15353 -0.05757
 C 0.55446 -1.29335 -0.66209
 C 1.21067 1.10074 0.01576
 C -1.62458 -0.11065 -0.03686
 F 2.38637 -0.79424 0.40856
 F -1.13807 -2.22465 0.36899
 H 0.60135 1.50533 -0.75564
 H -1.46899 0.62344 -0.79299
 H 0.81295 1.43037 0.95836
 H -1.60083 0.38067 0.90714
 H 2.19269 1.47976 -0.11483
 H -2.57359 -0.56247 -0.20562
13
bifur_IRC_Distances_noMW_output/new_data/bifur_traj2_Distances point 162
C 1.26329 -0.38027 -0.03310
 C -0.61643 -1.15303 -0.05737
 C 0.55354 -1.29121 -0.65954
 C 1.21378 1.10163 0.01593
 C -1.62727 -0.11255 -0.03694
 F 2.38569 -0.79392 0.40673
 F -1.13829 -2.22280 0.36777
 H 0.60628 1.50693 -0.75588
 H -1.47341 0.62067 -0.79358
 H 0.81679 1.43196 0.95835
 H -1.60448 0.37876 0.90685
 H 2.19502 1.47906 -0.11406
 H -2.57452 -0.56524 -0.20518
13
bifur_IRC_Distances_noMW_output/new_data/bifur_traj2_Distances point 163
C 1.26383 -0.37944 -0.03302
 C -0.61748 -1.15266 -0.05722
 C 0.55288 -1.28966 -0.65769
 C 1.21602 1.10228 0.01605
 C -1.62921 -0.11392 -0.03699
 F 2.38519 -0.79370 0.40541
 F -1.13845 -2.22146 0.36688
 H 0.60983 1.50809 -0.75606
 H -1.47660 0.61868 -0.79400
 H 0.81957 1.43311 0.95835
 H -1.60711 0.37738 0.90664
 H 2.19671 1.47855 -0.11349
 H -2.57519 -0.56724 -0.20486
13
bifur_IRC_Distances_noMW_output/new_data/bifur_traj2_Distances point 164
C 1.26414 -0.37895 -0.03297
 C -0.61810 -1.15244 -0.05713
 C 0.55249 -1.28874 -0.65659
 C 1.21735 1.10266 0.01612
 C -1.63036 -0.11472 -0.03703
 F 2.38490 -0.79357 0.40462
 F -1.13854 -2.22067 0.36636
 H 0.61193 1.50877 -0.75617
 H -1.47848 0.61750 -0.79425
 H 0.82121 1.43379 0.95835
 H -1.60866 0.37656 0.90651
 H 2.19770 1.47824 -0.11316
 H -2.57559 -0.56843 -0.20467
13
bifur_IRC_Distances_noMW_output/new_data/bifur_traj2_Distances point 165
C 1.26418 -0.37890 -0.03296
 C -0.61817 -1.15242 -0.05712
 C 0.55246 -1.28865 -0.65648
 C 1.21748 1.10269 0.01613
 C -1.63047 -0.11480 -0.03703
 F 2.38487 -0.79355 0.40455
 F -1.13855 -2.22059 0.36631
 H 0.61214 1.50884 -0.75618
 H -1.47867 0.61739 -0.79428
 H 0.82137 1.43385 0.95835
 H -1.60881 0.37648 0.90650
 H 2.19780 1.47821 -0.11312
 H -2.57563 -0.56854 -0.20465
13
bifur_IRC_Distances_noMW_output/new_data/bifur_traj2_Distances point 166
C 1.26418 -0.37890 -0.03296
 C -0.61817 -1.15242 -0.05712
 C 0.55245 -1.28865 -0.65648
 C 1.21749 1.10269 0.01613
 C -1.63048 -0.11481 -0.03703
 F 2.38487 -0.79355 0.40454
 F -1.13855 -2.22059 0.36631
 H 0.61215 1.50884 -0.75618
 H -1.47867 0.61738 -0.79428
 H 0.82138 1.43386 0.95835
 H -1.60882 0.37648 0.90650
 H 2.19781 1.47821 -0.11312
 H -2.57563 -0.56855 -0.20465
13
bifur_IRC_Distances_noMW_output/new_data/bifur_traj2_Distances point 167
C 1.26333 -0.38021 -0.03309
 C -0.61651 -1.15300 -0.05735
 C 0.55349 -1.29109 -0.65940
 C 1.21395 1.10168 0.01594
 C -1.62742 -0.11265 -0.03694
 F 2.38565 -0.79391 0.40663
 F -1.13830 -2.22270 0.36770
 H 0.60654 1.50702 -0.75590
 H -1.47365 0.62053 -0.79361
 H 0.81700 1.43205 0.95835
 H -1.60467 0.37866 0.90683
 H 2.19515 1.47902 -0.11401
 H -2.57457 -0.56539 -0.20516
13
bifur_IRC_Distances_noMW_output/new_data/bifur_traj2_Distances point 168
C 1.26267 -0.38124 -0.03319
 C -0.61520 -1.15345 -0.05754
 C 0.55431 -1.29302 -0.66169
 C 1.21115 1.10088 0.01579
 C -1.62500 -0.11095 -0.03687
 F 2.38627 -0.79419 0.40827
 F -1.13811 -2.22436 0.36880
 H 0.60212 1.50558 -0.75568
 H -1.46968 0.62301 -0.79308
 H 0.81355 1.43062 0.95836
 H -1.60140 0.38038 0.90710
 H 2.19306 1.47965 -0.11471
 H -2.57374 -0.56290 -0.20555
13
bifur_IRC_Distances_noMW_output/new_data/bifur_traj2_Distances point 169
C 1.26194 -0.38236 -0.03330
 C -0.61378 -1.15395 -0.05774
 C 0.55520 -1.29510 -0.66418
 C 1.20812 1.10001 0.01563
 C -1.62238 -0.10910 -0.03680
 F 2.38694 -0.79450 0.41005
 F -1.13789 -2.22616 0.37000
 H 0.59731 1.50402 -0.75544
 H -1.46536 0.62570 -0.79252
 H 0.80979 1.42907 0.95837
 H -1.59784 0.38224 0.90738
 H 2.19078 1.48034 -0.11547
 H -2.57283 -0.56020 -0.20598
13
bifur_IRC_Distances_noMW_output/new_data/bifur_traj2_Distances point 170
C 1.26131 -0.38334 -0.03340
 C -0.61254 -1.15438 -0.05791
 C 0.55597 -1.29691 -0.66634
 C 1.20546 1.09924 0.01549
 C -1.62008 -0.10749 -0.03673
 F 2.38752 -0.79477 0.41159
 F -1.13771 -2.22773 0.37104
 H 0.59310 1.50265 -0.75523
 H -1.46159 0.62805 -0.79202
 H 0.80651 1.42772 0.95838
 H -1.59473 0.38387 0.90763
 H 2.18880 1.48094 -0.11613
 H -2.57203 -0.55785 -0.20636
13
bifur_IRC_Distances_noMW_output/new_data/bifur_traj2_Distances point 171
C 1.26107 -0.38371 -0.03344
 C -0.61207 -1.15454 -0.05798
 C 0.55627 -1.29760 -0.66716
 C 1.20446 1.09896 0.01544
 C -1.61922 -0.10689 -0.03671
 F 2.38774 -0.79487 0.41217
 F -1.13764 -2.22832 0.37144
 H 0.59151 1.50214 -0.75515
 H -1.46016 0.62894 -0.79184
 H 0.80527 1.42721 0.95838
 H -1.59355 0.38449 0.90772
 H 2.18805 1.48116 -0.11638
 H -2.57173 -0.55697 -0.20650
13
bifur_IRC_Distances_noMW_output/new_data/bifur_traj2_Distances point 172
C 1.26157 -0.38295 -0.03336
 C -0.61304 -1.15420 -0.05784
 C 0.55566 -1.29618 -0.66547
 C 1.20654 1.09955 0.01554
 C -1.62101 -0.10815 -0.03676
 F 2.38728 -0.79466 0.41097
 F -1.13779 -2.22709 0.37062
 H 0.59481 1.50321 -0.75531
 H -1.46312 0.62709 -0.79222
 H 0.80784 1.42827 0.95838
 H -1.59599 0.38321 0.90753
 H 2.18961 1.48069 -0.11586
 H -2.57236 -0.55881 -0.20621
13
bifur_IRC_Distances_noMW_output/new_data/bifur_traj2_Distances point 173
C 1.26280 -0.38104 -0.03317
 C -0.61545 -1.15337 -0.05750
 C 0.55415 -1.29264 -0.66125
 C 1.21170 1.10103 0.01582
 C -1.62547 -0.11128 -0.03689
 F 2.38615 -0.79413 0.40796
 F -1.13814 -2.22404 0.36859
 H 0.60298 1.50586 -0.75572
 H -1.47045 0.62252 -0.79318
 H 0.81422 1.43090 0.95836
 H -1.60204 0.38004 0.90704
 H 2.19346 1.47953 -0.11458
 H -2.57390 -0.56338 -0.20548
13
bifur_IRC_Distances_noMW_output/new_data/bifur_traj2_Distances point 174
C 1.26443 -0.37851 -0.03293
 C -0.61866 -1.15224 -0.05705
 C 0.55215 -1.28793 -0.65561
 C 1.21853 1.10299 0.01619
 C -1.63138 -0.11544 -0.03706
 F 2.38464 -0.79345 0.40392
 F -1.13863 -2.21997 0.36589
 H 0.61380 1.50938 -0.75626
 H -1.48016 0.61645 -0.79448
 H 0.82267 1.43439 0.95834
 H -1.61005 0.37583 0.90640
 H 2.19859 1.47797 -0.11286
 H -2.57594 -0.56949 -0.20451
13
bifur_IRC_Distances_noMW_output/new_data/bifur_traj2_Distances point 175
C 1.26610 -0.37591 -0.03267
 C -0.62195 -1.15107 -0.05657
 C 0.55007 -1.28305 -0.64978
 C 1.22555 1.10501 0.01657
 C -1.63744 -0.11973 -0.03724
 F 2.38310 -0.79276 0.39973
 F -1.13914 -2.21575 0.36313
 H 0.62491 1.51299 -0.75682
 H -1.49011 0.61021 -0.79582
 H 0.83134 1.43798 0.95834
 H -1.61826 0.37151 0.90573
 H 2.20388 1.47636 -0.11108
 H -2.57804 -0.57579 -0.20351
13
bifur_IRC_Distances_noMW_output/new_data/bifur_traj2_Distances point 176
C 1.26759 -0.37357 -0.03245
 C -0.62490 -1.15001 -0.05613
 C 0.54820 -1.27866 -0.64452
 C 1.23182 1.10680 0.01692
 C -1.64285 -0.12357 -0.03740
 F 2.38173 -0.79215 0.39593
 F -1.13960 -2.21194 0.36065
 H 0.63483 1.51622 -0.75732
 H -1.49900 0.60462 -0.79704
 H 0.83909 1.44119 0.95834
 H -1.62561 0.36764 0.90512
 H 2.20862 1.47490 -0.10947
 H -2.57990 -0.58147 -0.20263
13
bifur_IRC_Distances_noMW_output/new_data/bifur_traj2_Distances point 177
C 1.26759 -0.37357 -0.03245
 C -0.62490 -1.15001 -0.05613
 C 0.54820 -1.27867 -0.64452
 C 1.23182 1.10680 0.01692
 C -1.64285 -0.12357 -0.03740
 F 2.38173 -0.79215 0.39593
 F -1.13960 -2.21195 0.36065
 H 0.63483 1.51622 -0.75732
 H -1.49900 0.60463 -0.79704
 H 0.83908 1.44119 0.95834
 H -1.62560 0.36764 0.90512
 H 2.20862 1.47490 -0.10947
 H -2.57990 -0.58146 -0.20263
13
bifur_IRC_Distances_noMW_output/new_data/bifur_traj2_Distances point 178
C 1.26990 -0.36993 -0.03210
 C -0.62951 -1.14833 -0.05543
 C 0.54526 -1.27177 -0.63624
 C 1.24161 1.10960 0.01748
 C -1.65128 -0.12958 -0.03767
 F 2.37960 -0.79121 0.38992
 F -1.14035 -2.20596 0.35679
 H 0.65028 1.52126 -0.75811
 H -1.51285 0.59590 -0.79898
 H 0.85115 1.44621 0.95836
 H -1.63704 0.36159 0.90416
 H 2.21605 1.47260 -0.10693
 H -2.58281 -0.59038 -0.20125
13
bifur_IRC_Distances_noMW_output/new_data/bifur_traj2_Distances point 179
C 1.27078 -0.36854 -0.03197
 C -0.63126 -1.14769 -0.05516
 C 0.54415 -1.26915 -0.63309
 C 1.24530 1.11066 0.01769
 C -1.65447 -0.13186 -0.03778
 F 2.37880 -0.79086 0.38761
 F -1.14064 -2.20368 0.35534
 H 0.65612 1.52316 -0.75840
 H -1.51807 0.59260 -0.79972
 H 0.85570 1.44810 0.95837
 H -1.64136 0.35930 0.90379
 H 2.21886 1.47173 -0.10596
 H -2.58391 -0.59377 -0.20073
13
bifur_IRC_Distances_noMW_output/new_data/bifur_traj2_Distances point 180
C 1.27132 -0.36768 -0.03189
 C -0.63235 -1.14728 -0.05499
 C 0.54345 -1.26751 -0.63112
 C 1.24760 1.11131 0.01783
 C -1.65645 -0.13328 -0.03784
 F 2.37831 -0.79065 0.38617
 F -1.14083 -2.20226 0.35443
 H 0.65974 1.52435 -0.75859
 H -1.52132 0.59054 -0.80019
 H 0.85854 1.44928 0.95838
 H -1.64405 0.35788 0.90356
 H 2.22062 1.47118 -0.10535
 H -2.58459 -0.59589 -0.20041
13
bifur_IRC_Distances_noMW_output/new_data/bifur_traj2_Distances point 181
C 1.27147 -0.36745 -0.03187
 C -0.63264 -1.14717 -0.05495
 C 0.54326 -1.26707 -0.63058
 C 1.24823 1.11149 0.01787
 C -1.65698 -0.13366 -0.03786
 F 2.37817 -0.79059 0.38578
 F -1.14088 -2.20187 0.35419
 H 0.66073 1.52467 -0.75864
 H -1.52220 0.58999 -0.80031
 H 0.85930 1.44960 0.95839
 H -1.64478 0.35750 0.90350
 H 2.22109 1.47103 -0.10519
 H -2.58478 -0.59646 -0.20032
13
bifur_IRC_Distances_noMW_output/new_data/bifur_traj2_Distances point 182
C 1.27154 -0.36733 -0.03186
 C -0.63279 -1.14712 -0.05492
 C 0.54316 -1.26683 -0.63031
 C 1.24855 1.11158 0.01789
 C -1.65726 -0.13386 -0.03787
 F 2.37810 -0.79056 0.38558
 F -1.14090 -2.20167 0.35406
 H 0.66124 1.52483 -0.75866
 H -1.52266 0.58970 -0.80038
 H 0.85970 1.44977 0.95839
 H -1.64515 0.35730 0.90347
 H 2.22134 1.47096 -0.10510
 H -2.58487 -0.59676 -0.20028
13
bifur_IRC_Distances_noMW_output/new_data/bifur_traj2_Distances point 183
C 1.27181 -0.36690 -0.03182
 C -0.63333 -1.14691 -0.05484
 C 0.54281 -1.26602 -0.62932
 C 1.24970 1.11191 0.01795
 C -1.65825 -0.13457 -0.03791
 F 2.37785 -0.79045 0.38486
 F -1.14099 -2.20096 0.35361
 H 0.66305 1.52542 -0.75876
 H -1.52427 0.58867 -0.80061
 H 0.86111 1.45036 0.95839
 H -1.64649 0.35659 0.90335
 H 2.22222 1.47068 -0.10480
 H -2.58521 -0.59782 -0.20012
13
bifur_IRC_Distances_noMW_output/new_data/bifur_traj2_Distances point 184
C 1.27253 -0.36576 -0.03172
 C -0.63477 -1.14638 -0.05461
 C 0.54189 -1.26384 -0.62671
 C 1.25273 1.11278 0.01813
 C -1.66086 -0.13644 -0.03800
 F 2.37720 -0.79017 0.38294
 F -1.14124 -2.19907 0.35241
 H 0.66783 1.52699 -0.75900
 H -1.52856 0.58596 -0.80123
 H 0.86485 1.45191 0.95841
 H -1.65004 0.35471 0.90305
 H 2.22454 1.46995 -0.10399
 H -2.58611 -0.60062 -0.19970
13
bifur_IRC_Distances_noMW_output/new_data/bifur_traj2_Distances point 185
C 1.27395 -0.36350 -0.03151
 C -0.63763 -1.14530 -0.05415
 C 0.54004 -1.25951 -0.62148
 C 1.25876 1.11450 0.01850
 C -1.66605 -0.14018 -0.03818
 F 2.37591 -0.78962 0.37908
 F -1.14173 -2.19530 0.35005
 H 0.67734 1.53009 -0.75948
 H -1.53706 0.58056 -0.80247
 H 0.87227 1.45501 0.95844
 H -1.65707 0.35097 0.90243
 H 2.22917 1.46850 -0.10237
 H -2.58790 -0.60622 -0.19886
13
bifur_IRC_Distances_noMW_output/new_data/bifur_traj2_Distances point 186
C 1.27610 -0.36006 -0.03120
 C -0.64196 -1.14364 -0.05344
 C 0.53722 -1.25290 -0.61349
 C 1.26790 1.11710 0.01906
 C -1.67390 -0.14585 -0.03847
 F 2.37396 -0.78880 0.37316
 F -1.14250 -2.18954 0.34647
 H 0.69172 1.53479 -0.76021
 H -1.54992 0.57237 -0.80439
 H 0.88350 1.45970 0.95851
 H -1.66772 0.34530 0.90149
 H 2.23620 1.46628 -0.09989
 H -2.59060 -0.61476 -0.19760
13
bifur_IRC_Distances_noMW_output/new_data/bifur_traj2_Distances point 187
C 1.27855 -0.35610 -0.03086
 C -0.64694 -1.14170 -0.05259
 C 0.53396 -1.24524 -0.60424
 C 1.27836 1.12007 0.01972
 C -1.68288 -0.15237 -0.03882
 F 2.37174 -0.78788 0.36623
 F -1.14342 -2.18286 0.34240
 H 0.70817 1.54018 -0.76105
 H -1.56463 0.56297 -0.80663
 H 0.89635 1.46509 0.95862
 H -1.67990 0.33879 0.90038
 H 2.24430 1.46369 -0.09699
 H -2.59368 -0.62465 -0.19618
13
bifur_IRC_Distances_noMW_output/new_data/bifur_traj2_Distances point 188
C 1.27855 -0.35610 -0.03086
 C -0.64694 -1.14170 -0.05259
 C 0.53396 -1.24524 -0.60424
 C 1.27836 1.12007 0.01972
 C -1.68287 -0.15237 -0.03882
 F 2.37174 -0.78788 0.36623
 F -1.14342 -2.18286 0.34240
 H 0.70817 1.54018 -0.76105
 H -1.56463 0.56298 -0.80663
 H 0.89635 1.46509 0.95862
 H -1.67990 0.33879 0.90038
 H 2.24430 1.46369 -0.09699
 H -2.59368 -0.62464 -0.19618
13
bifur_IRC_Distances_noMW_output/new_data/bifur_traj2_Distances point 189
C 1.28239 -0.34986 -0.03035
 C -0.65479 -1.13857 -0.05119
 C 0.52877 -1.23305 -0.58945
 C 1.29480 1.12474 0.02082
 C -1.69696 -0.16267 -0.03942
 F 2.36830 -0.78649 0.35502
 F -1.14493 -2.17221 0.33608
 H 0.73397 1.54864 -0.76234
 H -1.58768 0.54818 -0.81025
 H 0.91650 1.47355 0.95883
 H -1.69900 0.32855 0.89856
 H 2.25712 1.45956 -0.09231
 H -2.59850 -0.64038 -0.19399
13
bifur_IRC_Distances_noMW_output/new_data/bifur_traj2_Distances point 190
C 1.28330 -0.34838 -0.03023
 C -0.65665 -1.13782 -0.05085
 C 0.52753 -1.23014 -0.58592
 C 1.29868 1.12583 0.02108
 C -1.70028 -0.16511 -0.03957
 F 2.36750 -0.78617 0.35231
 F -1.14530 -2.16967 0.33460
 H 0.74005 1.55064 -0.76264
 H -1.59310 0.54469 -0.81113
 H 0.92125 1.47555 0.95889
 H -1.70350 0.32613 0.89812
 H 2.26016 1.45857 -0.09119
 H -2.59963 -0.64413 -0.19348
13
bifur_IRC_Distances_noMW_output/new_data/bifur_traj2_Distances point 191
C 1.28359 -0.34789 -0.03020
 C -0.65726 -1.13757 -0.05074
 C 0.52712 -1.22918 -0.58476
 C 1.29996 1.12620 0.02117
 C -1.70137 -0.16591 -0.03962
 F 2.36723 -0.78606 0.35142
 F -1.14542 -2.16883 0.33412
 H 0.74204 1.55130 -0.76274
 H -1.59489 0.54354 -0.81142
 H 0.92281 1.47620 0.95891
 H -1.70498 0.32533 0.89798
 H 2.26116 1.45825 -0.09081
 H -2.60000 -0.64537 -0.19332
13
bifur_IRC_Distances_noMW_output/new_data/bifur_traj2_Distances point 192
C 1.28342 -0.34817 -0.03022
 C -0.65690 -1.13771 -0.05080
 C 0.52736 -1.22974 -0.58543
 C 1.29922 1.12599 0.02112
 C -1.70074 -0.16545 -0.03959
 F 2.36739 -0.78612 0.35193
 F -1.14535 -2.16931 0.33440
 H 0.74089 1.55092 -0.76268
 H -1.59386 0.54420 -0.81125
 H 0.92191 1.47582 0.95890
 H -1.70413 0.32579 0.89806
 H 2.26059 1.45844 -0.09103
 H -2.59979 -0.64465 -0.19341
13
bifur_IRC_Distances_noMW_output/new_data/bifur_traj2_Distances point 193
C 1.28286 -0.34909 -0.03029
 C -0.65575 -1.13818 -0.05102
 C 0.52813 -1.23155 -0.58763
 C 1.29681 1.12531 0.02096
 C -1.69868 -0.16393 -0.03950
 F 2.36788 -0.78632 0.35362
 F -1.14512 -2.17089 0.33531
 H 0.73712 1.54968 -0.76249
 H -1.59049 0.54637 -0.81071
 H 0.91896 1.47458 0.95886
 H -1.70133 0.32730 0.89834
 H 2.25869 1.45905 -0.09173
 H -2.59908 -0.64232 -0.19373
13
bifur_IRC_Distances_noMW_output/new_data/bifur_traj2_Distances point 194
C 1.28196 -0.35056 -0.03041
 C -0.65390 -1.13893 -0.05136
 C 0.52936 -1.23443 -0.59113
 C 1.29295 1.12421 0.02069
 C -1.69537 -0.16150 -0.03935
 F 2.36869 -0.78664 0.35631
 F -1.14475 -2.17342 0.33678
 H 0.73106 1.54769 -0.76219
 H -1.58508 0.54985 -0.80984
 H 0.91423 1.47259 0.95880
 H -1.69685 0.32970 0.89877
 H 2.25567 1.46003 -0.09285
 H -2.59796 -0.63859 -0.19423
13
bifur_IRC_Distances_noMW_output/new_data/bifur_traj2_Distances point 195
C 1.28105 -0.35204 -0.03052
 C -0.65204 -1.13968 -0.05169
 C 0.53059 -1.23733 -0.59465
 C 1.28906 1.12311 0.02043
 C -1.69204 -0.15906 -0.03920
 F 2.36950 -0.78697 0.35898
 F -1.14439 -2.17595 0.33827
 H 0.72497 1.54569 -0.76189
 H -1.57964 0.55335 -0.80897
 H 0.90947 1.47059 0.95875
 H -1.69234 0.33213 0.89921
 H 2.25263 1.46102 -0.09396
 H -2.59682 -0.63486 -0.19475
13
bifur_IRC_Distances_noMW_output/new_data/bifur_traj2_Distances point 196
C 1.28047 -0.35299 -0.03060
 C -0.65085 -1.14015 -0.05190
 C 0.53138 -1.23919 -0.59690
 C 1.28656 1.12240 0.02026
 C -1.68990 -0.15750 -0.03911
 F 2.37002 -0.78718 0.36069
 F -1.14416 -2.17757 0.33923
 H 0.72105 1.54440 -0.76169
 H -1.57614 0.55560 -0.80842
 H 0.90641 1.46931 0.95871
 H -1.68943 0.33369 0.89948
 H 2.25068 1.46164 -0.09468
 H -2.59608 -0.63246 -0.19508
13
bifur_IRC_Distances_noMW_output/new_data/bifur_traj2_Distances point 197
C 1.28028 -0.35330 -0.03063
 C -0.65046 -1.14031 -0.05197
 C 0.53164 -1.23980 -0.59764
 C 1.28574 1.12217 0.02021
 C -1.68920 -0.15698 -0.03908
 F 2.37019 -0.78725 0.36125
 F -1.14409 -2.17811 0.33955
 H 0.71976 1.54398 -0.76163
 H -1.57498 0.55634 -0.80824
 H 0.90540 1.46888 0.95870
 H -1.68848 0.33420 0.89957
 H 2.25004 1.46185 -0.09491
 H -2.59584 -0.63167 -0.19519
13
bifur_IRC_Distances_noMW_output/new_data/bifur_traj2_Distances point 198
C 1.28054 -0.35287 -0.03059
 C -0.65100 -1.14009 -0.05188
 C 0.53128 -1.23896 -0.59662
 C 1.28687 1.12249 0.02028
 C -1.69017 -0.15769 -0.03912
 F 2.36995 -0.78715 0.36048
 F -1.14419 -2.17737 0.33911
 H 0.72153 1.54456 -0.76172
 H -1.57657 0.55532 -0.80849
 H 0.90679 1.46947 0.95872
 H -1.68979 0.33349 0.89945
 H 2.25092 1.46157 -0.09459
 H -2.59618 -0.63276 -0.19504
13
bifur_IRC_Distances_noMW_output/new_data/bifur_traj2_Distances point 199
C 1.28054 -0.35287 -0.03059
 C -0.65100 -1.14009 -0.05188
 C 0.53128 -1.23896 -0.59662
 C 1.28688 1.12249 0.02028
 C -1.69017 -0.15769 -0.03912
 F 2.36995 -0.78715 0.36048
 F -1.14419 -2.17737 0.33911
 H 0.72154 1.54456 -0.76172
 H -1.57657 0.55532 -0.80849
 H 0.90679 1.46947 0.95872
 H -1.68980 0.33349 0.89945
 H 2.25092 1.46157 -0.09459
 H -2.59618 -0.63276 -0.19504
13
bifur_IRC_Distances_noMW_output/new_data/bifur_traj2_Distances point 200
C 1.28236 -0.34990 -0.03035
 C -0.65473 -1.13860 -0.05120
 C 0.52881 -1.23314 -0.58956
 C 1.29469 1.12470 0.02081
 C -1.69686 -0.16259 -0.03941
 F 2.36833 -0.78650 0.35510
 F -1.14492 -2.17229 0.33612
 H 0.73378 1.54858 -0.76233
 H -1.58751 0.54829 -0.81023
 H 0.91635 1.47349 0.95883
 H -1.69887 0.32862 0.89858
 H 2.25703 1.45959 -0.09235
 H -2.59846 -0.64027 -0.19401
13
bifur_IRC_Distances_noMW_output/new_data/bifur_traj2_Distances point 201
C 1.28323 -0.34849 -0.03024
 C -0.65650 -1.13788 -0.05088
 C 0.52762 -1.23037 -0.58619
 C 1.29838 1.12575 0.02106
 C -1.70002 -0.16492 -0.03956
 F 2.36756 -0.78619 0.35252
 F -1.14527 -2.16986 0.33471
 H 0.73958 1.55048 -0.76261
 H -1.59268 0.54496 -0.81106
 H 0.92088 1.47539 0.95888
 H -1.70316 0.32631 0.89816
 H 2.25993 1.45865 -0.09127
 H -2.59954 -0.64384 -0.19352
13
bifur_IRC_Distances_noMW_output/new_data/bifur_traj2_Distances point 202
C 1.28319 -0.34855 -0.03025
 C -0.65643 -1.13790 -0.05089
 C 0.52767 -1.23047 -0.58632
 C 1.29824 1.12571 0.02105
 C -1.69990 -0.16483 -0.03955
 F 2.36759 -0.78620 0.35262
 F -1.14526 -2.16996 0.33477
 H 0.73936 1.55041 -0.76260
 H -1.59249 0.54509 -0.81103
 H 0.92071 1.47532 0.95888
 H -1.70299 0.32640 0.89817
 H 2.25982 1.45869 -0.09131
 H -2.59950 -0.64370 -0.19354
13
bifur_IRC_Distances_noMW_output/new_data/bifur_traj2_Distances point 203
C 1.28218 -0.35020 -0.03038
 C -0.65435 -1.13875 -0.05127
 C 0.52906 -1.23373 -0.59028
 C 1.29389 1.12448 0.02076
 C -1.69618 -0.16210 -0.03938
 F 2.36849 -0.78656 0.35565
 F -1.14484 -2.17280 0.33642
 H 0.73254 1.54817 -0.76227
 H -1.58640 0.54900 -0.81005
 H 0.91539 1.47308 0.95881
 H -1.69795 0.32912 0.89867
 H 2.25641 1.45979 -0.09258
 H -2.59823 -0.63950 -0.19411
13
bifur_IRC_Distances_noMW_output/new_data/bifur_traj2_Distances point 204
C 1.28063 -0.35273 -0.03058
 C -0.65118 -1.14002 -0.05185
 C 0.53117 -1.23868 -0.59628
 C 1.28725 1.12260 0.02031
 C -1.69049 -0.15793 -0.03914
 F 2.36988 -0.78712 0.36022
 F -1.14422 -2.17713 0.33897
 H 0.72212 1.54475 -0.76175
 H -1.57710 0.55498 -0.80857
 H 0.90724 1.46966 0.95872
 H -1.69023 0.33326 0.89941
 H 2.25122 1.46147 -0.09448
 H -2.59629 -0.63312 -0.19499
13
bifur_IRC_Distances_noMW_output/new_data/bifur_traj2_Distances point 205
C 1.27882 -0.35567 -0.03083
 C -0.64748 -1.14149 -0.05250
 C 0.53361 -1.24441 -0.60323
 C 1.27949 1.12040 0.01980
 C -1.68385 -0.15307 -0.03886
 F 2.37150 -0.78778 0.36547
 F -1.14352 -2.18214 0.34196
 H 0.70995 1.54076 -0.76114
 H -1.56622 0.56196 -0.80687
 H 0.89774 1.46567 0.95863
 H -1.68122 0.33809 0.90025
 H 2.24518 1.46341 -0.09667
 H -2.59401 -0.62572 -0.19603
13
bifur_IRC_Distances_noMW_output/new_data/bifur_traj2_Distances point 206
C 1.27683 -0.35888 -0.03110
 C -0.64345 -1.14307 -0.05319
 C 0.53625 -1.25062 -0.61074
 C 1.27103 1.11799 0.01926
 C -1.67658 -0.14779 -0.03857
 F 2.37329 -0.78852 0.37111
 F -1.14277 -2.18755 0.34525
 H 0.69664 1.53640 -0.76046
 H -1.55432 0.56956 -0.80505
 H 0.88734 1.46131 0.95854
 H -1.67136 0.34335 0.90116
 H 2.23862 1.46551 -0.09903
 H -2.59152 -0.61771 -0.19717
13
bifur_IRC_Distances_noMW_output/new_data/bifur_traj2_Distances point 207
C 1.27467 -0.36235 -0.03141
 C -0.63907 -1.14475 -0.05391
 C 0.53911 -1.25731 -0.61883
 C 1.26181 1.11537 0.01868
 C -1.66867 -0.14207 -0.03827
 F 2.37525 -0.78934 0.37712
 F -1.14199 -2.19339 0.34885
 H 0.68214 1.53166 -0.75973
 H -1.54135 0.57783 -0.80311
 H 0.87602 1.45658 0.95846
 H -1.66062 0.34908 0.90212
 H 2.23151 1.46776 -0.10155
 H -2.58880 -0.60906 -0.19844
13
bifur_IRC_Distances_noMW_output/new_data/bifur_traj2_Distances point 208
C 1.27230 -0.36612 -0.03175
 C -0.63431 -1.14655 -0.05468
 C 0.54218 -1.26454 -0.62754
 C 1.25176 1.11250 0.01808
 C -1.66003 -0.13585 -0.03797
 F 2.37741 -0.79026 0.38355
 F -1.14116 -2.19968 0.35280
 H 0.66631 1.52649 -0.75892
 H -1.52719 0.58682 -0.80103
 H 0.86366 1.45142 0.95840
 H -1.64890 0.35531 0.90314
 H 2.22380 1.47019 -0.10425
 H -2.58583 -0.59973 -0.19983
13
bifur_IRC_Distances_noMW_output/new_data/bifur_traj2_Distances point 209
C 1.26997 -0.36982 -0.03209
 C -0.62965 -1.14828 -0.05541
 C 0.54518 -1.27157 -0.63600
 C 1.24189 1.10968 0.01750
 C -1.65153 -0.12976 -0.03768
 F 2.37954 -0.79118 0.38974
 F -1.14038 -2.20579 0.35668
 H 0.65073 1.52141 -0.75813
 H -1.51325 0.59565 -0.79904
 H 0.85150 1.44635 0.95836
 H -1.63738 0.36142 0.90413
 H 2.21626 1.47254 -0.10685
 H -2.58290 -0.59064 -0.20121
13
bifur_IRC_Distances_noMW_output/new_data/bifur_traj2_Distances point 210
C 1.26997 -0.36982 -0.03209
 C -0.62965 -1.14828 -0.05541
 C 0.54518 -1.27157 -0.63600
 C 1.24189 1.10968 0.01750
 C -1.65153 -0.12976 -0.03768
 F 2.37954 -0.79118 0.38974
 F -1.14038 -2.20579 0.35668
 H 0.65073 1.52141 -0.75813
 H -1.51325 0.59564 -0.79904
 H 0.85150 1.44635 0.95836
 H -1.63738 0.36141 0.90413
 H 2.21626 1.47254 -0.10685
 H -2.58290 -0.59064 -0.20121
13
bifur_IRC_Distances_noMW_output/new_data/bifur_traj2_Distances point 211
C 1.26660 -0.37513 -0.03260
 C -0.62294 -1.15072 -0.05642
 C 0.54944 -1.28158 -0.64802
 C 1.22765 1.10561 0.01669
 C -1.63925 -0.12102 -0.03729
 F 2.38264 -0.79255 0.39846
 F -1.13929 -2.21448 0.36230
 H 0.62823 1.51407 -0.75699
 H -1.49309 0.60834 -0.79623
 H 0.83394 1.43906 0.95834
 H -1.62072 0.37021 0.90552
 H 2.20547 1.47587 -0.11054
 H -2.57866 -0.57769 -0.20321
13
bifur_IRC_Distances_noMW_output/new_data/bifur_traj2_Distances point 212
C 1.26576 -0.37644 -0.03272
 C -0.62128 -1.15131 -0.05667
 C 0.55049 -1.28404 -0.65097
 C 1.22413 1.10460 0.01649
 C -1.63621 -0.11886 -0.03720
 F 2.38341 -0.79290 0.40058
 F -1.13903 -2.21660 0.36369
 H 0.62266 1.51226 -0.75671
 H -1.48810 0.61148 -0.79555
 H 0.82958 1.43725 0.95834
 H -1.61660 0.37238 0.90586
 H 2.20280 1.47669 -0.11144
 H -2.57761 -0.57451 -0.20371
13
bifur_IRC_Distances_noMW_output/new_data/bifur_traj2_Distances point 213
C 1.26559 -0.37670 -0.03275
 C -0.62095 -1.15143 -0.05671
 C 0.55070 -1.28454 -0.65156
 C 1.22342 1.10439 0.01645
 C -1.63560 -0.11843 -0.03718
 F 2.38357 -0.79297 0.40101
 F -1.13898 -2.21703 0.36397
 H 0.62153 1.51189 -0.75665
 H -1.48709 0.61211 -0.79541
 H 0.82871 1.43689 0.95834
 H -1.61577 0.37282 0.90593
 H 2.20227 1.47685 -0.11162
 H -2.57740 -0.57387 -0.20381
13
bifur_IRC_Distances_noMW_output/new_data/bifur_traj2_Distances point 214
C 1.26606 -0.37597 -0.03268
 C -0.62188 -1.15110 -0.05658
 C 0.55012 -1.28316 -0.64991
 C 1.22539 1.10496 0.01656
 C -1.63730 -0.11963 -0.03723
 F 2.38314 -0.79277 0.39982
 F -1.13913 -2.21584 0.36319
 H 0.62466 1.51291 -0.75681
 H -1.48989 0.61035 -0.79579
 H 0.83115 1.43790 0.95834
 H -1.61808 0.37160 0.90574
 H 2.20376 1.47639 -0.11112
 H -2.57799 -0.57565 -0.20353
13
bifur_IRC_Distances_noMW_output/new_data/bifur_traj2_Distances point 215
C 1.26692 -0.37462 -0.03255
 C -0.62359 -1.15049 -0.05633
 C 0.54904 -1.28062 -0.64687
 C 1.22902 1.10600 0.01677
 C -1.64044 -0.12186 -0.03733
 F 2.38234 -0.79242 0.39763
 F -1.13939 -2.21364 0.36175
 H 0.63041 1.51478 -0.75710
 H -1.49504 0.60712 -0.79650
 H 0.83563 1.43976 0.95834
 H -1.62233 0.36936 0.90539
 H 2.20650 1.47555 -0.11019
 H -2.57907 -0.57893 -0.20302
13
bifur_IRC_Distances_noMW_output/new_data/bifur_traj2_Distances point 216
C 1.26771 -0.37338 -0.03243
 C -0.62516 -1.14992 -0.05609
 C 0.54804 -1.27829 -0.64407
 C 1.23236 1.10696 0.01695
 C -1.64331 -0.12390 -0.03742
 F 2.38161 -0.79209 0.39560
 F -1.13964 -2.21162 0.36044
 H 0.63567 1.51650 -0.75737
 H -1.49976 0.60415 -0.79715
 H 0.83974 1.44147 0.95834
 H -1.62623 0.36731 0.90507
 H 2.20902 1.47478 -0.10933
 H -2.58006 -0.58195 -0.20255
13
bifur_IRC_Distances_noMW_output/new_data/bifur_traj2_Distances point 217
C 1.26804 -0.37286 -0.03238
 C -0.62580 -1.14969 -0.05600
 C 0.54763 -1.27732 -0.64291
 C 1.23373 1.10735 0.01703
 C -1.64450 -0.12474 -0.03745
 F 2.38131 -0.79196 0.39476
 F -1.13975 -2.21078 0.35990
 H 0.63785 1.51721 -0.75748
 H -1.50171 0.60292 -0.79742
 H 0.84144 1.44217 0.95834
 H -1.62784 0.36645 0.90493
 H 2.21007 1.47446 -0.10898
 H -2.58047 -0.58320 -0.20236
13
bifur_IRC_Distances_noMW_output/new_data/bifur_traj2_Distances point 218
C 1.26796 -0.37299 -0.03239
 C -0.62565 -1.14974 -0.05602
 C 0.54773 -1.27756 -0.64320
 C 1.23340 1.10725 0.01701
 C -1.64421 -0.12454 -0.03744
 F 2.38139 -0.79199 0.39497
 F -1.13972 -2.21099 0.36003
 H 0.63732 1.51703 -0.75745
 H -1.50123 0.60322 -0.79735
 H 0.84103 1.44200 0.95834
 H -1.62745 0.36666 0.90497
 H 2.20981 1.47453 -0.10906
 H -2.58037 -0.58289 -0.20240
13
bifur_IRC_Distances_noMW_output/new_data/bifur_traj2_Distances point 219
C 1.26763 -0.37351 -0.03244
 C -0.62499 -1.14998 -0.05612
 C 0.54815 -1.27854 -0.64437
 C 1.23201 1.10685 0.01693
 C -1.64301 -0.12368 -0.03741
 F 2.38169 -0.79213 0.39582
 F -1.13962 -2.21183 0.36058
 H 0.63512 1.51632 -0.75734
 H -1.49926 0.60446 -0.79708
 H 0.83931 1.44129 0.95834
 H -1.62582 0.36752 0.90510
 H 2.20876 1.47486 -0.10942
 H -2.57996 -0.58163 -0.20260
13
bifur_IRC_Distances_noMW_output/new_data/bifur_traj2_Distances point 220
C 1.26710 -0.37433 -0.03252
 C -0.62394 -1.15036 -0.05627
 C 0.54881 -1.28010 -0.64624
 C 1.22978 1.10622 0.01681
 C -1.64109 -0.12232 -0.03735
 F 2.38218 -0.79234 0.39717
 F -1.13945 -2.21319 0.36146
 H 0.63160 1.51517 -0.75716
 H -1.49611 0.60645 -0.79664
 H 0.83656 1.44015 0.95834
 H -1.62321 0.36890 0.90532
 H 2.20707 1.47538 -0.11000
 H -2.57930 -0.57961 -0.20291
13
bifur_IRC_Distances_noMW_output/new_data/bifur_traj2_Distances point 221
C 1.26710 -0.37434 -0.03252
 C -0.62394 -1.15036 -0.05627
 C 0.54881 -1.28010 -0.64624
 C 1.22978 1.10622 0.01681
 C -1.64109 -0.12232 -0.03735
 F 2.38218 -0.79234 0.39717
 F -1.13945 -2.21319 0.36146
 H 0.63160 1.51517 -0.75716
 H -1.49611 0.60645 -0.79664
 H 0.83656 1.44015 0.95834
 H -1.62321 0.36890 0.90532
 H 2.20707 1.47538 -0.11000
 H -2.57930 -0.57961 -0.20291
13
bifur_IRC_Distances_noMW_output/new_data/bifur_traj2_Distances point 222
C 1.26544 -0.37693 -0.03277
 C -0.62066 -1.15153 -0.05676
 C 0.55088 -1.28496 -0.65207
 C 1.22280 1.10422 0.01642
 C -1.63507 -0.11805 -0.03716
 F 2.38370 -0.79303 0.40138
 F -1.13894 -2.21740 0.36421
 H 0.62056 1.51158 -0.75660
 H -1.48622 0.61266 -0.79529
 H 0.82795 1.43658 0.95834
 H -1.61505 0.37320 0.90599
 H 2.20181 1.47699 -0.11178
 H -2.57722 -0.57332 -0.20390
13
bifur_IRC_Distances_noMW_output/new_data/bifur_traj2_Distances point 223
C 1.26478 -0.37796 -0.03287
 C -0.61935 -1.15200 -0.05695
 C 0.55171 -1.28690 -0.65439
 C 1.22001 1.10342 0.01627
 C -1.63266 -0.11635 -0.03709
 F 2.38432 -0.79330 0.40304
 F -1.13873 -2.21908 0.36531
 H 0.61614 1.51014 -0.75638
 H -1.48226 0.61514 -0.79476
 H 0.82450 1.43515 0.95834
 H -1.61178 0.37492 0.90626
 H 2.19970 1.47763 -0.11249
 H -2.57638 -0.57081 -0.20430
13
bifur_IRC_Distances_noMW_output/new_data/bifur_traj2_Distances point 224
C 1.26467 -0.37813 -0.03289
 C -0.61914 -1.15207 -0.05698
 C 0.55184 -1.28722 -0.65477
 C 1.21955 1.10329 0.01624
 C -1.63226 -0.11607 -0.03708
 F 2.38442 -0.79335 0.40332
 F -1.13870 -2.21935 0.36549
 H 0.61542 1.50990 -0.75634
 H -1.48160 0.61555 -0.79467
 H 0.82393 1.43491 0.95834
 H -1.61124 0.37521 0.90630
 H 2.19936 1.47774 -0.11260
 H -2.57625 -0.57040 -0.20436
13
bifur_IRC_Distances_noMW_output/new_data/bifur_traj2_Distances point 225
C 1.26520 -0.37730 -0.03281
 C -0.62019 -1.15170 -0.05683
 C 0.55118 -1.28566 -0.65291
 C 1.22179 1.10393 0.01636
 C -1.63420 -0.11743 -0.03714
 F 2.38392 -0.79313 0.40198
 F -1.13886 -2.21801 0.36461
 H 0.61897 1.51106 -0.75652
 H -1.48479 0.61355 -0.79510
 H 0.82670 1.43606 0.95834
 H -1.61387 0.37382 0.90609
 H 2.20105 1.47722 -0.11203
 H -2.57692 -0.57241 -0.20404
13
bifur_IRC_Distances_noMW_output/new_data/bifur_traj2_Distances point 226
C 1.26636 -0.37550 -0.03263
 C -0.62247 -1.15089 -0.05649
 C 0.54974 -1.28229 -0.64886
 C 1.22665 1.10532 0.01663
 C -1.63839 -0.12040 -0.03726
 F 2.38286 -0.79265 0.39907
 F -1.13922 -2.21508 0.36269
 H 0.62665 1.51356 -0.75691
 H -1.49167 0.60923 -0.79603
 H 0.83270 1.43854 0.95834
 H -1.61955 0.37083 0.90562
 H 2.20471 1.47610 -0.11080
 H -2.57836 -0.57678 -0.20336
13
bifur_IRC_Distances_noMW_output/new_data/bifur_traj2_Distances point 227
C 1.26799 -0.37294 -0.03239
 C -0.62571 -1.14972 -0.05601
 C 0.54769 -1.27746 -0.64308
 C 1.23354 1.10729 0.01702
 C -1.64433 -0.12462 -0.03745
 F 2.38136 -0.79198 0.39488
 F -1.13973 -2.21090 0.35997
 H 0.63754 1.51711 -0.75746
 H -1.50143 0.60310 -0.79738
 H 0.84120 1.44207 0.95834
 H -1.62761 0.36658 0.90495
 H 2.20992 1.47450 -0.10903
 H -2.58041 -0.58302 -0.20238
13
bifur_IRC_Distances_noMW_output/new_data/bifur_traj2_Distances point 228
C 1.26986 -0.36999 -0.03211
 C -0.62943 -1.14836 -0.05544
 C 0.54531 -1.27189 -0.63639
 C 1.24144 1.10955 0.01747
 C -1.65114 -0.12948 -0.03767
 F 2.37964 -0.79123 0.39002
 F -1.14034 -2.20606 0.35686
 H 0.65002 1.52117 -0.75809
 H -1.51261 0.59605 -0.79895
 H 0.85094 1.44612 0.95836
 H -1.63685 0.36169 0.90418
 H 2.21592 1.47264 -0.10697
 H -2.58276 -0.59023 -0.20127
13
bifur_IRC_Distances_noMW_output/new_data/bifur_traj2_Distances point 229
C 1.27154 -0.36734 -0.03186
 C -0.63278 -1.14712 -0.05492
 C 0.54317 -1.26686 -0.63033
 C 1.24852 1.11157 0.01788
 C -1.65723 -0.13384 -0.03787
 F 2.37811 -0.79056 0.38560
 F -1.14090 -2.20169 0.35407
 H 0.66119 1.52482 -0.75866
 H -1.52261 0.58972 -0.80037
 H 0.85966 1.44975 0.95839
 H -1.64512 0.35731 0.90347
 H 2.22132 1.47096 -0.10511
 H -2.58486 -0.59673 -0.20028
13
bifur_IRC_Distances_noMW_output/new_data/bifur_traj2_Distances point 230
C 1.27243 -0.36592 -0.03173
 C -0.63457 -1.14645 -0.05464
 C 0.54202 -1.26415 -0.62707
 C 1.25231 1.11266 0.01811
 C -1.66049 -0.13618 -0.03798
 F 2.37729 -0.79021 0.38321
 F -1.14120 -2.19934 0.35258
 H 0.66716 1.52677 -0.75896
 H -1.52796 0.58634 -0.80114
 H 0.86433 1.45170 0.95841
 H -1.64954 0.35497 0.90309
 H 2.22421 1.47006 -0.10410
 H -2.58599 -0.60023 -0.19975
13
bifur_IRC_Distances_noMW_output/new_data/bifur_traj2_Distances point 231
C 1.27255 -0.36572 -0.03171
 C -0.63482 -1.14636 -0.05460
 C 0.54186 -1.26378 -0.62662
 C 1.25283 1.11280 0.01814
 C -1.66094 -0.13650 -0.03800
 F 2.37718 -0.79016 0.38287
 F -1.14125 -2.19901 0.35238
 H 0.66799 1.52704 -0.75901
 H -1.52869 0.58587 -0.80125
 H 0.86497 1.45196 0.95841
 H -1.65015 0.35465 0.90304
 H 2.22461 1.46993 -0.10396
 H -2.58614 -0.60071 -0.19968
13
bifur_IRC_Distances_noMW_output/new_data/bifur_traj2_Distances point 232
C 1.27255 -0.36572 -0.03171
 C -0.63482 -1.14636 -0.05460
 C 0.54186 -1.26377 -0.62662
 C 1.25283 1.11281 0.01814
 C -1.66095 -0.13651 -0.03800
 F 2.37718 -0.79016 0.38287
 F -1.14125 -2.19901 0.35238
 H 0.66799 1.52704 -0.75901
 H -1.52870 0.58587 -0.80125
 H 0.86497 1.45196 0.95841
 H -1.65015 0.35464 0.90304
 H 2.22462 1.46993 -0.10396
 H -2.58614 -0.60071 -0.19968
13
bifur_IRC_Distances_noMW_output/new_data/bifur_traj2_Distances point 233
C 1.27167 -0.36712 -0.03184
 C -0.63305 -1.14702 -0.05488
 C 0.54299 -1.26644 -0.62983
 C 1.24910 1.11174 0.01792
 C -1.65774 -0.13420 -0.03789
 F 2.37798 -0.79051 0.38523
 F -1.14095 -2.20133 0.35384
 H 0.66211 1.52512 -0.75871
 H -1.52344 0.58920 -0.80049
 H 0.86038 1.45005 0.95839
 H -1.64580 0.35695 0.90341
 H 2.22176 1.47082 -0.10495
 H -2.58504 -0.59727 -0.20020
13
bifur_IRC_Distances_noMW_output/new_data/bifur_traj2_Distances point 234
C 1.27095 -0.36826 -0.03195
 C -0.63162 -1.14755 -0.05511
 C 0.54392 -1.26861 -0.63244
 C 1.24606 1.11087 0.01774
 C -1.65512 -0.13232 -0.03780
 F 2.37864 -0.79079 0.38714
 F -1.14070 -2.20322 0.35504
 H 0.65731 1.52355 -0.75846
 H -1.51914 0.59192 -0.79987
 H 0.85663 1.44849 0.95838
 H -1.64224 0.35884 0.90372
 H 2.21944 1.47155 -0.10576
 H -2.58414 -0.59447 -0.20063
13
bifur_IRC_Distances_noMW_output/new_data/bifur_traj2_Distances point 235
C 1.27010 -0.36962 -0.03207
 C -0.62990 -1.14819 -0.05537
 C 0.54501 -1.27118 -0.63554
 C 1.24243 1.10984 0.01753
 C -1.65199 -0.13009 -0.03770
 F 2.37942 -0.79113 0.38940
 F -1.14042 -2.20545 0.35647
 H 0.65159 1.52168 -0.75817
 H -1.51401 0.59516 -0.79914
 H 0.85217 1.44663 0.95836
 H -1.63801 0.36108 0.90408
 H 2.21668 1.47241 -0.10671
 H -2.58306 -0.59114 -0.20113
13
bifur_IRC_Distances_noMW_output/new_data/bifur_traj2_Distances point 236
C 1.26913 -0.37115 -0.03222
 C -0.62797 -1.14890 -0.05567
 C 0.54625 -1.27408 -0.63902
 C 1.23833 1.10866 0.01729
 C -1.64846 -0.12757 -0.03758
 F 2.38031 -0.79152 0.39194
 F -1.14010 -2.20797 0.35808
 H 0.64511 1.51957 -0.75784
 H -1.50822 0.59882 -0.79833
 H 0.84711 1.44453 0.95835
 H -1.63322 0.36361 0.90448
 H 2.21356 1.47338 -0.10778
 H -2.58184 -0.58739 -0.20171
13
bifur_IRC_Distances_noMW_output/new_data/bifur_traj2_Distances point 237
C 1.26830 -0.37245 -0.03234
 C -0.62632 -1.14950 -0.05592
 C 0.54730 -1.27655 -0.64198
 C 1.23484 1.10767 0.01709
 C -1.64545 -0.12542 -0.03748
 F 2.38107 -0.79186 0.39409
 F -1.13983 -2.21011 0.35946
 H 0.63959 1.51777 -0.75756
 H -1.50327 0.60194 -0.79764
 H 0.84281 1.44274 0.95835
 H -1.62913 0.36577 0.90482
 H 2.21091 1.47420 -0.10869
 H -2.58080 -0.58421 -0.20220
13
bifur_IRC_Distances_noMW_output/new_data/bifur_traj2_Distances point 238
C 1.26783 -0.37318 -0.03241
 C -0.62540 -1.14983 -0.05606
 C 0.54789 -1.27793 -0.64364
 C 1.23287 1.10710 0.01698
 C -1.64375 -0.12421 -0.03743
 F 2.38150 -0.79205 0.39529
 F -1.13968 -2.21131 0.36024
 H 0.63648 1.51676 -0.75741
 H -1.50048 0.60369 -0.79725
 H 0.84037 1.44173 0.95834
 H -1.62683 0.36699 0.90502
 H 2.20941 1.47466 -0.10920
 H -2.58022 -0.58241 -0.20248
13
bifur_IRC_Distances_noMW_output/new_data/bifur_traj2_Distances point 239
C 1.26780 -0.37324 -0.03242
 C -0.62532 -1.14986 -0.05607
 C 0.54793 -1.27804 -0.64377
 C 1.23271 1.10706 0.01697
 C -1.64362 -0.12412 -0.03743
 F 2.38154 -0.79206 0.39539
 F -1.13967 -2.21140 0.36030
 H 0.63624 1.51668 -0.75739
 H -1.50027 0.60383 -0.79722
 H 0.84018 1.44165 0.95834
 H -1.62665 0.36709 0.90503
 H 2.20929 1.47469 -0.10924
 H -2.58017 -0.58227 -0.20250
13
bifur_IRC_Distances_noMW_output/new_data/bifur_traj2_Distances point 240
C 1.26825 -0.37253 -0.03235
 C -0.62623 -1.14953 -0.05593
 C 0.54736 -1.27669 -0.64215
 C 1.23463 1.10761 0.01708
 C -1.64528 -0.12530 -0.03748
 F 2.38112 -0.79188 0.39421
 F -1.13982 -2.21023 0.35954
 H 0.63927 1.51767 -0.75755
 H -1.50299 0.60212 -0.79759
 H 0.84255 1.44263 0.95834
 H -1.62890 0.36590 0.90484
 H 2.21075 1.47424 -0.10874
 H -2.58074 -0.58402 -0.20223
13
bifur_IRC_Distances_noMW_output/new_data/bifur_traj2_Distances point 241
C 1.26922 -0.37100 -0.03220
 C -0.62816 -1.14883 -0.05564
 C 0.54613 -1.27380 -0.63868
 C 1.23874 1.10878 0.01732
 C -1.64881 -0.12782 -0.03759
 F 2.38023 -0.79148 0.39169
 F -1.14013 -2.20772 0.35792
 H 0.64576 1.51978 -0.75788
 H -1.50879 0.59846 -0.79841
 H 0.84762 1.44474 0.95835
 H -1.63369 0.36336 0.90444
 H 2.21387 1.47328 -0.10768
 H -2.58196 -0.58776 -0.20165
13
bifur_IRC_Distances_noMW_output/new_data/bifur_traj2_Distances point 242
C 1.27058 -0.36885 -0.03200
 C -0.63088 -1.14783 -0.05522
 C 0.54439 -1.26972 -0.63378
 C 1.24449 1.11042 0.01765
 C -1.65377 -0.13136 -0.03775
 F 2.37898 -0.79094 0.38812
 F -1.14058 -2.20418 0.35566
 H 0.65483 1.52274 -0.75834
 H -1.51692 0.59332 -0.79956
 H 0.85470 1.44768 0.95837
 H -1.64041 0.35981 0.90387
 H 2.21824 1.47192 -0.10617
 H -2.58367 -0.59302 -0.20085
13
bifur_IRC_Distances_noMW_output/new_data/bifur_traj2_Distances point 243
C 1.27058 -0.36885 -0.03200
 C -0.63088 -1.14783 -0.05522
 C 0.54439 -1.26972 -0.63378
 C 1.24449 1.11042 0.01765
 C -1.65377 -0.13136 -0.03775
 F 2.37898 -0.79094 0.38812
 F -1.14058 -2.20419 0.35566
 H 0.65483 1.52274 -0.75834
 H -1.51692 0.59332 -0.79956
 H 0.85470 1.44768 0.95837
 H -1.64041 0.35981 0.90387
 H 2.21824 1.47192 -0.10617
 H -2.58367 -0.59302 -0.20085
13
bifur_IRC_Distances_noMW_output/new_data/bifur_traj2_Distances point 244
C 1.27252 -0.36578 -0.03172
 C -0.63475 -1.14639 -0.05461
 C 0.54190 -1.26388 -0.62675
 C 1.25268 1.11276 0.01813
 C -1.66082 -0.13641 -0.03799
 F 2.37721 -0.79018 0.38297
 F -1.14123 -2.19911 0.35243
 H 0.66775 1.52696 -0.75899
 H -1.52849 0.58600 -0.80122
 H 0.86479 1.45189 0.95841
 H -1.64998 0.35474 0.90305
 H 2.22450 1.46997 -0.10400
 H -2.58610 -0.60058 -0.19970
13
bifur_IRC_Distances_noMW_output/new_data/bifur_traj2_Distances point 245
C 1.27272 -0.36546 -0.03169
 C -0.63515 -1.14623 -0.05455
 C 0.54164 -1.26327 -0.62601
 C 1.25354 1.11301 0.01818
 C -1.66156 -0.13694 -0.03802
 F 2.37703 -0.79010 0.38242
 F -1.14130 -2.19857 0.35210
 H 0.66911 1.52740 -0.75906
 H -1.52970 0.58523 -0.80140
 H 0.86585 1.45233 0.95841
 H -1.65098 0.35420 0.90296
 H 2.22516 1.46976 -0.10377
 H -2.58635 -0.60137 -0.19958
13
bifur_IRC_Distances_noMW_output/new_data/bifur_traj2_Distances point 246
C 1.27263 -0.36560 -0.03170
 C -0.63498 -1.14630 -0.05458
 C 0.54175 -1.26353 -0.62633
 C 1.25317 1.11290 0.01816
 C -1.66124 -0.13672 -0.03801
 F 2.37711 -0.79013 0.38266
 F -1.14127 -2.19880 0.35224
 H 0.66853 1.52721 -0.75903
 H -1.52918 0.58556 -0.80132
 H 0.86539 1.45214 0.95841
 H -1.65055 0.35443 0.90300
 H 2.22488 1.46985 -0.10387
 H -2.58624 -0.60103 -0.19963
13
bifur_IRC_Distances_noMW_output/new_data/bifur_traj2_Distances point 247
C 1.27234 -0.36606 -0.03174
 C -0.63439 -1.14652 -0.05467
 C 0.54213 -1.26441 -0.62739
 C 1.25194 1.11255 0.01809
 C -1.66018 -0.13595 -0.03797
 F 2.37737 -0.79025 0.38344
 F -1.14117 -2.19957 0.35273
 H 0.66658 1.52658 -0.75894
 H -1.52744 0.58667 -0.80107
 H 0.86387 1.45151 0.95840
 H -1.64911 0.35520 0.90313
 H 2.22393 1.47015 -0.10420
 H -2.58588 -0.59989 -0.19981
13
bifur_IRC_Distances_noMW_output/new_data/bifur_traj2_Distances point 248
C 1.27188 -0.36680 -0.03181
 C -0.63346 -1.14687 -0.05482
 C 0.54273 -1.26582 -0.62909
 C 1.24997 1.11199 0.01797
 C -1.65848 -0.13474 -0.03791
 F 2.37780 -0.79043 0.38468
 F -1.14102 -2.20079 0.35350
 H 0.66348 1.52556 -0.75878
 H -1.52466 0.58843 -0.80067
 H 0.86145 1.45049 0.95839
 H -1.64681 0.35642 0.90332
 H 2.22243 1.47062 -0.10472
 H -2.58529 -0.59807 -0.20008
13
bifur_IRC_Distances_noMW_output/new_data/bifur_traj2_Distances point 249
C 1.27132 -0.36768 -0.03189
 C -0.63234 -1.14728 -0.05499
 C 0.54345 -1.26751 -0.63112
 C 1.24760 1.11131 0.01783
 C -1.65644 -0.13327 -0.03784
 F 2.37831 -0.79065 0.38618
 F -1.14083 -2.20226 0.35443
 H 0.65974 1.52434 -0.75859
 H -1.52131 0.59055 -0.80018
 H 0.85853 1.44928 0.95838
 H -1.64404 0.35788 0.90356
 H 2.22062 1.47118 -0.10535
 H -2.58459 -0.59588 -0.20041
13
bifur_IRC_Distances_noMW_output/new_data/bifur_traj2_Distances point 250
C 1.27097 -0.36824 -0.03194
 C -0.63164 -1.14755 -0.05510
 C 0.54390 -1.26857 -0.63240
 C 1.24611 1.11089 0.01774
 C -1.65516 -0.13236 -0.03780
 F 2.37863 -0.79079 0.38711
 F -1.14071 -2.20318 0.35502
 H 0.65739 1.52358 -0.75847
 H -1.51921 0.59188 -0.79988
 H 0.85670 1.44852 0.95838
 H -1.64230 0.35881 0.90371
 H 2.21948 1.47154 -0.10574
 H -2.58415 -0.59451 -0.20062
13
bifur_IRC_Distances_noMW_output/new_data/bifur_traj2_Distances point 251
C 1.27105 -0.36812 -0.03193
 C -0.63180 -1.14749 -0.05508
 C 0.54380 -1.26834 -0.63211
 C 1.24644 1.11098 0.01776
 C -1.65545 -0.13256 -0.03781
 F 2.37856 -0.79076 0.38690
 F -1.14073 -2.20298 0.35489
 H 0.65791 1.52375 -0.75849
 H -1.51968 0.59158 -0.79995
 H 0.85711 1.44868 0.95838
 H -1.64269 0.35860 0.90368
 H 2.21973 1.47146 -0.10566
 H -2.58425 -0.59482 -0.20057
13
bifur_IRC_Distances_noMW_output/new_data/bifur_traj2_Distances point 252
C 1.27156 -0.36730 -0.03186
 C -0.63283 -1.14710 -0.05492
 C 0.54314 -1.26678 -0.63024
 C 1.24863 1.11161 0.01789
 C -1.65733 -0.13391 -0.03787
 F 2.37808 -0.79055 0.38553
 F -1.14091 -2.20162 0.35403
 H 0.66136 1.52487 -0.75867
 H -1.52277 0.58963 -0.80039
 H 0.85980 1.44981 0.95839
 H -1.64525 0.35725 0.90346
 H 2.22140 1.47094 -0.10508
 H -2.58490 -0.59683 -0.20027
13
bifur_IRC_Distances_noMW_output/new_data/bifur_traj2_Distances point 253
C 1.27244 -0.36591 -0.03173
 C -0.63459 -1.14645 -0.05464
 C 0.54201 -1.26412 -0.62704
 C 1.25234 1.11267 0.01811
 C -1.66052 -0.13620 -0.03798
 F 2.37729 -0.79021 0.38318
 F -1.14121 -2.19932 0.35257
 H 0.66722 1.52679 -0.75897
 H -1.52801 0.58631 -0.80115
 H 0.86437 1.45171 0.95841
 H -1.64958 0.35495 0.90309
 H 2.22424 1.47005 -0.10409
 H -2.58600 -0.60026 -0.19975
13
bifur_IRC_Distances_noMW_output/new_data/bifur_traj2_Distances point 254
C 1.27244 -0.36591 -0.03173
 C -0.63459 -1.14645 -0.05464
 C 0.54201 -1.26412 -0.62704
 C 1.25234 1.11267 0.01811
 C -1.66052 -0.13620 -0.03798
 F 2.37728 -0.79021 0.38318
 F -1.14121 -2.19932 0.35257
 H 0.66722 1.52679 -0.75897
 H -1.52801 0.58631 -0.80115
 H 0.86437 1.45171 0.95841
 H -1.64958 0.35495 0.90309
 H 2.22424 1.47005 -0.10409
 H -2.58600 -0.60026 -0.19975
13
bifur_IRC_Distances_noMW_output/new_data/bifur_traj2_Distances point 255
C 1.27452 -0.36259 -0.03143
 C -0.63876 -1.14487 -0.05397
 C 0.53931 -1.25778 -0.61939
 C 1.26116 1.11518 0.01864
 C -1.66811 -0.14166 -0.03825
 F 2.37539 -0.78940 0.37754
 F -1.14193 -2.19380 0.34911
 H 0.68111 1.53133 -0.75967
 H -1.54044 0.57841 -0.80297
 H 0.87522 1.45624 0.95846
 H -1.65987 0.34948 0.90219
 H 2.23101 1.46792 -0.10172
 H -2.58861 -0.60845 -0.19853
13
bifur_IRC_Distances_noMW_output/new_data/bifur_traj2_Distances point 256
C 1.27507 -0.36171 -0.03135
 C -0.63987 -1.14444 -0.05378
 C 0.53858 -1.25609 -0.61735
 C 1.26350 1.11585 0.01879
 C -1.67012 -0.14311 -0.03833
 F 2.37489 -0.78919 0.37603
 F -1.14213 -2.19232 0.34819
 H 0.68480 1.53253 -0.75986
 H -1.54373 0.57631 -0.80346
 H 0.87810 1.45744 0.95848
 H -1.66259 0.34803 0.90194
 H 2.23281 1.46735 -0.10109
 H -2.58930 -0.61064 -0.19820
13
bifur_IRC_Distances_noMW_output/new_data/bifur_traj2_Distances point 257
C 1.27486 -0.36204 -0.03138
 C -0.63947 -1.14460 -0.05385
 C 0.53885 -1.25671 -0.61810
 C 1.26264 1.11560 0.01873
 C -1.66938 -0.14258 -0.03830
 F 2.37508 -0.78927 0.37658
 F -1.14206 -2.19286 0.34853
 H 0.68345 1.53209 -0.75979
 H -1.54253 0.57708 -0.80328
 H 0.87704 1.45700 0.95847
 H -1.66160 0.34856 0.90203
 H 2.23215 1.46756 -0.10132
 H -2.58905 -0.60984 -0.19832
13
bifur_IRC_Distances_noMW_output/new_data/bifur_traj2_Distances point 258
C 1.27399 -0.36344 -0.03150
 C -0.63770 -1.14527 -0.05414
 C 0.53999 -1.25940 -0.62135
 C 1.25892 1.11454 0.01851
 C -1.66618 -0.14027 -0.03818
 F 2.37587 -0.78961 0.37899
 F -1.14175 -2.19521 0.34999
 H 0.67758 1.53017 -0.75949
 H -1.53728 0.58042 -0.80251
 H 0.87246 1.45509 0.95844
 H -1.65725 0.35087 0.90242
 H 2.22928 1.46846 -0.10233
 H -2.58794 -0.60636 -0.19884
13
bifur_IRC_Distances_noMW_output/new_data/bifur_traj2_Distances point 259
C 1.27271 -0.36548 -0.03169
 C -0.63513 -1.14624 -0.05455
 C 0.54166 -1.26330 -0.62605
 C 1.25349 1.11299 0.01818
 C -1.66151 -0.13691 -0.03802
 F 2.37704 -0.79010 0.38246
 F -1.14130 -2.19860 0.35212
 H 0.66903 1.52738 -0.75906
 H -1.52962 0.58528 -0.80139
 H 0.86578 1.45230 0.95841
 H -1.65092 0.35424 0.90297
 H 2.22512 1.46977 -0.10379
 H -2.58634 -0.60132 -0.19959
13
bifur_IRC_Distances_noMW_output/new_data/bifur_traj2_Distances point 260
C 1.27125 -0.36779 -0.03190
 C -0.63221 -1.14733 -0.05501
 C 0.54353 -1.26771 -0.63136
 C 1.24733 1.11123 0.01781
 C -1.65621 -0.13311 -0.03784
 F 2.37837 -0.79067 0.38635
 F -1.14080 -2.20243 0.35454
 H 0.65931 1.52420 -0.75857
 H -1.52093 0.59079 -0.80013
 H 0.85820 1.44914 0.95838
 H -1.64372 0.35805 0.90359
 H 2.22041 1.47125 -0.10542
 H -2.58451 -0.59563 -0.20045
13
bifur_IRC_Distances_noMW_output/new_data/bifur_traj2_Distances point 261
C 1.26978 -0.37012 -0.03212
 C -0.62927 -1.14842 -0.05547
 C 0.54542 -1.27213 -0.63668
 C 1.24109 1.10945 0.01745
 C -1.65084 -0.12927 -0.03766
 F 2.37971 -0.79126 0.39023
 F -1.14031 -2.20628 0.35699
 H 0.64948 1.52100 -0.75807
 H -1.51212 0.59636 -0.79888
 H 0.85052 1.44594 0.95836
 H -1.63645 0.36191 0.90421
 H 2.21566 1.47273 -0.10706
 H -2.58266 -0.58991 -0.20132
13
bifur_IRC_Distances_noMW_output/new_data/bifur_traj2_Distances point 262
C 1.26842 -0.37226 -0.03232
 C -0.62656 -1.14941 -0.05588
 C 0.54715 -1.27620 -0.64156
 C 1.23534 1.10781 0.01712
 C -1.64588 -0.12573 -0.03750
 F 2.38097 -0.79181 0.39378
 F -1.13987 -2.20980 0.35927
 H 0.64038 1.51803 -0.75760
 H -1.50398 0.60149 -0.79773
 H 0.84342 1.44299 0.95835
 H -1.62972 0.36547 0.90478
 H 2.21128 1.47408 -0.10856
 H -2.58095 -0.58466 -0.20213
13
bifur_IRC_Distances_noMW_output/new_data/bifur_traj2_Distances point 263
C 1.26732 -0.37398 -0.03249
 C -0.62439 -1.15020 -0.05621
 C 0.54853 -1.27944 -0.64545
 C 1.23072 1.10649 0.01686
 C -1.64190 -0.12290 -0.03737
 F 2.38197 -0.79225 0.39660
 F -1.13952 -2.21261 0.36109
 H 0.63309 1.51565 -0.75723
 H -1.49744 0.60561 -0.79683
 H 0.83772 1.44063 0.95834
 H -1.62432 0.36832 0.90523
 H 2.20779 1.47516 -0.10975
 H -2.57958 -0.58047 -0.20278
13
bifur_IRC_Distances_noMW_output/new_data/bifur_traj2_Distances point 264
C 1.26675 -0.37488 -0.03257
 C -0.62325 -1.15061 -0.05638
 C 0.54925 -1.28112 -0.64747
 C 1.22831 1.10580 0.01673
 C -1.63982 -0.12142 -0.03731
 F 2.38250 -0.79249 0.39806
 F -1.13934 -2.21408 0.36204
 H 0.62927 1.51441 -0.75704
 H -1.49403 0.60776 -0.79636
 H 0.83475 1.43939 0.95834
 H -1.62149 0.36980 0.90546
 H 2.20596 1.47572 -0.11037
 H -2.57886 -0.57828 -0.20312
13
bifur_IRC_Distances_noMW_output/new_data/bifur_traj2_Distances point 265
C 1.26675 -0.37488 -0.03257
 C -0.62325 -1.15061 -0.05638
 C 0.54925 -1.28113 -0.64747
 C 1.22831 1.10580 0.01673
 C -1.63982 -0.12142 -0.03731
 F 2.38250 -0.79249 0.39806
 F -1.13934 -2.21408 0.36204
 H 0.62927 1.51441 -0.75704
 H -1.49402 0.60776 -0.79636
 H 0.83475 1.43939 0.95834
 H -1.62149 0.36981 0.90546
 H 2.20596 1.47572 -0.11037
 H -2.57886 -0.57828 -0.20312
13
bifur_IRC_Distances_noMW_output/new_data/bifur_traj2_Distances point 266
C 1.26739 -0.37387 -0.03248
 C -0.62452 -1.15015 -0.05619
 C 0.54844 -1.27923 -0.64520
 C 1.23101 1.10657 0.01688
 C -1.64215 -0.12308 -0.03738
 F 2.38191 -0.79222 0.39642
 F -1.13954 -2.21244 0.36097
 H 0.63355 1.51581 -0.75726
 H -1.49786 0.60534 -0.79688
 H 0.83809 1.44078 0.95834
 H -1.62466 0.36813 0.90520
 H 2.20801 1.47509 -0.10968
 H -2.57966 -0.58073 -0.20274
13
bifur_IRC_Distances_noMW_output/new_data/bifur_traj2_Distances point 267
C 1.26841 -0.37228 -0.03233
 C -0.62653 -1.14942 -0.05589
 C 0.54716 -1.27623 -0.64160
 C 1.23528 1.10779 0.01712
 C -1.64584 -0.12570 -0.03750
 F 2.38098 -0.79181 0.39382
 F -1.13987 -2.20984 0.35929
 H 0.64030 1.51800 -0.75760
 H -1.50390 0.60154 -0.79772
 H 0.84336 1.44297 0.95835
 H -1.62965 0.36550 0.90478
 H 2.21124 1.47409 -0.10857
 H -2.58093 -0.58461 -0.20214
13
bifur_IRC_Distances_noMW_output/new_data/bifur_traj2_Distances point 268
C 1.26977 -0.37013 -0.03212
 C -0.62926 -1.14843 -0.05547
 C 0.54543 -1.27216 -0.63671
 C 1.24106 1.10944 0.01745
 C -1.65081 -0.12924 -0.03766
 F 2.37972 -0.79126 0.39026
 F -1.14031 -2.20630 0.35701
 H 0.64942 1.52098 -0.75806
 H -1.51207 0.59639 -0.79887
 H 0.85047 1.44592 0.95836
 H -1.63640 0.36193 0.90421
 H 2.21563 1.47273 -0.10707
 H -2.58265 -0.58988 -0.20133
13
bifur_IRC_Distances_noMW_output/new_data/bifur_traj2_Distances point 269
C 1.27134 -0.36764 -0.03189
 C -0.63239 -1.14726 -0.05498
 C 0.54342 -1.26743 -0.63103
 C 1.24771 1.11134 0.01784
 C -1.65654 -0.13334 -0.03785
 F 2.37828 -0.79064 0.38611
 F -1.14083 -2.20220 0.35439
 H 0.65991 1.52440 -0.75860
 H -1.52147 0.59045 -0.80021
 H 0.85867 1.44933 0.95838
 H -1.64417 0.35782 0.90355
 H 2.22070 1.47116 -0.10532
 H -2.58462 -0.59598 -0.20040
13
bifur_IRC_Distances_noMW_output/new_data/bifur_traj2_Distances point 270
C 1.27278 -0.36537 -0.03168
 C -0.63527 -1.14619 -0.05453
 C 0.54157 -1.26309 -0.62580
 C 1.25378 1.11308 0.01820
 C -1.66176 -0.13709 -0.03803
 F 2.37698 -0.79008 0.38227
 F -1.14132 -2.19842 0.35200
 H 0.66949 1.52753 -0.75908
 H -1.53004 0.58502 -0.80145
 H 0.86614 1.45245 0.95841
 H -1.65126 0.35405 0.90294
 H 2.22534 1.46970 -0.10371
 H -2.58642 -0.60159 -0.19955
13
bifur_IRC_Distances_noMW_output/new_data/bifur_traj2_Distances point 271
C 1.27369 -0.36391 -0.03155
 C -0.63710 -1.14550 -0.05424
 C 0.54038 -1.26031 -0.62244
 C 1.25765 1.11418 0.01843
 C -1.66509 -0.13949 -0.03815
 F 2.37614 -0.78972 0.37980
 F -1.14164 -2.19600 0.35048
 H 0.67559 1.52952 -0.75939
 H -1.53550 0.58155 -0.80224
 H 0.87091 1.45444 0.95844
 H -1.65578 0.35166 0.90255
 H 2.22831 1.46877 -0.10267
 H -2.58757 -0.60519 -0.19901
13
bifur_IRC_Distances_noMW_output/new_data/bifur_traj2_Distances point 272
C 1.27404 -0.36336 -0.03150
 C -0.63780 -1.14523 -0.05412
 C 0.53993 -1.25925 -0.62117
 C 1.25912 1.11460 0.01852
 C -1.66636 -0.14040 -0.03819
 F 2.37583 -0.78959 0.37886
 F -1.14176 -2.19508 0.34991
 H 0.67790 1.53028 -0.75951
 H -1.53757 0.58024 -0.80255
 H 0.87271 1.45519 0.95845
 H -1.65749 0.35075 0.90240
 H 2.22944 1.46841 -0.10227
 H -2.58800 -0.60655 -0.19881
13
bifur_IRC_Distances_noMW_output/new_data/bifur_traj2_Distances point 273
C 1.27399 -0.36344 -0.03150
 C -0.63770 -1.14527 -0.05414
 C 0.54000 -1.25940 -0.62135
 C 1.25891 1.11454 0.01851
 C -1.66618 -0.14027 -0.03818
 F 2.37587 -0.78961 0.37899
 F -1.14175 -2.19521 0.34999
 H 0.67757 1.53017 -0.75949
 H -1.53727 0.58042 -0.80250
 H 0.87246 1.45509 0.95844
 H -1.65724 0.35087 0.90242
 H 2.22928 1.46847 -0.10233
 H -2.58794 -0.60636 -0.19884
13
bifur_IRC_Distances_noMW_output/new_data/bifur_traj2_Distances point 274
C 1.27372 -0.36386 -0.03154
 C -0.63717 -1.14547 -0.05422
 C 0.54034 -1.26021 -0.62232
 C 1.25779 1.11422 0.01844
 C -1.66521 -0.13958 -0.03815
 F 2.37611 -0.78971 0.37971
 F -1.14165 -2.19591 0.35043
 H 0.67581 1.52959 -0.75940
 H -1.53569 0.58143 -0.80227
 H 0.87108 1.45451 0.95844
 H -1.65594 0.35157 0.90253
 H 2.22842 1.46874 -0.10263
 H -2.58761 -0.60532 -0.19899
13
bifur_IRC_Distances_noMW_output/new_data/bifur_traj2_Distances point 275
C 1.27340 -0.36438 -0.03159
 C -0.63651 -1.14572 -0.05433
 C 0.54076 -1.26120 -0.62352
 C 1.25642 1.11383 0.01835
 C -1.66403 -0.13872 -0.03811
 F 2.37641 -0.78983 0.38059
 F -1.14154 -2.19677 0.35097
 H 0.67364 1.52888 -0.75929
 H -1.53375 0.58266 -0.80199
 H 0.86939 1.45381 0.95843
 H -1.65433 0.35242 0.90267
 H 2.22736 1.46907 -0.10300
 H -2.58720 -0.60404 -0.19918
13
bifur_IRC_Distances_noMW_output/new_data/bifur_traj2_Distances point 276
C 1.27340 -0.36438 -0.03159
 C -0.63651 -1.14572 -0.05433
 C 0.54076 -1.26120 -0.62352
 C 1.25641 1.11383 0.01835
 C -1.66403 -0.13872 -0.03811
 F 2.37641 -0.78983 0.38059
 F -1.14154 -2.19677 0.35097
 H 0.67364 1.52888 -0.75929
 H -1.53375 0.58266 -0.80199
 H 0.86938 1.45381 0.95843
 H -1.65433 0.35242 0.90267
 H 2.22736 1.46907 -0.10300
 H -2.58720 -0.60404 -0.19918
13
bifur_IRC_Distances_noMW_output/new_data/bifur_traj2_Distances point 277
C 1.27316 -0.36476 -0.03162
 C -0.63603 -1.14590 -0.05441
 C 0.54108 -1.26194 -0.62441
 C 1.25539 1.11354 0.01829
 C -1.66315 -0.13809 -0.03808
 F 2.37663 -0.78993 0.38124
 F -1.14146 -2.19741 0.35137
 H 0.67203 1.52836 -0.75921
 H -1.53231 0.58358 -0.80178
 H 0.86812 1.45328 0.95842
 H -1.65314 0.35306 0.90278
 H 2.22658 1.46932 -0.10328
 H -2.58690 -0.60309 -0.19933
13
bifur_IRC_Distances_noMW_output/new_data/bifur_traj2_Distances point 278
C 1.27355 -0.36414 -0.03157
 C -0.63682 -1.14561 -0.05428
 C 0.54057 -1.26074 -0.62296
 C 1.25706 1.11401 0.01839
 C -1.66458 -0.13912 -0.03813
 F 2.37627 -0.78978 0.38018
 F -1.14159 -2.19637 0.35072
 H 0.67465 1.52921 -0.75935
 H -1.53466 0.58209 -0.80212
 H 0.87017 1.45413 0.95843
 H -1.65508 0.35203 0.90261
 H 2.22785 1.46891 -0.10283
 H -2.58739 -0.60463 -0.19909
13
bifur_IRC_Distances_noMW_output/new_data/bifur_traj2_Distances point 279
C 1.27437 -0.36283 -0.03145
 C -0.63846 -1.14498 -0.05401
 C 0.53950 -1.25824 -0.61994
 C 1.26053 1.11500 0.01860
 C -1.66757 -0.14127 -0.03823
 F 2.37553 -0.78946 0.37795
 F -1.14188 -2.19419 0.34935
 H 0.68012 1.53100 -0.75962
 H -1.53955 0.57897 -0.80284
 H 0.87445 1.45592 0.95846
 H -1.65913 0.34987 0.90225
 H 2.23052 1.46807 -0.10189
 H -2.58842 -0.60787 -0.19861
13
bifur_IRC_Distances_noMW_output/new_data/bifur_traj2_Distances point 280
C 1.27552 -0.36099 -0.03129
 C -0.64079 -1.14409 -0.05363
 C 0.53799 -1.25469 -0.61566
 C 1.26543 1.11640 0.01891
 C -1.67178 -0.14431 -0.03839
 F 2.37448 -0.78902 0.37477
 F -1.14229 -2.19110 0.34744
 H 0.68784 1.53352 -0.76002
 H -1.54645 0.57458 -0.80387
 H 0.88047 1.45844 0.95849
 H -1.66484 0.34683 0.90174
 H 2.23430 1.46688 -0.10056
 H -2.58987 -0.61245 -0.19794
13
bifur_IRC_Distances_noMW_output/new_data/bifur_traj2_Distances point 281
C 1.27687 -0.35881 -0.03109
 C -0.64353 -1.14303 -0.05317
 C 0.53620 -1.25050 -0.61059
 C 1.27119 1.11804 0.01927
 C -1.67672 -0.14790 -0.03858
 F 2.37326 -0.78851 0.37100
 F -1.14279 -2.18745 0.34519
 H 0.69690 1.53649 -0.76048
 H -1.55456 0.56941 -0.80509
 H 0.88755 1.46140 0.95854
 H -1.67155 0.34325 0.90114
 H 2.23875 1.46547 -0.09898
 H -2.59157 -0.61786 -0.19715
13
bifur_IRC_Distances_noMW_output/new_data/bifur_traj2_Distances point 282
C 1.27826 -0.35657 -0.03090
 C -0.64635 -1.14193 -0.05269
 C 0.53435 -1.24615 -0.60533
 C 1.27713 1.11972 0.01965
 C -1.68182 -0.15160 -0.03878
 F 2.37200 -0.78799 0.36706
 F -1.14331 -2.18365 0.34288
 H 0.70624 1.53955 -0.76095
 H -1.56290 0.56408 -0.80636
 H 0.89484 1.46445 0.95860
 H -1.67847 0.33956 0.90051
 H 2.24335 1.46400 -0.09733
 H -2.59332 -0.62348 -0.19634
13
bifur_IRC_Distances_noMW_output/new_data/bifur_traj2_Distances point 283
C 1.27943 -0.35467 -0.03074
 C -0.64873 -1.14099 -0.05228
 C 0.53278 -1.24247 -0.60087
 C 1.28213 1.12114 0.01997
 C -1.68611 -0.15472 -0.03895
 F 2.37095 -0.78756 0.36370
 F -1.14376 -2.18044 0.34094
 H 0.71409 1.54212 -0.76134
 H -1.56992 0.55959 -0.80745
 H 0.90097 1.46703 0.95866
 H -1.68428 0.33645 0.89997
 H 2.24723 1.46275 -0.09593
 H -2.59479 -0.62823 -0.19567
13
bifur_IRC_Distances_noMW_output/new_data/bifur_traj2_Distances point 284
C 1.27991 -0.35390 -0.03068
 C -0.64971 -1.14061 -0.05211
 C 0.53214 -1.24096 -0.59904
 C 1.28418 1.12172 0.02010
 C -1.68786 -0.15600 -0.03903
 F 2.37052 -0.78738 0.36232
 F -1.14394 -2.17912 0.34015
 H 0.71730 1.54317 -0.76151
 H -1.57279 0.55775 -0.80790
 H 0.90348 1.46808 0.95868
 H -1.68666 0.33517 0.89975
 H 2.24882 1.46224 -0.09535
 H -2.59538 -0.63018 -0.19540
13
bifur_IRC_Distances_noMW_output/new_data/bifur_traj2_Distances point 285
C 1.27919 -0.35507 -0.03077
 C -0.64823 -1.14119 -0.05237
 C 0.53311 -1.24324 -0.60181
 C 1.28108 1.12085 0.01990
 C -1.68521 -0.15407 -0.03892
 F 2.37117 -0.78765 0.36441
 F -1.14366 -2.18112 0.34135
 H 0.71244 1.54158 -0.76126
 H -1.56845 0.56053 -0.80722
 H 0.89968 1.46649 0.95865
 H -1.68306 0.33710 0.90008
 H 2.24641 1.46302 -0.09623
 H -2.59448 -0.62723 -0.19581
13
bifur_IRC_Distances_noMW_output/new_data/bifur_traj2_Distances point 286
C 1.27720 -0.35828 -0.03105
 C -0.64420 -1.14277 -0.05306
 C 0.53576 -1.24947 -0.60935
 C 1.27260 1.11844 0.01936
 C -1.67793 -0.14877 -0.03862
 F 2.37296 -0.78838 0.37007
 F -1.14291 -2.18655 0.34464
 H 0.69912 1.53722 -0.76059
 H -1.55654 0.56815 -0.80539
 H 0.88928 1.46212 0.95856
 H -1.67320 0.34238 0.90099
 H 2.23984 1.46512 -0.09859
 H -2.59198 -0.61919 -0.19696
13
bifur_IRC_Distances_noMW_output/new_data/bifur_traj2_Distances point 287
C 1.27720 -0.35828 -0.03105
 C -0.64420 -1.14277 -0.05306
 C 0.53576 -1.24947 -0.60935
 C 1.27260 1.11844 0.01936
 C -1.67793 -0.14878 -0.03862
 F 2.37296 -0.78838 0.37007
 F -1.14291 -2.18655 0.34464
 H 0.69912 1.53722 -0.76059
 H -1.55654 0.56815 -0.80539
 H 0.88928 1.46212 0.95856
 H -1.67320 0.34237 0.90099
 H 2.23984 1.46512 -0.09859
 H -2.59198 -0.61919 -0.19696
13
bifur_IRC_Distances_noMW_output/new_data/bifur_traj2_Distances point 288
C 1.27122 -0.36785 -0.03191
 C -0.63214 -1.14736 -0.05502
 C 0.54358 -1.26782 -0.63150
 C 1.24716 1.11119 0.01780
 C -1.65607 -0.13301 -0.03783
 F 2.37840 -0.79069 0.38645
 F -1.14079 -2.20253 0.35461
 H 0.65905 1.52412 -0.75855
 H -1.52070 0.59094 -0.80010
 H 0.85800 1.44906 0.95838
 H -1.64353 0.35815 0.90361
 H 2.22028 1.47129 -0.10547
 H -2.58446 -0.59548 -0.20047
13
bifur_IRC_Distances_noMW_output/new_data/bifur_traj2_Distances point 289
C 1.26812 -0.37274 -0.03237
 C -0.62596 -1.14963 -0.05597
 C 0.54753 -1.27709 -0.64263
 C 1.23407 1.10745 0.01705
 C -1.64479 -0.12495 -0.03746
 F 2.38124 -0.79193 0.39456
 F -1.13977 -2.21058 0.35976
 H 0.63838 1.51738 -0.75750
 H -1.50219 0.60262 -0.79748
 H 0.84186 1.44234 0.95834
 H -1.62823 0.36625 0.90490
 H 2.21032 1.47438 -0.10889
 H -2.58057 -0.58351 -0.20231
13
bifur_IRC_Distances_noMW_output/new_data/bifur_traj2_Distances point 290
C 1.26542 -0.37697 -0.03278
 C -0.62061 -1.15155 -0.05676
 C 0.55092 -1.28504 -0.65216
 C 1.22269 1.10419 0.01641
 C -1.63497 -0.11798 -0.03716
 F 2.38373 -0.79304 0.40144
 F -1.13893 -2.21747 0.36425
 H 0.62038 1.51152 -0.75659
 H -1.48606 0.61276 -0.79527
 H 0.82781 1.43652 0.95834
 H -1.61492 0.37327 0.90600
 H 2.20172 1.47702 -0.11181
 H -2.57718 -0.57322 -0.20392
13
bifur_IRC_Distances_noMW_output/new_data/bifur_traj2_Distances point 291
C 1.26342 -0.38008 -0.03308
 C -0.61667 -1.15294 -0.05733
 C 0.55339 -1.29086 -0.65912
 C 1.21429 1.10178 0.01596
 C -1.62771 -0.11286 -0.03695
 F 2.38557 -0.79387 0.40643
 F -1.13833 -2.22250 0.36757
 H 0.60709 1.50720 -0.75592
 H -1.47413 0.62022 -0.79367
 H 0.81743 1.43222 0.95835
 H -1.60508 0.37844 0.90680
 H 2.19541 1.47894 -0.11393
 H -2.57467 -0.56569 -0.20511
13
bifur_IRC_Distances_noMW_output/new_data/bifur_traj2_Distances point 292
C 1.26226 -0.38188 -0.03326
 C -0.61439 -1.15373 -0.05765
 C 0.55482 -1.29420 -0.66311
 C 1.20943 1.10038 0.01570
 C -1.62351 -0.10990 -0.03683
 F 2.38665 -0.79436 0.40928
 F -1.13799 -2.22539 0.36948
 H 0.59939 1.50469 -0.75554
 H -1.46723 0.62453 -0.79276
 H 0.81142 1.42974 0.95837
 H -1.59938 0.38144 0.90726
 H 2.19177 1.48004 -0.11514
 H -2.57322 -0.56137 -0.20580
13
bifur_IRC_Distances_noMW_output/new_data/bifur_traj2_Distances point 293
C 1.26178 -0.38261 -0.03333
 C -0.61347 -1.15406 -0.05778
 C 0.55539 -1.29555 -0.66472
 C 1.20745 1.09982 0.01559
 C -1.62180 -0.10870 -0.03678
 F 2.38708 -0.79456 0.41044
 F -1.13785 -2.22656 0.37026
 H 0.59625 1.50368 -0.75538
 H -1.46441 0.62629 -0.79239
 H 0.80897 1.42873 0.95837
 H -1.59706 0.38265 0.90744
 H 2.19029 1.48049 -0.11563
 H -2.57263 -0.55961 -0.20608
13
bifur_IRC_Distances_noMW_output/new_data/bifur_traj2_Distances point 294
C 1.26177 -0.38263 -0.03333
 C -0.61345 -1.15406 -0.05779
 C 0.55541 -1.29558 -0.66476
 C 1.20741 1.09980 0.01559
 C -1.62176 -0.10867 -0.03678
 F 2.38709 -0.79457 0.41046
 F -1.13785 -2.22658 0.37028
 H 0.59618 1.50365 -0.75538
 H -1.46435 0.62633 -0.79238
 H 0.80891 1.42871 0.95837
 H -1.59701 0.38268 0.90745
 H 2.19025 1.48050 -0.11564
 H -2.57262 -0.55957 -0.20609
13
bifur_IRC_Distances_noMW_output/new_data/bifur_traj2_Distances point 295
C 1.26205 -0.38220 -0.03329
 C -0.61399 -1.15387 -0.05771
 C 0.55507 -1.29479 -0.66381
 C 1.20857 1.10014 0.01565
 C -1.62277 -0.10938 -0.03681
 F 2.38684 -0.79445 0.40979
 F -1.13793 -2.22590 0.36982
 H 0.59802 1.50425 -0.75547
 H -1.46600 0.62530 -0.79260
 H 0.81035 1.42930 0.95837
 H -1.59837 0.38197 0.90734
 H 2.19112 1.48024 -0.11536
 H -2.57296 -0.56060 -0.20592
13
bifur_IRC_Distances_noMW_output/new_data/bifur_traj2_Distances point 296
C 1.26244 -0.38159 -0.03323
 C -0.61476 -1.15361 -0.05760
 C 0.55459 -1.29366 -0.66247
 C 1.21021 1.10061 0.01574
 C -1.62419 -0.11037 -0.03685
 F 2.38647 -0.79428 0.40883
 F -1.13804 -2.22492 0.36917
 H 0.60062 1.50509 -0.75560
 H -1.46833 0.62384 -0.79291
 H 0.81238 1.43014 0.95836
 H -1.60029 0.38096 0.90718
 H 2.19235 1.47987 -0.11495
 H -2.57345 -0.56206 -0.20569
13
bifur_IRC_Distances_noMW_output/new_data/bifur_traj2_Distances point 297
C 1.26271 -0.38117 -0.03319
 C -0.61529 -1.15342 -0.05753
 C 0.55426 -1.29288 -0.66153
 C 1.21135 1.10093 0.01580
 C -1.62517 -0.11107 -0.03688
 F 2.38622 -0.79417 0.40816
 F -1.13812 -2.22425 0.36873
 H 0.60243 1.50568 -0.75569
 H -1.46995 0.62283 -0.79312
 H 0.81379 1.43072 0.95836
 H -1.60163 0.38026 0.90708
 H 2.19320 1.47961 -0.11466
 H -2.57379 -0.56307 -0.20553
13
bifur_IRC_Distances_noMW_output/new_data/bifur_traj2_Distances point 298
C 1.26271 -0.38117 -0.03319
 C -0.61529 -1.15342 -0.05753
 C 0.55426 -1.29288 -0.66153
 C 1.21135 1.10093 0.01580
 C -1.62517 -0.11107 -0.03688
 F 2.38622 -0.79417 0.40816
 F -1.13812 -2.22425 0.36873
 H 0.60243 1.50568 -0.75569
 H -1.46995 0.62283 -0.79312
 H 0.81379 1.43072 0.95836
 H -1.60163 0.38026 0.90708
 H 2.19320 1.47961 -0.11466
 H -2.57379 -0.56307 -0.20553
13
bifur_IRC_Distances_noMW_output/new_data/bifur_traj2_Distances point 299
C 1.26197 -0.38233 -0.03330
 C -0.61382 -1.15393 -0.05773
 C 0.55517 -1.29503 -0.66410
 C 1.20821 1.10003 0.01563
 C -1.62246 -0.10916 -0.03680
 F 2.38692 -0.79449 0.40999
 F -1.13790 -2.22611 0.36996
 H 0.59746 1.50407 -0.75544
 H -1.46550 0.62561 -0.79253
 H 0.80991 1.42912 0.95837
 H -1.59795 0.38218 0.90737
 H 2.19086 1.48032 -0.11544
 H -2.57286 -0.56029 -0.20597
13
bifur_IRC_Distances_noMW_output/new_data/bifur_traj2_Distances point 300
C 1.26077 -0.38418 -0.03348
 C -0.61148 -1.15474 -0.05806
 C 0.55663 -1.29845 -0.66818
 C 1.20321 1.09860 0.01537
 C -1.61813 -0.10613 -0.03668
 F 2.38802 -0.79500 0.41289
 F -1.13756 -2.22906 0.37193
 H 0.58952 1.50149 -0.75505
 H -1.45838 0.63005 -0.79161
 H 0.80372 1.42657 0.95839
 H -1.59208 0.38526 0.90784
 H 2.18712 1.48144 -0.11668
 H -2.57136 -0.55586 -0.20668
13
bifur_IRC_Distances_noMW_output/new_data/bifur_traj2_Distances point 301
C 1.25921 -0.38658 -0.03372
 C -0.60843 -1.15578 -0.05848
 C 0.55852 -1.30289 -0.67346
 C 1.19668 1.09672 0.01503
 C -1.61248 -0.10217 -0.03653
 F 2.38947 -0.79567 0.41665
 F -1.13712 -2.23288 0.37450
 H 0.57916 1.49813 -0.75454
 H -1.44907 0.63583 -0.79041
 H 0.79562 1.42324 0.95842
 H -1.58442 0.38927 0.90845
 H 2.18226 1.48290 -0.11829
 H -2.56940 -0.55011 -0.20761
13
bifur_IRC_Distances_noMW_output/new_data/bifur_traj2_Distances point 302
C 1.25759 -0.38906 -0.03397
 C -0.60528 -1.15684 -0.05890
 C 0.56046 -1.30745 -0.67888
 C 1.18993 1.09478 0.01469
 C -1.60663 -0.09809 -0.03638
 F 2.39097 -0.79638 0.42047
 F -1.13668 -2.23681 0.37715
 H 0.56845 1.49466 -0.75401
 H -1.43945 0.64179 -0.78919
 H 0.78726 1.41980 0.95846
 H -1.57649 0.39341 0.90907
 H 2.17725 1.48439 -0.11993
 H -2.56738 -0.54420 -0.20857
13
bifur_IRC_Distances_noMW_output/new_data/bifur_traj2_Distances point 303
C 1.25626 -0.39109 -0.03418
 C -0.60270 -1.15770 -0.05924
 C 0.56205 -1.31117 -0.68329
 C 1.18439 1.09319 0.01441
 C -1.60183 -0.09476 -0.03626
 F 2.39221 -0.79697 0.42358
 F -1.13632 -2.24000 0.37932
 H 0.55965 1.49181 -0.75358
 H -1.43154 0.64668 -0.78821
 H 0.78039 1.41699 0.95850
 H -1.56998 0.39681 0.90958
 H 2.17315 1.48560 -0.12127
 H -2.56571 -0.53938 -0.20936
13
bifur_IRC_Distances_noMW_output/new_data/bifur_traj2_Distances point 304
C 1.25553 -0.39220 -0.03429
 C -0.60130 -1.15816 -0.05942
 C 0.56291 -1.31319 -0.68568
 C 1.18138 1.09232 0.01426
 C -1.59922 -0.09294 -0.03619
 F 2.39288 -0.79729 0.42526
 F -1.13613 -2.24173 0.38050
 H 0.55486 1.49026 -0.75334
 H -1.42724 0.64934 -0.78768
 H 0.77665 1.41546 0.95853
 H -1.56644 0.39865 0.90985
 H 2.17093 1.48626 -0.12199
 H -2.56481 -0.53677 -0.20979
13
bifur_IRC_Distances_noMW_output/new_data/bifur_traj2_Distances point 305
C 1.25561 -0.39208 -0.03428
 C -0.60145 -1.15811 -0.05940
 C 0.56281 -1.31297 -0.68542
 C 1.18171 1.09241 0.01427
 C -1.59951 -0.09314 -0.03620
 F 2.39281 -0.79726 0.42508
 F -1.13615 -2.24154 0.38037
 H 0.55539 1.49043 -0.75337
 H -1.42771 0.64904 -0.78774
 H 0.77706 1.41563 0.95853
 H -1.56683 0.39845 0.90982
 H 2.17118 1.48619 -0.12191
 H -2.56491 -0.53706 -0.20974
13
bifur_IRC_Distances_noMW_output/new_data/bifur_traj2_Distances point 306
C 1.25637 -0.39091 -0.03416
 C -0.60293 -1.15762 -0.05921
 C 0.56191 -1.31084 -0.68290
 C 1.18488 1.09333 0.01443
 C -1.60226 -0.09505 -0.03627
 F 2.39210 -0.79692 0.42331
 F -1.13635 -2.23972 0.37912
 H 0.56042 1.49206 -0.75362
 H -1.43224 0.64625 -0.78829
 H 0.78099 1.41724 0.95850
 H -1.57056 0.39651 0.90953
 H 2.17351 1.48550 -0.12115
 H -2.56586 -0.53981 -0.20929
13
bifur_IRC_Distances_noMW_output/new_data/bifur_traj2_Distances point 307
C 1.25751 -0.38918 -0.03399
 C -0.60514 -1.15689 -0.05892
 C 0.56055 -1.30766 -0.67913
 C 1.18962 1.09469 0.01467
 C -1.60636 -0.09791 -0.03637
 F 2.39104 -0.79642 0.42065
 F -1.13666 -2.23698 0.37727
 H 0.56795 1.49450 -0.75398
 H -1.43901 0.64207 -0.78914
 H 0.78687 1.41965 0.95847
 H -1.57613 0.39360 0.90910
 H 2.17702 1.48446 -0.12001
 H -2.56728 -0.54393 -0.20862
13
bifur_IRC_Distances_noMW_output/new_data/bifur_traj2_Distances point 308
C 1.25877 -0.38725 -0.03379
 C -0.60758 -1.15606 -0.05859
 C 0.55904 -1.30412 -0.67492
 C 1.19487 1.09620 0.01494
 C -1.61091 -0.10107 -0.03649
 F 2.38987 -0.79586 0.41768
 F -1.13700 -2.23394 0.37521
 H 0.57628 1.49720 -0.75439
 H -1.44649 0.63743 -0.79008
 H 0.79338 1.42232 0.95843
 H -1.58229 0.39038 0.90861
 H 2.18091 1.48330 -0.11873
 H -2.56886 -0.54852 -0.20787
13
bifur_IRC_Distances_noMW_output/new_data/bifur_traj2_Distances point 309
C 1.25877 -0.38725 -0.03379
 C -0.60758 -1.15606 -0.05859
 C 0.55904 -1.30412 -0.67492
 C 1.19487 1.09620 0.01494
 C -1.61091 -0.10107 -0.03649
 F 2.38987 -0.79586 0.41768
 F -1.13700 -2.23394 0.37521
 H 0.57628 1.49720 -0.75439
 H -1.44649 0.63743 -0.79008
 H 0.79338 1.42232 0.95843
 H -1.58229 0.39039 0.90861
 H 2.18091 1.48330 -0.11873
 H -2.56886 -0.54852 -0.20787
13
bifur_IRC_Distances_noMW_output/new_data/bifur_traj2_Distances point 310
C 1.26053 -0.38454 -0.03352
 C -0.61101 -1.15490 -0.05812
 C 0.55692 -1.29913 -0.66899
 C 1.20221 1.09831 0.01532
 C -1.61727 -0.10552 -0.03666
 F 2.38824 -0.79510 0.41347
 F -1.13749 -2.22964 0.37232
 H 0.58794 1.50098 -0.75497
 H -1.45695 0.63093 -0.79142
 H 0.80248 1.42606 0.95839
 H -1.59091 0.38587 0.90793
 H 2.18637 1.48167 -0.11693
 H -2.57106 -0.55498 -0.20682
13
bifur_IRC_Distances_noMW_output/new_data/bifur_traj2_Distances point 311
C 1.26043 -0.38470 -0.03354
 C -0.61082 -1.15497 -0.05815
 C 0.55704 -1.29942 -0.66933
 C 1.20179 1.09819 0.01530
 C -1.61690 -0.10526 -0.03665
 F 2.38834 -0.79515 0.41372
 F -1.13746 -2.22989 0.37249
 H 0.58727 1.50076 -0.75494
 H -1.45635 0.63131 -0.79134
 H 0.80195 1.42584 0.95840
 H -1.59041 0.38613 0.90797
 H 2.18606 1.48176 -0.11704
 H -2.57093 -0.55460 -0.20689
13
bifur_IRC_Distances_noMW_output/new_data/bifur_traj2_Distances point 312
C 1.25946 -0.38618 -0.03368
 C -0.60893 -1.15561 -0.05841
 C 0.55821 -1.30216 -0.67259
 C 1.19776 1.09703 0.01509
 C -1.61342 -0.10282 -0.03655
 F 2.38923 -0.79556 0.41603
 F -1.13719 -2.23225 0.37407
 H 0.58088 1.49869 -0.75462
 H -1.45061 0.63487 -0.79061
 H 0.79697 1.42379 0.95842
 H -1.58569 0.38861 0.90835
 H 2.18306 1.48266 -0.11803
 H -2.56973 -0.55106 -0.20746
13
bifur_IRC_Distances_noMW_output/new_data/bifur_traj2_Distances point 313
C 1.25760 -0.38903 -0.03397
 C -0.60532 -1.15683 -0.05889
 C 0.56044 -1.30740 -0.67882
 C 1.19001 1.09480 0.01469
 C -1.60670 -0.09814 -0.03638
 F 2.39096 -0.79638 0.42043
 F -1.13668 -2.23676 0.37712
 H 0.56857 1.49470 -0.75401
 H -1.43956 0.64173 -0.78921
 H 0.78735 1.41984 0.95846
 H -1.57658 0.39337 0.90906
 H 2.17730 1.48437 -0.11992
 H -2.56740 -0.54427 -0.20856
13
bifur_IRC_Distances_noMW_output/new_data/bifur_traj2_Distances point 314
C 1.25491 -0.39313 -0.03439
 C -0.60011 -1.15855 -0.05958
 C 0.56363 -1.31489 -0.68770
 C 1.17882 1.09158 0.01413
 C -1.59700 -0.09140 -0.03614
 F 2.39345 -0.79757 0.42668
 F -1.13597 -2.24319 0.38149
 H 0.55079 1.48895 -0.75315
 H -1.42358 0.65159 -0.78723
 H 0.77347 1.41416 0.95855
 H -1.56343 0.40022 0.91008
 H 2.16905 1.48681 -0.12261
 H -2.56404 -0.53456 -0.21015
13
bifur_IRC_Distances_noMW_output/new_data/bifur_traj2_Distances point 315
C 1.25168 -0.39803 -0.03489
 C -0.59388 -1.16056 -0.06037
 C 0.56742 -1.32377 -0.69818
 C 1.16542 1.08772 0.01348
 C -1.58537 -0.08337 -0.03586
 F 2.39646 -0.79904 0.43401
 F -1.13516 -2.25079 0.38672
 H 0.52946 1.48206 -0.75212
 H -1.40440 0.66338 -0.78492
 H 0.75681 1.40736 0.95868
 H -1.54765 0.40842 0.91129
 H 2.15921 1.48969 -0.12578
 H -2.56001 -0.52305 -0.21206
13
bifur_IRC_Distances_noMW_output/new_data/bifur_traj2_Distances point 316
C 1.24839 -0.40295 -0.03539
 C -0.58760 -1.16254 -0.06115
 C 0.57119 -1.33263 -0.70861
 C 1.15187 1.08381 0.01284
 C -1.57359 -0.07529 -0.03560
 F 2.39951 -0.80057 0.44125
 F -1.13437 -2.25835 0.39197
 H 0.50786 1.47510 -0.75110
 H -1.38496 0.67525 -0.78265
 H 0.73995 1.40051 0.95885
 H -1.53169 0.41668 0.91250
 H 2.14934 1.49254 -0.12893
 H -2.55592 -0.51156 -0.21398
13
bifur_IRC_Distances_noMW_output/new_data/bifur_traj2_Distances point 317
C 1.24561 -0.40709 -0.03582
 C -0.58231 -1.16416 -0.06178
 C 0.57434 -1.34002 -0.71728
 C 1.14044 1.08051 0.01231
 C -1.56363 -0.06851 -0.03538
 F 2.40209 -0.80189 0.44724
 F -1.13373 -2.26463 0.39637
 H 0.48962 1.46923 -0.75025
 H -1.36852 0.68524 -0.78079
 H 0.72570 1.39474 0.95902
 H -1.51820 0.42364 0.91351
 H 2.14106 1.49490 -0.13156
 H -2.55247 -0.50196 -0.21560
13
bifur_IRC_Distances_noMW_output/new_data/bifur_traj2_Distances point 318
C 1.24373 -0.40988 -0.03611
 C -0.57875 -1.16524 -0.06219
 C 0.57645 -1.34495 -0.72304
 C 1.13274 1.07829 0.01196
 C -1.55693 -0.06396 -0.03525
 F 2.40384 -0.80279 0.45121
 F -1.13331 -2.26881 0.39933
 H 0.47732 1.46528 -0.74969
 H -1.35744 0.69195 -0.77956
 H 0.71609 1.39087 0.95914
 H -1.50910 0.42832 0.91419
 H 2.13551 1.49647 -0.13330
 H -2.55014 -0.49555 -0.21668
13
bifur_IRC_Distances_noMW_output/new_data/bifur_traj2_Distances point 319
C 1.24293 -0.41106 -0.03623
 C -0.57724 -1.16569 -0.06237
 C 0.57734 -1.34704 -0.72548
 C 1.12947 1.07734 0.01181
 C -1.55407 -0.06202 -0.03519
 F 2.40458 -0.80318 0.45289
 F -1.13314 -2.27058 0.40058
 H 0.47209 1.46360 -0.74945
 H -1.35272 0.69480 -0.77905
 H 0.71200 1.38922 0.95920
 H -1.50523 0.43031 0.91448
 H 2.13316 1.49713 -0.13404
 H -2.54915 -0.49284 -0.21714
13
bifur_IRC_Distances_noMW_output/new_data/bifur_traj2_Distances point 320
C 1.24293 -0.41106 -0.03623
 C -0.57724 -1.16569 -0.06237
 C 0.57734 -1.34704 -0.72548
 C 1.12947 1.07734 0.01181
 C -1.55407 -0.06202 -0.03519
 F 2.40458 -0.80318 0.45289
 F -1.13314 -2.27058 0.40058
 H 0.47209 1.46360 -0.74945
 H -1.35272 0.69480 -0.77905
 H 0.71200 1.38922 0.95920
 H -1.50523 0.43031 0.91448
 H 2.13316 1.49713 -0.13404
 H -2.54915 -0.49284 -0.21714
13
bifur_IRC_Distances_noMW_output/new_data/bifur_traj2_Distances point 321
C 1.24399 -0.40948 -0.03607
 C -0.57926 -1.16509 -0.06214
 C 0.57615 -1.34426 -0.72223
 C 1.13384 1.07860 0.01201
 C -1.55788 -0.06460 -0.03526
 F 2.40359 -0.80266 0.45065
 F -1.13337 -2.26822 0.39891
 H 0.47907 1.46584 -0.74977
 H -1.35901 0.69100 -0.77974
 H 0.71745 1.39142 0.95912
 H -1.51039 0.42766 0.91409
 H 2.13630 1.49625 -0.13305
 H -2.55047 -0.49646 -0.21653
13
bifur_IRC_Distances_noMW_output/new_data/bifur_traj2_Distances point 322
C 1.24519 -0.40771 -0.03588
 C -0.58152 -1.16440 -0.06187
 C 0.57481 -1.34111 -0.71855
 C 1.13874 1.08002 0.01223
 C -1.56215 -0.06750 -0.03535
 F 2.40248 -0.80209 0.44812
 F -1.13364 -2.26556 0.39703
 H 0.48691 1.46836 -0.75013
 H -1.36608 0.68672 -0.78052
 H 0.72358 1.39389 0.95904
 H -1.51619 0.42468 0.91366
 H 2.13983 1.49525 -0.13194
 H -2.55195 -0.50054 -0.21584
13
bifur_IRC_Distances_noMW_output/new_data/bifur_traj2_Distances point 323
C 1.24645 -0.40584 -0.03569
 C -0.58391 -1.16368 -0.06159
 C 0.57339 -1.33778 -0.71466
 C 1.14391 1.08151 0.01247
 C -1.56666 -0.07056 -0.03545
 F 2.40131 -0.80148 0.44544
 F -1.13392 -2.26273 0.39504
 H 0.49516 1.47101 -0.75051
 H -1.37352 0.68221 -0.78135
 H 0.73002 1.39649 0.95896
 H -1.52229 0.42153 0.91321
 H 2.14357 1.49419 -0.13076
 H -2.55352 -0.50487 -0.21511
13
bifur_IRC_Distances_noMW_output/new_data/bifur_traj2_Distances point 324
C 1.24755 -0.40421 -0.03552
 C -0.58599 -1.16304 -0.06134
 C 0.57215 -1.33488 -0.71125
 C 1.14841 1.08281 0.01267
 C -1.57057 -0.07323 -0.03553
 F 2.40029 -0.80096 0.44308
 F -1.13417 -2.26026 0.39331
 H 0.50233 1.47332 -0.75084
 H -1.37998 0.67829 -0.78208
 H 0.73563 1.39876 0.95890
 H -1.52760 0.41880 0.91281
 H 2.14682 1.49326 -0.12973
 H -2.55487 -0.50864 -0.21447
13
bifur_IRC_Distances_noMW_output/new_data/bifur_traj2_Distances point 325
C 1.24830 -0.40309 -0.03541
 C -0.58743 -1.16259 -0.06117
 C 0.57129 -1.33287 -0.70889
 C 1.15151 1.08371 0.01282
 C -1.57327 -0.07508 -0.03559
 F 2.39959 -0.80061 0.44145
 F -1.13435 -2.25855 0.39211
 H 0.50728 1.47491 -0.75107
 H -1.38443 0.67557 -0.78259
 H 0.73949 1.40032 0.95886
 H -1.53125 0.41691 0.91253
 H 2.14907 1.49261 -0.12902
 H -2.55581 -0.51125 -0.21403
13
bifur_IRC_Distances_noMW_output/new_data/bifur_traj2_Distances point 326
C 1.24857 -0.40269 -0.03536
 C -0.58793 -1.16244 -0.06111
 C 0.57099 -1.33216 -0.70805
 C 1.15260 1.08402 0.01287
 C -1.57422 -0.07573 -0.03561
 F 2.39935 -0.80048 0.44087
 F -1.13441 -2.25795 0.39169
 H 0.50903 1.47547 -0.75115
 H -1.38600 0.67462 -0.78277
 H 0.74085 1.40088 0.95884
 H -1.53254 0.41624 0.91244
 H 2.14987 1.49239 -0.12877
 H -2.55614 -0.51217 -0.21388
13
bifur_IRC_Distances_noMW_output/new_data/bifur_traj2_Distances point 327
C 1.24818 -0.40327 -0.03543
 C -0.58719 -1.16267 -0.06120
 C 0.57143 -1.33320 -0.70928
 C 1.15100 1.08356 0.01279
 C -1.57282 -0.07477 -0.03558
 F 2.39971 -0.80067 0.44172
 F -1.13432 -2.25883 0.39231
 H 0.50646 1.47464 -0.75103
 H -1.38370 0.67602 -0.78251
 H 0.73885 1.40006 0.95886
 H -1.53065 0.41722 0.91258
 H 2.14870 1.49272 -0.12914
 H -2.55566 -0.51082 -0.21411
13
bifur_IRC_Distances_noMW_output/new_data/bifur_traj2_Distances point 328
C 1.24703 -0.40499 -0.03560
 C -0.58500 -1.16334 -0.06146
 C 0.57274 -1.33627 -0.71288
 C 1.14626 1.08219 0.01258
 C -1.56870 -0.07196 -0.03549
 F 2.40078 -0.80121 0.44421
 F -1.13405 -2.26144 0.39413
 H 0.49891 1.47222 -0.75068
 H -1.37690 0.68016 -0.78173
 H 0.73296 1.39768 0.95893
 H -1.52507 0.42010 0.91300
 H 2.14527 1.49370 -0.13023
 H -2.55423 -0.50684 -0.21478
13
bifur_IRC_Distances_noMW_output/new_data/bifur_traj2_Distances point 329
C 1.24525 -0.40762 -0.03587
 C -0.58164 -1.16437 -0.06186
 C 0.57474 -1.34095 -0.71836
 C 1.13900 1.08009 0.01224
 C -1.56237 -0.06765 -0.03536
 F 2.40242 -0.80206 0.44799
 F -1.13365 -2.26542 0.39693
 H 0.48731 1.46849 -0.75014
 H -1.36644 0.68650 -0.78056
 H 0.72389 1.39401 0.95904
 H -1.51649 0.42452 0.91364
 H 2.14001 1.49520 -0.13188
 H -2.55203 -0.50075 -0.21580
13
bifur_IRC_Distances_noMW_output/new_data/bifur_traj2_Distances point 330
C 1.24324 -0.41059 -0.03618
 C -0.57784 -1.16551 -0.06230
 C 0.57698 -1.34621 -0.72451
 C 1.13078 1.07772 0.01187
 C -1.55521 -0.06279 -0.03521
 F 2.40428 -0.80303 0.45222
 F -1.13321 -2.26987 0.40008
 H 0.47418 1.46427 -0.74954
 H -1.35460 0.69367 -0.77925
 H 0.71363 1.38988 0.95917
 H -1.50678 0.42952 0.91436
 H 2.13409 1.49687 -0.13375
 H -2.54955 -0.49392 -0.21696
13
bifur_IRC_Distances_noMW_output/new_data/bifur_traj2_Distances point 331
C 1.24324 -0.41059 -0.03618
 C -0.57784 -1.16551 -0.06230
 C 0.57698 -1.34621 -0.72451
 C 1.13078 1.07772 0.01187
 C -1.55521 -0.06279 -0.03521
 F 2.40428 -0.80303 0.45222
 F -1.13321 -2.26987 0.40008
 H 0.47418 1.46427 -0.74954
 H -1.35460 0.69367 -0.77925
 H 0.71363 1.38988 0.95917
 H -1.50678 0.42952 0.91436
 H 2.13409 1.49687 -0.13375
 H -2.54955 -0.49392 -0.21696
13
bifur_IRC_Distances_noMW_output/new_data/bifur_traj2_Distances point 332
C 1.24011 -0.41519 -0.03666
 C -0.57195 -1.16724 -0.06297
 C 0.58044 -1.35432 -0.73396
 C 1.11798 1.07402 0.01131
 C -1.54405 -0.05526 -0.03499
 F 2.40718 -0.80457 0.45869
 F -1.13254 -2.27672 0.40495
 H 0.45371 1.45772 -0.74862
 H -1.33614 0.70478 -0.77727
 H 0.69764 1.38345 0.95941
 H -1.49165 0.43728 0.91548
 H 2.12493 1.49943 -0.13661
 H -2.54567 -0.48337 -0.21876
13
bifur_IRC_Distances_noMW_output/new_data/bifur_traj2_Distances point 333
C 1.23957 -0.41598 -0.03674
 C -0.57094 -1.16753 -0.06308
 C 0.58103 -1.35570 -0.73556
 C 1.11580 1.07339 0.01121
 C -1.54214 -0.05398 -0.03496
 F 2.40768 -0.80484 0.45978
 F -1.13243 -2.27788 0.40578
 H 0.45021 1.45660 -0.74847
 H -1.33298 0.70668 -0.77694
 H 0.69491 1.38236 0.95945
 H -1.48906 0.43860 0.91567
 H 2.12337 1.49986 -0.13709
 H -2.54501 -0.48158 -0.21906
13
bifur_IRC_Distances_noMW_output/new_data/bifur_traj2_Distances point 334
C 1.23988 -0.41552 -0.03670
 C -0.57153 -1.16736 -0.06302
 C 0.58068 -1.35490 -0.73463
 C 1.11707 1.07376 0.01127
 C -1.54325 -0.05473 -0.03498
 F 2.40739 -0.80468 0.45915
 F -1.13249 -2.27720 0.40530
 H 0.45226 1.45725 -0.74856
 H -1.33483 0.70557 -0.77713
 H 0.69650 1.38300 0.95942
 H -1.49057 0.43783 0.91556
 H 2.12428 1.49961 -0.13681
 H -2.54540 -0.48263 -0.21888
13
bifur_IRC_Distances_noMW_output/new_data/bifur_traj2_Distances point 335
C 1.24081 -0.41416 -0.03655
 C -0.57327 -1.16686 -0.06282
 C 0.57967 -1.35251 -0.73186
 C 1.12085 1.07485 0.01143
 C -1.54655 -0.05695 -0.03504
 F 2.40653 -0.80422 0.45725
 F -1.13269 -2.27520 0.40386
 H 0.45830 1.45919 -0.74883
 H -1.34028 0.70229 -0.77771
 H 0.70123 1.38489 0.95935
 H -1.49504 0.43554 0.91523
 H 2.12698 1.49886 -0.13597
 H -2.54654 -0.48573 -0.21835
13
bifur_IRC_Distances_noMW_output/new_data/bifur_traj2_Distances point 336
C 1.24196 -0.41248 -0.03638
 C -0.57542 -1.16623 -0.06258
 C 0.57841 -1.34955 -0.72841
 C 1.12552 1.07620 0.01164
 C -1.55062 -0.05969 -0.03512
 F 2.40547 -0.80366 0.45489
 F -1.13293 -2.27270 0.40208
 H 0.46577 1.46158 -0.74916
 H -1.34702 0.69824 -0.77843
 H 0.70706 1.38724 0.95927
 H -1.50056 0.43271 0.91482
 H 2.13032 1.49793 -0.13493
 H -2.54796 -0.48957 -0.21770
13
bifur_IRC_Distances_noMW_output/new_data/bifur_traj2_Distances point 337
C 1.24296 -0.41101 -0.03623
 C -0.57731 -1.16567 -0.06236
 C 0.57730 -1.34695 -0.72538
 C 1.12961 1.07738 0.01182
 C -1.55420 -0.06211 -0.03519
 F 2.40454 -0.80317 0.45281
 F -1.13314 -2.27050 0.40052
 H 0.47232 1.46368 -0.74946
 H -1.35293 0.69468 -0.77907
 H 0.71218 1.38929 0.95919
 H -1.50540 0.43022 0.91447
 H 2.13326 1.49710 -0.13401
 H -2.54919 -0.49296 -0.21712
13
bifur_IRC_Distances_noMW_output/new_data/bifur_traj2_Distances point 338
C 1.24359 -0.41007 -0.03613
 C -0.57850 -1.16531 -0.06222
 C 0.57659 -1.34530 -0.72345
 C 1.13220 1.07813 0.01194
 C -1.55645 -0.06363 -0.03524
 F 2.40396 -0.80286 0.45149
 F -1.13328 -2.26911 0.39953
 H 0.47645 1.46500 -0.74965
 H -1.35665 0.69243 -0.77948
 H 0.71540 1.39059 0.95915
 H -1.50845 0.42866 0.91424
 H 2.13512 1.49658 -0.13343
 H -2.54998 -0.49510 -0.21676
13
bifur_IRC_Distances_noMW_output/new_data/bifur_traj2_Distances point 339
C 1.24374 -0.40986 -0.03611
 C -0.57877 -1.16523 -0.06219
 C 0.57643 -1.34493 -0.72301
 C 1.13279 1.07830 0.01196
 C -1.55696 -0.06398 -0.03525
 F 2.40383 -0.80279 0.45119
 F -1.13331 -2.26879 0.39931
 H 0.47739 1.46530 -0.74969
 H -1.35750 0.69192 -0.77957
 H 0.71614 1.39089 0.95914
 H -1.50915 0.42830 0.91419
 H 2.13554 1.49646 -0.13329
 H -2.55015 -0.49559 -0.21668
13
bifur_IRC_Distances_noMW_output/new_data/bifur_traj2_Distances point 340
C 1.24328 -0.41053 -0.03618
 C -0.57792 -1.16549 -0.06229
 C 0.57694 -1.34611 -0.72440
 C 1.13093 1.07776 0.01188
 C -1.55534 -0.06288 -0.03521
 F 2.40425 -0.80301 0.45214
 F -1.13321 -2.26979 0.40002
 H 0.47442 1.46435 -0.74955
 H -1.35482 0.69353 -0.77928
 H 0.71382 1.38995 0.95917
 H -1.50696 0.42943 0.91435
 H 2.13420 1.49684 -0.13371
 H -2.54959 -0.49405 -0.21694
13
bifur_IRC_Distances_noMW_output/new_data/bifur_traj2_Distances point 341
C 1.24209 -0.41229 -0.03636
 C -0.57567 -1.16615 -0.06255
 C 0.57826 -1.34921 -0.72801
 C 1.12606 1.07636 0.01166
 C -1.55110 -0.06001 -0.03513
 F 2.40535 -0.80359 0.45462
 F -1.13296 -2.27241 0.40188
 H 0.46664 1.46186 -0.74920
 H -1.34780 0.69777 -0.77852
 H 0.70774 1.38751 0.95926
 H -1.50120 0.43238 0.91478
 H 2.13071 1.49782 -0.13480
 H -2.54812 -0.49002 -0.21762
13
bifur_IRC_Distances_noMW_output/new_data/bifur_traj2_Distances point 342
C 1.24209 -0.41229 -0.03636
 C -0.57567 -1.16615 -0.06255
 C 0.57826 -1.34921 -0.72801
 C 1.12606 1.07636 0.01166
 C -1.55110 -0.06001 -0.03513
 F 2.40535 -0.80359 0.45462
 F -1.13296 -2.27241 0.40188
 H 0.46664 1.46186 -0.74920
 H -1.34780 0.69777 -0.77852
 H 0.70774 1.38751 0.95926
 H -1.50120 0.43238 0.91478
 H 2.13071 1.49782 -0.13480
 H -2.54812 -0.49002 -0.21762
13
bifur_IRC_Distances_noMW_output/new_data/bifur_traj2_Distances point 343
C 1.23763 -0.41881 -0.03704
 C -0.56732 -1.16857 -0.06348
 C 0.58313 -1.36064 -0.74129
 C 1.10792 1.07111 0.01088
 C -1.53526 -0.04936 -0.03483
 F 2.40946 -0.80581 0.46369
 F -1.13203 -2.28203 0.40876
 H 0.43760 1.45257 -0.74791
 H -1.32160 0.71350 -0.77575
 H 0.68505 1.37842 0.95961
 H -1.47974 0.44337 0.91636
 H 2.11776 1.50141 -0.13883
 H -2.54263 -0.47516 -0.22016
13
bifur_IRC_Distances_noMW_output/new_data/bifur_traj2_Distances point 344
C 1.23516 -0.42238 -0.03741
 C -0.56273 -1.16986 -0.06398
 C 0.58578 -1.36685 -0.74848
 C 1.09794 1.06823 0.01045
 C -1.52653 -0.04353 -0.03467
 F 2.41173 -0.80707 0.46857
 F -1.13154 -2.28723 0.41252
 H 0.42161 1.44747 -0.74721
 H -1.30714 0.72212 -0.77427
 H 0.67255 1.37344 0.95982
 H -1.46791 0.44940 0.91722
 H 2.11069 1.50335 -0.14101
 H -2.53960 -0.46707 -0.22155
13
bifur_IRC_Distances_noMW_output/new_data/bifur_traj2_Distances point 345
C 1.23317 -0.42525 -0.03771
 C -0.55903 -1.17089 -0.06437
 C 0.58790 -1.37182 -0.75422
 C 1.08989 1.06590 0.01012
 C -1.51949 -0.03885 -0.03455
 F 2.41355 -0.80810 0.47245
 F -1.13115 -2.29138 0.41553
 H 0.40870 1.44337 -0.74666
 H -1.29548 0.72905 -0.77311
 H 0.66246 1.36943 0.96001
 H -1.45837 0.45425 0.91792
 H 2.10501 1.50489 -0.14275
 H -2.53716 -0.46060 -0.22266
13
bifur_IRC_Distances_noMW_output/new_data/bifur_traj2_Distances point 346
C 1.23187 -0.42712 -0.03791
 C -0.55663 -1.17154 -0.06462
 C 0.58927 -1.37504 -0.75793
 C 1.08465 1.06439 0.00990
 C -1.51490 -0.03580 -0.03447
 F 2.41474 -0.80878 0.47496
 F -1.13091 -2.29406 0.41748
 H 0.40028 1.44070 -0.74630
 H -1.28787 0.73356 -0.77236
 H 0.65588 1.36682 0.96013
 H -1.45215 0.45741 0.91837
 H 2.10132 1.50588 -0.14388
 H -2.53557 -0.45641 -0.22338
13
bifur_IRC_Distances_noMW_output/new_data/bifur_traj2_Distances point 347
C 1.23133 -0.42790 -0.03799
 C -0.55563 -1.17181 -0.06473
 C 0.58984 -1.37637 -0.75946
 C 1.08248 1.06376 0.00982
 C -1.51300 -0.03454 -0.03444
 F 2.41524 -0.80906 0.47599
 F -1.13080 -2.29516 0.41829
 H 0.39680 1.43959 -0.74615
 H -1.28472 0.73542 -0.77205
 H 0.65316 1.36574 0.96018
 H -1.44958 0.45872 0.91856
 H 2.09980 1.50629 -0.14434
 H -2.53491 -0.45468 -0.22368
13
bifur_IRC_Distances_noMW_output/new_data/bifur_traj2_Distances point 348
C 1.23157 -0.42755 -0.03795
 C -0.55608 -1.17169 -0.06468
 C 0.58958 -1.37577 -0.75877
 C 1.08346 1.06404 0.00985
 C -1.51385 -0.03511 -0.03445
 F 2.41502 -0.80894 0.47552
 F -1.13085 -2.29467 0.41793
 H 0.39837 1.44009 -0.74622
 H -1.28613 0.73458 -0.77219
 H 0.65439 1.36623 0.96016
 H -1.45074 0.45813 0.91847
 H 2.10048 1.50611 -0.14413
 H -2.53520 -0.45546 -0.22355
13
bifur_IRC_Distances_noMW_output/new_data/bifur_traj2_Distances point 349
C 1.23256 -0.42613 -0.03780
 C -0.55791 -1.17119 -0.06449
 C 0.58854 -1.37333 -0.75596
 C 1.08744 1.06519 0.01002
 C -1.51734 -0.03742 -0.03451
 F 2.41411 -0.80842 0.47363
 F -1.13104 -2.29264 0.41644
 H 0.40476 1.44212 -0.74649
 H -1.29191 0.73116 -0.77276
 H 0.65938 1.36821 0.96006
 H -1.45546 0.45573 0.91813
 H 2.10328 1.50536 -0.14328
 H -2.53641 -0.45864 -0.22300
13
bifur_IRC_Distances_noMW_output/new_data/bifur_traj2_Distances point 350
C 1.23411 -0.42390 -0.03757
 C -0.56077 -1.17041 -0.06419
 C 0.58690 -1.36948 -0.75152
 C 1.09368 1.06700 0.01028
 C -1.52281 -0.04105 -0.03460
 F 2.41269 -0.80761 0.47063
 F -1.13133 -2.28943 0.41411
 H 0.41478 1.44530 -0.74692
 H -1.30097 0.72579 -0.77365
 H 0.66721 1.37132 0.95992
 H -1.46287 0.45197 0.91759
 H 2.10768 1.50417 -0.14193
 H -2.53831 -0.46365 -0.22214
13
bifur_IRC_Distances_noMW_output/new_data/bifur_traj2_Distances point 351
C 1.23587 -0.42135 -0.03730
 C -0.56404 -1.16950 -0.06384
 C 0.58502 -1.36507 -0.74643
 C 1.10081 1.06906 0.01057
 C -1.52904 -0.04520 -0.03471
 F 2.41108 -0.80671 0.46718
 F -1.13168 -2.28575 0.41144
 H 0.42620 1.44894 -0.74741
 H -1.31130 0.71964 -0.77469
 H 0.67614 1.37487 0.95976
 H -1.47131 0.44767 0.91697
 H 2.11272 1.50279 -0.14038
 H -2.54047 -0.46939 -0.22115
13
bifur_IRC_Distances_noMW_output/new_data/bifur_traj2_Distances point 352
C 1.23753 -0.41894 -0.03705
 C -0.56714 -1.16862 -0.06350
 C 0.58323 -1.36088 -0.74157
 C 1.10754 1.07100 0.01086
 C -1.53492 -0.04914 -0.03482
 F 2.40955 -0.80586 0.46388
 F -1.13201 -2.28223 0.40891
 H 0.43699 1.45238 -0.74788
 H -1.32104 0.71383 -0.77569
 H 0.68457 1.37823 0.95961
 H -1.47928 0.44360 0.91639
 H 2.11749 1.50149 -0.13891
 H -2.54251 -0.47485 -0.22021
13
bifur_IRC_Distances_noMW_output/new_data/bifur_traj2_Distances point 353
C 1.23753 -0.41894 -0.03705
 C -0.56714 -1.16862 -0.06350
 C 0.58323 -1.36088 -0.74157
 C 1.10754 1.07100 0.01086
 C -1.53492 -0.04914 -0.03482
 F 2.40955 -0.80586 0.46388
 F -1.13201 -2.28223 0.40891
 H 0.43699 1.45238 -0.74788
 H -1.32104 0.71383 -0.77569
 H 0.68457 1.37823 0.95961
 H -1.47928 0.44360 0.91639
 H 2.11749 1.50149 -0.13891
 H -2.54251 -0.47485 -0.22021
13
bifur_IRC_Distances_noMW_output/new_data/bifur_traj2_Distances point 354
C 1.23999 -0.41536 -0.03668
 C -0.57173 -1.16730 -0.06299
 C 0.58056 -1.35461 -0.73430
 C 1.11752 1.07389 0.01129
 C -1.54364 -0.05499 -0.03498
 F 2.40729 -0.80463 0.45892
 F -1.13251 -2.27697 0.40513
 H 0.45298 1.45748 -0.74859
 H -1.33548 0.70518 -0.77720
 H 0.69707 1.38322 0.95941
 H -1.49110 0.43756 0.91552
 H 2.12460 1.49952 -0.13671
 H -2.54553 -0.48300 -0.21882
13
bifur_IRC_Distances_noMW_output/new_data/bifur_traj2_Distances point 355
C 1.24058 -0.41450 -0.03659
 C -0.57284 -1.16698 -0.06287
 C 0.57992 -1.35310 -0.73255
 C 1.11991 1.07458 0.01139
 C -1.54573 -0.05639 -0.03502
 F 2.40674 -0.80434 0.45772
 F -1.13264 -2.27570 0.40422
 H 0.45680 1.45871 -0.74876
 H -1.33893 0.70311 -0.77756
 H 0.70006 1.38442 0.95937
 H -1.49393 0.43611 0.91531
 H 2.12631 1.49905 -0.13618
 H -2.54626 -0.48496 -0.21849
13
bifur_IRC_Distances_noMW_output/new_data/bifur_traj2_Distances point 356
C 1.24055 -0.41454 -0.03659
 C -0.57279 -1.16700 -0.06288
 C 0.57995 -1.35317 -0.73262
 C 1.11980 1.07455 0.01139
 C -1.54564 -0.05633 -0.03502
 F 2.40677 -0.80435 0.45778
 F -1.13263 -2.27575 0.40426
 H 0.45663 1.45865 -0.74875
 H -1.33877 0.70320 -0.77755
 H 0.69992 1.38437 0.95937
 H -1.49381 0.43617 0.91532
 H 2.12623 1.49907 -0.13620
 H -2.54623 -0.48487 -0.21850
13
bifur_IRC_Distances_noMW_output/new_data/bifur_traj2_Distances point 357
C 1.23985 -0.41557 -0.03670
 C -0.57147 -1.16738 -0.06302
 C 0.58072 -1.35498 -0.73473
 C 1.11694 1.07372 0.01126
 C -1.54314 -0.05465 -0.03497
 F 2.40742 -0.80470 0.45921
 F -1.13249 -2.27727 0.40535
 H 0.45204 1.45719 -0.74855
 H -1.33463 0.70569 -0.77711
 H 0.69634 1.38293 0.95943
 H -1.49041 0.43791 0.91557
 H 2.12418 1.49964 -0.13684
 H -2.54536 -0.48252 -0.21890
13
bifur_IRC_Distances_noMW_output/new_data/bifur_traj2_Distances point 358
C 1.23863 -0.41734 -0.03689
 C -0.56919 -1.16804 -0.06328
 C 0.58204 -1.35809 -0.73834
 C 1.11199 1.07229 0.01105
 C -1.53882 -0.05175 -0.03489
 F 2.40854 -0.80531 0.46167
 F -1.13223 -2.27989 0.40722
 H 0.44413 1.45466 -0.74820
 H -1.32749 0.70997 -0.77636
 H 0.69015 1.38046 0.95952
 H -1.48456 0.44091 0.91600
 H 2.12066 1.50061 -0.13793
 H -2.54386 -0.47848 -0.21959
13
bifur_IRC_Distances_noMW_output/new_data/bifur_traj2_Distances point 359
C 1.23725 -0.41936 -0.03710
 C -0.56660 -1.16878 -0.06356
 C 0.58354 -1.36161 -0.74241
 C 1.10637 1.07067 0.01081
 C -1.53391 -0.04846 -0.03480
 F 2.40981 -0.80601 0.46445
 F -1.13195 -2.28284 0.40934
 H 0.43512 1.45178 -0.74780
 H -1.31936 0.71483 -0.77552
 H 0.68312 1.37765 0.95964
 H -1.47791 0.44431 0.91649
 H 2.11666 1.50171 -0.13917
 H -2.54216 -0.47390 -0.22038
13
bifur_IRC_Distances_noMW_output/new_data/bifur_traj2_Distances point 360
C 1.23601 -0.42116 -0.03728
 C -0.56430 -1.16943 -0.06381
 C 0.58487 -1.36473 -0.74603
 C 1.10136 1.06922 0.01060
 C -1.52952 -0.04553 -0.03472
 F 2.41095 -0.80664 0.46691
 F -1.13171 -2.28546 0.41123
 H 0.42709 1.44922 -0.74745
 H -1.31210 0.71917 -0.77477
 H 0.67683 1.37514 0.95975
 H -1.47196 0.44734 0.91693
 H 2.11311 1.50269 -0.14026
 H -2.54063 -0.46984 -0.22107
13
bifur_IRC_Distances_noMW_output/new_data/bifur_traj2_Distances point 361
C 1.23511 -0.42245 -0.03742
 C -0.56263 -1.16989 -0.06399
 C 0.58583 -1.36698 -0.74863
 C 1.09773 1.06817 0.01044
 C -1.52635 -0.04341 -0.03467
 F 2.41178 -0.80710 0.46867
 F -1.13153 -2.28734 0.41259
 H 0.42128 1.44737 -0.74720
 H -1.30685 0.72229 -0.77424
 H 0.67229 1.37333 0.95983
 H -1.46767 0.44952 0.91724
 H 2.11054 1.50339 -0.14105
 H -2.53954 -0.46691 -0.22157
13
bifur_IRC_Distances_noMW_output/new_data/bifur_traj2_Distances point 362
C 1.23467 -0.42309 -0.03749
 C -0.56181 -1.17012 -0.06408
 C 0.58631 -1.36809 -0.74991
 C 1.09594 1.06765 0.01037
 C -1.52478 -0.04237 -0.03464
 F 2.41218 -0.80732 0.46954
 F -1.13144 -2.28827 0.41327
 H 0.41840 1.44645 -0.74707
 H -1.30425 0.72384 -0.77398
 H 0.67004 1.37244 0.95987
 H -1.46554 0.45061 0.91739
 H 2.10927 1.50373 -0.14144
 H -2.53899 -0.46546 -0.22182
13
bifur_IRC_Distances_noMW_output/new_data/bifur_traj2_Distances point 363
C 1.23474 -0.42300 -0.03748
 C -0.56193 -1.17009 -0.06407
 C 0.58624 -1.36792 -0.74972
 C 1.09621 1.06773 0.01038
 C -1.52502 -0.04252 -0.03464
 F 2.41212 -0.80729 0.46941
 F -1.13146 -2.28813 0.41316
 H 0.41884 1.44659 -0.74709
 H -1.30464 0.72361 -0.77402
 H 0.67038 1.37257 0.95986
 H -1.46587 0.45044 0.91737
 H 2.10947 1.50368 -0.14138
 H -2.53907 -0.46568 -0.22179
13
bifur_IRC_Distances_noMW_output/new_data/bifur_traj2_Distances point 364
C 1.23474 -0.42300 -0.03748
 C -0.56193 -1.17009 -0.06407
 C 0.58624 -1.36792 -0.74972
 C 1.09621 1.06773 0.01038
 C -1.52502 -0.04252 -0.03464
 F 2.41212 -0.80729 0.46941
 F -1.13146 -2.28813 0.41316
 H 0.41884 1.44659 -0.74709
 H -1.30464 0.72361 -0.77402
 H 0.67039 1.37258 0.95986
 H -1.46587 0.45044 0.91737
 H 2.10947 1.50368 -0.14138
 H -2.53907 -0.46568 -0.22179
13
bifur_IRC_Distances_noMW_output/new_data/bifur_traj2_Distances point 365
C 1.23622 -0.42085 -0.03725
 C -0.56470 -1.16931 -0.06377
 C 0.58465 -1.36419 -0.74541
 C 1.10222 1.06947 0.01063
 C -1.53028 -0.04603 -0.03474
 F 2.41076 -0.80653 0.46648
 F -1.13175 -2.28501 0.41091
 H 0.42847 1.44966 -0.74751
 H -1.31335 0.71842 -0.77490
 H 0.67792 1.37557 0.95973
 H -1.47299 0.44681 0.91685
 H 2.11372 1.50252 -0.14008
 H -2.54090 -0.47054 -0.22095
13
bifur_IRC_Distances_noMW_output/new_data/bifur_traj2_Distances point 366
C 1.23721 -0.41941 -0.03710
 C -0.56654 -1.16879 -0.06357
 C 0.58358 -1.36169 -0.74251
 C 1.10624 1.07063 0.01080
 C -1.53379 -0.04838 -0.03480
 F 2.40985 -0.80602 0.46452
 F -1.13195 -2.28291 0.40940
 H 0.43491 1.45171 -0.74779
 H -1.31916 0.71495 -0.77550
 H 0.68294 1.37758 0.95964
 H -1.47775 0.44439 0.91650
 H 2.11657 1.50174 -0.13920
 H -2.54211 -0.47379 -0.22039
13
bifur_IRC_Distances_noMW_output/new_data/bifur_traj2_Distances point 367
C 1.23803 -0.41823 -0.03698
 C -0.56806 -1.16836 -0.06340
 C 0.58270 -1.35963 -0.74013
 C 1.10953 1.07158 0.01094
 C -1.53667 -0.05031 -0.03485
 F 2.40910 -0.80561 0.46289
 F -1.13211 -2.28118 0.40815
 H 0.44019 1.45340 -0.74802
 H -1.32393 0.71210 -0.77599
 H 0.68707 1.37923 0.95957
 H -1.48165 0.44239 0.91622
 H 2.11891 1.50109 -0.13847
 H -2.54311 -0.47647 -0.21994
13
bifur_IRC_Distances_noMW_output/new_data/bifur_traj2_Distances point 368
C 1.23855 -0.41746 -0.03690
 C -0.56904 -1.16808 -0.06329
 C 0.58213 -1.35829 -0.73857
 C 1.11167 1.07220 0.01104
 C -1.53854 -0.05156 -0.03489
 F 2.40861 -0.80535 0.46183
 F -1.13222 -2.28006 0.40734
 H 0.44361 1.45449 -0.74817
 H -1.32702 0.71025 -0.77631
 H 0.68975 1.38029 0.95953
 H -1.48418 0.44110 0.91603
 H 2.12043 1.50068 -0.13800
 H -2.54376 -0.47821 -0.21964
13
bifur_IRC_Distances_noMW_output/new_data/bifur_traj2_Distances point 369
C 1.23873 -0.41720 -0.03687
 C -0.56937 -1.16798 -0.06326
 C 0.58194 -1.35784 -0.73804
 C 1.11239 1.07241 0.01107
 C -1.53917 -0.05198 -0.03490
 F 2.40845 -0.80526 0.46148
 F -1.13225 -2.27968 0.40707
 H 0.44477 1.45486 -0.74822
 H -1.32807 0.70962 -0.77642
 H 0.69065 1.38066 0.95951
 H -1.48504 0.44066 0.91597
 H 2.12095 1.50053 -0.13784
 H -2.54398 -0.47880 -0.21954
13
bifur_IRC_Distances_noMW_output/new_data/bifur_traj2_Distances point 370
C 1.23847 -0.41758 -0.03691
 C -0.56889 -1.16812 -0.06331
 C 0.58222 -1.35850 -0.73882
 C 1.11133 1.07210 0.01102
 C -1.53824 -0.05136 -0.03488
 F 2.40869 -0.80539 0.46200
 F -1.13220 -2.28024 0.40747
 H 0.44307 1.45432 -0.74815
 H -1.32653 0.71054 -0.77626
 H 0.68932 1.38013 0.95954
 H -1.48378 0.44130 0.91606
 H 2.12019 1.50074 -0.13808
 H -2.54366 -0.47794 -0.21968
13
bifur_IRC_Distances_noMW_output/new_data/bifur_traj2_Distances point 371
C 1.23765 -0.41877 -0.03703
 C -0.56736 -1.16856 -0.06348
 C 0.58311 -1.36058 -0.74123
 C 1.10801 1.07114 0.01088
 C -1.53534 -0.04942 -0.03483
 F 2.40944 -0.80580 0.46364
 F -1.13203 -2.28198 0.40872
 H 0.43775 1.45262 -0.74791
 H -1.32173 0.71341 -0.77576
 H 0.68517 1.37847 0.95960
 H -1.47985 0.44331 0.91635
 H 2.11783 1.50139 -0.13881
 H -2.54265 -0.47524 -0.22015
13
bifur_IRC_Distances_noMW_output/new_data/bifur_traj2_Distances point 372
C 1.23621 -0.42086 -0.03725
 C -0.56468 -1.16932 -0.06377
 C 0.58465 -1.36421 -0.74543
 C 1.10219 1.06946 0.01063
 C -1.53025 -0.04601 -0.03474
 F 2.41076 -0.80653 0.46650
 F -1.13175 -2.28502 0.41092
 H 0.42842 1.44965 -0.74751
 H -1.31330 0.71845 -0.77490
 H 0.67788 1.37556 0.95973
 H -1.47295 0.44683 0.91685
 H 2.11370 1.50253 -0.14008
 H -2.54089 -0.47051 -0.22096
13
bifur_IRC_Distances_noMW_output/new_data/bifur_traj2_Distances point 373
C 1.23431 -0.42362 -0.03754
 C -0.56114 -1.17031 -0.06415
 C 0.58669 -1.36899 -0.75096
 C 1.09448 1.06723 0.01031
 C -1.52351 -0.04152 -0.03462
 F 2.41251 -0.80751 0.47024
 F -1.13137 -2.28902 0.41381
 H 0.41606 1.44571 -0.74697
 H -1.30213 0.72510 -0.77377
 H 0.66822 1.37171 0.95990
 H -1.46381 0.45149 0.91752
 H 2.10824 1.50401 -0.14176
 H -2.53855 -0.46429 -0.22203
13
bifur_IRC_Distances_noMW_output/new_data/bifur_traj2_Distances point 374
C 1.23233 -0.42647 -0.03784
 C -0.55748 -1.17131 -0.06454
 C 0.58879 -1.37391 -0.75662
 C 1.08650 1.06492 0.00998
 C -1.51652 -0.03687 -0.03449
 F 2.41433 -0.80854 0.47408
 F -1.13099 -2.29312 0.41679
 H 0.40325 1.44164 -0.74642
 H -1.29055 0.73197 -0.77262
 H 0.65820 1.36774 0.96009
 H -1.45435 0.45630 0.91821
 H 2.10262 1.50553 -0.14348
 H -2.53613 -0.45789 -0.22313
13
bifur_IRC_Distances_noMW_output/new_data/bifur_traj2_Distances point 375
C 1.23233 -0.42647 -0.03784
 C -0.55748 -1.17131 -0.06454
 C 0.58879 -1.37391 -0.75662
 C 1.08650 1.06492 0.00998
 C -1.51652 -0.03687 -0.03449
 F 2.41433 -0.80854 0.47408
 F -1.13099 -2.29312 0.41679
 H 0.40325 1.44164 -0.74642
 H -1.29055 0.73197 -0.77262
 H 0.65820 1.36774 0.96009
 H -1.45435 0.45630 0.91821
 H 2.10262 1.50553 -0.14348
 H -2.53613 -0.45789 -0.22313
13
bifur_IRC_Distances_noMW_output/new_data/bifur_traj2_Distances point 376
C 1.22952 -0.43048 -0.03826
 C -0.55231 -1.17270 -0.06507
 C 0.59172 -1.38079 -0.76453
 C 1.07523 1.06166 0.00952
 C -1.50664 -0.03034 -0.03433
 F 2.41688 -0.81002 0.47941
 F -1.13047 -2.29883 0.42098
 H 0.38515 1.43590 -0.74566
 H -1.27418 0.74164 -0.77104
 H 0.64405 1.36215 0.96037
 H -1.44097 0.46308 0.91918
 H 2.09471 1.50765 -0.14589
 H -2.53270 -0.44891 -0.22467
13
bifur_IRC_Distances_noMW_output/new_data/bifur_traj2_Distances point 377
C 1.22894 -0.43130 -0.03834
 C -0.55125 -1.17298 -0.06518
 C 0.59232 -1.38219 -0.76614
 C 1.07292 1.06099 0.00943
 C -1.50462 -0.02901 -0.03430
 F 2.41740 -0.81033 0.48049
 F -1.13036 -2.29999 0.42183
 H 0.38144 1.43473 -0.74551
 H -1.27082 0.74362 -0.77072
 H 0.64115 1.36101 0.96043
 H -1.43823 0.46447 0.91938
 H 2.09310 1.50808 -0.14638
 H -2.53200 -0.44709 -0.22499
13
bifur_IRC_Distances_noMW_output/new_data/bifur_traj2_Distances point 378
C 1.22893 -0.43131 -0.03834
 C -0.55124 -1.17299 -0.06518
 C 0.59233 -1.38221 -0.76617
 C 1.07289 1.06099 0.00943
 C -1.50459 -0.02899 -0.03430
 F 2.41741 -0.81033 0.48050
 F -1.13036 -2.30001 0.42184
 H 0.38139 1.43471 -0.74551
 H -1.27077 0.74364 -0.77072
 H 0.64111 1.36099 0.96043
 H -1.43819 0.46449 0.91938
 H 2.09308 1.50809 -0.14638
 H -2.53199 -0.44706 -0.22499
13
bifur_IRC_Distances_noMW_output/new_data/bifur_traj2_Distances point 379
C 1.22947 -0.43055 -0.03826
 C -0.55222 -1.17272 -0.06508
 C 0.59177 -1.38091 -0.76467
 C 1.07503 1.06160 0.00951
 C -1.50647 -0.03023 -0.03433
 F 2.41693 -0.81005 0.47950
 F -1.13046 -2.29893 0.42105
 H 0.38483 1.43580 -0.74565
 H -1.27389 0.74181 -0.77101
 H 0.64381 1.36205 0.96037
 H -1.44073 0.46320 0.91920
 H 2.09458 1.50769 -0.14593
 H -2.53264 -0.44876 -0.22470
13
bifur_IRC_Distances_noMW_output/new_data/bifur_traj2_Distances point 380
C 1.23047 -0.42912 -0.03811
 C -0.55406 -1.17223 -0.06489
 C 0.59073 -1.37847 -0.76187
 C 1.07904 1.06276 0.00968
 C -1.50999 -0.03255 -0.03439
 F 2.41602 -0.80952 0.47761
 F -1.13064 -2.29691 0.41957
 H 0.39128 1.43784 -0.74592
 H -1.27972 0.73837 -0.77157
 H 0.64884 1.36404 0.96027
 H -1.44550 0.46079 0.91885
 H 2.09738 1.50694 -0.14508
 H -2.53386 -0.45194 -0.22415
13
bifur_IRC_Distances_noMW_output/new_data/bifur_traj2_Distances point 381
C 1.23172 -0.42733 -0.03793
 C -0.55636 -1.17161 -0.06465
 C 0.58942 -1.37540 -0.75834
 C 1.08407 1.06422 0.00988
 C -1.51439 -0.03546 -0.03446
 F 2.41488 -0.80886 0.47523
 F -1.13088 -2.29436 0.41770
 H 0.39935 1.44040 -0.74626
 H -1.28702 0.73406 -0.77228
 H 0.65515 1.36653 0.96015
 H -1.45146 0.45776 0.91842
 H 2.10091 1.50599 -0.14400
 H -2.53539 -0.45594 -0.22346
13
bifur_IRC_Distances_noMW_output/new_data/bifur_traj2_Distances point 382
C 1.23289 -0.42565 -0.03775
 C -0.55852 -1.17102 -0.06443
 C 0.58819 -1.37250 -0.75500
 C 1.08879 1.06558 0.01007
 C -1.51852 -0.03820 -0.03453
 F 2.41381 -0.80824 0.47298
 F -1.13110 -2.29195 0.41594
 H 0.40692 1.44280 -0.74658
 H -1.29387 0.73000 -0.77295
 H 0.66107 1.36888 0.96003
 H -1.45706 0.45492 0.91801
 H 2.10423 1.50510 -0.14299
 H -2.53682 -0.45972 -0.22281
13
bifur_IRC_Distances_noMW_output/new_data/bifur_traj2_Distances point 383
C 1.23379 -0.42436 -0.03762
 C -0.56018 -1.17057 -0.06425
 C 0.58724 -1.37028 -0.75244
 C 1.09240 1.06663 0.01022
 C -1.52168 -0.04030 -0.03458
 F 2.41299 -0.80778 0.47125
 F -1.13127 -2.29009 0.41459
 H 0.41272 1.44465 -0.74683
 H -1.29911 0.72689 -0.77347
 H 0.66560 1.37068 0.95995
 H -1.46134 0.45274 0.91770
 H 2.10677 1.50441 -0.14221
 H -2.53792 -0.46261 -0.22231
13
bifur_IRC_Distances_noMW_output/new_data/bifur_traj2_Distances point 384
C 1.23433 -0.42359 -0.03754
 C -0.56118 -1.17030 -0.06415
 C 0.58667 -1.36894 -0.75090
 C 1.09456 1.06725 0.01031
 C -1.52358 -0.04156 -0.03462
 F 2.41249 -0.80750 0.47020
 F -1.13138 -2.28898 0.41378
 H 0.41619 1.44575 -0.74698
 H -1.30225 0.72503 -0.77378
 H 0.66832 1.37175 0.95990
 H -1.46391 0.45144 0.91751
 H 2.10830 1.50400 -0.14174
 H -2.53857 -0.46436 -0.22201
13
bifur_IRC_Distances_noMW_output/new_data/bifur_traj2_Distances point 385
C 1.23443 -0.42343 -0.03752
 C -0.56137 -1.17024 -0.06413
 C 0.58656 -1.36868 -0.75059
 C 1.09499 1.06737 0.01033
 C -1.52395 -0.04181 -0.03462
 F 2.41240 -0.80745 0.47000
 F -1.13140 -2.28876 0.41362
 H 0.41687 1.44597 -0.74701
 H -1.30287 0.72466 -0.77384
 H 0.66885 1.37197 0.95989
 H -1.46442 0.45118 0.91748
 H 2.10860 1.50392 -0.14165
 H -2.53870 -0.46470 -0.22196
13
bifur_IRC_Distances_noMW_output/new_data/bifur_traj2_Distances point 386
C 1.23443 -0.42343 -0.03752
 C -0.56137 -1.17024 -0.06413
 C 0.58656 -1.36868 -0.75059
 C 1.09499 1.06737 0.01033
 C -1.52395 -0.04181 -0.03462
 F 2.41240 -0.80745 0.47000
 F -1.13140 -2.28876 0.41362
 H 0.41687 1.44597 -0.74701
 H -1.30287 0.72466 -0.77384
 H 0.66885 1.37197 0.95989
 H -1.46442 0.45118 0.91748
 H 2.10860 1.50392 -0.14165
 H -2.53870 -0.46470 -0.22195
13
bifur_IRC_Distances_noMW_output/new_data/bifur_traj2_Distances point 387
C 1.23309 -0.42537 -0.03772
 C -0.55888 -1.17093 -0.06439
 C 0.58798 -1.37202 -0.75445
 C 1.08957 1.06581 0.01011
 C -1.51920 -0.03866 -0.03454
 F 2.41363 -0.80814 0.47261
 F -1.13114 -2.29155 0.41565
 H 0.40818 1.44320 -0.74663
 H -1.29500 0.72933 -0.77306
 H 0.66205 1.36927 0.96001
 H -1.45799 0.45445 0.91794
 H 2.10478 1.50495 -0.14282
 H -2.53706 -0.46034 -0.22270
13
bifur_IRC_Distances_noMW_output/new_data/bifur_traj2_Distances point 388
C 1.23174 -0.42730 -0.03792
 C -0.55640 -1.17160 -0.06465
 C 0.58940 -1.37534 -0.75828
 C 1.08416 1.06424 0.00988
 C -1.51447 -0.03551 -0.03446
 F 2.41486 -0.80885 0.47519
 F -1.13088 -2.29431 0.41767
 H 0.39949 1.44045 -0.74626
 H -1.28715 0.73398 -0.77229
 H 0.65526 1.36658 0.96014
 H -1.45157 0.45771 0.91841
 H 2.10097 1.50598 -0.14398
 H -2.53541 -0.45601 -0.22345
13
bifur_IRC_Distances_noMW_output/new_data/bifur_traj2_Distances point 389
C 1.23026 -0.42942 -0.03814
 C -0.55368 -1.17234 -0.06493
 C 0.59095 -1.37897 -0.76245
 C 1.07822 1.06253 0.00964
 C -1.50926 -0.03207 -0.03437
 F 2.41620 -0.80963 0.47800
 F -1.13061 -2.29732 0.41987
 H 0.38995 1.43742 -0.74586
 H -1.27852 0.73908 -0.77146
 H 0.64781 1.36363 0.96029
 H -1.44452 0.46128 0.91892
 H 2.09681 1.50709 -0.14525
 H -2.53361 -0.45129 -0.22427
13
bifur_IRC_Distances_noMW_output/new_data/bifur_traj2_Distances point 390
C 1.22891 -0.43135 -0.03835
 C -0.55119 -1.17300 -0.06518
 C 0.59235 -1.38227 -0.76624
 C 1.07279 1.06096 0.00942
 C -1.50450 -0.02893 -0.03430
 F 2.41743 -0.81035 0.48055
 F -1.13036 -2.30006 0.42188
 H 0.38123 1.43466 -0.74550
 H -1.27062 0.74373 -0.77070
 H 0.64098 1.36094 0.96043
 H -1.43807 0.46455 0.91939
 H 2.09301 1.50811 -0.14641
 H -2.53196 -0.44698 -0.22501
13
bifur_IRC_Distances_noMW_output/new_data/bifur_traj2_Distances point 391
C 1.22783 -0.43288 -0.03851
 C -0.54922 -1.17352 -0.06538
 C 0.59347 -1.38488 -0.76922
 C 1.06848 1.05971 0.00925
 C -1.50073 -0.02645 -0.03423
 F 2.41841 -0.81093 0.48256
 F -1.13016 -2.30222 0.42347
 H 0.37431 1.43247 -0.74521
 H -1.26436 0.74741 -0.77011
 H 0.63557 1.35881 0.96055
 H -1.43295 0.46713 0.91976
 H 2.09000 1.50890 -0.14732
 H -2.53065 -0.44358 -0.22560
13
bifur_IRC_Distances_noMW_output/new_data/bifur_traj2_Distances point 392
C 1.22712 -0.43389 -0.03861
 C -0.54791 -1.17386 -0.06551
 C 0.59420 -1.38660 -0.77119
 C 1.06563 1.05889 0.00914
 C -1.49823 -0.02480 -0.03419
 F 2.41905 -0.81131 0.48388
 F -1.13003 -2.30364 0.42452
 H 0.36972 1.43102 -0.74502
 H -1.26021 0.74985 -0.76972
 H 0.63199 1.35740 0.96062
 H -1.42956 0.46884 0.92000
 H 2.08801 1.50943 -0.14792
 H -2.52979 -0.44133 -0.22598
13
bifur_IRC_Distances_noMW_output/new_data/bifur_traj2_Distances point 393
C 1.22681 -0.43432 -0.03866
 C -0.54736 -1.17400 -0.06557
 C 0.59451 -1.38734 -0.77203
 C 1.06441 1.05854 0.00909
 C -1.49716 -0.02410 -0.03418
 F 2.41933 -0.81148 0.48444
 F -1.12998 -2.30424 0.42497
 H 0.36777 1.43041 -0.74494
 H -1.25844 0.75089 -0.76956
 H 0.63046 1.35680 0.96066
 H -1.42812 0.46957 0.92011
 H 2.08717 1.50965 -0.14817
 H -2.52942 -0.44038 -0.22615
13
bifur_IRC_Distances_noMW_output/new_data/bifur_traj2_Distances point 394
C 1.22693 -0.43416 -0.03864
 C -0.54757 -1.17395 -0.06555
 C 0.59439 -1.38705 -0.77171
 C 1.06488 1.05867 0.00911
 C -1.49757 -0.02437 -0.03418
 F 2.41922 -0.81141 0.48422
 F -1.13000 -2.30401 0.42479
 H 0.36852 1.43065 -0.74498
 H -1.25912 0.75049 -0.76962
 H 0.63105 1.35703 0.96064
 H -1.42867 0.46929 0.92007
 H 2.08749 1.50957 -0.14807
 H -2.52956 -0.44074 -0.22609
13
bifur_IRC_Distances_noMW_output/new_data/bifur_traj2_Distances point 395
C 1.22743 -0.43344 -0.03856
 C -0.54849 -1.17371 -0.06546
 C 0.59388 -1.38584 -0.77032
 C 1.06689 1.05925 0.00919
 C -1.49933 -0.02553 -0.03421
 F 2.41877 -0.81114 0.48329
 F -1.13009 -2.30301 0.42406
 H 0.37175 1.43166 -0.74511
 H -1.26204 0.74877 -0.76990
 H 0.63357 1.35802 0.96059
 H -1.43106 0.46809 0.91989
 H 2.08889 1.50920 -0.14765
 H -2.53017 -0.44232 -0.22581
13
bifur_IRC_Distances_noMW_output/new_data/bifur_traj2_Distances point 396
C 1.22822 -0.43233 -0.03845
 C -0.54992 -1.17333 -0.06531
 C 0.59307 -1.38395 -0.76816
 C 1.07002 1.06016 0.00931
 C -1.50207 -0.02733 -0.03426
 F 2.41806 -0.81072 0.48184
 F -1.13023 -2.30145 0.42290
 H 0.37678 1.43325 -0.74531
 H -1.26660 0.74610 -0.77032
 H 0.63750 1.35957 0.96051
 H -1.43478 0.46621 0.91963
 H 2.09107 1.50862 -0.14699
 H -2.53112 -0.44479 -0.22539
13
bifur_IRC_Distances_noMW_output/new_data/bifur_traj2_Distances point 397
C 1.22822 -0.43233 -0.03845
 C -0.54992 -1.17333 -0.06531
 C 0.59307 -1.38395 -0.76816
 C 1.07002 1.06016 0.00931
 C -1.50207 -0.02733 -0.03426
 F 2.41806 -0.81072 0.48184
 F -1.13023 -2.30145 0.42290
 H 0.37678 1.43325 -0.74531
 H -1.26660 0.74610 -0.77032
 H 0.63750 1.35957 0.96051
 H -1.43478 0.46621 0.91963
 H 2.09107 1.50862 -0.14699
 H -2.53112 -0.44479 -0.22539
13
bifur_IRC_Distances_noMW_output/new_data/bifur_traj2_Distances point 398
C 1.22982 -0.43005 -0.03821
 C -0.55286 -1.17255 -0.06501
 C 0.59141 -1.38006 -0.76370
 C 1.07643 1.06201 0.00957
 C -1.50770 -0.03104 -0.03435
 F 2.41661 -0.80986 0.47884
 F -1.13052 -2.29823 0.42053
 H 0.38708 1.43651 -0.74574
 H -1.27592 0.74061 -0.77121
 H 0.64556 1.36274 0.96034
 H -1.44239 0.46236 0.91908
 H 2.09555 1.50743 -0.14563
 H -2.53307 -0.44986 -0.22451
13
bifur_IRC_Distances_noMW_output/new_data/bifur_traj2_Distances point 399
C 1.23042 -0.42919 -0.03812
 C -0.55397 -1.17226 -0.06490
 C 0.59078 -1.37858 -0.76200
 C 1.07886 1.06271 0.00967
 C -1.50982 -0.03244 -0.03438
 F 2.41606 -0.80954 0.47770
 F -1.13063 -2.29700 0.41963
 H 0.39098 1.43775 -0.74591
 H -1.27945 0.73853 -0.77155
 H 0.64861 1.36395 0.96028
 H -1.44528 0.46090 0.91887
 H 2.09725 1.50697 -0.14512
 H -2.53381 -0.45179 -0.22418
13
bifur_IRC_Distances_noMW_output/new_data/bifur_traj2_Distances point 400
C 1.23096 -0.42843 -0.03804
 C -0.55495 -1.17199 -0.06480
 C 0.59022 -1.37728 -0.76050
 C 1.08099 1.06333 0.00975
 C -1.51170 -0.03368 -0.03441
 F 2.41557 -0.80926 0.47669
 F -1.13073 -2.29592 0.41884
 H 0.39441 1.43884 -0.74605
 H -1.28256 0.73670 -0.77184
 H 0.65129 1.36501 0.96022
 H -1.44781 0.45961 0.91868
 H 2.09875 1.50657 -0.14466
 H -2.53445 -0.45349 -0.22388
13
bifur_IRC_Distances_noMW_output/new_data/bifur_traj2_Distances point 401
C 1.23148 -0.42767 -0.03796
 C -0.55592 -1.17173 -0.06470
 C 0.58967 -1.37598 -0.75901
 C 1.08311 1.06394 0.00984
 C -1.51355 -0.03491 -0.03444
 F 2.41509 -0.80898 0.47569
 F -1.13083 -2.29485 0.41806
 H 0.39781 1.43991 -0.74619
 H -1.28563 0.73488 -0.77214
 H 0.65395 1.36606 0.96017
 H -1.45032 0.45834 0.91850
 H 2.10024 1.50617 -0.14421
 H -2.53510 -0.45518 -0.22359
13
bifur_IRC_Distances_noMW_output/new_data/bifur_traj2_Distances point 402
C 1.23206 -0.42684 -0.03788
 C -0.55699 -1.17144 -0.06459
 C 0.58906 -1.37455 -0.75736
 C 1.08545 1.06462 0.00994
 C -1.51560 -0.03627 -0.03448
 F 2.41456 -0.80868 0.47458
 F -1.13094 -2.29365 0.41718
 H 0.40157 1.44110 -0.74635
 H -1.28903 0.73287 -0.77247
 H 0.65689 1.36722 0.96011
 H -1.45310 0.45693 0.91830
 H 2.10188 1.50573 -0.14371
 H -2.53581 -0.45705 -0.22327
13
bifur_IRC_Distances_noMW_output/new_data/bifur_traj2_Distances point 403
C 1.23277 -0.42582 -0.03777
 C -0.55830 -1.17109 -0.06445
 C 0.58831 -1.37280 -0.75535
 C 1.08830 1.06544 0.01005
 C -1.51810 -0.03792 -0.03452
 F 2.41392 -0.80831 0.47321
 F -1.13108 -2.29220 0.41612
 H 0.40615 1.44256 -0.74655
 H -1.29317 0.73042 -0.77288
 H 0.66047 1.36864 0.96004
 H -1.45649 0.45521 0.91805
 H 2.10389 1.50519 -0.14309
 H -2.53667 -0.45933 -0.22288
13
bifur_IRC_Distances_noMW_output/new_data/bifur_traj2_Distances point 404
C 1.23368 -0.42451 -0.03763
 C -0.55999 -1.17062 -0.06427
 C 0.58735 -1.37054 -0.75274
 C 1.09197 1.06650 0.01020
 C -1.52131 -0.04006 -0.03458
 F 2.41308 -0.80783 0.47145
 F -1.13125 -2.29031 0.41475
 H 0.41204 1.44443 -0.74680
 H -1.29849 0.72726 -0.77341
 H 0.66507 1.37046 0.95996
 H -1.46084 0.45300 0.91774
 H 2.10647 1.50449 -0.14230
 H -2.53779 -0.46227 -0.22237
13
bifur_IRC_Distances_noMW_output/new_data/bifur_traj2_Distances point 405
C 1.23486 -0.42282 -0.03746
 C -0.56216 -1.17002 -0.06404
 C 0.58610 -1.36761 -0.74936
 C 1.09671 1.06787 0.01040
 C -1.52545 -0.04281 -0.03465
 F 2.41201 -0.80723 0.46917
 F -1.13148 -2.28787 0.41298
 H 0.41963 1.44685 -0.74712
 H -1.30536 0.72318 -0.77409
 H 0.67101 1.37282 0.95985
 H -1.46645 0.45014 0.91733
 H 2.10982 1.50358 -0.14128
 H -2.53922 -0.46608 -0.22172
13
bifur_IRC_Distances_noMW_output/new_data/bifur_traj2_Distances point 406
C 1.23633 -0.42069 -0.03723
 C -0.56489 -1.16926 -0.06375
 C 0.58453 -1.36392 -0.74510
 C 1.10265 1.06959 0.01065
 C -1.53065 -0.04628 -0.03474
 F 2.41066 -0.80647 0.46628
 F -1.13177 -2.28478 0.41075
 H 0.42916 1.44988 -0.74754
 H -1.31397 0.71805 -0.77497
 H 0.67845 1.37579 0.95972
 H -1.47350 0.44655 0.91681
 H 2.11402 1.50244 -0.13998
 H -2.54103 -0.47088 -0.22089
13
bifur_IRC_Distances_noMW_output/new_data/bifur_traj2_Distances point 407
C 1.23810 -0.41812 -0.03697
 C -0.56820 -1.16832 -0.06339
 C 0.58262 -1.35943 -0.73990
 C 1.10985 1.07167 0.01096
 C -1.53694 -0.05049 -0.03486
 F 2.40903 -0.80557 0.46274
 F -1.13213 -2.28102 0.40803
 H 0.44069 1.45356 -0.74804
 H -1.32438 0.71183 -0.77604
 H 0.68746 1.37938 0.95957
 H -1.48202 0.44220 0.91619
 H 2.11913 1.50103 -0.13841
 H -2.54321 -0.47673 -0.21989
13
bifur_IRC_Distances_noMW_output/new_data/bifur_traj2_Distances point 408
C 1.23810 -0.41812 -0.03697
 C -0.56820 -1.16832 -0.06339
 C 0.58262 -1.35943 -0.73990
 C 1.10985 1.07167 0.01096
 C -1.53694 -0.05049 -0.03486
 F 2.40903 -0.80557 0.46274
 F -1.13213 -2.28102 0.40803
 H 0.44069 1.45356 -0.74804
 H -1.32438 0.71183 -0.77604
 H 0.68746 1.37938 0.95957
 H -1.48202 0.44221 0.91619
 H 2.11913 1.50103 -0.13841
 H -2.54321 -0.47673 -0.21989
13
bifur_IRC_Distances_noMW_output/new_data/bifur_traj2_Distances point 409
C 1.24252 -0.41165 -0.03629
 C -0.57648 -1.16591 -0.06246
 C 0.57778 -1.34809 -0.72670
 C 1.12783 1.07687 0.01174
 C -1.55264 -0.06105 -0.03516
 F 2.40495 -0.80338 0.45372
 F -1.13305 -2.27146 0.40120
 H 0.46947 1.46276 -0.74933
 H -1.35035 0.69623 -0.77879
 H 0.70995 1.38840 0.95922
 H -1.50329 0.43131 0.91462
 H 2.13198 1.49746 -0.13441
 H -2.54865 -0.49148 -0.21738
13
bifur_IRC_Distances_noMW_output/new_data/bifur_traj2_Distances point 410
C 1.24511 -0.40782 -0.03590
 C -0.58138 -1.16445 -0.06189
 C 0.57490 -1.34132 -0.71879
 C 1.13842 1.07993 0.01222
 C -1.56187 -0.06731 -0.03535
 F 2.40255 -0.80212 0.44829
 F -1.13362 -2.26573 0.39715
 H 0.48640 1.46819 -0.75010
 H -1.36562 0.68700 -0.78047
 H 0.72318 1.39372 0.95905
 H -1.51581 0.42487 0.91369
 H 2.13960 1.49531 -0.13202
 H -2.55186 -0.50028 -0.21588
13
bifur_IRC_Distances_noMW_output/new_data/bifur_traj2_Distances point 411
C 1.24791 -0.40366 -0.03547
 C -0.58669 -1.16282 -0.06126
 C 0.57173 -1.33390 -0.71011
 C 1.14991 1.08324 0.01274
 C -1.57188 -0.07413 -0.03556
 F 2.39995 -0.80079 0.44229
 F -1.13426 -2.25943 0.39273
 H 0.50473 1.47409 -0.75095
 H -1.38214 0.67697 -0.78233
 H 0.73750 1.39952 0.95888
 H -1.52937 0.41788 0.91268
 H 2.14791 1.49295 -0.12939
 H -2.55533 -0.50990 -0.21426
13
bifur_IRC_Distances_noMW_output/new_data/bifur_traj2_Distances point 412
C 1.25088 -0.39923 -0.03501
 C -0.59235 -1.16105 -0.06056
 C 0.56834 -1.32593 -0.70074
 C 1.16212 1.08677 0.01332
 C -1.58250 -0.08140 -0.03579
 F 2.39720 -0.79941 0.43579
 F -1.13496 -2.25264 0.38800
 H 0.52421 1.48036 -0.75187
 H -1.39967 0.66627 -0.78436
 H 0.75271 1.40569 0.95872
 H -1.54377 0.41043 0.91159
 H 2.15680 1.49039 -0.12655
 H -2.55901 -0.52024 -0.21253
13
bifur_IRC_Distances_noMW_output/new_data/bifur_traj2_Distances point 413
C 1.25394 -0.39461 -0.03454
 C -0.59822 -1.15916 -0.05982
 C 0.56478 -1.31759 -0.69088
 C 1.17478 1.09042 0.01393
 C -1.59349 -0.08897 -0.03605
 F 2.39436 -0.79801 0.42891
 F -1.13572 -2.24550 0.38307
 H 0.54435 1.48686 -0.75284
 H -1.41779 0.65515 -0.78652
 H 0.76844 1.41210 0.95859
 H -1.55867 0.40270 0.91045
 H 2.16607 1.48769 -0.12357
 H -2.56282 -0.53107 -0.21073
13
bifur_IRC_Distances_noMW_output/new_data/bifur_traj2_Distances point 414
C 1.25697 -0.39001 -0.03407
 C -0.60408 -1.15724 -0.05906
 C 0.56120 -1.30919 -0.68094
 C 1.18735 1.09404 0.01456
 C -1.60440 -0.09654 -0.03632
 F 2.39155 -0.79666 0.42192
 F -1.13651 -2.23830 0.37816
 H 0.56435 1.49333 -0.75381
 H -1.43577 0.64407 -0.78873
 H 0.78406 1.41849 0.95848
 H -1.57346 0.39499 0.90931
 H 2.17534 1.48496 -0.12056
 H -2.56660 -0.54196 -0.20894
13
bifur_IRC_Distances_noMW_output/new_data/bifur_traj2_Distances point 415
C 1.25982 -0.38564 -0.03363
 C -0.60962 -1.15537 -0.05831
 C 0.55778 -1.30116 -0.67140
 C 1.19923 1.09745 0.01516
 C -1.61469 -0.10371 -0.03659
 F 2.38890 -0.79541 0.41518
 F -1.13729 -2.23139 0.37349
 H 0.58321 1.49945 -0.75474
 H -1.45271 0.63357 -0.79088
 H 0.79879 1.42454 0.95841
 H -1.58741 0.38770 0.90821
 H 2.18416 1.48233 -0.11766
 H -2.57017 -0.55235 -0.20725
13
bifur_IRC_Distances_noMW_output/new_data/bifur_traj2_Distances point 416
C 1.26240 -0.38166 -0.03323
 C -0.61468 -1.15364 -0.05761
 C 0.55464 -1.29378 -0.66261
 C 1.21003 1.10056 0.01573
 C -1.62404 -0.11027 -0.03684
 F 2.38651 -0.79430 0.40893
 F -1.13803 -2.22503 0.36924
 H 0.60034 1.50501 -0.75559
 H -1.46809 0.62400 -0.79287
 H 0.81216 1.43005 0.95836
 H -1.60009 0.38106 0.90720
 H 2.19222 1.47991 -0.11499
 H -2.57340 -0.56191 -0.20571
13
bifur_IRC_Distances_noMW_output/new_data/bifur_traj2_Distances point 417
C 1.26470 -0.37809 -0.03288
 C -0.61920 -1.15205 -0.05697
 C 0.55181 -1.28713 -0.65467
 C 1.21968 1.10332 0.01625
 C -1.63237 -0.11614 -0.03708
 F 2.38439 -0.79334 0.40324
 F -1.13871 -2.21928 0.36544
 H 0.61561 1.50997 -0.75635
 H -1.48178 0.61544 -0.79469
 H 0.82408 1.43498 0.95834
 H -1.61139 0.37513 0.90629
 H 2.19945 1.47771 -0.11257
 H -2.57628 -0.57051 -0.20434
13
bifur_IRC_Distances_noMW_output/new_data/bifur_traj2_Distances point 418
C 1.26672 -0.37494 -0.03258
 C -0.62318 -1.15063 -0.05639
 C 0.54929 -1.28123 -0.64760
 C 1.22816 1.10575 0.01672
 C -1.63969 -0.12133 -0.03730
 F 2.38253 -0.79250 0.39815
 F -1.13933 -2.21417 0.36210
 H 0.62904 1.51434 -0.75703
 H -1.49381 0.60789 -0.79633
 H 0.83456 1.43932 0.95834
 H -1.62132 0.36990 0.90547
 H 2.20585 1.47575 -0.11041
 H -2.57881 -0.57815 -0.20314
13
bifur_IRC_Distances_noMW_output/new_data/bifur_traj2_Distances point 419
C 1.26672 -0.37494 -0.03258
 C -0.62318 -1.15063 -0.05639
 C 0.54929 -1.28123 -0.64760
 C 1.22816 1.10575 0.01672
 C -1.63969 -0.12133 -0.03730
 F 2.38253 -0.79250 0.39815
 F -1.13933 -2.21417 0.36210
 H 0.62904 1.51434 -0.75703
 H -1.49381 0.60789 -0.79633
 H 0.83456 1.43932 0.95834
 H -1.62132 0.36990 0.90547
 H 2.20585 1.47575 -0.11041
 H -2.57881 -0.57815 -0.20314
13
bifur_IRC_Distances_noMW_output/new_data/bifur_traj2_Distances point 420
C 1.26986 -0.37000 -0.03211
 C -0.62942 -1.14836 -0.05545
 C 0.54532 -1.27191 -0.63641
 C 1.24141 1.10954 0.01747
 C -1.65112 -0.12946 -0.03767
 F 2.37965 -0.79123 0.39004
 F -1.14034 -2.20608 0.35687
 H 0.64998 1.52116 -0.75809
 H -1.51257 0.59607 -0.79894
 H 0.85091 1.44611 0.95836
 H -1.63682 0.36171 0.90418
 H 2.21590 1.47265 -0.10698
 H -2.58276 -0.59020 -0.20128
13
bifur_IRC_Distances_noMW_output/new_data/bifur_traj2_Distances point 421
C 1.27093 -0.36831 -0.03195
 C -0.63156 -1.14758 -0.05511
 C 0.54395 -1.26870 -0.63255
 C 1.24593 1.11084 0.01773
 C -1.65501 -0.13225 -0.03780
 F 2.37867 -0.79080 0.38722
 F -1.14069 -2.20329 0.35509
 H 0.65711 1.52349 -0.75845
 H -1.51896 0.59203 -0.79985
 H 0.85648 1.44843 0.95838
 H -1.64210 0.35891 0.90373
 H 2.21935 1.47158 -0.10579
 H -2.58410 -0.59435 -0.20064
13
bifur_IRC_Distances_noMW_output/new_data/bifur_traj2_Distances point 422
C 1.27165 -0.36716 -0.03184
 C -0.63300 -1.14704 -0.05489
 C 0.54303 -1.26652 -0.62992
 C 1.24899 1.11171 0.01791
 C -1.65764 -0.13413 -0.03788
 F 2.37801 -0.79052 0.38530
 F -1.14094 -2.20140 0.35389
 H 0.66194 1.52506 -0.75870
 H -1.52328 0.58930 -0.80047
 H 0.86025 1.44999 0.95839
 H -1.64567 0.35702 0.90342
 H 2.22168 1.47085 -0.10498
 H -2.58501 -0.59717 -0.20022
13
bifur_IRC_Distances_noMW_output/new_data/bifur_traj2_Distances point 423
C 1.27206 -0.36650 -0.03178
 C -0.63383 -1.14673 -0.05476
 C 0.54249 -1.26527 -0.62842
 C 1.25075 1.11221 0.01802
 C -1.65915 -0.13522 -0.03794
 F 2.37763 -0.79036 0.38419
 F -1.14108 -2.20031 0.35320
 H 0.66470 1.52597 -0.75884
 H -1.52576 0.58773 -0.80082
 H 0.86241 1.45089 0.95840
 H -1.64772 0.35593 0.90325
 H 2.22302 1.47043 -0.10452
 H -2.58553 -0.59879 -0.19997
13
bifur_IRC_Distances_noMW_output/new_data/bifur_traj2_Distances point 424
C 1.27223 -0.36624 -0.03176
 C -0.63416 -1.14660 -0.05471
 C 0.54228 -1.26476 -0.62781
 C 1.25145 1.11241 0.01806
 C -1.65976 -0.13565 -0.03796
 F 2.37748 -0.79029 0.38375
 F -1.14114 -2.19987 0.35292
 H 0.66581 1.52633 -0.75890
 H -1.52675 0.58710 -0.80097
 H 0.86327 1.45126 0.95840
 H -1.64854 0.35550 0.90318
 H 2.22356 1.47026 -0.10433
 H -2.58573 -0.59944 -0.19987
13
bifur_IRC_Distances_noMW_output/new_data/bifur_traj2_Distances point 425
C 1.27220 -0.36628 -0.03176
 C -0.63411 -1.14662 -0.05471
 C 0.54231 -1.26484 -0.62790
 C 1.25135 1.11238 0.01805
 C -1.65967 -0.13559 -0.03795
 F 2.37750 -0.79030 0.38381
 F -1.14113 -2.19994 0.35296
 H 0.66565 1.52627 -0.75889
 H -1.52660 0.58720 -0.80095
 H 0.86315 1.45120 0.95840
 H -1.64842 0.35556 0.90319
 H 2.22348 1.47029 -0.10436
 H -2.58570 -0.59934 -0.19989
13
bifur_IRC_Distances_noMW_output/new_data/bifur_traj2_Distances point 426
C 1.27204 -0.36655 -0.03179
 C -0.63378 -1.14675 -0.05477
 C 0.54253 -1.26535 -0.62851
 C 1.25063 1.11218 0.01801
 C -1.65906 -0.13515 -0.03793
 F 2.37765 -0.79037 0.38426
 F -1.14107 -2.20038 0.35324
 H 0.66453 1.52591 -0.75883
 H -1.52560 0.58783 -0.80080
 H 0.86227 1.45084 0.95840
 H -1.64759 0.35600 0.90326
 H 2.22293 1.47046 -0.10455
 H -2.58549 -0.59868 -0.19999
13
bifur_IRC_Distances_noMW_output/new_data/bifur_traj2_Distances point 427
C 1.27176 -0.36698 -0.03183
 C -0.63323 -1.14695 -0.05485
 C 0.54288 -1.26617 -0.62951
 C 1.24948 1.11185 0.01794
 C -1.65806 -0.13444 -0.03790
 F 2.37790 -0.79047 0.38499
 F -1.14098 -2.20110 0.35369
 H 0.66271 1.52531 -0.75874
 H -1.52397 0.58886 -0.80057
 H 0.86085 1.45024 0.95839
 H -1.64624 0.35672 0.90337
 H 2.22205 1.47073 -0.10485
 H -2.58515 -0.59762 -0.20015
13
bifur_IRC_Distances_noMW_output/new_data/bifur_traj2_Distances point 428
C 1.27142 -0.36752 -0.03188
 C -0.63255 -1.14721 -0.05496
 C 0.54332 -1.26720 -0.63075
 C 1.24803 1.11144 0.01786
 C -1.65682 -0.13354 -0.03786
 F 2.37821 -0.79061 0.38590
 F -1.14086 -2.20199 0.35426
 H 0.66043 1.52457 -0.75862
 H -1.52193 0.59016 -0.80027
 H 0.85907 1.44950 0.95838
 H -1.64455 0.35761 0.90352
 H 2.22095 1.47108 -0.10524
 H -2.58472 -0.59628 -0.20035
13
bifur_IRC_Distances_noMW_output/new_data/bifur_traj2_Distances point 429
C 1.27104 -0.36813 -0.03193
 C -0.63178 -1.14749 -0.05508
 C 0.54381 -1.26836 -0.63214
 C 1.24641 1.11097 0.01776
 C -1.65542 -0.13254 -0.03781
 F 2.37856 -0.79076 0.38692
 F -1.14073 -2.20300 0.35490
 H 0.65787 1.52373 -0.75849
 H -1.51964 0.59161 -0.79994
 H 0.85707 1.44867 0.95838
 H -1.64266 0.35862 0.90368
 H 2.21971 1.47147 -0.10566
 H -2.58424 -0.59479 -0.20058
13
bifur_IRC_Distances_noMW_output/new_data/bifur_traj2_Distances point 430
C 1.27104 -0.36813 -0.03193
 C -0.63178 -1.14749 -0.05508
 C 0.54381 -1.26836 -0.63214
 C 1.24641 1.11097 0.01776
 C -1.65542 -0.13254 -0.03781
 F 2.37856 -0.79076 0.38692
 F -1.14073 -2.20300 0.35490
 H 0.65787 1.52373 -0.75849
 H -1.51964 0.59161 -0.79995
 H 0.85707 1.44867 0.95838
 H -1.64266 0.35862 0.90368
 H 2.21971 1.47146 -0.10566
 H -2.58424 -0.59479 -0.20058
13
bifur_IRC_Distances_noMW_output/new_data/bifur_traj2_Distances point 431
C 1.27017 -0.36950 -0.03206
 C -0.63005 -1.14813 -0.05535
 C 0.54492 -1.27096 -0.63527
 C 1.24275 1.10993 0.01755
 C -1.65227 -0.13029 -0.03770
 F 2.37936 -0.79110 0.38920
 F -1.14044 -2.20526 0.35634
 H 0.65209 1.52185 -0.75820
 H -1.51447 0.59488 -0.79921
 H 0.85256 1.44679 0.95836
 H -1.63838 0.36088 0.90405
 H 2.21692 1.47233 -0.10663
 H -2.58315 -0.59143 -0.20109
13
bifur_IRC_Distances_noMW_output/new_data/bifur_traj2_Distances point 432
C 1.26966 -0.37032 -0.03214
 C -0.62902 -1.14851 -0.05551
 C 0.54558 -1.27251 -0.63713
 C 1.24056 1.10930 0.01742
 C -1.65038 -0.12894 -0.03764
 F 2.37983 -0.79131 0.39056
 F -1.14027 -2.20660 0.35721
 H 0.64863 1.52072 -0.75802
 H -1.51137 0.59683 -0.79877
 H 0.84986 1.44567 0.95836
 H -1.63582 0.36224 0.90426
 H 2.21525 1.47285 -0.10720
 H -2.58250 -0.58942 -0.20140
13
bifur_IRC_Distances_noMW_output/new_data/bifur_traj2_Distances point 433
C 1.26906 -0.37126 -0.03223
 C -0.62783 -1.14895 -0.05569
 C 0.54634 -1.27430 -0.63928
 C 1.23802 1.10858 0.01727
 C -1.64820 -0.12738 -0.03757
 F 2.38038 -0.79155 0.39213
 F -1.14008 -2.20816 0.35821
 H 0.64463 1.51942 -0.75782
 H -1.50778 0.59910 -0.79827
 H 0.84674 1.44437 0.95835
 H -1.63286 0.36380 0.90451
 H 2.21332 1.47345 -0.10786
 H -2.58175 -0.58711 -0.20175
13
bifur_IRC_Distances_noMW_output/new_data/bifur_traj2_Distances point 434
C 1.26838 -0.37233 -0.03233
 C -0.62647 -1.14944 -0.05589
 C 0.54720 -1.27632 -0.64171
 C 1.23516 1.10776 0.01711
 C -1.64573 -0.12562 -0.03749
 F 2.38100 -0.79182 0.39389
 F -1.13986 -2.20991 0.35934
 H 0.64010 1.51794 -0.75759
 H -1.50372 0.60165 -0.79770
 H 0.84320 1.44290 0.95835
 H -1.62951 0.36558 0.90479
 H 2.21115 1.47412 -0.10861
 H -2.58090 -0.58449 -0.20216
13
bifur_IRC_Distances_noMW_output/new_data/bifur_traj2_Distances point 435
C 1.26764 -0.37349 -0.03244
 C -0.62501 -1.14997 -0.05611
 C 0.54813 -1.27851 -0.64434
 C 1.23204 1.10687 0.01693
 C -1.64304 -0.12371 -0.03741
 F 2.38168 -0.79212 0.39580
 F -1.13962 -2.21181 0.36056
 H 0.63518 1.51634 -0.75734
 H -1.49932 0.60443 -0.79709
 H 0.83936 1.44131 0.95834
 H -1.62586 0.36750 0.90510
 H 2.20879 1.47485 -0.10941
 H -2.57997 -0.58167 -0.20259
13
bifur_IRC_Distances_noMW_output/new_data/bifur_traj2_Distances point 436
C 1.26687 -0.37469 -0.03256
 C -0.62349 -1.15052 -0.05634
 C 0.54909 -1.28076 -0.64704
 C 1.22882 1.10594 0.01675
 C -1.64026 -0.12174 -0.03732
 F 2.38239 -0.79244 0.39775
 F -1.13938 -2.21376 0.36183
 H 0.63009 1.51468 -0.75708
 H -1.49476 0.60730 -0.79646
 H 0.83538 1.43966 0.95834
 H -1.62210 0.36949 0.90541
 H 2.20635 1.47560 -0.11024
 H -2.57901 -0.57875 -0.20305
13
bifur_IRC_Distances_noMW_output/new_data/bifur_traj2_Distances point 437
C 1.26613 -0.37585 -0.03267
 C -0.62202 -1.15105 -0.05656
 C 0.55002 -1.28295 -0.64966
 C 1.22570 1.10505 0.01658
 C -1.63757 -0.11982 -0.03724
 F 2.38307 -0.79274 0.39964
 F -1.13915 -2.21566 0.36307
 H 0.62514 1.51307 -0.75683
 H -1.49032 0.61008 -0.79585
 H 0.83152 1.43806 0.95834
 H -1.61844 0.37142 0.90571
 H 2.20399 1.47632 -0.11104
 H -2.57808 -0.57593 -0.20349
13
bifur_IRC_Distances_noMW_output/new_data/bifur_traj2_Distances point 438
C 1.26547 -0.37688 -0.03277
 C -0.62072 -1.15151 -0.05675
 C 0.55085 -1.28488 -0.65197
 C 1.22293 1.10425 0.01643
 C -1.63517 -0.11813 -0.03717
 F 2.38368 -0.79301 0.40130
 F -1.13895 -2.21733 0.36416
 H 0.62076 1.51164 -0.75661
 H -1.48639 0.61255 -0.79532
 H 0.82810 1.43664 0.95834
 H -1.61519 0.37312 0.90598
 H 2.20190 1.47696 -0.11175
 H -2.57725 -0.57343 -0.20388
13
bifur_IRC_Distances_noMW_output/new_data/bifur_traj2_Distances point 439
C 1.26497 -0.37767 -0.03284
 C -0.61973 -1.15186 -0.05689
 C 0.55147 -1.28634 -0.65372
 C 1.22081 1.10365 0.01631
 C -1.63335 -0.11684 -0.03711
 F 2.38414 -0.79322 0.40256
 F -1.13879 -2.21860 0.36499
 H 0.61741 1.51055 -0.75644
 H -1.48340 0.61443 -0.79491
 H 0.82549 1.43556 0.95834
 H -1.61272 0.37443 0.90618
 H 2.20031 1.47745 -0.11228
 H -2.57662 -0.57153 -0.20418
13
bifur_IRC_Distances_noMW_output/new_data/bifur_traj2_Distances point 440
C 1.26468 -0.37811 -0.03289
 C -0.61917 -1.15206 -0.05697
 C 0.55183 -1.28718 -0.65472
 C 1.21962 1.10331 0.01625
 C -1.63231 -0.11611 -0.03708
 F 2.38440 -0.79334 0.40328
 F -1.13871 -2.21932 0.36547
 H 0.61552 1.50994 -0.75635
 H -1.48170 0.61549 -0.79468
 H 0.82401 1.43495 0.95834
 H -1.61132 0.37516 0.90629
 H 2.19941 1.47772 -0.11259
 H -2.57627 -0.57046 -0.20435
13
bifur_IRC_Distances_noMW_output/new_data/bifur_traj2_Distances point 441
C 1.26468 -0.37811 -0.03289
 C -0.61917 -1.15206 -0.05697
 C 0.55183 -1.28717 -0.65472
 C 1.21962 1.10331 0.01625
 C -1.63232 -0.11611 -0.03708
 F 2.38440 -0.79334 0.40328
 F -1.13871 -2.21932 0.36547
 H 0.61552 1.50994 -0.75635
 H -1.48170 0.61549 -0.79468
 H 0.82401 1.43495 0.95834
 H -1.61132 0.37516 0.90629
 H 2.19941 1.47772 -0.11259
 H -2.57627 -0.57046 -0.20435
13
bifur_IRC_Distances_noMW_output/new_data/bifur_traj2_Distances point 442
C 1.26483 -0.37788 -0.03286
 C -0.61945 -1.15196 -0.05693
 C 0.55165 -1.28675 -0.65421
 C 1.22022 1.10348 0.01628
 C -1.63284 -0.11648 -0.03710
 F 2.38427 -0.79328 0.40292
 F -1.13875 -2.21895 0.36523
 H 0.61648 1.51025 -0.75640
 H -1.48256 0.61495 -0.79480
 H 0.82476 1.43526 0.95834
 H -1.61203 0.37479 0.90624
 H 2.19986 1.47758 -0.11243
 H -2.57645 -0.57100 -0.20427
13
bifur_IRC_Distances_noMW_output/new_data/bifur_traj2_Distances point 443
C 1.26521 -0.37729 -0.03281
 C -0.62020 -1.15170 -0.05682
 C 0.55118 -1.28565 -0.65289
 C 1.22182 1.10394 0.01637
 C -1.63421 -0.11745 -0.03714
 F 2.38392 -0.79312 0.40197
 F -1.13886 -2.21800 0.36460
 H 0.61900 1.51107 -0.75652
 H -1.48482 0.61353 -0.79510
 H 0.82673 1.43607 0.95834
 H -1.61389 0.37381 0.90608
 H 2.20106 1.47722 -0.11203
 H -2.57692 -0.57243 -0.20404
13
bifur_IRC_Distances_noMW_output/new_data/bifur_traj2_Distances point 444
C 1.26574 -0.37646 -0.03273
 C -0.62125 -1.15132 -0.05667
 C 0.55051 -1.28409 -0.65103
 C 1.22405 1.10458 0.01649
 C -1.63615 -0.11882 -0.03720
 F 2.38343 -0.79290 0.40063
 F -1.13903 -2.21665 0.36372
 H 0.62254 1.51222 -0.75670
 H -1.48799 0.61154 -0.79553
 H 0.82949 1.43722 0.95834
 H -1.61651 0.37243 0.90587
 H 2.20275 1.47670 -0.11146
 H -2.57759 -0.57444 -0.20372
13
bifur_IRC_Distances_noMW_output/new_data/bifur_traj2_Distances point 445
C 1.26639 -0.37545 -0.03263
 C -0.62253 -1.15087 -0.05648
 C 0.54970 -1.28219 -0.64875
 C 1.22678 1.10536 0.01664
 C -1.63850 -0.12048 -0.03727
 F 2.38283 -0.79264 0.39899
 F -1.13923 -2.21500 0.36264
 H 0.62686 1.51363 -0.75692
 H -1.49186 0.60912 -0.79606
 H 0.83286 1.43861 0.95834
 H -1.61971 0.37075 0.90561
 H 2.20481 1.47607 -0.11076
 H -2.57840 -0.57690 -0.20334
13
bifur_IRC_Distances_noMW_output/new_data/bifur_traj2_Distances point 446
C 1.26712 -0.37430 -0.03252
 C -0.62398 -1.15034 -0.05627
 C 0.54879 -1.28004 -0.64617
 C 1.22986 1.10624 0.01681
 C -1.64116 -0.12237 -0.03735
 F 2.38216 -0.79234 0.39712
 F -1.13946 -2.21314 0.36142
 H 0.63173 1.51521 -0.75717
 H -1.49623 0.60637 -0.79666
 H 0.83667 1.44019 0.95834
 H -1.62331 0.36885 0.90531
 H 2.20714 1.47536 -0.10997
 H -2.57932 -0.57969 -0.20290
13
bifur_IRC_Distances_noMW_output/new_data/bifur_traj2_Distances point 447
C 1.26790 -0.37308 -0.03240
 C -0.62553 -1.14979 -0.05604
 C 0.54780 -1.27774 -0.64341
 C 1.23315 1.10718 0.01700
 C -1.64399 -0.12438 -0.03744
 F 2.38144 -0.79202 0.39512
 F -1.13970 -2.21114 0.36013
 H 0.63692 1.51690 -0.75743
 H -1.50088 0.60345 -0.79730
 H 0.84072 1.44187 0.95834
 H -1.62715 0.36682 0.90499
 H 2.20962 1.47459 -0.10913
 H -2.58030 -0.58267 -0.20244
13
bifur_IRC_Distances_noMW_output/new_data/bifur_traj2_Distances point 448
C 1.26868 -0.37186 -0.03228
 C -0.62707 -1.14922 -0.05580
 C 0.54682 -1.27543 -0.64063
 C 1.23643 1.10812 0.01718
 C -1.64682 -0.12640 -0.03753
 F 2.38073 -0.79170 0.39311
 F -1.13995 -2.20914 0.35883
 H 0.64211 1.51859 -0.75769
 H -1.50553 0.60052 -0.79795
 H 0.84477 1.44355 0.95835
 H -1.63099 0.36479 0.90467
 H 2.21211 1.47382 -0.10828
 H -2.58128 -0.58565 -0.20198
13
bifur_IRC_Distances_noMW_output/new_data/bifur_traj2_Distances point 449
C 1.26939 -0.37074 -0.03218
 C -0.62849 -1.14871 -0.05559
 C 0.54592 -1.27331 -0.63809
 C 1.23943 1.10898 0.01736
 C -1.64941 -0.12825 -0.03761
 F 2.38007 -0.79142 0.39126
 F -1.14018 -2.20730 0.35765
 H 0.64685 1.52014 -0.75793
 H -1.50978 0.59784 -0.79855
 H 0.84847 1.44509 0.95836
 H -1.63451 0.36293 0.90437
 H 2.21440 1.47312 -0.10750
 H -2.58217 -0.58840 -0.20155
13
bifur_IRC_Distances_noMW_output/new_data/bifur_traj2_Distances point 450
C 1.26995 -0.36984 -0.03209
 C -0.62962 -1.14829 -0.05542
 C 0.54520 -1.27161 -0.63606
 C 1.24182 1.10966 0.01749
 C -1.65147 -0.12972 -0.03768
 F 2.37956 -0.79119 0.38978
 F -1.14037 -2.20583 0.35671
 H 0.65063 1.52137 -0.75812
 H -1.51315 0.59571 -0.79902
 H 0.85142 1.44632 0.95836
 H -1.63730 0.36146 0.90414
 H 2.21621 1.47255 -0.10687
 H -2.58288 -0.59058 -0.20122
13
bifur_IRC_Distances_noMW_output/new_data/bifur_traj2_Distances point 451
C 1.27033 -0.36925 -0.03204
 C -0.63036 -1.14802 -0.05530
 C 0.54472 -1.27050 -0.63471
 C 1.24340 1.11011 0.01758
 C -1.65283 -0.13069 -0.03772
 F 2.37921 -0.79104 0.38880
 F -1.14049 -2.20486 0.35609
 H 0.65312 1.52218 -0.75825
 H -1.51538 0.59430 -0.79934
 H 0.85336 1.44713 0.95837
 H -1.63914 0.36048 0.90398
 H 2.21741 1.47218 -0.10646
 H -2.58335 -0.59203 -0.20100
13
bifur_IRC_Distances_noMW_output/new_data/bifur_traj2_Distances point 452
C 1.27033 -0.36925 -0.03204
 C -0.63036 -1.14802 -0.05530
 C 0.54472 -1.27050 -0.63471
 C 1.24340 1.11011 0.01758
 C -1.65283 -0.13069 -0.03772
 F 2.37921 -0.79104 0.38880
 F -1.14049 -2.20486 0.35609
 H 0.65312 1.52218 -0.75825
 H -1.51538 0.59430 -0.79934
 H 0.85336 1.44713 0.95837
 H -1.63914 0.36048 0.90398
 H 2.21741 1.47218 -0.10646
 H -2.58335 -0.59203 -0.20100
13
bifur_IRC_Distances_noMW_output/new_data/bifur_traj2_Distances point 453
C 1.27066 -0.36873 -0.03199
 C -0.63102 -1.14777 -0.05520
 C 0.54430 -1.26951 -0.63352
 C 1.24480 1.11051 0.01767
 C -1.65403 -0.13155 -0.03776
 F 2.37891 -0.79091 0.38793
 F -1.14060 -2.20400 0.35554
 H 0.65532 1.52290 -0.75836
 H -1.51736 0.59305 -0.79962
 H 0.85508 1.44784 0.95837
 H -1.64077 0.35962 0.90384
 H 2.21848 1.47185 -0.10609
 H -2.58376 -0.59331 -0.20080
13
bifur_IRC_Distances_noMW_output/new_data/bifur_traj2_Distances point 454
C 1.27077 -0.36855 -0.03197
 C -0.63125 -1.14769 -0.05516
 C 0.54415 -1.26916 -0.63311
 C 1.24528 1.11065 0.01769
 C -1.65445 -0.13185 -0.03778
 F 2.37881 -0.79086 0.38763
 F -1.14064 -2.20370 0.35535
 H 0.65609 1.52315 -0.75840
 H -1.51804 0.59262 -0.79972
 H 0.85568 1.44809 0.95837
 H -1.64134 0.35932 0.90379
 H 2.21885 1.47173 -0.10596
 H -2.58391 -0.59375 -0.20073
13
bifur_IRC_Distances_noMW_output/new_data/bifur_traj2_Distances point 455
C 1.27095 -0.36827 -0.03195
 C -0.63160 -1.14756 -0.05511
 C 0.54392 -1.26863 -0.63246
 C 1.24603 1.11087 0.01774
 C -1.65510 -0.13231 -0.03780
 F 2.37865 -0.79079 0.38716
 F -1.14070 -2.20323 0.35505
 H 0.65727 1.52354 -0.75846
 H -1.51910 0.59194 -0.79987
 H 0.85661 1.44848 0.95838
 H -1.64222 0.35885 0.90372
 H 2.21942 1.47156 -0.10576
 H -2.58413 -0.59444 -0.20063
13
bifur_IRC_Distances_noMW_output/new_data/bifur_traj2_Distances point 456
C 1.27125 -0.36780 -0.03190
 C -0.63220 -1.14734 -0.05501
 C 0.54354 -1.26773 -0.63138
 C 1.24729 1.11123 0.01781
 C -1.65618 -0.13309 -0.03784
 F 2.37837 -0.79068 0.38637
 F -1.14080 -2.20245 0.35455
 H 0.65926 1.52419 -0.75856
 H -1.52088 0.59082 -0.80012
 H 0.85816 1.44912 0.95838
 H -1.64369 0.35807 0.90359
 H 2.22038 1.47126 -0.10543
 H -2.58450 -0.59560 -0.20045
13
bifur_IRC_Distances_noMW_output/new_data/bifur_traj2_Distances point 457
C 1.26738 -0.36306 0.12215
 C -0.63688 -1.14352 0.07864
 C 0.50490 -1.23118 0.72398
 C 1.24992 1.11118 -0.00540
 C -1.65759 -0.13457 -0.04831
 F 2.39466 -0.80593 -0.20954
 F -1.12251 -2.21827 -0.30265
 H 0.62096 1.56345 0.71460
 H -1.56534 0.62755 0.68212
 H 0.91514 1.39975 -0.98247
 H -1.59217 0.30713 -1.01164
 H 2.21464 1.47748 0.15306
 H -2.59312 -0.59001 0.08547
13
bifur_IRC_Distances_noMW_output/new_data/bifur_traj2_Distances point 458
C 1.26806 -0.36202 0.12202
 C -0.63820 -1.14304 0.07830
 C 0.50419 -1.22932 0.72138
 C 1.25274 1.11198 -0.00543
 C -1.66001 -0.13631 -0.04826
 F 2.39396 -0.80557 -0.20786
 F -1.12280 -2.21646 -0.30171
 H 0.62538 1.56490 0.71504
 H -1.56933 0.62504 0.68263
 H 0.91859 1.40122 -0.98233
 H -1.59547 0.30543 -1.01144
 H 2.21683 1.47677 0.15249
 H -2.59393 -0.59262 0.08517
13
bifur_IRC_Distances_noMW_output/new_data/bifur_traj2_Distances point 459
C 1.26892 -0.36066 0.12185
 C -0.63990 -1.14242 0.07786
 C 0.50327 -1.22691 0.71800
 C 1.25638 1.11301 -0.00547
 C -1.66314 -0.13855 -0.04820
 F 2.39305 -0.80511 -0.20567
 F -1.12317 -2.21412 -0.30049
 H 0.63109 1.56676 0.71560
 H -1.57449 0.62180 0.68329
 H 0.92304 1.40312 -0.98216
 H -1.59973 0.30323 -1.01117
 H 2.21966 1.47585 0.15176
 H -2.59498 -0.59602 0.08478
13
bifur_IRC_Distances_noMW_output/new_data/bifur_traj2_Distances point 460
C 1.26993 -0.35908 0.12165
 C -0.64189 -1.14168 0.07735
 C 0.50218 -1.22407 0.71403
 C 1.26064 1.11422 -0.00551
 C -1.66680 -0.14118 -0.04813
 F 2.39198 -0.80458 -0.20308
 F -1.12361 -2.21135 -0.29906
 H 0.63777 1.56895 0.71627
 H -1.58052 0.61800 0.68407
 H 0.92826 1.40535 -0.98196
 H -1.60473 0.30065 -1.01084
 H 2.22298 1.47476 0.15089
 H -2.59620 -0.60001 0.08433
13
bifur_IRC_Distances_noMW_output/new_data/bifur_traj2_Distances point 461
C 1.27102 -0.35736 0.12144
 C -0.64404 -1.14087 0.07678
 C 0.50101 -1.22100 0.70973
 C 1.26524 1.11551 -0.00557
 C -1.67075 -0.14402 -0.04805
 F 2.39084 -0.80400 -0.20025
 F -1.12409 -2.20836 -0.29753
 H 0.64497 1.57131 0.71698
 H -1.58703 0.61391 0.68492
 H 0.93388 1.40776 -0.98174
 H -1.61011 0.29787 -1.01049
 H 2.22658 1.47359 0.14995
 H -2.59753 -0.60433 0.08385
13
bifur_IRC_Distances_noMW_output/new_data/bifur_traj2_Distances point 462
C 1.27212 -0.35562 0.12123
 C -0.64621 -1.14005 0.07620
 C 0.49982 -1.21787 0.70534
 C 1.26989 1.11683 -0.00563
 C -1.67475 -0.14690 -0.04796
 F 2.38968 -0.80342 -0.19737
 F -1.12459 -2.20532 -0.29598
 H 0.65226 1.57369 0.71770
 H -1.59360 0.60976 0.68579
 H 0.93958 1.41019 -0.98153
 H -1.61555 0.29505 -1.01013
 H 2.23022 1.47239 0.14898
 H -2.59886 -0.60872 0.08336
13
bifur_IRC_Distances_noMW_output/new_data/bifur_traj2_Distances point 463
C 1.27212 -0.35562 0.12123
 C -0.64621 -1.14005 0.07620
 C 0.49982 -1.21787 0.70534
 C 1.26989 1.11683 -0.00563
 C -1.67475 -0.14690 -0.04796
 F 2.38968 -0.80342 -0.19737
 F -1.12459 -2.20532 -0.29598
 H 0.65226 1.57369 0.71770
 H -1.59360 0.60976 0.68579
 H 0.93958 1.41019 -0.98153
 H -1.61555 0.29505 -1.01013
 H 2.23022 1.47239 0.14898
 H -2.59886 -0.60872 0.08336
13
bifur_IRC_Distances_noMW_output/new_data/bifur_traj2_Distances point 464
C 1.27419 -0.35235 0.12083
 C -0.65031 -1.13849 0.07510
 C 0.49756 -1.21196 0.69705
 C 1.27863 1.11929 -0.00575
 C -1.68224 -0.15232 -0.04779
 F 2.38751 -0.80234 -0.19186
 F -1.12554 -2.19956 -0.29309
 H 0.66593 1.57817 0.71904
 H -1.60595 0.60195 0.68745
 H 0.95026 1.41477 -0.98115
 H -1.62577 0.28975 -1.00944
 H 2.23710 1.47011 0.14714
 H -2.60137 -0.61703 0.08246
13
bifur_IRC_Distances_noMW_output/new_data/bifur_traj2_Distances point 465
C 1.27511 -0.35089 0.12066
 C -0.65214 -1.13778 0.07460
 C 0.49655 -1.20931 0.69334
 C 1.28252 1.12038 -0.00581
 C -1.68557 -0.15474 -0.04771
 F 2.38655 -0.80186 -0.18938
 F -1.12596 -2.19699 -0.29181
 H 0.67200 1.58017 0.71964
 H -1.61143 0.59848 0.68820
 H 0.95500 1.41680 -0.98099
 H -1.63031 0.28739 -1.00913
 H 2.24017 1.46909 0.14631
 H -2.60248 -0.62074 0.08207
13
bifur_IRC_Distances_noMW_output/new_data/bifur_traj2_Distances point 466
C 1.27593 -0.34957 0.12051
 C -0.65379 -1.13714 0.07415
 C 0.49564 -1.20691 0.68997
 C 1.28603 1.12137 -0.00587
 C -1.68858 -0.15692 -0.04763
 F 2.38568 -0.80143 -0.18711
 F -1.12635 -2.19465 -0.29066
 H 0.67748 1.58196 0.72018
 H -1.61637 0.59535 0.68889
 H 0.95928 1.41864 -0.98084
 H -1.63441 0.28526 -1.00884
 H 2.24294 1.46817 0.14555
 H -2.60349 -0.62411 0.08171
13
bifur_IRC_Distances_noMW_output/new_data/bifur_traj2_Distances point 467
C 1.27666 -0.34841 0.12037
 C -0.65524 -1.13657 0.07375
 C 0.49483 -1.20478 0.68699
 C 1.28913 1.12224 -0.00593
 C -1.69123 -0.15886 -0.04756
 F 2.38492 -0.80106 -0.18510
 F -1.12670 -2.19258 -0.28965
 H 0.68231 1.58355 0.72065
 H -1.62074 0.59258 0.68949
 H 0.96306 1.42026 -0.98072
 H -1.63802 0.28337 -1.00859
 H 2.24540 1.46735 0.14487
 H -2.60437 -0.62709 0.08140
13
bifur_IRC_Distances_noMW_output/new_data/bifur_traj2_Distances point 468
C 1.27727 -0.34742 0.12026
 C -0.65647 -1.13609 0.07341
 C 0.49414 -1.20298 0.68447
 C 1.29174 1.12297 -0.00597
 C -1.69347 -0.16049 -0.04750
 F 2.38427 -0.80074 -0.18339
 F -1.12700 -2.19083 -0.28880
 H 0.68639 1.58489 0.72105
 H -1.62442 0.59024 0.69001
 H 0.96625 1.42162 -0.98062
 H -1.64107 0.28178 -1.00837
 H 2.24747 1.46665 0.14430
 H -2.60512 -0.62961 0.08115
13
bifur_IRC_Distances_noMW_output/new_data/bifur_traj2_Distances point 469
C 1.27774 -0.34668 0.12018
 C -0.65740 -1.13572 0.07315
 C 0.49362 -1.20163 0.68257
 C 1.29370 1.12353 -0.00601
 C -1.69515 -0.16171 -0.04745
 F 2.38379 -0.80051 -0.18209
 F -1.12722 -2.18951 -0.28816
 H 0.68945 1.58590 0.72134
 H -1.62718 0.58849 0.69040
 H 0.96864 1.42265 -0.98054
 H -1.64336 0.28059 -1.00820
 H 2.24903 1.46613 0.14387
 H -2.60568 -0.63151 0.08095
13
bifur_IRC_Distances_noMW_output/new_data/bifur_traj2_Distances point 470
C 1.27800 -0.34627 0.12013
 C -0.65792 -1.13552 0.07300
 C 0.49333 -1.20086 0.68149
 C 1.29481 1.12384 -0.00603
 C -1.69610 -0.16241 -0.04742
 F 2.38352 -0.80037 -0.18136
 F -1.12735 -2.18877 -0.28780
 H 0.69117 1.58647 0.72151
 H -1.62874 0.58750 0.69062
 H 0.96999 1.42323 -0.98050
 H -1.64465 0.27991 -1.00811
 H 2.24991 1.46583 0.14362
 H -2.60599 -0.63258 0.08084
13
bifur_IRC_Distances_noMW_output/new_data/bifur_traj2_Distances point 471
C 1.27804 -0.34619 0.12012
 C -0.65801 -1.13548 0.07298
 C 0.49328 -1.20073 0.68131
 C 1.29501 1.12389 -0.00604
 C -1.69626 -0.16253 -0.04742
 F 2.38347 -0.80035 -0.18123
 F -1.12737 -2.18864 -0.28774
 H 0.69148 1.58657 0.72154
 H -1.62901 0.58732 0.69066
 H 0.97023 1.42333 -0.98049
 H -1.64487 0.27980 -1.00809
 H 2.25007 1.46578 0.14358
 H -2.60605 -0.63277 0.08083
13
bifur_IRC_Distances_noMW_output/new_data/bifur_traj2_Distances point 472
C 1.27793 -0.34637 0.12014
 C -0.65778 -1.13557 0.07304
 C 0.49340 -1.20106 0.68177
 C 1.29453 1.12376 -0.00603
 C -1.69585 -0.16223 -0.04743
 F 2.38359 -0.80041 -0.18155
 F -1.12732 -2.18896 -0.28789
 H 0.69073 1.58632 0.72147
 H -1.62834 0.58775 0.69056
 H 0.96965 1.42308 -0.98051
 H -1.64432 0.28009 -1.00813
 H 2.24969 1.46591 0.14368
 H -2.60591 -0.63231 0.08087
13
bifur_IRC_Distances_noMW_output/new_data/bifur_traj2_Distances point 473
C 1.27775 -0.34666 0.12017
 C -0.65742 -1.13571 0.07314
 C 0.49361 -1.20159 0.68251
 C 1.29376 1.12354 -0.00601
 C -1.69520 -0.16175 -0.04745
 F 2.38378 -0.80050 -0.18206
 F -1.12723 -2.18948 -0.28814
 H 0.68954 1.58593 0.72135
 H -1.62726 0.58844 0.69041
 H 0.96871 1.42268 -0.98054
 H -1.64342 0.28056 -1.00820
 H 2.24908 1.46611 0.14385
 H -2.60569 -0.63156 0.08095
13
bifur_IRC_Distances_noMW_output/new_data/bifur_traj2_Distances point 474
C 1.27775 -0.34666 0.12017
 C -0.65742 -1.13571 0.07314
 C 0.49361 -1.20159 0.68251
 C 1.29376 1.12354 -0.00601
 C -1.69520 -0.16175 -0.04745
 F 2.38378 -0.80050 -0.18206
 F -1.12723 -2.18948 -0.28814
 H 0.68954 1.58593 0.72135
 H -1.62726 0.58844 0.69041
 H 0.96871 1.42268 -0.98054
 H -1.64342 0.28055 -1.00820
 H 2.24908 1.46611 0.14385
 H -2.60569 -0.63156 0.08095
13
bifur_IRC_Distances_noMW_output/new_data/bifur_traj2_Distances point 475
C 1.27746 -0.34713 0.12023
 C -0.65683 -1.13594 0.07331
 C 0.49394 -1.20245 0.68372
 C 1.29251 1.12319 -0.00599
 C -1.69413 -0.16097 -0.04748
 F 2.38408 -0.80065 -0.18288
 F -1.12709 -2.19031 -0.28854
 H 0.68759 1.58529 0.72116
 H -1.62550 0.58955 0.69016
 H 0.96719 1.42203 -0.98059
 H -1.64197 0.28131 -1.00830
 H 2.24809 1.46645 0.14413
 H -2.60534 -0.63036 0.08107
13
bifur_IRC_Distances_noMW_output/new_data/bifur_traj2_Distances point 476
C 1.27740 -0.34722 0.12024
 C -0.65673 -1.13599 0.07334
 C 0.49399 -1.20261 0.68394
 C 1.29229 1.12313 -0.00598
 C -1.69394 -0.16083 -0.04748
 F 2.38414 -0.80068 -0.18303
 F -1.12706 -2.19046 -0.28862
 H 0.68724 1.58517 0.72113
 H -1.62519 0.58975 0.69012
 H 0.96692 1.42191 -0.98060
 H -1.64171 0.28145 -1.00832
 H 2.24791 1.46651 0.14418
 H -2.60527 -0.63014 0.08109
13
bifur_IRC_Distances_noMW_output/new_data/bifur_traj2_Distances point 477
C 1.27741 -0.34721 0.12024
 C -0.65673 -1.13598 0.07333
 C 0.49399 -1.20260 0.68393
 C 1.29230 1.12313 -0.00598
 C -1.69394 -0.16083 -0.04748
 F 2.38414 -0.80068 -0.18302
 F -1.12706 -2.19046 -0.28861
 H 0.68725 1.58518 0.72113
 H -1.62520 0.58975 0.69012
 H 0.96693 1.42191 -0.98060
 H -1.64171 0.28145 -1.00832
 H 2.24791 1.46650 0.14418
 H -2.60528 -0.63015 0.08109
13
bifur_IRC_Distances_noMW_output/new_data/bifur_traj2_Distances point 478
C 1.27742 -0.34719 0.12023
 C -0.65676 -1.13597 0.07333
 C 0.49398 -1.20256 0.68387
 C 1.29236 1.12315 -0.00599
 C -1.69400 -0.16087 -0.04748
 F 2.38412 -0.80067 -0.18298
 F -1.12707 -2.19042 -0.28859
 H 0.68735 1.58521 0.72114
 H -1.62529 0.58969 0.69013
 H 0.96700 1.42195 -0.98059
 H -1.64179 0.28141 -1.00832
 H 2.24796 1.46649 0.14416
 H -2.60529 -0.63021 0.08109
13
bifur_IRC_Distances_noMW_output/new_data/bifur_traj2_Distances point 479
C 1.27739 -0.34723 0.12024
 C -0.65671 -1.13600 0.07334
 C 0.49401 -1.20264 0.68399
 C 1.29224 1.12312 -0.00598
 C -1.69390 -0.16080 -0.04749
 F 2.38415 -0.80068 -0.18306
 F -1.12706 -2.19050 -0.28863
 H 0.68717 1.58515 0.72112
 H -1.62512 0.58980 0.69011
 H 0.96686 1.42188 -0.98060
 H -1.64165 0.28148 -1.00833
 H 2.24787 1.46652 0.14419
 H -2.60526 -0.63010 0.08110
13
bifur_IRC_Distances_noMW_output/new_data/bifur_traj2_Distances point 480
C 1.27728 -0.34742 0.12026
 C -0.65648 -1.13609 0.07341
 C 0.49414 -1.20297 0.68446
 C 1.29175 1.12298 -0.00597
 C -1.69348 -0.16050 -0.04750
 F 2.38427 -0.80074 -0.18338
 F -1.12700 -2.19082 -0.28879
 H 0.68641 1.58490 0.72105
 H -1.62444 0.59023 0.69001
 H 0.96627 1.42163 -0.98062
 H -1.64108 0.28178 -1.00837
 H 2.24748 1.46665 0.14430
 H -2.60512 -0.62963 0.08114
13
bifur_IRC_Distances_noMW_output/new_data/bifur_traj2_Distances point 481
C 1.27706 -0.34777 0.12030
 C -0.65604 -1.13626 0.07353
 C 0.49438 -1.20362 0.68536
 C 1.29082 1.12272 -0.00596
 C -1.69268 -0.15991 -0.04752
 F 2.38450 -0.80085 -0.18399
 F -1.12689 -2.19145 -0.28910
 H 0.68495 1.58442 0.72090
 H -1.62311 0.59107 0.68983
 H 0.96512 1.42114 -0.98065
 H -1.63999 0.28235 -1.00845
 H 2.24674 1.46690 0.14450
 H -2.60485 -0.62872 0.08124
13
bifur_IRC_Distances_noMW_output/new_data/bifur_traj2_Distances point 482
C 1.27672 -0.34831 0.12036
 C -0.65537 -1.13652 0.07371
 C 0.49475 -1.20460 0.68673
 C 1.28940 1.12232 -0.00593
 C -1.69146 -0.15902 -0.04755
 F 2.38485 -0.80103 -0.18492
 F -1.12673 -2.19240 -0.28956
 H 0.68273 1.58369 0.72069
 H -1.62112 0.59234 0.68955
 H 0.96339 1.42040 -0.98071
 H -1.63833 0.28321 -1.00856
 H 2.24561 1.46727 0.14482
 H -2.60445 -0.62735 0.08138
13
bifur_IRC_Distances_noMW_output/new_data/bifur_traj2_Distances point 483
C 1.27626 -0.34905 0.12045
 C -0.65444 -1.13688 0.07397
 C 0.49527 -1.20595 0.68863
 C 1.28743 1.12177 -0.00590
 C -1.68978 -0.15780 -0.04760
 F 2.38534 -0.80126 -0.18620
 F -1.12651 -2.19371 -0.29020
 H 0.67967 1.58268 0.72039
 H -1.61835 0.59409 0.68916
 H 0.96100 1.41937 -0.98079
 H -1.63604 0.28440 -1.00873
 H 2.24405 1.46780 0.14524
 H -2.60389 -0.62546 0.08157
13
bifur_IRC_Distances_noMW_output/new_data/bifur_traj2_Distances point 484
C 1.27563 -0.35005 0.12056
 C -0.65319 -1.13737 0.07432
 C 0.49597 -1.20778 0.69120
 C 1.28475 1.12101 -0.00585
 C -1.68749 -0.15613 -0.04766
 F 2.38600 -0.80159 -0.18794
 F -1.12621 -2.19550 -0.29108
 H 0.67549 1.58131 0.71998
 H -1.61458 0.59649 0.68864
 H 0.95773 1.41797 -0.98090
 H -1.63292 0.28603 -1.00895
 H 2.24193 1.46850 0.14583
 H -2.60312 -0.62288 0.08184
13
bifur_IRC_Distances_noMW_output/new_data/bifur_traj2_Distances point 485
C 1.27563 -0.35005 0.12056
 C -0.65319 -1.13737 0.07432
 C 0.49597 -1.20778 0.69120
 C 1.28476 1.12101 -0.00585
 C -1.68749 -0.15613 -0.04766
 F 2.38600 -0.80159 -0.18794
 F -1.12621 -2.19550 -0.29108
 H 0.67549 1.58131 0.71998
 H -1.61458 0.59649 0.68864
 H 0.95773 1.41797 -0.98090
 H -1.63292 0.28603 -1.00895
 H 2.24194 1.46850 0.14583
 H -2.60312 -0.62289 0.08184
13
bifur_IRC_Distances_noMW_output/new_data/bifur_traj2_Distances point 486
C 1.27371 -0.35311 0.12092
 C -0.64936 -1.13885 0.07536
 C 0.49809 -1.21333 0.69898
 C 1.27661 1.11872 -0.00572
 C -1.68051 -0.15106 -0.04783
 F 2.38801 -0.80259 -0.19315
 F -1.12531 -2.20090 -0.29376
 H 0.66276 1.57714 0.71873
 H -1.60309 0.60376 0.68706
 H 0.94778 1.41371 -0.98124
 H -1.62340 0.29098 -1.00960
 H 2.23550 1.47064 0.14757
 H -2.60079 -0.61510 0.08267
13
bifur_IRC_Distances_noMW_output/new_data/bifur_traj2_Distances point 487
C 1.27255 -0.35496 0.12114
 C -0.64705 -1.13973 0.07598
 C 0.49936 -1.21667 0.70366
 C 1.27168 1.11733 -0.00565
 C -1.67628 -0.14800 -0.04793
 F 2.38924 -0.80320 -0.19625
 F -1.12478 -2.20415 -0.29539
 H 0.65505 1.57461 0.71797
 H -1.59613 0.60816 0.68613
 H 0.94176 1.41113 -0.98145
 H -1.61764 0.29397 -1.00999
 H 2.23163 1.47192 0.14861
 H -2.59938 -0.61041 0.08318
13
bifur_IRC_Distances_noMW_output/new_data/bifur_traj2_Distances point 488
C 1.27146 -0.35667 0.12135
 C -0.64490 -1.14055 0.07655
 C 0.50054 -1.21976 0.70799
 C 1.26709 1.11604 -0.00559
 C -1.67234 -0.14516 -0.04802
 F 2.39038 -0.80377 -0.19911
 F -1.12429 -2.20716 -0.29691
 H 0.64787 1.57225 0.71726
 H -1.58964 0.61226 0.68526
 H 0.93615 1.40873 -0.98166
 H -1.61227 0.29675 -1.01035
 H 2.22802 1.47311 0.14957
 H -2.59806 -0.60607 0.08365
13
bifur_IRC_Distances_noMW_output/new_data/bifur_traj2_Distances point 489
C 1.27060 -0.35803 0.12152
 C -0.64320 -1.14119 0.07700
 C 0.50147 -1.22219 0.71140
 C 1.26345 1.11501 -0.00555
 C -1.66921 -0.14291 -0.04808
 F 2.39128 -0.80422 -0.20136
 F -1.12391 -2.20953 -0.29813
 H 0.64217 1.57039 0.71670
 H -1.58450 0.61550 0.68459
 H 0.93170 1.40682 -0.98182
 H -1.60801 0.29895 -1.01063
 H 2.22518 1.47405 0.15032
 H -2.59701 -0.60264 0.08403
13
bifur_IRC_Distances_noMW_output/new_data/bifur_traj2_Distances point 490
C 1.27007 -0.35886 0.12162
 C -0.64216 -1.14158 0.07727
 C 0.50204 -1.22368 0.71349
 C 1.26122 1.11438 -0.00552
 C -1.66730 -0.14153 -0.04812
 F 2.39184 -0.80450 -0.20272
 F -1.12367 -2.21098 -0.29887
 H 0.63868 1.56925 0.71636
 H -1.58134 0.61749 0.68417
 H 0.92897 1.40566 -0.98193
 H -1.60540 0.30030 -1.01080
 H 2.22343 1.47462 0.15077
 H -2.59637 -0.60055 0.08427
13
bifur_IRC_Distances_noMW_output/new_data/bifur_traj2_Distances point 491
C 1.26996 -0.35904 0.12165
 C -0.64194 -1.14166 0.07733
 C 0.50216 -1.22400 0.71393
 C 1.26075 1.11425 -0.00551
 C -1.66689 -0.14124 -0.04813
 F 2.39196 -0.80456 -0.20301
 F -1.12362 -2.21129 -0.29903
 H 0.63793 1.56900 0.71628
 H -1.58067 0.61791 0.68409
 H 0.92839 1.40541 -0.98195
 H -1.60485 0.30059 -1.01084
 H 2.22306 1.47474 0.15087
 H -2.59623 -0.60011 0.08432
13
bifur_IRC_Distances_noMW_output/new_data/bifur_traj2_Distances point 492
C 1.27031 -0.35848 0.12158
 C -0.64263 -1.14140 0.07715
 C 0.50178 -1.22301 0.71254
 C 1.26223 1.11466 -0.00553
 C -1.66817 -0.14216 -0.04810
 F 2.39159 -0.80438 -0.20210
 F -1.12378 -2.21032 -0.29853
 H 0.64026 1.56976 0.71651
 H -1.58277 0.61659 0.68436
 H 0.93021 1.40618 -0.98188
 H -1.60659 0.29969 -1.01072
 H 2.22422 1.47436 0.15057
 H -2.59666 -0.60150 0.08416
13
bifur_IRC_Distances_noMW_output/new_data/bifur_traj2_Distances point 493
C 1.27111 -0.35723 0.12142
 C -0.64420 -1.14081 0.07674
 C 0.50092 -1.22075 0.70939
 C 1.26560 1.11562 -0.00557
 C -1.67106 -0.14424 -0.04804
 F 2.39075 -0.80395 -0.20003
 F -1.12413 -2.20813 -0.29741
 H 0.64554 1.57149 0.71703
 H -1.58754 0.61358 0.68499
 H 0.93433 1.40795 -0.98173
 H -1.61053 0.29765 -1.01047
 H 2.22686 1.47349 0.14987
 H -2.59763 -0.60467 0.08381
13
bifur_IRC_Distances_noMW_output/new_data/bifur_traj2_Distances point 494
C 1.27225 -0.35542 0.12120
 C -0.64647 -1.13996 0.07614
 C 0.49968 -1.21751 0.70484
 C 1.27043 1.11698 -0.00564
 C -1.67521 -0.14723 -0.04795
 F 2.38955 -0.80335 -0.19703
 F -1.12465 -2.20497 -0.29580
 H 0.65310 1.57397 0.71778
 H -1.59436 0.60928 0.68589
 H 0.94023 1.41047 -0.98151
 H -1.61618 0.29473 -1.01009
 H 2.23065 1.47225 0.14887
 H -2.59902 -0.60923 0.08330
13
bifur_IRC_Distances_noMW_output/new_data/bifur_traj2_Distances point 495
C 1.27359 -0.35330 0.12095
 C -0.64912 -1.13894 0.07542
 C 0.49822 -1.21368 0.69947
 C 1.27609 1.11858 -0.00572
 C -1.68007 -0.15074 -0.04784
 F 2.38814 -0.80265 -0.19347
 F -1.12526 -2.20124 -0.29393
 H 0.66196 1.57687 0.71865
 H -1.60236 0.60422 0.68697
 H 0.94715 1.41344 -0.98126
 H -1.62280 0.29129 -1.00965
 H 2.23510 1.47078 0.14768
 H -2.60064 -0.61461 0.08272
13
bifur_IRC_Distances_noMW_output/new_data/bifur_traj2_Distances point 496
C 1.27359 -0.35330 0.12095
 C -0.64912 -1.13894 0.07542
 C 0.49822 -1.21368 0.69947
 C 1.27609 1.11858 -0.00572
 C -1.68007 -0.15074 -0.04784
 F 2.38814 -0.80265 -0.19347
 F -1.12526 -2.20124 -0.29393
 H 0.66196 1.57687 0.71865
 H -1.60236 0.60422 0.68697
 H 0.94715 1.41344 -0.98126
 H -1.62280 0.29129 -1.00965
 H 2.23510 1.47078 0.14768
 H -2.60064 -0.61461 0.08272
13
bifur_IRC_Distances_noMW_output/new_data/bifur_traj2_Distances point 497
C 1.27632 -0.34895 0.12043
 C -0.65457 -1.13684 0.07394
 C 0.49520 -1.20577 0.68838
 C 1.28769 1.12184 -0.00590
 C -1.69000 -0.15796 -0.04759
 F 2.38527 -0.80123 -0.18603
 F -1.12654 -2.19354 -0.29011
 H 0.68007 1.58282 0.72043
 H -1.61871 0.59386 0.68921
 H 0.96131 1.41951 -0.98078
 H -1.63634 0.28425 -1.00871
 H 2.24426 1.46773 0.14519
 H -2.60396 -0.62571 0.08155
13
bifur_IRC_Distances_noMW_output/new_data/bifur_traj2_Distances point 498
C 1.27755 -0.34698 0.12021
 C -0.65702 -1.13587 0.07325
 C 0.49383 -1.20217 0.68333
 C 1.29291 1.12330 -0.00600
 C -1.69447 -0.16122 -0.04747
 F 2.38399 -0.80060 -0.18261
 F -1.12713 -2.19004 -0.28841
 H 0.68822 1.58549 0.72122
 H -1.62607 0.58919 0.69024
 H 0.96768 1.42224 -0.98057
 H -1.64243 0.28107 -1.00827
 H 2.24840 1.46634 0.14404
 H -2.60545 -0.63075 0.08103
13
bifur_IRC_Distances_noMW_output/new_data/bifur_traj2_Distances point 499
C 1.27865 -0.34522 0.12001
 C -0.65922 -1.13500 0.07263
 C 0.49260 -1.19895 0.67881
 C 1.29758 1.12461 -0.00609
 C -1.69846 -0.16414 -0.04736
 F 2.38284 -0.80004 -0.17952
 F -1.12767 -2.18690 -0.28690
 H 0.69549 1.58789 0.72193
 H -1.63263 0.58502 0.69117
 H 0.97337 1.42468 -0.98040
 H -1.64787 0.27823 -1.00787
 H 2.25212 1.46509 0.14300
 H -2.60678 -0.63527 0.08058
13
bifur_IRC_Distances_noMW_output/new_data/bifur_traj2_Distances point 500
C 1.27962 -0.34365 0.11984
 C -0.66118 -1.13422 0.07208
 C 0.49150 -1.19606 0.67475
 C 1.30173 1.12577 -0.00617
 C -1.70201 -0.16674 -0.04725
 F 2.38182 -0.79954 -0.17674
 F -1.12815 -2.18410 -0.28557
 H 0.70195 1.59001 0.72255
 H -1.63846 0.58131 0.69201
 H 0.97842 1.42684 -0.98024
 H -1.65271 0.27570 -1.00751
 H 2.25543 1.46397 0.14207
 H -2.60796 -0.63931 0.08018
