# Supplementary material for: Low dimensional representations along intrinsic reaction coordinates and molecular dynamics trajectories using interatomic distance matrices
Source: Chem Sci. 2019 Sep 18;10(43):9954–68. doi: 10.1039/c9sc02742d (PMC6991188; doi:10.1039/c9sc02742d)
Supplement: Supplementary file 1 [file SC-010-C9SC02742D-s001.zip › C9SC02742D-SI/ESI_xyz_files/bifur_IRC_Distances_noMW_output/new_data/bifur_traj_A_Distances_noMW_PC3.xyz]

13
bifur_IRC_Distances_noMW_output/new_data/bifur_traj2_Distances point 1
C 0.97318 0.44265 0.05282
 C -0.69628 0.79623 0.07578
 C 0.21798 0.89026 1.19305
 C 1.66502 -0.87424 -0.04994
 C -1.87803 -0.07834 0.01411
 F 1.63769 1.36173 -0.55428
 F -0.93599 1.87038 -0.53168
 H 1.28058 -1.59137 0.59879
 H -1.82132 -0.91879 0.64641
 H 1.68383 -1.25830 -1.07165
 H -2.09660 -0.43986 -1.01443
 H 2.61872 -0.72352 0.26177
 H -2.64879 0.52316 0.37925
13
bifur_IRC_Distances_noMW_output/new_data/bifur_traj2_Distances point 2
C 0.97987 0.44482 0.05391
 C -0.70185 0.79925 0.07625
 C 0.21873 0.89519 1.18198
 C 1.66458 -0.87451 -0.05036
 C -1.87738 -0.07798 0.01397
 F 1.65044 1.35924 -0.54617
 F -0.95017 1.86840 -0.52561
 H 1.28007 -1.58867 0.59940
 H -1.81878 -0.91510 0.64751
 H 1.67681 -1.25868 -1.07013
 H -2.08912 -0.44041 -1.01224
 H 2.61820 -0.72945 0.25683
 H -2.65139 0.51789 0.37466
13
bifur_IRC_Distances_noMW_output/new_data/bifur_traj2_Distances point 3
C 0.98497 0.44647 0.05473
 C -0.70610 0.80156 0.07660
 C 0.21931 0.89897 1.17343
 C 1.66424 -0.87472 -0.05068
 C -1.87688 -0.07772 0.01386
 F 1.66018 1.35731 -0.53991
 F -0.96099 1.86691 -0.52094
 H 1.27967 -1.58660 0.59991
 H -1.81684 -0.91229 0.64839
 H 1.67145 -1.25895 -1.06899
 H -2.08341 -0.44085 -1.01059
 H 2.61780 -0.73397 0.25303
 H -2.65337 0.51387 0.37114
13
bifur_IRC_Distances_noMW_output/new_data/bifur_traj2_Distances point 4
C 0.98719 0.44719 0.05510
 C -0.70796 0.80258 0.07676
 C 0.21956 0.90062 1.16966
 C 1.66409 -0.87481 -0.05082
 C -1.87666 -0.07760 0.01381
 F 1.66443 1.35646 -0.53715
 F -0.96572 1.86627 -0.51888
 H 1.27949 -1.58570 0.60014
 H -1.81600 -0.91107 0.64878
 H 1.66910 -1.25907 -1.06849
 H -2.08092 -0.44104 -1.00987
 H 2.61763 -0.73594 0.25136
 H -2.65424 0.51211 0.36960
13
bifur_IRC_Distances_noMW_output/new_data/bifur_traj2_Distances point 5
C 0.98722 0.44719 0.05510
 C -0.70798 0.80259 0.07676
 C 0.21956 0.90064 1.16962
 C 1.66409 -0.87481 -0.05083
 C -1.87666 -0.07760 0.01381
 F 1.66447 1.35645 -0.53712
 F -0.96577 1.86626 -0.51886
 H 1.27949 -1.58569 0.60014
 H -1.81599 -0.91105 0.64879
 H 1.66908 -1.25907 -1.06849
 H -2.08089 -0.44104 -1.00986
 H 2.61762 -0.73596 0.25135
 H -2.65424 0.51210 0.36958
13
bifur_IRC_Distances_noMW_output/new_data/bifur_traj2_Distances point 6
C 0.98602 0.44681 0.05490
 C -0.70698 0.80204 0.07668
 C 0.21943 0.89975 1.17166
 C 1.66417 -0.87476 -0.05075
 C -1.87678 -0.07766 0.01384
 F 1.66218 1.35691 -0.53861
 F -0.96321 1.86661 -0.51997
 H 1.27958 -1.58618 0.60002
 H -1.81644 -0.91171 0.64857
 H 1.67034 -1.25901 -1.06876
 H -2.08224 -0.44094 -1.01025
 H 2.61772 -0.73490 0.25225
 H -2.65378 0.51305 0.37042
13
bifur_IRC_Distances_noMW_output/new_data/bifur_traj2_Distances point 7
C 0.98427 0.44624 0.05462
 C -0.70552 0.80124 0.07656
 C 0.21923 0.89845 1.17461
 C 1.66429 -0.87469 -0.05064
 C -1.87695 -0.07775 0.01388
 F 1.65884 1.35758 -0.54077
 F -0.95950 1.86711 -0.52158
 H 1.27972 -1.58689 0.59984
 H -1.81711 -0.91268 0.64826
 H 1.67218 -1.25892 -1.06914
 H -2.08420 -0.44078 -1.01081
 H 2.61785 -0.73335 0.25356
 H -2.65310 0.51443 0.37163
13
bifur_IRC_Distances_noMW_output/new_data/bifur_traj2_Distances point 8
C 0.98256 0.44569 0.05434
 C -0.70410 0.80047 0.07644
 C 0.21904 0.89718 1.17748
 C 1.66440 -0.87462 -0.05053
 C -1.87712 -0.07784 0.01391
 F 1.65558 1.35823 -0.54287
 F -0.95588 1.86761 -0.52315
 H 1.27986 -1.58758 0.59967
 H -1.81776 -0.91362 0.64797
 H 1.67398 -1.25882 -1.06952
 H -2.08611 -0.44064 -1.01137
 H 2.61799 -0.73183 0.25483
 H -2.65244 0.51577 0.37281
13
bifur_IRC_Distances_noMW_output/new_data/bifur_traj2_Distances point 9
C 0.98167 0.44540 0.05420
 C -0.70335 0.80006 0.07638
 C 0.21894 0.89652 1.17898
 C 1.66446 -0.87459 -0.05047
 C -1.87721 -0.07789 0.01393
 F 1.65388 1.35857 -0.54397
 F -0.95399 1.86787 -0.52397
 H 1.27992 -1.58794 0.59958
 H -1.81809 -0.91411 0.64781
 H 1.67492 -1.25878 -1.06972
 H -2.08711 -0.44056 -1.01166
 H 2.61805 -0.73104 0.25549
 H -2.65209 0.51647 0.37342
13
bifur_IRC_Distances_noMW_output/new_data/bifur_traj2_Distances point 10
C 0.98282 0.44578 0.05438
 C -0.70431 0.80059 0.07646
 C 0.21907 0.89737 1.17704
 C 1.66438 -0.87463 -0.05055
 C -1.87709 -0.07783 0.01391
 F 1.65608 1.35813 -0.54255
 F -0.95643 1.86754 -0.52291
 H 1.27983 -1.58747 0.59969
 H -1.81766 -0.91347 0.64801
 H 1.67370 -1.25884 -1.06947
 H -2.08582 -0.44066 -1.01128
 H 2.61796 -0.73206 0.25463
 H -2.65254 0.51557 0.37263
13
bifur_IRC_Distances_noMW_output/new_data/bifur_traj2_Distances point 11
C 0.98654 0.44698 0.05499
 C -0.70742 0.80228 0.07671
 C 0.21948 0.90013 1.17077
 C 1.66414 -0.87479 -0.05078
 C -1.87673 -0.07763 0.01383
 F 1.66318 1.35671 -0.53796
 F -0.96432 1.86646 -0.51949
 H 1.27954 -1.58597 0.60007
 H -1.81625 -0.91143 0.64867
 H 1.66979 -1.25904 -1.06864
 H -2.08165 -0.44098 -1.01008
 H 2.61768 -0.73536 0.25186
 H -2.65398 0.51263 0.37005
13
bifur_IRC_Distances_noMW_output/new_data/bifur_traj2_Distances point 12
C 0.98654 0.44697 0.05499
 C -0.70742 0.80228 0.07671
 C 0.21948 0.90013 1.17077
 C 1.66414 -0.87479 -0.05078
 C -1.87673 -0.07763 0.01383
 F 1.66317 1.35671 -0.53796
 F -0.96432 1.86646 -0.51949
 H 1.27954 -1.58597 0.60007
 H -1.81625 -0.91143 0.64867
 H 1.66979 -1.25904 -1.06864
 H -2.08166 -0.44098 -1.01008
 H 2.61768 -0.73536 0.25186
 H -2.65398 0.51263 0.37005
13
bifur_IRC_Distances_noMW_output/new_data/bifur_traj2_Distances point 13
C 0.99664 0.45021 0.05664
 C -0.71585 0.80692 0.07739
 C 0.22062 0.90768 1.15343
 C 1.66346 -0.87519 -0.05143
 C -1.87573 -0.07712 0.01362
 F 1.68248 1.35278 -0.52528
 F -0.98579 1.86359 -0.51007
 H 1.27873 -1.58188 0.60120
 H -1.81241 -0.90589 0.65056
 H 1.65916 -1.25954 -1.06644
 H -2.07032 -0.44191 -1.00683
 H 2.61690 -0.74431 0.24422
 H -2.65789 0.50465 0.36299
13
bifur_IRC_Distances_noMW_output/new_data/bifur_traj2_Distances point 14
C 1.00108 0.45161 0.05736
 C -0.71957 0.80899 0.07768
 C 0.22112 0.91103 1.14566
 C 1.66317 -0.87537 -0.05172
 C -1.87529 -0.07690 0.01353
 F 1.69098 1.35100 -0.51961
 F -0.99524 1.86236 -0.50587
 H 1.27836 -1.58008 0.60174
 H -1.81072 -0.90346 0.65145
 H 1.65449 -1.25974 -1.06549
 H -2.06534 -0.44234 -1.00542
 H 2.61657 -0.74825 0.24083
 H -2.65961 0.50113 0.35986
13
bifur_IRC_Distances_noMW_output/new_data/bifur_traj2_Distances point 15
C 1.00419 0.45260 0.05787
 C -0.72217 0.81044 0.07788
 C 0.22147 0.91338 1.14017
 C 1.66296 -0.87549 -0.05192
 C -1.87498 -0.07674 0.01347
 F 1.69694 1.34974 -0.51560
 F -1.00186 1.86151 -0.50291
 H 1.27810 -1.57882 0.60213
 H -1.80954 -0.90176 0.65209
 H 1.65121 -1.25988 -1.06484
 H -2.06184 -0.44265 -1.00443
 H 2.61634 -0.75100 0.23843
 H -2.66081 0.49867 0.35765
13
bifur_IRC_Distances_noMW_output/new_data/bifur_traj2_Distances point 16
C 1.00503 0.45286 0.05801
 C -0.72288 0.81083 0.07793
 C 0.22157 0.91401 1.13868
 C 1.66290 -0.87552 -0.05198
 C -1.87490 -0.07670 0.01345
 F 1.69855 1.34940 -0.51451
 F -1.00365 1.86128 -0.50210
 H 1.27803 -1.57848 0.60224
 H -1.80922 -0.90130 0.65227
 H 1.65032 -1.25991 -1.06467
 H -2.06089 -0.44273 -1.00417
 H 2.61628 -0.75175 0.23779
 H -2.66113 0.49800 0.35705
13
bifur_IRC_Distances_noMW_output/new_data/bifur_traj2_Distances point 17
C 1.00244 0.45205 0.05759
 C -0.72071 0.80962 0.07777
 C 0.22128 0.91205 1.14326
 C 1.66308 -0.87542 -0.05181
 C -1.87516 -0.07683 0.01351
 F 1.69359 1.35045 -0.51786
 F -0.99814 1.86199 -0.50457
 H 1.27825 -1.57953 0.60191
 H -1.81021 -0.90271 0.65173
 H 1.65305 -1.25980 -1.06521
 H -2.06381 -0.44247 -1.00499
 H 2.61647 -0.74945 0.23978
 H -2.66014 0.50006 0.35889
13
bifur_IRC_Distances_noMW_output/new_data/bifur_traj2_Distances point 18
C 0.99728 0.45041 0.05674
 C -0.71639 0.80722 0.07743
 C 0.22070 0.90817 1.15231
 C 1.66342 -0.87522 -0.05147
 C -1.87567 -0.07709 0.01361
 F 1.68372 1.35252 -0.52446
 F -0.98716 1.86341 -0.50946
 H 1.27868 -1.58162 0.60128
 H -1.81217 -0.90553 0.65069
 H 1.65848 -1.25957 -1.06630
 H -2.06960 -0.44197 -1.00663
 H 2.61685 -0.74488 0.24373
 H -2.65814 0.50414 0.36254
13
bifur_IRC_Distances_noMW_output/new_data/bifur_traj2_Distances point 19
C 0.99120 0.44847 0.05575
 C -0.71131 0.80442 0.07703
 C 0.22001 0.90361 1.16282
 C 1.66383 -0.87497 -0.05108
 C -1.87627 -0.07739 0.01373
 F 1.67208 1.35491 -0.53214
 F -0.97423 1.86512 -0.51516
 H 1.27917 -1.58408 0.60058
 H -1.81448 -0.90887 0.64952
 H 1.66489 -1.25927 -1.06762
 H -2.07643 -0.44140 -1.00858
 H 2.61732 -0.73949 0.24835
 H -2.65579 0.50895 0.36681
13
bifur_IRC_Distances_noMW_output/new_data/bifur_traj2_Distances point 20
C 0.98497 0.44647 0.05473
 C -0.70610 0.80156 0.07660
 C 0.21931 0.89897 1.17343
 C 1.66424 -0.87472 -0.05068
 C -1.87688 -0.07772 0.01386
 F 1.66017 1.35731 -0.53991
 F -0.96099 1.86691 -0.52094
 H 1.27967 -1.58661 0.59991
 H -1.81684 -0.91229 0.64839
 H 1.67145 -1.25895 -1.06899
 H -2.08341 -0.44085 -1.01059
 H 2.61780 -0.73397 0.25303
 H -2.65337 0.51387 0.37114
13
bifur_IRC_Distances_noMW_output/new_data/bifur_traj2_Distances point 21
C 0.97900 0.44454 0.05376
 C -0.70113 0.79885 0.07619
 C 0.21863 0.89455 1.18344
 C 1.66464 -0.87448 -0.05031
 C -1.87747 -0.07803 0.01399
 F 1.64878 1.35957 -0.54724
 F -0.94832 1.86866 -0.52641
 H 1.28013 -1.58902 0.59932
 H -1.81911 -0.91558 0.64736
 H 1.67772 -1.25863 -1.07033
 H -2.09010 -0.44034 -1.01253
 H 2.61826 -0.72867 0.25748
 H -2.65105 0.51858 0.37526
13
bifur_IRC_Distances_noMW_output/new_data/bifur_traj2_Distances point 22
C 0.97367 0.44281 0.05290
 C -0.69669 0.79645 0.07582
 C 0.21803 0.89062 1.19225
 C 1.66499 -0.87426 -0.04997
 C -1.87799 -0.07831 0.01410
 F 1.63862 1.36155 -0.55370
 F -0.93702 1.87024 -0.53124
 H 1.28054 -1.59118 0.59883
 H -1.82113 -0.91852 0.64649
 H 1.68332 -1.25833 -1.07154
 H -2.09606 -0.43990 -1.01427
 H 2.61869 -0.72395 0.26141
 H -2.64898 0.52278 0.37891
13
bifur_IRC_Distances_noMW_output/new_data/bifur_traj2_Distances point 23
C 0.97367 0.44281 0.05290
 C -0.69668 0.79645 0.07582
 C 0.21803 0.89062 1.19225
 C 1.66499 -0.87426 -0.04997
 C -1.87799 -0.07831 0.01410
 F 1.63862 1.36155 -0.55370
 F -0.93702 1.87024 -0.53124
 H 1.28054 -1.59118 0.59883
 H -1.82113 -0.91852 0.64649
 H 1.68332 -1.25833 -1.07154
 H -2.09606 -0.43990 -1.01427
 H 2.61869 -0.72395 0.26141
 H -2.64898 0.52278 0.37891
13
bifur_IRC_Distances_noMW_output/new_data/bifur_traj2_Distances point 24
C 0.96811 0.44099 0.05200
 C -0.69205 0.79396 0.07542
 C 0.21740 0.88654 1.20133
 C 1.66535 -0.87403 -0.04963
 C -1.87853 -0.07861 0.01423
 F 1.62802 1.36357 -0.56036
 F -0.92524 1.87191 -0.53624
 H 1.28096 -1.59342 0.59835
 H -1.82324 -0.92159 0.64563
 H 1.68916 -1.25800 -1.07283
 H -2.10227 -0.43946 -1.01609
 H 2.61913 -0.71902 0.26549
 H -2.64681 0.52715 0.38270
13
bifur_IRC_Distances_noMW_output/new_data/bifur_traj2_Distances point 25
C 0.96959 0.44147 0.05224
 C -0.69328 0.79462 0.07553
 C 0.21757 0.88762 1.19893
 C 1.66526 -0.87409 -0.04972
 C -1.87838 -0.07853 0.01419
 F 1.63083 1.36304 -0.55860
 F -0.92837 1.87146 -0.53492
 H 1.28085 -1.59283 0.59848
 H -1.82268 -0.92077 0.64586
 H 1.68761 -1.25809 -1.07248
 H -2.10062 -0.43957 -1.01561
 H 2.61901 -0.72033 0.26441
 H -2.64738 0.52599 0.38170
13
bifur_IRC_Distances_noMW_output/new_data/bifur_traj2_Distances point 26
C 0.97282 0.44253 0.05276
 C -0.69598 0.79607 0.07576
 C 0.21794 0.89000 1.19363
 C 1.66504 -0.87423 -0.04992
 C -1.87807 -0.07835 0.01412
 F 1.63701 1.36186 -0.55471
 F -0.93523 1.87049 -0.53200
 H 1.28061 -1.59152 0.59875
 H -1.82145 -0.91898 0.64636
 H 1.68421 -1.25828 -1.07173
 H -2.09700 -0.43983 -1.01454
 H 2.61875 -0.72320 0.26203
 H -2.64865 0.52344 0.37949
13
bifur_IRC_Distances_noMW_output/new_data/bifur_traj2_Distances point 27
C 0.97686 0.44385 0.05342
 C -0.69934 0.79789 0.07604
 C 0.21839 0.89297 1.18699
 C 1.66478 -0.87439 -0.05017
 C -1.87768 -0.07814 0.01403
 F 1.64470 1.36037 -0.54984
 F -0.94378 1.86929 -0.52835
 H 1.28030 -1.58989 0.59912
 H -1.81992 -0.91676 0.64701
 H 1.67997 -1.25851 -1.07081
 H -2.09249 -0.44016 -1.01322
 H 2.61843 -0.72678 0.25906
 H -2.65022 0.52027 0.37673
13
bifur_IRC_Distances_noMW_output/new_data/bifur_traj2_Distances point 28
C 0.98124 0.44527 0.05413
 C -0.70299 0.79987 0.07635
 C 0.21889 0.89620 1.17969
 C 1.66449 -0.87457 -0.05045
 C -1.87725 -0.07791 0.01394
 F 1.65306 1.35873 -0.54449
 F -0.95308 1.86800 -0.52436
 H 1.27996 -1.58811 0.59954
 H -1.81826 -0.91434 0.64774
 H 1.67537 -1.25875 -1.06982
 H -2.08759 -0.44052 -1.01180
 H 2.61809 -0.73066 0.25581
 H -2.65192 0.51681 0.37372
13
bifur_IRC_Distances_noMW_output/new_data/bifur_traj2_Distances point 29
C 0.98574 0.44672 0.05486
 C -0.70675 0.80192 0.07666
 C 0.21939 0.89954 1.17212
 C 1.66419 -0.87475 -0.05073
 C -1.87681 -0.07768 0.01385
 F 1.66165 1.35702 -0.53895
 F -0.96263 1.86669 -0.52023
 H 1.27960 -1.58629 0.59999
 H -1.81655 -0.91187 0.64852
 H 1.67063 -1.25899 -1.06882
 H -2.08255 -0.44091 -1.01034
 H 2.61774 -0.73465 0.25245
 H -2.65367 0.51326 0.37061
13
bifur_IRC_Distances_noMW_output/new_data/bifur_traj2_Distances point 30
C 0.99000 0.44809 0.05555
 C -0.71031 0.80387 0.07695
 C 0.21988 0.90271 1.16487
 C 1.66391 -0.87492 -0.05100
 C -1.87639 -0.07746 0.01376
 F 1.66979 1.35538 -0.53364
 F -0.97168 1.86547 -0.51628
 H 1.27927 -1.58457 0.60044
 H -1.81493 -0.90952 0.64930
 H 1.66615 -1.25921 -1.06788
 H -2.07777 -0.44129 -1.00896
 H 2.61741 -0.73843 0.24925
 H -2.65532 0.50990 0.36764
13
bifur_IRC_Distances_noMW_output/new_data/bifur_traj2_Distances point 31
C 0.99294 0.44903 0.05603
 C -0.71276 0.80522 0.07714
 C 0.22021 0.90491 1.15983
 C 1.66371 -0.87504 -0.05119
 C -1.87610 -0.07731 0.01370
 F 1.67541 1.35423 -0.52996
 F -0.97793 1.86463 -0.51354
 H 1.27903 -1.58338 0.60077
 H -1.81381 -0.90791 0.64985
 H 1.66306 -1.25936 -1.06724
 H -2.07448 -0.44156 -1.00802
 H 2.61718 -0.74104 0.24703
 H -2.65646 0.50757 0.36559
13
bifur_IRC_Distances_noMW_output/new_data/bifur_traj2_Distances point 32
C 0.99404 0.44938 0.05621
 C -0.71368 0.80572 0.07722
 C 0.22033 0.90574 1.15793
 C 1.66364 -0.87509 -0.05126
 C -1.87599 -0.07725 0.01367
 F 1.67752 1.35380 -0.52857
 F -0.98027 1.86432 -0.51251
 H 1.27894 -1.58293 0.60090
 H -1.81340 -0.90731 0.65006
 H 1.66190 -1.25941 -1.06700
 H -2.07324 -0.44166 -1.00766
 H 2.61710 -0.74201 0.24620
 H -2.65689 0.50670 0.36482
13
bifur_IRC_Distances_noMW_output/new_data/bifur_traj2_Distances point 33
C 0.99393 0.44934 0.05619
 C -0.71359 0.80567 0.07721
 C 0.22032 0.90565 1.15813
 C 1.66365 -0.87508 -0.05126
 C -1.87600 -0.07726 0.01368
 F 1.67729 1.35385 -0.52872
 F -0.98002 1.86435 -0.51262
 H 1.27895 -1.58298 0.60088
 H -1.81344 -0.90737 0.65004
 H 1.66202 -1.25941 -1.06702
 H -2.07337 -0.44165 -1.00770
 H 2.61711 -0.74191 0.24628
 H -2.65684 0.50680 0.36490
13
bifur_IRC_Distances_noMW_output/new_data/bifur_traj2_Distances point 34
C 0.99392 0.44934 0.05619
 C -0.71358 0.80567 0.07721
 C 0.22032 0.90565 1.15814
 C 1.66365 -0.87508 -0.05126
 C -1.87600 -0.07726 0.01368
 F 1.67729 1.35385 -0.52872
 F -0.98002 1.86435 -0.51262
 H 1.27895 -1.58298 0.60088
 H -1.81344 -0.90737 0.65004
 H 1.66202 -1.25941 -1.06702
 H -2.07337 -0.44165 -1.00770
 H 2.61711 -0.74191 0.24629
 H -2.65684 0.50680 0.36490
13
bifur_IRC_Distances_noMW_output/new_data/bifur_traj2_Distances point 35
C 0.99277 0.44897 0.05600
 C -0.71262 0.80514 0.07713
 C 0.22019 0.90479 1.16012
 C 1.66372 -0.87504 -0.05118
 C -1.87611 -0.07731 0.01370
 F 1.67509 1.35430 -0.53017
 F -0.97757 1.86468 -0.51369
 H 1.27904 -1.58345 0.60075
 H -1.81388 -0.90800 0.64982
 H 1.66323 -1.25935 -1.06727
 H -2.07466 -0.44155 -1.00807
 H 2.61720 -0.74089 0.24716
 H -2.65640 0.50771 0.36571
13
bifur_IRC_Distances_noMW_output/new_data/bifur_traj2_Distances point 36
C 0.99302 0.44905 0.05605
 C -0.71283 0.80525 0.07715
 C 0.22022 0.90497 1.15969
 C 1.66371 -0.87505 -0.05120
 C -1.87609 -0.07730 0.01369
 F 1.67557 1.35420 -0.52985
 F -0.97811 1.86461 -0.51346
 H 1.27902 -1.58334 0.60078
 H -1.81378 -0.90787 0.64986
 H 1.66297 -1.25936 -1.06722
 H -2.07438 -0.44157 -1.00799
 H 2.61718 -0.74111 0.24697
 H -2.65649 0.50751 0.36553
13
bifur_IRC_Distances_noMW_output/new_data/bifur_traj2_Distances point 37
C 0.99487 0.44964 0.05635
 C -0.71438 0.80611 0.07727
 C 0.22042 0.90636 1.15650
 C 1.66358 -0.87512 -0.05132
 C -1.87591 -0.07721 0.01366
 F 1.67910 1.35347 -0.52752
 F -0.98203 1.86409 -0.51173
 H 1.27887 -1.58260 0.60099
 H -1.81308 -0.90685 0.65022
 H 1.66102 -1.25945 -1.06682
 H -2.07231 -0.44174 -1.00740
 H 2.61704 -0.74275 0.24557
 H -2.65721 0.50605 0.36423
13
bifur_IRC_Distances_noMW_output/new_data/bifur_traj2_Distances point 38
C 0.99863 0.45084 0.05696
 C -0.71752 0.80785 0.07752
 C 0.22085 0.90918 1.14995
 C 1.66333 -0.87527 -0.05156
 C -1.87553 -0.07702 0.01358
 F 1.68630 1.35198 -0.52274
 F -0.99003 1.86304 -0.50819
 H 1.27857 -1.58107 0.60144
 H -1.81165 -0.90479 0.65096
 H 1.65706 -1.25963 -1.06601
 H -2.06808 -0.44210 -1.00620
 H 2.61675 -0.74608 0.24270
 H -2.65866 0.50307 0.36159
13
bifur_IRC_Distances_noMW_output/new_data/bifur_traj2_Distances point 39
C 1.00358 0.45241 0.05777
 C -0.72167 0.81015 0.07784
 C 0.22141 0.91292 1.14124
 C 1.66300 -0.87546 -0.05188
 C -1.87504 -0.07677 0.01348
 F 1.69578 1.34999 -0.51638
 F -1.00057 1.86167 -0.50349
 H 1.27816 -1.57907 0.60205
 H -1.80977 -0.90209 0.65197
 H 1.65185 -1.25985 -1.06497
 H -2.06252 -0.44259 -1.00462
 H 2.61638 -0.75047 0.23890
 H -2.66058 0.49915 0.35808
13
bifur_IRC_Distances_noMW_output/new_data/bifur_traj2_Distances point 40
C 1.00889 0.45408 0.05864
 C -0.72611 0.81264 0.07818
 C 0.22200 0.91694 1.13178
 C 1.66264 -0.87567 -0.05223
 C -1.87452 -0.07651 0.01338
 F 1.70594 1.34782 -0.50948
 F -1.01187 1.86024 -0.49839
 H 1.27771 -1.57692 0.60275
 H -1.80776 -0.89920 0.65310
 H 1.64626 -1.26007 -1.06387
 H -2.05655 -0.44313 -1.00295
 H 2.61599 -0.75517 0.23480
 H -2.66262 0.49494 0.35429
13
bifur_IRC_Distances_noMW_output/new_data/bifur_traj2_Distances point 41
C 1.01395 0.45566 0.05947
 C -0.73035 0.81503 0.07850
 C 0.22257 0.92080 1.12265
 C 1.66230 -0.87587 -0.05257
 C -1.87401 -0.07627 0.01328
 F 1.71563 1.34571 -0.50283
 F -1.02264 1.85890 -0.49350
 H 1.27728 -1.57487 0.60346
 H -1.80584 -0.89645 0.65422
 H 1.64093 -1.26027 -1.06284
 H -2.05087 -0.44366 -1.00137
 H 2.61562 -0.75964 0.23086
 H -2.66457 0.49093 0.35066
13
bifur_IRC_Distances_noMW_output/new_data/bifur_traj2_Distances point 42
C 1.01823 0.45699 0.06017
 C -0.73393 0.81706 0.07876
 C 0.22306 0.92407 1.11482
 C 1.66201 -0.87603 -0.05286
 C -1.87359 -0.07607 0.01320
 F 1.72383 1.34390 -0.49713
 F -1.03176 1.85778 -0.48931
 H 1.27691 -1.57314 0.60408
 H -1.80422 -0.89413 0.65521
 H 1.63642 -1.26043 -1.06198
 H -2.04605 -0.44412 -1.00004
 H 2.61532 -0.76342 0.22750
 H -2.66621 0.48753 0.34757
13
bifur_IRC_Distances_noMW_output/new_data/bifur_traj2_Distances point 43
C 1.02109 0.45787 0.06065
 C -0.73633 0.81843 0.07893
 C 0.22338 0.92628 1.10953
 C 1.66182 -0.87614 -0.05305
 C -1.87330 -0.07593 0.01315
 F 1.72933 1.34268 -0.49328
 F -1.03787 1.85704 -0.48649
 H 1.27666 -1.57198 0.60452
 H -1.80314 -0.89258 0.65589
 H 1.63340 -1.26053 -1.06142
 H -2.04283 -0.44444 -0.99915
 H 2.61511 -0.76596 0.22523
 H -2.66731 0.48525 0.34549
13
bifur_IRC_Distances_noMW_output/new_data/bifur_traj2_Distances point 44
C 1.02134 0.45795 0.06069
 C -0.73654 0.81855 0.07894
 C 0.22341 0.92647 1.10907
 C 1.66180 -0.87615 -0.05307
 C -1.87328 -0.07592 0.01315
 F 1.72980 1.34257 -0.49295
 F -1.03840 1.85698 -0.48624
 H 1.27664 -1.57188 0.60456
 H -1.80305 -0.89245 0.65595
 H 1.63314 -1.26053 -1.06137
 H -2.04255 -0.44447 -0.99907
 H 2.61509 -0.76618 0.22504
 H -2.66741 0.48506 0.34531
13
bifur_IRC_Distances_noMW_output/new_data/bifur_traj2_Distances point 45
C 1.02134 0.45795 0.06069
 C -0.73655 0.81855 0.07894
 C 0.22341 0.92647 1.10906
 C 1.66180 -0.87615 -0.05307
 C -1.87328 -0.07592 0.01315
 F 1.72981 1.34257 -0.49294
 F -1.03840 1.85698 -0.48624
 H 1.27664 -1.57187 0.60456
 H -1.80304 -0.89245 0.65595
 H 1.63313 -1.26053 -1.06137
 H -2.04254 -0.44447 -0.99907
 H 2.61509 -0.76618 0.22503
 H -2.66741 0.48505 0.34531
13
bifur_IRC_Distances_noMW_output/new_data/bifur_traj2_Distances point 46
C 1.01234 0.45515 0.05921
 C -0.72900 0.81427 0.07840
 C 0.22239 0.91957 1.12557
 C 1.66241 -0.87580 -0.05246
 C -1.87417 -0.07635 0.01331
 F 1.71255 1.34639 -0.50496
 F -1.01921 1.85932 -0.49506
 H 1.27742 -1.57552 0.60323
 H -1.80645 -0.89732 0.65386
 H 1.64262 -1.26021 -1.06316
 H -2.05268 -0.44349 -1.00187
 H 2.61574 -0.75822 0.23211
 H -2.66395 0.49221 0.35182
13
bifur_IRC_Distances_noMW_output/new_data/bifur_traj2_Distances point 47
C 1.00550 0.45301 0.05809
 C -0.72327 0.81105 0.07796
 C 0.22162 0.91437 1.13785
 C 1.66287 -0.87554 -0.05201
 C -1.87485 -0.07668 0.01345
 F 1.69944 1.34921 -0.51391
 F -1.00464 1.86115 -0.50166
 H 1.27800 -1.57829 0.60230
 H -1.80905 -0.90105 0.65237
 H 1.64983 -1.25993 -1.06457
 H -2.06037 -0.44278 -1.00402
 H 2.61624 -0.75216 0.23743
 H -2.66131 0.49763 0.35672
13
bifur_IRC_Distances_noMW_output/new_data/bifur_traj2_Distances point 48
C 0.99836 0.45075 0.05692
 C -0.71729 0.80772 0.07750
 C 0.22082 0.90897 1.15044
 C 1.66335 -0.87526 -0.05154
 C -1.87556 -0.07703 0.01359
 F 1.68577 1.35209 -0.52309
 F -0.98944 1.86311 -0.50845
 H 1.27859 -1.58118 0.60141
 H -1.81176 -0.90495 0.65090
 H 1.65735 -1.25962 -1.06607
 H -2.06840 -0.44207 -1.00628
 H 2.61677 -0.74583 0.24291
 H -2.65856 0.50329 0.36178
13
bifur_IRC_Distances_noMW_output/new_data/bifur_traj2_Distances point 49
C 0.99153 0.44858 0.05580
 C -0.71159 0.80457 0.07705
 C 0.22005 0.90386 1.16225
 C 1.66381 -0.87499 -0.05110
 C -1.87624 -0.07738 0.01373
 F 1.67272 1.35478 -0.53172
 F -0.97494 1.86503 -0.51485
 H 1.27914 -1.58395 0.60061
 H -1.81435 -0.90868 0.64958
 H 1.66454 -1.25929 -1.06754
 H -2.07605 -0.44143 -1.00847
 H 2.61729 -0.73979 0.24809
 H -2.65592 0.50869 0.36657
13
bifur_IRC_Distances_noMW_output/new_data/bifur_traj2_Distances point 50
C 0.98585 0.44675 0.05488
 C -0.70684 0.80197 0.07667
 C 0.21941 0.89962 1.17193
 C 1.66418 -0.87476 -0.05074
 C -1.87680 -0.07767 0.01384
 F 1.66186 1.35698 -0.53881
 F -0.96287 1.86666 -0.52012
 H 1.27960 -1.58625 0.60000
 H -1.81651 -0.91180 0.64854
 H 1.67052 -1.25900 -1.06879
 H -2.08242 -0.44092 -1.01030
 H 2.61773 -0.73475 0.25237
 H -2.65371 0.51318 0.37053
13
bifur_IRC_Distances_noMW_output/new_data/bifur_traj2_Distances point 51
C 0.98257 0.44570 0.05434
 C -0.70411 0.80048 0.07644
 C 0.21904 0.89719 1.17746
 C 1.66440 -0.87462 -0.05053
 C -1.87712 -0.07784 0.01391
 F 1.65561 1.35822 -0.54286
 F -0.95591 1.86761 -0.52314
 H 1.27985 -1.58757 0.59967
 H -1.81775 -0.91361 0.64797
 H 1.67396 -1.25883 -1.06952
 H -2.08609 -0.44064 -1.01136
 H 2.61798 -0.73185 0.25482
 H -2.65244 0.51576 0.37280
13
bifur_IRC_Distances_noMW_output/new_data/bifur_traj2_Distances point 52
C 0.98210 0.44554 0.05427
 C -0.70371 0.80026 0.07641
 C 0.21898 0.89684 1.17826
 C 1.66443 -0.87461 -0.05050
 C -1.87716 -0.07787 0.01392
 F 1.65469 1.35840 -0.54344
 F -0.95489 1.86775 -0.52358
 H 1.27989 -1.58777 0.59962
 H -1.81793 -0.91387 0.64789
 H 1.67447 -1.25880 -1.06963
 H -2.08663 -0.44060 -1.01152
 H 2.61802 -0.73142 0.25518
 H -2.65226 0.51614 0.37313
13
bifur_IRC_Distances_noMW_output/new_data/bifur_traj2_Distances point 53
C 0.98342 0.44597 0.05448
 C -0.70482 0.80086 0.07650
 C 0.21913 0.89782 1.17603
 C 1.66434 -0.87466 -0.05059
 C -1.87703 -0.07780 0.01389
 F 1.65723 1.35790 -0.54181
 F -0.95771 1.86736 -0.52236
 H 1.27979 -1.58723 0.59975
 H -1.81743 -0.91314 0.64812
 H 1.67307 -1.25887 -1.06933
 H -2.08514 -0.44071 -1.01109
 H 2.61792 -0.73260 0.25419
 H -2.65277 0.51509 0.37221
13
bifur_IRC_Distances_noMW_output/new_data/bifur_traj2_Distances point 54
C 0.98569 0.44670 0.05485
 C -0.70670 0.80189 0.07665
 C 0.21939 0.89950 1.17221
 C 1.66419 -0.87475 -0.05073
 C -1.87681 -0.07768 0.01385
 F 1.66155 1.35704 -0.53902
 F -0.96252 1.86670 -0.52027
 H 1.27961 -1.58631 0.59998
 H -1.81657 -0.91190 0.64851
 H 1.67069 -1.25899 -1.06883
 H -2.08261 -0.44091 -1.01035
 H 2.61774 -0.73460 0.25249
 H -2.65365 0.51331 0.37064
13
bifur_IRC_Distances_noMW_output/new_data/bifur_traj2_Distances point 55
C 0.98837 0.44756 0.05529
 C -0.70894 0.80312 0.07684
 C 0.21969 0.90150 1.16766
 C 1.66402 -0.87486 -0.05090
 C -1.87655 -0.07754 0.01379
 F 1.66667 1.35601 -0.53568
 F -0.96821 1.86593 -0.51779
 H 1.27940 -1.58523 0.60027
 H -1.81555 -0.91042 0.64900
 H 1.66787 -1.25913 -1.06824
 H -2.07960 -0.44115 -1.00949
 H 2.61753 -0.73698 0.25048
 H -2.65469 0.51119 0.36878
13
bifur_IRC_Distances_noMW_output/new_data/bifur_traj2_Distances point 56
C 0.98837 0.44756 0.05529
 C -0.70894 0.80312 0.07684
 C 0.21969 0.90150 1.16766
 C 1.66402 -0.87486 -0.05090
 C -1.87655 -0.07754 0.01379
 F 1.66667 1.35601 -0.53568
 F -0.96821 1.86593 -0.51779
 H 1.27940 -1.58523 0.60027
 H -1.81555 -0.91042 0.64900
 H 1.66787 -1.25913 -1.06824
 H -2.07960 -0.44115 -1.00949
 H 2.61753 -0.73698 0.25048
 H -2.65469 0.51119 0.36878
13
bifur_IRC_Distances_noMW_output/new_data/bifur_traj2_Distances point 57
C 0.99335 0.44916 0.05610
 C -0.71310 0.80540 0.07717
 C 0.22025 0.90521 1.15913
 C 1.66368 -0.87506 -0.05122
 C -1.87606 -0.07729 0.01369
 F 1.67619 1.35407 -0.52945
 F -0.97879 1.86452 -0.51316
 H 1.27900 -1.58321 0.60082
 H -1.81366 -0.90769 0.64992
 H 1.66263 -1.25938 -1.06715
 H -2.07402 -0.44160 -1.00789
 H 2.61715 -0.74139 0.24672
 H -2.65662 0.50726 0.36531
13
bifur_IRC_Distances_noMW_output/new_data/bifur_traj2_Distances point 58
C 0.99448 0.44952 0.05628
 C -0.71405 0.80593 0.07725
 C 0.22038 0.90606 1.15717
 C 1.66361 -0.87510 -0.05129
 C -1.87594 -0.07723 0.01366
 F 1.67836 1.35363 -0.52801
 F -0.98120 1.86420 -0.51210
 H 1.27890 -1.58275 0.60095
 H -1.81323 -0.90707 0.65014
 H 1.66144 -1.25943 -1.06690
 H -2.07275 -0.44171 -1.00752
 H 2.61707 -0.74240 0.24586
 H -2.65706 0.50636 0.36451
13
bifur_IRC_Distances_noMW_output/new_data/bifur_traj2_Distances point 59
C 0.99405 0.44938 0.05621
 C -0.71369 0.80573 0.07722
 C 0.22033 0.90574 1.15792
 C 1.66364 -0.87509 -0.05126
 C -1.87599 -0.07725 0.01367
 F 1.67753 1.35380 -0.52856
 F -0.98028 1.86432 -0.51250
 H 1.27894 -1.58293 0.60090
 H -1.81339 -0.90730 0.65006
 H 1.66189 -1.25941 -1.06700
 H -2.07323 -0.44167 -1.00766
 H 2.61710 -0.74202 0.24619
 H -2.65689 0.50670 0.36481
13
bifur_IRC_Distances_noMW_output/new_data/bifur_traj2_Distances point 60
C 0.99243 0.44886 0.05595
 C -0.71233 0.80498 0.07711
 C 0.22015 0.90453 1.16071
 C 1.66375 -0.87502 -0.05116
 C -1.87615 -0.07733 0.01371
 F 1.67443 1.35443 -0.53060
 F -0.97684 1.86478 -0.51402
 H 1.27907 -1.58359 0.60071
 H -1.81401 -0.90819 0.64975
 H 1.66360 -1.25933 -1.06735
 H -2.07505 -0.44151 -1.00818
 H 2.61722 -0.74058 0.24742
 H -2.65626 0.50798 0.36595
13
bifur_IRC_Distances_noMW_output/new_data/bifur_traj2_Distances point 61
C 0.99033 0.44819 0.05561
 C -0.71058 0.80401 0.07697
 C 0.21991 0.90296 1.16432
 C 1.66389 -0.87494 -0.05102
 C -1.87635 -0.07744 0.01375
 F 1.67041 1.35525 -0.53324
 F -0.97237 1.86537 -0.51598
 H 1.27924 -1.58444 0.60048
 H -1.81481 -0.90935 0.64936
 H 1.66581 -1.25923 -1.06781
 H -2.07741 -0.44132 -1.00886
 H 2.61738 -0.73872 0.24901
 H -2.65545 0.50964 0.36742
13
bifur_IRC_Distances_noMW_output/new_data/bifur_traj2_Distances point 62
C 0.98841 0.44758 0.05529
 C -0.70898 0.80314 0.07684
 C 0.21970 0.90153 1.16759
 C 1.66401 -0.87486 -0.05090
 C -1.87654 -0.07754 0.01379
 F 1.66675 1.35599 -0.53563
 F -0.96830 1.86592 -0.51776
 H 1.27939 -1.58521 0.60027
 H -1.81553 -0.91040 0.64901
 H 1.66782 -1.25913 -1.06823
 H -2.07956 -0.44115 -1.00947
 H 2.61753 -0.73702 0.25045
 H -2.65471 0.51115 0.36875
13
bifur_IRC_Distances_noMW_output/new_data/bifur_traj2_Distances point 63
C 0.98734 0.44723 0.05512
 C -0.70808 0.80265 0.07677
 C 0.21957 0.90073 1.16941
 C 1.66408 -0.87482 -0.05083
 C -1.87665 -0.07759 0.01381
 F 1.66471 1.35641 -0.53697
 F -0.96602 1.86623 -0.51875
 H 1.27948 -1.58565 0.60016
 H -1.81594 -0.91099 0.64881
 H 1.66895 -1.25908 -1.06846
 H -2.08076 -0.44105 -1.00982
 H 2.61761 -0.73607 0.25125
 H -2.65429 0.51200 0.36950
13
bifur_IRC_Distances_noMW_output/new_data/bifur_traj2_Distances point 64
C 0.98800 0.44745 0.05523
 C -0.70864 0.80295 0.07681
 C 0.21965 0.90122 1.16829
 C 1.66404 -0.87484 -0.05088
 C -1.87658 -0.07756 0.01380
 F 1.66597 1.35615 -0.53614
 F -0.96743 1.86604 -0.51813
 H 1.27943 -1.58538 0.60023
 H -1.81569 -0.91062 0.64893
 H 1.66825 -1.25911 -1.06832
 H -2.08001 -0.44111 -1.00961
 H 2.61756 -0.73666 0.25076
 H -2.65455 0.51148 0.36904
13
bifur_IRC_Distances_noMW_output/new_data/bifur_traj2_Distances point 65
C 0.99121 0.44847 0.05575
 C -0.71132 0.80442 0.07703
 C 0.22001 0.90362 1.16280
 C 1.66383 -0.87497 -0.05108
 C -1.87627 -0.07739 0.01373
 F 1.67211 1.35491 -0.53213
 F -0.97425 1.86512 -0.51515
 H 1.27917 -1.58408 0.60058
 H -1.81447 -0.90886 0.64952
 H 1.66488 -1.25927 -1.06761
 H -2.07642 -0.44140 -1.00857
 H 2.61732 -0.73950 0.24834
 H -2.65579 0.50894 0.36680
13
bifur_IRC_Distances_noMW_output/new_data/bifur_traj2_Distances point 66
C 0.99639 0.45013 0.05660
 C -0.71565 0.80681 0.07737
 C 0.22059 0.90750 1.15386
 C 1.66348 -0.87518 -0.05141
 C -1.87576 -0.07713 0.01363
 F 1.68201 1.35287 -0.52559
 F -0.98526 1.86366 -0.51030
 H 1.27875 -1.58198 0.60117
 H -1.81250 -0.90602 0.65051
 H 1.65942 -1.25952 -1.06649
 H -2.07060 -0.44189 -1.00691
 H 2.61692 -0.74409 0.24441
 H -2.65780 0.50485 0.36317
13
bifur_IRC_Distances_noMW_output/new_data/bifur_traj2_Distances point 67
C 0.99639 0.45013 0.05660
 C -0.71565 0.80681 0.07737
 C 0.22059 0.90750 1.15386
 C 1.66348 -0.87518 -0.05141
 C -1.87576 -0.07713 0.01363
 F 1.68201 1.35287 -0.52559
 F -0.98526 1.86366 -0.51030
 H 1.27875 -1.58198 0.60117
 H -1.81250 -0.90602 0.65051
 H 1.65942 -1.25952 -1.06649
 H -2.07060 -0.44189 -1.00691
 H 2.61692 -0.74409 0.24441
 H -2.65780 0.50485 0.36317
13
bifur_IRC_Distances_noMW_output/new_data/bifur_traj2_Distances point 68
C 1.00869 0.45401 0.05861
 C -0.72594 0.81255 0.07817
 C 0.22198 0.91679 1.13215
 C 1.66265 -0.87566 -0.05222
 C -1.87454 -0.07652 0.01338
 F 1.70555 1.34790 -0.50975
 F -1.01144 1.86029 -0.49859
 H 1.27773 -1.57700 0.60273
 H -1.80784 -0.89931 0.65305
 H 1.64647 -1.26006 -1.06391
 H -2.05678 -0.44310 -1.00301
 H 2.61601 -0.75498 0.23496
 H -2.66254 0.49510 0.35444
13
bifur_IRC_Distances_noMW_output/new_data/bifur_traj2_Distances point 69
C 1.01452 0.45583 0.05957
 C -0.73082 0.81530 0.07853
 C 0.22264 0.92123 1.12161
 C 1.66226 -0.87589 -0.05261
 C -1.87396 -0.07624 0.01327
 F 1.71672 1.34547 -0.50208
 F -1.02385 1.85875 -0.49294
 H 1.27723 -1.57464 0.60354
 H -1.80563 -0.89614 0.65435
 H 1.64033 -1.26029 -1.06272
 H -2.05023 -0.44372 -1.00119
 H 2.61558 -0.76014 0.23041
 H -2.66479 0.49048 0.35025
13
bifur_IRC_Distances_noMW_output/new_data/bifur_traj2_Distances point 70
C 1.01959 0.45741 0.06040
 C -0.73508 0.81771 0.07884
 C 0.22321 0.92512 1.11231
 C 1.66192 -0.87608 -0.05295
 C -1.87345 -0.07600 0.01318
 F 1.72645 1.34332 -0.49530
 F -1.03467 1.85743 -0.48797
 H 1.27679 -1.57258 0.60429
 H -1.80371 -0.89339 0.65553
 H 1.63498 -1.26047 -1.06171
 H -2.04452 -0.44428 -0.99961
 H 2.61522 -0.76463 0.22642
 H -2.66673 0.48645 0.34658
13
bifur_IRC_Distances_noMW_output/new_data/bifur_traj2_Distances point 71
C 1.02338 0.45858 0.06102
 C -0.73825 0.81953 0.07907
 C 0.22364 0.92804 1.10527
 C 1.66166 -0.87623 -0.05320
 C -1.87308 -0.07583 0.01311
 F 1.73372 1.34169 -0.49019
 F -1.04275 1.85646 -0.48422
 H 1.27646 -1.57105 0.60487
 H -1.80227 -0.89135 0.65645
 H 1.63098 -1.26060 -1.06097
 H -2.04025 -0.44470 -0.99844
 H 2.61495 -0.76798 0.22342
 H -2.66819 0.48343 0.34382
13
bifur_IRC_Distances_noMW_output/new_data/bifur_traj2_Distances point 72
C 1.02521 0.45914 0.06132
 C -0.73979 0.82041 0.07917
 C 0.22385 0.92946 1.10184
 C 1.66154 -0.87629 -0.05333
 C -1.87289 -0.07574 0.01308
 F 1.73724 1.34089 -0.48770
 F -1.04666 1.85600 -0.48240
 H 1.27629 -1.57031 0.60517
 H -1.80158 -0.89036 0.65690
 H 1.62905 -1.26066 -1.06061
 H -2.03818 -0.44492 -0.99788
 H 2.61482 -0.76960 0.22195
 H -2.66889 0.48197 0.34248
13
bifur_IRC_Distances_noMW_output/new_data/bifur_traj2_Distances point 73
C 1.02514 0.45912 0.06131
 C -0.73973 0.82037 0.07917
 C 0.22384 0.92940 1.10199
 C 1.66154 -0.87629 -0.05332
 C -1.87290 -0.07575 0.01308
 F 1.73709 1.34092 -0.48780
 F -1.04650 1.85602 -0.48247
 H 1.27630 -1.57034 0.60515
 H -1.80161 -0.89040 0.65688
 H 1.62913 -1.26066 -1.06063
 H -2.03827 -0.44491 -0.99790
 H 2.61483 -0.76953 0.22202
 H -2.66886 0.48204 0.34254
13
bifur_IRC_Distances_noMW_output/new_data/bifur_traj2_Distances point 74
C 1.02388 0.45873 0.06111
 C -0.73868 0.81977 0.07910
 C 0.22370 0.92843 1.10433
 C 1.66163 -0.87624 -0.05324
 C -1.87303 -0.07580 0.01310
 F 1.73469 1.34147 -0.48950
 F -1.04383 1.85633 -0.48372
 H 1.27641 -1.57084 0.60495
 H -1.80208 -0.89107 0.65657
 H 1.63045 -1.26062 -1.06087
 H -2.03968 -0.44476 -0.99829
 H 2.61492 -0.76843 0.22301
 H -2.66838 0.48303 0.34345
13
bifur_IRC_Distances_noMW_output/new_data/bifur_traj2_Distances point 75
C 1.02225 0.45823 0.06084
 C -0.73731 0.81899 0.07900
 C 0.22351 0.92717 1.10737
 C 1.66174 -0.87618 -0.05313
 C -1.87319 -0.07588 0.01313
 F 1.73156 1.34218 -0.49172
 F -1.04034 1.85675 -0.48534
 H 1.27656 -1.57151 0.60470
 H -1.80270 -0.89196 0.65617
 H 1.63217 -1.26057 -1.06119
 H -2.04152 -0.44458 -0.99879
 H 2.61503 -0.76698 0.22431
 H -2.66776 0.48433 0.34464
13
bifur_IRC_Distances_noMW_output/new_data/bifur_traj2_Distances point 76
C 1.02088 0.45781 0.06061
 C -0.73616 0.81833 0.07892
 C 0.22336 0.92612 1.10991
 C 1.66183 -0.87613 -0.05304
 C -1.87332 -0.07594 0.01315
 F 1.72893 1.34277 -0.49356
 F -1.03743 1.85710 -0.48669
 H 1.27668 -1.57206 0.60449
 H -1.80322 -0.89269 0.65584
 H 1.63361 -1.26052 -1.06146
 H -2.04306 -0.44442 -0.99921
 H 2.61513 -0.76577 0.22540
 H -2.66723 0.48542 0.34564
13
bifur_IRC_Distances_noMW_output/new_data/bifur_traj2_Distances point 77
C 1.02039 0.45765 0.06053
 C -0.73574 0.81809 0.07889
 C 0.22330 0.92574 1.11084
 C 1.66186 -0.87611 -0.05300
 C -1.87337 -0.07597 0.01316
 F 1.72798 1.34298 -0.49423
 F -1.03637 1.85722 -0.48719
 H 1.27672 -1.57226 0.60441
 H -1.80341 -0.89296 0.65572
 H 1.63414 -1.26050 -1.06155
 H -2.04362 -0.44437 -0.99937
 H 2.61516 -0.76533 0.22579
 H -2.66704 0.48581 0.34600
13
bifur_IRC_Distances_noMW_output/new_data/bifur_traj2_Distances point 78
C 1.02038 0.45765 0.06053
 C -0.73574 0.81809 0.07889
 C 0.22330 0.92573 1.11084
 C 1.66186 -0.87611 -0.05300
 C -1.87337 -0.07597 0.01316
 F 1.72797 1.34298 -0.49424
 F -1.03636 1.85723 -0.48719
 H 1.27672 -1.57226 0.60441
 H -1.80341 -0.89296 0.65572
 H 1.63414 -1.26050 -1.06155
 H -2.04362 -0.44436 -0.99937
 H 2.61516 -0.76533 0.22579
 H -2.66704 0.48582 0.34600
13
bifur_IRC_Distances_noMW_output/new_data/bifur_traj2_Distances point 79
C 1.02493 0.45906 0.06128
 C -0.73956 0.82027 0.07916
 C 0.22382 0.92925 1.10237
 C 1.66155 -0.87628 -0.05331
 C -1.87292 -0.07576 0.01308
 F 1.73670 1.34101 -0.48808
 F -1.04606 1.85607 -0.48268
 H 1.27632 -1.57042 0.60512
 H -1.80169 -0.89051 0.65683
 H 1.62934 -1.26065 -1.06067
 H -2.03850 -0.44488 -0.99797
 H 2.61484 -0.76935 0.22218
 H -2.66878 0.48220 0.34269
13
bifur_IRC_Distances_noMW_output/new_data/bifur_traj2_Distances point 80
C 1.03092 0.46089 0.06227
 C -0.74459 0.82317 0.07951
 C 0.22450 0.93390 1.09105
 C 1.66115 -0.87651 -0.05372
 C -1.87232 -0.07548 0.01297
 F 1.74821 1.33837 -0.47986
 F -1.05885 1.85458 -0.47667
 H 1.27578 -1.56799 0.60611
 H -1.79942 -0.88729 0.65835
 H 1.62302 -1.26083 -1.05952
 H -2.03175 -0.44559 -0.99614
 H 2.61443 -0.77464 0.21738
 H -2.67108 0.47743 0.33828
13
bifur_IRC_Distances_noMW_output/new_data/bifur_traj2_Distances point 81
C 1.03866 0.46324 0.06354
 C -0.75109 0.82695 0.07994
 C 0.22538 0.93995 1.07615
 C 1.66062 -0.87679 -0.05426
 C -1.87155 -0.07514 0.01284
 F 1.76307 1.33489 -0.46905
 F -1.07536 1.85271 -0.46880
 H 1.27508 -1.56486 0.60747
 H -1.79651 -0.88314 0.66042
 H 1.61486 -1.26103 -1.05809
 H -2.02303 -0.44655 -0.99381
 H 2.61390 -0.78147 0.21111
 H -2.67403 0.47126 0.33254
13
bifur_IRC_Distances_noMW_output/new_data/bifur_traj2_Distances point 82
C 1.04714 0.46579 0.06494
 C -0.75822 0.83114 0.08039
 C 0.22636 0.94667 1.05942
 C 1.66003 -0.87709 -0.05486
 C -1.87071 -0.07478 0.01270
 F 1.77939 1.33095 -0.45694
 F -1.09349 1.85073 -0.46001
 H 1.27428 -1.56142 0.60908
 H -1.79332 -0.87863 0.66284
 H 1.60590 -1.26121 -1.05657
 H -2.01346 -0.44766 -0.99128
 H 2.61335 -0.78895 0.20413
 H -2.67726 0.46448 0.32616
13
bifur_IRC_Distances_noMW_output/new_data/bifur_traj2_Distances point 83
C 1.05567 0.46832 0.06635
 C -0.76539 0.83540 0.08083
 C 0.22735 0.95348 1.04218
 C 1.65945 -0.87739 -0.05547
 C -1.86986 -0.07444 0.01257
 F 1.79581 1.32688 -0.44448
 F -1.11172 1.84882 -0.45100
 H 1.27346 -1.55797 0.61082
 H -1.79012 -0.87412 0.66543
 H 1.59689 -1.26135 -1.05511
 H -2.00383 -0.44883 -0.98879
 H 2.61280 -0.79646 0.19701
 H -2.68050 0.45766 0.31967
13
bifur_IRC_Distances_noMW_output/new_data/bifur_traj2_Distances point 84
C 1.06364 0.47066 0.06767
 C -0.77210 0.83944 0.08121
 C 0.22828 0.95993 1.02567
 C 1.65889 -0.87767 -0.05606
 C -1.86907 -0.07413 0.01245
 F 1.81117 1.32296 -0.43256
 F -1.12877 1.84710 -0.44241
 H 1.27268 -1.55474 0.61257
 H -1.78714 -0.86994 0.66800
 H 1.58847 -1.26144 -1.05381
 H -1.99484 -0.44999 -0.98650
 H 2.61231 -0.80346 0.19026
 H -2.68353 0.45127 0.31353
13
bifur_IRC_Distances_noMW_output/new_data/bifur_traj2_Distances point 85
C 1.07018 0.47255 0.06875
 C -0.77761 0.84279 0.08150
 C 0.22905 0.96527 1.01182
 C 1.65844 -0.87788 -0.05654
 C -1.86842 -0.07389 0.01235
 F 1.82379 1.31966 -0.42258
 F -1.14277 1.84575 -0.43525
 H 1.27203 -1.55209 0.61410
 H -1.78471 -0.86652 0.67021
 H 1.58156 -1.26148 -1.05278
 H -1.98746 -0.45098 -0.98465
 H 2.61192 -0.80920 0.18464
 H -2.68600 0.44602 0.30843
13
bifur_IRC_Distances_noMW_output/new_data/bifur_traj2_Distances point 86
C 1.07424 0.47372 0.06942
 C -0.78103 0.84489 0.08168
 C 0.22954 0.96861 1.00309
 C 1.65816 -0.87802 -0.05685
 C -1.86802 -0.07374 0.01230
 F 1.83161 1.31758 -0.41629
 F -1.15145 1.84494 -0.43075
 H 1.27161 -1.55045 0.61508
 H -1.78320 -0.86442 0.67164
 H 1.57727 -1.26149 -1.05216
 H -1.98288 -0.45162 -0.98352
 H 2.61168 -0.81276 0.18112
 H -2.68753 0.44276 0.30525
13
bifur_IRC_Distances_noMW_output/new_data/bifur_traj2_Distances point 87
C 1.07527 0.47402 0.06959
 C -0.78190 0.84542 0.08172
 C 0.22966 0.96946 1.00084
 C 1.65809 -0.87805 -0.05693
 C -1.86792 -0.07370 0.01228
 F 1.83361 1.31704 -0.41467
 F -1.15367 1.84473 -0.42959
 H 1.27151 -1.55003 0.61534
 H -1.78282 -0.86388 0.67201
 H 1.57617 -1.26149 -1.05201
 H -1.98171 -0.45178 -0.98323
 H 2.61162 -0.81366 0.18022
 H -2.68792 0.44193 0.30443
13
bifur_IRC_Distances_noMW_output/new_data/bifur_traj2_Distances point 88
C 1.07385 0.47361 0.06935
 C -0.78070 0.84468 0.08166
 C 0.22949 0.96829 1.00393
 C 1.65819 -0.87800 -0.05682
 C -1.86806 -0.07375 0.01230
 F 1.83086 1.31778 -0.41690
 F -1.15062 1.84502 -0.43118
 H 1.27165 -1.55061 0.61499
 H -1.78335 -0.86462 0.67150
 H 1.57768 -1.26149 -1.05222
 H -1.98332 -0.45156 -0.98363
 H 2.61171 -0.81241 0.18146
 H -2.68739 0.44307 0.30556
13
bifur_IRC_Distances_noMW_output/new_data/bifur_traj2_Distances point 89
C 1.07385 0.47361 0.06935
 C -0.78070 0.84468 0.08166
 C 0.22949 0.96829 1.00393
 C 1.65819 -0.87800 -0.05682
 C -1.86806 -0.07375 0.01230
 F 1.83086 1.31778 -0.41690
 F -1.15062 1.84502 -0.43118
 H 1.27165 -1.55061 0.61499
 H -1.78335 -0.86462 0.67150
 H 1.57768 -1.26149 -1.05222
 H -1.98332 -0.45156 -0.98363
 H 2.61171 -0.81241 0.18146
 H -2.68739 0.44307 0.30556
13
bifur_IRC_Distances_noMW_output/new_data/bifur_traj2_Distances point 90
C 1.06816 0.47197 0.06841
 C -0.77591 0.84175 0.08141
 C 0.22881 0.96361 1.01613
 C 1.65858 -0.87782 -0.05639
 C -1.86862 -0.07396 0.01238
 F 1.81989 1.32069 -0.42568
 F -1.13844 1.84616 -0.43748
 H 1.27223 -1.55291 0.61362
 H -1.78546 -0.86758 0.66952
 H 1.58369 -1.26147 -1.05309
 H -1.98974 -0.45067 -0.98522
 H 2.61204 -0.80743 0.18638
 H -2.68524 0.44764 0.31001
13
bifur_IRC_Distances_noMW_output/new_data/bifur_traj2_Distances point 91
C 1.06557 0.47122 0.06799
 C -0.77373 0.84043 0.08130
 C 0.22851 0.96150 1.02161
 C 1.65876 -0.87773 -0.05620
 C -1.86887 -0.07406 0.01242
 F 1.81489 1.32199 -0.42963
 F -1.13290 1.84670 -0.44031
 H 1.27249 -1.55396 0.61301
 H -1.78642 -0.86893 0.66864
 H 1.58643 -1.26145 -1.05350
 H -1.99266 -0.45028 -0.98595
 H 2.61219 -0.80516 0.18861
 H -2.68426 0.44972 0.31203
13
bifur_IRC_Distances_noMW_output/new_data/bifur_traj2_Distances point 92
C 1.06390 0.47073 0.06771
 C -0.77232 0.83957 0.08122
 C 0.22831 0.96014 1.02513
 C 1.65888 -0.87767 -0.05608
 C -1.86904 -0.07412 0.01244
 F 1.81167 1.32283 -0.43217
 F -1.12932 1.84705 -0.44214
 H 1.27266 -1.55463 0.61263
 H -1.78705 -0.86980 0.66808
 H 1.58820 -1.26144 -1.05377
 H -1.99455 -0.45003 -0.98643
 H 2.61230 -0.80369 0.19004
 H -2.68362 0.45106 0.31333
13
bifur_IRC_Distances_noMW_output/new_data/bifur_traj2_Distances point 93
C 1.06358 0.47064 0.06766
 C -0.77205 0.83941 0.08120
 C 0.22827 0.95988 1.02580
 C 1.65890 -0.87766 -0.05605
 C -1.86907 -0.07413 0.01245
 F 1.81105 1.32299 -0.43265
 F -1.12864 1.84712 -0.44248
 H 1.27269 -1.55476 0.61256
 H -1.78717 -0.86997 0.66797
 H 1.58854 -1.26144 -1.05382
 H -1.99491 -0.44998 -0.98652
 H 2.61231 -0.80341 0.19031
 H -2.68350 0.45132 0.31358
13
bifur_IRC_Distances_noMW_output/new_data/bifur_traj2_Distances point 94
C 1.06470 0.47096 0.06784
 C -0.77299 0.83998 0.08126
 C 0.22840 0.96079 1.02345
 C 1.65882 -0.87770 -0.05614
 C -1.86896 -0.07409 0.01243
 F 1.81321 1.32243 -0.43096
 F -1.13103 1.84688 -0.44126
 H 1.27258 -1.55431 0.61281
 H -1.78675 -0.86938 0.66835
 H 1.58735 -1.26145 -1.05364
 H -1.99365 -0.45015 -0.98620
 H 2.61225 -0.80439 0.18935
 H -2.68393 0.45042 0.31271
13
bifur_IRC_Distances_noMW_output/new_data/bifur_traj2_Distances point 95
C 1.06668 0.47154 0.06817
 C -0.77466 0.84099 0.08135
 C 0.22864 0.96240 1.01928
 C 1.65868 -0.87777 -0.05628
 C -1.86877 -0.07402 0.01240
 F 1.81703 1.32144 -0.42795
 F -1.13527 1.84647 -0.43910
 H 1.27238 -1.55351 0.61327
 H -1.78601 -0.86835 0.66901
 H 1.58526 -1.26146 -1.05333
 H -1.99141 -0.45045 -0.98564
 H 2.61213 -0.80613 0.18766
 H -2.68468 0.44883 0.31117
13
bifur_IRC_Distances_noMW_output/new_data/bifur_traj2_Distances point 96
C 1.06852 0.47207 0.06847
 C -0.77621 0.84193 0.08143
 C 0.22886 0.96391 1.01537
 C 1.65856 -0.87783 -0.05642
 C -1.86858 -0.07395 0.01238
 F 1.82057 1.32051 -0.42514
 F -1.13920 1.84609 -0.43709
 H 1.27220 -1.55276 0.61370
 H -1.78533 -0.86739 0.66964
 H 1.58332 -1.26147 -1.05304
 H -1.98934 -0.45073 -0.98512
 H 2.61202 -0.80774 0.18608
 H -2.68537 0.44736 0.30974
13
bifur_IRC_Distances_noMW_output/new_data/bifur_traj2_Distances point 97
C 1.06942 0.47233 0.06862
 C -0.77697 0.84240 0.08147
 C 0.22896 0.96464 1.01345
 C 1.65849 -0.87786 -0.05649
 C -1.86849 -0.07391 0.01236
 F 1.82231 1.32005 -0.42376
 F -1.14113 1.84591 -0.43609
 H 1.27210 -1.55240 0.61391
 H -1.78499 -0.86692 0.66995
 H 1.58237 -1.26147 -1.05290
 H -1.98832 -0.45086 -0.98487
 H 2.61197 -0.80853 0.18530
 H -2.68571 0.44663 0.30903
13
bifur_IRC_Distances_noMW_output/new_data/bifur_traj2_Distances point 98
C 1.06884 0.47217 0.06853
 C -0.77649 0.84210 0.08144
 C 0.22889 0.96417 1.01467
 C 1.65853 -0.87784 -0.05644
 C -1.86855 -0.07393 0.01237
 F 1.82121 1.32034 -0.42463
 F -1.13991 1.84602 -0.43672
 H 1.27216 -1.55263 0.61378
 H -1.78521 -0.86722 0.66975
 H 1.58297 -1.26147 -1.05299
 H -1.98897 -0.45078 -0.98503
 H 2.61200 -0.80803 0.18579
 H -2.68550 0.44709 0.30948
13
bifur_IRC_Distances_noMW_output/new_data/bifur_traj2_Distances point 99
C 1.06634 0.47144 0.06811
 C -0.77438 0.84082 0.08133
 C 0.22860 0.96213 1.01998
 C 1.65871 -0.87776 -0.05626
 C -1.86880 -0.07403 0.01241
 F 1.81638 1.32160 -0.42846
 F -1.13455 1.84654 -0.43947
 H 1.27241 -1.55364 0.61319
 H -1.78614 -0.86852 0.66890
 H 1.58561 -1.26146 -1.05338
 H -1.99179 -0.45040 -0.98574
 H 2.61215 -0.80583 0.18795
 H -2.68455 0.44910 0.31143
13
bifur_IRC_Distances_noMW_output/new_data/bifur_traj2_Distances point 100
C 1.06634 0.47144 0.06811
 C -0.77438 0.84082 0.08133
 C 0.22860 0.96213 1.01998
 C 1.65871 -0.87776 -0.05626
 C -1.86880 -0.07403 0.01241
 F 1.81638 1.32160 -0.42846
 F -1.13456 1.84654 -0.43947
 H 1.27241 -1.55364 0.61319
 H -1.78614 -0.86852 0.66890
 H 1.58561 -1.26146 -1.05338
 H -1.99179 -0.45040 -0.98574
 H 2.61215 -0.80583 0.18795
 H -2.68455 0.44910 0.31143
13
bifur_IRC_Distances_noMW_output/new_data/bifur_traj2_Distances point 101
C 1.05475 0.46805 0.06620
 C -0.76462 0.83494 0.08078
 C 0.22724 0.95275 1.04405
 C 1.65951 -0.87736 -0.05541
 C -1.86995 -0.07447 0.01258
 F 1.79405 1.32732 -0.44583
 F -1.10977 1.84902 -0.45197
 H 1.27355 -1.55834 0.61063
 H -1.79046 -0.87460 0.66514
 H 1.59786 -1.26134 -1.05527
 H -2.00487 -0.44870 -0.98906
 H 2.61286 -0.79565 0.19778
 H -2.68016 0.45839 0.32037
13
bifur_IRC_Distances_noMW_output/new_data/bifur_traj2_Distances point 102
C 1.04707 0.46577 0.06493
 C -0.75816 0.83110 0.08039
 C 0.22635 0.94661 1.05956
 C 1.66004 -0.87709 -0.05485
 C -1.87071 -0.07479 0.01270
 F 1.77926 1.33098 -0.45704
 F -1.09335 1.85074 -0.46008
 H 1.27429 -1.56145 0.60906
 H -1.79334 -0.87867 0.66282
 H 1.60597 -1.26121 -1.05659
 H -2.01353 -0.44765 -0.99130
 H 2.61335 -0.78889 0.20419
 H -2.67724 0.46454 0.32621
13
bifur_IRC_Distances_noMW_output/new_data/bifur_traj2_Distances point 103
C 1.04017 0.46370 0.06379
 C -0.75236 0.82769 0.08002
 C 0.22556 0.94115 1.07319
 C 1.66051 -0.87685 -0.05437
 C -1.87140 -0.07508 0.01282
 F 1.76599 1.33419 -0.46691
 F -1.07860 1.85235 -0.46724
 H 1.27494 -1.56424 0.60775
 H -1.79594 -0.88234 0.66084
 H 1.61326 -1.26107 -1.05781
 H -2.02132 -0.44674 -0.99335
 H 2.61380 -0.78281 0.20987
 H -2.67461 0.47005 0.33140
13
bifur_IRC_Distances_noMW_output/new_data/bifur_traj2_Distances point 104
C 1.03492 0.46211 0.06292
 C -0.74794 0.82512 0.07973
 C 0.22496 0.93702 1.08339
 C 1.66087 -0.87665 -0.05400
 C -1.87192 -0.07531 0.01291
 F 1.75588 1.33658 -0.47430
 F -1.06738 1.85360 -0.47262
 H 1.27542 -1.56637 0.60680
 H -1.79791 -0.88514 0.65941
 H 1.61881 -1.26094 -1.05878
 H -2.02724 -0.44608 -0.99493
 H 2.61416 -0.77817 0.21415
 H -2.67260 0.47424 0.33532
13
bifur_IRC_Distances_noMW_output/new_data/bifur_traj2_Distances point 105
C 1.03144 0.46105 0.06235
 C -0.74502 0.82342 0.07953
 C 0.22456 0.93430 1.09006
 C 1.66111 -0.87653 -0.05376
 C -1.87227 -0.07546 0.01297
 F 1.74920 1.33814 -0.47914
 F -1.05995 1.85445 -0.47615
 H 1.27574 -1.56778 0.60620
 H -1.79923 -0.88701 0.65848
 H 1.62248 -1.26085 -1.05943
 H -2.03117 -0.44565 -0.99598
 H 2.61439 -0.77510 0.21696
 H -2.67127 0.47702 0.33790
13
bifur_IRC_Distances_noMW_output/new_data/bifur_traj2_Distances point 106
C 1.02966 0.46050 0.06206
 C -0.74352 0.82256 0.07943
 C 0.22436 0.93291 1.09346
 C 1.66123 -0.87646 -0.05363
 C -1.87245 -0.07554 0.01300
 F 1.74577 1.33894 -0.48161
 F -1.05614 1.85489 -0.47795
 H 1.27590 -1.56850 0.60589
 H -1.79990 -0.88797 0.65802
 H 1.62436 -1.26080 -1.05976
 H -2.03318 -0.44544 -0.99652
 H 2.61451 -0.77353 0.21840
 H -2.67059 0.47844 0.33922
13
bifur_IRC_Distances_noMW_output/new_data/bifur_traj2_Distances point 107
C 1.02946 0.46044 0.06202
 C -0.74336 0.82246 0.07942
 C 0.22433 0.93276 1.09383
 C 1.66125 -0.87645 -0.05362
 C -1.87247 -0.07555 0.01300
 F 1.74539 1.33902 -0.48188
 F -1.05572 1.85494 -0.47815
 H 1.27591 -1.56858 0.60586
 H -1.79998 -0.88807 0.65797
 H 1.62457 -1.26079 -1.05980
 H -2.03340 -0.44542 -0.99658
 H 2.61453 -0.77335 0.21856
 H -2.67052 0.47859 0.33936
13
bifur_IRC_Distances_noMW_output/new_data/bifur_traj2_Distances point 108
C 1.03067 0.46081 0.06222
 C -0.74437 0.82305 0.07949
 C 0.22447 0.93370 1.09153
 C 1.66116 -0.87650 -0.05370
 C -1.87235 -0.07550 0.01298
 F 1.74772 1.33849 -0.48021
 F -1.05831 1.85464 -0.47693
 H 1.27580 -1.56809 0.60607
 H -1.79952 -0.88742 0.65828
 H 1.62329 -1.26083 -1.05957
 H -2.03204 -0.44556 -0.99622
 H 2.61444 -0.77442 0.21758
 H -2.67098 0.47763 0.33847
13
bifur_IRC_Distances_noMW_output/new_data/bifur_traj2_Distances point 109
C 1.03297 0.46152 0.06260
 C -0.74631 0.82417 0.07962
 C 0.22473 0.93550 1.08713
 C 1.66101 -0.87658 -0.05386
 C -1.87212 -0.07539 0.01294
 F 1.75214 1.33746 -0.47702
 F -1.06322 1.85407 -0.47460
 H 1.27560 -1.56716 0.60646
 H -1.79865 -0.88619 0.65889
 H 1.62086 -1.26089 -1.05914
 H -2.02944 -0.44584 -0.99552
 H 2.61429 -0.77645 0.21572
 H -2.67186 0.47579 0.33677
13
bifur_IRC_Distances_noMW_output/new_data/bifur_traj2_Distances point 110
C 1.03545 0.46227 0.06301
 C -0.74839 0.82538 0.07976
 C 0.22502 0.93744 1.08236
 C 1.66084 -0.87667 -0.05404
 C -1.87187 -0.07528 0.01290
 F 1.75691 1.33634 -0.47355
 F -1.06852 1.85347 -0.47208
 H 1.27537 -1.56616 0.60689
 H -1.79771 -0.88486 0.65955
 H 1.61824 -1.26095 -1.05868
 H -2.02664 -0.44615 -0.99477
 H 2.61412 -0.77864 0.21372
 H -2.67281 0.47381 0.33493
13
bifur_IRC_Distances_noMW_output/new_data/bifur_traj2_Distances point 111
C 1.03545 0.46227 0.06301
 C -0.74839 0.82538 0.07976
 C 0.22502 0.93744 1.08236
 C 1.66084 -0.87667 -0.05404
 C -1.87187 -0.07528 0.01290
 F 1.75691 1.33634 -0.47355
 F -1.06852 1.85347 -0.47208
 H 1.27537 -1.56616 0.60689
 H -1.79771 -0.88486 0.65955
 H 1.61824 -1.26095 -1.05868
 H -2.02664 -0.44615 -0.99477
 H 2.61412 -0.77864 0.21372
 H -2.67281 0.47382 0.33493
13
bifur_IRC_Distances_noMW_output/new_data/bifur_traj2_Distances point 112
C 1.03833 0.46314 0.06349
 C -0.75081 0.82679 0.07992
 C 0.22535 0.93970 1.07678
 C 1.66064 -0.87678 -0.05424
 C -1.87158 -0.07516 0.01285
 F 1.76244 1.33504 -0.46951
 F -1.07467 1.85278 -0.46913
 H 1.27511 -1.56499 0.60741
 H -1.79663 -0.88332 0.66033
 H 1.61520 -1.26103 -1.05815
 H -2.02340 -0.44651 -0.99390
 H 2.61393 -0.78118 0.21137
 H -2.67391 0.47152 0.33278
13
bifur_IRC_Distances_noMW_output/new_data/bifur_traj2_Distances point 113
C 1.03863 0.46323 0.06354
 C -0.75107 0.82693 0.07994
 C 0.22538 0.93994 1.07619
 C 1.66062 -0.87679 -0.05426
 C -1.87155 -0.07514 0.01284
 F 1.76303 1.33490 -0.46908
 F -1.07531 1.85271 -0.46882
 H 1.27508 -1.56487 0.60746
 H -1.79651 -0.88316 0.66042
 H 1.61488 -1.26103 -1.05809
 H -2.02305 -0.44655 -0.99381
 H 2.61391 -0.78145 0.21113
 H -2.67402 0.47128 0.33256
13
bifur_IRC_Distances_noMW_output/new_data/bifur_traj2_Distances point 114
C 1.03837 0.46315 0.06349
 C -0.75084 0.82680 0.07992
 C 0.22535 0.93973 1.07671
 C 1.66064 -0.87678 -0.05424
 C -1.87158 -0.07516 0.01285
 F 1.76252 1.33502 -0.46946
 F -1.07475 1.85277 -0.46909
 H 1.27510 -1.56497 0.60742
 H -1.79661 -0.88330 0.66034
 H 1.61516 -1.26103 -1.05814
 H -2.02335 -0.44651 -0.99389
 H 2.61392 -0.78122 0.21134
 H -2.67392 0.47149 0.33275
13
bifur_IRC_Distances_noMW_output/new_data/bifur_traj2_Distances point 115
C 1.03810 0.46307 0.06345
 C -0.75062 0.82667 0.07991
 C 0.22532 0.93952 1.07722
 C 1.66065 -0.87677 -0.05422
 C -1.87161 -0.07517 0.01285
 F 1.76201 1.33514 -0.46983
 F -1.07418 1.85284 -0.46937
 H 1.27513 -1.56508 0.60737
 H -1.79671 -0.88344 0.66027
 H 1.61544 -1.26102 -1.05819
 H -2.02365 -0.44648 -0.99397
 H 2.61394 -0.78098 0.21156
 H -2.67382 0.47170 0.33295
13
bifur_IRC_Distances_noMW_output/new_data/bifur_traj2_Distances point 116
C 1.03879 0.46328 0.06356
 C -0.75119 0.82701 0.07995
 C 0.22540 0.94006 1.07590
 C 1.66061 -0.87680 -0.05427
 C -1.87154 -0.07514 0.01284
 F 1.76332 1.33483 -0.46887
 F -1.07564 1.85267 -0.46867
 H 1.27506 -1.56480 0.60749
 H -1.79646 -0.88308 0.66046
 H 1.61472 -1.26104 -1.05807
 H -2.02288 -0.44656 -0.99377
 H 2.61390 -0.78158 0.21100
 H -2.67408 0.47115 0.33244
13
bifur_IRC_Distances_noMW_output/new_data/bifur_traj2_Distances point 117
C 1.04078 0.46388 0.06389
 C -0.75287 0.82799 0.08005
 C 0.22563 0.94163 1.07199
 C 1.66047 -0.87687 -0.05441
 C -1.87134 -0.07505 0.01281
 F 1.76716 1.33391 -0.46604
 F -1.07990 1.85220 -0.46661
 H 1.27488 -1.56400 0.60786
 H -1.79571 -0.88201 0.66101
 H 1.61262 -1.26108 -1.05770
 H -2.02063 -0.44682 -0.99317
 H 2.61376 -0.78335 0.20937
 H -2.67484 0.46956 0.33095
13
bifur_IRC_Distances_noMW_output/new_data/bifur_traj2_Distances point 118
C 1.04380 0.46479 0.06439
 C -0.75541 0.82948 0.08022
 C 0.22597 0.94401 1.06606
 C 1.66026 -0.87698 -0.05462
 C -1.87104 -0.07492 0.01276
 F 1.77296 1.33252 -0.46174
 F -1.08635 1.85150 -0.46349
 H 1.27460 -1.56277 0.60843
 H -1.79457 -0.88040 0.66187
 H 1.60943 -1.26115 -1.05716
 H -2.01723 -0.44721 -0.99227
 H 2.61356 -0.78600 0.20689
 H -2.67599 0.46715 0.32868
13
bifur_IRC_Distances_noMW_output/new_data/bifur_traj2_Distances point 119
C 1.04756 0.46591 0.06501
 C -0.75857 0.83135 0.08041
 C 0.22641 0.94700 1.05858
 C 1.66000 -0.87711 -0.05489
 C -1.87066 -0.07477 0.01269
 F 1.78020 1.33075 -0.45633
 F -1.09439 1.85063 -0.45956
 H 1.27424 -1.56125 0.60916
 H -1.79316 -0.87840 0.66296
 H 1.60546 -1.26122 -1.05650
 H -2.01298 -0.44771 -0.99116
 H 2.61332 -0.78932 0.20378
 H -2.67742 0.46414 0.32584
13
bifur_IRC_Distances_noMW_output/new_data/bifur_traj2_Distances point 120
C 1.05192 0.46721 0.06573
 C -0.76224 0.83352 0.08064
 C 0.22691 0.95048 1.04981
 C 1.65970 -0.87726 -0.05520
 C -1.87023 -0.07459 0.01263
 F 1.78860 1.32868 -0.44999
 F -1.10372 1.84965 -0.45498
 H 1.27383 -1.55948 0.61004
 H -1.79152 -0.87610 0.66427
 H 1.60085 -1.26130 -1.05575
 H -2.00806 -0.44831 -0.98988
 H 2.61304 -0.79316 0.20015
 H -2.67908 0.46066 0.32253
13
bifur_IRC_Distances_noMW_output/new_data/bifur_traj2_Distances point 121
C 1.05680 0.46865 0.06654
 C -0.76634 0.83597 0.08088
 C 0.22748 0.95439 1.03987
 C 1.65937 -0.87743 -0.05556
 C -1.86975 -0.07439 0.01255
 F 1.79799 1.32633 -0.44281
 F -1.11414 1.84857 -0.44979
 H 1.27335 -1.55751 0.61106
 H -1.78970 -0.87353 0.66578
 H 1.59570 -1.26137 -1.05493
 H -2.00256 -0.44899 -0.98847
 H 2.61273 -0.79745 0.19606
 H -2.68093 0.45675 0.31881
13
bifur_IRC_Distances_noMW_output/new_data/bifur_traj2_Distances point 122
C 1.05680 0.46865 0.06654
 C -0.76634 0.83597 0.08088
 C 0.22748 0.95439 1.03987
 C 1.65937 -0.87743 -0.05556
 C -1.86975 -0.07439 0.01255
 F 1.79798 1.32633 -0.44281
 F -1.11413 1.84857 -0.44979
 H 1.27336 -1.55751 0.61106
 H -1.78970 -0.87353 0.66578
 H 1.59570 -1.26137 -1.05493
 H -2.00256 -0.44899 -0.98847
 H 2.61273 -0.79745 0.19606
 H -2.68093 0.45675 0.31881
13
bifur_IRC_Distances_noMW_output/new_data/bifur_traj2_Distances point 123
C 1.06795 0.47191 0.06838
 C -0.77574 0.84165 0.08140
 C 0.22879 0.96345 1.01657
 C 1.65859 -0.87781 -0.05638
 C -1.86864 -0.07397 0.01238
 F 1.81949 1.32079 -0.42600
 F -1.13800 1.84621 -0.43770
 H 1.27225 -1.55299 0.61357
 H -1.78554 -0.86768 0.66945
 H 1.58391 -1.26147 -1.05313
 H -1.98997 -0.45064 -0.98528
 H 2.61205 -0.80725 0.18656
 H -2.68516 0.44781 0.31017
13
bifur_IRC_Distances_noMW_output/new_data/bifur_traj2_Distances point 124
C 1.07285 0.47332 0.06919
 C -0.77986 0.84417 0.08162
 C 0.22937 0.96747 1.00608
 C 1.65825 -0.87797 -0.05675
 C -1.86815 -0.07379 0.01232
 F 1.82894 1.31829 -0.41845
 F -1.14849 1.84521 -0.43229
 H 1.27176 -1.55101 0.61474
 H -1.78372 -0.86514 0.67115
 H 1.57873 -1.26149 -1.05237
 H -1.98444 -0.45140 -0.98391
 H 2.61176 -0.81154 0.18233
 H -2.68701 0.44387 0.30634
13
bifur_IRC_Distances_noMW_output/new_data/bifur_traj2_Distances point 125
C 1.07616 0.47427 0.06973
 C -0.78265 0.84588 0.08176
 C 0.22977 0.97019 0.99892
 C 1.65803 -0.87808 -0.05700
 C -1.86783 -0.07367 0.01227
 F 1.83532 1.31658 -0.41329
 F -1.15556 1.84456 -0.42860
 H 1.27142 -1.54967 0.61556
 H -1.78249 -0.86343 0.67233
 H 1.57524 -1.26149 -1.05188
 H -1.98072 -0.45193 -0.98299
 H 2.61157 -0.81444 0.17945
 H -2.68826 0.44122 0.30373
13
bifur_IRC_Distances_noMW_output/new_data/bifur_traj2_Distances point 126
C 1.07789 0.47477 0.07002
 C -0.78410 0.84678 0.08183
 C 0.22997 0.97163 0.99514
 C 1.65790 -0.87814 -0.05713
 C -1.86766 -0.07361 0.01225
 F 1.83866 1.31567 -0.41057
 F -1.15926 1.84422 -0.42666
 H 1.27124 -1.54897 0.61600
 H -1.78185 -0.86253 0.67296
 H 1.57341 -1.26149 -1.05162
 H -1.97876 -0.45221 -0.98251
 H 2.61147 -0.81595 0.17793
 H -2.68891 0.43983 0.30236
13
bifur_IRC_Distances_noMW_output/new_data/bifur_traj2_Distances point 127
C 1.07805 0.47481 0.07005
 C -0.78424 0.84687 0.08183
 C 0.22999 0.97177 0.99478
 C 1.65789 -0.87814 -0.05714
 C -1.86764 -0.07361 0.01225
 F 1.83897 1.31559 -0.41032
 F -1.15961 1.84419 -0.42648
 H 1.27122 -1.54891 0.61604
 H -1.78179 -0.86245 0.67302
 H 1.57324 -1.26149 -1.05160
 H -1.97858 -0.45223 -0.98246
 H 2.61147 -0.81610 0.17779
 H -2.68897 0.43970 0.30224
13
bifur_IRC_Distances_noMW_output/new_data/bifur_traj2_Distances point 128
C 1.07657 0.47439 0.06980
 C -0.78300 0.84610 0.08177
 C 0.22982 0.97054 0.99802
 C 1.65800 -0.87809 -0.05703
 C -1.86779 -0.07366 0.01227
 F 1.83612 1.31636 -0.41264
 F -1.15645 1.84448 -0.42814
 H 1.27138 -1.54950 0.61567
 H -1.78234 -0.86321 0.67248
 H 1.57480 -1.26149 -1.05181
 H -1.98025 -0.45199 -0.98287
 H 2.61155 -0.81480 0.17909
 H -2.68841 0.44089 0.30341
13
bifur_IRC_Distances_noMW_output/new_data/bifur_traj2_Distances point 129
C 1.07358 0.47353 0.06931
 C -0.78047 0.84454 0.08165
 C 0.22946 0.96806 1.00452
 C 1.65820 -0.87800 -0.05680
 C -1.86808 -0.07376 0.01231
 F 1.83034 1.31792 -0.41732
 F -1.15004 1.84507 -0.43148
 H 1.27168 -1.55071 0.61492
 H -1.78345 -0.86476 0.67140
 H 1.57797 -1.26149 -1.05226
 H -1.98362 -0.45152 -0.98370
 H 2.61172 -0.81218 0.18170
 H -2.68728 0.44329 0.30577
13
bifur_IRC_Distances_noMW_output/new_data/bifur_traj2_Distances point 130
C 1.07005 0.47252 0.06873
 C -0.77750 0.84272 0.08150
 C 0.22904 0.96516 1.01210
 C 1.65845 -0.87788 -0.05653
 C -1.86843 -0.07389 0.01235
 F 1.82354 1.31973 -0.42278
 F -1.14249 1.84578 -0.43539
 H 1.27204 -1.55214 0.61407
 H -1.78476 -0.86659 0.67017
 H 1.58169 -1.26148 -1.05280
 H -1.98760 -0.45096 -0.98469
 H 2.61193 -0.80909 0.18475
 H -2.68595 0.44612 0.30854
13
bifur_IRC_Distances_noMW_output/new_data/bifur_traj2_Distances point 131
C 1.06743 0.47176 0.06829
 C -0.77529 0.84138 0.08138
 C 0.22873 0.96302 1.01768
 C 1.65863 -0.87779 -0.05634
 C -1.86869 -0.07399 0.01239
 F 1.81848 1.32106 -0.42680
 F -1.13688 1.84631 -0.43828
 H 1.27230 -1.55320 0.61345
 H -1.78573 -0.86796 0.66927
 H 1.58447 -1.26146 -1.05321
 H -1.99056 -0.45056 -0.98543
 H 2.61208 -0.80679 0.18701
 H -2.68496 0.44823 0.31058
13
bifur_IRC_Distances_noMW_output/new_data/bifur_traj2_Distances point 132
C 1.06606 0.47136 0.06807
 C -0.77414 0.84068 0.08132
 C 0.22857 0.96190 1.02058
 C 1.65873 -0.87775 -0.05624
 C -1.86883 -0.07404 0.01241
 F 1.81583 1.32175 -0.42889
 F -1.13395 1.84660 -0.43978
 H 1.27244 -1.55376 0.61313
 H -1.78624 -0.86867 0.66880
 H 1.58591 -1.26146 -1.05342
 H -1.99211 -0.45035 -0.98582
 H 2.61217 -0.80558 0.18819
 H -2.68444 0.44933 0.31165
13
bifur_IRC_Distances_noMW_output/new_data/bifur_traj2_Distances point 133
C 1.06606 0.47136 0.06807
 C -0.77414 0.84068 0.08132
 C 0.22857 0.96190 1.02059
 C 1.65873 -0.87775 -0.05624
 C -1.86883 -0.07404 0.01241
 F 1.81583 1.32175 -0.42889
 F -1.13394 1.84660 -0.43978
 H 1.27244 -1.55376 0.61313
 H -1.78624 -0.86867 0.66880
 H 1.58592 -1.26146 -1.05342
 H -1.99211 -0.45035 -0.98582
 H 2.61217 -0.80558 0.18819
 H -2.68444 0.44933 0.31165
13
bifur_IRC_Distances_noMW_output/new_data/bifur_traj2_Distances point 134
C 1.06617 0.47139 0.06809
 C -0.77424 0.84074 0.08132
 C 0.22858 0.96199 1.02034
 C 1.65872 -0.87775 -0.05625
 C -1.86881 -0.07403 0.01241
 F 1.81606 1.32169 -0.42872
 F -1.13420 1.84657 -0.43965
 H 1.27243 -1.55371 0.61315
 H -1.78620 -0.86861 0.66884
 H 1.58579 -1.26146 -1.05341
 H -1.99198 -0.45037 -0.98578
 H 2.61216 -0.80569 0.18809
 H -2.68449 0.44924 0.31156
13
bifur_IRC_Distances_noMW_output/new_data/bifur_traj2_Distances point 135
C 1.06703 0.47164 0.06823
 C -0.77496 0.84117 0.08136
 C 0.22868 0.96269 1.01853
 C 1.65866 -0.87778 -0.05631
 C -1.86873 -0.07400 0.01240
 F 1.81771 1.32126 -0.42741
 F -1.13603 1.84640 -0.43872
 H 1.27234 -1.55337 0.61335
 H -1.78588 -0.86817 0.66913
 H 1.58489 -1.26146 -1.05327
 H -1.99101 -0.45050 -0.98554
 H 2.61211 -0.80644 0.18736
 H -2.68481 0.44855 0.31090
13
bifur_IRC_Distances_noMW_output/new_data/bifur_traj2_Distances point 136
C 1.06790 0.47189 0.06837
 C -0.77569 0.84162 0.08140
 C 0.22878 0.96340 1.01669
 C 1.65860 -0.87781 -0.05637
 C -1.86864 -0.07397 0.01239
 F 1.81938 1.32082 -0.42609
 F -1.13788 1.84622 -0.43776
 H 1.27226 -1.55301 0.61355
 H -1.78556 -0.86771 0.66943
 H 1.58397 -1.26147 -1.05314
 H -1.99004 -0.45063 -0.98530
 H 2.61206 -0.80720 0.18661
 H -2.68514 0.44785 0.31022
13
bifur_IRC_Distances_noMW_output/new_data/bifur_traj2_Distances point 137
C 1.06810 0.47195 0.06840
 C -0.77586 0.84172 0.08141
 C 0.22881 0.96356 1.01626
 C 1.65858 -0.87782 -0.05639
 C -1.86862 -0.07396 0.01238
 F 1.81977 1.32072 -0.42578
 F -1.13831 1.84618 -0.43754
 H 1.27224 -1.55293 0.61360
 H -1.78548 -0.86761 0.66950
 H 1.58376 -1.26147 -1.05310
 H -1.98981 -0.45066 -0.98524
 H 2.61204 -0.80737 0.18644
 H -2.68521 0.44769 0.31006
13
bifur_IRC_Distances_noMW_output/new_data/bifur_traj2_Distances point 138
C 1.06687 0.47160 0.06820
 C -0.77483 0.84109 0.08135
 C 0.22866 0.96256 1.01886
 C 1.65867 -0.87777 -0.05630
 C -1.86875 -0.07401 0.01240
 F 1.81741 1.32134 -0.42765
 F -1.13569 1.84643 -0.43889
 H 1.27236 -1.55343 0.61332
 H -1.78594 -0.86825 0.66908
 H 1.58505 -1.26146 -1.05330
 H -1.99119 -0.45048 -0.98559
 H 2.61212 -0.80630 0.18749
 H -2.68475 0.44867 0.31102
13
bifur_IRC_Distances_noMW_output/new_data/bifur_traj2_Distances point 139
C 1.06422 0.47083 0.06776
 C -0.77260 0.83974 0.08123
 C 0.22835 0.96040 1.02444
 C 1.65885 -0.87769 -0.05610
 C -1.86901 -0.07411 0.01244
 F 1.81230 1.32267 -0.43168
 F -1.13002 1.84698 -0.44178
 H 1.27262 -1.55450 0.61270
 H -1.78692 -0.86963 0.66819
 H 1.58785 -1.26144 -1.05372
 H -1.99418 -0.45008 -0.98634
 H 2.61228 -0.80397 0.18976
 H -2.68375 0.45080 0.31308
13
bifur_IRC_Distances_noMW_output/new_data/bifur_traj2_Distances point 140
C 1.06029 0.46967 0.06711
 C -0.76928 0.83774 0.08105
 C 0.22789 0.95721 1.03267
 C 1.65913 -0.87755 -0.05581
 C -1.86940 -0.07426 0.01250
 F 1.80471 1.32462 -0.43761
 F -1.12160 1.84782 -0.44605
 H 1.27301 -1.55610 0.61182
 H -1.78839 -0.87169 0.66690
 H 1.59202 -1.26141 -1.05435
 H -1.99862 -0.44949 -0.98746
 H 2.61252 -0.80051 0.19311
 H -2.68226 0.45396 0.31612
13
bifur_IRC_Distances_noMW_output/new_data/bifur_traj2_Distances point 141
C 1.05514 0.46816 0.06626
 C -0.76495 0.83514 0.08080
 C 0.22729 0.95306 1.04327
 C 1.65948 -0.87738 -0.05544
 C -1.86991 -0.07446 0.01257
 F 1.79479 1.32713 -0.44526
 F -1.11059 1.84893 -0.45157
 H 1.27352 -1.55818 0.61071
 H -1.79032 -0.87440 0.66526
 H 1.59745 -1.26134 -1.05520
 H -2.00443 -0.44876 -0.98895
 H 2.61284 -0.79599 0.19746
 H -2.68030 0.45808 0.32008
13
bifur_IRC_Distances_noMW_output/new_data/bifur_traj2_Distances point 142
C 1.04899 0.46634 0.06525
 C -0.75978 0.83206 0.08049
 C 0.22657 0.94814 1.05571
 C 1.65991 -0.87716 -0.05499
 C -1.87052 -0.07471 0.01267
 F 1.78296 1.33008 -0.45426
 F -1.09745 1.85030 -0.45807
 H 1.27411 -1.56067 0.60945
 H -1.79262 -0.87765 0.66339
 H 1.60395 -1.26125 -1.05625
 H -2.01137 -0.44791 -0.99074
 H 2.61323 -0.79058 0.20259
 H -2.67797 0.46300 0.32476
13
bifur_IRC_Distances_noMW_output/new_data/bifur_traj2_Distances point 143
C 1.04252 0.46440 0.06418
 C -0.75433 0.82885 0.08015
 C 0.22583 0.94300 1.06858
 C 1.66035 -0.87693 -0.05453
 C -1.87117 -0.07498 0.01278
 F 1.77050 1.33311 -0.46357
 F -1.08362 1.85179 -0.46482
 H 1.27472 -1.56329 0.60819
 H -1.79505 -0.88108 0.66150
 H 1.61078 -1.26112 -1.05739
 H -2.01867 -0.44704 -0.99265
 H 2.61365 -0.78488 0.20794
 H -2.67550 0.46817 0.32964
13
bifur_IRC_Distances_noMW_output/new_data/bifur_traj2_Distances point 144
C 1.04252 0.46440 0.06418
 C -0.75433 0.82885 0.08015
 C 0.22583 0.94300 1.06858
 C 1.66035 -0.87693 -0.05453
 C -1.87117 -0.07498 0.01278
 F 1.77050 1.33311 -0.46357
 F -1.08362 1.85179 -0.46481
 H 1.27472 -1.56329 0.60819
 H -1.79505 -0.88108 0.66150
 H 1.61078 -1.26112 -1.05739
 H -2.01867 -0.44704 -0.99265
 H 2.61365 -0.78488 0.20794
 H -2.67550 0.46817 0.32964
13
bifur_IRC_Distances_noMW_output/new_data/bifur_traj2_Distances point 145
C 1.03322 0.46159 0.06264
 C -0.74652 0.82429 0.07964
 C 0.22476 0.93569 1.08666
 C 1.66099 -0.87659 -0.05388
 C -1.87209 -0.07538 0.01293
 F 1.75262 1.33735 -0.47667
 F -1.06375 1.85401 -0.47435
 H 1.27557 -1.56706 0.60650
 H -1.79856 -0.88605 0.65895
 H 1.62060 -1.26090 -1.05909
 H -2.02916 -0.44587 -0.99544
 H 2.61427 -0.77667 0.21552
 H -2.67195 0.47560 0.33658
13
bifur_IRC_Distances_noMW_output/new_data/bifur_traj2_Distances point 146
C 1.03105 0.46093 0.06229
 C -0.74469 0.82323 0.07951
 C 0.22451 0.93400 1.09081
 C 1.66114 -0.87651 -0.05373
 C -1.87231 -0.07548 0.01297
 F 1.74845 1.33832 -0.47968
 F -1.05912 1.85455 -0.47654
 H 1.27577 -1.56794 0.60613
 H -1.79937 -0.88722 0.65838
 H 1.62289 -1.26084 -1.05950
 H -2.03161 -0.44561 -0.99610
 H 2.61442 -0.77476 0.21728
 H -2.67112 0.47733 0.33819
13
bifur_IRC_Distances_noMW_output/new_data/bifur_traj2_Distances point 147
C 1.03003 0.46062 0.06212
 C -0.74384 0.82274 0.07945
 C 0.22440 0.93320 1.09274
 C 1.66121 -0.87647 -0.05366
 C -1.87241 -0.07552 0.01299
 F 1.74649 1.33877 -0.48109
 F -1.05695 1.85480 -0.47757
 H 1.27586 -1.56835 0.60596
 H -1.79976 -0.88776 0.65812
 H 1.62396 -1.26081 -1.05969
 H -2.03275 -0.44548 -0.99641
 H 2.61449 -0.77386 0.21809
 H -2.67074 0.47814 0.33894
13
bifur_IRC_Distances_noMW_output/new_data/bifur_traj2_Distances point 148
C 1.02968 0.46051 0.06206
 C -0.74355 0.82257 0.07943
 C 0.22436 0.93293 1.09341
 C 1.66123 -0.87646 -0.05364
 C -1.87245 -0.07554 0.01300
 F 1.74582 1.33893 -0.48157
 F -1.05620 1.85488 -0.47792
 H 1.27589 -1.56849 0.60590
 H -1.79989 -0.88795 0.65803
 H 1.62433 -1.26080 -1.05976
 H -2.03315 -0.44544 -0.99652
 H 2.61451 -0.77355 0.21838
 H -2.67060 0.47842 0.33920
13
bifur_IRC_Distances_noMW_output/new_data/bifur_traj2_Distances point 149
C 1.02947 0.46045 0.06203
 C -0.74337 0.82247 0.07942
 C 0.22433 0.93277 1.09380
 C 1.66124 -0.87645 -0.05362
 C -1.87247 -0.07555 0.01300
 F 1.74542 1.33902 -0.48186
 F -1.05575 1.85493 -0.47813
 H 1.27591 -1.56858 0.60586
 H -1.79997 -0.88806 0.65798
 H 1.62455 -1.26079 -1.05980
 H -2.03338 -0.44542 -0.99658
 H 2.61453 -0.77336 0.21854
 H -2.67052 0.47858 0.33935
13
bifur_IRC_Distances_noMW_output/new_data/bifur_traj2_Distances point 150
C 1.02879 0.46024 0.06191
 C -0.74280 0.82214 0.07938
 C 0.22426 0.93224 1.09510
 C 1.66129 -0.87643 -0.05357
 C -1.87254 -0.07558 0.01301
 F 1.74411 1.33932 -0.48280
 F -1.05430 1.85510 -0.47882
 H 1.27597 -1.56886 0.60575
 H -1.80023 -0.88843 0.65780
 H 1.62527 -1.26077 -1.05993
 H -2.03415 -0.44534 -0.99679
 H 2.61457 -0.77276 0.21909
 H -2.67026 0.47913 0.33985
13
bifur_IRC_Distances_noMW_output/new_data/bifur_traj2_Distances point 151
C 1.02654 0.45955 0.06154
 C -0.74091 0.82105 0.07925
 C 0.22400 0.93049 1.09934
 C 1.66144 -0.87634 -0.05342
 C -1.87276 -0.07568 0.01305
 F 1.73979 1.34031 -0.48588
 F -1.04950 1.85566 -0.48107
 H 1.27618 -1.56977 0.60538
 H -1.80108 -0.88964 0.65723
 H 1.62765 -1.26070 -1.06036
 H -2.03669 -0.44507 -0.99747
 H 2.61473 -0.77077 0.22089
 H -2.66940 0.48092 0.34151
13
bifur_IRC_Distances_noMW_output/new_data/bifur_traj2_Distances point 152
C 1.02239 0.45827 0.06086
 C -0.73743 0.81905 0.07901
 C 0.22353 0.92728 1.10711
 C 1.66173 -0.87619 -0.05314
 C -1.87317 -0.07587 0.01313
 F 1.73182 1.34212 -0.49153
 F -1.04064 1.85671 -0.48520
 H 1.27654 -1.57145 0.60472
 H -1.80265 -0.89188 0.65620
 H 1.63203 -1.26057 -1.06116
 H -2.04136 -0.44459 -0.99875
 H 2.61502 -0.76711 0.22420
 H -2.66781 0.48422 0.34454
13
bifur_IRC_Distances_noMW_output/new_data/bifur_traj2_Distances point 153
C 1.01739 0.45673 0.06004
 C -0.73323 0.81666 0.07871
 C 0.22296 0.92343 1.11636
 C 1.66207 -0.87600 -0.05280
 C -1.87367 -0.07611 0.01322
 F 1.72223 1.34426 -0.49825
 F -1.02998 1.85800 -0.49013
 H 1.27698 -1.57348 0.60396
 H -1.80454 -0.89458 0.65501
 H 1.63730 -1.26040 -1.06215
 H -2.04700 -0.44403 -1.00030
 H 2.61538 -0.76268 0.22815
 H -2.66589 0.48820 0.34818
13
bifur_IRC_Distances_noMW_output/new_data/bifur_traj2_Distances point 154
C 1.01175 0.45497 0.05911
 C -0.72851 0.81399 0.07836
 C 0.22233 0.91912 1.12663
 C 1.66245 -0.87578 -0.05242
 C -1.87423 -0.07637 0.01333
 F 1.71143 1.34663 -0.50573
 F -1.01797 1.85948 -0.49563
 H 1.27747 -1.57576 0.60315
 H -1.80668 -0.89764 0.65373
 H 1.64324 -1.26019 -1.06328
 H -2.05334 -0.44342 -1.00205
 H 2.61578 -0.75770 0.23257
 H -2.66372 0.49267 0.35224
13
bifur_IRC_Distances_noMW_output/new_data/bifur_traj2_Distances point 155
C 1.01175 0.45497 0.05911
 C -0.72851 0.81399 0.07836
 C 0.22233 0.91912 1.12663
 C 1.66245 -0.87578 -0.05242
 C -1.87423 -0.07637 0.01333
 F 1.71142 1.34663 -0.50573
 F -1.01796 1.85948 -0.49563
 H 1.27747 -1.57576 0.60315
 H -1.80668 -0.89764 0.65373
 H 1.64324 -1.26019 -1.06328
 H -2.05334 -0.44342 -1.00205
 H 2.61578 -0.75770 0.23257
 H -2.66372 0.49267 0.35224
13
bifur_IRC_Distances_noMW_output/new_data/bifur_traj2_Distances point 156
C 0.99996 0.45126 0.05718
 C -0.71863 0.80846 0.07761
 C 0.22100 0.91018 1.14763
 C 1.66324 -0.87532 -0.05165
 C -1.87540 -0.07695 0.01355
 F 1.68884 1.35145 -0.52105
 F -0.99285 1.86267 -0.50693
 H 1.27846 -1.58054 0.60160
 H -1.81115 -0.90407 0.65122
 H 1.65567 -1.25969 -1.06573
 H -2.06660 -0.44223 -1.00577
 H 2.61665 -0.74725 0.24169
 H -2.65918 0.50202 0.36065
13
bifur_IRC_Distances_noMW_output/new_data/bifur_traj2_Distances point 157
C 0.99617 0.45006 0.05656
 C -0.71546 0.80671 0.07736
 C 0.22057 0.90733 1.15424
 C 1.66350 -0.87517 -0.05140
 C -1.87578 -0.07714 0.01363
 F 1.68159 1.35296 -0.52588
 F -0.98479 1.86372 -0.51051
 H 1.27877 -1.58207 0.60114
 H -1.81259 -0.90614 0.65047
 H 1.65966 -1.25951 -1.06654
 H -2.07085 -0.44186 -1.00698
 H 2.61694 -0.74390 0.24458
 H -2.65771 0.50502 0.36332
13
bifur_IRC_Distances_noMW_output/new_data/bifur_traj2_Distances point 158
C 0.99516 0.44973 0.05639
 C -0.71462 0.80624 0.07729
 C 0.22046 0.90657 1.15600
 C 1.66356 -0.87513 -0.05133
 C -1.87588 -0.07719 0.01365
 F 1.67965 1.35336 -0.52716
 F -0.98264 1.86401 -0.51146
 H 1.27885 -1.58248 0.60103
 H -1.81297 -0.90670 0.65027
 H 1.66072 -1.25946 -1.06676
 H -2.07199 -0.44177 -1.00731
 H 2.61702 -0.74300 0.24535
 H -2.65732 0.50582 0.36403
13
bifur_IRC_Distances_noMW_output/new_data/bifur_traj2_Distances point 159
C 0.99619 0.45006 0.05656
 C -0.71548 0.80671 0.07736
 C 0.22057 0.90734 1.15421
 C 1.66349 -0.87517 -0.05140
 C -1.87578 -0.07714 0.01363
 F 1.68162 1.35295 -0.52585
 F -0.98483 1.86372 -0.51049
 H 1.27877 -1.58206 0.60115
 H -1.81258 -0.90613 0.65047
 H 1.65964 -1.25951 -1.06654
 H -2.07083 -0.44187 -1.00698
 H 2.61694 -0.74391 0.24457
 H -2.65772 0.50501 0.36331
13
bifur_IRC_Distances_noMW_output/new_data/bifur_traj2_Distances point 160
C 0.99834 0.45075 0.05691
 C -0.71728 0.80771 0.07750
 C 0.22081 0.90896 1.15046
 C 1.66335 -0.87526 -0.05154
 C -1.87556 -0.07703 0.01359
 F 1.68574 1.35210 -0.52311
 F -0.98941 1.86312 -0.50846
 H 1.27859 -1.58119 0.60140
 H -1.81176 -0.90495 0.65090
 H 1.65737 -1.25961 -1.06608
 H -2.06841 -0.44207 -1.00629
 H 2.61677 -0.74582 0.24292
 H -2.65855 0.50330 0.36179
13
bifur_IRC_Distances_noMW_output/new_data/bifur_traj2_Distances point 161
C 1.00096 0.45158 0.05734
 C -0.71947 0.80893 0.07767
 C 0.22111 0.91093 1.14588
 C 1.66317 -0.87536 -0.05171
 C -1.87530 -0.07690 0.01353
 F 1.69075 1.35105 -0.51976
 F -0.99498 1.86239 -0.50598
 H 1.27837 -1.58013 0.60172
 H -1.81077 -0.90352 0.65143
 H 1.65461 -1.25973 -1.06552
 H -2.06547 -0.44233 -1.00546
 H 2.61658 -0.74814 0.24092
 H -2.65956 0.50123 0.35994
13
bifur_IRC_Distances_noMW_output/new_data/bifur_traj2_Distances point 162
C 1.00355 0.45240 0.05777
 C -0.72164 0.81014 0.07784
 C 0.22140 0.91289 1.14130
 C 1.66300 -0.87546 -0.05188
 C -1.87505 -0.07677 0.01348
 F 1.69572 1.35000 -0.51642
 F -1.00050 1.86168 -0.50352
 H 1.27816 -1.57908 0.60205
 H -1.80979 -0.90211 0.65196
 H 1.65188 -1.25985 -1.06497
 H -2.06256 -0.44258 -1.00463
 H 2.61638 -0.75044 0.23893
 H -2.66056 0.49917 0.35810
13
bifur_IRC_Distances_noMW_output/new_data/bifur_traj2_Distances point 163
C 1.00574 0.45309 0.05813
 C -0.72347 0.81116 0.07798
 C 0.22165 0.91455 1.13741
 C 1.66285 -0.87555 -0.05202
 C -1.87483 -0.07667 0.01344
 F 1.69991 1.34911 -0.51359
 F -1.00517 1.86109 -0.50142
 H 1.27797 -1.57819 0.60233
 H -1.80895 -0.90091 0.65242
 H 1.64957 -1.25994 -1.06452
 H -2.06010 -0.44280 -1.00394
 H 2.61622 -0.75238 0.23724
 H -2.66141 0.49744 0.35654
13
bifur_IRC_Distances_noMW_output/new_data/bifur_traj2_Distances point 164
C 1.00716 0.45353 0.05836
 C -0.72466 0.81183 0.07807
 C 0.22181 0.91563 1.13488
 C 1.66276 -0.87560 -0.05212
 C -1.87469 -0.07660 0.01341
 F 1.70263 1.34853 -0.51174
 F -1.00819 1.86070 -0.50006
 H 1.27786 -1.57762 0.60252
 H -1.80842 -0.90014 0.65272
 H 1.64808 -1.26000 -1.06422
 H -2.05850 -0.44295 -1.00349
 H 2.61612 -0.75363 0.23614
 H -2.66196 0.49631 0.35553
13
bifur_IRC_Distances_noMW_output/new_data/bifur_traj2_Distances point 165
C 1.00728 0.45357 0.05838
 C -0.72476 0.81188 0.07808
 C 0.22182 0.91571 1.13468
 C 1.66275 -0.87561 -0.05213
 C -1.87468 -0.07659 0.01341
 F 1.70284 1.34848 -0.51160
 F -1.00843 1.86067 -0.49995
 H 1.27785 -1.57757 0.60254
 H -1.80837 -0.90008 0.65275
 H 1.64796 -1.26001 -1.06420
 H -2.05837 -0.44296 -1.00346
 H 2.61611 -0.75373 0.23605
 H -2.66200 0.49623 0.35545
13
bifur_IRC_Distances_noMW_output/new_data/bifur_traj2_Distances point 166
C 1.00728 0.45357 0.05838
 C -0.72476 0.81188 0.07808
 C 0.22182 0.91571 1.13468
 C 1.66275 -0.87561 -0.05213
 C -1.87468 -0.07659 0.01341
 F 1.70285 1.34848 -0.51159
 F -1.00843 1.86067 -0.49995
 H 1.27785 -1.57757 0.60254
 H -1.80837 -0.90008 0.65275
 H 1.64796 -1.26001 -1.06420
 H -2.05837 -0.44296 -1.00346
 H 2.61611 -0.75373 0.23605
 H -2.66200 0.49622 0.35545
13
bifur_IRC_Distances_noMW_output/new_data/bifur_traj2_Distances point 167
C 1.00352 0.45238 0.05776
 C -0.72161 0.81012 0.07784
 C 0.22140 0.91286 1.14137
 C 1.66300 -0.87546 -0.05188
 C -1.87505 -0.07678 0.01348
 F 1.69564 1.35002 -0.51647
 F -1.00042 1.86169 -0.50355
 H 1.27816 -1.57910 0.60205
 H -1.80980 -0.90213 0.65195
 H 1.65192 -1.25985 -1.06498
 H -2.06260 -0.44258 -1.00465
 H 2.61639 -0.75040 0.23896
 H -2.66055 0.49921 0.35813
13
bifur_IRC_Distances_noMW_output/new_data/bifur_traj2_Distances point 168
C 1.00085 0.45154 0.05732
 C -0.71938 0.80888 0.07766
 C 0.22110 0.91085 1.14606
 C 1.66318 -0.87536 -0.05170
 C -1.87531 -0.07691 0.01354
 F 1.69054 1.35109 -0.51990
 F -0.99475 1.86242 -0.50609
 H 1.27838 -1.58017 0.60171
 H -1.81081 -0.90358 0.65140
 H 1.65473 -1.25973 -1.06554
 H -2.06559 -0.44232 -1.00549
 H 2.61659 -0.74804 0.24100
 H -2.65952 0.50132 0.36002
13
bifur_IRC_Distances_noMW_output/new_data/bifur_traj2_Distances point 169
C 0.99816 0.45069 0.05689
 C -0.71713 0.80763 0.07749
 C 0.22079 0.90883 1.15077
 C 1.66336 -0.87525 -0.05153
 C -1.87558 -0.07704 0.01359
 F 1.68540 1.35217 -0.52334
 F -0.98903 1.86317 -0.50863
 H 1.27860 -1.58126 0.60138
 H -1.81183 -0.90505 0.65086
 H 1.65756 -1.25961 -1.06611
 H -2.06861 -0.44205 -1.00635
 H 2.61679 -0.74566 0.24306
 H -2.65848 0.50344 0.36192
13
bifur_IRC_Distances_noMW_output/new_data/bifur_traj2_Distances point 170
C 0.99598 0.45000 0.05653
 C -0.71531 0.80662 0.07735
 C 0.22055 0.90719 1.15457
 C 1.66351 -0.87516 -0.05139
 C -1.87580 -0.07715 0.01363
 F 1.68123 1.35304 -0.52611
 F -0.98439 1.86378 -0.51069
 H 1.27878 -1.58215 0.60112
 H -1.81266 -0.90625 0.65043
 H 1.65986 -1.25950 -1.06658
 H -2.07106 -0.44185 -1.00704
 H 2.61695 -0.74373 0.24472
 H -2.65764 0.50517 0.36345
13
bifur_IRC_Distances_noMW_output/new_data/bifur_traj2_Distances point 171
C 0.99527 0.44977 0.05641
 C -0.71471 0.80629 0.07730
 C 0.22047 0.90666 1.15580
 C 1.66356 -0.87514 -0.05134
 C -1.87587 -0.07719 0.01365
 F 1.67987 1.35332 -0.52701
 F -0.98289 1.86397 -0.51135
 H 1.27884 -1.58243 0.60104
 H -1.81293 -0.90663 0.65030
 H 1.66060 -1.25947 -1.06673
 H -2.07186 -0.44178 -1.00727
 H 2.61701 -0.74310 0.24526
 H -2.65737 0.50573 0.36395
13
bifur_IRC_Distances_noMW_output/new_data/bifur_traj2_Distances point 172
C 0.99702 0.45033 0.05670
 C -0.71617 0.80710 0.07741
 C 0.22067 0.90797 1.15277
 C 1.66344 -0.87521 -0.05146
 C -1.87569 -0.07710 0.01361
 F 1.68321 1.35263 -0.52480
 F -0.98660 1.86349 -0.50971
 H 1.27870 -1.58173 0.60125
 H -1.81227 -0.90568 0.65064
 H 1.65876 -1.25955 -1.06636
 H -2.06990 -0.44195 -1.00671
 H 2.61687 -0.74465 0.24393
 H -2.65804 0.50435 0.36272
13
bifur_IRC_Distances_noMW_output/new_data/bifur_traj2_Distances point 173
C 1.00102 0.45160 0.05735
 C -0.71952 0.80896 0.07768
 C 0.22112 0.91098 1.14576
 C 1.66317 -0.87536 -0.05172
 C -1.87530 -0.07690 0.01353
 F 1.69087 1.35103 -0.51968
 F -0.99512 1.86238 -0.50592
 H 1.27837 -1.58010 0.60173
 H -1.81075 -0.90349 0.65144
 H 1.65455 -1.25974 -1.06551
 H -2.06540 -0.44233 -1.00544
 H 2.61657 -0.74820 0.24087
 H -2.65959 0.50118 0.35990
13
bifur_IRC_Distances_noMW_output/new_data/bifur_traj2_Distances point 174
C 1.00603 0.45318 0.05817
 C -0.72371 0.81130 0.07800
 C 0.22168 0.91477 1.13691
 C 1.66283 -0.87556 -0.05204
 C -1.87480 -0.07665 0.01344
 F 1.70045 1.34900 -0.51322
 F -1.00577 1.86101 -0.50115
 H 1.27795 -1.57808 0.60237
 H -1.80885 -0.90076 0.65248
 H 1.64927 -1.25995 -1.06446
 H -2.05978 -0.44283 -1.00385
 H 2.61620 -0.75263 0.23702
 H -2.66152 0.49721 0.35634
13
bifur_IRC_Distances_noMW_output/new_data/bifur_traj2_Distances point 175
C 1.01070 0.45464 0.05894
 C -0.72763 0.81350 0.07829
 C 0.22221 0.91832 1.12852
 C 1.66252 -0.87574 -0.05235
 C -1.87434 -0.07642 0.01335
 F 1.70941 1.34707 -0.50711
 F -1.01573 1.85976 -0.49665
 H 1.27756 -1.57618 0.60300
 H -1.80707 -0.89821 0.65349
 H 1.64435 -1.26014 -1.06350
 H -2.05452 -0.44331 -1.00238
 H 2.61586 -0.75677 0.23339
 H -2.66332 0.49351 0.35300
13
bifur_IRC_Distances_noMW_output/new_data/bifur_traj2_Distances point 176
C 1.01413 0.45571 0.05950
 C -0.73050 0.81512 0.07851
 C 0.22260 0.92094 1.12231
 C 1.66229 -0.87587 -0.05258
 C -1.87400 -0.07626 0.01328
 F 1.71599 1.34564 -0.50258
 F -1.02304 1.85885 -0.49332
 H 1.27726 -1.57479 0.60348
 H -1.80577 -0.89635 0.65426
 H 1.64073 -1.26028 -1.06280
 H -2.05066 -0.44368 -1.00131
 H 2.61561 -0.75980 0.23071
 H -2.66464 0.49078 0.35053
13
bifur_IRC_Distances_noMW_output/new_data/bifur_traj2_Distances point 177
C 1.01413 0.45571 0.05950
 C -0.73050 0.81512 0.07851
 C 0.22260 0.92094 1.12231
 C 1.66229 -0.87587 -0.05258
 C -1.87400 -0.07626 0.01328
 F 1.71598 1.34564 -0.50259
 F -1.02303 1.85885 -0.49332
 H 1.27726 -1.57479 0.60348
 H -1.80577 -0.89635 0.65426
 H 1.64073 -1.26028 -1.06280
 H -2.05066 -0.44368 -1.00131
 H 2.61561 -0.75980 0.23071
 H -2.66464 0.49078 0.35053
13
bifur_IRC_Distances_noMW_output/new_data/bifur_traj2_Distances point 178
C 1.01607 0.45631 0.05982
 C -0.73212 0.81603 0.07863
 C 0.22281 0.92242 1.11879
 C 1.66216 -0.87595 -0.05271
 C -1.87380 -0.07617 0.01324
 F 1.71969 1.34482 -0.50002
 F -1.02715 1.85834 -0.49143
 H 1.27710 -1.57401 0.60376
 H -1.80504 -0.89530 0.65470
 H 1.63870 -1.26035 -1.06241
 H -2.04849 -0.44389 -1.00071
 H 2.61547 -0.76151 0.22920
 H -2.66538 0.48925 0.34914
13
bifur_IRC_Distances_noMW_output/new_data/bifur_traj2_Distances point 179
C 1.01432 0.45577 0.05953
 C -0.73065 0.81520 0.07852
 C 0.22262 0.92108 1.12198
 C 1.66227 -0.87588 -0.05259
 C -1.87398 -0.07625 0.01328
 F 1.71633 1.34556 -0.50234
 F -1.02342 1.85880 -0.49314
 H 1.27725 -1.57472 0.60351
 H -1.80570 -0.89625 0.65430
 H 1.64054 -1.26028 -1.06276
 H -2.05046 -0.44370 -1.00125
 H 2.61560 -0.75996 0.23057
 H -2.66471 0.49064 0.35040
13
bifur_IRC_Distances_noMW_output/new_data/bifur_traj2_Distances point 180
C 1.01050 0.45458 0.05891
 C -0.72746 0.81340 0.07828
 C 0.22219 0.91817 1.12889
 C 1.66253 -0.87573 -0.05234
 C -1.87436 -0.07643 0.01335
 F 1.70902 1.34715 -0.50738
 F -1.01529 1.85981 -0.49684
 H 1.27757 -1.57627 0.60297
 H -1.80715 -0.89832 0.65345
 H 1.64456 -1.26014 -1.06354
 H -2.05475 -0.44329 -1.00244
 H 2.61587 -0.75659 0.23355
 H -2.66324 0.49367 0.35314
13
bifur_IRC_Distances_noMW_output/new_data/bifur_traj2_Distances point 181
C 1.00595 0.45315 0.05816
 C -0.72365 0.81126 0.07799
 C 0.22167 0.91471 1.13704
 C 1.66284 -0.87556 -0.05204
 C -1.87481 -0.07666 0.01344
 F 1.70031 1.34903 -0.51332
 F -1.00561 1.86103 -0.50122
 H 1.27796 -1.57811 0.60236
 H -1.80888 -0.90080 0.65246
 H 1.64935 -1.25995 -1.06447
 H -2.05986 -0.44282 -1.00388
 H 2.61621 -0.75256 0.23708
 H -2.66149 0.49727 0.35639
13
bifur_IRC_Distances_noMW_output/new_data/bifur_traj2_Distances point 182
C 1.00142 0.45172 0.05742
 C -0.71986 0.80914 0.07770
 C 0.22116 0.91128 1.14506
 C 1.66314 -0.87538 -0.05174
 C -1.87526 -0.07688 0.01353
 F 1.69164 1.35086 -0.51917
 F -0.99597 1.86227 -0.50554
 H 1.27833 -1.57994 0.60178
 H -1.81059 -0.90327 0.65152
 H 1.65413 -1.25975 -1.06542
 H -2.06495 -0.44237 -1.00531
 H 2.61654 -0.74855 0.24056
 H -2.65974 0.50086 0.35961
13
bifur_IRC_Distances_noMW_output/new_data/bifur_traj2_Distances point 183
C 0.99699 0.45032 0.05669
 C -0.71615 0.80709 0.07741
 C 0.22066 0.90795 1.15282
 C 1.66344 -0.87520 -0.05145
 C -1.87570 -0.07710 0.01361
 F 1.68315 1.35264 -0.52483
 F -0.98654 1.86349 -0.50974
 H 1.27870 -1.58174 0.60124
 H -1.81228 -0.90569 0.65063
 H 1.65879 -1.25955 -1.06636
 H -2.06993 -0.44194 -1.00672
 H 2.61688 -0.74462 0.24396
 H -2.65803 0.50437 0.36275
13
bifur_IRC_Distances_noMW_output/new_data/bifur_traj2_Distances point 184
C 0.99296 0.44903 0.05604
 C -0.71278 0.80523 0.07715
 C 0.22021 0.90492 1.15980
 C 1.66371 -0.87504 -0.05119
 C -1.87609 -0.07730 0.01370
 F 1.67545 1.35423 -0.52993
 F -0.97797 1.86463 -0.51352
 H 1.27903 -1.58337 0.60077
 H -1.81381 -0.90790 0.64985
 H 1.66304 -1.25936 -1.06723
 H -2.07445 -0.44156 -1.00801
 H 2.61718 -0.74105 0.24702
 H -2.65647 0.50756 0.36558
13
bifur_IRC_Distances_noMW_output/new_data/bifur_traj2_Distances point 185
C 0.98995 0.44807 0.05555
 C -0.71027 0.80384 0.07694
 C 0.21987 0.90268 1.16496
 C 1.66391 -0.87492 -0.05100
 C -1.87639 -0.07746 0.01376
 F 1.66970 1.35540 -0.53371
 F -0.97158 1.86548 -0.51632
 H 1.27927 -1.58459 0.60044
 H -1.81495 -0.90955 0.64929
 H 1.66620 -1.25921 -1.06789
 H -2.07783 -0.44129 -1.00898
 H 2.61741 -0.73839 0.24929
 H -2.65530 0.50994 0.36768
13
bifur_IRC_Distances_noMW_output/new_data/bifur_traj2_Distances point 186
C 0.98843 0.44758 0.05530
 C -0.70900 0.80315 0.07684
 C 0.21970 0.90155 1.16755
 C 1.66401 -0.87486 -0.05090
 C -1.87654 -0.07754 0.01379
 F 1.66680 1.35598 -0.53560
 F -0.96835 1.86591 -0.51773
 H 1.27939 -1.58520 0.60027
 H -1.81553 -0.91038 0.64901
 H 1.66780 -1.25913 -1.06822
 H -2.07953 -0.44115 -1.00947
 H 2.61753 -0.73704 0.25043
 H -2.65472 0.51114 0.36874
13
bifur_IRC_Distances_noMW_output/new_data/bifur_traj2_Distances point 187
C 0.98801 0.44745 0.05523
 C -0.70865 0.80296 0.07681
 C 0.21965 0.90123 1.16826
 C 1.66404 -0.87484 -0.05088
 C -1.87658 -0.07756 0.01380
 F 1.66600 1.35615 -0.53612
 F -0.96746 1.86603 -0.51812
 H 1.27942 -1.58537 0.60023
 H -1.81568 -0.91062 0.64893
 H 1.66824 -1.25911 -1.06831
 H -2.08000 -0.44111 -1.00960
 H 2.61756 -0.73667 0.25075
 H -2.65455 0.51147 0.36903
13
bifur_IRC_Distances_noMW_output/new_data/bifur_traj2_Distances point 188
C 0.98801 0.44745 0.05523
 C -0.70865 0.80295 0.07681
 C 0.21965 0.90123 1.16826
 C 1.66404 -0.87484 -0.05088
 C -1.87658 -0.07756 0.01380
 F 1.66600 1.35615 -0.53613
 F -0.96746 1.86603 -0.51812
 H 1.27942 -1.58537 0.60023
 H -1.81569 -0.91062 0.64893
 H 1.66824 -1.25911 -1.06831
 H -2.08000 -0.44111 -1.00960
 H 2.61756 -0.73667 0.25075
 H -2.65455 0.51147 0.36903
13
bifur_IRC_Distances_noMW_output/new_data/bifur_traj2_Distances point 189
C 0.98672 0.44703 0.05502
 C -0.70757 0.80236 0.07672
 C 0.21951 0.90027 1.17046
 C 1.66413 -0.87479 -0.05079
 C -1.87671 -0.07762 0.01382
 F 1.66352 1.35664 -0.53774
 F -0.96471 1.86641 -0.51932
 H 1.27953 -1.58590 0.60009
 H -1.81618 -0.91133 0.64870
 H 1.66960 -1.25904 -1.06860
 H -2.08145 -0.44100 -1.01002
 H 2.61766 -0.73552 0.25172
 H -2.65405 0.51249 0.36993
13
bifur_IRC_Distances_noMW_output/new_data/bifur_traj2_Distances point 190
C 0.98460 0.44635 0.05467
 C -0.70580 0.80140 0.07658
 C 0.21927 0.89870 1.17404
 C 1.66427 -0.87471 -0.05066
 C -1.87692 -0.07773 0.01387
 F 1.65948 1.35745 -0.54036
 F -0.96022 1.86702 -0.52127
 H 1.27969 -1.58675 0.59987
 H -1.81698 -0.91249 0.64832
 H 1.67183 -1.25893 -1.06907
 H -2.08382 -0.44081 -1.01071
 H 2.61783 -0.73364 0.25330
 H -2.65323 0.51416 0.37140
13
bifur_IRC_Distances_noMW_output/new_data/bifur_traj2_Distances point 191
C 0.98126 0.44527 0.05413
 C -0.70301 0.79988 0.07635
 C 0.21889 0.89622 1.17965
 C 1.66449 -0.87457 -0.05045
 C -1.87725 -0.07791 0.01394
 F 1.65311 1.35872 -0.54446
 F -0.95313 1.86799 -0.52434
 H 1.27996 -1.58810 0.59954
 H -1.81825 -0.91433 0.64774
 H 1.67534 -1.25875 -1.06982
 H -2.08756 -0.44053 -1.01179
 H 2.61809 -0.73068 0.25579
 H -2.65193 0.51679 0.37370
13
bifur_IRC_Distances_noMW_output/new_data/bifur_traj2_Distances point 192
C 0.97659 0.44376 0.05337
 C -0.69912 0.79777 0.07602
 C 0.21836 0.89277 1.18743
 C 1.66480 -0.87438 -0.05016
 C -1.87770 -0.07815 0.01404
 F 1.64419 1.36047 -0.55016
 F -0.94322 1.86937 -0.52859
 H 1.28032 -1.58999 0.59909
 H -1.82002 -0.91690 0.64696
 H 1.68025 -1.25849 -1.07087
 H -2.09279 -0.44014 -1.01331
 H 2.61845 -0.72654 0.25926
 H -2.65012 0.52047 0.37691
13
bifur_IRC_Distances_noMW_output/new_data/bifur_traj2_Distances point 193
C 0.97023 0.44169 0.05235
 C -0.69382 0.79491 0.07557
 C 0.21764 0.88809 1.19787
 C 1.66521 -0.87412 -0.04976
 C -1.87832 -0.07849 0.01418
 F 1.63207 1.36280 -0.55782
 F -0.92974 1.87127 -0.53434
 H 1.28080 -1.59256 0.59853
 H -1.82243 -0.92042 0.64595
 H 1.68693 -1.25813 -1.07233
 H -2.09990 -0.43962 -1.01539
 H 2.61896 -0.72090 0.26393
 H -2.64764 0.52548 0.38126
13
bifur_IRC_Distances_noMW_output/new_data/bifur_traj2_Distances point 194
C 0.96161 0.43885 0.05096
 C -0.68665 0.79107 0.07495
 C 0.21666 0.88179 1.21178
 C 1.66578 -0.87376 -0.04923
 C -1.87916 -0.07896 0.01437
 F 1.61564 1.36590 -0.56804
 F -0.91149 1.87390 -0.54202
 H 1.28145 -1.59605 0.59784
 H -1.82570 -0.92519 0.64468
 H 1.69598 -1.25760 -1.07435
 H -2.10952 -0.43897 -1.01824
 H 2.61965 -0.71325 0.27021
 H -2.64427 0.53226 0.38709
13
bifur_IRC_Distances_noMW_output/new_data/bifur_traj2_Distances point 195
C 0.95219 0.43573 0.04944
 C -0.67883 0.78693 0.07425
 C 0.21559 0.87496 1.22667
 C 1.66639 -0.87337 -0.04866
 C -1.88006 -0.07948 0.01459
 F 1.59772 1.36919 -0.57899
 F -0.89158 1.87683 -0.55030
 H 1.28213 -1.59986 0.59719
 H -1.82927 -0.93041 0.64342
 H 1.70587 -1.25698 -1.07661
 H -2.12000 -0.43830 -1.02137
 H 2.62043 -0.70490 0.27697
 H -2.64057 0.53965 0.39339
13
bifur_IRC_Distances_noMW_output/new_data/bifur_traj2_Distances point 196
C 0.94427 0.43309 0.04818
 C -0.67226 0.78347 0.07366
 C 0.21468 0.86925 1.23896
 C 1.66690 -0.87303 -0.04819
 C -1.88081 -0.07992 0.01477
 F 1.58267 1.37188 -0.58803
 F -0.87486 1.87935 -0.55716
 H 1.28269 -1.60305 0.59671
 H -1.83226 -0.93481 0.64245
 H 1.71417 -1.25643 -1.07854
 H -2.12880 -0.43777 -1.02402
 H 2.62108 -0.69787 0.28259
 H -2.63746 0.54585 0.39863
13
bifur_IRC_Distances_noMW_output/new_data/bifur_traj2_Distances point 197
C 0.93842 0.43113 0.04725
 C -0.66743 0.78094 0.07321
 C 0.21401 0.86505 1.24789
 C 1.66727 -0.87278 -0.04785
 C -1.88137 -0.08024 0.01492
 F 1.57157 1.37383 -0.59461
 F -0.86254 1.88123 -0.56218
 H 1.28310 -1.60541 0.59640
 H -1.83446 -0.93806 0.64178
 H 1.72029 -1.25602 -1.07999
 H -2.13528 -0.43739 -1.02598
 H 2.62157 -0.69268 0.28670
 H -2.63515 0.55042 0.40246
13
bifur_IRC_Distances_noMW_output/new_data/bifur_traj2_Distances point 198
C 0.93514 0.43002 0.04673
 C -0.66471 0.77953 0.07295
 C 0.21363 0.86270 1.25286
 C 1.66748 -0.87264 -0.04765
 C -1.88167 -0.08043 0.01500
 F 1.56534 1.37491 -0.59828
 F -0.85563 1.88230 -0.56498
 H 1.28332 -1.60674 0.59624
 H -1.83570 -0.93989 0.64143
 H 1.72373 -1.25578 -1.08082
 H -2.13892 -0.43719 -1.02708
 H 2.62185 -0.68977 0.28900
 H -2.63386 0.55298 0.40461
13
bifur_IRC_Distances_noMW_output/new_data/bifur_traj2_Distances point 199
C 0.93514 0.43002 0.04673
 C -0.66471 0.77953 0.07295
 C 0.21363 0.86270 1.25286
 C 1.66748 -0.87264 -0.04765
 C -1.88167 -0.08043 0.01500
 F 1.56534 1.37491 -0.59828
 F -0.85563 1.88230 -0.56498
 H 1.28332 -1.60674 0.59624
 H -1.83570 -0.93989 0.64143
 H 1.72373 -1.25578 -1.08082
 H -2.13892 -0.43719 -1.02708
 H 2.62185 -0.68977 0.28900
 H -2.63386 0.55298 0.40461
13
bifur_IRC_Distances_noMW_output/new_data/bifur_traj2_Distances point 200
C 0.93827 0.43108 0.04723
 C -0.66730 0.78088 0.07320
 C 0.21399 0.86495 1.24811
 C 1.66728 -0.87277 -0.04784
 C -1.88138 -0.08025 0.01492
 F 1.57129 1.37388 -0.59478
 F -0.86223 1.88128 -0.56231
 H 1.28311 -1.60547 0.59639
 H -1.83452 -0.93815 0.64177
 H 1.72045 -1.25601 -1.08003
 H -2.13545 -0.43739 -1.02603
 H 2.62158 -0.69255 0.28681
 H -2.63510 0.55053 0.40256
13
bifur_IRC_Distances_noMW_output/new_data/bifur_traj2_Distances point 201
C 0.94419 0.43306 0.04817
 C -0.67220 0.78344 0.07365
 C 0.21467 0.86919 1.23907
 C 1.66690 -0.87303 -0.04819
 C -1.88082 -0.07992 0.01478
 F 1.58253 1.37191 -0.58812
 F -0.87471 1.87937 -0.55723
 H 1.28270 -1.60308 0.59671
 H -1.83229 -0.93485 0.64244
 H 1.71425 -1.25643 -1.07856
 H -2.12889 -0.43776 -1.02404
 H 2.62109 -0.69780 0.28265
 H -2.63743 0.54591 0.39868
13
bifur_IRC_Distances_noMW_output/new_data/bifur_traj2_Distances point 202
C 0.95090 0.43530 0.04924
 C -0.67776 0.78636 0.07416
 C 0.21544 0.87402 1.22870
 C 1.66647 -0.87331 -0.04858
 C -1.88018 -0.07955 0.01462
 F 1.59526 1.36963 -0.58048
 F -0.88885 1.87724 -0.55142
 H 1.28222 -1.60038 0.59711
 H -1.82976 -0.93113 0.64325
 H 1.70722 -1.25689 -1.07692
 H -2.12144 -0.43821 -1.02180
 H 2.62053 -0.70375 0.27789
 H -2.64007 0.54066 0.39425
13
bifur_IRC_Distances_noMW_output/new_data/bifur_traj2_Distances point 203
C 0.95601 0.43700 0.05005
 C -0.68200 0.78860 0.07454
 C 0.21603 0.87772 1.22068
 C 1.66614 -0.87353 -0.04889
 C -1.87970 -0.07927 0.01450
 F 1.60497 1.36787 -0.57458
 F -0.89964 1.87563 -0.54696
 H 1.28186 -1.59831 0.59744
 H -1.82782 -0.92830 0.64392
 H 1.70187 -1.25723 -1.07569
 H -2.11576 -0.43856 -1.02010
 H 2.62011 -0.70828 0.27424
 H -2.64207 0.53666 0.39084
13
bifur_IRC_Distances_noMW_output/new_data/bifur_traj2_Distances point 204
C 0.95904 0.43801 0.05054
 C -0.68452 0.78994 0.07476
 C 0.21637 0.87993 1.21587
 C 1.66594 -0.87365 -0.04908
 C -1.87940 -0.07910 0.01443
 F 1.61076 1.36680 -0.57104
 F -0.90606 1.87469 -0.54429
 H 1.28164 -1.59709 0.59765
 H -1.82667 -0.92661 0.64433
 H 1.69868 -1.25743 -1.07496
 H -2.11238 -0.43878 -1.01909
 H 2.61986 -0.71098 0.27206
 H -2.64326 0.53427 0.38881
13
bifur_IRC_Distances_noMW_output/new_data/bifur_traj2_Distances point 205
C 0.96044 0.43847 0.05077
 C -0.68568 0.79055 0.07486
 C 0.21653 0.88094 1.21366
 C 1.66585 -0.87371 -0.04916
 C -1.87927 -0.07902 0.01440
 F 1.61341 1.36631 -0.56942
 F -0.90900 1.87426 -0.54306
 H 1.28153 -1.59652 0.59776
 H -1.82615 -0.92584 0.64452
 H 1.69722 -1.25752 -1.07463
 H -2.11083 -0.43888 -1.01863
 H 2.61975 -0.71221 0.27105
 H -2.64381 0.53318 0.38788
13
bifur_IRC_Distances_noMW_output/new_data/bifur_traj2_Distances point 206
C 0.96060 0.43852 0.05079
 C -0.68581 0.79063 0.07488
 C 0.21655 0.88106 1.21340
 C 1.66584 -0.87372 -0.04917
 C -1.87925 -0.07901 0.01439
 F 1.61371 1.36626 -0.56923
 F -0.90935 1.87421 -0.54292
 H 1.28152 -1.59646 0.59777
 H -1.82609 -0.92575 0.64454
 H 1.69705 -1.25753 -1.07459
 H -2.11065 -0.43889 -1.01857
 H 2.61974 -0.71235 0.27094
 H -2.64387 0.53305 0.38777
13
bifur_IRC_Distances_noMW_output/new_data/bifur_traj2_Distances point 207
C 0.95990 0.43829 0.05068
 C -0.68523 0.79032 0.07483
 C 0.21647 0.88055 1.21451
 C 1.66589 -0.87369 -0.04913
 C -1.87932 -0.07905 0.01441
 F 1.61239 1.36650 -0.57004
 F -0.90787 1.87442 -0.54353
 H 1.28157 -1.59674 0.59772
 H -1.82635 -0.92614 0.64444
 H 1.69778 -1.25749 -1.07476
 H -2.11142 -0.43884 -1.01880
 H 2.61979 -0.71174 0.27144
 H -2.64360 0.53360 0.38824
13
bifur_IRC_Distances_noMW_output/new_data/bifur_traj2_Distances point 208
C 0.95892 0.43797 0.05052
 C -0.68441 0.78988 0.07475
 C 0.21636 0.87984 1.21607
 C 1.66595 -0.87365 -0.04907
 C -1.87942 -0.07911 0.01443
 F 1.61052 1.36685 -0.57119
 F -0.90579 1.87473 -0.54440
 H 1.28164 -1.59714 0.59765
 H -1.82672 -0.92668 0.64431
 H 1.69881 -1.25742 -1.07499
 H -2.11252 -0.43877 -1.01913
 H 2.61987 -0.71086 0.27215
 H -2.64321 0.53437 0.38889
13
bifur_IRC_Distances_noMW_output/new_data/bifur_traj2_Distances point 209
C 0.95870 0.43789 0.05049
 C -0.68423 0.78979 0.07474
 C 0.21633 0.87968 1.21642
 C 1.66597 -0.87364 -0.04905
 C -1.87944 -0.07912 0.01444
 F 1.61010 1.36693 -0.57145
 F -0.90533 1.87480 -0.54459
 H 1.28166 -1.59723 0.59763
 H -1.82680 -0.92680 0.64428
 H 1.69904 -1.25741 -1.07504
 H -2.11276 -0.43876 -1.01920
 H 2.61989 -0.71067 0.27231
 H -2.64313 0.53454 0.38904
13
bifur_IRC_Distances_noMW_output/new_data/bifur_traj2_Distances point 210
C 0.95870 0.43789 0.05049
 C -0.68423 0.78979 0.07474
 C 0.21633 0.87968 1.21642
 C 1.66597 -0.87364 -0.04905
 C -1.87944 -0.07912 0.01444
 F 1.61010 1.36692 -0.57145
 F -0.90533 1.87480 -0.54459
 H 1.28166 -1.59723 0.59763
 H -1.82680 -0.92680 0.64428
 H 1.69904 -1.25741 -1.07504
 H -2.11276 -0.43876 -1.01920
 H 2.61989 -0.71067 0.27231
 H -2.64313 0.53454 0.38904
13
bifur_IRC_Distances_noMW_output/new_data/bifur_traj2_Distances point 211
C 0.96279 0.43924 0.05115
 C -0.68763 0.79160 0.07504
 C 0.21680 0.88265 1.20990
 C 1.66570 -0.87381 -0.04930
 C -1.87904 -0.07890 0.01434
 F 1.61789 1.36548 -0.56665
 F -0.91399 1.87353 -0.54098
 H 1.28136 -1.59557 0.59793
 H -1.82525 -0.92453 0.64485
 H 1.69475 -1.25767 -1.07407
 H -2.10820 -0.43906 -1.01785
 H 2.61956 -0.71430 0.26935
 H -2.64473 0.53133 0.38629
13
bifur_IRC_Distances_noMW_output/new_data/bifur_traj2_Distances point 212
C 0.96720 0.44069 0.05186
 C -0.69130 0.79356 0.07536
 C 0.21730 0.88587 1.20280
 C 1.66541 -0.87399 -0.04957
 C -1.87862 -0.07866 0.01425
 F 1.62628 1.36390 -0.56144
 F -0.92332 1.87219 -0.53705
 H 1.28103 -1.59379 0.59828
 H -1.82358 -0.92209 0.64550
 H 1.69012 -1.25794 -1.07304
 H -2.10328 -0.43939 -1.01639
 H 2.61920 -0.71821 0.26615
 H -2.64645 0.52787 0.38331
13
bifur_IRC_Distances_noMW_output/new_data/bifur_traj2_Distances point 213
C 0.97316 0.44264 0.05282
 C -0.69626 0.79622 0.07578
 C 0.21797 0.89024 1.19309
 C 1.66502 -0.87424 -0.04994
 C -1.87804 -0.07834 0.01411
 F 1.63764 1.36173 -0.55431
 F -0.93594 1.87039 -0.53170
 H 1.28058 -1.59138 0.59878
 H -1.82132 -0.91880 0.64641
 H 1.68386 -1.25830 -1.07166
 H -2.09663 -0.43986 -1.01443
 H 2.61873 -0.72350 0.26179
 H -2.64878 0.52318 0.37926
13
bifur_IRC_Distances_noMW_output/new_data/bifur_traj2_Distances point 214
C 0.98029 0.44496 0.05397
 C -0.70220 0.79944 0.07628
 C 0.21878 0.89550 1.18129
 C 1.66455 -0.87453 -0.05039
 C -1.87734 -0.07796 0.01396
 F 1.65124 1.35909 -0.54566
 F -0.95106 1.86828 -0.52523
 H 1.28003 -1.58850 0.59944
 H -1.81862 -0.91487 0.64758
 H 1.67637 -1.25870 -1.07003
 H -2.08865 -0.44044 -1.01211
 H 2.61816 -0.72982 0.25652
 H -2.65155 0.51756 0.37438
13
bifur_IRC_Distances_noMW_output/new_data/bifur_traj2_Distances point 215
C 0.98759 0.44731 0.05516
 C -0.70829 0.80276 0.07678
 C 0.21960 0.90092 1.16899
 C 1.66407 -0.87483 -0.05085
 C -1.87662 -0.07758 0.01381
 F 1.66518 1.35631 -0.53666
 F -0.96655 1.86616 -0.51852
 H 1.27946 -1.58554 0.60018
 H -1.81585 -0.91085 0.64886
 H 1.66869 -1.25909 -1.06841
 H -2.08048 -0.44108 -1.00974
 H 2.61759 -0.73629 0.25107
 H -2.65439 0.51180 0.36932
13
bifur_IRC_Distances_noMW_output/new_data/bifur_traj2_Distances point 216
C 0.99301 0.44905 0.05604
 C -0.71282 0.80525 0.07715
 C 0.22021 0.90496 1.15971
 C 1.66371 -0.87505 -0.05120
 C -1.87609 -0.07730 0.01369
 F 1.67554 1.35421 -0.52987
 F -0.97807 1.86461 -0.51347
 H 1.27902 -1.58335 0.60078
 H -1.81379 -0.90787 0.64986
 H 1.66299 -1.25936 -1.06722
 H -2.07440 -0.44157 -1.00800
 H 2.61718 -0.74110 0.24698
 H -2.65649 0.50752 0.36554
13
bifur_IRC_Distances_noMW_output/new_data/bifur_traj2_Distances point 217
C 0.99425 0.44944 0.05625
 C -0.71386 0.80582 0.07723
 C 0.22035 0.90589 1.15757
 C 1.66362 -0.87509 -0.05128
 C -1.87597 -0.07724 0.01367
 F 1.67792 1.35372 -0.52831
 F -0.98071 1.86426 -0.51231
 H 1.27892 -1.58285 0.60092
 H -1.81332 -0.90719 0.65010
 H 1.66168 -1.25942 -1.06695
 H -2.07301 -0.44168 -1.00760
 H 2.61708 -0.74220 0.24604
 H -2.65697 0.50654 0.36467
13
bifur_IRC_Distances_noMW_output/new_data/bifur_traj2_Distances point 218
C 0.99139 0.44853 0.05578
 C -0.71146 0.80450 0.07704
 C 0.22003 0.90375 1.16250
 C 1.66382 -0.87498 -0.05109
 C -1.87625 -0.07739 0.01373
 F 1.67244 1.35484 -0.53191
 F -0.97462 1.86507 -0.51499
 H 1.27915 -1.58401 0.60060
 H -1.81441 -0.90876 0.64955
 H 1.66469 -1.25928 -1.06758
 H -2.07622 -0.44142 -1.00852
 H 2.61730 -0.73966 0.24821
 H -2.65586 0.50880 0.36668
13
bifur_IRC_Distances_noMW_output/new_data/bifur_traj2_Distances point 219
C 0.98553 0.44665 0.05483
 C -0.70658 0.80182 0.07664
 C 0.21937 0.89939 1.17247
 C 1.66420 -0.87474 -0.05072
 C -1.87683 -0.07769 0.01385
 F 1.66126 1.35710 -0.53921
 F -0.96219 1.86675 -0.52042
 H 1.27962 -1.58638 0.59997
 H -1.81663 -0.91198 0.64849
 H 1.67085 -1.25898 -1.06886
 H -2.08278 -0.44090 -1.01040
 H 2.61775 -0.73447 0.25261
 H -2.65359 0.51343 0.37075
13
bifur_IRC_Distances_noMW_output/new_data/bifur_traj2_Distances point 220
C 0.97749 0.44405 0.05352
 C -0.69987 0.79817 0.07609
 C 0.21846 0.89343 1.18595
 C 1.66474 -0.87442 -0.05021
 C -1.87761 -0.07811 0.01402
 F 1.64590 1.36013 -0.54907
 F -0.94512 1.86910 -0.52778
 H 1.28025 -1.58963 0.59918
 H -1.81968 -0.91641 0.64711
 H 1.67931 -1.25855 -1.07067
 H -2.09179 -0.44021 -1.01302
 H 2.61838 -0.72733 0.25860
 H -2.65046 0.51977 0.37630
13
bifur_IRC_Distances_noMW_output/new_data/bifur_traj2_Distances point 221
C 0.97749 0.44405 0.05352
 C -0.69987 0.79817 0.07609
 C 0.21846 0.89343 1.18594
 C 1.66474 -0.87442 -0.05021
 C -1.87761 -0.07811 0.01402
 F 1.64590 1.36013 -0.54907
 F -0.94512 1.86910 -0.52778
 H 1.28025 -1.58963 0.59918
 H -1.81968 -0.91641 0.64711
 H 1.67931 -1.25855 -1.07067
 H -2.09179 -0.44021 -1.01302
 H 2.61838 -0.72734 0.25860
 H -2.65046 0.51977 0.37630
13
bifur_IRC_Distances_noMW_output/new_data/bifur_traj2_Distances point 222
C 0.95760 0.43753 0.05031
 C -0.68332 0.78930 0.07466
 C 0.21621 0.87888 1.21817
 C 1.66604 -0.87359 -0.04899
 C -1.87954 -0.07918 0.01446
 F 1.60801 1.36731 -0.57273
 F -0.90300 1.87514 -0.54556
 H 1.28174 -1.59767 0.59755
 H -1.82722 -0.92741 0.64413
 H 1.70019 -1.25734 -1.07531
 H -2.11399 -0.43868 -1.01957
 H 2.61998 -0.70969 0.27310
 H -2.64270 0.53541 0.38978
13
bifur_IRC_Distances_noMW_output/new_data/bifur_traj2_Distances point 223
C 0.94966 0.43489 0.04904
 C -0.67673 0.78582 0.07406
 C 0.21530 0.87313 1.23062
 C 1.66655 -0.87326 -0.04851
 C -1.88030 -0.07962 0.01465
 F 1.59291 1.37005 -0.58190
 F -0.88623 1.87763 -0.55250
 H 1.28231 -1.60088 0.59703
 H -1.83022 -0.93182 0.64310
 H 1.70852 -1.25681 -1.07722
 H -2.12282 -0.43812 -1.02221
 H 2.62063 -0.70265 0.27877
 H -2.63958 0.54163 0.39507
13
bifur_IRC_Distances_noMW_output/new_data/bifur_traj2_Distances point 224
C 0.94463 0.43321 0.04824
 C -0.67256 0.78363 0.07368
 C 0.21472 0.86951 1.23840
 C 1.66688 -0.87305 -0.04821
 C -1.88078 -0.07990 0.01477
 F 1.58336 1.37176 -0.58762
 F -0.87563 1.87923 -0.55685
 H 1.28267 -1.60291 0.59673
 H -1.83212 -0.93461 0.64249
 H 1.71379 -1.25646 -1.07845
 H -2.12840 -0.43779 -1.02389
 H 2.62105 -0.69819 0.28234
 H -2.63760 0.54556 0.39839
13
bifur_IRC_Distances_noMW_output/new_data/bifur_traj2_Distances point 225
C 0.94210 0.43236 0.04783
 C -0.67047 0.78254 0.07349
 C 0.21443 0.86769 1.24228
 C 1.66704 -0.87294 -0.04806
 C -1.88102 -0.08004 0.01483
 F 1.57856 1.37260 -0.59048
 F -0.87030 1.88004 -0.55903
 H 1.28284 -1.60393 0.59659
 H -1.83307 -0.93602 0.64220
 H 1.71643 -1.25628 -1.07908
 H -2.13120 -0.43763 -1.02474
 H 2.62126 -0.69595 0.28412
 H -2.63661 0.54754 0.40005
13
bifur_IRC_Distances_noMW_output/new_data/bifur_traj2_Distances point 226
C 0.94177 0.43225 0.04778
 C -0.67020 0.78239 0.07346
 C 0.21439 0.86746 1.24278
 C 1.66706 -0.87292 -0.04804
 C -1.88105 -0.08006 0.01483
 F 1.57793 1.37271 -0.59085
 F -0.86961 1.88015 -0.55931
 H 1.28287 -1.60406 0.59657
 H -1.83320 -0.93620 0.64216
 H 1.71678 -1.25626 -1.07916
 H -2.13157 -0.43761 -1.02485
 H 2.62129 -0.69566 0.28435
 H -2.63648 0.54780 0.40027
13
bifur_IRC_Distances_noMW_output/new_data/bifur_traj2_Distances point 227
C 0.94327 0.43275 0.04802
 C -0.67144 0.78304 0.07358
 C 0.21457 0.86853 1.24049
 C 1.66696 -0.87299 -0.04813
 C -1.88091 -0.07997 0.01480
 F 1.58078 1.37221 -0.58916
 F -0.87276 1.87967 -0.55802
 H 1.28276 -1.60346 0.59665
 H -1.83263 -0.93537 0.64233
 H 1.71521 -1.25636 -1.07879
 H -2.12991 -0.43770 -1.02435
 H 2.62117 -0.69698 0.28330
 H -2.63707 0.54663 0.39928
13
bifur_IRC_Distances_noMW_output/new_data/bifur_traj2_Distances point 228
C 0.94602 0.43368 0.04846
 C -0.67371 0.78423 0.07379
 C 0.21488 0.87051 1.23626
 C 1.66679 -0.87310 -0.04829
 C -1.88065 -0.07982 0.01473
 F 1.58600 1.37129 -0.58605
 F -0.87856 1.87879 -0.55565
 H 1.28257 -1.60235 0.59681
 H -1.83160 -0.93384 0.64265
 H 1.71233 -1.25656 -1.07811
 H -2.12686 -0.43788 -1.02343
 H 2.62094 -0.69942 0.28135
 H -2.63815 0.54448 0.39747
13
bifur_IRC_Distances_noMW_output/new_data/bifur_traj2_Distances point 229
C 0.94897 0.43466 0.04893
 C -0.67616 0.78552 0.07401
 C 0.21522 0.87263 1.23169
 C 1.66660 -0.87323 -0.04847
 C -1.88037 -0.07965 0.01466
 F 1.59160 1.37029 -0.58268
 F -0.88478 1.87785 -0.55310
 H 1.28236 -1.60116 0.59699
 H -1.83048 -0.93220 0.64301
 H 1.70924 -1.25676 -1.07739
 H -2.12358 -0.43808 -1.02244
 H 2.62069 -0.70204 0.27926
 H -2.63931 0.54217 0.39552
13
bifur_IRC_Distances_noMW_output/new_data/bifur_traj2_Distances point 230
C 0.95032 0.43511 0.04914
 C -0.67728 0.78611 0.07411
 C 0.21538 0.87361 1.22960
 C 1.66651 -0.87329 -0.04855
 C -1.88024 -0.07958 0.01463
 F 1.59416 1.36983 -0.58114
 F -0.88763 1.87742 -0.55193
 H 1.28227 -1.60061 0.59707
 H -1.82997 -0.93145 0.64318
 H 1.70783 -1.25685 -1.07706
 H -2.12208 -0.43817 -1.02199
 H 2.62058 -0.70324 0.27830
 H -2.63984 0.54111 0.39463
13
bifur_IRC_Distances_noMW_output/new_data/bifur_traj2_Distances point 231
C 0.94936 0.43479 0.04899
 C -0.67648 0.78569 0.07404
 C 0.21527 0.87291 1.23109
 C 1.66657 -0.87325 -0.04849
 C -1.88033 -0.07963 0.01465
 F 1.59234 1.37016 -0.58224
 F -0.88560 1.87772 -0.55276
 H 1.28233 -1.60100 0.59701
 H -1.83034 -0.93199 0.64306
 H 1.70884 -1.25679 -1.07729
 H -2.12315 -0.43810 -1.02231
 H 2.62066 -0.70238 0.27899
 H -2.63946 0.54187 0.39527
13
bifur_IRC_Distances_noMW_output/new_data/bifur_traj2_Distances point 232
C 0.94936 0.43479 0.04899
 C -0.67648 0.78569 0.07404
 C 0.21527 0.87291 1.23109
 C 1.66657 -0.87325 -0.04849
 C -1.88033 -0.07963 0.01465
 F 1.59234 1.37016 -0.58224
 F -0.88560 1.87772 -0.55276
 H 1.28233 -1.60100 0.59701
 H -1.83034 -0.93199 0.64306
 H 1.70884 -1.25679 -1.07729
 H -2.12315 -0.43810 -1.02231
 H 2.62066 -0.70238 0.27899
 H -2.63946 0.54186 0.39527
13
bifur_IRC_Distances_noMW_output/new_data/bifur_traj2_Distances point 233
C 0.94284 0.43261 0.04795
 C -0.67108 0.78285 0.07355
 C 0.21452 0.86822 1.24115
 C 1.66699 -0.87297 -0.04811
 C -1.88095 -0.08000 0.01481
 F 1.57996 1.37236 -0.58965
 F -0.87185 1.87980 -0.55839
 H 1.28279 -1.60363 0.59663
 H -1.83280 -0.93561 0.64228
 H 1.71566 -1.25633 -1.07889
 H -2.13039 -0.43767 -1.02449
 H 2.62120 -0.69660 0.28360
 H -2.63690 0.54696 0.39957
13
bifur_IRC_Distances_noMW_output/new_data/bifur_traj2_Distances point 234
C 0.93839 0.43111 0.04724
 C -0.66740 0.78093 0.07320
 C 0.21400 0.86503 1.24793
 C 1.66727 -0.87278 -0.04784
 C -1.88137 -0.08025 0.01492
 F 1.57151 1.37384 -0.59465
 F -0.86248 1.88124 -0.56221
 H 1.28310 -1.60542 0.59640
 H -1.83447 -0.93808 0.64178
 H 1.72032 -1.25601 -1.08000
 H -2.13532 -0.43739 -1.02599
 H 2.62157 -0.69266 0.28672
 H -2.63514 0.55044 0.40248
13
bifur_IRC_Distances_noMW_output/new_data/bifur_traj2_Distances point 235
C 0.93377 0.42956 0.04651
 C -0.66358 0.77894 0.07285
 C 0.21347 0.86173 1.25491
 C 1.66757 -0.87258 -0.04757
 C -1.88180 -0.08051 0.01503
 F 1.56275 1.37535 -0.59979
 F -0.85276 1.88274 -0.56614
 H 1.28342 -1.60729 0.59618
 H -1.83621 -0.94065 0.64129
 H 1.72516 -1.25567 -1.08116
 H -2.14043 -0.43711 -1.02754
 H 2.62196 -0.68856 0.28995
 H -2.63332 0.55405 0.40550
13
bifur_IRC_Distances_noMW_output/new_data/bifur_traj2_Distances point 236
C 0.93006 0.42830 0.04593
 C -0.66052 0.77735 0.07255
 C 0.21304 0.85908 1.26047
 C 1.66780 -0.87242 -0.04736
 C -1.88215 -0.08072 0.01512
 F 1.55572 1.37655 -0.60389
 F -0.84495 1.88396 -0.56928
 H 1.28367 -1.60878 0.59601
 H -1.83760 -0.94272 0.64091
 H 1.72904 -1.25540 -1.08210
 H -2.14453 -0.43689 -1.02880
 H 2.62228 -0.68527 0.29252
 H -2.63185 0.55694 0.40790
13
bifur_IRC_Distances_noMW_output/new_data/bifur_traj2_Distances point 237
C 0.92900 0.42794 0.04576
 C -0.65964 0.77690 0.07247
 C 0.21291 0.85832 1.26205
 C 1.66787 -0.87238 -0.04730
 C -1.88225 -0.08078 0.01515
 F 1.55370 1.37690 -0.60506
 F -0.84272 1.88431 -0.57018
 H 1.28374 -1.60921 0.59597
 H -1.83800 -0.94331 0.64081
 H 1.73015 -1.25532 -1.08237
 H -2.14571 -0.43682 -1.02916
 H 2.62237 -0.68433 0.29326
 H -2.63143 0.55777 0.40859
13
bifur_IRC_Distances_noMW_output/new_data/bifur_traj2_Distances point 238
C 0.93042 0.42842 0.04598
 C -0.66082 0.77751 0.07258
 C 0.21308 0.85934 1.25993
 C 1.66778 -0.87244 -0.04738
 C -1.88211 -0.08070 0.01511
 F 1.55641 1.37644 -0.60349
 F -0.84572 1.88384 -0.56897
 H 1.28364 -1.60864 0.59603
 H -1.83747 -0.94251 0.64095
 H 1.72866 -1.25542 -1.08201
 H -2.14413 -0.43691 -1.02867
 H 2.62225 -0.68559 0.29227
 H -2.63199 0.55666 0.40767
13
bifur_IRC_Distances_noMW_output/new_data/bifur_traj2_Distances point 239
C 0.93364 0.42951 0.04649
 C -0.66347 0.77889 0.07284
 C 0.21345 0.86163 1.25511
 C 1.66758 -0.87258 -0.04757
 C -1.88181 -0.08051 0.01503
 F 1.56251 1.37539 -0.59994
 F -0.85248 1.88278 -0.56625
 H 1.28343 -1.60734 0.59617
 H -1.83626 -0.94072 0.64128
 H 1.72529 -1.25566 -1.08119
 H -2.14057 -0.43710 -1.02759
 H 2.62197 -0.68844 0.29004
 H -2.63327 0.55415 0.40558
13
bifur_IRC_Distances_noMW_output/new_data/bifur_traj2_Distances point 240
C 0.93838 0.43111 0.04724
 C -0.66739 0.78093 0.07320
 C 0.21400 0.86502 1.24795
 C 1.66728 -0.87278 -0.04784
 C -1.88137 -0.08025 0.01492
 F 1.57149 1.37384 -0.59466
 F -0.86246 1.88124 -0.56222
 H 1.28310 -1.60543 0.59640
 H -1.83448 -0.93809 0.64178
 H 1.72033 -1.25601 -1.08000
 H -2.13533 -0.43739 -1.02599
 H 2.62158 -0.69265 0.28673
 H -2.63514 0.55045 0.40249
13
bifur_IRC_Distances_noMW_output/new_data/bifur_traj2_Distances point 241
C 0.94449 0.43316 0.04821
 C -0.67245 0.78357 0.07367
 C 0.21471 0.86941 1.23862
 C 1.66688 -0.87304 -0.04820
 C -1.88079 -0.07990 0.01477
 F 1.58309 1.37181 -0.58778
 F -0.87533 1.87928 -0.55697
 H 1.28268 -1.60296 0.59672
 H -1.83217 -0.93469 0.64247
 H 1.71394 -1.25645 -1.07849
 H -2.12856 -0.43778 -1.02394
 H 2.62106 -0.69806 0.28244
 H -2.63754 0.54568 0.39848
13
bifur_IRC_Distances_noMW_output/new_data/bifur_traj2_Distances point 242
C 0.95149 0.43550 0.04933
 C -0.67825 0.78662 0.07420
 C 0.21551 0.87446 1.22776
 C 1.66643 -0.87334 -0.04862
 C -1.88013 -0.07951 0.01460
 F 1.59640 1.36943 -0.57979
 F -0.89011 1.87705 -0.55090
 H 1.28218 -1.60014 0.59714
 H -1.82953 -0.93080 0.64333
 H 1.70660 -1.25693 -1.07678
 H -2.12078 -0.43825 -1.02160
 H 2.62048 -0.70428 0.27747
 H -2.64030 0.54019 0.39385
13
bifur_IRC_Distances_noMW_output/new_data/bifur_traj2_Distances point 243
C 0.95149 0.43550 0.04933
 C -0.67825 0.78662 0.07420
 C 0.21551 0.87446 1.22776
 C 1.66643 -0.87334 -0.04862
 C -1.88013 -0.07951 0.01460
 F 1.59640 1.36943 -0.57979
 F -0.89011 1.87705 -0.55090
 H 1.28218 -1.60014 0.59714
 H -1.82953 -0.93080 0.64333
 H 1.70660 -1.25693 -1.07678
 H -2.12078 -0.43825 -1.02160
 H 2.62048 -0.70428 0.27747
 H -2.64030 0.54019 0.39385
13
bifur_IRC_Distances_noMW_output/new_data/bifur_traj2_Distances point 244
C 0.96026 0.43841 0.05074
 C -0.68553 0.79048 0.07485
 C 0.21651 0.88081 1.21394
 C 1.66587 -0.87370 -0.04915
 C -1.87929 -0.07903 0.01440
 F 1.61307 1.36638 -0.56963
 F -0.90863 1.87431 -0.54322
 H 1.28155 -1.59660 0.59774
 H -1.82621 -0.92594 0.64449
 H 1.69740 -1.25751 -1.07467
 H -2.11102 -0.43887 -1.01869
 H 2.61976 -0.71205 0.27118
 H -2.64374 0.53332 0.38800
13
bifur_IRC_Distances_noMW_output/new_data/bifur_traj2_Distances point 245
C 0.95990 0.43829 0.05068
 C -0.68523 0.79032 0.07482
 C 0.21647 0.88055 1.21451
 C 1.66589 -0.87369 -0.04913
 C -1.87932 -0.07905 0.01441
 F 1.61238 1.36650 -0.57005
 F -0.90787 1.87442 -0.54353
 H 1.28157 -1.59674 0.59772
 H -1.82635 -0.92614 0.64444
 H 1.69778 -1.25749 -1.07476
 H -2.11142 -0.43884 -1.01880
 H 2.61979 -0.71173 0.27144
 H -2.64360 0.53360 0.38824
13
bifur_IRC_Distances_noMW_output/new_data/bifur_traj2_Distances point 246
C 0.95756 0.43751 0.05030
 C -0.68328 0.78928 0.07465
 C 0.21620 0.87885 1.21823
 C 1.66604 -0.87359 -0.04899
 C -1.87955 -0.07918 0.01446
 F 1.60792 1.36733 -0.57278
 F -0.90291 1.87515 -0.54560
 H 1.28174 -1.59769 0.59755
 H -1.82724 -0.92744 0.64412
 H 1.70024 -1.25733 -1.07532
 H -2.11403 -0.43867 -1.01958
 H 2.61998 -0.70965 0.27313
 H -2.64268 0.53544 0.38981
13
bifur_IRC_Distances_noMW_output/new_data/bifur_traj2_Distances point 247
C 0.95412 0.43637 0.04975
 C -0.68043 0.78777 0.07440
 C 0.21581 0.87635 1.22366
 C 1.66626 -0.87345 -0.04878
 C -1.87988 -0.07937 0.01454
 F 1.60138 1.36852 -0.57677
 F -0.89565 1.87623 -0.54862
 H 1.28199 -1.59908 0.59731
 H -1.82854 -0.92934 0.64367
 H 1.70385 -1.25711 -1.07614
 H -2.11786 -0.43843 -1.02073
 H 2.62027 -0.70660 0.27560
 H -2.64133 0.53814 0.39210
13
bifur_IRC_Distances_noMW_output/new_data/bifur_traj2_Distances point 248
C 0.95038 0.43513 0.04915
 C -0.67733 0.78614 0.07412
 C 0.21538 0.87365 1.22950
 C 1.66651 -0.87329 -0.04855
 C -1.88023 -0.07958 0.01463
 F 1.59429 1.36981 -0.58107
 F -0.88776 1.87740 -0.55187
 H 1.28226 -1.60058 0.59707
 H -1.82995 -0.93142 0.64319
 H 1.70776 -1.25686 -1.07704
 H -2.12201 -0.43817 -1.02197
 H 2.62057 -0.70329 0.27826
 H -2.63986 0.54106 0.39459
13
bifur_IRC_Distances_noMW_output/new_data/bifur_traj2_Distances point 249
C 0.94765 0.43422 0.04872
 C -0.67506 0.78494 0.07391
 C 0.21507 0.87168 1.23374
 C 1.66668 -0.87317 -0.04839
 C -1.88049 -0.07973 0.01469
 F 1.58909 1.37074 -0.58419
 F -0.88199 1.87827 -0.55424
 H 1.28245 -1.60169 0.59691
 H -1.83098 -0.93293 0.64285
 H 1.71063 -1.25667 -1.07771
 H -2.12505 -0.43799 -1.02288
 H 2.62080 -0.70087 0.28020
 H -2.63879 0.54320 0.39640
13
bifur_IRC_Distances_noMW_output/new_data/bifur_traj2_Distances point 250
C 0.94745 0.43415 0.04869
 C -0.67490 0.78486 0.07390
 C 0.21505 0.87154 1.23405
 C 1.66669 -0.87317 -0.04838
 C -1.88051 -0.07974 0.01470
 F 1.58871 1.37081 -0.58442
 F -0.88157 1.87833 -0.55442
 H 1.28247 -1.60177 0.59689
 H -1.83106 -0.93305 0.64283
 H 1.71083 -1.25666 -1.07776
 H -2.12527 -0.43798 -1.02295
 H 2.62082 -0.70069 0.28034
 H -2.63871 0.54336 0.39653
13
bifur_IRC_Distances_noMW_output/new_data/bifur_traj2_Distances point 251
C 0.94967 0.43490 0.04904
 C -0.67674 0.78583 0.07406
 C 0.21530 0.87314 1.23060
 C 1.66655 -0.87326 -0.04851
 C -1.88030 -0.07962 0.01465
 F 1.59294 1.37005 -0.58188
 F -0.88627 1.87762 -0.55249
 H 1.28231 -1.60087 0.59703
 H -1.83022 -0.93181 0.64310
 H 1.70850 -1.25681 -1.07722
 H -2.12280 -0.43813 -1.02221
 H 2.62063 -0.70266 0.27876
 H -2.63958 0.54162 0.39506
13
bifur_IRC_Distances_noMW_output/new_data/bifur_traj2_Distances point 252
C 0.95377 0.43626 0.04970
 C -0.68014 0.78762 0.07437
 C 0.21577 0.87610 1.22420
 C 1.66629 -0.87343 -0.04876
 C -1.87991 -0.07939 0.01455
 F 1.60072 1.36864 -0.57717
 F -0.89491 1.87633 -0.54892
 H 1.28202 -1.59922 0.59729
 H -1.82867 -0.92954 0.64362
 H 1.70421 -1.25709 -1.07622
 H -2.11825 -0.43841 -1.02084
 H 2.62030 -0.70630 0.27584
 H -2.64119 0.53841 0.39234
13
bifur_IRC_Distances_noMW_output/new_data/bifur_traj2_Distances point 253
C 0.95946 0.43815 0.05061
 C -0.68487 0.79012 0.07479
 C 0.21642 0.88023 1.21521
 C 1.66592 -0.87367 -0.04910
 C -1.87936 -0.07908 0.01442
 F 1.61155 1.36666 -0.57056
 F -0.90694 1.87456 -0.54392
 H 1.28160 -1.59692 0.59768
 H -1.82652 -0.92638 0.64438
 H 1.69824 -1.25746 -1.07486
 H -2.11191 -0.43881 -1.01895
 H 2.61983 -0.71135 0.27176
 H -2.64343 0.53394 0.38853
13
bifur_IRC_Distances_noMW_output/new_data/bifur_traj2_Distances point 254
C 0.95946 0.43815 0.05061
 C -0.68487 0.79012 0.07479
 C 0.21642 0.88023 1.21521
 C 1.66592 -0.87367 -0.04910
 C -1.87936 -0.07908 0.01442
 F 1.61155 1.36666 -0.57056
 F -0.90694 1.87456 -0.54392
 H 1.28160 -1.59692 0.59768
 H -1.82652 -0.92638 0.64438
 H 1.69824 -1.25746 -1.07486
 H -2.11191 -0.43881 -1.01895
 H 2.61983 -0.71135 0.27176
 H -2.64343 0.53394 0.38853
13
bifur_IRC_Distances_noMW_output/new_data/bifur_traj2_Distances point 255
C 0.97449 0.44308 0.05303
 C -0.69737 0.79682 0.07588
 C 0.21813 0.89122 1.19089
 C 1.66493 -0.87429 -0.05003
 C -1.87791 -0.07827 0.01409
 F 1.64019 1.36124 -0.55270
 F -0.93877 1.86999 -0.53050
 H 1.28048 -1.59084 0.59890
 H -1.82082 -0.91806 0.64662
 H 1.68246 -1.25837 -1.07135
 H -2.09514 -0.43996 -1.01400
 H 2.61862 -0.72468 0.26081
 H -2.64930 0.52213 0.37835
13
bifur_IRC_Distances_noMW_output/new_data/bifur_traj2_Distances point 256
C 0.98241 0.44564 0.05432
 C -0.70397 0.80040 0.07643
 C 0.21902 0.89707 1.17774
 C 1.66441 -0.87462 -0.05052
 C -1.87713 -0.07785 0.01392
 F 1.65529 1.35829 -0.54306
 F -0.95556 1.86766 -0.52329
 H 1.27987 -1.58764 0.59965
 H -1.81781 -0.91370 0.64794
 H 1.67414 -1.25882 -1.06956
 H -2.08628 -0.44062 -1.01142
 H 2.61800 -0.73170 0.25494
 H -2.65238 0.51589 0.37291
13
bifur_IRC_Distances_noMW_output/new_data/bifur_traj2_Distances point 257
C 0.98865 0.44766 0.05533
 C -0.70918 0.80325 0.07686
 C 0.21972 0.90171 1.16717
 C 1.66400 -0.87487 -0.05092
 C -1.87652 -0.07753 0.01378
 F 1.66722 1.35590 -0.53533
 F -0.96882 1.86585 -0.51753
 H 1.27937 -1.58511 0.60030
 H -1.81544 -0.91026 0.64905
 H 1.66757 -1.25914 -1.06817
 H -2.07928 -0.44117 -1.00940
 H 2.61751 -0.73724 0.25027
 H -2.65480 0.51096 0.36858
13
bifur_IRC_Distances_noMW_output/new_data/bifur_traj2_Distances point 258
C 0.99231 0.44883 0.05593
 C -0.71224 0.80493 0.07710
 C 0.22014 0.90444 1.16092
 C 1.66375 -0.87502 -0.05115
 C -1.87616 -0.07734 0.01371
 F 1.67421 1.35448 -0.53075
 F -0.97659 1.86481 -0.51413
 H 1.27908 -1.58363 0.60070
 H -1.81405 -0.90826 0.64973
 H 1.66372 -1.25933 -1.06737
 H -2.07518 -0.44150 -1.00822
 H 2.61723 -0.74048 0.24751
 H -2.65622 0.50807 0.36603
13
bifur_IRC_Distances_noMW_output/new_data/bifur_traj2_Distances point 259
C 0.99369 0.44927 0.05615
 C -0.71339 0.80556 0.07719
 C 0.22029 0.90547 1.15853
 C 1.66366 -0.87507 -0.05124
 C -1.87602 -0.07727 0.01368
 F 1.67685 1.35394 -0.52901
 F -0.97952 1.86442 -0.51283
 H 1.27897 -1.58307 0.60086
 H -1.81353 -0.90750 0.64999
 H 1.66227 -1.25939 -1.06707
 H -2.07363 -0.44163 -1.00778
 H 2.61713 -0.74170 0.24646
 H -2.65675 0.50698 0.36506
13
bifur_IRC_Distances_noMW_output/new_data/bifur_traj2_Distances point 260
C 0.99357 0.44923 0.05613
 C -0.71329 0.80550 0.07719
 C 0.22028 0.90538 1.15875
 C 1.66367 -0.87507 -0.05123
 C -1.87604 -0.07727 0.01368
 F 1.67661 1.35399 -0.52917
 F -0.97926 1.86445 -0.51295
 H 1.27898 -1.58312 0.60084
 H -1.81358 -0.90757 0.64997
 H 1.66240 -1.25939 -1.06710
 H -2.07377 -0.44162 -1.00782
 H 2.61714 -0.74159 0.24656
 H -2.65670 0.50708 0.36515
13
bifur_IRC_Distances_noMW_output/new_data/bifur_traj2_Distances point 261
C 0.99266 0.44894 0.05599
 C -0.71253 0.80509 0.07713
 C 0.22017 0.90470 1.16032
 C 1.66373 -0.87503 -0.05117
 C -1.87612 -0.07732 0.01370
 F 1.67487 1.35434 -0.53031
 F -0.97733 1.86471 -0.51380
 H 1.27905 -1.58349 0.60074
 H -1.81392 -0.90807 0.64979
 H 1.66335 -1.25934 -1.06730
 H -2.07479 -0.44154 -1.00811
 H 2.61721 -0.74078 0.24724
 H -2.65635 0.50780 0.36579
13
bifur_IRC_Distances_noMW_output/new_data/bifur_traj2_Distances point 262
C 0.99163 0.44861 0.05582
 C -0.71167 0.80461 0.07706
 C 0.22006 0.90393 1.16208
 C 1.66380 -0.87499 -0.05111
 C -1.87623 -0.07737 0.01372
 F 1.67291 1.35474 -0.53160
 F -0.97514 1.86500 -0.51476
 H 1.27913 -1.58391 0.60062
 H -1.81431 -0.90863 0.64960
 H 1.66444 -1.25929 -1.06752
 H -2.07594 -0.44144 -1.00844
 H 2.61728 -0.73987 0.24802
 H -2.65596 0.50861 0.36651
13
bifur_IRC_Distances_noMW_output/new_data/bifur_traj2_Distances point 263
C 0.99125 0.44849 0.05576
 C -0.71135 0.80444 0.07703
 C 0.22002 0.90364 1.16274
 C 1.66382 -0.87497 -0.05108
 C -1.87626 -0.07739 0.01373
 F 1.67217 1.35489 -0.53209
 F -0.97433 1.86511 -0.51512
 H 1.27917 -1.58406 0.60058
 H -1.81446 -0.90884 0.64953
 H 1.66484 -1.25927 -1.06761
 H -2.07637 -0.44141 -1.00856
 H 2.61731 -0.73953 0.24831
 H -2.65581 0.50891 0.36677
13
bifur_IRC_Distances_noMW_output/new_data/bifur_traj2_Distances point 264
C 0.99231 0.44883 0.05593
 C -0.71224 0.80493 0.07710
 C 0.22014 0.90444 1.16091
 C 1.66375 -0.87502 -0.05115
 C -1.87616 -0.07734 0.01371
 F 1.67421 1.35448 -0.53075
 F -0.97659 1.86481 -0.51413
 H 1.27908 -1.58363 0.60070
 H -1.81405 -0.90826 0.64973
 H 1.66372 -1.25933 -1.06737
 H -2.07518 -0.44150 -1.00822
 H 2.61723 -0.74048 0.24751
 H -2.65622 0.50807 0.36603
13
bifur_IRC_Distances_noMW_output/new_data/bifur_traj2_Distances point 265
C 0.99231 0.44883 0.05593
 C -0.71224 0.80493 0.07710
 C 0.22014 0.90444 1.16091
 C 1.66375 -0.87502 -0.05115
 C -1.87616 -0.07734 0.01371
 F 1.67421 1.35448 -0.53075
 F -0.97659 1.86481 -0.51413
 H 1.27908 -1.58363 0.60070
 H -1.81405 -0.90826 0.64973
 H 1.66372 -1.25933 -1.06737
 H -2.07518 -0.44150 -1.00822
 H 2.61723 -0.74048 0.24751
 H -2.65622 0.50807 0.36603
13
bifur_IRC_Distances_noMW_output/new_data/bifur_traj2_Distances point 266
C 0.99763 0.45052 0.05680
 C -0.71668 0.80738 0.07745
 C 0.22073 0.90843 1.15171
 C 1.66340 -0.87523 -0.05149
 C -1.87563 -0.07707 0.01360
 F 1.68437 1.35238 -0.52402
 F -0.98789 1.86332 -0.50914
 H 1.27865 -1.58148 0.60132
 H -1.81204 -0.90534 0.65076
 H 1.65812 -1.25958 -1.06623
 H -2.06922 -0.44200 -1.00652
 H 2.61683 -0.74519 0.24347
 H -2.65828 0.50387 0.36230
13
bifur_IRC_Distances_noMW_output/new_data/bifur_traj2_Distances point 267
C 1.00061 0.45147 0.05729
 C -0.71918 0.80877 0.07765
 C 0.22107 0.91067 1.14649
 C 1.66320 -0.87535 -0.05169
 C -1.87534 -0.07692 0.01354
 F 1.69008 1.35119 -0.52021
 F -0.99424 1.86249 -0.50632
 H 1.27840 -1.58027 0.60168
 H -1.81090 -0.90371 0.65135
 H 1.65498 -1.25972 -1.06559
 H -2.06587 -0.44229 -1.00557
 H 2.61660 -0.74783 0.24119
 H -2.65943 0.50151 0.36019
13
bifur_IRC_Distances_noMW_output/new_data/bifur_traj2_Distances point 268
C 1.00313 0.45226 0.05770
 C -0.72129 0.80994 0.07781
 C 0.22135 0.91257 1.14205
 C 1.66303 -0.87545 -0.05185
 C -1.87509 -0.07679 0.01349
 F 1.69491 1.35018 -0.51697
 F -0.99960 1.86180 -0.50392
 H 1.27819 -1.57925 0.60200
 H -1.80995 -0.90234 0.65187
 H 1.65233 -1.25983 -1.06506
 H -2.06303 -0.44254 -1.00477
 H 2.61642 -0.75006 0.23925
 H -2.66040 0.49951 0.35840
13
bifur_IRC_Distances_noMW_output/new_data/bifur_traj2_Distances point 269
C 1.00439 0.45266 0.05790
 C -0.72234 0.81053 0.07789
 C 0.22150 0.91353 1.13981
 C 1.66294 -0.87550 -0.05194
 C -1.87496 -0.07673 0.01347
 F 1.69732 1.34966 -0.51534
 F -1.00229 1.86145 -0.50271
 H 1.27809 -1.57874 0.60216
 H -1.80947 -0.90165 0.65213
 H 1.65100 -1.25988 -1.06480
 H -2.06161 -0.44267 -1.00437
 H 2.61632 -0.75118 0.23828
 H -2.66089 0.49851 0.35751
13
bifur_IRC_Distances_noMW_output/new_data/bifur_traj2_Distances point 270
C 1.00324 0.45230 0.05772
 C -0.72138 0.80999 0.07782
 C 0.22137 0.91266 1.14185
 C 1.66302 -0.87545 -0.05186
 C -1.87508 -0.07679 0.01349
 F 1.69512 1.35013 -0.51683
 F -0.99984 1.86177 -0.50381
 H 1.27818 -1.57921 0.60201
 H -1.80990 -0.90228 0.65189
 H 1.65221 -1.25983 -1.06504
 H -2.06291 -0.44255 -1.00473
 H 2.61641 -0.75016 0.23917
 H -2.66044 0.49942 0.35832
13
bifur_IRC_Distances_noMW_output/new_data/bifur_traj2_Distances point 271
C 0.99917 0.45101 0.05705
 C -0.71797 0.80810 0.07756
 C 0.22091 0.90959 1.14902
 C 1.66329 -0.87529 -0.05159
 C -1.87548 -0.07699 0.01357
 F 1.68732 1.35177 -0.52206
 F -0.99117 1.86289 -0.50768
 H 1.27852 -1.58086 0.60150
 H -1.81145 -0.90450 0.65106
 H 1.65650 -1.25965 -1.06590
 H -2.06748 -0.44215 -1.00603
 H 2.61671 -0.74655 0.24229
 H -2.65887 0.50265 0.36121
13
bifur_IRC_Distances_noMW_output/new_data/bifur_traj2_Distances point 272
C 0.99299 0.44904 0.05604
 C -0.71281 0.80524 0.07715
 C 0.22021 0.90495 1.15974
 C 1.66371 -0.87504 -0.05120
 C -1.87609 -0.07730 0.01370
 F 1.67552 1.35421 -0.52989
 F -0.97804 1.86462 -0.51349
 H 1.27902 -1.58336 0.60078
 H -1.81379 -0.90788 0.64986
 H 1.66300 -1.25936 -1.06723
 H -2.07441 -0.44157 -1.00800
 H 2.61718 -0.74108 0.24699
 H -2.65648 0.50753 0.36555
13
bifur_IRC_Distances_noMW_output/new_data/bifur_traj2_Distances point 273
C 0.98582 0.44674 0.05487
 C -0.70682 0.80195 0.07666
 C 0.21940 0.89960 1.17198
 C 1.66419 -0.87476 -0.05074
 C -1.87680 -0.07767 0.01384
 F 1.66181 1.35699 -0.53885
 F -0.96280 1.86666 -0.52015
 H 1.27960 -1.58626 0.60000
 H -1.81652 -0.91182 0.64854
 H 1.67055 -1.25900 -1.06880
 H -2.08246 -0.44092 -1.01031
 H 2.61773 -0.73473 0.25239
 H -2.65370 0.51320 0.37055
13
bifur_IRC_Distances_noMW_output/new_data/bifur_traj2_Distances point 274
C 0.97845 0.44436 0.05368
 C -0.70067 0.79861 0.07615
 C 0.21857 0.89414 1.18434
 C 1.66467 -0.87446 -0.05027
 C -1.87752 -0.07806 0.01400
 F 1.64774 1.35977 -0.54790
 F -0.94716 1.86882 -0.52690
 H 1.28018 -1.58924 0.59927
 H -1.81932 -0.91588 0.64727
 H 1.67830 -1.25860 -1.07045
 H -2.09071 -0.44029 -1.01270
 H 2.61831 -0.72819 0.25788
 H -2.65084 0.51901 0.37564
13
bifur_IRC_Distances_noMW_output/new_data/bifur_traj2_Distances point 275
C 0.97141 0.44207 0.05254
 C -0.69481 0.79544 0.07566
 C 0.21778 0.88896 1.19595
 C 1.66514 -0.87417 -0.04983
 C -1.87821 -0.07843 0.01415
 F 1.63431 1.36237 -0.55641
 F -0.93224 1.87091 -0.53328
 H 1.28071 -1.59209 0.59863
 H -1.82199 -0.91976 0.64614
 H 1.68569 -1.25820 -1.07206
 H -2.09858 -0.43972 -1.01501
 H 2.61887 -0.72195 0.26307
 H -2.64810 0.52455 0.38045
13
bifur_IRC_Distances_noMW_output/new_data/bifur_traj2_Distances point 276
C 0.97141 0.44207 0.05254
 C -0.69481 0.79544 0.07566
 C 0.21778 0.88896 1.19594
 C 1.66514 -0.87417 -0.04983
 C -1.87821 -0.07843 0.01415
 F 1.63432 1.36237 -0.55641
 F -0.93224 1.87091 -0.53327
 H 1.28071 -1.59209 0.59863
 H -1.82199 -0.91976 0.64614
 H 1.68569 -1.25820 -1.07206
 H -2.09858 -0.43972 -1.01501
 H 2.61887 -0.72195 0.26307
 H -2.64810 0.52455 0.38045
13
bifur_IRC_Distances_noMW_output/new_data/bifur_traj2_Distances point 277
C 0.95977 0.43825 0.05066
 C -0.68512 0.79026 0.07482
 C 0.21645 0.88045 1.21473
 C 1.66590 -0.87368 -0.04912
 C -1.87933 -0.07906 0.01441
 F 1.61213 1.36655 -0.57020
 F -0.90759 1.87447 -0.54365
 H 1.28158 -1.59680 0.59771
 H -1.82640 -0.92621 0.64443
 H 1.69792 -1.25748 -1.07479
 H -2.11157 -0.43883 -1.01885
 H 2.61980 -0.71161 0.27154
 H -2.64354 0.53371 0.38833
13
bifur_IRC_Distances_noMW_output/new_data/bifur_traj2_Distances point 278
C 0.95581 0.43694 0.05002
 C -0.68183 0.78851 0.07452
 C 0.21600 0.87758 1.22100
 C 1.66616 -0.87352 -0.04888
 C -1.87971 -0.07928 0.01450
 F 1.60460 1.36794 -0.57481
 F -0.89922 1.87570 -0.54713
 H 1.28187 -1.59839 0.59743
 H -1.82790 -0.92841 0.64389
 H 1.70207 -1.25722 -1.07573
 H -2.11598 -0.43855 -1.02016
 H 2.62013 -0.70810 0.27438
 H -2.64199 0.53681 0.39098
13
bifur_IRC_Distances_noMW_output/new_data/bifur_traj2_Distances point 279
C 0.95328 0.43610 0.04962
 C -0.67974 0.78741 0.07433
 C 0.21572 0.87575 1.22497
 C 1.66632 -0.87341 -0.04873
 C -1.87996 -0.07942 0.01456
 F 1.59980 1.36881 -0.57773
 F -0.89388 1.87649 -0.54934
 H 1.28205 -1.59941 0.59726
 H -1.82885 -0.92981 0.64356
 H 1.70472 -1.25705 -1.07634
 H -2.11879 -0.43837 -1.02100
 H 2.62034 -0.70586 0.27619
 H -2.64100 0.53879 0.39266
13
bifur_IRC_Distances_noMW_output/new_data/bifur_traj2_Distances point 280
C 0.95197 0.43566 0.04941
 C -0.67865 0.78683 0.07424
 C 0.21557 0.87480 1.22702
 C 1.66640 -0.87336 -0.04865
 C -1.88008 -0.07949 0.01459
 F 1.59730 1.36926 -0.57924
 F -0.89112 1.87690 -0.55049
 H 1.28215 -1.59994 0.59717
 H -1.82935 -0.93053 0.64339
 H 1.70610 -1.25697 -1.07666
 H -2.12025 -0.43828 -1.02144
 H 2.62044 -0.70470 0.27713
 H -2.64049 0.53982 0.39353
13
bifur_IRC_Distances_noMW_output/new_data/bifur_traj2_Distances point 281
C 0.95167 0.43556 0.04936
 C -0.67840 0.78670 0.07421
 C 0.21553 0.87458 1.22749
 C 1.66642 -0.87334 -0.04863
 C -1.88011 -0.07951 0.01460
 F 1.59673 1.36937 -0.57959
 F -0.89048 1.87699 -0.55075
 H 1.28217 -1.60007 0.59715
 H -1.82946 -0.93070 0.64335
 H 1.70641 -1.25694 -1.07673
 H -2.12059 -0.43826 -1.02154
 H 2.62047 -0.70443 0.27734
 H -2.64037 0.54006 0.39373
13
bifur_IRC_Distances_noMW_output/new_data/bifur_traj2_Distances point 282
C 0.95229 0.43577 0.04946
 C -0.67891 0.78697 0.07426
 C 0.21560 0.87503 1.22652
 C 1.66638 -0.87337 -0.04867
 C -1.88005 -0.07947 0.01459
 F 1.59791 1.36915 -0.57888
 F -0.89179 1.87680 -0.55021
 H 1.28212 -1.59982 0.59719
 H -1.82923 -0.93036 0.64343
 H 1.70576 -1.25699 -1.07658
 H -2.11989 -0.43830 -1.02133
 H 2.62042 -0.70498 0.27690
 H -2.64061 0.53957 0.39332
13
bifur_IRC_Distances_noMW_output/new_data/bifur_traj2_Distances point 283
C 0.95382 0.43628 0.04970
 C -0.68018 0.78764 0.07438
 C 0.21578 0.87614 1.22412
 C 1.66628 -0.87343 -0.04876
 C -1.87990 -0.07939 0.01455
 F 1.60082 1.36862 -0.57711
 F -0.89502 1.87632 -0.54887
 H 1.28201 -1.59920 0.59729
 H -1.82865 -0.92951 0.64363
 H 1.70416 -1.25709 -1.07621
 H -2.11819 -0.43841 -1.02082
 H 2.62029 -0.70634 0.27581
 H -2.64121 0.53837 0.39230
13
bifur_IRC_Distances_noMW_output/new_data/bifur_traj2_Distances point 284
C 0.95610 0.43703 0.05007
 C -0.68207 0.78864 0.07454
 C 0.21604 0.87779 1.22054
 C 1.66614 -0.87353 -0.04890
 C -1.87969 -0.07926 0.01450
 F 1.60515 1.36783 -0.57448
 F -0.89983 1.87561 -0.54688
 H 1.28185 -1.59828 0.59745
 H -1.82779 -0.92824 0.64393
 H 1.70177 -1.25724 -1.07566
 H -2.11566 -0.43857 -1.02007
 H 2.62010 -0.70836 0.27418
 H -2.64211 0.53658 0.39078
13
bifur_IRC_Distances_noMW_output/new_data/bifur_traj2_Distances point 285
C 0.95858 0.43786 0.05047
 C -0.68414 0.78974 0.07473
 C 0.21632 0.87959 1.21660
 C 1.66597 -0.87363 -0.04905
 C -1.87945 -0.07912 0.01444
 F 1.60988 1.36697 -0.57158
 F -0.90509 1.87483 -0.54469
 H 1.28167 -1.59727 0.59762
 H -1.82685 -0.92687 0.64426
 H 1.69916 -1.25740 -1.07507
 H -2.11289 -0.43875 -1.01924
 H 2.61990 -0.71057 0.27239
 H -2.64308 0.53463 0.38912
13
bifur_IRC_Distances_noMW_output/new_data/bifur_traj2_Distances point 286
C 0.96085 0.43860 0.05083
 C -0.68602 0.79074 0.07489
 C 0.21658 0.88124 1.21301
 C 1.66583 -0.87373 -0.04919
 C -1.87923 -0.07900 0.01439
 F 1.61419 1.36617 -0.56894
 F -0.90987 1.87413 -0.54270
 H 1.28150 -1.59636 0.59779
 H -1.82599 -0.92561 0.64458
 H 1.69679 -1.25755 -1.07453
 H -2.11037 -0.43891 -1.01849
 H 2.61972 -0.71257 0.27076
 H -2.64397 0.53286 0.38760
13
bifur_IRC_Distances_noMW_output/new_data/bifur_traj2_Distances point 287
C 0.96085 0.43860 0.05083
 C -0.68602 0.79074 0.07489
 C 0.21658 0.88124 1.21301
 C 1.66583 -0.87373 -0.04919
 C -1.87923 -0.07900 0.01439
 F 1.61419 1.36617 -0.56894
 F -0.90987 1.87413 -0.54270
 H 1.28150 -1.59636 0.59779
 H -1.82599 -0.92561 0.64458
 H 1.69679 -1.25755 -1.07453
 H -2.11037 -0.43891 -1.01849
 H 2.61972 -0.71257 0.27076
 H -2.64397 0.53286 0.38760
13
bifur_IRC_Distances_noMW_output/new_data/bifur_traj2_Distances point 288
C 0.96584 0.44025 0.05164
 C -0.69017 0.79295 0.07526
 C 0.21714 0.88488 1.20500
 C 1.66550 -0.87394 -0.04949
 C -1.87875 -0.07873 0.01428
 F 1.62369 1.36439 -0.56305
 F -0.92043 1.87260 -0.53827
 H 1.28113 -1.59434 0.59817
 H -1.82410 -0.92285 0.64529
 H 1.69155 -1.25786 -1.07336
 H -2.10480 -0.43929 -1.01684
 H 2.61931 -0.71700 0.26714
 H -2.64592 0.52894 0.38424
13
bifur_IRC_Distances_noMW_output/new_data/bifur_traj2_Distances point 289
C 0.96953 0.44146 0.05223
 C -0.69324 0.79460 0.07552
 C 0.21756 0.88758 1.19901
 C 1.66526 -0.87409 -0.04972
 C -1.87839 -0.07853 0.01419
 F 1.63073 1.36306 -0.55866
 F -0.92825 1.87148 -0.53497
 H 1.28086 -1.59285 0.59847
 H -1.82270 -0.92080 0.64585
 H 1.68767 -1.25808 -1.07249
 H -2.10068 -0.43957 -1.01562
 H 2.61902 -0.72028 0.26445
 H -2.64736 0.52603 0.38173
13
bifur_IRC_Distances_noMW_output/new_data/bifur_traj2_Distances point 290
C 0.97439 0.44304 0.05302
 C -0.69728 0.79677 0.07587
 C 0.21811 0.89115 1.19107
 C 1.66494 -0.87429 -0.05002
 C -1.87792 -0.07827 0.01409
 F 1.63999 1.36128 -0.55283
 F -0.93854 1.87002 -0.53059
 H 1.28049 -1.59088 0.59889
 H -1.82086 -0.91812 0.64661
 H 1.68257 -1.25837 -1.07137
 H -2.09525 -0.43996 -1.01403
 H 2.61863 -0.72459 0.26088
 H -2.64926 0.52221 0.37842
13
bifur_IRC_Distances_noMW_output/new_data/bifur_traj2_Distances point 291
C 0.98027 0.44495 0.05397
 C -0.70218 0.79943 0.07628
 C 0.21878 0.89548 1.18132
 C 1.66455 -0.87453 -0.05039
 C -1.87734 -0.07796 0.01396
 F 1.65120 1.35909 -0.54568
 F -0.95101 1.86828 -0.52525
 H 1.28003 -1.58851 0.59944
 H -1.81863 -0.91488 0.64757
 H 1.67639 -1.25870 -1.07004
 H -2.08868 -0.44044 -1.01211
 H 2.61816 -0.72980 0.25654
 H -2.65154 0.51758 0.37439
13
bifur_IRC_Distances_noMW_output/new_data/bifur_traj2_Distances point 292
C 0.98662 0.44700 0.05500
 C -0.70749 0.80232 0.07672
 C 0.21949 0.90020 1.17063
 C 1.66413 -0.87479 -0.05079
 C -1.87672 -0.07763 0.01383
 F 1.66334 1.35668 -0.53786
 F -0.96450 1.86643 -0.51941
 H 1.27953 -1.58594 0.60008
 H -1.81621 -0.91138 0.64868
 H 1.66971 -1.25904 -1.06862
 H -2.08156 -0.44099 -1.01005
 H 2.61767 -0.73543 0.25179
 H -2.65401 0.51257 0.37000
13
bifur_IRC_Distances_noMW_output/new_data/bifur_traj2_Distances point 293
C 0.99306 0.44906 0.05605
 C -0.71286 0.80527 0.07715
 C 0.22022 0.90500 1.15963
 C 1.66370 -0.87505 -0.05120
 C -1.87609 -0.07730 0.01369
 F 1.67563 1.35419 -0.52981
 F -0.97817 1.86460 -0.51343
 H 1.27902 -1.58333 0.60078
 H -1.81377 -0.90785 0.64987
 H 1.66293 -1.25936 -1.06721
 H -2.07434 -0.44157 -1.00798
 H 2.61718 -0.74114 0.24694
 H -2.65651 0.50748 0.36551
13
bifur_IRC_Distances_noMW_output/new_data/bifur_traj2_Distances point 294
C 0.99955 0.45113 0.05711
 C -0.71829 0.80827 0.07758
 C 0.22095 0.90987 1.14835
 C 1.66327 -0.87531 -0.05162
 C -1.87544 -0.07697 0.01356
 F 1.68805 1.35162 -0.52157
 F -0.99198 1.86278 -0.50732
 H 1.27849 -1.58070 0.60155
 H -1.81130 -0.90429 0.65114
 H 1.65610 -1.25967 -1.06582
 H -2.06705 -0.44219 -1.00590
 H 2.61668 -0.74689 0.24200
 H -2.65902 0.50235 0.36094
13
bifur_IRC_Distances_noMW_output/new_data/bifur_traj2_Distances point 295
C 1.00618 0.45322 0.05820
 C -0.72383 0.81137 0.07801
 C 0.22170 0.91488 1.13664
 C 1.66282 -0.87557 -0.05205
 C -1.87479 -0.07664 0.01343
 F 1.70074 1.34894 -0.51303
 F -1.00609 1.86097 -0.50101
 H 1.27794 -1.57802 0.60239
 H -1.80879 -0.90068 0.65251
 H 1.64912 -1.25996 -1.06443
 H -2.05961 -0.44285 -1.00380
 H 2.61619 -0.75276 0.23690
 H -2.66158 0.49710 0.35624
13
bifur_IRC_Distances_noMW_output/new_data/bifur_traj2_Distances point 296
C 1.01283 0.45531 0.05929
 C -0.72941 0.81450 0.07843
 C 0.22245 0.91995 1.12467
 C 1.66237 -0.87582 -0.05249
 C -1.87413 -0.07632 0.01330
 F 1.71350 1.34618 -0.50430
 F -1.02027 1.85919 -0.49458
 H 1.27737 -1.57532 0.60330
 H -1.80627 -0.89705 0.65397
 H 1.64210 -1.26023 -1.06306
 H -2.05212 -0.44354 -1.00171
 H 2.61570 -0.75865 0.23173
 H -2.66414 0.49181 0.35147
13
bifur_IRC_Distances_noMW_output/new_data/bifur_traj2_Distances point 297
C 1.01903 0.45723 0.06031
 C -0.73461 0.81745 0.07881
 C 0.22315 0.92469 1.11334
 C 1.66196 -0.87606 -0.05291
 C -1.87351 -0.07603 0.01319
 F 1.72537 1.34356 -0.49606
 F -1.03347 1.85757 -0.48852
 H 1.27684 -1.57281 0.60420
 H -1.80392 -0.89370 0.65540
 H 1.63557 -1.26046 -1.06182
 H -2.04515 -0.44421 -0.99979
 H 2.61526 -0.76413 0.22686
 H -2.66652 0.48689 0.34699
13
bifur_IRC_Distances_noMW_output/new_data/bifur_traj2_Distances point 298
C 1.01903 0.45723 0.06031
 C -0.73461 0.81744 0.07881
 C 0.22315 0.92469 1.11334
 C 1.66196 -0.87606 -0.05291
 C -1.87351 -0.07603 0.01319
 F 1.72537 1.34356 -0.49606
 F -1.03347 1.85757 -0.48852
 H 1.27684 -1.57281 0.60420
 H -1.80392 -0.89370 0.65540
 H 1.63557 -1.26046 -1.06182
 H -2.04515 -0.44421 -0.99979
 H 2.61526 -0.76413 0.22686
 H -2.66652 0.48689 0.34699
13
bifur_IRC_Distances_noMW_output/new_data/bifur_traj2_Distances point 299
C 1.02721 0.45976 0.06165
 C -0.74147 0.82137 0.07929
 C 0.22408 0.93101 1.09809
 C 1.66140 -0.87637 -0.05347
 C -1.87269 -0.07565 0.01304
 F 1.74107 1.34002 -0.48497
 F -1.05092 1.85550 -0.48040
 H 1.27612 -1.56950 0.60549
 H -1.80082 -0.88928 0.65740
 H 1.62694 -1.26072 -1.06023
 H -2.03593 -0.44515 -0.99727
 H 2.61468 -0.77136 0.22036
 H -2.66966 0.48038 0.34102
13
bifur_IRC_Distances_noMW_output/new_data/bifur_traj2_Distances point 300
C 1.02870 0.46021 0.06190
 C -0.74272 0.82209 0.07938
 C 0.22425 0.93217 1.09528
 C 1.66130 -0.87642 -0.05357
 C -1.87255 -0.07558 0.01301
 F 1.74393 1.33936 -0.48293
 F -1.05410 1.85513 -0.47891
 H 1.27598 -1.56889 0.60573
 H -1.80026 -0.88848 0.65778
 H 1.62537 -1.26077 -1.05994
 H -2.03426 -0.44532 -0.99682
 H 2.61458 -0.77268 0.21917
 H -2.67022 0.47920 0.33992
13
bifur_IRC_Distances_noMW_output/new_data/bifur_traj2_Distances point 301
C 1.02905 0.46032 0.06196
 C -0.74302 0.82226 0.07940
 C 0.22429 0.93244 1.09460
 C 1.66127 -0.87644 -0.05359
 C -1.87251 -0.07557 0.01301
 F 1.74461 1.33920 -0.48244
 F -1.05486 1.85504 -0.47855
 H 1.27595 -1.56875 0.60579
 H -1.80013 -0.88829 0.65787
 H 1.62500 -1.26078 -1.05988
 H -2.03386 -0.44537 -0.99671
 H 2.61456 -0.77299 0.21888
 H -2.67036 0.47892 0.33966
13
bifur_IRC_Distances_noMW_output/new_data/bifur_traj2_Distances point 302
C 1.02918 0.46036 0.06198
 C -0.74313 0.82233 0.07941
 C 0.22430 0.93254 1.09436
 C 1.66126 -0.87644 -0.05360
 C -1.87250 -0.07556 0.01301
 F 1.74486 1.33915 -0.48226
 F -1.05513 1.85501 -0.47842
 H 1.27594 -1.56870 0.60582
 H -1.80008 -0.88822 0.65790
 H 1.62486 -1.26078 -1.05985
 H -2.03371 -0.44538 -0.99667
 H 2.61455 -0.77311 0.21878
 H -2.67041 0.47881 0.33957
13
bifur_IRC_Distances_noMW_output/new_data/bifur_traj2_Distances point 303
C 1.02993 0.46059 0.06210
 C -0.74375 0.82269 0.07945
 C 0.22439 0.93312 1.09294
 C 1.66121 -0.87647 -0.05365
 C -1.87242 -0.07553 0.01299
 F 1.74630 1.33882 -0.48123
 F -1.05673 1.85482 -0.47767
 H 1.27587 -1.56839 0.60594
 H -1.79980 -0.88782 0.65809
 H 1.62407 -1.26080 -1.05971
 H -2.03287 -0.44547 -0.99644
 H 2.61450 -0.77377 0.21818
 H -2.67070 0.47822 0.33901
13
bifur_IRC_Distances_noMW_output/new_data/bifur_traj2_Distances point 304
C 1.03190 0.46119 0.06243
 C -0.74541 0.82364 0.07956
 C 0.22461 0.93466 1.08919
 C 1.66108 -0.87654 -0.05379
 C -1.87223 -0.07544 0.01296
 F 1.75008 1.33794 -0.47851
 F -1.06093 1.85434 -0.47568
 H 1.27569 -1.56760 0.60627
 H -1.79905 -0.88676 0.65860
 H 1.62199 -1.26086 -1.05934
 H -2.03065 -0.44571 -0.99584
 H 2.61436 -0.77550 0.21659
 H -2.67145 0.47665 0.33756
13
bifur_IRC_Distances_noMW_output/new_data/bifur_traj2_Distances point 305
C 1.03514 0.46217 0.06296
 C -0.74813 0.82522 0.07974
 C 0.22498 0.93719 1.08297
 C 1.66086 -0.87666 -0.05401
 C -1.87190 -0.07530 0.01290
 F 1.75631 1.33648 -0.47399
 F -1.06785 1.85355 -0.47240
 H 1.27540 -1.56628 0.60684
 H -1.79783 -0.88503 0.65946
 H 1.61857 -1.26095 -1.05874
 H -2.02700 -0.44611 -0.99486
 H 2.61414 -0.77837 0.21397
 H -2.67269 0.47407 0.33516
13
bifur_IRC_Distances_noMW_output/new_data/bifur_traj2_Distances point 306
C 1.03900 0.46334 0.06360
 C -0.75137 0.82711 0.07996
 C 0.22542 0.94022 1.07548
 C 1.66059 -0.87680 -0.05428
 C -1.87152 -0.07513 0.01284
 F 1.76373 1.33473 -0.46857
 F -1.07610 1.85262 -0.46845
 H 1.27504 -1.56472 0.60753
 H -1.79638 -0.88296 0.66052
 H 1.61450 -1.26104 -1.05803
 H -2.02264 -0.44659 -0.99370
 H 2.61388 -0.78177 0.21083
 H -2.67416 0.47098 0.33228
13
bifur_IRC_Distances_noMW_output/new_data/bifur_traj2_Distances point 307
C 1.04293 0.46453 0.06425
 C -0.75468 0.82905 0.08017
 C 0.22587 0.94332 1.06778
 C 1.66032 -0.87694 -0.05456
 C -1.87113 -0.07496 0.01277
 F 1.77128 1.33292 -0.46299
 F -1.08449 1.85170 -0.46439
 H 1.27468 -1.56313 0.60826
 H -1.79490 -0.88087 0.66162
 H 1.61035 -1.26113 -1.05732
 H -2.01821 -0.44710 -0.99253
 H 2.61362 -0.78524 0.20761
 H -2.67566 0.46785 0.32934
13
bifur_IRC_Distances_noMW_output/new_data/bifur_traj2_Distances point 308
C 1.04672 0.46566 0.06487
 C -0.75786 0.83092 0.08037
 C 0.22631 0.94633 1.06027
 C 1.66006 -0.87708 -0.05483
 C -1.87075 -0.07480 0.01271
 F 1.77857 1.33115 -0.45755
 F -1.09258 1.85082 -0.46045
 H 1.27432 -1.56159 0.60899
 H -1.79348 -0.87885 0.66271
 H 1.60635 -1.26121 -1.05665
 H -2.01394 -0.44760 -0.99141
 H 2.61337 -0.78857 0.20448
 H -2.67710 0.46482 0.32648
13
bifur_IRC_Distances_noMW_output/new_data/bifur_traj2_Distances point 309
C 1.04672 0.46566 0.06487
 C -0.75786 0.83093 0.08037
 C 0.22631 0.94633 1.06027
 C 1.66006 -0.87708 -0.05483
 C -1.87075 -0.07480 0.01271
 F 1.77857 1.33115 -0.45755
 F -1.09258 1.85082 -0.46045
 H 1.27432 -1.56159 0.60899
 H -1.79348 -0.87885 0.66271
 H 1.60635 -1.26121 -1.05665
 H -2.01394 -0.44760 -0.99141
 H 2.61337 -0.78857 0.20448
 H -2.67710 0.46482 0.32648
13
bifur_IRC_Distances_noMW_output/new_data/bifur_traj2_Distances point 310
C 1.05279 0.46747 0.06587
 C -0.76297 0.83396 0.08068
 C 0.22701 0.95117 1.04805
 C 1.65964 -0.87729 -0.05527
 C -1.87014 -0.07455 0.01261
 F 1.79027 1.32827 -0.44872
 F -1.10557 1.84945 -0.45406
 H 1.27374 -1.55913 0.61022
 H -1.79120 -0.87564 0.66454
 H 1.59993 -1.26131 -1.05560
 H -2.00708 -0.44843 -0.98963
 H 2.61298 -0.79392 0.19943
 H -2.67941 0.45996 0.32187
13
bifur_IRC_Distances_noMW_output/new_data/bifur_traj2_Distances point 311
C 1.05409 0.46785 0.06609
 C -0.76406 0.83461 0.08075
 C 0.22716 0.95221 1.04541
 C 1.65955 -0.87734 -0.05536
 C -1.87001 -0.07450 0.01259
 F 1.79277 1.32764 -0.44681
 F -1.10834 1.84916 -0.45268
 H 1.27362 -1.55861 0.61049
 H -1.79071 -0.87495 0.66494
 H 1.59856 -1.26133 -1.05538
 H -2.00562 -0.44861 -0.98925
 H 2.61290 -0.79507 0.19834
 H -2.67990 0.45892 0.32088
13
bifur_IRC_Distances_noMW_output/new_data/bifur_traj2_Distances point 312
C 1.05372 0.46774 0.06603
 C -0.76376 0.83442 0.08073
 C 0.22712 0.95192 1.04616
 C 1.65958 -0.87733 -0.05533
 C -1.87005 -0.07452 0.01260
 F 1.79206 1.32782 -0.44735
 F -1.10756 1.84925 -0.45307
 H 1.27365 -1.55875 0.61041
 H -1.79085 -0.87515 0.66482
 H 1.59895 -1.26132 -1.05544
 H -2.00603 -0.44856 -0.98936
 H 2.61292 -0.79474 0.19865
 H -2.67976 0.45922 0.32116
13
bifur_IRC_Distances_noMW_output/new_data/bifur_traj2_Distances point 313
C 1.05165 0.46713 0.06569
 C -0.76201 0.83339 0.08062
 C 0.22688 0.95026 1.05036
 C 1.65972 -0.87725 -0.05518
 C -1.87026 -0.07460 0.01263
 F 1.78807 1.32881 -0.45039
 F -1.10313 1.84971 -0.45527
 H 1.27385 -1.55959 0.60998
 H -1.79162 -0.87624 0.66419
 H 1.60114 -1.26129 -1.05580
 H -2.00837 -0.44827 -0.98996
 H 2.61306 -0.79292 0.20038
 H -2.67898 0.46087 0.32274
13
bifur_IRC_Distances_noMW_output/new_data/bifur_traj2_Distances point 314
C 1.04818 0.46610 0.06511
 C -0.75909 0.83165 0.08045
 C 0.22648 0.94749 1.05734
 C 1.65996 -0.87713 -0.05493
 C -1.87060 -0.07474 0.01268
 F 1.78139 1.33046 -0.45544
 F -1.09571 1.85049 -0.45892
 H 1.27418 -1.56100 0.60928
 H -1.79293 -0.87808 0.66315
 H 1.60480 -1.26123 -1.05639
 H -2.01229 -0.44780 -0.99098
 H 2.61328 -0.78986 0.20327
 H -2.67766 0.46365 0.32538
13
bifur_IRC_Distances_noMW_output/new_data/bifur_traj2_Distances point 315
C 1.04407 0.46487 0.06443
 C -0.75564 0.82962 0.08023
 C 0.22600 0.94423 1.06551
 C 1.66024 -0.87699 -0.05464
 C -1.87101 -0.07491 0.01275
 F 1.77349 1.33239 -0.46135
 F -1.08694 1.85143 -0.46320
 H 1.27457 -1.56266 0.60848
 H -1.79447 -0.88026 0.66195
 H 1.60914 -1.26115 -1.05712
 H -2.01692 -0.44725 -0.99219
 H 2.61355 -0.78625 0.20666
 H -2.67610 0.46693 0.32848
13
bifur_IRC_Distances_noMW_output/new_data/bifur_traj2_Distances point 316
C 1.04033 0.46374 0.06382
 C -0.75249 0.82777 0.08003
 C 0.22557 0.94127 1.07288
 C 1.66050 -0.87685 -0.05438
 C -1.87139 -0.07507 0.01281
 F 1.76628 1.33412 -0.46669
 F -1.07893 1.85231 -0.46708
 H 1.27492 -1.56418 0.60778
 H -1.79588 -0.88225 0.66089
 H 1.61309 -1.26107 -1.05779
 H -2.02114 -0.44676 -0.99331
 H 2.61379 -0.78294 0.20974
 H -2.67467 0.46992 0.33129
13
bifur_IRC_Distances_noMW_output/new_data/bifur_traj2_Distances point 317
C 1.03774 0.46296 0.06339
 C -0.75032 0.82650 0.07989
 C 0.22528 0.93924 1.07792
 C 1.66068 -0.87676 -0.05420
 C -1.87164 -0.07518 0.01286
 F 1.76131 1.33530 -0.47034
 F -1.07341 1.85292 -0.46973
 H 1.27516 -1.56523 0.60730
 H -1.79685 -0.88363 0.66017
 H 1.61582 -1.26101 -1.05826
 H -2.02406 -0.44643 -0.99408
 H 2.61396 -0.78066 0.21185
 H -2.67368 0.47199 0.33322
13
bifur_IRC_Distances_noMW_output/new_data/bifur_traj2_Distances point 318
C 1.03659 0.46261 0.06320
 C -0.74934 0.82593 0.07982
 C 0.22515 0.93833 1.08017
 C 1.66076 -0.87672 -0.05411
 C -1.87176 -0.07523 0.01288
 F 1.75909 1.33583 -0.47197
 F -1.07094 1.85320 -0.47092
 H 1.27527 -1.56570 0.60709
 H -1.79729 -0.88425 0.65985
 H 1.61705 -1.26098 -1.05847
 H -2.02536 -0.44629 -0.99443
 H 2.61404 -0.77964 0.21279
 H -2.67324 0.47291 0.33408
13
bifur_IRC_Distances_noMW_output/new_data/bifur_traj2_Distances point 319
C 1.03658 0.46261 0.06320
 C -0.74934 0.82593 0.07982
 C 0.22515 0.93832 1.08018
 C 1.66076 -0.87671 -0.05411
 C -1.87176 -0.07523 0.01288
 F 1.75908 1.33583 -0.47197
 F -1.07093 1.85320 -0.47093
 H 1.27527 -1.56570 0.60709
 H -1.79729 -0.88425 0.65985
 H 1.61705 -1.26098 -1.05847
 H -2.02537 -0.44629 -0.99443
 H 2.61404 -0.77964 0.21280
 H -2.67324 0.47292 0.33409
13
bifur_IRC_Distances_noMW_output/new_data/bifur_traj2_Distances point 320
C 1.03658 0.46261 0.06320
 C -0.74934 0.82593 0.07982
 C 0.22514 0.93832 1.08018
 C 1.66076 -0.87671 -0.05411
 C -1.87176 -0.07523 0.01288
 F 1.75907 1.33583 -0.47198
 F -1.07092 1.85320 -0.47093
 H 1.27527 -1.56570 0.60709
 H -1.79729 -0.88426 0.65985
 H 1.61705 -1.26098 -1.05847
 H -2.02537 -0.44629 -0.99443
 H 2.61404 -0.77964 0.21280
 H -2.67324 0.47292 0.33409
13
bifur_IRC_Distances_noMW_output/new_data/bifur_traj2_Distances point 321
C 1.03760 0.46292 0.06337
 C -0.75019 0.82643 0.07988
 C 0.22526 0.93912 1.07821
 C 1.66069 -0.87675 -0.05419
 C -1.87166 -0.07519 0.01286
 F 1.76103 1.33537 -0.47055
 F -1.07310 1.85296 -0.46989
 H 1.27517 -1.56529 0.60728
 H -1.79691 -0.88371 0.66013
 H 1.61598 -1.26101 -1.05828
 H -2.02422 -0.44641 -0.99412
 H 2.61397 -0.78053 0.21197
 H -2.67363 0.47210 0.33333
13
bifur_IRC_Distances_noMW_output/new_data/bifur_traj2_Distances point 322
C 1.03769 0.46295 0.06338
 C -0.75027 0.82647 0.07989
 C 0.22527 0.93919 1.07803
 C 1.66068 -0.87676 -0.05419
 C -1.87165 -0.07519 0.01286
 F 1.76121 1.33533 -0.47041
 F -1.07330 1.85294 -0.46979
 H 1.27516 -1.56525 0.60729
 H -1.79687 -0.88366 0.66016
 H 1.61588 -1.26101 -1.05827
 H -2.02412 -0.44643 -0.99410
 H 2.61397 -0.78062 0.21190
 H -2.67366 0.47203 0.33326
13
bifur_IRC_Distances_noMW_output/new_data/bifur_traj2_Distances point 323
C 1.03717 0.46279 0.06330
 C -0.74984 0.82622 0.07986
 C 0.22521 0.93879 1.07903
 C 1.66072 -0.87674 -0.05416
 C -1.87170 -0.07521 0.01287
 F 1.76022 1.33556 -0.47114
 F -1.07219 1.85306 -0.47032
 H 1.27521 -1.56546 0.60720
 H -1.79706 -0.88394 0.66001
 H 1.61643 -1.26100 -1.05836
 H -2.02470 -0.44636 -0.99425
 H 2.61400 -0.78016 0.21232
 H -2.67346 0.47244 0.33364
13
bifur_IRC_Distances_noMW_output/new_data/bifur_traj2_Distances point 324
C 1.03590 0.46240 0.06309
 C -0.74877 0.82559 0.07979
 C 0.22507 0.93779 1.08150
 C 1.66081 -0.87669 -0.05407
 C -1.87183 -0.07526 0.01289
 F 1.75776 1.33614 -0.47293
 F -1.06947 1.85337 -0.47162
 H 1.27533 -1.56598 0.60697
 H -1.79755 -0.88462 0.65967
 H 1.61777 -1.26097 -1.05860
 H -2.02614 -0.44620 -0.99463
 H 2.61409 -0.77904 0.21335
 H -2.67298 0.47346 0.33459
13
bifur_IRC_Distances_noMW_output/new_data/bifur_traj2_Distances point 325
C 1.03380 0.46177 0.06274
 C -0.74701 0.82457 0.07967
 C 0.22483 0.93615 1.08554
 C 1.66095 -0.87661 -0.05392
 C -1.87204 -0.07536 0.01292
 F 1.75374 1.33709 -0.47586
 F -1.06500 1.85387 -0.47375
 H 1.27552 -1.56682 0.60660
 H -1.79834 -0.88574 0.65911
 H 1.61998 -1.26091 -1.05898
 H -2.02850 -0.44594 -0.99527
 H 2.61423 -0.77719 0.21505
 H -2.67218 0.47513 0.33615
13
bifur_IRC_Distances_noMW_output/new_data/bifur_traj2_Distances point 326
C 1.03091 0.46089 0.06226
 C -0.74458 0.82317 0.07950
 C 0.22450 0.93389 1.09106
 C 1.66115 -0.87651 -0.05372
 C -1.87232 -0.07548 0.01297
 F 1.74819 1.33838 -0.47987
 F -1.05883 1.85458 -0.47668
 H 1.27578 -1.56799 0.60611
 H -1.79943 -0.88729 0.65835
 H 1.62303 -1.26083 -1.05952
 H -2.03176 -0.44559 -0.99614
 H 2.61443 -0.77464 0.21738
 H -2.67107 0.47743 0.33829
13
bifur_IRC_Distances_noMW_output/new_data/bifur_traj2_Distances point 327
C 1.02743 0.45982 0.06169
 C -0.74165 0.82148 0.07930
 C 0.22410 0.93118 1.09767
 C 1.66138 -0.87638 -0.05348
 C -1.87267 -0.07564 0.01304
 F 1.74149 1.33992 -0.48467
 F -1.05139 1.85544 -0.48018
 H 1.27610 -1.56941 0.60553
 H -1.80074 -0.88916 0.65745
 H 1.62671 -1.26073 -1.06019
 H -2.03569 -0.44517 -0.99720
 H 2.61467 -0.77156 0.22018
 H -2.66974 0.48021 0.34086
13
bifur_IRC_Distances_noMW_output/new_data/bifur_traj2_Distances point 328
C 1.02389 0.45874 0.06111
 C -0.73869 0.81977 0.07910
 C 0.22370 0.92844 1.10431
 C 1.66162 -0.87624 -0.05324
 C -1.87302 -0.07580 0.01310
 F 1.73471 1.34147 -0.48949
 F -1.04385 1.85633 -0.48371
 H 1.27641 -1.57084 0.60496
 H -1.80208 -0.89107 0.65657
 H 1.63044 -1.26062 -1.06087
 H -2.03967 -0.44476 -0.99829
 H 2.61491 -0.76843 0.22301
 H -2.66839 0.48302 0.34344
13
bifur_IRC_Distances_noMW_output/new_data/bifur_traj2_Distances point 329
C 1.02116 0.45789 0.06066
 C -0.73639 0.81846 0.07893
 C 0.22339 0.92633 1.10941
 C 1.66181 -0.87614 -0.05305
 C -1.87330 -0.07593 0.01315
 F 1.72946 1.34265 -0.49319
 F -1.03801 1.85703 -0.48642
 H 1.27665 -1.57195 0.60453
 H -1.80311 -0.89255 0.65591
 H 1.63333 -1.26053 -1.06140
 H -2.04275 -0.44445 -0.99913
 H 2.61511 -0.76601 0.22518
 H -2.66734 0.48520 0.34544
13
bifur_IRC_Distances_noMW_output/new_data/bifur_traj2_Distances point 330
C 1.01994 0.45752 0.06046
 C -0.73537 0.81788 0.07886
 C 0.22325 0.92539 1.11166
 C 1.66189 -0.87610 -0.05297
 C -1.87342 -0.07599 0.01317
 F 1.72712 1.34317 -0.49483
 F -1.03541 1.85734 -0.48763
 H 1.27676 -1.57244 0.60434
 H -1.80357 -0.89320 0.65561
 H 1.63461 -1.26049 -1.06164
 H -2.04412 -0.44432 -0.99950
 H 2.61519 -0.76494 0.22614
 H -2.66687 0.48617 0.34633
13
bifur_IRC_Distances_noMW_output/new_data/bifur_traj2_Distances point 331
C 1.01994 0.45752 0.06046
 C -0.73537 0.81788 0.07886
 C 0.22325 0.92539 1.11166
 C 1.66189 -0.87610 -0.05297
 C -1.87342 -0.07599 0.01317
 F 1.72712 1.34317 -0.49483
 F -1.03541 1.85734 -0.48763
 H 1.27676 -1.57244 0.60434
 H -1.80357 -0.89320 0.65561
 H 1.63461 -1.26049 -1.06164
 H -2.04412 -0.44432 -0.99950
 H 2.61519 -0.76494 0.22614
 H -2.66687 0.48617 0.34633
13
bifur_IRC_Distances_noMW_output/new_data/bifur_traj2_Distances point 332
C 1.02329 0.45855 0.06101
 C -0.73818 0.81949 0.07906
 C 0.22363 0.92798 1.10543
 C 1.66167 -0.87622 -0.05320
 C -1.87308 -0.07583 0.01311
 F 1.73356 1.34173 -0.49030
 F -1.04257 1.85648 -0.48431
 H 1.27646 -1.57108 0.60486
 H -1.80231 -0.89139 0.65642
 H 1.63107 -1.26060 -1.06098
 H -2.04034 -0.44469 -0.99847
 H 2.61496 -0.76790 0.22348
 H -2.66816 0.48350 0.34388
13
bifur_IRC_Distances_noMW_output/new_data/bifur_traj2_Distances point 333
C 1.02784 0.45995 0.06176
 C -0.74200 0.82168 0.07933
 C 0.22415 0.93150 1.09690
 C 1.66136 -0.87639 -0.05351
 C -1.87263 -0.07562 0.01303
 F 1.74229 1.33974 -0.48410
 F -1.05227 1.85534 -0.47977
 H 1.27606 -1.56924 0.60559
 H -1.80059 -0.88894 0.65756
 H 1.62628 -1.26074 -1.06011
 H -2.03522 -0.44522 -0.99708
 H 2.61464 -0.77192 0.21985
 H -2.66990 0.47988 0.34055
13
bifur_IRC_Distances_noMW_output/new_data/bifur_traj2_Distances point 334
C 1.03370 0.46174 0.06272
 C -0.74692 0.82452 0.07966
 C 0.22482 0.93607 1.08573
 C 1.66096 -0.87661 -0.05391
 C -1.87205 -0.07536 0.01293
 F 1.75355 1.33713 -0.47600
 F -1.06478 1.85390 -0.47386
 H 1.27553 -1.56686 0.60659
 H -1.79837 -0.88579 0.65908
 H 1.62009 -1.26091 -1.05900
 H -2.02861 -0.44593 -0.99530
 H 2.61424 -0.77710 0.21513
 H -2.67214 0.47521 0.33622
13
bifur_IRC_Distances_noMW_output/new_data/bifur_traj2_Distances point 335
C 1.04006 0.46366 0.06377
 C -0.75226 0.82763 0.08002
 C 0.22554 0.94106 1.07341
 C 1.66052 -0.87684 -0.05436
 C -1.87141 -0.07508 0.01282
 F 1.76577 1.33424 -0.46707
 F -1.07836 1.85237 -0.46736
 H 1.27495 -1.56429 0.60773
 H -1.79598 -0.88240 0.66081
 H 1.61338 -1.26107 -1.05783
 H -2.02145 -0.44673 -0.99339
 H 2.61381 -0.78271 0.20996
 H -2.67457 0.47014 0.33149
13
bifur_IRC_Distances_noMW_output/new_data/bifur_traj2_Distances point 336
C 1.04639 0.46556 0.06482
 C -0.75759 0.83076 0.08035
 C 0.22627 0.94607 1.06091
 C 1.66009 -0.87707 -0.05481
 C -1.87078 -0.07482 0.01271
 F 1.77795 1.33130 -0.45802
 F -1.09189 1.85090 -0.46079
 H 1.27435 -1.56172 0.60893
 H -1.79360 -0.87903 0.66262
 H 1.60669 -1.26120 -1.05671
 H -2.01430 -0.44756 -0.99151
 H 2.61339 -0.78829 0.20475
 H -2.67698 0.46508 0.32673
13
bifur_IRC_Distances_noMW_output/new_data/bifur_traj2_Distances point 337
C 1.05234 0.46733 0.06580
 C -0.76260 0.83373 0.08066
 C 0.22696 0.95082 1.04895
 C 1.65968 -0.87728 -0.05523
 C -1.87019 -0.07457 0.01262
 F 1.78941 1.32848 -0.44937
 F -1.10461 1.84955 -0.45453
 H 1.27379 -1.55931 0.61013
 H -1.79136 -0.87587 0.66440
 H 1.60040 -1.26130 -1.05568
 H -2.00759 -0.44837 -0.98976
 H 2.61301 -0.79353 0.19980
 H -2.67924 0.46032 0.32221
13
bifur_IRC_Distances_noMW_output/new_data/bifur_traj2_Distances point 338
C 1.05768 0.46891 0.06668
 C -0.76708 0.83642 0.08092
 C 0.22758 0.95510 1.03806
 C 1.65931 -0.87746 -0.05562
 C -1.86966 -0.07436 0.01254
 F 1.79968 1.32590 -0.44150
 F -1.11602 1.84838 -0.44885
 H 1.27327 -1.55715 0.61125
 H -1.78937 -0.87306 0.66606
 H 1.59477 -1.26138 -1.05478
 H -2.00157 -0.44912 -0.98821
 H 2.61268 -0.79822 0.19532
 H -2.68127 0.45605 0.31813
13
bifur_IRC_Distances_noMW_output/new_data/bifur_traj2_Distances point 339
C 1.06234 0.47028 0.06745
 C -0.77101 0.83878 0.08115
 C 0.22813 0.95887 1.02839
 C 1.65898 -0.87762 -0.05596
 C -1.86920 -0.07418 0.01247
 F 1.80867 1.32360 -0.43452
 F -1.12599 1.84738 -0.44383
 H 1.27281 -1.55526 0.61228
 H -1.78763 -0.87062 0.66757
 H 1.58984 -1.26143 -1.05402
 H -1.99631 -0.44980 -0.98687
 H 2.61239 -0.80232 0.19137
 H -2.68303 0.45231 0.31454
13
bifur_IRC_Distances_noMW_output/new_data/bifur_traj2_Distances point 340
C 1.06635 0.47144 0.06811
 C -0.77439 0.84083 0.08133
 C 0.22860 0.96214 1.01996
 C 1.65871 -0.87776 -0.05626
 C -1.86880 -0.07403 0.01241
 F 1.81640 1.32160 -0.42845
 F -1.13457 1.84654 -0.43946
 H 1.27241 -1.55364 0.61319
 H -1.78613 -0.86852 0.66890
 H 1.58561 -1.26146 -1.05338
 H -1.99178 -0.45040 -0.98573
 H 2.61215 -0.80584 0.18794
 H -2.68455 0.44909 0.31142
13
bifur_IRC_Distances_noMW_output/new_data/bifur_traj2_Distances point 341
C 1.06969 0.47241 0.06867
 C -0.77719 0.84254 0.08148
 C 0.22899 0.96486 1.01288
 C 1.65847 -0.87787 -0.05651
 C -1.86847 -0.07390 0.01236
 F 1.82283 1.31991 -0.42334
 F -1.14171 1.84585 -0.43580
 H 1.27208 -1.55229 0.61398
 H -1.78489 -0.86678 0.67004
 H 1.58208 -1.26148 -1.05286
 H -1.98802 -0.45091 -0.98479
 H 2.61195 -0.80877 0.18507
 H -2.68581 0.44642 0.30882
13
bifur_IRC_Distances_noMW_output/new_data/bifur_traj2_Distances point 342
C 1.06969 0.47241 0.06867
 C -0.77719 0.84254 0.08148
 C 0.22899 0.96486 1.01288
 C 1.65847 -0.87787 -0.05651
 C -1.86847 -0.07390 0.01236
 F 1.82283 1.31991 -0.42334
 F -1.14171 1.84585 -0.43580
 H 1.27208 -1.55229 0.61398
 H -1.78489 -0.86678 0.67004
 H 1.58208 -1.26148 -1.05286
 H -1.98802 -0.45091 -0.98479
 H 2.61195 -0.80877 0.18507
 H -2.68581 0.44642 0.30882
13
bifur_IRC_Distances_noMW_output/new_data/bifur_traj2_Distances point 343
C 1.07450 0.47380 0.06946
 C -0.78125 0.84502 0.08169
 C 0.22957 0.96882 1.00253
 C 1.65814 -0.87803 -0.05687
 C -1.86799 -0.07373 0.01229
 F 1.83211 1.31744 -0.41589
 F -1.15201 1.84489 -0.43046
 H 1.27159 -1.55034 0.61515
 H -1.78311 -0.86429 0.67173
 H 1.57700 -1.26149 -1.05212
 H -1.98259 -0.45166 -0.98345
 H 2.61167 -0.81298 0.18090
 H -2.68763 0.44255 0.30504
13
bifur_IRC_Distances_noMW_output/new_data/bifur_traj2_Distances point 344
C 1.07660 0.47440 0.06981
 C -0.78302 0.84611 0.08177
 C 0.22982 0.97056 0.99795
 C 1.65799 -0.87809 -0.05703
 C -1.86778 -0.07366 0.01226
 F 1.83618 1.31635 -0.41259
 F -1.15651 1.84447 -0.42810
 H 1.27137 -1.54949 0.61567
 H -1.78233 -0.86320 0.67249
 H 1.57477 -1.26149 -1.05181
 H -1.98021 -0.45200 -0.98286
 H 2.61155 -0.81483 0.17906
 H -2.68843 0.44086 0.30338
13
bifur_IRC_Distances_noMW_output/new_data/bifur_traj2_Distances point 345
C 1.07904 0.47510 0.07021
 C -0.78508 0.84738 0.08187
 C 0.23011 0.97259 0.99260
 C 1.65782 -0.87817 -0.05722
 C -1.86754 -0.07357 0.01223
 F 1.84089 1.31507 -0.40875
 F -1.16174 1.84400 -0.42536
 H 1.27112 -1.54850 0.61629
 H -1.78143 -0.86194 0.67338
 H 1.57219 -1.26149 -1.05145
 H -1.97746 -0.45239 -0.98219
 H 2.61141 -0.81696 0.17692
 H -2.68935 0.43890 0.30145
13
bifur_IRC_Distances_noMW_output/new_data/bifur_traj2_Distances point 346
C 1.08201 0.47594 0.07070
 C -0.78758 0.84894 0.08199
 C 0.23047 0.97506 0.98606
 C 1.65762 -0.87827 -0.05744
 C -1.86725 -0.07347 0.01219
 F 1.84662 1.31350 -0.40404
 F -1.16808 1.84343 -0.42200
 H 1.27081 -1.54730 0.61706
 H -1.78033 -0.86041 0.67448
 H 1.56906 -1.26148 -1.05102
 H -1.97411 -0.45288 -0.98138
 H 2.61124 -0.81956 0.17431
 H -2.69046 0.43651 0.29909
13
bifur_IRC_Distances_noMW_output/new_data/bifur_traj2_Distances point 347
C 1.08555 0.47694 0.07128
 C -0.79056 0.85080 0.08213
 C 0.23090 0.97803 0.97815
 C 1.65737 -0.87838 -0.05772
 C -1.86690 -0.07336 0.01215
 F 1.85346 1.31160 -0.39836
 F -1.17567 1.84277 -0.41796
 H 1.27044 -1.54587 0.61801
 H -1.77903 -0.85860 0.67583
 H 1.56531 -1.26146 -1.05052
 H -1.97012 -0.45348 -0.98042
 H 2.61105 -0.82265 0.17117
 H -2.69180 0.43366 0.29626
13
bifur_IRC_Distances_noMW_output/new_data/bifur_traj2_Distances point 348
C 1.08965 0.47809 0.07196
 C -0.79401 0.85296 0.08227
 C 0.23140 0.98148 0.96890
 C 1.65708 -0.87851 -0.05804
 C -1.86650 -0.07322 0.01210
 F 1.86137 1.30938 -0.39172
 F -1.18444 1.84202 -0.41324
 H 1.27000 -1.54422 0.61913
 H -1.77752 -0.85651 0.67743
 H 1.56098 -1.26143 -1.04996
 H -1.96550 -0.45418 -0.97931
 H 2.61083 -0.82623 0.16751
 H -2.69334 0.43036 0.29296
13
bifur_IRC_Distances_noMW_output/new_data/bifur_traj2_Distances point 349
C 1.09414 0.47935 0.07270
 C -0.79780 0.85536 0.08243
 C 0.23195 0.98529 0.95861
 C 1.65677 -0.87864 -0.05839
 C -1.86606 -0.07309 0.01205
 F 1.87006 1.30691 -0.38433
 F -1.19406 1.84122 -0.40800
 H 1.26952 -1.54240 0.62040
 H -1.77587 -0.85422 0.67923
 H 1.55623 -1.26139 -1.04936
 H -1.96043 -0.45498 -0.97811
 H 2.61059 -0.83015 0.16346
 H -2.69503 0.42674 0.28932
13
bifur_IRC_Distances_noMW_output/new_data/bifur_traj2_Distances point 350
C 1.09864 0.48060 0.07343
 C -0.80159 0.85777 0.08257
 C 0.23251 0.98913 0.94816
 C 1.65646 -0.87878 -0.05875
 C -1.86563 -0.07295 0.01199
 F 1.87876 1.30439 -0.37683
 F -1.20370 1.84045 -0.40270
 H 1.26903 -1.54058 0.62171
 H -1.77423 -0.85195 0.68109
 H 1.55147 -1.26132 -1.04877
 H -1.95536 -0.45579 -0.97693
 H 2.61036 -0.83407 0.15938
 H -2.69672 0.42311 0.28565
13
bifur_IRC_Distances_noMW_output/new_data/bifur_traj2_Distances point 351
C 1.10259 0.48169 0.07408
 C -0.80492 0.85990 0.08269
 C 0.23300 0.99252 0.93887
 C 1.65618 -0.87889 -0.05907
 C -1.86524 -0.07284 0.01195
 F 1.88639 1.30215 -0.37017
 F -1.21215 1.83979 -0.39800
 H 1.26860 -1.53899 0.62289
 H -1.77279 -0.84996 0.68276
 H 1.54730 -1.26126 -1.04828
 H -1.95092 -0.45652 -0.97590
 H 2.61016 -0.83750 0.15576
 H -2.69820 0.41992 0.28241
13
bifur_IRC_Distances_noMW_output/new_data/bifur_traj2_Distances point 352
C 1.10560 0.48251 0.07457
 C -0.80746 0.86153 0.08278
 C 0.23338 0.99512 0.93169
 C 1.65597 -0.87898 -0.05931
 C -1.86495 -0.07276 0.01192
 F 1.89222 1.30042 -0.36503
 F -1.21860 1.83930 -0.39439
 H 1.26826 -1.53777 0.62382
 H -1.77170 -0.84845 0.68406
 H 1.54411 -1.26120 -1.04791
 H -1.94753 -0.45709 -0.97512
 H 2.61001 -0.84012 0.15298
 H -2.69933 0.41749 0.27993
13
bifur_IRC_Distances_noMW_output/new_data/bifur_traj2_Distances point 353
C 1.10560 0.48251 0.07457
 C -0.80746 0.86153 0.08278
 C 0.23338 0.99512 0.93169
 C 1.65597 -0.87898 -0.05931
 C -1.86495 -0.07276 0.01192
 F 1.89222 1.30042 -0.36503
 F -1.21860 1.83930 -0.39438
 H 1.26826 -1.53777 0.62382
 H -1.77170 -0.84845 0.68406
 H 1.54411 -1.26120 -1.04791
 H -1.94753 -0.45709 -0.97512
 H 2.61001 -0.84012 0.15298
 H -2.69933 0.41749 0.27993
13
bifur_IRC_Distances_noMW_output/new_data/bifur_traj2_Distances point 354
C 1.10853 0.48331 0.07505
 C -0.80992 0.86313 0.08285
 C 0.23375 0.99767 0.92465
 C 1.65576 -0.87906 -0.05955
 C -1.86467 -0.07268 0.01189
 F 1.89788 1.29871 -0.35999
 F -1.22487 1.83883 -0.39084
 H 1.26794 -1.53659 0.62474
 H -1.77064 -0.84699 0.68535
 H 1.54102 -1.26114 -1.04756
 H -1.94423 -0.45765 -0.97437
 H 2.60987 -0.84266 0.15027
 H -2.70042 0.41513 0.27750
13
bifur_IRC_Distances_noMW_output/new_data/bifur_traj2_Distances point 355
C 1.10838 0.48327 0.07503
 C -0.80980 0.86305 0.08285
 C 0.23373 0.99754 0.92502
 C 1.65577 -0.87906 -0.05954
 C -1.86469 -0.07268 0.01189
 F 1.89759 1.29880 -0.36025
 F -1.22454 1.83886 -0.39102
 H 1.26795 -1.53665 0.62469
 H -1.77069 -0.84707 0.68529
 H 1.54118 -1.26115 -1.04758
 H -1.94440 -0.45762 -0.97440
 H 2.60988 -0.84253 0.15041
 H -2.70037 0.41525 0.27763
13
bifur_IRC_Distances_noMW_output/new_data/bifur_traj2_Distances point 356
C 1.10715 0.48293 0.07483
 C -0.80876 0.86238 0.08282
 C 0.23358 0.99647 0.92797
 C 1.65586 -0.87902 -0.05944
 C -1.86480 -0.07271 0.01191
 F 1.89522 1.29952 -0.36237
 F -1.22191 1.83905 -0.39251
 H 1.26809 -1.53715 0.62430
 H -1.77114 -0.84768 0.68474
 H 1.54248 -1.26117 -1.04773
 H -1.94578 -0.45739 -0.97472
 H 2.60994 -0.84147 0.15155
 H -2.69991 0.41624 0.27864
13
bifur_IRC_Distances_noMW_output/new_data/bifur_traj2_Distances point 357
C 1.10513 0.48238 0.07450
 C -0.80706 0.86128 0.08276
 C 0.23332 0.99472 0.93281
 C 1.65600 -0.87896 -0.05927
 C -1.86500 -0.07277 0.01193
 F 1.89131 1.30069 -0.36583
 F -1.21760 1.83937 -0.39495
 H 1.26832 -1.53796 0.62368
 H -1.77187 -0.84869 0.68386
 H 1.54461 -1.26121 -1.04797
 H -1.94805 -0.45700 -0.97524
 H 2.61004 -0.83971 0.15342
 H -2.69915 0.41787 0.28031
13
bifur_IRC_Distances_noMW_output/new_data/bifur_traj2_Distances point 358
C 1.10297 0.48179 0.07414
 C -0.80524 0.86010 0.08270
 C 0.23305 0.99285 0.93797
 C 1.65615 -0.87890 -0.05910
 C -1.86521 -0.07283 0.01195
 F 1.88712 1.30193 -0.36953
 F -1.21296 1.83973 -0.39755
 H 1.26856 -1.53883 0.62301
 H -1.77266 -0.84977 0.68292
 H 1.54690 -1.26125 -1.04823
 H -1.95049 -0.45659 -0.97580
 H 2.61014 -0.83783 0.15541
 H -2.69834 0.41962 0.28210
13
bifur_IRC_Distances_noMW_output/new_data/bifur_traj2_Distances point 359
C 1.10135 0.48134 0.07388
 C -0.80387 0.85923 0.08265
 C 0.23285 0.99145 0.94180
 C 1.65627 -0.87886 -0.05897
 C -1.86536 -0.07287 0.01197
 F 1.88399 1.30286 -0.37228
 F -1.20949 1.84000 -0.39949
 H 1.26874 -1.53949 0.62252
 H -1.77324 -0.85059 0.68223
 H 1.54861 -1.26128 -1.04843
 H -1.95232 -0.45629 -0.97622
 H 2.61022 -0.83642 0.15690
 H -2.69773 0.42093 0.28343
13
bifur_IRC_Distances_noMW_output/new_data/bifur_traj2_Distances point 360
C 1.10070 0.48117 0.07377
 C -0.80333 0.85888 0.08264
 C 0.23277 0.99090 0.94332
 C 1.65631 -0.87884 -0.05892
 C -1.86543 -0.07289 0.01197
 F 1.88274 1.30322 -0.37337
 F -1.20811 1.84010 -0.40025
 H 1.26881 -1.53975 0.62232
 H -1.77348 -0.85091 0.68196
 H 1.54929 -1.26129 -1.04851
 H -1.95304 -0.45617 -0.97639
 H 2.61026 -0.83586 0.15749
 H -2.69749 0.42145 0.28396
13
bifur_IRC_Distances_noMW_output/new_data/bifur_traj2_Distances point 361
C 1.10122 0.48131 0.07386
 C -0.80376 0.85916 0.08265
 C 0.23283 0.99134 0.94211
 C 1.65628 -0.87885 -0.05896
 C -1.86538 -0.07288 0.01197
 F 1.88374 1.30293 -0.37250
 F -1.20921 1.84002 -0.39964
 H 1.26875 -1.53954 0.62248
 H -1.77329 -0.85065 0.68217
 H 1.54875 -1.26128 -1.04845
 H -1.95246 -0.45626 -0.97625
 H 2.61023 -0.83631 0.15702
 H -2.69769 0.42103 0.28354
13
bifur_IRC_Distances_noMW_output/new_data/bifur_traj2_Distances point 362
C 1.10297 0.48179 0.07414
 C -0.80524 0.86011 0.08270
 C 0.23305 0.99285 0.93796
 C 1.65615 -0.87890 -0.05910
 C -1.86521 -0.07283 0.01195
 F 1.88713 1.30193 -0.36952
 F -1.21297 1.83973 -0.39754
 H 1.26856 -1.53883 0.62301
 H -1.77265 -0.84977 0.68292
 H 1.54689 -1.26125 -1.04823
 H -1.95049 -0.45659 -0.97580
 H 2.61014 -0.83784 0.15541
 H -2.69834 0.41962 0.28210
13
bifur_IRC_Distances_noMW_output/new_data/bifur_traj2_Distances point 363
C 1.10600 0.48262 0.07464
 C -0.80779 0.86175 0.08279
 C 0.23343 0.99547 0.93074
 C 1.65594 -0.87899 -0.05934
 C -1.86491 -0.07275 0.01192
 F 1.89299 1.30019 -0.36435
 F -1.21945 1.83923 -0.39390
 H 1.26822 -1.53761 0.62394
 H -1.77155 -0.84825 0.68424
 H 1.54369 -1.26120 -1.04786
 H -1.94708 -0.45717 -0.97501
 H 2.60999 -0.84047 0.15262
 H -2.69948 0.41717 0.27960
13
bifur_IRC_Distances_noMW_output/new_data/bifur_traj2_Distances point 364
C 1.10600 0.48262 0.07464
 C -0.80779 0.86175 0.08279
 C 0.23343 0.99547 0.93074
 C 1.65594 -0.87899 -0.05934
 C -1.86491 -0.07275 0.01192
 F 1.89299 1.30019 -0.36435
 F -1.21945 1.83923 -0.39390
 H 1.26822 -1.53761 0.62394
 H -1.77155 -0.84825 0.68424
 H 1.54369 -1.26120 -1.04786
 H -1.94708 -0.45717 -0.97502
 H 2.60999 -0.84047 0.15262
 H -2.69948 0.41717 0.27960
13
bifur_IRC_Distances_noMW_output/new_data/bifur_traj2_Distances point 365
C 1.11523 0.48512 0.07615
 C -0.81557 0.86681 0.08301
 C 0.23461 1.00354 0.90829
 C 1.65529 -0.87925 -0.06011
 C -1.86403 -0.07251 0.01183
 F 1.91085 1.29476 -0.34828
 F -1.23921 1.83780 -0.38263
 H 1.26718 -1.53389 0.62691
 H -1.76822 -0.84367 0.68839
 H 1.53394 -1.26098 -1.04679
 H -1.93669 -0.45897 -0.97266
 H 2.60956 -0.84847 0.14399
 H -2.70293 0.40971 0.27190
13
bifur_IRC_Distances_noMW_output/new_data/bifur_traj2_Distances point 366
C 1.12047 0.48652 0.07700
 C -0.81999 0.86972 0.08312
 C 0.23529 1.00817 0.89523
 C 1.65493 -0.87939 -0.06055
 C -1.86353 -0.07238 0.01178
 F 1.92100 1.29159 -0.33894
 F -1.25044 1.83704 -0.37611
 H 1.26657 -1.53177 0.62867
 H -1.76634 -0.84109 0.69086
 H 1.52840 -1.26083 -1.04622
 H -1.93080 -0.46004 -0.97135
 H 2.60933 -0.85301 0.13903
 H -2.70489 0.40547 0.26748
13
bifur_IRC_Distances_noMW_output/new_data/bifur_traj2_Distances point 367
C 1.12543 0.48784 0.07780
 C -0.82416 0.87249 0.08320
 C 0.23594 1.01260 0.88266
 C 1.65458 -0.87952 -0.06097
 C -1.86306 -0.07227 0.01174
 F 1.93060 1.28855 -0.32995
 F -1.26105 1.83634 -0.36985
 H 1.26599 -1.52977 0.63039
 H -1.76457 -0.83866 0.69326
 H 1.52315 -1.26067 -1.04570
 H -1.92523 -0.46108 -0.97013
 H 2.60911 -0.85729 0.13428
 H -2.70674 0.40145 0.26327
13
bifur_IRC_Distances_noMW_output/new_data/bifur_traj2_Distances point 368
C 1.13002 0.48905 0.07854
 C -0.82803 0.87508 0.08327
 C 0.23656 1.01674 0.87084
 C 1.65426 -0.87963 -0.06137
 C -1.86263 -0.07218 0.01171
 F 1.93950 1.28568 -0.32151
 F -1.27088 1.83572 -0.36399
 H 1.26545 -1.52792 0.63203
 H -1.76293 -0.83643 0.69554
 H 1.51830 -1.26051 -1.04524
 H -1.92008 -0.46206 -0.96900
 H 2.60892 -0.86125 0.12984
 H -2.70845 0.39773 0.25934
13
bifur_IRC_Distances_noMW_output/new_data/bifur_traj2_Distances point 369
C 1.13436 0.49018 0.07924
 C -0.83169 0.87754 0.08332
 C 0.23714 1.02068 0.85950
 C 1.65395 -0.87974 -0.06175
 C -1.86222 -0.07209 0.01168
 F 1.94791 1.28292 -0.31341
 F -1.28018 1.83516 -0.35839
 H 1.26493 -1.52617 0.63362
 H -1.76140 -0.83434 0.69775
 H 1.51372 -1.26035 -1.04482
 H -1.91521 -0.46302 -0.96795
 H 2.60875 -0.86498 0.12560
 H -2.71007 0.39421 0.25560
13
bifur_IRC_Distances_noMW_output/new_data/bifur_traj2_Distances point 370
C 1.13859 0.49128 0.07992
 C -0.83525 0.87996 0.08335
 C 0.23771 1.02455 0.84829
 C 1.65366 -0.87984 -0.06212
 C -1.86182 -0.07202 0.01166
 F 1.95611 1.28019 -0.30540
 F -1.28923 1.83464 -0.35286
 H 1.26442 -1.52447 0.63521
 H -1.75990 -0.83231 0.69995
 H 1.50924 -1.26017 -1.04443
 H -1.91047 -0.46397 -0.96693
 H 2.60858 -0.86862 0.12144
 H -2.71165 0.39078 0.25193
13
bifur_IRC_Distances_noMW_output/new_data/bifur_traj2_Distances point 371
C 1.14285 0.49237 0.08060
 C -0.83883 0.88241 0.08337
 C 0.23830 1.02847 0.83685
 C 1.65336 -0.87994 -0.06250
 C -1.86143 -0.07194 0.01163
 F 1.96437 1.27741 -0.29724
 F -1.29835 1.83414 -0.34725
 H 1.26390 -1.52275 0.63684
 H -1.75841 -0.83028 0.70222
 H 1.50475 -1.25998 -1.04404
 H -1.90570 -0.46494 -0.96592
 H 2.60842 -0.87227 0.11722
 H -2.71323 0.38732 0.24821
13
bifur_IRC_Distances_noMW_output/new_data/bifur_traj2_Distances point 372
C 1.14728 0.49350 0.08131
 C -0.84256 0.88497 0.08338
 C 0.23892 1.03259 0.82478
 C 1.65305 -0.88004 -0.06290
 C -1.86102 -0.07188 0.01161
 F 1.97295 1.27447 -0.28862
 F -1.30782 1.83363 -0.34134
 H 1.26336 -1.52097 0.63857
 H -1.75686 -0.82818 0.70463
 H 1.50007 -1.25977 -1.04366
 H -1.90075 -0.46598 -0.96487
 H 2.60827 -0.87607 0.11279
 H -2.71488 0.38372 0.24433
13
bifur_IRC_Distances_noMW_output/new_data/bifur_traj2_Distances point 373
C 1.15204 0.49471 0.08206
 C -0.84656 0.88775 0.08337
 C 0.23959 1.03705 0.81161
 C 1.65271 -0.88015 -0.06334
 C -1.86059 -0.07181 0.01159
 F 1.98218 1.27126 -0.27923
 F -1.31800 1.83312 -0.33491
 H 1.26276 -1.51906 0.64048
 H -1.75520 -0.82594 0.70727
 H 1.49505 -1.25953 -1.04326
 H -1.89543 -0.46713 -0.96376
 H 2.60810 -0.88013 0.10798
 H -2.71665 0.37986 0.24012
13
bifur_IRC_Distances_noMW_output/new_data/bifur_traj2_Distances point 374
C 1.15725 0.49601 0.08289
 C -0.85094 0.89081 0.08335
 C 0.24033 1.04198 0.79695
 C 1.65235 -0.88026 -0.06383
 C -1.86011 -0.07174 0.01158
 F 1.99229 1.26768 -0.26876
 F -1.32915 1.83259 -0.32779
 H 1.26210 -1.51696 0.64262
 H -1.75340 -0.82350 0.71024
 H 1.48954 -1.25925 -1.04284
 H -1.88961 -0.46841 -0.96254
 H 2.60793 -0.88458 0.10267
 H -2.71858 0.37562 0.23548
13
bifur_IRC_Distances_noMW_output/new_data/bifur_traj2_Distances point 375
C 1.15725 0.49601 0.08289
 C -0.85094 0.89081 0.08335
 C 0.24033 1.04198 0.79695
 C 1.65235 -0.88026 -0.06383
 C -1.86011 -0.07174 0.01158
 F 1.99229 1.26768 -0.26876
 F -1.32915 1.83259 -0.32779
 H 1.26210 -1.51696 0.64262
 H -1.75340 -0.82350 0.71024
 H 1.48954 -1.25925 -1.04284
 H -1.88961 -0.46841 -0.96254
 H 2.60793 -0.88458 0.10267
 H -2.71858 0.37562 0.23548
13
bifur_IRC_Distances_noMW_output/new_data/bifur_traj2_Distances point 376
C 1.16916 0.49896 0.08474
 C -0.86094 0.89791 0.08320
 C 0.24208 1.05344 0.76252
 C 1.65152 -0.88049 -0.06496
 C -1.85905 -0.07163 0.01155
 F 2.01539 1.25926 -0.24419
 F -1.35462 1.83151 -0.31115
 H 1.26057 -1.51216 0.64768
 H -1.74931 -0.81800 0.71727
 H 1.47697 -1.25854 -1.04194
 H -1.87634 -0.47147 -0.95979
 H 2.60758 -0.89470 0.09032
 H -2.72300 0.36592 0.22476
13
bifur_IRC_Distances_noMW_output/new_data/bifur_traj2_Distances point 377
C 1.17582 0.50057 0.08576
 C -0.86652 0.90194 0.08306
 C 0.24308 1.05996 0.74272
 C 1.65105 -0.88061 -0.06561
 C -1.85847 -0.07158 0.01155
 F 2.02829 1.25441 -0.23007
 F -1.36883 1.83097 -0.30166
 H 1.25969 -1.50947 0.65060
 H -1.74706 -0.81497 0.72135
 H 1.46995 -1.25811 -1.04147
 H -1.86895 -0.47326 -0.95826
 H 2.60741 -0.90033 0.08332
 H -2.72547 0.36050 0.21870
13
bifur_IRC_Distances_noMW_output/new_data/bifur_traj2_Distances point 378
C 1.18289 0.50226 0.08684
 C -0.87245 0.90626 0.08288
 C 0.24417 1.06697 0.72123
 C 1.65056 -0.88073 -0.06632
 C -1.85785 -0.07155 0.01156
 F 2.04201 1.24913 -0.21473
 F -1.38393 1.83047 -0.29139
 H 1.25875 -1.50662 0.65378
 H -1.74468 -0.81178 0.72579
 H 1.46250 -1.25762 -1.04097
 H -1.86112 -0.47522 -0.95663
 H 2.60724 -0.90630 0.07577
 H -2.72809 0.35473 0.21221
13
bifur_IRC_Distances_noMW_output/new_data/bifur_traj2_Distances point 379
C 1.19032 0.50402 0.08795
 C -0.87867 0.91085 0.08263
 C 0.24534 1.07445 0.69817
 C 1.65004 -0.88085 -0.06708
 C -1.85722 -0.07154 0.01157
 F 2.05642 1.24345 -0.19827
 F -1.39978 1.83000 -0.28044
 H 1.25774 -1.50361 0.65718
 H -1.74220 -0.80847 0.73056
 H 1.45467 -1.25707 -1.04046
 H -1.85290 -0.47735 -0.95492
 H 2.60709 -0.91254 0.06776
 H -2.73084 0.34866 0.20534
13
bifur_IRC_Distances_noMW_output/new_data/bifur_traj2_Distances point 380
C 1.19794 0.50580 0.08906
 C -0.88505 0.91562 0.08233
 C 0.24657 1.08223 0.67400
 C 1.64952 -0.88095 -0.06787
 C -1.85658 -0.07155 0.01159
 F 2.07120 1.23747 -0.18101
 F -1.41605 1.82959 -0.26900
 H 1.25670 -1.50052 0.66074
 H -1.73969 -0.80511 0.73557
 H 1.44663 -1.25647 -1.03993
 H -1.84450 -0.47962 -0.95315
 H 2.60695 -0.91893 0.05943
 H -2.73366 0.34243 0.19824
13
bifur_IRC_Distances_noMW_output/new_data/bifur_traj2_Distances point 381
C 1.20525 0.50747 0.09011
 C -0.89115 0.92024 0.08200
 C 0.24778 1.08979 0.65039
 C 1.64901 -0.88105 -0.06865
 C -1.85597 -0.07157 0.01162
 F 2.08536 1.23162 -0.16415
 F -1.43161 1.82926 -0.25788
 H 1.25568 -1.49754 0.66418
 H -1.73730 -0.80192 0.74044
 H 1.43894 -1.25587 -1.03942
 H -1.83647 -0.48187 -0.95143
 H 2.60684 -0.92503 0.05138
 H -2.73636 0.33646 0.19140
13
bifur_IRC_Distances_noMW_output/new_data/bifur_traj2_Distances point 382
C 1.21151 0.50889 0.09099
 C -0.89637 0.92425 0.08167
 C 0.24884 1.09637 0.62977
 C 1.64858 -0.88112 -0.06933
 C -1.85547 -0.07160 0.01166
 F 2.09751 1.22648 -0.14942
 F -1.44496 1.82903 -0.24820
 H 1.25480 -1.49498 0.66715
 H -1.73526 -0.79920 0.74468
 H 1.43234 -1.25534 -1.03895
 H -1.82960 -0.48387 -0.94994
 H 2.60676 -0.93024 0.04442
 H -2.73868 0.33133 0.18550
13
bifur_IRC_Distances_noMW_output/new_data/bifur_traj2_Distances point 383
C 1.21660 0.51004 0.09169
 C -0.90061 0.92753 0.08138
 C 0.24971 1.10176 0.61282
 C 1.64823 -0.88117 -0.06988
 C -1.85506 -0.07164 0.01168
 F 2.10736 1.22224 -0.13731
 F -1.45579 1.82888 -0.24025
 H 1.25408 -1.49289 0.66958
 H -1.73362 -0.79701 0.74814
 H 1.42699 -1.25489 -1.03856
 H -1.82404 -0.48553 -0.94872
 H 2.60671 -0.93447 0.03873
 H -2.74056 0.32716 0.18070
13
bifur_IRC_Distances_noMW_output/new_data/bifur_traj2_Distances point 384
C 1.22065 0.51094 0.09223
 C -0.90398 0.93015 0.08114
 C 0.25042 1.10608 0.59920
 C 1.64796 -0.88121 -0.07033
 C -1.85474 -0.07168 0.01171
 F 2.11520 1.21882 -0.12759
 F -1.46440 1.82878 -0.23387
 H 1.25350 -1.49123 0.67151
 H -1.73233 -0.79528 0.75091
 H 1.42273 -1.25453 -1.03824
 H -1.81963 -0.48687 -0.94773
 H 2.60667 -0.93782 0.03419
 H -2.74206 0.32385 0.17687
13
bifur_IRC_Distances_noMW_output/new_data/bifur_traj2_Distances point 385
C 1.22373 0.51162 0.09263
 C -0.90654 0.93216 0.08095
 C 0.25096 1.10939 0.58875
 C 1.64775 -0.88123 -0.07067
 C -1.85450 -0.07171 0.01173
 F 2.12117 1.21619 -0.12013
 F -1.47095 1.82872 -0.22898
 H 1.25306 -1.48996 0.67298
 H -1.73134 -0.79397 0.75302
 H 1.41949 -1.25425 -1.03798
 H -1.81627 -0.48792 -0.94698
 H 2.60665 -0.94037 0.03072
 H -2.74320 0.32132 0.17395
13
bifur_IRC_Distances_noMW_output/new_data/bifur_traj2_Distances point 386
C 1.22373 0.51162 0.09263
 C -0.90654 0.93216 0.08095
 C 0.25096 1.10939 0.58875
 C 1.64775 -0.88123 -0.07067
 C -1.85450 -0.07171 0.01173
 F 2.12117 1.21619 -0.12013
 F -1.47095 1.82872 -0.22897
 H 1.25306 -1.48996 0.67298
 H -1.73134 -0.79397 0.75303
 H 1.41949 -1.25425 -1.03798
 H -1.81627 -0.48792 -0.94698
 H 2.60665 -0.94037 0.03072
 H -2.74320 0.32132 0.17395
13
bifur_IRC_Distances_noMW_output/new_data/bifur_traj2_Distances point 387
C 1.22707 0.51235 0.09307
 C -0.90932 0.93435 0.08073
 C 0.25156 1.11299 0.57737
 C 1.64752 -0.88126 -0.07105
 C -1.85424 -0.07175 0.01175
 F 2.12763 1.21332 -0.11201
 F -1.47804 1.82866 -0.22364
 H 1.25258 -1.48857 0.67457
 H -1.73028 -0.79255 0.75532
 H 1.41597 -1.25394 -1.03769
 H -1.81265 -0.48906 -0.94616
 H 2.60663 -0.94312 0.02696
 H -2.74444 0.31858 0.17079
13
bifur_IRC_Distances_noMW_output/new_data/bifur_traj2_Distances point 388
C 1.22763 0.51247 0.09314
 C -0.90978 0.93472 0.08070
 C 0.25166 1.11360 0.57545
 C 1.64748 -0.88127 -0.07111
 C -1.85419 -0.07175 0.01175
 F 2.12871 1.21283 -0.11064
 F -1.47923 1.82865 -0.22275
 H 1.25250 -1.48834 0.67483
 H -1.73010 -0.79231 0.75570
 H 1.41539 -1.25389 -1.03764
 H -1.81204 -0.48926 -0.94602
 H 2.60663 -0.94358 0.02633
 H -2.74464 0.31812 0.17026
13
bifur_IRC_Distances_noMW_output/new_data/bifur_traj2_Distances point 389
C 1.22796 0.51255 0.09318
 C -0.91006 0.93494 0.08067
 C 0.25172 1.11396 0.57432
 C 1.64746 -0.88127 -0.07115
 C -1.85417 -0.07176 0.01175
 F 2.12936 1.21254 -0.10983
 F -1.47994 1.82865 -0.22222
 H 1.25246 -1.48820 0.67499
 H -1.73000 -0.79217 0.75593
 H 1.41504 -1.25386 -1.03761
 H -1.81168 -0.48937 -0.94593
 H 2.60662 -0.94386 0.02595
 H -2.74477 0.31785 0.16994
13
bifur_IRC_Distances_noMW_output/new_data/bifur_traj2_Distances point 390
C 1.22844 0.51265 0.09324
 C -0.91046 0.93526 0.08064
 C 0.25180 1.11449 0.57265
 C 1.64743 -0.88127 -0.07120
 C -1.85413 -0.07176 0.01175
 F 2.13030 1.21212 -0.10864
 F -1.48097 1.82864 -0.22143
 H 1.25239 -1.48800 0.67522
 H -1.72984 -0.79196 0.75626
 H 1.41452 -1.25381 -1.03757
 H -1.81115 -0.48954 -0.94581
 H 2.60662 -0.94426 0.02540
 H -2.74495 0.31745 0.16948
13
bifur_IRC_Distances_noMW_output/new_data/bifur_traj2_Distances point 391
C 1.22932 0.51284 0.09335
 C -0.91119 0.93583 0.08058
 C 0.25196 1.11544 0.56964
 C 1.64737 -0.88128 -0.07130
 C -1.85406 -0.07177 0.01176
 F 2.13200 1.21136 -0.10649
 F -1.48284 1.82863 -0.22002
 H 1.25226 -1.48764 0.67564
 H -1.72957 -0.79159 0.75687
 H 1.41360 -1.25373 -1.03749
 H -1.81020 -0.48985 -0.94560
 H 2.60662 -0.94498 0.02441
 H -2.74527 0.31673 0.16865
13
bifur_IRC_Distances_noMW_output/new_data/bifur_traj2_Distances point 392
C 1.23073 0.51315 0.09353
 C -0.91236 0.93676 0.08049
 C 0.25222 1.11698 0.56478
 C 1.64727 -0.88129 -0.07146
 C -1.85396 -0.07179 0.01177
 F 2.13473 1.21013 -0.10303
 F -1.48584 1.82862 -0.21775
 H 1.25206 -1.48705 0.67631
 H -1.72912 -0.79099 0.75784
 H 1.41211 -1.25360 -1.03736
 H -1.80867 -0.49034 -0.94524
 H 2.60661 -0.94615 0.02282
 H -2.74579 0.31557 0.16731
13
bifur_IRC_Distances_noMW_output/new_data/bifur_traj2_Distances point 393
C 1.23279 0.51360 0.09379
 C -0.91407 0.93812 0.08035
 C 0.25259 1.11922 0.55770
 C 1.64713 -0.88130 -0.07169
 C -1.85380 -0.07182 0.01178
 F 2.13871 1.20833 -0.09798
 F -1.49020 1.82860 -0.21442
 H 1.25176 -1.48619 0.67728
 H -1.72847 -0.79012 0.75925
 H 1.40995 -1.25340 -1.03717
 H -1.80645 -0.49107 -0.94473
 H 2.60660 -0.94784 0.02050
 H -2.74655 0.31388 0.16536
13
bifur_IRC_Distances_noMW_output/new_data/bifur_traj2_Distances point 394
C 1.23556 0.51420 0.09413
 C -0.91637 0.93996 0.08015
 C 0.25310 1.12226 0.54810
 C 1.64695 -0.88132 -0.07200
 C -1.85359 -0.07186 0.01180
 F 2.14407 1.20588 -0.09115
 F -1.49609 1.82858 -0.20992
 H 1.25136 -1.48504 0.67859
 H -1.72760 -0.78895 0.76115
 H 1.40703 -1.25314 -1.03690
 H -1.80345 -0.49206 -0.94403
 H 2.60660 -0.95012 0.01736
 H -2.74758 0.31161 0.16272
13
bifur_IRC_Distances_noMW_output/new_data/bifur_traj2_Distances point 395
C 1.23908 0.51495 0.09455
 C -0.91928 0.94230 0.07991
 C 0.25375 1.12613 0.53586
 C 1.64671 -0.88134 -0.07240
 C -1.85333 -0.07191 0.01181
 F 2.15088 1.20275 -0.08244
 F -1.50356 1.82857 -0.20417
 H 1.25085 -1.48356 0.68025
 H -1.72649 -0.78747 0.76356
 H 1.40333 -1.25281 -1.03655
 H -1.79965 -0.49333 -0.94314
 H 2.60659 -0.95301 0.01338
 H -2.74888 0.30872 0.15938
13
bifur_IRC_Distances_noMW_output/new_data/bifur_traj2_Distances point 396
C 1.24328 0.51585 0.09503
 C -0.92277 0.94512 0.07960
 C 0.25454 1.13079 0.52116
 C 1.64643 -0.88136 -0.07288
 C -1.85301 -0.07198 0.01183
 F 2.15902 1.19898 -0.07199
 F -1.51249 1.82857 -0.19724
 H 1.25024 -1.48179 0.68222
 H -1.72517 -0.78570 0.76643
 H 1.39890 -1.25240 -1.03610
 H -1.79513 -0.49488 -0.94207
 H 2.60659 -0.95647 0.00863
 H -2.75044 0.30526 0.15538
13
bifur_IRC_Distances_noMW_output/new_data/bifur_traj2_Distances point 397
C 1.24328 0.51585 0.09503
 C -0.92277 0.94512 0.07960
 C 0.25454 1.13079 0.52116
 C 1.64643 -0.88136 -0.07288
 C -1.85301 -0.07198 0.01183
 F 2.15902 1.19898 -0.07199
 F -1.51249 1.82857 -0.19724
 H 1.25024 -1.48179 0.68222
 H -1.72517 -0.78570 0.76643
 H 1.39890 -1.25240 -1.03610
 H -1.79513 -0.49488 -0.94207
 H 2.60659 -0.95647 0.00863
 H -2.75044 0.30526 0.15538
13
bifur_IRC_Distances_noMW_output/new_data/bifur_traj2_Distances point 398
C 1.25225 0.51775 0.09600
 C -0.93018 0.95117 0.07895
 C 0.25625 1.14081 0.48960
 C 1.64583 -0.88140 -0.07390
 C -1.85236 -0.07215 0.01186
 F 2.17635 1.19081 -0.04965
 F -1.53149 1.82865 -0.18227
 H 1.24895 -1.47797 0.68637
 H -1.72237 -0.78194 0.77249
 H 1.38945 -1.25153 -1.03507
 H -1.78553 -0.49827 -0.93977
 H 2.60661 -0.96381 -0.00147
 H -2.75376 0.29788 0.14687
13
bifur_IRC_Distances_noMW_output/new_data/bifur_traj2_Distances point 399
C 1.25624 0.51858 0.09639
 C -0.93347 0.95389 0.07866
 C 0.25703 1.14531 0.47547
 C 1.64556 -0.88141 -0.07435
 C -1.85208 -0.07223 0.01187
 F 2.18407 1.18712 -0.03969
 F -1.53995 1.82871 -0.17551
 H 1.24837 -1.47626 0.68820
 H -1.72113 -0.78026 0.77515
 H 1.38524 -1.25114 -1.03457
 H -1.78128 -0.49982 -0.93875
 H 2.60663 -0.96708 -0.00595
 H -2.75524 0.29459 0.14308
13
bifur_IRC_Distances_noMW_output/new_data/bifur_traj2_Distances point 400
C 1.25986 0.51934 0.09673
 C -0.93646 0.95636 0.07840
 C 0.25775 1.14941 0.46263
 C 1.64532 -0.88142 -0.07476
 C -1.85182 -0.07230 0.01187
 F 2.19107 1.18374 -0.03067
 F -1.54761 1.82878 -0.16931
 H 1.24785 -1.47470 0.68984
 H -1.72001 -0.77874 0.77754
 H 1.38142 -1.25078 -1.03409
 H -1.77743 -0.50126 -0.93782
 H 2.60665 -0.97004 -0.00999
 H -2.75658 0.29160 0.13964
13
bifur_IRC_Distances_noMW_output/new_data/bifur_traj2_Distances point 401
C 1.26319 0.52003 0.09702
 C -0.93920 0.95865 0.07817
 C 0.25841 1.15320 0.45080
 C 1.64510 -0.88142 -0.07513
 C -1.85159 -0.07238 0.01186
 F 2.19751 1.18062 -0.02239
 F -1.55466 1.82886 -0.16357
 H 1.24737 -1.47325 0.69134
 H -1.71897 -0.77734 0.77971
 H 1.37790 -1.25046 -1.03363
 H -1.77390 -0.50259 -0.93697
 H 2.60667 -0.97276 -0.01369
 H -2.75782 0.28885 0.13648
13
bifur_IRC_Distances_noMW_output/new_data/bifur_traj2_Distances point 402
C 1.26630 0.52067 0.09728
 C -0.94176 0.96079 0.07796
 C 0.25903 1.15675 0.43975
 C 1.64490 -0.88143 -0.07548
 C -1.85138 -0.07245 0.01185
 F 2.20352 1.17769 -0.01470
 F -1.56124 1.82894 -0.15816
 H 1.24693 -1.47189 0.69273
 H -1.71801 -0.77604 0.78172
 H 1.37461 -1.25015 -1.03318
 H -1.77062 -0.50385 -0.93618
 H 2.60669 -0.97530 -0.01713
 H -2.75897 0.28628 0.13353
13
bifur_IRC_Distances_noMW_output/new_data/bifur_traj2_Distances point 403
C 1.26925 0.52128 0.09750
 C -0.94419 0.96283 0.07777
 C 0.25963 1.16013 0.42924
 C 1.64470 -0.88143 -0.07580
 C -1.85117 -0.07252 0.01183
 F 2.20923 1.17488 -0.00741
 F -1.56749 1.82902 -0.15297
 H 1.24651 -1.47059 0.69404
 H -1.71709 -0.77479 0.78361
 H 1.37148 -1.24987 -1.03273
 H -1.76751 -0.50507 -0.93544
 H 2.60672 -0.97771 -0.02037
 H -2.76006 0.28384 0.13073
13
bifur_IRC_Distances_noMW_output/new_data/bifur_traj2_Distances point 404
C 1.27213 0.52186 0.09771
 C -0.94656 0.96483 0.07760
 C 0.26022 1.16343 0.41902
 C 1.64451 -0.88143 -0.07612
 C -1.85098 -0.07259 0.01180
 F 2.21479 1.17214 -0.00035
 F -1.57358 1.82911 -0.14788
 H 1.24611 -1.46932 0.69531
 H -1.71620 -0.77358 0.78542
 H 1.36843 -1.24959 -1.03228
 H -1.76449 -0.50627 -0.93472
 H 2.60675 -0.98006 -0.02351
 H -2.76113 0.28147 0.12801
13
bifur_IRC_Distances_noMW_output/new_data/bifur_traj2_Distances point 405
C 1.27500 0.52245 0.09789
 C -0.94891 0.96682 0.07743
 C 0.26081 1.16673 0.40883
 C 1.64432 -0.88143 -0.07642
 C -1.85079 -0.07266 0.01177
 F 2.22033 1.16940 0.00664
 F -1.57964 1.82921 -0.14275
 H 1.24571 -1.46805 0.69658
 H -1.71530 -0.77237 0.78721
 H 1.36539 -1.24931 -1.03182
 H -1.76149 -0.50747 -0.93402
 H 2.60678 -0.98241 -0.02662
 H -2.76220 0.27909 0.12529
13
bifur_IRC_Distances_noMW_output/new_data/bifur_traj2_Distances point 406
C 1.27790 0.52304 0.09806
 C -0.95129 0.96884 0.07728
 C 0.26141 1.17007 0.39855
 C 1.64413 -0.88143 -0.07673
 C -1.85060 -0.07273 0.01173
 F 2.22593 1.16662 0.01365
 F -1.58577 1.82931 -0.13752
 H 1.24531 -1.46676 0.69785
 H -1.71440 -0.77114 0.78899
 H 1.36231 -1.24903 -1.03133
 H -1.75847 -0.50871 -0.93332
 H 2.60681 -0.98477 -0.02974
 H -2.76327 0.27670 0.12254
13
bifur_IRC_Distances_noMW_output/new_data/bifur_traj2_Distances point 407
C 1.28084 0.52364 0.09821
 C -0.95370 0.97089 0.07713
 C 0.26202 1.17346 0.38816
 C 1.64394 -0.88143 -0.07703
 C -1.85040 -0.07281 0.01168
 F 2.23160 1.16379 0.02069
 F -1.59197 1.82942 -0.13217
 H 1.24490 -1.46544 0.69912
 H -1.71348 -0.76989 0.79076
 H 1.35919 -1.24875 -1.03083
 H -1.75542 -0.50997 -0.93263
 H 2.60685 -0.98717 -0.03287
 H -2.76436 0.27427 0.11976
13
bifur_IRC_Distances_noMW_output/new_data/bifur_traj2_Distances point 408
C 1.28084 0.52364 0.09821
 C -0.95370 0.97089 0.07713
 C 0.26202 1.17346 0.38816
 C 1.64394 -0.88143 -0.07703
 C -1.85040 -0.07281 0.01168
 F 2.23160 1.16379 0.02069
 F -1.59197 1.82942 -0.13217
 H 1.24490 -1.46544 0.69912
 H -1.71348 -0.76989 0.79076
 H 1.35919 -1.24875 -1.03083
 H -1.75542 -0.50997 -0.93263
 H 2.60685 -0.98717 -0.03287
 H -2.76436 0.27427 0.11976
13
bifur_IRC_Distances_noMW_output/new_data/bifur_traj2_Distances point 409
C 1.28667 0.52482 0.09843
 C -0.95848 0.97498 0.07690
 C 0.26324 1.18022 0.36756
 C 1.64356 -0.88143 -0.07761
 C -1.85002 -0.07297 0.01155
 F 2.24288 1.15814 0.03448
 F -1.60430 1.82966 -0.12135
 H 1.24411 -1.46280 0.70166
 H -1.71165 -0.76740 0.79420
 H 1.35297 -1.24820 -1.02976
 H -1.74938 -0.51252 -0.93130
 H 2.60693 -0.99194 -0.03900
 H -2.76653 0.26944 0.11423
13
bifur_IRC_Distances_noMW_output/new_data/bifur_traj2_Distances point 410
C 1.28946 0.52538 0.09851
 C -0.96076 0.97694 0.07682
 C 0.26383 1.18345 0.35778
 C 1.64338 -0.88142 -0.07788
 C -1.84985 -0.07305 0.01147
 F 2.24825 1.15544 0.04094
 F -1.61017 1.82978 -0.11609
 H 1.24375 -1.46153 0.70286
 H -1.71077 -0.76621 0.79580
 H 1.34999 -1.24794 -1.02923
 H -1.74652 -0.51375 -0.93070
 H 2.60697 -0.99422 -0.04188
 H -2.76756 0.26713 0.11159
13
bifur_IRC_Distances_noMW_output/new_data/bifur_traj2_Distances point 411
C 1.29206 0.52590 0.09856
 C -0.96289 0.97878 0.07675
 C 0.26439 1.18647 0.34867
 C 1.64321 -0.88142 -0.07812
 C -1.84968 -0.07312 0.01139
 F 2.25328 1.15291 0.04690
 F -1.61566 1.82990 -0.11112
 H 1.24341 -1.46033 0.70398
 H -1.70995 -0.76509 0.79726
 H 1.34721 -1.24770 -1.02872
 H -1.74386 -0.51492 -0.93015
 H 2.60701 -0.99635 -0.04453
 H -2.76853 0.26498 0.10912
13
bifur_IRC_Distances_noMW_output/new_data/bifur_traj2_Distances point 412
C 1.29441 0.52637 0.09858
 C -0.96481 0.98043 0.07671
 C 0.26489 1.18920 0.34048
 C 1.64306 -0.88142 -0.07833
 C -1.84953 -0.07318 0.01131
 F 2.25782 1.15062 0.05221
 F -1.62061 1.83000 -0.10658
 H 1.24310 -1.45925 0.70500
 H -1.70920 -0.76407 0.79856
 H 1.34469 -1.24749 -1.02825
 H -1.74147 -0.51598 -0.92968
 H 2.60705 -0.99827 -0.04690
 H -2.76940 0.26303 0.10689
13
bifur_IRC_Distances_noMW_output/new_data/bifur_traj2_Distances point 413
C 1.29642 0.52678 0.09859
 C -0.96645 0.98186 0.07669
 C 0.26532 1.19155 0.33347
 C 1.64293 -0.88141 -0.07851
 C -1.84941 -0.07324 0.01123
 F 2.26171 1.14865 0.05671
 F -1.62487 1.83010 -0.10264
 H 1.24285 -1.45832 0.70587
 H -1.70856 -0.76320 0.79966
 H 1.34252 -1.24731 -1.02783
 H -1.73942 -0.51690 -0.92929
 H 2.60708 -0.99992 -0.04892
 H -2.77015 0.26136 0.10497
13
bifur_IRC_Distances_noMW_output/new_data/bifur_traj2_Distances point 414
C 1.29803 0.52710 0.09858
 C -0.96776 0.98299 0.07669
 C 0.26567 1.19342 0.32789
 C 1.64283 -0.88141 -0.07864
 C -1.84931 -0.07329 0.01116
 F 2.26482 1.14708 0.06025
 F -1.62825 1.83017 -0.09948
 H 1.24265 -1.45757 0.70657
 H -1.70804 -0.76250 0.80052
 H 1.34080 -1.24716 -1.02749
 H -1.73779 -0.51763 -0.92898
 H 2.60711 -1.00124 -0.05051
 H -2.77074 0.26003 0.10344
13
bifur_IRC_Distances_noMW_output/new_data/bifur_traj2_Distances point 415
C 1.29919 0.52733 0.09858
 C -0.96871 0.98381 0.07669
 C 0.26592 1.19476 0.32388
 C 1.64275 -0.88141 -0.07874
 C -1.84924 -0.07332 0.01111
 F 2.26706 1.14595 0.06279
 F -1.63069 1.83023 -0.09718
 H 1.24250 -1.45703 0.70707
 H -1.70767 -0.76199 0.80113
 H 1.33955 -1.24706 -1.02725
 H -1.73662 -0.51817 -0.92877
 H 2.60713 -1.00219 -0.05165
 H -2.77117 0.25907 0.10234
13
bifur_IRC_Distances_noMW_output/new_data/bifur_traj2_Distances point 416
C 1.29993 0.52748 0.09857
 C -0.96931 0.98434 0.07669
 C 0.26608 1.19562 0.32133
 C 1.64270 -0.88141 -0.07880
 C -1.84919 -0.07334 0.01107
 F 2.26848 1.14523 0.06440
 F -1.63225 1.83026 -0.09571
 H 1.24241 -1.45668 0.70739
 H -1.70743 -0.76167 0.80152
 H 1.33875 -1.24700 -1.02709
 H -1.73587 -0.51851 -0.92864
 H 2.60714 -1.00279 -0.05237
 H -2.77145 0.25846 0.10164
13
bifur_IRC_Distances_noMW_output/new_data/bifur_traj2_Distances point 417
C 1.30032 0.52756 0.09856
 C -0.96963 0.98462 0.07669
 C 0.26616 1.19608 0.31997
 C 1.64268 -0.88141 -0.07883
 C -1.84917 -0.07335 0.01105
 F 2.26925 1.14485 0.06525
 F -1.63308 1.83028 -0.09492
 H 1.24236 -1.45650 0.70756
 H -1.70730 -0.76150 0.80173
 H 1.33833 -1.24696 -1.02701
 H -1.73547 -0.51869 -0.92857
 H 2.60715 -1.00312 -0.05275
 H -2.77160 0.25813 0.10126
13
bifur_IRC_Distances_noMW_output/new_data/bifur_traj2_Distances point 418
C 1.30047 0.52759 0.09856
 C -0.96975 0.98472 0.07669
 C 0.26620 1.19626 0.31946
 C 1.64267 -0.88141 -0.07885
 C -1.84916 -0.07336 0.01105
 F 2.26953 1.14470 0.06557
 F -1.63340 1.83029 -0.09462
 H 1.24234 -1.45643 0.70763
 H -1.70726 -0.76143 0.80180
 H 1.33817 -1.24695 -1.02697
 H -1.73532 -0.51876 -0.92854
 H 2.60715 -1.00324 -0.05290
 H -2.77165 0.25801 0.10112
13
bifur_IRC_Distances_noMW_output/new_data/bifur_traj2_Distances point 419
C 1.30047 0.52759 0.09856
 C -0.96975 0.98472 0.07669
 C 0.26620 1.19626 0.31946
 C 1.64267 -0.88141 -0.07885
 C -1.84916 -0.07336 0.01105
 F 2.26953 1.14470 0.06557
 F -1.63340 1.83029 -0.09462
 H 1.24234 -1.45643 0.70763
 H -1.70726 -0.76143 0.80180
 H 1.33817 -1.24695 -1.02697
 H -1.73532 -0.51876 -0.92854
 H 2.60715 -1.00324 -0.05290
 H -2.77165 0.25801 0.10112
13
bifur_IRC_Distances_noMW_output/new_data/bifur_traj2_Distances point 420
C 1.30066 0.52763 0.09856
 C -0.96991 0.98486 0.07669
 C 0.26624 1.19648 0.31881
 C 1.64266 -0.88141 -0.07886
 C -1.84915 -0.07336 0.01104
 F 2.26990 1.14452 0.06598
 F -1.63379 1.83030 -0.09424
 H 1.24232 -1.45634 0.70771
 H -1.70719 -0.76135 0.80190
 H 1.33796 -1.24693 -1.02693
 H -1.73513 -0.51884 -0.92851
 H 2.60716 -1.00340 -0.05308
 H -2.77172 0.25785 0.10094
13
bifur_IRC_Distances_noMW_output/new_data/bifur_traj2_Distances point 421
C 1.30115 0.52772 0.09855
 C -0.97031 0.98520 0.07670
 C 0.26634 1.19705 0.31711
 C 1.64263 -0.88140 -0.07890
 C -1.84912 -0.07338 0.01101
 F 2.27085 1.14404 0.06704
 F -1.63483 1.83032 -0.09325
 H 1.24226 -1.45611 0.70793
 H -1.70704 -0.76113 0.80216
 H 1.33743 -1.24689 -1.02683
 H -1.73464 -0.51907 -0.92842
 H 2.60716 -1.00380 -0.05356
 H -2.77190 0.25745 0.10047
13
bifur_IRC_Distances_noMW_output/new_data/bifur_traj2_Distances point 422
C 1.30218 0.52793 0.09853
 C -0.97115 0.98593 0.07671
 C 0.26657 1.19825 0.31357
 C 1.64256 -0.88140 -0.07898
 C -1.84905 -0.07341 0.01096
 F 2.27284 1.14304 0.06924
 F -1.63700 1.83037 -0.09118
 H 1.24213 -1.45563 0.70837
 H -1.70670 -0.76068 0.80269
 H 1.33632 -1.24680 -1.02660
 H -1.73360 -0.51955 -0.92825
 H 2.60718 -1.00464 -0.05455
 H -2.77229 0.25659 0.09949
13
bifur_IRC_Distances_noMW_output/new_data/bifur_traj2_Distances point 423
C 1.30378 0.52825 0.09849
 C -0.97245 0.98707 0.07673
 C 0.26691 1.20011 0.30807
 C 1.64246 -0.88140 -0.07911
 C -1.84895 -0.07345 0.01088
 F 2.27594 1.14147 0.07265
 F -1.64037 1.83045 -0.08793
 H 1.24194 -1.45487 0.70907
 H -1.70618 -0.75998 0.80351
 H 1.33459 -1.24666 -1.02625
 H -1.73199 -0.52030 -0.92798
 H 2.60721 -1.00596 -0.05609
 H -2.77288 0.25527 0.09796
13
bifur_IRC_Distances_noMW_output/new_data/bifur_traj2_Distances point 424
C 1.30588 0.52867 0.09843
 C -0.97416 0.98856 0.07678
 C 0.26737 1.20255 0.30089
 C 1.64232 -0.88140 -0.07926
 C -1.84883 -0.07352 0.01076
 F 2.27999 1.13942 0.07704
 F -1.64479 1.83056 -0.08362
 H 1.24169 -1.45388 0.70999
 H -1.70550 -0.75905 0.80456
 H 1.33232 -1.24648 -1.02578
 H -1.72989 -0.52128 -0.92765
 H 2.60725 -1.00769 -0.05808
 H -2.77366 0.25353 0.09595
13
bifur_IRC_Distances_noMW_output/new_data/bifur_traj2_Distances point 425
C 1.30836 0.52917 0.09833
 C -0.97618 0.99032 0.07685
 C 0.26791 1.20544 0.29245
 C 1.64216 -0.88139 -0.07944
 C -1.84868 -0.07359 0.01060
 F 2.28478 1.13701 0.08213
 F -1.65001 1.83068 -0.07847
 H 1.24140 -1.45271 0.71109
 H -1.70468 -0.75795 0.80577
 H 1.32964 -1.24627 -1.02521
 H -1.72742 -0.52245 -0.92729
 H 2.60730 -1.00973 -0.06039
 H -2.77458 0.25148 0.09357
13
bifur_IRC_Distances_noMW_output/new_data/bifur_traj2_Distances point 426
C 1.31112 0.52972 0.09819
 C -0.97842 0.99228 0.07697
 C 0.26851 1.20865 0.28312
 C 1.64199 -0.88139 -0.07962
 C -1.84851 -0.07367 0.01042
 F 2.29011 1.13432 0.08766
 F -1.65581 1.83082 -0.07266
 H 1.24109 -1.45139 0.71231
 H -1.70377 -0.75672 0.80709
 H 1.32664 -1.24604 -1.02457
 H -1.72469 -0.52376 -0.92692
 H 2.60735 -1.01200 -0.06292
 H -2.77560 0.24919 0.09092
13
bifur_IRC_Distances_noMW_output/new_data/bifur_traj2_Distances point 427
C 1.31406 0.53031 0.09801
 C -0.98081 0.99438 0.07712
 C 0.26915 1.21207 0.27322
 C 1.64180 -0.88138 -0.07980
 C -1.84834 -0.07376 0.01020
 F 2.29581 1.13145 0.09342
 F -1.66200 1.83096 -0.06634
 H 1.24076 -1.44998 0.71363
 H -1.70279 -0.75540 0.80845
 H 1.32344 -1.24580 -1.02386
 H -1.72178 -0.52518 -0.92657
 H 2.60741 -1.01443 -0.06557
 H -2.77670 0.24676 0.08808
13
bifur_IRC_Distances_noMW_output/new_data/bifur_traj2_Distances point 428
C 1.31711 0.53092 0.09779
 C -0.98329 0.99655 0.07733
 C 0.26982 1.21561 0.26304
 C 1.64160 -0.88138 -0.07997
 C -1.84816 -0.07385 0.00995
 F 2.30172 1.12849 0.09921
 F -1.66842 1.83112 -0.05968
 H 1.24043 -1.44851 0.71501
 H -1.70177 -0.75402 0.80982
 H 1.32010 -1.24556 -1.02312
 H -1.71879 -0.52665 -0.92625
 H 2.60747 -1.01696 -0.06826
 H -2.77783 0.24423 0.08513
13
bifur_IRC_Distances_noMW_output/new_data/bifur_traj2_Distances point 429
C 1.32020 0.53154 0.09752
 C -0.98580 0.99875 0.07757
 C 0.27050 1.21920 0.25280
 C 1.64140 -0.88138 -0.08012
 C -1.84798 -0.07394 0.00967
 F 2.30770 1.12549 0.10489
 F -1.67491 1.83127 -0.05281
 H 1.24011 -1.44701 0.71642
 H -1.70072 -0.75261 0.81115
 H 1.31672 -1.24531 -1.02235
 H -1.71577 -0.52816 -0.92598
 H 2.60753 -1.01952 -0.07091
 H -2.77898 0.24167 0.08213
13
bifur_IRC_Distances_noMW_output/new_data/bifur_traj2_Distances point 430
C 1.32020 0.53154 0.09752
 C -0.98580 0.99875 0.07757
 C 0.27050 1.21920 0.25281
 C 1.64140 -0.88138 -0.08012
 C -1.84798 -0.07394 0.00967
 F 2.30770 1.12549 0.10489
 F -1.67491 1.83127 -0.05281
 H 1.24011 -1.44701 0.71642
 H -1.70072 -0.75261 0.81115
 H 1.31672 -1.24531 -1.02235
 H -1.71577 -0.52816 -0.92598
 H 2.60753 -1.01952 -0.07091
 H -2.77898 0.24167 0.08213
13
bifur_IRC_Distances_noMW_output/new_data/bifur_traj2_Distances point 431
C 1.32632 0.53277 0.09686
 C -0.99075 1.00312 0.07820
 C 0.27184 1.22628 0.23279
 C 1.64101 -0.88137 -0.08037
 C -1.84763 -0.07412 0.00906
 F 2.31956 1.11958 0.11554
 F -1.68776 1.83158 -0.03882
 H 1.23951 -1.44402 0.71927
 H -1.69862 -0.74980 0.81365
 H 1.30998 -1.24485 -1.02077
 H -1.70986 -0.53118 -0.92560
 H 2.60766 -1.02461 -0.07597
 H -2.78126 0.23661 0.07615
13
bifur_IRC_Distances_noMW_output/new_data/bifur_traj2_Distances point 432
C 1.32932 0.53337 0.09647
 C -0.99319 1.00527 0.07857
 C 0.27250 1.22975 0.22310
 C 1.64082 -0.88137 -0.08046
 C -1.84746 -0.07420 0.00872
 F 2.32538 1.11669 0.12048
 F -1.69407 1.83173 -0.03176
 H 1.23924 -1.44254 0.72070
 H -1.69757 -0.74841 0.81480
 H 1.30666 -1.24463 -1.01997
 H -1.70698 -0.53268 -0.92549
 H 2.60772 -1.02711 -0.07836
 H -2.78238 0.23412 0.07320
13
bifur_IRC_Distances_noMW_output/new_data/bifur_traj2_Distances point 433
C 1.33232 0.53397 0.09605
 C -0.99561 1.00741 0.07898
 C 0.27315 1.23320 0.21354
 C 1.64063 -0.88137 -0.08053
 C -1.84729 -0.07429 0.00836
 F 2.33119 1.11382 0.12520
 F -1.70034 1.83188 -0.02461
 H 1.23897 -1.44105 0.72214
 H -1.69651 -0.74701 0.81589
 H 1.30334 -1.24441 -1.01917
 H -1.70414 -0.53418 -0.92543
 H 2.60779 -1.02961 -0.08067
 H -2.78349 0.23164 0.07024
13
bifur_IRC_Distances_noMW_output/new_data/bifur_traj2_Distances point 434
C 1.33537 0.53459 0.09558
 C -0.99807 1.00959 0.07945
 C 0.27381 1.23671 0.20388
 C 1.64044 -0.88137 -0.08058
 C -1.84713 -0.07438 0.00797
 F 2.33711 1.11091 0.12980
 F -1.70673 1.83203 -0.01719
 H 1.23871 -1.43953 0.72363
 H -1.69543 -0.74557 0.81696
 H 1.29995 -1.24419 -1.01833
 H -1.70125 -0.53573 -0.92543
 H 2.60785 -1.03217 -0.08296
 H -2.78463 0.22912 0.06722
13
bifur_IRC_Distances_noMW_output/new_data/bifur_traj2_Distances point 435
C 1.33858 0.53523 0.09504
 C -1.00066 1.01188 0.07998
 C 0.27451 1.24039 0.19382
 C 1.64024 -0.88137 -0.08062
 C -1.84695 -0.07447 0.00753
 F 2.34335 1.10785 0.13443
 F -1.71346 1.83219 -0.00925
 H 1.23845 -1.43792 0.72522
 H -1.69427 -0.74405 0.81803
 H 1.29636 -1.24397 -1.01744
 H -1.69824 -0.53736 -0.92548
 H 2.60792 -1.03487 -0.08529
 H -2.78583 0.22646 0.06402
13
bifur_IRC_Distances_noMW_output/new_data/bifur_traj2_Distances point 436
C 1.34208 0.53594 0.09441
 C -1.00349 1.01439 0.08063
 C 0.27526 1.24440 0.18297
 C 1.64002 -0.88137 -0.08063
 C -1.84676 -0.07457 0.00702
 F 2.35016 1.10453 0.13922
 F -1.72078 1.83237 -0.00044
 H 1.23819 -1.43616 0.72698
 H -1.69300 -0.74238 0.81913
 H 1.29244 -1.24373 -1.01645
 H -1.69497 -0.53916 -0.92560
 H 2.60800 -1.03782 -0.08776
 H -2.78714 0.22357 0.06053
13
bifur_IRC_Distances_noMW_output/new_data/bifur_traj2_Distances point 437
C 1.34601 0.53673 0.09364
 C -1.00666 1.01720 0.08141
 C 0.27611 1.24888 0.17095
 C 1.63977 -0.88137 -0.08062
 C -1.84656 -0.07468 0.00642
 F 2.35782 1.10082 0.14428
 F -1.72900 1.83257 0.00963
 H 1.23791 -1.43417 0.72899
 H -1.69156 -0.74049 0.82029
 H 1.28802 -1.24346 -1.01532
 H -1.69133 -0.54119 -0.92582
 H 2.60809 -1.04115 -0.09042
 H -2.78862 0.22031 0.05658
13
bifur_IRC_Distances_noMW_output/new_data/bifur_traj2_Distances point 438
C 1.35049 0.53764 0.09269
 C -1.01027 1.02042 0.08238
 C 0.27706 1.25397 0.15744
 C 1.63949 -0.88138 -0.08057
 C -1.84632 -0.07481 0.00568
 F 2.36656 1.09660 0.14967
 F -1.73836 1.83281 0.02133
 H 1.23761 -1.43189 0.73131
 H -1.68990 -0.73832 0.82151
 H 1.28296 -1.24316 -1.01402
 H -1.68721 -0.54353 -0.92616
 H 2.60819 -1.04495 -0.09333
 H -2.79031 0.21659 0.05207
13
bifur_IRC_Distances_noMW_output/new_data/bifur_traj2_Distances point 439
C 1.35558 0.53866 0.09154
 C -1.01435 1.02406 0.08357
 C 0.27813 1.25971 0.14240
 C 1.63918 -0.88138 -0.08046
 C -1.84607 -0.07496 0.00479
 F 2.37648 1.09186 0.15529
 F -1.74896 1.83309 0.03482
 H 1.23729 -1.42929 0.73397
 H -1.68799 -0.73584 0.82277
 H 1.27722 -1.24281 -1.01252
 H -1.68259 -0.54619 -0.92665
 H 2.60831 -1.04928 -0.09647
 H -2.79223 0.21238 0.04695
13
bifur_IRC_Distances_noMW_output/new_data/bifur_traj2_Distances point 440
C 1.36116 0.53979 0.09020
 C -1.01884 1.02808 0.08498
 C 0.27930 1.26599 0.12620
 C 1.63883 -0.88139 -0.08030
 C -1.84579 -0.07512 0.00376
 F 2.38740 1.08667 0.16093
 F -1.76058 1.83341 0.04986
 H 1.23698 -1.42641 0.73693
 H -1.68588 -0.73310 0.82401
 H 1.27087 -1.24243 -1.01086
 H -1.67756 -0.54915 -0.92730
 H 2.60845 -1.05406 -0.09974
 H -2.79436 0.20773 0.04132
13
bifur_IRC_Distances_noMW_output/new_data/bifur_traj2_Distances point 441
C 1.36116 0.53979 0.09020
 C -1.01884 1.02808 0.08498
 C 0.27930 1.26599 0.12620
 C 1.63883 -0.88139 -0.08030
 C -1.84579 -0.07512 0.00376
 F 2.38740 1.08666 0.16093
 F -1.76058 1.83341 0.04986
 H 1.23698 -1.42641 0.73693
 H -1.68588 -0.73310 0.82401
 H 1.27087 -1.24243 -1.01086
 H -1.67756 -0.54915 -0.92730
 H 2.60845 -1.05406 -0.09974
 H -2.79436 0.20773 0.04132
13
bifur_IRC_Distances_noMW_output/new_data/bifur_traj2_Distances point 442
C 1.37297 0.54215 0.08716
 C -1.02829 1.03660 0.08819
 C 0.28170 1.27912 0.09316
 C 1.63812 -0.88141 -0.07983
 C -1.84525 -0.07547 0.00145
 F 2.41052 1.07577 0.17129
 F -1.78503 1.83421 0.08205
 H 1.23640 -1.42030 0.74323
 H -1.68138 -0.72728 0.82621
 H 1.25744 -1.24159 -1.00735
 H -1.66706 -0.55547 -0.92896
 H 2.60875 -1.06421 -0.10610
 H -2.79889 0.19789 0.02951
13
bifur_IRC_Distances_noMW_output/new_data/bifur_traj2_Distances point 443
C 1.37872 0.54329 0.08563
 C -1.03289 1.04078 0.08982
 C 0.28284 1.28545 0.07762
 C 1.63778 -0.88141 -0.07956
 C -1.84500 -0.07565 0.00027
 F 2.42183 1.07047 0.17575
 F -1.79691 1.83468 0.09775
 H 1.23613 -1.41730 0.74628
 H -1.67918 -0.72444 0.82710
 H 1.25089 -1.24114 -1.00566
 H -1.66200 -0.55858 -0.92986
 H 2.60891 -1.06919 -0.10899
 H -2.80113 0.19306 0.02383
13
bifur_IRC_Distances_noMW_output/new_data/bifur_traj2_Distances point 444
C 1.38418 0.54436 0.08419
 C -1.03724 1.04475 0.09137
 C 0.28391 1.29142 0.06326
 C 1.63747 -0.88142 -0.07929
 C -1.84478 -0.07583 -0.00085
 F 2.43255 1.06545 0.17973
 F -1.80813 1.83518 0.11250
 H 1.23589 -1.41446 0.74914
 H -1.67710 -0.72176 0.82787
 H 1.24468 -1.24069 -1.00409
 H -1.65723 -0.56155 -0.93074
 H 2.60906 -1.07392 -0.11162
 H -2.80326 0.18847 0.01854
13
bifur_IRC_Distances_noMW_output/new_data/bifur_traj2_Distances point 445
C 1.38816 0.55145 -0.05591
 C -1.04186 1.05184 0.01573
 C 0.28496 1.29649 0.05959
 C 1.63760 -0.88384 -0.02388
 C -1.84439 -0.07711 0.02350
 F 2.44011 1.07445 -0.12675
 F -1.81898 1.83844 0.06380
 H 1.22304 -1.33943 -0.89182
 H -1.68820 -0.64480 -0.86275
 H 1.25335 -1.32275 0.87064
 H -1.63872 -0.64513 0.90359
 H 2.60993 -1.08240 -0.02130
 H -2.80501 0.18279 0.04557
13
bifur_IRC_Distances_noMW_output/new_data/bifur_traj2_Distances point 446
C 1.39281 0.55229 -0.05282
 C -1.04549 1.05531 0.01650
 C 0.28603 1.30024 0.07443
 C 1.63732 -0.88383 -0.02509
 C -1.84422 -0.07733 0.02326
 F 2.44919 1.07069 -0.12679
 F -1.82850 1.83997 0.05493
 H 1.22323 -1.33500 -0.89609
 H -1.68605 -0.64062 -0.86541
 H 1.24763 -1.32410 0.86739
 H -1.63523 -0.64954 0.90178
 H 2.61007 -1.08662 -0.02047
 H -2.80679 0.17854 0.04839
13
bifur_IRC_Distances_noMW_output/new_data/bifur_traj2_Distances point 447
C 1.39692 0.55302 -0.05013
 C -1.04869 1.05839 0.01719
 C 0.28696 1.30351 0.08733
 C 1.63707 -0.88382 -0.02615
 C -1.84408 -0.07753 0.02305
 F 2.45723 1.06736 -0.12684
 F -1.83688 1.84139 0.04723
 H 1.22339 -1.33109 -0.89980
 H -1.68417 -0.63696 -0.86770
 H 1.24259 -1.32525 0.86457
 H -1.63215 -0.65342 0.90020
 H 2.61020 -1.09036 -0.01978
 H -2.80838 0.17477 0.05082
13
bifur_IRC_Distances_noMW_output/new_data/bifur_traj2_Distances point 448
C 1.40042 0.55362 -0.04788
 C -1.05142 1.06102 0.01780
 C 0.28773 1.30627 0.09817
 C 1.63687 -0.88380 -0.02703
 C -1.84397 -0.07771 0.02287
 F 2.46409 1.06451 -0.12692
 F -1.84401 1.84265 0.04081
 H 1.22351 -1.32776 -0.90290
 H -1.68259 -0.63387 -0.86962
 H 1.23831 -1.32620 0.86222
 H -1.62951 -0.65671 0.89885
 H 2.61031 -1.09355 -0.01921
 H -2.80974 0.17153 0.05283
13
bifur_IRC_Distances_noMW_output/new_data/bifur_traj2_Distances point 449
C 1.40322 0.55411 -0.04610
 C -1.05360 1.06313 0.01831
 C 0.28834 1.30845 0.10674
 C 1.63670 -0.88379 -0.02773
 C -1.84388 -0.07785 0.02273
 F 2.46959 1.06222 -0.12700
 F -1.84971 1.84369 0.03576
 H 1.22361 -1.32511 -0.90535
 H -1.68133 -0.63141 -0.87113
 H 1.23490 -1.32693 0.86037
 H -1.62741 -0.65934 0.89777
 H 2.61040 -1.09611 -0.01877
 H -2.81084 0.16894 0.05440
13
bifur_IRC_Distances_noMW_output/new_data/bifur_traj2_Distances point 450
C 1.40522 0.55445 -0.04485
 C -1.05516 1.06465 0.01867
 C 0.28877 1.30999 0.11280
 C 1.63659 -0.88377 -0.02822
 C -1.84382 -0.07796 0.02262
 F 2.47351 1.06059 -0.12709
 F -1.85376 1.84444 0.03222
 H 1.22368 -1.32323 -0.90707
 H -1.68044 -0.62966 -0.87220
 H 1.23247 -1.32743 0.85907
 H -1.62590 -0.66121 0.89701
 H 2.61047 -1.09794 -0.01846
 H -2.81163 0.16708 0.05550
13
bifur_IRC_Distances_noMW_output/new_data/bifur_traj2_Distances point 451
C 1.40639 0.55464 -0.04413
 C -1.05607 1.06552 0.01889
 C 0.28902 1.31089 0.11630
 C 1.63652 -0.88377 -0.02850
 C -1.84378 -0.07802 0.02256
 F 2.47579 1.05964 -0.12714
 F -1.85612 1.84489 0.03018
 H 1.22372 -1.32213 -0.90807
 H -1.67992 -0.62865 -0.87282
 H 1.23107 -1.32772 0.85832
 H -1.62502 -0.66229 0.89656
 H 2.61051 -1.09900 -0.01828
 H -2.81209 0.16600 0.05613
13
bifur_IRC_Distances_noMW_output/new_data/bifur_traj2_Distances point 452
C 1.40639 0.55464 -0.04413
 C -1.05607 1.06552 0.01889
 C 0.28902 1.31089 0.11630
 C 1.63652 -0.88377 -0.02850
 C -1.84378 -0.07802 0.02256
 F 2.47579 1.05964 -0.12714
 F -1.85612 1.84489 0.03018
 H 1.22372 -1.32213 -0.90807
 H -1.67992 -0.62865 -0.87282
 H 1.23107 -1.32772 0.85832
 H -1.62502 -0.66229 0.89656
 H 2.61051 -1.09900 -0.01828
 H -2.81209 0.16600 0.05613
13
bifur_IRC_Distances_noMW_output/new_data/bifur_traj2_Distances point 453
C 1.40665 0.55469 -0.04396
 C -1.05627 1.06572 0.01894
 C 0.28907 1.31109 0.11709
 C 1.63651 -0.88377 -0.02857
 C -1.84378 -0.07803 0.02255
 F 2.47631 1.05942 -0.12716
 F -1.85665 1.84499 0.02972
 H 1.22372 -1.32188 -0.90829
 H -1.67981 -0.62842 -0.87295
 H 1.23075 -1.32779 0.85815
 H -1.62482 -0.66254 0.89646
 H 2.61052 -1.09924 -0.01824
 H -2.81220 0.16575 0.05627
13
bifur_IRC_Distances_noMW_output/new_data/bifur_traj2_Distances point 454
C 1.40608 0.55459 -0.04432
 C -1.05583 1.06529 0.01883
 C 0.28895 1.31065 0.11539
 C 1.63654 -0.88377 -0.02843
 C -1.84379 -0.07800 0.02258
 F 2.47519 1.05989 -0.12713
 F -1.85550 1.84477 0.03071
 H 1.22371 -1.32242 -0.90781
 H -1.68006 -0.62891 -0.87265
 H 1.23143 -1.32765 0.85851
 H -1.62525 -0.66201 0.89668
 H 2.61050 -1.09872 -0.01833
 H -2.81197 0.16628 0.05596
13
bifur_IRC_Distances_noMW_output/new_data/bifur_traj2_Distances point 455
C 1.40525 0.55445 -0.04483
 C -1.05518 1.06467 0.01868
 C 0.28877 1.31001 0.11288
 C 1.63659 -0.88377 -0.02823
 C -1.84382 -0.07796 0.02262
 F 2.47356 1.06057 -0.12709
 F -1.85382 1.84445 0.03217
 H 1.22368 -1.32320 -0.90710
 H -1.68043 -0.62963 -0.87221
 H 1.23244 -1.32744 0.85905
 H -1.62588 -0.66123 0.89700
 H 2.61047 -1.09796 -0.01845
 H -2.81164 0.16705 0.05551
13
bifur_IRC_Distances_noMW_output/new_data/bifur_traj2_Distances point 456
C 1.40431 0.55429 -0.04542
 C -1.05445 1.06395 0.01850
 C 0.28857 1.30929 0.11003
 C 1.63664 -0.88378 -0.02800
 C -1.84384 -0.07791 0.02267
 F 2.47171 1.06134 -0.12705
 F -1.85191 1.84410 0.03384
 H 1.22365 -1.32409 -0.90629
 H -1.68084 -0.63046 -0.87171
 H 1.23358 -1.32720 0.85966
 H -1.62659 -0.66035 0.89736
 H 2.61044 -1.09710 -0.01860
 H -2.81127 0.16793 0.05500
13
bifur_IRC_Distances_noMW_output/new_data/bifur_traj2_Distances point 457
C 1.40428 0.54820 0.07917
 C -1.05323 1.05956 0.09683
 C 0.28774 1.31307 0.01320
 C 1.63635 -0.88138 -0.07836
 C -1.84406 -0.07655 -0.00489
 F 2.47217 1.04684 0.19344
 F -1.84924 1.83763 0.16463
 H 1.23497 -1.40397 0.75918
 H -1.66963 -0.71202 0.83031
 H 1.22197 -1.23870 -0.99882
 H -1.63975 -0.57256 -0.93392
 H 2.60971 -1.09145 -0.12075
 H -2.81130 0.17134 -0.00001
13
bifur_IRC_Distances_noMW_output/new_data/bifur_traj2_Distances point 458
C 1.40365 0.54808 0.07931
 C -1.05273 1.05909 0.09667
 C 0.28762 1.31240 0.01470
 C 1.63638 -0.88139 -0.07839
 C -1.84408 -0.07653 -0.00477
 F 2.47093 1.04743 0.19302
 F -1.84795 1.83753 0.16307
 H 1.23500 -1.40430 0.75888
 H -1.66986 -0.71232 0.83024
 H 1.22268 -1.23877 -0.99897
 H -1.64029 -0.57221 -0.93382
 H 2.60969 -1.09090 -0.12047
 H -2.81104 0.17188 0.00054
13
bifur_IRC_Distances_noMW_output/new_data/bifur_traj2_Distances point 459
C 1.40342 0.54804 0.07937
 C -1.05254 1.05892 0.09661
 C 0.28758 1.31215 0.01526
 C 1.63639 -0.88139 -0.07840
 C -1.84409 -0.07652 -0.00473
 F 2.47046 1.04765 0.19286
 F -1.84748 1.83750 0.16249
 H 1.23502 -1.40442 0.75876
 H -1.66995 -0.71244 0.83021
 H 1.22294 -1.23880 -0.99903
 H -1.64050 -0.57208 -0.93379
 H 2.60968 -1.09070 -0.12037
 H -2.81094 0.17208 0.00075
13
bifur_IRC_Distances_noMW_output/new_data/bifur_traj2_Distances point 460
C 1.40364 0.54808 0.07931
 C -1.05272 1.05909 0.09667
 C 0.28762 1.31240 0.01472
 C 1.63638 -0.88139 -0.07839
 C -1.84408 -0.07653 -0.00477
 F 2.47091 1.04744 0.19301
 F -1.84794 1.83753 0.16305
 H 1.23500 -1.40430 0.75887
 H -1.66986 -0.71233 0.83024
 H 1.22269 -1.23877 -0.99897
 H -1.64030 -0.57221 -0.93382
 H 2.60969 -1.09089 -0.12047
 H -2.81104 0.17189 0.00055
13
bifur_IRC_Distances_noMW_output/new_data/bifur_traj2_Distances point 461
C 1.40430 0.54820 0.07916
 C -1.05324 1.05957 0.09683
 C 0.28774 1.31309 0.01317
 C 1.63635 -0.88138 -0.07836
 C -1.84406 -0.07655 -0.00490
 F 2.47220 1.04683 0.19345
 F -1.84926 1.83763 0.16467
 H 1.23497 -1.40396 0.75918
 H -1.66963 -0.71202 0.83031
 H 1.22196 -1.23870 -0.99882
 H -1.63973 -0.57257 -0.93392
 H 2.60971 -1.09146 -0.12076
 H -2.81130 0.17133 -0.00003
13
bifur_IRC_Distances_noMW_output/new_data/bifur_traj2_Distances point 462
C 1.40527 0.54838 0.07894
 C -1.05401 1.06030 0.09708
 C 0.28793 1.31413 0.01085
 C 1.63629 -0.88138 -0.07832
 C -1.84403 -0.07659 -0.00508
 F 2.47413 1.04592 0.19411
 F -1.85125 1.83778 0.16708
 H 1.23492 -1.40345 0.75965
 H -1.66927 -0.71155 0.83042
 H 1.22086 -1.23859 -0.99859
 H -1.63889 -0.57310 -0.93407
 H 2.60975 -1.09232 -0.12119
 H -2.81170 0.17048 -0.00088
13
bifur_IRC_Distances_noMW_output/new_data/bifur_traj2_Distances point 463
C 1.40527 0.54838 0.07894
 C -1.05401 1.06030 0.09708
 C 0.28793 1.31413 0.01085
 C 1.63629 -0.88138 -0.07832
 C -1.84403 -0.07659 -0.00508
 F 2.47413 1.04592 0.19411
 F -1.85125 1.83778 0.16708
 H 1.23492 -1.40345 0.75965
 H -1.66927 -0.71155 0.83042
 H 1.22086 -1.23859 -0.99859
 H -1.63889 -0.57310 -0.93407
 H 2.60975 -1.09232 -0.12119
 H -2.81170 0.17048 -0.00088
13
bifur_IRC_Distances_noMW_output/new_data/bifur_traj2_Distances point 464
C 1.40772 0.54884 0.07839
 C -1.05596 1.06213 0.09769
 C 0.28838 1.31673 0.00508
 C 1.63616 -0.88137 -0.07823
 C -1.84395 -0.07669 -0.00555
 F 2.47897 1.04362 0.19577
 F -1.85623 1.83815 0.17307
 H 1.23480 -1.40218 0.76080
 H -1.66839 -0.71039 0.83071
 H 1.21812 -1.23830 -0.99803
 H -1.63676 -0.57445 -0.93443
 H 2.60983 -1.09446 -0.12226
 H -2.81270 0.16837 -0.00301
13
bifur_IRC_Distances_noMW_output/new_data/bifur_traj2_Distances point 465
C 1.40897 0.54906 0.07811
 C -1.05694 1.06306 0.09799
 C 0.28861 1.31805 0.00218
 C 1.63610 -0.88136 -0.07818
 C -1.84392 -0.07674 -0.00579
 F 2.48142 1.04246 0.19662
 F -1.85876 1.83835 0.17608
 H 1.23473 -1.40153 0.76138
 H -1.66795 -0.70981 0.83085
 H 1.21673 -1.23815 -0.99775
 H -1.63568 -0.57514 -0.93461
 H 2.60988 -1.09555 -0.12281
 H -2.81320 0.16730 -0.00408
13
bifur_IRC_Distances_noMW_output/new_data/bifur_traj2_Distances point 466
C 1.41008 0.54927 0.07787
 C -1.05782 1.06389 0.09826
 C 0.28882 1.31923 -0.00040
 C 1.63604 -0.88136 -0.07814
 C -1.84388 -0.07679 -0.00599
 F 2.48362 1.04142 0.19738
 F -1.86102 1.83854 0.17875
 H 1.23468 -1.40095 0.76189
 H -1.66755 -0.70928 0.83098
 H 1.21549 -1.23802 -0.99750
 H -1.63471 -0.57575 -0.93478
 H 2.60992 -1.09652 -0.12329
 H -2.81366 0.16633 -0.00503
13
bifur_IRC_Distances_noMW_output/new_data/bifur_traj2_Distances point 467
C 1.41096 0.54943 0.07768
 C -1.05852 1.06455 0.09847
 C 0.28898 1.32017 -0.00244
 C 1.63599 -0.88136 -0.07811
 C -1.84386 -0.07682 -0.00616
 F 2.48537 1.04059 0.19799
 F -1.86281 1.83868 0.18085
 H 1.23463 -1.40049 0.76230
 H -1.66724 -0.70887 0.83109
 H 1.21451 -1.23791 -0.99731
 H -1.63395 -0.57624 -0.93490
 H 2.60995 -1.09730 -0.12368
 H -2.81402 0.16557 -0.00577
13
bifur_IRC_Distances_noMW_output/new_data/bifur_traj2_Distances point 468
C 1.41151 0.54953 0.07756
 C -1.05895 1.06496 0.09860
 C 0.28908 1.32074 -0.00369
 C 1.63596 -0.88135 -0.07810
 C -1.84384 -0.07685 -0.00626
 F 2.48644 1.04008 0.19836
 F -1.86391 1.83877 0.18214
 H 1.23460 -1.40021 0.76255
 H -1.66705 -0.70861 0.83115
 H 1.21390 -1.23784 -0.99720
 H -1.63348 -0.57654 -0.93498
 H 2.60997 -1.09777 -0.12391
 H -2.81424 0.16510 -0.00623
13
bifur_IRC_Distances_noMW_output/new_data/bifur_traj2_Distances point 469
C 1.41160 0.54955 0.07754
 C -1.05903 1.06503 0.09863
 C 0.28910 1.32084 -0.00391
 C 1.63596 -0.88135 -0.07809
 C -1.84384 -0.07685 -0.00628
 F 2.48663 1.03999 0.19843
 F -1.86410 1.83879 0.18237
 H 1.23459 -1.40016 0.76259
 H -1.66701 -0.70857 0.83116
 H 1.21380 -1.23783 -0.99718
 H -1.63339 -0.57659 -0.93500
 H 2.60998 -1.09786 -0.12395
 H -2.81428 0.16501 -0.00631
13
bifur_IRC_Distances_noMW_output/new_data/bifur_traj2_Distances point 470
C 1.41117 0.54947 0.07764
 C -1.05868 1.06470 0.09852
 C 0.28902 1.32038 -0.00290
 C 1.63598 -0.88135 -0.07811
 C -1.84385 -0.07683 -0.00619
 F 2.48577 1.04040 0.19813
 F -1.86322 1.83872 0.18133
 H 1.23462 -1.40039 0.76239
 H -1.66717 -0.70877 0.83111
 H 1.21428 -1.23788 -0.99727
 H -1.63377 -0.57635 -0.93493
 H 2.60996 -1.09747 -0.12376
 H -2.81410 0.16539 -0.00594
13
bifur_IRC_Distances_noMW_output/new_data/bifur_traj2_Distances point 471
C 1.41021 0.54929 0.07784
 C -1.05793 1.06399 0.09830
 C 0.28884 1.31937 -0.00071
 C 1.63603 -0.88136 -0.07814
 C -1.84388 -0.07679 -0.00602
 F 2.48389 1.04129 0.19747
 F -1.86129 1.83856 0.17906
 H 1.23467 -1.40088 0.76195
 H -1.66751 -0.70922 0.83100
 H 1.21534 -1.23800 -0.99747
 H -1.63460 -0.57582 -0.93480
 H 2.60993 -1.09664 -0.12335
 H -2.81371 0.16622 -0.00514
13
bifur_IRC_Distances_noMW_output/new_data/bifur_traj2_Distances point 472
C 1.40891 0.54905 0.07812
 C -1.05690 1.06301 0.09798
 C 0.28860 1.31799 0.00231
 C 1.63610 -0.88137 -0.07819
 C -1.84392 -0.07674 -0.00577
 F 2.48131 1.04251 0.19658
 F -1.85865 1.83834 0.17594
 H 1.23474 -1.40156 0.76135
 H -1.66797 -0.70983 0.83085
 H 1.21680 -1.23816 -0.99776
 H -1.63573 -0.57511 -0.93461
 H 2.60988 -1.09550 -0.12278
 H -2.81318 0.16734 -0.00403
13
bifur_IRC_Distances_noMW_output/new_data/bifur_traj2_Distances point 473
C 1.40750 0.54879 0.07844
 C -1.05578 1.06196 0.09764
 C 0.28834 1.31650 0.00560
 C 1.63617 -0.88137 -0.07824
 C -1.84396 -0.07668 -0.00551
 F 2.47853 1.04383 0.19562
 F -1.85578 1.83812 0.17253
 H 1.23481 -1.40229 0.76070
 H -1.66847 -0.71050 0.83068
 H 1.21837 -1.23833 -0.99808
 H -1.63695 -0.57433 -0.93440
 H 2.60983 -1.09427 -0.12216
 H -2.81261 0.16856 -0.00282
13
bifur_IRC_Distances_noMW_output/new_data/bifur_traj2_Distances point 474
C 1.40750 0.54879 0.07844
 C -1.05578 1.06196 0.09764
 C 0.28834 1.31650 0.00560
 C 1.63617 -0.88137 -0.07824
 C -1.84396 -0.07668 -0.00551
 F 2.47853 1.04383 0.19562
 F -1.85578 1.83812 0.17253
 H 1.23481 -1.40229 0.76070
 H -1.66847 -0.71050 0.83068
 H 1.21837 -1.23833 -0.99808
 H -1.63695 -0.57433 -0.93440
 H 2.60983 -1.09427 -0.12216
 H -2.81261 0.16856 -0.00282
13
bifur_IRC_Distances_noMW_output/new_data/bifur_traj2_Distances point 475
C 1.40544 0.54841 0.07890
 C -1.05414 1.06042 0.09712
 C 0.28796 1.31431 0.01046
 C 1.63628 -0.88138 -0.07832
 C -1.84402 -0.07660 -0.00512
 F 2.47445 1.04576 0.19422
 F -1.85159 1.83780 0.16749
 H 1.23492 -1.40337 0.75973
 H -1.66921 -0.71147 0.83044
 H 1.22068 -1.23857 -0.99855
 H -1.63874 -0.57319 -0.93409
 H 2.60975 -1.09246 -0.12126
 H -2.81177 0.17034 -0.00103
13
bifur_IRC_Distances_noMW_output/new_data/bifur_traj2_Distances point 476
C 1.40534 0.54840 0.07892
 C -1.05407 1.06035 0.09710
 C 0.28794 1.31421 0.01068
 C 1.63629 -0.88138 -0.07832
 C -1.84403 -0.07659 -0.00510
 F 2.47427 1.04585 0.19416
 F -1.85140 1.83779 0.16726
 H 1.23492 -1.40341 0.75968
 H -1.66925 -0.71152 0.83043
 H 1.22078 -1.23858 -0.99857
 H -1.63882 -0.57314 -0.93408
 H 2.60975 -1.09238 -0.12122
 H -2.81173 0.17042 -0.00095
13
bifur_IRC_Distances_noMW_output/new_data/bifur_traj2_Distances point 477
C 1.40620 0.54855 0.07873
 C -1.05475 1.06099 0.09731
 C 0.28810 1.31512 0.00865
 C 1.63624 -0.88138 -0.07829
 C -1.84400 -0.07663 -0.00526
 F 2.47597 1.04505 0.19474
 F -1.85315 1.83792 0.16937
 H 1.23488 -1.40297 0.76009
 H -1.66894 -0.71111 0.83053
 H 1.21982 -1.23848 -0.99837
 H -1.63808 -0.57362 -0.93421
 H 2.60978 -1.09313 -0.12160
 H -2.81208 0.16968 -0.00169
13
bifur_IRC_Distances_noMW_output/new_data/bifur_traj2_Distances point 478
C 1.40810 0.54890 0.07830
 C -1.05625 1.06241 0.09778
 C 0.28845 1.31713 0.00420
 C 1.63614 -0.88137 -0.07822
 C -1.84394 -0.07670 -0.00562
 F 2.47971 1.04327 0.19603
 F -1.85700 1.83821 0.17398
 H 1.23478 -1.40198 0.76097
 H -1.66826 -0.71022 0.83075
 H 1.21770 -1.23826 -0.99794
 H -1.63643 -0.57466 -0.93449
 H 2.60985 -1.09479 -0.12243
 H -2.81285 0.16805 -0.00333
13
bifur_IRC_Distances_noMW_output/new_data/bifur_traj2_Distances point 479
C 1.41086 0.54941 0.07770
 C -1.05844 1.06447 0.09845
 C 0.28896 1.32006 -0.00221
 C 1.63600 -0.88136 -0.07812
 C -1.84386 -0.07682 -0.00614
 F 2.48517 1.04068 0.19792
 F -1.86260 1.83866 0.18061
 H 1.23463 -1.40054 0.76225
 H -1.66728 -0.70892 0.83107
 H 1.21462 -1.23792 -0.99733
 H -1.63404 -0.57618 -0.93489
 H 2.60995 -1.09721 -0.12363
 H -2.81398 0.16566 -0.00569
13
bifur_IRC_Distances_noMW_output/new_data/bifur_traj2_Distances point 480
C 1.41411 0.55000 0.07702
 C -1.06101 1.06691 0.09921
 C 0.28957 1.32349 -0.00964
 C 1.63583 -0.88134 -0.07801
 C -1.84377 -0.07696 -0.00673
 F 2.49159 1.03762 0.20017
 F -1.86919 1.83922 0.18827
 H 1.23446 -1.39886 0.76373
 H -1.66613 -0.70740 0.83146
 H 1.21101 -1.23751 -0.99665
 H -1.63122 -0.57797 -0.93536
 H 2.61007 -1.10005 -0.12505
 H -2.81532 0.16283 -0.00841
13
bifur_IRC_Distances_noMW_output/new_data/bifur_traj2_Distances point 481
C 1.41743 0.55060 0.07635
 C -1.06363 1.06941 0.09996
 C 0.29018 1.32698 -0.01711
 C 1.63566 -0.88132 -0.07792
 C -1.84368 -0.07710 -0.00733
 F 2.49814 1.03449 0.20249
 F -1.87589 1.83982 0.19590
 H 1.23427 -1.39714 0.76521
 H -1.66498 -0.70586 0.83186
 H 1.20733 -1.23707 -0.99600
 H -1.62834 -0.57980 -0.93582
 H 2.61020 -1.10296 -0.12648
 H -2.81668 0.15995 -0.01113
13
bifur_IRC_Distances_noMW_output/new_data/bifur_traj2_Distances point 482
C 1.42047 0.55114 0.07577
 C -1.06604 1.07171 0.10062
 C 0.29074 1.33017 -0.02386
 C 1.63550 -0.88130 -0.07784
 C -1.84361 -0.07724 -0.00786
 F 2.50416 1.03161 0.20466
 F -1.88205 1.84041 0.20277
 H 1.23409 -1.39556 0.76654
 H -1.66393 -0.70446 0.83224
 H 1.20397 -1.23666 -0.99543
 H -1.62570 -0.58148 -0.93624
 H 2.61033 -1.10562 -0.12780
 H -2.81795 0.15729 -0.01357
13
bifur_IRC_Distances_noMW_output/new_data/bifur_traj2_Distances point 483
C 1.42303 0.55159 0.07530
 C -1.06805 1.07364 0.10116
 C 0.29121 1.33284 -0.02945
 C 1.63538 -0.88128 -0.07778
 C -1.84355 -0.07736 -0.00829
 F 2.50922 1.02918 0.20651
 F -1.88720 1.84091 0.20841
 H 1.23393 -1.39424 0.76764
 H -1.66306 -0.70330 0.83257
 H 1.20116 -1.23629 -0.99498
 H -1.62348 -0.58289 -0.93659
 H 2.61043 -1.10786 -0.12890
 H -2.81901 0.15505 -0.01559
13
bifur_IRC_Distances_noMW_output/new_data/bifur_traj2_Distances point 484
C 1.42489 0.55192 0.07497
 C -1.06952 1.07506 0.10154
 C 0.29155 1.33478 -0.03349
 C 1.63528 -0.88126 -0.07775
 C -1.84350 -0.07745 -0.00861
 F 2.51290 1.02740 0.20787
 F -1.89096 1.84130 0.21247
 H 1.23381 -1.39328 0.76844
 H -1.66244 -0.70245 0.83281
 H 1.19911 -1.23602 -0.99467
 H -1.62186 -0.58391 -0.93684
 H 2.61051 -1.10950 -0.12971
 H -2.81979 0.15342 -0.01704
13
bifur_IRC_Distances_noMW_output/new_data/bifur_traj2_Distances point 485
C 1.42489 0.55192 0.07497
 C -1.06952 1.07506 0.10154
 C 0.29155 1.33478 -0.03349
 C 1.63528 -0.88126 -0.07775
 C -1.84350 -0.07745 -0.00861
 F 2.51291 1.02740 0.20787
 F -1.89096 1.84130 0.21247
 H 1.23381 -1.39328 0.76844
 H -1.66244 -0.70245 0.83281
 H 1.19911 -1.23602 -0.99467
 H -1.62186 -0.58391 -0.93684
 H 2.61051 -1.10950 -0.12971
 H -2.81979 0.15342 -0.01704
13
bifur_IRC_Distances_noMW_output/new_data/bifur_traj2_Distances point 486
C 1.42558 0.55204 0.07485
 C -1.07006 1.07558 0.10168
 C 0.29168 1.33550 -0.03497
 C 1.63525 -0.88125 -0.07773
 C -1.84349 -0.07748 -0.00872
 F 2.51427 1.02674 0.20838
 F -1.89235 1.84144 0.21395
 H 1.23377 -1.39292 0.76873
 H -1.66221 -0.70214 0.83290
 H 1.19836 -1.23592 -0.99456
 H -1.62126 -0.58429 -0.93693
 H 2.61054 -1.11010 -0.13001
 H -2.82008 0.15281 -0.01757
13
bifur_IRC_Distances_noMW_output/new_data/bifur_traj2_Distances point 487
C 1.42415 0.55179 0.07510
 C -1.06894 1.07449 0.10139
 C 0.29141 1.33401 -0.03189
 C 1.63532 -0.88127 -0.07776
 C -1.84352 -0.07741 -0.00848
 F 2.51144 1.02811 0.20732
 F -1.88946 1.84114 0.21086
 H 1.23386 -1.39366 0.76812
 H -1.66269 -0.70279 0.83271
 H 1.19993 -1.23613 -0.99479
 H -1.62250 -0.58350 -0.93674
 H 2.61048 -1.10884 -0.12939
 H -2.81948 0.15407 -0.01646
13
bifur_IRC_Distances_noMW_output/new_data/bifur_traj2_Distances point 488
C 1.42173 0.55136 0.07553
 C -1.06703 1.07266 0.10089
 C 0.29097 1.33148 -0.02663
 C 1.63544 -0.88129 -0.07781
 C -1.84358 -0.07730 -0.00807
 F 2.50666 1.03041 0.20557
 F -1.88459 1.84065 0.20556
 H 1.23401 -1.39491 0.76709
 H -1.66350 -0.70389 0.83240
 H 1.20259 -1.23648 -0.99521
 H -1.62460 -0.58217 -0.93641
 H 2.61038 -1.10673 -0.12834
 H -2.81847 0.15619 -0.01457
13
bifur_IRC_Distances_noMW_output/new_data/bifur_traj2_Distances point 489
C 1.41858 0.55080 0.07613
 C -1.06454 1.07028 0.10022
 C 0.29039 1.32819 -0.01968
 C 1.63560 -0.88131 -0.07789
 C -1.84365 -0.07715 -0.00753
 F 2.50043 1.03340 0.20331
 F -1.87823 1.84004 0.19852
 H 1.23420 -1.39654 0.76572
 H -1.66458 -0.70533 0.83200
 H 1.20606 -1.23692 -0.99578
 H -1.62734 -0.58043 -0.93598
 H 2.61025 -1.10397 -0.12698
 H -2.81716 0.15894 -0.01206
13
bifur_IRC_Distances_noMW_output/new_data/bifur_traj2_Distances point 490
C 1.41493 0.55015 0.07685
 C -1.06166 1.06753 0.09940
 C 0.28972 1.32435 -0.01150
 C 1.63579 -0.88133 -0.07799
 C -1.84375 -0.07699 -0.00688
 F 2.49321 1.03685 0.20074
 F -1.87085 1.83937 0.19017
 H 1.23441 -1.39843 0.76410
 H -1.66584 -0.70702 0.83156
 H 1.21010 -1.23740 -0.99649
 H -1.63051 -0.57842 -0.93547
 H 2.61011 -1.10077 -0.12540
 H -2.81565 0.16212 -0.00909
13
bifur_IRC_Distances_noMW_output/new_data/bifur_traj2_Distances point 491
C 1.41101 0.54944 0.07767
 C -1.05855 1.06458 0.09848
 C 0.28899 1.32021 -0.00254
 C 1.63599 -0.88135 -0.07811
 C -1.84386 -0.07683 -0.00617
 F 2.48545 1.04055 0.19802
 F -1.86289 1.83869 0.18095
 H 1.23463 -1.40047 0.76232
 H -1.66722 -0.70885 0.83109
 H 1.21446 -1.23790 -0.99730
 H -1.63391 -0.57626 -0.93491
 H 2.60996 -1.09733 -0.12369
 H -2.81404 0.16553 -0.00581
13
bifur_IRC_Distances_noMW_output/new_data/bifur_traj2_Distances point 492
C 1.40702 0.54870 0.07854
 C -1.05540 1.06160 0.09752
 C 0.28825 1.31598 0.00674
 C 1.63620 -0.88137 -0.07826
 C -1.84398 -0.07666 -0.00542
 F 2.47757 1.04429 0.19529
 F -1.85480 1.83804 0.17135
 H 1.23483 -1.40254 0.76047
 H -1.66865 -0.71073 0.83063
 H 1.21891 -1.23839 -0.99819
 H -1.63737 -0.57406 -0.93433
 H 2.60981 -1.09384 -0.12195
 H -2.81241 0.16898 -0.00240
13
bifur_IRC_Distances_noMW_output/new_data/bifur_traj2_Distances point 493
C 1.40316 0.54799 0.07943
 C -1.05234 1.05873 0.09654
 C 0.28753 1.31188 0.01588
 C 1.63641 -0.88139 -0.07841
 C -1.84410 -0.07651 -0.00468
 F 2.46995 1.04789 0.19268
 F -1.84695 1.83746 0.16185
 H 1.23503 -1.40455 0.75864
 H -1.67004 -0.71256 0.83018
 H 1.22323 -1.23883 -0.99909
 H -1.64072 -0.57194 -0.93375
 H 2.60967 -1.09047 -0.12026
 H -2.81084 0.17230 0.00098
13
bifur_IRC_Distances_noMW_output/new_data/bifur_traj2_Distances point 494
C 1.39954 0.54731 0.08029
 C -1.04946 1.05604 0.09560
 C 0.28685 1.30801 0.02460
 C 1.63660 -0.88140 -0.07856
 C -1.84421 -0.07637 -0.00397
 F 2.46281 1.05126 0.19025
 F -1.83957 1.83695 0.15274
 H 1.23520 -1.40644 0.75689
 H -1.67136 -0.71429 0.82976
 H 1.22730 -1.23922 -0.99997
 H -1.64386 -0.56995 -0.93319
 H 2.60955 -1.08731 -0.11865
 H -2.80938 0.17541 0.00421
13
bifur_IRC_Distances_noMW_output/new_data/bifur_traj2_Distances point 495
C 1.39615 0.54667 0.08112
 C -1.04677 1.05353 0.09469
 C 0.28621 1.30437 0.03290
 C 1.63679 -0.88141 -0.07872
 C -1.84433 -0.07624 -0.00329
 F 2.45613 1.05440 0.18797
 F -1.83266 1.83651 0.14408
 H 1.23536 -1.40821 0.75522
 H -1.67261 -0.71593 0.82937
 H 1.23112 -1.23957 -1.00084
 H -1.64680 -0.56809 -0.93266
 H 2.60943 -1.08435 -0.11714
 H -2.80802 0.17831 0.00729
13
bifur_IRC_Distances_noMW_output/new_data/bifur_traj2_Distances point 496
C 1.39615 0.54667 0.08112
 C -1.04677 1.05353 0.09469
 C 0.28621 1.30437 0.03290
 C 1.63679 -0.88141 -0.07872
 C -1.84433 -0.07624 -0.00329
 F 2.45612 1.05440 0.18797
 F -1.83266 1.83651 0.14408
 H 1.23536 -1.40821 0.75522
 H -1.67261 -0.71593 0.82937
 H 1.23112 -1.23957 -1.00084
 H -1.64680 -0.56809 -0.93266
 H 2.60943 -1.08435 -0.11714
 H -2.80802 0.17831 0.00729
13
bifur_IRC_Distances_noMW_output/new_data/bifur_traj2_Distances point 497
C 1.38975 0.54544 0.08274
 C -1.04168 1.04883 0.09294
 C 0.28499 1.29747 0.04892
 C 1.63715 -0.88141 -0.07902
 C -1.84456 -0.07601 -0.00199
 F 2.44351 1.06032 0.18363
 F -1.81957 1.83576 0.12736
 H 1.23565 -1.41155 0.75201
 H -1.67500 -0.71903 0.82859
 H 1.23836 -1.24019 -1.00254
 H -1.65237 -0.56459 -0.93164
 H 2.60923 -1.07877 -0.11422
 H -2.80546 0.18375 0.01323
13
bifur_IRC_Distances_noMW_output/new_data/bifur_traj2_Distances point 498
C 1.38654 0.54482 0.08357
 C -1.03913 1.04647 0.09203
 C 0.28437 1.29399 0.05714
 C 1.63733 -0.88142 -0.07918
 C -1.84468 -0.07590 -0.00134
 F 2.43720 1.06328 0.18140
 F -1.81298 1.83542 0.11883
 H 1.23579 -1.41323 0.75036
 H -1.67621 -0.72060 0.82818
 H 1.24200 -1.24048 -1.00343
 H -1.65517 -0.56283 -0.93112
 H 2.60913 -1.07598 -0.11273
 H -2.80419 0.18647 0.01628
13
bifur_IRC_Distances_noMW_output/new_data/bifur_traj2_Distances point 499
C 1.38201 0.55032 -0.06006
 C -1.03706 1.04727 0.01473
 C 0.28351 1.29144 0.03960
 C 1.63798 -0.88385 -0.02226
 C -1.84462 -0.07684 0.02383
 F 2.42812 1.07940 -0.12667
 F -1.80635 1.83653 0.07575
 H 1.22278 -1.34531 -0.88605
 H -1.69106 -0.65036 -0.85912
 H 1.26095 -1.32087 0.87502
 H -1.64332 -0.63928 0.90599
 H 2.60975 -1.07683 -0.02249
 H -2.80269 0.18837 0.04171
13
bifur_IRC_Distances_noMW_output/new_data/bifur_traj2_Distances point 500
C 1.37829 0.54962 -0.06260
 C -1.03415 1.04452 0.01414
 C 0.28260 1.28834 0.02730
 C 1.63822 -0.88385 -0.02127
 C -1.84477 -0.07667 0.02404
 F 2.42088 1.08238 -0.12656
 F -1.79869 1.83545 0.08306
 H 1.22263 -1.34887 -0.88250
 H -1.69280 -0.65374 -0.85686
 H 1.26556 -1.31969 0.87772
 H -1.64611 -0.63572 0.90746
 H 2.60964 -1.07348 -0.02326
 H -2.80130 0.19171 0.03931
